# Supplementary material for: Methylobacterium Species Promoting Rice and Barley Growth and Interaction Specificity Revealed with Whole-Cell Matrix-Assisted Laser Desorption / Ionization-Time-of-Flight Mass Spectrometry (MALDI-TOF/MS) Analysis
Source: PLoS One. 2015 Jun 8;10(6):e0129509. doi: 10.1371/journal.pone.0129509 (PMC4460032; doi:10.1371/journal.pone.0129509)
Supplement: S2 Data — (ZIP) [file pone.0129509.s002.zip › Supplementary data 2 (ms from inoculated rice)/23e-16 .txt]

784.32 0
784.39 0
784.45 0
784.52 0
784.58 0
784.64 0
784.71 0
784.77 0
784.84 0
784.90 0
784.96 0
785.03 0
785.09 0
785.16 0
785.22 0
785.28 0
785.35 0
785.41 0
785.48 0
785.54 0
785.60 0
785.67 0
785.73 0
785.80 0
785.86 0
785.92 0
785.99 0
786.05 0
786.12 0
786.18 0
786.24 0
786.31 0
786.37 0
786.44 0
786.50 0
786.56 0
786.63 0
786.69 0
786.76 0
786.82 0
786.89 0
786.95 0
787.01 0
787.08 0
787.14 0
787.21 0
787.27 0
787.33 0
787.40 0
787.46 0
787.53 0
787.59 0
787.65 0
787.72 0
787.78 0
787.85 0
787.91 0
787.97 0
788.04 0
788.10 0
788.17 0
788.23 0
788.30 0
788.36 0
788.42 0
788.49 0
788.55 0
788.62 0
788.68 0
788.74 0
788.81 0
788.87 0
788.94 0
789.00 0
789.07 0
789.13 0
789.19 0
789.26 0
789.32 0
789.39 0
789.45 0
789.51 0
789.58 0
789.64 0
789.71 0
789.77 0
789.84 0
789.90 0
789.96 0
790.03 0
790.09 0
790.16 0
790.22 0
790.29 0
790.35 0
790.41 0
790.48 0
790.54 0
790.61 0
790.67 0
790.73 0
790.80 0
790.86 0
790.93 0
790.99 0
791.06 0
791.12 0
791.18 0
791.25 0
791.31 0
791.38 0
791.44 0
791.51 0
791.57 0
791.63 0
791.70 0
791.76 0
791.83 0
791.89 0
791.96 0
792.02 0
792.08 0
792.15 0
792.21 0
792.28 0
792.34 0
792.41 0
792.47 0
792.53 0
792.60 0
792.66 0
792.73 0
792.79 0
792.86 0
792.92 0
792.98 0
793.05 0
793.11 0
793.18 0
793.24 0
793.31 0
793.37 0
793.43 0
793.50 0
793.56 0
793.63 0
793.69 0
793.76 0
793.82 0
793.89 0
793.95 0
794.01 0
794.08 0
794.14 0
794.21 0
794.27 0
794.34 0
794.40 0
794.46 0
794.53 0
794.59 0
794.66 0
794.72 0
794.79 0
794.85 0
794.92 0
794.98 0
795.04 0
795.11 0
795.17 0
795.24 0
795.30 0
795.37 0
795.43 0
795.50 0
795.56 0
795.62 0
795.69 0
795.75 0
795.82 0
795.88 0
795.95 0
796.01 0
796.08 0
796.14 0
796.20 0
796.27 0
796.33 0
796.40 0
796.46 0
796.53 0
796.59 0
796.66 0
796.72 0
796.78 0
796.85 0
796.91 0
796.98 0
797.04 0
797.11 0
797.17 0
797.24 0
797.30 0
797.37 0
797.43 0
797.49 0
797.56 0
797.62 0
797.69 0
797.75 0
797.82 0
797.88 0
797.95 0
798.01 0
798.07 0
798.14 0
798.20 0
798.27 0
798.33 0
798.40 0
798.46 0
798.53 0
798.59 0
798.66 0
798.72 0
798.78 0
798.85 0
798.91 0
798.98 0
799.04 0
799.11 0
799.17 0
799.24 0
799.30 0
799.37 0
799.43 0
799.50 0
799.56 0
799.62 0
799.69 0
799.75 0
799.82 0
799.88 0
799.95 0
800.01 0
800.08 0
800.14 0
800.21 0
800.27 0
800.34 0
800.40 0
800.46 0
800.53 0
800.59 0
800.66 0
800.72 0
800.79 0
800.85 0
800.92 0
800.98 0
801.05 0
801.11 0
801.18 0
801.24 0
801.30 0
801.37 0
801.43 0
801.50 0
801.56 0
801.63 0
801.69 0
801.76 0
801.82 0
801.89 0
801.95 0
802.02 0
802.08 0
802.15 0
802.21 0
802.28 0
802.34 0
802.40 0
802.47 0
802.53 0
802.60 0
802.66 0
802.73 0
802.79 0
802.86 0
802.92 0
802.99 0
803.05 0
803.12 0
803.18 0
803.25 0
803.31 0
803.38 0
803.44 0
803.51 0
803.57 0
803.63 0
803.70 0
803.76 0
803.83 0
803.89 0
803.96 0
804.02 0
804.09 0
804.15 0
804.22 0
804.28 0
804.35 0
804.41 0
804.48 0
804.54 0
804.61 0
804.67 0
804.74 0
804.80 0
804.87 0
804.93 0
805.00 0
805.06 0
805.12 0
805.19 0
805.25 0
805.32 0
805.38 0
805.45 0
805.51 0
805.58 0
805.64 0
805.71 0
805.77 0
805.84 0
805.90 0
805.97 0
806.03 0
806.10 0
806.16 0
806.23 0
806.29 0
806.36 0
806.42 0
806.49 0
806.55 0
806.62 0
806.68 0
806.75 0
806.81 0
806.88 0
806.94 0
807.01 0
807.07 0
807.14 0
807.20 0
807.27 0
807.33 0
807.40 0
807.46 0
807.52 0
807.59 0
807.65 0
807.72 0
807.78 0
807.85 0
807.91 0
807.98 0
808.04 0
808.11 0
808.17 0
808.24 0
808.30 0
808.37 1
808.43 1
808.50 1
808.56 1
808.63 0
808.69 0
808.76 0
808.82 0
808.89 0
808.95 0
809.02 0
809.08 0
809.15 0
809.21 0
809.28 0
809.34 0
809.41 0
809.47 0
809.54 0
809.60 0
809.67 0
809.73 0
809.80 0
809.86 0
809.93 0
809.99 0
810.06 0
810.12 0
810.19 0
810.25 0
810.32 0
810.38 0
810.45 0
810.51 0
810.58 0
810.64 0
810.71 0
810.77 0
810.84 0
810.90 0
810.97 0
811.03 0
811.10 0
811.16 0
811.23 0
811.29 0
811.36 0
811.42 0
811.49 0
811.55 0
811.62 0
811.68 0
811.75 0
811.82 0
811.88 0
811.95 0
812.01 0
812.08 0
812.14 0
812.21 0
812.27 0
812.34 0
812.40 0
812.47 0
812.53 0
812.60 0
812.66 0
812.73 0
812.79 0
812.86 0
812.92 0
812.99 0
813.05 0
813.12 0
813.18 0
813.25 0
813.31 0
813.38 0
813.44 0
813.51 0
813.57 0
813.64 0
813.70 0
813.77 0
813.83 0
813.90 0
813.96 0
814.03 0
814.09 0
814.16 0
814.23 0
814.29 0
814.36 0
814.42 0
814.49 0
814.55 0
814.62 0
814.68 0
814.75 0
814.81 0
814.88 0
814.94 0
815.01 0
815.07 0
815.14 0
815.20 0
815.27 0
815.33 0
815.40 0
815.46 0
815.53 0
815.59 0
815.66 0
815.73 0
815.79 0
815.86 0
815.92 0
815.99 0
816.05 0
816.12 0
816.18 0
816.25 0
816.31 0
816.38 0
816.44 0
816.51 0
816.57 0
816.64 0
816.70 0
816.77 0
816.83 0
816.90 0
816.97 0
817.03 0
817.10 0
817.16 0
817.23 0
817.29 0
817.36 0
817.42 0
817.49 0
817.55 0
817.62 0
817.68 0
817.75 0
817.81 0
817.88 0
817.95 0
818.01 0
818.08 0
818.14 0
818.21 0
818.27 0
818.34 0
818.40 0
818.47 0
818.53 0
818.60 0
818.66 0
818.73 0
818.79 0
818.86 0
818.93 0
818.99 0
819.06 0
819.12 0
819.19 0
819.25 0
819.32 0
819.38 0
819.45 0
819.51 0
819.58 0
819.64 0
819.71 0
819.78 0
819.84 0
819.91 0
819.97 0
820.04 0
820.10 0
820.17 0
820.23 0
820.30 0
820.36 0
820.43 0
820.50 0
820.56 0
820.63 0
820.69 0
820.76 0
820.82 0
820.89 0
820.95 0
821.02 0
821.08 0
821.15 0
821.22 0
821.28 0
821.35 0
821.41 0
821.48 0
821.54 0
821.61 0
821.67 0
821.74 0
821.80 0
821.87 0
821.94 0
822.00 0
822.07 0
822.13 0
822.20 0
822.26 0
822.33 0
822.39 0
822.46 0
822.53 0
822.59 0
822.66 0
822.72 0
822.79 0
822.85 0
822.92 0
822.98 0
823.05 0
823.11 0
823.18 0
823.25 0
823.31 0
823.38 0
823.44 0
823.51 0
823.57 0
823.64 0
823.70 0
823.77 0
823.84 0
823.90 0
823.97 0
824.03 0
824.10 0
824.16 0
824.23 0
824.30 0
824.36 0
824.43 0
824.49 0
824.56 0
824.62 0
824.69 0
824.75 0
824.82 0
824.89 0
824.95 0
825.02 0
825.08 0
825.15 0
825.21 0
825.28 0
825.34 0
825.41 0
825.48 0
825.54 0
825.61 0
825.67 0
825.74 0
825.80 0
825.87 0
825.94 0
826.00 0
826.07 0
826.13 0
826.20 0
826.26 0
826.33 0
826.40 0
826.46 0
826.53 0
826.59 0
826.66 0
826.72 0
826.79 0
826.86 0
826.92 0
826.99 0
827.05 0
827.12 0
827.18 0
827.25 0
827.31 0
827.38 0
827.45 0
827.51 0
827.58 0
827.64 0
827.71 0
827.78 0
827.84 0
827.91 0
827.97 0
828.04 0
828.10 0
828.17 0
828.24 0
828.30 0
828.37 0
828.43 0
828.50 0
828.56 0
828.63 0
828.70 0
828.76 0
828.83 0
828.89 0
828.96 0
829.02 0
829.09 0
829.16 0
829.22 0
829.29 0
829.35 0
829.42 0
829.48 0
829.55 0
829.62 0
829.68 0
829.75 0
829.81 0
829.88 0
829.95 0
830.01 0
830.08 0
830.14 0
830.21 0
830.27 0
830.34 0
830.41 0
830.47 0
830.54 0
830.60 0
830.67 0
830.74 0
830.80 0
830.87 0
830.93 0
831.00 0
831.06 0
831.13 0
831.20 0
831.26 0
831.33 0
831.39 0
831.46 0
831.53 0
831.59 0
831.66 0
831.72 0
831.79 0
831.86 0
831.92 0
831.99 0
832.05 0
832.12 0
832.18 0
832.25 0
832.32 0
832.38 0
832.45 0
832.51 0
832.58 0
832.65 0
832.71 0
832.78 0
832.84 0
832.91 0
832.98 0
833.04 0
833.11 0
833.17 0
833.24 0
833.31 0
833.37 0
833.44 0
833.50 0
833.57 0
833.64 0
833.70 0
833.77 0
833.83 0
833.90 0
833.97 0
834.03 0
834.10 0
834.16 0
834.23 0
834.29 0
834.36 0
834.43 0
834.49 0
834.56 0
834.62 0
834.69 0
834.76 0
834.82 0
834.89 0
834.95 0
835.02 0
835.09 0
835.15 0
835.22 0
835.29 0
835.35 0
835.42 0
835.48 0
835.55 0
835.62 0
835.68 0
835.75 0
835.81 0
835.88 0
835.95 0
836.01 0
836.08 0
836.14 0
836.21 0
836.28 0
836.34 0
836.41 0
836.47 0
836.54 0
836.61 0
836.67 0
836.74 0
836.80 0
836.87 0
836.94 0
837.00 0
837.07 0
837.13 0
837.20 0
837.27 0
837.33 0
837.40 0
837.47 0
837.53 0
837.60 0
837.66 0
837.73 0
837.80 0
837.86 0
837.93 0
837.99 0
838.06 0
838.13 0
838.19 0
838.26 0
838.33 0
838.39 0
838.46 0
838.52 0
838.59 0
838.66 0
838.72 0
838.79 0
838.85 0
838.92 0
838.99 0
839.05 0
839.12 0
839.19 0
839.25 0
839.32 0
839.38 0
839.45 0
839.52 0
839.58 0
839.65 0
839.71 0
839.78 0
839.85 0
839.91 0
839.98 0
840.05 0
840.11 0
840.18 0
840.24 0
840.31 0
840.38 0
840.44 0
840.51 0
840.58 0
840.64 0
840.71 0
840.77 0
840.84 0
840.91 0
840.97 0
841.04 0
841.11 0
841.17 0
841.24 0
841.30 0
841.37 0
841.44 0
841.50 0
841.57 0
841.64 0
841.70 0
841.77 0
841.83 0
841.90 0
841.97 0
842.03 0
842.10 0
842.17 0
842.23 0
842.30 0
842.36 0
842.43 0
842.50 0
842.56 0
842.63 0
842.70 0
842.76 0
842.83 0
842.90 0
842.96 0
843.03 0
843.09 0
843.16 0
843.23 0
843.29 0
843.36 0
843.43 0
843.49 0
843.56 0
843.63 0
843.69 0
843.76 0
843.82 0
843.89 0
843.96 0
844.02 0
844.09 0
844.16 0
844.22 0
844.29 0
844.36 0
844.42 0
844.49 0
844.55 0
844.62 0
844.69 0
844.75 0
844.82 0
844.89 0
844.95 0
845.02 0
845.09 0
845.15 0
845.22 0
845.28 0
845.35 0
845.42 0
845.48 0
845.55 0
845.62 0
845.68 0
845.75 0
845.82 0
845.88 0
845.95 0
846.02 0
846.08 0
846.15 0
846.22 0
846.28 0
846.35 0
846.41 0
846.48 0
846.55 0
846.61 0
846.68 0
846.75 0
846.81 0
846.88 0
846.95 0
847.01 0
847.08 0
847.15 0
847.21 0
847.28 0
847.35 0
847.41 0
847.48 0
847.54 0
847.61 0
847.68 0
847.74 0
847.81 0
847.88 0
847.94 0
848.01 0
848.08 0
848.14 0
848.21 0
848.28 0
848.34 0
848.41 0
848.48 0
848.54 0
848.61 0
848.68 0
848.74 0
848.81 0
848.88 0
848.94 0
849.01 0
849.08 0
849.14 0
849.21 0
849.27 0
849.34 0
849.41 0
849.47 0
849.54 0
849.61 0
849.67 0
849.74 0
849.81 0
849.87 0
849.94 0
850.01 0
850.07 0
850.14 0
850.21 0
850.27 0
850.34 0
850.41 0
850.47 0
850.54 0
850.61 0
850.67 0
850.74 0
850.81 0
850.87 0
850.94 0
851.01 0
851.07 0
851.14 0
851.21 0
851.27 0
851.34 0
851.41 0
851.47 0
851.54 0
851.61 0
851.67 0
851.74 0
851.81 0
851.87 0
851.94 0
852.01 0
852.07 0
852.14 0
852.21 0
852.27 0
852.34 0
852.41 0
852.47 0
852.54 0
852.61 0
852.67 0
852.74 0
852.81 0
852.87 0
852.94 0
853.01 0
853.07 0
853.14 0
853.21 0
853.27 0
853.34 0
853.41 0
853.47 0
853.54 0
853.61 0
853.67 0
853.74 0
853.81 0
853.88 0
853.94 0
854.01 0
854.08 0
854.14 0
854.21 0
854.28 0
854.34 0
854.41 0
854.48 0
854.54 0
854.61 0
854.68 0
854.74 0
854.81 0
854.88 0
854.94 0
855.01 0
855.08 0
855.14 0
855.21 0
855.28 0
855.34 0
855.41 0
855.48 0
855.54 0
855.61 0
855.68 0
855.75 0
855.81 0
855.88 0
855.95 0
856.01 0
856.08 0
856.15 0
856.21 0
856.28 0
856.35 0
856.41 0
856.48 0
856.55 0
856.61 0
856.68 0
856.75 0
856.82 0
856.88 0
856.95 0
857.02 0
857.08 0
857.15 0
857.22 0
857.28 0
857.35 0
857.42 0
857.48 0
857.55 0
857.62 0
857.68 0
857.75 0
857.82 0
857.89 0
857.95 0
858.02 0
858.09 0
858.15 0
858.22 0
858.29 0
858.35 0
858.42 0
858.49 0
858.55 0
858.62 0
858.69 0
858.76 0
858.82 0
858.89 0
858.96 0
859.02 0
859.09 0
859.16 0
859.22 0
859.29 0
859.36 0
859.43 0
859.49 0
859.56 0
859.63 0
859.69 0
859.76 0
859.83 0
859.89 0
859.96 0
860.03 0
860.10 0
860.16 0
860.23 0
860.30 0
860.36 0
860.43 0
860.50 0
860.56 0
860.63 0
860.70 0
860.77 0
860.83 0
860.90 0
860.97 0
861.03 0
861.10 0
861.17 0
861.23 0
861.30 0
861.37 0
861.44 0
861.50 0
861.57 0
861.64 0
861.70 0
861.77 0
861.84 0
861.91 0
861.97 0
862.04 0
862.11 0
862.17 0
862.24 0
862.31 0
862.37 0
862.44 0
862.51 0
862.58 0
862.64 0
862.71 0
862.78 0
862.84 0
862.91 0
862.98 0
863.05 0
863.11 0
863.18 0
863.25 0
863.31 0
863.38 0
863.45 0
863.52 0
863.58 0
863.65 0
863.72 0
863.78 0
863.85 0
863.92 0
863.99 0
864.05 0
864.12 0
864.19 0
864.25 0
864.32 0
864.39 0
864.46 0
864.52 0
864.59 0
864.66 0
864.72 0
864.79 0
864.86 0
864.93 0
864.99 0
865.06 0
865.13 0
865.19 0
865.26 0
865.33 0
865.40 0
865.46 0
865.53 0
865.60 0
865.67 0
865.73 0
865.80 0
865.87 0
865.93 0
866.00 0
866.07 0
866.14 0
866.20 0
866.27 0
866.34 0
866.40 0
866.47 0
866.54 0
866.61 0
866.67 0
866.74 0
866.81 0
866.88 0
866.94 0
867.01 0
867.08 0
867.14 0
867.21 0
867.28 0
867.35 0
867.41 0
867.48 0
867.55 0
867.62 0
867.68 0
867.75 0
867.82 0
867.88 0
867.95 0
868.02 0
868.09 0
868.15 0
868.22 0
868.29 0
868.36 0
868.42 0
868.49 0
868.56 0
868.63 0
868.69 0
868.76 0
868.83 0
868.89 0
868.96 0
869.03 0
869.10 0
869.16 0
869.23 0
869.30 0
869.37 0
869.43 0
869.50 0
869.57 0
869.64 0
869.70 0
869.77 0
869.84 0
869.91 0
869.97 0
870.04 0
870.11 0
870.17 0
870.24 0
870.31 0
870.38 0
870.44 0
870.51 0
870.58 0
870.65 0
870.71 0
870.78 0
870.85 0
870.92 0
870.98 0
871.05 0
871.12 0
871.19 0
871.25 0
871.32 0
871.39 0
871.46 0
871.52 0
871.59 0
871.66 0
871.73 0
871.79 0
871.86 0
871.93 0
872.00 0
872.06 0
872.13 0
872.20 0
872.27 0
872.33 0
872.40 0
872.47 0
872.54 0
872.60 0
872.67 0
872.74 0
872.81 0
872.87 0
872.94 0
873.01 0
873.08 0
873.14 0
873.21 0
873.28 0
873.35 0
873.41 0
873.48 0
873.55 0
873.62 0
873.68 0
873.75 0
873.82 0
873.89 0
873.95 0
874.02 0
874.09 0
874.16 0
874.22 0
874.29 0
874.36 0
874.43 0
874.49 0
874.56 0
874.63 0
874.70 0
874.76 0
874.83 0
874.90 0
874.97 0
875.03 0
875.10 0
875.17 0
875.24 0
875.30 0
875.37 0
875.44 0
875.51 0
875.57 0
875.64 0
875.71 0
875.78 0
875.85 0
875.91 0
875.98 0
876.05 0
876.12 0
876.18 0
876.25 0
876.32 0
876.39 0
876.45 0
876.52 0
876.59 0
876.66 0
876.72 0
876.79 0
876.86 0
876.93 0
877.00 0
877.06 0
877.13 0
877.20 0
877.27 0
877.33 0
877.40 0
877.47 0
877.54 0
877.60 0
877.67 0
877.74 0
877.81 0
877.87 0
877.94 0
878.01 0
878.08 0
878.15 0
878.21 0
878.28 0
878.35 0
878.42 0
878.48 0
878.55 0
878.62 0
878.69 0
878.76 0
878.82 0
878.89 0
878.96 0
879.03 0
879.09 0
879.16 0
879.23 0
879.30 0
879.36 0
879.43 0
879.50 0
879.57 0
879.64 0
879.70 0
879.77 0
879.84 0
879.91 0
879.97 0
880.04 0
880.11 0
880.18 0
880.25 0
880.31 0
880.38 0
880.45 0
880.52 0
880.58 0
880.65 0
880.72 0
880.79 0
880.86 0
880.92 0
880.99 0
881.06 0
881.13 0
881.20 0
881.26 0
881.33 0
881.40 0
881.47 0
881.53 0
881.60 0
881.67 0
881.74 0
881.81 0
881.87 0
881.94 0
882.01 0
882.08 0
882.14 0
882.21 0
882.28 0
882.35 0
882.42 0
882.48 0
882.55 0
882.62 0
882.69 0
882.76 0
882.82 0
882.89 0
882.96 0
883.03 0
883.10 0
883.16 0
883.23 0
883.30 0
883.37 0
883.43 0
883.50 0
883.57 0
883.64 0
883.71 0
883.77 0
883.84 0
883.91 0
883.98 0
884.05 0
884.11 0
884.18 0
884.25 0
884.32 0
884.39 0
884.45 0
884.52 0
884.59 0
884.66 0
884.73 0
884.79 0
884.86 0
884.93 0
885.00 0
885.07 0
885.13 0
885.20 0
885.27 0
885.34 0
885.40 0
885.47 0
885.54 0
885.61 0
885.68 0
885.74 0
885.81 0
885.88 0
885.95 0
886.02 0
886.08 0
886.15 0
886.22 0
886.29 0
886.36 0
886.43 0
886.49 0
886.56 0
886.63 0
886.70 0
886.77 0
886.83 0
886.90 0
886.97 0
887.04 0
887.11 0
887.17 0
887.24 0
887.31 0
887.38 0
887.45 0
887.51 0
887.58 0
887.65 0
887.72 0
887.79 0
887.85 0
887.92 0
887.99 0
888.06 0
888.13 0
888.19 0
888.26 0
888.33 0
888.40 0
888.47 0
888.53 0
888.60 0
888.67 0
888.74 0
888.81 0
888.88 0
888.94 0
889.01 0
889.08 0
889.15 0
889.22 0
889.28 0
889.35 0
889.42 0
889.49 0
889.56 0
889.62 0
889.69 0
889.76 0
889.83 0
889.90 0
889.97 0
890.03 0
890.10 0
890.17 0
890.24 0
890.31 0
890.37 0
890.44 0
890.51 0
890.58 0
890.65 0
890.72 0
890.78 0
890.85 0
890.92 0
890.99 0
891.06 0
891.12 0
891.19 0
891.26 0
891.33 0
891.40 0
891.47 0
891.53 0
891.60 0
891.67 0
891.74 0
891.81 0
891.88 0
891.94 0
892.01 0
892.08 0
892.15 0
892.22 0
892.28 0
892.35 0
892.42 0
892.49 0
892.56 0
892.63 0
892.69 0
892.76 0
892.83 0
892.90 0
892.97 0
893.04 0
893.10 0
893.17 0
893.24 0
893.31 0
893.38 0
893.45 0
893.51 0
893.58 0
893.65 0
893.72 0
893.79 0
893.86 0
893.92 0
893.99 0
894.06 0
894.13 0
894.20 0
894.26 0
894.33 0
894.40 0
894.47 0
894.54 0
894.61 0
894.67 0
894.74 0
894.81 0
894.88 0
894.95 0
895.02 0
895.09 0
895.15 0
895.22 0
895.29 0
895.36 0
895.43 0
895.50 0
895.56 0
895.63 0
895.70 0
895.77 0
895.84 0
895.91 0
895.97 0
896.04 0
896.11 0
896.18 0
896.25 0
896.32 0
896.38 0
896.45 0
896.52 0
896.59 0
896.66 0
896.73 0
896.79 0
896.86 0
896.93 0
897.00 0
897.07 0
897.14 0
897.21 0
897.27 0
897.34 0
897.41 0
897.48 0
897.55 0
897.62 0
897.68 0
897.75 0
897.82 0
897.89 0
897.96 0
898.03 0
898.10 0
898.16 0
898.23 0
898.30 0
898.37 0
898.44 0
898.51 0
898.57 0
898.64 0
898.71 0
898.78 0
898.85 0
898.92 0
898.99 0
899.05 0
899.12 0
899.19 0
899.26 0
899.33 0
899.40 0
899.47 0
899.53 0
899.60 0
899.67 0
899.74 0
899.81 0
899.88 0
899.94 0
900.01 0
900.08 0
900.15 0
900.22 0
900.29 0
900.36 0
900.42 0
900.49 0
900.56 0
900.63 0
900.70 0
900.77 0
900.84 0
900.90 0
900.97 0
901.04 0
901.11 0
901.18 0
901.25 0
901.32 0
901.38 0
901.45 0
901.52 0
901.59 0
901.66 0
901.73 0
901.80 0
901.87 0
901.93 0
902.00 0
902.07 0
902.14 0
902.21 0
902.28 0
902.35 0
902.41 0
902.48 0
902.55 0
902.62 0
902.69 0
902.76 0
902.83 0
902.89 0
902.96 0
903.03 0
903.10 0
903.17 0
903.24 0
903.31 0
903.38 0
903.44 0
903.51 0
903.58 0
903.65 0
903.72 0
903.79 0
903.86 0
903.92 0
903.99 0
904.06 0
904.13 0
904.20 0
904.27 0
904.34 0
904.41 0
904.47 0
904.54 0
904.61 0
904.68 0
904.75 0
904.82 0
904.89 0
904.96 0
905.02 0
905.09 0
905.16 0
905.23 0
905.30 0
905.37 0
905.44 0
905.51 0
905.57 0
905.64 0
905.71 0
905.78 0
905.85 0
905.92 0
905.99 0
906.06 0
906.12 0
906.19 0
906.26 0
906.33 0
906.40 0
906.47 0
906.54 0
906.61 0
906.67 0
906.74 0
906.81 0
906.88 0
906.95 0
907.02 0
907.09 0
907.16 0
907.22 0
907.29 0
907.36 0
907.43 0
907.50 0
907.57 0
907.64 0
907.71 0
907.78 0
907.84 0
907.91 0
907.98 0
908.05 0
908.12 0
908.19 0
908.26 0
908.33 0
908.40 0
908.46 0
908.53 0
908.60 0
908.67 0
908.74 0
908.81 0
908.88 0
908.95 0
909.02 0
909.08 0
909.15 0
909.22 0
909.29 0
909.36 0
909.43 0
909.50 0
909.57 0
909.64 0
909.70 0
909.77 0
909.84 0
909.91 0
909.98 0
910.05 0
910.12 0
910.19 0
910.26 0
910.32 0
910.39 0
910.46 0
910.53 0
910.60 0
910.67 0
910.74 0
910.81 0
910.88 0
910.94 0
911.01 0
911.08 0
911.15 0
911.22 0
911.29 0
911.36 0
911.43 0
911.50 0
911.57 0
911.63 0
911.70 0
911.77 0
911.84 0
911.91 0
911.98 0
912.05 0
912.12 0
912.19 0
912.26 0
912.32 0
912.39 0
912.46 0
912.53 0
912.60 0
912.67 0
912.74 0
912.81 0
912.88 0
912.95 0
913.01 0
913.08 0
913.15 0
913.22 0
913.29 0
913.36 0
913.43 0
913.50 0
913.57 0
913.64 0
913.71 0
913.77 0
913.84 0
913.91 0
913.98 0
914.05 0
914.12 0
914.19 0
914.26 0
914.33 0
914.40 0
914.47 0
914.53 0
914.60 0
914.67 0
914.74 0
914.81 0
914.88 0
914.95 0
915.02 0
915.09 0
915.16 0
915.23 0
915.29 0
915.36 0
915.43 0
915.50 0
915.57 0
915.64 0
915.71 0
915.78 0
915.85 0
915.92 0
915.99 0
916.06 0
916.12 0
916.19 0
916.26 0
916.33 0
916.40 0
916.47 0
916.54 0
916.61 0
916.68 0
916.75 0
916.82 0
916.89 0
916.95 0
917.02 0
917.09 0
917.16 0
917.23 0
917.30 0
917.37 0
917.44 0
917.51 0
917.58 0
917.65 0
917.72 0
917.78 0
917.85 0
917.92 0
917.99 0
918.06 0
918.13 0
918.20 0
918.27 0
918.34 0
918.41 0
918.48 0
918.55 0
918.62 0
918.68 0
918.75 0
918.82 0
918.89 0
918.96 0
919.03 0
919.10 0
919.17 0
919.24 0
919.31 0
919.38 0
919.45 0
919.52 0
919.59 0
919.65 0
919.72 0
919.79 0
919.86 0
919.93 0
920.00 0
920.07 0
920.14 0
920.21 0
920.28 0
920.35 0
920.42 0
920.49 0
920.56 0
920.62 0
920.69 0
920.76 0
920.83 0
920.90 0
920.97 0
921.04 0
921.11 0
921.18 0
921.25 0
921.32 0
921.39 0
921.46 0
921.53 0
921.60 0
921.67 0
921.73 0
921.80 0
921.87 0
921.94 0
922.01 0
922.08 0
922.15 0
922.22 0
922.29 0
922.36 0
922.43 0
922.50 0
922.57 0
922.64 0
922.71 0
922.78 0
922.84 0
922.91 0
922.98 0
923.05 0
923.12 0
923.19 0
923.26 0
923.33 0
923.40 0
923.47 0
923.54 0
923.61 0
923.68 0
923.75 0
923.82 0
923.89 0
923.96 0
924.03 0
924.09 0
924.16 0
924.23 0
924.30 0
924.37 0
924.44 0
924.51 0
924.58 0
924.65 0
924.72 0
924.79 0
924.86 0
924.93 0
925.00 0
925.07 0
925.14 0
925.21 0
925.28 0
925.35 0
925.41 0
925.48 0
925.55 0
925.62 0
925.69 0
925.76 0
925.83 0
925.90 0
925.97 0
926.04 0
926.11 0
926.18 0
926.25 0
926.32 0
926.39 0
926.46 0
926.53 0
926.60 0
926.67 0
926.74 0
926.81 0
926.87 0
926.94 0
927.01 0
927.08 0
927.15 0
927.22 0
927.29 0
927.36 0
927.43 0
927.50 0
927.57 0
927.64 0
927.71 0
927.78 0
927.85 0
927.92 0
927.99 0
928.06 0
928.13 0
928.20 0
928.27 0
928.34 0
928.41 0
928.48 0
928.55 0
928.61 0
928.68 0
928.75 0
928.82 0
928.89 0
928.96 0
929.03 0
929.10 0
929.17 0
929.24 0
929.31 0
929.38 0
929.45 0
929.52 0
929.59 0
929.66 0
929.73 0
929.80 0
929.87 0
929.94 0
930.01 0
930.08 0
930.15 0
930.22 0
930.29 0
930.36 0
930.43 0
930.50 0
930.57 0
930.64 0
930.70 0
930.77 0
930.84 0
930.91 0
930.98 0
931.05 0
931.12 0
931.19 0
931.26 0
931.33 0
931.40 0
931.47 0
931.54 0
931.61 0
931.68 0
931.75 0
931.82 0
931.89 0
931.96 0
932.03 1
932.10 1
932.17 1
932.24 1
932.31 1
932.38 1
932.45 1
932.52 1
932.59 1
932.66 2
932.73 2
932.80 2
932.87 2
932.94 2
933.01 2
933.08 2
933.15 2
933.22 2
933.29 2
933.36 1
933.43 1
933.50 1
933.56 1
933.63 1
933.70 1
933.77 1
933.84 1
933.91 1
933.98 1
934.05 1
934.12 1
934.19 1
934.26 1
934.33 0
934.40 0
934.47 0
934.54 0
934.61 0
934.68 0
934.75 0
934.82 0
934.89 0
934.96 0
935.03 0
935.10 0
935.17 0
935.24 0
935.31 0
935.38 0
935.45 0
935.52 0
935.59 0
935.66 0
935.73 0
935.80 0
935.87 0
935.94 0
936.01 0
936.08 0
936.15 0
936.22 0
936.29 1
936.36 1
936.43 1
936.50 1
936.57 1
936.64 1
936.71 1
936.78 1
936.85 0
936.92 0
936.99 0
937.06 0
937.13 1
937.20 1
937.27 1
937.34 1
937.41 1
937.48 0
937.55 0
937.62 0
937.69 0
937.76 0
937.83 0
937.90 0
937.97 0
938.04 0
938.11 0
938.18 0
938.25 0
938.32 0
938.39 0
938.46 0
938.53 0
938.60 0
938.67 0
938.74 0
938.81 0
938.88 0
938.95 0
939.02 0
939.09 0
939.16 0
939.23 0
939.30 0
939.37 0
939.44 0
939.51 0
939.58 0
939.65 0
939.72 0
939.79 0
939.86 0
939.93 0
940.00 0
940.07 0
940.14 0
940.21 0
940.28 0
940.35 0
940.42 0
940.49 0
940.56 0
940.63 0
940.70 0
940.77 0
940.84 0
940.91 0
940.98 0
941.05 0
941.12 0
941.19 0
941.26 0
941.33 0
941.40 0
941.47 0
941.54 0
941.61 0
941.68 0
941.75 0
941.82 0
941.89 0
941.96 0
942.03 0
942.10 0
942.17 0
942.24 0
942.31 0
942.38 0
942.45 0
942.52 0
942.59 0
942.66 0
942.73 0
942.80 0
942.87 0
942.94 0
943.01 0
943.08 0
943.15 0
943.22 0
943.29 0
943.36 0
943.43 0
943.50 0
943.57 0
943.65 0
943.72 0
943.79 0
943.86 0
943.93 0
944.00 0
944.07 0
944.14 0
944.21 0
944.28 0
944.35 0
944.42 0
944.49 0
944.56 0
944.63 0
944.70 0
944.77 0
944.84 0
944.91 0
944.98 0
945.05 0
945.12 0
945.19 0
945.26 0
945.33 0
945.40 0
945.47 0
945.54 0
945.61 0
945.68 0
945.75 0
945.82 0
945.89 0
945.96 0
946.03 0
946.10 0
946.17 0
946.24 0
946.31 0
946.38 0
946.45 0
946.53 0
946.60 0
946.67 0
946.74 0
946.81 0
946.88 0
946.95 0
947.02 0
947.09 0
947.16 0
947.23 0
947.30 0
947.37 0
947.44 0
947.51 0
947.58 0
947.65 0
947.72 0
947.79 0
947.86 0
947.93 0
948.00 0
948.07 0
948.14 0
948.21 0
948.28 0
948.35 0
948.42 0
948.49 0
948.56 0
948.64 0
948.71 0
948.78 0
948.85 0
948.92 0
948.99 0
949.06 0
949.13 0
949.20 0
949.27 0
949.34 0
949.41 0
949.48 0
949.55 0
949.62 0
949.69 0
949.76 0
949.83 0
949.90 0
949.97 0
950.04 0
950.11 0
950.18 0
950.25 0
950.32 0
950.40 0
950.47 0
950.54 0
950.61 0
950.68 0
950.75 0
950.82 0
950.89 0
950.96 0
951.03 0
951.10 0
951.17 0
951.24 0
951.31 0
951.38 0
951.45 0
951.52 0
951.59 0
951.66 0
951.73 0
951.80 0
951.88 0
951.95 0
952.02 0
952.09 0
952.16 0
952.23 0
952.30 0
952.37 0
952.44 0
952.51 0
952.58 0
952.65 0
952.72 0
952.79 0
952.86 0
952.93 0
953.00 1
953.07 1
953.14 1
953.22 1
953.29 1
953.36 1
953.43 1
953.50 1
953.57 1
953.64 1
953.71 1
953.78 1
953.85 1
953.92 1
953.99 2
954.06 2
954.13 3
954.20 5
954.27 6
954.34 7
954.41 8
954.49 9
954.56 9
954.63 10
954.70 10
954.77 10
954.84 10
954.91 10
954.98 11
955.05 11
955.12 12
955.19 12
955.26 13
955.33 13
955.40 14
955.47 14
955.54 14
955.62 13
955.69 13
955.76 12
955.83 11
955.90 10
955.97 10
956.04 9
956.11 8
956.18 8
956.25 7
956.32 7
956.39 7
956.46 7
956.53 6
956.60 6
956.67 6
956.75 6
956.82 6
956.89 6
956.96 6
957.03 6
957.10 5
957.17 4
957.24 4
957.31 3
957.38 3
957.45 3
957.52 2
957.59 2
957.66 2
957.74 2
957.81 2
957.88 2
957.95 2
958.02 2
958.09 2
958.16 2
958.23 2
958.30 2
958.37 2
958.44 2
958.51 2
958.58 2
958.65 2
958.73 1
958.80 1
958.87 1
958.94 1
959.01 1
959.08 1
959.15 1
959.22 2
959.29 2
959.36 2
959.43 2
959.50 2
959.57 2
959.65 1
959.72 1
959.79 1
959.86 1
959.93 1
960.00 1
960.07 2
960.14 2
960.21 3
960.28 4
960.35 5
960.42 6
960.50 7
960.57 7
960.64 7
960.71 7
960.78 7
960.85 7
960.92 7
960.99 7
961.06 7
961.13 7
961.20 7
961.27 7
961.35 7
961.42 7
961.49 7
961.56 6
961.63 6
961.70 5
961.77 5
961.84 4
961.91 4
961.98 4
962.05 3
962.12 3
962.20 3
962.27 3
962.34 3
962.41 3
962.48 3
962.55 3
962.62 3
962.69 3
962.76 3
962.83 3
962.90 3
962.98 3
963.05 3
963.12 3
963.19 3
963.26 3
963.33 3
963.40 3
963.47 3
963.54 3
963.61 3
963.68 2
963.76 2
963.83 2
963.90 2
963.97 2
964.04 1
964.11 1
964.18 1
964.25 1
964.32 1
964.39 1
964.46 1
964.54 1
964.61 1
964.68 1
964.75 1
964.82 1
964.89 0
964.96 1
965.03 0
965.10 0
965.17 0
965.25 0
965.32 0
965.39 0
965.46 0
965.53 0
965.60 0
965.67 0
965.74 0
965.81 0
965.88 0
965.96 0
966.03 0
966.10 0
966.17 0
966.24 0
966.31 0
966.38 0
966.45 0
966.52 0
966.59 0
966.67 0
966.74 0
966.81 0
966.88 0
966.95 0
967.02 0
967.09 0
967.16 0
967.23 0
967.31 0
967.38 0
967.45 0
967.52 0
967.59 0
967.66 0
967.73 0
967.80 0
967.87 0
967.95 0
968.02 0
968.09 0
968.16 0
968.23 0
968.30 1
968.37 1
968.44 1
968.51 1
968.59 1
968.66 1
968.73 1
968.80 1
968.87 1
968.94 1
969.01 2
969.08 2
969.15 2
969.23 2
969.30 1
969.37 1
969.44 1
969.51 1
969.58 1
969.65 1
969.72 1
969.79 2
969.87 2
969.94 3
970.01 4
970.08 6
970.15 7
970.22 8
970.29 10
970.36 11
970.43 12
970.51 13
970.58 14
970.65 14
970.72 14
970.79 15
970.86 15
970.93 15
971.00 14
971.08 14
971.15 14
971.22 14
971.29 13
971.36 13
971.43 12
971.50 12
971.57 11
971.65 10
971.72 9
971.79 9
971.86 8
971.93 8
972.00 9
972.07 9
972.14 10
972.22 10
972.29 10
972.36 10
972.43 10
972.50 9
972.57 9
972.64 8
972.71 8
972.79 7
972.86 7
972.93 7
973.00 7
973.07 7
973.14 7
973.21 6
973.28 5
973.36 5
973.43 4
973.50 3
973.57 3
973.64 3
973.71 4
973.78 4
973.85 4
973.93 5
974.00 5
974.07 5
974.14 6
974.21 6
974.28 7
974.35 7
974.43 7
974.50 7
974.57 8
974.64 8
974.71 8
974.78 8
974.85 8
974.92 8
975.00 8
975.07 8
975.14 8
975.21 9
975.28 9
975.35 10
975.42 10
975.50 11
975.57 11
975.64 12
975.71 13
975.78 14
975.85 17
975.92 20
976.00 24
976.07 29
976.14 34
976.21 39
976.28 45
976.35 50
976.42 54
976.49 59
976.57 62
976.64 66
976.71 68
976.78 71
976.85 72
976.92 73
976.99 73
977.07 73
977.14 73
977.21 73
977.28 73
977.35 72
977.42 72
977.49 71
977.57 70
977.64 69
977.71 68
977.78 66
977.85 65
977.92 64
977.99 62
978.07 61
978.14 60
978.21 58
978.28 56
978.35 54
978.42 52
978.50 51
978.57 49
978.64 47
978.71 46
978.78 44
978.85 43
978.92 42
979.00 41
979.07 40
979.14 39
979.21 38
979.28 36
979.35 35
979.42 33
979.50 32
979.57 30
979.64 29
979.71 28
979.78 27
979.85 26
979.93 25
980.00 24
980.07 23
980.14 22
980.21 22
980.28 22
980.35 21
980.43 22
980.50 22
980.57 22
980.64 21
980.71 21
980.78 20
980.86 20
980.93 19
981.00 18
981.07 17
981.14 15
981.21 15
981.28 14
981.36 13
981.43 12
981.50 12
981.57 11
981.64 11
981.71 11
981.79 11
981.86 11
981.93 11
982.00 11
982.07 12
982.14 12
982.22 13
982.29 15
982.36 16
982.43 18
982.50 19
982.57 21
982.65 22
982.72 23
982.79 23
982.86 22
982.93 22
983.00 21
983.08 20
983.15 19
983.22 19
983.29 19
983.36 18
983.43 18
983.51 18
983.58 18
983.65 18
983.72 18
983.79 18
983.86 18
983.94 18
984.01 18
984.08 18
984.15 17
984.22 17
984.29 16
984.37 16
984.44 15
984.51 15
984.58 15
984.65 15
984.72 15
984.80 14
984.87 14
984.94 13
985.01 12
985.08 12
985.15 11
985.23 10
985.30 10
985.37 9
985.44 9
985.51 8
985.58 8
985.66 7
985.73 7
985.80 7
985.87 7
985.94 7
986.01 7
986.09 7
986.16 6
986.23 6
986.30 6
986.37 5
986.45 5
986.52 5
986.59 5
986.66 4
986.73 4
986.80 4
986.88 4
986.95 4
987.02 3
987.09 3
987.16 3
987.23 2
987.31 2
987.38 1
987.45 1
987.52 0
987.59 0
987.67 0
987.74 0
987.81 0
987.88 0
987.95 0
988.02 0
988.10 0
988.17 0
988.24 0
988.31 0
988.38 0
988.46 0
988.53 0
988.60 0
988.67 0
988.74 0
988.82 0
988.89 0
988.96 0
989.03 1
989.10 2
989.17 2
989.25 3
989.32 3
989.39 3
989.46 3
989.53 2
989.61 2
989.68 3
989.75 3
989.82 4
989.89 5
989.97 5
990.04 6
990.11 7
990.18 7
990.25 8
990.32 8
990.40 8
990.47 9
990.54 9
990.61 9
990.68 9
990.76 9
990.83 10
990.90 10
990.97 11
991.04 11
991.12 12
991.19 13
991.26 14
991.33 15
991.40 16
991.48 18
991.55 20
991.62 22
991.69 25
991.76 27
991.84 30
991.91 33
991.98 38
992.05 43
992.12 49
992.20 57
992.27 64
992.34 72
992.41 80
992.48 86
992.56 92
992.63 97
992.70 100
992.77 102
992.84 104
992.92 104
992.99 105
993.06 105
993.13 105
993.20 106
993.28 107
993.35 107
993.42 108
993.49 108
993.56 108
993.64 107
993.71 106
993.78 105
993.85 103
993.92 101
994.00 99
994.07 98
994.14 96
994.21 96
994.28 95
994.36 95
994.43 96
994.50 96
994.57 95
994.64 95
994.72 93
994.79 92
994.86 90
994.93 88
995.00 85
995.08 83
995.15 81
995.22 78
995.29 75
995.36 72
995.44 69
995.51 66
995.58 63
995.65 61
995.73 59
995.80 57
995.87 56
995.94 55
996.01 54
996.09 53
996.16 52
996.23 51
996.30 50
996.37 49
996.45 47
996.52 45
996.59 43
996.66 42
996.73 40
996.81 39
996.88 38
996.95 37
997.02 37
997.10 36
997.17 35
997.24 35
997.31 34
997.38 33
997.46 33
997.53 33
997.60 33
997.67 34
997.75 35
997.82 37
997.89 40
997.96 43
998.03 48
998.11 53
998.18 59
998.25 64
998.32 70
998.39 74
998.47 78
998.54 81
998.61 83
998.68 84
998.76 85
998.83 87
998.90 88
998.97 91
999.04 93
999.12 96
999.19 98
999.26 100
999.33 101
999.41 102
999.48 102
999.55 101
999.62 100
999.69 99
999.77 98
999.84 97
999.91 96
999.98 95
1000.06 94
1000.13 93
1000.20 91
1000.27 89
1000.35 87
1000.42 84
1000.49 82
1000.56 79
1000.63 77
1000.71 76
1000.78 74
1000.85 73
1000.92 71
1001.00 70
1001.07 69
1001.14 68
1001.21 67
1001.29 66
1001.36 66
1001.43 65
1001.50 64
1001.57 62
1001.65 60
1001.72 58
1001.79 55
1001.86 52
1001.94 49
1002.01 46
1002.08 43
1002.15 41
1002.23 39
1002.30 37
1002.37 36
1002.44 35
1002.51 33
1002.59 32
1002.66 31
1002.73 29
1002.80 27
1002.88 25
1002.95 22
1003.02 20
1003.09 18
1003.17 16
1003.24 14
1003.31 13
1003.38 11
1003.46 10
1003.53 10
1003.60 9
1003.67 9
1003.75 9
1003.82 8
1003.89 8
1003.96 8
1004.03 8
1004.11 8
1004.18 8
1004.25 8
1004.32 8
1004.40 8
1004.47 8
1004.54 8
1004.61 9
1004.69 10
1004.76 11
1004.83 11
1004.90 12
1004.98 12
1005.05 12
1005.12 11
1005.19 10
1005.27 10
1005.34 9
1005.41 8
1005.48 7
1005.56 6
1005.63 5
1005.70 4
1005.77 4
1005.85 3
1005.92 2
1005.99 2
1006.06 2
1006.14 3
1006.21 3
1006.28 4
1006.35 5
1006.43 5
1006.50 6
1006.57 7
1006.64 8
1006.72 9
1006.79 10
1006.86 11
1006.93 12
1007.01 13
1007.08 14
1007.15 14
1007.22 15
1007.30 16
1007.37 16
1007.44 16
1007.51 16
1007.59 16
1007.66 16
1007.73 16
1007.80 17
1007.88 18
1007.95 20
1008.02 22
1008.09 25
1008.17 27
1008.24 30
1008.31 33
1008.38 36
1008.46 39
1008.53 41
1008.60 43
1008.67 45
1008.75 47
1008.82 48
1008.89 49
1008.96 49
1009.04 49
1009.11 49
1009.18 49
1009.25 49
1009.33 49
1009.40 49
1009.47 48
1009.55 48
1009.62 47
1009.69 46
1009.76 45
1009.84 43
1009.91 41
1009.98 40
1010.05 39
1010.13 38
1010.20 39
1010.27 40
1010.34 42
1010.42 44
1010.49 47
1010.56 50
1010.63 52
1010.71 54
1010.78 56
1010.85 57
1010.93 58
1011.00 59
1011.07 60
1011.14 60
1011.22 61
1011.29 61
1011.36 60
1011.43 60
1011.51 59
1011.58 58
1011.65 57
1011.72 56
1011.80 54
1011.87 53
1011.94 52
1012.02 51
1012.09 49
1012.16 48
1012.23 47
1012.31 46
1012.38 45
1012.45 44
1012.52 43
1012.60 42
1012.67 42
1012.74 42
1012.82 42
1012.89 43
1012.96 43
1013.03 44
1013.11 45
1013.18 45
1013.25 46
1013.32 46
1013.40 47
1013.47 49
1013.54 50
1013.62 52
1013.69 54
1013.76 57
1013.83 60
1013.91 64
1013.98 69
1014.05 76
1014.12 85
1014.20 95
1014.27 106
1014.34 117
1014.42 127
1014.49 137
1014.56 145
1014.63 151
1014.71 156
1014.78 160
1014.85 164
1014.93 167
1015.00 170
1015.07 172
1015.14 174
1015.22 176
1015.29 177
1015.36 177
1015.43 176
1015.51 174
1015.58 172
1015.65 169
1015.73 166
1015.80 164
1015.87 162
1015.94 161
1016.02 161
1016.09 161
1016.16 162
1016.24 163
1016.31 163
1016.38 162
1016.45 160
1016.53 157
1016.60 153
1016.67 148
1016.75 143
1016.82 139
1016.89 135
1016.96 132
1017.04 130
1017.11 129
1017.18 128
1017.26 127
1017.33 126
1017.40 124
1017.47 122
1017.55 119
1017.62 115
1017.69 112
1017.77 108
1017.84 104
1017.91 100
1017.99 96
1018.06 93
1018.13 89
1018.20 86
1018.28 83
1018.35 81
1018.42 79
1018.50 78
1018.57 76
1018.64 75
1018.71 73
1018.79 72
1018.86 71
1018.93 70
1019.01 69
1019.08 68
1019.15 68
1019.22 67
1019.30 66
1019.37 65
1019.44 64
1019.52 63
1019.59 61
1019.66 59
1019.74 57
1019.81 55
1019.88 53
1019.95 52
1020.03 51
1020.10 50
1020.17 50
1020.25 50
1020.32 50
1020.39 51
1020.47 51
1020.54 51
1020.61 51
1020.68 51
1020.76 50
1020.83 50
1020.90 49
1020.98 49
1021.05 49
1021.12 49
1021.20 50
1021.27 51
1021.34 51
1021.41 52
1021.49 53
1021.56 53
1021.63 54
1021.71 54
1021.78 54
1021.85 53
1021.93 53
1022.00 52
1022.07 51
1022.15 49
1022.22 47
1022.29 46
1022.36 44
1022.44 42
1022.51 41
1022.58 40
1022.66 40
1022.73 39
1022.80 39
1022.88 39
1022.95 39
1023.02 39
1023.10 38
1023.17 38
1023.24 37
1023.31 35
1023.39 34
1023.46 32
1023.53 30
1023.61 28
1023.68 26
1023.75 23
1023.83 21
1023.90 18
1023.97 16
1024.05 14
1024.12 12
1024.19 10
1024.26 8
1024.34 7
1024.41 6
1024.48 5
1024.56 4
1024.63 4
1024.70 4
1024.78 4
1024.85 5
1024.92 5
1025.00 6
1025.07 5
1025.14 5
1025.22 4
1025.29 2
1025.36 1
1025.44 0
1025.51 0
1025.58 0
1025.65 0
1025.73 0
1025.80 0
1025.87 0
1025.95 1
1026.02 1
1026.09 2
1026.17 2
1026.24 2
1026.31 2
1026.39 2
1026.46 2
1026.53 2
1026.61 2
1026.68 3
1026.75 3
1026.83 4
1026.90 4
1026.97 5
1027.05 6
1027.12 7
1027.19 8
1027.27 9
1027.34 10
1027.41 11
1027.49 11
1027.56 12
1027.63 12
1027.71 12
1027.78 13
1027.85 14
1027.92 15
1028.00 16
1028.07 17
1028.14 17
1028.22 18
1028.29 17
1028.36 17
1028.44 17
1028.51 16
1028.58 16
1028.66 15
1028.73 14
1028.80 12
1028.88 11
1028.95 10
1029.02 9
1029.10 9
1029.17 9
1029.24 10
1029.32 11
1029.39 12
1029.46 13
1029.54 13
1029.61 14
1029.68 15
1029.76 17
1029.83 19
1029.90 23
1029.98 27
1030.05 32
1030.12 38
1030.20 45
1030.27 52
1030.34 58
1030.42 65
1030.49 71
1030.56 77
1030.64 82
1030.71 87
1030.78 90
1030.86 94
1030.93 97
1031.00 99
1031.08 102
1031.15 104
1031.22 107
1031.30 109
1031.37 112
1031.44 114
1031.52 115
1031.59 115
1031.66 114
1031.74 113
1031.81 110
1031.89 108
1031.96 106
1032.03 106
1032.11 106
1032.18 106
1032.25 107
1032.33 109
1032.40 110
1032.47 111
1032.55 113
1032.62 114
1032.69 115
1032.77 116
1032.84 117
1032.91 118
1032.99 117
1033.06 116
1033.13 113
1033.21 110
1033.28 107
1033.35 103
1033.43 101
1033.50 98
1033.57 96
1033.65 95
1033.72 94
1033.79 92
1033.87 91
1033.94 90
1034.01 89
1034.09 89
1034.16 89
1034.24 89
1034.31 90
1034.38 91
1034.46 92
1034.53 93
1034.60 93
1034.68 93
1034.75 91
1034.82 90
1034.90 87
1034.97 85
1035.04 82
1035.12 79
1035.19 76
1035.26 74
1035.34 71
1035.41 69
1035.49 66
1035.56 63
1035.63 60
1035.71 56
1035.78 52
1035.85 49
1035.93 48
1036.00 48
1036.07 50
1036.15 53
1036.22 58
1036.29 64
1036.37 70
1036.44 76
1036.51 81
1036.59 86
1036.66 90
1036.74 94
1036.81 96
1036.88 98
1036.96 100
1037.03 102
1037.10 103
1037.18 104
1037.25 106
1037.32 107
1037.40 108
1037.47 109
1037.55 109
1037.62 109
1037.69 108
1037.77 106
1037.84 103
1037.91 100
1037.99 96
1038.06 93
1038.13 89
1038.21 86
1038.28 84
1038.36 82
1038.43 82
1038.50 82
1038.58 83
1038.65 84
1038.72 85
1038.80 86
1038.87 86
1038.94 86
1039.02 85
1039.09 84
1039.17 83
1039.24 81
1039.31 79
1039.39 76
1039.46 74
1039.53 72
1039.61 70
1039.68 69
1039.75 68
1039.83 68
1039.90 68
1039.98 69
1040.05 69
1040.12 70
1040.20 70
1040.27 71
1040.34 71
1040.42 71
1040.49 71
1040.57 70
1040.64 68
1040.71 66
1040.79 63
1040.86 60
1040.93 58
1041.01 56
1041.08 54
1041.16 52
1041.23 49
1041.30 47
1041.38 44
1041.45 42
1041.52 39
1041.60 36
1041.67 34
1041.75 32
1041.82 30
1041.89 29
1041.97 28
1042.04 27
1042.11 27
1042.19 27
1042.26 27
1042.34 27
1042.41 28
1042.48 28
1042.56 28
1042.63 26
1042.70 25
1042.78 23
1042.85 20
1042.93 18
1043.00 16
1043.07 15
1043.15 14
1043.22 14
1043.29 15
1043.37 15
1043.44 15
1043.52 14
1043.59 13
1043.66 11
1043.74 9
1043.81 7
1043.89 6
1043.96 6
1044.03 6
1044.11 6
1044.18 6
1044.25 7
1044.33 8
1044.40 8
1044.48 9
1044.55 9
1044.62 10
1044.70 11
1044.77 11
1044.85 12
1044.92 12
1044.99 13
1045.07 13
1045.14 13
1045.21 14
1045.29 14
1045.36 14
1045.44 15
1045.51 16
1045.58 17
1045.66 20
1045.73 23
1045.81 27
1045.88 32
1045.95 38
1046.03 44
1046.10 50
1046.18 56
1046.25 62
1046.32 68
1046.40 74
1046.47 80
1046.54 86
1046.62 91
1046.69 97
1046.77 101
1046.84 105
1046.91 108
1046.99 111
1047.06 113
1047.14 114
1047.21 115
1047.28 115
1047.36 116
1047.43 116
1047.51 115
1047.58 114
1047.65 112
1047.73 110
1047.80 108
1047.88 105
1047.95 103
1048.02 101
1048.10 100
1048.17 100
1048.25 100
1048.32 100
1048.39 100
1048.47 100
1048.54 99
1048.62 98
1048.69 96
1048.76 93
1048.84 90
1048.91 87
1048.99 83
1049.06 80
1049.13 76
1049.21 73
1049.28 71
1049.36 68
1049.43 67
1049.50 65
1049.58 63
1049.65 61
1049.73 60
1049.80 58
1049.87 56
1049.95 54
1050.02 53
1050.10 52
1050.17 52
1050.24 51
1050.32 51
1050.39 50
1050.47 49
1050.54 48
1050.61 47
1050.69 46
1050.76 45
1050.84 45
1050.91 45
1050.99 46
1051.06 46
1051.13 47
1051.21 47
1051.28 47
1051.36 47
1051.43 47
1051.50 46
1051.58 46
1051.65 45
1051.73 45
1051.80 46
1051.87 46
1051.95 47
1052.02 49
1052.10 51
1052.17 54
1052.25 57
1052.32 61
1052.39 66
1052.47 72
1052.54 77
1052.62 83
1052.69 89
1052.76 95
1052.84 101
1052.91 105
1052.99 108
1053.06 110
1053.13 111
1053.21 110
1053.28 108
1053.36 106
1053.43 104
1053.51 102
1053.58 100
1053.65 99
1053.73 98
1053.80 98
1053.88 98
1053.95 98
1054.02 98
1054.10 98
1054.17 97
1054.25 96
1054.32 95
1054.40 95
1054.47 94
1054.54 93
1054.62 93
1054.69 93
1054.77 94
1054.84 95
1054.92 97
1054.99 99
1055.06 102
1055.14 105
1055.21 106
1055.29 107
1055.36 107
1055.44 105
1055.51 104
1055.58 101
1055.66 100
1055.73 99
1055.81 98
1055.88 98
1055.95 97
1056.03 97
1056.10 96
1056.18 94
1056.25 92
1056.33 89
1056.40 85
1056.47 81
1056.55 77
1056.62 74
1056.70 71
1056.77 68
1056.85 67
1056.92 66
1056.99 65
1057.07 64
1057.14 63
1057.22 61
1057.29 59
1057.37 56
1057.44 54
1057.51 52
1057.59 51
1057.66 51
1057.74 50
1057.81 50
1057.89 49
1057.96 48
1058.04 46
1058.11 44
1058.18 42
1058.26 41
1058.33 41
1058.41 40
1058.48 41
1058.56 41
1058.63 41
1058.70 41
1058.78 41
1058.85 41
1058.93 41
1059.00 40
1059.08 39
1059.15 38
1059.22 36
1059.30 33
1059.37 30
1059.45 27
1059.52 23
1059.60 19
1059.67 16
1059.75 13
1059.82 10
1059.89 8
1059.97 6
1060.04 4
1060.12 3
1060.19 2
1060.27 2
1060.34 2
1060.42 2
1060.49 3
1060.56 4
1060.64 5
1060.71 5
1060.79 5
1060.86 5
1060.94 3
1061.01 1
1061.09 0
1061.16 0
1061.23 0
1061.31 0
1061.38 0
1061.46 0
1061.53 0
1061.61 0
1061.68 2
1061.76 4
1061.83 5
1061.90 6
1061.98 6
1062.05 6
1062.13 5
1062.20 4
1062.28 4
1062.35 3
1062.43 2
1062.50 2
1062.57 2
1062.65 2
1062.72 3
1062.80 4
1062.87 6
1062.95 7
1063.02 9
1063.10 11
1063.17 12
1063.24 13
1063.32 13
1063.39 13
1063.47 13
1063.54 13
1063.62 13
1063.69 14
1063.77 16
1063.84 18
1063.92 20
1063.99 22
1064.06 22
1064.14 22
1064.21 20
1064.29 19
1064.36 18
1064.44 19
1064.51 20
1064.59 23
1064.66 27
1064.74 31
1064.81 35
1064.88 39
1064.96 41
1065.03 42
1065.11 43
1065.18 43
1065.26 44
1065.33 44
1065.41 45
1065.48 45
1065.56 46
1065.63 46
1065.71 47
1065.78 47
1065.85 47
1065.93 47
1066.00 46
1066.08 45
1066.15 44
1066.23 42
1066.30 39
1066.38 36
1066.45 33
1066.53 31
1066.60 29
1066.68 27
1066.75 26
1066.82 25
1066.90 25
1066.97 25
1067.05 25
1067.12 25
1067.20 25
1067.27 25
1067.35 25
1067.42 25
1067.50 25
1067.57 26
1067.65 27
1067.72 28
1067.80 30
1067.87 32
1067.94 34
1068.02 36
1068.09 38
1068.17 41
1068.24 45
1068.32 50
1068.39 55
1068.47 61
1068.54 67
1068.62 72
1068.69 77
1068.77 80
1068.84 81
1068.92 82
1068.99 81
1069.07 79
1069.14 76
1069.21 72
1069.29 68
1069.36 62
1069.44 56
1069.51 50
1069.59 44
1069.66 39
1069.74 35
1069.81 34
1069.89 35
1069.96 37
1070.04 40
1070.11 44
1070.19 47
1070.26 50
1070.34 53
1070.41 56
1070.49 59
1070.56 62
1070.63 66
1070.71 69
1070.78 72
1070.86 74
1070.93 74
1071.01 73
1071.08 71
1071.16 69
1071.23 67
1071.31 65
1071.38 63
1071.46 61
1071.53 58
1071.61 56
1071.68 52
1071.76 48
1071.83 44
1071.91 41
1071.98 38
1072.06 37
1072.13 37
1072.21 39
1072.28 42
1072.36 45
1072.43 48
1072.51 50
1072.58 52
1072.65 53
1072.73 53
1072.80 54
1072.88 54
1072.95 54
1073.03 54
1073.10 53
1073.18 50
1073.25 47
1073.33 44
1073.40 40
1073.48 37
1073.55 34
1073.63 31
1073.70 30
1073.78 29
1073.85 28
1073.93 27
1074.00 27
1074.08 26
1074.15 26
1074.23 26
1074.30 27
1074.38 29
1074.45 31
1074.53 33
1074.60 35
1074.68 37
1074.75 38
1074.83 38
1074.90 37
1074.98 35
1075.05 33
1075.13 31
1075.20 29
1075.28 29
1075.35 30
1075.43 31
1075.50 33
1075.58 35
1075.65 35
1075.73 35
1075.80 35
1075.88 34
1075.95 34
1076.03 35
1076.10 38
1076.18 41
1076.25 46
1076.33 51
1076.40 56
1076.48 60
1076.55 64
1076.63 67
1076.70 69
1076.78 70
1076.85 69
1076.93 67
1077.00 64
1077.08 61
1077.15 57
1077.23 54
1077.30 51
1077.38 48
1077.45 45
1077.53 43
1077.60 40
1077.68 38
1077.75 36
1077.83 35
1077.90 34
1077.98 34
1078.05 34
1078.13 36
1078.20 39
1078.28 42
1078.35 46
1078.43 50
1078.50 54
1078.58 58
1078.65 61
1078.73 65
1078.80 68
1078.88 70
1078.95 72
1079.03 72
1079.10 72
1079.18 71
1079.25 70
1079.33 69
1079.40 68
1079.48 67
1079.55 67
1079.63 66
1079.70 65
1079.78 63
1079.85 61
1079.93 59
1080.00 58
1080.08 58
1080.15 59
1080.23 61
1080.30 64
1080.38 66
1080.45 67
1080.53 67
1080.60 67
1080.68 65
1080.75 63
1080.83 61
1080.90 60
1080.98 60
1081.05 60
1081.13 61
1081.20 62
1081.28 64
1081.35 67
1081.43 69
1081.51 71
1081.58 73
1081.66 74
1081.73 74
1081.81 74
1081.88 73
1081.96 73
1082.03 74
1082.11 75
1082.18 76
1082.26 77
1082.33 77
1082.41 78
1082.48 78
1082.56 79
1082.63 81
1082.71 83
1082.78 87
1082.86 90
1082.93 94
1083.01 97
1083.08 99
1083.16 100
1083.23 100
1083.31 99
1083.38 98
1083.46 97
1083.54 96
1083.61 94
1083.69 93
1083.76 92
1083.84 92
1083.91 93
1083.99 95
1084.06 97
1084.14 99
1084.21 102
1084.29 104
1084.36 105
1084.44 107
1084.51 109
1084.59 111
1084.66 113
1084.74 114
1084.81 115
1084.89 113
1084.97 109
1085.04 104
1085.12 97
1085.19 90
1085.27 83
1085.34 78
1085.42 74
1085.49 72
1085.57 71
1085.64 72
1085.72 73
1085.79 73
1085.87 74
1085.94 75
1086.02 75
1086.09 75
1086.17 75
1086.25 75
1086.32 73
1086.40 71
1086.47 68
1086.55 64
1086.62 60
1086.70 56
1086.77 53
1086.85 51
1086.92 49
1087.00 49
1087.07 49
1087.15 49
1087.22 48
1087.30 46
1087.38 43
1087.45 39
1087.53 34
1087.60 29
1087.68 24
1087.75 20
1087.83 16
1087.90 14
1087.98 12
1088.05 12
1088.13 12
1088.20 13
1088.28 14
1088.36 15
1088.43 15
1088.51 14
1088.58 11
1088.66 8
1088.73 4
1088.81 1
1088.88 0
1088.96 0
1089.03 0
1089.11 0
1089.18 0
1089.26 0
1089.34 0
1089.41 0
1089.49 2
1089.56 3
1089.64 4
1089.71 4
1089.79 4
1089.86 3
1089.94 2
1090.01 0
1090.09 0
1090.17 0
1090.24 2
1090.32 4
1090.39 7
1090.47 10
1090.54 13
1090.62 17
1090.69 19
1090.77 22
1090.84 25
1090.92 28
1091.00 32
1091.07 35
1091.15 38
1091.22 41
1091.30 43
1091.37 44
1091.45 46
1091.52 47
1091.60 49
1091.67 52
1091.75 55
1091.83 59
1091.90 63
1091.98 67
1092.05 70
1092.13 73
1092.20 75
1092.28 76
1092.35 78
1092.43 80
1092.51 82
1092.58 85
1092.66 88
1092.73 93
1092.81 99
1092.88 105
1092.96 111
1093.03 117
1093.11 122
1093.19 124
1093.26 124
1093.34 122
1093.41 118
1093.49 114
1093.56 110
1093.64 107
1093.71 105
1093.79 105
1093.87 105
1093.94 107
1094.02 109
1094.09 112
1094.17 114
1094.24 116
1094.32 118
1094.40 119
1094.47 120
1094.55 122
1094.62 124
1094.70 127
1094.77 130
1094.85 135
1094.92 140
1095.00 145
1095.08 151
1095.15 155
1095.23 158
1095.30 160
1095.38 161
1095.45 161
1095.53 161
1095.61 160
1095.68 159
1095.76 159
1095.83 159
1095.91 160
1095.98 161
1096.06 162
1096.13 163
1096.21 164
1096.29 164
1096.36 163
1096.44 162
1096.51 160
1096.59 158
1096.66 156
1096.74 155
1096.82 154
1096.89 153
1096.97 152
1097.04 151
1097.12 149
1097.19 146
1097.27 142
1097.35 139
1097.42 136
1097.50 134
1097.57 133
1097.65 133
1097.72 134
1097.80 135
1097.88 136
1097.95 136
1098.03 135
1098.10 134
1098.18 133
1098.25 131
1098.33 130
1098.41 130
1098.48 130
1098.56 131
1098.63 131
1098.71 133
1098.78 136
1098.86 140
1098.94 146
1099.01 153
1099.09 160
1099.16 166
1099.24 169
1099.31 171
1099.39 169
1099.47 166
1099.54 163
1099.62 161
1099.69 162
1099.77 164
1099.85 167
1099.92 170
1100.00 173
1100.07 174
1100.15 173
1100.22 170
1100.30 166
1100.38 162
1100.45 158
1100.53 154
1100.60 151
1100.68 148
1100.75 146
1100.83 144
1100.91 143
1100.98 142
1101.06 141
1101.13 140
1101.21 138
1101.29 134
1101.36 129
1101.44 123
1101.51 116
1101.59 110
1101.67 103
1101.74 98
1101.82 93
1101.89 88
1101.97 84
1102.04 81
1102.12 77
1102.20 74
1102.27 72
1102.35 70
1102.42 68
1102.50 67
1102.58 65
1102.65 64
1102.73 62
1102.80 60
1102.88 57
1102.95 55
1103.03 52
1103.11 49
1103.18 46
1103.26 42
1103.33 39
1103.41 36
1103.49 32
1103.56 29
1103.64 27
1103.71 25
1103.79 24
1103.87 24
1103.94 24
1104.02 25
1104.09 25
1104.17 25
1104.25 24
1104.32 22
1104.40 19
1104.47 16
1104.55 11
1104.63 7
1104.70 2
1104.78 0
1104.85 0
1104.93 0
1105.01 0
1105.08 0
1105.16 2
1105.23 6
1105.31 9
1105.39 11
1105.46 11
1105.54 8
1105.61 4
1105.69 0
1105.77 0
1105.84 0
1105.92 0
1105.99 0
1106.07 0
1106.15 0
1106.22 0
1106.30 5
1106.37 9
1106.45 13
1106.53 15
1106.60 16
1106.68 18
1106.75 19
1106.83 21
1106.91 24
1106.98 27
1107.06 30
1107.13 34
1107.21 37
1107.29 39
1107.36 40
1107.44 40
1107.51 40
1107.59 41
1107.67 43
1107.74 47
1107.82 51
1107.89 56
1107.97 60
1108.05 64
1108.12 67
1108.20 69
1108.27 71
1108.35 73
1108.43 76
1108.50 79
1108.58 84
1108.65 89
1108.73 94
1108.81 98
1108.88 102
1108.96 105
1109.04 108
1109.11 111
1109.19 115
1109.26 118
1109.34 121
1109.42 123
1109.49 125
1109.57 125
1109.64 125
1109.72 123
1109.80 120
1109.87 118
1109.95 115
1110.02 113
1110.10 112
1110.18 112
1110.25 114
1110.33 116
1110.41 119
1110.48 122
1110.56 125
1110.63 128
1110.71 131
1110.79 134
1110.86 136
1110.94 139
1111.02 141
1111.09 143
1111.17 144
1111.24 145
1111.32 146
1111.40 147
1111.47 150
1111.55 153
1111.62 157
1111.70 159
1111.78 161
1111.85 161
1111.93 159
1112.01 156
1112.08 152
1112.16 149
1112.23 146
1112.31 144
1112.39 143
1112.46 141
1112.54 138
1112.62 135
1112.69 131
1112.77 126
1112.84 121
1112.92 116
1113.00 111
1113.07 108
1113.15 105
1113.23 104
1113.30 104
1113.38 104
1113.45 104
1113.53 103
1113.61 103
1113.68 102
1113.76 100
1113.84 99
1113.91 97
1113.99 95
1114.06 95
1114.14 96
1114.22 99
1114.29 102
1114.37 105
1114.45 107
1114.52 108
1114.60 107
1114.67 105
1114.75 102
1114.83 98
1114.90 95
1114.98 93
1115.06 92
1115.13 91
1115.21 90
1115.29 89
1115.36 87
1115.44 85
1115.51 83
1115.59 80
1115.67 78
1115.74 76
1115.82 73
1115.90 71
1115.97 68
1116.05 67
1116.12 68
1116.20 71
1116.28 76
1116.35 85
1116.43 94
1116.51 103
1116.58 111
1116.66 117
1116.74 119
1116.81 120
1116.89 119
1116.96 118
1117.04 117
1117.12 117
1117.19 116
1117.27 116
1117.35 115
1117.42 114
1117.50 111
1117.58 109
1117.65 107
1117.73 105
1117.81 105
1117.88 105
1117.96 107
1118.03 110
1118.11 112
1118.19 113
1118.26 113
1118.34 110
1118.42 105
1118.49 100
1118.57 95
1118.65 93
1118.72 93
1118.80 97
1118.88 104
1118.95 112
1119.03 120
1119.10 125
1119.18 128
1119.26 127
1119.33 122
1119.41 115
1119.49 106
1119.56 97
1119.64 89
1119.72 83
1119.79 80
1119.87 79
1119.95 80
1120.02 82
1120.10 86
1120.18 91
1120.25 96
1120.33 102
1120.40 108
1120.48 114
1120.56 119
1120.63 124
1120.71 129
1120.79 133
1120.86 135
1120.94 136
1121.02 135
1121.09 133
1121.17 130
1121.25 127
1121.32 125
1121.40 125
1121.48 126
1121.55 130
1121.63 134
1121.71 138
1121.78 141
1121.86 143
1121.94 142
1122.01 140
1122.09 137
1122.16 133
1122.24 129
1122.32 126
1122.39 124
1122.47 123
1122.55 123
1122.62 124
1122.70 126
1122.78 129
1122.85 131
1122.93 133
1123.01 136
1123.08 139
1123.16 143
1123.24 147
1123.31 151
1123.39 156
1123.47 161
1123.54 165
1123.62 167
1123.70 168
1123.77 168
1123.85 167
1123.93 165
1124.00 164
1124.08 163
1124.16 162
1124.23 161
1124.31 161
1124.39 161
1124.46 162
1124.54 164
1124.62 165
1124.69 167
1124.77 168
1124.85 167
1124.92 165
1125.00 160
1125.08 154
1125.15 146
1125.23 139
1125.31 132
1125.38 127
1125.46 123
1125.54 121
1125.61 118
1125.69 115
1125.77 111
1125.84 104
1125.92 97
1126.00 89
1126.07 81
1126.15 74
1126.23 67
1126.30 60
1126.38 54
1126.46 47
1126.53 40
1126.61 32
1126.69 25
1126.76 19
1126.84 15
1126.92 13
1126.99 13
1127.07 15
1127.15 18
1127.22 21
1127.30 24
1127.38 27
1127.45 29
1127.53 31
1127.61 34
1127.68 37
1127.76 43
1127.84 49
1127.91 58
1127.99 67
1128.07 77
1128.14 85
1128.22 92
1128.30 97
1128.37 100
1128.45 102
1128.53 104
1128.61 107
1128.68 111
1128.76 117
1128.84 124
1128.91 132
1128.99 139
1129.07 144
1129.14 148
1129.22 149
1129.30 147
1129.37 143
1129.45 137
1129.53 129
1129.60 121
1129.68 112
1129.76 103
1129.83 95
1129.91 89
1129.99 84
1130.06 81
1130.14 80
1130.22 81
1130.29 81
1130.37 81
1130.45 79
1130.53 75
1130.60 69
1130.68 62
1130.76 55
1130.83 49
1130.91 44
1130.99 42
1131.06 42
1131.14 44
1131.22 46
1131.29 48
1131.37 49
1131.45 49
1131.52 49
1131.60 46
1131.68 43
1131.76 39
1131.83 34
1131.91 28
1131.99 22
1132.06 17
1132.14 13
1132.22 9
1132.29 7
1132.37 6
1132.45 6
1132.52 6
1132.60 6
1132.68 6
1132.76 5
1132.83 3
1132.91 1
1132.99 0
1133.06 0
1133.14 0
1133.22 0
1133.29 0
1133.37 1
1133.45 4
1133.52 7
1133.60 9
1133.68 10
1133.76 9
1133.83 6
1133.91 2
1133.99 0
1134.06 0
1134.14 0
1134.22 0
1134.29 0
1134.37 0
1134.45 0
1134.52 5
1134.60 12
1134.68 20
1134.76 28
1134.83 35
1134.91 42
1134.99 47
1135.06 53
1135.14 58
1135.22 65
1135.29 71
1135.37 76
1135.45 80
1135.53 82
1135.60 82
1135.68 81
1135.76 78
1135.83 76
1135.91 75
1135.99 76
1136.07 80
1136.14 85
1136.22 93
1136.30 101
1136.37 110
1136.45 119
1136.53 128
1136.60 138
1136.68 148
1136.76 158
1136.84 168
1136.91 178
1136.99 187
1137.07 196
1137.14 204
1137.22 213
1137.30 221
1137.38 230
1137.45 240
1137.53 249
1137.61 259
1137.68 269
1137.76 279
1137.84 289
1137.91 300
1137.99 311
1138.07 324
1138.15 337
1138.22 352
1138.30 368
1138.38 384
1138.45 401
1138.53 418
1138.61 434
1138.69 449
1138.76 462
1138.84 474
1138.92 485
1138.99 495
1139.07 506
1139.15 516
1139.23 525
1139.30 532
1139.38 535
1139.46 536
1139.53 532
1139.61 526
1139.69 517
1139.77 508
1139.84 501
1139.92 495
1140.00 491
1140.07 487
1140.15 483
1140.23 478
1140.31 473
1140.38 468
1140.46 463
1140.54 459
1140.61 458
1140.69 458
1140.77 460
1140.85 461
1140.92 462
1141.00 461
1141.08 457
1141.15 452
1141.23 443
1141.31 433
1141.39 420
1141.46 405
1141.54 388
1141.62 371
1141.70 355
1141.77 341
1141.85 329
1141.93 318
1142.00 309
1142.08 300
1142.16 291
1142.24 281
1142.31 269
1142.39 256
1142.47 243
1142.55 229
1142.62 215
1142.70 202
1142.78 191
1142.85 182
1142.93 175
1143.01 171
1143.09 168
1143.16 167
1143.24 167
1143.32 168
1143.40 169
1143.47 169
1143.55 169
1143.63 169
1143.70 168
1143.78 166
1143.86 164
1143.94 160
1144.01 155
1144.09 150
1144.17 144
1144.25 138
1144.32 134
1144.40 132
1144.48 133
1144.55 136
1144.63 142
1144.71 148
1144.79 156
1144.86 162
1144.94 167
1145.02 169
1145.10 168
1145.17 165
1145.25 160
1145.33 154
1145.41 149
1145.48 144
1145.56 141
1145.64 139
1145.71 137
1145.79 135
1145.87 134
1145.95 131
1146.02 127
1146.10 123
1146.18 118
1146.26 113
1146.33 108
1146.41 103
1146.49 99
1146.57 95
1146.64 92
1146.72 89
1146.80 86
1146.88 82
1146.95 77
1147.03 70
1147.11 64
1147.19 56
1147.26 49
1147.34 43
1147.42 39
1147.49 36
1147.57 34
1147.65 33
1147.73 31
1147.80 29
1147.88 26
1147.96 21
1148.04 16
1148.11 11
1148.19 6
1148.27 2
1148.35 0
1148.42 0
1148.50 0
1148.58 0
1148.66 0
1148.73 0
1148.81 0
1148.89 0
1148.97 0
1149.04 0
1149.12 1
1149.20 3
1149.28 3
1149.35 4
1149.43 4
1149.51 4
1149.59 4
1149.66 4
1149.74 4
1149.82 4
1149.90 5
1149.97 5
1150.05 6
1150.13 6
1150.21 7
1150.28 9
1150.36 11
1150.44 14
1150.52 19
1150.59 23
1150.67 28
1150.75 33
1150.83 38
1150.90 44
1150.98 49
1151.06 54
1151.14 58
1151.21 62
1151.29 64
1151.37 65
1151.45 65
1151.52 64
1151.60 62
1151.68 60
1151.76 58
1151.83 57
1151.91 56
1151.99 57
1152.07 59
1152.14 63
1152.22 68
1152.30 74
1152.38 81
1152.46 88
1152.53 93
1152.61 98
1152.69 101
1152.77 104
1152.84 105
1152.92 105
1153.00 105
1153.08 105
1153.15 106
1153.23 107
1153.31 110
1153.39 114
1153.46 120
1153.54 127
1153.62 136
1153.70 145
1153.77 155
1153.85 165
1153.93 176
1154.01 187
1154.09 197
1154.16 207
1154.24 217
1154.32 229
1154.40 241
1154.47 256
1154.55 274
1154.63 295
1154.71 318
1154.78 341
1154.86 362
1154.94 381
1155.02 395
1155.09 405
1155.17 412
1155.25 417
1155.33 421
1155.41 424
1155.48 428
1155.56 431
1155.64 433
1155.72 432
1155.79 429
1155.87 423
1155.95 416
1156.03 408
1156.10 401
1156.18 395
1156.26 390
1156.34 387
1156.42 386
1156.49 385
1156.57 386
1156.65 387
1156.73 388
1156.80 388
1156.88 386
1156.96 381
1157.04 373
1157.12 362
1157.19 347
1157.27 332
1157.35 317
1157.43 304
1157.50 295
1157.58 289
1157.66 287
1157.74 287
1157.81 288
1157.89 290
1157.97 290
1158.05 289
1158.13 286
1158.20 281
1158.28 275
1158.36 270
1158.44 265
1158.51 262
1158.59 261
1158.67 261
1158.75 261
1158.83 260
1158.90 258
1158.98 255
1159.06 250
1159.14 244
1159.22 238
1159.29 232
1159.37 226
1159.45 221
1159.53 216
1159.60 213
1159.68 211
1159.76 209
1159.84 207
1159.92 203
1159.99 198
1160.07 192
1160.15 185
1160.23 178
1160.30 173
1160.38 172
1160.46 174
1160.54 179
1160.62 185
1160.69 191
1160.77 196
1160.85 199
1160.93 199
1161.01 198
1161.08 195
1161.16 193
1161.24 192
1161.32 193
1161.40 195
1161.47 197
1161.55 200
1161.63 202
1161.71 203
1161.78 204
1161.86 203
1161.94 203
1162.02 202
1162.10 202
1162.17 201
1162.25 199
1162.33 194
1162.41 188
1162.49 179
1162.56 168
1162.64 157
1162.72 146
1162.80 137
1162.88 130
1162.95 125
1163.03 121
1163.11 117
1163.19 113
1163.27 109
1163.34 103
1163.42 97
1163.50 90
1163.58 85
1163.66 81
1163.73 79
1163.81 79
1163.89 79
1163.97 80
1164.04 79
1164.12 76
1164.20 72
1164.28 66
1164.36 59
1164.43 52
1164.51 45
1164.59 39
1164.67 34
1164.75 29
1164.82 24
1164.90 19
1164.98 14
1165.06 9
1165.14 4
1165.21 0
1165.29 0
1165.37 0
1165.45 0
1165.53 0
1165.61 0
1165.68 0
1165.76 0
1165.84 1
1165.92 2
1166.00 3
1166.07 4
1166.15 4
1166.23 4
1166.31 3
1166.39 2
1166.46 2
1166.54 1
1166.62 0
1166.70 0
1166.78 0
1166.85 0
1166.93 0
1167.01 0
1167.09 0
1167.17 1
1167.24 6
1167.32 11
1167.40 16
1167.48 20
1167.56 24
1167.63 27
1167.71 29
1167.79 32
1167.87 35
1167.95 38
1168.03 43
1168.10 47
1168.18 50
1168.26 52
1168.34 51
1168.42 47
1168.49 41
1168.57 33
1168.65 26
1168.73 21
1168.81 20
1168.88 22
1168.96 28
1169.04 36
1169.12 44
1169.20 51
1169.28 55
1169.35 56
1169.43 53
1169.51 48
1169.59 41
1169.67 34
1169.74 27
1169.82 23
1169.90 21
1169.98 21
1170.06 22
1170.14 26
1170.21 30
1170.29 36
1170.37 42
1170.45 49
1170.53 57
1170.60 65
1170.68 74
1170.76 84
1170.84 94
1170.92 105
1171.00 116
1171.07 126
1171.15 135
1171.23 143
1171.31 150
1171.39 156
1171.46 162
1171.54 167
1171.62 173
1171.70 181
1171.78 189
1171.86 199
1171.93 211
1172.01 223
1172.09 236
1172.17 251
1172.25 269
1172.33 291
1172.40 319
1172.48 354
1172.56 396
1172.64 445
1172.72 497
1172.80 550
1172.87 599
1172.95 643
1173.03 681
1173.11 711
1173.19 735
1173.26 752
1173.34 764
1173.42 769
1173.50 769
1173.58 762
1173.66 749
1173.73 731
1173.81 711
1173.89 691
1173.97 672
1174.05 655
1174.13 642
1174.20 630
1174.28 620
1174.36 608
1174.44 594
1174.52 578
1174.60 559
1174.67 539
1174.75 518
1174.83 498
1174.91 479
1174.99 460
1175.07 441
1175.14 421
1175.22 402
1175.30 383
1175.38 365
1175.46 349
1175.54 334
1175.61 323
1175.69 313
1175.77 306
1175.85 299
1175.93 294
1176.01 290
1176.08 287
1176.16 286
1176.24 285
1176.32 286
1176.40 287
1176.48 289
1176.56 289
1176.63 288
1176.71 286
1176.79 282
1176.87 278
1176.95 273
1177.03 268
1177.10 265
1177.18 263
1177.26 263
1177.34 265
1177.42 267
1177.50 268
1177.57 269
1177.65 267
1177.73 263
1177.81 258
1177.89 252
1177.97 247
1178.05 244
1178.12 243
1178.20 244
1178.28 248
1178.36 254
1178.44 261
1178.52 267
1178.59 272
1178.67 276
1178.75 276
1178.83 275
1178.91 270
1178.99 265
1179.07 258
1179.14 252
1179.22 246
1179.30 243
1179.38 241
1179.46 240
1179.54 240
1179.61 240
1179.69 240
1179.77 239
1179.85 237
1179.93 235
1180.01 231
1180.09 226
1180.16 220
1180.24 213
1180.32 204
1180.40 195
1180.48 184
1180.56 173
1180.64 163
1180.71 153
1180.79 145
1180.87 136
1180.95 128
1181.03 118
1181.11 108
1181.19 96
1181.26 84
1181.34 71
1181.42 60
1181.50 51
1181.58 45
1181.66 44
1181.74 45
1181.81 50
1181.89 57
1181.97 65
1182.05 73
1182.13 81
1182.21 89
1182.29 95
1182.36 100
1182.44 103
1182.52 105
1182.60 104
1182.68 103
1182.76 101
1182.84 97
1182.91 94
1182.99 92
1183.07 90
1183.15 89
1183.23 88
1183.31 87
1183.39 86
1183.46 85
1183.54 83
1183.62 80
1183.70 78
1183.78 77
1183.86 76
1183.94 78
1184.01 81
1184.09 85
1184.17 92
1184.25 101
1184.33 111
1184.41 121
1184.49 131
1184.57 139
1184.64 146
1184.72 150
1184.80 152
1184.88 152
1184.96 152
1185.04 152
1185.12 152
1185.19 153
1185.27 154
1185.35 154
1185.43 152
1185.51 149
1185.59 143
1185.67 137
1185.75 130
1185.82 124
1185.90 118
1185.98 115
1186.06 115
1186.14 116
1186.22 119
1186.30 123
1186.38 127
1186.45 131
1186.53 134
1186.61 137
1186.69 139
1186.77 140
1186.85 142
1186.93 145
1187.01 147
1187.08 150
1187.16 153
1187.24 155
1187.32 157
1187.40 158
1187.48 157
1187.56 156
1187.64 156
1187.71 156
1187.79 158
1187.87 163
1187.95 172
1188.03 184
1188.11 199
1188.19 218
1188.27 239
1188.34 262
1188.42 288
1188.50 315
1188.58 343
1188.66 372
1188.74 401
1188.82 431
1188.90 460
1188.97 488
1189.05 515
1189.13 539
1189.21 559
1189.29 575
1189.37 586
1189.45 592
1189.53 594
1189.61 591
1189.68 586
1189.76 578
1189.84 569
1189.92 559
1190.00 549
1190.08 538
1190.16 526
1190.24 514
1190.31 503
1190.39 492
1190.47 482
1190.55 472
1190.63 463
1190.71 454
1190.79 445
1190.87 434
1190.95 423
1191.02 410
1191.10 395
1191.18 379
1191.26 362
1191.34 344
1191.42 326
1191.50 306
1191.58 286
1191.66 266
1191.73 248
1191.81 230
1191.89 214
1191.97 200
1192.05 188
1192.13 179
1192.21 172
1192.29 167
1192.37 165
1192.45 165
1192.52 168
1192.60 173
1192.68 178
1192.76 184
1192.84 190
1192.92 195
1193.00 198
1193.08 200
1193.16 201
1193.23 201
1193.31 201
1193.39 200
1193.47 197
1193.55 192
1193.63 185
1193.71 176
1193.79 167
1193.87 160
1193.95 156
1194.02 158
1194.10 165
1194.18 178
1194.26 196
1194.34 216
1194.42 236
1194.50 254
1194.58 271
1194.66 285
1194.74 299
1194.81 311
1194.89 321
1194.97 330
1195.05 337
1195.13 341
1195.21 341
1195.29 339
1195.37 336
1195.45 334
1195.53 333
1195.60 333
1195.68 334
1195.76 334
1195.84 333
1195.92 330
1196.00 324
1196.08 317
1196.16 311
1196.24 305
1196.32 302
1196.39 300
1196.47 300
1196.55 300
1196.63 301
1196.71 300
1196.79 299
1196.87 295
1196.95 291
1197.03 285
1197.11 279
1197.19 272
1197.26 267
1197.34 262
1197.42 258
1197.50 255
1197.58 253
1197.66 252
1197.74 252
1197.82 253
1197.90 256
1197.98 261
1198.06 269
1198.13 278
1198.21 288
1198.29 296
1198.37 302
1198.45 305
1198.53 305
1198.61 303
1198.69 299
1198.77 295
1198.85 293
1198.93 294
1199.01 297
1199.08 303
1199.16 311
1199.24 320
1199.32 329
1199.40 336
1199.48 340
1199.56 340
1199.64 336
1199.72 329
1199.80 322
1199.88 317
1199.96 316
1200.03 322
1200.11 336
1200.19 358
1200.27 387
1200.35 420
1200.43 455
1200.51 490
1200.59 524
1200.67 554
1200.75 580
1200.83 600
1200.91 615
1200.98 623
1201.06 626
1201.14 623
1201.22 618
1201.30 610
1201.38 603
1201.46 597
1201.54 593
1201.62 590
1201.70 588
1201.78 583
1201.86 577
1201.94 568
1202.01 557
1202.09 544
1202.17 530
1202.25 518
1202.33 507
1202.41 498
1202.49 491
1202.57 487
1202.65 484
1202.73 483
1202.81 482
1202.89 482
1202.97 481
1203.04 479
1203.12 475
1203.20 470
1203.28 462
1203.36 453
1203.44 442
1203.52 431
1203.60 420
1203.68 410
1203.76 403
1203.84 397
1203.92 392
1204.00 388
1204.08 383
1204.16 378
1204.23 373
1204.31 369
1204.39 367
1204.47 367
1204.55 367
1204.63 368
1204.71 366
1204.79 361
1204.87 352
1204.95 338
1205.03 322
1205.11 304
1205.19 287
1205.27 272
1205.35 259
1205.42 248
1205.50 237
1205.58 226
1205.66 214
1205.74 201
1205.82 189
1205.90 178
1205.98 169
1206.06 162
1206.14 157
1206.22 152
1206.30 146
1206.38 141
1206.46 137
1206.54 133
1206.62 131
1206.69 131
1206.77 133
1206.85 135
1206.93 136
1207.01 135
1207.09 132
1207.17 127
1207.25 121
1207.33 116
1207.41 112
1207.49 109
1207.57 107
1207.65 104
1207.73 99
1207.81 92
1207.89 84
1207.97 76
1208.04 70
1208.12 67
1208.20 66
1208.28 67
1208.36 68
1208.44 69
1208.52 68
1208.60 66
1208.68 64
1208.76 64
1208.84 66
1208.92 70
1209.00 76
1209.08 80
1209.16 82
1209.24 80
1209.32 74
1209.40 65
1209.48 54
1209.55 43
1209.63 33
1209.71 25
1209.79 18
1209.87 11
1209.95 3
1210.03 0
1210.11 0
1210.19 0
1210.27 0
1210.35 0
1210.43 0
1210.51 0
1210.59 0
1210.67 8
1210.75 21
1210.83 33
1210.91 45
1210.99 56
1211.07 65
1211.14 74
1211.22 82
1211.30 89
1211.38 94
1211.46 98
1211.54 102
1211.62 104
1211.70 106
1211.78 107
1211.86 110
1211.94 113
1212.02 117
1212.10 120
1212.18 121
1212.26 121
1212.34 120
1212.42 117
1212.50 114
1212.58 111
1212.66 109
1212.74 109
1212.82 110
1212.90 113
1212.98 117
1213.05 123
1213.13 130
1213.21 139
1213.29 149
1213.37 160
1213.45 172
1213.53 185
1213.61 197
1213.69 209
1213.77 222
1213.85 236
1213.93 250
1214.01 265
1214.09 281
1214.17 298
1214.25 313
1214.33 326
1214.41 337
1214.49 346
1214.57 353
1214.65 358
1214.73 361
1214.81 363
1214.89 366
1214.97 369
1215.05 374
1215.13 382
1215.21 392
1215.28 404
1215.36 419
1215.44 435
1215.52 451
1215.60 469
1215.68 488
1215.76 510
1215.84 536
1215.92 566
1216.00 599
1216.08 635
1216.16 672
1216.24 709
1216.32 745
1216.40 778
1216.48 808
1216.56 836
1216.64 862
1216.72 885
1216.80 906
1216.88 925
1216.96 939
1217.04 950
1217.12 956
1217.20 960
1217.28 962
1217.36 965
1217.44 971
1217.52 979
1217.60 991
1217.68 1004
1217.76 1016
1217.84 1025
1217.92 1030
1218.00 1030
1218.08 1025
1218.16 1015
1218.23 1003
1218.31 989
1218.39 974
1218.47 956
1218.55 937
1218.63 916
1218.71 895
1218.79 873
1218.87 853
1218.95 834
1219.03 818
1219.11 804
1219.19 791
1219.27 778
1219.35 764
1219.43 747
1219.51 727
1219.59 704
1219.67 680
1219.75 654
1219.83 628
1219.91 602
1219.99 577
1220.07 554
1220.15 532
1220.23 511
1220.31 493
1220.39 478
1220.47 466
1220.55 457
1220.63 450
1220.71 445
1220.79 440
1220.87 436
1220.95 430
1221.03 425
1221.11 419
1221.19 413
1221.27 406
1221.35 400
1221.43 393
1221.51 385
1221.59 378
1221.67 371
1221.75 364
1221.83 359
1221.91 355
1221.99 352
1222.07 350
1222.15 348
1222.23 348
1222.31 348
1222.39 351
1222.47 356
1222.55 366
1222.63 379
1222.71 396
1222.79 415
1222.87 433
1222.95 449
1223.03 460
1223.11 465
1223.19 464
1223.27 458
1223.35 449
1223.43 440
1223.51 433
1223.59 427
1223.67 424
1223.75 422
1223.83 420
1223.91 416
1223.99 410
1224.07 403
1224.15 395
1224.23 387
1224.31 381
1224.39 378
1224.47 377
1224.55 378
1224.63 381
1224.71 384
1224.79 385
1224.87 385
1224.95 381
1225.03 375
1225.11 366
1225.19 355
1225.27 342
1225.35 328
1225.43 313
1225.51 297
1225.59 280
1225.67 263
1225.75 246
1225.83 230
1225.91 215
1225.99 203
1226.07 192
1226.15 184
1226.23 177
1226.31 170
1226.39 163
1226.47 155
1226.55 144
1226.63 132
1226.71 119
1226.79 106
1226.87 94
1226.95 84
1227.03 76
1227.11 69
1227.19 63
1227.27 57
1227.35 53
1227.43 49
1227.51 46
1227.59 43
1227.67 40
1227.75 36
1227.83 31
1227.91 25
1227.99 16
1228.07 7
1228.15 0
1228.23 0
1228.31 0
1228.39 0
1228.47 0
1228.55 0
1228.63 2
1228.71 7
1228.79 10
1228.87 11
1228.95 9
1229.03 5
1229.11 2
1229.19 0
1229.27 0
1229.35 3
1229.43 7
1229.51 11
1229.59 14
1229.67 15
1229.75 13
1229.83 8
1229.91 3
1229.99 0
1230.07 0
1230.15 0
1230.23 0
1230.31 10
1230.39 24
1230.47 41
1230.55 59
1230.63 77
1230.71 93
1230.79 107
1230.87 117
1230.95 124
1231.03 128
1231.11 129
1231.19 130
1231.27 131
1231.35 133
1231.43 137
1231.51 143
1231.59 152
1231.67 162
1231.75 173
1231.84 183
1231.92 192
1232.00 201
1232.08 209
1232.16 218
1232.24 228
1232.32 242
1232.40 259
1232.48 280
1232.56 303
1232.64 328
1232.72 352
1232.80 374
1232.88 392
1232.96 405
1233.04 412
1233.12 416
1233.20 416
1233.28 416
1233.36 415
1233.44 415
1233.52 416
1233.60 418
1233.68 419
1233.76 421
1233.84 422
1233.92 423
1234.00 423
1234.08 422
1234.16 420
1234.24 418
1234.32 416
1234.40 414
1234.48 414
1234.56 415
1234.64 417
1234.72 421
1234.81 426
1234.89 431
1234.97 436
1235.05 441
1235.13 445
1235.21 446
1235.29 444
1235.37 438
1235.45 427
1235.53 411
1235.61 394
1235.69 376
1235.77 359
1235.85 345
1235.93 336
1236.01 331
1236.09 330
1236.17 332
1236.25 335
1236.33 338
1236.41 339
1236.49 337
1236.57 332
1236.65 325
1236.73 316
1236.81 308
1236.89 301
1236.97 296
1237.06 293
1237.14 294
1237.22 296
1237.30 298
1237.38 300
1237.46 302
1237.54 301
1237.62 299
1237.70 296
1237.78 294
1237.86 292
1237.94 294
1238.02 299
1238.10 310
1238.18 327
1238.26 351
1238.34 383
1238.42 420
1238.50 462
1238.58 507
1238.66 553
1238.74 598
1238.82 641
1238.91 680
1238.99 716
1239.07 748
1239.15 777
1239.23 802
1239.31 825
1239.39 847
1239.47 867
1239.55 885
1239.63 902
1239.71 916
1239.79 924
1239.87 927
1239.95 924
1240.03 916
1240.11 903
1240.19 889
1240.27 875
1240.35 863
1240.43 854
1240.51 847
1240.60 842
1240.68 838
1240.76 834
1240.84 832
1240.92 830
1241.00 828
1241.08 825
1241.16 819
1241.24 807
1241.32 790
1241.40 767
1241.48 739
1241.56 708
1241.64 677
1241.72 646
1241.80 617
1241.88 590
1241.96 566
1242.04 545
1242.13 525
1242.21 508
1242.29 492
1242.37 479
1242.45 467
1242.53 457
1242.61 448
1242.69 439
1242.77 429
1242.85 421
1242.93 413
1243.01 405
1243.09 398
1243.17 392
1243.25 387
1243.33 382
1243.41 377
1243.50 371
1243.58 363
1243.66 354
1243.74 342
1243.82 330
1243.90 319
1243.98 309
1244.06 303
1244.14 301
1244.22 303
1244.30 310
1244.38 318
1244.46 328
1244.54 338
1244.62 347
1244.70 356
1244.79 365
1244.87 373
1244.95 380
1245.03 385
1245.11 386
1245.19 382
1245.27 374
1245.35 361
1245.43 347
1245.51 332
1245.59 320
1245.67 310
1245.75 303
1245.83 298
1245.91 293
1246.00 288
1246.08 282
1246.16 276
1246.24 270
1246.32 266
1246.40 264
1246.48 265
1246.56 269
1246.64 273
1246.72 278
1246.80 282
1246.88 284
1246.96 283
1247.04 281
1247.13 277
1247.21 271
1247.29 264
1247.37 257
1247.45 251
1247.53 245
1247.61 240
1247.69 236
1247.77 233
1247.85 229
1247.93 224
1248.01 217
1248.09 208
1248.17 198
1248.26 186
1248.34 175
1248.42 165
1248.50 158
1248.58 153
1248.66 150
1248.74 151
1248.82 152
1248.90 155
1248.98 157
1249.06 157
1249.14 154
1249.22 147
1249.31 137
1249.39 126
1249.47 115
1249.55 106
1249.63 100
1249.71 99
1249.79 102
1249.87 107
1249.95 112
1250.03 115
1250.11 117
1250.19 116
1250.28 115
1250.36 112
1250.44 110
1250.52 106
1250.60 101
1250.68 93
1250.76 82
1250.84 66
1250.92 48
1251.00 29
1251.08 11
1251.16 0
1251.25 0
1251.33 0
1251.41 0
1251.49 0
1251.57 0
1251.65 0
1251.73 2
1251.81 10
1251.89 15
1251.97 19
1252.05 20
1252.13 18
1252.22 15
1252.30 11
1252.38 8
1252.46 8
1252.54 10
1252.62 15
1252.70 22
1252.78 32
1252.86 43
1252.94 54
1253.02 65
1253.11 75
1253.19 87
1253.27 98
1253.35 109
1253.43 121
1253.51 133
1253.59 144
1253.67 154
1253.75 163
1253.83 172
1253.92 182
1254.00 194
1254.08 210
1254.16 230
1254.24 255
1254.32 284
1254.40 318
1254.48 353
1254.56 390
1254.64 427
1254.72 462
1254.81 495
1254.89 524
1254.97 547
1255.05 566
1255.13 579
1255.21 588
1255.29 594
1255.37 597
1255.45 600
1255.53 603
1255.62 607
1255.70 611
1255.78 614
1255.86 617
1255.94 618
1256.02 619
1256.10 620
1256.18 623
1256.26 628
1256.34 637
1256.43 648
1256.51 661
1256.59 674
1256.67 685
1256.75 693
1256.83 698
1256.91 700
1256.99 700
1257.07 699
1257.15 698
1257.24 697
1257.32 695
1257.40 692
1257.48 687
1257.56 680
1257.64 671
1257.72 660
1257.80 650
1257.88 640
1257.97 633
1258.05 629
1258.13 628
1258.21 630
1258.29 635
1258.37 642
1258.45 649
1258.53 656
1258.61 659
1258.70 660
1258.78 658
1258.86 653
1258.94 646
1259.02 638
1259.10 629
1259.18 622
1259.26 614
1259.34 608
1259.43 601
1259.51 594
1259.59 586
1259.67 576
1259.75 564
1259.83 550
1259.91 534
1259.99 518
1260.07 504
1260.16 493
1260.24 487
1260.32 488
1260.40 495
1260.48 508
1260.56 525
1260.64 542
1260.72 559
1260.80 572
1260.89 582
1260.97 589
1261.05 593
1261.13 594
1261.21 592
1261.29 588
1261.37 582
1261.45 573
1261.54 562
1261.62 550
1261.70 540
1261.78 532
1261.86 528
1261.94 529
1262.02 532
1262.10 537
1262.18 542
1262.27 545
1262.35 546
1262.43 543
1262.51 538
1262.59 531
1262.67 522
1262.75 513
1262.83 504
1262.92 494
1263.00 483
1263.08 471
1263.16 458
1263.24 444
1263.32 429
1263.40 414
1263.48 398
1263.57 383
1263.65 367
1263.73 351
1263.81 335
1263.89 318
1263.97 302
1264.05 287
1264.13 274
1264.22 262
1264.30 252
1264.38 243
1264.46 234
1264.54 223
1264.62 212
1264.70 200
1264.78 188
1264.87 176
1264.95 167
1265.03 161
1265.11 158
1265.19 158
1265.27 159
1265.35 163
1265.44 167
1265.52 171
1265.60 175
1265.68 177
1265.76 176
1265.84 173
1265.92 166
1266.00 156
1266.09 143
1266.17 129
1266.25 115
1266.33 104
1266.41 97
1266.49 93
1266.57 92
1266.66 95
1266.74 99
1266.82 105
1266.90 112
1266.98 118
1267.06 123
1267.14 125
1267.22 123
1267.31 116
1267.39 104
1267.47 88
1267.55 69
1267.63 50
1267.71 32
1267.79 17
1267.88 5
1267.96 0
1268.04 0
1268.12 0
1268.20 0
1268.28 0
1268.36 0
1268.45 0
1268.53 0
1268.61 3
1268.69 11
1268.77 18
1268.85 25
1268.93 32
1269.02 43
1269.10 57
1269.18 75
1269.26 96
1269.34 119
1269.42 140
1269.50 158
1269.59 171
1269.67 180
1269.75 186
1269.83 192
1269.91 199
1269.99 210
1270.07 224
1270.16 242
1270.24 263
1270.32 286
1270.40 310
1270.48 335
1270.56 359
1270.64 384
1270.73 407
1270.81 429
1270.89 449
1270.97 466
1271.05 481
1271.13 495
1271.22 508
1271.30 521
1271.38 534
1271.46 545
1271.54 554
1271.62 559
1271.70 559
1271.79 554
1271.87 544
1271.95 531
1272.03 518
1272.11 505
1272.19 494
1272.28 486
1272.36 480
1272.44 478
1272.52 477
1272.60 478
1272.68 481
1272.76 485
1272.85 492
1272.93 502
1273.01 514
1273.09 528
1273.17 543
1273.25 557
1273.34 570
1273.42 579
1273.50 583
1273.58 581
1273.66 574
1273.74 562
1273.82 545
1273.91 524
1273.99 501
1274.07 479
1274.15 458
1274.23 442
1274.31 430
1274.40 423
1274.48 420
1274.56 421
1274.64 425
1274.72 429
1274.80 432
1274.89 433
1274.97 432
1275.05 429
1275.13 423
1275.21 416
1275.29 409
1275.38 401
1275.46 394
1275.54 387
1275.62 379
1275.70 371
1275.78 363
1275.87 354
1275.95 347
1276.03 341
1276.11 340
1276.19 342
1276.27 350
1276.36 363
1276.44 379
1276.52 398
1276.60 420
1276.68 443
1276.76 467
1276.85 490
1276.93 512
1277.01 532
1277.09 552
1277.17 570
1277.25 589
1277.34 609
1277.42 631
1277.50 653
1277.58 675
1277.66 694
1277.74 709
1277.83 719
1277.91 725
1277.99 726
1278.07 726
1278.15 726
1278.23 726
1278.32 726
1278.40 726
1278.48 724
1278.56 720
1278.64 713
1278.72 704
1278.81 695
1278.89 689
1278.97 686
1279.05 687
1279.13 690
1279.21 693
1279.30 694
1279.38 690
1279.46 680
1279.54 665
1279.62 645
1279.71 622
1279.79 598
1279.87 573
1279.95 550
1280.03 530
1280.11 512
1280.20 498
1280.28 486
1280.36 476
1280.44 467
1280.52 457
1280.61 446
1280.69 433
1280.77 418
1280.85 402
1280.93 385
1281.01 367
1281.10 349
1281.18 330
1281.26 312
1281.34 292
1281.42 272
1281.51 253
1281.59 235
1281.67 222
1281.75 213
1281.83 209
1281.91 208
1282.00 208
1282.08 207
1282.16 201
1282.24 190
1282.32 173
1282.41 153
1282.49 132
1282.57 113
1282.65 99
1282.73 89
1282.81 86
1282.90 86
1282.98 89
1283.06 93
1283.14 96
1283.22 97
1283.31 95
1283.39 92
1283.47 87
1283.55 81
1283.63 77
1283.72 75
1283.80 76
1283.88 78
1283.96 82
1284.04 87
1284.13 91
1284.21 92
1284.29 91
1284.37 88
1284.45 83
1284.53 79
1284.62 77
1284.70 78
1284.78 84
1284.86 94
1284.94 107
1285.03 120
1285.11 132
1285.19 141
1285.27 145
1285.35 145
1285.44 140
1285.52 133
1285.60 125
1285.68 119
1285.76 115
1285.85 113
1285.93 114
1286.01 116
1286.09 118
1286.17 119
1286.26 120
1286.34 121
1286.42 121
1286.50 122
1286.58 123
1286.67 124
1286.75 125
1286.83 124
1286.91 121
1286.99 117
1287.08 112
1287.16 106
1287.24 101
1287.32 96
1287.40 91
1287.49 89
1287.57 88
1287.65 89
1287.73 93
1287.81 100
1287.90 108
1287.98 118
1288.06 129
1288.14 138
1288.22 146
1288.31 150
1288.39 151
1288.47 149
1288.55 144
1288.63 137
1288.72 128
1288.80 120
1288.88 112
1288.96 106
1289.04 101
1289.13 98
1289.21 95
1289.29 93
1289.37 92
1289.46 92
1289.54 93
1289.62 96
1289.70 102
1289.78 111
1289.87 122
1289.95 135
1290.03 149
1290.11 163
1290.19 175
1290.28 186
1290.36 194
1290.44 200
1290.52 205
1290.60 209
1290.69 215
1290.77 223
1290.85 234
1290.93 248
1291.02 264
1291.10 278
1291.18 291
1291.26 299
1291.34 303
1291.43 304
1291.51 303
1291.59 304
1291.67 308
1291.75 317
1291.84 332
1291.92 351
1292.00 374
1292.08 399
1292.17 424
1292.25 447
1292.33 468
1292.41 486
1292.49 500
1292.58 510
1292.66 517
1292.74 521
1292.82 522
1292.90 522
1292.99 522
1293.07 524
1293.15 529
1293.23 537
1293.32 546
1293.40 556
1293.48 566
1293.56 575
1293.64 583
1293.73 589
1293.81 593
1293.89 596
1293.97 596
1294.06 593
1294.14 587
1294.22 578
1294.30 565
1294.38 549
1294.47 530
1294.55 510
1294.63 492
1294.71 475
1294.80 463
1294.88 457
1294.96 456
1295.04 460
1295.13 466
1295.21 471
1295.29 475
1295.37 474
1295.45 469
1295.54 459
1295.62 445
1295.70 429
1295.78 409
1295.87 388
1295.95 365
1296.03 343
1296.11 324
1296.19 308
1296.28 296
1296.36 289
1296.44 286
1296.52 286
1296.61 286
1296.69 285
1296.77 284
1296.85 281
1296.94 278
1297.02 276
1297.10 274
1297.18 271
1297.26 268
1297.35 263
1297.43 255
1297.51 244
1297.59 230
1297.68 214
1297.76 197
1297.84 179
1297.92 160
1298.01 142
1298.09 125
1298.17 109
1298.25 95
1298.34 84
1298.42 77
1298.50 73
1298.58 72
1298.67 75
1298.75 81
1298.83 90
1298.91 102
1298.99 114
1299.08 128
1299.16 141
1299.24 153
1299.32 161
1299.41 167
1299.49 170
1299.57 170
1299.65 170
1299.74 170
1299.82 172
1299.90 177
1299.98 184
1300.07 191
1300.15 199
1300.23 204
1300.31 206
1300.40 205
1300.48 201
1300.56 197
1300.64 193
1300.73 191
1300.81 192
1300.89 198
1300.97 207
1301.06 220
1301.14 234
1301.22 248
1301.30 260
1301.38 267
1301.47 269
1301.55 267
1301.63 263
1301.71 259
1301.80 259
1301.88 262
1301.96 269
1302.04 279
1302.13 289
1302.21 297
1302.29 303
1302.37 306
1302.46 308
1302.54 308
1302.62 309
1302.70 310
1302.79 311
1302.87 311
1302.95 310
1303.03 307
1303.12 304
1303.20 301
1303.28 300
1303.36 302
1303.45 308
1303.53 317
1303.61 330
1303.69 343
1303.78 355
1303.86 362
1303.94 365
1304.03 361
1304.11 351
1304.19 337
1304.27 322
1304.36 308
1304.44 299
1304.52 293
1304.60 293
1304.69 298
1304.77 305
1304.85 313
1304.93 321
1305.02 328
1305.10 333
1305.18 335
1305.26 336
1305.35 334
1305.43 329
1305.51 324
1305.59 318
1305.68 312
1305.76 306
1305.84 300
1305.92 295
1306.01 290
1306.09 285
1306.17 279
1306.25 272
1306.34 266
1306.42 261
1306.50 257
1306.59 255
1306.67 253
1306.75 252
1306.83 250
1306.92 248
1307.00 243
1307.08 237
1307.16 229
1307.25 218
1307.33 206
1307.41 191
1307.49 175
1307.58 157
1307.66 138
1307.74 120
1307.83 105
1307.91 92
1307.99 83
1308.07 78
1308.16 76
1308.24 78
1308.32 82
1308.40 88
1308.49 96
1308.57 105
1308.65 116
1308.73 129
1308.82 143
1308.90 159
1308.98 175
1309.07 192
1309.15 208
1309.23 222
1309.31 232
1309.40 238
1309.48 238
1309.56 233
1309.64 223
1309.73 209
1309.81 193
1309.89 176
1309.98 160
1310.06 147
1310.14 137
1310.22 131
1310.31 130
1310.39 133
1310.47 140
1310.55 147
1310.64 155
1310.72 160
1310.80 163
1310.89 161
1310.97 155
1311.05 145
1311.13 132
1311.22 117
1311.30 102
1311.38 87
1311.47 76
1311.55 68
1311.63 65
1311.71 65
1311.80 68
1311.88 74
1311.96 81
1312.04 88
1312.13 94
1312.21 98
1312.29 100
1312.38 99
1312.46 95
1312.54 89
1312.62 80
1312.71 70
1312.79 59
1312.87 48
1312.96 35
1313.04 23
1313.12 10
1313.20 0
1313.29 0
1313.37 0
1313.45 0
1313.54 0
1313.62 0
1313.70 0
1313.78 0
1313.87 6
1313.95 13
1314.03 18
1314.12 20
1314.20 21
1314.28 23
1314.36 26
1314.45 32
1314.53 42
1314.61 54
1314.70 69
1314.78 84
1314.86 98
1314.94 109
1315.03 118
1315.11 123
1315.19 128
1315.28 132
1315.36 140
1315.44 153
1315.52 170
1315.61 191
1315.69 214
1315.77 236
1315.86 255
1315.94 269
1316.02 278
1316.11 281
1316.19 283
1316.27 284
1316.35 285
1316.44 288
1316.52 293
1316.60 299
1316.69 307
1316.77 316
1316.85 328
1316.93 341
1317.02 355
1317.10 370
1317.18 385
1317.27 397
1317.35 405
1317.43 409
1317.52 409
1317.60 407
1317.68 404
1317.76 402
1317.85 404
1317.93 409
1318.01 418
1318.10 429
1318.18 441
1318.26 452
1318.35 460
1318.43 465
1318.51 465
1318.59 463
1318.68 458
1318.76 452
1318.84 446
1318.93 442
1319.01 439
1319.09 438
1319.18 441
1319.26 446
1319.34 453
1319.42 461
1319.51 466
1319.59 468
1319.67 465
1319.76 456
1319.84 444
1319.92 429
1320.01 413
1320.09 399
1320.17 387
1320.26 379
1320.34 373
1320.42 370
1320.50 369
1320.59 370
1320.67 373
1320.75 377
1320.84 381
1320.92 384
1321.00 387
1321.09 388
1321.17 386
1321.25 381
1321.34 373
1321.42 362
1321.50 348
1321.58 334
1321.67 319
1321.75 304
1321.83 289
1321.92 276
1322.00 262
1322.08 250
1322.17 239
1322.25 231
1322.33 227
1322.42 228
1322.50 231
1322.58 236
1322.66 241
1322.75 243
1322.83 242
1322.91 238
1323.00 231
1323.08 224
1323.16 216
1323.25 208
1323.33 200
1323.41 192
1323.50 182
1323.58 171
1323.66 161
1323.75 151
1323.83 144
1323.91 139
1324.00 137
1324.08 135
1324.16 132
1324.25 128
1324.33 122
1324.41 114
1324.49 104
1324.58 94
1324.66 84
1324.74 76
1324.83 69
1324.91 64
1324.99 58
1325.08 51
1325.16 44
1325.24 35
1325.33 25
1325.41 16
1325.49 7
1325.58 1
1325.66 0
1325.74 0
1325.83 0
1325.91 0
1325.99 0
1326.08 0
1326.16 0
1326.24 1
1326.33 4
1326.41 6
1326.49 8
1326.58 8
1326.66 8
1326.74 8
1326.83 10
1326.91 18
1326.99 31
1327.08 50
1327.16 74
1327.24 98
1327.32 121
1327.41 137
1327.49 146
1327.57 145
1327.66 137
1327.74 123
1327.82 105
1327.91 85
1327.99 67
1328.07 50
1328.16 36
1328.24 26
1328.32 19
1328.41 15
1328.49 14
1328.57 13
1328.66 11
1328.74 8
1328.82 2
1328.91 0
1328.99 0
1329.07 0
1329.16 0
1329.24 0
1329.32 0
1329.41 0
1329.49 2
1329.57 7
1329.66 10
1329.74 11
1329.82 9
1329.91 7
1329.99 5
1330.07 6
1330.16 12
1330.24 22
1330.32 38
1330.41 59
1330.49 82
1330.57 104
1330.66 124
1330.74 139
1330.83 150
1330.91 157
1330.99 162
1331.08 166
1331.16 171
1331.24 176
1331.33 181
1331.41 185
1331.49 187
1331.58 186
1331.66 183
1331.74 179
1331.83 173
1331.91 167
1331.99 162
1332.08 156
1332.16 150
1332.24 143
1332.33 136
1332.41 130
1332.49 125
1332.58 122
1332.66 123
1332.74 126
1332.83 131
1332.91 137
1332.99 143
1333.08 146
1333.16 149
1333.24 150
1333.33 152
1333.41 156
1333.50 162
1333.58 171
1333.66 183
1333.75 195
1333.83 206
1333.91 214
1334.00 218
1334.08 215
1334.16 208
1334.25 196
1334.33 182
1334.41 169
1334.50 160
1334.58 157
1334.66 163
1334.75 178
1334.83 202
1334.91 232
1335.00 266
1335.08 299
1335.17 327
1335.25 348
1335.33 360
1335.42 364
1335.50 361
1335.58 354
1335.67 345
1335.75 338
1335.83 334
1335.92 332
1336.00 331
1336.08 330
1336.17 326
1336.25 320
1336.33 310
1336.42 297
1336.50 282
1336.59 267
1336.67 254
1336.75 244
1336.84 239
1336.92 241
1337.00 249
1337.09 262
1337.17 279
1337.25 297
1337.34 312
1337.42 323
1337.51 327
1337.59 324
1337.67 314
1337.76 298
1337.84 277
1337.92 254
1338.01 228
1338.09 201
1338.17 175
1338.26 151
1338.34 129
1338.42 110
1338.51 94
1338.59 82
1338.68 73
1338.76 69
1338.84 69
1338.93 74
1339.01 82
1339.09 94
1339.18 109
1339.26 125
1339.35 141
1339.43 156
1339.51 169
1339.60 178
1339.68 185
1339.76 187
1339.85 185
1339.93 179
1340.01 173
1340.10 167
1340.18 163
1340.27 163
1340.35 167
1340.43 176
1340.52 190
1340.60 205
1340.68 222
1340.77 238
1340.85 253
1340.94 266
1341.02 277
1341.10 283
1341.19 285
1341.27 282
1341.35 274
1341.44 260
1341.52 240
1341.60 216
1341.69 189
1341.77 162
1341.86 137
1341.94 113
1342.02 94
1342.11 78
1342.19 66
1342.27 58
1342.36 54
1342.44 54
1342.53 57
1342.61 64
1342.69 74
1342.78 85
1342.86 95
1342.95 103
1343.03 108
1343.11 109
1343.20 104
1343.28 96
1343.36 85
1343.45 73
1343.53 62
1343.62 53
1343.70 46
1343.78 42
1343.87 40
1343.95 38
1344.03 38
1344.12 39
1344.20 40
1344.29 43
1344.37 48
1344.45 56
1344.54 66
1344.62 78
1344.70 93
1344.79 110
1344.87 128
1344.96 146
1345.04 164
1345.12 179
1345.21 193
1345.29 203
1345.38 210
1345.46 214
1345.54 215
1345.63 214
1345.71 212
1345.79 209
1345.88 204
1345.96 199
1346.05 194
1346.13 189
1346.21 184
1346.30 181
1346.38 179
1346.47 178
1346.55 179
1346.63 180
1346.72 180
1346.80 180
1346.89 179
1346.97 176
1347.05 172
1347.14 168
1347.22 165
1347.30 164
1347.39 165
1347.47 170
1347.56 179
1347.64 192
1347.72 206
1347.81 221
1347.89 234
1347.98 243
1348.06 248
1348.14 247
1348.23 242
1348.31 232
1348.40 220
1348.48 205
1348.56 189
1348.65 173
1348.73 157
1348.82 143
1348.90 131
1348.98 122
1349.07 115
1349.15 112
1349.24 112
1349.32 116
1349.40 122
1349.49 132
1349.57 143
1349.66 154
1349.74 163
1349.82 170
1349.91 174
1349.99 173
1350.08 169
1350.16 162
1350.24 154
1350.33 144
1350.41 133
1350.50 123
1350.58 114
1350.66 109
1350.75 107
1350.83 110
1350.92 118
1351.00 129
1351.08 141
1351.17 152
1351.25 161
1351.34 166
1351.42 169
1351.50 169
1351.59 169
1351.67 167
1351.76 165
1351.84 160
1351.92 153
1352.01 143
1352.09 130
1352.18 116
1352.26 101
1352.34 88
1352.43 77
1352.51 69
1352.60 62
1352.68 57
1352.76 53
1352.85 51
1352.93 52
1353.02 55
1353.10 62
1353.19 72
1353.27 84
1353.35 95
1353.44 103
1353.52 108
1353.61 108
1353.69 104
1353.77 97
1353.86 90
1353.94 85
1354.03 81
1354.11 81
1354.19 81
1354.28 83
1354.36 85
1354.45 86
1354.53 87
1354.62 86
1354.70 85
1354.78 83
1354.87 79
1354.95 73
1355.04 65
1355.12 55
1355.20 44
1355.29 32
1355.37 21
1355.46 10
1355.54 0
1355.63 0
1355.71 0
1355.79 0
1355.88 0
1355.96 0
1356.05 0
1356.13 0
1356.21 0
1356.30 5
1356.38 19
1356.47 36
1356.55 57
1356.64 81
1356.72 105
1356.80 127
1356.89 146
1356.97 159
1357.06 165
1357.14 164
1357.22 156
1357.31 142
1357.39 125
1357.48 106
1357.56 87
1357.65 71
1357.73 57
1357.81 47
1357.90 40
1357.98 35
1358.07 30
1358.15 25
1358.24 20
1358.32 13
1358.40 5
1358.49 0
1358.57 0
1358.66 0
1358.74 0
1358.83 0
1358.91 0
1358.99 0
1359.08 0
1359.16 5
1359.25 18
1359.33 31
1359.42 44
1359.50 56
1359.58 66
1359.67 75
1359.75 83
1359.84 91
1359.92 101
1360.01 112
1360.09 126
1360.17 140
1360.26 154
1360.34 166
1360.43 178
1360.51 188
1360.60 199
1360.68 213
1360.76 231
1360.85 255
1360.93 283
1361.02 314
1361.10 345
1361.19 373
1361.27 397
1361.35 417
1361.44 432
1361.52 443
1361.61 450
1361.69 455
1361.78 458
1361.86 459
1361.95 458
1362.03 458
1362.11 459
1362.20 462
1362.28 468
1362.37 476
1362.45 486
1362.54 497
1362.62 509
1362.70 522
1362.79 536
1362.87 552
1362.96 567
1363.04 581
1363.13 593
1363.21 601
1363.30 603
1363.38 599
1363.46 589
1363.55 575
1363.63 557
1363.72 539
1363.80 521
1363.89 507
1363.97 496
1364.06 490
1364.14 486
1364.22 484
1364.31 483
1364.39 482
1364.48 480
1364.56 479
1364.65 479
1364.73 482
1364.82 487
1364.90 495
1364.98 504
1365.07 511
1365.15 515
1365.24 514
1365.32 507
1365.41 493
1365.49 476
1365.58 456
1365.66 434
1365.74 414
1365.83 396
1365.91 380
1366.00 366
1366.08 354
1366.17 342
1366.25 332
1366.34 321
1366.42 312
1366.50 302
1366.59 291
1366.67 279
1366.76 266
1366.84 251
1366.93 234
1367.01 216
1367.10 199
1367.18 186
1367.27 177
1367.35 174
1367.43 175
1367.52 180
1367.60 184
1367.69 187
1367.77 186
1367.86 181
1367.94 172
1368.03 162
1368.11 153
1368.20 147
1368.28 146
1368.36 150
1368.45 159
1368.53 172
1368.62 184
1368.70 195
1368.79 203
1368.87 208
1368.96 210
1369.04 211
1369.13 211
1369.21 211
1369.30 211
1369.38 210
1369.46 208
1369.55 205
1369.63 200
1369.72 195
1369.80 192
1369.89 191
1369.97 191
1370.06 194
1370.14 196
1370.23 198
1370.31 199
1370.40 197
1370.48 193
1370.56 188
1370.65 184
1370.73 180
1370.82 177
1370.90 176
1370.99 175
1371.07 173
1371.16 170
1371.24 164
1371.33 154
1371.41 141
1371.50 125
1371.58 108
1371.66 93
1371.75 80
1371.83 71
1371.92 68
1372.00 68
1372.09 71
1372.17 74
1372.26 75
1372.34 72
1372.43 64
1372.51 52
1372.60 38
1372.68 21
1372.77 5
1372.85 0
1372.94 0
1373.02 0
1373.10 0
1373.19 0
1373.27 0
1373.36 0
1373.44 4
1373.53 16
1373.61 24
1373.70 27
1373.78 26
1373.87 21
1373.95 13
1374.04 5
1374.12 0
1374.21 0
1374.29 5
1374.38 15
1374.46 30
1374.55 47
1374.63 64
1374.71 81
1374.80 96
1374.88 108
1374.97 118
1375.05 126
1375.14 133
1375.22 141
1375.31 150
1375.39 161
1375.48 173
1375.56 182
1375.65 187
1375.73 186
1375.82 178
1375.90 164
1375.99 146
1376.07 129
1376.16 116
1376.24 109
1376.33 111
1376.41 121
1376.50 138
1376.58 160
1376.66 182
1376.75 202
1376.83 217
1376.92 227
1377.00 231
1377.09 231
1377.17 229
1377.26 229
1377.34 231
1377.43 236
1377.51 243
1377.60 252
1377.68 259
1377.77 264
1377.85 264
1377.94 262
1378.02 258
1378.11 255
1378.19 253
1378.28 254
1378.36 258
1378.45 265
1378.53 276
1378.62 289
1378.70 305
1378.79 324
1378.87 345
1378.96 367
1379.04 388
1379.13 406
1379.21 421
1379.30 432
1379.38 439
1379.47 444
1379.55 449
1379.64 454
1379.72 459
1379.81 464
1379.89 465
1379.98 463
1380.06 456
1380.14 444
1380.23 428
1380.31 411
1380.40 395
1380.48 381
1380.57 371
1380.65 366
1380.74 366
1380.82 371
1380.91 379
1380.99 390
1381.08 401
1381.16 412
1381.25 421
1381.33 427
1381.42 430
1381.50 431
1381.59 430
1381.67 427
1381.76 424
1381.84 419
1381.93 412
1382.01 404
1382.10 394
1382.18 384
1382.27 374
1382.35 366
1382.44 361
1382.52 359
1382.61 358
1382.69 357
1382.78 355
1382.86 351
1382.95 345
1383.03 336
1383.12 326
1383.20 315
1383.29 304
1383.37 294
1383.46 283
1383.54 273
1383.63 263
1383.71 253
1383.80 244
1383.88 237
1383.97 231
1384.05 226
1384.14 223
1384.22 221
1384.31 219
1384.39 216
1384.48 213
1384.56 209
1384.65 206
1384.74 204
1384.82 204
1384.91 206
1384.99 211
1385.08 218
1385.16 225
1385.25 233
1385.33 242
1385.42 252
1385.50 262
1385.59 272
1385.67 283
1385.76 292
1385.84 298
1385.93 299
1386.01 295
1386.10 285
1386.18 271
1386.27 253
1386.35 233
1386.44 213
1386.52 192
1386.61 173
1386.69 154
1386.78 136
1386.86 118
1386.95 102
1387.03 88
1387.12 76
1387.20 67
1387.29 60
1387.37 55
1387.46 50
1387.54 45
1387.63 39
1387.71 33
1387.80 27
1387.88 20
1387.97 15
1388.05 10
1388.14 6
1388.23 2
1388.31 0
1388.40 0
1388.48 0
1388.57 0
1388.65 0
1388.74 0
1388.82 0
1388.91 0
1388.99 9
1389.08 26
1389.16 45
1389.25 65
1389.33 84
1389.42 100
1389.50 113
1389.59 122
1389.67 129
1389.76 133
1389.84 135
1389.93 137
1390.01 138
1390.10 138
1390.19 136
1390.27 133
1390.36 127
1390.44 119
1390.53 111
1390.61 105
1390.70 101
1390.78 100
1390.87 102
1390.95 106
1391.04 112
1391.12 116
1391.21 118
1391.29 117
1391.38 114
1391.46 110
1391.55 107
1391.63 105
1391.72 107
1391.81 111
1391.89 116
1391.98 123
1392.06 128
1392.15 132
1392.23 133
1392.32 131
1392.40 126
1392.49 119
1392.57 109
1392.66 99
1392.74 88
1392.83 78
1392.91 70
1393.00 63
1393.08 58
1393.17 54
1393.26 52
1393.34 50
1393.43 49
1393.51 49
1393.60 50
1393.68 51
1393.77 52
1393.85 51
1393.94 48
1394.02 41
1394.11 31
1394.19 18
1394.28 4
1394.37 0
1394.45 0
1394.54 0
1394.62 0
1394.71 0
1394.79 0
1394.88 0
1394.96 0
1395.05 7
1395.13 16
1395.22 25
1395.30 35
1395.39 46
1395.48 55
1395.56 62
1395.65 65
1395.73 63
1395.82 59
1395.90 52
1395.99 46
1396.07 42
1396.16 42
1396.24 47
1396.33 57
1396.41 72
1396.50 91
1396.59 111
1396.67 132
1396.76 151
1396.84 168
1396.93 181
1397.01 188
1397.10 191
1397.18 189
1397.27 182
1397.35 171
1397.44 157
1397.53 140
1397.61 122
1397.70 104
1397.78 87
1397.87 72
1397.95 62
1398.04 56
1398.12 56
1398.21 59
1398.29 66
1398.38 76
1398.47 85
1398.55 95
1398.64 104
1398.72 113
1398.81 121
1398.89 129
1398.98 137
1399.06 147
1399.15 159
1399.24 174
1399.32 190
1399.41 207
1399.49 224
1399.58 239
1399.66 250
1399.75 256
1399.83 258
1399.92 256
1400.01 252
1400.09 247
1400.18 241
1400.26 236
1400.35 230
1400.43 225
1400.52 219
1400.60 213
1400.69 209
1400.78 207
1400.86 208
1400.95 214
1401.03 221
1401.12 230
1401.20 236
1401.29 240
1401.37 240
1401.46 237
1401.55 231
1401.63 225
1401.72 219
1401.80 216
1401.89 214
1401.97 213
1402.06 211
1402.14 208
1402.23 203
1402.32 196
1402.40 189
1402.49 183
1402.57 178
1402.66 175
1402.74 176
1402.83 179
1402.92 185
1403.00 192
1403.09 202
1403.17 214
1403.26 229
1403.34 246
1403.43 264
1403.51 282
1403.60 300
1403.69 315
1403.77 327
1403.86 334
1403.94 339
1404.03 340
1404.11 341
1404.20 341
1404.29 342
1404.37 345
1404.46 349
1404.54 353
1404.63 356
1404.71 356
1404.80 353
1404.89 345
1404.97 333
1405.06 315
1405.14 294
1405.23 270
1405.31 246
1405.40 224
1405.49 205
1405.57 191
1405.66 182
1405.74 176
1405.83 174
1405.91 174
1406.00 176
1406.09 178
1406.17 181
1406.26 184
1406.34 187
1406.43 190
1406.51 191
1406.60 191
1406.69 190
1406.77 188
1406.86 187
1406.94 185
1407.03 185
1407.11 184
1407.20 183
1407.29 181
1407.37 177
1407.46 171
1407.54 165
1407.63 160
1407.71 155
1407.80 154
1407.89 155
1407.97 160
1408.06 167
1408.14 174
1408.23 182
1408.32 190
1408.40 197
1408.49 203
1408.57 208
1408.66 214
1408.74 219
1408.83 223
1408.92 226
1409.00 226
1409.09 222
1409.17 215
1409.26 203
1409.34 187
1409.43 168
1409.52 147
1409.60 126
1409.69 104
1409.77 84
1409.86 66
1409.95 49
1410.03 34
1410.12 20
1410.20 6
1410.29 0
1410.37 0
1410.46 0
1410.55 0
1410.63 0
1410.72 0
1410.80 0
1410.89 0
1410.98 2
1411.06 19
1411.15 39
1411.23 61
1411.32 84
1411.41 106
1411.49 127
1411.58 147
1411.66 164
1411.75 177
1411.83 183
1411.92 184
1412.01 178
1412.09 166
1412.18 150
1412.26 132
1412.35 116
1412.44 103
1412.52 95
1412.61 90
1412.69 88
1412.78 88
1412.87 88
1412.95 88
1413.04 87
1413.12 85
1413.21 83
1413.30 77
1413.38 69
1413.47 59
1413.55 47
1413.64 36
1413.73 29
1413.81 28
1413.90 34
1413.98 48
1414.07 65
1414.16 83
1414.24 98
1414.33 108
1414.41 113
1414.50 113
1414.59 112
1414.67 111
1414.76 112
1414.84 117
1414.93 123
1415.02 130
1415.10 135
1415.19 138
1415.27 136
1415.36 131
1415.45 122
1415.53 112
1415.62 102
1415.70 92
1415.79 84
1415.88 78
1415.96 75
1416.05 73
1416.13 73
1416.22 74
1416.31 78
1416.39 83
1416.48 91
1416.56 100
1416.65 110
1416.74 123
1416.82 138
1416.91 154
1416.99 172
1417.08 191
1417.17 210
1417.25 226
1417.34 238
1417.42 245
1417.51 247
1417.60 243
1417.68 235
1417.77 224
1417.85 213
1417.94 204
1418.03 199
1418.11 199
1418.20 205
1418.29 219
1418.37 237
1418.46 259
1418.54 283
1418.63 305
1418.72 325
1418.80 340
1418.89 351
1418.97 357
1419.06 359
1419.15 359
1419.23 356
1419.32 350
1419.40 344
1419.49 338
1419.58 331
1419.66 324
1419.75 318
1419.84 312
1419.92 306
1420.01 299
1420.09 292
1420.18 283
1420.27 273
1420.35 262
1420.44 252
1420.52 242
1420.61 235
1420.70 232
1420.78 233
1420.87 238
1420.96 245
1421.04 254
1421.13 262
1421.21 268
1421.30 269
1421.39 266
1421.47 259
1421.56 247
1421.65 232
1421.73 214
1421.82 193
1421.90 173
1421.99 153
1422.08 136
1422.16 121
1422.25 109
1422.33 100
1422.42 94
1422.51 91
1422.59 90
1422.68 91
1422.77 95
1422.85 101
1422.94 111
1423.02 123
1423.11 137
1423.20 154
1423.28 171
1423.37 189
1423.46 206
1423.54 221
1423.63 233
1423.71 244
1423.80 252
1423.89 258
1423.97 264
1424.06 270
1424.15 276
1424.23 283
1424.32 290
1424.40 297
1424.49 305
1424.58 315
1424.66 327
1424.75 343
1424.84 365
1424.92 392
1425.01 423
1425.10 456
1425.18 491
1425.27 524
1425.35 553
1425.44 577
1425.53 596
1425.61 608
1425.70 616
1425.79 619
1425.87 618
1425.96 615
1426.04 610
1426.13 605
1426.22 600
1426.30 594
1426.39 589
1426.48 584
1426.56 578
1426.65 570
1426.74 562
1426.82 551
1426.91 539
1426.99 526
1427.08 513
1427.17 500
1427.25 489
1427.34 478
1427.43 467
1427.51 456
1427.60 443
1427.69 428
1427.77 411
1427.86 392
1427.94 373
1428.03 353
1428.12 333
1428.20 312
1428.29 290
1428.38 266
1428.46 240
1428.55 214
1428.64 189
1428.72 166
1428.81 146
1428.90 130
1428.98 118
1429.07 108
1429.15 101
1429.24 96
1429.33 92
1429.41 90
1429.50 92
1429.59 96
1429.67 103
1429.76 111
1429.85 118
1429.93 123
1430.02 124
1430.11 123
1430.19 119
1430.28 117
1430.36 118
1430.45 122
1430.54 129
1430.62 140
1430.71 150
1430.80 160
1430.88 168
1430.97 173
1431.06 176
1431.14 175
1431.23 172
1431.32 165
1431.40 156
1431.49 145
1431.58 132
1431.66 120
1431.75 109
1431.84 100
1431.92 93
1432.01 87
1432.09 83
1432.18 79
1432.27 77
1432.35 75
1432.44 74
1432.53 72
1432.61 69
1432.70 63
1432.79 53
1432.87 39
1432.96 22
1433.05 6
1433.13 0
1433.22 0
1433.31 0
1433.39 0
1433.48 0
1433.57 0
1433.65 1
1433.74 7
1433.83 11
1433.91 13
1434.00 13
1434.09 12
1434.17 11
1434.26 10
1434.35 11
1434.43 12
1434.52 16
1434.60 23
1434.69 34
1434.78 47
1434.86 64
1434.95 81
1435.04 97
1435.12 110
1435.21 118
1435.30 120
1435.38 117
1435.47 111
1435.56 105
1435.64 100
1435.73 99
1435.82 103
1435.90 110
1435.99 120
1436.08 129
1436.16 135
1436.25 136
1436.34 133
1436.42 124
1436.51 112
1436.60 97
1436.68 81
1436.77 64
1436.86 48
1436.94 34
1437.03 21
1437.12 11
1437.20 6
1437.29 5
1437.38 7
1437.46 13
1437.55 19
1437.64 25
1437.72 29
1437.81 29
1437.90 25
1437.98 17
1438.07 8
1438.16 0
1438.24 0
1438.33 0
1438.42 0
1438.50 0
1438.59 0
1438.68 0
1438.76 0
1438.85 10
1438.94 26
1439.02 42
1439.11 56
1439.20 70
1439.28 83
1439.37 97
1439.46 113
1439.55 132
1439.63 155
1439.72 182
1439.81 211
1439.89 242
1439.98 272
1440.07 299
1440.15 324
1440.24 346
1440.33 365
1440.41 384
1440.50 402
1440.59 422
1440.67 444
1440.76 469
1440.85 497
1440.93 527
1441.02 559
1441.11 591
1441.19 622
1441.28 649
1441.37 673
1441.45 692
1441.54 707
1441.63 720
1441.71 730
1441.80 739
1441.89 747
1441.98 755
1442.06 761
1442.15 766
1442.24 769
1442.32 771
1442.41 773
1442.50 774
1442.58 776
1442.67 777
1442.76 776
1442.84 773
1442.93 766
1443.02 756
1443.10 744
1443.19 731
1443.28 718
1443.36 705
1443.45 695
1443.54 685
1443.63 678
1443.71 671
1443.80 664
1443.89 656
1443.97 647
1444.06 634
1444.15 616
1444.23 592
1444.32 563
1444.41 530
1444.49 494
1444.58 459
1444.67 428
1444.75 402
1444.84 384
1444.93 374
1445.02 374
1445.10 382
1445.19 398
1445.28 418
1445.36 439
1445.45 457
1445.54 470
1445.62 476
1445.71 474
1445.80 468
1445.88 459
1445.97 452
1446.06 449
1446.15 454
1446.23 468
1446.32 489
1446.41 517
1446.49 549
1446.58 581
1446.67 612
1446.75 638
1446.84 661
1446.93 681
1447.02 698
1447.10 714
1447.19 729
1447.28 742
1447.36 755
1447.45 764
1447.54 769
1447.62 769
1447.71 764
1447.80 753
1447.88 737
1447.97 715
1448.06 689
1448.15 662
1448.23 634
1448.32 609
1448.41 588
1448.49 573
1448.58 563
1448.67 557
1448.75 553
1448.84 549
1448.93 545
1449.02 540
1449.10 534
1449.19 527
1449.28 522
1449.36 519
1449.45 518
1449.54 520
1449.63 524
1449.71 532
1449.80 541
1449.89 551
1449.97 559
1450.06 563
1450.15 564
1450.23 561
1450.32 555
1450.41 550
1450.50 545
1450.58 543
1450.67 543
1450.76 544
1450.84 544
1450.93 541
1451.02 535
1451.11 524
1451.19 510
1451.28 494
1451.37 477
1451.45 459
1451.54 441
1451.63 423
1451.72 405
1451.80 388
1451.89 371
1451.98 354
1452.06 336
1452.15 316
1452.24 293
1452.33 266
1452.41 236
1452.50 204
1452.59 174
1452.67 149
1452.76 131
1452.85 123
1452.94 123
1453.02 128
1453.11 136
1453.20 144
1453.28 150
1453.37 155
1453.46 161
1453.55 169
1453.63 182
1453.72 199
1453.81 218
1453.89 236
1453.98 250
1454.07 255
1454.16 252
1454.24 240
1454.33 222
1454.42 202
1454.50 184
1454.59 170
1454.68 162
1454.77 158
1454.85 157
1454.94 157
1455.03 158
1455.11 160
1455.20 163
1455.29 169
1455.38 177
1455.46 189
1455.55 202
1455.64 215
1455.73 224
1455.81 229
1455.90 229
1455.99 226
1456.07 222
1456.16 219
1456.25 219
1456.34 224
1456.42 233
1456.51 245
1456.60 258
1456.69 271
1456.77 284
1456.86 299
1456.95 317
1457.03 339
1457.12 366
1457.21 398
1457.30 431
1457.38 464
1457.47 494
1457.56 517
1457.65 534
1457.73 547
1457.82 556
1457.91 562
1457.99 568
1458.08 572
1458.17 573
1458.26 570
1458.34 562
1458.43 552
1458.52 540
1458.61 529
1458.69 520
1458.78 513
1458.87 507
1458.95 499
1459.04 487
1459.13 469
1459.22 447
1459.30 423
1459.39 398
1459.48 375
1459.57 356
1459.65 342
1459.74 332
1459.83 325
1459.92 321
1460.00 320
1460.09 320
1460.18 323
1460.26 327
1460.35 333
1460.44 340
1460.53 346
1460.61 350
1460.70 354
1460.79 358
1460.88 363
1460.96 371
1461.05 385
1461.14 403
1461.23 426
1461.31 450
1461.40 474
1461.49 495
1461.58 512
1461.66 526
1461.75 539
1461.84 552
1461.93 568
1462.01 589
1462.10 614
1462.19 641
1462.28 668
1462.36 692
1462.45 713
1462.54 732
1462.62 750
1462.71 770
1462.80 794
1462.89 824
1462.97 859
1463.06 898
1463.15 940
1463.24 983
1463.32 1027
1463.41 1073
1463.50 1117
1463.59 1158
1463.67 1194
1463.76 1221
1463.85 1236
1463.94 1240
1464.02 1234
1464.11 1224
1464.20 1214
1464.29 1210
1464.37 1217
1464.46 1234
1464.55 1260
1464.64 1290
1464.72 1320
1464.81 1344
1464.90 1360
1464.99 1366
1465.07 1362
1465.16 1349
1465.25 1329
1465.34 1301
1465.42 1268
1465.51 1232
1465.60 1195
1465.69 1158
1465.77 1123
1465.86 1093
1465.95 1068
1466.04 1048
1466.12 1034
1466.21 1025
1466.30 1023
1466.39 1027
1466.47 1037
1466.56 1050
1466.65 1066
1466.74 1081
1466.83 1093
1466.91 1099
1467.00 1101
1467.09 1097
1467.18 1088
1467.26 1076
1467.35 1059
1467.44 1038
1467.53 1013
1467.61 982
1467.70 946
1467.79 907
1467.88 866
1467.96 827
1468.05 792
1468.14 764
1468.23 743
1468.31 730
1468.40 723
1468.49 719
1468.58 716
1468.66 713
1468.75 707
1468.84 698
1468.93 688
1469.02 679
1469.10 671
1469.19 665
1469.28 661
1469.37 656
1469.45 649
1469.54 638
1469.63 623
1469.72 605
1469.80 587
1469.89 570
1469.98 559
1470.07 555
1470.15 559
1470.24 570
1470.33 585
1470.42 603
1470.51 618
1470.59 630
1470.68 634
1470.77 629
1470.86 615
1470.94 595
1471.03 569
1471.12 539
1471.21 510
1471.29 484
1471.38 461
1471.47 441
1471.56 423
1471.65 406
1471.73 389
1471.82 371
1471.91 352
1472.00 335
1472.08 322
1472.17 313
1472.26 310
1472.35 311
1472.43 316
1472.52 321
1472.61 322
1472.70 319
1472.79 310
1472.87 297
1472.96 281
1473.05 264
1473.14 250
1473.22 238
1473.31 230
1473.40 225
1473.49 222
1473.58 219
1473.66 217
1473.75 215
1473.84 213
1473.93 211
1474.01 209
1474.10 207
1474.19 204
1474.28 202
1474.37 198
1474.45 194
1474.54 188
1474.63 181
1474.72 172
1474.80 161
1474.89 148
1474.98 132
1475.07 114
1475.16 94
1475.24 72
1475.33 48
1475.42 24
1475.51 2
1475.59 0
1475.68 0
1475.77 0
1475.86 0
1475.95 0
1476.03 0
1476.12 0
1476.21 0
1476.30 7
1476.39 25
1476.47 47
1476.56 72
1476.65 100
1476.74 131
1476.82 164
1476.91 198
1477.00 231
1477.09 262
1477.18 291
1477.26 319
1477.35 344
1477.44 367
1477.53 389
1477.62 408
1477.70 425
1477.79 441
1477.88 457
1477.97 474
1478.06 493
1478.14 515
1478.23 540
1478.32 568
1478.41 597
1478.49 625
1478.58 652
1478.67 675
1478.76 695
1478.85 712
1478.93 725
1479.02 737
1479.11 748
1479.20 759
1479.29 771
1479.37 785
1479.46 800
1479.55 817
1479.64 836
1479.73 855
1479.81 875
1479.90 894
1479.99 912
1480.08 927
1480.17 938
1480.25 944
1480.34 945
1480.43 942
1480.52 937
1480.61 932
1480.69 929
1480.78 930
1480.87 934
1480.96 941
1481.05 946
1481.13 948
1481.22 946
1481.31 938
1481.40 925
1481.49 910
1481.57 898
1481.66 890
1481.75 890
1481.84 897
1481.93 909
1482.01 923
1482.10 936
1482.19 943
1482.28 943
1482.37 935
1482.45 920
1482.54 901
1482.63 881
1482.72 862
1482.81 847
1482.89 835
1482.98 825
1483.07 816
1483.16 809
1483.25 803
1483.33 800
1483.42 801
1483.51 809
1483.60 822
1483.69 839
1483.77 857
1483.86 872
1483.95 879
1484.04 877
1484.13 863
1484.21 840
1484.30 810
1484.39 777
1484.48 745
1484.57 720
1484.66 703
1484.74 697
1484.83 701
1484.92 716
1485.01 738
1485.10 763
1485.18 788
1485.27 809
1485.36 823
1485.45 829
1485.54 828
1485.62 824
1485.71 817
1485.80 812
1485.89 809
1485.98 807
1486.07 804
1486.15 799
1486.24 790
1486.33 778
1486.42 764
1486.51 751
1486.59 740
1486.68 733
1486.77 733
1486.86 736
1486.95 742
1487.03 749
1487.12 755
1487.21 759
1487.30 760
1487.39 757
1487.48 750
1487.56 741
1487.65 731
1487.74 721
1487.83 711
1487.92 701
1488.00 692
1488.09 682
1488.18 670
1488.27 656
1488.36 640
1488.45 622
1488.53 606
1488.62 592
1488.71 582
1488.80 577
1488.89 576
1488.98 579
1489.06 584
1489.15 591
1489.24 598
1489.33 606
1489.42 615
1489.50 623
1489.59 628
1489.68 630
1489.77 627
1489.86 619
1489.95 607
1490.03 591
1490.12 574
1490.21 559
1490.30 547
1490.39 540
1490.48 537
1490.56 536
1490.65 536
1490.74 533
1490.83 525
1490.92 510
1491.01 488
1491.09 460
1491.18 428
1491.27 395
1491.36 365
1491.45 339
1491.53 320
1491.62 308
1491.71 302
1491.80 300
1491.89 299
1491.98 295
1492.06 286
1492.15 271
1492.24 251
1492.33 228
1492.42 204
1492.51 183
1492.59 166
1492.68 154
1492.77 146
1492.86 140
1492.95 135
1493.04 130
1493.12 126
1493.21 122
1493.30 120
1493.39 119
1493.48 119
1493.57 120
1493.65 120
1493.74 120
1493.83 120
1493.92 121
1494.01 125
1494.10 134
1494.19 148
1494.27 166
1494.36 188
1494.45 212
1494.54 234
1494.63 254
1494.72 271
1494.80 286
1494.89 298
1494.98 310
1495.07 321
1495.16 331
1495.25 340
1495.33 347
1495.42 352
1495.51 356
1495.60 361
1495.69 367
1495.78 375
1495.86 385
1495.95 395
1496.04 404
1496.13 408
1496.22 405
1496.31 395
1496.40 379
1496.48 360
1496.57 342
1496.66 327
1496.75 319
1496.84 317
1496.93 321
1497.01 331
1497.10 343
1497.19 356
1497.28 369
1497.37 383
1497.46 398
1497.55 413
1497.63 429
1497.72 444
1497.81 455
1497.90 462
1497.99 463
1498.08 458
1498.16 449
1498.25 437
1498.34 424
1498.43 412
1498.52 402
1498.61 393
1498.70 386
1498.78 380
1498.87 376
1498.96 373
1499.05 372
1499.14 371
1499.23 372
1499.32 373
1499.40 375
1499.49 376
1499.58 377
1499.67 378
1499.76 380
1499.85 384
1499.94 389
1500.02 397
1500.11 406
1500.20 417
1500.29 429
1500.38 440
1500.47 450
1500.56 460
1500.64 472
1500.73 488
1500.82 509
1500.91 535
1501.00 565
1501.09 598
1501.18 632
1501.26 664
1501.35 693
1501.44 719
1501.53 743
1501.62 765
1501.71 786
1501.80 803
1501.88 815
1501.97 822
1502.06 823
1502.15 818
1502.24 808
1502.33 798
1502.42 789
1502.50 782
1502.59 776
1502.68 773
1502.77 772
1502.86 774
1502.95 777
1503.04 782
1503.13 788
1503.21 794
1503.30 799
1503.39 800
1503.48 795
1503.57 783
1503.66 766
1503.75 745
1503.83 721
1503.92 696
1504.01 672
1504.10 649
1504.19 628
1504.28 609
1504.37 592
1504.46 578
1504.54 567
1504.63 560
1504.72 557
1504.81 558
1504.90 559
1504.99 561
1505.08 560
1505.16 555
1505.25 547
1505.34 536
1505.43 524
1505.52 513
1505.61 507
1505.70 504
1505.79 504
1505.87 507
1505.96 509
1506.05 509
1506.14 507
1506.23 503
1506.32 498
1506.41 496
1506.50 498
1506.58 505
1506.67 516
1506.76 527
1506.85 537
1506.94 542
1507.03 539
1507.12 529
1507.21 512
1507.29 493
1507.38 473
1507.47 455
1507.56 441
1507.65 430
1507.74 423
1507.83 420
1507.92 420
1508.00 426
1508.09 435
1508.18 450
1508.27 468
1508.36 487
1508.45 505
1508.54 519
1508.63 526
1508.71 526
1508.80 518
1508.89 504
1508.98 485
1509.07 462
1509.16 438
1509.25 413
1509.34 390
1509.43 370
1509.51 354
1509.60 344
1509.69 340
1509.78 342
1509.87 351
1509.96 364
1510.05 377
1510.14 388
1510.23 392
1510.31 386
1510.40 370
1510.49 345
1510.58 314
1510.67 282
1510.76 253
1510.85 230
1510.94 213
1511.02 199
1511.11 186
1511.20 171
1511.29 153
1511.38 133
1511.47 112
1511.56 94
1511.65 82
1511.74 76
1511.83 78
1511.91 86
1512.00 98
1512.09 111
1512.18 124
1512.27 135
1512.36 143
1512.45 146
1512.54 144
1512.63 136
1512.71 123
1512.80 105
1512.89 83
1512.98 60
1513.07 40
1513.16 23
1513.25 13
1513.34 8
1513.43 7
1513.51 7
1513.60 6
1513.69 2
1513.78 0
1513.87 0
1513.96 0
1514.05 0
1514.14 0
1514.23 0
1514.32 3
1514.40 21
1514.49 39
1514.58 57
1514.67 71
1514.76 81
1514.85 86
1514.94 88
1515.03 88
1515.12 87
1515.21 89
1515.29 93
1515.38 101
1515.47 110
1515.56 120
1515.65 127
1515.74 130
1515.83 129
1515.92 124
1516.01 119
1516.10 117
1516.18 120
1516.27 130
1516.36 148
1516.45 171
1516.54 197
1516.63 224
1516.72 250
1516.81 273
1516.90 293
1516.99 309
1517.07 321
1517.16 330
1517.25 337
1517.34 343
1517.43 347
1517.52 351
1517.61 355
1517.70 359
1517.79 364
1517.88 371
1517.97 380
1518.05 390
1518.14 400
1518.23 410
1518.32 418
1518.41 424
1518.50 427
1518.59 426
1518.68 421
1518.77 415
1518.86 407
1518.95 401
1519.03 395
1519.12 392
1519.21 392
1519.30 395
1519.39 400
1519.48 405
1519.57 408
1519.66 407
1519.75 403
1519.84 395
1519.93 382
1520.02 367
1520.10 351
1520.19 335
1520.28 317
1520.37 297
1520.46 275
1520.55 251
1520.64 225
1520.73 199
1520.82 175
1520.91 157
1521.00 147
1521.09 146
1521.17 154
1521.26 168
1521.35 185
1521.44 204
1521.53 219
1521.62 230
1521.71 233
1521.80 230
1521.89 222
1521.98 208
1522.07 191
1522.16 173
1522.24 155
1522.33 140
1522.42 130
1522.51 124
1522.60 123
1522.69 128
1522.78 137
1522.87 148
1522.96 158
1523.05 165
1523.14 168
1523.23 168
1523.32 164
1523.40 160
1523.49 157
1523.58 157
1523.67 160
1523.76 166
1523.85 173
1523.94 179
1524.03 185
1524.12 192
1524.21 202
1524.30 216
1524.39 236
1524.48 262
1524.57 290
1524.65 318
1524.74 343
1524.83 361
1524.92 371
1525.01 375
1525.10 373
1525.19 367
1525.28 357
1525.37 343
1525.46 326
1525.55 305
1525.64 281
1525.73 255
1525.82 231
1525.90 210
1525.99 194
1526.08 184
1526.17 181
1526.26 183
1526.35 188
1526.44 193
1526.53 196
1526.62 195
1526.71 191
1526.80 184
1526.89 178
1526.98 175
1527.07 177
1527.16 185
1527.24 199
1527.33 218
1527.42 239
1527.51 259
1527.60 274
1527.69 281
1527.78 279
1527.87 267
1527.96 247
1528.05 220
1528.14 188
1528.23 155
1528.32 123
1528.41 96
1528.50 74
1528.59 58
1528.67 47
1528.76 38
1528.85 32
1528.94 25
1529.03 18
1529.12 11
1529.21 5
1529.30 2
1529.39 2
1529.48 5
1529.57 9
1529.66 13
1529.75 15
1529.84 14
1529.93 10
1530.02 2
1530.11 0
1530.19 0
1530.28 0
1530.37 0
1530.46 0
1530.55 0
1530.64 3
1530.73 11
1530.82 17
1530.91 23
1531.00 26
1531.09 29
1531.18 32
1531.27 35
1531.36 40
1531.45 45
1531.54 50
1531.63 55
1531.72 61
1531.81 67
1531.89 71
1531.98 73
1532.07 73
1532.16 70
1532.25 63
1532.34 55
1532.43 45
1532.52 35
1532.61 26
1532.70 18
1532.79 12
1532.88 6
1532.97 4
1533.06 4
1533.15 10
1533.24 22
1533.33 40
1533.42 64
1533.51 91
1533.60 120
1533.69 147
1533.77 168
1533.86 182
1533.95 189
1534.04 191
1534.13 191
1534.22 191
1534.31 193
1534.40 200
1534.49 210
1534.58 224
1534.67 240
1534.76 255
1534.85 266
1534.94 273
1535.03 273
1535.12 267
1535.21 256
1535.30 241
1535.39 227
1535.48 214
1535.57 202
1535.66 193
1535.75 184
1535.84 175
1535.92 164
1536.01 151
1536.10 136
1536.19 119
1536.28 103
1536.37 88
1536.46 74
1536.55 61
1536.64 50
1536.73 39
1536.82 27
1536.91 16
1537.00 4
1537.09 0
1537.18 0
1537.27 0
1537.36 0
1537.45 9
1537.54 31
1537.63 58
1537.72 87
1537.81 114
1537.90 138
1537.99 154
1538.08 165
1538.17 171
1538.26 175
1538.35 180
1538.43 187
1538.52 200
1538.61 218
1538.70 241
1538.79 268
1538.88 298
1538.97 329
1539.06 361
1539.15 391
1539.24 419
1539.33 444
1539.42 464
1539.51 480
1539.60 491
1539.69 496
1539.78 496
1539.87 491
1539.96 484
1540.05 474
1540.14 464
1540.23 455
1540.32 448
1540.41 442
1540.50 438
1540.59 434
1540.68 430
1540.77 429
1540.86 430
1540.95 435
1541.04 445
1541.13 460
1541.22 478
1541.31 498
1541.40 518
1541.49 537
1541.58 553
1541.67 568
1541.75 581
1541.84 593
1541.93 604
1542.02 614
1542.11 621
1542.20 623
1542.29 620
1542.38 610
1542.47 594
1542.56 573
1542.65 548
1542.74 524
1542.83 504
1542.92 490
1543.01 486
1543.10 491
1543.19 504
1543.28 524
1543.37 548
1543.46 571
1543.55 591
1543.64 607
1543.73 615
1543.82 616
1543.91 610
1544.00 597
1544.09 581
1544.18 563
1544.27 547
1544.36 533
1544.45 522
1544.54 513
1544.63 504
1544.72 492
1544.81 477
1544.90 459
1544.99 439
1545.08 422
1545.17 408
1545.26 400
1545.35 397
1545.44 398
1545.53 402
1545.62 407
1545.71 410
1545.80 412
1545.89 411
1545.98 409
1546.07 406
1546.16 404
1546.25 404
1546.34 406
1546.43 409
1546.52 414
1546.61 418
1546.70 422
1546.79 423
1546.88 423
1546.97 422
1547.06 421
1547.15 421
1547.24 422
1547.33 421
1547.42 417
1547.51 408
1547.60 393
1547.69 372
1547.78 346
1547.87 318
1547.96 287
1548.05 257
1548.14 227
1548.23 197
1548.32 169
1548.41 144
1548.50 125
1548.59 112
1548.68 107
1548.77 109
1548.86 117
1548.95 129
1549.04 140
1549.13 149
1549.22 153
1549.31 152
1549.40 148
1549.49 139
1549.58 129
1549.67 118
1549.76 106
1549.85 93
1549.94 81
1550.03 67
1550.12 53
1550.21 38
1550.30 24
1550.39 13
1550.48 4
1550.57 0
1550.66 3
1550.75 12
1550.84 27
1550.93 47
1551.02 69
1551.11 91
1551.20 111
1551.29 127
1551.38 137
1551.47 142
1551.56 142
1551.65 139
1551.74 131
1551.83 122
1551.92 111
1552.01 100
1552.10 91
1552.19 82
1552.28 72
1552.37 62
1552.46 50
1552.55 36
1552.64 19
1552.73 3
1552.82 0
1552.91 0
1553.00 0
1553.09 0
1553.18 0
1553.27 0
1553.36 4
1553.45 12
1553.54 16
1553.63 15
1553.72 12
1553.81 7
1553.90 2
1553.99 0
1554.08 0
1554.17 0
1554.26 2
1554.35 14
1554.44 31
1554.53 56
1554.62 87
1554.71 124
1554.80 165
1554.89 208
1554.98 251
1555.07 292
1555.16 327
1555.25 354
1555.34 372
1555.43 379
1555.52 378
1555.61 370
1555.70 358
1555.79 344
1555.88 330
1555.97 319
1556.06 310
1556.15 302
1556.24 295
1556.33 290
1556.42 285
1556.51 283
1556.60 283
1556.70 286
1556.79 293
1556.88 301
1556.97 310
1557.06 317
1557.15 321
1557.24 321
1557.33 316
1557.42 308
1557.51 296
1557.60 282
1557.69 267
1557.78 252
1557.87 236
1557.96 221
1558.05 208
1558.14 197
1558.23 189
1558.32 185
1558.41 184
1558.50 186
1558.59 190
1558.68 195
1558.77 198
1558.86 200
1558.95 199
1559.04 194
1559.13 184
1559.22 169
1559.31 151
1559.40 130
1559.49 109
1559.58 91
1559.67 79
1559.76 74
1559.85 76
1559.94 84
1560.03 95
1560.13 107
1560.22 116
1560.31 122
1560.40 123
1560.49 121
1560.58 115
1560.67 106
1560.76 95
1560.85 81
1560.94 65
1561.03 49
1561.12 35
1561.21 25
1561.30 22
1561.39 26
1561.48 36
1561.57 49
1561.66 64
1561.75 78
1561.84 88
1561.93 94
1562.02 98
1562.11 103
1562.20 110
1562.29 122
1562.38 137
1562.47 156
1562.56 176
1562.66 193
1562.75 205
1562.84 208
1562.93 204
1563.02 191
1563.11 173
1563.20 151
1563.29 129
1563.38 110
1563.47 96
1563.56 90
1563.65 93
1563.74 103
1563.83 121
1563.92 143
1564.01 167
1564.10 190
1564.19 211
1564.28 229
1564.37 243
1564.46 254
1564.55 263
1564.64 272
1564.73 279
1564.83 285
1564.92 289
1565.01 292
1565.10 292
1565.19 292
1565.28 291
1565.37 291
1565.46 292
1565.55 296
1565.64 302
1565.73 312
1565.82 325
1565.91 340
1566.00 356
1566.09 374
1566.18 393
1566.27 415
1566.36 438
1566.45 464
1566.54 493
1566.63 523
1566.73 553
1566.82 580
1566.91 603
1567.00 622
1567.09 639
1567.18 656
1567.27 675
1567.36 695
1567.45 718
1567.54 740
1567.63 761
1567.72 779
1567.81 796
1567.90 812
1567.99 832
1568.08 859
1568.17 894
1568.26 936
1568.35 984
1568.45 1034
1568.54 1083
1568.63 1127
1568.72 1165
1568.81 1197
1568.90 1223
1568.99 1244
1569.08 1264
1569.17 1284
1569.26 1307
1569.35 1337
1569.44 1377
1569.53 1428
1569.62 1491
1569.71 1564
1569.80 1644
1569.89 1726
1569.99 1804
1570.08 1873
1570.17 1932
1570.26 1980
1570.35 2019
1570.44 2053
1570.53 2084
1570.62 2116
1570.71 2152
1570.80 2193
1570.89 2239
1570.98 2288
1571.07 2339
1571.16 2389
1571.25 2435
1571.34 2475
1571.44 2507
1571.53 2532
1571.62 2551
1571.71 2563
1571.80 2572
1571.89 2577
1571.98 2580
1572.07 2582
1572.16 2580
1572.25 2575
1572.34 2565
1572.43 2549
1572.52 2528
1572.61 2502
1572.70 2473
1572.80 2444
1572.89 2416
1572.98 2391
1573.07 2369
1573.16 2349
1573.25 2329
1573.34 2307
1573.43 2279
1573.52 2243
1573.61 2198
1573.70 2146
1573.79 2086
1573.88 2021
1573.97 1955
1574.07 1891
1574.16 1830
1574.25 1776
1574.34 1729
1574.43 1688
1574.52 1653
1574.61 1621
1574.70 1589
1574.79 1554
1574.88 1514
1574.97 1466
1575.06 1413
1575.15 1356
1575.24 1299
1575.34 1246
1575.43 1200
1575.52 1161
1575.61 1127
1575.70 1096
1575.79 1066
1575.88 1036
1575.97 1005
1576.06 975
1576.15 949
1576.24 926
1576.33 909
1576.42 896
1576.52 886
1576.61 876
1576.70 864
1576.79 850
1576.88 832
1576.97 811
1577.06 789
1577.15 768
1577.24 748
1577.33 732
1577.42 722
1577.51 716
1577.61 715
1577.70 717
1577.79 720
1577.88 721
1577.97 720
1578.06 713
1578.15 701
1578.24 683
1578.33 663
1578.42 641
1578.51 618
1578.60 597
1578.70 578
1578.79 559
1578.88 540
1578.97 518
1579.06 492
1579.15 464
1579.24 433
1579.33 402
1579.42 373
1579.51 347
1579.60 325
1579.70 309
1579.79 299
1579.88 292
1579.97 290
1580.06 290
1580.15 290
1580.24 289
1580.33 285
1580.42 277
1580.51 266
1580.60 252
1580.69 237
1580.79 222
1580.88 209
1580.97 197
1581.06 187
1581.15 177
1581.24 166
1581.33 154
1581.42 140
1581.51 128
1581.60 117
1581.70 109
1581.79 104
1581.88 103
1581.97 105
1582.06 108
1582.15 111
1582.24 111
1582.33 108
1582.42 101
1582.51 92
1582.60 82
1582.70 72
1582.79 66
1582.88 64
1582.97 66
1583.06 71
1583.15 76
1583.24 78
1583.33 76
1583.42 68
1583.51 55
1583.61 36
1583.70 15
1583.79 0
1583.88 0
1583.97 0
1584.06 0
1584.15 0
1584.24 0
1584.33 0
1584.42 0
1584.52 6
1584.61 27
1584.70 48
1584.79 68
1584.88 88
1584.97 106
1585.06 124
1585.15 142
1585.24 160
1585.33 178
1585.43 197
1585.52 216
1585.61 233
1585.70 248
1585.79 260
1585.88 269
1585.97 276
1586.06 283
1586.15 291
1586.25 300
1586.34 312
1586.43 327
1586.52 344
1586.61 361
1586.70 378
1586.79 394
1586.88 408
1586.97 421
1587.07 433
1587.16 445
1587.25 456
1587.34 467
1587.43 479
1587.52 491
1587.61 503
1587.70 513
1587.79 519
1587.89 520
1587.98 514
1588.07 500
1588.16 478
1588.25 450
1588.34 420
1588.43 388
1588.52 358
1588.61 330
1588.71 304
1588.80 282
1588.89 262
1588.98 247
1589.07 237
1589.16 234
1589.25 237
1589.34 247
1589.43 262
1589.53 278
1589.62 293
1589.71 307
1589.80 319
1589.89 330
1589.98 344
1590.07 359
1590.16 378
1590.26 399
1590.35 420
1590.44 440
1590.53 456
1590.62 470
1590.71 480
1590.80 489
1590.89 497
1590.98 506
1591.08 516
1591.17 526
1591.26 536
1591.35 544
1591.44 551
1591.53 556
1591.62 559
1591.71 561
1591.81 563
1591.90 564
1591.99 564
1592.08 565
1592.17 566
1592.26 567
1592.35 568
1592.44 569
1592.54 571
1592.63 572
1592.72 576
1592.81 582
1592.90 593
1592.99 610
1593.08 634
1593.17 666
1593.27 703
1593.36 741
1593.45 777
1593.54 807
1593.63 827
1593.72 838
1593.81 839
1593.90 833
1594.00 820
1594.09 805
1594.18 790
1594.27 775
1594.36 762
1594.45 752
1594.54 744
1594.64 736
1594.73 729
1594.82 721
1594.91 711
1595.00 699
1595.09 686
1595.18 672
1595.27 660
1595.37 650
1595.46 643
1595.55 638
1595.64 635
1595.73 632
1595.82 628
1595.91 622
1596.01 614
1596.10 603
1596.19 590
1596.28 577
1596.37 565
1596.46 555
1596.55 545
1596.64 536
1596.74 524
1596.83 508
1596.92 485
1597.01 458
1597.10 427
1597.19 396
1597.28 369
1597.38 348
1597.47 336
1597.56 329
1597.65 324
1597.74 319
1597.83 310
1597.92 297
1598.02 282
1598.11 268
1598.20 258
1598.29 258
1598.38 266
1598.47 283
1598.56 305
1598.66 327
1598.75 346
1598.84 359
1598.93 362
1599.02 357
1599.11 345
1599.20 329
1599.30 313
1599.39 298
1599.48 287
1599.57 281
1599.66 279
1599.75 282
1599.84 289
1599.94 299
1600.03 310
1600.12 320
1600.21 328
1600.30 333
1600.39 333
1600.48 328
1600.58 318
1600.67 306
1600.76 292
1600.85 277
1600.94 264
1601.03 253
1601.13 244
1601.22 238
1601.31 235
1601.40 233
1601.49 231
1601.58 228
1601.67 222
1601.77 212
1601.86 198
1601.95 181
1602.04 163
1602.13 146
1602.22 132
1602.31 122
1602.41 116
1602.50 113
1602.59 113
1602.68 115
1602.77 118
1602.86 121
1602.96 125
1603.05 130
1603.14 135
1603.23 142
1603.32 150
1603.41 160
1603.51 172
1603.60 185
1603.69 199
1603.78 213
1603.87 226
1603.96 238
1604.05 249
1604.15 257
1604.24 263
1604.33 265
1604.42 263
1604.51 257
1604.60 248
1604.70 238
1604.79 229
1604.88 224
1604.97 226
1605.06 235
1605.15 250
1605.25 269
1605.34 288
1605.43 303
1605.52 312
1605.61 313
1605.70 305
1605.80 291
1605.89 273
1605.98 254
1606.07 235
1606.16 219
1606.25 205
1606.35 195
1606.44 189
1606.53 187
1606.62 190
1606.71 196
1606.80 207
1606.89 220
1606.99 234
1607.08 248
1607.17 258
1607.26 264
1607.35 265
1607.45 259
1607.54 250
1607.63 237
1607.72 225
1607.81 216
1607.90 212
1608.00 215
1608.09 224
1608.18 239
1608.27 257
1608.36 275
1608.45 292
1608.55 306
1608.64 316
1608.73 323
1608.82 328
1608.91 332
1609.00 335
1609.10 337
1609.19 336
1609.28 330
1609.37 319
1609.46 304
1609.55 284
1609.65 263
1609.74 242
1609.83 221
1609.92 204
1610.01 189
1610.10 179
1610.20 172
1610.29 171
1610.38 173
1610.47 179
1610.56 185
1610.66 189
1610.75 190
1610.84 185
1610.93 175
1611.02 162
1611.11 149
1611.21 139
1611.30 134
1611.39 135
1611.48 143
1611.57 154
1611.67 167
1611.76 179
1611.85 187
1611.94 191
1612.03 189
1612.12 180
1612.22 164
1612.31 144
1612.40 122
1612.49 102
1612.58 86
1612.68 77
1612.77 76
1612.86 81
1612.95 91
1613.04 101
1613.13 110
1613.23 114
1613.32 113
1613.41 107
1613.50 97
1613.59 84
1613.69 67
1613.78 50
1613.87 32
1613.96 15
1614.05 2
1614.14 0
1614.24 0
1614.33 3
1614.42 20
1614.51 42
1614.60 65
1614.70 86
1614.79 100
1614.88 104
1614.97 96
1615.06 78
1615.16 52
1615.25 22
1615.34 0
1615.43 0
1615.52 0
1615.62 0
1615.71 0
1615.80 0
1615.89 0
1615.98 0
1616.07 15
1616.17 29
1616.26 39
1616.35 43
1616.44 44
1616.53 42
1616.63 39
1616.72 36
1616.81 35
1616.90 35
1616.99 36
1617.09 38
1617.18 40
1617.27 41
1617.36 43
1617.45 47
1617.55 55
1617.64 68
1617.73 86
1617.82 108
1617.91 131
1618.01 154
1618.10 172
1618.19 182
1618.28 186
1618.37 183
1618.47 176
1618.56 169
1618.65 163
1618.74 160
1618.83 161
1618.93 164
1619.02 168
1619.11 170
1619.20 170
1619.29 167
1619.39 162
1619.48 157
1619.57 152
1619.66 148
1619.75 145
1619.85 143
1619.94 139
1620.03 131
1620.12 117
1620.21 97
1620.31 72
1620.40 44
1620.49 15
1620.58 0
1620.67 0
1620.77 0
1620.86 0
1620.95 0
1621.04 2
1621.13 27
1621.23 52
1621.32 76
1621.41 94
1621.50 106
1621.60 112
1621.69 113
1621.78 112
1621.87 110
1621.96 108
1622.06 107
1622.15 108
1622.24 109
1622.33 110
1622.42 110
1622.52 108
1622.61 104
1622.70 100
1622.79 97
1622.88 94
1622.98 91
1623.07 89
1623.16 86
1623.25 83
1623.35 77
1623.44 69
1623.53 59
1623.62 46
1623.71 33
1623.81 19
1623.90 6
1623.99 0
1624.08 0
1624.17 0
1624.27 0
1624.36 0
1624.45 0
1624.54 0
1624.64 0
1624.73 3
1624.82 16
1624.91 31
1625.00 46
1625.10 64
1625.19 85
1625.28 107
1625.37 131
1625.47 152
1625.56 170
1625.65 182
1625.74 186
1625.83 182
1625.93 172
1626.02 159
1626.11 146
1626.20 133
1626.29 123
1626.39 114
1626.48 105
1626.57 95
1626.66 83
1626.76 71
1626.85 62
1626.94 56
1627.03 56
1627.13 61
1627.22 71
1627.31 82
1627.40 92
1627.49 98
1627.59 99
1627.68 96
1627.77 91
1627.86 86
1627.96 83
1628.05 85
1628.14 92
1628.23 103
1628.32 117
1628.42 130
1628.51 143
1628.60 152
1628.69 159
1628.79 162
1628.88 162
1628.97 160
1629.06 154
1629.15 147
1629.25 138
1629.34 128
1629.43 120
1629.52 117
1629.62 118
1629.71 126
1629.80 140
1629.89 155
1629.99 171
1630.08 183
1630.17 190
1630.26 192
1630.36 191
1630.45 189
1630.54 187
1630.63 187
1630.72 187
1630.82 186
1630.91 182
1631.00 175
1631.09 164
1631.19 150
1631.28 136
1631.37 122
1631.46 111
1631.56 103
1631.65 98
1631.74 96
1631.83 96
1631.93 97
1632.02 99
1632.11 100
1632.20 100
1632.29 100
1632.39 100
1632.48 101
1632.57 102
1632.66 104
1632.76 108
1632.85 114
1632.94 122
1633.03 131
1633.13 143
1633.22 156
1633.31 170
1633.40 183
1633.50 195
1633.59 203
1633.68 207
1633.77 205
1633.87 196
1633.96 181
1634.05 162
1634.14 141
1634.24 120
1634.33 102
1634.42 89
1634.51 81
1634.61 79
1634.70 82
1634.79 87
1634.88 94
1634.98 99
1635.07 102
1635.16 102
1635.25 97
1635.35 89
1635.44 78
1635.53 64
1635.62 49
1635.71 34
1635.81 19
1635.90 5
1635.99 0
1636.08 0
1636.18 0
1636.27 0
1636.36 0
1636.45 0
1636.55 0
1636.64 0
1636.73 8
1636.82 35
1636.92 64
1637.01 93
1637.10 120
1637.20 142
1637.29 159
1637.38 171
1637.47 179
1637.57 183
1637.66 184
1637.75 182
1637.84 178
1637.94 172
1638.03 165
1638.12 157
1638.21 149
1638.31 142
1638.40 135
1638.49 127
1638.58 117
1638.68 106
1638.77 93
1638.86 81
1638.95 72
1639.05 69
1639.14 75
1639.23 89
1639.32 111
1639.42 137
1639.51 163
1639.60 186
1639.69 203
1639.79 214
1639.88 219
1639.97 220
1640.06 218
1640.16 215
1640.25 210
1640.34 204
1640.44 195
1640.53 184
1640.62 173
1640.71 161
1640.81 153
1640.90 150
1640.99 154
1641.08 166
1641.18 185
1641.27 209
1641.36 235
1641.45 260
1641.55 279
1641.64 289
1641.73 290
1641.82 281
1641.92 263
1642.01 240
1642.10 215
1642.20 190
1642.29 168
1642.38 149
1642.47 135
1642.57 124
1642.66 115
1642.75 108
1642.84 103
1642.94 102
1643.03 106
1643.12 113
1643.22 124
1643.31 137
1643.40 150
1643.49 162
1643.59 170
1643.68 176
1643.77 181
1643.86 187
1643.96 194
1644.05 202
1644.14 210
1644.23 216
1644.33 217
1644.42 212
1644.51 200
1644.61 181
1644.70 158
1644.79 134
1644.88 112
1644.98 93
1645.07 78
1645.16 67
1645.26 61
1645.35 57
1645.44 54
1645.53 50
1645.63 47
1645.72 44
1645.81 42
1645.90 42
1646.00 46
1646.09 54
1646.18 66
1646.28 81
1646.37 98
1646.46 115
1646.55 132
1646.65 146
1646.74 159
1646.83 170
1646.93 177
1647.02 182
1647.11 185
1647.20 186
1647.30 185
1647.39 183
1647.48 183
1647.57 184
1647.67 188
1647.76 195
1647.85 204
1647.95 213
1648.04 224
1648.13 235
1648.22 246
1648.32 257
1648.41 270
1648.50 285
1648.60 300
1648.69 315
1648.78 327
1648.87 335
1648.97 339
1649.06 338
1649.15 335
1649.25 329
1649.34 322
1649.43 315
1649.52 307
1649.62 299
1649.71 293
1649.80 290
1649.90 289
1649.99 291
1650.08 295
1650.17 297
1650.27 296
1650.36 290
1650.45 278
1650.55 260
1650.64 240
1650.73 218
1650.83 197
1650.92 177
1651.01 158
1651.10 140
1651.20 121
1651.29 100
1651.38 78
1651.48 55
1651.57 32
1651.66 11
1651.75 0
1651.85 0
1651.94 0
1652.03 0
1652.13 0
1652.22 0
1652.31 0
1652.41 7
1652.50 13
1652.59 15
1652.68 14
1652.78 12
1652.87 11
1652.96 10
1653.06 11
1653.15 14
1653.24 20
1653.33 29
1653.43 41
1653.52 57
1653.61 77
1653.71 100
1653.80 127
1653.89 154
1653.99 179
1654.08 201
1654.17 217
1654.26 227
1654.36 230
1654.45 227
1654.54 220
1654.64 211
1654.73 201
1654.82 193
1654.92 188
1655.01 188
1655.10 193
1655.20 204
1655.29 219
1655.38 237
1655.47 255
1655.57 270
1655.66 280
1655.75 283
1655.85 278
1655.94 266
1656.03 249
1656.13 228
1656.22 206
1656.31 183
1656.40 161
1656.50 141
1656.59 125
1656.68 112
1656.78 102
1656.87 95
1656.96 92
1657.06 91
1657.15 91
1657.24 90
1657.34 87
1657.43 83
1657.52 78
1657.62 73
1657.71 69
1657.80 67
1657.89 69
1657.99 76
1658.08 85
1658.17 97
1658.27 110
1658.36 123
1658.45 135
1658.55 146
1658.64 155
1658.73 164
1658.83 170
1658.92 173
1659.01 173
1659.11 168
1659.20 161
1659.29 153
1659.38 147
1659.48 143
1659.57 143
1659.66 145
1659.76 148
1659.85 147
1659.94 142
1660.04 131
1660.13 116
1660.22 102
1660.32 91
1660.41 88
1660.50 94
1660.60 111
1660.69 134
1660.78 160
1660.88 183
1660.97 199
1661.06 206
1661.15 203
1661.25 193
1661.34 180
1661.43 167
1661.53 156
1661.62 149
1661.71 145
1661.81 143
1661.90 140
1661.99 135
1662.09 126
1662.18 112
1662.27 94
1662.37 74
1662.46 52
1662.55 30
1662.65 12
1662.74 0
1662.83 0
1662.93 0
1663.02 0
1663.11 13
1663.21 33
1663.30 58
1663.39 82
1663.49 105
1663.58 124
1663.67 139
1663.77 149
1663.86 157
1663.95 162
1664.05 166
1664.14 170
1664.23 174
1664.33 176
1664.42 178
1664.51 179
1664.61 179
1664.70 181
1664.79 184
1664.89 189
1664.98 198
1665.07 209
1665.17 222
1665.26 234
1665.35 246
1665.45 256
1665.54 263
1665.63 267
1665.73 269
1665.82 270
1665.91 270
1666.01 269
1666.10 267
1666.19 264
1666.29 258
1666.38 250
1666.47 239
1666.57 224
1666.66 208
1666.75 190
1666.85 171
1666.94 153
1667.03 135
1667.13 119
1667.22 105
1667.31 92
1667.41 80
1667.50 70
1667.59 60
1667.69 51
1667.78 43
1667.87 35
1667.97 28
1668.06 20
1668.15 12
1668.25 3
1668.34 0
1668.43 0
1668.53 0
1668.62 0
1668.71 0
1668.81 0
1668.90 0
1668.99 0
1669.09 8
1669.18 16
1669.27 25
1669.37 38
1669.46 58
1669.55 85
1669.65 120
1669.74 161
1669.83 205
1669.93 247
1670.02 284
1670.11 314
1670.21 335
1670.30 348
1670.40 353
1670.49 353
1670.58 347
1670.68 339
1670.77 330
1670.86 323
1670.96 321
1671.05 327
1671.14 341
1671.24 363
1671.33 388
1671.42 412
1671.52 429
1671.61 437
1671.70 433
1671.80 418
1671.89 397
1671.98 372
1672.08 347
1672.17 324
1672.27 305
1672.36 290
1672.45 281
1672.55 277
1672.64 278
1672.73 283
1672.83 290
1672.92 297
1673.01 301
1673.11 301
1673.20 296
1673.29 288
1673.39 280
1673.48 274
1673.57 272
1673.67 274
1673.76 277
1673.86 280
1673.95 279
1674.04 273
1674.14 264
1674.23 251
1674.32 238
1674.42 227
1674.51 221
1674.60 219
1674.70 221
1674.79 226
1674.88 232
1674.98 239
1675.07 246
1675.17 251
1675.26 253
1675.35 254
1675.45 253
1675.54 248
1675.63 241
1675.73 232
1675.82 223
1675.91 216
1676.01 211
1676.10 209
1676.20 210
1676.29 213
1676.38 216
1676.48 216
1676.57 212
1676.66 204
1676.76 192
1676.85 179
1676.94 166
1677.04 156
1677.13 151
1677.23 149
1677.32 150
1677.41 151
1677.51 150
1677.60 145
1677.69 134
1677.79 118
1677.88 100
1677.97 81
1678.07 64
1678.16 52
1678.26 44
1678.35 40
1678.44 38
1678.54 36
1678.63 32
1678.72 26
1678.82 17
1678.91 7
1679.01 0
1679.10 0
1679.19 0
1679.29 0
1679.38 0
1679.47 0
1679.57 0
1679.66 8
1679.75 17
1679.85 21
1679.94 21
1680.04 16
1680.13 8
1680.22 2
1680.32 1
1680.41 7
1680.50 20
1680.60 37
1680.69 54
1680.79 68
1680.88 74
1680.97 73
1681.07 67
1681.16 59
1681.25 53
1681.35 49
1681.44 48
1681.54 49
1681.63 49
1681.72 45
1681.82 38
1681.91 29
1682.01 21
1682.10 16
1682.19 15
1682.29 19
1682.38 26
1682.47 34
1682.57 40
1682.66 44
1682.76 45
1682.85 44
1682.94 42
1683.04 41
1683.13 40
1683.22 40
1683.32 42
1683.41 47
1683.51 54
1683.60 64
1683.69 76
1683.79 90
1683.88 104
1683.98 118
1684.07 130
1684.16 140
1684.26 148
1684.35 154
1684.44 157
1684.54 157
1684.63 156
1684.73 154
1684.82 151
1684.91 148
1685.01 146
1685.10 145
1685.20 145
1685.29 147
1685.38 149
1685.48 153
1685.57 157
1685.66 164
1685.76 174
1685.85 186
1685.95 201
1686.04 216
1686.13 229
1686.23 240
1686.32 249
1686.42 255
1686.51 263
1686.60 275
1686.70 292
1686.79 313
1686.89 338
1686.98 364
1687.07 387
1687.17 405
1687.26 419
1687.36 427
1687.45 432
1687.54 437
1687.64 443
1687.73 452
1687.83 464
1687.92 479
1688.01 496
1688.11 512
1688.20 525
1688.30 532
1688.39 534
1688.48 528
1688.58 518
1688.67 505
1688.76 492
1688.86 480
1688.95 472
1689.05 467
1689.14 466
1689.23 465
1689.33 466
1689.42 465
1689.52 462
1689.61 458
1689.70 452
1689.80 442
1689.89 431
1689.99 420
1690.08 408
1690.17 399
1690.27 391
1690.36 386
1690.46 384
1690.55 382
1690.65 378
1690.74 370
1690.83 357
1690.93 339
1691.02 316
1691.12 290
1691.21 265
1691.30 244
1691.40 229
1691.49 223
1691.59 225
1691.68 235
1691.77 251
1691.87 269
1691.96 285
1692.06 297
1692.15 302
1692.24 300
1692.34 291
1692.43 277
1692.53 260
1692.62 244
1692.71 230
1692.81 219
1692.90 212
1693.00 208
1693.09 207
1693.18 207
1693.28 207
1693.37 209
1693.47 210
1693.56 212
1693.66 214
1693.75 213
1693.84 211
1693.94 207
1694.03 202
1694.13 198
1694.22 195
1694.31 194
1694.41 196
1694.50 201
1694.60 205
1694.69 208
1694.79 207
1694.88 200
1694.97 188
1695.07 171
1695.16 151
1695.26 130
1695.35 109
1695.44 90
1695.54 76
1695.63 67
1695.73 64
1695.82 66
1695.91 73
1696.01 83
1696.10 96
1696.20 110
1696.29 123
1696.39 135
1696.48 143
1696.57 147
1696.67 148
1696.76 145
1696.86 140
1696.95 132
1697.05 123
1697.14 113
1697.23 103
1697.33 94
1697.42 88
1697.52 87
1697.61 92
1697.70 104
1697.80 123
1697.89 145
1697.99 170
1698.08 194
1698.18 213
1698.27 225
1698.36 227
1698.46 219
1698.55 201
1698.65 175
1698.74 144
1698.84 113
1698.93 85
1699.02 64
1699.12 51
1699.21 45
1699.31 43
1699.40 41
1699.50 37
1699.59 28
1699.68 16
1699.78 3
1699.87 0
1699.97 0
1700.06 0
1700.16 0
1700.25 0
1700.34 0
1700.44 0
1700.53 0
1700.63 0
1700.72 7
1700.82 19
1700.91 37
1701.00 60
1701.10 86
1701.19 112
1701.29 136
1701.38 154
1701.48 163
1701.57 165
1701.66 159
1701.76 149
1701.85 139
1701.95 132
1702.04 133
1702.14 143
1702.23 164
1702.33 194
1702.42 230
1702.51 269
1702.61 309
1702.70 347
1702.80 381
1702.89 411
1702.99 435
1703.08 452
1703.17 461
1703.27 462
1703.36 455
1703.46 443
1703.55 428
1703.65 415
1703.74 406
1703.84 406
1703.93 414
1704.02 428
1704.12 447
1704.21 465
1704.31 481
1704.40 490
1704.50 495
1704.59 495
1704.69 496
1704.78 500
1704.87 510
1704.97 526
1705.06 548
1705.16 570
1705.25 590
1705.35 602
1705.44 604
1705.53 595
1705.63 577
1705.72 553
1705.82 525
1705.91 499
1706.01 476
1706.10 457
1706.20 444
1706.29 436
1706.39 432
1706.48 430
1706.57 430
1706.67 430
1706.76 431
1706.86 431
1706.95 431
1707.05 432
1707.14 434
1707.24 438
1707.33 443
1707.42 450
1707.52 456
1707.61 463
1707.71 469
1707.80 474
1707.90 480
1707.99 487
1708.09 493
1708.18 498
1708.28 499
1708.37 492
1708.46 477
1708.56 453
1708.65 422
1708.75 388
1708.84 357
1708.94 333
1709.03 319
1709.13 314
1709.22 317
1709.31 325
1709.41 335
1709.50 346
1709.60 354
1709.69 361
1709.79 365
1709.88 369
1709.98 370
1710.07 370
1710.17 367
1710.26 363
1710.36 357
1710.45 350
1710.54 342
1710.64 332
1710.73 321
1710.83 310
1710.92 299
1711.02 290
1711.11 283
1711.21 278
1711.30 276
1711.40 275
1711.49 273
1711.58 267
1711.68 257
1711.77 244
1711.87 230
1711.96 216
1712.06 204
1712.15 197
1712.25 194
1712.34 194
1712.44 196
1712.53 198
1712.63 198
1712.72 196
1712.82 191
1712.91 184
1713.00 175
1713.10 163
1713.19 149
1713.29 135
1713.38 119
1713.48 102
1713.57 85
1713.67 68
1713.76 52
1713.86 38
1713.95 27
1714.05 20
1714.14 20
1714.24 27
1714.33 41
1714.42 61
1714.52 87
1714.61 113
1714.71 138
1714.80 157
1714.90 170
1714.99 175
1715.09 172
1715.18 165
1715.28 154
1715.37 143
1715.47 135
1715.56 131
1715.66 131
1715.75 134
1715.85 138
1715.94 143
1716.03 144
1716.13 142
1716.22 135
1716.32 126
1716.41 115
1716.51 106
1716.60 100
1716.70 96
1716.79 97
1716.89 99
1716.98 103
1717.08 105
1717.17 106
1717.27 105
1717.36 101
1717.46 96
1717.55 92
1717.65 89
1717.74 90
1717.84 95
1717.93 104
1718.02 117
1718.12 132
1718.21 150
1718.31 169
1718.40 190
1718.50 210
1718.59 231
1718.69 250
1718.78 268
1718.88 284
1718.97 299
1719.07 312
1719.16 322
1719.26 330
1719.35 334
1719.45 333
1719.54 322
1719.64 302
1719.73 273
1719.83 235
1719.92 191
1720.02 145
1720.11 101
1720.21 62
1720.30 30
1720.40 3
1720.49 0
1720.59 0
1720.68 0
1720.77 0
1720.87 0
1720.96 0
1721.06 0
1721.15 0
1721.25 10
1721.34 35
1721.44 59
1721.53 80
1721.63 95
1721.72 104
1721.82 108
1721.91 109
1722.01 110
1722.10 112
1722.20 115
1722.29 121
1722.39 129
1722.48 138
1722.58 147
1722.67 154
1722.77 161
1722.86 167
1722.96 173
1723.05 181
1723.15 191
1723.24 203
1723.34 218
1723.43 234
1723.53 249
1723.62 262
1723.72 272
1723.81 276
1723.91 275
1724.00 270
1724.10 263
1724.19 254
1724.29 247
1724.38 242
1724.48 239
1724.57 239
1724.67 243
1724.76 249
1724.86 258
1724.95 272
1725.05 291
1725.14 316
1725.24 344
1725.33 375
1725.43 405
1725.52 432
1725.62 454
1725.71 470
1725.81 481
1725.90 488
1726.00 495
1726.09 503
1726.19 513
1726.28 526
1726.38 543
1726.47 563
1726.57 584
1726.66 605
1726.76 625
1726.85 642
1726.95 654
1727.04 660
1727.14 659
1727.23 649
1727.33 632
1727.42 606
1727.52 574
1727.61 538
1727.71 499
1727.80 462
1727.90 427
1727.99 397
1728.09 375
1728.18 359
1728.28 352
1728.37 349
1728.47 350
1728.56 352
1728.66 352
1728.75 349
1728.85 343
1728.94 333
1729.04 321
1729.13 310
1729.23 301
1729.32 295
1729.42 295
1729.51 299
1729.61 308
1729.70 320
1729.80 332
1729.89 343
1729.99 351
1730.08 353
1730.18 349
1730.28 340
1730.37 328
1730.47 315
1730.56 304
1730.66 294
1730.75 288
1730.85 284
1730.94 281
1731.04 280
1731.13 279
1731.23 279
1731.32 280
1731.42 283
1731.51 287
1731.61 293
1731.70 298
1731.80 303
1731.89 307
1731.99 311
1732.08 316
1732.18 323
1732.27 331
1732.37 340
1732.46 348
1732.56 351
1732.65 348
1732.75 338
1732.84 323
1732.94 304
1733.04 285
1733.13 268
1733.23 256
1733.32 247
1733.42 241
1733.51 236
1733.61 230
1733.70 221
1733.80 210
1733.89 198
1733.99 186
1734.08 176
1734.18 166
1734.27 158
1734.37 149
1734.46 140
1734.56 133
1734.65 127
1734.75 125
1734.84 130
1734.94 142
1735.03 161
1735.13 185
1735.23 213
1735.32 240
1735.42 265
1735.51 284
1735.61 297
1735.70 302
1735.80 299
1735.89 290
1735.99 276
1736.08 261
1736.18 247
1736.27 238
1736.37 234
1736.46 235
1736.56 240
1736.65 248
1736.75 257
1736.85 265
1736.94 270
1737.04 272
1737.13 271
1737.23 266
1737.32 257
1737.42 243
1737.51 225
1737.61 206
1737.70 186
1737.80 167
1737.89 150
1737.99 136
1738.08 124
1738.18 115
1738.28 106
1738.37 100
1738.47 94
1738.56 91
1738.66 91
1738.75 93
1738.85 99
1738.94 109
1739.04 124
1739.13 142
1739.23 164
1739.32 189
1739.42 215
1739.52 240
1739.61 260
1739.71 274
1739.80 280
1739.90 278
1739.99 268
1740.09 253
1740.18 235
1740.28 217
1740.37 200
1740.47 186
1740.56 174
1740.66 165
1740.76 160
1740.85 158
1740.95 160
1741.04 166
1741.14 177
1741.23 191
1741.33 206
1741.42 222
1741.52 236
1741.61 247
1741.71 253
1741.81 255
1741.90 255
1742.00 251
1742.09 246
1742.19 237
1742.28 226
1742.38 213
1742.47 198
1742.57 182
1742.66 168
1742.76 157
1742.86 152
1742.95 153
1743.05 160
1743.14 171
1743.24 183
1743.33 196
1743.43 207
1743.52 216
1743.62 223
1743.71 230
1743.81 239
1743.91 251
1744.00 265
1744.10 278
1744.19 288
1744.29 291
1744.38 285
1744.48 269
1744.57 243
1744.67 212
1744.77 181
1744.86 153
1744.96 132
1745.05 119
1745.15 112
1745.24 110
1745.34 112
1745.43 116
1745.53 123
1745.63 132
1745.72 144
1745.82 159
1745.91 174
1746.01 189
1746.10 200
1746.20 207
1746.29 212
1746.39 215
1746.49 220
1746.58 229
1746.68 241
1746.77 257
1746.87 274
1746.96 290
1747.06 304
1747.15 315
1747.25 324
1747.35 332
1747.44 343
1747.54 356
1747.63 375
1747.73 397
1747.82 422
1747.92 448
1748.02 472
1748.11 492
1748.21 505
1748.30 511
1748.40 508
1748.49 498
1748.59 481
1748.68 460
1748.78 438
1748.88 418
1748.97 402
1749.07 393
1749.16 392
1749.26 397
1749.35 408
1749.45 421
1749.55 432
1749.64 438
1749.74 436
1749.83 427
1749.93 411
1750.02 391
1750.12 369
1750.22 349
1750.31 331
1750.41 317
1750.50 306
1750.60 299
1750.69 294
1750.79 294
1750.88 296
1750.98 302
1751.08 310
1751.17 317
1751.27 322
1751.36 323
1751.46 317
1751.55 305
1751.65 287
1751.75 265
1751.84 241
1751.94 218
1752.03 197
1752.13 179
1752.22 165
1752.32 155
1752.42 149
1752.51 147
1752.61 147
1752.70 149
1752.80 152
1752.90 155
1752.99 157
1753.09 158
1753.18 159
1753.28 158
1753.37 156
1753.47 153
1753.57 149
1753.66 145
1753.76 142
1753.85 142
1753.95 143
1754.04 147
1754.14 153
1754.24 162
1754.33 170
1754.43 178
1754.52 183
1754.62 186
1754.71 185
1754.81 182
1754.91 176
1755.00 169
1755.10 161
1755.19 155
1755.29 151
1755.39 150
1755.48 151
1755.58 154
1755.67 157
1755.77 159
1755.86 160
1755.96 160
1756.06 161
1756.15 164
1756.25 171
1756.34 180
1756.44 190
1756.54 196
1756.63 197
1756.73 192
1756.82 180
1756.92 164
1757.01 147
1757.11 132
1757.21 122
1757.30 117
1757.40 115
1757.49 117
1757.59 119
1757.69 121
1757.78 121
1757.88 120
1757.97 117
1758.07 113
1758.17 107
1758.26 101
1758.36 95
1758.45 89
1758.55 83
1758.65 78
1758.74 72
1758.84 65
1758.93 57
1759.03 46
1759.12 33
1759.22 18
1759.32 2
1759.41 0
1759.51 0
1759.60 0
1759.70 0
1759.80 0
1759.89 0
1759.99 0
1760.08 4
1760.18 38
1760.28 72
1760.37 100
1760.47 119
1760.56 127
1760.66 128
1760.76 123
1760.85 118
1760.95 116
1761.04 120
1761.14 129
1761.24 143
1761.33 160
1761.43 178
1761.52 195
1761.62 209
1761.72 219
1761.81 224
1761.91 224
1762.00 219
1762.10 209
1762.20 197
1762.29 185
1762.39 173
1762.48 165
1762.58 160
1762.68 158
1762.77 159
1762.87 162
1762.96 166
1763.06 171
1763.16 179
1763.25 190
1763.35 208
1763.44 232
1763.54 265
1763.64 304
1763.73 347
1763.83 388
1763.92 423
1764.02 448
1764.12 463
1764.21 469
1764.31 470
1764.40 470
1764.50 472
1764.60 476
1764.69 480
1764.79 482
1764.88 477
1764.98 465
1765.08 445
1765.17 418
1765.27 388
1765.37 361
1765.46 340
1765.56 327
1765.65 324
1765.75 331
1765.85 346
1765.94 366
1766.04 387
1766.13 406
1766.23 419
1766.33 425
1766.42 421
1766.52 409
1766.61 391
1766.71 370
1766.81 348
1766.90 330
1767.00 318
1767.10 313
1767.19 314
1767.29 321
1767.38 330
1767.48 340
1767.58 347
1767.67 350
1767.77 348
1767.86 341
1767.96 330
1768.06 319
1768.15 309
1768.25 303
1768.35 302
1768.44 307
1768.54 317
1768.63 330
1768.73 342
1768.83 349
1768.92 350
1769.02 340
1769.12 321
1769.21 291
1769.31 254
1769.40 212
1769.50 170
1769.60 131
1769.69 100
1769.79 79
1769.88 68
1769.98 67
1770.08 75
1770.17 90
1770.27 109
1770.37 130
1770.46 153
1770.56 176
1770.65 200
1770.75 223
1770.85 245
1770.94 265
1771.04 280
1771.14 290
1771.23 294
1771.33 291
1771.42 283
1771.52 270
1771.62 254
1771.71 235
1771.81 215
1771.91 193
1772.00 171
1772.10 151
1772.19 133
1772.29 119
1772.39 111
1772.48 109
1772.58 112
1772.68 118
1772.77 127
1772.87 136
1772.97 143
1773.06 146
1773.16 144
1773.25 138
1773.35 128
1773.45 115
1773.54 101
1773.64 88
1773.74 77
1773.83 68
1773.93 60
1774.02 54
1774.12 48
1774.22 44
1774.31 41
1774.41 39
1774.51 39
1774.60 39
1774.70 37
1774.80 33
1774.89 26
1774.99 15
1775.08 4
1775.18 0
1775.28 0
1775.37 0
1775.47 0
1775.57 0
1775.66 3
1775.76 13
1775.86 21
1775.95 25
1776.05 26
1776.14 23
1776.24 19
1776.34 14
1776.43 8
1776.53 2
1776.63 0
1776.72 0
1776.82 0
1776.92 0
1777.01 0
1777.11 0
1777.20 0
1777.30 1
1777.40 21
1777.49 42
1777.59 64
1777.69 84
1777.78 100
1777.88 112
1777.98 119
1778.07 124
1778.17 127
1778.27 130
1778.36 135
1778.46 143
1778.56 154
1778.65 167
1778.75 182
1778.84 197
1778.94 209
1779.04 217
1779.13 219
1779.23 217
1779.33 211
1779.42 204
1779.52 199
1779.62 196
1779.71 198
1779.81 204
1779.91 214
1780.00 230
1780.10 250
1780.20 273
1780.29 299
1780.39 325
1780.48 347
1780.58 362
1780.68 366
1780.77 359
1780.87 343
1780.97 322
1781.06 299
1781.16 280
1781.26 268
1781.35 265
1781.45 269
1781.55 279
1781.64 291
1781.74 303
1781.84 316
1781.93 329
1782.03 342
1782.13 354
1782.22 365
1782.32 372
1782.42 374
1782.51 368
1782.61 355
1782.71 336
1782.80 313
1782.90 289
1782.99 265
1783.09 243
1783.19 223
1783.28 206
1783.38 191
1783.48 178
1783.57 168
1783.67 161
1783.77 158
1783.86 158
1783.96 160
1784.06 161
1784.15 161
1784.25 157
1784.35 149
1784.44 139
1784.54 128
1784.64 119
1784.73 113
1784.83 112
1784.93 117
1785.02 126
1785.12 139
1785.22 153
1785.31 167
1785.41 179
1785.51 190
1785.60 200
1785.70 210
1785.80 221
1785.89 232
1785.99 243
1786.09 251
1786.18 255
1786.28 251
1786.38 240
1786.47 222
1786.57 198
1786.67 171
1786.76 144
1786.86 118
1786.96 96
1787.05 79
1787.15 67
1787.25 60
1787.34 57
1787.44 60
1787.54 67
1787.63 79
1787.73 94
1787.83 113
1787.92 133
1788.02 152
1788.12 167
1788.21 177
1788.31 180
1788.41 177
1788.50 172
1788.60 166
1788.70 162
1788.79 164
1788.89 172
1788.99 186
1789.08 203
1789.18 222
1789.28 239
1789.37 253
1789.47 263
1789.57 268
1789.66 270
1789.76 268
1789.86 267
1789.96 265
1790.05 265
1790.15 267
1790.25 270
1790.34 275
1790.44 280
1790.54 281
1790.63 276
1790.73 263
1790.83 240
1790.92 209
1791.02 173
1791.12 135
1791.21 100
1791.31 71
1791.41 52
1791.50 41
1791.60 35
1791.70 33
1791.79 33
1791.89 32
1791.99 34
1792.08 39
1792.18 49
1792.28 65
1792.37 88
1792.47 115
1792.57 144
1792.67 169
1792.76 189
1792.86 201
1792.96 204
1793.05 198
1793.15 184
1793.25 165
1793.34 145
1793.44 126
1793.54 111
1793.63 103
1793.73 102
1793.83 106
1793.92 112
1794.02 117
1794.12 120
1794.22 118
1794.31 114
1794.41 110
1794.51 107
1794.60 109
1794.70 114
1794.80 123
1794.89 132
1794.99 138
1795.09 138
1795.18 131
1795.28 116
1795.38 97
1795.47 77
1795.57 59
1795.67 46
1795.77 40
1795.86 42
1795.96 48
1796.06 57
1796.15 63
1796.25 65
1796.35 59
1796.44 48
1796.54 34
1796.64 20
1796.74 13
1796.83 16
1796.93 28
1797.03 50
1797.12 78
1797.22 109
1797.32 138
1797.41 163
1797.51 181
1797.61 194
1797.70 202
1797.80 206
1797.90 205
1798.00 201
1798.09 193
1798.19 182
1798.29 169
1798.38 154
1798.48 141
1798.58 133
1798.67 130
1798.77 134
1798.87 144
1798.97 156
1799.06 170
1799.16 182
1799.26 189
1799.35 192
1799.45 190
1799.55 184
1799.64 175
1799.74 162
1799.84 144
1799.94 123
1800.03 97
1800.13 68
1800.23 39
1800.32 11
1800.42 0
1800.52 0
1800.62 0
1800.71 0
1800.81 0
1800.91 0
1801.00 0
1801.10 0
1801.20 7
1801.29 24
1801.39 41
1801.49 56
1801.59 69
1801.68 79
1801.78 86
1801.88 90
1801.97 94
1802.07 96
1802.17 98
1802.27 98
1802.36 98
1802.46 99
1802.56 100
1802.65 104
1802.75 110
1802.85 119
1802.95 131
1803.04 143
1803.14 153
1803.24 161
1803.33 166
1803.43 168
1803.53 169
1803.62 170
1803.72 173
1803.82 179
1803.92 187
1804.01 197
1804.11 207
1804.21 215
1804.30 220
1804.40 222
1804.50 221
1804.60 217
1804.69 210
1804.79 201
1804.89 189
1804.99 175
1805.08 157
1805.18 138
1805.28 120
1805.37 103
1805.47 92
1805.57 87
1805.67 89
1805.76 97
1805.86 112
1805.96 129
1806.05 149
1806.15 168
1806.25 187
1806.35 203
1806.44 215
1806.54 224
1806.64 228
1806.73 227
1806.83 222
1806.93 213
1807.03 201
1807.12 190
1807.22 181
1807.32 178
1807.42 180
1807.51 188
1807.61 201
1807.71 217
1807.80 231
1807.90 243
1808.00 249
1808.10 251
1808.19 251
1808.29 249
1808.39 247
1808.49 245
1808.58 241
1808.68 235
1808.78 226
1808.87 214
1808.97 202
1809.07 190
1809.17 182
1809.26 179
1809.36 179
1809.46 181
1809.56 185
1809.65 189
1809.75 193
1809.85 197
1809.94 201
1810.04 208
1810.14 217
1810.24 228
1810.33 238
1810.43 246
1810.53 248
1810.63 243
1810.72 231
1810.82 213
1810.92 194
1811.01 177
1811.11 166
1811.21 165
1811.31 171
1811.40 184
1811.50 198
1811.60 211
1811.70 218
1811.79 221
1811.89 219
1811.99 214
1812.09 209
1812.18 205
1812.28 203
1812.38 201
1812.48 200
1812.57 199
1812.67 198
1812.77 198
1812.86 200
1812.96 204
1813.06 209
1813.16 214
1813.25 217
1813.35 216
1813.45 209
1813.55 195
1813.64 178
1813.74 160
1813.84 144
1813.94 133
1814.03 128
1814.13 128
1814.23 131
1814.33 136
1814.42 140
1814.52 141
1814.62 139
1814.72 135
1814.81 131
1814.91 128
1815.01 127
1815.11 128
1815.20 129
1815.30 130
1815.40 130
1815.49 128
1815.59 126
1815.69 125
1815.79 127
1815.88 132
1815.98 141
1816.08 152
1816.18 163
1816.27 173
1816.37 178
1816.47 177
1816.57 172
1816.66 162
1816.76 151
1816.86 140
1816.96 132
1817.05 127
1817.15 125
1817.25 125
1817.35 126
1817.44 127
1817.54 129
1817.64 131
1817.74 132
1817.83 132
1817.93 130
1818.03 125
1818.13 115
1818.22 101
1818.32 83
1818.42 63
1818.52 43
1818.61 27
1818.71 17
1818.81 15
1818.91 20
1819.01 31
1819.10 45
1819.20 58
1819.30 68
1819.40 71
1819.49 68
1819.59 60
1819.69 49
1819.79 37
1819.88 25
1819.98 15
1820.08 6
1820.18 0
1820.27 0
1820.37 0
1820.47 0
1820.57 0
1820.66 0
1820.76 0
1820.86 0
1820.96 3
1821.05 16
1821.15 26
1821.25 34
1821.35 39
1821.44 43
1821.54 46
1821.64 49
1821.74 53
1821.84 57
1821.93 59
1822.03 60
1822.13 58
1822.23 53
1822.32 45
1822.42 35
1822.52 24
1822.62 14
1822.71 4
1822.81 0
1822.91 0
1823.01 0
1823.10 0
1823.20 0
1823.30 0
1823.40 0
1823.50 0
1823.59 10
1823.69 32
1823.79 54
1823.89 73
1823.98 88
1824.08 97
1824.18 101
1824.28 102
1824.37 101
1824.47 101
1824.57 102
1824.67 107
1824.77 114
1824.86 124
1824.96 136
1825.06 149
1825.16 163
1825.25 176
1825.35 189
1825.45 200
1825.55 208
1825.64 214
1825.74 215
1825.84 211
1825.94 203
1826.04 191
1826.13 176
1826.23 161
1826.33 147
1826.43 135
1826.52 129
1826.62 127
1826.72 130
1826.82 135
1826.92 143
1827.01 151
1827.11 159
1827.21 165
1827.31 169
1827.40 171
1827.50 174
1827.60 178
1827.70 184
1827.80 194
1827.89 207
1827.99 223
1828.09 240
1828.19 255
1828.28 267
1828.38 272
1828.48 272
1828.58 265
1828.68 254
1828.77 239
1828.87 224
1828.97 208
1829.07 193
1829.16 180
1829.26 167
1829.36 155
1829.46 142
1829.56 131
1829.65 120
1829.75 112
1829.85 108
1829.95 108
1830.04 113
1830.14 121
1830.24 132
1830.34 145
1830.44 159
1830.53 173
1830.63 187
1830.73 201
1830.83 216
1830.93 230
1831.02 243
1831.12 254
1831.22 262
1831.32 267
1831.42 269
1831.51 268
1831.61 265
1831.71 261
1831.81 258
1831.90 257
1832.00 260
1832.10 269
1832.20 285
1832.30 307
1832.39 333
1832.49 360
1832.59 383
1832.69 398
1832.79 404
1832.88 401
1832.98 389
1833.08 374
1833.18 359
1833.28 346
1833.37 336
1833.47 328
1833.57 319
1833.67 307
1833.76 291
1833.86 270
1833.96 248
1834.06 228
1834.16 214
1834.25 205
1834.35 202
1834.45 202
1834.55 201
1834.65 198
1834.74 189
1834.84 174
1834.94 156
1835.04 138
1835.14 122
1835.23 112
1835.33 107
1835.43 108
1835.53 114
1835.63 122
1835.72 133
1835.82 144
1835.92 156
1836.02 169
1836.12 183
1836.21 196
1836.31 208
1836.41 217
1836.51 222
1836.61 221
1836.70 215
1836.80 205
1836.90 195
1837.00 184
1837.10 175
1837.19 166
1837.29 158
1837.39 147
1837.49 133
1837.59 115
1837.68 96
1837.78 77
1837.88 61
1837.98 48
1838.08 40
1838.18 36
1838.27 35
1838.37 36
1838.47 39
1838.57 43
1838.67 48
1838.76 54
1838.86 60
1838.96 66
1839.06 72
1839.16 77
1839.25 79
1839.35 79
1839.45 75
1839.55 68
1839.65 58
1839.74 46
1839.84 33
1839.94 21
1840.04 11
1840.14 5
1840.24 4
1840.33 7
1840.43 14
1840.53 24
1840.63 35
1840.73 45
1840.82 52
1840.92 56
1841.02 55
1841.12 51
1841.22 43
1841.31 35
1841.41 28
1841.51 23
1841.61 20
1841.71 19
1841.81 17
1841.90 15
1842.00 11
1842.10 3
1842.20 0
1842.30 0
1842.39 0
1842.49 0
1842.59 0
1842.69 0
1842.79 4
1842.89 23
1842.98 42
1843.08 57
1843.18 67
1843.28 70
1843.38 66
1843.47 56
1843.57 44
1843.67 33
1843.77 26
1843.87 28
1843.97 39
1844.06 58
1844.16 82
1844.26 109
1844.36 133
1844.46 152
1844.55 164
1844.65 169
1844.75 167
1844.85 162
1844.95 154
1845.05 146
1845.14 140
1845.24 135
1845.34 132
1845.44 131
1845.54 132
1845.64 133
1845.73 133
1845.83 134
1845.93 134
1846.03 135
1846.13 134
1846.23 131
1846.32 126
1846.42 120
1846.52 112
1846.62 103
1846.72 94
1846.82 86
1846.91 80
1847.01 75
1847.11 71
1847.21 66
1847.31 60
1847.40 51
1847.50 40
1847.60 29
1847.70 19
1847.80 11
1847.90 7
1847.99 4
1848.09 3
1848.19 2
1848.29 1
1848.39 0
1848.49 0
1848.58 0
1848.68 0
1848.78 0
1848.88 0
1848.98 0
1849.08 5
1849.17 13
1849.27 23
1849.37 33
1849.47 44
1849.57 56
1849.67 68
1849.77 80
1849.86 92
1849.96 102
1850.06 109
1850.16 114
1850.26 115
1850.36 114
1850.45 112
1850.55 111
1850.65 113
1850.75 119
1850.85 128
1850.95 138
1851.04 149
1851.14 157
1851.24 159
1851.34 157
1851.44 151
1851.54 143
1851.63 135
1851.73 129
1851.83 126
1851.93 125
1852.03 125
1852.13 123
1852.23 118
1852.32 109
1852.42 96
1852.52 81
1852.62 65
1852.72 51
1852.82 38
1852.91 28
1853.01 18
1853.11 8
1853.21 0
1853.31 0
1853.41 0
1853.51 0
1853.60 0
1853.70 0
1853.80 0
1853.90 0
1854.00 17
1854.10 37
1854.19 52
1854.29 60
1854.39 61
1854.49 56
1854.59 49
1854.69 43
1854.79 39
1854.88 40
1854.98 45
1855.08 54
1855.18 66
1855.28 80
1855.38 96
1855.48 113
1855.57 131
1855.67 149
1855.77 167
1855.87 186
1855.97 205
1856.07 225
1856.16 244
1856.26 263
1856.36 280
1856.46 293
1856.56 301
1856.66 303
1856.76 300
1856.85 291
1856.95 280
1857.05 268
1857.15 257
1857.25 248
1857.35 239
1857.45 232
1857.54 225
1857.64 217
1857.74 206
1857.84 195
1857.94 182
1858.04 169
1858.14 157
1858.23 146
1858.33 136
1858.43 127
1858.53 117
1858.63 106
1858.73 94
1858.83 80
1858.93 65
1859.02 48
1859.12 32
1859.22 16
1859.32 2
1859.42 0
1859.52 0
1859.62 0
1859.71 0
1859.81 0
1859.91 0
1860.01 0
1860.11 5
1860.21 8
1860.31 9
1860.40 10
1860.50 11
1860.60 13
1860.70 18
1860.80 24
1860.90 31
1861.00 38
1861.10 44
1861.19 50
1861.29 56
1861.39 63
1861.49 72
1861.59 82
1861.69 95
1861.79 107
1861.88 118
1861.98 125
1862.08 126
1862.18 119
1862.28 107
1862.38 89
1862.48 69
1862.58 50
1862.67 36
1862.77 28
1862.87 27
1862.97 31
1863.07 38
1863.17 45
1863.27 49
1863.37 49
1863.46 47
1863.56 45
1863.66 44
1863.76 46
1863.86 53
1863.96 64
1864.06 76
1864.16 89
1864.25 98
1864.35 103
1864.45 101
1864.55 94
1864.65 83
1864.75 69
1864.85 56
1864.95 48
1865.04 47
1865.14 53
1865.24 66
1865.34 84
1865.44 105
1865.54 125
1865.64 144
1865.74 160
1865.83 174
1865.93 187
1866.03 199
1866.13 211
1866.23 221
1866.33 229
1866.43 234
1866.53 236
1866.63 235
1866.72 232
1866.82 228
1866.92 225
1867.02 222
1867.12 221
1867.22 222
1867.32 223
1867.42 224
1867.51 225
1867.61 222
1867.71 215
1867.81 204
1867.91 188
1868.01 168
1868.11 147
1868.21 128
1868.31 113
1868.40 104
1868.50 101
1868.60 103
1868.70 106
1868.80 110
1868.90 111
1869.00 108
1869.10 100
1869.20 88
1869.29 73
1869.39 57
1869.49 41
1869.59 29
1869.69 22
1869.79 22
1869.89 30
1869.99 45
1870.09 64
1870.18 85
1870.28 103
1870.38 117
1870.48 124
1870.58 125
1870.68 122
1870.78 118
1870.88 115
1870.98 116
1871.08 119
1871.17 124
1871.27 130
1871.37 136
1871.47 142
1871.57 149
1871.67 157
1871.77 167
1871.87 179
1871.97 189
1872.06 195
1872.16 195
1872.26 188
1872.36 174
1872.46 158
1872.56 142
1872.66 127
1872.76 117
1872.86 110
1872.96 105
1873.05 100
1873.15 95
1873.25 89
1873.35 83
1873.45 79
1873.55 77
1873.65 76
1873.75 75
1873.85 72
1873.95 64
1874.04 53
1874.14 39
1874.24 25
1874.34 12
1874.44 4
1874.54 2
1874.64 7
1874.74 16
1874.84 28
1874.94 42
1875.03 55
1875.13 66
1875.23 74
1875.33 78
1875.43 78
1875.53 74
1875.63 67
1875.73 58
1875.83 49
1875.93 42
1876.03 37
1876.12 36
1876.22 38
1876.32 42
1876.42 48
1876.52 57
1876.62 67
1876.72 81
1876.82 99
1876.92 119
1877.02 141
1877.12 160
1877.21 175
1877.31 183
1877.41 184
1877.51 178
1877.61 167
1877.71 153
1877.81 137
1877.91 119
1878.01 99
1878.11 77
1878.21 54
1878.30 32
1878.40 10
1878.50 0
1878.60 0
1878.70 0
1878.80 0
1878.90 0
1879.00 0
1879.10 0
1879.20 0
1879.30 3
1879.40 17
1879.49 33
1879.59 50
1879.69 67
1879.79 83
1879.89 98
1879.99 108
1880.09 112
1880.19 109
1880.29 97
1880.39 79
1880.49 56
1880.59 33
1880.68 14
1880.78 3
1880.88 3
1880.98 13
1881.08 33
1881.18 59
1881.28 89
1881.38 119
1881.48 144
1881.58 164
1881.68 176
1881.78 182
1881.88 183
1881.97 181
1882.07 177
1882.17 173
1882.27 170
1882.37 168
1882.47 166
1882.57 162
1882.67 155
1882.77 146
1882.87 134
1882.97 120
1883.07 103
1883.17 86
1883.26 69
1883.36 53
1883.46 37
1883.56 24
1883.66 13
1883.76 5
1883.86 1
1883.96 2
1884.06 6
1884.16 14
1884.26 23
1884.36 32
1884.46 41
1884.56 46
1884.65 49
1884.75 50
1884.85 50
1884.95 49
1885.05 49
1885.15 50
1885.25 52
1885.35 54
1885.45 57
1885.55 58
1885.65 58
1885.75 57
1885.85 55
1885.95 52
1886.05 50
1886.14 48
1886.24 48
1886.34 50
1886.44 52
1886.54 55
1886.64 57
1886.74 57
1886.84 56
1886.94 54
1887.04 51
1887.14 51
1887.24 52
1887.34 55
1887.44 59
1887.54 61
1887.63 61
1887.73 56
1887.83 46
1887.93 32
1888.03 17
1888.13 3
1888.23 0
1888.33 0
1888.43 0
1888.53 0
1888.63 0
1888.73 0
1888.83 0
1888.93 0
1889.03 3
1889.13 8
1889.23 13
1889.32 19
1889.42 25
1889.52 31
1889.62 35
1889.72 37
1889.82 37
1889.92 33
1890.02 28
1890.12 24
1890.22 20
1890.32 18
1890.42 21
1890.52 28
1890.62 40
1890.72 55
1890.82 72
1890.92 88
1891.02 101
1891.11 111
1891.21 115
1891.31 114
1891.41 109
1891.51 101
1891.61 90
1891.71 77
1891.81 64
1891.91 52
1892.01 41
1892.11 33
1892.21 28
1892.31 28
1892.41 32
1892.51 39
1892.61 48
1892.71 58
1892.81 66
1892.91 71
1893.01 73
1893.10 70
1893.20 64
1893.30 54
1893.40 42
1893.50 28
1893.60 14
1893.70 0
1893.80 0
1893.90 0
1894.00 0
1894.10 0
1894.20 9
1894.30 31
1894.40 58
1894.50 86
1894.60 113
1894.70 135
1894.80 152
1894.90 161
1895.00 164
1895.10 161
1895.20 153
1895.29 142
1895.39 131
1895.49 119
1895.59 110
1895.69 103
1895.79 99
1895.89 98
1895.99 99
1896.09 101
1896.19 103
1896.29 106
1896.39 111
1896.49 117
1896.59 126
1896.69 136
1896.79 148
1896.89 160
1896.99 171
1897.09 178
1897.19 181
1897.29 180
1897.39 175
1897.49 166
1897.59 155
1897.69 143
1897.79 130
1897.88 118
1897.98 107
1898.08 97
1898.18 90
1898.28 85
1898.38 84
1898.48 86
1898.58 92
1898.68 101
1898.78 112
1898.88 124
1898.98 135
1899.08 144
1899.18 150
1899.28 154
1899.38 155
1899.48 155
1899.58 155
1899.68 156
1899.78 158
1899.88 161
1899.98 164
1900.08 168
1900.18 170
1900.28 171
1900.38 168
1900.48 160
1900.58 147
1900.68 129
1900.78 107
1900.88 84
1900.98 62
1901.08 47
1901.17 39
1901.27 40
1901.37 50
1901.47 66
1901.57 83
1901.67 97
1901.77 103
1901.87 102
1901.97 91
1902.07 72
1902.17 48
1902.27 23
1902.37 0
1902.47 0
1902.57 0
1902.67 0
1902.77 0
1902.87 0
1902.97 0
1903.07 0
1903.17 0
1903.27 13
1903.37 31
1903.47 50
1903.57 71
1903.67 94
1903.77 117
1903.87 139
1903.97 157
1904.07 170
1904.17 177
1904.27 177
1904.37 173
1904.47 166
1904.57 158
1904.67 152
1904.77 150
1904.87 150
1904.97 152
1905.07 153
1905.17 152
1905.27 148
1905.37 140
1905.47 129
1905.57 118
1905.67 108
1905.77 102
1905.87 101
1905.97 104
1906.07 110
1906.16 118
1906.26 125
1906.36 127
1906.46 122
1906.56 110
1906.66 92
1906.76 72
1906.86 52
1906.96 36
1907.06 26
1907.16 26
1907.26 34
1907.36 49
1907.46 70
1907.56 94
1907.66 119
1907.76 141
1907.86 160
1907.96 173
1908.06 181
1908.16 184
1908.26 183
1908.36 178
1908.46 170
1908.56 161
1908.66 152
1908.76 143
1908.86 135
1908.96 130
1909.06 128
1909.16 128
1909.26 131
1909.36 136
1909.46 143
1909.56 149
1909.66 154
1909.76 157
1909.86 157
1909.96 154
1910.06 150
1910.16 144
1910.26 139
1910.36 137
1910.46 140
1910.56 148
1910.66 158
1910.76 169
1910.86 178
1910.96 181
1911.06 178
1911.16 170
1911.26 161
1911.36 155
1911.46 158
1911.56 172
1911.66 198
1911.76 232
1911.86 272
1911.96 310
1912.06 342
1912.16 363
1912.26 372
1912.36 371
1912.46 362
1912.56 348
1912.66 334
1912.76 320
1912.86 308
1912.96 298
1913.06 289
1913.16 280
1913.26 271
1913.36 261
1913.46 252
1913.56 243
1913.66 234
1913.76 225
1913.86 215
1913.96 205
1914.06 197
1914.16 190
1914.26 187
1914.36 187
1914.46 192
1914.56 199
1914.66 205
1914.76 209
1914.86 207
1914.96 199
1915.06 186
1915.16 168
1915.26 150
1915.36 135
1915.46 128
1915.56 129
1915.66 139
1915.76 154
1915.86 170
1915.96 184
1916.06 192
1916.16 190
1916.27 180
1916.37 163
1916.47 142
1916.57 121
1916.67 103
1916.77 89
1916.87 79
1916.97 75
1917.07 73
1917.17 75
1917.27 79
1917.37 86
1917.47 96
1917.57 107
1917.67 119
1917.77 130
1917.87 139
1917.97 145
1918.07 147
1918.17 145
1918.27 142
1918.37 138
1918.47 135
1918.57 134
1918.67 136
1918.77 142
1918.87 151
1918.97 161
1919.07 171
1919.17 181
1919.27 191
1919.37 200
1919.47 205
1919.57 208
1919.67 207
1919.77 202
1919.87 194
1919.97 183
1920.07 169
1920.17 156
1920.27 144
1920.37 133
1920.47 125
1920.57 120
1920.67 116
1920.77 113
1920.87 111
1920.97 110
1921.07 109
1921.17 111
1921.27 117
1921.38 125
1921.48 136
1921.58 147
1921.68 155
1921.78 158
1921.88 153
1921.98 140
1922.08 118
1922.18 91
1922.28 60
1922.38 30
1922.48 5
1922.58 0
1922.68 0
1922.78 0
1922.88 0
1922.98 0
1923.08 0
1923.18 4
1923.28 6
1923.38 4
1923.48 3
1923.58 4
1923.68 9
1923.78 20
1923.88 35
1923.98 51
1924.08 64
1924.18 71
1924.28 68
1924.38 58
1924.48 40
1924.59 19
1924.69 0
1924.79 0
1924.89 0
1924.99 0
1925.09 0
1925.19 0
1925.29 21
1925.39 48
1925.49 75
1925.59 100
1925.69 121
1925.79 135
1925.89 142
1925.99 141
1926.09 133
1926.19 123
1926.29 111
1926.39 102
1926.49 96
1926.59 95
1926.69 100
1926.79 107
1926.89 114
1926.99 119
1927.09 123
1927.20 124
1927.30 123
1927.40 121
1927.50 121
1927.60 123
1927.70 126
1927.80 130
1927.90 132
1928.00 133
1928.10 132
1928.20 130
1928.30 129
1928.40 130
1928.50 136
1928.60 147
1928.70 163
1928.80 183
1928.90 206
1929.00 230
1929.10 253
1929.20 274
1929.30 291
1929.40 304
1929.51 311
1929.61 315
1929.71 314
1929.81 311
1929.91 308
1930.01 306
1930.11 305
1930.21 306
1930.31 307
1930.41 309
1930.51 307
1930.61 303
1930.71 293
1930.81 279
1930.91 262
1931.01 244
1931.11 225
1931.21 209
1931.31 195
1931.42 186
1931.52 180
1931.62 179
1931.72 180
1931.82 182
1931.92 183
1932.02 181
1932.12 177
1932.22 167
1932.32 154
1932.42 139
1932.52 124
1932.62 110
1932.72 99
1932.82 92
1932.92 90
1933.02 92
1933.12 97
1933.23 103
1933.33 107
1933.43 110
1933.53 110
1933.63 109
1933.73 105
1933.83 102
1933.93 100
1934.03 100
1934.13 103
1934.23 107
1934.33 115
1934.43 125
1934.53 137
1934.63 152
1934.73 171
1934.83 191
1934.94 211
1935.04 230
1935.14 244
1935.24 253
1935.34 254
1935.44 247
1935.54 233
1935.64 214
1935.74 194
1935.84 172
1935.94 152
1936.04 134
1936.14 118
1936.24 105
1936.34 95
1936.44 86
1936.55 80
1936.65 76
1936.75 75
1936.85 77
1936.95 81
1937.05 89
1937.15 101
1937.25 116
1937.35 132
1937.45 147
1937.55 160
1937.65 169
1937.75 170
1937.85 163
1937.96 149
1938.06 130
1938.16 110
1938.26 90
1938.36 74
1938.46 65
1938.56 64
1938.66 71
1938.76 85
1938.86 104
1938.96 123
1939.06 140
1939.16 151
1939.26 154
1939.37 149
1939.47 135
1939.57 116
1939.67 95
1939.77 74
1939.87 57
1939.97 45
1940.07 37
1940.17 33
1940.27 31
1940.37 29
1940.47 27
1940.57 24
1940.67 23
1940.78 24
1940.88 28
1940.98 38
1941.08 53
1941.18 71
1941.28 89
1941.38 103
1941.48 109
1941.58 105
1941.68 90
1941.78 65
1941.88 35
1941.99 5
1942.09 0
1942.19 0
1942.29 0
1942.39 0
1942.49 0
1942.59 6
1942.69 21
1942.79 31
1942.89 33
1942.99 28
1943.09 18
1943.20 5
1943.30 0
1943.40 0
1943.50 0
1943.60 11
1943.70 33
1943.80 61
1943.90 93
1944.00 124
1944.10 152
1944.20 173
1944.30 187
1944.41 194
1944.51 193
1944.61 187
1944.71 176
1944.81 163
1944.91 151
1945.01 142
1945.11 137
1945.21 136
1945.31 140
1945.41 147
1945.51 155
1945.62 161
1945.72 163
1945.82 159
1945.92 150
1946.02 136
1946.12 118
1946.22 100
1946.32 84
1946.42 73
1946.52 66
1946.62 66
1946.73 73
1946.83 85
1946.93 102
1947.03 122
1947.13 140
1947.23 154
1947.33 158
1947.43 152
1947.53 135
1947.63 111
1947.74 84
1947.84 63
1947.94 54
1948.04 60
1948.14 83
1948.24 118
1948.34 162
1948.44 207
1948.54 248
1948.64 280
1948.75 302
1948.85 313
1948.95 316
1949.05 313
1949.15 305
1949.25 294
1949.35 281
1949.45 266
1949.55 250
1949.65 235
1949.75 220
1949.86 211
1949.96 208
1950.06 215
1950.16 232
1950.26 257
1950.36 289
1950.46 322
1950.56 352
1950.66 377
1950.77 395
1950.87 407
1950.97 416
1951.07 427
1951.17 442
1951.27 462
1951.37 488
1951.47 515
1951.57 539
1951.67 553
1951.78 555
1951.88 542
1951.98 517
1952.08 480
1952.18 438
1952.28 393
1952.38 351
1952.48 313
1952.58 281
1952.69 257
1952.79 241
1952.89 233
1952.99 233
1953.09 241
1953.19 253
1953.29 268
1953.39 283
1953.49 294
1953.60 300
1953.70 301
1953.80 296
1953.90 286
1954.00 273
1954.10 256
1954.20 235
1954.30 213
1954.40 190
1954.51 167
1954.61 149
1954.71 136
1954.81 131
1954.91 135
1955.01 146
1955.11 162
1955.21 182
1955.31 203
1955.42 223
1955.52 238
1955.62 248
1955.72 252
1955.82 250
1955.92 243
1956.02 234
1956.12 225
1956.22 218
1956.33 214
1956.43 214
1956.53 215
1956.63 217
1956.73 218
1956.83 216
1956.93 212
1957.03 205
1957.14 199
1957.24 194
1957.34 193
1957.44 197
1957.54 203
1957.64 212
1957.74 220
1957.84 227
1957.95 230
1958.05 229
1958.15 226
1958.25 221
1958.35 215
1958.45 209
1958.55 201
1958.65 191
1958.76 179
1958.86 166
1958.96 152
1959.06 138
1959.16 126
1959.26 116
1959.36 108
1959.46 99
1959.57 91
1959.67 81
1959.77 72
1959.87 62
1959.97 55
1960.07 50
1960.17 49
1960.27 52
1960.38 57
1960.48 62
1960.58 64
1960.68 63
1960.78 55
1960.88 43
1960.98 26
1961.08 8
1961.19 0
1961.29 0
1961.39 0
1961.49 0
1961.59 16
1961.69 38
1961.79 58
1961.89 74
1962.00 81
1962.10 80
1962.20 70
1962.30 55
1962.40 35
1962.50 15
1962.60 0
1962.71 0
1962.81 0
1962.91 0
1963.01 0
1963.11 0
1963.21 0
1963.31 1
1963.41 15
1963.52 26
1963.62 32
1963.72 32
1963.82 28
1963.92 24
1964.02 21
1964.12 22
1964.23 29
1964.33 43
1964.43 60
1964.53 80
1964.63 99
1964.73 114
1964.83 124
1964.94 128
1965.04 127
1965.14 123
1965.24 118
1965.34 115
1965.44 114
1965.54 114
1965.65 112
1965.75 107
1965.85 97
1965.95 83
1966.05 65
1966.15 47
1966.25 32
1966.36 23
1966.46 21
1966.56 24
1966.66 32
1966.76 41
1966.86 51
1966.96 60
1967.07 67
1967.17 75
1967.27 84
1967.37 92
1967.47 100
1967.57 105
1967.67 108
1967.78 106
1967.88 102
1967.98 96
1968.08 92
1968.18 91
1968.28 96
1968.38 106
1968.49 120
1968.59 135
1968.69 150
1968.79 164
1968.89 176
1968.99 186
1969.10 197
1969.20 207
1969.30 217
1969.40 225
1969.50 230
1969.60 230
1969.70 227
1969.81 223
1969.91 220
1970.01 221
1970.11 229
1970.21 243
1970.31 263
1970.42 284
1970.52 303
1970.62 317
1970.72 322
1970.82 319
1970.92 309
1971.02 294
1971.13 278
1971.23 263
1971.33 254
1971.43 252
1971.53 257
1971.63 269
1971.74 288
1971.84 310
1971.94 334
1972.04 357
1972.14 375
1972.24 388
1972.34 397
1972.45 401
1972.55 404
1972.65 406
1972.75 409
1972.85 415
1972.95 420
1973.06 423
1973.16 420
1973.26 411
1973.36 395
1973.46 374
1973.56 351
1973.67 329
1973.77 311
1973.87 300
1973.97 293
1974.07 290
1974.17 288
1974.28 287
1974.38 286
1974.48 286
1974.58 287
1974.68 291
1974.78 296
1974.89 300
1974.99 302
1975.09 298
1975.19 287
1975.29 270
1975.39 247
1975.50 221
1975.60 194
1975.70 168
1975.80 146
1975.90 128
1976.00 118
1976.11 114
1976.21 116
1976.31 122
1976.41 130
1976.51 139
1976.61 147
1976.72 154
1976.82 160
1976.92 165
1977.02 170
1977.12 176
1977.22 182
1977.33 187
1977.43 192
1977.53 195
1977.63 198
1977.73 201
1977.83 204
1977.94 209
1978.04 213
1978.14 217
1978.24 221
1978.34 222
1978.45 220
1978.55 216
1978.65 209
1978.75 200
1978.85 189
1978.95 179
1979.06 171
1979.16 164
1979.26 159
1979.36 154
1979.46 149
1979.56 140
1979.67 128
1979.77 110
1979.87 88
1979.97 63
1980.07 38
1980.18 14
1980.28 0
1980.38 0
1980.48 0
1980.58 0
1980.68 0
1980.79 0
1980.89 0
1980.99 0
1981.09 3
1981.19 16
1981.30 29
1981.40 39
1981.50 48
1981.60 56
1981.70 61
1981.80 63
1981.91 63
1982.01 59
1982.11 51
1982.21 41
1982.31 30
1982.42 19
1982.52 9
1982.62 2
1982.72 0
1982.82 0
1982.92 0
1983.03 1
1983.13 6
1983.23 14
1983.33 25
1983.43 39
1983.54 55
1983.64 71
1983.74 86
1983.84 98
1983.94 106
1984.05 110
1984.15 113
1984.25 117
1984.35 125
1984.45 139
1984.56 157
1984.66 177
1984.76 196
1984.86 209
1984.96 216
1985.06 215
1985.17 207
1985.27 195
1985.37 183
1985.47 173
1985.57 166
1985.68 163
1985.78 164
1985.88 168
1985.98 173
1986.08 179
1986.19 185
1986.29 190
1986.39 193
1986.49 195
1986.59 196
1986.70 196
1986.80 198
1986.90 203
1987.00 212
1987.10 224
1987.21 241
1987.31 262
1987.41 284
1987.51 308
1987.61 330
1987.72 351
1987.82 369
1987.92 384
1988.02 394
1988.12 401
1988.23 404
1988.33 404
1988.43 402
1988.53 399
1988.63 395
1988.74 393
1988.84 391
1988.94 391
1989.04 390
1989.14 389
1989.25 387
1989.35 383
1989.45 378
1989.55 372
1989.65 365
1989.76 359
1989.86 353
1989.96 347
1990.06 340
1990.16 332
1990.27 323
1990.37 311
1990.47 299
1990.57 284
1990.67 271
1990.78 258
1990.88 246
1990.98 234
1991.08 224
1991.18 215
1991.29 207
1991.39 200
1991.49 197
1991.59 197
1991.70 203
1991.80 215
1991.90 232
1992.00 252
1992.10 274
1992.21 296
1992.31 315
1992.41 330
1992.51 340
1992.61 347
1992.72 349
1992.82 346
1992.92 339
1993.02 327
1993.12 309
1993.23 287
1993.33 262
1993.43 236
1993.53 212
1993.64 192
1993.74 177
1993.84 169
1993.94 167
1994.04 170
1994.15 176
1994.25 184
1994.35 190
1994.45 195
1994.55 196
1994.66 194
1994.76 189
1994.86 181
1994.96 173
1995.07 165
1995.17 159
1995.27 153
1995.37 149
1995.47 146
1995.58 145
1995.68 145
1995.78 147
1995.88 153
1995.99 162
1996.09 174
1996.19 190
1996.29 206
1996.39 221
1996.50 232
1996.60 237
1996.70 233
1996.80 220
1996.91 200
1997.01 173
1997.11 143
1997.21 114
1997.31 87
1997.42 65
1997.52 49
1997.62 41
1997.72 39
1997.83 43
1997.93 53
1998.03 66
1998.13 82
1998.23 98
1998.34 112
1998.44 123
1998.54 130
1998.64 131
1998.75 128
1998.85 122
1998.95 113
1999.05 104
1999.15 93
1999.26 83
1999.36 74
1999.46 66
1999.56 61
1999.67 59
1999.77 62
1999.87 68
1999.97 78
2000.08 89
2000.18 101
2000.28 110
2000.38 118
2000.48 123
2000.59 127
2000.69 129
2000.79 131
2000.89 132
2001.00 132
2001.10 132
2001.20 131
2001.30 129
2001.41 127
2001.51 125
2001.61 122
2001.71 118
2001.82 114
2001.92 108
2002.02 102
2002.12 94
2002.22 86
2002.33 79
2002.43 71
2002.53 64
2002.63 56
2002.74 49
2002.84 43
2002.94 37
2003.04 33
2003.15 29
2003.25 26
2003.35 23
2003.45 18
2003.56 11
2003.66 2
2003.76 0
2003.86 0
2003.97 0
2004.07 0
2004.17 1
2004.27 15
2004.37 30
2004.48 44
2004.58 54
2004.68 58
2004.78 57
2004.89 52
2004.99 45
2005.09 35
2005.19 25
2005.30 16
2005.40 6
2005.50 0
2005.60 0
2005.71 0
2005.81 0
2005.91 0
2006.01 0
2006.12 0
2006.22 0
2006.32 2
2006.42 14
2006.53 25
2006.63 35
2006.73 44
2006.83 53
2006.94 61
2007.04 68
2007.14 76
2007.24 84
2007.35 93
2007.45 104
2007.55 118
2007.65 132
2007.76 145
2007.86 157
2007.96 164
2008.06 168
2008.17 167
2008.27 163
2008.37 157
2008.47 151
2008.58 147
2008.68 144
2008.78 142
2008.88 140
2008.99 136
2009.09 129
2009.19 117
2009.29 101
2009.40 82
2009.50 65
2009.60 50
2009.70 40
2009.81 35
2009.91 35
2010.01 38
2010.11 42
2010.22 44
2010.32 43
2010.42 40
2010.52 36
2010.63 33
2010.73 33
2010.83 38
2010.93 47
2011.04 59
2011.14 73
2011.24 87
2011.35 100
2011.45 112
2011.55 124
2011.65 137
2011.76 149
2011.86 162
2011.96 176
2012.06 188
2012.17 199
2012.27 207
2012.37 213
2012.47 218
2012.58 222
2012.68 227
2012.78 232
2012.88 238
2012.99 244
2013.09 250
2013.19 254
2013.30 258
2013.40 259
2013.50 258
2013.60 254
2013.71 246
2013.81 235
2013.91 222
2014.01 210
2014.12 201
2014.22 196
2014.32 196
2014.42 200
2014.53 204
2014.63 206
2014.73 203
2014.84 191
2014.94 170
2015.04 141
2015.14 110
2015.25 81
2015.35 57
2015.45 42
2015.55 36
2015.66 37
2015.76 44
2015.86 53
2015.96 63
2016.07 72
2016.17 82
2016.27 91
2016.38 101
2016.48 112
2016.58 122
2016.68 131
2016.79 139
2016.89 147
2016.99 155
2017.09 166
2017.20 179
2017.30 195
2017.40 210
2017.51 223
2017.61 229
2017.71 228
2017.81 220
2017.92 207
2018.02 192
2018.12 179
2018.23 170
2018.33 166
2018.43 166
2018.53 170
2018.64 176
2018.74 183
2018.84 189
2018.94 194
2019.05 195
2019.15 193
2019.25 188
2019.36 181
2019.46 173
2019.56 167
2019.66 165
2019.77 167
2019.87 175
2019.97 185
2020.08 196
2020.18 205
2020.28 209
2020.38 205
2020.49 192
2020.59 170
2020.69 141
2020.80 107
2020.90 72
2021.00 39
2021.10 11
2021.21 0
2021.31 0
2021.41 0
2021.52 0
2021.62 0
2021.72 0
2021.82 0
2021.93 0
2022.03 0
2022.13 14
2022.24 29
2022.34 44
2022.44 54
2022.54 59
2022.65 57
2022.75 51
2022.85 42
2022.96 34
2023.06 28
2023.16 25
2023.26 25
2023.37 25
2023.47 25
2023.57 24
2023.68 23
2023.78 23
2023.88 26
2023.98 31
2024.09 40
2024.19 50
2024.29 62
2024.40 73
2024.50 84
2024.60 94
2024.71 103
2024.81 112
2024.91 118
2025.01 123
2025.12 124
2025.22 121
2025.32 114
2025.43 105
2025.53 95
2025.63 84
2025.73 74
2025.84 65
2025.94 56
2026.04 49
2026.15 42
2026.25 36
2026.35 30
2026.46 25
2026.56 20
2026.66 17
2026.76 16
2026.87 17
2026.97 22
2027.07 30
2027.18 41
2027.28 54
2027.38 65
2027.49 73
2027.59 76
2027.69 74
2027.79 67
2027.90 58
2028.00 48
2028.10 39
2028.21 31
2028.31 26
2028.41 22
2028.52 20
2028.62 19
2028.72 23
2028.82 30
2028.93 44
2029.03 63
2029.13 87
2029.24 115
2029.34 143
2029.44 172
2029.55 198
2029.65 222
2029.75 242
2029.86 260
2029.96 274
2030.06 284
2030.16 288
2030.27 286
2030.37 278
2030.47 264
2030.58 247
2030.68 228
2030.78 210
2030.89 195
2030.99 184
2031.09 176
2031.20 169
2031.30 163
2031.40 154
2031.50 141
2031.61 125
2031.71 107
2031.81 88
2031.92 73
2032.02 64
2032.12 63
2032.23 70
2032.33 85
2032.43 105
2032.54 128
2032.64 150
2032.74 169
2032.85 183
2032.95 191
2033.05 194
2033.15 193
2033.26 190
2033.36 188
2033.46 187
2033.57 188
2033.67 192
2033.77 198
2033.88 206
2033.98 216
2034.08 227
2034.19 238
2034.29 248
2034.39 255
2034.50 260
2034.60 260
2034.70 256
2034.81 250
2034.91 243
2035.01 236
2035.12 229
2035.22 223
2035.32 217
2035.42 210
2035.53 201
2035.63 192
2035.73 183
2035.84 175
2035.94 169
2036.04 165
2036.15 164
2036.25 164
2036.35 165
2036.46 166
2036.56 165
2036.66 164
2036.77 161
2036.87 157
2036.97 153
2037.08 151
2037.18 152
2037.28 157
2037.39 165
2037.49 176
2037.59 188
2037.70 197
2037.80 202
2037.90 200
2038.01 191
2038.11 175
2038.21 157
2038.32 139
2038.42 123
2038.52 112
2038.63 105
2038.73 101
2038.83 98
2038.94 92
2039.04 82
2039.14 68
2039.25 50
2039.35 31
2039.45 15
2039.56 5
2039.66 3
2039.76 10
2039.87 24
2039.97 42
2040.07 63
2040.18 83
2040.28 102
2040.38 118
2040.49 132
2040.59 144
2040.69 154
2040.80 162
2040.90 168
2041.00 171
2041.11 171
2041.21 170
2041.31 167
2041.42 165
2041.52 163
2041.62 162
2041.73 162
2041.83 162
2041.93 161
2042.04 156
2042.14 149
2042.24 139
2042.35 127
2042.45 114
2042.55 100
2042.66 87
2042.76 76
2042.86 67
2042.97 60
2043.07 57
2043.17 55
2043.28 57
2043.38 60
2043.48 65
2043.59 71
2043.69 78
2043.79 84
2043.90 90
2044.00 95
2044.10 99
2044.21 102
2044.31 105
2044.41 107
2044.52 109
2044.62 112
2044.72 116
2044.83 120
2044.93 124
2045.03 128
2045.14 130
2045.24 129
2045.35 125
2045.45 118
2045.55 106
2045.66 93
2045.76 78
2045.86 64
2045.97 52
2046.07 42
2046.17 33
2046.28 24
2046.38 15
2046.48 6
2046.59 0
2046.69 0
2046.79 0
2046.90 0
2047.00 0
2047.10 1
2047.21 10
2047.31 17
2047.42 20
2047.52 16
2047.62 7
2047.73 0
2047.83 0
2047.93 0
2048.04 0
2048.14 0
2048.24 0
2048.35 14
2048.45 31
2048.55 46
2048.66 59
2048.76 70
2048.86 80
2048.97 91
2049.07 103
2049.18 119
2049.28 136
2049.38 155
2049.49 173
2049.59 187
2049.69 197
2049.80 203
2049.90 203
2050.00 201
2050.11 198
2050.21 196
2050.31 197
2050.42 200
2050.52 206
2050.63 212
2050.73 217
2050.83 221
2050.94 224
2051.04 225
2051.14 225
2051.25 224
2051.35 224
2051.45 223
2051.56 220
2051.66 215
2051.77 206
2051.87 197
2051.97 189
2052.08 184
2052.18 186
2052.28 196
2052.39 213
2052.49 236
2052.59 260
2052.70 285
2052.80 306
2052.91 323
2053.01 334
2053.11 339
2053.22 339
2053.32 333
2053.42 322
2053.53 307
2053.63 288
2053.73 267
2053.84 247
2053.94 228
2054.05 213
2054.15 201
2054.25 192
2054.36 187
2054.46 184
2054.56 181
2054.67 179
2054.77 177
2054.87 175
2054.98 173
2055.08 169
2055.19 165
2055.29 159
2055.39 151
2055.50 142
2055.60 132
2055.70 122
2055.81 115
2055.91 110
2056.02 108
2056.12 109
2056.22 111
2056.33 115
2056.43 119
2056.53 122
2056.64 126
2056.74 132
2056.85 141
2056.95 155
2057.05 172
2057.16 192
2057.26 214
2057.36 235
2057.47 254
2057.57 269
2057.68 279
2057.78 286
2057.88 288
2057.99 288
2058.09 285
2058.19 279
2058.30 273
2058.40 264
2058.51 254
2058.61 243
2058.71 232
2058.82 221
2058.92 212
2059.03 205
2059.13 203
2059.23 205
2059.34 211
2059.44 222
2059.54 236
2059.65 252
2059.75 268
2059.86 281
2059.96 292
2060.06 298
2060.17 299
2060.27 295
2060.38 284
2060.48 268
2060.58 249
2060.69 228
2060.79 208
2060.89 188
2061.00 169
2061.10 150
2061.21 131
2061.31 108
2061.41 83
2061.52 56
2061.62 30
2061.73 8
2061.83 0
2061.93 0
2062.04 0
2062.14 0
2062.24 0
2062.35 0
2062.45 13
2062.56 27
2062.66 39
2062.76 48
2062.87 50
2062.97 46
2063.08 35
2063.18 18
2063.28 0
2063.39 0
2063.49 0
2063.60 0
2063.70 0
2063.80 0
2063.91 0
2064.01 0
2064.12 10
2064.22 39
2064.32 71
2064.43 102
2064.53 130
2064.63 152
2064.74 166
2064.84 173
2064.95 172
2065.05 166
2065.15 155
2065.26 144
2065.36 133
2065.47 123
2065.57 114
2065.67 104
2065.78 93
2065.88 79
2065.99 64
2066.09 48
2066.19 33
2066.30 21
2066.40 15
2066.51 16
2066.61 22
2066.71 33
2066.82 46
2066.92 58
2067.03 67
2067.13 70
2067.23 69
2067.34 62
2067.44 53
2067.55 44
2067.65 37
2067.75 34
2067.86 36
2067.96 42
2068.07 53
2068.17 68
2068.27 84
2068.38 100
2068.48 115
2068.59 128
2068.69 140
2068.80 149
2068.90 157
2069.00 164
2069.11 171
2069.21 177
2069.32 184
2069.42 189
2069.52 194
2069.63 196
2069.73 196
2069.84 192
2069.94 186
2070.04 178
2070.15 168
2070.25 158
2070.36 149
2070.46 141
2070.56 135
2070.67 131
2070.77 127
2070.88 124
2070.98 120
2071.08 113
2071.19 106
2071.29 96
2071.40 85
2071.50 75
2071.61 66
2071.71 61
2071.81 61
2071.92 66
2072.02 76
2072.13 91
2072.23 107
2072.33 122
2072.44 133
2072.54 139
2072.65 140
2072.75 137
2072.86 133
2072.96 130
2073.06 130
2073.17 134
2073.27 143
2073.38 153
2073.48 164
2073.58 172
2073.69 175
2073.79 175
2073.90 171
2074.00 166
2074.11 161
2074.21 157
2074.31 154
2074.42 151
2074.52 146
2074.63 137
2074.73 124
2074.83 108
2074.94 90
2075.04 71
2075.15 53
2075.25 37
2075.36 23
2075.46 10
2075.56 0
2075.67 0
2075.77 0
2075.88 0
2075.98 0
2076.09 0
2076.19 0
2076.29 0
2076.40 0
2076.50 26
2076.61 57
2076.71 89
2076.82 120
2076.92 146
2077.02 165
2077.13 176
2077.23 178
2077.34 173
2077.44 163
2077.55 150
2077.65 136
2077.75 122
2077.86 109
2077.96 97
2078.07 89
2078.17 86
2078.28 89
2078.38 101
2078.48 123
2078.59 151
2078.69 185
2078.80 219
2078.90 250
2079.01 272
2079.11 285
2079.21 287
2079.32 280
2079.42 269
2079.53 256
2079.63 246
2079.74 239
2079.84 235
2079.94 233
2080.05 231
2080.15 225
2080.26 216
2080.36 201
2080.47 184
2080.57 164
2080.67 145
2080.78 129
2080.88 119
2080.99 114
2081.09 117
2081.20 126
2081.30 140
2081.41 156
2081.51 172
2081.61 187
2081.72 200
2081.82 211
2081.93 220
2082.03 230
2082.14 240
2082.24 249
2082.34 255
2082.45 258
2082.55 256
2082.66 247
2082.76 234
2082.87 218
2082.97 199
2083.08 181
2083.18 164
2083.28 146
2083.39 129
2083.49 113
2083.60 98
2083.70 86
2083.81 79
2083.91 78
2084.02 84
2084.12 94
2084.22 106
2084.33 118
2084.43 129
2084.54 137
2084.64 143
2084.75 147
2084.85 149
2084.96 149
2085.06 145
2085.16 136
2085.27 121
2085.37 103
2085.48 83
2085.58 66
2085.69 56
2085.79 54
2085.90 61
2086.00 74
2086.10 91
2086.21 107
2086.31 120
2086.42 128
2086.52 130
2086.63 129
2086.73 124
2086.84 118
2086.94 112
2087.05 106
2087.15 101
2087.25 98
2087.36 98
2087.46 103
2087.57 114
2087.67 133
2087.78 158
2087.88 187
2087.99 219
2088.09 246
2088.20 264
2088.30 271
2088.40 266
2088.51 249
2088.61 225
2088.72 197
2088.82 170
2088.93 147
2089.03 128
2089.14 114
2089.24 105
2089.35 100
2089.45 98
2089.55 101
2089.66 110
2089.76 124
2089.87 143
2089.97 166
2090.08 189
2090.18 212
2090.29 231
2090.39 244
2090.50 250
2090.60 250
2090.71 243
2090.81 230
2090.91 213
2091.02 193
2091.12 173
2091.23 154
2091.33 139
2091.44 131
2091.54 130
2091.65 138
2091.75 153
2091.86 171
2091.96 190
2092.07 206
2092.17 215
2092.27 217
2092.38 214
2092.48 209
2092.59 205
2092.69 204
2092.80 206
2092.90 209
2093.01 209
2093.11 204
2093.22 191
2093.32 172
2093.43 149
2093.53 127
2093.64 109
2093.74 99
2093.84 100
2093.95 110
2094.05 126
2094.16 147
2094.26 169
2094.37 190
2094.47 209
2094.58 225
2094.68 240
2094.79 255
2094.89 270
2095.00 285
2095.10 296
2095.21 303
2095.31 301
2095.42 291
2095.52 273
2095.62 250
2095.73 224
2095.83 202
2095.94 186
2096.04 178
2096.15 178
2096.25 183
2096.36 191
2096.46 200
2096.57 208
2096.67 215
2096.78 222
2096.88 228
2096.99 234
2097.09 236
2097.20 235
2097.30 228
2097.41 216
2097.51 202
2097.61 187
2097.72 174
2097.82 165
2097.93 161
2098.03 161
2098.14 165
2098.24 170
2098.35 178
2098.45 187
2098.56 199
2098.66 212
2098.77 227
2098.87 240
2098.98 250
2099.08 255
2099.19 256
2099.29 253
2099.40 249
2099.50 248
2099.61 250
2099.71 256
2099.82 266
2099.92 277
2100.03 285
2100.13 287
2100.24 283
2100.34 273
2100.44 258
2100.55 242
2100.65 226
2100.76 215
2100.86 210
2100.97 211
2101.07 216
2101.18 222
2101.28 227
2101.39 226
2101.49 218
2101.60 203
2101.70 183
2101.81 159
2101.91 136
2102.02 116
2102.12 102
2102.23 94
2102.33 92
2102.44 95
2102.54 98
2102.65 100
2102.75 97
2102.86 88
2102.96 73
2103.07 51
2103.17 26
2103.28 1
2103.38 0
2103.49 0
2103.59 0
2103.70 0
2103.80 0
2103.91 0
2104.01 0
2104.12 8
2104.22 22
2104.33 33
2104.43 41
2104.54 47
2104.64 52
2104.75 58
2104.85 65
2104.96 74
2105.06 84
2105.17 92
2105.27 99
2105.38 104
2105.48 108
2105.59 112
2105.69 118
2105.80 126
2105.90 134
2106.01 144
2106.11 153
2106.22 162
2106.32 170
2106.43 179
2106.53 189
2106.64 201
2106.74 217
2106.85 234
2106.95 252
2107.06 268
2107.16 279
2107.27 286
2107.37 286
2107.48 283
2107.58 277
2107.69 270
2107.79 265
2107.90 261
2108.00 258
2108.11 255
2108.21 250
2108.32 243
2108.42 234
2108.53 224
2108.63 214
2108.74 207
2108.84 205
2108.95 208
2109.05 215
2109.16 224
2109.26 233
2109.37 239
2109.47 240
2109.58 235
2109.68 225
2109.79 212
2109.89 201
2110.00 192
2110.10 188
2110.21 189
2110.31 194
2110.42 203
2110.52 213
2110.63 223
2110.73 233
2110.84 243
2110.94 253
2111.05 262
2111.15 269
2111.26 274
2111.36 274
2111.47 269
2111.57 258
2111.68 242
2111.78 221
2111.89 199
2111.99 177
2112.10 158
2112.21 141
2112.31 129
2112.42 122
2112.52 119
2112.63 120
2112.73 122
2112.84 124
2112.94 124
2113.05 121
2113.15 114
2113.26 102
2113.36 89
2113.47 75
2113.57 63
2113.68 52
2113.78 44
2113.89 37
2113.99 31
2114.10 25
2114.20 19
2114.31 13
2114.41 9
2114.52 7
2114.62 8
2114.73 13
2114.83 21
2114.94 34
2115.04 49
2115.15 66
2115.26 83
2115.36 98
2115.47 110
2115.57 118
2115.68 122
2115.78 121
2115.89 120
2115.99 119
2116.10 121
2116.20 128
2116.31 141
2116.41 157
2116.52 174
2116.62 192
2116.73 207
2116.83 220
2116.94 229
2117.04 237
2117.15 243
2117.26 250
2117.36 257
2117.47 263
2117.57 266
2117.68 266
2117.78 258
2117.89 243
2117.99 221
2118.10 191
2118.20 158
2118.31 124
2118.41 92
2118.52 68
2118.62 54
2118.73 50
2118.83 56
2118.94 71
2119.05 93
2119.15 117
2119.26 141
2119.36 162
2119.47 178
2119.57 189
2119.68 194
2119.78 191
2119.89 181
2119.99 165
2120.10 145
2120.20 121
2120.31 95
2120.41 70
2120.52 45
2120.63 22
2120.73 1
2120.84 0
2120.94 0
2121.05 0
2121.15 0
2121.26 0
2121.36 0
2121.47 0
2121.57 0
2121.68 25
2121.78 50
2121.89 71
2122.00 87
2122.10 97
2122.21 105
2122.31 112
2122.42 121
2122.52 133
2122.63 150
2122.73 170
2122.84 192
2122.94 211
2123.05 226
2123.15 235
2123.26 237
2123.37 232
2123.47 220
2123.58 202
2123.68 180
2123.79 154
2123.89 127
2124.00 99
2124.10 71
2124.21 47
2124.31 27
2124.42 12
2124.53 4
2124.63 1
2124.74 4
2124.84 13
2124.95 25
2125.05 38
2125.16 52
2125.26 66
2125.37 77
2125.47 87
2125.58 94
2125.69 100
2125.79 104
2125.90 105
2126.00 105
2126.11 103
2126.21 99
2126.32 94
2126.42 91
2126.53 89
2126.63 89
2126.74 91
2126.85 94
2126.95 98
2127.06 101
2127.16 102
2127.27 101
2127.37 101
2127.48 102
2127.58 103
2127.69 106
2127.80 111
2127.90 116
2128.01 121
2128.11 127
2128.22 132
2128.32 136
2128.43 140
2128.53 141
2128.64 141
2128.75 140
2128.85 140
2128.96 144
2129.06 154
2129.17 170
2129.27 192
2129.38 216
2129.48 240
2129.59 261
2129.70 276
2129.80 286
2129.91 292
2130.01 296
2130.12 301
2130.22 307
2130.33 314
2130.43 319
2130.54 320
2130.65 314
2130.75 300
2130.86 280
2130.96 254
2131.07 228
2131.17 204
2131.28 187
2131.39 177
2131.49 176
2131.60 182
2131.70 192
2131.81 202
2131.91 210
2132.02 213
2132.12 212
2132.23 209
2132.34 206
2132.44 205
2132.55 206
2132.65 207
2132.76 207
2132.86 201
2132.97 187
2133.08 164
2133.18 133
2133.29 96
2133.39 56
2133.50 19
2133.60 0
2133.71 0
2133.82 0
2133.92 0
2134.03 0
2134.13 0
2134.24 0
2134.34 0
2134.45 4
2134.56 26
2134.66 48
2134.77 69
2134.87 88
2134.98 104
2135.08 116
2135.19 123
2135.30 125
2135.40 123
2135.51 118
2135.61 112
2135.72 105
2135.82 98
2135.93 91
2136.04 84
2136.14 77
2136.25 72
2136.35 68
2136.46 66
2136.56 66
2136.67 66
2136.78 66
2136.88 66
2136.99 66
2137.09 67
2137.20 71
2137.30 80
2137.41 92
2137.52 107
2137.62 121
2137.73 132
2137.83 138
2137.94 137
2138.05 130
2138.15 118
2138.26 104
2138.36 91
2138.47 81
2138.57 72
2138.68 65
2138.79 60
2138.89 55
2139.00 52
2139.10 51
2139.21 52
2139.31 57
2139.42 65
2139.53 76
2139.63 89
2139.74 103
2139.84 116
2139.95 128
2140.06 138
2140.16 146
2140.27 152
2140.37 154
2140.48 153
2140.58 148
2140.69 140
2140.80 130
2140.90 118
2141.01 108
2141.11 98
2141.22 91
2141.33 86
2141.43 83
2141.54 79
2141.64 75
2141.75 69
2141.86 63
2141.96 58
2142.07 57
2142.17 60
2142.28 68
2142.38 78
2142.49 90
2142.60 98
2142.70 102
2142.81 101
2142.91 96
2143.02 87
2143.13 78
2143.23 70
2143.34 61
2143.44 53
2143.55 44
2143.66 32
2143.76 18
2143.87 3
2143.97 0
2144.08 0
2144.19 0
2144.29 0
2144.40 0
2144.50 15
2144.61 37
2144.72 60
2144.82 81
2144.93 100
2145.03 116
2145.14 131
2145.24 148
2145.35 168
2145.46 190
2145.56 213
2145.67 234
2145.77 250
2145.88 259
2145.99 259
2146.09 251
2146.20 236
2146.30 218
2146.41 199
2146.52 181
2146.62 165
2146.73 153
2146.83 144
2146.94 138
2147.05 132
2147.15 127
2147.26 120
2147.36 113
2147.47 103
2147.58 90
2147.68 76
2147.79 59
2147.89 42
2148.00 23
2148.11 5
2148.21 0
2148.32 0
2148.43 0
2148.53 0
2148.64 0
2148.74 0
2148.85 0
2148.96 3
2149.06 11
2149.17 18
2149.27 24
2149.38 32
2149.49 44
2149.59 61
2149.70 83
2149.80 107
2149.91 129
2150.02 147
2150.12 158
2150.23 161
2150.33 157
2150.44 149
2150.55 137
2150.65 125
2150.76 116
2150.87 109
2150.97 106
2151.08 105
2151.18 108
2151.29 112
2151.40 117
2151.50 123
2151.61 130
2151.71 139
2151.82 152
2151.93 168
2152.03 186
2152.14 204
2152.24 221
2152.35 235
2152.46 247
2152.56 255
2152.67 260
2152.78 262
2152.88 262
2152.99 257
2153.09 247
2153.20 231
2153.31 210
2153.41 186
2153.52 161
2153.62 140
2153.73 125
2153.84 118
2153.94 120
2154.05 129
2154.16 142
2154.26 155
2154.37 165
2154.47 171
2154.58 170
2154.69 162
2154.79 147
2154.90 126
2155.01 102
2155.11 76
2155.22 51
2155.32 30
2155.43 15
2155.54 7
2155.64 7
2155.75 13
2155.86 23
2155.96 35
2156.07 46
2156.17 53
2156.28 54
2156.39 50
2156.49 39
2156.60 24
2156.70 6
2156.81 0
2156.92 0
2157.02 0
2157.13 0
2157.24 0
2157.34 0
2157.45 0
2157.56 0
2157.66 13
2157.77 31
2157.87 49
2157.98 64
2158.09 78
2158.19 89
2158.30 99
2158.41 108
2158.51 114
2158.62 120
2158.72 125
2158.83 130
2158.94 135
2159.04 140
2159.15 145
2159.26 151
2159.36 156
2159.47 160
2159.57 161
2159.68 161
2159.79 159
2159.89 158
2160.00 157
2160.11 159
2160.21 164
2160.32 172
2160.43 181
2160.53 192
2160.64 201
2160.74 208
2160.85 210
2160.96 207
2161.06 199
2161.17 188
2161.28 174
2161.38 160
2161.49 147
2161.60 136
2161.70 127
2161.81 120
2161.91 113
2162.02 106
2162.13 101
2162.23 99
2162.34 100
2162.45 106
2162.55 117
2162.66 132
2162.77 150
2162.87 168
2162.98 184
2163.08 198
2163.19 208
2163.30 213
2163.40 214
2163.51 210
2163.62 200
2163.72 187
2163.83 170
2163.94 151
2164.04 133
2164.15 117
2164.26 104
2164.36 96
2164.47 91
2164.57 88
2164.68 85
2164.79 84
2164.89 82
2165.00 83
2165.11 86
2165.21 93
2165.32 104
2165.43 118
2165.53 134
2165.64 149
2165.75 163
2165.85 173
2165.96 179
2166.07 182
2166.17 182
2166.28 179
2166.38 175
2166.49 169
2166.60 163
2166.70 158
2166.81 154
2166.92 154
2167.02 158
2167.13 164
2167.24 171
2167.34 178
2167.45 183
2167.56 185
2167.66 184
2167.77 180
2167.88 176
2167.98 173
2168.09 171
2168.20 170
2168.30 170
2168.41 172
2168.52 174
2168.62 178
2168.73 183
2168.83 188
2168.94 194
2169.05 200
2169.15 203
2169.26 204
2169.37 201
2169.47 196
2169.58 191
2169.69 188
2169.79 189
2169.90 194
2170.01 203
2170.11 213
2170.22 221
2170.33 223
2170.43 217
2170.54 203
2170.65 182
2170.75 159
2170.86 135
2170.97 115
2171.07 100
2171.18 91
2171.29 86
2171.39 84
2171.50 84
2171.61 85
2171.71 86
2171.82 89
2171.93 93
2172.03 97
2172.14 103
2172.25 108
2172.35 113
2172.46 115
2172.57 114
2172.67 109
2172.78 102
2172.89 93
2172.99 83
2173.10 75
2173.21 69
2173.31 68
2173.42 70
2173.53 77
2173.63 86
2173.74 95
2173.85 103
2173.95 107
2174.06 106
2174.17 99
2174.27 87
2174.38 69
2174.49 50
2174.59 30
2174.70 14
2174.81 3
2174.91 0
2175.02 1
2175.13 8
2175.23 17
2175.34 25
2175.45 31
2175.55 31
2175.66 27
2175.77 17
2175.87 4
2175.98 0
2176.09 0
2176.19 0
2176.30 0
2176.41 0
2176.51 0
2176.62 1
2176.73 25
2176.83 49
2176.94 70
2177.05 84
2177.15 90
2177.26 91
2177.37 88
2177.47 85
2177.58 86
2177.69 91
2177.79 101
2177.90 115
2178.01 132
2178.12 149
2178.22 165
2178.33 178
2178.44 187
2178.54 191
2178.65 189
2178.76 182
2178.86 171
2178.97 158
2179.08 146
2179.18 136
2179.29 130
2179.40 129
2179.50 131
2179.61 134
2179.72 137
2179.82 138
2179.93 138
2180.04 138
2180.14 138
2180.25 140
2180.36 143
2180.46 149
2180.57 155
2180.68 158
2180.79 156
2180.89 150
2181.00 141
2181.11 129
2181.21 120
2181.32 115
2181.43 117
2181.53 128
2181.64 145
2181.75 166
2181.85 189
2181.96 211
2182.07 231
2182.17 250
2182.28 267
2182.39 284
2182.50 299
2182.60 313
2182.71 323
2182.82 328
2182.92 327
2183.03 321
2183.14 309
2183.24 293
2183.35 276
2183.46 257
2183.56 240
2183.67 223
2183.78 207
2183.89 191
2183.99 175
2184.10 157
2184.21 139
2184.31 120
2184.42 101
2184.53 83
2184.63 68
2184.74 57
2184.85 49
2184.95 44
2185.06 41
2185.17 39
2185.28 38
2185.38 39
2185.49 43
2185.60 49
2185.70 60
2185.81 73
2185.92 88
2186.02 103
2186.13 116
2186.24 124
2186.35 129
2186.45 132
2186.56 134
2186.67 136
2186.77 141
2186.88 148
2186.99 156
2187.09 163
2187.20 168
2187.31 170
2187.42 169
2187.52 166
2187.63 162
2187.74 155
2187.84 147
2187.95 136
2188.06 120
2188.16 101
2188.27 81
2188.38 61
2188.49 46
2188.59 37
2188.70 36
2188.81 41
2188.91 49
2189.02 57
2189.13 62
2189.23 60
2189.34 53
2189.45 42
2189.56 28
2189.66 14
2189.77 3
2189.88 0
2189.98 0
2190.09 0
2190.20 0
2190.31 2
2190.41 4
2190.52 4
2190.63 1
2190.73 0
2190.84 0
2190.95 0
2191.05 0
2191.16 7
2191.27 20
2191.38 35
2191.48 53
2191.59 70
2191.70 86
2191.80 102
2191.91 118
2192.02 134
2192.13 150
2192.23 166
2192.34 182
2192.45 196
2192.55 209
2192.66 218
2192.77 223
2192.88 223
2192.98 218
2193.09 209
2193.20 196
2193.30 183
2193.41 172
2193.52 166
2193.63 167
2193.73 175
2193.84 189
2193.95 206
2194.05 222
2194.16 234
2194.27 239
2194.38 234
2194.48 221
2194.59 201
2194.70 179
2194.81 159
2194.91 145
2195.02 141
2195.13 149
2195.23 168
2195.34 196
2195.45 229
2195.56 262
2195.66 290
2195.77 312
2195.88 324
2195.98 328
2196.09 327
2196.20 321
2196.31 316
2196.41 312
2196.52 311
2196.63 312
2196.73 313
2196.84 313
2196.95 309
2197.06 299
2197.16 284
2197.27 265
2197.38 244
2197.49 225
2197.59 211
2197.70 203
2197.81 204
2197.91 210
2198.02 222
2198.13 235
2198.24 248
2198.34 260
2198.45 273
2198.56 286
2198.67 300
2198.77 316
2198.88 333
2198.99 351
2199.09 366
2199.20 379
2199.31 389
2199.42 395
2199.52 396
2199.63 393
2199.74 383
2199.85 368
2199.95 346
2200.06 320
2200.17 290
2200.28 259
2200.38 230
2200.49 207
2200.60 191
2200.70 184
2200.81 184
2200.92 190
2201.03 203
2201.13 218
2201.24 234
2201.35 249
2201.46 263
2201.56 274
2201.67 282
2201.78 288
2201.89 293
2201.99 298
2202.10 303
2202.21 307
2202.31 312
2202.42 316
2202.53 319
2202.64 322
2202.74 324
2202.85 326
2202.96 328
2203.07 327
2203.17 325
2203.28 320
2203.39 312
2203.50 301
2203.60 287
2203.71 274
2203.82 260
2203.93 247
2204.03 233
2204.14 219
2204.25 204
2204.36 186
2204.46 166
2204.57 145
2204.68 123
2204.79 103
2204.89 86
2205.00 73
2205.11 65
2205.21 62
2205.32 63
2205.43 66
2205.54 69
2205.64 69
2205.75 66
2205.86 60
2205.97 50
2206.07 40
2206.18 30
2206.29 22
2206.40 17
2206.50 15
2206.61 14
2206.72 14
2206.83 12
2206.93 8
2207.04 2
2207.15 0
2207.26 0
2207.36 0
2207.47 0
2207.58 0
2207.69 0
2207.79 2
2207.90 26
2208.01 54
2208.12 83
2208.22 109
2208.33 126
2208.44 135
2208.55 134
2208.65 126
2208.76 115
2208.87 104
2208.98 96
2209.08 92
2209.19 92
2209.30 94
2209.41 98
2209.51 102
2209.62 108
2209.73 116
2209.84 125
2209.95 137
2210.05 149
2210.16 159
2210.27 166
2210.38 168
2210.48 163
2210.59 153
2210.70 139
2210.81 124
2210.91 110
2211.02 97
2211.13 88
2211.24 81
2211.34 75
2211.45 70
2211.56 66
2211.67 63
2211.77 62
2211.88 63
2211.99 70
2212.10 81
2212.20 96
2212.31 114
2212.42 131
2212.53 146
2212.64 157
2212.74 164
2212.85 168
2212.96 171
2213.07 175
2213.17 182
2213.28 193
2213.39 206
2213.50 220
2213.60 234
2213.71 243
2213.82 247
2213.93 245
2214.03 236
2214.14 221
2214.25 202
2214.36 180
2214.47 155
2214.57 130
2214.68 105
2214.79 81
2214.90 58
2215.00 37
2215.11 20
2215.22 11
2215.33 9
2215.43 16
2215.54 31
2215.65 50
2215.76 71
2215.87 90
2215.97 106
2216.08 118
2216.19 127
2216.30 135
2216.40 141
2216.51 147
2216.62 151
2216.73 153
2216.83 151
2216.94 146
2217.05 138
2217.16 130
2217.27 124
2217.37 122
2217.48 126
2217.59 136
2217.70 150
2217.80 167
2217.91 183
2218.02 194
2218.13 199
2218.24 197
2218.34 188
2218.45 174
2218.56 156
2218.67 139
2218.77 125
2218.88 114
2218.99 109
2219.10 111
2219.21 118
2219.31 130
2219.42 145
2219.53 161
2219.64 176
2219.74 188
2219.85 197
2219.96 201
2220.07 200
2220.18 192
2220.28 179
2220.39 160
2220.50 135
2220.61 107
2220.71 77
2220.82 49
2220.93 26
2221.04 8
2221.15 0
2221.25 0
2221.36 0
2221.47 0
2221.58 0
2221.69 0
2221.79 0
2221.90 0
2222.01 0
2222.12 4
2222.22 9
2222.33 14
2222.44 19
2222.55 25
2222.66 34
2222.76 45
2222.87 60
2222.98 80
2223.09 102
2223.20 124
2223.30 144
2223.41 158
2223.52 166
2223.63 165
2223.73 157
2223.84 143
2223.95 126
2224.06 109
2224.17 93
2224.27 81
2224.38 71
2224.49 65
2224.60 60
2224.71 56
2224.81 53
2224.92 50
2225.03 47
2225.14 44
2225.25 42
2225.35 40
2225.46 40
2225.57 41
2225.68 45
2225.79 53
2225.89 64
2226.00 79
2226.11 94
2226.22 109
2226.33 121
2226.43 128
2226.54 129
2226.65 125
2226.76 117
2226.86 109
2226.97 102
2227.08 98
2227.19 99
2227.30 104
2227.40 112
2227.51 123
2227.62 136
2227.73 150
2227.84 163
2227.94 175
2228.05 185
2228.16 192
2228.27 194
2228.38 191
2228.48 183
2228.59 168
2228.70 149
2228.81 125
2228.92 100
2229.02 75
2229.13 53
2229.24 35
2229.35 24
2229.46 19
2229.57 22
2229.67 29
2229.78 40
2229.89 53
2230.00 66
2230.11 78
2230.21 89
2230.32 99
2230.43 106
2230.54 113
2230.65 118
2230.75 123
2230.86 127
2230.97 131
2231.08 134
2231.19 137
2231.29 139
2231.40 141
2231.51 142
2231.62 141
2231.73 140
2231.83 138
2231.94 134
2232.05 129
2232.16 122
2232.27 112
2232.38 99
2232.48 82
2232.59 61
2232.70 37
2232.81 11
2232.92 0
2233.02 0
2233.13 0
2233.24 0
2233.35 0
2233.46 0
2233.56 0
2233.67 0
2233.78 14
2233.89 45
2234.00 78
2234.11 109
2234.21 137
2234.32 159
2234.43 176
2234.54 186
2234.65 192
2234.75 195
2234.86 197
2234.97 198
2235.08 201
2235.19 205
2235.29 211
2235.40 217
2235.51 224
2235.62 230
2235.73 234
2235.84 235
2235.94 231
2236.05 222
2236.16 209
2236.27 189
2236.38 166
2236.49 141
2236.59 115
2236.70 91
2236.81 72
2236.92 58
2237.03 51
2237.13 52
2237.24 60
2237.35 73
2237.46 90
2237.57 109
2237.68 125
2237.78 137
2237.89 143
2238.00 143
2238.11 140
2238.22 134
2238.32 129
2238.43 127
2238.54 128
2238.65 133
2238.76 140
2238.87 149
2238.97 156
2239.08 160
2239.19 162
2239.30 161
2239.41 158
2239.52 154
2239.62 149
2239.73 142
2239.84 134
2239.95 124
2240.06 112
2240.17 97
2240.27 83
2240.38 72
2240.49 65
2240.60 67
2240.71 77
2240.82 95
2240.92 118
2241.03 143
2241.14 167
2241.25 186
2241.36 199
2241.47 206
2241.57 207
2241.68 206
2241.79 205
2241.90 205
2242.01 208
2242.12 215
2242.22 223
2242.33 231
2242.44 236
2242.55 236
2242.66 231
2242.77 222
2242.87 208
2242.98 191
2243.09 174
2243.20 159
2243.31 147
2243.42 138
2243.52 130
2243.63 125
2243.74 120
2243.85 117
2243.96 114
2244.07 114
2244.17 116
2244.28 121
2244.39 127
2244.50 134
2244.61 139
2244.72 142
2244.82 143
2244.93 144
2245.04 147
2245.15 156
2245.26 170
2245.37 190
2245.48 213
2245.58 234
2245.69 251
2245.80 260
2245.91 261
2246.02 253
2246.13 238
2246.23 219
2246.34 197
2246.45 174
2246.56 151
2246.67 128
2246.78 107
2246.89 88
2246.99 73
2247.10 62
2247.21 56
2247.32 53
2247.43 51
2247.54 48
2247.64 43
2247.75 35
2247.86 25
2247.97 14
2248.08 4
2248.19 0
2248.30 0
2248.40 0
2248.51 0
2248.62 0
2248.73 0
2248.84 0
2248.95 0
2249.05 0
2249.16 0
2249.27 5
2249.38 14
2249.49 25
2249.60 37
2249.71 50
2249.81 61
2249.92 70
2250.03 77
2250.14 80
2250.25 80
2250.36 80
2250.47 81
2250.57 84
2250.68 90
2250.79 97
2250.90 105
2251.01 113
2251.12 120
2251.23 125
2251.33 127
2251.44 128
2251.55 129
2251.66 129
2251.77 128
2251.88 126
2251.99 123
2252.09 118
2252.20 111
2252.31 103
2252.42 93
2252.53 84
2252.64 74
2252.75 64
2252.85 56
2252.96 49
2253.07 45
2253.18 44
2253.29 46
2253.40 51
2253.51 59
2253.61 68
2253.72 77
2253.83 86
2253.94 93
2254.05 95
2254.16 93
2254.27 86
2254.38 74
2254.48 58
2254.59 40
2254.70 23
2254.81 8
2254.92 0
2255.03 0
2255.14 0
2255.24 0
2255.35 11
2255.46 26
2255.57 42
2255.68 60
2255.79 76
2255.90 88
2256.01 96
2256.11 99
2256.22 98
2256.33 94
2256.44 88
2256.55 83
2256.66 79
2256.77 76
2256.87 73
2256.98 67
2257.09 58
2257.20 44
2257.31 27
2257.42 7
2257.53 0
2257.64 0
2257.74 0
2257.85 0
2257.96 0
2258.07 0
2258.18 0
2258.29 5
2258.40 26
2258.51 44
2258.61 57
2258.72 65
2258.83 69
2258.94 71
2259.05 72
2259.16 73
2259.27 76
2259.38 81
2259.48 88
2259.59 98
2259.70 111
2259.81 126
2259.92 142
2260.03 158
2260.14 173
2260.25 185
2260.35 194
2260.46 200
2260.57 205
2260.68 209
2260.79 213
2260.90 215
2261.01 213
2261.12 205
2261.23 189
2261.33 167
2261.44 141
2261.55 114
2261.66 90
2261.77 69
2261.88 54
2261.99 41
2262.10 31
2262.20 19
2262.31 6
2262.42 0
2262.53 0
2262.64 0
2262.75 0
2262.86 0
2262.97 0
2263.08 0
2263.18 0
2263.29 18
2263.40 34
2263.51 45
2263.62 52
2263.73 56
2263.84 58
2263.95 60
2264.05 65
2264.16 73
2264.27 83
2264.38 95
2264.49 104
2264.60 110
2264.71 110
2264.82 103
2264.93 90
2265.03 72
2265.14 53
2265.25 36
2265.36 22
2265.47 14
2265.58 13
2265.69 17
2265.80 24
2265.91 34
2266.02 45
2266.12 54
2266.23 62
2266.34 68
2266.45 74
2266.56 81
2266.67 90
2266.78 100
2266.89 113
2267.00 125
2267.10 134
2267.21 140
2267.32 141
2267.43 139
2267.54 134
2267.65 132
2267.76 133
2267.87 140
2267.98 153
2268.09 169
2268.19 187
2268.30 204
2268.41 216
2268.52 222
2268.63 224
2268.74 220
2268.85 214
2268.96 206
2269.07 200
2269.18 196
2269.28 195
2269.39 196
2269.50 198
2269.61 202
2269.72 205
2269.83 207
2269.94 210
2270.05 213
2270.16 219
2270.27 227
2270.37 237
2270.48 247
2270.59 255
2270.70 259
2270.81 259
2270.92 253
2271.03 245
2271.14 236
2271.25 230
2271.36 228
2271.46 232
2271.57 242
2271.68 257
2271.79 276
2271.90 293
2272.01 308
2272.12 316
2272.23 318
2272.34 312
2272.45 302
2272.56 287
2272.66 271
2272.77 253
2272.88 233
2272.99 210
2273.10 185
2273.21 157
2273.32 126
2273.43 96
2273.54 69
2273.65 45
2273.76 29
2273.86 18
2273.97 14
2274.08 16
2274.19 21
2274.30 29
2274.41 37
2274.52 44
2274.63 50
2274.74 54
2274.85 58
2274.96 64
2275.06 72
2275.17 85
2275.28 103
2275.39 123
2275.50 144
2275.61 161
2275.72 173
2275.83 177
2275.94 173
2276.05 160
2276.16 142
2276.27 121
2276.37 102
2276.48 86
2276.59 73
2276.70 65
2276.81 59
2276.92 55
2277.03 51
2277.14 44
2277.25 34
2277.36 23
2277.47 12
2277.58 1
2277.69 0
2277.79 0
2277.90 0
2278.01 6
2278.12 18
2278.23 30
2278.34 40
2278.45 44
2278.56 42
2278.67 33
2278.78 19
2278.89 3
2279.00 0
2279.10 0
2279.21 0
2279.32 0
2279.43 0
2279.54 0
2279.65 0
2279.76 0
2279.87 6
2279.98 13
2280.09 24
2280.20 37
2280.31 53
2280.42 70
2280.53 85
2280.63 96
2280.74 102
2280.85 103
2280.96 100
2281.07 96
2281.18 94
2281.29 96
2281.40 102
2281.51 111
2281.62 120
2281.73 127
2281.84 131
2281.95 132
2282.06 132
2282.16 132
2282.27 136
2282.38 142
2282.49 152
2282.60 161
2282.71 168
2282.82 171
2282.93 168
2283.04 161
2283.15 151
2283.26 141
2283.37 133
2283.48 128
2283.59 125
2283.70 124
2283.80 122
2283.91 119
2284.02 113
2284.13 106
2284.24 99
2284.35 92
2284.46 90
2284.57 93
2284.68 102
2284.79 119
2284.90 142
2285.01 169
2285.12 195
2285.23 216
2285.34 229
2285.45 232
2285.55 226
2285.66 212
2285.77 195
2285.88 179
2285.99 167
2286.10 160
2286.21 156
2286.32 154
2286.43 148
2286.54 139
2286.65 123
2286.76 102
2286.87 80
2286.98 60
2287.09 46
2287.20 38
2287.31 40
2287.41 50
2287.52 70
2287.63 98
2287.74 133
2287.85 174
2287.96 222
2288.07 275
2288.18 331
2288.29 388
2288.40 445
2288.51 501
2288.62 556
2288.73 608
2288.84 658
2288.95 707
2289.06 756
2289.17 805
2289.28 856
2289.39 906
2289.49 956
2289.60 1004
2289.71 1048
2289.82 1087
2289.93 1121
2290.04 1150
2290.15 1176
2290.26 1201
2290.37 1226
2290.48 1249
2290.59 1270
2290.70 1287
2290.81 1300
2290.92 1308
2291.03 1312
2291.14 1315
2291.25 1318
2291.36 1324
2291.47 1331
2291.58 1337
2291.68 1337
2291.79 1330
2291.90 1312
2292.01 1283
2292.12 1243
2292.23 1196
2292.34 1145
2292.45 1095
2292.56 1047
2292.67 1003
2292.78 964
2292.89 927
2293.00 891
2293.11 853
2293.22 811
2293.33 765
2293.44 715
2293.55 663
2293.66 612
2293.77 566
2293.88 526
2293.99 494
2294.10 470
2294.20 452
2294.31 437
2294.42 423
2294.53 404
2294.64 381
2294.75 350
2294.86 313
2294.97 273
2295.08 233
2295.19 199
2295.30 172
2295.41 155
2295.52 149
2295.63 150
2295.74 156
2295.85 162
2295.96 166
2296.07 164
2296.18 158
2296.29 149
2296.40 139
2296.51 132
2296.62 129
2296.73 133
2296.84 142
2296.95 155
2297.06 170
2297.17 185
2297.27 198
2297.38 207
2297.49 213
2297.60 213
2297.71 210
2297.82 205
2297.93 200
2298.04 194
2298.15 191
2298.26 190
2298.37 191
2298.48 193
2298.59 194
2298.70 191
2298.81 183
2298.92 169
2299.03 151
2299.14 131
2299.25 112
2299.36 98
2299.47 91
2299.58 93
2299.69 101
2299.80 114
2299.91 129
2300.02 144
2300.13 156
2300.24 165
2300.35 172
2300.46 177
2300.57 182
2300.68 186
2300.79 190
2300.90 193
2301.01 193
2301.12 191
2301.22 186
2301.33 178
2301.44 169
2301.55 160
2301.66 152
2301.77 147
2301.88 144
2301.99 147
2302.10 155
2302.21 169
2302.32 190
2302.43 217
2302.54 251
2302.65 290
2302.76 332
2302.87 374
2302.98 415
2303.09 454
2303.20 490
2303.31 525
2303.42 559
2303.53 597
2303.64 639
2303.75 687
2303.86 743
2303.97 805
2304.08 872
2304.19 944
2304.30 1019
2304.41 1094
2304.52 1168
2304.63 1241
2304.74 1312
2304.85 1381
2304.96 1446
2305.07 1507
2305.18 1566
2305.29 1621
2305.40 1674
2305.51 1723
2305.62 1768
2305.73 1808
2305.84 1843
2305.95 1870
2306.06 1890
2306.17 1900
2306.28 1903
2306.39 1899
2306.50 1889
2306.61 1874
2306.72 1856
2306.83 1836
2306.94 1815
2307.05 1791
2307.16 1764
2307.27 1734
2307.38 1701
2307.49 1665
2307.60 1627
2307.71 1587
2307.82 1544
2307.93 1497
2308.04 1447
2308.15 1390
2308.26 1325
2308.37 1254
2308.48 1177
2308.59 1100
2308.70 1025
2308.81 956
2308.92 899
2309.03 852
2309.14 817
2309.25 791
2309.36 769
2309.47 749
2309.57 729
2309.68 707
2309.79 683
2309.90 659
2310.01 637
2310.12 615
2310.23 595
2310.34 575
2310.45 554
2310.56 531
2310.67 507
2310.78 479
2310.89 451
2311.00 422
2311.11 393
2311.22 365
2311.33 338
2311.44 311
2311.55 284
2311.66 258
2311.77 230
2311.88 203
2311.99 177
2312.10 153
2312.22 132
2312.33 115
2312.44 104
2312.55 98
2312.66 95
2312.77 95
2312.88 94
2312.99 91
2313.10 86
2313.21 78
2313.32 70
2313.43 62
2313.54 59
2313.65 61
2313.76 68
2313.87 78
2313.98 90
2314.09 102
2314.20 111
2314.31 118
2314.42 121
2314.53 122
2314.64 120
2314.75 117
2314.86 112
2314.97 107
2315.08 100
2315.19 92
2315.30 85
2315.41 77
2315.52 70
2315.63 63
2315.74 54
2315.85 45
2315.96 34
2316.07 21
2316.18 6
2316.29 0
2316.40 0
2316.51 0
2316.62 0
2316.73 0
2316.84 0
2316.95 0
2317.06 0
2317.17 20
2317.28 46
2317.39 71
2317.50 94
2317.61 114
2317.72 128
2317.83 137
2317.94 141
2318.05 142
2318.16 141
2318.27 141
2318.38 143
2318.49 150
2318.60 164
2318.71 186
2318.82 215
2318.93 250
2319.04 288
2319.15 326
2319.26 361
2319.37 391
2319.48 415
2319.59 435
2319.70 451
2319.81 465
2319.92 479
2320.03 493
2320.14 507
2320.25 520
2320.36 533
2320.47 544
2320.59 552
2320.70 559
2320.81 563
2320.92 567
2321.03 568
2321.14 569
2321.25 568
2321.36 565
2321.47 562
2321.58 558
2321.69 553
2321.80 547
2321.91 539
2322.02 527
2322.13 510
2322.24 490
2322.35 466
2322.46 440
2322.57 417
2322.68 398
2322.79 385
2322.90 379
2323.01 378
2323.12 380
2323.23 383
2323.34 383
2323.45 378
2323.56 365
2323.67 344
2323.78 316
2323.89 282
2324.00 246
2324.11 211
2324.22 180
2324.33 157
2324.44 144
2324.56 141
2324.67 146
2324.78 157
2324.89 170
2325.00 182
2325.11 192
2325.22 199
2325.33 204
2325.44 209
2325.55 214
2325.66 217
2325.77 218
2325.88 214
2325.99 205
2326.10 189
2326.21 167
2326.32 141
2326.43 114
2326.54 88
2326.65 64
2326.76 43
2326.87 25
2326.98 11
2327.09 2
2327.20 0
2327.31 0
2327.42 0
2327.54 3
2327.65 8
2327.76 10
2327.87 8
2327.98 3
2328.09 0
2328.20 0
2328.31 0
2328.42 0
2328.53 1
2328.64 17
2328.75 34
2328.86 50
2328.97 62
2329.08 69
2329.19 73
2329.30 75
2329.41 78
2329.52 84
2329.63 95
2329.74 110
2329.85 128
2329.96 148
2330.07 168
2330.19 189
2330.30 210
2330.41 228
2330.52 243
2330.63 253
2330.74 256
2330.85 252
2330.96 240
2331.07 223
2331.18 202
2331.29 179
2331.40 157
2331.51 138
2331.62 121
2331.73 106
2331.84 92
2331.95 78
2332.06 64
2332.17 50
2332.28 37
2332.40 29
2332.51 26
2332.62 32
2332.73 45
2332.84 64
2332.95 88
2333.06 113
2333.17 135
2333.28 151
2333.39 160
2333.50 163
2333.61 162
2333.72 159
2333.83 157
2333.94 156
2334.05 159
2334.16 164
2334.27 171
2334.38 177
2334.50 182
2334.61 185
2334.72 186
2334.83 183
2334.94 176
2335.05 165
2335.16 150
2335.27 130
2335.38 104
2335.49 75
2335.60 44
2335.71 14
2335.82 0
2335.93 0
2336.04 0
2336.15 0
2336.26 0
2336.38 0
2336.49 0
2336.60 0
2336.71 2
2336.82 21
2336.93 42
2337.04 64
2337.15 87
2337.26 109
2337.37 129
2337.48 148
2337.59 164
2337.70 177
2337.81 187
2337.92 193
2338.03 194
2338.15 189
2338.26 178
2338.37 163
2338.48 146
2338.59 129
2338.70 115
2338.81 103
2338.92 94
2339.03 86
2339.14 77
2339.25 66
2339.36 53
2339.47 39
2339.58 26
2339.69 17
2339.81 14
2339.92 17
2340.03 24
2340.14 35
2340.25 46
2340.36 56
2340.47 62
2340.58 64
2340.69 61
2340.80 53
2340.91 40
2341.02 25
2341.13 7
2341.24 0
2341.36 0
2341.47 0
2341.58 0
2341.69 0
2341.80 0
2341.91 0
2342.02 0
2342.13 12
2342.24 31
2342.35 49
2342.46 64
2342.57 76
2342.68 83
2342.80 86
2342.91 85
2343.02 82
2343.13 79
2343.24 76
2343.35 74
2343.46 73
2343.57 72
2343.68 73
2343.79 74
2343.90 76
2344.01 79
2344.12 83
2344.24 88
2344.35 94
2344.46 100
2344.57 107
2344.68 113
2344.79 118
2344.90 123
2345.01 126
2345.12 129
2345.23 129
2345.34 128
2345.45 124
2345.56 119
2345.68 111
2345.79 103
2345.90 96
2346.01 92
2346.12 91
2346.23 94
2346.34 99
2346.45 104
2346.56 107
2346.67 106
2346.78 101
2346.90 92
2347.01 83
2347.12 76
2347.23 74
2347.34 77
2347.45 85
2347.56 95
2347.67 107
2347.78 117
2347.89 128
2348.00 138
2348.11 148
2348.23 158
2348.34 165
2348.45 169
2348.56 167
2348.67 160
2348.78 147
2348.89 131
2349.00 114
2349.11 98
2349.22 85
2349.33 73
2349.45 63
2349.56 54
2349.67 45
2349.78 37
2349.89 30
2350.00 26
2350.11 27
2350.22 32
2350.33 43
2350.44 57
2350.55 73
2350.67 90
2350.78 106
2350.89 119
2351.00 130
2351.11 138
2351.22 142
2351.33 144
2351.44 143
2351.55 139
2351.66 131
2351.78 120
2351.89 105
2352.00 88
2352.11 72
2352.22 57
2352.33 44
2352.44 35
2352.55 29
2352.66 26
2352.77 26
2352.89 30
2353.00 38
2353.11 52
2353.22 73
2353.33 100
2353.44 132
2353.55 164
2353.66 194
2353.77 217
2353.88 230
2354.00 232
2354.11 223
2354.22 206
2354.33 187
2354.44 168
2354.55 153
2354.66 142
2354.77 135
2354.88 129
2354.99 123
2355.11 113
2355.22 99
2355.33 81
2355.44 63
2355.55 45
2355.66 31
2355.77 23
2355.88 22
2355.99 28
2356.11 38
2356.22 52
2356.33 67
2356.44 81
2356.55 93
2356.66 102
2356.77 106
2356.88 107
2356.99 105
2357.11 101
2357.22 94
2357.33 87
2357.44 81
2357.55 77
2357.66 76
2357.77 80
2357.88 90
2357.99 104
2358.11 122
2358.22 143
2358.33 162
2358.44 178
2358.55 189
2358.66 194
2358.77 193
2358.88 189
2358.99 184
2359.11 180
2359.22 177
2359.33 175
2359.44 174
2359.55 172
2359.66 169
2359.77 163
2359.88 156
2359.99 147
2360.11 136
2360.22 125
2360.33 113
2360.44 101
2360.55 89
2360.66 77
2360.77 67
2360.88 59
2361.00 54
2361.11 50
2361.22 46
2361.33 42
2361.44 36
2361.55 28
2361.66 19
2361.77 11
2361.88 5
2362.00 2
2362.11 2
2362.22 7
2362.33 16
2362.44 28
2362.55 43
2362.66 59
2362.77 75
2362.89 90
2363.00 102
2363.11 108
2363.22 107
2363.33 99
2363.44 85
2363.55 67
2363.66 47
2363.78 27
2363.89 11
2364.00 0
2364.11 0
2364.22 0
2364.33 0
2364.44 2
2364.55 13
2364.67 26
2364.78 39
2364.89 53
2365.00 65
2365.11 75
2365.22 84
2365.33 90
2365.45 96
2365.56 102
2365.67 109
2365.78 119
2365.89 132
2366.00 146
2366.11 162
2366.22 176
2366.34 187
2366.45 192
2366.56 191
2366.67 183
2366.78 171
2366.89 155
2367.00 137
2367.11 118
2367.23 100
2367.34 83
2367.45 68
2367.56 56
2367.67 47
2367.78 42
2367.89 41
2368.01 44
2368.12 50
2368.23 57
2368.34 64
2368.45 69
2368.56 73
2368.67 77
2368.79 80
2368.90 84
2369.01 88
2369.12 92
2369.23 95
2369.34 95
2369.45 92
2369.56 88
2369.68 83
2369.79 79
2369.90 78
2370.01 80
2370.12 86
2370.23 93
2370.34 100
2370.46 105
2370.57 105
2370.68 103
2370.79 97
2370.90 91
2371.01 86
2371.12 82
2371.24 80
2371.35 78
2371.46 77
2371.57 76
2371.68 75
2371.79 74
2371.90 74
2372.02 76
2372.13 79
2372.24 81
2372.35 82
2372.46 80
2372.57 74
2372.68 64
2372.80 53
2372.91 43
2373.02 35
2373.13 30
2373.24 30
2373.35 33
2373.47 37
2373.58 39
2373.69 39
2373.80 35
2373.91 27
2374.02 16
2374.13 5
2374.25 0
2374.36 0
2374.47 0
2374.58 0
2374.69 0
2374.80 1
2374.91 5
2375.03 7
2375.14 7
2375.25 6
2375.36 3
2375.47 1
2375.58 0
2375.70 0
2375.81 0
2375.92 0
2376.03 0
2376.14 0
2376.25 3
2376.36 10
2376.48 19
2376.59 28
2376.70 36
2376.81 43
2376.92 50
2377.03 58
2377.15 69
2377.26 83
2377.37 100
2377.48 119
2377.59 138
2377.70 154
2377.82 166
2377.93 174
2378.04 178
2378.15 177
2378.26 175
2378.37 171
2378.48 169
2378.60 170
2378.71 173
2378.82 180
2378.93 190
2379.04 200
2379.15 210
2379.27 215
2379.38 215
2379.49 208
2379.60 194
2379.71 175
2379.82 152
2379.94 129
2380.05 106
2380.16 88
2380.27 74
2380.38 65
2380.49 61
2380.61 61
2380.72 64
2380.83 68
2380.94 71
2381.05 73
2381.16 71
2381.28 66
2381.39 59
2381.50 49
2381.61 40
2381.72 33
2381.83 29
2381.95 28
2382.06 27
2382.17 26
2382.28 23
2382.39 17
2382.50 10
2382.62 5
2382.73 4
2382.84 9
2382.95 22
2383.06 41
2383.17 62
2383.29 82
2383.40 97
2383.51 105
2383.62 106
2383.73 102
2383.84 95
2383.96 89
2384.07 88
2384.18 94
2384.29 108
2384.40 129
2384.52 155
2384.63 182
2384.74 208
2384.85 227
2384.96 239
2385.07 240
2385.19 231
2385.30 215
2385.41 193
2385.52 172
2385.63 153
2385.74 139
2385.86 130
2385.97 125
2386.08 122
2386.19 117
2386.30 110
2386.42 101
2386.53 92
2386.64 85
2386.75 81
2386.86 81
2386.97 85
2387.09 91
2387.20 96
2387.31 100
2387.42 99
2387.53 96
2387.65 92
2387.76 88
2387.87 85
2387.98 85
2388.09 87
2388.20 91
2388.32 94
2388.43 95
2388.54 95
2388.65 94
2388.76 93
2388.88 92
2388.99 92
2389.10 93
2389.21 94
2389.32 93
2389.43 91
2389.55 86
2389.66 78
2389.77 69
2389.88 59
2389.99 49
2390.11 39
2390.22 31
2390.33 25
2390.44 23
2390.55 26
2390.67 34
2390.78 48
2390.89 66
2391.00 88
2391.11 112
2391.22 138
2391.34 164
2391.45 189
2391.56 210
2391.67 226
2391.78 236
2391.90 239
2392.01 235
2392.12 226
2392.23 215
2392.34 202
2392.46 190
2392.57 179
2392.68 170
2392.79 163
2392.90 157
2393.02 152
2393.13 148
2393.24 145
2393.35 142
2393.46 140
2393.58 137
2393.69 132
2393.80 126
2393.91 117
2394.02 107
2394.14 95
2394.25 83
2394.36 71
2394.47 59
2394.58 48
2394.70 38
2394.81 29
2394.92 24
2395.03 23
2395.14 27
2395.26 36
2395.37 48
2395.48 63
2395.59 79
2395.70 93
2395.82 103
2395.93 110
2396.04 112
2396.15 111
2396.26 106
2396.38 101
2396.49 95
2396.60 91
2396.71 87
2396.82 85
2396.94 83
2397.05 81
2397.16 80
2397.27 79
2397.38 81
2397.50 84
2397.61 89
2397.72 94
2397.83 97
2397.94 96
2398.06 90
2398.17 78
2398.28 64
2398.39 50
2398.50 37
2398.62 27
2398.73 21
2398.84 17
2398.95 13
2399.06 10
2399.18 7
2399.29 6
2399.40 7
2399.51 11
2399.63 19
2399.74 31
2399.85 45
2399.96 59
2400.07 72
2400.19 81
2400.30 85
2400.41 84
2400.52 79
2400.63 70
2400.75 59
2400.86 48
2400.97 39
2401.08 32
2401.19 29
2401.31 29
2401.42 31
2401.53 35
2401.64 39
2401.76 44
2401.87 46
2401.98 47
2402.09 45
2402.20 40
2402.32 31
2402.43 18
2402.54 4
2402.65 0
2402.77 0
2402.88 0
2402.99 0
2403.10 0
2403.21 0
2403.33 0
2403.44 3
2403.55 17
2403.66 27
2403.77 35
2403.89 40
2404.00 45
2404.11 51
2404.22 60
2404.34 71
2404.45 82
2404.56 91
2404.67 94
2404.78 90
2404.90 79
2405.01 63
2405.12 47
2405.23 35
2405.35 29
2405.46 31
2405.57 40
2405.68 52
2405.79 63
2405.91 70
2406.02 70
2406.13 65
2406.24 54
2406.36 41
2406.47 27
2406.58 16
2406.69 8
2406.81 4
2406.92 6
2407.03 11
2407.14 19
2407.25 28
2407.37 37
2407.48 45
2407.59 50
2407.70 52
2407.82 51
2407.93 49
2408.04 46
2408.15 43
2408.26 39
2408.38 37
2408.49 36
2408.60 38
2408.71 42
2408.83 47
2408.94 52
2409.05 55
2409.16 53
2409.28 48
2409.39 38
2409.50 26
2409.61 16
2409.73 9
2409.84 9
2409.95 18
2410.06 34
2410.17 56
2410.29 81
2410.40 107
2410.51 132
2410.62 154
2410.74 172
2410.85 184
2410.96 191
2411.07 194
2411.19 193
2411.30 189
2411.41 181
2411.52 173
2411.64 164
2411.75 156
2411.86 151
2411.97 148
2412.08 147
2412.20 151
2412.31 156
2412.42 162
2412.53 168
2412.65 171
2412.76 171
2412.87 165
2412.98 156
2413.10 141
2413.21 124
2413.32 105
2413.43 85
2413.55 66
2413.66 49
2413.77 36
2413.88 27
2414.00 25
2414.11 31
2414.22 45
2414.33 63
2414.45 85
2414.56 106
2414.67 123
2414.78 134
2414.90 139
2415.01 139
2415.12 136
2415.23 133
2415.35 131
2415.46 132
2415.57 135
2415.68 139
2415.80 143
2415.91 144
2416.02 141
2416.13 132
2416.25 119
2416.36 102
2416.47 85
2416.58 71
2416.70 63
2416.81 63
2416.92 72
2417.03 87
2417.15 106
2417.26 124
2417.37 139
2417.48 148
2417.60 151
2417.71 150
2417.82 146
2417.93 141
2418.05 137
2418.16 134
2418.27 131
2418.38 129
2418.50 127
2418.61 126
2418.72 126
2418.83 129
2418.95 133
2419.06 139
2419.17 143
2419.28 146
2419.40 147
2419.51 145
2419.62 140
2419.73 135
2419.85 131
2419.96 127
2420.07 124
2420.18 121
2420.30 118
2420.41 114
2420.52 111
2420.63 111
2420.75 115
2420.86 124
2420.97 137
2421.08 154
2421.20 171
2421.31 186
2421.42 197
2421.54 203
2421.65 205
2421.76 205
2421.87 203
2421.99 202
2422.10 202
2422.21 202
2422.32 205
2422.44 208
2422.55 213
2422.66 219
2422.77 224
2422.89 229
2423.00 231
2423.11 231
2423.22 228
2423.34 222
2423.45 215
2423.56 207
2423.68 202
2423.79 198
2423.90 196
2424.01 196
2424.13 196
2424.24 195
2424.35 189
2424.46 179
2424.58 164
2424.69 146
2424.80 125
2424.91 103
2425.03 83
2425.14 65
2425.25 49
2425.37 34
2425.48 19
2425.59 2
2425.70 0
2425.82 0
2425.93 0
2426.04 0
2426.15 0
2426.27 0
2426.38 0
2426.49 9
2426.61 54
2426.72 104
2426.83 155
2426.94 203
2427.06 245
2427.17 280
2427.28 307
2427.39 326
2427.51 340
2427.62 348
2427.73 352
2427.85 352
2427.96 349
2428.07 341
2428.18 328
2428.30 310
2428.41 289
2428.52 266
2428.64 243
2428.75 224
2428.86 209
2428.97 201
2429.09 197
2429.20 197
2429.31 199
2429.42 201
2429.54 201
2429.65 200
2429.76 198
2429.88 196
2429.99 194
2430.10 193
2430.21 193
2430.33 194
2430.44 196
2430.55 200
2430.67 205
2430.78 211
2430.89 217
2431.00 223
2431.12 227
2431.23 228
2431.34 225
2431.46 220
2431.57 213
2431.68 206
2431.79 200
2431.91 196
2432.02 195
2432.13 196
2432.25 199
2432.36 202
2432.47 205
2432.58 207
2432.70 207
2432.81 206
2432.92 202
2433.04 194
2433.15 184
2433.26 170
2433.37 155
2433.49 139
2433.60 124
2433.71 112
2433.83 106
2433.94 106
2434.05 112
2434.16 123
2434.28 136
2434.39 150
2434.50 163
2434.62 174
2434.73 182
2434.84 190
2434.95 197
2435.07 203
2435.18 209
2435.29 212
2435.41 213
2435.52 209
2435.63 201
2435.75 191
2435.86 180
2435.97 171
2436.08 164
2436.20 158
2436.31 152
2436.42 146
2436.54 138
2436.65 130
2436.76 122
2436.88 117
2436.99 118
2437.10 125
2437.21 137
2437.33 152
2437.44 166
2437.55 178
2437.67 185
2437.78 188
2437.89 187
2438.01 184
2438.12 180
2438.23 176
2438.34 173
2438.46 169
2438.57 165
2438.68 162
2438.80 158
2438.91 155
2439.02 152
2439.14 151
2439.25 151
2439.36 153
2439.47 157
2439.59 165
2439.70 175
2439.81 187
2439.93 200
2440.04 213
2440.15 224
2440.27 232
2440.38 236
2440.49 237
2440.60 235
2440.72 231
2440.83 226
2440.94 222
2441.06 218
2441.17 216
2441.28 216
2441.40 217
2441.51 218
2441.62 219
2441.74 221
2441.85 222
2441.96 223
2442.07 225
2442.19 227
2442.30 231
2442.41 235
2442.53 237
2442.64 237
2442.75 232
2442.87 221
2442.98 205
2443.09 185
2443.21 164
2443.32 146
2443.43 132
2443.55 125
2443.66 125
2443.77 131
2443.88 140
2444.00 150
2444.11 160
2444.22 169
2444.34 176
2444.45 182
2444.56 186
2444.68 190
2444.79 192
2444.90 191
2445.02 188
2445.13 182
2445.24 175
2445.36 168
2445.47 161
2445.58 157
2445.70 155
2445.81 156
2445.92 159
2446.03 163
2446.15 167
2446.26 171
2446.37 173
2446.49 174
2446.60 172
2446.71 168
2446.83 163
2446.94 157
2447.05 152
2447.17 150
2447.28 151
2447.39 155
2447.51 163
2447.62 172
2447.73 180
2447.85 188
2447.96 194
2448.07 198
2448.19 199
2448.30 199
2448.41 196
2448.53 191
2448.64 184
2448.75 176
2448.87 169
2448.98 165
2449.09 166
2449.20 171
2449.32 181
2449.43 194
2449.54 205
2449.66 214
2449.77 218
2449.88 216
2450.00 209
2450.11 198
2450.22 185
2450.34 172
2450.45 160
2450.56 149
2450.68 139
2450.79 130
2450.90 122
2451.02 113
2451.13 104
2451.24 95
2451.36 87
2451.47 82
2451.58 81
2451.70 85
2451.81 95
2451.92 109
2452.04 125
2452.15 140
2452.26 151
2452.38 154
2452.49 150
2452.60 140
2452.72 125
2452.83 110
2452.94 96
2453.06 86
2453.17 80
2453.28 78
2453.40 78
2453.51 80
2453.62 81
2453.74 81
2453.85 82
2453.96 84
2454.08 86
2454.19 89
2454.30 93
2454.42 95
2454.53 96
2454.64 94
2454.76 91
2454.87 86
2454.98 81
2455.10 79
2455.21 79
2455.32 83
2455.44 87
2455.55 93
2455.66 96
2455.78 97
2455.89 96
2456.01 91
2456.12 85
2456.23 77
2456.35 67
2456.46 54
2456.57 38
2456.69 19
2456.80 0
2456.91 0
2457.03 0
2457.14 0
2457.25 0
2457.37 0
2457.48 0
2457.59 11
2457.71 22
2457.82 27
2457.93 26
2458.05 20
2458.16 13
2458.27 8
2458.39 8
2458.50 13
2458.61 25
2458.73 43
2458.84 65
2458.95 90
2459.07 116
2459.18 142
2459.30 166
2459.41 187
2459.52 204
2459.64 214
2459.75 218
2459.86 215
2459.98 207
2460.09 194
2460.20 179
2460.32 163
2460.43 148
2460.54 134
2460.66 121
2460.77 109
2460.88 99
2461.00 91
2461.11 86
2461.23 85
2461.34 88
2461.45 95
2461.57 103
2461.68 113
2461.79 123
2461.91 129
2462.02 133
2462.13 135
2462.25 134
2462.36 134
2462.47 134
2462.59 135
2462.70 138
2462.81 143
2462.93 150
2463.04 156
2463.16 160
2463.27 161
2463.38 160
2463.50 155
2463.61 150
2463.72 144
2463.84 140
2463.95 141
2464.06 146
2464.18 154
2464.29 165
2464.41 176
2464.52 185
2464.63 193
2464.75 199
2464.86 204
2464.97 209
2465.09 214
2465.20 219
2465.31 223
2465.43 224
2465.54 222
2465.66 216
2465.77 207
2465.88 198
2466.00 191
2466.11 189
2466.22 192
2466.34 202
2466.45 219
2466.56 239
2466.68 261
2466.79 280
2466.91 296
2467.02 304
2467.13 306
2467.25 303
2467.36 297
2467.47 290
2467.59 285
2467.70 281
2467.81 281
2467.93 282
2468.04 284
2468.16 287
2468.27 291
2468.38 296
2468.50 303
2468.61 310
2468.72 317
2468.84 323
2468.95 326
2469.07 325
2469.18 319
2469.29 309
2469.41 296
2469.52 279
2469.63 261
2469.75 242
2469.86 223
2469.98 205
2470.09 189
2470.20 176
2470.32 168
2470.43 165
2470.54 168
2470.66 174
2470.77 183
2470.89 192
2471.00 201
2471.11 207
2471.23 210
2471.34 210
2471.45 207
2471.57 203
2471.68 198
2471.80 190
2471.91 181
2472.02 170
2472.14 159
2472.25 149
2472.36 139
2472.48 131
2472.59 125
2472.71 120
2472.82 114
2472.93 106
2473.05 94
2473.16 77
2473.27 55
2473.39 30
2473.50 5
2473.62 0
2473.73 0
2473.84 0
2473.96 0
2474.07 0
2474.19 0
2474.30 0
2474.41 0
2474.53 15
2474.64 30
2474.75 44
2474.87 58
2474.98 72
2475.10 87
2475.21 103
2475.32 120
2475.44 139
2475.55 158
2475.67 176
2475.78 190
2475.89 200
2476.01 202
2476.12 198
2476.23 186
2476.35 170
2476.46 150
2476.58 130
2476.69 112
2476.80 100
2476.92 96
2477.03 100
2477.15 112
2477.26 132
2477.37 155
2477.49 180
2477.60 203
2477.72 222
2477.83 237
2477.94 249
2478.06 259
2478.17 268
2478.29 278
2478.40 287
2478.51 295
2478.63 299
2478.74 300
2478.86 297
2478.97 291
2479.08 283
2479.20 276
2479.31 270
2479.42 267
2479.54 265
2479.65 264
2479.77 261
2479.88 257
2479.99 252
2480.11 246
2480.22 239
2480.34 232
2480.45 225
2480.56 219
2480.68 213
2480.79 206
2480.91 200
2481.02 193
2481.13 188
2481.25 184
2481.36 183
2481.48 184
2481.59 189
2481.70 196
2481.82 205
2481.93 215
2482.05 223
2482.16 230
2482.27 234
2482.39 236
2482.50 235
2482.62 233
2482.73 231
2482.84 230
2482.96 230
2483.07 231
2483.19 232
2483.30 231
2483.41 226
2483.53 217
2483.64 202
2483.76 184
2483.87 164
2483.99 145
2484.10 130
2484.21 123
2484.33 124
2484.44 135
2484.56 154
2484.67 177
2484.78 200
2484.90 220
2485.01 233
2485.13 236
2485.24 231
2485.35 221
2485.47 208
2485.58 197
2485.70 189
2485.81 186
2485.92 186
2486.04 186
2486.15 185
2486.27 179
2486.38 168
2486.50 154
2486.61 140
2486.72 128
2486.84 120
2486.95 117
2487.07 118
2487.18 120
2487.29 121
2487.41 120
2487.52 115
2487.64 109
2487.75 102
2487.86 95
2487.98 91
2488.09 90
2488.21 90
2488.32 90
2488.44 90
2488.55 89
2488.66 87
2488.78 84
2488.89 81
2489.01 79
2489.12 79
2489.23 79
2489.35 81
2489.46 84
2489.58 89
2489.69 96
2489.81 107
2489.92 121
2490.03 138
2490.15 157
2490.26 178
2490.38 196
2490.49 209
2490.61 217
2490.72 217
2490.83 210
2490.95 197
2491.06 183
2491.18 170
2491.29 161
2491.40 159
2491.52 164
2491.63 175
2491.75 190
2491.86 207
2491.98 221
2492.09 233
2492.20 239
2492.32 242
2492.43 241
2492.55 237
2492.66 230
2492.78 221
2492.89 208
2493.00 193
2493.12 177
2493.23 161
2493.35 147
2493.46 137
2493.58 133
2493.69 134
2493.80 141
2493.92 152
2494.03 167
2494.15 184
2494.26 202
2494.38 217
2494.49 229
2494.60 236
2494.72 237
2494.83 233
2494.95 224
2495.06 214
2495.18 205
2495.29 197
2495.40 193
2495.52 190
2495.63 189
2495.75 189
2495.86 187
2495.98 184
2496.09 180
2496.21 176
2496.32 170
2496.43 162
2496.55 152
2496.66 140
2496.78 127
2496.89 113
2497.01 98
2497.12 82
2497.23 66
2497.35 50
2497.46 37
2497.58 27
2497.69 22
2497.81 24
2497.92 35
2498.04 54
2498.15 79
2498.26 108
2498.38 137
2498.49 163
2498.61 185
2498.72 199
2498.84 207
2498.95 208
2499.06 203
2499.18 192
2499.29 176
2499.41 157
2499.52 137
2499.64 117
2499.75 100
2499.87 87
2499.98 76
2500.09 69
2500.21 64
2500.32 59
2500.44 56
2500.55 54
2500.67 54
2500.78 59
2500.90 67
2501.01 80
2501.12 96
2501.24 113
2501.35 129
2501.47 143
2501.58 152
2501.70 157
2501.81 156
2501.93 150
2502.04 141
2502.15 130
2502.27 118
2502.38 108
2502.50 100
2502.61 96
2502.73 96
2502.84 98
2502.96 102
2503.07 107
2503.19 113
2503.30 120
2503.41 127
2503.53 135
2503.64 142
2503.76 150
2503.87 156
2503.99 159
2504.10 158
2504.22 152
2504.33 140
2504.44 123
2504.56 102
2504.67 78
2504.79 56
2504.90 36
2505.02 20
2505.13 9
2505.25 2
2505.36 0
2505.48 0
2505.59 0
2505.70 0
2505.82 0
2505.93 0
2506.05 0
2506.16 0
2506.28 2
2506.39 18
2506.51 36
2506.62 52
2506.74 65
2506.85 75
2506.97 83
2507.08 88
2507.19 93
2507.31 98
2507.42 103
2507.54 107
2507.65 109
2507.77 108
2507.88 103
2508.00 95
2508.11 83
2508.23 69
2508.34 54
2508.46 39
2508.57 26
2508.68 15
2508.80 8
2508.91 5
2509.03 6
2509.14 10
2509.26 16
2509.37 23
2509.49 32
2509.60 41
2509.72 52
2509.83 64
2509.95 80
2510.06 98
2510.17 119
2510.29 142
2510.40 164
2510.52 183
2510.63 198
2510.75 208
2510.86 213
2510.98 213
2511.09 208
2511.21 199
2511.32 185
2511.44 168
2511.55 146
2511.67 123
2511.78 98
2511.90 74
2512.01 54
2512.12 40
2512.24 31
2512.35 29
2512.47 31
2512.58 35
2512.70 41
2512.81 46
2512.93 51
2513.04 57
2513.16 65
2513.27 75
2513.39 86
2513.50 97
2513.62 104
2513.73 107
2513.85 103
2513.96 92
2514.08 77
2514.19 59
2514.30 43
2514.42 29
2514.53 21
2514.65 19
2514.76 23
2514.88 32
2514.99 45
2515.11 59
2515.22 73
2515.34 87
2515.45 98
2515.57 106
2515.68 113
2515.80 118
2515.91 122
2516.03 126
2516.14 130
2516.26 134
2516.37 139
2516.49 143
2516.60 147
2516.72 150
2516.83 152
2516.94 153
2517.06 153
2517.17 152
2517.29 150
2517.40 149
2517.52 150
2517.63 157
2517.75 169
2517.86 186
2517.98 208
2518.09 232
2518.21 254
2518.32 272
2518.44 284
2518.55 290
2518.67 291
2518.78 287
2518.90 281
2519.01 273
2519.13 265
2519.24 257
2519.36 247
2519.47 236
2519.59 222
2519.70 206
2519.82 187
2519.93 166
2520.05 145
2520.16 124
2520.28 107
2520.39 92
2520.51 82
2520.62 75
2520.74 72
2520.85 73
2520.97 76
2521.08 83
2521.19 93
2521.31 107
2521.42 123
2521.54 140
2521.65 159
2521.77 177
2521.88 193
2522.00 208
2522.11 219
2522.23 226
2522.34 229
2522.46 228
2522.57 223
2522.69 215
2522.80 205
2522.92 195
2523.03 184
2523.15 174
2523.26 164
2523.38 152
2523.49 139
2523.61 124
2523.72 109
2523.84 94
2523.95 81
2524.07 72
2524.18 67
2524.30 65
2524.41 66
2524.53 69
2524.64 74
2524.76 81
2524.87 88
2524.99 97
2525.10 105
2525.22 111
2525.33 114
2525.45 111
2525.56 103
2525.68 90
2525.79 75
2525.91 61
2526.02 50
2526.14 46
2526.25 47
2526.37 52
2526.48 59
2526.60 64
2526.71 66
2526.83 62
2526.94 52
2527.06 37
2527.17 18
2527.29 0
2527.40 0
2527.52 0
2527.63 0
2527.75 0
2527.86 0
2527.98 0
2528.09 0
2528.21 9
2528.32 34
2528.44 56
2528.56 73
2528.67 83
2528.79 87
2528.90 87
2529.02 86
2529.13 86
2529.25 90
2529.36 96
2529.48 104
2529.59 113
2529.71 119
2529.82 122
2529.94 122
2530.05 119
2530.17 115
2530.28 112
2530.40 109
2530.51 107
2530.63 106
2530.74 104
2530.86 101
2530.97 99
2531.09 100
2531.20 105
2531.32 115
2531.43 129
2531.55 147
2531.66 163
2531.78 176
2531.89 182
2532.01 182
2532.12 175
2532.24 164
2532.35 151
2532.47 138
2532.58 126
2532.70 116
2532.82 108
2532.93 102
2533.05 95
2533.16 88
2533.28 80
2533.39 70
2533.51 59
2533.62 47
2533.74 36
2533.85 28
2533.97 24
2534.08 25
2534.20 31
2534.31 37
2534.43 43
2534.54 46
2534.66 45
2534.77 41
2534.89 36
2535.00 35
2535.12 40
2535.23 52
2535.35 72
2535.47 96
2535.58 121
2535.70 143
2535.81 159
2535.93 168
2536.04 172
2536.16 172
2536.27 171
2536.39 168
2536.50 166
2536.62 163
2536.73 159
2536.85 153
2536.96 145
2537.08 136
2537.19 128
2537.31 123
2537.42 121
2537.54 124
2537.66 132
2537.77 144
2537.89 159
2538.00 174
2538.12 187
2538.23 195
2538.35 198
2538.46 196
2538.58 190
2538.69 183
2538.81 175
2538.92 168
2539.04 161
2539.15 153
2539.27 142
2539.38 128
2539.50 111
2539.62 93
2539.73 76
2539.85 62
2539.96 54
2540.08 52
2540.19 56
2540.31 64
2540.42 74
2540.54 84
2540.65 92
2540.77 100
2540.88 106
2541.00 111
2541.12 118
2541.23 125
2541.35 132
2541.46 139
2541.58 144
2541.69 147
2541.81 150
2541.92 151
2542.04 151
2542.15 151
2542.27 150
2542.38 146
2542.50 139
2542.62 127
2542.73 111
2542.85 94
2542.96 77
2543.08 62
2543.19 53
2543.31 51
2543.42 55
2543.54 63
2543.65 75
2543.77 89
2543.88 103
2544.00 117
2544.12 130
2544.23 143
2544.35 155
2544.46 165
2544.58 173
2544.69 178
2544.81 181
2544.92 181
2545.04 180
2545.15 178
2545.27 175
2545.39 173
2545.50 171
2545.62 170
2545.73 170
2545.85 170
2545.96 171
2546.08 171
2546.19 169
2546.31 166
2546.43 162
2546.54 156
2546.66 151
2546.77 148
2546.89 146
2547.00 146
2547.12 147
2547.23 150
2547.35 152
2547.46 152
2547.58 152
2547.70 150
2547.81 147
2547.93 143
2548.04 137
2548.16 130
2548.27 122
2548.39 115
2548.50 110
2548.62 107
2548.74 106
2548.85 107
2548.97 110
2549.08 112
2549.20 113
2549.31 111
2549.43 106
2549.54 100
2549.66 92
2549.78 83
2549.89 75
2550.01 65
2550.12 55
2550.24 43
2550.35 29
2550.47 14
2550.58 0
2550.70 0
2550.82 0
2550.93 0
2551.05 0
2551.16 0
2551.28 0
2551.39 0
2551.51 2
2551.63 13
2551.74 24
2551.86 37
2551.97 53
2552.09 70
2552.20 87
2552.32 100
2552.43 108
2552.55 110
2552.67 107
2552.78 103
2552.90 101
2553.01 105
2553.13 116
2553.24 132
2553.36 150
2553.48 164
2553.59 172
2553.71 172
2553.82 165
2553.94 154
2554.05 143
2554.17 136
2554.28 134
2554.40 137
2554.52 143
2554.63 148
2554.75 149
2554.86 143
2554.98 130
2555.09 111
2555.21 87
2555.33 62
2555.44 39
2555.56 22
2555.67 13
2555.79 11
2555.90 17
2556.02 29
2556.14 44
2556.25 60
2556.37 75
2556.48 86
2556.60 94
2556.71 98
2556.83 97
2556.95 93
2557.06 85
2557.18 74
2557.29 62
2557.41 51
2557.52 42
2557.64 36
2557.76 35
2557.87 38
2557.99 45
2558.10 52
2558.22 58
2558.34 61
2558.45 61
2558.57 57
2558.68 49
2558.80 39
2558.91 28
2559.03 16
2559.15 6
2559.26 0
2559.38 0
2559.49 0
2559.61 0
2559.72 0
2559.84 1
2559.96 2
2560.07 1
2560.19 0
2560.30 0
2560.42 0
2560.54 1
2560.65 4
2560.77 6
2560.88 9
2561.00 9
2561.11 9
2561.23 9
2561.35 11
2561.46 17
2561.58 28
2561.69 43
2561.81 60
2561.93 75
2562.04 86
2562.16 89
2562.27 86
2562.39 78
2562.50 67
2562.62 58
2562.74 53
2562.85 52
2562.97 54
2563.08 57
2563.20 59
2563.32 58
2563.43 53
2563.55 46
2563.66 38
2563.78 31
2563.89 25
2564.01 22
2564.13 21
2564.24 22
2564.36 26
2564.47 31
2564.59 40
2564.71 51
2564.82 66
2564.94 80
2565.05 92
2565.17 98
2565.29 97
2565.40 88
2565.52 74
2565.63 57
2565.75 41
2565.87 32
2565.98 30
2566.10 37
2566.21 51
2566.33 70
2566.45 92
2566.56 114
2566.68 134
2566.79 151
2566.91 163
2567.02 171
2567.14 173
2567.26 171
2567.37 164
2567.49 155
2567.60 144
2567.72 136
2567.84 130
2567.95 129
2568.07 132
2568.18 139
2568.30 147
2568.42 154
2568.53 159
2568.65 162
2568.76 163
2568.88 163
2569.00 164
2569.11 169
2569.23 175
2569.34 184
2569.46 191
2569.58 193
2569.69 188
2569.81 176
2569.92 159
2570.04 137
2570.16 118
2570.27 103
2570.39 96
2570.51 96
2570.62 101
2570.74 106
2570.85 108
2570.97 105
2571.09 96
2571.20 82
2571.32 69
2571.43 61
2571.55 61
2571.67 71
2571.78 90
2571.90 114
2572.01 140
2572.13 163
2572.25 181
2572.36 189
2572.48 188
2572.59 179
2572.71 165
2572.83 149
2572.94 132
2573.06 119
2573.17 111
2573.29 108
2573.41 109
2573.52 114
2573.64 119
2573.76 124
2573.87 128
2573.99 131
2574.10 133
2574.22 135
2574.34 136
2574.45 137
2574.57 135
2574.68 132
2574.80 127
2574.92 122
2575.03 116
2575.15 112
2575.26 110
2575.38 110
2575.50 112
2575.61 115
2575.73 117
2575.85 120
2575.96 123
2576.08 128
2576.19 136
2576.31 149
2576.43 168
2576.54 189
2576.66 212
2576.78 234
2576.89 252
2577.01 263
2577.12 267
2577.24 264
2577.36 256
2577.47 244
2577.59 230
2577.70 215
2577.82 202
2577.94 188
2578.05 175
2578.17 162
2578.29 147
2578.40 131
2578.52 112
2578.63 91
2578.75 68
2578.87 45
2578.98 24
2579.10 6
2579.22 0
2579.33 0
2579.45 0
2579.56 0
2579.68 0
2579.80 0
2579.91 0
2580.03 0
2580.15 0
2580.26 15
2580.38 33
2580.49 53
2580.61 70
2580.73 85
2580.84 95
2580.96 102
2581.08 106
2581.19 108
2581.31 110
2581.42 112
2581.54 113
2581.66 114
2581.77 114
2581.89 116
2582.01 118
2582.12 124
2582.24 133
2582.36 147
2582.47 163
2582.59 180
2582.70 194
2582.82 206
2582.94 213
2583.05 215
2583.17 213
2583.29 209
2583.40 205
2583.52 201
2583.63 199
2583.75 198
2583.87 199
2583.98 200
2584.10 203
2584.22 204
2584.33 203
2584.45 200
2584.57 194
2584.68 184
2584.80 172
2584.91 159
2585.03 146
2585.15 134
2585.26 122
2585.38 110
2585.50 97
2585.61 84
2585.73 69
2585.85 55
2585.96 43
2586.08 34
2586.19 30
2586.31 32
2586.43 39
2586.54 50
2586.66 64
2586.78 79
2586.89 93
2587.01 105
2587.13 113
2587.24 118
2587.36 120
2587.48 120
2587.59 118
2587.71 116
2587.82 112
2587.94 108
2588.06 103
2588.17 97
2588.29 89
2588.41 83
2588.52 78
2588.64 76
2588.76 79
2588.87 85
2588.99 94
2589.11 104
2589.22 113
2589.34 120
2589.45 122
2589.57 121
2589.69 115
2589.80 107
2589.92 97
2590.04 86
2590.15 75
2590.27 65
2590.39 54
2590.50 44
2590.62 34
2590.74 25
2590.85 18
2590.97 13
2591.09 11
2591.20 11
2591.32 13
2591.44 14
2591.55 15
2591.67 14
2591.78 10
2591.90 3
2592.02 0
2592.13 0
2592.25 0
2592.37 0
2592.48 0
2592.60 0
2592.72 0
2592.83 11
2592.95 25
2593.07 38
2593.18 49
2593.30 59
2593.42 69
2593.53 80
2593.65 92
2593.77 105
2593.88 117
2594.00 126
2594.12 131
2594.23 131
2594.35 126
2594.47 119
2594.58 111
2594.70 106
2594.82 104
2594.93 105
2595.05 110
2595.17 115
2595.28 120
2595.40 120
2595.51 115
2595.63 104
2595.75 89
2595.86 70
2595.98 51
2596.10 33
2596.21 18
2596.33 7
2596.45 1
2596.56 0
2596.68 0
2596.80 5
2596.91 12
2597.03 21
2597.15 31
2597.26 42
2597.38 52
2597.50 61
2597.61 70
2597.73 76
2597.85 80
2597.96 82
2598.08 82
2598.20 80
2598.31 76
2598.43 72
2598.55 69
2598.66 67
2598.78 69
2598.90 72
2599.01 76
2599.13 79
2599.25 80
2599.36 76
2599.48 68
2599.60 57
2599.71 45
2599.83 34
2599.95 27
2600.06 25
2600.18 29
2600.30 38
2600.41 50
2600.53 63
2600.65 75
2600.76 82
2600.88 84
2601.00 81
2601.12 73
2601.23 62
2601.35 53
2601.47 47
2601.58 46
2601.70 52
2601.82 65
2601.93 82
2602.05 103
2602.17 125
2602.28 146
2602.40 164
2602.52 175
2602.63 179
2602.75 176
2602.87 166
2602.98 149
2603.10 129
2603.22 109
2603.33 91
2603.45 76
2603.57 67
2603.68 63
2603.80 64
2603.92 67
2604.03 74
2604.15 82
2604.27 92
2604.38 102
2604.50 113
2604.62 123
2604.74 130
2604.85 134
2604.97 135
2605.09 131
2605.20 126
2605.32 120
2605.44 114
2605.55 111
2605.67 111
2605.79 113
2605.90 118
2606.02 123
2606.14 129
2606.25 134
2606.37 137
2606.49 139
2606.60 137
2606.72 134
2606.84 129
2606.96 121
2607.07 111
2607.19 100
2607.31 87
2607.42 72
2607.54 55
2607.66 39
2607.77 25
2607.89 13
2608.01 4
2608.12 0
2608.24 0
2608.36 2
2608.47 8
2608.59 16
2608.71 25
2608.83 35
2608.94 46
2609.06 55
2609.18 63
2609.29 70
2609.41 76
2609.53 83
2609.64 92
2609.76 103
2609.88 115
2609.99 129
2610.11 141
2610.23 152
2610.35 159
2610.46 162
2610.58 163
2610.70 161
2610.81 158
2610.93 154
2611.05 150
2611.16 145
2611.28 140
2611.40 136
2611.51 132
2611.63 129
2611.75 125
2611.87 120
2611.98 114
2612.10 106
2612.22 96
2612.33 85
2612.45 75
2612.57 68
2612.68 66
2612.80 68
2612.92 76
2613.04 87
2613.15 100
2613.27 111
2613.39 119
2613.50 122
2613.62 120
2613.74 115
2613.85 107
2613.97 98
2614.09 90
2614.21 83
2614.32 76
2614.44 70
2614.56 65
2614.67 59
2614.79 53
2614.91 49
2615.03 46
2615.14 46
2615.26 49
2615.38 55
2615.49 63
2615.61 73
2615.73 82
2615.84 90
2615.96 96
2616.08 97
2616.20 96
2616.31 91
2616.43 84
2616.55 76
2616.66 67
2616.78 59
2616.90 50
2617.02 43
2617.13 35
2617.25 27
2617.37 20
2617.48 12
2617.60 4
2617.72 0
2617.83 0
2617.95 0
2618.07 0
2618.19 0
2618.30 0
2618.42 0
2618.54 0
2618.65 2
2618.77 10
2618.89 17
2619.01 24
2619.12 30
2619.24 35
2619.36 40
2619.47 45
2619.59 48
2619.71 52
2619.83 55
2619.94 57
2620.06 57
2620.18 56
2620.29 53
2620.41 49
2620.53 45
2620.65 43
2620.76 43
2620.88 46
2621.00 51
2621.12 55
2621.23 57
2621.35 55
2621.47 49
2621.58 40
2621.70 30
2621.82 22
2621.94 19
2622.05 21
2622.17 30
2622.29 44
2622.40 61
2622.52 80
2622.64 99
2622.76 116
2622.87 132
2622.99 144
2623.11 154
2623.22 161
2623.34 164
2623.46 165
2623.58 164
2623.69 163
2623.81 161
2623.93 159
2624.05 159
2624.16 158
2624.28 156
2624.40 153
2624.51 148
2624.63 141
2624.75 133
2624.87 124
2624.98 113
2625.10 102
2625.22 90
2625.34 76
2625.45 61
2625.57 46
2625.69 32
2625.80 19
2625.92 9
2626.04 3
2626.16 0
2626.27 0
2626.39 4
2626.51 9
2626.63 16
2626.74 24
2626.86 33
2626.98 43
2627.09 54
2627.21 64
2627.33 72
2627.45 77
2627.56 79
2627.68 77
2627.80 72
2627.92 64
2628.03 55
2628.15 45
2628.27 36
2628.39 28
2628.50 23
2628.62 19
2628.74 19
2628.85 22
2628.97 27
2629.09 35
2629.21 43
2629.32 51
2629.44 58
2629.56 62
2629.68 64
2629.79 62
2629.91 58
2630.03 52
2630.15 47
2630.26 42
2630.38 41
2630.50 43
2630.62 49
2630.73 57
2630.85 66
2630.97 74
2631.09 78
2631.20 77
2631.32 72
2631.44 63
2631.55 53
2631.67 44
2631.79 39
2631.91 39
2632.02 45
2632.14 55
2632.26 68
2632.38 79
2632.49 88
2632.61 92
2632.73 90
2632.85 86
2632.96 81
2633.08 77
2633.20 75
2633.32 75
2633.43 77
2633.55 77
2633.67 73
2633.79 63
2633.90 48
2634.02 28
2634.14 6
2634.26 0
2634.37 0
2634.49 0
2634.61 0
2634.73 0
2634.84 0
2634.96 0
2635.08 1
2635.20 16
2635.31 29
2635.43 39
2635.55 44
2635.67 45
2635.78 40
2635.90 30
2636.02 17
2636.14 3
2636.25 0
2636.37 0
2636.49 0
2636.61 0
2636.72 0
2636.84 12
2636.96 33
2637.08 52
2637.19 68
2637.31 78
2637.43 81
2637.55 79
2637.66 74
2637.78 70
2637.90 68
2638.02 69
2638.13 74
2638.25 82
2638.37 91
2638.49 98
2638.60 103
2638.72 106
2638.84 108
2638.96 110
2639.07 110
2639.19 111
2639.31 111
2639.43 112
2639.55 111
2639.66 111
2639.78 110
2639.90 110
2640.02 110
2640.13 110
2640.25 109
2640.37 108
2640.49 108
2640.60 110
2640.72 116
2640.84 125
2640.96 136
2641.07 148
2641.19 157
2641.31 160
2641.43 157
2641.54 147
2641.66 132
2641.78 115
2641.90 97
2642.02 82
2642.13 71
2642.25 66
2642.37 66
2642.49 73
2642.60 84
2642.72 100
2642.84 117
2642.96 132
2643.07 143
2643.19 150
2643.31 151
2643.43 146
2643.55 138
2643.66 129
2643.78 120
2643.90 113
2644.02 108
2644.13 105
2644.25 102
2644.37 98
2644.49 91
2644.60 82
2644.72 71
2644.84 59
2644.96 48
2645.08 40
2645.19 35
2645.31 34
2645.43 38
2645.55 44
2645.66 50
2645.78 54
2645.90 54
2646.02 47
2646.13 34
2646.25 16
2646.37 0
2646.49 0
2646.61 0
2646.72 0
2646.84 0
2646.96 0
2647.08 0
2647.19 13
2647.31 25
2647.43 32
2647.55 31
2647.67 25
2647.78 16
2647.90 6
2648.02 0
2648.14 0
2648.25 0
2648.37 3
2648.49 11
2648.61 19
2648.73 27
2648.84 36
2648.96 46
2649.08 59
2649.20 74
2649.31 92
2649.43 111
2649.55 130
2649.67 148
2649.79 164
2649.90 177
2650.02 188
2650.14 198
2650.26 208
2650.38 217
2650.49 226
2650.61 235
2650.73 243
2650.85 250
2650.96 255
2651.08 260
2651.20 264
2651.32 267
2651.44 269
2651.55 268
2651.67 264
2651.79 255
2651.91 243
2652.03 227
2652.14 209
2652.26 192
2652.38 178
2652.50 170
2652.61 169
2652.73 173
2652.85 183
2652.97 195
2653.09 208
2653.20 219
2653.32 228
2653.44 232
2653.56 233
2653.68 232
2653.79 229
2653.91 224
2654.03 219
2654.15 212
2654.27 204
2654.38 195
2654.50 183
2654.62 169
2654.74 154
2654.86 137
2654.97 118
2655.09 100
2655.21 83
2655.33 68
2655.44 59
2655.56 55
2655.68 57
2655.80 66
2655.92 80
2656.03 99
2656.15 120
2656.27 141
2656.39 162
2656.51 180
2656.62 193
2656.74 202
2656.86 204
2656.98 202
2657.10 195
2657.21 188
2657.33 181
2657.45 177
2657.57 178
2657.69 182
2657.80 188
2657.92 194
2658.04 198
2658.16 198
2658.28 194
2658.39 187
2658.51 177
2658.63 166
2658.75 156
2658.87 146
2658.98 137
2659.10 129
2659.22 122
2659.34 117
2659.46 115
2659.57 116
2659.69 123
2659.81 134
2659.93 148
2660.05 163
2660.16 176
2660.28 186
2660.40 189
2660.52 187
2660.64 180
2660.76 170
2660.87 161
2660.99 155
2661.11 153
2661.23 154
2661.35 157
2661.46 161
2661.58 162
2661.70 159
2661.82 153
2661.94 145
2662.05 138
2662.17 137
2662.29 142
2662.41 156
2662.53 176
2662.64 200
2662.76 225
2662.88 244
2663.00 256
2663.12 260
2663.24 255
2663.35 244
2663.47 229
2663.59 213
2663.71 198
2663.83 185
2663.94 175
2664.06 170
2664.18 169
2664.30 171
2664.42 176
2664.53 182
2664.65 189
2664.77 194
2664.89 197
2665.01 199
2665.13 200
2665.24 199
2665.36 195
2665.48 187
2665.60 176
2665.72 162
2665.83 145
2665.95 127
2666.07 111
2666.19 99
2666.31 92
2666.43 90
2666.54 92
2666.66 96
2666.78 102
2666.90 108
2667.02 114
2667.13 118
2667.25 122
2667.37 125
2667.49 125
2667.61 123
2667.73 118
2667.84 111
2667.96 105
2668.08 101
2668.20 103
2668.32 112
2668.44 128
2668.55 149
2668.67 172
2668.79 192
2668.91 206
2669.03 211
2669.14 209
2669.26 200
2669.38 187
2669.50 173
2669.62 160
2669.74 152
2669.85 148
2669.97 149
2670.09 155
2670.21 165
2670.33 178
2670.45 191
2670.56 204
2670.68 214
2670.80 219
2670.92 217
2671.04 209
2671.16 193
2671.27 173
2671.39 150
2671.51 128
2671.63 108
2671.75 92
2671.87 82
2671.98 75
2672.10 70
2672.22 64
2672.34 55
2672.46 43
2672.58 28
2672.69 13
2672.81 0
2672.93 0
2673.05 0
2673.17 0
2673.29 0
2673.40 0
2673.52 0
2673.64 0
2673.76 0
2673.88 4
2674.00 16
2674.11 29
2674.23 43
2674.35 57
2674.47 69
2674.59 80
2674.71 89
2674.82 96
2674.94 100
2675.06 100
2675.18 97
2675.30 90
2675.42 82
2675.53 73
2675.65 67
2675.77 66
2675.89 73
2676.01 87
2676.13 107
2676.25 130
2676.36 153
2676.48 174
2676.60 189
2676.72 198
2676.84 202
2676.96 201
2677.07 197
2677.19 190
2677.31 181
2677.43 173
2677.55 166
2677.67 161
2677.78 160
2677.90 164
2678.02 173
2678.14 187
2678.26 203
2678.38 218
2678.50 230
2678.61 235
2678.73 233
2678.85 221
2678.97 202
2679.09 177
2679.21 151
2679.32 126
2679.44 106
2679.56 94
2679.68 89
2679.80 92
2679.92 100
2680.04 114
2680.15 130
2680.27 147
2680.39 164
2680.51 178
2680.63 188
2680.75 192
2680.87 189
2680.98 181
2681.10 168
2681.22 153
2681.34 140
2681.46 130
2681.58 125
2681.69 123
2681.81 122
2681.93 122
2682.05 119
2682.17 115
2682.29 109
2682.41 104
2682.52 101
2682.64 100
2682.76 104
2682.88 109
2683.00 114
2683.12 119
2683.24 124
2683.35 128
2683.47 133
2683.59 138
2683.71 145
2683.83 154
2683.95 165
2684.07 176
2684.18 186
2684.30 195
2684.42 201
2684.54 203
2684.66 203
2684.78 201
2684.90 199
2685.02 196
2685.13 194
2685.25 192
2685.37 191
2685.49 189
2685.61 185
2685.73 180
2685.85 173
2685.96 166
2686.08 157
2686.20 150
2686.32 143
2686.44 138
2686.56 135
2686.68 133
2686.79 131
2686.91 130
2687.03 128
2687.15 124
2687.27 118
2687.39 109
2687.51 98
2687.63 86
2687.74 72
2687.86 59
2687.98 46
2688.10 36
2688.22 29
2688.34 25
2688.46 26
2688.57 33
2688.69 45
2688.81 63
2688.93 86
2689.05 112
2689.17 139
2689.29 166
2689.41 192
2689.52 215
2689.64 235
2689.76 250
2689.88 260
2690.00 264
2690.12 262
2690.24 254
2690.36 241
2690.47 225
2690.59 208
2690.71 189
2690.83 172
2690.95 156
2691.07 142
2691.19 130
2691.31 120
2691.42 113
2691.54 109
2691.66 108
2691.78 108
2691.90 109
2692.02 111
2692.14 112
2692.26 112
2692.37 112
2692.49 112
2692.61 113
2692.73 115
2692.85 117
2692.97 120
2693.09 122
2693.21 121
2693.32 118
2693.44 113
2693.56 106
2693.68 99
2693.80 91
2693.92 84
2694.04 77
2694.16 71
2694.27 65
2694.39 61
2694.51 58
2694.63 58
2694.75 60
2694.87 64
2694.99 68
2695.11 71
2695.23 70
2695.34 64
2695.46 54
2695.58 39
2695.70 21
2695.82 4
2695.94 0
2696.06 0
2696.18 0
2696.29 0
2696.41 0
2696.53 0
2696.65 0
2696.77 6
2696.89 12
2697.01 16
2697.13 19
2697.25 21
2697.36 23
2697.48 27
2697.60 33
2697.72 44
2697.84 58
2697.96 78
2698.08 103
2698.20 131
2698.32 161
2698.43 189
2698.55 212
2698.67 228
2698.79 234
2698.91 232
2699.03 221
2699.15 206
2699.27 188
2699.39 171
2699.50 155
2699.62 141
2699.74 128
2699.86 118
2699.98 107
2700.10 97
2700.22 88
2700.34 80
2700.46 74
2700.58 69
2700.69 65
2700.81 61
2700.93 57
2701.05 53
2701.17 47
2701.29 42
2701.41 37
2701.53 34
2701.65 34
2701.77 36
2701.88 41
2702.00 50
2702.12 61
2702.24 73
2702.36 85
2702.48 96
2702.60 105
2702.72 111
2702.84 115
2702.96 116
2703.07 116
2703.19 116
2703.31 117
2703.43 119
2703.55 122
2703.67 125
2703.79 129
2703.91 133
2704.03 138
2704.15 145
2704.26 154
2704.38 163
2704.50 172
2704.62 179
2704.74 182
2704.86 179
2704.98 170
2705.10 156
2705.22 140
2705.34 122
2705.45 106
2705.57 92
2705.69 83
2705.81 76
2705.93 74
2706.05 75
2706.17 79
2706.29 85
2706.41 92
2706.53 100
2706.65 106
2706.76 109
2706.88 110
2707.00 106
2707.12 99
2707.24 91
2707.36 83
2707.48 76
2707.60 72
2707.72 71
2707.84 72
2707.96 73
2708.07 74
2708.19 73
2708.31 69
2708.43 62
2708.55 54
2708.67 48
2708.79 45
2708.91 47
2709.03 53
2709.15 64
2709.27 76
2709.39 88
2709.50 96
2709.62 100
2709.74 99
2709.86 94
2709.98 87
2710.10 80
2710.22 74
2710.34 70
2710.46 69
2710.58 69
2710.70 68
2710.82 65
2710.93 59
2711.05 49
2711.17 39
2711.29 28
2711.41 20
2711.53 15
2711.65 14
2711.77 17
2711.89 23
2712.01 31
2712.13 41
2712.25 53
2712.36 66
2712.48 79
2712.60 92
2712.72 105
2712.84 115
2712.96 124
2713.08 129
2713.20 131
2713.32 131
2713.44 128
2713.56 123
2713.68 118
2713.80 113
2713.91 110
2714.03 108
2714.15 107
2714.27 106
2714.39 103
2714.51 99
2714.63 91
2714.75 81
2714.87 71
2714.99 62
2715.11 56
2715.23 53
2715.35 53
2715.47 56
2715.58 60
2715.70 64
2715.82 68
2715.94 70
2716.06 69
2716.18 65
2716.30 59
2716.42 52
2716.54 42
2716.66 34
2716.78 26
2716.90 21
2717.02 17
2717.14 14
2717.25 11
2717.37 7
2717.49 2
2717.61 0
2717.73 0
2717.85 0
2717.97 0
2718.09 0
2718.21 0
2718.33 0
2718.45 2
2718.57 9
2718.69 16
2718.81 25
2718.93 34
2719.05 47
2719.16 62
2719.28 79
2719.40 98
2719.52 115
2719.64 130
2719.76 141
2719.88 149
2720.00 154
2720.12 157
2720.24 159
2720.36 160
2720.48 161
2720.60 160
2720.72 157
2720.84 150
2720.96 140
2721.07 127
2721.19 111
2721.31 96
2721.43 83
2721.55 74
2721.67 70
2721.79 70
2721.91 74
2722.03 79
2722.15 85
2722.27 89
2722.39 91
2722.51 91
2722.63 90
2722.75 89
2722.87 88
2722.99 89
2723.10 91
2723.22 94
2723.34 96
2723.46 98
2723.58 98
2723.70 98
2723.82 96
2723.94 95
2724.06 96
2724.18 101
2724.30 109
2724.42 121
2724.54 135
2724.66 150
2724.78 165
2724.90 179
2725.02 191
2725.14 199
2725.26 205
2725.37 208
2725.49 209
2725.61 209
2725.73 209
2725.85 210
2725.97 214
2726.09 218
2726.21 221
2726.33 220
2726.45 215
2726.57 203
2726.69 186
2726.81 165
2726.93 144
2727.05 124
2727.17 110
2727.29 99
2727.41 93
2727.53 89
2727.65 86
2727.77 85
2727.89 85
2728.00 87
2728.12 92
2728.24 100
2728.36 110
2728.48 120
2728.60 128
2728.72 134
2728.84 138
2728.96 143
2729.08 148
2729.20 156
2729.32 166
2729.44 177
2729.56 188
2729.68 198
2729.80 205
2729.92 208
2730.04 209
2730.16 207
2730.28 204
2730.40 198
2730.52 189
2730.64 177
2730.76 162
2730.87 143
2730.99 123
2731.11 103
2731.23 85
2731.35 72
2731.47 65
2731.59 66
2731.71 75
2731.83 90
2731.95 109
2732.07 130
2732.19 150
2732.31 167
2732.43 179
2732.55 188
2732.67 192
2732.79 194
2732.91 194
2733.03 192
2733.15 188
2733.27 182
2733.39 175
2733.51 165
2733.63 155
2733.75 145
2733.87 137
2733.99 130
2734.11 126
2734.23 125
2734.34 126
2734.46 127
2734.58 128
2734.70 129
2734.82 129
2734.94 129
2735.06 130
2735.18 132
2735.30 135
2735.42 140
2735.54 148
2735.66 157
2735.78 167
2735.90 177
2736.02 186
2736.14 193
2736.26 194
2736.38 190
2736.50 180
2736.62 164
2736.74 146
2736.86 128
2736.98 115
2737.10 107
2737.22 106
2737.34 111
2737.46 119
2737.58 127
2737.70 134
2737.82 137
2737.94 135
2738.06 130
2738.18 123
2738.30 115
2738.42 106
2738.54 97
2738.66 90
2738.78 85
2738.90 82
2739.02 83
2739.14 87
2739.25 95
2739.37 105
2739.49 116
2739.61 124
2739.73 128
2739.85 125
2739.97 115
2740.09 98
2740.21 75
2740.33 49
2740.45 22
2740.57 0
2740.69 0
2740.81 0
2740.93 0
2741.05 0
2741.17 0
2741.29 0
2741.41 0
2741.53 0
2741.65 13
2741.77 27
2741.89 40
2742.01 53
2742.13 65
2742.25 76
2742.37 85
2742.49 93
2742.61 100
2742.73 108
2742.85 118
2742.97 129
2743.09 142
2743.21 156
2743.33 170
2743.45 180
2743.57 187
2743.69 190
2743.81 189
2743.93 184
2744.05 176
2744.17 166
2744.29 154
2744.41 141
2744.53 128
2744.65 115
2744.77 104
2744.89 96
2745.01 90
2745.13 87
2745.25 85
2745.37 83
2745.49 80
2745.61 77
2745.73 74
2745.85 73
2745.97 75
2746.09 83
2746.21 94
2746.33 109
2746.45 125
2746.57 140
2746.69 154
2746.81 165
2746.93 173
2747.05 179
2747.17 183
2747.29 186
2747.41 189
2747.53 192
2747.65 195
2747.77 199
2747.89 203
2748.01 207
2748.13 208
2748.25 208
2748.37 206
2748.49 201
2748.61 195
2748.73 188
2748.85 182
2748.97 174
2749.09 165
2749.21 151
2749.33 133
2749.45 110
2749.57 82
2749.69 52
2749.81 22
2749.93 0
2750.05 0
2750.17 0
2750.29 0
2750.41 0
2750.53 0
2750.65 0
2750.77 0
2750.89 8
2751.01 18
2751.13 25
2751.25 31
2751.37 35
2751.49 39
2751.61 43
2751.73 48
2751.85 55
2751.97 64
2752.09 73
2752.21 83
2752.33 92
2752.45 101
2752.57 109
2752.69 116
2752.81 123
2752.93 128
2753.05 131
2753.17 130
2753.29 124
2753.41 111
2753.53 94
2753.65 72
2753.77 50
2753.89 29
2754.01 13
2754.13 1
2754.25 0
2754.37 0
2754.49 0
2754.61 0
2754.73 0
2754.85 1
2754.97 1
2755.09 0
2755.21 0
2755.33 0
2755.45 0
2755.57 2
2755.69 7
2755.81 14
2755.93 21
2756.05 26
2756.17 30
2756.29 30
2756.41 27
2756.53 20
2756.65 11
2756.77 2
2756.89 0
2757.02 0
2757.14 0
2757.26 5
2757.38 20
2757.50 38
2757.62 57
2757.74 75
2757.86 89
2757.98 101
2758.10 110
2758.22 118
2758.34 126
2758.46 132
2758.58 137
2758.70 137
2758.82 133
2758.94 123
2759.06 111
2759.18 99
2759.30 90
2759.42 86
2759.54 89
2759.66 99
2759.78 113
2759.90 132
2760.02 151
2760.14 171
2760.26 191
2760.38 210
2760.50 226
2760.62 239
2760.74 249
2760.86 254
2760.98 254
2761.10 249
2761.22 240
2761.34 229
2761.46 217
2761.58 205
2761.70 196
2761.83 191
2761.95 190
2762.07 193
2762.19 199
2762.31 207
2762.43 214
2762.55 217
2762.67 216
2762.79 210
2762.91 198
2763.03 183
2763.15 166
2763.27 148
2763.39 133
2763.51 120
2763.63 112
2763.75 106
2763.87 103
2763.99 102
2764.11 101
2764.23 102
2764.35 102
2764.47 103
2764.59 104
2764.71 105
2764.83 106
2764.95 106
2765.07 103
2765.19 97
2765.31 89
2765.44 77
2765.56 64
2765.68 50
2765.80 38
2765.92 29
2766.04 23
2766.16 22
2766.28 26
2766.40 35
2766.52 48
2766.64 63
2766.76 80
2766.88 97
2767.00 113
2767.12 129
2767.24 144
2767.36 159
2767.48 175
2767.60 190
2767.72 205
2767.84 217
2767.96 225
2768.08 227
2768.20 224
2768.33 215
2768.45 204
2768.57 191
2768.69 179
2768.81 168
2768.93 158
2769.05 148
2769.17 137
2769.29 125
2769.41 111
2769.53 97
2769.65 84
2769.77 73
2769.89 66
2770.01 63
2770.13 63
2770.25 67
2770.37 74
2770.49 80
2770.61 87
2770.73 93
2770.86 98
2770.98 103
2771.10 106
2771.22 109
2771.34 108
2771.46 103
2771.58 94
2771.70 80
2771.82 62
2771.94 43
2772.06 26
2772.18 14
2772.30 7
2772.42 6
2772.54 11
2772.66 17
2772.78 23
2772.90 26
2773.02 24
2773.15 17
2773.27 7
2773.39 0
2773.51 0
2773.63 0
2773.75 0
2773.87 0
2773.99 0
2774.11 0
2774.23 13
2774.35 31
2774.47 49
2774.59 65
2774.71 80
2774.83 93
2774.95 103
2775.07 110
2775.19 114
2775.32 115
2775.44 113
2775.56 111
2775.68 109
2775.80 109
2775.92 113
2776.04 119
2776.16 125
2776.28 130
2776.40 132
2776.52 129
2776.64 120
2776.76 106
2776.88 87
2777.00 67
2777.12 47
2777.25 29
2777.37 15
2777.49 7
2777.61 3
2777.73 4
2777.85 8
2777.97 14
2778.09 21
2778.21 29
2778.33 38
2778.45 49
2778.57 60
2778.69 73
2778.81 85
2778.93 97
2779.06 108
2779.18 119
2779.30 129
2779.42 140
2779.54 151
2779.66 163
2779.78 174
2779.90 182
2780.02 187
2780.14 186
2780.26 182
2780.38 173
2780.50 163
2780.62 151
2780.74 138
2780.87 126
2780.99 114
2781.11 103
2781.23 92
2781.35 82
2781.47 73
2781.59 65
2781.71 60
2781.83 59
2781.95 61
2782.07 68
2782.19 77
2782.31 89
2782.44 102
2782.56 113
2782.68 121
2782.80 123
2782.92 120
2783.04 111
2783.16 98
2783.28 81
2783.40 62
2783.52 44
2783.64 28
2783.76 16
2783.88 9
2784.01 5
2784.13 4
2784.25 5
2784.37 6
2784.49 7
2784.61 9
2784.73 12
2784.85 17
2784.97 26
2785.09 40
2785.21 56
2785.33 72
2785.45 86
2785.58 96
2785.70 99
2785.82 97
2785.94 90
2786.06 81
2786.18 70
2786.30 60
2786.42 52
2786.54 46
2786.66 43
2786.78 43
2786.90 45
2787.03 49
2787.15 56
2787.27 63
2787.39 72
2787.51 80
2787.63 88
2787.75 94
2787.87 98
2787.99 99
2788.11 97
2788.23 95
2788.36 93
2788.48 95
2788.60 101
2788.72 113
2788.84 129
2788.96 148
2789.08 166
2789.20 178
2789.32 183
2789.44 179
2789.56 168
2789.69 153
2789.81 137
2789.93 125
2790.05 118
2790.17 117
2790.29 120
2790.41 123
2790.53 125
2790.65 122
2790.77 114
2790.89 101
2791.02 87
2791.14 73
2791.26 63
2791.38 57
2791.50 55
2791.62 59
2791.74 65
2791.86 71
2791.98 75
2792.10 76
2792.22 73
2792.35 66
2792.47 57
2792.59 46
2792.71 38
2792.83 35
2792.95 39
2793.07 51
2793.19 70
2793.31 94
2793.43 120
2793.56 145
2793.68 167
2793.80 183
2793.92 194
2794.04 200
2794.16 202
2794.28 202
2794.40 200
2794.52 198
2794.64 195
2794.77 193
2794.89 191
2795.01 192
2795.13 196
2795.25 203
2795.37 213
2795.49 225
2795.61 236
2795.73 242
2795.85 242
2795.98 234
2796.10 219
2796.22 200
2796.34 181
2796.46 165
2796.58 153
2796.70 147
2796.82 147
2796.94 150
2797.07 155
2797.19 157
2797.31 157
2797.43 153
2797.55 144
2797.67 133
2797.79 121
2797.91 108
2798.03 96
2798.16 87
2798.28 81
2798.40 77
2798.52 76
2798.64 78
2798.76 81
2798.88 85
2799.00 87
2799.12 86
2799.25 82
2799.37 74
2799.49 62
2799.61 48
2799.73 35
2799.85 25
2799.97 18
2800.09 15
2800.21 16
2800.34 18
2800.46 19
2800.58 17
2800.70 11
2800.82 2
2800.94 0
2801.06 0
2801.18 0
2801.30 0
2801.43 0
2801.55 0
2801.67 0
2801.79 14
2801.91 26
2802.03 34
2802.15 38
2802.27 36
2802.40 29
2802.52 19
2802.64 6
2802.76 0
2802.88 0
2803.00 0
2803.12 0
2803.24 0
2803.36 0
2803.49 0
2803.61 0
2803.73 7
2803.85 13
2803.97 19
2804.09 24
2804.21 29
2804.33 37
2804.46 45
2804.58 53
2804.70 61
2804.82 65
2804.94 66
2805.06 62
2805.18 55
2805.30 46
2805.43 36
2805.55 27
2805.67 18
2805.79 11
2805.91 4
2806.03 0
2806.15 0
2806.27 0
2806.40 0
2806.52 0
2806.64 0
2806.76 0
2806.88 0
2807.00 7
2807.12 20
2807.24 31
2807.37 40
2807.49 46
2807.61 51
2807.73 57
2807.85 64
2807.97 74
2808.09 88
2808.22 106
2808.34 127
2808.46 150
2808.58 173
2808.70 193
2808.82 209
2808.94 220
2809.06 228
2809.19 232
2809.31 233
2809.43 230
2809.55 224
2809.67 214
2809.79 199
2809.91 181
2810.03 160
2810.16 139
2810.28 121
2810.40 106
2810.52 96
2810.64 90
2810.76 89
2810.88 90
2811.01 92
2811.13 96
2811.25 100
2811.37 107
2811.49 114
2811.61 125
2811.73 138
2811.86 154
2811.98 172
2812.10 190
2812.22 208
2812.34 223
2812.46 236
2812.58 245
2812.71 250
2812.83 253
2812.95 253
2813.07 252
2813.19 249
2813.31 246
2813.43 240
2813.56 232
2813.68 221
2813.80 207
2813.92 191
2814.04 176
2814.16 162
2814.28 152
2814.41 146
2814.53 147
2814.65 154
2814.77 167
2814.89 185
2815.01 207
2815.13 231
2815.26 254
2815.38 274
2815.50 288
2815.62 295
2815.74 296
2815.86 291
2815.98 283
2816.11 274
2816.23 268
2816.35 264
2816.47 262
2816.59 260
2816.71 255
2816.83 245
2816.96 232
2817.08 216
2817.20 199
2817.32 183
2817.44 170
2817.56 162
2817.69 157
2817.81 155
2817.93 155
2818.05 154
2818.17 153
2818.29 152
2818.41 153
2818.54 156
2818.66 162
2818.78 170
2818.90 180
2819.02 190
2819.14 197
2819.27 201
2819.39 201
2819.51 198
2819.63 193
2819.75 187
2819.87 180
2819.99 175
2820.12 172
2820.24 169
2820.36 168
2820.48 167
2820.60 166
2820.72 166
2820.85 166
2820.97 168
2821.09 170
2821.21 174
2821.33 179
2821.45 185
2821.58 191
2821.70 197
2821.82 204
2821.94 210
2822.06 216
2822.18 221
2822.30 223
2822.43 222
2822.55 217
2822.67 207
2822.79 193
2822.91 175
2823.03 155
2823.16 136
2823.28 121
2823.40 111
2823.52 107
2823.64 108
2823.76 116
2823.89 126
2824.01 137
2824.13 148
2824.25 156
2824.37 161
2824.49 163
2824.62 165
2824.74 168
2824.86 173
2824.98 180
2825.10 190
2825.22 198
2825.35 204
2825.47 206
2825.59 204
2825.71 197
2825.83 188
2825.95 179
2826.08 173
2826.20 169
2826.32 169
2826.44 169
2826.56 169
2826.68 166
2826.81 161
2826.93 153
2827.05 142
2827.17 132
2827.29 123
2827.42 117
2827.54 115
2827.66 116
2827.78 119
2827.90 122
2828.02 125
2828.15 125
2828.27 120
2828.39 109
2828.51 93
2828.63 74
2828.75 54
2828.88 36
2829.00 24
2829.12 20
2829.24 24
2829.36 35
2829.48 49
2829.61 64
2829.73 77
2829.85 87
2829.97 95
2830.09 103
2830.22 111
2830.34 120
2830.46 131
2830.58 140
2830.70 146
2830.82 145
2830.95 138
2831.07 126
2831.19 111
2831.31 98
2831.43 88
2831.56 86
2831.68 91
2831.80 103
2831.92 119
2832.04 138
2832.16 156
2832.29 172
2832.41 186
2832.53 198
2832.65 207
2832.77 214
2832.90 218
2833.02 219
2833.14 214
2833.26 205
2833.38 190
2833.50 171
2833.63 148
2833.75 124
2833.87 100
2833.99 78
2834.11 59
2834.24 42
2834.36 27
2834.48 14
2834.60 0
2834.72 0
2834.85 0
2834.97 0
2835.09 0
2835.21 0
2835.33 0
2835.46 0
2835.58 4
2835.70 23
2835.82 39
2835.94 49
2836.06 53
2836.19 52
2836.31 48
2836.43 43
2836.55 40
2836.67 41
2836.80 45
2836.92 52
2837.04 63
2837.16 77
2837.28 90
2837.41 103
2837.53 115
2837.65 124
2837.77 129
2837.89 132
2838.02 134
2838.14 136
2838.26 138
2838.38 142
2838.50 146
2838.63 151
2838.75 155
2838.87 157
2838.99 157
2839.11 155
2839.24 154
2839.36 153
2839.48 155
2839.60 158
2839.72 163
2839.85 169
2839.97 174
2840.09 178
2840.21 179
2840.33 178
2840.46 175
2840.58 171
2840.70 165
2840.82 159
2840.94 154
2841.07 151
2841.19 151
2841.31 153
2841.43 156
2841.55 159
2841.68 160
2841.80 158
2841.92 151
2842.04 140
2842.16 126
2842.29 111
2842.41 98
2842.53 87
2842.65 79
2842.77 76
2842.90 76
2843.02 77
2843.14 79
2843.26 80
2843.38 80
2843.51 78
2843.63 75
2843.75 74
2843.87 74
2843.99 76
2844.12 82
2844.24 90
2844.36 100
2844.48 111
2844.61 123
2844.73 135
2844.85 147
2844.97 158
2845.09 167
2845.22 173
2845.34 177
2845.46 178
2845.58 177
2845.70 175
2845.83 174
2845.95 174
2846.07 176
2846.19 177
2846.31 177
2846.44 175
2846.56 171
2846.68 166
2846.80 160
2846.93 153
2847.05 146
2847.17 136
2847.29 124
2847.41 107
2847.54 87
2847.66 66
2847.78 48
2847.90 34
2848.02 28
2848.15 29
2848.27 39
2848.39 54
2848.51 72
2848.64 90
2848.76 106
2848.88 117
2849.00 124
2849.12 126
2849.25 123
2849.37 117
2849.49 110
2849.61 102
2849.74 93
2849.86 85
2849.98 76
2850.10 67
2850.22 57
2850.35 48
2850.47 39
2850.59 32
2850.71 28
2850.84 28
2850.96 32
2851.08 40
2851.20 51
2851.32 63
2851.45 76
2851.57 89
2851.69 100
2851.81 109
2851.94 115
2852.06 117
2852.18 115
2852.30 110
2852.42 105
2852.55 100
2852.67 99
2852.79 101
2852.91 107
2853.04 114
2853.16 120
2853.28 124
2853.40 123
2853.53 119
2853.65 111
2853.77 103
2853.89 97
2854.01 93
2854.14 93
2854.26 97
2854.38 103
2854.50 108
2854.63 113
2854.75 115
2854.87 115
2854.99 113
2855.12 110
2855.24 108
2855.36 107
2855.48 109
2855.60 112
2855.73 116
2855.85 119
2855.97 121
2856.09 122
2856.22 121
2856.34 120
2856.46 118
2856.58 116
2856.71 113
2856.83 110
2856.95 105
2857.07 97
2857.20 88
2857.32 76
2857.44 63
2857.56 51
2857.68 39
2857.81 30
2857.93 23
2858.05 17
2858.17 13
2858.30 9
2858.42 6
2858.54 4
2858.66 3
2858.79 4
2858.91 6
2859.03 9
2859.15 11
2859.28 11
2859.40 8
2859.52 3
2859.64 0
2859.77 0
2859.89 0
2860.01 0
2860.13 0
2860.26 0
2860.38 10
2860.50 22
2860.62 34
2860.75 43
2860.87 51
2860.99 58
2861.11 65
2861.23 73
2861.36 83
2861.48 93
2861.60 102
2861.72 107
2861.85 106
2861.97 100
2862.09 90
2862.21 78
2862.34 67
2862.46 58
2862.58 52
2862.70 48
2862.83 45
2862.95 41
2863.07 35
2863.19 26
2863.32 16
2863.44 5
2863.56 0
2863.68 0
2863.81 0
2863.93 0
2864.05 0
2864.17 0
2864.30 0
2864.42 17
2864.54 34
2864.66 49
2864.79 59
2864.91 62
2865.03 58
2865.15 49
2865.28 37
2865.40 27
2865.52 20
2865.65 18
2865.77 21
2865.89 25
2866.01 29
2866.14 29
2866.26 23
2866.38 12
2866.50 0
2866.63 0
2866.75 0
2866.87 0
2866.99 0
2867.12 0
2867.24 0
2867.36 8
2867.48 29
2867.61 49
2867.73 64
2867.85 75
2867.97 81
2868.10 83
2868.22 83
2868.34 83
2868.46 83
2868.59 87
2868.71 95
2868.83 107
2868.96 121
2869.08 136
2869.20 150
2869.32 159
2869.45 161
2869.57 156
2869.69 143
2869.81 125
2869.94 106
2870.06 89
2870.18 78
2870.30 75
2870.43 80
2870.55 93
2870.67 109
2870.79 125
2870.92 137
2871.04 143
2871.16 140
2871.29 130
2871.41 114
2871.53 95
2871.65 76
2871.78 58
2871.90 44
2872.02 34
2872.14 26
2872.27 20
2872.39 15
2872.51 9
2872.63 2
2872.76 0
2872.88 0
2873.00 0
2873.13 0
2873.25 8
2873.37 26
2873.49 48
2873.62 72
2873.74 96
2873.86 116
2873.98 132
2874.11 144
2874.23 150
2874.35 152
2874.48 148
2874.60 142
2874.72 132
2874.84 121
2874.97 111
2875.09 105
2875.21 105
2875.34 113
2875.46 127
2875.58 147
2875.70 169
2875.83 190
2875.95 206
2876.07 215
2876.19 216
2876.32 209
2876.44 196
2876.56 179
2876.69 159
2876.81 138
2876.93 119
2877.05 101
2877.18 85
2877.30 71
2877.42 60
2877.55 50
2877.67 43
2877.79 39
2877.91 37
2878.04 38
2878.16 40
2878.28 43
2878.40 46
2878.53 46
2878.65 44
2878.77 40
2878.90 36
2879.02 33
2879.14 33
2879.26 37
2879.39 46
2879.51 58
2879.63 73
2879.76 89
2879.88 104
2880.00 115
2880.12 122
2880.25 121
2880.37 115
2880.49 102
2880.62 85
2880.74 66
2880.86 47
2880.98 31
2881.11 18
2881.23 8
2881.35 0
2881.48 0
2881.60 0
2881.72 0
2881.84 0
2881.97 0
2882.09 0
2882.21 1
2882.34 3
2882.46 4
2882.58 3
2882.71 3
2882.83 4
2882.95 7
2883.07 13
2883.20 22
2883.32 34
2883.44 48
2883.57 66
2883.69 87
2883.81 109
2883.93 133
2884.06 158
2884.18 181
2884.30 202
2884.43 219
2884.55 235
2884.67 248
2884.80 262
2884.92 277
2885.04 294
2885.16 311
2885.29 329
2885.41 345
2885.53 360
2885.66 374
2885.78 386
2885.90 399
2886.03 414
2886.15 433
2886.27 458
2886.39 492
2886.52 534
2886.64 583
2886.76 639
2886.89 697
2887.01 757
2887.13 815
2887.26 870
2887.38 924
2887.50 976
2887.62 1026
2887.75 1073
2887.87 1118
2887.99 1158
2888.12 1193
2888.24 1223
2888.36 1251
2888.49 1279
2888.61 1308
2888.73 1339
2888.85 1367
2888.98 1390
2889.10 1404
2889.22 1408
2889.35 1400
2889.47 1385
2889.59 1367
2889.72 1349
2889.84 1336
2889.96 1327
2890.09 1321
2890.21 1315
2890.33 1306
2890.45 1293
2890.58 1274
2890.70 1248
2890.82 1217
2890.95 1180
2891.07 1139
2891.19 1095
2891.32 1046
2891.44 994
2891.56 939
2891.69 880
2891.81 819
2891.93 757
2892.05 696
2892.18 636
2892.30 581
2892.42 532
2892.55 490
2892.67 455
2892.79 427
2892.92 405
2893.04 389
2893.16 377
2893.29 368
2893.41 362
2893.53 357
2893.66 354
2893.78 352
2893.90 352
2894.02 353
2894.15 356
2894.27 361
2894.39 366
2894.52 369
2894.64 368
2894.76 362
2894.89 348
2895.01 327
2895.13 300
2895.26 268
2895.38 236
2895.50 204
2895.63 175
2895.75 150
2895.87 128
2896.00 110
2896.12 97
2896.24 88
2896.37 84
2896.49 86
2896.61 92
2896.74 103
2896.86 116
2896.98 129
2897.10 139
2897.23 145
2897.35 148
2897.47 148
2897.60 146
2897.72 146
2897.84 148
2897.97 155
2898.09 166
2898.21 180
2898.34 194
2898.46 207
2898.58 215
2898.71 216
2898.83 211
2898.95 199
2899.08 181
2899.20 160
2899.32 136
2899.45 110
2899.57 84
2899.69 61
2899.82 42
2899.94 29
2900.06 25
2900.19 32
2900.31 48
2900.43 73
2900.56 102
2900.68 130
2900.80 154
2900.93 170
2901.05 176
2901.17 173
2901.30 162
2901.42 148
2901.54 133
2901.67 118
2901.79 106
2901.91 96
2902.04 89
2902.16 83
2902.28 79
2902.41 76
2902.53 75
2902.65 76
2902.78 79
2902.90 84
2903.02 90
2903.15 97
2903.27 105
2903.39 112
2903.52 118
2903.64 122
2903.76 124
2903.89 124
2904.01 122
2904.13 118
2904.26 113
2904.38 108
2904.50 103
2904.63 99
2904.75 97
2904.87 97
2905.00 97
2905.12 99
2905.24 101
2905.37 105
2905.49 109
2905.61 113
2905.74 116
2905.86 118
2905.98 119
2906.11 118
2906.23 116
2906.35 116
2906.48 116
2906.60 117
2906.72 119
2906.85 120
2906.97 120
2907.09 116
2907.22 109
2907.34 99
2907.47 86
2907.59 71
2907.71 52
2907.84 33
2907.96 13
2908.08 0
2908.21 0
2908.33 0
2908.45 0
2908.58 0
2908.70 2
2908.82 17
2908.95 32
2909.07 43
2909.19 52
2909.32 57
2909.44 60
2909.56 61
2909.69 61
2909.81 60
2909.93 56
2910.06 49
2910.18 40
2910.31 29
2910.43 16
2910.55 3
2910.68 0
2910.80 0
2910.92 0
2911.05 0
2911.17 0
2911.29 0
2911.42 0
2911.54 0
2911.66 8
2911.79 27
2911.91 49
2912.03 72
2912.16 97
2912.28 123
2912.41 148
2912.53 171
2912.65 190
2912.78 203
2912.90 209
2913.02 208
2913.15 202
2913.27 192
2913.39 182
2913.52 175
2913.64 172
2913.76 175
2913.89 183
2914.01 194
2914.14 205
2914.26 214
2914.38 220
2914.51 222
2914.63 218
2914.75 210
2914.88 199
2915.00 184
2915.12 166
2915.25 145
2915.37 123
2915.49 102
2915.62 83
2915.74 68
2915.87 60
2915.99 60
2916.11 68
2916.24 83
2916.36 102
2916.48 124
2916.61 146
2916.73 166
2916.85 184
2916.98 198
2917.10 207
2917.23 212
2917.35 212
2917.47 208
2917.60 200
2917.72 189
2917.84 176
2917.97 163
2918.09 152
2918.21 144
2918.34 141
2918.46 142
2918.59 147
2918.71 154
2918.83 161
2918.96 164
2919.08 161
2919.20 151
2919.33 132
2919.45 108
2919.58 79
2919.70 52
2919.82 28
2919.95 11
2920.07 2
2920.19 0
2920.32 4
2920.44 10
2920.57 15
2920.69 16
2920.81 12
2920.94 4
2921.06 0
2921.18 0
2921.31 0
2921.43 0
2921.56 0
2921.68 2
2921.80 20
2921.93 40
2922.05 57
2922.17 69
2922.30 75
2922.42 74
2922.55 66
2922.67 53
2922.79 37
2922.92 21
2923.04 8
2923.16 0
2923.29 0
2923.41 3
2923.54 16
2923.66 33
2923.78 52
2923.91 70
2924.03 85
2924.15 95
2924.28 99
2924.40 99
2924.53 96
2924.65 92
2924.77 88
2924.90 85
2925.02 84
2925.14 85
2925.27 87
2925.39 91
2925.52 94
2925.64 98
2925.76 101
2925.89 103
2926.01 104
2926.14 104
2926.26 104
2926.38 106
2926.51 109
2926.63 115
2926.75 123
2926.88 131
2927.00 139
2927.13 144
2927.25 144
2927.37 137
2927.50 125
2927.62 109
2927.75 91
2927.87 76
2927.99 66
2928.12 64
2928.24 69
2928.37 79
2928.49 92
2928.61 104
2928.74 112
2928.86 113
2928.98 108
2929.11 97
2929.23 82
2929.36 65
2929.48 48
2929.60 31
2929.73 16
2929.85 3
2929.98 0
2930.10 0
2930.22 0
2930.35 0
2930.47 0
2930.60 0
2930.72 1
2930.84 15
2930.97 32
2931.09 50
2931.22 68
2931.34 84
2931.46 96
2931.59 103
2931.71 105
2931.84 103
2931.96 97
2932.08 91
2932.21 85
2932.33 82
2932.46 83
2932.58 86
2932.70 90
2932.83 93
2932.95 95
2933.08 96
2933.20 93
2933.32 88
2933.45 83
2933.57 78
2933.70 74
2933.82 71
2933.94 67
2934.07 63
2934.19 57
2934.32 49
2934.44 40
2934.56 30
2934.69 21
2934.81 16
2934.94 15
2935.06 18
2935.18 25
2935.31 35
2935.43 44
2935.56 50
2935.68 53
2935.80 50
2935.93 44
2936.05 36
2936.18 28
2936.30 20
2936.42 15
2936.55 12
2936.67 10
2936.80 10
2936.92 11
2937.04 13
2937.17 15
2937.29 18
2937.42 20
2937.54 19
2937.66 16
2937.79 10
2937.91 1
2938.04 0
2938.16 0
2938.29 0
2938.41 0
2938.53 0
2938.66 0
2938.78 0
2938.91 1
2939.03 11
2939.15 19
2939.28 24
2939.40 27
2939.53 25
2939.65 20
2939.77 13
2939.90 5
2940.02 0
2940.15 0
2940.27 0
2940.40 0
2940.52 1
2940.64 11
2940.77 23
2940.89 36
2941.02 48
2941.14 57
2941.26 64
2941.39 68
2941.51 67
2941.64 61
2941.76 52
2941.89 39
2942.01 25
2942.13 11
2942.26 0
2942.38 0
2942.51 0
2942.63 0
2942.75 0
2942.88 9
2943.00 25
2943.13 45
2943.25 68
2943.38 94
2943.50 120
2943.62 144
2943.75 163
2943.87 174
2944.00 176
2944.12 171
2944.25 158
2944.37 141
2944.49 122
2944.62 105
2944.74 92
2944.87 83
2944.99 78
2945.11 77
2945.24 78
2945.36 80
2945.49 83
2945.61 85
2945.74 87
2945.86 88
2945.98 90
2946.11 93
2946.23 98
2946.36 104
2946.48 111
2946.61 120
2946.73 127
2946.85 133
2946.98 136
2947.10 136
2947.23 135
2947.35 134
2947.48 133
2947.60 133
2947.72 134
2947.85 136
2947.97 134
2948.10 128
2948.22 115
2948.35 97
2948.47 75
2948.59 53
2948.72 34
2948.84 20
2948.97 14
2949.09 15
2949.22 22
2949.34 31
2949.47 42
2949.59 53
2949.71 64
2949.84 75
2949.96 87
2950.09 98
2950.21 107
2950.34 113
2950.46 113
2950.58 108
2950.71 96
2950.83 79
2950.96 59
2951.08 37
2951.21 16
2951.33 0
2951.45 0
2951.58 0
2951.70 0
2951.83 0
2951.95 0
2952.08 4
2952.20 12
2952.33 20
2952.45 29
2952.57 40
2952.70 53
2952.82 69
2952.95 87
2953.07 105
2953.20 122
2953.32 134
2953.45 139
2953.57 139
2953.69 131
2953.82 119
2953.94 105
2954.07 92
2954.19 82
2954.32 75
2954.44 73
2954.57 74
2954.69 74
2954.81 72
2954.94 65
2955.06 51
2955.19 32
2955.31 10
2955.44 0
2955.56 0
2955.69 0
2955.81 0
2955.93 0
2956.06 0
2956.18 0
2956.31 0
2956.43 12
2956.56 33
2956.68 54
2956.81 75
2956.93 92
2957.05 105
2957.18 111
2957.30 112
2957.43 106
2957.55 96
2957.68 84
2957.80 71
2957.93 61
2958.05 54
2958.18 50
2958.30 50
2958.42 53
2958.55 58
2958.67 62
2958.80 65
2958.92 65
2959.05 60
2959.17 50
2959.30 36
2959.42 19
2959.55 0
2959.67 0
2959.79 0
2959.92 0
2960.04 0
2960.17 0
2960.29 0
2960.42 0
2960.54 9
2960.67 24
2960.79 37
2960.92 48
2961.04 56
2961.16 61
2961.29 62
2961.41 62
2961.54 61
2961.66 60
2961.79 59
2961.91 59
2962.04 58
2962.16 57
2962.29 52
2962.41 44
2962.54 32
2962.66 18
2962.78 5
2962.91 0
2963.03 0
2963.16 0
2963.28 1
2963.41 13
2963.53 27
2963.66 41
2963.78 54
2963.91 66
2964.03 76
2964.16 86
2964.28 95
2964.40 103
2964.53 109
2964.65 111
2964.78 110
2964.90 105
2965.03 97
2965.15 86
2965.28 72
2965.40 57
2965.53 42
2965.65 26
2965.78 12
2965.90 1
2966.03 0
2966.15 0
2966.27 0
2966.40 2
2966.52 9
2966.65 16
2966.77 20
2966.90 23
2967.02 25
2967.15 25
2967.27 26
2967.40 27
2967.52 28
2967.65 28
2967.77 27
2967.90 25
2968.02 22
2968.15 20
2968.27 19
2968.40 21
2968.52 24
2968.64 29
2968.77 32
2968.89 33
2969.02 31
2969.14 25
2969.27 16
2969.39 6
2969.52 0
2969.64 0
2969.77 0
2969.89 0
2970.02 0
2970.14 0
2970.27 1
2970.39 4
2970.52 4
2970.64 3
2970.77 2
2970.89 2
2971.02 5
2971.14 11
2971.26 22
2971.39 39
2971.51 60
2971.64 85
2971.76 114
2971.89 144
2972.01 174
2972.14 203
2972.26 229
2972.39 251
2972.51 268
2972.64 279
2972.76 285
2972.89 284
2973.01 278
2973.14 267
2973.26 252
2973.39 233
2973.51 210
2973.64 184
2973.76 157
2973.89 130
2974.01 107
2974.14 88
2974.26 75
2974.39 70
2974.51 70
2974.64 74
2974.76 79
2974.89 85
2975.01 89
2975.13 91
2975.26 91
2975.38 90
2975.51 88
2975.63 85
2975.76 78
2975.88 68
2976.01 54
2976.13 35
2976.26 13
2976.38 0
2976.51 0
2976.63 0
2976.76 0
2976.88 0
2977.01 0
2977.13 0
2977.26 12
2977.38 34
2977.51 51
2977.63 63
2977.76 69
2977.88 70
2978.01 68
2978.13 64
2978.26 60
2978.38 58
2978.51 56
2978.63 55
2978.76 54
2978.88 52
2979.01 48
2979.13 43
2979.26 36
2979.38 27
2979.51 16
2979.63 6
2979.76 0
2979.88 0
2980.01 0
2980.13 0
2980.26 1
2980.38 9
2980.51 19
2980.63 29
2980.76 38
2980.88 48
2981.01 58
2981.13 69
2981.26 79
2981.38 87
2981.51 92
2981.63 95
2981.76 93
2981.88 89
2982.01 84
2982.13 79
2982.26 75
2982.38 71
2982.51 67
2982.63 62
2982.76 58
2982.88 56
2983.01 54
2983.13 55
2983.26 58
2983.38 63
2983.51 67
2983.63 70
2983.76 70
2983.88 69
2984.01 67
2984.13 65
2984.26 64
2984.38 66
2984.51 70
2984.63 76
2984.76 83
2984.88 88
2985.01 91
2985.13 91
2985.26 89
2985.38 85
2985.51 82
2985.63 80
2985.76 81
2985.88 86
2986.01 93
2986.13 102
2986.26 112
2986.39 121
2986.51 128
2986.64 133
2986.76 134
2986.89 134
2987.01 131
2987.14 129
2987.26 128
2987.39 131
2987.51 137
2987.64 149
2987.76 164
2987.89 181
2988.01 197
2988.14 209
2988.26 216
2988.39 217
2988.51 212
2988.64 202
2988.76 189
2988.89 174
2989.01 159
2989.14 146
2989.26 137
2989.39 132
2989.51 132
2989.64 137
2989.76 145
2989.89 156
2990.01 167
2990.14 177
2990.26 186
2990.39 193
2990.52 200
2990.64 205
2990.77 210
2990.89 213
2991.02 215
2991.14 216
2991.27 215
2991.39 215
2991.52 216
2991.64 220
2991.77 226
2991.89 233
2992.02 240
2992.14 244
2992.27 246
2992.39 244
2992.52 237
2992.64 228
2992.77 219
2992.89 211
2993.02 204
2993.15 200
2993.27 197
2993.40 195
2993.52 194
2993.65 192
2993.77 190
2993.90 187
2994.02 184
2994.15 181
2994.27 177
2994.40 173
2994.52 168
2994.65 163
2994.77 157
2994.90 150
2995.02 144
2995.15 137
2995.28 131
2995.40 126
2995.53 119
2995.65 113
2995.78 107
2995.90 101
2996.03 96
2996.15 91
2996.28 86
2996.40 79
2996.53 70
2996.65 57
2996.78 41
2996.90 23
2997.03 4
2997.15 0
2997.28 0
2997.41 0
2997.53 0
2997.66 0
2997.78 0
2997.91 0
2998.03 1
2998.16 16
2998.28 28
2998.41 37
2998.53 41
2998.66 41
2998.78 39
2998.91 37
2999.04 38
2999.16 45
2999.29 59
2999.41 78
2999.54 101
2999.66 123
2999.79 141
2999.91 153
3000.04 158
3000.16 156
3000.29 150
3000.41 144
3000.54 141
3000.67 141
3000.79 143
3000.92 146
3001.04 147
3001.17 143
3001.29 132
3001.42 116
3001.54 97
3001.67 77
3001.79 60
3001.92 46
3002.05 38
3002.17 33
3002.30 31
3002.42 30
3002.55 31
3002.67 31
3002.80 32
3002.92 34
3003.05 39
3003.17 47
3003.30 60
3003.43 78
3003.55 100
3003.68 125
3003.80 150
3003.93 170
3004.05 183
3004.18 184
3004.30 175
3004.43 155
3004.55 130
3004.68 103
3004.81 81
3004.93 67
3005.06 64
3005.18 72
3005.31 87
3005.43 108
3005.56 129
3005.68 149
3005.81 163
3005.94 173
3006.06 178
3006.19 181
3006.31 185
3006.44 190
3006.56 199
3006.69 210
3006.81 224
3006.94 239
3007.07 253
3007.19 265
3007.32 275
3007.44 283
3007.57 289
3007.69 293
3007.82 294
3007.94 291
3008.07 284
3008.20 273
3008.32 258
3008.45 241
3008.57 223
3008.70 205
3008.82 187
3008.95 171
3009.07 155
3009.20 142
3009.33 130
3009.45 123
3009.58 120
3009.70 122
3009.83 130
3009.95 140
3010.08 151
3010.21 160
3010.33 165
3010.46 165
3010.58 158
3010.71 145
3010.83 129
3010.96 112
3011.08 96
3011.21 83
3011.34 75
3011.46 74
3011.59 78
3011.71 87
3011.84 99
3011.96 113
3012.09 126
3012.22 138
3012.34 148
3012.47 154
3012.59 157
3012.72 156
3012.84 153
3012.97 148
3013.10 141
3013.22 135
3013.35 129
3013.47 124
3013.60 119
3013.72 115
3013.85 111
3013.97 107
3014.10 104
3014.23 103
3014.35 103
3014.48 104
3014.60 104
3014.73 102
3014.85 95
3014.98 85
3015.11 73
3015.23 62
3015.36 55
3015.48 55
3015.61 62
3015.74 77
3015.86 96
3015.99 118
3016.11 139
3016.24 156
3016.36 170
3016.49 180
3016.62 186
3016.74 187
3016.87 185
3016.99 180
3017.12 172
3017.24 163
3017.37 153
3017.50 145
3017.62 140
3017.75 138
3017.87 141
3018.00 146
3018.12 151
3018.25 156
3018.38 159
3018.50 161
3018.63 163
3018.75 166
3018.88 170
3019.01 176
3019.13 182
3019.26 187
3019.38 189
3019.51 186
3019.63 178
3019.76 166
3019.89 151
3020.01 137
3020.14 124
3020.26 114
3020.39 109
3020.51 106
3020.64 106
3020.77 107
3020.89 109
3021.02 110
3021.14 110
3021.27 106
3021.40 99
3021.52 90
3021.65 80
3021.77 70
3021.90 63
3022.03 58
3022.15 58
3022.28 63
3022.40 70
3022.53 80
3022.65 89
3022.78 98
3022.91 106
3023.03 113
3023.16 118
3023.28 122
3023.41 125
3023.54 126
3023.66 124
3023.79 117
3023.91 104
3024.04 85
3024.17 61
3024.29 36
3024.42 12
3024.54 0
3024.67 0
3024.79 0
3024.92 0
3025.05 0
3025.17 4
3025.30 11
3025.42 13
3025.55 10
3025.68 4
3025.80 0
3025.93 0
3026.05 2
3026.18 13
3026.31 27
3026.43 44
3026.56 60
3026.68 73
3026.81 82
3026.94 88
3027.06 91
3027.19 92
3027.31 93
3027.44 94
3027.57 96
3027.69 99
3027.82 103
3027.94 108
3028.07 114
3028.20 120
3028.32 127
3028.45 132
3028.57 137
3028.70 142
3028.83 148
3028.95 155
3029.08 165
3029.20 178
3029.33 192
3029.46 207
3029.58 219
3029.71 228
3029.83 231
3029.96 229
3030.09 224
3030.21 218
3030.34 211
3030.46 205
3030.59 201
3030.72 199
3030.84 197
3030.97 195
3031.09 191
3031.22 186
3031.35 179
3031.47 169
3031.60 156
3031.72 139
3031.85 120
3031.98 97
3032.10 74
3032.23 53
3032.36 37
3032.48 27
3032.61 24
3032.73 28
3032.86 36
3032.99 45
3033.11 52
3033.24 56
3033.36 55
3033.49 51
3033.62 45
3033.74 39
3033.87 35
3033.99 33
3034.12 33
3034.25 34
3034.37 36
3034.50 39
3034.62 43
3034.75 48
3034.88 54
3035.00 63
3035.13 72
3035.26 83
3035.38 92
3035.51 99
3035.63 103
3035.76 103
3035.89 100
3036.01 96
3036.14 92
3036.26 91
3036.39 92
3036.52 97
3036.64 103
3036.77 108
3036.90 109
3037.02 104
3037.15 93
3037.27 77
3037.40 60
3037.53 44
3037.65 32
3037.78 29
3037.91 33
3038.03 45
3038.16 64
3038.28 87
3038.41 111
3038.54 135
3038.66 158
3038.79 177
3038.91 193
3039.04 204
3039.17 212
3039.29 216
3039.42 217
3039.55 218
3039.67 218
3039.80 218
3039.92 219
3040.05 219
3040.18 218
3040.30 216
3040.43 211
3040.56 204
3040.68 197
3040.81 191
3040.93 187
3041.06 185
3041.19 184
3041.31 183
3041.44 180
3041.57 175
3041.69 168
3041.82 161
3041.94 156
3042.07 153
3042.20 154
3042.32 158
3042.45 163
3042.58 167
3042.70 167
3042.83 163
3042.96 155
3043.08 144
3043.21 133
3043.33 123
3043.46 115
3043.59 111
3043.71 109
3043.84 108
3043.97 107
3044.09 104
3044.22 100
3044.34 93
3044.47 84
3044.60 74
3044.72 65
3044.85 58
3044.98 55
3045.10 57
3045.23 63
3045.36 73
3045.48 83
3045.61 93
3045.73 99
3045.86 100
3045.99 96
3046.11 87
3046.24 77
3046.37 68
3046.49 61
3046.62 58
3046.75 59
3046.87 62
3047.00 67
3047.12 71
3047.25 76
3047.38 80
3047.50 83
3047.63 88
3047.76 92
3047.88 95
3048.01 96
3048.14 94
3048.26 88
3048.39 80
3048.52 69
3048.64 58
3048.77 49
3048.89 41
3049.02 35
3049.15 30
3049.27 27
3049.40 25
3049.53 26
3049.65 28
3049.78 31
3049.91 34
3050.03 36
3050.16 35
3050.29 29
3050.41 19
3050.54 5
3050.66 0
3050.79 0
3050.92 0
3051.04 0
3051.17 0
3051.30 0
3051.42 0
3051.55 2
3051.68 13
3051.80 22
3051.93 30
3052.06 35
3052.18 38
3052.31 40
3052.44 44
3052.56 49
3052.69 56
3052.82 65
3052.94 73
3053.07 81
3053.19 86
3053.32 88
3053.45 87
3053.57 82
3053.70 76
3053.83 68
3053.95 60
3054.08 52
3054.21 45
3054.33 38
3054.46 32
3054.59 26
3054.71 20
3054.84 15
3054.97 11
3055.09 10
3055.22 10
3055.35 14
3055.47 21
3055.60 30
3055.73 42
3055.85 56
3055.98 71
3056.11 85
3056.23 98
3056.36 107
3056.48 112
3056.61 111
3056.74 104
3056.86 92
3056.99 79
3057.12 67
3057.24 59
3057.37 58
3057.50 62
3057.62 72
3057.75 85
3057.88 97
3058.00 106
3058.13 109
3058.26 106
3058.38 98
3058.51 87
3058.64 75
3058.76 65
3058.89 59
3059.02 58
3059.14 59
3059.27 63
3059.40 66
3059.52 68
3059.65 69
3059.78 67
3059.90 64
3060.03 60
3060.16 56
3060.28 52
3060.41 49
3060.54 46
3060.66 43
3060.79 41
3060.92 40
3061.04 39
3061.17 40
3061.30 42
3061.42 47
3061.55 54
3061.68 62
3061.80 71
3061.93 79
3062.06 86
3062.18 91
3062.31 94
3062.44 95
3062.56 94
3062.69 93
3062.82 92
3062.94 92
3063.07 93
3063.20 95
3063.32 100
3063.45 106
3063.58 114
3063.70 124
3063.83 134
3063.96 143
3064.08 150
3064.21 153
3064.34 153
3064.47 148
3064.59 140
3064.72 128
3064.85 114
3064.97 99
3065.10 87
3065.23 77
3065.35 71
3065.48 68
3065.61 69
3065.73 73
3065.86 77
3065.99 80
3066.11 81
3066.24 79
3066.37 74
3066.49 66
3066.62 57
3066.75 46
3066.87 37
3067.00 29
3067.13 24
3067.25 21
3067.38 21
3067.51 23
3067.63 27
3067.76 34
3067.89 44
3068.02 57
3068.14 72
3068.27 88
3068.40 104
3068.52 118
3068.65 127
3068.78 133
3068.90 134
3069.03 134
3069.16 132
3069.28 131
3069.41 130
3069.54 129
3069.66 127
3069.79 123
3069.92 116
3070.04 108
3070.17 101
3070.30 96
3070.43 96
3070.55 102
3070.68 112
3070.81 125
3070.93 138
3071.06 148
3071.19 152
3071.31 151
3071.44 146
3071.57 139
3071.69 132
3071.82 127
3071.95 124
3072.07 121
3072.20 117
3072.33 109
3072.46 97
3072.58 84
3072.71 70
3072.84 60
3072.96 56
3073.09 60
3073.22 74
3073.34 94
3073.47 120
3073.60 147
3073.73 172
3073.85 193
3073.98 208
3074.11 215
3074.23 216
3074.36 211
3074.49 203
3074.61 192
3074.74 181
3074.87 170
3074.99 159
3075.12 150
3075.25 143
3075.38 139
3075.50 139
3075.63 143
3075.76 151
3075.88 160
3076.01 169
3076.14 172
3076.26 170
3076.39 160
3076.52 146
3076.65 129
3076.77 115
3076.90 107
3077.03 106
3077.15 112
3077.28 124
3077.41 137
3077.53 149
3077.66 157
3077.79 159
3077.92 157
3078.04 150
3078.17 141
3078.30 132
3078.42 124
3078.55 119
3078.68 118
3078.80 121
3078.93 126
3079.06 132
3079.19 138
3079.31 142
3079.44 143
3079.57 143
3079.69 141
3079.82 140
3079.95 141
3080.08 146
3080.20 156
3080.33 167
3080.46 179
3080.58 188
3080.71 191
3080.84 189
3080.97 181
3081.09 172
3081.22 165
3081.35 164
3081.47 169
3081.60 182
3081.73 199
3081.85 217
3081.98 232
3082.11 242
3082.24 244
3082.36 240
3082.49 229
3082.62 215
3082.74 200
3082.87 185
3083.00 170
3083.13 157
3083.25 144
3083.38 133
3083.51 124
3083.63 116
3083.76 109
3083.89 103
3084.02 97
3084.14 92
3084.27 86
3084.40 80
3084.52 72
3084.65 65
3084.78 57
3084.91 50
3085.03 43
3085.16 37
3085.29 32
3085.42 27
3085.54 23
3085.67 19
3085.80 17
3085.92 15
3086.05 16
3086.18 18
3086.31 23
3086.43 30
3086.56 40
3086.69 50
3086.81 60
3086.94 70
3087.07 78
3087.20 84
3087.32 84
3087.45 81
3087.58 72
3087.70 59
3087.83 43
3087.96 25
3088.09 6
3088.21 0
3088.34 0
3088.47 0
3088.60 0
3088.72 0
3088.85 0
3088.98 0
3089.10 0
3089.23 12
3089.36 33
3089.49 52
3089.61 68
3089.74 78
3089.87 84
3090.00 85
3090.12 83
3090.25 80
3090.38 77
3090.50 77
3090.63 77
3090.76 79
3090.89 80
3091.01 80
3091.14 78
3091.27 75
3091.40 72
3091.52 70
3091.65 72
3091.78 78
3091.90 88
3092.03 101
3092.16 115
3092.29 126
3092.41 133
3092.54 135
3092.67 131
3092.80 122
3092.92 111
3093.05 100
3093.18 90
3093.31 82
3093.43 78
3093.56 76
3093.69 77
3093.82 80
3093.94 85
3094.07 91
3094.20 98
3094.32 106
3094.45 113
3094.58 119
3094.71 124
3094.83 128
3094.96 130
3095.09 131
3095.22 131
3095.34 129
3095.47 124
3095.60 119
3095.73 112
3095.85 103
3095.98 94
3096.11 85
3096.24 79
3096.36 76
3096.49 78
3096.62 84
3096.75 94
3096.87 105
3097.00 117
3097.13 127
3097.25 134
3097.38 137
3097.51 137
3097.64 134
3097.76 132
3097.89 129
3098.02 129
3098.15 132
3098.27 137
3098.40 144
3098.53 152
3098.66 159
3098.78 164
3098.91 165
3099.04 163
3099.17 155
3099.29 143
3099.42 128
3099.55 109
3099.68 89
3099.80 70
3099.93 55
3100.06 45
3100.19 40
3100.31 42
3100.44 49
3100.57 61
3100.70 76
3100.82 93
3100.95 110
3101.08 124
3101.21 136
3101.33 142
3101.46 143
3101.59 137
3101.72 126
3101.84 110
3101.97 93
3102.10 78
3102.23 65
3102.35 57
3102.48 52
3102.61 49
3102.74 47
3102.86 44
3102.99 39
3103.12 31
3103.25 21
3103.37 10
3103.50 0
3103.63 0
3103.76 0
3103.88 0
3104.01 0
3104.14 0
3104.27 0
3104.40 0
3104.52 2
3104.65 17
3104.78 32
3104.91 45
3105.03 59
3105.16 71
3105.29 82
3105.42 93
3105.54 102
3105.67 108
3105.80 112
3105.93 114
3106.05 114
3106.18 111
3106.31 106
3106.44 100
3106.56 91
3106.69 80
3106.82 66
3106.95 50
3107.07 31
3107.20 14
3107.33 0
3107.46 0
3107.59 0
3107.71 0
3107.84 0
3107.97 6
3108.10 21
3108.22 37
3108.35 51
3108.48 62
3108.61 72
3108.73 80
3108.86 87
3108.99 95
3109.12 103
3109.24 112
3109.37 121
3109.50 130
3109.63 140
3109.76 149
3109.88 158
3110.01 165
3110.14 170
3110.27 172
3110.39 169
3110.52 163
3110.65 154
3110.78 144
3110.91 135
3111.03 130
3111.16 130
3111.29 135
3111.42 146
3111.54 161
3111.67 178
3111.80 195
3111.93 208
3112.05 217
3112.18 220
3112.31 217
3112.44 208
3112.57 195
3112.69 177
3112.82 158
3112.95 139
3113.08 122
3113.20 108
3113.33 97
3113.46 92
3113.59 91
3113.72 93
3113.84 97
3113.97 101
3114.10 105
3114.23 107
3114.35 109
3114.48 111
3114.61 115
3114.74 122
3114.87 133
3114.99 145
3115.12 157
3115.25 168
3115.38 174
3115.50 177
3115.63 175
3115.76 170
3115.89 164
3116.02 159
3116.14 156
3116.27 156
3116.40 158
3116.53 162
3116.65 166
3116.78 168
3116.91 167
3117.04 161
3117.17 151
3117.29 137
3117.42 119
3117.55 100
3117.68 81
3117.81 66
3117.93 54
3118.06 48
3118.19 48
3118.32 51
3118.44 58
3118.57 67
3118.70 75
3118.83 84
3118.96 91
3119.08 95
3119.21 97
3119.34 95
3119.47 89
3119.60 78
3119.72 65
3119.85 51
3119.98 39
3120.11 30
3120.24 28
3120.36 31
3120.49 38
3120.62 48
3120.75 58
3120.87 67
3121.00 75
3121.13 80
3121.26 84
3121.39 89
3121.51 93
3121.64 98
3121.77 104
3121.90 110
3122.03 115
3122.15 121
3122.28 126
3122.41 132
3122.54 136
3122.67 140
3122.79 143
3122.92 144
3123.05 144
3123.18 143
3123.31 142
3123.43 143
3123.56 144
3123.69 147
3123.82 149
3123.95 151
3124.07 150
3124.20 145
3124.33 137
3124.46 126
3124.59 111
3124.71 94
3124.84 77
3124.97 61
3125.10 47
3125.23 37
3125.35 30
3125.48 29
3125.61 33
3125.74 40
3125.87 50
3125.99 60
3126.12 70
3126.25 78
3126.38 81
3126.51 81
3126.63 78
3126.76 71
3126.89 63
3127.02 54
3127.15 45
3127.27 37
3127.40 32
3127.53 29
3127.66 29
3127.79 32
3127.91 35
3128.04 37
3128.17 38
3128.30 36
3128.43 32
3128.55 26
3128.68 20
3128.81 13
3128.94 7
3129.07 1
3129.19 0
3129.32 0
3129.45 0
3129.58 0
3129.71 0
3129.84 0
3129.96 0
3130.09 0
3130.22 9
3130.35 25
3130.48 43
3130.60 62
3130.73 80
3130.86 97
3130.99 110
3131.12 120
3131.24 126
3131.37 129
3131.50 129
3131.63 127
3131.76 122
3131.89 117
3132.01 111
3132.14 106
3132.27 103
3132.40 104
3132.53 108
3132.65 114
3132.78 120
3132.91 125
3133.04 127
3133.17 125
3133.30 120
3133.42 114
3133.55 109
3133.68 107
3133.81 107
3133.94 110
3134.06 114
3134.19 115
3134.32 114
3134.45 109
3134.58 100
3134.71 89
3134.83 77
3134.96 64
3135.09 52
3135.22 41
3135.35 32
3135.47 25
3135.60 21
3135.73 21
3135.86 26
3135.99 35
3136.12 47
3136.24 59
3136.37 70
3136.50 78
3136.63 84
3136.76 87
3136.89 89
3137.01 92
3137.14 97
3137.27 104
3137.40 112
3137.53 119
3137.65 123
3137.78 123
3137.91 117
3138.04 107
3138.17 94
3138.30 80
3138.42 66
3138.55 55
3138.68 45
3138.81 37
3138.94 31
3139.07 26
3139.19 21
3139.32 18
3139.45 17
3139.58 22
3139.71 31
3139.84 46
3139.96 65
3140.09 86
3140.22 106
3140.35 122
3140.48 132
3140.61 135
3140.73 133
3140.86 126
3140.99 118
3141.12 109
3141.25 102
3141.38 96
3141.50 91
3141.63 86
3141.76 80
3141.89 71
3142.02 62
3142.15 52
3142.27 44
3142.40 37
3142.53 34
3142.66 34
3142.79 37
3142.92 44
3143.04 53
3143.17 64
3143.30 74
3143.43 83
3143.56 89
3143.69 90
3143.81 86
3143.94 78
3144.07 68
3144.20 58
3144.33 50
3144.46 46
3144.58 47
3144.71 51
3144.84 59
3144.97 68
3145.10 77
3145.23 85
3145.36 89
3145.48 90
3145.61 87
3145.74 80
3145.87 68
3146.00 54
3146.13 37
3146.25 22
3146.38 8
3146.51 0
3146.64 0
3146.77 0
3146.90 0
3147.02 0
3147.15 0
3147.28 0
3147.41 0
3147.54 0
3147.67 4
3147.80 8
3147.92 12
3148.05 17
3148.18 24
3148.31 31
3148.44 39
3148.57 47
3148.70 55
3148.82 62
3148.95 67
3149.08 70
3149.21 72
3149.34 74
3149.47 77
3149.59 80
3149.72 85
3149.85 91
3149.98 96
3150.11 98
3150.24 99
3150.37 96
3150.49 92
3150.62 87
3150.75 84
3150.88 84
3151.01 87
3151.14 93
3151.27 101
3151.39 109
3151.52 114
3151.65 114
3151.78 110
3151.91 100
3152.04 89
3152.17 77
3152.29 69
3152.42 66
3152.55 70
3152.68 78
3152.81 88
3152.94 98
3153.07 103
3153.19 102
3153.32 96
3153.45 85
3153.58 74
3153.71 63
3153.84 56
3153.97 52
3154.09 51
3154.22 51
3154.35 49
3154.48 45
3154.61 39
3154.74 32
3154.87 24
3154.99 18
3155.12 14
3155.25 12
3155.38 11
3155.51 11
3155.64 12
3155.77 14
3155.89 16
3156.02 20
3156.15 26
3156.28 33
3156.41 42
3156.54 51
3156.67 60
3156.80 68
3156.92 76
3157.05 84
3157.18 93
3157.31 103
3157.44 115
3157.57 126
3157.70 136
3157.82 142
3157.95 143
3158.08 140
3158.21 132
3158.34 121
3158.47 112
3158.60 105
3158.73 101
3158.85 100
3158.98 101
3159.11 101
3159.24 99
3159.37 92
3159.50 80
3159.63 64
3159.76 46
3159.88 27
3160.01 11
3160.14 0
3160.27 0
3160.40 0
3160.53 7
3160.66 21
3160.78 39
3160.91 56
3161.04 70
3161.17 79
3161.30 82
3161.43 80
3161.56 74
3161.69 66
3161.81 56
3161.94 46
3162.07 36
3162.20 27
3162.33 18
3162.46 9
3162.59 1
3162.72 0
3162.84 0
3162.97 0
3163.10 0
3163.23 0
3163.36 0
3163.49 0
3163.62 0
3163.75 5
3163.88 10
3164.00 15
3164.13 20
3164.26 26
3164.39 34
3164.52 46
3164.65 61
3164.78 79
3164.91 98
3165.03 116
3165.16 130
3165.29 138
3165.42 141
3165.55 138
3165.68 131
3165.81 123
3165.94 116
3166.07 111
3166.19 109
3166.32 110
3166.45 110
3166.58 109
3166.71 106
3166.84 101
3166.97 92
3167.10 82
3167.23 73
3167.35 64
3167.48 58
3167.61 53
3167.74 49
3167.87 47
3168.00 47
3168.13 48
3168.26 51
3168.38 56
3168.51 64
3168.64 75
3168.77 87
3168.90 100
3169.03 113
3169.16 125
3169.29 135
3169.42 142
3169.55 147
3169.67 149
3169.80 148
3169.93 146
3170.06 143
3170.19 139
3170.32 133
3170.45 125
3170.58 116
3170.71 106
3170.83 94
3170.96 83
3171.09 73
3171.22 66
3171.35 62
3171.48 61
3171.61 60
3171.74 59
3171.87 57
3172.00 55
3172.12 52
3172.25 51
3172.38 55
3172.51 65
3172.64 80
3172.77 99
3172.90 118
3173.03 133
3173.16 142
3173.28 143
3173.41 136
3173.54 124
3173.67 110
3173.80 95
3173.93 83
3174.06 74
3174.19 69
3174.32 65
3174.45 62
3174.57 59
3174.70 57
3174.83 56
3174.96 56
3175.09 57
3175.22 58
3175.35 60
3175.48 60
3175.61 59
3175.74 57
3175.87 54
3175.99 52
3176.12 52
3176.25 55
3176.38 61
3176.51 70
3176.64 81
3176.77 93
3176.90 102
3177.03 110
3177.16 115
3177.28 119
3177.41 123
3177.54 127
3177.67 135
3177.80 146
3177.93 158
3178.06 170
3178.19 181
3178.32 189
3178.45 193
3178.58 192
3178.70 188
3178.83 180
3178.96 170
3179.09 158
3179.22 147
3179.35 137
3179.48 129
3179.61 125
3179.74 124
3179.87 127
3180.00 133
3180.13 140
3180.25 147
3180.38 153
3180.51 159
3180.64 163
3180.77 166
3180.90 168
3181.03 169
3181.16 170
3181.29 171
3181.42 171
3181.55 170
3181.67 167
3181.80 162
3181.93 154
3182.06 145
3182.19 134
3182.32 124
3182.45 117
3182.58 112
3182.71 112
3182.84 114
3182.97 119
3183.10 125
3183.23 131
3183.35 135
3183.48 138
3183.61 140
3183.74 140
3183.87 140
3184.00 140
3184.13 142
3184.26 144
3184.39 148
3184.52 153
3184.65 160
3184.78 167
3184.90 174
3185.03 179
3185.16 182
3185.29 185
3185.42 186
3185.55 187
3185.68 189
3185.81 193
3185.94 198
3186.07 203
3186.20 207
3186.33 207
3186.46 204
3186.59 196
3186.71 187
3186.84 177
3186.97 168
3187.10 162
3187.23 159
3187.36 157
3187.49 156
3187.62 155
3187.75 151
3187.88 147
3188.01 141
3188.14 135
3188.27 129
3188.40 126
3188.52 125
3188.65 126
3188.78 129
3188.91 135
3189.04 141
3189.17 148
3189.30 154
3189.43 160
3189.56 165
3189.69 167
3189.82 167
3189.95 163
3190.08 157
3190.21 150
3190.33 142
3190.46 134
3190.59 127
3190.72 121
3190.85 116
3190.98 111
3191.11 105
3191.24 96
3191.37 86
3191.50 74
3191.63 61
3191.76 47
3191.89 32
3192.02 17
3192.15 1
3192.28 0
3192.40 0
3192.53 0
3192.66 0
3192.79 0
3192.92 0
3193.05 0
3193.18 3
3193.31 30
3193.44 59
3193.57 87
3193.70 112
3193.83 133
3193.96 150
3194.09 164
3194.22 174
3194.35 181
3194.48 183
3194.60 182
3194.73 178
3194.86 172
3194.99 165
3195.12 158
3195.25 151
3195.38 144
3195.51 135
3195.64 126
3195.77 117
3195.90 109
3196.03 103
3196.16 100
3196.29 102
3196.42 108
3196.55 117
3196.68 128
3196.81 140
3196.93 151
3197.06 160
3197.19 167
3197.32 170
3197.45 171
3197.58 169
3197.71 165
3197.84 160
3197.97 153
3198.10 147
3198.23 142
3198.36 137
3198.49 134
3198.62 132
3198.75 130
3198.88 127
3199.01 123
3199.14 117
3199.27 110
3199.40 102
3199.52 95
3199.65 90
3199.78 89
3199.91 90
3200.04 96
3200.17 103
3200.30 112
3200.43 120
3200.56 127
3200.69 134
3200.82 141
3200.95 148
3201.08 156
3201.21 164
3201.34 173
3201.47 181
3201.60 186
3201.73 188
3201.86 188
3201.99 184
3202.12 178
3202.25 171
3202.38 163
3202.50 154
3202.63 146
3202.76 139
3202.89 134
3203.02 132
3203.15 134
3203.28 139
3203.41 149
3203.54 162
3203.67 177
3203.80 194
3203.93 209
3204.06 221
3204.19 229
3204.32 232
3204.45 232
3204.58 228
3204.71 224
3204.84 219
3204.97 215
3205.10 211
3205.23 206
3205.36 199
3205.49 189
3205.62 175
3205.75 160
3205.87 144
3206.00 129
3206.13 117
3206.26 110
3206.39 108
3206.52 111
3206.65 120
3206.78 132
3206.91 146
3207.04 161
3207.17 174
3207.30 184
3207.43 190
3207.56 191
3207.69 186
3207.82 177
3207.95 165
3208.08 154
3208.21 145
3208.34 138
3208.47 135
3208.60 133
3208.73 132
3208.86 129
3208.99 124
3209.12 116
3209.25 107
3209.38 98
3209.51 91
3209.64 88
3209.77 88
3209.90 93
3210.03 101
3210.15 113
3210.28 127
3210.41 141
3210.54 155
3210.67 167
3210.80 176
3210.93 181
3211.06 182
3211.19 180
3211.32 177
3211.45 173
3211.58 170
3211.71 168
3211.84 167
3211.97 165
3212.10 163
3212.23 159
3212.36 156
3212.49 153
3212.62 151
3212.75 151
3212.88 151
3213.01 149
3213.14 143
3213.27 133
3213.40 119
3213.53 103
3213.66 87
3213.79 72
3213.92 61
3214.05 54
3214.18 52
3214.31 53
3214.44 57
3214.57 63
3214.70 71
3214.83 81
3214.96 91
3215.09 101
3215.22 110
3215.35 118
3215.48 123
3215.61 126
3215.74 127
3215.87 125
3216.00 121
3216.13 118
3216.26 114
3216.39 113
3216.52 114
3216.65 120
3216.78 131
3216.91 146
3217.04 164
3217.17 181
3217.29 197
3217.42 208
3217.55 212
3217.68 211
3217.81 205
3217.94 195
3218.07 185
3218.20 176
3218.33 168
3218.46 162
3218.59 157
3218.72 153
3218.85 149
3218.98 144
3219.11 139
3219.24 134
3219.37 130
3219.50 126
3219.63 125
3219.76 125
3219.89 126
3220.02 129
3220.15 131
3220.28 131
3220.41 130
3220.54 125
3220.67 117
3220.80 106
3220.93 93
3221.06 80
3221.19 67
3221.32 57
3221.45 49
3221.58 44
3221.71 42
3221.84 42
3221.97 45
3222.10 48
3222.23 52
3222.36 56
3222.49 58
3222.62 60
3222.75 60
3222.88 59
3223.01 57
3223.14 54
3223.27 51
3223.40 45
3223.53 36
3223.66 25
3223.79 11
3223.92 0
3224.05 0
3224.18 0
3224.31 0
3224.44 0
3224.57 0
3224.70 0
3224.83 0
3224.96 8
3225.09 21
3225.22 34
3225.35 45
3225.48 55
3225.61 66
3225.74 79
3225.87 95
3226.00 112
3226.13 128
3226.26 141
3226.39 151
3226.52 155
3226.65 155
3226.78 151
3226.91 146
3227.04 142
3227.17 141
3227.30 143
3227.43 147
3227.56 153
3227.69 158
3227.82 162
3227.95 162
3228.08 159
3228.21 154
3228.35 148
3228.48 142
3228.61 137
3228.74 133
3228.87 132
3229.00 134
3229.13 139
3229.26 147
3229.39 160
3229.52 175
3229.65 192
3229.78 208
3229.91 223
3230.04 234
3230.17 239
3230.30 239
3230.43 233
3230.56 221
3230.69 205
3230.82 185
3230.95 163
3231.08 142
3231.21 122
3231.34 105
3231.47 93
3231.60 87
3231.73 86
3231.86 91
3231.99 99
3232.12 109
3232.25 118
3232.38 126
3232.51 132
3232.64 134
3232.77 133
3232.90 129
3233.03 124
3233.16 120
3233.29 115
3233.42 111
3233.55 107
3233.68 101
3233.81 93
3233.94 81
3234.07 68
3234.20 53
3234.33 40
3234.46 29
3234.59 21
3234.72 16
3234.85 14
3234.98 14
3235.11 13
3235.24 12
3235.37 10
3235.51 8
3235.64 8
3235.77 11
3235.90 15
3236.03 22
3236.16 32
3236.29 44
3236.42 57
3236.55 72
3236.68 86
3236.81 99
3236.94 109
3237.07 115
3237.20 116
3237.33 111
3237.46 102
3237.59 90
3237.72 78
3237.85 66
3237.98 57
3238.11 51
3238.24 49
3238.37 50
3238.50 56
3238.63 65
3238.76 79
3238.89 98
3239.02 121
3239.15 146
3239.28 174
3239.41 200
3239.54 223
3239.67 240
3239.81 251
3239.94 253
3240.07 248
3240.20 237
3240.33 219
3240.46 196
3240.59 170
3240.72 141
3240.85 112
3240.98 84
3241.11 60
3241.24 41
3241.37 27
3241.50 19
3241.63 18
3241.76 21
3241.89 29
3242.02 39
3242.15 50
3242.28 61
3242.41 68
3242.54 70
3242.67 66
3242.80 57
3242.93 45
3243.06 32
3243.20 23
3243.33 19
3243.46 23
3243.59 34
3243.72 49
3243.85 67
3243.98 84
3244.11 99
3244.24 111
3244.37 118
3244.50 123
3244.63 124
3244.76 122
3244.89 116
3245.02 107
3245.15 95
3245.28 81
3245.41 65
3245.54 49
3245.67 35
3245.80 25
3245.93 19
3246.06 17
3246.20 20
3246.33 26
3246.46 35
3246.59 45
3246.72 56
3246.85 67
3246.98 76
3247.11 84
3247.24 91
3247.37 97
3247.50 101
3247.63 104
3247.76 106
3247.89 107
3248.02 109
3248.15 110
3248.28 110
3248.41 110
3248.54 109
3248.67 107
3248.81 102
3248.94 95
3249.07 86
3249.20 75
3249.33 64
3249.46 54
3249.59 44
3249.72 37
3249.85 31
3249.98 28
3250.11 27
3250.24 29
3250.37 32
3250.50 39
3250.63 48
3250.76 59
3250.89 72
3251.02 84
3251.16 96
3251.29 105
3251.42 110
3251.55 112
3251.68 109
3251.81 103
3251.94 94
3252.07 83
3252.20 71
3252.33 59
3252.46 47
3252.59 36
3252.72 26
3252.85 19
3252.98 15
3253.11 14
3253.24 16
3253.38 19
3253.51 24
3253.64 30
3253.77 35
3253.90 41
3254.03 46
3254.16 51
3254.29 57
3254.42 63
3254.55 69
3254.68 74
3254.81 77
3254.94 78
3255.07 75
3255.20 68
3255.33 57
3255.47 44
3255.60 29
3255.73 13
3255.86 0
3255.99 0
3256.12 0
3256.25 0
3256.38 0
3256.51 0
3256.64 0
3256.77 0
3256.90 4
3257.03 18
3257.16 32
3257.30 43
3257.43 52
3257.56 58
3257.69 63
3257.82 66
3257.95 69
3258.08 70
3258.21 71
3258.34 72
3258.47 74
3258.60 78
3258.73 86
3258.86 96
3258.99 109
3259.13 123
3259.26 136
3259.39 146
3259.52 151
3259.65 152
3259.78 148
3259.91 140
3260.04 130
3260.17 119
3260.30 106
3260.43 94
3260.56 82
3260.69 70
3260.82 60
3260.96 53
3261.09 50
3261.22 50
3261.35 55
3261.48 62
3261.61 69
3261.74 76
3261.87 81
3262.00 83
3262.13 83
3262.26 81
3262.39 78
3262.53 74
3262.66 70
3262.79 66
3262.92 60
3263.05 53
3263.18 44
3263.31 35
3263.44 24
3263.57 14
3263.70 5
3263.83 0
3263.96 0
3264.09 0
3264.23 8
3264.36 22
3264.49 39
3264.62 56
3264.75 72
3264.88 83
3265.01 90
3265.14 92
3265.27 92
3265.40 91
3265.53 90
3265.67 92
3265.80 96
3265.93 99
3266.06 101
3266.19 101
3266.32 99
3266.45 94
3266.58 89
3266.71 87
3266.84 88
3266.97 92
3267.10 100
3267.24 110
3267.37 120
3267.50 130
3267.63 139
3267.76 147
3267.89 153
3268.02 158
3268.15 162
3268.28 166
3268.41 169
3268.54 169
3268.68 167
3268.81 163
3268.94 156
3269.07 146
3269.20 135
3269.33 123
3269.46 111
3269.59 101
3269.72 93
3269.85 88
3269.99 86
3270.12 87
3270.25 92
3270.38 99
3270.51 107
3270.64 114
3270.77 121
3270.90 126
3271.03 129
3271.16 130
3271.29 128
3271.43 125
3271.56 121
3271.69 117
3271.82 114
3271.95 113
3272.08 114
3272.21 116
3272.34 117
3272.47 117
3272.60 114
3272.74 108
3272.87 100
3273.00 92
3273.13 87
3273.26 87
3273.39 91
3273.52 99
3273.65 110
3273.78 120
3273.91 127
3274.05 130
3274.18 130
3274.31 128
3274.44 126
3274.57 125
3274.70 126
3274.83 129
3274.96 133
3275.09 139
3275.23 144
3275.36 151
3275.49 159
3275.62 169
3275.75 181
3275.88 193
3276.01 206
3276.14 216
3276.27 222
3276.41 221
3276.54 213
3276.67 200
3276.80 183
3276.93 165
3277.06 149
3277.19 136
3277.32 127
3277.45 122
3277.58 118
3277.72 114
3277.85 109
3277.98 102
3278.11 94
3278.24 85
3278.37 78
3278.50 73
3278.63 70
3278.77 68
3278.90 68
3279.03 67
3279.16 65
3279.29 63
3279.42 61
3279.55 60
3279.68 61
3279.81 66
3279.95 74
3280.08 84
3280.21 95
3280.34 106
3280.47 114
3280.60 119
3280.73 120
3280.86 118
3280.99 114
3281.13 111
3281.26 110
3281.39 112
3281.52 118
3281.65 127
3281.78 137
3281.91 148
3282.04 157
3282.18 163
3282.31 164
3282.44 160
3282.57 152
3282.70 142
3282.83 130
3282.96 121
3283.09 114
3283.22 112
3283.36 113
3283.49 117
3283.62 122
3283.75 128
3283.88 131
3284.01 133
3284.14 133
3284.27 132
3284.41 131
3284.54 132
3284.67 133
3284.80 135
3284.93 136
3285.06 137
3285.19 136
3285.32 134
3285.46 132
3285.59 131
3285.72 131
3285.85 133
3285.98 137
3286.11 142
3286.24 147
3286.37 151
3286.51 154
3286.64 154
3286.77 150
3286.90 143
3287.03 131
3287.16 114
3287.29 95
3287.43 75
3287.56 57
3287.69 43
3287.82 34
3287.95 31
3288.08 34
3288.21 40
3288.34 47
3288.48 52
3288.61 55
3288.74 55
3288.87 51
3289.00 45
3289.13 38
3289.26 30
3289.40 22
3289.53 14
3289.66 7
3289.79 0
3289.92 0
3290.05 0
3290.18 0
3290.31 0
3290.45 0
3290.58 6
3290.71 13
3290.84 20
3290.97 24
3291.10 23
3291.23 18
3291.37 8
3291.50 0
3291.63 0
3291.76 0
3291.89 0
3292.02 0
3292.15 0
3292.29 0
3292.42 15
3292.55 31
3292.68 47
3292.81 63
3292.94 79
3293.07 96
3293.21 113
3293.34 129
3293.47 142
3293.60 150
3293.73 152
3293.86 150
3293.99 143
3294.13 134
3294.26 124
3294.39 114
3294.52 104
3294.65 95
3294.78 85
3294.91 76
3295.05 67
3295.18 60
3295.31 55
3295.44 53
3295.57 53
3295.70 56
3295.83 60
3295.97 67
3296.10 75
3296.23 86
3296.36 98
3296.49 113
3296.62 129
3296.75 146
3296.89 160
3297.02 169
3297.15 173
3297.28 170
3297.41 162
3297.54 149
3297.68 135
3297.81 122
3297.94 112
3298.07 105
3298.20 99
3298.33 92
3298.46 82
3298.60 70
3298.73 54
3298.86 36
3298.99 20
3299.12 6
3299.25 0
3299.38 0
3299.52 0
3299.65 0
3299.78 4
3299.91 9
3300.04 15
3300.17 20
3300.31 25
3300.44 32
3300.57 40
3300.70 48
3300.83 57
3300.96 65
3301.10 73
3301.23 80
3301.36 85
3301.49 88
3301.62 91
3301.75 92
3301.88 92
3302.02 91
3302.15 89
3302.28 86
3302.41 83
3302.54 79
3302.67 76
3302.81 73
3302.94 72
3303.07 71
3303.20 71
3303.33 73
3303.46 77
3303.60 84
3303.73 94
3303.86 106
3303.99 120
3304.12 134
3304.25 146
3304.39 157
3304.52 165
3304.65 168
3304.78 169
3304.91 167
3305.04 163
3305.18 158
3305.31 152
3305.44 145
3305.57 138
3305.70 130
3305.83 120
3305.97 108
3306.10 94
3306.23 79
3306.36 64
3306.49 50
3306.62 38
3306.76 27
3306.89 19
3307.02 13
3307.15 9
3307.28 6
3307.41 6
3307.55 8
3307.68 12
3307.81 18
3307.94 25
3308.07 34
3308.20 42
3308.34 49
3308.47 54
3308.60 57
3308.73 56
3308.86 52
3308.99 45
3309.13 37
3309.26 28
3309.39 20
3309.52 15
3309.65 15
3309.79 19
3309.92 29
3310.05 40
3310.18 52
3310.31 61
3310.44 65
3310.58 63
3310.71 55
3310.84 43
3310.97 28
3311.10 13
3311.23 1
3311.37 0
3311.50 0
3311.63 0
3311.76 0
3311.89 0
3312.03 0
3312.16 0
3312.29 0
3312.42 0
3312.55 14
3312.68 33
3312.82 53
3312.95 73
3313.08 90
3313.21 100
3313.34 104
3313.48 99
3313.61 89
3313.74 75
3313.87 61
3314.00 50
3314.13 45
3314.27 46
3314.40 54
3314.53 66
3314.66 80
3314.79 93
3314.93 103
3315.06 110
3315.19 113
3315.32 114
3315.45 114
3315.58 115
3315.72 118
3315.85 123
3315.98 128
3316.11 132
3316.24 133
3316.38 130
3316.51 123
3316.64 113
3316.77 103
3316.90 94
3317.04 91
3317.17 93
3317.30 100
3317.43 112
3317.56 127
3317.69 141
3317.83 153
3317.96 162
3318.09 165
3318.22 163
3318.35 156
3318.49 144
3318.62 130
3318.75 115
3318.88 101
3319.01 89
3319.15 79
3319.28 73
3319.41 69
3319.54 66
3319.67 63
3319.81 60
3319.94 56
3320.07 51
3320.20 46
3320.33 40
3320.47 34
3320.60 29
3320.73 25
3320.86 24
3320.99 24
3321.13 28
3321.26 34
3321.39 42
3321.52 50
3321.65 59
3321.79 66
3321.92 73
3322.05 79
3322.18 84
3322.31 90
3322.45 96
3322.58 102
3322.71 108
3322.84 115
3322.97 122
3323.11 131
3323.24 142
3323.37 154
3323.50 167
3323.63 180
3323.77 190
3323.90 195
3324.03 195
3324.16 188
3324.29 177
3324.43 162
3324.56 145
3324.69 127
3324.82 110
3324.95 92
3325.09 76
3325.22 60
3325.35 46
3325.48 33
3325.61 23
3325.75 16
3325.88 12
3326.01 11
3326.14 13
3326.27 18
3326.41 25
3326.54 35
3326.67 47
3326.80 60
3326.94 73
3327.07 84
3327.20 91
3327.33 93
3327.46 91
3327.60 84
3327.73 74
3327.86 64
3327.99 55
3328.12 49
3328.26 45
3328.39 44
3328.52 46
3328.65 49
3328.78 53
3328.92 56
3329.05 59
3329.18 62
3329.31 64
3329.45 64
3329.58 62
3329.71 57
3329.84 51
3329.97 44
3330.11 37
3330.24 33
3330.37 32
3330.50 35
3330.63 42
3330.77 52
3330.90 63
3331.03 74
3331.16 85
3331.30 94
3331.43 101
3331.56 109
3331.69 116
3331.82 123
3331.96 130
3332.09 136
3332.22 140
3332.35 144
3332.49 147
3332.62 152
3332.75 159
3332.88 171
3333.01 187
3333.15 206
3333.28 227
3333.41 247
3333.54 263
3333.68 273
3333.81 277
3333.94 276
3334.07 273
3334.20 270
3334.34 269
3334.47 272
3334.60 279
3334.73 289
3334.87 300
3335.00 309
3335.13 317
3335.26 324
3335.39 330
3335.53 338
3335.66 347
3335.79 357
3335.92 367
3336.06 376
3336.19 379
3336.32 377
3336.45 368
3336.59 353
3336.72 335
3336.85 316
3336.98 298
3337.11 283
3337.25 272
3337.38 263
3337.51 253
3337.64 242
3337.78 225
3337.91 203
3338.04 175
3338.17 144
3338.31 113
3338.44 86
3338.57 67
3338.70 55
3338.83 52
3338.97 54
3339.10 59
3339.23 64
3339.36 67
3339.50 68
3339.63 66
3339.76 63
3339.89 59
3340.03 56
3340.16 53
3340.29 51
3340.42 50
3340.55 49
3340.69 50
3340.82 50
3340.95 51
3341.08 52
3341.22 52
3341.35 50
3341.48 46
3341.61 39
3341.75 31
3341.88 22
3342.01 11
3342.14 0
3342.28 0
3342.41 0
3342.54 0
3342.67 0
3342.81 0
3342.94 0
3343.07 0
3343.20 7
3343.34 23
3343.47 38
3343.60 49
3343.73 58
3343.86 65
3344.00 71
3344.13 76
3344.26 82
3344.39 88
3344.53 95
3344.66 102
3344.79 108
3344.92 112
3345.06 116
3345.19 118
3345.32 120
3345.45 121
3345.59 122
3345.72 124
3345.85 127
3345.98 131
3346.12 137
3346.25 144
3346.38 150
3346.51 158
3346.65 165
3346.78 171
3346.91 177
3347.04 182
3347.18 186
3347.31 188
3347.44 186
3347.57 180
3347.71 170
3347.84 156
3347.97 139
3348.10 120
3348.24 101
3348.37 85
3348.50 73
3348.63 64
3348.77 59
3348.90 57
3349.03 56
3349.16 56
3349.30 56
3349.43 55
3349.56 54
3349.69 53
3349.83 52
3349.96 49
3350.09 46
3350.22 43
3350.36 39
3350.49 37
3350.62 38
3350.75 41
3350.89 49
3351.02 59
3351.15 70
3351.29 82
3351.42 92
3351.55 98
3351.68 102
3351.82 102
3351.95 99
3352.08 94
3352.21 88
3352.35 81
3352.48 74
3352.61 66
3352.74 57
3352.88 47
3353.01 35
3353.14 23
3353.27 12
3353.41 3
3353.54 0
3353.67 0
3353.80 2
3353.94 10
3354.07 22
3354.20 33
3354.34 45
3354.47 55
3354.60 65
3354.73 75
3354.87 85
3355.00 97
3355.13 110
3355.26 123
3355.40 135
3355.53 144
3355.66 150
3355.79 152
3355.93 152
3356.06 150
3356.19 150
3356.33 151
3356.46 155
3356.59 160
3356.72 166
3356.86 172
3356.99 177
3357.12 182
3357.25 187
3357.39 192
3357.52 198
3357.65 202
3357.78 204
3357.92 203
3358.05 197
3358.18 187
3358.32 173
3358.45 158
3358.58 144
3358.71 133
3358.85 125
3358.98 121
3359.11 121
3359.24 122
3359.38 123
3359.51 121
3359.64 117
3359.78 108
3359.91 97
3360.04 82
3360.17 65
3360.31 49
3360.44 33
3360.57 18
3360.71 7
3360.84 0
3360.97 0
3361.10 0
3361.24 0
3361.37 0
3361.50 0
3361.63 0
3361.77 0
3361.90 0
3362.03 5
3362.17 11
3362.30 17
3362.43 23
3362.56 30
3362.70 38
3362.83 46
3362.96 54
3363.10 63
3363.23 70
3363.36 77
3363.49 83
3363.63 88
3363.76 94
3363.89 99
3364.02 102
3364.16 103
3364.29 101
3364.42 95
3364.56 85
3364.69 72
3364.82 58
3364.95 45
3365.09 35
3365.22 28
3365.35 26
3365.49 28
3365.62 31
3365.75 35
3365.88 37
3366.02 39
3366.15 40
3366.28 43
3366.42 48
3366.55 57
3366.68 69
3366.82 86
3366.95 103
3367.08 120
3367.21 133
3367.35 142
3367.48 147
3367.61 148
3367.75 147
3367.88 147
3368.01 148
3368.14 151
3368.28 156
3368.41 162
3368.54 166
3368.68 168
3368.81 167
3368.94 164
3369.07 160
3369.21 156
3369.34 152
3369.47 148
3369.61 143
3369.74 136
3369.87 126
3370.01 113
3370.14 98
3370.27 84
3370.40 71
3370.54 62
3370.67 56
3370.80 53
3370.94 52
3371.07 50
3371.20 49
3371.33 47
3371.47 45
3371.60 45
3371.73 48
3371.87 56
3372.00 66
3372.13 78
3372.27 90
3372.40 101
3372.53 108
3372.66 112
3372.80 114
3372.93 115
3373.06 117
3373.20 120
3373.33 125
3373.46 131
3373.60 136
3373.73 140
3373.86 140
3373.99 138
3374.13 132
3374.26 125
3374.39 118
3374.53 112
3374.66 108
3374.79 105
3374.93 103
3375.06 102
3375.19 102
3375.33 100
3375.46 98
3375.59 94
3375.72 89
3375.86 84
3375.99 78
3376.12 72
3376.26 68
3376.39 65
3376.52 65
3376.66 65
3376.79 67
3376.92 68
3377.06 70
3377.19 72
3377.32 75
3377.45 76
3377.59 78
3377.72 79
3377.85 80
3377.99 81
3378.12 81
3378.25 82
3378.39 83
3378.52 83
3378.65 84
3378.79 82
3378.92 80
3379.05 76
3379.19 73
3379.32 71
3379.45 72
3379.58 76
3379.72 82
3379.85 90
3379.98 98
3380.12 105
3380.25 108
3380.38 108
3380.52 105
3380.65 100
3380.78 93
3380.92 85
3381.05 76
3381.18 66
3381.32 54
3381.45 40
3381.58 25
3381.72 9
3381.85 0
3381.98 0
3382.11 0
3382.25 0
3382.38 0
3382.51 0
3382.65 0
3382.78 0
3382.91 2
3383.05 20
3383.18 40
3383.31 61
3383.45 81
3383.58 100
3383.71 114
3383.85 124
3383.98 129
3384.11 131
3384.25 129
3384.38 127
3384.51 126
3384.65 126
3384.78 128
3384.91 130
3385.05 131
3385.18 129
3385.31 125
3385.45 119
3385.58 112
3385.71 105
3385.84 101
3385.98 100
3386.11 101
3386.24 104
3386.38 106
3386.51 106
3386.64 103
3386.78 97
3386.91 87
3387.04 76
3387.18 65
3387.31 56
3387.44 51
3387.58 50
3387.71 54
3387.84 61
3387.98 69
3388.11 77
3388.24 82
3388.38 83
3388.51 82
3388.64 79
3388.78 75
3388.91 72
3389.04 71
3389.18 72
3389.31 71
3389.44 68
3389.58 62
3389.71 51
3389.84 38
3389.98 23
3390.11 9
3390.24 0
3390.38 0
3390.51 0
3390.64 1
3390.78 15
3390.91 31
3391.04 49
3391.18 66
3391.31 79
3391.44 89
3391.58 94
3391.71 95
3391.84 93
3391.98 90
3392.11 87
3392.24 86
3392.38 86
3392.51 89
3392.64 94
3392.78 100
3392.91 105
3393.05 109
3393.18 111
3393.31 109
3393.45 104
3393.58 97
3393.71 89
3393.85 81
3393.98 76
3394.11 72
3394.25 71
3394.38 72
3394.51 75
3394.65 79
3394.78 85
3394.91 91
3395.05 99
3395.18 107
3395.31 114
3395.45 119
3395.58 122
3395.71 122
3395.85 118
3395.98 113
3396.11 107
3396.25 103
3396.38 100
3396.51 99
3396.65 100
3396.78 103
3396.92 106
3397.05 107
3397.18 107
3397.32 104
3397.45 97
3397.58 86
3397.72 71
3397.85 52
3397.98 31
3398.12 10
3398.25 0
3398.38 0
3398.52 0
3398.65 0
3398.78 0
3398.92 0
3399.05 0
3399.18 6
3399.32 12
3399.45 15
3399.59 16
3399.72 18
3399.85 20
3399.99 25
3400.12 33
3400.25 42
3400.39 54
3400.52 65
3400.65 74
3400.79 80
3400.92 81
3401.05 77
3401.19 68
3401.32 55
3401.46 41
3401.59 27
3401.72 17
3401.86 12
3401.99 12
3402.12 15
3402.26 20
3402.39 26
3402.52 31
3402.66 35
3402.79 39
3402.92 44
3403.06 50
3403.19 59
3403.33 69
3403.46 80
3403.59 91
3403.73 102
3403.86 114
3403.99 126
3404.13 140
3404.26 155
3404.39 171
3404.53 189
3404.66 208
3404.80 227
3404.93 246
3405.06 265
3405.20 284
3405.33 301
3405.46 315
3405.60 326
3405.73 332
3405.86 334
3406.00 332
3406.13 328
3406.27 323
3406.40 319
3406.53 317
3406.67 317
3406.80 320
3406.93 324
3407.07 329
3407.20 333
3407.33 337
3407.47 339
3407.60 340
3407.74 340
3407.87 341
3408.00 343
3408.14 346
3408.27 350
3408.40 353
3408.54 355
3408.67 354
3408.81 350
3408.94 341
3409.07 328
3409.21 312
3409.34 294
3409.47 275
3409.61 255
3409.74 238
3409.88 225
3410.01 217
3410.14 215
3410.28 219
3410.41 226
3410.54 234
3410.68 242
3410.81 247
3410.95 248
3411.08 245
3411.21 239
3411.35 231
3411.48 225
3411.61 221
3411.75 221
3411.88 224
3412.02 232
3412.15 243
3412.28 255
3412.42 266
3412.55 275
3412.68 279
3412.82 278
3412.95 271
3413.09 258
3413.22 241
3413.35 221
3413.49 200
3413.62 180
3413.75 163
3413.89 150
3414.02 142
3414.16 141
3414.29 145
3414.42 154
3414.56 166
3414.69 179
3414.83 191
3414.96 199
3415.09 203
3415.23 203
3415.36 200
3415.49 196
3415.63 191
3415.76 187
3415.90 184
3416.03 182
3416.16 181
3416.30 179
3416.43 178
3416.57 176
3416.70 174
3416.83 172
3416.97 171
3417.10 169
3417.24 166
3417.37 163
3417.50 158
3417.64 152
3417.77 145
3417.90 140
3418.04 136
3418.17 133
3418.31 131
3418.44 132
3418.57 134
3418.71 137
3418.84 140
3418.98 143
3419.11 146
3419.24 148
3419.38 148
3419.51 145
3419.65 140
3419.78 133
3419.91 126
3420.05 120
3420.18 115
3420.32 114
3420.45 115
3420.58 120
3420.72 127
3420.85 134
3420.98 142
3421.12 151
3421.25 161
3421.39 170
3421.52 178
3421.65 185
3421.79 189
3421.92 189
3422.06 183
3422.19 173
3422.32 160
3422.46 146
3422.59 131
3422.73 119
3422.86 108
3422.99 99
3423.13 92
3423.26 85
3423.40 80
3423.53 77
3423.66 75
3423.80 76
3423.93 80
3424.07 85
3424.20 90
3424.33 94
3424.47 96
3424.60 96
3424.74 93
3424.87 88
3425.00 82
3425.14 75
3425.27 68
3425.41 61
3425.54 54
3425.67 46
3425.81 37
3425.94 28
3426.08 20
3426.21 15
3426.35 15
3426.48 20
3426.61 32
3426.75 49
3426.88 71
3427.02 95
3427.15 116
3427.28 133
3427.42 143
3427.55 146
3427.69 142
3427.82 133
3427.95 120
3428.09 107
3428.22 94
3428.36 85
3428.49 79
3428.62 76
3428.76 75
3428.89 75
3429.03 77
3429.16 79
3429.30 83
3429.43 92
3429.56 104
3429.70 121
3429.83 141
3429.97 159
3430.10 172
3430.23 177
3430.37 172
3430.50 157
3430.64 136
3430.77 112
3430.90 92
3431.04 79
3431.17 74
3431.31 78
3431.44 88
3431.58 100
3431.71 111
3431.84 116
3431.98 116
3432.11 109
3432.25 100
3432.38 89
3432.51 80
3432.65 74
3432.78 74
3432.92 79
3433.05 90
3433.19 107
3433.32 127
3433.45 149
3433.59 170
3433.72 186
3433.86 197
3433.99 201
3434.13 196
3434.26 186
3434.39 172
3434.53 157
3434.66 143
3434.80 130
3434.93 121
3435.06 115
3435.20 111
3435.33 108
3435.47 107
3435.60 107
3435.74 109
3435.87 111
3436.00 116
3436.14 125
3436.27 137
3436.41 152
3436.54 168
3436.68 183
3436.81 193
3436.94 196
3437.08 190
3437.21 175
3437.35 154
3437.48 129
3437.62 104
3437.75 81
3437.88 62
3438.02 48
3438.15 38
3438.29 31
3438.42 27
3438.56 25
3438.69 24
3438.82 24
3438.96 23
3439.09 19
3439.23 13
3439.36 3
3439.50 0
3439.63 0
3439.76 0
3439.90 0
3440.03 0
3440.17 0
3440.30 0
3440.44 17
3440.57 41
3440.71 63
3440.84 81
3440.97 93
3441.11 99
3441.24 100
3441.38 98
3441.51 95
3441.65 94
3441.78 96
3441.91 99
3442.05 104
3442.18 109
3442.32 112
3442.45 113
3442.59 112
3442.72 109
3442.85 105
3442.99 102
3443.12 101
3443.26 103
3443.39 107
3443.53 115
3443.66 125
3443.80 138
3443.93 151
3444.06 163
3444.20 173
3444.33 181
3444.47 185
3444.60 185
3444.74 182
3444.87 177
3445.01 170
3445.14 162
3445.27 153
3445.41 144
3445.54 135
3445.68 128
3445.81 121
3445.95 116
3446.08 113
3446.22 111
3446.35 112
3446.48 113
3446.62 113
3446.75 112
3446.89 108
3447.02 101
3447.16 91
3447.29 79
3447.43 68
3447.56 58
3447.69 52
3447.83 50
3447.96 52
3448.10 57
3448.23 62
3448.37 67
3448.50 71
3448.64 73
3448.77 74
3448.91 73
3449.04 73
3449.17 75
3449.31 79
3449.44 85
3449.58 93
3449.71 101
3449.85 108
3449.98 112
3450.12 111
3450.25 107
3450.38 100
3450.52 91
3450.65 84
3450.79 79
3450.92 80
3451.06 87
3451.19 98
3451.33 112
3451.46 127
3451.60 140
3451.73 151
3451.86 159
3452.00 164
3452.13 168
3452.27 170
3452.40 171
3452.54 172
3452.67 172
3452.81 169
3452.94 165
3453.08 158
3453.21 149
3453.35 138
3453.48 128
3453.61 118
3453.75 111
3453.88 105
3454.02 101
3454.15 98
3454.29 96
3454.42 95
3454.56 93
3454.69 90
3454.83 88
3454.96 87
3455.10 88
3455.23 91
3455.36 95
3455.50 100
3455.63 106
3455.77 110
3455.90 111
3456.04 110
3456.17 107
3456.31 103
3456.44 100
3456.58 99
3456.71 103
3456.85 110
3456.98 119
3457.11 129
3457.25 138
3457.38 143
3457.52 145
3457.65 143
3457.79 139
3457.92 134
3458.06 130
3458.19 128
3458.33 126
3458.46 126
3458.60 125
3458.73 124
3458.87 124
3459.00 125
3459.14 127
3459.27 131
3459.40 135
3459.54 140
3459.67 144
3459.81 148
3459.94 152
3460.08 157
3460.21 163
3460.35 170
3460.48 177
3460.62 183
3460.75 187
3460.89 187
3461.02 183
3461.16 176
3461.29 168
3461.43 159
3461.56 152
3461.70 147
3461.83 145
3461.96 146
3462.10 150
3462.23 156
3462.37 165
3462.50 175
3462.64 186
3462.77 197
3462.91 208
3463.04 217
3463.18 223
3463.31 226
3463.45 224
3463.58 218
3463.72 208
3463.85 197
3463.99 185
3464.12 175
3464.26 168
3464.39 166
3464.53 167
3464.66 171
3464.80 177
3464.93 183
3465.06 188
3465.20 191
3465.33 191
3465.47 189
3465.60 186
3465.74 182
3465.87 178
3466.01 173
3466.14 168
3466.28 161
3466.41 152
3466.55 142
3466.68 131
3466.82 120
3466.95 110
3467.09 102
3467.22 98
3467.36 96
3467.49 97
3467.63 100
3467.76 104
3467.90 108
3468.03 112
3468.17 117
3468.30 120
3468.44 123
3468.57 125
3468.71 125
3468.84 123
3468.98 120
3469.11 115
3469.25 111
3469.38 109
3469.52 110
3469.65 114
3469.79 120
3469.92 128
3470.06 135
3470.19 140
3470.32 142
3470.46 140
3470.59 135
3470.73 129
3470.86 124
3471.00 120
3471.13 121
3471.27 126
3471.40 135
3471.54 147
3471.67 160
3471.81 171
3471.94 180
3472.08 184
3472.21 182
3472.35 175
3472.48 164
3472.62 151
3472.75 136
3472.89 124
3473.02 114
3473.16 108
3473.29 108
3473.43 112
3473.56 119
3473.70 128
3473.83 135
3473.97 140
3474.10 140
3474.24 134
3474.37 124
3474.51 109
3474.64 94
3474.78 80
3474.91 70
3475.05 65
3475.18 65
3475.32 68
3475.45 74
3475.59 80
3475.72 86
3475.86 89
3475.99 92
3476.13 93
3476.26 93
3476.40 93
3476.53 92
3476.67 90
3476.80 84
3476.94 74
3477.07 59
3477.21 41
3477.34 20
3477.48 0
3477.61 0
3477.75 0
3477.88 0
3478.02 0
3478.16 0
3478.29 0
3478.43 0
3478.56 2
3478.70 19
3478.83 34
3478.97 48
3479.10 60
3479.24 70
3479.37 78
3479.51 86
3479.64 92
3479.78 97
3479.91 100
3480.05 102
3480.18 104
3480.32 105
3480.45 108
3480.59 111
3480.72 115
3480.86 120
3480.99 125
3481.13 130
3481.26 134
3481.40 136
3481.53 139
3481.67 142
3481.80 146
3481.94 149
3482.07 152
3482.21 152
3482.34 150
3482.48 146
3482.61 139
3482.75 132
3482.88 128
3483.02 127
3483.15 132
3483.29 142
3483.43 156
3483.56 171
3483.70 186
3483.83 198
3483.97 208
3484.10 214
3484.24 216
3484.37 216
3484.51 214
3484.64 210
3484.78 204
3484.91 195
3485.05 185
3485.18 173
3485.32 159
3485.45 144
3485.59 129
3485.72 112
3485.86 96
3485.99 80
3486.13 66
3486.26 52
3486.40 39
3486.53 29
3486.67 21
3486.81 17
3486.94 19
3487.08 25
3487.21 36
3487.35 52
3487.48 71
3487.62 90
3487.75 106
3487.89 117
3488.02 124
3488.16 125
3488.29 121
3488.43 115
3488.56 108
3488.70 103
3488.83 101
3488.97 101
3489.10 105
3489.24 111
3489.38 118
3489.51 125
3489.65 132
3489.78 137
3489.92 140
3490.05 141
3490.19 140
3490.32 136
3490.46 131
3490.59 125
3490.73 119
3490.86 112
3491.00 106
3491.13 99
3491.27 93
3491.41 86
3491.54 77
3491.68 68
3491.81 60
3491.95 53
3492.08 47
3492.22 44
3492.35 45
3492.49 49
3492.62 55
3492.76 64
3492.89 74
3493.03 84
3493.16 94
3493.30 103
3493.44 111
3493.57 116
3493.71 118
3493.84 117
3493.98 114
3494.11 108
3494.25 101
3494.38 94
3494.52 89
3494.65 86
3494.79 87
3494.92 92
3495.06 103
3495.20 118
3495.33 135
3495.47 153
3495.60 169
3495.74 181
3495.87 186
3496.01 183
3496.14 174
3496.28 159
3496.41 139
3496.55 119
3496.69 98
3496.82 78
3496.96 60
3497.09 44
3497.23 29
3497.36 16
3497.50 5
3497.63 0
3497.77 0
3497.90 0
3498.04 0
3498.18 0
3498.31 8
3498.45 21
3498.58 37
3498.72 54
3498.85 73
3498.99 90
3499.12 105
3499.26 115
3499.39 122
3499.53 124
3499.67 123
3499.80 120
3499.94 118
3500.07 119
3500.21 124
3500.34 132
3500.48 143
3500.61 153
3500.75 161
3500.89 166
3501.02 166
3501.16 161
3501.29 154
3501.43 146
3501.56 139
3501.70 134
3501.83 130
3501.97 129
3502.11 128
3502.24 129
3502.38 132
3502.51 135
3502.65 142
3502.78 152
3502.92 164
3503.05 178
3503.19 191
3503.33 201
3503.46 207
3503.60 207
3503.73 202
3503.87 194
3504.00 187
3504.14 182
3504.27 183
3504.41 190
3504.55 202
3504.68 217
3504.82 232
3504.95 242
3505.09 246
3505.22 244
3505.36 235
3505.49 223
3505.63 210
3505.77 197
3505.90 187
3506.04 181
3506.17 178
3506.31 179
3506.44 184
3506.58 191
3506.72 202
3506.85 215
3506.99 229
3507.12 239
3507.26 246
3507.39 246
3507.53 240
3507.66 228
3507.80 213
3507.94 200
3508.07 190
3508.21 185
3508.34 187
3508.48 193
3508.61 203
3508.75 213
3508.89 220
3509.02 225
3509.16 225
3509.29 221
3509.43 215
3509.56 206
3509.70 195
3509.84 183
3509.97 171
3510.11 160
3510.24 151
3510.38 142
3510.51 136
3510.65 130
3510.79 124
3510.92 118
3511.06 109
3511.19 98
3511.33 86
3511.46 73
3511.60 61
3511.74 50
3511.87 41
3512.01 37
3512.14 35
3512.28 38
3512.41 43
3512.55 51
3512.69 61
3512.82 72
3512.96 82
3513.09 89
3513.23 94
3513.36 95
3513.50 94
3513.64 91
3513.77 87
3513.91 84
3514.04 81
3514.18 79
3514.31 78
3514.45 78
3514.59 77
3514.72 76
3514.86 75
3514.99 72
3515.13 69
3515.27 65
3515.40 60
3515.54 54
3515.67 48
3515.81 41
3515.94 34
3516.08 28
3516.22 23
3516.35 20
3516.49 20
3516.62 24
3516.76 31
3516.90 38
3517.03 44
3517.17 47
3517.30 47
3517.44 45
3517.57 41
3517.71 39
3517.85 41
3517.98 48
3518.12 60
3518.25 75
3518.39 89
3518.53 100
3518.66 108
3518.80 111
3518.93 110
3519.07 108
3519.20 107
3519.34 108
3519.48 112
3519.61 117
3519.75 122
3519.88 127
3520.02 129
3520.16 128
3520.29 126
3520.43 122
3520.56 116
3520.70 110
3520.84 104
3520.97 99
3521.11 96
3521.24 96
3521.38 101
3521.52 111
3521.65 125
3521.79 141
3521.92 156
3522.06 166
3522.19 170
3522.33 165
3522.47 154
3522.60 138
3522.74 120
3522.87 105
3523.01 95
3523.15 90
3523.28 90
3523.42 93
3523.55 99
3523.69 105
3523.83 108
3523.96 110
3524.10 110
3524.23 108
3524.37 105
3524.51 102
3524.64 99
3524.78 98
3524.91 98
3525.05 100
3525.19 102
3525.32 106
3525.46 109
3525.59 111
3525.73 111
3525.87 110
3526.00 107
3526.14 103
3526.27 97
3526.41 90
3526.55 81
3526.68 72
3526.82 63
3526.95 56
3527.09 50
3527.23 48
3527.36 46
3527.50 45
3527.63 42
3527.77 35
3527.91 24
3528.04 11
3528.18 0
3528.31 0
3528.45 0
3528.59 0
3528.72 0
3528.86 0
3528.99 0
3529.13 5
3529.27 9
3529.40 10
3529.54 11
3529.68 11
3529.81 14
3529.95 17
3530.08 21
3530.22 26
3530.36 30
3530.49 34
3530.63 37
3530.76 39
3530.90 43
3531.04 48
3531.17 54
3531.31 62
3531.44 72
3531.58 83
3531.72 95
3531.85 107
3531.99 119
3532.12 129
3532.26 138
3532.40 144
3532.53 148
3532.67 150
3532.81 149
3532.94 145
3533.08 137
3533.21 127
3533.35 116
3533.49 104
3533.62 94
3533.76 87
3533.89 84
3534.03 85
3534.17 87
3534.30 91
3534.44 95
3534.58 98
3534.71 102
3534.85 107
3534.98 114
3535.12 124
3535.26 138
3535.39 153
3535.53 169
3535.67 183
3535.80 194
3535.94 201
3536.07 205
3536.21 207
3536.35 207
3536.48 208
3536.62 208
3536.75 208
3536.89 206
3537.03 202
3537.16 195
3537.30 187
3537.44 178
3537.57 170
3537.71 163
3537.84 159
3537.98 159
3538.12 163
3538.25 169
3538.39 178
3538.53 187
3538.66 195
3538.80 202
3538.93 206
3539.07 207
3539.21 207
3539.34 206
3539.48 204
3539.62 204
3539.75 204
3539.89 204
3540.02 205
3540.16 204
3540.30 202
3540.43 197
3540.57 190
3540.71 182
3540.84 174
3540.98 167
3541.12 160
3541.25 155
3541.39 149
3541.52 143
3541.66 136
3541.80 128
3541.93 118
3542.07 110
3542.21 103
3542.34 100
3542.48 101
3542.61 107
3542.75 116
3542.89 127
3543.02 138
3543.16 150
3543.30 160
3543.43 170
3543.57 180
3543.71 188
3543.84 195
3543.98 198
3544.11 198
3544.25 193
3544.39 184
3544.52 173
3544.66 162
3544.80 152
3544.93 146
3545.07 144
3545.21 144
3545.34 144
3545.48 144
3545.61 142
3545.75 139
3545.89 134
3546.02 131
3546.16 131
3546.30 134
3546.43 141
3546.57 149
3546.71 158
3546.84 163
3546.98 164
3547.11 160
3547.25 151
3547.39 139
3547.52 127
3547.66 118
3547.80 114
3547.93 116
3548.07 121
3548.21 129
3548.34 137
3548.48 143
3548.62 145
3548.75 144
3548.89 139
3549.03 133
3549.16 127
3549.30 123
3549.43 121
3549.57 123
3549.71 126
3549.84 132
3549.98 138
3550.12 145
3550.25 152
3550.39 160
3550.53 166
3550.66 172
3550.80 176
3550.94 178
3551.07 177
3551.21 173
3551.35 166
3551.48 157
3551.62 148
3551.75 139
3551.89 130
3552.03 122
3552.16 114
3552.30 106
3552.44 99
3552.57 94
3552.71 91
3552.85 91
3552.98 94
3553.12 100
3553.26 106
3553.39 110
3553.53 111
3553.67 109
3553.80 104
3553.94 97
3554.08 90
3554.21 85
3554.35 84
3554.49 84
3554.62 87
3554.76 91
3554.90 95
3555.03 98
3555.17 100
3555.30 101
3555.44 101
3555.58 100
3555.71 99
3555.85 98
3555.99 95
3556.12 93
3556.26 91
3556.40 91
3556.53 92
3556.67 95
3556.81 101
3556.94 108
3557.08 115
3557.22 121
3557.35 126
3557.49 131
3557.63 135
3557.76 141
3557.90 148
3558.04 158
3558.17 169
3558.31 181
3558.45 191
3558.58 199
3558.72 204
3558.86 205
3558.99 204
3559.13 199
3559.27 193
3559.40 186
3559.54 178
3559.68 171
3559.81 166
3559.95 164
3560.09 164
3560.22 165
3560.36 168
3560.50 172
3560.63 175
3560.77 177
3560.91 179
3561.04 180
3561.18 181
3561.32 181
3561.45 180
3561.59 177
3561.73 173
3561.86 166
3562.00 159
3562.14 149
3562.27 138
3562.41 127
3562.55 116
3562.68 108
3562.82 103
3562.96 101
3563.09 103
3563.23 108
3563.37 115
3563.50 124
3563.64 133
3563.78 142
3563.91 151
3564.05 160
3564.19 169
3564.32 178
3564.46 186
3564.60 195
3564.73 203
3564.87 211
3565.01 219
3565.15 225
3565.28 230
3565.42 233
3565.56 234
3565.69 230
3565.83 223
3565.97 213
3566.10 201
3566.24 187
3566.38 174
3566.51 163
3566.65 155
3566.79 150
3566.92 149
3567.06 151
3567.20 156
3567.33 163
3567.47 170
3567.61 177
3567.74 181
3567.88 182
3568.02 179
3568.15 171
3568.29 161
3568.43 150
3568.56 142
3568.70 139
3568.84 143
3568.98 153
3569.11 169
3569.25 186
3569.39 201
3569.52 211
3569.66 213
3569.80 207
3569.93 194
3570.07 178
3570.21 161
3570.34 148
3570.48 140
3570.62 138
3570.75 141
3570.89 146
3571.03 151
3571.17 155
3571.30 157
3571.44 159
3571.58 163
3571.71 172
3571.85 185
3571.99 202
3572.12 222
3572.26 240
3572.40 253
3572.53 259
3572.67 256
3572.81 246
3572.94 232
3573.08 216
3573.22 200
3573.36 187
3573.49 178
3573.63 171
3573.77 166
3573.90 163
3574.04 159
3574.18 156
3574.31 150
3574.45 143
3574.59 133
3574.73 121
3574.86 108
3575.00 96
3575.14 87
3575.27 82
3575.41 82
3575.55 86
3575.68 92
3575.82 99
3575.96 103
3576.09 103
3576.23 99
3576.37 91
3576.51 80
3576.64 69
3576.78 59
3576.92 51
3577.05 45
3577.19 39
3577.33 34
3577.46 28
3577.60 22
3577.74 16
3577.88 13
3578.01 13
3578.15 18
3578.29 28
3578.42 41
3578.56 54
3578.70 65
3578.83 71
3578.97 73
3579.11 69
3579.25 60
3579.38 48
3579.52 35
3579.66 23
3579.79 12
3579.93 5
3580.07 0
3580.21 0
3580.34 0
3580.48 0
3580.62 0
3580.75 0
3580.89 0
3581.03 0
3581.16 0
3581.30 0
3581.44 0
3581.58 0
3581.71 6
3581.85 13
3581.99 19
3582.12 25
3582.26 29
3582.40 31
3582.54 31
3582.67 32
3582.81 35
3582.95 39
3583.08 46
3583.22 54
3583.36 62
3583.50 68
3583.63 73
3583.77 76
3583.91 79
3584.04 82
3584.18 88
3584.32 97
3584.46 109
3584.59 122
3584.73 134
3584.87 143
3585.00 148
3585.14 148
3585.28 144
3585.42 140
3585.55 136
3585.69 132
3585.83 129
3585.96 126
3586.10 122
3586.24 115
3586.38 107
3586.51 98
3586.65 90
3586.79 84
3586.92 82
3587.06 83
3587.20 87
3587.34 92
3587.47 96
3587.61 99
3587.75 98
3587.88 94
3588.02 87
3588.16 77
3588.30 66
3588.43 57
3588.57 50
3588.71 49
3588.84 52
3588.98 60
3589.12 70
3589.26 82
3589.39 91
3589.53 97
3589.67 98
3589.81 94
3589.94 86
3590.08 77
3590.22 69
3590.35 63
3590.49 61
3590.63 63
3590.77 70
3590.90 81
3591.04 97
3591.18 115
3591.32 134
3591.45 154
3591.59 173
3591.73 189
3591.86 201
3592.00 209
3592.14 210
3592.28 206
3592.41 197
3592.55 184
3592.69 169
3592.83 153
3592.96 136
3593.10 120
3593.24 107
3593.37 95
3593.51 86
3593.65 79
3593.79 74
3593.92 74
3594.06 76
3594.20 82
3594.34 90
3594.47 100
3594.61 111
3594.75 122
3594.89 132
3595.02 139
3595.16 145
3595.30 149
3595.43 151
3595.57 149
3595.71 144
3595.85 135
3595.98 122
3596.12 106
3596.26 90
3596.40 74
3596.53 62
3596.67 54
3596.81 53
3596.95 58
3597.08 67
3597.22 79
3597.36 92
3597.50 104
3597.63 113
3597.77 121
3597.91 126
3598.04 132
3598.18 138
3598.32 146
3598.46 155
3598.59 164
3598.73 171
3598.87 174
3599.01 173
3599.14 165
3599.28 151
3599.42 134
3599.56 116
3599.69 98
3599.83 83
3599.97 73
3600.11 66
3600.24 63
3600.38 61
3600.52 61
3600.66 60
3600.79 58
3600.93 56
3601.07 52
3601.21 49
3601.34 46
3601.48 45
3601.62 47
3601.76 51
3601.89 59
3602.03 70
3602.17 82
3602.31 96
3602.44 109
3602.58 120
3602.72 128
3602.86 133
3602.99 133
3603.13 130
3603.27 125
3603.41 119
3603.54 112
3603.68 105
3603.82 98
3603.96 91
3604.09 85
3604.23 79
3604.37 77
3604.51 77
3604.64 82
3604.78 91
3604.92 104
3605.06 118
3605.19 133
3605.33 146
3605.47 156
3605.61 159
3605.74 157
3605.88 150
3606.02 140
3606.16 128
3606.29 116
3606.43 107
3606.57 101
3606.71 98
3606.84 96
3606.98 96
3607.12 95
3607.26 95
3607.39 93
3607.53 92
3607.67 91
3607.81 92
3607.94 95
3608.08 100
3608.22 108
3608.36 118
3608.49 128
3608.63 137
3608.77 144
3608.91 148
3609.05 147
3609.18 142
3609.32 136
3609.46 128
3609.60 120
3609.73 113
3609.87 106
3610.01 100
3610.15 92
3610.28 84
3610.42 73
3610.56 62
3610.70 49
3610.83 37
3610.97 26
3611.11 17
3611.25 11
3611.38 6
3611.52 4
3611.66 3
3611.80 3
3611.94 3
3612.07 2
3612.21 0
3612.35 0
3612.49 0
3612.62 0
3612.76 0
3612.90 0
3613.04 0
3613.17 3
3613.31 11
3613.45 20
3613.59 31
3613.73 42
3613.86 54
3614.00 64
3614.14 73
3614.28 80
3614.41 84
3614.55 87
3614.69 87
3614.83 86
3614.96 85
3615.10 84
3615.24 85
3615.38 86
3615.52 88
3615.65 90
3615.79 93
3615.93 96
3616.07 100
3616.20 104
3616.34 108
3616.48 113
3616.62 118
3616.76 120
3616.89 120
3617.03 115
3617.17 107
3617.31 95
3617.44 81
3617.58 66
3617.72 51
3617.86 39
3618.00 29
3618.13 22
3618.27 18
3618.41 14
3618.55 11
3618.68 8
3618.82 2
3618.96 0
3619.10 0
3619.24 0
3619.37 0
3619.51 0
3619.65 0
3619.79 1
3619.92 20
3620.06 42
3620.20 63
3620.34 82
3620.48 96
3620.61 105
3620.75 110
3620.89 111
3621.03 112
3621.16 113
3621.30 115
3621.44 117
3621.58 119
3621.72 118
3621.85 113
3621.99 105
3622.13 94
3622.27 81
3622.41 69
3622.54 58
3622.68 50
3622.82 45
3622.96 44
3623.09 45
3623.23 49
3623.37 55
3623.51 64
3623.65 73
3623.78 83
3623.92 92
3624.06 98
3624.20 103
3624.34 106
3624.47 108
3624.61 110
3624.75 114
3624.89 118
3625.03 124
3625.16 130
3625.30 135
3625.44 139
3625.58 142
3625.72 143
3625.85 143
3625.99 143
3626.13 143
3626.27 144
3626.40 146
3626.54 149
3626.68 153
3626.82 159
3626.96 165
3627.09 170
3627.23 174
3627.37 173
3627.51 169
3627.65 159
3627.78 144
3627.92 127
3628.06 110
3628.20 96
3628.34 87
3628.47 83
3628.61 84
3628.75 87
3628.89 89
3629.03 88
3629.16 81
3629.30 70
3629.44 54
3629.58 36
3629.72 19
3629.85 5
3629.99 0
3630.13 0
3630.27 0
3630.41 0
3630.54 0
3630.68 1
3630.82 13
3630.96 26
3631.10 40
3631.23 54
3631.37 65
3631.51 73
3631.65 77
3631.79 78
3631.92 79
3632.06 81
3632.20 87
3632.34 98
3632.48 111
3632.61 125
3632.75 137
3632.89 147
3633.03 152
3633.17 152
3633.31 148
3633.44 143
3633.58 136
3633.72 129
3633.86 120
3634.00 109
3634.13 97
3634.27 84
3634.41 70
3634.55 57
3634.69 47
3634.82 40
3634.96 37
3635.10 39
3635.24 44
3635.38 54
3635.51 66
3635.65 81
3635.79 98
3635.93 115
3636.07 132
3636.21 147
3636.34 158
3636.48 164
3636.62 164
3636.76 160
3636.90 153
3637.03 145
3637.17 138
3637.31 133
3637.45 131
3637.59 131
3637.72 132
3637.86 132
3638.00 128
3638.14 118
3638.28 104
3638.42 86
3638.55 66
3638.69 47
3638.83 34
3638.97 28
3639.11 30
3639.24 39
3639.38 54
3639.52 71
3639.66 86
3639.80 99
3639.94 106
3640.07 111
3640.21 113
3640.35 114
3640.49 116
3640.63 118
3640.76 120
3640.90 121
3641.04 119
3641.18 114
3641.32 107
3641.46 99
3641.59 90
3641.73 81
3641.87 72
3642.01 64
3642.15 56
3642.29 49
3642.42 43
3642.56 39
3642.70 38
3642.84 42
3642.98 49
3643.11 60
3643.25 72
3643.39 83
3643.53 92
3643.67 96
3643.81 96
3643.94 92
3644.08 86
3644.22 80
3644.36 75
3644.50 73
3644.64 74
3644.77 78
3644.91 83
3645.05 90
3645.19 97
3645.33 102
3645.47 106
3645.60 108
3645.74 106
3645.88 100
3646.02 91
3646.16 78
3646.30 64
3646.43 51
3646.57 40
3646.71 34
3646.85 34
3646.99 39
3647.13 48
3647.26 59
3647.40 70
3647.54 79
3647.68 84
3647.82 86
3647.96 84
3648.09 79
3648.23 73
3648.37 67
3648.51 63
3648.65 60
3648.79 60
3648.92 63
3649.06 67
3649.20 73
3649.34 80
3649.48 87
3649.62 93
3649.75 97
3649.89 100
3650.03 101
3650.17 98
3650.31 92
3650.45 83
3650.58 71
3650.72 59
3650.86 45
3651.00 33
3651.14 21
3651.28 11
3651.42 3
3651.55 0
3651.69 0
3651.83 0
3651.97 0
3652.11 0
3652.25 0
3652.38 0
3652.52 0
3652.66 0
3652.80 6
3652.94 19
3653.08 33
3653.22 47
3653.35 62
3653.49 75
3653.63 86
3653.77 95
3653.91 104
3654.05 113
3654.18 122
3654.32 132
3654.46 140
3654.60 146
3654.74 147
3654.88 142
3655.02 133
3655.15 121
3655.29 109
3655.43 99
3655.57 93
3655.71 92
3655.85 95
3655.98 100
3656.12 105
3656.26 108
3656.40 109
3656.54 108
3656.68 105
3656.82 101
3656.95 99
3657.09 97
3657.23 97
3657.37 96
3657.51 94
3657.65 91
3657.79 85
3657.92 76
3658.06 66
3658.20 57
3658.34 48
3658.48 43
3658.62 42
3658.76 45
3658.89 52
3659.03 62
3659.17 74
3659.31 86
3659.45 97
3659.59 106
3659.73 112
3659.86 113
3660.00 110
3660.14 104
3660.28 95
3660.42 86
3660.56 78
3660.70 72
3660.83 69
3660.97 67
3661.11 67
3661.25 66
3661.39 64
3661.53 60
3661.67 54
3661.80 46
3661.94 37
3662.08 28
3662.22 18
3662.36 10
3662.50 2
3662.64 0
3662.77 0
3662.91 0
3663.05 0
3663.19 0
3663.33 0
3663.47 0
3663.61 0
3663.75 5
3663.88 13
3664.02 21
3664.16 27
3664.30 33
3664.44 38
3664.58 43
3664.72 47
3664.85 52
3664.99 57
3665.13 63
3665.27 69
3665.41 75
3665.55 81
3665.69 86
3665.83 91
3665.96 96
3666.10 102
3666.24 107
3666.38 112
3666.52 118
3666.66 124
3666.80 131
3666.93 138
3667.07 146
3667.21 153
3667.35 158
3667.49 163
3667.63 165
3667.77 165
3667.91 164
3668.04 162
3668.18 159
3668.32 155
3668.46 150
3668.60 144
3668.74 136
3668.88 128
3669.02 120
3669.15 113
3669.29 107
3669.43 104
3669.57 102
3669.71 101
3669.85 99
3669.99 97
3670.13 94
3670.26 90
3670.40 85
3670.54 81
3670.68 76
3670.82 73
3670.96 71
3671.10 69
3671.24 68
3671.37 66
3671.51 64
3671.65 60
3671.79 56
3671.93 51
3672.07 47
3672.21 45
3672.35 46
3672.49 51
3672.62 58
3672.76 67
3672.90 77
3673.04 86
3673.18 93
3673.32 95
3673.46 92
3673.60 83
3673.73 71
3673.87 56
3674.01 40
3674.15 24
3674.29 10
3674.43 0
3674.57 0
3674.71 0
3674.85 0
3674.98 0
3675.12 2
3675.26 9
3675.40 17
3675.54 26
3675.68 36
3675.82 47
3675.96 59
3676.10 70
3676.23 78
3676.37 82
3676.51 82
3676.65 77
3676.79 67
3676.93 56
3677.07 45
3677.21 37
3677.35 32
3677.48 31
3677.62 34
3677.76 38
3677.90 41
3678.04 45
3678.18 47
3678.32 49
3678.46 52
3678.60 58
3678.74 66
3678.87 75
3679.01 84
3679.15 91
3679.29 94
3679.43 93
3679.57 86
3679.71 76
3679.85 63
3679.99 49
3680.12 36
3680.26 23
3680.40 12
3680.54 1
3680.68 0
3680.82 0
3680.96 0
3681.10 0
3681.24 0
3681.38 0
3681.51 0
3681.65 0
3681.79 5
3681.93 15
3682.07 25
3682.21 36
3682.35 48
3682.49 60
3682.63 70
3682.77 78
3682.90 82
3683.04 83
3683.18 81
3683.32 78
3683.46 74
3683.60 71
3683.74 69
3683.88 68
3684.02 66
3684.16 64
3684.29 61
3684.43 59
3684.57 57
3684.71 56
3684.85 58
3684.99 62
3685.13 68
3685.27 74
3685.41 80
3685.55 84
3685.69 86
3685.82 85
3685.96 83
3686.10 79
3686.24 75
3686.38 72
3686.52 70
3686.66 70
3686.80 71
3686.94 74
3687.08 79
3687.22 83
3687.35 86
3687.49 86
3687.63 83
3687.77 75
3687.91 64
3688.05 50
3688.19 35
3688.33 22
3688.47 11
3688.61 3
3688.75 0
3688.88 0
3689.02 1
3689.16 8
3689.30 17
3689.44 29
3689.58 43
3689.72 60
3689.86 78
3690.00 94
3690.14 108
3690.28 119
3690.42 127
3690.55 132
3690.69 134
3690.83 135
3690.97 136
3691.11 139
3691.25 142
3691.39 146
3691.53 148
3691.67 150
3691.81 149
3691.95 145
3692.09 139
3692.22 130
3692.36 119
3692.50 109
3692.64 100
3692.78 91
3692.92 85
3693.06 81
3693.20 78
3693.34 76
3693.48 73
3693.62 67
3693.76 60
3693.89 50
3694.03 40
3694.17 29
3694.31 21
3694.45 16
3694.59 17
3694.73 21
3694.87 28
3695.01 36
3695.15 42
3695.29 46
3695.43 47
3695.57 45
3695.71 43
3695.84 41
3695.98 41
3696.12 43
3696.26 47
3696.40 51
3696.54 55
3696.68 59
3696.82 62
3696.96 64
3697.10 66
3697.24 69
3697.38 73
3697.52 78
3697.66 86
3697.79 93
3697.93 102
3698.07 110
3698.21 116
3698.35 120
3698.49 119
3698.63 115
3698.77 106
3698.91 94
3699.05 80
3699.19 67
3699.33 56
3699.47 48
3699.61 42
3699.74 39
3699.88 37
3700.02 36
3700.16 34
3700.30 32
3700.44 29
3700.58 26
3700.72 23
3700.86 19
3701.00 13
3701.14 6
3701.28 0
3701.42 0
3701.56 0
3701.70 0
3701.84 0
3701.97 0
3702.11 0
3702.25 0
3702.39 4
3702.53 12
3702.67 22
3702.81 33
3702.95 48
3703.09 65
3703.23 84
3703.37 105
3703.51 124
3703.65 141
3703.79 155
3703.93 164
3704.07 170
3704.20 173
3704.34 176
3704.48 179
3704.62 184
3704.76 191
3704.90 198
3705.04 207
3705.18 216
3705.32 224
3705.46 229
3705.60 232
3705.74 233
3705.88 230
3706.02 225
3706.16 216
3706.30 204
3706.44 190
3706.58 173
3706.71 154
3706.85 134
3706.99 115
3707.13 99
3707.27 87
3707.41 79
3707.55 76
3707.69 76
3707.83 78
3707.97 79
3708.11 80
3708.25 79
3708.39 78
3708.53 76
3708.67 76
3708.81 77
3708.95 78
3709.09 80
3709.23 84
3709.37 88
3709.50 95
3709.64 104
3709.78 117
3709.92 132
3710.06 146
3710.20 159
3710.34 169
3710.48 174
3710.62 175
3710.76 172
3710.90 168
3711.04 164
3711.18 162
3711.32 162
3711.46 164
3711.60 167
3711.74 170
3711.88 172
3712.02 172
3712.16 171
3712.30 169
3712.44 166
3712.57 162
3712.71 159
3712.85 155
3712.99 152
3713.13 149
3713.27 147
3713.41 145
3713.55 143
3713.69 143
3713.83 143
3713.97 144
3714.11 145
3714.25 146
3714.39 148
3714.53 149
3714.67 149
3714.81 149
3714.95 147
3715.09 145
3715.23 141
3715.37 135
3715.51 128
3715.65 120
3715.79 112
3715.93 104
3716.07 98
3716.20 94
3716.34 95
3716.48 98
3716.62 105
3716.76 113
3716.90 120
3717.04 125
3717.18 128
3717.32 127
3717.46 124
3717.60 121
3717.74 117
3717.88 116
3718.02 116
3718.16 118
3718.30 120
3718.44 121
3718.58 121
3718.72 119
3718.86 116
3719.00 111
3719.14 105
3719.28 100
3719.42 96
3719.56 92
3719.70 90
3719.84 89
3719.98 88
3720.12 87
3720.26 86
3720.40 82
3720.54 77
3720.67 69
3720.81 60
3720.95 51
3721.09 43
3721.23 38
3721.37 36
3721.51 39
3721.65 45
3721.79 55
3721.93 66
3722.07 78
3722.21 89
3722.35 97
3722.49 102
3722.63 104
3722.77 102
3722.91 98
3723.05 94
3723.19 91
3723.33 92
3723.47 95
3723.61 102
3723.75 111
3723.89 120
3724.03 128
3724.17 132
3724.31 132
3724.45 127
3724.59 118
3724.73 106
3724.87 93
3725.01 81
3725.15 71
3725.29 66
3725.43 65
3725.57 69
3725.71 78
3725.85 90
3725.99 106
3726.13 122
3726.27 138
3726.41 152
3726.55 163
3726.69 169
3726.83 171
3726.97 168
3727.11 163
3727.25 156
3727.39 148
3727.52 141
3727.66 133
3727.80 127
3727.94 120
3728.08 112
3728.22 104
3728.36 96
3728.50 87
3728.64 79
3728.78 71
3728.92 64
3729.06 58
3729.20 53
3729.34 49
3729.48 45
3729.62 40
3729.76 35
3729.90 27
3730.04 16
3730.18 4
3730.32 0
3730.46 0
3730.60 0
3730.74 0
3730.88 0
3731.02 0
3731.16 0
3731.30 4
3731.44 23
3731.58 40
3731.72 53
3731.86 61
3732.00 64
3732.14 65
3732.28 64
3732.42 63
3732.56 62
3732.70 62
3732.84 61
3732.98 61
3733.12 59
3733.26 58
3733.40 58
3733.54 59
3733.68 64
3733.82 70
3733.96 77
3734.10 84
3734.24 88
3734.38 89
3734.52 87
3734.66 83
3734.80 79
3734.94 76
3735.08 74
3735.22 75
3735.36 79
3735.50 83
3735.64 88
3735.78 94
3735.92 100
3736.06 108
3736.20 117
3736.34 128
3736.48 140
3736.62 150
3736.76 158
3736.90 162
3737.04 162
3737.18 158
3737.32 153
3737.46 147
3737.60 142
3737.74 139
3737.88 136
3738.02 134
3738.16 130
3738.30 124
3738.44 115
3738.58 104
3738.72 91
3738.86 77
3739.00 65
3739.14 56
3739.28 49
3739.42 46
3739.56 47
3739.70 50
3739.84 56
3739.98 65
3740.12 75
3740.26 88
3740.40 102
3740.54 118
3740.68 133
3740.82 146
3740.96 156
3741.10 162
3741.24 165
3741.38 165
3741.52 162
3741.66 158
3741.80 154
3741.94 151
3742.08 149
3742.22 149
3742.37 150
3742.51 153
3742.65 157
3742.79 162
3742.93 166
3743.07 169
3743.21 171
3743.35 170
3743.49 168
3743.63 165
3743.77 162
3743.91 159
3744.05 158
3744.19 158
3744.33 161
3744.47 165
3744.61 170
3744.75 176
3744.89 183
3745.03 189
3745.17 193
3745.31 197
3745.45 199
3745.59 199
3745.73 197
3745.87 193
3746.01 188
3746.15 180
3746.29 172
3746.43 162
3746.57 152
3746.71 144
3746.85 138
3746.99 134
3747.13 133
3747.27 136
3747.41 139
3747.55 142
3747.69 142
3747.83 139
3747.97 131
3748.11 121
3748.25 108
3748.39 94
3748.53 82
3748.67 72
3748.81 65
3748.95 61
3749.09 59
3749.24 58
3749.38 58
3749.52 57
3749.66 55
3749.80 52
3749.94 49
3750.08 45
3750.22 42
3750.36 40
3750.50 39
3750.64 41
3750.78 44
3750.92 48
3751.06 53
3751.20 59
3751.34 64
3751.48 68
3751.62 72
3751.76 76
3751.90 79
3752.04 81
3752.18 84
3752.32 86
3752.46 90
3752.60 93
3752.74 97
3752.88 101
3753.02 102
3753.16 102
3753.30 100
3753.44 96
3753.58 92
3753.73 88
3753.87 86
3754.01 86
3754.15 86
3754.29 86
3754.43 85
3754.57 83
3754.71 79
3754.85 75
3754.99 71
3755.13 69
3755.27 68
3755.41 70
3755.55 74
3755.69 79
3755.83 85
3755.97 92
3756.11 100
3756.25 106
3756.39 112
3756.53 116
3756.67 119
3756.81 121
3756.95 123
3757.09 125
3757.23 127
3757.38 129
3757.52 131
3757.66 132
3757.80 133
3757.94 133
3758.08 134
3758.22 137
3758.36 142
3758.50 149
3758.64 156
3758.78 163
3758.92 169
3759.06 172
3759.20 174
3759.34 174
3759.48 173
3759.62 171
3759.76 168
3759.90 164
3760.04 157
3760.18 148
3760.32 136
3760.47 123
3760.61 109
3760.75 96
3760.89 85
3761.03 76
3761.17 69
3761.31 64
3761.45 61
3761.59 60
3761.73 61
3761.87 64
3762.01 71
3762.15 81
3762.29 93
3762.43 106
3762.57 119
3762.71 130
3762.85 137
3762.99 140
3763.13 141
3763.28 139
3763.42 136
3763.56 134
3763.70 134
3763.84 134
3763.98 136
3764.12 137
3764.26 137
3764.40 135
3764.54 131
3764.68 127
3764.82 123
3764.96 120
3765.10 119
3765.24 118
3765.38 118
3765.52 117
3765.66 113
3765.81 106
3765.95 94
3766.09 80
3766.23 64
3766.37 48
3766.51 36
3766.65 26
3766.79 21
3766.93 18
3767.07 17
3767.21 15
3767.35 11
3767.49 6
3767.63 0
3767.77 0
3767.91 0
3768.06 0
3768.20 0
3768.34 0
3768.48 0
3768.62 0
3768.76 0
3768.90 2
3769.04 4
3769.18 8
3769.32 15
3769.46 25
3769.60 37
3769.74 52
3769.88 69
3770.02 87
3770.16 105
3770.31 122
3770.45 136
3770.59 146
3770.73 149
3770.87 145
3771.01 133
3771.15 115
3771.29 93
3771.43 69
3771.57 47
3771.71 28
3771.85 14
3771.99 7
3772.13 6
3772.28 11
3772.42 20
3772.56 31
3772.70 42
3772.84 52
3772.98 60
3773.12 66
3773.26 69
3773.40 71
3773.54 73
3773.68 77
3773.82 82
3773.96 89
3774.10 98
3774.25 109
3774.39 120
3774.53 132
3774.67 143
3774.81 153
3774.95 161
3775.09 166
3775.23 166
3775.37 163
3775.51 155
3775.65 144
3775.79 131
3775.93 118
3776.07 105
3776.22 94
3776.36 84
3776.50 74
3776.64 65
3776.78 54
3776.92 43
3777.06 31
3777.20 20
3777.34 11
3777.48 6
3777.62 5
3777.76 9
3777.91 15
3778.05 23
3778.19 31
3778.33 39
3778.47 47
3778.61 56
3778.75 65
3778.89 74
3779.03 83
3779.17 90
3779.31 94
3779.45 94
3779.60 89
3779.74 83
3779.88 77
3780.02 73
3780.16 74
3780.30 78
3780.44 85
3780.58 92
3780.72 97
3780.86 97
3781.00 90
3781.14 75
3781.29 55
3781.43 30
3781.57 5
3781.71 0
3781.85 0
3781.99 0
3782.13 0
3782.27 0
3782.41 0
3782.55 0
3782.69 0
3782.84 18
3782.98 41
3783.12 59
3783.26 72
3783.40 76
3783.54 72
3783.68 61
3783.82 46
3783.96 30
3784.10 17
3784.24 10
3784.39 10
3784.53 15
3784.67 25
3784.81 37
3784.95 49
3785.09 59
3785.23 66
3785.37 71
3785.51 76
3785.65 79
3785.79 83
3785.94 87
3786.08 92
3786.22 95
3786.36 97
3786.50 97
3786.64 94
3786.78 87
3786.92 78
3787.06 67
3787.20 56
3787.35 46
3787.49 39
3787.63 34
3787.77 32
3787.91 32
3788.05 31
3788.19 31
3788.33 30
3788.47 28
3788.61 27
3788.76 26
3788.90 26
3789.04 27
3789.18 28
3789.32 28
3789.46 28
3789.60 25
3789.74 21
3789.88 17
3790.02 12
3790.17 9
3790.31 8
3790.45 11
3790.59 18
3790.73 26
3790.87 35
3791.01 43
3791.15 47
3791.29 47
3791.43 42
3791.58 35
3791.72 27
3791.86 20
3792.00 17
3792.14 19
3792.28 25
3792.42 37
3792.56 51
3792.70 68
3792.85 85
3792.99 101
3793.13 114
3793.27 123
3793.41 129
3793.55 132
3793.69 132
3793.83 131
3793.97 129
3794.12 127
3794.26 123
3794.40 118
3794.54 112
3794.68 105
3794.82 98
3794.96 92
3795.10 86
3795.24 82
3795.39 78
3795.53 75
3795.67 71
3795.81 68
3795.95 66
3796.09 68
3796.23 75
3796.37 86
3796.51 101
3796.66 118
3796.80 133
3796.94 144
3797.08 149
3797.22 148
3797.36 142
3797.50 134
3797.64 125
3797.79 118
3797.93 113
3798.07 108
3798.21 103
3798.35 95
3798.49 84
3798.63 72
3798.77 60
3798.91 51
3799.06 46
3799.20 46
3799.34 49
3799.48 56
3799.62 62
3799.76 67
3799.90 70
3800.04 70
3800.19 68
3800.33 66
3800.47 66
3800.61 68
3800.75 73
3800.89 82
3801.03 92
3801.17 103
3801.32 112
3801.46 120
3801.60 124
3801.74 127
3801.88 127
3802.02 125
3802.16 123
3802.30 121
3802.45 119
3802.59 116
3802.73 113
3802.87 109
3803.01 103
3803.15 96
3803.29 87
3803.43 77
3803.58 65
3803.72 54
3803.86 44
3804.00 36
3804.14 30
3804.28 26
3804.42 23
3804.57 22
3804.71 22
3804.85 21
3804.99 20
3805.13 18
3805.27 17
3805.41 18
3805.55 19
3805.70 23
3805.84 27
3805.98 31
3806.12 34
3806.26 35
3806.40 34
3806.54 30
3806.69 25
3806.83 19
3806.97 14
3807.11 11
3807.25 11
3807.39 12
3807.53 13
3807.67 14
3807.82 12
3807.96 8
3808.10 3
3808.24 0
3808.38 0
3808.52 0
3808.66 0
3808.81 0
3808.95 0
3809.09 5
3809.23 11
3809.37 14
3809.51 14
3809.65 11
3809.80 6
3809.94 0
3810.08 0
3810.22 0
3810.36 0
3810.50 0
3810.64 0
3810.79 0
3810.93 0
3811.07 6
3811.21 14
3811.35 24
3811.49 35
3811.63 47
3811.78 58
3811.92 65
3812.06 70
3812.20 70
3812.34 68
3812.48 62
3812.62 56
3812.77 51
3812.91 47
3813.05 44
3813.19 43
3813.33 42
3813.47 43
3813.61 44
3813.76 45
3813.90 48
3814.04 51
3814.18 55
3814.32 60
3814.46 65
3814.60 70
3814.75 75
3814.89 78
3815.03 80
3815.17 81
3815.31 82
3815.45 82
3815.60 82
3815.74 82
3815.88 83
3816.02 83
3816.16 82
3816.30 80
3816.44 77
3816.59 71
3816.73 64
3816.87 54
3817.01 43
3817.15 32
3817.29 22
3817.43 13
3817.58 9
3817.72 9
3817.86 13
3818.00 23
3818.14 34
3818.28 47
3818.43 59
3818.57 69
3818.71 74
3818.85 74
3818.99 70
3819.13 63
3819.28 54
3819.42 45
3819.56 36
3819.70 29
3819.84 23
3819.98 20
3820.12 20
3820.27 22
3820.41 27
3820.55 34
3820.69 45
3820.83 57
3820.97 71
3821.12 85
3821.26 99
3821.40 113
3821.54 124
3821.68 134
3821.82 141
3821.97 146
3822.11 150
3822.25 153
3822.39 156
3822.53 158
3822.67 161
3822.82 163
3822.96 162
3823.10 158
3823.24 150
3823.38 137
3823.52 122
3823.67 104
3823.81 88
3823.95 74
3824.09 65
3824.23 62
3824.37 64
3824.52 70
3824.66 78
3824.80 87
3824.94 95
3825.08 102
3825.22 107
3825.37 110
3825.51 111
3825.65 110
3825.79 106
3825.93 101
3826.07 95
3826.22 89
3826.36 83
3826.50 80
3826.64 81
3826.78 86
3826.92 96
3827.07 110
3827.21 127
3827.35 146
3827.49 164
3827.63 179
3827.77 192
3827.92 199
3828.06 200
3828.20 195
3828.34 186
3828.48 174
3828.63 160
3828.77 147
3828.91 136
3829.05 126
3829.19 118
3829.33 109
3829.48 99
3829.62 85
3829.76 68
3829.90 48
3830.04 25
3830.18 3
3830.33 0
3830.47 0
3830.61 0
3830.75 0
3830.89 0
3831.04 0
3831.18 0
3831.32 7
3831.46 18
3831.60 26
3831.74 30
3831.89 33
3832.03 35
3832.17 40
3832.31 46
3832.45 55
3832.60 66
3832.74 76
3832.88 84
3833.02 89
3833.16 90
3833.30 88
3833.45 85
3833.59 81
3833.73 77
3833.87 72
3834.01 68
3834.16 62
3834.30 55
3834.44 47
3834.58 39
3834.72 31
3834.87 25
3835.01 20
3835.15 18
3835.29 18
3835.43 20
3835.57 25
3835.72 31
3835.86 38
3836.00 47
3836.14 55
3836.28 61
3836.43 65
3836.57 66
3836.71 65
3836.85 64
3836.99 62
3837.14 62
3837.28 63
3837.42 65
3837.56 69
3837.70 74
3837.85 78
3837.99 83
3838.13 88
3838.27 94
3838.41 101
3838.55 106
3838.70 110
3838.84 111
3838.98 109
3839.12 104
3839.26 96
3839.41 86
3839.55 76
3839.69 67
3839.83 60
3839.97 55
3840.12 52
3840.26 51
3840.40 49
3840.54 47
3840.68 43
3840.83 37
3840.97 30
3841.11 23
3841.25 18
3841.39 16
3841.54 18
3841.68 23
3841.82 32
3841.96 42
3842.10 53
3842.25 62
3842.39 68
3842.53 72
3842.67 72
3842.81 71
3842.96 68
3843.10 66
3843.24 64
3843.38 64
3843.52 65
3843.67 66
3843.81 66
3843.95 65
3844.09 62
3844.23 59
3844.38 57
3844.52 58
3844.66 64
3844.80 74
3844.94 87
3845.09 102
3845.23 115
3845.37 125
3845.51 129
3845.66 130
3845.80 128
3845.94 127
3846.08 129
3846.22 135
3846.37 145
3846.51 156
3846.65 167
3846.79 176
3846.93 182
3847.08 183
3847.22 181
3847.36 177
3847.50 173
3847.64 169
3847.79 168
3847.93 169
3848.07 172
3848.21 178
3848.35 186
3848.50 196
3848.64 209
3848.78 224
3848.92 241
3849.07 258
3849.21 275
3849.35 290
3849.49 300
3849.63 306
3849.78 306
3849.92 302
3850.06 294
3850.20 283
3850.34 271
3850.49 258
3850.63 244
3850.77 231
3850.91 217
3851.06 204
3851.20 192
3851.34 183
3851.48 176
3851.62 171
3851.77 169
3851.91 169
3852.05 169
3852.19 170
3852.34 169
3852.48 167
3852.62 163
3852.76 155
3852.90 145
3853.05 133
3853.19 119
3853.33 107
3853.47 97
3853.62 90
3853.76 88
3853.90 89
3854.04 94
3854.18 99
3854.33 105
3854.47 109
3854.61 112
3854.75 113
3854.90 112
3855.04 110
3855.18 106
3855.32 102
3855.46 98
3855.61 95
3855.75 95
3855.89 97
3856.03 102
3856.18 110
3856.32 121
3856.46 132
3856.60 142
3856.74 150
3856.89 154
3857.03 154
3857.17 147
3857.31 136
3857.46 119
3857.60 100
3857.74 79
3857.88 59
3858.03 41
3858.17 28
3858.31 19
3858.45 13
3858.59 9
3858.74 4
3858.88 0
3859.02 0
3859.16 0
3859.31 0
3859.45 0
3859.59 0
3859.73 0
3859.88 0
3860.02 5
3860.16 11
3860.30 16
3860.44 19
3860.59 21
3860.73 24
3860.87 28
3861.01 33
3861.16 40
3861.30 47
3861.44 54
3861.58 58
3861.73 61
3861.87 61
3862.01 59
3862.15 56
3862.30 53
3862.44 52
3862.58 52
3862.72 56
3862.87 61
3863.01 69
3863.15 79
3863.29 90
3863.43 101
3863.58 112
3863.72 123
3863.86 134
3864.00 145
3864.15 156
3864.29 164
3864.43 172
3864.57 177
3864.72 180
3864.86 181
3865.00 179
3865.14 176
3865.29 172
3865.43 167
3865.57 161
3865.71 155
3865.86 149
3866.00 142
3866.14 133
3866.28 122
3866.43 109
3866.57 94
3866.71 78
3866.85 61
3867.00 46
3867.14 33
3867.28 25
3867.42 20
3867.57 20
3867.71 23
3867.85 28
3867.99 36
3868.14 43
3868.28 50
3868.42 56
3868.56 62
3868.71 66
3868.85 68
3868.99 70
3869.13 69
3869.28 66
3869.42 62
3869.56 55
3869.70 46
3869.85 38
3869.99 30
3870.13 23
3870.27 20
3870.42 20
3870.56 24
3870.70 29
3870.84 36
3870.99 42
3871.13 47
3871.27 50
3871.41 50
3871.56 48
3871.70 44
3871.84 38
3871.98 32
3872.13 26
3872.27 21
3872.41 20
3872.55 22
3872.70 27
3872.84 35
3872.98 44
3873.12 53
3873.27 59
3873.41 62
3873.55 62
3873.69 60
3873.84 57
3873.98 53
3874.12 49
3874.26 45
3874.41 42
3874.55 39
3874.69 38
3874.84 39
3874.98 42
3875.12 46
3875.26 52
3875.41 59
3875.55 65
3875.69 71
3875.83 77
3875.98 82
3876.12 86
3876.26 91
3876.40 95
3876.55 98
3876.69 99
3876.83 96
3876.97 89
3877.12 79
3877.26 67
3877.40 55
3877.55 46
3877.69 40
3877.83 40
3877.97 44
3878.12 52
3878.26 62
3878.40 71
3878.54 76
3878.69 78
3878.83 75
3878.97 69
3879.11 60
3879.26 51
3879.40 43
3879.54 36
3879.69 32
3879.83 31
3879.97 32
3880.11 37
3880.26 45
3880.40 57
3880.54 72
3880.68 89
3880.83 107
3880.97 123
3881.11 137
3881.26 146
3881.40 150
3881.54 150
3881.68 146
3881.83 138
3881.97 129
3882.11 118
3882.25 107
3882.40 97
3882.54 87
3882.68 79
3882.83 72
3882.97 67
3883.11 64
3883.25 63
3883.40 64
3883.54 67
3883.68 72
3883.83 76
3883.97 80
3884.11 82
3884.25 80
3884.40 73
3884.54 63
3884.68 51
3884.82 38
3884.97 27
3885.11 20
3885.25 17
3885.40 18
3885.54 22
3885.68 28
3885.82 35
3885.97 41
3886.11 46
3886.25 50
3886.40 52
3886.54 53
3886.68 53
3886.82 51
3886.97 48
3887.11 43
3887.25 39
3887.40 35
3887.54 32
3887.68 32
3887.82 35
3887.97 40
3888.11 45
3888.25 51
3888.40 55
3888.54 58
3888.68 59
3888.82 60
3888.97 61
3889.11 64
3889.25 71
3889.40 80
3889.54 90
3889.68 102
3889.82 113
3889.97 123
3890.11 130
3890.25 134
3890.40 137
3890.54 138
3890.68 137
3890.82 134
3890.97 129
3891.11 121
3891.25 111
3891.40 98
3891.54 84
3891.68 68
3891.82 54
3891.97 43
3892.11 34
3892.25 30
3892.40 29
3892.54 30
3892.68 34
3892.83 37
3892.97 39
3893.11 39
3893.25 37
3893.40 33
3893.54 28
3893.68 24
3893.83 22
3893.97 24
3894.11 31
3894.26 42
3894.40 56
3894.54 72
3894.68 89
3894.83 106
3894.97 123
3895.11 140
3895.26 157
3895.40 173
3895.54 188
3895.68 199
3895.83 206
3895.97 207
3896.11 201
3896.26 191
3896.40 180
3896.54 170
3896.69 162
3896.83 160
3896.97 162
3897.11 166
3897.26 172
3897.40 178
3897.54 181
3897.69 181
3897.83 180
3897.97 176
3898.12 171
3898.26 165
3898.40 157
3898.55 147
3898.69 135
3898.83 122
3898.97 109
3899.12 97
3899.26 86
3899.40 79
3899.55 76
3899.69 76
3899.83 79
3899.98 84
3900.12 91
3900.26 99
3900.41 108
3900.55 118
3900.69 127
3900.83 134
3900.98 138
3901.12 138
3901.26 134
3901.41 126
3901.55 117
3901.69 108
3901.84 101
3901.98 95
3902.12 92
3902.27 89
3902.41 86
3902.55 83
3902.69 79
3902.84 75
3902.98 70
3903.12 67
3903.27 65
3903.41 64
3903.55 66
3903.70 69
3903.84 72
3903.98 76
3904.13 79
3904.27 82
3904.41 82
3904.56 80
3904.70 75
3904.84 68
3904.99 59
3905.13 48
3905.27 38
3905.41 29
3905.56 24
3905.70 24
3905.84 27
3905.99 33
3906.13 40
3906.27 48
3906.42 53
3906.56 56
3906.70 56
3906.85 55
3906.99 53
3907.13 52
3907.28 52
3907.42 55
3907.56 59
3907.71 62
3907.85 64
3907.99 61
3908.14 55
3908.28 43
3908.42 28
3908.57 10
3908.71 0
3908.85 0
3909.00 0
3909.14 0
3909.28 0
3909.42 0
3909.57 0
3909.71 0
3909.85 13
3910.00 30
3910.14 44
3910.28 54
3910.43 61
3910.57 65
3910.71 66
3910.86 67
3911.00 68
3911.14 70
3911.29 73
3911.43 76
3911.57 78
3911.72 77
3911.86 73
3912.00 67
3912.15 58
3912.29 49
3912.43 41
3912.58 38
3912.72 40
3912.86 49
3913.01 62
3913.15 78
3913.29 96
3913.44 113
3913.58 127
3913.72 139
3913.87 149
3914.01 157
3914.15 165
3914.30 172
3914.44 177
3914.58 179
3914.73 176
3914.87 169
3915.01 157
3915.16 141
3915.30 126
3915.44 113
3915.59 105
3915.73 104
3915.87 110
3916.02 121
3916.16 133
3916.30 144
3916.45 151
3916.59 152
3916.73 147
3916.88 139
3917.02 130
3917.16 121
3917.31 114
3917.45 110
3917.59 107
3917.74 105
3917.88 102
3918.02 99
3918.17 95
3918.31 92
3918.45 89
3918.60 87
3918.74 85
3918.89 83
3919.03 79
3919.17 73
3919.32 67
3919.46 60
3919.60 53
3919.75 49
3919.89 46
3920.03 47
3920.18 49
3920.32 50
3920.46 51
3920.61 50
3920.75 48
3920.89 44
3921.04 41
3921.18 39
3921.32 39
3921.47 41
3921.61 47
3921.75 55
3921.90 64
3922.04 73
3922.18 83
3922.33 91
3922.47 97
3922.62 101
3922.76 103
3922.90 104
3923.05 104
3923.19 105
3923.33 106
3923.48 108
3923.62 110
3923.76 111
3923.91 110
3924.05 108
3924.19 104
3924.34 99
3924.48 94
3924.62 90
3924.77 89
3924.91 90
3925.05 92
3925.20 95
3925.34 97
3925.49 98
3925.63 97
3925.77 93
3925.92 88
3926.06 83
3926.20 77
3926.35 72
3926.49 69
3926.63 67
3926.78 65
3926.92 62
3927.06 60
3927.21 58
3927.35 56
3927.50 56
3927.64 60
3927.78 68
3927.93 79
3928.07 93
3928.21 106
3928.36 118
3928.50 128
3928.64 133
3928.79 135
3928.93 134
3929.08 132
3929.22 128
3929.36 122
3929.51 115
3929.65 106
3929.79 96
3929.94 84
3930.08 73
3930.22 62
3930.37 54
3930.51 48
3930.65 45
3930.80 46
3930.94 51
3931.09 59
3931.23 70
3931.37 83
3931.52 96
3931.66 108
3931.80 117
3931.95 121
3932.09 120
3932.24 115
3932.38 107
3932.52 98
3932.67 91
3932.81 85
3932.95 82
3933.10 80
3933.24 80
3933.38 79
3933.53 77
3933.67 73
3933.82 68
3933.96 62
3934.10 56
3934.25 51
3934.39 47
3934.53 46
3934.68 49
3934.82 53
3934.97 60
3935.11 66
3935.25 69
3935.40 69
3935.54 64
3935.68 53
3935.83 39
3935.97 23
3936.12 10
3936.26 0
3936.40 0
3936.55 0
3936.69 9
3936.83 23
3936.98 38
3937.12 55
3937.27 69
3937.41 81
3937.55 88
3937.70 89
3937.84 86
3937.98 79
3938.13 70
3938.27 59
3938.42 49
3938.56 41
3938.70 33
3938.85 26
3938.99 19
3939.13 10
3939.28 1
3939.42 0
3939.57 0
3939.71 0
3939.85 0
3940.00 0
3940.14 0
3940.28 0
3940.43 0
3940.57 11
3940.72 24
3940.86 36
3941.00 48
3941.15 58
3941.29 64
3941.44 67
3941.58 66
3941.72 64
3941.87 60
3942.01 58
3942.15 58
3942.30 62
3942.44 69
3942.59 76
3942.73 83
3942.87 87
3943.02 87
3943.16 83
3943.31 75
3943.45 65
3943.59 55
3943.74 46
3943.88 38
3944.03 32
3944.17 27
3944.31 23
3944.46 20
3944.60 17
3944.74 16
3944.89 18
3945.03 22
3945.18 29
3945.32 38
3945.46 47
3945.61 55
3945.75 62
3945.90 66
3946.04 66
3946.18 64
3946.33 59
3946.47 52
3946.62 43
3946.76 34
3946.90 25
3947.05 18
3947.19 13
3947.34 11
3947.48 10
3947.62 11
3947.77 12
3947.91 14
3948.05 16
3948.20 17
3948.34 19
3948.49 21
3948.63 24
3948.77 28
3948.92 34
3949.06 41
3949.21 50
3949.35 61
3949.49 71
3949.64 82
3949.78 93
3949.93 103
3950.07 113
3950.21 122
3950.36 130
3950.50 137
3950.65 141
3950.79 141
3950.93 136
3951.08 125
3951.22 111
3951.37 93
3951.51 75
3951.65 58
3951.80 45
3951.94 36
3952.09 31
3952.23 29
3952.37 29
3952.52 29
3952.66 28
3952.81 27
3952.95 26
3953.10 28
3953.24 34
3953.38 45
3953.53 59
3953.67 77
3953.82 94
3953.96 110
3954.10 121
3954.25 126
3954.39 126
3954.54 120
3954.68 112
3954.82 101
3954.97 91
3955.11 81
3955.26 73
3955.40 66
3955.54 60
3955.69 54
3955.83 48
3955.98 41
3956.12 33
3956.26 24
3956.41 14
3956.55 4
3956.70 0
3956.84 0
3956.99 0
3957.13 0
3957.27 0
3957.42 0
3957.56 2
3957.71 10
3957.85 17
3957.99 23
3958.14 28
3958.28 31
3958.43 32
3958.57 31
3958.72 28
3958.86 23
3959.00 15
3959.15 6
3959.29 0
3959.44 0
3959.58 0
3959.72 0
3959.87 0
3960.01 3
3960.16 10
3960.30 15
3960.45 16
3960.59 13
3960.73 8
3960.88 1
3961.02 0
3961.17 0
3961.31 0
3961.45 0
3961.60 0
3961.74 6
3961.89 13
3962.03 19
3962.18 23
3962.32 25
3962.46 25
3962.61 22
3962.75 19
3962.90 15
3963.04 10
3963.19 6
3963.33 2
3963.47 0
3963.62 0
3963.76 0
3963.91 0
3964.05 0
3964.20 0
3964.34 1
3964.48 6
3964.63 13
3964.77 24
3964.92 37
3965.06 51
3965.20 66
3965.35 77
3965.49 85
3965.64 88
3965.78 86
3965.93 81
3966.07 76
3966.21 71
3966.36 70
3966.50 73
3966.65 78
3966.79 84
3966.94 90
3967.08 93
3967.23 93
3967.37 90
3967.51 84
3967.66 77
3967.80 69
3967.95 61
3968.09 54
3968.24 50
3968.38 48
3968.52 50
3968.67 54
3968.81 62
3968.96 72
3969.10 82
3969.25 90
3969.39 96
3969.53 98
3969.68 97
3969.82 94
3969.97 90
3970.11 87
3970.26 85
3970.40 85
3970.54 85
3970.69 86
3970.83 86
3970.98 86
3971.12 86
3971.27 85
3971.41 84
3971.56 85
3971.70 86
3971.84 89
3971.99 94
3972.13 99
3972.28 106
3972.42 112
3972.57 118
3972.71 121
3972.86 121
3973.00 118
3973.14 113
3973.29 106
3973.43 99
3973.58 92
3973.72 86
3973.87 81
3974.01 78
3974.16 77
3974.30 76
3974.44 77
3974.59 77
3974.73 79
3974.88 81
3975.02 83
3975.17 85
3975.31 86
3975.46 84
3975.60 81
3975.74 76
3975.89 69
3976.03 60
3976.18 52
3976.32 45
3976.47 39
3976.61 35
3976.76 32
3976.90 32
3977.04 34
3977.19 37
3977.33 41
3977.48 45
3977.62 47
3977.77 48
3977.91 47
3978.06 43
3978.20 38
3978.34 32
3978.49 26
3978.63 22
3978.78 21
3978.92 22
3979.07 25
3979.21 30
3979.36 36
3979.50 42
3979.65 49
3979.79 56
3979.93 64
3980.08 72
3980.22 79
3980.37 84
3980.51 85
3980.66 81
3980.80 70
3980.95 55
3981.09 36
3981.24 16
3981.38 0
3981.52 0
3981.67 0
3981.81 0
3981.96 0
3982.10 0
3982.25 0
3982.39 0
3982.54 5
3982.68 11
3982.83 17
3982.97 22
3983.12 28
3983.26 34
3983.40 41
3983.55 48
3983.69 56
3983.84 63
3983.98 67
3984.13 67
3984.27 63
3984.42 56
3984.56 46
3984.71 35
3984.85 26
3985.00 21
3985.14 20
3985.28 24
3985.43 32
3985.57 44
3985.72 58
3985.86 71
3986.01 83
3986.15 92
3986.30 99
3986.44 104
3986.59 109
3986.73 113
3986.88 119
3987.02 125
3987.17 131
3987.31 136
3987.45 138
3987.60 137
3987.74 130
3987.89 118
3988.03 100
3988.18 77
3988.32 51
3988.47 24
3988.61 1
3988.76 0
3988.90 0
3989.05 0
3989.19 0
3989.34 2
3989.48 21
3989.63 38
3989.77 50
3989.91 55
3990.06 55
3990.20 51
3990.35 46
3990.49 43
3990.64 44
3990.78 48
3990.93 55
3991.07 62
3991.22 69
3991.36 76
3991.51 82
3991.65 87
3991.80 94
3991.94 102
3992.09 110
3992.23 118
3992.38 124
3992.52 126
3992.66 124
3992.81 119
3992.95 110
3993.10 100
3993.24 90
3993.39 82
3993.53 76
3993.68 72
3993.82 70
3993.97 68
3994.11 65
3994.26 61
3994.40 56
3994.55 49
3994.69 42
3994.84 37
3994.98 33
3995.13 34
3995.27 37
3995.42 44
3995.56 53
3995.71 62
3995.85 69
3996.00 75
3996.14 80
3996.29 83
3996.43 86
3996.57 90
3996.72 96
3996.86 102
3997.01 109
3997.15 115
3997.30 119
3997.44 121
3997.59 122
3997.73 124
3997.88 127
3998.02 131
3998.17 138
3998.31 147
3998.46 156
3998.60 166
3998.75 174
3998.89 180
3999.04 183
3999.18 183
3999.33 179
3999.47 172
3999.62 161
3999.76 148
3999.91 133
4000.05 119
4000.20 106
4000.34 95
4000.49 87
4000.63 82
4000.78 80
4000.92 80
4001.07 82
4001.21 85
4001.36 87
4001.50 88
4001.65 87
4001.79 83
4001.94 77
4002.08 69
4002.23 61
4002.37 54
4002.52 48
4002.66 45
4002.81 43
4002.95 41
4003.10 39
4003.24 36
4003.39 31
4003.53 25
4003.68 17
4003.82 9
4003.97 1
4004.11 0
4004.26 0
4004.40 0
4004.55 0
4004.69 0
4004.84 0
4004.98 0
4005.13 1
4005.27 8
4005.42 15
4005.56 20
4005.71 25
4005.85 29
4006.00 35
4006.14 41
4006.29 49
4006.43 57
4006.58 65
4006.72 72
4006.87 77
4007.01 81
4007.16 85
4007.30 89
4007.45 92
4007.59 95
4007.74 96
4007.88 96
4008.03 93
4008.17 89
4008.32 83
4008.46 76
4008.61 70
4008.75 65
4008.90 62
4009.04 62
4009.19 64
4009.33 69
4009.48 76
4009.62 84
4009.77 92
4009.91 100
4010.06 106
4010.20 110
4010.35 112
4010.49 113
4010.64 114
4010.78 114
4010.93 116
4011.07 118
4011.22 120
4011.36 122
4011.51 123
4011.65 122
4011.80 122
4011.94 122
4012.09 123
4012.23 126
4012.38 130
4012.52 133
4012.67 134
4012.81 132
4012.96 127
4013.10 120
4013.25 111
4013.39 102
4013.54 94
4013.69 86
4013.83 79
4013.98 72
4014.12 66
4014.27 61
4014.41 59
4014.56 60
4014.70 65
4014.85 74
4014.99 84
4015.14 92
4015.28 98
4015.43 98
4015.57 93
4015.72 84
4015.86 74
4016.01 63
4016.15 54
4016.30 47
4016.44 43
4016.59 40
4016.73 38
4016.88 35
4017.02 31
4017.17 26
4017.31 22
4017.46 21
4017.61 23
4017.75 29
4017.90 40
4018.04 53
4018.19 66
4018.33 77
4018.48 83
4018.62 83
4018.77 78
4018.91 69
4019.06 58
4019.20 48
4019.35 40
4019.49 36
4019.64 35
4019.78 37
4019.93 40
4020.07 44
4020.22 47
4020.37 50
4020.51 53
4020.66 57
4020.80 60
4020.95 64
4021.09 69
4021.24 73
4021.38 77
4021.53 79
4021.67 80
4021.82 80
4021.96 79
4022.11 78
4022.25 79
4022.40 80
4022.54 83
4022.69 87
4022.84 91
4022.98 94
4023.13 96
4023.27 95
4023.42 95
4023.56 93
4023.71 91
4023.85 88
4024.00 83
4024.14 75
4024.29 64
4024.43 50
4024.58 35
4024.72 21
4024.87 11
4025.02 7
4025.16 8
4025.31 12
4025.45 19
4025.60 26
4025.74 29
4025.89 28
4026.03 24
4026.18 18
4026.32 12
4026.47 8
4026.61 8
4026.76 13
4026.91 20
4027.05 30
4027.20 40
4027.34 48
4027.49 51
4027.63 50
4027.78 45
4027.92 37
4028.07 27
4028.21 17
4028.36 9
4028.51 4
4028.65 2
4028.80 1
4028.94 0
4029.09 0
4029.23 0
4029.38 0
4029.52 0
4029.67 0
4029.81 0
4029.96 0
4030.10 1
4030.25 9
4030.40 17
4030.54 24
4030.69 29
4030.83 31
4030.98 30
4031.12 27
4031.27 21
4031.41 14
4031.56 6
4031.71 0
4031.85 0
4032.00 0
4032.14 0
4032.29 0
4032.43 1
4032.58 8
4032.72 16
4032.87 22
4033.01 27
4033.16 29
4033.31 29
4033.45 27
4033.60 23
4033.74 17
4033.89 10
4034.03 4
4034.18 0
4034.32 0
4034.47 0
4034.62 5
4034.76 14
4034.91 26
4035.05 38
4035.20 48
4035.34 55
4035.49 59
4035.63 61
4035.78 59
4035.93 58
4036.07 56
4036.22 55
4036.36 56
4036.51 58
4036.65 60
4036.80 61
4036.94 61
4037.09 58
4037.24 52
4037.38 45
4037.53 38
4037.67 31
4037.82 26
4037.96 23
4038.11 21
4038.25 21
4038.40 21
4038.55 21
4038.69 19
4038.84 17
4038.98 13
4039.13 8
4039.27 3
4039.42 0
4039.57 0
4039.71 0
4039.86 0
4040.00 0
4040.15 0
4040.29 4
4040.44 10
4040.58 17
4040.73 23
4040.88 29
4041.02 32
4041.17 33
4041.31 32
4041.46 29
4041.60 25
4041.75 21
4041.90 19
4042.04 19
4042.19 22
4042.33 26
4042.48 32
4042.62 37
4042.77 42
4042.92 45
4043.06 45
4043.21 43
4043.35 38
4043.50 30
4043.64 20
4043.79 9
4043.94 0
4044.08 0
4044.23 0
4044.37 0
4044.52 0
4044.66 0
4044.81 0
4044.96 0
4045.10 5
4045.25 20
4045.39 35
4045.54 48
4045.68 60
4045.83 71
4045.98 82
4046.12 93
4046.27 105
4046.41 117
4046.56 129
4046.70 138
4046.85 144
4047.00 147
4047.14 146
4047.29 142
4047.43 137
4047.58 132
4047.72 128
4047.87 124
4048.02 120
4048.16 116
4048.31 111
4048.45 104
4048.60 96
4048.75 85
4048.89 72
4049.04 58
4049.18 44
4049.33 29
4049.47 15
4049.62 2
4049.77 0
4049.91 0
4050.06 0
4050.20 0
4050.35 0
4050.49 2
4050.64 15
4050.79 28
4050.93 39
4051.08 47
4051.22 50
4051.37 50
4051.52 46
4051.66 39
4051.81 32
4051.95 25
4052.10 20
4052.25 15
4052.39 12
4052.54 11
4052.68 10
4052.83 10
4052.97 12
4053.12 14
4053.27 17
4053.41 22
4053.56 27
4053.70 33
4053.85 37
4054.00 40
4054.14 39
4054.29 35
4054.43 27
4054.58 18
4054.72 10
4054.87 3
4055.02 0
4055.16 2
4055.31 8
4055.45 17
4055.60 26
4055.75 33
4055.89 35
4056.04 33
4056.18 27
4056.33 18
4056.48 9
4056.62 1
4056.77 0
4056.91 0
4057.06 0
4057.21 1
4057.35 5
4057.50 11
4057.64 17
4057.79 24
4057.94 33
4058.08 44
4058.23 56
4058.37 68
4058.52 77
4058.67 84
4058.81 86
4058.96 85
4059.10 81
4059.25 75
4059.40 69
4059.54 64
4059.69 60
4059.83 59
4059.98 60
4060.13 64
4060.27 71
4060.42 81
4060.56 93
4060.71 104
4060.86 114
4061.00 120
4061.15 121
4061.29 114
4061.44 101
4061.59 82
4061.73 60
4061.88 36
4062.02 14
4062.17 0
4062.32 0
4062.46 0
4062.61 0
4062.75 0
4062.90 0
4063.05 0
4063.19 0
4063.34 0
4063.48 8
4063.63 19
4063.78 31
4063.92 43
4064.07 53
4064.21 61
4064.36 67
4064.51 70
4064.65 71
4064.80 69
4064.94 65
4065.09 61
4065.24 57
4065.38 54
4065.53 51
4065.68 49
4065.82 48
4065.97 46
4066.11 43
4066.26 38
4066.41 32
4066.55 25
4066.70 18
4066.84 12
4066.99 9
4067.14 7
4067.28 7
4067.43 9
4067.57 12
4067.72 16
4067.87 18
4068.01 20
4068.16 21
4068.31 20
4068.45 19
4068.60 17
4068.74 15
4068.89 12
4069.04 10
4069.18 7
4069.33 5
4069.47 4
4069.62 5
4069.77 9
4069.91 15
4070.06 24
4070.21 35
4070.35 48
4070.50 63
4070.64 78
4070.79 92
4070.94 105
4071.08 114
4071.23 120
4071.38 120
4071.52 117
4071.67 109
4071.81 98
4071.96 87
4072.11 75
4072.25 65
4072.40 57
4072.54 50
4072.69 44
4072.84 40
4072.98 37
4073.13 33
4073.28 28
4073.42 22
4073.57 15
4073.71 6
4073.86 0
4074.01 0
4074.15 0
4074.30 0
4074.45 0
4074.59 0
4074.74 0
4074.88 0
4075.03 5
4075.18 14
4075.32 22
4075.47 28
4075.62 32
4075.76 34
4075.91 35
4076.06 36
4076.20 39
4076.35 44
4076.49 52
4076.64 61
4076.79 70
4076.93 79
4077.08 86
4077.23 90
4077.37 92
4077.52 92
4077.66 92
4077.81 91
4077.96 90
4078.10 91
4078.25 94
4078.40 98
4078.54 104
4078.69 112
4078.83 122
4078.98 133
4079.13 144
4079.27 154
4079.42 161
4079.57 166
4079.71 167
4079.86 165
4080.01 158
4080.15 147
4080.30 132
4080.44 116
4080.59 99
4080.74 83
4080.88 70
4081.03 62
4081.18 58
4081.32 59
4081.47 63
4081.62 70
4081.76 77
4081.91 83
4082.06 86
4082.20 85
4082.35 80
4082.49 71
4082.64 61
4082.79 50
4082.93 40
4083.08 34
4083.23 31
4083.37 31
4083.52 35
4083.67 41
4083.81 47
4083.96 52
4084.10 55
4084.25 56
4084.40 55
4084.54 53
4084.69 51
4084.84 48
4084.98 44
4085.13 40
4085.28 35
4085.42 28
4085.57 21
4085.72 15
4085.86 9
4086.01 4
4086.16 2
4086.30 3
4086.45 6
4086.59 11
4086.74 17
4086.89 23
4087.03 28
4087.18 31
4087.33 33
4087.47 34
4087.62 36
4087.77 38
4087.91 42
4088.06 49
4088.21 57
4088.35 66
4088.50 74
4088.65 81
4088.79 85
4088.94 86
4089.09 85
4089.23 83
4089.38 81
4089.52 81
4089.67 83
4089.82 87
4089.96 92
4090.11 96
4090.26 97
4090.40 94
4090.55 87
4090.70 77
4090.84 65
4090.99 53
4091.14 44
4091.28 37
4091.43 33
4091.58 31
4091.72 32
4091.87 34
4092.02 35
4092.16 36
4092.31 37
4092.46 37
4092.60 36
4092.75 34
4092.90 33
4093.04 34
4093.19 37
4093.34 44
4093.48 55
4093.63 70
4093.78 87
4093.92 105
4094.07 122
4094.22 135
4094.36 143
4094.51 146
4094.65 146
4094.80 142
4094.95 138
4095.09 133
4095.24 129
4095.39 125
4095.53 122
4095.68 120
4095.83 118
4095.97 118
4096.12 121
4096.27 127
4096.41 137
4096.56 151
4096.71 165
4096.85 179
4097.00 190
4097.15 197
4097.29 200
4097.44 197
4097.59 190
4097.73 179
4097.88 165
4098.03 148
4098.17 130
4098.32 112
4098.47 95
4098.61 80
4098.76 70
4098.91 65
4099.05 63
4099.20 63
4099.35 63
4099.49 62
4099.64 59
4099.79 53
4099.94 45
4100.08 37
4100.23 30
4100.38 25
4100.52 22
4100.67 20
4100.82 17
4100.96 12
4101.11 6
4101.26 0
4101.40 0
4101.55 0
4101.70 0
4101.84 0
4101.99 0
4102.14 0
4102.28 0
4102.43 5
4102.58 12
4102.72 19
4102.87 25
4103.02 31
4103.16 39
4103.31 48
4103.46 59
4103.60 70
4103.75 79
4103.90 87
4104.04 93
4104.19 96
4104.34 97
4104.48 98
4104.63 103
4104.78 110
4104.93 122
4105.07 138
4105.22 154
4105.37 170
4105.51 183
4105.66 191
4105.81 194
4105.95 191
4106.10 184
4106.25 175
4106.39 164
4106.54 153
4106.69 141
4106.83 129
4106.98 116
4107.13 102
4107.27 87
4107.42 72
4107.57 57
4107.71 43
4107.86 33
4108.01 28
4108.16 27
4108.30 32
4108.45 42
4108.60 55
4108.74 72
4108.89 89
4109.04 105
4109.18 119
4109.33 130
4109.48 136
4109.62 136
4109.77 131
4109.92 120
4110.07 107
4110.21 93
4110.36 78
4110.51 66
4110.65 58
4110.80 55
4110.95 57
4111.09 62
4111.24 71
4111.39 81
4111.53 92
4111.68 101
4111.83 107
4111.97 110
4112.12 110
4112.27 107
4112.42 103
4112.56 99
4112.71 96
4112.86 94
4113.00 94
4113.15 94
4113.30 93
4113.44 90
4113.59 84
4113.74 77
4113.89 67
4114.03 58
4114.18 50
4114.33 44
4114.47 40
4114.62 37
4114.77 34
4114.91 31
4115.06 26
4115.21 21
4115.36 15
4115.50 10
4115.65 6
4115.80 3
4115.94 1
4116.09 0
4116.24 0
4116.38 0
4116.53 0
4116.68 0
4116.83 0
4116.97 0
4117.12 0
4117.27 8
4117.41 20
4117.56 34
4117.71 45
4117.85 54
4118.00 60
4118.15 64
4118.30 67
4118.44 71
4118.59 76
4118.74 81
4118.88 87
4119.03 90
4119.18 91
4119.33 87
4119.47 80
4119.62 71
4119.77 62
4119.91 56
4120.06 52
4120.21 51
4120.35 53
4120.50 58
4120.65 64
4120.80 70
4120.94 75
4121.09 78
4121.24 78
4121.38 74
4121.53 67
4121.68 57
4121.83 46
4121.97 38
4122.12 33
4122.27 34
4122.41 41
4122.56 52
4122.71 66
4122.86 81
4123.00 92
4123.15 99
4123.30 100
4123.44 96
4123.59 87
4123.74 75
4123.89 62
4124.03 49
4124.18 40
4124.33 34
4124.47 33
4124.62 36
4124.77 43
4124.92 50
4125.06 58
4125.21 65
4125.36 71
4125.50 77
4125.65 82
4125.80 88
4125.95 94
4126.09 100
4126.24 105
4126.39 109
4126.53 111
4126.68 112
4126.83 110
4126.98 108
4127.12 104
4127.27 100
4127.42 95
4127.56 89
4127.71 82
4127.86 75
4128.01 68
4128.15 62
4128.30 59
4128.45 59
4128.60 63
4128.74 70
4128.89 81
4129.04 94
4129.18 108
4129.33 122
4129.48 134
4129.63 143
4129.77 146
4129.92 144
4130.07 136
4130.22 123
4130.36 107
4130.51 90
4130.66 75
4130.80 63
4130.95 56
4131.10 54
4131.25 55
4131.39 56
4131.54 58
4131.69 58
4131.84 55
4131.98 51
4132.13 45
4132.28 39
4132.42 34
4132.57 30
4132.72 28
4132.87 27
4133.01 29
4133.16 32
4133.31 36
4133.46 41
4133.60 46
4133.75 48
4133.90 47
4134.04 43
4134.19 37
4134.34 30
4134.49 22
4134.63 16
4134.78 12
4134.93 12
4135.08 15
4135.22 20
4135.37 26
4135.52 33
4135.67 39
4135.81 45
4135.96 48
4136.11 50
4136.26 51
4136.40 50
4136.55 48
4136.70 45
4136.84 42
4136.99 38
4137.14 34
4137.29 29
4137.43 24
4137.58 19
4137.73 16
4137.88 14
4138.02 14
4138.17 16
4138.32 19
4138.47 22
4138.61 27
4138.76 32
4138.91 37
4139.06 42
4139.20 45
4139.35 47
4139.50 46
4139.65 42
4139.79 36
4139.94 28
4140.09 19
4140.24 12
4140.38 6
4140.53 2
4140.68 1
4140.82 0
4140.97 0
4141.12 0
4141.27 0
4141.41 0
4141.56 0
4141.71 0
4141.86 0
4142.00 0
4142.15 3
4142.30 13
4142.45 24
4142.59 35
4142.74 44
4142.89 51
4143.04 55
4143.18 55
4143.33 53
4143.48 48
4143.63 43
4143.77 37
4143.92 31
4144.07 24
4144.22 18
4144.36 12
4144.51 7
4144.66 2
4144.81 0
4144.95 0
4145.10 2
4145.25 8
4145.40 18
4145.54 31
4145.69 45
4145.84 61
4145.99 76
4146.14 92
4146.28 106
4146.43 120
4146.58 132
4146.73 142
4146.87 149
4147.02 154
4147.17 157
4147.32 157
4147.46 157
4147.61 156
4147.76 157
4147.91 160
4148.05 164
4148.20 170
4148.35 177
4148.50 184
4148.64 189
4148.79 192
4148.94 192
4149.09 190
4149.23 185
4149.38 180
4149.53 176
4149.68 172
4149.82 171
4149.97 171
4150.12 172
4150.27 175
4150.42 177
4150.56 178
4150.71 181
4150.86 185
4151.01 192
4151.15 203
4151.30 217
4151.45 233
4151.60 249
4151.74 262
4151.89 269
4152.04 268
4152.19 259
4152.33 242
4152.48 221
4152.63 197
4152.78 175
4152.92 156
4153.07 144
4153.22 136
4153.37 134
4153.52 133
4153.66 132
4153.81 129
4153.96 122
4154.11 110
4154.25 96
4154.40 79
4154.55 64
4154.70 50
4154.84 40
4154.99 34
4155.14 33
4155.29 36
4155.44 43
4155.58 52
4155.73 63
4155.88 74
4156.03 84
4156.17 92
4156.32 98
4156.47 103
4156.62 107
4156.77 111
4156.91 116
4157.06 121
4157.21 127
4157.36 131
4157.50 135
4157.65 137
4157.80 136
4157.95 133
4158.10 129
4158.24 124
4158.39 120
4158.54 117
4158.69 115
4158.83 115
4158.98 117
4159.13 119
4159.28 123
4159.42 128
4159.57 133
4159.72 136
4159.87 138
4160.02 136
4160.16 129
4160.31 117
4160.46 100
4160.61 80
4160.76 58
4160.90 38
4161.05 20
4161.20 6
4161.35 0
4161.49 0
4161.64 0
4161.79 0
4161.94 0
4162.09 0
4162.23 0
4162.38 2
4162.53 4
4162.68 5
4162.82 6
4162.97 7
4163.12 6
4163.27 6
4163.42 6
4163.56 8
4163.71 11
4163.86 17
4164.01 26
4164.16 39
4164.30 54
4164.45 70
4164.60 85
4164.75 98
4164.89 108
4165.04 114
4165.19 117
4165.34 116
4165.49 112
4165.63 107
4165.78 101
4165.93 93
4166.08 86
4166.23 78
4166.37 71
4166.52 65
4166.67 60
4166.82 57
4166.97 55
4167.11 55
4167.26 56
4167.41 56
4167.56 57
4167.71 57
4167.85 57
4168.00 57
4168.15 56
4168.30 56
4168.44 56
4168.59 57
4168.74 60
4168.89 65
4169.04 74
4169.18 85
4169.33 97
4169.48 111
4169.63 124
4169.78 135
4169.92 143
4170.07 147
4170.22 146
4170.37 140
4170.52 132
4170.66 120
4170.81 108
4170.96 96
4171.11 86
4171.26 79
4171.40 73
4171.55 68
4171.70 63
4171.85 57
4172.00 51
4172.14 45
4172.29 41
4172.44 40
4172.59 42
4172.74 46
4172.88 50
4173.03 55
4173.18 59
4173.33 63
4173.48 68
4173.62 74
4173.77 82
4173.92 91
4174.07 101
4174.22 108
4174.36 113
4174.51 115
4174.66 114
4174.81 112
4174.96 109
4175.11 106
4175.25 104
4175.40 101
4175.55 97
4175.70 92
4175.85 83
4175.99 73
4176.14 62
4176.29 51
4176.44 41
4176.59 32
4176.73 25
4176.88 20
4177.03 17
4177.18 15
4177.33 13
4177.47 13
4177.62 13
4177.77 13
4177.92 14
4178.07 15
4178.22 17
4178.36 20
4178.51 23
4178.66 26
4178.81 29
4178.96 34
4179.10 39
4179.25 45
4179.40 51
4179.55 59
4179.70 68
4179.84 77
4179.99 86
4180.14 93
4180.29 100
4180.44 106
4180.59 111
4180.73 113
4180.88 114
4181.03 114
4181.18 113
4181.33 110
4181.47 105
4181.62 101
4181.77 97
4181.92 95
4182.07 95
4182.22 97
4182.36 100
4182.51 104
4182.66 107
4182.81 109
4182.96 109
4183.10 107
4183.25 105
4183.40 105
4183.55 107
4183.70 110
4183.85 114
4183.99 118
4184.14 119
4184.29 116
4184.44 109
4184.59 99
4184.73 87
4184.88 75
4185.03 66
4185.18 60
4185.33 57
4185.48 58
4185.62 62
4185.77 66
4185.92 71
4186.07 75
4186.22 78
4186.37 79
4186.51 80
4186.66 79
4186.81 77
4186.96 75
4187.11 72
4187.26 70
4187.40 68
4187.55 67
4187.70 70
4187.85 75
4188.00 83
4188.15 93
4188.29 104
4188.44 114
4188.59 122
4188.74 127
4188.89 129
4189.03 129
4189.18 128
4189.33 127
4189.48 125
4189.63 125
4189.78 125
4189.92 128
4190.07 131
4190.22 136
4190.37 142
4190.52 148
4190.67 155
4190.81 162
4190.96 167
4191.11 170
4191.26 172
4191.41 171
4191.56 170
4191.70 168
4191.85 167
4192.00 168
4192.15 170
4192.30 174
4192.45 177
4192.60 178
4192.74 177
4192.89 175
4193.04 171
4193.19 167
4193.34 164
4193.49 164
4193.63 167
4193.78 171
4193.93 175
4194.08 176
4194.23 175
4194.38 169
4194.52 160
4194.67 148
4194.82 136
4194.97 127
4195.12 121
4195.27 119
4195.41 120
4195.56 122
4195.71 124
4195.86 123
4196.01 118
4196.16 111
4196.31 101
4196.45 92
4196.60 84
4196.75 79
4196.90 77
4197.05 77
4197.20 80
4197.34 83
4197.49 86
4197.64 88
4197.79 90
4197.94 92
4198.09 92
4198.24 90
4198.38 86
4198.53 81
4198.68 73
4198.83 64
4198.98 53
4199.13 43
4199.27 33
4199.42 24
4199.57 18
4199.72 14
4199.87 13
4200.02 15
4200.17 19
4200.31 25
4200.46 34
4200.61 44
4200.76 55
4200.91 66
4201.06 76
4201.21 86
4201.35 95
4201.50 102
4201.65 108
4201.80 113
4201.95 117
4202.10 120
4202.25 125
4202.39 131
4202.54 138
4202.69 146
4202.84 152
4202.99 156
4203.14 155
4203.29 148
4203.43 137
4203.58 123
4203.73 108
4203.88 96
4204.03 87
4204.18 84
4204.33 85
4204.47 89
4204.62 94
4204.77 99
4204.92 102
4205.07 104
4205.22 105
4205.37 105
4205.51 106
4205.66 107
4205.81 107
4205.96 105
4206.11 100
4206.26 92
4206.41 80
4206.55 65
4206.70 48
4206.85 30
4207.00 14
4207.15 0
4207.30 0
4207.45 0
4207.59 0
4207.74 0
4207.89 0
4208.04 0
4208.19 0
4208.34 2
4208.49 8
4208.64 14
4208.78 20
4208.93 27
4209.08 36
4209.23 46
4209.38 58
4209.53 73
4209.68 88
4209.82 105
4209.97 121
4210.12 137
4210.27 153
4210.42 169
4210.57 184
4210.72 199
4210.87 214
4211.01 227
4211.16 239
4211.31 249
4211.46 257
4211.61 264
4211.76 270
4211.91 276
4212.06 280
4212.20 281
4212.35 280
4212.50 277
4212.65 271
4212.80 264
4212.95 258
4213.10 253
4213.25 250
4213.39 250
4213.54 252
4213.69 256
4213.84 262
4213.99 269
4214.14 276
4214.29 284
4214.44 293
4214.58 302
4214.73 311
4214.88 320
4215.03 326
4215.18 331
4215.33 334
4215.48 333
4215.63 330
4215.77 324
4215.92 318
4216.07 311
4216.22 305
4216.37 299
4216.52 293
4216.67 286
4216.82 276
4216.96 263
4217.11 246
4217.26 226
4217.41 205
4217.56 186
4217.71 169
4217.86 156
4218.01 146
4218.15 139
4218.30 131
4218.45 123
4218.60 114
4218.75 104
4218.90 96
4219.05 88
4219.20 82
4219.35 77
4219.49 71
4219.64 64
4219.79 55
4219.94 45
4220.09 36
4220.24 29
4220.39 24
4220.54 23
4220.69 25
4220.83 30
4220.98 37
4221.13 46
4221.28 57
4221.43 70
4221.58 85
4221.73 102
4221.88 119
4222.03 138
4222.17 156
4222.32 172
4222.47 186
4222.62 196
4222.77 201
4222.92 202
4223.07 198
4223.22 191
4223.37 181
4223.51 170
4223.66 160
4223.81 151
4223.96 143
4224.11 137
4224.26 134
4224.41 133
4224.56 135
4224.71 139
4224.86 144
4225.00 151
4225.15 158
4225.30 164
4225.45 167
4225.60 168
4225.75 165
4225.90 158
4226.05 148
4226.20 135
4226.34 120
4226.49 105
4226.64 92
4226.79 81
4226.94 74
4227.09 71
4227.24 73
4227.39 78
4227.54 85
4227.69 92
4227.83 97
4227.98 99
4228.13 96
4228.28 90
4228.43 82
4228.58 73
4228.73 67
4228.88 65
4229.03 66
4229.18 71
4229.32 78
4229.47 85
4229.62 90
4229.77 94
4229.92 96
4230.07 97
4230.22 99
4230.37 101
4230.52 103
4230.67 104
4230.82 104
4230.96 102
4231.11 98
4231.26 93
4231.41 86
4231.56 79
4231.71 72
4231.86 66
4232.01 61
4232.16 56
4232.31 53
4232.45 51
4232.60 50
4232.75 52
4232.90 55
4233.05 61
4233.20 69
4233.35 78
4233.50 86
4233.65 93
4233.80 97
4233.95 98
4234.10 96
4234.24 91
4234.39 86
4234.54 80
4234.69 77
4234.84 75
4234.99 76
4235.14 79
4235.29 84
4235.44 89
4235.59 93
4235.74 95
4235.88 93
4236.03 87
4236.18 75
4236.33 59
4236.48 39
4236.63 18
4236.78 0
4236.93 0
4237.08 0
4237.23 0
4237.38 0
4237.53 0
4237.67 0
4237.82 0
4237.97 6
4238.12 26
4238.27 44
4238.42 58
4238.57 69
4238.72 77
4238.87 82
4239.02 84
4239.17 85
4239.32 83
4239.46 81
4239.61 77
4239.76 73
4239.91 71
4240.06 72
4240.21 75
4240.36 80
4240.51 87
4240.66 95
4240.81 102
4240.96 108
4241.11 112
4241.26 115
4241.40 118
4241.55 121
4241.70 125
4241.85 131
4242.00 137
4242.15 143
4242.30 146
4242.45 145
4242.60 139
4242.75 130
4242.90 118
4243.05 105
4243.20 94
4243.35 87
4243.49 82
4243.64 82
4243.79 82
4243.94 83
4244.09 82
4244.24 78
4244.39 73
4244.54 66
4244.69 60
4244.84 56
4244.99 54
4245.14 55
4245.29 58
4245.44 62
4245.58 67
4245.73 70
4245.88 71
4246.03 69
4246.18 64
4246.33 55
4246.48 43
4246.63 30
4246.78 16
4246.93 3
4247.08 0
4247.23 0
4247.38 0
4247.53 0
4247.68 0
4247.82 0
4247.97 0
4248.12 4
4248.27 11
4248.42 18
4248.57 26
4248.72 35
4248.87 44
4249.02 53
4249.17 59
4249.32 62
4249.47 60
4249.62 53
4249.77 42
4249.92 29
4250.07 16
4250.21 5
4250.36 0
4250.51 0
4250.66 0
4250.81 0
4250.96 1
4251.11 5
4251.26 9
4251.41 11
4251.56 11
4251.71 9
4251.86 6
4252.01 2
4252.16 0
4252.31 0
4252.46 0
4252.61 0
4252.75 0
4252.90 0
4253.05 0
4253.20 4
4253.35 15
4253.50 26
4253.65 38
4253.80 48
4253.95 55
4254.10 58
4254.25 58
4254.40 56
4254.55 53
4254.70 49
4254.85 47
4255.00 47
4255.15 49
4255.30 52
4255.45 56
4255.59 59
4255.74 61
4255.89 63
4256.04 63
4256.19 63
4256.34 64
4256.49 67
4256.64 72
4256.79 79
4256.94 87
4257.09 96
4257.24 107
4257.39 116
4257.54 126
4257.69 134
4257.84 141
4257.99 147
4258.14 151
4258.29 154
4258.44 154
4258.59 152
4258.73 147
4258.88 139
4259.03 128
4259.18 116
4259.33 102
4259.48 89
4259.63 77
4259.78 68
4259.93 61
4260.08 56
4260.23 54
4260.38 55
4260.53 57
4260.68 61
4260.83 66
4260.98 72
4261.13 78
4261.28 84
4261.43 89
4261.58 92
4261.73 94
4261.88 93
4262.03 91
4262.17 87
4262.32 82
4262.47 76
4262.62 71
4262.77 67
4262.92 65
4263.07 66
4263.22 69
4263.37 76
4263.52 86
4263.67 97
4263.82 108
4263.97 118
4264.12 127
4264.27 134
4264.42 140
4264.57 144
4264.72 148
4264.87 152
4265.02 155
4265.17 158
4265.32 158
4265.47 156
4265.62 152
4265.77 144
4265.92 135
4266.07 124
4266.22 112
4266.37 101
4266.51 90
4266.66 82
4266.81 77
4266.96 75
4267.11 77
4267.26 83
4267.41 91
4267.56 100
4267.71 106
4267.86 109
4268.01 106
4268.16 99
4268.31 89
4268.46 78
4268.61 67
4268.76 58
4268.91 51
4269.06 46
4269.21 42
4269.36 39
4269.51 38
4269.66 38
4269.81 40
4269.96 46
4270.11 54
4270.26 65
4270.41 76
4270.56 88
4270.71 98
4270.86 106
4271.01 110
4271.16 109
4271.31 104
4271.46 95
4271.61 82
4271.76 66
4271.91 48
4272.05 32
4272.20 17
4272.35 6
4272.50 0
4272.65 0
4272.80 0
4272.95 0
4273.10 0
4273.25 1
4273.40 3
4273.55 4
4273.70 5
4273.85 4
4274.00 3
4274.15 1
4274.30 0
4274.45 0
4274.60 0
4274.75 0
4274.90 1
4275.05 5
4275.20 9
4275.35 13
4275.50 15
4275.65 16
4275.80 16
4275.95 15
4276.10 15
4276.25 15
4276.40 17
4276.55 20
4276.70 24
4276.85 27
4277.00 30
4277.15 31
4277.30 30
4277.45 29
4277.60 28
4277.75 28
4277.90 30
4278.05 34
4278.20 39
4278.35 44
4278.50 49
4278.65 51
4278.80 52
4278.95 52
4279.10 52
4279.25 53
4279.40 56
4279.55 62
4279.70 71
4279.85 81
4280.00 90
4280.15 96
4280.30 98
4280.45 93
4280.60 83
4280.75 69
4280.90 52
4281.05 36
4281.20 24
4281.35 15
4281.50 12
4281.65 13
4281.80 18
4281.95 26
4282.10 36
4282.25 48
4282.40 60
4282.55 73
4282.70 85
4282.85 96
4283.00 107
4283.15 116
4283.30 123
4283.45 128
4283.60 132
4283.75 132
4283.90 131
4284.05 127
4284.20 122
4284.35 117
4284.50 112
4284.65 108
4284.80 104
4284.95 102
4285.10 99
4285.25 95
4285.40 91
4285.55 87
4285.70 85
4285.85 84
4286.00 85
4286.15 88
4286.30 93
4286.45 98
4286.60 103
4286.75 107
4286.90 108
4287.05 108
4287.20 107
4287.35 106
4287.50 105
4287.65 107
4287.80 110
4287.95 116
4288.10 123
4288.25 131
4288.40 139
4288.55 146
4288.70 151
4288.85 155
4289.00 157
4289.15 156
4289.30 153
4289.45 147
4289.60 138
4289.75 128
4289.90 116
4290.05 104
4290.20 94
4290.35 86
4290.50 81
4290.65 79
4290.80 78
4290.95 78
4291.10 77
4291.25 75
4291.40 71
4291.55 66
4291.70 61
4291.85 56
4292.00 53
4292.15 52
4292.30 54
4292.45 58
4292.60 63
4292.75 69
4292.90 74
4293.05 78
4293.20 81
4293.35 83
4293.50 86
4293.65 89
4293.80 93
4293.95 97
4294.10 101
4294.25 103
4294.40 102
4294.55 98
4294.70 89
4294.85 78
4295.00 66
4295.15 55
4295.30 48
4295.45 44
4295.60 46
4295.75 50
4295.90 56
4296.05 61
4296.20 63
4296.35 61
4296.50 55
4296.66 47
4296.81 37
4296.96 28
4297.11 20
4297.26 16
4297.41 14
4297.56 14
4297.71 15
4297.86 16
4298.01 16
4298.16 16
4298.31 16
4298.46 16
4298.61 18
4298.76 22
4298.91 28
4299.06 37
4299.21 48
4299.36 60
4299.51 72
4299.66 85
4299.81 97
4299.96 109
4300.11 122
4300.26 133
4300.41 145
4300.56 156
4300.71 166
4300.86 174
4301.01 179
4301.16 180
4301.31 177
4301.46 171
4301.61 160
4301.76 148
4301.91 135
4302.06 123
4302.21 113
4302.37 105
4302.52 99
4302.67 95
4302.82 91
4302.97 90
4303.12 89
4303.27 91
4303.42 95
4303.57 101
4303.72 110
4303.87 121
4304.02 131
4304.17 139
4304.32 144
4304.47 146
4304.62 144
4304.77 139
4304.92 132
4305.07 124
4305.22 116
4305.37 109
4305.52 101
4305.67 93
4305.82 83
4305.97 74
4306.12 65
4306.27 57
4306.42 52
4306.58 50
4306.73 49
4306.88 50
4307.03 51
4307.18 51
4307.33 48
4307.48 44
4307.63 39
4307.78 32
4307.93 27
4308.08 22
4308.23 20
4308.38 20
4308.53 24
4308.68 30
4308.83 40
4308.98 51
4309.13 63
4309.28 73
4309.43 80
4309.58 83
4309.73 80
4309.88 74
4310.03 66
4310.19 57
4310.34 51
4310.49 46
4310.64 43
4310.79 41
4310.94 39
4311.09 35
4311.24 30
4311.39 23
4311.54 16
4311.69 11
4311.84 8
4311.99 8
4312.14 12
4312.29 17
4312.44 25
4312.59 35
4312.74 45
4312.89 57
4313.04 68
4313.19 80
4313.35 90
4313.50 97
4313.65 102
4313.80 102
4313.95 99
4314.10 94
4314.25 86
4314.40 79
4314.55 72
4314.70 68
4314.85 67
4315.00 70
4315.15 76
4315.30 82
4315.45 89
4315.60 93
4315.75 94
4315.90 91
4316.05 84
4316.21 75
4316.36 66
4316.51 57
4316.66 50
4316.81 46
4316.96 45
4317.11 47
4317.26 50
4317.41 55
4317.56 61
4317.71 67
4317.86 71
4318.01 73
4318.16 72
4318.31 67
4318.46 59
4318.61 48
4318.77 35
4318.92 22
4319.07 11
4319.22 2
4319.37 0
4319.52 0
4319.67 0
4319.82 0
4319.97 0
4320.12 0
4320.27 0
4320.42 1
4320.57 2
4320.72 4
4320.87 5
4321.02 6
4321.18 8
4321.33 11
4321.48 15
4321.63 21
4321.78 28
4321.93 36
4322.08 42
4322.23 47
4322.38 49
4322.53 50
4322.68 50
4322.83 51
4322.98 53
4323.13 59
4323.28 67
4323.44 75
4323.59 84
4323.74 92
4323.89 98
4324.04 103
4324.19 108
4324.34 114
4324.49 121
4324.64 128
4324.79 135
4324.94 142
4325.09 147
4325.24 150
4325.39 151
4325.55 150
4325.70 148
4325.85 145
4326.00 143
4326.15 143
4326.30 144
4326.45 146
4326.60 149
4326.75 153
4326.90 156
4327.05 157
4327.20 156
4327.35 152
4327.51 145
4327.66 135
4327.81 122
4327.96 107
4328.11 93
4328.26 79
4328.41 68
4328.56 59
4328.71 54
4328.86 50
4329.01 49
4329.16 48
4329.31 48
4329.47 48
4329.62 47
4329.77 48
4329.92 49
4330.07 52
4330.22 56
4330.37 60
4330.52 64
4330.67 66
4330.82 67
4330.97 68
4331.12 68
4331.27 68
4331.43 70
4331.58 73
4331.73 76
4331.88 79
4332.03 81
4332.18 81
4332.33 80
4332.48 76
4332.63 70
4332.78 64
4332.93 57
4333.08 50
4333.24 45
4333.39 42
4333.54 40
4333.69 39
4333.84 40
4333.99 42
4334.14 44
4334.29 45
4334.44 46
4334.59 47
4334.74 46
4334.90 44
4335.05 41
4335.20 36
4335.35 30
4335.50 24
4335.65 17
4335.80 11
4335.95 6
4336.10 3
4336.25 1
4336.40 1
4336.56 1
4336.71 2
4336.86 2
4337.01 1
4337.16 0
4337.31 0
4337.46 0
4337.61 0
4337.76 0
4337.91 1
4338.06 11
4338.22 25
4338.37 41
4338.52 57
4338.67 71
4338.82 82
4338.97 90
4339.12 94
4339.27 95
4339.42 94
4339.57 90
4339.73 84
4339.88 78
4340.03 71
4340.18 64
4340.33 58
4340.48 53
4340.63 49
4340.78 47
4340.93 47
4341.08 50
4341.23 54
4341.39 62
4341.54 71
4341.69 81
4341.84 92
4341.99 103
4342.14 113
4342.29 122
4342.44 129
4342.59 134
4342.75 138
4342.90 141
4343.05 144
4343.20 147
4343.35 150
4343.50 152
4343.65 154
4343.80 155
4343.95 154
4344.10 153
4344.26 152
4344.41 150
4344.56 147
4344.71 143
4344.86 138
4345.01 132
4345.16 125
4345.31 118
4345.46 110
4345.62 105
4345.77 102
4345.92 102
4346.07 104
4346.22 107
4346.37 112
4346.52 117
4346.67 120
4346.82 121
4346.97 120
4347.13 116
4347.28 110
4347.43 101
4347.58 92
4347.73 82
4347.88 73
4348.03 66
4348.18 62
4348.33 61
4348.49 61
4348.64 62
4348.79 63
4348.94 61
4349.09 57
4349.24 52
4349.39 47
4349.54 44
4349.70 43
4349.85 46
4350.00 52
4350.15 60
4350.30 70
4350.45 79
4350.60 87
4350.75 94
4350.90 99
4351.06 102
4351.21 105
4351.36 108
4351.51 111
4351.66 115
4351.81 119
4351.96 122
4352.11 126
4352.26 129
4352.42 131
4352.57 132
4352.72 132
4352.87 132
4353.02 132
4353.17 132
4353.32 132
4353.47 132
4353.63 132
4353.78 132
4353.93 131
4354.08 128
4354.23 125
4354.38 121
4354.53 117
4354.68 116
4354.84 117
4354.99 122
4355.14 129
4355.29 138
4355.44 147
4355.59 154
4355.74 158
4355.89 158
4356.05 154
4356.20 147
4356.35 138
4356.50 127
4356.65 114
4356.80 99
4356.95 85
4357.10 71
4357.26 59
4357.41 49
4357.56 42
4357.71 37
4357.86 34
4358.01 32
4358.16 29
4358.31 25
4358.47 19
4358.62 13
4358.77 7
4358.92 3
4359.07 1
4359.22 2
4359.37 6
4359.53 13
4359.68 21
4359.83 29
4359.98 36
4360.13 40
4360.28 42
4360.43 41
4360.58 39
4360.74 37
4360.89 34
4361.04 32
4361.19 32
4361.34 34
4361.49 38
4361.64 43
4361.80 49
4361.95 54
4362.10 57
4362.25 58
4362.40 57
4362.55 52
4362.70 46
4362.85 40
4363.01 33
4363.16 27
4363.31 23
4363.46 20
4363.61 18
4363.76 17
4363.91 16
4364.07 16
4364.22 16
4364.37 15
4364.52 15
4364.67 16
4364.82 17
4364.97 20
4365.13 24
4365.28 30
4365.43 38
4365.58 47
4365.73 56
4365.88 64
4366.03 71
4366.19 73
4366.34 72
4366.49 66
4366.64 55
4366.79 42
4366.94 25
4367.09 9
4367.25 0
4367.40 0
4367.55 0
4367.70 0
4367.85 0
4368.00 0
4368.15 0
4368.31 0
4368.46 3
4368.61 14
4368.76 25
4368.91 35
4369.06 44
4369.21 53
4369.37 61
4369.52 69
4369.67 78
4369.82 86
4369.97 95
4370.12 103
4370.28 110
4370.43 114
4370.58 117
4370.73 116
4370.88 113
4371.03 107
4371.18 99
4371.34 90
4371.49 81
4371.64 72
4371.79 64
4371.94 58
4372.09 54
4372.25 52
4372.40 50
4372.55 48
4372.70 45
4372.85 41
4373.00 34
4373.15 27
4373.31 21
4373.46 16
4373.61 15
4373.76 19
4373.91 27
4374.06 39
4374.22 53
4374.37 67
4374.52 78
4374.67 84
4374.82 85
4374.97 81
4375.12 74
4375.28 65
4375.43 56
4375.58 48
4375.73 43
4375.88 40
4376.03 39
4376.19 38
4376.34 37
4376.49 36
4376.64 36
4376.79 35
4376.94 35
4377.10 35
4377.25 35
4377.40 35
4377.55 33
4377.70 28
4377.85 21
4378.01 13
4378.16 4
4378.31 0
4378.46 0
4378.61 0
4378.76 0
4378.92 9
4379.07 24
4379.22 39
4379.37 53
4379.52 65
4379.67 73
4379.83 78
4379.98 81
4380.13 82
4380.28 82
4380.43 82
4380.58 82
4380.74 81
4380.89 78
4381.04 74
4381.19 69
4381.34 65
4381.49 61
4381.65 58
4381.80 57
4381.95 56
4382.10 56
4382.25 56
4382.40 56
4382.56 57
4382.71 58
4382.86 61
4383.01 64
4383.16 67
4383.31 69
4383.47 69
4383.62 68
4383.77 66
4383.92 63
4384.07 62
4384.23 64
4384.38 68
4384.53 75
4384.68 83
4384.83 91
4384.98 97
4385.14 99
4385.29 96
4385.44 88
4385.59 78
4385.74 66
4385.89 54
4386.05 45
4386.20 38
4386.35 34
4386.50 32
4386.65 31
4386.81 31
4386.96 32
4387.11 32
4387.26 32
4387.41 31
4387.56 29
4387.72 27
4387.87 23
4388.02 19
4388.17 14
4388.32 7
4388.48 0
4388.63 0
4388.78 0
4388.93 0
4389.08 0
4389.23 0
4389.39 0
4389.54 0
4389.69 6
4389.84 23
4389.99 41
4390.15 59
4390.30 73
4390.45 84
4390.60 91
4390.75 93
4390.90 92
4391.06 89
4391.21 82
4391.36 75
4391.51 68
4391.66 63
4391.82 61
4391.97 62
4392.12 66
4392.27 74
4392.42 83
4392.58 91
4392.73 96
4392.88 97
4393.03 94
4393.18 87
4393.33 77
4393.49 67
4393.64 56
4393.79 48
4393.94 42
4394.09 38
4394.25 35
4394.40 32
4394.55 28
4394.70 24
4394.85 19
4395.01 13
4395.16 8
4395.31 5
4395.46 5
4395.61 9
4395.77 16
4395.92 27
4396.07 40
4396.22 55
4396.37 71
4396.53 86
4396.68 100
4396.83 112
4396.98 120
4397.13 124
4397.29 124
4397.44 120
4397.59 113
4397.74 102
4397.89 91
4398.05 79
4398.20 67
4398.35 57
4398.50 48
4398.65 41
4398.81 36
4398.96 33
4399.11 32
4399.26 35
4399.41 40
4399.57 47
4399.72 57
4399.87 68
4400.02 78
4400.17 88
4400.33 95
4400.48 100
4400.63 102
4400.78 102
4400.93 99
4401.09 96
4401.24 91
4401.39 86
4401.54 82
4401.69 77
4401.85 72
4402.00 67
4402.15 62
4402.30 58
4402.45 54
4402.61 53
4402.76 53
4402.91 55
4403.06 59
4403.21 64
4403.37 68
4403.52 71
4403.67 72
4403.82 71
4403.97 70
4404.13 68
4404.28 66
4404.43 65
4404.58 65
4404.74 66
4404.89 67
4405.04 67
4405.19 68
4405.34 69
4405.50 69
4405.65 69
4405.80 68
4405.95 67
4406.10 65
4406.26 62
4406.41 57
4406.56 52
4406.71 46
4406.86 41
4407.02 37
4407.17 34
4407.32 35
4407.47 37
4407.63 42
4407.78 48
4407.93 55
4408.08 63
4408.23 71
4408.39 79
4408.54 89
4408.69 98
4408.84 107
4409.00 114
4409.15 117
4409.30 116
4409.45 108
4409.60 95
4409.76 78
4409.91 59
4410.06 41
4410.21 26
4410.36 15
4410.52 11
4410.67 11
4410.82 17
4410.97 24
4411.13 34
4411.28 42
4411.43 50
4411.58 56
4411.73 60
4411.89 63
4412.04 64
4412.19 64
4412.34 63
4412.50 61
4412.65 57
4412.80 53
4412.95 50
4413.10 49
4413.26 51
4413.41 57
4413.56 67
4413.71 79
4413.87 93
4414.02 106
4414.17 116
4414.32 122
4414.48 125
4414.63 123
4414.78 118
4414.93 111
4415.08 105
4415.24 98
4415.39 91
4415.54 84
4415.69 76
4415.85 68
4416.00 58
4416.15 49
4416.30 41
4416.46 34
4416.61 30
4416.76 28
4416.91 30
4417.06 34
4417.22 42
4417.37 52
4417.52 64
4417.67 77
4417.83 91
4417.98 104
4418.13 116
4418.28 125
4418.44 132
4418.59 136
4418.74 137
4418.89 135
4419.04 130
4419.20 122
4419.35 111
4419.50 100
4419.65 87
4419.81 76
4419.96 68
4420.11 63
4420.26 62
4420.42 65
4420.57 71
4420.72 79
4420.87 88
4421.03 96
4421.18 106
4421.33 116
4421.48 129
4421.64 145
4421.79 164
4421.94 187
4422.09 210
4422.24 234
4422.40 255
4422.55 272
4422.70 283
4422.85 288
4423.01 288
4423.16 283
4423.31 276
4423.46 269
4423.62 265
4423.77 265
4423.92 271
4424.07 283
4424.23 300
4424.38 321
4424.53 344
4424.68 368
4424.84 390
4424.99 410
4425.14 426
4425.29 437
4425.45 443
4425.60 442
4425.75 437
4425.90 427
4426.06 415
4426.21 403
4426.36 392
4426.51 384
4426.67 378
4426.82 375
4426.97 372
4427.12 370
4427.28 365
4427.43 359
4427.58 352
4427.73 344
4427.89 337
4428.04 329
4428.19 322
4428.34 313
4428.50 302
4428.65 289
4428.80 275
4428.95 261
4429.11 249
4429.26 241
4429.41 236
4429.56 235
4429.72 236
4429.87 238
4430.02 239
4430.17 240
4430.33 240
4430.48 240
4430.63 239
4430.78 237
4430.94 232
4431.09 223
4431.24 211
4431.39 196
4431.55 178
4431.70 160
4431.85 143
4432.00 129
4432.16 118
4432.31 109
4432.46 103
4432.61 98
4432.77 94
4432.92 92
4433.07 92
4433.23 92
4433.38 94
4433.53 96
4433.68 99
4433.84 103
4433.99 105
4434.14 108
4434.29 110
4434.45 112
4434.60 114
4434.75 116
4434.90 118
4435.06 121
4435.21 123
4435.36 123
4435.51 123
4435.67 121
4435.82 117
4435.97 113
4436.12 107
4436.28 99
4436.43 91
4436.58 82
4436.74 71
4436.89 60
4437.04 51
4437.19 45
4437.35 42
4437.50 45
4437.65 53
4437.80 66
4437.96 81
4438.11 95
4438.26 108
4438.41 117
4438.57 122
4438.72 123
4438.87 121
4439.03 118
4439.18 114
4439.33 110
4439.48 108
4439.64 108
4439.79 109
4439.94 111
4440.09 113
4440.25 115
4440.40 117
4440.55 119
4440.71 119
4440.86 119
4441.01 119
4441.16 117
4441.32 115
4441.47 112
4441.62 109
4441.77 107
4441.93 104
4442.08 101
4442.23 98
4442.39 95
4442.54 90
4442.69 84
4442.84 76
4443.00 67
4443.15 58
4443.30 51
4443.46 46
4443.61 45
4443.76 49
4443.91 57
4444.07 68
4444.22 81
4444.37 95
4444.52 107
4444.68 118
4444.83 126
4444.98 133
4445.14 138
4445.29 142
4445.44 146
4445.59 150
4445.75 154
4445.90 157
4446.05 160
4446.21 162
4446.36 162
4446.51 158
4446.66 151
4446.82 141
4446.97 127
4447.12 112
4447.28 97
4447.43 85
4447.58 76
4447.73 72
4447.89 72
4448.04 76
4448.19 82
4448.35 89
4448.50 95
4448.65 100
4448.80 105
4448.96 111
4449.11 117
4449.26 122
4449.42 125
4449.57 126
4449.72 123
4449.87 117
4450.03 107
4450.18 97
4450.33 88
4450.49 82
4450.64 81
4450.79 83
4450.94 89
4451.10 95
4451.25 100
4451.40 101
4451.56 97
4451.71 88
4451.86 74
4452.01 55
4452.17 35
4452.32 14
4452.47 0
4452.63 0
4452.78 0
4452.93 0
4453.09 0
4453.24 0
4453.39 0
4453.54 0
4453.70 6
4453.85 14
4454.00 21
4454.16 27
4454.31 32
4454.46 35
4454.61 38
4454.77 40
4454.92 43
4455.07 45
4455.23 46
4455.38 45
4455.53 43
4455.69 40
4455.84 37
4455.99 34
4456.14 34
4456.30 37
4456.45 45
4456.60 56
4456.76 69
4456.91 82
4457.06 93
4457.22 101
4457.37 103
4457.52 102
4457.67 97
4457.83 91
4457.98 86
4458.13 82
4458.29 82
4458.44 85
4458.59 91
4458.75 99
4458.90 108
4459.05 116
4459.21 125
4459.36 134
4459.51 144
4459.66 155
4459.82 167
4459.97 178
4460.12 188
4460.28 195
4460.43 197
4460.58 195
4460.74 189
4460.89 180
4461.04 171
4461.19 162
4461.35 153
4461.50 146
4461.65 141
4461.81 137
4461.96 135
4462.11 135
4462.27 137
4462.42 139
4462.57 141
4462.73 142
4462.88 140
4463.03 136
4463.19 129
4463.34 121
4463.49 111
4463.64 102
4463.80 93
4463.95 85
4464.10 79
4464.26 74
4464.41 71
4464.56 70
4464.72 71
4464.87 75
4465.02 81
4465.18 89
4465.33 95
4465.48 100
4465.64 102
4465.79 100
4465.94 96
4466.09 90
4466.25 84
4466.40 79
4466.55 78
4466.71 81
4466.86 87
4467.01 94
4467.17 102
4467.32 110
4467.47 115
4467.63 119
4467.78 121
4467.93 123
4468.09 127
4468.24 132
4468.39 140
4468.55 148
4468.70 156
4468.85 163
4469.01 168
4469.16 172
4469.31 174
4469.47 175
4469.62 176
4469.77 177
4469.92 175
4470.08 171
4470.23 162
4470.38 150
4470.54 135
4470.69 119
4470.84 104
4471.00 92
4471.15 84
4471.30 80
4471.46 79
4471.61 79
4471.76 78
4471.92 76
4472.07 72
4472.22 65
4472.38 58
4472.53 50
4472.68 44
4472.84 40
4472.99 38
4473.14 38
4473.30 41
4473.45 45
4473.60 51
4473.76 57
4473.91 65
4474.06 73
4474.22 80
4474.37 87
4474.52 93
4474.68 98
4474.83 102
4474.98 106
4475.14 108
4475.29 110
4475.44 109
4475.60 107
4475.75 102
4475.90 96
4476.06 89
4476.21 81
4476.36 74
4476.52 67
4476.67 61
4476.82 56
4476.98 53
4477.13 50
4477.28 49
4477.44 51
4477.59 55
4477.74 61
4477.90 69
4478.05 78
4478.20 87
4478.36 96
4478.51 104
4478.66 111
4478.82 117
4478.97 122
4479.12 124
4479.28 124
4479.43 119
4479.58 112
4479.74 101
4479.89 87
4480.04 73
4480.20 59
4480.35 48
4480.50 39
4480.66 32
4480.81 27
4480.96 24
4481.12 21
4481.27 18
4481.42 16
4481.58 17
4481.73 20
4481.89 26
4482.04 35
4482.19 46
4482.35 59
4482.50 71
4482.65 82
4482.81 91
4482.96 99
4483.11 106
4483.27 112
4483.42 118
4483.57 124
4483.73 131
4483.88 137
4484.03 143
4484.19 147
4484.34 148
4484.49 146
4484.65 140
4484.80 132
4484.95 121
4485.11 110
4485.26 99
4485.41 89
4485.57 81
4485.72 75
4485.88 71
4486.03 68
4486.18 66
4486.34 64
4486.49 62
4486.64 61
4486.80 60
4486.95 60
4487.10 62
4487.26 66
4487.41 70
4487.56 75
4487.72 78
4487.87 81
4488.02 81
4488.18 81
4488.33 80
4488.49 80
4488.64 81
4488.79 85
4488.95 90
4489.10 95
4489.25 100
4489.41 103
4489.56 104
4489.71 103
4489.87 99
4490.02 94
4490.17 88
4490.33 81
4490.48 73
4490.64 65
4490.79 58
4490.94 50
4491.10 44
4491.25 40
4491.40 40
4491.56 44
4491.71 52
4491.86 63
4492.02 76
4492.17 89
4492.33 101
4492.48 111
4492.63 117
4492.79 122
4492.94 126
4493.09 129
4493.25 132
4493.40 134
4493.55 135
4493.71 135
4493.86 134
4494.01 131
4494.17 126
4494.32 121
4494.48 114
4494.63 105
4494.78 96
4494.94 86
4495.09 76
4495.24 67
4495.40 60
4495.55 55
4495.71 52
4495.86 53
4496.01 56
4496.17 60
4496.32 65
4496.47 71
4496.63 77
4496.78 84
4496.93 92
4497.09 100
4497.24 107
4497.40 114
4497.55 117
4497.70 116
4497.86 110
4498.01 100
4498.16 90
4498.32 81
4498.47 76
4498.63 77
4498.78 84
4498.93 96
4499.09 111
4499.24 126
4499.39 138
4499.55 147
4499.70 152
4499.86 155
4500.01 156
4500.16 157
4500.32 158
4500.47 159
4500.62 160
4500.78 159
4500.93 154
4501.09 147
4501.24 137
4501.39 125
4501.55 114
4501.70 103
4501.85 94
4502.01 87
4502.16 83
4502.32 81
4502.47 82
4502.62 83
4502.78 85
4502.93 87
4503.08 89
4503.24 91
4503.39 92
4503.55 94
4503.70 96
4503.85 99
4504.01 103
4504.16 108
4504.32 113
4504.47 118
4504.62 121
4504.78 122
4504.93 120
4505.08 115
4505.24 107
4505.39 97
4505.55 86
4505.70 75
4505.85 65
4506.01 58
4506.16 53
4506.32 50
4506.47 49
4506.62 48
4506.78 47
4506.93 46
4507.08 44
4507.24 41
4507.39 38
4507.55 36
4507.70 33
4507.85 32
4508.01 31
4508.16 31
4508.32 32
4508.47 32
4508.62 33
4508.78 35
4508.93 37
4509.09 40
4509.24 44
4509.39 49
4509.55 53
4509.70 57
4509.85 60
4510.01 62
4510.16 62
4510.32 61
4510.47 61
4510.62 60
4510.78 60
4510.93 60
4511.09 60
4511.24 61
4511.39 61
4511.55 61
4511.70 61
4511.86 61
4512.01 62
4512.16 63
4512.32 65
4512.47 66
4512.63 68
4512.78 67
4512.93 66
4513.09 62
4513.24 56
4513.40 48
4513.55 39
4513.70 30
4513.86 21
4514.01 13
4514.17 6
4514.32 1
4514.47 0
4514.63 0
4514.78 0
4514.94 0
4515.09 0
4515.24 0
4515.40 0
4515.55 0
4515.71 0
4515.86 1
4516.01 3
4516.17 7
4516.32 12
4516.48 19
4516.63 27
4516.78 36
4516.94 45
4517.09 54
4517.25 63
4517.40 73
4517.55 82
4517.71 91
4517.86 100
4518.02 109
4518.17 118
4518.32 128
4518.48 138
4518.63 148
4518.79 157
4518.94 163
4519.09 166
4519.25 165
4519.40 161
4519.56 155
4519.71 147
4519.87 141
4520.02 137
4520.17 136
4520.33 138
4520.48 142
4520.64 148
4520.79 153
4520.94 158
4521.10 161
4521.25 161
4521.41 157
4521.56 150
4521.71 139
4521.87 126
4522.02 111
4522.18 96
4522.33 83
4522.49 72
4522.64 64
4522.79 60
4522.95 58
4523.10 57
4523.26 58
4523.41 61
4523.56 65
4523.72 70
4523.87 79
4524.03 89
4524.18 100
4524.33 111
4524.49 120
4524.64 126
4524.80 127
4524.95 124
4525.11 117
4525.26 108
4525.41 100
4525.57 93
4525.72 90
4525.88 91
4526.03 95
4526.19 102
4526.34 110
4526.49 118
4526.65 124
4526.80 127
4526.96 127
4527.11 124
4527.26 119
4527.42 113
4527.57 107
4527.73 103
4527.88 101
4528.04 101
4528.19 103
4528.34 105
4528.50 109
4528.65 112
4528.81 115
4528.96 119
4529.12 123
4529.27 128
4529.42 133
4529.58 140
4529.73 147
4529.89 154
4530.04 161
4530.20 167
4530.35 172
4530.50 175
4530.66 176
4530.81 176
4530.97 175
4531.12 173
4531.28 170
4531.43 167
4531.58 162
4531.74 156
4531.89 150
4532.05 143
4532.20 136
4532.36 129
4532.51 125
4532.66 122
4532.82 120
4532.97 118
4533.13 115
4533.28 112
4533.44 106
4533.59 99
4533.74 92
4533.90 83
4534.05 76
4534.21 70
4534.36 66
4534.52 62
4534.67 60
4534.82 57
4534.98 55
4535.13 53
4535.29 53
4535.44 54
4535.60 57
4535.75 62
4535.90 67
4536.06 73
4536.21 77
4536.37 79
4536.52 79
4536.68 78
4536.83 77
4536.99 76
4537.14 75
4537.29 74
4537.45 72
4537.60 69
4537.76 62
4537.91 53
4538.07 42
4538.22 31
4538.38 21
4538.53 12
4538.68 5
4538.84 0
4538.99 0
4539.15 0
4539.30 0
4539.46 0
4539.61 0
4539.76 0
4539.92 0
4540.07 0
4540.23 9
4540.38 20
4540.54 31
4540.69 42
4540.85 53
4541.00 64
4541.15 75
4541.31 87
4541.46 98
4541.62 107
4541.77 113
4541.93 114
4542.08 112
4542.24 106
4542.39 97
4542.55 87
4542.70 78
4542.85 72
4543.01 70
4543.16 72
4543.32 76
4543.47 83
4543.63 89
4543.78 93
4543.94 95
4544.09 94
4544.24 91
4544.40 87
4544.55 83
4544.71 81
4544.86 81
4545.02 83
4545.17 85
4545.33 88
4545.48 90
4545.64 92
4545.79 94
4545.94 96
4546.10 99
4546.25 103
4546.41 107
4546.56 110
4546.72 111
4546.87 110
4547.03 106
4547.18 100
4547.34 91
4547.49 82
4547.64 73
4547.80 66
4547.95 61
4548.11 57
4548.26 55
4548.42 54
4548.57 53
4548.73 52
4548.88 52
4549.04 52
4549.19 54
4549.34 57
4549.50 62
4549.65 69
4549.81 77
4549.96 86
4550.12 95
4550.27 104
4550.43 111
4550.58 118
4550.74 123
4550.89 128
4551.05 132
4551.20 136
4551.35 140
4551.51 144
4551.66 146
4551.82 146
4551.97 142
4552.13 135
4552.28 125
4552.44 113
4552.59 102
4552.75 93
4552.90 87
4553.06 84
4553.21 83
4553.37 84
4553.52 85
4553.67 84
4553.83 81
4553.98 76
4554.14 70
4554.29 63
4554.45 55
4554.60 48
4554.76 42
4554.91 37
4555.07 33
4555.22 30
4555.38 29
4555.53 29
4555.69 33
4555.84 38
4555.99 45
4556.15 53
4556.30 60
4556.46 66
4556.61 70
4556.77 71
4556.92 70
4557.08 70
4557.23 70
4557.39 72
4557.54 75
4557.70 79
4557.85 81
4558.01 83
4558.16 82
4558.32 78
4558.47 74
4558.63 70
4558.78 68
4558.93 69
4559.09 73
4559.24 80
4559.40 89
4559.55 99
4559.71 109
4559.86 117
4560.02 123
4560.17 127
4560.33 130
4560.48 132
4560.64 135
4560.79 139
4560.95 144
4561.10 151
4561.26 160
4561.41 170
4561.57 181
4561.72 193
4561.88 206
4562.03 221
4562.19 236
4562.34 252
4562.49 267
4562.65 281
4562.80 292
4562.96 300
4563.11 306
4563.27 311
4563.42 314
4563.58 317
4563.73 319
4563.89 320
4564.04 320
4564.20 317
4564.35 311
4564.51 301
4564.66 288
4564.82 271
4564.97 253
4565.13 234
4565.28 216
4565.44 201
4565.59 188
4565.75 179
4565.90 173
4566.06 170
4566.21 170
4566.37 173
4566.52 179
4566.68 187
4566.83 198
4566.99 209
4567.14 222
4567.30 233
4567.45 242
4567.61 248
4567.76 252
4567.92 253
4568.07 252
4568.23 249
4568.38 245
4568.53 239
4568.69 231
4568.84 220
4569.00 208
4569.15 194
4569.31 178
4569.46 163
4569.62 149
4569.77 137
4569.93 127
4570.08 119
4570.24 114
4570.39 111
4570.55 111
4570.70 114
4570.86 119
4571.01 124
4571.17 130
4571.32 135
4571.48 138
4571.63 139
4571.79 138
4571.94 136
4572.10 134
4572.25 131
4572.41 129
4572.56 127
4572.72 127
4572.87 128
4573.03 132
4573.18 138
4573.34 146
4573.49 155
4573.65 163
4573.80 168
4573.96 168
4574.11 163
4574.27 153
4574.42 137
4574.58 119
4574.73 99
4574.89 79
4575.04 60
4575.20 43
4575.35 28
4575.51 17
4575.66 9
4575.82 4
4575.97 3
4576.13 6
4576.28 13
4576.44 22
4576.59 33
4576.75 44
4576.90 55
4577.06 63
4577.21 70
4577.37 73
4577.52 74
4577.68 74
4577.84 72
4577.99 68
4578.15 64
4578.30 58
4578.46 50
4578.61 43
4578.77 35
4578.92 28
4579.08 23
4579.23 21
4579.39 22
4579.54 26
4579.70 31
4579.85 37
4580.01 42
4580.16 47
4580.32 49
4580.47 51
4580.63 52
4580.78 53
4580.94 54
4581.09 55
4581.25 55
4581.40 56
4581.56 57
4581.71 58
4581.87 59
4582.02 60
4582.18 61
4582.33 62
4582.49 65
4582.64 68
4582.80 71
4582.95 75
4583.11 80
4583.26 86
4583.42 91
4583.57 96
4583.73 101
4583.89 104
4584.04 106
4584.20 108
4584.35 108
4584.51 108
4584.66 107
4584.82 105
4584.97 102
4585.13 100
4585.28 96
4585.44 93
4585.59 89
4585.75 85
4585.90 81
4586.06 75
4586.21 69
4586.37 62
4586.52 55
4586.68 51
4586.83 49
4586.99 49
4587.14 52
4587.30 57
4587.46 62
4587.61 66
4587.77 68
4587.92 68
4588.08 65
4588.23 61
4588.39 56
4588.54 50
4588.70 44
4588.85 39
4589.01 33
4589.16 28
4589.32 22
4589.47 15
4589.63 8
4589.78 1
4589.94 0
4590.09 0
4590.25 0
4590.41 0
4590.56 0
4590.72 0
4590.87 0
4591.03 1
4591.18 9
4591.34 16
4591.49 21
4591.65 26
4591.80 29
4591.96 33
4592.11 36
4592.27 38
4592.42 40
4592.58 40
4592.74 40
4592.89 39
4593.05 40
4593.20 42
4593.36 46
4593.51 53
4593.67 61
4593.82 67
4593.98 71
4594.13 70
4594.29 66
4594.44 59
4594.60 51
4594.75 43
4594.91 37
4595.07 33
4595.22 32
4595.38 30
4595.53 28
4595.69 25
4595.84 19
4596.00 11
4596.15 3
4596.31 0
4596.46 0
4596.62 0
4596.77 0
4596.93 5
4597.09 12
4597.24 18
4597.40 21
4597.55 20
4597.71 17
4597.86 12
4598.02 6
4598.17 3
4598.33 2
4598.48 6
4598.64 14
4598.80 25
4598.95 38
4599.11 51
4599.26 61
4599.42 69
4599.57 73
4599.73 75
4599.88 74
4600.04 74
4600.19 75
4600.35 77
4600.51 81
4600.66 86
4600.82 90
4600.97 94
4601.13 97
4601.28 97
4601.44 97
4601.59 96
4601.75 94
4601.90 93
4602.06 90
4602.22 87
4602.37 83
4602.53 79
4602.68 73
4602.84 66
4602.99 60
4603.15 53
4603.30 47
4603.46 42
4603.62 37
4603.77 32
4603.93 28
4604.08 25
4604.24 23
4604.39 23
4604.55 25
4604.70 29
4604.86 34
4605.01 40
4605.17 43
4605.33 45
4605.48 44
4605.64 41
4605.79 38
4605.95 35
4606.10 35
4606.26 37
4606.41 40
4606.57 44
4606.73 47
4606.88 46
4607.04 43
4607.19 36
4607.35 28
4607.50 19
4607.66 12
4607.82 7
4607.97 5
4608.13 4
4608.28 6
4608.44 7
4608.59 9
4608.75 10
4608.90 12
4609.06 15
4609.22 19
4609.37 25
4609.53 32
4609.68 40
4609.84 47
4609.99 53
4610.15 57
4610.31 60
4610.46 62
4610.62 64
4610.77 66
4610.93 69
4611.08 72
4611.24 75
4611.39 76
4611.55 74
4611.71 70
4611.86 64
4612.02 57
4612.17 49
4612.33 44
4612.48 40
4612.64 40
4612.80 41
4612.95 44
4613.11 47
4613.26 49
4613.42 49
4613.57 47
4613.73 44
4613.89 40
4614.04 38
4614.20 36
4614.35 36
4614.51 36
4614.66 36
4614.82 35
4614.98 34
4615.13 31
4615.29 27
4615.44 22
4615.60 18
4615.75 14
4615.91 11
4616.07 10
4616.22 9
4616.38 8
4616.53 8
4616.69 8
4616.84 8
4617.00 7
4617.16 6
4617.31 5
4617.47 6
4617.62 9
4617.78 16
4617.93 25
4618.09 38
4618.25 51
4618.40 64
4618.56 75
4618.71 83
4618.87 87
4619.02 87
4619.18 85
4619.34 82
4619.49 79
4619.65 76
4619.80 75
4619.96 75
4620.12 75
4620.27 76
4620.43 75
4620.58 73
4620.74 71
4620.89 69
4621.05 67
4621.21 65
4621.36 63
4621.52 61
4621.67 58
4621.83 54
4621.99 50
4622.14 45
4622.30 42
4622.45 41
4622.61 44
4622.76 50
4622.92 59
4623.08 68
4623.23 77
4623.39 83
4623.54 84
4623.70 81
4623.86 74
4624.01 65
4624.17 56
4624.32 49
4624.48 45
4624.63 43
4624.79 43
4624.95 44
4625.10 44
4625.26 41
4625.41 35
4625.57 26
4625.73 13
4625.88 0
4626.04 0
4626.19 0
4626.35 0
4626.51 0
4626.66 0
4626.82 0
4626.97 0
4627.13 8
4627.28 18
4627.44 25
4627.60 27
4627.75 27
4627.91 25
4628.06 25
4628.22 27
4628.38 31
4628.53 36
4628.69 42
4628.84 46
4629.00 48
4629.16 48
4629.31 45
4629.47 41
4629.62 37
4629.78 33
4629.94 31
4630.09 29
4630.25 30
4630.40 33
4630.56 37
4630.72 42
4630.87 48
4631.03 53
4631.18 57
4631.34 58
4631.50 58
4631.65 56
4631.81 55
4631.96 54
4632.12 56
4632.28 59
4632.43 64
4632.59 69
4632.74 73
4632.90 76
4633.06 78
4633.21 77
4633.37 75
4633.52 72
4633.68 67
4633.84 61
4633.99 53
4634.15 44
4634.30 34
4634.46 24
4634.62 15
4634.77 10
4634.93 8
4635.08 10
4635.24 15
4635.40 21
4635.55 28
4635.71 33
4635.86 37
4636.02 40
4636.18 42
4636.33 45
4636.49 48
4636.64 53
4636.80 58
4636.96 63
4637.11 68
4637.27 72
4637.43 74
4637.58 74
4637.74 70
4637.89 65
4638.05 57
4638.21 48
4638.36 39
4638.52 29
4638.67 19
4638.83 11
4638.99 3
4639.14 0
4639.30 0
4639.45 0
4639.61 0
4639.77 0
4639.92 0
4640.08 0
4640.24 0
4640.39 0
4640.55 7
4640.70 14
4640.86 24
4641.02 34
4641.17 43
4641.33 52
4641.48 58
4641.64 61
4641.80 63
4641.95 63
4642.11 63
4642.27 63
4642.42 66
4642.58 71
4642.73 77
4642.89 84
4643.05 92
4643.20 99
4643.36 105
4643.52 109
4643.67 111
4643.83 112
4643.98 111
4644.14 107
4644.30 102
4644.45 95
4644.61 88
4644.76 82
4644.92 78
4645.08 77
4645.23 78
4645.39 80
4645.55 83
4645.70 85
4645.86 85
4646.01 83
4646.17 80
4646.33 76
4646.48 74
4646.64 72
4646.80 73
4646.95 74
4647.11 76
4647.26 78
4647.42 80
4647.58 81
4647.73 80
4647.89 79
4648.05 77
4648.20 75
4648.36 73
4648.51 71
4648.67 71
4648.83 73
4648.98 77
4649.14 82
4649.30 89
4649.45 95
4649.61 99
4649.77 101
4649.92 99
4650.08 94
4650.23 86
4650.39 78
4650.55 69
4650.70 62
4650.86 56
4651.02 52
4651.17 49
4651.33 47
4651.48 45
4651.64 44
4651.80 44
4651.95 46
4652.11 52
4652.27 60
4652.42 70
4652.58 81
4652.74 91
4652.89 101
4653.05 108
4653.20 113
4653.36 115
4653.52 116
4653.67 115
4653.83 114
4653.99 112
4654.14 109
4654.30 105
4654.46 100
4654.61 96
4654.77 90
4654.92 86
4655.08 81
4655.24 77
4655.39 73
4655.55 69
4655.71 63
4655.86 57
4656.02 50
4656.18 44
4656.33 39
4656.49 35
4656.64 35
4656.80 36
4656.96 38
4657.11 40
4657.27 41
4657.43 40
4657.58 37
4657.74 33
4657.90 28
4658.05 25
4658.21 22
4658.37 20
4658.52 20
4658.68 19
4658.84 19
4658.99 18
4659.15 17
4659.30 16
4659.46 15
4659.62 14
4659.77 14
4659.93 14
4660.09 14
4660.24 14
4660.40 13
4660.56 14
4660.71 14
4660.87 16
4661.03 17
4661.18 19
4661.34 22
4661.50 24
4661.65 28
4661.81 33
4661.96 40
4662.12 51
4662.28 63
4662.43 75
4662.59 86
4662.75 94
4662.90 97
4663.06 96
4663.22 90
4663.37 83
4663.53 75
4663.69 71
4663.84 69
4664.00 71
4664.16 76
4664.31 83
4664.47 89
4664.63 94
4664.78 97
4664.94 99
4665.10 99
4665.25 99
4665.41 99
4665.57 100
4665.72 101
4665.88 103
4666.03 105
4666.19 107
4666.35 109
4666.50 111
4666.66 113
4666.82 114
4666.97 115
4667.13 114
4667.29 111
4667.44 106
4667.60 97
4667.76 86
4667.91 73
4668.07 59
4668.23 44
4668.38 28
4668.54 15
4668.70 4
4668.85 0
4669.01 0
4669.17 2
4669.32 12
4669.48 24
4669.64 37
4669.79 48
4669.95 56
4670.11 61
4670.26 62
4670.42 60
4670.58 57
4670.73 54
4670.89 51
4671.05 49
4671.20 48
4671.36 47
4671.52 47
4671.67 47
4671.83 48
4671.99 49
4672.14 48
4672.30 48
4672.46 46
4672.61 45
4672.77 43
4672.93 42
4673.08 41
4673.24 40
4673.40 39
4673.55 37
4673.71 35
4673.87 32
4674.02 29
4674.18 29
4674.34 30
4674.49 35
4674.65 42
4674.81 51
4674.96 60
4675.12 68
4675.28 73
4675.43 75
4675.59 73
4675.75 69
4675.90 62
4676.06 55
4676.22 48
4676.37 42
4676.53 38
4676.69 37
4676.84 40
4677.00 45
4677.16 53
4677.32 61
4677.47 68
4677.63 74
4677.79 79
4677.94 81
4678.10 83
4678.26 85
4678.41 86
4678.57 87
4678.73 87
4678.88 86
4679.04 84
4679.20 80
4679.35 76
4679.51 72
4679.67 71
4679.82 71
4679.98 72
4680.14 75
4680.29 78
4680.45 79
4680.61 78
4680.76 74
4680.92 68
4681.08 61
4681.24 53
4681.39 46
4681.55 39
4681.71 35
4681.86 33
4682.02 34
4682.18 37
4682.33 41
4682.49 45
4682.65 47
4682.80 45
4682.96 40
4683.12 32
4683.27 20
4683.43 9
4683.59 0
4683.74 0
4683.90 0
4684.06 0
4684.22 0
4684.37 2
4684.53 7
4684.69 9
4684.84 8
4685.00 5
4685.16 0
4685.31 0
4685.47 0
4685.63 0
4685.78 6
4685.94 16
4686.10 27
4686.26 39
4686.41 49
4686.57 56
4686.73 60
4686.88 61
4687.04 58
4687.20 53
4687.35 48
4687.51 42
4687.67 37
4687.82 34
4687.98 33
4688.14 35
4688.30 41
4688.45 50
4688.61 63
4688.77 78
4688.92 95
4689.08 110
4689.24 122
4689.39 130
4689.55 132
4689.71 128
4689.87 121
4690.02 112
4690.18 101
4690.34 90
4690.49 80
4690.65 71
4690.81 63
4690.96 56
4691.12 50
4691.28 46
4691.44 43
4691.59 43
4691.75 44
4691.91 46
4692.06 47
4692.22 49
4692.38 49
4692.53 47
4692.69 45
4692.85 43
4693.01 43
4693.16 43
4693.32 46
4693.48 49
4693.63 53
4693.79 56
4693.95 59
4694.10 60
4694.26 59
4694.42 56
4694.58 52
4694.73 49
4694.89 45
4695.05 42
4695.20 39
4695.36 36
4695.52 33
4695.68 31
4695.83 27
4695.99 22
4696.15 17
4696.30 13
4696.46 8
4696.62 5
4696.77 5
4696.93 7
4697.09 12
4697.25 20
4697.40 29
4697.56 39
4697.72 49
4697.87 57
4698.03 63
4698.19 68
4698.35 73
4698.50 78
4698.66 83
4698.82 89
4698.97 96
4699.13 102
4699.29 107
4699.45 109
4699.60 109
4699.76 106
4699.92 100
4700.07 92
4700.23 83
4700.39 73
4700.55 62
4700.70 52
4700.86 44
4701.02 39
4701.17 37
4701.33 38
4701.49 42
4701.65 48
4701.80 55
4701.96 61
4702.12 67
4702.27 72
4702.43 77
4702.59 81
4702.75 85
4702.90 88
4703.06 90
4703.22 89
4703.38 85
4703.53 80
4703.69 73
4703.85 65
4704.00 57
4704.16 50
4704.32 44
4704.48 41
4704.63 40
4704.79 42
4704.95 47
4705.10 53
4705.26 59
4705.42 64
4705.58 67
4705.73 67
4705.89 63
4706.05 57
4706.21 47
4706.36 36
4706.52 24
4706.68 13
4706.83 3
4706.99 0
4707.15 0
4707.31 0
4707.46 0
4707.62 0
4707.78 0
4707.94 0
4708.09 2
4708.25 5
4708.41 7
4708.56 9
4708.72 9
4708.88 10
4709.04 13
4709.19 17
4709.35 24
4709.51 32
4709.67 40
4709.82 47
4709.98 50
4710.14 49
4710.29 44
4710.45 36
4710.61 27
4710.77 18
4710.92 12
4711.08 10
4711.24 11
4711.40 16
4711.55 22
4711.71 29
4711.87 35
4712.03 39
4712.18 42
4712.34 44
4712.50 45
4712.65 45
4712.81 45
4712.97 45
4713.13 43
4713.28 41
4713.44 38
4713.60 33
4713.76 27
4713.91 19
4714.07 11
4714.23 3
4714.39 0
4714.54 0
4714.70 0
4714.86 0
4715.02 0
4715.17 8
4715.33 17
4715.49 25
4715.65 32
[truncated: 731,625 more chars]
