# Supplementary material for: Methylobacterium Species Promoting Rice and Barley Growth and Interaction Specificity Revealed with Whole-Cell Matrix-Assisted Laser Desorption / Ionization-Time-of-Flight Mass Spectrometry (MALDI-TOF/MS) Analysis
Source: PLoS One. 2015 Jun 8;10(6):e0129509. doi: 10.1371/journal.pone.0129509 (PMC4460032; doi:10.1371/journal.pone.0129509)
Supplement: S2 Data — (ZIP) [file pone.0129509.s002.zip › Supplementary data 2 (ms from inoculated rice)/23e-17 .txt]

784.32 0
784.39 0
784.45 0
784.52 0
784.58 0
784.64 0
784.71 0
784.77 0
784.84 0
784.90 0
784.96 0
785.03 0
785.09 0
785.16 0
785.22 0
785.28 0
785.35 0
785.41 0
785.48 0
785.54 0
785.60 0
785.67 0
785.73 0
785.80 0
785.86 0
785.92 0
785.99 0
786.05 0
786.12 0
786.18 0
786.24 0
786.31 0
786.37 0
786.44 0
786.50 0
786.56 0
786.63 0
786.69 0
786.76 0
786.82 0
786.89 0
786.95 0
787.01 0
787.08 0
787.14 0
787.21 0
787.27 0
787.33 0
787.40 0
787.46 0
787.53 0
787.59 0
787.65 0
787.72 0
787.78 0
787.85 0
787.91 0
787.97 0
788.04 0
788.10 0
788.17 0
788.23 0
788.30 0
788.36 0
788.42 0
788.49 0
788.55 0
788.62 0
788.68 0
788.74 0
788.81 0
788.87 0
788.94 0
789.00 0
789.07 0
789.13 0
789.19 0
789.26 0
789.32 0
789.39 0
789.45 0
789.51 0
789.58 0
789.64 0
789.71 0
789.77 0
789.84 0
789.90 0
789.96 0
790.03 0
790.09 0
790.16 0
790.22 0
790.29 0
790.35 0
790.41 0
790.48 0
790.54 0
790.61 0
790.67 0
790.73 0
790.80 0
790.86 0
790.93 0
790.99 0
791.06 0
791.12 0
791.18 0
791.25 0
791.31 0
791.38 0
791.44 0
791.51 0
791.57 0
791.63 0
791.70 0
791.76 0
791.83 0
791.89 0
791.96 0
792.02 0
792.08 0
792.15 0
792.21 0
792.28 0
792.34 0
792.41 0
792.47 0
792.53 0
792.60 0
792.66 0
792.73 0
792.79 0
792.86 0
792.92 0
792.98 0
793.05 0
793.11 0
793.18 0
793.24 0
793.31 0
793.37 0
793.43 0
793.50 0
793.56 0
793.63 0
793.69 0
793.76 0
793.82 0
793.89 0
793.95 0
794.01 0
794.08 0
794.14 0
794.21 0
794.27 0
794.34 0
794.40 0
794.46 0
794.53 0
794.59 0
794.66 0
794.72 0
794.79 0
794.85 0
794.92 0
794.98 0
795.04 0
795.11 0
795.17 0
795.24 0
795.30 0
795.37 0
795.43 0
795.50 0
795.56 0
795.62 0
795.69 0
795.75 0
795.82 0
795.88 0
795.95 0
796.01 0
796.08 0
796.14 0
796.20 0
796.27 0
796.33 0
796.40 0
796.46 0
796.53 0
796.59 0
796.66 0
796.72 0
796.78 0
796.85 0
796.91 0
796.98 0
797.04 0
797.11 0
797.17 0
797.24 0
797.30 0
797.37 0
797.43 0
797.49 0
797.56 0
797.62 0
797.69 0
797.75 0
797.82 0
797.88 0
797.95 0
798.01 0
798.07 0
798.14 0
798.20 0
798.27 0
798.33 0
798.40 0
798.46 0
798.53 0
798.59 0
798.66 0
798.72 0
798.78 0
798.85 0
798.91 0
798.98 0
799.04 0
799.11 0
799.17 0
799.24 0
799.30 0
799.37 0
799.43 0
799.50 0
799.56 0
799.62 0
799.69 0
799.75 0
799.82 0
799.88 0
799.95 0
800.01 0
800.08 0
800.14 0
800.21 0
800.27 0
800.34 0
800.40 0
800.46 0
800.53 0
800.59 0
800.66 0
800.72 0
800.79 0
800.85 0
800.92 0
800.98 0
801.05 0
801.11 0
801.18 0
801.24 0
801.30 0
801.37 0
801.43 0
801.50 0
801.56 0
801.63 0
801.69 0
801.76 0
801.82 0
801.89 0
801.95 0
802.02 0
802.08 0
802.15 0
802.21 0
802.28 0
802.34 0
802.40 0
802.47 0
802.53 0
802.60 0
802.66 0
802.73 0
802.79 0
802.86 0
802.92 0
802.99 0
803.05 0
803.12 0
803.18 0
803.25 0
803.31 0
803.38 0
803.44 0
803.51 0
803.57 0
803.63 0
803.70 0
803.76 0
803.83 0
803.89 0
803.96 0
804.02 0
804.09 0
804.15 0
804.22 0
804.28 0
804.35 0
804.41 0
804.48 0
804.54 0
804.61 0
804.67 0
804.74 0
804.80 0
804.87 0
804.93 0
805.00 0
805.06 0
805.12 0
805.19 0
805.25 0
805.32 0
805.38 0
805.45 0
805.51 0
805.58 0
805.64 0
805.71 0
805.77 0
805.84 0
805.90 0
805.97 0
806.03 0
806.10 0
806.16 0
806.23 0
806.29 0
806.36 0
806.42 0
806.49 0
806.55 0
806.62 0
806.68 0
806.75 0
806.81 0
806.88 0
806.94 0
807.01 0
807.07 0
807.14 0
807.20 0
807.27 0
807.33 0
807.40 0
807.46 0
807.52 0
807.59 0
807.65 0
807.72 0
807.78 0
807.85 0
807.91 0
807.98 0
808.04 0
808.11 0
808.17 0
808.24 0
808.30 0
808.37 0
808.43 0
808.50 0
808.56 0
808.63 0
808.69 0
808.76 0
808.82 0
808.89 0
808.95 0
809.02 0
809.08 0
809.15 0
809.21 0
809.28 0
809.34 0
809.41 0
809.47 0
809.54 0
809.60 0
809.67 0
809.73 0
809.80 0
809.86 0
809.93 0
809.99 0
810.06 0
810.12 0
810.19 0
810.25 0
810.32 0
810.38 0
810.45 0
810.51 0
810.58 0
810.64 0
810.71 0
810.77 0
810.84 0
810.90 0
810.97 0
811.03 0
811.10 0
811.16 0
811.23 0
811.29 0
811.36 0
811.42 0
811.49 0
811.55 0
811.62 0
811.68 0
811.75 0
811.82 0
811.88 0
811.95 0
812.01 0
812.08 0
812.14 0
812.21 0
812.27 0
812.34 0
812.40 0
812.47 0
812.53 0
812.60 0
812.66 0
812.73 0
812.79 0
812.86 0
812.92 0
812.99 0
813.05 0
813.12 0
813.18 0
813.25 0
813.31 0
813.38 0
813.44 0
813.51 0
813.57 0
813.64 0
813.70 0
813.77 0
813.83 0
813.90 0
813.96 0
814.03 0
814.09 0
814.16 0
814.23 0
814.29 0
814.36 0
814.42 0
814.49 0
814.55 0
814.62 0
814.68 0
814.75 0
814.81 0
814.88 0
814.94 0
815.01 0
815.07 0
815.14 0
815.20 0
815.27 0
815.33 0
815.40 0
815.46 0
815.53 0
815.59 0
815.66 0
815.73 0
815.79 0
815.86 0
815.92 0
815.99 0
816.05 0
816.12 0
816.18 0
816.25 0
816.31 0
816.38 0
816.44 0
816.51 0
816.57 0
816.64 0
816.70 0
816.77 0
816.83 0
816.90 0
816.97 0
817.03 0
817.10 0
817.16 0
817.23 0
817.29 0
817.36 0
817.42 0
817.49 0
817.55 0
817.62 0
817.68 0
817.75 0
817.81 0
817.88 0
817.95 0
818.01 0
818.08 0
818.14 0
818.21 0
818.27 0
818.34 0
818.40 0
818.47 0
818.53 0
818.60 0
818.66 0
818.73 0
818.79 0
818.86 0
818.93 0
818.99 0
819.06 0
819.12 0
819.19 0
819.25 0
819.32 0
819.38 0
819.45 0
819.51 0
819.58 0
819.64 0
819.71 0
819.78 0
819.84 0
819.91 0
819.97 0
820.04 0
820.10 0
820.17 0
820.23 0
820.30 0
820.36 0
820.43 0
820.50 0
820.56 0
820.63 0
820.69 0
820.76 0
820.82 0
820.89 0
820.95 0
821.02 0
821.08 0
821.15 0
821.22 0
821.28 0
821.35 0
821.41 0
821.48 0
821.54 0
821.61 0
821.67 0
821.74 0
821.80 0
821.87 0
821.94 0
822.00 0
822.07 0
822.13 0
822.20 0
822.26 0
822.33 0
822.39 0
822.46 0
822.53 0
822.59 0
822.66 0
822.72 0
822.79 0
822.85 0
822.92 0
822.98 0
823.05 0
823.11 0
823.18 0
823.25 0
823.31 0
823.38 0
823.44 0
823.51 0
823.57 0
823.64 0
823.70 0
823.77 0
823.84 0
823.90 0
823.97 0
824.03 0
824.10 0
824.16 0
824.23 0
824.30 0
824.36 0
824.43 0
824.49 0
824.56 0
824.62 0
824.69 0
824.75 0
824.82 0
824.89 0
824.95 0
825.02 0
825.08 0
825.15 0
825.21 0
825.28 0
825.34 0
825.41 0
825.48 0
825.54 0
825.61 0
825.67 0
825.74 0
825.80 0
825.87 0
825.94 0
826.00 0
826.07 0
826.13 0
826.20 0
826.26 0
826.33 0
826.40 0
826.46 0
826.53 0
826.59 0
826.66 0
826.72 0
826.79 0
826.86 0
826.92 0
826.99 0
827.05 0
827.12 0
827.18 0
827.25 0
827.31 0
827.38 0
827.45 0
827.51 0
827.58 0
827.64 0
827.71 0
827.78 0
827.84 0
827.91 0
827.97 0
828.04 0
828.10 0
828.17 0
828.24 0
828.30 0
828.37 0
828.43 0
828.50 0
828.56 0
828.63 0
828.70 0
828.76 0
828.83 0
828.89 0
828.96 0
829.02 0
829.09 0
829.16 0
829.22 0
829.29 0
829.35 0
829.42 0
829.48 0
829.55 0
829.62 0
829.68 0
829.75 0
829.81 0
829.88 0
829.95 0
830.01 0
830.08 0
830.14 0
830.21 0
830.27 0
830.34 0
830.41 0
830.47 0
830.54 0
830.60 0
830.67 0
830.74 0
830.80 0
830.87 0
830.93 0
831.00 0
831.06 0
831.13 0
831.20 0
831.26 0
831.33 0
831.39 0
831.46 0
831.53 0
831.59 0
831.66 0
831.72 0
831.79 0
831.86 0
831.92 0
831.99 0
832.05 0
832.12 0
832.18 0
832.25 0
832.32 0
832.38 0
832.45 0
832.51 0
832.58 0
832.65 0
832.71 0
832.78 0
832.84 0
832.91 0
832.98 0
833.04 0
833.11 0
833.17 0
833.24 0
833.31 0
833.37 0
833.44 0
833.50 0
833.57 0
833.64 0
833.70 0
833.77 0
833.83 0
833.90 0
833.97 0
834.03 0
834.10 0
834.16 0
834.23 0
834.29 0
834.36 0
834.43 0
834.49 0
834.56 0
834.62 0
834.69 0
834.76 0
834.82 0
834.89 0
834.95 0
835.02 0
835.09 0
835.15 0
835.22 0
835.29 0
835.35 0
835.42 0
835.48 0
835.55 0
835.62 0
835.68 0
835.75 0
835.81 0
835.88 0
835.95 0
836.01 0
836.08 0
836.14 0
836.21 0
836.28 0
836.34 0
836.41 0
836.47 0
836.54 0
836.61 0
836.67 0
836.74 0
836.80 0
836.87 0
836.94 0
837.00 0
837.07 0
837.13 0
837.20 0
837.27 0
837.33 0
837.40 0
837.47 0
837.53 0
837.60 0
837.66 0
837.73 0
837.80 0
837.86 0
837.93 0
837.99 0
838.06 0
838.13 0
838.19 0
838.26 0
838.33 0
838.39 0
838.46 0
838.52 0
838.59 0
838.66 0
838.72 0
838.79 0
838.85 0
838.92 0
838.99 0
839.05 0
839.12 0
839.19 0
839.25 0
839.32 0
839.38 0
839.45 0
839.52 0
839.58 0
839.65 0
839.71 0
839.78 0
839.85 0
839.91 0
839.98 0
840.05 0
840.11 0
840.18 0
840.24 0
840.31 0
840.38 0
840.44 0
840.51 0
840.58 0
840.64 0
840.71 0
840.77 0
840.84 0
840.91 0
840.97 0
841.04 0
841.11 0
841.17 0
841.24 0
841.30 0
841.37 0
841.44 0
841.50 0
841.57 0
841.64 0
841.70 0
841.77 0
841.83 0
841.90 0
841.97 0
842.03 0
842.10 0
842.17 0
842.23 0
842.30 0
842.36 0
842.43 0
842.50 0
842.56 0
842.63 0
842.70 0
842.76 0
842.83 0
842.90 0
842.96 0
843.03 0
843.09 0
843.16 0
843.23 0
843.29 0
843.36 0
843.43 0
843.49 0
843.56 0
843.63 0
843.69 0
843.76 0
843.82 0
843.89 0
843.96 0
844.02 0
844.09 0
844.16 0
844.22 0
844.29 0
844.36 0
844.42 0
844.49 0
844.55 0
844.62 0
844.69 0
844.75 0
844.82 0
844.89 0
844.95 0
845.02 0
845.09 0
845.15 0
845.22 0
845.28 0
845.35 0
845.42 0
845.48 0
845.55 0
845.62 0
845.68 0
845.75 0
845.82 0
845.88 0
845.95 0
846.02 0
846.08 0
846.15 0
846.22 0
846.28 0
846.35 0
846.41 0
846.48 0
846.55 0
846.61 0
846.68 0
846.75 0
846.81 0
846.88 0
846.95 0
847.01 0
847.08 0
847.15 0
847.21 0
847.28 0
847.35 0
847.41 0
847.48 0
847.54 0
847.61 0
847.68 0
847.74 0
847.81 0
847.88 0
847.94 0
848.01 0
848.08 0
848.14 0
848.21 0
848.28 0
848.34 0
848.41 0
848.48 0
848.54 0
848.61 0
848.68 0
848.74 0
848.81 0
848.88 0
848.94 0
849.01 0
849.08 0
849.14 0
849.21 0
849.27 0
849.34 0
849.41 0
849.47 0
849.54 0
849.61 0
849.67 0
849.74 0
849.81 0
849.87 0
849.94 0
850.01 0
850.07 0
850.14 0
850.21 0
850.27 0
850.34 0
850.41 0
850.47 0
850.54 0
850.61 0
850.67 0
850.74 0
850.81 0
850.87 0
850.94 0
851.01 0
851.07 0
851.14 0
851.21 0
851.27 0
851.34 0
851.41 0
851.47 0
851.54 0
851.61 0
851.67 0
851.74 0
851.81 0
851.87 0
851.94 0
852.01 0
852.07 0
852.14 0
852.21 0
852.27 0
852.34 0
852.41 0
852.47 0
852.54 0
852.61 0
852.67 0
852.74 0
852.81 0
852.87 0
852.94 0
853.01 0
853.07 0
853.14 0
853.21 0
853.27 0
853.34 0
853.41 0
853.47 0
853.54 0
853.61 0
853.67 0
853.74 0
853.81 0
853.88 0
853.94 0
854.01 0
854.08 0
854.14 0
854.21 0
854.28 0
854.34 0
854.41 0
854.48 0
854.54 0
854.61 0
854.68 0
854.74 0
854.81 0
854.88 0
854.94 0
855.01 0
855.08 0
855.14 0
855.21 0
855.28 0
855.34 0
855.41 0
855.48 0
855.54 0
855.61 0
855.68 0
855.75 0
855.81 0
855.88 0
855.95 0
856.01 0
856.08 0
856.15 0
856.21 0
856.28 0
856.35 0
856.41 0
856.48 0
856.55 0
856.61 0
856.68 0
856.75 0
856.82 0
856.88 0
856.95 0
857.02 0
857.08 0
857.15 0
857.22 0
857.28 0
857.35 0
857.42 0
857.48 0
857.55 0
857.62 0
857.68 0
857.75 0
857.82 0
857.89 0
857.95 0
858.02 0
858.09 0
858.15 0
858.22 0
858.29 0
858.35 0
858.42 0
858.49 0
858.55 0
858.62 0
858.69 0
858.76 0
858.82 0
858.89 0
858.96 0
859.02 0
859.09 0
859.16 0
859.22 0
859.29 0
859.36 0
859.43 0
859.49 0
859.56 0
859.63 0
859.69 0
859.76 0
859.83 0
859.89 0
859.96 0
860.03 0
860.10 0
860.16 0
860.23 0
860.30 0
860.36 0
860.43 0
860.50 0
860.56 0
860.63 0
860.70 0
860.77 0
860.83 0
860.90 0
860.97 0
861.03 0
861.10 0
861.17 0
861.23 0
861.30 0
861.37 0
861.44 0
861.50 0
861.57 0
861.64 0
861.70 0
861.77 0
861.84 0
861.91 0
861.97 0
862.04 0
862.11 0
862.17 0
862.24 0
862.31 0
862.37 0
862.44 0
862.51 0
862.58 0
862.64 0
862.71 0
862.78 0
862.84 0
862.91 0
862.98 0
863.05 0
863.11 0
863.18 0
863.25 0
863.31 0
863.38 0
863.45 0
863.52 0
863.58 0
863.65 0
863.72 0
863.78 0
863.85 0
863.92 0
863.99 0
864.05 0
864.12 0
864.19 0
864.25 0
864.32 0
864.39 0
864.46 0
864.52 0
864.59 0
864.66 0
864.72 0
864.79 0
864.86 0
864.93 0
864.99 0
865.06 0
865.13 0
865.19 0
865.26 0
865.33 0
865.40 0
865.46 0
865.53 0
865.60 0
865.67 0
865.73 0
865.80 0
865.87 0
865.93 0
866.00 0
866.07 0
866.14 0
866.20 0
866.27 0
866.34 0
866.40 0
866.47 0
866.54 0
866.61 0
866.67 0
866.74 0
866.81 0
866.88 0
866.94 0
867.01 0
867.08 0
867.14 0
867.21 0
867.28 0
867.35 0
867.41 0
867.48 0
867.55 0
867.62 0
867.68 0
867.75 0
867.82 0
867.88 0
867.95 0
868.02 0
868.09 0
868.15 0
868.22 0
868.29 0
868.36 0
868.42 0
868.49 0
868.56 0
868.63 0
868.69 0
868.76 0
868.83 0
868.89 0
868.96 0
869.03 0
869.10 0
869.16 0
869.23 0
869.30 0
869.37 0
869.43 0
869.50 0
869.57 0
869.64 0
869.70 0
869.77 0
869.84 0
869.91 0
869.97 0
870.04 0
870.11 0
870.17 0
870.24 0
870.31 0
870.38 0
870.44 0
870.51 0
870.58 0
870.65 0
870.71 0
870.78 0
870.85 0
870.92 0
870.98 0
871.05 0
871.12 0
871.19 0
871.25 0
871.32 0
871.39 0
871.46 0
871.52 0
871.59 0
871.66 0
871.73 0
871.79 0
871.86 0
871.93 0
872.00 0
872.06 0
872.13 0
872.20 0
872.27 0
872.33 0
872.40 0
872.47 0
872.54 0
872.60 0
872.67 0
872.74 0
872.81 0
872.87 0
872.94 0
873.01 0
873.08 0
873.14 0
873.21 0
873.28 0
873.35 0
873.41 0
873.48 0
873.55 0
873.62 0
873.68 0
873.75 0
873.82 0
873.89 0
873.95 0
874.02 0
874.09 0
874.16 0
874.22 0
874.29 0
874.36 0
874.43 0
874.49 0
874.56 0
874.63 0
874.70 0
874.76 0
874.83 0
874.90 0
874.97 0
875.03 0
875.10 0
875.17 0
875.24 0
875.30 0
875.37 0
875.44 0
875.51 0
875.57 0
875.64 0
875.71 0
875.78 0
875.85 0
875.91 0
875.98 0
876.05 0
876.12 0
876.18 0
876.25 0
876.32 0
876.39 0
876.45 0
876.52 0
876.59 0
876.66 0
876.72 0
876.79 0
876.86 0
876.93 0
877.00 0
877.06 0
877.13 0
877.20 0
877.27 0
877.33 0
877.40 0
877.47 0
877.54 0
877.60 0
877.67 0
877.74 0
877.81 0
877.87 0
877.94 0
878.01 0
878.08 0
878.15 0
878.21 0
878.28 0
878.35 0
878.42 0
878.48 0
878.55 0
878.62 0
878.69 0
878.76 0
878.82 0
878.89 0
878.96 0
879.03 0
879.09 0
879.16 0
879.23 0
879.30 0
879.36 0
879.43 0
879.50 0
879.57 0
879.64 0
879.70 0
879.77 0
879.84 0
879.91 0
879.97 0
880.04 0
880.11 0
880.18 0
880.25 0
880.31 0
880.38 0
880.45 0
880.52 0
880.58 0
880.65 0
880.72 0
880.79 0
880.86 0
880.92 0
880.99 0
881.06 0
881.13 0
881.20 0
881.26 0
881.33 0
881.40 0
881.47 0
881.53 0
881.60 0
881.67 0
881.74 0
881.81 0
881.87 0
881.94 0
882.01 0
882.08 0
882.14 0
882.21 0
882.28 0
882.35 0
882.42 0
882.48 0
882.55 0
882.62 0
882.69 0
882.76 0
882.82 0
882.89 0
882.96 0
883.03 0
883.10 0
883.16 0
883.23 0
883.30 0
883.37 0
883.43 0
883.50 0
883.57 0
883.64 0
883.71 0
883.77 0
883.84 0
883.91 0
883.98 0
884.05 0
884.11 0
884.18 0
884.25 0
884.32 0
884.39 0
884.45 0
884.52 0
884.59 0
884.66 0
884.73 0
884.79 0
884.86 0
884.93 0
885.00 0
885.07 0
885.13 0
885.20 0
885.27 0
885.34 0
885.40 0
885.47 0
885.54 0
885.61 0
885.68 0
885.74 0
885.81 0
885.88 0
885.95 0
886.02 0
886.08 0
886.15 0
886.22 0
886.29 0
886.36 0
886.43 0
886.49 0
886.56 0
886.63 0
886.70 0
886.77 0
886.83 0
886.90 0
886.97 0
887.04 0
887.11 0
887.17 0
887.24 0
887.31 0
887.38 0
887.45 0
887.51 0
887.58 0
887.65 0
887.72 0
887.79 0
887.85 0
887.92 0
887.99 0
888.06 0
888.13 0
888.19 0
888.26 0
888.33 0
888.40 0
888.47 0
888.53 0
888.60 0
888.67 0
888.74 0
888.81 0
888.88 0
888.94 0
889.01 0
889.08 0
889.15 0
889.22 0
889.28 0
889.35 0
889.42 0
889.49 0
889.56 0
889.62 0
889.69 0
889.76 0
889.83 0
889.90 0
889.97 0
890.03 0
890.10 0
890.17 0
890.24 0
890.31 0
890.37 0
890.44 0
890.51 0
890.58 0
890.65 0
890.72 0
890.78 0
890.85 0
890.92 0
890.99 0
891.06 0
891.12 0
891.19 0
891.26 0
891.33 0
891.40 0
891.47 0
891.53 0
891.60 0
891.67 0
891.74 0
891.81 0
891.88 0
891.94 0
892.01 0
892.08 0
892.15 0
892.22 0
892.28 0
892.35 0
892.42 0
892.49 0
892.56 0
892.63 0
892.69 0
892.76 0
892.83 0
892.90 0
892.97 0
893.04 0
893.10 0
893.17 0
893.24 0
893.31 0
893.38 0
893.45 0
893.51 0
893.58 0
893.65 0
893.72 0
893.79 0
893.86 0
893.92 0
893.99 0
894.06 0
894.13 0
894.20 0
894.26 0
894.33 0
894.40 0
894.47 0
894.54 0
894.61 0
894.67 0
894.74 0
894.81 0
894.88 0
894.95 0
895.02 0
895.09 0
895.15 0
895.22 0
895.29 0
895.36 0
895.43 0
895.50 0
895.56 0
895.63 0
895.70 0
895.77 0
895.84 0
895.91 0
895.97 0
896.04 0
896.11 0
896.18 0
896.25 0
896.32 0
896.38 0
896.45 0
896.52 0
896.59 0
896.66 0
896.73 0
896.79 0
896.86 0
896.93 0
897.00 0
897.07 0
897.14 0
897.21 0
897.27 0
897.34 0
897.41 0
897.48 0
897.55 0
897.62 0
897.68 0
897.75 0
897.82 0
897.89 0
897.96 0
898.03 0
898.10 0
898.16 0
898.23 0
898.30 0
898.37 0
898.44 0
898.51 0
898.57 0
898.64 0
898.71 0
898.78 0
898.85 0
898.92 0
898.99 0
899.05 0
899.12 0
899.19 0
899.26 0
899.33 0
899.40 0
899.47 0
899.53 0
899.60 0
899.67 0
899.74 0
899.81 0
899.88 0
899.94 0
900.01 0
900.08 0
900.15 0
900.22 0
900.29 0
900.36 0
900.42 0
900.49 0
900.56 0
900.63 0
900.70 0
900.77 0
900.84 0
900.90 0
900.97 0
901.04 0
901.11 0
901.18 0
901.25 0
901.32 0
901.38 0
901.45 0
901.52 0
901.59 0
901.66 0
901.73 0
901.80 0
901.87 0
901.93 0
902.00 0
902.07 0
902.14 0
902.21 0
902.28 0
902.35 0
902.41 0
902.48 0
902.55 0
902.62 0
902.69 0
902.76 0
902.83 0
902.89 0
902.96 0
903.03 0
903.10 0
903.17 0
903.24 0
903.31 0
903.38 0
903.44 0
903.51 0
903.58 0
903.65 0
903.72 0
903.79 0
903.86 0
903.92 0
903.99 0
904.06 0
904.13 0
904.20 0
904.27 0
904.34 0
904.41 0
904.47 0
904.54 0
904.61 0
904.68 0
904.75 0
904.82 0
904.89 0
904.96 0
905.02 0
905.09 0
905.16 0
905.23 0
905.30 0
905.37 0
905.44 0
905.51 0
905.57 0
905.64 0
905.71 0
905.78 0
905.85 0
905.92 0
905.99 0
906.06 0
906.12 0
906.19 0
906.26 0
906.33 0
906.40 0
906.47 0
906.54 0
906.61 0
906.67 0
906.74 0
906.81 0
906.88 0
906.95 0
907.02 0
907.09 0
907.16 0
907.22 0
907.29 0
907.36 0
907.43 0
907.50 0
907.57 0
907.64 0
907.71 0
907.78 0
907.84 0
907.91 0
907.98 0
908.05 0
908.12 0
908.19 0
908.26 0
908.33 0
908.40 0
908.46 0
908.53 0
908.60 0
908.67 0
908.74 0
908.81 0
908.88 0
908.95 0
909.02 0
909.08 0
909.15 0
909.22 0
909.29 0
909.36 0
909.43 0
909.50 0
909.57 0
909.64 0
909.70 0
909.77 0
909.84 0
909.91 0
909.98 0
910.05 0
910.12 0
910.19 0
910.26 0
910.32 0
910.39 0
910.46 0
910.53 0
910.60 0
910.67 0
910.74 0
910.81 0
910.88 0
910.94 0
911.01 0
911.08 0
911.15 0
911.22 0
911.29 0
911.36 0
911.43 0
911.50 0
911.57 0
911.63 0
911.70 0
911.77 0
911.84 0
911.91 0
911.98 0
912.05 0
912.12 0
912.19 0
912.26 0
912.32 0
912.39 0
912.46 0
912.53 0
912.60 0
912.67 0
912.74 0
912.81 0
912.88 0
912.95 0
913.01 0
913.08 0
913.15 0
913.22 0
913.29 0
913.36 0
913.43 0
913.50 0
913.57 0
913.64 0
913.71 0
913.77 0
913.84 0
913.91 0
913.98 0
914.05 0
914.12 0
914.19 0
914.26 0
914.33 0
914.40 0
914.47 0
914.53 0
914.60 0
914.67 0
914.74 0
914.81 0
914.88 0
914.95 0
915.02 0
915.09 0
915.16 0
915.23 0
915.29 0
915.36 0
915.43 0
915.50 0
915.57 0
915.64 0
915.71 0
915.78 0
915.85 0
915.92 0
915.99 0
916.06 0
916.12 0
916.19 0
916.26 0
916.33 0
916.40 0
916.47 0
916.54 0
916.61 0
916.68 0
916.75 0
916.82 0
916.89 0
916.95 0
917.02 0
917.09 0
917.16 0
917.23 0
917.30 0
917.37 0
917.44 0
917.51 0
917.58 0
917.65 0
917.72 0
917.78 0
917.85 0
917.92 0
917.99 0
918.06 0
918.13 0
918.20 0
918.27 0
918.34 0
918.41 0
918.48 0
918.55 0
918.62 0
918.68 0
918.75 0
918.82 0
918.89 0
918.96 0
919.03 0
919.10 0
919.17 0
919.24 0
919.31 0
919.38 0
919.45 0
919.52 0
919.59 0
919.65 0
919.72 0
919.79 0
919.86 0
919.93 0
920.00 0
920.07 0
920.14 0
920.21 0
920.28 0
920.35 0
920.42 0
920.49 0
920.56 0
920.62 0
920.69 0
920.76 0
920.83 0
920.90 0
920.97 0
921.04 0
921.11 0
921.18 0
921.25 0
921.32 0
921.39 0
921.46 0
921.53 0
921.60 0
921.67 0
921.73 0
921.80 0
921.87 0
921.94 0
922.01 0
922.08 0
922.15 0
922.22 0
922.29 0
922.36 0
922.43 0
922.50 0
922.57 0
922.64 0
922.71 0
922.78 0
922.84 0
922.91 0
922.98 0
923.05 0
923.12 0
923.19 0
923.26 0
923.33 0
923.40 0
923.47 0
923.54 0
923.61 0
923.68 0
923.75 0
923.82 0
923.89 0
923.96 0
924.03 0
924.09 0
924.16 0
924.23 0
924.30 0
924.37 0
924.44 0
924.51 0
924.58 0
924.65 0
924.72 0
924.79 0
924.86 0
924.93 0
925.00 0
925.07 0
925.14 0
925.21 0
925.28 0
925.35 0
925.41 0
925.48 0
925.55 0
925.62 0
925.69 0
925.76 0
925.83 0
925.90 0
925.97 0
926.04 0
926.11 0
926.18 0
926.25 0
926.32 0
926.39 0
926.46 0
926.53 0
926.60 0
926.67 0
926.74 0
926.81 0
926.87 0
926.94 0
927.01 0
927.08 0
927.15 0
927.22 0
927.29 0
927.36 0
927.43 0
927.50 0
927.57 0
927.64 0
927.71 0
927.78 0
927.85 0
927.92 0
927.99 0
928.06 0
928.13 0
928.20 0
928.27 0
928.34 0
928.41 0
928.48 0
928.55 0
928.61 0
928.68 0
928.75 0
928.82 0
928.89 0
928.96 0
929.03 0
929.10 0
929.17 0
929.24 0
929.31 0
929.38 0
929.45 0
929.52 0
929.59 0
929.66 0
929.73 0
929.80 0
929.87 0
929.94 0
930.01 0
930.08 0
930.15 0
930.22 0
930.29 0
930.36 0
930.43 0
930.50 0
930.57 0
930.64 0
930.70 0
930.77 0
930.84 0
930.91 0
930.98 0
931.05 0
931.12 0
931.19 0
931.26 0
931.33 0
931.40 0
931.47 0
931.54 0
931.61 0
931.68 0
931.75 0
931.82 0
931.89 0
931.96 0
932.03 0
932.10 0
932.17 0
932.24 0
932.31 0
932.38 0
932.45 0
932.52 0
932.59 0
932.66 0
932.73 0
932.80 0
932.87 0
932.94 0
933.01 0
933.08 0
933.15 0
933.22 0
933.29 0
933.36 0
933.43 0
933.50 0
933.56 0
933.63 0
933.70 0
933.77 0
933.84 0
933.91 0
933.98 0
934.05 0
934.12 0
934.19 0
934.26 0
934.33 0
934.40 0
934.47 0
934.54 0
934.61 0
934.68 0
934.75 0
934.82 0
934.89 0
934.96 0
935.03 0
935.10 0
935.17 0
935.24 0
935.31 0
935.38 0
935.45 0
935.52 0
935.59 0
935.66 0
935.73 0
935.80 0
935.87 0
935.94 0
936.01 0
936.08 0
936.15 0
936.22 0
936.29 0
936.36 0
936.43 0
936.50 0
936.57 0
936.64 0
936.71 0
936.78 0
936.85 0
936.92 0
936.99 0
937.06 0
937.13 0
937.20 0
937.27 0
937.34 0
937.41 0
937.48 0
937.55 0
937.62 0
937.69 0
937.76 0
937.83 0
937.90 0
937.97 0
938.04 0
938.11 0
938.18 0
938.25 0
938.32 0
938.39 0
938.46 0
938.53 0
938.60 0
938.67 0
938.74 0
938.81 0
938.88 0
938.95 0
939.02 0
939.09 0
939.16 0
939.23 0
939.30 0
939.37 0
939.44 0
939.51 0
939.58 0
939.65 0
939.72 0
939.79 0
939.86 0
939.93 0
940.00 0
940.07 0
940.14 0
940.21 0
940.28 0
940.35 0
940.42 0
940.49 0
940.56 0
940.63 0
940.70 0
940.77 0
940.84 0
940.91 0
940.98 0
941.05 0
941.12 0
941.19 0
941.26 0
941.33 0
941.40 0
941.47 0
941.54 0
941.61 0
941.68 0
941.75 0
941.82 0
941.89 0
941.96 0
942.03 0
942.10 0
942.17 0
942.24 0
942.31 0
942.38 0
942.45 0
942.52 0
942.59 0
942.66 0
942.73 0
942.80 0
942.87 0
942.94 0
943.01 0
943.08 0
943.15 0
943.22 0
943.29 0
943.36 0
943.43 0
943.50 0
943.57 0
943.65 0
943.72 0
943.79 0
943.86 0
943.93 0
944.00 0
944.07 0
944.14 0
944.21 0
944.28 0
944.35 0
944.42 0
944.49 0
944.56 0
944.63 0
944.70 0
944.77 0
944.84 0
944.91 0
944.98 0
945.05 0
945.12 0
945.19 0
945.26 0
945.33 0
945.40 0
945.47 0
945.54 0
945.61 0
945.68 0
945.75 0
945.82 0
945.89 0
945.96 0
946.03 0
946.10 0
946.17 0
946.24 0
946.31 0
946.38 0
946.45 0
946.53 0
946.60 0
946.67 0
946.74 0
946.81 0
946.88 0
946.95 0
947.02 0
947.09 0
947.16 0
947.23 0
947.30 0
947.37 0
947.44 0
947.51 0
947.58 0
947.65 0
947.72 0
947.79 0
947.86 0
947.93 0
948.00 0
948.07 0
948.14 0
948.21 0
948.28 0
948.35 0
948.42 0
948.49 0
948.56 0
948.64 0
948.71 0
948.78 0
948.85 0
948.92 0
948.99 0
949.06 0
949.13 0
949.20 0
949.27 0
949.34 0
949.41 0
949.48 0
949.55 0
949.62 0
949.69 0
949.76 0
949.83 0
949.90 0
949.97 0
950.04 0
950.11 0
950.18 0
950.25 0
950.32 0
950.40 0
950.47 0
950.54 0
950.61 0
950.68 0
950.75 0
950.82 0
950.89 0
950.96 0
951.03 0
951.10 0
951.17 0
951.24 0
951.31 0
951.38 0
951.45 0
951.52 0
951.59 0
951.66 0
951.73 0
951.80 0
951.88 0
951.95 0
952.02 0
952.09 0
952.16 0
952.23 0
952.30 0
952.37 0
952.44 0
952.51 0
952.58 0
952.65 0
952.72 0
952.79 0
952.86 0
952.93 0
953.00 0
953.07 0
953.14 0
953.22 0
953.29 0
953.36 0
953.43 0
953.50 0
953.57 0
953.64 0
953.71 0
953.78 0
953.85 0
953.92 0
953.99 0
954.06 0
954.13 0
954.20 0
954.27 0
954.34 0
954.41 0
954.49 0
954.56 0
954.63 0
954.70 0
954.77 0
954.84 0
954.91 0
954.98 0
955.05 0
955.12 0
955.19 0
955.26 0
955.33 0
955.40 0
955.47 0
955.54 0
955.62 0
955.69 0
955.76 0
955.83 0
955.90 0
955.97 0
956.04 0
956.11 0
956.18 0
956.25 0
956.32 0
956.39 0
956.46 0
956.53 0
956.60 0
956.67 0
956.75 0
956.82 0
956.89 0
956.96 0
957.03 0
957.10 0
957.17 0
957.24 0
957.31 0
957.38 0
957.45 0
957.52 0
957.59 0
957.66 0
957.74 0
957.81 0
957.88 0
957.95 0
958.02 0
958.09 0
958.16 0
958.23 0
958.30 0
958.37 0
958.44 0
958.51 0
958.58 0
958.65 0
958.73 0
958.80 0
958.87 0
958.94 0
959.01 0
959.08 0
959.15 0
959.22 0
959.29 0
959.36 0
959.43 0
959.50 0
959.57 0
959.65 0
959.72 0
959.79 0
959.86 0
959.93 0
960.00 0
960.07 0
960.14 0
960.21 0
960.28 0
960.35 0
960.42 0
960.50 0
960.57 0
960.64 0
960.71 0
960.78 0
960.85 0
960.92 0
960.99 0
961.06 0
961.13 0
961.20 0
961.27 0
961.35 0
961.42 0
961.49 0
961.56 0
961.63 0
961.70 0
961.77 0
961.84 0
961.91 0
961.98 0
962.05 0
962.12 0
962.20 0
962.27 0
962.34 0
962.41 0
962.48 0
962.55 0
962.62 0
962.69 0
962.76 0
962.83 0
962.90 0
962.98 0
963.05 0
963.12 0
963.19 0
963.26 0
963.33 0
963.40 0
963.47 0
963.54 0
963.61 0
963.68 0
963.76 0
963.83 0
963.90 0
963.97 0
964.04 0
964.11 0
964.18 0
964.25 0
964.32 0
964.39 0
964.46 0
964.54 0
964.61 0
964.68 0
964.75 0
964.82 0
964.89 0
964.96 0
965.03 0
965.10 0
965.17 0
965.25 0
965.32 0
965.39 0
965.46 0
965.53 0
965.60 0
965.67 0
965.74 0
965.81 0
965.88 0
965.96 0
966.03 0
966.10 0
966.17 0
966.24 0
966.31 0
966.38 0
966.45 0
966.52 0
966.59 0
966.67 0
966.74 0
966.81 0
966.88 0
966.95 0
967.02 0
967.09 0
967.16 0
967.23 0
967.31 0
967.38 0
967.45 0
967.52 0
967.59 0
967.66 0
967.73 0
967.80 0
967.87 0
967.95 0
968.02 0
968.09 0
968.16 0
968.23 0
968.30 0
968.37 0
968.44 0
968.51 0
968.59 0
968.66 0
968.73 0
968.80 0
968.87 0
968.94 0
969.01 0
969.08 0
969.15 0
969.23 0
969.30 0
969.37 0
969.44 0
969.51 0
969.58 0
969.65 0
969.72 0
969.79 0
969.87 0
969.94 0
970.01 0
970.08 0
970.15 0
970.22 0
970.29 0
970.36 0
970.43 0
970.51 0
970.58 0
970.65 0
970.72 0
970.79 0
970.86 0
970.93 0
971.00 0
971.08 0
971.15 0
971.22 0
971.29 0
971.36 0
971.43 0
971.50 0
971.57 0
971.65 0
971.72 0
971.79 0
971.86 0
971.93 0
972.00 0
972.07 0
972.14 0
972.22 0
972.29 0
972.36 0
972.43 0
972.50 0
972.57 0
972.64 0
972.71 0
972.79 0
972.86 0
972.93 0
973.00 0
973.07 0
973.14 0
973.21 0
973.28 0
973.36 0
973.43 0
973.50 0
973.57 0
973.64 0
973.71 0
973.78 0
973.85 0
973.93 0
974.00 0
974.07 0
974.14 0
974.21 0
974.28 0
974.35 0
974.43 0
974.50 0
974.57 0
974.64 0
974.71 0
974.78 0
974.85 0
974.92 0
975.00 0
975.07 0
975.14 0
975.21 0
975.28 0
975.35 0
975.42 0
975.50 0
975.57 0
975.64 0
975.71 0
975.78 0
975.85 0
975.92 0
976.00 0
976.07 0
976.14 0
976.21 0
976.28 0
976.35 0
976.42 0
976.49 0
976.57 0
976.64 0
976.71 0
976.78 0
976.85 0
976.92 0
976.99 0
977.07 0
977.14 0
977.21 0
977.28 0
977.35 0
977.42 0
977.49 0
977.57 0
977.64 0
977.71 0
977.78 0
977.85 0
977.92 0
977.99 0
978.07 0
978.14 0
978.21 0
978.28 0
978.35 0
978.42 0
978.50 0
978.57 0
978.64 0
978.71 0
978.78 0
978.85 0
978.92 0
979.00 0
979.07 0
979.14 0
979.21 0
979.28 0
979.35 0
979.42 0
979.50 0
979.57 0
979.64 0
979.71 0
979.78 0
979.85 0
979.93 0
980.00 0
980.07 0
980.14 0
980.21 0
980.28 0
980.35 0
980.43 0
980.50 0
980.57 0
980.64 0
980.71 0
980.78 0
980.86 0
980.93 0
981.00 0
981.07 0
981.14 0
981.21 0
981.28 0
981.36 0
981.43 0
981.50 0
981.57 0
981.64 0
981.71 0
981.79 0
981.86 0
981.93 0
982.00 0
982.07 0
982.14 0
982.22 0
982.29 0
982.36 0
982.43 0
982.50 0
982.57 0
982.65 0
982.72 0
982.79 0
982.86 0
982.93 0
983.00 0
983.08 0
983.15 0
983.22 0
983.29 0
983.36 0
983.43 0
983.51 0
983.58 0
983.65 0
983.72 0
983.79 0
983.86 0
983.94 0
984.01 0
984.08 0
984.15 0
984.22 0
984.29 0
984.37 0
984.44 0
984.51 0
984.58 0
984.65 0
984.72 0
984.80 0
984.87 0
984.94 0
985.01 0
985.08 0
985.15 0
985.23 0
985.30 0
985.37 0
985.44 0
985.51 0
985.58 0
985.66 0
985.73 0
985.80 0
985.87 0
985.94 0
986.01 0
986.09 0
986.16 0
986.23 0
986.30 0
986.37 0
986.45 0
986.52 0
986.59 0
986.66 0
986.73 0
986.80 0
986.88 0
986.95 0
987.02 0
987.09 0
987.16 0
987.23 0
987.31 0
987.38 0
987.45 0
987.52 0
987.59 0
987.67 0
987.74 0
987.81 0
987.88 0
987.95 0
988.02 0
988.10 0
988.17 0
988.24 0
988.31 0
988.38 0
988.46 0
988.53 0
988.60 0
988.67 0
988.74 0
988.82 0
988.89 0
988.96 0
989.03 1
989.10 1
989.17 1
989.25 1
989.32 1
989.39 1
989.46 1
989.53 1
989.61 1
989.68 0
989.75 0
989.82 0
989.89 1
989.97 1
990.04 1
990.11 1
990.18 2
990.25 2
990.32 2
990.40 2
990.47 2
990.54 3
990.61 3
990.68 3
990.76 3
990.83 3
990.90 3
990.97 3
991.04 3
991.12 3
991.19 3
991.26 3
991.33 3
991.40 2
991.48 2
991.55 2
991.62 1
991.69 1
991.76 1
991.84 2
991.91 2
991.98 2
992.05 3
992.12 3
992.20 3
992.27 3
992.34 2
992.41 2
992.48 1
992.56 1
992.63 1
992.70 0
992.77 0
992.84 1
992.92 1
992.99 1
993.06 1
993.13 1
993.20 1
993.28 1
993.35 0
993.42 0
993.49 0
993.56 0
993.64 0
993.71 0
993.78 0
993.85 0
993.92 0
994.00 0
994.07 0
994.14 0
994.21 0
994.28 0
994.36 0
994.43 0
994.50 0
994.57 0
994.64 0
994.72 0
994.79 0
994.86 0
994.93 0
995.00 0
995.08 0
995.15 0
995.22 0
995.29 0
995.36 0
995.44 0
995.51 0
995.58 0
995.65 0
995.73 0
995.80 0
995.87 0
995.94 1
996.01 1
996.09 1
996.16 1
996.23 1
996.30 1
996.37 1
996.45 1
996.52 1
996.59 1
996.66 1
996.73 1
996.81 1
996.88 1
996.95 1
997.02 1
997.10 1
997.17 1
997.24 1
997.31 1
997.38 1
997.46 1
997.53 1
997.60 1
997.67 1
997.75 1
997.82 1
997.89 1
997.96 1
998.03 1
998.11 1
998.18 1
998.25 1
998.32 1
998.39 1
998.47 1
998.54 1
998.61 1
998.68 1
998.76 1
998.83 1
998.90 1
998.97 1
999.04 1
999.12 1
999.19 1
999.26 1
999.33 1
999.41 1
999.48 1
999.55 1
999.62 1
999.69 1
999.77 1
999.84 1
999.91 1
999.98 1
1000.06 1
1000.13 1
1000.20 1
1000.27 0
1000.35 0
1000.42 0
1000.49 0
1000.56 0
1000.63 0
1000.71 1
1000.78 1
1000.85 1
1000.92 1
1001.00 1
1001.07 1
1001.14 1
1001.21 1
1001.29 1
1001.36 1
1001.43 1
1001.50 1
1001.57 0
1001.65 0
1001.72 0
1001.79 0
1001.86 0
1001.94 0
1002.01 0
1002.08 0
1002.15 0
1002.23 0
1002.30 0
1002.37 0
1002.44 0
1002.51 0
1002.59 1
1002.66 1
1002.73 1
1002.80 1
1002.88 1
1002.95 1
1003.02 1
1003.09 0
1003.17 0
1003.24 0
1003.31 0
1003.38 0
1003.46 0
1003.53 0
1003.60 0
1003.67 0
1003.75 0
1003.82 0
1003.89 0
1003.96 0
1004.03 0
1004.11 0
1004.18 0
1004.25 0
1004.32 0
1004.40 0
1004.47 0
1004.54 0
1004.61 0
1004.69 0
1004.76 0
1004.83 0
1004.90 0
1004.98 0
1005.05 0
1005.12 0
1005.19 0
1005.27 0
1005.34 0
1005.41 0
1005.48 0
1005.56 0
1005.63 0
1005.70 0
1005.77 0
1005.85 0
1005.92 0
1005.99 0
1006.06 0
1006.14 0
1006.21 0
1006.28 0
1006.35 0
1006.43 0
1006.50 0
1006.57 0
1006.64 0
1006.72 0
1006.79 0
1006.86 0
1006.93 0
1007.01 0
1007.08 1
1007.15 1
1007.22 1
1007.30 1
1007.37 1
1007.44 1
1007.51 1
1007.59 1
1007.66 1
1007.73 0
1007.80 0
1007.88 0
1007.95 0
1008.02 0
1008.09 0
1008.17 0
1008.24 0
1008.31 0
1008.38 0
1008.46 0
1008.53 1
1008.60 1
1008.67 1
1008.75 1
1008.82 1
1008.89 2
1008.96 2
1009.04 2
1009.11 1
1009.18 1
1009.25 1
1009.33 1
1009.40 1
1009.47 1
1009.55 1
1009.62 1
1009.69 1
1009.76 1
1009.84 1
1009.91 1
1009.98 1
1010.05 0
1010.13 0
1010.20 0
1010.27 0
1010.34 0
1010.42 0
1010.49 0
1010.56 0
1010.63 0
1010.71 0
1010.78 0
1010.85 0
1010.93 0
1011.00 0
1011.07 0
1011.14 0
1011.22 0
1011.29 0
1011.36 0
1011.43 0
1011.51 0
1011.58 0
1011.65 0
1011.72 0
1011.80 0
1011.87 0
1011.94 0
1012.02 0
1012.09 0
1012.16 0
1012.23 0
1012.31 0
1012.38 0
1012.45 0
1012.52 0
1012.60 0
1012.67 0
1012.74 0
1012.82 1
1012.89 1
1012.96 1
1013.03 1
1013.11 1
1013.18 0
1013.25 0
1013.32 0
1013.40 0
1013.47 0
1013.54 0
1013.62 0
1013.69 0
1013.76 0
1013.83 1
1013.91 1
1013.98 1
1014.05 1
1014.12 1
1014.20 1
1014.27 1
1014.34 1
1014.42 1
1014.49 1
1014.56 1
1014.63 1
1014.71 1
1014.78 1
1014.85 1
1014.93 1
1015.00 1
1015.07 0
1015.14 0
1015.22 0
1015.29 0
1015.36 0
1015.43 0
1015.51 0
1015.58 0
1015.65 0
1015.73 0
1015.80 0
1015.87 0
1015.94 0
1016.02 0
1016.09 0
1016.16 1
1016.24 1
1016.31 1
1016.38 0
1016.45 0
1016.53 0
1016.60 0
1016.67 0
1016.75 0
1016.82 0
1016.89 0
1016.96 0
1017.04 0
1017.11 0
1017.18 0
1017.26 0
1017.33 0
1017.40 0
1017.47 0
1017.55 0
1017.62 0
1017.69 0
1017.77 0
1017.84 0
1017.91 0
1017.99 0
1018.06 0
1018.13 0
1018.20 0
1018.28 0
1018.35 0
1018.42 0
1018.50 0
1018.57 0
1018.64 0
1018.71 0
1018.79 0
1018.86 0
1018.93 0
1019.01 0
1019.08 1
1019.15 1
1019.22 1
1019.30 1
1019.37 1
1019.44 1
1019.52 1
1019.59 1
1019.66 1
1019.74 1
1019.81 1
1019.88 1
1019.95 1
1020.03 1
1020.10 0
1020.17 0
1020.25 0
1020.32 0
1020.39 0
1020.47 0
1020.54 0
1020.61 0
1020.68 0
1020.76 0
1020.83 0
1020.90 0
1020.98 0
1021.05 0
1021.12 0
1021.20 0
1021.27 0
1021.34 0
1021.41 0
1021.49 0
1021.56 0
1021.63 0
1021.71 0
1021.78 0
1021.85 0
1021.93 0
1022.00 0
1022.07 0
1022.15 0
1022.22 0
1022.29 0
1022.36 0
1022.44 0
1022.51 0
1022.58 0
1022.66 0
1022.73 0
1022.80 0
1022.88 0
1022.95 0
1023.02 0
1023.10 0
1023.17 0
1023.24 0
1023.31 0
1023.39 0
1023.46 0
1023.53 0
1023.61 0
1023.68 0
1023.75 0
1023.83 0
1023.90 0
1023.97 0
1024.05 0
1024.12 0
1024.19 0
1024.26 0
1024.34 0
1024.41 0
1024.48 0
1024.56 0
1024.63 0
1024.70 0
1024.78 1
1024.85 1
1024.92 1
1025.00 1
1025.07 1
1025.14 1
1025.22 1
1025.29 0
1025.36 0
1025.44 0
1025.51 0
1025.58 0
1025.65 0
1025.73 0
1025.80 0
1025.87 0
1025.95 0
1026.02 1
1026.09 1
1026.17 1
1026.24 1
1026.31 1
1026.39 2
1026.46 2
1026.53 3
1026.61 3
1026.68 4
1026.75 4
1026.83 4
1026.90 5
1026.97 5
1027.05 4
1027.12 4
1027.19 3
1027.27 3
1027.34 3
1027.41 2
1027.49 2
1027.56 2
1027.63 2
1027.71 2
1027.78 2
1027.85 2
1027.92 3
1028.00 3
1028.07 3
1028.14 3
1028.22 3
1028.29 3
1028.36 3
1028.44 3
1028.51 3
1028.58 3
1028.66 2
1028.73 2
1028.80 2
1028.88 1
1028.95 1
1029.02 1
1029.10 1
1029.17 1
1029.24 0
1029.32 0
1029.39 0
1029.46 0
1029.54 0
1029.61 0
1029.68 0
1029.76 0
1029.83 1
1029.90 1
1029.98 1
1030.05 2
1030.12 2
1030.20 2
1030.27 2
1030.34 2
1030.42 2
1030.49 2
1030.56 2
1030.64 2
1030.71 2
1030.78 2
1030.86 2
1030.93 2
1031.00 2
1031.08 2
1031.15 2
1031.22 2
1031.30 2
1031.37 2
1031.44 2
1031.52 2
1031.59 2
1031.66 2
1031.74 1
1031.81 1
1031.89 1
1031.96 1
1032.03 1
1032.11 2
1032.18 2
1032.25 2
1032.33 2
1032.40 2
1032.47 2
1032.55 1
1032.62 1
1032.69 1
1032.77 1
1032.84 1
1032.91 1
1032.99 1
1033.06 1
1033.13 1
1033.21 1
1033.28 0
1033.35 0
1033.43 0
1033.50 0
1033.57 0
1033.65 0
1033.72 0
1033.79 1
1033.87 1
1033.94 1
1034.01 1
1034.09 1
1034.16 1
1034.24 1
1034.31 1
1034.38 1
1034.46 1
1034.53 1
1034.60 1
1034.68 1
1034.75 1
1034.82 1
1034.90 1
1034.97 2
1035.04 2
1035.12 2
1035.19 2
1035.26 2
1035.34 2
1035.41 3
1035.49 3
1035.56 3
1035.63 3
1035.71 3
1035.78 3
1035.85 3
1035.93 3
1036.00 3
1036.07 3
1036.15 2
1036.22 2
1036.29 2
1036.37 2
1036.44 2
1036.51 2
1036.59 2
1036.66 2
1036.74 2
1036.81 2
1036.88 2
1036.96 2
1037.03 2
1037.10 2
1037.18 2
1037.25 2
1037.32 2
1037.40 2
1037.47 2
1037.55 2
1037.62 1
1037.69 1
1037.77 1
1037.84 1
1037.91 0
1037.99 0
1038.06 1
1038.13 1
1038.21 1
1038.28 2
1038.36 2
1038.43 2
1038.50 2
1038.58 2
1038.65 2
1038.72 2
1038.80 2
1038.87 1
1038.94 2
1039.02 2
1039.09 2
1039.17 2
1039.24 3
1039.31 3
1039.39 3
1039.46 3
1039.53 3
1039.61 3
1039.68 3
1039.75 3
1039.83 3
1039.90 2
1039.98 2
1040.05 2
1040.12 2
1040.20 2
1040.27 2
1040.34 2
1040.42 2
1040.49 2
1040.57 2
1040.64 2
1040.71 2
1040.79 2
1040.86 2
1040.93 2
1041.01 2
1041.08 3
1041.16 3
1041.23 3
1041.30 4
1041.38 4
1041.45 4
1041.52 3
1041.60 3
1041.67 3
1041.75 2
1041.82 2
1041.89 2
1041.97 2
1042.04 1
1042.11 1
1042.19 1
1042.26 1
1042.34 1
1042.41 1
1042.48 1
1042.56 1
1042.63 1
1042.70 1
1042.78 1
1042.85 1
1042.93 1
1043.00 1
1043.07 1
1043.15 1
1043.22 1
1043.29 1
1043.37 1
1043.44 0
1043.52 0
1043.59 0
1043.66 0
1043.74 0
1043.81 0
1043.89 0
1043.96 0
1044.03 0
1044.11 0
1044.18 0
1044.25 0
1044.33 0
1044.40 0
1044.48 0
1044.55 0
1044.62 0
1044.70 0
1044.77 0
1044.85 0
1044.92 0
1044.99 1
1045.07 1
1045.14 1
1045.21 1
1045.29 0
1045.36 0
1045.44 0
1045.51 0
1045.58 0
1045.66 0
1045.73 0
1045.81 1
1045.88 1
1045.95 2
1046.03 2
1046.10 3
1046.18 3
1046.25 4
1046.32 4
1046.40 4
1046.47 4
1046.54 4
1046.62 3
1046.69 3
1046.77 3
1046.84 3
1046.91 3
1046.99 3
1047.06 3
1047.14 3
1047.21 3
1047.28 3
1047.36 4
1047.43 4
1047.51 4
1047.58 4
1047.65 4
1047.73 4
1047.80 3
1047.88 3
1047.95 3
1048.02 3
1048.10 2
1048.17 2
1048.25 2
1048.32 2
1048.39 2
1048.47 2
1048.54 2
1048.62 2
1048.69 2
1048.76 2
1048.84 3
1048.91 3
1048.99 3
1049.06 4
1049.13 4
1049.21 4
1049.28 4
1049.36 4
1049.43 4
1049.50 3
1049.58 3
1049.65 3
1049.73 2
1049.80 2
1049.87 2
1049.95 2
1050.02 2
1050.10 2
1050.17 2
1050.24 2
1050.32 2
1050.39 2
1050.47 2
1050.54 2
1050.61 2
1050.69 2
1050.76 3
1050.84 3
1050.91 3
1050.99 2
1051.06 2
1051.13 2
1051.21 2
1051.28 2
1051.36 2
1051.43 1
1051.50 1
1051.58 1
1051.65 1
1051.73 1
1051.80 1
1051.87 1
1051.95 1
1052.02 1
1052.10 1
1052.17 1
1052.25 1
1052.32 1
1052.39 1
1052.47 1
1052.54 2
1052.62 2
1052.69 2
1052.76 2
1052.84 2
1052.91 2
1052.99 2
1053.06 2
1053.13 2
1053.21 2
1053.28 2
1053.36 2
1053.43 2
1053.51 2
1053.58 2
1053.65 3
1053.73 3
1053.80 3
1053.88 3
1053.95 3
1054.02 2
1054.10 2
1054.17 2
1054.25 2
1054.32 1
1054.40 1
1054.47 1
1054.54 2
1054.62 2
1054.69 2
1054.77 2
1054.84 3
1054.92 3
1054.99 3
1055.06 3
1055.14 4
1055.21 4
1055.29 4
1055.36 3
1055.44 3
1055.51 3
1055.58 2
1055.66 2
1055.73 2
1055.81 2
1055.88 2
1055.95 2
1056.03 2
1056.10 3
1056.18 3
1056.25 3
1056.33 2
1056.40 2
1056.47 2
1056.55 2
1056.62 1
1056.70 1
1056.77 2
1056.85 2
1056.92 2
1056.99 2
1057.07 2
1057.14 1
1057.22 1
1057.29 1
1057.37 1
1057.44 1
1057.51 2
1057.59 2
1057.66 3
1057.74 3
1057.81 3
1057.89 3
1057.96 2
1058.04 2
1058.11 2
1058.18 2
1058.26 2
1058.33 2
1058.41 2
1058.48 3
1058.56 3
1058.63 3
1058.70 3
1058.78 3
1058.85 3
1058.93 4
1059.00 4
1059.08 4
1059.15 4
1059.22 4
1059.30 4
1059.37 3
1059.45 3
1059.52 3
1059.60 3
1059.67 2
1059.75 2
1059.82 2
1059.89 2
1059.97 1
1060.04 1
1060.12 1
1060.19 1
1060.27 0
1060.34 0
1060.42 0
1060.49 0
1060.56 0
1060.64 0
1060.71 0
1060.79 0
1060.86 0
1060.94 0
1061.01 0
1061.09 1
1061.16 1
1061.23 1
1061.31 2
1061.38 2
1061.46 2
1061.53 2
1061.61 2
1061.68 2
1061.76 2
1061.83 2
1061.90 2
1061.98 2
1062.05 2
1062.13 1
1062.20 1
1062.28 1
1062.35 1
1062.43 1
1062.50 1
1062.57 1
1062.65 1
1062.72 1
1062.80 1
1062.87 1
1062.95 1
1063.02 1
1063.10 1
1063.17 1
1063.24 1
1063.32 2
1063.39 2
1063.47 2
1063.54 1
1063.62 1
1063.69 1
1063.77 0
1063.84 0
1063.92 0
1063.99 0
1064.06 0
1064.14 0
1064.21 0
1064.29 0
1064.36 0
1064.44 0
1064.51 0
1064.59 0
1064.66 0
1064.74 0
1064.81 0
1064.88 0
1064.96 0
1065.03 0
1065.11 1
1065.18 1
1065.26 1
1065.33 1
1065.41 2
1065.48 2
1065.56 2
1065.63 2
1065.71 2
1065.78 2
1065.85 2
1065.93 2
1066.00 2
1066.08 3
1066.15 3
1066.23 4
1066.30 4
1066.38 4
1066.45 4
1066.53 4
1066.60 4
1066.68 4
1066.75 4
1066.82 4
1066.90 4
1066.97 5
1067.05 5
1067.12 5
1067.20 5
1067.27 5
1067.35 5
1067.42 5
1067.50 5
1067.57 6
1067.65 6
1067.72 7
1067.80 7
1067.87 7
1067.94 6
1068.02 5
1068.09 4
1068.17 4
1068.24 4
1068.32 4
1068.39 4
1068.47 5
1068.54 6
1068.62 6
1068.69 7
1068.77 7
1068.84 7
1068.92 7
1068.99 7
1069.07 7
1069.14 6
1069.21 6
1069.29 5
1069.36 5
1069.44 5
1069.51 5
1069.59 5
1069.66 6
1069.74 6
1069.81 6
1069.89 6
1069.96 6
1070.04 5
1070.11 4
1070.19 3
1070.26 3
1070.34 3
1070.41 3
1070.49 3
1070.56 4
1070.63 4
1070.71 4
1070.78 5
1070.86 5
1070.93 4
1071.01 4
1071.08 4
1071.16 4
1071.23 3
1071.31 3
1071.38 2
1071.46 2
1071.53 2
1071.61 2
1071.68 2
1071.76 2
1071.83 2
1071.91 2
1071.98 2
1072.06 2
1072.13 2
1072.21 3
1072.28 3
1072.36 3
1072.43 3
1072.51 2
1072.58 2
1072.65 2
1072.73 2
1072.80 1
1072.88 1
1072.95 1
1073.03 2
1073.10 2
1073.18 2
1073.25 2
1073.33 2
1073.40 2
1073.48 2
1073.55 2
1073.63 2
1073.70 2
1073.78 2
1073.85 2
1073.93 2
1074.00 2
1074.08 1
1074.15 1
1074.23 1
1074.30 1
1074.38 1
1074.45 1
1074.53 1
1074.60 0
1074.68 0
1074.75 0
1074.83 0
1074.90 0
1074.98 1
1075.05 1
1075.13 1
1075.20 2
1075.28 2
1075.35 2
1075.43 2
1075.50 2
1075.58 2
1075.65 2
1075.73 2
1075.80 2
1075.88 2
1075.95 2
1076.03 2
1076.10 2
1076.18 2
1076.25 2
1076.33 2
1076.40 2
1076.48 2
1076.55 2
1076.63 2
1076.70 2
1076.78 2
1076.85 2
1076.93 2
1077.00 2
1077.08 2
1077.15 2
1077.23 2
1077.30 2
1077.38 2
1077.45 2
1077.53 2
1077.60 2
1077.68 2
1077.75 2
1077.83 2
1077.90 2
1077.98 2
1078.05 3
1078.13 3
1078.20 3
1078.28 3
1078.35 3
1078.43 3
1078.50 2
1078.58 2
1078.65 1
1078.73 0
1078.80 0
1078.88 0
1078.95 0
1079.03 0
1079.10 0
1079.18 0
1079.25 0
1079.33 0
1079.40 0
1079.48 1
1079.55 2
1079.63 2
1079.70 2
1079.78 2
1079.85 2
1079.93 1
1080.00 1
1080.08 1
1080.15 1
1080.23 1
1080.30 1
1080.38 2
1080.45 2
1080.53 2
1080.60 2
1080.68 2
1080.75 2
1080.83 2
1080.90 3
1080.98 3
1081.05 3
1081.13 4
1081.20 4
1081.28 4
1081.35 4
1081.43 3
1081.51 3
1081.58 2
1081.66 1
1081.73 0
1081.81 0
1081.88 0
1081.96 1
1082.03 1
1082.11 2
1082.18 2
1082.26 2
1082.33 2
1082.41 2
1082.48 2
1082.56 2
1082.63 3
1082.71 3
1082.78 4
1082.86 4
1082.93 5
1083.01 6
1083.08 7
1083.16 8
1083.23 9
1083.31 10
1083.38 11
1083.46 12
1083.54 13
1083.61 14
1083.69 14
1083.76 15
1083.84 15
1083.91 16
1083.99 16
1084.06 15
1084.14 15
1084.21 14
1084.29 13
1084.36 12
1084.44 12
1084.51 11
1084.59 10
1084.66 10
1084.74 9
1084.81 9
1084.89 9
1084.97 9
1085.04 9
1085.12 9
1085.19 9
1085.27 9
1085.34 8
1085.42 8
1085.49 8
1085.57 8
1085.64 9
1085.72 10
1085.79 11
1085.87 11
1085.94 12
1086.02 12
1086.09 11
1086.17 11
1086.25 10
1086.32 9
1086.40 9
1086.47 9
1086.55 9
1086.62 9
1086.70 9
1086.77 9
1086.85 9
1086.92 8
1087.00 7
1087.07 6
1087.15 6
1087.22 5
1087.30 4
1087.38 4
1087.45 3
1087.53 3
1087.60 2
1087.68 2
1087.75 2
1087.83 2
1087.90 1
1087.98 1
1088.05 1
1088.13 0
1088.20 0
1088.28 0
1088.36 0
1088.43 0
1088.51 0
1088.58 0
1088.66 0
1088.73 0
1088.81 1
1088.88 1
1088.96 1
1089.03 2
1089.11 1
1089.18 1
1089.26 1
1089.34 0
1089.41 0
1089.49 0
1089.56 0
1089.64 0
1089.71 0
1089.79 0
1089.86 0
1089.94 1
1090.01 2
1090.09 3
1090.17 4
1090.24 5
1090.32 6
1090.39 7
1090.47 7
1090.54 7
1090.62 7
1090.69 6
1090.77 6
1090.84 5
1090.92 5
1091.00 4
1091.07 4
1091.15 4
1091.22 4
1091.30 4
1091.37 3
1091.45 3
1091.52 2
1091.60 2
1091.67 1
1091.75 0
1091.83 0
1091.90 0
1091.98 0
1092.05 0
1092.13 0
1092.20 1
1092.28 2
1092.35 2
1092.43 2
1092.51 2
1092.58 2
1092.66 1
1092.73 0
1092.81 0
1092.88 0
1092.96 0
1093.03 0
1093.11 0
1093.19 0
1093.26 1
1093.34 2
1093.41 3
1093.49 3
1093.56 4
1093.64 4
1093.71 4
1093.79 4
1093.87 3
1093.94 3
1094.02 3
1094.09 2
1094.17 2
1094.24 2
1094.32 3
1094.40 3
1094.47 4
1094.55 5
1094.62 5
1094.70 6
1094.77 6
1094.85 6
1094.92 6
1095.00 7
1095.08 7
1095.15 8
1095.23 9
1095.30 9
1095.38 10
1095.45 10
1095.53 10
1095.61 10
1095.68 10
1095.76 9
1095.83 8
1095.91 8
1095.98 7
1096.06 7
1096.13 6
1096.21 6
1096.29 6
1096.36 6
1096.44 6
1096.51 6
1096.59 6
1096.66 5
1096.74 5
1096.82 5
1096.89 5
1096.97 5
1097.04 5
1097.12 6
1097.19 6
1097.27 7
1097.35 8
1097.42 8
1097.50 8
1097.57 9
1097.65 8
1097.72 8
1097.80 8
1097.88 7
1097.95 7
1098.03 7
1098.10 8
1098.18 9
1098.25 10
1098.33 11
1098.41 12
1098.48 12
1098.56 13
1098.63 13
1098.71 13
1098.78 13
1098.86 13
1098.94 13
1099.01 13
1099.09 13
1099.16 13
1099.24 13
1099.31 14
1099.39 14
1099.47 15
1099.54 15
1099.62 15
1099.69 15
1099.77 16
1099.85 16
1099.92 16
1100.00 16
1100.07 17
1100.15 17
1100.22 17
1100.30 17
1100.38 17
1100.45 17
1100.53 17
1100.60 17
1100.68 18
1100.75 18
1100.83 19
1100.91 19
1100.98 20
1101.06 20
1101.13 19
1101.21 19
1101.29 18
1101.36 17
1101.44 16
1101.51 16
1101.59 16
1101.67 15
1101.74 15
1101.82 15
1101.89 14
1101.97 13
1102.04 13
1102.12 12
1102.20 11
1102.27 10
1102.35 10
1102.42 9
1102.50 9
1102.58 8
1102.65 8
1102.73 8
1102.80 8
1102.88 8
1102.95 8
1103.03 8
1103.11 8
1103.18 8
1103.26 7
1103.33 7
1103.41 7
1103.49 7
1103.56 6
1103.64 6
1103.71 5
1103.79 5
1103.87 5
1103.94 4
1104.02 4
1104.09 5
1104.17 5
1104.25 5
1104.32 6
1104.40 6
1104.47 5
1104.55 5
1104.63 4
1104.70 4
1104.78 3
1104.85 2
1104.93 2
1105.01 2
1105.08 2
1105.16 1
1105.23 1
1105.31 1
1105.39 1
1105.46 0
1105.54 0
1105.61 0
1105.69 0
1105.77 0
1105.84 1
1105.92 1
1105.99 1
1106.07 1
1106.15 1
1106.22 1
1106.30 0
1106.37 0
1106.45 0
1106.53 0
1106.60 0
1106.68 0
1106.75 0
1106.83 0
1106.91 0
1106.98 1
1107.06 1
1107.13 2
1107.21 2
1107.29 2
1107.36 2
1107.44 2
1107.51 2
1107.59 2
1107.67 2
1107.74 3
1107.82 4
1107.89 5
1107.97 6
1108.05 7
1108.12 8
1108.20 8
1108.27 7
1108.35 6
1108.43 5
1108.50 4
1108.58 3
1108.65 2
1108.73 2
1108.81 2
1108.88 2
1108.96 3
1109.04 3
1109.11 4
1109.19 4
1109.26 4
1109.34 4
1109.42 4
1109.49 5
1109.57 5
1109.64 5
1109.72 6
1109.80 6
1109.87 7
1109.95 8
1110.02 8
1110.10 9
1110.18 9
1110.25 10
1110.33 10
1110.41 10
1110.48 10
1110.56 11
1110.63 11
1110.71 12
1110.79 13
1110.86 14
1110.94 15
1111.02 15
1111.09 15
1111.17 15
1111.24 14
1111.32 14
1111.40 13
1111.47 13
1111.55 13
1111.62 13
1111.70 13
1111.78 13
1111.85 12
1111.93 11
1112.01 9
1112.08 8
1112.16 6
1112.23 5
1112.31 4
1112.39 4
1112.46 4
1112.54 5
1112.62 7
1112.69 8
1112.77 9
1112.84 10
1112.92 11
1113.00 12
1113.07 12
1113.15 13
1113.23 13
1113.30 13
1113.38 13
1113.45 13
1113.53 14
1113.61 14
1113.68 15
1113.76 15
1113.84 16
1113.91 16
1113.99 16
1114.06 17
1114.14 17
1114.22 16
1114.29 16
1114.37 16
1114.45 16
1114.52 15
1114.60 15
1114.67 15
1114.75 15
1114.83 15
1114.90 15
1114.98 15
1115.06 14
1115.13 14
1115.21 13
1115.29 13
1115.36 13
1115.44 14
1115.51 15
1115.59 16
1115.67 16
1115.74 16
1115.82 15
1115.90 14
1115.97 13
1116.05 12
1116.12 12
1116.20 12
1116.28 12
1116.35 13
1116.43 14
1116.51 15
1116.58 16
1116.66 16
1116.74 16
1116.81 16
1116.89 15
1116.96 15
1117.04 14
1117.12 13
1117.19 12
1117.27 11
1117.35 11
1117.42 10
1117.50 10
1117.58 11
1117.65 12
1117.73 13
1117.81 14
1117.88 15
1117.96 16
1118.03 16
1118.11 16
1118.19 15
1118.26 15
1118.34 15
1118.42 14
1118.49 14
1118.57 15
1118.65 15
1118.72 16
1118.80 17
1118.88 17
1118.95 18
1119.03 18
1119.10 17
1119.18 17
1119.26 16
1119.33 15
1119.41 14
1119.49 14
1119.56 13
1119.64 13
1119.72 13
1119.79 13
1119.87 13
1119.95 13
1120.02 13
1120.10 13
1120.18 12
1120.25 12
1120.33 11
1120.40 11
1120.48 10
1120.56 10
1120.63 10
1120.71 10
1120.79 9
1120.86 9
1120.94 9
1121.02 8
1121.09 8
1121.17 7
1121.25 7
1121.32 6
1121.40 6
1121.48 6
1121.55 7
1121.63 8
1121.71 10
1121.78 12
1121.86 14
1121.94 16
1122.01 18
1122.09 19
1122.16 20
1122.24 21
1122.32 22
1122.39 23
1122.47 24
1122.55 24
1122.62 24
1122.70 23
1122.78 22
1122.85 21
1122.93 19
1123.01 18
1123.08 16
1123.16 15
1123.24 14
1123.31 14
1123.39 14
1123.47 14
1123.54 15
1123.62 15
1123.70 15
1123.77 15
1123.85 16
1123.93 16
1124.00 16
1124.08 16
1124.16 16
1124.23 15
1124.31 15
1124.39 14
1124.46 13
1124.54 12
1124.62 12
1124.69 11
1124.77 10
1124.85 9
1124.92 9
1125.00 8
1125.08 8
1125.15 7
1125.23 6
1125.31 6
1125.38 5
1125.46 5
1125.54 6
1125.61 7
1125.69 8
1125.77 9
1125.84 10
1125.92 10
1126.00 10
1126.07 10
1126.15 9
1126.23 9
1126.30 8
1126.38 8
1126.46 9
1126.53 9
1126.61 9
1126.69 9
1126.76 9
1126.84 8
1126.92 7
1126.99 6
1127.07 5
1127.15 5
1127.22 4
1127.30 3
1127.38 3
1127.45 2
1127.53 2
1127.61 2
1127.68 2
1127.76 3
1127.84 4
1127.91 5
1127.99 6
1128.07 7
1128.14 7
1128.22 8
1128.30 8
1128.37 9
1128.45 9
1128.53 9
1128.61 10
1128.68 10
1128.76 10
1128.84 10
1128.91 9
1128.99 9
1129.07 8
1129.14 8
1129.22 7
1129.30 7
1129.37 6
1129.45 5
1129.53 4
1129.60 2
1129.68 1
1129.76 0
1129.83 0
1129.91 0
1129.99 0
1130.06 0
1130.14 0
1130.22 0
1130.29 1
1130.37 1
1130.45 1
1130.53 1
1130.60 1
1130.68 1
1130.76 1
1130.83 0
1130.91 0
1130.99 0
1131.06 0
1131.14 0
1131.22 0
1131.29 0
1131.37 0
1131.45 0
1131.52 0
1131.60 0
1131.68 0
1131.76 0
1131.83 0
1131.91 0
1131.99 0
1132.06 0
1132.14 1
1132.22 2
1132.29 3
1132.37 4
1132.45 5
1132.52 6
1132.60 7
1132.68 8
1132.76 8
1132.83 9
1132.91 9
1132.99 9
1133.06 9
1133.14 9
1133.22 8
1133.29 7
1133.37 6
1133.45 6
1133.52 6
1133.60 5
1133.68 5
1133.76 5
1133.83 5
1133.91 4
1133.99 3
1134.06 2
1134.14 1
1134.22 1
1134.29 1
1134.37 1
1134.45 1
1134.52 2
1134.60 2
1134.68 3
1134.76 3
1134.83 4
1134.91 4
1134.99 5
1135.06 5
1135.14 5
1135.22 5
1135.29 5
1135.37 6
1135.45 7
1135.53 8
1135.60 10
1135.68 11
1135.76 12
1135.83 12
1135.91 13
1135.99 13
1136.07 13
1136.14 14
1136.22 14
1136.30 15
1136.37 15
1136.45 15
1136.53 16
1136.60 15
1136.68 15
1136.76 15
1136.84 14
1136.91 14
1136.99 14
1137.07 13
1137.14 13
1137.22 12
1137.30 12
1137.38 11
1137.45 11
1137.53 12
1137.61 13
1137.68 14
1137.76 16
1137.84 17
1137.91 19
1137.99 21
1138.07 22
1138.15 23
1138.22 24
1138.30 25
1138.38 26
1138.45 26
1138.53 27
1138.61 28
1138.69 28
1138.76 29
1138.84 30
1138.92 30
1138.99 30
1139.07 29
1139.15 28
1139.23 28
1139.30 27
1139.38 26
1139.46 25
1139.53 25
1139.61 26
1139.69 26
1139.77 27
1139.84 28
1139.92 29
1140.00 29
1140.07 29
1140.15 29
1140.23 29
1140.31 29
1140.38 29
1140.46 29
1140.54 28
1140.61 27
1140.69 26
1140.77 25
1140.85 23
1140.92 23
1141.00 23
1141.08 24
1141.15 25
1141.23 27
1141.31 28
1141.39 29
1141.46 29
1141.54 28
1141.62 26
1141.70 24
1141.77 22
1141.85 20
1141.93 18
1142.00 18
1142.08 18
1142.16 18
1142.24 18
1142.31 18
1142.39 18
1142.47 18
1142.55 17
1142.62 15
1142.70 14
1142.78 13
1142.85 12
1142.93 11
1143.01 11
1143.09 11
1143.16 10
1143.24 10
1143.32 9
1143.40 9
1143.47 8
1143.55 7
1143.63 7
1143.70 7
1143.78 7
1143.86 7
1143.94 7
1144.01 8
1144.09 8
1144.17 9
1144.25 9
1144.32 9
1144.40 10
1144.48 10
1144.55 10
1144.63 10
1144.71 10
1144.79 10
1144.86 10
1144.94 10
1145.02 11
1145.10 11
1145.17 12
1145.25 12
1145.33 12
1145.41 12
1145.48 11
1145.56 10
1145.64 9
1145.71 8
1145.79 7
1145.87 6
1145.95 6
1146.02 6
1146.10 6
1146.18 6
1146.26 6
1146.33 5
1146.41 4
1146.49 3
1146.57 2
1146.64 1
1146.72 1
1146.80 0
1146.88 0
1146.95 1
1147.03 1
1147.11 2
1147.19 3
1147.26 3
1147.34 4
1147.42 5
1147.49 5
1147.57 5
1147.65 5
1147.73 5
1147.80 5
1147.88 4
1147.96 3
1148.04 3
1148.11 2
1148.19 2
1148.27 1
1148.35 0
1148.42 0
1148.50 0
1148.58 0
1148.66 0
1148.73 0
1148.81 0
1148.89 0
1148.97 0
1149.04 1
1149.12 1
1149.20 2
1149.28 2
1149.35 2
1149.43 2
1149.51 2
1149.59 2
1149.66 2
1149.74 1
1149.82 1
1149.90 2
1149.97 2
1150.05 3
1150.13 3
1150.21 3
1150.28 3
1150.36 3
1150.44 2
1150.52 2
1150.59 2
1150.67 2
1150.75 3
1150.83 3
1150.90 4
1150.98 4
1151.06 4
1151.14 5
1151.21 5
1151.29 4
1151.37 4
1151.45 4
1151.52 4
1151.60 3
1151.68 3
1151.76 4
1151.83 4
1151.91 4
1151.99 4
1152.07 4
1152.14 4
1152.22 5
1152.30 5
1152.38 6
1152.46 7
1152.53 7
1152.61 8
1152.69 8
1152.77 8
1152.84 8
1152.92 8
1153.00 9
1153.08 11
1153.15 13
1153.23 15
1153.31 18
1153.39 20
1153.46 21
1153.54 23
1153.62 24
1153.70 26
1153.77 28
1153.85 30
1153.93 32
1154.01 35
1154.09 37
1154.16 39
1154.24 40
1154.32 40
1154.40 40
1154.47 40
1154.55 39
1154.63 39
1154.71 39
1154.78 41
1154.86 42
1154.94 44
1155.02 46
1155.09 48
1155.17 49
1155.25 49
1155.33 48
1155.41 47
1155.48 44
1155.56 42
1155.64 40
1155.72 38
1155.79 38
1155.87 39
1155.95 41
1156.03 43
1156.10 46
1156.18 49
1156.26 52
1156.34 54
1156.42 55
1156.49 55
1156.57 55
1156.65 55
1156.73 55
1156.80 55
1156.88 55
1156.96 55
1157.04 54
1157.12 53
1157.19 52
1157.27 51
1157.35 50
1157.43 50
1157.50 50
1157.58 50
1157.66 51
1157.74 51
1157.81 50
1157.89 49
1157.97 48
1158.05 46
1158.13 44
1158.20 41
1158.28 39
1158.36 37
1158.44 35
1158.51 33
1158.59 31
1158.67 30
1158.75 29
1158.83 28
1158.90 28
1158.98 28
1159.06 28
1159.14 27
1159.22 27
1159.29 25
1159.37 24
1159.45 23
1159.53 21
1159.60 20
1159.68 19
1159.76 18
1159.84 18
1159.92 18
1159.99 18
1160.07 18
1160.15 18
1160.23 17
1160.30 16
1160.38 15
1160.46 14
1160.54 13
1160.62 13
1160.69 12
1160.77 12
1160.85 12
1160.93 12
1161.01 12
1161.08 12
1161.16 11
1161.24 10
1161.32 8
1161.40 7
1161.47 7
1161.55 6
1161.63 6
1161.71 7
1161.78 8
1161.86 8
1161.94 8
1162.02 8
1162.10 7
1162.17 7
1162.25 6
1162.33 5
1162.41 4
1162.49 3
1162.56 3
1162.64 2
1162.72 2
1162.80 1
1162.88 1
1162.95 0
1163.03 0
1163.11 0
1163.19 0
1163.27 0
1163.34 0
1163.42 1
1163.50 2
1163.58 3
1163.66 4
1163.73 4
1163.81 5
1163.89 6
1163.97 7
1164.04 7
1164.12 7
1164.20 7
1164.28 7
1164.36 7
1164.43 7
1164.51 7
1164.59 7
1164.67 8
1164.75 8
1164.82 9
1164.90 10
1164.98 10
1165.06 10
1165.14 9
1165.21 8
1165.29 7
1165.37 6
1165.45 5
1165.53 5
1165.61 4
1165.68 5
1165.76 5
1165.84 5
1165.92 5
1166.00 4
1166.07 3
1166.15 2
1166.23 2
1166.31 2
1166.39 2
1166.46 3
1166.54 4
1166.62 5
1166.70 7
1166.78 8
1166.85 8
1166.93 9
1167.01 8
1167.09 7
1167.17 6
1167.24 5
1167.32 4
1167.40 3
1167.48 2
1167.56 2
1167.63 2
1167.71 2
1167.79 2
1167.87 3
1167.95 3
1168.03 4
1168.10 4
1168.18 4
1168.26 4
1168.34 4
1168.42 4
1168.49 5
1168.57 6
1168.65 7
1168.73 9
1168.81 11
1168.88 12
1168.96 13
1169.04 14
1169.12 14
1169.20 14
1169.28 14
1169.35 13
1169.43 13
1169.51 12
1169.59 12
1169.67 12
1169.74 11
1169.82 11
1169.90 11
1169.98 10
1170.06 10
1170.14 11
1170.21 11
1170.29 12
1170.37 12
1170.45 13
1170.53 13
1170.60 14
1170.68 13
1170.76 13
1170.84 12
1170.92 10
1171.00 9
1171.07 8
1171.15 7
1171.23 6
1171.31 5
1171.39 5
1171.46 5
1171.54 5
1171.62 6
1171.70 7
1171.78 8
1171.86 9
1171.93 10
1172.01 11
1172.09 11
1172.17 11
1172.25 10
1172.33 10
1172.40 9
1172.48 9
1172.56 9
1172.64 9
1172.72 10
1172.80 11
1172.87 12
1172.95 13
1173.03 14
1173.11 16
1173.19 17
1173.26 18
1173.34 18
1173.42 18
1173.50 18
1173.58 17
1173.66 16
1173.73 15
1173.81 14
1173.89 14
1173.97 13
1174.05 12
1174.13 10
1174.20 9
1174.28 8
1174.36 7
1174.44 6
1174.52 5
1174.60 5
1174.67 4
1174.75 3
1174.83 3
1174.91 2
1174.99 1
1175.07 1
1175.14 0
1175.22 0
1175.30 0
1175.38 0
1175.46 0
1175.54 0
1175.61 0
1175.69 0
1175.77 1
1175.85 2
1175.93 3
1176.01 3
1176.08 3
1176.16 3
1176.24 3
1176.32 3
1176.40 3
1176.48 3
1176.56 4
1176.63 5
1176.71 6
1176.79 6
1176.87 7
1176.95 7
1177.03 8
1177.10 8
1177.18 8
1177.26 7
1177.34 7
1177.42 6
1177.50 5
1177.57 5
1177.65 4
1177.73 4
1177.81 4
1177.89 4
1177.97 4
1178.05 5
1178.12 6
1178.20 7
1178.28 8
1178.36 9
1178.44 10
1178.52 10
1178.59 10
1178.67 10
1178.75 9
1178.83 8
1178.91 8
1178.99 7
1179.07 7
1179.14 6
1179.22 6
1179.30 5
1179.38 5
1179.46 4
1179.54 4
1179.61 3
1179.69 2
1179.77 1
1179.85 0
1179.93 0
1180.01 0
1180.09 0
1180.16 0
1180.24 0
1180.32 1
1180.40 3
1180.48 5
1180.56 6
1180.64 7
1180.71 7
1180.79 7
1180.87 7
1180.95 7
1181.03 7
1181.11 6
1181.19 5
1181.26 4
1181.34 3
1181.42 1
1181.50 0
1181.58 0
1181.66 0
1181.74 0
1181.81 0
1181.89 0
1181.97 0
1182.05 0
1182.13 1
1182.21 3
1182.29 5
1182.36 6
1182.44 7
1182.52 8
1182.60 9
1182.68 10
1182.76 11
1182.84 11
1182.91 11
1182.99 10
1183.07 9
1183.15 8
1183.23 7
1183.31 6
1183.39 6
1183.46 5
1183.54 5
1183.62 5
1183.70 6
1183.78 7
1183.86 8
1183.94 8
1184.01 9
1184.09 9
1184.17 9
1184.25 8
1184.33 7
1184.41 6
1184.49 6
1184.57 6
1184.64 6
1184.72 7
1184.80 8
1184.88 9
1184.96 9
1185.04 8
1185.12 7
1185.19 6
1185.27 5
1185.35 4
1185.43 3
1185.51 3
1185.59 3
1185.67 4
1185.75 4
1185.82 5
1185.90 5
1185.98 5
1186.06 6
1186.14 6
1186.22 7
1186.30 8
1186.38 9
1186.45 11
1186.53 12
1186.61 14
1186.69 16
1186.77 18
1186.85 21
1186.93 23
1187.01 25
1187.08 26
1187.16 26
1187.24 26
1187.32 26
1187.40 25
1187.48 24
1187.56 24
1187.64 23
1187.71 24
1187.79 24
1187.87 25
1187.95 25
1188.03 26
1188.11 27
1188.19 29
1188.27 31
1188.34 34
1188.42 36
1188.50 38
1188.58 39
1188.66 38
1188.74 37
1188.82 34
1188.90 32
1188.97 29
1189.05 27
1189.13 26
1189.21 26
1189.29 26
1189.37 27
1189.45 27
1189.53 27
1189.61 26
1189.68 26
1189.76 25
1189.84 25
1189.92 25
1190.00 25
1190.08 24
1190.16 23
1190.24 22
1190.31 20
1190.39 18
1190.47 17
1190.55 16
1190.63 15
1190.71 15
1190.79 16
1190.87 16
1190.95 17
1191.02 18
1191.10 18
1191.18 19
1191.26 19
1191.34 20
1191.42 20
1191.50 19
1191.58 19
1191.66 17
1191.73 16
1191.81 14
1191.89 13
1191.97 12
1192.05 11
1192.13 10
1192.21 9
1192.29 8
1192.37 8
1192.45 8
1192.52 8
1192.60 9
1192.68 9
1192.76 9
1192.84 9
1192.92 9
1193.00 8
1193.08 8
1193.16 7
1193.23 6
1193.31 6
1193.39 6
1193.47 6
1193.55 7
1193.63 8
1193.71 10
1193.79 11
1193.87 12
1193.95 13
1194.02 14
1194.10 13
1194.18 13
1194.26 12
1194.34 11
1194.42 10
1194.50 10
1194.58 10
1194.66 10
1194.74 10
1194.81 11
1194.89 12
1194.97 12
1195.05 12
1195.13 13
1195.21 13
1195.29 13
1195.37 13
1195.45 12
1195.53 11
1195.60 10
1195.68 8
1195.76 6
1195.84 4
1195.92 2
1196.00 0
1196.08 0
1196.16 1
1196.24 3
1196.32 5
1196.39 8
1196.47 11
1196.55 14
1196.63 16
1196.71 18
1196.79 19
1196.87 18
1196.95 17
1197.03 15
1197.11 13
1197.19 10
1197.26 8
1197.34 6
1197.42 4
1197.50 2
1197.58 1
1197.66 0
1197.74 0
1197.82 0
1197.90 0
1197.98 0
1198.06 0
1198.13 0
1198.21 0
1198.29 1
1198.37 1
1198.45 2
1198.53 2
1198.61 2
1198.69 2
1198.77 2
1198.85 2
1198.93 2
1199.01 3
1199.08 4
1199.16 5
1199.24 6
1199.32 7
1199.40 7
1199.48 7
1199.56 6
1199.64 5
1199.72 4
1199.80 4
1199.88 5
1199.96 6
1200.03 7
1200.11 9
1200.19 11
1200.27 12
1200.35 13
1200.43 14
1200.51 15
1200.59 16
1200.67 17
1200.75 18
1200.83 20
1200.91 22
1200.98 24
1201.06 26
1201.14 27
1201.22 27
1201.30 26
1201.38 26
1201.46 25
1201.54 24
1201.62 23
1201.70 22
1201.78 21
1201.86 21
1201.94 20
1202.01 19
1202.09 19
1202.17 19
1202.25 19
1202.33 19
1202.41 20
1202.49 21
1202.57 22
1202.65 24
1202.73 25
1202.81 26
1202.89 27
1202.97 28
1203.04 28
1203.12 29
1203.20 29
1203.28 29
1203.36 29
1203.44 29
1203.52 29
1203.60 30
1203.68 30
1203.76 31
1203.84 31
1203.92 32
1204.00 32
1204.08 31
1204.16 30
1204.23 29
1204.31 28
1204.39 26
1204.47 25
1204.55 23
1204.63 21
1204.71 20
1204.79 19
1204.87 19
1204.95 19
1205.03 20
1205.11 21
1205.19 22
1205.27 23
1205.35 23
1205.42 24
1205.50 24
1205.58 23
1205.66 23
1205.74 23
1205.82 23
1205.90 22
1205.98 22
1206.06 21
1206.14 19
1206.22 18
1206.30 17
1206.38 15
1206.46 15
1206.54 15
1206.62 15
1206.69 16
1206.77 17
1206.85 18
1206.93 19
1207.01 20
1207.09 20
1207.17 20
1207.25 20
1207.33 18
1207.41 17
1207.49 14
1207.57 12
1207.65 9
1207.73 7
1207.81 5
1207.89 3
1207.97 3
1208.04 4
1208.12 6
1208.20 9
1208.28 12
1208.36 14
1208.44 16
1208.52 17
1208.60 17
1208.68 16
1208.76 13
1208.84 11
1208.92 8
1209.00 6
1209.08 5
1209.16 4
1209.24 5
1209.32 6
1209.40 8
1209.48 10
1209.55 12
1209.63 14
1209.71 15
1209.79 15
1209.87 15
1209.95 14
1210.03 12
1210.11 10
1210.19 8
1210.27 6
1210.35 4
1210.43 3
1210.51 2
1210.59 2
1210.67 3
1210.75 5
1210.83 7
1210.91 10
1210.99 12
1211.07 13
1211.14 13
1211.22 13
1211.30 13
1211.38 11
1211.46 10
1211.54 8
1211.62 7
1211.70 7
1211.78 7
1211.86 7
1211.94 8
1212.02 10
1212.10 11
1212.18 12
1212.26 12
1212.34 11
1212.42 9
1212.50 7
1212.58 5
1212.66 3
1212.74 1
1212.82 1
1212.90 1
1212.98 3
1213.05 6
1213.13 9
1213.21 13
1213.29 17
1213.37 21
1213.45 24
1213.53 26
1213.61 27
1213.69 27
1213.77 26
1213.85 24
1213.93 22
1214.01 20
1214.09 18
1214.17 17
1214.25 16
1214.33 15
1214.41 14
1214.49 13
1214.57 12
1214.65 12
1214.73 11
1214.81 10
1214.89 10
1214.97 11
1215.05 12
1215.13 14
1215.21 17
1215.28 19
1215.36 20
1215.44 21
1215.52 21
1215.60 20
1215.68 19
1215.76 17
1215.84 16
1215.92 16
1216.00 16
1216.08 16
1216.16 16
1216.24 16
1216.32 16
1216.40 16
1216.48 16
1216.56 17
1216.64 19
1216.72 21
1216.80 22
1216.88 24
1216.96 25
1217.04 26
1217.12 26
1217.20 27
1217.28 27
1217.36 27
1217.44 28
1217.52 28
1217.60 29
1217.68 30
1217.76 30
1217.84 31
1217.92 31
1218.00 30
1218.08 29
1218.16 27
1218.23 26
1218.31 23
1218.39 22
1218.47 20
1218.55 20
1218.63 20
1218.71 22
1218.79 24
1218.87 26
1218.95 28
1219.03 28
1219.11 26
1219.19 24
1219.27 20
1219.35 16
1219.43 13
1219.51 10
1219.59 8
1219.67 7
1219.75 7
1219.83 7
1219.91 8
1219.99 8
1220.07 8
1220.15 8
1220.23 9
1220.31 9
1220.39 10
1220.47 11
1220.55 12
1220.63 13
1220.71 13
1220.79 14
1220.87 15
1220.95 15
1221.03 16
1221.11 16
1221.19 17
1221.27 17
1221.35 18
1221.43 17
1221.51 17
1221.59 16
1221.67 14
1221.75 12
1221.83 11
1221.91 9
1221.99 8
1222.07 8
1222.15 7
1222.23 7
1222.31 6
1222.39 6
1222.47 5
1222.55 4
1222.63 3
1222.71 2
1222.79 2
1222.87 1
1222.95 1
1223.03 1
1223.11 1
1223.19 1
1223.27 1
1223.35 1
1223.43 1
1223.51 0
1223.59 0
1223.67 0
1223.75 0
1223.83 0
1223.91 0
1223.99 0
1224.07 0
1224.15 2
1224.23 5
1224.31 7
1224.39 10
1224.47 12
1224.55 14
1224.63 16
1224.71 17
1224.79 17
1224.87 16
1224.95 16
1225.03 15
1225.11 14
1225.19 13
1225.27 13
1225.35 12
1225.43 12
1225.51 12
1225.59 11
1225.67 11
1225.75 10
1225.83 10
1225.91 10
1225.99 10
1226.07 10
1226.15 10
1226.23 10
1226.31 10
1226.39 10
1226.47 11
1226.55 13
1226.63 14
1226.71 16
1226.79 18
1226.87 20
1226.95 20
1227.03 21
1227.11 20
1227.19 19
1227.27 17
1227.35 15
1227.43 14
1227.51 13
1227.59 12
1227.67 12
1227.75 11
1227.83 10
1227.91 9
1227.99 8
1228.07 8
1228.15 7
1228.23 7
1228.31 8
1228.39 9
1228.47 9
1228.55 10
1228.63 11
1228.71 12
1228.79 13
1228.87 14
1228.95 14
1229.03 14
1229.11 14
1229.19 13
1229.27 13
1229.35 13
1229.43 14
1229.51 15
1229.59 16
1229.67 17
1229.75 18
1229.83 18
1229.91 19
1229.99 19
1230.07 19
1230.15 19
1230.23 19
1230.31 20
1230.39 20
1230.47 21
1230.55 22
1230.63 24
1230.71 26
1230.79 29
1230.87 32
1230.95 36
1231.03 39
1231.11 43
1231.19 46
1231.27 48
1231.35 49
1231.43 49
1231.51 49
1231.59 48
1231.67 46
1231.75 44
1231.84 41
1231.92 39
1232.00 37
1232.08 36
1232.16 36
1232.24 37
1232.32 38
1232.40 39
1232.48 40
1232.56 40
1232.64 38
1232.72 36
1232.80 34
1232.88 31
1232.96 29
1233.04 28
1233.12 27
1233.20 26
1233.28 26
1233.36 25
1233.44 25
1233.52 24
1233.60 23
1233.68 22
1233.76 22
1233.84 21
1233.92 21
1234.00 21
1234.08 22
1234.16 23
1234.24 25
1234.32 27
1234.40 28
1234.48 30
1234.56 30
1234.64 30
1234.72 29
1234.81 28
1234.89 27
1234.97 26
1235.05 27
1235.13 28
1235.21 29
1235.29 31
1235.37 33
1235.45 34
1235.53 34
1235.61 33
1235.69 31
1235.77 29
1235.85 27
1235.93 25
1236.01 24
1236.09 23
1236.17 23
1236.25 23
1236.33 23
1236.41 23
1236.49 24
1236.57 24
1236.65 25
1236.73 25
1236.81 25
1236.89 25
1236.97 24
1237.06 22
1237.14 20
1237.22 17
1237.30 14
1237.38 12
1237.46 9
1237.54 8
1237.62 7
1237.70 7
1237.78 9
1237.86 11
1237.94 14
1238.02 16
1238.10 19
1238.18 20
1238.26 21
1238.34 21
1238.42 20
1238.50 19
1238.58 17
1238.66 15
1238.74 13
1238.82 11
1238.91 9
1238.99 8
1239.07 7
1239.15 7
1239.23 9
1239.31 11
1239.39 13
1239.47 15
1239.55 16
1239.63 17
1239.71 17
1239.79 18
1239.87 18
1239.95 19
1240.03 19
1240.11 20
1240.19 21
1240.27 22
1240.35 22
1240.43 23
1240.51 24
1240.60 25
1240.68 27
1240.76 30
1240.84 34
1240.92 37
1241.00 41
1241.08 43
1241.16 45
1241.24 46
1241.32 46
1241.40 45
1241.48 43
1241.56 41
1241.64 39
1241.72 36
1241.80 33
1241.88 29
1241.96 25
1242.04 21
1242.13 18
1242.21 15
1242.29 13
1242.37 13
1242.45 12
1242.53 13
1242.61 13
1242.69 14
1242.77 14
1242.85 14
1242.93 14
1243.01 14
1243.09 15
1243.17 16
1243.25 18
1243.33 19
1243.41 20
1243.50 21
1243.58 20
1243.66 19
1243.74 18
1243.82 18
1243.90 18
1243.98 18
1244.06 19
1244.14 21
1244.22 23
1244.30 25
1244.38 27
1244.46 30
1244.54 31
1244.62 33
1244.70 35
1244.79 37
1244.87 38
1244.95 39
1245.03 39
1245.11 38
1245.19 36
1245.27 34
1245.35 32
1245.43 30
1245.51 29
1245.59 27
1245.67 26
1245.75 25
1245.83 24
1245.91 24
1246.00 23
1246.08 22
1246.16 21
1246.24 20
1246.32 20
1246.40 21
1246.48 22
1246.56 24
1246.64 26
1246.72 30
1246.80 33
1246.88 37
1246.96 41
1247.04 44
1247.13 46
1247.21 47
1247.29 47
1247.37 47
1247.45 46
1247.53 44
1247.61 42
1247.69 40
1247.77 39
1247.85 38
1247.93 38
1248.01 37
1248.09 37
1248.17 36
1248.26 34
1248.34 32
1248.42 30
1248.50 27
1248.58 24
1248.66 20
1248.74 17
1248.82 13
1248.90 10
1248.98 7
1249.06 4
1249.14 3
1249.22 2
1249.31 3
1249.39 5
1249.47 7
1249.55 9
1249.63 11
1249.71 13
1249.79 14
1249.87 16
1249.95 17
1250.03 18
1250.11 19
1250.19 21
1250.28 23
1250.36 25
1250.44 28
1250.52 31
1250.60 34
1250.68 37
1250.76 39
1250.84 41
1250.92 41
1251.00 40
1251.08 38
1251.16 35
1251.25 32
1251.33 29
1251.41 27
1251.49 24
1251.57 23
1251.65 21
1251.73 21
1251.81 20
1251.89 20
1251.97 20
1252.05 20
1252.13 20
1252.22 20
1252.30 21
1252.38 21
1252.46 21
1252.54 21
1252.62 22
1252.70 23
1252.78 24
1252.86 26
1252.94 28
1253.02 29
1253.11 29
1253.19 29
1253.27 29
1253.35 28
1253.43 27
1253.51 27
1253.59 27
1253.67 28
1253.75 29
1253.83 30
1253.92 31
1254.00 32
1254.08 33
1254.16 34
1254.24 34
1254.32 34
1254.40 34
1254.48 35
1254.56 35
1254.64 35
1254.72 34
1254.81 33
1254.89 31
1254.97 30
1255.05 29
1255.13 28
1255.21 29
1255.29 31
1255.37 34
1255.45 37
1255.53 40
1255.62 42
1255.70 43
1255.78 42
1255.86 40
1255.94 37
1256.02 34
1256.10 31
1256.18 29
1256.26 28
1256.34 27
1256.43 27
1256.51 28
1256.59 28
1256.67 28
1256.75 28
1256.83 29
1256.91 29
1256.99 29
1257.07 29
1257.15 29
1257.24 28
1257.32 26
1257.40 24
1257.48 21
1257.56 19
1257.64 17
1257.72 16
1257.80 16
1257.88 17
1257.97 18
1258.05 20
1258.13 23
1258.21 26
1258.29 29
1258.37 33
1258.45 36
1258.53 39
1258.61 41
1258.70 42
1258.78 43
1258.86 44
1258.94 44
1259.02 45
1259.10 46
1259.18 47
1259.26 48
1259.34 49
1259.43 49
1259.51 50
1259.59 49
1259.67 49
1259.75 48
1259.83 47
1259.91 46
1259.99 45
1260.07 45
1260.16 44
1260.24 44
1260.32 44
1260.40 43
1260.48 43
1260.56 42
1260.64 41
1260.72 39
1260.80 37
1260.89 34
1260.97 32
1261.05 30
1261.13 28
1261.21 27
1261.29 26
1261.37 25
1261.45 25
1261.54 25
1261.62 26
1261.70 28
1261.78 31
1261.86 35
1261.94 40
1262.02 45
1262.10 49
1262.18 52
1262.27 54
1262.35 54
1262.43 52
1262.51 49
1262.59 46
1262.67 42
1262.75 39
1262.83 35
1262.92 33
1263.00 30
1263.08 28
1263.16 27
1263.24 26
1263.32 26
1263.40 26
1263.48 27
1263.57 28
1263.65 29
1263.73 29
1263.81 29
1263.89 28
1263.97 28
1264.05 28
1264.13 28
1264.22 28
1264.30 29
1264.38 30
1264.46 30
1264.54 32
1264.62 34
1264.70 36
1264.78 39
1264.87 42
1264.95 45
1265.03 48
1265.11 49
1265.19 49
1265.27 47
1265.35 43
1265.44 39
1265.52 33
1265.60 28
1265.68 23
1265.76 19
1265.84 17
1265.92 17
1266.00 17
1266.09 19
1266.17 20
1266.25 21
1266.33 21
1266.41 19
1266.49 17
1266.57 14
1266.66 12
1266.74 9
1266.82 7
1266.90 6
1266.98 5
1267.06 5
1267.14 6
1267.22 6
1267.31 8
1267.39 9
1267.47 11
1267.55 12
1267.63 12
1267.71 12
1267.79 12
1267.88 11
1267.96 11
1268.04 11
1268.12 11
1268.20 11
1268.28 12
1268.36 13
1268.45 13
1268.53 14
1268.61 14
1268.69 15
1268.77 15
1268.85 15
1268.93 15
1269.02 15
1269.10 15
1269.18 16
1269.26 16
1269.34 18
1269.42 19
1269.50 21
1269.59 23
1269.67 24
1269.75 26
1269.83 27
1269.91 28
1269.99 30
1270.07 32
1270.16 35
1270.24 39
1270.32 44
1270.40 49
1270.48 54
1270.56 58
1270.64 61
1270.73 63
1270.81 64
1270.89 63
1270.97 62
1271.05 60
1271.13 59
1271.22 57
1271.30 56
1271.38 55
1271.46 55
1271.54 55
1271.62 55
1271.70 55
1271.79 55
1271.87 55
1271.95 54
1272.03 54
1272.11 53
1272.19 51
1272.28 50
1272.36 48
1272.44 46
1272.52 45
1272.60 44
1272.68 44
1272.76 44
1272.85 45
1272.93 47
1273.01 49
1273.09 51
1273.17 53
1273.25 55
1273.34 56
1273.42 55
1273.50 54
1273.58 53
1273.66 51
1273.74 49
1273.82 48
1273.91 48
1273.99 48
1274.07 48
1274.15 48
1274.23 47
1274.31 47
1274.40 46
1274.48 45
1274.56 45
1274.64 46
1274.72 46
1274.80 48
1274.89 49
1274.97 50
1275.05 51
1275.13 52
1275.21 53
1275.29 54
1275.38 55
1275.46 55
1275.54 55
1275.62 54
1275.70 51
1275.78 48
1275.87 44
1275.95 40
1276.03 37
1276.11 34
1276.19 33
1276.27 34
1276.36 36
1276.44 39
1276.52 43
1276.60 48
1276.68 52
1276.76 57
1276.85 60
1276.93 62
1277.01 63
1277.09 64
1277.17 63
1277.25 62
1277.34 61
1277.42 61
1277.50 61
1277.58 61
1277.66 62
1277.74 62
1277.83 63
1277.91 63
1277.99 63
1278.07 62
1278.15 60
1278.23 57
1278.32 55
1278.40 53
1278.48 52
1278.56 52
1278.64 53
1278.72 54
1278.81 56
1278.89 56
1278.97 56
1279.05 55
1279.13 53
1279.21 52
1279.30 51
1279.38 51
1279.46 53
1279.54 55
1279.62 57
1279.71 58
1279.79 58
1279.87 56
1279.95 54
1280.03 51
1280.11 48
1280.20 45
1280.28 42
1280.36 41
1280.44 39
1280.52 38
1280.61 37
1280.69 36
1280.77 35
1280.85 34
1280.93 33
1281.01 33
1281.10 32
1281.18 32
1281.26 32
1281.34 31
1281.42 29
1281.51 27
1281.59 25
1281.67 24
1281.75 22
1281.83 22
1281.91 22
1282.00 23
1282.08 24
1282.16 25
1282.24 26
1282.32 25
1282.41 24
1282.49 23
1282.57 21
1282.65 19
1282.73 17
1282.81 17
1282.90 18
1282.98 20
1283.06 22
1283.14 23
1283.22 24
1283.31 23
1283.39 21
1283.47 17
1283.55 13
1283.63 9
1283.72 5
1283.80 3
1283.88 2
1283.96 2
1284.04 2
1284.13 2
1284.21 2
1284.29 1
1284.37 1
1284.45 0
1284.53 0
1284.62 0
1284.70 0
1284.78 0
1284.86 0
1284.94 0
1285.03 3
1285.11 6
1285.19 8
1285.27 10
1285.35 10
1285.44 9
1285.52 8
1285.60 7
1285.68 6
1285.76 7
1285.85 8
1285.93 11
1286.01 13
1286.09 16
1286.17 18
1286.26 21
1286.34 23
1286.42 24
1286.50 25
1286.58 26
1286.67 27
1286.75 27
1286.83 26
1286.91 26
1286.99 25
1287.08 26
1287.16 26
1287.24 27
1287.32 28
1287.40 29
1287.49 31
1287.57 33
1287.65 35
1287.73 37
1287.81 40
1287.90 43
1287.98 46
1288.06 49
1288.14 52
1288.22 55
1288.31 58
1288.39 60
1288.47 61
1288.55 61
1288.63 62
1288.72 63
1288.80 65
1288.88 68
1288.96 73
1289.04 78
1289.13 84
1289.21 89
1289.29 92
1289.37 94
1289.46 94
1289.54 93
1289.62 91
1289.70 88
1289.78 84
1289.87 80
1289.95 77
1290.03 73
1290.11 71
1290.19 69
1290.28 69
1290.36 70
1290.44 72
1290.52 74
1290.60 77
1290.69 79
1290.77 81
1290.85 81
1290.93 80
1291.02 79
1291.10 78
1291.18 76
1291.26 76
1291.34 76
1291.43 77
1291.51 78
1291.59 79
1291.67 80
1291.75 80
1291.84 81
1291.92 82
1292.00 82
1292.08 83
1292.17 84
1292.25 84
1292.33 84
1292.41 84
1292.49 83
1292.58 82
1292.66 81
1292.74 80
1292.82 79
1292.90 77
1292.99 76
1293.07 74
1293.15 73
1293.23 72
1293.32 72
1293.40 72
1293.48 73
1293.56 73
1293.64 72
1293.73 70
1293.81 68
1293.89 64
1293.97 61
1294.06 58
1294.14 56
1294.22 55
1294.30 55
1294.38 55
1294.47 56
1294.55 58
1294.63 59
1294.71 60
1294.80 62
1294.88 64
1294.96 66
1295.04 67
1295.13 69
1295.21 71
1295.29 73
1295.37 75
1295.45 77
1295.54 78
1295.62 79
1295.70 79
1295.78 78
1295.87 76
1295.95 73
1296.03 70
1296.11 67
1296.19 64
1296.28 63
1296.36 61
1296.44 60
1296.52 58
1296.61 55
1296.69 51
1296.77 47
1296.85 43
1296.94 40
1297.02 37
1297.10 36
1297.18 36
1297.26 36
1297.35 36
1297.43 37
1297.51 37
1297.59 37
1297.68 36
1297.76 36
1297.84 37
1297.92 39
1298.01 41
1298.09 44
1298.17 47
1298.25 50
1298.34 52
1298.42 55
1298.50 56
1298.58 56
1298.67 55
1298.75 52
1298.83 49
1298.91 45
1298.99 41
1299.08 37
1299.16 35
1299.24 33
1299.32 32
1299.41 32
1299.49 31
1299.57 30
1299.65 28
1299.74 25
1299.82 22
1299.90 19
1299.98 16
1300.07 14
1300.15 13
1300.23 12
1300.31 12
1300.40 13
1300.48 13
1300.56 14
1300.64 15
1300.73 16
1300.81 17
1300.89 19
1300.97 20
1301.06 20
1301.14 19
1301.22 18
1301.30 17
1301.38 16
1301.47 15
1301.55 14
1301.63 15
1301.71 15
1301.80 17
1301.88 18
1301.96 20
1302.04 22
1302.13 25
1302.21 29
1302.29 33
1302.37 37
1302.46 41
1302.54 45
1302.62 48
1302.70 51
1302.79 53
1302.87 54
1302.95 55
1303.03 55
1303.12 55
1303.20 56
1303.28 57
1303.36 60
1303.45 62
1303.53 66
1303.61 70
1303.69 73
1303.78 76
1303.86 79
1303.94 81
1304.03 82
1304.11 84
1304.19 86
1304.27 88
1304.36 90
1304.44 91
1304.52 93
1304.60 94
1304.69 94
1304.77 93
1304.85 93
1304.93 92
1305.02 91
1305.10 90
1305.18 88
1305.26 87
1305.35 84
1305.43 81
1305.51 78
1305.59 74
1305.68 71
1305.76 68
1305.84 67
1305.92 67
1306.01 67
1306.09 69
1306.17 71
1306.25 73
1306.34 75
1306.42 76
1306.50 76
1306.59 75
1306.67 72
1306.75 68
1306.83 64
1306.92 59
1307.00 56
1307.08 53
1307.16 53
1307.25 54
1307.33 55
1307.41 58
1307.49 60
1307.58 62
1307.66 63
1307.74 65
1307.83 66
1307.91 68
1307.99 69
1308.07 72
1308.16 74
1308.24 76
1308.32 78
1308.40 79
1308.49 80
1308.57 81
1308.65 82
1308.73 83
1308.82 85
1308.90 86
1308.98 87
1309.07 86
1309.15 85
1309.23 82
1309.31 79
1309.40 75
1309.48 71
1309.56 68
1309.64 66
1309.73 64
1309.81 63
1309.89 61
1309.98 60
1310.06 59
1310.14 58
1310.22 56
1310.31 55
1310.39 54
1310.47 54
1310.55 53
1310.64 52
1310.72 51
1310.80 50
1310.89 49
1310.97 47
1311.05 45
1311.13 43
1311.22 41
1311.30 41
1311.38 41
1311.47 43
1311.55 46
1311.63 50
1311.71 54
1311.80 59
1311.88 62
1311.96 65
1312.04 66
1312.13 66
1312.21 64
1312.29 62
1312.38 59
1312.46 56
1312.54 52
1312.62 49
1312.71 47
1312.79 44
1312.87 42
1312.96 41
1313.04 40
1313.12 39
1313.20 39
1313.29 37
1313.37 36
1313.45 34
1313.54 31
1313.62 29
1313.70 27
1313.78 24
1313.87 22
1313.95 20
1314.03 18
1314.12 16
1314.20 15
1314.28 16
1314.36 18
1314.45 21
1314.53 26
1314.61 30
1314.70 35
1314.78 38
1314.86 39
1314.94 39
1315.03 37
1315.11 34
1315.19 31
1315.28 29
1315.36 29
1315.44 29
1315.52 31
1315.61 34
1315.69 36
1315.77 38
1315.86 39
1315.94 38
1316.02 37
1316.11 34
1316.19 31
1316.27 28
1316.35 26
1316.44 25
1316.52 26
1316.60 28
1316.69 31
1316.77 33
1316.85 35
1316.93 36
1317.02 36
1317.10 34
1317.18 31
1317.27 29
1317.35 27
1317.43 26
1317.52 26
1317.60 27
1317.68 29
1317.76 31
1317.85 32
1317.93 33
1318.01 34
1318.10 34
1318.18 34
1318.26 35
1318.35 36
1318.43 38
1318.51 41
1318.59 45
1318.68 49
1318.76 55
1318.84 60
1318.93 66
1319.01 71
1319.09 74
1319.18 77
1319.26 79
1319.34 80
1319.42 80
1319.51 80
1319.59 79
1319.67 78
1319.76 76
1319.84 73
1319.92 70
1320.01 67
1320.09 65
1320.17 64
1320.26 64
1320.34 66
1320.42 68
1320.50 71
1320.59 74
1320.67 77
1320.75 80
1320.84 83
1320.92 84
1321.00 85
1321.09 85
1321.17 85
1321.25 83
1321.34 80
1321.42 76
1321.50 72
1321.58 67
1321.67 62
1321.75 57
1321.83 53
1321.92 50
1322.00 49
1322.08 50
1322.17 51
1322.25 53
1322.33 54
1322.42 54
1322.50 53
1322.58 51
1322.66 49
1322.75 47
1322.83 46
1322.91 45
1323.00 45
1323.08 46
1323.16 47
1323.25 47
1323.33 47
1323.41 47
1323.50 48
1323.58 49
1323.66 50
1323.75 52
1323.83 54
1323.91 57
1324.00 60
1324.08 62
1324.16 63
1324.25 64
1324.33 63
1324.41 61
1324.49 58
1324.58 54
1324.66 51
1324.74 49
1324.83 49
1324.91 50
1324.99 52
1325.08 56
1325.16 60
1325.24 64
1325.33 67
1325.41 69
1325.49 71
1325.58 73
1325.66 75
1325.74 78
1325.83 82
1325.91 87
1325.99 93
1326.08 99
1326.16 103
1326.24 107
1326.33 108
1326.41 107
1326.49 104
1326.58 100
1326.66 95
1326.74 90
1326.83 87
1326.91 87
1326.99 89
1327.08 92
1327.16 97
1327.24 102
1327.32 104
1327.41 105
1327.49 103
1327.57 100
1327.66 96
1327.74 93
1327.82 91
1327.91 91
1327.99 93
1328.07 95
1328.16 97
1328.24 99
1328.32 98
1328.41 96
1328.49 91
1328.57 84
1328.66 77
1328.74 70
1328.82 64
1328.91 61
1328.99 60
1329.07 63
1329.16 68
1329.24 74
1329.32 81
1329.41 87
1329.49 92
1329.57 95
1329.66 96
1329.74 95
1329.82 94
1329.91 91
1329.99 88
1330.07 84
1330.16 80
1330.24 75
1330.32 70
1330.41 64
1330.49 58
1330.57 53
1330.66 48
1330.74 45
1330.83 43
1330.91 41
1330.99 41
1331.08 41
1331.16 41
1331.24 43
1331.33 44
1331.41 46
1331.49 48
1331.58 49
1331.66 50
1331.74 51
1331.83 51
1331.91 52
1331.99 53
1332.08 54
1332.16 55
1332.24 57
1332.33 59
1332.41 62
1332.49 65
1332.58 70
1332.66 75
1332.74 80
1332.83 85
1332.91 89
1332.99 91
1333.08 92
1333.16 92
1333.24 91
1333.33 89
1333.41 88
1333.50 88
1333.58 87
1333.66 86
1333.75 85
1333.83 84
1333.91 81
1334.00 79
1334.08 78
1334.16 77
1334.25 78
1334.33 82
1334.41 87
1334.50 93
1334.58 100
1334.66 105
1334.75 109
1334.83 111
1334.91 111
1335.00 108
1335.08 105
1335.17 101
1335.25 97
1335.33 93
1335.42 90
1335.50 87
1335.58 84
1335.67 81
1335.75 80
1335.83 79
1335.92 78
1336.00 78
1336.08 78
1336.17 78
1336.25 77
1336.33 76
1336.42 76
1336.50 75
1336.59 75
1336.67 75
1336.75 75
1336.84 75
1336.92 74
1337.00 72
1337.09 71
1337.17 69
1337.25 69
1337.34 69
1337.42 69
1337.51 70
1337.59 70
1337.67 70
1337.76 69
1337.84 67
1337.92 64
1338.01 60
1338.09 57
1338.17 54
1338.26 53
1338.34 53
1338.42 54
1338.51 55
1338.59 57
1338.68 58
1338.76 57
1338.84 54
1338.93 50
1339.01 45
1339.09 39
1339.18 34
1339.26 30
1339.35 28
1339.43 27
1339.51 29
1339.60 31
1339.68 35
1339.76 38
1339.85 41
1339.93 42
1340.01 43
1340.10 43
1340.18 42
1340.27 42
1340.35 42
1340.43 44
1340.52 47
1340.60 52
1340.68 58
1340.77 64
1340.85 70
1340.94 75
1341.02 79
1341.10 80
1341.19 79
1341.27 76
1341.35 71
1341.44 66
1341.52 60
1341.60 55
1341.69 51
1341.77 48
1341.86 45
1341.94 42
1342.02 39
1342.11 36
1342.19 32
1342.27 30
1342.36 30
1342.44 31
1342.53 34
1342.61 37
1342.69 41
1342.78 44
1342.86 45
1342.95 45
1343.03 43
1343.11 40
1343.20 38
1343.28 35
1343.36 33
1343.45 31
1343.53 31
1343.62 31
1343.70 31
1343.78 33
1343.87 36
1343.95 39
1344.03 43
1344.12 47
1344.20 50
1344.29 51
1344.37 51
1344.45 49
1344.54 46
1344.62 44
1344.70 42
1344.79 41
1344.87 41
1344.96 42
1345.04 43
1345.12 44
1345.21 44
1345.29 45
1345.38 45
1345.46 45
1345.54 46
1345.63 47
1345.71 48
1345.79 48
1345.88 48
1345.96 47
1346.05 45
1346.13 43
1346.21 41
1346.30 40
1346.38 41
1346.47 44
1346.55 48
1346.63 52
1346.72 56
1346.80 59
1346.89 59
1346.97 57
1347.05 54
1347.14 49
1347.22 44
1347.30 40
1347.39 38
1347.47 38
1347.56 39
1347.64 41
1347.72 45
1347.81 48
1347.89 52
1347.98 56
1348.06 59
1348.14 61
1348.23 61
1348.31 60
1348.40 58
1348.48 55
1348.56 52
1348.65 50
1348.73 50
1348.82 53
1348.90 57
1348.98 64
1349.07 71
1349.15 79
1349.24 85
1349.32 90
1349.40 94
1349.49 95
1349.57 95
1349.66 95
1349.74 94
1349.82 94
1349.91 96
1349.99 98
1350.08 102
1350.16 107
1350.24 111
1350.33 115
1350.41 118
1350.50 119
1350.58 118
1350.66 116
1350.75 113
1350.83 110
1350.92 107
1351.00 105
1351.08 103
1351.17 102
1351.25 101
1351.34 100
1351.42 99
1351.50 98
1351.59 98
1351.67 98
1351.76 98
1351.84 98
1351.92 98
1352.01 97
1352.09 93
1352.18 89
1352.26 82
1352.34 75
1352.43 68
1352.51 62
1352.60 58
1352.68 55
1352.76 54
1352.85 54
1352.93 55
1353.02 56
1353.10 56
1353.19 56
1353.27 55
1353.35 53
1353.44 51
1353.52 49
1353.61 47
1353.69 44
1353.77 41
1353.86 37
1353.94 32
1354.03 26
1354.11 19
1354.19 12
1354.28 6
1354.36 1
1354.45 0
1354.53 0
1354.62 0
1354.70 0
1354.78 0
1354.87 0
1354.95 0
1355.04 1
1355.12 2
1355.20 2
1355.29 2
1355.37 3
1355.46 4
1355.54 5
1355.63 6
1355.71 8
1355.79 9
1355.88 9
1355.96 9
1356.05 8
1356.13 6
1356.21 4
1356.30 1
1356.38 0
1356.47 0
1356.55 0
1356.64 0
1356.72 0
1356.80 1
1356.89 5
1356.97 8
1357.06 11
1357.14 13
1357.22 14
1357.31 15
1357.39 15
1357.48 15
1357.56 15
1357.65 16
1357.73 17
1357.81 19
1357.90 21
1357.98 23
1358.07 24
1358.15 25
1358.24 25
1358.32 24
1358.40 22
1358.49 20
1358.57 18
1358.66 16
1358.74 14
1358.83 12
1358.91 11
1358.99 10
1359.08 9
1359.16 10
1359.25 11
1359.33 12
1359.42 13
1359.50 15
1359.58 16
1359.67 16
1359.75 16
1359.84 17
1359.92 17
1360.01 19
1360.09 21
1360.17 24
1360.26 28
1360.34 33
1360.43 38
1360.51 44
1360.60 50
1360.68 54
1360.76 57
1360.85 59
1360.93 58
1361.02 56
1361.10 53
1361.19 51
1361.27 51
1361.35 52
1361.44 55
1361.52 60
1361.61 65
1361.69 71
1361.78 75
1361.86 78
1361.95 79
1362.03 79
1362.11 77
1362.20 76
1362.28 75
1362.37 75
1362.45 76
1362.54 78
1362.62 80
1362.70 82
1362.79 84
1362.87 86
1362.96 88
1363.04 90
1363.13 91
1363.21 92
1363.30 92
1363.38 92
1363.46 91
1363.55 89
1363.63 88
1363.72 87
1363.80 87
1363.89 88
1363.97 89
1364.06 92
1364.14 94
1364.22 96
1364.31 97
1364.39 97
1364.48 96
1364.56 95
1364.65 94
1364.73 93
1364.82 92
1364.90 92
1364.98 93
1365.07 95
1365.15 96
1365.24 96
1365.32 95
1365.41 92
1365.49 87
1365.58 81
1365.66 75
1365.74 69
1365.83 66
1365.91 64
1366.00 64
1366.08 65
1366.17 67
1366.25 68
1366.34 68
1366.42 67
1366.50 64
1366.59 59
1366.67 55
1366.76 50
1366.84 46
1366.93 43
1367.01 42
1367.10 41
1367.18 41
1367.27 41
1367.35 41
1367.43 41
1367.52 40
1367.60 39
1367.69 37
1367.77 36
1367.86 36
1367.94 35
1368.03 35
1368.11 34
1368.20 35
1368.28 35
1368.36 35
1368.45 35
1368.53 35
1368.62 34
1368.70 32
1368.79 30
1368.87 27
1368.96 24
1369.04 21
1369.13 19
1369.21 16
1369.30 14
1369.38 11
1369.46 8
1369.55 5
1369.63 3
1369.72 1
1369.80 0
1369.89 0
1369.97 0
1370.06 0
1370.14 1
1370.23 2
1370.31 3
1370.40 2
1370.48 2
1370.56 0
1370.65 0
1370.73 0
1370.82 0
1370.90 0
1370.99 0
1371.07 3
1371.16 6
1371.24 9
1371.33 12
1371.41 14
1371.50 15
1371.58 16
1371.66 15
1371.75 14
1371.83 13
1371.92 13
1372.00 14
1372.09 15
1372.17 17
1372.26 20
1372.34 22
1372.43 24
1372.51 24
1372.60 23
1372.68 20
1372.77 17
1372.85 14
1372.94 11
1373.02 9
1373.10 7
1373.19 7
1373.27 7
1373.36 8
1373.44 10
1373.53 14
1373.61 18
1373.70 22
1373.78 27
1373.87 32
1373.95 35
1374.04 37
1374.12 37
1374.21 36
1374.29 33
1374.38 31
1374.46 28
1374.55 27
1374.63 25
1374.71 24
1374.80 23
1374.88 21
1374.97 20
1375.05 19
1375.14 19
1375.22 19
1375.31 20
1375.39 21
1375.48 24
1375.56 26
1375.65 29
1375.73 32
1375.82 36
1375.90 38
1375.99 40
1376.07 42
1376.16 43
1376.24 44
1376.33 44
1376.41 45
1376.50 45
1376.58 46
1376.66 48
1376.75 50
1376.83 52
1376.92 54
1377.00 57
1377.09 59
1377.17 62
1377.26 65
1377.34 68
1377.43 71
1377.51 73
1377.60 75
1377.68 76
1377.77 76
1377.85 75
1377.94 74
1378.02 72
1378.11 71
1378.19 71
1378.28 72
1378.36 75
1378.45 79
1378.53 83
1378.62 88
1378.70 92
1378.79 96
1378.87 98
1378.96 99
1379.04 98
1379.13 97
1379.21 96
1379.30 95
1379.38 95
1379.47 97
1379.55 101
1379.64 106
1379.72 112
1379.81 118
1379.89 124
1379.98 128
1380.06 130
1380.14 130
1380.23 128
1380.31 125
1380.40 121
1380.48 117
1380.57 113
1380.65 108
1380.74 103
1380.82 98
1380.91 93
1380.99 88
1381.08 84
1381.16 82
1381.25 80
1381.33 78
1381.42 77
1381.50 76
1381.59 74
1381.67 72
1381.76 71
1381.84 70
1381.93 71
1382.01 73
1382.10 76
1382.18 78
1382.27 80
1382.35 80
1382.44 80
1382.52 77
1382.61 75
1382.69 73
1382.78 72
1382.86 73
1382.95 75
1383.03 80
1383.12 85
1383.20 90
1383.29 93
1383.37 95
1383.46 95
1383.54 92
1383.63 88
1383.71 83
1383.80 77
1383.88 71
1383.97 65
1384.05 59
1384.14 55
1384.22 51
1384.31 49
1384.39 48
1384.48 49
1384.56 51
1384.65 53
1384.74 55
1384.82 56
1384.91 55
1384.99 54
1385.08 51
1385.16 48
1385.25 45
1385.33 43
1385.42 41
1385.50 39
1385.59 38
1385.67 35
1385.76 33
1385.84 29
1385.93 25
1386.01 21
1386.10 17
1386.18 13
1386.27 11
1386.35 10
1386.44 11
1386.52 14
1386.61 17
1386.69 21
1386.78 26
1386.86 30
1386.95 33
1387.03 36
1387.12 37
1387.20 36
1387.29 33
1387.37 28
1387.46 23
1387.54 16
1387.63 10
1387.71 5
1387.80 1
1387.88 0
1387.97 0
1388.05 0
1388.14 0
1388.23 1
1388.31 1
1388.40 0
1388.48 0
1388.57 0
1388.65 0
1388.74 0
1388.82 0
1388.91 2
1388.99 4
1389.08 5
1389.16 6
1389.25 5
1389.33 4
1389.42 2
1389.50 0
1389.59 0
1389.67 0
1389.76 0
1389.84 0
1389.93 0
1390.01 2
1390.10 6
1390.19 10
1390.27 14
1390.36 18
1390.44 22
1390.53 25
1390.61 27
1390.70 30
1390.78 31
1390.87 33
1390.95 34
1391.04 35
1391.12 36
1391.21 37
1391.29 38
1391.38 38
1391.46 39
1391.55 40
1391.63 40
1391.72 41
1391.81 41
1391.89 41
1391.98 42
1392.06 43
1392.15 44
1392.23 46
1392.32 48
1392.40 49
1392.49 49
1392.57 47
1392.66 45
1392.74 43
1392.83 40
1392.91 37
1393.00 36
1393.08 34
1393.17 33
1393.26 31
1393.34 29
1393.43 26
1393.51 24
1393.60 21
1393.68 19
1393.77 17
1393.85 16
1393.94 15
1394.02 15
1394.11 15
1394.19 14
1394.28 14
1394.37 15
1394.45 15
1394.54 17
1394.62 19
1394.71 21
1394.79 22
1394.88 23
1394.96 23
1395.05 23
1395.13 22
1395.22 21
1395.30 19
1395.39 18
1395.48 16
1395.56 14
1395.65 11
1395.73 9
1395.82 7
1395.90 5
1395.99 3
1396.07 3
1396.16 3
1396.24 3
1396.33 4
1396.41 5
1396.50 7
1396.59 8
1396.67 10
1396.76 12
1396.84 13
1396.93 14
1397.01 14
1397.10 13
1397.18 12
1397.27 10
1397.35 8
1397.44 7
1397.53 6
1397.61 7
1397.70 8
1397.78 9
1397.87 12
1397.95 15
1398.04 18
1398.12 21
1398.21 24
1398.29 25
1398.38 26
1398.47 25
1398.55 24
1398.64 22
1398.72 21
1398.81 20
1398.89 19
1398.98 19
1399.06 20
1399.15 20
1399.24 21
1399.32 21
1399.41 22
1399.49 23
1399.58 25
1399.66 28
1399.75 31
1399.83 35
1399.92 38
1400.01 41
1400.09 43
1400.18 45
1400.26 47
1400.35 48
1400.43 48
1400.52 47
1400.60 45
1400.69 42
1400.78 39
1400.86 36
1400.95 32
1401.03 30
1401.12 29
1401.20 30
1401.29 33
1401.37 36
1401.46 41
1401.55 45
1401.63 50
1401.72 53
1401.80 56
1401.89 58
1401.97 59
1402.06 60
1402.14 59
1402.23 57
1402.32 55
1402.40 52
1402.49 49
1402.57 46
1402.66 43
1402.74 40
1402.83 37
1402.92 35
1403.00 32
1403.09 30
1403.17 27
1403.26 24
1403.34 20
1403.43 16
1403.51 13
1403.60 9
1403.69 6
1403.77 3
1403.86 1
1403.94 0
1404.03 0
1404.11 0
1404.20 0
1404.29 0
1404.37 0
1404.46 0
1404.54 0
1404.63 0
1404.71 0
1404.80 0
1404.89 3
1404.97 7
1405.06 11
1405.14 16
1405.23 19
1405.31 23
1405.40 25
1405.49 26
1405.57 27
1405.66 26
1405.74 25
1405.83 24
1405.91 22
1406.00 20
1406.09 19
1406.17 18
1406.26 17
1406.34 17
1406.43 17
1406.51 18
1406.60 19
1406.69 19
1406.77 20
1406.86 21
1406.94 23
1407.03 24
1407.11 26
1407.20 28
1407.29 30
1407.37 32
1407.46 33
1407.54 33
1407.63 34
1407.71 35
1407.80 36
1407.89 38
1407.97 41
1408.06 44
1408.14 47
1408.23 49
1408.32 49
1408.40 48
1408.49 46
1408.57 43
1408.66 40
1408.74 36
1408.83 34
1408.92 32
1409.00 31
1409.09 31
1409.17 32
1409.26 32
1409.34 33
1409.43 33
1409.52 34
1409.60 35
1409.69 36
1409.77 38
1409.86 40
1409.95 41
1410.03 42
1410.12 43
1410.20 42
1410.29 41
1410.37 39
1410.46 36
1410.55 32
1410.63 29
1410.72 25
1410.80 23
1410.89 21
1410.98 21
1411.06 22
1411.15 24
1411.23 26
1411.32 28
1411.41 28
1411.49 28
1411.58 26
1411.66 24
1411.75 21
1411.83 18
1411.92 16
1412.01 14
1412.09 12
1412.18 9
1412.26 6
1412.35 4
1412.44 1
1412.52 0
1412.61 0
1412.69 0
1412.78 2
1412.87 5
1412.95 9
1413.04 13
1413.12 16
1413.21 18
1413.30 18
1413.38 17
1413.47 14
1413.55 11
1413.64 7
1413.73 4
1413.81 0
1413.90 0
1413.98 0
1414.07 0
1414.16 0
1414.24 0
1414.33 0
1414.41 0
1414.50 0
1414.59 2
1414.67 6
1414.76 10
1414.84 13
1414.93 15
1415.02 16
1415.10 16
1415.19 15
1415.27 15
1415.36 15
1415.45 16
1415.53 18
1415.62 20
1415.70 22
1415.79 24
1415.88 24
1415.96 22
1416.05 20
1416.13 16
1416.22 12
1416.31 8
1416.39 5
1416.48 3
1416.56 1
1416.65 0
1416.74 0
1416.82 0
1416.91 0
1416.99 0
1417.08 0
1417.17 0
1417.25 0
1417.34 0
1417.42 1
1417.51 5
1417.60 8
1417.68 12
1417.77 15
1417.85 17
1417.94 18
1418.03 18
1418.11 17
1418.20 16
1418.29 16
1418.37 15
1418.46 15
1418.54 16
1418.63 17
1418.72 19
1418.80 20
1418.89 22
1418.97 24
1419.06 26
1419.15 27
1419.23 29
1419.32 30
1419.40 30
1419.49 30
1419.58 28
1419.66 25
1419.75 22
1419.84 17
1419.92 13
1420.01 10
1420.09 8
1420.18 8
1420.27 10
1420.35 13
1420.44 18
1420.52 24
1420.61 30
1420.70 37
1420.78 43
1420.87 48
1420.96 52
1421.04 55
1421.13 57
1421.21 58
1421.30 58
1421.39 56
1421.47 54
1421.56 51
1421.65 48
1421.73 46
1421.82 44
1421.90 43
1421.99 42
1422.08 40
1422.16 38
1422.25 35
1422.33 30
1422.42 26
1422.51 23
1422.59 22
1422.68 23
1422.77 27
1422.85 33
1422.94 40
1423.02 48
1423.11 54
1423.20 59
1423.28 63
1423.37 65
1423.46 65
1423.54 64
1423.63 62
1423.71 60
1423.80 57
1423.89 54
1423.97 51
1424.06 49
1424.15 48
1424.23 46
1424.32 45
1424.40 44
1424.49 42
1424.58 40
1424.66 38
1424.75 36
1424.84 34
1424.92 34
1425.01 35
1425.10 38
1425.18 41
1425.27 45
1425.35 47
1425.44 49
1425.53 49
1425.61 48
1425.70 46
1425.79 43
1425.87 41
1425.96 39
1426.04 37
1426.13 34
1426.22 32
1426.30 29
1426.39 26
1426.48 24
1426.56 22
1426.65 21
1426.74 21
1426.82 22
1426.91 23
1426.99 24
1427.08 25
1427.17 25
1427.25 25
1427.34 24
1427.43 25
1427.51 26
1427.60 28
1427.69 30
1427.77 33
1427.86 35
1427.94 36
1428.03 37
1428.12 38
1428.20 39
1428.29 41
1428.38 42
1428.46 43
1428.55 43
1428.64 42
1428.72 40
1428.81 37
1428.90 33
1428.98 30
1429.07 27
1429.15 25
1429.24 24
1429.33 23
1429.41 22
1429.50 21
1429.59 19
1429.67 18
1429.76 17
1429.85 17
1429.93 17
1430.02 19
1430.11 22
1430.19 24
1430.28 26
1430.36 28
1430.45 29
1430.54 28
1430.62 27
1430.71 25
1430.80 23
1430.88 20
1430.97 18
1431.06 16
1431.14 15
1431.23 14
1431.32 13
1431.40 11
1431.49 9
1431.58 7
1431.66 4
1431.75 1
1431.84 0
1431.92 0
1432.01 0
1432.09 2
1432.18 4
1432.27 7
1432.35 10
1432.44 12
1432.53 13
1432.61 14
1432.70 14
1432.79 14
1432.87 14
1432.96 14
1433.05 14
1433.13 14
1433.22 15
1433.31 15
1433.39 14
1433.48 14
1433.57 13
1433.65 12
1433.74 12
1433.83 11
1433.91 11
1434.00 11
1434.09 11
1434.17 11
1434.26 10
1434.35 8
1434.43 6
1434.52 4
1434.60 1
1434.69 0
1434.78 0
1434.86 0
1434.95 0
1435.04 0
1435.12 1
1435.21 3
1435.30 5
1435.38 7
1435.47 8
1435.56 10
1435.64 13
1435.73 17
1435.82 23
1435.90 30
1435.99 39
1436.08 49
1436.16 57
1436.25 64
1436.34 69
1436.42 71
1436.51 70
1436.60 67
1436.68 63
1436.77 57
1436.86 51
1436.94 46
1437.03 40
1437.12 36
1437.20 32
1437.29 28
1437.38 25
1437.46 22
1437.55 20
1437.64 18
1437.72 17
1437.81 16
1437.90 17
1437.98 18
1438.07 21
1438.16 25
1438.24 30
1438.33 35
1438.42 39
1438.50 42
1438.59 42
1438.68 41
1438.76 37
1438.85 32
1438.94 26
1439.02 21
1439.11 18
1439.20 17
1439.28 18
1439.37 20
1439.46 22
1439.55 25
1439.63 28
1439.72 30
1439.81 31
1439.89 33
1439.98 34
1440.07 34
1440.15 34
1440.24 32
1440.33 30
1440.41 27
1440.50 24
1440.59 21
1440.67 18
1440.76 16
1440.85 15
1440.93 15
1441.02 16
1441.11 18
1441.19 19
1441.28 20
1441.37 21
1441.45 22
1441.54 22
1441.63 23
1441.71 24
1441.80 25
1441.89 27
1441.98 28
1442.06 29
1442.15 30
1442.24 31
1442.32 32
1442.41 32
1442.50 33
1442.58 34
1442.67 34
1442.76 34
1442.84 32
1442.93 29
1443.02 26
1443.10 21
1443.19 17
1443.28 13
1443.36 10
1443.45 10
1443.54 11
1443.63 13
1443.71 16
1443.80 19
1443.89 22
1443.97 23
1444.06 22
1444.15 19
1444.23 15
1444.32 9
1444.41 4
1444.49 0
1444.58 0
1444.67 0
1444.75 0
1444.84 0
1444.93 0
1445.02 0
1445.10 0
1445.19 1
1445.28 4
1445.36 8
1445.45 11
1445.54 12
1445.62 13
1445.71 14
1445.80 13
1445.88 13
1445.97 13
1446.06 14
1446.15 15
1446.23 17
1446.32 18
1446.41 19
1446.49 20
1446.58 20
1446.67 20
1446.75 20
1446.84 19
1446.93 19
1447.02 20
1447.10 21
1447.19 22
1447.28 24
1447.36 25
1447.45 25
1447.54 23
1447.62 21
1447.71 17
1447.80 12
1447.88 7
1447.97 3
1448.06 0
1448.15 0
1448.23 0
1448.32 0
1448.41 0
1448.49 0
1448.58 0
1448.67 0
1448.75 1
1448.84 5
1448.93 9
1449.02 13
1449.10 18
1449.19 21
1449.28 24
1449.36 27
1449.45 28
1449.54 29
1449.63 30
1449.71 31
1449.80 33
1449.89 37
1449.97 42
1450.06 48
1450.15 54
1450.23 61
1450.32 67
1450.41 72
1450.50 77
1450.58 81
1450.67 84
1450.76 87
1450.84 89
1450.93 91
1451.02 93
1451.11 94
1451.19 95
1451.28 95
1451.37 95
1451.45 95
1451.54 95
1451.63 95
1451.72 95
1451.80 94
1451.89 93
1451.98 92
1452.06 91
1452.15 91
1452.24 91
1452.33 90
1452.41 89
1452.50 87
1452.59 83
1452.67 78
1452.76 72
1452.85 65
1452.94 59
1453.02 52
1453.11 47
1453.20 41
1453.28 36
1453.37 32
1453.46 28
1453.55 24
1453.63 21
1453.72 18
1453.81 15
1453.89 12
1453.98 11
1454.07 9
1454.16 9
1454.24 10
1454.33 11
1454.42 13
1454.50 16
1454.59 19
1454.68 23
1454.77 27
1454.85 30
1454.94 34
1455.03 37
1455.11 41
1455.20 44
1455.29 46
1455.38 49
1455.46 50
1455.55 50
1455.64 48
1455.73 45
1455.81 41
1455.90 36
1455.99 32
1456.07 28
1456.16 26
1456.25 26
1456.34 26
1456.42 26
1456.51 27
1456.60 27
1456.69 26
1456.77 25
1456.86 24
1456.95 21
1457.03 20
1457.12 18
1457.21 17
1457.30 16
1457.38 16
1457.47 17
1457.56 17
1457.65 18
1457.73 20
1457.82 21
1457.91 23
1457.99 26
1458.08 30
1458.17 34
1458.26 37
1458.34 40
1458.43 42
1458.52 42
1458.61 41
1458.69 39
1458.78 35
1458.87 31
1458.95 26
1459.04 21
1459.13 17
1459.22 13
1459.30 10
1459.39 7
1459.48 5
1459.57 3
1459.65 1
1459.74 0
1459.83 0
1459.92 0
1460.00 1
1460.09 2
1460.18 4
1460.26 7
1460.35 8
1460.44 10
1460.53 12
1460.61 15
1460.70 18
1460.79 22
1460.88 28
1460.96 33
1461.05 38
1461.14 42
1461.23 45
1461.31 47
1461.40 48
1461.49 47
1461.58 46
1461.66 45
1461.75 44
1461.84 43
1461.93 44
1462.01 45
1462.10 47
1462.19 50
1462.28 53
1462.36 56
1462.45 58
1462.54 59
1462.62 60
1462.71 61
1462.80 63
1462.89 66
1462.97 70
1463.06 76
1463.15 82
1463.24 88
1463.32 94
1463.41 100
1463.50 104
1463.59 107
1463.67 108
1463.76 108
1463.85 106
1463.94 103
1464.02 99
1464.11 95
1464.20 91
1464.29 88
1464.37 86
1464.46 85
1464.55 83
1464.64 82
1464.72 79
1464.81 77
1464.90 74
1464.99 72
1465.07 72
1465.16 73
1465.25 77
1465.34 82
1465.42 87
1465.51 92
1465.60 96
1465.69 98
1465.77 99
1465.86 98
1465.95 96
1466.04 94
1466.12 92
1466.21 91
1466.30 91
1466.39 91
1466.47 90
1466.56 90
1466.65 88
1466.74 86
1466.83 84
1466.91 81
1467.00 79
1467.09 77
1467.18 75
1467.26 72
1467.35 69
1467.44 66
1467.53 62
1467.61 58
1467.70 53
1467.79 50
1467.88 47
1467.96 45
1468.05 44
1468.14 43
1468.23 44
1468.31 44
1468.40 45
1468.49 45
1468.58 46
1468.66 46
1468.75 46
1468.84 47
1468.93 47
1469.02 49
1469.10 51
1469.19 55
1469.28 59
1469.37 65
1469.45 70
1469.54 75
1469.63 80
1469.72 83
1469.80 85
1469.89 87
1469.98 87
1470.07 87
1470.15 87
1470.24 87
1470.33 86
1470.42 84
1470.51 82
1470.59 78
1470.68 73
1470.77 66
1470.86 59
1470.94 50
1471.03 41
1471.12 33
1471.21 27
1471.29 23
1471.38 21
1471.47 21
1471.56 22
1471.65 24
1471.73 26
1471.82 29
1471.91 32
1472.00 35
1472.08 38
1472.17 41
1472.26 44
1472.35 46
1472.43 47
1472.52 46
1472.61 44
1472.70 41
1472.79 38
1472.87 34
1472.96 32
1473.05 31
1473.14 30
1473.22 30
1473.31 29
1473.40 28
1473.49 26
1473.58 23
1473.66 18
1473.75 13
1473.84 7
1473.93 2
1474.01 0
1474.10 0
1474.19 0
1474.28 0
1474.37 0
1474.45 3
1474.54 6
1474.63 10
1474.72 13
1474.80 15
1474.89 16
1474.98 17
1475.07 16
1475.16 14
1475.24 12
1475.33 10
1475.42 9
1475.51 8
1475.59 7
1475.68 7
1475.77 6
1475.86 5
1475.95 4
1476.03 1
1476.12 0
1476.21 0
1476.30 0
1476.39 0
1476.47 0
1476.56 0
1476.65 0
1476.74 2
1476.82 8
1476.91 15
1477.00 22
1477.09 29
1477.18 36
1477.26 42
1477.35 46
1477.44 50
1477.53 53
1477.62 54
1477.70 54
1477.79 53
1477.88 50
1477.97 46
1478.06 41
1478.14 37
1478.23 34
1478.32 33
1478.41 34
1478.49 36
1478.58 40
1478.67 44
1478.76 48
1478.85 50
1478.93 52
1479.02 53
1479.11 53
1479.20 53
1479.29 54
1479.37 55
1479.46 58
1479.55 61
1479.64 64
1479.73 67
1479.81 69
1479.90 70
1479.99 70
1480.08 68
1480.17 66
1480.25 64
1480.34 62
1480.43 61
1480.52 60
1480.61 60
1480.69 60
1480.78 61
1480.87 62
1480.96 62
1481.05 62
1481.13 60
1481.22 58
1481.31 55
1481.40 52
1481.49 48
1481.57 45
1481.66 42
1481.75 39
1481.84 36
1481.93 34
1482.01 33
1482.10 31
1482.19 30
1482.28 29
1482.37 29
1482.45 30
1482.54 32
1482.63 34
1482.72 38
1482.81 41
1482.89 44
1482.98 47
1483.07 49
1483.16 50
1483.25 51
1483.33 52
1483.42 54
1483.51 55
1483.60 56
1483.69 57
1483.77 57
1483.86 56
1483.95 55
1484.04 53
1484.13 50
1484.21 47
1484.30 44
1484.39 42
1484.48 39
1484.57 38
1484.66 38
1484.74 38
1484.83 39
1484.92 41
1485.01 43
1485.10 45
1485.18 47
1485.27 49
1485.36 51
1485.45 53
1485.54 55
1485.62 58
1485.71 60
1485.80 62
1485.89 63
1485.98 64
1486.07 64
1486.15 64
1486.24 64
1486.33 65
1486.42 66
1486.51 67
1486.59 68
1486.68 68
1486.77 67
1486.86 66
1486.95 64
1487.03 62
1487.12 61
1487.21 62
1487.30 66
1487.39 72
1487.48 80
1487.56 90
1487.65 101
1487.74 112
1487.83 122
1487.92 129
1488.00 135
1488.09 139
1488.18 142
1488.27 144
1488.36 147
1488.45 150
1488.53 154
1488.62 159
1488.71 163
1488.80 165
1488.89 165
1488.98 163
1489.06 158
1489.15 152
1489.24 145
1489.33 138
1489.42 133
1489.50 129
1489.59 127
1489.68 126
1489.77 127
1489.86 129
1489.95 131
1490.03 134
1490.12 139
1490.21 144
1490.30 149
1490.39 154
1490.48 159
1490.56 162
1490.65 162
1490.74 161
1490.83 157
1490.92 152
1491.01 146
1491.09 139
1491.18 133
1491.27 127
1491.36 122
1491.45 118
1491.53 115
1491.62 114
1491.71 114
1491.80 114
1491.89 115
1491.98 117
1492.06 119
1492.15 121
1492.24 123
1492.33 125
1492.42 125
1492.51 123
1492.59 121
1492.68 117
1492.77 113
1492.86 109
1492.95 106
1493.04 104
1493.12 102
1493.21 100
1493.30 97
1493.39 92
1493.48 85
1493.57 76
1493.65 67
1493.74 58
1493.83 51
1493.92 46
1494.01 44
1494.10 45
1494.19 48
1494.27 53
1494.36 60
1494.45 66
1494.54 72
1494.63 77
1494.72 80
1494.80 82
1494.89 81
1494.98 80
1495.07 80
1495.16 80
1495.25 82
1495.33 85
1495.42 90
1495.51 94
1495.60 97
1495.69 99
1495.78 99
1495.86 97
1495.95 93
1496.04 90
1496.13 86
1496.22 83
1496.31 80
1496.40 78
1496.48 76
1496.57 74
1496.66 71
1496.75 66
1496.84 61
1496.93 54
1497.01 48
1497.10 41
1497.19 35
1497.28 32
1497.37 30
1497.46 31
1497.55 33
1497.63 35
1497.72 37
1497.81 36
1497.90 34
1497.99 29
1498.08 22
1498.16 16
1498.25 9
1498.34 4
1498.43 0
1498.52 0
1498.61 0
1498.70 0
1498.78 0
1498.87 0
1498.96 0
1499.05 0
1499.14 0
1499.23 2
1499.32 6
1499.40 12
1499.49 17
1499.58 24
1499.67 31
1499.76 38
1499.85 45
1499.94 51
1500.02 56
1500.11 60
1500.20 63
1500.29 65
1500.38 67
1500.47 69
1500.56 71
1500.64 72
1500.73 73
1500.82 73
1500.91 72
1501.00 70
1501.09 67
1501.18 64
1501.26 61
1501.35 59
1501.44 58
1501.53 57
1501.62 56
1501.71 53
1501.80 50
1501.88 46
1501.97 42
1502.06 39
1502.15 38
1502.24 38
1502.33 40
1502.42 43
1502.50 46
1502.59 49
1502.68 51
1502.77 53
1502.86 56
1502.95 58
1503.04 62
1503.13 66
1503.21 69
1503.30 73
1503.39 74
1503.48 74
1503.57 73
1503.66 70
1503.75 67
1503.83 66
1503.92 66
1504.01 68
1504.10 72
1504.19 77
1504.28 81
1504.37 83
1504.46 83
1504.54 80
1504.63 74
1504.72 67
1504.81 58
1504.90 50
1504.99 43
1505.08 37
1505.16 33
1505.25 32
1505.34 32
1505.43 34
1505.52 37
1505.61 41
1505.70 45
1505.79 48
1505.87 51
1505.96 53
1506.05 53
1506.14 51
1506.23 48
1506.32 44
1506.41 40
1506.50 37
1506.58 36
1506.67 38
1506.76 42
1506.85 49
1506.94 57
1507.03 66
1507.12 73
1507.21 79
1507.29 82
1507.38 83
1507.47 81
1507.56 78
1507.65 75
1507.74 71
1507.83 67
1507.92 63
1508.00 59
1508.09 54
1508.18 48
1508.27 43
1508.36 38
1508.45 36
1508.54 35
1508.63 37
1508.71 41
1508.80 46
1508.89 51
1508.98 56
1509.07 60
1509.16 62
1509.25 63
1509.34 63
1509.43 62
1509.51 61
1509.60 58
1509.69 55
1509.78 52
1509.87 49
1509.96 46
1510.05 44
1510.14 41
1510.23 39
1510.31 36
1510.40 32
1510.49 28
1510.58 23
1510.67 19
1510.76 16
1510.85 15
1510.94 16
1511.02 18
1511.11 21
1511.20 26
1511.29 30
1511.38 33
1511.47 36
1511.56 39
1511.65 41
1511.74 43
1511.83 44
1511.91 44
1512.00 42
1512.09 40
1512.18 36
1512.27 31
1512.36 27
1512.45 24
1512.54 23
1512.63 23
1512.71 24
1512.80 25
1512.89 26
1512.98 26
1513.07 26
1513.16 25
1513.25 24
1513.34 23
1513.43 24
1513.51 27
1513.60 31
1513.69 38
1513.78 46
1513.87 56
1513.96 64
1514.05 71
1514.14 75
1514.23 77
1514.32 75
1514.40 72
1514.49 69
1514.58 66
1514.67 64
1514.76 63
1514.85 64
1514.94 66
1515.03 68
1515.12 70
1515.21 71
1515.29 71
1515.38 71
1515.47 69
1515.56 66
1515.65 63
1515.74 60
1515.83 57
1515.92 55
1516.01 55
1516.10 55
1516.18 58
1516.27 61
1516.36 65
1516.45 68
1516.54 71
1516.63 73
1516.72 74
1516.81 73
1516.90 72
1516.99 69
1517.07 66
1517.16 64
1517.25 62
1517.34 62
1517.43 62
1517.52 63
1517.61 65
1517.70 66
1517.79 67
1517.88 68
1517.97 68
1518.05 69
1518.14 68
1518.23 68
1518.32 66
1518.41 65
1518.50 62
1518.59 60
1518.68 57
1518.77 56
1518.86 56
1518.95 59
1519.03 63
1519.12 69
1519.21 76
1519.30 82
1519.39 86
1519.48 88
1519.57 87
1519.66 84
1519.75 78
1519.84 72
1519.93 65
1520.02 58
1520.10 53
1520.19 49
1520.28 46
1520.37 45
1520.46 45
1520.55 45
1520.64 45
1520.73 44
1520.82 43
1520.91 40
1521.00 37
1521.09 33
1521.17 28
1521.26 23
1521.35 19
1521.44 16
1521.53 15
1521.62 16
1521.71 19
1521.80 22
1521.89 26
1521.98 29
1522.07 30
1522.16 29
1522.24 25
1522.33 20
1522.42 13
1522.51 6
1522.60 0
1522.69 0
1522.78 0
1522.87 0
1522.96 0
1523.05 0
1523.14 0
1523.23 0
1523.32 0
1523.40 6
1523.49 11
1523.58 16
1523.67 20
1523.76 21
1523.85 22
1523.94 23
1524.03 24
1524.12 27
1524.21 32
1524.30 37
1524.39 42
1524.48 47
1524.57 50
1524.65 52
1524.74 53
1524.83 52
1524.92 51
1525.01 50
1525.10 49
1525.19 48
1525.28 47
1525.37 46
1525.46 44
1525.55 42
1525.64 39
1525.73 36
1525.82 34
1525.90 32
1525.99 31
1526.08 32
1526.17 33
1526.26 35
1526.35 37
1526.44 38
1526.53 39
1526.62 37
1526.71 34
1526.80 31
1526.89 27
1526.98 23
1527.07 20
1527.16 18
1527.24 17
1527.33 16
1527.42 15
1527.51 14
1527.60 11
1527.69 9
1527.78 7
1527.87 5
1527.96 5
1528.05 6
1528.14 9
1528.23 12
1528.32 15
1528.41 16
1528.50 15
1528.59 12
1528.67 8
1528.76 4
1528.85 1
1528.94 0
1529.03 2
1529.12 6
1529.21 12
1529.30 18
1529.39 24
1529.48 27
1529.57 29
1529.66 29
1529.75 28
1529.84 27
1529.93 26
1530.02 26
1530.11 27
1530.19 29
1530.28 31
1530.37 33
1530.46 35
1530.55 36
1530.64 37
1530.73 38
1530.82 39
1530.91 40
1531.00 41
1531.09 42
1531.18 42
1531.27 42
1531.36 43
1531.45 43
1531.54 43
1531.63 44
1531.72 45
1531.81 48
1531.89 51
1531.98 56
1532.07 60
1532.16 65
1532.25 69
1532.34 72
1532.43 73
1532.52 74
1532.61 75
1532.70 76
1532.79 78
1532.88 80
1532.97 82
1533.06 84
1533.15 85
1533.24 85
1533.33 82
1533.42 78
1533.51 74
1533.60 69
1533.69 65
1533.77 63
1533.86 62
1533.95 63
1534.04 65
1534.13 67
1534.22 69
1534.31 71
1534.40 72
1534.49 72
1534.58 72
1534.67 70
1534.76 68
1534.85 65
1534.94 62
1535.03 59
1535.12 55
1535.21 52
1535.30 49
1535.39 45
1535.48 41
1535.57 37
1535.66 32
1535.75 29
1535.84 26
1535.92 24
1536.01 24
1536.10 25
1536.19 27
1536.28 29
1536.37 30
1536.46 30
1536.55 29
1536.64 28
1536.73 27
1536.82 25
1536.91 24
1537.00 22
1537.09 20
1537.18 17
1537.27 14
1537.36 11
1537.45 8
1537.54 5
1537.63 2
1537.72 0
1537.81 0
1537.90 0
1537.99 0
1538.08 0
1538.17 0
1538.26 0
1538.35 0
1538.43 0
1538.52 1
1538.61 7
1538.70 13
1538.79 20
1538.88 27
1538.97 33
1539.06 38
1539.15 43
1539.24 48
1539.33 54
1539.42 60
1539.51 67
1539.60 74
1539.69 81
1539.78 86
1539.87 89
1539.96 89
1540.05 88
1540.14 86
1540.23 85
1540.32 86
1540.41 91
1540.50 100
1540.59 112
1540.68 126
1540.77 141
1540.86 155
1540.95 166
1541.04 175
1541.13 181
1541.22 186
1541.31 190
1541.40 196
1541.49 204
1541.58 214
1541.67 226
1541.75 238
1541.84 250
1541.93 262
1542.02 274
1542.11 286
1542.20 301
1542.29 317
1542.38 337
1542.47 359
1542.56 381
1542.65 402
1542.74 420
1542.83 434
1542.92 442
1543.01 446
1543.10 447
1543.19 445
1543.28 444
1543.37 444
1543.46 447
1543.55 451
1543.64 458
1543.73 467
1543.82 476
1543.91 486
1544.00 497
1544.09 507
1544.18 518
1544.27 531
1544.36 544
1544.45 559
1544.54 576
1544.63 594
1544.72 614
1544.81 633
1544.90 652
1544.99 668
1545.08 681
1545.17 690
1545.26 694
1545.35 693
1545.44 685
1545.53 673
1545.62 657
1545.71 639
1545.80 622
1545.89 605
1545.98 592
1546.07 581
1546.16 572
1546.25 566
1546.34 561
1546.43 557
1546.52 554
1546.61 553
1546.70 552
1546.79 551
1546.88 550
1546.97 548
1547.06 545
1547.15 541
1547.24 535
1547.33 528
1547.42 520
1547.51 511
1547.60 499
1547.69 485
1547.78 468
1547.87 448
1547.96 429
1548.05 411
1548.14 398
1548.23 390
1548.32 387
1548.41 388
1548.50 390
1548.59 389
1548.68 384
1548.77 373
1548.86 356
1548.95 335
1549.04 313
1549.13 293
1549.22 275
1549.31 261
1549.40 250
1549.49 241
1549.58 234
1549.67 228
1549.76 221
1549.85 216
1549.94 212
1550.03 209
1550.12 209
1550.21 211
1550.30 214
1550.39 218
1550.48 222
1550.57 224
1550.66 225
1550.75 223
1550.84 219
1550.93 213
1551.02 205
1551.11 197
1551.20 188
1551.29 181
1551.38 174
1551.47 170
1551.56 167
1551.65 165
1551.74 164
1551.83 162
1551.92 159
1552.01 154
1552.10 147
1552.19 138
1552.28 128
1552.37 119
1552.46 112
1552.55 107
1552.64 105
1552.73 105
1552.82 108
1552.91 112
1553.00 115
1553.09 116
1553.18 114
1553.27 110
1553.36 103
1553.45 95
1553.54 86
1553.63 79
1553.72 74
1553.81 70
1553.90 69
1553.99 69
1554.08 70
1554.17 72
1554.26 73
1554.35 73
1554.44 73
1554.53 74
1554.62 74
1554.71 74
1554.80 75
1554.89 76
1554.98 77
1555.07 79
1555.16 81
1555.25 83
1555.34 87
1555.43 90
1555.52 94
1555.61 97
1555.70 100
1555.79 102
1555.88 103
1555.97 103
1556.06 103
1556.15 103
1556.24 102
1556.33 101
1556.42 98
1556.51 93
1556.60 87
1556.70 80
1556.79 74
1556.88 70
1556.97 69
1557.06 72
1557.15 79
1557.24 88
1557.33 98
1557.42 108
1557.51 116
1557.60 122
1557.69 127
1557.78 132
1557.87 138
1557.96 144
1558.05 150
1558.14 155
1558.23 158
1558.32 159
1558.41 158
1558.50 154
1558.59 150
1558.68 144
1558.77 139
1558.86 133
1558.95 129
1559.04 125
1559.13 122
1559.22 122
1559.31 123
1559.40 125
1559.49 129
1559.58 134
1559.67 138
1559.76 141
1559.85 143
1559.94 143
1560.03 141
1560.13 138
1560.22 134
1560.31 130
1560.40 125
1560.49 121
1560.58 117
1560.67 114
1560.76 112
1560.85 110
1560.94 108
1561.03 108
1561.12 108
1561.21 108
1561.30 109
1561.39 109
1561.48 109
1561.57 109
1561.66 108
1561.75 106
1561.84 103
1561.93 99
1562.02 95
1562.11 91
1562.20 87
1562.29 85
1562.38 83
1562.47 82
1562.56 81
1562.66 81
1562.75 81
1562.84 81
1562.93 82
1563.02 85
1563.11 90
1563.20 97
1563.29 108
1563.38 120
1563.47 134
1563.56 148
1563.65 161
1563.74 174
1563.83 185
1563.92 196
1564.01 205
1564.10 214
1564.19 222
1564.28 229
1564.37 234
1564.46 237
1564.55 239
1564.64 240
1564.73 241
1564.83 244
1564.92 248
1565.01 254
1565.10 263
1565.19 272
1565.28 283
1565.37 294
1565.46 306
1565.55 318
1565.64 331
1565.73 345
1565.82 359
1565.91 374
1566.00 389
1566.09 405
1566.18 422
1566.27 440
1566.36 460
1566.45 482
1566.54 504
1566.63 527
1566.73 549
1566.82 571
1566.91 593
1567.00 615
1567.09 639
1567.18 664
1567.27 691
1567.36 719
1567.45 746
1567.54 772
1567.63 798
1567.72 823
1567.81 849
1567.90 877
1567.99 909
1568.08 946
1568.17 989
1568.26 1037
1568.35 1088
1568.45 1141
1568.54 1195
1568.63 1250
1568.72 1306
1568.81 1364
1568.90 1425
1568.99 1492
1569.08 1565
1569.17 1645
1569.26 1733
1569.35 1829
1569.44 1930
1569.53 2038
1569.62 2151
1569.71 2269
1569.80 2392
1569.89 2517
1569.99 2645
1570.08 2771
1570.17 2895
1570.26 3013
1570.35 3123
1570.44 3224
1570.53 3314
1570.62 3395
1570.71 3466
1570.80 3527
1570.89 3579
1570.98 3623
1571.07 3658
1571.16 3686
1571.25 3708
1571.34 3726
1571.44 3742
1571.53 3757
1571.62 3773
1571.71 3791
1571.80 3809
1571.89 3827
1571.98 3840
1572.07 3849
1572.16 3850
1572.25 3844
1572.34 3833
1572.43 3817
1572.52 3799
1572.61 3780
1572.70 3760
1572.80 3737
1572.89 3712
1572.98 3681
1573.07 3645
1573.16 3604
1573.25 3559
1573.34 3512
1573.43 3463
1573.52 3414
1573.61 3365
1573.70 3316
1573.79 3265
1573.88 3212
1573.97 3156
1574.07 3098
1574.16 3040
1574.25 2982
1574.34 2924
1574.43 2868
1574.52 2812
1574.61 2756
1574.70 2699
1574.79 2638
1574.88 2574
1574.97 2507
1575.06 2438
1575.15 2368
1575.24 2299
1575.34 2231
1575.43 2164
1575.52 2100
1575.61 2038
1575.70 1978
1575.79 1920
1575.88 1865
1575.97 1813
1576.06 1764
1576.15 1718
1576.24 1675
1576.33 1635
1576.42 1597
1576.52 1559
1576.61 1521
1576.70 1482
1576.79 1442
1576.88 1401
1576.97 1358
1577.06 1316
1577.15 1275
1577.24 1235
1577.33 1196
1577.42 1160
1577.51 1125
1577.61 1094
1577.70 1066
1577.79 1042
1577.88 1022
1577.97 1006
1578.06 992
1578.15 980
1578.24 967
1578.33 951
1578.42 933
1578.51 911
1578.60 888
1578.70 863
1578.79 838
1578.88 815
1578.97 792
1579.06 772
1579.15 752
1579.24 734
1579.33 717
1579.42 701
1579.51 685
1579.60 669
1579.70 652
1579.79 632
1579.88 610
1579.97 585
1580.06 557
1580.15 529
1580.24 501
1580.33 474
1580.42 449
1580.51 426
1580.60 407
1580.69 390
1580.79 376
1580.88 365
1580.97 359
1581.06 358
1581.15 361
1581.24 368
1581.33 377
1581.42 385
1581.51 392
1581.60 395
1581.70 393
1581.79 387
1581.88 377
1581.97 366
1582.06 355
1582.15 346
1582.24 340
1582.33 337
1582.42 335
1582.51 335
1582.60 334
1582.70 332
1582.79 329
1582.88 325
1582.97 320
1583.06 316
1583.15 311
1583.24 307
1583.33 303
1583.42 300
1583.51 296
1583.61 292
1583.70 288
1583.79 284
1583.88 281
1583.97 280
1584.06 280
1584.15 282
1584.24 285
1584.33 288
1584.42 292
1584.52 294
1584.61 296
1584.70 297
1584.79 297
1584.88 296
1584.97 294
1585.06 291
1585.15 286
1585.24 281
1585.33 274
1585.43 267
1585.52 259
1585.61 253
1585.70 246
1585.79 240
1585.88 235
1585.97 231
1586.06 228
1586.15 226
1586.25 225
1586.34 223
1586.43 220
1586.52 215
1586.61 209
1586.70 202
1586.79 195
1586.88 190
1586.97 188
1587.07 191
1587.16 196
1587.25 204
1587.34 213
1587.43 220
1587.52 225
1587.61 227
1587.70 226
1587.79 223
1587.89 220
1587.98 216
1588.07 212
1588.16 210
1588.25 209
1588.34 209
1588.43 209
1588.52 210
1588.61 212
1588.71 214
1588.80 218
1588.89 222
1588.98 227
1589.07 232
1589.16 237
1589.25 241
1589.34 244
1589.43 244
1589.53 242
1589.62 238
1589.71 232
1589.80 225
1589.89 219
1589.98 212
1590.07 207
1590.16 203
1590.26 199
1590.35 197
1590.44 195
1590.53 194
1590.62 194
1590.71 197
1590.80 200
1590.89 206
1590.98 214
1591.08 223
1591.17 231
1591.26 239
1591.35 247
1591.44 254
1591.53 263
1591.62 273
1591.71 284
1591.81 296
1591.90 307
1591.99 316
1592.08 322
1592.17 326
1592.26 327
1592.35 326
1592.44 326
1592.54 326
1592.63 327
1592.72 330
1592.81 334
1592.90 340
1592.99 347
1593.08 355
1593.17 363
1593.27 372
1593.36 378
1593.45 382
1593.54 382
1593.63 379
1593.72 374
1593.81 368
1593.90 362
1594.00 359
1594.09 359
1594.18 362
1594.27 365
1594.36 367
1594.45 368
1594.54 366
1594.64 362
1594.73 356
1594.82 350
1594.91 345
1595.00 341
1595.09 339
1595.18 337
1595.27 336
1595.37 334
1595.46 330
1595.55 324
1595.64 315
1595.73 304
1595.82 291
1595.91 279
1596.01 268
1596.10 260
1596.19 255
1596.28 254
1596.37 256
1596.46 261
1596.55 267
1596.64 273
1596.74 277
1596.83 279
1596.92 279
1597.01 275
1597.10 270
1597.19 262
1597.28 254
1597.38 246
1597.47 239
1597.56 232
1597.65 226
1597.74 222
1597.83 218
1597.92 214
1598.02 210
1598.11 206
1598.20 201
1598.29 195
1598.38 189
1598.47 181
1598.56 173
1598.66 164
1598.75 157
1598.84 150
1598.93 146
1599.02 143
1599.11 142
1599.20 143
1599.30 144
1599.39 146
1599.48 147
1599.57 148
1599.66 147
1599.75 145
1599.84 143
1599.94 140
1600.03 136
1600.12 133
1600.21 131
1600.30 129
1600.39 128
1600.48 128
1600.58 128
1600.67 128
1600.76 128
1600.85 128
1600.94 128
1601.03 128
1601.13 129
1601.22 130
1601.31 133
1601.40 136
1601.49 140
1601.58 145
1601.67 149
1601.77 152
1601.86 154
1601.95 156
1602.04 155
1602.13 154
1602.22 151
1602.31 147
1602.41 142
1602.50 137
1602.59 130
1602.68 124
1602.77 119
1602.86 114
1602.96 112
1603.05 111
1603.14 111
1603.23 113
1603.32 115
1603.41 118
1603.51 120
1603.60 122
1603.69 123
1603.78 123
1603.87 124
1603.96 125
1604.05 127
1604.15 130
1604.24 134
1604.33 140
1604.42 146
1604.51 153
1604.60 160
1604.70 167
1604.79 174
1604.88 180
1604.97 185
1605.06 189
1605.15 191
1605.25 192
1605.34 190
1605.43 186
1605.52 180
1605.61 174
1605.70 169
1605.80 165
1605.89 164
1605.98 164
1606.07 167
1606.16 170
1606.25 174
1606.35 177
1606.44 178
1606.53 179
1606.62 179
1606.71 180
1606.80 183
1606.89 189
1606.99 199
1607.08 212
1607.17 228
1607.26 246
1607.35 265
1607.45 283
1607.54 298
1607.63 310
1607.72 317
1607.81 321
1607.90 322
1608.00 321
1608.09 320
1608.18 320
1608.27 323
1608.36 331
1608.45 342
1608.55 356
1608.64 371
1608.73 386
1608.82 398
1608.91 408
1609.00 413
1609.10 415
1609.19 413
1609.28 409
1609.37 404
1609.46 398
1609.55 391
1609.65 384
1609.74 378
1609.83 373
1609.92 369
1610.01 366
1610.10 365
1610.20 365
1610.29 364
1610.38 363
1610.47 362
1610.56 362
1610.66 362
1610.75 364
1610.84 368
1610.93 375
1611.02 383
1611.11 392
1611.21 400
1611.30 407
1611.39 412
1611.48 414
1611.57 411
1611.67 404
1611.76 393
1611.85 379
1611.94 363
1612.03 346
1612.12 329
1612.22 314
1612.31 302
1612.40 292
1612.49 284
1612.58 278
1612.68 273
1612.77 271
1612.86 269
1612.95 269
1613.04 269
1613.13 270
1613.23 271
1613.32 272
1613.41 273
1613.50 273
1613.59 272
1613.69 270
1613.78 267
1613.87 261
1613.96 253
1614.05 242
1614.14 228
1614.24 214
1614.33 200
1614.42 187
1614.51 175
1614.60 166
1614.70 159
1614.79 154
1614.88 150
1614.97 147
1615.06 144
1615.16 140
1615.25 137
1615.34 133
1615.43 129
1615.52 126
1615.62 123
1615.71 121
1615.80 119
1615.89 118
1615.98 117
1616.07 116
1616.17 113
1616.26 110
1616.35 106
1616.44 102
1616.53 100
1616.63 98
1616.72 99
1616.81 102
1616.90 107
1616.99 113
1617.09 119
1617.18 125
1617.27 128
1617.36 130
1617.45 129
1617.55 126
1617.64 121
1617.73 114
1617.82 108
1617.91 102
1618.01 98
1618.10 96
1618.19 96
1618.28 99
1618.37 103
1618.47 108
1618.56 113
1618.65 118
1618.74 122
1618.83 124
1618.93 127
1619.02 130
1619.11 133
1619.20 137
1619.29 141
1619.39 144
1619.48 148
1619.57 150
1619.66 152
1619.75 154
1619.85 155
1619.94 156
1620.03 157
1620.12 157
1620.21 156
1620.31 155
1620.40 153
1620.49 152
1620.58 151
1620.67 152
1620.77 155
1620.86 157
1620.95 160
1621.04 161
1621.13 161
1621.23 159
1621.32 156
1621.41 151
1621.50 146
1621.60 141
1621.69 135
1621.78 128
1621.87 121
1621.96 113
1622.06 106
1622.15 98
1622.24 92
1622.33 88
1622.42 85
1622.52 85
1622.61 85
1622.70 87
1622.79 90
1622.88 93
1622.98 95
1623.07 97
1623.16 97
1623.25 97
1623.35 95
1623.44 90
1623.53 85
1623.62 77
1623.71 68
1623.81 58
1623.90 49
1623.99 40
1624.08 33
1624.17 29
1624.27 28
1624.36 29
1624.45 32
1624.54 37
1624.64 42
1624.73 45
1624.82 46
1624.91 45
1625.00 42
1625.10 37
1625.19 32
1625.28 26
1625.37 22
1625.47 18
1625.56 15
1625.65 12
1625.74 10
1625.83 9
1625.93 8
1626.02 8
1626.11 11
1626.20 15
1626.29 21
1626.39 27
1626.48 32
1626.57 36
1626.66 38
1626.76 38
1626.85 38
1626.94 37
1627.03 38
1627.13 42
1627.22 49
1627.31 58
1627.40 68
1627.49 79
1627.59 87
1627.68 93
1627.77 95
1627.86 92
1627.96 86
1628.05 77
1628.14 67
1628.23 56
1628.32 46
1628.42 36
1628.51 28
1628.60 21
1628.69 16
1628.79 13
1628.88 12
1628.97 14
1629.06 16
1629.15 19
1629.25 21
1629.34 22
1629.43 22
1629.52 19
1629.62 16
1629.71 13
1629.80 9
1629.89 5
1629.99 1
1630.08 0
1630.17 0
1630.26 0
1630.36 0
1630.45 0
1630.54 0
1630.63 0
1630.72 0
1630.82 5
1630.91 9
1631.00 12
1631.09 15
1631.19 17
1631.28 19
1631.37 20
1631.46 21
1631.56 21
1631.65 20
1631.74 18
1631.83 15
1631.93 12
1632.02 9
1632.11 7
1632.20 6
1632.29 6
1632.39 7
1632.48 8
1632.57 9
1632.66 9
1632.76 10
1632.85 12
1632.94 14
1633.03 17
1633.13 22
1633.22 27
1633.31 33
1633.40 38
1633.50 43
1633.59 45
1633.68 46
1633.77 45
1633.87 44
1633.96 42
1634.05 42
1634.14 42
1634.24 43
1634.33 44
1634.42 45
1634.51 45
1634.61 44
1634.70 40
1634.79 34
1634.88 27
1634.98 19
1635.07 11
1635.16 4
1635.25 0
1635.35 0
1635.44 0
1635.53 0
1635.62 0
1635.71 2
1635.81 5
1635.90 10
1635.99 14
1636.08 19
1636.18 25
1636.27 31
1636.36 39
1636.45 46
1636.55 52
1636.64 56
1636.73 58
1636.82 58
1636.92 55
1637.01 51
1637.10 45
1637.20 38
1637.29 31
1637.38 24
1637.47 18
1637.57 13
1637.66 9
1637.75 6
1637.84 4
1637.94 3
1638.03 3
1638.12 4
1638.21 6
1638.31 9
1638.40 12
1638.49 15
1638.58 18
1638.68 19
1638.77 20
1638.86 20
1638.95 18
1639.05 17
1639.14 15
1639.23 14
1639.32 13
1639.42 13
1639.51 13
1639.60 14
1639.69 16
1639.79 18
1639.88 21
1639.97 25
1640.06 29
1640.16 33
1640.25 37
1640.34 39
1640.44 40
1640.53 40
1640.62 38
1640.71 36
1640.81 33
1640.90 32
1640.99 31
1641.08 31
1641.18 32
1641.27 34
1641.36 36
1641.45 38
1641.55 40
1641.64 41
1641.73 41
1641.82 40
1641.92 38
1642.01 35
1642.10 30
1642.20 25
1642.29 21
1642.38 17
1642.47 14
1642.57 12
1642.66 11
1642.75 11
1642.84 12
1642.94 14
1643.03 17
1643.12 20
1643.22 23
1643.31 26
1643.40 27
1643.49 28
1643.59 27
1643.68 26
1643.77 24
1643.86 24
1643.96 24
1644.05 25
1644.14 27
1644.23 28
1644.33 29
1644.42 29
1644.51 28
1644.61 27
1644.70 28
1644.79 29
1644.88 31
1644.98 34
1645.07 35
1645.16 36
1645.26 36
1645.35 33
1645.44 28
1645.53 22
1645.63 15
1645.72 9
1645.81 3
1645.90 0
1646.00 0
1646.09 0
1646.18 0
1646.28 0
1646.37 2
1646.46 3
1646.55 3
1646.65 2
1646.74 1
1646.83 0
1646.93 0
1647.02 0
1647.11 0
1647.20 0
1647.30 1
1647.39 2
1647.48 3
1647.57 5
1647.67 8
1647.76 12
1647.85 17
1647.95 22
1648.04 26
1648.13 30
1648.22 31
1648.32 32
1648.41 30
1648.50 28
1648.60 26
1648.69 24
1648.78 23
1648.87 23
1648.97 24
1649.06 26
1649.15 28
1649.25 32
1649.34 36
1649.43 40
1649.52 43
1649.62 46
1649.71 47
1649.80 46
1649.90 44
1649.99 42
1650.08 38
1650.17 36
1650.27 35
1650.36 35
1650.45 36
1650.55 37
1650.64 38
1650.73 37
1650.83 34
1650.92 29
1651.01 23
1651.10 16
1651.20 9
1651.29 3
1651.38 0
1651.48 0
1651.57 0
1651.66 0
1651.75 0
1651.85 4
1651.94 8
1652.03 12
1652.13 16
1652.22 19
1652.31 20
1652.41 21
1652.50 21
1652.59 19
1652.68 16
1652.78 13
1652.87 9
1652.96 6
1653.06 4
1653.15 4
1653.24 6
1653.33 9
1653.43 14
1653.52 20
1653.61 25
1653.71 31
1653.80 35
1653.89 40
1653.99 43
1654.08 45
1654.17 47
1654.26 47
1654.36 47
1654.45 47
1654.54 47
1654.64 48
1654.73 49
1654.82 51
1654.92 55
1655.01 58
1655.10 62
1655.20 66
1655.29 68
1655.38 70
1655.47 70
1655.57 69
1655.66 66
1655.75 63
1655.85 60
1655.94 56
1656.03 53
1656.13 50
1656.22 47
1656.31 45
1656.40 43
1656.50 43
1656.59 43
1656.68 44
1656.78 45
1656.87 46
1656.96 46
1657.06 45
1657.15 42
1657.24 38
1657.34 33
1657.43 28
1657.52 23
1657.62 21
1657.71 21
1657.80 22
1657.89 24
1657.99 27
1658.08 29
1658.17 30
1658.27 30
1658.36 29
1658.45 27
1658.55 25
1658.64 23
1658.73 22
1658.83 22
1658.92 22
1659.01 22
1659.11 22
1659.20 21
1659.29 21
1659.38 20
1659.48 19
1659.57 18
1659.66 18
1659.76 18
1659.85 19
1659.94 19
1660.04 20
1660.13 19
1660.22 18
1660.32 16
1660.41 14
1660.50 11
1660.60 9
1660.69 7
1660.78 6
1660.88 6
1660.97 7
1661.06 8
1661.15 9
1661.25 11
1661.34 13
1661.43 16
1661.53 20
1661.62 25
1661.71 31
1661.81 36
1661.90 40
1661.99 43
1662.09 44
1662.18 45
1662.27 45
1662.37 45
1662.46 46
1662.55 48
1662.65 51
1662.74 55
1662.83 58
1662.93 62
1663.02 64
1663.11 66
1663.21 68
1663.30 71
1663.39 74
1663.49 77
1663.58 82
1663.67 86
1663.77 89
1663.86 89
1663.95 87
1664.05 83
1664.14 76
1664.23 69
1664.33 61
1664.42 54
1664.51 49
1664.61 45
1664.70 42
1664.79 40
1664.89 38
1664.98 37
1665.07 36
1665.17 36
1665.26 39
1665.35 43
1665.45 49
1665.54 56
1665.63 64
1665.73 70
1665.82 76
1665.91 79
1666.01 80
1666.10 79
1666.19 77
1666.29 72
1666.38 67
1666.47 61
1666.57 55
1666.66 50
1666.75 47
1666.85 46
1666.94 46
1667.03 47
1667.13 48
1667.22 48
1667.31 47
1667.41 44
1667.50 41
1667.59 39
1667.69 37
1667.78 36
1667.87 36
1667.97 38
1668.06 39
1668.15 40
1668.25 40
1668.34 41
1668.43 42
1668.53 44
1668.62 47
1668.71 50
1668.81 52
1668.90 53
1668.99 53
1669.09 52
1669.18 50
1669.27 47
1669.37 46
1669.46 45
1669.55 46
1669.65 48
1669.74 50
1669.83 53
1669.93 55
1670.02 56
1670.11 56
1670.21 55
1670.30 54
1670.40 53
1670.49 51
1670.58 51
1670.68 52
1670.77 54
1670.86 57
1670.96 60
1671.05 63
1671.14 65
1671.24 67
1671.33 67
1671.42 66
1671.52 65
1671.61 62
1671.70 59
1671.80 55
1671.89 51
1671.98 46
1672.08 41
1672.17 36
1672.27 31
1672.36 27
1672.45 24
1672.55 22
1672.64 22
1672.73 23
1672.83 24
1672.92 26
1673.01 27
1673.11 28
1673.20 29
1673.29 29
1673.39 29
1673.48 30
1673.57 31
1673.67 33
1673.76 37
1673.86 41
1673.95 46
1674.04 50
1674.14 54
1674.23 56
1674.32 56
1674.42 54
1674.51 52
1674.60 48
1674.70 45
1674.79 43
1674.88 42
1674.98 42
1675.07 44
1675.17 47
1675.26 52
1675.35 57
1675.45 62
1675.54 67
1675.63 71
1675.73 74
1675.82 75
1675.91 75
1676.01 73
1676.10 70
1676.20 66
1676.29 61
1676.38 56
1676.48 50
1676.57 44
1676.66 39
1676.76 34
1676.85 31
1676.94 29
1677.04 28
1677.13 27
1677.23 27
1677.32 27
1677.41 26
1677.51 26
1677.60 27
1677.69 29
1677.79 32
1677.88 36
1677.97 40
1678.07 45
1678.16 49
1678.26 51
1678.35 52
1678.44 52
1678.54 51
1678.63 51
1678.72 52
1678.82 53
1678.91 53
1679.01 54
1679.10 53
1679.19 52
1679.29 50
1679.38 48
1679.47 46
1679.57 44
1679.66 43
1679.75 42
1679.85 41
1679.94 40
1680.04 39
1680.13 38
1680.22 37
1680.32 36
1680.41 35
1680.50 33
1680.60 31
1680.69 30
1680.79 28
1680.88 26
1680.97 25
1681.07 23
1681.16 21
1681.25 18
1681.35 14
1681.44 11
1681.54 6
1681.63 2
1681.72 0
1681.82 0
1681.91 0
1682.01 0
1682.10 0
1682.19 0
1682.29 0
1682.38 0
1682.47 1
1682.57 4
1682.66 8
1682.76 12
1682.85 17
1682.94 21
1683.04 25
1683.13 28
1683.22 29
1683.32 28
1683.41 26
1683.51 23
1683.60 18
1683.69 14
1683.79 11
1683.88 9
1683.98 9
1684.07 9
1684.16 11
1684.26 13
1684.35 16
1684.44 19
1684.54 22
1684.63 25
1684.73 29
1684.82 33
1684.91 35
1685.01 37
1685.10 38
1685.20 38
1685.29 37
1685.38 36
1685.48 35
1685.57 36
1685.66 39
1685.76 43
1685.85 49
1685.95 55
1686.04 62
1686.13 67
1686.23 72
1686.32 74
1686.42 75
1686.51 74
1686.60 70
1686.70 66
1686.79 60
1686.89 54
1686.98 48
1687.07 42
1687.17 36
1687.26 31
1687.36 27
1687.45 22
1687.54 18
1687.64 15
1687.73 13
1687.83 13
1687.92 14
1688.01 17
1688.11 21
1688.20 25
1688.30 29
1688.39 33
1688.48 36
1688.58 38
1688.67 40
1688.76 41
1688.86 42
1688.95 43
1689.05 44
1689.14 44
1689.23 44
1689.33 44
1689.42 45
1689.52 45
1689.61 45
1689.70 44
1689.80 43
1689.89 40
1689.99 36
1690.08 32
1690.17 28
1690.27 25
1690.36 24
1690.46 25
1690.55 28
1690.65 33
1690.74 38
1690.83 43
1690.93 47
1691.02 50
1691.12 52
1691.21 54
1691.30 54
1691.40 54
1691.49 52
1691.59 50
1691.68 48
1691.77 44
1691.87 40
1691.96 36
1692.06 31
1692.15 26
1692.24 21
1692.34 16
1692.43 12
1692.53 9
1692.62 7
1692.71 5
1692.81 4
1692.90 4
1693.00 4
1693.09 5
1693.18 5
1693.28 7
1693.37 8
1693.47 9
1693.56 9
1693.66 10
1693.75 10
1693.84 9
1693.94 9
1694.03 9
1694.13 10
1694.22 11
1694.31 13
1694.41 15
1694.50 16
1694.60 18
1694.69 20
1694.79 22
1694.88 24
1694.97 28
1695.07 32
1695.16 35
1695.26 38
1695.35 40
1695.44 40
1695.54 39
1695.63 37
1695.73 37
1695.82 37
1695.91 38
1696.01 39
1696.10 39
1696.20 39
1696.29 36
1696.39 32
1696.48 28
1696.57 24
1696.67 22
1696.76 20
1696.86 20
1696.95 21
1697.05 22
1697.14 23
1697.23 24
1697.33 24
1697.42 25
1697.52 25
1697.61 26
1697.70 26
1697.80 26
1697.89 27
1697.99 26
1698.08 26
1698.18 25
1698.27 24
1698.36 23
1698.46 23
1698.55 24
1698.65 26
1698.74 29
1698.84 32
1698.93 37
1699.02 40
1699.12 42
1699.21 43
1699.31 41
1699.40 38
1699.50 33
1699.59 26
1699.68 19
1699.78 13
1699.87 8
1699.97 4
1700.06 3
1700.16 3
1700.25 5
1700.34 8
1700.44 11
1700.53 14
1700.63 16
1700.72 16
1700.82 14
1700.91 10
1701.00 5
1701.10 0
1701.19 0
1701.29 0
1701.38 0
1701.48 0
1701.57 0
1701.66 0
1701.76 0
1701.85 1
1701.95 6
1702.04 12
1702.14 17
1702.23 20
1702.33 22
1702.42 22
1702.51 22
1702.61 22
1702.70 22
1702.80 24
1702.89 26
1702.99 29
1703.08 32
1703.17 35
1703.27 36
1703.36 36
1703.46 35
1703.55 34
1703.65 32
1703.74 30
1703.84 29
1703.93 28
1704.02 27
1704.12 28
1704.21 28
1704.31 29
1704.40 29
1704.50 29
1704.59 28
1704.69 26
1704.78 24
1704.87 23
1704.97 22
1705.06 23
1705.16 26
1705.25 29
1705.35 33
1705.44 36
1705.53 38
1705.63 38
1705.72 37
1705.82 34
1705.91 32
1706.01 30
1706.10 28
1706.20 26
1706.29 25
1706.39 24
1706.48 23
1706.57 23
1706.67 23
1706.76 23
1706.86 23
1706.95 22
1707.05 22
1707.14 21
1707.24 21
1707.33 21
1707.42 22
1707.52 22
1707.61 23
1707.71 23
1707.80 22
1707.90 19
1707.99 15
1708.09 11
1708.18 7
1708.28 5
1708.37 3
1708.46 4
1708.56 6
1708.65 10
1708.75 15
1708.84 21
1708.94 26
1709.03 31
1709.13 34
1709.22 37
1709.31 40
1709.41 42
1709.50 43
1709.60 44
1709.69 43
1709.79 41
1709.88 38
1709.98 33
1710.07 27
1710.17 21
1710.26 15
1710.36 10
1710.45 6
1710.54 4
1710.64 5
1710.73 6
1710.83 10
1710.92 14
1711.02 19
1711.11 24
1711.21 28
1711.30 30
1711.40 31
1711.49 30
1711.58 28
1711.68 24
1711.77 20
1711.87 17
1711.96 14
1712.06 13
1712.15 13
1712.25 15
1712.34 19
1712.44 24
1712.53 31
1712.63 39
1712.72 47
1712.82 55
1712.91 62
1713.00 69
1713.10 76
1713.19 82
1713.29 88
1713.38 92
1713.48 95
1713.57 96
1713.67 96
1713.76 94
1713.86 90
1713.95 85
1714.05 79
1714.14 73
1714.24 67
1714.33 62
1714.42 58
1714.52 56
1714.61 55
1714.71 55
1714.80 56
1714.90 57
1714.99 56
1715.09 55
1715.18 52
1715.28 48
1715.37 42
1715.47 37
1715.56 32
1715.66 28
1715.75 25
1715.85 23
1715.94 22
1716.03 20
1716.13 18
1716.22 16
1716.32 15
1716.41 14
1716.51 14
1716.60 15
1716.70 17
1716.79 21
1716.89 24
1716.98 29
1717.08 32
1717.17 35
1717.27 38
1717.36 39
1717.46 39
1717.55 39
1717.65 39
1717.74 40
1717.84 41
1717.93 44
1718.02 48
1718.12 52
1718.21 55
1718.31 56
1718.40 56
1718.50 54
1718.59 52
1718.69 49
1718.78 47
1718.88 46
1718.97 44
1719.07 42
1719.16 39
1719.26 37
1719.35 34
1719.45 31
1719.54 29
1719.64 28
1719.73 28
1719.83 27
1719.92 26
1720.02 25
1720.11 22
1720.21 18
1720.30 13
1720.40 9
1720.49 5
1720.59 3
1720.68 1
1720.77 1
1720.87 2
1720.96 3
1721.06 6
1721.15 10
1721.25 16
1721.34 23
1721.44 31
1721.53 38
1721.63 45
1721.72 50
1721.82 52
1721.91 52
1722.01 50
1722.10 47
1722.20 43
1722.29 40
1722.39 37
1722.48 35
1722.58 34
1722.67 33
1722.77 31
1722.86 30
1722.96 29
1723.05 28
1723.15 27
1723.24 27
1723.34 27
1723.43 27
1723.53 28
1723.62 29
1723.72 31
1723.81 33
1723.91 37
1724.00 41
1724.10 46
1724.19 51
1724.29 55
1724.38 58
1724.48 60
1724.57 61
1724.67 60
1724.76 60
1724.86 60
1724.95 60
1725.05 62
1725.14 63
1725.24 66
1725.33 68
1725.43 71
1725.52 75
1725.62 78
1725.71 82
1725.81 84
1725.90 86
1726.00 86
1726.09 83
1726.19 79
1726.28 73
1726.38 66
1726.47 59
1726.57 54
1726.66 50
1726.76 48
1726.85 49
1726.95 51
1727.04 53
1727.14 56
1727.23 57
1727.33 57
1727.42 55
1727.52 52
1727.61 47
1727.71 43
1727.80 39
1727.90 36
1727.99 34
1728.09 35
1728.18 37
1728.28 40
1728.37 45
1728.47 49
1728.56 54
1728.66 58
1728.75 61
1728.85 64
1728.94 67
1729.04 68
1729.13 68
1729.23 67
1729.32 65
1729.42 61
1729.51 57
1729.61 53
1729.70 48
1729.80 44
1729.89 41
1729.99 38
1730.08 37
1730.18 36
1730.28 36
1730.37 38
1730.47 40
1730.56 42
1730.66 44
1730.75 46
1730.85 46
1730.94 44
1731.04 41
1731.13 36
1731.23 32
1731.32 28
1731.42 26
1731.51 26
1731.61 27
1731.70 29
1731.80 33
1731.89 36
1731.99 38
1732.08 40
1732.18 40
1732.27 39
1732.37 37
1732.46 35
1732.56 32
1732.65 29
1732.75 26
1732.84 24
1732.94 21
1733.04 18
1733.13 15
1733.23 13
1733.32 11
1733.42 10
1733.51 10
1733.61 11
1733.70 12
1733.80 13
1733.89 14
1733.99 14
1734.08 14
1734.18 13
1734.27 11
1734.37 10
1734.46 9
1734.56 9
1734.65 9
1734.75 9
1734.84 8
1734.94 7
1735.03 6
1735.13 3
1735.23 1
1735.32 0
1735.42 0
1735.51 0
1735.61 0
1735.70 0
1735.80 0
1735.89 0
1735.99 0
1736.08 2
1736.18 7
1736.27 11
1736.37 16
1736.46 20
1736.56 24
1736.65 29
1736.75 35
1736.85 43
1736.94 51
1737.04 59
1737.13 66
1737.23 70
1737.32 72
1737.42 71
1737.51 67
1737.61 62
1737.70 57
1737.80 51
1737.89 47
1737.99 44
1738.08 41
1738.18 39
1738.28 39
1738.37 39
1738.47 40
1738.56 41
1738.66 44
1738.75 46
1738.85 48
1738.94 50
1739.04 50
1739.13 50
1739.23 49
1739.32 50
1739.42 51
1739.52 54
1739.61 56
1739.71 58
1739.80 58
1739.90 56
1739.99 52
1740.09 46
1740.18 38
1740.28 30
1740.37 23
1740.47 17
1740.56 14
1740.66 13
1740.76 15
1740.85 19
1740.95 25
1741.04 30
1741.14 35
1741.23 38
1741.33 39
1741.42 38
1741.52 36
1741.61 34
1741.71 32
1741.81 32
1741.90 34
1742.00 36
1742.09 40
1742.19 44
1742.28 47
1742.38 50
1742.47 53
1742.57 54
1742.66 55
1742.76 55
1742.86 54
1742.95 53
1743.05 52
1743.14 49
1743.24 46
1743.33 43
1743.43 39
1743.52 35
1743.62 31
1743.71 29
1743.81 27
1743.91 28
1744.00 29
1744.10 32
1744.19 36
1744.29 40
1744.38 44
1744.48 47
1744.57 50
1744.67 52
1744.77 52
1744.86 52
1744.96 51
1745.05 49
1745.15 47
1745.24 44
1745.34 42
1745.43 40
1745.53 40
1745.63 41
1745.72 44
1745.82 48
1745.91 52
1746.01 56
1746.10 58
1746.20 60
1746.29 60
1746.39 59
1746.49 59
1746.58 59
1746.68 60
1746.77 62
1746.87 66
1746.96 70
1747.06 74
1747.15 79
1747.25 84
1747.35 88
1747.44 91
1747.54 93
1747.63 93
1747.73 92
1747.82 88
1747.92 84
1748.02 79
1748.11 73
1748.21 67
1748.30 61
1748.40 56
1748.49 51
1748.59 47
1748.68 44
1748.78 42
1748.88 42
1748.97 44
1749.07 49
1749.16 54
1749.26 60
1749.35 66
1749.45 71
1749.55 75
1749.64 77
1749.74 78
1749.83 77
1749.93 74
1750.02 71
1750.12 66
1750.22 61
1750.31 54
1750.41 47
1750.50 40
1750.60 35
1750.69 31
1750.79 29
1750.88 29
1750.98 32
1751.08 36
1751.17 41
1751.27 45
1751.36 48
1751.46 48
1751.55 48
1751.65 46
1751.75 44
1751.84 43
1751.94 43
1752.03 43
1752.13 45
1752.22 48
1752.32 50
1752.42 53
1752.51 56
1752.61 57
1752.70 59
1752.80 59
1752.90 58
1752.99 56
1753.09 54
1753.18 53
1753.28 52
1753.37 53
1753.47 55
1753.57 58
1753.66 61
1753.76 64
1753.85 65
1753.95 64
1754.04 62
1754.14 60
1754.24 59
1754.33 59
1754.43 60
1754.52 63
1754.62 67
1754.71 70
1754.81 72
1754.91 73
1755.00 72
1755.10 70
1755.19 67
1755.29 63
1755.39 59
1755.48 55
1755.58 50
1755.67 45
1755.77 40
1755.86 33
1755.96 26
1756.06 18
1756.15 10
1756.25 3
1756.34 0
1756.44 0
1756.54 0
1756.63 0
1756.73 0
1756.82 0
1756.92 0
1757.01 0
1757.11 1
1757.21 4
1757.30 7
1757.40 12
1757.49 16
1757.59 21
1757.69 26
1757.78 30
1757.88 32
1757.97 32
1758.07 30
1758.17 25
1758.26 20
1758.36 14
1758.45 8
1758.55 5
1758.65 3
1758.74 3
1758.84 5
1758.93 7
1759.03 9
1759.12 11
1759.22 13
1759.32 14
1759.41 16
1759.51 18
1759.60 21
1759.70 25
1759.80 29
1759.89 34
1759.99 40
1760.08 46
1760.18 51
1760.28 55
1760.37 57
1760.47 56
1760.56 53
1760.66 47
1760.76 41
1760.85 36
1760.95 32
1761.04 30
1761.14 32
1761.24 35
1761.33 41
1761.43 47
1761.52 53
1761.62 57
1761.72 59
1761.81 60
1761.91 59
1762.00 56
1762.10 54
1762.20 52
1762.29 50
1762.39 48
1762.48 47
1762.58 46
1762.68 44
1762.77 42
1762.87 39
1762.96 37
1763.06 35
1763.16 35
1763.25 38
1763.35 42
1763.44 48
1763.54 55
1763.64 60
1763.73 65
1763.83 67
1763.92 67
1764.02 65
1764.12 62
1764.21 57
1764.31 52
1764.40 47
1764.50 41
1764.60 37
1764.69 33
1764.79 30
1764.88 29
1764.98 30
1765.08 33
1765.17 38
1765.27 44
1765.37 51
1765.46 58
1765.56 64
1765.65 69
1765.75 72
1765.85 74
1765.94 74
1766.04 73
1766.13 71
1766.23 69
1766.33 66
1766.42 65
1766.52 64
1766.61 65
1766.71 67
1766.81 70
1766.90 73
1767.00 77
1767.10 81
1767.19 84
1767.29 87
1767.38 90
1767.48 91
1767.58 91
1767.67 90
1767.77 88
1767.86 84
1767.96 80
1768.06 76
1768.15 72
1768.25 68
1768.35 64
1768.44 61
1768.54 58
1768.63 57
1768.73 56
1768.83 58
1768.92 60
1769.02 64
1769.12 67
1769.21 70
1769.31 73
1769.40 75
1769.50 76
1769.60 78
1769.69 80
1769.79 84
1769.88 88
1769.98 93
1770.08 97
1770.17 101
1770.27 103
1770.37 104
1770.46 103
1770.56 101
1770.65 100
1770.75 99
1770.85 99
1770.94 100
1771.04 102
1771.14 102
1771.23 102
1771.33 101
1771.42 98
1771.52 94
1771.62 89
1771.71 85
1771.81 82
1771.91 80
1772.00 78
1772.10 77
1772.19 74
1772.29 69
1772.39 64
1772.48 57
1772.58 50
1772.68 43
1772.77 38
1772.87 33
1772.97 31
1773.06 30
1773.16 31
1773.25 32
1773.35 35
1773.45 39
1773.54 44
1773.64 49
1773.74 54
1773.83 57
1773.93 60
1774.02 61
1774.12 60
1774.22 58
1774.31 55
1774.41 51
1774.51 47
1774.60 43
1774.70 39
1774.80 36
1774.89 33
1774.99 30
1775.08 28
1775.18 27
1775.28 27
1775.37 28
1775.47 30
1775.57 32
1775.66 35
1775.76 37
1775.86 40
1775.95 43
1776.05 47
1776.14 52
1776.24 59
1776.34 66
1776.43 74
1776.53 81
1776.63 87
1776.72 90
1776.82 92
1776.92 91
1777.01 90
1777.11 87
1777.20 84
1777.30 81
1777.40 78
1777.49 74
1777.59 71
1777.69 68
1777.78 66
1777.88 66
1777.98 66
1778.07 69
1778.17 73
1778.27 77
1778.36 82
1778.46 86
1778.56 88
1778.65 88
1778.75 87
1778.84 86
1778.94 85
1779.04 85
1779.13 88
1779.23 91
1779.33 95
1779.42 97
1779.52 98
1779.62 96
1779.71 92
1779.81 87
1779.91 83
1780.00 80
1780.10 80
1780.20 82
1780.29 86
1780.39 90
1780.48 93
1780.58 96
1780.68 96
1780.77 94
1780.87 91
1780.97 88
1781.06 86
1781.16 84
1781.26 84
1781.35 86
1781.45 91
1781.55 97
1781.64 104
1781.74 111
1781.84 116
1781.93 119
1782.03 118
1782.13 114
1782.22 107
1782.32 99
1782.42 91
1782.51 85
1782.61 81
1782.71 79
1782.80 78
1782.90 78
1782.99 79
1783.09 79
1783.19 78
1783.28 76
1783.38 73
1783.48 69
1783.57 65
1783.67 61
1783.77 57
1783.86 53
1783.96 51
1784.06 49
1784.15 50
1784.25 51
1784.35 53
1784.44 54
1784.54 54
1784.64 54
1784.73 52
1784.83 49
1784.93 45
1785.02 42
1785.12 40
1785.22 38
1785.31 36
1785.41 34
1785.51 33
1785.60 31
1785.70 29
1785.80 27
1785.89 25
1785.99 24
1786.09 22
1786.18 21
1786.28 19
1786.38 17
1786.47 14
1786.57 11
1786.67 7
1786.76 4
1786.86 1
1786.96 0
1787.05 0
1787.15 0
1787.25 0
1787.34 0
1787.44 1
1787.54 3
1787.63 5
1787.73 6
1787.83 7
1787.92 7
1788.02 6
1788.12 5
1788.21 3
1788.31 1
1788.41 0
1788.50 0
1788.60 0
1788.70 0
1788.79 0
1788.89 0
1788.99 1
1789.08 1
1789.18 0
1789.28 0
1789.37 0
1789.47 0
1789.57 2
1789.66 4
1789.76 6
1789.86 10
1789.96 13
1790.05 18
1790.15 22
1790.25 26
1790.34 31
1790.44 35
1790.54 39
1790.63 42
1790.73 45
1790.83 48
1790.92 50
1791.02 50
1791.12 49
1791.21 47
1791.31 44
1791.41 41
1791.50 40
1791.60 40
1791.70 42
1791.79 46
1791.89 51
1791.99 56
1792.08 62
1792.18 67
1792.28 72
1792.37 78
1792.47 86
1792.57 94
1792.67 104
1792.76 114
1792.86 124
1792.96 131
1793.05 136
1793.15 139
1793.25 138
1793.34 135
1793.44 131
1793.54 125
1793.63 119
1793.73 113
1793.83 109
1793.92 105
1794.02 104
1794.12 105
1794.22 108
1794.31 112
1794.41 117
1794.51 122
1794.60 125
1794.70 128
1794.80 130
1794.89 130
1794.99 130
1795.09 130
1795.18 129
1795.28 128
1795.38 126
1795.47 124
1795.57 121
1795.67 119
1795.77 116
1795.86 115
1795.96 114
1796.06 115
1796.15 118
1796.25 123
1796.35 128
1796.44 135
1796.54 141
1796.64 145
1796.74 148
1796.83 149
1796.93 148
1797.03 146
1797.12 142
1797.22 139
1797.32 136
1797.41 132
1797.51 128
1797.61 123
1797.70 117
1797.80 110
1797.90 102
1798.00 96
1798.09 91
1798.19 88
1798.29 87
1798.38 88
1798.48 89
1798.58 91
1798.67 92
1798.77 92
1798.87 91
1798.97 90
1799.06 88
1799.16 86
1799.26 85
1799.35 83
1799.45 82
1799.55 80
1799.64 77
1799.74 73
1799.84 68
1799.94 62
1800.03 56
1800.13 49
1800.23 43
1800.32 37
1800.42 32
1800.52 29
1800.62 26
1800.71 26
1800.81 26
1800.91 26
1801.00 26
1801.10 25
1801.20 23
1801.29 19
1801.39 15
1801.49 10
1801.59 5
1801.68 1
1801.78 0
1801.88 0
1801.97 0
1802.07 0
1802.17 0
1802.27 4
1802.36 10
1802.46 17
1802.56 23
1802.65 28
1802.75 33
1802.85 35
1802.95 37
1803.04 38
1803.14 39
1803.24 40
1803.33 41
1803.43 41
1803.53 40
1803.62 39
1803.72 37
1803.82 35
1803.92 34
1804.01 33
1804.11 33
1804.21 35
1804.30 37
1804.40 39
1804.50 41
1804.60 43
1804.69 43
1804.79 42
1804.89 39
1804.99 35
1805.08 30
1805.18 26
1805.28 23
1805.37 22
1805.47 21
1805.57 22
1805.67 23
1805.76 23
1805.86 23
1805.96 22
1806.05 20
1806.15 17
1806.25 15
1806.35 11
1806.44 8
1806.54 5
1806.64 3
1806.73 1
1806.83 2
1806.93 3
1807.03 6
1807.12 10
1807.22 13
1807.32 16
1807.42 18
1807.51 19
1807.61 17
1807.71 15
1807.80 11
1807.90 6
1808.00 0
1808.10 0
1808.19 0
1808.29 0
1808.39 0
1808.49 0
1808.58 0
1808.68 0
1808.78 2
1808.87 8
1808.97 13
1809.07 16
1809.17 17
1809.26 15
1809.36 11
1809.46 7
1809.56 2
1809.65 0
1809.75 0
1809.85 0
1809.94 0
1810.04 4
1810.14 7
1810.24 10
1810.33 11
1810.43 10
1810.53 7
1810.63 4
1810.72 1
1810.82 0
1810.92 0
1811.01 4
1811.11 9
1811.21 16
1811.31 22
1811.40 27
1811.50 31
1811.60 34
1811.70 38
1811.79 43
1811.89 50
1811.99 59
1812.09 68
1812.18 77
1812.28 83
1812.38 86
1812.48 84
1812.57 79
1812.67 70
1812.77 61
1812.86 51
1812.96 43
1813.06 36
1813.16 30
1813.25 26
1813.35 23
1813.45 21
1813.55 21
1813.64 23
1813.74 26
1813.84 32
1813.94 39
1814.03 47
1814.13 54
1814.23 59
1814.33 63
1814.42 64
1814.52 63
1814.62 60
1814.72 56
1814.81 52
1814.91 47
1815.01 41
1815.11 36
1815.20 29
1815.30 23
1815.40 16
1815.49 10
1815.59 5
1815.69 1
1815.79 0
1815.88 0
1815.98 3
1816.08 7
1816.18 13
1816.27 18
1816.37 22
1816.47 24
1816.57 23
1816.66 19
1816.76 14
1816.86 8
1816.96 2
1817.05 0
1817.15 0
1817.25 0
1817.35 0
1817.44 4
1817.54 9
1817.64 13
1817.74 16
1817.83 17
1817.93 17
1818.03 15
1818.13 13
1818.22 11
1818.32 9
1818.42 8
1818.52 7
1818.61 8
1818.71 9
1818.81 11
1818.91 14
1819.01 16
1819.10 18
1819.20 19
1819.30 19
1819.40 17
1819.49 16
1819.59 15
1819.69 14
1819.79 14
1819.88 15
1819.98 17
1820.08 19
1820.18 21
1820.27 23
1820.37 23
1820.47 22
1820.57 21
1820.66 20
1820.76 19
1820.86 20
1820.96 20
1821.05 22
1821.15 23
1821.25 24
1821.35 25
1821.44 26
1821.54 28
1821.64 30
1821.74 33
1821.84 37
1821.93 41
1822.03 44
1822.13 47
1822.23 48
1822.32 48
1822.42 47
1822.52 45
1822.62 43
1822.71 40
1822.81 37
1822.91 34
1823.01 32
1823.10 31
1823.20 31
1823.30 32
1823.40 33
1823.50 35
1823.59 37
1823.69 37
1823.79 36
1823.89 34
1823.98 33
1824.08 33
1824.18 35
1824.28 39
1824.37 43
1824.47 48
1824.57 51
1824.67 51
1824.77 49
1824.86 46
1824.96 42
1825.06 40
1825.16 41
1825.25 44
1825.35 50
1825.45 56
1825.55 63
1825.64 67
1825.74 68
1825.84 66
1825.94 62
1826.04 56
1826.13 51
1826.23 46
1826.33 42
1826.43 39
1826.52 37
1826.62 36
1826.72 33
1826.82 30
1826.92 26
1827.01 22
1827.11 17
1827.21 14
1827.31 11
1827.40 10
1827.50 10
1827.60 12
1827.70 13
1827.80 14
1827.89 15
1827.99 16
1828.09 16
1828.19 16
1828.28 16
1828.38 16
1828.48 18
1828.58 20
1828.68 23
1828.77 26
1828.87 28
1828.97 30
1829.07 32
1829.16 32
1829.26 30
1829.36 28
1829.46 26
1829.56 23
1829.65 20
1829.75 18
1829.85 16
1829.95 15
1830.04 15
1830.14 15
1830.24 17
1830.34 18
1830.44 20
1830.53 23
1830.63 25
1830.73 28
1830.83 30
1830.93 32
1831.02 33
1831.12 35
1831.22 37
1831.32 40
1831.42 44
1831.51 49
1831.61 54
1831.71 60
1831.81 64
1831.90 66
1832.00 67
1832.10 65
1832.20 62
1832.30 58
1832.39 54
1832.49 51
1832.59 48
1832.69 46
1832.79 44
1832.88 42
1832.98 41
1833.08 41
1833.18 40
1833.28 40
1833.37 40
1833.47 41
1833.57 41
1833.67 41
1833.76 41
1833.86 40
1833.96 40
1834.06 39
1834.16 37
1834.25 36
1834.35 34
1834.45 32
1834.55 30
1834.65 28
1834.74 28
1834.84 28
1834.94 30
1835.04 34
1835.14 37
1835.23 41
1835.33 44
1835.43 46
1835.53 47
1835.63 47
1835.72 47
1835.82 47
1835.92 48
1836.02 51
1836.12 54
1836.21 57
1836.31 60
1836.41 62
1836.51 64
1836.61 64
1836.70 64
1836.80 63
1836.90 60
1837.00 57
1837.10 52
1837.19 47
1837.29 42
1837.39 37
1837.49 34
1837.59 34
1837.68 35
1837.78 38
1837.88 42
1837.98 46
1838.08 49
1838.18 49
1838.27 48
1838.37 45
1838.47 41
1838.57 37
1838.67 34
1838.76 32
1838.86 32
1838.96 33
1839.06 36
1839.16 41
1839.25 45
1839.35 49
1839.45 52
1839.55 53
1839.65 52
1839.74 51
1839.84 48
1839.94 44
1840.04 40
1840.14 36
1840.24 33
1840.33 29
1840.43 26
1840.53 22
1840.63 19
1840.73 18
1840.82 17
1840.92 17
1841.02 20
1841.12 23
1841.22 27
1841.31 31
1841.41 34
1841.51 37
1841.61 37
1841.71 36
1841.81 34
1841.90 30
1842.00 26
1842.10 22
1842.20 19
1842.30 18
1842.39 19
1842.49 20
1842.59 23
1842.69 26
1842.79 28
1842.89 29
1842.98 29
1843.08 29
1843.18 27
1843.28 26
1843.38 25
1843.47 25
1843.57 26
1843.67 29
1843.77 32
1843.87 35
1843.97 40
1844.06 46
1844.16 52
1844.26 59
1844.36 66
1844.46 72
1844.55 77
1844.65 81
1844.75 82
1844.85 82
1844.95 81
1845.05 80
1845.14 79
1845.24 78
1845.34 79
1845.44 79
1845.54 80
1845.64 80
1845.73 78
1845.83 75
1845.93 70
1846.03 64
1846.13 56
1846.23 49
1846.32 41
1846.42 34
1846.52 29
1846.62 25
1846.72 23
1846.82 21
1846.91 20
1847.01 18
1847.11 16
1847.21 15
1847.31 13
1847.40 13
1847.50 13
1847.60 15
1847.70 17
1847.80 20
1847.90 21
1847.99 21
1848.09 19
1848.19 15
1848.29 11
1848.39 7
1848.49 3
1848.58 0
1848.68 0
1848.78 0
1848.88 0
1848.98 0
1849.08 0
1849.17 0
1849.27 0
1849.37 0
1849.47 0
1849.57 6
1849.67 13
1849.77 21
1849.86 29
1849.96 37
1850.06 44
1850.16 48
1850.26 51
1850.36 51
1850.45 49
1850.55 45
1850.65 40
1850.75 34
1850.85 28
1850.95 22
1851.04 16
1851.14 11
1851.24 7
1851.34 5
1851.44 3
1851.54 2
1851.63 2
1851.73 2
1851.83 3
1851.93 5
1852.03 7
1852.13 9
1852.23 10
1852.32 11
1852.42 10
1852.52 8
1852.62 5
1852.72 1
1852.82 0
1852.91 0
1853.01 0
1853.11 2
1853.21 7
1853.31 12
1853.41 17
1853.51 20
1853.60 22
1853.70 22
1853.80 21
1853.90 19
1854.00 16
1854.10 14
1854.19 13
1854.29 14
1854.39 16
1854.49 20
1854.59 24
1854.69 27
1854.79 29
1854.88 29
1854.98 28
1855.08 25
1855.18 23
1855.28 21
1855.38 21
1855.48 23
1855.57 27
1855.67 32
1855.77 36
1855.87 38
1855.97 39
1856.07 38
1856.16 35
1856.26 32
1856.36 29
1856.46 28
1856.56 27
1856.66 28
1856.76 28
1856.85 29
1856.95 29
1857.05 28
1857.15 27
1857.25 26
1857.35 25
1857.45 25
1857.54 25
1857.64 26
1857.74 28
1857.84 30
1857.94 33
1858.04 38
1858.14 42
1858.23 48
1858.33 53
1858.43 58
1858.53 62
1858.63 63
1858.73 63
1858.83 61
1858.93 57
1859.02 51
1859.12 45
1859.22 41
1859.32 37
1859.42 37
1859.52 38
1859.62 42
1859.71 47
1859.81 51
1859.91 55
1860.01 57
1860.11 57
1860.21 56
1860.31 54
1860.40 51
1860.50 49
1860.60 47
1860.70 45
1860.80 43
1860.90 42
1861.00 42
1861.10 42
1861.19 42
1861.29 43
1861.39 43
1861.49 43
1861.59 42
1861.69 41
1861.79 39
1861.88 37
1861.98 35
1862.08 34
1862.18 32
1862.28 31
1862.38 31
1862.48 30
1862.58 30
1862.67 29
1862.77 27
1862.87 26
1862.97 23
1863.07 21
1863.17 18
1863.27 14
1863.37 11
1863.46 8
1863.56 6
1863.66 6
1863.76 7
1863.86 9
1863.96 14
1864.06 19
1864.16 25
1864.25 30
1864.35 33
1864.45 35
1864.55 34
1864.65 31
1864.75 26
1864.85 21
1864.95 16
1865.04 10
1865.14 5
1865.24 0
1865.34 0
1865.44 0
1865.54 0
1865.64 0
1865.74 0
1865.83 0
1865.93 0
1866.03 1
1866.13 5
1866.23 9
1866.33 12
1866.43 13
1866.53 13
1866.63 11
1866.72 9
1866.82 8
1866.92 6
1867.02 6
1867.12 6
1867.22 6
1867.32 7
1867.42 7
1867.51 7
1867.61 7
1867.71 6
1867.81 6
1867.91 6
1868.01 6
1868.11 7
1868.21 8
1868.31 9
1868.40 9
1868.50 10
1868.60 9
1868.70 9
1868.80 8
1868.90 7
1869.00 6
1869.10 5
1869.20 6
1869.29 7
1869.39 9
1869.49 13
1869.59 18
1869.69 24
1869.79 32
1869.89 41
1869.99 50
1870.09 60
1870.18 68
1870.28 76
1870.38 82
1870.48 86
1870.58 87
1870.68 85
1870.78 82
1870.88 77
1870.98 72
1871.08 66
1871.17 61
1871.27 57
1871.37 53
1871.47 49
1871.57 46
1871.67 43
1871.77 40
1871.87 36
1871.97 31
1872.06 27
1872.16 22
1872.26 18
1872.36 15
1872.46 14
1872.56 16
1872.66 20
1872.76 26
1872.86 33
1872.96 41
1873.05 48
1873.15 55
1873.25 60
1873.35 63
1873.45 65
1873.55 65
1873.65 65
1873.75 63
1873.85 61
1873.95 59
1874.04 56
1874.14 54
1874.24 52
1874.34 51
1874.44 51
1874.54 51
1874.64 52
1874.74 52
1874.84 51
1874.94 48
1875.03 44
1875.13 40
1875.23 36
1875.33 32
1875.43 29
1875.53 28
1875.63 27
1875.73 26
1875.83 26
1875.93 25
1876.03 24
1876.12 23
1876.22 22
1876.32 21
1876.42 20
1876.52 20
1876.62 21
1876.72 23
1876.82 25
1876.92 28
1877.02 31
1877.12 34
1877.21 36
1877.31 36
1877.41 35
1877.51 33
1877.61 30
1877.71 27
1877.81 24
1877.91 21
1878.01 19
1878.11 18
1878.21 18
1878.30 19
1878.40 20
1878.50 21
1878.60 21
1878.70 22
1878.80 22
1878.90 22
1879.00 21
1879.10 21
1879.20 20
1879.30 18
1879.40 15
1879.49 12
1879.59 8
1879.69 4
1879.79 0
1879.89 0
1879.99 0
1880.09 0
1880.19 0
1880.29 0
1880.39 0
1880.49 0
1880.59 1
1880.68 4
1880.78 7
1880.88 8
1880.98 9
1881.08 8
1881.18 8
1881.28 8
1881.38 8
1881.48 11
1881.58 14
1881.68 19
1881.78 24
1881.88 29
1881.97 33
1882.07 37
1882.17 39
1882.27 41
1882.37 42
1882.47 42
1882.57 42
1882.67 41
1882.77 40
1882.87 39
1882.97 36
1883.07 33
1883.17 29
1883.26 26
1883.36 22
1883.46 20
1883.56 19
1883.66 19
1883.76 21
1883.86 22
1883.96 23
1884.06 23
1884.16 22
1884.26 21
1884.36 18
1884.46 15
1884.56 13
1884.65 10
1884.75 8
1884.85 7
1884.95 6
1885.05 6
1885.15 7
1885.25 8
1885.35 11
1885.45 14
1885.55 17
1885.65 21
1885.75 25
1885.85 27
1885.95 29
1886.05 30
1886.14 30
1886.24 29
1886.34 27
1886.44 26
1886.54 25
1886.64 25
1886.74 25
1886.84 27
1886.94 28
1887.04 30
1887.14 32
1887.24 33
1887.34 35
1887.44 36
1887.54 36
1887.63 37
1887.73 37
1887.83 38
1887.93 39
1888.03 40
1888.13 40
1888.23 41
1888.33 40
1888.43 40
1888.53 39
1888.63 38
1888.73 38
1888.83 37
1888.93 36
1889.03 35
1889.13 33
1889.23 32
1889.32 31
1889.42 30
1889.52 30
1889.62 29
1889.72 28
1889.82 27
1889.92 25
1890.02 23
1890.12 22
1890.22 22
1890.32 24
1890.42 28
1890.52 32
1890.62 36
1890.72 40
1890.82 42
1890.92 42
1891.02 41
1891.11 38
1891.21 35
1891.31 32
1891.41 30
1891.51 28
1891.61 28
1891.71 30
1891.81 35
1891.91 42
1892.01 52
1892.11 63
1892.21 74
1892.31 83
1892.41 89
1892.51 92
1892.61 90
1892.71 86
1892.81 79
1892.91 71
1893.01 64
1893.10 57
1893.20 52
1893.30 48
1893.40 46
1893.50 46
1893.60 47
1893.70 49
1893.80 51
1893.90 53
1894.00 53
1894.10 52
1894.20 49
1894.30 45
1894.40 40
1894.50 36
1894.60 32
1894.70 30
1894.80 29
1894.90 29
1895.00 30
1895.10 32
1895.20 34
1895.29 35
1895.39 37
1895.49 38
1895.59 39
1895.69 38
1895.79 37
1895.89 34
1895.99 31
1896.09 26
1896.19 21
1896.29 16
1896.39 12
1896.49 9
1896.59 8
1896.69 8
1896.79 11
1896.89 15
1896.99 19
1897.09 24
1897.19 27
1897.29 28
1897.39 28
1897.49 26
1897.59 22
1897.69 19
1897.79 16
1897.88 14
1897.98 13
1898.08 13
1898.18 14
1898.28 15
1898.38 17
1898.48 18
1898.58 19
1898.68 20
1898.78 19
1898.88 18
1898.98 17
1899.08 17
1899.18 17
1899.28 19
1899.38 22
1899.48 25
1899.58 29
1899.68 34
1899.78 38
1899.88 41
1899.98 44
1900.08 45
1900.18 45
1900.28 45
1900.38 44
1900.48 44
1900.58 45
1900.68 46
1900.78 48
1900.88 50
1900.98 51
1901.08 53
1901.17 53
1901.27 54
1901.37 53
1901.47 52
1901.57 51
1901.67 49
1901.77 46
1901.87 44
1901.97 43
1902.07 43
1902.17 45
1902.27 48
1902.37 52
1902.47 56
1902.57 59
1902.67 61
1902.77 62
1902.87 61
1902.97 60
1903.07 58
1903.17 55
1903.27 52
1903.37 49
1903.47 45
1903.57 41
1903.67 38
1903.77 35
1903.87 34
1903.97 35
1904.07 37
1904.17 40
1904.27 44
1904.37 47
1904.47 49
1904.57 50
1904.67 49
1904.77 48
1904.87 47
1904.97 46
1905.07 46
1905.17 46
1905.27 47
1905.37 48
1905.47 49
1905.57 49
1905.67 48
1905.77 45
1905.87 41
1905.97 37
1906.07 32
1906.16 26
1906.26 20
1906.36 14
1906.46 9
1906.56 5
1906.66 3
1906.76 3
1906.86 6
1906.96 11
1907.06 19
1907.16 27
1907.26 36
1907.36 43
1907.46 49
1907.56 52
1907.66 54
1907.76 54
1907.86 53
1907.96 53
1908.06 52
1908.16 51
1908.26 49
1908.36 47
1908.46 43
1908.56 39
1908.66 35
1908.76 29
1908.86 25
1908.96 20
1909.06 17
1909.16 14
1909.26 13
1909.36 13
1909.46 14
1909.56 15
1909.66 17
1909.76 19
1909.86 20
1909.96 19
1910.06 16
1910.16 11
1910.26 7
1910.36 3
1910.46 0
1910.56 0
1910.66 2
1910.76 6
1910.86 11
1910.96 16
1911.06 19
1911.16 21
1911.26 21
1911.36 20
1911.46 18
1911.56 16
1911.66 14
1911.76 12
1911.86 11
1911.96 11
1912.06 11
1912.16 13
1912.26 15
1912.36 17
1912.46 18
1912.56 19
1912.66 19
1912.76 18
1912.86 17
1912.96 15
1913.06 13
1913.16 13
1913.26 14
1913.36 16
1913.46 17
1913.56 19
1913.66 20
1913.76 20
1913.86 18
1913.96 16
1914.06 13
1914.16 11
1914.26 8
1914.36 6
1914.46 4
1914.56 2
1914.66 0
1914.76 0
1914.86 0
1914.96 0
1915.06 0
1915.16 0
1915.26 0
1915.36 0
1915.46 2
1915.56 4
1915.66 6
1915.76 7
1915.86 7
1915.96 8
1916.06 8
1916.16 9
1916.27 11
1916.37 14
1916.47 16
1916.57 18
1916.67 20
1916.77 21
1916.87 23
1916.97 24
1917.07 27
1917.17 30
1917.27 33
1917.37 37
1917.47 39
1917.57 41
1917.67 43
1917.77 43
1917.87 43
1917.97 42
1918.07 40
1918.17 38
1918.27 35
1918.37 32
1918.47 29
1918.57 26
1918.67 25
1918.77 24
1918.87 25
1918.97 26
1919.07 28
1919.17 30
1919.27 32
1919.37 33
1919.47 34
1919.57 35
1919.67 35
1919.77 35
1919.87 35
1919.97 34
1920.07 32
1920.17 31
1920.27 29
1920.37 29
1920.47 28
1920.57 29
1920.67 30
1920.77 31
1920.87 31
1920.97 31
1921.07 31
1921.17 30
1921.27 29
1921.38 28
1921.48 27
1921.58 27
1921.68 27
1921.78 28
1921.88 29
1921.98 31
1922.08 33
1922.18 35
1922.28 36
1922.38 36
1922.48 35
1922.58 33
1922.68 30
1922.78 26
1922.88 24
1922.98 23
1923.08 24
1923.18 27
1923.28 31
1923.38 36
1923.48 41
1923.58 45
1923.68 46
1923.78 46
1923.88 44
1923.98 41
1924.08 37
1924.18 32
1924.28 28
1924.38 25
1924.48 23
1924.59 22
1924.69 21
1924.79 21
1924.89 21
1924.99 22
1925.09 23
1925.19 25
1925.29 27
1925.39 30
1925.49 33
1925.59 36
1925.69 38
1925.79 38
1925.89 38
1925.99 37
1926.09 35
1926.19 32
1926.29 29
1926.39 26
1926.49 22
1926.59 19
1926.69 18
1926.79 17
1926.89 18
1926.99 20
1927.09 24
1927.20 28
1927.30 33
1927.40 37
1927.50 41
1927.60 44
1927.70 46
1927.80 47
1927.90 46
1928.00 45
1928.10 43
1928.20 40
1928.30 37
1928.40 34
1928.50 32
1928.60 32
1928.70 33
1928.80 35
1928.90 37
1929.00 38
1929.10 38
1929.20 36
1929.30 33
1929.40 28
1929.51 23
1929.61 18
1929.71 14
1929.81 12
1929.91 11
1930.01 12
1930.11 14
1930.21 18
1930.31 21
1930.41 25
1930.51 28
1930.61 31
1930.71 34
1930.81 36
1930.91 38
1931.01 39
1931.11 39
1931.21 38
1931.31 35
1931.42 32
1931.52 28
1931.62 23
1931.72 19
1931.82 15
1931.92 14
1932.02 14
1932.12 16
1932.22 19
1932.32 22
1932.42 25
1932.52 28
1932.62 29
1932.72 30
1932.82 29
1932.92 28
1933.02 28
1933.12 27
1933.23 27
1933.33 28
1933.43 29
1933.53 31
1933.63 32
1933.73 34
1933.83 35
1933.93 36
1934.03 36
1934.13 36
1934.23 36
1934.33 34
1934.43 32
1934.53 29
1934.63 26
1934.73 23
1934.83 22
1934.94 21
1935.04 22
1935.14 24
1935.24 27
1935.34 29
1935.44 32
1935.54 33
1935.64 34
1935.74 34
1935.84 33
1935.94 32
1936.04 30
1936.14 28
1936.24 24
1936.34 20
1936.44 16
1936.55 11
1936.65 7
1936.75 4
1936.85 2
1936.95 3
1937.05 4
1937.15 7
1937.25 11
1937.35 16
1937.45 20
1937.55 23
1937.65 25
1937.75 26
1937.85 26
1937.96 24
1938.06 22
1938.16 20
1938.26 18
1938.36 18
1938.46 19
1938.56 22
1938.66 27
1938.76 32
1938.86 39
1938.96 45
1939.06 51
1939.16 54
1939.26 56
1939.37 55
1939.47 53
1939.57 49
1939.67 46
1939.77 43
1939.87 41
1939.97 41
1940.07 41
1940.17 43
1940.27 44
1940.37 45
1940.47 45
1940.57 44
1940.67 44
1940.78 44
1940.88 44
1940.98 44
1941.08 43
1941.18 42
1941.28 39
1941.38 35
1941.48 29
1941.58 24
1941.68 19
1941.78 15
1941.88 13
1941.99 13
1942.09 15
1942.19 17
1942.29 20
1942.39 23
1942.49 26
1942.59 28
1942.69 30
1942.79 32
1942.89 34
1942.99 37
1943.09 40
1943.20 44
1943.30 48
1943.40 53
1943.50 58
1943.60 63
1943.70 69
1943.80 73
1943.90 77
1944.00 80
1944.10 80
1944.20 78
1944.30 74
1944.41 69
1944.51 62
1944.61 56
1944.71 52
1944.81 50
1944.91 51
1945.01 56
1945.11 62
1945.21 70
1945.31 77
1945.41 83
1945.51 88
1945.62 91
1945.72 92
1945.82 92
1945.92 92
1946.02 92
1946.12 93
1946.22 94
1946.32 96
1946.42 98
1946.52 101
1946.62 103
1946.73 105
1946.83 105
1946.93 102
1947.03 98
1947.13 92
1947.23 84
1947.33 76
1947.43 68
1947.53 61
1947.63 55
1947.74 53
1947.84 52
1947.94 53
1948.04 56
1948.14 60
1948.24 63
1948.34 66
1948.44 67
1948.54 66
1948.64 64
1948.75 60
1948.85 56
1948.95 52
1949.05 48
1949.15 45
1949.25 43
1949.35 42
1949.45 42
1949.55 42
1949.65 44
1949.75 46
1949.86 48
1949.96 49
1950.06 50
1950.16 50
1950.26 49
1950.36 48
1950.46 47
1950.56 46
1950.66 46
1950.77 46
1950.87 46
1950.97 45
1951.07 44
1951.17 42
1951.27 41
1951.37 40
1951.47 40
1951.57 42
1951.67 45
1951.78 49
1951.88 53
1951.98 56
1952.08 58
1952.18 59
1952.28 59
1952.38 56
1952.48 53
1952.58 50
1952.69 46
1952.79 42
1952.89 39
1952.99 36
1953.09 32
1953.19 29
1953.29 25
1953.39 22
1953.49 20
1953.60 18
1953.70 18
1953.80 18
1953.90 19
1954.00 21
1954.10 23
1954.20 24
1954.30 26
1954.40 27
1954.51 28
1954.61 28
1954.71 27
1954.81 26
1954.91 25
1955.01 23
1955.11 21
1955.21 20
1955.31 18
1955.42 16
1955.52 15
1955.62 14
1955.72 13
1955.82 12
1955.92 10
1956.02 9
1956.12 8
1956.22 6
1956.33 4
1956.43 1
1956.53 0
1956.63 0
1956.73 0
1956.83 0
1956.93 0
1957.03 0
1957.14 2
1957.24 6
1957.34 10
1957.44 14
1957.54 16
1957.64 17
1957.74 17
1957.84 14
1957.95 11
1958.05 6
1958.15 2
1958.25 0
1958.35 0
1958.45 0
1958.55 0
1958.65 0
1958.76 0
1958.86 0
1958.96 0
1959.06 2
1959.16 5
1959.26 8
1959.36 10
1959.46 12
1959.57 13
1959.67 13
1959.77 14
1959.87 15
1959.97 17
1960.07 18
1960.17 20
1960.27 23
1960.38 25
1960.48 28
1960.58 30
1960.68 33
1960.78 36
1960.88 38
1960.98 40
1961.08 40
1961.19 37
1961.29 33
1961.39 28
1961.49 20
1961.59 13
1961.69 6
1961.79 1
1961.89 0
1962.00 0
1962.10 4
1962.20 10
1962.30 17
1962.40 24
1962.50 31
1962.60 36
1962.71 39
1962.81 41
1962.91 40
1963.01 39
1963.11 36
1963.21 33
1963.31 31
1963.41 29
1963.52 28
1963.62 29
1963.72 31
1963.82 34
1963.92 37
1964.02 41
1964.12 45
1964.23 48
1964.33 50
1964.43 51
1964.53 51
1964.63 48
1964.73 44
1964.83 39
1964.94 32
1965.04 26
1965.14 20
1965.24 17
1965.34 16
1965.44 18
1965.54 23
1965.65 28
1965.75 35
1965.85 42
1965.95 48
1966.05 52
1966.15 55
1966.25 56
1966.36 56
1966.46 55
1966.56 54
1966.66 52
1966.76 52
1966.86 52
1966.96 53
1967.07 55
1967.17 57
1967.27 60
1967.37 63
1967.47 67
1967.57 70
1967.67 73
1967.78 75
1967.88 76
1967.98 76
1968.08 75
1968.18 73
1968.28 71
1968.38 68
1968.49 63
1968.59 58
1968.69 52
1968.79 45
1968.89 38
1968.99 31
1969.10 26
1969.20 23
1969.30 21
1969.40 21
1969.50 23
1969.60 25
1969.70 27
1969.81 28
1969.91 28
1970.01 27
1970.11 25
1970.21 22
1970.31 19
1970.42 16
1970.52 15
1970.62 15
1970.72 16
1970.82 19
1970.92 22
1971.02 24
1971.13 26
1971.23 26
1971.33 25
1971.43 24
1971.53 22
1971.63 22
1971.74 22
1971.84 24
1971.94 27
1972.04 30
1972.14 32
1972.24 33
1972.34 32
1972.45 31
1972.55 30
1972.65 29
1972.75 28
1972.85 28
1972.95 28
1973.06 29
1973.16 29
1973.26 30
1973.36 32
1973.46 34
1973.56 36
1973.67 40
1973.77 43
1973.87 46
1973.97 49
1974.07 51
1974.17 54
1974.28 55
1974.38 57
1974.48 57
1974.58 57
1974.68 57
1974.78 56
1974.89 54
1974.99 52
1975.09 49
1975.19 46
1975.29 44
1975.39 42
1975.50 41
1975.60 41
1975.70 41
1975.80 42
1975.90 44
1976.00 46
1976.11 47
1976.21 47
1976.31 46
1976.41 44
1976.51 40
1976.61 36
1976.72 32
1976.82 28
1976.92 25
1977.02 23
1977.12 20
1977.22 18
1977.33 16
1977.43 13
1977.53 10
1977.63 7
1977.73 5
1977.83 3
1977.94 2
1978.04 1
1978.14 2
1978.24 3
1978.34 4
1978.45 6
1978.55 7
1978.65 9
1978.75 10
1978.85 11
1978.95 12
1979.06 12
1979.16 13
1979.26 13
1979.36 14
1979.46 16
1979.56 18
1979.67 21
1979.77 25
1979.87 29
1979.97 33
1980.07 37
1980.18 41
1980.28 43
1980.38 45
1980.48 45
1980.58 44
1980.68 42
1980.79 39
1980.89 36
1980.99 32
1981.09 28
1981.19 26
1981.30 23
1981.40 21
1981.50 19
1981.60 16
1981.70 12
1981.80 7
1981.91 1
1982.01 0
1982.11 0
1982.21 0
1982.31 0
1982.42 0
1982.52 0
1982.62 4
1982.72 11
1982.82 18
1982.92 25
1983.03 31
1983.13 36
1983.23 40
1983.33 45
1983.43 49
1983.54 53
1983.64 56
1983.74 57
1983.84 56
1983.94 53
1984.05 49
1984.15 45
1984.25 40
1984.35 36
1984.45 33
1984.56 30
1984.66 28
1984.76 25
1984.86 23
1984.96 21
1985.06 19
1985.17 17
1985.27 17
1985.37 17
1985.47 18
1985.57 19
1985.68 20
1985.78 22
1985.88 25
1985.98 28
1986.08 31
1986.19 34
1986.29 36
1986.39 37
1986.49 36
1986.59 34
1986.70 31
1986.80 28
1986.90 26
1987.00 25
1987.10 25
1987.21 25
1987.31 25
1987.41 26
1987.51 26
1987.61 26
1987.72 26
1987.82 26
1987.92 28
1988.02 29
1988.12 32
1988.23 34
1988.33 36
1988.43 37
1988.53 38
1988.63 37
1988.74 36
1988.84 33
1988.94 31
1989.04 31
1989.14 32
1989.25 36
1989.35 42
1989.45 49
1989.55 57
1989.65 64
1989.76 69
1989.86 73
1989.96 74
1990.06 75
1990.16 74
1990.27 74
1990.37 72
1990.47 71
1990.57 68
1990.67 64
1990.78 59
1990.88 54
1990.98 48
1991.08 42
1991.18 36
1991.29 30
1991.39 25
1991.49 20
1991.59 14
1991.70 9
1991.80 3
1991.90 0
1992.00 0
1992.10 0
1992.21 0
1992.31 0
1992.41 0
1992.51 0
1992.61 0
1992.72 3
1992.82 7
1992.92 11
1993.02 13
1993.12 16
1993.23 18
1993.33 20
1993.43 21
1993.53 23
1993.64 24
1993.74 25
1993.84 26
1993.94 27
1994.04 28
1994.15 29
1994.25 30
1994.35 31
1994.45 31
1994.55 30
1994.66 28
1994.76 26
1994.86 23
1994.96 20
1995.07 17
1995.17 14
1995.27 12
1995.37 10
1995.47 10
1995.58 10
1995.68 11
1995.78 12
1995.88 12
1995.99 12
1996.09 11
1996.19 10
1996.29 9
1996.39 8
1996.50 8
1996.60 8
1996.70 10
1996.80 11
1996.91 13
1997.01 15
1997.11 17
1997.21 19
1997.31 22
1997.42 24
1997.52 27
1997.62 29
1997.72 31
1997.83 33
1997.93 36
1998.03 39
1998.13 43
1998.23 47
1998.34 51
1998.44 54
1998.54 56
1998.64 55
1998.75 53
1998.85 50
1998.95 45
1999.05 41
1999.15 35
1999.26 29
1999.36 24
1999.46 18
1999.56 13
1999.67 9
1999.77 7
1999.87 7
1999.97 9
2000.08 13
2000.18 17
2000.28 20
2000.38 23
2000.48 25
2000.59 27
2000.69 28
2000.79 29
2000.89 32
2001.00 35
2001.10 38
2001.20 41
2001.30 44
2001.41 45
2001.51 45
2001.61 43
2001.71 40
2001.82 36
2001.92 31
2002.02 25
2002.12 19
2002.22 13
2002.33 8
2002.43 4
2002.53 2
2002.63 0
2002.74 1
2002.84 3
2002.94 7
2003.04 13
2003.15 20
2003.25 28
2003.35 36
2003.45 44
2003.56 50
2003.66 55
2003.76 59
2003.86 61
2003.97 62
2004.07 61
2004.17 60
2004.27 59
2004.37 56
2004.48 52
2004.58 47
2004.68 43
2004.78 39
2004.89 35
2004.99 33
2005.09 32
2005.19 33
2005.30 34
2005.40 35
2005.50 36
2005.60 36
2005.71 37
2005.81 36
2005.91 35
2006.01 33
2006.12 31
2006.22 28
2006.32 27
2006.42 26
2006.53 26
2006.63 27
2006.73 28
2006.83 28
2006.94 27
2007.04 25
2007.14 22
2007.24 19
2007.35 16
2007.45 14
2007.55 13
2007.65 14
2007.76 16
2007.86 18
2007.96 21
2008.06 25
2008.17 26
2008.27 27
2008.37 25
2008.47 22
2008.58 17
2008.68 11
2008.78 6
2008.88 1
2008.99 0
2009.09 0
2009.19 4
2009.29 10
2009.40 17
2009.50 25
2009.60 33
2009.70 39
2009.81 44
2009.91 46
2010.01 46
2010.11 45
2010.22 44
2010.32 42
2010.42 41
2010.52 40
2010.63 39
2010.73 38
2010.83 38
2010.93 37
2011.04 37
2011.14 38
2011.24 40
2011.35 42
2011.45 45
2011.55 49
2011.65 51
2011.76 54
2011.86 54
2011.96 54
2012.06 52
2012.17 49
2012.27 47
2012.37 45
2012.47 44
2012.58 45
2012.68 48
2012.78 52
2012.88 56
2012.99 60
2013.09 62
2013.19 61
2013.30 59
2013.40 55
2013.50 50
2013.60 46
2013.71 44
2013.81 42
2013.91 42
2014.01 42
2014.12 41
2014.22 40
2014.32 39
2014.42 38
2014.53 38
2014.63 39
2014.73 42
2014.84 45
2014.94 49
2015.04 52
2015.14 54
2015.25 55
2015.35 54
2015.45 52
2015.55 51
2015.66 49
2015.76 47
2015.86 44
2015.96 41
2016.07 38
2016.17 34
2016.27 31
2016.38 28
2016.48 27
2016.58 28
2016.68 31
2016.79 35
2016.89 38
2016.99 41
2017.09 41
2017.20 39
2017.30 35
2017.40 29
2017.51 24
2017.61 19
2017.71 16
2017.81 15
2017.92 15
2018.02 16
2018.12 16
2018.23 17
2018.33 17
2018.43 19
2018.53 21
2018.64 24
2018.74 29
2018.84 34
2018.94 40
2019.05 45
2019.15 49
2019.25 51
2019.36 51
2019.46 50
2019.56 48
2019.66 46
2019.77 44
2019.87 43
2019.97 44
2020.08 45
2020.18 47
2020.28 50
2020.38 53
2020.49 56
2020.59 59
2020.69 63
2020.80 66
2020.90 70
2021.00 75
2021.10 79
2021.21 83
2021.31 87
2021.41 88
2021.52 87
2021.62 84
2021.72 78
2021.82 70
2021.93 61
2022.03 52
2022.13 45
2022.24 39
2022.34 34
2022.44 31
2022.54 28
2022.65 27
2022.75 27
2022.85 27
2022.96 28
2023.06 30
2023.16 33
2023.26 35
2023.37 39
2023.47 42
2023.57 45
2023.68 47
2023.78 49
2023.88 49
2023.98 47
2024.09 44
2024.19 41
2024.29 38
2024.40 36
2024.50 35
2024.60 37
2024.71 39
2024.81 42
2024.91 45
2025.01 47
2025.12 47
2025.22 46
2025.32 44
2025.43 43
2025.53 42
2025.63 43
2025.73 45
2025.84 48
2025.94 51
2026.04 54
2026.15 57
2026.25 58
2026.35 57
2026.46 56
2026.56 55
2026.66 53
2026.76 51
2026.87 50
2026.97 50
2027.07 49
2027.18 49
2027.28 47
2027.38 45
2027.49 42
2027.59 39
2027.69 34
2027.79 30
2027.90 26
2028.00 23
2028.10 21
2028.21 18
2028.31 16
2028.41 14
2028.52 11
2028.62 9
2028.72 7
2028.82 6
2028.93 5
2029.03 5
2029.13 6
2029.24 6
2029.34 6
2029.44 7
2029.55 6
2029.65 6
2029.75 5
2029.86 3
2029.96 2
2030.06 1
2030.16 0
2030.27 0
2030.37 0
2030.47 0
2030.58 0
2030.68 0
2030.78 0
2030.89 0
2030.99 2
2031.09 5
2031.20 8
2031.30 10
2031.40 12
2031.50 12
2031.61 11
2031.71 10
2031.81 10
2031.92 10
2032.02 12
2032.12 17
2032.23 24
2032.33 32
2032.43 43
2032.54 53
2032.64 62
2032.74 69
2032.85 73
2032.95 72
2033.05 68
2033.15 61
2033.26 51
2033.36 41
2033.46 32
2033.57 23
2033.67 17
2033.77 12
2033.88 9
2033.98 8
2034.08 7
2034.19 7
2034.29 7
2034.39 7
2034.50 6
2034.60 5
2034.70 4
2034.81 4
2034.91 3
2035.01 4
2035.12 4
2035.22 5
2035.32 5
2035.42 5
2035.53 5
2035.63 5
2035.73 6
2035.84 9
2035.94 12
2036.04 17
2036.15 23
2036.25 28
2036.35 33
2036.46 36
2036.56 38
2036.66 38
2036.77 37
2036.87 36
2036.97 35
2037.08 34
2037.18 33
2037.28 32
2037.39 30
2037.49 29
2037.59 26
2037.70 24
2037.80 21
2037.90 17
2038.01 13
2038.11 9
2038.21 4
2038.32 1
2038.42 0
2038.52 0
2038.63 0
2038.73 0
2038.83 0
2038.94 4
2039.04 7
2039.14 11
2039.25 15
2039.35 19
2039.45 22
2039.56 23
2039.66 24
2039.76 23
2039.87 22
2039.97 21
2040.07 19
2040.18 19
2040.28 20
2040.38 21
2040.49 23
2040.59 25
2040.69 27
2040.80 29
2040.90 29
2041.00 29
2041.11 28
2041.21 26
2041.31 24
2041.42 23
2041.52 23
2041.62 25
2041.73 29
2041.83 34
2041.93 40
2042.04 46
2042.14 52
2042.24 57
2042.35 61
2042.45 63
2042.55 65
2042.66 65
2042.76 64
2042.86 62
2042.97 60
2043.07 58
2043.17 55
2043.28 52
2043.38 49
2043.48 47
2043.59 45
2043.69 43
2043.79 43
2043.90 43
2044.00 45
2044.10 47
2044.21 50
2044.31 51
2044.41 51
2044.52 49
2044.62 45
2044.72 40
2044.83 34
2044.93 28
2045.03 24
2045.14 22
2045.24 21
2045.35 21
2045.45 21
2045.55 22
2045.66 22
2045.76 22
2045.86 22
2045.97 21
2046.07 21
2046.17 21
2046.28 20
2046.38 19
2046.48 17
2046.59 14
2046.69 12
2046.79 10
2046.90 9
2047.00 10
2047.10 13
2047.21 16
2047.31 19
2047.42 23
2047.52 25
2047.62 28
2047.73 31
2047.83 34
2047.93 38
2048.04 43
2048.14 47
2048.24 51
2048.35 53
2048.45 53
2048.55 51
2048.66 49
2048.76 46
2048.86 44
2048.97 42
2049.07 42
2049.18 42
2049.28 43
2049.38 44
2049.49 44
2049.59 45
2049.69 45
2049.80 45
2049.90 44
2050.00 44
2050.11 45
2050.21 46
2050.31 48
2050.42 51
2050.52 54
2050.63 57
2050.73 59
2050.83 59
2050.94 58
2051.04 56
2051.14 53
2051.25 49
2051.35 45
2051.45 42
2051.56 39
2051.66 38
2051.77 36
2051.87 35
2051.97 33
2052.08 31
2052.18 28
2052.28 26
2052.39 23
2052.49 22
2052.59 23
2052.70 26
2052.80 31
2052.91 36
2053.01 42
2053.11 48
2053.22 53
2053.32 58
2053.42 64
2053.53 69
2053.63 73
2053.73 77
2053.84 79
2053.94 77
2054.05 73
2054.15 65
2054.25 56
2054.36 47
2054.46 40
2054.56 34
2054.67 32
2054.77 34
2054.87 38
2054.98 44
2055.08 51
2055.19 58
2055.29 65
2055.39 71
2055.50 75
2055.60 78
2055.70 78
2055.81 76
2055.91 72
2056.02 65
2056.12 57
2056.22 49
2056.33 41
2056.43 36
2056.53 33
2056.64 33
2056.74 35
2056.85 40
2056.95 46
2057.05 52
2057.16 57
2057.26 60
2057.36 62
2057.47 63
2057.57 64
2057.68 64
2057.78 64
2057.88 65
2057.99 64
2058.09 64
2058.19 63
2058.30 62
2058.40 61
2058.51 61
2058.61 61
2058.71 61
2058.82 62
2058.92 64
2059.03 67
2059.13 71
2059.23 74
2059.34 77
2059.44 79
2059.54 80
2059.65 80
2059.75 77
2059.86 72
2059.96 66
2060.06 59
2060.17 52
2060.27 45
2060.38 41
2060.48 39
2060.58 39
2060.69 42
2060.79 47
2060.89 52
2061.00 55
2061.10 57
2061.21 56
2061.31 53
2061.41 49
2061.52 45
2061.62 42
2061.73 42
2061.83 42
2061.93 43
2062.04 44
2062.14 44
2062.24 43
2062.35 41
2062.45 38
2062.56 35
2062.66 32
2062.76 29
2062.87 25
2062.97 21
2063.08 16
2063.18 11
2063.28 6
2063.39 2
2063.49 0
2063.60 0
2063.70 0
2063.80 0
2063.91 3
2064.01 7
2064.12 10
2064.22 13
2064.32 16
2064.43 17
2064.53 18
2064.63 18
2064.74 19
2064.84 19
2064.95 20
2065.05 22
2065.15 25
2065.26 29
2065.36 33
2065.47 37
2065.57 42
2065.67 45
2065.78 47
2065.88 48
2065.99 48
2066.09 47
2066.19 46
2066.30 45
2066.40 44
2066.51 44
2066.61 44
2066.71 44
2066.82 42
2066.92 39
2067.03 34
2067.13 28
2067.23 22
2067.34 16
2067.44 11
2067.55 8
2067.65 8
2067.75 9
2067.86 13
2067.96 17
2068.07 22
2068.17 27
2068.27 30
2068.38 32
2068.48 32
2068.59 31
2068.69 29
2068.80 26
2068.90 22
2069.00 19
2069.11 17
2069.21 16
2069.32 16
2069.42 17
2069.52 19
2069.63 21
2069.73 24
2069.84 26
2069.94 28
2070.04 29
2070.15 30
2070.25 30
2070.36 31
2070.46 33
2070.56 36
2070.67 41
2070.77 45
2070.88 50
2070.98 55
2071.08 59
2071.19 61
2071.29 62
2071.40 61
2071.50 59
2071.61 56
2071.71 53
2071.81 51
2071.92 50
2072.02 50
2072.13 51
2072.23 52
2072.33 54
2072.44 55
2072.54 55
2072.65 53
2072.75 50
2072.86 45
2072.96 38
2073.06 31
2073.17 25
2073.27 19
2073.38 15
2073.48 14
2073.58 14
2073.69 17
2073.79 22
2073.90 26
2074.00 31
2074.11 34
2074.21 36
2074.31 37
2074.42 38
2074.52 38
2074.63 39
2074.73 41
2074.83 41
2074.94 41
2075.04 40
2075.15 38
2075.25 36
2075.36 35
2075.46 34
2075.56 34
2075.67 34
2075.77 33
2075.88 32
2075.98 29
2076.09 26
2076.19 24
2076.29 21
2076.40 20
2076.50 20
2076.61 21
2076.71 22
2076.82 24
2076.92 26
2077.02 27
2077.13 28
2077.23 28
2077.34 28
2077.44 28
2077.55 27
2077.65 28
2077.75 28
2077.86 30
2077.96 33
2078.07 37
2078.17 42
2078.28 46
2078.38 50
2078.48 52
2078.59 54
2078.69 54
2078.80 54
2078.90 53
2079.01 52
2079.11 50
2079.21 49
2079.32 48
2079.42 46
2079.53 45
2079.63 43
2079.74 43
2079.84 43
2079.94 44
2080.05 47
2080.15 51
2080.26 56
2080.36 61
2080.47 65
2080.57 68
2080.67 69
2080.78 69
2080.88 68
2080.99 66
2081.09 65
2081.20 64
2081.30 63
2081.41 62
2081.51 60
2081.61 57
2081.72 54
2081.82 50
2081.93 46
2082.03 43
2082.14 41
2082.24 39
2082.34 38
2082.45 36
2082.55 35
2082.66 34
2082.76 33
2082.87 32
2082.97 32
2083.08 31
2083.18 32
2083.28 32
2083.39 33
2083.49 35
2083.60 37
2083.70 41
2083.81 44
2083.91 49
2084.02 53
2084.12 57
2084.22 60
2084.33 63
2084.43 64
2084.54 63
2084.64 61
2084.75 59
2084.85 56
2084.96 53
2085.06 50
2085.16 47
2085.27 45
2085.37 42
2085.48 39
2085.58 37
2085.69 34
2085.79 32
2085.90 32
2086.00 32
2086.10 33
2086.21 36
2086.31 38
2086.42 41
2086.52 43
2086.63 44
2086.73 45
2086.84 46
2086.94 46
2087.05 46
2087.15 46
2087.25 46
2087.36 46
2087.46 46
2087.57 46
2087.67 46
2087.78 46
2087.88 45
2087.99 43
2088.09 41
2088.20 38
2088.30 35
2088.40 31
2088.51 28
2088.61 26
2088.72 26
2088.82 26
2088.93 27
2089.03 29
2089.14 31
2089.24 32
2089.35 34
2089.45 34
2089.55 34
2089.66 34
2089.76 32
2089.87 29
2089.97 25
2090.08 19
2090.18 14
2090.29 9
2090.39 5
2090.50 2
2090.60 2
2090.71 2
2090.81 2
2090.91 2
2091.02 1
2091.12 0
2091.23 0
2091.33 0
2091.44 0
2091.54 0
2091.65 0
2091.75 2
2091.86 9
2091.96 17
2092.07 25
2092.17 32
2092.27 38
2092.38 43
2092.48 48
2092.59 52
2092.69 56
2092.80 60
2092.90 65
2093.01 71
2093.11 76
2093.22 81
2093.32 85
2093.43 88
2093.53 89
2093.64 88
2093.74 86
2093.84 82
2093.95 76
2094.05 69
2094.16 63
2094.26 57
2094.37 52
2094.47 50
2094.58 49
2094.68 52
2094.79 57
2094.89 63
2095.00 70
2095.10 77
2095.21 83
2095.31 88
2095.42 89
2095.52 89
2095.62 88
2095.73 85
2095.83 83
2095.94 81
2096.04 81
2096.15 82
2096.25 84
2096.36 86
2096.46 88
2096.57 89
2096.67 90
2096.78 89
2096.88 88
2096.99 87
2097.09 85
2097.20 83
2097.30 81
2097.41 78
2097.51 74
2097.61 70
2097.72 65
2097.82 60
2097.93 56
2098.03 55
2098.14 56
2098.24 59
2098.35 65
2098.45 72
2098.56 78
2098.66 83
2098.77 84
2098.87 83
2098.98 78
2099.08 72
2099.19 64
2099.29 56
2099.40 49
2099.50 42
2099.61 37
2099.71 33
2099.82 31
2099.92 30
2100.03 31
2100.13 34
2100.24 37
2100.34 40
2100.44 44
2100.55 47
2100.65 49
2100.76 51
2100.86 52
2100.97 53
2101.07 55
2101.18 56
2101.28 58
2101.39 59
2101.49 61
2101.60 62
2101.70 62
2101.81 61
2101.91 58
2102.02 54
2102.12 48
2102.23 42
2102.33 37
2102.44 32
2102.54 28
2102.65 25
2102.75 23
2102.86 22
2102.96 22
2103.07 22
2103.17 21
2103.28 20
2103.38 19
2103.49 17
2103.59 16
2103.70 14
2103.80 12
2103.91 12
2104.01 12
2104.12 13
2104.22 14
2104.33 16
2104.43 18
2104.54 20
2104.64 21
2104.75 24
2104.85 26
2104.96 30
2105.06 35
2105.17 40
2105.27 44
2105.38 48
2105.48 51
2105.59 52
2105.69 52
2105.80 52
2105.90 50
2106.01 48
2106.11 46
2106.22 43
2106.32 40
2106.43 36
2106.53 32
2106.64 28
2106.74 22
2106.85 16
2106.95 10
2107.06 4
2107.16 0
2107.27 0
2107.37 0
2107.48 0
2107.58 0
2107.69 0
2107.79 0
2107.90 3
2108.00 6
2108.11 8
2108.21 9
2108.32 7
2108.42 5
2108.53 1
2108.63 0
2108.74 0
2108.84 0
2108.95 0
2109.05 0
2109.16 0
2109.26 3
2109.37 10
2109.47 17
2109.58 25
2109.68 34
2109.79 44
2109.89 53
2110.00 61
2110.10 68
2110.21 73
2110.31 75
2110.42 75
2110.52 72
2110.63 67
2110.73 60
2110.84 52
2110.94 44
2111.05 36
2111.15 30
2111.26 26
2111.36 23
2111.47 23
2111.57 25
2111.68 28
2111.78 31
2111.89 34
2111.99 37
2112.10 38
2112.21 40
2112.31 41
2112.42 42
2112.52 43
2112.63 45
2112.73 48
2112.84 51
2112.94 54
2113.05 58
2113.15 62
2113.26 65
2113.36 67
2113.47 67
2113.57 66
2113.68 63
2113.78 58
2113.89 53
2113.99 48
2114.10 43
2114.20 41
2114.31 40
2114.41 40
2114.52 41
2114.62 43
2114.73 44
2114.83 44
2114.94 42
2115.04 38
2115.15 33
2115.26 26
2115.36 19
2115.47 12
2115.57 5
2115.68 1
2115.78 0
2115.89 0
2115.99 0
2116.10 2
2116.20 6
2116.31 11
2116.41 16
2116.52 18
2116.62 19
2116.73 18
2116.83 14
2116.94 10
2117.04 5
2117.15 0
2117.26 0
2117.36 0
2117.47 0
2117.57 0
2117.68 0
2117.78 0
2117.89 6
2117.99 14
2118.10 22
2118.20 30
2118.31 36
2118.41 41
2118.52 44
2118.62 45
2118.73 44
2118.83 42
2118.94 39
2119.05 35
2119.15 31
2119.26 28
2119.36 25
2119.47 24
2119.57 24
2119.68 26
2119.78 28
2119.89 31
2119.99 32
2120.10 32
2120.20 30
2120.31 26
2120.41 22
2120.52 18
2120.63 14
2120.73 13
2120.84 13
2120.94 14
2121.05 15
2121.15 16
2121.26 15
2121.36 14
2121.47 12
2121.57 9
2121.68 7
2121.78 5
2121.89 4
2122.00 4
2122.10 5
2122.21 6
2122.31 6
2122.42 7
2122.52 8
2122.63 9
2122.73 11
2122.84 13
2122.94 15
2123.05 17
2123.15 19
2123.26 19
2123.37 19
2123.47 18
2123.58 17
2123.68 17
2123.79 19
2123.89 22
2124.00 26
2124.10 31
2124.21 37
2124.31 43
2124.42 48
2124.53 52
2124.63 55
2124.74 57
2124.84 58
2124.95 59
2125.05 58
2125.16 57
2125.26 56
2125.37 54
2125.47 52
2125.58 48
2125.69 45
2125.79 41
2125.90 36
2126.00 32
2126.11 27
2126.21 23
2126.32 19
2126.42 15
2126.53 13
2126.63 12
2126.74 12
2126.85 15
2126.95 18
2127.06 23
2127.16 29
2127.27 33
2127.37 38
2127.48 40
2127.58 42
2127.69 42
2127.80 42
2127.90 42
2128.01 41
2128.11 42
2128.22 42
2128.32 43
2128.43 43
2128.53 42
2128.64 40
2128.75 38
2128.85 36
2128.96 33
2129.06 31
2129.17 30
2129.27 30
2129.38 31
2129.48 33
2129.59 34
2129.70 35
2129.80 36
2129.91 37
2130.01 39
2130.12 41
2130.22 44
2130.33 48
2130.43 53
2130.54 57
2130.65 60
2130.75 62
2130.86 64
2130.96 65
2131.07 66
2131.17 68
2131.28 70
2131.39 72
2131.49 73
2131.60 72
2131.70 69
2131.81 65
2131.91 60
2132.02 54
2132.12 49
2132.23 45
2132.34 42
2132.44 40
2132.55 38
2132.65 35
2132.76 32
2132.86 30
2132.97 29
2133.08 28
2133.18 29
2133.29 30
2133.39 32
2133.50 34
2133.60 35
2133.71 35
2133.82 35
2133.92 34
2134.03 32
2134.13 31
2134.24 29
2134.34 26
2134.45 23
2134.56 20
2134.66 17
2134.77 15
2134.87 16
2134.98 20
2135.08 26
2135.19 34
2135.30 41
2135.40 48
2135.51 52
2135.61 53
2135.72 52
2135.82 48
2135.93 42
2136.04 36
2136.14 29
2136.25 22
2136.35 17
2136.46 13
2136.56 11
2136.67 11
2136.78 13
2136.88 18
2136.99 24
2137.09 31
2137.20 37
2137.30 42
2137.41 46
2137.52 47
2137.62 45
2137.73 41
2137.83 35
2137.94 27
2138.05 18
2138.15 10
2138.26 3
2138.36 0
2138.47 0
2138.57 0
2138.68 0
2138.79 0
2138.89 2
2139.00 6
2139.10 11
2139.21 15
2139.31 19
2139.42 21
2139.53 23
2139.63 24
2139.74 26
2139.84 27
2139.95 28
2140.06 28
2140.16 28
2140.27 28
2140.37 26
2140.48 24
2140.58 23
2140.69 22
2140.80 22
2140.90 24
2141.01 28
2141.11 33
2141.22 38
2141.33 43
2141.43 48
2141.54 52
2141.64 56
2141.75 59
2141.86 61
2141.96 63
2142.07 62
2142.17 60
2142.28 56
2142.38 50
2142.49 43
2142.60 35
2142.70 29
2142.81 24
2142.91 22
2143.02 21
2143.13 23
2143.23 27
2143.34 31
2143.44 35
2143.55 38
2143.66 41
2143.76 42
2143.87 42
2143.97 41
2144.08 40
2144.19 39
2144.29 38
2144.40 37
2144.50 35
2144.61 34
2144.72 33
2144.82 33
2144.93 34
2145.03 37
2145.14 40
2145.24 43
2145.35 46
2145.46 46
2145.56 45
2145.67 43
2145.77 39
2145.88 36
2145.99 34
2146.09 33
2146.20 33
2146.30 34
2146.41 34
2146.52 34
2146.62 33
2146.73 33
2146.83 33
2146.94 34
2147.05 35
2147.15 37
2147.26 39
2147.36 40
2147.47 40
2147.58 39
2147.68 36
2147.79 34
2147.89 31
2148.00 28
2148.11 26
2148.21 24
2148.32 22
2148.43 20
2148.53 19
2148.64 18
2148.74 18
2148.85 20
2148.96 22
2149.06 24
2149.17 26
2149.27 27
2149.38 27
2149.49 24
2149.59 20
2149.70 13
2149.80 6
2149.91 0
2150.02 0
2150.12 0
2150.23 0
2150.33 0
2150.44 0
2150.55 0
2150.65 0
2150.76 1
2150.87 6
2150.97 10
2151.08 13
2151.18 17
2151.29 21
2151.40 24
2151.50 27
2151.61 31
2151.71 33
2151.82 35
2151.93 37
2152.03 37
2152.14 37
2152.24 36
2152.35 35
2152.46 33
2152.56 31
2152.67 29
2152.78 27
2152.88 25
2152.99 25
2153.09 25
2153.20 26
2153.31 29
2153.41 32
2153.52 36
2153.62 41
2153.73 46
2153.84 51
2153.94 56
2154.05 59
2154.16 61
2154.26 62
2154.37 61
2154.47 59
2154.58 55
2154.69 52
2154.79 48
2154.90 45
2155.01 42
2155.11 41
2155.22 41
2155.32 42
2155.43 43
2155.54 43
2155.64 44
2155.75 44
2155.86 44
2155.96 44
2156.07 43
2156.17 43
2156.28 42
2156.39 42
2156.49 42
2156.60 42
2156.70 42
2156.81 40
2156.92 38
2157.02 35
2157.13 31
2157.24 27
2157.34 23
2157.45 20
2157.56 17
2157.66 16
2157.77 14
2157.87 12
2157.98 11
2158.09 9
2158.19 6
2158.30 5
2158.41 3
2158.51 3
2158.62 4
2158.72 6
2158.83 8
2158.94 10
2159.04 10
2159.15 9
2159.26 7
2159.36 5
2159.47 3
2159.57 2
2159.68 4
2159.79 8
2159.89 13
2160.00 20
2160.11 26
2160.21 31
2160.32 35
2160.43 36
2160.53 37
2160.64 36
2160.74 35
2160.85 34
2160.96 35
2161.06 38
2161.17 42
2161.28 48
2161.38 53
2161.49 58
2161.60 61
2161.70 62
2161.81 60
2161.91 57
2162.02 53
2162.13 51
2162.23 50
2162.34 52
2162.45 58
2162.55 65
2162.66 74
2162.77 82
2162.87 89
2162.98 94
2163.08 96
2163.19 95
2163.30 91
2163.40 84
2163.51 75
2163.62 65
2163.72 54
2163.83 44
2163.94 34
2164.04 25
2164.15 18
2164.26 14
2164.36 13
2164.47 15
2164.57 20
2164.68 28
2164.79 36
2164.89 44
2165.00 49
2165.11 51
2165.21 51
2165.32 49
2165.43 47
2165.53 46
2165.64 46
2165.75 47
2165.85 50
2165.96 52
2166.07 53
2166.17 53
2166.28 51
2166.38 48
2166.49 45
2166.60 41
2166.70 38
2166.81 36
2166.92 34
2167.02 33
2167.13 32
2167.24 31
2167.34 31
2167.45 30
2167.56 29
2167.66 28
2167.77 27
2167.88 26
2167.98 25
2168.09 24
2168.20 24
2168.30 25
2168.41 26
2168.52 28
2168.62 31
2168.73 33
2168.83 35
2168.94 36
2169.05 35
2169.15 33
2169.26 29
2169.37 24
2169.47 19
2169.58 13
2169.69 8
2169.79 4
2169.90 1
2170.01 0
2170.11 0
2170.22 0
2170.33 0
2170.43 0
2170.54 0
2170.65 0
2170.75 0
2170.86 2
2170.97 5
2171.07 7
2171.18 8
2171.29 8
2171.39 8
2171.50 8
2171.61 8
2171.71 9
2171.82 11
2171.93 13
2172.03 15
2172.14 17
2172.25 18
2172.35 18
2172.46 18
2172.57 17
2172.67 18
2172.78 19
2172.89 21
2172.99 24
2173.10 27
2173.21 29
2173.31 31
2173.42 33
2173.53 34
2173.63 34
2173.74 35
2173.85 35
2173.95 35
2174.06 34
2174.17 32
2174.27 30
2174.38 27
2174.49 25
2174.59 23
2174.70 23
2174.81 24
2174.91 26
2175.02 28
2175.13 29
2175.23 30
2175.34 30
2175.45 30
2175.55 28
2175.66 27
2175.77 24
2175.87 21
2175.98 17
2176.09 12
2176.19 7
2176.30 2
2176.41 0
2176.51 0
2176.62 0
2176.73 2
2176.83 5
2176.94 9
2177.05 12
2177.15 14
2177.26 15
2177.37 15
2177.47 15
2177.58 14
2177.69 14
2177.79 13
2177.90 13
2178.01 12
2178.12 12
2178.22 13
2178.33 14
2178.44 16
2178.54 20
2178.65 24
2178.76 29
2178.86 33
2178.97 36
2179.08 38
2179.18 38
2179.29 36
2179.40 33
2179.50 29
2179.61 25
2179.72 21
2179.82 17
2179.93 15
2180.04 13
2180.14 13
2180.25 14
2180.36 16
2180.46 17
2180.57 19
2180.68 21
2180.79 21
2180.89 22
2181.00 21
2181.11 20
2181.21 19
2181.32 18
2181.43 16
2181.53 14
2181.64 12
2181.75 10
2181.85 10
2181.96 12
2182.07 14
2182.17 18
2182.28 22
2182.39 26
2182.50 28
2182.60 28
2182.71 27
2182.82 24
2182.92 19
2183.03 15
2183.14 12
2183.24 10
2183.35 10
2183.46 11
2183.56 14
2183.67 17
2183.78 20
2183.89 21
2183.99 20
2184.10 17
2184.21 13
2184.31 8
2184.42 4
2184.53 0
2184.63 0
2184.74 0
2184.85 0
2184.95 0
2185.06 0
2185.17 0
2185.28 1
2185.38 2
2185.49 4
2185.60 5
2185.70 5
2185.81 4
2185.92 2
2186.02 0
2186.13 0
2186.24 0
2186.35 0
2186.45 0
2186.56 5
2186.67 12
2186.77 21
2186.88 30
2186.99 37
2187.09 42
2187.20 44
2187.31 43
2187.42 40
2187.52 35
2187.63 30
2187.74 26
2187.84 22
2187.95 20
2188.06 19
2188.16 20
2188.27 21
2188.38 24
2188.49 26
2188.59 30
2188.70 32
2188.81 35
2188.91 36
2189.02 36
2189.13 35
2189.23 33
2189.34 30
2189.45 27
2189.56 24
2189.66 21
2189.77 18
2189.88 17
2189.98 16
2190.09 16
2190.20 18
2190.31 21
2190.41 24
2190.52 28
2190.63 32
2190.73 37
2190.84 41
2190.95 47
2191.05 54
2191.16 61
2191.27 69
2191.38 75
2191.48 80
2191.59 81
2191.70 80
2191.80 77
2191.91 71
2192.02 65
2192.13 58
2192.23 52
2192.34 47
2192.45 43
2192.55 39
2192.66 35
2192.77 31
2192.88 26
2192.98 20
2193.09 14
2193.20 8
2193.30 2
2193.41 0
2193.52 0
2193.63 0
2193.73 0
2193.84 0
2193.95 0
2194.05 0
2194.16 6
2194.27 16
2194.38 27
2194.48 39
2194.59 50
2194.70 59
2194.81 66
2194.91 69
2195.02 70
2195.13 68
2195.23 66
2195.34 63
2195.45 59
2195.56 56
2195.66 53
2195.77 50
2195.88 47
2195.98 44
2196.09 40
2196.20 37
2196.31 34
2196.41 31
2196.52 28
2196.63 25
2196.73 22
2196.84 20
2196.95 18
2197.06 17
2197.16 16
2197.27 16
2197.38 16
2197.49 16
2197.59 17
2197.70 19
2197.81 22
2197.91 25
2198.02 28
2198.13 32
2198.24 34
2198.34 35
2198.45 35
2198.56 33
2198.67 30
2198.77 26
2198.88 22
2198.99 19
2199.09 16
2199.20 14
2199.31 14
2199.42 14
2199.52 14
2199.63 14
2199.74 13
2199.85 11
2199.95 9
2200.06 6
2200.17 4
2200.28 2
2200.38 2
2200.49 2
2200.60 4
2200.70 7
2200.81 11
2200.92 14
2201.03 18
2201.13 21
2201.24 22
2201.35 22
2201.46 21
2201.56 20
2201.67 18
2201.78 18
2201.89 18
2201.99 20
2202.10 22
2202.21 24
2202.31 24
2202.42 23
2202.53 20
2202.64 16
2202.74 11
2202.85 7
2202.96 4
2203.07 2
2203.17 2
2203.28 1
2203.39 2
2203.50 2
2203.60 2
2203.71 3
2203.82 4
2203.93 6
2204.03 8
2204.14 10
2204.25 12
2204.36 13
2204.46 14
2204.57 13
2204.68 11
2204.79 8
2204.89 4
2205.00 0
2205.11 0
2205.21 0
2205.32 0
2205.43 0
2205.54 0
2205.64 0
2205.75 0
2205.86 2
2205.97 9
2206.07 17
2206.18 23
2206.29 29
2206.40 32
2206.50 34
2206.61 33
2206.72 31
2206.83 29
2206.93 28
2207.04 27
2207.15 27
2207.26 28
2207.36 30
2207.47 31
2207.58 31
2207.69 30
2207.79 28
2207.90 25
2208.01 23
2208.12 22
2208.22 22
2208.33 22
2208.44 23
2208.55 24
2208.65 24
2208.76 23
2208.87 21
2208.98 19
2209.08 16
2209.19 14
2209.30 12
2209.41 10
2209.51 10
2209.62 11
2209.73 12
2209.84 15
2209.95 19
2210.05 23
2210.16 29
2210.27 35
2210.38 40
2210.48 45
2210.59 49
2210.70 51
2210.81 52
2210.91 52
2211.02 53
2211.13 53
2211.24 54
2211.34 57
2211.45 60
2211.56 64
2211.67 68
2211.77 73
2211.88 78
2211.99 82
2212.10 86
2212.20 89
2212.31 90
2212.42 89
2212.53 87
2212.64 83
2212.74 78
2212.85 73
2212.96 68
2213.07 63
2213.17 60
2213.28 59
2213.39 58
2213.50 59
2213.60 60
2213.71 61
2213.82 61
2213.93 60
2214.03 59
2214.14 56
2214.25 54
2214.36 51
2214.47 48
2214.57 46
2214.68 44
2214.79 43
2214.90 43
2215.00 44
2215.11 45
2215.22 46
2215.33 46
2215.43 46
2215.54 46
2215.65 46
2215.76 45
2215.87 45
2215.97 46
2216.08 47
2216.19 47
2216.30 46
2216.40 43
2216.51 38
2216.62 32
2216.73 26
2216.83 20
2216.94 17
2217.05 16
2217.16 19
2217.27 24
2217.37 31
2217.48 38
2217.59 45
2217.70 51
2217.80 54
2217.91 55
2218.02 54
2218.13 50
2218.24 46
2218.34 40
2218.45 35
2218.56 30
2218.67 26
2218.77 23
2218.88 21
2218.99 21
2219.10 22
2219.21 24
2219.31 26
2219.42 29
2219.53 31
2219.64 33
2219.74 33
2219.85 32
2219.96 30
2220.07 28
2220.18 25
2220.28 23
2220.39 22
2220.50 22
2220.61 23
2220.71 24
2220.82 27
2220.93 30
2221.04 33
2221.15 35
2221.25 37
2221.36 39
2221.47 41
2221.58 43
2221.69 46
2221.79 49
2221.90 53
2222.01 56
2222.12 59
2222.22 61
2222.33 61
2222.44 59
2222.55 57
2222.66 55
2222.76 54
2222.87 55
2222.98 57
2223.09 61
2223.20 67
2223.30 74
2223.41 80
2223.52 86
2223.63 91
2223.73 94
2223.84 95
2223.95 96
2224.06 95
2224.17 94
2224.27 92
2224.38 90
2224.49 87
2224.60 82
2224.71 77
2224.81 71
2224.92 64
2225.03 57
2225.14 52
2225.25 48
2225.35 47
2225.46 47
2225.57 50
2225.68 54
2225.79 58
2225.89 62
2226.00 65
2226.11 66
2226.22 66
2226.33 65
2226.43 61
2226.54 57
2226.65 52
2226.76 48
2226.86 44
2226.97 43
2227.08 44
2227.19 46
2227.30 50
2227.40 54
2227.51 58
2227.62 60
2227.73 61
2227.84 61
2227.94 59
2228.05 58
2228.16 57
2228.27 57
2228.38 58
2228.48 60
2228.59 61
2228.70 63
2228.81 66
2228.92 67
2229.02 69
2229.13 71
2229.24 71
2229.35 71
2229.46 70
2229.57 69
2229.67 65
2229.78 61
2229.89 55
2230.00 48
2230.11 40
2230.21 31
2230.32 22
2230.43 14
2230.54 8
2230.65 3
2230.75 0
2230.86 0
2230.97 0
2231.08 0
2231.19 0
2231.29 0
2231.40 0
2231.51 0
2231.62 0
2231.73 0
2231.83 0
2231.94 1
2232.05 3
2232.16 5
2232.27 7
2232.38 8
2232.48 8
2232.59 8
2232.70 8
2232.81 9
2232.92 10
2233.02 12
2233.13 14
2233.24 16
2233.35 17
2233.46 17
2233.56 16
2233.67 15
2233.78 14
2233.89 13
2234.00 11
2234.11 10
2234.21 8
2234.32 6
2234.43 5
2234.54 4
2234.65 5
2234.75 7
2234.86 11
2234.97 16
2235.08 21
2235.19 24
2235.29 27
2235.40 28
2235.51 28
2235.62 27
2235.73 26
2235.84 25
2235.94 25
2236.05 26
2236.16 27
2236.27 29
2236.38 30
2236.49 31
2236.59 31
2236.70 32
2236.81 32
2236.92 32
2237.03 33
2237.13 33
2237.24 34
2237.35 34
2237.46 35
2237.57 35
2237.68 35
2237.78 36
2237.89 37
2238.00 39
2238.11 41
2238.22 45
2238.32 49
2238.43 53
2238.54 57
2238.65 60
2238.76 62
2238.87 62
2238.97 61
2239.08 59
2239.19 56
2239.30 54
2239.41 53
2239.52 52
2239.62 52
2239.73 53
2239.84 55
2239.95 57
2240.06 59
2240.17 61
2240.27 64
2240.38 66
2240.49 69
2240.60 72
2240.71 77
2240.82 82
2240.92 88
2241.03 93
2241.14 95
2241.25 96
2241.36 93
2241.47 88
2241.57 81
2241.68 74
2241.79 67
2241.90 62
2242.01 59
2242.12 56
2242.22 55
2242.33 54
2242.44 53
2242.55 52
2242.66 52
2242.77 52
2242.87 52
2242.98 53
2243.09 53
2243.20 54
2243.31 55
2243.42 56
2243.52 57
2243.63 58
2243.74 60
2243.85 60
2243.96 61
2244.07 60
2244.17 58
2244.28 57
2244.39 55
2244.50 53
2244.61 52
2244.72 52
2244.82 53
2244.93 53
2245.04 54
2245.15 55
2245.26 56
2245.37 57
2245.48 59
2245.58 61
2245.69 63
2245.80 66
2245.91 69
2246.02 71
2246.13 73
2246.23 75
2246.34 76
2246.45 76
2246.56 76
2246.67 75
2246.78 73
2246.89 71
2246.99 68
2247.10 64
2247.21 59
2247.32 54
2247.43 47
2247.54 40
2247.64 33
2247.75 25
2247.86 18
2247.97 12
2248.08 7
2248.19 3
2248.30 1
2248.40 0
2248.51 1
2248.62 3
2248.73 6
2248.84 8
2248.95 10
2249.05 12
2249.16 13
2249.27 15
2249.38 17
2249.49 20
2249.60 23
2249.71 27
2249.81 31
2249.92 34
2250.03 36
2250.14 38
2250.25 39
2250.36 40
2250.47 42
2250.57 45
2250.68 50
2250.79 56
2250.90 64
2251.01 72
2251.12 80
2251.23 86
2251.33 91
2251.44 94
2251.55 94
2251.66 92
2251.77 89
2251.88 85
2251.99 80
2252.09 75
2252.20 69
2252.31 64
2252.42 59
2252.53 54
2252.64 50
2252.75 48
2252.85 47
2252.96 47
2253.07 48
2253.18 49
2253.29 50
2253.40 50
2253.51 50
2253.61 50
2253.72 49
2253.83 47
2253.94 45
2254.05 43
2254.16 40
2254.27 37
2254.38 34
2254.48 30
2254.59 26
2254.70 23
2254.81 20
2254.92 17
2255.03 15
2255.14 14
2255.24 14
2255.35 16
2255.46 19
2255.57 23
2255.68 29
2255.79 34
2255.90 39
2256.01 42
2256.11 42
2256.22 41
2256.33 39
2256.44 36
2256.55 34
2256.66 33
2256.77 34
2256.87 37
2256.98 42
2257.09 47
2257.20 52
2257.31 56
2257.42 60
2257.53 61
2257.64 61
2257.74 59
2257.85 56
2257.96 52
2258.07 47
2258.18 41
2258.29 34
2258.40 27
2258.51 21
2258.61 15
2258.72 12
2258.83 11
2258.94 12
2259.05 15
2259.16 19
2259.27 23
2259.38 28
2259.48 31
2259.59 34
2259.70 36
2259.81 38
2259.92 41
2260.03 44
2260.14 49
2260.25 54
2260.35 59
2260.46 64
2260.57 66
2260.68 66
2260.79 65
2260.90 62
2261.01 59
2261.12 56
2261.23 54
2261.33 54
2261.44 55
2261.55 55
2261.66 55
2261.77 54
2261.88 51
2261.99 48
2262.10 43
2262.20 38
2262.31 32
2262.42 27
2262.53 22
2262.64 18
2262.75 14
2262.86 12
2262.97 11
2263.08 11
2263.18 13
2263.29 16
2263.40 20
2263.51 26
2263.62 32
2263.73 38
2263.84 44
2263.95 48
2264.05 51
2264.16 51
2264.27 50
2264.38 47
2264.49 44
2264.60 41
2264.71 40
2264.82 41
2264.93 45
2265.03 49
2265.14 55
2265.25 61
2265.36 68
2265.47 74
2265.58 80
2265.69 86
2265.80 91
2265.91 95
2266.02 97
2266.12 97
2266.23 94
2266.34 88
2266.45 81
2266.56 73
2266.67 64
2266.78 56
2266.89 49
2267.00 44
2267.10 40
2267.21 39
2267.32 39
2267.43 39
2267.54 40
2267.65 41
2267.76 41
2267.87 39
2267.98 37
2268.09 34
2268.19 31
2268.30 27
2268.41 23
2268.52 19
2268.63 17
2268.74 15
2268.85 14
2268.96 15
2269.07 17
2269.18 18
2269.28 20
2269.39 22
2269.50 22
2269.61 23
2269.72 23
2269.83 23
2269.94 24
2270.05 25
2270.16 26
2270.27 28
2270.37 28
2270.48 27
2270.59 24
2270.70 19
2270.81 12
2270.92 5
2271.03 0
2271.14 0
2271.25 0
2271.36 0
2271.46 0
2271.57 0
2271.68 1
2271.79 5
2271.90 7
2272.01 8
2272.12 8
2272.23 7
2272.34 7
2272.45 8
2272.56 8
2272.66 7
2272.77 6
2272.88 3
2272.99 0
2273.10 0
2273.21 0
2273.32 0
2273.43 0
2273.54 0
2273.65 0
2273.76 6
2273.86 16
2273.97 27
2274.08 37
2274.19 46
2274.30 53
2274.41 58
2274.52 60
2274.63 59
2274.74 56
2274.85 52
2274.96 47
2275.06 43
2275.17 39
2275.28 37
2275.39 37
2275.50 37
2275.61 38
2275.72 39
2275.83 39
2275.94 39
2276.05 38
2276.16 38
2276.27 39
2276.37 40
2276.48 42
2276.59 44
2276.70 46
2276.81 46
2276.92 46
2277.03 44
2277.14 42
2277.25 40
2277.36 38
2277.47 37
2277.58 38
2277.69 40
2277.79 43
2277.90 46
2278.01 50
2278.12 53
2278.23 54
2278.34 54
2278.45 53
2278.56 50
2278.67 48
2278.78 44
2278.89 41
2279.00 38
2279.10 34
2279.21 29
2279.32 25
2279.43 20
2279.54 15
2279.65 12
2279.76 9
2279.87 9
2279.98 9
2280.09 11
2280.20 13
2280.31 16
2280.42 19
2280.53 22
2280.63 25
2280.74 28
2280.85 32
2280.96 37
2281.07 42
2281.18 47
2281.29 52
2281.40 56
2281.51 58
2281.62 58
2281.73 55
2281.84 51
2281.95 45
2282.06 38
2282.16 30
2282.27 23
2282.38 16
2282.49 10
2282.60 5
2282.71 2
2282.82 1
2282.93 1
2283.04 1
2283.15 3
2283.26 5
2283.37 9
2283.48 13
2283.59 19
2283.70 25
2283.80 30
2283.91 35
2284.02 37
2284.13 37
2284.24 36
2284.35 33
2284.46 31
2284.57 29
2284.68 29
2284.79 31
2284.90 33
2285.01 36
2285.12 37
2285.23 37
2285.34 36
2285.45 35
2285.55 35
2285.66 36
2285.77 40
2285.88 46
2285.99 53
2286.10 59
2286.21 64
2286.32 66
2286.43 65
2286.54 61
2286.65 57
2286.76 53
2286.87 50
2286.98 49
2287.09 50
2287.20 52
2287.31 54
2287.41 56
2287.52 57
2287.63 55
2287.74 51
2287.85 46
2287.96 39
2288.07 32
2288.18 24
2288.29 16
2288.40 8
2288.51 2
2288.62 0
2288.73 0
2288.84 0
2288.95 0
2289.06 0
2289.17 0
2289.28 0
2289.39 0
2289.49 2
2289.60 5
2289.71 9
2289.82 12
2289.93 16
2290.04 19
2290.15 22
2290.26 24
2290.37 25
2290.48 25
2290.59 24
2290.70 23
2290.81 23
2290.92 22
2291.03 21
2291.14 20
2291.25 19
2291.36 17
2291.47 15
2291.58 12
2291.68 10
2291.79 8
2291.90 8
2292.01 8
2292.12 9
2292.23 10
2292.34 11
2292.45 12
2292.56 13
2292.67 13
2292.78 14
2292.89 15
2293.00 16
2293.11 18
2293.22 22
2293.33 25
2293.44 29
2293.55 34
2293.66 38
2293.77 41
2293.88 43
2293.99 44
2294.10 44
2294.20 42
2294.31 40
2294.42 37
2294.53 32
2294.64 28
2294.75 23
2294.86 19
2294.97 15
2295.08 12
2295.19 10
2295.30 9
2295.41 9
2295.52 9
2295.63 9
2295.74 11
2295.85 13
2295.96 16
2296.07 19
2296.18 23
2296.29 26
2296.40 28
2296.51 28
2296.62 27
2296.73 24
2296.84 19
2296.95 14
2297.06 10
2297.17 8
2297.27 7
2297.38 8
2297.49 10
2297.60 12
2297.71 14
2297.82 16
2297.93 18
2298.04 19
2298.15 21
2298.26 24
2298.37 27
2298.48 31
2298.59 36
2298.70 40
2298.81 44
2298.92 47
2299.03 48
2299.14 48
2299.25 47
2299.36 44
2299.47 41
2299.58 39
2299.69 36
2299.80 35
2299.91 33
2300.02 32
2300.13 31
2300.24 30
2300.35 28
2300.46 26
2300.57 24
2300.68 22
2300.79 20
2300.90 18
2301.01 16
2301.12 15
2301.22 14
2301.33 14
2301.44 16
2301.55 19
2301.66 23
2301.77 28
2301.88 33
2301.99 36
2302.10 38
2302.21 38
2302.32 37
2302.43 34
2302.54 30
2302.65 27
2302.76 24
2302.87 21
2302.98 17
2303.09 14
2303.20 9
2303.31 4
2303.42 0
2303.53 0
2303.64 0
2303.75 0
2303.86 0
2303.97 0
2304.08 1
2304.19 5
2304.30 10
2304.41 14
2304.52 18
2304.63 21
2304.74 23
2304.85 24
2304.96 25
2305.07 25
2305.18 25
2305.29 26
2305.40 26
2305.51 27
2305.62 27
2305.73 27
2305.84 26
2305.95 24
2306.06 21
2306.17 18
2306.28 14
2306.39 11
2306.50 8
2306.61 6
2306.72 5
2306.83 6
2306.94 9
2307.05 12
2307.16 16
2307.27 19
2307.38 21
2307.49 22
2307.60 22
2307.71 20
2307.82 18
2307.93 16
2308.04 15
2308.15 16
2308.26 18
2308.37 21
2308.48 26
2308.59 32
2308.70 36
2308.81 40
2308.92 41
2309.03 41
2309.14 39
2309.25 36
2309.36 33
2309.47 29
2309.57 26
2309.68 24
2309.79 23
2309.90 21
2310.01 20
2310.12 18
2310.23 17
2310.34 14
2310.45 11
2310.56 8
2310.67 6
2310.78 4
2310.89 4
2311.00 6
2311.11 9
2311.22 12
2311.33 16
2311.44 18
2311.55 18
2311.66 17
2311.77 16
2311.88 16
2311.99 17
2312.10 21
2312.22 26
2312.33 31
2312.44 36
2312.55 39
2312.66 40
2312.77 38
2312.88 34
2312.99 30
2313.10 26
2313.21 22
2313.32 21
2313.43 20
2313.54 21
2313.65 22
2313.76 25
2313.87 27
2313.98 30
2314.09 34
2314.20 38
2314.31 41
2314.42 44
2314.53 45
2314.64 46
2314.75 46
2314.86 46
2314.97 47
2315.08 48
2315.19 49
2315.30 50
2315.41 51
2315.52 52
2315.63 52
2315.74 50
2315.85 47
2315.96 42
2316.07 36
2316.18 29
2316.29 22
2316.40 14
2316.51 7
2316.62 2
2316.73 0
2316.84 0
2316.95 1
2317.06 5
2317.17 11
2317.28 18
2317.39 23
2317.50 28
2317.61 31
2317.72 32
2317.83 32
2317.94 31
2318.05 31
2318.16 32
2318.27 34
2318.38 36
2318.49 38
2318.60 39
2318.71 39
2318.82 36
2318.93 33
2319.04 28
2319.15 24
2319.26 20
2319.37 19
2319.48 19
2319.59 21
2319.70 25
2319.81 30
2319.92 35
2320.03 40
2320.14 46
2320.25 51
2320.36 55
2320.47 58
2320.59 61
2320.70 63
2320.81 64
2320.92 64
2321.03 64
2321.14 63
2321.25 61
2321.36 59
2321.47 56
2321.58 53
2321.69 49
2321.80 46
2321.91 42
2322.02 39
2322.13 35
2322.24 30
2322.35 26
2322.46 22
2322.57 19
2322.68 18
2322.79 20
2322.90 23
2323.01 28
2323.12 34
2323.23 39
2323.34 43
2323.45 46
2323.56 47
2323.67 47
2323.78 46
2323.89 45
2324.00 44
2324.11 43
2324.22 42
2324.33 40
2324.44 38
2324.56 35
2324.67 30
2324.78 25
2324.89 20
2325.00 16
2325.11 12
2325.22 9
2325.33 8
2325.44 9
2325.55 10
2325.66 11
2325.77 12
2325.88 12
2325.99 12
2326.10 13
2326.21 15
2326.32 20
2326.43 27
2326.54 37
2326.65 48
2326.76 60
2326.87 69
2326.98 75
2327.09 77
2327.20 75
2327.31 69
2327.42 61
2327.54 52
2327.65 44
2327.76 38
2327.87 34
2327.98 32
2328.09 31
2328.20 31
2328.31 32
2328.42 32
2328.53 31
2328.64 30
2328.75 28
2328.86 25
2328.97 22
2329.08 17
2329.19 11
2329.30 5
2329.41 0
2329.52 0
2329.63 0
2329.74 0
2329.85 0
2329.96 0
2330.07 0
2330.19 0
2330.30 2
2330.41 9
2330.52 17
2330.63 25
2330.74 32
2330.85 38
2330.96 43
2331.07 47
2331.18 49
2331.29 49
2331.40 48
2331.51 47
2331.62 45
2331.73 42
2331.84 39
2331.95 37
2332.06 35
2332.17 34
2332.28 34
2332.40 35
2332.51 37
2332.62 40
2332.73 42
2332.84 44
2332.95 45
2333.06 45
2333.17 45
2333.28 45
2333.39 45
2333.50 46
2333.61 48
2333.72 50
2333.83 53
2333.94 54
2334.05 55
2334.16 55
2334.27 54
2334.38 53
2334.50 52
2334.61 51
2334.72 50
2334.83 48
2334.94 46
2335.05 44
2335.16 40
2335.27 37
2335.38 34
2335.49 32
2335.60 33
2335.71 34
2335.82 37
2335.93 40
2336.04 42
2336.15 41
2336.26 39
2336.38 36
2336.49 32
2336.60 28
2336.71 25
2336.82 24
2336.93 24
2337.04 25
2337.15 27
2337.26 30
2337.37 32
2337.48 36
2337.59 38
2337.70 41
2337.81 42
2337.92 42
2338.03 41
2338.15 40
2338.26 38
2338.37 37
2338.48 37
2338.59 38
2338.70 40
2338.81 43
2338.92 45
2339.03 46
2339.14 46
2339.25 44
2339.36 42
2339.47 39
2339.58 36
2339.69 34
2339.81 33
2339.92 33
2340.03 33
2340.14 34
2340.25 35
2340.36 35
2340.47 34
2340.58 33
2340.69 31
2340.80 28
2340.91 24
2341.02 20
2341.13 17
2341.24 15
2341.36 14
2341.47 15
2341.58 16
2341.69 18
2341.80 20
2341.91 22
2342.02 23
2342.13 24
2342.24 24
2342.35 25
2342.46 26
2342.57 27
2342.68 29
2342.80 32
2342.91 33
2343.02 34
2343.13 33
2343.24 30
2343.35 27
2343.46 23
2343.57 20
2343.68 17
2343.79 16
2343.90 17
2344.01 20
2344.12 22
2344.24 25
2344.35 26
2344.46 26
2344.57 24
2344.68 21
2344.79 19
2344.90 18
2345.01 19
2345.12 22
2345.23 26
2345.34 30
2345.45 34
2345.56 36
2345.68 37
2345.79 36
2345.90 35
2346.01 34
2346.12 34
2346.23 35
2346.34 37
2346.45 38
2346.56 38
2346.67 38
2346.78 37
2346.90 35
2347.01 34
2347.12 33
2347.23 33
2347.34 34
2347.45 35
2347.56 37
2347.67 38
2347.78 38
2347.89 38
2348.00 37
2348.11 36
2348.23 35
2348.34 36
2348.45 39
2348.56 43
2348.67 47
2348.78 51
2348.89 54
2349.00 55
2349.11 55
2349.22 52
2349.33 49
2349.45 44
2349.56 39
2349.67 35
2349.78 32
2349.89 29
2350.00 27
2350.11 27
2350.22 28
2350.33 30
2350.44 34
2350.55 40
2350.67 46
2350.78 53
2350.89 61
2351.00 70
2351.11 79
2351.22 87
2351.33 94
2351.44 98
2351.55 99
2351.66 97
2351.78 93
2351.89 87
2352.00 82
2352.11 79
2352.22 78
2352.33 79
2352.44 82
2352.55 86
2352.66 90
2352.77 92
2352.89 92
2353.00 90
2353.11 87
2353.22 83
2353.33 79
2353.44 76
2353.55 73
2353.66 72
2353.77 74
2353.88 77
2354.00 83
2354.11 91
2354.22 100
2354.33 110
2354.44 121
2354.55 132
2354.66 143
2354.77 152
2354.88 160
2354.99 165
2355.11 169
2355.22 169
2355.33 168
2355.44 165
2355.55 162
2355.66 158
2355.77 155
2355.88 153
2355.99 152
2356.11 151
2356.22 151
2356.33 150
2356.44 148
2356.55 146
2356.66 144
2356.77 142
2356.88 141
2356.99 142
2357.11 144
2357.22 146
2357.33 149
2357.44 151
2357.55 151
2357.66 149
2357.77 145
2357.88 139
2357.99 133
2358.11 126
2358.22 122
2358.33 119
2358.44 120
2358.55 123
2358.66 129
2358.77 136
2358.88 144
2358.99 153
2359.11 161
2359.22 167
2359.33 172
2359.44 176
2359.55 177
2359.66 177
2359.77 174
2359.88 170
2359.99 164
2360.11 158
2360.22 151
2360.33 144
2360.44 138
2360.55 133
2360.66 128
2360.77 125
2360.88 123
2361.00 123
2361.11 123
2361.22 124
2361.33 126
2361.44 127
2361.55 127
2361.66 125
2361.77 121
2361.88 115
2362.00 108
2362.11 99
2362.22 91
2362.33 85
2362.44 82
2362.55 82
2362.66 84
2362.77 89
2362.89 95
2363.00 101
2363.11 107
2363.22 112
2363.33 115
2363.44 116
2363.55 116
2363.66 116
2363.78 115
2363.89 113
2364.00 112
2364.11 111
2364.22 111
2364.33 111
2364.44 110
2364.55 109
2364.67 106
2364.78 101
2364.89 94
2365.00 86
2365.11 78
2365.22 71
2365.33 65
2365.45 62
2365.56 61
2365.67 62
2365.78 66
2365.89 71
2366.00 77
2366.11 82
2366.22 88
2366.34 92
2366.45 95
2366.56 96
2366.67 96
2366.78 94
2366.89 92
2367.00 89
2367.11 86
2367.23 84
2367.34 83
2367.45 84
2367.56 85
2367.67 87
2367.78 88
2367.89 89
2368.01 89
2368.12 89
2368.23 88
2368.34 88
2368.45 89
2368.56 90
2368.67 91
2368.79 92
2368.90 92
2369.01 90
2369.12 88
2369.23 84
2369.34 80
2369.45 76
2369.56 73
2369.68 72
2369.79 73
2369.90 74
2370.01 77
2370.12 79
2370.23 81
2370.34 83
2370.46 83
2370.57 82
2370.68 82
2370.79 82
2370.90 84
2371.01 88
2371.12 94
2371.24 101
2371.35 108
2371.46 114
2371.57 118
2371.68 120
2371.79 119
2371.90 117
2372.02 115
2372.13 112
2372.24 112
2372.35 112
2372.46 115
2372.57 118
2372.68 121
2372.80 123
2372.91 122
2373.02 120
2373.13 116
2373.24 110
2373.35 104
2373.47 98
2373.58 94
2373.69 92
2373.80 92
2373.91 94
2374.02 97
2374.13 99
2374.25 101
2374.36 102
2374.47 100
2374.58 97
2374.69 93
2374.80 88
2374.91 84
2375.03 81
2375.14 81
2375.25 82
2375.36 86
2375.47 92
2375.58 100
2375.70 107
2375.81 114
2375.92 120
2376.03 124
2376.14 128
2376.25 130
2376.36 131
2376.48 132
2376.59 133
2376.70 133
2376.81 133
2376.92 133
2377.03 132
2377.15 131
2377.26 130
2377.37 129
2377.48 128
2377.59 126
2377.70 125
2377.82 123
2377.93 121
2378.04 119
2378.15 116
2378.26 115
2378.37 114
2378.48 115
2378.60 117
2378.71 118
2378.82 120
2378.93 120
2379.04 118
2379.15 115
2379.27 108
2379.38 100
2379.49 90
2379.60 80
2379.71 69
2379.82 60
2379.94 52
2380.05 47
2380.16 45
2380.27 46
2380.38 49
2380.49 55
2380.61 61
2380.72 68
2380.83 76
2380.94 83
2381.05 91
2381.16 98
2381.28 106
2381.39 113
2381.50 121
2381.61 127
2381.72 133
2381.83 137
2381.95 140
2382.06 142
2382.17 144
2382.28 144
2382.39 145
2382.50 145
2382.62 146
2382.73 148
2382.84 149
2382.95 149
2383.06 150
2383.17 149
2383.29 148
2383.40 148
2383.51 147
2383.62 146
2383.73 146
2383.84 147
2383.96 147
2384.07 147
2384.18 146
2384.29 145
2384.40 144
2384.52 142
2384.63 140
2384.74 139
2384.85 138
2384.96 138
2385.07 139
2385.19 140
2385.30 142
2385.41 145
2385.52 147
2385.63 149
2385.74 148
2385.86 146
2385.97 142
2386.08 137
2386.19 130
2386.30 124
2386.42 118
2386.53 113
2386.64 110
2386.75 108
2386.86 106
2386.97 104
2387.09 101
2387.20 97
2387.31 92
2387.42 87
2387.53 81
2387.65 75
2387.76 70
2387.87 66
2387.98 63
2388.09 60
2388.20 58
2388.32 56
2388.43 55
2388.54 55
2388.65 56
2388.76 60
2388.88 66
2388.99 74
2389.10 84
2389.21 93
2389.32 101
2389.43 107
2389.55 111
2389.66 112
2389.77 110
2389.88 107
2389.99 104
2390.11 100
2390.22 98
2390.33 95
2390.44 93
2390.55 90
2390.67 86
2390.78 82
2390.89 77
2391.00 73
2391.11 69
2391.22 66
2391.34 64
2391.45 64
2391.56 64
2391.67 66
2391.78 69
2391.90 74
2392.01 81
2392.12 88
2392.23 97
2392.34 107
2392.46 116
2392.57 124
2392.68 130
2392.79 134
2392.90 137
2393.02 139
2393.13 139
2393.24 139
2393.35 139
2393.46 138
2393.58 138
2393.69 138
2393.80 138
2393.91 139
2394.02 140
2394.14 142
2394.25 144
2394.36 145
2394.47 145
2394.58 144
2394.70 141
2394.81 137
2394.92 131
2395.03 125
2395.14 119
2395.26 113
2395.37 108
2395.48 104
2395.59 101
2395.70 99
2395.82 98
2395.93 96
2396.04 96
2396.15 97
2396.26 99
2396.38 102
2396.49 107
2396.60 113
2396.71 119
2396.82 125
2396.94 131
2397.05 136
2397.16 140
2397.27 142
2397.38 144
2397.50 146
2397.61 148
2397.72 150
2397.83 153
2397.94 154
2398.06 155
2398.17 154
2398.28 152
2398.39 149
2398.50 145
2398.62 143
2398.73 142
2398.84 143
2398.95 147
2399.06 152
2399.18 157
2399.29 160
2399.40 162
2399.51 162
2399.63 160
2399.74 155
2399.85 150
2399.96 145
2400.07 140
2400.19 135
2400.30 131
2400.41 126
2400.52 121
2400.63 115
2400.75 110
2400.86 105
2400.97 101
2401.08 97
2401.19 94
2401.31 92
2401.42 89
2401.53 85
2401.64 81
2401.76 78
2401.87 76
2401.98 76
2402.09 78
2402.20 83
2402.32 89
2402.43 96
2402.54 103
2402.65 109
2402.77 112
2402.88 112
2402.99 109
2403.10 103
2403.21 96
2403.33 88
2403.44 80
2403.55 74
2403.66 68
2403.77 64
2403.89 62
2404.00 62
2404.11 62
2404.22 62
2404.34 62
2404.45 62
2404.56 61
2404.67 59
2404.78 58
2404.90 57
2405.01 59
2405.12 62
2405.23 67
2405.35 74
2405.46 82
2405.57 90
2405.68 96
2405.79 102
2405.91 105
2406.02 107
2406.13 108
2406.24 107
2406.36 105
2406.47 102
2406.58 99
2406.69 95
2406.81 91
2406.92 87
2407.03 82
2407.14 77
2407.25 72
2407.37 68
2407.48 63
2407.59 59
2407.70 56
2407.82 53
2407.93 52
2408.04 51
2408.15 50
2408.26 50
2408.38 50
2408.49 50
2408.60 52
2408.71 54
2408.83 56
2408.94 59
2409.05 62
2409.16 64
2409.28 66
2409.39 67
2409.50 68
2409.61 68
2409.73 70
2409.84 72
2409.95 75
2410.06 79
2410.17 82
2410.29 86
2410.40 89
2410.51 91
2410.62 92
2410.74 91
2410.85 89
2410.96 86
2411.07 83
2411.19 79
2411.30 76
2411.41 71
2411.52 67
2411.64 61
2411.75 54
2411.86 46
2411.97 38
2412.08 29
2412.20 22
2412.31 15
2412.42 9
2412.53 5
2412.65 1
2412.76 0
2412.87 0
2412.98 0
2413.10 0
2413.21 0
2413.32 0
2413.43 0
2413.55 0
2413.66 1
2413.77 3
2413.88 6
2414.00 10
2414.11 14
2414.22 18
2414.33 22
2414.45 25
2414.56 27
2414.67 28
2414.78 27
2414.90 25
2415.01 23
2415.12 20
2415.23 19
2415.35 18
2415.46 18
2415.57 19
2415.68 21
2415.80 22
2415.91 22
2416.02 23
2416.13 23
2416.25 23
2416.36 25
2416.47 29
2416.58 33
2416.70 38
2416.81 43
2416.92 46
2417.03 47
2417.15 46
2417.26 44
2417.37 41
2417.48 40
2417.60 40
2417.71 42
2417.82 45
2417.93 48
2418.05 51
2418.16 51
2418.27 49
2418.38 45
2418.50 38
2418.61 30
2418.72 22
2418.83 16
2418.95 12
2419.06 11
2419.17 12
2419.28 15
2419.40 19
2419.51 22
2419.62 23
2419.73 22
2419.85 19
2419.96 14
2420.07 9
2420.18 4
2420.30 0
2420.41 0
2420.52 0
2420.63 0
2420.75 0
2420.86 0
2420.97 0
2421.08 0
2421.20 0
2421.31 1
2421.42 3
2421.54 7
2421.65 10
2421.76 14
2421.87 17
2421.99 20
2422.10 21
2422.21 22
2422.32 22
2422.44 22
2422.55 22
2422.66 23
2422.77 25
2422.89 29
2423.00 33
2423.11 38
2423.22 43
2423.34 47
2423.45 50
2423.56 52
2423.68 53
2423.79 54
2423.90 54
2424.01 54
2424.13 54
2424.24 55
2424.35 57
2424.46 60
2424.58 63
2424.69 65
2424.80 67
2424.91 66
2425.03 64
2425.14 60
2425.25 55
2425.37 49
2425.48 43
2425.59 39
2425.70 35
2425.82 33
2425.93 32
2426.04 32
2426.15 32
2426.27 32
2426.38 32
2426.49 32
2426.61 32
2426.72 31
2426.83 30
2426.94 28
2427.06 25
2427.17 22
2427.28 20
2427.39 17
2427.51 16
2427.62 16
2427.73 17
2427.85 20
2427.96 25
2428.07 32
2428.18 40
2428.30 48
2428.41 57
2428.52 64
2428.64 70
2428.75 73
2428.86 75
2428.97 74
2429.09 72
2429.20 69
2429.31 65
2429.42 61
2429.54 57
2429.65 54
2429.76 53
2429.88 53
2429.99 54
2430.10 56
2430.21 60
2430.33 63
2430.44 67
2430.55 69
2430.67 70
2430.78 70
2430.89 68
2431.00 63
2431.12 57
2431.23 50
2431.34 42
2431.46 34
2431.57 27
2431.68 21
2431.79 17
2431.91 15
2432.02 14
2432.13 13
2432.25 13
2432.36 13
2432.47 13
2432.58 12
2432.70 12
2432.81 13
2432.92 14
2433.04 17
2433.15 20
2433.26 23
2433.37 27
2433.49 30
2433.60 33
2433.71 36
2433.83 37
2433.94 38
2434.05 37
2434.16 34
2434.28 31
2434.39 28
2434.50 24
2434.62 20
2434.73 17
2434.84 14
2434.95 13
2435.07 12
2435.18 12
2435.29 14
2435.41 16
2435.52 20
2435.63 22
2435.75 25
2435.86 27
2435.97 28
2436.08 29
2436.20 31
2436.31 34
2436.42 38
2436.54 42
2436.65 45
2436.76 47
2436.88 46
2436.99 43
2437.10 38
2437.21 31
2437.33 24
2437.44 17
2437.55 11
2437.67 7
2437.78 4
2437.89 3
2438.01 3
2438.12 4
2438.23 7
2438.34 11
2438.46 16
2438.57 22
2438.68 27
2438.80 32
2438.91 34
2439.02 35
2439.14 33
2439.25 30
2439.36 26
2439.47 21
2439.59 17
2439.70 15
2439.81 15
2439.93 16
2440.04 19
2440.15 22
2440.27 25
2440.38 26
2440.49 27
2440.60 26
2440.72 24
2440.83 23
2440.94 21
2441.06 21
2441.17 22
2441.28 24
2441.40 28
2441.51 31
2441.62 34
2441.74 36
2441.85 36
2441.96 34
2442.07 31
2442.19 28
2442.30 25
2442.41 23
2442.53 23
2442.64 23
2442.75 23
2442.87 23
2442.98 22
2443.09 21
2443.21 19
2443.32 17
2443.43 16
2443.55 17
2443.66 19
2443.77 22
2443.88 26
2444.00 31
2444.11 34
2444.22 37
2444.34 39
2444.45 39
2444.56 38
2444.68 36
2444.79 33
2444.90 28
2445.02 23
2445.13 17
2445.24 11
2445.36 6
2445.47 1
2445.58 0
2445.70 0
2445.81 0
2445.92 0
2446.03 0
2446.15 0
2446.26 0
2446.37 0
2446.49 5
2446.60 14
2446.71 23
2446.83 31
2446.94 37
2447.05 42
2447.17 45
2447.28 46
2447.39 46
2447.51 44
2447.62 42
2447.73 40
2447.85 37
2447.96 35
2448.07 33
2448.19 32
2448.30 31
2448.41 31
2448.53 31
2448.64 33
2448.75 34
2448.87 36
2448.98 39
2449.09 41
2449.20 44
2449.32 46
2449.43 48
2449.54 50
2449.66 50
2449.77 50
2449.88 49
2450.00 47
2450.11 46
2450.22 44
2450.34 43
2450.45 42
2450.56 42
2450.68 42
2450.79 42
2450.90 42
2451.02 42
2451.13 42
2451.24 42
2451.36 43
2451.47 44
2451.58 45
2451.70 46
2451.81 47
2451.92 48
2452.04 47
2452.15 45
2452.26 41
2452.38 37
2452.49 32
2452.60 27
2452.72 23
2452.83 20
2452.94 19
2453.06 19
2453.17 20
2453.28 21
2453.40 23
2453.51 24
2453.62 26
2453.74 27
2453.85 29
2453.96 30
2454.08 32
2454.19 33
2454.30 35
2454.42 36
2454.53 37
2454.64 37
2454.76 37
2454.87 36
2454.98 35
2455.10 33
2455.21 31
2455.32 29
2455.44 27
2455.55 26
2455.66 26
2455.78 27
2455.89 28
2456.01 31
2456.12 33
2456.23 35
2456.35 37
2456.46 38
2456.57 39
2456.69 39
2456.80 39
2456.91 40
2457.03 42
2457.14 45
2457.25 48
2457.37 52
2457.48 55
2457.59 59
2457.71 62
2457.82 65
2457.93 66
2458.05 66
2458.16 65
2458.27 62
2458.39 58
2458.50 53
2458.61 47
2458.73 41
2458.84 36
2458.95 32
2459.07 29
2459.18 28
2459.30 26
2459.41 25
2459.52 24
2459.64 21
2459.75 18
2459.86 15
2459.98 12
2460.09 10
2460.20 10
2460.32 12
2460.43 16
2460.54 23
2460.66 30
2460.77 38
2460.88 45
2461.00 51
2461.11 55
2461.23 56
2461.34 55
2461.45 52
2461.57 47
2461.68 41
2461.79 36
2461.91 32
2462.02 28
2462.13 26
2462.25 25
2462.36 24
2462.47 25
2462.59 27
2462.70 29
2462.81 33
2462.93 37
2463.04 41
2463.16 44
2463.27 45
2463.38 44
2463.50 42
2463.61 38
2463.72 34
2463.84 30
2463.95 26
2464.06 23
2464.18 20
2464.29 19
2464.41 18
2464.52 18
2464.63 18
2464.75 19
2464.86 19
2464.97 19
2465.09 19
2465.20 19
2465.31 19
2465.43 20
2465.54 22
2465.66 25
2465.77 30
2465.88 36
2466.00 42
2466.11 49
2466.22 54
2466.34 58
2466.45 61
2466.56 61
2466.68 58
2466.79 54
2466.91 49
2467.02 44
2467.13 39
2467.25 37
2467.36 36
2467.47 38
2467.59 41
2467.70 44
2467.81 48
2467.93 51
2468.04 53
2468.16 54
2468.27 55
2468.38 56
2468.50 57
2468.61 58
2468.72 59
2468.84 60
2468.95 60
2469.07 58
2469.18 55
2469.29 51
2469.41 48
2469.52 45
2469.63 43
2469.75 43
2469.86 45
2469.98 49
2470.09 54
2470.20 60
2470.32 66
2470.43 71
2470.54 75
2470.66 76
2470.77 75
2470.89 71
2471.00 66
2471.11 59
2471.23 53
2471.34 49
2471.45 46
2471.57 46
2471.68 48
2471.80 51
2471.91 55
2472.02 58
2472.14 60
2472.25 61
2472.36 61
2472.48 59
2472.59 56
2472.71 52
2472.82 49
2472.93 47
2473.05 45
2473.16 45
2473.27 46
2473.39 48
2473.50 50
2473.62 51
2473.73 52
2473.84 51
2473.96 48
2474.07 45
2474.19 41
2474.30 37
2474.41 35
2474.53 33
2474.64 32
2474.75 32
2474.87 31
2474.98 30
2475.10 28
2475.21 25
2475.32 21
2475.44 18
2475.55 15
2475.67 13
2475.78 12
2475.89 13
2476.01 15
2476.12 19
2476.23 24
2476.35 30
2476.46 36
2476.58 41
2476.69 46
2476.80 49
2476.92 49
2477.03 48
2477.15 45
2477.26 41
2477.37 37
2477.49 33
2477.60 30
2477.72 26
2477.83 24
2477.94 21
2478.06 19
2478.17 18
2478.29 18
2478.40 18
2478.51 19
2478.63 20
2478.74 21
2478.86 21
2478.97 20
2479.08 19
2479.20 17
2479.31 14
2479.42 11
2479.54 7
2479.65 3
2479.77 0
2479.88 0
2479.99 0
2480.11 0
2480.22 0
2480.34 0
2480.45 0
2480.56 0
2480.68 2
2480.79 7
2480.91 13
2481.02 19
2481.13 26
2481.25 32
2481.36 39
2481.48 44
2481.59 48
2481.70 49
2481.82 48
2481.93 46
2482.05 42
2482.16 38
2482.27 34
2482.39 32
2482.50 31
2482.62 31
2482.73 31
2482.84 32
2482.96 33
2483.07 35
2483.19 38
2483.30 41
2483.41 43
2483.53 45
2483.64 44
2483.76 42
2483.87 38
2483.99 32
2484.10 26
2484.21 20
2484.33 15
2484.44 10
2484.56 8
2484.67 6
2484.78 7
2484.90 9
2485.01 12
2485.13 18
2485.24 26
2485.35 34
2485.47 43
2485.58 52
2485.70 60
2485.81 66
2485.92 70
2486.04 72
2486.15 72
2486.27 71
2486.38 68
2486.50 64
2486.61 59
2486.72 55
2486.84 51
2486.95 49
2487.07 47
2487.18 47
2487.29 48
2487.41 51
2487.52 54
2487.64 58
2487.75 60
2487.86 62
2487.98 62
2488.09 60
2488.21 57
2488.32 52
2488.44 46
2488.55 40
2488.66 34
2488.78 29
2488.89 25
2489.01 22
2489.12 20
2489.23 20
2489.35 20
2489.46 21
2489.58 23
2489.69 26
2489.81 30
2489.92 35
2490.03 39
2490.15 43
2490.26 47
2490.38 49
2490.49 50
2490.61 49
2490.72 47
2490.83 43
2490.95 39
2491.06 34
2491.18 32
2491.29 32
2491.40 34
2491.52 39
2491.63 45
2491.75 52
2491.86 57
2491.98 60
2492.09 59
2492.20 55
2492.32 49
2492.43 42
2492.55 35
2492.66 30
2492.78 26
2492.89 25
2493.00 26
2493.12 29
2493.23 34
2493.35 38
2493.46 43
2493.58 47
2493.69 51
2493.80 55
2493.92 59
2494.03 63
2494.15 67
2494.26 72
2494.38 76
2494.49 81
2494.60 85
2494.72 88
2494.83 90
2494.95 91
2495.06 91
2495.18 88
2495.29 85
2495.40 81
2495.52 76
2495.63 72
2495.75 69
2495.86 67
2495.98 67
2496.09 69
2496.21 72
2496.32 77
2496.43 81
2496.55 86
2496.66 90
2496.78 93
2496.89 96
2497.01 98
2497.12 99
2497.23 100
2497.35 100
2497.46 99
2497.58 97
2497.69 93
2497.81 89
2497.92 84
2498.04 79
2498.15 75
2498.26 72
2498.38 69
2498.49 67
2498.61 65
2498.72 63
2498.84 60
2498.95 57
2499.06 54
2499.18 52
2499.29 50
2499.41 49
2499.52 50
2499.64 52
2499.75 56
2499.87 59
2499.98 63
2500.09 65
2500.21 66
2500.32 64
2500.44 61
2500.55 57
2500.67 53
2500.78 49
2500.90 47
2501.01 46
2501.12 47
2501.24 49
2501.35 52
2501.47 56
2501.58 58
2501.70 61
2501.81 62
2501.93 62
2502.04 61
2502.15 59
2502.27 55
2502.38 49
2502.50 44
2502.61 38
2502.73 33
2502.84 30
2502.96 29
2503.07 30
2503.19 33
2503.30 38
2503.41 42
2503.53 47
2503.64 50
2503.76 51
2503.87 50
2503.99 49
2504.10 48
2504.22 46
2504.33 45
2504.44 44
2504.56 43
2504.67 42
2504.79 41
2504.90 40
2505.02 39
2505.13 40
2505.25 43
2505.36 48
2505.48 55
2505.59 64
2505.70 74
2505.82 83
2505.93 90
2506.05 96
2506.16 99
2506.28 100
2506.39 99
2506.51 96
2506.62 91
2506.74 85
2506.85 78
2506.97 70
2507.08 63
2507.19 57
2507.31 53
2507.42 51
2507.54 50
2507.65 52
2507.77 54
2507.88 58
2508.00 61
2508.11 63
2508.23 65
2508.34 66
2508.46 67
2508.57 66
2508.68 65
2508.80 63
2508.91 63
2509.03 63
2509.14 63
2509.26 65
2509.37 66
2509.49 66
2509.60 65
2509.72 63
2509.83 60
2509.95 56
2510.06 53
2510.17 50
2510.29 49
2510.40 49
2510.52 50
2510.63 53
2510.75 56
2510.86 60
2510.98 63
2511.09 65
2511.21 66
2511.32 63
2511.44 59
2511.55 53
2511.67 47
2511.78 41
2511.90 36
2512.01 32
2512.12 30
2512.24 29
2512.35 29
2512.47 30
2512.58 32
2512.70 35
2512.81 38
2512.93 42
2513.04 46
2513.16 50
2513.27 52
2513.39 54
2513.50 54
2513.62 53
2513.73 52
2513.85 52
2513.96 52
2514.08 53
2514.19 55
2514.30 57
2514.42 59
2514.53 62
2514.65 64
2514.76 67
2514.88 69
2514.99 72
2515.11 74
2515.22 75
2515.34 74
2515.45 73
2515.57 71
2515.68 69
2515.80 68
2515.91 67
2516.03 67
2516.14 68
2516.26 68
2516.37 68
2516.49 66
2516.60 63
2516.72 60
2516.83 57
2516.94 56
2517.06 56
2517.17 57
2517.29 59
2517.40 62
2517.52 65
2517.63 68
2517.75 71
2517.86 74
2517.98 78
2518.09 81
2518.21 83
2518.32 84
2518.44 83
2518.55 80
2518.67 75
2518.78 70
2518.90 64
2519.01 59
2519.13 55
2519.24 52
2519.36 50
2519.47 49
2519.59 48
2519.70 46
2519.82 45
2519.93 43
2520.05 42
2520.16 42
2520.28 43
2520.39 45
2520.51 48
2520.62 52
2520.74 55
2520.85 57
2520.97 58
2521.08 58
2521.19 58
2521.31 57
2521.42 57
2521.54 58
2521.65 60
2521.77 62
2521.88 66
2522.00 69
2522.11 71
2522.23 71
2522.34 70
2522.46 67
2522.57 63
2522.69 59
2522.80 53
2522.92 49
2523.03 45
2523.15 42
2523.26 40
2523.38 41
2523.49 44
2523.61 49
2523.72 56
2523.84 63
2523.95 70
2524.07 74
2524.18 75
2524.30 74
2524.41 71
2524.53 67
2524.64 64
2524.76 62
2524.87 62
2524.99 62
2525.10 62
2525.22 60
2525.33 57
2525.45 53
2525.56 48
2525.68 42
2525.79 38
2525.91 35
2526.02 33
2526.14 32
2526.25 33
2526.37 35
2526.48 38
2526.60 41
2526.71 45
2526.83 50
2526.94 55
2527.06 60
2527.17 66
2527.29 72
2527.40 78
2527.52 82
2527.63 84
2527.75 85
2527.86 83
2527.98 81
2528.09 78
2528.21 76
2528.32 75
2528.44 74
2528.56 73
2528.67 71
2528.79 69
2528.90 66
2529.02 63
2529.13 59
2529.25 56
2529.36 53
2529.48 51
2529.59 48
2529.71 45
2529.82 41
2529.94 36
2530.05 30
2530.17 26
2530.28 22
2530.40 20
2530.51 21
2530.63 23
2530.74 27
2530.86 32
2530.97 36
2531.09 41
2531.20 46
2531.32 50
2531.43 55
2531.55 61
2531.66 66
2531.78 71
2531.89 76
2532.01 79
2532.12 80
2532.24 79
2532.35 75
2532.47 70
2532.58 63
2532.70 56
2532.82 49
2532.93 44
2533.05 40
2533.16 38
2533.28 38
2533.39 40
2533.51 43
2533.62 47
2533.74 51
2533.85 54
2533.97 57
2534.08 57
2534.20 56
2534.31 52
2534.43 47
2534.54 41
2534.66 36
2534.77 31
2534.89 28
2535.00 28
2535.12 31
2535.23 37
2535.35 44
2535.47 52
2535.58 60
2535.70 66
2535.81 70
2535.93 71
2536.04 68
2536.16 63
2536.27 56
2536.39 49
2536.50 41
2536.62 35
2536.73 30
2536.85 27
2536.96 26
2537.08 26
2537.19 28
2537.31 31
2537.42 35
2537.54 40
2537.66 47
2537.77 53
2537.89 60
2538.00 67
2538.12 74
2538.23 80
2538.35 84
2538.46 87
2538.58 89
2538.69 88
2538.81 85
2538.92 80
2539.04 74
2539.15 66
2539.27 58
2539.38 49
2539.50 42
2539.62 35
2539.73 30
2539.85 26
2539.96 22
2540.08 19
2540.19 17
2540.31 16
2540.42 15
2540.54 15
2540.65 16
2540.77 17
2540.88 18
2541.00 20
2541.12 21
2541.23 23
2541.35 25
2541.46 28
2541.58 32
2541.69 36
2541.81 41
2541.92 46
2542.04 51
2542.15 55
2542.27 59
2542.38 61
2542.50 62
2542.62 63
2542.73 62
2542.85 61
2542.96 60
2543.08 59
2543.19 58
2543.31 58
2543.42 58
2543.54 58
2543.65 57
2543.77 55
2543.88 53
2544.00 51
2544.12 49
2544.23 49
2544.35 51
2544.46 56
2544.58 62
2544.69 69
2544.81 76
2544.92 82
2545.04 86
2545.15 88
2545.27 89
2545.39 87
2545.50 86
2545.62 84
2545.73 83
2545.85 81
2545.96 80
2546.08 78
2546.19 76
2546.31 74
2546.43 73
2546.54 74
2546.66 76
2546.77 79
2546.89 83
2547.00 87
2547.12 89
2547.23 90
2547.35 89
2547.46 85
2547.58 80
2547.70 75
2547.81 69
2547.93 65
2548.04 62
2548.16 60
2548.27 59
2548.39 58
2548.50 58
2548.62 58
2548.74 57
2548.85 55
2548.97 53
2549.08 51
2549.20 48
2549.31 45
2549.43 42
2549.54 40
2549.66 37
2549.78 35
2549.89 34
2550.01 34
2550.12 37
2550.24 41
2550.35 46
2550.47 52
2550.58 58
2550.70 64
2550.82 67
2550.93 69
2551.05 69
2551.16 67
2551.28 64
2551.39 61
2551.51 58
2551.63 55
2551.74 53
2551.86 52
2551.97 51
2552.09 50
2552.20 50
2552.32 50
2552.43 50
2552.55 50
2552.67 49
2552.78 49
2552.90 48
2553.01 48
2553.13 49
2553.24 50
2553.36 52
2553.48 53
2553.59 55
2553.71 55
2553.82 54
2553.94 52
2554.05 50
2554.17 48
2554.28 47
2554.40 46
2554.52 47
2554.63 47
2554.75 48
2554.86 48
2554.98 47
2555.09 46
2555.21 46
2555.33 46
2555.44 48
2555.56 51
2555.67 56
2555.79 61
2555.90 66
2556.02 71
2556.14 73
2556.25 74
2556.37 73
2556.48 71
2556.60 69
2556.71 67
2556.83 66
2556.95 65
2557.06 65
2557.18 65
2557.29 64
2557.41 62
2557.52 58
2557.64 53
2557.76 47
2557.87 40
2557.99 35
2558.10 30
2558.22 25
2558.34 22
2558.45 18
2558.57 15
2558.68 11
2558.80 8
2558.91 5
2559.03 3
2559.15 1
2559.26 0
2559.38 0
2559.49 0
2559.61 0
2559.72 0
2559.84 0
2559.96 0
2560.07 0
2560.19 0
2560.30 1
2560.42 6
2560.54 11
2560.65 17
2560.77 24
2560.88 32
2561.00 41
2561.11 50
2561.23 59
2561.35 66
2561.46 72
2561.58 75
2561.69 77
2561.81 76
2561.93 75
2562.04 73
2562.16 72
2562.27 70
2562.39 70
2562.50 70
2562.62 70
2562.74 71
2562.85 71
2562.97 72
2563.08 72
2563.20 72
2563.32 71
2563.43 68
2563.55 65
2563.66 61
2563.78 57
2563.89 53
2564.01 50
2564.13 48
2564.24 47
2564.36 47
2564.47 47
2564.59 47
2564.71 47
2564.82 45
2564.94 44
2565.05 42
2565.17 41
2565.29 41
2565.40 40
2565.52 40
2565.63 39
2565.75 38
2565.87 37
2565.98 35
2566.10 33
2566.21 31
2566.33 29
2566.45 27
2566.56 26
2566.68 24
2566.79 24
2566.91 23
2567.02 23
2567.14 23
2567.26 23
2567.37 23
2567.49 24
2567.60 25
2567.72 27
2567.84 30
2567.95 34
2568.07 38
2568.18 43
2568.30 47
2568.42 50
2568.53 52
2568.65 53
2568.76 53
2568.88 53
2569.00 52
2569.11 50
2569.23 49
2569.34 47
2569.46 46
2569.58 46
2569.69 47
2569.81 49
2569.92 52
2570.04 56
2570.16 61
2570.27 65
2570.39 67
2570.51 69
2570.62 69
2570.74 69
2570.85 69
2570.97 69
2571.09 70
2571.20 73
2571.32 76
2571.43 79
2571.55 82
2571.67 84
2571.78 84
2571.90 82
2572.01 78
2572.13 74
2572.25 69
2572.36 65
2572.48 63
2572.59 63
2572.71 65
2572.83 68
2572.94 72
2573.06 75
2573.17 77
2573.29 77
2573.41 75
2573.52 71
2573.64 66
2573.76 60
2573.87 54
2573.99 49
2574.10 45
2574.22 41
2574.34 39
2574.45 38
2574.57 37
2574.68 37
2574.80 37
2574.92 36
2575.03 34
2575.15 32
2575.26 30
2575.38 27
2575.50 25
2575.61 23
2575.73 22
2575.85 22
2575.96 23
2576.08 26
2576.19 31
2576.31 36
2576.43 41
2576.54 47
2576.66 52
2576.78 57
2576.89 61
2577.01 63
2577.12 64
2577.24 63
2577.36 60
2577.47 57
2577.59 54
2577.70 50
2577.82 48
2577.94 45
2578.05 43
2578.17 41
2578.29 39
2578.40 36
2578.52 33
2578.63 30
2578.75 27
2578.87 24
2578.98 23
2579.10 23
2579.22 25
2579.33 28
2579.45 32
2579.56 37
2579.68 41
2579.80 45
2579.91 48
2580.03 49
2580.15 49
2580.26 49
2580.38 48
2580.49 47
2580.61 44
2580.73 41
2580.84 38
2580.96 36
2581.08 34
2581.19 33
2581.31 35
2581.42 38
2581.54 42
2581.66 46
2581.77 49
2581.89 49
2582.01 47
2582.12 43
2582.24 38
2582.36 33
2582.47 30
2582.59 29
2582.70 31
2582.82 36
2582.94 42
2583.05 50
2583.17 58
2583.29 65
2583.40 69
2583.52 71
2583.63 70
2583.75 66
2583.87 61
2583.98 55
2584.10 49
2584.22 43
2584.33 38
2584.45 34
2584.57 31
2584.68 31
2584.80 32
2584.91 34
2585.03 36
2585.15 39
2585.26 42
2585.38 44
2585.50 46
2585.61 46
2585.73 46
2585.85 46
2585.96 47
2586.08 49
2586.19 52
2586.31 57
2586.43 63
2586.54 70
2586.66 76
2586.78 79
2586.89 80
2587.01 77
2587.13 72
2587.24 66
2587.36 59
2587.48 53
2587.59 49
2587.71 47
2587.82 47
2587.94 47
2588.06 47
2588.17 46
2588.29 44
2588.41 41
2588.52 37
2588.64 32
2588.76 28
2588.87 24
2588.99 22
2589.11 20
2589.22 20
2589.34 20
2589.45 22
2589.57 24
2589.69 26
2589.80 28
2589.92 29
2590.04 30
2590.15 30
2590.27 30
2590.39 30
2590.50 29
2590.62 28
2590.74 27
2590.85 25
2590.97 23
2591.09 21
2591.20 19
2591.32 18
2591.44 19
2591.55 20
2591.67 21
2591.78 22
2591.90 23
2592.02 22
2592.13 21
2592.25 20
2592.37 18
2592.48 17
2592.60 16
2592.72 16
2592.83 15
2592.95 15
2593.07 15
2593.18 15
2593.30 15
2593.42 16
2593.53 18
2593.65 20
2593.77 23
2593.88 25
2594.00 27
2594.12 29
2594.23 30
2594.35 29
2594.47 29
2594.58 28
2594.70 27
2594.82 27
2594.93 29
2595.05 31
2595.17 35
2595.28 40
2595.40 47
2595.51 53
2595.63 60
2595.75 65
2595.86 68
2595.98 68
2596.10 65
2596.21 60
2596.33 54
2596.45 47
2596.56 41
2596.68 37
2596.80 35
2596.91 36
2597.03 38
2597.15 41
2597.26 43
2597.38 45
2597.50 46
2597.61 45
2597.73 42
2597.85 38
2597.96 34
2598.08 32
2598.20 30
2598.31 32
2598.43 36
2598.55 41
2598.66 48
2598.78 54
2598.90 58
2599.01 60
2599.13 60
2599.25 57
2599.36 53
2599.48 47
2599.60 41
2599.71 36
2599.83 30
2599.95 26
2600.06 22
2600.18 19
2600.30 17
2600.41 16
2600.53 16
2600.65 17
2600.76 20
2600.88 23
2601.00 26
2601.12 31
2601.23 36
2601.35 43
2601.47 49
2601.58 55
2601.70 61
2601.82 66
2601.93 69
2602.05 70
2602.17 70
2602.28 68
2602.40 65
2602.52 61
2602.63 55
2602.75 50
2602.87 44
2602.98 38
2603.10 33
2603.22 29
2603.33 27
2603.45 27
2603.57 29
2603.68 32
2603.80 37
2603.92 43
2604.03 49
2604.15 55
2604.27 61
2604.38 66
2604.50 71
2604.62 76
2604.74 80
2604.85 82
2604.97 84
2605.09 84
2605.20 83
2605.32 81
2605.44 78
2605.55 75
2605.67 72
2605.79 68
2605.90 64
2606.02 59
2606.14 53
2606.25 46
2606.37 39
2606.49 31
2606.60 24
2606.72 17
2606.84 12
2606.96 8
2607.07 6
2607.19 5
2607.31 7
2607.42 11
2607.54 15
2607.66 21
2607.77 26
2607.89 29
2608.01 32
2608.12 32
2608.24 31
2608.36 30
2608.47 28
2608.59 28
2608.71 27
2608.83 28
2608.94 28
2609.06 28
2609.18 27
2609.29 26
2609.41 24
2609.53 23
2609.64 22
2609.76 21
2609.88 22
2609.99 24
2610.11 28
2610.23 32
2610.35 37
2610.46 43
2610.58 50
2610.70 57
2610.81 65
2610.93 72
2611.05 77
2611.16 80
2611.28 80
2611.40 77
2611.51 73
2611.63 68
2611.75 62
2611.87 57
2611.98 52
2612.10 49
2612.22 46
2612.33 44
2612.45 43
2612.57 43
2612.68 42
2612.80 40
2612.92 38
2613.04 35
2613.15 32
2613.27 29
2613.39 26
2613.50 26
2613.62 26
2613.74 27
2613.85 28
2613.97 29
2614.09 29
2614.21 28
2614.32 27
2614.44 26
2614.56 26
2614.67 28
2614.79 30
2614.91 33
2615.03 36
2615.14 38
2615.26 40
2615.38 40
2615.49 41
2615.61 41
2615.73 42
2615.84 42
2615.96 43
2616.08 44
2616.20 44
2616.31 43
2616.43 40
2616.55 36
2616.66 31
2616.78 27
2616.90 23
2617.02 20
2617.13 20
2617.25 23
2617.37 28
2617.48 35
2617.60 43
2617.72 52
2617.83 60
2617.95 66
2618.07 71
2618.19 73
2618.30 74
2618.42 73
2618.54 71
2618.65 69
2618.77 66
2618.89 62
2619.01 58
2619.12 53
2619.24 48
2619.36 44
2619.47 41
2619.59 40
2619.71 40
2619.83 42
2619.94 45
2620.06 48
2620.18 51
2620.29 55
2620.41 58
2620.53 61
2620.65 63
2620.76 66
2620.88 68
2621.00 69
2621.12 69
2621.23 67
2621.35 64
2621.47 60
2621.58 56
2621.70 51
2621.82 47
2621.94 43
2622.05 40
2622.17 37
2622.29 35
2622.40 32
2622.52 30
2622.64 28
2622.76 27
2622.87 27
2622.99 28
2623.11 31
2623.22 36
2623.34 42
2623.46 49
2623.58 55
2623.69 61
2623.81 64
2623.93 66
2624.05 67
2624.16 65
2624.28 63
2624.40 61
2624.51 58
2624.63 54
2624.75 51
2624.87 47
2624.98 44
2625.10 41
2625.22 40
2625.34 40
2625.45 42
2625.57 44
2625.69 46
2625.80 48
2625.92 48
2626.04 46
2626.16 44
2626.27 41
2626.39 39
2626.51 37
2626.63 36
2626.74 36
2626.86 35
2626.98 34
2627.09 33
2627.21 31
2627.33 28
2627.45 25
2627.56 23
2627.68 20
2627.80 19
2627.92 18
2628.03 19
2628.15 21
2628.27 24
2628.39 29
2628.50 33
2628.62 37
2628.74 40
2628.85 42
2628.97 42
2629.09 40
2629.21 38
2629.32 35
2629.44 33
2629.56 30
2629.68 28
2629.79 26
2629.91 23
2630.03 19
2630.15 15
2630.26 11
2630.38 6
2630.50 1
2630.62 0
2630.73 0
2630.85 0
2630.97 2
2631.09 7
2631.20 13
2631.32 19
2631.44 24
2631.55 26
2631.67 28
2631.79 27
2631.91 26
2632.02 25
2632.14 24
2632.26 25
2632.38 26
2632.49 28
2632.61 30
2632.73 32
2632.85 34
2632.96 34
2633.08 33
2633.20 31
2633.32 29
2633.43 27
2633.55 26
2633.67 26
2633.79 27
2633.90 28
2634.02 30
2634.14 30
2634.26 30
2634.37 30
2634.49 29
2634.61 28
2634.73 27
2634.84 26
2634.96 26
2635.08 26
2635.20 26
2635.31 25
2635.43 23
2635.55 20
2635.67 17
2635.78 14
2635.90 11
2636.02 9
2636.14 9
2636.25 9
2636.37 10
2636.49 12
2636.61 13
2636.72 13
2636.84 11
2636.96 9
2637.08 5
2637.19 2
2637.31 0
2637.43 0
2637.55 0
2637.66 0
2637.78 0
2637.90 1
2638.02 5
2638.13 11
2638.25 17
2638.37 23
2638.49 30
2638.60 36
2638.72 43
2638.84 48
2638.96 52
2639.07 56
2639.19 57
2639.31 58
2639.43 57
2639.55 54
2639.66 51
2639.78 47
2639.90 43
2640.02 37
2640.13 32
2640.25 25
2640.37 19
2640.49 13
2640.60 8
2640.72 4
2640.84 2
2640.96 0
2641.07 0
2641.19 0
2641.31 0
2641.43 1
2641.54 0
2641.66 0
2641.78 0
2641.90 0
2642.02 0
2642.13 0
2642.25 0
2642.37 3
2642.49 7
2642.60 13
2642.72 19
2642.84 26
2642.96 32
2643.07 38
2643.19 41
2643.31 44
2643.43 44
2643.55 44
2643.66 43
2643.78 42
2643.90 41
2644.02 40
2644.13 39
2644.25 38
2644.37 37
2644.49 36
2644.60 34
2644.72 33
2644.84 32
2644.96 31
2645.08 30
2645.19 29
2645.31 28
2645.43 27
2645.55 25
2645.66 24
2645.78 23
2645.90 23
2646.02 24
2646.13 26
2646.25 30
2646.37 34
2646.49 37
2646.61 41
2646.72 43
2646.84 43
2646.96 43
2647.08 42
2647.19 40
2647.31 39
2647.43 39
2647.55 40
2647.67 42
2647.78 46
2647.90 50
2648.02 54
2648.14 58
2648.25 61
2648.37 63
2648.49 65
2648.61 66
2648.73 67
2648.84 67
2648.96 67
2649.08 66
2649.20 63
2649.31 59
2649.43 55
2649.55 50
2649.67 46
2649.79 43
2649.90 41
2650.02 40
2650.14 40
2650.26 41
2650.38 42
2650.49 44
2650.61 46
2650.73 48
2650.85 50
2650.96 50
2651.08 50
2651.20 47
2651.32 43
2651.44 37
2651.55 29
2651.67 21
2651.79 13
2651.91 6
2652.03 2
2652.14 0
2652.26 1
2652.38 5
2652.50 10
2652.61 15
2652.73 20
2652.85 25
2652.97 28
2653.09 30
2653.20 31
2653.32 32
2653.44 33
2653.56 35
2653.68 38
2653.79 41
2653.91 45
2654.03 50
2654.15 53
2654.27 55
2654.38 55
2654.50 53
2654.62 49
2654.74 44
2654.86 37
2654.97 31
2655.09 26
2655.21 22
2655.33 21
2655.44 21
2655.56 23
2655.68 26
2655.80 29
2655.92 33
2656.03 36
2656.15 38
2656.27 38
2656.39 37
2656.51 35
2656.62 32
2656.74 29
2656.86 25
2656.98 23
2657.10 21
2657.21 20
2657.33 21
2657.45 23
2657.57 26
2657.69 30
2657.80 33
2657.92 36
2658.04 38
2658.16 39
2658.28 39
2658.39 39
2658.51 37
2658.63 35
2658.75 32
2658.87 29
2658.98 25
2659.10 21
2659.22 17
2659.34 14
2659.46 13
2659.57 13
2659.69 15
2659.81 17
2659.93 20
2660.05 24
2660.16 26
2660.28 28
2660.40 28
2660.52 27
2660.64 26
2660.76 24
2660.87 23
2660.99 23
2661.11 24
2661.23 28
2661.35 32
2661.46 36
2661.58 39
2661.70 40
2661.82 39
2661.94 36
2662.05 32
2662.17 27
2662.29 23
2662.41 21
2662.53 20
2662.64 21
2662.76 24
2662.88 28
2663.00 33
2663.12 38
2663.24 43
2663.35 47
2663.47 50
2663.59 51
2663.71 50
2663.83 48
2663.94 45
2664.06 42
2664.18 40
2664.30 40
2664.42 41
2664.53 43
2664.65 45
2664.77 47
2664.89 47
2665.01 45
2665.13 42
2665.24 36
2665.36 30
2665.48 24
2665.60 17
2665.72 11
2665.83 6
2665.95 1
2666.07 0
2666.19 0
2666.31 0
2666.43 0
2666.54 0
2666.66 0
2666.78 0
2666.90 3
2667.02 5
2667.13 7
2667.25 8
2667.37 7
2667.49 5
2667.61 2
2667.73 0
2667.84 0
2667.96 0
2668.08 0
2668.20 0
2668.32 0
2668.44 1
2668.55 3
2668.67 3
2668.79 3
2668.91 2
2669.03 1
2669.14 0
2669.26 0
2669.38 1
2669.50 3
2669.62 6
2669.74 9
2669.85 14
2669.97 18
2670.09 22
2670.21 26
2670.33 30
2670.45 34
2670.56 39
2670.68 43
2670.80 47
2670.92 52
2671.04 56
2671.16 59
2671.27 61
2671.39 61
2671.51 60
2671.63 57
2671.75 54
2671.87 51
2671.98 49
2672.10 47
2672.22 47
2672.34 46
2672.46 45
2672.58 44
2672.69 43
2672.81 40
2672.93 37
2673.05 34
2673.17 32
2673.29 30
2673.40 29
2673.52 28
2673.64 29
2673.76 30
2673.88 31
2674.00 33
2674.11 34
2674.23 36
2674.35 36
2674.47 36
2674.59 35
2674.71 33
2674.82 31
2674.94 27
2675.06 24
2675.18 21
2675.30 18
2675.42 15
2675.53 13
2675.65 12
2675.77 10
2675.89 10
2676.01 9
2676.13 10
2676.25 11
2676.36 11
2676.48 12
2676.60 12
2676.72 12
2676.84 11
2676.96 10
2677.07 9
2677.19 7
2677.31 6
2677.43 5
2677.55 5
2677.67 6
2677.78 8
2677.90 11
2678.02 15
2678.14 20
2678.26 24
2678.38 28
2678.50 31
2678.61 34
2678.73 36
2678.85 38
2678.97 39
2679.09 40
2679.21 40
2679.32 40
2679.44 40
2679.56 39
2679.68 38
2679.80 37
2679.92 36
2680.04 35
2680.15 34
2680.27 34
2680.39 35
2680.51 37
2680.63 40
2680.75 44
2680.87 47
2680.98 51
2681.10 55
2681.22 58
2681.34 61
2681.46 63
2681.58 65
2681.69 66
2681.81 67
2681.93 67
2682.05 66
2682.17 65
2682.29 62
2682.41 58
2682.52 53
2682.64 47
2682.76 41
2682.88 35
2683.00 29
2683.12 24
2683.24 20
2683.35 19
2683.47 18
2683.59 19
2683.71 21
2683.83 22
2683.95 24
2684.07 24
2684.18 24
2684.30 23
2684.42 21
2684.54 18
2684.66 15
2684.78 11
2684.90 7
2685.02 3
2685.13 1
2685.25 0
2685.37 0
2685.49 1
2685.61 4
2685.73 8
2685.85 13
2685.96 19
2686.08 23
2686.20 26
2686.32 28
2686.44 27
2686.56 26
2686.68 24
2686.79 22
2686.91 21
2687.03 20
2687.15 19
2687.27 19
2687.39 18
2687.51 17
2687.63 16
2687.74 14
2687.86 13
2687.98 11
2688.10 11
2688.22 11
2688.34 12
2688.46 13
2688.57 16
2688.69 19
2688.81 22
2688.93 26
2689.05 29
2689.17 32
2689.29 34
2689.41 35
2689.52 35
2689.64 33
2689.76 30
2689.88 27
2690.00 23
2690.12 19
2690.24 16
2690.36 14
2690.47 13
2690.59 13
2690.71 15
2690.83 16
2690.95 19
2691.07 22
2691.19 24
2691.31 26
2691.42 27
2691.54 28
2691.66 28
2691.78 28
2691.90 27
2692.02 26
2692.14 26
2692.26 24
2692.37 23
2692.49 22
2692.61 21
2692.73 19
2692.85 19
2692.97 18
2693.09 17
2693.21 15
2693.32 13
2693.44 11
2693.56 9
2693.68 8
2693.80 8
2693.92 8
2694.04 10
2694.16 13
2694.27 17
2694.39 20
2694.51 23
2694.63 25
2694.75 27
2694.87 27
2694.99 26
2695.11 25
2695.23 23
2695.34 21
2695.46 18
2695.58 15
2695.70 13
2695.82 11
2695.94 10
2696.06 11
2696.18 13
2696.29 19
2696.41 26
2696.53 35
2696.65 44
2696.77 54
2696.89 62
2697.01 68
2697.13 72
2697.25 74
2697.36 75
2697.48 74
2697.60 72
2697.72 71
2697.84 69
2697.96 68
2698.08 68
2698.20 68
2698.32 68
2698.43 67
2698.55 65
2698.67 63
2698.79 60
2698.91 56
2699.03 52
2699.15 49
2699.27 45
2699.39 41
2699.50 37
2699.62 33
2699.74 29
2699.86 25
2699.98 22
2700.10 20
2700.22 20
2700.34 20
2700.46 22
2700.58 24
2700.69 26
2700.81 28
2700.93 29
2701.05 29
2701.17 29
2701.29 28
2701.41 28
2701.53 27
2701.65 28
2701.77 28
2701.88 29
2702.00 30
2702.12 32
2702.24 34
2702.36 36
2702.48 38
2702.60 40
2702.72 41
2702.84 41
2702.96 41
2703.07 40
2703.19 39
2703.31 37
2703.43 35
2703.55 32
2703.67 29
2703.79 26
2703.91 23
2704.03 20
2704.15 18
2704.26 17
2704.38 17
2704.50 18
2704.62 20
2704.74 23
2704.86 24
2704.98 26
2705.10 26
2705.22 24
2705.34 23
2705.45 20
2705.57 18
2705.69 16
2705.81 15
2705.93 14
2706.05 13
2706.17 11
2706.29 8
2706.41 5
2706.53 1
2706.65 0
2706.76 0
2706.88 0
2707.00 0
2707.12 0
2707.24 0
2707.36 0
2707.48 0
2707.60 4
2707.72 7
2707.84 11
2707.96 14
2708.07 16
2708.19 19
2708.31 22
2708.43 26
2708.55 29
2708.67 33
2708.79 35
2708.91 36
2709.03 37
2709.15 36
2709.27 34
2709.39 32
2709.50 30
2709.62 28
2709.74 27
2709.86 26
2709.98 26
2710.10 26
2710.22 27
2710.34 28
2710.46 29
2710.58 30
2710.70 30
2710.82 30
2710.93 29
2711.05 26
2711.17 22
2711.29 17
2711.41 11
2711.53 6
2711.65 2
2711.77 1
2711.89 1
2712.01 3
2712.13 5
2712.25 8
2712.36 9
2712.48 10
2712.60 9
2712.72 9
2712.84 9
2712.96 10
2713.08 13
2713.20 17
2713.32 22
2713.44 26
2713.56 30
2713.68 32
2713.80 33
2713.91 34
2714.03 33
2714.15 31
2714.27 29
2714.39 26
2714.51 23
2714.63 20
2714.75 18
2714.87 16
2714.99 16
2715.11 15
2715.23 14
2715.35 12
2715.47 8
2715.58 4
2715.70 1
2715.82 0
2715.94 0
2716.06 2
2716.18 7
2716.30 13
2716.42 18
2716.54 23
2716.66 26
2716.78 27
2716.90 26
2717.02 24
2717.14 21
2717.25 19
2717.37 18
2717.49 17
2717.61 18
2717.73 18
2717.85 19
2717.97 19
2718.09 19
2718.21 19
2718.33 18
2718.45 17
2718.57 16
2718.69 14
2718.81 13
2718.93 11
2719.05 10
2719.16 9
2719.28 8
2719.40 9
2719.52 10
2719.64 13
2719.76 15
2719.88 18
2720.00 21
2720.12 22
2720.24 23
2720.36 22
2720.48 21
2720.60 19
2720.72 16
2720.84 14
2720.96 11
2721.07 9
2721.19 7
2721.31 4
2721.43 2
2721.55 0
2721.67 0
2721.79 0
2721.91 0
2722.03 0
2722.15 0
2722.27 0
2722.39 0
2722.51 0
2722.63 3
2722.75 9
2722.87 17
2722.99 25
2723.10 32
2723.22 38
2723.34 42
2723.46 44
2723.58 43
2723.70 40
2723.82 35
2723.94 28
2724.06 20
2724.18 13
2724.30 6
2724.42 1
2724.54 0
2724.66 0
2724.78 4
2724.90 10
2725.02 17
2725.14 23
2725.26 29
2725.37 32
2725.49 33
2725.61 33
2725.73 32
2725.85 30
2725.97 29
2726.09 29
2726.21 28
2726.33 28
2726.45 27
2726.57 25
2726.69 23
2726.81 19
2726.93 16
2727.05 14
2727.17 12
2727.29 12
2727.41 15
2727.53 19
2727.65 25
2727.77 33
2727.89 41
2728.00 51
2728.12 60
2728.24 67
2728.36 74
2728.48 78
2728.60 81
2728.72 83
2728.84 84
2728.96 83
2729.08 82
2729.20 79
2729.32 75
2729.44 70
2729.56 64
2729.68 57
2729.80 50
2729.92 43
2730.04 37
2730.16 32
2730.28 28
2730.40 27
2730.52 26
2730.64 27
2730.76 29
2730.87 31
2730.99 32
2731.11 32
2731.23 29
2731.35 25
2731.47 19
2731.59 13
2731.71 8
2731.83 5
2731.95 5
2732.07 8
2732.19 14
2732.31 22
2732.43 30
2732.55 37
2732.67 42
2732.79 43
2732.91 42
2733.03 39
2733.15 35
2733.27 31
2733.39 28
2733.51 25
2733.63 23
2733.75 21
2733.87 19
2733.99 18
2734.11 16
2734.23 15
2734.34 14
2734.46 14
2734.58 15
2734.70 17
2734.82 21
2734.94 24
2735.06 29
2735.18 32
2735.30 35
2735.42 36
2735.54 36
2735.66 34
2735.78 32
2735.90 30
2736.02 29
2736.14 29
2736.26 30
2736.38 33
2736.50 36
2736.62 40
2736.74 44
2736.86 48
2736.98 51
2737.10 53
2737.22 56
2737.34 59
2737.46 62
2737.58 67
2737.70 71
2737.82 76
2737.94 81
2738.06 85
2738.18 89
2738.30 92
2738.42 93
2738.54 94
2738.66 94
2738.78 91
2738.90 87
2739.02 82
2739.14 76
2739.25 69
2739.37 64
2739.49 61
2739.61 59
2739.73 60
2739.85 62
2739.97 65
2740.09 68
2740.21 70
2740.33 70
2740.45 70
2740.57 68
2740.69 65
2740.81 61
2740.93 58
2741.05 54
2741.17 52
2741.29 50
2741.41 50
2741.53 51
2741.65 53
2741.77 56
2741.89 59
2742.01 61
2742.13 61
2742.25 60
2742.37 56
2742.49 51
2742.61 46
2742.73 40
2742.85 36
2742.97 33
2743.09 32
2743.21 33
2743.33 35
2743.45 37
2743.57 40
2743.69 42
2743.81 42
2743.93 41
2744.05 39
2744.17 36
2744.29 32
2744.41 28
2744.53 25
2744.65 23
2744.77 23
2744.89 23
2745.01 26
2745.13 28
2745.25 31
2745.37 32
2745.49 32
2745.61 31
2745.73 28
2745.85 26
2745.97 23
2746.09 21
2746.21 20
2746.33 21
2746.45 22
2746.57 24
2746.69 26
2746.81 27
2746.93 27
2747.05 27
2747.17 27
2747.29 27
2747.41 28
2747.53 29
2747.65 30
2747.77 31
2747.89 32
2748.01 32
2748.13 32
2748.25 32
2748.37 32
2748.49 32
2748.61 31
2748.73 30
2748.85 28
2748.97 25
2749.09 22
2749.21 18
2749.33 15
2749.45 13
2749.57 11
2749.69 12
2749.81 13
2749.93 16
2750.05 21
2750.17 28
2750.29 36
2750.41 44
2750.53 52
2750.65 59
2750.77 65
2750.89 68
2751.01 70
2751.13 70
2751.25 69
2751.37 67
2751.49 66
2751.61 64
2751.73 63
2751.85 61
2751.97 61
2752.09 60
2752.21 60
2752.33 60
2752.45 61
2752.57 63
2752.69 65
2752.81 67
2752.93 69
2753.05 70
2753.17 70
2753.29 69
2753.41 68
2753.53 66
2753.65 63
2753.77 59
2753.89 55
2754.01 51
2754.13 47
2754.25 42
2754.37 37
2754.49 33
2754.61 28
2754.73 24
2754.85 21
2754.97 19
2755.09 17
2755.21 17
2755.33 18
2755.45 20
2755.57 21
2755.69 23
2755.81 23
2755.93 23
2756.05 22
2756.17 21
2756.29 19
2756.41 18
2756.53 18
2756.65 19
2756.77 21
2756.89 24
2757.02 28
2757.14 32
2757.26 36
2757.38 40
2757.50 44
2757.62 48
2757.74 52
2757.86 55
2757.98 58
2758.10 61
2758.22 63
2758.34 64
2758.46 65
2758.58 66
2758.70 66
2758.82 65
2758.94 64
2759.06 61
2759.18 57
2759.30 51
2759.42 44
2759.54 37
2759.66 29
2759.78 23
2759.90 17
2760.02 13
2760.14 10
2760.26 7
2760.38 5
2760.50 2
2760.62 0
2760.74 0
2760.86 0
2760.98 0
2761.10 0
2761.22 0
2761.34 0
2761.46 0
2761.58 5
2761.70 15
2761.83 26
2761.95 35
2762.07 41
2762.19 45
2762.31 44
2762.43 41
2762.55 36
2762.67 31
2762.79 26
2762.91 22
2763.03 20
2763.15 18
2763.27 18
2763.39 18
2763.51 17
2763.63 17
2763.75 16
2763.87 15
2763.99 13
2764.11 11
2764.23 8
2764.35 4
2764.47 1
2764.59 0
2764.71 0
2764.83 0
2764.95 0
2765.07 0
2765.19 0
2765.31 4
2765.44 10
2765.56 17
2765.68 23
2765.80 29
2765.92 33
2766.04 37
2766.16 40
2766.28 42
2766.40 43
2766.52 43
2766.64 42
2766.76 39
2766.88 36
2767.00 33
2767.12 30
2767.24 26
2767.36 24
2767.48 22
2767.60 21
2767.72 20
2767.84 21
2767.96 21
2768.08 22
2768.20 23
2768.33 23
2768.45 23
2768.57 23
2768.69 22
2768.81 21
2768.93 19
2769.05 18
2769.17 18
2769.29 17
2769.41 17
2769.53 17
2769.65 16
2769.77 16
2769.89 16
2770.01 16
2770.13 17
2770.25 18
2770.37 21
2770.49 24
2770.61 27
2770.73 30
2770.86 32
2770.98 33
2771.10 33
2771.22 33
2771.34 31
2771.46 29
2771.58 27
2771.70 24
2771.82 21
2771.94 17
2772.06 13
2772.18 10
2772.30 9
2772.42 9
2772.54 11
2772.66 14
2772.78 16
2772.90 18
2773.02 19
2773.15 18
2773.27 17
2773.39 17
2773.51 18
2773.63 21
2773.75 25
2773.87 29
2773.99 33
2774.11 37
2774.23 40
2774.35 42
2774.47 44
2774.59 46
2774.71 49
2774.83 51
2774.95 52
2775.07 53
2775.19 52
2775.32 51
2775.44 50
2775.56 48
2775.68 46
2775.80 46
2775.92 45
2776.04 46
2776.16 48
2776.28 50
2776.40 53
2776.52 57
2776.64 61
2776.76 65
2776.88 68
2777.00 71
2777.12 72
2777.25 72
2777.37 71
2777.49 69
2777.61 66
2777.73 62
2777.85 58
2777.97 53
2778.09 49
2778.21 44
2778.33 40
2778.45 36
2778.57 32
2778.69 29
2778.81 27
2778.93 26
2779.06 27
2779.18 28
2779.30 30
2779.42 30
2779.54 30
2779.66 27
2779.78 23
2779.90 17
2780.02 11
2780.14 7
2780.26 6
2780.38 7
2780.50 11
2780.62 17
2780.74 22
2780.87 27
2780.99 30
2781.11 31
2781.23 30
2781.35 29
2781.47 28
2781.59 28
2781.71 30
2781.83 34
2781.95 39
2782.07 44
2782.19 47
2782.31 50
2782.44 50
2782.56 49
2782.68 47
2782.80 45
2782.92 43
2783.04 42
2783.16 43
2783.28 44
2783.40 45
2783.52 45
2783.64 45
2783.76 43
2783.88 41
2784.01 38
2784.13 35
2784.25 32
2784.37 29
2784.49 25
2784.61 22
2784.73 19
2784.85 16
2784.97 13
2785.09 12
2785.21 10
2785.33 9
2785.45 8
2785.58 7
2785.70 6
2785.82 5
2785.94 4
2786.06 3
2786.18 3
2786.30 3
2786.42 6
2786.54 10
2786.66 15
2786.78 22
2786.90 29
2787.03 35
2787.15 41
2787.27 44
2787.39 45
2787.51 45
2787.63 44
2787.75 43
2787.87 41
2787.99 40
2788.11 39
2788.23 39
2788.36 38
2788.48 38
2788.60 37
2788.72 36
2788.84 35
2788.96 35
2789.08 34
2789.20 34
2789.32 34
2789.44 33
2789.56 32
2789.69 32
2789.81 31
2789.93 30
2790.05 30
2790.17 31
2790.29 31
2790.41 31
2790.53 31
2790.65 31
2790.77 31
2790.89 30
2791.02 29
2791.14 28
2791.26 27
2791.38 25
2791.50 22
2791.62 19
2791.74 15
2791.86 11
2791.98 9
2792.10 9
2792.22 10
2792.35 12
2792.47 15
2792.59 16
2792.71 17
2792.83 17
2792.95 15
2793.07 14
2793.19 13
2793.31 13
2793.43 14
2793.56 16
2793.68 18
2793.80 19
2793.92 20
2794.04 20
2794.16 20
2794.28 19
2794.40 18
2794.52 17
2794.64 15
2794.77 14
2794.89 13
2795.01 11
2795.13 10
2795.25 8
2795.37 7
2795.49 7
2795.61 7
2795.73 9
2795.85 12
2795.98 17
2796.10 22
2796.22 28
2796.34 33
2796.46 36
2796.58 39
2796.70 41
2796.82 43
2796.94 44
2797.07 46
2797.19 48
2797.31 51
2797.43 54
2797.55 57
2797.67 59
2797.79 60
2797.91 59
2798.03 57
2798.16 55
2798.28 51
2798.40 48
2798.52 46
2798.64 45
2798.76 45
2798.88 46
2799.00 49
2799.12 52
2799.25 57
2799.37 61
2799.49 66
2799.61 70
2799.73 72
2799.85 73
2799.97 72
2800.09 69
2800.21 64
2800.34 59
2800.46 55
2800.58 53
2800.70 52
2800.82 54
2800.94 58
2801.06 64
2801.18 71
2801.30 78
2801.43 85
2801.55 91
2801.67 95
2801.79 97
2801.91 97
2802.03 97
2802.15 97
2802.27 98
2802.40 101
2802.52 105
2802.64 109
2802.76 112
2802.88 114
2803.00 114
2803.12 113
2803.24 111
2803.36 110
2803.49 109
2803.61 110
2803.73 112
2803.85 114
2803.97 116
2804.09 118
2804.21 119
2804.33 119
2804.46 120
2804.58 121
2804.70 123
2804.82 125
2804.94 129
2805.06 133
2805.18 136
2805.30 139
2805.43 140
2805.55 138
2805.67 134
2805.79 128
2805.91 119
2806.03 110
2806.15 101
2806.27 93
2806.40 86
2806.52 81
2806.64 77
2806.76 75
2806.88 74
2807.00 72
2807.12 71
2807.24 69
2807.37 65
2807.49 61
2807.61 56
2807.73 51
2807.85 46
2807.97 42
2808.09 40
2808.22 40
2808.34 41
2808.46 42
2808.58 44
2808.70 46
2808.82 46
2808.94 45
2809.06 44
2809.19 42
2809.31 40
2809.43 38
2809.55 37
2809.67 38
2809.79 39
2809.91 40
2810.03 41
2810.16 42
2810.28 43
2810.40 44
2810.52 43
2810.64 43
2810.76 41
2810.88 40
2811.01 39
2811.13 37
2811.25 36
2811.37 36
2811.49 36
2811.61 36
2811.73 35
2811.86 35
2811.98 34
2812.10 33
2812.22 33
2812.34 33
2812.46 34
2812.58 35
2812.71 37
2812.83 39
2812.95 39
2813.07 38
2813.19 36
2813.31 33
2813.43 29
2813.56 27
2813.68 25
2813.80 26
2813.92 28
2814.04 32
2814.16 38
2814.28 43
2814.41 49
2814.53 53
2814.65 55
2814.77 55
2814.89 53
2815.01 50
2815.13 47
2815.26 44
2815.38 41
2815.50 39
2815.62 38
2815.74 36
2815.86 34
2815.98 31
2816.11 28
2816.23 24
2816.35 20
2816.47 17
2816.59 15
2816.71 14
2816.83 13
2816.96 11
2817.08 9
2817.20 6
2817.32 2
2817.44 0
2817.56 0
2817.69 0
2817.81 0
2817.93 0
2818.05 0
2818.17 0
2818.29 0
2818.41 3
2818.54 7
2818.66 10
2818.78 13
2818.90 16
2819.02 18
2819.14 19
2819.27 19
2819.39 19
2819.51 18
2819.63 18
2819.75 19
2819.87 21
2819.99 24
2820.12 28
2820.24 33
2820.36 38
2820.48 42
2820.60 45
2820.72 47
2820.85 48
2820.97 48
2821.09 49
2821.21 49
2821.33 49
2821.45 49
2821.58 48
2821.70 47
2821.82 46
2821.94 45
2822.06 46
2822.18 48
2822.30 51
2822.43 55
2822.55 58
2822.67 61
2822.79 62
2822.91 62
2823.03 61
2823.16 59
2823.28 56
2823.40 54
2823.52 52
2823.64 50
2823.76 49
2823.89 48
2824.01 47
2824.13 46
2824.25 46
2824.37 45
2824.49 43
2824.62 41
2824.74 39
2824.86 35
2824.98 32
2825.10 29
2825.22 26
2825.35 24
2825.47 23
2825.59 23
2825.71 24
2825.83 26
2825.95 28
2826.08 30
2826.20 32
2826.32 34
2826.44 36
2826.56 37
2826.68 38
2826.81 40
2826.93 42
2827.05 44
2827.17 46
2827.29 48
2827.42 48
2827.54 48
2827.66 46
2827.78 43
2827.90 40
2828.02 38
2828.15 36
2828.27 36
2828.39 36
2828.51 37
2828.63 39
2828.75 40
2828.88 41
2829.00 42
2829.12 43
2829.24 45
2829.36 47
2829.48 50
2829.61 54
2829.73 58
2829.85 62
2829.97 66
2830.09 68
2830.22 68
2830.34 67
2830.46 64
2830.58 59
2830.70 54
2830.82 48
2830.95 44
2831.07 41
2831.19 39
2831.31 39
2831.43 41
2831.56 43
2831.68 45
2831.80 48
2831.92 50
2832.04 52
2832.16 54
2832.29 57
2832.41 60
2832.53 63
2832.65 66
2832.77 67
2832.90 67
2833.02 66
2833.14 63
2833.26 60
2833.38 55
2833.50 52
2833.63 48
2833.75 45
2833.87 43
2833.99 41
2834.11 38
2834.24 36
2834.36 33
2834.48 31
2834.60 31
2834.72 32
2834.85 36
2834.97 42
2835.09 49
2835.21 58
2835.33 67
2835.46 75
2835.58 82
2835.70 86
2835.82 88
2835.94 88
2836.06 86
2836.19 83
2836.31 79
2836.43 75
2836.55 70
2836.67 65
2836.80 60
2836.92 53
2837.04 46
2837.16 39
2837.28 33
2837.41 29
2837.53 28
2837.65 29
2837.77 32
2837.89 36
2838.02 40
2838.14 42
2838.26 43
2838.38 42
2838.50 39
2838.63 36
2838.75 34
2838.87 33
2838.99 33
2839.11 35
2839.24 37
2839.36 39
2839.48 41
2839.60 42
2839.72 43
2839.85 44
2839.97 44
2840.09 44
2840.21 43
2840.33 42
2840.46 40
2840.58 39
2840.70 38
2840.82 38
2840.94 39
2841.07 41
2841.19 43
2841.31 44
2841.43 45
2841.55 44
2841.68 43
2841.80 41
2841.92 39
2842.04 38
2842.16 37
2842.29 38
2842.41 39
2842.53 41
2842.65 44
2842.77 46
2842.90 48
2843.02 50
2843.14 52
2843.26 52
2843.38 51
2843.51 49
2843.63 47
2843.75 44
2843.87 41
2843.99 38
2844.12 36
2844.24 33
2844.36 29
2844.48 25
2844.61 21
2844.73 16
2844.85 13
2844.97 10
2845.09 10
2845.22 11
2845.34 13
2845.46 15
2845.58 17
2845.70 17
2845.83 16
2845.95 14
2846.07 11
2846.19 7
2846.31 4
2846.44 1
2846.56 0
2846.68 0
2846.80 0
2846.93 0
2847.05 0
2847.17 0
2847.29 0
2847.41 0
2847.54 1
2847.66 2
2847.78 4
2847.90 6
2848.02 8
2848.15 11
2848.27 14
2848.39 16
2848.51 18
2848.64 20
2848.76 21
2848.88 22
2849.00 23
2849.12 24
2849.25 24
2849.37 25
2849.49 27
2849.61 28
2849.74 30
2849.86 33
2849.98 36
2850.10 40
2850.22 45
2850.35 49
2850.47 53
2850.59 56
2850.71 58
2850.84 60
2850.96 61
2851.08 60
2851.20 58
2851.32 55
2851.45 50
2851.57 45
2851.69 39
2851.81 35
2851.94 31
2852.06 29
2852.18 28
2852.30 27
2852.42 27
2852.55 26
2852.67 24
2852.79 23
2852.91 21
2853.04 19
2853.16 17
2853.28 16
2853.40 14
2853.53 13
2853.65 11
2853.77 10
2853.89 10
2854.01 10
2854.14 9
2854.26 8
2854.38 7
2854.50 4
2854.63 1
2854.75 0
2854.87 0
2854.99 0
2855.12 0
2855.24 0
2855.36 3
2855.48 8
2855.60 14
2855.73 20
2855.85 24
2855.97 28
2856.09 31
2856.22 32
2856.34 33
2856.46 33
2856.58 33
2856.71 34
2856.83 34
2856.95 35
2857.07 36
2857.20 37
2857.32 37
2857.44 37
2857.56 37
2857.68 36
2857.81 35
2857.93 34
2858.05 34
2858.17 35
2858.30 36
2858.42 38
2858.54 38
2858.66 38
2858.79 36
2858.91 33
2859.03 30
2859.15 26
2859.28 23
2859.40 20
2859.52 19
2859.64 19
2859.77 21
2859.89 23
2860.01 25
2860.13 28
2860.26 31
2860.38 32
2860.50 33
2860.62 32
2860.75 31
2860.87 29
2860.99 26
2861.11 23
2861.23 21
2861.36 18
2861.48 16
2861.60 14
2861.72 12
2861.85 10
2861.97 8
2862.09 6
2862.21 5
2862.34 4
2862.46 4
2862.58 5
2862.70 6
2862.83 8
2862.95 10
2863.07 12
2863.19 15
2863.32 19
2863.44 23
2863.56 28
2863.68 32
2863.81 34
2863.93 36
2864.05 35
2864.17 32
2864.30 28
2864.42 24
2864.54 20
2864.66 17
2864.79 16
2864.91 16
2865.03 17
2865.15 20
2865.28 22
2865.40 24
2865.52 25
2865.65 25
2865.77 24
2865.89 22
2866.01 21
2866.14 20
2866.26 19
2866.38 20
2866.50 22
2866.63 25
2866.75 28
2866.87 31
2866.99 33
2867.12 35
2867.24 36
2867.36 37
2867.48 39
2867.61 41
2867.73 43
2867.85 45
2867.97 46
2868.10 47
2868.22 48
2868.34 50
2868.46 52
2868.59 55
2868.71 58
2868.83 61
2868.96 62
2869.08 62
2869.20 59
2869.32 55
2869.45 50
2869.57 44
2869.69 39
2869.81 35
2869.94 34
2870.06 35
2870.18 39
2870.30 44
2870.43 50
2870.55 57
2870.67 62
2870.79 66
2870.92 68
2871.04 67
2871.16 65
2871.29 61
2871.41 59
2871.53 57
2871.65 57
2871.78 59
2871.90 61
2872.02 62
2872.14 62
2872.27 60
2872.39 56
2872.51 49
2872.63 42
2872.76 36
2872.88 31
2873.00 28
2873.13 28
2873.25 32
2873.37 38
2873.49 46
2873.62 54
2873.74 60
2873.86 65
2873.98 67
2874.11 67
2874.23 65
2874.35 63
2874.48 61
2874.60 58
2874.72 56
2874.84 53
2874.97 48
2875.09 43
2875.21 36
2875.34 29
2875.46 22
2875.58 16
2875.70 12
2875.83 9
2875.95 8
2876.07 9
2876.19 10
2876.32 13
2876.44 17
2876.56 21
2876.69 26
2876.81 32
2876.93 37
2877.05 42
2877.18 45
2877.30 48
2877.42 50
2877.55 52
2877.67 54
2877.79 56
2877.91 58
2878.04 60
2878.16 61
2878.28 62
2878.40 61
2878.53 59
2878.65 57
2878.77 55
2878.90 54
2879.02 53
2879.14 54
2879.26 57
2879.39 59
2879.51 62
2879.63 65
2879.76 66
2879.88 66
2880.00 64
2880.12 61
2880.25 58
2880.37 54
2880.49 51
2880.62 49
2880.74 48
2880.86 48
2880.98 49
2881.11 50
2881.23 52
2881.35 54
2881.48 57
2881.60 60
2881.72 62
2881.84 64
2881.97 65
2882.09 67
2882.21 68
2882.34 69
2882.46 72
2882.58 77
2882.71 84
2882.83 93
2882.95 103
2883.07 113
2883.20 123
2883.32 132
2883.44 140
2883.57 148
2883.69 156
2883.81 163
2883.93 172
2884.06 179
2884.18 187
2884.30 192
2884.43 196
2884.55 198
2884.67 199
2884.80 198
2884.92 197
2885.04 196
2885.16 195
2885.29 195
2885.41 195
2885.53 195
2885.66 195
2885.78 194
2885.90 193
2886.03 189
2886.15 183
2886.27 174
2886.39 163
2886.52 150
2886.64 136
2886.76 124
2886.89 114
2887.01 108
2887.13 105
2887.26 106
2887.38 108
2887.50 109
2887.62 110
2887.75 108
2887.87 103
2887.99 96
2888.12 87
2888.24 77
2888.36 67
2888.49 58
2888.61 51
2888.73 45
2888.85 40
2888.98 36
2889.10 33
2889.22 30
2889.35 28
2889.47 27
2889.59 26
2889.72 25
2889.84 26
2889.96 26
2890.09 27
2890.21 28
2890.33 29
2890.45 29
2890.58 30
2890.70 31
2890.82 31
2890.95 31
2891.07 30
2891.19 28
2891.32 26
2891.44 23
2891.56 20
2891.69 16
2891.81 12
2891.93 7
2892.05 3
2892.18 0
2892.30 0
2892.42 0
2892.55 0
2892.67 0
2892.79 0
2892.92 0
2893.04 0
2893.16 0
2893.29 2
2893.41 8
2893.53 14
2893.66 21
2893.78 28
2893.90 34
2894.02 39
2894.15 43
2894.27 46
2894.39 47
2894.52 47
2894.64 46
2894.76 44
2894.89 42
2895.01 38
2895.13 35
2895.26 31
2895.38 28
2895.50 26
2895.63 25
2895.75 24
2895.87 23
2896.00 23
2896.12 23
2896.24 23
2896.37 24
2896.49 24
2896.61 25
2896.74 26
2896.86 26
2896.98 25
2897.10 24
2897.23 23
2897.35 22
2897.47 22
2897.60 23
2897.72 25
2897.84 28
2897.97 31
2898.09 35
2898.21 38
2898.34 40
2898.46 42
2898.58 42
2898.71 42
2898.83 42
2898.95 42
2899.08 42
2899.20 42
2899.32 43
2899.45 45
2899.57 46
2899.69 48
2899.82 50
2899.94 52
2900.06 53
2900.19 55
2900.31 56
2900.43 58
2900.56 59
2900.68 60
2900.80 61
2900.93 62
2901.05 63
2901.17 63
2901.30 62
2901.42 61
2901.54 60
2901.67 58
2901.79 56
2901.91 54
2902.04 51
2902.16 48
2902.28 45
2902.41 41
2902.53 38
2902.65 35
2902.78 33
2902.90 31
2903.02 29
2903.15 27
2903.27 26
2903.39 25
2903.52 24
2903.64 23
2903.76 24
2903.89 26
2904.01 29
2904.13 33
2904.26 36
2904.38 40
2904.50 42
2904.63 44
2904.75 45
2904.87 47
2905.00 50
2905.12 54
2905.24 60
2905.37 66
2905.49 72
2905.61 77
2905.74 80
2905.86 81
2905.98 79
2906.11 76
2906.23 71
2906.35 66
2906.48 62
2906.60 59
2906.72 56
2906.85 53
2906.97 51
2907.09 47
2907.22 44
2907.34 40
2907.47 36
2907.59 34
2907.71 33
2907.84 34
2907.96 36
2908.08 40
2908.21 45
2908.33 49
2908.45 54
2908.58 57
2908.70 60
2908.82 61
2908.95 61
2909.07 60
2909.19 57
2909.32 54
2909.44 50
2909.56 45
2909.69 41
2909.81 38
2909.93 35
2910.06 33
2910.18 32
2910.31 31
2910.43 31
2910.55 30
2910.68 30
2910.80 28
2910.92 27
2911.05 26
2911.17 25
2911.29 24
2911.42 23
2911.54 24
2911.66 26
2911.79 28
2911.91 31
2912.03 35
2912.16 39
2912.28 43
2912.41 47
2912.53 50
2912.65 53
2912.78 55
2912.90 57
2913.02 58
2913.15 58
2913.27 58
2913.39 57
2913.52 56
2913.64 52
2913.76 47
2913.89 41
2914.01 34
2914.14 27
2914.26 21
2914.38 17
2914.51 15
2914.63 16
2914.75 18
2914.88 21
2915.00 24
2915.12 28
2915.25 30
2915.37 33
2915.49 35
2915.62 37
2915.74 39
2915.87 39
2915.99 38
2916.11 36
2916.24 32
2916.36 28
2916.48 25
2916.61 23
2916.73 23
2916.85 25
2916.98 28
2917.10 30
2917.23 32
2917.35 32
2917.47 31
2917.60 28
2917.72 25
2917.84 21
2917.97 19
2918.09 17
2918.21 17
2918.34 16
2918.46 16
2918.59 15
2918.71 14
2918.83 13
2918.96 11
2919.08 10
2919.20 9
2919.33 9
2919.45 8
2919.58 8
2919.70 8
2919.82 8
2919.95 9
2920.07 10
2920.19 12
2920.32 14
2920.44 16
2920.57 19
2920.69 20
2920.81 21
2920.94 21
2921.06 21
2921.18 20
2921.31 20
2921.43 21
2921.56 23
2921.68 25
2921.80 27
2921.93 28
2922.05 28
2922.17 27
2922.30 25
2922.42 23
2922.55 22
2922.67 21
2922.79 21
2922.92 22
2923.04 23
2923.16 23
2923.29 23
2923.41 23
2923.54 23
2923.66 23
2923.78 24
2923.91 26
2924.03 29
2924.15 32
2924.28 35
2924.40 38
2924.53 40
2924.65 41
2924.77 41
2924.90 40
2925.02 39
2925.14 37
2925.27 34
2925.39 32
2925.52 30
2925.64 28
2925.76 26
2925.89 25
2926.01 24
2926.14 24
2926.26 24
2926.38 25
2926.51 25
2926.63 25
2926.75 25
2926.88 24
2927.00 24
2927.13 24
2927.25 23
2927.37 21
2927.50 19
2927.62 16
2927.75 13
2927.87 10
2927.99 7
2928.12 7
2928.24 9
2928.37 14
2928.49 20
2928.61 26
2928.74 32
2928.86 36
2928.98 38
2929.11 38
2929.23 38
2929.36 38
2929.48 39
2929.60 43
2929.73 48
2929.85 55
2929.98 62
2930.10 69
2930.22 75
2930.35 79
2930.47 82
2930.60 82
2930.72 81
2930.84 77
2930.97 72
2931.09 66
2931.22 59
2931.34 52
2931.46 46
2931.59 41
2931.71 37
2931.84 33
2931.96 30
2932.08 27
2932.21 23
2932.33 19
2932.46 14
2932.58 8
2932.70 2
2932.83 0
2932.95 0
2933.08 0
2933.20 0
2933.32 0
2933.45 0
2933.57 0
2933.70 0
2933.82 4
2933.94 7
2934.07 9
2934.19 9
2934.32 9
2934.44 8
2934.56 7
2934.69 6
2934.81 7
2934.94 10
2935.06 13
2935.18 17
2935.31 21
2935.43 24
2935.56 27
2935.68 27
2935.80 27
2935.93 26
2936.05 24
2936.18 22
2936.30 21
2936.42 20
2936.55 20
2936.67 21
2936.80 23
2936.92 26
2937.04 29
2937.17 33
2937.29 37
2937.42 40
2937.54 44
2937.66 48
2937.79 51
2937.91 52
2938.04 53
2938.16 51
2938.29 48
2938.41 44
2938.53 39
2938.66 35
2938.78 32
2938.91 30
2939.03 29
2939.15 28
2939.28 28
2939.40 29
2939.53 29
2939.65 30
2939.77 30
2939.90 30
2940.02 30
2940.15 29
2940.27 28
2940.40 27
2940.52 26
2940.64 25
2940.77 26
2940.89 27
2941.02 29
2941.14 31
2941.26 33
2941.39 35
2941.51 35
2941.64 36
2941.76 35
2941.89 35
2942.01 36
2942.13 37
2942.26 40
2942.38 42
2942.51 45
2942.63 48
2942.75 49
2942.88 50
2943.00 50
2943.13 49
2943.25 49
2943.38 48
2943.50 47
2943.62 46
2943.75 45
2943.87 44
2944.00 43
2944.12 41
2944.25 40
2944.37 38
2944.49 37
2944.62 37
2944.74 36
2944.87 36
2944.99 35
2945.11 35
2945.24 35
2945.36 34
2945.49 34
2945.61 35
2945.74 35
2945.86 36
2945.98 36
2946.11 36
2946.23 36
2946.36 36
2946.48 35
2946.61 35
2946.73 35
2946.85 35
2946.98 35
2947.10 34
2947.23 34
2947.35 32
2947.48 31
2947.60 30
2947.72 29
2947.85 30
2947.97 33
2948.10 36
2948.22 39
2948.35 42
2948.47 43
2948.59 44
2948.72 43
2948.84 41
2948.97 39
2949.09 38
2949.22 39
2949.34 40
2949.47 42
2949.59 45
2949.71 49
2949.84 52
2949.96 54
2950.09 55
2950.21 53
2950.34 50
2950.46 46
2950.58 41
2950.71 35
2950.83 31
2950.96 27
2951.08 25
2951.21 23
2951.33 22
2951.45 21
2951.58 21
2951.70 21
2951.83 22
2951.95 24
2952.08 28
2952.20 33
2952.33 37
2952.45 41
2952.57 43
2952.70 44
2952.82 43
2952.95 41
2953.07 39
2953.20 37
2953.32 35
2953.45 35
2953.57 35
2953.69 35
2953.82 35
2953.94 35
2954.07 35
2954.19 33
2954.32 31
2954.44 29
2954.57 26
2954.69 23
2954.81 20
2954.94 17
2955.06 15
2955.19 14
2955.31 15
2955.44 17
2955.56 21
2955.69 25
2955.81 29
2955.93 32
2956.06 34
2956.18 36
2956.31 36
2956.43 37
2956.56 37
2956.68 39
2956.81 42
2956.93 45
2957.05 49
2957.18 53
2957.30 57
2957.43 62
2957.55 68
2957.68 74
2957.80 80
2957.93 85
2958.05 89
2958.18 90
2958.30 90
2958.42 87
2958.55 82
2958.67 76
2958.80 70
2958.92 64
2959.05 59
2959.17 55
2959.30 52
2959.42 51
2959.55 50
2959.67 51
2959.79 54
2959.92 58
2960.04 62
2960.17 66
2960.29 68
2960.42 69
2960.54 67
2960.67 63
2960.79 58
2960.92 53
2961.04 49
2961.16 47
2961.29 48
2961.41 50
2961.54 53
2961.66 57
2961.79 59
2961.91 60
2962.04 60
2962.16 58
2962.29 56
2962.41 54
2962.54 52
2962.66 51
2962.78 51
2962.91 50
2963.03 49
2963.16 46
2963.28 43
2963.41 40
2963.53 38
2963.66 37
2963.78 38
2963.91 41
2964.03 46
2964.16 51
2964.28 57
2964.40 61
2964.53 64
2964.65 65
2964.78 64
2964.90 62
2965.03 58
2965.15 54
2965.28 50
2965.40 48
2965.53 46
2965.65 45
2965.78 45
2965.90 46
2966.03 46
2966.15 46
2966.27 43
2966.40 40
2966.52 36
2966.65 33
2966.77 30
2966.90 30
2967.02 32
2967.15 36
2967.27 41
2967.40 45
2967.52 48
2967.65 50
2967.77 50
2967.90 49
2968.02 49
2968.15 49
2968.27 50
2968.40 52
2968.52 54
2968.64 56
2968.77 56
2968.89 55
2969.02 53
2969.14 49
2969.27 45
2969.39 41
2969.52 37
2969.64 33
2969.77 29
2969.89 26
2970.02 24
2970.14 22
2970.27 22
2970.39 24
2970.52 27
2970.64 32
2970.77 36
2970.89 41
2971.02 44
2971.14 45
2971.26 45
2971.39 44
2971.51 43
2971.64 41
2971.76 40
2971.89 40
2972.01 40
2972.14 40
2972.26 39
2972.39 38
2972.51 38
2972.64 37
2972.76 37
2972.89 37
2973.01 38
2973.14 39
2973.26 41
2973.39 43
2973.51 45
2973.64 46
2973.76 47
2973.89 48
2974.01 47
2974.14 46
2974.26 44
2974.39 41
2974.51 38
2974.64 35
2974.76 33
2974.89 33
2975.01 33
2975.13 36
2975.26 39
2975.38 42
2975.51 46
2975.63 49
2975.76 51
2975.88 52
2976.01 52
2976.13 51
2976.26 49
2976.38 45
2976.51 41
2976.63 36
2976.76 32
2976.88 28
2977.01 26
2977.13 25
2977.26 28
2977.38 31
2977.51 36
2977.63 41
2977.76 44
2977.88 46
2978.01 45
2978.13 43
2978.26 41
2978.38 38
2978.51 37
2978.63 38
2978.76 40
2978.88 42
2979.01 45
2979.13 48
2979.26 50
2979.38 51
2979.51 52
2979.63 52
2979.76 53
2979.88 52
2980.01 51
2980.13 49
2980.26 46
2980.38 42
2980.51 37
2980.63 33
2980.76 30
2980.88 27
2981.01 24
2981.13 22
2981.26 19
2981.38 17
2981.51 15
2981.63 14
2981.76 14
2981.88 17
2982.01 22
2982.13 28
2982.26 35
2982.38 41
2982.51 46
2982.63 49
2982.76 50
2982.88 50
2983.01 50
2983.13 51
2983.26 53
2983.38 57
2983.51 62
2983.63 67
2983.76 72
2983.88 75
2984.01 76
2984.13 75
2984.26 71
2984.38 66
2984.51 60
2984.63 55
2984.76 49
2984.88 45
2985.01 41
2985.13 38
2985.26 37
2985.38 35
2985.51 35
2985.63 35
2985.76 35
2985.88 36
2986.01 37
2986.13 38
2986.26 40
2986.39 41
2986.51 43
2986.64 45
2986.76 47
2986.89 49
2987.01 51
2987.14 53
2987.26 55
2987.39 57
2987.51 59
2987.64 59
2987.76 59
2987.89 57
2988.01 53
2988.14 49
2988.26 45
2988.39 40
2988.51 37
2988.64 35
2988.76 34
2988.89 34
2989.01 36
2989.14 38
2989.26 40
2989.39 41
2989.51 42
2989.64 43
2989.76 43
2989.89 44
2990.01 45
2990.14 48
2990.26 52
2990.39 57
2990.52 63
2990.64 69
2990.77 74
2990.89 78
2991.02 80
2991.14 79
2991.27 76
2991.39 71
2991.52 64
2991.64 57
2991.77 51
2991.89 45
2992.02 41
2992.14 38
2992.27 35
2992.39 33
2992.52 31
2992.64 29
2992.77 26
2992.89 24
2993.02 22
2993.15 20
2993.27 18
2993.40 17
2993.52 17
2993.65 18
2993.77 19
2993.90 21
2994.02 22
2994.15 22
2994.27 22
2994.40 22
2994.52 21
2994.65 22
2994.77 23
2994.90 25
2995.02 28
2995.15 31
2995.28 35
2995.40 37
2995.53 39
2995.65 41
2995.78 42
2995.90 44
2996.03 46
2996.15 48
2996.28 49
2996.40 50
2996.53 49
2996.65 47
2996.78 44
2996.90 40
2997.03 36
2997.15 31
2997.28 27
2997.41 23
2997.53 19
2997.66 16
2997.78 14
2997.91 13
2998.03 14
2998.16 18
2998.28 22
2998.41 29
2998.53 35
2998.66 42
2998.78 48
2998.91 52
2999.04 56
2999.16 59
2999.29 61
2999.41 63
2999.54 64
2999.66 64
2999.79 64
2999.91 64
3000.04 63
3000.16 61
3000.29 60
3000.41 59
3000.54 58
3000.67 58
3000.79 57
3000.92 55
3001.04 53
3001.17 49
3001.29 45
3001.42 39
3001.54 34
3001.67 29
3001.79 25
3001.92 21
3002.05 19
3002.17 17
3002.30 17
3002.42 16
3002.55 15
3002.67 14
3002.80 12
3002.92 9
3003.05 7
3003.17 5
3003.30 2
3003.43 0
3003.55 0
3003.68 0
3003.80 0
3003.93 0
3004.05 0
3004.18 0
3004.30 0
3004.43 3
3004.55 6
3004.68 9
3004.81 12
3004.93 15
3005.06 17
3005.18 18
3005.31 18
3005.43 18
3005.56 18
3005.68 17
3005.81 15
3005.94 13
3006.06 11
3006.19 8
3006.31 6
3006.44 5
3006.56 5
3006.69 5
3006.81 6
3006.94 6
3007.07 7
3007.19 7
3007.32 7
3007.44 8
3007.57 8
3007.69 9
3007.82 9
3007.94 8
3008.07 6
3008.20 4
3008.32 0
3008.45 0
3008.57 0
3008.70 0
3008.82 0
3008.95 0
3009.07 0
3009.20 0
3009.33 3
3009.45 7
3009.58 9
3009.70 9
3009.83 8
3009.95 6
3010.08 5
3010.21 5
3010.33 6
3010.46 8
3010.58 10
3010.71 12
3010.83 12
3010.96 11
3011.08 9
3011.21 7
3011.34 6
3011.46 6
3011.59 7
3011.71 9
3011.84 12
3011.96 14
3012.09 16
3012.22 16
3012.34 15
3012.47 13
3012.59 10
3012.72 7
3012.84 4
3012.97 2
3013.10 0
3013.22 0
3013.35 0
3013.47 0
3013.60 2
3013.72 5
3013.85 7
3013.97 10
3014.10 12
3014.23 13
3014.35 13
3014.48 12
3014.60 11
3014.73 10
3014.85 10
3014.98 11
3015.11 12
3015.23 14
3015.36 17
3015.48 21
3015.61 26
3015.74 32
3015.86 38
3015.99 45
3016.11 51
3016.24 57
3016.36 61
3016.49 63
3016.62 64
3016.74 65
3016.87 65
3016.99 65
3017.12 66
3017.24 66
3017.37 67
3017.50 67
3017.62 66
3017.75 64
3017.87 62
3018.00 59
3018.12 55
3018.25 52
3018.38 50
3018.50 47
3018.63 45
3018.75 43
3018.88 40
3019.01 37
3019.13 35
3019.26 33
3019.38 32
3019.51 32
3019.63 33
3019.76 35
3019.89 38
3020.01 40
3020.14 42
3020.26 44
3020.39 45
3020.51 45
3020.64 44
3020.77 43
3020.89 42
3021.02 41
3021.14 40
3021.27 40
3021.40 40
3021.52 39
3021.65 39
3021.77 37
3021.90 35
3022.03 33
3022.15 30
3022.28 26
3022.40 23
3022.53 20
3022.65 17
3022.78 16
3022.91 16
3023.03 17
3023.16 18
3023.28 20
3023.41 22
3023.54 24
3023.66 26
3023.79 28
3023.91 29
3024.04 29
3024.17 29
3024.29 28
3024.42 26
3024.54 23
3024.67 20
3024.79 18
3024.92 16
3025.05 15
3025.17 15
3025.30 16
3025.42 17
3025.55 19
3025.68 20
3025.80 21
3025.93 21
3026.05 20
3026.18 20
3026.31 19
3026.43 19
3026.56 19
3026.68 20
3026.81 21
3026.94 23
3027.06 24
3027.19 26
3027.31 29
3027.44 31
3027.57 33
3027.69 34
3027.82 35
3027.94 36
3028.07 36
3028.20 35
3028.32 35
3028.45 34
3028.57 33
3028.70 32
3028.83 32
3028.95 33
3029.08 35
3029.20 39
3029.33 43
3029.46 47
3029.58 49
3029.71 50
3029.83 48
3029.96 44
3030.09 37
3030.21 30
3030.34 22
3030.46 15
3030.59 9
3030.72 5
3030.84 2
3030.97 1
3031.09 1
3031.22 3
3031.35 4
3031.47 6
3031.60 8
3031.72 11
3031.85 13
3031.98 15
3032.10 17
3032.23 18
3032.36 18
3032.48 18
3032.61 17
3032.73 16
3032.86 15
3032.99 15
3033.11 17
3033.24 19
3033.36 23
3033.49 28
3033.62 33
3033.74 38
3033.87 41
3033.99 43
3034.12 43
3034.25 42
3034.37 40
3034.50 37
3034.62 34
3034.75 32
3034.88 30
3035.00 30
3035.13 30
3035.26 32
3035.38 34
3035.51 37
3035.63 41
3035.76 44
3035.89 48
3036.01 52
3036.14 55
3036.26 58
3036.39 61
3036.52 61
3036.64 60
3036.77 56
3036.90 51
3037.02 44
3037.15 36
3037.27 29
3037.40 23
3037.53 19
3037.65 17
3037.78 16
3037.91 17
3038.03 18
3038.16 20
3038.28 22
3038.41 24
3038.54 27
3038.66 31
3038.79 34
3038.91 37
3039.04 40
3039.17 41
3039.29 42
3039.42 41
3039.55 40
3039.67 38
3039.80 36
3039.92 33
3040.05 30
3040.18 25
3040.30 19
3040.43 13
3040.56 7
3040.68 1
3040.81 0
3040.93 0
3041.06 0
3041.19 1
3041.31 6
3041.44 11
3041.57 14
3041.69 15
3041.82 14
3041.94 11
3042.07 6
3042.20 1
3042.32 0
3042.45 0
3042.58 0
3042.70 0
3042.83 0
3042.96 2
3043.08 6
3043.21 10
3043.33 13
3043.46 16
3043.59 18
3043.71 19
3043.84 19
3043.97 18
3044.09 16
3044.22 13
3044.34 10
3044.47 5
3044.60 0
3044.72 0
3044.85 0
3044.98 0
3045.10 0
3045.23 0
3045.36 0
3045.48 0
3045.61 0
3045.73 5
3045.86 10
3045.99 15
3046.11 20
3046.24 24
3046.37 28
3046.49 31
3046.62 33
3046.75 33
3046.87 32
3047.00 31
3047.12 30
3047.25 28
3047.38 27
3047.50 25
3047.63 25
3047.76 24
3047.88 23
3048.01 23
3048.14 23
3048.26 23
3048.39 25
3048.52 27
3048.64 30
3048.77 33
3048.89 36
3049.02 38
3049.15 38
3049.27 37
3049.40 35
3049.53 32
3049.65 29
3049.78 27
3049.91 25
3050.03 25
3050.16 26
3050.29 28
3050.41 30
3050.54 31
3050.66 31
3050.79 30
3050.92 28
3051.04 27
3051.17 27
3051.30 28
3051.42 33
3051.55 39
3051.68 47
3051.80 55
3051.93 61
3052.06 65
3052.18 66
3052.31 64
3052.44 61
3052.56 58
3052.69 56
3052.82 54
3052.94 53
3053.07 52
3053.19 52
3053.32 51
3053.45 50
3053.57 50
3053.70 50
3053.83 53
3053.95 58
3054.08 64
3054.21 72
3054.33 79
3054.46 85
3054.59 88
3054.71 88
3054.84 86
3054.97 80
3055.09 73
3055.22 64
3055.35 56
3055.47 50
3055.60 46
3055.73 43
3055.85 43
3055.98 43
3056.11 43
3056.23 42
3056.36 42
3056.48 41
3056.61 40
3056.74 41
3056.86 43
3056.99 46
3057.12 50
3057.24 54
3057.37 57
3057.50 59
3057.62 60
3057.75 60
3057.88 60
3058.00 60
3058.13 61
3058.26 62
3058.38 63
3058.51 63
3058.64 63
3058.76 61
3058.89 58
3059.02 53
3059.14 47
3059.27 41
3059.40 36
3059.52 33
3059.65 31
3059.78 31
3059.90 34
3060.03 37
3060.16 41
3060.28 44
3060.41 46
3060.54 46
3060.66 45
3060.79 44
3060.92 43
3061.04 44
3061.17 45
3061.30 48
3061.42 51
3061.55 55
3061.68 57
3061.80 58
3061.93 57
3062.06 56
3062.18 54
3062.31 52
3062.44 51
3062.56 49
3062.69 48
3062.82 47
3062.94 46
3063.07 44
3063.20 43
3063.32 43
3063.45 42
3063.58 42
3063.70 41
3063.83 40
3063.96 37
3064.08 34
3064.21 30
3064.34 27
3064.47 24
3064.59 23
3064.72 23
3064.85 25
3064.97 28
3065.10 32
3065.23 38
3065.35 44
3065.48 51
3065.61 58
3065.73 65
3065.86 72
3065.99 78
3066.11 84
3066.24 89
3066.37 93
3066.49 96
3066.62 98
3066.75 98
3066.87 97
3067.00 94
3067.13 89
3067.25 84
3067.38 79
3067.51 74
3067.63 71
3067.76 71
3067.89 74
3068.02 80
3068.14 88
3068.27 97
3068.40 106
3068.52 114
3068.65 120
3068.78 124
3068.90 126
3069.03 126
3069.16 124
3069.28 121
3069.41 116
3069.54 111
3069.66 104
3069.79 98
3069.92 92
3070.04 87
3070.17 84
3070.30 82
3070.43 81
3070.55 82
3070.68 83
3070.81 85
3070.93 85
3071.06 84
3071.19 81
3071.31 77
3071.44 72
3071.57 67
3071.69 61
3071.82 56
3071.95 52
3072.07 49
3072.20 48
3072.33 49
3072.46 52
3072.58 55
3072.71 60
3072.84 65
3072.96 70
3073.09 73
3073.22 75
3073.34 75
3073.47 73
3073.60 70
3073.73 66
3073.85 62
3073.98 59
3074.11 58
3074.23 59
3074.36 61
3074.49 64
3074.61 67
3074.74 69
3074.87 71
3074.99 72
3075.12 72
3075.25 72
3075.38 71
3075.50 71
3075.63 70
3075.76 70
3075.88 70
3076.01 70
3076.14 69
3076.26 67
3076.39 64
3076.52 60
3076.65 56
3076.77 53
3076.90 52
3077.03 52
3077.15 54
3077.28 57
3077.41 60
3077.53 62
3077.66 63
3077.79 62
3077.92 59
3078.04 55
3078.17 51
3078.30 46
3078.42 41
3078.55 37
3078.68 35
3078.80 33
3078.93 32
3079.06 32
3079.19 33
3079.31 33
3079.44 32
3079.57 31
3079.69 29
3079.82 26
3079.95 22
3080.08 19
3080.20 17
3080.33 16
3080.46 17
3080.58 20
3080.71 23
3080.84 27
3080.97 30
3081.09 33
3081.22 34
3081.35 33
3081.47 32
3081.60 30
3081.73 28
3081.85 27
3081.98 26
3082.11 25
3082.24 24
3082.36 23
3082.49 21
3082.62 18
3082.74 14
3082.87 10
3083.00 7
3083.13 5
3083.25 4
3083.38 6
3083.51 10
3083.63 16
3083.76 23
3083.89 30
3084.02 37
3084.14 43
3084.27 46
3084.40 48
3084.52 48
3084.65 47
3084.78 46
3084.91 45
3085.03 46
3085.16 48
3085.29 52
3085.42 58
3085.54 64
3085.67 70
3085.80 75
3085.92 79
3086.05 81
3086.18 82
3086.31 81
3086.43 78
3086.56 74
3086.69 70
3086.81 64
3086.94 59
3087.07 54
3087.20 49
3087.32 45
3087.45 41
3087.58 37
3087.70 33
3087.83 30
3087.96 29
3088.09 29
3088.21 30
3088.34 33
3088.47 37
3088.60 41
3088.72 45
3088.85 47
3088.98 49
3089.10 48
3089.23 46
3089.36 43
3089.49 39
3089.61 34
3089.74 30
3089.87 26
3090.00 24
3090.12 24
3090.25 24
3090.38 26
3090.50 27
3090.63 28
3090.76 27
3090.89 26
3091.01 24
3091.14 23
3091.27 22
3091.40 23
3091.52 25
3091.65 28
3091.78 31
3091.90 33
3092.03 35
3092.16 35
3092.29 35
3092.41 35
3092.54 35
3092.67 35
3092.80 36
3092.92 37
3093.05 38
3093.18 41
3093.31 44
3093.43 48
3093.56 52
3093.69 55
3093.82 58
3093.94 58
3094.07 58
3094.20 56
3094.32 54
3094.45 51
3094.58 48
3094.71 45
3094.83 40
3094.96 35
3095.09 29
3095.22 22
3095.34 15
3095.47 10
3095.60 7
3095.73 7
3095.85 10
3095.98 15
3096.11 22
3096.24 30
3096.36 37
3096.49 43
3096.62 47
3096.75 48
3096.87 46
3097.00 43
3097.13 39
3097.25 33
3097.38 28
3097.51 22
3097.64 17
3097.76 13
3097.89 8
3098.02 4
3098.15 1
3098.27 0
3098.40 0
3098.53 0
3098.66 0
3098.78 0
3098.91 0
3099.04 0
3099.17 0
3099.29 1
3099.42 3
3099.55 6
3099.68 9
3099.80 12
3099.93 15
3100.06 17
3100.19 19
3100.31 20
3100.44 22
3100.57 24
3100.70 26
3100.82 30
3100.95 34
3101.08 40
3101.21 45
3101.33 50
3101.46 55
3101.59 60
3101.72 63
3101.84 66
3101.97 68
3102.10 70
3102.23 70
3102.35 70
3102.48 69
3102.61 68
3102.74 67
3102.86 68
3102.99 69
3103.12 72
3103.25 75
3103.37 80
3103.50 85
3103.63 91
3103.76 96
3103.88 100
3104.01 104
3104.14 105
3104.27 105
3104.40 103
3104.52 99
3104.65 95
3104.78 92
3104.91 89
3105.03 88
3105.16 87
3105.29 88
3105.42 88
3105.54 88
3105.67 87
3105.80 86
3105.93 84
3106.05 82
3106.18 81
3106.31 80
3106.44 80
3106.56 82
3106.69 84
3106.82 87
3106.95 90
3107.07 93
3107.20 96
3107.33 98
3107.46 99
3107.59 99
3107.71 99
3107.84 99
3107.97 98
3108.10 97
3108.22 96
3108.35 94
3108.48 93
3108.61 92
3108.73 91
3108.86 90
3108.99 89
3109.12 87
3109.24 84
3109.37 79
3109.50 74
3109.63 67
3109.76 60
3109.88 53
3110.01 45
3110.14 38
3110.27 32
3110.39 26
3110.52 22
3110.65 20
3110.78 19
3110.91 19
3111.03 21
3111.16 24
3111.29 26
3111.42 26
3111.54 26
3111.67 23
3111.80 19
3111.93 14
3112.05 9
3112.18 6
3112.31 4
3112.44 4
3112.57 7
3112.69 12
3112.82 18
3112.95 24
3113.08 29
3113.20 34
3113.33 36
3113.46 37
3113.59 38
3113.72 38
3113.84 39
3113.97 41
3114.10 44
3114.23 48
3114.35 53
3114.48 57
3114.61 60
3114.74 62
3114.87 63
3114.99 62
3115.12 60
3115.25 58
3115.38 55
3115.50 53
3115.63 51
3115.76 49
3115.89 47
3116.02 45
3116.14 42
3116.27 38
3116.40 34
3116.53 30
3116.65 25
3116.78 21
3116.91 18
3117.04 16
3117.17 16
3117.29 17
3117.42 20
3117.55 24
3117.68 29
3117.81 35
3117.93 40
3118.06 45
3118.19 47
3118.32 47
3118.44 45
3118.57 41
3118.70 35
3118.83 29
3118.96 23
3119.08 18
3119.21 15
3119.34 13
3119.47 12
3119.60 14
3119.72 18
3119.85 22
3119.98 28
3120.11 33
3120.24 38
3120.36 43
3120.49 45
3120.62 47
3120.75 47
3120.87 46
3121.00 45
3121.13 44
3121.26 43
3121.39 43
3121.51 44
3121.64 45
3121.77 47
3121.90 48
3122.03 50
3122.15 51
3122.28 51
3122.41 52
3122.54 53
3122.67 54
3122.79 55
3122.92 56
3123.05 56
3123.18 57
3123.31 57
3123.43 57
3123.56 58
3123.69 59
3123.82 60
3123.95 61
3124.07 62
3124.20 64
3124.33 65
3124.46 66
3124.59 68
3124.71 69
3124.84 72
3124.97 75
3125.10 79
3125.23 83
3125.35 87
3125.48 90
3125.61 91
3125.74 90
3125.87 86
3125.99 79
3126.12 72
3126.25 65
3126.38 59
3126.51 55
3126.63 53
3126.76 52
3126.89 53
3127.02 55
3127.15 56
3127.27 57
3127.40 58
3127.53 59
3127.66 60
3127.79 62
3127.91 65
3128.04 69
3128.17 73
3128.30 77
3128.43 79
3128.55 80
3128.68 79
3128.81 76
3128.94 73
3129.07 69
3129.19 65
3129.32 63
3129.45 62
3129.58 63
3129.71 64
3129.84 67
3129.96 70
3130.09 73
3130.22 76
3130.35 78
3130.48 81
3130.60 83
3130.73 84
3130.86 85
3130.99 86
3131.12 88
3131.24 89
3131.37 92
3131.50 96
3131.63 101
3131.76 106
3131.89 112
3132.01 116
3132.14 120
3132.27 121
3132.40 121
3132.53 119
3132.65 117
3132.78 114
3132.91 112
3133.04 111
3133.17 110
3133.30 109
3133.42 108
3133.55 106
3133.68 103
3133.81 99
3133.94 94
3134.06 88
3134.19 83
3134.32 79
3134.45 76
3134.58 73
3134.71 72
3134.83 71
3134.96 70
3135.09 69
3135.22 67
3135.35 64
3135.47 59
3135.60 53
3135.73 45
3135.86 37
3135.99 29
3136.12 23
3136.24 19
3136.37 18
3136.50 19
3136.63 23
3136.76 30
3136.89 38
3137.01 46
3137.14 55
3137.27 64
3137.40 72
3137.53 78
3137.65 83
3137.78 84
3137.91 84
3138.04 82
3138.17 79
3138.30 77
3138.42 75
3138.55 75
3138.68 77
3138.81 80
3138.94 82
3139.07 85
3139.19 86
3139.32 85
3139.45 84
3139.58 83
3139.71 82
3139.84 82
3139.96 83
3140.09 85
3140.22 87
3140.35 88
3140.48 89
3140.61 88
3140.73 86
3140.86 84
3140.99 81
3141.12 79
3141.25 77
3141.38 76
3141.50 76
3141.63 77
3141.76 78
3141.89 80
3142.02 83
3142.15 86
3142.27 89
3142.40 91
3142.53 91
3142.66 90
3142.79 87
3142.92 83
3143.04 77
3143.17 72
3143.30 67
3143.43 63
3143.56 61
3143.69 59
3143.81 58
3143.94 57
3144.07 55
3144.20 54
3144.33 53
3144.46 53
3144.58 55
3144.71 56
3144.84 59
3144.97 61
3145.10 62
3145.23 62
3145.36 62
3145.48 61
3145.61 60
3145.74 59
3145.87 58
3146.00 57
3146.13 56
3146.25 55
3146.38 54
3146.51 54
3146.64 55
3146.77 57
3146.90 59
3147.02 62
3147.15 63
3147.28 64
3147.41 64
3147.54 63
3147.67 61
3147.80 60
3147.92 60
3148.05 61
3148.18 62
3148.31 64
3148.44 65
3148.57 65
3148.70 64
3148.82 62
3148.95 59
3149.08 57
3149.21 55
3149.34 55
3149.47 56
3149.59 57
3149.72 58
3149.85 59
3149.98 60
3150.11 60
3150.24 61
3150.37 62
3150.49 63
3150.62 64
3150.75 65
3150.88 67
3151.01 69
3151.14 71
3151.27 74
3151.39 77
3151.52 80
3151.65 84
3151.78 87
3151.91 89
3152.04 90
3152.17 90
3152.29 91
3152.42 91
3152.55 92
3152.68 94
3152.81 95
3152.94 95
3153.07 94
3153.19 92
3153.32 89
3153.45 85
3153.58 80
3153.71 75
3153.84 71
3153.97 66
3154.09 63
3154.22 60
3154.35 57
3154.48 54
3154.61 51
3154.74 49
3154.87 47
3154.99 47
3155.12 49
3155.25 53
3155.38 59
3155.51 66
3155.64 74
3155.77 81
3155.89 86
3156.02 90
3156.15 91
3156.28 91
3156.41 91
3156.54 89
3156.67 88
3156.80 87
3156.92 85
3157.05 83
3157.18 80
3157.31 76
3157.44 71
3157.57 65
3157.70 58
3157.82 51
3157.95 43
3158.08 35
3158.21 30
3158.34 26
3158.47 26
3158.60 28
3158.73 32
3158.85 37
3158.98 43
3159.11 49
3159.24 53
3159.37 57
3159.50 60
3159.63 62
3159.76 65
3159.88 67
3160.01 68
3160.14 68
3160.27 67
3160.40 64
3160.53 59
3160.66 54
3160.78 47
3160.91 39
3161.04 31
3161.17 23
3161.30 14
3161.43 5
3161.56 0
3161.69 0
3161.81 0
3161.94 0
3162.07 0
3162.20 2
3162.33 13
3162.46 25
3162.59 38
3162.72 49
3162.84 58
3162.97 64
3163.10 68
3163.23 70
3163.36 70
3163.49 69
3163.62 69
3163.75 69
3163.88 69
3164.00 68
3164.13 66
3164.26 64
3164.39 61
3164.52 57
3164.65 54
3164.78 51
3164.91 49
3165.03 47
3165.16 46
3165.29 46
3165.42 47
3165.55 48
3165.68 50
3165.81 53
3165.94 55
3166.07 58
3166.19 60
3166.32 60
3166.45 60
3166.58 58
3166.71 56
3166.84 53
3166.97 49
3167.10 46
3167.23 44
3167.35 44
3167.48 46
3167.61 49
3167.74 53
3167.87 58
3168.00 62
3168.13 65
3168.26 66
3168.38 64
3168.51 61
3168.64 55
3168.77 47
3168.90 39
3169.03 31
3169.16 25
3169.29 21
3169.42 21
3169.55 23
3169.67 29
3169.80 37
3169.93 46
3170.06 55
3170.19 63
3170.32 68
3170.45 71
3170.58 72
3170.71 72
3170.83 70
3170.96 68
3171.09 67
3171.22 67
3171.35 67
3171.48 66
3171.61 65
3171.74 62
3171.87 58
3172.00 53
3172.12 49
3172.25 45
3172.38 43
3172.51 43
3172.64 45
3172.77 47
3172.90 49
3173.03 51
3173.16 52
3173.28 53
3173.41 52
3173.54 52
3173.67 51
3173.80 49
3173.93 47
3174.06 44
3174.19 40
3174.32 37
3174.45 33
3174.57 31
3174.70 29
3174.83 29
3174.96 31
3175.09 34
3175.22 37
3175.35 40
3175.48 44
3175.61 47
3175.74 52
3175.87 57
3175.99 62
3176.12 68
3176.25 75
3176.38 81
3176.51 86
3176.64 90
3176.77 92
3176.90 93
3177.03 92
3177.16 90
3177.28 88
3177.41 84
3177.54 81
3177.67 77
3177.80 74
3177.93 72
3178.06 70
3178.19 68
3178.32 65
3178.45 63
3178.58 61
3178.70 59
3178.83 57
3178.96 56
3179.09 56
3179.22 58
3179.35 61
3179.48 66
3179.61 72
3179.74 77
3179.87 82
3180.00 85
3180.13 85
3180.25 84
3180.38 81
3180.51 77
3180.64 73
3180.77 69
3180.90 67
3181.03 66
3181.16 65
3181.29 66
3181.42 68
3181.55 69
3181.67 70
3181.80 71
3181.93 70
3182.06 69
3182.19 67
3182.32 65
3182.45 62
3182.58 60
3182.71 58
3182.84 55
3182.97 53
3183.10 51
3183.23 49
3183.35 48
3183.48 47
3183.61 47
3183.74 47
3183.87 49
3184.00 51
3184.13 53
3184.26 54
3184.39 54
3184.52 53
3184.65 49
3184.78 43
3184.90 36
3185.03 28
3185.16 20
3185.29 13
3185.42 7
3185.55 4
3185.68 2
3185.81 2
3185.94 2
3186.07 3
3186.20 5
3186.33 7
3186.46 10
3186.59 14
3186.71 19
3186.84 24
3186.97 29
3187.10 33
3187.23 36
3187.36 37
3187.49 37
3187.62 36
3187.75 35
3187.88 33
3188.01 32
3188.14 30
3188.27 29
3188.40 27
3188.52 25
3188.65 23
3188.78 19
3188.91 15
3189.04 11
3189.17 6
3189.30 2
3189.43 0
3189.56 0
3189.69 0
3189.82 0
3189.95 0
3190.08 0
3190.21 0
3190.33 0
3190.46 4
3190.59 12
3190.72 20
3190.85 27
3190.98 33
3191.11 37
3191.24 40
3191.37 41
3191.50 43
3191.63 44
3191.76 46
3191.89 49
3192.02 51
3192.15 53
3192.28 54
3192.40 54
3192.53 53
3192.66 52
3192.79 50
3192.92 47
3193.05 45
3193.18 43
3193.31 41
3193.44 39
3193.57 38
3193.70 37
3193.83 37
3193.96 37
3194.09 37
3194.22 38
3194.35 39
3194.48 39
3194.60 40
3194.73 40
3194.86 40
3194.99 40
3195.12 39
3195.25 37
3195.38 35
3195.51 33
3195.64 29
3195.77 25
3195.90 20
3196.03 15
3196.16 9
3196.29 5
3196.42 1
3196.55 0
3196.68 2
3196.81 7
3196.93 13
3197.06 21
3197.19 29
3197.32 35
3197.45 39
3197.58 41
3197.71 40
3197.84 39
3197.97 36
3198.10 34
3198.23 33
3198.36 33
3198.49 34
3198.62 36
3198.75 38
3198.88 40
3199.01 41
3199.14 42
3199.27 43
3199.40 43
3199.52 44
3199.65 44
3199.78 46
3199.91 47
3200.04 48
3200.17 50
3200.30 51
3200.43 53
3200.56 54
3200.69 55
3200.82 56
3200.95 57
3201.08 56
3201.21 55
3201.34 52
3201.47 47
3201.60 40
3201.73 32
3201.86 24
3201.99 17
3202.12 11
3202.25 7
3202.38 7
3202.50 9
3202.63 14
3202.76 19
3202.89 24
3203.02 28
3203.15 31
3203.28 32
3203.41 32
3203.54 30
3203.67 27
3203.80 24
3203.93 20
3204.06 17
3204.19 15
3204.32 15
3204.45 15
3204.58 17
3204.71 20
3204.84 23
3204.97 27
3205.10 31
3205.23 34
3205.36 38
3205.49 40
3205.62 42
3205.75 43
3205.87 42
3206.00 39
3206.13 34
3206.26 29
3206.39 23
3206.52 17
3206.65 13
3206.78 11
3206.91 10
3207.04 10
3207.17 11
3207.30 13
3207.43 14
3207.56 15
3207.69 15
3207.82 15
3207.95 15
3208.08 15
3208.21 16
3208.34 16
3208.47 17
3208.60 17
3208.73 17
3208.86 17
3208.99 16
3209.12 16
3209.25 17
3209.38 18
3209.51 21
3209.64 25
3209.77 31
3209.90 37
3210.03 43
3210.15 49
3210.28 53
3210.41 55
3210.54 56
3210.67 54
3210.80 51
3210.93 48
3211.06 44
3211.19 41
3211.32 37
3211.45 34
3211.58 31
3211.71 28
3211.84 26
3211.97 25
3212.10 25
3212.23 26
3212.36 28
3212.49 30
3212.62 32
3212.75 32
3212.88 31
3213.01 28
3213.14 25
3213.27 21
3213.40 18
3213.53 15
3213.66 14
3213.79 13
3213.92 13
3214.05 13
3214.18 13
3214.31 12
3214.44 10
3214.57 7
3214.70 4
3214.83 1
3214.96 0
3215.09 0
3215.22 0
3215.35 0
3215.48 0
3215.61 0
3215.74 0
3215.87 0
3216.00 2
3216.13 5
3216.26 9
3216.39 12
3216.52 15
3216.65 18
3216.78 21
3216.91 24
3217.04 28
3217.17 31
3217.29 35
3217.42 39
3217.55 42
3217.68 44
3217.81 45
3217.94 45
3218.07 43
3218.20 41
3218.33 38
3218.46 36
3218.59 35
3218.72 35
3218.85 37
3218.98 39
3219.11 41
3219.24 42
3219.37 43
3219.50 43
3219.63 41
3219.76 39
3219.89 37
3220.02 35
3220.15 33
3220.28 31
3220.41 29
3220.54 27
3220.67 24
3220.80 21
3220.93 18
3221.06 15
3221.19 13
3221.32 12
3221.45 12
3221.58 12
3221.71 13
3221.84 12
3221.97 11
3222.10 8
3222.23 5
3222.36 3
3222.49 3
3222.62 4
3222.75 8
3222.88 13
3223.01 19
3223.14 24
3223.27 26
3223.40 26
3223.53 24
3223.66 20
3223.79 16
3223.92 13
3224.05 11
3224.18 10
3224.31 12
3224.44 15
3224.57 19
3224.70 23
3224.83 27
3224.96 31
3225.09 33
3225.22 35
3225.35 35
3225.48 34
3225.61 32
3225.74 29
3225.87 25
3226.00 21
3226.13 17
3226.26 14
3226.39 12
3226.52 11
3226.65 10
3226.78 11
3226.91 12
3227.04 13
3227.17 15
3227.30 17
3227.43 19
3227.56 22
3227.69 25
3227.82 29
3227.95 32
3228.08 35
3228.21 36
3228.35 36
3228.48 35
3228.61 32
3228.74 28
3228.87 25
3229.00 23
3229.13 23
3229.26 24
3229.39 27
3229.52 31
3229.65 34
3229.78 38
3229.91 40
3230.04 41
3230.17 41
3230.30 39
3230.43 37
3230.56 35
3230.69 32
3230.82 31
3230.95 30
3231.08 30
3231.21 31
3231.34 33
3231.47 36
3231.60 40
3231.73 44
3231.86 49
3231.99 54
3232.12 58
3232.25 61
3232.38 64
3232.51 64
3232.64 63
3232.77 60
3232.90 57
3233.03 54
3233.16 52
3233.29 50
3233.42 49
3233.55 49
3233.68 48
3233.81 47
3233.94 45
3234.07 41
3234.20 36
3234.33 30
3234.46 24
3234.59 19
3234.72 16
3234.85 14
3234.98 14
3235.11 17
3235.24 20
3235.37 23
3235.51 25
3235.64 27
3235.77 27
3235.90 26
3236.03 25
3236.16 24
3236.29 24
3236.42 24
3236.55 25
3236.68 26
3236.81 28
3236.94 29
3237.07 30
3237.20 30
3237.33 31
3237.46 31
3237.59 31
3237.72 30
3237.85 30
3237.98 29
3238.11 28
3238.24 27
3238.37 27
3238.50 27
3238.63 27
3238.76 27
3238.89 26
3239.02 26
3239.15 27
3239.28 28
3239.41 29
3239.54 31
3239.67 33
3239.81 34
3239.94 36
3240.07 36
3240.20 36
3240.33 35
3240.46 34
3240.59 33
3240.72 33
3240.85 33
3240.98 34
3241.11 35
3241.24 37
3241.37 40
3241.50 42
3241.63 45
3241.76 47
3241.89 49
3242.02 51
3242.15 52
3242.28 53
3242.41 53
3242.54 52
3242.67 51
3242.80 49
3242.93 48
3243.06 46
3243.20 45
3243.33 44
3243.46 44
3243.59 44
3243.72 44
3243.85 44
3243.98 42
3244.11 41
3244.24 38
3244.37 35
3244.50 31
3244.63 27
3244.76 23
3244.89 19
3245.02 16
3245.15 13
3245.28 12
3245.41 12
3245.54 13
3245.67 15
3245.80 18
3245.93 22
3246.06 25
3246.20 27
3246.33 27
3246.46 26
3246.59 24
3246.72 21
3246.85 18
3246.98 16
3247.11 15
3247.24 15
3247.37 18
3247.50 21
3247.63 26
3247.76 31
3247.89 35
3248.02 39
3248.15 41
3248.28 41
3248.41 40
3248.54 39
3248.67 37
3248.81 36
3248.94 36
3249.07 36
3249.20 37
3249.33 38
3249.46 40
3249.59 41
3249.72 41
3249.85 40
3249.98 38
3250.11 35
3250.24 32
3250.37 28
3250.50 25
3250.63 23
3250.76 21
3250.89 20
3251.02 19
3251.16 18
3251.29 18
3251.42 17
3251.55 18
3251.68 19
3251.81 21
3251.94 23
3252.07 25
3252.20 27
3252.33 28
3252.46 28
3252.59 27
3252.72 26
3252.85 25
3252.98 25
3253.11 25
3253.24 27
3253.38 30
3253.51 33
3253.64 37
3253.77 40
3253.90 43
3254.03 45
3254.16 47
3254.29 50
3254.42 53
3254.55 57
3254.68 61
3254.81 64
3254.94 65
3255.07 64
3255.20 59
3255.33 53
3255.47 45
3255.60 38
3255.73 31
3255.86 26
3255.99 23
3256.12 21
3256.25 20
3256.38 20
3256.51 20
3256.64 20
3256.77 20
3256.90 19
3257.03 19
3257.16 19
3257.30 19
3257.43 20
3257.56 21
3257.69 23
3257.82 25
3257.95 27
3258.08 29
3258.21 31
3258.34 33
3258.47 34
3258.60 35
3258.73 36
3258.86 37
3258.99 39
3259.13 41
3259.26 43
3259.39 45
3259.52 46
3259.65 48
3259.78 51
3259.91 53
3260.04 57
3260.17 63
3260.30 70
3260.43 80
3260.56 91
3260.69 104
3260.82 116
3260.96 129
3261.09 139
3261.22 149
3261.35 156
3261.48 163
3261.61 171
3261.74 179
3261.87 189
3262.00 199
3262.13 209
3262.26 217
3262.39 223
3262.53 227
3262.66 227
3262.79 225
3262.92 223
3263.05 222
3263.18 222
3263.31 223
3263.44 226
3263.57 229
3263.70 231
3263.83 231
3263.96 229
3264.09 224
3264.23 219
3264.36 212
3264.49 205
3264.62 198
3264.75 191
3264.88 186
3265.01 182
3265.14 178
3265.27 175
3265.40 172
3265.53 168
3265.67 164
3265.80 157
3265.93 150
3266.06 141
3266.19 133
3266.32 125
3266.45 118
3266.58 113
3266.71 109
3266.84 106
3266.97 104
3267.10 101
3267.24 98
3267.37 94
3267.50 89
3267.63 85
3267.76 80
3267.89 75
3268.02 72
3268.15 70
3268.28 70
3268.41 70
3268.54 72
3268.68 73
3268.81 74
3268.94 74
3269.07 73
3269.20 71
3269.33 67
3269.46 62
3269.59 57
3269.72 51
3269.85 45
3269.99 40
3270.12 36
3270.25 34
3270.38 32
3270.51 31
3270.64 31
3270.77 33
3270.90 35
3271.03 38
3271.16 44
3271.29 50
3271.43 57
3271.56 64
3271.69 69
3271.82 73
3271.95 74
3272.08 73
3272.21 70
3272.34 65
3272.47 60
3272.60 54
3272.74 47
3272.87 40
3273.00 31
3273.13 23
3273.26 14
3273.39 5
3273.52 0
3273.65 0
3273.78 0
3273.91 0
3274.05 0
3274.18 0
3274.31 0
3274.44 0
3274.57 3
3274.70 9
3274.83 14
3274.96 18
3275.09 23
3275.23 26
3275.36 29
3275.49 31
3275.62 32
3275.75 32
3275.88 32
3276.01 31
3276.14 32
3276.27 33
3276.41 35
3276.54 37
3276.67 40
3276.80 41
3276.93 42
3277.06 42
3277.19 42
3277.32 41
3277.45 41
3277.58 41
3277.72 42
3277.85 44
3277.98 47
3278.11 49
3278.24 52
3278.37 53
3278.50 55
3278.63 55
3278.77 56
3278.90 56
3279.03 56
3279.16 57
3279.29 60
3279.42 63
3279.55 69
3279.68 75
3279.81 82
3279.95 89
3280.08 96
3280.21 101
3280.34 105
3280.47 106
3280.60 105
3280.73 100
3280.86 93
3280.99 83
3281.13 72
3281.26 62
3281.39 53
3281.52 45
3281.65 40
3281.78 37
3281.91 36
3282.04 37
3282.18 39
3282.31 42
3282.44 46
3282.57 50
3282.70 53
3282.83 55
3282.96 56
3283.09 54
3283.22 52
3283.36 48
3283.49 44
3283.62 40
3283.75 37
3283.88 34
3284.01 32
3284.14 31
3284.27 30
3284.41 28
3284.54 27
3284.67 24
3284.80 22
3284.93 20
3285.06 18
3285.19 16
3285.32 16
3285.46 16
3285.59 18
3285.72 20
3285.85 24
3285.98 27
3286.11 30
3286.24 33
3286.37 34
3286.51 34
3286.64 32
3286.77 29
3286.90 25
3287.03 21
3287.16 18
3287.29 16
3287.43 14
3287.56 15
3287.69 16
3287.82 18
3287.95 20
3288.08 22
3288.21 25
3288.34 29
3288.48 32
3288.61 34
3288.74 36
3288.87 37
3289.00 37
3289.13 35
3289.26 33
3289.40 29
3289.53 25
3289.66 21
3289.79 17
3289.92 13
3290.05 10
3290.18 8
3290.31 7
3290.45 8
3290.58 11
3290.71 14
3290.84 19
3290.97 25
3291.10 30
3291.23 35
3291.37 39
3291.50 41
3291.63 41
3291.76 39
3291.89 37
3292.02 34
3292.15 32
3292.29 33
3292.42 35
3292.55 38
3292.68 42
3292.81 44
3292.94 44
3293.07 43
3293.21 39
3293.34 34
3293.47 30
3293.60 27
3293.73 25
3293.86 26
3293.99 27
3294.13 30
3294.26 32
3294.39 33
3294.52 33
3294.65 32
3294.78 31
3294.91 30
3295.05 29
3295.18 28
3295.31 28
3295.44 29
3295.57 30
3295.70 31
3295.83 34
3295.97 38
3296.10 42
3296.23 48
3296.36 53
3296.49 58
3296.62 62
3296.75 63
3296.89 63
3297.02 61
3297.15 56
3297.28 51
3297.41 46
3297.54 42
3297.68 39
3297.81 38
3297.94 38
3298.07 40
3298.20 42
3298.33 43
3298.46 44
3298.60 44
3298.73 44
3298.86 43
3298.99 43
3299.12 43
3299.25 44
3299.38 46
3299.52 49
3299.65 52
3299.78 55
3299.91 57
3300.04 58
3300.17 56
3300.31 53
3300.44 49
3300.57 43
3300.70 37
3300.83 31
3300.96 26
3301.10 23
3301.23 21
3301.36 21
3301.49 22
3301.62 24
3301.75 27
3301.88 30
3302.02 33
3302.15 36
3302.28 37
3302.41 38
3302.54 39
3302.67 39
3302.81 38
3302.94 38
3303.07 38
3303.20 39
3303.33 38
3303.46 38
3303.60 37
3303.73 35
3303.86 32
3303.99 29
3304.12 25
3304.25 21
3304.39 18
3304.52 16
3304.65 14
3304.78 13
3304.91 14
3305.04 15
3305.18 16
3305.31 16
3305.44 17
3305.57 17
3305.70 16
3305.83 14
3305.97 12
3306.10 10
3306.23 7
3306.36 5
3306.49 3
3306.62 3
3306.76 3
3306.89 6
3307.02 9
3307.15 14
3307.28 18
3307.41 22
3307.55 25
3307.68 27
3307.81 27
3307.94 26
3308.07 25
3308.20 24
3308.34 22
3308.47 22
3308.60 21
3308.73 21
3308.86 21
3308.99 22
3309.13 23
3309.26 23
3309.39 23
3309.52 22
3309.65 20
3309.79 17
3309.92 14
3310.05 11
3310.18 9
3310.31 7
3310.44 6
3310.58 5
3310.71 4
3310.84 1
3310.97 0
3311.10 0
3311.23 0
3311.37 0
3311.50 0
3311.63 0
3311.76 0
3311.89 9
3312.03 22
3312.16 35
3312.29 47
3312.42 58
3312.55 67
3312.68 72
3312.82 74
3312.95 73
3313.08 69
3313.21 64
3313.34 57
3313.48 50
3313.61 43
3313.74 37
3313.87 31
3314.00 27
3314.13 24
3314.27 23
3314.40 23
3314.53 24
3314.66 25
3314.79 26
3314.93 26
3315.06 25
3315.19 23
3315.32 20
3315.45 16
3315.58 12
3315.72 9
3315.85 6
3315.98 4
3316.11 3
3316.24 3
3316.38 5
3316.51 8
3316.64 12
3316.77 16
3316.90 21
3317.04 25
3317.17 29
3317.30 32
3317.43 33
3317.56 34
3317.69 34
3317.83 34
3317.96 35
3318.09 36
3318.22 38
3318.35 40
3318.49 42
3318.62 43
3318.75 44
3318.88 44
3319.01 43
3319.15 41
3319.28 38
3319.41 35
3319.54 32
3319.67 29
3319.81 26
3319.94 22
3320.07 17
3320.20 11
3320.33 6
3320.47 0
3320.60 0
3320.73 0
3320.86 0
3320.99 0
3321.13 0
3321.26 2
3321.39 8
3321.52 14
3321.65 20
3321.79 25
3321.92 30
3322.05 33
3322.18 36
3322.31 36
3322.45 35
3322.58 33
3322.71 30
3322.84 27
3322.97 24
3323.11 22
3323.24 22
3323.37 23
3323.50 25
3323.63 27
3323.77 28
3323.90 30
3324.03 30
3324.16 30
3324.29 30
3324.43 29
3324.56 28
3324.69 27
3324.82 26
3324.95 24
3325.09 21
3325.22 18
3325.35 14
3325.48 10
3325.61 7
3325.75 4
3325.88 2
3326.01 2
3326.14 4
3326.27 7
3326.41 11
3326.54 16
3326.67 20
3326.80 25
3326.94 27
3327.07 29
3327.20 29
3327.33 27
3327.46 25
3327.60 23
3327.73 21
3327.86 20
3327.99 21
3328.12 23
3328.26 25
3328.39 28
3328.52 30
3328.65 32
3328.78 33
3328.92 33
3329.05 33
3329.18 33
3329.31 34
3329.45 34
3329.58 35
3329.71 35
3329.84 34
3329.97 33
3330.11 31
3330.24 27
3330.37 24
3330.50 20
3330.63 18
3330.77 16
3330.90 16
3331.03 17
3331.16 18
3331.30 20
3331.43 21
3331.56 21
3331.69 19
3331.82 16
3331.96 12
3332.09 9
3332.22 5
3332.35 3
3332.49 1
3332.62 0
3332.75 0
3332.88 0
3333.01 0
3333.15 0
3333.28 0
3333.41 0
3333.54 0
3333.68 0
3333.81 2
3333.94 6
3334.07 10
3334.20 14
3334.34 17
3334.47 20
3334.60 21
3334.73 22
3334.87 22
3335.00 21
3335.13 20
3335.26 19
3335.39 17
3335.53 15
3335.66 14
3335.79 13
3335.92 13
3336.06 13
3336.19 14
3336.32 15
3336.45 16
3336.59 18
3336.72 21
3336.85 24
3336.98 27
3337.11 30
3337.25 33
3337.38 35
3337.51 37
3337.64 38
3337.78 38
3337.91 37
3338.04 36
3338.17 35
3338.31 34
3338.44 34
3338.57 33
3338.70 32
3338.83 31
3338.97 30
3339.10 29
3339.23 28
3339.36 28
3339.50 30
3339.63 33
3339.76 39
3339.89 47
3340.03 56
3340.16 67
3340.29 77
3340.42 86
3340.55 95
3340.69 102
3340.82 107
3340.95 110
3341.08 110
3341.22 110
3341.35 108
3341.48 107
3341.61 107
3341.75 109
3341.88 114
3342.01 121
3342.14 131
3342.28 141
3342.41 150
3342.54 159
3342.67 168
3342.81 175
3342.94 183
3343.07 191
3343.20 201
3343.34 214
3343.47 227
3343.60 241
3343.73 255
3343.86 268
3344.00 278
3344.13 286
3344.26 292
3344.39 295
3344.53 298
3344.66 301
3344.79 304
3344.92 309
3345.06 315
3345.19 322
3345.32 329
3345.45 334
3345.59 336
3345.72 336
3345.85 333
3345.98 327
3346.12 319
3346.25 311
3346.38 303
3346.51 296
3346.65 290
3346.78 285
3346.91 280
3347.04 274
3347.18 267
3347.31 259
3347.44 251
3347.57 242
3347.71 233
3347.84 226
3347.97 219
3348.10 214
3348.24 209
3348.37 204
3348.50 199
3348.63 193
3348.77 187
3348.90 179
3349.03 171
3349.16 163
3349.30 155
3349.43 147
3349.56 140
3349.69 132
3349.83 125
3349.96 118
3350.09 111
3350.22 103
3350.36 96
3350.49 88
3350.62 82
3350.75 77
3350.89 72
3351.02 70
3351.15 68
3351.29 66
3351.42 65
3351.55 64
3351.68 64
3351.82 62
3351.95 61
3352.08 59
3352.21 56
3352.35 53
3352.48 49
3352.61 45
3352.74 41
3352.88 37
3353.01 35
3353.14 35
3353.27 36
3353.41 39
3353.54 42
3353.67 46
3353.80 50
3353.94 55
3354.07 58
3354.20 62
3354.34 66
3354.47 69
3354.60 73
3354.73 76
3354.87 79
3355.00 80
3355.13 80
3355.26 79
3355.40 77
3355.53 74
3355.66 71
3355.79 68
3355.93 65
3356.06 63
3356.19 62
3356.33 61
3356.46 61
3356.59 61
3356.72 62
3356.86 62
3356.99 62
3357.12 61
3357.25 61
3357.39 61
3357.52 60
3357.65 60
3357.78 59
3357.92 58
3358.05 56
3358.18 54
3358.32 52
3358.45 50
3358.58 48
3358.71 47
3358.85 47
3358.98 46
3359.11 47
3359.24 47
3359.38 46
3359.51 45
3359.64 44
3359.78 42
3359.91 40
3360.04 38
3360.17 36
3360.31 33
3360.44 31
3360.57 28
3360.71 26
3360.84 25
3360.97 25
3361.10 27
3361.24 30
3361.37 34
3361.50 38
3361.63 41
3361.77 44
3361.90 46
3362.03 46
3362.17 47
3362.30 47
3362.43 47
3362.56 47
3362.70 46
3362.83 44
3362.96 41
3363.10 36
3363.23 31
3363.36 25
3363.49 20
3363.63 16
3363.76 13
3363.89 12
3364.02 14
3364.16 17
3364.29 21
3364.42 25
3364.56 30
3364.69 34
3364.82 38
3364.95 40
3365.09 40
3365.22 39
3365.35 38
3365.49 36
3365.62 34
3365.75 34
3365.88 36
3366.02 40
3366.15 45
3366.28 52
3366.42 60
3366.55 67
3366.68 74
3366.82 81
3366.95 86
3367.08 91
3367.21 95
3367.35 97
3367.48 98
3367.61 97
3367.75 94
3367.88 90
3368.01 85
3368.14 80
3368.28 77
3368.41 75
3368.54 76
3368.68 79
3368.81 83
3368.94 88
3369.07 93
3369.21 99
3369.34 105
3369.47 112
3369.61 120
3369.74 128
3369.87 135
3370.01 140
3370.14 143
3370.27 143
3370.40 140
3370.54 134
3370.67 127
3370.80 120
3370.94 114
3371.07 109
3371.20 106
3371.33 104
3371.47 105
3371.60 106
3371.73 108
3371.87 111
3372.00 115
3372.13 118
3372.27 121
3372.40 125
3372.53 128
3372.66 130
3372.80 131
3372.93 132
3373.06 131
3373.20 131
3373.33 130
3373.46 130
3373.60 131
3373.73 134
3373.86 137
3373.99 141
3374.13 144
3374.26 146
3374.39 147
3374.53 147
3374.66 146
3374.79 145
3374.93 145
3375.06 145
3375.19 146
3375.33 148
3375.46 150
3375.59 152
3375.72 155
3375.86 160
3375.99 165
3376.12 170
3376.26 176
3376.39 181
3376.52 184
3376.66 185
3376.79 184
3376.92 183
3377.06 181
3377.19 179
3377.32 179
3377.45 181
3377.59 184
3377.72 187
3377.85 190
3377.99 192
3378.12 191
3378.25 188
3378.39 183
3378.52 176
3378.65 168
3378.79 161
3378.92 155
3379.05 151
3379.19 149
3379.32 147
3379.45 146
3379.58 144
3379.72 142
3379.85 138
3379.98 134
3380.12 131
3380.25 130
3380.38 130
3380.52 131
3380.65 133
3380.78 134
3380.92 134
3381.05 131
3381.18 125
3381.32 117
3381.45 108
3381.58 99
3381.72 91
3381.85 85
3381.98 80
3382.11 76
3382.25 73
3382.38 70
3382.51 67
3382.65 64
3382.78 60
3382.91 56
3383.05 52
3383.18 47
3383.31 42
3383.45 37
3383.58 31
3383.71 25
3383.85 19
3383.98 14
3384.11 9
3384.25 6
3384.38 4
3384.51 5
3384.65 7
3384.78 10
3384.91 15
3385.05 19
3385.18 24
3385.31 28
3385.45 32
3385.58 35
3385.71 38
3385.84 40
3385.98 41
3386.11 42
3386.24 43
3386.38 43
3386.51 43
3386.64 43
3386.78 43
3386.91 44
3387.04 45
3387.18 46
3387.31 48
3387.44 51
3387.58 53
3387.71 56
3387.84 58
3387.98 60
3388.11 60
3388.24 59
3388.38 58
3388.51 56
3388.64 54
3388.78 51
3388.91 49
3389.04 48
3389.18 48
3389.31 48
3389.44 48
3389.58 49
3389.71 50
3389.84 50
3389.98 50
3390.11 49
3390.24 49
3390.38 48
3390.51 47
3390.64 46
3390.78 45
3390.91 44
3391.04 43
3391.18 42
3391.31 41
3391.44 40
3391.58 41
3391.71 41
3391.84 42
3391.98 41
3392.11 40
3392.24 38
3392.38 35
3392.51 31
3392.64 29
3392.78 26
3392.91 25
3393.05 24
3393.18 25
3393.31 25
3393.45 25
3393.58 24
3393.71 23
3393.85 21
3393.98 19
3394.11 16
3394.25 15
3394.38 14
3394.51 16
3394.65 18
3394.78 21
3394.91 25
3395.05 28
3395.18 30
3395.31 31
3395.45 32
3395.58 33
3395.71 33
3395.85 34
3395.98 36
3396.11 37
3396.25 39
3396.38 41
3396.51 43
3396.65 46
3396.78 48
3396.92 51
3397.05 52
3397.18 52
3397.32 51
3397.45 48
3397.58 43
3397.72 37
3397.85 31
3397.98 26
3398.12 22
3398.25 20
3398.38 18
3398.52 17
3398.65 16
3398.78 14
3398.92 13
3399.05 11
3399.18 9
3399.32 8
3399.45 8
3399.59 8
3399.72 8
3399.85 9
3399.99 11
3400.12 12
3400.25 12
3400.39 12
3400.52 11
3400.65 10
3400.79 9
3400.92 8
3401.05 8
3401.19 8
3401.32 9
3401.46 10
3401.59 11
3401.72 12
3401.86 12
3401.99 12
3402.12 11
3402.26 9
3402.39 6
3402.52 3
3402.66 0
3402.79 0
3402.92 0
3403.06 0
3403.19 0
3403.33 0
3403.46 0
3403.59 0
3403.73 0
3403.86 2
3403.99 7
3404.13 12
3404.26 18
3404.39 23
3404.53 28
3404.66 33
3404.80 37
3404.93 41
3405.06 45
3405.20 48
3405.33 51
3405.46 54
3405.60 57
3405.73 60
3405.86 63
3406.00 66
3406.13 69
3406.27 72
3406.40 73
3406.53 73
3406.67 72
3406.80 70
3406.93 67
3407.07 63
3407.20 60
3407.33 57
3407.47 55
3407.60 54
3407.74 54
3407.87 55
3408.00 57
3408.14 58
3408.27 58
3408.40 58
3408.54 56
3408.67 53
3408.81 48
3408.94 44
3409.07 40
3409.21 36
3409.34 34
3409.47 33
3409.61 32
3409.74 33
3409.88 34
3410.01 34
3410.14 34
3410.28 32
3410.41 29
3410.54 25
3410.68 21
3410.81 16
3410.95 13
3411.08 11
3411.21 11
3411.35 14
3411.48 17
3411.61 22
3411.75 26
3411.88 30
3412.02 31
3412.15 30
3412.28 26
3412.42 21
3412.55 15
3412.68 8
3412.82 3
3412.95 0
3413.09 0
3413.22 0
3413.35 0
3413.49 0
3413.62 0
3413.75 2
3413.89 5
3414.02 9
3414.16 14
3414.29 18
3414.42 22
3414.56 25
3414.69 27
3414.83 28
3414.96 27
3415.09 26
3415.23 25
3415.36 26
3415.49 27
3415.63 30
3415.76 34
3415.90 38
3416.03 41
3416.16 45
3416.30 46
3416.43 47
3416.57 47
3416.70 47
3416.83 47
3416.97 46
3417.10 46
3417.24 47
3417.37 48
3417.50 49
3417.64 50
3417.77 52
3417.90 53
3418.04 55
3418.17 55
3418.31 55
3418.44 53
3418.57 51
3418.71 47
3418.84 43
3418.98 38
3419.11 34
3419.24 29
3419.38 24
3419.51 21
3419.65 17
3419.78 15
3419.91 13
3420.05 11
3420.18 9
3420.32 7
3420.45 6
3420.58 5
3420.72 5
3420.85 6
3420.98 9
3421.12 14
3421.25 20
3421.39 28
3421.52 36
3421.65 44
3421.79 51
3421.92 58
3422.06 64
3422.19 67
3422.32 68
3422.46 66
3422.59 62
3422.73 56
3422.86 48
3422.99 39
3423.13 30
3423.26 21
3423.40 12
3423.53 5
3423.66 0
3423.80 0
3423.93 0
3424.07 0
3424.20 0
3424.33 0
3424.47 0
3424.60 0
3424.74 2
3424.87 8
3425.00 12
3425.14 15
3425.27 17
3425.41 19
3425.54 19
3425.67 19
3425.81 19
3425.94 20
3426.08 20
3426.21 20
3426.35 21
3426.48 21
3426.61 21
3426.75 22
3426.88 22
3427.02 22
3427.15 22
3427.28 22
3427.42 22
3427.55 22
3427.69 23
3427.82 26
3427.95 30
3428.09 34
3428.22 39
3428.36 43
3428.49 46
3428.62 46
3428.76 44
3428.89 39
3429.03 33
3429.16 27
3429.30 21
3429.43 17
3429.56 14
3429.70 13
3429.83 14
3429.97 15
3430.10 17
3430.23 19
3430.37 20
3430.50 20
3430.64 19
3430.77 17
3430.90 14
3431.04 10
3431.17 7
3431.31 4
3431.44 1
3431.58 0
3431.71 1
3431.84 2
3431.98 6
3432.11 10
3432.25 14
3432.38 18
3432.51 22
3432.65 25
3432.78 25
3432.92 25
3433.05 23
3433.19 21
3433.32 19
3433.45 18
3433.59 19
3433.72 20
3433.86 22
3433.99 25
3434.13 28
3434.26 30
3434.39 32
3434.53 32
3434.66 32
3434.80 30
3434.93 26
3435.06 22
3435.20 18
3435.33 15
3435.47 13
3435.60 14
3435.74 17
3435.87 22
3436.00 27
3436.14 32
3436.27 36
3436.41 37
3436.54 37
3436.68 34
3436.81 30
3436.94 25
3437.08 21
3437.21 19
3437.35 18
3437.48 18
3437.62 20
3437.75 22
3437.88 23
3438.02 25
3438.15 25
3438.29 25
3438.42 24
3438.56 24
3438.69 23
3438.82 22
3438.96 22
3439.09 23
3439.23 24
3439.36 27
3439.50 29
3439.63 32
3439.76 34
3439.90 36
3440.03 37
3440.17 36
3440.30 35
3440.44 34
3440.57 33
3440.71 33
3440.84 34
3440.97 36
3441.11 38
3441.24 40
3441.38 41
3441.51 42
3441.65 43
3441.78 43
3441.91 43
3442.05 43
3442.18 43
3442.32 44
3442.45 45
3442.59 46
3442.72 48
3442.85 51
3442.99 54
3443.12 58
3443.26 62
3443.39 65
3443.53 68
3443.66 69
3443.80 69
3443.93 65
3444.06 61
3444.20 55
3444.33 49
3444.47 46
3444.60 45
3444.74 47
3444.87 51
3445.01 57
3445.14 62
3445.27 66
3445.41 67
3445.54 66
3445.68 63
3445.81 60
3445.95 57
3446.08 55
3446.22 54
3446.35 55
3446.48 57
3446.62 59
3446.75 61
3446.89 62
3447.02 62
3447.16 62
3447.29 60
3447.43 58
3447.56 56
3447.69 53
3447.83 51
3447.96 49
3448.10 47
3448.23 46
3448.37 45
3448.50 45
3448.64 44
3448.77 43
3448.91 42
3449.04 40
3449.17 38
3449.31 36
3449.44 35
3449.58 34
3449.71 34
3449.85 36
3449.98 39
3450.12 44
3450.25 50
3450.38 57
3450.52 64
3450.65 71
3450.79 77
3450.92 81
3451.06 84
3451.19 85
3451.33 86
3451.46 85
3451.60 85
3451.73 84
3451.86 83
3452.00 83
3452.13 83
3452.27 84
3452.40 86
3452.54 89
3452.67 92
3452.81 95
3452.94 97
3453.08 96
3453.21 93
3453.35 88
3453.48 83
3453.61 77
3453.75 72
3453.88 70
3454.02 69
3454.15 69
3454.29 69
3454.42 69
3454.56 68
3454.69 66
3454.83 65
3454.96 64
3455.10 65
3455.23 68
3455.36 73
3455.50 79
3455.63 86
3455.77 92
3455.90 98
3456.04 102
3456.17 106
3456.31 107
3456.44 108
3456.58 108
3456.71 108
3456.85 108
3456.98 109
3457.11 111
3457.25 114
3457.38 118
3457.52 122
3457.65 125
3457.79 126
3457.92 124
3458.06 119
3458.19 113
3458.33 106
3458.46 99
3458.60 93
3458.73 89
3458.87 86
3459.00 85
3459.14 85
3459.27 86
3459.40 88
3459.54 89
3459.67 91
3459.81 91
3459.94 90
3460.08 89
3460.21 86
3460.35 83
3460.48 79
3460.62 75
3460.75 72
3460.89 70
3461.02 69
3461.16 69
3461.29 69
3461.43 70
3461.56 70
3461.70 70
3461.83 69
3461.96 68
3462.10 66
3462.23 65
3462.37 64
3462.50 63
3462.64 62
3462.77 61
3462.91 59
3463.04 56
3463.18 53
3463.31 51
3463.45 50
3463.58 50
3463.72 52
3463.85 54
3463.99 58
3464.12 61
3464.26 63
3464.39 63
3464.53 62
3464.66 60
3464.80 59
3464.93 58
3465.06 57
3465.20 58
3465.33 59
3465.47 60
3465.60 60
3465.74 60
3465.87 58
3466.01 56
3466.14 54
3466.28 53
3466.41 51
3466.55 49
3466.68 47
3466.82 45
3466.95 42
3467.09 38
3467.22 33
3467.36 28
3467.49 24
3467.63 21
3467.76 20
3467.90 21
3468.03 24
3468.17 28
3468.30 32
3468.44 37
3468.57 40
3468.71 42
3468.84 43
3468.98 44
3469.11 44
3469.25 44
3469.38 45
3469.52 46
3469.65 48
3469.79 49
3469.92 51
3470.06 52
3470.19 51
3470.32 50
3470.46 49
3470.59 46
3470.73 43
3470.86 39
3471.00 36
3471.13 33
3471.27 31
3471.40 29
3471.54 27
3471.67 26
3471.81 26
3471.94 26
3472.08 28
3472.21 31
3472.35 35
3472.48 41
3472.62 49
3472.75 58
3472.89 68
3473.02 79
3473.16 90
3473.29 100
3473.43 108
3473.56 113
3473.70 116
3473.83 116
3473.97 115
3474.10 112
3474.24 110
3474.37 108
3474.51 107
3474.64 106
3474.78 106
3474.91 106
3475.05 106
3475.18 106
3475.32 105
3475.45 104
3475.59 104
3475.72 103
3475.86 102
3475.99 101
3476.13 100
3476.26 97
3476.40 93
3476.53 89
3476.67 83
3476.80 78
3476.94 73
3477.07 69
3477.21 66
3477.34 66
3477.48 67
3477.61 70
3477.75 73
3477.88 75
3478.02 76
3478.16 76
3478.29 73
3478.43 69
3478.56 64
3478.70 59
3478.83 55
3478.97 53
3479.10 53
3479.24 53
3479.37 56
3479.51 59
3479.64 62
3479.78 66
3479.91 69
3480.05 71
3480.18 72
3480.32 70
3480.45 67
3480.59 62
3480.72 58
3480.86 55
3480.99 53
3481.13 55
3481.26 59
3481.40 65
3481.53 71
3481.67 77
3481.80 80
3481.94 80
3482.07 79
3482.21 75
3482.34 71
3482.48 68
3482.61 67
3482.75 68
3482.88 71
3483.02 74
3483.15 78
3483.29 81
3483.43 82
3483.56 81
3483.70 79
3483.83 77
3483.97 75
3484.10 74
3484.24 73
3484.37 73
3484.51 73
3484.64 73
3484.78 72
3484.91 71
3485.05 70
3485.18 69
3485.32 68
3485.45 66
3485.59 64
3485.72 62
3485.86 58
3485.99 55
3486.13 51
3486.26 48
3486.40 47
3486.53 47
3486.67 49
3486.81 52
3486.94 57
3487.08 62
3487.21 68
3487.35 75
3487.48 81
3487.62 86
3487.75 90
3487.89 92
3488.02 92
3488.16 91
3488.29 89
3488.43 85
3488.56 80
3488.70 75
3488.83 70
3488.97 66
3489.10 61
3489.24 58
3489.38 56
3489.51 55
3489.65 54
3489.78 54
3489.92 54
3490.05 53
3490.19 53
3490.32 53
3490.46 53
3490.59 55
3490.73 58
3490.86 62
3491.00 67
3491.13 71
3491.27 75
3491.41 77
3491.54 77
3491.68 76
3491.81 73
3491.95 71
3492.08 68
3492.22 65
3492.35 63
3492.49 62
3492.62 60
3492.76 59
3492.89 58
3493.03 57
3493.16 57
3493.30 57
3493.44 58
3493.57 61
3493.71 64
3493.84 68
3493.98 71
3494.11 73
3494.25 75
3494.38 75
3494.52 74
3494.65 73
3494.79 71
3494.92 69
3495.06 68
3495.20 67
3495.33 68
3495.47 68
3495.60 70
3495.74 72
3495.87 73
3496.01 72
3496.14 70
3496.28 67
3496.41 61
3496.55 55
3496.69 48
3496.82 42
3496.96 36
3497.09 32
3497.23 30
3497.36 28
3497.50 28
3497.63 28
3497.77 28
3497.90 29
3498.04 28
3498.18 28
3498.31 27
3498.45 27
3498.58 28
3498.72 30
3498.85 33
3498.99 37
3499.12 41
3499.26 46
3499.39 50
3499.53 53
3499.67 54
3499.80 53
3499.94 52
3500.07 50
3500.21 47
3500.34 44
3500.48 42
3500.61 40
3500.75 38
3500.89 37
3501.02 36
3501.16 36
3501.29 37
3501.43 39
3501.56 43
3501.70 47
3501.83 52
3501.97 57
3502.11 60
3502.24 63
3502.38 64
3502.51 63
3502.65 61
3502.78 59
3502.92 56
3503.05 53
3503.19 50
3503.33 49
3503.46 48
3503.60 47
3503.73 46
3503.87 45
3504.00 44
3504.14 43
3504.27 41
3504.41 39
3504.55 37
3504.68 36
3504.82 35
3504.95 35
3505.09 36
3505.22 38
3505.36 40
3505.49 43
3505.63 46
3505.77 48
3505.90 49
3506.04 51
3506.17 52
3506.31 53
3506.44 54
3506.58 56
3506.72 58
3506.85 58
3506.99 58
3507.12 56
3507.26 53
3507.39 49
3507.53 46
3507.66 44
3507.80 43
3507.94 45
3508.07 49
3508.21 54
3508.34 60
3508.48 64
3508.61 67
3508.75 68
3508.89 67
3509.02 66
3509.16 65
3509.29 63
3509.43 61
3509.56 60
3509.70 59
3509.84 57
3509.97 56
3510.11 55
3510.24 54
3510.38 54
3510.51 54
3510.65 56
3510.79 58
3510.92 60
3511.06 63
3511.19 65
3511.33 67
3511.46 67
3511.60 65
3511.74 63
3511.87 59
3512.01 56
3512.14 53
3512.28 51
3512.41 50
3512.55 52
3512.69 55
3512.82 58
3512.96 62
3513.09 66
3513.23 69
3513.36 71
3513.50 71
3513.64 71
3513.77 70
3513.91 68
3514.04 64
3514.18 60
3514.31 56
3514.45 50
3514.59 45
3514.72 40
3514.86 36
3514.99 34
3515.13 33
3515.27 33
3515.40 35
3515.54 37
3515.67 39
3515.81 40
3515.94 40
3516.08 39
3516.22 38
3516.35 36
3516.49 34
3516.62 33
3516.76 32
3516.90 32
3517.03 32
3517.17 33
3517.30 34
3517.44 34
3517.57 34
3517.71 33
3517.85 32
3517.98 31
3518.12 30
3518.25 30
3518.39 30
3518.53 31
3518.66 32
3518.80 33
3518.93 34
3519.07 34
3519.20 32
3519.34 30
3519.48 27
3519.61 23
3519.75 19
3519.88 16
3520.02 15
3520.16 16
3520.29 19
3520.43 23
3520.56 28
3520.70 31
3520.84 33
3520.97 34
3521.11 33
3521.24 33
3521.38 33
3521.52 33
3521.65 35
3521.79 36
3521.92 37
3522.06 36
3522.19 34
3522.33 31
3522.47 27
3522.60 22
3522.74 19
3522.87 16
3523.01 15
3523.15 15
3523.28 16
3523.42 19
3523.55 22
3523.69 27
3523.83 32
3523.96 36
3524.10 40
3524.23 43
3524.37 44
3524.51 44
3524.64 43
3524.78 40
3524.91 38
3525.05 34
3525.19 31
3525.32 28
3525.46 25
3525.59 22
3525.73 20
3525.87 20
3526.00 20
3526.14 22
3526.27 25
3526.41 28
3526.55 31
3526.68 33
3526.82 34
3526.95 35
3527.09 34
3527.23 34
3527.36 33
3527.50 32
3527.63 31
3527.77 30
3527.91 28
3528.04 25
3528.18 22
3528.31 19
3528.45 16
3528.59 13
3528.72 12
3528.86 10
3528.99 10
3529.13 9
3529.27 8
3529.40 6
3529.54 4
3529.68 2
3529.81 0
3529.95 0
3530.08 0
3530.22 0
3530.36 0
3530.49 0
3530.63 0
3530.76 0
3530.90 3
3531.04 6
3531.17 9
3531.31 12
3531.44 13
3531.58 15
3531.72 17
3531.85 20
3531.99 23
3532.12 27
3532.26 32
3532.40 36
3532.53 40
3532.67 42
3532.81 43
3532.94 42
3533.08 41
3533.21 40
3533.35 38
3533.49 37
3533.62 36
3533.76 35
3533.89 34
3534.03 33
3534.17 31
3534.30 29
3534.44 27
3534.58 26
3534.71 25
3534.85 24
3534.98 25
3535.12 25
3535.26 26
3535.39 28
3535.53 30
3535.67 32
3535.80 33
3535.94 34
3536.07 34
3536.21 32
3536.35 30
3536.48 28
3536.62 26
3536.75 24
3536.89 24
3537.03 26
3537.16 28
3537.30 32
3537.44 36
3537.57 40
3537.71 44
3537.84 48
3537.98 51
3538.12 53
3538.25 54
3538.39 54
3538.53 53
3538.66 52
3538.80 49
3538.93 47
3539.07 45
3539.21 44
3539.34 43
3539.48 43
3539.62 42
3539.75 41
3539.89 41
3540.02 41
3540.16 42
3540.30 45
3540.43 51
3540.57 60
3540.71 71
3540.84 82
3540.98 93
3541.12 101
3541.25 107
3541.39 109
3541.52 107
3541.66 103
3541.80 97
3541.93 91
3542.07 83
3542.21 76
3542.34 70
3542.48 63
3542.61 58
3542.75 55
3542.89 53
3543.02 53
3543.16 54
3543.30 56
3543.43 59
3543.57 62
3543.71 64
3543.84 65
3543.98 66
3544.11 66
3544.25 66
3544.39 66
3544.52 66
3544.66 67
3544.80 68
3544.93 72
3545.07 76
3545.21 82
3545.34 89
3545.48 96
3545.61 104
3545.75 112
3545.89 120
3546.02 127
3546.16 132
3546.30 136
3546.43 138
3546.57 139
3546.71 138
3546.84 136
3546.98 135
3547.11 133
3547.25 132
3547.39 131
3547.52 129
3547.66 126
3547.80 123
3547.93 120
3548.07 118
3548.21 117
3548.34 118
3548.48 119
3548.62 120
3548.75 121
3548.89 120
3549.03 118
3549.16 115
3549.30 112
3549.43 110
3549.57 108
3549.71 106
3549.84 105
3549.98 104
3550.12 102
3550.25 100
3550.39 98
3550.53 96
3550.66 95
3550.80 94
3550.94 94
3551.07 94
3551.21 94
3551.35 93
3551.48 91
3551.62 88
3551.75 83
3551.89 78
3552.03 73
3552.16 68
3552.30 65
3552.44 63
3552.57 65
3552.71 68
3552.85 73
3552.98 78
3553.12 83
3553.26 86
3553.39 87
3553.53 87
3553.67 85
3553.80 82
3553.94 79
3554.08 77
3554.21 75
3554.35 73
3554.49 72
3554.62 71
3554.76 71
3554.90 71
3555.03 73
3555.17 76
3555.30 80
3555.44 84
3555.58 88
3555.71 92
3555.85 94
3555.99 94
3556.12 92
3556.26 88
3556.40 83
3556.53 77
3556.67 70
3556.81 64
3556.94 59
3557.08 56
3557.22 55
3557.35 57
3557.49 61
3557.63 66
3557.76 71
3557.90 74
3558.04 75
3558.17 74
3558.31 70
3558.45 64
3558.58 58
3558.72 52
3558.86 47
3558.99 44
3559.13 42
3559.27 40
3559.40 39
3559.54 39
3559.68 38
3559.81 37
3559.95 37
3560.09 37
3560.22 37
3560.36 37
3560.50 37
3560.63 37
3560.77 38
3560.91 38
3561.04 40
3561.18 41
3561.32 43
3561.45 45
3561.59 47
3561.73 48
3561.86 49
3562.00 48
3562.14 47
3562.27 45
3562.41 43
3562.55 41
3562.68 39
3562.82 38
3562.96 37
3563.09 37
3563.23 37
3563.37 37
3563.50 37
3563.64 37
3563.78 38
3563.91 38
3564.05 40
3564.19 42
3564.32 43
3564.46 44
3564.60 44
3564.73 42
3564.87 38
3565.01 34
3565.15 30
3565.28 26
3565.42 25
3565.56 25
3565.69 26
3565.83 29
3565.97 32
3566.10 35
3566.24 39
3566.38 44
3566.51 50
3566.65 56
3566.79 64
3566.92 71
3567.06 78
3567.20 83
3567.33 86
3567.47 87
3567.61 87
3567.74 85
3567.88 83
3568.02 81
3568.15 79
3568.29 77
3568.43 74
3568.56 70
3568.70 65
3568.84 60
3568.98 54
3569.11 49
3569.25 44
3569.39 40
3569.52 38
3569.66 37
3569.80 37
3569.93 38
3570.07 40
3570.21 44
3570.34 49
3570.48 54
3570.62 60
3570.75 65
3570.89 70
3571.03 74
3571.17 75
3571.30 74
3571.44 71
3571.58 67
3571.71 61
3571.85 56
3571.99 50
3572.12 45
3572.26 40
3572.40 35
3572.53 30
3572.67 24
3572.81 18
3572.94 11
3573.08 5
3573.22 0
3573.36 0
3573.49 0
3573.63 0
3573.77 0
3573.90 0
3574.04 0
3574.18 0
3574.31 1
3574.45 4
3574.59 7
3574.73 10
3574.86 13
3575.00 15
3575.14 18
3575.27 22
3575.41 26
3575.55 30
3575.68 34
3575.82 37
3575.96 41
3576.09 44
3576.23 47
3576.37 50
3576.51 54
3576.64 58
3576.78 61
3576.92 64
3577.05 66
3577.19 67
3577.33 67
3577.46 66
3577.60 65
3577.74 63
3577.88 61
3578.01 59
3578.15 57
3578.29 55
3578.42 54
3578.56 52
3578.70 51
3578.83 50
3578.97 49
3579.11 49
3579.25 49
3579.38 50
3579.52 52
3579.66 53
3579.79 55
3579.93 55
3580.07 55
3580.21 54
3580.34 52
3580.48 50
3580.62 49
3580.75 48
3580.89 48
3581.03 48
3581.16 48
3581.30 47
3581.44 46
3581.58 44
3581.71 41
3581.85 39
3581.99 36
3582.12 34
3582.26 32
3582.40 32
3582.54 32
3582.67 33
3582.81 35
3582.95 35
3583.08 34
3583.22 31
3583.36 27
3583.50 21
3583.63 15
3583.77 10
3583.91 7
3584.04 5
3584.18 6
3584.32 8
3584.46 11
3584.59 14
3584.73 17
3584.87 20
3585.00 22
3585.14 24
3585.28 25
3585.42 25
3585.55 25
3585.69 24
3585.83 23
3585.96 22
3586.10 22
3586.24 24
3586.38 26
3586.51 29
3586.65 32
3586.79 36
3586.92 39
3587.06 43
3587.20 46
3587.34 49
3587.47 52
3587.61 53
3587.75 53
3587.88 51
3588.02 46
3588.16 40
3588.30 33
3588.43 26
3588.57 21
3588.71 18
3588.84 17
3588.98 18
3589.12 20
3589.26 22
3589.39 23
3589.53 23
3589.67 22
3589.81 21
3589.94 21
3590.08 21
3590.22 23
3590.35 26
3590.49 29
3590.63 33
3590.77 35
3590.90 38
3591.04 39
3591.18 39
3591.32 39
3591.45 38
3591.59 35
3591.73 32
3591.86 28
3592.00 24
3592.14 21
3592.28 18
3592.41 16
3592.55 15
3592.69 14
3592.83 13
3592.96 13
3593.10 13
3593.24 13
3593.37 14
3593.51 15
3593.65 15
3593.79 16
3593.92 16
3594.06 15
3594.20 13
3594.34 11
3594.47 9
3594.61 6
3594.75 4
3594.89 2
3595.02 0
3595.16 0
3595.30 0
3595.43 0
3595.57 0
3595.71 0
3595.85 0
3595.98 0
3596.12 0
3596.26 4
3596.40 9
3596.53 14
3596.67 19
3596.81 24
3596.95 28
3597.08 30
3597.22 30
3597.36 28
3597.50 25
3597.63 20
3597.77 16
3597.91 12
3598.04 9
3598.18 8
3598.32 7
3598.46 8
3598.59 9
3598.73 10
3598.87 11
3599.01 13
3599.14 14
3599.28 16
3599.42 18
3599.56 20
3599.69 22
3599.83 23
3599.97 24
3600.11 25
3600.24 25
3600.38 24
3600.52 23
3600.66 21
3600.79 18
3600.93 15
3601.07 11
3601.21 8
3601.34 6
3601.48 4
3601.62 4
3601.76 5
3601.89 8
3602.03 11
3602.17 14
3602.31 17
3602.44 19
3602.58 21
3602.72 22
3602.86 23
3602.99 23
3603.13 24
3603.27 25
3603.41 25
3603.54 24
3603.68 22
3603.82 19
3603.96 16
3604.09 13
3604.23 9
3604.37 6
3604.51 3
3604.64 1
3604.78 1
3604.92 1
3605.06 3
3605.19 5
3605.33 8
3605.47 10
3605.61 12
3605.74 13
3605.88 14
3606.02 14
3606.16 14
3606.29 13
3606.43 12
3606.57 12
3606.71 11
3606.84 10
3606.98 10
3607.12 10
3607.26 10
3607.39 11
3607.53 12
3607.67 13
3607.81 15
3607.94 16
3608.08 16
3608.22 16
3608.36 14
3608.49 11
3608.63 7
3608.77 2
3608.91 0
3609.05 0
3609.18 0
3609.32 0
3609.46 0
3609.60 2
3609.73 6
3609.87 10
3610.01 13
3610.15 16
3610.28 19
3610.42 23
3610.56 27
3610.70 32
3610.83 37
3610.97 40
3611.11 42
3611.25 43
3611.38 43
3611.52 42
3611.66 41
3611.80 40
3611.94 40
3612.07 39
3612.21 37
3612.35 35
3612.49 32
3612.62 28
3612.76 25
3612.90 21
3613.04 19
3613.17 16
3613.31 15
3613.45 13
3613.59 12
3613.73 11
3613.86 10
3614.00 10
3614.14 11
3614.28 12
3614.41 13
3614.55 15
3614.69 17
3614.83 18
3614.96 19
3615.10 20
3615.24 21
3615.38 21
3615.52 21
3615.65 21
3615.79 22
3615.93 22
3616.07 21
3616.20 21
3616.34 19
3616.48 17
3616.62 14
3616.76 12
3616.89 10
3617.03 9
3617.17 9
3617.31 10
3617.44 11
3617.58 13
3617.72 15
3617.86 17
3618.00 20
3618.13 23
3618.27 26
3618.41 28
3618.55 30
3618.68 31
3618.82 31
3618.96 29
3619.10 27
3619.24 24
3619.37 22
3619.51 20
3619.65 19
3619.79 18
3619.92 18
3620.06 17
3620.20 16
3620.34 14
3620.48 12
3620.61 9
3620.75 7
3620.89 5
3621.03 4
3621.16 4
3621.30 4
3621.44 5
3621.58 5
3621.72 6
3621.85 7
3621.99 8
3622.13 10
3622.27 12
3622.41 14
3622.54 16
3622.68 18
3622.82 20
3622.96 21
3623.09 22
3623.23 22
3623.37 23
3623.51 24
3623.65 25
3623.78 26
3623.92 27
3624.06 29
3624.20 30
3624.34 31
3624.47 32
3624.61 34
3624.75 36
3624.89 39
3625.03 42
3625.16 46
3625.30 51
3625.44 55
3625.58 60
3625.72 63
3625.85 67
3625.99 69
3626.13 70
3626.27 71
3626.40 71
3626.54 71
3626.68 70
3626.82 70
3626.96 70
3627.09 71
3627.23 72
3627.37 73
3627.51 73
3627.65 73
3627.78 72
3627.92 70
3628.06 68
3628.20 66
3628.34 63
3628.47 60
3628.61 58
3628.75 54
3628.89 51
3629.03 47
3629.16 44
3629.30 41
3629.44 40
3629.58 41
3629.72 43
3629.85 46
3629.99 50
3630.13 55
3630.27 60
3630.41 64
3630.54 67
3630.68 68
3630.82 68
3630.96 67
3631.10 63
3631.23 59
3631.37 53
3631.51 48
3631.65 43
3631.79 39
3631.92 36
3632.06 34
3632.20 32
3632.34 30
3632.48 29
3632.61 27
3632.75 25
3632.89 24
3633.03 23
3633.17 24
3633.31 26
3633.44 28
3633.58 31
3633.72 33
3633.86 33
3634.00 31
3634.13 28
3634.27 24
3634.41 21
3634.55 19
3634.69 18
3634.82 20
3634.96 23
3635.10 26
3635.24 29
3635.38 31
3635.51 32
3635.65 31
3635.79 30
3635.93 29
3636.07 28
3636.21 26
3636.34 25
3636.48 24
3636.62 22
3636.76 20
3636.90 17
3637.03 14
3637.17 12
3637.31 9
3637.45 7
3637.59 5
3637.72 4
3637.86 5
3638.00 6
3638.14 7
3638.28 10
3638.42 13
3638.55 16
3638.69 19
3638.83 22
3638.97 24
3639.11 26
3639.24 28
3639.38 29
3639.52 30
3639.66 31
3639.80 32
3639.94 32
3640.07 32
3640.21 31
3640.35 29
3640.49 26
3640.63 23
3640.76 20
3640.90 18
3641.04 18
3641.18 19
3641.32 23
3641.46 27
3641.59 33
3641.73 38
3641.87 42
3642.01 45
3642.15 46
3642.29 47
3642.42 48
3642.56 48
3642.70 48
3642.84 47
3642.98 45
3643.11 43
3643.25 40
3643.39 37
3643.53 34
3643.67 30
3643.81 28
3643.94 25
3644.08 23
3644.22 22
3644.36 21
3644.50 21
3644.64 21
3644.77 22
3644.91 23
3645.05 25
3645.19 27
3645.33 30
3645.47 33
3645.60 36
3645.74 39
3645.88 42
3646.02 46
3646.16 50
3646.30 53
3646.43 56
3646.57 56
3646.71 55
3646.85 53
3646.99 50
3647.13 47
3647.26 44
3647.40 43
3647.54 44
3647.68 46
3647.82 49
3647.96 53
3648.09 56
3648.23 59
3648.37 61
3648.51 61
3648.65 61
3648.79 60
3648.92 58
3649.06 56
3649.20 54
3649.34 52
3649.48 51
3649.62 49
3649.75 48
3649.89 46
3650.03 44
3650.17 42
3650.31 40
3650.45 38
3650.58 37
3650.72 39
3650.86 42
3651.00 47
3651.14 52
3651.28 58
3651.42 61
3651.55 63
3651.69 62
3651.83 58
3651.97 53
3652.11 48
3652.25 43
3652.38 39
3652.52 35
3652.66 33
3652.80 30
3652.94 28
3653.08 25
3653.22 23
3653.35 21
3653.49 19
3653.63 19
3653.77 19
3653.91 20
3654.05 21
3654.18 22
3654.32 23
3654.46 24
3654.60 24
3654.74 25
3654.88 25
3655.02 25
3655.15 25
3655.29 25
3655.43 26
3655.57 28
3655.71 32
3655.85 37
3655.98 43
3656.12 49
3656.26 55
3656.40 60
3656.54 62
3656.68 62
3656.82 59
3656.95 55
3657.09 50
3657.23 44
3657.37 37
3657.51 32
3657.65 27
3657.79 23
3657.92 20
3658.06 18
3658.20 17
3658.34 17
3658.48 18
3658.62 19
3658.76 21
3658.89 24
3659.03 27
3659.17 30
3659.31 35
3659.45 39
3659.59 44
3659.73 48
3659.86 51
3660.00 53
3660.14 54
3660.28 55
3660.42 54
3660.56 52
3660.70 50
3660.83 48
3660.97 46
3661.11 45
3661.25 44
3661.39 44
3661.53 43
3661.67 43
3661.80 41
3661.94 39
3662.08 37
3662.22 34
3662.36 31
3662.50 28
3662.64 26
3662.77 25
3662.91 25
3663.05 26
3663.19 28
3663.33 30
3663.47 33
3663.61 34
3663.75 35
3663.88 34
3664.02 33
3664.16 30
3664.30 27
3664.44 24
3664.58 21
3664.72 18
3664.85 15
3664.99 13
3665.13 11
3665.27 10
3665.41 9
3665.55 8
3665.69 8
3665.83 8
3665.96 9
3666.10 10
3666.24 12
3666.38 13
3666.52 14
3666.66 15
3666.80 15
3666.93 14
3667.07 14
3667.21 15
3667.35 16
3667.49 19
3667.63 22
3667.77 26
3667.91 29
3668.04 32
3668.18 35
3668.32 37
3668.46 39
3668.60 41
3668.74 41
3668.88 41
3669.02 41
3669.15 40
3669.29 39
3669.43 38
3669.57 36
3669.71 35
3669.85 33
3669.99 31
3670.13 28
3670.26 26
3670.40 23
3670.54 20
3670.68 17
3670.82 14
3670.96 11
3671.10 7
3671.24 4
3671.37 0
3671.51 0
3671.65 0
3671.79 0
3671.93 0
3672.07 0
3672.21 0
3672.35 0
3672.49 0
3672.62 5
3672.76 9
3672.90 14
3673.04 19
3673.18 24
3673.32 29
3673.46 33
3673.60 36
3673.73 38
3673.87 38
3674.01 37
3674.15 34
3674.29 30
3674.43 26
3674.57 22
3674.71 19
3674.85 17
3674.98 15
3675.12 14
3675.26 14
3675.40 15
3675.54 16
3675.68 19
3675.82 21
3675.96 24
3676.10 27
3676.23 28
3676.37 29
3676.51 28
3676.65 27
3676.79 26
3676.93 25
3677.07 24
3677.21 23
3677.35 22
3677.48 20
3677.62 19
3677.76 17
3677.90 17
3678.04 17
3678.18 20
3678.32 23
3678.46 28
3678.60 33
3678.74 36
3678.87 38
3679.01 38
3679.15 36
3679.29 33
3679.43 29
3679.57 26
3679.71 22
3679.85 19
3679.99 17
3680.12 16
3680.26 15
3680.40 15
3680.54 17
3680.68 19
3680.82 22
3680.96 26
3681.10 29
3681.24 32
3681.38 34
3681.51 35
3681.65 35
3681.79 35
3681.93 35
3682.07 36
3682.21 37
3682.35 40
3682.49 43
3682.63 46
3682.77 49
3682.90 51
3683.04 51
3683.18 50
3683.32 48
3683.46 46
3683.60 44
3683.74 42
3683.88 40
3684.02 38
3684.16 37
3684.29 35
3684.43 33
3684.57 30
3684.71 28
3684.85 25
3684.99 23
3685.13 22
3685.27 22
3685.41 23
3685.55 25
3685.69 27
3685.82 29
3685.96 30
3686.10 31
3686.24 30
3686.38 29
3686.52 28
3686.66 27
3686.80 27
3686.94 26
3687.08 25
3687.22 24
3687.35 22
3687.49 20
3687.63 17
3687.77 16
3687.91 15
3688.05 17
3688.19 19
3688.33 23
3688.47 27
3688.61 31
3688.75 35
3688.88 39
3689.02 41
3689.16 44
3689.30 45
3689.44 45
3689.58 44
3689.72 41
3689.86 38
3690.00 34
3690.14 30
3690.28 26
3690.42 23
3690.55 20
3690.69 19
3690.83 19
3690.97 19
3691.11 20
3691.25 21
3691.39 22
3691.53 22
3691.67 22
3691.81 21
3691.95 22
3692.09 23
3692.22 27
3692.36 32
3692.50 38
3692.64 45
3692.78 52
3692.92 60
3693.06 68
3693.20 77
3693.34 85
3693.48 93
3693.62 101
3693.76 107
3693.89 113
3694.03 116
3694.17 117
3694.31 116
3694.45 112
3694.59 106
3694.73 98
3694.87 88
3695.01 78
3695.15 68
3695.29 60
3695.43 53
3695.57 48
3695.71 46
3695.84 45
3695.98 46
3696.12 48
3696.26 51
3696.40 53
3696.54 55
3696.68 56
3696.82 57
3696.96 58
3697.10 60
3697.24 61
3697.38 63
3697.52 64
3697.66 65
3697.79 65
3697.93 63
3698.07 61
3698.21 58
3698.35 56
3698.49 54
3698.63 52
3698.77 51
3698.91 50
3699.05 49
3699.19 46
3699.33 44
3699.47 40
3699.61 37
3699.74 35
3699.88 33
3700.02 33
3700.16 33
3700.30 34
3700.44 34
3700.58 35
3700.72 36
3700.86 38
3701.00 41
3701.14 45
3701.28 51
3701.42 56
3701.56 62
3701.70 67
3701.84 70
3701.97 72
3702.11 72
3702.25 70
3702.39 68
3702.53 66
3702.67 64
3702.81 62
3702.95 60
3703.09 57
3703.23 55
3703.37 52
3703.51 49
3703.65 46
3703.79 43
3703.93 42
3704.07 41
3704.20 41
3704.34 40
3704.48 40
3704.62 39
3704.76 39
3704.90 38
3705.04 38
3705.18 38
3705.32 38
3705.46 38
3705.60 39
3705.74 40
3705.88 42
3706.02 44
3706.16 47
3706.30 50
3706.44 53
3706.58 55
3706.71 57
3706.85 59
3706.99 59
3707.13 59
3707.27 59
3707.41 58
3707.55 56
3707.69 54
3707.83 52
3707.97 50
3708.11 48
3708.25 48
3708.39 48
3708.53 49
3708.67 49
3708.81 48
3708.95 46
3709.09 44
3709.23 43
3709.37 41
3709.50 41
3709.64 42
3709.78 45
3709.92 48
3710.06 51
3710.20 54
3710.34 56
3710.48 57
3710.62 57
3710.76 54
3710.90 49
3711.04 43
3711.18 35
3711.32 28
3711.46 21
3711.60 16
3711.74 14
3711.88 15
3712.02 18
3712.16 24
3712.30 30
3712.44 36
3712.57 41
3712.71 44
3712.85 45
3712.99 44
3713.13 41
3713.27 38
3713.41 34
3713.55 31
3713.69 28
3713.83 25
3713.97 24
3714.11 23
3714.25 23
3714.39 24
3714.53 24
3714.67 23
3714.81 22
3714.95 19
3715.09 17
3715.23 14
3715.37 11
3715.51 9
3715.65 8
3715.79 8
3715.93 8
3716.07 7
3716.20 6
3716.34 5
3716.48 3
3716.62 2
3716.76 2
3716.90 3
3717.04 6
3717.18 10
3717.32 15
3717.46 20
3717.60 26
3717.74 32
3717.88 37
3718.02 41
3718.16 43
3718.30 45
3718.44 45
3718.58 45
3718.72 43
3718.86 42
3719.00 41
3719.14 41
3719.28 41
3719.42 41
3719.56 40
3719.70 40
3719.84 39
3719.98 38
3720.12 38
3720.26 39
3720.40 40
3720.54 41
3720.67 42
3720.81 41
3720.95 40
3721.09 36
3721.23 32
3721.37 27
3721.51 23
3721.65 20
3721.79 19
3721.93 19
3722.07 21
3722.21 23
3722.35 26
3722.49 28
3722.63 29
3722.77 30
3722.91 29
3723.05 28
3723.19 27
3723.33 27
3723.47 27
3723.61 29
3723.75 31
3723.89 34
3724.03 35
3724.17 34
3724.31 32
3724.45 28
3724.59 24
3724.73 20
3724.87 18
3725.01 18
3725.15 20
3725.29 23
3725.43 26
3725.57 28
3725.71 29
3725.85 29
3725.99 28
3726.13 26
3726.27 23
3726.41 20
3726.55 17
3726.69 14
3726.83 11
3726.97 9
3727.11 8
3727.25 7
3727.39 7
3727.52 7
3727.66 7
3727.80 7
3727.94 7
3728.08 7
3728.22 7
3728.36 8
3728.50 10
3728.64 12
3728.78 14
3728.92 16
3729.06 17
3729.20 18
3729.34 19
3729.48 20
3729.62 21
3729.76 22
3729.90 23
3730.04 23
3730.18 22
3730.32 20
3730.46 18
3730.60 16
3730.74 15
3730.88 14
3731.02 15
3731.16 17
3731.30 20
3731.44 24
3731.58 27
3731.72 31
3731.86 33
3732.00 34
3732.14 34
3732.28 32
3732.42 30
3732.56 28
3732.70 25
3732.84 21
3732.98 17
3733.12 12
3733.26 8
3733.40 4
3733.54 0
3733.68 0
3733.82 0
3733.96 0
3734.10 0
3734.24 0
3734.38 0
3734.52 0
3734.66 1
3734.80 3
3734.94 4
3735.08 4
3735.22 5
3735.36 6
3735.50 6
3735.64 6
3735.78 6
3735.92 7
3736.06 7
3736.20 7
3736.34 7
3736.48 7
3736.62 6
3736.76 4
3736.90 1
3737.04 0
3737.18 0
3737.32 0
3737.46 0
3737.60 0
3737.74 3
3737.88 11
3738.02 20
3738.16 29
3738.30 37
3738.44 44
3738.58 48
3738.72 50
3738.86 50
3739.00 48
3739.14 44
3739.28 40
3739.42 36
3739.56 33
3739.70 31
3739.84 29
3739.98 28
3740.12 27
3740.26 26
3740.40 25
3740.54 23
3740.68 21
3740.82 19
3740.96 18
3741.10 17
3741.24 17
3741.38 16
3741.52 15
3741.66 13
3741.80 11
3741.94 8
3742.08 5
3742.22 2
3742.37 0
3742.51 0
3742.65 0
3742.79 0
3742.93 0
3743.07 0
3743.21 0
3743.35 0
3743.49 4
3743.63 8
3743.77 12
3743.91 14
3744.05 15
3744.19 16
3744.33 16
3744.47 16
3744.61 17
3744.75 17
3744.89 17
3745.03 15
3745.17 13
3745.31 11
3745.45 8
3745.59 5
3745.73 3
3745.87 3
3746.01 4
3746.15 6
3746.29 9
3746.43 14
3746.57 18
3746.71 21
3746.85 23
3746.99 24
3747.13 22
3747.27 19
3747.41 16
3747.55 13
3747.69 10
3747.83 9
3747.97 8
3748.11 8
3748.25 9
3748.39 10
3748.53 11
3748.67 13
3748.81 15
3748.95 17
3749.09 22
3749.24 27
3749.38 32
3749.52 38
3749.66 44
3749.80 48
3749.94 52
3750.08 54
3750.22 56
3750.36 57
3750.50 58
3750.64 58
3750.78 58
3750.92 58
3751.06 58
3751.20 57
3751.34 56
3751.48 56
3751.62 55
3751.76 55
3751.90 55
3752.04 55
3752.18 55
3752.32 55
3752.46 56
3752.60 57
3752.74 57
3752.88 58
3753.02 58
3753.16 58
3753.30 58
3753.44 58
3753.58 58
3753.73 58
3753.87 58
3754.01 58
3754.15 57
3754.29 56
3754.43 53
3754.57 50
3754.71 47
3754.85 43
3754.99 40
3755.13 37
3755.27 34
3755.41 32
3755.55 31
3755.69 30
3755.83 29
3755.97 29
3756.11 31
3756.25 33
3756.39 37
3756.53 43
3756.67 49
3756.81 56
3756.95 63
3757.09 70
3757.23 75
3757.38 78
3757.52 78
3757.66 75
3757.80 70
3757.94 62
3758.08 54
3758.22 46
3758.36 40
3758.50 36
3758.64 35
3758.78 37
3758.92 39
3759.06 43
3759.20 45
3759.34 45
3759.48 43
3759.62 39
3759.76 35
3759.90 30
3760.04 26
3760.18 24
3760.32 22
3760.47 21
3760.61 19
3760.75 18
3760.89 16
3761.03 14
3761.17 12
3761.31 9
3761.45 8
3761.59 6
3761.73 6
3761.87 5
3762.01 5
3762.15 5
3762.29 6
3762.43 7
3762.57 8
3762.71 10
3762.85 13
3762.99 16
3763.13 19
3763.28 21
3763.42 23
3763.56 23
3763.70 23
3763.84 22
3763.98 20
3764.12 18
3764.26 15
3764.40 13
3764.54 12
3764.68 11
3764.82 12
3764.96 13
3765.10 15
3765.24 17
3765.38 18
3765.52 18
3765.66 17
3765.81 15
3765.95 14
3766.09 13
3766.23 14
3766.37 16
3766.51 19
3766.65 22
3766.79 25
3766.93 27
3767.07 29
3767.21 29
3767.35 29
3767.49 29
3767.63 29
3767.77 29
3767.91 30
3768.06 31
3768.20 31
3768.34 31
3768.48 29
3768.62 25
3768.76 20
3768.90 14
3769.04 8
3769.18 3
3769.32 1
3769.46 2
3769.60 7
3769.74 16
3769.88 27
3770.02 39
3770.16 48
3770.31 55
3770.45 58
3770.59 57
3770.73 54
3770.87 50
3771.01 45
3771.15 41
3771.29 39
3771.43 38
3771.57 39
3771.71 41
3771.85 44
3771.99 47
3772.13 50
3772.28 51
3772.42 52
3772.56 51
3772.70 49
3772.84 46
3772.98 42
3773.12 38
3773.26 33
3773.40 29
3773.54 26
3773.68 22
3773.82 19
3773.96 15
3774.10 11
3774.25 7
3774.39 3
3774.53 0
3774.67 0
3774.81 0
3774.95 0
3775.09 0
3775.23 0
3775.37 0
3775.51 0
3775.65 0
3775.79 6
3775.93 13
3776.07 19
3776.22 26
3776.36 31
3776.50 35
3776.64 37
3776.78 37
3776.92 37
3777.06 36
3777.20 34
3777.34 33
3777.48 32
3777.62 31
3777.76 31
3777.91 31
3778.05 31
3778.19 31
3778.33 32
3778.47 33
3778.61 34
3778.75 34
3778.89 34
3779.03 33
3779.17 32
3779.31 30
3779.45 28
3779.60 27
3779.74 27
3779.88 28
3780.02 31
3780.16 35
3780.30 39
3780.44 43
3780.58 46
3780.72 47
3780.86 47
3781.00 44
3781.14 40
3781.29 34
3781.43 28
3781.57 23
3781.71 19
3781.85 17
3781.99 16
3782.13 18
3782.27 19
3782.41 21
3782.55 22
3782.69 22
3782.84 20
3782.98 17
3783.12 15
3783.26 13
3783.40 13
3783.54 15
3783.68 18
3783.82 24
3783.96 31
3784.10 38
3784.24 44
3784.39 48
3784.53 49
3784.67 48
3784.81 45
3784.95 41
3785.09 36
3785.23 32
3785.37 29
3785.51 27
3785.65 26
3785.79 26
3785.94 25
3786.08 24
3786.22 22
3786.36 19
3786.50 17
3786.64 15
3786.78 14
3786.92 14
3787.06 15
3787.20 17
3787.35 20
3787.49 22
3787.63 24
3787.77 25
3787.91 26
3788.05 26
3788.19 26
3788.33 25
3788.47 24
3788.61 23
3788.76 22
3788.90 21
3789.04 20
3789.18 19
3789.32 19
3789.46 19
3789.60 19
3789.74 18
3789.88 18
3790.02 18
3790.17 18
3790.31 19
3790.45 21
3790.59 23
3790.73 26
3790.87 30
3791.01 34
3791.15 38
3791.29 42
3791.43 46
3791.58 49
3791.72 51
3791.86 51
3792.00 49
3792.14 46
3792.28 41
3792.42 37
3792.56 34
3792.70 33
3792.85 33
3792.99 35
3793.13 38
3793.27 41
3793.41 44
3793.55 45
3793.69 47
3793.83 48
3793.97 50
3794.12 52
3794.26 54
3794.40 57
3794.54 58
3794.68 59
3794.82 58
3794.96 55
3795.10 51
3795.24 46
3795.39 42
3795.53 38
3795.67 35
3795.81 33
3795.95 34
3796.09 36
3796.23 39
3796.37 42
3796.51 44
3796.66 46
3796.80 46
3796.94 44
3797.08 40
3797.22 35
3797.36 30
3797.50 25
3797.64 22
3797.79 19
3797.93 19
3798.07 19
3798.21 20
3798.35 21
3798.49 22
3798.63 23
3798.77 24
3798.91 25
3799.06 26
3799.20 27
3799.34 28
3799.48 30
3799.62 31
3799.76 31
3799.90 32
3800.04 31
3800.19 30
3800.33 28
3800.47 25
3800.61 21
3800.75 18
3800.89 13
3801.03 10
3801.17 6
3801.32 4
3801.46 3
3801.60 3
3801.74 3
3801.88 3
3802.02 2
3802.16 1
3802.30 1
3802.45 0
3802.59 1
3802.73 2
3802.87 4
3803.01 7
3803.15 10
3803.29 12
3803.43 14
3803.58 15
3803.72 15
3803.86 14
3804.00 14
3804.14 13
3804.28 13
3804.42 12
3804.57 11
3804.71 10
3804.85 9
3804.99 8
3805.13 6
3805.27 5
3805.41 4
3805.55 3
3805.70 1
3805.84 0
3805.98 0
3806.12 0
3806.26 0
3806.40 0
3806.54 0
3806.69 0
3806.83 0
3806.97 1
3807.11 3
3807.25 5
3807.39 7
3807.53 9
3807.67 11
3807.82 13
3807.96 16
3808.10 19
3808.24 23
3808.38 26
3808.52 28
3808.66 29
3808.81 29
3808.95 27
3809.09 24
3809.23 21
3809.37 18
3809.51 17
3809.65 16
3809.80 18
3809.94 21
3810.08 27
3810.22 33
3810.36 40
3810.50 47
3810.64 52
3810.79 55
3810.93 56
3811.07 54
3811.21 50
3811.35 44
3811.49 37
3811.63 32
3811.78 27
3811.92 25
3812.06 25
3812.20 25
3812.34 27
3812.48 28
3812.62 29
3812.77 28
3812.91 26
3813.05 23
3813.19 19
3813.33 15
3813.47 10
3813.61 7
3813.76 5
3813.90 4
3814.04 3
3814.18 4
3814.32 5
3814.46 7
3814.60 8
3814.75 9
3814.89 10
3815.03 10
3815.17 9
3815.31 8
3815.45 5
3815.60 3
3815.74 0
3815.88 0
3816.02 0
3816.16 0
3816.30 0
3816.44 0
3816.59 0
3816.73 2
3816.87 4
3817.01 6
3817.15 7
3817.29 7
3817.43 6
3817.58 5
3817.72 4
3817.86 4
3818.00 4
3818.14 5
3818.28 6
3818.43 8
3818.57 10
3818.71 12
3818.85 14
3818.99 16
3819.13 16
3819.28 16
3819.42 16
3819.56 16
3819.70 16
3819.84 16
3819.98 16
3820.12 17
3820.27 17
3820.41 16
3820.55 14
3820.69 11
3820.83 7
3820.97 3
3821.12 0
3821.26 0
3821.40 0
3821.54 0
3821.68 0
3821.82 0
3821.97 0
3822.11 3
3822.25 6
3822.39 9
3822.53 13
3822.67 17
3822.82 20
3822.96 22
3823.10 24
3823.24 25
3823.38 25
3823.52 25
3823.67 26
3823.81 27
3823.95 28
3824.09 31
3824.23 33
3824.37 36
3824.52 37
3824.66 37
3824.80 36
3824.94 33
3825.08 30
3825.22 26
3825.37 23
3825.51 21
3825.65 19
3825.79 19
3825.93 20
3826.07 22
3826.22 25
3826.36 28
3826.50 31
3826.64 34
3826.78 36
3826.92 38
3827.07 38
3827.21 38
3827.35 37
3827.49 36
3827.63 35
3827.77 35
3827.92 34
3828.06 34
3828.20 35
3828.34 35
3828.48 35
3828.63 35
3828.77 35
3828.91 35
3829.05 36
3829.19 38
3829.33 40
3829.48 43
3829.62 45
3829.76 46
3829.90 47
3830.04 45
3830.18 42
3830.33 37
3830.47 32
3830.61 26
3830.75 20
3830.89 15
3831.04 11
3831.18 8
3831.32 5
3831.46 3
3831.60 1
3831.74 1
3831.89 1
3832.03 3
3832.17 6
3832.31 9
3832.45 12
3832.60 15
3832.74 15
3832.88 14
3833.02 12
3833.16 9
3833.30 7
3833.45 5
3833.59 5
3833.73 5
3833.87 7
3834.01 10
3834.16 12
3834.30 15
3834.44 16
3834.58 18
3834.72 18
3834.87 18
3835.01 17
3835.15 16
3835.29 14
3835.43 13
3835.57 12
3835.72 12
3835.86 12
3836.00 13
3836.14 14
3836.28 15
3836.43 17
3836.57 18
3836.71 20
3836.85 22
3836.99 26
3837.14 29
3837.28 33
3837.42 36
3837.56 38
3837.70 39
3837.85 39
3837.99 38
3838.13 36
3838.27 34
3838.41 32
3838.55 30
3838.70 30
3838.84 29
3838.98 29
3839.12 29
3839.26 28
3839.41 27
3839.55 24
3839.69 19
3839.83 14
3839.97 8
3840.12 1
3840.26 0
3840.40 0
3840.54 0
3840.68 0
3840.83 0
3840.97 0
3841.11 0
3841.25 1
3841.39 6
3841.54 10
3841.68 12
3841.82 13
3841.96 13
3842.10 14
3842.25 15
3842.39 17
3842.53 21
3842.67 26
3842.81 31
3842.96 36
3843.10 40
3843.24 42
3843.38 44
3843.52 44
3843.67 43
3843.81 41
3843.95 39
3844.09 37
3844.23 36
3844.38 35
3844.52 35
3844.66 35
3844.80 35
3844.94 35
3845.09 35
3845.23 35
3845.37 35
3845.51 36
3845.66 38
3845.80 40
3845.94 43
3846.08 47
3846.22 51
3846.37 54
3846.51 58
3846.65 61
3846.79 63
3846.93 65
3847.08 65
3847.22 65
3847.36 64
3847.50 64
3847.64 64
3847.79 64
3847.93 66
3848.07 68
3848.21 70
3848.35 73
3848.50 75
3848.64 76
3848.78 76
3848.92 75
3849.07 72
3849.21 68
3849.35 63
3849.49 57
3849.63 51
3849.78 44
3849.92 38
3850.06 32
3850.20 26
3850.34 20
3850.49 14
3850.63 9
3850.77 5
3850.91 2
3851.06 2
3851.20 4
3851.34 7
3851.48 11
3851.62 14
3851.77 17
3851.91 18
3852.05 18
3852.19 17
3852.34 15
3852.48 13
3852.62 12
3852.76 11
3852.90 10
3853.05 10
3853.19 10
3853.33 9
3853.47 10
3853.62 10
3853.76 11
3853.90 12
3854.04 13
3854.18 15
3854.33 16
3854.47 17
3854.61 18
3854.75 18
3854.90 17
3855.04 15
3855.18 13
3855.32 11
3855.46 10
3855.61 9
3855.75 9
3855.89 10
3856.03 13
3856.18 15
3856.32 17
3856.46 19
3856.60 19
3856.74 18
3856.89 16
3857.03 13
3857.17 11
3857.31 8
3857.46 7
3857.60 5
3857.74 5
3857.88 6
3858.03 7
3858.17 10
3858.31 14
3858.45 18
3858.59 23
3858.74 26
3858.88 28
3859.02 28
3859.16 28
3859.31 26
3859.45 24
3859.59 23
3859.73 23
3859.88 24
3860.02 25
3860.16 27
3860.30 28
3860.44 28
3860.59 27
3860.73 26
3860.87 24
3861.01 23
3861.16 21
3861.30 20
3861.44 19
3861.58 18
3861.73 17
3861.87 15
3862.01 14
3862.15 13
3862.30 13
3862.44 13
3862.58 13
3862.72 14
3862.87 15
3863.01 15
3863.15 15
3863.29 14
3863.43 13
3863.58 12
3863.72 11
3863.86 10
3864.00 10
3864.15 9
3864.29 8
3864.43 6
3864.57 3
3864.72 1
3864.86 0
3865.00 0
3865.14 0
3865.29 0
3865.43 0
3865.57 0
3865.71 0
3865.86 0
3866.00 1
3866.14 2
3866.28 5
3866.43 8
3866.57 11
3866.71 16
3866.85 20
3867.00 25
3867.14 29
3867.28 31
3867.42 33
3867.57 33
3867.71 33
3867.85 31
3867.99 29
3868.14 26
3868.28 23
3868.42 19
3868.56 15
3868.71 11
3868.85 8
3868.99 6
3869.13 6
3869.28 8
3869.42 12
3869.56 16
3869.70 20
3869.85 24
3869.99 26
3870.13 27
3870.27 28
3870.42 27
3870.56 27
3870.70 27
3870.84 27
3870.99 26
3871.13 24
3871.27 22
3871.41 20
3871.56 16
3871.70 13
3871.84 11
3871.98 8
3872.13 7
3872.27 6
3872.41 6
3872.55 7
3872.70 10
3872.84 13
3872.98 16
3873.12 19
3873.27 22
3873.41 23
3873.55 23
3873.69 21
3873.84 18
3873.98 15
3874.12 12
3874.26 10
3874.41 8
3874.55 8
3874.69 8
3874.84 8
3874.98 8
3875.12 7
3875.26 6
3875.41 5
3875.55 4
3875.69 3
3875.83 3
3875.98 4
3876.12 7
3876.26 10
3876.40 13
3876.55 16
3876.69 18
3876.83 19
3876.97 18
3877.12 17
3877.26 15
3877.40 14
3877.55 13
3877.69 14
3877.83 17
3877.97 20
3878.12 24
3878.26 27
3878.40 30
3878.54 33
3878.69 34
3878.83 35
3878.97 35
3879.11 35
3879.26 35
3879.40 34
3879.54 33
3879.69 32
3879.83 30
3879.97 28
3880.11 25
3880.26 23
3880.40 21
3880.54 21
3880.68 22
3880.83 25
3880.97 28
3881.11 31
3881.26 34
3881.40 37
3881.54 40
3881.68 43
3881.83 47
3881.97 51
3882.11 56
3882.25 60
3882.40 64
3882.54 67
3882.68 68
3882.83 69
3882.97 69
3883.11 68
3883.25 69
3883.40 70
3883.54 71
3883.68 72
3883.83 73
3883.97 73
3884.11 72
3884.25 69
3884.40 66
3884.54 62
3884.68 58
3884.82 54
3884.97 52
3885.11 51
3885.25 51
3885.40 51
3885.54 51
3885.68 51
3885.82 50
3885.97 49
3886.11 49
3886.25 50
3886.40 52
3886.54 54
3886.68 57
3886.82 58
3886.97 59
3887.11 59
3887.25 59
3887.40 59
3887.54 61
3887.68 65
3887.82 69
3887.97 75
3888.11 79
3888.25 83
3888.40 84
3888.54 84
3888.68 82
3888.82 80
3888.97 77
3889.11 75
3889.25 73
3889.40 71
3889.54 69
3889.68 68
3889.82 66
3889.97 64
3890.11 62
3890.25 60
3890.40 58
3890.54 56
3890.68 54
3890.82 53
3890.97 52
3891.11 53
3891.25 55
3891.40 58
3891.54 62
3891.68 66
3891.82 69
3891.97 71
3892.11 71
3892.25 69
3892.40 66
3892.54 62
3892.68 58
3892.83 54
3892.97 51
3893.11 49
3893.25 47
3893.40 44
3893.54 41
3893.68 39
3893.83 36
3893.97 34
3894.11 33
3894.26 31
3894.40 30
3894.54 28
3894.68 26
3894.83 23
3894.97 19
3895.11 14
3895.26 11
3895.40 8
3895.54 6
3895.68 7
3895.83 8
3895.97 12
3896.11 15
3896.26 19
3896.40 23
3896.54 25
3896.69 26
3896.83 26
3896.97 24
3897.11 22
3897.26 19
3897.40 16
3897.54 13
3897.69 10
3897.83 8
3897.97 6
3898.12 5
3898.26 5
3898.40 6
3898.55 7
3898.69 10
3898.83 13
3898.97 15
3899.12 18
3899.26 20
3899.40 22
3899.55 23
3899.69 24
3899.83 25
3899.98 25
3900.12 24
3900.26 23
3900.41 20
3900.55 17
3900.69 13
3900.83 10
3900.98 7
3901.12 7
3901.26 7
3901.41 9
3901.55 12
3901.69 15
3901.84 18
3901.98 21
3902.12 25
3902.27 28
3902.41 32
3902.55 35
3902.69 36
3902.84 37
3902.98 37
3903.12 35
3903.27 32
3903.41 29
3903.55 26
3903.70 23
3903.84 21
3903.98 19
3904.13 19
3904.27 19
3904.41 21
3904.56 25
3904.70 30
3904.84 35
3904.99 41
3905.13 45
3905.27 48
3905.41 48
3905.56 46
3905.70 41
3905.84 36
3905.99 30
3906.13 26
3906.27 23
3906.42 22
3906.56 24
3906.70 27
3906.85 32
3906.99 37
3907.13 41
3907.28 45
3907.42 46
3907.56 46
3907.71 45
3907.85 42
3907.99 40
3908.14 38
3908.28 36
3908.42 35
3908.57 33
3908.71 32
3908.85 30
3909.00 28
3909.14 26
3909.28 23
3909.42 20
3909.57 18
3909.71 16
3909.85 14
3910.00 13
3910.14 12
3910.28 13
3910.43 14
3910.57 16
3910.71 18
3910.86 19
3911.00 19
3911.14 19
3911.29 17
3911.43 14
3911.57 11
3911.72 9
3911.86 8
3912.00 9
3912.15 12
3912.29 16
3912.43 21
3912.58 27
3912.72 33
3912.86 39
3913.01 43
3913.15 46
3913.29 47
3913.44 47
3913.58 45
3913.72 42
3913.87 40
3914.01 38
3914.15 36
3914.30 36
3914.44 36
3914.58 36
3914.73 36
3914.87 36
3915.01 34
3915.16 32
3915.30 28
3915.44 24
3915.59 19
3915.73 14
3915.87 9
3916.02 5
3916.16 2
3916.30 0
3916.45 1
3916.59 3
3916.73 6
3916.88 10
3917.02 12
3917.16 14
3917.31 15
3917.45 15
3917.59 14
3917.74 14
3917.88 14
3918.02 14
3918.17 14
3918.31 14
3918.45 13
3918.60 11
3918.74 8
3918.89 4
3919.03 1
3919.17 0
3919.32 0
3919.46 0
3919.60 0
3919.75 0
3919.89 0
3920.03 0
3920.18 0
3920.32 1
3920.46 3
3920.61 6
3920.75 8
3920.89 11
3921.04 12
3921.18 14
3921.32 15
3921.47 15
3921.61 16
3921.75 18
3921.90 19
3922.04 21
3922.18 22
3922.33 22
3922.47 22
3922.62 20
3922.76 17
3922.90 13
3923.05 9
3923.19 5
3923.33 1
3923.48 0
3923.62 0
3923.76 0
3923.91 0
3924.05 0
3924.19 0
3924.34 0
3924.48 5
3924.62 10
3924.77 15
3924.91 21
3925.05 26
3925.20 31
3925.34 35
3925.49 39
3925.63 41
3925.77 42
3925.92 43
3926.06 42
3926.20 41
3926.35 40
3926.49 39
3926.63 38
3926.78 38
3926.92 36
3927.06 35
3927.21 32
3927.35 29
3927.50 26
3927.64 22
3927.78 18
3927.93 14
3928.07 11
3928.21 8
3928.36 7
3928.50 5
3928.64 5
3928.79 6
3928.93 7
3929.08 9
3929.22 12
3929.36 13
3929.51 14
3929.65 14
3929.79 12
3929.94 11
3930.08 9
3930.22 7
3930.37 6
3930.51 7
3930.65 8
3930.80 9
3930.94 11
3931.09 12
3931.23 13
3931.37 14
3931.52 15
3931.66 17
3931.80 20
3931.95 24
3932.09 28
3932.24 32
3932.38 34
3932.52 35
3932.67 35
3932.81 33
3932.95 32
3933.10 31
3933.24 31
3933.38 33
3933.53 36
3933.67 39
3933.82 42
3933.96 45
3934.10 47
3934.25 48
3934.39 48
3934.53 47
3934.68 45
3934.82 43
3934.97 42
3935.11 41
3935.25 40
3935.40 41
3935.54 41
3935.68 41
3935.83 41
3935.97 39
3936.12 37
3936.26 34
3936.40 32
3936.55 31
3936.69 31
3936.83 32
3936.98 34
3937.12 37
3937.27 39
3937.41 39
3937.55 39
3937.70 38
3937.84 35
3937.98 32
3938.13 29
3938.27 26
3938.42 22
3938.56 19
3938.70 15
3938.85 12
3938.99 10
3939.13 8
3939.28 7
3939.42 6
3939.57 6
3939.71 5
3939.85 5
3940.00 3
3940.14 2
3940.28 1
3940.43 1
3940.57 1
3940.72 1
3940.86 1
3941.00 2
3941.15 2
3941.29 2
3941.44 1
3941.58 0
3941.72 0
3941.87 0
3942.01 0
3942.15 0
3942.30 0
3942.44 0
3942.59 0
3942.73 0
3942.87 0
3943.02 2
3943.16 6
3943.31 11
3943.45 16
3943.59 21
3943.74 26
3943.88 30
3944.03 33
3944.17 35
3944.31 37
3944.46 38
3944.60 38
3944.74 39
3944.89 39
3945.03 39
3945.18 39
3945.32 39
3945.46 40
3945.61 42
3945.75 44
3945.90 48
3946.04 52
3946.18 56
3946.33 60
3946.47 63
3946.62 65
3946.76 66
3946.90 66
3947.05 66
3947.19 67
3947.34 70
3947.48 75
3947.62 83
3947.77 92
3947.91 101
3948.05 110
3948.20 117
3948.34 122
3948.49 126
3948.63 128
3948.77 131
3948.92 134
3949.06 137
3949.21 141
3949.35 145
3949.49 147
3949.64 148
3949.78 148
3949.93 146
3950.07 143
3950.21 140
3950.36 139
3950.50 138
3950.65 137
3950.79 137
3950.93 137
3951.08 135
3951.22 132
3951.37 127
3951.51 121
3951.65 113
3951.80 106
3951.94 98
3952.09 90
3952.23 83
3952.37 77
3952.52 72
3952.66 68
3952.81 66
3952.95 63
3953.10 61
3953.24 59
3953.38 58
3953.53 57
3953.67 57
3953.82 57
3953.96 58
3954.10 58
3954.25 58
3954.39 58
3954.54 57
3954.68 55
3954.82 52
3954.97 47
3955.11 42
3955.26 36
3955.40 29
3955.54 22
3955.69 16
3955.83 11
3955.98 8
3956.12 7
3956.26 8
3956.41 11
3956.55 14
3956.70 18
3956.84 23
3956.99 27
3957.13 31
3957.27 34
3957.42 35
3957.56 35
3957.71 33
3957.85 30
3957.99 27
3958.14 23
3958.28 21
3958.43 20
3958.57 20
3958.72 21
3958.86 23
3959.00 26
3959.15 28
3959.29 30
3959.44 30
3959.58 30
3959.72 29
3959.87 27
3960.01 25
3960.16 23
3960.30 22
3960.45 21
3960.59 21
3960.73 22
3960.88 24
3961.02 27
3961.17 30
3961.31 33
3961.45 36
3961.60 38
3961.74 38
3961.89 38
3962.03 37
3962.18 36
3962.32 34
3962.46 33
3962.61 32
3962.75 32
3962.90 32
3963.04 32
3963.19 33
3963.33 32
3963.47 31
3963.62 30
3963.76 27
3963.91 24
3964.05 21
3964.20 19
3964.34 18
3964.48 17
3964.63 16
3964.77 16
3964.92 16
3965.06 15
3965.20 13
3965.35 11
3965.49 9
3965.64 8
3965.78 7
3965.93 7
3966.07 8
3966.21 9
3966.36 9
3966.50 9
3966.65 8
3966.79 7
3966.94 6
3967.08 5
3967.23 5
3967.37 7
3967.51 9
3967.66 13
3967.80 17
3967.95 21
3968.09 24
3968.24 25
3968.38 26
3968.52 26
3968.67 25
3968.81 23
3968.96 21
3969.10 18
3969.25 15
3969.39 12
3969.53 8
3969.68 5
3969.82 2
3969.97 0
3970.11 0
3970.26 0
3970.40 0
3970.54 0
3970.69 0
3970.83 0
3970.98 0
3971.12 0
3971.27 1
3971.41 4
3971.56 6
3971.70 9
3971.84 11
3971.99 13
3972.13 14
3972.28 14
3972.42 15
3972.57 16
3972.71 18
3972.86 20
3973.00 23
3973.14 26
3973.29 29
3973.43 31
3973.58 33
3973.72 33
3973.87 33
3974.01 32
3974.16 30
3974.30 28
3974.44 26
3974.59 24
3974.73 21
3974.88 18
3975.02 15
3975.17 12
3975.31 9
3975.46 7
3975.60 5
3975.74 4
3975.89 5
3976.03 6
3976.18 9
3976.32 12
3976.47 16
3976.61 20
3976.76 24
3976.90 29
3977.04 33
3977.19 36
3977.33 40
3977.48 42
3977.62 44
3977.77 45
3977.91 45
3978.06 44
3978.20 43
3978.34 41
3978.49 40
3978.63 39
3978.78 37
3978.92 35
3979.07 33
3979.21 29
3979.36 26
3979.50 22
3979.65 20
3979.79 20
3979.93 22
3980.08 25
3980.22 29
3980.37 33
3980.51 38
3980.66 42
3980.80 45
3980.95 47
3981.09 48
3981.24 49
3981.38 49
3981.52 49
3981.67 49
3981.81 49
3981.96 47
3982.10 46
3982.25 43
3982.39 40
3982.54 36
3982.68 32
3982.83 28
3982.97 24
3983.12 21
3983.26 19
3983.40 18
3983.55 16
3983.69 15
3983.84 14
3983.98 12
3984.13 12
3984.27 13
3984.42 15
3984.56 19
3984.71 24
3984.85 29
3985.00 35
3985.14 39
3985.28 43
3985.43 45
3985.57 46
3985.72 46
3985.86 45
3986.01 44
3986.15 41
3986.30 37
3986.44 33
3986.59 30
3986.73 26
3986.88 23
3987.02 22
3987.17 21
3987.31 21
3987.45 22
3987.60 22
3987.74 22
3987.89 21
3988.03 19
3988.18 16
3988.32 14
3988.47 11
3988.61 9
3988.76 6
3988.90 5
3989.05 4
3989.19 4
3989.34 5
3989.48 7
3989.63 9
3989.77 12
3989.91 14
3990.06 17
3990.20 20
3990.35 22
3990.49 23
3990.64 24
3990.78 23
3990.93 21
3991.07 19
3991.22 16
3991.36 13
3991.51 11
3991.65 9
3991.80 9
3991.94 10
3992.09 11
3992.23 13
3992.38 14
3992.52 14
3992.66 14
3992.81 14
3992.95 13
3993.10 13
3993.24 13
3993.39 13
3993.53 13
3993.68 13
3993.82 11
3993.97 9
3994.11 6
3994.26 2
3994.40 0
3994.55 0
3994.69 0
3994.84 0
3994.98 0
3995.13 0
3995.27 0
3995.42 0
3995.56 4
3995.71 10
3995.85 16
3996.00 21
3996.14 24
3996.29 24
3996.43 23
3996.57 20
3996.72 16
3996.86 12
3997.01 9
3997.15 6
3997.30 5
3997.44 5
3997.59 6
3997.73 8
3997.88 11
3998.02 14
3998.17 18
3998.31 22
3998.46 26
3998.60 30
3998.75 32
3998.89 33
3999.04 32
3999.18 30
3999.33 26
3999.47 22
3999.62 18
3999.76 16
3999.91 14
4000.05 15
4000.20 17
4000.34 20
4000.49 24
4000.63 28
4000.78 31
4000.92 34
4001.07 35
4001.21 34
4001.36 32
4001.50 28
4001.65 23
4001.79 18
4001.94 12
4002.08 7
4002.23 3
4002.37 1
4002.52 1
4002.66 2
4002.81 4
4002.95 6
4003.10 9
4003.24 11
4003.39 12
4003.53 13
4003.68 13
4003.82 13
4003.97 12
4004.11 12
4004.26 12
4004.40 12
4004.55 12
4004.69 13
4004.84 13
4004.98 13
4005.13 13
4005.27 13
4005.42 13
4005.56 13
4005.71 14
4005.85 16
4006.00 17
4006.14 19
4006.29 21
4006.43 22
4006.58 22
4006.72 21
4006.87 20
4007.01 19
4007.16 18
4007.30 18
4007.45 18
4007.59 18
4007.74 18
4007.88 18
4008.03 19
4008.17 20
4008.32 21
4008.46 23
4008.61 25
4008.75 27
4008.90 27
4009.04 26
4009.19 24
4009.33 21
4009.48 20
4009.62 19
4009.77 20
4009.91 22
4010.06 25
4010.20 29
4010.35 32
4010.49 35
4010.64 36
4010.78 35
4010.93 33
4011.07 30
4011.22 25
4011.36 21
4011.51 17
4011.65 13
4011.80 12
4011.94 12
4012.09 14
4012.23 17
4012.38 21
4012.52 25
4012.67 28
4012.81 31
4012.96 34
4013.10 36
4013.25 38
4013.39 40
4013.54 43
4013.69 45
4013.83 46
4013.98 46
4014.12 45
4014.27 44
4014.41 41
4014.56 40
4014.70 39
4014.85 40
4014.99 43
4015.14 46
4015.28 48
4015.43 50
4015.57 50
4015.72 49
4015.86 48
4016.01 46
4016.15 44
4016.30 43
4016.44 43
4016.59 43
4016.73 44
4016.88 44
4017.02 45
4017.17 47
4017.31 48
4017.46 50
4017.61 51
4017.75 51
4017.90 49
4018.04 46
4018.19 42
4018.33 36
4018.48 30
4018.62 25
4018.77 21
4018.91 18
4019.06 18
4019.20 18
4019.35 18
4019.49 18
4019.64 17
4019.78 15
4019.93 12
4020.07 9
4020.22 6
4020.37 3
4020.51 1
4020.66 0
4020.80 0
4020.95 0
4021.09 0
4021.24 0
4021.38 0
4021.53 0
4021.67 1
4021.82 3
4021.96 5
4022.11 7
4022.25 9
4022.40 10
4022.54 10
4022.69 10
4022.84 10
4022.98 10
4023.13 10
4023.27 11
4023.42 12
4023.56 13
4023.71 14
4023.85 13
4024.00 11
4024.14 9
4024.29 6
4024.43 5
4024.58 4
4024.72 6
4024.87 9
4025.02 12
4025.16 16
4025.31 19
4025.45 20
4025.60 21
4025.74 20
4025.89 18
4026.03 16
4026.18 15
4026.32 14
4026.47 13
4026.61 13
4026.76 12
4026.91 12
4027.05 12
4027.20 12
4027.34 13
4027.49 14
4027.63 16
4027.78 18
4027.92 19
4028.07 21
4028.21 22
4028.36 22
4028.51 22
4028.65 23
4028.80 24
4028.94 26
4029.09 28
4029.23 31
4029.38 33
4029.52 34
4029.67 33
4029.81 32
4029.96 29
4030.10 25
4030.25 21
4030.40 17
4030.54 14
4030.69 11
4030.83 10
4030.98 9
4031.12 10
4031.27 11
4031.41 14
4031.56 18
4031.71 21
4031.85 25
4032.00 28
4032.14 31
4032.29 34
4032.43 37
4032.58 41
4032.72 46
4032.87 50
4033.01 53
4033.16 55
4033.31 56
4033.45 54
4033.60 50
4033.74 45
4033.89 38
4034.03 32
4034.18 26
4034.32 20
4034.47 16
4034.62 12
4034.76 10
4034.91 10
4035.05 11
4035.20 13
4035.34 17
4035.49 21
4035.63 26
4035.78 30
4035.93 35
4036.07 38
4036.22 40
4036.36 41
4036.51 41
4036.65 40
4036.80 38
4036.94 36
4037.09 34
4037.24 31
4037.38 29
4037.53 26
4037.67 24
4037.82 22
4037.96 21
4038.11 20
4038.25 20
4038.40 20
4038.55 20
4038.69 22
4038.84 23
4038.98 25
4039.13 27
4039.27 28
4039.42 29
4039.57 29
4039.71 29
4039.86 29
4040.00 28
4040.15 27
4040.29 26
4040.44 25
4040.58 23
4040.73 22
4040.88 21
4041.02 21
4041.17 20
4041.31 20
4041.46 19
4041.60 18
4041.75 17
4041.90 16
4042.04 13
4042.19 10
4042.33 6
4042.48 2
4042.62 0
4042.77 0
4042.92 0
4043.06 0
4043.21 0
4043.35 0
4043.50 0
4043.64 0
4043.79 7
4043.94 15
4044.08 20
4044.23 24
4044.37 26
4044.52 25
4044.66 23
4044.81 20
4044.96 18
4045.10 15
4045.25 14
4045.39 13
4045.54 12
4045.68 12
4045.83 12
4045.98 12
4046.12 12
4046.27 11
4046.41 11
4046.56 11
4046.70 12
4046.85 13
4047.00 15
4047.14 17
4047.29 20
4047.43 23
4047.58 25
4047.72 26
4047.87 25
4048.02 24
4048.16 21
4048.31 19
4048.45 17
4048.60 16
4048.75 15
4048.89 16
4049.04 17
4049.18 19
4049.33 21
4049.47 23
4049.62 25
4049.77 26
4049.91 28
4050.06 29
4050.20 29
4050.35 30
4050.49 31
4050.64 33
4050.79 35
4050.93 38
4051.08 41
4051.22 43
4051.37 46
4051.52 47
4051.66 48
4051.81 48
4051.95 48
4052.10 48
4052.25 47
4052.39 48
4052.54 48
4052.68 48
4052.83 47
4052.97 46
4053.12 43
4053.27 40
4053.41 38
4053.56 35
4053.70 33
4053.85 33
4054.00 32
4054.14 31
4054.29 30
4054.43 28
4054.58 25
4054.72 21
4054.87 18
4055.02 16
4055.16 17
4055.31 20
4055.45 24
4055.60 30
4055.75 34
4055.89 38
4056.04 39
4056.18 37
4056.33 33
4056.48 29
4056.62 24
4056.77 22
4056.91 21
4057.06 22
4057.21 24
4057.35 26
4057.50 27
4057.64 27
4057.79 26
4057.94 23
4058.08 20
4058.23 18
4058.37 17
4058.52 16
4058.67 16
4058.81 16
4058.96 17
4059.10 16
4059.25 16
4059.40 15
4059.54 15
4059.69 15
4059.83 16
4059.98 18
4060.13 21
4060.27 24
4060.42 27
4060.56 29
4060.71 30
4060.86 30
4061.00 29
4061.15 28
4061.29 27
4061.44 25
4061.59 24
4061.73 22
4061.88 20
4062.02 17
4062.17 14
4062.32 12
4062.46 10
4062.61 9
4062.75 11
4062.90 14
4063.05 19
4063.19 25
4063.34 31
4063.48 35
4063.63 38
4063.78 39
4063.92 38
4064.07 36
4064.21 34
4064.36 32
4064.51 29
4064.65 27
4064.80 26
4064.94 24
4065.09 23
4065.24 22
4065.38 22
4065.53 23
4065.68 24
4065.82 27
4065.97 32
4066.11 38
4066.26 45
4066.41 51
4066.55 57
4066.70 61
4066.84 63
4066.99 63
4067.14 62
4067.28 61
4067.43 60
4067.57 60
4067.72 60
4067.87 61
4068.01 60
4068.16 60
4068.31 58
4068.45 57
4068.60 55
4068.74 54
4068.89 54
4069.04 54
4069.18 55
4069.33 57
4069.47 58
4069.62 59
4069.77 59
4069.91 60
4070.06 59
4070.21 58
4070.35 57
4070.50 55
4070.64 54
4070.79 54
4070.94 55
4071.08 57
4071.23 60
4071.38 64
4071.52 69
4071.67 73
4071.81 76
4071.96 79
4072.11 80
4072.25 80
4072.40 80
4072.54 80
4072.69 80
4072.84 80
4072.98 80
4073.13 81
4073.28 83
4073.42 85
4073.57 87
4073.71 90
4073.86 91
4074.01 92
4074.15 91
4074.30 89
4074.45 85
4074.59 81
4074.74 77
4074.88 72
4075.03 69
4075.18 66
4075.32 63
4075.47 61
4075.62 59
4075.76 58
4075.91 56
4076.06 56
4076.20 55
4076.35 56
4076.49 58
4076.64 61
4076.79 64
4076.93 68
4077.08 73
4077.23 78
4077.37 83
4077.52 88
4077.66 93
4077.81 96
4077.96 99
4078.10 100
4078.25 100
4078.40 99
4078.54 98
4078.69 97
4078.83 96
4078.98 95
4079.13 95
4079.27 95
4079.42 93
4079.57 90
4079.71 85
4079.86 78
4080.01 69
4080.15 60
4080.30 49
4080.44 40
4080.59 31
4080.74 24
4080.88 18
4081.03 14
4081.18 11
4081.32 10
4081.47 10
4081.62 10
4081.76 12
4081.91 14
4082.06 15
4082.20 17
4082.35 17
4082.49 17
4082.64 17
4082.79 18
4082.93 18
4083.08 19
4083.23 21
4083.37 23
4083.52 24
4083.67 25
4083.81 25
4083.96 24
4084.10 23
4084.25 21
4084.40 19
4084.54 17
4084.69 16
4084.84 16
4084.98 18
4085.13 20
4085.28 23
4085.42 26
4085.57 28
4085.72 28
4085.86 26
4086.01 22
4086.16 17
4086.30 13
4086.45 9
4086.59 8
4086.74 8
4086.89 10
4087.03 13
4087.18 17
4087.33 20
4087.47 22
4087.62 23
4087.77 22
4087.91 22
4088.06 21
4088.21 20
4088.35 18
4088.50 17
4088.65 16
4088.79 15
4088.94 15
4089.09 14
4089.23 13
4089.38 12
4089.52 10
4089.67 9
4089.82 8
4089.96 7
4090.11 8
4090.26 10
4090.40 14
4090.55 18
4090.70 23
4090.84 28
4090.99 32
4091.14 35
4091.28 37
4091.43 38
4091.58 38
4091.72 39
4091.87 41
4092.02 43
4092.16 46
4092.31 49
4092.46 51
4092.60 53
4092.75 54
4092.90 54
4093.04 53
4093.19 51
4093.34 49
4093.48 47
4093.63 46
4093.78 46
4093.92 46
4094.07 48
4094.22 49
4094.36 50
4094.51 49
4094.65 47
4094.80 44
4094.95 40
4095.09 37
4095.24 34
4095.39 33
4095.53 33
4095.68 33
4095.83 33
4095.97 33
4096.12 32
4096.27 31
4096.41 30
4096.56 29
4096.71 28
4096.85 28
4097.00 28
4097.15 28
4097.29 28
4097.44 27
4097.59 26
4097.73 24
4097.88 23
4098.03 21
4098.17 20
4098.32 18
4098.47 17
4098.61 16
4098.76 16
4098.91 16
4099.05 16
4099.20 16
4099.35 17
4099.49 17
4099.64 16
4099.79 16
4099.94 16
4100.08 16
4100.23 16
4100.38 16
4100.52 16
4100.67 16
4100.82 15
4100.96 15
4101.11 15
4101.26 17
4101.40 20
4101.55 25
4101.70 30
4101.84 35
4101.99 39
4102.14 41
4102.28 41
4102.43 39
4102.58 36
4102.72 32
4102.87 28
4103.02 27
4103.16 27
4103.31 29
4103.46 33
4103.60 37
4103.75 39
4103.90 40
4104.04 39
4104.19 36
4104.34 33
4104.48 31
4104.63 32
4104.78 36
4104.93 42
4105.07 50
4105.22 57
4105.37 62
4105.51 65
4105.66 64
4105.81 60
4105.95 56
4106.10 53
4106.25 51
4106.39 50
4106.54 52
4106.69 55
4106.83 57
4106.98 58
4107.13 58
4107.27 57
4107.42 55
4107.57 53
4107.71 51
4107.86 49
4108.01 48
4108.16 48
4108.30 49
4108.45 49
4108.60 49
4108.74 48
4108.89 47
4109.04 45
4109.18 43
4109.33 41
4109.48 39
4109.62 37
4109.77 36
4109.92 35
4110.07 35
4110.21 36
4110.36 36
4110.51 36
4110.65 37
4110.80 37
4110.95 37
4111.09 38
4111.24 39
4111.39 41
4111.53 42
4111.68 43
4111.83 44
4111.97 43
4112.12 42
4112.27 40
4112.42 38
4112.56 36
4112.71 35
4112.86 35
4113.00 36
4113.15 37
4113.30 39
4113.44 41
4113.59 42
4113.74 43
4113.89 43
4114.03 43
4114.18 43
4114.33 43
4114.47 43
4114.62 43
4114.77 44
4114.91 44
4115.06 44
4115.21 44
4115.36 43
4115.50 42
4115.65 41
4115.80 39
4115.94 38
4116.09 36
4116.24 33
4116.38 31
4116.53 28
4116.68 26
4116.83 24
4116.97 24
4117.12 24
4117.27 26
4117.41 29
4117.56 32
4117.71 36
4117.85 40
4118.00 44
4118.15 48
4118.30 50
4118.44 52
4118.59 52
4118.74 51
4118.88 49
4119.03 46
4119.18 44
4119.33 43
4119.47 42
4119.62 41
4119.77 41
4119.91 40
4120.06 39
4120.21 36
4120.35 31
4120.50 26
4120.65 20
4120.80 16
4120.94 12
4121.09 11
4121.24 10
4121.38 11
4121.53 12
4121.68 13
4121.83 14
4121.97 14
4122.12 14
4122.27 15
4122.41 16
4122.56 17
4122.71 18
4122.86 20
4123.00 21
4123.15 21
4123.30 22
4123.44 21
4123.59 20
4123.74 20
4123.89 19
4124.03 18
4124.18 16
4124.33 15
4124.47 15
4124.62 14
4124.77 15
4124.92 16
4125.06 18
4125.21 20
4125.36 22
4125.50 23
4125.65 24
4125.80 24
4125.95 24
4126.09 23
4126.24 23
4126.39 24
4126.53 25
4126.68 28
4126.83 31
4126.98 34
4127.12 37
4127.27 40
4127.42 41
4127.56 41
4127.71 41
4127.86 40
4128.01 40
4128.15 41
4128.30 43
4128.45 47
4128.60 51
4128.74 55
4128.89 59
4129.04 61
4129.18 62
4129.33 61
4129.48 59
4129.63 56
4129.77 52
4129.92 49
4130.07 46
4130.22 43
4130.36 42
4130.51 41
4130.66 42
4130.80 44
4130.95 45
4131.10 46
4131.25 47
4131.39 47
4131.54 46
4131.69 44
4131.84 42
4131.98 40
4132.13 39
4132.28 38
4132.42 38
4132.57 38
4132.72 38
4132.87 38
4133.01 37
4133.16 35
4133.31 33
4133.46 30
4133.60 27
4133.75 23
4133.90 19
4134.04 14
4134.19 10
4134.34 6
4134.49 4
4134.63 3
4134.78 5
4134.93 8
4135.08 12
4135.22 16
4135.37 19
4135.52 21
4135.67 22
4135.81 22
4135.96 21
4136.11 21
4136.26 21
4136.40 21
4136.55 21
4136.70 21
4136.84 20
4136.99 19
4137.14 17
4137.29 14
4137.43 12
4137.58 9
4137.73 8
4137.88 7
4138.02 8
4138.17 11
4138.32 14
4138.47 17
4138.61 20
4138.76 22
4138.91 22
4139.06 21
4139.20 18
4139.35 14
4139.50 11
4139.65 7
4139.79 5
4139.94 3
4140.09 1
4140.24 1
4140.38 0
4140.53 0
4140.68 0
4140.82 0
4140.97 0
4141.12 0
4141.27 0
4141.41 0
4141.56 1
4141.71 3
4141.86 5
4142.00 6
4142.15 7
4142.30 7
4142.45 8
4142.59 9
4142.74 10
4142.89 12
4143.04 15
4143.18 18
4143.33 20
4143.48 22
4143.63 22
4143.77 22
4143.92 22
4144.07 22
4144.22 23
4144.36 25
4144.51 28
4144.66 30
4144.81 31
4144.95 32
4145.10 30
4145.25 28
4145.40 25
4145.54 21
4145.69 16
4145.84 12
4145.99 7
4146.14 3
4146.28 0
4146.43 0
4146.58 0
4146.73 0
4146.87 0
4147.02 0
4147.17 0
4147.32 0
4147.46 1
4147.61 7
4147.76 13
4147.91 19
4148.05 25
4148.20 31
4148.35 37
4148.50 43
4148.64 49
4148.79 55
4148.94 61
4149.09 65
4149.23 67
4149.38 67
4149.53 64
4149.68 59
4149.82 52
4149.97 45
4150.12 37
4150.27 30
4150.42 23
4150.56 18
4150.71 14
4150.86 11
4151.01 9
4151.15 8
4151.30 8
4151.45 8
4151.60 8
4151.74 8
4151.89 6
4152.04 3
4152.19 0
4152.33 0
4152.48 0
4152.63 0
4152.78 0
4152.92 0
4153.07 0
4153.22 0
4153.37 6
4153.52 14
4153.66 22
4153.81 29
4153.96 36
4154.11 42
4154.25 46
4154.40 48
4154.55 49
4154.70 49
4154.84 48
4154.99 47
4155.14 46
4155.29 45
4155.44 45
4155.58 45
4155.73 45
4155.88 45
4156.03 44
4156.17 44
4156.32 43
4156.47 43
4156.62 42
4156.77 41
4156.91 40
4157.06 39
4157.21 38
4157.36 38
4157.50 39
4157.65 40
4157.80 41
4157.95 41
4158.10 41
4158.24 41
4158.39 41
4158.54 42
4158.69 43
4158.83 45
4158.98 47
4159.13 50
4159.28 52
4159.42 53
4159.57 52
4159.72 51
4159.87 49
4160.02 47
4160.16 44
4160.31 41
4160.46 38
4160.61 35
4160.76 32
4160.90 30
4161.05 29
4161.20 29
4161.35 29
4161.49 30
4161.64 32
4161.79 33
4161.94 33
4162.09 33
4162.23 31
4162.38 30
4162.53 29
4162.68 28
4162.82 28
4162.97 29
4163.12 31
4163.27 34
4163.42 36
4163.56 38
4163.71 39
4163.86 40
4164.01 40
4164.16 42
4164.30 43
4164.45 45
4164.60 48
4164.75 50
4164.89 51
4165.04 51
4165.19 51
4165.34 49
4165.49 47
4165.63 44
4165.78 41
4165.93 39
4166.08 36
4166.23 33
4166.37 30
4166.52 27
4166.67 25
4166.82 24
4166.97 23
4167.11 23
4167.26 23
4167.41 24
4167.56 24
4167.71 24
4167.85 24
4168.00 23
4168.15 23
4168.30 22
4168.44 22
4168.59 21
4168.74 20
4168.89 20
4169.04 20
4169.18 20
4169.33 20
4169.48 20
4169.63 20
4169.78 19
4169.92 19
4170.07 19
4170.22 20
4170.37 21
4170.52 22
4170.66 24
4170.81 27
4170.96 30
4171.11 33
4171.26 35
4171.40 37
4171.55 37
4171.70 37
4171.85 36
4172.00 34
4172.14 31
4172.29 29
4172.44 27
4172.59 26
4172.74 25
4172.88 25
4173.03 24
4173.18 24
4173.33 23
4173.48 24
4173.62 25
4173.77 26
4173.92 29
4174.07 33
4174.22 37
4174.36 41
4174.51 46
4174.66 49
4174.81 52
4174.96 54
4175.11 55
4175.25 54
4175.40 52
4175.55 49
4175.70 46
4175.85 43
4175.99 41
4176.14 40
4176.29 41
4176.44 42
4176.59 43
4176.73 44
4176.88 44
4177.03 43
4177.18 40
4177.33 37
4177.47 34
4177.62 33
4177.77 33
4177.92 35
4178.07 39
4178.22 44
4178.36 48
4178.51 51
4178.66 53
4178.81 53
4178.96 51
4179.10 49
4179.25 47
4179.40 45
4179.55 43
4179.70 42
4179.84 40
4179.99 39
4180.14 39
4180.29 39
4180.44 41
4180.59 43
4180.73 47
4180.88 50
4181.03 54
4181.18 57
4181.33 60
4181.47 62
4181.62 63
4181.77 63
4181.92 63
4182.07 62
4182.22 61
4182.36 60
4182.51 59
4182.66 58
4182.81 58
4182.96 59
4183.10 60
4183.25 61
4183.40 62
4183.55 62
4183.70 61
4183.85 59
4183.99 57
4184.14 55
4184.29 54
4184.44 53
4184.59 53
4184.73 52
4184.88 52
4185.03 51
4185.18 49
4185.33 47
4185.48 44
4185.62 41
4185.77 38
4185.92 35
4186.07 31
4186.22 28
4186.37 26
4186.51 24
4186.66 23
4186.81 23
4186.96 24
4187.11 25
4187.26 26
4187.40 28
4187.55 30
4187.70 32
4187.85 34
4188.00 36
4188.15 37
4188.29 38
4188.44 39
4188.59 40
4188.74 40
4188.89 41
4189.03 42
4189.18 43
4189.33 44
4189.48 45
4189.63 45
4189.78 44
4189.92 43
4190.07 41
4190.22 38
4190.37 35
4190.52 32
4190.67 29
4190.81 26
4190.96 24
4191.11 23
4191.26 24
4191.41 26
4191.56 29
4191.70 32
4191.85 36
4192.00 39
4192.15 42
4192.30 45
4192.45 47
4192.60 50
4192.74 54
4192.89 59
4193.04 64
4193.19 69
4193.34 73
4193.49 77
4193.63 79
4193.78 79
4193.93 78
4194.08 76
4194.23 73
4194.38 71
4194.52 69
4194.67 68
4194.82 68
4194.97 69
4195.12 72
4195.27 76
4195.41 81
4195.56 88
4195.71 95
4195.86 103
4196.01 110
4196.16 116
4196.31 121
4196.45 126
4196.60 128
4196.75 130
4196.90 131
4197.05 131
4197.20 130
4197.34 129
4197.49 127
4197.64 125
4197.79 123
4197.94 121
4198.09 119
4198.24 117
4198.38 116
4198.53 115
4198.68 114
4198.83 115
4198.98 116
4199.13 117
4199.27 119
4199.42 120
4199.57 122
4199.72 124
4199.87 128
4200.02 133
4200.17 139
4200.31 146
4200.46 153
4200.61 160
4200.76 168
4200.91 176
4201.06 185
4201.21 197
4201.35 212
4201.50 230
4201.65 251
4201.80 274
4201.95 298
4202.10 322
4202.25 346
4202.39 372
4202.54 400
4202.69 432
4202.84 468
4202.99 508
4203.14 552
4203.29 597
4203.43 641
4203.58 684
4203.73 724
4203.88 762
4204.03 799
4204.18 836
4204.33 873
4204.47 911
4204.62 948
4204.77 983
4204.92 1015
4205.07 1043
4205.22 1068
4205.37 1088
4205.51 1107
4205.66 1123
4205.81 1137
4205.96 1149
4206.11 1158
4206.26 1162
4206.41 1161
4206.55 1154
4206.70 1140
4206.85 1120
4207.00 1095
4207.15 1067
4207.30 1036
4207.45 1004
4207.59 970
4207.74 938
4207.89 905
4208.04 874
4208.19 844
4208.34 815
4208.49 787
4208.64 760
4208.78 732
4208.93 705
4209.08 677
4209.23 648
4209.38 617
4209.53 586
4209.68 554
4209.82 522
4209.97 492
4210.12 462
4210.27 434
4210.42 408
4210.57 384
4210.72 361
4210.87 339
4211.01 318
4211.16 298
4211.31 278
4211.46 261
4211.61 245
4211.76 231
4211.91 220
4212.06 210
4212.20 202
4212.35 195
4212.50 187
4212.65 179
4212.80 170
4212.95 162
4213.10 154
4213.25 147
4213.39 143
4213.54 141
4213.69 140
4213.84 142
4213.99 144
4214.14 147
4214.29 149
4214.44 150
4214.58 149
4214.73 145
4214.88 139
4215.03 131
4215.18 121
4215.33 111
4215.48 101
4215.63 92
4215.77 86
4215.92 82
4216.07 79
4216.22 78
4216.37 77
4216.52 75
4216.67 72
4216.82 69
4216.96 66
4217.11 62
4217.26 60
4217.41 59
4217.56 58
4217.71 59
4217.86 61
4218.01 64
4218.15 66
4218.30 70
4218.45 73
4218.60 76
4218.75 78
4218.90 80
4219.05 82
4219.20 83
4219.35 83
4219.49 83
4219.64 81
4219.79 79
4219.94 77
4220.09 74
4220.24 71
4220.39 68
4220.54 66
4220.69 63
4220.83 60
4220.98 58
4221.13 56
4221.28 55
4221.43 54
4221.58 54
4221.73 54
4221.88 54
4222.03 53
4222.17 52
4222.32 51
4222.47 50
4222.62 48
4222.77 48
4222.92 47
4223.07 48
4223.22 48
4223.37 49
4223.51 50
4223.66 49
4223.81 49
4223.96 48
4224.11 47
4224.26 46
4224.41 45
4224.56 44
4224.71 44
4224.86 43
4225.00 43
4225.15 43
4225.30 44
4225.45 46
4225.60 50
4225.75 54
4225.90 60
4226.05 66
4226.20 70
4226.34 74
4226.49 75
4226.64 75
4226.79 75
4226.94 73
4227.09 71
4227.24 70
4227.39 68
4227.54 66
4227.69 65
4227.83 63
4227.98 61
4228.13 59
4228.28 58
4228.43 58
4228.58 58
4228.73 59
4228.88 61
4229.03 63
4229.18 64
4229.32 66
4229.47 67
4229.62 68
4229.77 69
4229.92 69
4230.07 69
4230.22 69
4230.37 69
4230.52 68
4230.67 66
4230.82 64
4230.96 61
4231.11 57
4231.26 52
4231.41 47
4231.56 42
4231.71 37
4231.86 34
4232.01 31
4232.16 29
4232.31 29
4232.45 30
4232.60 31
4232.75 32
4232.90 33
4233.05 35
4233.20 36
4233.35 37
4233.50 38
4233.65 39
4233.80 40
4233.95 40
4234.10 41
4234.24 41
4234.39 41
4234.54 41
4234.69 42
4234.84 43
4234.99 44
4235.14 46
4235.29 47
4235.44 49
4235.59 50
4235.74 50
4235.88 48
4236.03 46
4236.18 43
4236.33 39
4236.48 34
4236.63 30
4236.78 25
4236.93 22
4237.08 19
4237.23 16
4237.38 14
4237.53 13
4237.67 11
4237.82 10
4237.97 9
4238.12 9
4238.27 10
4238.42 11
4238.57 13
4238.72 16
4238.87 18
4239.02 21
4239.17 22
4239.32 22
4239.46 21
4239.61 18
4239.76 15
4239.91 11
4240.06 7
4240.21 4
4240.36 2
4240.51 0
4240.66 0
4240.81 0
4240.96 0
4241.11 0
4241.26 0
4241.40 0
4241.55 0
4241.70 0
4241.85 2
4242.00 5
4242.15 7
4242.30 7
4242.45 7
4242.60 6
4242.75 5
4242.90 4
4243.05 4
4243.20 4
4243.35 5
4243.49 6
4243.64 7
4243.79 8
4243.94 9
4244.09 11
4244.24 13
4244.39 16
4244.54 19
4244.69 22
4244.84 24
4244.99 25
4245.14 25
4245.29 25
4245.44 24
4245.58 24
4245.73 24
4245.88 25
4246.03 25
4246.18 26
4246.33 25
4246.48 24
4246.63 21
4246.78 18
4246.93 15
4247.08 11
4247.23 9
4247.38 7
4247.53 5
4247.68 5
4247.82 6
4247.97 8
4248.12 10
4248.27 12
4248.42 13
4248.57 14
4248.72 15
4248.87 15
4249.02 14
4249.17 14
4249.32 14
4249.47 15
4249.62 16
4249.77 18
4249.92 20
4250.07 23
4250.21 25
4250.36 27
4250.51 29
4250.66 29
4250.81 29
4250.96 27
4251.11 24
4251.26 21
4251.41 18
4251.56 14
4251.71 11
4251.86 7
4252.01 3
4252.16 0
4252.31 0
4252.46 0
4252.61 0
4252.75 0
4252.90 0
4253.05 0
4253.20 0
4253.35 9
4253.50 19
4253.65 30
4253.80 40
4253.95 49
4254.10 55
4254.25 59
4254.40 60
4254.55 58
4254.70 55
4254.85 49
4255.00 43
4255.15 37
4255.30 32
4255.45 29
4255.59 27
4255.74 27
4255.89 28
4256.04 30
4256.19 32
4256.34 34
4256.49 35
4256.64 36
4256.79 35
4256.94 34
4257.09 33
4257.24 33
4257.39 32
4257.54 33
4257.69 33
4257.84 35
4257.99 37
4258.14 40
4258.29 43
4258.44 46
4258.59 48
4258.73 49
4258.88 48
4259.03 45
4259.18 40
4259.33 34
4259.48 27
4259.63 21
4259.78 16
4259.93 13
4260.08 12
4260.23 13
4260.38 16
4260.53 21
4260.68 27
4260.83 33
4260.98 39
4261.13 44
4261.28 48
4261.43 50
4261.58 52
4261.73 53
4261.88 54
4262.03 55
4262.17 57
4262.32 59
4262.47 61
4262.62 62
4262.77 62
4262.92 62
4263.07 60
4263.22 58
4263.37 54
4263.52 49
4263.67 43
4263.82 36
4263.97 30
4264.12 23
4264.27 17
4264.42 12
4264.57 8
4264.72 6
4264.87 7
4265.02 9
4265.17 13
4265.32 19
4265.47 25
4265.62 30
4265.77 34
4265.92 37
4266.07 37
4266.22 35
4266.37 32
4266.51 28
4266.66 24
4266.81 20
4266.96 18
4267.11 16
4267.26 15
4267.41 15
4267.56 15
4267.71 15
4267.86 14
4268.01 13
4268.16 13
4268.31 14
4268.46 15
4268.61 18
4268.76 21
4268.91 24
4269.06 26
4269.21 27
4269.36 27
4269.51 28
4269.66 28
4269.81 30
4269.96 32
4270.11 34
4270.26 36
4270.41 36
4270.56 36
4270.71 34
4270.86 32
4271.01 30
4271.16 29
4271.31 28
4271.46 28
4271.61 29
4271.76 29
4271.91 29
4272.05 29
4272.20 29
4272.35 30
4272.50 31
4272.65 33
4272.80 34
4272.95 35
4273.10 35
4273.25 34
4273.40 32
4273.55 30
4273.70 29
4273.85 28
4274.00 29
4274.15 29
4274.30 30
4274.45 30
4274.60 30
4274.75 28
4274.90 26
4275.05 23
4275.20 21
4275.35 20
4275.50 21
4275.65 23
4275.80 26
4275.95 29
4276.10 32
4276.25 34
4276.40 33
4276.55 31
4276.70 28
4276.85 23
4277.00 19
4277.15 17
4277.30 17
4277.45 18
4277.60 22
4277.75 27
4277.90 32
4278.05 36
4278.20 39
4278.35 41
4278.50 42
4278.65 43
4278.80 43
4278.95 44
4279.10 45
4279.25 45
4279.40 46
4279.55 46
4279.70 46
4279.85 47
4280.00 48
4280.15 51
4280.30 56
4280.45 61
4280.60 69
4280.75 76
4280.90 83
4281.05 90
4281.20 95
4281.35 99
4281.50 100
4281.65 99
4281.80 96
4281.95 91
4282.10 85
4282.25 79
4282.40 72
4282.55 66
4282.70 60
4282.85 54
4283.00 50
4283.15 46
4283.30 43
4283.45 41
4283.60 41
4283.75 41
4283.90 42
4284.05 42
4284.20 42
4284.35 41
4284.50 39
4284.65 37
4284.80 34
4284.95 32
4285.10 31
4285.25 30
4285.40 30
4285.55 29
4285.70 28
4285.85 27
4286.00 25
4286.15 24
4286.30 23
4286.45 24
4286.60 27
4286.75 31
4286.90 36
4287.05 41
4287.20 46
4287.35 50
4287.50 53
4287.65 54
4287.80 54
4287.95 52
4288.10 51
4288.25 49
4288.40 48
4288.55 48
4288.70 48
4288.85 48
4289.00 49
4289.15 49
4289.30 47
4289.45 46
4289.60 43
4289.75 41
4289.90 38
4290.05 36
4290.20 35
4290.35 35
4290.50 35
4290.65 36
4290.80 36
4290.95 36
4291.10 36
4291.25 37
4291.40 38
4291.55 40
4291.70 43
4291.85 48
4292.00 55
4292.15 62
4292.30 68
4292.45 74
4292.60 77
4292.75 78
4292.90 78
4293.05 76
4293.20 75
4293.35 76
4293.50 79
4293.65 86
4293.80 95
4293.95 108
4294.10 121
4294.25 133
4294.40 143
4294.55 149
4294.70 152
4294.85 151
4295.00 147
4295.15 142
4295.30 135
4295.45 130
4295.60 124
4295.75 120
4295.90 117
4296.05 115
4296.20 113
4296.35 113
4296.50 113
4296.66 114
4296.81 115
4296.96 116
4297.11 117
4297.26 115
4297.41 112
4297.56 107
4297.71 101
4297.86 93
4298.01 86
4298.16 80
4298.31 75
4298.46 72
4298.61 69
4298.76 67
4298.91 65
4299.06 63
4299.21 60
4299.36 57
4299.51 55
4299.66 53
4299.81 53
4299.96 55
4300.11 56
4300.26 58
4300.41 59
4300.56 59
4300.71 57
4300.86 54
4301.01 51
4301.16 48
4301.31 46
4301.46 46
4301.61 47
4301.76 50
4301.91 54
4302.06 58
4302.21 62
4302.37 65
4302.52 67
4302.67 68
4302.82 67
4302.97 64
4303.12 61
4303.27 57
4303.42 53
4303.57 49
4303.72 45
4303.87 42
4304.02 40
4304.17 38
4304.32 38
4304.47 38
4304.62 40
4304.77 43
4304.92 46
4305.07 50
4305.22 53
4305.37 55
4305.52 58
4305.67 60
4305.82 62
4305.97 65
4306.12 69
4306.27 75
4306.42 82
4306.58 90
4306.73 98
4306.88 108
4307.03 117
4307.18 126
4307.33 134
4307.48 142
4307.63 149
4307.78 155
4307.93 161
4308.08 165
4308.23 169
4308.38 171
4308.53 171
4308.68 171
4308.83 169
4308.98 167
4309.13 164
4309.28 160
4309.43 157
4309.58 153
4309.73 150
4309.88 146
4310.03 143
4310.19 140
4310.34 138
4310.49 136
4310.64 134
4310.79 131
4310.94 127
4311.09 122
4311.24 115
4311.39 107
4311.54 99
4311.69 90
4311.84 81
4311.99 74
4312.14 68
4312.29 64
4312.44 63
4312.59 64
4312.74 67
4312.89 70
4313.04 72
4313.19 73
4313.35 72
4313.50 69
4313.65 65
4313.80 60
4313.95 55
4314.10 51
4314.25 47
4314.40 45
4314.55 44
4314.70 45
4314.85 47
4315.00 51
4315.15 55
4315.30 61
4315.45 66
4315.60 71
4315.75 75
4315.90 78
4316.05 80
4316.21 82
4316.36 83
4316.51 86
4316.66 90
4316.81 95
4316.96 100
4317.11 106
4317.26 109
4317.41 111
4317.56 110
4317.71 106
4317.86 99
4318.01 92
4318.16 83
4318.31 76
4318.46 70
4318.61 67
4318.77 65
4318.92 64
4319.07 66
4319.22 68
4319.37 72
4319.52 75
4319.67 78
4319.82 80
4319.97 81
4320.12 80
4320.27 77
4320.42 73
4320.57 69
4320.72 64
4320.87 59
4321.02 56
4321.18 53
4321.33 51
4321.48 51
4321.63 50
4321.78 49
4321.93 49
4322.08 47
4322.23 46
4322.38 44
4322.53 41
4322.68 39
4322.83 36
4322.98 32
4323.13 28
4323.28 25
4323.44 22
4323.59 19
4323.74 19
4323.89 20
4324.04 24
4324.19 28
4324.34 34
4324.49 39
4324.64 42
4324.79 44
4324.94 44
4325.09 43
4325.24 40
4325.39 38
4325.55 36
4325.70 36
4325.85 35
4326.00 36
4326.15 35
4326.30 34
4326.45 32
4326.60 30
4326.75 28
4326.90 26
4327.05 27
4327.20 29
4327.35 33
4327.51 39
4327.66 45
4327.81 51
4327.96 56
4328.11 59
4328.26 62
4328.41 63
4328.56 64
4328.71 65
4328.86 66
4329.01 67
4329.16 69
4329.31 70
4329.47 71
4329.62 69
4329.77 66
4329.92 61
4330.07 53
4330.22 44
4330.37 34
4330.52 24
4330.67 15
4330.82 8
4330.97 2
4331.12 0
4331.27 0
4331.43 0
4331.58 0
4331.73 0
4331.88 0
4332.03 0
4332.18 0
4332.33 1
4332.48 3
4332.63 7
4332.78 10
4332.93 14
4333.08 17
4333.24 19
4333.39 21
4333.54 22
4333.69 23
4333.84 22
4333.99 22
4334.14 20
4334.29 18
4334.44 16
4334.59 13
4334.74 12
4334.90 11
4335.05 11
4335.20 13
4335.35 16
4335.50 19
4335.65 23
4335.80 27
4335.95 31
4336.10 34
4336.25 36
4336.40 37
4336.56 38
4336.71 39
4336.86 38
4337.01 38
4337.16 37
4337.31 35
4337.46 32
4337.61 29
4337.76 26
4337.91 22
4338.06 19
4338.22 15
4338.37 12
4338.52 9
4338.67 7
4338.82 6
4338.97 6
4339.12 7
4339.27 9
4339.42 12
4339.57 15
4339.73 17
4339.88 18
4340.03 18
4340.18 18
4340.33 18
4340.48 17
4340.63 17
4340.78 17
4340.93 17
4341.08 17
4341.23 17
4341.39 16
4341.54 14
4341.69 12
4341.84 8
4341.99 4
4342.14 0
4342.29 0
4342.44 0
4342.59 0
4342.75 0
4342.90 0
4343.05 0
4343.20 0
4343.35 2
4343.50 8
4343.65 13
4343.80 18
4343.95 22
4344.10 25
4344.26 26
4344.41 26
4344.56 26
4344.71 24
4344.86 23
4345.01 21
4345.16 20
4345.31 20
4345.46 21
4345.62 22
4345.77 23
4345.92 24
4346.07 25
4346.22 26
4346.37 26
4346.52 26
4346.67 26
4346.82 27
4346.97 27
4347.13 26
4347.28 26
4347.43 25
4347.58 23
4347.73 21
4347.88 19
4348.03 17
4348.18 15
4348.33 13
4348.49 11
4348.64 10
4348.79 10
4348.94 9
4349.09 10
4349.24 10
4349.39 11
4349.54 12
4349.70 13
4349.85 13
4350.00 12
4350.15 11
4350.30 10
4350.45 9
4350.60 8
4350.75 8
4350.90 8
4351.06 8
4351.21 9
4351.36 9
4351.51 9
4351.66 9
4351.81 9
4351.96 9
4352.11 9
4352.26 10
4352.42 12
4352.57 15
4352.72 18
4352.87 21
4353.02 23
4353.17 25
4353.32 25
4353.47 24
4353.63 22
4353.78 20
4353.93 19
4354.08 19
4354.23 20
4354.38 23
4354.53 27
4354.68 31
4354.84 36
4354.99 39
4355.14 41
4355.29 42
4355.44 42
4355.59 40
4355.74 39
4355.89 37
4356.05 36
4356.20 36
4356.35 36
4356.50 36
4356.65 36
4356.80 37
4356.95 37
4357.10 38
4357.26 38
4357.41 38
4357.56 37
4357.71 35
4357.86 32
4358.01 29
4358.16 25
4358.31 22
4358.47 19
4358.62 17
4358.77 15
4358.92 15
4359.07 14
4359.22 14
4359.37 13
4359.53 12
4359.68 11
4359.83 9
4359.98 7
4360.13 5
4360.28 3
4360.43 2
4360.58 2
4360.74 3
4360.89 5
4361.04 8
4361.19 11
4361.34 14
4361.49 17
4361.64 19
4361.80 20
4361.95 19
4362.10 18
4362.25 16
4362.40 16
4362.55 16
4362.70 18
4362.85 22
4363.01 26
4363.16 29
4363.31 32
4363.46 34
4363.61 33
4363.76 31
4363.91 28
4364.07 24
4364.22 20
4364.37 17
4364.52 14
4364.67 13
4364.82 12
4364.97 12
4365.13 13
4365.28 14
4365.43 16
4365.58 17
4365.73 18
4365.88 18
4366.03 18
4366.19 17
4366.34 16
4366.49 14
4366.64 12
4366.79 11
4366.94 10
4367.09 10
4367.25 11
4367.40 12
4367.55 15
4367.70 17
4367.85 19
4368.00 21
4368.15 22
4368.31 21
4368.46 19
4368.61 17
4368.76 13
4368.91 10
4369.06 7
4369.21 5
4369.37 5
4369.52 6
4369.67 8
4369.82 12
4369.97 15
4370.12 19
4370.28 21
4370.43 23
4370.58 23
4370.73 24
4370.88 24
4371.03 24
4371.18 24
4371.34 25
4371.49 26
4371.64 27
4371.79 27
4371.94 26
4372.09 24
4372.25 21
4372.40 17
4372.55 13
4372.70 9
4372.85 6
4373.00 4
4373.15 3
4373.31 3
4373.46 4
4373.61 5
4373.76 7
4373.91 9
4374.06 12
4374.22 15
4374.37 19
4374.52 23
4374.67 26
4374.82 29
4374.97 31
4375.12 33
4375.28 33
4375.43 33
4375.58 32
4375.73 31
4375.88 31
4376.03 31
4376.19 30
4376.34 30
4376.49 30
4376.64 30
4376.79 31
4376.94 32
4377.10 32
4377.25 33
4377.40 33
4377.55 32
4377.70 31
4377.85 29
4378.01 27
4378.16 26
4378.31 27
4378.46 28
4378.61 31
4378.76 34
4378.92 38
4379.07 41
4379.22 43
4379.37 44
4379.52 43
4379.67 42
4379.83 40
4379.98 38
4380.13 37
4380.28 38
4380.43 39
4380.58 41
4380.74 43
4380.89 45
4381.04 47
4381.19 47
4381.34 48
4381.49 47
4381.65 45
4381.80 43
4381.95 39
4382.10 35
4382.25 31
4382.40 27
4382.56 25
4382.71 24
4382.86 26
4383.01 29
4383.16 35
4383.31 40
4383.47 46
4383.62 50
4383.77 53
4383.92 55
4384.07 56
4384.23 56
4384.38 56
4384.53 55
4384.68 55
4384.83 54
4384.98 52
4385.14 51
4385.29 50
4385.44 49
4385.59 49
4385.74 49
4385.89 50
4386.05 50
4386.20 51
4386.35 52
4386.50 52
4386.65 52
4386.81 51
4386.96 51
4387.11 52
4387.26 53
4387.41 55
4387.56 57
4387.72 59
4387.87 60
4388.02 61
4388.17 60
4388.32 59
4388.48 58
4388.63 57
4388.78 56
4388.93 55
4389.08 55
4389.23 56
4389.39 58
4389.54 60
4389.69 62
4389.84 65
4389.99 67
4390.15 69
4390.30 70
4390.45 71
4390.60 70
4390.75 69
4390.90 68
4391.06 65
4391.21 63
4391.36 60
4391.51 58
4391.66 56
4391.82 55
4391.97 55
4392.12 56
4392.27 58
4392.42 60
4392.58 62
4392.73 65
4392.88 67
4393.03 69
4393.18 70
4393.33 70
4393.49 68
4393.64 66
4393.79 63
4393.94 60
4394.09 58
4394.25 58
4394.40 60
4394.55 63
4394.70 66
4394.85 69
4395.01 71
4395.16 72
4395.31 71
4395.46 69
4395.61 67
4395.77 65
4395.92 63
4396.07 62
4396.22 62
4396.37 62
4396.53 63
4396.68 65
4396.83 66
4396.98 69
4397.13 72
4397.29 75
4397.44 78
4397.59 81
4397.74 83
4397.89 83
4398.05 81
4398.20 77
4398.35 71
4398.50 65
4398.65 58
4398.81 53
4398.96 49
4399.11 47
4399.26 46
4399.41 46
4399.57 46
4399.72 46
4399.87 45
4400.02 43
4400.17 42
4400.33 41
4400.48 41
4400.63 42
4400.78 44
4400.93 45
4401.09 46
4401.24 47
4401.39 45
4401.54 43
4401.69 39
4401.85 34
4402.00 27
4402.15 20
4402.30 13
4402.45 6
4402.61 1
4402.76 0
4402.91 0
4403.06 0
4403.21 0
4403.37 0
4403.52 0
4403.67 0
4403.82 0
4403.97 1
4404.13 2
4404.28 4
4404.43 6
4404.58 9
4404.74 13
4404.89 18
4405.04 23
4405.19 28
4405.34 32
4405.50 36
4405.65 38
4405.80 40
4405.95 41
4406.10 41
4406.26 42
4406.41 41
4406.56 41
4406.71 41
4406.86 41
4407.02 42
4407.17 44
4407.32 45
4407.47 47
4407.63 48
4407.78 48
4407.93 47
4408.08 46
4408.23 45
4408.39 46
4408.54 47
4408.69 49
4408.84 51
4409.00 54
4409.15 57
4409.30 58
4409.45 58
4409.60 58
4409.76 58
4409.91 57
4410.06 57
4410.21 58
4410.36 59
4410.52 60
4410.67 62
4410.82 64
4410.97 65
4411.13 67
4411.28 69
4411.43 71
4411.58 73
4411.73 74
4411.89 74
4412.04 72
4412.19 69
4412.34 67
4412.50 64
4412.65 62
4412.80 61
4412.95 61
4413.10 61
4413.26 61
4413.41 60
4413.56 59
4413.71 55
4413.87 51
4414.02 46
4414.17 40
4414.32 34
4414.48 29
4414.63 25
4414.78 23
4414.93 21
4415.08 21
4415.24 21
4415.39 22
4415.54 23
4415.69 25
4415.85 28
4416.00 30
4416.15 34
4416.30 37
4416.46 41
4416.61 44
4416.76 46
4416.91 48
4417.06 49
4417.22 50
4417.37 51
4417.52 51
4417.67 52
4417.83 52
4417.98 52
4418.13 52
4418.28 52
4418.44 52
4418.59 52
4418.74 53
4418.89 55
4419.04 57
4419.20 59
4419.35 62
4419.50 65
4419.65 67
4419.81 70
4419.96 73
4420.11 75
4420.26 77
4420.42 78
4420.57 79
4420.72 80
4420.87 79
4421.03 77
4421.18 74
4421.33 70
4421.48 66
4421.64 61
4421.79 56
4421.94 53
4422.09 50
4422.24 48
4422.40 47
4422.55 46
4422.70 46
4422.85 47
4423.01 47
4423.16 48
4423.31 49
4423.46 50
4423.62 52
4423.77 55
4423.92 59
4424.07 63
4424.23 69
4424.38 74
4424.53 79
4424.68 83
4424.84 86
4424.99 87
4425.14 88
4425.29 88
4425.45 89
4425.60 91
4425.75 94
4425.90 97
4426.06 99
4426.21 101
4426.36 101
4426.51 99
4426.67 95
4426.82 89
4426.97 82
4427.12 75
4427.28 68
4427.43 62
4427.58 57
4427.73 52
4427.89 49
4428.04 46
4428.19 44
4428.34 43
4428.50 42
4428.65 42
4428.80 43
4428.95 43
4429.11 44
4429.26 44
4429.41 44
4429.56 44
4429.72 43
4429.87 41
4430.02 40
4430.17 38
4430.33 37
4430.48 37
4430.63 38
4430.78 40
4430.94 43
4431.09 47
4431.24 50
4431.39 54
4431.55 56
4431.70 57
4431.85 57
4432.00 55
4432.16 52
4432.31 49
4432.46 45
4432.61 41
4432.77 38
4432.92 35
4433.07 33
4433.23 31
4433.38 29
4433.53 28
4433.68 27
4433.84 26
4433.99 25
4434.14 25
4434.29 26
4434.45 27
4434.60 29
4434.75 31
4434.90 33
4435.06 36
4435.21 38
4435.36 40
4435.51 42
4435.67 43
4435.82 44
4435.97 46
4436.12 48
4436.28 50
4436.43 54
4436.58 58
4436.74 63
4436.89 68
4437.04 72
4437.19 74
4437.35 74
4437.50 72
4437.65 69
4437.80 65
4437.96 61
4438.11 58
4438.26 56
4438.41 55
4438.57 55
4438.72 56
4438.87 56
4439.03 56
4439.18 55
4439.33 53
4439.48 51
4439.64 48
4439.79 45
4439.94 43
4440.09 42
4440.25 42
4440.40 43
4440.55 44
4440.71 46
4440.86 47
4441.01 46
4441.16 44
4441.32 41
4441.47 37
4441.62 32
4441.77 29
4441.93 26
4442.08 26
4442.23 28
4442.39 32
4442.54 37
4442.69 43
4442.84 49
4443.00 53
4443.15 55
4443.30 56
4443.46 54
4443.61 53
4443.76 51
4443.91 50
4444.07 50
4444.22 52
4444.37 54
4444.52 57
4444.68 60
4444.83 61
4444.98 62
4445.14 61
4445.29 60
4445.44 58
4445.59 55
4445.75 53
4445.90 51
4446.05 49
4446.21 47
4446.36 47
4446.51 46
4446.66 46
4446.82 46
4446.97 45
4447.12 43
4447.28 41
4447.43 37
4447.58 32
4447.73 28
4447.89 25
4448.04 22
4448.19 20
4448.35 19
4448.50 18
4448.65 18
4448.80 18
4448.96 19
4449.11 20
4449.26 21
4449.42 23
4449.57 26
4449.72 29
4449.87 33
4450.03 36
4450.18 38
4450.33 38
4450.49 38
4450.64 36
4450.79 33
4450.94 30
4451.10 27
4451.25 24
4451.40 22
4451.56 21
4451.71 20
4451.86 19
4452.01 19
4452.17 20
4452.32 21
4452.47 22
4452.63 23
4452.78 24
4452.93 25
4453.09 25
4453.24 26
4453.39 28
4453.54 30
4453.70 34
4453.85 38
4454.00 43
4454.16 47
4454.31 50
4454.46 50
4454.61 47
4454.77 43
4454.92 37
4455.07 30
4455.23 24
4455.38 20
4455.53 18
4455.69 20
4455.84 24
4455.99 30
4456.14 37
4456.30 44
4456.45 50
4456.60 55
4456.76 59
4456.91 62
4457.06 63
4457.22 64
4457.37 64
4457.52 63
4457.67 61
4457.83 58
4457.98 55
4458.13 52
4458.29 50
4458.44 48
4458.59 47
4458.75 48
4458.90 50
4459.05 52
4459.21 54
4459.36 57
4459.51 59
4459.66 61
4459.82 61
4459.97 60
4460.12 57
4460.28 52
4460.43 46
4460.58 40
4460.74 34
4460.89 28
4461.04 24
4461.19 20
4461.35 18
4461.50 16
4461.65 14
4461.81 13
4461.96 13
4462.11 12
4462.27 13
4462.42 14
4462.57 16
4462.73 19
4462.88 22
4463.03 26
4463.19 29
4463.34 32
4463.49 34
4463.64 35
4463.80 36
4463.95 36
4464.10 35
4464.26 35
4464.41 34
4464.56 33
4464.72 32
4464.87 29
4465.02 26
4465.18 22
4465.33 18
4465.48 15
4465.64 12
4465.79 12
4465.94 13
4466.09 15
4466.25 18
4466.40 21
4466.55 23
4466.71 24
4466.86 24
4467.01 24
4467.17 23
4467.32 22
4467.47 21
4467.63 20
4467.78 19
4467.93 17
4468.09 15
4468.24 13
4468.39 10
4468.55 8
4468.70 7
4468.85 6
4469.01 6
4469.16 7
4469.31 8
4469.47 10
4469.62 11
4469.77 12
4469.92 13
4470.08 14
4470.23 14
4470.38 15
4470.54 15
4470.69 15
4470.84 15
4471.00 15
4471.15 15
4471.30 16
4471.46 17
4471.61 19
4471.76 22
4471.92 27
4472.07 32
4472.22 36
4472.38 41
4472.53 43
4472.68 44
4472.84 42
4472.99 39
4473.14 34
4473.30 30
4473.45 27
4473.60 24
4473.76 23
4473.91 22
4474.06 22
4474.22 22
4474.37 21
4474.52 19
4474.68 16
4474.83 13
4474.98 10
4475.14 8
4475.29 7
4475.44 8
4475.60 11
4475.75 15
4475.90 18
4476.06 21
4476.21 23
4476.36 22
4476.52 20
4476.67 17
4476.82 14
4476.98 11
4477.13 9
4477.28 8
4477.44 7
4477.59 7
4477.74 7
4477.90 7
4478.05 6
4478.20 6
4478.36 7
4478.51 7
4478.66 8
4478.82 9
4478.97 11
4479.12 12
4479.28 14
4479.43 16
4479.58 17
4479.74 19
4479.89 20
4480.04 21
4480.20 22
4480.35 22
4480.50 23
4480.66 24
4480.81 26
4480.96 28
4481.12 30
4481.27 32
4481.42 33
4481.58 33
4481.73 32
4481.89 30
4482.04 28
4482.19 25
4482.35 23
4482.50 22
4482.65 21
4482.81 22
4482.96 23
4483.11 25
4483.27 27
4483.42 28
4483.57 28
4483.73 27
4483.88 26
4484.03 23
4484.19 21
4484.34 19
4484.49 18
4484.65 18
4484.80 19
4484.95 21
4485.11 23
4485.26 25
4485.41 27
4485.57 28
4485.72 29
4485.88 28
4486.03 27
4486.18 27
4486.34 26
4486.49 26
4486.64 26
4486.80 27
4486.95 28
4487.10 30
4487.26 32
4487.41 32
4487.56 32
4487.72 31
4487.87 29
4488.02 26
4488.18 23
4488.33 19
4488.49 17
4488.64 15
4488.79 14
4488.95 14
4489.10 15
4489.25 16
4489.41 18
4489.56 18
4489.71 18
4489.87 17
4490.02 16
4490.17 14
4490.33 14
4490.48 15
4490.64 18
4490.79 22
4490.94 26
4491.10 31
4491.25 36
4491.40 39
4491.56 42
4491.71 43
4491.86 44
4492.02 45
4492.17 45
4492.33 44
4492.48 42
4492.63 39
4492.79 35
4492.94 31
4493.09 27
4493.25 23
4493.40 21
4493.55 19
4493.71 18
4493.86 18
4494.01 19
4494.17 19
4494.32 20
4494.48 20
4494.63 20
4494.78 20
4494.94 20
4495.09 19
4495.24 16
4495.40 13
4495.55 9
4495.71 4
4495.86 0
4496.01 0
4496.17 0
4496.32 0
4496.47 0
4496.63 0
4496.78 0
4496.93 0
4497.09 1
4497.24 5
4497.40 9
4497.55 13
4497.70 16
4497.86 18
4498.01 19
4498.16 20
4498.32 20
4498.47 19
4498.63 18
4498.78 17
4498.93 16
4499.09 16
4499.24 17
4499.39 19
4499.55 21
4499.70 24
4499.86 27
4500.01 30
4500.16 32
4500.32 33
4500.47 34
4500.62 34
4500.78 35
4500.93 36
4501.09 38
4501.24 40
4501.39 42
4501.55 44
4501.70 45
4501.85 46
4502.01 46
4502.16 46
4502.32 46
4502.47 45
4502.62 45
4502.78 45
4502.93 45
4503.08 44
4503.24 44
4503.39 44
4503.55 44
4503.70 44
4503.85 45
4504.01 46
4504.16 47
4504.32 49
4504.47 50
4504.62 52
4504.78 53
4504.93 55
4505.08 58
4505.24 63
4505.39 69
4505.55 76
4505.70 83
4505.85 89
4506.01 93
4506.16 94
4506.32 92
4506.47 88
4506.62 82
4506.78 78
4506.93 74
4507.08 72
4507.24 72
4507.39 74
4507.55 75
4507.70 76
4507.85 76
4508.01 75
4508.16 73
4508.32 70
4508.47 66
4508.62 63
4508.78 60
4508.93 58
4509.09 57
4509.24 56
4509.39 56
4509.55 55
4509.70 54
4509.85 53
4510.01 52
4510.16 51
4510.32 51
4510.47 51
4510.62 52
4510.78 52
4510.93 51
4511.09 50
4511.24 46
4511.39 40
4511.55 34
4511.70 27
4511.86 21
4512.01 18
4512.16 17
4512.32 19
4512.47 24
4512.63 32
4512.78 40
4512.93 47
4513.09 54
4513.24 58
4513.40 59
4513.55 58
4513.70 55
4513.86 50
4514.01 45
4514.17 38
4514.32 32
4514.47 26
4514.63 20
4514.78 16
4514.94 11
4515.09 9
4515.24 7
4515.40 6
4515.55 7
4515.71 9
4515.86 12
4516.01 16
4516.17 21
4516.32 26
4516.48 30
4516.63 33
4516.78 35
4516.94 36
4517.09 35
4517.25 34
4517.40 33
4517.55 31
4517.71 30
4517.86 29
4518.02 28
4518.17 27
4518.32 26
4518.48 26
4518.63 25
4518.79 25
4518.94 26
4519.09 27
4519.25 28
4519.40 30
4519.56 32
4519.71 33
4519.87 35
4520.02 36
4520.17 36
4520.33 36
4520.48 35
4520.64 33
4520.79 30
4520.94 26
4521.10 22
4521.25 17
4521.41 11
4521.56 7
4521.71 3
4521.87 2
4522.02 1
4522.18 3
4522.33 5
4522.49 9
4522.64 13
4522.79 18
4522.95 22
4523.10 27
4523.26 30
4523.41 33
4523.56 35
4523.72 35
4523.87 35
4524.03 33
4524.18 31
4524.33 29
4524.49 27
4524.64 26
4524.80 26
4524.95 25
4525.11 25
4525.26 25
4525.41 26
4525.57 26
4525.72 26
4525.88 28
4526.03 30
4526.19 34
4526.34 38
4526.49 44
4526.65 51
4526.80 57
4526.96 63
4527.11 67
4527.26 70
4527.42 71
4527.57 71
4527.73 70
4527.88 69
4528.04 68
4528.19 67
4528.34 66
4528.50 64
4528.65 61
4528.81 57
4528.96 50
4529.12 43
4529.27 35
4529.42 29
4529.58 23
4529.73 20
4529.89 19
4530.04 20
4530.20 22
4530.35 25
4530.50 29
4530.66 34
4530.81 39
4530.97 44
4531.12 49
4531.28 53
4531.43 56
4531.58 57
4531.74 57
4531.89 56
4532.05 55
4532.20 55
4532.36 54
4532.51 53
4532.66 52
4532.82 50
4532.97 48
4533.13 45
4533.28 42
4533.44 38
4533.59 36
4533.74 33
4533.90 32
4534.05 30
4534.21 29
4534.36 29
4534.52 29
4534.67 30
4534.82 32
4534.98 36
4535.13 41
4535.29 46
4535.44 52
4535.60 57
4535.75 61
4535.90 65
4536.06 67
4536.21 68
4536.37 68
4536.52 69
4536.68 69
4536.83 69
4536.99 69
4537.14 68
4537.29 67
4537.45 64
4537.60 61
4537.76 57
4537.91 53
4538.07 49
4538.22 44
4538.38 40
4538.53 35
4538.68 32
4538.84 29
4538.99 27
4539.15 27
4539.30 27
4539.46 29
4539.61 30
4539.76 31
4539.92 32
4540.07 32
4540.23 31
4540.38 29
4540.54 26
4540.69 22
4540.85 18
4541.00 14
4541.15 11
4541.31 9
4541.46 8
4541.62 8
4541.77 10
4541.93 12
4542.08 16
4542.24 19
4542.39 23
4542.55 28
4542.70 32
4542.85 36
4543.01 39
4543.16 41
4543.32 41
4543.47 40
4543.63 38
4543.78 36
4543.94 35
4544.09 34
4544.24 34
4544.40 36
4544.55 37
4544.71 39
4544.86 40
4545.02 40
4545.17 39
4545.33 36
4545.48 33
4545.64 28
4545.79 23
4545.94 19
4546.10 14
4546.25 11
4546.41 10
4546.56 10
4546.72 12
4546.87 16
4547.03 21
4547.18 27
4547.34 32
4547.49 37
4547.64 41
4547.80 43
4547.95 45
4548.11 46
4548.26 47
4548.42 48
4548.57 48
4548.73 48
4548.88 47
4549.04 45
4549.19 42
4549.34 39
4549.50 36
4549.65 34
4549.81 35
4549.96 37
4550.12 42
4550.27 47
4550.43 53
4550.58 59
4550.74 64
4550.89 67
4551.05 70
4551.20 71
4551.35 71
4551.51 72
4551.66 72
4551.82 72
4551.97 73
4552.13 74
4552.28 74
4552.44 72
4552.59 70
4552.75 67
4552.90 63
4553.06 59
4553.21 55
4553.37 52
4553.52 49
4553.67 48
4553.83 47
4553.98 47
4554.14 47
4554.29 47
4554.45 48
4554.60 48
4554.76 48
4554.91 47
4555.07 45
4555.22 41
4555.38 36
4555.53 31
4555.69 25
4555.84 21
4555.99 19
4556.15 19
4556.30 22
4556.46 25
4556.61 28
4556.77 31
4556.92 31
4557.08 29
4557.23 26
4557.39 22
4557.54 20
4557.70 19
4557.85 19
4558.01 22
4558.16 25
4558.32 28
4558.47 30
4558.63 30
4558.78 29
4558.93 27
4559.09 24
4559.24 21
4559.40 19
4559.55 17
4559.71 16
4559.86 16
4560.02 16
4560.17 17
4560.33 18
4560.48 19
4560.64 20
4560.79 21
4560.95 22
4561.10 23
4561.26 24
4561.41 24
4561.57 24
4561.72 24
4561.88 22
4562.03 20
4562.19 18
4562.34 15
4562.49 12
4562.65 9
4562.80 6
4562.96 3
4563.11 1
4563.27 0
4563.42 0
4563.58 0
4563.73 0
4563.89 0
4564.04 0
4564.20 0
4564.35 0
4564.51 0
4564.66 0
4564.82 0
4564.97 5
4565.13 11
4565.28 19
4565.44 27
4565.59 35
4565.75 42
4565.90 47
4566.06 51
4566.21 53
4566.37 53
4566.52 52
4566.68 50
4566.83 48
4566.99 45
4567.14 43
4567.30 41
4567.45 40
4567.61 39
4567.76 39
4567.92 38
4568.07 38
4568.23 37
4568.38 35
4568.53 34
4568.69 33
4568.84 33
4569.00 32
4569.15 31
4569.31 30
4569.46 29
4569.62 27
4569.77 25
4569.93 22
4570.08 19
4570.24 16
4570.39 15
4570.55 15
4570.70 16
4570.86 19
4571.01 23
4571.17 27
4571.32 31
4571.48 33
4571.63 35
4571.79 34
4571.94 33
4572.10 30
4572.25 26
4572.41 22
4572.56 19
4572.72 15
4572.87 12
4573.03 9
4573.18 7
4573.34 6
4573.49 6
4573.65 6
4573.80 7
4573.96 8
4574.11 9
4574.27 9
4574.42 9
4574.58 8
4574.73 6
4574.89 4
4575.04 3
4575.20 2
4575.35 2
4575.51 3
4575.66 4
4575.82 6
4575.97 7
4576.13 8
4576.28 8
4576.44 7
4576.59 6
4576.75 6
4576.90 7
4577.06 8
4577.21 11
4577.37 14
4577.52 18
4577.68 22
4577.84 26
4577.99 29
4578.15 31
4578.30 33
4578.46 33
4578.61 33
4578.77 33
4578.92 33
4579.08 34
4579.23 36
4579.39 38
4579.54 40
4579.70 42
4579.85 43
4580.01 44
4580.16 44
4580.32 43
4580.47 41
4580.63 38
4580.78 34
4580.94 30
4581.09 24
4581.25 18
4581.40 12
4581.56 6
4581.71 0
4581.87 0
4582.02 0
4582.18 0
4582.33 0
4582.49 0
4582.64 0
4582.80 0
4582.95 0
4583.11 5
4583.26 10
4583.42 13
4583.57 16
4583.73 17
4583.89 18
4584.04 17
4584.20 17
4584.35 16
4584.51 16
4584.66 16
4584.82 16
4584.97 17
4585.13 18
4585.28 18
4585.44 18
4585.59 18
4585.75 18
4585.90 18
4586.06 18
4586.21 17
4586.37 18
4586.52 18
4586.68 18
4586.83 18
4586.99 18
4587.14 17
4587.30 15
4587.46 12
4587.61 9
4587.77 7
4587.92 5
4588.08 4
4588.23 5
4588.39 7
4588.54 9
4588.70 13
4588.85 15
4589.01 17
4589.16 17
4589.32 16
4589.47 15
4589.63 13
4589.78 10
4589.94 9
4590.09 8
4590.25 7
4590.41 8
4590.56 10
4590.72 12
4590.87 16
4591.03 20
4591.18 23
4591.34 26
4591.49 29
4591.65 30
4591.80 30
4591.96 30
4592.11 28
4592.27 26
4592.42 22
4592.58 19
4592.74 14
4592.89 10
4593.05 5
4593.20 1
4593.36 0
4593.51 0
4593.67 0
4593.82 0
4593.98 0
4594.13 0
4594.29 0
4594.44 0
4594.60 2
4594.75 5
4594.91 9
4595.07 12
4595.22 16
4595.38 19
4595.53 21
4595.69 23
4595.84 23
4596.00 24
4596.15 25
4596.31 26
4596.46 28
4596.62 32
4596.77 35
4596.93 39
4597.09 42
4597.24 45
4597.40 48
4597.55 50
4597.71 52
4597.86 54
4598.02 56
4598.17 58
4598.33 58
4598.48 58
4598.64 56
4598.80 53
4598.95 50
4599.11 46
4599.26 44
4599.42 43
4599.57 44
4599.73 46
4599.88 49
4600.04 52
4600.19 54
4600.35 55
4600.51 54
4600.66 52
4600.82 47
4600.97 42
4601.13 36
4601.28 32
4601.44 28
4601.59 26
4601.75 24
4601.90 23
4602.06 22
4602.22 21
4602.37 19
4602.53 17
4602.68 14
4602.84 12
4602.99 10
4603.15 8
4603.30 7
4603.46 6
4603.62 6
4603.77 6
4603.93 6
4604.08 6
4604.24 7
4604.39 8
4604.55 10
4604.70 12
4604.86 16
4605.01 20
4605.17 24
4605.33 27
4605.48 30
4605.64 32
4605.79 33
4605.95 33
4606.10 34
4606.26 34
4606.41 33
4606.57 33
4606.73 31
4606.88 29
4607.04 27
4607.19 24
4607.35 21
4607.50 19
4607.66 18
4607.82 17
4607.97 17
4608.13 18
4608.28 18
4608.44 17
4608.59 15
4608.75 12
4608.90 8
4609.06 3
4609.22 0
4609.37 0
4609.53 0
4609.68 0
4609.84 0
4609.99 0
4610.15 0
4610.31 1
4610.46 6
4610.62 10
4610.77 14
4610.93 17
4611.08 20
4611.24 22
4611.39 25
4611.55 27
4611.71 30
4611.86 33
4612.02 36
4612.17 39
4612.33 41
4612.48 42
4612.64 42
4612.80 42
4612.95 41
4613.11 40
4613.26 40
4613.42 40
4613.57 41
4613.73 42
4613.89 44
4614.04 44
4614.20 43
4614.35 41
4614.51 38
4614.66 33
4614.82 28
4614.98 24
4615.13 22
4615.29 21
4615.44 23
4615.60 26
4615.75 30
4615.91 34
4616.07 37
4616.22 39
4616.38 40
4616.53 41
4616.69 42
4616.84 42
4617.00 42
4617.16 41
4617.31 39
4617.47 35
4617.62 31
4617.78 26
4617.93 21
4618.09 16
4618.25 13
4618.40 12
4618.56 12
4618.71 12
4618.87 13
4619.02 13
4619.18 12
4619.34 11
4619.49 10
4619.65 9
4619.80 8
4619.96 9
4620.12 10
4620.27 12
4620.43 14
4620.58 17
4620.74 18
4620.89 20
4621.05 21
4621.21 22
4621.36 23
4621.52 24
4621.67 25
4621.83 26
4621.99 26
4622.14 26
4622.30 26
4622.45 25
4622.61 24
4622.76 23
4622.92 23
4623.08 22
4623.23 22
4623.39 23
4623.54 24
4623.70 26
4623.86 28
4624.01 30
4624.17 31
4624.32 32
4624.48 31
4624.63 30
4624.79 28
4624.95 25
4625.10 21
4625.26 18
4625.41 16
4625.57 14
4625.73 13
4625.88 13
4626.04 14
4626.19 15
4626.35 16
4626.51 17
4626.66 18
4626.82 19
4626.97 21
4627.13 22
4627.28 23
4627.44 23
4627.60 24
4627.75 25
4627.91 25
4628.06 26
4628.22 27
4628.38 29
4628.53 30
4628.69 31
4628.84 30
4629.00 29
4629.16 28
4629.31 25
4629.47 23
4629.62 22
4629.78 21
4629.94 21
4630.09 23
4630.25 24
4630.40 25
4630.56 26
4630.72 26
4630.87 25
4631.03 23
4631.18 21
4631.34 18
4631.50 17
4631.65 16
4631.81 15
4631.96 15
4632.12 16
4632.28 16
4632.43 16
4632.59 16
4632.74 15
4632.90 14
4633.06 13
4633.21 13
4633.37 14
4633.52 16
4633.68 18
4633.84 20
4633.99 23
4634.15 26
4634.30 29
4634.46 32
4634.62 35
4634.77 38
4634.93 40
4635.08 42
4635.24 44
4635.40 45
4635.55 45
4635.71 44
4635.86 42
4636.02 39
4636.18 36
4636.33 32
4636.49 28
4636.64 24
4636.80 21
4636.96 18
4637.11 16
4637.27 14
4637.43 12
4637.58 11
4637.74 9
4637.89 7
4638.05 6
4638.21 4
4638.36 2
4638.52 1
4638.67 0
4638.83 0
4638.99 0
4639.14 0
4639.30 0
4639.45 0
4639.61 0
4639.77 0
4639.92 0
4640.08 0
4640.24 3
4640.39 6
4640.55 9
4640.70 12
4640.86 15
4641.02 18
4641.17 20
4641.33 22
4641.48 23
4641.64 24
4641.80 23
4641.95 23
4642.11 21
4642.27 19
4642.42 17
4642.58 15
4642.73 13
4642.89 13
4643.05 12
4643.20 13
4643.36 13
4643.52 13
4643.67 12
4643.83 11
4643.98 11
4644.14 10
4644.30 11
4644.45 13
4644.61 16
4644.76 21
4644.92 25
4645.08 29
4645.23 33
4645.39 36
4645.55 38
4645.70 39
4645.86 39
4646.01 40
4646.17 41
4646.33 43
4646.48 47
4646.64 54
4646.80 62
4646.95 71
4647.11 81
4647.26 91
4647.42 100
4647.58 107
4647.73 113
4647.89 119
4648.05 125
4648.20 132
4648.36 141
4648.51 151
4648.67 163
4648.83 175
4648.98 186
4649.14 195
4649.30 202
4649.45 206
4649.61 209
4649.77 210
4649.92 211
4650.08 213
4650.23 216
4650.39 220
4650.55 227
4650.70 235
4650.86 242
4651.02 250
4651.17 255
4651.33 258
4651.48 259
4651.64 259
4651.80 257
4651.95 256
4652.11 256
4652.27 257
4652.42 258
4652.58 260
4652.74 262
4652.89 262
4653.05 261
4653.20 257
4653.36 253
4653.52 248
4653.67 243
4653.83 238
4653.99 233
4654.14 227
4654.30 220
4654.46 212
4654.61 203
4654.77 193
4654.92 183
4655.08 174
4655.24 167
4655.39 161
4655.55 158
4655.71 157
4655.86 156
4656.02 156
4656.18 154
4656.33 151
4656.49 147
4656.64 142
4656.80 137
4656.96 131
4657.11 126
4657.27 121
4657.43 116
4657.58 110
4657.74 104
4657.90 97
4658.05 90
4658.21 83
4658.37 76
4658.52 69
4658.68 64
4658.84 59
4658.99 55
4659.15 51
4659.30 46
4659.46 41
4659.62 37
4659.77 32
4659.93 28
4660.09 25
4660.24 24
4660.40 24
4660.56 26
4660.71 28
4660.87 31
4661.03 34
4661.18 37
4661.34 39
4661.50 42
4661.65 44
4661.81 47
4661.96 50
4662.12 53
4662.28 56
4662.43 59
4662.59 60
4662.75 60
4662.90 59
4663.06 58
4663.22 58
4663.37 59
4663.53 62
4663.69 66
4663.84 71
4664.00 75
4664.16 78
4664.31 79
4664.47 77
4664.63 73
4664.78 67
4664.94 60
4665.10 53
4665.25 46
4665.41 40
4665.57 34
4665.72 29
4665.88 25
4666.03 21
4666.19 17
4666.35 15
4666.50 13
4666.66 12
4666.82 12
4666.97 12
4667.13 12
4667.29 13
4667.44 13
4667.60 14
4667.76 15
4667.91 17
4668.07 19
4668.23 21
4668.38 24
4668.54 27
4668.70 29
4668.85 31
4669.01 32
4669.17 33
4669.32 32
4669.48 31
4669.64 30
4669.79 29
4669.95 27
4670.11 25
4670.26 24
4670.42 23
4670.58 23
4670.73 23
4670.89 25
4671.05 27
4671.20 30
4671.36 33
4671.52 37
4671.67 40
4671.83 42
4671.99 44
4672.14 44
4672.30 43
4672.46 41
4672.61 38
4672.77 34
4672.93 30
4673.08 26
4673.24 23
4673.40 22
4673.55 22
4673.71 23
4673.87 25
4674.02 27
4674.18 27
4674.34 27
4674.49 25
4674.65 22
4674.81 19
4674.96 17
4675.12 17
4675.28 19
4675.43 23
4675.59 29
4675.75 36
4675.90 42
4676.06 48
4676.22 52
4676.37 55
4676.53 57
4676.69 58
4676.84 59
4677.00 60
4677.16 61
4677.32 63
4677.47 64
4677.63 64
4677.79 64
4677.94 62
4678.10 60
4678.26 56
4678.41 53
4678.57 49
4678.73 47
4678.88 46
4679.04 46
4679.20 48
4679.35 51
4679.51 55
4679.67 59
4679.82 62
4679.98 64
4680.14 65
4680.29 64
4680.45 63
4680.61 61
4680.76 58
4680.92 57
4681.08 56
4681.24 57
4681.39 58
4681.55 60
4681.71 61
4681.86 63
4682.02 64
4682.18 65
4682.33 66
4682.49 66
4682.65 67
4682.80 68
4682.96 68
4683.12 66
4683.27 63
4683.43 57
4683.59 50
4683.74 43
4683.90 35
4684.06 29
4684.22 24
4684.37 21
4684.53 19
4684.69 18
4684.84 18
4685.00 19
4685.16 19
4685.31 20
4685.47 20
4685.63 20
4685.78 20
4685.94 20
4686.10 20
4686.26 21
4686.41 23
4686.57 26
4686.73 30
4686.88 35
4687.04 40
4687.20 44
4687.35 46
4687.51 46
4687.67 45
4687.82 41
4687.98 36
4688.14 31
4688.30 27
4688.45 23
4688.61 21
4688.77 20
4688.92 20
4689.08 21
4689.24 21
4689.39 20
4689.55 20
4689.71 19
4689.87 18
4690.02 18
4690.18 18
4690.34 18
4690.49 18
4690.65 17
4690.81 15
4690.96 13
4691.12 11
4691.28 9
4691.44 9
4691.59 9
4691.75 11
4691.91 12
4692.06 12
4692.22 12
4692.38 11
4692.53 9
4692.69 6
4692.85 3
4693.01 1
4693.16 0
4693.32 0
4693.48 0
4693.63 0
4693.79 0
4693.95 0
4694.10 0
4694.26 0
4694.42 0
4694.58 3
4694.73 7
4694.89 11
4695.05 14
4695.20 16
4695.36 17
4695.52 16
4695.68 15
4695.83 14
4695.99 13
4696.15 12
4696.30 12
4696.46 12
4696.62 11
4696.77 10
4696.93 9
4697.09 6
4697.25 4
4697.40 2
4697.56 0
4697.72 0
4697.87 0
4698.03 0
4698.19 0
4698.35 0
4698.50 0
4698.66 0
4698.82 0
4698.97 2
4699.13 5
4699.29 8
4699.45 9
4699.60 11
4699.76 11
4699.92 12
4700.07 12
4700.23 14
4700.39 16
4700.55 19
4700.70 23
4700.86 27
4701.02 32
4701.17 37
4701.33 42
4701.49 47
4701.65 53
4701.80 59
4701.96 66
4702.12 73
4702.27 79
4702.43 86
4702.59 92
4702.75 97
4702.90 102
4703.06 108
4703.22 115
4703.38 123
4703.53 133
4703.69 144
4703.85 157
4704.00 170
4704.16 184
4704.32 197
4704.48 210
4704.63 224
4704.79 238
4704.95 252
4705.10 269
4705.26 287
4705.42 307
4705.58 329
4705.73 352
4705.89 375
4706.05 399
4706.21 423
4706.36 448
4706.52 474
4706.68 501
4706.83 529
4706.99 557
4707.15 583
4707.31 606
4707.46 623
4707.62 636
4707.78 643
4707.94 647
4708.09 648
4708.25 649
4708.41 651
4708.56 654
4708.72 657
4708.88 660
4709.04 661
4709.19 658
4709.35 649
4709.51 635
4709.67 615
4709.82 592
4709.98 566
4710.14 540
4710.29 514
4710.45 489
4710.61 466
4710.77 445
4710.92 425
4711.08 406
4711.24 388
4711.40 371
4711.55 353
4711.71 335
4711.87 317
4712.03 297
4712.18 277
4712.34 257
4712.50 238
4712.65 220
4712.81 204
4712.97 190
4713.13 178
4713.28 168
4713.44 159
4713.60 152
4713.76 146
4713.91 140
4714.07 134
4714.23 127
4714.39 119
4714.54 111
4714.70 101
4714.86 90
4715.02 79
4715.17 69
4715.33 59
4715.49 52
4715.65 47
4715.80 45
4715.96 44
4716.12 44
4716.27 44
4716.43 44
4716.59 42
4716.75 39
4716.90 35
4717.06 30
4717.22 24
4717.38 20
4717.53 17
4717.69 15
4717.85 15
4718.01 16
4718.16 17
4718.32 19
4718.48 22
4718.64 24
4718.79 26
4718.95 27
4719.11 28
4719.27 28
4719.42 26
4719.58 24
4719.74 20
4719.90 17
4720.05 15
4720.21 14
4720.37 15
4720.53 17
4720.68 20
4720.84 24
4721.00 28
4721.16 31
4721.31 34
4721.47 36
4721.63 38
4721.79 40
4721.94 42
4722.10 43
4722.26 45
4722.42 46
4722.57 46
4722.73 46
4722.89 46
4723.05 44
4723.20 43
4723.36 41
4723.52 38
4723.68 36
4723.83 34
4723.99 33
4724.15 33
4724.31 33
4724.46 34
4724.62 36
4724.78 37
4724.94 37
4725.09 36
4725.25 33
4725.41 29
4725.57 24
4725.73 18
4725.88 12
4726.04 6
4726.20 3
4726.36 1
4726.51 2
4726.67 5
4726.83 9
4726.99 14
4727.14 19
4727.30 22
4727.46 24
4727.62 25
4727.77 24
4727.93 22
4728.09 20
4728.25 17
4728.40 13
4728.56 9
4728.72 4
4728.88 0
4729.03 0
4729.19 0
4729.35 0
4729.51 0
4729.67 0
4729.82 0
4729.98 2
4730.14 4
4730.30 4
4730.45 4
4730.61 3
4730.77 2
4730.93 1
4731.08 2
4731.24 3
4731.40 6
4731.56 10
4731.72 14
4731.87 19
4732.03 25
4732.19 29
4732.35 34
4732.50 37
4732.66 39
4732.82 40
4732.98 40
4733.13 38
4733.29 37
4733.45 34
4733.61 32
4733.77 30
4733.92 28
4734.08 26
4734.24 24
4734.40 22
4734.55 21
4734.71 21
4734.87 21
4735.03 22
4735.18 23
4735.34 25
4735.50 28
4735.66 31
4735.82 34
4735.97 38
4736.13 42
4736.29 46
4736.45 50
4736.60 53
4736.76 55
4736.92 56
4737.08 55
4737.24 53
4737.39 51
4737.55 48
4737.71 45
4737.87 42
4738.02 40
4738.18 38
4738.34 36
4738.50 35
4738.66 35
4738.81 35
4738.97 35
4739.13 36
4739.29 37
4739.44 37
4739.60 37
4739.76 36
4739.92 35
4740.08 33
4740.23 31
4740.39 30
4740.55 30
4740.71 32
4740.87 34
4741.02 38
4741.18 42
4741.34 47
4741.50 51
4741.65 55
4741.81 58
4741.97 60
4742.13 61
4742.29 60
4742.44 58
4742.60 55
4742.76 50
4742.92 44
4743.08 39
4743.23 33
4743.39 28
4743.55 25
4743.71 23
4743.86 22
4744.02 22
4744.18 23
4744.34 25
4744.50 28
4744.65 31
4744.81 36
4744.97 41
4745.13 47
4745.29 52
4745.44 57
4745.60 61
4745.76 64
4745.92 66
4746.08 67
4746.23 67
4746.39 67
4746.55 65
4746.71 63
4746.86 60
4747.02 55
4747.18 50
4747.34 44
4747.50 39
4747.65 35
4747.81 32
4747.97 31
4748.13 31
4748.29 33
4748.44 35
4748.60 37
4748.76 39
4748.92 41
4749.08 43
4749.23 44
4749.39 46
4749.55 47
4749.71 49
4749.87 52
4750.02 54
4750.18 56
4750.34 58
4750.50 59
4750.66 58
4750.81 56
4750.97 53
4751.13 49
4751.29 46
4751.45 44
4751.60 43
4751.76 44
4751.92 46
4752.08 49
4752.24 51
4752.39 53
4752.55 55
4752.71 55
4752.87 55
4753.03 55
4753.18 54
4753.34 54
4753.50 54
4753.66 55
4753.82 55
4753.97 54
4754.13 53
4754.29 50
4754.45 46
4754.61 41
4754.76 35
4754.92 31
4755.08 27
4755.24 25
4755.40 24
4755.56 23
4755.71 22
4755.87 19
4756.03 16
4756.19 11
4756.35 5
4756.50 0
4756.66 0
4756.82 0
4756.98 0
4757.14 0
4757.29 0
4757.45 0
4757.61 0
4757.77 0
4757.93 0
4758.08 3
4758.24 7
4758.40 12
4758.56 17
4758.72 21
4758.88 24
4759.03 25
4759.19 25
4759.35 24
4759.51 23
4759.67 22
4759.82 22
4759.98 23
4760.14 24
4760.30 26
4760.46 26
4760.62 26
4760.77 25
4760.93 23
4761.09 20
4761.25 18
4761.41 17
4761.56 16
4761.72 15
4761.88 14
4762.04 14
4762.20 13
4762.36 13
4762.51 12
4762.67 12
4762.83 12
4762.99 13
4763.15 14
4763.30 15
4763.46 17
4763.62 18
4763.78 18
4763.94 19
4764.10 19
4764.25 19
4764.41 19
4764.57 18
4764.73 17
4764.89 15
4765.04 14
4765.20 13
4765.36 12
4765.52 12
4765.68 13
4765.84 14
4765.99 15
4766.15 16
4766.31 16
4766.47 16
4766.63 16
4766.79 15
4766.94 15
4767.10 16
4767.26 18
4767.42 21
4767.58 24
4767.74 27
4767.89 31
4768.05 34
4768.21 37
4768.37 39
4768.53 41
4768.69 43
4768.84 44
4769.00 44
4769.16 44
4769.32 44
4769.48 44
4769.63 44
4769.79 44
4769.95 45
4770.11 45
4770.27 45
4770.43 45
4770.58 44
4770.74 43
4770.90 43
4771.06 43
4771.22 44
4771.38 45
4771.53 47
4771.69 48
4771.85 47
4772.01 46
4772.17 43
4772.33 39
4772.49 35
4772.64 31
4772.80 28
4772.96 26
4773.12 24
4773.28 22
4773.44 20
4773.59 16
4773.75 12
4773.91 8
4774.07 4
4774.23 2
4774.39 2
4774.54 5
4774.70 9
4774.86 14
4775.02 20
4775.18 26
4775.34 30
4775.49 34
4775.65 36
4775.81 37
4775.97 38
4776.13 39
4776.29 41
4776.45 42
4776.60 44
4776.76 46
4776.92 48
4777.08 50
4777.24 52
4777.40 53
4777.55 54
4777.71 54
4777.87 54
4778.03 53
4778.19 51
4778.35 50
4778.50 48
4778.66 47
4778.82 46
4778.98 45
4779.14 44
4779.30 42
4779.46 41
4779.61 40
4779.77 39
4779.93 39
4780.09 40
4780.25 40
4780.41 40
4780.57 38
4780.72 35
4780.88 31
4781.04 25
4781.20 20
4781.36 15
4781.52 12
4781.67 11
4781.83 11
4781.99 14
4782.15 17
4782.31 22
4782.47 27
4782.63 34
4782.78 41
4782.94 48
4783.10 56
4783.26 64
4783.42 71
4783.58 77
4783.74 83
4783.89 87
4784.05 91
4784.21 95
4784.37 99
4784.53 103
4784.69 108
4784.85 114
4785.00 121
4785.16 129
4785.32 137
4785.48 146
4785.64 156
4785.80 165
4785.96 175
4786.11 185
4786.27 196
4786.43 206
4786.59 217
4786.75 230
4786.91 243
4787.07 258
4787.22 274
4787.38 289
4787.54 303
4787.70 315
4787.86 326
4788.02 334
4788.18 342
4788.33 349
4788.49 357
4788.65 365
4788.81 372
4788.97 378
4789.13 382
4789.29 384
4789.45 382
4789.60 378
4789.76 372
4789.92 363
4790.08 353
4790.24 342
4790.40 331
4790.56 319
4790.71 308
4790.87 296
4791.03 285
4791.19 273
4791.35 261
4791.51 248
4791.67 236
4791.83 223
4791.98 210
4792.14 198
4792.30 188
4792.46 178
4792.62 169
4792.78 162
4792.94 156
4793.09 150
4793.25 145
4793.41 141
4793.57 137
4793.73 133
4793.89 130
4794.05 126
4794.21 122
4794.36 119
4794.52 116
4794.68 114
4794.84 112
4795.00 110
4795.16 107
4795.32 103
4795.48 99
4795.63 95
4795.79 92
4795.95 90
4796.11 89
4796.27 91
4796.43 92
4796.59 94
4796.75 94
4796.90 92
4797.06 87
4797.22 81
4797.38 74
4797.54 67
4797.70 60
4797.86 55
4798.02 50
4798.17 47
4798.33 44
4798.49 42
4798.65 42
4798.81 43
4798.97 45
4799.13 48
4799.29 52
4799.45 55
4799.60 56
4799.76 56
4799.92 53
4800.08 48
4800.24 42
4800.40 34
4800.56 27
4800.72 21
4800.87 15
4801.03 11
4801.19 8
4801.35 6
4801.51 4
4801.67 4
4801.83 4
4801.99 5
4802.15 7
4802.30 11
4802.46 14
4802.62 18
4802.78 21
4802.94 23
4803.10 23
4803.26 23
4803.42 21
4803.58 18
4803.73 16
4803.89 12
4804.05 10
4804.21 8
4804.37 6
4804.53 4
4804.69 3
4804.85 1
4805.01 0
4805.16 0
4805.32 0
4805.48 0
4805.64 0
4805.80 0
4805.96 0
4806.12 0
4806.28 4
4806.44 10
4806.59 15
4806.75 20
4806.91 25
4807.07 30
4807.23 35
4807.39 40
4807.55 47
4807.71 53
4807.87 60
4808.02 66
4808.18 71
4808.34 74
4808.50 76
4808.66 78
4808.82 79
4808.98 80
4809.14 82
4809.30 83
4809.46 85
4809.61 86
4809.77 87
4809.93 87
4810.09 87
4810.25 87
4810.41 85
4810.57 82
4810.73 78
4810.89 74
4811.05 70
4811.20 67
4811.36 65
4811.52 65
4811.68 65
4811.84 67
4812.00 69
4812.16 71
4812.32 73
4812.48 74
4812.64 75
4812.79 76
4812.95 77
4813.11 79
4813.27 80
4813.43 80
4813.59 80
4813.75 79
4813.91 76
4814.07 74
4814.23 72
4814.39 71
4814.54 72
4814.70 74
4814.86 78
4815.02 82
4815.18 85
4815.34 87
4815.50 88
4815.66 87
4815.82 85
4815.98 83
4816.14 81
4816.29 80
4816.45 79
4816.61 79
4816.77 79
4816.93 78
4817.09 76
4817.25 73
4817.41 69
4817.57 66
4817.73 63
4817.89 60
4818.04 59
4818.20 58
4818.36 57
4818.52 57
4818.68 56
4818.84 55
4819.00 54
4819.16 54
4819.32 53
4819.48 53
4819.64 53
4819.79 52
4819.95 49
4820.11 46
4820.27 41
4820.43 36
4820.59 30
4820.75 25
4820.91 20
4821.07 17
4821.23 16
4821.39 16
4821.55 19
4821.70 24
4821.86 30
4822.02 37
4822.18 45
4822.34 52
4822.50 59
4822.66 64
4822.82 69
4822.98 73
4823.14 77
4823.30 79
4823.46 80
4823.62 81
4823.77 82
4823.93 84
4824.09 86
4824.25 88
4824.41 92
4824.57 95
4824.73 98
4824.89 99
4825.05 98
4825.21 95
4825.37 92
4825.53 88
4825.69 85
4825.84 83
4826.00 83
4826.16 85
4826.32 88
4826.48 91
4826.64 93
4826.80 93
4826.96 93
4827.12 91
4827.28 89
4827.44 86
4827.60 82
4827.76 77
4827.92 71
4828.07 64
4828.23 58
4828.39 51
4828.55 47
4828.71 45
4828.87 47
4829.03 50
4829.19 56
4829.35 62
4829.51 68
4829.67 73
4829.83 76
4829.99 77
4830.15 77
4830.30 75
4830.46 73
4830.62 71
4830.78 68
4830.94 66
4831.10 63
4831.26 62
4831.42 61
4831.58 60
4831.74 60
4831.90 59
4832.06 58
4832.22 57
4832.38 55
4832.54 52
4832.69 49
4832.85 46
4833.01 42
4833.17 38
4833.33 34
4833.49 30
4833.65 26
4833.81 22
4833.97 19
4834.13 17
4834.29 16
4834.45 16
4834.61 16
4834.77 18
4834.93 19
4835.09 20
4835.25 21
4835.40 21
4835.56 22
4835.72 22
4835.88 24
4836.04 25
4836.20 28
4836.36 30
4836.52 33
4836.68 36
4836.84 38
4837.00 39
4837.16 39
4837.32 38
4837.48 36
4837.64 34
4837.80 32
4837.96 30
4838.11 28
4838.27 27
4838.43 25
4838.59 24
4838.75 22
4838.91 19
4839.07 17
4839.23 14
4839.39 12
4839.55 10
4839.71 9
4839.87 9
4840.03 9
4840.19 9
4840.35 8
4840.51 8
4840.67 8
4840.83 8
4840.99 7
4841.14 7
4841.30 7
4841.46 7
4841.62 8
4841.78 8
4841.94 9
4842.10 9
4842.26 10
4842.42 10
4842.58 11
4842.74 11
4842.90 12
4843.06 12
4843.22 11
4843.38 10
4843.54 9
4843.70 7
4843.86 5
4844.02 3
4844.18 1
4844.34 1
4844.50 1
4844.65 3
4844.81 5
4844.97 8
4845.13 11
4845.29 13
4845.45 14
4845.61 15
4845.77 14
4845.93 13
4846.09 11
4846.25 9
4846.41 8
4846.57 7
4846.73 8
4846.89 8
4847.05 10
4847.21 11
4847.37 12
4847.53 14
4847.69 16
4847.85 18
4848.01 21
4848.17 25
4848.33 28
4848.49 30
4848.64 31
4848.80 31
4848.96 29
4849.12 28
4849.28 26
4849.44 25
4849.60 25
4849.76 26
4849.92 29
4850.08 34
4850.24 38
4850.40 43
4850.56 48
4850.72 51
4850.88 53
4851.04 55
4851.20 55
4851.36 55
4851.52 55
4851.68 55
4851.84 55
4852.00 55
4852.16 56
4852.32 56
4852.48 56
4852.64 57
4852.80 58
4852.96 59
4853.12 61
4853.28 63
4853.43 65
4853.59 67
4853.75 68
4853.91 69
4854.07 68
4854.23 66
4854.39 63
4854.55 59
4854.71 55
4854.87 49
4855.03 43
4855.19 38
4855.35 32
4855.51 28
4855.67 24
4855.83 23
4855.99 23
4856.15 26
4856.31 30
4856.47 35
4856.63 40
4856.79 45
4856.95 48
4857.11 49
4857.27 48
4857.43 46
4857.59 43
4857.75 40
4857.91 38
4858.07 36
4858.23 36
4858.39 36
4858.55 37
4858.71 38
4858.87 39
4859.03 41
4859.19 41
4859.35 42
4859.51 42
4859.67 41
4859.83 39
4859.99 36
4860.14 33
4860.30 30
4860.46 27
4860.62 24
4860.78 22
4860.94 21
4861.10 19
4861.26 19
4861.42 18
4861.58 19
4861.74 19
4861.90 20
4862.06 22
4862.22 24
4862.38 25
4862.54 27
4862.70 28
4862.86 30
4863.02 31
4863.18 34
4863.34 37
4863.50 41
4863.66 46
4863.82 52
4863.98 58
4864.14 64
4864.30 70
4864.46 74
4864.62 77
4864.78 78
4864.94 78
4865.10 76
4865.26 74
4865.42 70
4865.58 66
4865.74 61
4865.90 56
4866.06 51
4866.22 47
4866.38 43
4866.54 42
4866.70 41
4866.86 43
4867.02 45
4867.18 49
4867.34 54
4867.50 58
4867.66 63
4867.82 68
4867.98 73
4868.14 77
4868.30 80
4868.46 82
4868.62 83
4868.78 82
4868.94 81
4869.10 78
4869.26 75
4869.42 72
4869.58 68
4869.74 65
4869.90 62
4870.06 60
4870.22 58
4870.38 57
4870.54 57
4870.70 56
4870.86 56
4871.02 55
4871.18 55
4871.34 54
4871.50 52
4871.66 51
4871.82 49
4871.98 48
4872.14 46
4872.30 44
4872.46 41
4872.62 39
4872.78 37
4872.94 36
4873.10 34
4873.26 34
4873.42 33
4873.58 32
4873.74 31
4873.90 29
4874.06 27
4874.22 24
4874.38 21
4874.54 19
4874.70 18
4874.86 18
4875.02 18
4875.18 20
4875.34 21
4875.50 23
4875.66 24
4875.82 26
4875.98 27
4876.14 28
4876.30 30
4876.46 32
4876.62 33
4876.78 34
4876.94 34
4877.10 32
4877.26 31
4877.42 29
4877.58 28
4877.74 28
4877.90 29
4878.06 30
4878.22 32
4878.38 33
4878.54 33
4878.70 31
4878.86 27
4879.02 22
4879.18 16
4879.34 10
4879.50 5
4879.66 1
4879.82 0
4879.98 0
4880.14 0
4880.30 1
4880.46 2
4880.62 3
4880.78 3
4880.94 1
4881.10 0
4881.26 0
4881.42 0
4881.58 0
4881.74 0
4881.90 0
4882.07 2
4882.23 5
4882.39 6
4882.55 6
4882.71 6
4882.87 6
4883.03 5
4883.19 4
4883.35 4
4883.51 3
4883.67 4
4883.83 4
4883.99 4
4884.15 4
4884.31 4
4884.47 3
4884.63 3
4884.79 4
4884.95 6
4885.11 9
4885.27 14
4885.43 20
4885.59 26
4885.75 33
4885.91 40
4886.07 45
4886.23 48
4886.39 48
4886.55 46
4886.71 42
4886.87 36
4887.03 29
4887.19 23
4887.35 19
4887.51 17
4887.67 17
4887.83 19
4887.99 22
4888.15 26
4888.31 31
4888.47 35
4888.63 38
4888.80 40
4888.96 41
4889.12 41
4889.28 39
4889.44 36
4889.60 32
4889.76 28
4889.92 23
4890.08 19
4890.24 15
4890.40 12
4890.56 10
4890.72 8
4890.88 7
4891.04 7
4891.20 7
4891.36 9
4891.52 10
4891.68 12
4891.84 13
4892.00 13
4892.16 12
4892.32 12
4892.48 11
4892.64 11
4892.80 11
4892.96 12
4893.12 13
4893.28 15
4893.44 16
4893.61 16
4893.77 17
4893.93 16
4894.09 16
4894.25 16
4894.41 15
4894.57 15
4894.73 14
4894.89 13
4895.05 12
4895.21 12
4895.37 12
4895.53 11
4895.69 11
4895.85 10
4896.01 8
4896.17 7
4896.33 6
4896.49 6
4896.65 7
4896.81 8
4896.97 10
4897.13 11
4897.29 12
4897.45 12
4897.62 12
4897.78 12
4897.94 13
4898.10 16
4898.26 19
4898.42 23
4898.58 27
4898.74 30
4898.90 31
4899.06 32
4899.22 31
4899.38 31
4899.54 31
4899.70 32
4899.86 34
4900.02 36
4900.18 37
4900.34 37
4900.50 35
4900.66 33
4900.82 30
4900.99 26
4901.15 23
4901.31 20
4901.47 18
4901.63 17
4901.79 17
4901.95 17
4902.11 18
4902.27 19
4902.43 20
4902.59 21
4902.75 21
4902.91 20
4903.07 18
4903.23 15
4903.39 12
4903.55 8
4903.71 4
4903.87 0
4904.03 0
4904.20 0
4904.36 0
4904.52 0
4904.68 0
4904.84 0
4905.00 0
4905.16 0
4905.32 4
4905.48 10
4905.64 17
4905.80 22
4905.96 26
4906.12 29
4906.28 31
4906.44 31
4906.60 31
4906.76 29
4906.93 27
4907.09 25
4907.25 22
4907.41 19
4907.57 16
4907.73 13
4907.89 11
4908.05 9
4908.21 7
4908.37 6
4908.53 5
4908.69 5
4908.85 6
4909.01 7
4909.17 9
4909.33 12
4909.49 15
4909.66 17
4909.82 19
4909.98 20
4910.14 21
4910.30 21
4910.46 22
4910.62 23
4910.78 25
4910.94 28
4911.10 31
4911.26 35
4911.42 39
4911.58 43
4911.74 48
4911.90 52
4912.07 57
4912.23 62
4912.39 66
4912.55 70
4912.71 72
4912.87 72
4913.03 71
4913.19 69
4913.35 67
4913.51 65
4913.67 64
4913.83 64
4913.99 65
4914.15 66
4914.32 66
4914.48 67
4914.64 67
4914.80 68
4914.96 68
4915.12 68
4915.28 68
4915.44 67
4915.60 64
4915.76 60
4915.92 55
4916.08 49
4916.24 43
4916.40 38
4916.57 34
4916.73 32
4916.89 32
4917.05 33
4917.21 34
4917.37 35
4917.53 36
4917.69 36
4917.85 37
4918.01 38
4918.17 39
4918.33 41
4918.49 42
4918.66 44
4918.82 45
4918.98 46
4919.14 47
4919.30 48
4919.46 49
4919.62 51
4919.78 52
4919.94 52
4920.10 51
4920.26 49
4920.42 46
4920.59 43
4920.75 41
4920.91 40
4921.07 41
4921.23 44
4921.39 48
4921.55 53
4921.71 59
4921.87 65
4922.03 70
4922.19 74
4922.35 76
4922.52 78
4922.68 78
4922.84 78
4923.00 78
4923.16 77
4923.32 77
4923.48 77
4923.64 76
4923.80 76
4923.96 74
4924.12 72
4924.28 68
4924.45 63
4924.61 57
4924.77 52
4924.93 47
4925.09 44
4925.25 43
4925.41 44
4925.57 46
4925.73 48
4925.89 51
4926.05 54
4926.22 56
4926.38 58
4926.54 60
4926.70 62
4926.86 64
4927.02 66
4927.18 69
4927.34 70
4927.50 71
4927.66 71
4927.82 69
4927.99 66
4928.15 62
4928.31 59
4928.47 57
4928.63 56
4928.79 56
4928.95 56
4929.11 56
4929.27 57
4929.43 56
4929.59 56
4929.76 55
4929.92 55
4930.08 55
4930.24 55
4930.40 56
4930.56 57
4930.72 58
4930.88 60
4931.04 62
4931.20 64
4931.37 65
4931.53 66
4931.69 65
4931.85 64
4932.01 61
4932.17 58
4932.33 54
4932.49 50
4932.65 47
4932.81 46
4932.98 46
4933.14 47
4933.30 49
4933.46 51
4933.62 52
4933.78 53
4933.94 52
4934.10 50
4934.26 46
4934.43 41
4934.59 37
4934.75 32
4934.91 29
4935.07 27
4935.23 26
4935.39 27
4935.55 29
4935.71 31
4935.87 34
4936.04 35
4936.20 36
4936.36 35
4936.52 32
4936.68 29
4936.84 24
4937.00 20
4937.16 17
4937.32 15
4937.49 14
4937.65 14
4937.81 15
4937.97 15
4938.13 17
4938.29 18
4938.45 21
4938.61 24
4938.77 28
4938.94 32
4939.10 36
4939.26 39
4939.42 40
4939.58 40
4939.74 38
4939.90 36
4940.06 32
4940.22 28
4940.39 25
4940.55 22
4940.71 20
4940.87 19
4941.03 20
4941.19 22
4941.35 26
4941.51 31
4941.67 37
4941.84 43
4942.00 48
4942.16 53
4942.32 57
4942.48 59
4942.64 60
4942.80 59
4942.96 56
4943.13 52
4943.29 47
4943.45 42
4943.61 36
4943.77 31
4943.93 27
4944.09 23
4944.25 20
4944.41 18
4944.58 16
4944.74 15
4944.90 15
4945.06 16
4945.22 18
4945.38 21
4945.54 25
4945.70 28
4945.87 31
4946.03 33
4946.19 34
4946.35 33
4946.51 31
4946.67 27
4946.83 23
4946.99 18
4947.16 13
4947.32 9
4947.48 7
4947.64 6
4947.80 6
4947.96 8
4948.12 10
4948.28 12
4948.45 14
4948.61 15
4948.77 16
4948.93 16
4949.09 16
4949.25 15
4949.41 14
4949.57 13
4949.74 13
4949.90 13
4950.06 15
4950.22 16
4950.38 18
4950.54 19
4950.70 19
4950.87 18
4951.03 17
4951.19 14
4951.35 12
4951.51 10
4951.67 8
4951.83 6
4951.99 5
4952.16 5
4952.32 6
4952.48 8
4952.64 11
4952.80 14
4952.96 18
4953.12 22
4953.29 25
4953.45 27
4953.61 29
4953.77 30
4953.93 32
4954.09 34
4954.25 36
4954.41 39
4954.58 42
4954.74 45
4954.90 47
4955.06 47
4955.22 46
4955.38 43
4955.54 39
4955.71 35
4955.87 31
4956.03 28
4956.19 25
4956.35 23
4956.51 20
4956.67 18
4956.84 15
4957.00 11
4957.16 8
4957.32 6
4957.48 5
4957.64 5
4957.80 6
4957.97 8
4958.13 10
4958.29 11
4958.45 11
4958.61 10
4958.77 8
4958.93 5
4959.10 2
4959.26 0
4959.42 0
4959.58 0
4959.74 0
4959.90 0
4960.06 0
4960.23 0
4960.39 0
4960.55 0
4960.71 0
4960.87 0
4961.03 2
4961.19 3
4961.36 6
4961.52 8
4961.68 11
4961.84 15
4962.00 18
4962.16 22
4962.33 25
4962.49 26
4962.65 27
4962.81 26
4962.97 23
4963.13 19
4963.29 14
4963.46 10
4963.62 6
4963.78 3
4963.94 2
4964.10 3
4964.26 4
4964.43 6
4964.59 9
4964.75 11
4964.91 13
4965.07 13
4965.23 13
4965.39 13
4965.56 13
4965.72 13
4965.88 14
4966.04 15
4966.20 17
4966.36 18
4966.53 19
4966.69 18
4966.85 16
4967.01 13
4967.17 10
4967.33 8
4967.49 6
4967.66 6
4967.82 6
4967.98 9
4968.14 12
4968.30 16
4968.46 20
4968.63 24
4968.79 26
4968.95 28
4969.11 27
4969.27 25
4969.43 21
4969.60 16
4969.76 11
4969.92 7
4970.08 4
4970.24 2
4970.40 2
4970.57 4
4970.73 7
4970.89 11
4971.05 16
4971.21 21
4971.37 28
4971.54 34
4971.70 41
4971.86 48
4972.02 54
4972.18 59
4972.34 62
4972.51 64
4972.67 63
4972.83 61
4972.99 58
4973.15 55
4973.31 53
4973.48 51
4973.64 49
4973.80 48
4973.96 46
4974.12 43
4974.28 40
4974.45 37
4974.61 34
4974.77 32
4974.93 31
4975.09 33
4975.25 38
4975.42 44
4975.58 51
4975.74 57
4975.90 63
4976.06 67
4976.22 68
4976.39 68
4976.55 67
4976.71 64
4976.87 61
4977.03 58
4977.19 55
4977.36 52
4977.52 50
4977.68 48
4977.84 48
4978.00 47
4978.17 48
4978.33 50
4978.49 51
4978.65 53
4978.81 53
4978.97 52
4979.14 50
4979.30 47
4979.46 42
4979.62 38
4979.78 33
4979.94 30
4980.11 28
4980.27 27
4980.43 27
4980.59 28
4980.75 28
4980.92 29
[truncated: 706,482 more chars]
