# Supplementary material for: Methylobacterium Species Promoting Rice and Barley Growth and Interaction Specificity Revealed with Whole-Cell Matrix-Assisted Laser Desorption / Ionization-Time-of-Flight Mass Spectrometry (MALDI-TOF/MS) Analysis
Source: PLoS One. 2015 Jun 8;10(6):e0129509. doi: 10.1371/journal.pone.0129509 (PMC4460032; doi:10.1371/journal.pone.0129509)
Supplement: S2 Data — (ZIP) [file pone.0129509.s002.zip › Supplementary data 2 (ms from inoculated rice)/23e-18 .txt]

784.32 0
784.39 0
784.45 0
784.52 0
784.58 0
784.64 0
784.71 0
784.77 0
784.84 0
784.90 0
784.96 0
785.03 0
785.09 0
785.16 0
785.22 0
785.28 0
785.35 0
785.41 0
785.48 0
785.54 0
785.60 0
785.67 0
785.73 0
785.80 0
785.86 0
785.92 0
785.99 0
786.05 0
786.12 0
786.18 0
786.24 0
786.31 0
786.37 0
786.44 0
786.50 0
786.56 0
786.63 0
786.69 0
786.76 0
786.82 0
786.89 0
786.95 0
787.01 0
787.08 0
787.14 0
787.21 0
787.27 0
787.33 0
787.40 0
787.46 0
787.53 0
787.59 0
787.65 0
787.72 0
787.78 0
787.85 0
787.91 0
787.97 0
788.04 0
788.10 0
788.17 0
788.23 0
788.30 0
788.36 0
788.42 0
788.49 0
788.55 0
788.62 0
788.68 0
788.74 0
788.81 0
788.87 0
788.94 0
789.00 0
789.07 0
789.13 0
789.19 0
789.26 0
789.32 0
789.39 0
789.45 0
789.51 0
789.58 0
789.64 0
789.71 0
789.77 0
789.84 0
789.90 0
789.96 0
790.03 0
790.09 0
790.16 0
790.22 0
790.29 0
790.35 0
790.41 0
790.48 0
790.54 0
790.61 0
790.67 0
790.73 0
790.80 0
790.86 0
790.93 0
790.99 0
791.06 0
791.12 0
791.18 0
791.25 0
791.31 0
791.38 0
791.44 0
791.51 0
791.57 0
791.63 0
791.70 0
791.76 0
791.83 0
791.89 0
791.96 0
792.02 0
792.08 0
792.15 0
792.21 0
792.28 0
792.34 0
792.41 0
792.47 0
792.53 0
792.60 0
792.66 0
792.73 0
792.79 0
792.86 0
792.92 0
792.98 0
793.05 0
793.11 0
793.18 0
793.24 0
793.31 0
793.37 0
793.43 0
793.50 0
793.56 0
793.63 0
793.69 0
793.76 0
793.82 0
793.89 0
793.95 0
794.01 0
794.08 0
794.14 0
794.21 0
794.27 0
794.34 0
794.40 0
794.46 0
794.53 0
794.59 0
794.66 0
794.72 0
794.79 0
794.85 0
794.92 0
794.98 0
795.04 0
795.11 0
795.17 0
795.24 0
795.30 0
795.37 0
795.43 0
795.50 0
795.56 0
795.62 0
795.69 0
795.75 0
795.82 0
795.88 0
795.95 0
796.01 0
796.08 0
796.14 0
796.20 0
796.27 0
796.33 0
796.40 0
796.46 0
796.53 0
796.59 0
796.66 0
796.72 0
796.78 0
796.85 0
796.91 0
796.98 0
797.04 0
797.11 0
797.17 0
797.24 0
797.30 0
797.37 0
797.43 0
797.49 0
797.56 0
797.62 0
797.69 0
797.75 0
797.82 0
797.88 0
797.95 0
798.01 0
798.07 0
798.14 0
798.20 0
798.27 0
798.33 0
798.40 0
798.46 0
798.53 0
798.59 0
798.66 0
798.72 0
798.78 0
798.85 0
798.91 0
798.98 0
799.04 0
799.11 0
799.17 0
799.24 0
799.30 0
799.37 0
799.43 0
799.50 0
799.56 0
799.62 0
799.69 0
799.75 0
799.82 0
799.88 0
799.95 0
800.01 0
800.08 0
800.14 0
800.21 0
800.27 0
800.34 0
800.40 0
800.46 0
800.53 0
800.59 0
800.66 0
800.72 0
800.79 0
800.85 0
800.92 0
800.98 0
801.05 0
801.11 0
801.18 0
801.24 0
801.30 0
801.37 0
801.43 0
801.50 0
801.56 0
801.63 0
801.69 0
801.76 0
801.82 0
801.89 0
801.95 0
802.02 0
802.08 0
802.15 0
802.21 0
802.28 0
802.34 0
802.40 0
802.47 0
802.53 0
802.60 0
802.66 0
802.73 0
802.79 0
802.86 0
802.92 0
802.99 0
803.05 0
803.12 0
803.18 0
803.25 0
803.31 0
803.38 0
803.44 0
803.51 0
803.57 0
803.63 0
803.70 0
803.76 0
803.83 0
803.89 0
803.96 0
804.02 0
804.09 0
804.15 0
804.22 0
804.28 0
804.35 0
804.41 0
804.48 0
804.54 0
804.61 0
804.67 0
804.74 0
804.80 0
804.87 0
804.93 0
805.00 0
805.06 0
805.12 0
805.19 0
805.25 0
805.32 0
805.38 0
805.45 0
805.51 0
805.58 0
805.64 0
805.71 0
805.77 0
805.84 0
805.90 0
805.97 0
806.03 0
806.10 0
806.16 0
806.23 0
806.29 0
806.36 0
806.42 0
806.49 0
806.55 0
806.62 0
806.68 0
806.75 0
806.81 0
806.88 0
806.94 0
807.01 0
807.07 0
807.14 0
807.20 0
807.27 0
807.33 0
807.40 0
807.46 0
807.52 0
807.59 0
807.65 0
807.72 0
807.78 0
807.85 0
807.91 0
807.98 0
808.04 0
808.11 0
808.17 0
808.24 0
808.30 0
808.37 0
808.43 0
808.50 0
808.56 0
808.63 0
808.69 0
808.76 0
808.82 0
808.89 0
808.95 0
809.02 0
809.08 0
809.15 0
809.21 0
809.28 0
809.34 0
809.41 0
809.47 0
809.54 0
809.60 0
809.67 0
809.73 0
809.80 0
809.86 0
809.93 0
809.99 0
810.06 0
810.12 0
810.19 0
810.25 0
810.32 0
810.38 0
810.45 0
810.51 0
810.58 0
810.64 0
810.71 0
810.77 0
810.84 0
810.90 0
810.97 0
811.03 0
811.10 0
811.16 0
811.23 0
811.29 0
811.36 0
811.42 0
811.49 0
811.55 0
811.62 0
811.68 0
811.75 0
811.82 0
811.88 0
811.95 0
812.01 0
812.08 0
812.14 0
812.21 0
812.27 0
812.34 0
812.40 0
812.47 0
812.53 0
812.60 0
812.66 0
812.73 0
812.79 0
812.86 0
812.92 0
812.99 0
813.05 0
813.12 0
813.18 0
813.25 0
813.31 0
813.38 0
813.44 0
813.51 0
813.57 0
813.64 0
813.70 0
813.77 0
813.83 0
813.90 0
813.96 0
814.03 0
814.09 0
814.16 0
814.23 0
814.29 0
814.36 0
814.42 0
814.49 0
814.55 0
814.62 0
814.68 0
814.75 0
814.81 0
814.88 0
814.94 0
815.01 0
815.07 0
815.14 0
815.20 0
815.27 0
815.33 0
815.40 0
815.46 0
815.53 0
815.59 0
815.66 0
815.73 0
815.79 0
815.86 0
815.92 0
815.99 0
816.05 0
816.12 0
816.18 0
816.25 0
816.31 0
816.38 0
816.44 0
816.51 0
816.57 0
816.64 0
816.70 0
816.77 0
816.83 0
816.90 0
816.97 0
817.03 0
817.10 0
817.16 0
817.23 0
817.29 0
817.36 0
817.42 0
817.49 0
817.55 0
817.62 0
817.68 0
817.75 0
817.81 0
817.88 0
817.95 0
818.01 0
818.08 0
818.14 0
818.21 0
818.27 0
818.34 0
818.40 0
818.47 0
818.53 0
818.60 0
818.66 0
818.73 0
818.79 0
818.86 0
818.93 0
818.99 0
819.06 0
819.12 0
819.19 0
819.25 0
819.32 0
819.38 0
819.45 0
819.51 0
819.58 0
819.64 0
819.71 0
819.78 0
819.84 0
819.91 0
819.97 0
820.04 0
820.10 0
820.17 0
820.23 0
820.30 0
820.36 0
820.43 0
820.50 0
820.56 0
820.63 0
820.69 0
820.76 0
820.82 0
820.89 0
820.95 0
821.02 0
821.08 0
821.15 0
821.22 0
821.28 0
821.35 0
821.41 0
821.48 0
821.54 0
821.61 0
821.67 0
821.74 0
821.80 0
821.87 0
821.94 0
822.00 0
822.07 0
822.13 0
822.20 0
822.26 0
822.33 0
822.39 0
822.46 0
822.53 0
822.59 0
822.66 0
822.72 0
822.79 0
822.85 0
822.92 0
822.98 0
823.05 0
823.11 0
823.18 0
823.25 0
823.31 0
823.38 0
823.44 0
823.51 0
823.57 0
823.64 0
823.70 0
823.77 0
823.84 0
823.90 0
823.97 0
824.03 0
824.10 0
824.16 0
824.23 0
824.30 0
824.36 0
824.43 0
824.49 0
824.56 0
824.62 0
824.69 0
824.75 0
824.82 0
824.89 0
824.95 0
825.02 0
825.08 0
825.15 0
825.21 0
825.28 0
825.34 0
825.41 0
825.48 0
825.54 0
825.61 0
825.67 0
825.74 0
825.80 0
825.87 0
825.94 0
826.00 0
826.07 0
826.13 0
826.20 0
826.26 0
826.33 0
826.40 0
826.46 0
826.53 0
826.59 0
826.66 0
826.72 0
826.79 0
826.86 0
826.92 0
826.99 0
827.05 0
827.12 0
827.18 0
827.25 0
827.31 0
827.38 0
827.45 0
827.51 0
827.58 0
827.64 0
827.71 0
827.78 0
827.84 0
827.91 0
827.97 0
828.04 0
828.10 0
828.17 0
828.24 0
828.30 0
828.37 0
828.43 0
828.50 0
828.56 0
828.63 0
828.70 0
828.76 0
828.83 0
828.89 0
828.96 0
829.02 0
829.09 0
829.16 0
829.22 0
829.29 0
829.35 0
829.42 0
829.48 0
829.55 0
829.62 0
829.68 0
829.75 0
829.81 0
829.88 0
829.95 0
830.01 0
830.08 0
830.14 0
830.21 0
830.27 0
830.34 0
830.41 0
830.47 0
830.54 0
830.60 0
830.67 0
830.74 0
830.80 0
830.87 0
830.93 0
831.00 0
831.06 0
831.13 0
831.20 0
831.26 0
831.33 0
831.39 0
831.46 0
831.53 0
831.59 0
831.66 0
831.72 0
831.79 0
831.86 0
831.92 0
831.99 0
832.05 0
832.12 0
832.18 0
832.25 0
832.32 0
832.38 0
832.45 0
832.51 0
832.58 0
832.65 0
832.71 0
832.78 0
832.84 0
832.91 0
832.98 0
833.04 0
833.11 0
833.17 0
833.24 0
833.31 0
833.37 0
833.44 0
833.50 0
833.57 0
833.64 0
833.70 0
833.77 0
833.83 0
833.90 0
833.97 0
834.03 0
834.10 0
834.16 0
834.23 0
834.29 0
834.36 0
834.43 0
834.49 0
834.56 0
834.62 0
834.69 0
834.76 0
834.82 0
834.89 0
834.95 0
835.02 0
835.09 0
835.15 0
835.22 0
835.29 0
835.35 0
835.42 0
835.48 0
835.55 0
835.62 0
835.68 0
835.75 0
835.81 0
835.88 0
835.95 0
836.01 0
836.08 0
836.14 0
836.21 0
836.28 0
836.34 0
836.41 0
836.47 0
836.54 0
836.61 0
836.67 0
836.74 0
836.80 0
836.87 0
836.94 0
837.00 0
837.07 0
837.13 0
837.20 0
837.27 0
837.33 0
837.40 0
837.47 0
837.53 0
837.60 0
837.66 0
837.73 0
837.80 0
837.86 0
837.93 0
837.99 0
838.06 0
838.13 0
838.19 0
838.26 0
838.33 0
838.39 0
838.46 0
838.52 0
838.59 0
838.66 0
838.72 0
838.79 0
838.85 0
838.92 0
838.99 0
839.05 0
839.12 0
839.19 0
839.25 0
839.32 0
839.38 0
839.45 0
839.52 0
839.58 0
839.65 0
839.71 0
839.78 0
839.85 0
839.91 0
839.98 0
840.05 0
840.11 0
840.18 0
840.24 0
840.31 0
840.38 0
840.44 0
840.51 0
840.58 0
840.64 0
840.71 0
840.77 0
840.84 0
840.91 0
840.97 0
841.04 0
841.11 0
841.17 0
841.24 0
841.30 0
841.37 0
841.44 0
841.50 0
841.57 0
841.64 0
841.70 0
841.77 0
841.83 0
841.90 0
841.97 0
842.03 0
842.10 0
842.17 0
842.23 0
842.30 0
842.36 0
842.43 0
842.50 0
842.56 0
842.63 0
842.70 0
842.76 0
842.83 0
842.90 0
842.96 0
843.03 0
843.09 0
843.16 0
843.23 0
843.29 0
843.36 0
843.43 0
843.49 0
843.56 0
843.63 0
843.69 0
843.76 0
843.82 0
843.89 0
843.96 0
844.02 0
844.09 0
844.16 0
844.22 0
844.29 0
844.36 0
844.42 0
844.49 0
844.55 0
844.62 0
844.69 0
844.75 0
844.82 0
844.89 0
844.95 0
845.02 0
845.09 0
845.15 0
845.22 0
845.28 0
845.35 0
845.42 0
845.48 0
845.55 0
845.62 0
845.68 0
845.75 0
845.82 0
845.88 0
845.95 0
846.02 0
846.08 0
846.15 0
846.22 0
846.28 0
846.35 0
846.41 0
846.48 0
846.55 0
846.61 0
846.68 0
846.75 0
846.81 0
846.88 0
846.95 0
847.01 0
847.08 0
847.15 0
847.21 0
847.28 0
847.35 0
847.41 0
847.48 0
847.54 0
847.61 0
847.68 0
847.74 0
847.81 0
847.88 0
847.94 0
848.01 0
848.08 0
848.14 0
848.21 0
848.28 0
848.34 0
848.41 0
848.48 0
848.54 0
848.61 0
848.68 0
848.74 0
848.81 0
848.88 0
848.94 0
849.01 0
849.08 0
849.14 0
849.21 0
849.27 0
849.34 0
849.41 0
849.47 0
849.54 0
849.61 0
849.67 0
849.74 0
849.81 0
849.87 0
849.94 0
850.01 0
850.07 0
850.14 0
850.21 0
850.27 0
850.34 0
850.41 0
850.47 0
850.54 0
850.61 0
850.67 0
850.74 0
850.81 0
850.87 0
850.94 0
851.01 0
851.07 0
851.14 0
851.21 0
851.27 0
851.34 0
851.41 0
851.47 0
851.54 0
851.61 0
851.67 0
851.74 0
851.81 0
851.87 0
851.94 0
852.01 0
852.07 0
852.14 0
852.21 0
852.27 0
852.34 0
852.41 0
852.47 0
852.54 0
852.61 0
852.67 0
852.74 0
852.81 0
852.87 0
852.94 0
853.01 0
853.07 0
853.14 0
853.21 0
853.27 0
853.34 0
853.41 0
853.47 0
853.54 0
853.61 0
853.67 0
853.74 0
853.81 0
853.88 0
853.94 0
854.01 0
854.08 0
854.14 0
854.21 0
854.28 0
854.34 0
854.41 0
854.48 0
854.54 0
854.61 0
854.68 0
854.74 0
854.81 0
854.88 0
854.94 0
855.01 0
855.08 0
855.14 0
855.21 0
855.28 0
855.34 0
855.41 0
855.48 0
855.54 0
855.61 0
855.68 0
855.75 0
855.81 0
855.88 0
855.95 0
856.01 0
856.08 0
856.15 0
856.21 0
856.28 0
856.35 0
856.41 0
856.48 0
856.55 0
856.61 0
856.68 0
856.75 0
856.82 0
856.88 0
856.95 0
857.02 0
857.08 0
857.15 0
857.22 0
857.28 0
857.35 0
857.42 0
857.48 0
857.55 0
857.62 0
857.68 0
857.75 0
857.82 0
857.89 0
857.95 0
858.02 0
858.09 0
858.15 0
858.22 0
858.29 0
858.35 0
858.42 0
858.49 0
858.55 0
858.62 0
858.69 0
858.76 0
858.82 0
858.89 0
858.96 0
859.02 0
859.09 0
859.16 0
859.22 0
859.29 0
859.36 0
859.43 0
859.49 0
859.56 0
859.63 0
859.69 0
859.76 0
859.83 0
859.89 0
859.96 0
860.03 0
860.10 0
860.16 0
860.23 0
860.30 0
860.36 0
860.43 0
860.50 0
860.56 0
860.63 0
860.70 0
860.77 0
860.83 0
860.90 0
860.97 0
861.03 0
861.10 0
861.17 0
861.23 0
861.30 0
861.37 0
861.44 0
861.50 0
861.57 0
861.64 0
861.70 0
861.77 0
861.84 0
861.91 0
861.97 0
862.04 0
862.11 0
862.17 0
862.24 0
862.31 0
862.37 0
862.44 0
862.51 0
862.58 0
862.64 0
862.71 0
862.78 0
862.84 0
862.91 0
862.98 0
863.05 0
863.11 0
863.18 0
863.25 0
863.31 0
863.38 0
863.45 0
863.52 0
863.58 0
863.65 0
863.72 0
863.78 0
863.85 0
863.92 0
863.99 0
864.05 0
864.12 0
864.19 0
864.25 0
864.32 0
864.39 0
864.46 0
864.52 0
864.59 0
864.66 0
864.72 0
864.79 0
864.86 0
864.93 0
864.99 0
865.06 0
865.13 0
865.19 0
865.26 0
865.33 0
865.40 0
865.46 0
865.53 0
865.60 0
865.67 0
865.73 0
865.80 0
865.87 0
865.93 0
866.00 0
866.07 0
866.14 0
866.20 0
866.27 0
866.34 0
866.40 0
866.47 0
866.54 0
866.61 0
866.67 0
866.74 0
866.81 0
866.88 0
866.94 0
867.01 0
867.08 0
867.14 0
867.21 0
867.28 0
867.35 0
867.41 0
867.48 0
867.55 0
867.62 0
867.68 0
867.75 0
867.82 0
867.88 0
867.95 0
868.02 0
868.09 0
868.15 0
868.22 0
868.29 0
868.36 0
868.42 0
868.49 0
868.56 0
868.63 0
868.69 0
868.76 0
868.83 0
868.89 0
868.96 0
869.03 0
869.10 0
869.16 0
869.23 0
869.30 0
869.37 0
869.43 0
869.50 0
869.57 0
869.64 0
869.70 0
869.77 0
869.84 0
869.91 0
869.97 0
870.04 0
870.11 0
870.17 0
870.24 0
870.31 0
870.38 0
870.44 0
870.51 0
870.58 0
870.65 0
870.71 0
870.78 0
870.85 0
870.92 0
870.98 0
871.05 0
871.12 0
871.19 0
871.25 0
871.32 0
871.39 0
871.46 0
871.52 0
871.59 0
871.66 0
871.73 0
871.79 0
871.86 0
871.93 0
872.00 0
872.06 0
872.13 0
872.20 0
872.27 0
872.33 0
872.40 0
872.47 0
872.54 0
872.60 0
872.67 0
872.74 0
872.81 0
872.87 0
872.94 0
873.01 0
873.08 0
873.14 0
873.21 0
873.28 0
873.35 0
873.41 0
873.48 0
873.55 0
873.62 0
873.68 0
873.75 0
873.82 0
873.89 0
873.95 0
874.02 0
874.09 0
874.16 0
874.22 0
874.29 0
874.36 0
874.43 0
874.49 0
874.56 0
874.63 0
874.70 0
874.76 0
874.83 0
874.90 0
874.97 0
875.03 0
875.10 0
875.17 0
875.24 0
875.30 0
875.37 0
875.44 0
875.51 0
875.57 0
875.64 0
875.71 0
875.78 0
875.85 0
875.91 0
875.98 0
876.05 0
876.12 0
876.18 0
876.25 0
876.32 0
876.39 0
876.45 0
876.52 0
876.59 0
876.66 0
876.72 0
876.79 0
876.86 0
876.93 0
877.00 0
877.06 0
877.13 0
877.20 0
877.27 0
877.33 0
877.40 0
877.47 0
877.54 0
877.60 0
877.67 0
877.74 0
877.81 0
877.87 0
877.94 0
878.01 0
878.08 0
878.15 0
878.21 0
878.28 0
878.35 0
878.42 0
878.48 0
878.55 0
878.62 0
878.69 0
878.76 0
878.82 0
878.89 0
878.96 0
879.03 0
879.09 0
879.16 0
879.23 0
879.30 0
879.36 0
879.43 0
879.50 0
879.57 0
879.64 0
879.70 0
879.77 0
879.84 0
879.91 0
879.97 0
880.04 0
880.11 0
880.18 0
880.25 0
880.31 0
880.38 0
880.45 0
880.52 0
880.58 0
880.65 0
880.72 0
880.79 0
880.86 0
880.92 0
880.99 0
881.06 0
881.13 0
881.20 0
881.26 0
881.33 0
881.40 0
881.47 0
881.53 0
881.60 0
881.67 0
881.74 0
881.81 0
881.87 0
881.94 0
882.01 0
882.08 0
882.14 0
882.21 0
882.28 0
882.35 0
882.42 0
882.48 0
882.55 0
882.62 0
882.69 0
882.76 0
882.82 0
882.89 0
882.96 0
883.03 0
883.10 0
883.16 0
883.23 0
883.30 0
883.37 0
883.43 0
883.50 0
883.57 0
883.64 0
883.71 0
883.77 0
883.84 0
883.91 0
883.98 0
884.05 0
884.11 0
884.18 0
884.25 0
884.32 0
884.39 0
884.45 0
884.52 0
884.59 0
884.66 0
884.73 0
884.79 0
884.86 0
884.93 0
885.00 0
885.07 0
885.13 0
885.20 0
885.27 0
885.34 0
885.40 0
885.47 0
885.54 0
885.61 0
885.68 0
885.74 0
885.81 0
885.88 0
885.95 0
886.02 0
886.08 0
886.15 0
886.22 0
886.29 0
886.36 0
886.43 0
886.49 0
886.56 0
886.63 0
886.70 0
886.77 0
886.83 0
886.90 0
886.97 0
887.04 0
887.11 0
887.17 0
887.24 0
887.31 0
887.38 0
887.45 0
887.51 0
887.58 0
887.65 0
887.72 0
887.79 0
887.85 0
887.92 0
887.99 0
888.06 0
888.13 0
888.19 0
888.26 0
888.33 0
888.40 0
888.47 0
888.53 0
888.60 0
888.67 0
888.74 0
888.81 0
888.88 0
888.94 0
889.01 0
889.08 0
889.15 0
889.22 0
889.28 0
889.35 0
889.42 0
889.49 0
889.56 0
889.62 0
889.69 0
889.76 0
889.83 0
889.90 0
889.97 0
890.03 0
890.10 0
890.17 0
890.24 0
890.31 0
890.37 0
890.44 0
890.51 0
890.58 0
890.65 0
890.72 0
890.78 0
890.85 0
890.92 0
890.99 0
891.06 0
891.12 0
891.19 0
891.26 0
891.33 0
891.40 0
891.47 0
891.53 0
891.60 0
891.67 0
891.74 0
891.81 0
891.88 0
891.94 0
892.01 0
892.08 0
892.15 0
892.22 0
892.28 0
892.35 0
892.42 0
892.49 0
892.56 0
892.63 0
892.69 0
892.76 0
892.83 0
892.90 0
892.97 0
893.04 0
893.10 0
893.17 0
893.24 0
893.31 0
893.38 0
893.45 0
893.51 0
893.58 0
893.65 0
893.72 0
893.79 0
893.86 0
893.92 0
893.99 0
894.06 0
894.13 0
894.20 0
894.26 0
894.33 0
894.40 0
894.47 0
894.54 0
894.61 0
894.67 0
894.74 0
894.81 0
894.88 0
894.95 0
895.02 0
895.09 0
895.15 0
895.22 0
895.29 0
895.36 0
895.43 0
895.50 0
895.56 0
895.63 0
895.70 0
895.77 0
895.84 0
895.91 0
895.97 0
896.04 0
896.11 0
896.18 0
896.25 0
896.32 0
896.38 0
896.45 0
896.52 0
896.59 0
896.66 0
896.73 0
896.79 0
896.86 0
896.93 0
897.00 0
897.07 0
897.14 0
897.21 0
897.27 0
897.34 0
897.41 0
897.48 0
897.55 0
897.62 0
897.68 0
897.75 0
897.82 0
897.89 0
897.96 0
898.03 0
898.10 0
898.16 0
898.23 0
898.30 0
898.37 0
898.44 0
898.51 0
898.57 0
898.64 0
898.71 0
898.78 0
898.85 0
898.92 0
898.99 0
899.05 0
899.12 0
899.19 0
899.26 0
899.33 0
899.40 0
899.47 0
899.53 0
899.60 0
899.67 0
899.74 0
899.81 0
899.88 0
899.94 0
900.01 0
900.08 0
900.15 0
900.22 0
900.29 0
900.36 0
900.42 0
900.49 0
900.56 0
900.63 0
900.70 0
900.77 0
900.84 0
900.90 0
900.97 0
901.04 0
901.11 0
901.18 0
901.25 0
901.32 0
901.38 0
901.45 0
901.52 0
901.59 0
901.66 0
901.73 0
901.80 0
901.87 0
901.93 0
902.00 0
902.07 0
902.14 0
902.21 0
902.28 0
902.35 0
902.41 0
902.48 0
902.55 0
902.62 0
902.69 0
902.76 0
902.83 0
902.89 0
902.96 0
903.03 0
903.10 0
903.17 0
903.24 0
903.31 0
903.38 0
903.44 0
903.51 0
903.58 0
903.65 0
903.72 0
903.79 0
903.86 0
903.92 0
903.99 0
904.06 0
904.13 0
904.20 0
904.27 0
904.34 0
904.41 0
904.47 0
904.54 0
904.61 0
904.68 0
904.75 0
904.82 0
904.89 0
904.96 0
905.02 0
905.09 0
905.16 0
905.23 0
905.30 0
905.37 0
905.44 0
905.51 0
905.57 0
905.64 0
905.71 0
905.78 0
905.85 0
905.92 0
905.99 0
906.06 0
906.12 0
906.19 0
906.26 0
906.33 0
906.40 0
906.47 0
906.54 0
906.61 0
906.67 0
906.74 0
906.81 0
906.88 0
906.95 0
907.02 0
907.09 0
907.16 0
907.22 0
907.29 0
907.36 0
907.43 0
907.50 0
907.57 0
907.64 0
907.71 0
907.78 0
907.84 0
907.91 0
907.98 0
908.05 0
908.12 0
908.19 0
908.26 0
908.33 0
908.40 0
908.46 0
908.53 0
908.60 0
908.67 0
908.74 0
908.81 0
908.88 0
908.95 0
909.02 0
909.08 0
909.15 0
909.22 0
909.29 0
909.36 0
909.43 0
909.50 0
909.57 0
909.64 0
909.70 0
909.77 0
909.84 0
909.91 0
909.98 0
910.05 0
910.12 0
910.19 0
910.26 0
910.32 0
910.39 0
910.46 0
910.53 0
910.60 0
910.67 0
910.74 0
910.81 0
910.88 0
910.94 0
911.01 0
911.08 0
911.15 0
911.22 0
911.29 0
911.36 0
911.43 0
911.50 0
911.57 0
911.63 0
911.70 0
911.77 0
911.84 0
911.91 0
911.98 0
912.05 0
912.12 0
912.19 0
912.26 0
912.32 0
912.39 0
912.46 0
912.53 0
912.60 0
912.67 0
912.74 0
912.81 0
912.88 0
912.95 0
913.01 0
913.08 0
913.15 0
913.22 0
913.29 0
913.36 0
913.43 0
913.50 0
913.57 0
913.64 0
913.71 0
913.77 0
913.84 0
913.91 0
913.98 0
914.05 0
914.12 0
914.19 0
914.26 0
914.33 0
914.40 0
914.47 0
914.53 0
914.60 0
914.67 0
914.74 0
914.81 0
914.88 0
914.95 0
915.02 0
915.09 0
915.16 0
915.23 0
915.29 0
915.36 0
915.43 0
915.50 0
915.57 0
915.64 0
915.71 0
915.78 0
915.85 0
915.92 0
915.99 0
916.06 0
916.12 0
916.19 0
916.26 0
916.33 0
916.40 0
916.47 0
916.54 0
916.61 0
916.68 0
916.75 0
916.82 0
916.89 0
916.95 0
917.02 0
917.09 0
917.16 0
917.23 0
917.30 0
917.37 0
917.44 0
917.51 0
917.58 0
917.65 0
917.72 0
917.78 0
917.85 0
917.92 0
917.99 0
918.06 0
918.13 0
918.20 0
918.27 0
918.34 0
918.41 0
918.48 0
918.55 0
918.62 0
918.68 0
918.75 0
918.82 0
918.89 0
918.96 0
919.03 0
919.10 0
919.17 0
919.24 0
919.31 0
919.38 0
919.45 0
919.52 0
919.59 0
919.65 0
919.72 0
919.79 0
919.86 0
919.93 0
920.00 0
920.07 0
920.14 0
920.21 0
920.28 0
920.35 0
920.42 0
920.49 0
920.56 0
920.62 0
920.69 0
920.76 0
920.83 0
920.90 0
920.97 0
921.04 0
921.11 0
921.18 0
921.25 0
921.32 0
921.39 0
921.46 0
921.53 0
921.60 0
921.67 0
921.73 0
921.80 0
921.87 0
921.94 0
922.01 0
922.08 0
922.15 0
922.22 0
922.29 0
922.36 0
922.43 0
922.50 0
922.57 0
922.64 0
922.71 0
922.78 0
922.84 0
922.91 0
922.98 0
923.05 0
923.12 0
923.19 0
923.26 0
923.33 0
923.40 0
923.47 0
923.54 0
923.61 0
923.68 0
923.75 0
923.82 0
923.89 0
923.96 0
924.03 0
924.09 0
924.16 0
924.23 0
924.30 0
924.37 0
924.44 0
924.51 0
924.58 0
924.65 0
924.72 0
924.79 0
924.86 0
924.93 0
925.00 0
925.07 0
925.14 0
925.21 0
925.28 0
925.35 0
925.41 0
925.48 0
925.55 0
925.62 0
925.69 0
925.76 0
925.83 0
925.90 0
925.97 0
926.04 0
926.11 0
926.18 0
926.25 0
926.32 0
926.39 0
926.46 0
926.53 0
926.60 0
926.67 0
926.74 0
926.81 0
926.87 0
926.94 0
927.01 0
927.08 0
927.15 0
927.22 0
927.29 0
927.36 0
927.43 0
927.50 0
927.57 0
927.64 0
927.71 0
927.78 0
927.85 0
927.92 0
927.99 0
928.06 0
928.13 0
928.20 0
928.27 0
928.34 0
928.41 0
928.48 0
928.55 0
928.61 0
928.68 0
928.75 0
928.82 0
928.89 0
928.96 0
929.03 0
929.10 0
929.17 0
929.24 0
929.31 0
929.38 0
929.45 0
929.52 0
929.59 0
929.66 0
929.73 0
929.80 0
929.87 0
929.94 0
930.01 0
930.08 0
930.15 0
930.22 0
930.29 0
930.36 0
930.43 0
930.50 0
930.57 0
930.64 0
930.70 0
930.77 0
930.84 0
930.91 0
930.98 0
931.05 0
931.12 0
931.19 0
931.26 0
931.33 0
931.40 0
931.47 0
931.54 0
931.61 0
931.68 0
931.75 0
931.82 0
931.89 0
931.96 0
932.03 0
932.10 0
932.17 0
932.24 0
932.31 0
932.38 0
932.45 0
932.52 0
932.59 0
932.66 0
932.73 0
932.80 0
932.87 0
932.94 0
933.01 0
933.08 0
933.15 0
933.22 0
933.29 0
933.36 0
933.43 0
933.50 0
933.56 0
933.63 0
933.70 0
933.77 0
933.84 0
933.91 0
933.98 0
934.05 0
934.12 0
934.19 0
934.26 0
934.33 0
934.40 0
934.47 0
934.54 0
934.61 0
934.68 0
934.75 0
934.82 0
934.89 0
934.96 0
935.03 0
935.10 0
935.17 0
935.24 0
935.31 0
935.38 0
935.45 0
935.52 0
935.59 0
935.66 0
935.73 0
935.80 0
935.87 0
935.94 0
936.01 0
936.08 0
936.15 0
936.22 0
936.29 0
936.36 0
936.43 0
936.50 0
936.57 0
936.64 0
936.71 0
936.78 0
936.85 0
936.92 0
936.99 0
937.06 0
937.13 0
937.20 0
937.27 0
937.34 0
937.41 0
937.48 0
937.55 0
937.62 0
937.69 0
937.76 0
937.83 0
937.90 0
937.97 0
938.04 0
938.11 0
938.18 0
938.25 0
938.32 0
938.39 0
938.46 0
938.53 0
938.60 0
938.67 0
938.74 0
938.81 0
938.88 0
938.95 0
939.02 0
939.09 0
939.16 0
939.23 0
939.30 0
939.37 0
939.44 0
939.51 0
939.58 0
939.65 0
939.72 0
939.79 0
939.86 0
939.93 0
940.00 0
940.07 0
940.14 0
940.21 0
940.28 0
940.35 0
940.42 0
940.49 0
940.56 0
940.63 0
940.70 0
940.77 0
940.84 0
940.91 0
940.98 0
941.05 0
941.12 0
941.19 0
941.26 0
941.33 0
941.40 0
941.47 0
941.54 0
941.61 0
941.68 0
941.75 0
941.82 0
941.89 0
941.96 0
942.03 0
942.10 0
942.17 0
942.24 0
942.31 0
942.38 0
942.45 0
942.52 0
942.59 0
942.66 0
942.73 0
942.80 0
942.87 0
942.94 0
943.01 0
943.08 0
943.15 0
943.22 0
943.29 0
943.36 0
943.43 0
943.50 0
943.57 0
943.65 0
943.72 0
943.79 0
943.86 0
943.93 0
944.00 0
944.07 0
944.14 0
944.21 0
944.28 0
944.35 0
944.42 0
944.49 0
944.56 0
944.63 0
944.70 0
944.77 0
944.84 0
944.91 0
944.98 0
945.05 0
945.12 0
945.19 0
945.26 0
945.33 0
945.40 0
945.47 0
945.54 0
945.61 0
945.68 0
945.75 0
945.82 0
945.89 0
945.96 0
946.03 0
946.10 0
946.17 0
946.24 0
946.31 0
946.38 0
946.45 0
946.53 0
946.60 0
946.67 0
946.74 0
946.81 0
946.88 0
946.95 0
947.02 0
947.09 0
947.16 0
947.23 0
947.30 0
947.37 0
947.44 0
947.51 0
947.58 0
947.65 0
947.72 0
947.79 0
947.86 0
947.93 0
948.00 0
948.07 0
948.14 0
948.21 0
948.28 0
948.35 0
948.42 0
948.49 0
948.56 0
948.64 0
948.71 0
948.78 0
948.85 0
948.92 0
948.99 0
949.06 0
949.13 0
949.20 0
949.27 0
949.34 0
949.41 0
949.48 0
949.55 0
949.62 0
949.69 0
949.76 0
949.83 0
949.90 0
949.97 0
950.04 0
950.11 0
950.18 0
950.25 0
950.32 0
950.40 0
950.47 0
950.54 0
950.61 0
950.68 0
950.75 0
950.82 0
950.89 0
950.96 0
951.03 0
951.10 0
951.17 0
951.24 0
951.31 0
951.38 0
951.45 0
951.52 0
951.59 0
951.66 0
951.73 0
951.80 0
951.88 0
951.95 0
952.02 0
952.09 0
952.16 0
952.23 0
952.30 0
952.37 0
952.44 0
952.51 0
952.58 0
952.65 0
952.72 0
952.79 0
952.86 0
952.93 0
953.00 0
953.07 0
953.14 0
953.22 0
953.29 0
953.36 0
953.43 0
953.50 0
953.57 0
953.64 0
953.71 0
953.78 0
953.85 0
953.92 0
953.99 0
954.06 0
954.13 0
954.20 0
954.27 0
954.34 0
954.41 0
954.49 0
954.56 0
954.63 0
954.70 0
954.77 0
954.84 0
954.91 0
954.98 0
955.05 0
955.12 0
955.19 0
955.26 0
955.33 0
955.40 0
955.47 0
955.54 0
955.62 0
955.69 0
955.76 0
955.83 0
955.90 0
955.97 0
956.04 0
956.11 0
956.18 0
956.25 0
956.32 0
956.39 0
956.46 0
956.53 0
956.60 0
956.67 0
956.75 0
956.82 0
956.89 0
956.96 0
957.03 0
957.10 0
957.17 0
957.24 0
957.31 0
957.38 0
957.45 0
957.52 0
957.59 0
957.66 0
957.74 0
957.81 0
957.88 0
957.95 0
958.02 0
958.09 0
958.16 0
958.23 0
958.30 0
958.37 0
958.44 0
958.51 0
958.58 0
958.65 0
958.73 0
958.80 0
958.87 0
958.94 0
959.01 0
959.08 0
959.15 0
959.22 0
959.29 0
959.36 0
959.43 0
959.50 0
959.57 0
959.65 0
959.72 0
959.79 0
959.86 0
959.93 0
960.00 0
960.07 0
960.14 0
960.21 0
960.28 0
960.35 0
960.42 0
960.50 0
960.57 0
960.64 0
960.71 0
960.78 0
960.85 0
960.92 0
960.99 0
961.06 0
961.13 0
961.20 0
961.27 0
961.35 0
961.42 0
961.49 0
961.56 0
961.63 0
961.70 0
961.77 0
961.84 0
961.91 0
961.98 0
962.05 0
962.12 0
962.20 0
962.27 0
962.34 0
962.41 0
962.48 0
962.55 0
962.62 0
962.69 0
962.76 0
962.83 0
962.90 0
962.98 0
963.05 0
963.12 0
963.19 0
963.26 0
963.33 0
963.40 0
963.47 0
963.54 0
963.61 0
963.68 0
963.76 0
963.83 0
963.90 0
963.97 0
964.04 0
964.11 0
964.18 0
964.25 0
964.32 0
964.39 0
964.46 0
964.54 0
964.61 0
964.68 0
964.75 0
964.82 0
964.89 0
964.96 0
965.03 0
965.10 0
965.17 0
965.25 0
965.32 0
965.39 0
965.46 0
965.53 0
965.60 0
965.67 0
965.74 0
965.81 0
965.88 0
965.96 0
966.03 0
966.10 0
966.17 0
966.24 0
966.31 0
966.38 0
966.45 0
966.52 0
966.59 0
966.67 0
966.74 0
966.81 0
966.88 0
966.95 0
967.02 0
967.09 0
967.16 0
967.23 0
967.31 0
967.38 0
967.45 0
967.52 0
967.59 0
967.66 0
967.73 0
967.80 0
967.87 0
967.95 0
968.02 0
968.09 0
968.16 0
968.23 0
968.30 0
968.37 0
968.44 0
968.51 0
968.59 0
968.66 0
968.73 0
968.80 0
968.87 0
968.94 0
969.01 0
969.08 0
969.15 0
969.23 0
969.30 0
969.37 0
969.44 0
969.51 0
969.58 0
969.65 0
969.72 0
969.79 0
969.87 0
969.94 0
970.01 0
970.08 0
970.15 0
970.22 0
970.29 0
970.36 0
970.43 0
970.51 0
970.58 0
970.65 0
970.72 0
970.79 0
970.86 0
970.93 0
971.00 0
971.08 0
971.15 0
971.22 0
971.29 0
971.36 0
971.43 0
971.50 0
971.57 0
971.65 0
971.72 0
971.79 0
971.86 0
971.93 0
972.00 0
972.07 0
972.14 0
972.22 0
972.29 0
972.36 0
972.43 0
972.50 0
972.57 0
972.64 0
972.71 0
972.79 0
972.86 0
972.93 0
973.00 0
973.07 0
973.14 0
973.21 0
973.28 0
973.36 0
973.43 0
973.50 0
973.57 0
973.64 0
973.71 0
973.78 0
973.85 0
973.93 0
974.00 0
974.07 0
974.14 0
974.21 0
974.28 0
974.35 0
974.43 0
974.50 0
974.57 0
974.64 0
974.71 0
974.78 0
974.85 0
974.92 0
975.00 0
975.07 0
975.14 0
975.21 0
975.28 0
975.35 0
975.42 0
975.50 0
975.57 0
975.64 0
975.71 0
975.78 0
975.85 0
975.92 0
976.00 0
976.07 0
976.14 0
976.21 0
976.28 0
976.35 0
976.42 0
976.49 0
976.57 0
976.64 0
976.71 0
976.78 0
976.85 0
976.92 0
976.99 0
977.07 0
977.14 0
977.21 0
977.28 0
977.35 0
977.42 0
977.49 0
977.57 0
977.64 0
977.71 0
977.78 0
977.85 0
977.92 0
977.99 0
978.07 0
978.14 0
978.21 0
978.28 0
978.35 0
978.42 0
978.50 0
978.57 0
978.64 0
978.71 0
978.78 0
978.85 0
978.92 0
979.00 0
979.07 0
979.14 0
979.21 0
979.28 0
979.35 0
979.42 0
979.50 0
979.57 0
979.64 0
979.71 0
979.78 0
979.85 0
979.93 0
980.00 0
980.07 0
980.14 0
980.21 0
980.28 0
980.35 0
980.43 0
980.50 0
980.57 0
980.64 0
980.71 0
980.78 0
980.86 0
980.93 0
981.00 0
981.07 0
981.14 0
981.21 0
981.28 0
981.36 0
981.43 0
981.50 0
981.57 0
981.64 0
981.71 0
981.79 0
981.86 0
981.93 0
982.00 0
982.07 0
982.14 0
982.22 0
982.29 0
982.36 0
982.43 0
982.50 0
982.57 0
982.65 0
982.72 0
982.79 0
982.86 0
982.93 0
983.00 0
983.08 0
983.15 0
983.22 0
983.29 0
983.36 0
983.43 0
983.51 0
983.58 0
983.65 0
983.72 0
983.79 0
983.86 0
983.94 0
984.01 0
984.08 0
984.15 0
984.22 0
984.29 0
984.37 0
984.44 0
984.51 0
984.58 0
984.65 0
984.72 0
984.80 0
984.87 0
984.94 0
985.01 0
985.08 0
985.15 0
985.23 0
985.30 0
985.37 0
985.44 0
985.51 0
985.58 0
985.66 0
985.73 0
985.80 0
985.87 0
985.94 0
986.01 0
986.09 0
986.16 0
986.23 0
986.30 0
986.37 0
986.45 0
986.52 0
986.59 0
986.66 0
986.73 0
986.80 0
986.88 0
986.95 0
987.02 0
987.09 0
987.16 0
987.23 0
987.31 0
987.38 0
987.45 0
987.52 0
987.59 0
987.67 0
987.74 0
987.81 0
987.88 0
987.95 0
988.02 0
988.10 0
988.17 0
988.24 0
988.31 0
988.38 0
988.46 0
988.53 0
988.60 0
988.67 0
988.74 0
988.82 0
988.89 0
988.96 0
989.03 0
989.10 0
989.17 0
989.25 0
989.32 0
989.39 0
989.46 0
989.53 0
989.61 0
989.68 0
989.75 0
989.82 0
989.89 0
989.97 0
990.04 0
990.11 0
990.18 0
990.25 0
990.32 0
990.40 0
990.47 0
990.54 0
990.61 0
990.68 0
990.76 0
990.83 0
990.90 0
990.97 0
991.04 0
991.12 0
991.19 0
991.26 0
991.33 0
991.40 0
991.48 0
991.55 0
991.62 0
991.69 0
991.76 0
991.84 0
991.91 0
991.98 0
992.05 0
992.12 0
992.20 0
992.27 0
992.34 0
992.41 0
992.48 0
992.56 0
992.63 0
992.70 0
992.77 0
992.84 0
992.92 0
992.99 0
993.06 0
993.13 0
993.20 0
993.28 0
993.35 0
993.42 0
993.49 0
993.56 0
993.64 0
993.71 0
993.78 0
993.85 0
993.92 0
994.00 0
994.07 0
994.14 0
994.21 0
994.28 0
994.36 0
994.43 0
994.50 0
994.57 0
994.64 0
994.72 0
994.79 0
994.86 0
994.93 0
995.00 0
995.08 0
995.15 0
995.22 0
995.29 0
995.36 0
995.44 0
995.51 0
995.58 0
995.65 0
995.73 0
995.80 0
995.87 0
995.94 0
996.01 0
996.09 0
996.16 0
996.23 1
996.30 1
996.37 1
996.45 2
996.52 2
996.59 2
996.66 3
996.73 3
996.81 3
996.88 3
996.95 3
997.02 3
997.10 2
997.17 2
997.24 2
997.31 3
997.38 3
997.46 3
997.53 3
997.60 2
997.67 2
997.75 2
997.82 2
997.89 2
997.96 1
998.03 1
998.11 1
998.18 1
998.25 0
998.32 0
998.39 0
998.47 0
998.54 0
998.61 0
998.68 0
998.76 0
998.83 0
998.90 0
998.97 0
999.04 0
999.12 0
999.19 0
999.26 0
999.33 0
999.41 0
999.48 0
999.55 0
999.62 0
999.69 0
999.77 0
999.84 0
999.91 0
999.98 0
1000.06 0
1000.13 0
1000.20 0
1000.27 0
1000.35 0
1000.42 0
1000.49 0
1000.56 0
1000.63 0
1000.71 0
1000.78 0
1000.85 0
1000.92 0
1001.00 0
1001.07 0
1001.14 0
1001.21 0
1001.29 0
1001.36 0
1001.43 0
1001.50 0
1001.57 0
1001.65 0
1001.72 0
1001.79 0
1001.86 0
1001.94 0
1002.01 0
1002.08 0
1002.15 0
1002.23 0
1002.30 0
1002.37 0
1002.44 0
1002.51 0
1002.59 0
1002.66 0
1002.73 0
1002.80 0
1002.88 0
1002.95 0
1003.02 0
1003.09 0
1003.17 0
1003.24 0
1003.31 0
1003.38 0
1003.46 0
1003.53 0
1003.60 0
1003.67 0
1003.75 0
1003.82 0
1003.89 0
1003.96 0
1004.03 0
1004.11 0
1004.18 0
1004.25 0
1004.32 0
1004.40 0
1004.47 0
1004.54 0
1004.61 0
1004.69 0
1004.76 0
1004.83 0
1004.90 0
1004.98 0
1005.05 0
1005.12 0
1005.19 0
1005.27 0
1005.34 0
1005.41 0
1005.48 0
1005.56 0
1005.63 0
1005.70 0
1005.77 0
1005.85 0
1005.92 0
1005.99 0
1006.06 0
1006.14 0
1006.21 0
1006.28 0
1006.35 0
1006.43 0
1006.50 0
1006.57 0
1006.64 0
1006.72 0
1006.79 0
1006.86 0
1006.93 0
1007.01 0
1007.08 0
1007.15 0
1007.22 0
1007.30 0
1007.37 0
1007.44 0
1007.51 0
1007.59 0
1007.66 0
1007.73 0
1007.80 0
1007.88 0
1007.95 0
1008.02 0
1008.09 0
1008.17 0
1008.24 0
1008.31 0
1008.38 0
1008.46 0
1008.53 0
1008.60 1
1008.67 1
1008.75 1
1008.82 1
1008.89 1
1008.96 1
1009.04 1
1009.11 1
1009.18 0
1009.25 0
1009.33 0
1009.40 0
1009.47 0
1009.55 0
1009.62 1
1009.69 1
1009.76 1
1009.84 1
1009.91 1
1009.98 1
1010.05 1
1010.13 1
1010.20 1
1010.27 1
1010.34 1
1010.42 1
1010.49 1
1010.56 1
1010.63 1
1010.71 1
1010.78 1
1010.85 1
1010.93 1
1011.00 0
1011.07 0
1011.14 0
1011.22 0
1011.29 0
1011.36 0
1011.43 0
1011.51 0
1011.58 0
1011.65 0
1011.72 0
1011.80 0
1011.87 0
1011.94 0
1012.02 0
1012.09 0
1012.16 0
1012.23 0
1012.31 0
1012.38 0
1012.45 0
1012.52 0
1012.60 0
1012.67 0
1012.74 0
1012.82 0
1012.89 0
1012.96 0
1013.03 0
1013.11 0
1013.18 0
1013.25 0
1013.32 0
1013.40 0
1013.47 0
1013.54 0
1013.62 0
1013.69 0
1013.76 0
1013.83 0
1013.91 0
1013.98 0
1014.05 0
1014.12 0
1014.20 0
1014.27 0
1014.34 0
1014.42 0
1014.49 0
1014.56 0
1014.63 0
1014.71 0
1014.78 0
1014.85 0
1014.93 0
1015.00 0
1015.07 0
1015.14 0
1015.22 0
1015.29 0
1015.36 0
1015.43 1
1015.51 1
1015.58 1
1015.65 0
1015.73 0
1015.80 0
1015.87 0
1015.94 0
1016.02 0
1016.09 0
1016.16 0
1016.24 0
1016.31 0
1016.38 0
1016.45 0
1016.53 0
1016.60 0
1016.67 0
1016.75 0
1016.82 0
1016.89 0
1016.96 0
1017.04 0
1017.11 1
1017.18 1
1017.26 1
1017.33 1
1017.40 1
1017.47 1
1017.55 0
1017.62 0
1017.69 0
1017.77 0
1017.84 0
1017.91 0
1017.99 0
1018.06 0
1018.13 0
1018.20 0
1018.28 0
1018.35 0
1018.42 0
1018.50 0
1018.57 0
1018.64 0
1018.71 0
1018.79 0
1018.86 0
1018.93 0
1019.01 0
1019.08 0
1019.15 0
1019.22 0
1019.30 0
1019.37 0
1019.44 0
1019.52 0
1019.59 0
1019.66 0
1019.74 0
1019.81 0
1019.88 0
1019.95 0
1020.03 0
1020.10 0
1020.17 0
1020.25 0
1020.32 0
1020.39 0
1020.47 0
1020.54 0
1020.61 0
1020.68 0
1020.76 0
1020.83 0
1020.90 0
1020.98 0
1021.05 0
1021.12 0
1021.20 0
1021.27 1
1021.34 1
1021.41 1
1021.49 1
1021.56 1
1021.63 1
1021.71 1
1021.78 1
1021.85 1
1021.93 1
1022.00 1
1022.07 0
1022.15 0
1022.22 0
1022.29 0
1022.36 0
1022.44 0
1022.51 0
1022.58 0
1022.66 0
1022.73 0
1022.80 0
1022.88 0
1022.95 0
1023.02 0
1023.10 0
1023.17 0
1023.24 0
1023.31 0
1023.39 0
1023.46 0
1023.53 0
1023.61 0
1023.68 0
1023.75 0
1023.83 0
1023.90 0
1023.97 0
1024.05 0
1024.12 0
1024.19 0
1024.26 0
1024.34 0
1024.41 0
1024.48 0
1024.56 0
1024.63 0
1024.70 0
1024.78 0
1024.85 0
1024.92 0
1025.00 0
1025.07 0
1025.14 0
1025.22 0
1025.29 0
1025.36 0
1025.44 0
1025.51 0
1025.58 0
1025.65 0
1025.73 0
1025.80 0
1025.87 0
1025.95 0
1026.02 1
1026.09 1
1026.17 2
1026.24 4
1026.31 5
1026.39 7
1026.46 9
1026.53 10
1026.61 12
1026.68 13
1026.75 13
1026.83 13
1026.90 13
1026.97 13
1027.05 12
1027.12 12
1027.19 12
1027.27 12
1027.34 12
1027.41 12
1027.49 12
1027.56 12
1027.63 12
1027.71 12
1027.78 11
1027.85 10
1027.92 10
1028.00 9
1028.07 8
1028.14 8
1028.22 7
1028.29 7
1028.36 7
1028.44 7
1028.51 6
1028.58 6
1028.66 6
1028.73 6
1028.80 5
1028.88 4
1028.95 4
1029.02 3
1029.10 2
1029.17 2
1029.24 1
1029.32 1
1029.39 1
1029.46 2
1029.54 2
1029.61 3
1029.68 3
1029.76 3
1029.83 3
1029.90 4
1029.98 4
1030.05 4
1030.12 4
1030.20 4
1030.27 4
1030.34 4
1030.42 3
1030.49 3
1030.56 3
1030.64 2
1030.71 2
1030.78 2
1030.86 2
1030.93 2
1031.00 2
1031.08 2
1031.15 2
1031.22 2
1031.30 2
1031.37 2
1031.44 1
1031.52 1
1031.59 1
1031.66 1
1031.74 0
1031.81 0
1031.89 0
1031.96 0
1032.03 0
1032.11 0
1032.18 0
1032.25 0
1032.33 1
1032.40 1
1032.47 1
1032.55 1
1032.62 2
1032.69 2
1032.77 2
1032.84 2
1032.91 2
1032.99 2
1033.06 2
1033.13 2
1033.21 2
1033.28 2
1033.35 2
1033.43 1
1033.50 1
1033.57 1
1033.65 1
1033.72 1
1033.79 1
1033.87 1
1033.94 1
1034.01 1
1034.09 1
1034.16 1
1034.24 1
1034.31 1
1034.38 1
1034.46 1
1034.53 0
1034.60 0
1034.68 0
1034.75 0
1034.82 0
1034.90 0
1034.97 0
1035.04 1
1035.12 1
1035.19 1
1035.26 1
1035.34 1
1035.41 0
1035.49 0
1035.56 0
1035.63 0
1035.71 0
1035.78 0
1035.85 0
1035.93 0
1036.00 0
1036.07 0
1036.15 0
1036.22 0
1036.29 0
1036.37 0
1036.44 0
1036.51 0
1036.59 0
1036.66 0
1036.74 0
1036.81 1
1036.88 1
1036.96 1
1037.03 1
1037.10 1
1037.18 1
1037.25 1
1037.32 1
1037.40 1
1037.47 1
1037.55 1
1037.62 1
1037.69 1
1037.77 1
1037.84 0
1037.91 0
1037.99 0
1038.06 0
1038.13 0
1038.21 0
1038.28 1
1038.36 1
1038.43 1
1038.50 1
1038.58 2
1038.65 2
1038.72 2
1038.80 2
1038.87 2
1038.94 2
1039.02 2
1039.09 1
1039.17 1
1039.24 1
1039.31 1
1039.39 1
1039.46 1
1039.53 1
1039.61 1
1039.68 1
1039.75 1
1039.83 0
1039.90 0
1039.98 0
1040.05 0
1040.12 1
1040.20 1
1040.27 1
1040.34 1
1040.42 1
1040.49 1
1040.57 1
1040.64 0
1040.71 0
1040.79 0
1040.86 0
1040.93 0
1041.01 0
1041.08 0
1041.16 0
1041.23 0
1041.30 0
1041.38 0
1041.45 0
1041.52 0
1041.60 0
1041.67 0
1041.75 0
1041.82 0
1041.89 0
1041.97 0
1042.04 0
1042.11 0
1042.19 0
1042.26 0
1042.34 0
1042.41 0
1042.48 1
1042.56 1
1042.63 1
1042.70 1
1042.78 1
1042.85 1
1042.93 1
1043.00 1
1043.07 1
1043.15 1
1043.22 1
1043.29 0
1043.37 0
1043.44 0
1043.52 0
1043.59 1
1043.66 1
1043.74 1
1043.81 1
1043.89 1
1043.96 1
1044.03 1
1044.11 1
1044.18 1
1044.25 0
1044.33 0
1044.40 0
1044.48 0
1044.55 0
1044.62 0
1044.70 0
1044.77 0
1044.85 1
1044.92 1
1044.99 1
1045.07 1
1045.14 1
1045.21 1
1045.29 1
1045.36 1
1045.44 1
1045.51 1
1045.58 1
1045.66 2
1045.73 2
1045.81 2
1045.88 2
1045.95 2
1046.03 2
1046.10 3
1046.18 3
1046.25 3
1046.32 3
1046.40 3
1046.47 4
1046.54 4
1046.62 4
1046.69 4
1046.77 4
1046.84 5
1046.91 5
1046.99 5
1047.06 5
1047.14 6
1047.21 6
1047.28 7
1047.36 7
1047.43 7
1047.51 7
1047.58 7
1047.65 7
1047.73 7
1047.80 8
1047.88 8
1047.95 8
1048.02 8
1048.10 7
1048.17 7
1048.25 7
1048.32 7
1048.39 7
1048.47 6
1048.54 6
1048.62 6
1048.69 5
1048.76 5
1048.84 4
1048.91 4
1048.99 3
1049.06 3
1049.13 3
1049.21 3
1049.28 4
1049.36 4
1049.43 5
1049.50 5
1049.58 6
1049.65 6
1049.73 6
1049.80 5
1049.87 4
1049.95 4
1050.02 3
1050.10 2
1050.17 2
1050.24 2
1050.32 1
1050.39 1
1050.47 1
1050.54 1
1050.61 1
1050.69 1
1050.76 1
1050.84 1
1050.91 1
1050.99 1
1051.06 1
1051.13 1
1051.21 1
1051.28 1
1051.36 1
1051.43 1
1051.50 1
1051.58 0
1051.65 0
1051.73 0
1051.80 0
1051.87 1
1051.95 1
1052.02 1
1052.10 1
1052.17 1
1052.25 1
1052.32 0
1052.39 0
1052.47 0
1052.54 0
1052.62 0
1052.69 0
1052.76 0
1052.84 1
1052.91 1
1052.99 1
1053.06 1
1053.13 1
1053.21 1
1053.28 1
1053.36 1
1053.43 1
1053.51 1
1053.58 1
1053.65 2
1053.73 2
1053.80 2
1053.88 3
1053.95 3
1054.02 3
1054.10 3
1054.17 3
1054.25 2
1054.32 2
1054.40 2
1054.47 2
1054.54 2
1054.62 2
1054.69 2
1054.77 2
1054.84 2
1054.92 2
1054.99 2
1055.06 1
1055.14 1
1055.21 1
1055.29 1
1055.36 1
1055.44 2
1055.51 2
1055.58 3
1055.66 3
1055.73 4
1055.81 4
1055.88 4
1055.95 4
1056.03 5
1056.10 5
1056.18 5
1056.25 5
1056.33 4
1056.40 4
1056.47 3
1056.55 3
1056.62 2
1056.70 1
1056.77 1
1056.85 1
1056.92 1
1056.99 1
1057.07 1
1057.14 2
1057.22 2
1057.29 2
1057.37 2
1057.44 2
1057.51 3
1057.59 3
1057.66 3
1057.74 2
1057.81 2
1057.89 2
1057.96 2
1058.04 1
1058.11 1
1058.18 1
1058.26 1
1058.33 1
1058.41 1
1058.48 1
1058.56 1
1058.63 0
1058.70 0
1058.78 0
1058.85 0
1058.93 0
1059.00 0
1059.08 0
1059.15 0
1059.22 1
1059.30 1
1059.37 1
1059.45 1
1059.52 1
1059.60 0
1059.67 0
1059.75 0
1059.82 0
1059.89 0
1059.97 0
1060.04 0
1060.12 0
1060.19 0
1060.27 0
1060.34 0
1060.42 0
1060.49 0
1060.56 0
1060.64 0
1060.71 0
1060.79 0
1060.86 0
1060.94 0
1061.01 0
1061.09 0
1061.16 0
1061.23 0
1061.31 0
1061.38 0
1061.46 0
1061.53 0
1061.61 0
1061.68 0
1061.76 0
1061.83 0
1061.90 0
1061.98 1
1062.05 1
1062.13 1
1062.20 1
1062.28 1
1062.35 2
1062.43 2
1062.50 2
1062.57 2
1062.65 2
1062.72 2
1062.80 2
1062.87 1
1062.95 1
1063.02 1
1063.10 0
1063.17 0
1063.24 0
1063.32 0
1063.39 0
1063.47 1
1063.54 1
1063.62 2
1063.69 2
1063.77 2
1063.84 2
1063.92 2
1063.99 2
1064.06 2
1064.14 2
1064.21 2
1064.29 3
1064.36 3
1064.44 3
1064.51 3
1064.59 3
1064.66 3
1064.74 3
1064.81 3
1064.88 3
1064.96 3
1065.03 3
1065.11 3
1065.18 3
1065.26 3
1065.33 3
1065.41 2
1065.48 2
1065.56 2
1065.63 2
1065.71 3
1065.78 3
1065.85 3
1065.93 4
1066.00 4
1066.08 4
1066.15 4
1066.23 4
1066.30 3
1066.38 3
1066.45 4
1066.53 4
1066.60 4
1066.68 5
1066.75 5
1066.82 5
1066.90 5
1066.97 5
1067.05 5
1067.12 5
1067.20 5
1067.27 6
1067.35 6
1067.42 6
1067.50 6
1067.57 6
1067.65 6
1067.72 7
1067.80 7
1067.87 8
1067.94 8
1068.02 8
1068.09 8
1068.17 8
1068.24 8
1068.32 8
1068.39 8
1068.47 8
1068.54 8
1068.62 8
1068.69 8
1068.77 8
1068.84 8
1068.92 8
1068.99 9
1069.07 9
1069.14 10
1069.21 11
1069.29 11
1069.36 12
1069.44 12
1069.51 12
1069.59 12
1069.66 12
1069.74 11
1069.81 11
1069.89 10
1069.96 9
1070.04 9
1070.11 8
1070.19 7
1070.26 7
1070.34 8
1070.41 8
1070.49 9
1070.56 9
1070.63 9
1070.71 10
1070.78 9
1070.86 9
1070.93 8
1071.01 7
1071.08 6
1071.16 6
1071.23 5
1071.31 5
1071.38 5
1071.46 4
1071.53 4
1071.61 5
1071.68 5
1071.76 5
1071.83 6
1071.91 7
1071.98 7
1072.06 8
1072.13 8
1072.21 8
1072.28 7
1072.36 7
1072.43 7
1072.51 6
1072.58 6
1072.65 6
1072.73 6
1072.80 6
1072.88 6
1072.95 5
1073.03 5
1073.10 5
1073.18 4
1073.25 4
1073.33 4
1073.40 4
1073.48 4
1073.55 5
1073.63 5
1073.70 5
1073.78 6
1073.85 6
1073.93 6
1074.00 5
1074.08 5
1074.15 5
1074.23 5
1074.30 5
1074.38 5
1074.45 6
1074.53 6
1074.60 7
1074.68 7
1074.75 6
1074.83 5
1074.90 5
1074.98 4
1075.05 3
1075.13 2
1075.20 2
1075.28 2
1075.35 2
1075.43 2
1075.50 2
1075.58 3
1075.65 3
1075.73 3
1075.80 3
1075.88 3
1075.95 3
1076.03 3
1076.10 3
1076.18 2
1076.25 2
1076.33 1
1076.40 1
1076.48 1
1076.55 1
1076.63 1
1076.70 1
1076.78 1
1076.85 1
1076.93 1
1077.00 1
1077.08 0
1077.15 0
1077.23 0
1077.30 0
1077.38 0
1077.45 0
1077.53 0
1077.60 1
1077.68 2
1077.75 2
1077.83 3
1077.90 3
1077.98 4
1078.05 4
1078.13 4
1078.20 4
1078.28 4
1078.35 4
1078.43 4
1078.50 4
1078.58 3
1078.65 3
1078.73 3
1078.80 3
1078.88 3
1078.95 3
1079.03 3
1079.10 3
1079.18 2
1079.25 2
1079.33 2
1079.40 2
1079.48 2
1079.55 3
1079.63 3
1079.70 4
1079.78 5
1079.85 6
1079.93 6
1080.00 7
1080.08 7
1080.15 7
1080.23 7
1080.30 7
1080.38 7
1080.45 7
1080.53 7
1080.60 7
1080.68 7
1080.75 8
1080.83 8
1080.90 8
1080.98 8
1081.05 8
1081.13 8
1081.20 8
1081.28 8
1081.35 8
1081.43 8
1081.51 8
1081.58 8
1081.66 8
1081.73 7
1081.81 7
1081.88 7
1081.96 8
1082.03 9
1082.11 10
1082.18 11
1082.26 12
1082.33 12
1082.41 12
1082.48 12
1082.56 11
1082.63 10
1082.71 9
1082.78 9
1082.86 9
1082.93 9
1083.01 9
1083.08 10
1083.16 10
1083.23 10
1083.31 10
1083.38 10
1083.46 10
1083.54 11
1083.61 11
1083.69 11
1083.76 12
1083.84 12
1083.91 12
1083.99 13
1084.06 13
1084.14 13
1084.21 13
1084.29 12
1084.36 12
1084.44 10
1084.51 9
1084.59 7
1084.66 6
1084.74 5
1084.81 4
1084.89 5
1084.97 5
1085.04 7
1085.12 8
1085.19 10
1085.27 12
1085.34 13
1085.42 15
1085.49 16
1085.57 17
1085.64 18
1085.72 18
1085.79 18
1085.87 17
1085.94 17
1086.02 16
1086.09 15
1086.17 14
1086.25 13
1086.32 13
1086.40 13
1086.47 13
1086.55 13
1086.62 12
1086.70 12
1086.77 12
1086.85 12
1086.92 11
1087.00 11
1087.07 10
1087.15 10
1087.22 9
1087.30 9
1087.38 9
1087.45 8
1087.53 7
1087.60 7
1087.68 6
1087.75 6
1087.83 5
1087.90 5
1087.98 6
1088.05 6
1088.13 6
1088.20 6
1088.28 6
1088.36 6
1088.43 6
1088.51 6
1088.58 6
1088.66 6
1088.73 6
1088.81 6
1088.88 6
1088.96 6
1089.03 5
1089.11 5
1089.18 4
1089.26 4
1089.34 3
1089.41 3
1089.49 2
1089.56 2
1089.64 1
1089.71 1
1089.79 1
1089.86 1
1089.94 1
1090.01 1
1090.09 1
1090.17 2
1090.24 2
1090.32 2
1090.39 2
1090.47 2
1090.54 2
1090.62 2
1090.69 1
1090.77 1
1090.84 0
1090.92 0
1091.00 0
1091.07 0
1091.15 0
1091.22 0
1091.30 0
1091.37 0
1091.45 0
1091.52 1
1091.60 1
1091.67 1
1091.75 1
1091.83 1
1091.90 1
1091.98 1
1092.05 2
1092.13 2
1092.20 2
1092.28 3
1092.35 3
1092.43 3
1092.51 3
1092.58 3
1092.66 3
1092.73 4
1092.81 4
1092.88 5
1092.96 5
1093.03 6
1093.11 6
1093.19 6
1093.26 6
1093.34 6
1093.41 6
1093.49 5
1093.56 5
1093.64 6
1093.71 6
1093.79 7
1093.87 7
1093.94 8
1094.02 8
1094.09 8
1094.17 8
1094.24 8
1094.32 7
1094.40 7
1094.47 7
1094.55 7
1094.62 7
1094.70 8
1094.77 7
1094.85 7
1094.92 7
1095.00 7
1095.08 7
1095.15 8
1095.23 9
1095.30 9
1095.38 10
1095.45 10
1095.53 10
1095.61 10
1095.68 9
1095.76 10
1095.83 10
1095.91 11
1095.98 12
1096.06 13
1096.13 14
1096.21 15
1096.29 15
1096.36 15
1096.44 15
1096.51 15
1096.59 15
1096.66 15
1096.74 16
1096.82 16
1096.89 16
1096.97 16
1097.04 16
1097.12 16
1097.19 15
1097.27 15
1097.35 15
1097.42 14
1097.50 14
1097.57 13
1097.65 13
1097.72 12
1097.80 12
1097.88 11
1097.95 11
1098.03 12
1098.10 12
1098.18 13
1098.25 13
1098.33 13
1098.41 13
1098.48 12
1098.56 12
1098.63 12
1098.71 12
1098.78 12
1098.86 13
1098.94 13
1099.01 13
1099.09 13
1099.16 14
1099.24 14
1099.31 14
1099.39 14
1099.47 15
1099.54 16
1099.62 16
1099.69 17
1099.77 17
1099.85 18
1099.92 18
1100.00 19
1100.07 19
1100.15 20
1100.22 20
1100.30 20
1100.38 19
1100.45 18
1100.53 17
1100.60 16
1100.68 16
1100.75 15
1100.83 15
1100.91 14
1100.98 14
1101.06 14
1101.13 14
1101.21 14
1101.29 14
1101.36 14
1101.44 14
1101.51 14
1101.59 13
1101.67 13
1101.74 12
1101.82 11
1101.89 10
1101.97 9
1102.04 8
1102.12 7
1102.20 6
1102.27 5
1102.35 5
1102.42 5
1102.50 5
1102.58 4
1102.65 4
1102.73 4
1102.80 4
1102.88 4
1102.95 4
1103.03 5
1103.11 5
1103.18 6
1103.26 7
1103.33 8
1103.41 8
1103.49 8
1103.56 7
1103.64 7
1103.71 6
1103.79 5
1103.87 4
1103.94 3
1104.02 3
1104.09 3
1104.17 4
1104.25 4
1104.32 5
1104.40 5
1104.47 5
1104.55 5
1104.63 5
1104.70 4
1104.78 4
1104.85 3
1104.93 3
1105.01 2
1105.08 2
1105.16 2
1105.23 1
1105.31 1
1105.39 1
1105.46 0
1105.54 0
1105.61 0
1105.69 0
1105.77 0
1105.84 0
1105.92 0
1105.99 0
1106.07 0
1106.15 0
1106.22 0
1106.30 0
1106.37 0
1106.45 0
1106.53 0
1106.60 0
1106.68 1
1106.75 2
1106.83 3
1106.91 3
1106.98 4
1107.06 5
1107.13 6
1107.21 6
1107.29 7
1107.36 7
1107.44 8
1107.51 8
1107.59 9
1107.67 9
1107.74 9
1107.82 9
1107.89 8
1107.97 8
1108.05 7
1108.12 6
1108.20 5
1108.27 5
1108.35 5
1108.43 6
1108.50 7
1108.58 8
1108.65 10
1108.73 11
1108.81 12
1108.88 13
1108.96 13
1109.04 14
1109.11 13
1109.19 13
1109.26 13
1109.34 12
1109.42 11
1109.49 11
1109.57 11
1109.64 12
1109.72 13
1109.80 14
1109.87 16
1109.95 17
1110.02 19
1110.10 19
1110.18 19
1110.25 19
1110.33 18
1110.41 17
1110.48 16
1110.56 15
1110.63 15
1110.71 15
1110.79 16
1110.86 16
1110.94 17
1111.02 17
1111.09 18
1111.17 18
1111.24 18
1111.32 19
1111.40 19
1111.47 19
1111.55 18
1111.62 18
1111.70 17
1111.78 16
1111.85 15
1111.93 14
1112.01 14
1112.08 13
1112.16 13
1112.23 14
1112.31 15
1112.39 16
1112.46 17
1112.54 18
1112.62 19
1112.69 20
1112.77 21
1112.84 22
1112.92 22
1113.00 22
1113.07 21
1113.15 21
1113.23 20
1113.30 19
1113.38 18
1113.45 17
1113.53 16
1113.61 15
1113.68 13
1113.76 12
1113.84 11
1113.91 10
1113.99 10
1114.06 10
1114.14 11
1114.22 12
1114.29 13
1114.37 14
1114.45 15
1114.52 15
1114.60 16
1114.67 16
1114.75 16
1114.83 16
1114.90 15
1114.98 15
1115.06 15
1115.13 15
1115.21 15
1115.29 15
1115.36 16
1115.44 17
1115.51 18
1115.59 19
1115.67 19
1115.74 19
1115.82 19
1115.90 18
1115.97 17
1116.05 16
1116.12 14
1116.20 13
1116.28 13
1116.35 13
1116.43 13
1116.51 13
1116.58 13
1116.66 14
1116.74 14
1116.81 15
1116.89 16
1116.96 17
1117.04 18
1117.12 20
1117.19 21
1117.27 22
1117.35 23
1117.42 22
1117.50 22
1117.58 21
1117.65 20
1117.73 20
1117.81 20
1117.88 20
1117.96 20
1118.03 21
1118.11 21
1118.19 20
1118.26 20
1118.34 19
1118.42 18
1118.49 18
1118.57 18
1118.65 18
1118.72 20
1118.80 21
1118.88 21
1118.95 22
1119.03 21
1119.10 19
1119.18 17
1119.26 14
1119.33 12
1119.41 10
1119.49 8
1119.56 8
1119.64 8
1119.72 8
1119.79 9
1119.87 10
1119.95 11
1120.02 12
1120.10 12
1120.18 12
1120.25 11
1120.33 10
1120.40 9
1120.48 7
1120.56 6
1120.63 5
1120.71 4
1120.79 4
1120.86 4
1120.94 4
1121.02 4
1121.09 4
1121.17 4
1121.25 4
1121.32 4
1121.40 5
1121.48 7
1121.55 8
1121.63 10
1121.71 11
1121.78 12
1121.86 12
1121.94 11
1122.01 11
1122.09 10
1122.16 9
1122.24 8
1122.32 8
1122.39 8
1122.47 9
1122.55 9
1122.62 9
1122.70 10
1122.78 10
1122.85 11
1122.93 11
1123.01 11
1123.08 12
1123.16 12
1123.24 13
1123.31 14
1123.39 15
1123.47 17
1123.54 18
1123.62 19
1123.70 19
1123.77 20
1123.85 20
1123.93 19
1124.00 19
1124.08 18
1124.16 16
1124.23 15
1124.31 14
1124.39 13
1124.46 13
1124.54 13
1124.62 14
1124.69 16
1124.77 18
1124.85 20
1124.92 23
1125.00 24
1125.08 26
1125.15 27
1125.23 27
1125.31 26
1125.38 25
1125.46 24
1125.54 22
1125.61 20
1125.69 18
1125.77 16
1125.84 14
1125.92 13
1126.00 12
1126.07 11
1126.15 10
1126.23 10
1126.30 9
1126.38 9
1126.46 8
1126.53 7
1126.61 7
1126.69 6
1126.76 5
1126.84 4
1126.92 4
1126.99 4
1127.07 4
1127.15 4
1127.22 4
1127.30 5
1127.38 5
1127.45 5
1127.53 5
1127.61 5
1127.68 4
1127.76 4
1127.84 4
1127.91 4
1127.99 5
1128.07 5
1128.14 6
1128.22 7
1128.30 8
1128.37 9
1128.45 9
1128.53 8
1128.61 7
1128.68 6
1128.76 4
1128.84 2
1128.91 1
1128.99 0
1129.07 0
1129.14 1
1129.22 1
1129.30 2
1129.37 2
1129.45 3
1129.53 3
1129.60 2
1129.68 2
1129.76 1
1129.83 0
1129.91 0
1129.99 0
1130.06 0
1130.14 0
1130.22 0
1130.29 0
1130.37 0
1130.45 0
1130.53 0
1130.60 1
1130.68 2
1130.76 2
1130.83 3
1130.91 4
1130.99 4
1131.06 5
1131.14 5
1131.22 5
1131.29 5
1131.37 5
1131.45 5
1131.52 4
1131.60 4
1131.68 4
1131.76 3
1131.83 2
1131.91 2
1131.99 1
1132.06 1
1132.14 1
1132.22 1
1132.29 1
1132.37 1
1132.45 1
1132.52 1
1132.60 1
1132.68 2
1132.76 3
1132.83 4
1132.91 5
1132.99 7
1133.06 8
1133.14 9
1133.22 9
1133.29 9
1133.37 8
1133.45 6
1133.52 4
1133.60 2
1133.68 0
1133.76 0
1133.83 0
1133.91 0
1133.99 0
1134.06 0
1134.14 0
1134.22 0
1134.29 1
1134.37 2
1134.45 2
1134.52 3
1134.60 3
1134.68 3
1134.76 3
1134.83 3
1134.91 3
1134.99 4
1135.06 4
1135.14 4
1135.22 4
1135.29 3
1135.37 2
1135.45 1
1135.53 0
1135.60 0
1135.68 0
1135.76 0
1135.83 1
1135.91 3
1135.99 5
1136.07 7
1136.14 10
1136.22 12
1136.30 13
1136.37 15
1136.45 16
1136.53 17
1136.60 19
1136.68 21
1136.76 23
1136.84 25
1136.91 28
1136.99 30
1137.07 31
1137.14 31
1137.22 31
1137.30 30
1137.38 28
1137.45 26
1137.53 24
1137.61 23
1137.68 22
1137.76 22
1137.84 22
1137.91 23
1137.99 23
1138.07 24
1138.15 25
1138.22 26
1138.30 27
1138.38 28
1138.45 29
1138.53 30
1138.61 30
1138.69 30
1138.76 30
1138.84 30
1138.92 29
1138.99 29
1139.07 29
1139.15 29
1139.23 30
1139.30 31
1139.38 32
1139.46 33
1139.53 34
1139.61 36
1139.69 37
1139.77 39
1139.84 39
1139.92 39
1140.00 38
1140.07 36
1140.15 33
1140.23 31
1140.31 29
1140.38 28
1140.46 28
1140.54 28
1140.61 30
1140.69 32
1140.77 33
1140.85 34
1140.92 34
1141.00 33
1141.08 31
1141.15 29
1141.23 27
1141.31 26
1141.39 25
1141.46 25
1141.54 26
1141.62 26
1141.70 27
1141.77 27
1141.85 27
1141.93 27
1142.00 27
1142.08 28
1142.16 28
1142.24 28
1142.31 27
1142.39 26
1142.47 25
1142.55 24
1142.62 22
1142.70 21
1142.78 21
1142.85 21
1142.93 22
1143.01 23
1143.09 24
1143.16 25
1143.24 26
1143.32 26
1143.40 26
1143.47 26
1143.55 25
1143.63 24
1143.70 23
1143.78 22
1143.86 20
1143.94 18
1144.01 16
1144.09 14
1144.17 12
1144.25 10
1144.32 8
1144.40 6
1144.48 5
1144.55 5
1144.63 5
1144.71 5
1144.79 5
1144.86 6
1144.94 6
1145.02 6
1145.10 5
1145.17 5
1145.25 5
1145.33 4
1145.41 4
1145.48 4
1145.56 4
1145.64 4
1145.71 4
1145.79 4
1145.87 3
1145.95 3
1146.02 3
1146.10 3
1146.18 4
1146.26 5
1146.33 5
1146.41 6
1146.49 7
1146.57 8
1146.64 8
1146.72 9
1146.80 9
1146.88 9
1146.95 8
1147.03 7
1147.11 6
1147.19 5
1147.26 4
1147.34 3
1147.42 3
1147.49 4
1147.57 5
1147.65 6
1147.73 6
1147.80 7
1147.88 6
1147.96 6
1148.04 5
1148.11 4
1148.19 3
1148.27 3
1148.35 3
1148.42 4
1148.50 4
1148.58 5
1148.66 5
1148.73 6
1148.81 6
1148.89 7
1148.97 7
1149.04 8
1149.12 8
1149.20 8
1149.28 8
1149.35 7
1149.43 6
1149.51 5
1149.59 4
1149.66 3
1149.74 3
1149.82 3
1149.90 3
1149.97 4
1150.05 5
1150.13 6
1150.21 7
1150.28 8
1150.36 8
1150.44 8
1150.52 8
1150.59 8
1150.67 7
1150.75 7
1150.83 7
1150.90 7
1150.98 7
1151.06 8
1151.14 8
1151.21 9
1151.29 9
1151.37 10
1151.45 10
1151.52 9
1151.60 9
1151.68 9
1151.76 9
1151.83 9
1151.91 10
1151.99 11
1152.07 12
1152.14 14
1152.22 16
1152.30 17
1152.38 19
1152.46 20
1152.53 20
1152.61 21
1152.69 22
1152.77 22
1152.84 22
1152.92 22
1153.00 22
1153.08 22
1153.15 22
1153.23 22
1153.31 22
1153.39 23
1153.46 25
1153.54 27
1153.62 29
1153.70 30
1153.77 31
1153.85 32
1153.93 32
1154.01 32
1154.09 32
1154.16 32
1154.24 33
1154.32 33
1154.40 33
1154.47 34
1154.55 34
1154.63 35
1154.71 37
1154.78 40
1154.86 44
1154.94 47
1155.02 51
1155.09 54
1155.17 57
1155.25 58
1155.33 58
1155.41 58
1155.48 57
1155.56 56
1155.64 55
1155.72 54
1155.79 53
1155.87 53
1155.95 54
1156.03 55
1156.10 56
1156.18 57
1156.26 58
1156.34 59
1156.42 59
1156.49 58
1156.57 57
1156.65 55
1156.73 54
1156.80 53
1156.88 53
1156.96 54
1157.04 55
1157.12 55
1157.19 56
1157.27 55
1157.35 53
1157.43 51
1157.50 48
1157.58 45
1157.66 41
1157.74 38
1157.81 35
1157.89 33
1157.97 32
1158.05 32
1158.13 32
1158.20 33
1158.28 34
1158.36 35
1158.44 36
1158.51 36
1158.59 35
1158.67 34
1158.75 33
1158.83 32
1158.90 30
1158.98 30
1159.06 29
1159.14 28
1159.22 28
1159.29 27
1159.37 26
1159.45 25
1159.53 24
1159.60 23
1159.68 22
1159.76 20
1159.84 19
1159.92 18
1159.99 16
1160.07 15
1160.15 15
1160.23 14
1160.30 15
1160.38 15
1160.46 15
1160.54 16
1160.62 16
1160.69 15
1160.77 15
1160.85 14
1160.93 13
1161.01 12
1161.08 11
1161.16 10
1161.24 10
1161.32 9
1161.40 9
1161.47 9
1161.55 8
1161.63 8
1161.71 7
1161.78 7
1161.86 7
1161.94 7
1162.02 8
1162.10 8
1162.17 9
1162.25 9
1162.33 9
1162.41 9
1162.49 9
1162.56 8
1162.64 8
1162.72 8
1162.80 8
1162.88 7
1162.95 7
1163.03 7
1163.11 7
1163.19 7
1163.27 7
1163.34 8
1163.42 8
1163.50 8
1163.58 9
1163.66 9
1163.73 8
1163.81 8
1163.89 8
1163.97 8
1164.04 8
1164.12 8
1164.20 9
1164.28 10
1164.36 11
1164.43 12
1164.51 14
1164.59 15
1164.67 16
1164.75 17
1164.82 16
1164.90 15
1164.98 13
1165.06 12
1165.14 10
1165.21 8
1165.29 7
1165.37 6
1165.45 5
1165.53 4
1165.61 4
1165.68 4
1165.76 5
1165.84 6
1165.92 7
1166.00 9
1166.07 10
1166.15 10
1166.23 11
1166.31 10
1166.39 10
1166.46 9
1166.54 9
1166.62 9
1166.70 10
1166.78 11
1166.85 12
1166.93 13
1167.01 13
1167.09 14
1167.17 14
1167.24 15
1167.32 15
1167.40 16
1167.48 16
1167.56 15
1167.63 15
1167.71 14
1167.79 12
1167.87 11
1167.95 9
1168.03 8
1168.10 7
1168.18 5
1168.26 4
1168.34 2
1168.42 0
1168.49 0
1168.57 0
1168.65 0
1168.73 0
1168.81 0
1168.88 0
1168.96 0
1169.04 1
1169.12 2
1169.20 2
1169.28 2
1169.35 1
1169.43 1
1169.51 2
1169.59 2
1169.67 3
1169.74 5
1169.82 6
1169.90 7
1169.98 8
1170.06 9
1170.14 9
1170.21 9
1170.29 10
1170.37 10
1170.45 10
1170.53 10
1170.60 10
1170.68 10
1170.76 10
1170.84 10
1170.92 10
1171.00 10
1171.07 10
1171.15 9
1171.23 7
1171.31 6
1171.39 4
1171.46 2
1171.54 1
1171.62 0
1171.70 1
1171.78 2
1171.86 4
1171.93 6
1172.01 8
1172.09 9
1172.17 9
1172.25 8
1172.33 7
1172.40 5
1172.48 3
1172.56 2
1172.64 2
1172.72 3
1172.80 4
1172.87 6
1172.95 9
1173.03 12
1173.11 14
1173.19 16
1173.26 18
1173.34 19
1173.42 19
1173.50 19
1173.58 19
1173.66 19
1173.73 19
1173.81 19
1173.89 19
1173.97 19
1174.05 18
1174.13 18
1174.20 17
1174.28 17
1174.36 17
1174.44 17
1174.52 17
1174.60 17
1174.67 18
1174.75 18
1174.83 18
1174.91 17
1174.99 17
1175.07 16
1175.14 15
1175.22 15
1175.30 15
1175.38 14
1175.46 14
1175.54 14
1175.61 14
1175.69 14
1175.77 13
1175.85 13
1175.93 12
1176.01 11
1176.08 9
1176.16 8
1176.24 8
1176.32 8
1176.40 9
1176.48 10
1176.56 11
1176.63 12
1176.71 13
1176.79 12
1176.87 12
1176.95 11
1177.03 10
1177.10 10
1177.18 10
1177.26 10
1177.34 11
1177.42 11
1177.50 12
1177.57 11
1177.65 11
1177.73 11
1177.81 10
1177.89 10
1177.97 9
1178.05 9
1178.12 8
1178.20 8
1178.28 7
1178.36 7
1178.44 7
1178.52 7
1178.59 7
1178.67 7
1178.75 7
1178.83 7
1178.91 7
1178.99 7
1179.07 7
1179.14 7
1179.22 8
1179.30 8
1179.38 9
1179.46 9
1179.54 9
1179.61 9
1179.69 8
1179.77 8
1179.85 8
1179.93 8
1180.01 9
1180.09 9
1180.16 9
1180.24 9
1180.32 9
1180.40 9
1180.48 8
1180.56 8
1180.64 7
1180.71 7
1180.79 6
1180.87 6
1180.95 7
1181.03 8
1181.11 9
1181.19 11
1181.26 12
1181.34 14
1181.42 15
1181.50 16
1181.58 16
1181.66 16
1181.74 16
1181.81 15
1181.89 14
1181.97 13
1182.05 11
1182.13 9
1182.21 7
1182.29 5
1182.36 3
1182.44 1
1182.52 0
1182.60 0
1182.68 0
1182.76 0
1182.84 0
1182.91 0
1182.99 1
1183.07 1
1183.15 0
1183.23 0
1183.31 0
1183.39 0
1183.46 0
1183.54 0
1183.62 1
1183.70 2
1183.78 3
1183.86 3
1183.94 3
1184.01 3
1184.09 3
1184.17 3
1184.25 2
1184.33 2
1184.41 2
1184.49 3
1184.57 4
1184.64 5
1184.72 6
1184.80 6
1184.88 7
1184.96 7
1185.04 7
1185.12 7
1185.19 6
1185.27 6
1185.35 6
1185.43 6
1185.51 6
1185.59 6
1185.67 6
1185.75 6
1185.82 5
1185.90 5
1185.98 5
1186.06 4
1186.14 4
1186.22 4
1186.30 4
1186.38 4
1186.45 3
1186.53 3
1186.61 3
1186.69 2
1186.77 3
1186.85 3
1186.93 5
1187.01 7
1187.08 9
1187.16 11
1187.24 13
1187.32 14
1187.40 15
1187.48 15
1187.56 17
1187.64 18
1187.71 21
1187.79 24
1187.87 27
1187.95 30
1188.03 33
1188.11 35
1188.19 36
1188.27 38
1188.34 40
1188.42 43
1188.50 47
1188.58 53
1188.66 58
1188.74 64
1188.82 69
1188.90 72
1188.97 75
1189.05 76
1189.13 77
1189.21 76
1189.29 75
1189.37 74
1189.45 73
1189.53 72
1189.61 72
1189.68 72
1189.76 74
1189.84 77
1189.92 80
1190.00 83
1190.08 87
1190.16 89
1190.24 90
1190.31 90
1190.39 88
1190.47 85
1190.55 81
1190.63 78
1190.71 74
1190.79 71
1190.87 69
1190.95 67
1191.02 64
1191.10 60
1191.18 56
1191.26 50
1191.34 44
1191.42 38
1191.50 33
1191.58 30
1191.66 27
1191.73 26
1191.81 25
1191.89 24
1191.97 23
1192.05 21
1192.13 20
1192.21 18
1192.29 17
1192.37 17
1192.45 17
1192.52 18
1192.60 19
1192.68 19
1192.76 20
1192.84 20
1192.92 20
1193.00 21
1193.08 21
1193.16 21
1193.23 21
1193.31 20
1193.39 18
1193.47 15
1193.55 13
1193.63 11
1193.71 10
1193.79 10
1193.87 10
1193.95 12
1194.02 14
1194.10 15
1194.18 15
1194.26 15
1194.34 13
1194.42 11
1194.50 10
1194.58 8
1194.66 6
1194.74 6
1194.81 5
1194.89 5
1194.97 6
1195.05 6
1195.13 6
1195.21 6
1195.29 5
1195.37 4
1195.45 4
1195.53 4
1195.60 5
1195.68 7
1195.76 9
1195.84 12
1195.92 14
1196.00 15
1196.08 16
1196.16 15
1196.24 13
1196.32 11
1196.39 9
1196.47 7
1196.55 7
1196.63 7
1196.71 8
1196.79 9
1196.87 10
1196.95 10
1197.03 10
1197.11 10
1197.19 11
1197.26 11
1197.34 13
1197.42 15
1197.50 17
1197.58 20
1197.66 23
1197.74 25
1197.82 26
1197.90 27
1197.98 26
1198.06 25
1198.13 24
1198.21 22
1198.29 21
1198.37 20
1198.45 19
1198.53 18
1198.61 17
1198.69 17
1198.77 17
1198.85 17
1198.93 17
1199.01 18
1199.08 18
1199.16 18
1199.24 17
1199.32 17
1199.40 16
1199.48 16
1199.56 17
1199.64 18
1199.72 18
1199.80 19
1199.88 20
1199.96 19
1200.03 18
1200.11 17
1200.19 15
1200.27 13
1200.35 11
1200.43 10
1200.51 9
1200.59 9
1200.67 8
1200.75 7
1200.83 5
1200.91 4
1200.98 2
1201.06 1
1201.14 1
1201.22 2
1201.30 4
1201.38 7
1201.46 10
1201.54 14
1201.62 18
1201.70 22
1201.78 25
1201.86 29
1201.94 31
1202.01 33
1202.09 34
1202.17 35
1202.25 34
1202.33 33
1202.41 31
1202.49 30
1202.57 30
1202.65 29
1202.73 30
1202.81 30
1202.89 31
1202.97 32
1203.04 32
1203.12 32
1203.20 31
1203.28 30
1203.36 28
1203.44 25
1203.52 22
1203.60 20
1203.68 17
1203.76 15
1203.84 14
1203.92 13
1204.00 13
1204.08 12
1204.16 11
1204.23 9
1204.31 8
1204.39 6
1204.47 5
1204.55 3
1204.63 2
1204.71 1
1204.79 0
1204.87 0
1204.95 0
1205.03 0
1205.11 0
1205.19 0
1205.27 0
1205.35 0
1205.42 0
1205.50 2
1205.58 3
1205.66 5
1205.74 5
1205.82 5
1205.90 5
1205.98 4
1206.06 3
1206.14 3
1206.22 2
1206.30 2
1206.38 2
1206.46 2
1206.54 3
1206.62 3
1206.69 3
1206.77 3
1206.85 3
1206.93 3
1207.01 3
1207.09 3
1207.17 2
1207.25 2
1207.33 1
1207.41 0
1207.49 0
1207.57 0
1207.65 1
1207.73 2
1207.81 3
1207.89 4
1207.97 4
1208.04 4
1208.12 4
1208.20 3
1208.28 2
1208.36 1
1208.44 1
1208.52 2
1208.60 2
1208.68 3
1208.76 4
1208.84 5
1208.92 5
1209.00 5
1209.08 4
1209.16 4
1209.24 4
1209.32 5
1209.40 6
1209.48 8
1209.55 9
1209.63 11
1209.71 11
1209.79 11
1209.87 10
1209.95 9
1210.03 7
1210.11 5
1210.19 3
1210.27 2
1210.35 0
1210.43 0
1210.51 0
1210.59 0
1210.67 0
1210.75 0
1210.83 2
1210.91 3
1210.99 4
1211.07 6
1211.14 7
1211.22 8
1211.30 9
1211.38 10
1211.46 10
1211.54 10
1211.62 10
1211.70 9
1211.78 8
1211.86 7
1211.94 7
1212.02 7
1212.10 7
1212.18 9
1212.26 10
1212.34 12
1212.42 14
1212.50 16
1212.58 18
1212.66 20
1212.74 23
1212.82 25
1212.90 28
1212.98 31
1213.05 34
1213.13 36
1213.21 36
1213.29 36
1213.37 33
1213.45 30
1213.53 26
1213.61 22
1213.69 18
1213.77 14
1213.85 12
1213.93 11
1214.01 11
1214.09 11
1214.17 12
1214.25 13
1214.33 14
1214.41 14
1214.49 14
1214.57 14
1214.65 13
1214.73 12
1214.81 12
1214.89 12
1214.97 13
1215.05 16
1215.13 18
1215.21 20
1215.28 22
1215.36 22
1215.44 21
1215.52 19
1215.60 16
1215.68 13
1215.76 10
1215.84 8
1215.92 7
1216.00 6
1216.08 7
1216.16 9
1216.24 11
1216.32 13
1216.40 16
1216.48 18
1216.56 21
1216.64 23
1216.72 25
1216.80 26
1216.88 26
1216.96 27
1217.04 28
1217.12 28
1217.20 29
1217.28 31
1217.36 32
1217.44 33
1217.52 33
1217.60 33
1217.68 31
1217.76 29
1217.84 27
1217.92 25
1218.00 25
1218.08 25
1218.16 28
1218.23 31
1218.31 34
1218.39 37
1218.47 40
1218.55 42
1218.63 42
1218.71 42
1218.79 41
1218.87 40
1218.95 38
1219.03 36
1219.11 33
1219.19 31
1219.27 28
1219.35 26
1219.43 24
1219.51 22
1219.59 20
1219.67 19
1219.75 17
1219.83 15
1219.91 13
1219.99 12
1220.07 11
1220.15 10
1220.23 10
1220.31 10
1220.39 10
1220.47 9
1220.55 9
1220.63 9
1220.71 9
1220.79 9
1220.87 10
1220.95 11
1221.03 12
1221.11 14
1221.19 15
1221.27 17
1221.35 17
1221.43 18
1221.51 18
1221.59 17
1221.67 16
1221.75 15
1221.83 14
1221.91 12
1221.99 11
1222.07 9
1222.15 8
1222.23 8
1222.31 8
1222.39 9
1222.47 10
1222.55 11
1222.63 13
1222.71 14
1222.79 15
1222.87 16
1222.95 17
1223.03 18
1223.11 18
1223.19 18
1223.27 18
1223.35 17
1223.43 16
1223.51 15
1223.59 14
1223.67 12
1223.75 10
1223.83 8
1223.91 6
1223.99 4
1224.07 4
1224.15 4
1224.23 5
1224.31 8
1224.39 10
1224.47 13
1224.55 15
1224.63 16
1224.71 17
1224.79 18
1224.87 18
1224.95 19
1225.03 20
1225.11 21
1225.19 22
1225.27 23
1225.35 23
1225.43 23
1225.51 22
1225.59 21
1225.67 19
1225.75 17
1225.83 14
1225.91 12
1225.99 10
1226.07 8
1226.15 7
1226.23 8
1226.31 9
1226.39 11
1226.47 14
1226.55 17
1226.63 19
1226.71 21
1226.79 21
1226.87 21
1226.95 19
1227.03 16
1227.11 13
1227.19 10
1227.27 7
1227.35 5
1227.43 3
1227.51 2
1227.59 2
1227.67 2
1227.75 3
1227.83 4
1227.91 5
1227.99 5
1228.07 6
1228.15 6
1228.23 6
1228.31 6
1228.39 6
1228.47 5
1228.55 5
1228.63 4
1228.71 3
1228.79 1
1228.87 0
1228.95 0
1229.03 0
1229.11 0
1229.19 0
1229.27 0
1229.35 0
1229.43 0
1229.51 1
1229.59 3
1229.67 4
1229.75 5
1229.83 5
1229.91 6
1229.99 6
1230.07 6
1230.15 7
1230.23 7
1230.31 7
1230.39 7
1230.47 8
1230.55 9
1230.63 10
1230.71 11
1230.79 13
1230.87 15
1230.95 16
1231.03 18
1231.11 19
1231.19 19
1231.27 20
1231.35 21
1231.43 21
1231.51 22
1231.59 22
1231.67 23
1231.75 23
1231.84 23
1231.92 22
1232.00 22
1232.08 21
1232.16 20
1232.24 21
1232.32 22
1232.40 24
1232.48 27
1232.56 31
1232.64 35
1232.72 39
1232.80 42
1232.88 44
1232.96 44
1233.04 44
1233.12 42
1233.20 39
1233.28 37
1233.36 34
1233.44 31
1233.52 29
1233.60 26
1233.68 23
1233.76 20
1233.84 16
1233.92 14
1234.00 12
1234.08 10
1234.16 11
1234.24 12
1234.32 14
1234.40 16
1234.48 18
1234.56 20
1234.64 20
1234.72 20
1234.81 19
1234.89 18
1234.97 16
1235.05 15
1235.13 15
1235.21 14
1235.29 13
1235.37 12
1235.45 11
1235.53 9
1235.61 7
1235.69 5
1235.77 3
1235.85 2
1235.93 1
1236.01 0
1236.09 0
1236.17 0
1236.25 0
1236.33 0
1236.41 0
1236.49 1
1236.57 2
1236.65 3
1236.73 5
1236.81 6
1236.89 8
1236.97 9
1237.06 11
1237.14 12
1237.22 12
1237.30 13
1237.38 14
1237.46 15
1237.54 16
1237.62 16
1237.70 16
1237.78 16
1237.86 15
1237.94 13
1238.02 11
1238.10 9
1238.18 7
1238.26 5
1238.34 3
1238.42 2
1238.50 2
1238.58 2
1238.66 3
1238.74 4
1238.82 6
1238.91 7
1238.99 9
1239.07 10
1239.15 11
1239.23 12
1239.31 12
1239.39 11
1239.47 10
1239.55 9
1239.63 8
1239.71 7
1239.79 6
1239.87 6
1239.95 6
1240.03 7
1240.11 7
1240.19 8
1240.27 8
1240.35 8
1240.43 8
1240.51 8
1240.60 9
1240.68 9
1240.76 10
1240.84 11
1240.92 12
1241.00 13
1241.08 14
1241.16 15
1241.24 15
1241.32 14
1241.40 14
1241.48 13
1241.56 13
1241.64 13
1241.72 14
1241.80 15
1241.88 16
1241.96 17
1242.04 17
1242.13 18
1242.21 18
1242.29 18
1242.37 17
1242.45 17
1242.53 16
1242.61 15
1242.69 13
1242.77 11
1242.85 9
1242.93 8
1243.01 6
1243.09 6
1243.17 5
1243.25 5
1243.33 4
1243.41 4
1243.50 4
1243.58 4
1243.66 5
1243.74 6
1243.82 8
1243.90 10
1243.98 12
1244.06 14
1244.14 15
1244.22 16
1244.30 16
1244.38 16
1244.46 15
1244.54 14
1244.62 11
1244.70 8
1244.79 5
1244.87 2
1244.95 0
1245.03 0
1245.11 0
1245.19 0
1245.27 0
1245.35 0
1245.43 4
1245.51 8
1245.59 13
1245.67 17
1245.75 20
1245.83 23
1245.91 25
1246.00 25
1246.08 25
1246.16 25
1246.24 24
1246.32 23
1246.40 23
1246.48 22
1246.56 23
1246.64 23
1246.72 24
1246.80 24
1246.88 23
1246.96 22
1247.04 21
1247.13 19
1247.21 17
1247.29 16
1247.37 15
1247.45 15
1247.53 16
1247.61 17
1247.69 18
1247.77 19
1247.85 20
1247.93 21
1248.01 21
1248.09 20
1248.17 19
1248.26 17
1248.34 15
1248.42 13
1248.50 12
1248.58 10
1248.66 10
1248.74 10
1248.82 11
1248.90 12
1248.98 14
1249.06 15
1249.14 16
1249.22 17
1249.31 16
1249.39 15
1249.47 14
1249.55 13
1249.63 11
1249.71 10
1249.79 10
1249.87 9
1249.95 9
1250.03 9
1250.11 9
1250.19 8
1250.28 7
1250.36 6
1250.44 4
1250.52 2
1250.60 1
1250.68 1
1250.76 1
1250.84 1
1250.92 2
1251.00 4
1251.08 6
1251.16 8
1251.25 11
1251.33 13
1251.41 15
1251.49 17
1251.57 18
1251.65 19
1251.73 19
1251.81 20
1251.89 20
1251.97 21
1252.05 23
1252.13 24
1252.22 26
1252.30 28
1252.38 29
1252.46 30
1252.54 30
1252.62 30
1252.70 29
1252.78 28
1252.86 26
1252.94 23
1253.02 21
1253.11 18
1253.19 16
1253.27 14
1253.35 13
1253.43 13
1253.51 13
1253.59 14
1253.67 15
1253.75 17
1253.83 18
1253.92 20
1254.00 21
1254.08 22
1254.16 23
1254.24 23
1254.32 22
1254.40 21
1254.48 19
1254.56 17
1254.64 15
1254.72 14
1254.81 13
1254.89 15
1254.97 17
1255.05 21
1255.13 26
1255.21 31
1255.29 36
1255.37 39
1255.45 41
1255.53 42
1255.62 40
1255.70 38
1255.78 35
1255.86 31
1255.94 27
1256.02 24
1256.10 21
1256.18 20
1256.26 18
1256.34 18
1256.43 18
1256.51 19
1256.59 21
1256.67 24
1256.75 27
1256.83 30
1256.91 33
1256.99 35
1257.07 36
1257.15 36
1257.24 35
1257.32 33
1257.40 30
1257.48 28
1257.56 26
1257.64 24
1257.72 24
1257.80 24
1257.88 24
1257.97 25
1258.05 26
1258.13 27
1258.21 29
1258.29 31
1258.37 33
1258.45 36
1258.53 39
1258.61 41
1258.70 43
1258.78 45
1258.86 46
1258.94 45
1259.02 44
1259.10 42
1259.18 40
1259.26 38
1259.34 36
1259.43 35
1259.51 35
1259.59 35
1259.67 35
1259.75 35
1259.83 35
1259.91 34
1259.99 34
1260.07 33
1260.16 32
1260.24 31
1260.32 31
1260.40 30
1260.48 30
1260.56 30
1260.64 31
1260.72 32
1260.80 33
1260.89 34
1260.97 35
1261.05 35
1261.13 36
1261.21 35
1261.29 35
1261.37 34
1261.45 33
1261.54 32
1261.62 32
1261.70 31
1261.78 30
1261.86 29
1261.94 28
1262.02 26
1262.10 25
1262.18 25
1262.27 26
1262.35 28
1262.43 31
1262.51 34
1262.59 38
1262.67 41
1262.75 44
1262.83 47
1262.92 48
1263.00 49
1263.08 49
1263.16 48
1263.24 47
1263.32 46
1263.40 43
1263.48 41
1263.57 37
1263.65 33
1263.73 29
1263.81 25
1263.89 21
1263.97 18
1264.05 16
1264.13 15
1264.22 14
1264.30 15
1264.38 15
1264.46 16
1264.54 17
1264.62 17
1264.70 18
1264.78 17
1264.87 16
1264.95 14
1265.03 12
1265.11 10
1265.19 8
1265.27 7
1265.35 6
1265.44 6
1265.52 8
1265.60 10
1265.68 12
1265.76 15
1265.84 18
1265.92 21
1266.00 24
1266.09 26
1266.17 28
1266.25 29
1266.33 28
1266.41 26
1266.49 23
1266.57 20
1266.66 16
1266.74 11
1266.82 8
1266.90 5
1266.98 3
1267.06 3
1267.14 2
1267.22 3
1267.31 3
1267.39 3
1267.47 4
1267.55 4
1267.63 4
1267.71 4
1267.79 5
1267.88 6
1267.96 8
1268.04 10
1268.12 13
1268.20 16
1268.28 18
1268.36 19
1268.45 19
1268.53 19
1268.61 17
1268.69 16
1268.77 15
1268.85 15
1268.93 16
1269.02 17
1269.10 19
1269.18 21
1269.26 23
1269.34 23
1269.42 23
1269.50 23
1269.59 22
1269.67 22
1269.75 22
1269.83 23
1269.91 25
1269.99 27
1270.07 29
1270.16 30
1270.24 31
1270.32 31
1270.40 30
1270.48 29
1270.56 28
1270.64 28
1270.73 29
1270.81 31
1270.89 33
1270.97 37
1271.05 40
1271.13 43
1271.22 46
1271.30 47
1271.38 49
1271.46 50
1271.54 50
1271.62 50
1271.70 50
1271.79 50
1271.87 50
1271.95 50
1272.03 49
1272.11 48
1272.19 48
1272.28 47
1272.36 45
1272.44 44
1272.52 44
1272.60 43
1272.68 43
1272.76 44
1272.85 45
1272.93 46
1273.01 46
1273.09 47
1273.17 47
1273.25 47
1273.34 47
1273.42 47
1273.50 47
1273.58 46
1273.66 46
1273.74 46
1273.82 46
1273.91 46
1273.99 48
1274.07 49
1274.15 51
1274.23 52
1274.31 53
1274.40 54
1274.48 54
1274.56 54
1274.64 53
1274.72 53
1274.80 53
1274.89 53
1274.97 53
1275.05 53
1275.13 54
1275.21 54
1275.29 54
1275.38 55
1275.46 56
1275.54 57
1275.62 59
1275.70 60
1275.78 60
1275.87 60
1275.95 59
1276.03 57
1276.11 55
1276.19 53
1276.27 51
1276.36 49
1276.44 46
1276.52 44
1276.60 41
1276.68 39
1276.76 36
1276.85 34
1276.93 32
1277.01 31
1277.09 31
1277.17 32
1277.25 34
1277.34 37
1277.42 41
1277.50 46
1277.58 50
1277.66 54
1277.74 57
1277.83 59
1277.91 59
1277.99 58
1278.07 56
1278.15 54
1278.23 52
1278.32 51
1278.40 51
1278.48 51
1278.56 52
1278.64 52
1278.72 53
1278.81 53
1278.89 53
1278.97 52
1279.05 51
1279.13 49
1279.21 48
1279.30 47
1279.38 47
1279.46 47
1279.54 48
1279.62 49
1279.71 50
1279.79 51
1279.87 52
1279.95 53
1280.03 54
1280.11 56
1280.20 58
1280.28 59
1280.36 60
1280.44 61
1280.52 59
1280.61 57
1280.69 54
1280.77 51
1280.85 48
1280.93 46
1281.01 45
1281.10 46
1281.18 47
1281.26 48
1281.34 49
1281.42 49
1281.51 47
1281.59 45
1281.67 42
1281.75 39
1281.83 35
1281.91 32
1282.00 29
1282.08 26
1282.16 24
1282.24 21
1282.32 19
1282.41 17
1282.49 16
1282.57 16
1282.65 17
1282.73 18
1282.81 20
1282.90 21
1282.98 21
1283.06 21
1283.14 20
1283.22 18
1283.31 16
1283.39 15
1283.47 15
1283.55 14
1283.63 14
1283.72 13
1283.80 11
1283.88 9
1283.96 5
1284.04 0
1284.13 0
1284.21 0
1284.29 0
1284.37 0
1284.45 0
1284.53 0
1284.62 1
1284.70 4
1284.78 6
1284.86 7
1284.94 7
1285.03 5
1285.11 3
1285.19 1
1285.27 0
1285.35 0
1285.44 1
1285.52 2
1285.60 4
1285.68 6
1285.76 8
1285.85 9
1285.93 9
1286.01 8
1286.09 8
1286.17 7
1286.26 7
1286.34 7
1286.42 8
1286.50 10
1286.58 12
1286.67 14
1286.75 17
1286.83 19
1286.91 22
1286.99 26
1287.08 29
1287.16 34
1287.24 39
1287.32 44
1287.40 49
1287.49 53
1287.57 57
1287.65 60
1287.73 62
1287.81 64
1287.90 64
1287.98 63
1288.06 62
1288.14 60
1288.22 58
1288.31 55
1288.39 53
1288.47 51
1288.55 50
1288.63 50
1288.72 50
1288.80 50
1288.88 50
1288.96 50
1289.04 49
1289.13 48
1289.21 47
1289.29 48
1289.37 49
1289.46 52
1289.54 55
1289.62 58
1289.70 60
1289.78 61
1289.87 62
1289.95 62
1290.03 61
1290.11 61
1290.19 60
1290.28 60
1290.36 60
1290.44 59
1290.52 59
1290.60 59
1290.69 60
1290.77 61
1290.85 64
1290.93 67
1291.02 70
1291.10 73
1291.18 75
1291.26 76
1291.34 75
1291.43 75
1291.51 73
1291.59 73
1291.67 73
1291.75 73
1291.84 75
1291.92 77
1292.00 79
1292.08 82
1292.17 84
1292.25 85
1292.33 86
1292.41 87
1292.49 86
1292.58 85
1292.66 83
1292.74 81
1292.82 78
1292.90 75
1292.99 71
1293.07 66
1293.15 61
1293.23 56
1293.32 51
1293.40 47
1293.48 45
1293.56 45
1293.64 47
1293.73 51
1293.81 56
1293.89 62
1293.97 68
1294.06 73
1294.14 77
1294.22 80
1294.30 82
1294.38 82
1294.47 82
1294.55 80
1294.63 77
1294.71 74
1294.80 71
1294.88 68
1294.96 66
1295.04 64
1295.13 62
1295.21 61
1295.29 60
1295.37 59
1295.45 59
1295.54 58
1295.62 57
1295.70 56
1295.78 54
1295.87 52
1295.95 49
1296.03 45
1296.11 41
1296.19 36
1296.28 30
1296.36 26
1296.44 21
1296.52 19
1296.61 17
1296.69 17
1296.77 17
1296.85 18
1296.94 19
1297.02 21
1297.10 22
1297.18 24
1297.26 25
1297.35 26
1297.43 26
1297.51 26
1297.59 25
1297.68 23
1297.76 21
1297.84 19
1297.92 18
1298.01 17
1298.09 17
1298.17 18
1298.25 20
1298.34 21
1298.42 23
1298.50 24
1298.58 25
1298.67 26
1298.75 27
1298.83 27
1298.91 27
1298.99 27
1299.08 26
1299.16 25
1299.24 24
1299.32 23
1299.41 22
1299.49 21
1299.57 20
1299.65 20
1299.74 19
1299.82 18
1299.90 16
1299.98 14
1300.07 12
1300.15 10
1300.23 9
1300.31 10
1300.40 11
1300.48 15
1300.56 19
1300.64 24
1300.73 29
1300.81 34
1300.89 36
1300.97 38
1301.06 39
1301.14 39
1301.22 40
1301.30 40
1301.38 41
1301.47 42
1301.55 43
1301.63 42
1301.71 42
1301.80 41
1301.88 40
1301.96 40
1302.04 41
1302.13 43
1302.21 46
1302.29 49
1302.37 52
1302.46 54
1302.54 55
1302.62 55
1302.70 55
1302.79 56
1302.87 58
1302.95 61
1303.03 64
1303.12 67
1303.20 70
1303.28 71
1303.36 71
1303.45 71
1303.53 70
1303.61 69
1303.69 70
1303.78 71
1303.86 73
1303.94 74
1304.03 75
1304.11 76
1304.19 75
1304.27 74
1304.36 72
1304.44 71
1304.52 70
1304.60 70
1304.69 70
1304.77 72
1304.85 73
1304.93 75
1305.02 78
1305.10 81
1305.18 84
1305.26 88
1305.35 91
1305.43 94
1305.51 96
1305.59 98
1305.68 99
1305.76 99
1305.84 98
1305.92 96
1306.01 93
1306.09 89
1306.17 85
1306.25 82
1306.34 79
1306.42 76
1306.50 74
1306.59 72
1306.67 71
1306.75 70
1306.83 69
1306.92 69
1307.00 71
1307.08 73
1307.16 77
1307.25 81
1307.33 85
1307.41 89
1307.49 91
1307.58 92
1307.66 92
1307.74 90
1307.83 88
1307.91 87
1307.99 86
1308.07 86
1308.16 88
1308.24 91
1308.32 94
1308.40 97
1308.49 100
1308.57 102
1308.65 103
1308.73 104
1308.82 106
1308.90 108
1308.98 110
1309.07 112
1309.15 113
1309.23 112
1309.31 109
1309.40 104
1309.48 98
1309.56 90
1309.64 82
1309.73 74
1309.81 68
1309.89 63
1309.98 60
1310.06 57
1310.14 55
1310.22 53
1310.31 51
1310.39 49
1310.47 48
1310.55 46
1310.64 45
1310.72 43
1310.80 41
1310.89 38
1310.97 35
1311.05 32
1311.13 29
1311.22 28
1311.30 28
1311.38 29
1311.47 32
1311.55 35
1311.63 38
1311.71 40
1311.80 41
1311.88 42
1311.96 42
1312.04 44
1312.13 46
1312.21 50
1312.29 56
1312.38 61
1312.46 66
1312.54 70
1312.62 72
1312.71 71
1312.79 68
1312.87 64
1312.96 60
1313.04 56
1313.12 53
1313.20 52
1313.29 54
1313.37 58
1313.45 63
1313.54 70
1313.62 76
1313.70 81
1313.78 85
1313.87 87
1313.95 86
1314.03 83
1314.12 79
1314.20 75
1314.28 70
1314.36 66
1314.45 62
1314.53 60
1314.61 57
1314.70 56
1314.78 55
1314.86 54
1314.94 54
1315.03 54
1315.11 55
1315.19 56
1315.28 56
1315.36 55
1315.44 55
1315.52 54
1315.61 53
1315.69 53
1315.77 54
1315.86 56
1315.94 58
1316.02 59
1316.11 60
1316.19 60
1316.27 60
1316.35 58
1316.44 55
1316.52 52
1316.60 49
1316.69 47
1316.77 45
1316.85 44
1316.93 44
1317.02 45
1317.10 48
1317.18 51
1317.27 54
1317.35 58
1317.43 61
1317.52 65
1317.60 68
1317.68 72
1317.76 75
1317.85 78
1317.93 81
1318.01 83
1318.10 83
1318.18 82
1318.26 80
1318.35 77
1318.43 73
1318.51 69
1318.59 66
1318.68 64
1318.76 64
1318.84 65
1318.93 66
1319.01 68
1319.09 69
1319.18 70
1319.26 71
1319.34 71
1319.42 71
1319.51 71
1319.59 71
1319.67 71
1319.76 71
1319.84 71
1319.92 71
1320.01 71
1320.09 72
1320.17 72
1320.26 72
1320.34 72
1320.42 72
1320.50 73
1320.59 73
1320.67 74
1320.75 76
1320.84 77
1320.92 79
1321.00 79
1321.09 79
1321.17 77
1321.25 75
1321.34 71
1321.42 66
1321.50 61
1321.58 55
1321.67 49
1321.75 43
1321.83 39
1321.92 35
1322.00 33
1322.08 32
1322.17 32
1322.25 32
1322.33 33
1322.42 35
1322.50 36
1322.58 39
1322.66 42
1322.75 45
1322.83 49
1322.91 51
1323.00 52
1323.08 51
1323.16 49
1323.25 46
1323.33 43
1323.41 42
1323.50 42
1323.58 43
1323.66 46
1323.75 49
1323.83 51
1323.91 52
1324.00 53
1324.08 52
1324.16 52
1324.25 52
1324.33 54
1324.41 55
1324.49 57
1324.58 58
1324.66 59
1324.74 57
1324.83 55
1324.91 52
1324.99 48
1325.08 45
1325.16 42
1325.24 40
1325.33 38
1325.41 38
1325.49 38
1325.58 40
1325.66 43
1325.74 48
1325.83 53
1325.91 60
1325.99 66
1326.08 72
1326.16 76
1326.24 79
1326.33 80
1326.41 81
1326.49 82
1326.58 85
1326.66 89
1326.74 94
1326.83 100
1326.91 106
1326.99 110
1327.08 113
1327.16 113
1327.24 112
1327.32 111
1327.41 110
1327.49 109
1327.57 110
1327.66 113
1327.74 116
1327.82 119
1327.91 121
1327.99 123
1328.07 123
1328.16 122
1328.24 121
1328.32 120
1328.41 118
1328.49 117
1328.57 117
1328.66 118
1328.74 121
1328.82 124
1328.91 129
1328.99 134
1329.07 138
1329.16 142
1329.24 144
1329.32 143
1329.41 140
1329.49 135
1329.57 128
1329.66 120
1329.74 111
1329.82 103
1329.91 95
1329.99 88
1330.07 83
1330.16 80
1330.24 78
1330.32 79
1330.41 81
1330.49 84
1330.57 87
1330.66 89
1330.74 90
1330.83 91
1330.91 91
1330.99 91
1331.08 90
1331.16 88
1331.24 84
1331.33 80
1331.41 76
1331.49 71
1331.58 67
1331.66 65
1331.74 63
1331.83 63
1331.91 64
1331.99 66
1332.08 67
1332.16 67
1332.24 68
1332.33 68
1332.41 68
1332.49 67
1332.58 66
1332.66 64
1332.74 61
1332.83 57
1332.91 53
1332.99 48
1333.08 45
1333.16 43
1333.24 43
1333.33 45
1333.41 48
1333.50 51
1333.58 54
1333.66 56
1333.75 59
1333.83 60
1333.91 62
1334.00 63
1334.08 64
1334.16 66
1334.25 68
1334.33 73
1334.41 79
1334.50 86
1334.58 95
1334.66 104
1334.75 114
1334.83 121
1334.91 127
1335.00 131
1335.08 133
1335.17 133
1335.25 132
1335.33 130
1335.42 128
1335.50 126
1335.58 125
1335.67 124
1335.75 124
1335.83 124
1335.92 125
1336.00 125
1336.08 124
1336.17 123
1336.25 121
1336.33 119
1336.42 117
1336.50 115
1336.59 113
1336.67 111
1336.75 109
1336.84 106
1336.92 103
1337.00 100
1337.09 96
1337.17 93
1337.25 91
1337.34 90
1337.42 90
1337.51 90
1337.59 89
1337.67 88
1337.76 84
1337.84 79
1337.92 73
1338.01 67
1338.09 62
1338.17 59
1338.26 59
1338.34 62
1338.42 66
1338.51 72
1338.59 77
1338.68 82
1338.76 85
1338.84 85
1338.93 84
1339.01 81
1339.09 77
1339.18 74
1339.26 71
1339.35 70
1339.43 70
1339.51 71
1339.60 73
1339.68 76
1339.76 79
1339.85 81
1339.93 84
1340.01 85
1340.10 86
1340.18 87
1340.27 87
1340.35 86
1340.43 84
1340.52 82
1340.60 79
1340.68 77
1340.77 76
1340.85 76
1340.94 76
1341.02 77
1341.10 77
1341.19 77
1341.27 76
1341.35 74
1341.44 71
1341.52 68
1341.60 65
1341.69 62
1341.77 61
1341.86 60
1341.94 60
1342.02 61
1342.11 61
1342.19 61
1342.27 61
1342.36 60
1342.44 59
1342.53 58
1342.61 56
1342.69 55
1342.78 55
1342.86 55
1342.95 56
1343.03 56
1343.11 56
1343.20 55
1343.28 54
1343.36 51
1343.45 49
1343.53 47
1343.62 45
1343.70 45
1343.78 47
1343.87 49
1343.95 51
1344.03 54
1344.12 55
1344.20 55
1344.29 54
1344.37 52
1344.45 50
1344.54 48
1344.62 46
1344.70 47
1344.79 48
1344.87 50
1344.96 52
1345.04 55
1345.12 56
1345.21 57
1345.29 57
1345.38 57
1345.46 57
1345.54 57
1345.63 58
1345.71 59
1345.79 61
1345.88 64
1345.96 67
1346.05 70
1346.13 72
1346.21 73
1346.30 73
1346.38 71
1346.47 67
1346.55 62
1346.63 57
1346.72 53
1346.80 50
1346.89 50
1346.97 53
1347.05 57
1347.14 62
1347.22 66
1347.30 70
1347.39 72
1347.47 73
1347.56 73
1347.64 73
1347.72 73
1347.81 74
1347.89 75
1347.98 77
1348.06 80
1348.14 83
1348.23 86
1348.31 89
1348.40 93
1348.48 96
1348.56 99
1348.65 102
1348.73 102
1348.82 101
1348.90 98
1348.98 93
1349.07 88
1349.15 83
1349.24 79
1349.32 78
1349.40 80
1349.49 85
1349.57 91
1349.66 97
1349.74 103
1349.82 108
1349.91 111
1349.99 113
1350.08 114
1350.16 115
1350.24 116
1350.33 118
1350.41 120
1350.50 123
1350.58 127
1350.66 129
1350.75 132
1350.83 133
1350.92 133
1351.00 132
1351.08 129
1351.17 126
1351.25 121
1351.34 116
1351.42 111
1351.50 105
1351.59 100
1351.67 96
1351.76 92
1351.84 90
1351.92 88
1352.01 87
1352.09 86
1352.18 85
1352.26 85
1352.34 84
1352.43 82
1352.51 80
1352.60 79
1352.68 77
1352.76 75
1352.85 72
1352.93 67
1353.02 62
1353.10 56
1353.19 50
1353.27 46
1353.35 44
1353.44 44
1353.52 47
1353.61 51
1353.69 55
1353.77 59
1353.86 62
1353.94 62
1354.03 61
1354.11 58
1354.19 55
1354.28 51
1354.36 47
1354.45 43
1354.53 39
1354.62 35
1354.70 31
1354.78 28
1354.87 24
1354.95 22
1355.04 20
1355.12 19
1355.20 18
1355.29 17
1355.37 16
1355.46 14
1355.54 12
1355.63 10
1355.71 8
1355.79 7
1355.88 7
1355.96 9
1356.05 12
1356.13 17
1356.21 21
1356.30 25
1356.38 27
1356.47 28
1356.55 27
1356.64 25
1356.72 22
1356.80 19
1356.89 15
1356.97 12
1357.06 11
1357.14 11
1357.22 13
1357.31 16
1357.39 21
1357.48 27
1357.56 33
1357.65 37
1357.73 39
1357.81 38
1357.90 35
1357.98 30
1358.07 24
1358.15 18
1358.24 14
1358.32 11
1358.40 9
1358.49 9
1358.57 10
1358.66 11
1358.74 13
1358.83 15
1358.91 16
1358.99 17
1359.08 17
1359.16 17
1359.25 17
1359.33 17
1359.42 19
1359.50 20
1359.58 22
1359.67 24
1359.75 26
1359.84 27
1359.92 27
1360.01 27
1360.09 27
1360.17 27
1360.26 28
1360.34 31
1360.43 34
1360.51 37
1360.60 41
1360.68 44
1360.76 46
1360.85 46
1360.93 47
1361.02 47
1361.10 48
1361.19 50
1361.27 53
1361.35 57
1361.44 62
1361.52 66
1361.61 70
1361.69 73
1361.78 76
1361.86 78
1361.95 80
1362.03 82
1362.11 82
1362.20 83
1362.28 82
1362.37 81
1362.45 79
1362.54 79
1362.62 80
1362.70 82
1362.79 86
1362.87 91
1362.96 98
1363.04 105
1363.13 113
1363.21 120
1363.30 126
1363.38 132
1363.46 135
1363.55 136
1363.63 134
1363.72 129
1363.80 123
1363.89 116
1363.97 110
1364.06 106
1364.14 104
1364.22 105
1364.31 108
1364.39 111
1364.48 114
1364.56 116
1364.65 116
1364.73 115
1364.82 114
1364.90 114
1364.98 114
1365.07 114
1365.15 114
1365.24 114
1365.32 112
1365.41 109
1365.49 105
1365.58 101
1365.66 97
1365.74 93
1365.83 91
1365.91 89
1366.00 88
1366.08 87
1366.17 86
1366.25 84
1366.34 83
1366.42 82
1366.50 82
1366.59 82
1366.67 82
1366.76 82
1366.84 81
1366.93 79
1367.01 75
1367.10 69
1367.18 63
1367.27 55
1367.35 48
1367.43 42
1367.52 37
1367.60 34
1367.69 32
1367.77 31
1367.86 30
1367.94 30
1368.03 29
1368.11 29
1368.20 28
1368.28 28
1368.36 27
1368.45 26
1368.53 25
1368.62 23
1368.70 21
1368.79 17
1368.87 14
1368.96 10
1369.04 8
1369.13 6
1369.21 5
1369.30 6
1369.38 7
1369.46 10
1369.55 12
1369.63 15
1369.72 17
1369.80 18
1369.89 18
1369.97 17
1370.06 15
1370.14 13
1370.23 10
1370.31 8
1370.40 6
1370.48 3
1370.56 1
1370.65 0
1370.73 0
1370.82 0
1370.90 0
1370.99 0
1371.07 0
1371.16 0
1371.24 0
1371.33 1
1371.41 3
1371.50 5
1371.58 6
1371.66 7
1371.75 7
1371.83 7
1371.92 7
1372.00 8
1372.09 10
1372.17 13
1372.26 17
1372.34 24
1372.43 30
1372.51 37
1372.60 42
1372.68 47
1372.77 49
1372.85 50
1372.94 48
1373.02 45
1373.10 41
1373.19 38
1373.27 34
1373.36 31
1373.44 29
1373.53 27
1373.61 25
1373.70 24
1373.78 23
1373.87 23
1373.95 23
1374.04 24
1374.12 25
1374.21 25
1374.29 26
1374.38 25
1374.46 25
1374.55 25
1374.63 25
1374.71 25
1374.80 26
1374.88 28
1374.97 28
1375.05 29
1375.14 28
1375.22 27
1375.31 27
1375.39 26
1375.48 27
1375.56 28
1375.65 30
1375.73 33
1375.82 37
1375.90 40
1375.99 44
1376.07 47
1376.16 51
1376.24 54
1376.33 56
1376.41 57
1376.50 56
1376.58 55
1376.66 53
1376.75 52
1376.83 51
1376.92 52
1377.00 54
1377.09 57
1377.17 60
1377.26 62
1377.34 62
1377.43 62
1377.51 62
1377.60 62
1377.68 63
1377.77 66
1377.85 70
1377.94 76
1378.02 82
1378.11 88
1378.19 93
1378.28 98
1378.36 103
1378.45 108
1378.53 112
1378.62 117
1378.70 121
1378.79 124
1378.87 125
1378.96 124
1379.04 122
1379.13 119
1379.21 116
1379.30 113
1379.38 112
1379.47 112
1379.55 114
1379.64 116
1379.72 119
1379.81 122
1379.89 124
1379.98 124
1380.06 123
1380.14 121
1380.23 118
1380.31 115
1380.40 111
1380.48 108
1380.57 105
1380.65 102
1380.74 99
1380.82 97
1380.91 95
1380.99 94
1381.08 93
1381.16 94
1381.25 96
1381.33 100
1381.42 105
1381.50 110
1381.59 117
1381.67 123
1381.76 128
1381.84 133
1381.93 136
1382.01 136
1382.10 135
1382.18 130
1382.27 124
1382.35 116
1382.44 106
1382.52 97
1382.61 89
1382.69 82
1382.78 78
1382.86 76
1382.95 76
1383.03 77
1383.12 80
1383.20 82
1383.29 84
1383.37 86
1383.46 86
1383.54 86
1383.63 85
1383.71 82
1383.80 80
1383.88 76
1383.97 72
1384.05 69
1384.14 65
1384.22 61
1384.31 57
1384.39 53
1384.48 49
1384.56 45
1384.65 40
1384.74 36
1384.82 32
1384.91 29
1384.99 27
1385.08 26
1385.16 25
1385.25 26
1385.33 27
1385.42 29
1385.50 32
1385.59 34
1385.67 36
1385.76 38
1385.84 39
1385.93 39
1386.01 38
1386.10 36
1386.18 34
1386.27 31
1386.35 30
1386.44 28
1386.52 28
1386.61 29
1386.69 30
1386.78 32
1386.86 33
1386.95 33
1387.03 33
1387.12 32
1387.20 29
1387.29 26
1387.37 21
1387.46 17
1387.54 12
1387.63 7
1387.71 3
1387.80 0
1387.88 0
1387.97 0
1388.05 0
1388.14 0
1388.23 0
1388.31 0
1388.40 0
1388.48 1
1388.57 1
1388.65 2
1388.74 2
1388.82 2
1388.91 2
1388.99 3
1389.08 3
1389.16 5
1389.25 7
1389.33 10
1389.42 13
1389.50 16
1389.59 19
1389.67 22
1389.76 23
1389.84 24
1389.93 23
1390.01 22
1390.10 20
1390.19 19
1390.27 18
1390.36 18
1390.44 18
1390.53 18
1390.61 19
1390.70 20
1390.78 21
1390.87 23
1390.95 26
1391.04 28
1391.12 32
1391.21 36
1391.29 39
1391.38 42
1391.46 43
1391.55 43
1391.63 42
1391.72 40
1391.81 37
1391.89 33
1391.98 30
1392.06 27
1392.15 25
1392.23 24
1392.32 23
1392.40 22
1392.49 21
1392.57 21
1392.66 21
1392.74 21
1392.83 23
1392.91 26
1393.00 28
1393.08 31
1393.17 33
1393.26 34
1393.34 35
1393.43 35
1393.51 36
1393.60 37
1393.68 39
1393.77 41
1393.85 42
1393.94 42
1394.02 40
1394.11 37
1394.19 32
1394.28 26
1394.37 20
1394.45 14
1394.54 10
1394.62 9
1394.71 10
1394.79 14
1394.88 19
1394.96 25
1395.05 29
1395.13 32
1395.22 32
1395.30 30
1395.39 25
1395.48 19
1395.56 13
1395.65 6
1395.73 1
1395.82 0
1395.90 0
1395.99 0
1396.07 0
1396.16 0
1396.24 0
1396.33 0
1396.41 2
1396.50 4
1396.59 5
1396.67 5
1396.76 5
1396.84 5
1396.93 5
1397.01 6
1397.10 6
1397.18 7
1397.27 8
1397.35 10
1397.44 11
1397.53 12
1397.61 13
1397.70 15
1397.78 16
1397.87 18
1397.95 20
1398.04 22
1398.12 24
1398.21 25
1398.29 25
1398.38 25
1398.47 24
1398.55 23
1398.64 23
1398.72 24
1398.81 27
1398.89 31
1398.98 35
1399.06 39
1399.15 42
1399.24 43
1399.32 43
1399.41 41
1399.49 39
1399.58 38
1399.66 37
1399.75 38
1399.83 39
1399.92 41
1400.01 44
1400.09 48
1400.18 52
1400.26 56
1400.35 60
1400.43 64
1400.52 66
1400.60 68
1400.69 68
1400.78 66
1400.86 63
1400.95 60
1401.03 55
1401.12 51
1401.20 47
1401.29 44
1401.37 41
1401.46 39
1401.55 37
1401.63 37
1401.72 37
1401.80 38
1401.89 39
1401.97 40
1402.06 42
1402.14 43
1402.23 43
1402.32 42
1402.40 40
1402.49 37
1402.57 35
1402.66 33
1402.74 32
1402.83 34
1402.92 37
1403.00 41
1403.09 46
1403.17 51
1403.26 54
1403.34 57
1403.43 58
1403.51 58
1403.60 57
1403.69 57
1403.77 57
1403.86 58
1403.94 59
1404.03 59
1404.11 58
1404.20 54
1404.29 49
1404.37 41
1404.46 33
1404.54 24
1404.63 17
1404.71 12
1404.80 8
1404.89 7
1404.97 7
1405.06 8
1405.14 10
1405.23 13
1405.31 16
1405.40 19
1405.49 22
1405.57 25
1405.66 27
1405.74 28
1405.83 28
1405.91 26
1406.00 25
1406.09 23
1406.17 22
1406.26 21
1406.34 21
1406.43 21
1406.51 21
1406.60 22
1406.69 23
1406.77 23
1406.86 22
1406.94 22
1407.03 20
1407.11 17
1407.20 15
1407.29 12
1407.37 10
1407.46 9
1407.54 9
1407.63 10
1407.71 11
1407.80 13
1407.89 15
1407.97 16
1408.06 18
1408.14 19
1408.23 21
1408.32 23
1408.40 25
1408.49 27
1408.57 29
1408.66 31
1408.74 33
1408.83 35
1408.92 37
1409.00 39
1409.09 41
1409.17 41
1409.26 41
1409.34 39
1409.43 36
1409.52 33
1409.60 29
1409.69 25
1409.77 21
1409.86 18
1409.95 16
1410.03 14
1410.12 12
1410.20 10
1410.29 9
1410.37 8
1410.46 8
1410.55 10
1410.63 12
1410.72 16
1410.80 20
1410.89 25
1410.98 30
1411.06 34
1411.15 37
1411.23 38
1411.32 38
1411.41 37
1411.49 36
1411.58 34
1411.66 34
1411.75 34
1411.83 35
1411.92 38
1412.01 40
1412.09 42
1412.18 44
1412.26 45
1412.35 46
1412.44 48
1412.52 49
1412.61 49
1412.69 49
1412.78 47
1412.87 44
1412.95 39
1413.04 34
1413.12 28
1413.21 24
1413.30 20
1413.38 18
1413.47 18
1413.55 19
1413.64 21
1413.73 23
1413.81 26
1413.90 29
1413.98 32
1414.07 34
1414.16 36
1414.24 37
1414.33 38
1414.41 39
1414.50 39
1414.59 39
1414.67 39
1414.76 39
1414.84 40
1414.93 41
1415.02 43
1415.10 45
1415.19 48
1415.27 50
1415.36 52
1415.45 53
1415.53 54
1415.62 53
1415.70 52
1415.79 51
1415.88 51
1415.96 50
1416.05 51
1416.13 51
1416.22 52
1416.31 54
1416.39 55
1416.48 58
1416.56 60
1416.65 63
1416.74 65
1416.82 67
1416.91 69
1416.99 69
1417.08 68
1417.17 66
1417.25 63
1417.34 59
1417.42 56
1417.51 54
1417.60 52
1417.68 53
1417.77 54
1417.85 56
1417.94 59
1418.03 61
1418.11 63
1418.20 63
1418.29 63
1418.37 62
1418.46 59
1418.54 56
1418.63 52
1418.72 48
1418.80 45
1418.89 42
1418.97 40
1419.06 39
1419.15 38
1419.23 39
1419.32 39
1419.40 41
1419.49 43
1419.58 45
1419.66 47
1419.75 50
1419.84 53
1419.92 55
1420.01 55
1420.09 54
1420.18 51
1420.27 46
1420.35 39
1420.44 32
1420.52 26
1420.61 22
1420.70 20
1420.78 20
1420.87 23
1420.96 26
1421.04 30
1421.13 33
1421.21 36
1421.30 39
1421.39 42
1421.47 46
1421.56 50
1421.65 56
1421.73 61
1421.82 67
1421.90 71
1421.99 72
1422.08 72
1422.16 69
1422.25 63
1422.33 57
1422.42 49
1422.51 42
1422.59 36
1422.68 31
1422.77 29
1422.85 27
1422.94 27
1423.02 28
1423.11 29
1423.20 30
1423.28 31
1423.37 33
1423.46 35
1423.54 38
1423.63 41
1423.71 43
1423.80 45
1423.89 46
1423.97 46
1424.06 45
1424.15 42
1424.23 39
1424.32 35
1424.40 31
1424.49 27
1424.58 23
1424.66 20
1424.75 18
1424.84 17
1424.92 17
1425.01 20
1425.10 24
1425.18 29
1425.27 34
1425.35 39
1425.44 42
1425.53 44
1425.61 43
1425.70 41
1425.79 38
1425.87 35
1425.96 32
1426.04 30
1426.13 29
1426.22 30
1426.30 31
1426.39 34
1426.48 37
1426.56 41
1426.65 45
1426.74 50
1426.82 56
1426.91 62
1426.99 68
1427.08 74
1427.17 78
1427.25 80
1427.34 81
1427.43 80
1427.51 79
1427.60 78
1427.69 77
1427.77 76
1427.86 75
1427.94 74
1428.03 72
1428.12 69
1428.20 66
1428.29 63
1428.38 61
1428.46 60
1428.55 61
1428.64 64
1428.72 68
1428.81 74
1428.90 80
1428.98 85
1429.07 89
1429.15 90
1429.24 90
1429.33 89
1429.41 86
1429.50 82
1429.59 78
1429.67 73
1429.76 67
1429.85 62
1429.93 55
1430.02 48
1430.11 42
1430.19 36
1430.28 30
1430.36 26
1430.45 22
1430.54 19
1430.62 17
1430.71 15
1430.80 13
1430.88 12
1430.97 12
1431.06 13
1431.14 15
1431.23 18
1431.32 21
1431.40 24
1431.49 27
1431.58 29
1431.66 29
1431.75 29
1431.84 28
1431.92 27
1432.01 26
1432.09 26
1432.18 26
1432.27 27
1432.35 29
1432.44 31
1432.53 33
1432.61 34
1432.70 34
1432.79 34
1432.87 34
1432.96 33
1433.05 33
1433.13 32
1433.22 31
1433.31 30
1433.39 30
1433.48 31
1433.57 33
1433.65 36
1433.74 39
1433.83 44
1433.91 47
1434.00 51
1434.09 53
1434.17 54
1434.26 55
1434.35 55
1434.43 55
1434.52 55
1434.60 56
1434.69 58
1434.78 60
1434.86 63
1434.95 67
1435.04 70
1435.12 73
1435.21 76
1435.30 79
1435.38 80
1435.47 81
1435.56 81
1435.64 80
1435.73 77
1435.82 74
1435.90 69
1435.99 64
1436.08 60
1436.16 56
1436.25 54
1436.34 52
1436.42 52
1436.51 52
1436.60 52
1436.68 53
1436.77 53
1436.86 54
1436.94 55
1437.03 56
1437.12 58
1437.20 60
1437.29 63
1437.38 66
1437.46 69
1437.55 72
1437.64 73
1437.72 74
1437.81 74
1437.90 73
1437.98 71
1438.07 69
1438.16 66
1438.24 64
1438.33 61
1438.42 59
1438.50 56
1438.59 54
1438.68 52
1438.76 51
1438.85 51
1438.94 53
1439.02 56
1439.11 60
1439.20 64
1439.28 68
1439.37 70
1439.46 71
1439.55 71
1439.63 69
1439.72 67
1439.81 66
1439.89 66
1439.98 67
1440.07 68
1440.15 69
1440.24 68
1440.33 66
1440.41 62
1440.50 57
1440.59 51
1440.67 46
1440.76 42
1440.85 41
1440.93 41
1441.02 44
1441.11 47
1441.19 50
1441.28 52
1441.37 53
1441.45 52
1441.54 49
1441.63 46
1441.71 42
1441.80 38
1441.89 35
1441.98 34
1442.06 33
1442.15 33
1442.24 34
1442.32 35
1442.41 35
1442.50 35
1442.58 34
1442.67 32
1442.76 29
1442.84 26
1442.93 24
1443.02 21
1443.10 19
1443.19 18
1443.28 17
1443.36 17
1443.45 18
1443.54 20
1443.63 23
1443.71 26
1443.80 29
1443.89 31
1443.97 33
1444.06 33
1444.15 33
1444.23 32
1444.32 32
1444.41 32
1444.49 34
1444.58 37
1444.67 40
1444.75 43
1444.84 45
1444.93 46
1445.02 46
1445.10 45
1445.19 44
1445.28 42
1445.36 41
1445.45 39
1445.54 38
1445.62 36
1445.71 34
1445.80 31
1445.88 27
1445.97 22
1446.06 16
1446.15 10
1446.23 4
1446.32 0
1446.41 0
1446.49 0
1446.58 0
1446.67 0
1446.75 0
1446.84 0
1446.93 1
1447.02 3
1447.10 5
1447.19 6
1447.28 7
1447.36 8
1447.45 10
1447.54 12
1447.62 15
1447.71 19
1447.80 23
1447.88 28
1447.97 32
1448.06 37
1448.15 41
1448.23 45
1448.32 48
1448.41 50
1448.49 51
1448.58 51
1448.67 49
1448.75 48
1448.84 47
1448.93 47
1449.02 48
1449.10 51
1449.19 55
1449.28 60
1449.36 64
1449.45 68
1449.54 70
1449.63 71
1449.71 71
1449.80 72
1449.89 73
1449.97 76
1450.06 81
1450.15 87
1450.23 94
1450.32 101
1450.41 108
1450.50 114
1450.58 120
1450.67 126
1450.76 133
1450.84 141
1450.93 150
1451.02 160
1451.11 170
1451.19 180
1451.28 188
1451.37 195
1451.45 199
1451.54 201
1451.63 202
1451.72 201
1451.80 200
1451.89 198
1451.98 196
1452.06 194
1452.15 191
1452.24 188
1452.33 185
1452.41 181
1452.50 178
1452.59 176
1452.67 175
1452.76 174
1452.85 175
1452.94 175
1453.02 175
1453.11 173
1453.20 168
1453.28 160
1453.37 150
1453.46 140
1453.55 129
1453.63 120
1453.72 112
1453.81 108
1453.89 105
1453.98 103
1454.07 102
1454.16 100
1454.24 98
1454.33 95
1454.42 92
1454.50 91
1454.59 91
1454.68 92
1454.77 93
1454.85 96
1454.94 97
1455.03 98
1455.11 98
1455.20 96
1455.29 94
1455.38 91
1455.46 88
1455.55 85
1455.64 82
1455.73 78
1455.81 74
1455.90 69
1455.99 64
1456.07 60
1456.16 56
1456.25 53
1456.34 52
1456.42 52
1456.51 53
1456.60 55
1456.69 57
1456.77 59
1456.86 60
1456.95 61
1457.03 62
1457.12 62
1457.21 63
1457.30 64
1457.38 67
1457.47 69
1457.56 72
1457.65 76
1457.73 79
1457.82 82
1457.91 84
1457.99 86
1458.08 88
1458.17 90
1458.26 92
1458.34 93
1458.43 95
1458.52 95
1458.61 95
1458.69 93
1458.78 89
1458.87 84
1458.95 79
1459.04 73
1459.13 67
1459.22 61
1459.30 56
1459.39 52
1459.48 50
1459.57 49
1459.65 50
1459.74 53
1459.83 56
1459.92 61
1460.00 66
1460.09 72
1460.18 76
1460.26 79
1460.35 80
1460.44 80
1460.53 77
1460.61 73
1460.70 67
1460.79 61
1460.88 55
1460.96 51
1461.05 48
1461.14 47
1461.23 47
1461.31 48
1461.40 49
1461.49 50
1461.58 51
1461.66 52
1461.75 52
1461.84 52
1461.93 52
1462.01 53
1462.10 54
1462.19 56
1462.28 57
1462.36 58
1462.45 58
1462.54 57
1462.62 55
1462.71 53
1462.80 52
1462.89 52
1462.97 53
1463.06 57
1463.15 61
1463.24 67
1463.32 72
1463.41 77
1463.50 81
1463.59 83
1463.67 85
1463.76 85
1463.85 85
1463.94 84
1464.02 82
1464.11 80
1464.20 78
1464.29 76
1464.37 74
1464.46 73
1464.55 74
1464.64 77
1464.72 81
1464.81 86
1464.90 92
1464.99 99
1465.07 104
1465.16 107
1465.25 109
1465.34 108
1465.42 105
1465.51 100
1465.60 94
1465.69 87
1465.77 80
1465.86 73
1465.95 68
1466.04 63
1466.12 60
1466.21 57
1466.30 55
1466.39 52
1466.47 48
1466.56 43
1466.65 38
1466.74 32
1466.83 26
1466.91 22
1467.00 21
1467.09 22
1467.18 27
1467.26 34
1467.35 42
1467.44 50
1467.53 56
1467.61 60
1467.70 61
1467.79 60
1467.88 56
1467.96 53
1468.05 50
1468.14 48
1468.23 48
1468.31 48
1468.40 49
1468.49 48
1468.58 47
1468.66 44
1468.75 40
1468.84 36
1468.93 33
1469.02 32
1469.10 32
1469.19 33
1469.28 35
1469.37 37
1469.45 40
1469.54 41
1469.63 43
1469.72 44
1469.80 45
1469.89 47
1469.98 49
1470.07 52
1470.15 54
1470.24 56
1470.33 58
1470.42 58
1470.51 57
1470.59 54
1470.68 50
1470.77 44
1470.86 39
1470.94 34
1471.03 30
1471.12 27
1471.21 26
1471.29 26
1471.38 27
1471.47 29
1471.56 31
1471.65 34
1471.73 37
1471.82 40
1471.91 43
1472.00 45
1472.08 47
1472.17 48
1472.26 49
1472.35 48
1472.43 47
1472.52 45
1472.61 42
1472.70 40
1472.79 37
1472.87 35
1472.96 33
1473.05 32
1473.14 33
1473.22 35
1473.31 38
1473.40 43
1473.49 49
1473.58 55
1473.66 61
1473.75 65
1473.84 67
1473.93 65
1474.01 61
1474.10 55
1474.19 47
1474.28 38
1474.37 29
1474.45 22
1474.54 17
1474.63 14
1474.72 13
1474.80 13
1474.89 14
1474.98 15
1475.07 16
1475.16 17
1475.24 17
1475.33 16
1475.42 16
1475.51 16
1475.59 17
1475.68 19
1475.77 22
1475.86 26
1475.95 31
1476.03 36
1476.12 40
1476.21 43
1476.30 44
1476.39 43
1476.47 42
1476.56 39
1476.65 36
1476.74 33
1476.82 30
1476.91 27
1477.00 25
1477.09 22
1477.18 20
1477.26 17
1477.35 13
1477.44 9
1477.53 5
1477.62 2
1477.70 0
1477.79 0
1477.88 0
1477.97 0
1478.06 0
1478.14 4
1478.23 9
1478.32 15
1478.41 21
1478.49 27
1478.58 32
1478.67 36
1478.76 40
1478.85 43
1478.93 46
1479.02 48
1479.11 49
1479.20 49
1479.29 49
1479.37 46
1479.46 43
1479.55 37
1479.64 31
1479.73 24
1479.81 17
1479.90 11
1479.99 5
1480.08 1
1480.17 0
1480.25 0
1480.34 0
1480.43 0
1480.52 0
1480.61 0
1480.69 0
1480.78 0
1480.87 0
1480.96 4
1481.05 9
1481.13 15
1481.22 22
1481.31 29
1481.40 35
1481.49 42
1481.57 48
1481.66 54
1481.75 58
1481.84 61
1481.93 62
1482.01 62
1482.10 60
1482.19 58
1482.28 55
1482.37 52
1482.45 50
1482.54 47
1482.63 45
1482.72 44
1482.81 42
1482.89 41
1482.98 40
1483.07 39
1483.16 39
1483.25 39
1483.33 38
1483.42 38
1483.51 37
1483.60 35
1483.69 34
1483.77 33
1483.86 33
1483.95 34
1484.04 37
1484.13 41
1484.21 45
1484.30 49
1484.39 53
1484.48 54
1484.57 54
1484.66 52
1484.74 50
1484.83 47
1484.92 44
1485.01 42
1485.10 41
1485.18 40
1485.27 38
1485.36 36
1485.45 33
1485.54 30
1485.62 27
1485.71 25
1485.80 24
1485.89 24
1485.98 26
1486.07 30
1486.15 33
1486.24 37
1486.33 41
1486.42 43
1486.51 45
1486.59 47
1486.68 47
1486.77 48
1486.86 47
1486.95 46
1487.03 43
1487.12 40
1487.21 36
1487.30 33
1487.39 30
1487.48 29
1487.56 29
1487.65 31
1487.74 34
1487.83 37
1487.92 42
1488.00 47
1488.09 53
1488.18 59
1488.27 65
1488.36 71
1488.45 77
1488.53 81
1488.62 85
1488.71 88
1488.80 91
1488.89 92
1488.98 93
1489.06 92
1489.15 90
1489.24 87
1489.33 82
1489.42 77
1489.50 72
1489.59 68
1489.68 64
1489.77 62
1489.86 61
1489.95 61
1490.03 64
1490.12 69
1490.21 77
1490.30 88
1490.39 99
1490.48 111
1490.56 120
1490.65 127
1490.74 129
1490.83 129
1490.92 127
1491.01 125
1491.09 124
1491.18 126
1491.27 129
1491.36 133
1491.45 136
1491.53 136
1491.62 132
1491.71 126
1491.80 118
1491.89 110
1491.98 102
1492.06 96
1492.15 92
1492.24 90
1492.33 89
1492.42 88
1492.51 87
1492.59 86
1492.68 83
1492.77 79
1492.86 75
1492.95 70
1493.04 65
1493.12 60
1493.21 55
1493.30 51
1493.39 49
1493.48 47
1493.57 47
1493.65 49
1493.74 52
1493.83 57
1493.92 63
1494.01 68
1494.10 73
1494.19 77
1494.27 80
1494.36 80
1494.45 79
1494.54 76
1494.63 72
1494.72 67
1494.80 63
1494.89 60
1494.98 59
1495.07 61
1495.16 64
1495.25 67
1495.33 71
1495.42 72
1495.51 72
1495.60 68
1495.69 62
1495.78 55
1495.86 48
1495.95 41
1496.04 37
1496.13 34
1496.22 33
1496.31 34
1496.40 35
1496.48 37
1496.57 37
1496.66 37
1496.75 36
1496.84 33
1496.93 31
1497.01 28
1497.10 26
1497.19 25
1497.28 26
1497.37 28
1497.46 33
1497.55 38
1497.63 44
1497.72 50
1497.81 56
1497.90 61
1497.99 66
1498.08 71
1498.16 74
1498.25 76
1498.34 75
1498.43 72
1498.52 67
1498.61 60
1498.70 53
1498.78 45
1498.87 39
1498.96 35
1499.05 34
1499.14 35
1499.23 39
1499.32 44
1499.40 51
1499.49 59
1499.58 66
1499.67 73
1499.76 77
1499.85 80
1499.94 80
1500.02 78
1500.11 75
1500.20 72
1500.29 69
1500.38 67
1500.47 65
1500.56 64
1500.64 63
1500.73 60
1500.82 57
1500.91 54
1501.00 51
1501.09 49
1501.18 50
1501.26 52
1501.35 56
1501.44 60
1501.53 64
1501.62 67
1501.71 68
1501.80 66
1501.88 63
1501.97 59
1502.06 53
1502.15 46
1502.24 40
1502.33 34
1502.42 29
1502.50 26
1502.59 25
1502.68 26
1502.77 29
1502.86 32
1502.95 36
1503.04 38
1503.13 38
1503.21 37
1503.30 35
1503.39 31
1503.48 27
1503.57 23
1503.66 20
1503.75 16
1503.83 13
1503.92 10
1504.01 8
1504.10 5
1504.19 4
1504.28 3
1504.37 3
1504.46 4
1504.54 7
1504.63 10
1504.72 14
1504.81 18
1504.90 23
1504.99 27
1505.08 30
1505.16 32
1505.25 33
1505.34 32
1505.43 29
1505.52 26
1505.61 22
1505.70 18
1505.79 16
1505.87 15
1505.96 16
1506.05 18
1506.14 21
1506.23 25
1506.32 30
1506.41 34
1506.50 38
1506.58 41
1506.67 45
1506.76 49
1506.85 52
1506.94 56
1507.03 60
1507.12 62
1507.21 63
1507.29 63
1507.38 59
1507.47 54
1507.56 48
1507.65 41
1507.74 34
1507.83 28
1507.92 23
1508.00 20
1508.09 19
1508.18 19
1508.27 20
1508.36 23
1508.45 26
1508.54 28
1508.63 30
1508.71 31
1508.80 31
1508.89 30
1508.98 30
1509.07 29
1509.16 28
1509.25 27
1509.34 27
1509.43 27
1509.51 26
1509.60 25
1509.69 23
1509.78 22
1509.87 21
1509.96 20
1510.05 22
1510.14 24
1510.23 28
1510.31 32
1510.40 36
1510.49 39
1510.58 41
1510.67 41
1510.76 40
1510.85 37
1510.94 34
1511.02 31
1511.11 28
1511.20 26
1511.29 25
1511.38 25
1511.47 25
1511.56 26
1511.65 28
1511.74 30
1511.83 32
1511.91 35
1512.00 38
1512.09 42
1512.18 46
1512.27 51
1512.36 55
1512.45 58
1512.54 59
1512.63 58
1512.71 55
1512.80 50
1512.89 43
1512.98 36
1513.07 29
1513.16 23
1513.25 18
1513.34 15
1513.43 13
1513.51 12
1513.60 11
1513.69 10
1513.78 9
1513.87 8
1513.96 8
1514.05 7
1514.14 7
1514.23 7
1514.32 7
1514.40 7
1514.49 6
1514.58 5
1514.67 4
1514.76 4
1514.85 5
1514.94 7
1515.03 10
1515.12 14
1515.21 19
1515.29 22
1515.38 24
1515.47 26
1515.56 26
1515.65 26
1515.74 25
1515.83 26
1515.92 27
1516.01 29
1516.10 33
1516.18 38
1516.27 43
1516.36 49
1516.45 54
1516.54 59
1516.63 62
1516.72 65
1516.81 66
1516.90 66
1516.99 66
1517.07 67
1517.16 69
1517.25 72
1517.34 76
1517.43 82
1517.52 88
1517.61 94
1517.70 100
1517.79 105
1517.88 109
1517.97 111
1518.05 113
1518.14 113
1518.23 112
1518.32 110
1518.41 108
1518.50 106
1518.59 103
1518.68 102
1518.77 100
1518.86 100
1518.95 101
1519.03 103
1519.12 105
1519.21 109
1519.30 112
1519.39 116
1519.48 118
1519.57 118
1519.66 116
1519.75 111
1519.84 104
1519.93 95
1520.02 85
1520.10 77
1520.19 71
1520.28 68
1520.37 67
1520.46 69
1520.55 71
1520.64 74
1520.73 76
1520.82 78
1520.91 81
1521.00 82
1521.09 84
1521.17 85
1521.26 85
1521.35 82
1521.44 78
1521.53 72
1521.62 63
1521.71 55
1521.80 46
1521.89 38
1521.98 32
1522.07 28
1522.16 26
1522.24 24
1522.33 24
1522.42 25
1522.51 25
1522.60 25
1522.69 23
1522.78 21
1522.87 19
1522.96 16
1523.05 13
1523.14 11
1523.23 10
1523.32 9
1523.40 8
1523.49 8
1523.58 7
1523.67 7
1523.76 7
1523.85 8
1523.94 11
1524.03 15
1524.12 21
1524.21 27
1524.30 33
1524.39 38
1524.48 41
1524.57 43
1524.65 43
1524.74 43
1524.83 41
1524.92 39
1525.01 37
1525.10 35
1525.19 33
1525.28 31
1525.37 30
1525.46 29
1525.55 27
1525.64 26
1525.73 24
1525.82 22
1525.90 21
1525.99 21
1526.08 22
1526.17 23
1526.26 25
1526.35 26
1526.44 25
1526.53 25
1526.62 24
1526.71 23
1526.80 24
1526.89 27
1526.98 30
1527.07 35
1527.16 39
1527.24 43
1527.33 45
1527.42 46
1527.51 46
1527.60 44
1527.69 40
1527.78 34
1527.87 28
1527.96 20
1528.05 13
1528.14 7
1528.23 3
1528.32 1
1528.41 2
1528.50 6
1528.59 13
1528.67 22
1528.76 33
1528.85 44
1528.94 54
1529.03 61
1529.12 65
1529.21 65
1529.30 62
1529.39 57
1529.48 52
1529.57 47
1529.66 44
1529.75 43
1529.84 42
1529.93 42
1530.02 41
1530.11 40
1530.19 38
1530.28 37
1530.37 38
1530.46 39
1530.55 41
1530.64 43
1530.73 45
1530.82 45
1530.91 45
1531.00 42
1531.09 38
1531.18 33
1531.27 28
1531.36 22
1531.45 16
1531.54 10
1531.63 5
1531.72 1
1531.81 0
1531.89 0
1531.98 0
1532.07 0
1532.16 0
1532.25 0
1532.34 0
1532.43 0
1532.52 3
1532.61 10
1532.70 19
1532.79 28
1532.88 36
1532.97 44
1533.06 50
1533.15 56
1533.24 60
1533.33 62
1533.42 64
1533.51 65
1533.60 65
1533.69 64
1533.77 62
1533.86 60
1533.95 58
1534.04 57
1534.13 56
1534.22 56
1534.31 56
1534.40 56
1534.49 56
1534.58 55
1534.67 54
1534.76 52
1534.85 49
1534.94 47
1535.03 44
1535.12 42
1535.21 41
1535.30 39
1535.39 39
1535.48 40
1535.57 41
1535.66 44
1535.75 48
1535.84 52
1535.92 56
1536.01 60
1536.10 62
1536.19 63
1536.28 62
1536.37 60
1536.46 57
1536.55 53
1536.64 49
1536.73 46
1536.82 44
1536.91 44
1537.00 45
1537.09 47
1537.18 50
1537.27 53
1537.36 56
1537.45 59
1537.54 61
1537.63 64
1537.72 66
1537.81 67
1537.90 69
1537.99 70
1538.08 71
1538.17 72
1538.26 74
1538.35 76
1538.43 79
1538.52 82
1538.61 85
1538.70 87
1538.79 88
1538.88 89
1538.97 88
1539.06 87
1539.15 86
1539.24 85
1539.33 85
1539.42 84
1539.51 82
1539.60 79
1539.69 76
1539.78 71
1539.87 68
1539.96 65
1540.05 64
1540.14 65
1540.23 68
1540.32 74
1540.41 81
1540.50 89
1540.59 97
1540.68 105
1540.77 113
1540.86 119
1540.95 125
1541.04 131
1541.13 136
1541.22 142
1541.31 149
1541.40 157
1541.49 166
1541.58 176
1541.67 187
1541.75 197
1541.84 208
1541.93 220
1542.02 231
1542.11 242
1542.20 251
1542.29 259
1542.38 262
1542.47 263
1542.56 259
1542.65 253
1542.74 247
1542.83 241
1542.92 237
1543.01 236
1543.10 238
1543.19 242
1543.28 248
1543.37 254
1543.46 261
1543.55 270
1543.64 281
1543.73 295
1543.82 312
1543.91 331
1544.00 351
1544.09 369
1544.18 385
1544.27 397
1544.36 404
1544.45 407
1544.54 408
1544.63 408
1544.72 410
1544.81 415
1544.90 424
1544.99 436
1545.08 450
1545.17 464
1545.26 477
1545.35 487
1545.44 492
1545.53 493
1545.62 490
1545.71 484
1545.80 475
1545.89 465
1545.98 456
1546.07 446
1546.16 437
1546.25 428
1546.34 419
1546.43 410
1546.52 400
1546.61 391
1546.70 381
1546.79 371
1546.88 362
1546.97 353
1547.06 344
1547.15 336
1547.24 327
1547.33 320
1547.42 313
1547.51 307
1547.60 302
1547.69 297
1547.78 292
1547.87 287
1547.96 280
1548.05 273
1548.14 266
1548.23 258
1548.32 251
1548.41 245
1548.50 239
1548.59 235
1548.68 231
1548.77 229
1548.86 228
1548.95 228
1549.04 228
1549.13 229
1549.22 230
1549.31 229
1549.40 228
1549.49 224
1549.58 218
1549.67 211
1549.76 202
1549.85 193
1549.94 185
1550.03 177
1550.12 171
1550.21 166
1550.30 162
1550.39 157
1550.48 151
1550.57 145
1550.66 139
1550.75 134
1550.84 131
1550.93 130
1551.02 132
1551.11 135
1551.20 138
1551.29 139
1551.38 139
1551.47 135
1551.56 130
1551.65 122
1551.74 113
1551.83 103
1551.92 94
1552.01 85
1552.10 78
1552.19 73
1552.28 69
1552.37 67
1552.46 67
1552.55 67
1552.64 69
1552.73 70
1552.82 71
1552.91 71
1553.00 70
1553.09 70
1553.18 69
1553.27 69
1553.36 71
1553.45 73
1553.54 75
1553.63 78
1553.72 79
1553.81 78
1553.90 75
1553.99 70
1554.08 63
1554.17 57
1554.26 52
1554.35 50
1554.44 51
1554.53 56
1554.62 63
1554.71 72
1554.80 81
1554.89 88
1554.98 94
1555.07 99
1555.16 103
1555.25 108
1555.34 113
1555.43 119
1555.52 125
1555.61 130
1555.70 134
1555.79 136
1555.88 137
1555.97 135
1556.06 132
1556.15 128
1556.24 123
1556.33 118
1556.42 112
1556.51 105
1556.60 97
1556.70 90
1556.79 83
1556.88 77
1556.97 73
1557.06 71
1557.15 71
1557.24 72
1557.33 74
1557.42 76
1557.51 79
1557.60 83
1557.69 88
1557.78 93
1557.87 99
1557.96 106
1558.05 114
1558.14 121
1558.23 128
1558.32 134
1558.41 138
1558.50 139
1558.59 138
1558.68 135
1558.77 131
1558.86 126
1558.95 123
1559.04 120
1559.13 119
1559.22 119
1559.31 120
1559.40 121
1559.49 120
1559.58 118
1559.67 115
1559.76 111
1559.85 106
1559.94 101
1560.03 96
1560.13 91
1560.22 86
1560.31 82
1560.40 80
1560.49 79
1560.58 81
1560.67 84
1560.76 90
1560.85 97
1560.94 105
1561.03 112
1561.12 116
1561.21 117
1561.30 114
1561.39 108
1561.48 100
1561.57 90
1561.66 81
1561.75 73
1561.84 66
1561.93 61
1562.02 57
1562.11 54
1562.20 52
1562.29 50
1562.38 50
1562.47 50
1562.56 52
1562.66 55
1562.75 59
1562.84 62
1562.93 64
1563.02 66
1563.11 67
1563.20 68
1563.29 69
1563.38 72
1563.47 75
1563.56 79
1563.65 83
1563.74 86
1563.83 88
1563.92 88
1564.01 86
1564.10 83
1564.19 79
1564.28 75
1564.37 71
1564.46 69
1564.55 67
1564.64 66
1564.73 67
1564.83 69
1564.92 72
1565.01 78
1565.10 85
1565.19 93
1565.28 103
1565.37 113
1565.46 122
1565.55 129
1565.64 135
1565.73 140
1565.82 144
1565.91 149
1566.00 154
1566.09 161
1566.18 169
1566.27 177
1566.36 185
1566.45 193
1566.54 200
1566.63 206
1566.73 212
1566.82 219
1566.91 225
1567.00 232
1567.09 240
1567.18 248
1567.27 257
1567.36 267
1567.45 277
1567.54 290
1567.63 303
1567.72 318
1567.81 333
1567.90 349
1567.99 365
1568.08 381
1568.17 397
1568.26 413
1568.35 431
1568.45 450
1568.54 471
1568.63 497
1568.72 526
1568.81 560
1568.90 596
1568.99 634
1569.08 672
1569.17 708
1569.26 740
1569.35 768
1569.44 793
1569.53 815
1569.62 836
1569.71 858
1569.80 882
1569.89 909
1569.99 940
1570.08 974
1570.17 1009
1570.26 1043
1570.35 1076
1570.44 1105
1570.53 1132
1570.62 1156
1570.71 1179
1570.80 1203
1570.89 1228
1570.98 1256
1571.07 1286
1571.16 1317
1571.25 1349
1571.34 1379
1571.44 1406
1571.53 1429
1571.62 1447
1571.71 1462
1571.80 1472
1571.89 1478
1571.98 1482
1572.07 1484
1572.16 1484
1572.25 1483
1572.34 1479
1572.43 1473
1572.52 1463
1572.61 1451
1572.70 1435
1572.80 1416
1572.89 1396
1572.98 1374
1573.07 1352
1573.16 1329
1573.25 1306
1573.34 1282
1573.43 1259
1573.52 1236
1573.61 1213
1573.70 1191
1573.79 1171
1573.88 1153
1573.97 1137
1574.07 1122
1574.16 1108
1574.25 1093
1574.34 1078
1574.43 1061
1574.52 1041
1574.61 1019
1574.70 995
1574.79 970
1574.88 945
1574.97 921
1575.06 897
1575.15 875
1575.24 854
1575.34 834
1575.43 814
1575.52 795
1575.61 774
1575.70 753
1575.79 731
1575.88 709
1575.97 687
1576.06 665
1576.15 644
1576.24 625
1576.33 607
1576.42 591
1576.52 576
1576.61 563
1576.70 551
1576.79 540
1576.88 529
1576.97 517
1577.06 504
1577.15 491
1577.24 478
1577.33 465
1577.42 453
1577.51 443
1577.61 435
1577.70 428
1577.79 422
1577.88 416
1577.97 409
1578.06 402
1578.15 393
1578.24 383
1578.33 372
1578.42 361
1578.51 350
1578.60 339
1578.70 328
1578.79 318
1578.88 307
1578.97 296
1579.06 284
1579.15 273
1579.24 263
1579.33 255
1579.42 250
1579.51 247
1579.60 246
1579.70 247
1579.79 250
1579.88 253
1579.97 255
1580.06 256
1580.15 255
1580.24 254
1580.33 252
1580.42 248
1580.51 244
1580.60 239
1580.69 232
1580.79 225
1580.88 216
1580.97 206
1581.06 196
1581.15 186
1581.24 179
1581.33 173
1581.42 170
1581.51 169
1581.60 171
1581.70 174
1581.79 177
1581.88 180
1581.97 182
1582.06 182
1582.15 182
1582.24 180
1582.33 178
1582.42 177
1582.51 176
1582.60 177
1582.70 180
1582.79 182
1582.88 184
1582.97 185
1583.06 185
1583.15 182
1583.24 179
1583.33 174
1583.42 170
1583.51 167
1583.61 166
1583.70 166
1583.79 167
1583.88 169
1583.97 171
1584.06 173
1584.15 173
1584.24 173
1584.33 173
1584.42 172
1584.52 170
1584.61 168
1584.70 165
1584.79 161
1584.88 156
1584.97 149
1585.06 142
1585.15 134
1585.24 126
1585.33 119
1585.43 112
1585.52 107
1585.61 103
1585.70 100
1585.79 98
1585.88 98
1585.97 100
1586.06 103
1586.15 107
1586.25 113
1586.34 120
1586.43 127
1586.52 133
1586.61 138
1586.70 141
1586.79 142
1586.88 140
1586.97 136
1587.07 131
1587.16 125
1587.25 120
1587.34 117
1587.43 115
1587.52 115
1587.61 118
1587.70 122
1587.79 128
1587.89 134
1587.98 140
1588.07 146
1588.16 150
1588.25 152
1588.34 152
1588.43 149
1588.52 145
1588.61 139
1588.71 134
1588.80 129
1588.89 125
1588.98 122
1589.07 121
1589.16 121
1589.25 122
1589.34 122
1589.43 123
1589.53 122
1589.62 122
1589.71 120
1589.80 119
1589.89 119
1589.98 119
1590.07 121
1590.16 123
1590.26 126
1590.35 130
1590.44 134
1590.53 138
1590.62 142
1590.71 144
1590.80 147
1590.89 149
1590.98 151
1591.08 155
1591.17 159
1591.26 165
1591.35 171
1591.44 176
1591.53 181
1591.62 185
1591.71 187
1591.81 188
1591.90 189
1591.99 190
1592.08 193
1592.17 196
1592.26 202
1592.35 208
1592.44 214
1592.54 220
1592.63 225
1592.72 228
1592.81 230
1592.90 230
1592.99 228
1593.08 223
1593.17 218
1593.27 210
1593.36 203
1593.45 196
1593.54 192
1593.63 190
1593.72 190
1593.81 194
1593.90 199
1594.00 207
1594.09 215
1594.18 222
1594.27 228
1594.36 233
1594.45 235
1594.54 235
1594.64 233
1594.73 230
1594.82 226
1594.91 221
1595.00 217
1595.09 211
1595.18 204
1595.27 195
1595.37 185
1595.46 173
1595.55 161
1595.64 150
1595.73 142
1595.82 136
1595.91 133
1596.01 133
1596.10 134
1596.19 134
1596.28 134
1596.37 132
1596.46 130
1596.55 126
1596.64 123
1596.74 121
1596.83 120
1596.92 120
1597.01 121
1597.10 121
1597.19 121
1597.28 119
1597.38 116
1597.47 113
1597.56 109
1597.65 106
1597.74 104
1597.83 103
1597.92 103
1598.02 103
1598.11 102
1598.20 101
1598.29 98
1598.38 94
1598.47 89
1598.56 84
1598.66 80
1598.75 77
1598.84 76
1598.93 75
1599.02 75
1599.11 76
1599.20 76
1599.30 76
1599.39 75
1599.48 74
1599.57 72
1599.66 70
1599.75 68
1599.84 67
1599.94 66
1600.03 65
1600.12 65
1600.21 67
1600.30 68
1600.39 70
1600.48 71
1600.58 70
1600.67 68
1600.76 64
1600.85 59
1600.94 53
1601.03 48
1601.13 44
1601.22 43
1601.31 43
1601.40 46
1601.49 50
1601.58 55
1601.67 59
1601.77 63
1601.86 65
1601.95 65
1602.04 65
1602.13 63
1602.22 61
1602.31 61
1602.41 62
1602.50 66
1602.59 73
1602.68 80
1602.77 89
1602.86 98
1602.96 106
1603.05 114
1603.14 119
1603.23 123
1603.32 126
1603.41 127
1603.51 126
1603.60 124
1603.69 120
1603.78 115
1603.87 112
1603.96 110
1604.05 110
1604.15 113
1604.24 119
1604.33 125
1604.42 130
1604.51 134
1604.60 136
1604.70 135
1604.79 133
1604.88 130
1604.97 127
1605.06 125
1605.15 124
1605.25 123
1605.34 123
1605.43 122
1605.52 122
1605.61 123
1605.70 126
1605.80 131
1605.89 139
1605.98 149
1606.07 159
1606.16 168
1606.25 174
1606.35 176
1606.44 174
1606.53 170
1606.62 166
1606.71 163
1606.80 164
1606.89 169
1606.99 179
1607.08 192
1607.17 206
1607.26 218
1607.35 227
1607.45 232
1607.54 233
1607.63 232
1607.72 230
1607.81 229
1607.90 230
1608.00 234
1608.09 239
1608.18 248
1608.27 257
1608.36 267
1608.45 276
1608.55 284
1608.64 290
1608.73 293
1608.82 293
1608.91 291
1609.00 287
1609.10 283
1609.19 280
1609.28 277
1609.37 276
1609.46 276
1609.55 276
1609.65 276
1609.74 277
1609.83 277
1609.92 277
1610.01 278
1610.10 280
1610.20 283
1610.29 286
1610.38 289
1610.47 292
1610.56 295
1610.66 297
1610.75 299
1610.84 302
1610.93 304
1611.02 305
1611.11 305
1611.21 304
1611.30 301
1611.39 297
1611.48 292
1611.57 287
1611.67 282
1611.76 277
1611.85 273
1611.94 270
1612.03 266
1612.12 262
1612.22 258
1612.31 255
1612.40 253
1612.49 253
1612.58 252
1612.68 253
1612.77 252
1612.86 250
1612.95 246
1613.04 240
1613.13 231
1613.23 221
1613.32 210
1613.41 198
1613.50 187
1613.59 177
1613.69 170
1613.78 165
1613.87 163
1613.96 163
1614.05 164
1614.14 165
1614.24 165
1614.33 163
1614.42 159
1614.51 154
1614.60 147
1614.70 140
1614.79 133
1614.88 127
1614.97 123
1615.06 120
1615.16 118
1615.25 117
1615.34 116
1615.43 115
1615.52 113
1615.62 110
1615.71 106
1615.80 102
1615.89 98
1615.98 95
1616.07 92
1616.17 91
1616.26 92
1616.35 93
1616.44 94
1616.53 95
1616.63 95
1616.72 94
1616.81 94
1616.90 93
1616.99 93
1617.09 94
1617.18 96
1617.27 99
1617.36 101
1617.45 102
1617.55 103
1617.64 102
1617.73 100
1617.82 97
1617.91 93
1618.01 90
1618.10 87
1618.19 85
1618.28 83
1618.37 82
1618.47 80
1618.56 79
1618.65 77
1618.74 76
1618.83 74
1618.93 73
1619.02 71
1619.11 70
1619.20 69
1619.29 68
1619.39 68
1619.48 69
1619.57 70
1619.66 70
1619.75 71
1619.85 70
1619.94 68
1620.03 63
1620.12 57
1620.21 50
1620.31 42
1620.40 36
1620.49 32
1620.58 30
1620.67 31
1620.77 36
1620.86 42
1620.95 48
1621.04 53
1621.13 58
1621.23 60
1621.32 60
1621.41 57
1621.50 54
1621.60 50
1621.69 45
1621.78 41
1621.87 38
1621.96 37
1622.06 37
1622.15 39
1622.24 41
1622.33 44
1622.42 47
1622.52 50
1622.61 52
1622.70 53
1622.79 53
1622.88 52
1622.98 51
1623.07 49
1623.16 46
1623.25 42
1623.35 37
1623.44 33
1623.53 28
1623.62 25
1623.71 22
1623.81 21
1623.90 20
1623.99 20
1624.08 20
1624.17 20
1624.27 19
1624.36 17
1624.45 15
1624.54 12
1624.64 10
1624.73 8
1624.82 6
1624.91 6
1625.00 6
1625.10 8
1625.19 10
1625.28 15
1625.37 20
1625.47 25
1625.56 31
1625.65 36
1625.74 40
1625.83 42
1625.93 43
1626.02 42
1626.11 39
1626.20 36
1626.29 33
1626.39 29
1626.48 25
1626.57 22
1626.66 19
1626.76 17
1626.85 16
1626.94 16
1627.03 17
1627.13 18
1627.22 20
1627.31 20
1627.40 19
1627.49 17
1627.59 13
1627.68 9
1627.77 5
1627.86 2
1627.96 0
1628.05 0
1628.14 0
1628.23 0
1628.32 0
1628.42 0
1628.51 1
1628.60 3
1628.69 5
1628.79 7
1628.88 9
1628.97 9
1629.06 9
1629.15 7
1629.25 5
1629.34 3
1629.43 2
1629.52 3
1629.62 5
1629.71 9
1629.80 14
1629.89 19
1629.99 23
1630.08 27
1630.17 30
1630.26 32
1630.36 34
1630.45 35
1630.54 35
1630.63 34
1630.72 32
1630.82 29
1630.91 26
1631.00 25
1631.09 25
1631.19 27
1631.28 31
1631.37 38
1631.46 44
1631.56 51
1631.65 55
1631.74 56
1631.83 56
1631.93 54
1632.02 52
1632.11 51
1632.20 51
1632.29 52
1632.39 54
1632.48 55
1632.57 55
1632.66 54
1632.76 52
1632.85 49
1632.94 48
1633.03 47
1633.13 49
1633.22 52
1633.31 56
1633.40 60
1633.50 64
1633.59 65
1633.68 64
1633.77 62
1633.87 57
1633.96 52
1634.05 47
1634.14 42
1634.24 38
1634.33 34
1634.42 31
1634.51 27
1634.61 22
1634.70 18
1634.79 13
1634.88 10
1634.98 8
1635.07 7
1635.16 7
1635.25 8
1635.35 7
1635.44 6
1635.53 3
1635.62 0
1635.71 0
1635.81 0
1635.90 0
1635.99 0
1636.08 0
1636.18 0
1636.27 3
1636.36 8
1636.45 12
1636.55 14
1636.64 15
1636.73 16
1636.82 16
1636.92 15
1637.01 16
1637.10 16
1637.20 16
1637.29 16
1637.38 14
1637.47 12
1637.57 10
1637.66 7
1637.75 4
1637.84 3
1637.94 3
1638.03 5
1638.12 7
1638.21 10
1638.31 13
1638.40 16
1638.49 17
1638.58 17
1638.68 17
1638.77 17
1638.86 17
1638.95 17
1639.05 19
1639.14 20
1639.23 21
1639.32 22
1639.42 22
1639.51 21
1639.60 18
1639.69 15
1639.79 12
1639.88 9
1639.97 7
1640.06 7
1640.16 8
1640.25 11
1640.34 16
1640.44 22
1640.53 28
1640.62 34
1640.71 39
1640.81 42
1640.90 43
1640.99 42
1641.08 41
1641.18 39
1641.27 37
1641.36 35
1641.45 35
1641.55 35
1641.64 37
1641.73 39
1641.82 40
1641.92 41
1642.01 41
1642.10 38
1642.20 34
1642.29 29
1642.38 23
1642.47 16
1642.57 11
1642.66 7
1642.75 4
1642.84 3
1642.94 4
1643.03 6
1643.12 9
1643.22 13
1643.31 16
1643.40 19
1643.49 22
1643.59 25
1643.68 27
1643.77 29
1643.86 31
1643.96 33
1644.05 34
1644.14 35
1644.23 36
1644.33 37
1644.42 38
1644.51 39
1644.61 41
1644.70 44
1644.79 46
1644.88 48
1644.98 50
1645.07 50
1645.16 49
1645.26 47
1645.35 44
1645.44 39
1645.53 33
1645.63 27
1645.72 21
1645.81 16
1645.90 12
1646.00 11
1646.09 12
1646.18 15
1646.28 20
1646.37 27
1646.46 35
1646.55 42
1646.65 48
1646.74 52
1646.83 55
1646.93 56
1647.02 55
1647.11 52
1647.20 48
1647.30 44
1647.39 39
1647.48 36
1647.57 33
1647.67 31
1647.76 30
1647.85 29
1647.95 29
1648.04 28
1648.13 27
1648.22 25
1648.32 23
1648.41 21
1648.50 18
1648.60 15
1648.69 12
1648.78 8
1648.87 5
1648.97 3
1649.06 1
1649.15 0
1649.25 0
1649.34 0
1649.43 1
1649.52 3
1649.62 5
1649.71 7
1649.80 10
1649.90 13
1649.99 16
1650.08 20
1650.17 23
1650.27 26
1650.36 28
1650.45 29
1650.55 29
1650.64 28
1650.73 28
1650.83 29
1650.92 32
1651.01 36
1651.10 43
1651.20 50
1651.29 57
1651.38 63
1651.48 68
1651.57 70
1651.66 69
1651.75 67
1651.85 63
1651.94 59
1652.03 56
1652.13 52
1652.22 49
1652.31 46
1652.41 43
1652.50 39
1652.59 35
1652.68 32
1652.78 28
1652.87 25
1652.96 23
1653.06 21
1653.15 19
1653.24 16
1653.33 12
1653.43 7
1653.52 2
1653.61 0
1653.71 0
1653.80 0
1653.89 0
1653.99 0
1654.08 0
1654.17 0
1654.26 0
1654.36 1
1654.45 5
1654.54 10
1654.64 15
1654.73 21
1654.82 26
1654.92 31
1655.01 35
1655.10 38
1655.20 39
1655.29 40
1655.38 39
1655.47 38
1655.57 35
1655.66 33
1655.75 30
1655.85 29
1655.94 27
1656.03 26
1656.13 26
1656.22 26
1656.31 26
1656.40 26
1656.50 26
1656.59 25
1656.68 24
1656.78 22
1656.87 19
1656.96 16
1657.06 14
1657.15 13
1657.24 12
1657.34 13
1657.43 15
1657.52 17
1657.62 19
1657.71 20
1657.80 21
1657.89 20
1657.99 20
1658.08 19
1658.17 17
1658.27 16
1658.36 15
1658.45 14
1658.55 13
1658.64 12
1658.73 13
1658.83 15
1658.92 18
1659.01 22
1659.11 27
1659.20 32
1659.29 37
1659.38 42
1659.48 46
1659.57 50
1659.66 55
1659.76 59
1659.85 65
1659.94 71
1660.04 77
1660.13 81
1660.22 85
1660.32 87
1660.41 88
1660.50 88
1660.60 87
1660.69 86
1660.78 86
1660.88 86
1660.97 87
1661.06 89
1661.15 92
1661.25 95
1661.34 97
1661.43 99
1661.53 98
1661.62 97
1661.71 94
1661.81 90
1661.90 86
1661.99 83
1662.09 80
1662.18 79
1662.27 77
1662.37 75
1662.46 73
1662.55 69
1662.65 65
1662.74 59
1662.83 54
1662.93 49
1663.02 44
1663.11 41
1663.21 38
1663.30 36
1663.39 36
1663.49 37
1663.58 38
1663.67 40
1663.77 43
1663.86 44
1663.95 44
1664.05 43
1664.14 40
1664.23 36
1664.33 33
1664.42 30
1664.51 30
1664.61 31
1664.70 33
1664.79 37
1664.89 41
1664.98 45
1665.07 49
1665.17 51
1665.26 53
1665.35 56
1665.45 58
1665.54 61
1665.63 64
1665.73 66
1665.82 67
1665.91 66
1666.01 64
1666.10 61
1666.19 57
1666.29 53
1666.38 49
1666.47 46
1666.57 43
1666.66 40
1666.75 37
1666.85 36
1666.94 36
1667.03 37
1667.13 40
1667.22 43
1667.31 47
1667.41 50
1667.50 52
1667.59 54
1667.69 54
1667.78 54
1667.87 52
1667.97 50
1668.06 47
1668.15 44
1668.25 41
1668.34 38
1668.43 36
1668.53 36
1668.62 36
1668.71 37
1668.81 38
1668.90 38
1668.99 36
1669.09 34
1669.18 31
1669.27 27
1669.37 24
1669.46 22
1669.55 21
1669.65 21
1669.74 23
1669.83 24
1669.93 25
1670.02 25
1670.11 24
1670.21 21
1670.30 17
1670.40 12
1670.49 8
1670.58 4
1670.68 2
1670.77 2
1670.86 5
1670.96 9
1671.05 14
1671.14 20
1671.24 25
1671.33 29
1671.42 31
1671.52 32
1671.61 33
1671.70 32
1671.80 31
1671.89 29
1671.98 27
1672.08 25
1672.17 23
1672.27 22
1672.36 21
1672.45 20
1672.55 20
1672.64 21
1672.73 21
1672.83 20
1672.92 19
1673.01 17
1673.11 15
1673.20 12
1673.29 9
1673.39 7
1673.48 5
1673.57 5
1673.67 6
1673.76 9
1673.86 13
1673.95 19
1674.04 26
1674.14 32
1674.23 38
1674.32 41
1674.42 42
1674.51 42
1674.60 40
1674.70 38
1674.79 36
1674.88 36
1674.98 36
1675.07 38
1675.17 40
1675.26 44
1675.35 49
1675.45 55
1675.54 62
1675.63 70
1675.73 79
1675.82 86
1675.91 91
1676.01 93
1676.10 91
1676.20 85
1676.29 78
1676.38 69
1676.48 62
1676.57 57
1676.66 54
1676.76 55
1676.85 57
1676.94 60
1677.04 63
1677.13 64
1677.23 64
1677.32 62
1677.41 58
1677.51 54
1677.60 48
1677.69 43
1677.79 38
1677.88 33
1677.97 30
1678.07 28
1678.16 27
1678.26 26
1678.35 26
1678.44 25
1678.54 23
1678.63 19
1678.72 14
1678.82 9
1678.91 6
1679.01 3
1679.10 2
1679.19 3
1679.29 4
1679.38 5
1679.47 6
1679.57 7
1679.66 8
1679.75 8
1679.85 9
1679.94 9
1680.04 8
1680.13 7
1680.22 6
1680.32 4
1680.41 2
1680.50 1
1680.60 1
1680.69 3
1680.79 5
1680.88 8
1680.97 12
1681.07 16
1681.16 21
1681.25 27
1681.35 34
1681.44 41
1681.54 48
1681.63 54
1681.72 58
1681.82 61
1681.91 62
1682.01 61
1682.10 59
1682.19 57
1682.29 54
1682.38 52
1682.47 49
1682.57 46
1682.66 44
1682.76 43
1682.85 42
1682.94 41
1683.04 41
1683.13 40
1683.22 37
1683.32 33
1683.41 28
1683.51 21
1683.60 13
1683.69 5
1683.79 0
1683.88 0
1683.98 0
1684.07 0
1684.16 0
1684.26 0
1684.35 0
1684.44 0
1684.54 3
1684.63 8
1684.73 12
1684.82 14
1684.91 16
1685.01 19
1685.10 21
1685.20 24
1685.29 27
1685.38 30
1685.48 32
1685.57 33
1685.66 33
1685.76 32
1685.85 30
1685.95 27
1686.04 25
1686.13 22
1686.23 20
1686.32 18
1686.42 17
1686.51 18
1686.60 19
1686.70 21
1686.79 23
1686.89 24
1686.98 24
1687.07 22
1687.17 21
1687.26 20
1687.36 21
1687.45 23
1687.54 26
1687.64 30
1687.73 35
1687.83 40
1687.92 44
1688.01 47
1688.11 49
1688.20 49
1688.30 47
1688.39 42
1688.48 34
1688.58 26
1688.67 17
1688.76 10
1688.86 4
1688.95 2
1689.05 2
1689.14 6
1689.23 12
1689.33 20
1689.42 28
1689.52 37
1689.61 45
1689.70 51
1689.80 56
1689.89 59
1689.99 61
1690.08 62
1690.17 63
1690.27 63
1690.36 63
1690.46 63
1690.55 62
1690.65 59
1690.74 55
1690.83 49
1690.93 43
1691.02 37
1691.12 32
1691.21 27
1691.30 24
1691.40 22
1691.49 20
1691.59 20
1691.68 22
1691.77 24
1691.87 28
1691.96 32
1692.06 37
1692.15 42
1692.24 45
1692.34 47
1692.43 47
1692.53 46
1692.62 44
1692.71 42
1692.81 40
1692.90 39
1693.00 39
1693.09 38
1693.18 38
1693.28 37
1693.37 35
1693.47 32
1693.56 29
1693.66 26
1693.75 24
1693.84 24
1693.94 27
1694.03 31
1694.13 36
1694.22 41
1694.31 46
1694.41 49
1694.50 49
1694.60 47
1694.69 44
1694.79 39
1694.88 34
1694.97 29
1695.07 25
1695.16 22
1695.26 20
1695.35 19
1695.44 18
1695.54 20
1695.63 23
1695.73 28
1695.82 34
1695.91 41
1696.01 48
1696.10 54
1696.20 59
1696.29 60
1696.39 60
1696.48 58
1696.57 55
1696.67 51
1696.76 48
1696.86 44
1696.95 41
1697.05 36
1697.14 31
1697.23 25
1697.33 19
1697.42 14
1697.52 10
1697.61 8
1697.70 8
1697.80 9
1697.89 12
1697.99 14
1698.08 15
1698.18 14
1698.27 12
1698.36 9
1698.46 4
1698.55 0
1698.65 0
1698.74 0
1698.84 0
1698.93 0
1699.02 0
1699.12 0
1699.21 0
1699.31 0
1699.40 3
1699.50 7
1699.59 10
1699.68 12
1699.78 14
1699.87 16
1699.97 17
1700.06 19
1700.16 21
1700.25 25
1700.34 31
1700.44 37
1700.53 44
1700.63 52
1700.72 58
1700.82 63
1700.91 66
1701.00 68
1701.10 69
1701.19 69
1701.29 69
1701.38 70
1701.48 71
1701.57 74
1701.66 75
1701.76 76
1701.85 75
1701.95 72
1702.04 66
1702.14 59
1702.23 49
1702.33 39
1702.42 31
1702.51 24
1702.61 19
1702.70 18
1702.80 20
1702.89 24
1702.99 29
1703.08 34
1703.17 39
1703.27 41
1703.36 42
1703.46 43
1703.55 43
1703.65 43
1703.74 44
1703.84 46
1703.93 48
1704.02 49
1704.12 49
1704.21 47
1704.31 46
1704.40 44
1704.50 44
1704.59 45
1704.69 48
1704.78 52
1704.87 56
1704.97 59
1705.06 63
1705.16 68
1705.25 73
1705.35 80
1705.44 87
1705.53 94
1705.63 100
1705.72 104
1705.82 105
1705.91 102
1706.01 97
1706.10 90
1706.20 81
1706.29 72
1706.39 63
1706.48 53
1706.57 43
1706.67 33
1706.76 25
1706.86 18
1706.95 15
1707.05 14
1707.14 15
1707.24 18
1707.33 22
1707.42 25
1707.52 27
1707.61 28
1707.71 28
1707.80 29
1707.90 30
1707.99 31
1708.09 32
1708.18 33
1708.28 34
1708.37 34
1708.46 33
1708.56 32
1708.65 30
1708.75 28
1708.84 26
1708.94 25
1709.03 24
1709.13 25
1709.22 27
1709.31 31
1709.41 35
1709.50 40
1709.60 45
1709.69 48
1709.79 50
1709.88 51
1709.98 50
1710.07 49
1710.17 48
1710.26 46
1710.36 44
1710.45 42
1710.54 39
1710.64 36
1710.73 34
1710.83 32
1710.92 31
1711.02 31
1711.11 31
1711.21 32
1711.30 32
1711.40 31
1711.49 29
1711.58 26
1711.68 23
1711.77 22
1711.87 22
1711.96 24
1712.06 28
1712.15 33
1712.25 38
1712.34 43
1712.44 46
1712.53 49
1712.63 51
1712.72 52
1712.82 52
1712.91 53
1713.00 55
1713.10 56
1713.19 57
1713.29 58
1713.38 58
1713.48 59
1713.57 59
1713.67 59
1713.76 59
1713.86 57
1713.95 54
1714.05 50
1714.14 45
1714.24 39
1714.33 35
1714.42 34
1714.52 36
1714.61 41
1714.71 48
1714.80 57
1714.90 66
1714.99 73
1715.09 79
1715.18 83
1715.28 83
1715.37 82
1715.47 78
1715.56 73
1715.66 65
1715.75 56
1715.85 47
1715.94 39
1716.03 32
1716.13 27
1716.22 26
1716.32 27
1716.41 30
1716.51 34
1716.60 38
1716.70 41
1716.79 43
1716.89 43
1716.98 42
1717.08 41
1717.17 39
1717.27 39
1717.36 39
1717.46 40
1717.55 41
1717.65 42
1717.74 41
1717.84 40
1717.93 38
1718.02 35
1718.12 32
1718.21 28
1718.31 25
1718.40 21
1718.50 17
1718.59 14
1718.69 11
1718.78 8
1718.88 5
1718.97 4
1719.07 3
1719.16 3
1719.26 2
1719.35 2
1719.45 1
1719.54 0
1719.64 0
1719.73 0
1719.83 0
1719.92 0
1720.02 0
1720.11 0
1720.21 0
1720.30 3
1720.40 7
1720.49 11
1720.59 16
1720.68 21
1720.77 26
1720.87 31
1720.96 35
1721.06 38
1721.15 40
1721.25 41
1721.34 40
1721.44 38
1721.53 34
1721.63 28
1721.72 21
1721.82 15
1721.91 10
1722.01 7
1722.10 8
1722.20 12
1722.29 19
1722.39 28
1722.48 36
1722.58 43
1722.67 48
1722.77 50
1722.86 50
1722.96 50
1723.05 50
1723.15 51
1723.24 54
1723.34 57
1723.43 61
1723.53 64
1723.62 65
1723.72 64
1723.81 61
1723.91 57
1724.00 52
1724.10 49
1724.19 47
1724.29 48
1724.38 50
1724.48 54
1724.57 59
1724.67 65
1724.76 72
1724.86 78
1724.95 85
1725.05 90
1725.14 93
1725.24 94
1725.33 92
1725.43 89
1725.52 85
1725.62 81
1725.71 78
1725.81 77
1725.90 79
1726.00 82
1726.09 86
1726.19 90
1726.28 93
1726.38 95
1726.47 96
1726.57 98
1726.66 100
1726.76 102
1726.85 105
1726.95 105
1727.04 103
1727.14 98
1727.23 90
1727.33 79
1727.42 67
1727.52 55
1727.61 45
1727.71 38
1727.80 34
1727.90 33
1727.99 34
1728.09 37
1728.18 41
1728.28 45
1728.37 49
1728.47 52
1728.56 54
1728.66 55
1728.75 56
1728.85 57
1728.94 57
1729.04 57
1729.13 58
1729.23 58
1729.32 57
1729.42 56
1729.51 53
1729.61 50
1729.70 46
1729.80 42
1729.89 37
1729.99 34
1730.08 30
1730.18 28
1730.28 26
1730.37 24
1730.47 22
1730.56 20
1730.66 17
1730.75 15
1730.85 12
1730.94 9
1731.04 6
1731.13 3
1731.23 1
1731.32 0
1731.42 0
1731.51 1
1731.61 3
1731.70 6
1731.80 9
1731.89 12
1731.99 15
1732.08 16
1732.18 17
1732.27 17
1732.37 17
1732.46 17
1732.56 17
1732.65 17
1732.75 17
1732.84 17
1732.94 17
1733.04 18
1733.13 19
1733.23 20
1733.32 22
1733.42 25
1733.51 28
1733.61 30
1733.70 31
1733.80 30
1733.89 28
1733.99 25
1734.08 21
1734.18 17
1734.27 15
1734.37 14
1734.46 14
1734.56 16
1734.65 19
1734.75 22
1734.84 25
1734.94 28
1735.03 30
1735.13 32
1735.23 33
1735.32 34
1735.42 34
1735.51 34
1735.61 32
1735.70 30
1735.80 27
1735.89 25
1735.99 22
1736.08 19
1736.18 16
1736.27 13
1736.37 11
1736.46 8
1736.56 6
1736.65 4
1736.75 2
1736.85 1
1736.94 1
1737.04 1
1737.13 2
1737.23 3
1737.32 6
1737.42 9
1737.51 13
1737.61 19
1737.70 24
1737.80 30
1737.89 35
1737.99 40
1738.08 44
1738.18 48
1738.28 52
1738.37 55
1738.47 57
1738.56 57
1738.66 56
1738.75 54
1738.85 51
1738.94 48
1739.04 46
1739.13 43
1739.23 42
1739.32 41
1739.42 40
1739.52 41
1739.61 41
1739.71 43
1739.80 46
1739.90 49
1739.99 52
1740.09 54
1740.18 55
1740.28 56
1740.37 55
1740.47 53
1740.56 52
1740.66 51
1740.76 50
1740.85 51
1740.95 51
1741.04 52
1741.14 53
1741.23 53
1741.33 52
1741.42 49
1741.52 45
1741.61 40
1741.71 34
1741.81 28
1741.90 23
1742.00 18
1742.09 16
1742.19 14
1742.28 12
1742.38 11
1742.47 9
1742.57 8
1742.66 7
1742.76 7
1742.86 8
1742.95 11
1743.05 16
1743.14 22
1743.24 28
1743.33 34
1743.43 39
1743.52 44
1743.62 47
1743.71 49
1743.81 51
1743.91 52
1744.00 53
1744.10 54
1744.19 56
1744.29 58
1744.38 60
1744.48 62
1744.57 63
1744.67 64
1744.77 64
1744.86 63
1744.96 61
1745.05 59
1745.15 56
1745.24 54
1745.34 52
1745.43 50
1745.53 50
1745.63 50
1745.72 52
1745.82 54
1745.91 58
1746.01 62
1746.10 67
1746.20 72
1746.29 76
1746.39 78
1746.49 79
1746.58 76
1746.68 71
1746.77 65
1746.87 58
1746.96 50
1747.06 43
1747.15 37
1747.25 32
1747.35 28
1747.44 26
1747.54 25
1747.63 25
1747.73 27
1747.82 30
1747.92 33
1748.02 37
1748.11 43
1748.21 48
1748.30 55
1748.40 63
1748.49 70
1748.59 77
1748.68 83
1748.78 87
1748.88 89
1748.97 88
1749.07 85
1749.16 80
1749.26 75
1749.35 70
1749.45 66
1749.55 64
1749.64 63
1749.74 64
1749.83 66
1749.93 69
1750.02 73
1750.12 76
1750.22 78
1750.31 80
1750.41 81
1750.50 82
1750.60 82
1750.69 83
1750.79 82
1750.88 82
1750.98 80
1751.08 78
1751.17 74
1751.27 68
1751.36 62
1751.46 55
1751.55 47
1751.65 40
1751.75 34
1751.84 30
1751.94 26
1752.03 25
1752.13 25
1752.22 26
1752.32 29
1752.42 31
1752.51 34
1752.61 36
1752.70 37
1752.80 38
1752.90 38
1752.99 37
1753.09 36
1753.18 34
1753.28 33
1753.37 31
1753.47 30
1753.57 29
1753.66 30
1753.76 31
1753.85 33
1753.95 34
1754.04 36
1754.14 36
1754.24 34
1754.33 31
1754.43 26
1754.52 20
1754.62 13
1754.71 6
1754.81 0
1754.91 0
1755.00 0
1755.10 0
1755.19 0
1755.29 0
1755.39 0
1755.48 0
1755.58 0
1755.67 4
1755.77 9
1755.86 14
1755.96 18
1756.06 23
1756.15 28
1756.25 32
1756.34 35
1756.44 37
1756.54 38
1756.63 37
1756.73 35
1756.82 33
1756.92 32
1757.01 33
1757.11 35
1757.21 39
1757.30 44
1757.40 49
1757.49 52
1757.59 52
1757.69 50
1757.78 46
1757.88 39
1757.97 33
1758.07 27
1758.17 23
1758.26 21
1758.36 20
1758.45 19
1758.55 19
1758.65 18
1758.74 17
1758.84 16
1758.93 15
1759.03 15
1759.12 17
1759.22 20
1759.32 24
1759.41 29
1759.51 33
1759.60 36
1759.70 39
1759.80 41
1759.89 42
1759.99 42
1760.08 42
1760.18 41
1760.28 41
1760.37 42
1760.47 43
1760.56 45
1760.66 48
1760.76 52
1760.85 55
1760.95 59
1761.04 62
1761.14 64
1761.24 64
1761.33 63
1761.43 59
1761.52 55
1761.62 51
1761.72 47
1761.81 44
1761.91 44
1762.00 44
1762.10 47
1762.20 50
1762.29 53
1762.39 56
1762.48 58
1762.58 60
1762.68 60
1762.77 60
1762.87 58
1762.96 55
1763.06 52
1763.16 49
1763.25 47
1763.35 48
1763.44 49
1763.54 52
1763.64 55
1763.73 56
1763.83 56
1763.92 52
1764.02 47
1764.12 41
1764.21 35
1764.31 32
1764.40 30
1764.50 31
1764.60 33
1764.69 35
1764.79 37
1764.88 38
1764.98 38
1765.08 39
1765.17 41
1765.27 46
1765.37 52
1765.46 59
1765.56 67
1765.65 73
1765.75 77
1765.85 78
1765.94 77
1766.04 74
1766.13 70
1766.23 66
1766.33 62
1766.42 59
1766.52 57
1766.61 55
1766.71 54
1766.81 52
1766.90 51
1767.00 50
1767.10 49
1767.19 48
1767.29 47
1767.38 45
1767.48 43
1767.58 41
1767.67 39
1767.77 39
1767.86 40
1767.96 43
1768.06 46
1768.15 49
1768.25 52
1768.35 54
1768.44 54
1768.54 54
1768.63 53
1768.73 51
1768.83 50
1768.92 49
1769.02 48
1769.12 47
1769.21 44
1769.31 41
1769.40 36
1769.50 31
1769.60 26
1769.69 22
1769.79 19
1769.88 18
1769.98 17
1770.08 18
1770.17 19
1770.27 20
1770.37 22
1770.46 24
1770.56 27
1770.65 30
1770.75 33
1770.85 36
1770.94 39
1771.04 42
1771.14 44
1771.23 46
1771.33 47
1771.42 46
1771.52 43
1771.62 39
1771.71 33
1771.81 26
1771.91 20
1772.00 15
1772.10 11
1772.19 9
1772.29 8
1772.39 7
1772.48 5
1772.58 3
1772.68 0
1772.77 0
1772.87 0
1772.97 0
1773.06 0
1773.16 0
1773.25 0
1773.35 0
1773.45 2
1773.54 5
1773.64 9
1773.74 13
1773.83 18
1773.93 25
1774.02 31
1774.12 37
1774.22 42
1774.31 44
1774.41 44
1774.51 42
1774.60 38
1774.70 34
1774.80 31
1774.89 30
1774.99 30
1775.08 33
1775.18 37
1775.28 42
1775.37 47
1775.47 52
1775.57 56
1775.66 60
1775.76 62
1775.86 63
1775.95 62
1776.05 60
1776.14 57
1776.24 53
1776.34 49
1776.43 46
1776.53 44
1776.63 43
1776.72 44
1776.82 47
1776.92 50
1777.01 54
1777.11 56
1777.20 57
1777.30 57
1777.40 55
1777.49 52
1777.59 49
1777.69 47
1777.78 45
1777.88 43
1777.98 41
1778.07 39
1778.17 38
1778.27 37
1778.36 37
1778.46 39
1778.56 41
1778.65 45
1778.75 50
1778.84 54
1778.94 57
1779.04 58
1779.13 58
1779.23 57
1779.33 55
1779.42 52
1779.52 49
1779.62 46
1779.71 44
1779.81 42
1779.91 41
1780.00 40
1780.10 41
1780.20 42
1780.29 44
1780.39 46
1780.48 48
1780.58 50
1780.68 51
1780.77 51
1780.87 51
1780.97 52
1781.06 53
1781.16 55
1781.26 57
1781.35 60
1781.45 61
1781.55 61
1781.64 60
1781.74 58
1781.84 56
1781.93 55
1782.03 55
1782.13 57
1782.22 60
1782.32 65
1782.42 70
1782.51 75
1782.61 79
1782.71 81
1782.80 82
1782.90 80
1782.99 76
1783.09 70
1783.19 63
1783.28 56
1783.38 48
1783.48 42
1783.57 37
1783.67 32
1783.77 29
1783.86 27
1783.96 24
1784.06 22
1784.15 19
1784.25 16
1784.35 15
1784.44 14
1784.54 14
1784.64 17
1784.73 20
1784.83 25
1784.93 30
1785.02 34
1785.12 38
1785.22 41
1785.31 43
1785.41 44
1785.51 45
1785.60 45
1785.70 46
1785.80 48
1785.89 50
1785.99 53
1786.09 56
1786.18 59
1786.28 62
1786.38 65
1786.47 67
1786.57 67
1786.67 67
1786.76 66
1786.86 64
1786.96 61
1787.05 58
1787.15 54
1787.25 50
1787.34 45
1787.44 42
1787.54 39
1787.63 38
1787.73 38
1787.83 38
1787.92 39
1788.02 41
1788.12 43
1788.21 44
1788.31 46
1788.41 46
1788.50 46
1788.60 45
1788.70 42
1788.79 38
1788.89 33
1788.99 29
1789.08 25
1789.18 23
1789.28 23
1789.37 24
1789.47 28
1789.57 32
1789.66 38
1789.76 43
1789.86 49
1789.96 53
1790.05 56
1790.15 58
1790.25 58
1790.34 55
1790.44 50
1790.54 44
1790.63 37
1790.73 31
1790.83 26
1790.92 23
1791.02 21
1791.12 21
1791.21 22
1791.31 24
1791.41 26
1791.50 27
1791.60 30
1791.70 32
1791.79 35
1791.89 39
1791.99 43
1792.08 49
1792.18 54
1792.28 60
1792.37 66
1792.47 71
1792.57 74
1792.67 75
1792.76 74
1792.86 72
1792.96 67
1793.05 63
1793.15 59
1793.25 56
1793.34 57
1793.44 61
1793.54 68
1793.63 77
1793.73 87
1793.83 97
1793.92 104
1794.02 107
1794.12 108
1794.22 105
1794.31 101
1794.41 96
1794.51 92
1794.60 88
1794.70 84
1794.80 81
1794.89 78
1794.99 73
1795.09 68
1795.18 63
1795.28 59
1795.38 56
1795.47 55
1795.57 56
1795.67 59
1795.77 63
1795.86 68
1795.96 72
1796.06 75
1796.15 77
1796.25 78
1796.35 77
1796.44 76
1796.54 75
1796.64 72
1796.74 69
1796.83 66
1796.93 63
1797.03 61
1797.12 60
1797.22 61
1797.32 63
1797.41 66
1797.51 69
1797.61 72
1797.70 75
1797.80 77
1797.90 78
1798.00 78
1798.09 78
1798.19 78
1798.29 77
1798.38 75
1798.48 72
1798.58 67
1798.67 61
1798.77 54
1798.87 48
1798.97 43
1799.06 39
1799.16 38
1799.26 38
1799.35 40
1799.45 42
1799.55 44
1799.64 46
1799.74 47
1799.84 48
1799.94 48
1800.03 47
1800.13 46
1800.23 43
1800.32 39
1800.42 35
1800.52 30
1800.62 25
1800.71 21
1800.81 17
1800.91 14
1801.00 13
1801.10 12
1801.20 12
1801.29 13
1801.39 14
1801.49 14
1801.59 15
1801.68 16
1801.78 16
1801.88 17
1801.97 18
1802.07 19
1802.17 21
1802.27 23
1802.36 27
1802.46 32
1802.56 38
1802.65 45
1802.75 53
1802.85 60
1802.95 65
1803.04 69
1803.14 70
1803.24 69
1803.33 67
1803.43 65
1803.53 63
1803.62 62
1803.72 63
1803.82 64
1803.92 67
1804.01 70
1804.11 73
1804.21 74
1804.30 75
1804.40 73
1804.50 68
1804.60 61
1804.69 53
1804.79 44
1804.89 35
1804.99 28
1805.08 23
1805.18 20
1805.28 19
1805.37 19
1805.47 19
1805.57 17
1805.67 14
1805.76 8
1805.86 1
1805.96 0
1806.05 0
1806.15 0
1806.25 0
1806.35 0
1806.44 0
1806.54 0
1806.64 0
1806.73 5
1806.83 10
1806.93 16
1807.03 21
1807.12 26
1807.22 31
1807.32 35
1807.42 38
1807.51 40
1807.61 42
1807.71 43
1807.80 45
1807.90 47
1808.00 49
1808.10 50
1808.19 50
1808.29 49
1808.39 47
1808.49 45
1808.58 43
1808.68 42
1808.78 43
1808.87 45
1808.97 49
1809.07 52
1809.17 54
1809.26 54
1809.36 51
1809.46 46
1809.56 39
1809.65 31
1809.75 25
1809.85 21
1809.94 21
1810.04 24
1810.14 29
1810.24 35
1810.33 41
1810.43 45
1810.53 47
1810.63 48
1810.72 48
1810.82 48
1810.92 48
1811.01 48
1811.11 48
1811.21 48
1811.31 47
1811.40 45
1811.50 43
1811.60 42
1811.70 40
1811.79 39
1811.89 38
1811.99 37
1812.09 35
1812.18 32
1812.28 27
1812.38 21
1812.48 15
1812.57 9
1812.67 4
1812.77 1
1812.86 0
1812.96 0
1813.06 2
1813.16 3
1813.25 5
1813.35 6
1813.45 7
1813.55 9
1813.64 11
1813.74 12
1813.84 14
1813.94 15
1814.03 15
1814.13 15
1814.23 15
1814.33 15
1814.42 16
1814.52 18
1814.62 20
1814.72 23
1814.81 25
1814.91 26
1815.01 26
1815.11 26
1815.20 25
1815.30 23
1815.40 21
1815.49 20
1815.59 18
1815.69 16
1815.79 15
1815.88 14
1815.98 13
1816.08 12
1816.18 11
1816.27 9
1816.37 6
1816.47 4
1816.57 2
1816.66 2
1816.76 3
1816.86 7
1816.96 14
1817.05 22
1817.15 30
1817.25 39
1817.35 45
1817.44 50
1817.54 53
1817.64 55
1817.74 55
1817.83 56
1817.93 58
1818.03 60
1818.13 64
1818.22 69
1818.32 74
1818.42 79
1818.52 83
1818.61 84
1818.71 83
1818.81 80
1818.91 75
1819.01 70
1819.10 65
1819.20 60
1819.30 56
1819.40 54
1819.49 51
1819.59 49
1819.69 47
1819.79 46
1819.88 45
1819.98 47
1820.08 51
1820.18 57
1820.27 64
1820.37 72
1820.47 79
1820.57 85
1820.66 88
1820.76 90
1820.86 90
1820.96 88
1821.05 86
1821.15 84
1821.25 81
1821.35 77
1821.44 72
1821.54 66
1821.64 60
1821.74 54
1821.84 48
1821.93 44
1822.03 41
1822.13 40
1822.23 40
1822.32 41
1822.42 42
1822.52 44
1822.62 45
1822.71 47
1822.81 48
1822.91 49
1823.01 49
1823.10 49
1823.20 47
1823.30 45
1823.40 42
1823.50 39
1823.59 35
1823.69 31
1823.79 28
1823.89 25
1823.98 23
1824.08 20
1824.18 17
1824.28 13
1824.37 8
1824.47 2
1824.57 0
1824.67 0
1824.77 0
1824.86 0
1824.96 0
1825.06 0
1825.16 0
1825.25 0
1825.35 3
1825.45 8
1825.55 14
1825.64 20
1825.74 26
1825.84 31
1825.94 35
1826.04 38
1826.13 40
1826.23 42
1826.33 43
1826.43 44
1826.52 45
1826.62 47
1826.72 49
1826.82 51
1826.92 54
1827.01 56
1827.11 59
1827.21 61
1827.31 64
1827.40 66
1827.50 69
1827.60 72
1827.70 75
1827.80 77
1827.89 78
1827.99 77
1828.09 74
1828.19 69
1828.28 63
1828.38 56
1828.48 48
1828.58 41
1828.68 36
1828.77 33
1828.87 31
1828.97 31
1829.07 33
1829.16 35
1829.26 38
1829.36 41
1829.46 44
1829.56 48
1829.65 51
1829.75 55
1829.85 60
1829.95 65
1830.04 69
1830.14 73
1830.24 75
1830.34 76
1830.44 76
1830.53 77
1830.63 78
1830.73 80
1830.83 84
1830.93 89
1831.02 93
1831.12 96
1831.22 97
1831.32 96
1831.42 92
1831.51 87
1831.61 82
1831.71 77
1831.81 73
1831.90 71
1832.00 70
1832.10 71
1832.20 72
1832.30 72
1832.39 72
1832.49 70
1832.59 67
1832.69 62
1832.79 57
1832.88 51
1832.98 46
1833.08 42
1833.18 39
1833.28 38
1833.37 38
1833.47 38
1833.57 38
1833.67 38
1833.76 38
1833.86 38
1833.96 40
1834.06 43
1834.16 48
1834.25 53
1834.35 59
1834.45 63
1834.55 64
1834.65 62
1834.74 57
1834.84 50
1834.94 42
1835.04 34
1835.14 28
1835.23 23
1835.33 20
1835.43 19
1835.53 19
1835.63 19
1835.72 19
1835.82 20
1835.92 21
1836.02 22
1836.12 25
1836.21 28
1836.31 32
1836.41 37
1836.51 42
1836.61 48
1836.70 53
1836.80 59
1836.90 64
1837.00 70
1837.10 76
1837.19 82
1837.29 86
1837.39 89
1837.49 89
1837.59 86
1837.68 81
1837.78 73
1837.88 64
1837.98 55
1838.08 46
1838.18 40
1838.27 37
1838.37 37
1838.47 39
1838.57 43
1838.67 48
1838.76 53
1838.86 57
1838.96 61
1839.06 63
1839.16 65
1839.25 66
1839.35 67
1839.45 68
1839.55 69
1839.65 70
1839.74 70
1839.84 69
1839.94 69
1840.04 68
1840.14 68
1840.24 68
1840.33 70
1840.43 72
1840.53 74
1840.63 74
1840.73 73
1840.82 68
1840.92 62
1841.02 53
1841.12 44
1841.22 35
1841.31 27
1841.41 23
1841.51 21
1841.61 21
1841.71 24
1841.81 28
1841.90 32
1842.00 36
1842.10 37
1842.20 37
1842.30 35
1842.39 32
1842.49 29
1842.59 25
1842.69 22
1842.79 19
1842.89 17
1842.98 16
1843.08 17
1843.18 18
1843.28 21
1843.38 24
1843.47 27
1843.57 29
1843.67 30
1843.77 29
1843.87 27
1843.97 25
1844.06 23
1844.16 22
1844.26 21
1844.36 20
1844.46 19
1844.55 18
1844.65 15
1844.75 13
1844.85 12
1844.95 13
1845.05 15
1845.14 18
1845.24 23
1845.34 28
1845.44 33
1845.54 37
1845.64 40
1845.73 42
1845.83 44
1845.93 44
1846.03 44
1846.13 43
1846.23 43
1846.32 42
1846.42 40
1846.52 39
1846.62 37
1846.72 36
1846.82 35
1846.91 35
1847.01 36
1847.11 37
1847.21 38
1847.31 38
1847.40 37
1847.50 33
1847.60 28
1847.70 23
1847.80 19
1847.90 16
1847.99 15
1848.09 16
1848.19 19
1848.29 21
1848.39 24
1848.49 25
1848.58 27
1848.68 27
1848.78 27
1848.88 27
1848.98 27
1849.08 26
1849.17 24
1849.27 23
1849.37 23
1849.47 24
1849.57 27
1849.67 32
1849.77 38
1849.86 44
1849.96 49
1850.06 52
1850.16 53
1850.26 52
1850.36 50
1850.45 48
1850.55 46
1850.65 45
1850.75 45
1850.85 46
1850.95 47
1851.04 48
1851.14 50
1851.24 52
1851.34 54
1851.44 55
1851.54 55
1851.63 54
1851.73 51
1851.83 47
1851.93 43
1852.03 39
1852.13 37
1852.23 38
1852.32 40
1852.42 45
1852.52 50
1852.62 55
1852.72 58
1852.82 58
1852.91 57
1853.01 53
1853.11 49
1853.21 43
1853.31 38
1853.41 34
1853.51 32
1853.60 30
1853.70 31
1853.80 32
1853.90 34
1854.00 36
1854.10 37
1854.19 37
1854.29 35
1854.39 32
1854.49 29
1854.59 26
1854.69 24
1854.79 23
1854.88 24
1854.98 26
1855.08 29
1855.18 31
1855.28 32
1855.38 31
1855.48 30
1855.57 29
1855.67 27
1855.77 25
1855.87 23
1855.97 22
1856.07 21
1856.16 20
1856.26 18
1856.36 16
1856.46 13
1856.56 10
1856.66 6
1856.76 1
1856.85 0
1856.95 0
1857.05 0
1857.15 0
1857.25 0
1857.35 0
1857.45 0
1857.54 1
1857.64 4
1857.74 6
1857.84 8
1857.94 10
1858.04 11
1858.14 14
1858.23 17
1858.33 21
1858.43 24
1858.53 27
1858.63 28
1858.73 29
1858.83 28
1858.93 27
1859.02 26
1859.12 25
1859.22 25
1859.32 25
1859.42 27
1859.52 30
1859.62 34
1859.71 38
1859.81 44
1859.91 49
1860.01 53
1860.11 55
1860.21 54
1860.31 51
1860.40 45
1860.50 38
1860.60 31
1860.70 25
1860.80 21
1860.90 19
1861.00 20
1861.10 23
1861.19 29
1861.29 36
1861.39 44
1861.49 51
1861.59 58
1861.69 64
1861.79 69
1861.88 72
1861.98 73
1862.08 73
1862.18 71
1862.28 67
1862.38 63
1862.48 58
1862.58 53
1862.67 49
1862.77 46
1862.87 44
1862.97 43
1863.07 42
1863.17 42
1863.27 41
1863.37 40
1863.46 38
1863.56 36
1863.66 32
1863.76 28
1863.86 23
1863.96 18
1864.06 14
1864.16 10
1864.25 6
1864.35 3
1864.45 1
1864.55 0
1864.65 0
1864.75 0
1864.85 0
1864.95 0
1865.04 0
1865.14 0
1865.24 0
1865.34 1
1865.44 6
1865.54 10
1865.64 14
1865.74 16
1865.83 18
1865.93 20
1866.03 22
1866.13 25
1866.23 28
1866.33 31
1866.43 34
1866.53 36
1866.63 36
1866.72 35
1866.82 32
1866.92 29
1867.02 26
1867.12 24
1867.22 21
1867.32 19
1867.42 18
1867.51 18
1867.61 18
1867.71 19
1867.81 20
1867.91 23
1868.01 25
1868.11 28
1868.21 29
1868.31 30
1868.40 29
1868.50 27
1868.60 24
1868.70 20
1868.80 16
1868.90 13
1869.00 11
1869.10 10
1869.20 10
1869.29 12
1869.39 14
1869.49 17
1869.59 21
1869.69 25
1869.79 28
1869.89 30
1869.99 32
1870.09 33
1870.18 33
1870.28 34
1870.38 36
1870.48 40
1870.58 46
1870.68 53
1870.78 61
1870.88 68
1870.98 74
1871.08 77
1871.17 78
1871.27 76
1871.37 73
1871.47 69
1871.57 65
1871.67 62
1871.77 60
1871.87 59
1871.97 59
1872.06 60
1872.16 62
1872.26 66
1872.36 70
1872.46 76
1872.56 83
1872.66 91
1872.76 98
1872.86 104
1872.96 107
1873.05 107
1873.15 104
1873.25 97
1873.35 87
1873.45 77
1873.55 67
1873.65 58
1873.75 50
1873.85 44
1873.95 39
1874.04 35
1874.14 31
1874.24 28
1874.34 24
1874.44 21
1874.54 19
1874.64 18
1874.74 17
1874.84 18
1874.94 20
1875.03 23
1875.13 25
1875.23 27
1875.33 27
1875.43 26
1875.53 24
1875.63 20
1875.73 16
1875.83 14
1875.93 12
1876.03 12
1876.12 13
1876.22 15
1876.32 17
1876.42 19
1876.52 21
1876.62 21
1876.72 22
1876.82 22
1876.92 22
1877.02 21
1877.12 19
1877.21 16
1877.31 13
1877.41 10
1877.51 8
1877.61 6
1877.71 6
1877.81 6
1877.91 8
1878.01 9
1878.11 10
1878.21 10
1878.30 10
1878.40 8
1878.50 5
1878.60 3
1878.70 0
1878.80 0
1878.90 0
1879.00 0
1879.10 2
1879.20 5
1879.30 10
1879.40 15
1879.49 20
1879.59 24
1879.69 29
1879.79 33
1879.89 36
1879.99 39
1880.09 42
1880.19 43
1880.29 44
1880.39 45
1880.49 44
1880.59 44
1880.68 43
1880.78 43
1880.88 43
1880.98 43
1881.08 43
1881.18 42
1881.28 42
1881.38 40
1881.48 37
1881.58 33
1881.68 27
1881.78 20
1881.88 12
1881.97 4
1882.07 0
1882.17 0
1882.27 0
1882.37 0
1882.47 0
1882.57 3
1882.67 12
1882.77 21
1882.87 29
1882.97 34
1883.07 38
1883.17 39
1883.26 37
1883.36 35
1883.46 31
1883.56 28
1883.66 25
1883.76 22
1883.86 20
1883.96 19
1884.06 19
1884.16 18
1884.26 17
1884.36 16
1884.46 15
1884.56 12
1884.65 10
1884.75 7
1884.85 4
1884.95 3
1885.05 2
1885.15 3
1885.25 3
1885.35 4
1885.45 4
1885.55 4
1885.65 4
1885.75 4
1885.85 5
1885.95 8
1886.05 12
1886.14 18
1886.24 24
1886.34 28
1886.44 32
1886.54 33
1886.64 33
1886.74 31
1886.84 28
1886.94 25
1887.04 22
1887.14 19
1887.24 15
1887.34 12
1887.44 8
1887.54 5
1887.63 2
1887.73 0
1887.83 0
1887.93 1
1888.03 3
1888.13 5
1888.23 8
1888.33 11
1888.43 13
1888.53 15
1888.63 18
1888.73 22
1888.83 27
1888.93 33
1889.03 39
1889.13 43
1889.23 46
1889.32 45
1889.42 40
1889.52 33
1889.62 26
1889.72 19
1889.82 14
1889.92 13
1890.02 16
1890.12 20
1890.22 26
1890.32 31
1890.42 35
1890.52 37
1890.62 36
1890.72 33
1890.82 30
1890.92 26
1891.02 22
1891.11 20
1891.21 18
1891.31 18
1891.41 18
1891.51 19
1891.61 21
1891.71 22
1891.81 24
1891.91 26
1892.01 28
1892.11 30
1892.21 32
1892.31 35
1892.41 39
1892.51 42
1892.61 44
1892.71 46
1892.81 46
1892.91 45
1893.01 43
1893.10 41
1893.20 39
1893.30 39
1893.40 40
1893.50 42
1893.60 45
1893.70 48
1893.80 49
1893.90 50
1894.00 49
1894.10 47
1894.20 43
1894.30 40
1894.40 36
1894.50 34
1894.60 33
1894.70 34
1894.80 36
1894.90 40
1895.00 45
1895.10 49
1895.20 51
1895.29 51
1895.39 47
1895.49 40
1895.59 31
1895.69 21
1895.79 12
1895.89 6
1895.99 3
1896.09 3
1896.19 7
1896.29 12
1896.39 19
1896.49 25
1896.59 32
1896.69 37
1896.79 40
1896.89 42
1896.99 43
1897.09 42
1897.19 41
1897.29 41
1897.39 42
1897.49 44
1897.59 48
1897.69 51
1897.79 55
1897.88 56
1897.98 56
1898.08 54
1898.18 51
1898.28 49
1898.38 47
1898.48 46
1898.58 46
1898.68 47
1898.78 46
1898.88 45
1898.98 42
1899.08 40
1899.18 37
1899.28 35
1899.38 34
1899.48 35
1899.58 36
1899.68 37
1899.78 38
1899.88 38
1899.98 38
1900.08 37
1900.18 36
1900.28 34
1900.38 32
1900.48 30
1900.58 28
1900.68 27
1900.78 25
1900.88 25
1900.98 25
1901.08 25
1901.17 26
1901.27 28
1901.37 29
1901.47 31
1901.57 32
1901.67 34
1901.77 36
1901.87 37
1901.97 37
1902.07 37
1902.17 35
1902.27 33
1902.37 31
1902.47 29
1902.57 28
1902.67 27
1902.77 28
1902.87 29
1902.97 29
1903.07 30
1903.17 29
1903.27 27
1903.37 25
1903.47 23
1903.57 21
1903.67 20
1903.77 19
1903.87 18
1903.97 16
1904.07 14
1904.17 11
1904.27 8
1904.37 5
1904.47 3
1904.57 1
1904.67 0
1904.77 1
1904.87 2
1904.97 4
1905.07 7
1905.17 10
1905.27 14
1905.37 18
1905.47 22
1905.57 26
1905.67 28
1905.77 30
1905.87 30
1905.97 29
1906.07 27
1906.16 25
1906.26 22
1906.36 20
1906.46 19
1906.56 19
1906.66 20
1906.76 21
1906.86 24
1906.96 27
1907.06 29
1907.16 31
1907.26 32
1907.36 32
1907.46 32
1907.56 31
1907.66 31
1907.76 31
1907.86 31
1907.96 31
1908.06 31
1908.16 31
1908.26 29
1908.36 27
1908.46 23
1908.56 18
1908.66 13
1908.76 7
1908.86 2
1908.96 0
1909.06 0
1909.16 0
1909.26 1
1909.36 6
1909.46 12
1909.56 17
1909.66 22
1909.76 26
1909.86 27
1909.96 28
1910.06 27
1910.16 26
1910.26 25
1910.36 24
1910.46 24
1910.56 24
1910.66 24
1910.76 23
1910.86 23
1910.96 21
1911.06 20
1911.16 18
1911.26 16
1911.36 14
1911.46 14
1911.56 14
1911.66 17
1911.76 20
1911.86 24
1911.96 28
1912.06 31
1912.16 34
1912.26 36
1912.36 36
1912.46 36
1912.56 36
1912.66 35
1912.76 34
1912.86 33
1912.96 32
1913.06 31
1913.16 29
1913.26 28
1913.36 27
1913.46 26
1913.56 24
1913.66 23
1913.76 21
1913.86 17
1913.96 13
1914.06 7
1914.16 1
1914.26 0
1914.36 0
1914.46 0
1914.56 0
1914.66 0
1914.76 0
1914.86 0
1914.96 0
1915.06 4
1915.16 8
1915.26 12
1915.36 17
1915.46 24
1915.56 30
1915.66 37
1915.76 44
1915.86 50
1915.96 53
1916.06 54
1916.16 52
1916.27 47
1916.37 42
1916.47 38
1916.57 34
1916.67 33
1916.77 33
1916.87 35
1916.97 38
1917.07 40
1917.17 41
1917.27 40
1917.37 39
1917.47 38
1917.57 38
1917.67 38
1917.77 39
1917.87 41
1917.97 44
1918.07 46
1918.17 49
1918.27 53
1918.37 57
1918.47 61
1918.57 65
1918.67 67
1918.77 67
1918.87 65
1918.97 61
1919.07 54
1919.17 48
1919.27 42
1919.37 37
1919.47 33
1919.57 31
1919.67 30
1919.77 29
1919.87 28
1919.97 27
1920.07 25
1920.17 22
1920.27 19
1920.37 16
1920.47 12
1920.57 9
1920.67 7
1920.77 7
1920.87 8
1920.97 12
1921.07 17
1921.17 24
1921.27 31
1921.38 37
1921.48 44
1921.58 50
1921.68 56
1921.78 61
1921.88 67
1921.98 72
1922.08 76
1922.18 79
1922.28 81
1922.38 80
1922.48 77
1922.58 74
1922.68 69
1922.78 65
1922.88 61
1922.98 56
1923.08 52
1923.18 48
1923.28 43
1923.38 38
1923.48 33
1923.58 29
1923.68 27
1923.78 26
1923.88 29
1923.98 33
1924.08 38
1924.18 44
1924.28 51
1924.38 56
1924.48 61
1924.59 65
1924.69 67
1924.79 69
1924.89 70
1924.99 69
1925.09 66
1925.19 62
1925.29 57
1925.39 52
1925.49 48
1925.59 45
1925.69 45
1925.79 48
1925.89 52
1925.99 58
1926.09 64
1926.19 70
1926.29 74
1926.39 76
1926.49 77
1926.59 77
1926.69 76
1926.79 74
1926.89 73
1926.99 72
1927.09 72
1927.20 71
1927.30 71
1927.40 70
1927.50 69
1927.60 67
1927.70 65
1927.80 63
1927.90 60
1928.00 57
1928.10 55
1928.20 53
1928.30 53
1928.40 54
1928.50 57
1928.60 61
1928.70 67
1928.80 72
1928.90 77
1929.00 80
1929.10 82
1929.20 83
1929.30 83
1929.40 84
1929.51 85
1929.61 87
1929.71 90
1929.81 94
1929.91 98
1930.01 102
1930.11 106
1930.21 109
1930.31 111
1930.41 112
1930.51 113
1930.61 111
1930.71 109
1930.81 104
1930.91 99
1931.01 91
1931.11 82
1931.21 73
1931.31 64
1931.42 55
1931.52 48
1931.62 41
1931.72 37
1931.82 35
1931.92 35
1932.02 37
1932.12 42
1932.22 48
1932.32 56
1932.42 65
1932.52 73
1932.62 80
1932.72 85
1932.82 86
1932.92 84
1933.02 79
1933.12 73
1933.23 64
1933.33 56
1933.43 47
1933.53 40
1933.63 34
1933.73 29
1933.83 25
1933.93 22
1934.03 20
1934.13 18
1934.23 16
1934.33 13
1934.43 12
1934.53 12
1934.63 13
1934.73 17
1934.83 23
1934.94 31
1935.04 40
1935.14 49
1935.24 57
1935.34 64
1935.44 70
1935.54 74
1935.64 76
1935.74 78
1935.84 80
1935.94 82
1936.04 83
1936.14 86
1936.24 88
1936.34 91
1936.44 93
1936.55 95
1936.65 96
1936.75 95
1936.85 93
1936.95 89
1937.05 85
1937.15 82
1937.25 79
1937.35 77
1937.45 77
1937.55 78
1937.65 80
1937.75 82
1937.85 84
1937.96 84
1938.06 84
1938.16 82
1938.26 81
1938.36 80
1938.46 79
1938.56 79
1938.66 78
1938.76 77
1938.86 75
1938.96 73
1939.06 69
1939.16 66
1939.26 64
1939.37 63
1939.47 65
1939.57 68
1939.67 72
1939.77 77
1939.87 81
1939.97 84
1940.07 86
1940.17 85
1940.27 82
1940.37 76
1940.47 68
1940.57 57
1940.67 45
1940.78 33
1940.88 21
1940.98 10
1941.08 1
1941.18 0
1941.28 0
1941.38 0
1941.48 0
1941.58 0
1941.68 0
1941.78 0
1941.88 0
1941.99 1
1942.09 9
1942.19 17
1942.29 25
1942.39 33
1942.49 41
1942.59 48
1942.69 53
1942.79 58
1942.89 62
1942.99 67
1943.09 71
1943.20 75
1943.30 79
1943.40 83
1943.50 85
1943.60 86
1943.70 87
1943.80 88
1943.90 89
1944.00 90
1944.10 93
1944.20 96
1944.30 99
1944.41 101
1944.51 102
1944.61 101
1944.71 99
1944.81 95
1944.91 90
1945.01 86
1945.11 84
1945.21 83
1945.31 85
1945.41 90
1945.51 97
1945.62 106
1945.72 115
1945.82 123
1945.92 130
1946.02 134
1946.12 137
1946.22 138
1946.32 137
1946.42 135
1946.52 132
1946.62 127
1946.73 122
1946.83 115
1946.93 108
1947.03 101
1947.13 95
1947.23 90
1947.33 86
1947.43 84
1947.53 83
1947.63 81
1947.74 80
1947.84 78
1947.94 77
1948.04 77
1948.14 79
1948.24 83
1948.34 88
1948.44 94
1948.54 100
1948.64 103
1948.75 105
1948.85 104
1948.95 102
1949.05 100
1949.15 98
1949.25 97
1949.35 96
1949.45 95
1949.55 93
1949.65 89
1949.75 83
1949.86 76
1949.96 68
1950.06 61
1950.16 57
1950.26 54
1950.36 53
1950.46 54
1950.56 55
1950.66 57
1950.77 58
1950.87 58
1950.97 58
1951.07 58
1951.17 58
1951.27 58
1951.37 57
1951.47 56
1951.57 55
1951.67 51
1951.78 47
1951.88 41
1951.98 34
1952.08 27
1952.18 21
1952.28 16
1952.38 12
1952.48 11
1952.58 12
1952.69 14
1952.79 17
1952.89 21
1952.99 24
1953.09 27
1953.19 30
1953.29 31
1953.39 33
1953.49 33
1953.60 34
1953.70 34
1953.80 34
1953.90 34
1954.00 33
1954.10 32
1954.20 30
1954.30 26
1954.40 21
1954.51 16
1954.61 10
1954.71 5
1954.81 1
1954.91 0
1955.01 1
1955.11 3
1955.21 7
1955.31 11
1955.42 15
1955.52 18
1955.62 22
1955.72 25
1955.82 27
1955.92 28
1956.02 28
1956.12 27
1956.22 25
1956.33 23
1956.43 22
1956.53 21
1956.63 22
1956.73 24
1956.83 26
1956.93 27
1957.03 27
1957.14 27
1957.24 26
1957.34 24
1957.44 22
1957.54 20
1957.64 18
1957.74 16
1957.84 14
1957.95 13
1958.05 12
1958.15 11
1958.25 12
1958.35 12
1958.45 13
1958.55 14
1958.65 14
1958.76 14
1958.86 15
1958.96 15
1959.06 17
1959.16 20
1959.26 25
1959.36 30
1959.46 35
1959.57 40
1959.67 43
1959.77 44
1959.87 44
1959.97 41
1960.07 37
1960.17 33
1960.27 27
1960.38 21
1960.48 16
1960.58 11
1960.68 8
1960.78 6
1960.88 5
1960.98 6
1961.08 9
1961.19 12
1961.29 16
1961.39 20
1961.49 23
1961.59 25
1961.69 26
1961.79 27
1961.89 27
1962.00 26
1962.10 27
1962.20 27
1962.30 29
1962.40 32
1962.50 35
1962.60 38
1962.71 40
1962.81 41
1962.91 40
1963.01 37
1963.11 32
1963.21 26
1963.31 20
1963.41 15
1963.52 11
1963.62 10
1963.72 10
1963.82 13
1963.92 16
1964.02 20
1964.12 24
1964.23 27
1964.33 30
1964.43 33
1964.53 36
1964.63 39
1964.73 41
1964.83 44
1964.94 46
1965.04 48
1965.14 49
1965.24 52
1965.34 54
1965.44 58
1965.54 61
1965.65 65
1965.75 67
1965.85 69
1965.95 68
1966.05 66
1966.15 63
1966.25 60
1966.36 58
1966.46 57
1966.56 58
1966.66 61
1966.76 65
1966.86 68
1966.96 71
1967.07 72
1967.17 72
1967.27 69
1967.37 65
1967.47 60
1967.57 53
1967.67 46
1967.78 40
1967.88 34
1967.98 29
1968.08 26
1968.18 24
1968.28 24
1968.38 25
1968.49 28
1968.59 31
1968.69 34
1968.79 38
1968.89 40
1968.99 41
1969.10 41
1969.20 39
1969.30 36
1969.40 33
1969.50 29
1969.60 26
1969.70 25
1969.81 26
1969.91 29
1970.01 34
1970.11 41
1970.21 49
1970.31 57
1970.42 63
1970.52 68
1970.62 70
1970.72 69
1970.82 66
1970.92 62
1971.02 56
1971.13 50
1971.23 43
1971.33 36
1971.43 30
1971.53 23
1971.63 18
1971.74 12
1971.84 8
1971.94 4
1972.04 0
1972.14 0
1972.24 0
1972.34 0
1972.45 0
1972.55 0
1972.65 0
1972.75 0
1972.85 0
1972.95 1
1973.06 6
1973.16 12
1973.26 18
1973.36 24
1973.46 28
1973.56 31
1973.67 33
1973.77 33
1973.87 34
1973.97 35
1974.07 37
1974.17 39
1974.28 42
1974.38 45
1974.48 46
1974.58 46
1974.68 44
1974.78 42
1974.89 39
1974.99 36
1975.09 33
1975.19 31
1975.29 29
1975.39 28
1975.50 28
1975.60 29
1975.70 31
1975.80 36
1975.90 42
1976.00 49
1976.11 56
1976.21 61
1976.31 65
1976.41 67
1976.51 67
1976.61 64
1976.72 61
1976.82 56
1976.92 51
1977.02 47
1977.12 43
1977.22 41
1977.33 39
1977.43 39
1977.53 40
1977.63 41
1977.73 41
1977.83 40
1977.94 37
1978.04 34
1978.14 31
1978.24 28
1978.34 25
1978.45 24
1978.55 24
1978.65 25
1978.75 27
1978.85 28
1978.95 30
1979.06 30
1979.16 30
1979.26 29
1979.36 28
1979.46 26
1979.56 24
1979.67 22
1979.77 19
1979.87 16
1979.97 12
1980.07 9
1980.18 7
1980.28 6
1980.38 7
1980.48 7
1980.58 9
1980.68 11
1980.79 13
1980.89 16
1980.99 20
1981.09 24
1981.19 28
1981.30 33
1981.40 36
1981.50 39
1981.60 41
1981.70 41
1981.80 40
1981.91 39
1982.01 38
1982.11 38
1982.21 38
1982.31 38
1982.42 39
1982.52 40
1982.62 40
1982.72 41
1982.82 41
1982.92 41
1983.03 42
1983.13 43
1983.23 44
1983.33 45
1983.43 47
1983.54 49
1983.64 53
1983.74 57
1983.84 62
1983.94 68
1984.05 73
1984.15 77
1984.25 79
1984.35 80
1984.45 78
1984.56 74
1984.66 69
1984.76 64
1984.86 59
1984.96 54
1985.06 49
1985.17 45
1985.27 41
1985.37 38
1985.47 34
1985.57 31
1985.68 27
1985.78 23
1985.88 20
1985.98 17
1986.08 16
1986.19 18
1986.29 22
1986.39 29
1986.49 36
1986.59 44
1986.70 49
1986.80 52
1986.90 53
1987.00 51
1987.10 50
1987.21 49
1987.31 52
1987.41 56
1987.51 62
1987.61 69
1987.72 73
1987.82 76
1987.92 75
1988.02 73
1988.12 70
1988.23 66
1988.33 65
1988.43 65
1988.53 66
1988.63 69
1988.74 71
1988.84 71
1988.94 70
1989.04 66
1989.14 62
1989.25 57
1989.35 53
1989.45 52
1989.55 53
1989.65 57
1989.76 62
1989.86 69
1989.96 75
1990.06 80
1990.16 84
1990.27 85
1990.37 85
1990.47 84
1990.57 83
1990.67 81
1990.78 79
1990.88 76
1990.98 74
1991.08 73
1991.18 71
1991.29 71
1991.39 72
1991.49 74
1991.59 77
1991.70 81
1991.80 84
1991.90 87
1992.00 90
1992.10 92
1992.21 94
1992.31 96
1992.41 98
1992.51 102
1992.61 106
1992.72 109
1992.82 112
1992.92 112
1993.02 108
1993.12 100
1993.23 88
1993.33 74
1993.43 57
1993.53 42
1993.64 29
1993.74 20
1993.84 16
1993.94 17
1994.04 22
1994.15 29
1994.25 38
1994.35 46
1994.45 53
1994.55 59
1994.66 63
1994.76 67
1994.86 69
1994.96 71
1995.07 71
1995.17 71
1995.27 69
1995.37 67
1995.47 66
1995.58 66
1995.68 67
1995.78 69
1995.88 71
1995.99 73
1996.09 74
1996.19 73
1996.29 70
1996.39 66
1996.50 62
1996.60 58
1996.70 56
1996.80 55
1996.91 55
1997.01 55
1997.11 55
1997.21 55
1997.31 54
1997.42 52
1997.52 50
1997.62 48
1997.72 46
1997.83 44
1997.93 43
1998.03 43
1998.13 42
1998.23 42
1998.34 41
1998.44 41
1998.54 40
1998.64 39
1998.75 38
1998.85 37
1998.95 35
1999.05 34
1999.15 32
1999.26 31
1999.36 31
1999.46 31
1999.56 32
1999.67 33
1999.77 34
1999.87 34
1999.97 33
2000.08 31
2000.18 29
2000.28 28
2000.38 28
2000.48 29
2000.59 32
2000.69 36
2000.79 41
2000.89 46
2001.00 51
2001.10 54
2001.20 56
2001.30 57
2001.41 58
2001.51 60
2001.61 62
2001.71 66
2001.82 70
2001.92 75
2002.02 78
2002.12 79
2002.22 78
2002.33 74
2002.43 69
2002.53 63
2002.63 57
2002.74 52
2002.84 49
2002.94 47
2003.04 46
2003.15 45
2003.25 44
2003.35 43
2003.45 40
2003.56 37
2003.66 33
2003.76 28
2003.86 24
2003.97 20
2004.07 16
2004.17 13
2004.27 12
2004.37 12
2004.48 13
2004.58 15
2004.68 18
2004.78 21
2004.89 23
2004.99 25
2005.09 26
2005.19 25
2005.30 24
2005.40 22
2005.50 21
2005.60 20
2005.71 19
2005.81 20
2005.91 22
2006.01 25
2006.12 28
2006.22 32
2006.32 36
2006.42 39
2006.53 41
2006.63 43
2006.73 44
2006.83 43
2006.94 42
2007.04 39
2007.14 36
2007.24 32
2007.35 29
2007.45 27
2007.55 26
2007.65 28
2007.76 31
2007.86 37
2007.96 45
2008.06 53
2008.17 62
2008.27 69
2008.37 75
2008.47 78
2008.58 80
2008.68 80
2008.78 79
2008.88 76
2008.99 73
2009.09 70
2009.19 66
2009.29 62
2009.40 58
2009.50 55
2009.60 51
2009.70 49
2009.81 46
2009.91 44
2010.01 42
2010.11 40
2010.22 38
2010.32 36
2010.42 33
2010.52 31
2010.63 29
2010.73 27
2010.83 26
2010.93 25
2011.04 25
2011.14 25
2011.24 26
2011.35 28
2011.45 31
2011.55 35
2011.65 39
2011.76 43
2011.86 47
2011.96 52
2012.06 56
2012.17 60
2012.27 64
2012.37 67
2012.47 68
2012.58 68
2012.68 67
2012.78 66
2012.88 64
2012.99 62
2013.09 60
2013.19 58
2013.30 56
2013.40 54
2013.50 53
2013.60 52
2013.71 52
2013.81 55
2013.91 59
2014.01 63
2014.12 68
2014.22 72
2014.32 74
2014.42 75
2014.53 73
2014.63 70
2014.73 65
2014.84 59
2014.94 53
2015.04 46
2015.14 40
2015.25 35
2015.35 33
2015.45 33
2015.55 35
2015.66 40
2015.76 45
2015.86 50
2015.96 55
2016.07 57
2016.17 57
2016.27 55
2016.38 50
2016.48 44
2016.58 38
2016.68 32
2016.79 28
2016.89 25
2016.99 24
2017.09 25
2017.20 27
2017.30 31
2017.40 35
2017.51 39
2017.61 43
2017.71 45
2017.81 47
2017.92 47
2018.02 48
2018.12 48
2018.23 49
2018.33 51
2018.43 53
2018.53 56
2018.64 58
2018.74 59
2018.84 59
2018.94 58
2019.05 56
2019.15 54
2019.25 51
2019.36 49
2019.46 48
2019.56 47
2019.66 47
2019.77 46
2019.87 45
2019.97 43
2020.08 40
2020.18 37
2020.28 33
2020.38 29
2020.49 27
2020.59 25
2020.69 25
2020.80 26
2020.90 28
2021.00 31
2021.10 33
2021.21 35
2021.31 36
2021.41 36
2021.52 34
2021.62 32
2021.72 30
2021.82 28
2021.93 28
2022.03 29
2022.13 32
2022.24 36
2022.34 39
2022.44 42
2022.54 43
2022.65 42
2022.75 37
2022.85 31
2022.96 22
2023.06 14
2023.16 6
2023.26 0
2023.37 0
2023.47 0
2023.57 0
2023.68 0
2023.78 0
2023.88 0
2023.98 0
2024.09 0
2024.19 2
2024.29 10
2024.40 19
2024.50 30
2024.60 40
2024.71 48
2024.81 56
2024.91 61
2025.01 63
2025.12 64
2025.22 64
2025.32 63
2025.43 62
2025.53 62
2025.63 62
2025.73 62
2025.84 63
2025.94 64
2026.04 64
2026.15 64
2026.25 63
2026.35 62
2026.46 59
2026.56 55
2026.66 50
2026.76 44
2026.87 39
2026.97 35
2027.07 32
2027.18 33
2027.28 37
2027.38 42
2027.49 49
2027.59 57
2027.69 63
2027.79 68
2027.90 73
2028.00 76
2028.10 79
2028.21 82
2028.31 85
2028.41 88
2028.52 90
2028.62 91
2028.72 89
2028.82 86
2028.93 81
2029.03 76
2029.13 71
2029.24 66
2029.34 62
2029.44 60
2029.55 58
2029.65 58
2029.75 58
2029.86 61
2029.96 64
2030.06 68
2030.16 72
2030.27 76
2030.37 80
2030.47 82
2030.58 83
2030.68 82
2030.78 80
2030.89 77
2030.99 74
2031.09 70
2031.20 65
2031.30 61
2031.40 58
2031.50 54
2031.61 52
2031.71 49
2031.81 47
2031.92 45
2032.02 42
2032.12 38
2032.23 35
2032.33 31
2032.43 28
2032.54 27
2032.64 26
2032.74 26
2032.85 27
2032.95 28
2033.05 29
2033.15 29
2033.26 29
2033.36 29
2033.46 29
2033.57 30
2033.67 32
2033.77 34
2033.88 37
2033.98 40
2034.08 43
2034.19 44
2034.29 45
2034.39 44
2034.50 42
2034.60 39
2034.70 35
2034.81 32
2034.91 29
2035.01 28
2035.12 26
2035.22 25
2035.32 25
2035.42 24
2035.53 24
2035.63 25
2035.73 26
2035.84 29
2035.94 33
2036.04 37
2036.15 40
2036.25 42
2036.35 43
2036.46 42
2036.56 40
2036.66 37
2036.77 33
2036.87 30
2036.97 28
2037.08 26
2037.18 26
2037.28 27
2037.39 30
2037.49 35
2037.59 40
2037.70 46
2037.80 52
2037.90 57
2038.01 60
2038.11 61
2038.21 61
2038.32 60
2038.42 58
2038.52 56
2038.63 53
2038.73 50
2038.83 46
2038.94 41
2039.04 36
2039.14 33
2039.25 32
2039.35 34
2039.45 39
2039.56 48
2039.66 59
2039.76 71
2039.87 82
2039.97 89
2040.07 93
2040.18 92
2040.28 87
2040.38 81
2040.49 73
2040.59 67
2040.69 63
2040.80 62
2040.90 63
2041.00 66
2041.11 70
2041.21 74
2041.31 76
2041.42 78
2041.52 78
2041.62 78
2041.73 76
2041.83 74
2041.93 71
2042.04 67
2042.14 63
2042.24 58
2042.35 53
2042.45 48
2042.55 43
2042.66 40
2042.76 37
2042.86 36
2042.97 37
2043.07 38
2043.17 41
2043.28 43
2043.38 46
2043.48 48
2043.59 50
2043.69 53
2043.79 55
2043.90 59
2044.00 62
2044.10 65
2044.21 68
2044.31 68
2044.41 65
2044.52 61
2044.62 55
2044.72 50
2044.83 45
2044.93 42
2045.03 41
2045.14 42
2045.24 44
2045.35 46
2045.45 47
2045.55 49
2045.66 50
2045.76 52
2045.86 56
2045.97 60
2046.07 66
2046.17 72
2046.28 76
2046.38 80
2046.48 83
2046.59 85
2046.69 88
2046.79 91
2046.90 94
2047.00 97
2047.10 100
2047.21 100
2047.31 98
2047.42 93
2047.52 86
2047.62 79
2047.73 70
2047.83 63
2047.93 56
2048.04 50
2048.14 46
2048.24 43
2048.35 40
2048.45 38
2048.55 37
2048.66 37
2048.76 39
2048.86 42
2048.97 47
2049.07 54
2049.18 61
2049.28 68
2049.38 74
2049.49 80
2049.59 86
2049.69 92
2049.80 99
2049.90 105
2050.00 110
2050.11 115
2050.21 118
2050.31 120
2050.42 121
2050.52 121
2050.63 120
2050.73 119
2050.83 117
2050.94 113
2051.04 107
2051.14 100
2051.25 92
2051.35 84
2051.45 77
2051.56 71
2051.66 68
2051.77 67
2051.87 66
2051.97 65
2052.08 64
2052.18 61
2052.28 58
2052.39 56
2052.49 54
2052.59 54
2052.70 55
2052.80 58
2052.91 62
2053.01 65
2053.11 67
2053.22 66
2053.32 62
2053.42 57
2053.53 51
2053.63 45
2053.73 41
2053.84 39
2053.94 39
2054.05 42
2054.15 45
2054.25 47
2054.36 47
2054.46 44
2054.56 38
2054.67 29
2054.77 20
2054.87 11
2054.98 3
2055.08 0
2055.19 0
2055.29 0
2055.39 4
2055.50 10
2055.60 17
2055.70 23
2055.81 29
2055.91 34
2056.02 37
2056.12 38
2056.22 38
2056.33 37
2056.43 35
2056.53 33
2056.64 30
2056.74 27
2056.85 26
2056.95 26
2057.05 28
2057.16 31
2057.26 34
2057.36 38
2057.47 40
2057.57 42
2057.68 42
2057.78 42
2057.88 40
2057.99 38
2058.09 36
2058.19 33
2058.30 31
2058.40 30
2058.51 30
2058.61 31
2058.71 33
2058.82 37
2058.92 42
2059.03 47
2059.13 53
2059.23 58
2059.34 62
2059.44 64
2059.54 64
2059.65 62
2059.75 59
2059.86 54
2059.96 49
2060.06 44
2060.17 39
2060.27 35
2060.38 31
2060.48 28
2060.58 26
2060.69 25
2060.79 24
2060.89 23
2061.00 22
2061.10 21
2061.21 20
2061.31 19
2061.41 18
2061.52 18
2061.62 18
2061.73 18
2061.83 18
2061.93 19
2062.04 20
2062.14 21
2062.24 21
2062.35 21
2062.45 21
2062.56 22
2062.66 22
2062.76 21
2062.87 20
2062.97 18
2063.08 17
2063.18 16
2063.28 18
2063.39 21
2063.49 27
2063.60 34
2063.70 43
2063.80 51
2063.91 57
2064.01 62
2064.12 64
2064.22 64
2064.32 63
2064.43 60
2064.53 55
2064.63 50
2064.74 43
2064.84 35
2064.95 27
2065.05 19
2065.15 11
2065.26 3
2065.36 0
2065.47 0
2065.57 0
2065.67 0
2065.78 0
2065.88 0
2065.99 0
2066.09 0
2066.19 3
2066.30 5
2066.40 6
2066.51 7
2066.61 9
2066.71 11
2066.82 14
2066.92 17
2067.03 22
2067.13 27
2067.23 33
2067.34 38
2067.44 42
2067.55 45
2067.65 47
2067.75 48
2067.86 47
2067.96 44
2068.07 40
2068.17 34
2068.27 29
2068.38 24
2068.48 21
2068.59 19
2068.69 19
2068.80 21
2068.90 25
2069.00 29
2069.11 33
2069.21 36
2069.32 38
2069.42 38
2069.52 38
2069.63 38
2069.73 39
2069.84 42
2069.94 46
2070.04 52
2070.15 58
2070.25 63
2070.36 66
2070.46 67
2070.56 65
2070.67 61
2070.77 56
2070.88 52
2070.98 48
2071.08 45
2071.19 43
2071.29 41
2071.40 38
2071.50 35
2071.61 31
2071.71 25
2071.81 20
2071.92 15
2072.02 12
2072.13 10
2072.23 11
2072.33 12
2072.44 15
2072.54 17
2072.65 20
2072.75 21
2072.86 22
2072.96 22
2073.06 22
2073.17 22
2073.27 21
2073.38 22
2073.48 22
2073.58 22
2073.69 23
2073.79 24
2073.90 24
2074.00 24
2074.11 24
2074.21 22
2074.31 21
2074.42 18
2074.52 15
2074.63 12
2074.73 9
2074.83 6
2074.94 4
2075.04 1
2075.15 0
2075.25 0
2075.36 0
2075.46 0
2075.56 0
2075.67 0
2075.77 0
2075.88 2
2075.98 5
2076.09 7
2076.19 8
2076.29 9
2076.40 9
2076.50 8
2076.61 7
2076.71 6
2076.82 5
2076.92 5
2077.02 7
2077.13 10
2077.23 14
2077.34 18
2077.44 23
2077.55 27
2077.65 31
2077.75 34
2077.86 37
2077.96 41
2078.07 46
2078.17 52
2078.28 59
2078.38 66
2078.48 72
2078.59 77
2078.69 80
2078.80 81
2078.90 81
2079.01 80
2079.11 80
2079.21 80
2079.32 81
2079.42 82
2079.53 81
2079.63 79
2079.74 76
2079.84 72
2079.94 68
2080.05 65
2080.15 62
2080.26 60
2080.36 58
2080.47 56
2080.57 53
2080.67 50
2080.78 47
2080.88 45
2080.99 44
2081.09 44
2081.20 46
2081.30 49
2081.41 52
2081.51 55
2081.61 58
2081.72 59
2081.82 60
2081.93 60
2082.03 59
2082.14 58
2082.24 57
2082.34 54
2082.45 52
2082.55 48
2082.66 44
2082.76 39
2082.87 34
2082.97 28
2083.08 22
2083.18 16
2083.28 12
2083.39 8
2083.49 5
2083.60 4
2083.70 3
2083.81 4
2083.91 6
2084.02 9
2084.12 13
2084.22 17
2084.33 22
2084.43 26
2084.54 31
2084.64 37
2084.75 43
2084.85 50
2084.96 57
2085.06 64
2085.16 70
2085.27 73
2085.37 75
2085.48 74
2085.58 72
2085.69 69
2085.79 67
2085.90 65
2086.00 64
2086.10 64
2086.21 63
2086.31 63
2086.42 62
2086.52 61
2086.63 60
2086.73 60
2086.84 60
2086.94 61
2087.05 61
2087.15 61
2087.25 61
2087.36 60
2087.46 59
2087.57 57
2087.67 54
2087.78 52
2087.88 49
2087.99 46
2088.09 44
2088.20 43
2088.30 44
2088.40 45
2088.51 49
2088.61 53
2088.72 58
2088.82 63
2088.93 67
2089.03 70
2089.14 70
2089.24 68
2089.35 63
2089.45 57
2089.55 51
2089.66 44
2089.76 39
2089.87 35
2089.97 34
2090.08 34
2090.18 36
2090.29 39
2090.39 41
2090.50 42
2090.60 42
2090.71 40
2090.81 37
2090.91 33
2091.02 29
2091.12 27
2091.23 25
2091.33 24
2091.44 24
2091.54 23
2091.65 22
2091.75 21
2091.86 20
2091.96 20
2092.07 21
2092.17 23
2092.27 26
2092.38 29
2092.48 31
2092.59 32
2092.69 31
2092.80 28
2092.90 23
2093.01 19
2093.11 14
2093.22 11
2093.32 9
2093.43 9
2093.53 10
2093.64 13
2093.74 16
2093.84 19
2093.95 20
2094.05 20
2094.16 18
2094.26 14
2094.37 10
2094.47 6
2094.58 4
2094.68 4
2094.79 7
2094.89 13
2095.00 21
2095.10 30
2095.21 39
2095.31 47
2095.42 54
2095.52 58
2095.62 61
2095.73 62
2095.83 62
2095.94 61
2096.04 59
2096.15 58
2096.25 57
2096.36 57
2096.46 57
2096.57 58
2096.67 60
2096.78 62
2096.88 64
2096.99 65
2097.09 65
2097.20 65
2097.30 63
2097.41 62
2097.51 61
2097.61 61
2097.72 63
2097.82 65
2097.93 67
2098.03 68
2098.14 69
2098.24 67
2098.35 64
2098.45 59
2098.56 53
2098.66 46
2098.77 40
2098.87 35
2098.98 31
2099.08 30
2099.19 30
2099.29 31
2099.40 33
2099.50 37
2099.61 42
2099.71 47
2099.82 53
2099.92 59
2100.03 64
2100.13 68
2100.24 70
2100.34 69
2100.44 67
2100.55 64
2100.65 60
2100.76 56
2100.86 54
2100.97 52
2101.07 51
2101.18 52
2101.28 53
2101.39 53
2101.49 53
2101.60 52
2101.70 50
2101.81 47
2101.91 44
2102.02 40
2102.12 36
2102.23 31
2102.33 27
2102.44 23
2102.54 20
2102.65 19
2102.75 20
2102.86 22
2102.96 25
2103.07 28
2103.17 31
2103.28 34
2103.38 36
2103.49 38
2103.59 41
2103.70 45
2103.80 49
2103.91 54
2104.01 59
2104.12 63
2104.22 66
2104.33 67
2104.43 66
2104.54 64
2104.64 61
2104.75 58
2104.85 56
2104.96 55
2105.06 55
2105.17 57
2105.27 59
2105.38 63
2105.48 68
2105.59 72
2105.69 74
2105.80 75
2105.90 73
2106.01 69
2106.11 64
2106.22 57
2106.32 50
2106.43 43
2106.53 37
2106.64 33
2106.74 29
2106.85 25
2106.95 22
2107.06 19
2107.16 16
2107.27 14
2107.37 14
2107.48 15
2107.58 17
2107.69 22
2107.79 27
2107.90 33
2108.00 39
2108.11 45
2108.21 49
2108.32 53
2108.42 55
2108.53 56
2108.63 56
2108.74 54
2108.84 52
2108.95 49
2109.05 47
2109.16 46
2109.26 47
2109.37 48
2109.47 50
2109.58 51
2109.68 52
2109.79 52
2109.89 51
2110.00 49
2110.10 47
2110.21 46
2110.31 45
2110.42 46
2110.52 47
2110.63 49
2110.73 51
2110.84 52
2110.94 52
2111.05 51
2111.15 50
2111.26 48
2111.36 47
2111.47 45
2111.57 43
2111.68 42
2111.78 40
2111.89 40
2111.99 39
2112.10 40
2112.21 41
2112.31 42
2112.42 44
2112.52 46
2112.63 47
2112.73 49
2112.84 50
2112.94 52
2113.05 55
2113.15 58
2113.26 61
2113.36 64
2113.47 66
2113.57 67
2113.68 66
2113.78 64
2113.89 62
2113.99 60
2114.10 59
2114.20 58
2114.31 56
2114.41 55
2114.52 53
2114.62 51
2114.73 48
2114.83 45
2114.94 41
2115.04 38
2115.15 34
2115.26 31
2115.36 28
2115.47 27
2115.57 26
2115.68 27
2115.78 28
2115.89 31
2115.99 33
2116.10 35
2116.20 37
2116.31 37
2116.41 38
2116.52 38
2116.62 40
2116.73 43
2116.83 48
2116.94 54
2117.04 60
2117.15 66
2117.26 71
2117.36 74
2117.47 75
2117.57 75
2117.68 73
2117.78 71
2117.89 69
2117.99 67
2118.10 65
2118.20 63
2118.31 62
2118.41 61
2118.52 60
2118.62 59
2118.73 59
2118.83 58
2118.94 58
2119.05 56
2119.15 54
2119.26 51
2119.36 48
2119.47 45
2119.57 42
2119.68 40
2119.78 38
2119.89 36
2119.99 35
2120.10 34
2120.20 32
2120.31 30
2120.41 28
2120.52 25
2120.63 22
2120.73 18
2120.84 15
2120.94 13
2121.05 13
2121.15 14
2121.26 17
2121.36 22
2121.47 28
2121.57 35
2121.68 41
2121.78 46
2121.89 48
2122.00 48
2122.10 45
2122.21 40
2122.31 33
2122.42 24
2122.52 16
2122.63 9
2122.73 4
2122.84 0
2122.94 0
2123.05 0
2123.15 0
2123.26 0
2123.37 0
2123.47 0
2123.58 0
2123.68 0
2123.79 0
2123.89 0
2124.00 3
2124.10 9
2124.21 15
2124.31 21
2124.42 27
2124.53 32
2124.63 36
2124.74 39
2124.84 41
2124.95 43
2125.05 44
2125.16 46
2125.26 49
2125.37 51
2125.47 54
2125.58 56
2125.69 57
2125.79 57
2125.90 54
2126.00 50
2126.11 45
2126.21 39
2126.32 32
2126.42 26
2126.53 21
2126.63 17
2126.74 15
2126.85 14
2126.95 15
2127.06 15
2127.16 16
2127.27 17
2127.37 18
2127.48 18
2127.58 17
2127.69 17
2127.80 16
2127.90 15
2128.01 15
2128.11 15
2128.22 17
2128.32 20
2128.43 24
2128.53 28
2128.64 33
2128.75 37
2128.85 42
2128.96 46
2129.06 50
2129.17 53
2129.27 57
2129.38 60
2129.48 62
2129.59 64
2129.70 65
2129.80 66
2129.91 66
2130.01 65
2130.12 63
2130.22 60
2130.33 56
2130.43 51
2130.54 44
2130.65 39
2130.75 34
2130.86 31
2130.96 30
2131.07 30
2131.17 31
2131.28 31
2131.39 30
2131.49 27
2131.60 23
2131.70 19
2131.81 16
2131.91 15
2132.02 16
2132.12 19
2132.23 23
2132.34 28
2132.44 32
2132.55 34
2132.65 35
2132.76 35
2132.86 36
2132.97 37
2133.08 39
2133.18 42
2133.29 45
2133.39 49
2133.50 53
2133.60 56
2133.71 59
2133.82 60
2133.92 62
2134.03 63
2134.13 64
2134.24 65
2134.34 66
2134.45 66
2134.56 67
2134.66 66
2134.77 66
2134.87 65
2134.98 63
2135.08 62
2135.19 61
2135.30 62
2135.40 63
2135.51 65
2135.61 67
2135.72 68
2135.82 67
2135.93 65
2136.04 61
2136.14 55
2136.25 50
2136.35 45
2136.46 43
2136.56 44
2136.67 46
2136.78 50
2136.88 54
2136.99 57
2137.09 59
2137.20 59
2137.30 58
2137.41 56
2137.52 55
2137.62 54
2137.73 52
2137.83 51
2137.94 48
2138.05 45
2138.15 42
2138.26 38
2138.36 35
2138.47 33
2138.57 32
2138.68 32
2138.79 33
2138.89 33
2139.00 34
2139.10 35
2139.21 37
2139.31 39
2139.42 42
2139.53 45
2139.63 47
2139.74 48
2139.84 47
2139.95 45
2140.06 43
2140.16 41
2140.27 40
2140.37 40
2140.48 40
2140.58 40
2140.69 39
2140.80 37
2140.90 35
2141.01 33
2141.11 32
2141.22 33
2141.33 35
2141.43 37
2141.54 39
2141.64 38
2141.75 35
2141.86 30
2141.96 25
2142.07 22
2142.17 20
2142.28 22
2142.38 27
2142.49 33
2142.60 39
2142.70 43
2142.81 46
2142.91 48
2143.02 49
2143.13 50
2143.23 52
2143.34 55
2143.44 58
2143.55 61
2143.66 62
2143.76 60
2143.87 56
2143.97 50
2144.08 43
2144.19 34
2144.29 27
2144.40 21
2144.50 17
2144.61 16
2144.72 18
2144.82 22
2144.93 28
2145.03 35
2145.14 42
2145.24 49
2145.35 54
2145.46 58
2145.56 59
2145.67 59
2145.77 58
2145.88 55
2145.99 53
2146.09 50
2146.20 47
2146.30 44
2146.41 42
2146.52 40
2146.62 39
2146.73 38
2146.83 40
2146.94 43
2147.05 47
2147.15 52
2147.26 58
2147.36 63
2147.47 67
2147.58 69
2147.68 69
2147.79 69
2147.89 67
2148.00 65
2148.11 63
2148.21 62
2148.32 62
2148.43 64
2148.53 67
2148.64 70
2148.74 74
2148.85 78
2148.96 81
2149.06 83
2149.17 84
2149.27 83
2149.38 80
2149.49 77
2149.59 72
2149.70 68
2149.80 63
2149.91 59
2150.02 55
2150.12 51
2150.23 48
2150.33 45
2150.44 42
2150.55 40
2150.65 39
2150.76 38
2150.87 39
2150.97 40
2151.08 42
2151.18 42
2151.29 42
2151.40 41
2151.50 38
2151.61 34
2151.71 28
2151.82 21
2151.93 14
2152.03 8
2152.14 2
2152.24 0
2152.35 0
2152.46 2
2152.56 7
2152.67 14
2152.78 22
2152.88 28
2152.99 33
2153.09 36
2153.20 36
2153.31 34
2153.41 31
2153.52 28
2153.62 25
2153.73 23
2153.84 20
2153.94 17
2154.05 13
2154.16 9
2154.26 4
2154.37 0
2154.47 0
2154.58 0
2154.69 0
2154.79 0
2154.90 4
2155.01 10
2155.11 17
2155.22 23
2155.32 29
2155.43 33
2155.54 38
2155.64 42
2155.75 46
2155.86 51
2155.96 54
2156.07 56
2156.17 57
2156.28 57
2156.39 55
2156.49 53
2156.60 51
2156.70 50
2156.81 49
2156.92 50
2157.02 51
2157.13 51
2157.24 52
2157.34 51
2157.45 48
2157.56 43
2157.66 37
2157.77 30
2157.87 22
2157.98 15
2158.09 10
2158.19 8
2158.30 10
2158.41 14
2158.51 21
2158.62 30
2158.72 38
2158.83 45
2158.94 51
2159.04 54
2159.15 55
2159.26 54
2159.36 51
2159.47 47
2159.57 42
2159.68 36
2159.79 30
2159.89 24
2160.00 19
2160.11 15
2160.21 13
2160.32 12
2160.43 15
2160.53 20
2160.64 27
2160.74 36
2160.85 45
2160.96 54
2161.06 62
2161.17 67
2161.28 71
2161.38 72
2161.49 73
2161.60 73
2161.70 73
2161.81 73
2161.91 73
2162.02 73
2162.13 73
2162.23 73
2162.34 72
2162.45 71
2162.55 69
2162.66 67
2162.77 64
2162.87 63
2162.98 61
2163.08 61
2163.19 60
2163.30 60
2163.40 59
2163.51 57
2163.62 54
2163.72 49
2163.83 44
2163.94 40
2164.04 35
2164.15 32
2164.26 30
2164.36 28
2164.47 26
2164.57 24
2164.68 21
2164.79 18
2164.89 15
2165.00 12
2165.11 10
2165.21 8
2165.32 6
2165.43 6
2165.53 7
2165.64 10
2165.75 14
2165.85 19
2165.96 25
2166.07 31
2166.17 37
2166.28 41
2166.38 44
2166.49 44
2166.60 42
2166.70 38
2166.81 32
2166.92 27
2167.02 22
2167.13 19
2167.24 17
2167.34 16
2167.45 16
2167.56 16
2167.66 17
2167.77 17
2167.88 16
2167.98 15
2168.09 14
2168.20 14
2168.30 15
2168.41 16
2168.52 20
2168.62 24
2168.73 28
2168.83 32
2168.94 35
2169.05 39
2169.15 41
2169.26 43
2169.37 46
2169.47 49
2169.58 52
2169.69 55
2169.79 57
2169.90 58
2170.01 57
2170.11 55
2170.22 52
2170.33 50
2170.43 48
2170.54 49
2170.65 50
2170.75 52
2170.86 54
2170.97 54
2171.07 53
2171.18 49
2171.29 44
2171.39 37
2171.50 30
2171.61 24
2171.71 19
2171.82 17
2171.93 18
2172.03 20
2172.14 26
2172.25 32
2172.35 40
2172.46 47
2172.57 54
2172.67 60
2172.78 64
2172.89 66
2172.99 67
2173.10 67
2173.21 65
2173.31 63
2173.42 60
2173.53 57
2173.63 54
2173.74 50
2173.85 45
2173.95 40
2174.06 36
2174.17 31
2174.27 28
2174.38 26
2174.49 26
2174.59 27
2174.70 30
2174.81 34
2174.91 39
2175.02 45
2175.13 51
2175.23 57
2175.34 62
2175.45 65
2175.55 67
2175.66 67
2175.77 67
2175.87 67
2175.98 68
2176.09 70
2176.19 72
2176.30 75
2176.41 77
2176.51 80
2176.62 81
2176.73 82
2176.83 82
2176.94 82
2177.05 82
2177.15 81
2177.26 80
2177.37 79
2177.47 77
2177.58 75
2177.69 74
2177.79 73
2177.90 72
2178.01 71
2178.12 70
2178.22 68
2178.33 66
2178.44 62
2178.54 57
2178.65 51
2178.76 45
2178.86 39
2178.97 34
2179.08 30
2179.18 27
2179.29 26
2179.40 27
2179.50 29
2179.61 31
2179.72 34
2179.82 37
2179.93 38
2180.04 39
2180.14 39
2180.25 38
2180.36 37
2180.46 37
2180.57 36
2180.68 36
2180.79 35
2180.89 34
2181.00 32
2181.11 31
2181.21 30
2181.32 30
2181.43 29
2181.53 29
2181.64 27
2181.75 24
2181.85 18
2181.96 11
2182.07 3
2182.17 0
2182.28 0
2182.39 0
2182.50 0
2182.60 0
2182.71 4
2182.82 11
2182.92 18
2183.03 23
2183.14 26
2183.24 28
2183.35 27
2183.46 25
2183.56 21
2183.67 17
2183.78 11
2183.89 6
2183.99 0
2184.10 0
2184.21 0
2184.31 0
2184.42 0
2184.53 0
2184.63 0
2184.74 0
2184.85 0
2184.95 4
2185.06 9
2185.17 13
2185.28 17
2185.38 18
2185.49 18
2185.60 16
2185.70 11
2185.81 6
2185.92 0
2186.02 0
2186.13 0
2186.24 0
2186.35 0
2186.45 0
2186.56 3
2186.67 9
2186.77 15
2186.88 21
2186.99 26
2187.09 29
2187.20 32
2187.31 35
2187.42 37
2187.52 39
2187.63 41
2187.74 43
2187.84 45
2187.95 47
2188.06 49
2188.16 49
2188.27 49
2188.38 48
2188.49 45
2188.59 42
2188.70 39
2188.81 36
2188.91 36
2189.02 37
2189.13 41
2189.23 46
2189.34 51
2189.45 57
2189.56 61
2189.66 64
2189.77 65
2189.88 63
2189.98 60
2190.09 56
2190.20 53
2190.31 51
2190.41 49
2190.52 49
2190.63 49
2190.73 48
2190.84 46
2190.95 43
2191.05 38
2191.16 33
2191.27 28
2191.38 25
2191.48 24
2191.59 26
2191.70 31
2191.80 38
2191.91 45
2192.02 52
2192.13 58
2192.23 61
2192.34 62
2192.45 61
2192.55 57
2192.66 53
2192.77 49
2192.88 46
2192.98 43
2193.09 42
2193.20 43
2193.30 44
2193.41 45
2193.52 45
2193.63 46
2193.73 46
2193.84 45
2193.95 45
2194.05 43
2194.16 41
2194.27 38
2194.38 35
2194.48 31
2194.59 27
2194.70 25
2194.81 25
2194.91 27
2195.02 31
2195.13 36
2195.23 41
2195.34 45
2195.45 47
2195.56 47
2195.66 45
2195.77 43
2195.88 41
2195.98 39
2196.09 38
2196.20 38
2196.31 39
2196.41 40
2196.52 40
2196.63 41
2196.73 42
2196.84 44
2196.95 46
2197.06 48
2197.16 49
2197.27 50
2197.38 49
2197.49 46
2197.59 42
2197.70 37
2197.81 32
2197.91 28
2198.02 25
2198.13 22
2198.24 21
2198.34 19
2198.45 17
2198.56 14
2198.67 11
2198.77 6
2198.88 2
2198.99 0
2199.09 0
2199.20 0
2199.31 0
2199.42 1
2199.52 7
2199.63 13
2199.74 18
2199.85 22
2199.95 24
2200.06 24
2200.17 22
2200.28 19
2200.38 15
2200.49 12
2200.60 10
2200.70 10
2200.81 11
2200.92 13
2201.03 14
2201.13 15
2201.24 14
2201.35 12
2201.46 11
2201.56 9
2201.67 8
2201.78 9
2201.89 12
2201.99 15
2202.10 19
2202.21 23
2202.31 26
2202.42 27
2202.53 27
2202.64 26
2202.74 23
2202.85 21
2202.96 18
2203.07 17
2203.17 16
2203.28 16
2203.39 16
2203.50 15
2203.60 15
2203.71 13
2203.82 11
2203.93 9
2204.03 8
2204.14 7
2204.25 7
2204.36 8
2204.46 9
2204.57 12
2204.68 15
2204.79 18
2204.89 22
2205.00 26
2205.11 31
2205.21 38
2205.32 44
2205.43 51
2205.54 57
2205.64 62
2205.75 65
2205.86 65
2205.97 64
2206.07 61
2206.18 57
2206.29 53
2206.40 51
2206.50 48
2206.61 47
2206.72 45
2206.83 44
2206.93 42
2207.04 41
2207.15 41
2207.26 41
2207.36 42
2207.47 44
2207.58 47
2207.69 50
2207.79 52
2207.90 54
2208.01 55
2208.12 56
2208.22 56
2208.33 55
2208.44 53
2208.55 51
2208.65 49
2208.76 47
2208.87 43
2208.98 40
2209.08 36
2209.19 32
2209.30 29
2209.41 26
2209.51 24
2209.62 23
2209.73 23
2209.84 24
2209.95 24
2210.05 24
2210.16 24
2210.27 23
2210.38 23
2210.48 22
2210.59 21
2210.70 21
2210.81 21
2210.91 20
2211.02 17
2211.13 14
2211.24 9
2211.34 3
2211.45 0
2211.56 0
2211.67 0
2211.77 0
2211.88 0
2211.99 0
2212.10 0
2212.20 0
2212.31 2
2212.42 8
2212.53 14
2212.64 20
2212.74 25
2212.85 30
2212.96 34
2213.07 37
2213.17 39
2213.28 41
2213.39 42
2213.50 43
2213.60 44
2213.71 45
2213.82 46
2213.93 46
2214.03 46
2214.14 45
2214.25 44
2214.36 43
2214.47 41
2214.57 39
2214.68 37
2214.79 35
2214.90 33
2215.00 31
2215.11 29
2215.22 28
2215.33 27
2215.43 27
2215.54 28
2215.65 29
2215.76 30
2215.87 30
2215.97 29
2216.08 27
2216.19 24
2216.30 22
2216.40 21
2216.51 22
2216.62 25
2216.73 29
2216.83 33
2216.94 35
2217.05 36
2217.16 34
2217.27 30
2217.37 24
2217.48 18
2217.59 13
2217.70 9
2217.80 8
2217.91 9
2218.02 11
2218.13 13
2218.24 15
2218.34 17
2218.45 17
2218.56 17
2218.67 17
2218.77 18
2218.88 18
2218.99 18
2219.10 17
2219.21 15
2219.31 12
2219.42 8
2219.53 4
2219.64 1
2219.74 0
2219.85 0
2219.96 0
2220.07 0
2220.18 0
2220.28 2
2220.39 5
2220.50 8
2220.61 11
2220.71 15
2220.82 19
2220.93 23
2221.04 27
2221.15 30
2221.25 32
2221.36 34
2221.47 35
2221.58 36
2221.69 38
2221.79 39
2221.90 42
2222.01 45
2222.12 49
2222.22 52
2222.33 55
2222.44 58
2222.55 59
2222.66 59
2222.76 57
2222.87 55
2222.98 51
2223.09 46
2223.20 42
2223.30 38
2223.41 35
2223.52 34
2223.63 33
2223.73 33
2223.84 33
2223.95 34
2224.06 34
2224.17 33
2224.27 33
2224.38 33
2224.49 33
2224.60 35
2224.71 37
2224.81 40
2224.92 44
2225.03 48
2225.14 52
2225.25 56
2225.35 58
2225.46 59
2225.57 59
2225.68 57
2225.79 54
2225.89 50
2226.00 46
2226.11 44
2226.22 43
2226.33 43
2226.43 45
2226.54 47
2226.65 51
2226.76 54
2226.86 57
2226.97 60
2227.08 62
2227.19 64
2227.30 65
2227.40 65
2227.51 63
2227.62 60
2227.73 56
2227.84 51
2227.94 45
2228.05 38
2228.16 32
2228.27 28
2228.38 25
2228.48 25
2228.59 28
2228.70 32
2228.81 38
2228.92 43
2229.02 47
2229.13 49
2229.24 49
2229.35 47
2229.46 44
2229.57 40
2229.67 37
2229.78 34
2229.89 31
2230.00 28
2230.11 24
2230.21 20
2230.32 14
2230.43 7
2230.54 0
2230.65 0
2230.75 0
2230.86 0
2230.97 0
2231.08 0
2231.19 0
2231.29 0
2231.40 0
2231.51 7
2231.62 16
2231.73 24
2231.83 33
2231.94 40
2232.05 46
2232.16 49
2232.27 49
2232.38 46
2232.48 42
2232.59 36
2232.70 30
2232.81 25
2232.92 20
2233.02 16
2233.13 14
2233.24 14
2233.35 15
2233.46 17
2233.56 20
2233.67 24
2233.78 28
2233.89 30
2234.00 31
2234.11 32
2234.21 31
2234.32 30
2234.43 29
2234.54 28
2234.65 28
2234.75 29
2234.86 29
2234.97 30
2235.08 30
2235.19 31
2235.29 31
2235.40 32
2235.51 33
2235.62 35
2235.73 37
2235.84 38
2235.94 39
2236.05 40
2236.16 41
2236.27 43
2236.38 45
2236.49 48
2236.59 51
2236.70 55
2236.81 58
2236.92 60
2237.03 62
2237.13 63
2237.24 64
2237.35 65
2237.46 67
2237.57 70
2237.68 73
2237.78 76
2237.89 79
2238.00 80
2238.11 81
2238.22 81
2238.32 80
2238.43 78
2238.54 76
2238.65 73
2238.76 69
2238.87 65
2238.97 60
2239.08 54
2239.19 49
2239.30 45
2239.41 40
2239.52 37
2239.62 35
2239.73 33
2239.84 32
2239.95 31
2240.06 31
2240.17 31
2240.27 33
2240.38 35
2240.49 38
2240.60 41
2240.71 43
2240.82 45
2240.92 46
2241.03 46
2241.14 45
2241.25 43
2241.36 42
2241.47 40
2241.57 39
2241.68 38
2241.79 39
2241.90 41
2242.01 44
2242.12 47
2242.22 52
2242.33 56
2242.44 61
2242.55 65
2242.66 68
2242.77 70
2242.87 70
2242.98 69
2243.09 68
2243.20 67
2243.31 66
2243.42 65
2243.52 64
2243.63 63
2243.74 62
2243.85 60
2243.96 58
2244.07 56
2244.17 54
2244.28 52
2244.39 51
2244.50 51
2244.61 51
2244.72 51
2244.82 51
2244.93 51
2245.04 51
2245.15 50
2245.26 51
2245.37 52
2245.48 53
2245.58 54
2245.69 55
2245.80 56
2245.91 56
2246.02 56
2246.13 57
2246.23 58
2246.34 59
2246.45 61
2246.56 62
2246.67 63
2246.78 62
2246.89 60
2246.99 55
2247.10 50
2247.21 44
2247.32 38
2247.43 34
2247.54 32
2247.64 32
2247.75 32
2247.86 33
2247.97 34
2248.08 35
2248.19 35
2248.30 35
2248.40 36
2248.51 37
2248.62 39
2248.73 41
2248.84 44
2248.95 46
2249.05 48
2249.16 48
2249.27 48
2249.38 46
2249.49 43
2249.60 39
2249.71 35
2249.81 30
2249.92 26
2250.03 25
2250.14 25
2250.25 26
2250.36 29
2250.47 31
2250.57 32
2250.68 30
2250.79 26
2250.90 21
2251.01 15
2251.12 10
2251.23 7
2251.33 7
2251.44 9
2251.55 15
2251.66 23
2251.77 31
2251.88 40
2251.99 48
2252.09 56
2252.20 61
2252.31 64
2252.42 65
2252.53 64
2252.64 60
2252.75 55
2252.85 49
2252.96 43
2253.07 39
2253.18 36
2253.29 36
2253.40 38
2253.51 41
2253.61 45
2253.72 47
2253.83 48
2253.94 48
2254.05 45
2254.16 41
2254.27 37
2254.38 32
2254.48 30
2254.59 29
2254.70 30
2254.81 33
2254.92 38
2255.03 45
2255.14 51
2255.24 57
2255.35 63
2255.46 67
2255.57 70
2255.68 71
2255.79 71
2255.90 70
2256.01 66
2256.11 61
2256.22 54
2256.33 45
2256.44 36
2256.55 28
2256.66 21
2256.77 17
2256.87 17
2256.98 19
2257.09 25
2257.20 32
2257.31 40
2257.42 47
2257.53 52
2257.64 54
2257.74 53
2257.85 49
2257.96 44
2258.07 38
2258.18 32
2258.29 26
2258.40 22
2258.51 18
2258.61 16
2258.72 14
2258.83 13
2258.94 14
2259.05 16
2259.16 19
2259.27 23
2259.38 26
2259.48 30
2259.59 32
2259.70 33
2259.81 34
2259.92 33
2260.03 33
2260.14 32
2260.25 31
2260.35 30
2260.46 29
2260.57 28
2260.68 29
2260.79 30
2260.90 34
2261.01 39
2261.12 46
2261.23 52
2261.33 58
2261.44 61
2261.55 62
2261.66 61
2261.77 57
2261.88 53
2261.99 50
2262.10 48
2262.20 48
2262.31 50
2262.42 54
2262.53 57
2262.64 60
2262.75 60
2262.86 58
2262.97 54
2263.08 48
2263.18 42
2263.29 35
2263.40 29
2263.51 26
2263.62 24
2263.73 24
2263.84 26
2263.95 29
2264.05 33
2264.16 37
2264.27 41
2264.38 45
2264.49 49
2264.60 52
2264.71 54
2264.82 56
2264.93 57
2265.03 58
2265.14 59
2265.25 59
2265.36 59
2265.47 58
2265.58 57
2265.69 56
2265.80 55
2265.91 53
2266.02 53
2266.12 52
2266.23 53
2266.34 54
2266.45 55
2266.56 57
2266.67 58
2266.78 60
2266.89 62
2267.00 63
2267.10 65
2267.21 66
2267.32 67
2267.43 66
2267.54 64
2267.65 61
2267.76 56
2267.87 50
2267.98 44
2268.09 39
2268.19 36
2268.30 35
2268.41 38
2268.52 44
2268.63 51
2268.74 59
2268.85 65
2268.96 69
2269.07 70
2269.18 67
2269.28 60
2269.39 51
2269.50 42
2269.61 32
2269.72 24
2269.83 17
2269.94 12
2270.05 7
2270.16 4
2270.27 0
2270.37 0
2270.48 0
2270.59 0
2270.70 0
2270.81 0
2270.92 0
2271.03 0
2271.14 0
2271.25 8
2271.36 20
2271.46 33
2271.57 46
2271.68 57
2271.79 66
2271.90 71
2272.01 72
2272.12 71
2272.23 67
2272.34 64
2272.45 60
2272.56 58
2272.66 57
2272.77 57
2272.88 57
2272.99 56
2273.10 55
2273.21 53
2273.32 50
2273.43 49
2273.54 49
2273.65 49
2273.76 51
2273.86 53
2273.97 55
2274.08 55
2274.19 53
2274.30 50
2274.41 45
2274.52 40
2274.63 35
2274.74 30
2274.85 26
2274.96 23
2275.06 21
2275.17 20
2275.28 21
2275.39 21
2275.50 21
2275.61 21
2275.72 20
2275.83 19
2275.94 16
2276.05 13
2276.16 10
2276.27 7
2276.37 6
2276.48 6
2276.59 7
2276.70 10
2276.81 14
2276.92 18
2277.03 22
2277.14 24
2277.25 25
2277.36 23
2277.47 20
2277.58 17
2277.69 13
2277.79 10
2277.90 8
2278.01 7
2278.12 7
2278.23 6
2278.34 5
2278.45 4
2278.56 2
2278.67 0
2278.78 0
2278.89 1
2279.00 3
2279.10 7
2279.21 12
2279.32 17
2279.43 23
2279.54 28
2279.65 33
2279.76 38
2279.87 42
2279.98 44
2280.09 46
2280.20 47
2280.31 47
2280.42 47
2280.53 48
2280.63 50
2280.74 52
2280.85 54
2280.96 56
2281.07 56
2281.18 55
2281.29 54
2281.40 53
2281.51 52
2281.62 52
2281.73 53
2281.84 55
2281.95 58
2282.06 60
2282.16 61
2282.27 62
2282.38 63
2282.49 63
2282.60 62
2282.71 60
2282.82 58
2282.93 54
2283.04 49
2283.15 42
2283.26 35
2283.37 28
2283.48 22
2283.59 18
2283.70 16
2283.80 16
2283.91 18
2284.02 22
2284.13 24
2284.24 25
2284.35 25
2284.46 23
2284.57 20
2284.68 17
2284.79 15
2284.90 13
2285.01 13
2285.12 12
2285.23 12
2285.34 12
2285.45 12
2285.55 13
2285.66 15
2285.77 18
2285.88 22
2285.99 27
2286.10 31
2286.21 34
2286.32 36
2286.43 36
2286.54 36
2286.65 36
2286.76 37
2286.87 37
2286.98 38
2287.09 38
2287.20 37
2287.31 36
2287.41 33
2287.52 31
2287.63 30
2287.74 29
2287.85 29
2287.96 28
2288.07 28
2288.18 26
2288.29 24
2288.40 21
2288.51 18
2288.62 16
2288.73 16
2288.84 16
2288.95 17
2289.06 18
2289.17 19
2289.28 18
2289.39 17
2289.49 15
2289.60 14
2289.71 13
2289.82 13
2289.93 14
2290.04 15
2290.15 17
2290.26 18
2290.37 18
2290.48 18
2290.59 19
2290.70 20
2290.81 21
2290.92 24
2291.03 29
2291.14 34
2291.25 39
2291.36 44
2291.47 46
2291.58 47
2291.68 46
2291.79 43
2291.90 38
2292.01 34
2292.12 30
2292.23 28
2292.34 29
2292.45 31
2292.56 35
2292.67 40
2292.78 46
2292.89 50
2293.00 53
2293.11 53
2293.22 52
2293.33 49
2293.44 45
2293.55 40
2293.66 35
2293.77 31
2293.88 27
2293.99 23
2294.10 20
2294.20 16
2294.31 13
2294.42 9
2294.53 6
2294.64 2
2294.75 0
2294.86 0
2294.97 0
2295.08 0
2295.19 0
2295.30 0
2295.41 0
2295.52 0
2295.63 2
2295.74 3
2295.85 4
2295.96 5
2296.07 4
2296.18 3
2296.29 2
2296.40 1
2296.51 0
2296.62 0
2296.73 0
2296.84 0
2296.95 1
2297.06 4
2297.17 6
2297.27 9
2297.38 10
2297.49 11
2297.60 10
2297.71 8
2297.82 6
2297.93 5
2298.04 4
2298.15 5
2298.26 8
2298.37 13
2298.48 18
2298.59 24
2298.70 30
2298.81 34
2298.92 36
2299.03 37
2299.14 35
2299.25 33
2299.36 31
2299.47 31
2299.58 32
2299.69 35
2299.80 40
2299.91 46
2300.02 51
2300.13 56
2300.24 60
2300.35 63
2300.46 65
2300.57 66
2300.68 65
2300.79 64
2300.90 61
2301.01 58
2301.12 55
2301.22 53
2301.33 51
2301.44 50
2301.55 50
2301.66 49
2301.77 49
2301.88 48
2301.99 45
2302.10 42
2302.21 39
2302.32 36
2302.43 33
2302.54 32
2302.65 32
2302.76 33
2302.87 35
2302.98 38
2303.09 41
2303.20 45
2303.31 49
2303.42 54
2303.53 59
2303.64 64
2303.75 68
2303.86 72
2303.97 74
2304.08 76
2304.19 77
2304.30 78
2304.41 80
2304.52 82
2304.63 85
2304.74 88
2304.85 91
2304.96 94
2305.07 95
2305.18 95
2305.29 93
2305.40 90
2305.51 86
2305.62 80
2305.73 75
2305.84 68
2305.95 62
2306.06 56
2306.17 51
2306.28 46
2306.39 42
2306.50 38
2306.61 36
2306.72 34
2306.83 33
2306.94 32
2307.05 31
2307.16 30
2307.27 29
2307.38 28
2307.49 27
2307.60 27
2307.71 28
2307.82 30
2307.93 33
2308.04 35
2308.15 37
2308.26 38
2308.37 38
2308.48 37
2308.59 35
2308.70 34
2308.81 32
2308.92 32
2309.03 33
2309.14 35
2309.25 38
2309.36 41
2309.47 44
2309.57 48
2309.68 51
2309.79 53
2309.90 56
2310.01 59
2310.12 62
2310.23 64
2310.34 65
2310.45 65
2310.56 63
2310.67 60
2310.78 56
2310.89 52
2311.00 49
2311.11 48
2311.22 50
2311.33 54
2311.44 59
2311.55 66
2311.66 71
2311.77 76
2311.88 78
2311.99 79
2312.10 78
2312.22 76
2312.33 73
2312.44 69
2312.55 64
2312.66 59
2312.77 54
2312.88 49
2312.99 44
2313.10 40
2313.21 37
2313.32 36
2313.43 37
2313.54 39
2313.65 43
2313.76 46
2313.87 50
2313.98 53
2314.09 54
2314.20 53
2314.31 50
2314.42 45
2314.53 40
2314.64 34
2314.75 28
2314.86 22
2314.97 19
2315.08 16
2315.19 16
2315.30 17
2315.41 19
2315.52 22
2315.63 25
2315.74 27
2315.85 30
2315.96 34
2316.07 37
2316.18 42
2316.29 47
2316.40 51
2316.51 54
2316.62 55
2316.73 53
2316.84 50
2316.95 46
2317.06 42
2317.17 39
2317.28 40
2317.39 43
2317.50 49
2317.61 55
2317.72 62
2317.83 67
2317.94 70
2318.05 72
2318.16 73
2318.27 73
2318.38 75
2318.49 78
2318.60 82
2318.71 87
2318.82 92
2318.93 95
2319.04 96
2319.15 94
2319.26 88
2319.37 80
2319.48 71
2319.59 61
2319.70 52
2319.81 47
2319.92 44
2320.03 44
2320.14 46
2320.25 50
2320.36 55
2320.47 59
2320.59 61
2320.70 62
2320.81 61
2320.92 59
2321.03 56
2321.14 52
2321.25 48
2321.36 43
2321.47 37
2321.58 32
2321.69 26
2321.80 20
2321.91 16
2322.02 12
2322.13 11
2322.24 10
2322.35 12
2322.46 14
2322.57 17
2322.68 19
2322.79 21
2322.90 21
2323.01 20
2323.12 19
2323.23 18
2323.34 18
2323.45 20
2323.56 24
2323.67 32
2323.78 41
2323.89 52
2324.00 63
2324.11 73
2324.22 80
2324.33 84
2324.44 85
2324.56 82
2324.67 78
2324.78 73
2324.89 68
2325.00 64
2325.11 62
2325.22 63
2325.33 66
2325.44 71
2325.55 76
2325.66 81
2325.77 85
2325.88 87
2325.99 87
2326.10 86
2326.21 82
2326.32 78
2326.43 74
2326.54 70
2326.65 65
2326.76 62
2326.87 58
2326.98 56
2327.09 53
2327.20 51
2327.31 50
2327.42 48
2327.54 46
2327.65 44
2327.76 42
2327.87 40
2327.98 37
2328.09 36
2328.20 34
2328.31 34
2328.42 34
2328.53 35
2328.64 36
2328.75 36
2328.86 36
2328.97 36
2329.08 37
2329.19 38
2329.30 40
2329.41 43
2329.52 46
2329.63 50
2329.74 53
2329.85 56
2329.96 57
2330.07 57
2330.19 56
2330.30 55
2330.41 53
2330.52 52
2330.63 51
2330.74 51
2330.85 51
2330.96 50
2331.07 50
2331.18 48
2331.29 45
2331.40 42
2331.51 38
2331.62 35
2331.73 31
2331.84 28
2331.95 24
2332.06 20
2332.17 16
2332.28 10
2332.40 5
2332.51 0
2332.62 0
2332.73 0
2332.84 0
2332.95 0
2333.06 0
2333.17 1
2333.28 4
2333.39 5
2333.50 5
2333.61 4
2333.72 2
2333.83 1
2333.94 0
2334.05 0
2334.16 0
2334.27 2
2334.38 4
2334.50 7
2334.61 10
2334.72 13
2334.83 16
2334.94 18
2335.05 20
2335.16 22
2335.27 24
2335.38 26
2335.49 29
2335.60 32
2335.71 35
2335.82 37
2335.93 38
2336.04 39
2336.15 38
2336.26 38
2336.38 37
2336.49 37
2336.60 39
2336.71 42
2336.82 46
2336.93 51
2337.04 57
2337.15 62
2337.26 67
2337.37 70
2337.48 72
2337.59 73
2337.70 74
2337.81 74
2337.92 73
2338.03 72
2338.15 69
2338.26 64
2338.37 58
2338.48 50
2338.59 43
2338.70 36
2338.81 31
2338.92 30
2339.03 32
2339.14 38
2339.25 47
2339.36 57
2339.47 68
2339.58 78
2339.69 87
2339.81 95
2339.92 100
2340.03 103
2340.14 103
2340.25 101
2340.36 97
2340.47 90
2340.58 82
2340.69 74
2340.80 67
2340.91 61
2341.02 56
2341.13 54
2341.24 54
2341.36 55
2341.47 57
2341.58 60
2341.69 64
2341.80 68
2341.91 72
2342.02 76
2342.13 79
2342.24 80
2342.35 80
2342.46 79
2342.57 76
2342.68 72
2342.80 68
2342.91 65
2343.02 63
2343.13 61
2343.24 59
2343.35 55
2343.46 51
2343.57 44
2343.68 37
2343.79 29
2343.90 23
2344.01 18
2344.12 17
2344.24 18
2344.35 20
2344.46 24
2344.57 29
2344.68 32
2344.79 34
2344.90 34
2345.01 32
2345.12 30
2345.23 27
2345.34 25
2345.45 22
2345.56 21
2345.68 19
2345.79 18
2345.90 16
2346.01 13
2346.12 11
2346.23 10
2346.34 10
2346.45 11
2346.56 13
2346.67 17
2346.78 22
2346.90 27
2347.01 31
2347.12 34
2347.23 35
2347.34 34
2347.45 32
2347.56 28
2347.67 24
2347.78 20
2347.89 16
2348.00 13
2348.11 10
2348.23 7
2348.34 5
2348.45 2
2348.56 0
2348.67 0
2348.78 0
2348.89 0
2349.00 0
2349.11 0
2349.22 0
2349.33 0
2349.45 0
2349.56 5
2349.67 10
2349.78 15
2349.89 19
2350.00 21
2350.11 22
2350.22 21
2350.33 19
2350.44 17
2350.55 15
2350.67 16
2350.78 18
2350.89 21
2351.00 26
2351.11 30
2351.22 34
2351.33 36
2351.44 38
2351.55 39
2351.66 40
2351.78 43
2351.89 48
2352.00 55
2352.11 64
2352.22 74
2352.33 84
2352.44 95
2352.55 104
2352.66 111
2352.77 116
2352.89 119
2353.00 120
2353.11 120
2353.22 118
2353.33 117
2353.44 117
2353.55 120
2353.66 125
2353.77 132
2353.88 140
2354.00 148
2354.11 155
2354.22 158
2354.33 158
2354.44 154
2354.55 146
2354.66 137
2354.77 127
2354.88 118
2354.99 110
2355.11 105
2355.22 102
2355.33 100
2355.44 99
2355.55 99
2355.66 99
2355.77 97
2355.88 94
2355.99 90
2356.11 83
2356.22 75
2356.33 67
2356.44 59
2356.55 52
2356.66 47
2356.77 44
2356.88 44
2356.99 45
2357.11 48
2357.22 52
2357.33 58
2357.44 64
2357.55 71
2357.66 80
2357.77 88
2357.88 96
2357.99 103
2358.11 109
2358.22 113
2358.33 115
2358.44 115
2358.55 112
2358.66 108
2358.77 103
2358.88 97
2358.99 91
2359.11 86
2359.22 81
2359.33 79
2359.44 79
2359.55 81
2359.66 83
2359.77 86
2359.88 88
2359.99 89
2360.11 87
2360.22 85
2360.33 80
2360.44 75
2360.55 69
2360.66 63
2360.77 56
2360.88 50
2361.00 44
2361.11 39
2361.22 36
2361.33 34
2361.44 35
2361.55 38
2361.66 43
2361.77 49
2361.88 56
2362.00 64
2362.11 71
2362.22 76
2362.33 80
2362.44 83
2362.55 85
2362.66 87
2362.77 88
2362.89 91
2363.00 93
2363.11 95
2363.22 97
2363.33 97
2363.44 97
2363.55 95
2363.66 92
2363.78 90
2363.89 88
2364.00 87
2364.11 87
2364.22 88
2364.33 90
2364.44 91
2364.55 90
2364.67 87
2364.78 82
2364.89 76
2365.00 69
2365.11 64
2365.22 60
2365.33 58
2365.45 58
2365.56 61
2365.67 64
2365.78 67
2365.89 70
2366.00 73
2366.11 74
2366.22 75
2366.34 75
2366.45 74
2366.56 73
2366.67 71
2366.78 68
2366.89 66
2367.00 63
2367.11 62
2367.23 61
2367.34 62
2367.45 64
2367.56 66
2367.67 69
2367.78 72
2367.89 74
2368.01 76
2368.12 78
2368.23 80
2368.34 81
2368.45 82
2368.56 82
2368.67 81
2368.79 80
2368.90 78
2369.01 76
2369.12 75
2369.23 75
2369.34 77
2369.45 81
2369.56 85
2369.68 89
2369.79 93
2369.90 95
2370.01 94
2370.12 92
2370.23 88
2370.34 84
2370.46 80
2370.57 78
2370.68 77
2370.79 76
2370.90 76
2371.01 75
2371.12 73
2371.24 71
2371.35 69
2371.46 68
2371.57 70
2371.68 74
2371.79 81
2371.90 89
2372.02 96
2372.13 101
2372.24 103
2372.35 102
2372.46 99
2372.57 93
2372.68 86
2372.80 81
2372.91 76
2373.02 73
2373.13 73
2373.24 74
2373.35 78
2373.47 83
2373.58 88
2373.69 92
2373.80 94
2373.91 94
2374.02 92
2374.13 87
2374.25 82
2374.36 78
2374.47 74
2374.58 73
2374.69 73
2374.80 74
2374.91 77
2375.03 79
2375.14 81
2375.25 82
2375.36 83
2375.47 84
2375.58 86
2375.70 88
2375.81 91
2375.92 93
2376.03 94
2376.14 93
2376.25 91
2376.36 88
2376.48 84
2376.59 79
2376.70 73
2376.81 68
2376.92 63
2377.03 59
2377.15 55
2377.26 51
2377.37 47
2377.48 44
2377.59 40
2377.70 36
2377.82 32
2377.93 29
2378.04 27
2378.15 26
2378.26 27
2378.37 29
2378.48 31
2378.60 35
2378.71 38
2378.82 42
2378.93 47
2379.04 52
2379.15 57
2379.27 63
2379.38 69
2379.49 75
2379.60 80
2379.71 84
2379.82 86
2379.94 87
2380.05 86
2380.16 85
2380.27 82
2380.38 79
2380.49 77
2380.61 75
2380.72 74
2380.83 73
2380.94 73
2381.05 72
2381.16 70
2381.28 69
2381.39 67
2381.50 68
2381.61 70
2381.72 76
2381.83 83
2381.95 92
2382.06 101
2382.17 108
2382.28 112
2382.39 112
2382.50 109
2382.62 103
2382.73 97
2382.84 91
2382.95 86
2383.06 84
2383.17 82
2383.29 83
2383.40 85
2383.51 89
2383.62 94
2383.73 100
2383.84 105
2383.96 109
2384.07 110
2384.18 107
2384.29 102
2384.40 94
2384.52 84
2384.63 76
2384.74 69
2384.85 64
2384.96 62
2385.07 61
2385.19 62
2385.30 62
2385.41 63
2385.52 64
2385.63 64
2385.74 65
2385.86 67
2385.97 69
2386.08 71
2386.19 73
2386.30 74
2386.42 75
2386.53 76
2386.64 78
2386.75 80
2386.86 82
2386.97 84
2387.09 84
2387.20 83
2387.31 79
2387.42 73
2387.53 66
2387.65 59
2387.76 52
2387.87 48
2387.98 46
2388.09 44
2388.20 44
2388.32 44
2388.43 44
2388.54 43
2388.65 42
2388.76 42
2388.88 42
2388.99 45
2389.10 48
2389.21 53
2389.32 58
2389.43 63
2389.55 68
2389.66 73
2389.77 75
2389.88 76
2389.99 75
2390.11 72
2390.22 68
2390.33 64
2390.44 61
2390.55 61
2390.67 63
2390.78 66
2390.89 70
2391.00 74
2391.11 77
2391.22 78
2391.34 76
2391.45 74
2391.56 72
2391.67 70
2391.78 70
2391.90 71
2392.01 73
2392.12 75
2392.23 77
2392.34 78
2392.46 78
2392.57 78
2392.68 78
2392.79 79
2392.90 81
2393.02 85
2393.13 89
2393.24 94
2393.35 98
2393.46 102
2393.58 105
2393.69 107
2393.80 107
2393.91 106
2394.02 105
2394.14 103
2394.25 101
2394.36 98
2394.47 95
2394.58 93
2394.70 89
2394.81 86
2394.92 82
2395.03 77
2395.14 72
2395.26 67
2395.37 63
2395.48 59
2395.59 57
2395.70 56
2395.82 58
2395.93 62
2396.04 66
2396.15 72
2396.26 78
2396.38 83
2396.49 87
2396.60 90
2396.71 93
2396.82 95
2396.94 97
2397.05 99
2397.16 101
2397.27 102
2397.38 102
2397.50 102
2397.61 99
2397.72 96
2397.83 91
2397.94 86
2398.06 81
2398.17 77
2398.28 74
2398.39 72
2398.50 71
2398.62 71
2398.73 72
2398.84 74
2398.95 78
2399.06 83
2399.18 90
2399.29 99
2399.40 108
2399.51 117
2399.63 124
2399.74 129
2399.85 130
2399.96 128
2400.07 123
2400.19 116
2400.30 108
2400.41 100
2400.52 93
2400.63 88
2400.75 84
2400.86 81
2400.97 80
2401.08 81
2401.19 81
2401.31 82
2401.42 81
2401.53 80
2401.64 77
2401.76 73
2401.87 69
2401.98 64
2402.09 59
2402.20 56
2402.32 53
2402.43 52
2402.54 53
2402.65 55
2402.77 59
2402.88 64
2402.99 70
2403.10 76
2403.21 81
2403.33 85
2403.44 88
2403.55 89
2403.66 89
2403.77 89
2403.89 88
2404.00 87
2404.11 86
2404.22 84
2404.34 82
2404.45 78
2404.56 72
2404.67 64
2404.78 54
2404.90 43
2405.01 31
2405.12 20
2405.23 11
2405.35 3
2405.46 0
2405.57 0
2405.68 0
2405.79 0
2405.91 0
2406.02 0
2406.13 0
2406.24 0
2406.36 1
2406.47 7
2406.58 12
2406.69 17
2406.81 20
2406.92 23
2407.03 25
2407.14 26
2407.25 26
2407.37 25
2407.48 24
2407.59 22
2407.70 20
2407.82 18
2407.93 16
2408.04 15
2408.15 14
2408.26 14
2408.38 14
2408.49 14
2408.60 14
2408.71 14
2408.83 14
2408.94 16
2409.05 18
2409.16 21
2409.28 25
2409.39 28
2409.50 31
2409.61 32
2409.73 32
2409.84 30
2409.95 28
2410.06 25
2410.17 21
2410.29 18
2410.40 14
2410.51 10
2410.62 7
2410.74 5
2410.85 4
2410.96 4
2411.07 5
2411.19 7
2411.30 9
2411.41 13
2411.52 17
2411.64 21
2411.75 26
2411.86 31
2411.97 36
2412.08 40
2412.20 44
2412.31 47
2412.42 50
2412.53 52
2412.65 54
2412.76 54
2412.87 54
2412.98 53
2413.10 50
2413.21 47
2413.32 42
2413.43 38
2413.55 33
2413.66 30
2413.77 26
2413.88 24
2414.00 22
2414.11 21
2414.22 20
2414.33 22
2414.45 24
2414.56 28
2414.67 32
2414.78 36
2414.90 40
2415.01 42
2415.12 42
2415.23 41
2415.35 40
2415.46 38
2415.57 37
2415.68 37
2415.80 39
2415.91 42
2416.02 46
2416.13 50
2416.25 54
2416.36 57
2416.47 59
2416.58 58
2416.70 55
2416.81 50
2416.92 46
2417.03 42
2417.15 39
2417.26 39
2417.37 40
2417.48 41
2417.60 42
2417.71 42
2417.82 41
2417.93 40
2418.05 38
2418.16 37
2418.27 38
2418.38 40
2418.50 44
2418.61 48
2418.72 50
2418.83 50
2418.95 48
2419.06 43
2419.17 38
2419.28 32
2419.40 28
2419.51 25
2419.62 24
2419.73 24
2419.85 26
2419.96 28
2420.07 32
2420.18 36
2420.30 41
2420.41 47
2420.52 54
2420.63 61
2420.75 68
2420.86 74
2420.97 79
2421.08 81
2421.20 81
2421.31 78
2421.42 73
2421.54 67
2421.65 60
2421.76 53
2421.87 48
2421.99 45
2422.10 43
2422.21 44
2422.32 45
2422.44 47
2422.55 50
2422.66 52
2422.77 55
2422.89 58
2423.00 60
2423.11 63
2423.22 66
2423.34 68
2423.45 69
2423.56 69
2423.68 69
2423.79 69
2423.90 69
2424.01 70
2424.13 71
2424.24 72
2424.35 72
2424.46 72
2424.58 70
2424.69 68
2424.80 65
2424.91 61
2425.03 57
2425.14 54
2425.25 52
2425.37 51
2425.48 53
2425.59 55
2425.70 60
2425.82 65
2425.93 69
2426.04 72
2426.15 73
2426.27 72
2426.38 71
2426.49 69
2426.61 68
2426.72 68
2426.83 70
2426.94 71
2427.06 72
2427.17 71
2427.28 69
2427.39 65
2427.51 60
2427.62 54
2427.73 48
2427.85 44
2427.96 42
2428.07 42
2428.18 45
2428.30 50
2428.41 57
2428.52 64
2428.64 70
2428.75 73
2428.86 75
2428.97 74
2429.09 72
2429.20 70
2429.31 69
2429.42 70
2429.54 72
2429.65 75
2429.76 79
2429.88 81
2429.99 82
2430.10 81
2430.21 78
2430.33 75
2430.44 71
2430.55 66
2430.67 62
2430.78 57
2430.89 53
2431.00 49
2431.12 45
2431.23 41
2431.34 37
2431.46 34
2431.57 32
2431.68 30
2431.79 30
2431.91 31
2432.02 33
2432.13 35
2432.25 36
2432.36 37
2432.47 38
2432.58 38
2432.70 37
2432.81 36
2432.92 35
2433.04 34
2433.15 33
2433.26 32
2433.37 31
2433.49 30
2433.60 30
2433.71 29
2433.83 28
2433.94 26
2434.05 23
2434.16 20
2434.28 15
2434.39 10
2434.50 5
2434.62 0
2434.73 0
2434.84 0
2434.95 0
2435.07 0
2435.18 0
2435.29 0
2435.41 0
2435.52 0
2435.63 2
2435.75 5
2435.86 7
2435.97 9
2436.08 10
2436.20 11
2436.31 12
2436.42 12
2436.54 13
2436.65 15
2436.76 18
2436.88 22
2436.99 28
2437.10 35
2437.21 41
2437.33 46
2437.44 50
2437.55 51
2437.67 49
2437.78 46
2437.89 43
2438.01 40
2438.12 38
2438.23 37
2438.34 39
2438.46 43
2438.57 48
2438.68 53
2438.80 59
2438.91 64
2439.02 68
2439.14 70
2439.25 69
2439.36 67
2439.47 63
2439.59 58
2439.70 53
2439.81 49
2439.93 46
2440.04 44
2440.15 42
2440.27 41
2440.38 41
2440.49 41
2440.60 41
2440.72 41
2440.83 42
2440.94 43
2441.06 44
2441.17 44
2441.28 44
2441.40 44
2441.51 44
2441.62 44
2441.74 44
2441.85 45
2441.96 47
2442.07 49
2442.19 51
2442.30 53
2442.41 54
2442.53 55
2442.64 56
2442.75 57
2442.87 58
2442.98 59
2443.09 60
2443.21 62
2443.32 65
2443.43 69
2443.55 74
2443.66 81
2443.77 89
2443.88 97
2444.00 105
2444.11 111
2444.22 114
2444.34 113
2444.45 109
2444.56 101
2444.68 91
2444.79 80
2444.90 70
2445.02 62
2445.13 56
2445.24 54
2445.36 55
2445.47 57
2445.58 61
2445.70 63
2445.81 65
2445.92 66
2446.03 66
2446.15 65
2446.26 64
2446.37 63
2446.49 61
2446.60 59
2446.71 57
2446.83 53
2446.94 49
2447.05 44
2447.17 38
2447.28 31
2447.39 25
2447.51 19
2447.62 16
2447.73 13
2447.85 13
2447.96 14
2448.07 16
2448.19 18
2448.30 19
2448.41 21
2448.53 23
2448.64 26
2448.75 29
2448.87 33
2448.98 38
2449.09 44
2449.20 49
2449.32 55
2449.43 59
2449.54 62
2449.66 64
2449.77 64
2449.88 62
2450.00 58
2450.11 53
2450.22 47
2450.34 41
2450.45 36
2450.56 33
2450.68 34
2450.79 38
2450.90 44
2451.02 50
2451.13 56
2451.24 61
2451.36 63
2451.47 64
2451.58 62
2451.70 59
2451.81 56
2451.92 53
2452.04 52
2452.15 51
2452.26 51
2452.38 52
2452.49 53
2452.60 53
2452.72 53
2452.83 52
2452.94 51
2453.06 50
2453.17 48
2453.28 47
2453.40 45
2453.51 42
2453.62 38
2453.74 32
2453.85 26
2453.96 18
2454.08 12
2454.19 6
2454.30 3
2454.42 2
2454.53 4
2454.64 7
2454.76 11
2454.87 15
2454.98 19
2455.10 22
2455.21 25
2455.32 27
2455.44 29
2455.55 31
2455.66 33
2455.78 35
2455.89 37
2456.01 37
2456.12 38
2456.23 38
2456.35 39
2456.46 39
2456.57 40
2456.69 40
2456.80 41
2456.91 41
2457.03 41
2457.14 39
2457.25 37
2457.37 35
2457.48 32
2457.59 29
2457.71 25
2457.82 22
2457.93 20
2458.05 17
2458.16 16
2458.27 17
2458.39 19
2458.50 22
2458.61 27
2458.73 33
2458.84 37
2458.95 41
2459.07 44
2459.18 46
2459.30 46
2459.41 47
2459.52 47
2459.64 47
2459.75 46
2459.86 44
2459.98 40
2460.09 36
2460.20 31
2460.32 27
2460.43 25
2460.54 24
2460.66 26
2460.77 30
2460.88 35
2461.00 40
2461.11 44
2461.23 45
2461.34 45
2461.45 43
2461.57 40
2461.68 38
2461.79 38
2461.91 42
2462.02 51
2462.13 62
2462.25 75
2462.36 87
2462.47 96
2462.59 101
2462.70 103
2462.81 101
2462.93 98
2463.04 93
2463.16 89
2463.27 85
2463.38 81
2463.50 78
2463.61 75
2463.72 72
2463.84 69
2463.95 68
2464.06 67
2464.18 68
2464.29 68
2464.41 69
2464.52 70
2464.63 70
2464.75 69
2464.86 68
2464.97 66
2465.09 64
2465.20 61
2465.31 58
2465.43 54
2465.54 50
2465.66 44
2465.77 38
2465.88 31
2466.00 24
2466.11 18
2466.22 13
2466.34 10
2466.45 9
2466.56 10
2466.68 13
2466.79 17
2466.91 20
2467.02 24
2467.13 27
2467.25 30
2467.36 33
2467.47 38
2467.59 44
2467.70 52
2467.81 60
2467.93 69
2468.04 76
2468.16 80
2468.27 82
2468.38 82
2468.50 79
2468.61 75
2468.72 70
2468.84 67
2468.95 64
2469.07 62
2469.18 61
2469.29 61
2469.41 61
2469.52 62
2469.63 63
2469.75 65
2469.86 68
2469.98 71
2470.09 74
2470.20 76
2470.32 77
2470.43 77
2470.54 74
2470.66 71
2470.77 66
2470.89 61
2471.00 55
2471.11 50
2471.23 45
2471.34 40
2471.45 36
2471.57 31
2471.68 27
2471.80 23
2471.91 20
2472.02 18
2472.14 17
2472.25 18
2472.36 21
2472.48 24
2472.59 27
2472.71 29
2472.82 29
2472.93 26
2473.05 21
2473.16 15
2473.27 9
2473.39 4
2473.50 0
2473.62 0
2473.73 0
2473.84 0
2473.96 0
2474.07 0
2474.19 0
2474.30 0
2474.41 0
2474.53 1
2474.64 2
2474.75 4
2474.87 5
2474.98 6
2475.10 7
2475.21 8
2475.32 9
2475.44 10
2475.55 11
2475.67 11
2475.78 11
2475.89 9
2476.01 8
2476.12 7
2476.23 7
2476.35 8
2476.46 11
2476.58 15
2476.69 18
2476.80 20
2476.92 20
2477.03 18
2477.15 15
2477.26 11
2477.37 9
2477.49 9
2477.60 12
2477.72 17
2477.83 24
2477.94 33
2478.06 41
2478.17 49
2478.29 54
2478.40 58
2478.51 61
2478.63 61
2478.74 60
2478.86 57
2478.97 53
2479.08 49
2479.20 44
2479.31 40
2479.42 36
2479.54 33
2479.65 30
2479.77 29
2479.88 28
2479.99 27
2480.11 26
2480.22 25
2480.34 23
2480.45 21
2480.56 18
2480.68 16
2480.79 13
2480.91 12
2481.02 12
2481.13 14
2481.25 16
2481.36 19
2481.48 23
2481.59 27
2481.70 31
2481.82 34
2481.93 37
2482.05 41
2482.16 45
2482.27 49
2482.39 54
2482.50 59
2482.62 64
2482.73 67
2482.84 69
2482.96 69
2483.07 66
2483.19 61
2483.30 55
2483.41 48
2483.53 42
2483.64 39
2483.76 37
2483.87 39
2483.99 42
2484.10 46
2484.21 50
2484.33 53
2484.44 54
2484.56 54
2484.67 53
2484.78 53
2484.90 53
2485.01 56
2485.13 60
2485.24 64
2485.35 69
2485.47 74
2485.58 77
2485.70 79
2485.81 81
2485.92 82
2486.04 83
2486.15 85
2486.27 86
2486.38 87
2486.50 86
2486.61 82
2486.72 77
2486.84 68
2486.95 59
2487.07 49
2487.18 39
2487.29 31
2487.41 25
2487.52 20
2487.64 17
2487.75 14
2487.86 13
2487.98 13
2488.09 15
2488.21 18
2488.32 22
2488.44 26
2488.55 31
2488.66 36
2488.78 40
2488.89 43
2489.01 46
2489.12 48
2489.23 50
2489.35 52
2489.46 52
2489.58 50
2489.69 45
2489.81 39
2489.92 31
2490.03 23
2490.15 16
2490.26 11
2490.38 8
2490.49 8
2490.61 10
2490.72 13
2490.83 16
2490.95 20
2491.06 23
2491.18 26
2491.29 26
2491.40 26
2491.52 24
2491.63 22
2491.75 20
2491.86 18
2491.98 17
2492.09 18
2492.20 22
2492.32 26
2492.43 32
2492.55 38
2492.66 43
2492.78 47
2492.89 50
2493.00 51
2493.12 52
2493.23 52
2493.35 52
2493.46 52
2493.58 52
2493.69 53
2493.80 53
2493.92 54
2494.03 55
2494.15 55
2494.26 55
2494.38 56
2494.49 55
2494.60 55
2494.72 54
2494.83 53
2494.95 52
2495.06 50
2495.18 49
2495.29 48
2495.40 48
2495.52 48
2495.63 49
2495.75 49
2495.86 50
2495.98 49
2496.09 48
2496.21 47
2496.32 46
2496.43 44
2496.55 43
2496.66 43
2496.78 43
2496.89 44
2497.01 45
2497.12 46
2497.23 47
2497.35 48
2497.46 48
2497.58 47
2497.69 46
2497.81 46
2497.92 46
2498.04 47
2498.15 50
2498.26 53
2498.38 57
2498.49 60
2498.61 63
2498.72 64
2498.84 64
2498.95 63
2499.06 62
2499.18 61
2499.29 60
2499.41 60
2499.52 61
2499.64 63
2499.75 65
2499.87 66
2499.98 67
2500.09 66
2500.21 64
2500.32 60
2500.44 56
2500.55 53
2500.67 50
2500.78 47
2500.90 46
2501.01 44
2501.12 41
2501.24 37
2501.35 32
2501.47 26
2501.58 20
2501.70 15
2501.81 13
2501.93 13
2502.04 16
2502.15 22
2502.27 29
2502.38 37
2502.50 44
2502.61 51
2502.73 56
2502.84 61
2502.96 63
2503.07 64
2503.19 63
2503.30 60
2503.41 55
2503.53 47
2503.64 39
2503.76 30
2503.87 23
2503.99 17
2504.10 14
2504.22 12
2504.33 12
2504.44 11
2504.56 10
2504.67 9
2504.79 8
2504.90 7
2505.02 8
2505.13 11
2505.25 17
2505.36 24
2505.48 31
2505.59 39
2505.70 44
2505.82 47
2505.93 47
2506.05 45
2506.16 42
2506.28 37
2506.39 32
2506.51 28
2506.62 24
2506.74 22
2506.85 20
2506.97 19
2507.08 19
2507.19 20
2507.31 21
2507.42 22
2507.54 23
2507.65 23
2507.77 23
2507.88 22
2508.00 20
2508.11 18
2508.23 15
2508.34 13
2508.46 10
2508.57 8
2508.68 6
2508.80 6
2508.91 8
2509.03 13
2509.14 18
2509.26 26
2509.37 33
2509.49 40
2509.60 44
2509.72 46
2509.83 45
2509.95 42
2510.06 38
2510.17 33
2510.29 31
2510.40 31
2510.52 33
2510.63 38
2510.75 45
2510.86 51
2510.98 58
2511.09 62
2511.21 64
2511.32 64
2511.44 62
2511.55 58
2511.67 54
2511.78 50
2511.90 48
2512.01 47
2512.12 48
2512.24 51
2512.35 54
2512.47 57
2512.58 60
2512.70 62
2512.81 63
2512.93 63
2513.04 62
2513.16 62
2513.27 60
2513.39 59
2513.50 56
2513.62 54
2513.73 51
2513.85 48
2513.96 45
2514.08 44
2514.19 42
2514.30 40
2514.42 38
2514.53 36
2514.65 32
2514.76 29
2514.88 25
2514.99 22
2515.11 20
2515.22 20
2515.34 22
2515.45 25
2515.57 28
2515.68 31
2515.80 34
2515.91 35
2516.03 36
2516.14 36
2516.26 37
2516.37 38
2516.49 40
2516.60 43
2516.72 47
2516.83 51
2516.94 56
2517.06 59
2517.17 62
2517.29 62
2517.40 60
2517.52 56
2517.63 49
2517.75 41
2517.86 33
2517.98 26
2518.09 21
2518.21 21
2518.32 24
2518.44 31
2518.55 40
2518.67 50
2518.78 60
2518.90 68
2519.01 74
2519.13 78
2519.24 79
2519.36 80
2519.47 79
2519.59 78
2519.70 75
2519.82 70
2519.93 63
2520.05 55
2520.16 44
2520.28 34
2520.39 24
2520.51 16
2520.62 12
2520.74 11
2520.85 12
2520.97 15
2521.08 19
2521.19 23
2521.31 27
2521.42 31
2521.54 34
2521.65 36
2521.77 39
2521.88 41
2522.00 42
2522.11 42
2522.23 42
2522.34 41
2522.46 41
2522.57 41
2522.69 43
2522.80 46
2522.92 51
2523.03 56
2523.15 61
2523.26 65
2523.38 68
2523.49 68
2523.61 67
2523.72 63
2523.84 57
2523.95 49
2524.07 41
2524.18 33
2524.30 25
2524.41 19
2524.53 15
2524.64 13
2524.76 13
2524.87 16
2524.99 20
2525.10 25
2525.22 29
2525.33 34
2525.45 38
2525.56 40
2525.68 42
2525.79 43
2525.91 44
2526.02 44
2526.14 43
2526.25 42
2526.37 41
2526.48 39
2526.60 38
2526.71 37
2526.83 36
2526.94 36
2527.06 36
2527.17 35
2527.29 34
2527.40 34
2527.52 33
2527.63 35
2527.75 39
2527.86 45
2527.98 53
2528.09 63
2528.21 72
2528.32 80
2528.44 87
2528.56 91
2528.67 92
2528.79 91
2528.90 88
2529.02 84
2529.13 79
2529.25 73
2529.36 66
2529.48 59
2529.59 52
2529.71 47
2529.82 42
2529.94 38
2530.05 35
2530.17 31
2530.28 28
2530.40 24
2530.51 21
2530.63 18
2530.74 17
2530.86 16
2530.97 17
2531.09 19
2531.20 21
2531.32 22
2531.43 22
2531.55 20
2531.66 16
2531.78 12
2531.89 7
2532.01 3
2532.12 1
2532.24 0
2532.35 1
2532.47 5
2532.58 11
2532.70 17
2532.82 23
2532.93 28
2533.05 30
2533.16 29
2533.28 26
2533.39 21
2533.51 15
2533.62 10
2533.74 5
2533.85 3
2533.97 1
2534.08 0
2534.20 0
2534.31 0
2534.43 0
2534.54 0
2534.66 0
2534.77 0
2534.89 0
2535.00 0
2535.12 2
2535.23 9
2535.35 18
2535.47 26
2535.58 34
2535.70 40
2535.81 44
2535.93 46
2536.04 45
2536.16 43
2536.27 39
2536.39 34
2536.50 30
2536.62 26
2536.73 23
2536.85 23
2536.96 24
2537.08 27
2537.19 31
2537.31 35
2537.42 39
2537.54 41
2537.66 42
2537.77 40
2537.89 37
2538.00 33
2538.12 29
2538.23 26
2538.35 25
2538.46 24
2538.58 24
2538.69 26
2538.81 28
2538.92 29
2539.04 30
2539.15 29
2539.27 28
2539.38 25
2539.50 22
2539.62 18
2539.73 14
2539.85 11
2539.96 8
2540.08 6
2540.19 5
2540.31 6
2540.42 7
2540.54 9
2540.65 11
2540.77 12
2540.88 14
2541.00 14
2541.12 15
2541.23 16
2541.35 16
2541.46 18
2541.58 20
2541.69 22
2541.81 24
2541.92 26
2542.04 27
2542.15 26
2542.27 25
2542.38 22
2542.50 18
2542.62 15
2542.73 12
2542.85 10
2542.96 10
2543.08 12
2543.19 15
2543.31 18
2543.42 22
2543.54 25
2543.65 27
2543.77 28
2543.88 28
2544.00 28
2544.12 28
2544.23 27
2544.35 27
2544.46 26
2544.58 25
2544.69 22
2544.81 19
2544.92 14
2545.04 10
2545.15 5
2545.27 2
2545.39 0
2545.50 0
2545.62 1
2545.73 4
2545.85 9
2545.96 13
2546.08 18
2546.19 22
2546.31 25
2546.43 26
2546.54 26
2546.66 25
2546.77 22
2546.89 19
2547.00 16
2547.12 14
2547.23 13
2547.35 13
2547.46 16
2547.58 20
2547.70 26
2547.81 33
2547.93 40
2548.04 47
2548.16 55
2548.27 62
2548.39 69
2548.50 75
2548.62 81
2548.74 85
2548.85 88
2548.97 88
2549.08 85
2549.20 79
2549.31 71
2549.43 62
2549.54 53
2549.66 44
2549.78 37
2549.89 31
2550.01 27
2550.12 23
2550.24 21
2550.35 19
2550.47 17
2550.58 16
2550.70 14
2550.82 13
2550.93 13
2551.05 12
2551.16 11
2551.28 9
2551.39 8
2551.51 6
2551.63 5
2551.74 3
2551.86 2
2551.97 1
2552.09 1
2552.20 2
2552.32 4
2552.43 6
2552.55 10
2552.67 15
2552.78 21
2552.90 28
2553.01 36
2553.13 44
2553.24 50
2553.36 55
2553.48 57
2553.59 56
2553.71 52
2553.82 45
2553.94 38
2554.05 30
2554.17 23
2554.28 19
2554.40 16
2554.52 15
2554.63 16
2554.75 16
2554.86 16
2554.98 16
2555.09 16
2555.21 16
2555.33 18
2555.44 21
2555.56 25
2555.67 30
2555.79 35
2555.90 39
2556.02 41
2556.14 41
2556.25 39
2556.37 36
2556.48 32
2556.60 28
2556.71 23
2556.83 19
2556.95 16
2557.06 13
2557.18 10
2557.29 8
2557.41 6
2557.52 5
2557.64 3
2557.76 1
2557.87 0
2557.99 0
2558.10 0
2558.22 0
2558.34 0
2558.45 0
2558.57 0
2558.68 1
2558.80 2
2558.91 4
2559.03 4
2559.15 6
2559.26 8
2559.38 11
2559.49 15
2559.61 21
2559.72 27
2559.84 33
2559.96 38
2560.07 40
2560.19 41
2560.30 39
2560.42 36
2560.54 34
2560.65 32
2560.77 31
2560.88 33
2561.00 36
2561.11 40
2561.23 45
2561.35 50
2561.46 54
2561.58 57
2561.69 59
2561.81 60
2561.93 61
2562.04 61
2562.16 60
2562.27 58
2562.39 55
2562.50 52
2562.62 50
2562.74 49
2562.85 50
2562.97 54
2563.08 61
2563.20 70
2563.32 79
2563.43 87
2563.55 94
2563.66 99
2563.78 101
2563.89 100
2564.01 96
2564.13 90
2564.24 82
2564.36 71
2564.47 61
2564.59 49
2564.71 39
2564.82 30
2564.94 23
2565.05 19
2565.17 18
2565.29 19
2565.40 22
2565.52 26
2565.63 31
2565.75 36
2565.87 40
2565.98 43
2566.10 46
2566.21 49
2566.33 52
2566.45 55
2566.56 58
2566.68 61
2566.79 64
2566.91 65
2567.02 64
2567.14 61
2567.26 57
2567.37 51
2567.49 46
2567.60 41
2567.72 38
2567.84 37
2567.95 38
2568.07 40
2568.18 43
2568.30 46
2568.42 47
2568.53 48
2568.65 46
2568.76 44
2568.88 43
2569.00 43
2569.11 45
2569.23 49
2569.34 55
2569.46 61
2569.58 67
2569.69 71
2569.81 73
2569.92 74
2570.04 74
2570.16 74
2570.27 74
2570.39 75
2570.51 77
2570.62 79
2570.74 81
2570.85 83
2570.97 83
2571.09 82
2571.20 80
2571.32 79
2571.43 79
2571.55 81
2571.67 84
2571.78 88
2571.90 92
2572.01 94
2572.13 94
2572.25 92
2572.36 86
2572.48 79
2572.59 70
2572.71 60
2572.83 52
2572.94 45
2573.06 40
2573.17 37
2573.29 35
2573.41 35
2573.52 35
2573.64 36
2573.76 37
2573.87 39
2573.99 42
2574.10 45
2574.22 48
2574.34 52
2574.45 56
2574.57 58
2574.68 60
2574.80 60
2574.92 59
2575.03 58
2575.15 57
2575.26 57
2575.38 57
2575.50 58
2575.61 59
2575.73 59
2575.85 59
2575.96 57
2576.08 55
2576.19 52
2576.31 50
2576.43 46
2576.54 43
2576.66 39
2576.78 37
2576.89 35
2577.01 34
2577.12 35
2577.24 36
2577.36 40
2577.47 43
2577.59 46
2577.70 48
2577.82 48
2577.94 47
2578.05 44
2578.17 40
2578.29 34
2578.40 27
2578.52 20
2578.63 13
2578.75 7
2578.87 2
2578.98 0
2579.10 0
2579.22 0
2579.33 0
2579.45 0
2579.56 0
2579.68 0
2579.80 0
2579.91 0
2580.03 0
2580.15 1
2580.26 1
2580.38 2
2580.49 5
2580.61 8
2580.73 13
2580.84 19
2580.96 26
2581.08 34
2581.19 41
2581.31 46
2581.42 50
2581.54 53
2581.66 54
2581.77 55
2581.89 56
2582.01 59
2582.12 63
2582.24 69
2582.36 76
2582.47 84
2582.59 91
2582.70 97
2582.82 101
2582.94 103
2583.05 103
2583.17 102
2583.29 98
2583.40 94
2583.52 89
2583.63 85
2583.75 80
2583.87 75
2583.98 71
2584.10 66
2584.22 60
2584.33 54
2584.45 49
2584.57 45
2584.68 43
2584.80 44
2584.91 48
2585.03 54
2585.15 61
2585.26 68
2585.38 73
2585.50 76
2585.61 76
2585.73 73
2585.85 68
2585.96 60
2586.08 52
2586.19 44
2586.31 37
2586.43 33
2586.54 32
2586.66 34
2586.78 38
2586.89 43
2587.01 49
2587.13 53
2587.24 56
2587.36 57
2587.48 56
2587.59 55
2587.71 54
2587.82 55
2587.94 56
2588.06 58
2588.17 60
2588.29 61
2588.41 59
2588.52 54
2588.64 46
2588.76 36
2588.87 25
2588.99 15
2589.11 6
2589.22 0
2589.34 0
2589.45 0
2589.57 0
2589.69 3
2589.80 6
2589.92 9
2590.04 12
2590.15 14
2590.27 17
2590.39 21
2590.50 26
2590.62 32
2590.74 38
2590.85 44
2590.97 48
2591.09 50
2591.20 51
2591.32 50
2591.44 48
2591.55 45
2591.67 42
2591.78 39
2591.90 38
2592.02 37
2592.13 37
2592.25 38
2592.37 39
2592.48 40
2592.60 42
2592.72 43
2592.83 45
2592.95 47
2593.07 49
2593.18 50
2593.30 51
2593.42 51
2593.53 50
2593.65 49
2593.77 47
2593.88 46
2594.00 47
2594.12 50
2594.23 55
2594.35 63
2594.47 71
2594.58 80
2594.70 87
2594.82 92
2594.93 95
2595.05 94
2595.17 89
2595.28 82
2595.40 73
2595.51 63
2595.63 53
2595.75 43
2595.86 35
2595.98 30
2596.10 26
2596.21 26
2596.33 28
2596.45 32
2596.56 37
2596.68 42
2596.80 47
2596.91 49
2597.03 52
2597.15 53
2597.26 56
2597.38 59
2597.50 63
2597.61 68
2597.73 72
2597.85 74
2597.96 73
2598.08 69
2598.20 63
2598.31 55
2598.43 47
2598.55 40
2598.66 35
2598.78 31
2598.90 30
2599.01 30
2599.13 31
2599.25 33
2599.36 34
2599.48 33
2599.60 32
2599.71 28
2599.83 23
2599.95 16
2600.06 9
2600.18 3
2600.30 0
2600.41 0
2600.53 0
2600.65 0
2600.76 0
2600.88 0
2601.00 0
2601.12 0
2601.23 2
2601.35 6
2601.47 9
2601.58 13
2601.70 16
2601.82 20
2601.93 25
2602.05 29
2602.17 33
2602.28 37
2602.40 41
2602.52 46
2602.63 50
2602.75 55
2602.87 60
2602.98 65
2603.10 70
2603.22 75
2603.33 78
2603.45 81
2603.57 82
2603.68 83
2603.80 83
2603.92 83
2604.03 82
2604.15 81
2604.27 79
2604.38 78
2604.50 76
2604.62 74
2604.74 71
2604.85 68
2604.97 64
2605.09 60
2605.20 56
2605.32 52
2605.44 51
2605.55 50
2605.67 52
2605.79 55
2605.90 58
2606.02 61
2606.14 63
2606.25 64
2606.37 63
2606.49 60
2606.60 57
2606.72 53
2606.84 49
2606.96 46
2607.07 44
2607.19 41
2607.31 40
2607.42 39
2607.54 39
2607.66 39
2607.77 39
2607.89 40
2608.01 41
2608.12 42
2608.24 43
2608.36 45
2608.47 46
2608.59 48
2608.71 49
2608.83 49
2608.94 49
2609.06 47
2609.18 44
2609.29 41
2609.41 38
2609.53 37
2609.64 36
2609.76 37
2609.88 39
2609.99 42
2610.11 45
2610.23 48
2610.35 50
2610.46 51
2610.58 50
2610.70 49
2610.81 47
2610.93 44
2611.05 40
2611.16 37
2611.28 33
2611.40 29
2611.51 25
2611.63 22
2611.75 20
2611.87 20
2611.98 21
2612.10 24
2612.22 28
2612.33 32
2612.45 37
2612.57 40
2612.68 43
2612.80 44
2612.92 43
2613.04 42
2613.15 40
2613.27 37
2613.39 35
2613.50 33
2613.62 32
2613.74 32
2613.85 32
2613.97 33
2614.09 33
2614.21 33
2614.32 33
2614.44 34
2614.56 35
2614.67 38
2614.79 43
2614.91 48
2615.03 53
2615.14 58
2615.26 60
2615.38 60
2615.49 58
2615.61 54
2615.73 51
2615.84 48
2615.96 49
2616.08 51
2616.20 57
2616.31 63
2616.43 70
2616.55 76
2616.66 80
2616.78 81
2616.90 80
2617.02 78
2617.13 74
2617.25 70
2617.37 67
2617.48 64
2617.60 61
2617.72 57
2617.83 53
2617.95 48
2618.07 43
2618.19 37
2618.30 33
2618.42 31
2618.54 31
2618.65 34
2618.77 40
2618.89 48
2619.01 55
2619.12 63
2619.24 68
2619.36 73
2619.47 76
2619.59 77
2619.71 78
2619.83 77
2619.94 76
2620.06 74
2620.18 72
2620.29 69
2620.41 67
2620.53 64
2620.65 62
2620.76 61
2620.88 59
2621.00 57
2621.12 54
2621.23 50
2621.35 46
2621.47 42
2621.58 38
2621.70 34
2621.82 32
2621.94 32
2622.05 35
2622.17 40
2622.29 47
2622.40 57
2622.52 67
2622.64 77
2622.76 86
2622.87 93
2622.99 96
2623.11 97
2623.22 95
2623.34 91
2623.46 86
2623.58 81
2623.69 76
2623.81 72
2623.93 68
2624.05 65
2624.16 63
2624.28 61
2624.40 59
2624.51 57
2624.63 55
2624.75 54
2624.87 52
2624.98 49
2625.10 47
2625.22 45
2625.34 42
2625.45 40
2625.57 37
2625.69 34
2625.80 31
2625.92 29
2626.04 28
2626.16 28
2626.27 30
2626.39 34
2626.51 39
2626.63 44
2626.74 48
2626.86 50
2626.98 50
2627.09 47
2627.21 42
2627.33 37
2627.45 32
2627.56 28
2627.68 24
2627.80 22
2627.92 21
2628.03 21
2628.15 20
2628.27 20
2628.39 19
2628.50 18
2628.62 16
2628.74 15
2628.85 15
2628.97 14
2629.09 14
2629.21 13
2629.32 12
2629.44 10
2629.56 8
2629.68 5
2629.79 3
2629.91 2
2630.03 2
2630.15 3
2630.26 6
2630.38 11
2630.50 18
2630.62 25
2630.73 33
2630.85 41
2630.97 47
2631.09 52
2631.20 55
2631.32 55
2631.44 54
2631.55 51
2631.67 48
2631.79 44
2631.91 41
2632.02 38
2632.14 36
2632.26 33
2632.38 31
2632.49 28
2632.61 26
2632.73 24
2632.85 23
2632.96 22
2633.08 22
2633.20 23
2633.32 23
2633.43 25
2633.55 27
2633.67 30
2633.79 33
2633.90 38
2634.02 43
2634.14 46
2634.26 49
2634.37 49
2634.49 47
2634.61 44
2634.73 40
2634.84 37
2634.96 34
2635.08 31
2635.20 30
2635.31 30
2635.43 29
2635.55 29
2635.67 28
2635.78 26
2635.90 24
2636.02 21
2636.14 20
2636.25 19
2636.37 20
2636.49 22
2636.61 26
2636.72 30
2636.84 34
2636.96 38
2637.08 41
2637.19 44
2637.31 45
2637.43 47
2637.55 49
2637.66 51
2637.78 54
2637.90 56
2638.02 59
2638.13 61
2638.25 63
2638.37 64
2638.49 64
2638.60 64
2638.72 64
2638.84 64
2638.96 63
2639.07 62
2639.19 60
2639.31 58
2639.43 55
2639.55 53
2639.66 52
2639.78 53
2639.90 53
2640.02 54
2640.13 55
2640.25 54
2640.37 52
2640.49 49
2640.60 45
2640.72 41
2640.84 39
2640.96 38
2641.07 40
2641.19 45
2641.31 51
2641.43 58
2641.54 66
2641.66 74
2641.78 81
2641.90 87
2642.02 92
2642.13 96
2642.25 98
2642.37 99
2642.49 98
2642.60 96
2642.72 92
2642.84 87
2642.96 82
2643.07 76
2643.19 72
2643.31 69
2643.43 69
2643.55 69
2643.66 71
2643.78 74
2643.90 76
2644.02 77
2644.13 77
2644.25 75
2644.37 74
2644.49 72
2644.60 71
2644.72 71
2644.84 72
2644.96 74
2645.08 75
2645.19 76
2645.31 76
2645.43 74
2645.55 72
2645.66 69
2645.78 67
2645.90 65
2646.02 64
2646.13 63
2646.25 63
2646.37 62
2646.49 62
2646.61 60
2646.72 58
2646.84 54
2646.96 50
2647.08 46
2647.19 43
2647.31 42
2647.43 42
2647.55 43
2647.67 46
2647.78 48
2647.90 50
2648.02 50
2648.14 49
2648.25 46
2648.37 43
2648.49 38
2648.61 32
2648.73 26
2648.84 19
2648.96 12
2649.08 5
2649.20 0
2649.31 0
2649.43 0
2649.55 0
2649.67 0
2649.79 0
2649.90 0
2650.02 0
2650.14 2
2650.26 4
2650.38 6
2650.49 7
2650.61 9
2650.73 10
2650.85 12
2650.96 14
2651.08 16
2651.20 20
2651.32 23
2651.44 28
2651.55 33
2651.67 37
2651.79 40
2651.91 41
2652.03 40
2652.14 36
2652.26 32
2652.38 28
2652.50 26
2652.61 26
2652.73 30
2652.85 35
2652.97 41
2653.09 47
2653.20 52
2653.32 55
2653.44 55
2653.56 55
2653.68 53
2653.79 52
2653.91 50
2654.03 49
2654.15 48
2654.27 47
2654.38 46
2654.50 46
2654.62 45
2654.74 45
2654.86 46
2654.97 47
2655.09 49
2655.21 52
2655.33 55
2655.44 59
2655.56 62
2655.68 64
2655.80 66
2655.92 67
2656.03 68
2656.15 68
2656.27 67
2656.39 66
2656.51 65
2656.62 62
2656.74 60
2656.86 56
2656.98 52
2657.10 47
2657.21 42
2657.33 37
2657.45 33
2657.57 30
2657.69 29
2657.80 28
2657.92 30
2658.04 32
2658.16 36
2658.28 40
2658.39 44
2658.51 48
2658.63 49
2658.75 50
2658.87 49
2658.98 46
2659.10 44
2659.22 42
2659.34 41
2659.46 41
2659.57 43
2659.69 46
2659.81 50
2659.93 53
2660.05 55
2660.16 55
2660.28 53
2660.40 48
2660.52 43
2660.64 37
2660.76 32
2660.87 28
2660.99 25
2661.11 23
2661.23 22
2661.35 21
2661.46 20
2661.58 18
2661.70 16
2661.82 15
2661.94 14
2662.05 14
2662.17 15
2662.29 16
2662.41 18
2662.53 20
2662.64 20
2662.76 20
2662.88 20
2663.00 21
2663.12 23
2663.24 28
2663.35 36
2663.47 45
2663.59 54
2663.71 61
2663.83 65
2663.94 64
2664.06 60
2664.18 53
2664.30 46
2664.42 38
2664.53 33
2664.65 31
2664.77 32
2664.89 35
2665.01 39
2665.13 44
2665.24 48
2665.36 51
2665.48 53
2665.60 54
2665.72 53
2665.83 51
2665.95 48
2666.07 44
2666.19 38
2666.31 32
2666.43 26
2666.54 19
2666.66 14
2666.78 9
2666.90 5
2667.02 2
2667.13 1
2667.25 0
2667.37 1
2667.49 2
2667.61 3
2667.73 5
2667.84 7
2667.96 9
2668.08 11
2668.20 12
2668.32 13
2668.44 14
2668.55 14
2668.67 15
2668.79 17
2668.91 20
2669.03 23
2669.14 27
2669.26 30
2669.38 33
2669.50 36
2669.62 37
2669.74 38
2669.85 39
2669.97 40
2670.09 42
2670.21 44
2670.33 46
2670.45 49
2670.56 51
2670.68 53
2670.80 55
2670.92 58
2671.04 60
2671.16 63
2671.27 66
2671.39 68
2671.51 69
2671.63 67
2671.75 65
2671.87 60
2671.98 56
2672.10 51
2672.22 47
2672.34 45
2672.46 43
2672.58 42
2672.69 41
2672.81 41
2672.93 42
2673.05 44
2673.17 47
2673.29 50
2673.40 55
2673.52 61
2673.64 66
2673.76 71
2673.88 75
2674.00 78
2674.11 80
2674.23 79
2674.35 77
2674.47 74
2674.59 69
2674.71 64
2674.82 60
2674.94 55
2675.06 51
2675.18 47
2675.30 44
2675.42 42
2675.53 42
2675.65 45
2675.77 51
2675.89 59
2676.01 69
2676.13 80
2676.25 90
2676.36 99
2676.48 105
2676.60 109
2676.72 112
2676.84 113
2676.96 113
2677.07 112
2677.19 110
2677.31 107
2677.43 102
2677.55 95
2677.67 87
2677.78 79
2677.90 71
2678.02 63
2678.14 56
2678.26 50
2678.38 44
2678.50 37
2678.61 31
2678.73 24
2678.85 17
2678.97 12
2679.09 9
2679.21 8
2679.32 10
2679.44 14
2679.56 19
2679.68 23
2679.80 26
2679.92 26
2680.04 23
2680.15 19
2680.27 13
2680.39 8
2680.51 3
2680.63 0
2680.75 0
2680.87 0
2680.98 0
2681.10 0
2681.22 0
2681.34 0
2681.46 0
2681.58 2
2681.69 4
2681.81 5
2681.93 5
2682.05 6
2682.17 7
2682.29 8
2682.41 11
2682.52 16
2682.64 22
2682.76 28
2682.88 35
2683.00 42
2683.12 47
2683.24 51
2683.35 55
2683.47 58
2683.59 61
2683.71 64
2683.83 68
2683.95 71
2684.07 74
2684.18 77
2684.30 79
2684.42 80
2684.54 81
2684.66 80
2684.78 76
2684.90 70
2685.02 63
2685.13 54
2685.25 45
2685.37 37
2685.49 32
2685.61 29
2685.73 28
2685.85 29
2685.96 31
2686.08 34
2686.20 36
2686.32 37
2686.44 38
2686.56 40
2686.68 42
2686.79 45
2686.91 49
2687.03 53
2687.15 56
2687.27 58
2687.39 59
2687.51 59
2687.63 57
2687.74 55
2687.86 53
2687.98 51
2688.10 50
2688.22 50
2688.34 50
2688.46 50
2688.57 49
2688.69 48
2688.81 45
2688.93 42
2689.05 38
2689.17 34
2689.29 31
2689.41 29
2689.52 27
2689.64 27
2689.76 27
2689.88 28
2690.00 30
2690.12 31
2690.24 32
2690.36 32
2690.47 31
2690.59 30
2690.71 27
2690.83 25
2690.95 22
2691.07 20
2691.19 19
2691.31 17
2691.42 16
2691.54 14
2691.66 10
2691.78 5
2691.90 1
2692.02 0
2692.14 0
2692.26 0
2692.37 0
2692.49 6
2692.61 14
2692.73 22
2692.85 28
2692.97 32
2693.09 33
2693.21 31
2693.32 28
2693.44 25
2693.56 22
2693.68 19
2693.80 17
2693.92 16
2694.04 14
2694.16 12
2694.27 10
2694.39 9
2694.51 7
2694.63 8
2694.75 9
2694.87 11
2694.99 13
2695.11 14
2695.23 14
2695.34 12
2695.46 8
2695.58 2
2695.70 0
2695.82 0
2695.94 0
2696.06 0
2696.18 0
2696.29 0
2696.41 0
2696.53 0
2696.65 5
2696.77 9
2696.89 14
2697.01 19
2697.13 23
2697.25 28
2697.36 32
2697.48 36
2697.60 39
2697.72 42
2697.84 46
2697.96 50
2698.08 54
2698.20 60
2698.32 66
2698.43 71
2698.55 74
2698.67 74
2698.79 72
2698.91 68
2699.03 63
2699.15 58
2699.27 55
2699.39 54
2699.50 55
2699.62 56
2699.74 57
2699.86 56
2699.98 54
2700.10 49
2700.22 43
2700.34 36
2700.46 31
2700.58 27
2700.69 27
2700.81 30
2700.93 35
2701.05 41
2701.17 48
2701.29 53
2701.41 56
2701.53 57
2701.65 56
2701.77 53
2701.88 51
2702.00 50
2702.12 51
2702.24 52
2702.36 55
2702.48 56
2702.60 57
2702.72 56
2702.84 54
2702.96 50
2703.07 47
2703.19 45
2703.31 43
2703.43 42
2703.55 41
2703.67 39
2703.79 36
2703.91 31
2704.03 26
2704.15 20
2704.26 15
2704.38 10
2704.50 7
2704.62 6
2704.74 7
2704.86 9
2704.98 12
2705.10 16
2705.22 20
2705.34 24
2705.45 28
2705.57 32
2705.69 35
2705.81 38
2705.93 39
2706.05 39
2706.17 38
2706.29 36
2706.41 34
2706.53 31
2706.65 29
2706.76 28
2706.88 27
2707.00 28
2707.12 29
2707.24 31
2707.36 33
2707.48 35
2707.60 37
2707.72 39
2707.84 41
2707.96 42
2708.07 43
2708.19 42
2708.31 40
2708.43 37
2708.55 33
2708.67 28
2708.79 23
2708.91 18
2709.03 13
2709.15 10
2709.27 7
2709.39 5
2709.50 4
2709.62 3
2709.74 3
2709.86 3
2709.98 4
2710.10 5
2710.22 7
2710.34 9
2710.46 12
2710.58 15
2710.70 18
2710.82 21
2710.93 23
2711.05 24
2711.17 26
2711.29 29
2711.41 32
2711.53 36
2711.65 41
2711.77 45
2711.89 48
2712.01 50
2712.13 50
2712.25 49
2712.36 47
2712.48 44
2712.60 41
2712.72 37
2712.84 32
2712.96 27
2713.08 22
2713.20 16
2713.32 11
2713.44 8
2713.56 6
2713.68 7
2713.80 10
2713.91 15
2714.03 21
2714.15 26
2714.27 31
2714.39 34
2714.51 34
2714.63 33
2714.75 29
2714.87 24
2714.99 20
2715.11 16
2715.23 13
2715.35 12
2715.47 13
2715.58 16
2715.70 18
2715.82 21
2715.94 24
2716.06 27
2716.18 29
2716.30 31
2716.42 32
2716.54 33
2716.66 35
2716.78 36
2716.90 37
2717.02 38
2717.14 39
2717.25 40
2717.37 41
2717.49 41
2717.61 39
2717.73 36
2717.85 31
2717.97 25
2718.09 19
2718.21 14
2718.33 8
2718.45 4
2718.57 1
2718.69 0
2718.81 0
2718.93 0
2719.05 0
2719.16 0
2719.28 0
2719.40 0
2719.52 1
2719.64 2
2719.76 2
2719.88 2
2720.00 2
2720.12 2
2720.24 3
2720.36 5
2720.48 9
2720.60 14
2720.72 20
2720.84 26
2720.96 32
2721.07 37
2721.19 42
2721.31 47
2721.43 51
2721.55 54
2721.67 56
2721.79 56
2721.91 55
2722.03 53
2722.15 49
2722.27 44
2722.39 38
2722.51 33
2722.63 28
2722.75 24
2722.87 20
2722.99 18
2723.10 16
2723.22 16
2723.34 15
2723.46 15
2723.58 15
2723.70 15
2723.82 16
2723.94 16
2724.06 17
2724.18 18
2724.30 20
2724.42 21
2724.54 22
2724.66 23
2724.78 24
2724.90 24
2725.02 25
2725.14 26
2725.26 27
2725.37 28
2725.49 28
2725.61 29
2725.73 29
2725.85 30
2725.97 31
2726.09 34
2726.21 36
2726.33 39
2726.45 41
2726.57 42
2726.69 43
2726.81 42
2726.93 42
2727.05 42
2727.17 44
2727.29 48
2727.41 54
2727.53 61
2727.65 68
2727.77 73
2727.89 78
2728.00 80
2728.12 80
2728.24 78
2728.36 75
2728.48 71
2728.60 67
2728.72 63
2728.84 57
2728.96 49
2729.08 40
2729.20 30
2729.32 19
2729.44 10
2729.56 4
2729.68 2
2729.80 3
2729.92 8
2730.04 15
2730.16 23
2730.28 30
2730.40 37
2730.52 41
2730.64 44
2730.76 45
2730.87 45
2730.99 44
2731.11 42
2731.23 39
2731.35 37
2731.47 35
2731.59 33
2731.71 32
2731.83 32
2731.95 32
2732.07 33
2732.19 35
2732.31 38
2732.43 42
2732.55 46
2732.67 51
2732.79 55
2732.91 58
2733.03 60
2733.15 60
2733.27 58
2733.39 54
2733.51 50
2733.63 46
2733.75 42
2733.87 38
2733.99 35
2734.11 33
2734.23 31
2734.34 28
2734.46 26
2734.58 24
2734.70 21
2734.82 19
2734.94 16
2735.06 15
2735.18 14
2735.30 15
2735.42 17
2735.54 19
2735.66 22
2735.78 24
2735.90 26
2736.02 27
2736.14 28
2736.26 28
2736.38 29
2736.50 29
2736.62 30
2736.74 31
2736.86 32
2736.98 33
2737.10 34
2737.22 34
2737.34 34
2737.46 33
2737.58 32
2737.70 30
2737.82 29
2737.94 28
2738.06 29
2738.18 31
2738.30 34
2738.42 38
2738.54 42
2738.66 46
2738.78 49
2738.90 52
2739.02 54
2739.14 57
2739.25 60
2739.37 63
2739.49 67
2739.61 70
2739.73 73
2739.85 74
2739.97 75
2740.09 77
2740.21 78
2740.33 81
2740.45 85
2740.57 90
2740.69 95
2740.81 99
2740.93 102
2741.05 104
2741.17 104
2741.29 104
2741.41 102
2741.53 101
2741.65 98
2741.77 96
2741.89 93
2742.01 91
2742.13 89
2742.25 87
2742.37 87
2742.49 87
2742.61 88
2742.73 89
2742.85 89
2742.97 88
2743.09 86
2743.21 83
2743.33 80
2743.45 76
2743.57 73
2743.69 69
2743.81 65
2743.93 61
2744.05 56
2744.17 50
2744.29 45
2744.41 41
2744.53 38
2744.65 37
2744.77 39
2744.89 41
2745.01 46
2745.13 50
2745.25 56
2745.37 62
2745.49 68
2745.61 73
2745.73 78
2745.85 81
2745.97 83
2746.09 83
2746.21 80
2746.33 77
2746.45 72
2746.57 68
2746.69 64
2746.81 60
2746.93 58
2747.05 56
2747.17 55
2747.29 54
2747.41 54
2747.53 55
2747.65 55
2747.77 57
2747.89 60
2748.01 63
2748.13 66
2748.25 68
2748.37 69
2748.49 68
2748.61 65
2748.73 60
2748.85 55
2748.97 49
2749.09 45
2749.21 41
2749.33 39
2749.45 38
2749.57 38
2749.69 39
2749.81 40
2749.93 41
2750.05 43
2750.17 44
2750.29 45
2750.41 46
2750.53 47
2750.65 47
2750.77 48
2750.89 48
2751.01 47
2751.13 46
2751.25 44
2751.37 41
2751.49 37
2751.61 33
2751.73 28
2751.85 24
2751.97 21
2752.09 18
2752.21 16
2752.33 13
2752.45 9
2752.57 5
2752.69 1
2752.81 0
2752.93 0
2753.05 0
2753.17 0
2753.29 0
2753.41 3
2753.53 6
2753.65 8
2753.77 9
2753.89 11
2754.01 13
2754.13 16
2754.25 20
2754.37 25
2754.49 30
2754.61 34
2754.73 36
2754.85 37
2754.97 37
2755.09 36
2755.21 35
2755.33 36
2755.45 38
2755.57 43
2755.69 50
2755.81 57
2755.93 62
2756.05 66
2756.17 66
2756.29 64
2756.41 59
2756.53 53
2756.65 47
2756.77 43
2756.89 40
2757.02 38
2757.14 38
2757.26 38
2757.38 39
2757.50 39
2757.62 40
2757.74 40
2757.86 40
2757.98 40
2758.10 40
2758.22 38
2758.34 37
2758.46 35
2758.58 33
2758.70 31
2758.82 29
2758.94 26
2759.06 22
2759.18 18
2759.30 14
2759.42 11
2759.54 9
2759.66 8
2759.78 9
2759.90 12
2760.02 15
2760.14 18
2760.26 21
2760.38 22
2760.50 23
2760.62 23
2760.74 23
2760.86 23
2760.98 23
2761.10 22
2761.22 20
2761.34 18
2761.46 15
2761.58 11
2761.70 8
2761.83 6
2761.95 4
2762.07 3
2762.19 2
2762.31 0
2762.43 0
2762.55 0
2762.67 0
2762.79 0
2762.91 0
2763.03 0
2763.15 1
2763.27 10
2763.39 20
2763.51 30
2763.63 37
2763.75 42
2763.87 44
2763.99 43
2764.11 41
2764.23 39
2764.35 37
2764.47 37
2764.59 38
2764.71 40
2764.83 42
2764.95 45
2765.07 48
2765.19 51
2765.31 53
2765.44 54
2765.56 55
2765.68 54
2765.80 53
2765.92 51
2766.04 49
2766.16 47
2766.28 46
2766.40 45
2766.52 45
2766.64 45
2766.76 45
2766.88 45
2767.00 45
2767.12 45
2767.24 47
2767.36 49
2767.48 52
2767.60 55
2767.72 59
2767.84 61
2767.96 62
2768.08 61
2768.20 60
2768.33 56
2768.45 53
2768.57 48
2768.69 43
2768.81 37
2768.93 32
2769.05 27
2769.17 22
2769.29 19
2769.41 16
2769.53 13
2769.65 12
2769.77 10
2769.89 9
2770.01 8
2770.13 7
2770.25 7
2770.37 6
2770.49 5
2770.61 3
2770.73 1
2770.86 0
2770.98 0
2771.10 0
2771.22 0
2771.34 0
2771.46 0
2771.58 0
2771.70 2
2771.82 8
2771.94 14
2772.06 19
2772.18 25
2772.30 29
2772.42 33
2772.54 36
2772.66 38
2772.78 39
2772.90 40
2773.02 40
2773.15 39
2773.27 37
2773.39 34
2773.51 31
2773.63 27
2773.75 23
2773.87 20
2773.99 18
2774.11 18
2774.23 20
2774.35 24
2774.47 30
2774.59 38
2774.71 47
2774.83 56
2774.95 65
2775.07 73
2775.19 80
2775.32 85
2775.44 87
2775.56 88
2775.68 88
2775.80 87
2775.92 85
2776.04 83
2776.16 82
2776.28 82
2776.40 82
2776.52 82
2776.64 82
2776.76 82
2776.88 81
2777.00 79
2777.12 76
2777.25 73
2777.37 70
2777.49 66
2777.61 62
2777.73 59
2777.85 56
2777.97 53
2778.09 50
2778.21 47
2778.33 44
2778.45 42
2778.57 41
2778.69 41
2778.81 42
2778.93 45
2779.06 49
2779.18 53
2779.30 57
2779.42 60
2779.54 62
2779.66 62
2779.78 63
2779.90 63
2780.02 63
2780.14 63
2780.26 63
2780.38 63
2780.50 62
2780.62 60
2780.74 57
2780.87 54
2780.99 50
2781.11 46
2781.23 43
2781.35 40
2781.47 37
2781.59 33
2781.71 30
2781.83 28
2781.95 25
2782.07 24
2782.19 23
2782.31 23
2782.44 23
2782.56 24
2782.68 24
2782.80 24
2782.92 24
2783.04 23
2783.16 21
2783.28 17
2783.40 13
2783.52 8
2783.64 3
2783.76 0
2783.88 0
2784.01 0
2784.13 0
2784.25 0
2784.37 0
2784.49 0
2784.61 0
2784.73 1
2784.85 3
2784.97 5
2785.09 7
2785.21 9
2785.33 11
2785.45 14
2785.58 15
2785.70 16
2785.82 15
2785.94 14
2786.06 13
2786.18 11
2786.30 10
2786.42 11
2786.54 12
2786.66 15
2786.78 18
2786.90 21
2787.03 24
2787.15 28
2787.27 31
2787.39 33
2787.51 35
2787.63 37
2787.75 38
2787.87 39
2787.99 39
2788.11 38
2788.23 37
2788.36 34
2788.48 31
2788.60 27
2788.72 23
2788.84 20
2788.96 18
2789.08 17
2789.20 16
2789.32 15
2789.44 13
2789.56 10
2789.69 6
2789.81 2
2789.93 0
2790.05 0
2790.17 0
2790.29 4
2790.41 8
2790.53 11
2790.65 14
2790.77 16
2790.89 17
2791.02 16
2791.14 15
2791.26 14
2791.38 14
2791.50 14
2791.62 15
2791.74 17
2791.86 20
2791.98 24
2792.10 29
2792.22 34
2792.35 39
2792.47 43
2792.59 45
2792.71 46
2792.83 44
2792.95 41
2793.07 35
2793.19 30
2793.31 24
2793.43 18
2793.56 13
2793.68 10
2793.80 7
2793.92 6
2794.04 7
2794.16 8
2794.28 11
2794.40 13
2794.52 15
2794.64 16
2794.77 16
2794.89 15
2795.01 15
2795.13 14
2795.25 15
2795.37 18
2795.49 22
2795.61 28
2795.73 34
2795.85 39
2795.98 43
2796.10 44
2796.22 43
2796.34 39
2796.46 33
2796.58 27
2796.70 22
2796.82 18
2796.94 16
2797.07 16
2797.19 17
2797.31 18
2797.43 18
2797.55 17
2797.67 15
2797.79 12
2797.91 9
2798.03 6
2798.16 4
2798.28 3
2798.40 3
2798.52 5
2798.64 6
2798.76 8
2798.88 9
2799.00 10
2799.12 10
2799.25 10
2799.37 11
2799.49 12
2799.61 14
2799.73 17
2799.85 19
2799.97 21
2800.09 24
2800.21 26
2800.34 30
2800.46 35
2800.58 42
2800.70 50
2800.82 58
2800.94 65
2801.06 70
2801.18 73
2801.30 74
2801.43 74
2801.55 74
2801.67 76
2801.79 82
2801.91 90
2802.03 101
2802.15 114
2802.27 127
2802.40 139
2802.52 148
2802.64 154
2802.76 157
2802.88 157
2803.00 154
2803.12 149
2803.24 143
2803.36 136
2803.49 129
2803.61 122
2803.73 117
2803.85 113
2803.97 109
2804.09 107
2804.21 105
2804.33 104
2804.46 103
2804.58 102
2804.70 101
2804.82 100
2804.94 99
2805.06 98
2805.18 95
2805.30 92
2805.43 89
2805.55 85
2805.67 82
2805.79 80
2805.91 78
2806.03 77
2806.15 76
2806.27 74
2806.40 72
2806.52 69
2806.64 66
2806.76 62
2806.88 59
2807.00 57
2807.12 55
2807.24 53
2807.37 51
2807.49 49
2807.61 47
2807.73 46
2807.85 45
2807.97 46
2808.09 48
2808.22 51
2808.34 54
2808.46 56
2808.58 57
2808.70 57
2808.82 55
2808.94 53
2809.06 51
2809.19 50
2809.31 51
2809.43 53
2809.55 56
2809.67 58
2809.79 59
2809.91 59
2810.03 57
2810.16 53
2810.28 49
2810.40 44
2810.52 40
2810.64 37
2810.76 34
2810.88 31
2811.01 29
2811.13 28
2811.25 26
2811.37 26
2811.49 25
2811.61 24
2811.73 24
2811.86 25
2811.98 27
2812.10 30
2812.22 35
2812.34 41
2812.46 48
2812.58 55
2812.71 61
2812.83 65
2812.95 67
2813.07 66
2813.19 64
2813.31 61
2813.43 57
2813.56 54
2813.68 51
2813.80 50
2813.92 50
2814.04 50
2814.16 49
2814.28 48
2814.41 45
2814.53 41
2814.65 36
2814.77 32
2814.89 29
2815.01 28
2815.13 29
2815.26 32
2815.38 36
2815.50 39
2815.62 42
2815.74 42
2815.86 39
2815.98 35
2816.11 29
2816.23 23
2816.35 17
2816.47 12
2816.59 8
2816.71 6
2816.83 6
2816.96 8
2817.08 11
2817.20 16
2817.32 22
2817.44 27
2817.56 32
2817.69 34
2817.81 35
2817.93 33
2818.05 29
2818.17 24
2818.29 18
2818.41 13
2818.54 10
2818.66 8
2818.78 9
2818.90 10
2819.02 12
2819.14 13
2819.27 14
2819.39 14
2819.51 14
2819.63 13
2819.75 12
2819.87 12
2819.99 11
2820.12 11
2820.24 10
2820.36 10
2820.48 10
2820.60 11
2820.72 13
2820.85 15
2820.97 19
2821.09 24
2821.21 29
2821.33 36
2821.45 43
2821.58 49
2821.70 53
2821.82 56
2821.94 56
2822.06 54
2822.18 50
2822.30 44
2822.43 38
2822.55 32
2822.67 27
2822.79 23
2822.91 20
2823.03 18
2823.16 17
2823.28 16
2823.40 16
2823.52 16
2823.64 17
2823.76 17
2823.89 18
2824.01 19
2824.13 20
2824.25 21
2824.37 21
2824.49 22
2824.62 22
2824.74 22
2824.86 23
2824.98 22
2825.10 22
2825.22 20
2825.35 17
2825.47 14
2825.59 10
2825.71 7
2825.83 5
2825.95 5
2826.08 7
2826.20 11
2826.32 17
2826.44 24
2826.56 30
2826.68 35
2826.81 38
2826.93 40
2827.05 42
2827.17 44
2827.29 46
2827.42 49
2827.54 53
2827.66 57
2827.78 61
2827.90 64
2828.02 66
2828.15 67
2828.27 67
2828.39 66
2828.51 63
2828.63 59
2828.75 53
2828.88 47
2829.00 40
2829.12 33
2829.24 27
2829.36 23
2829.48 19
2829.61 16
2829.73 15
2829.85 15
2829.97 15
2830.09 17
2830.22 19
2830.34 21
2830.46 23
2830.58 25
2830.70 26
2830.82 27
2830.95 27
2831.07 26
2831.19 25
2831.31 24
2831.43 22
2831.56 21
2831.68 21
2831.80 24
2831.92 28
2832.04 34
2832.16 40
2832.29 46
2832.41 50
2832.53 51
2832.65 50
2832.77 47
2832.90 43
2833.02 40
2833.14 37
2833.26 36
2833.38 37
2833.50 38
2833.63 39
2833.75 41
2833.87 42
2833.99 43
2834.11 43
2834.24 43
2834.36 41
2834.48 38
2834.60 34
2834.72 29
2834.85 23
2834.97 18
2835.09 15
2835.21 14
2835.33 14
2835.46 17
2835.58 21
2835.70 26
2835.82 32
2835.94 38
2836.06 44
2836.19 50
2836.31 55
2836.43 60
2836.55 63
2836.67 65
2836.80 65
2836.92 63
2837.04 60
2837.16 56
2837.28 51
2837.41 46
2837.53 41
2837.65 37
2837.77 33
2837.89 29
2838.02 24
2838.14 20
2838.26 17
2838.38 14
2838.50 13
2838.63 13
2838.75 15
2838.87 18
2838.99 20
2839.11 22
2839.24 23
2839.36 23
2839.48 24
2839.60 25
2839.72 27
2839.85 30
2839.97 32
2840.09 35
2840.21 37
2840.33 37
2840.46 37
2840.58 36
2840.70 36
2840.82 37
2840.94 39
2841.07 42
2841.19 46
2841.31 49
2841.43 51
2841.55 50
2841.68 48
2841.80 45
2841.92 41
2842.04 37
2842.16 35
2842.29 34
2842.41 35
2842.53 38
2842.65 41
2842.77 44
2842.90 46
2843.02 47
2843.14 48
2843.26 50
2843.38 51
2843.51 53
2843.63 55
2843.75 56
2843.87 56
2843.99 54
2844.12 49
2844.24 43
2844.36 38
2844.48 34
2844.61 33
2844.73 36
2844.85 43
2844.97 51
2845.09 59
2845.22 66
2845.34 70
2845.46 71
2845.58 69
2845.70 64
2845.83 59
2845.95 53
2846.07 49
2846.19 45
2846.31 43
2846.44 41
2846.56 39
2846.68 38
2846.80 36
2846.93 33
2847.05 31
2847.17 29
2847.29 26
2847.41 23
2847.54 20
2847.66 16
2847.78 13
2847.90 11
2848.02 9
2848.15 9
2848.27 9
2848.39 11
2848.51 14
2848.64 16
2848.76 19
2848.88 22
2849.00 25
2849.12 28
2849.25 31
2849.37 33
2849.49 34
2849.61 33
2849.74 29
2849.86 24
2849.98 17
2850.10 9
2850.22 2
2850.35 0
2850.47 0
2850.59 0
2850.71 0
2850.84 0
2850.96 0
2851.08 1
2851.20 3
2851.32 3
2851.45 4
2851.57 4
2851.69 4
2851.81 4
2851.94 4
2852.06 5
2852.18 7
2852.30 10
2852.42 14
2852.55 20
2852.67 26
2852.79 32
2852.91 37
2853.04 42
2853.16 44
2853.28 46
2853.40 46
2853.53 46
2853.65 45
2853.77 44
2853.89 42
2854.01 40
2854.14 37
2854.26 34
2854.38 31
2854.50 29
2854.63 29
2854.75 30
2854.87 34
2854.99 40
2855.12 48
2855.24 56
2855.36 63
2855.48 69
2855.60 72
2855.73 73
2855.85 71
2855.97 68
2856.09 64
2856.22 59
2856.34 56
2856.46 52
2856.58 50
2856.71 49
2856.83 49
2856.95 50
2857.07 50
2857.20 51
2857.32 51
2857.44 50
2857.56 48
2857.68 44
2857.81 40
2857.93 34
2858.05 28
2858.17 22
2858.30 17
2858.42 12
2858.54 9
2858.66 8
2858.79 8
2858.91 9
2859.03 12
2859.15 16
2859.28 20
2859.40 24
2859.52 27
2859.64 29
2859.77 31
2859.89 32
2860.01 33
2860.13 33
2860.26 32
2860.38 31
2860.50 29
2860.62 26
2860.75 24
2860.87 21
2860.99 18
2861.11 17
2861.23 17
2861.36 18
2861.48 20
2861.60 24
2861.72 29
2861.85 33
2861.97 36
2862.09 38
2862.21 38
2862.34 37
2862.46 34
2862.58 32
2862.70 30
2862.83 29
2862.95 30
2863.07 32
2863.19 36
2863.32 40
2863.44 44
2863.56 48
2863.68 51
2863.81 53
2863.93 52
2864.05 50
2864.17 47
2864.30 43
2864.42 41
2864.54 39
2864.66 40
2864.79 42
2864.91 44
2865.03 48
2865.15 51
2865.28 53
2865.40 55
2865.52 56
2865.65 56
2865.77 57
2865.89 57
2866.01 58
2866.14 57
2866.26 56
2866.38 54
2866.50 53
2866.63 51
2866.75 50
2866.87 50
2866.99 50
2867.12 52
2867.24 54
2867.36 56
2867.48 58
2867.61 60
2867.73 62
2867.85 63
2867.97 65
2868.10 66
2868.22 66
2868.34 65
2868.46 63
2868.59 60
2868.71 56
2868.83 51
2868.96 47
2869.08 45
2869.20 44
2869.32 44
2869.45 46
2869.57 48
2869.69 51
2869.81 53
2869.94 54
2870.06 55
2870.18 55
2870.30 55
2870.43 55
2870.55 54
2870.67 53
2870.79 50
2870.92 48
2871.04 45
2871.16 43
2871.29 41
2871.41 41
2871.53 42
2871.65 43
2871.78 44
2871.90 45
2872.02 47
2872.14 48
2872.27 51
2872.39 54
2872.51 59
2872.63 64
2872.76 68
2872.88 72
2873.00 75
2873.13 77
2873.25 77
2873.37 77
2873.49 75
2873.62 74
2873.74 73
2873.86 72
2873.98 72
2874.11 73
2874.23 73
2874.35 73
2874.48 73
2874.60 73
2874.72 73
2874.84 74
2874.97 77
2875.09 80
2875.21 84
2875.34 89
2875.46 94
2875.58 100
2875.70 106
2875.83 113
2875.95 120
2876.07 127
2876.19 133
2876.32 138
2876.44 140
2876.56 140
2876.69 138
2876.81 134
2876.93 128
2877.05 123
2877.18 118
2877.30 113
2877.42 108
2877.55 105
2877.67 102
2877.79 100
2877.91 99
2878.04 100
2878.16 102
2878.28 105
2878.40 108
2878.53 111
2878.65 112
2878.77 112
2878.90 109
2879.02 104
2879.14 97
2879.26 89
2879.39 81
2879.51 75
2879.63 70
2879.76 68
2879.88 67
2880.00 68
2880.12 70
2880.25 72
2880.37 74
2880.49 75
2880.62 76
2880.74 77
2880.86 79
2880.98 81
2881.11 85
2881.23 90
2881.35 96
2881.48 103
2881.60 111
2881.72 120
2881.84 128
2881.97 136
2882.09 143
2882.21 150
2882.34 157
2882.46 163
2882.58 170
2882.71 177
2882.83 186
2882.95 196
2883.07 207
2883.20 220
2883.32 234
2883.44 248
2883.57 263
2883.69 278
2883.81 295
2883.93 312
2884.06 332
2884.18 352
2884.30 372
2884.43 390
2884.55 406
2884.67 416
2884.80 423
2884.92 424
2885.04 422
2885.16 418
2885.29 412
2885.41 406
2885.53 399
2885.66 392
2885.78 384
2885.90 375
2886.03 366
2886.15 356
2886.27 347
2886.39 338
2886.52 330
2886.64 324
2886.76 321
2886.89 320
2887.01 321
2887.13 323
2887.26 325
2887.38 326
2887.50 325
2887.62 322
2887.75 316
2887.87 307
2887.99 297
2888.12 286
2888.24 273
2888.36 261
2888.49 249
2888.61 237
2888.73 225
2888.85 214
2888.98 204
2889.10 194
2889.22 185
2889.35 177
2889.47 171
2889.59 165
2889.72 159
2889.84 154
2889.96 149
2890.09 143
2890.21 135
2890.33 126
2890.45 115
2890.58 103
2890.70 92
2890.82 83
2890.95 76
2891.07 73
2891.19 75
2891.32 80
2891.44 89
2891.56 98
2891.69 106
2891.81 111
2891.93 114
2892.05 113
2892.18 109
2892.30 104
2892.42 99
2892.55 94
2892.67 90
2892.79 87
2892.92 85
2893.04 83
2893.16 81
2893.29 79
2893.41 77
2893.53 76
2893.66 74
2893.78 73
2893.90 72
2894.02 70
2894.15 68
2894.27 64
2894.39 60
2894.52 56
2894.64 52
2894.76 49
2894.89 47
2895.01 46
2895.13 47
2895.26 47
2895.38 48
2895.50 49
2895.63 49
2895.75 49
2895.87 48
2896.00 48
2896.12 48
2896.24 48
2896.37 49
2896.49 49
2896.61 50
2896.74 50
2896.86 50
2896.98 50
2897.10 49
2897.23 48
2897.35 48
2897.47 48
2897.60 49
2897.72 50
2897.84 52
2897.97 54
2898.09 55
2898.21 55
2898.34 55
2898.46 54
2898.58 52
2898.71 51
2898.83 51
2898.95 52
2899.08 53
2899.20 56
2899.32 60
2899.45 65
2899.57 69
2899.69 74
2899.82 77
2899.94 80
2900.06 81
2900.19 80
2900.31 77
2900.43 74
2900.56 69
2900.68 65
2900.80 61
2900.93 56
2901.05 53
2901.17 49
2901.30 46
2901.42 44
2901.54 41
2901.67 39
2901.79 38
2901.91 37
2902.04 38
2902.16 39
2902.28 40
2902.41 42
2902.53 44
2902.65 45
2902.78 46
2902.90 48
2903.02 51
2903.15 57
2903.27 64
2903.39 74
2903.52 86
2903.64 97
2903.76 107
2903.89 115
2904.01 118
2904.13 119
2904.26 116
2904.38 112
2904.50 106
2904.63 100
2904.75 94
2904.87 89
2905.00 84
2905.12 81
2905.24 78
2905.37 76
2905.49 75
2905.61 73
2905.74 71
2905.86 67
2905.98 61
2906.11 54
2906.23 47
2906.35 40
2906.48 35
2906.60 32
2906.72 30
2906.85 31
2906.97 33
2907.09 37
2907.22 41
2907.34 46
2907.47 50
2907.59 53
2907.71 55
2907.84 55
2907.96 55
2908.08 54
2908.21 54
2908.33 54
2908.45 55
2908.58 56
2908.70 57
2908.82 57
2908.95 58
2909.07 57
2909.19 57
2909.32 57
2909.44 58
2909.56 60
2909.69 62
2909.81 64
2909.93 66
2910.06 67
2910.18 68
2910.31 68
2910.43 67
2910.55 67
2910.68 68
2910.80 69
2910.92 71
2911.05 74
2911.17 76
2911.29 78
2911.42 80
2911.54 81
2911.66 82
2911.79 83
2911.91 83
2912.03 83
2912.16 81
2912.28 79
2912.41 75
2912.53 71
2912.65 68
2912.78 64
2912.90 62
2913.02 60
2913.15 58
2913.27 57
2913.39 56
2913.52 53
2913.64 50
2913.76 46
2913.89 42
2914.01 39
2914.14 37
2914.26 36
2914.38 36
2914.51 37
2914.63 39
2914.75 39
2914.88 40
2915.00 40
2915.12 40
2915.25 40
2915.37 41
2915.49 43
2915.62 44
2915.74 45
2915.87 45
2915.99 45
2916.11 44
2916.24 43
2916.36 43
2916.48 44
2916.61 46
2916.73 49
2916.85 51
2916.98 52
2917.10 51
2917.23 49
2917.35 46
2917.47 43
2917.60 41
2917.72 40
2917.84 39
2917.97 38
2918.09 37
2918.21 35
2918.34 33
2918.46 31
2918.59 30
2918.71 30
2918.83 31
2918.96 32
2919.08 33
2919.20 33
2919.33 31
2919.45 28
2919.58 25
2919.70 21
2919.82 18
2919.95 16
2920.07 14
2920.19 14
2920.32 13
2920.44 12
2920.57 11
2920.69 11
2920.81 11
2920.94 13
2921.06 17
2921.18 23
2921.31 30
2921.43 38
2921.56 46
2921.68 53
2921.80 58
2921.93 61
2922.05 63
2922.17 63
2922.30 64
2922.42 65
2922.55 67
2922.67 69
2922.79 71
2922.92 73
2923.04 74
2923.16 74
2923.29 73
2923.41 70
2923.54 67
2923.66 64
2923.78 62
2923.91 60
2924.03 59
2924.15 58
2924.28 58
2924.40 57
2924.53 57
2924.65 57
2924.77 57
2924.90 58
2925.02 60
2925.14 62
2925.27 65
2925.39 68
2925.52 71
2925.64 74
2925.76 75
2925.89 75
2926.01 74
2926.14 72
2926.26 69
2926.38 66
2926.51 63
2926.63 60
2926.75 58
2926.88 56
2927.00 55
2927.13 55
2927.25 54
2927.37 53
2927.50 52
2927.62 50
2927.75 48
2927.87 46
2927.99 46
2928.12 47
2928.24 50
2928.37 54
2928.49 59
2928.61 64
2928.74 68
2928.86 71
2928.98 73
2929.11 75
2929.23 77
2929.36 79
2929.48 82
2929.60 83
2929.73 83
2929.85 82
2929.98 79
2930.10 74
2930.22 68
2930.35 61
2930.47 54
2930.60 48
2930.72 44
2930.84 42
2930.97 41
2931.09 43
2931.22 47
2931.34 51
2931.46 55
2931.59 59
2931.71 61
2931.84 62
2931.96 61
2932.08 61
2932.21 60
2932.33 61
2932.46 63
2932.58 65
2932.70 69
2932.83 71
2932.95 73
2933.08 73
2933.20 72
2933.32 69
2933.45 66
2933.57 63
2933.70 60
2933.82 57
2933.94 54
2934.07 50
2934.19 45
2934.32 39
2934.44 33
2934.56 28
2934.69 24
2934.81 22
2934.94 21
2935.06 22
2935.18 22
2935.31 23
2935.43 22
2935.56 20
2935.68 16
2935.80 12
2935.93 7
2936.05 3
2936.18 0
2936.30 0
2936.42 0
2936.55 0
2936.67 0
2936.80 0
2936.92 0
2937.04 0
2937.17 0
2937.29 0
2937.42 3
2937.54 8
2937.66 13
2937.79 18
2937.91 22
2938.04 25
2938.16 27
2938.29 28
2938.41 29
2938.53 31
2938.66 33
2938.78 36
2938.91 40
2939.03 43
2939.15 46
2939.28 48
2939.40 50
2939.53 50
2939.65 50
2939.77 49
2939.90 48
2940.02 46
2940.15 43
2940.27 41
2940.40 39
2940.52 37
2940.64 37
2940.77 38
2940.89 41
2941.02 45
2941.14 51
2941.26 58
2941.39 64
2941.51 68
2941.64 71
2941.76 71
2941.89 69
2942.01 66
2942.13 63
2942.26 61
2942.38 61
2942.51 63
2942.63 66
2942.75 69
2942.88 71
2943.00 72
2943.13 71
2943.25 67
2943.38 62
2943.50 56
2943.62 49
2943.75 42
2943.87 35
2944.00 28
2944.12 22
2944.25 18
2944.37 16
2944.49 15
2944.62 16
2944.74 18
2944.87 21
2944.99 25
2945.11 27
2945.24 30
2945.36 31
2945.49 32
2945.61 33
2945.74 34
2945.86 35
2945.98 36
2946.11 36
2946.23 36
2946.36 36
2946.48 34
2946.61 34
2946.73 34
2946.85 36
2946.98 39
2947.10 44
2947.23 50
2947.35 55
2947.48 59
2947.60 62
2947.72 62
2947.85 61
2947.97 59
2948.10 57
2948.22 55
2948.35 53
2948.47 52
2948.59 49
2948.72 46
2948.84 41
2948.97 35
2949.09 28
2949.22 22
2949.34 18
2949.47 16
2949.59 18
2949.71 23
2949.84 29
2949.96 35
2950.09 39
2950.21 41
2950.34 41
2950.46 39
2950.58 36
2950.71 34
2950.83 33
2950.96 33
2951.08 36
2951.21 41
2951.33 46
2951.45 52
2951.58 57
2951.70 60
2951.83 60
2951.95 58
2952.08 54
2952.20 48
2952.33 40
2952.45 33
2952.57 28
2952.70 24
2952.82 23
2952.95 25
2953.07 29
2953.20 36
2953.32 44
2953.45 54
2953.57 63
2953.69 72
2953.82 81
2953.94 88
2954.07 93
2954.19 98
2954.32 102
2954.44 106
2954.57 109
2954.69 112
2954.81 113
2954.94 112
2955.06 108
2955.19 102
2955.31 93
2955.44 82
2955.56 72
2955.69 62
2955.81 55
2955.93 50
2956.06 47
2956.18 47
2956.31 47
2956.43 50
2956.56 53
2956.68 57
2956.81 61
2956.93 66
2957.05 70
2957.18 73
2957.30 74
2957.43 72
2957.55 67
2957.68 61
2957.80 55
2957.93 49
2958.05 45
2958.18 44
2958.30 44
2958.42 47
2958.55 50
2958.67 54
2958.80 57
2958.92 59
2959.05 60
2959.17 59
2959.30 57
2959.42 54
2959.55 50
2959.67 47
2959.79 45
2959.92 44
2960.04 46
2960.17 50
2960.29 56
2960.42 64
2960.54 72
2960.67 80
2960.79 86
2960.92 92
2961.04 95
2961.16 98
2961.29 100
2961.41 102
2961.54 105
2961.66 109
2961.79 113
2961.91 118
2962.04 123
2962.16 127
2962.29 131
2962.41 133
2962.54 134
2962.66 134
2962.78 133
2962.91 131
2963.03 129
2963.16 126
2963.28 124
2963.41 122
2963.53 120
2963.66 118
2963.78 117
2963.91 116
2964.03 116
2964.16 116
2964.28 118
2964.40 120
2964.53 122
2964.65 124
2964.78 124
2964.90 124
2965.03 121
2965.15 117
2965.28 112
2965.40 106
2965.53 100
2965.65 94
2965.78 90
2965.90 87
2966.03 86
2966.15 86
2966.27 88
2966.40 90
2966.52 94
2966.65 99
2966.77 104
2966.90 110
2967.02 115
2967.15 118
2967.27 119
2967.40 117
2967.52 112
2967.65 105
2967.77 96
2967.90 85
2968.02 74
2968.15 63
2968.27 53
2968.40 43
2968.52 33
2968.64 24
2968.77 17
2968.89 12
2969.02 10
2969.14 11
2969.27 14
2969.39 18
2969.52 23
2969.64 28
2969.77 32
2969.89 33
2970.02 34
2970.14 35
2970.27 36
2970.39 38
2970.52 41
2970.64 45
2970.77 49
2970.89 52
2971.02 53
2971.14 52
2971.26 50
2971.39 46
2971.51 43
2971.64 39
2971.76 36
2971.89 35
2972.01 33
2972.14 33
2972.26 32
2972.39 30
2972.51 28
2972.64 25
2972.76 23
2972.89 21
2973.01 21
2973.14 23
2973.26 27
2973.39 33
2973.51 39
2973.64 46
2973.76 51
2973.89 56
2974.01 59
2974.14 62
2974.26 63
2974.39 65
2974.51 66
2974.64 67
2974.76 69
2974.89 71
2975.01 73
2975.13 77
2975.26 80
2975.38 83
2975.51 85
2975.63 85
2975.76 85
2975.88 82
2976.01 80
2976.13 76
2976.26 73
2976.38 69
2976.51 65
2976.63 61
2976.76 57
2976.88 53
2977.01 50
2977.13 47
2977.26 45
2977.38 45
2977.51 44
2977.63 43
2977.76 41
2977.88 40
2978.01 40
2978.13 41
2978.26 45
2978.38 52
2978.51 61
2978.63 71
2978.76 80
2978.88 87
2979.01 91
2979.13 92
2979.26 90
2979.38 88
2979.51 85
2979.63 83
2979.76 81
2979.88 80
2980.01 77
2980.13 73
2980.26 68
2980.38 61
2980.51 53
2980.63 46
2980.76 39
2980.88 35
2981.01 33
2981.13 33
2981.26 35
2981.38 38
2981.51 41
2981.63 44
2981.76 47
2981.88 48
2982.01 49
2982.13 49
2982.26 48
2982.38 48
2982.51 49
2982.63 50
2982.76 51
2982.88 52
2983.01 53
2983.13 55
2983.26 56
2983.38 57
2983.51 57
2983.63 57
2983.76 57
2983.88 56
2984.01 54
2984.13 53
2984.26 53
2984.38 55
2984.51 59
2984.63 63
2984.76 68
2984.88 72
2985.01 75
2985.13 75
2985.26 74
2985.38 71
2985.51 67
2985.63 64
2985.76 62
2985.88 60
2986.01 59
2986.13 58
2986.26 58
2986.39 59
2986.51 61
2986.64 64
2986.76 68
2986.89 74
2987.01 79
2987.14 84
2987.26 88
2987.39 91
2987.51 93
2987.64 95
2987.76 97
2987.89 98
2988.01 98
2988.14 98
2988.26 97
2988.39 96
2988.51 94
2988.64 91
2988.76 89
2988.89 86
2989.01 84
2989.14 82
2989.26 80
2989.39 79
2989.51 78
2989.64 78
2989.76 77
2989.89 77
2990.01 76
2990.14 74
2990.26 72
2990.39 70
2990.52 67
2990.64 64
2990.77 61
2990.89 58
2991.02 54
2991.14 49
2991.27 44
2991.39 39
2991.52 35
2991.64 31
2991.77 28
2991.89 25
2992.02 24
2992.14 22
2992.27 21
2992.39 19
2992.52 18
2992.64 16
2992.77 15
2992.89 15
2993.02 14
2993.15 14
2993.27 13
2993.40 12
2993.52 10
2993.65 7
2993.77 2
2993.90 0
2994.02 0
2994.15 0
2994.27 0
2994.40 0
2994.52 0
2994.65 0
2994.77 0
2994.90 4
2995.02 9
2995.15 14
2995.28 19
2995.40 23
2995.53 26
2995.65 28
2995.78 31
2995.90 34
2996.03 38
2996.15 44
2996.28 50
2996.40 57
2996.53 63
2996.65 68
2996.78 70
2996.90 70
2997.03 68
2997.15 66
2997.28 63
2997.41 61
2997.53 61
2997.66 62
2997.78 64
2997.91 66
2998.03 69
2998.16 72
2998.28 75
2998.41 78
2998.53 81
2998.66 84
2998.78 88
2998.91 91
2999.04 94
2999.16 96
2999.29 97
2999.41 97
2999.54 94
2999.66 89
2999.79 82
2999.91 73
3000.04 64
3000.16 54
3000.29 46
3000.41 39
3000.54 35
3000.67 32
3000.79 31
3000.92 31
3001.04 31
3001.17 31
3001.29 31
3001.42 31
3001.54 32
3001.67 32
3001.79 33
3001.92 34
3002.05 33
3002.17 32
3002.30 30
3002.42 28
3002.55 26
3002.67 25
3002.80 27
3002.92 30
3003.05 34
3003.17 39
3003.30 43
3003.43 45
3003.55 46
3003.68 45
3003.80 44
3003.93 45
3004.05 48
3004.18 53
3004.30 60
3004.43 69
3004.55 77
3004.68 85
3004.81 91
3004.93 94
3005.06 95
3005.18 93
3005.31 89
3005.43 84
3005.56 77
3005.68 70
3005.81 65
3005.94 60
3006.06 58
3006.19 57
3006.31 57
3006.44 58
3006.56 59
3006.69 59
3006.81 58
3006.94 57
3007.07 54
3007.19 52
3007.32 49
3007.44 47
3007.57 45
3007.69 42
3007.82 40
3007.94 38
3008.07 36
3008.20 35
3008.32 35
3008.45 36
3008.57 38
3008.70 41
3008.82 43
3008.95 46
3009.07 49
3009.20 51
3009.33 53
3009.45 55
3009.58 56
3009.70 56
3009.83 56
3009.95 55
3010.08 55
3010.21 54
3010.33 55
3010.46 58
3010.58 61
3010.71 66
3010.83 71
3010.96 75
3011.08 78
3011.21 78
3011.34 76
3011.46 71
3011.59 65
3011.71 59
3011.84 52
3011.96 46
3012.09 41
3012.22 37
3012.34 34
3012.47 32
3012.59 31
3012.72 32
3012.84 33
3012.97 34
3013.10 35
3013.22 35
3013.35 33
3013.47 30
3013.60 25
3013.72 21
3013.85 18
3013.97 17
3014.10 17
3014.23 20
3014.35 25
3014.48 31
3014.60 37
3014.73 44
3014.85 49
3014.98 53
3015.11 55
3015.23 56
3015.36 56
3015.48 55
3015.61 55
3015.74 55
3015.86 57
3015.99 59
3016.11 62
3016.24 64
3016.36 64
3016.49 62
3016.62 58
3016.74 52
3016.87 46
3016.99 41
3017.12 36
3017.24 33
3017.37 32
3017.50 31
3017.62 30
3017.75 29
3017.87 28
3018.00 25
3018.12 23
3018.25 20
3018.38 17
3018.50 14
3018.63 12
3018.75 10
3018.88 8
3019.01 7
3019.13 8
3019.26 9
3019.38 13
3019.51 18
3019.63 25
3019.76 33
3019.89 40
3020.01 46
3020.14 50
3020.26 51
3020.39 50
3020.51 47
3020.64 42
3020.77 37
3020.89 34
3021.02 32
3021.14 32
3021.27 34
3021.40 38
3021.52 43
3021.65 47
3021.77 51
3021.90 54
3022.03 56
3022.15 58
3022.28 60
3022.40 61
3022.53 62
3022.65 63
3022.78 63
3022.91 62
3023.03 60
3023.16 58
3023.28 55
3023.41 54
3023.54 52
3023.66 51
3023.79 49
3023.91 47
3024.04 45
3024.17 41
3024.29 38
3024.42 34
3024.54 31
3024.67 29
3024.79 29
3024.92 30
3025.05 32
3025.17 34
3025.30 37
3025.42 39
3025.55 40
3025.68 40
3025.80 39
3025.93 38
3026.05 37
3026.18 36
3026.31 36
3026.43 35
3026.56 35
3026.68 34
3026.81 32
3026.94 29
3027.06 26
3027.19 22
3027.31 18
3027.44 15
3027.57 13
3027.69 12
3027.82 13
3027.94 15
3028.07 19
3028.20 23
3028.32 28
3028.45 32
3028.57 35
3028.70 37
3028.83 37
3028.95 36
3029.08 34
3029.20 32
3029.33 29
3029.46 26
3029.58 23
3029.71 20
3029.83 18
3029.96 16
3030.09 14
3030.21 12
3030.34 10
3030.46 8
3030.59 7
3030.72 6
3030.84 6
3030.97 6
3031.09 6
3031.22 6
3031.35 6
3031.47 6
3031.60 7
3031.72 7
3031.85 8
3031.98 9
3032.10 9
3032.23 8
3032.36 6
3032.48 4
3032.61 0
3032.73 0
3032.86 0
3032.99 0
3033.11 0
3033.24 0
3033.36 2
3033.49 8
3033.62 15
3033.74 22
3033.87 28
3033.99 34
3034.12 38
3034.25 41
3034.37 43
3034.50 44
3034.62 44
3034.75 44
3034.88 43
3035.00 43
3035.13 43
3035.26 44
3035.38 45
3035.51 46
3035.63 47
3035.76 47
3035.89 46
3036.01 43
3036.14 39
3036.26 34
3036.39 28
3036.52 23
3036.64 18
3036.77 15
3036.90 13
3037.02 11
3037.15 10
3037.27 8
3037.40 6
3037.53 4
3037.65 1
3037.78 0
3037.91 0
3038.03 0
3038.16 0
3038.28 0
3038.41 0
3038.54 0
3038.66 0
3038.79 0
3038.91 0
3039.04 0
3039.17 2
3039.29 6
3039.42 11
3039.55 17
3039.67 24
3039.80 31
3039.92 36
3040.05 38
3040.18 38
3040.30 35
3040.43 29
3040.56 23
3040.68 17
3040.81 11
3040.93 8
3041.06 6
3041.19 6
3041.31 8
3041.44 11
3041.57 14
3041.69 17
3041.82 20
3041.94 23
3042.07 25
3042.20 28
3042.32 29
3042.45 30
3042.58 30
3042.70 30
3042.83 29
3042.96 29
3043.08 31
3043.21 35
3043.33 42
3043.46 52
3043.59 63
3043.71 74
3043.84 83
3043.97 89
3044.09 91
3044.22 87
3044.34 80
3044.47 70
3044.60 60
3044.72 50
3044.85 44
3044.98 40
3045.10 40
3045.23 41
3045.36 44
3045.48 47
3045.61 50
3045.73 54
3045.86 57
3045.99 60
3046.11 64
3046.24 68
3046.37 71
3046.49 73
3046.62 75
3046.75 75
3046.87 74
3047.00 72
3047.12 70
3047.25 68
3047.38 65
3047.50 63
3047.63 61
3047.76 58
3047.88 56
3048.01 54
3048.14 53
3048.26 53
3048.39 53
3048.52 54
3048.64 53
3048.77 52
3048.89 49
3049.02 45
3049.15 40
3049.27 34
3049.40 30
3049.53 26
3049.65 24
3049.78 24
3049.91 24
3050.03 26
3050.16 29
3050.29 32
3050.41 36
3050.54 39
3050.66 41
3050.79 42
3050.92 43
3051.04 43
3051.17 42
3051.30 41
3051.42 39
3051.55 37
3051.68 33
3051.80 28
3051.93 23
3052.06 18
3052.18 15
3052.31 15
3052.44 18
3052.56 23
3052.69 30
3052.82 37
3052.94 43
3053.07 48
3053.19 51
3053.32 51
3053.45 51
3053.57 50
3053.70 49
3053.83 48
3053.95 47
3054.08 47
3054.21 47
3054.33 46
3054.46 46
3054.59 45
3054.71 43
3054.84 40
3054.97 37
3055.09 33
3055.22 29
3055.35 27
3055.47 25
3055.60 25
3055.73 26
3055.85 27
3055.98 29
3056.11 30
3056.23 30
3056.36 29
3056.48 27
3056.61 24
3056.74 20
3056.86 15
3056.99 9
3057.12 3
3057.24 0
3057.37 0
3057.50 0
3057.62 0
3057.75 0
3057.88 0
3058.00 0
3058.13 0
3058.26 3
3058.38 6
3058.51 9
3058.64 12
3058.76 15
3058.89 20
3059.02 25
3059.14 29
3059.27 33
3059.40 35
3059.52 36
3059.65 36
3059.78 35
3059.90 34
3060.03 33
3060.16 32
3060.28 31
3060.41 31
3060.54 30
3060.66 30
3060.79 30
3060.92 30
3061.04 30
3061.17 30
3061.30 30
3061.42 29
3061.55 29
3061.68 28
3061.80 28
3061.93 27
3062.06 26
3062.18 24
3062.31 22
3062.44 20
3062.56 19
3062.69 19
3062.82 20
3062.94 23
3063.07 28
3063.20 35
3063.32 45
3063.45 56
3063.58 68
3063.70 81
3063.83 93
3063.96 103
3064.08 109
3064.21 112
3064.34 111
3064.47 106
3064.59 100
3064.72 94
3064.85 88
3064.97 84
3065.10 82
3065.23 82
3065.35 83
3065.48 86
3065.61 89
3065.73 92
3065.86 94
3065.99 96
3066.11 98
3066.24 99
3066.37 102
3066.49 106
3066.62 111
3066.75 118
3066.87 125
3067.00 133
3067.13 139
3067.25 143
3067.38 145
3067.51 144
3067.63 141
3067.76 136
3067.89 130
3068.02 123
3068.14 115
3068.27 108
3068.40 101
3068.52 94
3068.65 88
3068.78 84
3068.90 80
3069.03 79
3069.16 79
3069.28 80
3069.41 83
3069.54 86
3069.66 88
3069.79 89
3069.92 88
3070.04 84
3070.17 79
3070.30 73
3070.43 67
3070.55 64
3070.68 63
3070.81 64
3070.93 66
3071.06 69
3071.19 71
3071.31 71
3071.44 71
3071.57 69
3071.69 67
3071.82 65
3071.95 64
3072.07 63
3072.20 63
3072.33 63
3072.46 62
3072.58 60
3072.71 58
3072.84 56
3072.96 53
3073.09 52
3073.22 52
3073.34 54
3073.47 57
3073.60 62
3073.73 68
3073.85 74
3073.98 80
3074.11 85
3074.23 89
3074.36 92
3074.49 94
3074.61 94
3074.74 94
3074.87 92
3074.99 88
3075.12 84
3075.25 79
3075.38 74
3075.50 68
3075.63 63
3075.76 59
3075.88 55
3076.01 53
3076.14 51
3076.26 51
3076.39 53
3076.52 55
3076.65 59
3076.77 64
3076.90 69
3077.03 74
3077.15 77
3077.28 78
3077.41 78
3077.53 77
3077.66 74
3077.79 72
3077.92 71
3078.04 71
3078.17 72
3078.30 73
3078.42 72
3078.55 71
3078.68 67
3078.80 61
3078.93 55
3079.06 50
3079.19 46
3079.31 43
3079.44 43
3079.57 45
3079.69 47
3079.82 49
3079.95 51
3080.08 52
3080.20 52
3080.33 50
3080.46 48
3080.58 44
3080.71 39
3080.84 32
3080.97 24
3081.09 17
3081.22 9
3081.35 3
3081.47 0
3081.60 0
3081.73 0
3081.85 0
3081.98 0
3082.11 0
3082.24 0
3082.36 0
3082.49 1
3082.62 3
3082.74 6
3082.87 8
3083.00 12
3083.13 16
3083.25 20
3083.38 24
3083.51 27
3083.63 28
3083.76 27
3083.89 25
3084.02 23
3084.14 21
3084.27 21
3084.40 22
3084.52 24
3084.65 27
3084.78 28
3084.91 29
3085.03 28
3085.16 24
3085.29 20
3085.42 14
3085.54 8
3085.67 3
3085.80 0
3085.92 0
3086.05 0
3086.18 1
3086.31 5
3086.43 10
3086.56 16
3086.69 21
3086.81 25
3086.94 27
3087.07 28
3087.20 28
3087.32 28
3087.45 28
3087.58 28
3087.70 29
3087.83 31
3087.96 32
3088.09 32
3088.21 33
3088.34 32
3088.47 31
3088.60 29
3088.72 27
3088.85 23
3088.98 18
3089.10 13
3089.23 6
3089.36 1
3089.49 0
3089.61 0
3089.74 0
3089.87 0
3090.00 0
3090.12 3
3090.25 7
3090.38 10
3090.50 13
3090.63 17
3090.76 21
3090.89 24
3091.01 28
3091.14 31
3091.27 34
3091.40 35
3091.52 37
3091.65 39
3091.78 40
3091.90 42
3092.03 43
3092.16 44
3092.29 44
3092.41 43
3092.54 41
3092.67 40
3092.80 38
3092.92 37
3093.05 37
3093.18 37
3093.31 37
3093.43 36
3093.56 35
3093.69 33
3093.82 30
3093.94 27
3094.07 23
3094.20 20
3094.32 17
3094.45 15
3094.58 16
3094.71 17
3094.83 21
3094.96 26
3095.09 32
3095.22 39
3095.34 44
3095.47 50
3095.60 54
3095.73 56
3095.85 58
3095.98 57
3096.11 55
3096.24 53
3096.36 49
3096.49 45
3096.62 41
3096.75 38
3096.87 35
3097.00 32
3097.13 30
3097.25 27
3097.38 26
3097.51 26
3097.64 28
3097.76 31
3097.89 36
3098.02 41
3098.15 47
3098.27 51
3098.40 54
3098.53 55
3098.66 55
3098.78 53
3098.91 50
3099.04 46
3099.17 42
3099.29 37
3099.42 31
3099.55 26
3099.68 20
3099.80 13
3099.93 7
3100.06 1
3100.19 0
3100.31 0
3100.44 0
3100.57 0
3100.70 0
3100.82 2
3100.95 6
3101.08 10
3101.21 12
3101.33 12
3101.46 12
3101.59 10
3101.72 9
3101.84 8
3101.97 9
3102.10 9
3102.23 11
3102.35 12
3102.48 14
3102.61 16
3102.74 19
3102.86 22
3102.99 25
3103.12 28
3103.25 30
3103.37 32
3103.50 33
3103.63 35
3103.76 37
3103.88 40
3104.01 44
3104.14 48
3104.27 52
3104.40 55
3104.52 56
3104.65 55
3104.78 53
3104.91 50
3105.03 46
3105.16 43
3105.29 41
3105.42 40
3105.54 41
3105.67 42
3105.80 45
3105.93 48
3106.05 52
3106.18 57
3106.31 61
3106.44 64
3106.56 66
3106.69 67
3106.82 67
3106.95 66
3107.07 65
3107.20 64
3107.33 64
3107.46 63
3107.59 62
3107.71 61
3107.84 59
3107.97 56
3108.10 54
3108.22 53
3108.35 54
3108.48 56
3108.61 61
3108.73 66
3108.86 71
3108.99 75
3109.12 77
3109.24 77
3109.37 74
3109.50 70
3109.63 64
3109.76 59
3109.88 55
3110.01 52
3110.14 50
3110.27 50
3110.39 50
3110.52 49
3110.65 49
3110.78 48
3110.91 47
3111.03 46
3111.16 45
3111.29 45
3111.42 45
3111.54 46
3111.67 48
3111.80 51
3111.93 55
3112.05 60
3112.18 66
3112.31 73
3112.44 79
3112.57 85
3112.69 88
3112.82 90
3112.95 89
3113.08 86
3113.20 81
3113.33 74
3113.46 67
3113.59 61
3113.72 55
3113.84 50
3113.97 46
3114.10 43
3114.23 41
3114.35 40
3114.48 39
3114.61 39
3114.74 39
3114.87 39
3114.99 39
3115.12 39
3115.25 38
3115.38 36
3115.50 34
3115.63 32
3115.76 29
3115.89 28
3116.02 28
3116.14 30
3116.27 33
3116.40 37
3116.53 40
3116.65 43
3116.78 45
3116.91 45
3117.04 45
3117.17 45
3117.29 45
3117.42 46
3117.55 47
3117.68 49
3117.81 51
3117.93 52
3118.06 53
3118.19 54
3118.32 55
3118.44 55
3118.57 54
3118.70 53
3118.83 51
3118.96 48
3119.08 44
3119.21 40
3119.34 35
3119.47 30
3119.60 27
3119.72 25
3119.85 24
3119.98 26
3120.11 29
3120.24 33
3120.36 37
3120.49 41
3120.62 44
3120.75 44
3120.87 44
3121.00 42
3121.13 39
3121.26 37
3121.39 34
3121.51 32
3121.64 30
3121.77 29
3121.90 28
3122.03 28
3122.15 28
3122.28 29
3122.41 31
3122.54 32
3122.67 34
3122.79 36
3122.92 38
3123.05 39
3123.18 39
3123.31 38
3123.43 35
3123.56 30
3123.69 25
3123.82 19
3123.95 15
3124.07 12
3124.20 13
3124.33 16
3124.46 21
3124.59 28
3124.71 33
3124.84 37
3124.97 38
3125.10 36
3125.23 33
3125.35 29
3125.48 26
3125.61 25
3125.74 26
3125.87 28
3125.99 32
3126.12 36
3126.25 38
3126.38 39
3126.51 39
3126.63 36
3126.76 33
3126.89 29
3127.02 24
3127.15 20
3127.27 15
3127.40 11
3127.53 7
3127.66 3
3127.79 0
3127.91 0
3128.04 0
3128.17 0
3128.30 0
3128.43 0
3128.55 0
3128.68 0
3128.81 2
3128.94 5
3129.07 7
3129.19 8
3129.32 10
3129.45 12
3129.58 16
3129.71 23
3129.84 32
3129.96 42
3130.09 53
3130.22 64
3130.35 73
3130.48 80
3130.60 84
3130.73 86
3130.86 87
3130.99 86
3131.12 86
3131.24 85
3131.37 86
3131.50 86
3131.63 87
3131.76 89
3131.89 90
3132.01 92
3132.14 93
3132.27 94
3132.40 94
3132.53 95
3132.65 95
3132.78 96
3132.91 97
3133.04 98
3133.17 99
3133.30 98
3133.42 97
3133.55 95
3133.68 92
3133.81 88
3133.94 84
3134.06 80
3134.19 74
3134.32 68
3134.45 62
3134.58 54
3134.71 47
3134.83 40
3134.96 34
3135.09 30
3135.22 26
3135.35 24
3135.47 22
3135.60 21
3135.73 21
3135.86 22
3135.99 24
3136.12 27
3136.24 29
3136.37 31
3136.50 31
3136.63 29
3136.76 25
3136.89 21
3137.01 17
3137.14 14
3137.27 13
3137.40 13
3137.53 15
3137.65 18
3137.78 21
3137.91 24
3138.04 28
3138.17 31
3138.30 34
3138.42 37
3138.55 40
3138.68 42
3138.81 44
3138.94 44
3139.07 43
3139.19 42
3139.32 39
3139.45 36
3139.58 33
3139.71 30
3139.84 28
3139.96 26
3140.09 24
3140.22 21
3140.35 19
3140.48 16
3140.61 13
3140.73 10
3140.86 9
3140.99 9
3141.12 10
3141.25 13
3141.38 17
3141.50 21
3141.63 25
3141.76 29
3141.89 33
3142.02 36
3142.15 39
3142.27 41
3142.40 42
3142.53 43
3142.66 42
3142.79 42
3142.92 41
3143.04 41
3143.17 43
3143.30 46
3143.43 50
3143.56 55
3143.69 61
3143.81 67
3143.94 71
3144.07 74
3144.20 74
3144.33 72
3144.46 67
3144.58 61
3144.71 54
3144.84 47
3144.97 41
3145.10 37
3145.23 33
3145.36 30
3145.48 28
3145.61 26
3145.74 25
3145.87 25
3146.00 27
3146.13 29
3146.25 33
3146.38 37
3146.51 39
3146.64 41
3146.77 42
3146.90 42
3147.02 41
3147.15 41
3147.28 41
3147.41 41
3147.54 42
3147.67 43
3147.80 44
3147.92 44
3148.05 45
3148.18 45
3148.31 46
3148.44 47
3148.57 48
3148.70 49
3148.82 50
3148.95 50
3149.08 51
3149.21 50
3149.34 50
3149.47 48
3149.59 46
3149.72 44
3149.85 41
3149.98 37
3150.11 34
3150.24 31
3150.37 29
3150.49 28
3150.62 28
3150.75 28
3150.88 30
3151.01 31
3151.14 33
3151.27 36
3151.39 38
3151.52 39
3151.65 41
3151.78 42
3151.91 41
3152.04 40
3152.17 39
3152.29 36
3152.42 33
3152.55 29
3152.68 26
3152.81 23
3152.94 21
3153.07 20
3153.19 21
3153.32 22
3153.45 25
3153.58 28
3153.71 32
3153.84 37
3153.97 41
3154.09 45
3154.22 49
3154.35 51
3154.48 52
3154.61 52
3154.74 50
3154.87 47
3154.99 44
3155.12 42
3155.25 40
3155.38 39
3155.51 39
3155.64 40
3155.77 41
3155.89 42
3156.02 42
3156.15 41
3156.28 39
3156.41 37
3156.54 35
3156.67 34
3156.80 33
3156.92 34
3157.05 35
3157.18 37
3157.31 39
3157.44 42
3157.57 45
3157.70 47
3157.82 50
3157.95 53
3158.08 57
3158.21 60
3158.34 63
3158.47 67
3158.60 70
3158.73 73
3158.85 76
3158.98 78
3159.11 79
3159.24 80
3159.37 79
3159.50 77
3159.63 73
3159.76 66
3159.88 59
3160.01 50
3160.14 42
3160.27 34
3160.40 29
3160.53 25
3160.66 23
3160.78 22
3160.91 22
3161.04 20
3161.17 18
3161.30 15
3161.43 11
3161.56 8
3161.69 5
3161.81 3
3161.94 3
3162.07 3
3162.20 3
3162.33 4
3162.46 5
3162.59 5
3162.72 5
3162.84 5
3162.97 4
3163.10 5
3163.23 6
3163.36 8
3163.49 12
3163.62 17
3163.75 24
3163.88 30
3164.00 36
3164.13 41
3164.26 45
3164.39 46
3164.52 46
3164.65 45
3164.78 44
3164.91 43
3165.03 42
3165.16 41
3165.29 40
3165.42 39
3165.55 38
3165.68 38
3165.81 38
3165.94 38
3166.07 39
3166.19 41
3166.32 42
3166.45 44
3166.58 44
3166.71 44
3166.84 45
3166.97 45
3167.10 46
3167.23 48
3167.35 50
3167.48 53
3167.61 56
3167.74 58
3167.87 59
3168.00 59
3168.13 57
3168.26 54
3168.38 50
3168.51 45
3168.64 40
3168.77 35
3168.90 31
3169.03 26
3169.16 22
3169.29 18
3169.42 14
3169.55 11
3169.67 8
3169.80 6
3169.93 6
3170.06 7
3170.19 9
3170.32 13
3170.45 17
3170.58 22
3170.71 28
3170.83 33
3170.96 39
3171.09 43
3171.22 45
3171.35 45
3171.48 43
3171.61 38
3171.74 32
3171.87 25
3172.00 19
3172.12 13
3172.25 8
3172.38 4
3172.51 0
3172.64 0
3172.77 0
3172.90 0
3173.03 0
3173.16 0
3173.28 0
3173.41 0
3173.54 0
3173.67 9
3173.80 20
3173.93 33
3174.06 46
3174.19 58
3174.32 68
3174.45 78
3174.57 85
3174.70 90
3174.83 92
3174.96 91
3175.09 88
3175.22 84
3175.35 79
3175.48 75
3175.61 72
3175.74 71
3175.87 72
3175.99 73
3176.12 73
3176.25 72
3176.38 70
3176.51 66
3176.64 61
3176.77 57
3176.90 53
3177.03 51
3177.16 51
3177.28 54
3177.41 57
3177.54 61
3177.67 64
3177.80 65
3177.93 63
3178.06 60
3178.19 55
3178.32 51
3178.45 48
3178.58 47
3178.70 47
3178.83 48
3178.96 49
3179.09 49
3179.22 48
3179.35 46
3179.48 42
3179.61 39
3179.74 37
3179.87 36
3180.00 36
3180.13 36
3180.25 36
3180.38 35
3180.51 32
3180.64 29
3180.77 25
3180.90 22
3181.03 19
3181.16 18
3181.29 18
3181.42 19
3181.55 20
3181.67 22
3181.80 25
3181.93 27
3182.06 30
3182.19 35
3182.32 41
3182.45 48
3182.58 56
3182.71 65
3182.84 73
3182.97 80
3183.10 84
3183.23 87
3183.35 87
3183.48 86
3183.61 84
3183.74 83
3183.87 81
3184.00 80
3184.13 79
3184.26 78
3184.39 76
3184.52 74
3184.65 72
3184.78 69
3184.90 67
3185.03 65
3185.16 63
3185.29 62
3185.42 61
3185.55 61
3185.68 61
3185.81 61
3185.94 61
3186.07 59
3186.20 58
3186.33 56
3186.46 55
3186.59 53
3186.71 52
3186.84 51
3186.97 51
3187.10 53
3187.23 55
3187.36 58
3187.49 63
3187.62 67
3187.75 72
3187.88 75
3188.01 77
3188.14 76
3188.27 74
3188.40 71
3188.52 67
3188.65 61
3188.78 56
3188.91 50
3189.04 45
3189.17 41
3189.30 38
3189.43 35
3189.56 34
3189.69 33
3189.82 34
3189.95 35
3190.08 37
3190.21 40
3190.33 43
3190.46 45
3190.59 47
3190.72 48
3190.85 49
3190.98 48
3191.11 47
3191.24 46
3191.37 46
3191.50 46
3191.63 46
3191.76 46
3191.89 46
3192.02 45
3192.15 44
3192.28 42
3192.40 40
3192.53 39
3192.66 39
3192.79 40
3192.92 43
3193.05 48
3193.18 53
3193.31 58
3193.44 63
3193.57 66
3193.70 67
3193.83 68
3193.96 68
3194.09 68
3194.22 70
3194.35 72
3194.48 74
3194.60 77
3194.73 78
3194.86 78
3194.99 76
3195.12 72
3195.25 67
3195.38 62
3195.51 57
3195.64 53
3195.77 50
3195.90 47
3196.03 45
3196.16 43
3196.29 42
3196.42 40
3196.55 40
3196.68 40
3196.81 41
3196.93 42
3197.06 43
3197.19 43
3197.32 41
3197.45 37
3197.58 31
3197.71 24
3197.84 16
3197.97 10
3198.10 6
3198.23 4
3198.36 5
3198.49 7
3198.62 11
3198.75 15
3198.88 19
3199.01 24
3199.14 28
3199.27 33
3199.40 37
3199.52 41
3199.65 44
3199.78 46
3199.91 49
3200.04 51
3200.17 53
3200.30 55
3200.43 56
3200.56 56
3200.69 54
3200.82 50
3200.95 46
3201.08 41
3201.21 38
3201.34 35
3201.47 35
3201.60 37
3201.73 39
3201.86 42
3201.99 44
3202.12 45
3202.25 44
3202.38 43
3202.50 40
3202.63 37
3202.76 35
3202.89 33
3203.02 32
3203.15 32
3203.28 32
3203.41 32
3203.54 32
3203.67 31
3203.80 30
3203.93 30
3204.06 30
3204.19 31
3204.32 33
3204.45 35
3204.58 37
3204.71 39
3204.84 42
3204.97 45
3205.10 49
3205.23 53
3205.36 57
3205.49 61
3205.62 64
3205.75 64
3205.87 63
3206.00 60
3206.13 57
3206.26 54
3206.39 51
3206.52 51
3206.65 51
3206.78 53
3206.91 55
3207.04 57
3207.17 59
3207.30 60
3207.43 60
3207.56 60
3207.69 60
3207.82 59
3207.95 59
3208.08 59
3208.21 59
3208.34 61
3208.47 63
3208.60 67
3208.73 71
3208.86 75
3208.99 78
3209.12 78
3209.25 76
3209.38 72
3209.51 65
3209.64 58
3209.77 51
3209.90 44
3210.03 38
3210.15 33
3210.28 28
3210.41 23
3210.54 18
3210.67 14
3210.80 11
3210.93 11
3211.06 13
3211.19 18
3211.32 26
3211.45 35
3211.58 44
3211.71 53
3211.84 60
3211.97 65
3212.10 68
3212.23 68
3212.36 67
3212.49 65
3212.62 62
3212.75 58
3212.88 54
3213.01 49
3213.14 44
3213.27 39
3213.40 34
3213.53 30
3213.66 27
3213.79 26
3213.92 25
3214.05 25
3214.18 24
3214.31 22
3214.44 20
3214.57 18
3214.70 16
3214.83 15
3214.96 15
3215.09 17
3215.22 19
3215.35 22
3215.48 24
3215.61 24
3215.74 23
3215.87 20
3216.00 17
3216.13 14
3216.26 12
3216.39 11
3216.52 11
3216.65 12
3216.78 14
3216.91 15
3217.04 17
3217.17 20
3217.29 23
3217.42 28
3217.55 35
3217.68 42
3217.81 49
3217.94 55
3218.07 59
3218.20 62
3218.33 62
3218.46 60
3218.59 57
3218.72 53
3218.85 49
3218.98 46
3219.11 44
3219.24 45
3219.37 46
3219.50 49
3219.63 51
3219.76 53
3219.89 52
3220.02 49
3220.15 44
3220.28 36
3220.41 29
3220.54 22
3220.67 16
3220.80 11
3220.93 9
3221.06 9
3221.19 10
3221.32 11
3221.45 13
3221.58 15
3221.71 17
3221.84 17
3221.97 17
3222.10 17
3222.23 16
3222.36 14
3222.49 13
3222.62 12
3222.75 10
3222.88 8
3223.01 6
3223.14 4
3223.27 2
3223.40 1
3223.53 0
3223.66 0
3223.79 1
3223.92 1
3224.05 1
3224.18 0
3224.31 0
3224.44 0
3224.57 0
3224.70 0
3224.83 0
3224.96 2
3225.09 8
3225.22 15
3225.35 21
3225.48 26
3225.61 30
3225.74 32
3225.87 33
3226.00 34
3226.13 34
3226.26 34
3226.39 34
3226.52 34
3226.65 33
3226.78 31
3226.91 28
3227.04 25
3227.17 22
3227.30 19
3227.43 16
3227.56 15
3227.69 14
3227.82 14
3227.95 14
3228.08 14
3228.21 14
3228.35 13
3228.48 12
3228.61 10
3228.74 9
3228.87 8
3229.00 7
3229.13 7
3229.26 6
3229.39 5
3229.52 4
3229.65 2
3229.78 2
3229.91 2
3230.04 2
3230.17 3
3230.30 5
3230.43 7
3230.56 9
3230.69 10
3230.82 12
3230.95 13
3231.08 14
3231.21 16
3231.34 18
3231.47 21
3231.60 24
3231.73 28
3231.86 32
3231.99 36
3232.12 40
3232.25 43
3232.38 46
3232.51 48
3232.64 49
3232.77 49
3232.90 47
3233.03 44
3233.16 39
3233.29 34
3233.42 29
3233.55 24
3233.68 20
3233.81 17
3233.94 16
3234.07 16
3234.20 17
3234.33 18
3234.46 18
3234.59 19
3234.72 19
3234.85 19
3234.98 19
3235.11 20
3235.24 20
3235.37 20
3235.51 20
3235.64 18
3235.77 16
3235.90 14
3236.03 11
3236.16 9
3236.29 7
3236.42 4
3236.55 2
3236.68 0
3236.81 0
3236.94 0
3237.07 0
3237.20 0
3237.33 0
3237.46 0
3237.59 4
3237.72 9
3237.85 14
3237.98 20
3238.11 25
3238.24 31
3238.37 34
3238.50 37
3238.63 38
3238.76 37
3238.89 35
3239.02 33
3239.15 32
3239.28 31
3239.41 31
3239.54 32
3239.67 34
3239.81 35
3239.94 36
3240.07 37
3240.20 37
3240.33 36
3240.46 36
3240.59 35
3240.72 35
3240.85 35
3240.98 36
3241.11 37
3241.24 39
3241.37 41
3241.50 43
3241.63 45
3241.76 47
3241.89 47
3242.02 46
3242.15 44
3242.28 40
3242.41 35
3242.54 29
3242.67 21
3242.80 14
3242.93 6
3243.06 0
3243.20 0
3243.33 0
3243.46 0
3243.59 0
3243.72 0
3243.85 0
3243.98 4
3244.11 11
3244.24 18
3244.37 22
3244.50 24
3244.63 24
3244.76 21
3244.89 16
3245.02 12
3245.15 8
3245.28 5
3245.41 3
3245.54 3
3245.67 3
3245.80 4
3245.93 4
3246.06 3
3246.20 1
3246.33 0
3246.46 0
3246.59 0
3246.72 0
3246.85 0
3246.98 0
3247.11 2
3247.24 8
3247.37 14
3247.50 20
3247.63 24
3247.76 28
3247.89 30
3248.02 31
3248.15 32
3248.28 33
3248.41 34
3248.54 35
3248.67 37
3248.81 38
3248.94 39
3249.07 41
3249.20 42
3249.33 42
3249.46 42
3249.59 41
3249.72 38
3249.85 35
3249.98 31
3250.11 28
3250.24 25
3250.37 24
3250.50 24
3250.63 26
3250.76 29
3250.89 32
3251.02 36
3251.16 39
3251.29 41
3251.42 42
3251.55 43
3251.68 42
3251.81 42
3251.94 40
3252.07 39
3252.20 37
3252.33 35
3252.46 33
3252.59 30
3252.72 28
3252.85 28
3252.98 28
3253.11 29
3253.24 32
3253.38 35
3253.51 39
3253.64 42
3253.77 44
3253.90 46
3254.03 48
3254.16 51
3254.29 54
3254.42 59
3254.55 66
3254.68 73
3254.81 82
3254.94 90
3255.07 99
3255.20 107
3255.33 113
3255.47 117
3255.60 119
3255.73 118
3255.86 115
3255.99 111
3256.12 107
3256.25 102
3256.38 97
3256.51 92
3256.64 88
3256.77 83
3256.90 78
3257.03 73
3257.16 68
3257.30 64
3257.43 61
3257.56 59
3257.69 59
3257.82 58
3257.95 58
3258.08 58
3258.21 57
3258.34 56
3258.47 56
3258.60 57
3258.73 60
3258.86 64
3258.99 69
3259.13 76
3259.26 82
3259.39 87
3259.52 93
3259.65 97
3259.78 102
3259.91 106
3260.04 111
3260.17 118
3260.30 126
3260.43 137
3260.56 149
3260.69 163
3260.82 177
3260.96 191
3261.09 204
3261.22 214
3261.35 223
3261.48 229
3261.61 235
3261.74 241
3261.87 248
3262.00 257
3262.13 269
3262.26 285
3262.39 302
3262.53 322
3262.66 341
3262.79 360
3262.92 376
3263.05 389
3263.18 398
3263.31 403
3263.44 405
3263.57 403
3263.70 400
3263.83 395
3263.96 391
3264.09 388
3264.23 386
3264.36 385
3264.49 385
3264.62 386
3264.75 386
3264.88 387
3265.01 385
3265.14 382
3265.27 375
3265.40 364
3265.53 350
3265.67 332
3265.80 311
3265.93 289
3266.06 267
3266.19 247
3266.32 229
3266.45 213
3266.58 200
3266.71 188
3266.84 177
3266.97 167
3267.10 156
3267.24 146
3267.37 135
3267.50 126
3267.63 116
3267.76 108
3267.89 100
3268.02 93
3268.15 87
3268.28 82
3268.41 78
3268.54 73
3268.68 69
3268.81 66
3268.94 62
3269.07 59
3269.20 54
3269.33 50
3269.46 45
3269.59 39
3269.72 34
3269.85 30
3269.99 26
3270.12 25
3270.25 25
3270.38 27
3270.51 30
3270.64 34
3270.77 38
3270.90 42
3271.03 45
3271.16 48
3271.29 51
3271.43 54
3271.56 57
3271.69 61
3271.82 64
3271.95 68
3272.08 71
3272.21 72
3272.34 71
3272.47 68
3272.60 64
3272.74 58
3272.87 52
3273.00 46
3273.13 42
3273.26 39
3273.39 39
3273.52 42
3273.65 47
3273.78 53
3273.91 60
3274.05 66
3274.18 70
3274.31 72
3274.44 72
3274.57 70
3274.70 66
3274.83 61
3274.96 56
3275.09 51
3275.23 47
3275.36 44
3275.49 42
3275.62 41
3275.75 42
3275.88 42
3276.01 42
3276.14 41
3276.27 39
3276.41 37
3276.54 37
3276.67 40
3276.80 46
3276.93 55
3277.06 67
3277.19 79
3277.32 90
3277.45 98
3277.58 101
3277.72 99
3277.85 94
3277.98 87
3278.11 79
3278.24 73
3278.37 69
3278.50 68
3278.63 68
3278.77 69
3278.90 71
3279.03 71
3279.16 71
3279.29 69
3279.42 66
3279.55 62
3279.68 59
3279.81 56
3279.95 54
3280.08 54
3280.21 56
3280.34 59
3280.47 63
3280.60 68
3280.73 73
3280.86 77
3280.99 82
3281.13 86
3281.26 89
3281.39 92
3281.52 94
3281.65 96
3281.78 97
3281.91 98
3282.04 98
3282.18 97
3282.31 97
3282.44 95
3282.57 93
3282.70 89
3282.83 86
3282.96 81
3283.09 76
3283.22 71
3283.36 65
3283.49 58
3283.62 51
3283.75 44
3283.88 36
3284.01 30
3284.14 25
3284.27 22
3284.41 20
3284.54 21
3284.67 22
3284.80 26
3284.93 30
3285.06 35
3285.19 40
3285.32 45
3285.46 48
3285.59 50
3285.72 51
3285.85 49
3285.98 47
3286.11 45
3286.24 43
3286.37 42
3286.51 42
3286.64 43
3286.77 45
3286.90 46
3287.03 47
3287.16 48
3287.29 47
3287.43 46
3287.56 45
3287.69 43
3287.82 41
3287.95 39
3288.08 36
3288.21 33
3288.34 30
3288.48 28
3288.61 26
3288.74 24
3288.87 24
3289.00 24
3289.13 25
3289.26 27
3289.40 29
3289.53 30
3289.66 32
3289.79 33
3289.92 35
3290.05 36
3290.18 37
3290.31 38
3290.45 39
3290.58 40
3290.71 42
3290.84 44
3290.97 46
3291.10 48
3291.23 50
3291.37 52
3291.50 52
3291.63 51
3291.76 49
3291.89 45
3292.02 42
3292.15 38
3292.29 34
3292.42 30
3292.55 27
3292.68 24
3292.81 23
3292.94 22
3293.07 22
3293.21 22
3293.34 23
3293.47 23
3293.60 23
3293.73 22
3293.86 20
3293.99 18
3294.13 17
3294.26 16
3294.39 15
3294.52 16
3294.65 16
3294.78 18
3294.91 20
3295.05 22
3295.18 24
3295.31 26
3295.44 28
3295.57 29
3295.70 29
3295.83 28
3295.97 25
3296.10 22
3296.23 18
3296.36 15
3296.49 13
3296.62 11
3296.75 9
3296.89 9
3297.02 9
3297.15 9
3297.28 11
3297.41 13
3297.54 17
3297.68 21
3297.81 25
3297.94 30
3298.07 34
3298.20 38
3298.33 40
3298.46 41
3298.60 41
3298.73 40
3298.86 37
3298.99 34
3299.12 30
3299.25 26
3299.38 23
3299.52 20
3299.65 20
3299.78 21
3299.91 23
3300.04 25
3300.17 28
3300.31 31
3300.44 34
3300.57 36
3300.70 39
3300.83 42
3300.96 45
3301.10 49
3301.23 52
3301.36 55
3301.49 57
3301.62 58
3301.75 57
3301.88 57
3302.02 55
3302.15 54
3302.28 53
3302.41 53
3302.54 52
3302.67 52
3302.81 51
3302.94 50
3303.07 49
3303.20 47
3303.33 46
3303.46 45
3303.60 45
3303.73 47
3303.86 51
3303.99 56
3304.12 62
3304.25 68
3304.39 74
3304.52 80
3304.65 84
3304.78 86
3304.91 87
3305.04 87
3305.18 85
3305.31 83
3305.44 80
3305.57 78
3305.70 76
3305.83 74
3305.97 72
3306.10 70
3306.23 68
3306.36 66
3306.49 65
3306.62 64
3306.76 64
3306.89 64
3307.02 65
3307.15 66
3307.28 66
3307.41 66
3307.55 66
3307.68 65
3307.81 64
3307.94 64
3308.07 64
3308.20 64
3308.34 64
3308.47 63
3308.60 62
3308.73 60
3308.86 57
3308.99 54
3309.13 51
3309.26 48
3309.39 44
3309.52 41
3309.65 38
3309.79 35
3309.92 33
3310.05 30
3310.18 28
3310.31 26
3310.44 23
3310.58 19
3310.71 14
3310.84 10
3310.97 6
3311.10 4
3311.23 3
3311.37 4
3311.50 7
3311.63 11
3311.76 16
3311.89 20
3312.03 25
3312.16 28
3312.29 31
3312.42 32
3312.55 32
3312.68 31
3312.82 30
3312.95 29
3313.08 29
3313.21 30
3313.34 32
3313.48 35
3313.61 37
3313.74 39
3313.87 38
3314.00 35
3314.13 30
3314.27 24
3314.40 17
3314.53 9
3314.66 3
3314.79 0
3314.93 0
3315.06 0
3315.19 0
3315.32 0
3315.45 0
3315.58 0
3315.72 0
3315.85 1
3315.98 4
3316.11 8
3316.24 12
3316.38 15
3316.51 18
3316.64 21
3316.77 25
3316.90 28
3317.04 31
3317.17 32
3317.30 32
3317.43 29
3317.56 25
3317.69 21
3317.83 18
3317.96 17
3318.09 19
3318.22 24
3318.35 32
3318.49 41
3318.62 50
3318.75 57
3318.88 61
3319.01 62
3319.15 61
3319.28 57
3319.41 52
3319.54 45
3319.67 39
3319.81 32
3319.94 26
3320.07 21
3320.20 18
3320.33 16
3320.47 15
3320.60 16
3320.73 18
3320.86 22
3320.99 27
3321.13 32
3321.26 37
3321.39 42
3321.52 47
3321.65 51
3321.79 53
3321.92 55
3322.05 56
3322.18 57
3322.31 57
3322.45 55
3322.58 53
3322.71 49
3322.84 44
3322.97 38
3323.11 33
3323.24 28
3323.37 24
3323.50 21
3323.63 19
3323.77 18
3323.90 16
3324.03 14
3324.16 12
3324.29 11
3324.43 11
3324.56 12
3324.69 14
3324.82 18
3324.95 23
3325.09 29
3325.22 34
3325.35 39
3325.48 43
3325.61 46
3325.75 49
3325.88 51
3326.01 52
3326.14 53
3326.27 52
3326.41 51
3326.54 48
3326.67 45
3326.80 42
3326.94 38
3327.07 34
3327.20 30
3327.33 26
3327.46 23
3327.60 21
3327.73 20
3327.86 21
3327.99 23
3328.12 26
3328.26 30
3328.39 34
3328.52 37
3328.65 39
3328.78 41
3328.92 41
3329.05 42
3329.18 43
3329.31 44
3329.45 45
3329.58 46
3329.71 46
3329.84 45
3329.97 42
3330.11 37
3330.24 31
3330.37 26
3330.50 20
3330.63 15
3330.77 11
3330.90 8
3331.03 7
3331.16 7
3331.30 9
3331.43 12
3331.56 16
3331.69 23
3331.82 31
3331.96 41
3332.09 51
3332.22 62
3332.35 72
3332.49 80
3332.62 86
3332.75 89
3332.88 89
3333.01 86
3333.15 80
3333.28 74
3333.41 68
3333.54 62
3333.68 58
3333.81 55
3333.94 54
3334.07 54
3334.20 55
3334.34 57
3334.47 59
3334.60 60
3334.73 62
3334.87 63
3335.00 65
3335.13 66
3335.26 66
3335.39 66
3335.53 65
3335.66 63
3335.79 59
3335.92 55
3336.06 50
3336.19 46
3336.32 43
3336.45 43
3336.59 45
3336.72 50
3336.85 55
3336.98 61
3337.11 65
3337.25 67
3337.38 66
3337.51 62
3337.64 56
3337.78 50
3337.91 43
3338.04 38
3338.17 35
3338.31 32
3338.44 31
3338.57 31
3338.70 31
3338.83 32
3338.97 33
3339.10 34
3339.23 35
3339.36 35
3339.50 36
3339.63 36
3339.76 36
3339.89 36
3340.03 36
3340.16 37
3340.29 40
3340.42 42
3340.55 46
3340.69 49
3340.82 52
3340.95 54
3341.08 55
3341.22 56
3341.35 56
3341.48 57
3341.61 57
3341.75 59
3341.88 62
3342.01 67
3342.14 72
3342.28 79
3342.41 85
3342.54 90
3342.67 94
3342.81 96
3342.94 97
3343.07 96
3343.20 95
3343.34 94
3343.47 92
3343.60 90
3343.73 88
3343.86 87
3344.00 86
3344.13 87
3344.26 87
3344.39 88
3344.53 89
3344.66 90
3344.79 89
3344.92 87
3345.06 85
3345.19 81
3345.32 77
3345.45 73
3345.59 69
3345.72 66
3345.85 63
3345.98 62
3346.12 62
3346.25 63
3346.38 66
3346.51 69
3346.65 71
3346.78 73
3346.91 74
3347.04 73
3347.18 72
3347.31 70
3347.44 69
3347.57 67
3347.71 64
3347.84 61
3347.97 58
3348.10 54
3348.24 50
3348.37 46
3348.50 43
3348.63 41
3348.77 40
3348.90 41
3349.03 43
3349.16 47
3349.30 52
3349.43 59
3349.56 66
3349.69 73
3349.83 80
3349.96 85
3350.09 89
3350.22 90
3350.36 90
3350.49 87
3350.62 84
3350.75 80
3350.89 77
3351.02 73
3351.15 70
3351.29 69
3351.42 68
3351.55 69
3351.68 71
3351.82 74
3351.95 77
3352.08 79
3352.21 81
3352.35 80
3352.48 78
3352.61 75
3352.74 71
3352.88 67
3353.01 62
3353.14 59
3353.27 56
3353.41 55
3353.54 54
3353.67 53
3353.80 54
3353.94 54
3354.07 54
3354.20 54
3354.34 54
3354.47 53
3354.60 52
3354.73 52
3354.87 52
3355.00 53
3355.13 55
3355.26 59
3355.40 63
3355.53 66
3355.66 70
3355.79 72
3355.93 74
3356.06 76
3356.19 77
3356.33 79
3356.46 81
3356.59 83
3356.72 85
3356.86 86
3356.99 86
3357.12 86
3357.25 84
3357.39 83
3357.52 83
3357.65 84
3357.78 87
3357.92 91
3358.05 97
3358.18 103
3358.32 110
3358.45 117
3358.58 123
3358.71 129
3358.85 134
3358.98 137
3359.11 138
3359.24 138
3359.38 136
3359.51 133
3359.64 129
3359.78 126
3359.91 124
3360.04 123
3360.17 122
3360.31 121
3360.44 118
3360.57 115
3360.71 111
3360.84 107
3360.97 103
3361.10 101
3361.24 99
3361.37 98
3361.50 98
3361.63 97
3361.77 98
3361.90 99
3362.03 101
3362.17 104
3362.30 108
3362.43 113
3362.56 116
3362.70 118
3362.83 117
3362.96 114
3363.10 109
3363.23 104
3363.36 98
3363.49 93
3363.63 90
3363.76 89
3363.89 89
3364.02 90
3364.16 93
3364.29 95
3364.42 98
3364.56 101
3364.69 103
3364.82 105
3364.95 106
3365.09 106
3365.22 104
3365.35 102
3365.49 99
3365.62 97
3365.75 97
3365.88 98
3366.02 100
3366.15 104
3366.28 109
3366.42 113
3366.55 116
3366.68 119
3366.82 121
3366.95 122
3367.08 122
3367.21 122
3367.35 122
3367.48 122
3367.61 121
3367.75 121
3367.88 122
3368.01 122
3368.14 123
3368.28 125
3368.41 127
3368.54 132
3368.68 138
3368.81 146
3368.94 156
3369.07 167
3369.21 177
3369.34 187
3369.47 194
3369.61 200
3369.74 204
3369.87 207
3370.01 209
3370.14 211
3370.27 214
3370.40 216
3370.54 219
3370.67 221
3370.80 222
3370.94 222
3371.07 221
3371.20 219
3371.33 216
3371.47 212
3371.60 208
3371.73 202
3371.87 196
3372.00 190
3372.13 185
3372.27 181
3372.40 179
3372.53 180
3372.66 182
3372.80 186
3372.93 191
3373.06 195
3373.20 197
3373.33 197
3373.46 195
3373.60 192
3373.73 188
3373.86 184
3373.99 183
3374.13 183
3374.26 185
3374.39 190
3374.53 195
3374.66 200
3374.79 204
3374.93 207
3375.06 208
3375.19 209
3375.33 208
3375.46 206
3375.59 204
3375.72 203
3375.86 203
3375.99 204
3376.12 207
3376.26 212
3376.39 220
3376.52 229
3376.66 238
3376.79 246
3376.92 252
3377.06 255
3377.19 255
3377.32 251
3377.45 245
3377.59 237
3377.72 229
3377.85 222
3377.99 217
3378.12 214
3378.25 215
3378.39 217
3378.52 220
3378.65 224
3378.79 228
3378.92 229
3379.05 229
3379.19 227
3379.32 222
3379.45 215
3379.58 207
3379.72 197
3379.85 186
3379.98 174
3380.12 162
3380.25 150
3380.38 138
3380.52 128
3380.65 119
3380.78 110
3380.92 102
3381.05 94
3381.18 86
3381.32 79
3381.45 74
3381.58 71
3381.72 70
3381.85 73
3381.98 78
3382.11 83
3382.25 89
3382.38 94
3382.51 97
3382.65 98
3382.78 98
3382.91 97
3383.05 95
3383.18 94
3383.31 93
3383.45 92
3383.58 91
3383.71 90
3383.85 89
3383.98 90
3384.11 90
3384.25 91
3384.38 92
3384.51 93
3384.65 94
3384.78 94
3384.91 93
3385.05 92
3385.18 91
3385.31 90
3385.45 90
3385.58 90
3385.71 91
3385.84 92
3385.98 93
3386.11 96
3386.24 99
3386.38 102
3386.51 105
3386.64 107
3386.78 107
3386.91 106
3387.04 103
3387.18 98
3387.31 92
3387.44 85
3387.58 79
3387.71 72
3387.84 66
3387.98 62
3388.11 59
3388.24 58
3388.38 58
3388.51 60
3388.64 62
3388.78 65
3388.91 67
3389.04 69
3389.18 71
3389.31 73
3389.44 76
3389.58 80
3389.71 84
3389.84 89
3389.98 93
3390.11 96
3390.24 98
3390.38 99
3390.51 98
3390.64 96
3390.78 94
3390.91 92
3391.04 88
3391.18 85
3391.31 80
3391.44 75
3391.58 69
3391.71 64
3391.84 60
3391.98 57
3392.11 55
3392.24 55
3392.38 55
3392.51 56
3392.64 58
3392.78 59
3392.91 61
3393.05 63
3393.18 64
3393.31 66
3393.45 67
3393.58 68
3393.71 68
3393.85 68
3393.98 68
3394.11 67
3394.25 65
3394.38 63
3394.51 61
3394.65 59
3394.78 58
3394.91 57
3395.05 56
3395.18 56
3395.31 56
3395.45 56
3395.58 56
3395.71 55
3395.85 54
3395.98 51
3396.11 49
3396.25 47
3396.38 45
3396.51 44
3396.65 45
3396.78 47
3396.92 49
3397.05 52
3397.18 54
3397.32 56
3397.45 57
3397.58 59
3397.72 60
3397.85 62
3397.98 63
3398.12 64
3398.25 64
3398.38 64
3398.52 63
3398.65 62
3398.78 61
3398.92 61
3399.05 61
3399.18 62
3399.32 64
3399.45 67
3399.59 69
3399.72 71
3399.85 72
3399.99 73
3400.12 73
3400.25 72
3400.39 72
3400.52 72
3400.65 72
3400.79 73
3400.92 74
3401.05 75
3401.19 75
3401.32 73
3401.46 71
3401.59 68
3401.72 66
3401.86 63
3401.99 62
3402.12 62
3402.26 63
3402.39 64
3402.52 66
3402.66 67
3402.79 67
3402.92 67
3403.06 65
3403.19 63
3403.33 61
3403.46 58
3403.59 55
3403.73 52
3403.86 48
3403.99 45
3404.13 43
3404.26 41
3404.39 41
3404.53 42
3404.66 44
3404.80 46
3404.93 49
3405.06 51
3405.20 53
3405.33 54
3405.46 54
3405.60 55
3405.73 58
3405.86 61
3406.00 67
3406.13 73
3406.27 80
3406.40 87
3406.53 92
3406.67 96
3406.80 98
3406.93 99
3407.07 99
3407.20 99
3407.33 99
3407.47 101
3407.60 103
3407.74 105
3407.87 107
3408.00 107
3408.14 106
3408.27 104
3408.40 100
3408.54 95
3408.67 90
3408.81 85
3408.94 80
3409.07 76
3409.21 72
3409.34 68
3409.47 64
3409.61 60
3409.74 56
3409.88 54
3410.01 54
3410.14 56
3410.28 60
3410.41 66
3410.54 72
3410.68 77
3410.81 79
3410.95 80
3411.08 78
3411.21 75
3411.35 70
3411.48 66
3411.61 63
3411.75 59
3411.88 57
3412.02 54
3412.15 51
3412.28 48
3412.42 46
3412.55 45
3412.68 45
3412.82 46
3412.95 49
3413.09 53
3413.22 58
3413.35 64
3413.49 71
3413.62 77
3413.75 83
3413.89 87
3414.02 91
3414.16 93
3414.29 94
3414.42 95
3414.56 95
3414.69 95
3414.83 96
3414.96 97
3415.09 98
3415.23 100
3415.36 102
3415.49 104
3415.63 105
3415.76 105
3415.90 104
3416.03 102
3416.16 100
3416.30 98
3416.43 96
3416.57 95
3416.70 96
3416.83 96
3416.97 97
3417.10 96
3417.24 93
3417.37 89
3417.50 83
3417.64 77
3417.77 72
3417.90 68
3418.04 65
3418.17 64
3418.31 65
3418.44 66
3418.57 69
3418.71 72
3418.84 75
3418.98 79
3419.11 82
3419.24 85
3419.38 87
3419.51 87
3419.65 87
3419.78 85
3419.91 83
3420.05 81
3420.18 80
3420.32 78
3420.45 78
3420.58 77
3420.72 77
3420.85 77
3420.98 77
3421.12 76
3421.25 76
3421.39 76
3421.52 74
3421.65 72
3421.79 69
3421.92 65
3422.06 62
3422.19 59
3422.32 58
3422.46 59
3422.59 63
3422.73 67
3422.86 71
3422.99 74
3423.13 75
3423.26 72
3423.40 67
3423.53 60
3423.66 52
3423.80 45
3423.93 40
3424.07 38
3424.20 39
3424.33 43
3424.47 49
3424.60 55
3424.74 61
3424.87 64
3425.00 65
3425.14 64
3425.27 62
3425.41 60
3425.54 59
3425.67 59
3425.81 60
3425.94 61
3426.08 63
3426.21 65
3426.35 66
3426.48 66
3426.61 65
3426.75 64
3426.88 63
3427.02 62
3427.15 61
3427.28 60
3427.42 59
3427.55 58
3427.69 57
3427.82 57
3427.95 57
3428.09 57
3428.22 58
3428.36 59
3428.49 59
3428.62 57
3428.76 54
3428.89 51
3429.03 48
3429.16 46
3429.30 46
3429.43 49
3429.56 54
3429.70 59
3429.83 64
3429.97 68
3430.10 69
3430.23 68
3430.37 66
3430.50 62
3430.64 59
3430.77 57
3430.90 56
3431.04 57
3431.17 59
3431.31 61
3431.44 63
3431.58 66
3431.71 67
3431.84 69
3431.98 71
3432.11 72
3432.25 74
3432.38 76
3432.51 78
3432.65 80
3432.78 81
3432.92 81
3433.05 81
3433.19 79
3433.32 76
3433.45 72
3433.59 67
3433.72 62
3433.86 56
3433.99 50
3434.13 45
3434.26 41
3434.39 39
3434.53 37
3434.66 37
3434.80 36
3434.93 36
3435.06 36
3435.20 35
3435.33 34
3435.47 33
3435.60 33
3435.74 34
3435.87 35
3436.00 36
3436.14 37
3436.27 37
3436.41 37
3436.54 36
3436.68 35
3436.81 34
3436.94 34
3437.08 34
3437.21 35
3437.35 36
3437.48 37
3437.62 37
3437.75 36
3437.88 33
3438.02 30
3438.15 27
3438.29 24
3438.42 21
3438.56 20
3438.69 18
3438.82 17
3438.96 15
3439.09 12
3439.23 9
3439.36 5
3439.50 1
3439.63 0
3439.76 0
3439.90 0
3440.03 0
3440.17 0
3440.30 0
3440.44 0
3440.57 0
3440.71 2
3440.84 6
3440.97 11
3441.11 16
3441.24 22
3441.38 28
3441.51 34
3441.65 40
3441.78 45
3441.91 50
3442.05 55
3442.18 58
3442.32 59
3442.45 59
3442.59 58
3442.72 56
3442.85 53
3442.99 51
3443.12 51
3443.26 53
3443.39 56
3443.53 62
3443.66 70
3443.80 78
3443.93 85
3444.06 90
3444.20 93
3444.33 94
3444.47 93
3444.60 90
3444.74 87
3444.87 84
3445.01 81
3445.14 78
3445.27 76
3445.41 75
3445.54 74
3445.68 72
3445.81 70
3445.95 68
3446.08 65
3446.22 62
3446.35 59
3446.48 56
3446.62 52
3446.75 48
3446.89 44
3447.02 40
3447.16 38
3447.29 37
3447.43 38
3447.56 42
3447.69 47
3447.83 53
3447.96 59
3448.10 64
3448.23 67
3448.37 67
3448.50 65
3448.64 62
3448.77 57
3448.91 53
3449.04 51
3449.17 50
3449.31 51
3449.44 54
3449.58 58
3449.71 63
3449.85 68
3449.98 72
3450.12 76
3450.25 80
3450.38 84
3450.52 88
3450.65 92
3450.79 97
3450.92 102
3451.06 106
3451.19 108
3451.33 109
3451.46 110
3451.60 109
3451.73 108
3451.86 106
3452.00 105
3452.13 103
3452.27 101
3452.40 99
3452.54 96
3452.67 94
3452.81 92
3452.94 90
3453.08 90
3453.21 93
3453.35 97
3453.48 104
3453.61 112
3453.75 121
3453.88 130
3454.02 137
3454.15 141
3454.29 142
3454.42 139
3454.56 134
3454.69 127
3454.83 120
3454.96 114
3455.10 109
3455.23 107
3455.36 108
3455.50 111
3455.63 117
3455.77 124
3455.90 132
3456.04 140
3456.17 147
3456.31 153
3456.44 156
3456.58 157
3456.71 157
3456.85 154
3456.98 151
3457.11 146
3457.25 142
3457.38 138
3457.52 134
3457.65 130
3457.79 127
3457.92 125
3458.06 123
3458.19 122
3458.33 120
3458.46 119
3458.60 118
3458.73 117
3458.87 116
3459.00 114
3459.14 112
3459.27 110
3459.40 106
3459.54 103
3459.67 99
3459.81 95
3459.94 92
3460.08 89
3460.21 86
3460.35 83
3460.48 81
3460.62 79
3460.75 77
3460.89 76
3461.02 74
3461.16 73
3461.29 73
3461.43 72
3461.56 72
3461.70 71
3461.83 71
3461.96 72
3462.10 74
3462.23 76
3462.37 80
3462.50 83
3462.64 86
3462.77 89
3462.91 90
3463.04 90
3463.18 90
3463.31 89
3463.45 88
3463.58 87
3463.72 86
3463.85 85
3463.99 83
3464.12 80
3464.26 76
3464.39 73
3464.53 69
3464.66 67
3464.80 65
3464.93 64
3465.06 64
3465.20 64
3465.33 64
3465.47 63
3465.60 62
3465.74 61
3465.87 60
3466.01 58
3466.14 58
3466.28 58
3466.41 60
3466.55 62
3466.68 64
3466.82 66
3466.95 68
3467.09 68
3467.22 66
3467.36 65
3467.49 63
3467.63 61
3467.76 60
3467.90 59
3468.03 57
3468.17 55
3468.30 52
3468.44 47
3468.57 42
3468.71 36
3468.84 29
3468.98 24
3469.11 20
3469.25 18
3469.38 17
3469.52 18
3469.65 20
3469.79 22
3469.92 26
3470.06 29
3470.19 32
3470.32 33
3470.46 34
3470.59 32
3470.73 29
3470.86 25
3471.00 21
3471.13 18
3471.27 16
3471.40 17
3471.54 21
3471.67 28
3471.81 38
3471.94 50
3472.08 63
3472.21 75
3472.35 87
3472.48 96
3472.62 103
3472.75 109
3472.89 115
3473.02 122
3473.16 130
3473.29 139
3473.43 150
3473.56 159
3473.70 167
3473.83 173
3473.97 175
3474.10 174
3474.24 171
3474.37 166
3474.51 161
3474.64 155
3474.78 150
3474.91 146
3475.05 142
3475.18 139
3475.32 137
3475.45 136
3475.59 135
3475.72 135
3475.86 136
3475.99 137
3476.13 138
3476.26 139
3476.40 140
3476.53 141
3476.67 142
3476.80 142
3476.94 143
3477.07 143
3477.21 143
3477.34 143
3477.48 142
3477.61 141
3477.75 140
3477.88 138
3478.02 137
3478.16 136
3478.29 134
3478.43 132
3478.56 129
3478.70 125
3478.83 120
3478.97 113
3479.10 106
3479.24 98
3479.37 91
3479.51 84
3479.64 78
3479.78 74
3479.91 72
3480.05 72
3480.18 73
3480.32 74
3480.45 74
3480.59 73
3480.72 70
3480.86 65
3480.99 59
3481.13 53
3481.26 47
3481.40 43
3481.53 41
3481.67 42
3481.80 44
3481.94 49
3482.07 55
3482.21 62
3482.34 69
3482.48 75
3482.61 81
3482.75 84
3482.88 86
3483.02 86
3483.15 84
3483.29 78
3483.43 71
3483.56 61
3483.70 51
3483.83 41
3483.97 32
3484.10 26
3484.24 22
3484.37 21
3484.51 23
3484.64 26
3484.78 30
3484.91 34
3485.05 38
3485.18 42
3485.32 46
3485.45 49
3485.59 53
3485.72 56
3485.86 58
3485.99 59
3486.13 58
3486.26 57
3486.40 54
3486.53 51
3486.67 49
3486.81 48
3486.94 48
3487.08 50
3487.21 51
3487.35 51
3487.48 51
3487.62 50
3487.75 49
3487.89 47
3488.02 47
3488.16 47
3488.29 47
3488.43 47
3488.56 47
3488.70 46
3488.83 46
3488.97 46
3489.10 47
3489.24 51
3489.38 56
3489.51 62
3489.65 70
3489.78 78
3489.92 85
3490.05 91
3490.19 94
3490.32 95
3490.46 93
3490.59 88
3490.73 80
3490.86 72
3491.00 63
3491.13 55
3491.27 50
3491.41 47
3491.54 47
3491.68 50
3491.81 54
3491.95 60
3492.08 67
3492.22 73
3492.35 78
3492.49 80
3492.62 81
3492.76 79
3492.89 75
3493.03 70
3493.16 65
3493.30 60
3493.44 56
3493.57 53
3493.71 52
3493.84 51
3493.98 52
3494.11 53
3494.25 54
3494.38 55
3494.52 57
3494.65 57
3494.79 58
3494.92 58
3495.06 57
3495.20 56
3495.33 54
3495.47 52
3495.60 49
3495.74 47
3495.87 47
3496.01 48
3496.14 51
3496.28 57
3496.41 63
3496.55 70
3496.69 76
3496.82 80
3496.96 83
3497.09 84
3497.23 85
3497.36 86
3497.50 89
3497.63 92
3497.77 96
3497.90 101
3498.04 107
3498.18 112
3498.31 118
3498.45 123
3498.58 128
3498.72 132
3498.85 135
3498.99 138
3499.12 140
3499.26 142
3499.39 146
3499.53 151
3499.67 157
3499.80 166
3499.94 176
3500.07 186
3500.21 197
3500.34 207
3500.48 216
3500.61 223
3500.75 228
3500.89 230
3501.02 231
3501.16 230
3501.29 228
3501.43 225
3501.56 223
3501.70 222
3501.83 222
3501.97 224
3502.11 227
3502.24 230
3502.38 233
3502.51 234
3502.65 234
3502.78 233
3502.92 230
3503.05 226
3503.19 222
3503.33 218
3503.46 213
3503.60 208
3503.73 201
3503.87 194
3504.00 187
3504.14 179
3504.27 171
3504.41 163
3504.55 156
3504.68 148
3504.82 142
3504.95 136
3505.09 129
3505.22 124
3505.36 118
3505.49 112
3505.63 107
3505.77 102
3505.90 98
3506.04 94
3506.17 91
3506.31 90
3506.44 89
3506.58 90
3506.72 90
3506.85 91
3506.99 91
3507.12 89
3507.26 86
3507.39 81
3507.53 76
3507.66 70
3507.80 65
3507.94 61
3508.07 58
3508.21 56
3508.34 54
3508.48 53
3508.61 52
3508.75 50
3508.89 47
3509.02 44
3509.16 41
3509.29 38
3509.43 34
3509.56 31
3509.70 27
3509.84 24
3509.97 20
3510.11 17
3510.24 14
3510.38 10
3510.51 6
3510.65 3
3510.79 1
3510.92 0
3511.06 1
3511.19 3
3511.33 7
3511.46 12
3511.60 17
3511.74 22
3511.87 26
3512.01 29
3512.14 31
3512.28 31
3512.41 30
3512.55 28
3512.69 24
3512.82 20
3512.96 15
3513.09 11
3513.23 7
3513.36 4
3513.50 3
3513.64 2
3513.77 4
3513.91 6
3514.04 9
3514.18 13
3514.31 16
3514.45 18
3514.59 20
3514.72 20
3514.86 21
3514.99 22
3515.13 24
3515.27 27
3515.40 32
3515.54 38
3515.67 43
3515.81 47
3515.94 50
3516.08 52
3516.22 53
3516.35 53
3516.49 54
3516.62 55
3516.76 57
3516.90 60
3517.03 62
3517.17 63
3517.30 63
3517.44 61
3517.57 59
3517.71 56
3517.85 53
3517.98 50
3518.12 46
3518.25 42
3518.39 37
3518.53 31
3518.66 25
3518.80 20
3518.93 14
3519.07 10
3519.20 7
3519.34 5
3519.48 5
3519.61 7
3519.75 11
3519.88 16
3520.02 22
3520.16 29
3520.29 34
3520.43 39
3520.56 42
3520.70 45
3520.84 46
3520.97 47
3521.11 48
3521.24 49
3521.38 51
3521.52 52
3521.65 52
3521.79 51
3521.92 48
3522.06 44
3522.19 38
3522.33 32
3522.47 25
3522.60 19
3522.74 15
3522.87 13
3523.01 13
3523.15 16
3523.28 20
3523.42 26
3523.55 31
3523.69 36
3523.83 39
3523.96 39
3524.10 38
3524.23 35
3524.37 31
3524.51 27
3524.64 24
3524.78 21
3524.91 19
3525.05 17
3525.19 15
3525.32 13
3525.46 10
3525.59 7
3525.73 5
3525.87 4
3526.00 5
3526.14 7
3526.27 11
3526.41 15
3526.55 21
3526.68 26
3526.82 30
3526.95 33
3527.09 34
3527.23 32
3527.36 30
3527.50 26
3527.63 23
3527.77 20
3527.91 18
3528.04 18
3528.18 18
3528.31 18
3528.45 18
3528.59 19
3528.72 19
3528.86 19
3528.99 18
3529.13 18
3529.27 16
3529.40 14
3529.54 11
3529.68 7
3529.81 3
3529.95 0
3530.08 0
3530.22 0
3530.36 0
3530.49 0
3530.63 0
3530.76 0
3530.90 0
3531.04 0
3531.17 3
3531.31 9
3531.44 16
3531.58 23
3531.72 31
3531.85 37
3531.99 42
3532.12 45
3532.26 46
3532.40 45
3532.53 42
3532.67 38
3532.81 33
3532.94 28
3533.08 25
3533.21 24
3533.35 24
3533.49 26
3533.62 29
3533.76 32
3533.89 33
3534.03 32
3534.17 29
3534.30 25
3534.44 21
3534.58 18
3534.71 16
3534.85 16
3534.98 18
3535.12 20
3535.26 23
3535.39 26
3535.53 29
3535.67 32
3535.80 35
3535.94 38
3536.07 42
3536.21 45
3536.35 48
3536.48 51
3536.62 52
3536.75 52
3536.89 51
3537.03 49
3537.16 47
3537.30 44
3537.44 40
3537.57 37
3537.71 34
3537.84 32
3537.98 31
3538.12 30
3538.25 30
3538.39 31
3538.53 32
3538.66 33
3538.80 34
3538.93 35
3539.07 34
3539.21 32
3539.34 30
3539.48 28
3539.62 27
3539.75 28
3539.89 32
3540.02 37
3540.16 45
3540.30 53
3540.43 62
3540.57 70
3540.71 77
3540.84 83
3540.98 88
3541.12 93
3541.25 96
3541.39 99
3541.52 99
3541.66 97
3541.80 92
3541.93 86
3542.07 78
3542.21 70
3542.34 63
3542.48 58
3542.61 57
3542.75 59
3542.89 65
3543.02 73
3543.16 83
3543.30 92
3543.43 100
3543.57 106
3543.71 111
3543.84 114
3543.98 117
3544.11 120
3544.25 125
3544.39 132
3544.52 141
3544.66 151
3544.80 164
3544.93 176
3545.07 188
3545.21 197
3545.34 204
3545.48 208
3545.61 210
3545.75 210
3545.89 209
3546.02 209
3546.16 210
3546.30 213
3546.43 218
3546.57 223
3546.71 228
3546.84 231
3546.98 231
3547.11 227
3547.25 222
3547.39 214
3547.52 206
3547.66 199
3547.80 191
3547.93 184
3548.07 177
3548.21 169
3548.34 161
3548.48 152
3548.62 142
3548.75 133
3548.89 123
3549.03 114
3549.16 104
3549.30 96
3549.43 89
3549.57 85
3549.71 83
3549.84 83
3549.98 85
3550.12 88
3550.25 90
3550.39 91
3550.53 91
3550.66 89
3550.80 85
3550.94 81
3551.07 76
3551.21 70
3551.35 64
3551.48 58
3551.62 51
3551.75 45
3551.89 39
3552.03 34
3552.16 30
3552.30 28
3552.44 27
3552.57 27
3552.71 28
3552.85 29
3552.98 31
3553.12 33
3553.26 35
3553.39 37
3553.53 39
3553.67 40
3553.80 42
3553.94 43
3554.08 43
3554.21 44
3554.35 45
3554.49 45
3554.62 46
3554.76 48
3554.90 50
3555.03 53
3555.17 56
3555.30 60
3555.44 64
3555.58 67
3555.71 69
3555.85 69
3555.99 68
3556.12 64
3556.26 59
3556.40 54
3556.53 48
3556.67 43
3556.81 40
3556.94 38
3557.08 38
3557.22 40
3557.35 44
3557.49 48
3557.63 53
3557.76 56
3557.90 58
3558.04 58
3558.17 54
3558.31 47
3558.45 39
3558.58 29
3558.72 20
3558.86 11
3558.99 5
3559.13 2
3559.27 1
3559.40 2
3559.54 6
3559.68 11
3559.81 17
3559.95 24
3560.09 31
3560.22 36
3560.36 40
3560.50 42
3560.63 42
3560.77 41
3560.91 38
3561.04 35
3561.18 31
3561.32 29
3561.45 26
3561.59 24
3561.73 22
3561.86 21
3562.00 19
3562.14 18
3562.27 17
3562.41 18
3562.55 19
3562.68 22
3562.82 25
3562.96 28
3563.09 32
3563.23 35
3563.37 38
3563.50 41
3563.64 43
3563.78 43
3563.91 43
3564.05 41
3564.19 39
3564.32 37
3564.46 36
3564.60 36
3564.73 38
3564.87 41
3565.01 45
3565.15 50
3565.28 53
3565.42 55
3565.56 55
3565.69 53
3565.83 51
3565.97 48
3566.10 45
3566.24 42
3566.38 41
3566.51 41
3566.65 41
3566.79 42
3566.92 43
3567.06 45
3567.20 45
3567.33 45
3567.47 44
3567.61 42
3567.74 38
3567.88 33
3568.02 28
3568.15 24
3568.29 20
3568.43 18
3568.56 17
3568.70 18
3568.84 21
3568.98 24
3569.11 27
3569.25 31
3569.39 34
3569.52 36
3569.66 39
3569.80 41
3569.93 43
3570.07 45
3570.21 47
3570.34 48
3570.48 49
3570.62 50
3570.75 49
3570.89 46
3571.03 43
3571.17 39
3571.30 35
3571.44 31
3571.58 28
3571.71 26
3571.85 26
3571.99 26
3572.12 26
3572.26 26
3572.40 26
3572.53 25
3572.67 24
3572.81 22
3572.94 21
3573.08 19
3573.22 17
3573.36 17
3573.49 17
3573.63 19
3573.77 21
3573.90 24
3574.04 28
3574.18 32
3574.31 36
3574.45 39
3574.59 40
3574.73 39
3574.86 38
3575.00 35
3575.14 32
3575.27 30
3575.41 29
3575.55 29
3575.68 29
3575.82 30
3575.96 30
3576.09 29
3576.23 27
3576.37 24
3576.51 21
3576.64 18
3576.78 17
3576.92 18
3577.05 21
3577.19 25
3577.33 30
3577.46 35
3577.60 38
3577.74 39
3577.88 39
3578.01 38
3578.15 36
3578.29 35
3578.42 34
3578.56 35
3578.70 37
3578.83 40
3578.97 44
3579.11 49
3579.25 53
3579.38 57
3579.52 60
3579.66 62
3579.79 62
3579.93 60
3580.07 58
3580.21 54
3580.34 50
3580.48 47
3580.62 45
3580.75 45
3580.89 46
3581.03 48
3581.16 52
3581.30 56
3581.44 60
3581.58 64
3581.71 66
3581.85 66
3581.99 64
3582.12 61
3582.26 56
3582.40 51
3582.54 45
3582.67 40
3582.81 36
3582.95 32
3583.08 30
3583.22 29
3583.36 29
3583.50 30
3583.63 30
3583.77 31
3583.91 33
3584.04 34
3584.18 37
3584.32 40
3584.46 43
3584.59 45
3584.73 47
3584.87 48
3585.00 47
3585.14 46
3585.28 44
3585.42 43
3585.55 42
3585.69 41
3585.83 42
3585.96 42
3586.10 43
3586.24 45
3586.38 46
3586.51 47
3586.65 48
3586.79 48
3586.92 48
3587.06 47
3587.20 45
3587.34 42
3587.47 39
3587.61 36
3587.75 34
3587.88 33
3588.02 34
3588.16 35
3588.30 37
3588.43 38
3588.57 40
3588.71 40
3588.84 40
3588.98 38
3589.12 35
3589.26 31
3589.39 27
3589.53 22
3589.67 17
3589.81 14
3589.94 11
3590.08 11
3590.22 12
3590.35 16
3590.49 21
3590.63 29
3590.77 37
3590.90 45
3591.04 53
3591.18 60
3591.32 64
3591.45 67
3591.59 67
3591.73 67
3591.86 65
3592.00 63
3592.14 60
3592.28 58
3592.41 55
3592.55 53
3592.69 50
3592.83 48
3592.96 47
3593.10 47
3593.24 47
3593.37 48
3593.51 49
3593.65 49
3593.79 49
3593.92 47
3594.06 45
3594.20 41
3594.34 37
3594.47 32
3594.61 27
3594.75 22
3594.89 17
3595.02 13
3595.16 12
3595.30 12
3595.43 14
3595.57 18
3595.71 24
3595.85 30
3595.98 36
3596.12 41
3596.26 44
3596.40 45
3596.53 44
3596.67 41
3596.81 37
3596.95 34
3597.08 31
3597.22 29
3597.36 29
3597.50 30
3597.63 33
3597.77 36
3597.91 38
3598.04 40
3598.18 40
3598.32 38
3598.46 36
3598.59 32
3598.73 27
3598.87 22
3599.01 18
3599.14 14
3599.28 10
3599.42 7
3599.56 3
3599.69 0
3599.83 0
3599.97 0
3600.11 0
3600.24 0
3600.38 0
3600.52 0
3600.66 0
3600.79 0
3600.93 5
3601.07 13
3601.21 22
3601.34 31
3601.48 40
3601.62 48
3601.76 54
3601.89 58
3602.03 60
3602.17 60
3602.31 59
3602.44 56
3602.58 53
3602.72 50
3602.86 48
3602.99 47
3603.13 45
3603.27 45
3603.41 44
3603.54 44
3603.68 43
3603.82 41
3603.96 39
3604.09 35
3604.23 31
3604.37 26
3604.51 19
3604.64 12
3604.78 5
3604.92 0
3605.06 0
3605.19 0
3605.33 0
3605.47 0
3605.61 0
3605.74 3
3605.88 8
3606.02 13
3606.16 15
3606.29 16
3606.43 16
3606.57 15
3606.71 14
3606.84 14
3606.98 13
3607.12 14
3607.26 14
3607.39 14
3607.53 14
3607.67 15
3607.81 16
3607.94 17
3608.08 18
3608.22 20
3608.36 22
3608.49 24
3608.63 26
3608.77 27
3608.91 28
3609.05 29
3609.18 30
3609.32 30
3609.46 30
3609.60 30
3609.73 28
3609.87 26
3610.01 23
3610.15 19
3610.28 16
3610.42 13
3610.56 10
3610.70 8
3610.83 5
3610.97 3
3611.11 0
3611.25 0
3611.38 0
3611.52 0
3611.66 0
3611.80 0
3611.94 0
3612.07 0
3612.21 4
3612.35 12
3612.49 21
3612.62 30
3612.76 38
3612.90 45
3613.04 50
3613.17 54
3613.31 56
3613.45 56
3613.59 55
3613.73 54
3613.86 52
3614.00 50
3614.14 48
3614.28 46
3614.41 43
3614.55 41
3614.69 38
3614.83 34
3614.96 31
3615.10 27
3615.24 24
3615.38 22
3615.52 21
3615.65 21
3615.79 22
3615.93 24
3616.07 27
3616.20 29
3616.34 31
3616.48 32
3616.62 32
3616.76 31
3616.89 30
3617.03 29
3617.17 27
3617.31 25
3617.44 24
3617.58 21
3617.72 19
3617.86 16
3618.00 15
3618.13 14
3618.27 15
3618.41 19
3618.55 23
3618.68 29
3618.82 34
3618.96 39
3619.10 41
3619.24 40
3619.37 37
3619.51 33
3619.65 29
3619.79 26
3619.92 25
3620.06 26
3620.20 31
3620.34 36
3620.48 43
3620.61 49
3620.75 53
3620.89 55
3621.03 55
3621.16 53
3621.30 50
3621.44 46
3621.58 43
3621.72 41
3621.85 39
3621.99 38
3622.13 37
3622.27 37
3622.41 37
3622.54 38
3622.68 39
3622.82 40
3622.96 42
3623.09 43
3623.23 45
3623.37 46
3623.51 45
3623.65 44
3623.78 42
3623.92 39
3624.06 35
3624.20 32
3624.34 28
3624.47 26
3624.61 23
3624.75 21
3624.89 20
3625.03 20
3625.16 20
3625.30 21
3625.44 23
3625.58 27
3625.72 33
3625.85 39
3625.99 46
3626.13 52
3626.27 57
3626.40 60
3626.54 60
3626.68 59
3626.82 56
3626.96 53
3627.09 49
3627.23 46
3627.37 43
3627.51 41
3627.65 39
3627.78 38
3627.92 38
3628.06 39
3628.20 40
3628.34 42
3628.47 43
3628.61 44
3628.75 43
3628.89 40
3629.03 36
3629.16 32
3629.30 29
3629.44 28
3629.58 29
3629.72 31
3629.85 35
3629.99 39
3630.13 43
3630.27 47
3630.41 49
3630.54 52
3630.68 54
3630.82 56
3630.96 59
3631.10 61
3631.23 63
3631.37 63
3631.51 62
3631.65 60
3631.79 57
3631.92 52
3632.06 47
3632.20 42
3632.34 36
3632.48 32
3632.61 28
3632.75 26
3632.89 26
3633.03 28
3633.17 31
3633.31 35
3633.44 38
3633.58 40
3633.72 40
3633.86 38
3634.00 34
3634.13 29
3634.27 24
3634.41 19
3634.55 15
3634.69 12
3634.82 10
3634.96 9
3635.10 9
3635.24 9
3635.38 11
3635.51 15
3635.65 21
3635.79 28
3635.93 36
3636.07 44
3636.21 51
3636.34 57
3636.48 61
3636.62 63
3636.76 63
3636.90 62
3637.03 60
3637.17 57
3637.31 54
3637.45 53
3637.59 53
3637.72 54
3637.86 57
3638.00 61
3638.14 66
3638.28 71
3638.42 74
3638.55 76
3638.69 77
3638.83 75
3638.97 73
3639.11 69
3639.24 65
3639.38 61
3639.52 58
3639.66 55
3639.80 55
3639.94 55
3640.07 57
3640.21 60
3640.35 63
3640.49 67
3640.63 71
3640.76 75
3640.90 77
3641.04 77
3641.18 75
3641.32 72
3641.46 67
3641.59 61
3641.73 55
3641.87 50
3642.01 45
3642.15 42
3642.29 40
3642.42 38
3642.56 37
3642.70 35
3642.84 32
3642.98 29
3643.11 27
3643.25 24
3643.39 22
3643.53 21
3643.67 22
3643.81 24
3643.94 27
3644.08 31
3644.22 34
3644.36 38
3644.50 41
3644.64 44
3644.77 46
3644.91 48
3645.05 50
3645.19 52
3645.33 56
3645.47 59
3645.60 62
3645.74 66
3645.88 68
3646.02 69
3646.16 67
3646.30 64
3646.43 60
3646.57 53
3646.71 46
3646.85 39
3646.99 32
3647.13 26
3647.26 22
3647.40 19
3647.54 19
3647.68 21
3647.82 25
3647.96 31
3648.09 37
3648.23 44
3648.37 50
3648.51 54
3648.65 56
3648.79 56
3648.92 54
3649.06 51
3649.20 48
3649.34 46
3649.48 45
3649.62 46
3649.75 48
3649.89 51
3650.03 54
3650.17 57
3650.31 61
3650.45 64
3650.58 66
3650.72 68
3650.86 69
3651.00 68
3651.14 67
3651.28 66
3651.42 63
3651.55 60
3651.69 56
3651.83 52
3651.97 48
3652.11 44
3652.25 39
3652.38 35
3652.52 31
3652.66 29
3652.80 29
3652.94 31
3653.08 34
3653.22 38
3653.35 43
3653.49 49
3653.63 53
3653.77 57
3653.91 61
3654.05 63
3654.18 66
3654.32 67
3654.46 68
3654.60 67
3654.74 66
3654.88 63
3655.02 58
3655.15 52
3655.29 46
3655.43 40
3655.57 34
3655.71 30
3655.85 28
3655.98 28
3656.12 31
3656.26 35
3656.40 41
3656.54 46
3656.68 51
3656.82 54
3656.95 56
3657.09 55
3657.23 53
3657.37 50
3657.51 47
3657.65 45
3657.79 43
3657.92 43
3658.06 45
3658.20 47
3658.34 50
3658.48 52
3658.62 53
3658.76 53
3658.89 53
3659.03 51
3659.17 50
3659.31 48
3659.45 47
3659.59 46
3659.73 45
3659.86 44
3660.00 43
3660.14 40
3660.28 38
3660.42 35
3660.56 33
3660.70 32
3660.83 31
3660.97 32
3661.11 33
3661.25 34
3661.39 34
3661.53 34
3661.67 33
3661.80 32
3661.94 31
3662.08 30
3662.22 29
3662.36 30
3662.50 31
3662.64 32
3662.77 33
3662.91 34
3663.05 35
3663.19 36
3663.33 36
3663.47 36
3663.61 37
3663.75 39
3663.88 42
3664.02 45
3664.16 49
3664.30 52
3664.44 54
3664.58 55
3664.72 55
3664.85 54
3664.99 54
3665.13 55
3665.27 57
3665.41 61
3665.55 67
3665.69 73
3665.83 79
3665.96 83
3666.10 85
3666.24 85
3666.38 83
3666.52 81
3666.66 77
3666.80 73
3666.93 68
3667.07 62
3667.21 55
3667.35 48
3667.49 41
3667.63 34
3667.77 28
3667.91 24
3668.04 22
3668.18 22
3668.32 24
3668.46 26
3668.60 29
3668.74 30
3668.88 31
3669.02 30
3669.15 29
3669.29 27
3669.43 24
3669.57 23
3669.71 23
3669.85 23
3669.99 24
3670.13 25
3670.26 25
3670.40 24
3670.54 22
3670.68 18
3670.82 14
3670.96 9
3671.10 4
3671.24 0
3671.37 0
3671.51 0
3671.65 0
3671.79 0
3671.93 0
3672.07 0
3672.21 0
3672.35 1
3672.49 5
3672.62 10
3672.76 14
3672.90 18
3673.04 21
3673.18 24
3673.32 25
3673.46 27
3673.60 27
3673.73 27
3673.87 27
3674.01 26
3674.15 25
3674.29 24
3674.43 22
3674.57 20
3674.71 17
3674.85 15
3674.98 13
3675.12 13
3675.26 13
3675.40 14
3675.54 16
3675.68 19
3675.82 22
3675.96 25
3676.10 26
3676.23 25
3676.37 24
3676.51 22
3676.65 20
3676.79 18
3676.93 17
3677.07 17
3677.21 18
3677.35 20
3677.48 23
3677.62 26
3677.76 28
3677.90 31
3678.04 34
3678.18 36
3678.32 39
3678.46 40
3678.60 41
3678.74 42
3678.87 42
3679.01 41
3679.15 39
3679.29 37
3679.43 34
3679.57 32
3679.71 30
3679.85 30
3679.99 30
3680.12 32
3680.26 35
3680.40 39
3680.54 43
3680.68 45
3680.82 46
3680.96 46
3681.10 45
3681.24 43
3681.38 41
3681.51 41
3681.65 42
3681.79 44
3681.93 48
3682.07 52
3682.21 56
3682.35 58
3682.49 58
3682.63 56
3682.77 52
3682.90 46
3683.04 39
3683.18 33
3683.32 28
3683.46 25
3683.60 24
3683.74 25
3683.88 28
3684.02 32
3684.16 38
3684.29 45
3684.43 51
3684.57 57
3684.71 61
3684.85 64
3684.99 64
3685.13 63
3685.27 59
3685.41 55
3685.55 50
3685.69 46
3685.82 43
3685.96 40
3686.10 38
3686.24 37
3686.38 35
3686.52 32
3686.66 29
3686.80 26
3686.94 23
3687.08 20
3687.22 17
3687.35 14
3687.49 12
3687.63 9
3687.77 6
3687.91 3
3688.05 1
3688.19 1
3688.33 3
3688.47 7
3688.61 12
3688.75 19
3688.88 26
3689.02 32
3689.16 38
3689.30 42
3689.44 46
3689.58 49
3689.72 52
3689.86 56
3690.00 60
3690.14 64
3690.28 68
3690.42 72
3690.55 76
3690.69 78
3690.83 81
3690.97 82
3691.11 84
3691.25 85
3691.39 85
3691.53 85
3691.67 86
3691.81 86
3691.95 86
3692.09 88
3692.22 90
3692.36 92
3692.50 96
3692.64 101
3692.78 107
3692.92 114
3693.06 122
3693.20 132
3693.34 141
3693.48 150
3693.62 157
3693.76 162
3693.89 163
3694.03 161
3694.17 156
3694.31 148
3694.45 138
3694.59 127
3694.73 115
3694.87 104
3695.01 94
3695.15 85
3695.29 78
3695.43 73
3695.57 69
3695.71 67
3695.84 66
3695.98 66
3696.12 66
3696.26 67
3696.40 68
3696.54 69
3696.68 70
3696.82 70
3696.96 69
3697.10 67
3697.24 64
3697.38 61
3697.52 59
3697.66 57
3697.79 56
3697.93 56
3698.07 56
3698.21 57
3698.35 57
3698.49 56
3698.63 54
3698.77 52
3698.91 49
3699.05 45
3699.19 42
3699.33 38
3699.47 35
3699.61 33
3699.74 32
3699.88 32
3700.02 33
3700.16 35
3700.30 37
3700.44 40
3700.58 41
3700.72 41
3700.86 39
3701.00 36
3701.14 32
3701.28 29
3701.42 27
3701.56 26
3701.70 28
3701.84 32
3701.97 37
3702.11 42
3702.25 47
3702.39 50
3702.53 53
3702.67 54
3702.81 54
3702.95 55
3703.09 55
3703.23 55
3703.37 55
3703.51 54
3703.65 52
3703.79 48
3703.93 43
3704.07 36
3704.20 29
3704.34 22
3704.48 17
3704.62 14
3704.76 12
3704.90 13
3705.04 16
3705.18 21
3705.32 27
3705.46 34
3705.60 40
3705.74 47
3705.88 53
3706.02 58
3706.16 61
3706.30 64
3706.44 66
3706.58 66
3706.71 67
3706.85 66
3706.99 66
3707.13 65
3707.27 64
3707.41 63
3707.55 61
3707.69 57
3707.83 53
3707.97 48
3708.11 42
3708.25 35
3708.39 30
3708.53 26
3708.67 23
3708.81 21
3708.95 21
3709.09 22
3709.23 24
3709.37 25
3709.50 26
3709.64 27
3709.78 27
3709.92 27
3710.06 28
3710.20 29
3710.34 31
3710.48 33
3710.62 36
3710.76 39
3710.90 41
3711.04 42
3711.18 42
3711.32 41
3711.46 39
3711.60 37
3711.74 34
3711.88 31
3712.02 29
3712.16 26
3712.30 23
3712.44 21
3712.57 19
3712.71 16
3712.85 14
3712.99 13
3713.13 12
3713.27 11
3713.41 11
3713.55 12
3713.69 13
3713.83 13
3713.97 14
3714.11 15
3714.25 15
3714.39 16
3714.53 16
3714.67 17
3714.81 20
3714.95 24
3715.09 30
3715.23 37
3715.37 44
3715.51 51
3715.65 58
3715.79 64
3715.93 68
3716.07 71
3716.20 73
3716.34 74
3716.48 74
3716.62 74
3716.76 72
3716.90 70
3717.04 68
3717.18 64
3717.32 60
3717.46 57
3717.60 53
3717.74 50
3717.88 46
3718.02 43
3718.16 39
3718.30 35
3718.44 31
3718.58 28
3718.72 25
3718.86 25
3719.00 26
3719.14 29
3719.28 34
3719.42 40
3719.56 46
3719.70 51
3719.84 54
3719.98 57
3720.12 59
3720.26 60
3720.40 62
3720.54 64
3720.67 66
3720.81 68
3720.95 70
3721.09 71
3721.23 72
3721.37 73
3721.51 74
3721.65 76
3721.79 78
3721.93 82
3722.07 86
3722.21 90
3722.35 94
3722.49 98
3722.63 102
3722.77 106
3722.91 110
3723.05 114
3723.19 119
3723.33 124
3723.47 128
3723.61 131
3723.75 133
3723.89 132
3724.03 129
3724.17 123
3724.31 116
3724.45 108
3724.59 99
3724.73 92
3724.87 86
3725.01 83
3725.15 82
3725.29 83
3725.43 85
3725.57 87
3725.71 89
3725.85 88
3725.99 86
3726.13 83
3726.27 79
3726.41 75
3726.55 73
3726.69 73
3726.83 74
3726.97 77
3727.11 80
3727.25 82
3727.39 82
3727.52 79
3727.66 75
3727.80 69
3727.94 64
3728.08 59
3728.22 56
3728.36 56
3728.50 59
3728.64 62
3728.78 67
3728.92 72
3729.06 75
3729.20 76
3729.34 76
3729.48 72
3729.62 67
3729.76 60
3729.90 52
3730.04 43
3730.18 35
3730.32 27
3730.46 21
3730.60 16
3730.74 12
3730.88 10
3731.02 10
3731.16 11
3731.30 13
3731.44 17
3731.58 22
3731.72 27
3731.86 31
3732.00 35
3732.14 36
3732.28 36
3732.42 34
3732.56 31
3732.70 26
3732.84 22
3732.98 18
3733.12 15
3733.26 14
3733.40 14
3733.54 15
3733.68 17
3733.82 17
3733.96 17
3734.10 16
3734.24 13
3734.38 11
3734.52 8
3734.66 6
3734.80 6
3734.94 6
3735.08 7
3735.22 7
3735.36 7
3735.50 5
3735.64 3
3735.78 1
3735.92 0
3736.06 0
3736.20 0
3736.34 0
3736.48 2
3736.62 3
3736.76 4
3736.90 3
3737.04 2
3737.18 0
3737.32 0
3737.46 0
3737.60 0
3737.74 0
3737.88 0
3738.02 0
3738.16 0
3738.30 0
3738.44 0
3738.58 2
3738.72 3
3738.86 4
3739.00 5
3739.14 5
3739.28 5
3739.42 3
3739.56 3
3739.70 3
3739.84 3
3739.98 5
3740.12 7
3740.26 9
3740.40 10
3740.54 9
3740.68 8
3740.82 7
3740.96 6
3741.10 6
3741.24 7
3741.38 10
3741.52 13
3741.66 17
3741.80 20
3741.94 22
3742.08 24
3742.22 25
3742.37 25
3742.51 26
3742.65 26
3742.79 27
3742.93 27
3743.07 26
3743.21 26
3743.35 26
3743.49 25
3743.63 25
3743.77 26
3743.91 26
3744.05 26
3744.19 27
3744.33 28
3744.47 29
3744.61 30
3744.75 31
3744.89 31
3745.03 30
3745.17 30
3745.31 30
3745.45 30
3745.59 31
3745.73 33
3745.87 36
3746.01 40
3746.15 44
3746.29 48
3746.43 51
3746.57 53
3746.71 54
3746.85 56
3746.99 56
3747.13 57
3747.27 56
3747.41 56
3747.55 56
3747.69 56
3747.83 57
3747.97 60
3748.11 63
3748.25 68
3748.39 74
3748.53 78
3748.67 81
3748.81 82
3748.95 80
3749.09 75
3749.24 67
3749.38 58
3749.52 48
3749.66 38
3749.80 29
3749.94 23
3750.08 19
3750.22 17
3750.36 18
3750.50 20
3750.64 23
3750.78 26
3750.92 28
3751.06 29
3751.20 29
3751.34 29
3751.48 27
3751.62 25
3751.76 23
3751.90 22
3752.04 22
3752.18 23
3752.32 25
3752.46 28
3752.60 32
3752.74 35
3752.88 37
3753.02 39
3753.16 40
3753.30 40
3753.44 41
3753.58 41
3753.73 42
3753.87 43
3754.01 44
3754.15 45
3754.29 46
3754.43 46
3754.57 46
3754.71 45
3754.85 44
3754.99 43
3755.13 41
3755.27 39
3755.41 37
3755.55 34
3755.69 31
3755.83 27
3755.97 24
3756.11 21
3756.25 18
3756.39 16
3756.53 13
3756.67 10
3756.81 7
3756.95 4
3757.09 1
3757.23 0
3757.38 0
3757.52 0
3757.66 0
3757.80 0
3757.94 0
3758.08 1
3758.22 4
3758.36 8
3758.50 13
3758.64 17
3758.78 20
3758.92 22
3759.06 22
3759.20 20
3759.34 16
3759.48 12
3759.62 8
3759.76 5
3759.90 3
3760.04 2
3760.18 2
3760.32 1
3760.47 1
3760.61 0
3760.75 0
3760.89 0
3761.03 0
3761.17 0
3761.31 0
3761.45 0
3761.59 4
3761.73 9
3761.87 15
3762.01 20
3762.15 24
3762.29 26
3762.43 28
3762.57 29
3762.71 30
3762.85 32
3762.99 35
3763.13 39
3763.28 42
3763.42 44
3763.56 46
3763.70 45
3763.84 43
3763.98 39
3764.12 36
3764.26 33
3764.40 31
3764.54 29
3764.68 28
3764.82 27
3764.96 25
3765.10 22
3765.24 18
3765.38 13
3765.52 7
3765.66 1
3765.81 0
3765.95 0
3766.09 0
3766.23 0
3766.37 0
3766.51 0
3766.65 0
3766.79 3
3766.93 10
3767.07 18
3767.21 26
3767.35 33
3767.49 39
3767.63 43
3767.77 45
3767.91 45
3768.06 44
3768.20 42
3768.34 40
3768.48 39
3768.62 38
3768.76 38
3768.90 39
3769.04 40
3769.18 40
3769.32 39
3769.46 37
3769.60 35
3769.74 33
3769.88 32
3770.02 33
3770.16 36
3770.31 42
3770.45 49
3770.59 58
3770.73 66
3770.87 73
3771.01 78
3771.15 81
3771.29 81
3771.43 78
3771.57 74
3771.71 68
3771.85 61
3771.99 52
3772.13 43
3772.28 35
3772.42 28
3772.56 23
3772.70 20
3772.84 21
3772.98 23
3773.12 28
3773.26 33
3773.40 36
3773.54 38
3773.68 38
3773.82 35
3773.96 30
3774.10 24
3774.25 17
3774.39 10
3774.53 5
3774.67 2
3774.81 1
3774.95 2
3775.09 5
3775.23 10
3775.37 16
3775.51 20
3775.65 23
3775.79 24
3775.93 23
3776.07 21
3776.22 18
3776.36 16
3776.50 15
3776.64 16
3776.78 19
3776.92 24
3777.06 30
3777.20 35
3777.34 40
3777.48 43
3777.62 45
3777.76 46
3777.91 47
3778.05 47
3778.19 46
3778.33 44
3778.47 40
3778.61 36
3778.75 31
3778.89 25
3779.03 21
3779.17 18
3779.31 16
3779.45 16
3779.60 17
3779.74 18
3779.88 20
3780.02 22
3780.16 24
3780.30 27
3780.44 31
3780.58 36
3780.72 40
3780.86 44
3781.00 48
3781.14 50
3781.29 51
3781.43 50
3781.57 48
3781.71 46
3781.85 43
3781.99 40
3782.13 38
3782.27 37
3782.41 36
3782.55 36
3782.69 37
3782.84 37
3782.98 37
3783.12 36
3783.26 34
3783.40 30
3783.54 26
3783.68 21
3783.82 16
3783.96 12
3784.10 9
3784.24 8
3784.39 8
3784.53 10
3784.67 11
3784.81 12
3784.95 13
3785.09 12
3785.23 12
3785.37 12
3785.51 13
3785.65 16
3785.79 21
3785.94 26
3786.08 32
3786.22 37
3786.36 41
3786.50 42
3786.64 42
3786.78 41
3786.92 38
3787.06 36
3787.20 33
3787.35 30
3787.49 28
3787.63 25
3787.77 23
3787.91 20
3788.05 19
3788.19 18
3788.33 18
3788.47 19
3788.61 20
3788.76 21
3788.90 23
3789.04 25
3789.18 28
3789.32 32
3789.46 36
3789.60 41
3789.74 47
3789.88 52
3790.02 57
3790.17 61
3790.31 63
3790.45 63
3790.59 62
3790.73 60
3790.87 57
3791.01 54
3791.15 51
3791.29 50
3791.43 51
3791.58 53
3791.72 58
3791.86 63
3792.00 68
3792.14 73
3792.28 76
3792.42 78
3792.56 79
3792.70 78
3792.85 77
3792.99 76
3793.13 74
3793.27 73
3793.41 72
3793.55 71
3793.69 70
3793.83 69
3793.97 69
3794.12 70
3794.26 71
3794.40 72
3794.54 72
3794.68 72
3794.82 71
3794.96 69
3795.10 67
3795.24 66
3795.39 65
3795.53 64
3795.67 64
3795.81 64
3795.95 63
3796.09 62
3796.23 61
3796.37 60
3796.51 60
3796.66 61
3796.80 64
3796.94 66
3797.08 69
3797.22 70
3797.36 69
3797.50 66
3797.64 61
3797.79 55
3797.93 49
3798.07 44
3798.21 41
3798.35 40
3798.49 41
3798.63 44
3798.77 46
3798.91 48
3799.06 48
3799.20 46
3799.34 42
3799.48 39
3799.62 35
3799.76 31
3799.90 29
3800.04 27
3800.19 27
3800.33 26
3800.47 26
3800.61 26
3800.75 25
3800.89 24
3801.03 23
3801.17 20
3801.32 17
3801.46 14
3801.60 10
3801.74 6
3801.88 4
3802.02 2
3802.16 1
3802.30 2
3802.45 4
3802.59 6
3802.73 10
3802.87 14
3803.01 19
3803.15 25
3803.29 30
3803.43 35
3803.58 39
3803.72 42
3803.86 43
3804.00 43
3804.14 42
3804.28 40
3804.42 37
3804.57 34
3804.71 31
3804.85 29
3804.99 26
3805.13 24
3805.27 22
3805.41 21
3805.55 21
3805.70 21
3805.84 23
3805.98 25
3806.12 27
3806.26 29
3806.40 30
3806.54 31
3806.69 32
3806.83 33
3806.97 33
3807.11 33
3807.25 33
3807.39 33
3807.53 33
3807.67 32
3807.82 31
3807.96 30
3808.10 29
3808.24 27
3808.38 24
3808.52 21
3808.66 18
3808.81 14
3808.95 11
3809.09 7
3809.23 5
3809.37 3
3809.51 1
3809.65 0
3809.80 0
3809.94 0
3810.08 0
3810.22 0
3810.36 0
3810.50 0
3810.64 0
3810.79 1
3810.93 1
3811.07 1
3811.21 1
3811.35 2
3811.49 5
3811.63 9
3811.78 16
3811.92 23
3812.06 31
3812.20 37
3812.34 41
3812.48 43
3812.62 43
3812.77 43
3812.91 42
3813.05 41
3813.19 40
3813.33 39
3813.47 38
3813.61 36
3813.76 33
3813.90 29
3814.04 25
3814.18 20
3814.32 17
3814.46 14
3814.60 12
3814.75 11
3814.89 11
3815.03 12
3815.17 14
3815.31 15
3815.45 16
3815.60 17
3815.74 17
3815.88 17
3816.02 18
3816.16 18
3816.30 19
3816.44 22
3816.59 24
3816.73 27
3816.87 29
3817.01 31
3817.15 32
3817.29 32
3817.43 31
3817.58 31
3817.72 31
3817.86 32
3818.00 35
3818.14 40
3818.28 46
3818.43 53
3818.57 59
3818.71 65
3818.85 69
3818.99 71
3819.13 71
3819.28 70
3819.42 68
3819.56 66
3819.70 63
3819.84 61
3819.98 60
3820.12 59
3820.27 58
3820.41 56
3820.55 54
3820.69 51
3820.83 47
3820.97 42
3821.12 36
3821.26 30
3821.40 25
3821.54 21
3821.68 18
3821.82 18
3821.97 19
3822.11 20
3822.25 22
3822.39 24
3822.53 24
3822.67 24
3822.82 22
3822.96 21
3823.10 20
3823.24 20
3823.38 21
3823.52 23
3823.67 25
3823.81 27
3823.95 29
3824.09 30
3824.23 29
3824.37 28
3824.52 27
3824.66 27
3824.80 28
3824.94 30
3825.08 32
3825.22 36
3825.37 39
3825.51 42
3825.65 44
3825.79 44
3825.93 43
3826.07 40
3826.22 37
3826.36 33
3826.50 30
3826.64 28
3826.78 28
3826.92 29
3827.07 31
3827.21 34
3827.35 36
3827.49 36
3827.63 36
3827.77 34
3827.92 31
3828.06 29
3828.20 26
3828.34 24
3828.48 23
3828.63 23
3828.77 24
3828.91 26
3829.05 29
3829.19 32
3829.33 35
3829.48 38
3829.62 40
3829.76 43
3829.90 44
3830.04 45
3830.18 45
3830.33 45
3830.47 45
3830.61 45
3830.75 44
3830.89 44
3831.04 43
3831.18 42
3831.32 41
3831.46 39
3831.60 36
3831.74 34
3831.89 31
3832.03 30
3832.17 29
3832.31 30
3832.45 32
3832.60 35
3832.74 37
3832.88 40
3833.02 42
3833.16 43
3833.30 43
3833.45 43
3833.59 43
3833.73 43
3833.87 44
3834.01 44
3834.16 44
3834.30 45
3834.44 45
3834.58 45
3834.72 44
3834.87 42
3835.01 39
3835.15 36
3835.29 32
3835.43 28
3835.57 26
3835.72 26
3835.86 27
3836.00 31
3836.14 35
3836.28 39
3836.43 42
3836.57 42
3836.71 41
3836.85 39
3836.99 36
3837.14 33
3837.28 30
3837.42 29
3837.56 28
3837.70 29
3837.85 29
3837.99 29
3838.13 29
3838.27 29
3838.41 28
3838.55 28
3838.70 27
3838.84 25
3838.98 24
3839.12 22
3839.26 21
3839.41 20
3839.55 21
3839.69 22
3839.83 25
3839.97 27
3840.12 29
3840.26 30
3840.40 29
3840.54 26
3840.68 22
3840.83 17
3840.97 12
3841.11 6
3841.25 1
3841.39 0
3841.54 0
3841.68 0
3841.82 0
3841.96 0
3842.10 4
3842.25 10
3842.39 16
3842.53 21
3842.67 26
3842.81 29
3842.96 31
3843.10 32
3843.24 32
3843.38 31
3843.52 29
3843.67 27
3843.81 25
3843.95 23
3844.09 21
3844.23 19
3844.38 18
3844.52 16
3844.66 14
3844.80 11
3844.94 9
3845.09 6
3845.23 4
3845.37 4
3845.51 4
3845.66 6
3845.80 9
3845.94 13
3846.08 17
3846.22 20
3846.37 22
3846.51 22
3846.65 22
3846.79 22
3846.93 22
3847.08 22
3847.22 24
3847.36 26
3847.50 29
3847.64 32
3847.79 35
3847.93 39
3848.07 42
3848.21 44
3848.35 47
3848.50 50
3848.64 53
3848.78 56
3848.92 59
3849.07 61
3849.21 62
3849.35 63
3849.49 62
3849.63 61
3849.78 60
3849.92 58
3850.06 56
3850.20 54
3850.34 52
3850.49 50
3850.63 49
3850.77 48
3850.91 49
3851.06 51
3851.20 53
3851.34 56
3851.48 57
3851.62 57
3851.77 53
3851.91 48
3852.05 40
3852.19 32
3852.34 24
3852.48 18
3852.62 13
3852.76 10
3852.90 9
3853.05 9
3853.19 10
3853.33 11
3853.47 12
3853.62 14
3853.76 15
3853.90 17
3854.04 20
3854.18 22
3854.33 25
3854.47 27
3854.61 28
3854.75 29
3854.90 29
3855.04 29
3855.18 28
3855.32 29
3855.46 31
3855.61 33
3855.75 37
3855.89 41
3856.03 45
3856.18 48
3856.32 51
3856.46 52
3856.60 52
3856.74 51
3856.89 49
3857.03 47
3857.17 44
3857.31 41
3857.46 37
3857.60 33
3857.74 29
3857.88 25
3858.03 22
3858.17 18
3858.31 15
3858.45 13
3858.59 11
3858.74 12
3858.88 14
3859.02 18
3859.16 23
3859.31 28
3859.45 33
3859.59 37
3859.73 39
3859.88 40
3860.02 40
3860.16 39
3860.30 38
3860.44 36
3860.59 34
3860.73 30
3860.87 26
3861.01 21
3861.16 15
3861.30 9
3861.44 5
3861.58 2
3861.73 1
3861.87 2
3862.01 5
3862.15 9
3862.30 14
3862.44 18
3862.58 21
3862.72 22
3862.87 21
3863.01 19
3863.15 15
3863.29 9
3863.43 4
3863.58 0
3863.72 0
3863.86 0
3864.00 0
3864.15 5
3864.29 13
3864.43 21
3864.57 29
3864.72 34
3864.86 37
3865.00 38
3865.14 36
3865.29 32
3865.43 28
3865.57 24
3865.71 20
3865.86 17
3866.00 16
3866.14 15
3866.28 16
3866.43 19
3866.57 23
3866.71 29
3866.85 37
3867.00 46
3867.14 54
3867.28 60
3867.42 64
3867.57 65
3867.71 64
3867.85 61
3867.99 58
3868.14 55
3868.28 52
3868.42 51
3868.56 49
3868.71 47
3868.85 44
3868.99 40
3869.13 34
3869.28 28
3869.42 21
3869.56 15
3869.70 10
3869.85 5
3869.99 2
3870.13 0
3870.27 0
3870.42 0
3870.56 0
3870.70 0
3870.84 1
3870.99 4
3871.13 7
3871.27 11
3871.41 14
3871.56 16
3871.70 17
3871.84 16
3871.98 13
3872.13 10
3872.27 5
3872.41 2
3872.55 0
3872.70 0
3872.84 0
3872.98 0
3873.12 0
3873.27 0
3873.41 0
3873.55 0
3873.69 0
3873.84 0
3873.98 5
3874.12 10
3874.26 16
3874.41 22
3874.55 25
3874.69 26
3874.84 25
3874.98 21
3875.12 16
3875.26 11
3875.41 8
3875.55 8
3875.69 12
3875.83 20
3875.98 30
3876.12 41
3876.26 52
3876.40 60
3876.55 66
3876.69 68
3876.83 68
3876.97 67
3877.12 64
3877.26 62
3877.40 60
3877.55 58
3877.69 55
3877.83 51
3877.97 46
3878.12 40
3878.26 34
3878.40 28
3878.54 24
3878.69 21
3878.83 21
3878.97 22
3879.11 23
3879.26 26
3879.40 28
3879.54 30
3879.69 32
3879.83 34
3879.97 37
3880.11 40
3880.26 43
3880.40 45
3880.54 46
3880.68 46
3880.83 45
3880.97 41
3881.11 36
3881.26 30
3881.40 25
3881.54 21
3881.68 19
3881.83 19
3881.97 22
3882.11 28
3882.25 34
3882.40 42
3882.54 48
3882.68 54
3882.83 58
3882.97 60
3883.11 61
3883.25 61
3883.40 61
3883.54 60
3883.68 59
3883.83 58
3883.97 58
3884.11 57
3884.25 57
3884.40 56
3884.54 56
3884.68 55
3884.82 53
3884.97 51
3885.11 50
3885.25 48
3885.40 47
3885.54 47
3885.68 48
3885.82 50
3885.97 54
3886.11 59
3886.25 64
3886.40 71
3886.54 77
3886.68 83
3886.82 88
3886.97 91
3887.11 92
3887.25 90
3887.40 87
3887.54 82
3887.68 77
3887.82 72
3887.97 69
3888.11 66
3888.25 66
3888.40 66
3888.54 67
3888.68 69
3888.82 70
3888.97 71
3889.11 71
3889.25 71
3889.40 71
3889.54 71
3889.68 71
3889.82 72
3889.97 73
3890.11 74
3890.25 75
3890.40 77
3890.54 78
3890.68 77
3890.82 76
3890.97 73
3891.11 68
3891.25 63
3891.40 57
3891.54 52
3891.68 48
3891.82 45
3891.97 43
3892.11 42
3892.25 41
3892.40 39
3892.54 36
3892.68 33
3892.83 29
3892.97 24
3893.11 20
3893.25 17
3893.40 14
3893.54 13
3893.68 13
3893.83 16
3893.97 19
3894.11 24
3894.26 28
3894.40 33
3894.54 36
3894.68 37
3894.83 38
3894.97 39
3895.11 41
3895.26 43
3895.40 48
3895.54 54
3895.68 61
3895.83 67
3895.97 73
3896.11 77
3896.26 79
3896.40 80
3896.54 80
3896.69 81
3896.83 83
3896.97 85
3897.11 88
3897.26 91
3897.40 93
3897.54 93
3897.69 91
3897.83 86
3897.97 80
3898.12 73
3898.26 66
3898.40 61
3898.55 57
3898.69 55
3898.83 55
3898.97 56
3899.12 59
3899.26 61
3899.40 62
3899.55 62
3899.69 61
3899.83 58
3899.98 54
3900.12 50
3900.26 47
3900.41 45
3900.55 45
3900.69 45
3900.83 46
3900.98 48
3901.12 48
3901.26 49
3901.41 48
3901.55 48
3901.69 47
3901.84 47
3901.98 46
3902.12 46
3902.27 44
3902.41 43
3902.55 40
3902.69 38
3902.84 35
3902.98 34
3903.12 33
3903.27 34
3903.41 35
3903.55 36
3903.70 38
3903.84 40
3903.98 41
3904.13 42
3904.27 42
3904.41 41
3904.56 39
3904.70 37
3904.84 33
3904.99 29
3905.13 23
3905.27 17
3905.41 10
3905.56 4
3905.70 0
3905.84 0
3905.99 0
3906.13 0
3906.27 0
3906.42 7
3906.56 17
3906.70 28
3906.85 39
3906.99 48
3907.13 54
3907.28 56
3907.42 55
3907.56 52
3907.71 47
3907.85 42
3907.99 37
3908.14 33
3908.28 30
3908.42 28
3908.57 27
3908.71 26
3908.85 25
3909.00 23
3909.14 22
3909.28 20
3909.42 18
3909.57 17
3909.71 17
3909.85 18
3910.00 21
3910.14 24
3910.28 28
3910.43 32
3910.57 34
3910.71 36
3910.86 36
3911.00 35
3911.14 32
3911.29 29
3911.43 25
3911.57 22
3911.72 19
3911.86 18
3912.00 17
3912.15 19
3912.29 21
3912.43 25
3912.58 29
3912.72 34
3912.86 37
3913.01 40
3913.15 42
3913.29 43
3913.44 44
3913.58 45
3913.72 46
3913.87 48
3914.01 49
3914.15 50
3914.30 51
3914.44 51
3914.58 51
3914.73 50
3914.87 50
3915.01 50
3915.16 50
3915.30 50
3915.44 51
3915.59 51
3915.73 51
3915.87 50
3916.02 49
3916.16 48
3916.30 47
3916.45 47
3916.59 48
3916.73 50
3916.88 52
3917.02 53
3917.16 54
3917.31 54
3917.45 53
3917.59 52
3917.74 50
3917.88 49
3918.02 47
3918.17 46
3918.31 45
3918.45 45
3918.60 44
3918.74 43
3918.89 42
3919.03 41
3919.17 40
3919.32 38
3919.46 37
3919.60 35
3919.75 33
3919.89 32
3920.03 30
3920.18 30
3920.32 31
3920.46 33
3920.61 37
3920.75 42
3920.89 49
3921.04 55
3921.18 62
3921.32 67
3921.47 71
3921.61 72
3921.75 72
3921.90 70
3922.04 67
3922.18 65
3922.33 62
3922.47 60
3922.62 58
3922.76 55
3922.90 52
3923.05 49
3923.19 44
3923.33 40
3923.48 36
3923.62 33
3923.76 31
3923.91 29
3924.05 28
3924.19 26
3924.34 24
3924.48 20
3924.62 17
3924.77 13
3924.91 10
3925.05 8
3925.20 8
3925.34 9
3925.49 11
3925.63 14
3925.77 17
3925.92 20
3926.06 24
3926.20 26
3926.35 29
3926.49 31
3926.63 34
3926.78 38
3926.92 43
3927.06 49
3927.21 56
3927.35 63
3927.50 68
3927.64 72
3927.78 74
3927.93 73
3928.07 70
3928.21 65
3928.36 58
3928.50 50
3928.64 43
3928.79 35
3928.93 29
3929.08 24
3929.22 21
3929.36 20
3929.51 22
3929.65 25
3929.79 30
3929.94 35
3930.08 39
3930.22 42
3930.37 44
3930.51 45
3930.65 45
3930.80 46
3930.94 49
3931.09 53
3931.23 58
3931.37 64
3931.52 71
3931.66 78
3931.80 83
3931.95 87
3932.09 89
3932.24 91
3932.38 91
3932.52 91
3932.67 90
3932.81 89
3932.95 87
3933.10 85
3933.24 82
3933.38 80
3933.53 78
3933.67 77
3933.82 77
3933.96 78
3934.10 79
3934.25 82
3934.39 85
3934.53 88
3934.68 91
3934.82 94
3934.97 95
3935.11 94
3935.25 91
3935.40 86
3935.54 80
3935.68 73
3935.83 66
3935.97 60
3936.12 56
3936.26 53
3936.40 53
3936.55 53
3936.69 55
3936.83 57
3936.98 59
3937.12 60
3937.27 61
3937.41 62
3937.55 63
3937.70 64
3937.84 65
3937.98 65
3938.13 64
3938.27 61
3938.42 56
3938.56 50
3938.70 43
3938.85 35
3938.99 28
3939.13 23
3939.28 19
3939.42 16
3939.57 15
3939.71 15
3939.85 14
3940.00 14
3940.14 14
3940.28 13
3940.43 13
3940.57 13
3940.72 13
3940.86 11
3941.00 10
3941.15 7
3941.29 3
3941.44 0
3941.58 0
3941.72 0
3941.87 0
3942.01 0
3942.15 0
3942.30 0
3942.44 0
3942.59 2
3942.73 9
3942.87 16
3943.02 24
3943.16 30
3943.31 36
3943.45 41
3943.59 44
3943.74 47
3943.88 49
3944.03 51
3944.17 53
3944.31 55
3944.46 57
3944.60 58
3944.74 59
3944.89 58
3945.03 55
3945.18 53
3945.32 50
3945.46 49
3945.61 50
3945.75 54
3945.90 61
3946.04 71
3946.18 83
3946.33 95
3946.47 107
3946.62 117
3946.76 125
3946.90 131
3947.05 137
3947.19 143
3947.34 152
3947.48 164
3947.62 179
3947.77 196
3947.91 215
3948.05 233
3948.20 250
3948.34 264
3948.49 277
3948.63 289
3948.77 299
3948.92 308
3949.06 317
3949.21 324
3949.35 329
3949.49 330
3949.64 328
3949.78 323
3949.93 316
3950.07 307
3950.21 297
3950.36 287
3950.50 278
3950.65 269
3950.79 260
3950.93 253
3951.08 246
3951.22 243
3951.37 241
3951.51 242
3951.65 245
3951.80 249
3951.94 253
3952.09 256
3952.23 257
3952.37 258
3952.52 258
3952.66 259
3952.81 259
3952.95 260
3953.10 260
3953.24 259
3953.38 255
3953.53 248
3953.67 238
3953.82 226
3953.96 212
3954.10 199
3954.25 187
3954.39 178
3954.54 173
3954.68 169
3954.82 168
3954.97 166
3955.11 162
3955.26 156
3955.40 147
3955.54 136
3955.69 125
3955.83 113
3955.98 102
3956.12 92
3956.26 84
3956.41 77
3956.55 70
3956.70 63
3956.84 57
3956.99 50
3957.13 45
3957.27 42
3957.42 40
3957.56 39
3957.71 40
3957.85 40
3957.99 42
3958.14 43
3958.28 44
3958.43 46
3958.57 49
3958.72 53
3958.86 57
3959.00 62
3959.15 67
3959.29 71
3959.44 74
3959.58 75
3959.72 75
3959.87 73
3960.01 69
3960.16 65
3960.30 60
3960.45 54
3960.59 48
3960.73 42
3960.88 35
3961.02 29
3961.17 24
3961.31 21
3961.45 20
3961.60 22
3961.74 27
3961.89 32
3962.03 39
3962.18 44
3962.32 48
3962.46 48
3962.61 46
3962.75 43
3962.90 37
3963.04 31
3963.19 26
3963.33 21
3963.47 17
3963.62 15
3963.76 14
3963.91 14
3964.05 16
3964.20 19
3964.34 23
3964.48 28
3964.63 33
3964.77 37
3964.92 40
3965.06 42
3965.20 43
3965.35 42
3965.49 42
3965.64 43
3965.78 45
3965.93 47
3966.07 49
3966.21 50
3966.36 50
3966.50 48
3966.65 43
3966.79 37
3966.94 31
3967.08 25
3967.23 19
3967.37 16
3967.51 15
3967.66 16
3967.80 18
3967.95 20
3968.09 22
3968.24 23
3968.38 24
3968.52 25
3968.67 26
3968.81 27
3968.96 29
3969.10 29
3969.25 30
3969.39 29
3969.53 26
3969.68 23
3969.82 20
3969.97 16
3970.11 13
3970.26 12
3970.40 11
3970.54 12
3970.69 14
3970.83 16
3970.98 18
3971.12 20
3971.27 21
3971.41 22
3971.56 23
3971.70 23
3971.84 22
3971.99 21
3972.13 20
3972.28 18
3972.42 16
3972.57 14
3972.71 11
3972.86 10
3973.00 8
3973.14 8
3973.29 8
3973.43 8
3973.58 8
3973.72 8
3973.87 6
3974.01 5
3974.16 3
3974.30 2
3974.44 1
3974.59 1
3974.73 3
3974.88 5
3975.02 9
3975.17 13
3975.31 17
3975.46 21
3975.60 25
3975.74 29
3975.89 33
3976.03 37
3976.18 41
3976.32 44
3976.47 46
3976.61 47
3976.76 47
3976.90 47
3977.04 47
3977.19 46
3977.33 46
3977.48 45
3977.62 44
3977.77 43
3977.91 41
3978.06 40
3978.20 38
3978.34 36
3978.49 34
3978.63 33
3978.78 31
3978.92 29
3979.07 27
3979.21 24
3979.36 21
3979.50 17
3979.65 14
3979.79 11
3979.93 8
3980.08 6
3980.22 5
3980.37 5
3980.51 4
3980.66 3
3980.80 0
3980.95 0
3981.09 0
3981.24 0
3981.38 0
3981.52 0
3981.67 0
3981.81 0
3981.96 4
3982.10 8
3982.25 10
3982.39 11
3982.54 10
3982.68 9
3982.83 8
3982.97 7
3983.12 8
3983.26 9
3983.40 12
3983.55 14
3983.69 17
3983.84 18
3983.98 19
3984.13 19
3984.27 18
3984.42 17
3984.56 16
3984.71 15
3984.85 14
3985.00 13
3985.14 11
3985.28 9
3985.43 6
3985.57 4
3985.72 4
3985.86 5
3986.01 8
3986.15 13
3986.30 20
3986.44 28
3986.59 36
3986.73 44
3986.88 51
3987.02 57
3987.17 62
3987.31 65
3987.45 67
3987.60 67
3987.74 67
3987.89 67
3988.03 67
3988.18 67
3988.32 67
3988.47 67
3988.61 66
3988.76 63
3988.90 60
3989.05 56
3989.19 51
3989.34 47
3989.48 43
3989.63 40
3989.77 39
3989.91 39
3990.06 40
3990.20 43
3990.35 45
3990.49 47
3990.64 49
3990.78 49
3990.93 48
3991.07 46
3991.22 42
3991.36 38
3991.51 33
3991.65 29
3991.80 26
3991.94 24
3992.09 23
3992.23 23
3992.38 24
3992.52 26
3992.66 28
3992.81 30
3992.95 33
3993.10 35
3993.24 38
3993.39 40
3993.53 40
3993.68 40
3993.82 39
3993.97 37
3994.11 35
3994.26 32
3994.40 30
3994.55 29
3994.69 29
3994.84 30
3994.98 32
3995.13 35
3995.27 37
3995.42 38
3995.56 39
3995.71 39
3995.85 39
3996.00 39
3996.14 40
3996.29 40
3996.43 41
3996.57 41
3996.72 41
3996.86 41
3997.01 40
3997.15 38
3997.30 36
3997.44 34
3997.59 32
3997.73 30
3997.88 28
3998.02 28
3998.17 28
3998.31 30
3998.46 33
3998.60 37
3998.75 41
3998.89 45
3999.04 48
3999.18 50
3999.33 52
3999.47 53
3999.62 53
3999.76 52
3999.91 50
4000.05 47
4000.20 43
4000.34 39
4000.49 35
4000.63 31
4000.78 28
4000.92 26
4001.07 25
4001.21 23
4001.36 22
4001.50 20
4001.65 18
4001.79 15
4001.94 12
4002.08 11
4002.23 12
4002.37 14
4002.52 17
4002.66 21
4002.81 25
4002.95 29
4003.10 31
4003.24 32
4003.39 31
4003.53 29
4003.68 25
4003.82 21
4003.97 18
4004.11 16
4004.26 15
4004.40 16
4004.55 17
4004.69 19
4004.84 20
4004.98 19
4005.13 18
4005.27 17
4005.42 16
4005.56 17
4005.71 18
4005.85 22
4006.00 26
4006.14 30
4006.29 34
4006.43 37
4006.58 37
4006.72 36
4006.87 32
4007.01 27
4007.16 20
4007.30 14
4007.45 8
4007.59 4
4007.74 1
4007.88 0
4008.03 0
4008.17 0
4008.32 0
4008.46 0
4008.61 0
4008.75 0
4008.90 0
4009.04 0
4009.19 0
4009.33 0
4009.48 2
4009.62 5
4009.77 10
4009.91 15
4010.06 21
4010.20 27
4010.35 33
4010.49 37
4010.64 40
4010.78 42
4010.93 42
4011.07 41
4011.22 40
4011.36 38
4011.51 36
4011.65 34
4011.80 32
4011.94 30
4012.09 28
4012.23 27
4012.38 27
4012.52 28
4012.67 29
4012.81 31
4012.96 31
4013.10 31
4013.25 29
4013.39 27
4013.54 24
4013.69 22
4013.83 21
4013.98 21
4014.12 23
4014.27 25
4014.41 27
4014.56 29
4014.70 30
4014.85 30
4014.99 30
4015.14 29
4015.28 26
4015.43 24
4015.57 20
4015.72 17
4015.86 14
4016.01 13
4016.15 13
4016.30 16
4016.44 21
4016.59 27
4016.73 34
4016.88 41
4017.02 45
4017.17 47
4017.31 46
4017.46 42
4017.61 36
4017.75 29
4017.90 22
4018.04 16
4018.19 11
4018.33 8
4018.48 7
4018.62 8
4018.77 11
4018.91 14
4019.06 17
4019.20 19
4019.35 21
4019.49 21
4019.64 20
4019.78 19
4019.93 19
4020.07 19
4020.22 21
4020.37 24
4020.51 27
4020.66 30
4020.80 32
4020.95 33
4021.09 34
4021.24 34
4021.38 34
4021.53 34
4021.67 36
4021.82 38
4021.96 39
4022.11 41
4022.25 41
4022.40 40
4022.54 38
4022.69 35
4022.84 32
4022.98 28
4023.13 25
4023.27 22
4023.42 19
4023.56 17
4023.71 16
4023.85 15
4024.00 14
4024.14 14
4024.29 14
4024.43 13
4024.58 11
4024.72 9
4024.87 5
4025.02 2
4025.16 0
4025.31 0
4025.45 0
4025.60 0
4025.74 0
4025.89 0
4026.03 0
4026.18 0
4026.32 1
4026.47 6
4026.61 11
4026.76 16
4026.91 20
4027.05 22
4027.20 23
4027.34 23
4027.49 22
4027.63 21
4027.78 20
4027.92 21
4028.07 22
4028.21 24
4028.36 26
4028.51 28
4028.65 30
4028.80 31
4028.94 30
4029.09 28
4029.23 26
4029.38 23
4029.52 20
4029.67 19
4029.81 19
4029.96 19
4030.10 20
4030.25 21
4030.40 22
4030.54 21
4030.69 19
4030.83 17
4030.98 15
4031.12 14
4031.27 14
4031.41 15
4031.56 17
4031.71 20
4031.85 23
4032.00 25
4032.14 26
4032.29 27
4032.43 28
4032.58 30
4032.72 32
4032.87 35
4033.01 39
4033.16 44
4033.31 48
4033.45 51
4033.60 53
4033.74 52
4033.89 50
4034.03 47
4034.18 43
4034.32 40
4034.47 38
4034.62 38
4034.76 37
4034.91 37
4035.05 36
4035.20 35
4035.34 33
4035.49 30
4035.63 28
4035.78 27
4035.93 27
4036.07 27
4036.22 29
4036.36 30
4036.51 31
4036.65 31
4036.80 30
4036.94 30
4037.09 29
4037.24 28
4037.38 29
4037.53 30
4037.67 32
4037.82 34
4037.96 36
4038.11 37
4038.25 38
4038.40 39
4038.55 39
4038.69 38
4038.84 36
4038.98 34
4039.13 31
4039.27 29
4039.42 27
4039.57 27
4039.71 27
4039.86 29
4040.00 32
4040.15 35
4040.29 39
4040.44 42
4040.58 43
4040.73 44
4040.88 44
4041.02 42
4041.17 40
4041.31 37
4041.46 34
4041.60 31
4041.75 29
4041.90 27
4042.04 26
4042.19 25
4042.33 24
4042.48 22
4042.62 21
4042.77 20
4042.92 20
4043.06 20
4043.21 21
4043.35 21
4043.50 22
4043.64 22
4043.79 21
4043.94 19
4044.08 16
4044.23 13
4044.37 11
4044.52 11
4044.66 12
4044.81 14
4044.96 19
4045.10 24
4045.25 30
4045.39 36
4045.54 41
4045.68 45
4045.83 47
4045.98 49
4046.12 49
4046.27 48
4046.41 46
4046.56 43
4046.70 41
4046.85 39
4047.00 38
4047.14 38
4047.29 39
4047.43 41
4047.58 43
4047.72 45
4047.87 45
4048.02 43
4048.16 40
4048.31 35
4048.45 29
4048.60 22
4048.75 14
4048.89 7
4049.04 1
4049.18 0
4049.33 0
4049.47 0
4049.62 0
4049.77 0
4049.91 0
4050.06 1
4050.20 2
4050.35 4
4050.49 4
4050.64 4
4050.79 4
4050.93 4
4051.08 5
4051.22 5
4051.37 7
4051.52 9
4051.66 12
4051.81 15
4051.95 18
4052.10 21
4052.25 24
4052.39 26
4052.54 28
4052.68 30
4052.83 30
4052.97 30
4053.12 29
4053.27 28
4053.41 27
4053.56 26
4053.70 25
4053.85 25
4054.00 27
4054.14 29
4054.29 33
4054.43 36
4054.58 40
4054.72 44
4054.87 47
4055.02 51
4055.16 54
4055.31 57
4055.45 60
4055.60 63
4055.75 66
4055.89 69
4056.04 72
4056.18 73
4056.33 74
4056.48 73
4056.62 71
4056.77 68
4056.91 64
4057.06 58
4057.21 53
4057.35 48
4057.50 43
4057.64 39
4057.79 37
4057.94 36
4058.08 36
4058.23 36
4058.37 37
4058.52 39
4058.67 40
4058.81 42
4058.96 44
4059.10 46
4059.25 48
4059.40 49
4059.54 50
4059.69 50
4059.83 51
4059.98 51
4060.13 51
4060.27 52
4060.42 53
4060.56 54
4060.71 55
4060.86 57
4061.00 59
4061.15 61
4061.29 63
4061.44 64
4061.59 64
4061.73 62
4061.88 58
4062.02 54
4062.17 48
4062.32 43
4062.46 37
4062.61 33
4062.75 29
4062.90 26
4063.05 23
4063.19 21
4063.34 19
4063.48 18
4063.63 18
4063.78 19
4063.92 22
4064.07 26
4064.21 32
4064.36 38
4064.51 44
4064.65 50
4064.80 54
4064.94 55
4065.09 55
4065.24 53
4065.38 50
4065.53 47
4065.68 45
4065.82 44
4065.97 45
4066.11 46
4066.26 49
4066.41 52
4066.55 55
4066.70 59
4066.84 63
4066.99 67
4067.14 70
4067.28 73
4067.43 73
4067.57 72
4067.72 68
4067.87 63
4068.01 56
4068.16 49
4068.31 43
4068.45 39
4068.60 37
4068.74 37
4068.89 39
4069.04 42
4069.18 45
4069.33 46
4069.47 45
4069.62 42
4069.77 39
4069.91 36
4070.06 33
4070.21 31
4070.35 30
4070.50 31
4070.64 32
4070.79 33
4070.94 35
4071.08 37
4071.23 40
4071.38 43
4071.52 46
4071.67 50
4071.81 54
4071.96 56
4072.11 58
4072.25 59
4072.40 59
4072.54 60
4072.69 62
4072.84 66
4072.98 72
4073.13 79
4073.28 88
4073.42 95
4073.57 101
4073.71 106
4073.86 109
4074.01 111
4074.15 112
4074.30 113
4074.45 115
4074.59 117
4074.74 120
4074.88 124
4075.03 126
4075.18 128
4075.32 130
4075.47 130
4075.62 129
4075.76 127
4075.91 123
4076.06 119
4076.20 115
4076.35 110
4076.49 104
4076.64 99
4076.79 95
4076.93 92
4077.08 91
4077.23 91
4077.37 92
4077.52 92
4077.66 92
4077.81 90
4077.96 86
4078.10 82
4078.25 77
4078.40 73
4078.54 70
4078.69 67
4078.83 66
4078.98 65
4079.13 65
4079.27 64
4079.42 63
4079.57 62
4079.71 60
4079.86 58
4080.01 54
4080.15 50
4080.30 45
4080.44 40
4080.59 36
4080.74 32
4080.88 30
4081.03 28
4081.18 27
4081.32 26
4081.47 24
4081.62 23
4081.76 21
4081.91 20
4082.06 19
4082.20 19
4082.35 20
4082.49 22
4082.64 25
4082.79 29
4082.93 31
4083.08 33
4083.23 33
4083.37 31
4083.52 27
4083.67 23
4083.81 18
4083.96 15
4084.10 13
4084.25 13
4084.40 15
4084.54 19
4084.69 25
4084.84 31
4084.98 37
4085.13 41
4085.28 45
4085.42 47
4085.57 48
4085.72 47
4085.86 47
4086.01 46
4086.16 45
4086.30 43
4086.45 42
4086.59 41
4086.74 40
4086.89 39
4087.03 38
4087.18 38
4087.33 37
4087.47 37
4087.62 37
4087.77 36
4087.91 34
4088.06 33
4088.21 31
4088.35 29
4088.50 29
4088.65 29
4088.79 29
4088.94 31
4089.09 34
4089.23 38
4089.38 42
4089.52 46
4089.67 51
4089.82 56
4089.96 60
4090.11 63
4090.26 64
4090.40 64
4090.55 63
4090.70 61
4090.84 58
4090.99 54
4091.14 52
4091.28 50
4091.43 49
4091.58 48
4091.72 47
4091.87 47
4092.02 46
4092.16 45
4092.31 45
4092.46 46
4092.60 49
4092.75 53
4092.90 58
4093.04 63
4093.19 67
4093.34 69
4093.48 70
4093.63 68
4093.78 66
4093.92 63
4094.07 61
4094.22 61
4094.36 61
4094.51 63
4094.65 64
4094.80 64
4094.95 65
4095.09 65
4095.24 65
4095.39 67
4095.53 70
4095.68 74
4095.83 79
4095.97 84
4096.12 88
4096.27 92
4096.41 94
4096.56 94
4096.71 91
4096.85 87
4097.00 81
4097.15 74
4097.29 67
4097.44 61
4097.59 57
4097.73 56
4097.88 58
4098.03 61
4098.17 64
4098.32 68
4098.47 72
4098.61 75
4098.76 78
4098.91 80
4099.05 82
4099.20 85
4099.35 86
4099.49 87
4099.64 86
4099.79 83
4099.94 80
4100.08 75
4100.23 71
4100.38 68
4100.52 66
4100.67 65
4100.82 65
4100.96 65
4101.11 65
4101.26 63
4101.40 60
4101.55 56
4101.70 51
4101.84 46
4101.99 43
4102.14 41
4102.28 41
4102.43 41
4102.58 40
4102.72 38
4102.87 35
4103.02 32
4103.16 28
4103.31 24
4103.46 22
4103.60 22
4103.75 24
4103.90 28
4104.04 31
4104.19 35
4104.34 38
4104.48 41
4104.63 42
4104.78 43
4104.93 44
4105.07 44
4105.22 46
4105.37 48
4105.51 50
4105.66 53
4105.81 57
4105.95 60
4106.10 64
4106.25 67
4106.39 71
4106.54 74
4106.69 77
4106.83 79
4106.98 80
4107.13 81
4107.27 81
4107.42 80
4107.57 79
4107.71 77
4107.86 75
4108.01 73
4108.16 69
4108.30 65
4108.45 61
4108.60 56
4108.74 50
4108.89 45
4109.04 40
4109.18 35
4109.33 31
4109.48 27
4109.62 24
4109.77 23
4109.92 23
4110.07 24
4110.21 26
4110.36 27
4110.51 28
4110.65 27
4110.80 24
4110.95 21
4111.09 17
4111.24 15
4111.39 16
4111.53 20
4111.68 28
4111.83 39
4111.97 51
4112.12 64
4112.27 75
4112.42 83
4112.56 88
4112.71 89
4112.86 88
4113.00 84
4113.15 80
4113.30 75
4113.44 70
4113.59 66
4113.74 62
4113.89 59
4114.03 56
4114.18 53
4114.33 52
4114.47 51
4114.62 51
4114.77 52
4114.91 53
4115.06 55
4115.21 58
4115.36 60
4115.50 61
4115.65 62
4115.80 61
4115.94 60
4116.09 58
4116.24 55
4116.38 52
4116.53 49
4116.68 46
4116.83 43
4116.97 40
4117.12 38
4117.27 36
4117.41 36
4117.56 36
4117.71 36
4117.85 38
4118.00 40
4118.15 42
4118.30 43
4118.44 44
4118.59 42
4118.74 39
4118.88 35
4119.03 30
4119.18 26
4119.33 22
4119.47 21
4119.62 22
4119.77 24
4119.91 28
4120.06 32
4120.21 36
4120.35 40
4120.50 44
4120.65 46
4120.80 48
4120.94 47
4121.09 46
4121.24 43
4121.38 40
4121.53 36
4121.68 33
4121.83 30
4121.97 27
4122.12 25
4122.27 24
4122.41 22
4122.56 20
4122.71 19
4122.86 16
4123.00 14
4123.15 11
4123.30 9
4123.44 6
4123.59 4
4123.74 3
4123.89 3
4124.03 4
4124.18 6
4124.33 9
4124.47 12
4124.62 15
4124.77 19
4124.92 23
4125.06 27
4125.21 31
4125.36 36
4125.50 42
4125.65 47
4125.80 52
4125.95 57
4126.09 60
4126.24 62
4126.39 62
4126.53 61
4126.68 59
4126.83 56
4126.98 52
4127.12 49
4127.27 47
4127.42 46
4127.56 46
4127.71 48
4127.86 52
4128.01 56
4128.15 61
4128.30 65
4128.45 67
4128.60 68
4128.74 67
4128.89 64
4129.04 60
4129.18 57
4129.33 54
4129.48 53
4129.63 53
4129.77 53
4129.92 53
4130.07 53
4130.22 52
4130.36 50
4130.51 49
4130.66 48
4130.80 48
4130.95 49
4131.10 51
4131.25 53
4131.39 56
4131.54 57
4131.69 58
4131.84 58
4131.98 57
4132.13 55
4132.28 53
4132.42 52
4132.57 51
4132.72 51
4132.87 52
4133.01 54
4133.16 56
4133.31 59
4133.46 60
4133.60 59
4133.75 57
4133.90 53
4134.04 48
4134.19 42
4134.34 37
4134.49 32
4134.63 28
4134.78 25
4134.93 24
4135.08 24
4135.22 26
4135.37 30
4135.52 35
4135.67 41
4135.81 47
4135.96 52
4136.11 56
4136.26 59
4136.40 61
4136.55 62
4136.70 61
4136.84 60
4136.99 58
4137.14 55
4137.29 51
4137.43 46
4137.58 41
4137.73 35
4137.88 30
4138.02 25
4138.17 20
4138.32 17
4138.47 15
4138.61 14
4138.76 15
4138.91 17
4139.06 20
4139.20 24
4139.35 27
4139.50 30
4139.65 33
4139.79 35
4139.94 36
4140.09 38
4140.24 39
4140.38 39
4140.53 39
4140.68 38
4140.82 35
4140.97 30
4141.12 24
4141.27 17
4141.41 11
4141.56 5
4141.71 0
4141.86 0
4142.00 0
4142.15 0
4142.30 0
4142.45 0
4142.59 0
4142.74 0
4142.89 0
4143.04 0
4143.18 2
4143.33 3
4143.48 5
4143.63 7
4143.77 9
4143.92 9
4144.07 9
4144.22 9
4144.36 8
4144.51 6
4144.66 5
4144.81 3
4144.95 1
4145.10 0
4145.25 0
4145.40 0
4145.54 0
4145.69 1
4145.84 6
4145.99 12
4146.14 18
4146.28 25
4146.43 30
4146.58 34
4146.73 36
4146.87 37
4147.02 37
4147.17 37
4147.32 36
4147.46 34
4147.61 32
4147.76 30
4147.91 26
4148.05 22
4148.20 18
4148.35 14
4148.50 11
4148.64 9
4148.79 8
4148.94 8
4149.09 9
4149.23 12
4149.38 15
4149.53 18
4149.68 22
4149.82 24
4149.97 25
4150.12 24
4150.27 22
4150.42 20
4150.56 18
4150.71 17
4150.86 18
4151.01 21
4151.15 24
4151.30 28
4151.45 32
4151.60 36
4151.74 38
4151.89 40
4152.04 40
4152.19 40
4152.33 39
4152.48 37
4152.63 35
4152.78 34
4152.92 33
4153.07 32
4153.22 34
4153.37 36
4153.52 39
4153.66 43
4153.81 47
4153.96 51
4154.11 55
4154.25 58
4154.40 61
4154.55 64
4154.70 67
4154.84 70
4154.99 72
4155.14 74
4155.29 75
4155.44 75
4155.58 75
4155.73 76
4155.88 77
4156.03 79
4156.17 81
4156.32 84
4156.47 86
4156.62 88
4156.77 90
4156.91 91
4157.06 92
4157.21 94
4157.36 97
4157.50 100
4157.65 104
4157.80 106
4157.95 106
4158.10 105
4158.24 102
4158.39 97
4158.54 90
4158.69 84
4158.83 78
4158.98 72
4159.13 68
4159.28 65
4159.42 63
4159.57 62
4159.72 62
4159.87 62
4160.02 62
4160.16 61
4160.31 61
4160.46 59
4160.61 58
4160.76 57
4160.90 57
4161.05 57
4161.20 59
4161.35 62
4161.49 67
4161.64 73
4161.79 79
4161.94 85
4162.09 90
4162.23 92
4162.38 92
4162.53 89
4162.68 83
4162.82 76
4162.97 69
4163.12 61
4163.27 55
4163.42 50
4163.56 45
4163.71 40
4163.86 36
4164.01 31
4164.16 28
4164.30 26
4164.45 26
4164.60 28
4164.75 31
4164.89 34
4165.04 37
4165.19 39
4165.34 39
4165.49 38
4165.63 35
4165.78 33
4165.93 31
4166.08 29
4166.23 29
4166.37 29
4166.52 30
4166.67 30
4166.82 30
4166.97 30
4167.11 30
4167.26 31
4167.41 34
4167.56 37
4167.71 42
4167.85 47
4168.00 52
4168.15 55
4168.30 57
4168.44 57
4168.59 55
4168.74 52
4168.89 49
4169.04 47
4169.18 45
4169.33 43
4169.48 43
4169.63 43
4169.78 43
4169.92 44
4170.07 45
4170.22 46
4170.37 47
4170.52 48
4170.66 48
4170.81 49
4170.96 49
4171.11 48
4171.26 47
4171.40 46
4171.55 43
4171.70 41
4171.85 39
4172.00 37
4172.14 36
4172.29 35
4172.44 36
4172.59 37
4172.74 39
4172.88 40
4173.03 41
4173.18 40
4173.33 39
4173.48 36
4173.62 32
4173.77 28
4173.92 24
4174.07 21
4174.22 19
4174.36 18
4174.51 19
4174.66 21
4174.81 24
4174.96 28
4175.11 32
4175.25 35
4175.40 38
4175.55 40
4175.70 42
4175.85 43
4175.99 44
4176.14 44
4176.29 45
4176.44 45
4176.59 45
4176.73 45
4176.88 44
4177.03 42
4177.18 40
4177.33 37
4177.47 35
4177.62 33
4177.77 32
4177.92 32
4178.07 34
4178.22 37
4178.36 41
4178.51 45
4178.66 50
4178.81 53
4178.96 56
4179.10 56
4179.25 56
4179.40 54
4179.55 52
4179.70 50
4179.84 49
4179.99 49
4180.14 50
4180.29 51
4180.44 51
4180.59 51
4180.73 50
4180.88 48
4181.03 46
4181.18 44
4181.33 43
4181.47 43
4181.62 44
4181.77 46
4181.92 47
4182.07 47
4182.22 47
4182.36 46
4182.51 45
4182.66 42
4182.81 40
4182.96 37
4183.10 36
4183.25 35
4183.40 35
4183.55 36
4183.70 38
4183.85 41
4183.99 43
4184.14 45
4184.29 46
4184.44 47
4184.59 46
4184.73 43
4184.88 39
4185.03 33
4185.18 25
4185.33 18
4185.48 10
4185.62 5
4185.77 2
4185.92 2
4186.07 5
4186.22 9
4186.37 16
4186.51 22
4186.66 28
4186.81 33
4186.96 37
4187.11 39
4187.26 39
4187.40 38
4187.55 36
4187.70 34
4187.85 33
4188.00 31
4188.15 30
4188.29 29
4188.44 29
4188.59 29
4188.74 28
4188.89 28
4189.03 28
4189.18 28
4189.33 28
4189.48 28
4189.63 28
4189.78 28
4189.92 28
4190.07 29
4190.22 29
4190.37 30
4190.52 30
4190.67 30
4190.81 30
4190.96 29
4191.11 28
4191.26 26
4191.41 25
4191.56 25
4191.70 25
4191.85 28
4192.00 31
4192.15 36
4192.30 41
4192.45 46
4192.60 50
4192.74 53
4192.89 54
4193.04 53
4193.19 51
4193.34 49
4193.49 47
4193.63 45
4193.78 45
4193.93 46
4194.08 48
4194.23 52
4194.38 57
4194.52 63
4194.67 69
4194.82 74
4194.97 78
4195.12 80
4195.27 82
4195.41 82
4195.56 83
4195.71 85
4195.86 88
4196.01 93
4196.16 98
4196.31 103
4196.45 106
4196.60 108
4196.75 109
4196.90 107
4197.05 106
4197.20 104
4197.34 103
4197.49 103
4197.64 103
4197.79 103
4197.94 101
4198.09 98
4198.24 94
4198.38 90
4198.53 87
4198.68 85
4198.83 86
4198.98 90
4199.13 97
4199.27 105
4199.42 114
4199.57 123
4199.72 132
4199.87 140
4200.02 148
4200.17 156
4200.31 166
4200.46 177
4200.61 190
4200.76 205
4200.91 222
4201.06 240
4201.21 259
4201.35 279
4201.50 301
4201.65 324
4201.80 349
4201.95 377
4202.10 407
4202.25 441
4202.39 475
4202.54 510
4202.69 544
4202.84 577
4202.99 606
4203.14 634
4203.29 658
4203.43 682
4203.58 706
4203.73 730
4203.88 757
4204.03 789
4204.18 825
4204.33 869
4204.47 917
4204.62 970
4204.77 1024
4204.92 1076
4205.07 1123
4205.22 1163
4205.37 1193
4205.51 1215
4205.66 1228
4205.81 1233
4205.96 1234
4206.11 1230
4206.26 1223
4206.41 1214
4206.55 1202
4206.70 1187
4206.85 1170
4207.00 1148
4207.15 1124
4207.30 1095
4207.45 1064
4207.59 1030
4207.74 996
4207.89 963
4208.04 931
4208.19 902
4208.34 875
4208.49 851
4208.64 827
4208.78 803
4208.93 778
4209.08 751
4209.23 721
4209.38 689
4209.53 655
4209.68 620
4209.82 586
4209.97 554
4210.12 525
4210.27 498
4210.42 474
4210.57 453
4210.72 434
4210.87 416
4211.01 398
4211.16 382
4211.31 365
4211.46 350
4211.61 334
4211.76 320
4211.91 306
4212.06 294
4212.20 283
4212.35 275
4212.50 269
4212.65 264
4212.80 261
4212.95 258
4213.10 254
4213.25 248
4213.39 240
4213.54 229
4213.69 216
4213.84 201
4213.99 185
4214.14 169
4214.29 155
4214.44 143
4214.58 134
4214.73 126
4214.88 121
4215.03 116
4215.18 111
4215.33 107
4215.48 103
4215.63 99
4215.77 97
4215.92 97
4216.07 100
4216.22 104
4216.37 109
4216.52 114
4216.67 117
4216.82 118
4216.96 117
4217.11 115
4217.26 112
4217.41 111
4217.56 111
4217.71 113
4217.86 115
4218.01 118
4218.15 119
4218.30 120
4218.45 118
4218.60 115
4218.75 110
4218.90 103
4219.05 96
4219.20 89
4219.35 83
4219.49 78
4219.64 75
4219.79 74
4219.94 75
4220.09 77
4220.24 81
4220.39 85
4220.54 89
4220.69 92
4220.83 95
4220.98 96
4221.13 96
4221.28 95
4221.43 93
4221.58 91
4221.73 89
4221.88 86
4222.03 83
4222.17 80
4222.32 77
4222.47 76
4222.62 76
4222.77 77
4222.92 80
4223.07 84
4223.22 88
4223.37 92
4223.51 94
4223.66 95
4223.81 95
4223.96 95
4224.11 94
4224.26 94
4224.41 93
4224.56 93
4224.71 91
4224.86 89
4225.00 85
4225.15 80
4225.30 74
4225.45 66
4225.60 59
4225.75 52
4225.90 46
4226.05 43
4226.20 42
4226.34 44
4226.49 49
4226.64 57
4226.79 66
4226.94 76
4227.09 86
4227.24 94
4227.39 100
4227.54 104
4227.69 104
4227.83 103
4227.98 99
4228.13 94
4228.28 90
4228.43 86
4228.58 83
4228.73 82
4228.88 81
4229.03 80
4229.18 80
4229.32 79
4229.47 77
4229.62 74
4229.77 70
4229.92 66
4230.07 62
4230.22 58
4230.37 54
4230.52 51
4230.67 48
4230.82 47
4230.96 46
4231.11 47
4231.26 49
4231.41 53
4231.56 57
4231.71 63
4231.86 69
4232.01 75
4232.16 81
4232.31 87
4232.45 91
4232.60 93
4232.75 95
4232.90 94
4233.05 92
4233.20 88
4233.35 83
4233.50 78
4233.65 72
4233.80 67
4233.95 62
4234.10 58
4234.24 54
4234.39 50
4234.54 46
4234.69 41
4234.84 36
4234.99 31
4235.14 26
4235.29 21
4235.44 17
4235.59 15
4235.74 13
4235.88 12
4236.03 11
4236.18 12
4236.33 13
4236.48 14
4236.63 17
4236.78 20
4236.93 23
4237.08 27
4237.23 31
4237.38 35
4237.53 38
4237.67 41
4237.82 44
4237.97 46
4238.12 48
4238.27 49
4238.42 50
4238.57 49
4238.72 48
4238.87 46
4239.02 43
4239.17 39
4239.32 35
4239.46 31
4239.61 27
4239.76 25
4239.91 24
4240.06 23
4240.21 25
4240.36 26
4240.51 29
4240.66 32
4240.81 36
4240.96 40
4241.11 46
4241.26 51
4241.40 57
4241.55 62
4241.70 67
4241.85 69
4242.00 70
4242.15 69
4242.30 67
4242.45 64
4242.60 62
4242.75 61
4242.90 61
4243.05 62
4243.20 63
4243.35 64
4243.49 65
4243.64 65
4243.79 64
4243.94 63
4244.09 62
4244.24 61
4244.39 60
4244.54 59
4244.69 58
4244.84 55
4244.99 52
4245.14 47
4245.29 41
4245.44 34
4245.58 26
4245.73 19
4245.88 12
4246.03 7
4246.18 5
4246.33 4
4246.48 6
4246.63 9
4246.78 13
4246.93 16
4247.08 19
4247.23 22
4247.38 24
4247.53 27
4247.68 30
4247.82 34
4247.97 38
4248.12 43
4248.27 47
4248.42 50
4248.57 52
4248.72 52
4248.87 50
4249.02 46
4249.17 42
4249.32 39
4249.47 37
4249.62 36
4249.77 36
4249.92 38
4250.07 40
4250.21 41
4250.36 41
4250.51 40
4250.66 38
4250.81 36
4250.96 34
4251.11 33
4251.26 33
4251.41 35
4251.56 37
4251.71 40
4251.86 42
4252.01 44
4252.16 45
4252.31 45
4252.46 46
4252.61 46
4252.75 48
4252.90 51
4253.05 55
4253.20 60
4253.35 64
4253.50 68
4253.65 70
4253.80 70
4253.95 69
4254.10 66
4254.25 63
4254.40 60
4254.55 57
4254.70 57
4254.85 58
4255.00 61
4255.15 66
4255.30 70
4255.45 75
4255.59 77
4255.74 77
4255.89 74
4256.04 69
4256.19 63
4256.34 56
4256.49 50
4256.64 46
4256.79 43
4256.94 43
4257.09 44
4257.24 46
4257.39 49
4257.54 50
4257.69 51
4257.84 50
4257.99 48
4258.14 45
4258.29 41
4258.44 38
4258.59 36
4258.73 35
4258.88 35
4259.03 36
4259.18 38
4259.33 39
4259.48 41
4259.63 41
4259.78 40
4259.93 38
4260.08 35
4260.23 31
4260.38 27
4260.53 22
4260.68 19
4260.83 15
4260.98 13
4261.13 12
4261.28 11
4261.43 9
4261.58 7
4261.73 4
4261.88 0
4262.03 0
4262.17 0
4262.32 0
4262.47 0
4262.62 0
4262.77 0
4262.92 0
4263.07 4
4263.22 11
4263.37 19
4263.52 25
4263.67 28
4263.82 29
4263.97 28
4264.12 24
4264.27 18
4264.42 12
4264.57 7
4264.72 4
4264.87 3
4265.02 4
4265.17 8
4265.32 13
4265.47 20
4265.62 26
4265.77 32
4265.92 37
4266.07 40
4266.22 42
4266.37 42
4266.51 42
4266.66 41
4266.81 41
4266.96 42
4267.11 44
4267.26 48
4267.41 52
4267.56 57
4267.71 60
4267.86 62
4268.01 62
4268.16 60
4268.31 57
4268.46 54
4268.61 52
4268.76 52
4268.91 54
4269.06 57
4269.21 60
4269.36 64
4269.51 67
4269.66 70
4269.81 70
4269.96 70
4270.11 67
4270.26 63
4270.41 58
4270.56 52
4270.71 46
4270.86 41
4271.01 38
4271.16 38
4271.31 40
4271.46 43
4271.61 48
4271.76 51
4271.91 53
4272.05 53
4272.20 50
4272.35 45
4272.50 40
4272.65 34
4272.80 29
4272.95 24
4273.10 21
4273.25 19
4273.40 19
4273.55 19
4273.70 20
4273.85 23
4274.00 25
4274.15 29
4274.30 33
4274.45 37
4274.60 41
4274.75 46
4274.90 49
4275.05 52
4275.20 53
4275.35 54
4275.50 55
4275.65 56
4275.80 58
4275.95 63
4276.10 69
4276.25 76
4276.40 83
4276.55 91
4276.70 96
4276.85 101
4277.00 103
4277.15 103
4277.30 102
4277.45 100
4277.60 98
4277.75 94
4277.90 91
4278.05 88
4278.20 85
4278.35 83
4278.50 81
4278.65 80
4278.80 79
4278.95 77
4279.10 76
4279.25 75
4279.40 74
4279.55 74
4279.70 76
4279.85 78
4280.00 80
4280.15 82
4280.30 82
4280.45 81
4280.60 77
4280.75 71
4280.90 65
4281.05 58
4281.20 52
4281.35 48
4281.50 46
4281.65 47
4281.80 50
4281.95 56
4282.10 62
4282.25 68
4282.40 72
4282.55 75
4282.70 75
4282.85 73
4283.00 69
4283.15 66
4283.30 62
4283.45 60
4283.60 60
4283.75 61
4283.90 64
4284.05 67
4284.20 69
4284.35 69
4284.50 69
4284.65 67
4284.80 64
4284.95 62
4285.10 59
4285.25 58
4285.40 58
4285.55 58
4285.70 59
4285.85 59
4286.00 60
4286.15 59
4286.30 57
4286.45 55
4286.60 51
4286.75 46
4286.90 41
4287.05 36
4287.20 33
4287.35 32
4287.50 34
4287.65 38
4287.80 44
4287.95 52
4288.10 59
4288.25 67
4288.40 73
4288.55 78
4288.70 83
4288.85 86
4289.00 89
4289.15 93
4289.30 96
4289.45 101
4289.60 106
4289.75 113
4289.90 120
4290.05 128
4290.20 136
4290.35 142
4290.50 147
4290.65 150
4290.80 152
4290.95 153
4291.10 154
4291.25 156
4291.40 161
4291.55 167
4291.70 175
4291.85 184
4292.00 194
4292.15 204
4292.30 213
4292.45 222
4292.60 230
4292.75 237
4292.90 244
4293.05 251
4293.20 257
4293.35 262
4293.50 267
4293.65 271
4293.80 274
4293.95 274
4294.10 273
4294.25 270
4294.40 266
4294.55 261
4294.70 257
4294.85 253
4295.00 250
4295.15 248
4295.30 246
4295.45 242
4295.60 238
4295.75 232
4295.90 224
4296.05 216
4296.20 206
4296.35 197
4296.50 187
4296.66 179
4296.81 171
4296.96 165
4297.11 160
4297.26 157
4297.41 156
4297.56 157
4297.71 159
4297.86 162
4298.01 166
4298.16 170
4298.31 172
4298.46 173
4298.61 170
4298.76 165
4298.91 157
4299.06 149
4299.21 140
4299.36 132
4299.51 126
4299.66 121
4299.81 117
4299.96 114
4300.11 111
4300.26 108
4300.41 103
4300.56 99
4300.71 94
4300.86 90
4301.01 85
4301.16 82
4301.31 79
4301.46 77
4301.61 75
4301.76 75
4301.91 74
4302.06 73
4302.21 73
4302.37 72
4302.52 71
4302.67 71
4302.82 70
4302.97 70
4303.12 71
4303.27 74
4303.42 78
4303.57 84
4303.72 91
4303.87 99
4304.02 107
4304.17 115
4304.32 121
4304.47 126
4304.62 129
4304.77 130
4304.92 130
4305.07 130
4305.22 131
4305.37 132
4305.52 135
4305.67 138
4305.82 142
4305.97 147
4306.12 153
4306.27 161
4306.42 171
4306.58 181
4306.73 193
4306.88 203
4307.03 212
4307.18 219
4307.33 223
4307.48 224
4307.63 225
4307.78 225
4307.93 226
4308.08 228
4308.23 231
4308.38 234
4308.53 237
4308.68 239
4308.83 240
4308.98 240
4309.13 240
4309.28 240
4309.43 239
4309.58 238
4309.73 235
4309.88 231
4310.03 225
4310.19 218
4310.34 210
4310.49 203
4310.64 198
4310.79 195
4310.94 193
4311.09 193
4311.24 192
4311.39 189
4311.54 185
4311.69 179
4311.84 170
4311.99 161
4312.14 151
4312.29 143
4312.44 136
4312.59 130
4312.74 127
4312.89 124
4313.04 122
4313.19 118
4313.35 114
4313.50 108
4313.65 102
4313.80 96
4313.95 90
4314.10 86
4314.25 83
4314.40 82
4314.55 83
4314.70 84
4314.85 86
4315.00 88
4315.15 89
4315.30 90
4315.45 90
4315.60 90
4315.75 89
4315.90 89
4316.05 88
4316.21 88
4316.36 87
4316.51 87
4316.66 87
4316.81 86
4316.96 86
4317.11 87
4317.26 87
4317.41 88
4317.56 88
4317.71 90
4317.86 92
4318.01 96
4318.16 102
4318.31 108
4318.46 115
4318.61 121
4318.77 125
4318.92 127
4319.07 127
4319.22 125
4319.37 122
4319.52 118
4319.67 115
4319.82 113
4319.97 110
4320.12 108
4320.27 106
4320.42 103
4320.57 100
4320.72 98
4320.87 96
4321.02 96
4321.18 96
4321.33 97
4321.48 98
4321.63 97
4321.78 96
4321.93 92
4322.08 88
4322.23 82
4322.38 77
4322.53 72
4322.68 68
4322.83 66
4322.98 66
4323.13 67
4323.28 70
4323.44 73
4323.59 77
4323.74 80
4323.89 81
4324.04 80
4324.19 76
4324.34 70
4324.49 63
4324.64 55
4324.79 49
4324.94 43
4325.09 40
4325.24 39
4325.39 39
4325.55 41
4325.70 43
4325.85 45
4326.00 47
4326.15 48
4326.30 48
4326.45 46
4326.60 43
4326.75 39
4326.90 34
4327.05 30
4327.20 27
4327.35 25
4327.51 26
4327.66 27
4327.81 30
4327.96 33
4328.11 35
4328.26 37
4328.41 38
4328.56 38
4328.71 39
4328.86 40
4329.01 41
4329.16 43
4329.31 46
4329.47 49
4329.62 53
4329.77 58
4329.92 64
4330.07 70
4330.22 77
4330.37 83
4330.52 88
4330.67 92
4330.82 94
4330.97 95
4331.12 94
4331.27 92
4331.43 89
4331.58 85
4331.73 80
4331.88 74
4332.03 68
4332.18 61
4332.33 54
4332.48 47
4332.63 42
4332.78 38
4332.93 37
4333.08 37
4333.24 38
4333.39 41
4333.54 44
4333.69 48
4333.84 51
4333.99 55
4334.14 57
4334.29 59
4334.44 60
4334.59 59
4334.74 56
4334.90 51
4335.05 45
4335.20 37
4335.35 30
4335.50 24
4335.65 19
4335.80 16
4335.95 15
4336.10 16
4336.25 18
4336.40 20
4336.56 23
4336.71 26
4336.86 30
4337.01 34
4337.16 39
4337.31 42
4337.46 44
4337.61 45
4337.76 44
4337.91 40
4338.06 35
4338.22 30
4338.37 25
4338.52 20
4338.67 18
4338.82 16
4338.97 16
4339.12 16
4339.27 16
4339.42 16
4339.57 15
4339.73 14
4339.88 13
4340.03 12
4340.18 12
4340.33 13
4340.48 15
4340.63 16
4340.78 18
4340.93 20
4341.08 22
4341.23 24
4341.39 26
4341.54 27
4341.69 29
4341.84 31
4341.99 33
4342.14 35
4342.29 36
4342.44 38
4342.59 38
4342.75 38
4342.90 37
4343.05 35
4343.20 32
4343.35 29
4343.50 27
4343.65 25
4343.80 23
4343.95 22
4344.10 21
4344.26 21
4344.41 20
4344.56 19
4344.71 18
4344.86 17
4345.01 15
4345.16 14
4345.31 14
4345.46 14
4345.62 15
4345.77 16
4345.92 19
4346.07 21
4346.22 23
4346.37 24
4346.52 25
4346.67 25
4346.82 24
4346.97 22
4347.13 20
4347.28 18
4347.43 16
4347.58 13
4347.73 12
4347.88 10
4348.03 9
4348.18 9
4348.33 9
4348.49 10
4348.64 11
4348.79 12
4348.94 13
4349.09 13
4349.24 13
4349.39 13
4349.54 13
4349.70 14
4349.85 16
4350.00 18
4350.15 21
4350.30 22
4350.45 22
4350.60 21
4350.75 18
4350.90 13
4351.06 8
4351.21 4
4351.36 1
4351.51 0
4351.66 0
4351.81 0
4351.96 1
4352.11 2
4352.26 2
4352.42 2
4352.57 1
4352.72 0
4352.87 0
4353.02 0
4353.17 0
4353.32 0
4353.47 0
4353.63 4
4353.78 10
4353.93 17
4354.08 25
4354.23 33
4354.38 41
4354.53 47
4354.68 51
4354.84 53
4354.99 54
4355.14 54
4355.29 54
4355.44 53
4355.59 53
4355.74 52
4355.89 52
4356.05 51
4356.20 50
4356.35 48
4356.50 45
4356.65 41
4356.80 37
4356.95 32
4357.10 28
4357.26 25
4357.41 22
4357.56 21
4357.71 20
4357.86 21
4358.01 22
4358.16 22
4358.31 23
4358.47 24
4358.62 24
4358.77 25
4358.92 26
4359.07 28
4359.22 29
4359.37 31
4359.53 32
4359.68 33
4359.83 32
4359.98 31
4360.13 29
4360.28 27
4360.43 25
4360.58 22
4360.74 19
4360.89 16
4361.04 13
4361.19 9
4361.34 5
4361.49 1
4361.64 0
4361.80 0
4361.95 0
4362.10 0
4362.25 0
4362.40 0
4362.55 3
4362.70 10
4362.85 17
4363.01 23
4363.16 29
4363.31 32
4363.46 33
4363.61 32
4363.76 30
4363.91 26
4364.07 21
4364.22 17
4364.37 12
4364.52 8
4364.67 6
4364.82 5
4364.97 5
4365.13 6
4365.28 8
4365.43 12
4365.58 16
4365.73 21
4365.88 27
4366.03 33
4366.19 40
4366.34 47
4366.49 53
4366.64 57
4366.79 61
4366.94 62
4367.09 63
4367.25 62
4367.40 62
4367.55 62
4367.70 63
4367.85 64
4368.00 66
4368.15 67
4368.31 68
4368.46 67
4368.61 66
4368.76 63
4368.91 60
4369.06 55
4369.21 50
4369.37 44
4369.52 38
4369.67 32
4369.82 26
4369.97 22
4370.12 20
4370.28 20
4370.43 22
4370.58 25
4370.73 30
4370.88 34
4371.03 37
4371.18 39
4371.34 41
4371.49 41
4371.64 42
4371.79 44
4371.94 45
4372.09 47
4372.25 50
4372.40 52
4372.55 53
4372.70 54
4372.85 55
4373.00 56
4373.15 57
4373.31 57
4373.46 56
4373.61 53
4373.76 49
4373.91 43
4374.06 36
4374.22 29
4374.37 22
4374.52 17
4374.67 14
4374.82 12
4374.97 12
4375.12 14
4375.28 15
4375.43 18
4375.58 20
4375.73 22
4375.88 24
4376.03 26
4376.19 28
4376.34 29
4376.49 31
4376.64 33
4376.79 35
4376.94 37
4377.10 38
4377.25 39
4377.40 38
4377.55 36
4377.70 33
4377.85 31
4378.01 28
4378.16 26
4378.31 24
4378.46 23
4378.61 22
4378.76 22
4378.92 21
4379.07 21
4379.22 21
4379.37 22
4379.52 24
4379.67 27
4379.83 30
4379.98 34
4380.13 38
4380.28 41
4380.43 43
4380.58 43
4380.74 43
4380.89 43
4381.04 44
4381.19 46
4381.34 51
4381.49 57
4381.65 64
4381.80 72
4381.95 80
4382.10 86
4382.25 90
4382.40 92
4382.56 91
4382.71 87
4382.86 82
4383.01 75
4383.16 68
4383.31 59
4383.47 51
4383.62 44
4383.77 38
4383.92 34
4384.07 32
4384.23 33
4384.38 35
4384.53 38
4384.68 42
4384.83 46
4384.98 50
4385.14 52
4385.29 52
4385.44 51
4385.59 49
4385.74 47
4385.89 46
4386.05 45
4386.20 46
4386.35 47
4386.50 48
4386.65 48
4386.81 47
4386.96 45
4387.11 42
4387.26 39
4387.41 35
4387.56 31
4387.72 28
4387.87 25
4388.02 23
4388.17 21
4388.32 19
4388.48 19
4388.63 19
4388.78 21
4388.93 25
4389.08 30
4389.23 36
4389.39 42
4389.54 48
4389.69 52
4389.84 55
4389.99 57
4390.15 58
4390.30 59
4390.45 59
4390.60 58
4390.75 57
4390.90 55
4391.06 52
4391.21 48
4391.36 43
4391.51 38
4391.66 34
4391.82 31
4391.97 30
4392.12 29
4392.27 30
4392.42 32
4392.58 34
4392.73 36
4392.88 38
4393.03 40
4393.18 42
4393.33 43
4393.49 43
4393.64 42
4393.79 40
4393.94 37
4394.09 33
4394.25 30
4394.40 29
4394.55 28
4394.70 30
4394.85 32
4395.01 36
4395.16 42
4395.31 47
4395.46 53
4395.61 59
4395.77 65
4395.92 71
4396.07 76
4396.22 80
4396.37 82
4396.53 83
4396.68 83
4396.83 83
4396.98 82
4397.13 83
4397.29 85
4397.44 87
4397.59 90
4397.74 93
4397.89 95
4398.05 96
4398.20 96
4398.35 96
4398.50 97
4398.65 97
4398.81 99
4398.96 100
4399.11 101
4399.26 101
4399.41 99
4399.57 96
4399.72 91
4399.87 86
4400.02 81
4400.17 78
4400.33 75
4400.48 74
4400.63 73
4400.78 72
4400.93 70
4401.09 67
4401.24 62
4401.39 55
4401.54 49
4401.69 43
4401.85 37
4402.00 33
4402.15 29
4402.30 26
4402.45 23
4402.61 21
4402.76 20
4402.91 20
4403.06 22
4403.21 26
4403.37 30
4403.52 35
4403.67 39
4403.82 42
4403.97 42
4404.13 40
4404.28 36
4404.43 30
4404.58 24
4404.74 17
4404.89 10
4405.04 5
4405.19 1
4405.34 0
4405.50 0
4405.65 2
4405.80 7
4405.95 14
4406.10 23
4406.26 31
4406.41 39
4406.56 46
4406.71 50
4406.86 53
4407.02 55
4407.17 55
4407.32 55
4407.47 55
4407.63 55
4407.78 54
4407.93 52
4408.08 51
4408.23 49
4408.39 47
4408.54 45
4408.69 44
4408.84 43
4409.00 42
4409.15 41
4409.30 40
4409.45 38
4409.60 37
4409.76 36
4409.91 35
4410.06 36
4410.21 37
4410.36 38
4410.52 40
4410.67 42
4410.82 44
4410.97 46
4411.13 49
4411.28 52
4411.43 55
4411.58 58
4411.73 60
4411.89 61
4412.04 62
4412.19 61
4412.34 61
4412.50 61
4412.65 62
4412.80 63
4412.95 66
4413.10 68
4413.26 71
4413.41 72
4413.56 72
4413.71 71
4413.87 69
4414.02 65
4414.17 61
4414.32 56
4414.48 51
4414.63 45
4414.78 40
4414.93 36
4415.08 33
4415.24 33
4415.39 36
4415.54 41
4415.69 47
4415.85 54
4416.00 59
4416.15 63
4416.30 65
4416.46 65
4416.61 64
4416.76 62
4416.91 59
4417.06 56
4417.22 54
4417.37 52
4417.52 52
4417.67 53
4417.83 55
4417.98 58
4418.13 61
4418.28 63
4418.44 62
4418.59 60
4418.74 56
4418.89 50
4419.04 45
4419.20 40
4419.35 37
4419.50 37
4419.65 39
4419.81 42
4419.96 46
4420.11 49
4420.26 52
4420.42 54
4420.57 55
4420.72 56
4420.87 56
4421.03 56
4421.18 56
4421.33 56
4421.48 56
4421.64 56
4421.79 55
4421.94 55
4422.09 54
4422.24 54
4422.40 53
4422.55 52
4422.70 51
4422.85 50
4423.01 49
4423.16 48
4423.31 48
4423.46 50
4423.62 52
4423.77 54
4423.92 55
4424.07 55
4424.23 53
4424.38 49
4424.53 45
4424.68 42
4424.84 40
4424.99 40
4425.14 41
4425.29 43
4425.45 44
4425.60 45
4425.75 44
4425.90 41
4426.06 38
4426.21 36
4426.36 35
4426.51 35
4426.67 36
4426.82 37
4426.97 37
4427.12 36
4427.28 34
4427.43 33
4427.58 32
4427.73 34
4427.89 38
4428.04 45
4428.19 55
4428.34 66
4428.50 78
4428.65 89
4428.80 99
4428.95 107
4429.11 113
4429.26 116
4429.41 115
4429.56 112
4429.72 107
4429.87 101
4430.02 95
4430.17 89
4430.33 85
4430.48 81
4430.63 77
4430.78 74
4430.94 70
4431.09 66
4431.24 61
4431.39 56
4431.55 50
4431.70 45
4431.85 40
4432.00 36
4432.16 32
4432.31 28
4432.46 24
4432.61 20
4432.77 16
4432.92 13
4433.07 10
4433.23 8
4433.38 8
4433.53 10
4433.68 12
4433.84 15
4433.99 18
4434.14 20
4434.29 20
4434.45 20
4434.60 19
4434.75 18
4434.90 17
4435.06 17
4435.21 17
4435.36 18
4435.51 19
4435.67 21
4435.82 22
4435.97 23
4436.12 24
4436.28 26
4436.43 28
4436.58 30
4436.74 33
4436.89 36
4437.04 38
4437.19 41
4437.35 42
4437.50 42
4437.65 41
4437.80 39
4437.96 36
4438.11 32
4438.26 28
4438.41 25
4438.57 22
4438.72 22
4438.87 23
4439.03 25
4439.18 30
4439.33 35
4439.48 40
4439.64 45
4439.79 50
4439.94 53
4440.09 55
4440.25 57
4440.40 57
4440.55 57
4440.71 55
4440.86 52
4441.01 48
4441.16 43
4441.32 37
4441.47 32
4441.62 28
4441.77 25
4441.93 24
4442.08 23
4442.23 24
4442.39 25
4442.54 26
4442.69 26
4442.84 25
4443.00 23
4443.15 20
4443.30 17
4443.46 14
4443.61 10
4443.76 7
4443.91 5
4444.07 4
4444.22 4
4444.37 5
4444.52 8
4444.68 11
4444.83 15
4444.98 19
4445.14 23
4445.29 25
4445.44 26
4445.59 25
4445.75 23
4445.90 18
4446.05 13
4446.21 7
4446.36 2
4446.51 0
4446.66 0
4446.82 0
4446.97 0
4447.12 0
4447.28 0
4447.43 0
4447.58 0
4447.73 1
4447.89 5
4448.04 11
4448.19 18
4448.35 25
4448.50 32
4448.65 39
4448.80 44
4448.96 48
4449.11 49
4449.26 48
4449.42 46
4449.57 43
4449.72 38
4449.87 34
4450.03 30
4450.18 26
4450.33 22
4450.49 19
4450.64 16
4450.79 13
4450.94 11
4451.10 9
4451.25 9
4451.40 8
4451.56 8
4451.71 7
4451.86 5
4452.01 3
4452.17 1
4452.32 0
4452.47 0
4452.63 0
4452.78 2
4452.93 7
4453.09 13
4453.24 20
4453.39 25
4453.54 29
4453.70 31
4453.85 32
4454.00 30
4454.16 28
4454.31 25
4454.46 22
4454.61 19
4454.77 17
4454.92 16
4455.07 14
4455.23 14
4455.38 13
4455.53 14
4455.69 14
4455.84 15
4455.99 16
4456.14 19
4456.30 22
4456.45 26
4456.60 30
4456.76 36
4456.91 41
4457.06 47
4457.22 52
4457.37 57
4457.52 61
4457.67 65
4457.83 67
4457.98 70
4458.13 72
4458.29 74
4458.44 76
4458.59 77
4458.75 77
4458.90 76
4459.05 73
4459.21 69
4459.36 64
4459.51 59
4459.66 54
4459.82 51
4459.97 49
4460.12 47
4460.28 46
4460.43 44
4460.58 42
4460.74 39
4460.89 35
4461.04 32
4461.19 28
4461.35 26
4461.50 26
4461.65 27
4461.81 29
4461.96 31
4462.11 34
4462.27 35
4462.42 34
4462.57 33
4462.73 30
4462.88 28
4463.03 26
4463.19 25
4463.34 25
4463.49 26
4463.64 27
4463.80 29
4463.95 30
4464.10 31
4464.26 31
4464.41 31
4464.56 32
4464.72 33
4464.87 35
4465.02 37
4465.18 39
4465.33 41
4465.48 42
4465.64 42
4465.79 40
4465.94 38
4466.09 35
4466.25 31
4466.40 27
4466.55 24
4466.71 20
4466.86 17
4467.01 14
4467.17 11
4467.32 8
4467.47 6
4467.63 5
4467.78 5
4467.93 6
4468.09 8
4468.24 10
4468.39 13
4468.55 15
4468.70 17
4468.85 18
4469.01 20
4469.16 21
4469.31 23
4469.47 25
4469.62 27
4469.77 28
4469.92 28
4470.08 27
4470.23 25
4470.38 22
4470.54 19
4470.69 17
4470.84 15
4471.00 15
4471.15 15
4471.30 17
4471.46 19
4471.61 21
4471.76 25
4471.92 28
4472.07 32
4472.22 35
4472.38 37
4472.53 37
4472.68 35
4472.84 30
4472.99 23
4473.14 15
4473.30 7
4473.45 0
4473.60 0
4473.76 0
4473.91 0
4474.06 0
4474.22 0
4474.37 0
4474.52 0
4474.68 0
4474.83 3
4474.98 8
4475.14 14
4475.29 21
4475.44 27
4475.60 34
4475.75 40
4475.90 44
4476.06 48
4476.21 51
4476.36 53
4476.52 54
4476.67 55
4476.82 54
4476.98 53
4477.13 51
4477.28 48
4477.44 44
4477.59 40
4477.74 37
4477.90 34
4478.05 32
4478.20 31
4478.36 30
4478.51 29
4478.66 29
4478.82 28
4478.97 28
4479.12 28
4479.28 28
4479.43 29
4479.58 30
4479.74 31
4479.89 33
4480.04 36
4480.20 39
4480.35 42
4480.50 46
4480.66 49
4480.81 52
4480.96 55
4481.12 57
4481.27 59
4481.42 60
4481.58 60
4481.73 59
4481.89 59
4482.04 58
4482.19 57
4482.35 57
4482.50 57
4482.65 58
4482.81 60
4482.96 62
4483.11 64
4483.27 65
4483.42 66
4483.57 66
4483.73 64
4483.88 62
4484.03 60
4484.19 57
4484.34 54
4484.49 52
4484.65 51
4484.80 50
4484.95 51
4485.11 52
4485.26 53
4485.41 54
4485.57 56
4485.72 58
4485.88 59
4486.03 60
4486.18 61
4486.34 62
4486.49 63
4486.64 64
4486.80 65
4486.95 64
4487.10 63
4487.26 61
4487.41 59
4487.56 56
4487.72 52
4487.87 49
4488.02 46
4488.18 43
4488.33 40
4488.49 38
4488.64 36
4488.79 35
4488.95 34
4489.10 33
4489.25 31
4489.41 29
4489.56 27
4489.71 24
4489.87 22
4490.02 21
4490.17 21
4490.33 21
4490.48 21
4490.64 22
4490.79 22
4490.94 23
4491.10 23
4491.25 23
4491.40 23
4491.56 22
4491.71 21
4491.86 19
4492.02 17
4492.17 15
4492.33 13
4492.48 12
4492.63 11
4492.79 11
4492.94 12
4493.09 12
4493.25 13
4493.40 13
4493.55 13
4493.71 14
4493.86 16
4494.01 18
4494.17 22
4494.32 28
4494.48 35
4494.63 44
4494.78 53
4494.94 61
4495.09 69
4495.24 74
4495.40 76
4495.55 76
4495.71 74
4495.86 70
4496.01 66
4496.17 63
4496.32 61
4496.47 62
4496.63 64
4496.78 66
4496.93 67
4497.09 67
4497.24 66
4497.40 63
4497.55 59
4497.70 55
4497.86 51
4498.01 48
4498.16 47
4498.32 45
4498.47 44
4498.63 42
4498.78 39
4498.93 35
4499.09 30
4499.24 25
4499.39 20
4499.55 16
4499.70 13
4499.86 12
4500.01 12
4500.16 13
4500.32 16
4500.47 20
4500.62 25
4500.78 31
4500.93 37
4501.09 42
4501.24 47
4501.39 50
4501.55 51
4501.70 50
4501.85 47
4502.01 44
4502.16 39
4502.32 35
4502.47 31
4502.62 26
4502.78 23
4502.93 20
4503.08 18
4503.24 18
4503.39 19
4503.55 21
4503.70 25
4503.85 29
4504.01 34
4504.16 38
4504.32 42
4504.47 46
4504.62 49
4504.78 52
4504.93 56
4505.08 59
4505.24 63
4505.39 67
4505.55 72
4505.70 76
4505.85 81
4506.01 87
4506.16 92
4506.32 96
4506.47 100
4506.62 102
4506.78 102
4506.93 99
4507.08 95
4507.24 90
4507.39 83
4507.55 76
4507.70 69
4507.85 63
4508.01 59
4508.16 55
4508.32 53
4508.47 51
4508.62 50
4508.78 49
4508.93 47
4509.09 45
4509.24 42
4509.39 39
4509.55 36
4509.70 33
4509.85 33
4510.01 34
4510.16 38
4510.32 43
4510.47 49
4510.62 55
4510.78 61
4510.93 66
4511.09 69
4511.24 71
4511.39 70
4511.55 69
4511.70 66
4511.86 62
4512.01 58
4512.16 54
4512.32 49
4512.47 44
4512.63 40
4512.78 36
4512.93 34
4513.09 32
4513.24 31
4513.40 31
4513.55 32
4513.70 33
4513.86 34
4514.01 35
4514.17 35
4514.32 34
4514.47 33
4514.63 31
4514.78 29
4514.94 27
4515.09 24
4515.24 22
4515.40 21
4515.55 20
4515.71 21
4515.86 22
4516.01 24
4516.17 26
4516.32 28
4516.48 30
4516.63 32
4516.78 34
4516.94 36
4517.09 39
4517.25 42
4517.40 47
4517.55 52
4517.71 57
4517.86 60
4518.02 62
4518.17 62
4518.32 60
4518.48 57
4518.63 53
4518.79 49
4518.94 45
4519.09 42
4519.25 39
4519.40 37
4519.56 35
4519.71 33
4519.87 31
4520.02 29
4520.17 29
4520.33 29
4520.48 31
4520.64 33
4520.79 38
4520.94 43
4521.10 48
4521.25 52
4521.41 55
4521.56 57
4521.71 57
4521.87 56
4522.02 54
4522.18 52
4522.33 50
4522.49 49
4522.64 48
4522.79 47
4522.95 46
4523.10 43
4523.26 39
4523.41 33
4523.56 26
4523.72 20
4523.87 14
4524.03 11
4524.18 10
4524.33 11
4524.49 15
4524.64 19
4524.80 24
4524.95 28
4525.11 31
4525.26 33
4525.41 35
4525.57 37
4525.72 41
4525.88 46
4526.03 52
4526.19 58
4526.34 64
4526.49 68
4526.65 71
4526.80 72
4526.96 71
4527.11 69
4527.26 67
4527.42 65
4527.57 63
4527.73 62
4527.88 60
4528.04 59
4528.19 58
4528.34 57
4528.50 56
4528.65 56
4528.81 56
4528.96 56
4529.12 56
4529.27 55
4529.42 54
4529.58 52
4529.73 50
4529.89 47
4530.04 45
4530.20 43
4530.35 43
4530.50 42
4530.66 42
4530.81 41
4530.97 40
4531.12 37
4531.28 35
4531.43 33
4531.58 31
4531.74 31
4531.89 32
4532.05 33
4532.20 36
4532.36 38
4532.51 39
4532.66 40
4532.82 41
4532.97 41
4533.13 42
4533.28 42
4533.44 43
4533.59 43
4533.74 43
4533.90 42
4534.05 42
4534.21 41
4534.36 40
4534.52 40
4534.67 40
4534.82 40
4534.98 41
4535.13 42
4535.29 43
4535.44 43
4535.60 44
4535.75 44
4535.90 45
4536.06 46
4536.21 46
4536.37 45
4536.52 44
4536.68 43
4536.83 41
4536.99 38
4537.14 36
4537.29 33
4537.45 31
4537.60 30
4537.76 30
4537.91 31
4538.07 33
4538.22 36
4538.38 41
4538.53 47
4538.68 54
4538.84 61
4538.99 68
4539.15 73
4539.30 76
4539.46 78
4539.61 79
4539.76 79
4539.92 79
4540.07 78
4540.23 78
4540.38 78
4540.54 78
4540.69 78
4540.85 77
4541.00 75
4541.15 73
4541.31 71
4541.46 68
4541.62 66
4541.77 65
4541.93 65
4542.08 66
4542.24 68
4542.39 70
4542.55 71
4542.70 70
4542.85 67
4543.01 62
4543.16 56
4543.32 50
4543.47 45
4543.63 42
4543.78 40
4543.94 41
4544.09 42
4544.24 44
4544.40 46
4544.55 47
4544.71 48
4544.86 49
4545.02 49
4545.17 48
4545.33 45
4545.48 41
4545.64 35
4545.79 29
4545.94 23
4546.10 18
4546.25 14
4546.41 11
4546.56 9
4546.72 7
4546.87 3
4547.03 0
4547.18 0
4547.34 0
4547.49 0
4547.64 0
4547.80 0
4547.95 0
4548.11 3
4548.26 7
4548.42 9
4548.57 9
4548.73 8
4548.88 5
4549.04 2
4549.19 0
4549.34 0
4549.50 0
4549.65 0
4549.81 0
4549.96 0
4550.12 1
4550.27 5
4550.43 10
4550.58 16
4550.74 22
4550.89 26
4551.05 29
4551.20 30
4551.35 28
4551.51 26
4551.66 23
4551.82 21
4551.97 19
4552.13 17
4552.28 16
4552.44 16
4552.59 15
4552.75 15
4552.90 15
4553.06 16
4553.21 17
4553.37 19
4553.52 22
4553.67 25
4553.83 27
4553.98 28
4554.14 27
4554.29 24
4554.45 21
4554.60 18
4554.76 15
4554.91 14
4555.07 13
4555.22 14
4555.38 16
4555.53 19
4555.69 20
4555.84 21
4555.99 21
4556.15 20
4556.30 17
4556.46 14
4556.61 11
4556.77 8
4556.92 6
4557.08 5
4557.23 6
4557.39 8
4557.54 10
4557.70 11
4557.85 13
4558.01 13
4558.16 12
4558.32 11
4558.47 11
4558.63 11
4558.78 13
4558.93 16
4559.09 21
4559.24 25
4559.40 30
4559.55 33
4559.71 35
4559.86 35
4560.02 34
4560.17 32
4560.33 30
4560.48 27
4560.64 25
4560.79 23
4560.95 21
4561.10 19
4561.26 17
4561.41 15
4561.57 13
4561.72 10
4561.88 8
4562.03 7
4562.19 6
4562.34 7
4562.49 8
4562.65 10
4562.80 12
4562.96 14
4563.11 16
4563.27 17
4563.42 18
4563.58 20
4563.73 21
4563.89 22
4564.04 22
4564.20 21
4564.35 18
4564.51 14
4564.66 10
4564.82 5
4564.97 2
4565.13 0
4565.28 0
4565.44 0
4565.59 0
4565.75 0
4565.90 0
4566.06 0
4566.21 0
4566.37 0
4566.52 0
4566.68 3
4566.83 5
4566.99 9
4567.14 12
4567.30 17
4567.45 22
4567.61 27
4567.76 33
4567.92 38
4568.07 42
4568.23 44
4568.38 43
4568.53 41
4568.69 37
4568.84 31
4569.00 25
4569.15 20
4569.31 15
4569.46 12
4569.62 9
4569.77 9
4569.93 10
4570.08 13
4570.24 16
4570.39 20
4570.55 23
4570.70 24
4570.86 24
4571.01 23
4571.17 21
4571.32 18
4571.48 15
4571.63 14
4571.79 13
4571.94 14
4572.10 16
4572.25 18
4572.41 20
4572.56 21
4572.72 22
4572.87 22
4573.03 21
4573.18 20
4573.34 19
4573.49 19
4573.65 19
4573.80 19
4573.96 21
4574.11 22
4574.27 24
4574.42 25
4574.58 25
4574.73 25
4574.89 23
4575.04 21
4575.20 18
4575.35 16
4575.51 13
4575.66 11
4575.82 9
4575.97 7
4576.13 6
4576.28 4
4576.44 3
4576.59 3
4576.75 4
4576.90 5
4577.06 8
4577.21 11
4577.37 15
4577.52 19
4577.68 23
4577.84 27
4577.99 31
4578.15 34
4578.30 37
4578.46 40
4578.61 41
4578.77 42
4578.92 41
4579.08 39
4579.23 37
4579.39 34
4579.54 32
4579.70 31
4579.85 31
4580.01 33
4580.16 36
4580.32 40
4580.47 43
4580.63 46
4580.78 46
4580.94 44
4581.09 41
4581.25 36
4581.40 32
4581.56 28
4581.71 25
4581.87 24
4582.02 23
4582.18 23
4582.33 22
4582.49 20
4582.64 19
4582.80 17
4582.95 16
4583.11 14
4583.26 13
4583.42 12
4583.57 12
4583.73 13
4583.89 15
4584.04 17
4584.20 21
4584.35 26
4584.51 31
4584.66 35
4584.82 39
4584.97 42
4585.13 43
4585.28 43
4585.44 42
4585.59 39
4585.75 35
4585.90 30
4586.06 25
4586.21 19
4586.37 14
4586.52 9
4586.68 6
4586.83 4
4586.99 5
4587.14 7
4587.30 10
4587.46 13
4587.61 17
4587.77 19
4587.92 21
4588.08 21
4588.23 20
4588.39 19
4588.54 16
4588.70 15
4588.85 13
4589.01 14
4589.16 15
4589.32 18
4589.47 21
4589.63 25
4589.78 29
4589.94 34
4590.09 38
4590.25 43
4590.41 49
4590.56 54
4590.72 60
4590.87 65
4591.03 70
4591.18 72
4591.34 72
4591.49 70
4591.65 67
4591.80 63
4591.96 59
4592.11 55
4592.27 51
4592.42 49
4592.58 48
4592.74 46
4592.89 45
4593.05 42
4593.20 39
4593.36 35
4593.51 31
4593.67 27
4593.82 25
4593.98 24
4594.13 24
4594.29 25
4594.44 26
4594.60 28
4594.75 29
4594.91 30
4595.07 30
4595.22 31
4595.38 32
4595.53 33
4595.69 35
4595.84 36
4596.00 37
4596.15 38
4596.31 38
4596.46 39
4596.62 39
4596.77 40
4596.93 40
4597.09 41
4597.24 42
4597.40 42
4597.55 43
4597.71 44
4597.86 45
4598.02 47
4598.17 49
4598.33 52
4598.48 54
4598.64 57
4598.80 59
4598.95 61
4599.11 63
4599.26 64
4599.42 66
4599.57 66
4599.73 66
4599.88 65
4600.04 63
4600.19 61
4600.35 59
4600.51 56
4600.66 54
4600.82 52
4600.97 49
4601.13 45
4601.28 40
4601.44 34
4601.59 27
4601.75 20
4601.90 13
4602.06 7
4602.22 2
4602.37 0
4602.53 0
4602.68 0
4602.84 0
4602.99 0
4603.15 1
4603.30 3
4603.46 5
4603.62 6
4603.77 6
4603.93 5
4604.08 3
4604.24 0
4604.39 0
4604.55 0
4604.70 0
4604.86 0
4605.01 0
4605.17 0
4605.33 1
4605.48 5
4605.64 9
4605.79 13
4605.95 16
4606.10 18
4606.26 19
4606.41 20
4606.57 20
4606.73 21
4606.88 22
4607.04 23
4607.19 25
4607.35 27
4607.50 28
4607.66 30
4607.82 30
4607.97 30
4608.13 30
4608.28 30
4608.44 31
4608.59 33
4608.75 35
4608.90 38
4609.06 39
4609.22 40
4609.37 40
4609.53 38
4609.68 35
4609.84 31
4609.99 28
4610.15 26
4610.31 24
4610.46 25
4610.62 26
4610.77 28
4610.93 31
4611.08 34
4611.24 36
4611.39 37
4611.55 37
4611.71 36
4611.86 34
4612.02 31
4612.17 29
4612.33 28
4612.48 27
4612.64 28
4612.80 29
4612.95 32
4613.11 34
4613.26 35
4613.42 35
4613.57 34
4613.73 30
4613.89 26
4614.04 20
4614.20 15
4614.35 11
4614.51 9
4614.66 9
4614.82 10
4614.98 12
4615.13 15
4615.29 18
4615.44 21
4615.60 22
4615.75 23
4615.91 24
4616.07 26
4616.22 27
4616.38 29
4616.53 32
4616.69 35
4616.84 38
4617.00 42
4617.16 44
4617.31 46
4617.47 46
4617.62 44
4617.78 40
4617.93 34
4618.09 28
4618.25 22
4618.40 17
4618.56 14
4618.71 14
4618.87 17
4619.02 23
4619.18 31
4619.34 40
4619.49 49
4619.65 58
4619.80 66
4619.96 72
4620.12 75
4620.27 75
4620.43 72
4620.58 65
4620.74 57
4620.89 48
4621.05 39
4621.21 32
4621.36 27
4621.52 25
4621.67 25
4621.83 27
4621.99 30
4622.14 34
4622.30 39
4622.45 42
4622.61 45
4622.76 47
4622.92 48
4623.08 48
4623.23 46
4623.39 44
4623.54 41
4623.70 37
4623.86 34
4624.01 30
4624.17 27
4624.32 25
4624.48 25
4624.63 26
4624.79 28
4624.95 32
4625.10 36
4625.26 40
4625.41 43
4625.57 45
4625.73 46
4625.88 46
4626.04 44
4626.19 42
4626.35 39
4626.51 35
4626.66 32
4626.82 30
4626.97 28
4627.13 29
4627.28 31
4627.44 35
4627.60 41
4627.75 47
4627.91 55
4628.06 61
4628.22 66
4628.38 68
4628.53 68
4628.69 67
4628.84 63
4629.00 60
4629.16 56
4629.31 54
4629.47 52
4629.62 52
4629.78 52
4629.94 53
4630.09 54
4630.25 54
4630.40 53
4630.56 51
4630.72 48
4630.87 45
4631.03 42
4631.18 39
4631.34 36
4631.50 35
4631.65 34
4631.81 34
4631.96 35
4632.12 37
4632.28 38
4632.43 40
4632.59 42
4632.74 45
4632.90 47
4633.06 49
4633.21 52
4633.37 53
4633.52 54
4633.68 54
4633.84 54
4633.99 53
4634.15 52
4634.30 52
4634.46 53
4634.62 55
4634.77 58
4634.93 61
4635.08 63
4635.24 64
4635.40 65
4635.55 63
4635.71 61
4635.86 57
4636.02 54
4636.18 51
4636.33 50
4636.49 50
4636.64 52
4636.80 54
4636.96 56
4637.11 59
4637.27 60
4637.43 61
4637.58 60
4637.74 57
4637.89 54
4638.05 49
4638.21 43
4638.36 37
4638.52 31
4638.67 27
4638.83 24
4638.99 23
4639.14 24
4639.30 27
4639.45 31
4639.61 35
4639.77 39
4639.92 41
4640.08 42
4640.24 40
4640.39 36
4640.55 31
4640.70 27
4640.86 23
4641.02 20
4641.17 20
4641.33 21
4641.48 24
4641.64 27
4641.80 30
4641.95 33
4642.11 34
4642.27 35
4642.42 35
4642.58 35
4642.73 35
4642.89 35
4643.05 36
4643.20 38
4643.36 40
4643.52 44
4643.67 48
4643.83 53
4643.98 58
4644.14 63
4644.30 68
4644.45 73
4644.61 77
4644.76 81
4644.92 85
4645.08 88
4645.23 90
4645.39 92
4645.55 93
4645.70 93
4645.86 92
4646.01 91
4646.17 89
4646.33 88
4646.48 88
4646.64 91
4646.80 96
4646.95 103
4647.11 112
4647.26 122
4647.42 132
4647.58 141
4647.73 150
4647.89 158
4648.05 167
4648.20 176
4648.36 188
4648.51 201
4648.67 216
4648.83 233
4648.98 250
4649.14 266
4649.30 282
4649.45 295
4649.61 306
4649.77 314
4649.92 320
4650.08 323
4650.23 325
4650.39 325
4650.55 324
4650.70 324
4650.86 325
4651.02 326
4651.17 327
4651.33 328
4651.48 328
4651.64 326
4651.80 321
4651.95 315
4652.11 308
4652.27 302
4652.42 298
4652.58 296
4652.74 298
4652.89 302
4653.05 307
4653.20 311
4653.36 314
4653.52 314
4653.67 313
4653.83 311
4653.99 309
4654.14 308
4654.30 306
4654.46 305
4654.61 303
4654.77 300
4654.92 294
4655.08 286
4655.24 277
4655.39 268
4655.55 258
4655.71 249
4655.86 242
4656.02 235
4656.18 230
4656.33 225
4656.49 222
4656.64 219
4656.80 217
4656.96 215
4657.11 213
4657.27 209
4657.43 204
4657.58 198
4657.74 190
4657.90 181
4658.05 171
4658.21 162
4658.37 153
4658.52 145
4658.68 137
4658.84 130
4658.99 124
4659.15 118
4659.30 112
4659.46 108
4659.62 105
4659.77 103
4659.93 101
4660.09 101
4660.24 101
4660.40 101
4660.56 102
4660.71 103
4660.87 104
4661.03 106
4661.18 108
4661.34 110
4661.50 112
4661.65 112
4661.81 111
4661.96 108
4662.12 103
4662.28 99
4662.43 94
4662.59 89
4662.75 86
4662.90 83
4663.06 81
4663.22 80
4663.37 78
4663.53 76
4663.69 72
4663.84 67
4664.00 62
4664.16 56
4664.31 51
4664.47 46
4664.63 43
4664.78 43
4664.94 44
4665.10 46
4665.25 50
4665.41 53
4665.57 57
4665.72 59
4665.88 60
4666.03 59
4666.19 58
4666.35 55
4666.50 51
4666.66 47
4666.82 42
4666.97 38
4667.13 34
4667.29 32
4667.44 31
4667.60 32
4667.76 34
4667.91 38
4668.07 41
4668.23 44
4668.38 46
4668.54 46
4668.70 45
4668.85 42
4669.01 37
4669.17 32
4669.32 27
4669.48 22
4669.64 18
4669.79 15
4669.95 13
4670.11 13
4670.26 14
4670.42 16
4670.58 20
4670.73 24
4670.89 28
4671.05 32
4671.20 35
4671.36 35
4671.52 34
4671.67 31
4671.83 26
4671.99 21
4672.14 16
4672.30 12
4672.46 9
4672.61 9
4672.77 11
4672.93 14
4673.08 19
4673.24 25
4673.40 30
4673.55 35
4673.71 37
4673.87 37
4674.02 35
4674.18 32
4674.34 28
4674.49 25
4674.65 23
4674.81 23
4674.96 24
4675.12 26
4675.28 28
4675.43 30
4675.59 31
4675.75 31
4675.90 32
4676.06 32
4676.22 33
4676.37 34
4676.53 34
4676.69 35
4676.84 34
4677.00 33
4677.16 30
4677.32 28
4677.47 26
4677.63 25
4677.79 25
4677.94 26
4678.10 29
4678.26 33
4678.41 37
4678.57 40
4678.73 41
4678.88 42
4679.04 42
4679.20 43
4679.35 45
4679.51 48
4679.67 52
4679.82 57
4679.98 61
4680.14 64
4680.29 63
4680.45 61
4680.61 56
4680.76 50
4680.92 43
4681.08 37
4681.24 32
4681.39 29
4681.55 28
4681.71 28
4681.86 29
4682.02 30
4682.18 32
4682.33 33
4682.49 33
4682.65 32
4682.80 31
4682.96 29
4683.12 27
4683.27 26
4683.43 25
4683.59 25
4683.74 28
4683.90 32
4684.06 38
4684.22 46
4684.37 54
4684.53 62
4684.69 68
4684.84 70
4685.00 69
4685.16 65
4685.31 57
4685.47 48
4685.63 39
4685.78 30
4685.94 23
4686.10 18
4686.26 14
4686.41 12
4686.57 10
4686.73 8
4686.88 7
4687.04 7
4687.20 8
4687.35 12
4687.51 17
4687.67 23
4687.82 30
4687.98 36
4688.14 41
4688.30 43
4688.45 44
4688.61 43
4688.77 41
4688.92 39
4689.08 37
4689.24 37
4689.39 38
4689.55 41
4689.71 45
4689.87 50
4690.02 56
4690.18 61
4690.34 66
4690.49 70
4690.65 71
4690.81 70
4690.96 68
4691.12 65
4691.28 61
4691.44 59
4691.59 58
4691.75 60
4691.91 64
4692.06 68
4692.22 74
4692.38 78
4692.53 81
4692.69 83
4692.85 83
4693.01 82
4693.16 79
4693.32 76
4693.48 72
4693.63 68
4693.79 63
4693.95 57
4694.10 51
4694.26 45
4694.42 40
4694.58 35
4694.73 31
4694.89 28
4695.05 26
4695.20 26
4695.36 26
4695.52 27
4695.68 29
4695.83 30
4695.99 31
4696.15 31
4696.30 29
4696.46 27
4696.62 24
4696.77 22
4696.93 19
4697.09 18
4697.25 19
4697.40 21
4697.56 25
4697.72 31
4697.87 37
4698.03 42
4698.19 47
4698.35 50
4698.50 52
4698.66 53
4698.82 53
4698.97 52
4699.13 51
4699.29 51
4699.45 52
4699.60 54
4699.76 57
4699.92 61
4700.07 66
4700.23 72
4700.39 78
4700.55 84
4700.70 89
4700.86 94
4701.02 98
4701.17 102
4701.33 106
4701.49 112
4701.65 119
4701.80 128
4701.96 139
4702.12 154
4702.27 172
4702.43 195
4702.59 222
4702.75 254
4702.90 289
4703.06 327
4703.22 367
4703.38 407
4703.53 446
4703.69 485
4703.85 525
4704.00 567
4704.16 613
4704.32 663
4704.48 717
4704.63 774
4704.79 834
4704.95 893
4705.10 950
4705.26 1006
4705.42 1062
4705.58 1118
4705.73 1176
4705.89 1234
4706.05 1293
4706.21 1349
4706.36 1402
4706.52 1449
4706.68 1491
4706.83 1527
4706.99 1560
4707.15 1589
4707.31 1615
4707.46 1637
4707.62 1655
4707.78 1669
4707.94 1678
4708.09 1685
4708.25 1688
4708.41 1691
4708.56 1692
4708.72 1692
4708.88 1690
4709.04 1683
4709.19 1672
4709.35 1656
4709.51 1634
4709.67 1607
4709.82 1575
4709.98 1542
4710.14 1506
4710.29 1470
4710.45 1432
4710.61 1393
4710.77 1353
4710.92 1312
4711.08 1270
4711.24 1226
4711.40 1182
4711.55 1136
4711.71 1090
4711.87 1043
4712.03 997
4712.18 951
4712.34 908
4712.50 868
4712.65 830
4712.81 795
4712.97 761
4713.13 727
4713.28 692
4713.44 657
4713.60 623
4713.76 589
4713.91 557
4714.07 527
4714.23 499
4714.39 473
4714.54 447
4714.70 423
4714.86 399
4715.02 377
4715.17 356
4715.33 338
4715.49 321
4715.65 306
4715.80 292
4715.96 278
4716.12 265
4716.27 251
4716.43 239
4716.59 226
4716.75 214
4716.90 203
4717.06 192
4717.22 182
4717.38 171
4717.53 160
4717.69 150
4717.85 139
4718.01 129
4718.16 120
4718.32 112
4718.48 105
4718.64 98
4718.79 92
4718.95 86
4719.11 79
4719.27 72
4719.42 66
4719.58 58
4719.74 52
4719.90 45
4720.05 40
4720.21 36
4720.37 33
4720.53 31
4720.68 31
4720.84 32
4721.00 34
4721.16 36
4721.31 37
4721.47 38
4721.63 38
4721.79 38
4721.94 37
4722.10 38
4722.26 38
4722.42 39
4722.57 40
4722.73 41
4722.89 42
4723.05 41
4723.20 39
4723.36 37
4723.52 34
4723.68 31
4723.83 29
4723.99 29
4724.15 29
4724.31 30
4724.46 31
4724.62 32
4724.78 32
4724.94 31
4725.09 30
4725.25 29
4725.41 30
4725.57 32
4725.73 35
4725.88 39
4726.04 42
4726.20 45
4726.36 46
4726.51 44
4726.67 40
4726.83 35
4726.99 28
4727.14 21
4727.30 15
4727.46 9
4727.62 6
4727.77 4
4727.93 5
4728.09 7
4728.25 11
4728.40 16
4728.56 20
4728.72 23
4728.88 24
4729.03 24
4729.19 22
4729.35 19
4729.51 16
4729.67 13
4729.82 11
4729.98 10
4730.14 8
4730.30 6
4730.45 4
4730.61 0
4730.77 0
4730.93 0
4731.08 0
4731.24 0
4731.40 0
4731.56 0
4731.72 0
4731.87 2
4732.03 7
4732.19 11
4732.35 13
4732.50 15
4732.66 16
4732.82 16
4732.98 15
4733.13 15
4733.29 15
4733.45 16
4733.61 17
4733.77 18
4733.92 20
4734.08 21
4734.24 23
4734.40 25
4734.55 27
4734.71 30
4734.87 32
4735.03 33
4735.18 34
4735.34 34
4735.50 33
4735.66 32
4735.82 29
4735.97 26
4736.13 23
4736.29 20
4736.45 17
4736.60 15
4736.76 14
4736.92 14
4737.08 15
4737.24 16
4737.39 16
4737.55 16
4737.71 15
4737.87 14
4738.02 13
4738.18 12
4738.34 11
4738.50 10
4738.66 9
4738.81 8
4738.97 6
4739.13 3
4739.29 0
4739.44 0
4739.60 0
4739.76 0
4739.92 0
4740.08 0
4740.23 0
4740.39 0
4740.55 3
4740.71 9
4740.87 14
4741.02 20
4741.18 25
4741.34 28
4741.50 31
4741.65 34
4741.81 36
4741.97 38
4742.13 39
4742.29 41
4742.44 43
4742.60 46
4742.76 48
4742.92 50
4743.08 52
4743.23 53
4743.39 54
4743.55 55
4743.71 56
4743.86 57
4744.02 57
4744.18 58
4744.34 59
4744.50 60
4744.65 60
4744.81 60
4744.97 61
4745.13 61
4745.29 61
4745.44 62
4745.60 62
4745.76 62
4745.92 61
4746.08 60
4746.23 58
4746.39 55
4746.55 52
4746.71 49
4746.86 45
4747.02 40
4747.18 35
4747.34 29
4747.50 23
4747.65 17
4747.81 12
4747.97 8
4748.13 6
4748.29 4
4748.44 4
4748.60 4
4748.76 5
4748.92 7
4749.08 9
4749.23 13
4749.39 17
4749.55 22
4749.71 27
4749.87 32
4750.02 37
4750.18 40
4750.34 43
4750.50 43
4750.66 43
4750.81 40
4750.97 35
4751.13 30
4751.29 23
4751.45 17
4751.60 11
4751.76 8
4751.92 5
4752.08 5
4752.24 5
4752.39 7
4752.55 8
4752.71 10
4752.87 11
4753.03 11
4753.18 11
4753.34 11
4753.50 10
4753.66 9
4753.82 8
4753.97 8
4754.13 7
4754.29 7
4754.45 8
4754.61 8
4754.76 7
4754.92 6
4755.08 5
4755.24 2
4755.40 0
4755.56 0
4755.71 0
4755.87 0
4756.03 1
4756.19 3
4756.35 6
4756.50 9
4756.66 11
4756.82 12
4756.98 12
4757.14 12
4757.29 13
4757.45 15
4757.61 18
4757.77 22
4757.93 26
4758.08 30
4758.24 32
4758.40 33
4758.56 32
4758.72 29
4758.88 25
4759.03 19
4759.19 14
4759.35 9
4759.51 5
4759.67 2
4759.82 2
4759.98 2
4760.14 4
4760.30 7
4760.46 10
4760.62 12
4760.77 14
4760.93 15
4761.09 16
4761.25 16
4761.41 16
4761.56 17
4761.72 18
4761.88 19
4762.04 20
4762.20 22
4762.36 24
4762.51 27
4762.67 30
4762.83 33
4762.99 37
4763.15 40
4763.30 42
4763.46 42
4763.62 42
4763.78 39
4763.94 37
4764.10 34
4764.25 31
4764.41 30
4764.57 30
4764.73 30
4764.89 30
4765.04 30
4765.20 28
4765.36 24
4765.52 20
4765.68 15
4765.84 11
4765.99 9
4766.15 9
4766.31 11
4766.47 15
4766.63 19
4766.79 23
4766.94 27
4767.10 30
4767.26 32
4767.42 34
4767.58 35
4767.74 37
4767.89 39
4768.05 42
4768.21 43
4768.37 44
4768.53 45
4768.69 44
4768.84 43
4769.00 42
4769.16 42
4769.32 41
4769.48 41
4769.63 41
4769.79 40
4769.95 38
4770.11 35
4770.27 32
4770.43 29
4770.58 27
4770.74 26
4770.90 26
4771.06 26
4771.22 26
4771.38 24
4771.53 21
4771.69 17
4771.85 13
4772.01 10
4772.17 8
4772.33 9
4772.49 12
4772.64 17
4772.80 22
4772.96 27
4773.12 30
4773.28 31
4773.44 29
4773.59 27
4773.75 24
4773.91 23
4774.07 22
4774.23 22
4774.39 23
4774.54 24
4774.70 23
4774.86 21
4775.02 18
4775.18 15
4775.34 12
4775.49 11
4775.65 12
4775.81 14
4775.97 17
4776.13 20
4776.29 23
4776.45 24
4776.60 23
4776.76 21
4776.92 19
4777.08 16
4777.24 13
4777.40 10
4777.55 8
4777.71 5
4777.87 3
4778.03 1
4778.19 0
4778.35 0
4778.50 0
4778.66 0
4778.82 0
4778.98 0
4779.14 0
4779.30 0
4779.46 1
4779.61 6
4779.77 11
4779.93 17
4780.09 23
4780.25 29
4780.41 35
4780.57 40
4780.72 44
4780.88 46
4781.04 47
4781.20 47
4781.36 46
4781.52 44
4781.67 43
4781.83 42
4781.99 43
4782.15 44
4782.31 46
4782.47 49
4782.63 53
4782.78 57
4782.94 62
4783.10 68
4783.26 74
4783.42 79
4783.58 85
4783.74 90
4783.89 95
4784.05 101
4784.21 107
4784.37 115
4784.53 123
4784.69 133
4784.85 144
4785.00 156
4785.16 167
4785.32 179
4785.48 190
4785.64 202
4785.80 213
4785.96 223
4786.11 231
4786.27 238
4786.43 244
4786.59 248
4786.75 252
4786.91 256
4787.07 261
4787.22 267
4787.38 274
4787.54 280
4787.70 285
4787.86 289
4788.02 290
4788.18 289
4788.33 287
4788.49 282
4788.65 277
4788.81 272
4788.97 266
4789.13 261
4789.29 257
4789.45 253
4789.60 250
4789.76 246
4789.92 242
4790.08 238
4790.24 234
4790.40 228
4790.56 222
4790.71 216
4790.87 210
4791.03 205
4791.19 200
4791.35 195
4791.51 191
4791.67 187
4791.83 182
4791.98 177
4792.14 170
4792.30 162
4792.46 152
4792.62 141
4792.78 129
4792.94 117
4793.09 106
4793.25 95
4793.41 85
4793.57 77
4793.73 70
4793.89 64
4794.05 59
4794.21 55
4794.36 52
4794.52 50
4794.68 49
4794.84 48
4795.00 48
4795.16 48
4795.32 48
4795.48 48
4795.63 49
4795.79 49
4795.95 51
4796.11 52
4796.27 53
4796.43 54
4796.59 54
4796.75 53
4796.90 51
4797.06 49
4797.22 48
4797.38 47
4797.54 47
4797.70 47
4797.86 47
4798.02 47
4798.17 45
4798.33 43
4798.49 40
4798.65 38
4798.81 37
4798.97 37
4799.13 39
4799.29 41
4799.45 44
4799.60 46
4799.76 46
4799.92 46
4800.08 44
4800.24 41
4800.40 38
4800.56 35
4800.72 32
4800.87 30
4801.03 29
4801.19 28
4801.35 29
4801.51 30
4801.67 31
4801.83 32
4801.99 32
4802.15 32
4802.30 30
4802.46 26
4802.62 23
4802.78 19
4802.94 15
4803.10 13
4803.26 12
4803.42 13
4803.58 17
4803.73 23
4803.89 30
4804.05 39
4804.21 48
4804.37 56
4804.53 61
4804.69 64
4804.85 64
4805.01 61
4805.16 56
4805.32 49
4805.48 44
4805.64 39
4805.80 37
4805.96 38
4806.12 40
4806.28 45
4806.44 50
4806.59 57
4806.75 64
4806.91 71
4807.07 78
4807.23 84
4807.39 89
4807.55 91
4807.71 91
4807.87 90
4808.02 87
4808.18 83
4808.34 80
4808.50 78
4808.66 78
4808.82 80
4808.98 84
4809.14 89
4809.30 95
4809.46 101
4809.61 108
4809.77 115
4809.93 122
4810.09 131
4810.25 140
4810.41 150
4810.57 161
4810.73 172
4810.89 181
4811.05 188
4811.20 191
4811.36 191
4811.52 189
4811.68 185
4811.84 182
4812.00 181
4812.16 182
4812.32 186
4812.48 192
4812.64 200
4812.79 207
4812.95 214
4813.11 219
4813.27 222
4813.43 222
4813.59 220
4813.75 217
4813.91 212
4814.07 206
4814.23 201
4814.39 197
4814.54 196
4814.70 196
4814.86 197
4815.02 198
4815.18 199
4815.34 198
4815.50 194
4815.66 187
4815.82 178
4815.98 168
4816.14 158
4816.29 149
4816.45 141
4816.61 135
4816.77 131
4816.93 127
4817.09 125
4817.25 122
4817.41 118
4817.57 112
4817.73 106
4817.89 98
4818.04 90
4818.20 81
4818.36 73
4818.52 64
4818.68 56
4818.84 49
4819.00 44
4819.16 39
4819.32 35
4819.48 33
4819.64 32
4819.79 32
4819.95 33
4820.11 35
4820.27 36
4820.43 37
4820.59 38
4820.75 38
4820.91 38
4821.07 39
4821.23 41
4821.39 45
4821.55 50
4821.70 56
4821.86 62
4822.02 68
4822.18 72
4822.34 75
4822.50 75
4822.66 74
4822.82 73
4822.98 73
4823.14 72
4823.30 73
4823.46 74
4823.62 74
4823.77 75
4823.93 74
4824.09 73
4824.25 71
4824.41 70
4824.57 70
4824.73 72
4824.89 76
4825.05 82
4825.21 90
4825.37 99
4825.53 108
4825.69 116
4825.84 124
4826.00 130
4826.16 135
4826.32 139
4826.48 143
4826.64 147
4826.80 151
4826.96 157
4827.12 162
4827.28 168
4827.44 173
4827.60 176
4827.76 178
4827.92 176
4828.07 171
4828.23 164
4828.39 155
4828.55 144
4828.71 134
4828.87 125
4829.03 117
4829.19 111
4829.35 105
4829.51 101
4829.67 96
4829.83 93
4829.99 89
4830.15 87
4830.30 85
4830.46 83
4830.62 82
4830.78 81
4830.94 80
4831.10 78
4831.26 77
4831.42 76
4831.58 76
4831.74 78
4831.90 79
4832.06 81
4832.22 83
4832.38 83
4832.54 82
4832.69 79
4832.85 75
4833.01 70
4833.17 64
4833.33 58
4833.49 53
4833.65 47
4833.81 42
4833.97 36
4834.13 31
4834.29 26
4834.45 21
4834.61 16
4834.77 12
4834.93 8
4835.09 4
4835.25 0
4835.40 0
4835.56 0
4835.72 0
4835.88 0
4836.04 0
4836.20 0
4836.36 0
4836.52 0
4836.68 2
4836.84 6
4837.00 9
4837.16 12
4837.32 14
4837.48 16
4837.64 17
4837.80 17
4837.96 17
4838.11 17
4838.27 18
4838.43 18
4838.59 20
4838.75 22
4838.91 24
4839.07 27
4839.23 29
4839.39 32
4839.55 33
4839.71 34
4839.87 35
4840.03 36
4840.19 36
4840.35 38
4840.51 39
4840.67 40
4840.83 41
4840.99 42
4841.14 41
4841.30 41
4841.46 39
4841.62 38
4841.78 37
4841.94 35
4842.10 34
4842.26 33
4842.42 31
4842.58 30
4842.74 29
4842.90 28
4843.06 29
4843.22 31
4843.38 33
4843.54 37
4843.70 40
4843.86 43
4844.02 46
4844.18 46
4844.34 46
4844.50 45
4844.65 43
4844.81 41
4844.97 38
4845.13 36
4845.29 33
4845.45 29
4845.61 24
4845.77 19
4845.93 14
4846.09 10
4846.25 8
4846.41 7
4846.57 9
4846.73 13
4846.89 19
4847.05 25
4847.21 31
4847.37 36
4847.53 40
4847.69 42
4847.85 44
4848.01 45
4848.17 47
4848.33 49
4848.49 51
4848.64 52
4848.80 53
4848.96 53
4849.12 51
4849.28 49
4849.44 47
4849.60 44
4849.76 42
4849.92 40
4850.08 38
4850.24 35
4850.40 31
4850.56 27
4850.72 22
4850.88 17
4851.04 12
4851.20 9
4851.36 7
4851.52 7
4851.68 9
4851.84 12
4852.00 15
4852.16 19
4852.32 22
4852.48 24
4852.64 27
4852.80 29
4852.96 31
4853.12 33
4853.28 35
4853.43 38
4853.59 41
4853.75 42
4853.91 42
4854.07 40
4854.23 35
4854.39 29
4854.55 21
4854.71 12
4854.87 5
4855.03 1
4855.19 0
4855.35 1
4855.51 5
4855.67 11
4855.83 18
4855.99 24
4856.15 29
4856.31 35
4856.47 40
4856.63 46
4856.79 52
4856.95 58
4857.11 63
4857.27 67
4857.43 68
4857.59 68
4857.75 66
4857.91 64
4858.07 61
4858.23 58
4858.39 56
4858.55 53
4858.71 50
4858.87 47
4859.03 44
4859.19 43
4859.35 43
4859.51 45
4859.67 49
4859.83 55
4859.99 63
4860.14 71
4860.30 80
4860.46 87
4860.62 91
4860.78 93
4860.94 91
4861.10 87
4861.26 81
4861.42 74
4861.58 68
4861.74 64
4861.90 62
4862.06 62
4862.22 62
4862.38 63
4862.54 63
4862.70 62
4862.86 59
4863.02 56
4863.18 51
4863.34 45
4863.50 40
4863.66 36
4863.82 33
4863.98 31
4864.14 30
4864.30 31
4864.46 32
4864.62 35
4864.78 37
4864.94 40
4865.10 42
4865.26 45
4865.42 47
4865.58 48
4865.74 49
4865.90 50
4866.06 50
4866.22 49
4866.38 48
4866.54 46
4866.70 44
4866.86 41
4867.02 38
4867.18 36
4867.34 33
4867.50 31
4867.66 29
4867.82 29
4867.98 29
4868.14 29
4868.30 31
4868.46 33
4868.62 36
4868.78 38
4868.94 41
4869.10 43
4869.26 46
4869.42 48
4869.58 50
4869.74 52
4869.90 53
4870.06 55
4870.22 56
4870.38 56
4870.54 56
4870.70 55
4870.86 53
4871.02 51
4871.18 48
4871.34 46
4871.50 44
4871.66 43
4871.82 42
4871.98 40
4872.14 39
4872.30 37
4872.46 34
4872.62 31
4872.78 28
4872.94 26
4873.10 24
4873.26 24
4873.42 25
4873.58 27
4873.74 29
4873.90 32
4874.06 34
4874.22 36
4874.38 37
4874.54 37
4874.70 37
4874.86 37
4875.02 38
4875.18 40
4875.34 42
4875.50 45
4875.66 50
4875.82 55
4875.98 61
4876.14 67
4876.30 74
4876.46 80
4876.62 85
4876.78 89
4876.94 91
4877.10 91
4877.26 89
4877.42 86
4877.58 83
4877.74 80
4877.90 78
4878.06 78
4878.22 78
4878.38 79
4878.54 79
4878.70 78
4878.86 75
4879.02 70
4879.18 64
4879.34 57
4879.50 50
4879.66 44
4879.82 40
4879.98 38
4880.14 38
4880.30 38
4880.46 40
4880.62 42
4880.78 44
4880.94 46
4881.10 48
4881.26 50
4881.42 51
4881.58 50
4881.74 48
4881.90 45
4882.07 40
4882.23 35
4882.39 30
4882.55 28
4882.71 27
4882.87 28
4883.03 31
4883.19 33
4883.35 36
4883.51 38
4883.67 40
4883.83 41
4883.99 43
4884.15 44
4884.31 45
4884.47 46
4884.63 46
4884.79 46
4884.95 45
4885.11 44
4885.27 43
4885.43 44
4885.59 46
4885.75 50
4885.91 55
4886.07 62
4886.23 69
4886.39 75
4886.55 81
4886.71 84
4886.87 86
4887.03 86
4887.19 86
4887.35 86
4887.51 86
4887.67 85
4887.83 83
4887.99 80
4888.15 76
4888.31 69
4888.47 61
4888.63 51
4888.80 41
4888.96 30
4889.12 21
4889.28 14
4889.44 8
4889.60 5
4889.76 4
4889.92 4
4890.08 4
4890.24 4
4890.40 4
4890.56 2
4890.72 0
4890.88 0
4891.04 0
4891.20 0
4891.36 0
4891.52 0
4891.68 2
4891.84 4
4892.00 4
4892.16 3
4892.32 1
4892.48 0
4892.64 0
4892.80 0
4892.96 0
4893.12 5
4893.28 11
4893.44 18
4893.61 23
4893.77 27
4893.93 29
4894.09 29
4894.25 27
4894.41 24
4894.57 22
4894.73 21
4894.89 21
4895.05 22
4895.21 23
4895.37 24
4895.53 25
4895.69 25
4895.85 25
4896.01 25
4896.17 26
4896.33 27
4896.49 29
4896.65 29
4896.81 28
4896.97 27
4897.13 24
4897.29 22
4897.45 19
4897.62 18
4897.78 17
4897.94 18
4898.10 20
4898.26 23
4898.42 26
4898.58 29
4898.74 33
4898.90 38
4899.06 42
4899.22 47
4899.38 52
4899.54 57
4899.70 62
4899.86 66
4900.02 69
4900.18 70
4900.34 70
4900.50 68
4900.66 64
4900.82 60
4900.99 56
4901.15 52
4901.31 50
4901.47 50
4901.63 51
4901.79 52
4901.95 54
4902.11 55
4902.27 55
4902.43 54
4902.59 52
4902.75 50
4902.91 48
4903.07 46
4903.23 46
4903.39 48
4903.55 50
4903.71 52
4903.87 54
4904.03 56
4904.20 56
4904.36 56
4904.52 54
4904.68 51
4904.84 48
4905.00 45
4905.16 43
4905.32 42
4905.48 42
4905.64 43
4905.80 44
4905.96 46
4906.12 47
4906.28 47
4906.44 47
4906.60 45
4906.76 42
4906.93 39
4907.09 35
4907.25 33
4907.41 32
4907.57 32
4907.73 35
4907.89 40
4908.05 46
4908.21 51
4908.37 56
4908.53 58
4908.69 58
4908.85 57
4909.01 55
4909.17 53
4909.33 53
4909.49 55
4909.66 58
4909.82 63
4909.98 68
4910.14 72
4910.30 74
4910.46 75
4910.62 74
4910.78 73
4910.94 73
4911.10 73
4911.26 74
4911.42 75
4911.58 76
4911.74 76
4911.90 74
4912.07 72
4912.23 69
4912.39 66
4912.55 65
4912.71 65
4912.87 69
4913.03 75
4913.19 83
4913.35 93
4913.51 103
4913.67 113
4913.83 122
4913.99 130
4914.15 139
4914.32 148
4914.48 158
4914.64 169
4914.80 179
4914.96 187
4915.12 193
4915.28 196
4915.44 195
4915.60 191
4915.76 185
4915.92 178
4916.08 171
4916.24 164
4916.40 158
4916.57 153
4916.73 148
4916.89 142
4917.05 137
4917.21 133
4917.37 129
4917.53 126
4917.69 124
4917.85 123
4918.01 123
4918.17 124
4918.33 125
4918.49 127
4918.66 128
4918.82 129
4918.98 129
4919.14 128
4919.30 125
4919.46 121
4919.62 115
4919.78 109
4919.94 103
4920.10 100
4920.26 98
4920.42 100
4920.59 102
4920.75 106
4920.91 108
4921.07 110
4921.23 110
4921.39 108
4921.55 106
4921.71 104
4921.87 102
4922.03 101
4922.19 100
4922.35 99
4922.52 98
4922.68 96
4922.84 93
4923.00 90
4923.16 87
4923.32 84
4923.48 83
4923.64 82
4923.80 81
4923.96 81
4924.12 80
4924.28 79
4924.45 77
4924.61 75
4924.77 73
4924.93 70
4925.09 69
4925.25 67
4925.41 66
4925.57 65
4925.73 64
4925.89 64
4926.05 65
4926.22 67
4926.38 69
4926.54 71
4926.70 73
4926.86 75
4927.02 77
4927.18 80
4927.34 84
4927.50 89
4927.66 95
4927.82 100
4927.99 105
4928.15 108
4928.31 111
4928.47 113
4928.63 114
4928.79 115
4928.95 116
4929.11 116
4929.27 117
4929.43 119
4929.59 120
4929.76 121
4929.92 122
4930.08 122
4930.24 120
4930.40 117
4930.56 113
4930.72 109
4930.88 104
4931.04 101
4931.20 99
4931.37 98
4931.53 99
4931.69 99
4931.85 99
4932.01 97
4932.17 94
4932.33 90
4932.49 87
4932.65 84
4932.81 81
4932.98 79
4933.14 76
4933.30 74
4933.46 70
4933.62 66
4933.78 62
4933.94 58
4934.10 54
4934.26 51
4934.43 48
4934.59 46
4934.75 45
4934.91 43
4935.07 42
4935.23 41
4935.39 39
4935.55 37
4935.71 36
4935.87 34
4936.04 32
4936.20 30
4936.36 28
4936.52 26
4936.68 25
4936.84 24
4937.00 24
4937.16 25
4937.32 26
4937.49 27
4937.65 29
4937.81 30
4937.97 30
4938.13 30
4938.29 31
4938.45 31
4938.61 32
4938.77 34
4938.94 35
4939.10 38
4939.26 40
4939.42 42
4939.58 43
4939.74 43
4939.90 42
4940.06 41
4940.22 37
4940.39 33
4940.55 28
4940.71 22
4940.87 16
4941.03 10
4941.19 5
4941.35 1
4941.51 0
4941.67 0
4941.84 1
4942.00 5
4942.16 11
4942.32 19
4942.48 26
4942.64 32
4942.80 35
4942.96 36
4943.13 35
4943.29 33
4943.45 30
4943.61 29
4943.77 28
4943.93 30
4944.09 32
4944.25 35
4944.41 38
4944.58 41
4944.74 44
4944.90 46
4945.06 47
4945.22 48
4945.38 48
4945.54 48
4945.70 47
4945.87 46
4946.03 45
4946.19 44
4946.35 43
4946.51 42
4946.67 41
4946.83 40
4946.99 38
4947.16 36
4947.32 34
4947.48 32
4947.64 30
4947.80 29
4947.96 29
4948.12 29
4948.28 30
4948.45 31
4948.61 31
4948.77 32
4948.93 32
4949.09 31
4949.25 30
4949.41 29
4949.57 28
4949.74 28
4949.90 28
4950.06 30
4950.22 33
4950.38 35
4950.54 38
4950.70 40
4950.87 41
4951.03 41
4951.19 40
4951.35 38
4951.51 36
4951.67 33
4951.83 31
4951.99 28
4952.16 25
4952.32 21
4952.48 18
4952.64 15
4952.80 12
4952.96 10
4953.12 10
4953.29 10
4953.45 12
4953.61 14
4953.77 16
4953.93 19
4954.09 21
4954.25 23
4954.41 25
4954.58 27
4954.74 28
4954.90 29
4955.06 29
4955.22 28
4955.38 26
4955.54 24
4955.71 21
4955.87 19
4956.03 18
4956.19 18
4956.35 18
4956.51 19
4956.67 20
4956.84 20
4957.00 20
4957.16 19
4957.32 19
4957.48 18
4957.64 17
4957.80 17
4957.97 16
4958.13 15
4958.29 14
4958.45 13
4958.61 13
4958.77 12
4958.93 11
4959.10 11
4959.26 9
4959.42 8
4959.58 5
4959.74 3
4959.90 1
4960.06 0
4960.23 0
4960.39 0
4960.55 0
4960.71 0
4960.87 0
4961.03 0
4961.19 0
4961.36 0
4961.52 1
4961.68 5
4961.84 10
4962.00 15
4962.16 20
4962.33 24
4962.49 28
4962.65 30
4962.81 32
[truncated: 718,110 more chars]
