# Supplementary material for: Methylobacterium Species Promoting Rice and Barley Growth and Interaction Specificity Revealed with Whole-Cell Matrix-Assisted Laser Desorption / Ionization-Time-of-Flight Mass Spectrometry (MALDI-TOF/MS) Analysis
Source: PLoS One. 2015 Jun 8;10(6):e0129509. doi: 10.1371/journal.pone.0129509 (PMC4460032; doi:10.1371/journal.pone.0129509)
Supplement: S2 Data — (ZIP) [file pone.0129509.s002.zip › Supplementary data 2 (ms from inoculated rice)/23e-19 .txt]

784.32 0
784.39 0
784.45 0
784.52 0
784.58 0
784.64 0
784.71 0
784.77 0
784.84 0
784.90 0
784.96 0
785.03 0
785.09 0
785.16 0
785.22 0
785.28 0
785.35 0
785.41 0
785.48 0
785.54 0
785.60 0
785.67 0
785.73 0
785.80 0
785.86 0
785.92 0
785.99 0
786.05 0
786.12 0
786.18 0
786.24 0
786.31 0
786.37 0
786.44 0
786.50 0
786.56 0
786.63 0
786.69 0
786.76 0
786.82 0
786.89 0
786.95 0
787.01 0
787.08 0
787.14 0
787.21 0
787.27 0
787.33 0
787.40 0
787.46 0
787.53 0
787.59 0
787.65 0
787.72 0
787.78 0
787.85 0
787.91 0
787.97 0
788.04 0
788.10 0
788.17 0
788.23 0
788.30 0
788.36 0
788.42 0
788.49 0
788.55 0
788.62 0
788.68 0
788.74 0
788.81 0
788.87 0
788.94 0
789.00 0
789.07 0
789.13 0
789.19 0
789.26 0
789.32 0
789.39 0
789.45 0
789.51 0
789.58 0
789.64 0
789.71 0
789.77 0
789.84 0
789.90 0
789.96 0
790.03 0
790.09 0
790.16 0
790.22 0
790.29 0
790.35 0
790.41 0
790.48 0
790.54 0
790.61 0
790.67 0
790.73 0
790.80 0
790.86 0
790.93 0
790.99 0
791.06 0
791.12 0
791.18 0
791.25 0
791.31 0
791.38 0
791.44 0
791.51 0
791.57 0
791.63 0
791.70 0
791.76 0
791.83 0
791.89 0
791.96 0
792.02 0
792.08 0
792.15 0
792.21 0
792.28 0
792.34 0
792.41 0
792.47 0
792.53 0
792.60 0
792.66 0
792.73 0
792.79 0
792.86 0
792.92 0
792.98 0
793.05 0
793.11 0
793.18 0
793.24 0
793.31 0
793.37 0
793.43 0
793.50 0
793.56 0
793.63 0
793.69 0
793.76 0
793.82 0
793.89 0
793.95 0
794.01 0
794.08 0
794.14 0
794.21 0
794.27 0
794.34 0
794.40 0
794.46 0
794.53 0
794.59 0
794.66 0
794.72 0
794.79 0
794.85 0
794.92 0
794.98 0
795.04 0
795.11 0
795.17 0
795.24 0
795.30 0
795.37 0
795.43 0
795.50 0
795.56 0
795.62 0
795.69 0
795.75 0
795.82 0
795.88 0
795.95 0
796.01 0
796.08 0
796.14 0
796.20 0
796.27 0
796.33 0
796.40 0
796.46 0
796.53 0
796.59 0
796.66 0
796.72 0
796.78 0
796.85 0
796.91 0
796.98 0
797.04 0
797.11 0
797.17 0
797.24 0
797.30 0
797.37 0
797.43 0
797.49 0
797.56 0
797.62 0
797.69 0
797.75 0
797.82 0
797.88 0
797.95 0
798.01 0
798.07 0
798.14 0
798.20 0
798.27 0
798.33 0
798.40 0
798.46 0
798.53 0
798.59 0
798.66 0
798.72 0
798.78 0
798.85 0
798.91 0
798.98 0
799.04 0
799.11 0
799.17 0
799.24 0
799.30 0
799.37 0
799.43 0
799.50 0
799.56 0
799.62 0
799.69 0
799.75 0
799.82 0
799.88 0
799.95 0
800.01 0
800.08 0
800.14 0
800.21 0
800.27 0
800.34 0
800.40 0
800.46 0
800.53 0
800.59 0
800.66 0
800.72 0
800.79 0
800.85 0
800.92 0
800.98 0
801.05 0
801.11 0
801.18 0
801.24 0
801.30 0
801.37 0
801.43 0
801.50 0
801.56 0
801.63 0
801.69 0
801.76 0
801.82 0
801.89 0
801.95 0
802.02 0
802.08 0
802.15 0
802.21 0
802.28 0
802.34 0
802.40 0
802.47 0
802.53 0
802.60 0
802.66 0
802.73 0
802.79 0
802.86 0
802.92 0
802.99 0
803.05 0
803.12 0
803.18 0
803.25 0
803.31 0
803.38 0
803.44 0
803.51 0
803.57 0
803.63 0
803.70 0
803.76 0
803.83 0
803.89 0
803.96 0
804.02 0
804.09 0
804.15 0
804.22 0
804.28 0
804.35 0
804.41 0
804.48 0
804.54 0
804.61 0
804.67 0
804.74 0
804.80 0
804.87 0
804.93 0
805.00 0
805.06 0
805.12 0
805.19 0
805.25 0
805.32 0
805.38 0
805.45 0
805.51 0
805.58 0
805.64 0
805.71 0
805.77 0
805.84 0
805.90 0
805.97 0
806.03 0
806.10 0
806.16 0
806.23 0
806.29 0
806.36 0
806.42 0
806.49 0
806.55 0
806.62 0
806.68 0
806.75 0
806.81 0
806.88 0
806.94 0
807.01 0
807.07 0
807.14 0
807.20 0
807.27 0
807.33 0
807.40 0
807.46 0
807.52 0
807.59 0
807.65 0
807.72 0
807.78 0
807.85 0
807.91 0
807.98 0
808.04 0
808.11 0
808.17 0
808.24 0
808.30 0
808.37 0
808.43 0
808.50 0
808.56 0
808.63 0
808.69 0
808.76 0
808.82 0
808.89 0
808.95 0
809.02 0
809.08 0
809.15 0
809.21 0
809.28 0
809.34 0
809.41 0
809.47 0
809.54 0
809.60 0
809.67 0
809.73 0
809.80 0
809.86 0
809.93 0
809.99 0
810.06 0
810.12 0
810.19 0
810.25 0
810.32 0
810.38 0
810.45 0
810.51 0
810.58 0
810.64 0
810.71 0
810.77 0
810.84 0
810.90 0
810.97 0
811.03 0
811.10 0
811.16 0
811.23 0
811.29 0
811.36 0
811.42 0
811.49 0
811.55 0
811.62 0
811.68 0
811.75 0
811.82 0
811.88 0
811.95 0
812.01 0
812.08 0
812.14 0
812.21 0
812.27 0
812.34 0
812.40 0
812.47 0
812.53 0
812.60 0
812.66 0
812.73 0
812.79 0
812.86 0
812.92 0
812.99 0
813.05 0
813.12 0
813.18 0
813.25 0
813.31 0
813.38 0
813.44 0
813.51 0
813.57 0
813.64 0
813.70 0
813.77 0
813.83 0
813.90 0
813.96 0
814.03 0
814.09 0
814.16 0
814.23 0
814.29 0
814.36 0
814.42 0
814.49 0
814.55 0
814.62 0
814.68 0
814.75 0
814.81 0
814.88 0
814.94 0
815.01 0
815.07 0
815.14 0
815.20 0
815.27 0
815.33 0
815.40 0
815.46 0
815.53 0
815.59 0
815.66 0
815.73 0
815.79 0
815.86 0
815.92 0
815.99 0
816.05 0
816.12 0
816.18 0
816.25 0
816.31 0
816.38 0
816.44 0
816.51 0
816.57 0
816.64 0
816.70 0
816.77 0
816.83 0
816.90 0
816.97 0
817.03 0
817.10 0
817.16 0
817.23 0
817.29 0
817.36 0
817.42 0
817.49 0
817.55 0
817.62 0
817.68 0
817.75 0
817.81 0
817.88 0
817.95 0
818.01 0
818.08 0
818.14 0
818.21 0
818.27 0
818.34 0
818.40 0
818.47 0
818.53 0
818.60 0
818.66 0
818.73 0
818.79 0
818.86 0
818.93 0
818.99 0
819.06 0
819.12 0
819.19 0
819.25 0
819.32 0
819.38 0
819.45 0
819.51 0
819.58 0
819.64 0
819.71 0
819.78 0
819.84 0
819.91 0
819.97 0
820.04 0
820.10 0
820.17 0
820.23 0
820.30 0
820.36 0
820.43 0
820.50 0
820.56 0
820.63 0
820.69 0
820.76 0
820.82 0
820.89 0
820.95 0
821.02 0
821.08 0
821.15 0
821.22 0
821.28 0
821.35 0
821.41 0
821.48 0
821.54 0
821.61 0
821.67 0
821.74 0
821.80 0
821.87 0
821.94 0
822.00 0
822.07 0
822.13 0
822.20 0
822.26 0
822.33 0
822.39 0
822.46 0
822.53 0
822.59 0
822.66 0
822.72 0
822.79 0
822.85 0
822.92 0
822.98 0
823.05 0
823.11 0
823.18 0
823.25 0
823.31 0
823.38 0
823.44 0
823.51 0
823.57 0
823.64 0
823.70 0
823.77 0
823.84 0
823.90 0
823.97 0
824.03 0
824.10 0
824.16 0
824.23 0
824.30 0
824.36 0
824.43 0
824.49 0
824.56 0
824.62 0
824.69 0
824.75 0
824.82 0
824.89 0
824.95 0
825.02 0
825.08 0
825.15 0
825.21 0
825.28 0
825.34 0
825.41 0
825.48 0
825.54 0
825.61 0
825.67 0
825.74 0
825.80 0
825.87 0
825.94 0
826.00 0
826.07 0
826.13 0
826.20 0
826.26 0
826.33 0
826.40 0
826.46 0
826.53 0
826.59 0
826.66 0
826.72 0
826.79 0
826.86 0
826.92 0
826.99 0
827.05 0
827.12 0
827.18 0
827.25 0
827.31 0
827.38 0
827.45 0
827.51 0
827.58 0
827.64 0
827.71 0
827.78 0
827.84 0
827.91 0
827.97 0
828.04 0
828.10 0
828.17 0
828.24 0
828.30 0
828.37 0
828.43 0
828.50 0
828.56 0
828.63 0
828.70 0
828.76 0
828.83 0
828.89 0
828.96 0
829.02 0
829.09 0
829.16 0
829.22 0
829.29 0
829.35 0
829.42 0
829.48 0
829.55 0
829.62 0
829.68 0
829.75 0
829.81 0
829.88 0
829.95 0
830.01 0
830.08 0
830.14 0
830.21 0
830.27 0
830.34 0
830.41 0
830.47 0
830.54 0
830.60 0
830.67 0
830.74 0
830.80 0
830.87 0
830.93 0
831.00 0
831.06 0
831.13 0
831.20 0
831.26 0
831.33 0
831.39 0
831.46 0
831.53 0
831.59 0
831.66 0
831.72 0
831.79 0
831.86 0
831.92 0
831.99 0
832.05 0
832.12 0
832.18 0
832.25 0
832.32 0
832.38 0
832.45 0
832.51 0
832.58 0
832.65 0
832.71 0
832.78 0
832.84 0
832.91 0
832.98 0
833.04 0
833.11 0
833.17 0
833.24 0
833.31 0
833.37 0
833.44 0
833.50 0
833.57 0
833.64 0
833.70 0
833.77 0
833.83 0
833.90 0
833.97 0
834.03 0
834.10 0
834.16 0
834.23 0
834.29 0
834.36 0
834.43 0
834.49 0
834.56 0
834.62 0
834.69 0
834.76 0
834.82 0
834.89 0
834.95 0
835.02 0
835.09 0
835.15 0
835.22 0
835.29 0
835.35 0
835.42 0
835.48 0
835.55 0
835.62 0
835.68 0
835.75 0
835.81 0
835.88 0
835.95 0
836.01 0
836.08 0
836.14 0
836.21 0
836.28 0
836.34 0
836.41 0
836.47 0
836.54 0
836.61 0
836.67 0
836.74 0
836.80 0
836.87 0
836.94 0
837.00 0
837.07 0
837.13 0
837.20 0
837.27 0
837.33 0
837.40 0
837.47 0
837.53 0
837.60 0
837.66 0
837.73 0
837.80 0
837.86 0
837.93 0
837.99 0
838.06 0
838.13 0
838.19 0
838.26 0
838.33 0
838.39 0
838.46 0
838.52 0
838.59 0
838.66 0
838.72 0
838.79 0
838.85 0
838.92 0
838.99 0
839.05 0
839.12 0
839.19 0
839.25 0
839.32 0
839.38 0
839.45 0
839.52 0
839.58 0
839.65 0
839.71 0
839.78 0
839.85 0
839.91 0
839.98 0
840.05 0
840.11 0
840.18 0
840.24 0
840.31 0
840.38 0
840.44 0
840.51 0
840.58 0
840.64 0
840.71 0
840.77 0
840.84 0
840.91 0
840.97 0
841.04 0
841.11 0
841.17 0
841.24 0
841.30 0
841.37 0
841.44 0
841.50 0
841.57 0
841.64 0
841.70 0
841.77 0
841.83 0
841.90 0
841.97 0
842.03 0
842.10 0
842.17 0
842.23 0
842.30 0
842.36 0
842.43 0
842.50 0
842.56 0
842.63 0
842.70 0
842.76 0
842.83 0
842.90 0
842.96 0
843.03 0
843.09 0
843.16 0
843.23 0
843.29 0
843.36 0
843.43 0
843.49 0
843.56 0
843.63 0
843.69 0
843.76 0
843.82 0
843.89 0
843.96 0
844.02 0
844.09 0
844.16 0
844.22 0
844.29 0
844.36 0
844.42 0
844.49 0
844.55 0
844.62 0
844.69 0
844.75 0
844.82 0
844.89 0
844.95 0
845.02 0
845.09 0
845.15 0
845.22 0
845.28 0
845.35 0
845.42 0
845.48 0
845.55 0
845.62 0
845.68 0
845.75 0
845.82 0
845.88 0
845.95 0
846.02 0
846.08 0
846.15 0
846.22 0
846.28 0
846.35 0
846.41 0
846.48 0
846.55 0
846.61 0
846.68 0
846.75 0
846.81 0
846.88 0
846.95 0
847.01 0
847.08 0
847.15 0
847.21 0
847.28 0
847.35 0
847.41 0
847.48 0
847.54 0
847.61 0
847.68 0
847.74 0
847.81 0
847.88 0
847.94 0
848.01 0
848.08 0
848.14 0
848.21 0
848.28 0
848.34 0
848.41 0
848.48 0
848.54 0
848.61 0
848.68 0
848.74 0
848.81 0
848.88 0
848.94 0
849.01 0
849.08 0
849.14 0
849.21 0
849.27 0
849.34 0
849.41 0
849.47 0
849.54 0
849.61 0
849.67 0
849.74 0
849.81 0
849.87 0
849.94 0
850.01 0
850.07 0
850.14 0
850.21 0
850.27 0
850.34 0
850.41 0
850.47 0
850.54 0
850.61 0
850.67 0
850.74 0
850.81 0
850.87 0
850.94 0
851.01 0
851.07 0
851.14 0
851.21 0
851.27 0
851.34 0
851.41 0
851.47 0
851.54 0
851.61 0
851.67 0
851.74 0
851.81 0
851.87 0
851.94 0
852.01 0
852.07 0
852.14 0
852.21 0
852.27 0
852.34 0
852.41 0
852.47 0
852.54 0
852.61 0
852.67 0
852.74 0
852.81 0
852.87 0
852.94 0
853.01 0
853.07 0
853.14 0
853.21 0
853.27 0
853.34 0
853.41 0
853.47 0
853.54 0
853.61 0
853.67 0
853.74 0
853.81 0
853.88 0
853.94 0
854.01 0
854.08 0
854.14 0
854.21 0
854.28 0
854.34 0
854.41 0
854.48 0
854.54 0
854.61 0
854.68 0
854.74 0
854.81 0
854.88 0
854.94 0
855.01 0
855.08 0
855.14 0
855.21 0
855.28 0
855.34 0
855.41 0
855.48 0
855.54 0
855.61 0
855.68 0
855.75 0
855.81 0
855.88 0
855.95 0
856.01 0
856.08 0
856.15 0
856.21 0
856.28 0
856.35 0
856.41 0
856.48 0
856.55 0
856.61 0
856.68 0
856.75 0
856.82 0
856.88 0
856.95 0
857.02 0
857.08 0
857.15 0
857.22 0
857.28 0
857.35 0
857.42 0
857.48 0
857.55 0
857.62 0
857.68 0
857.75 0
857.82 0
857.89 0
857.95 0
858.02 0
858.09 0
858.15 0
858.22 0
858.29 0
858.35 0
858.42 0
858.49 0
858.55 0
858.62 0
858.69 0
858.76 0
858.82 0
858.89 0
858.96 0
859.02 0
859.09 0
859.16 0
859.22 0
859.29 0
859.36 0
859.43 0
859.49 0
859.56 0
859.63 0
859.69 0
859.76 0
859.83 0
859.89 0
859.96 0
860.03 0
860.10 0
860.16 0
860.23 0
860.30 0
860.36 0
860.43 0
860.50 0
860.56 0
860.63 0
860.70 0
860.77 0
860.83 0
860.90 0
860.97 0
861.03 0
861.10 0
861.17 0
861.23 0
861.30 0
861.37 0
861.44 0
861.50 0
861.57 0
861.64 0
861.70 0
861.77 0
861.84 0
861.91 0
861.97 0
862.04 0
862.11 0
862.17 0
862.24 0
862.31 0
862.37 0
862.44 0
862.51 0
862.58 0
862.64 0
862.71 0
862.78 0
862.84 0
862.91 0
862.98 0
863.05 0
863.11 0
863.18 0
863.25 0
863.31 0
863.38 0
863.45 0
863.52 0
863.58 0
863.65 0
863.72 0
863.78 0
863.85 0
863.92 0
863.99 0
864.05 0
864.12 0
864.19 0
864.25 0
864.32 0
864.39 0
864.46 0
864.52 0
864.59 0
864.66 0
864.72 0
864.79 0
864.86 0
864.93 0
864.99 0
865.06 0
865.13 0
865.19 0
865.26 0
865.33 0
865.40 0
865.46 0
865.53 0
865.60 0
865.67 0
865.73 0
865.80 0
865.87 0
865.93 0
866.00 0
866.07 0
866.14 0
866.20 0
866.27 0
866.34 0
866.40 0
866.47 0
866.54 0
866.61 0
866.67 0
866.74 0
866.81 0
866.88 0
866.94 0
867.01 0
867.08 0
867.14 0
867.21 0
867.28 0
867.35 0
867.41 0
867.48 0
867.55 0
867.62 0
867.68 0
867.75 0
867.82 0
867.88 0
867.95 0
868.02 0
868.09 0
868.15 0
868.22 0
868.29 0
868.36 0
868.42 0
868.49 0
868.56 0
868.63 0
868.69 0
868.76 0
868.83 0
868.89 0
868.96 0
869.03 0
869.10 0
869.16 0
869.23 0
869.30 0
869.37 0
869.43 0
869.50 0
869.57 0
869.64 0
869.70 0
869.77 0
869.84 0
869.91 0
869.97 0
870.04 0
870.11 0
870.17 0
870.24 0
870.31 0
870.38 0
870.44 0
870.51 0
870.58 0
870.65 0
870.71 0
870.78 0
870.85 0
870.92 0
870.98 0
871.05 0
871.12 0
871.19 0
871.25 0
871.32 0
871.39 0
871.46 0
871.52 0
871.59 0
871.66 0
871.73 0
871.79 0
871.86 0
871.93 0
872.00 0
872.06 0
872.13 0
872.20 0
872.27 0
872.33 0
872.40 0
872.47 0
872.54 0
872.60 0
872.67 0
872.74 0
872.81 0
872.87 0
872.94 0
873.01 0
873.08 0
873.14 0
873.21 0
873.28 0
873.35 0
873.41 0
873.48 0
873.55 0
873.62 0
873.68 0
873.75 0
873.82 0
873.89 0
873.95 0
874.02 0
874.09 0
874.16 0
874.22 0
874.29 0
874.36 0
874.43 0
874.49 0
874.56 0
874.63 0
874.70 0
874.76 0
874.83 0
874.90 0
874.97 0
875.03 0
875.10 0
875.17 0
875.24 0
875.30 0
875.37 0
875.44 0
875.51 0
875.57 0
875.64 0
875.71 0
875.78 0
875.85 0
875.91 0
875.98 0
876.05 0
876.12 0
876.18 0
876.25 0
876.32 0
876.39 0
876.45 0
876.52 0
876.59 0
876.66 0
876.72 0
876.79 0
876.86 0
876.93 0
877.00 0
877.06 0
877.13 0
877.20 0
877.27 0
877.33 0
877.40 0
877.47 0
877.54 0
877.60 0
877.67 0
877.74 0
877.81 0
877.87 0
877.94 0
878.01 0
878.08 0
878.15 0
878.21 0
878.28 0
878.35 0
878.42 0
878.48 0
878.55 0
878.62 0
878.69 0
878.76 0
878.82 0
878.89 0
878.96 0
879.03 0
879.09 0
879.16 0
879.23 0
879.30 0
879.36 0
879.43 0
879.50 0
879.57 0
879.64 0
879.70 0
879.77 0
879.84 0
879.91 0
879.97 0
880.04 0
880.11 0
880.18 0
880.25 0
880.31 0
880.38 0
880.45 0
880.52 0
880.58 0
880.65 0
880.72 0
880.79 0
880.86 0
880.92 0
880.99 0
881.06 0
881.13 0
881.20 0
881.26 0
881.33 0
881.40 0
881.47 0
881.53 0
881.60 0
881.67 0
881.74 0
881.81 0
881.87 0
881.94 0
882.01 0
882.08 0
882.14 0
882.21 0
882.28 0
882.35 0
882.42 0
882.48 0
882.55 0
882.62 0
882.69 0
882.76 0
882.82 0
882.89 0
882.96 0
883.03 0
883.10 0
883.16 0
883.23 0
883.30 0
883.37 0
883.43 0
883.50 0
883.57 0
883.64 0
883.71 0
883.77 0
883.84 0
883.91 0
883.98 0
884.05 0
884.11 0
884.18 0
884.25 0
884.32 0
884.39 0
884.45 0
884.52 0
884.59 0
884.66 0
884.73 0
884.79 0
884.86 0
884.93 0
885.00 0
885.07 0
885.13 0
885.20 0
885.27 0
885.34 0
885.40 0
885.47 0
885.54 0
885.61 0
885.68 0
885.74 0
885.81 0
885.88 0
885.95 0
886.02 0
886.08 0
886.15 0
886.22 0
886.29 0
886.36 0
886.43 0
886.49 0
886.56 0
886.63 0
886.70 0
886.77 0
886.83 0
886.90 0
886.97 0
887.04 0
887.11 0
887.17 0
887.24 0
887.31 0
887.38 0
887.45 0
887.51 0
887.58 0
887.65 0
887.72 0
887.79 0
887.85 0
887.92 0
887.99 0
888.06 0
888.13 0
888.19 0
888.26 0
888.33 0
888.40 0
888.47 0
888.53 0
888.60 0
888.67 0
888.74 0
888.81 0
888.88 0
888.94 0
889.01 0
889.08 0
889.15 0
889.22 0
889.28 0
889.35 0
889.42 0
889.49 0
889.56 0
889.62 0
889.69 0
889.76 0
889.83 0
889.90 0
889.97 0
890.03 0
890.10 0
890.17 0
890.24 0
890.31 0
890.37 0
890.44 0
890.51 0
890.58 0
890.65 0
890.72 0
890.78 0
890.85 0
890.92 0
890.99 0
891.06 0
891.12 0
891.19 0
891.26 0
891.33 0
891.40 0
891.47 0
891.53 0
891.60 0
891.67 0
891.74 0
891.81 0
891.88 0
891.94 0
892.01 0
892.08 0
892.15 0
892.22 0
892.28 0
892.35 0
892.42 0
892.49 0
892.56 0
892.63 0
892.69 0
892.76 0
892.83 0
892.90 0
892.97 0
893.04 0
893.10 0
893.17 0
893.24 0
893.31 0
893.38 0
893.45 0
893.51 0
893.58 0
893.65 0
893.72 0
893.79 0
893.86 0
893.92 0
893.99 0
894.06 0
894.13 0
894.20 0
894.26 0
894.33 0
894.40 0
894.47 0
894.54 0
894.61 0
894.67 0
894.74 0
894.81 0
894.88 0
894.95 0
895.02 0
895.09 0
895.15 0
895.22 0
895.29 0
895.36 0
895.43 0
895.50 0
895.56 0
895.63 0
895.70 0
895.77 0
895.84 0
895.91 0
895.97 0
896.04 0
896.11 0
896.18 0
896.25 0
896.32 0
896.38 0
896.45 0
896.52 0
896.59 0
896.66 0
896.73 0
896.79 0
896.86 0
896.93 0
897.00 0
897.07 0
897.14 0
897.21 0
897.27 0
897.34 0
897.41 0
897.48 0
897.55 0
897.62 0
897.68 0
897.75 0
897.82 0
897.89 0
897.96 0
898.03 0
898.10 0
898.16 0
898.23 0
898.30 0
898.37 0
898.44 0
898.51 0
898.57 0
898.64 0
898.71 0
898.78 0
898.85 0
898.92 0
898.99 0
899.05 0
899.12 0
899.19 0
899.26 0
899.33 0
899.40 0
899.47 0
899.53 0
899.60 0
899.67 0
899.74 0
899.81 0
899.88 0
899.94 0
900.01 0
900.08 0
900.15 0
900.22 0
900.29 0
900.36 0
900.42 0
900.49 0
900.56 0
900.63 0
900.70 0
900.77 0
900.84 0
900.90 0
900.97 0
901.04 0
901.11 0
901.18 0
901.25 0
901.32 0
901.38 0
901.45 0
901.52 0
901.59 0
901.66 0
901.73 0
901.80 0
901.87 0
901.93 0
902.00 0
902.07 0
902.14 0
902.21 0
902.28 0
902.35 0
902.41 0
902.48 0
902.55 0
902.62 0
902.69 0
902.76 0
902.83 0
902.89 0
902.96 0
903.03 0
903.10 0
903.17 0
903.24 0
903.31 0
903.38 0
903.44 0
903.51 0
903.58 0
903.65 0
903.72 0
903.79 0
903.86 0
903.92 0
903.99 0
904.06 0
904.13 0
904.20 0
904.27 0
904.34 0
904.41 0
904.47 0
904.54 0
904.61 0
904.68 0
904.75 0
904.82 0
904.89 0
904.96 0
905.02 0
905.09 0
905.16 0
905.23 0
905.30 0
905.37 0
905.44 0
905.51 0
905.57 0
905.64 0
905.71 0
905.78 0
905.85 0
905.92 0
905.99 0
906.06 0
906.12 0
906.19 0
906.26 0
906.33 0
906.40 0
906.47 0
906.54 0
906.61 0
906.67 0
906.74 0
906.81 0
906.88 0
906.95 0
907.02 0
907.09 0
907.16 0
907.22 0
907.29 0
907.36 0
907.43 0
907.50 0
907.57 0
907.64 0
907.71 0
907.78 0
907.84 0
907.91 0
907.98 0
908.05 0
908.12 0
908.19 0
908.26 0
908.33 0
908.40 0
908.46 0
908.53 0
908.60 0
908.67 0
908.74 0
908.81 0
908.88 0
908.95 0
909.02 0
909.08 0
909.15 0
909.22 0
909.29 0
909.36 0
909.43 0
909.50 0
909.57 0
909.64 0
909.70 0
909.77 0
909.84 0
909.91 0
909.98 0
910.05 0
910.12 0
910.19 0
910.26 0
910.32 0
910.39 0
910.46 0
910.53 0
910.60 0
910.67 0
910.74 0
910.81 0
910.88 0
910.94 0
911.01 0
911.08 0
911.15 0
911.22 0
911.29 0
911.36 0
911.43 0
911.50 0
911.57 0
911.63 0
911.70 0
911.77 0
911.84 0
911.91 0
911.98 0
912.05 0
912.12 0
912.19 0
912.26 0
912.32 0
912.39 0
912.46 0
912.53 0
912.60 0
912.67 0
912.74 0
912.81 0
912.88 0
912.95 0
913.01 0
913.08 0
913.15 0
913.22 0
913.29 0
913.36 0
913.43 0
913.50 0
913.57 0
913.64 0
913.71 0
913.77 0
913.84 0
913.91 0
913.98 0
914.05 0
914.12 0
914.19 0
914.26 0
914.33 0
914.40 0
914.47 0
914.53 0
914.60 0
914.67 0
914.74 0
914.81 0
914.88 0
914.95 0
915.02 0
915.09 0
915.16 0
915.23 0
915.29 0
915.36 0
915.43 0
915.50 0
915.57 0
915.64 0
915.71 0
915.78 0
915.85 0
915.92 0
915.99 0
916.06 0
916.12 0
916.19 0
916.26 0
916.33 0
916.40 0
916.47 0
916.54 0
916.61 0
916.68 0
916.75 0
916.82 0
916.89 0
916.95 0
917.02 0
917.09 0
917.16 0
917.23 0
917.30 0
917.37 0
917.44 0
917.51 0
917.58 0
917.65 0
917.72 0
917.78 0
917.85 0
917.92 0
917.99 0
918.06 0
918.13 0
918.20 0
918.27 0
918.34 0
918.41 0
918.48 0
918.55 0
918.62 0
918.68 0
918.75 0
918.82 0
918.89 0
918.96 0
919.03 0
919.10 0
919.17 0
919.24 0
919.31 0
919.38 0
919.45 0
919.52 0
919.59 0
919.65 0
919.72 0
919.79 0
919.86 0
919.93 0
920.00 0
920.07 0
920.14 0
920.21 0
920.28 0
920.35 0
920.42 0
920.49 0
920.56 0
920.62 0
920.69 0
920.76 0
920.83 0
920.90 0
920.97 0
921.04 0
921.11 0
921.18 0
921.25 0
921.32 0
921.39 0
921.46 0
921.53 0
921.60 0
921.67 0
921.73 0
921.80 0
921.87 0
921.94 0
922.01 0
922.08 0
922.15 0
922.22 0
922.29 0
922.36 0
922.43 0
922.50 0
922.57 0
922.64 0
922.71 0
922.78 0
922.84 0
922.91 0
922.98 0
923.05 0
923.12 0
923.19 0
923.26 0
923.33 0
923.40 0
923.47 0
923.54 0
923.61 0
923.68 0
923.75 0
923.82 0
923.89 0
923.96 0
924.03 0
924.09 0
924.16 0
924.23 0
924.30 0
924.37 0
924.44 0
924.51 0
924.58 0
924.65 0
924.72 0
924.79 0
924.86 0
924.93 0
925.00 0
925.07 0
925.14 0
925.21 0
925.28 0
925.35 0
925.41 0
925.48 0
925.55 0
925.62 0
925.69 0
925.76 0
925.83 0
925.90 0
925.97 0
926.04 0
926.11 0
926.18 0
926.25 0
926.32 0
926.39 0
926.46 0
926.53 0
926.60 0
926.67 0
926.74 0
926.81 0
926.87 0
926.94 0
927.01 0
927.08 0
927.15 0
927.22 0
927.29 0
927.36 0
927.43 0
927.50 0
927.57 0
927.64 0
927.71 0
927.78 0
927.85 0
927.92 0
927.99 0
928.06 0
928.13 0
928.20 0
928.27 0
928.34 0
928.41 0
928.48 0
928.55 0
928.61 0
928.68 0
928.75 0
928.82 0
928.89 0
928.96 0
929.03 0
929.10 0
929.17 0
929.24 0
929.31 0
929.38 0
929.45 0
929.52 0
929.59 0
929.66 0
929.73 0
929.80 0
929.87 0
929.94 0
930.01 0
930.08 0
930.15 0
930.22 0
930.29 0
930.36 0
930.43 0
930.50 0
930.57 0
930.64 0
930.70 0
930.77 0
930.84 0
930.91 0
930.98 0
931.05 0
931.12 0
931.19 0
931.26 0
931.33 0
931.40 0
931.47 0
931.54 0
931.61 0
931.68 0
931.75 0
931.82 0
931.89 0
931.96 0
932.03 0
932.10 0
932.17 0
932.24 0
932.31 0
932.38 0
932.45 0
932.52 0
932.59 0
932.66 0
932.73 0
932.80 0
932.87 0
932.94 0
933.01 0
933.08 0
933.15 0
933.22 0
933.29 0
933.36 0
933.43 0
933.50 0
933.56 0
933.63 0
933.70 0
933.77 0
933.84 0
933.91 0
933.98 0
934.05 0
934.12 0
934.19 0
934.26 0
934.33 0
934.40 0
934.47 0
934.54 0
934.61 0
934.68 0
934.75 0
934.82 0
934.89 0
934.96 0
935.03 0
935.10 0
935.17 0
935.24 0
935.31 0
935.38 0
935.45 0
935.52 0
935.59 0
935.66 0
935.73 0
935.80 0
935.87 0
935.94 0
936.01 0
936.08 0
936.15 0
936.22 0
936.29 0
936.36 0
936.43 0
936.50 0
936.57 0
936.64 0
936.71 0
936.78 0
936.85 0
936.92 0
936.99 0
937.06 0
937.13 0
937.20 0
937.27 0
937.34 0
937.41 0
937.48 0
937.55 0
937.62 0
937.69 0
937.76 0
937.83 0
937.90 0
937.97 0
938.04 0
938.11 0
938.18 0
938.25 0
938.32 0
938.39 0
938.46 0
938.53 0
938.60 0
938.67 0
938.74 0
938.81 0
938.88 0
938.95 0
939.02 0
939.09 0
939.16 0
939.23 0
939.30 0
939.37 0
939.44 0
939.51 0
939.58 0
939.65 0
939.72 0
939.79 0
939.86 0
939.93 0
940.00 0
940.07 0
940.14 0
940.21 0
940.28 0
940.35 0
940.42 0
940.49 0
940.56 0
940.63 0
940.70 0
940.77 0
940.84 0
940.91 0
940.98 0
941.05 0
941.12 0
941.19 0
941.26 0
941.33 0
941.40 0
941.47 0
941.54 0
941.61 0
941.68 0
941.75 0
941.82 0
941.89 0
941.96 0
942.03 0
942.10 0
942.17 0
942.24 0
942.31 0
942.38 0
942.45 0
942.52 0
942.59 0
942.66 0
942.73 0
942.80 0
942.87 0
942.94 0
943.01 0
943.08 0
943.15 0
943.22 0
943.29 0
943.36 0
943.43 0
943.50 0
943.57 0
943.65 0
943.72 0
943.79 0
943.86 0
943.93 0
944.00 0
944.07 0
944.14 0
944.21 0
944.28 0
944.35 0
944.42 0
944.49 0
944.56 0
944.63 0
944.70 0
944.77 0
944.84 0
944.91 0
944.98 0
945.05 0
945.12 0
945.19 0
945.26 0
945.33 0
945.40 0
945.47 0
945.54 0
945.61 0
945.68 0
945.75 0
945.82 0
945.89 0
945.96 0
946.03 0
946.10 0
946.17 0
946.24 0
946.31 0
946.38 0
946.45 0
946.53 0
946.60 0
946.67 0
946.74 0
946.81 0
946.88 0
946.95 0
947.02 0
947.09 0
947.16 0
947.23 0
947.30 0
947.37 0
947.44 0
947.51 0
947.58 0
947.65 0
947.72 0
947.79 0
947.86 0
947.93 0
948.00 0
948.07 0
948.14 0
948.21 0
948.28 0
948.35 0
948.42 0
948.49 0
948.56 0
948.64 0
948.71 0
948.78 0
948.85 0
948.92 0
948.99 0
949.06 0
949.13 0
949.20 0
949.27 0
949.34 0
949.41 0
949.48 0
949.55 0
949.62 0
949.69 0
949.76 0
949.83 0
949.90 0
949.97 0
950.04 0
950.11 0
950.18 0
950.25 0
950.32 0
950.40 0
950.47 0
950.54 0
950.61 0
950.68 0
950.75 0
950.82 0
950.89 0
950.96 0
951.03 0
951.10 0
951.17 0
951.24 0
951.31 0
951.38 0
951.45 0
951.52 0
951.59 0
951.66 0
951.73 0
951.80 0
951.88 0
951.95 0
952.02 0
952.09 0
952.16 0
952.23 0
952.30 0
952.37 0
952.44 0
952.51 0
952.58 0
952.65 0
952.72 0
952.79 0
952.86 0
952.93 0
953.00 0
953.07 0
953.14 0
953.22 0
953.29 0
953.36 0
953.43 0
953.50 0
953.57 0
953.64 0
953.71 0
953.78 0
953.85 0
953.92 0
953.99 0
954.06 0
954.13 0
954.20 0
954.27 0
954.34 0
954.41 0
954.49 0
954.56 0
954.63 0
954.70 0
954.77 0
954.84 0
954.91 0
954.98 0
955.05 0
955.12 0
955.19 0
955.26 0
955.33 0
955.40 0
955.47 0
955.54 0
955.62 0
955.69 0
955.76 0
955.83 0
955.90 0
955.97 0
956.04 0
956.11 0
956.18 0
956.25 0
956.32 0
956.39 0
956.46 0
956.53 0
956.60 0
956.67 0
956.75 0
956.82 0
956.89 0
956.96 0
957.03 0
957.10 0
957.17 0
957.24 0
957.31 0
957.38 0
957.45 0
957.52 0
957.59 0
957.66 0
957.74 0
957.81 0
957.88 0
957.95 0
958.02 0
958.09 0
958.16 0
958.23 0
958.30 0
958.37 0
958.44 0
958.51 0
958.58 0
958.65 0
958.73 0
958.80 0
958.87 0
958.94 0
959.01 0
959.08 0
959.15 0
959.22 0
959.29 0
959.36 0
959.43 0
959.50 0
959.57 0
959.65 0
959.72 0
959.79 0
959.86 0
959.93 0
960.00 0
960.07 0
960.14 0
960.21 0
960.28 0
960.35 0
960.42 0
960.50 0
960.57 0
960.64 0
960.71 0
960.78 0
960.85 0
960.92 0
960.99 0
961.06 0
961.13 0
961.20 0
961.27 0
961.35 0
961.42 0
961.49 0
961.56 0
961.63 0
961.70 0
961.77 0
961.84 0
961.91 0
961.98 0
962.05 0
962.12 0
962.20 0
962.27 0
962.34 0
962.41 0
962.48 0
962.55 0
962.62 0
962.69 0
962.76 0
962.83 0
962.90 0
962.98 0
963.05 0
963.12 0
963.19 0
963.26 0
963.33 0
963.40 0
963.47 0
963.54 0
963.61 0
963.68 0
963.76 0
963.83 0
963.90 0
963.97 0
964.04 0
964.11 0
964.18 0
964.25 0
964.32 0
964.39 0
964.46 0
964.54 0
964.61 0
964.68 0
964.75 0
964.82 0
964.89 0
964.96 0
965.03 0
965.10 0
965.17 0
965.25 0
965.32 0
965.39 0
965.46 0
965.53 0
965.60 0
965.67 0
965.74 0
965.81 0
965.88 0
965.96 0
966.03 0
966.10 0
966.17 0
966.24 0
966.31 0
966.38 0
966.45 0
966.52 0
966.59 0
966.67 0
966.74 0
966.81 0
966.88 0
966.95 0
967.02 0
967.09 0
967.16 0
967.23 0
967.31 0
967.38 0
967.45 0
967.52 0
967.59 0
967.66 0
967.73 0
967.80 0
967.87 0
967.95 0
968.02 0
968.09 0
968.16 0
968.23 0
968.30 0
968.37 0
968.44 0
968.51 0
968.59 0
968.66 0
968.73 0
968.80 0
968.87 0
968.94 0
969.01 0
969.08 0
969.15 0
969.23 0
969.30 0
969.37 0
969.44 0
969.51 0
969.58 0
969.65 0
969.72 0
969.79 0
969.87 0
969.94 0
970.01 0
970.08 0
970.15 0
970.22 0
970.29 0
970.36 0
970.43 0
970.51 0
970.58 0
970.65 0
970.72 0
970.79 0
970.86 0
970.93 0
971.00 0
971.08 0
971.15 0
971.22 0
971.29 0
971.36 0
971.43 0
971.50 0
971.57 0
971.65 0
971.72 0
971.79 0
971.86 0
971.93 0
972.00 0
972.07 0
972.14 0
972.22 0
972.29 0
972.36 0
972.43 0
972.50 0
972.57 0
972.64 0
972.71 0
972.79 0
972.86 0
972.93 0
973.00 0
973.07 0
973.14 0
973.21 0
973.28 0
973.36 0
973.43 0
973.50 0
973.57 0
973.64 0
973.71 0
973.78 0
973.85 0
973.93 0
974.00 0
974.07 0
974.14 0
974.21 0
974.28 0
974.35 0
974.43 0
974.50 0
974.57 0
974.64 0
974.71 0
974.78 0
974.85 0
974.92 0
975.00 0
975.07 0
975.14 0
975.21 0
975.28 0
975.35 0
975.42 0
975.50 0
975.57 0
975.64 0
975.71 0
975.78 0
975.85 0
975.92 0
976.00 0
976.07 0
976.14 0
976.21 0
976.28 0
976.35 0
976.42 0
976.49 0
976.57 0
976.64 0
976.71 0
976.78 0
976.85 0
976.92 0
976.99 0
977.07 0
977.14 0
977.21 0
977.28 0
977.35 0
977.42 0
977.49 0
977.57 0
977.64 0
977.71 0
977.78 0
977.85 0
977.92 0
977.99 0
978.07 0
978.14 0
978.21 0
978.28 0
978.35 0
978.42 0
978.50 0
978.57 0
978.64 0
978.71 0
978.78 0
978.85 0
978.92 0
979.00 0
979.07 0
979.14 0
979.21 0
979.28 0
979.35 0
979.42 0
979.50 0
979.57 0
979.64 0
979.71 0
979.78 0
979.85 0
979.93 0
980.00 0
980.07 0
980.14 0
980.21 0
980.28 0
980.35 0
980.43 0
980.50 0
980.57 0
980.64 0
980.71 0
980.78 0
980.86 0
980.93 0
981.00 0
981.07 0
981.14 0
981.21 0
981.28 0
981.36 0
981.43 0
981.50 0
981.57 0
981.64 0
981.71 0
981.79 0
981.86 0
981.93 0
982.00 0
982.07 0
982.14 0
982.22 0
982.29 0
982.36 0
982.43 0
982.50 0
982.57 0
982.65 0
982.72 0
982.79 0
982.86 0
982.93 0
983.00 0
983.08 0
983.15 0
983.22 0
983.29 0
983.36 0
983.43 0
983.51 0
983.58 0
983.65 0
983.72 0
983.79 0
983.86 0
983.94 0
984.01 0
984.08 0
984.15 0
984.22 0
984.29 0
984.37 0
984.44 0
984.51 0
984.58 0
984.65 0
984.72 0
984.80 0
984.87 0
984.94 0
985.01 0
985.08 0
985.15 0
985.23 0
985.30 0
985.37 0
985.44 0
985.51 0
985.58 0
985.66 0
985.73 0
985.80 0
985.87 0
985.94 0
986.01 0
986.09 0
986.16 0
986.23 0
986.30 0
986.37 0
986.45 0
986.52 0
986.59 0
986.66 0
986.73 0
986.80 0
986.88 0
986.95 0
987.02 0
987.09 0
987.16 0
987.23 0
987.31 0
987.38 0
987.45 0
987.52 0
987.59 0
987.67 0
987.74 0
987.81 0
987.88 0
987.95 0
988.02 0
988.10 0
988.17 0
988.24 0
988.31 0
988.38 0
988.46 0
988.53 0
988.60 0
988.67 0
988.74 0
988.82 0
988.89 0
988.96 0
989.03 0
989.10 0
989.17 0
989.25 0
989.32 0
989.39 0
989.46 0
989.53 0
989.61 0
989.68 0
989.75 0
989.82 0
989.89 0
989.97 0
990.04 0
990.11 0
990.18 0
990.25 0
990.32 0
990.40 0
990.47 0
990.54 0
990.61 0
990.68 0
990.76 0
990.83 0
990.90 0
990.97 0
991.04 0
991.12 0
991.19 0
991.26 0
991.33 0
991.40 0
991.48 0
991.55 0
991.62 0
991.69 0
991.76 0
991.84 0
991.91 0
991.98 0
992.05 0
992.12 0
992.20 0
992.27 0
992.34 0
992.41 0
992.48 0
992.56 0
992.63 0
992.70 0
992.77 0
992.84 0
992.92 0
992.99 0
993.06 0
993.13 0
993.20 0
993.28 0
993.35 0
993.42 0
993.49 0
993.56 0
993.64 0
993.71 0
993.78 0
993.85 0
993.92 0
994.00 0
994.07 0
994.14 0
994.21 0
994.28 0
994.36 0
994.43 0
994.50 0
994.57 0
994.64 0
994.72 0
994.79 0
994.86 0
994.93 0
995.00 0
995.08 0
995.15 0
995.22 0
995.29 0
995.36 0
995.44 0
995.51 0
995.58 0
995.65 0
995.73 0
995.80 0
995.87 1
995.94 1
996.01 1
996.09 1
996.16 2
996.23 2
996.30 2
996.37 2
996.45 1
996.52 1
996.59 1
996.66 1
996.73 1
996.81 1
996.88 2
996.95 2
997.02 2
997.10 2
997.17 2
997.24 2
997.31 2
997.38 2
997.46 2
997.53 2
997.60 2
997.67 2
997.75 2
997.82 2
997.89 2
997.96 1
998.03 1
998.11 1
998.18 1
998.25 0
998.32 0
998.39 0
998.47 0
998.54 0
998.61 0
998.68 0
998.76 0
998.83 0
998.90 0
998.97 0
999.04 0
999.12 0
999.19 0
999.26 0
999.33 0
999.41 0
999.48 0
999.55 0
999.62 0
999.69 0
999.77 0
999.84 0
999.91 0
999.98 0
1000.06 0
1000.13 0
1000.20 0
1000.27 0
1000.35 0
1000.42 0
1000.49 0
1000.56 0
1000.63 0
1000.71 0
1000.78 0
1000.85 0
1000.92 0
1001.00 0
1001.07 0
1001.14 0
1001.21 0
1001.29 0
1001.36 0
1001.43 0
1001.50 0
1001.57 0
1001.65 0
1001.72 0
1001.79 0
1001.86 0
1001.94 0
1002.01 0
1002.08 0
1002.15 0
1002.23 0
1002.30 0
1002.37 0
1002.44 0
1002.51 0
1002.59 0
1002.66 0
1002.73 0
1002.80 0
1002.88 0
1002.95 0
1003.02 0
1003.09 0
1003.17 0
1003.24 0
1003.31 0
1003.38 0
1003.46 0
1003.53 0
1003.60 0
1003.67 0
1003.75 0
1003.82 0
1003.89 0
1003.96 0
1004.03 0
1004.11 0
1004.18 0
1004.25 0
1004.32 0
1004.40 0
1004.47 0
1004.54 0
1004.61 0
1004.69 0
1004.76 0
1004.83 0
1004.90 0
1004.98 0
1005.05 0
1005.12 0
1005.19 0
1005.27 0
1005.34 0
1005.41 0
1005.48 0
1005.56 0
1005.63 0
1005.70 0
1005.77 0
1005.85 0
1005.92 0
1005.99 0
1006.06 0
1006.14 0
1006.21 0
1006.28 0
1006.35 0
1006.43 0
1006.50 0
1006.57 0
1006.64 0
1006.72 0
1006.79 0
1006.86 0
1006.93 0
1007.01 0
1007.08 0
1007.15 0
1007.22 0
1007.30 0
1007.37 1
1007.44 1
1007.51 1
1007.59 1
1007.66 1
1007.73 1
1007.80 1
1007.88 1
1007.95 1
1008.02 1
1008.09 1
1008.17 1
1008.24 1
1008.31 1
1008.38 1
1008.46 1
1008.53 0
1008.60 0
1008.67 0
1008.75 0
1008.82 0
1008.89 0
1008.96 0
1009.04 0
1009.11 0
1009.18 0
1009.25 0
1009.33 0
1009.40 0
1009.47 0
1009.55 0
1009.62 0
1009.69 0
1009.76 0
1009.84 0
1009.91 0
1009.98 0
1010.05 0
1010.13 0
1010.20 0
1010.27 0
1010.34 0
1010.42 0
1010.49 0
1010.56 1
1010.63 1
1010.71 1
1010.78 0
1010.85 0
1010.93 0
1011.00 0
1011.07 1
1011.14 1
1011.22 1
1011.29 1
1011.36 1
1011.43 1
1011.51 1
1011.58 1
1011.65 1
1011.72 0
1011.80 0
1011.87 0
1011.94 0
1012.02 0
1012.09 0
1012.16 0
1012.23 0
1012.31 0
1012.38 0
1012.45 0
1012.52 0
1012.60 0
1012.67 0
1012.74 0
1012.82 0
1012.89 0
1012.96 0
1013.03 0
1013.11 0
1013.18 0
1013.25 0
1013.32 0
1013.40 0
1013.47 0
1013.54 0
1013.62 0
1013.69 0
1013.76 0
1013.83 0
1013.91 0
1013.98 0
1014.05 0
1014.12 0
1014.20 0
1014.27 0
1014.34 0
1014.42 0
1014.49 0
1014.56 0
1014.63 0
1014.71 0
1014.78 0
1014.85 0
1014.93 0
1015.00 0
1015.07 0
1015.14 0
1015.22 0
1015.29 0
1015.36 0
1015.43 0
1015.51 0
1015.58 0
1015.65 0
1015.73 0
1015.80 0
1015.87 0
1015.94 0
1016.02 0
1016.09 0
1016.16 0
1016.24 0
1016.31 0
1016.38 0
1016.45 0
1016.53 0
1016.60 0
1016.67 0
1016.75 0
1016.82 0
1016.89 0
1016.96 0
1017.04 0
1017.11 0
1017.18 0
1017.26 0
1017.33 0
1017.40 0
1017.47 0
1017.55 0
1017.62 0
1017.69 0
1017.77 0
1017.84 0
1017.91 0
1017.99 0
1018.06 0
1018.13 0
1018.20 0
1018.28 1
1018.35 0
1018.42 0
1018.50 0
1018.57 0
1018.64 0
1018.71 0
1018.79 0
1018.86 0
1018.93 0
1019.01 0
1019.08 0
1019.15 0
1019.22 0
1019.30 0
1019.37 0
1019.44 0
1019.52 0
1019.59 0
1019.66 0
1019.74 0
1019.81 0
1019.88 0
1019.95 0
1020.03 0
1020.10 0
1020.17 0
1020.25 0
1020.32 0
1020.39 0
1020.47 0
1020.54 0
1020.61 0
1020.68 0
1020.76 0
1020.83 0
1020.90 0
1020.98 0
1021.05 0
1021.12 0
1021.20 0
1021.27 0
1021.34 0
1021.41 0
1021.49 0
1021.56 0
1021.63 0
1021.71 0
1021.78 0
1021.85 0
1021.93 0
1022.00 0
1022.07 0
1022.15 0
1022.22 0
1022.29 0
1022.36 0
1022.44 0
1022.51 0
1022.58 0
1022.66 0
1022.73 0
1022.80 0
1022.88 0
1022.95 0
1023.02 0
1023.10 0
1023.17 0
1023.24 0
1023.31 0
1023.39 0
1023.46 0
1023.53 0
1023.61 0
1023.68 0
1023.75 0
1023.83 0
1023.90 0
1023.97 0
1024.05 0
1024.12 0
1024.19 0
1024.26 0
1024.34 0
1024.41 0
1024.48 0
1024.56 0
1024.63 0
1024.70 0
1024.78 0
1024.85 0
1024.92 0
1025.00 0
1025.07 0
1025.14 0
1025.22 0
1025.29 0
1025.36 0
1025.44 0
1025.51 0
1025.58 0
1025.65 0
1025.73 0
1025.80 0
1025.87 0
1025.95 0
1026.02 0
1026.09 0
1026.17 1
1026.24 1
1026.31 1
1026.39 1
1026.46 1
1026.53 2
1026.61 1
1026.68 1
1026.75 1
1026.83 1
1026.90 1
1026.97 1
1027.05 1
1027.12 1
1027.19 1
1027.27 1
1027.34 1
1027.41 1
1027.49 1
1027.56 1
1027.63 1
1027.71 0
1027.78 0
1027.85 0
1027.92 0
1028.00 0
1028.07 0
1028.14 0
1028.22 0
1028.29 0
1028.36 0
1028.44 0
1028.51 0
1028.58 0
1028.66 0
1028.73 0
1028.80 0
1028.88 0
1028.95 0
1029.02 0
1029.10 0
1029.17 0
1029.24 0
1029.32 0
1029.39 0
1029.46 0
1029.54 0
1029.61 0
1029.68 0
1029.76 0
1029.83 0
1029.90 0
1029.98 0
1030.05 0
1030.12 0
1030.20 0
1030.27 0
1030.34 0
1030.42 1
1030.49 1
1030.56 1
1030.64 1
1030.71 1
1030.78 0
1030.86 0
1030.93 0
1031.00 0
1031.08 0
1031.15 0
1031.22 0
1031.30 0
1031.37 0
1031.44 0
1031.52 0
1031.59 0
1031.66 0
1031.74 0
1031.81 0
1031.89 1
1031.96 1
1032.03 0
1032.11 0
1032.18 0
1032.25 0
1032.33 0
1032.40 0
1032.47 0
1032.55 0
1032.62 0
1032.69 0
1032.77 0
1032.84 0
1032.91 0
1032.99 0
1033.06 0
1033.13 0
1033.21 0
1033.28 0
1033.35 0
1033.43 0
1033.50 0
1033.57 0
1033.65 0
1033.72 0
1033.79 1
1033.87 1
1033.94 1
1034.01 1
1034.09 1
1034.16 1
1034.24 1
1034.31 1
1034.38 2
1034.46 2
1034.53 2
1034.60 1
1034.68 1
1034.75 1
1034.82 1
1034.90 1
1034.97 0
1035.04 0
1035.12 0
1035.19 1
1035.26 1
1035.34 1
1035.41 1
1035.49 1
1035.56 1
1035.63 1
1035.71 1
1035.78 1
1035.85 1
1035.93 0
1036.00 0
1036.07 0
1036.15 0
1036.22 0
1036.29 0
1036.37 0
1036.44 0
1036.51 0
1036.59 0
1036.66 0
1036.74 0
1036.81 0
1036.88 0
1036.96 0
1037.03 0
1037.10 0
1037.18 0
1037.25 0
1037.32 0
1037.40 0
1037.47 0
1037.55 0
1037.62 0
1037.69 0
1037.77 0
1037.84 1
1037.91 1
1037.99 1
1038.06 1
1038.13 1
1038.21 0
1038.28 0
1038.36 0
1038.43 0
1038.50 0
1038.58 0
1038.65 0
1038.72 0
1038.80 0
1038.87 0
1038.94 1
1039.02 1
1039.09 1
1039.17 1
1039.24 1
1039.31 1
1039.39 1
1039.46 1
1039.53 0
1039.61 0
1039.68 0
1039.75 0
1039.83 0
1039.90 0
1039.98 1
1040.05 1
1040.12 1
1040.20 1
1040.27 1
1040.34 1
1040.42 0
1040.49 0
1040.57 0
1040.64 0
1040.71 0
1040.79 0
1040.86 0
1040.93 0
1041.01 0
1041.08 0
1041.16 0
1041.23 0
1041.30 0
1041.38 0
1041.45 0
1041.52 0
1041.60 0
1041.67 0
1041.75 0
1041.82 0
1041.89 0
1041.97 0
1042.04 0
1042.11 0
1042.19 0
1042.26 0
1042.34 0
1042.41 0
1042.48 0
1042.56 0
1042.63 0
1042.70 0
1042.78 0
1042.85 0
1042.93 0
1043.00 0
1043.07 0
1043.15 0
1043.22 0
1043.29 0
1043.37 0
1043.44 1
1043.52 1
1043.59 1
1043.66 1
1043.74 1
1043.81 1
1043.89 0
1043.96 0
1044.03 0
1044.11 0
1044.18 0
1044.25 0
1044.33 0
1044.40 0
1044.48 0
1044.55 0
1044.62 0
1044.70 0
1044.77 0
1044.85 0
1044.92 0
1044.99 0
1045.07 0
1045.14 0
1045.21 0
1045.29 0
1045.36 0
1045.44 0
1045.51 0
1045.58 0
1045.66 0
1045.73 0
1045.81 0
1045.88 0
1045.95 1
1046.03 1
1046.10 1
1046.18 1
1046.25 1
1046.32 1
1046.40 1
1046.47 2
1046.54 2
1046.62 2
1046.69 2
1046.77 2
1046.84 2
1046.91 2
1046.99 2
1047.06 2
1047.14 2
1047.21 1
1047.28 1
1047.36 1
1047.43 1
1047.51 1
1047.58 1
1047.65 1
1047.73 0
1047.80 0
1047.88 1
1047.95 1
1048.02 1
1048.10 1
1048.17 1
1048.25 1
1048.32 2
1048.39 2
1048.47 2
1048.54 2
1048.62 2
1048.69 2
1048.76 2
1048.84 1
1048.91 1
1048.99 1
1049.06 1
1049.13 1
1049.21 1
1049.28 1
1049.36 1
1049.43 1
1049.50 1
1049.58 1
1049.65 1
1049.73 1
1049.80 1
1049.87 1
1049.95 1
1050.02 1
1050.10 1
1050.17 0
1050.24 0
1050.32 0
1050.39 0
1050.47 0
1050.54 1
1050.61 1
1050.69 1
1050.76 1
1050.84 1
1050.91 1
1050.99 1
1051.06 1
1051.13 1
1051.21 0
1051.28 0
1051.36 0
1051.43 0
1051.50 0
1051.58 0
1051.65 0
1051.73 0
1051.80 0
1051.87 0
1051.95 0
1052.02 0
1052.10 0
1052.17 0
1052.25 0
1052.32 0
1052.39 0
1052.47 0
1052.54 0
1052.62 0
1052.69 0
1052.76 0
1052.84 1
1052.91 1
1052.99 1
1053.06 1
1053.13 1
1053.21 1
1053.28 1
1053.36 1
1053.43 0
1053.51 0
1053.58 0
1053.65 0
1053.73 0
1053.80 0
1053.88 0
1053.95 0
1054.02 0
1054.10 0
1054.17 0
1054.25 1
1054.32 1
1054.40 1
1054.47 1
1054.54 1
1054.62 2
1054.69 2
1054.77 2
1054.84 3
1054.92 3
1054.99 3
1055.06 3
1055.14 3
1055.21 2
1055.29 2
1055.36 2
1055.44 1
1055.51 1
1055.58 1
1055.66 1
1055.73 1
1055.81 1
1055.88 1
1055.95 1
1056.03 1
1056.10 1
1056.18 1
1056.25 2
1056.33 2
1056.40 2
1056.47 2
1056.55 3
1056.62 3
1056.70 3
1056.77 3
1056.85 2
1056.92 2
1056.99 2
1057.07 1
1057.14 1
1057.22 1
1057.29 1
1057.37 1
1057.44 1
1057.51 1
1057.59 1
1057.66 1
1057.74 1
1057.81 0
1057.89 0
1057.96 0
1058.04 0
1058.11 0
1058.18 0
1058.26 0
1058.33 0
1058.41 0
1058.48 0
1058.56 1
1058.63 1
1058.70 1
1058.78 1
1058.85 1
1058.93 1
1059.00 1
1059.08 1
1059.15 1
1059.22 0
1059.30 0
1059.37 0
1059.45 0
1059.52 0
1059.60 0
1059.67 0
1059.75 0
1059.82 0
1059.89 0
1059.97 1
1060.04 1
1060.12 0
1060.19 0
1060.27 0
1060.34 0
1060.42 0
1060.49 0
1060.56 0
1060.64 0
1060.71 0
1060.79 0
1060.86 0
1060.94 0
1061.01 0
1061.09 0
1061.16 0
1061.23 0
1061.31 0
1061.38 0
1061.46 0
1061.53 0
1061.61 0
1061.68 0
1061.76 0
1061.83 0
1061.90 0
1061.98 0
1062.05 0
1062.13 0
1062.20 0
1062.28 0
1062.35 0
1062.43 0
1062.50 1
1062.57 1
1062.65 1
1062.72 1
1062.80 1
1062.87 1
1062.95 1
1063.02 0
1063.10 0
1063.17 0
1063.24 0
1063.32 0
1063.39 0
1063.47 1
1063.54 1
1063.62 1
1063.69 1
1063.77 1
1063.84 1
1063.92 1
1063.99 1
1064.06 1
1064.14 1
1064.21 1
1064.29 2
1064.36 2
1064.44 2
1064.51 2
1064.59 2
1064.66 3
1064.74 3
1064.81 2
1064.88 2
1064.96 2
1065.03 2
1065.11 2
1065.18 2
1065.26 1
1065.33 1
1065.41 1
1065.48 2
1065.56 2
1065.63 3
1065.71 3
1065.78 3
1065.85 3
1065.93 3
1066.00 3
1066.08 2
1066.15 2
1066.23 2
1066.30 2
1066.38 2
1066.45 2
1066.53 2
1066.60 2
1066.68 2
1066.75 2
1066.82 2
1066.90 2
1066.97 1
1067.05 1
1067.12 1
1067.20 1
1067.27 2
1067.35 2
1067.42 2
1067.50 3
1067.57 3
1067.65 3
1067.72 3
1067.80 3
1067.87 3
1067.94 3
1068.02 3
1068.09 3
1068.17 3
1068.24 2
1068.32 2
1068.39 2
1068.47 2
1068.54 2
1068.62 2
1068.69 2
1068.77 2
1068.84 2
1068.92 2
1068.99 1
1069.07 1
1069.14 1
1069.21 1
1069.29 1
1069.36 1
1069.44 1
1069.51 1
1069.59 1
1069.66 1
1069.74 1
1069.81 2
1069.89 2
1069.96 2
1070.04 2
1070.11 3
1070.19 3
1070.26 2
1070.34 2
1070.41 2
1070.49 1
1070.56 1
1070.63 1
1070.71 0
1070.78 0
1070.86 0
1070.93 0
1071.01 1
1071.08 1
1071.16 1
1071.23 1
1071.31 1
1071.38 1
1071.46 1
1071.53 1
1071.61 1
1071.68 1
1071.76 2
1071.83 2
1071.91 2
1071.98 2
1072.06 2
1072.13 3
1072.21 3
1072.28 3
1072.36 3
1072.43 2
1072.51 2
1072.58 2
1072.65 2
1072.73 1
1072.80 1
1072.88 1
1072.95 1
1073.03 1
1073.10 1
1073.18 2
1073.25 2
1073.33 2
1073.40 2
1073.48 2
1073.55 2
1073.63 2
1073.70 2
1073.78 2
1073.85 1
1073.93 1
1074.00 1
1074.08 1
1074.15 1
1074.23 1
1074.30 1
1074.38 1
1074.45 1
1074.53 0
1074.60 0
1074.68 0
1074.75 0
1074.83 0
1074.90 0
1074.98 0
1075.05 1
1075.13 1
1075.20 1
1075.28 1
1075.35 1
1075.43 1
1075.50 1
1075.58 1
1075.65 0
1075.73 0
1075.80 0
1075.88 0
1075.95 0
1076.03 1
1076.10 1
1076.18 1
1076.25 2
1076.33 2
1076.40 2
1076.48 2
1076.55 2
1076.63 2
1076.70 2
1076.78 1
1076.85 1
1076.93 1
1077.00 1
1077.08 1
1077.15 0
1077.23 0
1077.30 0
1077.38 0
1077.45 0
1077.53 0
1077.60 0
1077.68 1
1077.75 1
1077.83 1
1077.90 1
1077.98 1
1078.05 0
1078.13 0
1078.20 0
1078.28 0
1078.35 0
1078.43 0
1078.50 0
1078.58 0
1078.65 1
1078.73 1
1078.80 1
1078.88 1
1078.95 1
1079.03 1
1079.10 1
1079.18 1
1079.25 1
1079.33 1
1079.40 1
1079.48 1
1079.55 1
1079.63 1
1079.70 2
1079.78 2
1079.85 3
1079.93 3
1080.00 4
1080.08 4
1080.15 4
1080.23 5
1080.30 5
1080.38 5
1080.45 5
1080.53 5
1080.60 5
1080.68 5
1080.75 5
1080.83 5
1080.90 5
1080.98 5
1081.05 5
1081.13 5
1081.20 5
1081.28 5
1081.35 5
1081.43 5
1081.51 5
1081.58 6
1081.66 5
1081.73 5
1081.81 5
1081.88 4
1081.96 4
1082.03 3
1082.11 2
1082.18 2
1082.26 2
1082.33 1
1082.41 1
1082.48 2
1082.56 2
1082.63 2
1082.71 2
1082.78 2
1082.86 2
1082.93 3
1083.01 3
1083.08 3
1083.16 3
1083.23 4
1083.31 4
1083.38 3
1083.46 3
1083.54 3
1083.61 2
1083.69 2
1083.76 2
1083.84 2
1083.91 2
1083.99 2
1084.06 2
1084.14 2
1084.21 2
1084.29 1
1084.36 1
1084.44 1
1084.51 1
1084.59 1
1084.66 1
1084.74 1
1084.81 1
1084.89 1
1084.97 2
1085.04 2
1085.12 2
1085.19 2
1085.27 2
1085.34 2
1085.42 2
1085.49 3
1085.57 3
1085.64 3
1085.72 3
1085.79 3
1085.87 3
1085.94 3
1086.02 3
1086.09 2
1086.17 1
1086.25 1
1086.32 1
1086.40 0
1086.47 0
1086.55 0
1086.62 0
1086.70 0
1086.77 0
1086.85 0
1086.92 1
1087.00 1
1087.07 1
1087.15 2
1087.22 2
1087.30 2
1087.38 2
1087.45 1
1087.53 1
1087.60 1
1087.68 1
1087.75 1
1087.83 2
1087.90 2
1087.98 2
1088.05 2
1088.13 3
1088.20 3
1088.28 2
1088.36 2
1088.43 2
1088.51 2
1088.58 2
1088.66 2
1088.73 2
1088.81 2
1088.88 2
1088.96 2
1089.03 2
1089.11 1
1089.18 1
1089.26 1
1089.34 0
1089.41 0
1089.49 0
1089.56 0
1089.64 0
1089.71 0
1089.79 0
1089.86 0
1089.94 0
1090.01 0
1090.09 0
1090.17 0
1090.24 0
1090.32 0
1090.39 0
1090.47 0
1090.54 0
1090.62 0
1090.69 1
1090.77 1
1090.84 1
1090.92 1
1091.00 2
1091.07 2
1091.15 2
1091.22 1
1091.30 1
1091.37 0
1091.45 0
1091.52 0
1091.60 0
1091.67 0
1091.75 0
1091.83 0
1091.90 1
1091.98 2
1092.05 2
1092.13 2
1092.20 2
1092.28 3
1092.35 3
1092.43 3
1092.51 3
1092.58 3
1092.66 3
1092.73 3
1092.81 3
1092.88 3
1092.96 3
1093.03 2
1093.11 2
1093.19 1
1093.26 1
1093.34 0
1093.41 0
1093.49 1
1093.56 1
1093.64 1
1093.71 2
1093.79 2
1093.87 2
1093.94 3
1094.02 3
1094.09 3
1094.17 3
1094.24 4
1094.32 5
1094.40 5
1094.47 6
1094.55 6
1094.62 6
1094.70 6
1094.77 5
1094.85 5
1094.92 4
1095.00 4
1095.08 4
1095.15 4
1095.23 4
1095.30 5
1095.38 5
1095.45 6
1095.53 6
1095.61 6
1095.68 6
1095.76 6
1095.83 6
1095.91 5
1095.98 5
1096.06 5
1096.13 5
1096.21 5
1096.29 5
1096.36 5
1096.44 6
1096.51 6
1096.59 7
1096.66 7
1096.74 8
1096.82 8
1096.89 7
1096.97 7
1097.04 6
1097.12 5
1097.19 5
1097.27 4
1097.35 4
1097.42 4
1097.50 4
1097.57 3
1097.65 3
1097.72 3
1097.80 3
1097.88 3
1097.95 4
1098.03 4
1098.10 5
1098.18 5
1098.25 6
1098.33 6
1098.41 6
1098.48 7
1098.56 6
1098.63 6
1098.71 6
1098.78 6
1098.86 6
1098.94 6
1099.01 7
1099.09 8
1099.16 8
1099.24 9
1099.31 10
1099.39 10
1099.47 9
1099.54 9
1099.62 8
1099.69 8
1099.77 7
1099.85 7
1099.92 7
1100.00 7
1100.07 7
1100.15 8
1100.22 8
1100.30 8
1100.38 8
1100.45 8
1100.53 8
1100.60 8
1100.68 8
1100.75 8
1100.83 8
1100.91 7
1100.98 7
1101.06 6
1101.13 5
1101.21 4
1101.29 3
1101.36 2
1101.44 1
1101.51 1
1101.59 2
1101.67 2
1101.74 2
1101.82 2
1101.89 3
1101.97 3
1102.04 2
1102.12 2
1102.20 1
1102.27 1
1102.35 1
1102.42 0
1102.50 0
1102.58 0
1102.65 0
1102.73 0
1102.80 0
1102.88 1
1102.95 1
1103.03 1
1103.11 1
1103.18 1
1103.26 1
1103.33 1
1103.41 1
1103.49 1
1103.56 2
1103.64 2
1103.71 2
1103.79 2
1103.87 2
1103.94 2
1104.02 2
1104.09 2
1104.17 2
1104.25 2
1104.32 2
1104.40 2
1104.47 2
1104.55 1
1104.63 1
1104.70 1
1104.78 0
1104.85 0
1104.93 0
1105.01 0
1105.08 0
1105.16 1
1105.23 1
1105.31 1
1105.39 2
1105.46 2
1105.54 2
1105.61 2
1105.69 2
1105.77 2
1105.84 2
1105.92 2
1105.99 3
1106.07 3
1106.15 3
1106.22 4
1106.30 4
1106.37 3
1106.45 3
1106.53 3
1106.60 2
1106.68 1
1106.75 1
1106.83 1
1106.91 1
1106.98 1
1107.06 1
1107.13 2
1107.21 2
1107.29 3
1107.36 3
1107.44 4
1107.51 4
1107.59 4
1107.67 4
1107.74 4
1107.82 4
1107.89 3
1107.97 3
1108.05 2
1108.12 2
1108.20 2
1108.27 2
1108.35 3
1108.43 4
1108.50 5
1108.58 5
1108.65 6
1108.73 6
1108.81 6
1108.88 5
1108.96 5
1109.04 5
1109.11 5
1109.19 5
1109.26 4
1109.34 4
1109.42 4
1109.49 4
1109.57 3
1109.64 3
1109.72 3
1109.80 3
1109.87 3
1109.95 3
1110.02 3
1110.10 4
1110.18 4
1110.25 5
1110.33 6
1110.41 7
1110.48 7
1110.56 8
1110.63 8
1110.71 9
1110.79 9
1110.86 8
1110.94 8
1111.02 7
1111.09 6
1111.17 5
1111.24 4
1111.32 4
1111.40 3
1111.47 3
1111.55 3
1111.62 4
1111.70 5
1111.78 6
1111.85 7
1111.93 7
1112.01 7
1112.08 7
1112.16 7
1112.23 6
1112.31 5
1112.39 4
1112.46 3
1112.54 3
1112.62 3
1112.69 4
1112.77 4
1112.84 5
1112.92 5
1113.00 6
1113.07 6
1113.15 6
1113.23 5
1113.30 5
1113.38 4
1113.45 4
1113.53 4
1113.61 4
1113.68 4
1113.76 4
1113.84 4
1113.91 4
1113.99 4
1114.06 4
1114.14 4
1114.22 4
1114.29 4
1114.37 3
1114.45 3
1114.52 4
1114.60 4
1114.67 4
1114.75 4
1114.83 4
1114.90 4
1114.98 4
1115.06 4
1115.13 4
1115.21 4
1115.29 4
1115.36 4
1115.44 4
1115.51 5
1115.59 5
1115.67 5
1115.74 6
1115.82 6
1115.90 7
1115.97 7
1116.05 8
1116.12 8
1116.20 9
1116.28 9
1116.35 9
1116.43 8
1116.51 8
1116.58 7
1116.66 7
1116.74 7
1116.81 8
1116.89 8
1116.96 9
1117.04 9
1117.12 9
1117.19 8
1117.27 8
1117.35 7
1117.42 6
1117.50 5
1117.58 4
1117.65 4
1117.73 4
1117.81 5
1117.88 5
1117.96 5
1118.03 6
1118.11 6
1118.19 6
1118.26 7
1118.34 6
1118.42 6
1118.49 6
1118.57 6
1118.65 5
1118.72 5
1118.80 5
1118.88 5
1118.95 5
1119.03 5
1119.10 6
1119.18 6
1119.26 6
1119.33 6
1119.41 5
1119.49 5
1119.56 4
1119.64 3
1119.72 3
1119.79 4
1119.87 5
1119.95 6
1120.02 8
1120.10 9
1120.18 10
1120.25 11
1120.33 11
1120.40 10
1120.48 10
1120.56 9
1120.63 8
1120.71 7
1120.79 7
1120.86 6
1120.94 6
1121.02 5
1121.09 4
1121.17 4
1121.25 3
1121.32 3
1121.40 2
1121.48 2
1121.55 2
1121.63 3
1121.71 3
1121.78 3
1121.86 3
1121.94 4
1122.01 4
1122.09 5
1122.16 6
1122.24 7
1122.32 8
1122.39 9
1122.47 10
1122.55 11
1122.62 11
1122.70 11
1122.78 11
1122.85 10
1122.93 9
1123.01 8
1123.08 7
1123.16 6
1123.24 6
1123.31 6
1123.39 6
1123.47 7
1123.54 7
1123.62 8
1123.70 8
1123.77 8
1123.85 8
1123.93 7
1124.00 7
1124.08 6
1124.16 5
1124.23 5
1124.31 4
1124.39 3
1124.46 3
1124.54 2
1124.62 2
1124.69 2
1124.77 2
1124.85 2
1124.92 2
1125.00 2
1125.08 3
1125.15 3
1125.23 3
1125.31 3
1125.38 2
1125.46 2
1125.54 2
1125.61 1
1125.69 1
1125.77 1
1125.84 1
1125.92 1
1126.00 1
1126.07 1
1126.15 1
1126.23 1
1126.30 1
1126.38 1
1126.46 1
1126.53 1
1126.61 1
1126.69 1
1126.76 0
1126.84 0
1126.92 0
1126.99 0
1127.07 0
1127.15 0
1127.22 0
1127.30 1
1127.38 2
1127.45 3
1127.53 4
1127.61 5
1127.68 6
1127.76 6
1127.84 7
1127.91 6
1127.99 6
1128.07 5
1128.14 5
1128.22 4
1128.30 3
1128.37 3
1128.45 2
1128.53 2
1128.61 2
1128.68 2
1128.76 2
1128.84 3
1128.91 4
1128.99 4
1129.07 4
1129.14 4
1129.22 4
1129.30 4
1129.37 3
1129.45 3
1129.53 3
1129.60 3
1129.68 3
1129.76 2
1129.83 1
1129.91 1
1129.99 0
1130.06 0
1130.14 0
1130.22 0
1130.29 0
1130.37 0
1130.45 0
1130.53 0
1130.60 1
1130.68 1
1130.76 1
1130.83 1
1130.91 1
1130.99 1
1131.06 1
1131.14 0
1131.22 0
1131.29 1
1131.37 1
1131.45 2
1131.52 3
1131.60 3
1131.68 3
1131.76 3
1131.83 3
1131.91 2
1131.99 2
1132.06 2
1132.14 2
1132.22 2
1132.29 1
1132.37 1
1132.45 1
1132.52 1
1132.60 1
1132.68 1
1132.76 1
1132.83 1
1132.91 1
1132.99 1
1133.06 1
1133.14 1
1133.22 1
1133.29 1
1133.37 0
1133.45 0
1133.52 0
1133.60 0
1133.68 0
1133.76 0
1133.83 0
1133.91 0
1133.99 1
1134.06 1
1134.14 2
1134.22 2
1134.29 3
1134.37 4
1134.45 4
1134.52 5
1134.60 5
1134.68 4
1134.76 4
1134.83 3
1134.91 2
1134.99 2
1135.06 1
1135.14 0
1135.22 0
1135.29 0
1135.37 0
1135.45 0
1135.53 0
1135.60 0
1135.68 0
1135.76 0
1135.83 0
1135.91 1
1135.99 1
1136.07 2
1136.14 2
1136.22 3
1136.30 4
1136.37 4
1136.45 5
1136.53 5
1136.60 5
1136.68 5
1136.76 5
1136.84 4
1136.91 4
1136.99 4
1137.07 4
1137.14 4
1137.22 5
1137.30 6
1137.38 7
1137.45 7
1137.53 8
1137.61 9
1137.68 10
1137.76 11
1137.84 12
1137.91 13
1137.99 13
1138.07 13
1138.15 13
1138.22 12
1138.30 11
1138.38 10
1138.45 9
1138.53 9
1138.61 9
1138.69 9
1138.76 10
1138.84 11
1138.92 11
1138.99 12
1139.07 13
1139.15 13
1139.23 13
1139.30 12
1139.38 11
1139.46 11
1139.53 10
1139.61 10
1139.69 11
1139.77 12
1139.84 13
1139.92 14
1140.00 15
1140.07 15
1140.15 15
1140.23 14
1140.31 13
1140.38 11
1140.46 11
1140.54 10
1140.61 10
1140.69 10
1140.77 10
1140.85 11
1140.92 11
1141.00 11
1141.08 11
1141.15 12
1141.23 12
1141.31 13
1141.39 13
1141.46 12
1141.54 11
1141.62 10
1141.70 8
1141.77 7
1141.85 6
1141.93 5
1142.00 5
1142.08 5
1142.16 5
1142.24 5
1142.31 5
1142.39 5
1142.47 5
1142.55 6
1142.62 6
1142.70 7
1142.78 8
1142.85 8
1142.93 8
1143.01 8
1143.09 7
1143.16 7
1143.24 6
1143.32 6
1143.40 5
1143.47 5
1143.55 4
1143.63 4
1143.70 3
1143.78 2
1143.86 2
1143.94 1
1144.01 2
1144.09 2
1144.17 3
1144.25 5
1144.32 6
1144.40 7
1144.48 8
1144.55 8
1144.63 8
1144.71 8
1144.79 7
1144.86 6
1144.94 6
1145.02 5
1145.10 5
1145.17 6
1145.25 6
1145.33 6
1145.41 7
1145.48 8
1145.56 8
1145.64 9
1145.71 9
1145.79 9
1145.87 9
1145.95 8
1146.02 8
1146.10 7
1146.18 6
1146.26 5
1146.33 4
1146.41 3
1146.49 2
1146.57 2
1146.64 1
1146.72 1
1146.80 1
1146.88 1
1146.95 1
1147.03 1
1147.11 2
1147.19 2
1147.26 2
1147.34 1
1147.42 1
1147.49 1
1147.57 1
1147.65 2
1147.73 3
1147.80 4
1147.88 5
1147.96 5
1148.04 6
1148.11 6
1148.19 7
1148.27 7
1148.35 8
1148.42 8
1148.50 9
1148.58 9
1148.66 9
1148.73 9
1148.81 9
1148.89 8
1148.97 7
1149.04 7
1149.12 6
1149.20 6
1149.28 6
1149.35 6
1149.43 6
1149.51 5
1149.59 5
1149.66 5
1149.74 5
1149.82 5
1149.90 6
1149.97 6
1150.05 6
1150.13 7
1150.21 7
1150.28 6
1150.36 6
1150.44 5
1150.52 5
1150.59 4
1150.67 3
1150.75 2
1150.83 1
1150.90 0
1150.98 0
1151.06 0
1151.14 0
1151.21 0
1151.29 0
1151.37 1
1151.45 2
1151.52 2
1151.60 3
1151.68 3
1151.76 2
1151.83 2
1151.91 2
1151.99 2
1152.07 3
1152.14 4
1152.22 5
1152.30 7
1152.38 9
1152.46 12
1152.53 14
1152.61 16
1152.69 18
1152.77 19
1152.84 19
1152.92 18
1153.00 17
1153.08 16
1153.15 15
1153.23 14
1153.31 13
1153.39 13
1153.46 12
1153.54 12
1153.62 11
1153.70 10
1153.77 9
1153.85 9
1153.93 10
1154.01 12
1154.09 15
1154.16 18
1154.24 23
1154.32 27
1154.40 31
1154.47 35
1154.55 38
1154.63 39
1154.71 39
1154.78 39
1154.86 37
1154.94 35
1155.02 33
1155.09 30
1155.17 28
1155.25 26
1155.33 24
1155.41 22
1155.48 21
1155.56 21
1155.64 21
1155.72 21
1155.79 22
1155.87 22
1155.95 22
1156.03 22
1156.10 21
1156.18 20
1156.26 19
1156.34 18
1156.42 17
1156.49 17
1156.57 17
1156.65 18
1156.73 18
1156.80 19
1156.88 19
1156.96 18
1157.04 18
1157.12 17
1157.19 17
1157.27 17
1157.35 18
1157.43 19
1157.50 20
1157.58 22
1157.66 23
1157.74 23
1157.81 23
1157.89 22
1157.97 21
1158.05 20
1158.13 19
1158.20 17
1158.28 16
1158.36 15
1158.44 13
1158.51 12
1158.59 10
1158.67 9
1158.75 8
1158.83 8
1158.90 7
1158.98 7
1159.06 6
1159.14 6
1159.22 5
1159.29 5
1159.37 5
1159.45 6
1159.53 6
1159.60 7
1159.68 7
1159.76 8
1159.84 9
1159.92 9
1159.99 9
1160.07 9
1160.15 9
1160.23 8
1160.30 7
1160.38 7
1160.46 6
1160.54 6
1160.62 5
1160.69 5
1160.77 5
1160.85 4
1160.93 4
1161.01 3
1161.08 3
1161.16 3
1161.24 3
1161.32 4
1161.40 5
1161.47 6
1161.55 7
1161.63 8
1161.71 8
1161.78 7
1161.86 7
1161.94 6
1162.02 5
1162.10 4
1162.17 4
1162.25 4
1162.33 4
1162.41 4
1162.49 4
1162.56 3
1162.64 2
1162.72 2
1162.80 1
1162.88 0
1162.95 0
1163.03 0
1163.11 0
1163.19 0
1163.27 0
1163.34 0
1163.42 0
1163.50 1
1163.58 1
1163.66 2
1163.73 3
1163.81 4
1163.89 4
1163.97 4
1164.04 4
1164.12 3
1164.20 3
1164.28 2
1164.36 2
1164.43 2
1164.51 1
1164.59 1
1164.67 0
1164.75 0
1164.82 0
1164.90 0
1164.98 0
1165.06 1
1165.14 3
1165.21 4
1165.29 5
1165.37 6
1165.45 6
1165.53 5
1165.61 4
1165.68 3
1165.76 2
1165.84 0
1165.92 0
1166.00 0
1166.07 0
1166.15 0
1166.23 0
1166.31 0
1166.39 0
1166.46 1
1166.54 3
1166.62 4
1166.70 6
1166.78 8
1166.85 9
1166.93 9
1167.01 9
1167.09 8
1167.17 7
1167.24 6
1167.32 4
1167.40 3
1167.48 2
1167.56 1
1167.63 0
1167.71 0
1167.79 0
1167.87 0
1167.95 0
1168.03 0
1168.10 0
1168.18 0
1168.26 0
1168.34 0
1168.42 1
1168.49 2
1168.57 3
1168.65 4
1168.73 5
1168.81 6
1168.88 7
1168.96 7
1169.04 8
1169.12 8
1169.20 9
1169.28 8
1169.35 8
1169.43 7
1169.51 6
1169.59 5
1169.67 4
1169.74 3
1169.82 3
1169.90 4
1169.98 4
1170.06 5
1170.14 5
1170.21 6
1170.29 6
1170.37 5
1170.45 4
1170.53 3
1170.60 2
1170.68 1
1170.76 1
1170.84 0
1170.92 0
1171.00 0
1171.07 0
1171.15 0
1171.23 0
1171.31 0
1171.39 1
1171.46 2
1171.54 2
1171.62 3
1171.70 3
1171.78 3
1171.86 3
1171.93 2
1172.01 2
1172.09 1
1172.17 1
1172.25 2
1172.33 3
1172.40 5
1172.48 8
1172.56 11
1172.64 13
1172.72 15
1172.80 17
1172.87 18
1172.95 18
1173.03 18
1173.11 19
1173.19 19
1173.26 20
1173.34 20
1173.42 21
1173.50 22
1173.58 22
1173.66 22
1173.73 22
1173.81 22
1173.89 21
1173.97 20
1174.05 19
1174.13 18
1174.20 17
1174.28 16
1174.36 14
1174.44 13
1174.52 12
1174.60 11
1174.67 10
1174.75 9
1174.83 9
1174.91 9
1174.99 10
1175.07 11
1175.14 12
1175.22 14
1175.30 15
1175.38 15
1175.46 15
1175.54 14
1175.61 13
1175.69 13
1175.77 12
1175.85 12
1175.93 13
1176.01 13
1176.08 15
1176.16 16
1176.24 16
1176.32 16
1176.40 16
1176.48 15
1176.56 13
1176.63 12
1176.71 11
1176.79 10
1176.87 10
1176.95 10
1177.03 10
1177.10 9
1177.18 9
1177.26 8
1177.34 7
1177.42 6
1177.50 5
1177.57 4
1177.65 4
1177.73 4
1177.81 4
1177.89 4
1177.97 4
1178.05 4
1178.12 4
1178.20 5
1178.28 5
1178.36 5
1178.44 5
1178.52 5
1178.59 5
1178.67 5
1178.75 4
1178.83 5
1178.91 5
1178.99 6
1179.07 8
1179.14 9
1179.22 11
1179.30 12
1179.38 13
1179.46 14
1179.54 13
1179.61 12
1179.69 10
1179.77 8
1179.85 6
1179.93 5
1180.01 3
1180.09 2
1180.16 1
1180.24 1
1180.32 1
1180.40 2
1180.48 2
1180.56 3
1180.64 4
1180.71 4
1180.79 5
1180.87 5
1180.95 5
1181.03 5
1181.11 4
1181.19 4
1181.26 4
1181.34 4
1181.42 4
1181.50 3
1181.58 3
1181.66 3
1181.74 2
1181.81 2
1181.89 3
1181.97 4
1182.05 4
1182.13 5
1182.21 6
1182.29 7
1182.36 6
1182.44 6
1182.52 5
1182.60 4
1182.68 3
1182.76 2
1182.84 1
1182.91 1
1182.99 2
1183.07 2
1183.15 3
1183.23 4
1183.31 5
1183.39 6
1183.46 7
1183.54 7
1183.62 7
1183.70 7
1183.78 7
1183.86 7
1183.94 7
1184.01 7
1184.09 7
1184.17 6
1184.25 6
1184.33 6
1184.41 6
1184.49 6
1184.57 6
1184.64 6
1184.72 7
1184.80 8
1184.88 8
1184.96 8
1185.04 9
1185.12 9
1185.19 9
1185.27 9
1185.35 9
1185.43 9
1185.51 9
1185.59 8
1185.67 7
1185.75 7
1185.82 6
1185.90 5
1185.98 5
1186.06 5
1186.14 5
1186.22 5
1186.30 6
1186.38 6
1186.45 7
1186.53 8
1186.61 8
1186.69 8
1186.77 8
1186.85 8
1186.93 8
1187.01 8
1187.08 8
1187.16 9
1187.24 10
1187.32 11
1187.40 12
1187.48 12
1187.56 13
1187.64 13
1187.71 12
1187.79 11
1187.87 9
1187.95 8
1188.03 8
1188.11 8
1188.19 9
1188.27 12
1188.34 16
1188.42 19
1188.50 23
1188.58 26
1188.66 27
1188.74 28
1188.82 27
1188.90 27
1188.97 26
1189.05 26
1189.13 26
1189.21 27
1189.29 28
1189.37 29
1189.45 31
1189.53 32
1189.61 34
1189.68 36
1189.76 38
1189.84 39
1189.92 40
1190.00 39
1190.08 38
1190.16 35
1190.24 32
1190.31 28
1190.39 25
1190.47 22
1190.55 20
1190.63 18
1190.71 16
1190.79 15
1190.87 13
1190.95 12
1191.02 12
1191.10 11
1191.18 11
1191.26 11
1191.34 11
1191.42 11
1191.50 12
1191.58 12
1191.66 12
1191.73 12
1191.81 12
1191.89 12
1191.97 12
1192.05 12
1192.13 11
1192.21 11
1192.29 11
1192.37 10
1192.45 10
1192.52 10
1192.60 10
1192.68 10
1192.76 11
1192.84 10
1192.92 10
1193.00 10
1193.08 10
1193.16 10
1193.23 10
1193.31 10
1193.39 10
1193.47 9
1193.55 9
1193.63 9
1193.71 8
1193.79 8
1193.87 7
1193.95 7
1194.02 7
1194.10 7
1194.18 7
1194.26 7
1194.34 8
1194.42 8
1194.50 8
1194.58 7
1194.66 6
1194.74 4
1194.81 2
1194.89 1
1194.97 0
1195.05 0
1195.13 0
1195.21 0
1195.29 1
1195.37 2
1195.45 3
1195.53 3
1195.60 4
1195.68 3
1195.76 3
1195.84 3
1195.92 3
1196.00 3
1196.08 4
1196.16 5
1196.24 5
1196.32 5
1196.39 5
1196.47 4
1196.55 3
1196.63 2
1196.71 1
1196.79 1
1196.87 1
1196.95 2
1197.03 2
1197.11 3
1197.19 4
1197.26 4
1197.34 5
1197.42 4
1197.50 4
1197.58 3
1197.66 2
1197.74 2
1197.82 1
1197.90 0
1197.98 0
1198.06 0
1198.13 0
1198.21 0
1198.29 0
1198.37 1
1198.45 2
1198.53 2
1198.61 3
1198.69 4
1198.77 4
1198.85 5
1198.93 5
1199.01 5
1199.08 5
1199.16 6
1199.24 6
1199.32 7
1199.40 7
1199.48 7
1199.56 6
1199.64 6
1199.72 5
1199.80 5
1199.88 4
1199.96 4
1200.03 3
1200.11 3
1200.19 3
1200.27 3
1200.35 3
1200.43 3
1200.51 4
1200.59 4
1200.67 5
1200.75 5
1200.83 6
1200.91 7
1200.98 7
1201.06 8
1201.14 8
1201.22 9
1201.30 9
1201.38 11
1201.46 12
1201.54 13
1201.62 14
1201.70 14
1201.78 15
1201.86 14
1201.94 14
1202.01 13
1202.09 12
1202.17 11
1202.25 10
1202.33 9
1202.41 9
1202.49 9
1202.57 9
1202.65 9
1202.73 9
1202.81 9
1202.89 9
1202.97 10
1203.04 10
1203.12 11
1203.20 12
1203.28 13
1203.36 15
1203.44 17
1203.52 18
1203.60 20
1203.68 21
1203.76 22
1203.84 23
1203.92 23
1204.00 23
1204.08 22
1204.16 21
1204.23 20
1204.31 19
1204.39 18
1204.47 18
1204.55 19
1204.63 20
1204.71 21
1204.79 22
1204.87 22
1204.95 22
1205.03 20
1205.11 17
1205.19 15
1205.27 12
1205.35 9
1205.42 8
1205.50 7
1205.58 7
1205.66 7
1205.74 8
1205.82 10
1205.90 11
1205.98 13
1206.06 14
1206.14 15
1206.22 16
1206.30 16
1206.38 16
1206.46 15
1206.54 15
1206.62 15
1206.69 15
1206.77 15
1206.85 14
1206.93 14
1207.01 13
1207.09 12
1207.17 10
1207.25 8
1207.33 7
1207.41 5
1207.49 3
1207.57 1
1207.65 0
1207.73 0
1207.81 0
1207.89 0
1207.97 0
1208.04 1
1208.12 2
1208.20 4
1208.28 5
1208.36 6
1208.44 6
1208.52 6
1208.60 6
1208.68 6
1208.76 6
1208.84 5
1208.92 4
1209.00 4
1209.08 3
1209.16 2
1209.24 1
1209.32 0
1209.40 0
1209.48 0
1209.55 0
1209.63 0
1209.71 0
1209.79 0
1209.87 0
1209.95 0
1210.03 1
1210.11 2
1210.19 3
1210.27 3
1210.35 3
1210.43 3
1210.51 2
1210.59 1
1210.67 1
1210.75 1
1210.83 1
1210.91 2
1210.99 3
1211.07 5
1211.14 6
1211.22 6
1211.30 6
1211.38 6
1211.46 5
1211.54 4
1211.62 4
1211.70 3
1211.78 3
1211.86 2
1211.94 2
1212.02 1
1212.10 0
1212.18 0
1212.26 0
1212.34 0
1212.42 0
1212.50 0
1212.58 0
1212.66 0
1212.74 3
1212.82 5
1212.90 7
1212.98 9
1213.05 10
1213.13 10
1213.21 10
1213.29 9
1213.37 7
1213.45 6
1213.53 5
1213.61 5
1213.69 4
1213.77 5
1213.85 5
1213.93 5
1214.01 5
1214.09 5
1214.17 5
1214.25 4
1214.33 5
1214.41 5
1214.49 6
1214.57 8
1214.65 9
1214.73 10
1214.81 10
1214.89 10
1214.97 10
1215.05 9
1215.13 9
1215.21 9
1215.28 9
1215.36 10
1215.44 11
1215.52 12
1215.60 13
1215.68 13
1215.76 13
1215.84 13
1215.92 12
1216.00 12
1216.08 12
1216.16 11
1216.24 11
1216.32 11
1216.40 10
1216.48 9
1216.56 9
1216.64 8
1216.72 8
1216.80 9
1216.88 9
1216.96 10
1217.04 10
1217.12 11
1217.20 11
1217.28 10
1217.36 10
1217.44 10
1217.52 10
1217.60 11
1217.68 12
1217.76 13
1217.84 14
1217.92 15
1218.00 14
1218.08 14
1218.16 13
1218.23 12
1218.31 10
1218.39 9
1218.47 9
1218.55 8
1218.63 8
1218.71 8
1218.79 8
1218.87 8
1218.95 9
1219.03 9
1219.11 10
1219.19 10
1219.27 11
1219.35 11
1219.43 10
1219.51 10
1219.59 9
1219.67 8
1219.75 8
1219.83 7
1219.91 6
1219.99 5
1220.07 4
1220.15 3
1220.23 2
1220.31 1
1220.39 1
1220.47 0
1220.55 0
1220.63 0
1220.71 1
1220.79 1
1220.87 1
1220.95 1
1221.03 1
1221.11 0
1221.19 0
1221.27 0
1221.35 0
1221.43 0
1221.51 0
1221.59 0
1221.67 2
1221.75 4
1221.83 5
1221.91 6
1221.99 7
1222.07 7
1222.15 7
1222.23 5
1222.31 4
1222.39 2
1222.47 0
1222.55 0
1222.63 0
1222.71 0
1222.79 0
1222.87 1
1222.95 2
1223.03 4
1223.11 5
1223.19 7
1223.27 9
1223.35 10
1223.43 11
1223.51 12
1223.59 13
1223.67 13
1223.75 13
1223.83 14
1223.91 14
1223.99 15
1224.07 15
1224.15 16
1224.23 16
1224.31 16
1224.39 16
1224.47 16
1224.55 16
1224.63 16
1224.71 15
1224.79 14
1224.87 12
1224.95 10
1225.03 8
1225.11 6
1225.19 4
1225.27 3
1225.35 1
1225.43 1
1225.51 1
1225.59 2
1225.67 3
1225.75 5
1225.83 7
1225.91 9
1225.99 11
1226.07 12
1226.15 12
1226.23 11
1226.31 11
1226.39 10
1226.47 10
1226.55 11
1226.63 13
1226.71 14
1226.79 16
1226.87 18
1226.95 19
1227.03 18
1227.11 18
1227.19 17
1227.27 16
1227.35 16
1227.43 16
1227.51 16
1227.59 16
1227.67 16
1227.75 16
1227.83 15
1227.91 13
1227.99 11
1228.07 8
1228.15 6
1228.23 3
1228.31 1
1228.39 0
1228.47 0
1228.55 0
1228.63 0
1228.71 0
1228.79 1
1228.87 2
1228.95 3
1229.03 4
1229.11 5
1229.19 6
1229.27 6
1229.35 7
1229.43 7
1229.51 7
1229.59 6
1229.67 6
1229.75 6
1229.83 7
1229.91 8
1229.99 9
1230.07 10
1230.15 11
1230.23 13
1230.31 14
1230.39 15
1230.47 16
1230.55 18
1230.63 20
1230.71 22
1230.79 24
1230.87 26
1230.95 28
1231.03 30
1231.11 32
1231.19 33
1231.27 34
1231.35 33
1231.43 32
1231.51 30
1231.59 28
1231.67 26
1231.75 25
1231.84 24
1231.92 24
1232.00 24
1232.08 24
1232.16 24
1232.24 24
1232.32 23
1232.40 23
1232.48 22
1232.56 23
1232.64 23
1232.72 25
1232.80 26
1232.88 27
1232.96 28
1233.04 29
1233.12 29
1233.20 30
1233.28 31
1233.36 31
1233.44 32
1233.52 33
1233.60 33
1233.68 34
1233.76 34
1233.84 33
1233.92 32
1234.00 30
1234.08 28
1234.16 26
1234.24 23
1234.32 20
1234.40 18
1234.48 16
1234.56 14
1234.64 12
1234.72 11
1234.81 10
1234.89 9
1234.97 9
1235.05 9
1235.13 10
1235.21 11
1235.29 12
1235.37 13
1235.45 14
1235.53 14
1235.61 14
1235.69 13
1235.77 11
1235.85 10
1235.93 10
1236.01 10
1236.09 11
1236.17 13
1236.25 17
1236.33 20
1236.41 23
1236.49 25
1236.57 25
1236.65 25
1236.73 23
1236.81 21
1236.89 18
1236.97 17
1237.06 16
1237.14 17
1237.22 17
1237.30 19
1237.38 20
1237.46 20
1237.54 20
1237.62 20
1237.70 19
1237.78 18
1237.86 16
1237.94 14
1238.02 12
1238.10 9
1238.18 7
1238.26 4
1238.34 3
1238.42 1
1238.50 0
1238.58 0
1238.66 0
1238.74 0
1238.82 0
1238.91 0
1238.99 1
1239.07 2
1239.15 4
1239.23 7
1239.31 10
1239.39 12
1239.47 15
1239.55 18
1239.63 20
1239.71 21
1239.79 21
1239.87 21
1239.95 20
1240.03 19
1240.11 18
1240.19 17
1240.27 17
1240.35 18
1240.43 19
1240.51 21
1240.60 22
1240.68 24
1240.76 25
1240.84 26
1240.92 26
1241.00 27
1241.08 28
1241.16 28
1241.24 27
1241.32 26
1241.40 25
1241.48 22
1241.56 20
1241.64 17
1241.72 15
1241.80 12
1241.88 11
1241.96 9
1242.04 8
1242.13 7
1242.21 7
1242.29 7
1242.37 7
1242.45 7
1242.53 8
1242.61 8
1242.69 8
1242.77 8
1242.85 8
1242.93 8
1243.01 9
1243.09 9
1243.17 11
1243.25 12
1243.33 14
1243.41 15
1243.50 16
1243.58 17
1243.66 17
1243.74 17
1243.82 17
1243.90 16
1243.98 15
1244.06 13
1244.14 12
1244.22 10
1244.30 8
1244.38 7
1244.46 7
1244.54 7
1244.62 7
1244.70 8
1244.79 8
1244.87 7
1244.95 7
1245.03 7
1245.11 6
1245.19 6
1245.27 6
1245.35 6
1245.43 6
1245.51 6
1245.59 6
1245.67 7
1245.75 7
1245.83 8
1245.91 9
1246.00 11
1246.08 13
1246.16 15
1246.24 17
1246.32 18
1246.40 17
1246.48 16
1246.56 14
1246.64 12
1246.72 11
1246.80 11
1246.88 13
1246.96 15
1247.04 17
1247.13 19
1247.21 20
1247.29 20
1247.37 18
1247.45 16
1247.53 13
1247.61 11
1247.69 10
1247.77 9
1247.85 9
1247.93 10
1248.01 12
1248.09 13
1248.17 15
1248.26 16
1248.34 18
1248.42 20
1248.50 21
1248.58 21
1248.66 20
1248.74 19
1248.82 16
1248.90 14
1248.98 11
1249.06 9
1249.14 8
1249.22 7
1249.31 6
1249.39 5
1249.47 5
1249.55 4
1249.63 2
1249.71 1
1249.79 0
1249.87 0
1249.95 0
1250.03 0
1250.11 0
1250.19 0
1250.28 0
1250.36 0
1250.44 0
1250.52 2
1250.60 6
1250.68 11
1250.76 15
1250.84 20
1250.92 22
1251.00 24
1251.08 23
1251.16 21
1251.25 19
1251.33 16
1251.41 13
1251.49 11
1251.57 10
1251.65 10
1251.73 11
1251.81 11
1251.89 11
1251.97 11
1252.05 11
1252.13 9
1252.22 8
1252.30 7
1252.38 7
1252.46 8
1252.54 9
1252.62 12
1252.70 15
1252.78 18
1252.86 20
1252.94 20
1253.02 19
1253.11 16
1253.19 13
1253.27 10
1253.35 8
1253.43 7
1253.51 7
1253.59 9
1253.67 11
1253.75 14
1253.83 17
1253.92 19
1254.00 22
1254.08 24
1254.16 25
1254.24 26
1254.32 26
1254.40 25
1254.48 24
1254.56 21
1254.64 19
1254.72 17
1254.81 16
1254.89 17
1254.97 18
1255.05 20
1255.13 22
1255.21 24
1255.29 26
1255.37 26
1255.45 26
1255.53 24
1255.62 22
1255.70 19
1255.78 15
1255.86 12
1255.94 10
1256.02 9
1256.10 9
1256.18 9
1256.26 10
1256.34 11
1256.43 12
1256.51 13
1256.59 14
1256.67 14
1256.75 15
1256.83 15
1256.91 15
1256.99 16
1257.07 16
1257.15 17
1257.24 18
1257.32 19
1257.40 20
1257.48 21
1257.56 20
1257.64 20
1257.72 18
1257.80 16
1257.88 14
1257.97 12
1258.05 11
1258.13 9
1258.21 8
1258.29 8
1258.37 8
1258.45 8
1258.53 10
1258.61 11
1258.70 13
1258.78 15
1258.86 17
1258.94 18
1259.02 19
1259.10 19
1259.18 18
1259.26 18
1259.34 18
1259.43 19
1259.51 20
1259.59 22
1259.67 24
1259.75 26
1259.83 27
1259.91 27
1259.99 27
1260.07 25
1260.16 24
1260.24 22
1260.32 19
1260.40 18
1260.48 16
1260.56 15
1260.64 14
1260.72 14
1260.80 15
1260.89 16
1260.97 17
1261.05 19
1261.13 22
1261.21 26
1261.29 29
1261.37 32
1261.45 35
1261.54 36
1261.62 35
1261.70 33
1261.78 30
1261.86 26
1261.94 22
1262.02 19
1262.10 16
1262.18 14
1262.27 12
1262.35 12
1262.43 11
1262.51 12
1262.59 12
1262.67 13
1262.75 13
1262.83 14
1262.92 15
1263.00 15
1263.08 16
1263.16 17
1263.24 17
1263.32 16
1263.40 15
1263.48 14
1263.57 12
1263.65 11
1263.73 10
1263.81 10
1263.89 11
1263.97 12
1264.05 12
1264.13 13
1264.22 13
1264.30 13
1264.38 13
1264.46 13
1264.54 14
1264.62 15
1264.70 17
1264.78 18
1264.87 19
1264.95 20
1265.03 21
1265.11 21
1265.19 22
1265.27 23
1265.35 24
1265.44 25
1265.52 27
1265.60 28
1265.68 29
1265.76 28
1265.84 27
1265.92 25
1266.00 22
1266.09 20
1266.17 17
1266.25 15
1266.33 13
1266.41 11
1266.49 10
1266.57 9
1266.66 8
1266.74 8
1266.82 8
1266.90 8
1266.98 8
1267.06 9
1267.14 10
1267.22 11
1267.31 12
1267.39 13
1267.47 14
1267.55 15
1267.63 16
1267.71 17
1267.79 17
1267.88 17
1267.96 17
1268.04 16
1268.12 15
1268.20 14
1268.28 13
1268.36 13
1268.45 13
1268.53 14
1268.61 14
1268.69 15
1268.77 16
1268.85 16
1268.93 15
1269.02 14
1269.10 13
1269.18 12
1269.26 11
1269.34 11
1269.42 12
1269.50 13
1269.59 14
1269.67 14
1269.75 14
1269.83 14
1269.91 12
1269.99 10
1270.07 9
1270.16 8
1270.24 7
1270.32 8
1270.40 9
1270.48 12
1270.56 14
1270.64 16
1270.73 18
1270.81 19
1270.89 19
1270.97 19
1271.05 19
1271.13 20
1271.22 21
1271.30 23
1271.38 25
1271.46 28
1271.54 30
1271.62 31
1271.70 30
1271.79 29
1271.87 26
1271.95 23
1272.03 20
1272.11 18
1272.19 17
1272.28 17
1272.36 18
1272.44 20
1272.52 22
1272.60 25
1272.68 27
1272.76 30
1272.85 32
1272.93 34
1273.01 37
1273.09 39
1273.17 40
1273.25 41
1273.34 40
1273.42 39
1273.50 38
1273.58 37
1273.66 37
1273.74 37
1273.82 37
1273.91 37
1273.99 37
1274.07 36
1274.15 34
1274.23 31
1274.31 30
1274.40 29
1274.48 29
1274.56 30
1274.64 32
1274.72 33
1274.80 35
1274.89 35
1274.97 35
1275.05 34
1275.13 32
1275.21 30
1275.29 29
1275.38 27
1275.46 25
1275.54 24
1275.62 23
1275.70 22
1275.78 22
1275.87 22
1275.95 22
1276.03 22
1276.11 22
1276.19 22
1276.27 23
1276.36 24
1276.44 25
1276.52 26
1276.60 29
1276.68 31
1276.76 34
1276.85 38
1276.93 42
1277.01 46
1277.09 50
1277.17 53
1277.25 55
1277.34 56
1277.42 56
1277.50 54
1277.58 52
1277.66 50
1277.74 48
1277.83 46
1277.91 44
1277.99 41
1278.07 39
1278.15 35
1278.23 32
1278.32 30
1278.40 28
1278.48 27
1278.56 27
1278.64 28
1278.72 29
1278.81 30
1278.89 30
1278.97 30
1279.05 29
1279.13 28
1279.21 26
1279.30 24
1279.38 23
1279.46 22
1279.54 23
1279.62 24
1279.71 25
1279.79 26
1279.87 27
1279.95 26
1280.03 24
1280.11 20
1280.20 17
1280.28 13
1280.36 10
1280.44 7
1280.52 5
1280.61 4
1280.69 3
1280.77 3
1280.85 2
1280.93 3
1281.01 4
1281.10 5
1281.18 8
1281.26 10
1281.34 13
1281.42 14
1281.51 14
1281.59 12
1281.67 9
1281.75 5
1281.83 1
1281.91 0
1282.00 0
1282.08 0
1282.16 0
1282.24 0
1282.32 2
1282.41 5
1282.49 6
1282.57 8
1282.65 8
1282.73 9
1282.81 9
1282.90 9
1282.98 10
1283.06 10
1283.14 10
1283.22 10
1283.31 11
1283.39 11
1283.47 12
1283.55 12
1283.63 13
1283.72 13
1283.80 14
1283.88 14
1283.96 14
1284.04 15
1284.13 15
1284.21 16
1284.29 16
1284.37 16
1284.45 16
1284.53 16
1284.62 16
1284.70 16
1284.78 16
1284.86 15
1284.94 15
1285.03 14
1285.11 14
1285.19 14
1285.27 14
1285.35 14
1285.44 14
1285.52 13
1285.60 13
1285.68 12
1285.76 11
1285.85 9
1285.93 8
1286.01 6
1286.09 6
1286.17 6
1286.26 6
1286.34 7
1286.42 7
1286.50 8
1286.58 7
1286.67 6
1286.75 5
1286.83 4
1286.91 4
1286.99 5
1287.08 6
1287.16 9
1287.24 11
1287.32 13
1287.40 15
1287.49 16
1287.57 16
1287.65 15
1287.73 15
1287.81 14
1287.90 14
1287.98 14
1288.06 16
1288.14 17
1288.22 19
1288.31 21
1288.39 23
1288.47 24
1288.55 25
1288.63 24
1288.72 22
1288.80 20
1288.88 17
1288.96 15
1289.04 12
1289.13 11
1289.21 11
1289.29 13
1289.37 15
1289.46 19
1289.54 24
1289.62 28
1289.70 32
1289.78 36
1289.87 38
1289.95 40
1290.03 42
1290.11 43
1290.19 42
1290.28 42
1290.36 40
1290.44 37
1290.52 34
1290.60 32
1290.69 29
1290.77 28
1290.85 27
1290.93 26
1291.02 26
1291.10 26
1291.18 27
1291.26 28
1291.34 29
1291.43 31
1291.51 33
1291.59 35
1291.67 36
1291.75 37
1291.84 37
1291.92 36
1292.00 35
1292.08 34
1292.17 34
1292.25 34
1292.33 36
1292.41 39
1292.49 43
1292.58 47
1292.66 51
1292.74 54
1292.82 56
1292.90 57
1292.99 56
1293.07 54
1293.15 51
1293.23 48
1293.32 45
1293.40 42
1293.48 40
1293.56 39
1293.64 39
1293.73 40
1293.81 42
1293.89 43
1293.97 44
1294.06 44
1294.14 44
1294.22 44
1294.30 44
1294.38 44
1294.47 44
1294.55 45
1294.63 44
1294.71 42
1294.80 39
1294.88 35
1294.96 31
1295.04 27
1295.13 25
1295.21 24
1295.29 25
1295.37 26
1295.45 29
1295.54 31
1295.62 33
1295.70 33
1295.78 33
1295.87 32
1295.95 30
1296.03 28
1296.11 26
1296.19 24
1296.28 22
1296.36 19
1296.44 18
1296.52 16
1296.61 16
1296.69 17
1296.77 18
1296.85 20
1296.94 21
1297.02 22
1297.10 22
1297.18 21
1297.26 20
1297.35 18
1297.43 16
1297.51 14
1297.59 11
1297.68 8
1297.76 4
1297.84 1
1297.92 0
1298.01 0
1298.09 0
1298.17 0
1298.25 0
1298.34 0
1298.42 0
1298.50 1
1298.58 3
1298.67 4
1298.75 5
1298.83 6
1298.91 6
1298.99 5
1299.08 4
1299.16 3
1299.24 1
1299.32 0
1299.41 0
1299.49 0
1299.57 0
1299.65 0
1299.74 0
1299.82 1
1299.90 3
1299.98 6
1300.07 8
1300.15 9
1300.23 10
1300.31 11
1300.40 12
1300.48 13
1300.56 14
1300.64 16
1300.73 18
1300.81 21
1300.89 24
1300.97 26
1301.06 29
1301.14 31
1301.22 33
1301.30 34
1301.38 34
1301.47 34
1301.55 34
1301.63 33
1301.71 32
1301.80 30
1301.88 29
1301.96 28
1302.04 27
1302.13 26
1302.21 26
1302.29 27
1302.37 28
1302.46 30
1302.54 32
1302.62 34
1302.70 36
1302.79 37
1302.87 38
1302.95 39
1303.03 39
1303.12 40
1303.20 41
1303.28 42
1303.36 44
1303.45 46
1303.53 49
1303.61 51
1303.69 52
1303.78 53
1303.86 54
1303.94 53
1304.03 53
1304.11 52
1304.19 51
1304.27 50
1304.36 48
1304.44 47
1304.52 47
1304.60 46
1304.69 46
1304.77 48
1304.85 50
1304.93 52
1305.02 55
1305.10 58
1305.18 59
1305.26 59
1305.35 58
1305.43 55
1305.51 52
1305.59 48
1305.68 44
1305.76 42
1305.84 40
1305.92 39
1306.01 39
1306.09 39
1306.17 39
1306.25 38
1306.34 38
1306.42 37
1306.50 35
1306.59 33
1306.67 31
1306.75 29
1306.83 27
1306.92 25
1307.00 23
1307.08 22
1307.16 22
1307.25 22
1307.33 23
1307.41 25
1307.49 26
1307.58 28
1307.66 30
1307.74 32
1307.83 33
1307.91 34
1307.99 35
1308.07 36
1308.16 37
1308.24 38
1308.32 38
1308.40 38
1308.49 36
1308.57 32
1308.65 27
1308.73 21
1308.82 15
1308.90 11
1308.98 8
1309.07 8
1309.15 9
1309.23 12
1309.31 17
1309.40 22
1309.48 28
1309.56 33
1309.64 38
1309.73 42
1309.81 44
1309.89 46
1309.98 46
1310.06 45
1310.14 44
1310.22 42
1310.31 39
1310.39 37
1310.47 35
1310.55 33
1310.64 31
1310.72 30
1310.80 30
1310.89 30
1310.97 31
1311.05 32
1311.13 33
1311.22 33
1311.30 32
1311.38 30
1311.47 27
1311.55 23
1311.63 19
1311.71 15
1311.80 12
1311.88 10
1311.96 10
1312.04 11
1312.13 13
1312.21 14
1312.29 15
1312.38 15
1312.46 14
1312.54 13
1312.62 12
1312.71 12
1312.79 12
1312.87 13
1312.96 15
1313.04 18
1313.12 22
1313.20 25
1313.29 29
1313.37 32
1313.45 36
1313.54 40
1313.62 43
1313.70 46
1313.78 48
1313.87 50
1313.95 51
1314.03 51
1314.12 49
1314.20 48
1314.28 46
1314.36 44
1314.45 43
1314.53 42
1314.61 41
1314.70 41
1314.78 41
1314.86 40
1314.94 39
1315.03 37
1315.11 34
1315.19 30
1315.28 26
1315.36 22
1315.44 19
1315.52 16
1315.61 14
1315.69 14
1315.77 15
1315.86 16
1315.94 18
1316.02 21
1316.11 24
1316.19 26
1316.27 28
1316.35 30
1316.44 31
1316.52 31
1316.60 30
1316.69 28
1316.77 25
1316.85 22
1316.93 20
1317.02 17
1317.10 15
1317.18 15
1317.27 15
1317.35 17
1317.43 19
1317.52 22
1317.60 26
1317.68 29
1317.76 32
1317.85 35
1317.93 38
1318.01 39
1318.10 39
1318.18 39
1318.26 38
1318.35 37
1318.43 36
1318.51 37
1318.59 38
1318.68 41
1318.76 44
1318.84 48
1318.93 50
1319.01 51
1319.09 50
1319.18 47
1319.26 44
1319.34 40
1319.42 36
1319.51 33
1319.59 31
1319.67 30
1319.76 30
1319.84 31
1319.92 31
1320.01 31
1320.09 31
1320.17 31
1320.26 32
1320.34 33
1320.42 35
1320.50 37
1320.59 39
1320.67 40
1320.75 39
1320.84 37
1320.92 33
1321.00 29
1321.09 26
1321.17 25
1321.25 26
1321.34 28
1321.42 33
1321.50 38
1321.58 42
1321.67 45
1321.75 46
1321.83 45
1321.92 42
1322.00 38
1322.08 33
1322.17 29
1322.25 25
1322.33 22
1322.42 20
1322.50 18
1322.58 17
1322.66 16
1322.75 16
1322.83 16
1322.91 17
1323.00 18
1323.08 20
1323.16 21
1323.25 21
1323.33 20
1323.41 19
1323.50 18
1323.58 16
1323.66 15
1323.75 15
1323.83 15
1323.91 16
1324.00 17
1324.08 19
1324.16 20
1324.25 20
1324.33 21
1324.41 22
1324.49 23
1324.58 25
1324.66 26
1324.74 27
1324.83 28
1324.91 29
1324.99 30
1325.08 30
1325.16 31
1325.24 33
1325.33 34
1325.41 35
1325.49 36
1325.58 36
1325.66 36
1325.74 35
1325.83 33
1325.91 31
1325.99 29
1326.08 28
1326.16 27
1326.24 28
1326.33 30
1326.41 33
1326.49 37
1326.58 41
1326.66 46
1326.74 51
1326.83 55
1326.91 59
1326.99 64
1327.08 68
1327.16 72
1327.24 76
1327.32 80
1327.41 85
1327.49 89
1327.57 92
1327.66 95
1327.74 97
1327.82 99
1327.91 99
1327.99 99
1328.07 98
1328.16 98
1328.24 97
1328.32 97
1328.41 97
1328.49 96
1328.57 95
1328.66 93
1328.74 91
1328.82 89
1328.91 87
1328.99 85
1329.07 82
1329.16 80
1329.24 78
1329.32 76
1329.41 73
1329.49 71
1329.57 68
1329.66 66
1329.74 65
1329.82 63
1329.91 61
1329.99 60
1330.07 57
1330.16 55
1330.24 53
1330.32 52
1330.41 53
1330.49 54
1330.57 56
1330.66 59
1330.74 62
1330.83 64
1330.91 65
1330.99 65
1331.08 64
1331.16 62
1331.24 59
1331.33 57
1331.41 54
1331.49 52
1331.58 51
1331.66 50
1331.74 49
1331.83 49
1331.91 49
1331.99 49
1332.08 49
1332.16 49
1332.24 48
1332.33 46
1332.41 44
1332.49 41
1332.58 39
1332.66 37
1332.74 36
1332.83 36
1332.91 37
1332.99 39
1333.08 41
1333.16 44
1333.24 47
1333.33 49
1333.41 50
1333.50 51
1333.58 50
1333.66 49
1333.75 46
1333.83 43
1333.91 40
1334.00 37
1334.08 35
1334.16 35
1334.25 37
1334.33 40
1334.41 44
1334.50 47
1334.58 50
1334.66 51
1334.75 51
1334.83 48
1334.91 45
1335.00 41
1335.08 38
1335.17 36
1335.25 36
1335.33 36
1335.42 36
1335.50 37
1335.58 37
1335.67 35
1335.75 32
1335.83 29
1335.92 25
1336.00 22
1336.08 20
1336.17 20
1336.25 22
1336.33 26
1336.42 30
1336.50 34
1336.59 38
1336.67 41
1336.75 43
1336.84 44
1336.92 44
1337.00 44
1337.09 43
1337.17 42
1337.25 41
1337.34 40
1337.42 39
1337.51 38
1337.59 36
1337.67 34
1337.76 32
1337.84 30
1337.92 28
1338.01 26
1338.09 25
1338.17 25
1338.26 25
1338.34 26
1338.42 27
1338.51 28
1338.59 29
1338.68 30
1338.76 30
1338.84 29
1338.93 27
1339.01 25
1339.09 22
1339.18 20
1339.26 18
1339.35 18
1339.43 19
1339.51 21
1339.60 25
1339.68 30
1339.76 37
1339.85 43
1339.93 50
1340.01 56
1340.10 61
1340.18 64
1340.27 66
1340.35 66
1340.43 65
1340.52 62
1340.60 59
1340.68 55
1340.77 52
1340.85 50
1340.94 48
1341.02 47
1341.10 47
1341.19 49
1341.27 50
1341.35 52
1341.44 54
1341.52 55
1341.60 55
1341.69 55
1341.77 53
1341.86 51
1341.94 49
1342.02 46
1342.11 45
1342.19 44
1342.27 44
1342.36 45
1342.44 46
1342.53 48
1342.61 49
1342.69 50
1342.78 50
1342.86 49
1342.95 47
1343.03 45
1343.11 42
1343.20 39
1343.28 38
1343.36 37
1343.45 37
1343.53 37
1343.62 38
1343.70 40
1343.78 42
1343.87 45
1343.95 49
1344.03 53
1344.12 57
1344.20 61
1344.29 64
1344.37 66
1344.45 67
1344.54 66
1344.62 64
1344.70 60
1344.79 55
1344.87 49
1344.96 44
1345.04 39
1345.12 36
1345.21 34
1345.29 33
1345.38 33
1345.46 34
1345.54 34
1345.63 34
1345.71 34
1345.79 34
1345.88 33
1345.96 32
1346.05 31
1346.13 29
1346.21 28
1346.30 26
1346.38 25
1346.47 24
1346.55 24
1346.63 25
1346.72 26
1346.80 28
1346.89 30
1346.97 32
1347.05 33
1347.14 35
1347.22 38
1347.30 42
1347.39 47
1347.47 53
1347.56 61
1347.64 69
1347.72 75
1347.81 81
1347.89 83
1347.98 84
1348.06 82
1348.14 78
1348.23 73
1348.31 69
1348.40 66
1348.48 65
1348.56 65
1348.65 67
1348.73 69
1348.82 71
1348.90 73
1348.98 74
1349.07 74
1349.15 74
1349.24 74
1349.32 76
1349.40 79
1349.49 82
1349.57 86
1349.66 89
1349.74 90
1349.82 90
1349.91 89
1349.99 86
1350.08 84
1350.16 81
1350.24 79
1350.33 78
1350.41 77
1350.50 77
1350.58 78
1350.66 78
1350.75 79
1350.83 80
1350.92 81
1351.00 83
1351.08 84
1351.17 85
1351.25 85
1351.34 85
1351.42 83
1351.50 80
1351.59 76
1351.67 72
1351.76 67
1351.84 62
1351.92 57
1352.01 52
1352.09 47
1352.18 41
1352.26 36
1352.34 30
1352.43 25
1352.51 20
1352.60 16
1352.68 15
1352.76 15
1352.85 16
1352.93 19
1353.02 22
1353.10 25
1353.19 27
1353.27 29
1353.35 29
1353.44 29
1353.52 27
1353.61 25
1353.69 22
1353.77 20
1353.86 17
1353.94 16
1354.03 16
1354.11 17
1354.19 18
1354.28 20
1354.36 22
1354.45 23
1354.53 24
1354.62 23
1354.70 23
1354.78 22
1354.87 23
1354.95 23
1355.04 25
1355.12 26
1355.20 27
1355.29 28
1355.37 28
1355.46 28
1355.54 28
1355.63 27
1355.71 27
1355.79 27
1355.88 28
1355.96 29
1356.05 30
1356.13 31
1356.21 31
1356.30 30
1356.38 28
1356.47 26
1356.55 23
1356.64 20
1356.72 17
1356.80 15
1356.89 12
1356.97 11
1357.06 9
1357.14 7
1357.22 6
1357.31 4
1357.39 2
1357.48 1
1357.56 0
1357.65 0
1357.73 0
1357.81 0
1357.90 0
1357.98 0
1358.07 0
1358.15 0
1358.24 0
1358.32 1
1358.40 2
1358.49 3
1358.57 5
1358.66 7
1358.74 10
1358.83 13
1358.91 18
1358.99 22
1359.08 27
1359.16 31
1359.25 34
1359.33 36
1359.42 37
1359.50 37
1359.58 36
1359.67 35
1359.75 34
1359.84 32
1359.92 30
1360.01 28
1360.09 26
1360.17 24
1360.26 22
1360.34 21
1360.43 21
1360.51 21
1360.60 23
1360.68 25
1360.76 28
1360.85 30
1360.93 31
1361.02 32
1361.10 32
1361.19 33
1361.27 34
1361.35 37
1361.44 42
1361.52 48
1361.61 55
1361.69 61
1361.78 67
1361.86 71
1361.95 74
1362.03 75
1362.11 76
1362.20 77
1362.28 77
1362.37 76
1362.45 75
1362.54 73
1362.62 71
1362.70 67
1362.79 63
1362.87 60
1362.96 58
1363.04 57
1363.13 59
1363.21 63
1363.30 69
1363.38 76
1363.46 82
1363.55 88
1363.63 91
1363.72 90
1363.80 86
1363.89 80
1363.97 72
1364.06 64
1364.14 57
1364.22 51
1364.31 48
1364.39 46
1364.48 46
1364.56 47
1364.65 48
1364.73 50
1364.82 51
1364.90 53
1364.98 53
1365.07 54
1365.15 54
1365.24 53
1365.32 51
1365.41 48
1365.49 46
1365.58 42
1365.66 40
1365.74 38
1365.83 38
1365.91 38
1366.00 40
1366.08 41
1366.17 41
1366.25 41
1366.34 39
1366.42 38
1366.50 37
1366.59 37
1366.67 38
1366.76 40
1366.84 43
1366.93 46
1367.01 48
1367.10 49
1367.18 49
1367.27 48
1367.35 45
1367.43 43
1367.52 39
1367.60 35
1367.69 31
1367.77 28
1367.86 25
1367.94 22
1368.03 21
1368.11 20
1368.20 21
1368.28 23
1368.36 26
1368.45 30
1368.53 35
1368.62 41
1368.70 46
1368.79 52
1368.87 57
1368.96 60
1369.04 62
1369.13 62
1369.21 59
1369.30 55
1369.38 50
1369.46 44
1369.55 39
1369.63 34
1369.72 31
1369.80 28
1369.89 27
1369.97 26
1370.06 27
1370.14 27
1370.23 28
1370.31 29
1370.40 29
1370.48 29
1370.56 28
1370.65 28
1370.73 27
1370.82 26
1370.90 26
1370.99 25
1371.07 25
1371.16 26
1371.24 26
1371.33 27
1371.41 29
1371.50 30
1371.58 30
1371.66 30
1371.75 29
1371.83 28
1371.92 27
1372.00 25
1372.09 24
1372.17 24
1372.26 23
1372.34 24
1372.43 24
1372.51 25
1372.60 25
1372.68 26
1372.77 27
1372.85 28
1372.94 30
1373.02 31
1373.10 32
1373.19 32
1373.27 31
1373.36 29
1373.44 26
1373.53 23
1373.61 20
1373.70 18
1373.78 17
1373.87 17
1373.95 18
1374.04 21
1374.12 24
1374.21 26
1374.29 29
1374.38 31
1374.46 32
1374.55 33
1374.63 34
1374.71 35
1374.80 36
1374.88 38
1374.97 40
1375.05 43
1375.14 46
1375.22 49
1375.31 51
1375.39 54
1375.48 55
1375.56 55
1375.65 54
1375.73 53
1375.82 51
1375.90 50
1375.99 49
1376.07 50
1376.16 51
1376.24 55
1376.33 59
1376.41 64
1376.50 70
1376.58 76
1376.66 81
1376.75 85
1376.83 88
1376.92 90
1377.00 91
1377.09 92
1377.17 92
1377.26 91
1377.34 90
1377.43 89
1377.51 86
1377.60 84
1377.68 80
1377.77 77
1377.85 74
1377.94 71
1378.02 69
1378.11 67
1378.19 66
1378.28 66
1378.36 65
1378.45 65
1378.53 66
1378.62 69
1378.70 73
1378.79 78
1378.87 84
1378.96 91
1379.04 96
1379.13 100
1379.21 102
1379.30 103
1379.38 102
1379.47 102
1379.55 103
1379.64 104
1379.72 108
1379.81 112
1379.89 117
1379.98 120
1380.06 123
1380.14 124
1380.23 124
1380.31 123
1380.40 122
1380.48 121
1380.57 120
1380.65 119
1380.74 117
1380.82 115
1380.91 112
1380.99 108
1381.08 103
1381.16 98
1381.25 93
1381.33 88
1381.42 84
1381.50 81
1381.59 79
1381.67 78
1381.76 77
1381.84 75
1381.93 73
1382.01 70
1382.10 66
1382.18 62
1382.27 58
1382.35 54
1382.44 51
1382.52 48
1382.61 47
1382.69 46
1382.78 44
1382.86 43
1382.95 41
1383.03 39
1383.12 37
1383.20 35
1383.29 34
1383.37 33
1383.46 32
1383.54 32
1383.63 33
1383.71 34
1383.80 35
1383.88 36
1383.97 36
1384.05 36
1384.14 35
1384.22 34
1384.31 33
1384.39 32
1384.48 32
1384.56 32
1384.65 32
1384.74 32
1384.82 32
1384.91 32
1384.99 31
1385.08 30
1385.16 29
1385.25 28
1385.33 27
1385.42 26
1385.50 25
1385.59 24
1385.67 24
1385.76 24
1385.84 25
1385.93 26
1386.01 28
1386.10 30
1386.18 33
1386.27 35
1386.35 38
1386.44 39
1386.52 40
1386.61 40
1386.69 38
1386.78 35
1386.86 32
1386.95 28
1387.03 25
1387.12 22
1387.20 21
1387.29 20
1387.37 21
1387.46 22
1387.54 24
1387.63 25
1387.71 26
1387.80 27
1387.88 26
1387.97 24
1388.05 22
1388.14 19
1388.23 17
1388.31 15
1388.40 13
1388.48 12
1388.57 12
1388.65 13
1388.74 15
1388.82 17
1388.91 20
1388.99 22
1389.08 24
1389.16 25
1389.25 25
1389.33 23
1389.42 21
1389.50 18
1389.59 15
1389.67 11
1389.76 7
1389.84 4
1389.93 3
1390.01 4
1390.10 7
1390.19 11
1390.27 17
1390.36 23
1390.44 28
1390.53 31
1390.61 32
1390.70 32
1390.78 30
1390.87 27
1390.95 25
1391.04 23
1391.12 21
1391.21 20
1391.29 19
1391.38 18
1391.46 17
1391.55 15
1391.63 13
1391.72 10
1391.81 8
1391.89 6
1391.98 6
1392.06 6
1392.15 8
1392.23 10
1392.32 12
1392.40 14
1392.49 15
1392.57 14
1392.66 13
1392.74 11
1392.83 8
1392.91 5
1393.00 3
1393.08 2
1393.17 1
1393.26 1
1393.34 2
1393.43 3
1393.51 5
1393.60 7
1393.68 9
1393.77 11
1393.85 14
1393.94 16
1394.02 17
1394.11 17
1394.19 17
1394.28 16
1394.37 14
1394.45 13
1394.54 12
1394.62 13
1394.71 14
1394.79 16
1394.88 19
1394.96 22
1395.05 25
1395.13 27
1395.22 28
1395.30 28
1395.39 26
1395.48 23
1395.56 19
1395.65 15
1395.73 11
1395.82 8
1395.90 6
1395.99 6
1396.07 7
1396.16 9
1396.24 11
1396.33 13
1396.41 14
1396.50 14
1396.59 13
1396.67 11
1396.76 10
1396.84 10
1396.93 10
1397.01 12
1397.10 14
1397.18 18
1397.27 22
1397.35 25
1397.44 28
1397.53 30
1397.61 32
1397.70 33
1397.78 33
1397.87 33
1397.95 32
1398.04 30
1398.12 28
1398.21 26
1398.29 23
1398.38 21
1398.47 20
1398.55 19
1398.64 18
1398.72 18
1398.81 19
1398.89 20
1398.98 21
1399.06 22
1399.15 24
1399.24 27
1399.32 30
1399.41 33
1399.49 36
1399.58 39
1399.66 40
1399.75 40
1399.83 39
1399.92 36
1400.01 33
1400.09 29
1400.18 25
1400.26 22
1400.35 20
1400.43 18
1400.52 17
1400.60 17
1400.69 17
1400.78 17
1400.86 18
1400.95 20
1401.03 22
1401.12 24
1401.20 26
1401.29 27
1401.37 28
1401.46 29
1401.55 29
1401.63 29
1401.72 30
1401.80 30
1401.89 30
1401.97 30
1402.06 30
1402.14 29
1402.23 28
1402.32 27
1402.40 25
1402.49 25
1402.57 24
1402.66 25
1402.74 25
1402.83 26
1402.92 27
1403.00 28
1403.09 29
1403.17 29
1403.26 30
1403.34 30
1403.43 31
1403.51 32
1403.60 32
1403.69 33
1403.77 33
1403.86 32
1403.94 32
1404.03 31
1404.11 30
1404.20 29
1404.29 28
1404.37 27
1404.46 25
1404.54 23
1404.63 21
1404.71 18
1404.80 16
1404.89 14
1404.97 13
1405.06 13
1405.14 13
1405.23 15
1405.31 17
1405.40 19
1405.49 22
1405.57 24
1405.66 25
1405.74 25
1405.83 23
1405.91 21
1406.00 18
1406.09 15
1406.17 12
1406.26 10
1406.34 9
1406.43 8
1406.51 8
1406.60 8
1406.69 9
1406.77 9
1406.86 11
1406.94 12
1407.03 14
1407.11 16
1407.20 18
1407.29 19
1407.37 20
1407.46 21
1407.54 20
1407.63 20
1407.71 19
1407.80 17
1407.89 16
1407.97 14
1408.06 13
1408.14 11
1408.23 10
1408.32 9
1408.40 10
1408.49 11
1408.57 13
1408.66 17
1408.74 21
1408.83 25
1408.92 29
1409.00 33
1409.09 35
1409.17 36
1409.26 35
1409.34 33
1409.43 30
1409.52 27
1409.60 24
1409.69 21
1409.77 18
1409.86 17
1409.95 16
1410.03 16
1410.12 17
1410.20 18
1410.29 19
1410.37 20
1410.46 22
1410.55 24
1410.63 26
1410.72 28
1410.80 30
1410.89 32
1410.98 33
1411.06 34
1411.15 34
1411.23 34
1411.32 34
1411.41 35
1411.49 35
1411.58 36
1411.66 36
1411.75 36
1411.83 37
1411.92 37
1412.01 38
1412.09 38
1412.18 38
1412.26 39
1412.35 39
1412.44 38
1412.52 37
1412.61 35
1412.69 33
1412.78 31
1412.87 30
1412.95 29
1413.04 29
1413.12 29
1413.21 31
1413.30 32
1413.38 34
1413.47 36
1413.55 37
1413.64 38
1413.73 39
1413.81 39
1413.90 39
1413.98 38
1414.07 37
1414.16 36
1414.24 35
1414.33 35
1414.41 35
1414.50 35
1414.59 37
1414.67 38
1414.76 39
1414.84 39
1414.93 39
1415.02 37
1415.10 34
1415.19 29
1415.27 24
1415.36 18
1415.45 12
1415.53 6
1415.62 1
1415.70 0
1415.79 0
1415.88 0
1415.96 0
1416.05 0
1416.13 0
1416.22 0
1416.31 1
1416.39 2
1416.48 2
1416.56 3
1416.65 3
1416.74 4
1416.82 6
1416.91 8
1416.99 9
1417.08 10
1417.17 11
1417.25 11
1417.34 10
1417.42 10
1417.51 11
1417.60 12
1417.68 14
1417.77 16
1417.85 18
1417.94 19
1418.03 19
1418.11 18
1418.20 17
1418.29 15
1418.37 14
1418.46 13
1418.54 14
1418.63 16
1418.72 19
1418.80 22
1418.89 25
1418.97 29
1419.06 31
1419.15 32
1419.23 33
1419.32 33
1419.40 34
1419.49 33
1419.58 33
1419.66 33
1419.75 32
1419.84 30
1419.92 29
1420.01 27
1420.09 25
1420.18 24
1420.27 23
1420.35 22
1420.44 22
1420.52 22
1420.61 21
1420.70 20
1420.78 18
1420.87 16
1420.96 13
1421.04 10
1421.13 7
1421.21 5
1421.30 3
1421.39 3
1421.47 3
1421.56 5
1421.65 9
1421.73 15
1421.82 22
1421.90 29
1421.99 37
1422.08 44
1422.16 49
1422.25 53
1422.33 56
1422.42 57
1422.51 58
1422.59 58
1422.68 58
1422.77 58
1422.85 58
1422.94 57
1423.02 57
1423.11 57
1423.20 56
1423.28 56
1423.37 55
1423.46 55
1423.54 55
1423.63 56
1423.71 58
1423.80 59
1423.89 60
1423.97 60
1424.06 59
1424.15 57
1424.23 54
1424.32 51
1424.40 47
1424.49 43
1424.58 39
1424.66 35
1424.75 31
1424.84 28
1424.92 25
1425.01 23
1425.10 21
1425.18 21
1425.27 22
1425.35 24
1425.44 27
1425.53 31
1425.61 34
1425.70 37
1425.79 39
1425.87 40
1425.96 40
1426.04 40
1426.13 39
1426.22 37
1426.30 35
1426.39 34
1426.48 32
1426.56 30
1426.65 29
1426.74 27
1426.82 27
1426.91 27
1426.99 28
1427.08 31
1427.17 33
1427.25 36
1427.34 38
1427.43 39
1427.51 39
1427.60 38
1427.69 36
1427.77 32
1427.86 29
1427.94 26
1428.03 23
1428.12 22
1428.20 21
1428.29 23
1428.38 25
1428.46 27
1428.55 30
1428.64 31
1428.72 32
1428.81 31
1428.90 30
1428.98 28
1429.07 26
1429.15 25
1429.24 24
1429.33 24
1429.41 24
1429.50 25
1429.59 26
1429.67 27
1429.76 27
1429.85 28
1429.93 29
1430.02 30
1430.11 32
1430.19 35
1430.28 37
1430.36 40
1430.45 41
1430.54 43
1430.62 43
1430.71 43
1430.80 42
1430.88 41
1430.97 39
1431.06 36
1431.14 33
1431.23 29
1431.32 25
1431.40 22
1431.49 19
1431.58 17
1431.66 16
1431.75 15
1431.84 15
1431.92 16
1432.01 17
1432.09 18
1432.18 20
1432.27 22
1432.35 24
1432.44 26
1432.53 27
1432.61 27
1432.70 27
1432.79 27
1432.87 27
1432.96 28
1433.05 29
1433.13 32
1433.22 35
1433.31 38
1433.39 41
1433.48 44
1433.57 45
1433.65 45
1433.74 44
1433.83 41
1433.91 36
1434.00 30
1434.09 23
1434.17 16
1434.26 10
1434.35 5
1434.43 2
1434.52 0
1434.60 0
1434.69 2
1434.78 4
1434.86 7
1434.95 10
1435.04 12
1435.12 15
1435.21 17
1435.30 18
1435.38 19
1435.47 20
1435.56 20
1435.64 20
1435.73 20
1435.82 19
1435.90 18
1435.99 17
1436.08 17
1436.16 17
1436.25 18
1436.34 20
1436.42 22
1436.51 26
1436.60 31
1436.68 37
1436.77 43
1436.86 49
1436.94 54
1437.03 57
1437.12 60
1437.20 60
1437.29 60
1437.38 59
1437.46 58
1437.55 56
1437.64 55
1437.72 53
1437.81 52
1437.90 52
1437.98 52
1438.07 52
1438.16 53
1438.24 53
1438.33 54
1438.42 54
1438.50 54
1438.59 53
1438.68 51
1438.76 50
1438.85 49
1438.94 49
1439.02 48
1439.11 48
1439.20 49
1439.28 49
1439.37 50
1439.46 51
1439.55 52
1439.63 52
1439.72 52
1439.81 52
1439.89 52
1439.98 51
1440.07 51
1440.15 51
1440.24 52
1440.33 53
1440.41 53
1440.50 53
1440.59 52
1440.67 50
1440.76 48
1440.85 45
1440.93 42
1441.02 40
1441.11 38
1441.19 38
1441.28 38
1441.37 38
1441.45 39
1441.54 39
1441.63 40
1441.71 41
1441.80 41
1441.89 40
1441.98 39
1442.06 38
1442.15 36
1442.24 34
1442.32 32
1442.41 31
1442.50 31
1442.58 31
1442.67 32
1442.76 32
1442.84 32
1442.93 32
1443.02 32
1443.10 32
1443.19 33
1443.28 35
1443.36 39
1443.45 43
1443.54 49
1443.63 53
1443.71 57
1443.80 60
1443.89 60
1443.97 59
1444.06 56
1444.15 53
1444.23 48
1444.32 44
1444.41 40
1444.49 36
1444.58 33
1444.67 31
1444.75 29
1444.84 28
1444.93 26
1445.02 25
1445.10 24
1445.19 23
1445.28 23
1445.36 22
1445.45 22
1445.54 22
1445.62 22
1445.71 22
1445.80 22
1445.88 23
1445.97 25
1446.06 27
1446.15 29
1446.23 30
1446.32 32
1446.41 32
1446.49 32
1446.58 30
1446.67 28
1446.75 26
1446.84 23
1446.93 21
1447.02 20
1447.10 19
1447.19 19
1447.28 19
1447.36 20
1447.45 20
1447.54 19
1447.62 18
1447.71 16
1447.80 13
1447.88 10
1447.97 6
1448.06 4
1448.15 2
1448.23 1
1448.32 0
1448.41 0
1448.49 0
1448.58 0
1448.67 0
1448.75 0
1448.84 0
1448.93 0
1449.02 0
1449.10 1
1449.19 4
1449.28 8
1449.36 11
1449.45 14
1449.54 17
1449.63 18
1449.71 19
1449.80 20
1449.89 21
1449.97 22
1450.06 24
1450.15 26
1450.23 28
1450.32 31
1450.41 34
1450.50 36
1450.58 39
1450.67 42
1450.76 45
1450.84 48
1450.93 51
1451.02 54
1451.11 56
1451.19 58
1451.28 58
1451.37 58
1451.45 57
1451.54 55
1451.63 53
1451.72 52
1451.80 52
1451.89 52
1451.98 52
1452.06 52
1452.15 52
1452.24 51
1452.33 50
1452.41 48
1452.50 47
1452.59 46
1452.67 45
1452.76 44
1452.85 44
1452.94 43
1453.02 43
1453.11 42
1453.20 42
1453.28 43
1453.37 44
1453.46 45
1453.55 46
1453.63 45
1453.72 43
1453.81 40
1453.89 37
1453.98 34
1454.07 32
1454.16 32
1454.24 32
1454.33 34
1454.42 36
1454.50 39
1454.59 42
1454.68 45
1454.77 48
1454.85 49
1454.94 50
1455.03 48
1455.11 45
1455.20 41
1455.29 36
1455.38 31
1455.46 27
1455.55 23
1455.64 21
1455.73 20
1455.81 20
1455.90 20
1455.99 22
1456.07 24
1456.16 26
1456.25 29
1456.34 31
1456.42 34
1456.51 37
1456.60 41
1456.69 44
1456.77 48
1456.86 51
1456.95 54
1457.03 55
1457.12 56
1457.21 56
1457.30 56
1457.38 57
1457.47 58
1457.56 61
1457.65 63
1457.73 65
1457.82 66
1457.91 65
1457.99 63
1458.08 60
1458.17 56
1458.26 52
1458.34 49
1458.43 47
1458.52 47
1458.61 48
1458.69 49
1458.78 50
1458.87 52
1458.95 53
1459.04 53
1459.13 53
1459.22 53
1459.30 53
1459.39 51
1459.48 50
1459.57 47
1459.65 45
1459.74 42
1459.83 39
1459.92 37
1460.00 35
1460.09 33
1460.18 31
1460.26 30
1460.35 27
1460.44 25
1460.53 22
1460.61 19
1460.70 16
1460.79 14
1460.88 13
1460.96 12
1461.05 12
1461.14 12
1461.23 14
1461.31 16
1461.40 19
1461.49 22
1461.58 26
1461.66 30
1461.75 34
1461.84 37
1461.93 39
1462.01 40
1462.10 40
1462.19 40
1462.28 40
1462.36 39
1462.45 39
1462.54 40
1462.62 41
1462.71 42
1462.80 43
1462.89 44
1462.97 44
1463.06 45
1463.15 44
1463.24 44
1463.32 43
1463.41 43
1463.50 43
1463.59 45
1463.67 49
1463.76 55
1463.85 62
1463.94 71
1464.02 79
1464.11 86
1464.20 90
1464.29 93
1464.37 95
1464.46 95
1464.55 95
1464.64 95
1464.72 94
1464.81 93
1464.90 91
1464.99 88
1465.07 84
1465.16 80
1465.25 77
1465.34 75
1465.42 73
1465.51 73
1465.60 73
1465.69 73
1465.77 73
1465.86 72
1465.95 70
1466.04 68
1466.12 66
1466.21 63
1466.30 61
1466.39 58
1466.47 56
1466.56 55
1466.65 54
1466.74 55
1466.83 55
1466.91 56
1467.00 57
1467.09 56
1467.18 55
1467.26 53
1467.35 51
1467.44 50
1467.53 50
1467.61 51
1467.70 54
1467.79 57
1467.88 61
1467.96 63
1468.05 64
1468.14 64
1468.23 62
1468.31 59
1468.40 56
1468.49 53
1468.58 50
1468.66 49
1468.75 48
1468.84 48
1468.93 48
1469.02 47
1469.10 46
1469.19 44
1469.28 41
1469.37 39
1469.45 36
1469.54 35
1469.63 35
1469.72 35
1469.80 37
1469.89 38
1469.98 39
1470.07 39
1470.15 38
1470.24 35
1470.33 33
1470.42 32
1470.51 31
1470.59 31
1470.68 33
1470.77 35
1470.86 37
1470.94 40
1471.03 41
1471.12 42
1471.21 42
1471.29 40
1471.38 38
1471.47 36
1471.56 33
1471.65 31
1471.73 28
1471.82 27
1471.91 26
1472.00 26
1472.08 26
1472.17 28
1472.26 31
1472.35 35
1472.43 39
1472.52 43
1472.61 46
1472.70 49
1472.79 50
1472.87 50
1472.96 48
1473.05 45
1473.14 41
1473.22 36
1473.31 30
1473.40 25
1473.49 19
1473.58 14
1473.66 10
1473.75 8
1473.84 7
1473.93 7
1474.01 8
1474.10 9
1474.19 12
1474.28 14
1474.37 16
1474.45 19
1474.54 21
1474.63 23
1474.72 24
1474.80 25
1474.89 26
1474.98 26
1475.07 27
1475.16 27
1475.24 27
1475.33 28
1475.42 28
1475.51 29
1475.59 30
1475.68 32
1475.77 33
1475.86 35
1475.95 37
1476.03 39
1476.12 41
1476.21 43
1476.30 43
1476.39 42
1476.47 41
1476.56 38
1476.65 36
1476.74 34
1476.82 33
1476.91 33
1477.00 35
1477.09 38
1477.18 42
1477.26 44
1477.35 45
1477.44 43
1477.53 40
1477.62 35
1477.70 30
1477.79 25
1477.88 21
1477.97 20
1478.06 20
1478.14 22
1478.23 24
1478.32 27
1478.41 29
1478.49 30
1478.58 32
1478.67 33
1478.76 34
1478.85 35
1478.93 35
1479.02 34
1479.11 31
1479.20 27
1479.29 21
1479.37 15
1479.46 10
1479.55 5
1479.64 3
1479.73 1
1479.81 1
1479.90 1
1479.99 1
1480.08 1
1480.17 0
1480.25 0
1480.34 0
1480.43 0
1480.52 0
1480.61 0
1480.69 0
1480.78 1
1480.87 4
1480.96 6
1481.05 9
1481.13 12
1481.22 15
1481.31 17
1481.40 18
1481.49 19
1481.57 19
1481.66 18
1481.75 16
1481.84 13
1481.93 10
1482.01 7
1482.10 4
1482.19 3
1482.28 2
1482.37 3
1482.45 5
1482.54 7
1482.63 9
1482.72 10
1482.81 10
1482.89 9
1482.98 9
1483.07 9
1483.16 9
1483.25 11
1483.33 14
1483.42 17
1483.51 20
1483.60 21
1483.69 22
1483.77 22
1483.86 21
1483.95 20
1484.04 20
1484.13 19
1484.21 20
1484.30 21
1484.39 22
1484.48 23
1484.57 23
1484.66 24
1484.74 23
1484.83 23
1484.92 24
1485.01 25
1485.10 26
1485.18 28
1485.27 29
1485.36 31
1485.45 32
1485.54 32
1485.62 31
1485.71 30
1485.80 29
1485.89 29
1485.98 28
1486.07 28
1486.15 28
1486.24 29
1486.33 29
1486.42 30
1486.51 31
1486.59 33
1486.68 34
1486.77 36
1486.86 37
1486.95 38
1487.03 40
1487.12 41
1487.21 44
1487.30 46
1487.39 49
1487.48 52
1487.56 55
1487.65 57
1487.74 57
1487.83 56
1487.92 54
1488.00 52
1488.09 50
1488.18 49
1488.27 51
1488.36 54
1488.45 60
1488.53 66
1488.62 72
1488.71 77
1488.80 81
1488.89 83
1488.98 84
1489.06 84
1489.15 83
1489.24 83
1489.33 83
1489.42 84
1489.50 87
1489.59 90
1489.68 95
1489.77 99
1489.86 103
1489.95 104
1490.03 104
1490.12 102
1490.21 97
1490.30 90
1490.39 83
1490.48 76
1490.56 69
1490.65 64
1490.74 59
1490.83 56
1490.92 54
1491.01 53
1491.09 52
1491.18 51
1491.27 50
1491.36 50
1491.45 50
1491.53 50
1491.62 50
1491.71 49
1491.80 49
1491.89 48
1491.98 47
1492.06 46
1492.15 46
1492.24 47
1492.33 49
1492.42 52
1492.51 54
1492.59 56
1492.68 57
1492.77 55
1492.86 52
1492.95 46
1493.04 39
1493.12 31
1493.21 24
1493.30 18
1493.39 14
1493.48 12
1493.57 13
1493.65 15
1493.74 18
1493.83 21
1493.92 23
1494.01 24
1494.10 25
1494.19 24
1494.27 25
1494.36 25
1494.45 27
1494.54 31
1494.63 35
1494.72 41
1494.80 47
1494.89 52
1494.98 56
1495.07 58
1495.16 58
1495.25 56
1495.33 52
1495.42 47
1495.51 43
1495.60 39
1495.69 38
1495.78 38
1495.86 40
1495.95 42
1496.04 45
1496.13 46
1496.22 46
1496.31 45
1496.40 43
1496.48 40
1496.57 37
1496.66 34
1496.75 33
1496.84 31
1496.93 31
1497.01 31
1497.10 31
1497.19 31
1497.28 31
1497.37 32
1497.46 33
1497.55 35
1497.63 37
1497.72 40
1497.81 43
1497.90 48
1497.99 53
1498.08 59
1498.16 65
1498.25 70
1498.34 75
1498.43 78
1498.52 81
1498.61 82
1498.70 83
1498.78 83
1498.87 81
1498.96 78
1499.05 73
1499.14 66
1499.23 58
1499.32 49
1499.40 40
1499.49 32
1499.58 24
1499.67 18
1499.76 12
1499.85 8
1499.94 6
1500.02 5
1500.11 5
1500.20 6
1500.29 9
1500.38 12
1500.47 15
1500.56 19
1500.64 22
1500.73 24
1500.82 25
1500.91 25
1501.00 24
1501.09 21
1501.18 19
1501.26 16
1501.35 14
1501.44 12
1501.53 11
1501.62 12
1501.71 14
1501.80 16
1501.88 19
1501.97 21
1502.06 24
1502.15 25
1502.24 26
1502.33 26
1502.42 25
1502.50 25
1502.59 26
1502.68 27
1502.77 30
1502.86 33
1502.95 37
1503.04 41
1503.13 43
1503.21 43
1503.30 41
1503.39 37
1503.48 31
1503.57 25
1503.66 19
1503.75 14
1503.83 11
1503.92 10
1504.01 11
1504.10 14
1504.19 19
1504.28 26
1504.37 33
1504.46 40
1504.54 46
1504.63 51
1504.72 55
1504.81 57
1504.90 57
1504.99 55
1505.08 53
1505.16 50
1505.25 48
1505.34 46
1505.43 44
1505.52 43
1505.61 41
1505.70 40
1505.79 38
1505.87 37
1505.96 36
1506.05 34
1506.14 32
1506.23 30
1506.32 28
1506.41 24
1506.50 21
1506.58 17
1506.67 15
1506.76 14
1506.85 16
1506.94 20
1507.03 26
1507.12 32
1507.21 39
1507.29 45
1507.38 49
1507.47 51
1507.56 52
1507.65 53
1507.74 53
1507.83 53
1507.92 55
1508.00 58
1508.09 61
1508.18 64
1508.27 66
1508.36 67
1508.45 67
1508.54 66
1508.63 65
1508.71 63
1508.80 62
1508.89 62
1508.98 63
1509.07 63
1509.16 64
1509.25 63
1509.34 61
1509.43 58
1509.51 55
1509.60 52
1509.69 50
1509.78 49
1509.87 49
1509.96 51
1510.05 53
1510.14 55
1510.23 56
1510.31 58
1510.40 59
1510.49 59
1510.58 60
1510.67 61
1510.76 62
1510.85 64
1510.94 66
1511.02 68
1511.11 70
1511.20 71
1511.29 72
1511.38 71
1511.47 69
1511.56 67
1511.65 65
1511.74 62
1511.83 59
1511.91 57
1512.00 55
1512.09 53
1512.18 51
1512.27 50
1512.36 50
1512.45 49
1512.54 49
1512.63 48
1512.71 46
1512.80 44
1512.89 41
1512.98 38
1513.07 35
1513.16 33
1513.25 32
1513.34 31
1513.43 31
1513.51 31
1513.60 32
1513.69 34
1513.78 36
1513.87 40
1513.96 44
1514.05 49
1514.14 53
1514.23 57
1514.32 61
1514.40 63
1514.49 64
1514.58 65
1514.67 65
1514.76 65
1514.85 65
1514.94 65
1515.03 65
1515.12 65
1515.21 65
1515.29 64
1515.38 62
1515.47 59
1515.56 54
1515.65 48
1515.74 42
1515.83 35
1515.92 29
1516.01 24
1516.10 20
1516.18 18
1516.27 15
1516.36 14
1516.45 12
1516.54 10
1516.63 9
1516.72 9
1516.81 11
1516.90 15
1516.99 20
1517.07 28
1517.16 35
1517.25 42
1517.34 47
1517.43 50
1517.52 51
1517.61 50
1517.70 46
1517.79 42
1517.88 38
1517.97 35
1518.05 31
1518.14 29
1518.23 27
1518.32 25
1518.41 23
1518.50 22
1518.59 20
1518.68 18
1518.77 16
1518.86 15
1518.95 15
1519.03 14
1519.12 14
1519.21 14
1519.30 13
1519.39 12
1519.48 10
1519.57 7
1519.66 4
1519.75 2
1519.84 0
1519.93 0
1520.02 0
1520.10 1
1520.19 4
1520.28 8
1520.37 13
1520.46 18
1520.55 23
1520.64 27
1520.73 30
1520.82 33
1520.91 35
1521.00 36
1521.09 37
1521.17 36
1521.26 34
1521.35 32
1521.44 28
1521.53 24
1521.62 21
1521.71 17
1521.80 14
1521.89 11
1521.98 8
1522.07 6
1522.16 5
1522.24 4
1522.33 3
1522.42 3
1522.51 4
1522.60 4
1522.69 4
1522.78 4
1522.87 3
1522.96 1
1523.05 0
1523.14 0
1523.23 0
1523.32 0
1523.40 0
1523.49 0
1523.58 0
1523.67 0
1523.76 0
1523.85 2
1523.94 4
1524.03 6
1524.12 7
1524.21 7
1524.30 6
1524.39 5
1524.48 3
1524.57 1
1524.65 0
1524.74 0
1524.83 0
1524.92 0
1525.01 0
1525.10 0
1525.19 0
1525.28 0
1525.37 2
1525.46 6
1525.55 11
1525.64 17
1525.73 23
1525.82 29
1525.90 34
1525.99 37
1526.08 39
1526.17 40
1526.26 39
1526.35 38
1526.44 36
1526.53 34
1526.62 32
1526.71 29
1526.80 27
1526.89 24
1526.98 20
1527.07 15
1527.16 9
1527.24 3
1527.33 0
1527.42 0
1527.51 0
1527.60 0
1527.69 0
1527.78 8
1527.87 18
1527.96 29
1528.05 39
1528.14 46
1528.23 51
1528.32 53
1528.41 53
1528.50 52
1528.59 50
1528.67 48
1528.76 46
1528.85 44
1528.94 41
1529.03 37
1529.12 32
1529.21 27
1529.30 21
1529.39 16
1529.48 13
1529.57 10
1529.66 8
1529.75 7
1529.84 6
1529.93 6
1530.02 6
1530.11 7
1530.19 9
1530.28 12
1530.37 17
1530.46 21
1530.55 26
1530.64 30
1530.73 32
1530.82 33
1530.91 32
1531.00 31
1531.09 29
1531.18 28
1531.27 27
1531.36 26
1531.45 25
1531.54 25
1531.63 25
1531.72 25
1531.81 25
1531.89 25
1531.98 25
1532.07 24
1532.16 23
1532.25 21
1532.34 20
1532.43 18
1532.52 17
1532.61 17
1532.70 17
1532.79 18
1532.88 20
1532.97 22
1533.06 24
1533.15 27
1533.24 29
1533.33 32
1533.42 33
1533.51 34
1533.60 33
1533.69 30
1533.77 26
1533.86 22
1533.95 18
1534.04 15
1534.13 13
1534.22 13
1534.31 14
1534.40 15
1534.49 16
1534.58 16
1534.67 15
1534.76 13
1534.85 11
1534.94 9
1535.03 9
1535.12 10
1535.21 13
1535.30 18
1535.39 23
1535.48 28
1535.57 33
1535.66 36
1535.75 38
1535.84 37
1535.92 35
1536.01 31
1536.10 26
1536.19 21
1536.28 17
1536.37 12
1536.46 9
1536.55 6
1536.64 3
1536.73 1
1536.82 0
1536.91 0
1537.00 0
1537.09 0
1537.18 0
1537.27 0
1537.36 0
1537.45 2
1537.54 3
1537.63 4
1537.72 3
1537.81 3
1537.90 1
1537.99 0
1538.08 0
1538.17 0
1538.26 0
1538.35 0
1538.43 2
1538.52 7
1538.61 13
1538.70 21
1538.79 30
1538.88 39
1538.97 48
1539.06 55
1539.15 61
1539.24 64
1539.33 65
1539.42 63
1539.51 59
1539.60 54
1539.69 50
1539.78 47
1539.87 46
1539.96 48
1540.05 52
1540.14 58
1540.23 64
1540.32 69
1540.41 72
1540.50 72
1540.59 70
1540.68 64
1540.77 58
1540.86 51
1540.95 46
1541.04 43
1541.13 42
1541.22 44
1541.31 47
1541.40 51
1541.49 55
1541.58 59
1541.67 61
1541.75 63
1541.84 64
1541.93 64
1542.02 65
1542.11 65
1542.20 67
1542.29 68
1542.38 71
1542.47 76
1542.56 82
1542.65 90
1542.74 100
1542.83 112
1542.92 125
1543.01 137
1543.10 148
1543.19 158
1543.28 167
1543.37 174
1543.46 181
1543.55 187
1543.64 194
1543.73 200
1543.82 206
1543.91 210
1544.00 212
1544.09 213
1544.18 211
1544.27 208
1544.36 205
1544.45 202
1544.54 200
1544.63 201
1544.72 203
1544.81 208
1544.90 216
1544.99 225
1545.08 236
1545.17 247
1545.26 256
1545.35 263
1545.44 267
1545.53 266
1545.62 262
1545.71 256
1545.80 249
1545.89 241
1545.98 234
1546.07 228
1546.16 223
1546.25 218
1546.34 214
1546.43 210
1546.52 207
1546.61 203
1546.70 200
1546.79 195
1546.88 190
1546.97 184
1547.06 177
1547.15 169
1547.24 161
1547.33 153
1547.42 146
1547.51 140
1547.60 135
1547.69 130
1547.78 124
1547.87 118
1547.96 110
1548.05 103
1548.14 97
1548.23 91
1548.32 87
1548.41 84
1548.50 81
1548.59 77
1548.68 73
1548.77 69
1548.86 64
1548.95 60
1549.04 57
1549.13 56
1549.22 58
1549.31 62
1549.40 66
1549.49 71
1549.58 75
1549.67 77
1549.76 78
1549.85 76
1549.94 74
1550.03 70
1550.12 65
1550.21 60
1550.30 55
1550.39 49
1550.48 43
1550.57 38
1550.66 34
1550.75 31
1550.84 29
1550.93 29
1551.02 30
1551.11 32
1551.20 35
1551.29 37
1551.38 39
1551.47 41
1551.56 42
1551.65 42
1551.74 41
1551.83 40
1551.92 38
1552.01 36
1552.10 34
1552.19 32
1552.28 31
1552.37 30
1552.46 30
1552.55 28
1552.64 27
1552.73 24
1552.82 21
1552.91 19
1553.00 16
1553.09 14
1553.18 12
1553.27 11
1553.36 11
1553.45 11
1553.54 12
1553.63 13
1553.72 14
1553.81 15
1553.90 16
1553.99 16
1554.08 15
1554.17 14
1554.26 12
1554.35 10
1554.44 8
1554.53 7
1554.62 7
1554.71 9
1554.80 13
1554.89 18
1554.98 24
1555.07 31
1555.16 38
1555.25 44
1555.34 49
1555.43 52
1555.52 52
1555.61 51
1555.70 49
1555.79 46
1555.88 44
1555.97 42
1556.06 41
1556.15 41
1556.24 42
1556.33 42
1556.42 43
1556.51 44
1556.60 44
1556.70 45
1556.79 46
1556.88 48
1556.97 50
1557.06 53
1557.15 57
1557.24 60
1557.33 64
1557.42 68
1557.51 72
1557.60 76
1557.69 80
1557.78 84
1557.87 89
1557.96 93
1558.05 96
1558.14 98
1558.23 98
1558.32 95
1558.41 90
1558.50 83
1558.59 74
1558.68 65
1558.77 55
1558.86 46
1558.95 38
1559.04 30
1559.13 24
1559.22 19
1559.31 15
1559.40 14
1559.49 14
1559.58 16
1559.67 19
1559.76 23
1559.85 27
1559.94 30
1560.03 32
1560.13 32
1560.22 30
1560.31 28
1560.40 26
1560.49 24
1560.58 24
1560.67 24
1560.76 25
1560.85 26
1560.94 28
1561.03 29
1561.12 31
1561.21 34
1561.30 38
1561.39 44
1561.48 52
1561.57 60
1561.66 69
1561.75 75
1561.84 80
1561.93 81
1562.02 79
1562.11 76
1562.20 71
1562.29 67
1562.38 63
1562.47 61
1562.56 60
1562.66 59
1562.75 59
1562.84 58
1562.93 57
1563.02 54
1563.11 51
1563.20 48
1563.29 46
1563.38 46
1563.47 48
1563.56 53
1563.65 60
1563.74 67
1563.83 73
1563.92 78
1564.01 79
1564.10 79
1564.19 77
1564.28 76
1564.37 75
1564.46 75
1564.55 77
1564.64 81
1564.73 85
1564.83 89
1564.92 92
1565.01 94
1565.10 96
1565.19 97
1565.28 98
1565.37 100
1565.46 102
1565.55 106
1565.64 111
1565.73 116
1565.82 122
1565.91 128
1566.00 133
1566.09 137
1566.18 140
1566.27 142
1566.36 142
1566.45 142
1566.54 143
1566.63 146
1566.73 151
1566.82 160
1566.91 171
1567.00 184
1567.09 199
1567.18 214
1567.27 228
1567.36 242
1567.45 254
1567.54 266
1567.63 278
1567.72 291
1567.81 305
1567.90 321
1567.99 338
1568.08 356
1568.17 374
1568.26 392
1568.35 410
1568.45 428
1568.54 447
1568.63 468
1568.72 490
1568.81 515
1568.90 544
1568.99 575
1569.08 609
1569.17 645
1569.26 684
1569.35 725
1569.44 768
1569.53 812
1569.62 857
1569.71 901
1569.80 944
1569.89 984
1569.99 1020
1570.08 1053
1570.17 1081
1570.26 1107
1570.35 1131
1570.44 1152
1570.53 1173
1570.62 1193
1570.71 1212
1570.80 1230
1570.89 1247
1570.98 1262
1571.07 1275
1571.16 1285
1571.25 1292
1571.34 1296
1571.44 1297
1571.53 1294
1571.62 1289
1571.71 1281
1571.80 1272
1571.89 1262
1571.98 1251
1572.07 1239
1572.16 1224
1572.25 1207
1572.34 1187
1572.43 1164
1572.52 1139
1572.61 1113
1572.70 1086
1572.80 1060
1572.89 1034
1572.98 1009
1573.07 982
1573.16 955
1573.25 925
1573.34 893
1573.43 861
1573.52 828
1573.61 795
1573.70 765
1573.79 737
1573.88 712
1573.97 690
1574.07 670
1574.16 653
1574.25 637
1574.34 622
1574.43 607
1574.52 593
1574.61 578
1574.70 564
1574.79 550
1574.88 538
1574.97 527
1575.06 517
1575.15 509
1575.24 501
1575.34 492
1575.43 483
1575.52 473
1575.61 461
1575.70 449
1575.79 435
1575.88 422
1575.97 409
1576.06 397
1576.15 386
1576.24 375
1576.33 363
1576.42 351
1576.52 339
1576.61 326
1576.70 314
1576.79 302
1576.88 292
1576.97 284
1577.06 276
1577.15 270
1577.24 264
1577.33 259
1577.42 254
1577.51 249
1577.61 243
1577.70 237
1577.79 231
1577.88 224
1577.97 216
1578.06 209
1578.15 202
1578.24 196
1578.33 190
1578.42 186
1578.51 181
1578.60 177
1578.70 172
1578.79 167
1578.88 163
1578.97 159
1579.06 156
1579.15 155
1579.24 155
1579.33 157
1579.42 158
1579.51 160
1579.60 160
1579.70 159
1579.79 156
1579.88 151
1579.97 144
1580.06 136
1580.15 127
1580.24 117
1580.33 109
1580.42 103
1580.51 100
1580.60 101
1580.69 105
1580.79 113
1580.88 121
1580.97 128
1581.06 133
1581.15 134
1581.24 131
1581.33 125
1581.42 116
1581.51 108
1581.60 99
1581.70 91
1581.79 85
1581.88 80
1581.97 76
1582.06 73
1582.15 69
1582.24 66
1582.33 64
1582.42 63
1582.51 63
1582.60 64
1582.70 67
1582.79 71
1582.88 76
1582.97 80
1583.06 83
1583.15 85
1583.24 85
1583.33 82
1583.42 79
1583.51 74
1583.61 68
1583.70 63
1583.79 58
1583.88 54
1583.97 50
1584.06 48
1584.15 46
1584.24 45
1584.33 44
1584.42 43
1584.52 42
1584.61 42
1584.70 41
1584.79 40
1584.88 38
1584.97 36
1585.06 34
1585.15 31
1585.24 29
1585.33 28
1585.43 29
1585.52 32
1585.61 36
1585.70 41
1585.79 46
1585.88 50
1585.97 52
1586.06 53
1586.15 54
1586.25 53
1586.34 52
1586.43 51
1586.52 48
1586.61 44
1586.70 39
1586.79 33
1586.88 28
1586.97 23
1587.07 20
1587.16 19
1587.25 21
1587.34 26
1587.43 33
1587.52 41
1587.61 49
1587.70 55
1587.79 61
1587.89 65
1587.98 69
1588.07 72
1588.16 75
1588.25 79
1588.34 84
1588.43 88
1588.52 91
1588.61 94
1588.71 96
1588.80 96
1588.89 96
1588.98 94
1589.07 93
1589.16 91
1589.25 89
1589.34 87
1589.43 87
1589.53 87
1589.62 88
1589.71 91
1589.80 96
1589.89 101
1589.98 107
1590.07 111
1590.16 113
1590.26 112
1590.35 110
1590.44 107
1590.53 104
1590.62 101
1590.71 98
1590.80 97
1590.89 96
1590.98 97
1591.08 97
1591.17 98
1591.26 100
1591.35 103
1591.44 105
1591.53 109
1591.62 112
1591.71 115
1591.81 118
1591.90 120
1591.99 122
1592.08 124
1592.17 124
1592.26 124
1592.35 123
1592.44 122
1592.54 120
1592.63 119
1592.72 119
1592.81 119
1592.90 122
1592.99 125
1593.08 130
1593.17 136
1593.27 143
1593.36 150
1593.45 156
1593.54 160
1593.63 163
1593.72 165
1593.81 164
1593.90 163
1594.00 161
1594.09 159
1594.18 157
1594.27 154
1594.36 152
1594.45 149
1594.54 145
1594.64 140
1594.73 135
1594.82 128
1594.91 120
1595.00 113
1595.09 106
1595.18 100
1595.27 95
1595.37 92
1595.46 91
1595.55 90
1595.64 90
1595.73 89
1595.82 87
1595.91 85
1596.01 81
1596.10 77
1596.19 73
1596.28 70
1596.37 68
1596.46 67
1596.55 69
1596.64 71
1596.74 74
1596.83 79
1596.92 83
1597.01 86
1597.10 89
1597.19 91
1597.28 91
1597.38 89
1597.47 86
1597.56 81
1597.65 74
1597.74 67
1597.83 61
1597.92 55
1598.02 51
1598.11 49
1598.20 49
1598.29 52
1598.38 55
1598.47 57
1598.56 59
1598.66 60
1598.75 61
1598.84 61
1598.93 61
1599.02 64
1599.11 67
1599.20 73
1599.30 79
1599.39 86
1599.48 92
1599.57 96
1599.66 98
1599.75 98
1599.84 97
1599.94 94
1600.03 91
1600.12 86
1600.21 80
1600.30 74
1600.39 66
1600.48 59
1600.58 53
1600.67 48
1600.76 45
1600.85 44
1600.94 46
1601.03 49
1601.13 54
1601.22 59
1601.31 65
1601.40 71
1601.49 75
1601.58 78
1601.67 79
1601.77 78
1601.86 75
1601.95 70
1602.04 65
1602.13 59
1602.22 54
1602.31 49
1602.41 46
1602.50 43
1602.59 40
1602.68 38
1602.77 35
1602.86 32
1602.96 29
1603.05 28
1603.14 29
1603.23 32
1603.32 37
1603.41 44
1603.51 50
1603.60 55
1603.69 58
1603.78 58
1603.87 55
1603.96 51
1604.05 46
1604.15 41
1604.24 38
1604.33 37
1604.42 37
1604.51 40
1604.60 43
1604.70 47
1604.79 51
1604.88 54
1604.97 55
1605.06 55
1605.15 53
1605.25 50
1605.34 46
1605.43 44
1605.52 42
1605.61 43
1605.70 45
1605.80 48
1605.89 51
1605.98 54
1606.07 55
1606.16 55
1606.25 54
1606.35 53
1606.44 51
1606.53 50
1606.62 49
1606.71 50
1606.80 51
1606.89 53
1606.99 55
1607.08 57
1607.17 60
1607.26 62
1607.35 64
1607.45 66
1607.54 69
1607.63 71
1607.72 73
1607.81 76
1607.90 79
1608.00 83
1608.09 87
1608.18 92
1608.27 98
1608.36 104
1608.45 109
1608.55 113
1608.64 116
1608.73 116
1608.82 115
1608.91 112
1609.00 107
1609.10 103
1609.19 100
1609.28 97
1609.37 96
1609.46 96
1609.55 97
1609.65 98
1609.74 99
1609.83 99
1609.92 99
1610.01 99
1610.10 98
1610.20 97
1610.29 96
1610.38 95
1610.47 94
1610.56 94
1610.66 94
1610.75 94
1610.84 94
1610.93 95
1611.02 96
1611.11 99
1611.21 102
1611.30 105
1611.39 108
1611.48 111
1611.57 111
1611.67 110
1611.76 107
1611.85 103
1611.94 100
1612.03 98
1612.12 96
1612.22 96
1612.31 96
1612.40 96
1612.49 96
1612.58 95
1612.68 95
1612.77 95
1612.86 95
1612.95 95
1613.04 95
1613.13 95
1613.23 95
1613.32 95
1613.41 95
1613.50 95
1613.59 95
1613.69 95
1613.78 94
1613.87 92
1613.96 90
1614.05 87
1614.14 84
1614.24 81
1614.33 79
1614.42 78
1614.51 79
1614.60 80
1614.70 83
1614.79 85
1614.88 86
1614.97 86
1615.06 85
1615.16 82
1615.25 79
1615.34 75
1615.43 71
1615.52 67
1615.62 61
1615.71 56
1615.80 49
1615.89 43
1615.98 37
1616.07 33
1616.17 30
1616.26 30
1616.35 31
1616.44 34
1616.53 38
1616.63 42
1616.72 47
1616.81 52
1616.90 56
1616.99 61
1617.09 67
1617.18 72
1617.27 78
1617.36 83
1617.45 87
1617.55 90
1617.64 93
1617.73 94
1617.82 93
1617.91 92
1618.01 89
1618.10 84
1618.19 79
1618.28 74
1618.37 69
1618.47 64
1618.56 60
1618.65 56
1618.74 52
1618.83 49
1618.93 45
1619.02 40
1619.11 36
1619.20 32
1619.29 27
1619.39 23
1619.48 19
1619.57 16
1619.66 14
1619.75 13
1619.85 13
1619.94 15
1620.03 18
1620.12 22
1620.21 26
1620.31 30
1620.40 32
1620.49 34
1620.58 34
1620.67 34
1620.77 33
1620.86 33
1620.95 32
1621.04 31
1621.13 30
1621.23 28
1621.32 24
1621.41 18
1621.50 12
1621.60 6
1621.69 1
1621.78 0
1621.87 0
1621.96 0
1622.06 5
1622.15 11
1622.24 18
1622.33 26
1622.42 32
1622.52 37
1622.61 39
1622.70 40
1622.79 39
1622.88 36
1622.98 32
1623.07 26
1623.16 21
1623.25 16
1623.35 11
1623.44 6
1623.53 2
1623.62 0
1623.71 0
1623.81 0
1623.90 0
1623.99 0
1624.08 0
1624.17 0
1624.27 0
1624.36 6
1624.45 14
1624.54 21
1624.64 28
1624.73 34
1624.82 38
1624.91 41
1625.00 44
1625.10 47
1625.19 49
1625.28 51
1625.37 53
1625.47 54
1625.56 54
1625.65 53
1625.74 51
1625.83 49
1625.93 46
1626.02 44
1626.11 42
1626.20 40
1626.29 39
1626.39 37
1626.48 35
1626.57 32
1626.66 30
1626.76 26
1626.85 23
1626.94 21
1627.03 18
1627.13 16
1627.22 15
1627.31 14
1627.40 14
1627.49 13
1627.59 13
1627.68 12
1627.77 11
1627.86 10
1627.96 8
1628.05 5
1628.14 3
1628.23 2
1628.32 1
1628.42 2
1628.51 5
1628.60 9
1628.69 15
1628.79 22
1628.88 29
1628.97 35
1629.06 40
1629.15 43
1629.25 44
1629.34 44
1629.43 43
1629.52 41
1629.62 39
1629.71 38
1629.80 37
1629.89 37
1629.99 38
1630.08 39
1630.17 39
1630.26 38
1630.36 36
1630.45 34
1630.54 30
1630.63 27
1630.72 25
1630.82 24
1630.91 26
1631.00 29
1631.09 33
1631.19 38
1631.28 43
1631.37 47
1631.46 51
1631.56 52
1631.65 52
1631.74 50
1631.83 46
1631.93 41
1632.02 34
1632.11 26
1632.20 18
1632.29 12
1632.39 7
1632.48 5
1632.57 5
1632.66 7
1632.76 11
1632.85 16
1632.94 21
1633.03 24
1633.13 27
1633.22 27
1633.31 25
1633.40 22
1633.50 19
1633.59 15
1633.68 11
1633.77 9
1633.87 7
1633.96 7
1634.05 7
1634.14 8
1634.24 9
1634.33 9
1634.42 8
1634.51 7
1634.61 5
1634.70 3
1634.79 1
1634.88 0
1634.98 0
1635.07 0
1635.16 0
1635.25 1
1635.35 2
1635.44 3
1635.53 3
1635.62 2
1635.71 1
1635.81 0
1635.90 0
1635.99 0
1636.08 0
1636.18 0
1636.27 0
1636.36 0
1636.45 0
1636.55 0
1636.64 0
1636.73 2
1636.82 3
1636.92 6
1637.01 9
1637.10 12
1637.20 14
1637.29 16
1637.38 16
1637.47 14
1637.57 12
1637.66 9
1637.75 7
1637.84 6
1637.94 6
1638.03 8
1638.12 12
1638.21 15
1638.31 18
1638.40 19
1638.49 20
1638.58 19
1638.68 18
1638.77 17
1638.86 16
1638.95 18
1639.05 21
1639.14 24
1639.23 28
1639.32 30
1639.42 30
1639.51 29
1639.60 26
1639.69 22
1639.79 19
1639.88 16
1639.97 16
1640.06 18
1640.16 21
1640.25 26
1640.34 32
1640.44 37
1640.53 41
1640.62 45
1640.71 47
1640.81 48
1640.90 47
1640.99 45
1641.08 42
1641.18 39
1641.27 34
1641.36 30
1641.45 26
1641.55 23
1641.64 21
1641.73 20
1641.82 21
1641.92 23
1642.01 26
1642.10 29
1642.20 33
1642.29 36
1642.38 39
1642.47 40
1642.57 39
1642.66 38
1642.75 36
1642.84 34
1642.94 33
1643.03 33
1643.12 34
1643.22 37
1643.31 42
1643.40 47
1643.49 54
1643.59 60
1643.68 64
1643.77 67
1643.86 68
1643.96 68
1644.05 67
1644.14 65
1644.23 63
1644.33 60
1644.42 57
1644.51 54
1644.61 50
1644.70 46
1644.79 42
1644.88 38
1644.98 35
1645.07 31
1645.16 27
1645.26 24
1645.35 21
1645.44 19
1645.53 17
1645.63 16
1645.72 16
1645.81 16
1645.90 15
1646.00 15
1646.09 15
1646.18 15
1646.28 16
1646.37 17
1646.46 20
1646.55 22
1646.65 24
1646.74 25
1646.83 25
1646.93 25
1647.02 25
1647.11 24
1647.20 24
1647.30 23
1647.39 22
1647.48 21
1647.57 20
1647.67 19
1647.76 19
1647.85 20
1647.95 22
1648.04 26
1648.13 30
1648.22 35
1648.32 38
1648.41 41
1648.50 42
1648.60 41
1648.69 40
1648.78 38
1648.87 36
1648.97 35
1649.06 35
1649.15 35
1649.25 35
1649.34 36
1649.43 36
1649.52 37
1649.62 39
1649.71 41
1649.80 44
1649.90 47
1649.99 50
1650.08 51
1650.17 51
1650.27 49
1650.36 45
1650.45 39
1650.55 32
1650.64 25
1650.73 19
1650.83 15
1650.92 13
1651.01 12
1651.10 13
1651.20 14
1651.29 16
1651.38 18
1651.48 20
1651.57 21
1651.66 22
1651.75 22
1651.85 23
1651.94 23
1652.03 23
1652.13 23
1652.22 22
1652.31 21
1652.41 19
1652.50 16
1652.59 11
1652.68 6
1652.78 2
1652.87 0
1652.96 0
1653.06 0
1653.15 1
1653.24 7
1653.33 14
1653.43 21
1653.52 29
1653.61 35
1653.71 39
1653.80 43
1653.89 45
1653.99 47
1654.08 49
1654.17 51
1654.26 52
1654.36 53
1654.45 53
1654.54 51
1654.64 48
1654.73 44
1654.82 39
1654.92 33
1655.01 28
1655.10 22
1655.20 18
1655.29 14
1655.38 12
1655.47 11
1655.57 12
1655.66 15
1655.75 20
1655.85 26
1655.94 32
1656.03 40
1656.13 46
1656.22 51
1656.31 53
1656.40 53
1656.50 51
1656.59 47
1656.68 42
1656.78 37
1656.87 33
1656.96 31
1657.06 30
1657.15 30
1657.24 30
1657.34 30
1657.43 30
1657.52 29
1657.62 28
1657.71 25
1657.80 23
1657.89 21
1657.99 19
1658.08 18
1658.17 18
1658.27 18
1658.36 20
1658.45 22
1658.55 26
1658.64 29
1658.73 32
1658.83 36
1658.92 38
1659.01 39
1659.11 38
1659.20 36
1659.29 33
1659.38 28
1659.48 24
1659.57 20
1659.66 17
1659.76 15
1659.85 14
1659.94 14
1660.04 15
1660.13 16
1660.22 18
1660.32 18
1660.41 19
1660.50 18
1660.60 17
1660.69 15
1660.78 13
1660.88 10
1660.97 8
1661.06 7
1661.15 6
1661.25 6
1661.34 7
1661.43 8
1661.53 10
1661.62 14
1661.71 18
1661.81 23
1661.90 28
1661.99 33
1662.09 36
1662.18 38
1662.27 40
1662.37 40
1662.46 40
1662.55 40
1662.65 40
1662.74 40
1662.83 39
1662.93 37
1663.02 35
1663.11 33
1663.21 31
1663.30 31
1663.39 34
1663.49 38
1663.58 45
1663.67 53
1663.77 61
1663.86 68
1663.95 73
1664.05 77
1664.14 78
1664.23 77
1664.33 75
1664.42 71
1664.51 68
1664.61 65
1664.70 64
1664.79 64
1664.89 65
1664.98 67
1665.07 70
1665.17 73
1665.26 76
1665.35 78
1665.45 78
1665.54 77
1665.63 74
1665.73 69
1665.82 63
1665.91 56
1666.01 49
1666.10 42
1666.19 36
1666.29 31
1666.38 27
1666.47 24
1666.57 21
1666.66 18
1666.75 15
1666.85 12
1666.94 11
1667.03 10
1667.13 10
1667.22 12
1667.31 15
1667.41 19
1667.50 22
1667.59 24
1667.69 26
1667.78 27
1667.87 27
1667.97 26
1668.06 25
1668.15 24
1668.25 23
1668.34 22
1668.43 23
1668.53 25
1668.62 29
1668.71 36
1668.81 45
1668.90 55
1668.99 67
1669.09 77
1669.18 84
1669.27 88
1669.37 88
1669.46 84
1669.55 78
1669.65 71
1669.74 63
1669.83 56
1669.93 51
1670.02 47
1670.11 45
1670.21 43
1670.30 42
1670.40 42
1670.49 43
1670.58 45
1670.68 48
1670.77 51
1670.86 54
1670.96 55
1671.05 56
1671.14 55
1671.24 53
1671.33 51
1671.42 49
1671.52 47
1671.61 46
1671.70 45
1671.80 43
1671.89 42
1671.98 41
1672.08 41
1672.17 41
1672.27 43
1672.36 44
1672.45 46
1672.55 47
1672.64 46
1672.73 43
1672.83 39
1672.92 35
1673.01 32
1673.11 31
1673.20 32
1673.29 34
1673.39 38
1673.48 41
1673.57 43
1673.67 42
1673.76 40
1673.86 37
1673.95 35
1674.04 33
1674.14 33
1674.23 34
1674.32 35
1674.42 36
1674.51 37
1674.60 38
1674.70 37
1674.79 38
1674.88 39
1674.98 41
1675.07 44
1675.17 46
1675.26 48
1675.35 47
1675.45 45
1675.54 42
1675.63 37
1675.73 33
1675.82 31
1675.91 31
1676.01 32
1676.10 35
1676.20 40
1676.29 44
1676.38 48
1676.48 51
1676.57 52
1676.66 52
1676.76 51
1676.85 50
1676.94 47
1677.04 44
1677.13 41
1677.23 39
1677.32 38
1677.41 37
1677.51 38
1677.60 39
1677.69 40
1677.79 41
1677.88 41
1677.97 40
1678.07 38
1678.16 35
1678.26 33
1678.35 31
1678.44 31
1678.54 32
1678.63 35
1678.72 37
1678.82 40
1678.91 41
1679.01 40
1679.10 39
1679.19 36
1679.29 34
1679.38 31
1679.47 29
1679.57 28
1679.66 27
1679.75 26
1679.85 25
1679.94 24
1680.04 23
1680.13 23
1680.22 23
1680.32 23
1680.41 23
1680.50 23
1680.60 23
1680.69 24
1680.79 25
1680.88 27
1680.97 29
1681.07 33
1681.16 38
1681.25 42
1681.35 46
1681.44 49
1681.54 51
1681.63 52
1681.72 51
1681.82 49
1681.91 46
1682.01 43
1682.10 39
1682.19 35
1682.29 32
1682.38 28
1682.47 25
1682.57 22
1682.66 19
1682.76 16
1682.85 13
1682.94 10
1683.04 7
1683.13 4
1683.22 2
1683.32 0
1683.41 0
1683.51 0
1683.60 0
1683.69 0
1683.79 0
1683.88 1
1683.98 2
1684.07 3
1684.16 2
1684.26 2
1684.35 1
1684.44 0
1684.54 0
1684.63 0
1684.73 0
1684.82 0
1684.91 0
1685.01 2
1685.10 4
1685.20 6
1685.29 8
1685.38 11
1685.48 14
1685.57 18
1685.66 22
1685.76 26
1685.85 31
1685.95 35
1686.04 39
1686.13 43
1686.23 46
1686.32 49
1686.42 51
1686.51 51
1686.60 48
1686.70 44
1686.79 38
1686.89 32
1686.98 26
1687.07 22
1687.17 21
1687.26 22
1687.36 23
1687.45 25
1687.54 26
1687.64 26
1687.73 25
1687.83 22
1687.92 20
1688.01 18
1688.11 17
1688.20 16
1688.30 16
1688.39 17
1688.48 18
1688.58 19
1688.67 20
1688.76 20
1688.86 21
1688.95 22
1689.05 23
1689.14 25
1689.23 27
1689.33 31
1689.42 35
1689.52 39
1689.61 43
1689.70 46
1689.80 48
1689.89 48
1689.99 47
1690.08 44
1690.17 40
1690.27 36
1690.36 33
1690.46 30
1690.55 27
1690.65 26
1690.74 25
1690.83 24
1690.93 22
1691.02 19
1691.12 16
1691.21 13
1691.30 10
1691.40 9
1691.49 8
1691.59 8
1691.68 9
1691.77 11
1691.87 13
1691.96 14
1692.06 15
1692.15 16
1692.24 17
1692.34 18
1692.43 20
1692.53 22
1692.62 25
1692.71 28
1692.81 31
1692.90 34
1693.00 37
1693.09 38
1693.18 38
1693.28 37
1693.37 35
1693.47 33
1693.56 30
1693.66 27
1693.75 24
1693.84 21
1693.94 19
1694.03 16
1694.13 14
1694.22 11
1694.31 10
1694.41 9
1694.50 8
1694.60 9
1694.69 10
1694.79 12
1694.88 14
1694.97 16
1695.07 19
1695.16 22
1695.26 24
1695.35 27
1695.44 29
1695.54 31
1695.63 32
1695.73 33
1695.82 34
1695.91 34
1696.01 33
1696.10 32
1696.20 31
1696.29 32
1696.39 33
1696.48 36
1696.57 41
1696.67 48
1696.76 54
1696.86 61
1696.95 66
1697.05 70
1697.14 73
1697.23 74
1697.33 75
1697.42 75
1697.52 75
1697.61 73
1697.70 71
1697.80 67
1697.89 63
1697.99 58
1698.08 53
1698.18 50
1698.27 47
1698.36 46
1698.46 45
1698.55 44
1698.65 43
1698.74 42
1698.84 39
1698.93 35
1699.02 31
1699.12 26
1699.21 22
1699.31 19
1699.40 16
1699.50 15
1699.59 14
1699.68 14
1699.78 14
1699.87 14
1699.97 15
1700.06 16
1700.16 17
1700.25 19
1700.34 20
1700.44 22
1700.53 25
1700.63 27
1700.72 30
1700.82 34
1700.91 37
1701.00 40
1701.10 42
1701.19 44
1701.29 46
1701.38 46
1701.48 46
1701.57 45
1701.66 43
1701.76 41
1701.85 38
1701.95 35
1702.04 33
1702.14 31
1702.23 31
1702.33 31
1702.42 32
1702.51 33
1702.61 34
1702.70 36
1702.80 37
1702.89 38
1702.99 39
1703.08 41
1703.17 43
1703.27 46
1703.36 49
1703.46 52
1703.55 54
1703.65 56
1703.74 56
1703.84 55
1703.93 52
1704.02 48
1704.12 44
1704.21 39
1704.31 34
1704.40 29
1704.50 24
1704.59 19
1704.69 16
1704.78 14
1704.87 14
1704.97 15
1705.06 19
1705.16 23
1705.25 29
1705.35 34
1705.44 39
1705.53 42
1705.63 44
1705.72 45
1705.82 44
1705.91 42
1706.01 39
1706.10 35
1706.20 31
1706.29 25
1706.39 20
1706.48 14
1706.57 8
1706.67 3
1706.76 0
1706.86 0
1706.95 0
1707.05 0
1707.14 0
1707.24 0
1707.33 0
1707.42 0
1707.52 0
1707.61 1
1707.71 2
1707.80 3
1707.90 5
1707.99 7
1708.09 9
1708.18 12
1708.28 13
1708.37 14
1708.46 14
1708.56 15
1708.65 15
1708.75 17
1708.84 19
1708.94 21
1709.03 24
1709.13 26
1709.22 29
1709.31 30
1709.41 32
1709.50 34
1709.60 35
1709.69 36
1709.79 36
1709.88 36
1709.98 35
1710.07 32
1710.17 30
1710.26 29
1710.36 29
1710.45 30
1710.54 33
1710.64 36
1710.73 39
1710.83 41
1710.92 41
1711.02 39
1711.11 36
1711.21 33
1711.30 30
1711.40 27
1711.49 26
1711.58 24
1711.68 23
1711.77 21
1711.87 18
1711.96 14
1712.06 10
1712.15 6
1712.25 4
1712.34 3
1712.44 3
1712.53 5
1712.63 6
1712.72 7
1712.82 7
1712.91 5
1713.00 4
1713.10 3
1713.19 3
1713.29 5
1713.38 9
1713.48 14
1713.57 19
1713.67 23
1713.76 26
1713.86 27
1713.95 29
1714.05 31
1714.14 34
1714.24 39
1714.33 45
1714.42 52
1714.52 58
1714.61 61
1714.71 62
1714.80 59
1714.90 54
1714.99 46
1715.09 37
1715.18 28
1715.28 20
1715.37 12
1715.47 6
1715.56 1
1715.66 0
1715.75 0
1715.85 0
1715.94 0
1716.03 0
1716.13 0
1716.22 0
1716.32 0
1716.41 1
1716.51 4
1716.60 8
1716.70 12
1716.79 15
1716.89 19
1716.98 23
1717.08 27
1717.17 31
1717.27 34
1717.36 35
1717.46 35
1717.55 34
1717.65 32
1717.74 30
1717.84 27
1717.93 25
1718.02 23
1718.12 21
1718.21 20
1718.31 20
1718.40 21
1718.50 21
1718.59 22
1718.69 22
1718.78 21
1718.88 20
1718.97 18
1719.07 17
1719.16 16
1719.26 16
1719.35 18
1719.45 20
1719.54 23
1719.64 25
1719.73 27
1719.83 27
1719.92 26
1720.02 23
1720.11 20
1720.21 18
1720.30 17
1720.40 18
1720.49 20
1720.59 24
1720.68 28
1720.77 32
1720.87 35
1720.96 37
1721.06 39
1721.15 40
1721.25 40
1721.34 41
1721.44 41
1721.53 42
1721.63 42
1721.72 42
1721.82 40
1721.91 39
1722.01 36
1722.10 35
1722.20 33
1722.29 32
1722.39 33
1722.48 33
1722.58 34
1722.67 36
1722.77 37
1722.86 38
1722.96 39
1723.05 40
1723.15 40
1723.24 40
1723.34 41
1723.43 41
1723.53 41
1723.62 41
1723.72 42
1723.81 43
1723.91 46
1724.00 49
1724.10 52
1724.19 56
1724.29 59
1724.38 61
1724.48 62
1724.57 61
1724.67 60
1724.76 57
1724.86 54
1724.95 51
1725.05 48
1725.14 46
1725.24 44
1725.33 44
1725.43 44
1725.52 44
1725.62 45
1725.71 45
1725.81 45
1725.90 44
1726.00 41
1726.09 38
1726.19 34
1726.28 30
1726.38 27
1726.47 25
1726.57 24
1726.66 24
1726.76 26
1726.85 28
1726.95 32
1727.04 37
1727.14 42
1727.23 48
1727.33 54
1727.42 60
1727.52 64
1727.61 68
1727.71 69
1727.80 69
1727.90 68
1727.99 67
1728.09 65
1728.18 62
1728.28 60
1728.37 57
1728.47 54
1728.56 51
1728.66 48
1728.75 47
1728.85 47
1728.94 48
1729.04 51
1729.13 55
1729.23 58
1729.32 62
1729.42 64
1729.51 64
1729.61 63
1729.70 60
1729.80 55
1729.89 50
1729.99 45
1730.08 40
1730.18 36
1730.28 34
1730.37 35
1730.47 37
1730.56 40
1730.66 42
1730.75 44
1730.85 43
1730.94 41
1731.04 38
1731.13 34
1731.23 31
1731.32 30
1731.42 30
1731.51 31
1731.61 34
1731.70 36
1731.80 37
1731.89 38
1731.99 37
1732.08 35
1732.18 33
1732.27 30
1732.37 27
1732.46 23
1732.56 20
1732.65 17
1732.75 15
1732.84 12
1732.94 10
1733.04 8
1733.13 7
1733.23 5
1733.32 5
1733.42 5
1733.51 5
1733.61 7
1733.70 10
1733.80 14
1733.89 20
1733.99 27
1734.08 35
1734.18 43
1734.27 50
1734.37 56
1734.46 60
1734.56 60
1734.65 59
1734.75 57
1734.84 54
1734.94 52
1735.03 49
1735.13 48
1735.23 46
1735.32 44
1735.42 41
1735.51 38
1735.61 33
1735.70 28
1735.80 23
1735.89 17
1735.99 11
1736.08 7
1736.18 3
1736.27 1
1736.37 1
1736.46 3
1736.56 6
1736.65 9
1736.75 13
1736.85 16
1736.94 18
1737.04 19
1737.13 18
1737.23 16
1737.32 13
1737.42 10
1737.51 7
1737.61 5
1737.70 3
1737.80 2
1737.89 2
1737.99 2
1738.08 4
1738.18 6
1738.28 8
1738.37 10
1738.47 13
1738.56 15
1738.66 17
1738.75 20
1738.85 23
1738.94 25
1739.04 27
1739.13 28
1739.23 29
1739.32 29
1739.42 27
1739.52 26
1739.61 24
1739.71 22
1739.80 21
1739.90 21
1739.99 22
1740.09 24
1740.18 29
1740.28 34
1740.37 41
1740.47 47
1740.56 53
1740.66 57
1740.76 58
1740.85 58
1740.95 57
1741.04 54
1741.14 53
1741.23 51
1741.33 51
1741.42 51
1741.52 52
1741.61 53
1741.71 53
1741.81 54
1741.90 54
1742.00 55
1742.09 55
1742.19 55
1742.28 55
1742.38 55
1742.47 56
1742.57 57
1742.66 59
1742.76 61
1742.86 62
1742.95 62
1743.05 60
1743.14 56
1743.24 50
1743.33 44
1743.43 37
1743.52 30
1743.62 25
1743.71 21
1743.81 20
1743.91 20
1744.00 22
1744.10 25
1744.19 29
1744.29 33
1744.38 37
1744.48 40
1744.57 42
1744.67 43
1744.77 44
1744.86 45
1744.96 45
1745.05 45
1745.15 45
1745.24 44
1745.34 43
1745.43 41
1745.53 40
1745.63 38
1745.72 36
1745.82 36
1745.91 36
1746.01 36
1746.10 37
1746.20 36
1746.29 35
1746.39 33
1746.49 31
1746.58 28
1746.68 25
1746.77 23
1746.87 23
1746.96 23
1747.06 25
1747.15 28
1747.25 32
1747.35 35
1747.44 38
1747.54 40
1747.63 41
1747.73 40
1747.82 37
1747.92 33
1748.02 29
1748.11 25
1748.21 23
1748.30 22
1748.40 23
1748.49 27
1748.59 33
1748.68 39
1748.78 47
1748.88 54
1748.97 59
1749.07 62
1749.16 62
1749.26 61
1749.35 57
1749.45 53
1749.55 49
1749.64 46
1749.74 44
1749.83 44
1749.93 44
1750.02 45
1750.12 45
1750.22 44
1750.31 44
1750.41 44
1750.50 44
1750.60 46
1750.69 49
1750.79 53
1750.88 56
1750.98 59
1751.08 60
1751.17 60
1751.27 59
1751.36 57
1751.46 56
1751.55 55
1751.65 55
1751.75 55
1751.84 55
1751.94 55
1752.03 56
1752.13 57
1752.22 58
1752.32 59
1752.42 60
1752.51 61
1752.61 60
1752.70 58
1752.80 55
1752.90 52
1752.99 48
1753.09 45
1753.18 43
1753.28 41
1753.37 41
1753.47 41
1753.57 42
1753.66 42
1753.76 42
1753.85 42
1753.95 42
1754.04 43
1754.14 44
1754.24 45
1754.33 46
1754.43 46
1754.52 44
1754.62 41
1754.71 37
1754.81 32
1754.91 28
1755.00 24
1755.10 23
1755.19 22
1755.29 23
1755.39 25
1755.48 26
1755.58 27
1755.67 27
1755.77 27
1755.86 28
1755.96 31
1756.06 34
1756.15 39
1756.25 44
1756.34 49
1756.44 52
1756.54 53
1756.63 52
1756.73 49
1756.82 45
1756.92 41
1757.01 38
1757.11 36
1757.21 35
1757.30 35
1757.40 35
1757.49 35
1757.59 35
1757.69 34
1757.78 34
1757.88 34
1757.97 34
1758.07 35
1758.17 36
1758.26 38
1758.36 40
1758.45 41
1758.55 41
1758.65 41
1758.74 39
1758.84 36
1758.93 32
1759.03 28
1759.12 23
1759.22 18
1759.32 14
1759.41 12
1759.51 10
1759.60 9
1759.70 9
1759.80 9
1759.89 9
1759.99 9
1760.08 7
1760.18 5
1760.28 2
1760.37 0
1760.47 0
1760.56 0
1760.66 0
1760.76 0
1760.85 0
1760.95 0
1761.04 0
1761.14 1
1761.24 3
1761.33 5
1761.43 6
1761.52 7
1761.62 8
1761.72 9
1761.81 11
1761.91 13
1762.00 16
1762.10 21
1762.20 26
1762.29 30
1762.39 33
1762.48 35
1762.58 34
1762.68 33
1762.77 31
1762.87 30
1762.96 30
1763.06 34
1763.16 39
1763.25 46
1763.35 53
1763.44 60
1763.54 64
1763.64 66
1763.73 66
1763.83 65
1763.92 61
1764.02 57
1764.12 53
1764.21 48
1764.31 43
1764.40 38
1764.50 35
1764.60 33
1764.69 33
1764.79 35
1764.88 37
1764.98 40
1765.08 43
1765.17 44
1765.27 44
1765.37 42
1765.46 39
1765.56 36
1765.65 34
1765.75 35
1765.85 38
1765.94 43
1766.04 52
1766.13 61
1766.23 71
1766.33 81
1766.42 88
1766.52 93
1766.61 95
1766.71 96
1766.81 95
1766.90 94
1767.00 92
1767.10 90
1767.19 86
1767.29 83
1767.38 78
1767.48 72
1767.58 66
1767.67 60
1767.77 55
1767.86 52
1767.96 50
1768.06 49
1768.15 48
1768.25 47
1768.35 46
1768.44 44
1768.54 42
1768.63 41
1768.73 40
1768.83 41
1768.92 43
1769.02 46
1769.12 49
1769.21 52
1769.31 54
1769.40 56
1769.50 58
1769.60 59
1769.69 59
1769.79 59
1769.88 59
1769.98 57
1770.08 56
1770.17 53
1770.27 51
1770.37 48
1770.46 45
1770.56 43
1770.65 40
1770.75 37
1770.85 34
1770.94 31
1771.04 28
1771.14 26
1771.23 25
1771.33 25
1771.42 25
1771.52 26
1771.62 28
1771.71 29
1771.81 29
1771.91 27
1772.00 25
1772.10 21
1772.19 16
1772.29 11
1772.39 8
1772.48 6
1772.58 5
1772.68 7
1772.77 9
1772.87 12
1772.97 15
1773.06 16
1773.16 17
1773.25 17
1773.35 17
1773.45 18
1773.54 19
1773.64 23
1773.74 28
1773.83 34
1773.93 41
1774.02 47
1774.12 52
1774.22 55
1774.31 54
1774.41 52
1774.51 48
1774.60 42
1774.70 37
1774.80 32
1774.89 28
1774.99 25
1775.08 24
1775.18 24
1775.28 24
1775.37 26
1775.47 29
1775.57 33
1775.66 37
1775.76 41
1775.86 46
1775.95 50
1776.05 55
1776.14 59
1776.24 63
1776.34 66
1776.43 69
1776.53 70
1776.63 69
1776.72 67
1776.82 63
1776.92 58
1777.01 52
1777.11 47
1777.20 44
1777.30 42
1777.40 41
1777.49 42
1777.59 44
1777.69 46
1777.78 49
1777.88 51
1777.98 53
1778.07 54
1778.17 55
1778.27 55
1778.36 55
1778.46 53
1778.56 50
1778.65 46
1778.75 43
1778.84 41
1778.94 40
1779.04 40
1779.13 42
1779.23 43
1779.33 43
1779.42 43
1779.52 41
1779.62 39
1779.71 37
1779.81 35
1779.91 36
1780.00 37
1780.10 40
1780.20 43
1780.29 47
1780.39 50
1780.48 53
1780.58 56
1780.68 58
1780.77 59
1780.87 59
1780.97 58
1781.06 56
1781.16 52
1781.26 48
1781.35 44
1781.45 39
1781.55 35
1781.64 31
1781.74 27
1781.84 24
1781.93 22
1782.03 19
1782.13 17
1782.22 16
1782.32 15
1782.42 15
1782.51 16
1782.61 18
1782.71 22
1782.80 25
1782.90 29
1782.99 32
1783.09 34
1783.19 36
1783.28 36
1783.38 35
1783.48 33
1783.57 31
1783.67 29
1783.77 26
1783.86 24
1783.96 22
1784.06 18
1784.15 15
1784.25 11
1784.35 6
1784.44 2
1784.54 0
1784.64 0
1784.73 0
1784.83 0
1784.93 0
1785.02 0
1785.12 0
1785.22 2
1785.31 5
1785.41 7
1785.51 7
1785.60 6
1785.70 4
1785.80 2
1785.89 0
1785.99 0
1786.09 0
1786.18 0
1786.28 0
1786.38 5
1786.47 11
1786.57 19
1786.67 27
1786.76 34
1786.86 41
1786.96 47
1787.05 51
1787.15 54
1787.25 56
1787.34 57
1787.44 56
1787.54 55
1787.63 53
1787.73 49
1787.83 45
1787.92 40
1788.02 35
1788.12 30
1788.21 24
1788.31 19
1788.41 15
1788.50 11
1788.60 7
1788.70 5
1788.79 3
1788.89 4
1788.99 6
1789.08 9
1789.18 14
1789.28 19
1789.37 23
1789.47 26
1789.57 26
1789.66 26
1789.76 24
1789.86 23
1789.96 23
1790.05 25
1790.15 29
1790.25 34
1790.34 40
1790.44 44
1790.54 46
1790.63 45
1790.73 40
1790.83 32
1790.92 23
1791.02 14
1791.12 6
1791.21 2
1791.31 0
1791.41 3
1791.50 10
1791.60 19
1791.70 30
1791.79 40
1791.89 50
1791.99 58
1792.08 64
1792.18 67
1792.28 67
1792.37 65
1792.47 61
1792.57 55
1792.67 49
1792.76 42
1792.86 37
1792.96 33
1793.05 31
1793.15 30
1793.25 30
1793.34 31
1793.44 31
1793.54 30
1793.63 28
1793.73 25
1793.83 21
1793.92 18
1794.02 17
1794.12 17
1794.22 20
1794.31 23
1794.41 27
1794.51 31
1794.60 35
1794.70 37
1794.80 39
1794.89 40
1794.99 40
1795.09 41
1795.18 42
1795.28 42
1795.38 42
1795.47 40
1795.57 38
1795.67 35
1795.77 33
1795.86 30
1795.96 30
1796.06 30
1796.15 33
1796.25 37
1796.35 41
1796.44 46
1796.54 49
1796.64 51
1796.74 51
1796.83 50
1796.93 47
1797.03 43
1797.12 40
1797.22 38
1797.32 39
1797.41 41
1797.51 45
1797.61 50
1797.70 55
1797.80 60
1797.90 63
1798.00 64
1798.09 63
1798.19 61
1798.29 58
1798.38 54
1798.48 50
1798.58 46
1798.67 43
1798.77 41
1798.87 39
1798.97 38
1799.06 36
1799.16 34
1799.26 31
1799.35 29
1799.45 25
1799.55 22
1799.64 19
1799.74 16
1799.84 13
1799.94 11
1800.03 10
1800.13 11
1800.23 13
1800.32 17
1800.42 21
1800.52 26
1800.62 30
1800.71 34
1800.81 36
1800.91 36
1801.00 34
1801.10 31
1801.20 27
1801.29 21
1801.39 14
1801.49 8
1801.59 1
1801.68 0
1801.78 0
1801.88 0
1801.97 0
1802.07 0
1802.17 0
1802.27 2
1802.36 8
1802.46 13
1802.56 16
1802.65 18
1802.75 17
1802.85 14
1802.95 10
1803.04 5
1803.14 0
1803.24 0
1803.33 0
1803.43 0
1803.53 0
1803.62 0
1803.72 2
1803.82 7
1803.92 11
1804.01 15
1804.11 19
1804.21 21
1804.30 23
1804.40 23
1804.50 22
1804.60 21
1804.69 18
1804.79 15
1804.89 12
1804.99 8
1805.08 5
1805.18 2
1805.28 0
1805.37 0
1805.47 0
1805.57 1
1805.67 2
1805.76 4
1805.86 6
1805.96 8
1806.05 10
1806.15 12
1806.25 16
1806.35 20
1806.44 25
1806.54 30
1806.64 35
1806.73 41
1806.83 45
1806.93 50
1807.03 55
1807.12 61
1807.22 67
1807.32 72
1807.42 77
1807.51 79
1807.61 79
1807.71 76
1807.80 70
1807.90 61
1808.00 50
1808.10 39
1808.19 29
1808.29 19
1808.39 12
1808.49 7
1808.58 3
1808.68 2
1808.78 2
1808.87 2
1808.97 3
1809.07 3
1809.17 3
1809.26 2
1809.36 1
1809.46 0
1809.56 0
1809.65 0
1809.75 0
1809.85 0
1809.94 0
1810.04 0
1810.14 2
1810.24 5
1810.33 9
1810.43 12
1810.53 16
1810.63 19
1810.72 22
1810.82 25
1810.92 27
1811.01 30
1811.11 34
1811.21 38
1811.31 42
1811.40 47
1811.50 51
1811.60 55
1811.70 57
1811.79 57
1811.89 55
1811.99 52
1812.09 46
1812.18 41
1812.28 35
1812.38 30
1812.48 26
1812.57 23
1812.67 21
1812.77 19
1812.86 19
1812.96 19
1813.06 19
1813.16 20
1813.25 21
1813.35 22
1813.45 22
1813.55 23
1813.64 23
1813.74 22
1813.84 21
1813.94 20
1814.03 20
1814.13 22
1814.23 26
1814.33 32
1814.42 38
1814.52 45
1814.62 50
1814.72 52
1814.81 52
1814.91 50
1815.01 47
1815.11 43
1815.20 39
1815.30 36
1815.40 35
1815.49 34
1815.59 34
1815.69 35
1815.79 36
1815.88 37
1815.98 38
1816.08 40
1816.18 41
1816.27 43
1816.37 44
1816.47 46
1816.57 47
1816.66 47
1816.76 47
1816.86 47
1816.96 45
1817.05 43
1817.15 40
1817.25 36
1817.35 33
1817.44 29
1817.54 26
1817.64 24
1817.74 22
1817.83 21
1817.93 20
1818.03 19
1818.13 17
1818.22 16
1818.32 14
1818.42 13
1818.52 13
1818.61 14
1818.71 17
1818.81 19
1818.91 21
1819.01 22
1819.10 21
1819.20 18
1819.30 14
1819.40 10
1819.49 6
1819.59 3
1819.69 2
1819.79 2
1819.88 3
1819.98 5
1820.08 7
1820.18 9
1820.27 11
1820.37 14
1820.47 18
1820.57 22
1820.66 26
1820.76 30
1820.86 32
1820.96 33
1821.05 32
1821.15 30
1821.25 27
1821.35 25
1821.44 22
1821.54 21
1821.64 22
1821.74 24
1821.84 26
1821.93 28
1822.03 30
1822.13 31
1822.23 32
1822.32 31
1822.42 30
1822.52 29
1822.62 28
1822.71 27
1822.81 26
1822.91 24
1823.01 23
1823.10 23
1823.20 23
1823.30 23
1823.40 24
1823.50 26
1823.59 28
1823.69 29
1823.79 30
1823.89 29
1823.98 29
1824.08 27
1824.18 26
1824.28 26
1824.37 26
1824.47 27
1824.57 29
1824.67 31
1824.77 33
1824.86 35
1824.96 36
1825.06 36
1825.16 37
1825.25 38
1825.35 40
1825.45 42
1825.55 46
1825.64 50
1825.74 56
1825.84 61
1825.94 66
1826.04 69
1826.13 72
1826.23 72
1826.33 71
1826.43 68
1826.52 64
1826.62 59
1826.72 54
1826.82 48
1826.92 43
1827.01 37
1827.11 31
1827.21 26
1827.31 21
1827.40 17
1827.50 15
1827.60 13
1827.70 12
1827.80 12
1827.89 12
1827.99 11
1828.09 9
1828.19 7
1828.28 4
1828.38 1
1828.48 0
1828.58 0
1828.68 0
1828.77 3
1828.87 7
1828.97 13
1829.07 20
1829.16 27
1829.26 35
1829.36 43
1829.46 49
1829.56 54
1829.65 57
1829.75 59
1829.85 60
1829.95 61
1830.04 62
1830.14 63
1830.24 64
1830.34 65
1830.44 64
1830.53 62
1830.63 59
1830.73 54
1830.83 48
1830.93 43
1831.02 38
1831.12 33
1831.22 29
1831.32 25
1831.42 22
1831.51 19
1831.61 16
1831.71 14
1831.81 12
1831.90 11
1832.00 9
1832.10 7
1832.20 4
1832.30 2
1832.39 0
1832.49 0
1832.59 0
1832.69 2
1832.79 4
1832.88 7
1832.98 10
1833.08 11
1833.18 11
1833.28 10
1833.37 8
1833.47 5
1833.57 2
1833.67 0
1833.76 0
1833.86 0
1833.96 3
1834.06 7
1834.16 11
1834.25 16
1834.35 21
1834.45 24
1834.55 26
1834.65 27
1834.74 27
1834.84 26
1834.94 26
1835.04 26
1835.14 26
1835.23 27
1835.33 29
1835.43 31
1835.53 33
1835.63 36
1835.72 38
1835.82 40
1835.92 41
1836.02 41
1836.12 40
1836.21 40
1836.31 39
1836.41 38
1836.51 37
1836.61 36
1836.70 36
1836.80 36
1836.90 35
1837.00 35
1837.10 34
1837.19 32
1837.29 31
1837.39 29
1837.49 28
1837.59 27
1837.68 26
1837.78 25
1837.88 23
1837.98 22
1838.08 19
1838.18 15
1838.27 11
1838.37 7
1838.47 5
1838.57 6
1838.67 8
1838.76 14
1838.86 20
1838.96 27
1839.06 33
1839.16 38
1839.25 40
1839.35 40
1839.45 37
1839.55 33
1839.65 27
1839.74 21
1839.84 15
1839.94 11
1840.04 8
1840.14 8
1840.24 10
1840.33 14
1840.43 19
1840.53 24
1840.63 29
1840.73 32
1840.82 33
1840.92 31
1841.02 28
1841.12 23
1841.22 18
1841.31 14
1841.41 10
1841.51 8
1841.61 8
1841.71 9
1841.81 10
1841.90 12
1842.00 15
1842.10 17
1842.20 19
1842.30 21
1842.39 22
1842.49 22
1842.59 22
1842.69 22
1842.79 20
1842.89 19
1842.98 17
1843.08 16
1843.18 15
1843.28 15
1843.38 15
1843.47 16
1843.57 17
1843.67 18
1843.77 18
1843.87 17
1843.97 15
1844.06 12
1844.16 9
1844.26 5
1844.36 2
1844.46 0
1844.55 0
1844.65 0
1844.75 0
1844.85 0
1844.95 0
1845.05 0
1845.14 0
1845.24 5
1845.34 14
1845.44 23
1845.54 31
1845.64 37
1845.73 40
1845.83 40
1845.93 39
1846.03 37
1846.13 35
1846.23 35
1846.32 36
1846.42 38
1846.52 41
1846.62 45
1846.72 49
1846.82 52
1846.91 53
1847.01 54
1847.11 53
1847.21 51
1847.31 49
1847.40 46
1847.50 45
1847.60 44
1847.70 43
1847.80 43
1847.90 43
1847.99 43
1848.09 42
1848.19 41
1848.29 41
1848.39 42
1848.49 45
1848.58 50
1848.68 56
1848.78 63
1848.88 69
1848.98 74
1849.08 76
1849.17 77
1849.27 75
1849.37 72
1849.47 69
1849.57 65
1849.67 63
1849.77 61
1849.86 60
1849.96 59
1850.06 58
1850.16 57
1850.26 55
1850.36 52
1850.45 49
1850.55 45
1850.65 41
1850.75 38
1850.85 37
1850.95 36
1851.04 36
1851.14 37
1851.24 37
1851.34 37
1851.44 37
1851.54 36
1851.63 36
1851.73 35
1851.83 36
1851.93 38
1852.03 40
1852.13 43
1852.23 46
1852.32 49
1852.42 52
1852.52 53
1852.62 54
1852.72 53
1852.82 51
1852.91 47
1853.01 42
1853.11 36
1853.21 30
1853.31 24
1853.41 18
1853.51 12
1853.60 7
1853.70 3
1853.80 0
1853.90 0
1854.00 0
1854.10 0
1854.19 0
1854.29 0
1854.39 0
1854.49 0
1854.59 0
1854.69 2
1854.79 7
1854.88 12
1854.98 16
1855.08 18
1855.18 18
1855.28 16
1855.38 14
1855.48 12
1855.57 11
1855.67 12
1855.77 15
1855.87 18
1855.97 22
1856.07 25
1856.16 27
1856.26 29
1856.36 29
1856.46 30
1856.56 30
1856.66 31
1856.76 31
1856.85 33
1856.95 34
1857.05 36
1857.15 39
1857.25 42
1857.35 45
1857.45 48
1857.54 51
1857.64 52
1857.74 51
1857.84 49
1857.94 44
1858.04 38
1858.14 31
1858.23 24
1858.33 18
1858.43 14
1858.53 11
1858.63 11
1858.73 12
1858.83 14
1858.93 16
1859.02 18
1859.12 20
1859.22 22
1859.32 24
1859.42 27
1859.52 30
1859.62 33
1859.71 37
1859.81 41
1859.91 44
1860.01 47
1860.11 48
1860.21 49
1860.31 49
1860.40 49
1860.50 50
1860.60 51
1860.70 52
1860.80 55
1860.90 57
1861.00 59
1861.10 60
1861.19 60
1861.29 58
1861.39 56
1861.49 54
1861.59 52
1861.69 50
1861.79 48
1861.88 46
1861.98 44
1862.08 41
1862.18 38
1862.28 35
1862.38 31
1862.48 27
1862.58 23
1862.67 19
1862.77 17
1862.87 15
1862.97 14
1863.07 15
1863.17 16
1863.27 18
1863.37 21
1863.46 23
1863.56 24
1863.66 24
1863.76 24
1863.86 22
1863.96 20
1864.06 16
1864.16 12
1864.25 9
1864.35 6
1864.45 4
1864.55 3
1864.65 3
1864.75 4
1864.85 5
1864.95 6
1865.04 8
1865.14 10
1865.24 13
1865.34 15
1865.44 16
1865.54 18
1865.64 18
1865.74 18
1865.83 19
1865.93 19
1866.03 21
1866.13 24
1866.23 27
1866.33 31
1866.43 34
1866.53 37
1866.63 38
1866.72 39
1866.82 39
1866.92 37
1867.02 34
1867.12 31
1867.22 27
1867.32 23
1867.42 18
1867.51 14
1867.61 10
1867.71 7
1867.81 4
1867.91 2
1868.01 1
1868.11 1
1868.21 3
1868.31 6
1868.40 11
1868.50 17
1868.60 24
1868.70 30
1868.80 37
1868.90 44
1869.00 50
1869.10 57
1869.20 64
1869.29 71
1869.39 79
1869.49 85
1869.59 91
1869.69 95
1869.79 96
1869.89 96
1869.99 95
1870.09 92
1870.18 89
1870.28 85
1870.38 80
1870.48 76
1870.58 70
1870.68 64
1870.78 56
1870.88 48
1870.98 41
1871.08 33
1871.17 26
1871.27 21
1871.37 17
1871.47 15
1871.57 14
1871.67 14
1871.77 16
1871.87 18
1871.97 22
1872.06 25
1872.16 27
1872.26 28
1872.36 27
1872.46 25
1872.56 22
1872.66 18
1872.76 15
1872.86 12
1872.96 10
1873.05 9
1873.15 9
1873.25 9
1873.35 8
1873.45 8
1873.55 8
1873.65 8
1873.75 10
1873.85 14
1873.95 18
1874.04 24
1874.14 30
1874.24 37
1874.34 43
1874.44 47
1874.54 51
1874.64 52
1874.74 52
1874.84 51
1874.94 49
1875.03 45
1875.13 41
1875.23 37
1875.33 34
1875.43 32
1875.53 31
1875.63 33
1875.73 37
1875.83 42
1875.93 47
1876.03 51
1876.12 53
1876.22 53
1876.32 50
1876.42 46
1876.52 40
1876.62 33
1876.72 28
1876.82 23
1876.92 20
1877.02 18
1877.12 18
1877.21 19
1877.31 20
1877.41 22
1877.51 24
1877.61 27
1877.71 29
1877.81 32
1877.91 34
1878.01 35
1878.11 34
1878.21 33
1878.30 29
1878.40 25
1878.50 21
1878.60 18
1878.70 15
1878.80 13
1878.90 12
1879.00 11
1879.10 11
1879.20 11
1879.30 12
1879.40 14
1879.49 17
1879.59 22
1879.69 29
1879.79 38
1879.89 48
1879.99 57
1880.09 65
1880.19 70
1880.29 71
1880.39 70
1880.49 65
1880.59 59
1880.68 52
1880.78 45
1880.88 38
1880.98 33
1881.08 29
1881.18 25
1881.28 22
1881.38 20
1881.48 18
1881.58 16
1881.68 14
1881.78 13
1881.88 13
1881.97 13
1882.07 14
1882.17 15
1882.27 17
1882.37 18
1882.47 19
1882.57 18
1882.67 17
1882.77 15
1882.87 12
1882.97 10
1883.07 8
1883.17 8
1883.26 10
1883.36 13
1883.46 16
1883.56 19
1883.66 22
1883.76 24
1883.86 25
1883.96 27
1884.06 29
1884.16 30
1884.26 33
1884.36 35
1884.46 37
1884.56 39
1884.65 39
1884.75 37
1884.85 36
1884.95 33
1885.05 30
1885.15 28
1885.25 26
1885.35 25
1885.45 25
1885.55 24
1885.65 24
1885.75 24
1885.85 23
1885.95 23
1886.05 23
1886.14 24
1886.24 26
1886.34 28
1886.44 31
1886.54 33
1886.64 35
1886.74 35
1886.84 35
1886.94 33
1887.04 32
1887.14 31
1887.24 31
1887.34 32
1887.44 34
1887.54 38
1887.63 42
1887.73 45
1887.83 48
1887.93 50
1888.03 50
1888.13 48
1888.23 46
1888.33 42
1888.43 38
1888.53 34
1888.63 31
1888.73 28
1888.83 27
1888.93 26
1889.03 27
1889.13 27
1889.23 28
1889.32 28
1889.42 27
1889.52 26
1889.62 23
1889.72 21
1889.82 19
1889.92 17
1890.02 16
1890.12 17
1890.22 18
1890.32 20
1890.42 22
1890.52 23
1890.62 23
1890.72 21
1890.82 18
1890.92 14
1891.02 10
1891.11 5
1891.21 1
1891.31 0
1891.41 0
1891.51 0
1891.61 0
1891.71 3
1891.81 6
1891.91 9
1892.01 11
1892.11 12
1892.21 11
1892.31 9
1892.41 6
1892.51 2
1892.61 0
1892.71 0
1892.81 0
1892.91 0
1893.01 0
1893.10 0
1893.20 0
1893.30 0
1893.40 3
1893.50 7
1893.60 13
1893.70 18
1893.80 24
1893.90 29
1894.00 33
1894.10 36
1894.20 38
1894.30 38
1894.40 36
1894.50 34
1894.60 31
1894.70 27
1894.80 24
1894.90 21
1895.00 19
1895.10 16
1895.20 13
1895.29 10
1895.39 7
1895.49 4
1895.59 2
1895.69 2
1895.79 4
1895.89 7
1895.99 12
1896.09 17
1896.19 23
1896.29 28
1896.39 33
1896.49 38
1896.59 41
1896.69 44
1896.79 46
1896.89 46
1896.99 44
1897.09 41
1897.19 37
1897.29 33
1897.39 30
1897.49 28
1897.59 28
1897.69 29
1897.79 31
1897.88 33
1897.98 35
1898.08 37
1898.18 38
1898.28 39
1898.38 39
1898.48 40
1898.58 41
1898.68 41
1898.78 42
1898.88 42
1898.98 43
1899.08 43
1899.18 43
1899.28 42
1899.38 42
1899.48 40
1899.58 39
1899.68 36
1899.78 34
1899.88 31
1899.98 29
1900.08 27
1900.18 26
1900.28 26
1900.38 27
1900.48 28
1900.58 29
1900.68 28
1900.78 26
1900.88 23
1900.98 18
1901.08 13
1901.17 9
1901.27 5
1901.37 3
1901.47 3
1901.57 5
1901.67 8
1901.77 12
1901.87 15
1901.97 18
1902.07 21
1902.17 23
1902.27 24
1902.37 25
1902.47 26
1902.57 27
1902.67 28
1902.77 27
1902.87 26
1902.97 24
1903.07 22
1903.17 20
1903.27 17
1903.37 16
1903.47 14
1903.57 14
1903.67 15
1903.77 16
1903.87 17
1903.97 19
1904.07 21
1904.17 23
1904.27 24
1904.37 24
1904.47 24
1904.57 23
1904.67 22
1904.77 20
1904.87 19
1904.97 18
1905.07 18
1905.17 20
1905.27 24
1905.37 29
1905.47 36
1905.57 42
1905.67 49
1905.77 53
1905.87 56
1905.97 56
1906.07 54
1906.16 50
1906.26 45
1906.36 38
1906.46 32
1906.56 27
1906.66 22
1906.76 19
1906.86 16
1906.96 13
1907.06 11
1907.16 9
1907.26 7
1907.36 4
1907.46 1
1907.56 0
1907.66 0
1907.76 0
1907.86 0
1907.96 0
1908.06 0
1908.16 0
1908.26 0
1908.36 3
1908.46 9
1908.56 14
1908.66 19
1908.76 22
1908.86 26
1908.96 28
1909.06 31
1909.16 35
1909.26 38
1909.36 41
1909.46 45
1909.56 47
1909.66 49
1909.76 49
1909.86 49
1909.96 49
1910.06 49
1910.16 48
1910.26 48
1910.36 47
1910.46 46
1910.56 44
1910.66 41
1910.76 38
1910.86 34
1910.96 30
1911.06 26
1911.16 22
1911.26 17
1911.36 13
1911.46 8
1911.56 4
1911.66 0
1911.76 0
1911.86 0
1911.96 0
1912.06 0
1912.16 0
1912.26 3
1912.36 8
1912.46 14
1912.56 19
1912.66 24
1912.76 29
1912.86 33
1912.96 36
1913.06 38
1913.16 37
1913.26 35
1913.36 30
1913.46 25
1913.56 20
1913.66 15
1913.76 13
1913.86 14
1913.96 17
1914.06 22
1914.16 27
1914.26 32
1914.36 35
1914.46 35
1914.56 33
1914.66 30
1914.76 26
1914.86 24
1914.96 24
1915.06 26
1915.16 29
1915.26 34
1915.36 38
1915.46 41
1915.56 42
1915.66 41
1915.76 38
1915.86 34
1915.96 29
1916.06 23
1916.16 16
1916.27 10
1916.37 5
1916.47 1
1916.57 0
1916.67 1
1916.77 4
1916.87 10
1916.97 17
1917.07 23
1917.17 29
1917.27 32
1917.37 34
1917.47 33
1917.57 30
1917.67 28
1917.77 26
1917.87 25
1917.97 25
1918.07 27
1918.17 30
1918.27 33
1918.37 37
1918.47 39
1918.57 41
1918.67 43
1918.77 43
1918.87 44
1918.97 44
1919.07 43
1919.17 43
1919.27 43
1919.37 43
1919.47 43
1919.57 43
1919.67 42
1919.77 40
1919.87 37
1919.97 34
1920.07 30
1920.17 27
1920.27 26
1920.37 27
1920.47 29
1920.57 33
1920.67 37
1920.77 41
1920.87 43
1920.97 44
1921.07 43
1921.17 41
1921.27 38
1921.38 35
1921.48 31
1921.58 27
1921.68 23
1921.78 20
1921.88 17
1921.98 15
1922.08 14
1922.18 13
1922.28 14
1922.38 15
1922.48 16
1922.58 17
1922.68 18
1922.78 20
1922.88 21
1922.98 23
1923.08 24
1923.18 26
1923.28 27
1923.38 29
1923.48 30
1923.58 30
1923.68 30
1923.78 29
1923.88 26
1923.98 23
1924.08 19
1924.18 16
1924.28 13
1924.38 12
1924.48 12
1924.59 14
1924.69 18
1924.79 22
1924.89 27
1924.99 31
1925.09 33
1925.19 35
1925.29 35
1925.39 34
1925.49 33
1925.59 31
1925.69 30
1925.79 29
1925.89 27
1925.99 25
1926.09 22
1926.19 18
1926.29 13
1926.39 9
1926.49 6
1926.59 5
1926.69 7
1926.79 12
1926.89 18
1926.99 24
1927.09 29
1927.20 33
1927.30 34
1927.40 33
1927.50 30
1927.60 27
1927.70 24
1927.80 21
1927.90 19
1928.00 18
1928.10 18
1928.20 17
1928.30 17
1928.40 16
1928.50 15
1928.60 15
1928.70 17
1928.80 20
1928.90 24
1929.00 28
1929.10 32
1929.20 35
1929.30 37
1929.40 36
1929.51 33
1929.61 29
1929.71 25
1929.81 20
1929.91 15
1930.01 11
1930.11 9
1930.21 7
1930.31 7
1930.41 9
1930.51 11
1930.61 14
1930.71 17
1930.81 19
1930.91 22
1931.01 23
1931.11 25
1931.21 27
1931.31 30
1931.42 33
1931.52 37
1931.62 42
1931.72 45
1931.82 48
1931.92 49
1932.02 49
1932.12 47
1932.22 43
1932.32 38
1932.42 32
1932.52 26
1932.62 20
1932.72 15
1932.82 11
1932.92 9
1933.02 9
1933.12 10
1933.23 13
1933.33 16
1933.43 19
1933.53 20
1933.63 19
1933.73 17
1933.83 13
1933.93 10
1934.03 6
1934.13 3
1934.23 1
1934.33 0
1934.43 0
1934.53 0
1934.63 0
1934.73 0
1934.83 0
1934.94 0
1935.04 0
1935.14 0
1935.24 0
1935.34 4
1935.44 7
1935.54 11
1935.64 14
1935.74 16
1935.84 16
1935.94 15
1936.04 13
1936.14 10
1936.24 6
1936.34 2
1936.44 0
1936.55 0
1936.65 0
1936.75 0
1936.85 0
1936.95 1
1937.05 5
1937.15 10
1937.25 15
1937.35 19
1937.45 22
1937.55 24
1937.65 24
1937.75 24
1937.85 22
1937.96 21
1938.06 20
1938.16 18
1938.26 17
1938.36 15
1938.46 13
1938.56 10
1938.66 7
1938.76 4
1938.86 2
1938.96 2
1939.06 2
1939.16 4
1939.26 7
1939.37 10
1939.47 13
1939.57 14
1939.67 15
1939.77 15
1939.87 15
1939.97 16
1940.07 18
1940.17 21
1940.27 26
1940.37 32
1940.47 37
1940.57 41
1940.67 43
1940.78 44
1940.88 42
1940.98 40
1941.08 38
1941.18 36
1941.28 34
1941.38 32
1941.48 31
1941.58 29
1941.68 26
1941.78 24
1941.88 21
1941.99 18
1942.09 16
1942.19 15
1942.29 15
1942.39 16
1942.49 17
1942.59 18
1942.69 20
1942.79 23
1942.89 26
1942.99 31
1943.09 37
1943.20 45
1943.30 54
1943.40 64
1943.50 74
1943.60 84
1943.70 93
1943.80 100
1943.90 105
1944.00 109
1944.10 110
1944.20 110
1944.30 110
1944.41 109
1944.51 108
1944.61 108
1944.71 109
1944.81 110
1944.91 110
1945.01 111
1945.11 110
1945.21 109
1945.31 108
1945.41 108
1945.51 108
1945.62 111
1945.72 116
1945.82 121
1945.92 126
1946.02 130
1946.12 132
1946.22 131
1946.32 127
1946.42 123
1946.52 118
1946.62 114
1946.73 112
1946.83 112
1946.93 114
1947.03 117
1947.13 122
1947.23 126
1947.33 128
1947.43 129
1947.53 127
1947.63 124
1947.74 120
1947.84 116
1947.94 113
1948.04 113
1948.14 114
1948.24 118
1948.34 121
1948.44 125
1948.54 127
1948.64 128
1948.75 126
1948.85 123
1948.95 119
1949.05 114
1949.15 109
1949.25 104
1949.35 100
1949.45 95
1949.55 92
1949.65 88
1949.75 85
1949.86 82
1949.96 78
1950.06 74
1950.16 69
1950.26 65
1950.36 60
1950.46 56
1950.56 53
1950.66 50
1950.77 48
1950.87 48
1950.97 47
1951.07 48
1951.17 48
1951.27 47
1951.37 46
1951.47 44
1951.57 41
1951.67 38
1951.78 35
1951.88 33
1951.98 31
1952.08 30
1952.18 29
1952.28 28
1952.38 27
1952.48 25
1952.58 22
1952.69 19
1952.79 15
1952.89 10
1952.99 6
1953.09 3
1953.19 0
1953.29 0
1953.39 0
1953.49 0
1953.60 0
1953.70 0
1953.80 0
1953.90 0
1954.00 0
1954.10 0
1954.20 3
1954.30 7
1954.40 12
1954.51 18
1954.61 23
1954.71 28
1954.81 31
1954.91 34
1955.01 36
1955.11 37
1955.21 38
1955.31 39
1955.42 40
1955.52 41
1955.62 41
1955.72 40
1955.82 39
1955.92 38
1956.02 36
1956.12 35
1956.22 35
1956.33 34
1956.43 34
1956.53 34
1956.63 35
1956.73 35
1956.83 37
1956.93 39
1957.03 41
1957.14 43
1957.24 45
1957.34 46
1957.44 45
1957.54 43
1957.64 39
1957.74 35
1957.84 32
1957.95 29
1958.05 29
1958.15 29
1958.25 31
1958.35 33
1958.45 35
1958.55 35
1958.65 34
1958.76 33
1958.86 31
1958.96 29
1959.06 28
1959.16 28
1959.26 28
1959.36 30
1959.46 31
1959.57 31
1959.67 29
1959.77 27
1959.87 23
1959.97 18
1960.07 14
1960.17 12
1960.27 11
1960.38 13
1960.48 18
1960.58 24
1960.68 31
1960.78 37
1960.88 42
1960.98 45
1961.08 46
1961.19 46
1961.29 47
1961.39 48
1961.49 51
1961.59 55
1961.69 58
1961.79 61
1961.89 63
1962.00 62
1962.10 60
1962.20 56
1962.30 52
1962.40 49
1962.50 46
1962.60 45
1962.71 45
1962.81 45
1962.91 46
1963.01 46
1963.11 44
1963.21 43
1963.31 40
1963.41 38
1963.52 35
1963.62 33
1963.72 30
1963.82 29
1963.92 27
1964.02 26
1964.12 26
1964.23 27
1964.33 28
1964.43 31
1964.53 34
1964.63 37
1964.73 40
1964.83 43
1964.94 44
1965.04 44
1965.14 44
1965.24 42
1965.34 39
1965.44 35
1965.54 30
1965.65 24
1965.75 18
1965.85 12
1965.95 7
1966.05 5
1966.15 4
1966.25 6
1966.36 10
1966.46 15
1966.56 20
1966.66 24
1966.76 26
1966.86 26
1966.96 25
1967.07 23
1967.17 21
1967.27 20
1967.37 20
1967.47 21
1967.57 23
1967.67 25
1967.78 27
1967.88 28
1967.98 27
1968.08 25
1968.18 22
1968.28 19
1968.38 16
1968.49 14
1968.59 14
1968.69 16
1968.79 19
1968.89 24
1968.99 29
1969.10 34
1969.20 36
1969.30 37
1969.40 36
1969.50 33
1969.60 29
1969.70 25
1969.81 21
1969.91 19
1970.01 18
1970.11 19
1970.21 20
1970.31 23
1970.42 26
1970.52 29
1970.62 32
1970.72 35
1970.82 37
1970.92 38
1971.02 39
1971.13 38
1971.23 38
1971.33 36
1971.43 35
1971.53 33
1971.63 30
1971.74 28
1971.84 25
1971.94 21
1972.04 18
1972.14 16
1972.24 15
1972.34 14
1972.45 15
1972.55 16
1972.65 18
1972.75 18
1972.85 18
1972.95 17
1973.06 15
1973.16 12
1973.26 10
1973.36 8
1973.46 8
1973.56 9
1973.67 11
1973.77 14
1973.87 17
1973.97 20
1974.07 21
1974.17 21
1974.28 20
1974.38 18
1974.48 15
1974.58 12
1974.68 10
1974.78 9
1974.89 9
1974.99 11
1975.09 13
1975.19 17
1975.29 21
1975.39 25
1975.50 29
1975.60 33
1975.70 37
1975.80 40
1975.90 44
1976.00 48
1976.11 52
1976.21 56
1976.31 60
1976.41 64
1976.51 67
1976.61 69
1976.72 69
1976.82 68
1976.92 66
1977.02 62
1977.12 57
1977.22 51
1977.33 46
1977.43 41
1977.53 37
1977.63 35
1977.73 33
1977.83 32
1977.94 31
1978.04 29
1978.14 26
1978.24 22
1978.34 18
1978.45 14
1978.55 11
1978.65 9
1978.75 9
1978.85 12
1978.95 17
1979.06 24
1979.16 31
1979.26 37
1979.36 42
1979.46 45
1979.56 46
1979.67 46
1979.77 45
1979.87 44
1979.97 43
1980.07 41
1980.18 40
1980.28 38
1980.38 38
1980.48 38
1980.58 39
1980.68 41
1980.79 45
1980.89 48
1980.99 51
1981.09 54
1981.19 55
1981.30 56
1981.40 56
1981.50 56
1981.60 56
1981.70 56
1981.80 56
1981.91 55
1982.01 54
1982.11 53
1982.21 50
1982.31 47
1982.42 45
1982.52 43
1982.62 43
1982.72 44
1982.82 46
1982.92 48
1983.03 50
1983.13 52
1983.23 52
1983.33 51
1983.43 50
1983.54 48
1983.64 46
1983.74 45
1983.84 45
1983.94 46
1984.05 47
1984.15 48
1984.25 51
1984.35 54
1984.45 58
1984.56 62
1984.66 66
1984.76 70
1984.86 73
1984.96 74
1985.06 72
1985.17 69
1985.27 63
1985.37 57
1985.47 50
1985.57 43
1985.68 36
1985.78 32
1985.88 28
1985.98 26
1986.08 26
1986.19 26
1986.29 28
1986.39 31
1986.49 34
1986.59 37
1986.70 40
1986.80 43
1986.90 46
1987.00 49
1987.10 51
1987.21 53
1987.31 55
1987.41 55
1987.51 54
1987.61 52
1987.72 49
1987.82 45
1987.92 40
1988.02 35
1988.12 31
1988.23 27
1988.33 24
1988.43 22
1988.53 21
1988.63 21
1988.74 21
1988.84 22
1988.94 24
1989.04 27
1989.14 31
1989.25 35
1989.35 39
1989.45 42
1989.55 44
1989.65 46
1989.76 47
1989.86 47
1989.96 47
1990.06 47
1990.16 46
1990.27 46
1990.37 44
1990.47 43
1990.57 42
1990.67 41
1990.78 41
1990.88 42
1990.98 43
1991.08 45
1991.18 47
1991.29 50
1991.39 53
1991.49 55
1991.59 57
1991.70 58
1991.80 59
1991.90 59
1992.00 58
1992.10 57
1992.21 56
1992.31 56
1992.41 57
1992.51 58
1992.61 61
1992.72 63
1992.82 65
1992.92 66
1993.02 66
1993.12 66
1993.23 65
1993.33 64
1993.43 62
1993.53 61
1993.64 59
1993.74 58
1993.84 57
1993.94 55
1994.04 54
1994.15 54
1994.25 54
1994.35 54
1994.45 55
1994.55 57
1994.66 59
1994.76 61
1994.86 62
1994.96 61
1995.07 59
1995.17 55
1995.27 50
1995.37 45
1995.47 39
1995.58 35
1995.68 32
1995.78 30
1995.88 30
1995.99 29
1996.09 28
1996.19 27
1996.29 24
1996.39 21
1996.50 17
1996.60 13
1996.70 10
1996.80 8
1996.91 8
1997.01 9
1997.11 11
1997.21 14
1997.31 17
1997.42 19
1997.52 20
1997.62 22
1997.72 23
1997.83 25
1997.93 29
1998.03 34
1998.13 40
1998.23 47
1998.34 53
1998.44 57
1998.54 59
1998.64 60
1998.75 59
1998.85 56
1998.95 53
1999.05 50
1999.15 47
1999.26 45
1999.36 43
1999.46 43
1999.56 44
1999.67 47
1999.77 49
1999.87 52
1999.97 53
2000.08 53
2000.18 51
2000.28 47
2000.38 41
2000.48 35
2000.59 30
2000.69 26
2000.79 25
2000.89 27
2001.00 32
2001.10 38
2001.20 46
2001.30 53
2001.41 58
2001.51 62
2001.61 63
2001.71 63
2001.82 61
2001.92 60
2002.02 60
2002.12 61
2002.22 63
2002.33 66
2002.43 69
2002.53 71
2002.63 72
2002.74 71
2002.84 69
2002.94 66
2003.04 61
2003.15 56
2003.25 51
2003.35 45
2003.45 41
2003.56 37
2003.66 35
2003.76 36
2003.86 38
2003.97 41
2004.07 45
2004.17 48
2004.27 50
2004.37 50
2004.48 48
2004.58 45
2004.68 41
2004.78 36
2004.89 31
2004.99 27
2005.09 24
2005.19 22
2005.30 21
2005.40 22
2005.50 22
2005.60 23
2005.71 23
2005.81 22
2005.91 21
2006.01 19
2006.12 16
2006.22 14
2006.32 12
2006.42 11
2006.53 9
2006.63 7
2006.73 4
2006.83 0
2006.94 0
2007.04 0
2007.14 0
2007.24 0
2007.35 0
2007.45 0
2007.55 0
2007.65 2
2007.76 6
2007.86 9
2007.96 11
2008.06 12
2008.17 13
2008.27 13
2008.37 12
2008.47 11
2008.58 9
2008.68 7
2008.78 5
2008.88 3
2008.99 2
2009.09 2
2009.19 3
2009.29 4
2009.40 7
2009.50 9
2009.60 11
2009.70 13
2009.81 15
2009.91 17
2010.01 21
2010.11 25
2010.22 30
2010.32 37
2010.42 43
2010.52 51
2010.63 59
2010.73 66
2010.83 73
2010.93 78
2011.04 82
2011.14 84
2011.24 85
2011.35 85
2011.45 84
2011.55 84
2011.65 83
2011.76 82
2011.86 80
2011.96 78
2012.06 74
2012.17 70
2012.27 64
2012.37 60
2012.47 56
2012.58 54
2012.68 54
2012.78 56
2012.88 60
2012.99 63
2013.09 67
2013.19 69
2013.30 70
2013.40 69
2013.50 67
2013.60 64
2013.71 60
2013.81 56
2013.91 52
2014.01 49
2014.12 47
2014.22 47
2014.32 49
2014.42 53
2014.53 57
2014.63 61
2014.73 64
2014.84 65
2014.94 66
2015.04 65
2015.14 64
2015.25 64
2015.35 65
2015.45 67
2015.55 68
2015.66 69
2015.76 70
2015.86 70
2015.96 70
2016.07 69
2016.17 68
2016.27 68
2016.38 68
2016.48 68
2016.58 67
2016.68 66
2016.79 63
2016.89 60
2016.99 57
2017.09 52
2017.20 48
2017.30 43
2017.40 38
2017.51 33
2017.61 30
2017.71 27
2017.81 25
2017.92 25
2018.02 25
2018.12 26
2018.23 28
2018.33 29
2018.43 30
2018.53 30
2018.64 28
2018.74 24
2018.84 19
2018.94 14
2019.05 8
2019.15 3
2019.25 0
2019.36 0
2019.46 0
2019.56 0
2019.66 0
2019.77 0
2019.87 3
2019.97 7
2020.08 11
2020.18 16
2020.28 20
2020.38 25
2020.49 28
2020.59 30
2020.69 30
2020.80 29
2020.90 27
2021.00 23
2021.10 20
2021.21 17
2021.31 14
2021.41 13
2021.52 13
2021.62 15
2021.72 18
2021.82 24
2021.93 30
2022.03 36
2022.13 42
2022.24 46
2022.34 49
2022.44 51
2022.54 52
2022.65 53
2022.75 52
2022.85 51
2022.96 49
2023.06 46
2023.16 42
2023.26 38
2023.37 33
2023.47 28
2023.57 24
2023.68 22
2023.78 21
2023.88 22
2023.98 23
2024.09 26
2024.19 28
2024.29 30
2024.40 31
2024.50 31
2024.60 30
2024.71 29
2024.81 26
2024.91 24
2025.01 23
2025.12 21
2025.22 20
2025.32 19
2025.43 19
2025.53 18
2025.63 17
2025.73 17
2025.84 15
2025.94 14
2026.04 13
2026.15 12
2026.25 11
2026.35 10
2026.46 10
2026.56 8
2026.66 7
2026.76 5
2026.87 3
2026.97 0
2027.07 0
2027.18 0
2027.28 0
2027.38 0
2027.49 0
2027.59 0
2027.69 0
2027.79 0
2027.90 1
2028.00 5
2028.10 9
2028.21 13
2028.31 18
2028.41 23
2028.52 27
2028.62 30
2028.72 34
2028.82 36
2028.93 39
2029.03 40
2029.13 41
2029.24 40
2029.34 38
2029.44 35
2029.55 32
2029.65 28
2029.75 26
2029.86 25
2029.96 25
2030.06 26
2030.16 27
2030.27 28
2030.37 28
2030.47 28
2030.58 28
2030.68 29
2030.78 30
2030.89 32
2030.99 34
2031.09 37
2031.20 39
2031.30 41
2031.40 42
2031.50 42
2031.61 40
2031.71 38
2031.81 36
2031.92 33
2032.02 29
2032.12 27
2032.23 25
2032.33 25
2032.43 26
2032.54 28
2032.64 32
2032.74 36
2032.85 40
2032.95 43
2033.05 47
2033.15 50
2033.26 52
2033.36 54
2033.46 54
2033.57 54
2033.67 53
2033.77 51
2033.88 48
2033.98 45
2034.08 41
2034.19 38
2034.29 36
2034.39 35
2034.50 34
2034.60 34
2034.70 33
2034.81 33
2034.91 32
2035.01 31
2035.12 31
2035.22 32
2035.32 35
2035.42 39
2035.53 44
2035.63 49
2035.73 53
2035.84 55
2035.94 55
2036.04 52
2036.15 46
2036.25 40
2036.35 32
2036.46 25
2036.56 20
2036.66 16
2036.77 15
2036.87 15
2036.97 17
2037.08 19
2037.18 22
2037.28 25
2037.39 26
2037.49 27
2037.59 27
2037.70 26
2037.80 24
2037.90 23
2038.01 22
2038.11 22
2038.21 24
2038.32 27
2038.42 31
2038.52 36
2038.63 41
2038.73 46
2038.83 50
2038.94 53
2039.04 55
2039.14 55
2039.25 54
2039.35 52
2039.45 49
2039.56 44
2039.66 39
2039.76 34
2039.87 29
2039.97 25
2040.07 22
2040.18 21
2040.28 20
2040.38 20
2040.49 22
2040.59 23
2040.69 25
2040.80 28
2040.90 30
2041.00 32
2041.11 33
2041.21 33
2041.31 32
2041.42 31
2041.52 29
2041.62 27
2041.73 25
2041.83 23
2041.93 22
2042.04 21
2042.14 20
2042.24 20
2042.35 19
2042.45 19
2042.55 20
2042.66 20
2042.76 21
2042.86 22
2042.97 24
2043.07 25
2043.17 26
2043.28 26
2043.38 26
2043.48 27
2043.59 28
2043.69 29
2043.79 30
2043.90 31
2044.00 33
2044.10 35
2044.21 39
2044.31 43
2044.41 48
2044.52 54
2044.62 60
2044.72 65
2044.83 68
2044.93 69
2045.03 67
2045.14 63
2045.24 58
2045.35 51
2045.45 44
2045.55 36
2045.66 29
2045.76 22
2045.86 15
2045.97 10
2046.07 6
2046.17 4
2046.28 3
2046.38 4
2046.48 7
2046.59 11
2046.69 15
2046.79 19
2046.90 23
2047.00 26
2047.10 28
2047.21 28
2047.31 28
2047.42 27
2047.52 27
2047.62 26
2047.73 26
2047.83 27
2047.93 28
2048.04 29
2048.14 30
2048.24 30
2048.35 30
2048.45 28
2048.55 26
2048.66 25
2048.76 24
2048.86 26
2048.97 29
2049.07 35
2049.18 41
2049.28 48
2049.38 54
2049.49 59
2049.59 62
2049.69 63
2049.80 63
2049.90 62
2050.00 61
2050.11 59
2050.21 58
2050.31 57
2050.42 56
2050.52 56
2050.63 57
2050.73 58
2050.83 60
2050.94 61
2051.04 63
2051.14 64
2051.25 65
2051.35 64
2051.45 63
2051.56 61
2051.66 59
2051.77 56
2051.87 53
2051.97 50
2052.08 46
2052.18 43
2052.28 40
2052.39 36
2052.49 33
2052.59 30
2052.70 26
2052.80 23
2052.91 20
2053.01 16
2053.11 13
2053.22 11
2053.32 10
2053.42 11
2053.53 12
2053.63 14
2053.73 17
2053.84 19
2053.94 22
2054.05 26
2054.15 30
2054.25 35
2054.36 41
2054.46 48
2054.56 55
2054.67 61
2054.77 66
2054.87 71
2054.98 73
2055.08 74
2055.19 74
2055.29 74
2055.39 72
2055.50 69
2055.60 66
2055.70 62
2055.81 58
2055.91 54
2056.02 51
2056.12 48
2056.22 46
2056.33 45
2056.43 44
2056.53 44
2056.64 44
2056.74 45
2056.85 46
2056.95 47
2057.05 48
2057.16 49
2057.26 49
2057.36 48
2057.47 46
2057.57 43
2057.68 40
2057.78 37
2057.88 35
2057.99 34
2058.09 35
2058.19 37
2058.30 40
2058.40 44
2058.51 47
2058.61 51
2058.71 54
2058.82 56
2058.92 57
2059.03 56
2059.13 55
2059.23 52
2059.34 49
2059.44 45
2059.54 40
2059.65 37
2059.75 34
2059.86 32
2059.96 32
2060.06 33
2060.17 36
2060.27 39
2060.38 43
2060.48 48
2060.58 51
2060.69 54
2060.79 54
2060.89 53
2061.00 50
2061.10 47
2061.21 43
2061.31 40
2061.41 39
2061.52 38
2061.62 38
2061.73 37
2061.83 36
2061.93 35
2062.04 33
2062.14 31
2062.24 31
2062.35 33
2062.45 37
2062.56 43
2062.66 49
2062.76 54
2062.87 57
2062.97 57
2063.08 53
2063.18 47
2063.28 39
2063.39 31
2063.49 22
2063.60 15
2063.70 9
2063.80 6
2063.91 4
2064.01 5
2064.12 6
2064.22 9
2064.32 13
2064.43 18
2064.53 22
2064.63 28
2064.74 33
2064.84 38
2064.95 43
2065.05 48
2065.15 52
2065.26 54
2065.36 56
2065.47 57
2065.57 57
2065.67 56
2065.78 54
2065.88 50
2065.99 45
2066.09 39
2066.19 33
2066.30 27
2066.40 23
2066.51 21
2066.61 22
2066.71 24
2066.82 27
2066.92 31
2067.03 34
2067.13 37
2067.23 38
2067.34 38
2067.44 36
2067.55 33
2067.65 29
2067.75 25
2067.86 20
2067.96 16
2068.07 14
2068.17 13
2068.27 14
2068.38 18
2068.48 23
2068.59 30
2068.69 37
2068.80 43
2068.90 47
2069.00 50
2069.11 51
2069.21 49
2069.32 46
2069.42 41
2069.52 35
2069.63 29
2069.73 23
2069.84 18
2069.94 14
2070.04 11
2070.15 10
2070.25 9
2070.36 9
2070.46 9
2070.56 10
2070.67 11
2070.77 13
2070.88 17
2070.98 22
2071.08 28
2071.19 35
2071.29 42
2071.40 48
2071.50 52
2071.61 53
2071.71 52
2071.81 50
2071.92 46
2072.02 43
2072.13 43
2072.23 46
2072.33 53
2072.44 62
2072.54 72
2072.65 82
2072.75 89
2072.86 93
2072.96 92
2073.06 87
2073.17 80
2073.27 73
2073.38 66
2073.48 60
2073.58 56
2073.69 52
2073.79 49
2073.90 45
2074.00 40
2074.11 35
2074.21 31
2074.31 28
2074.42 27
2074.52 29
2074.63 33
2074.73 37
2074.83 40
2074.94 41
2075.04 39
2075.15 36
2075.25 30
2075.36 24
2075.46 18
2075.56 13
2075.67 11
2075.77 11
2075.88 13
2075.98 17
2076.09 22
2076.19 29
2076.29 36
2076.40 44
2076.50 51
2076.61 58
2076.71 63
2076.82 68
2076.92 71
2077.02 72
2077.13 71
2077.23 69
2077.34 66
2077.44 62
2077.55 57
2077.65 52
2077.75 48
2077.86 43
2077.96 39
2078.07 35
2078.17 31
2078.28 27
2078.38 24
2078.48 22
2078.59 21
2078.69 20
2078.80 21
2078.90 23
2079.01 24
2079.11 26
2079.21 27
2079.32 28
2079.42 29
2079.53 30
2079.63 31
2079.74 32
2079.84 35
2079.94 38
2080.05 41
2080.15 44
2080.26 47
2080.36 49
2080.47 50
2080.57 50
2080.67 51
2080.78 52
2080.88 54
2080.99 57
2081.09 60
2081.20 63
2081.30 65
2081.41 66
2081.51 65
2081.61 63
2081.72 59
2081.82 54
2081.93 49
2082.03 44
2082.14 38
2082.24 33
2082.34 28
2082.45 23
2082.55 20
2082.66 17
2082.76 15
2082.87 14
2082.97 13
2083.08 12
2083.18 12
2083.28 11
2083.39 10
2083.49 11
2083.60 13
2083.70 15
2083.81 18
2083.91 21
2084.02 23
2084.12 23
2084.22 21
2084.33 17
2084.43 11
2084.54 5
2084.64 0
2084.75 0
2084.85 0
2084.96 0
2085.06 0
2085.16 0
2085.27 0
2085.37 0
2085.48 3
2085.58 6
2085.69 9
2085.79 10
2085.90 11
2086.00 12
2086.10 12
2086.21 13
2086.31 12
2086.42 11
2086.52 10
2086.63 8
2086.73 6
2086.84 4
2086.94 2
2087.05 2
2087.15 4
2087.25 7
2087.36 10
2087.46 14
2087.57 17
2087.67 19
2087.78 20
2087.88 21
2087.99 21
2088.09 21
2088.20 21
2088.30 21
2088.40 22
2088.51 24
2088.61 25
2088.72 26
2088.82 27
2088.93 29
2089.03 30
2089.14 32
2089.24 33
2089.35 35
2089.45 35
2089.55 34
2089.66 32
2089.76 31
2089.87 30
2089.97 31
2090.08 33
2090.18 37
2090.29 42
2090.39 47
2090.50 51
2090.60 54
2090.71 54
2090.81 52
2090.91 49
2091.02 45
2091.12 41
2091.23 37
2091.33 36
2091.44 36
2091.54 36
2091.65 38
2091.75 38
2091.86 39
2091.96 38
2092.07 37
2092.17 37
2092.27 37
2092.38 39
2092.48 42
2092.59 46
2092.69 49
2092.80 52
2092.90 53
2093.01 51
2093.11 48
2093.22 42
2093.32 36
2093.43 29
2093.53 23
2093.64 18
2093.74 14
2093.84 11
2093.95 10
2094.05 11
2094.16 14
2094.26 19
2094.37 25
2094.47 32
2094.58 40
2094.68 46
2094.79 51
2094.89 54
2095.00 55
2095.10 53
2095.21 50
2095.31 47
2095.42 43
2095.52 41
2095.62 40
2095.73 42
2095.83 47
2095.94 52
2096.04 58
2096.15 63
2096.25 67
2096.36 68
2096.46 67
2096.57 65
2096.67 62
2096.78 59
2096.88 57
2096.99 55
2097.09 55
2097.20 55
2097.30 55
2097.41 55
2097.51 55
2097.61 55
2097.72 55
2097.82 55
2097.93 55
2098.03 53
2098.14 50
2098.24 46
2098.35 40
2098.45 32
2098.56 25
2098.66 18
2098.77 13
2098.87 10
2098.98 9
2099.08 10
2099.19 13
2099.29 16
2099.40 19
2099.50 22
2099.61 25
2099.71 27
2099.82 30
2099.92 33
2100.03 36
2100.13 39
2100.24 42
2100.34 43
2100.44 44
2100.55 43
2100.65 41
2100.76 38
2100.86 34
2100.97 31
2101.07 28
2101.18 25
2101.28 24
2101.39 23
2101.49 23
2101.60 24
2101.70 25
2101.81 27
2101.91 29
2102.02 31
2102.12 33
2102.23 35
2102.33 38
2102.44 40
2102.54 43
2102.65 45
2102.75 46
2102.86 47
2102.96 47
2103.07 47
2103.17 46
2103.28 45
2103.38 44
2103.49 41
2103.59 38
2103.70 34
2103.80 30
2103.91 26
2104.01 22
2104.12 19
2104.22 17
2104.33 16
2104.43 16
2104.54 15
2104.64 14
2104.75 13
2104.85 11
2104.96 9
2105.06 8
2105.17 8
2105.27 9
2105.38 11
2105.48 14
2105.59 18
2105.69 21
2105.80 25
2105.90 29
2106.01 32
2106.11 34
2106.22 34
2106.32 34
2106.43 32
2106.53 29
2106.64 25
2106.74 20
2106.85 15
2106.95 10
2107.06 6
2107.16 2
2107.27 0
2107.37 0
2107.48 1
2107.58 4
2107.69 9
2107.79 15
2107.90 21
2108.00 27
2108.11 31
2108.21 33
2108.32 34
2108.42 34
2108.53 33
2108.63 32
2108.74 32
2108.84 31
2108.95 31
2109.05 30
2109.16 28
2109.26 26
2109.37 24
2109.47 22
2109.58 21
2109.68 21
2109.79 21
2109.89 22
2110.00 22
2110.10 21
2110.21 20
2110.31 18
2110.42 17
2110.52 17
2110.63 18
2110.73 21
2110.84 26
2110.94 31
2111.05 37
2111.15 41
2111.26 44
2111.36 44
2111.47 43
2111.57 41
2111.68 38
2111.78 35
2111.89 33
2111.99 30
2112.10 29
2112.21 29
2112.31 30
2112.42 33
2112.52 37
2112.63 42
2112.73 46
2112.84 50
2112.94 52
2113.05 52
2113.15 50
2113.26 47
2113.36 45
2113.47 43
2113.57 42
2113.68 42
2113.78 44
2113.89 45
2113.99 45
2114.10 44
2114.20 42
2114.31 38
2114.41 33
2114.52 28
2114.62 24
2114.73 20
2114.83 18
2114.94 16
2115.04 16
2115.15 15
2115.26 14
2115.36 13
2115.47 12
2115.57 9
2115.68 7
2115.78 6
2115.89 6
2115.99 8
2116.10 12
2116.20 17
2116.31 23
2116.41 29
2116.52 33
2116.62 36
2116.73 37
2116.83 36
2116.94 35
2117.04 34
2117.15 33
2117.26 33
2117.36 34
2117.47 36
2117.57 37
2117.68 38
2117.78 38
2117.89 37
2117.99 34
2118.10 31
2118.20 28
2118.31 26
2118.41 26
2118.52 28
2118.62 31
2118.73 35
2118.83 39
2118.94 43
2119.05 46
2119.15 49
2119.26 52
2119.36 55
2119.47 59
2119.57 62
2119.68 64
2119.78 64
2119.89 63
2119.99 60
2120.10 57
2120.20 53
2120.31 49
2120.41 47
2120.52 45
2120.63 43
2120.73 41
2120.84 38
2120.94 35
2121.05 31
2121.15 26
2121.26 21
2121.36 18
2121.47 15
2121.57 13
2121.68 12
2121.78 12
2121.89 13
2122.00 14
2122.10 17
2122.21 21
2122.31 26
2122.42 31
2122.52 37
2122.63 42
2122.73 47
2122.84 50
2122.94 52
2123.05 51
2123.15 48
2123.26 44
2123.37 38
2123.47 33
2123.58 28
2123.68 23
2123.79 20
2123.89 16
2124.00 12
2124.10 8
2124.21 4
2124.31 1
2124.42 0
2124.53 0
2124.63 0
2124.74 2
2124.84 5
2124.95 8
2125.05 11
2125.16 12
2125.26 13
2125.37 13
2125.47 13
2125.58 13
2125.69 14
2125.79 15
2125.90 16
2126.00 17
2126.11 18
2126.21 18
2126.32 19
2126.42 21
2126.53 23
2126.63 26
2126.74 30
2126.85 34
2126.95 38
2127.06 42
2127.16 46
2127.27 49
2127.37 52
2127.48 55
2127.58 59
2127.69 62
2127.80 65
2127.90 67
2128.01 68
2128.11 69
2128.22 69
2128.32 68
2128.43 67
2128.53 65
2128.64 63
2128.75 61
2128.85 58
2128.96 55
2129.06 50
2129.17 44
2129.27 38
2129.38 31
2129.48 26
2129.59 21
2129.70 19
2129.80 20
2129.91 23
2130.01 28
2130.12 34
2130.22 41
2130.33 47
2130.43 52
2130.54 55
2130.65 56
2130.75 56
2130.86 53
2130.96 49
2131.07 44
2131.17 40
2131.28 37
2131.39 35
2131.49 34
2131.60 35
2131.70 36
2131.81 38
2131.91 39
2132.02 39
2132.12 39
2132.23 37
2132.34 34
2132.44 31
2132.55 28
2132.65 25
2132.76 23
2132.86 22
2132.97 21
2133.08 21
2133.18 22
2133.29 22
2133.39 21
2133.50 19
2133.60 17
2133.71 15
2133.82 13
2133.92 11
2134.03 11
2134.13 11
2134.24 11
2134.34 10
2134.45 8
2134.56 3
2134.66 0
2134.77 0
2134.87 0
2134.98 0
2135.08 0
2135.19 0
2135.30 0
2135.40 1
2135.51 8
2135.61 14
2135.72 21
2135.82 27
2135.93 33
2136.04 38
2136.14 43
2136.25 47
2136.35 51
2136.46 54
2136.56 56
2136.67 56
2136.78 57
2136.88 56
2136.99 56
2137.09 56
2137.20 58
2137.30 60
2137.41 63
2137.52 67
2137.62 71
2137.73 75
2137.83 77
2137.94 78
2138.05 77
2138.15 75
2138.26 73
2138.36 70
2138.47 68
2138.57 67
2138.68 66
2138.79 65
2138.89 63
2139.00 60
2139.10 56
2139.21 51
2139.31 45
2139.42 39
2139.53 32
2139.63 26
2139.74 21
2139.84 19
2139.95 18
2140.06 20
2140.16 24
2140.27 28
2140.37 33
2140.48 38
2140.58 42
2140.69 45
2140.80 48
2140.90 50
2141.01 53
2141.11 56
2141.22 58
2141.33 60
2141.43 61
2141.54 62
2141.64 63
2141.75 64
2141.86 64
2141.96 65
2142.07 65
2142.17 65
2142.28 65
2142.38 64
2142.49 63
2142.60 63
2142.70 63
2142.81 63
2142.91 64
2143.02 65
2143.13 66
2143.23 67
2143.34 69
2143.44 73
2143.55 77
2143.66 83
2143.76 90
2143.87 97
2143.97 103
2144.08 108
2144.19 112
2144.29 114
2144.40 116
2144.50 117
2144.61 117
2144.72 116
2144.82 114
2144.93 110
2145.03 104
2145.14 97
2145.24 89
2145.35 81
2145.46 74
2145.56 69
2145.67 65
2145.77 64
2145.88 64
2145.99 66
2146.09 67
2146.20 69
2146.30 70
2146.41 70
2146.52 69
2146.62 66
2146.73 63
2146.83 59
2146.94 54
2147.05 49
2147.15 45
2147.26 41
2147.36 37
2147.47 34
2147.58 31
2147.68 30
2147.79 29
2147.89 29
2148.00 31
2148.11 34
2148.21 39
2148.32 46
2148.43 54
2148.53 62
2148.64 71
2148.74 78
2148.85 82
2148.96 84
2149.06 83
2149.17 80
2149.27 76
2149.38 72
2149.49 69
2149.59 68
2149.70 67
2149.80 67
2149.91 67
2150.02 65
2150.12 62
2150.23 57
2150.33 51
2150.44 45
2150.55 39
2150.65 34
2150.76 30
2150.87 28
2150.97 28
2151.08 28
2151.18 30
2151.29 31
2151.40 32
2151.50 32
2151.61 30
2151.71 28
2151.82 25
2151.93 22
2152.03 19
2152.14 19
2152.24 20
2152.35 23
2152.46 28
2152.56 34
2152.67 40
2152.78 45
2152.88 49
2152.99 50
2153.09 50
2153.20 47
2153.31 43
2153.41 39
2153.52 34
2153.62 31
2153.73 30
2153.84 30
2153.94 31
2154.05 35
2154.16 40
2154.26 45
2154.37 52
2154.47 57
2154.58 61
2154.69 63
2154.79 63
2154.90 60
2155.01 54
2155.11 47
2155.22 40
2155.32 34
2155.43 29
2155.54 26
2155.64 25
2155.75 27
2155.86 30
2155.96 35
2156.07 40
2156.17 45
2156.28 50
2156.39 54
2156.49 58
2156.60 61
2156.70 64
2156.81 66
2156.92 66
2157.02 66
2157.13 66
2157.24 64
2157.34 62
2157.45 61
2157.56 60
2157.66 59
2157.77 59
2157.87 60
2157.98 61
2158.09 62
2158.19 64
2158.30 65
2158.41 67
2158.51 69
2158.62 72
2158.72 74
2158.83 76
2158.94 78
2159.04 80
2159.15 81
2159.26 82
2159.36 82
2159.47 81
2159.57 80
2159.68 79
2159.79 77
2159.89 76
2160.00 76
2160.11 75
2160.21 74
2160.32 72
2160.43 70
2160.53 66
2160.64 62
2160.74 59
2160.85 55
2160.96 54
2161.06 54
2161.17 55
2161.28 59
2161.38 63
2161.49 68
2161.60 72
2161.70 75
2161.81 77
2161.91 76
2162.02 74
2162.13 71
2162.23 67
2162.34 63
2162.45 60
2162.55 56
2162.66 53
2162.77 50
2162.87 47
2162.98 44
2163.08 41
2163.19 39
2163.30 39
2163.40 40
2163.51 44
2163.62 49
2163.72 54
2163.83 60
2163.94 65
2164.04 69
2164.15 72
2164.26 73
2164.36 75
2164.47 77
2164.57 79
2164.68 80
2164.79 81
2164.89 80
2165.00 78
2165.11 74
2165.21 70
2165.32 65
2165.43 61
2165.53 59
2165.64 58
2165.75 58
2165.85 59
2165.96 60
2166.07 61
2166.17 61
2166.28 61
2166.38 61
2166.49 62
2166.60 63
2166.70 64
2166.81 66
2166.92 68
2167.02 70
2167.13 71
2167.24 71
2167.34 70
2167.45 68
2167.56 66
2167.66 63
2167.77 59
2167.88 57
2167.98 55
2168.09 54
2168.20 54
2168.30 55
2168.41 56
2168.52 59
2168.62 61
2168.73 63
2168.83 66
2168.94 68
2169.05 71
2169.15 75
2169.26 79
2169.37 83
2169.47 87
2169.58 89
2169.69 90
2169.79 90
2169.90 89
2170.01 86
2170.11 83
2170.22 79
2170.33 76
2170.43 73
2170.54 71
2170.65 71
2170.75 72
2170.86 73
2170.97 74
2171.07 75
2171.18 75
2171.29 74
2171.39 71
2171.50 68
2171.61 65
2171.71 63
2171.82 62
2171.93 62
2172.03 63
2172.14 66
2172.25 69
2172.35 74
2172.46 78
2172.57 83
2172.67 88
2172.78 91
2172.89 92
2172.99 91
2173.10 87
2173.21 82
2173.31 74
2173.42 66
2173.53 57
2173.63 49
2173.74 43
2173.85 39
2173.95 37
2174.06 38
2174.17 40
2174.27 43
2174.38 47
2174.49 50
2174.59 53
2174.70 56
2174.81 59
2174.91 61
2175.02 64
2175.13 67
2175.23 71
2175.34 74
2175.45 77
2175.55 80
2175.66 81
2175.77 80
2175.87 79
2175.98 76
2176.09 74
2176.19 71
2176.30 68
2176.41 65
2176.51 64
2176.62 62
2176.73 61
2176.83 60
2176.94 60
2177.05 59
2177.15 57
2177.26 55
2177.37 52
2177.47 48
2177.58 44
2177.69 39
2177.79 35
2177.90 32
2178.01 30
2178.12 30
2178.22 30
2178.33 32
2178.44 33
2178.54 34
2178.65 35
2178.76 35
2178.86 35
2178.97 37
2179.08 39
2179.18 42
2179.29 45
2179.40 48
2179.50 50
2179.61 51
2179.72 51
2179.82 49
2179.93 47
2180.04 45
2180.14 44
2180.25 43
2180.36 43
2180.46 43
2180.57 42
2180.68 43
2180.79 43
2180.89 43
2181.00 45
2181.11 47
2181.21 49
2181.32 52
2181.43 56
2181.53 58
2181.64 61
2181.75 62
2181.85 62
2181.96 60
2182.07 56
2182.17 51
2182.28 45
2182.39 38
2182.50 31
2182.60 24
2182.71 17
2182.82 10
2182.92 4
2183.03 0
2183.14 0
2183.24 0
2183.35 0
2183.46 0
2183.56 0
2183.67 0
2183.78 0
2183.89 2
2183.99 6
2184.10 9
2184.21 11
2184.31 12
2184.42 12
2184.53 11
2184.63 10
2184.74 10
2184.85 10
2184.95 12
2185.06 15
2185.17 21
2185.28 27
2185.38 34
2185.49 40
2185.60 45
2185.70 48
2185.81 49
2185.92 48
2186.02 46
2186.13 44
2186.24 42
2186.35 41
2186.45 42
2186.56 43
2186.67 45
2186.77 48
2186.88 50
2186.99 52
2187.09 53
2187.20 53
2187.31 52
2187.42 50
2187.52 49
2187.63 47
2187.74 45
2187.84 44
2187.95 45
2188.06 47
2188.16 50
2188.27 56
2188.38 63
2188.49 71
2188.59 81
2188.70 90
2188.81 98
2188.91 105
2189.02 111
2189.13 115
2189.23 118
2189.34 120
2189.45 122
2189.56 123
2189.66 124
2189.77 124
2189.88 123
2189.98 122
2190.09 122
2190.20 122
2190.31 123
2190.41 125
2190.52 129
2190.63 133
2190.73 136
2190.84 138
2190.95 137
2191.05 135
2191.16 130
2191.27 125
2191.38 118
2191.48 112
2191.59 106
2191.70 101
2191.80 96
2191.91 92
2192.02 90
2192.13 88
2192.23 87
2192.34 87
2192.45 88
2192.55 90
2192.66 92
2192.77 94
2192.88 95
2192.98 96
2193.09 97
2193.20 98
2193.30 98
2193.41 97
2193.52 96
2193.63 95
2193.73 93
2193.84 92
2193.95 90
2194.05 88
2194.16 86
2194.27 83
2194.38 80
2194.48 77
2194.59 72
2194.70 68
2194.81 64
2194.91 61
2195.02 60
2195.13 60
2195.23 60
2195.34 61
2195.45 63
2195.56 63
2195.66 63
2195.77 62
2195.88 60
2195.98 59
2196.09 57
2196.20 54
2196.31 52
2196.41 50
2196.52 49
2196.63 49
2196.73 49
2196.84 51
2196.95 55
2197.06 59
2197.16 64
2197.27 69
2197.38 74
2197.49 77
2197.59 80
2197.70 82
2197.81 83
2197.91 83
2198.02 84
2198.13 84
2198.24 85
2198.34 85
2198.45 86
2198.56 86
2198.67 86
2198.77 86
2198.88 87
2198.99 88
2199.09 90
2199.20 94
2199.31 99
2199.42 105
2199.52 110
2199.63 113
2199.74 115
2199.85 115
2199.95 113
2200.06 108
2200.17 103
2200.28 98
2200.38 94
2200.49 91
2200.60 90
2200.70 90
2200.81 90
2200.92 91
2201.03 90
2201.13 90
2201.24 90
2201.35 90
2201.46 92
2201.56 94
2201.67 97
2201.78 100
2201.89 103
2201.99 105
2202.10 106
2202.21 106
2202.31 105
2202.42 103
2202.53 100
2202.64 97
2202.74 92
2202.85 86
2202.96 79
2203.07 71
2203.17 65
2203.28 60
2203.39 58
2203.50 58
2203.60 59
2203.71 62
2203.82 65
2203.93 68
2204.03 69
2204.14 69
2204.25 67
2204.36 64
2204.46 61
2204.57 56
2204.68 51
2204.79 45
2204.89 41
2205.00 37
2205.11 35
2205.21 34
2205.32 36
2205.43 40
2205.54 44
2205.64 49
2205.75 55
2205.86 59
2205.97 63
2206.07 66
2206.18 68
2206.29 70
2206.40 71
2206.50 71
2206.61 70
2206.72 69
2206.83 67
2206.93 65
2207.04 63
2207.15 61
2207.26 61
2207.36 61
2207.47 62
2207.58 63
2207.69 65
2207.79 65
2207.90 65
2208.01 64
2208.12 63
2208.22 61
2208.33 58
2208.44 55
2208.55 51
2208.65 48
2208.76 45
2208.87 42
2208.98 40
2209.08 39
2209.19 37
2209.30 35
2209.41 33
2209.51 30
2209.62 27
2209.73 24
2209.84 21
2209.95 18
2210.05 17
2210.16 16
2210.27 15
2210.38 16
2210.48 17
2210.59 19
2210.70 22
2210.81 25
2210.91 29
2211.02 35
2211.13 41
2211.24 48
2211.34 56
2211.45 63
2211.56 70
2211.67 76
2211.77 80
2211.88 84
2211.99 86
2212.10 88
2212.20 89
2212.31 91
2212.42 92
2212.53 93
2212.64 93
2212.74 92
2212.85 91
2212.96 89
2213.07 87
2213.17 85
2213.28 82
2213.39 79
2213.50 76
2213.60 73
2213.71 69
2213.82 66
2213.93 62
2214.03 59
2214.14 56
2214.25 54
2214.36 53
2214.47 52
2214.57 52
2214.68 51
2214.79 50
2214.90 49
2215.00 46
2215.11 43
2215.22 39
2215.33 34
2215.43 30
2215.54 27
2215.65 23
2215.76 21
2215.87 20
2215.97 19
2216.08 21
2216.19 23
2216.30 26
2216.40 29
2216.51 33
2216.62 35
2216.73 36
2216.83 36
2216.94 36
2217.05 35
2217.16 36
2217.27 38
2217.37 41
2217.48 44
2217.59 47
2217.70 49
2217.80 48
2217.91 46
2218.02 42
2218.13 37
2218.24 33
2218.34 29
2218.45 26
2218.56 25
2218.67 24
2218.77 24
2218.88 24
2218.99 24
2219.10 24
2219.21 23
2219.31 22
2219.42 21
2219.53 21
2219.64 23
2219.74 25
2219.85 29
2219.96 33
2220.07 38
2220.18 42
2220.28 46
2220.39 48
2220.50 49
2220.61 49
2220.71 49
2220.82 48
2220.93 47
2221.04 46
2221.15 46
2221.25 45
2221.36 45
2221.47 45
2221.58 46
2221.69 46
2221.79 47
2221.90 47
2222.01 48
2222.12 49
2222.22 49
2222.33 49
2222.44 49
2222.55 48
2222.66 47
2222.76 46
2222.87 45
2222.98 45
2223.09 45
2223.20 46
2223.30 46
2223.41 46
2223.52 46
2223.63 44
2223.73 42
2223.84 40
2223.95 39
2224.06 37
2224.17 37
2224.27 39
2224.38 41
2224.49 45
2224.60 50
2224.71 55
2224.81 59
2224.92 62
2225.03 64
2225.14 64
2225.25 64
2225.35 64
2225.46 64
2225.57 64
2225.68 66
2225.79 67
2225.89 69
2226.00 70
2226.11 70
2226.22 68
2226.33 65
2226.43 61
2226.54 56
2226.65 49
2226.76 43
2226.86 36
2226.97 28
2227.08 21
2227.19 15
2227.30 10
2227.40 6
2227.51 4
2227.62 3
2227.73 3
2227.84 3
2227.94 2
2228.05 0
2228.16 0
2228.27 0
2228.38 0
2228.48 0
2228.59 0
2228.70 0
2228.81 4
2228.92 12
2229.02 19
2229.13 25
2229.24 29
2229.35 30
2229.46 27
2229.57 23
2229.67 17
2229.78 11
2229.89 6
2230.00 3
2230.11 2
2230.21 3
2230.32 5
2230.43 7
2230.54 9
2230.65 10
2230.75 11
2230.86 12
2230.97 12
2231.08 14
2231.19 16
2231.29 20
2231.40 23
2231.51 26
2231.62 28
2231.73 29
2231.83 30
2231.94 30
2232.05 30
2232.16 30
2232.27 30
2232.38 31
2232.48 31
2232.59 30
2232.70 29
2232.81 26
2232.92 23
2233.02 20
2233.13 18
2233.24 16
2233.35 15
2233.46 15
2233.56 15
2233.67 16
2233.78 16
2233.89 16
2234.00 14
2234.11 11
2234.21 8
2234.32 4
2234.43 1
2234.54 0
2234.65 0
2234.75 0
2234.86 0
2234.97 0
2235.08 0
2235.19 0
2235.29 0
2235.40 0
2235.51 0
2235.62 2
2235.73 5
2235.84 9
2235.94 13
2236.05 15
2236.16 16
2236.27 16
2236.38 15
2236.49 14
2236.59 13
2236.70 12
2236.81 13
2236.92 15
2237.03 17
2237.13 20
2237.24 24
2237.35 29
2237.46 36
2237.57 44
2237.68 53
2237.78 61
2237.89 69
2238.00 74
2238.11 75
2238.22 73
2238.32 67
2238.43 59
2238.54 50
2238.65 41
2238.76 34
2238.87 29
2238.97 25
2239.08 22
2239.19 19
2239.30 17
2239.41 15
2239.52 14
2239.62 14
2239.73 16
2239.84 19
2239.95 22
2240.06 25
2240.17 28
2240.27 30
2240.38 31
2240.49 30
2240.60 28
2240.71 24
2240.82 20
2240.92 15
2241.03 10
2241.14 6
2241.25 3
2241.36 3
2241.47 4
2241.57 8
2241.68 13
2241.79 18
2241.90 22
2242.01 25
2242.12 25
2242.22 23
2242.33 21
2242.44 19
2242.55 17
2242.66 17
2242.77 19
2242.87 21
2242.98 24
2243.09 27
2243.20 30
2243.31 32
2243.42 33
2243.52 34
2243.63 34
2243.74 34
2243.85 34
2243.96 34
2244.07 34
2244.17 34
2244.28 34
2244.39 33
2244.50 32
2244.61 31
2244.72 29
2244.82 27
2244.93 24
2245.04 20
2245.15 15
2245.26 11
2245.37 7
2245.48 4
2245.58 3
2245.69 3
2245.80 4
2245.91 5
2246.02 6
2246.13 5
2246.23 3
2246.34 0
2246.45 0
2246.56 0
2246.67 0
2246.78 0
2246.89 0
2246.99 0
2247.10 0
2247.21 4
2247.32 8
2247.43 11
2247.54 12
2247.64 13
2247.75 13
2247.86 13
2247.97 12
2248.08 11
2248.19 10
2248.30 9
2248.40 8
2248.51 7
2248.62 6
2248.73 6
2248.84 6
2248.95 6
2249.05 6
2249.16 4
2249.27 2
2249.38 0
2249.49 0
2249.60 0
2249.71 0
2249.81 0
2249.92 0
2250.03 2
2250.14 6
2250.25 11
2250.36 14
2250.47 16
2250.57 15
2250.68 13
2250.79 10
2250.90 5
2251.01 0
2251.12 0
2251.23 0
2251.33 0
2251.44 0
2251.55 0
2251.66 0
2251.77 0
2251.88 3
2251.99 10
2252.09 15
2252.20 18
2252.31 19
2252.42 17
2252.53 14
2252.64 11
2252.75 8
2252.85 7
2252.96 6
2253.07 7
2253.18 8
2253.29 9
2253.40 10
2253.51 11
2253.61 12
2253.72 13
2253.83 14
2253.94 16
2254.05 17
2254.16 18
2254.27 18
2254.38 17
2254.48 15
2254.59 13
2254.70 10
2254.81 8
2254.92 8
2255.03 10
2255.14 13
2255.24 19
2255.35 26
2255.46 33
2255.57 41
2255.68 47
2255.79 51
2255.90 53
2256.01 52
2256.11 49
2256.22 45
2256.33 40
2256.44 35
2256.55 33
2256.66 31
2256.77 32
2256.87 35
2256.98 38
2257.09 40
2257.20 41
2257.31 41
2257.42 38
2257.53 34
2257.64 28
2257.74 22
2257.85 18
2257.96 15
2258.07 14
2258.18 15
2258.29 19
2258.40 24
2258.51 30
2258.61 36
2258.72 42
2258.83 47
2258.94 50
2259.05 52
2259.16 51
2259.27 48
2259.38 44
2259.48 38
2259.59 32
2259.70 25
2259.81 19
2259.92 14
2260.03 11
2260.14 10
2260.25 10
2260.35 12
2260.46 14
2260.57 18
2260.68 22
2260.79 27
2260.90 33
2261.01 38
2261.12 44
2261.23 49
2261.33 52
2261.44 54
2261.55 54
2261.66 52
2261.77 49
2261.88 44
2261.99 40
2262.10 35
2262.20 32
2262.31 29
2262.42 26
2262.53 25
2262.64 24
2262.75 24
2262.86 23
2262.97 22
2263.08 21
2263.18 20
2263.29 18
2263.40 15
2263.51 13
2263.62 12
2263.73 13
2263.84 14
2263.95 17
2264.05 20
2264.16 25
2264.27 29
2264.38 33
2264.49 36
2264.60 38
2264.71 38
2264.82 37
2264.93 34
2265.03 30
2265.14 25
2265.25 20
2265.36 16
2265.47 13
2265.58 13
2265.69 13
2265.80 15
2265.91 17
2266.02 17
2266.12 15
2266.23 12
2266.34 7
2266.45 2
2266.56 0
2266.67 0
2266.78 0
2266.89 0
2267.00 4
2267.10 11
2267.21 19
2267.32 25
2267.43 31
2267.54 35
2267.65 38
2267.76 40
2267.87 41
2267.98 42
2268.09 41
2268.19 40
2268.30 38
2268.41 35
2268.52 33
2268.63 31
2268.74 31
2268.85 32
2268.96 35
2269.07 38
2269.18 42
2269.28 44
2269.39 45
2269.50 43
2269.61 40
2269.72 36
2269.83 32
2269.94 29
2270.05 28
2270.16 29
2270.27 31
2270.37 34
2270.48 37
2270.59 41
2270.70 43
2270.81 45
2270.92 45
2271.03 44
2271.14 42
2271.25 38
2271.36 33
2271.46 28
2271.57 24
2271.68 21
2271.79 20
2271.90 21
2272.01 23
2272.12 26
2272.23 29
2272.34 30
2272.45 30
2272.56 30
2272.66 29
2272.77 28
2272.88 30
2272.99 33
2273.10 37
2273.21 43
2273.32 48
2273.43 52
2273.54 55
2273.65 56
2273.76 56
2273.86 54
2273.97 53
2274.08 51
2274.19 50
2274.30 50
2274.41 50
2274.52 51
2274.63 53
2274.74 54
2274.85 56
2274.96 57
2275.06 58
2275.17 59
2275.28 58
2275.39 58
2275.50 56
2275.61 53
2275.72 50
2275.83 46
2275.94 41
2276.05 34
2276.16 27
2276.27 20
2276.37 13
2276.48 5
2276.59 0
2276.70 0
2276.81 0
2276.92 0
2277.03 0
2277.14 0
2277.25 0
2277.36 2
2277.47 7
2277.58 12
2277.69 17
2277.79 22
2277.90 26
2278.01 29
2278.12 31
2278.23 32
2278.34 33
2278.45 34
2278.56 34
2278.67 36
2278.78 38
2278.89 42
2279.00 46
2279.10 52
2279.21 57
2279.32 62
2279.43 66
2279.54 68
2279.65 68
2279.76 65
2279.87 61
2279.98 57
2280.09 53
2280.20 50
2280.31 49
2280.42 49
2280.53 51
2280.63 54
2280.74 56
2280.85 57
2280.96 56
2281.07 54
2281.18 51
2281.29 48
2281.40 45
2281.51 44
2281.62 44
2281.73 44
2281.84 44
2281.95 44
2282.06 44
2282.16 43
2282.27 42
2282.38 41
2282.49 41
2282.60 41
2282.71 40
2282.82 39
2282.93 36
2283.04 33
2283.15 29
2283.26 26
2283.37 23
2283.48 23
2283.59 23
2283.70 25
2283.80 26
2283.91 27
2284.02 26
2284.13 24
2284.24 20
2284.35 16
2284.46 12
2284.57 9
2284.68 7
2284.79 6
2284.90 5
2285.01 5
2285.12 6
2285.23 7
2285.34 8
2285.45 10
2285.55 12
2285.66 15
2285.77 17
2285.88 19
2285.99 20
2286.10 22
2286.21 23
2286.32 24
2286.43 24
2286.54 23
2286.65 22
2286.76 20
2286.87 17
2286.98 15
2287.09 13
2287.20 13
2287.31 13
2287.41 14
2287.52 15
2287.63 16
2287.74 17
2287.85 16
2287.96 15
2288.07 13
2288.18 10
2288.29 8
2288.40 7
2288.51 7
2288.62 9
2288.73 12
2288.84 16
2288.95 20
2289.06 24
2289.17 27
2289.28 29
2289.39 31
2289.49 31
2289.60 32
2289.71 33
2289.82 34
2289.93 35
2290.04 35
2290.15 35
2290.26 35
2290.37 34
2290.48 34
2290.59 34
2290.70 34
2290.81 34
2290.92 33
2291.03 32
2291.14 31
2291.25 29
2291.36 29
2291.47 30
2291.58 33
2291.68 36
2291.79 41
2291.90 45
2292.01 48
2292.12 50
2292.23 50
2292.34 48
2292.45 46
2292.56 43
2292.67 39
2292.78 36
2292.89 33
2293.00 30
2293.11 28
2293.22 25
2293.33 22
2293.44 18
2293.55 15
2293.66 11
2293.77 8
2293.88 6
2293.99 5
2294.10 5
2294.20 6
2294.31 8
2294.42 10
2294.53 12
2294.64 13
2294.75 13
2294.86 13
2294.97 13
2295.08 14
2295.19 15
2295.30 18
2295.41 22
2295.52 27
2295.63 34
2295.74 40
2295.85 46
2295.96 51
2296.07 54
2296.18 58
2296.29 61
2296.40 65
2296.51 69
2296.62 72
2296.73 75
2296.84 75
2296.95 73
2297.06 69
2297.17 64
2297.27 57
2297.38 51
2297.49 45
2297.60 40
2297.71 36
2297.82 33
2297.93 30
2298.04 28
2298.15 25
2298.26 24
2298.37 22
2298.48 21
2298.59 20
2298.70 18
2298.81 16
2298.92 13
2299.03 9
2299.14 5
2299.25 2
2299.36 0
2299.47 0
2299.58 0
2299.69 0
2299.80 0
2299.91 0
2300.02 0
2300.13 0
2300.24 0
2300.35 1
2300.46 1
2300.57 3
2300.68 5
2300.79 9
2300.90 14
2301.01 20
2301.12 28
2301.22 36
2301.33 44
2301.44 51
2301.55 56
2301.66 59
2301.77 58
2301.88 55
2301.99 50
2302.10 44
2302.21 38
2302.32 32
2302.43 27
2302.54 24
2302.65 22
2302.76 20
2302.87 19
2302.98 17
2303.09 16
2303.20 14
2303.31 13
2303.42 12
2303.53 13
2303.64 13
2303.75 15
2303.86 16
2303.97 17
2304.08 18
2304.19 17
2304.30 16
2304.41 14
2304.52 13
2304.63 11
2304.74 10
2304.85 10
2304.96 11
2305.07 13
2305.18 15
2305.29 17
2305.40 19
2305.51 22
2305.62 23
2305.73 25
2305.84 26
2305.95 26
2306.06 26
2306.17 26
2306.28 26
2306.39 25
2306.50 26
2306.61 27
2306.72 29
2306.83 31
2306.94 32
2307.05 33
2307.16 32
2307.27 30
2307.38 25
2307.49 20
2307.60 14
2307.71 8
2307.82 3
2307.93 0
2308.04 0
2308.15 0
2308.26 0
2308.37 2
2308.48 6
2308.59 10
2308.70 13
2308.81 17
2308.92 21
2309.03 23
2309.14 26
2309.25 27
2309.36 28
2309.47 28
2309.57 29
2309.68 30
2309.79 32
2309.90 35
2310.01 37
2310.12 39
2310.23 40
2310.34 39
2310.45 35
2310.56 31
2310.67 26
2310.78 22
2310.89 19
2311.00 18
2311.11 17
2311.22 16
2311.33 16
2311.44 16
2311.55 16
2311.66 17
2311.77 18
2311.88 20
2311.99 23
2312.10 25
2312.22 27
2312.33 27
2312.44 24
2312.55 20
2312.66 13
2312.77 5
2312.88 0
2312.99 0
2313.10 0
2313.21 0
2313.32 0
2313.43 0
2313.54 1
2313.65 6
2313.76 10
2313.87 13
2313.98 14
2314.09 15
2314.20 16
2314.31 16
2314.42 17
2314.53 18
2314.64 19
2314.75 21
2314.86 22
2314.97 24
2315.08 26
2315.19 27
2315.30 28
2315.41 30
2315.52 32
2315.63 34
2315.74 38
2315.85 41
2315.96 45
2316.07 48
2316.18 51
2316.29 52
2316.40 51
2316.51 49
2316.62 46
2316.73 43
2316.84 39
2316.95 35
2317.06 31
2317.17 27
2317.28 23
2317.39 21
2317.50 20
2317.61 22
2317.72 26
2317.83 32
2317.94 40
2318.05 49
2318.16 58
2318.27 66
2318.38 72
2318.49 76
2318.60 79
2318.71 81
2318.82 83
2318.93 85
2319.04 88
2319.15 91
2319.26 94
2319.37 97
2319.48 99
2319.59 100
2319.70 100
2319.81 99
2319.92 98
2320.03 96
2320.14 95
2320.25 93
2320.36 90
2320.47 88
2320.59 86
2320.70 83
2320.81 81
2320.92 78
2321.03 76
2321.14 72
2321.25 68
2321.36 63
2321.47 57
2321.58 51
2321.69 46
2321.80 41
2321.91 38
2322.02 37
2322.13 38
2322.24 39
2322.35 41
2322.46 42
2322.57 43
2322.68 45
2322.79 46
2322.90 47
2323.01 49
2323.12 51
2323.23 53
2323.34 54
2323.45 54
2323.56 53
2323.67 53
2323.78 54
2323.89 56
2324.00 59
2324.11 61
2324.22 63
2324.33 63
2324.44 61
2324.56 56
2324.67 50
2324.78 43
2324.89 35
2325.00 28
2325.11 21
2325.22 16
2325.33 12
2325.44 9
2325.55 7
2325.66 6
2325.77 6
2325.88 5
2325.99 5
2326.10 4
2326.21 4
2326.32 4
2326.43 4
2326.54 4
2326.65 3
2326.76 2
2326.87 0
2326.98 0
2327.09 0
2327.20 0
2327.31 0
2327.42 0
2327.54 0
2327.65 0
2327.76 4
2327.87 9
2327.98 15
2328.09 21
2328.20 28
2328.31 35
2328.42 41
2328.53 47
2328.64 52
2328.75 54
2328.86 55
2328.97 54
2329.08 52
2329.19 49
2329.30 46
2329.41 42
2329.52 39
2329.63 35
2329.74 31
2329.85 28
2329.96 24
2330.07 20
2330.19 17
2330.30 15
2330.41 13
2330.52 11
2330.63 10
2330.74 8
2330.85 7
2330.96 6
2331.07 5
2331.18 5
2331.29 7
2331.40 9
2331.51 12
2331.62 15
2331.73 17
2331.84 18
2331.95 19
2332.06 20
2332.17 22
2332.28 24
2332.40 26
2332.51 29
2332.62 32
2332.73 34
2332.84 35
2332.95 34
2333.06 33
2333.17 29
2333.28 25
2333.39 19
2333.50 13
2333.61 8
2333.72 3
2333.83 0
2333.94 0
2334.05 0
2334.16 0
2334.27 2
2334.38 5
2334.50 9
2334.61 12
2334.72 15
2334.83 19
2334.94 23
2335.05 27
2335.16 31
2335.27 36
2335.38 40
2335.49 44
2335.60 47
2335.71 51
2335.82 54
2335.93 56
2336.04 59
2336.15 62
2336.26 64
2336.38 65
2336.49 66
2336.60 65
2336.71 64
2336.82 62
2336.93 58
2337.04 53
2337.15 48
2337.26 41
2337.37 34
2337.48 28
2337.59 23
2337.70 20
2337.81 20
2337.92 22
2338.03 25
2338.15 30
2338.26 36
2338.37 41
2338.48 46
2338.59 51
2338.70 55
2338.81 59
2338.92 61
2339.03 63
2339.14 63
2339.25 62
2339.36 61
2339.47 59
2339.58 56
2339.69 54
2339.81 51
2339.92 49
2340.03 46
2340.14 42
2340.25 38
2340.36 34
2340.47 30
2340.58 28
2340.69 29
2340.80 33
2340.91 40
2341.02 51
2341.13 64
2341.24 80
2341.36 95
2341.47 110
2341.58 123
2341.69 134
2341.80 142
2341.91 148
2342.02 152
2342.13 155
2342.24 157
2342.35 158
2342.46 157
2342.57 155
2342.68 151
2342.80 145
2342.91 137
2343.02 129
2343.13 122
2343.24 116
2343.35 111
2343.46 108
2343.57 107
2343.68 108
2343.79 110
2343.90 113
2344.01 117
2344.12 121
2344.24 126
2344.35 129
2344.46 131
2344.57 132
2344.68 131
2344.79 128
2344.90 123
2345.01 118
2345.12 113
2345.23 108
2345.34 104
2345.45 100
2345.56 96
2345.68 92
2345.79 88
2345.90 83
2346.01 78
2346.12 74
2346.23 70
2346.34 66
2346.45 62
2346.56 58
2346.67 55
2346.78 52
2346.90 49
2347.01 46
2347.12 44
2347.23 44
2347.34 45
2347.45 47
2347.56 51
2347.67 56
2347.78 62
2347.89 68
2348.00 73
2348.11 77
2348.23 79
2348.34 78
2348.45 76
2348.56 72
2348.67 67
2348.78 60
2348.89 53
2349.00 47
2349.11 41
2349.22 37
2349.33 35
2349.45 36
2349.56 39
2349.67 44
2349.78 51
2349.89 57
2350.00 61
2350.11 63
2350.22 62
2350.33 58
2350.44 53
2350.55 47
2350.67 42
2350.78 38
2350.89 36
2351.00 35
2351.11 34
2351.22 32
2351.33 29
2351.44 24
2351.55 19
2351.66 14
2351.78 10
2351.89 9
2352.00 10
2352.11 14
2352.22 20
2352.33 27
2352.44 34
2352.55 40
2352.66 45
2352.77 48
2352.89 50
2353.00 52
2353.11 54
2353.22 56
2353.33 58
2353.44 60
2353.55 61
2353.66 62
2353.77 63
2353.88 62
2354.00 62
2354.11 61
2354.22 59
2354.33 56
2354.44 52
2354.55 47
2354.66 43
2354.77 39
2354.88 36
2354.99 37
2355.11 40
2355.22 45
2355.33 52
2355.44 61
2355.55 69
2355.66 76
2355.77 81
2355.88 85
2355.99 86
2356.11 86
2356.22 84
2356.33 81
2356.44 77
2356.55 72
2356.66 65
2356.77 58
2356.88 51
2356.99 44
2357.11 37
2357.22 32
2357.33 29
2357.44 26
2357.55 25
2357.66 24
2357.77 23
2357.88 23
2357.99 23
2358.11 23
2358.22 23
2358.33 22
2358.44 20
2358.55 18
2358.66 14
2358.77 9
2358.88 4
2358.99 0
2359.11 0
2359.22 0
2359.33 0
2359.44 0
2359.55 1
2359.66 6
2359.77 11
2359.88 16
2359.99 21
2360.11 25
2360.22 28
2360.33 32
2360.44 36
2360.55 41
2360.66 47
2360.77 53
2360.88 57
2361.00 61
2361.11 62
2361.22 61
2361.33 58
2361.44 53
2361.55 47
2361.66 42
2361.77 37
2361.88 32
2362.00 28
2362.11 25
2362.22 22
2362.33 20
2362.44 18
2362.55 17
2362.66 17
2362.77 19
2362.89 21
2363.00 23
2363.11 26
2363.22 28
2363.33 30
2363.44 32
2363.55 33
2363.66 35
2363.78 37
2363.89 40
2364.00 43
2364.11 45
2364.22 47
2364.33 48
2364.44 47
2364.55 45
2364.67 43
2364.78 40
2364.89 38
2365.00 36
2365.11 35
2365.22 34
2365.33 34
2365.45 35
2365.56 36
2365.67 38
2365.78 40
2365.89 43
2366.00 45
2366.11 46
2366.22 47
2366.34 47
2366.45 46
2366.56 45
2366.67 43
2366.78 41
2366.89 38
2367.00 37
2367.11 36
2367.23 36
2367.34 36
2367.45 39
2367.56 42
2367.67 45
2367.78 49
2367.89 53
2368.01 56
2368.12 57
2368.23 56
2368.34 52
2368.45 47
2368.56 40
2368.67 34
2368.79 27
2368.90 22
2369.01 18
2369.12 15
2369.23 13
2369.34 11
2369.45 8
2369.56 4
2369.68 1
2369.79 0
2369.90 0
2370.01 0
2370.12 0
2370.23 0
2370.34 0
2370.46 0
2370.57 3
2370.68 5
2370.79 6
2370.90 6
2371.01 5
2371.12 3
2371.24 2
2371.35 1
2371.46 1
2371.57 1
2371.68 2
2371.79 4
2371.90 5
2372.02 6
2372.13 6
2372.24 7
2372.35 8
2372.46 11
2372.57 14
2372.68 18
2372.80 23
2372.91 27
2373.02 29
2373.13 29
2373.24 27
2373.35 23
2373.47 17
2373.58 12
2373.69 7
2373.80 4
2373.91 3
2374.02 5
2374.13 8
2374.25 13
2374.36 18
2374.47 22
2374.58 24
2374.69 25
2374.80 24
2374.91 22
2375.03 19
2375.14 16
2375.25 12
2375.36 9
2375.47 5
2375.58 1
2375.70 0
2375.81 0
2375.92 0
2376.03 0
2376.14 0
2376.25 0
2376.36 0
2376.48 5
2376.59 10
2376.70 17
2376.81 23
2376.92 30
2377.03 36
2377.15 41
2377.26 45
2377.37 48
2377.48 51
2377.59 53
2377.70 56
2377.82 58
2377.93 59
2378.04 60
2378.15 61
2378.26 60
2378.37 60
2378.48 60
2378.60 59
2378.71 58
2378.82 57
2378.93 55
2379.04 53
2379.15 50
2379.27 47
2379.38 44
2379.49 40
2379.60 37
2379.71 34
2379.82 31
2379.94 27
2380.05 24
2380.16 23
2380.27 23
2380.38 25
2380.49 28
2380.61 34
2380.72 40
2380.83 47
2380.94 52
2381.05 57
2381.16 61
2381.28 63
2381.39 64
2381.50 64
2381.61 63
2381.72 62
2381.83 61
2381.95 60
2382.06 59
2382.17 60
2382.28 61
2382.39 63
2382.50 66
2382.62 68
2382.73 69
2382.84 70
2382.95 71
2383.06 72
2383.17 74
2383.29 76
2383.40 79
2383.51 83
2383.62 85
2383.73 86
2383.84 85
2383.96 81
2384.07 76
2384.18 70
2384.29 64
2384.40 58
2384.52 53
2384.63 49
2384.74 45
2384.85 42
2384.96 40
2385.07 40
2385.19 40
2385.30 43
2385.41 47
2385.52 53
2385.63 59
2385.74 66
2385.86 72
2385.97 76
2386.08 79
2386.19 79
2386.30 77
2386.42 73
2386.53 70
2386.64 66
2386.75 63
2386.86 62
2386.97 60
2387.09 59
2387.20 57
2387.31 54
2387.42 49
2387.53 43
2387.65 36
2387.76 29
2387.87 21
2387.98 14
2388.09 9
2388.20 4
2388.32 2
2388.43 2
2388.54 4
2388.65 9
2388.76 15
2388.88 21
2388.99 28
2389.10 35
2389.21 41
2389.32 46
2389.43 50
2389.55 53
2389.66 57
2389.77 60
2389.88 62
2389.99 63
2390.11 64
2390.22 64
2390.33 62
2390.44 59
2390.55 55
2390.67 49
2390.78 43
2390.89 37
2391.00 31
2391.11 25
2391.22 20
2391.34 17
2391.45 14
2391.56 12
2391.67 11
2391.78 11
2391.90 11
2392.01 12
2392.12 14
2392.23 15
2392.34 17
2392.46 18
2392.57 20
2392.68 22
2392.79 24
2392.90 26
2393.02 28
2393.13 29
2393.24 31
2393.35 33
2393.46 37
2393.58 42
2393.69 47
2393.80 51
2393.91 55
2394.02 56
2394.14 54
2394.25 51
2394.36 46
2394.47 42
2394.58 39
2394.70 38
2394.81 37
2394.92 37
2395.03 36
2395.14 34
2395.26 30
2395.37 26
2395.48 21
2395.59 18
2395.70 15
2395.82 13
2395.93 11
2396.04 9
2396.15 5
2396.26 1
2396.38 0
2396.49 0
2396.60 0
2396.71 0
2396.82 0
2396.94 0
2397.05 8
2397.16 16
2397.27 25
2397.38 32
2397.50 39
2397.61 45
2397.72 51
2397.83 56
2397.94 60
2398.06 63
2398.17 65
2398.28 64
2398.39 61
2398.50 56
2398.62 49
2398.73 42
2398.84 35
2398.95 29
2399.06 25
2399.18 24
2399.29 26
2399.40 29
2399.51 33
2399.63 37
2399.74 41
2399.85 44
2399.96 46
2400.07 47
2400.19 47
2400.30 47
2400.41 46
2400.52 44
2400.63 43
2400.75 41
2400.86 39
2400.97 38
2401.08 38
2401.19 39
2401.31 41
2401.42 42
2401.53 44
2401.64 44
2401.76 44
2401.87 43
2401.98 41
2402.09 40
2402.20 38
2402.32 38
2402.43 38
2402.54 38
2402.65 39
2402.77 40
2402.88 41
2402.99 41
2403.10 40
2403.21 39
2403.33 38
2403.44 36
2403.55 34
2403.66 33
2403.77 32
2403.89 31
2404.00 30
2404.11 29
2404.22 29
2404.34 29
2404.45 30
2404.56 31
2404.67 33
2404.78 36
2404.90 38
2405.01 40
2405.12 40
2405.23 39
2405.35 37
2405.46 34
2405.57 31
2405.68 28
2405.79 25
2405.91 22
2406.02 20
2406.13 19
2406.24 19
2406.36 20
2406.47 24
2406.58 28
2406.69 33
2406.81 37
2406.92 41
2407.03 43
2407.14 43
2407.25 41
2407.37 39
2407.48 36
2407.59 34
2407.70 33
2407.82 32
2407.93 32
2408.04 32
2408.15 31
2408.26 29
2408.38 26
2408.49 23
2408.60 21
2408.71 20
2408.83 20
2408.94 22
2409.05 26
2409.16 29
2409.28 32
2409.39 34
2409.50 35
2409.61 34
2409.73 32
2409.84 30
2409.95 28
2410.06 27
2410.17 25
2410.29 24
2410.40 22
2410.51 19
2410.62 16
2410.74 12
2410.85 8
2410.96 6
2411.07 4
2411.19 5
2411.30 8
2411.41 12
2411.52 18
2411.64 24
2411.75 30
2411.86 36
2411.97 41
2412.08 46
2412.20 50
2412.31 53
2412.42 55
2412.53 55
2412.65 53
2412.76 49
2412.87 44
2412.98 37
2413.10 30
2413.21 23
2413.32 17
2413.43 13
2413.55 11
2413.66 10
2413.77 12
2413.88 14
2414.00 17
2414.11 20
2414.22 23
2414.33 25
2414.45 26
2414.56 27
2414.67 27
2414.78 26
2414.90 25
2415.01 23
2415.12 21
2415.23 19
2415.35 18
2415.46 17
2415.57 18
2415.68 20
2415.80 22
2415.91 26
2416.02 28
2416.13 30
2416.25 31
2416.36 30
2416.47 29
2416.58 26
2416.70 24
2416.81 23
2416.92 23
2417.03 25
2417.15 29
2417.26 33
2417.37 38
2417.48 43
2417.60 46
2417.71 48
2417.82 49
2417.93 47
2418.05 45
2418.16 42
2418.27 40
2418.38 39
2418.50 40
2418.61 42
2418.72 46
2418.83 49
2418.95 52
2419.06 53
2419.17 52
2419.28 49
2419.40 45
2419.51 40
2419.62 36
2419.73 32
2419.85 30
2419.96 28
2420.07 27
2420.18 27
2420.30 28
2420.41 30
2420.52 35
2420.63 41
2420.75 50
2420.86 60
2420.97 71
2421.08 80
2421.20 87
2421.31 91
2421.42 93
2421.54 90
2421.65 85
2421.76 77
2421.87 68
2421.99 58
2422.10 48
2422.21 39
2422.32 32
2422.44 27
2422.55 24
2422.66 24
2422.77 26
2422.89 29
2423.00 32
2423.11 36
2423.22 39
2423.34 41
2423.45 43
2423.56 45
2423.68 45
2423.79 45
2423.90 44
2424.01 42
2424.13 39
2424.24 36
2424.35 33
2424.46 31
2424.58 30
2424.69 31
2424.80 32
2424.91 35
2425.03 38
2425.14 41
2425.25 43
2425.37 46
2425.48 48
2425.59 51
2425.70 55
2425.82 58
2425.93 61
2426.04 63
2426.15 63
2426.27 62
2426.38 58
2426.49 53
2426.61 48
2426.72 42
2426.83 38
2426.94 35
2427.06 34
2427.17 35
2427.28 37
2427.39 40
2427.51 42
2427.62 43
2427.73 43
2427.85 42
2427.96 39
2428.07 37
2428.18 35
2428.30 33
2428.41 33
2428.52 33
2428.64 35
2428.75 37
2428.86 39
2428.97 42
2429.09 46
2429.20 50
2429.31 55
2429.42 60
2429.54 64
2429.65 67
2429.76 67
2429.88 65
2429.99 61
2430.10 56
2430.21 51
2430.33 46
2430.44 42
2430.55 40
2430.67 39
2430.78 39
2430.89 39
2431.00 38
2431.12 36
2431.23 32
2431.34 27
2431.46 21
2431.57 14
2431.68 7
2431.79 1
2431.91 0
2432.02 0
2432.13 0
2432.25 0
2432.36 0
2432.47 0
2432.58 0
2432.70 0
2432.81 2
2432.92 5
2433.04 8
2433.15 11
2433.26 14
2433.37 16
2433.49 18
2433.60 20
2433.71 22
2433.83 25
2433.94 29
2434.05 35
2434.16 41
2434.28 49
2434.39 58
2434.50 66
2434.62 73
2434.73 79
2434.84 83
2434.95 86
2435.07 86
2435.18 85
2435.29 82
2435.41 79
2435.52 75
2435.63 72
2435.75 70
2435.86 69
2435.97 68
2436.08 69
2436.20 70
2436.31 71
2436.42 71
2436.54 71
2436.65 70
2436.76 68
2436.88 65
2436.99 62
2437.10 59
2437.21 56
2437.33 54
2437.44 52
2437.55 52
2437.67 52
2437.78 54
2437.89 57
2438.01 60
2438.12 63
2438.23 66
2438.34 69
2438.46 69
2438.57 68
2438.68 64
2438.80 59
2438.91 53
2439.02 48
2439.14 43
2439.25 41
2439.36 41
2439.47 43
2439.59 46
2439.70 49
2439.81 53
2439.93 55
2440.04 55
2440.15 55
2440.27 55
2440.38 55
2440.49 55
2440.60 56
2440.72 59
2440.83 61
2440.94 65
2441.06 67
2441.17 69
2441.28 70
2441.40 71
2441.51 70
2441.62 70
2441.74 71
2441.85 72
2441.96 74
2442.07 76
2442.19 78
2442.30 80
2442.41 82
2442.53 82
2442.64 82
2442.75 82
2442.87 81
2442.98 80
2443.09 78
2443.21 74
2443.32 69
2443.43 62
2443.55 54
2443.66 44
2443.77 34
2443.88 25
2444.00 18
2444.11 13
2444.22 11
2444.34 11
2444.45 13
2444.56 17
2444.68 21
2444.79 26
2444.90 31
2445.02 37
2445.13 42
2445.24 47
2445.36 52
2445.47 56
2445.58 59
2445.70 62
2445.81 63
2445.92 64
2446.03 65
2446.15 66
2446.26 66
2446.37 67
2446.49 67
2446.60 67
2446.71 68
2446.83 69
2446.94 71
2447.05 73
2447.17 76
2447.28 78
2447.39 80
2447.51 81
2447.62 83
2447.73 85
2447.85 89
2447.96 95
2448.07 103
2448.19 112
2448.30 121
2448.41 128
2448.53 132
2448.64 133
2448.75 130
2448.87 125
2448.98 117
2449.09 109
2449.20 102
2449.32 96
2449.43 92
2449.54 90
2449.66 90
2449.77 92
2449.88 96
2450.00 100
2450.11 104
2450.22 108
2450.34 109
2450.45 109
2450.56 106
2450.68 102
2450.79 96
2450.90 90
2451.02 84
2451.13 78
2451.24 72
2451.36 68
2451.47 64
2451.58 60
2451.70 58
2451.81 56
2451.92 54
2452.04 52
2452.15 49
2452.26 45
2452.38 41
2452.49 39
2452.60 37
2452.72 39
2452.83 42
2452.94 48
2453.06 55
2453.17 62
2453.28 68
2453.40 72
2453.51 74
2453.62 73
2453.74 70
2453.85 65
2453.96 60
2454.08 55
2454.19 51
2454.30 48
2454.42 45
2454.53 43
2454.64 41
2454.76 41
2454.87 40
2454.98 41
2455.10 43
2455.21 46
2455.32 50
2455.44 56
2455.55 63
2455.66 69
2455.78 76
2455.89 81
2456.01 84
2456.12 86
2456.23 85
2456.35 83
2456.46 80
2456.57 76
2456.69 73
2456.80 71
2456.91 69
2457.03 68
2457.14 68
2457.25 68
2457.37 68
2457.48 67
2457.59 66
2457.71 64
2457.82 62
2457.93 58
2458.05 54
2458.16 51
2458.27 47
2458.39 45
2458.50 44
2458.61 44
2458.73 45
2458.84 46
2458.95 47
2459.07 48
2459.18 48
2459.30 46
2459.41 43
2459.52 39
2459.64 34
2459.75 30
2459.86 28
2459.98 26
2460.09 27
2460.20 28
2460.32 30
2460.43 32
2460.54 34
2460.66 35
2460.77 35
2460.88 35
2461.00 36
2461.11 38
2461.23 41
2461.34 45
2461.45 49
2461.57 51
2461.68 51
2461.79 50
2461.91 47
2462.02 43
2462.13 39
2462.25 36
2462.36 35
2462.47 35
2462.59 37
2462.70 40
2462.81 44
2462.93 47
2463.04 51
2463.16 53
2463.27 56
2463.38 57
2463.50 59
2463.61 60
2463.72 61
2463.84 62
2463.95 61
2464.06 60
2464.18 58
2464.29 55
2464.41 51
2464.52 47
2464.63 44
2464.75 40
2464.86 38
2464.97 36
2465.09 35
2465.20 35
2465.31 36
2465.43 39
2465.54 44
2465.66 50
2465.77 56
2465.88 63
2466.00 69
2466.11 74
2466.22 78
2466.34 80
2466.45 81
2466.56 82
2466.68 83
2466.79 84
2466.91 85
2467.02 87
2467.13 89
2467.25 90
2467.36 91
2467.47 92
2467.59 92
2467.70 92
2467.81 91
2467.93 88
2468.04 83
2468.16 77
2468.27 69
2468.38 59
2468.50 50
2468.61 43
2468.72 38
2468.84 35
2468.95 35
2469.07 36
2469.18 39
2469.29 43
2469.41 46
2469.52 48
2469.63 48
2469.75 48
2469.86 47
2469.98 46
2470.09 46
2470.20 46
2470.32 47
2470.43 48
2470.54 48
2470.66 48
2470.77 46
2470.89 43
2471.00 39
2471.11 34
2471.23 29
2471.34 26
2471.45 25
2471.57 27
2471.68 31
2471.80 37
2471.91 45
2472.02 52
2472.14 58
2472.25 62
2472.36 63
2472.48 62
2472.59 60
2472.71 57
2472.82 54
2472.93 52
2473.05 52
2473.16 53
2473.27 55
2473.39 59
2473.50 63
2473.62 66
2473.73 69
2473.84 70
2473.96 69
2474.07 67
2474.19 62
2474.30 56
2474.41 50
2474.53 43
2474.64 37
2474.75 32
2474.87 29
2474.98 28
2475.10 28
2475.21 30
2475.32 32
2475.44 34
2475.55 36
2475.67 37
2475.78 37
2475.89 37
2476.01 36
2476.12 36
2476.23 37
2476.35 37
2476.46 38
2476.58 38
2476.69 38
2476.80 37
2476.92 36
2477.03 34
2477.15 32
2477.26 30
2477.37 29
2477.49 28
2477.60 29
2477.72 30
2477.83 33
2477.94 36
2478.06 40
2478.17 43
2478.29 45
2478.40 47
2478.51 48
2478.63 48
2478.74 48
2478.86 48
2478.97 47
2479.08 47
2479.20 47
2479.31 46
2479.42 46
2479.54 46
2479.65 47
2479.77 48
2479.88 49
2479.99 49
2480.11 49
2480.22 48
2480.34 45
2480.45 42
2480.56 38
2480.68 35
2480.79 33
2480.91 31
2481.02 31
2481.13 32
2481.25 33
2481.36 34
2481.48 34
2481.59 34
2481.70 34
2481.82 34
2481.93 35
2482.05 37
2482.16 40
2482.27 43
2482.39 46
2482.50 48
2482.62 49
2482.73 50
2482.84 49
2482.96 48
2483.07 47
2483.19 47
2483.30 46
2483.41 46
2483.53 47
2483.64 47
2483.76 46
2483.87 45
2483.99 44
2484.10 41
2484.21 37
2484.33 32
2484.44 26
2484.56 20
2484.67 13
2484.78 8
2484.90 4
2485.01 2
2485.13 4
2485.24 8
2485.35 14
2485.47 22
2485.58 30
2485.70 38
2485.81 45
2485.92 50
2486.04 53
2486.15 55
2486.27 54
2486.38 52
2486.50 49
2486.61 45
2486.72 40
2486.84 35
2486.95 29
2487.07 23
2487.18 18
2487.29 13
2487.41 9
2487.52 5
2487.64 3
2487.75 1
2487.86 0
2487.98 0
2488.09 0
2488.21 0
2488.32 0
2488.44 0
2488.55 0
2488.66 0
2488.78 0
2488.89 1
2489.01 1
2489.12 2
2489.23 3
2489.35 6
2489.46 9
2489.58 13
2489.69 17
2489.81 20
2489.92 20
2490.03 19
2490.15 17
2490.26 14
2490.38 13
2490.49 15
2490.61 19
2490.72 26
2490.83 34
2490.95 42
2491.06 48
2491.18 53
2491.29 55
2491.40 56
2491.52 56
2491.63 56
2491.75 55
2491.86 54
2491.98 53
2492.09 53
2492.20 53
2492.32 53
2492.43 53
2492.55 53
2492.66 52
2492.78 50
2492.89 47
2493.00 42
2493.12 38
2493.23 34
2493.35 31
2493.46 31
2493.58 32
2493.69 35
2493.80 39
2493.92 43
2494.03 46
2494.15 49
2494.26 50
2494.38 51
2494.49 51
2494.60 51
2494.72 51
2494.83 53
2494.95 56
2495.06 59
2495.18 64
2495.29 68
2495.40 72
2495.52 76
2495.63 80
2495.75 85
2495.86 90
2495.98 96
2496.09 103
2496.21 111
2496.32 119
2496.43 127
2496.55 134
2496.66 140
2496.78 143
2496.89 142
2497.01 138
2497.12 131
2497.23 121
2497.35 111
2497.46 101
2497.58 91
2497.69 82
2497.81 75
2497.92 70
2498.04 66
2498.15 63
2498.26 62
2498.38 62
2498.49 62
2498.61 63
2498.72 63
2498.84 63
2498.95 61
2499.06 59
2499.18 55
2499.29 52
2499.41 50
2499.52 48
2499.64 48
2499.75 50
2499.87 53
2499.98 56
2500.09 58
2500.21 60
2500.32 62
2500.44 64
2500.55 66
2500.67 71
2500.78 78
2500.90 87
2501.01 98
2501.12 109
2501.24 118
2501.35 126
2501.47 130
2501.58 130
2501.70 127
2501.81 122
2501.93 115
2502.04 107
2502.15 98
2502.27 89
2502.38 79
2502.50 69
2502.61 59
2502.73 51
2502.84 44
2502.96 40
2503.07 39
2503.19 41
2503.30 45
2503.41 50
2503.53 55
2503.64 58
2503.76 60
2503.87 60
2503.99 59
2504.10 58
2504.22 56
2504.33 55
2504.44 53
2504.56 52
2504.67 51
2504.79 49
2504.90 47
2505.02 45
2505.13 44
2505.25 42
2505.36 41
2505.48 41
2505.59 41
2505.70 41
2505.82 41
2505.93 41
2506.05 41
2506.16 42
2506.28 42
2506.39 42
2506.51 41
2506.62 40
2506.74 40
2506.85 39
2506.97 40
2507.08 41
2507.19 42
2507.31 43
2507.42 44
2507.54 44
2507.65 43
2507.77 43
2507.88 42
2508.00 43
2508.11 44
2508.23 46
2508.34 48
2508.46 50
2508.57 52
2508.68 53
2508.80 54
2508.91 54
2509.03 54
2509.14 54
2509.26 55
2509.37 57
2509.49 59
2509.60 62
2509.72 66
2509.83 70
2509.95 73
2510.06 76
2510.17 78
2510.29 80
2510.40 81
2510.52 81
2510.63 82
2510.75 82
2510.86 82
2510.98 83
2511.09 83
2511.21 83
2511.32 83
2511.44 83
2511.55 82
2511.67 80
2511.78 78
2511.90 75
2512.01 71
2512.12 67
2512.24 62
2512.35 57
2512.47 51
2512.58 46
2512.70 42
2512.81 39
2512.93 38
2513.04 38
2513.16 38
2513.27 39
2513.39 40
2513.50 41
2513.62 40
2513.73 39
2513.85 38
2513.96 36
2514.08 35
2514.19 35
2514.30 35
2514.42 36
2514.53 37
2514.65 39
2514.76 41
2514.88 42
2514.99 43
2515.11 44
2515.22 44
2515.34 45
2515.45 46
2515.57 47
2515.68 48
2515.80 51
2515.91 53
2516.03 57
2516.14 60
2516.26 64
2516.37 68
2516.49 72
2516.60 75
2516.72 76
2516.83 75
2516.94 72
2517.06 67
2517.17 61
2517.29 56
2517.40 51
2517.52 48
2517.63 46
2517.75 46
2517.86 47
2517.98 48
2518.09 48
2518.21 48
2518.32 47
2518.44 45
2518.55 43
2518.67 41
2518.78 38
2518.90 36
2519.01 33
2519.13 31
2519.24 29
2519.36 27
2519.47 27
2519.59 27
2519.70 28
2519.82 29
2519.93 28
2520.05 27
2520.16 24
2520.28 20
2520.39 16
2520.51 14
2520.62 13
2520.74 14
2520.85 16
2520.97 20
2521.08 24
2521.19 27
2521.31 28
2521.42 28
2521.54 26
2521.65 23
2521.77 20
2521.88 18
2522.00 17
2522.11 19
2522.23 21
2522.34 24
2522.46 27
2522.57 29
2522.69 29
2522.80 28
2522.92 25
2523.03 22
2523.15 20
2523.26 19
2523.38 19
2523.49 22
2523.61 27
2523.72 32
2523.84 39
2523.95 44
2524.07 49
2524.18 53
2524.30 56
2524.41 58
2524.53 60
2524.64 62
2524.76 65
2524.87 67
2524.99 69
2525.10 71
2525.22 71
2525.33 71
2525.45 70
2525.56 68
2525.68 66
2525.79 63
2525.91 61
2526.02 58
2526.14 57
2526.25 56
2526.37 55
2526.48 56
2526.60 56
2526.71 58
2526.83 59
2526.94 59
2527.06 59
2527.17 57
2527.29 55
2527.40 51
2527.52 48
2527.63 45
2527.75 42
2527.86 41
2527.98 40
2528.09 39
2528.21 38
2528.32 37
2528.44 35
2528.56 33
2528.67 31
2528.79 31
2528.90 32
2529.02 34
2529.13 38
2529.25 41
2529.36 44
2529.48 45
2529.59 44
2529.71 42
2529.82 39
2529.94 35
2530.05 33
2530.17 31
2530.28 31
2530.40 31
2530.51 32
2530.63 34
2530.74 35
2530.86 36
2530.97 36
2531.09 36
2531.20 35
2531.32 34
2531.43 32
2531.55 30
2531.66 28
2531.78 26
2531.89 25
2532.01 23
2532.12 21
2532.24 19
2532.35 18
2532.47 17
2532.58 16
2532.70 16
2532.82 17
2532.93 17
2533.05 17
2533.16 16
2533.28 15
2533.39 13
2533.51 11
2533.62 10
2533.74 10
2533.85 12
2533.97 14
2534.08 16
2534.20 19
2534.31 22
2534.43 25
2534.54 29
2534.66 32
2534.77 35
2534.89 38
2535.00 39
2535.12 39
2535.23 37
2535.35 33
2535.47 28
2535.58 22
2535.70 16
2535.81 11
2535.93 7
2536.04 5
2536.16 5
2536.27 6
2536.39 9
2536.50 12
2536.62 15
2536.73 17
2536.85 20
2536.96 22
2537.08 24
2537.19 27
2537.31 30
2537.42 33
2537.54 37
2537.66 40
2537.77 43
2537.89 45
2538.00 46
2538.12 46
2538.23 46
2538.35 44
2538.46 41
2538.58 38
2538.69 34
2538.81 30
2538.92 27
2539.04 25
2539.15 24
2539.27 24
2539.38 24
2539.50 24
2539.62 24
2539.73 24
2539.85 25
2539.96 28
2540.08 33
2540.19 40
2540.31 48
2540.42 55
2540.54 62
2540.65 66
2540.77 68
2540.88 68
2541.00 66
2541.12 64
2541.23 62
2541.35 61
2541.46 61
2541.58 61
2541.69 62
2541.81 64
2541.92 65
2542.04 66
2542.15 67
2542.27 67
2542.38 66
2542.50 64
2542.62 61
2542.73 58
2542.85 55
2542.96 52
2543.08 50
2543.19 47
2543.31 45
2543.42 43
2543.54 40
2543.65 38
2543.77 37
2543.88 36
2544.00 36
2544.12 38
2544.23 40
2544.35 42
2544.46 43
2544.58 44
2544.69 45
2544.81 45
2544.92 45
2545.04 46
2545.15 49
2545.27 54
2545.39 59
2545.50 65
2545.62 70
2545.73 73
2545.85 75
2545.96 76
2546.08 75
2546.19 73
2546.31 71
2546.43 69
2546.54 68
2546.66 67
2546.77 67
2546.89 68
2547.00 69
2547.12 72
2547.23 75
2547.35 79
2547.46 82
2547.58 86
2547.70 88
2547.81 89
2547.93 88
2548.04 87
2548.16 85
2548.27 84
2548.39 83
2548.50 84
2548.62 87
2548.74 91
2548.85 95
2548.97 99
2549.08 100
2549.20 99
2549.31 95
2549.43 88
2549.54 79
2549.66 69
2549.78 59
2549.89 50
2550.01 44
2550.12 40
2550.24 39
2550.35 40
2550.47 43
2550.58 47
2550.70 51
2550.82 55
2550.93 59
2551.05 61
2551.16 62
2551.28 62
2551.39 61
2551.51 59
2551.63 57
2551.74 55
2551.86 53
2551.97 51
2552.09 49
2552.20 48
2552.32 46
2552.43 45
2552.55 45
2552.67 45
2552.78 45
2552.90 47
2553.01 50
2553.13 53
2553.24 55
2553.36 57
2553.48 58
2553.59 58
2553.71 58
2553.82 56
2553.94 54
2554.05 53
2554.17 51
2554.28 50
2554.40 49
2554.52 48
2554.63 48
2554.75 48
2554.86 48
2554.98 49
2555.09 50
2555.21 52
2555.33 53
2555.44 54
2555.56 55
2555.67 54
2555.79 52
2555.90 48
2556.02 44
2556.14 40
2556.25 36
2556.37 32
2556.48 30
2556.60 29
2556.71 29
2556.83 28
2556.95 27
2557.06 24
2557.18 22
2557.29 19
2557.41 16
2557.52 13
2557.64 11
2557.76 10
2557.87 9
2557.99 8
2558.10 6
2558.22 4
2558.34 1
2558.45 0
2558.57 0
2558.68 0
2558.80 0
2558.91 0
2559.03 0
2559.15 0
2559.26 0
2559.38 6
2559.49 12
2559.61 18
2559.72 24
2559.84 29
2559.96 34
2560.07 37
2560.19 40
2560.30 42
2560.42 44
2560.54 47
2560.65 49
2560.77 50
2560.88 51
2561.00 51
2561.11 49
2561.23 48
2561.35 47
2561.46 47
2561.58 47
2561.69 48
2561.81 48
2561.93 48
2562.04 46
2562.16 43
2562.27 39
2562.39 35
2562.50 32
2562.62 31
2562.74 31
2562.85 33
2562.97 37
2563.08 40
2563.20 43
2563.32 45
2563.43 45
2563.55 44
2563.66 42
2563.78 40
2563.89 37
2564.01 35
2564.13 34
2564.24 34
2564.36 34
2564.47 35
2564.59 35
2564.71 36
2564.82 35
2564.94 34
2565.05 31
2565.17 29
2565.29 26
2565.40 24
2565.52 23
2565.63 22
2565.75 21
2565.87 21
2565.98 22
2566.10 23
2566.21 24
2566.33 26
2566.45 27
2566.56 30
2566.68 32
2566.79 34
2566.91 37
2567.02 38
2567.14 39
2567.26 39
2567.37 38
2567.49 35
2567.60 32
2567.72 30
2567.84 28
2567.95 27
2568.07 29
2568.18 32
2568.30 37
2568.42 42
2568.53 47
2568.65 51
2568.76 53
2568.88 55
2569.00 56
2569.11 57
2569.23 58
2569.34 59
2569.46 60
2569.58 60
2569.69 60
2569.81 59
2569.92 57
2570.04 55
2570.16 53
2570.27 52
2570.39 53
2570.51 54
2570.62 55
2570.74 56
2570.85 55
2570.97 52
2571.09 48
2571.20 43
2571.32 38
2571.43 33
2571.55 30
2571.67 29
2571.78 30
2571.90 33
2572.01 37
2572.13 41
2572.25 45
2572.36 48
2572.48 49
2572.59 50
2572.71 50
2572.83 50
2572.94 50
2573.06 51
2573.17 53
2573.29 57
2573.41 60
2573.52 63
2573.64 65
2573.76 66
2573.87 66
2573.99 65
2574.10 64
2574.22 63
2574.34 61
2574.45 60
2574.57 58
2574.68 55
2574.80 51
2574.92 46
2575.03 42
2575.15 38
2575.26 36
2575.38 35
2575.50 36
2575.61 36
2575.73 37
2575.85 35
2575.96 33
2576.08 30
2576.19 26
2576.31 24
2576.43 22
2576.54 23
2576.66 25
2576.78 28
2576.89 30
2577.01 32
2577.12 32
2577.24 31
2577.36 27
2577.47 22
2577.59 16
2577.70 10
2577.82 4
2577.94 0
2578.05 0
2578.17 0
2578.29 0
2578.40 0
2578.52 0
2578.63 0
2578.75 0
2578.87 4
2578.98 11
2579.10 18
2579.22 27
2579.33 35
2579.45 43
2579.56 49
2579.68 53
2579.80 55
2579.91 56
2580.03 57
2580.15 57
2580.26 59
2580.38 61
2580.49 64
2580.61 68
2580.73 72
2580.84 75
2580.96 78
2581.08 80
2581.19 81
2581.31 81
2581.42 80
2581.54 78
2581.66 76
2581.77 72
2581.89 68
2582.01 64
2582.12 61
2582.24 58
2582.36 58
2582.47 59
2582.59 63
2582.70 68
2582.82 74
2582.94 79
2583.05 83
2583.17 84
2583.29 82
2583.40 79
2583.52 73
2583.63 68
2583.75 62
2583.87 57
2583.98 52
2584.10 48
2584.22 44
2584.33 40
2584.45 36
2584.57 33
2584.68 31
2584.80 32
2584.91 35
2585.03 40
2585.15 48
2585.26 57
2585.38 67
2585.50 76
2585.61 84
2585.73 90
2585.85 94
2585.96 96
2586.08 94
2586.19 91
2586.31 85
2586.43 77
2586.54 69
2586.66 61
2586.78 54
2586.89 48
2587.01 44
2587.13 42
2587.24 41
2587.36 41
2587.48 41
2587.59 42
2587.71 43
2587.82 44
2587.94 45
2588.06 46
2588.17 47
2588.29 48
2588.41 48
2588.52 47
2588.64 46
2588.76 44
2588.87 42
2588.99 39
2589.11 36
2589.22 34
2589.34 31
2589.45 29
2589.57 27
2589.69 25
2589.80 24
2589.92 22
2590.04 21
2590.15 21
2590.27 21
2590.39 20
2590.50 20
2590.62 19
2590.74 18
2590.85 16
2590.97 15
2591.09 15
2591.20 15
2591.32 16
2591.44 17
2591.55 19
2591.67 21
2591.78 21
2591.90 21
2592.02 20
2592.13 18
2592.25 15
2592.37 12
2592.48 9
2592.60 8
2592.72 9
2592.83 12
2592.95 17
2593.07 24
2593.18 30
2593.30 36
2593.42 40
2593.53 40
2593.65 38
2593.77 32
2593.88 25
2594.00 17
2594.12 9
2594.23 2
2594.35 0
2594.47 0
2594.58 0
2594.70 0
2594.82 0
2594.93 0
2595.05 0
2595.17 0
2595.28 3
2595.40 6
2595.51 9
2595.63 10
2595.75 11
2595.86 11
2595.98 10
2596.10 11
2596.21 12
2596.33 14
2596.45 18
2596.56 22
2596.68 25
2596.80 29
2596.91 31
2597.03 32
2597.15 34
2597.26 35
2597.38 37
2597.50 40
2597.61 44
2597.73 49
2597.85 53
2597.96 57
2598.08 60
2598.20 62
2598.31 64
2598.43 64
2598.55 64
2598.66 64
2598.78 64
2598.90 64
2599.01 64
2599.13 64
2599.25 64
2599.36 62
2599.48 59
2599.60 55
2599.71 51
2599.83 46
2599.95 43
2600.06 41
2600.18 40
2600.30 41
2600.41 43
2600.53 45
2600.65 45
2600.76 44
2600.88 42
2601.00 38
2601.12 34
2601.23 28
2601.35 23
2601.47 17
2601.58 11
2601.70 6
2601.82 2
2601.93 1
2602.05 3
2602.17 8
2602.28 15
2602.40 23
2602.52 30
2602.63 35
2602.75 36
2602.87 33
2602.98 29
2603.10 25
2603.22 22
2603.33 22
2603.45 25
2603.57 31
2603.68 38
2603.80 45
2603.92 51
2604.03 55
2604.15 57
2604.27 57
2604.38 54
2604.50 49
2604.62 44
2604.74 39
2604.85 34
2604.97 32
2605.09 32
2605.20 36
2605.32 43
2605.44 52
2605.55 63
2605.67 74
2605.79 84
2605.90 92
2606.02 98
2606.14 100
2606.25 101
2606.37 99
2606.49 95
2606.60 91
2606.72 86
2606.84 80
2606.96 75
2607.07 70
2607.19 67
2607.31 65
2607.42 65
2607.54 68
2607.66 71
2607.77 76
2607.89 82
2608.01 87
2608.12 90
2608.24 92
2608.36 91
2608.47 89
2608.59 85
2608.71 80
2608.83 74
2608.94 68
2609.06 63
2609.18 58
2609.29 53
2609.41 50
2609.53 48
2609.64 48
2609.76 49
2609.88 51
2609.99 54
2610.11 57
2610.23 59
2610.35 61
2610.46 61
2610.58 59
2610.70 56
2610.81 52
2610.93 47
2611.05 43
2611.16 39
2611.28 36
2611.40 33
2611.51 32
2611.63 31
2611.75 32
2611.87 34
2611.98 38
2612.10 44
2612.22 52
2612.33 60
2612.45 68
2612.57 75
2612.68 80
2612.80 83
2612.92 85
2613.04 84
2613.15 82
2613.27 79
2613.39 76
2613.50 71
2613.62 66
2613.74 61
2613.85 56
2613.97 53
2614.09 52
2614.21 52
2614.32 54
2614.44 59
2614.56 64
2614.67 70
2614.79 76
2614.91 81
2615.03 84
2615.14 85
2615.26 83
2615.38 80
2615.49 77
2615.61 73
2615.73 71
2615.84 70
2615.96 71
2616.08 73
2616.20 77
2616.31 80
2616.43 83
2616.55 86
2616.66 87
2616.78 87
2616.90 86
2617.02 83
2617.13 79
2617.25 74
2617.37 69
2617.48 64
2617.60 60
2617.72 58
2617.83 58
2617.95 61
2618.07 65
2618.19 71
2618.30 77
2618.42 82
2618.54 85
2618.65 86
2618.77 84
2618.89 81
2619.01 76
2619.12 71
2619.24 65
2619.36 60
2619.47 56
2619.59 52
2619.71 50
2619.83 49
2619.94 49
2620.06 50
2620.18 51
2620.29 53
2620.41 55
2620.53 57
2620.65 59
2620.76 61
2620.88 64
2621.00 66
2621.12 68
2621.23 69
2621.35 69
2621.47 68
2621.58 66
2621.70 62
2621.82 58
2621.94 53
2622.05 47
2622.17 41
2622.29 36
2622.40 31
2622.52 27
2622.64 24
2622.76 22
2622.87 21
2622.99 20
2623.11 19
2623.22 18
2623.34 17
2623.46 14
2623.58 12
2623.69 10
2623.81 8
2623.93 7
2624.05 5
2624.16 4
2624.28 4
2624.40 4
2624.51 6
2624.63 8
2624.75 13
2624.87 18
2624.98 24
2625.10 30
2625.22 35
2625.34 39
2625.45 41
2625.57 41
2625.69 39
2625.80 37
2625.92 34
2626.04 31
2626.16 29
2626.27 27
2626.39 25
2626.51 24
2626.63 22
2626.74 20
2626.86 19
2626.98 18
2627.09 19
2627.21 20
2627.33 22
2627.45 24
2627.56 25
2627.68 25
2627.80 23
2627.92 19
2628.03 15
2628.15 9
2628.27 3
2628.39 0
2628.50 0
2628.62 0
2628.74 0
2628.85 0
2628.97 0
2629.09 0
2629.21 0
2629.32 3
2629.44 8
2629.56 13
2629.68 15
2629.79 16
2629.91 16
2630.03 14
2630.15 11
2630.26 8
2630.38 4
2630.50 0
2630.62 0
2630.73 0
2630.85 0
2630.97 0
2631.09 0
2631.20 0
2631.32 2
2631.44 7
2631.55 12
2631.67 18
2631.79 23
2631.91 27
2632.02 31
2632.14 33
2632.26 34
2632.38 33
2632.49 32
2632.61 30
2632.73 29
2632.85 28
2632.96 27
2633.08 28
2633.20 29
2633.32 31
2633.43 34
2633.55 37
2633.67 40
2633.79 44
2633.90 47
2634.02 50
2634.14 51
2634.26 51
2634.37 50
2634.49 47
2634.61 44
2634.73 40
2634.84 37
2634.96 34
2635.08 31
2635.20 28
2635.31 26
2635.43 23
2635.55 22
2635.67 21
2635.78 22
2635.90 23
2636.02 25
2636.14 28
2636.25 29
2636.37 30
2636.49 29
2636.61 27
2636.72 23
2636.84 19
2636.96 15
2637.08 12
2637.19 11
2637.31 10
2637.43 11
2637.55 12
2637.66 15
2637.78 18
2637.90 21
2638.02 24
2638.13 27
2638.25 29
2638.37 30
2638.49 30
2638.60 28
2638.72 26
2638.84 23
2638.96 20
2639.07 18
2639.19 18
2639.31 19
2639.43 22
2639.55 26
2639.66 32
2639.78 38
2639.90 43
2640.02 47
2640.13 49
2640.25 49
2640.37 45
2640.49 40
2640.60 34
2640.72 28
2640.84 23
2640.96 19
2641.07 18
2641.19 18
2641.31 20
2641.43 21
2641.54 23
2641.66 23
2641.78 23
2641.90 21
2642.02 20
2642.13 18
2642.25 18
2642.37 18
2642.49 20
2642.60 23
2642.72 27
2642.84 31
2642.96 35
2643.07 38
2643.19 40
2643.31 40
2643.43 38
2643.55 35
2643.66 33
2643.78 31
2643.90 31
2644.02 33
2644.13 36
2644.25 40
2644.37 44
2644.49 46
2644.60 48
2644.72 48
2644.84 48
2644.96 48
2645.08 50
2645.19 52
2645.31 56
2645.43 59
2645.55 61
2645.66 62
2645.78 62
2645.90 60
2646.02 58
2646.13 56
2646.25 54
2646.37 52
2646.49 50
2646.61 48
2646.72 46
2646.84 45
2646.96 43
2647.08 42
2647.19 42
2647.31 41
2647.43 40
2647.55 38
2647.67 35
2647.78 31
2647.90 27
2648.02 24
2648.14 21
2648.25 20
2648.37 21
2648.49 23
2648.61 25
2648.73 29
2648.84 32
2648.96 34
2649.08 35
2649.20 35
2649.31 34
2649.43 32
2649.55 30
2649.67 27
2649.79 26
2649.90 25
2650.02 26
2650.14 27
2650.26 27
2650.38 27
2650.49 27
2650.61 26
2650.73 24
2650.85 23
2650.96 22
2651.08 23
2651.20 24
2651.32 27
2651.44 30
2651.55 34
2651.67 39
2651.79 44
2651.91 50
2652.03 57
2652.14 65
2652.26 73
2652.38 81
2652.50 88
2652.61 93
2652.73 96
2652.85 96
2652.97 94
2653.09 89
2653.20 83
2653.32 75
2653.44 66
2653.56 58
2653.68 49
2653.79 40
2653.91 32
2654.03 26
2654.15 22
2654.27 20
2654.38 21
2654.50 24
2654.62 30
2654.74 36
2654.86 43
2654.97 48
2655.09 51
2655.21 53
2655.33 54
2655.44 53
2655.56 51
2655.68 48
2655.80 45
2655.92 41
2656.03 37
2656.15 33
2656.27 30
2656.39 28
2656.51 27
2656.62 28
2656.74 31
2656.86 34
2656.98 38
2657.10 40
2657.21 40
2657.33 38
2657.45 34
2657.57 28
2657.69 21
2657.80 15
2657.92 10
2658.04 7
2658.16 6
2658.28 7
2658.39 9
2658.51 11
2658.63 13
2658.75 14
2658.87 15
2658.98 14
2659.10 13
2659.22 13
2659.34 14
2659.46 16
2659.57 18
2659.69 20
2659.81 21
2659.93 20
2660.05 18
2660.16 14
2660.28 9
2660.40 3
2660.52 0
2660.64 0
2660.76 0
2660.87 0
2660.99 0
2661.11 0
2661.23 0
2661.35 0
2661.46 0
2661.58 3
2661.70 6
2661.82 8
2661.94 10
2662.05 11
2662.17 12
2662.29 13
2662.41 15
2662.53 17
2662.64 19
2662.76 22
2662.88 25
2663.00 27
2663.12 28
2663.24 28
2663.35 27
2663.47 26
2663.59 23
2663.71 21
2663.83 18
2663.94 15
2664.06 13
2664.18 12
2664.30 13
2664.42 15
2664.53 18
2664.65 22
2664.77 27
2664.89 32
2665.01 36
2665.13 38
2665.24 39
2665.36 38
2665.48 37
2665.60 37
2665.72 37
2665.83 40
2665.95 44
2666.07 49
2666.19 56
2666.31 61
2666.43 64
2666.54 64
2666.66 62
2666.78 58
2666.90 51
2667.02 45
2667.13 38
2667.25 33
2667.37 29
2667.49 26
2667.61 24
2667.73 22
2667.84 21
2667.96 20
2668.08 19
2668.20 18
2668.32 17
2668.44 16
2668.55 15
2668.67 14
2668.79 13
2668.91 12
2669.03 12
2669.14 13
2669.26 15
2669.38 17
2669.50 19
2669.62 21
2669.74 22
2669.85 23
2669.97 23
2670.09 22
2670.21 20
2670.33 18
2670.45 16
2670.56 14
2670.68 13
2670.80 12
2670.92 13
2671.04 14
2671.16 16
2671.27 19
2671.39 21
2671.51 22
2671.63 22
2671.75 22
2671.87 21
2671.98 20
2672.10 19
2672.22 19
2672.34 19
2672.46 20
2672.58 23
2672.69 26
2672.81 30
2672.93 35
2673.05 41
2673.17 47
2673.29 52
2673.40 56
2673.52 58
2673.64 59
2673.76 58
2673.88 56
2674.00 54
2674.11 51
2674.23 48
2674.35 47
2674.47 47
2674.59 47
2674.71 46
2674.82 45
2674.94 41
2675.06 37
2675.18 33
2675.30 28
2675.42 26
2675.53 27
2675.65 30
2675.77 36
2675.89 44
2676.01 53
2676.13 60
2676.25 66
2676.36 69
2676.48 69
2676.60 67
2676.72 63
2676.84 58
2676.96 52
2677.07 46
2677.19 40
2677.31 35
2677.43 32
2677.55 30
2677.67 28
2677.78 28
2677.90 28
2678.02 29
2678.14 30
2678.26 32
2678.38 33
2678.50 35
2678.61 37
2678.73 39
2678.85 41
2678.97 43
2679.09 44
2679.21 46
2679.32 49
2679.44 53
2679.56 57
2679.68 62
2679.80 66
2679.92 70
2680.04 71
2680.15 71
2680.27 69
2680.39 66
2680.51 62
2680.63 58
2680.75 54
2680.87 52
2680.98 51
2681.10 51
2681.22 50
2681.34 49
2681.46 48
2681.58 46
2681.69 43
2681.81 39
2681.93 35
2682.05 31
2682.17 28
2682.29 25
2682.41 22
2682.52 20
2682.64 19
2682.76 18
2682.88 18
2683.00 18
2683.12 19
2683.24 21
2683.35 23
2683.47 27
2683.59 31
2683.71 34
2683.83 37
2683.95 40
2684.07 40
2684.18 39
2684.30 36
2684.42 32
2684.54 28
2684.66 24
2684.78 22
2684.90 22
2685.02 25
2685.13 28
2685.25 33
2685.37 37
2685.49 40
2685.61 41
2685.73 41
2685.85 40
2685.96 37
2686.08 35
2686.20 34
2686.32 34
2686.44 35
2686.56 37
2686.68 40
2686.79 44
2686.91 48
2687.03 51
2687.15 53
2687.27 54
2687.39 54
2687.51 52
2687.63 50
2687.74 47
2687.86 45
2687.98 44
2688.10 43
2688.22 42
2688.34 41
2688.46 39
2688.57 35
2688.69 31
2688.81 26
2688.93 22
2689.05 20
2689.17 20
2689.29 23
2689.41 27
2689.52 33
2689.64 38
2689.76 41
2689.88 43
2690.00 43
2690.12 41
2690.24 38
2690.36 35
2690.47 31
2690.59 29
2690.71 27
2690.83 26
2690.95 25
2691.07 23
2691.19 22
2691.31 21
2691.42 20
2691.54 19
2691.66 19
2691.78 20
2691.90 21
2692.02 21
2692.14 19
2692.26 16
2692.37 12
2692.49 8
2692.61 4
2692.73 2
2692.85 1
2692.97 3
2693.09 5
2693.21 8
2693.32 10
2693.44 12
2693.56 13
2693.68 13
2693.80 14
2693.92 14
2694.04 16
2694.16 18
2694.27 22
2694.39 26
2694.51 30
2694.63 33
2694.75 35
2694.87 36
2694.99 34
2695.11 32
2695.23 28
2695.34 23
2695.46 19
2695.58 16
2695.70 13
2695.82 12
2695.94 10
2696.06 8
2696.18 6
2696.29 2
2696.41 0
2696.53 0
2696.65 0
2696.77 0
2696.89 0
2697.01 0
2697.13 0
2697.25 0
2697.36 4
2697.48 10
2697.60 16
2697.72 21
2697.84 24
2697.96 27
2698.08 30
2698.20 32
2698.32 35
2698.43 38
2698.55 41
2698.67 44
2698.79 45
2698.91 44
2699.03 43
2699.15 40
2699.27 38
2699.39 36
2699.50 36
2699.62 37
2699.74 39
2699.86 41
2699.98 43
2700.10 45
2700.22 45
2700.34 45
2700.46 43
2700.58 40
2700.69 36
2700.81 33
2700.93 30
2701.05 28
2701.17 26
2701.29 24
2701.41 22
2701.53 19
2701.65 15
2701.77 11
2701.88 7
2702.00 3
2702.12 0
2702.24 0
2702.36 0
2702.48 1
2702.60 5
2702.72 9
2702.84 14
2702.96 18
2703.07 21
2703.19 23
2703.31 23
2703.43 23
2703.55 21
2703.67 19
2703.79 17
2703.91 15
2704.03 13
2704.15 12
2704.26 12
2704.38 12
2704.50 13
2704.62 15
2704.74 16
2704.86 18
2704.98 20
2705.10 22
2705.22 24
2705.34 26
2705.45 27
2705.57 29
2705.69 29
2705.81 29
2705.93 28
2706.05 27
2706.17 26
2706.29 26
2706.41 28
2706.53 30
2706.65 34
2706.76 37
2706.88 41
2707.00 45
2707.12 47
2707.24 49
2707.36 49
2707.48 49
2707.60 49
2707.72 49
2707.84 49
2707.96 49
2708.07 50
2708.19 50
2708.31 49
2708.43 49
2708.55 48
2708.67 48
2708.79 48
2708.91 50
2709.03 52
2709.15 54
2709.27 56
2709.39 57
2709.50 57
2709.62 55
2709.74 54
2709.86 52
2709.98 50
2710.10 48
2710.22 46
2710.34 44
2710.46 41
2710.58 38
2710.70 34
2710.82 30
2710.93 27
2711.05 24
2711.17 22
2711.29 21
2711.41 20
2711.53 20
2711.65 21
2711.77 23
2711.89 27
2712.01 31
2712.13 35
2712.25 40
2712.36 45
2712.48 50
2712.60 54
2712.72 58
2712.84 61
2712.96 63
2713.08 65
2713.20 67
2713.32 68
2713.44 68
2713.56 68
2713.68 68
2713.80 67
2713.91 66
2714.03 64
2714.15 62
2714.27 60
2714.39 58
2714.51 55
2714.63 51
2714.75 46
2714.87 41
2714.99 36
2715.11 31
2715.23 29
2715.35 28
2715.47 30
2715.58 34
2715.70 40
2715.82 47
2715.94 53
2716.06 59
2716.18 62
2716.30 63
2716.42 63
2716.54 61
2716.66 58
2716.78 55
2716.90 51
2717.02 46
2717.14 42
2717.25 38
2717.37 34
2717.49 31
2717.61 29
2717.73 28
2717.85 29
2717.97 30
2718.09 32
2718.21 34
2718.33 37
2718.45 40
2718.57 42
2718.69 43
2718.81 43
2718.93 42
2719.05 39
2719.16 35
2719.28 31
2719.40 26
2719.52 22
2719.64 19
2719.76 16
2719.88 14
2720.00 12
2720.12 9
2720.24 7
2720.36 5
2720.48 2
2720.60 1
2720.72 0
2720.84 0
2720.96 2
2721.07 4
2721.19 7
2721.31 10
2721.43 13
2721.55 15
2721.67 17
2721.79 17
2721.91 18
2722.03 17
2722.15 16
2722.27 14
2722.39 12
2722.51 10
2722.63 8
2722.75 6
2722.87 6
2722.99 7
2723.10 10
2723.22 14
2723.34 18
2723.46 21
2723.58 23
2723.70 23
2723.82 22
2723.94 19
2724.06 15
2724.18 10
2724.30 6
2724.42 3
2724.54 0
2724.66 0
2724.78 0
2724.90 0
2725.02 2
2725.14 6
2725.26 9
2725.37 13
2725.49 15
2725.61 16
2725.73 17
2725.85 16
2725.97 15
2726.09 15
2726.21 15
2726.33 16
2726.45 17
2726.57 20
2726.69 23
2726.81 27
2726.93 31
2727.05 35
2727.17 38
2727.29 41
2727.41 44
2727.53 48
2727.65 53
2727.77 59
2727.89 68
2728.00 78
2728.12 90
2728.24 102
2728.36 112
2728.48 120
2728.60 124
2728.72 125
2728.84 121
2728.96 115
2729.08 106
2729.20 97
2729.32 88
2729.44 80
2729.56 74
2729.68 72
2729.80 72
2729.92 75
2730.04 80
2730.16 86
2730.28 91
2730.40 95
2730.52 96
2730.64 94
2730.76 90
2730.87 84
2730.99 78
2731.11 71
2731.23 66
2731.35 63
2731.47 61
2731.59 60
2731.71 59
2731.83 58
2731.95 57
2732.07 55
2732.19 53
2732.31 52
2732.43 51
2732.55 50
2732.67 50
2732.79 50
2732.91 51
2733.03 52
2733.15 53
2733.27 55
2733.39 58
2733.51 61
2733.63 64
2733.75 67
2733.87 69
2733.99 69
2734.11 68
2734.23 66
2734.34 64
2734.46 62
2734.58 63
2734.70 66
2734.82 71
2734.94 77
2735.06 84
2735.18 91
2735.30 95
2735.42 97
2735.54 95
2735.66 91
2735.78 84
2735.90 76
2736.02 68
2736.14 63
2736.26 59
2736.38 57
2736.50 58
2736.62 59
2736.74 61
2736.86 63
2736.98 65
2737.10 66
2737.22 67
2737.34 67
2737.46 67
2737.58 66
2737.70 65
2737.82 64
2737.94 63
2738.06 63
2738.18 64
2738.30 65
2738.42 65
2738.54 64
2738.66 61
2738.78 56
2738.90 51
2739.02 45
2739.14 40
2739.25 35
2739.37 32
2739.49 31
2739.61 30
2739.73 29
2739.85 29
2739.97 29
2740.09 28
2740.21 29
2740.33 29
2740.45 30
2740.57 31
2740.69 31
2740.81 32
2740.93 32
2741.05 32
2741.17 33
2741.29 35
2741.41 37
2741.53 40
2741.65 44
2741.77 49
2741.89 54
2742.01 59
2742.13 63
2742.25 67
2742.37 69
2742.49 70
2742.61 71
2742.73 71
2742.85 70
2742.97 70
2743.09 69
2743.21 69
2743.33 68
2743.45 67
2743.57 67
2743.69 66
2743.81 67
2743.93 68
2744.05 69
2744.17 69
2744.29 70
2744.41 69
2744.53 67
2744.65 65
2744.77 63
2744.89 60
2745.01 58
2745.13 56
2745.25 54
2745.37 52
2745.49 50
2745.61 47
2745.73 44
2745.85 41
2745.97 39
2746.09 37
2746.21 37
2746.33 37
2746.45 38
2746.57 41
2746.69 43
2746.81 46
2746.93 49
2747.05 52
2747.17 55
2747.29 56
2747.41 57
2747.53 56
2747.65 54
2747.77 51
2747.89 46
2748.01 41
2748.13 35
2748.25 31
2748.37 28
2748.49 26
2748.61 26
2748.73 27
2748.85 29
2748.97 31
2749.09 33
2749.21 34
2749.33 35
2749.45 33
2749.57 31
2749.69 27
2749.81 22
2749.93 16
2750.05 10
2750.17 4
2750.29 0
2750.41 0
2750.53 0
2750.65 0
2750.77 0
2750.89 0
2751.01 1
2751.13 4
2751.25 6
2751.37 8
2751.49 10
2751.61 11
2751.73 12
2751.85 13
2751.97 15
2752.09 18
2752.21 23
2752.33 29
2752.45 35
2752.57 42
2752.69 47
2752.81 52
2752.93 55
2753.05 57
2753.17 59
2753.29 60
2753.41 61
2753.53 62
2753.65 63
2753.77 62
2753.89 60
2754.01 56
2754.13 51
2754.25 46
2754.37 42
2754.49 38
2754.61 35
2754.73 34
2754.85 33
2754.97 33
2755.09 31
2755.21 29
2755.33 26
2755.45 22
2755.57 18
2755.69 13
2755.81 8
2755.93 3
2756.05 0
2756.17 0
2756.29 0
2756.41 0
2756.53 0
2756.65 0
2756.77 0
2756.89 0
2757.02 1
2757.14 5
2757.26 8
2757.38 11
2757.50 14
2757.62 16
2757.74 17
2757.86 17
2757.98 16
2758.10 15
2758.22 14
2758.34 14
2758.46 15
2758.58 17
2758.70 19
2758.82 22
2758.94 23
2759.06 24
2759.18 24
2759.30 23
2759.42 21
2759.54 18
2759.66 16
2759.78 14
2759.90 12
2760.02 12
2760.14 11
2760.26 11
2760.38 11
2760.50 10
2760.62 9
2760.74 7
2760.86 5
2760.98 3
2761.10 2
2761.22 1
2761.34 1
2761.46 1
2761.58 0
2761.70 0
2761.83 0
2761.95 0
2762.07 0
2762.19 0
2762.31 0
2762.43 2
2762.55 9
2762.67 17
2762.79 25
2762.91 32
2763.03 36
2763.15 38
2763.27 39
2763.39 37
2763.51 36
2763.63 34
2763.75 34
2763.87 35
2763.99 37
2764.11 40
2764.23 44
2764.35 47
2764.47 50
2764.59 52
2764.71 53
2764.83 52
2764.95 49
2765.07 46
2765.19 42
2765.31 39
2765.44 36
2765.56 36
2765.68 37
2765.80 39
2765.92 42
2766.04 45
2766.16 47
2766.28 48
2766.40 47
2766.52 45
2766.64 42
2766.76 38
2766.88 35
2767.00 34
2767.12 34
2767.24 35
2767.36 38
2767.48 41
2767.60 44
2767.72 46
2767.84 46
2767.96 45
2768.08 43
2768.20 40
2768.33 37
2768.45 35
2768.57 32
2768.69 30
2768.81 28
2768.93 26
2769.05 24
2769.17 21
2769.29 18
2769.41 14
2769.53 12
2769.65 9
2769.77 8
2769.89 7
2770.01 7
2770.13 8
2770.25 8
2770.37 9
2770.49 10
2770.61 10
2770.73 10
2770.86 10
2770.98 10
2771.10 10
2771.22 10
2771.34 11
2771.46 13
2771.58 15
2771.70 18
2771.82 22
2771.94 28
2772.06 34
2772.18 40
2772.30 46
2772.42 51
2772.54 54
2772.66 54
2772.78 53
2772.90 50
2773.02 47
2773.15 44
2773.27 42
2773.39 42
2773.51 44
2773.63 46
2773.75 48
2773.87 50
2773.99 51
2774.11 51
2774.23 50
2774.35 48
2774.47 46
2774.59 45
2774.71 43
2774.83 43
2774.95 44
2775.07 46
2775.19 49
2775.32 54
2775.44 60
2775.56 67
2775.68 74
2775.80 80
2775.92 84
2776.04 87
2776.16 87
2776.28 86
2776.40 82
2776.52 77
2776.64 72
2776.76 67
2776.88 63
2777.00 61
2777.12 61
2777.25 63
2777.37 67
2777.49 73
2777.61 80
2777.73 89
2777.85 96
2777.97 103
2778.09 109
2778.21 112
2778.33 113
2778.45 112
2778.57 110
2778.69 106
2778.81 102
2778.93 97
2779.06 91
2779.18 84
2779.30 76
2779.42 68
2779.54 59
2779.66 49
2779.78 41
2779.90 33
2780.02 28
2780.14 25
2780.26 25
2780.38 27
2780.50 32
2780.62 39
2780.74 48
2780.87 56
2780.99 63
2781.11 69
2781.23 73
2781.35 75
2781.47 74
2781.59 72
2781.71 70
2781.83 67
2781.95 65
2782.07 63
2782.19 61
2782.31 60
2782.44 59
2782.56 57
2782.68 56
2782.80 54
2782.92 52
2783.04 49
2783.16 47
2783.28 44
2783.40 41
2783.52 38
2783.64 36
2783.76 34
2783.88 33
2784.01 33
2784.13 34
2784.25 36
2784.37 39
2784.49 42
2784.61 45
2784.73 47
2784.85 48
2784.97 47
2785.09 44
2785.21 39
2785.33 34
2785.45 27
2785.58 20
2785.70 13
2785.82 7
2785.94 1
2786.06 0
2786.18 0
2786.30 0
2786.42 0
2786.54 0
2786.66 0
2786.78 0
2786.90 0
2787.03 3
2787.15 7
2787.27 11
2787.39 15
2787.51 20
2787.63 24
2787.75 29
2787.87 33
2787.99 37
2788.11 40
2788.23 43
2788.36 44
2788.48 43
2788.60 41
2788.72 38
2788.84 34
2788.96 29
2789.08 24
2789.20 20
2789.32 16
2789.44 13
2789.56 10
2789.69 8
2789.81 6
2789.93 4
2790.05 2
2790.17 1
2790.29 0
2790.41 0
2790.53 1
2790.65 3
2790.77 6
2790.89 10
2791.02 14
2791.14 18
2791.26 21
2791.38 23
2791.50 24
2791.62 23
2791.74 21
2791.86 18
2791.98 16
2792.10 14
2792.22 13
2792.35 13
2792.47 13
2792.59 13
2792.71 12
2792.83 11
2792.95 9
2793.07 7
2793.19 5
2793.31 4
2793.43 5
2793.56 6
2793.68 8
2793.80 10
2793.92 12
2794.04 14
2794.16 16
2794.28 18
2794.40 21
2794.52 25
2794.64 29
2794.77 33
2794.89 38
2795.01 41
2795.13 44
2795.25 45
2795.37 45
2795.49 44
2795.61 42
2795.73 39
2795.85 36
2795.98 31
2796.10 26
2796.22 20
2796.34 15
2796.46 10
2796.58 5
2796.70 3
2796.82 1
2796.94 0
2797.07 0
2797.19 1
2797.31 0
2797.43 0
2797.55 0
2797.67 0
2797.79 0
2797.91 0
2798.03 0
2798.16 1
2798.28 5
2798.40 9
2798.52 13
2798.64 16
2798.76 19
2798.88 22
2799.00 24
2799.12 27
2799.25 30
2799.37 32
2799.49 34
2799.61 34
2799.73 33
2799.85 30
2799.97 26
2800.09 20
2800.21 15
2800.34 10
2800.46 7
2800.58 5
2800.70 4
2800.82 4
2800.94 4
2801.06 3
2801.18 1
2801.30 0
2801.43 0
2801.55 0
2801.67 0
2801.79 0
2801.91 0
2802.03 4
2802.15 8
2802.27 13
2802.40 17
2802.52 21
2802.64 23
2802.76 25
2802.88 27
2803.00 29
2803.12 30
2803.24 31
2803.36 31
2803.49 30
2803.61 28
2803.73 25
2803.85 21
2803.97 18
2804.09 15
2804.21 13
2804.33 12
2804.46 12
2804.58 13
2804.70 13
2804.82 13
2804.94 13
2805.06 12
2805.18 11
2805.30 11
2805.43 11
2805.55 11
2805.67 11
2805.79 12
2805.91 12
2806.03 11
2806.15 10
2806.27 8
2806.40 6
2806.52 4
2806.64 2
2806.76 1
2806.88 1
2807.00 1
2807.12 2
2807.24 3
2807.37 4
2807.49 6
2807.61 8
2807.73 11
2807.85 13
2807.97 15
2808.09 16
2808.22 16
2808.34 16
2808.46 16
2808.58 15
2808.70 15
2808.82 15
2808.94 16
2809.06 18
2809.19 21
2809.31 23
2809.43 26
2809.55 28
2809.67 31
2809.79 34
2809.91 39
2810.03 45
2810.16 53
2810.28 63
2810.40 74
2810.52 84
2810.64 94
2810.76 102
2810.88 109
2811.01 115
2811.13 122
2811.25 128
2811.37 135
2811.49 142
2811.61 149
2811.73 154
2811.86 157
2811.98 158
2812.10 157
2812.22 155
2812.34 153
2812.46 150
2812.58 148
2812.71 147
2812.83 146
2812.95 146
2813.07 146
2813.19 147
2813.31 147
2813.43 146
2813.56 143
2813.68 138
2813.80 130
2813.92 120
2814.04 110
2814.16 99
2814.28 88
2814.41 78
2814.53 70
2814.65 63
2814.77 56
2814.89 51
2815.01 46
2815.13 42
2815.26 39
2815.38 37
2815.50 37
2815.62 38
2815.74 41
2815.86 44
2815.98 48
2816.11 51
2816.23 55
2816.35 58
2816.47 60
2816.59 61
2816.71 60
2816.83 59
2816.96 57
2817.08 54
2817.20 50
2817.32 46
2817.44 41
2817.56 36
2817.69 32
2817.81 28
2817.93 26
2818.05 26
2818.17 26
2818.29 28
2818.41 30
2818.54 31
2818.66 32
2818.78 31
2818.90 30
2819.02 28
2819.14 28
2819.27 28
2819.39 31
2819.51 35
2819.63 41
2819.75 47
2819.87 51
2819.99 53
2820.12 53
2820.24 51
2820.36 47
2820.48 43
2820.60 40
2820.72 37
2820.85 36
2820.97 34
2821.09 32
2821.21 30
2821.33 26
2821.45 23
2821.58 20
2821.70 17
2821.82 17
2821.94 18
2822.06 20
2822.18 23
2822.30 26
2822.43 29
2822.55 32
2822.67 33
2822.79 33
2822.91 31
2823.03 27
2823.16 22
2823.28 16
2823.40 10
2823.52 5
2823.64 2
2823.76 1
2823.89 2
2824.01 5
2824.13 9
2824.25 13
2824.37 17
2824.49 20
2824.62 22
2824.74 25
2824.86 27
2824.98 30
2825.10 33
2825.22 37
2825.35 40
2825.47 43
2825.59 44
2825.71 44
2825.83 43
2825.95 42
2826.08 42
2826.20 43
2826.32 45
2826.44 49
2826.56 53
2826.68 56
2826.81 57
2826.93 56
2827.05 53
2827.17 48
2827.29 41
2827.42 35
2827.54 29
2827.66 24
2827.78 21
2827.90 20
2828.02 20
2828.15 21
2828.27 23
2828.39 25
2828.51 26
2828.63 27
2828.75 26
2828.88 24
2829.00 20
2829.12 15
2829.24 10
2829.36 6
2829.48 5
2829.61 5
2829.73 8
2829.85 13
2829.97 19
2830.09 27
2830.22 36
2830.34 45
2830.46 53
2830.58 61
2830.70 67
2830.82 72
2830.95 75
2831.07 76
2831.19 74
2831.31 69
2831.43 63
2831.56 57
2831.68 50
2831.80 43
2831.92 37
2832.04 32
2832.16 28
2832.29 24
2832.41 20
2832.53 15
2832.65 10
2832.77 5
2832.90 1
2833.02 0
2833.14 0
2833.26 0
2833.38 0
2833.50 0
2833.63 0
2833.75 0
2833.87 2
2833.99 4
2834.11 5
2834.24 5
2834.36 5
2834.48 4
2834.60 3
2834.72 3
2834.85 3
2834.97 5
2835.09 7
2835.21 11
2835.33 15
2835.46 19
2835.58 23
2835.70 26
2835.82 28
2835.94 29
2836.06 28
2836.19 27
2836.31 26
2836.43 24
2836.55 23
2836.67 23
2836.80 23
2836.92 24
2837.04 25
2837.16 25
2837.28 25
2837.41 25
2837.53 24
2837.65 22
2837.77 21
2837.89 19
2838.02 17
2838.14 15
2838.26 14
2838.38 12
2838.50 11
2838.63 9
2838.75 9
2838.87 10
2838.99 11
2839.11 12
2839.24 14
2839.36 16
2839.48 18
2839.60 19
2839.72 20
2839.85 21
2839.97 22
2840.09 24
2840.21 25
2840.33 26
2840.46 27
2840.58 27
2840.70 26
2840.82 24
2840.94 22
2841.07 19
2841.19 18
2841.31 18
2841.43 20
2841.55 23
2841.68 27
2841.80 31
2841.92 33
2842.04 34
2842.16 33
2842.29 30
2842.41 26
2842.53 22
2842.65 17
2842.77 13
2842.90 11
2843.02 9
2843.14 10
2843.26 12
2843.38 15
2843.51 20
2843.63 26
2843.75 32
2843.87 37
2843.99 41
2844.12 43
2844.24 44
2844.36 43
2844.48 41
2844.61 40
2844.73 38
2844.85 37
2844.97 36
2845.09 35
2845.22 34
2845.34 33
2845.46 32
2845.58 30
2845.70 29
2845.83 29
2845.95 29
2846.07 31
2846.19 34
2846.31 37
2846.44 40
2846.56 43
2846.68 46
2846.80 48
2846.93 49
2847.05 50
2847.17 49
2847.29 48
2847.41 46
2847.54 43
2847.66 41
2847.78 39
2847.90 38
2848.02 39
2848.15 41
2848.27 44
2848.39 45
2848.51 46
2848.64 44
2848.76 41
2848.88 36
2849.00 30
2849.12 25
2849.25 19
2849.37 15
2849.49 12
2849.61 9
2849.74 8
2849.86 7
2849.98 7
2850.10 8
2850.22 9
2850.35 11
2850.47 11
2850.59 11
2850.71 9
2850.84 7
2850.96 4
2851.08 2
2851.20 0
2851.32 0
2851.45 0
2851.57 0
2851.69 1
2851.81 3
2851.94 7
2852.06 10
2852.18 13
2852.30 15
2852.42 16
2852.55 16
2852.67 15
2852.79 13
2852.91 11
2853.04 10
2853.16 10
2853.28 11
2853.40 14
2853.53 17
2853.65 19
2853.77 22
2853.89 23
2854.01 24
2854.14 26
2854.26 29
2854.38 32
2854.50 36
2854.63 40
2854.75 42
2854.87 44
2854.99 43
2855.12 41
2855.24 37
2855.36 32
2855.48 26
2855.60 21
2855.73 16
2855.85 11
2855.97 8
2856.09 6
2856.22 5
2856.34 6
2856.46 9
2856.58 14
2856.71 20
2856.83 25
2856.95 30
2857.07 34
2857.20 35
2857.32 34
2857.44 32
2857.56 29
2857.68 27
2857.81 26
2857.93 28
2858.05 32
2858.17 39
2858.30 46
2858.42 52
2858.54 57
2858.66 58
2858.79 56
2858.91 51
2859.03 43
2859.15 34
2859.28 26
2859.40 19
2859.52 15
2859.64 15
2859.77 16
2859.89 19
2860.01 21
2860.13 23
2860.26 23
2860.38 20
2860.50 17
2860.62 12
2860.75 8
2860.87 5
2860.99 4
2861.11 4
2861.23 7
2861.36 10
2861.48 14
2861.60 18
2861.72 22
2861.85 24
2861.97 26
2862.09 27
2862.21 27
2862.34 27
2862.46 27
2862.58 27
2862.70 28
2862.83 29
2862.95 30
2863.07 31
2863.19 31
2863.32 31
2863.44 30
2863.56 28
2863.68 25
2863.81 22
2863.93 20
2864.05 17
2864.17 15
2864.30 13
2864.42 12
2864.54 10
2864.66 9
2864.79 7
2864.91 5
2865.03 3
2865.15 2
2865.28 1
2865.40 0
2865.52 0
2865.65 1
2865.77 1
2865.89 1
2866.01 1
2866.14 1
2866.26 1
2866.38 0
2866.50 0
2866.63 0
2866.75 0
2866.87 0
2866.99 0
2867.12 0
2867.24 0
2867.36 2
2867.48 4
2867.61 6
2867.73 8
2867.85 11
2867.97 14
2868.10 18
2868.22 22
2868.34 27
2868.46 32
2868.59 38
2868.71 43
2868.83 48
2868.96 53
2869.08 56
2869.20 58
2869.32 58
2869.45 57
2869.57 54
2869.69 51
2869.81 47
2869.94 43
2870.06 38
2870.18 33
2870.30 28
2870.43 24
2870.55 20
2870.67 18
2870.79 18
2870.92 21
2871.04 26
2871.16 32
2871.29 40
2871.41 49
2871.53 58
2871.65 65
2871.78 72
2871.90 77
2872.02 80
2872.14 80
2872.27 79
2872.39 76
2872.51 72
2872.63 67
2872.76 62
2872.88 58
2873.00 54
2873.13 51
2873.25 50
2873.37 49
2873.49 50
2873.62 52
2873.74 56
2873.86 61
2873.98 69
2874.11 79
2874.23 89
2874.35 100
2874.48 109
2874.60 116
2874.72 121
2874.84 121
2874.97 119
2875.09 113
2875.21 106
2875.34 98
2875.46 91
2875.58 85
2875.70 80
2875.83 76
2875.95 72
2876.07 68
2876.19 63
2876.32 57
2876.44 52
2876.56 48
2876.69 46
2876.81 46
2876.93 49
2877.05 55
2877.18 62
2877.30 70
2877.42 78
2877.55 84
2877.67 90
2877.79 95
2877.91 98
2878.04 101
2878.16 104
2878.28 105
2878.40 106
2878.53 105
2878.65 103
2878.77 100
2878.90 96
2879.02 92
2879.14 89
2879.26 86
2879.39 85
2879.51 84
2879.63 84
2879.76 83
2879.88 82
2880.00 80
2880.12 78
2880.25 76
2880.37 75
2880.49 73
2880.62 71
2880.74 69
2880.86 66
2880.98 63
2881.11 58
2881.23 53
2881.35 47
2881.48 41
2881.60 36
2881.72 32
2881.84 29
2881.97 27
2882.09 26
2882.21 25
2882.34 23
2882.46 21
2882.58 18
2882.71 14
2882.83 10
2882.95 7
2883.07 4
2883.20 1
2883.32 0
2883.44 0
2883.57 0
2883.69 0
2883.81 0
2883.93 0
2884.06 3
2884.18 7
2884.30 11
2884.43 15
2884.55 19
2884.67 20
2884.80 21
2884.92 21
2885.04 20
2885.16 19
2885.29 18
2885.41 17
2885.53 16
2885.66 16
2885.78 17
2885.90 19
2886.03 22
2886.15 25
2886.27 28
2886.39 30
2886.52 31
2886.64 29
2886.76 26
2886.89 21
2887.01 16
2887.13 11
2887.26 7
2887.38 5
2887.50 5
2887.62 8
2887.75 13
2887.87 19
2887.99 25
2888.12 30
2888.24 34
2888.36 36
2888.49 36
2888.61 34
2888.73 32
2888.85 29
2888.98 27
2889.10 26
2889.22 28
2889.35 31
2889.47 35
2889.59 40
2889.72 45
2889.84 49
2889.96 51
2890.09 51
2890.21 49
2890.33 46
2890.45 41
2890.58 36
2890.70 32
2890.82 28
2890.95 25
2891.07 23
2891.19 22
2891.32 22
2891.44 23
2891.56 24
2891.69 24
2891.81 24
2891.93 24
2892.05 23
2892.18 23
2892.30 22
2892.42 23
2892.55 24
2892.67 26
2892.79 28
2892.92 30
2893.04 31
2893.16 30
2893.29 29
2893.41 27
2893.53 25
2893.66 24
2893.78 24
2893.90 25
2894.02 27
2894.15 30
2894.27 33
2894.39 35
2894.52 37
2894.64 37
2894.76 36
2894.89 33
2895.01 30
2895.13 26
2895.26 23
2895.38 22
2895.50 22
2895.63 24
2895.75 28
2895.87 33
2896.00 38
2896.12 43
2896.24 47
2896.37 51
2896.49 53
2896.61 55
2896.74 54
2896.86 53
2896.98 50
2897.10 46
2897.23 42
2897.35 37
2897.47 33
2897.60 29
2897.72 26
2897.84 23
2897.97 20
2898.09 18
2898.21 17
2898.34 17
2898.46 18
2898.58 19
2898.71 21
2898.83 23
2898.95 23
2899.08 23
2899.20 23
2899.32 23
2899.45 25
2899.57 28
2899.69 34
2899.82 42
2899.94 51
2900.06 61
2900.19 69
2900.31 75
2900.43 79
2900.56 79
2900.68 78
2900.80 76
2900.93 74
2901.05 72
2901.17 73
2901.30 75
2901.42 79
2901.54 83
2901.67 88
2901.79 92
2901.91 95
2902.04 95
2902.16 95
2902.28 93
2902.41 91
2902.53 88
2902.65 84
2902.78 81
2902.90 79
2903.02 76
2903.15 74
2903.27 72
2903.39 69
2903.52 67
2903.64 64
2903.76 61
2903.89 59
2904.01 56
2904.13 53
2904.26 51
2904.38 49
2904.50 48
2904.63 47
2904.75 49
2904.87 51
2905.00 56
2905.12 62
2905.24 70
2905.37 80
2905.49 89
2905.61 99
2905.74 107
2905.86 112
2905.98 115
2906.11 114
2906.23 112
2906.35 107
2906.48 100
2906.60 93
2906.72 86
2906.85 78
2906.97 70
2907.09 62
2907.22 55
2907.34 47
2907.47 40
2907.59 33
2907.71 27
2907.84 22
2907.96 18
2908.08 15
2908.21 13
2908.33 13
2908.45 14
2908.58 15
2908.70 17
2908.82 19
2908.95 21
2909.07 23
2909.19 24
2909.32 25
2909.44 26
2909.56 27
2909.69 28
2909.81 30
2909.93 31
2910.06 33
2910.18 33
2910.31 33
2910.43 31
2910.55 28
2910.68 24
2910.80 20
2910.92 16
2911.05 13
2911.17 12
2911.29 12
2911.42 15
2911.54 18
2911.66 20
2911.79 21
2911.91 21
2912.03 18
2912.16 15
2912.28 11
2912.41 7
2912.53 4
2912.65 2
2912.78 2
2912.90 2
2913.02 2
2913.15 2
2913.27 3
2913.39 3
2913.52 3
2913.64 4
2913.76 5
2913.89 7
2914.01 9
2914.14 11
2914.26 14
2914.38 15
2914.51 16
2914.63 15
2914.75 15
2914.88 14
2915.00 14
2915.12 14
2915.25 15
2915.37 18
2915.49 21
2915.62 24
2915.74 27
2915.87 30
2915.99 33
2916.11 35
2916.24 36
2916.36 37
2916.48 37
2916.61 36
2916.73 37
2916.85 37
2916.98 38
2917.10 40
2917.23 43
2917.35 47
2917.47 51
2917.60 55
2917.72 59
2917.84 62
2917.97 63
2918.09 62
2918.21 60
2918.34 57
2918.46 53
2918.59 48
2918.71 43
2918.83 39
2918.96 36
2919.08 34
2919.20 33
2919.33 33
2919.45 33
2919.58 32
2919.70 32
2919.82 31
2919.95 30
2920.07 28
2920.19 28
2920.32 27
2920.44 27
2920.57 27
2920.69 26
2920.81 25
2920.94 25
2921.06 23
2921.18 21
2921.31 19
2921.43 17
2921.56 15
2921.68 14
2921.80 12
2921.93 10
2922.05 9
2922.17 7
2922.30 7
2922.42 7
2922.55 7
2922.67 8
2922.79 10
2922.92 11
2923.04 12
2923.16 13
2923.29 13
2923.41 13
2923.54 12
2923.66 12
2923.78 12
2923.91 12
2924.03 12
2924.15 11
2924.28 11
2924.40 9
2924.53 8
2924.65 7
2924.77 6
2924.90 6
2925.02 6
2925.14 7
2925.27 9
2925.39 10
2925.52 11
2925.64 11
2925.76 10
2925.89 9
2926.01 6
2926.14 3
2926.26 0
2926.38 0
2926.51 0
2926.63 0
2926.75 0
2926.88 0
2927.00 0
2927.13 0
2927.25 0
2927.37 3
2927.50 5
2927.62 7
2927.75 9
2927.87 11
2927.99 12
2928.12 14
2928.24 15
2928.37 17
2928.49 18
2928.61 19
2928.74 19
2928.86 19
2928.98 17
2929.11 14
2929.23 11
2929.36 7
2929.48 3
2929.60 0
2929.73 0
2929.85 0
2929.98 0
2930.10 0
2930.22 0
2930.35 0
2930.47 0
2930.60 1
2930.72 4
2930.84 7
2930.97 10
2931.09 13
2931.22 14
2931.34 15
2931.46 15
2931.59 14
2931.71 13
2931.84 13
2931.96 13
2932.08 14
2932.21 16
2932.33 19
2932.46 23
2932.58 26
2932.70 29
2932.83 31
2932.95 33
2933.08 34
2933.20 36
2933.32 40
2933.45 44
2933.57 49
2933.70 55
2933.82 59
2933.94 60
2934.07 59
2934.19 56
2934.32 50
2934.44 43
2934.56 37
2934.69 33
2934.81 32
2934.94 33
2935.06 36
2935.18 40
2935.31 46
2935.43 52
2935.56 58
2935.68 62
2935.80 66
2935.93 69
2936.05 70
2936.18 71
2936.30 70
2936.42 70
2936.55 68
2936.67 67
2936.80 64
2936.92 61
2937.04 57
2937.17 53
2937.29 47
2937.42 42
2937.54 37
2937.66 33
2937.79 30
2937.91 27
2938.04 24
2938.16 23
2938.29 23
2938.41 24
2938.53 27
2938.66 32
2938.78 39
2938.91 46
2939.03 53
2939.15 59
2939.28 63
2939.40 65
2939.53 65
2939.65 64
2939.77 62
2939.90 61
2940.02 60
2940.15 58
2940.27 56
2940.40 53
2940.52 50
2940.64 47
2940.77 45
2940.89 45
2941.02 48
2941.14 52
2941.26 58
2941.39 63
2941.51 67
2941.64 69
2941.76 68
2941.89 66
2942.01 63
2942.13 59
2942.26 55
2942.38 50
2942.51 44
2942.63 39
2942.75 34
2942.88 29
2943.00 25
2943.13 23
2943.25 22
2943.38 21
2943.50 21
2943.62 19
2943.75 17
2943.87 14
2944.00 11
2944.12 9
2944.25 9
2944.37 10
2944.49 14
2944.62 20
2944.74 27
2944.87 35
2944.99 45
2945.11 53
2945.24 61
2945.36 68
2945.49 72
2945.61 75
2945.74 76
2945.86 76
2945.98 77
2946.11 77
2946.23 78
2946.36 79
2946.48 80
2946.61 81
2946.73 82
2946.85 83
2946.98 83
2947.10 82
2947.23 82
2947.35 81
2947.48 81
2947.60 82
2947.72 83
2947.85 86
2947.97 89
2948.10 93
2948.22 95
2948.35 96
2948.47 96
2948.59 94
2948.72 92
2948.84 88
2948.97 85
2949.09 81
2949.22 77
2949.34 73
2949.47 70
2949.59 66
2949.71 63
2949.84 60
2949.96 58
2950.09 55
2950.21 54
2950.34 53
2950.46 54
2950.58 56
2950.71 59
2950.83 62
2950.96 67
2951.08 71
2951.21 75
2951.33 77
2951.45 79
2951.58 79
2951.70 77
2951.83 74
2951.95 69
2952.08 62
2952.20 55
2952.33 47
2952.45 40
2952.57 33
2952.70 28
2952.82 24
2952.95 21
2953.07 19
2953.20 18
2953.32 17
2953.45 16
2953.57 16
2953.69 16
2953.82 17
2953.94 18
2954.07 21
2954.19 25
2954.32 29
2954.44 35
2954.57 40
2954.69 45
2954.81 49
2954.94 53
2955.06 55
2955.19 56
2955.31 57
2955.44 57
2955.56 56
2955.69 54
2955.81 52
2955.93 50
2956.06 48
2956.18 45
2956.31 44
2956.43 43
2956.56 42
2956.68 42
2956.81 40
2956.93 38
2957.05 36
2957.18 33
2957.30 30
2957.43 29
2957.55 31
2957.68 34
2957.80 40
2957.93 45
2958.05 51
2958.18 54
2958.30 54
2958.42 53
2958.55 49
2958.67 45
2958.80 40
2958.92 36
2959.05 32
2959.17 28
2959.30 24
2959.42 21
2959.55 19
2959.67 18
2959.79 18
2959.92 20
2960.04 21
2960.17 23
2960.29 24
2960.42 24
2960.54 24
2960.67 25
2960.79 26
2960.92 28
2961.04 31
2961.16 33
2961.29 35
2961.41 36
2961.54 35
2961.66 33
2961.79 29
2961.91 24
2962.04 19
2962.16 13
2962.29 8
2962.41 3
2962.54 0
2962.66 0
2962.78 0
2962.91 0
2963.03 0
2963.16 0
2963.28 0
2963.41 0
2963.53 2
2963.66 6
2963.78 9
2963.91 11
2964.03 13
2964.16 15
2964.28 17
2964.40 18
2964.53 19
2964.65 20
2964.78 22
2964.90 25
2965.03 30
2965.15 36
2965.28 42
2965.40 47
2965.53 51
2965.65 53
2965.78 53
2965.90 50
2966.03 47
2966.15 43
2966.27 38
2966.40 35
2966.52 31
2966.65 29
2966.77 27
2966.90 25
2967.02 25
2967.15 24
2967.27 25
2967.40 26
2967.52 26
2967.65 26
2967.77 26
2967.90 25
2968.02 24
2968.15 23
2968.27 21
2968.40 19
2968.52 18
2968.64 16
2968.77 13
2968.89 10
2969.02 7
2969.14 3
2969.27 1
2969.39 0
2969.52 0
2969.64 0
2969.77 0
2969.89 2
2970.02 5
2970.14 7
2970.27 9
2970.39 10
2970.52 10
2970.64 9
2970.77 7
2970.89 5
2971.02 3
2971.14 2
2971.26 1
2971.39 1
2971.51 1
2971.64 2
2971.76 4
2971.89 6
2972.01 9
2972.14 12
2972.26 16
2972.39 19
2972.51 23
2972.64 26
2972.76 28
2972.89 28
2973.01 27
2973.14 25
2973.26 22
2973.39 19
2973.51 15
2973.64 12
2973.76 9
2973.89 8
2974.01 9
2974.14 12
2974.26 15
2974.39 20
2974.51 25
2974.64 29
2974.76 32
2974.89 34
2975.01 34
2975.13 33
2975.26 31
2975.38 29
2975.51 28
2975.63 28
2975.76 30
2975.88 32
2976.01 35
2976.13 37
2976.26 38
2976.38 38
2976.51 37
2976.63 35
2976.76 33
2976.88 32
2977.01 31
2977.13 30
2977.26 29
2977.38 29
2977.51 29
2977.63 28
2977.76 28
2977.88 28
2978.01 28
2978.13 28
2978.26 27
2978.38 25
2978.51 23
2978.63 20
2978.76 18
2978.88 17
2979.01 17
2979.13 19
2979.26 22
2979.38 26
2979.51 30
2979.63 33
2979.76 35
2979.88 37
2980.01 37
2980.13 37
2980.26 36
2980.38 35
2980.51 35
2980.63 35
2980.76 35
2980.88 35
2981.01 35
2981.13 35
2981.26 35
2981.38 34
2981.51 34
2981.63 34
2981.76 35
2981.88 35
2982.01 36
2982.13 36
2982.26 35
2982.38 34
2982.51 32
2982.63 30
2982.76 28
2982.88 26
2983.01 26
2983.13 26
2983.26 27
2983.38 29
2983.51 30
2983.63 30
2983.76 30
2983.88 29
2984.01 26
2984.13 23
2984.26 18
2984.38 14
2984.51 9
2984.63 4
2984.76 0
2984.88 0
2985.01 0
2985.13 0
2985.26 0
2985.38 2
2985.51 5
2985.63 9
2985.76 14
2985.88 17
2986.01 20
2986.13 23
2986.26 24
2986.39 24
2986.51 23
2986.64 22
2986.76 22
2986.89 23
2987.01 25
2987.14 30
2987.26 35
2987.39 40
2987.51 44
2987.64 47
2987.76 49
2987.89 50
2988.01 51
2988.14 52
2988.26 53
2988.39 55
2988.51 56
2988.64 56
2988.76 54
2988.89 50
2989.01 45
2989.14 39
2989.26 33
2989.39 28
2989.51 24
2989.64 21
2989.76 19
2989.89 18
2990.01 17
2990.14 17
2990.26 17
2990.39 18
2990.52 18
2990.64 18
2990.77 18
2990.89 18
2991.02 17
2991.14 15
2991.27 13
2991.39 10
2991.52 8
2991.64 7
2991.77 6
2991.89 5
2992.02 5
2992.14 5
2992.27 4
2992.39 3
2992.52 2
2992.64 0
2992.77 0
2992.89 0
2993.02 0
2993.15 0
2993.27 2
2993.40 4
2993.52 5
2993.65 6
2993.77 7
2993.90 8
2994.02 10
2994.15 12
2994.27 14
2994.40 18
2994.52 21
2994.65 23
2994.77 23
2994.90 21
2995.02 18
2995.15 14
2995.28 10
2995.40 7
2995.53 6
2995.65 7
2995.78 10
2995.90 13
2996.03 17
2996.15 21
2996.28 23
2996.40 24
2996.53 24
2996.65 23
2996.78 22
2996.90 21
2997.03 20
2997.15 22
2997.28 24
2997.41 29
2997.53 35
2997.66 42
2997.78 48
2997.91 52
2998.03 53
2998.16 52
2998.28 49
2998.41 44
2998.53 40
2998.66 36
2998.78 34
2998.91 35
2999.04 37
2999.16 39
2999.29 41
2999.41 43
2999.54 44
2999.66 44
2999.79 44
2999.91 45
3000.04 46
3000.16 48
3000.29 50
3000.41 52
3000.54 54
3000.67 55
3000.79 55
3000.92 53
3001.04 50
3001.17 47
3001.29 44
3001.42 42
3001.54 41
3001.67 41
3001.79 42
3001.92 44
3002.05 46
3002.17 49
3002.30 51
3002.42 53
3002.55 55
3002.67 57
3002.80 58
3002.92 58
3003.05 58
3003.17 58
3003.30 58
3003.43 58
3003.55 58
3003.68 59
3003.80 59
3003.93 59
3004.05 60
3004.18 61
3004.30 62
3004.43 64
3004.55 66
3004.68 70
3004.81 74
3004.93 78
3005.06 83
3005.18 85
3005.31 86
3005.43 84
3005.56 80
3005.68 73
3005.81 66
3005.94 59
3006.06 54
3006.19 49
3006.31 46
3006.44 44
3006.56 42
3006.69 40
3006.81 37
3006.94 34
3007.07 31
3007.19 28
3007.32 25
3007.44 24
3007.57 24
3007.69 25
3007.82 27
3007.94 30
3008.07 33
3008.20 35
3008.32 36
3008.45 36
3008.57 35
3008.70 33
3008.82 31
3008.95 30
3009.07 30
3009.20 31
3009.33 33
3009.45 36
3009.58 38
3009.70 41
3009.83 42
3009.95 42
3010.08 41
3010.21 39
3010.33 37
3010.46 34
3010.58 30
3010.71 26
3010.83 22
3010.96 18
3011.08 14
3011.21 9
3011.34 6
3011.46 3
3011.59 1
3011.71 1
3011.84 2
3011.96 4
3012.09 6
3012.22 7
3012.34 8
3012.47 8
3012.59 8
3012.72 6
3012.84 4
3012.97 1
3013.10 0
3013.22 0
3013.35 0
3013.47 0
3013.60 0
3013.72 0
3013.85 0
3013.97 0
3014.10 3
3014.23 8
3014.35 12
3014.48 16
3014.60 19
3014.73 20
3014.85 20
3014.98 18
3015.11 14
3015.23 11
3015.36 7
3015.48 4
3015.61 2
3015.74 1
3015.86 2
3015.99 3
3016.11 5
3016.24 8
3016.36 12
3016.49 16
3016.62 21
3016.74 27
3016.87 32
3016.99 36
3017.12 40
3017.24 42
3017.37 43
3017.50 43
3017.62 43
3017.75 44
3017.87 45
3018.00 46
3018.12 47
3018.25 47
3018.38 46
3018.50 43
3018.63 39
3018.75 34
3018.88 29
3019.01 25
3019.13 22
3019.26 20
3019.38 19
3019.51 19
3019.63 20
3019.76 20
3019.89 19
3020.01 18
3020.14 16
3020.26 14
3020.39 13
3020.51 13
3020.64 14
3020.77 15
3020.89 18
3021.02 20
3021.14 23
3021.27 25
3021.40 27
3021.52 29
3021.65 31
3021.77 33
3021.90 35
3022.03 38
3022.15 41
3022.28 43
3022.40 45
3022.53 45
3022.65 46
3022.78 45
3022.91 45
3023.03 44
3023.16 45
3023.28 46
3023.41 48
3023.54 51
3023.66 53
3023.79 55
3023.91 56
3024.04 55
3024.17 53
3024.29 50
3024.42 46
3024.54 41
3024.67 36
3024.79 31
3024.92 27
3025.05 23
3025.17 21
3025.30 19
3025.42 19
3025.55 19
3025.68 21
3025.80 23
3025.93 25
3026.05 27
3026.18 29
3026.31 30
3026.43 30
3026.56 30
3026.68 29
3026.81 27
3026.94 26
3027.06 26
3027.19 25
3027.31 24
3027.44 24
3027.57 23
3027.69 23
3027.82 24
3027.94 26
3028.07 29
3028.20 34
3028.32 39
3028.45 45
3028.57 49
3028.70 52
3028.83 52
3028.95 49
3029.08 45
3029.20 40
3029.33 34
3029.46 29
3029.58 25
3029.71 24
3029.83 26
3029.96 29
3030.09 33
3030.21 38
3030.34 43
3030.46 46
3030.59 47
3030.72 46
3030.84 43
3030.97 39
3031.09 32
3031.22 25
3031.35 17
3031.47 10
3031.60 5
3031.72 0
3031.85 0
3031.98 0
3032.10 0
3032.23 0
3032.36 3
3032.48 6
3032.61 10
3032.73 13
3032.86 17
3032.99 21
3033.11 25
3033.24 29
3033.36 33
3033.49 36
3033.62 38
3033.74 39
3033.87 38
3033.99 36
3034.12 33
3034.25 28
3034.37 23
3034.50 18
3034.62 13
3034.75 9
3034.88 6
3035.00 5
3035.13 6
3035.26 8
3035.38 11
3035.51 15
3035.63 20
3035.76 24
3035.89 28
3036.01 30
3036.14 33
3036.26 33
3036.39 33
3036.52 32
3036.64 30
3036.77 28
3036.90 25
3037.02 22
3037.15 18
3037.27 16
3037.40 13
3037.53 11
3037.65 9
3037.78 9
3037.91 9
3038.03 11
3038.16 12
3038.28 14
3038.41 16
3038.54 17
3038.66 17
3038.79 15
3038.91 14
3039.04 13
3039.17 13
3039.29 16
3039.42 21
3039.55 28
3039.67 38
3039.80 49
3039.92 59
3040.05 69
3040.18 76
3040.30 82
3040.43 86
3040.56 87
3040.68 86
3040.81 84
3040.93 81
3041.06 77
3041.19 72
3041.31 69
3041.44 65
3041.57 63
3041.69 61
3041.82 59
3041.94 57
3042.07 54
3042.20 49
3042.32 44
3042.45 37
3042.58 30
3042.70 24
3042.83 20
3042.96 18
3043.08 17
3043.21 19
3043.33 23
3043.46 28
3043.59 34
3043.71 39
3043.84 43
3043.97 45
3044.09 46
3044.22 44
3044.34 41
3044.47 38
3044.60 35
3044.72 32
3044.85 31
3044.98 30
3045.10 31
3045.23 31
3045.36 31
3045.48 31
3045.61 30
3045.73 28
3045.86 26
3045.99 24
3046.11 22
3046.24 20
3046.37 19
3046.49 19
3046.62 19
3046.75 20
3046.87 22
3047.00 25
3047.12 29
3047.25 33
3047.38 39
3047.50 45
3047.63 51
3047.76 56
3047.88 60
3048.01 61
3048.14 61
3048.26 58
3048.39 53
3048.52 48
3048.64 42
3048.77 38
3048.89 36
3049.02 36
3049.15 38
3049.27 42
3049.40 47
3049.53 51
3049.65 54
3049.78 55
3049.91 54
3050.03 51
3050.16 47
3050.29 42
3050.41 37
3050.54 33
3050.66 30
3050.79 29
3050.92 28
3051.04 27
3051.17 27
3051.30 27
3051.42 26
3051.55 24
3051.68 22
3051.80 19
3051.93 16
3052.06 12
3052.18 9
3052.31 6
3052.44 4
3052.56 3
3052.69 4
3052.82 7
3052.94 10
3053.07 14
3053.19 19
3053.32 23
3053.45 26
3053.57 30
3053.70 33
3053.83 35
3053.95 36
3054.08 37
3054.21 37
3054.33 35
3054.46 32
3054.59 28
3054.71 23
3054.84 20
3054.97 17
3055.09 15
3055.22 14
3055.35 14
3055.47 14
3055.60 13
3055.73 11
3055.85 8
3055.98 5
3056.11 1
3056.23 0
3056.36 0
3056.48 0
3056.61 0
3056.74 0
3056.86 0
3056.99 0
3057.12 0
3057.24 4
3057.37 11
3057.50 17
3057.62 24
3057.75 30
3057.88 34
3058.00 36
3058.13 37
3058.26 37
3058.38 36
3058.51 34
3058.64 33
3058.76 33
3058.89 33
3059.02 33
3059.14 34
3059.27 34
3059.40 33
3059.52 32
3059.65 31
3059.78 31
3059.90 30
3060.03 30
3060.16 30
3060.28 31
3060.41 33
3060.54 34
3060.66 34
3060.79 34
3060.92 34
3061.04 32
3061.17 31
3061.30 29
3061.42 29
3061.55 29
3061.68 30
3061.80 31
3061.93 33
3062.06 34
3062.18 35
3062.31 35
3062.44 34
3062.56 33
3062.69 31
3062.82 30
3062.94 30
3063.07 30
3063.20 33
3063.32 38
3063.45 44
3063.58 51
3063.70 59
3063.83 66
3063.96 73
3064.08 79
3064.21 84
3064.34 88
3064.47 91
3064.59 94
3064.72 96
3064.85 98
3064.97 98
3065.10 98
3065.23 97
3065.35 96
3065.48 95
3065.61 96
3065.73 99
3065.86 103
3065.99 108
3066.11 114
3066.24 120
3066.37 124
3066.49 126
3066.62 128
3066.75 130
3066.87 132
3067.00 136
3067.13 141
3067.25 148
3067.38 155
3067.51 160
3067.63 164
3067.76 166
3067.89 165
3068.02 161
3068.14 157
3068.27 151
3068.40 146
3068.52 141
3068.65 137
3068.78 134
3068.90 131
3069.03 129
3069.16 127
3069.28 124
3069.41 120
3069.54 115
3069.66 109
3069.79 104
3069.92 99
3070.04 95
3070.17 92
3070.30 90
3070.43 88
3070.55 86
3070.68 84
3070.81 81
3070.93 78
3071.06 75
3071.19 72
3071.31 70
3071.44 68
3071.57 67
3071.69 66
3071.82 66
3071.95 67
3072.07 67
3072.20 67
3072.33 66
3072.46 64
3072.58 62
3072.71 59
3072.84 56
3072.96 54
3073.09 53
3073.22 54
3073.34 56
3073.47 61
3073.60 67
3073.73 73
3073.85 80
3073.98 85
3074.11 89
3074.23 91
3074.36 91
3074.49 90
3074.61 88
3074.74 87
3074.87 87
3074.99 87
3075.12 86
3075.25 85
3075.38 83
3075.50 81
3075.63 77
3075.76 74
3075.88 72
3076.01 70
3076.14 70
3076.26 71
3076.39 73
3076.52 75
3076.65 79
3076.77 84
3076.90 88
3077.03 93
3077.15 97
3077.28 100
3077.41 102
3077.53 102
3077.66 101
3077.79 100
3077.92 97
3078.04 95
3078.17 92
3078.30 90
3078.42 88
3078.55 86
3078.68 84
3078.80 82
3078.93 79
3079.06 77
3079.19 74
3079.31 72
3079.44 69
3079.57 66
3079.69 63
3079.82 61
3079.95 59
3080.08 57
3080.20 56
3080.33 56
3080.46 56
3080.58 56
3080.71 56
3080.84 57
3080.97 58
3081.09 58
3081.22 58
3081.35 56
3081.47 54
3081.60 52
3081.73 50
3081.85 49
3081.98 48
3082.11 48
3082.24 49
3082.36 50
3082.49 51
3082.62 52
3082.74 53
3082.87 55
3083.00 58
3083.13 61
3083.25 64
3083.38 66
3083.51 68
3083.63 68
3083.76 68
3083.89 66
3084.02 64
3084.14 61
3084.27 59
3084.40 57
3084.52 54
3084.65 52
3084.78 50
3084.91 47
3085.03 44
3085.16 41
3085.29 38
3085.42 35
3085.54 33
3085.67 31
3085.80 29
3085.92 28
3086.05 28
3086.18 28
3086.31 29
3086.43 30
3086.56 33
3086.69 36
3086.81 40
3086.94 44
3087.07 49
3087.20 55
3087.32 60
3087.45 66
3087.58 70
3087.70 74
3087.83 77
3087.96 78
3088.09 78
3088.21 78
3088.34 77
3088.47 77
3088.60 76
3088.72 75
3088.85 73
3088.98 70
3089.10 66
3089.23 61
3089.36 55
3089.49 50
3089.61 46
3089.74 44
3089.87 43
3090.00 43
3090.12 44
3090.25 45
3090.38 44
3090.50 43
3090.63 40
3090.76 37
3090.89 35
3091.01 34
3091.14 35
3091.27 38
3091.40 43
3091.52 50
3091.65 56
3091.78 61
3091.90 64
3092.03 66
3092.16 67
3092.29 66
3092.41 66
3092.54 66
3092.67 67
3092.80 68
3092.92 70
3093.05 72
3093.18 72
3093.31 72
3093.43 71
3093.56 68
3093.69 65
3093.82 63
3093.94 61
3094.07 60
3094.20 61
3094.32 63
3094.45 66
3094.58 69
3094.71 73
3094.83 76
3094.96 77
3095.09 76
3095.22 74
3095.34 70
3095.47 66
3095.60 62
3095.73 58
3095.85 55
3095.98 52
3096.11 50
3096.24 48
3096.36 46
3096.49 44
3096.62 42
3096.75 40
3096.87 38
3097.00 36
3097.13 35
3097.25 34
3097.38 34
3097.51 35
3097.64 36
3097.76 37
3097.89 39
3098.02 40
3098.15 41
3098.27 42
3098.40 43
3098.53 43
3098.66 43
3098.78 43
3098.91 43
3099.04 41
3099.17 39
3099.29 36
3099.42 32
3099.55 28
3099.68 25
3099.80 24
3099.93 24
3100.06 26
3100.19 30
3100.31 35
3100.44 40
3100.57 45
3100.70 48
3100.82 49
3100.95 47
3101.08 44
3101.21 39
3101.33 34
3101.46 30
3101.59 27
3101.72 26
3101.84 27
3101.97 28
3102.10 31
3102.23 33
3102.35 34
3102.48 35
3102.61 34
3102.74 34
3102.86 33
3102.99 32
3103.12 32
3103.25 32
3103.37 31
3103.50 31
3103.63 31
3103.76 32
3103.88 32
3104.01 34
3104.14 35
3104.27 36
3104.40 38
3104.52 39
3104.65 38
3104.78 37
3104.91 35
3105.03 31
3105.16 27
3105.29 23
3105.42 20
3105.54 19
3105.67 20
3105.80 22
3105.93 25
3106.05 29
3106.18 33
3106.31 35
3106.44 36
3106.56 36
3106.69 34
3106.82 32
3106.95 29
3107.07 28
3107.20 28
3107.33 30
3107.46 33
3107.59 37
3107.71 42
3107.84 46
3107.97 49
3108.10 49
3108.22 48
3108.35 45
3108.48 41
3108.61 37
3108.73 33
3108.86 30
3108.99 28
3109.12 27
3109.24 26
3109.37 26
3109.50 26
3109.63 25
3109.76 22
3109.88 19
3110.01 14
3110.14 8
3110.27 1
3110.39 0
3110.52 0
3110.65 0
3110.78 0
3110.91 0
3111.03 0
3111.16 0
3111.29 0
3111.42 6
3111.54 15
3111.67 24
3111.80 33
3111.93 39
3112.05 43
3112.18 44
3112.31 43
3112.44 40
3112.57 36
3112.69 31
3112.82 26
3112.95 20
3113.08 15
3113.20 9
3113.33 5
3113.46 1
3113.59 0
3113.72 0
3113.84 1
3113.97 4
3114.10 7
3114.23 12
3114.35 16
3114.48 20
3114.61 23
3114.74 26
3114.87 28
3114.99 30
3115.12 32
3115.25 33
3115.38 34
3115.50 34
3115.63 33
3115.76 31
3115.89 27
3116.02 22
3116.14 18
3116.27 15
3116.40 13
3116.53 12
3116.65 13
3116.78 13
3116.91 13
3117.04 11
3117.17 10
3117.29 8
3117.42 6
3117.55 5
3117.68 5
3117.81 5
3117.93 5
3118.06 4
3118.19 3
3118.32 1
3118.44 0
3118.57 1
3118.70 3
3118.83 7
3118.96 12
3119.08 18
3119.21 23
3119.34 28
3119.47 33
3119.60 37
3119.72 40
3119.85 41
3119.98 41
3120.11 38
3120.24 33
3120.36 25
3120.49 16
3120.62 7
3120.75 0
3120.87 0
3121.00 0
3121.13 0
3121.26 0
3121.39 0
3121.51 0
3121.64 2
3121.77 5
3121.90 7
3122.03 8
3122.15 8
3122.28 8
3122.41 8
3122.54 10
3122.67 13
3122.79 18
3122.92 22
3123.05 25
3123.18 28
3123.31 28
3123.43 27
3123.56 24
3123.69 22
3123.82 19
3123.95 17
3124.07 17
3124.20 17
3124.33 19
3124.46 22
3124.59 26
3124.71 31
3124.84 36
3124.97 41
3125.10 45
3125.23 49
3125.35 51
3125.48 51
3125.61 50
3125.74 48
3125.87 45
3125.99 42
3126.12 39
3126.25 36
3126.38 33
3126.51 31
3126.63 30
3126.76 30
3126.89 31
3127.02 32
3127.15 34
3127.27 37
3127.40 40
3127.53 43
3127.66 45
3127.79 48
3127.91 49
3128.04 49
3128.17 47
3128.30 44
3128.43 40
3128.55 36
3128.68 32
3128.81 29
3128.94 27
3129.07 26
3129.19 26
3129.32 27
3129.45 29
3129.58 31
3129.71 33
3129.84 35
3129.96 38
3130.09 39
3130.22 39
3130.35 37
3130.48 34
3130.60 29
3130.73 24
3130.86 20
3130.99 17
3131.12 16
3131.24 17
3131.37 20
3131.50 24
3131.63 29
3131.76 33
3131.89 37
3132.01 39
3132.14 40
3132.27 38
3132.40 36
3132.53 33
3132.65 31
3132.78 29
3132.91 29
3133.04 29
3133.17 31
3133.30 32
3133.42 33
3133.55 35
3133.68 35
3133.81 36
3133.94 36
3134.06 36
3134.19 36
3134.32 36
3134.45 37
3134.58 39
3134.71 41
3134.83 44
3134.96 47
3135.09 50
3135.22 52
3135.35 53
3135.47 53
3135.60 52
3135.73 52
3135.86 52
3135.99 53
3136.12 55
3136.24 58
3136.37 59
3136.50 60
3136.63 59
3136.76 56
3136.89 53
3137.01 49
3137.14 47
3137.27 45
3137.40 45
3137.53 45
3137.65 47
3137.78 48
3137.91 49
3138.04 51
3138.17 52
3138.30 53
3138.42 53
3138.55 53
3138.68 51
3138.81 48
3138.94 43
3139.07 38
3139.19 32
3139.32 27
3139.45 24
3139.58 22
3139.71 21
3139.84 21
3139.96 21
3140.09 20
3140.22 18
3140.35 16
3140.48 14
3140.61 12
3140.73 13
3140.86 14
3140.99 17
3141.12 20
3141.25 23
3141.38 27
3141.50 30
3141.63 32
3141.76 35
3141.89 38
3142.02 41
3142.15 44
3142.27 47
3142.40 49
3142.53 52
3142.66 54
3142.79 57
3142.92 59
3143.04 60
3143.17 62
3143.30 62
3143.43 62
3143.56 62
3143.69 61
3143.81 60
3143.94 60
3144.07 59
3144.20 57
3144.33 54
3144.46 49
3144.58 43
3144.71 36
3144.84 28
3144.97 20
3145.10 12
3145.23 6
3145.36 3
3145.48 1
3145.61 2
3145.74 5
3145.87 10
3146.00 16
3146.13 22
3146.25 28
3146.38 34
3146.51 39
3146.64 43
3146.77 45
3146.90 47
3147.02 46
3147.15 45
3147.28 42
3147.41 38
3147.54 34
3147.67 30
3147.80 25
3147.92 21
3148.05 16
3148.18 12
3148.31 9
3148.44 6
3148.57 3
3148.70 2
3148.82 1
3148.95 1
3149.08 1
3149.21 2
3149.34 1
3149.47 1
3149.59 1
3149.72 1
3149.85 1
3149.98 3
3150.11 6
3150.24 10
3150.37 14
3150.49 18
3150.62 21
3150.75 23
3150.88 23
3151.01 22
3151.14 20
3151.27 18
3151.39 17
3151.52 16
3151.65 16
3151.78 16
3151.91 16
3152.04 16
3152.17 15
3152.29 14
3152.42 12
3152.55 11
3152.68 11
3152.81 12
3152.94 14
3153.07 17
3153.19 21
3153.32 25
3153.45 29
3153.58 33
3153.71 36
3153.84 37
3153.97 37
3154.09 35
3154.22 31
3154.35 27
3154.48 21
3154.61 16
3154.74 12
3154.87 8
3154.99 6
3155.12 5
3155.25 5
3155.38 6
3155.51 7
3155.64 9
3155.77 11
3155.89 12
3156.02 14
3156.15 17
3156.28 20
3156.41 24
3156.54 27
3156.67 31
3156.80 34
3156.92 36
3157.05 37
3157.18 38
3157.31 38
3157.44 38
3157.57 38
3157.70 38
3157.82 38
3157.95 38
3158.08 38
3158.21 37
3158.34 36
3158.47 34
3158.60 32
3158.73 29
3158.85 25
3158.98 21
3159.11 16
3159.24 12
3159.37 8
3159.50 5
3159.63 4
3159.76 3
3159.88 3
3160.01 3
3160.14 3
3160.27 3
3160.40 1
3160.53 0
3160.66 0
3160.78 0
3160.91 0
3161.04 0
3161.17 0
3161.30 1
3161.43 2
3161.56 2
3161.69 2
3161.81 1
3161.94 0
3162.07 0
3162.20 0
3162.33 1
3162.46 4
3162.59 9
3162.72 15
3162.84 21
3162.97 28
3163.10 34
3163.23 40
3163.36 43
3163.49 45
3163.62 45
3163.75 43
3163.88 41
3164.00 38
3164.13 37
3164.26 38
3164.39 41
3164.52 44
3164.65 47
3164.78 49
3164.91 49
3165.03 47
3165.16 42
3165.29 36
3165.42 29
3165.55 23
3165.68 19
3165.81 16
3165.94 14
3166.07 15
3166.19 16
3166.32 19
3166.45 22
3166.58 25
3166.71 27
3166.84 29
3166.97 29
3167.10 28
3167.23 26
3167.35 23
3167.48 19
3167.61 15
3167.74 12
3167.87 10
3168.00 9
3168.13 10
3168.26 11
3168.38 13
3168.51 15
3168.64 16
3168.77 17
3168.90 16
3169.03 14
3169.16 11
3169.29 8
3169.42 6
3169.55 4
3169.67 3
3169.80 3
3169.93 5
3170.06 7
3170.19 10
3170.32 14
3170.45 18
3170.58 22
3170.71 27
3170.83 32
3170.96 37
3171.09 42
3171.22 45
3171.35 46
3171.48 45
3171.61 41
3171.74 36
3171.87 30
3172.00 24
3172.12 19
3172.25 16
3172.38 16
3172.51 16
3172.64 18
3172.77 20
3172.90 21
3173.03 22
3173.16 22
3173.28 21
3173.41 19
3173.54 17
3173.67 14
3173.80 11
3173.93 8
3174.06 5
3174.19 4
3174.32 5
3174.45 7
3174.57 10
3174.70 15
3174.83 21
3174.96 26
3175.09 31
3175.22 34
3175.35 37
3175.48 38
3175.61 39
3175.74 39
3175.87 38
3175.99 36
3176.12 32
3176.25 28
3176.38 23
3176.51 17
3176.64 11
3176.77 5
3176.90 0
3177.03 0
3177.16 0
3177.28 0
3177.41 0
3177.54 0
3177.67 0
3177.80 0
3177.93 3
3178.06 7
3178.19 12
3178.32 15
3178.45 19
3178.58 22
3178.70 24
3178.83 26
3178.96 27
3179.09 28
3179.22 28
3179.35 28
3179.48 27
3179.61 27
3179.74 28
3179.87 30
3180.00 34
3180.13 39
3180.25 45
3180.38 51
3180.51 56
3180.64 58
3180.77 57
3180.90 54
3181.03 47
3181.16 39
3181.29 31
3181.42 25
3181.55 20
3181.67 18
3181.80 18
3181.93 20
3182.06 23
3182.19 26
3182.32 29
3182.45 31
3182.58 32
3182.71 33
3182.84 34
3182.97 34
3183.10 34
3183.23 34
3183.35 33
3183.48 32
3183.61 29
3183.74 26
3183.87 23
3184.00 18
3184.13 12
3184.26 6
3184.39 0
3184.52 0
3184.65 0
3184.78 0
3184.90 0
3185.03 0
3185.16 0
3185.29 0
3185.42 2
3185.55 11
3185.68 19
3185.81 25
3185.94 29
3186.07 29
3186.20 28
3186.33 25
3186.46 22
3186.59 18
3186.71 15
3186.84 11
3186.97 7
3187.10 4
3187.23 1
3187.36 0
3187.49 0
3187.62 0
3187.75 0
3187.88 0
3188.01 0
3188.14 0
3188.27 1
3188.40 2
3188.52 4
3188.65 7
3188.78 10
3188.91 14
3189.04 19
3189.17 23
3189.30 26
3189.43 28
3189.56 29
3189.69 29
3189.82 29
3189.95 29
3190.08 29
3190.21 30
3190.33 31
3190.46 31
3190.59 31
3190.72 31
3190.85 29
3190.98 26
3191.11 24
3191.24 24
3191.37 25
3191.50 29
3191.63 37
3191.76 46
3191.89 56
3192.02 66
3192.15 73
3192.28 78
3192.40 80
3192.53 80
3192.66 79
3192.79 77
3192.92 75
3193.05 73
3193.18 72
3193.31 71
3193.44 70
3193.57 70
3193.70 70
3193.83 71
3193.96 73
3194.09 75
3194.22 76
3194.35 77
3194.48 76
3194.60 75
3194.73 72
3194.86 69
3194.99 67
3195.12 66
3195.25 66
3195.38 67
3195.51 67
3195.64 68
3195.77 67
3195.90 65
3196.03 63
3196.16 61
3196.29 58
3196.42 57
3196.55 55
3196.68 55
3196.81 55
3196.93 55
3197.06 55
3197.19 55
3197.32 54
3197.45 52
3197.58 49
3197.71 46
3197.84 43
3197.97 39
3198.10 35
3198.23 32
3198.36 29
3198.49 26
3198.62 24
3198.75 23
3198.88 22
3199.01 21
3199.14 21
3199.27 20
3199.40 19
3199.52 17
3199.65 16
3199.78 14
3199.91 13
3200.04 12
3200.17 12
3200.30 11
3200.43 11
3200.56 11
3200.69 12
3200.82 13
3200.95 14
3201.08 15
3201.21 17
3201.34 18
3201.47 18
3201.60 16
3201.73 14
3201.86 10
3201.99 6
3202.12 3
3202.25 1
3202.38 2
3202.50 4
3202.63 9
3202.76 14
3202.89 20
3203.02 27
3203.15 32
3203.28 37
3203.41 42
3203.54 46
3203.67 50
3203.80 54
3203.93 57
3204.06 60
3204.19 62
3204.32 63
3204.45 63
3204.58 61
3204.71 57
3204.84 51
3204.97 45
3205.10 39
3205.23 34
3205.36 29
3205.49 26
3205.62 24
3205.75 23
3205.87 22
3206.00 21
3206.13 21
3206.26 22
3206.39 23
3206.52 24
3206.65 27
3206.78 29
3206.91 32
3207.04 34
3207.17 35
3207.30 35
3207.43 34
3207.56 34
3207.69 34
3207.82 35
3207.95 36
3208.08 39
3208.21 41
3208.34 44
3208.47 45
3208.60 44
3208.73 42
3208.86 40
3208.99 37
3209.12 34
3209.25 33
3209.38 34
3209.51 36
3209.64 39
3209.77 43
3209.90 47
3210.03 51
3210.15 54
3210.28 56
3210.41 58
3210.54 59
3210.67 59
3210.80 60
3210.93 61
3211.06 61
3211.19 61
3211.32 60
3211.45 58
3211.58 55
3211.71 51
3211.84 48
3211.97 44
3212.10 41
3212.23 39
3212.36 36
3212.49 33
3212.62 28
3212.75 23
3212.88 16
3213.01 9
3213.14 2
3213.27 0
3213.40 0
3213.53 0
3213.66 0
3213.79 0
3213.92 0
3214.05 2
3214.18 6
3214.31 10
3214.44 15
3214.57 20
3214.70 24
3214.83 29
3214.96 33
3215.09 37
3215.22 40
3215.35 43
3215.48 46
3215.61 49
3215.74 52
3215.87 55
3216.00 57
3216.13 59
3216.26 59
3216.39 59
3216.52 57
3216.65 56
3216.78 53
3216.91 51
3217.04 49
3217.17 45
3217.29 41
3217.42 37
3217.55 31
3217.68 26
3217.81 20
3217.94 16
3218.07 14
3218.20 13
3218.33 16
3218.46 20
3218.59 25
3218.72 30
3218.85 34
3218.98 38
3219.11 40
3219.24 43
3219.37 46
3219.50 49
3219.63 53
3219.76 58
3219.89 61
3220.02 62
3220.15 61
3220.28 58
3220.41 51
3220.54 43
3220.67 35
3220.80 26
3220.93 18
3221.06 11
3221.19 6
3221.32 2
3221.45 0
3221.58 0
3221.71 0
3221.84 0
3221.97 0
3222.10 0
3222.23 0
3222.36 0
3222.49 0
3222.62 3
3222.75 6
3222.88 9
3223.01 11
3223.14 12
3223.27 13
3223.40 15
3223.53 18
3223.66 22
3223.79 27
3223.92 33
3224.05 39
3224.18 44
3224.31 48
3224.44 51
3224.57 53
3224.70 53
3224.83 54
3224.96 54
3225.09 54
3225.22 54
3225.35 53
3225.48 51
3225.61 48
3225.74 45
3225.87 41
3226.00 37
3226.13 34
3226.26 33
3226.39 34
3226.52 37
3226.65 40
3226.78 44
3226.91 48
3227.04 50
3227.17 50
3227.30 47
3227.43 43
3227.56 38
3227.69 32
3227.82 27
3227.95 23
3228.08 21
3228.21 20
3228.35 20
3228.48 21
3228.61 20
3228.74 19
3228.87 18
3229.00 15
3229.13 13
3229.26 11
3229.39 10
3229.52 10
3229.65 11
3229.78 14
3229.91 18
3230.04 22
3230.17 27
3230.30 31
3230.43 35
3230.56 38
3230.69 39
3230.82 40
3230.95 39
3231.08 37
3231.21 35
3231.34 33
3231.47 33
3231.60 34
3231.73 37
3231.86 41
3231.99 44
3232.12 47
3232.25 47
3232.38 44
3232.51 38
3232.64 30
3232.77 22
3232.90 14
3233.03 8
3233.16 4
3233.29 3
3233.42 5
3233.55 8
3233.68 13
3233.81 19
3233.94 26
3234.07 33
3234.20 39
3234.33 44
3234.46 48
3234.59 49
3234.72 49
3234.85 48
3234.98 45
3235.11 43
3235.24 41
3235.37 39
3235.51 38
3235.64 37
3235.77 35
3235.90 32
3236.03 29
3236.16 25
3236.29 23
3236.42 20
3236.55 19
3236.68 19
3236.81 20
3236.94 21
3237.07 21
3237.20 22
3237.33 22
3237.46 23
3237.59 23
3237.72 24
3237.85 25
3237.98 26
3238.11 27
3238.24 27
3238.37 28
3238.50 28
3238.63 28
3238.76 28
3238.89 28
3239.02 28
3239.15 28
3239.28 29
3239.41 30
3239.54 33
3239.67 35
3239.81 38
3239.94 40
3240.07 42
3240.20 43
3240.33 43
3240.46 44
3240.59 44
3240.72 44
3240.85 44
3240.98 44
3241.11 42
3241.24 40
3241.37 37
3241.50 33
3241.63 28
3241.76 23
3241.89 17
3242.02 12
3242.15 6
3242.28 1
3242.41 0
3242.54 0
3242.67 0
3242.80 0
3242.93 0
3243.06 0
3243.20 0
3243.33 0
3243.46 3
3243.59 8
3243.72 12
3243.85 16
3243.98 18
3244.11 19
3244.24 19
3244.37 19
3244.50 18
3244.63 17
3244.76 15
3244.89 14
3245.02 13
3245.15 13
3245.28 13
3245.41 15
3245.54 17
3245.67 21
3245.80 25
3245.93 29
3246.06 32
3246.20 34
3246.33 34
3246.46 34
3246.59 32
3246.72 30
3246.85 27
3246.98 24
3247.11 21
3247.24 18
3247.37 17
3247.50 16
3247.63 16
3247.76 17
3247.89 19
3248.02 21
3248.15 23
3248.28 24
3248.41 26
3248.54 27
3248.67 29
3248.81 30
3248.94 31
3249.07 31
3249.20 31
3249.33 29
3249.46 27
3249.59 24
3249.72 21
3249.85 19
3249.98 18
3250.11 17
3250.24 17
3250.37 17
3250.50 18
3250.63 20
3250.76 22
3250.89 26
3251.02 29
3251.16 34
3251.29 38
3251.42 43
3251.55 47
3251.68 50
3251.81 53
3251.94 55
3252.07 57
3252.20 57
3252.33 57
3252.46 55
3252.59 52
3252.72 49
3252.85 47
3252.98 46
3253.11 46
3253.24 48
3253.38 52
3253.51 57
3253.64 62
3253.77 66
3253.90 68
3254.03 67
3254.16 64
3254.29 59
3254.42 53
3254.55 47
3254.68 40
3254.81 34
3254.94 29
3255.07 24
3255.20 20
3255.33 17
3255.47 14
3255.60 11
3255.73 9
3255.86 7
3255.99 6
3256.12 6
3256.25 6
3256.38 7
3256.51 8
3256.64 10
3256.77 11
3256.90 13
3257.03 15
3257.16 18
3257.30 20
3257.43 22
3257.56 25
3257.69 27
3257.82 30
3257.95 34
3258.08 37
3258.21 41
3258.34 45
3258.47 48
3258.60 51
3258.73 55
3258.86 59
3258.99 62
3259.13 67
3259.26 71
3259.39 75
3259.52 78
3259.65 80
3259.78 81
3259.91 80
3260.04 77
3260.17 74
3260.30 69
3260.43 65
3260.56 61
3260.69 57
3260.82 54
3260.96 52
3261.09 50
3261.22 48
3261.35 47
3261.48 46
3261.61 44
3261.74 42
3261.87 40
3262.00 37
3262.13 35
3262.26 33
3262.39 30
3262.53 28
3262.66 27
3262.79 26
3262.92 27
3263.05 28
3263.18 29
3263.31 32
3263.44 34
3263.57 36
3263.70 38
3263.83 38
3263.96 38
3264.09 37
3264.23 35
3264.36 32
3264.49 29
3264.62 26
3264.75 24
3264.88 21
3265.01 19
3265.14 18
3265.27 17
3265.40 16
3265.53 16
3265.67 16
3265.80 17
3265.93 18
3266.06 19
3266.19 22
3266.32 24
3266.45 26
3266.58 28
3266.71 29
3266.84 29
3266.97 26
3267.10 23
3267.24 18
3267.37 14
3267.50 11
3267.63 9
3267.76 9
3267.89 12
3268.02 16
3268.15 21
3268.28 26
3268.41 30
3268.54 32
3268.68 33
3268.81 31
3268.94 28
3269.07 24
3269.20 22
3269.33 21
3269.46 23
3269.59 26
3269.72 31
3269.85 36
3269.99 41
3270.12 44
3270.25 46
3270.38 47
3270.51 47
3270.64 47
3270.77 49
3270.90 52
3271.03 55
3271.16 57
3271.29 58
3271.43 56
3271.56 51
3271.69 45
3271.82 37
3271.95 30
3272.08 23
3272.21 18
3272.34 13
3272.47 9
3272.60 6
3272.74 3
3272.87 1
3273.00 0
3273.13 2
3273.26 5
3273.39 10
3273.52 15
3273.65 21
3273.78 25
3273.91 29
3274.05 31
3274.18 32
3274.31 32
3274.44 33
3274.57 35
3274.70 38
3274.83 41
3274.96 45
3275.09 49
3275.23 53
3275.36 56
3275.49 58
3275.62 60
3275.75 61
3275.88 62
3276.01 61
3276.14 59
3276.27 57
3276.41 55
3276.54 53
3276.67 50
3276.80 47
3276.93 44
3277.06 41
3277.19 38
3277.32 37
3277.45 38
3277.58 41
3277.72 46
3277.85 54
3277.98 64
3278.11 75
3278.24 85
3278.37 94
3278.50 102
3278.63 107
3278.77 109
3278.90 110
3279.03 108
3279.16 104
3279.29 100
3279.42 94
3279.55 89
3279.68 85
3279.81 81
3279.95 77
3280.08 74
3280.21 71
3280.34 69
3280.47 67
3280.60 66
3280.73 66
3280.86 67
3280.99 69
3281.13 72
3281.26 74
3281.39 76
3281.52 76
3281.65 75
3281.78 72
3281.91 68
3282.04 64
3282.18 59
3282.31 54
3282.44 51
3282.57 50
3282.70 50
3282.83 52
3282.96 54
3283.09 58
3283.22 61
3283.36 64
3283.49 65
3283.62 66
3283.75 64
3283.88 61
3284.01 57
3284.14 53
3284.27 49
3284.41 46
3284.54 44
3284.67 43
3284.80 42
3284.93 42
3285.06 42
3285.19 41
3285.32 40
3285.46 40
3285.59 40
3285.72 41
3285.85 42
3285.98 44
3286.11 47
3286.24 50
3286.37 52
3286.51 53
3286.64 53
3286.77 53
3286.90 52
3287.03 51
3287.16 50
3287.29 50
3287.43 50
3287.56 52
3287.69 54
3287.82 58
3287.95 63
3288.08 69
3288.21 75
3288.34 80
3288.48 84
3288.61 86
3288.74 86
3288.87 83
3289.00 78
3289.13 71
3289.26 65
3289.40 60
3289.53 57
3289.66 57
3289.79 59
3289.92 63
3290.05 67
3290.18 72
3290.31 77
3290.45 82
3290.58 88
3290.71 93
3290.84 98
3290.97 104
3291.10 108
3291.23 111
3291.37 112
3291.50 112
3291.63 110
3291.76 107
3291.89 103
3292.02 100
3292.15 98
3292.29 98
3292.42 99
3292.55 103
3292.68 109
3292.81 117
3292.94 129
3293.07 142
3293.21 156
3293.34 170
3293.47 183
3293.60 193
3293.73 199
3293.86 201
3293.99 200
3294.13 195
3294.26 188
3294.39 180
3294.52 171
3294.65 162
3294.78 154
3294.91 147
3295.05 142
3295.18 137
3295.31 133
3295.44 129
3295.57 125
3295.70 122
3295.83 118
3295.97 115
3296.10 112
3296.23 109
3296.36 106
3296.49 103
3296.62 99
3296.75 95
3296.89 91
3297.02 87
3297.15 84
3297.28 82
3297.41 81
3297.54 81
3297.68 81
3297.81 81
3297.94 79
3298.07 76
3298.20 71
3298.33 66
3298.46 60
3298.60 54
3298.73 50
3298.86 47
3298.99 46
3299.12 46
3299.25 46
3299.38 47
3299.52 48
3299.65 49
3299.78 50
3299.91 51
3300.04 52
3300.17 52
3300.31 51
3300.44 49
3300.57 47
3300.70 46
3300.83 44
3300.96 42
3301.10 40
3301.23 38
3301.36 36
3301.49 36
3301.62 36
3301.75 37
3301.88 40
3302.02 44
3302.15 49
3302.28 54
3302.41 58
3302.54 62
3302.67 65
3302.81 67
3302.94 67
3303.07 65
3303.20 63
3303.33 59
3303.46 55
3303.60 51
3303.73 48
3303.86 46
3303.99 44
3304.12 43
3304.25 42
3304.39 41
3304.52 40
3304.65 39
3304.78 38
3304.91 39
3305.04 41
3305.18 43
3305.31 46
3305.44 47
3305.57 47
3305.70 46
3305.83 44
3305.97 42
3306.10 41
3306.23 41
3306.36 43
3306.49 46
3306.62 49
3306.76 53
3306.89 57
3307.02 61
3307.15 63
3307.28 66
3307.41 67
3307.55 67
3307.68 66
3307.81 63
3307.94 58
3308.07 53
3308.20 46
3308.34 39
3308.47 33
3308.60 26
3308.73 21
3308.86 16
3308.99 12
3309.13 9
3309.26 7
3309.39 5
3309.52 4
3309.65 4
3309.79 5
3309.92 7
3310.05 12
3310.18 18
3310.31 26
3310.44 34
3310.58 43
3310.71 50
3310.84 56
3310.97 60
3311.10 62
3311.23 62
3311.37 62
3311.50 62
3311.63 62
3311.76 62
3311.89 62
3312.03 62
3312.16 61
3312.29 59
3312.42 56
3312.55 52
3312.68 48
3312.82 45
3312.95 41
3313.08 40
3313.21 40
3313.34 42
3313.48 45
3313.61 50
3313.74 54
3313.87 58
3314.00 60
3314.13 61
3314.27 60
3314.40 59
3314.53 57
3314.66 55
3314.79 54
3314.93 52
3315.06 50
3315.19 48
3315.32 46
3315.45 44
3315.58 43
3315.72 41
3315.85 40
3315.98 39
3316.11 39
3316.24 38
3316.38 37
3316.51 35
3316.64 34
3316.77 33
3316.90 32
3317.04 31
3317.17 30
3317.30 29
3317.43 28
3317.56 26
3317.69 23
3317.83 19
3317.96 15
3318.09 10
3318.22 6
3318.35 2
3318.49 0
3318.62 0
3318.75 0
3318.88 0
3319.01 0
3319.15 1
3319.28 4
3319.41 6
3319.54 7
3319.67 7
3319.81 5
3319.94 2
3320.07 0
3320.20 0
3320.33 0
3320.47 0
3320.60 0
3320.73 0
3320.86 3
3320.99 6
3321.13 9
3321.26 11
3321.39 13
3321.52 16
3321.65 18
3321.79 22
3321.92 26
3322.05 30
3322.18 33
3322.31 36
3322.45 37
3322.58 38
3322.71 37
3322.84 36
3322.97 34
3323.11 32
3323.24 29
3323.37 27
3323.50 24
3323.63 22
3323.77 21
3323.90 21
3324.03 23
3324.16 25
3324.29 29
3324.43 34
3324.56 38
3324.69 42
3324.82 45
3324.95 47
3325.09 49
3325.22 50
3325.35 52
3325.48 54
3325.61 55
3325.75 56
3325.88 57
3326.01 58
3326.14 57
3326.27 57
3326.41 57
3326.54 58
3326.67 61
3326.80 64
3326.94 69
3327.07 74
3327.20 78
3327.33 82
3327.46 83
3327.60 82
3327.73 78
3327.86 72
3327.99 64
3328.12 56
3328.26 47
3328.39 40
3328.52 34
3328.65 31
3328.78 30
3328.92 30
3329.05 32
3329.18 34
3329.31 34
3329.45 34
3329.58 33
3329.71 31
3329.84 29
3329.97 27
3330.11 26
3330.24 25
3330.37 26
3330.50 27
3330.63 29
3330.77 32
3330.90 34
3331.03 37
3331.16 40
3331.30 42
3331.43 44
3331.56 46
3331.69 47
3331.82 47
3331.96 47
3332.09 47
3332.22 47
3332.35 48
3332.49 49
3332.62 51
3332.75 52
3332.88 53
3333.01 53
3333.15 52
3333.28 51
3333.41 50
3333.54 48
3333.68 48
3333.81 49
3333.94 50
3334.07 53
3334.20 56
3334.34 59
3334.47 61
3334.60 62
3334.73 62
3334.87 62
3335.00 60
3335.13 58
3335.26 55
3335.39 52
3335.53 49
3335.66 46
3335.79 44
3335.92 41
3336.06 40
3336.19 38
3336.32 37
3336.45 37
3336.59 36
3336.72 35
3336.85 35
3336.98 34
3337.11 34
3337.25 36
3337.38 38
3337.51 42
3337.64 48
3337.78 55
3337.91 61
3338.04 67
3338.17 70
3338.31 72
3338.44 71
3338.57 68
3338.70 64
3338.83 60
3338.97 56
3339.10 54
3339.23 52
3339.36 50
3339.50 49
3339.63 48
3339.76 46
3339.89 46
3340.03 45
3340.16 46
3340.29 48
3340.42 50
3340.55 53
3340.69 57
3340.82 59
3340.95 61
3341.08 62
3341.22 62
3341.35 60
3341.48 57
3341.61 52
3341.75 47
3341.88 41
3342.01 36
3342.14 32
3342.28 29
3342.41 27
3342.54 26
3342.67 25
3342.81 24
3342.94 22
3343.07 20
3343.20 19
3343.34 19
3343.47 21
3343.60 26
3343.73 33
3343.86 40
3344.00 48
3344.13 54
3344.26 58
3344.39 58
3344.53 56
3344.66 51
3344.79 46
3344.92 40
3345.06 35
3345.19 30
3345.32 26
3345.45 22
3345.59 20
3345.72 17
3345.85 15
3345.98 14
3346.12 12
3346.25 12
3346.38 12
3346.51 12
3346.65 14
3346.78 17
3346.91 20
3347.04 23
3347.18 25
3347.31 28
3347.44 29
3347.57 30
3347.71 30
3347.84 30
3347.97 31
3348.10 31
3348.24 32
3348.37 32
3348.50 31
3348.63 30
3348.77 29
3348.90 28
3349.03 26
3349.16 25
3349.30 24
3349.43 23
3349.56 22
3349.69 22
3349.83 22
3349.96 22
3350.09 23
3350.22 24
3350.36 27
3350.49 29
3350.62 33
3350.75 36
3350.89 40
3351.02 44
3351.15 48
3351.29 50
3351.42 51
3351.55 50
3351.68 48
3351.82 45
3351.95 42
3352.08 39
3352.21 36
3352.35 34
3352.48 34
3352.61 33
3352.74 33
3352.88 32
3353.01 29
3353.14 26
3353.27 22
3353.41 17
3353.54 12
3353.67 8
3353.80 4
3353.94 2
3354.07 0
3354.20 0
3354.34 0
3354.47 0
3354.60 0
3354.73 0
3354.87 0
3355.00 0
3355.13 0
3355.26 0
3355.40 0
3355.53 0
3355.66 1
3355.79 2
3355.93 4
3356.06 5
3356.19 7
3356.33 9
3356.46 11
3356.59 14
3356.72 17
3356.86 21
3356.99 25
3357.12 30
3357.25 35
3357.39 39
3357.52 43
3357.65 46
3357.78 48
3357.92 48
3358.05 48
3358.18 46
3358.32 43
3358.45 39
3358.58 35
3358.71 30
3358.85 26
3358.98 22
3359.11 20
3359.24 18
3359.38 17
3359.51 18
3359.64 18
3359.78 19
3359.91 20
3360.04 21
3360.17 21
3360.31 22
3360.44 22
3360.57 23
3360.71 25
3360.84 27
3360.97 29
3361.10 30
3361.24 32
3361.37 33
3361.50 34
3361.63 34
3361.77 35
3361.90 35
3362.03 35
3362.17 34
3362.30 33
3362.43 31
3362.56 30
3362.70 28
3362.83 27
3362.96 27
3363.10 28
3363.23 30
3363.36 32
3363.49 34
3363.63 35
3363.76 36
3363.89 35
3364.02 34
3364.16 32
3364.29 29
3364.42 26
3364.56 25
3364.69 24
3364.82 25
3364.95 28
3365.09 33
3365.22 39
3365.35 45
3365.49 51
3365.62 56
3365.75 59
3365.88 60
3366.02 58
3366.15 55
3366.28 50
3366.42 47
3366.55 44
3366.68 43
3366.82 45
3366.95 49
3367.08 54
3367.21 58
3367.35 60
3367.48 60
3367.61 57
3367.75 52
3367.88 45
3368.01 38
3368.14 31
3368.28 27
3368.41 25
3368.54 26
3368.68 29
3368.81 35
3368.94 43
3369.07 51
3369.21 60
3369.34 67
3369.47 72
3369.61 73
3369.74 71
3369.87 65
3370.01 57
3370.14 49
3370.27 41
3370.40 36
3370.54 33
3370.67 33
3370.80 36
3370.94 39
3371.07 44
3371.20 47
3371.33 51
3371.47 54
3371.60 57
3371.73 61
3371.87 63
3372.00 65
3372.13 65
3372.27 64
3372.40 60
3372.53 55
3372.66 50
3372.80 45
3372.93 41
3373.06 40
3373.20 41
3373.33 44
3373.46 48
3373.60 53
3373.73 56
3373.86 58
3373.99 58
3374.13 55
3374.26 51
3374.39 46
3374.53 40
3374.66 35
3374.79 31
3374.93 28
3375.06 26
3375.19 26
3375.33 26
3375.46 27
3375.59 28
3375.72 29
3375.86 30
3375.99 30
3376.12 30
3376.26 30
3376.39 30
3376.52 31
3376.66 32
3376.79 33
3376.92 36
3377.06 38
3377.19 41
3377.32 44
3377.45 47
3377.59 49
3377.72 49
3377.85 49
3377.99 47
3378.12 44
3378.25 41
3378.39 37
3378.52 33
3378.65 30
3378.79 28
3378.92 26
3379.05 24
3379.19 23
3379.32 22
3379.45 22
3379.58 23
3379.72 25
3379.85 28
3379.98 33
3380.12 38
3380.25 45
3380.38 52
3380.52 60
3380.65 67
3380.78 74
3380.92 79
3381.05 82
3381.18 82
3381.32 81
3381.45 78
3381.58 74
3381.72 69
3381.85 63
3381.98 56
3382.11 50
3382.25 43
3382.38 36
3382.51 31
3382.65 27
3382.78 24
3382.91 23
3383.05 24
3383.18 25
3383.31 27
3383.45 28
3383.58 29
3383.71 30
3383.85 30
3383.98 30
3384.11 30
3384.25 30
3384.38 31
3384.51 32
3384.65 34
3384.78 36
3384.91 38
3385.05 39
3385.18 39
3385.31 38
3385.45 36
3385.58 34
3385.71 31
3385.84 29
3385.98 27
3386.11 27
3386.24 27
3386.38 28
3386.51 29
3386.64 31
3386.78 33
3386.91 34
3387.04 36
3387.18 37
3387.31 38
3387.44 39
3387.58 42
3387.71 45
3387.84 49
3387.98 54
3388.11 59
3388.24 65
3388.38 70
3388.51 75
3388.64 79
3388.78 82
3388.91 84
3389.04 84
3389.18 83
3389.31 79
3389.44 74
3389.58 67
3389.71 59
3389.84 50
3389.98 42
3390.11 35
3390.24 30
3390.38 25
3390.51 22
3390.64 19
3390.78 16
3390.91 13
3391.04 11
3391.18 10
3391.31 10
3391.44 12
3391.58 16
3391.71 23
3391.84 30
3391.98 38
3392.11 46
3392.24 53
3392.38 58
3392.51 61
3392.64 61
3392.78 59
3392.91 55
3393.05 49
3393.18 42
3393.31 35
3393.45 30
3393.58 26
3393.71 25
3393.85 26
3393.98 29
3394.11 33
3394.25 38
3394.38 42
3394.51 45
3394.65 46
3394.78 46
3394.91 44
3395.05 42
3395.18 40
3395.31 39
3395.45 38
3395.58 38
3395.71 40
3395.85 41
3395.98 44
3396.11 46
3396.25 48
3396.38 50
3396.51 53
3396.65 57
3396.78 61
3396.92 65
3397.05 69
3397.18 72
3397.32 74
3397.45 74
3397.58 73
3397.72 71
3397.85 68
3397.98 65
3398.12 63
3398.25 60
3398.38 59
3398.52 56
3398.65 53
3398.78 50
3398.92 45
3399.05 39
3399.18 33
3399.32 26
3399.45 21
3399.59 16
3399.72 12
3399.85 9
3399.99 7
3400.12 5
3400.25 3
3400.39 1
3400.52 0
3400.65 0
3400.79 0
3400.92 0
3401.05 0
3401.19 0
3401.32 0
3401.46 0
3401.59 5
3401.72 10
3401.86 14
3401.99 17
3402.12 19
3402.26 20
3402.39 20
3402.52 19
3402.66 18
3402.79 16
3402.92 14
3403.06 12
3403.19 10
3403.33 8
3403.46 8
3403.59 10
3403.73 14
3403.86 20
3403.99 27
3404.13 34
3404.26 41
3404.39 46
3404.53 49
3404.66 51
3404.80 50
3404.93 48
3405.06 46
3405.20 45
3405.33 44
3405.46 45
3405.60 46
3405.73 48
3405.86 50
3406.00 52
3406.13 54
3406.27 55
3406.40 57
3406.53 58
3406.67 61
3406.80 65
3406.93 69
3407.07 74
3407.20 80
3407.33 86
3407.47 91
3407.60 96
3407.74 99
3407.87 101
3408.00 101
3408.14 99
3408.27 96
3408.40 91
3408.54 86
3408.67 80
3408.81 72
3408.94 64
3409.07 55
3409.21 46
3409.34 37
3409.47 29
3409.61 23
3409.74 18
3409.88 15
3410.01 14
3410.14 12
3410.28 11
3410.41 9
3410.54 8
3410.68 7
3410.81 7
3410.95 9
3411.08 12
3411.21 15
3411.35 19
3411.48 22
3411.61 25
3411.75 27
3411.88 28
3412.02 28
3412.15 29
3412.28 29
3412.42 29
3412.55 29
3412.68 29
3412.82 29
3412.95 29
3413.09 30
3413.22 30
3413.35 31
3413.49 33
3413.62 35
3413.75 37
3413.89 40
3414.02 44
3414.16 47
3414.29 50
3414.42 53
3414.56 53
3414.69 53
3414.83 51
3414.96 47
3415.09 42
3415.23 37
3415.36 32
3415.49 28
3415.63 26
3415.76 26
3415.90 27
3416.03 29
3416.16 31
3416.30 33
3416.43 33
3416.57 33
3416.70 31
3416.83 29
3416.97 28
3417.10 27
3417.24 27
3417.37 28
3417.50 28
3417.64 28
3417.77 28
3417.90 28
3418.04 28
3418.17 30
3418.31 32
3418.44 35
3418.57 39
3418.71 43
3418.84 45
3418.98 46
3419.11 44
3419.24 41
3419.38 37
3419.51 32
3419.65 27
3419.78 23
3419.91 19
3420.05 15
3420.18 12
3420.32 10
3420.45 8
3420.58 6
3420.72 5
3420.85 4
3420.98 3
3421.12 2
3421.25 1
3421.39 0
3421.52 0
3421.65 0
3421.79 1
3421.92 2
3422.06 5
3422.19 9
3422.32 14
3422.46 20
3422.59 27
3422.73 33
3422.86 39
3422.99 44
3423.13 47
3423.26 48
3423.40 47
3423.53 44
3423.66 41
3423.80 36
3423.93 31
3424.07 25
3424.20 19
3424.33 13
3424.47 7
3424.60 2
3424.74 0
3424.87 0
3425.00 0
3425.14 0
3425.27 0
3425.41 0
3425.54 3
3425.67 6
3425.81 10
3425.94 13
3426.08 15
3426.21 17
3426.35 17
3426.48 17
3426.61 17
3426.75 16
3426.88 15
3427.02 13
3427.15 12
3427.28 11
3427.42 11
3427.55 12
3427.69 14
3427.82 16
3427.95 18
3428.09 20
3428.22 21
3428.36 21
3428.49 19
3428.62 17
3428.76 14
3428.89 12
3429.03 10
3429.16 9
3429.30 9
3429.43 9
3429.56 9
3429.70 10
3429.83 11
3429.97 12
3430.10 14
3430.23 17
3430.37 20
3430.50 24
3430.64 28
3430.77 32
3430.90 35
3431.04 38
3431.17 42
3431.31 46
3431.44 53
3431.58 62
3431.71 72
3431.84 83
3431.98 93
3432.11 101
3432.25 107
3432.38 109
3432.51 108
3432.65 106
3432.78 103
3432.92 99
3433.05 96
3433.19 93
3433.32 89
3433.45 86
3433.59 82
3433.72 79
3433.86 76
3433.99 74
3434.13 72
3434.26 72
3434.39 71
3434.53 71
3434.66 70
3434.80 69
3434.93 67
3435.06 65
3435.20 62
3435.33 57
3435.47 52
3435.60 46
3435.74 39
3435.87 33
3436.00 28
3436.14 25
3436.27 25
3436.41 28
3436.54 31
3436.68 35
3436.81 37
3436.94 39
3437.08 39
3437.21 39
3437.35 38
3437.48 37
3437.62 37
3437.75 37
3437.88 38
3438.02 38
3438.15 38
3438.29 37
3438.42 37
3438.56 36
3438.69 35
3438.82 35
3438.96 36
3439.09 38
3439.23 41
3439.36 43
3439.50 46
3439.63 48
3439.76 49
3439.90 48
3440.03 46
3440.17 42
3440.30 38
3440.44 34
3440.57 30
3440.71 26
3440.84 23
3440.97 21
3441.11 19
3441.24 18
3441.38 17
3441.51 16
3441.65 16
3441.78 17
3441.91 18
3442.05 20
3442.18 24
3442.32 29
3442.45 34
3442.59 40
3442.72 46
3442.85 51
3442.99 54
3443.12 56
3443.26 56
3443.39 54
3443.53 51
3443.66 47
3443.80 43
3443.93 39
3444.06 37
3444.20 34
3444.33 33
3444.47 33
3444.60 33
3444.74 33
3444.87 33
3445.01 32
3445.14 31
3445.27 29
3445.41 28
3445.54 28
3445.68 28
3445.81 30
3445.95 32
3446.08 35
3446.22 38
3446.35 41
3446.48 44
3446.62 47
3446.75 49
3446.89 52
3447.02 54
3447.16 57
3447.29 59
3447.43 60
3447.56 60
3447.69 59
3447.83 58
3447.96 56
3448.10 55
3448.23 55
3448.37 57
3448.50 60
3448.64 65
3448.77 71
3448.91 76
3449.04 81
3449.17 83
3449.31 84
3449.44 83
3449.58 81
3449.71 80
3449.85 80
3449.98 81
3450.12 83
3450.25 85
3450.38 88
3450.52 90
3450.65 92
3450.79 95
3450.92 99
3451.06 103
3451.19 108
3451.33 112
3451.46 114
3451.60 115
3451.73 113
3451.86 109
3452.00 104
3452.13 98
3452.27 93
3452.40 89
3452.54 85
3452.67 83
3452.81 82
3452.94 80
3453.08 79
3453.21 78
3453.35 76
3453.48 75
3453.61 75
3453.75 76
3453.88 77
3454.02 80
3454.15 82
3454.29 84
3454.42 84
3454.56 84
3454.69 82
3454.83 79
3454.96 75
3455.10 73
3455.23 71
3455.36 70
3455.50 69
3455.63 69
3455.77 67
3455.90 63
3456.04 58
3456.17 52
3456.31 45
3456.44 38
3456.58 33
3456.71 30
3456.85 29
3456.98 29
3457.11 31
3457.25 32
3457.38 33
3457.52 32
3457.65 30
3457.79 27
3457.92 23
3458.06 19
3458.19 17
3458.33 17
3458.46 18
3458.60 21
3458.73 26
3458.87 31
3459.00 37
3459.14 42
3459.27 46
3459.40 47
3459.54 46
3459.67 43
3459.81 37
3459.94 30
3460.08 22
3460.21 16
3460.35 10
3460.48 8
3460.62 7
3460.75 9
3460.89 12
3461.02 15
3461.16 19
3461.29 22
3461.43 24
3461.56 27
3461.70 30
3461.83 34
3461.96 38
3462.10 43
3462.23 48
3462.37 54
3462.50 58
3462.64 62
3462.77 64
3462.91 66
3463.04 66
3463.18 66
3463.31 64
3463.45 62
3463.58 58
3463.72 53
3463.85 47
3463.99 41
3464.12 34
3464.26 27
3464.39 20
3464.53 14
3464.66 10
3464.80 6
3464.93 5
3465.06 6
3465.20 8
3465.33 12
3465.47 17
3465.60 21
3465.74 26
3465.87 29
3466.01 32
3466.14 33
3466.28 33
3466.41 32
3466.55 30
3466.68 29
3466.82 27
3466.95 27
3467.09 26
3467.22 27
3467.36 28
3467.49 30
3467.63 32
3467.76 33
3467.90 33
3468.03 32
3468.17 29
3468.30 26
3468.44 22
3468.57 19
3468.71 17
3468.84 16
3468.98 16
3469.11 17
3469.25 18
3469.38 20
3469.52 21
3469.65 22
3469.79 23
3469.92 25
3470.06 28
3470.19 32
3470.32 36
3470.46 40
3470.59 43
3470.73 46
3470.86 48
3471.00 49
3471.13 49
3471.27 48
3471.40 47
3471.54 46
3471.67 44
3471.81 41
3471.94 37
3472.08 33
3472.21 29
3472.35 24
3472.48 20
3472.62 16
3472.75 13
3472.89 10
3473.02 8
3473.16 6
3473.29 4
3473.43 3
3473.56 3
3473.70 3
3473.83 3
3473.97 3
3474.10 3
3474.24 3
3474.37 3
3474.51 2
3474.64 2
3474.78 2
3474.91 3
3475.05 5
3475.18 10
3475.32 15
3475.45 21
3475.59 28
3475.72 34
3475.86 39
3475.99 44
3476.13 48
3476.26 51
3476.40 53
3476.53 55
3476.67 55
3476.80 53
3476.94 50
3477.07 46
3477.21 41
3477.34 36
3477.48 31
3477.61 26
3477.75 21
3477.88 16
3478.02 11
3478.16 6
3478.29 0
3478.43 0
3478.56 0
3478.70 0
3478.83 0
3478.97 0
3479.10 0
3479.24 0
3479.37 2
3479.51 10
3479.64 19
3479.78 26
3479.91 32
3480.05 35
3480.18 37
3480.32 37
3480.45 36
3480.59 36
3480.72 36
3480.86 36
3480.99 37
3481.13 39
3481.26 40
3481.40 41
3481.53 41
3481.67 40
3481.80 38
3481.94 35
3482.07 31
3482.21 27
3482.34 23
3482.48 20
3482.61 18
3482.75 18
3482.88 20
3483.02 22
3483.15 26
3483.29 29
3483.43 31
3483.56 32
3483.70 33
3483.83 32
3483.97 32
3484.10 33
3484.24 35
3484.37 38
3484.51 42
3484.64 47
3484.78 51
3484.91 55
3485.05 58
3485.18 59
3485.32 59
3485.45 58
3485.59 57
3485.72 57
3485.86 56
3485.99 57
3486.13 57
3486.26 57
3486.40 56
3486.53 55
3486.67 54
3486.81 52
3486.94 50
3487.08 47
3487.21 45
3487.35 43
3487.48 41
3487.62 39
3487.75 38
3487.89 36
3488.02 35
3488.16 35
3488.29 35
3488.43 35
3488.56 36
3488.70 37
3488.83 38
3488.97 40
3489.10 43
3489.24 46
3489.38 49
3489.51 52
3489.65 55
3489.78 57
3489.92 57
3490.05 56
3490.19 54
3490.32 52
3490.46 48
3490.59 45
3490.73 42
3490.86 39
3491.00 36
3491.13 34
3491.27 31
3491.41 29
3491.54 28
3491.68 27
3491.81 27
3491.95 28
3492.08 30
3492.22 33
3492.35 36
3492.49 39
3492.62 43
3492.76 47
3492.89 52
3493.03 56
3493.16 60
3493.30 64
3493.44 67
3493.57 69
3493.71 70
3493.84 72
3493.98 73
3494.11 75
3494.25 78
3494.38 81
3494.52 84
3494.65 89
3494.79 94
3494.92 101
3495.06 109
3495.20 119
3495.33 131
3495.47 143
3495.60 155
3495.74 167
3495.87 176
3496.01 183
3496.14 185
3496.28 184
3496.41 179
3496.55 171
3496.69 161
3496.82 150
3496.96 139
3497.09 130
3497.23 123
3497.36 118
3497.50 114
3497.63 112
3497.77 111
3497.90 112
3498.04 112
3498.18 113
3498.31 113
3498.45 112
3498.58 109
3498.72 105
3498.85 100
3498.99 94
3499.12 87
3499.26 81
3499.39 76
3499.53 72
3499.67 69
3499.80 67
3499.94 66
3500.07 64
3500.21 62
3500.34 60
3500.48 58
3500.61 57
3500.75 58
3500.89 60
3501.02 65
3501.16 72
3501.29 80
3501.43 89
3501.56 98
3501.70 106
3501.83 113
3501.97 118
3502.11 121
3502.24 121
3502.38 118
3502.51 113
3502.65 107
3502.78 99
3502.92 91
3503.05 83
3503.19 76
3503.33 69
3503.46 62
3503.60 55
3503.73 50
3503.87 45
3504.00 42
3504.14 41
3504.27 41
3504.41 42
3504.55 44
3504.68 46
3504.82 47
3504.95 46
3505.09 46
3505.22 45
3505.36 45
3505.49 46
3505.63 49
3505.77 53
3505.90 57
3506.04 61
3506.17 64
3506.31 66
3506.44 65
3506.58 63
3506.72 61
3506.85 58
3506.99 56
3507.12 55
3507.26 54
3507.39 53
3507.53 53
3507.66 53
3507.80 53
3507.94 53
3508.07 53
3508.21 53
3508.34 53
3508.48 53
3508.61 52
3508.75 51
3508.89 51
3509.02 51
3509.16 50
3509.29 49
3509.43 47
3509.56 43
3509.70 37
3509.84 31
3509.97 24
3510.11 18
3510.24 14
3510.38 12
3510.51 14
3510.65 17
3510.79 22
3510.92 27
3511.06 32
3511.19 37
3511.33 42
3511.46 46
3511.60 49
3511.74 51
3511.87 53
3512.01 54
3512.14 55
3512.28 56
3512.41 57
3512.55 58
3512.69 61
3512.82 64
3512.96 67
3513.09 69
3513.23 71
3513.36 72
3513.50 72
3513.64 70
3513.77 67
3513.91 63
3514.04 58
3514.18 52
3514.31 46
3514.45 41
3514.59 37
3514.72 35
3514.86 34
3514.99 35
3515.13 36
3515.27 38
3515.40 40
3515.54 40
3515.67 40
3515.81 39
3515.94 37
3516.08 35
3516.22 33
3516.35 31
3516.49 30
3516.62 30
3516.76 30
3516.90 31
3517.03 33
3517.17 35
3517.30 36
3517.44 37
3517.57 38
3517.71 39
3517.85 39
3517.98 38
3518.12 37
3518.25 34
3518.39 32
3518.53 28
3518.66 24
3518.80 20
3518.93 18
3519.07 16
3519.20 17
3519.34 19
3519.48 22
3519.61 27
3519.75 32
3519.88 37
3520.02 42
3520.16 47
3520.29 51
3520.43 54
3520.56 57
3520.70 58
3520.84 59
3520.97 58
3521.11 57
3521.24 56
3521.38 54
3521.52 54
3521.65 54
3521.79 56
3521.92 58
3522.06 61
3522.19 63
3522.33 65
3522.47 65
3522.60 64
3522.74 62
3522.87 59
3523.01 55
3523.15 51
3523.28 48
3523.42 45
3523.55 43
3523.69 43
3523.83 44
3523.96 46
3524.10 48
3524.23 50
3524.37 52
3524.51 53
3524.64 54
3524.78 54
3524.91 54
3525.05 54
3525.19 53
3525.32 52
3525.46 51
3525.59 50
3525.73 48
3525.87 47
3526.00 47
3526.14 48
3526.27 50
3526.41 54
3526.55 58
3526.68 64
3526.82 69
3526.95 73
3527.09 74
3527.23 73
3527.36 70
3527.50 63
3527.63 55
3527.77 47
3527.91 40
3528.04 35
3528.18 32
3528.31 32
3528.45 33
3528.59 34
3528.72 35
3528.86 36
3528.99 35
3529.13 34
3529.27 34
3529.40 34
3529.54 34
3529.68 36
3529.81 37
3529.95 39
3530.08 40
3530.22 41
3530.36 41
3530.49 40
3530.63 39
3530.76 37
3530.90 36
3531.04 35
3531.17 36
3531.31 39
3531.44 44
3531.58 51
3531.72 59
3531.85 67
3531.99 74
3532.12 78
3532.26 79
3532.40 77
3532.53 73
3532.67 69
3532.81 64
3532.94 60
3533.08 57
3533.21 54
3533.35 51
3533.49 49
3533.62 46
3533.76 43
3533.89 41
3534.03 39
3534.17 39
3534.30 40
3534.44 41
3534.58 44
3534.71 46
3534.85 48
3534.98 49
3535.12 50
3535.26 50
3535.39 49
3535.53 49
3535.67 48
3535.80 47
3535.94 46
3536.07 44
3536.21 40
3536.35 35
3536.48 29
3536.62 22
3536.75 17
3536.89 12
3537.03 11
3537.16 11
3537.30 15
3537.44 21
3537.57 29
3537.71 37
3537.84 46
3537.98 53
3538.12 60
3538.25 64
3538.39 67
3538.53 68
3538.66 68
3538.80 67
3538.93 66
3539.07 66
3539.21 65
3539.34 64
3539.48 63
3539.62 62
3539.75 59
3539.89 57
3540.02 54
3540.16 52
3540.30 51
3540.43 52
3540.57 55
3540.71 59
3540.84 64
3540.98 68
3541.12 72
3541.25 73
3541.39 73
3541.52 71
3541.66 68
3541.80 65
3541.93 63
3542.07 62
3542.21 63
3542.34 66
3542.48 71
3542.61 77
3542.75 84
3542.89 90
3543.02 96
3543.16 101
3543.30 106
3543.43 111
3543.57 117
3543.71 123
3543.84 130
3543.98 136
3544.11 141
3544.25 145
3544.39 146
3544.52 145
3544.66 143
3544.80 141
3544.93 139
3545.07 140
3545.21 144
3545.34 150
3545.48 157
3545.61 165
3545.75 173
3545.89 179
3546.02 183
3546.16 184
3546.30 183
3546.43 179
3546.57 174
3546.71 168
3546.84 161
3546.98 153
3547.11 144
3547.25 136
3547.39 127
3547.52 119
3547.66 113
3547.80 109
3547.93 106
3548.07 106
3548.21 106
3548.34 108
3548.48 109
3548.62 111
3548.75 111
3548.89 111
3549.03 110
3549.16 109
3549.30 107
3549.43 104
3549.57 101
3549.71 98
3549.84 94
3549.98 90
3550.12 84
3550.25 79
3550.39 74
3550.53 69
3550.66 66
3550.80 64
3550.94 64
3551.07 64
3551.21 66
3551.35 67
3551.48 68
3551.62 69
3551.75 69
3551.89 68
3552.03 67
3552.16 66
3552.30 64
3552.44 64
3552.57 63
3552.71 64
3552.85 65
3552.98 67
3553.12 70
3553.26 71
3553.39 72
3553.53 73
3553.67 73
3553.80 72
3553.94 72
3554.08 73
3554.21 73
3554.35 74
3554.49 74
3554.62 73
3554.76 71
3554.90 67
3555.03 63
3555.17 57
3555.30 51
3555.44 45
3555.58 40
3555.71 34
3555.85 29
3555.99 24
3556.12 19
3556.26 14
3556.40 9
3556.53 3
3556.67 0
3556.81 0
3556.94 0
3557.08 0
3557.22 0
3557.35 5
3557.49 10
3557.63 15
3557.76 18
3557.90 20
3558.04 19
3558.17 16
3558.31 12
3558.45 8
3558.58 5
3558.72 2
3558.86 2
3558.99 5
3559.13 9
3559.27 13
3559.40 19
3559.54 23
3559.68 26
3559.81 27
3559.95 27
3560.09 26
3560.22 24
3560.36 23
3560.50 21
3560.63 19
3560.77 18
3560.91 16
3561.04 13
3561.18 9
3561.32 5
3561.45 2
3561.59 0
3561.73 0
3561.86 0
3562.00 2
3562.14 5
3562.27 9
3562.41 12
3562.55 15
3562.68 17
3562.82 18
3562.96 19
3563.09 20
3563.23 21
3563.37 23
3563.50 24
3563.64 24
3563.78 23
3563.91 20
3564.05 16
3564.19 11
3564.32 7
3564.46 3
3564.60 1
3564.73 0
3564.87 1
3565.01 2
3565.15 3
3565.28 4
3565.42 4
3565.56 4
3565.69 2
3565.83 1
3565.97 0
3566.10 0
3566.24 0
3566.38 0
3566.51 0
3566.65 0
3566.79 1
3566.92 3
3567.06 6
3567.20 8
3567.33 9
3567.47 9
3567.61 9
3567.74 9
3567.88 10
3568.02 11
3568.15 13
3568.29 15
3568.43 18
3568.56 22
3568.70 25
3568.84 28
3568.98 30
3569.11 31
3569.25 32
3569.39 31
3569.52 31
3569.66 29
3569.80 27
3569.93 26
3570.07 24
3570.21 23
3570.34 22
3570.48 22
3570.62 22
3570.75 22
3570.89 23
3571.03 23
3571.17 22
3571.30 22
3571.44 20
3571.58 18
3571.71 16
3571.85 13
3571.99 10
3572.12 7
3572.26 5
3572.40 4
3572.53 4
3572.67 6
3572.81 9
3572.94 13
3573.08 19
3573.22 25
3573.36 31
3573.49 37
3573.63 43
3573.77 48
3573.90 51
3574.04 53
3574.18 53
3574.31 51
3574.45 47
3574.59 42
3574.73 37
3574.86 32
3575.00 28
3575.14 25
3575.27 25
3575.41 26
3575.55 28
3575.68 30
3575.82 33
3575.96 36
3576.09 38
3576.23 38
3576.37 38
3576.51 37
3576.64 36
3576.78 35
3576.92 34
3577.05 34
3577.19 34
3577.33 34
3577.46 34
3577.60 34
3577.74 34
3577.88 34
3578.01 34
3578.15 34
3578.29 35
3578.42 37
3578.56 39
3578.70 41
3578.83 42
3578.97 42
3579.11 40
3579.25 37
3579.38 34
3579.52 30
3579.66 27
3579.79 25
3579.93 25
3580.07 27
3580.21 30
3580.34 34
3580.48 38
3580.62 42
3580.75 45
3580.89 47
3581.03 48
3581.16 49
3581.30 49
3581.44 49
3581.58 49
3581.71 49
3581.85 49
3581.99 48
3582.12 47
3582.26 47
3582.40 46
3582.54 46
3582.67 46
3582.81 46
3582.95 47
3583.08 47
3583.22 48
3583.36 49
3583.50 50
3583.63 51
3583.77 52
3583.91 53
3584.04 54
3584.18 55
3584.32 55
3584.46 54
3584.59 53
3584.73 51
3584.87 50
3585.00 49
3585.14 48
3585.28 49
3585.42 51
3585.55 54
3585.69 57
3585.83 60
3585.96 62
3586.10 62
3586.24 59
3586.38 56
3586.51 52
3586.65 47
3586.79 44
3586.92 42
3587.06 40
3587.20 39
3587.34 38
3587.47 35
3587.61 33
3587.75 30
3587.88 27
3588.02 25
3588.16 23
3588.30 21
3588.43 20
3588.57 20
3588.71 20
3588.84 20
3588.98 22
3589.12 24
3589.26 28
3589.39 33
3589.53 39
3589.67 46
3589.81 53
3589.94 59
3590.08 63
3590.22 66
3590.35 67
3590.49 65
3590.63 62
3590.77 58
3590.90 53
3591.04 49
3591.18 45
3591.32 42
3591.45 40
3591.59 39
3591.73 38
3591.86 39
3592.00 40
3592.14 40
3592.28 41
3592.41 40
3592.55 38
3592.69 36
3592.83 34
3592.96 32
3593.10 29
3593.24 28
3593.37 26
3593.51 24
3593.65 21
3593.79 19
3593.92 17
3594.06 15
3594.20 14
3594.34 13
3594.47 13
3594.61 14
3594.75 14
3594.89 15
3595.02 16
3595.16 18
3595.30 19
3595.43 20
3595.57 20
3595.71 20
3595.85 20
3595.98 19
3596.12 18
3596.26 18
3596.40 19
3596.53 19
3596.67 21
3596.81 22
3596.95 24
3597.08 25
3597.22 27
3597.36 28
3597.50 30
3597.63 33
3597.77 35
3597.91 37
3598.04 38
3598.18 39
3598.32 39
3598.46 39
3598.59 39
3598.73 40
3598.87 44
3599.01 49
3599.14 55
3599.28 62
3599.42 68
3599.56 72
3599.69 74
3599.83 74
3599.97 71
3600.11 68
3600.24 65
3600.38 63
3600.52 62
3600.66 63
3600.79 66
3600.93 69
3601.07 71
3601.21 72
3601.34 71
3601.48 68
3601.62 63
3601.76 58
3601.89 52
3602.03 46
3602.17 41
3602.31 36
3602.44 30
3602.58 25
3602.72 19
3602.86 14
3602.99 8
3603.13 3
3603.27 0
3603.41 0
3603.54 0
3603.68 0
3603.82 0
3603.96 0
3604.09 0
3604.23 0
3604.37 0
3604.51 3
3604.64 5
3604.78 8
3604.92 11
3605.06 14
3605.19 17
3605.33 20
3605.47 22
3605.61 24
3605.74 25
3605.88 26
3606.02 27
3606.16 28
3606.29 29
3606.43 30
3606.57 31
3606.71 33
3606.84 35
3606.98 37
3607.12 38
3607.26 38
3607.39 37
3607.53 36
3607.67 33
3607.81 32
3607.94 31
3608.08 32
3608.22 35
3608.36 39
3608.49 43
3608.63 46
3608.77 48
3608.91 48
3609.05 46
3609.18 42
3609.32 39
3609.46 37
3609.60 36
3609.73 38
3609.87 42
3610.01 46
3610.15 51
3610.28 55
3610.42 57
3610.56 57
3610.70 55
3610.83 52
3610.97 49
3611.11 46
3611.25 43
3611.38 41
3611.52 40
3611.66 40
3611.80 41
3611.94 42
3612.07 45
3612.21 48
3612.35 51
3612.49 55
3612.62 58
3612.76 61
3612.90 63
3613.04 64
3613.17 64
3613.31 62
3613.45 60
3613.59 56
3613.73 53
3613.86 49
3614.00 47
3614.14 45
3614.28 44
3614.41 43
3614.55 42
3614.69 41
3614.83 40
3614.96 38
3615.10 37
3615.24 36
3615.38 36
3615.52 37
3615.65 38
3615.79 38
3615.93 38
3616.07 38
3616.20 37
3616.34 35
3616.48 32
3616.62 30
3616.76 28
3616.89 26
3617.03 23
3617.17 21
3617.31 19
3617.44 18
3617.58 18
3617.72 20
3617.86 23
3618.00 28
3618.13 34
3618.27 41
3618.41 47
3618.55 51
3618.68 55
3618.82 57
3618.96 58
3619.10 58
3619.24 58
3619.37 57
3619.51 56
3619.65 54
3619.79 52
3619.92 50
3620.06 48
3620.20 46
3620.34 46
3620.48 46
3620.61 46
3620.75 48
3620.89 49
3621.03 50
3621.16 51
3621.30 51
3621.44 51
3621.58 51
3621.72 51
3621.85 51
3621.99 52
3622.13 52
3622.27 51
3622.41 51
3622.54 51
3622.68 52
3622.82 54
3622.96 56
3623.09 59
3623.23 62
3623.37 63
3623.51 62
3623.65 60
3623.78 58
3623.92 55
3624.06 52
3624.20 52
3624.34 52
3624.47 54
3624.61 56
3624.75 59
3624.89 62
3625.03 66
3625.16 70
3625.30 75
3625.44 80
3625.58 85
3625.72 90
3625.85 94
3625.99 95
3626.13 96
3626.27 94
3626.40 91
3626.54 87
3626.68 83
3626.82 78
3626.96 72
3627.09 67
3627.23 62
3627.37 56
3627.51 51
3627.65 46
3627.78 42
3627.92 39
3628.06 37
3628.20 36
3628.34 35
3628.47 35
3628.61 35
3628.75 36
3628.89 37
3629.03 39
3629.16 41
3629.30 43
3629.44 46
3629.58 49
3629.72 53
3629.85 57
3629.99 61
3630.13 64
3630.27 66
3630.41 67
3630.54 67
3630.68 65
3630.82 62
3630.96 59
3631.10 55
3631.23 52
3631.37 50
3631.51 50
3631.65 50
3631.79 51
3631.92 51
3632.06 51
3632.20 49
3632.34 46
3632.48 42
3632.61 37
3632.75 32
3632.89 29
3633.03 27
3633.17 26
3633.31 26
3633.44 26
3633.58 27
3633.72 27
3633.86 28
3634.00 28
3634.13 27
3634.27 27
3634.41 26
3634.55 26
3634.69 25
3634.82 26
3634.96 27
3635.10 30
3635.24 34
3635.38 39
3635.51 44
3635.65 49
3635.79 52
3635.93 53
3636.07 53
3636.21 52
3636.34 49
3636.48 46
3636.62 42
3636.76 37
3636.90 33
3637.03 28
3637.17 24
3637.31 20
3637.45 18
3637.59 17
3637.72 17
3637.86 18
3638.00 20
3638.14 22
3638.28 23
3638.42 24
3638.55 23
3638.69 22
3638.83 20
3638.97 17
3639.11 15
3639.24 13
3639.38 12
3639.52 13
3639.66 15
3639.80 19
3639.94 24
3640.07 29
3640.21 33
3640.35 37
3640.49 39
3640.63 40
3640.76 41
3640.90 41
3641.04 41
3641.18 42
3641.32 43
3641.46 44
3641.59 44
3641.73 45
3641.87 45
3642.01 46
3642.15 47
3642.29 50
3642.42 53
3642.56 57
3642.70 60
3642.84 63
3642.98 64
3643.11 64
3643.25 63
3643.39 61
3643.53 59
3643.67 58
3643.81 58
3643.94 59
3644.08 61
3644.22 65
3644.36 68
3644.50 72
3644.64 74
3644.77 76
3644.91 76
3645.05 74
3645.19 72
3645.33 68
3645.47 65
3645.60 62
3645.74 58
3645.88 55
3646.02 52
3646.16 48
3646.30 45
3646.43 41
3646.57 39
3646.71 38
3646.85 38
3646.99 39
3647.13 41
3647.26 43
3647.40 46
3647.54 49
3647.68 52
3647.82 55
3647.96 59
3648.09 62
3648.23 64
3648.37 65
3648.51 64
3648.65 62
3648.79 57
3648.92 52
3649.06 46
3649.20 41
3649.34 38
3649.48 35
3649.62 34
3649.75 34
3649.89 35
3650.03 35
3650.17 36
3650.31 36
3650.45 36
3650.58 35
3650.72 33
3650.86 30
3651.00 27
3651.14 24
3651.28 22
3651.42 20
3651.55 21
3651.69 23
3651.83 27
3651.97 32
3652.11 38
3652.25 43
3652.38 48
3652.52 51
3652.66 52
3652.80 52
3652.94 50
3653.08 48
3653.22 44
3653.35 41
3653.49 38
3653.63 35
3653.77 32
3653.91 30
3654.05 28
3654.18 26
3654.32 25
3654.46 25
3654.60 23
3654.74 21
3654.88 18
3655.02 14
3655.15 10
3655.29 5
3655.43 1
3655.57 0
3655.71 0
3655.85 0
3655.98 0
3656.12 0
3656.26 0
3656.40 0
3656.54 0
3656.68 1
3656.82 2
3656.95 3
3657.09 5
3657.23 6
3657.37 8
3657.51 10
3657.65 12
3657.79 14
3657.92 16
3658.06 18
3658.20 19
3658.34 20
3658.48 20
3658.62 18
3658.76 17
3658.89 14
3659.03 11
3659.17 9
3659.31 6
3659.45 4
3659.59 2
3659.73 3
3659.86 5
3660.00 8
3660.14 13
3660.28 18
3660.42 22
3660.56 26
3660.70 28
3660.83 29
3660.97 29
3661.11 29
3661.25 30
3661.39 32
3661.53 34
3661.67 37
3661.80 39
3661.94 40
3662.08 41
3662.22 40
3662.36 38
3662.50 35
3662.64 32
3662.77 30
3662.91 28
3663.05 28
3663.19 30
3663.33 32
3663.47 35
3663.61 38
3663.75 39
3663.88 39
3664.02 38
3664.16 36
3664.30 33
3664.44 30
3664.58 27
3664.72 26
3664.85 27
3664.99 30
3665.13 34
3665.27 40
3665.41 45
3665.55 51
3665.69 54
3665.83 56
3665.96 55
3666.10 52
3666.24 48
3666.38 43
3666.52 37
3666.66 32
3666.80 28
3666.93 23
3667.07 20
3667.21 16
3667.35 13
3667.49 10
3667.63 8
3667.77 7
3667.91 7
3668.04 8
3668.18 9
3668.32 10
3668.46 11
3668.60 11
3668.74 11
3668.88 10
3669.02 10
3669.15 9
3669.29 10
3669.43 11
3669.57 12
3669.71 14
3669.85 17
3669.99 20
3670.13 24
3670.26 27
3670.40 30
3670.54 32
3670.68 34
3670.82 35
3670.96 35
3671.10 35
3671.24 34
3671.37 32
3671.51 29
3671.65 25
3671.79 21
3671.93 15
3672.07 10
3672.21 6
3672.35 3
3672.49 1
3672.62 0
3672.76 0
3672.90 0
3673.04 1
3673.18 2
3673.32 4
3673.46 8
3673.60 12
3673.73 16
3673.87 20
3674.01 24
3674.15 26
3674.29 27
3674.43 27
3674.57 25
3674.71 23
3674.85 21
3674.98 19
3675.12 17
3675.26 15
3675.40 14
3675.54 12
3675.68 12
3675.82 12
3675.96 13
3676.10 15
3676.23 19
3676.37 22
3676.51 27
3676.65 31
3676.79 36
3676.93 41
3677.07 45
3677.21 49
3677.35 53
3677.48 56
3677.62 58
3677.76 59
3677.90 60
3678.04 61
3678.18 61
3678.32 61
3678.46 60
3678.60 60
3678.74 58
3678.87 57
3679.01 55
3679.15 53
3679.29 52
3679.43 51
3679.57 50
3679.71 50
3679.85 51
3679.99 51
3680.12 52
3680.26 52
3680.40 52
3680.54 52
3680.68 51
3680.82 49
3680.96 47
3681.10 45
3681.24 42
3681.38 39
3681.51 36
3681.65 33
3681.79 30
3681.93 27
3682.07 24
3682.21 21
3682.35 18
3682.49 17
3682.63 17
3682.77 18
3682.90 20
3683.04 24
3683.18 28
3683.32 31
3683.46 34
3683.60 35
3683.74 35
3683.88 34
3684.02 31
3684.16 28
3684.29 25
3684.43 23
3684.57 21
3684.71 21
3684.85 23
3684.99 26
3685.13 30
3685.27 35
3685.41 40
3685.55 45
3685.69 49
3685.82 53
3685.96 56
3686.10 59
3686.24 61
3686.38 63
3686.52 64
3686.66 65
3686.80 65
3686.94 63
3687.08 62
3687.22 59
3687.35 57
3687.49 55
3687.63 53
3687.77 52
3687.91 52
3688.05 52
3688.19 52
3688.33 52
3688.47 52
3688.61 51
3688.75 49
3688.88 47
3689.02 44
3689.16 41
3689.30 37
3689.44 33
3689.58 29
3689.72 24
3689.86 19
3690.00 14
3690.14 9
3690.28 5
3690.42 2
3690.55 0
3690.69 0
3690.83 0
3690.97 0
3691.11 0
3691.25 0
3691.39 0
3691.53 0
3691.67 0
3691.81 0
3691.95 0
3692.09 0
3692.22 3
3692.36 6
3692.50 9
3692.64 12
3692.78 13
3692.92 12
3693.06 10
3693.20 8
3693.34 5
3693.48 4
3693.62 3
3693.76 3
3693.89 3
3694.03 4
3694.17 4
3694.31 3
3694.45 2
3694.59 1
3694.73 1
3694.87 3
3695.01 6
3695.15 10
3695.29 17
3695.43 24
3695.57 33
3695.71 41
3695.84 48
3695.98 53
3696.12 57
3696.26 59
3696.40 60
3696.54 60
3696.68 60
3696.82 62
3696.96 64
3697.10 66
3697.24 69
3697.38 70
3697.52 69
3697.66 67
3697.79 63
3697.93 58
3698.07 52
3698.21 48
3698.35 44
3698.49 40
3698.63 36
3698.77 33
3698.91 29
3699.05 26
3699.19 23
3699.33 21
3699.47 21
3699.61 23
3699.74 27
3699.88 33
3700.02 39
3700.16 45
3700.30 50
3700.44 54
3700.58 56
3700.72 56
3700.86 55
3701.00 52
3701.14 50
3701.28 48
3701.42 48
3701.56 50
3701.70 55
3701.84 60
3701.97 66
3702.11 71
3702.25 74
3702.39 75
3702.53 74
3702.67 72
3702.81 69
3702.95 68
3703.09 67
3703.23 69
3703.37 73
3703.51 80
3703.65 88
3703.79 97
3703.93 106
3704.07 113
3704.20 118
3704.34 120
3704.48 119
3704.62 116
3704.76 112
3704.90 106
3705.04 101
3705.18 97
3705.32 94
3705.46 92
3705.60 91
3705.74 92
3705.88 94
3706.02 97
3706.16 99
3706.30 101
3706.44 102
3706.58 102
3706.71 100
3706.85 96
3706.99 91
3707.13 85
3707.27 78
3707.41 72
3707.55 66
3707.69 61
3707.83 57
3707.97 55
3708.11 53
3708.25 52
3708.39 51
3708.53 51
3708.67 51
3708.81 52
3708.95 54
3709.09 57
3709.23 61
3709.37 65
3709.50 70
3709.64 73
3709.78 76
3709.92 76
3710.06 75
3710.20 73
3710.34 69
3710.48 65
3710.62 61
3710.76 58
3710.90 55
3711.04 53
3711.18 52
3711.32 51
3711.46 50
3711.60 50
3711.74 51
3711.88 51
3712.02 51
3712.16 50
3712.30 48
3712.44 45
3712.57 41
3712.71 37
3712.85 33
3712.99 29
3713.13 27
3713.27 26
3713.41 25
3713.55 24
3713.69 23
3713.83 21
3713.97 17
3714.11 13
3714.25 9
3714.39 6
3714.53 5
3714.67 6
3714.81 9
3714.95 13
3715.09 20
3715.23 27
3715.37 34
3715.51 41
3715.65 48
3715.79 53
3715.93 56
3716.07 58
3716.20 57
3716.34 54
3716.48 50
3716.62 44
3716.76 37
3716.90 31
3717.04 25
3717.18 20
3717.32 17
3717.46 14
3717.60 13
3717.74 14
3717.88 15
3718.02 17
3718.16 19
3718.30 20
3718.44 21
3718.58 22
3718.72 21
3718.86 21
3719.00 20
3719.14 20
3719.28 21
3719.42 23
3719.56 26
3719.70 30
3719.84 34
3719.98 37
3720.12 40
3720.26 42
3720.40 43
3720.54 44
3720.67 44
3720.81 44
3720.95 46
3721.09 48
3721.23 52
3721.37 55
3721.51 59
3721.65 62
3721.79 63
3721.93 63
3722.07 62
3722.21 61
3722.35 59
3722.49 59
3722.63 60
3722.77 62
3722.91 64
3723.05 67
3723.19 68
3723.33 67
3723.47 65
3723.61 62
3723.75 56
3723.89 50
3724.03 44
3724.17 38
3724.31 32
3724.45 28
3724.59 25
3724.73 24
3724.87 24
3725.01 25
3725.15 27
3725.29 30
3725.43 34
3725.57 37
3725.71 41
3725.85 43
3725.99 45
3726.13 46
3726.27 45
3726.41 42
3726.55 39
3726.69 35
3726.83 32
3726.97 29
3727.11 28
3727.25 27
3727.39 29
3727.52 32
3727.66 35
3727.80 39
3727.94 43
3728.08 47
3728.22 49
3728.36 50
3728.50 50
3728.64 48
3728.78 45
3728.92 42
3729.06 38
3729.20 36
3729.34 34
3729.48 33
3729.62 33
3729.76 33
3729.90 32
3730.04 31
3730.18 29
3730.32 27
3730.46 24
3730.60 21
3730.74 18
3730.88 16
3731.02 14
3731.16 13
3731.30 13
3731.44 14
3731.58 15
3731.72 17
3731.86 19
3732.00 21
3732.14 21
3732.28 21
3732.42 19
3732.56 17
3732.70 15
3732.84 14
3732.98 13
3733.12 12
3733.26 11
3733.40 11
3733.54 10
3733.68 10
3733.82 10
3733.96 10
3734.10 10
3734.24 11
3734.38 11
3734.52 10
3734.66 9
3734.80 7
3734.94 3
3735.08 0
3735.22 0
3735.36 0
3735.50 0
3735.64 0
3735.78 0
3735.92 0
3736.06 0
3736.20 2
3736.34 2
3736.48 3
3736.62 3
3736.76 4
3736.90 5
3737.04 6
3737.18 7
3737.32 7
3737.46 7
3737.60 7
3737.74 8
3737.88 9
3738.02 11
3738.16 14
3738.30 16
3738.44 18
3738.58 20
3738.72 20
3738.86 19
3739.00 18
3739.14 16
3739.28 15
3739.42 14
3739.56 14
3739.70 14
3739.84 15
3739.98 16
3740.12 17
3740.26 19
3740.40 21
3740.54 23
3740.68 25
3740.82 26
3740.96 25
3741.10 24
3741.24 23
3741.38 21
3741.52 20
3741.66 18
3741.80 17
3741.94 16
3742.08 15
3742.22 13
3742.37 11
3742.51 9
3742.65 7
3742.79 7
3742.93 7
3743.07 9
3743.21 12
3743.35 17
3743.49 22
3743.63 26
3743.77 31
3743.91 34
3744.05 37
3744.19 38
3744.33 39
3744.47 39
3744.61 39
3744.75 38
3744.89 37
3745.03 36
3745.17 34
3745.31 32
3745.45 30
3745.59 29
3745.73 29
3745.87 30
3746.01 33
3746.15 36
3746.29 40
3746.43 43
3746.57 46
3746.71 47
3746.85 47
3746.99 45
3747.13 43
3747.27 40
3747.41 36
3747.55 33
3747.69 31
3747.83 28
3747.97 25
3748.11 23
3748.25 20
3748.39 17
3748.53 15
3748.67 14
3748.81 14
3748.95 15
3749.09 19
3749.24 22
3749.38 27
3749.52 31
3749.66 34
3749.80 37
3749.94 39
3750.08 40
3750.22 42
3750.36 43
3750.50 45
3750.64 47
3750.78 48
3750.92 49
3751.06 50
3751.20 51
3751.34 51
3751.48 51
3751.62 50
3751.76 48
3751.90 45
3752.04 40
3752.18 35
3752.32 30
3752.46 26
3752.60 24
3752.74 24
3752.88 26
3753.02 30
3753.16 35
3753.30 40
3753.44 45
3753.58 48
3753.73 48
3753.87 47
3754.01 44
3754.15 40
3754.29 35
3754.43 29
3754.57 25
3754.71 21
3754.85 18
3754.99 17
3755.13 18
3755.27 20
3755.41 25
3755.55 31
3755.69 37
3755.83 43
3755.97 48
3756.11 52
3756.25 54
3756.39 55
3756.53 54
3756.67 54
3756.81 53
3756.95 51
3757.09 50
3757.23 50
3757.38 50
3757.52 51
3757.66 53
3757.80 55
3757.94 59
3758.08 62
3758.22 66
3758.36 70
3758.50 73
3758.64 76
3758.78 79
3758.92 81
3759.06 83
3759.20 84
3759.34 83
3759.48 81
3759.62 76
3759.76 69
3759.90 60
3760.04 51
3760.18 43
3760.32 36
3760.47 31
3760.61 29
3760.75 28
3760.89 29
3761.03 30
3761.17 31
3761.31 31
3761.45 30
3761.59 28
3761.73 26
3761.87 24
3762.01 22
3762.15 21
3762.29 20
3762.43 19
3762.57 18
3762.71 16
3762.85 15
3762.99 14
3763.13 14
3763.28 15
3763.42 18
3763.56 22
3763.70 26
3763.84 31
3763.98 34
3764.12 37
3764.26 38
3764.40 37
3764.54 35
3764.68 31
3764.82 28
3764.96 24
3765.10 21
3765.24 19
3765.38 18
3765.52 18
3765.66 19
3765.81 21
3765.95 23
3766.09 27
3766.23 31
3766.37 35
3766.51 40
3766.65 44
3766.79 46
3766.93 47
3767.07 47
3767.21 46
3767.35 45
3767.49 44
3767.63 44
3767.77 45
3767.91 46
3768.06 48
3768.20 48
3768.34 46
3768.48 43
3768.62 38
3768.76 32
3768.90 27
3769.04 22
3769.18 19
3769.32 19
3769.46 20
3769.60 23
3769.74 26
3769.88 29
3770.02 32
3770.16 34
3770.31 35
3770.45 36
3770.59 36
3770.73 36
3770.87 35
3771.01 33
3771.15 31
3771.29 29
3771.43 26
3771.57 24
3771.71 21
3771.85 19
3771.99 16
3772.13 13
3772.28 11
3772.42 9
3772.56 7
3772.70 7
3772.84 8
3772.98 10
3773.12 13
3773.26 16
3773.40 19
3773.54 22
3773.68 24
3773.82 24
3773.96 24
3774.10 23
3774.25 22
3774.39 20
3774.53 18
3774.67 16
3774.81 15
3774.95 13
3775.09 11
3775.23 11
3775.37 12
3775.51 15
3775.65 20
3775.79 26
3775.93 34
3776.07 42
3776.22 50
3776.36 56
3776.50 60
3776.64 62
3776.78 61
3776.92 59
3777.06 56
3777.20 51
3777.34 46
3777.48 40
3777.62 34
3777.76 28
3777.91 24
3778.05 21
3778.19 19
3778.33 20
3778.47 22
3778.61 24
3778.75 27
3778.89 29
3779.03 31
3779.17 31
3779.31 30
3779.45 29
3779.60 27
3779.74 25
3779.88 24
3780.02 24
3780.16 24
3780.30 25
3780.44 26
3780.58 27
3780.72 28
3780.86 29
3781.00 31
3781.14 33
3781.29 36
3781.43 40
3781.57 44
3781.71 49
3781.85 52
3781.99 55
3782.13 56
3782.27 56
3782.41 55
3782.55 53
3782.69 49
3782.84 45
3782.98 41
3783.12 37
3783.26 34
3783.40 31
3783.54 30
3783.68 30
3783.82 30
3783.96 31
3784.10 32
3784.24 32
3784.39 32
3784.53 31
3784.67 30
3784.81 29
3784.95 29
3785.09 29
3785.23 29
3785.37 29
3785.51 29
3785.65 29
3785.79 28
3785.94 26
3786.08 24
3786.22 21
3786.36 17
3786.50 13
3786.64 11
3786.78 10
3786.92 10
3787.06 11
3787.20 13
3787.35 15
3787.49 17
3787.63 19
3787.77 20
3787.91 20
3788.05 20
3788.19 18
3788.33 15
3788.47 12
3788.61 9
3788.76 6
3788.90 5
3789.04 6
3789.18 10
3789.32 15
3789.46 22
3789.60 28
3789.74 34
3789.88 37
3790.02 38
3790.17 37
3790.31 34
3790.45 31
3790.59 28
3790.73 25
3790.87 22
3791.01 21
3791.15 20
3791.29 19
3791.43 19
3791.58 19
3791.72 20
3791.86 21
3792.00 23
3792.14 26
3792.28 29
3792.42 32
3792.56 34
3792.70 36
3792.85 37
3792.99 38
3793.13 37
3793.27 36
3793.41 35
3793.55 33
3793.69 31
3793.83 29
3793.97 26
3794.12 24
3794.26 22
3794.40 21
3794.54 21
3794.68 22
3794.82 25
3794.96 30
3795.10 35
3795.24 41
3795.39 47
3795.53 52
3795.67 56
3795.81 59
3795.95 61
3796.09 61
3796.23 61
3796.37 60
3796.51 58
3796.66 56
3796.80 54
3796.94 53
3797.08 51
3797.22 50
3797.36 49
3797.50 47
3797.64 45
3797.79 42
3797.93 39
3798.07 37
3798.21 35
3798.35 33
3798.49 33
3798.63 34
3798.77 36
3798.91 39
3799.06 41
3799.20 45
3799.34 47
3799.48 49
3799.62 51
3799.76 51
3799.90 50
3800.04 48
3800.19 45
3800.33 41
3800.47 37
3800.61 33
3800.75 29
3800.89 25
3801.03 22
3801.17 19
3801.32 16
3801.46 14
3801.60 11
3801.74 8
3801.88 5
3802.02 2
3802.16 0
3802.30 0
3802.45 0
3802.59 0
3802.73 0
3802.87 0
3803.01 0
3803.15 0
3803.29 1
3803.43 5
3803.58 9
3803.72 14
3803.86 18
3804.00 23
3804.14 27
3804.28 30
3804.42 33
3804.57 35
3804.71 36
3804.85 36
3804.99 37
3805.13 38
3805.27 39
3805.41 41
3805.55 43
3805.70 44
3805.84 44
3805.98 42
3806.12 40
3806.26 36
3806.40 32
3806.54 29
3806.69 26
3806.83 25
3806.97 26
3807.11 28
3807.25 31
3807.39 35
3807.53 38
3807.67 42
3807.82 44
3807.96 45
3808.10 45
3808.24 44
3808.38 42
3808.52 39
3808.66 36
3808.81 33
3808.95 30
3809.09 27
3809.23 25
3809.37 23
3809.51 23
3809.65 23
3809.80 23
3809.94 24
3810.08 26
3810.22 28
3810.36 30
3810.50 32
3810.64 34
3810.79 36
3810.93 38
3811.07 40
3811.21 41
3811.35 41
3811.49 41
3811.63 40
3811.78 38
3811.92 37
3812.06 36
3812.20 34
3812.34 32
3812.48 29
3812.62 26
3812.77 22
3812.91 18
3813.05 14
3813.19 11
3813.33 9
3813.47 8
3813.61 8
3813.76 8
3813.90 9
3814.04 11
3814.18 12
3814.32 14
3814.46 16
3814.60 17
3814.75 19
3814.89 21
3815.03 22
3815.17 22
3815.31 22
3815.45 20
3815.60 18
3815.74 16
3815.88 14
3816.02 13
3816.16 14
3816.30 15
3816.44 18
3816.59 21
3816.73 24
3816.87 27
3817.01 30
3817.15 33
3817.29 35
3817.43 36
3817.58 38
3817.72 39
3817.86 41
3818.00 43
3818.14 44
3818.28 45
3818.43 45
3818.57 43
3818.71 41
3818.85 38
3818.99 35
3819.13 33
3819.28 31
3819.42 31
3819.56 33
3819.70 34
3819.84 36
3819.98 37
3820.12 36
3820.27 34
3820.41 31
3820.55 28
3820.69 25
3820.83 24
3820.97 24
3821.12 25
3821.26 28
3821.40 31
3821.54 33
3821.68 35
3821.82 36
3821.97 36
3822.11 36
3822.25 35
3822.39 33
3822.53 31
3822.67 28
3822.82 25
3822.96 22
3823.10 19
3823.24 17
3823.38 17
3823.52 19
3823.67 22
3823.81 26
3823.95 30
3824.09 33
3824.23 34
3824.37 33
3824.52 30
3824.66 27
3824.80 24
3824.94 21
3825.08 21
3825.22 23
3825.37 27
3825.51 32
3825.65 39
3825.79 46
3825.93 52
3826.07 58
3826.22 64
3826.36 68
3826.50 71
3826.64 72
3826.78 73
3826.92 73
3827.07 72
3827.21 72
3827.35 72
3827.49 71
3827.63 70
3827.77 68
3827.92 65
3828.06 62
3828.20 58
3828.34 54
3828.48 50
3828.63 47
3828.77 45
3828.91 42
3829.05 41
3829.19 40
3829.33 40
3829.48 41
3829.62 44
3829.76 47
3829.90 51
3830.04 54
3830.18 55
3830.33 56
3830.47 54
3830.61 52
3830.75 48
3830.89 44
3831.04 41
3831.18 37
3831.32 34
3831.46 31
3831.60 28
3831.74 25
3831.89 23
3832.03 22
3832.17 21
3832.31 22
3832.45 23
3832.60 26
3832.74 29
3832.88 32
3833.02 35
3833.16 37
3833.30 39
3833.45 39
3833.59 38
3833.73 36
3833.87 33
3834.01 30
3834.16 27
3834.30 25
3834.44 24
3834.58 23
3834.72 22
3834.87 22
3835.01 21
3835.15 20
3835.29 19
3835.43 17
3835.57 16
3835.72 15
3835.86 15
3836.00 15
3836.14 16
3836.28 17
3836.43 18
3836.57 19
3836.71 20
3836.85 21
3836.99 22
3837.14 24
3837.28 25
3837.42 27
3837.56 28
3837.70 30
3837.85 30
3837.99 31
3838.13 32
3838.27 33
3838.41 35
3838.55 38
3838.70 40
3838.84 42
3838.98 43
3839.12 41
3839.26 39
3839.41 35
3839.55 30
3839.69 26
3839.83 23
3839.97 21
3840.12 21
3840.26 21
3840.40 22
3840.54 22
3840.68 21
3840.83 20
3840.97 19
3841.11 18
3841.25 18
3841.39 20
3841.54 22
3841.68 25
3841.82 28
3841.96 31
3842.10 31
3842.25 31
3842.39 29
3842.53 28
3842.67 27
3842.81 27
3842.96 28
3843.10 30
3843.24 32
3843.38 34
3843.52 36
3843.67 37
3843.81 37
3843.95 37
3844.09 37
3844.23 36
3844.38 36
3844.52 36
3844.66 35
3844.80 34
3844.94 33
3845.09 32
3845.23 31
3845.37 30
3845.51 31
3845.66 31
3845.80 33
3845.94 36
3846.08 39
3846.22 43
3846.37 47
3846.51 51
3846.65 55
3846.79 59
3846.93 61
3847.08 63
3847.22 64
3847.36 64
3847.50 64
3847.64 63
3847.79 62
3847.93 61
3848.07 61
3848.21 61
3848.35 62
3848.50 63
3848.64 64
3848.78 66
3848.92 68
3849.07 69
3849.21 70
3849.35 70
3849.49 69
3849.63 65
3849.78 61
3849.92 55
3850.06 50
3850.20 44
3850.34 39
3850.49 36
3850.63 33
3850.77 32
3850.91 31
3851.06 30
3851.20 28
3851.34 27
3851.48 25
3851.62 24
3851.77 23
3851.91 22
3852.05 23
3852.19 24
3852.34 26
3852.48 28
3852.62 30
3852.76 32
3852.90 34
3853.05 35
3853.19 37
3853.33 38
3853.47 40
3853.62 41
3853.76 42
3853.90 43
3854.04 42
3854.18 40
3854.33 37
3854.47 32
3854.61 27
3854.75 22
3854.90 18
3855.04 15
3855.18 15
3855.32 19
3855.46 25
3855.61 34
3855.75 45
3855.89 55
3856.03 65
3856.18 72
3856.32 77
3856.46 79
3856.60 78
3856.74 76
3856.89 72
3857.03 69
3857.17 65
3857.31 61
3857.46 58
3857.60 55
3857.74 52
3857.88 50
3858.03 48
3858.17 46
3858.31 44
3858.45 42
3858.59 40
3858.74 38
3858.88 36
3859.02 34
3859.16 32
3859.31 31
3859.45 31
3859.59 32
3859.73 33
3859.88 35
3860.02 36
3860.16 36
3860.30 36
3860.44 35
3860.59 34
3860.73 32
3860.87 30
3861.01 28
3861.16 26
3861.30 23
3861.44 19
3861.58 16
3861.73 12
3861.87 8
3862.01 4
3862.15 2
3862.30 0
3862.44 0
3862.58 0
3862.72 0
3862.87 0
3863.01 1
3863.15 2
3863.29 2
3863.43 2
3863.58 2
3863.72 1
3863.86 0
3864.00 0
3864.15 0
3864.29 0
3864.43 0
3864.57 3
3864.72 7
3864.86 12
3865.00 18
3865.14 23
3865.29 28
3865.43 31
3865.57 32
3865.71 31
3865.86 30
3866.00 29
3866.14 28
3866.28 28
3866.43 29
3866.57 31
3866.71 33
3866.85 35
3867.00 36
3867.14 35
3867.28 32
3867.42 29
3867.57 25
3867.71 22
3867.85 21
3867.99 23
3868.14 28
3868.28 35
3868.42 44
3868.56 54
3868.71 63
3868.85 72
3868.99 78
3869.13 81
3869.28 82
3869.42 82
3869.56 80
3869.70 76
3869.85 73
3869.99 69
3870.13 65
3870.27 62
3870.42 58
3870.56 54
3870.70 51
3870.84 48
3870.99 47
3871.13 46
3871.27 48
3871.41 50
3871.56 54
3871.70 58
3871.84 62
3871.98 65
3872.13 67
3872.27 66
3872.41 65
3872.55 63
3872.70 61
3872.84 61
3872.98 62
3873.12 64
3873.27 67
3873.41 70
3873.55 72
3873.69 72
3873.84 71
3873.98 69
3874.12 66
3874.26 64
3874.41 63
3874.55 63
3874.69 63
3874.84 65
3874.98 66
3875.12 67
3875.26 67
3875.41 67
3875.55 66
3875.69 65
3875.83 63
3875.98 62
3876.12 60
3876.26 59
3876.40 59
3876.55 59
3876.69 60
3876.83 61
3876.97 63
3877.12 64
3877.26 64
3877.40 63
3877.55 62
3877.69 60
3877.83 57
3877.97 54
3878.12 51
3878.26 47
3878.40 44
3878.54 41
3878.69 40
3878.83 39
3878.97 40
3879.11 43
3879.26 46
3879.40 50
3879.54 54
3879.69 57
3879.83 61
3879.97 63
3880.11 66
3880.26 67
3880.40 68
3880.54 69
3880.68 69
3880.83 68
3880.97 66
3881.11 65
3881.26 64
3881.40 64
3881.54 65
3881.68 66
3881.83 67
3881.97 68
3882.11 69
3882.25 70
3882.40 70
3882.54 70
3882.68 70
3882.83 70
3882.97 70
3883.11 70
3883.25 70
3883.40 71
3883.54 72
3883.68 74
3883.83 76
3883.97 77
3884.11 79
3884.25 80
3884.40 80
3884.54 81
3884.68 82
3884.82 83
3884.97 85
3885.11 87
3885.25 89
3885.40 92
3885.54 96
3885.68 99
3885.82 103
3885.97 106
3886.11 108
3886.25 109
3886.40 109
3886.54 107
3886.68 103
3886.82 99
3886.97 93
3887.11 88
3887.25 83
3887.40 79
3887.54 75
3887.68 73
3887.82 71
3887.97 70
3888.11 70
3888.25 70
3888.40 72
3888.54 74
3888.68 77
3888.82 81
3888.97 86
3889.11 90
3889.25 93
3889.40 95
3889.54 96
3889.68 95
3889.82 94
3889.97 92
3890.11 89
3890.25 86
3890.40 82
3890.54 79
3890.68 75
3890.82 71
3890.97 68
3891.11 64
3891.25 61
3891.40 58
3891.54 56
3891.68 53
3891.82 51
3891.97 50
3892.11 48
3892.25 46
3892.40 44
3892.54 42
3892.68 41
3892.83 41
3892.97 42
3893.11 45
3893.25 48
3893.40 52
3893.54 55
3893.68 57
3893.83 57
3893.97 56
3894.11 53
3894.26 50
3894.40 48
3894.54 47
3894.68 46
3894.83 45
3894.97 44
3895.11 42
3895.26 40
3895.40 36
3895.54 32
3895.68 28
3895.83 25
3895.97 23
3896.11 22
3896.26 23
3896.40 25
3896.54 27
3896.69 30
3896.83 32
3896.97 34
3897.11 36
3897.26 37
3897.40 38
3897.54 38
3897.69 39
3897.83 39
3897.97 38
3898.12 38
3898.26 39
3898.40 40
3898.55 42
3898.69 43
3898.83 46
3898.97 48
3899.12 49
3899.26 49
3899.40 49
3899.55 48
3899.69 46
3899.83 45
3899.98 43
3900.12 42
3900.26 40
3900.41 39
3900.55 37
3900.69 34
3900.83 32
3900.98 29
3901.12 26
3901.26 23
3901.41 20
3901.55 18
3901.69 16
3901.84 16
3901.98 18
3902.12 21
3902.27 26
3902.41 32
3902.55 37
3902.69 41
3902.84 42
3902.98 42
3903.12 40
3903.27 38
3903.41 36
3903.55 36
3903.70 39
3903.84 43
3903.98 48
3904.13 54
3904.27 59
3904.41 63
3904.56 64
3904.70 65
3904.84 63
3904.99 61
3905.13 58
3905.27 54
3905.41 50
3905.56 46
3905.70 43
3905.84 39
3905.99 37
3906.13 34
3906.27 33
3906.42 32
3906.56 31
3906.70 30
3906.85 30
3906.99 29
3907.13 29
3907.28 28
3907.42 26
3907.56 24
3907.71 21
3907.85 18
3907.99 14
3908.14 11
3908.28 9
3908.42 8
3908.57 9
3908.71 10
3908.85 13
3909.00 15
3909.14 18
3909.28 20
3909.42 22
3909.57 24
3909.71 25
3909.85 26
3910.00 27
3910.14 28
3910.28 28
3910.43 29
3910.57 30
3910.71 30
3910.86 31
3911.00 32
3911.14 33
3911.29 33
3911.43 32
3911.57 32
3911.72 30
3911.86 29
3912.00 27
3912.15 27
3912.29 27
3912.43 29
3912.58 32
3912.72 36
3912.86 40
3913.01 44
3913.15 47
3913.29 49
3913.44 50
3913.58 50
3913.72 49
3913.87 47
3914.01 44
3914.15 42
3914.30 39
3914.44 36
3914.58 33
3914.73 31
3914.87 29
3915.01 27
3915.16 26
3915.30 24
3915.44 23
3915.59 21
3915.73 20
3915.87 19
3916.02 20
3916.16 22
3916.30 24
3916.45 28
3916.59 31
3916.73 34
3916.88 36
3917.02 38
3917.16 39
3917.31 40
3917.45 41
3917.59 43
3917.74 44
3917.88 47
3918.02 49
3918.17 51
3918.31 52
3918.45 52
3918.60 51
3918.74 48
3918.89 44
3919.03 39
3919.17 33
3919.32 29
3919.46 25
3919.60 22
3919.75 21
3919.89 20
3920.03 21
3920.18 22
3920.32 23
3920.46 24
3920.61 24
3920.75 24
3920.89 25
3921.04 26
3921.18 28
3921.32 30
3921.47 34
3921.61 38
3921.75 42
3921.90 47
3922.04 52
3922.18 56
3922.33 60
3922.47 63
3922.62 66
3922.76 68
3922.90 70
3923.05 71
3923.19 71
3923.33 70
3923.48 69
3923.62 67
3923.76 63
3923.91 58
3924.05 53
3924.19 48
3924.34 43
3924.48 38
3924.62 35
3924.77 32
3924.91 31
3925.05 29
3925.20 29
3925.34 28
3925.49 29
3925.63 31
3925.77 34
3925.92 37
3926.06 42
3926.20 46
3926.35 50
3926.49 53
3926.63 54
3926.78 53
3926.92 52
3927.06 50
3927.21 48
3927.35 46
3927.50 45
3927.64 44
3927.78 43
3927.93 43
3928.07 42
3928.21 42
3928.36 42
3928.50 43
3928.64 44
3928.79 46
3928.93 48
3929.08 51
3929.22 55
3929.36 59
3929.51 64
3929.65 68
3929.79 71
3929.94 74
3930.08 75
3930.22 74
3930.37 72
3930.51 69
3930.65 65
3930.80 61
3930.94 57
3931.09 54
3931.23 52
3931.37 52
3931.52 53
3931.66 56
3931.80 61
3931.95 67
3932.09 72
3932.24 77
3932.38 80
3932.52 80
3932.67 78
3932.81 75
3932.95 70
3933.10 65
3933.24 60
3933.38 55
3933.53 51
3933.67 48
3933.82 45
3933.96 44
3934.10 43
3934.25 44
3934.39 45
3934.53 47
3934.68 49
3934.82 51
3934.97 52
3935.11 53
3935.25 52
3935.40 51
3935.54 49
3935.68 46
3935.83 44
3935.97 41
3936.12 38
3936.26 35
3936.40 33
3936.55 31
3936.69 29
3936.83 27
3936.98 27
3937.12 27
3937.27 28
3937.41 29
3937.55 30
3937.70 31
3937.84 31
3937.98 31
3938.13 31
3938.27 30
3938.42 29
3938.56 29
3938.70 28
3938.85 26
3938.99 24
3939.13 20
3939.28 16
3939.42 12
3939.57 7
3939.71 3
3939.85 0
3940.00 0
3940.14 0
3940.28 0
3940.43 0
3940.57 0
3940.72 0
3940.86 0
3941.00 0
3941.15 5
3941.29 10
3941.44 14
3941.58 17
3941.72 18
3941.87 18
3942.01 17
3942.15 16
3942.30 14
3942.44 13
3942.59 13
3942.73 15
3942.87 17
3943.02 21
3943.16 26
3943.31 32
3943.45 39
3943.59 45
3943.74 52
3943.88 59
3944.03 67
3944.17 76
3944.31 86
3944.46 98
3944.60 110
3944.74 123
3944.89 135
3945.03 145
3945.18 154
3945.32 162
3945.46 170
3945.61 178
3945.75 187
3945.90 198
3946.04 212
3946.18 227
3946.33 246
3946.47 266
3946.62 287
3946.76 309
3946.90 331
3947.05 351
3947.19 367
3947.34 380
3947.48 390
3947.62 397
3947.77 402
3947.91 408
3948.05 414
3948.20 421
3948.34 429
3948.49 437
3948.63 443
3948.77 446
3948.92 447
3949.06 446
3949.21 444
3949.35 442
3949.49 441
3949.64 441
3949.78 441
3949.93 441
3950.07 440
3950.21 437
3950.36 432
3950.50 424
3950.65 413
3950.79 401
3950.93 387
3951.08 372
3951.22 356
3951.37 340
3951.51 324
3951.65 308
3951.80 293
3951.94 278
3952.09 264
3952.23 250
3952.37 237
3952.52 224
3952.66 213
3952.81 203
3952.95 194
3953.10 185
3953.24 177
3953.38 169
3953.53 159
3953.67 148
3953.82 135
3953.96 122
3954.10 108
3954.25 95
3954.39 83
3954.54 73
3954.68 64
3954.82 57
3954.97 51
3955.11 47
3955.26 44
3955.40 41
3955.54 39
3955.69 38
3955.83 37
3955.98 37
3956.12 38
3956.26 40
3956.41 43
3956.55 47
3956.70 51
3956.84 55
3956.99 59
3957.13 61
3957.27 62
3957.42 61
3957.56 59
3957.71 56
3957.85 53
3957.99 51
3958.14 51
3958.28 51
3958.43 53
3958.57 56
3958.72 57
3958.86 58
3959.00 57
3959.15 54
3959.29 51
3959.44 47
3959.58 43
3959.72 41
3959.87 40
3960.01 41
3960.16 45
3960.30 49
3960.45 54
3960.59 59
3960.73 64
3960.88 67
3961.02 69
3961.17 69
3961.31 68
3961.45 67
3961.60 66
3961.74 63
3961.89 61
3962.03 57
3962.18 53
3962.32 49
3962.46 45
3962.61 42
3962.75 40
3962.90 40
3963.04 42
3963.19 44
3963.33 47
3963.47 49
3963.62 50
3963.76 50
3963.91 50
3964.05 48
3964.20 45
3964.34 42
3964.48 39
3964.63 36
3964.77 33
3964.92 30
3965.06 28
3965.20 27
3965.35 27
3965.49 27
3965.64 28
3965.78 29
3965.93 28
3966.07 27
3966.21 24
3966.36 21
3966.50 17
3966.65 15
3966.79 13
3966.94 12
3967.08 13
3967.23 14
3967.37 15
3967.51 16
3967.66 17
3967.80 17
3967.95 18
3968.09 19
3968.24 19
3968.38 20
3968.52 20
3968.67 20
3968.81 19
3968.96 18
3969.10 17
3969.25 16
3969.39 15
3969.53 13
3969.68 12
3969.82 12
3969.97 12
3970.11 13
3970.26 15
3970.40 16
3970.54 18
3970.69 20
3970.83 22
3970.98 23
3971.12 24
3971.27 26
3971.41 27
3971.56 29
3971.70 29
3971.84 30
3971.99 30
3972.13 30
3972.28 30
3972.42 31
3972.57 32
3972.71 35
3972.86 38
3973.00 41
3973.14 44
3973.29 46
3973.43 46
3973.58 45
3973.72 42
3973.87 39
3974.01 35
3974.16 32
3974.30 30
3974.44 29
3974.59 28
3974.73 28
3974.88 28
3975.02 28
3975.17 28
3975.31 26
3975.46 25
3975.60 23
3975.74 22
3975.89 20
3976.03 19
3976.18 19
3976.32 18
3976.47 19
3976.61 19
3976.76 20
3976.90 22
3977.04 24
3977.19 26
3977.33 27
3977.48 28
3977.62 28
3977.77 29
3977.91 29
3978.06 30
3978.20 30
3978.34 31
3978.49 32
3978.63 32
3978.78 31
3978.92 30
3979.07 27
3979.21 24
3979.36 21
3979.50 19
3979.65 18
3979.79 18
3979.93 19
3980.08 19
3980.22 19
3980.37 18
3980.51 17
3980.66 16
3980.80 14
3980.95 13
3981.09 13
3981.24 12
3981.38 12
3981.52 12
3981.67 12
3981.81 13
3981.96 14
3982.10 15
3982.25 17
3982.39 19
3982.54 20
3982.68 21
3982.83 22
3982.97 23
3983.12 23
3983.26 24
3983.40 25
3983.55 26
3983.69 28
3983.84 28
3983.98 29
3984.13 28
3984.27 28
3984.42 27
3984.56 28
3984.71 30
3984.85 33
3985.00 37
3985.14 42
3985.28 48
3985.43 53
3985.57 57
3985.72 60
3985.86 61
3986.01 61
3986.15 60
3986.30 59
3986.44 58
3986.59 58
3986.73 59
3986.88 60
3987.02 62
3987.17 63
3987.31 62
3987.45 61
3987.60 58
3987.74 54
3987.89 49
3988.03 45
3988.18 42
3988.32 40
3988.47 39
3988.61 39
3988.76 40
3988.90 40
3989.05 41
3989.19 42
3989.34 42
3989.48 42
3989.63 42
3989.77 41
3989.91 40
3990.06 37
3990.20 34
3990.35 31
3990.49 29
3990.64 28
3990.78 28
3990.93 30
3991.07 33
3991.22 37
3991.36 41
3991.51 45
3991.65 48
3991.80 50
3991.94 50
3992.09 49
3992.23 47
3992.38 43
3992.52 40
3992.66 36
3992.81 32
3992.95 29
3993.10 27
3993.24 24
3993.39 22
3993.53 20
3993.68 17
3993.82 14
3993.97 12
3994.11 10
3994.26 8
3994.40 7
3994.55 7
3994.69 7
3994.84 7
3994.98 7
3995.13 8
3995.27 8
3995.42 9
3995.56 10
3995.71 11
3995.85 13
3996.00 14
3996.14 16
3996.29 17
3996.43 18
3996.57 18
3996.72 18
3996.86 17
3997.01 15
3997.15 13
3997.30 12
3997.44 12
3997.59 12
3997.73 13
3997.88 15
3998.02 16
3998.17 16
3998.31 16
3998.46 15
3998.60 14
3998.75 13
3998.89 12
3999.04 11
3999.18 10
3999.33 10
3999.47 10
3999.62 10
3999.76 11
3999.91 13
4000.05 15
4000.20 17
4000.34 19
4000.49 20
4000.63 19
4000.78 17
4000.92 13
4001.07 8
4001.21 3
4001.36 0
4001.50 0
4001.65 0
4001.79 0
4001.94 3
4002.08 8
4002.23 13
4002.37 18
4002.52 22
4002.66 25
4002.81 29
4002.95 32
4003.10 35
4003.24 38
4003.39 42
4003.53 44
4003.68 46
4003.82 47
4003.97 48
4004.11 47
4004.26 47
4004.40 47
4004.55 47
4004.69 49
4004.84 51
4004.98 53
4005.13 55
4005.27 56
4005.42 54
4005.56 51
4005.71 46
4005.85 40
4006.00 33
4006.14 26
4006.29 21
4006.43 17
4006.58 15
4006.72 16
4006.87 18
4007.01 20
4007.16 22
4007.30 23
4007.45 22
4007.59 20
4007.74 17
4007.88 14
4008.03 11
4008.17 9
4008.32 8
4008.46 7
4008.61 7
4008.75 7
4008.90 8
4009.04 8
4009.19 10
4009.33 13
4009.48 16
4009.62 20
4009.77 23
4009.91 27
4010.06 29
4010.20 31
4010.35 32
4010.49 32
4010.64 32
4010.78 31
4010.93 30
4011.07 29
4011.22 28
4011.36 26
4011.51 25
4011.65 26
4011.80 27
4011.94 29
4012.09 33
4012.23 37
4012.38 41
4012.52 45
4012.67 47
4012.81 48
4012.96 48
4013.10 46
4013.25 44
4013.39 42
4013.54 40
4013.69 39
4013.83 38
4013.98 38
4014.12 38
4014.27 40
4014.41 41
4014.56 42
4014.70 43
4014.85 43
4014.99 42
4015.14 41
4015.28 40
4015.43 38
4015.57 36
4015.72 34
4015.86 33
4016.01 32
4016.15 32
4016.30 33
4016.44 33
4016.59 34
4016.73 36
4016.88 37
4017.02 38
4017.17 40
4017.31 41
4017.46 42
4017.61 42
4017.75 43
4017.90 42
4018.04 40
4018.19 37
4018.33 32
4018.48 27
4018.62 21
4018.77 15
4018.91 9
4019.06 4
4019.20 0
4019.35 0
4019.49 0
4019.64 0
4019.78 0
4019.93 0
4020.07 0
4020.22 0
4020.37 1
4020.51 4
4020.66 8
4020.80 12
4020.95 15
4021.09 18
4021.24 21
4021.38 24
4021.53 27
4021.67 30
4021.82 33
4021.96 35
4022.11 36
4022.25 37
4022.40 37
4022.54 37
4022.69 37
4022.84 36
4022.98 35
4023.13 34
4023.27 34
4023.42 34
4023.56 35
4023.71 36
4023.85 37
4024.00 36
4024.14 35
4024.29 33
4024.43 30
4024.58 27
4024.72 26
4024.87 25
4025.02 26
4025.16 29
4025.31 31
4025.45 34
4025.60 36
4025.74 37
4025.89 37
4026.03 36
4026.18 35
4026.32 35
4026.47 36
4026.61 37
4026.76 40
4026.91 43
4027.05 46
4027.20 49
4027.34 50
4027.49 51
4027.63 51
4027.78 50
4027.92 50
4028.07 51
4028.21 52
4028.36 52
4028.51 52
4028.65 52
4028.80 50
4028.94 47
4029.09 43
4029.23 38
4029.38 33
4029.52 28
4029.67 24
4029.81 19
4029.96 15
4030.10 12
4030.25 9
4030.40 6
4030.54 4
4030.69 3
4030.83 3
4030.98 4
4031.12 5
4031.27 6
4031.41 7
4031.56 8
4031.71 8
4031.85 8
4032.00 8
4032.14 8
4032.29 9
4032.43 10
4032.58 12
4032.72 13
4032.87 14
4033.01 15
4033.16 14
4033.31 12
4033.45 10
4033.60 7
4033.74 3
4033.89 0
4034.03 0
4034.18 0
4034.32 0
4034.47 0
4034.62 0
4034.76 0
4034.91 0
4035.05 0
4035.20 3
4035.34 6
4035.49 8
4035.63 11
4035.78 14
4035.93 17
4036.07 20
4036.22 23
4036.36 27
4036.51 30
4036.65 34
4036.80 37
4036.94 40
4037.09 42
4037.24 43
4037.38 42
4037.53 41
4037.67 38
4037.82 36
4037.96 33
4038.11 31
4038.25 30
4038.40 29
4038.55 27
4038.69 26
4038.84 24
4038.98 22
4039.13 20
4039.27 18
4039.42 17
4039.57 16
4039.71 17
4039.86 17
4040.00 17
4040.15 18
4040.29 17
4040.44 17
4040.58 16
4040.73 16
4040.88 16
4041.02 16
4041.17 16
4041.31 16
4041.46 16
4041.60 14
4041.75 12
4041.90 9
4042.04 7
4042.19 5
4042.33 5
4042.48 6
4042.62 8
4042.77 10
4042.92 12
4043.06 13
4043.21 13
4043.35 12
4043.50 10
4043.64 7
4043.79 4
4043.94 0
4044.08 0
4044.23 0
4044.37 0
4044.52 0
4044.66 0
4044.81 0
4044.96 1
4045.10 5
4045.25 9
4045.39 12
4045.54 13
4045.68 13
4045.83 12
4045.98 9
4046.12 7
4046.27 4
4046.41 1
4046.56 0
4046.70 0
4046.85 0
4047.00 0
4047.14 1
4047.29 4
4047.43 7
4047.58 11
4047.72 15
4047.87 19
4048.02 22
4048.16 25
4048.31 26
4048.45 26
4048.60 24
4048.75 22
4048.89 19
4049.04 17
4049.18 15
4049.33 15
4049.47 17
4049.62 20
4049.77 23
4049.91 25
4050.06 27
4050.20 27
4050.35 25
4050.49 22
4050.64 18
4050.79 14
4050.93 11
4051.08 8
4051.22 7
4051.37 6
4051.52 7
4051.66 7
4051.81 8
4051.95 8
4052.10 9
4052.25 10
4052.39 11
4052.54 14
4052.68 17
4052.83 21
4052.97 24
4053.12 27
4053.27 29
4053.41 30
4053.56 30
4053.70 30
4053.85 30
4054.00 31
4054.14 32
4054.29 34
4054.43 35
4054.58 36
4054.72 36
4054.87 35
4055.02 32
4055.16 30
4055.31 29
4055.45 28
4055.60 28
4055.75 30
4055.89 32
4056.04 33
4056.18 34
4056.33 34
4056.48 33
4056.62 31
4056.77 27
4056.91 24
4057.06 21
4057.21 17
4057.35 15
4057.50 12
4057.64 11
4057.79 10
4057.94 9
4058.08 9
4058.23 9
4058.37 8
4058.52 7
4058.67 7
4058.81 8
4058.96 9
4059.10 11
4059.25 15
4059.40 20
4059.54 26
4059.69 32
4059.83 38
4059.98 44
4060.13 49
4060.27 54
4060.42 56
4060.56 58
4060.71 59
4060.86 58
4061.00 56
4061.15 54
4061.29 52
4061.44 48
4061.59 44
4061.73 39
4061.88 34
4062.02 29
4062.17 24
4062.32 21
4062.46 19
4062.61 18
4062.75 19
4062.90 21
4063.05 24
4063.19 26
4063.34 28
4063.48 30
4063.63 31
4063.78 32
4063.92 32
4064.07 31
4064.21 31
4064.36 30
4064.51 29
4064.65 28
4064.80 26
4064.94 24
4065.09 21
4065.24 17
4065.38 13
4065.53 8
4065.68 5
4065.82 3
4065.97 3
4066.11 4
4066.26 7
4066.41 10
4066.55 14
4066.70 17
4066.84 20
4066.99 21
4067.14 22
4067.28 21
4067.43 20
4067.57 19
4067.72 17
4067.87 15
4068.01 14
4068.16 14
4068.31 14
4068.45 15
4068.60 16
4068.74 18
4068.89 19
4069.04 20
4069.18 20
4069.33 19
4069.47 18
4069.62 17
4069.77 15
4069.91 13
4070.06 11
4070.21 9
4070.35 7
4070.50 6
4070.64 5
4070.79 6
4070.94 7
4071.08 9
4071.23 12
4071.38 16
4071.52 20
4071.67 23
4071.81 26
4071.96 28
4072.11 30
4072.25 32
4072.40 34
4072.54 36
4072.69 39
4072.84 42
4072.98 45
4073.13 48
4073.28 50
4073.42 52
4073.57 53
4073.71 53
4073.86 52
4074.01 51
4074.15 51
4074.30 51
4074.45 53
4074.59 56
4074.74 59
4074.88 64
4075.03 68
4075.18 72
4075.32 74
4075.47 74
4075.62 73
4075.76 69
4075.91 64
4076.06 58
4076.20 52
4076.35 47
4076.49 42
4076.64 38
4076.79 36
4076.93 34
4077.08 33
4077.23 33
4077.37 33
4077.52 32
4077.66 32
4077.81 31
4077.96 30
4078.10 30
4078.25 29
4078.40 29
4078.54 29
4078.69 29
4078.83 29
4078.98 28
4079.13 27
4079.27 25
4079.42 24
4079.57 24
4079.71 24
4079.86 24
4080.01 25
4080.15 25
4080.30 26
4080.44 27
4080.59 28
4080.74 29
4080.88 28
4081.03 27
4081.18 25
4081.32 22
4081.47 18
4081.62 14
4081.76 10
4081.91 7
4082.06 5
4082.20 3
4082.35 3
4082.49 2
4082.64 2
4082.79 2
4082.93 1
4083.08 1
4083.23 1
4083.37 2
4083.52 3
4083.67 3
4083.81 4
4083.96 4
4084.10 4
4084.25 4
4084.40 3
4084.54 3
4084.69 2
4084.84 3
4084.98 3
4085.13 3
4085.28 2
4085.42 1
4085.57 0
4085.72 0
4085.86 0
4086.01 0
4086.16 0
4086.30 0
4086.45 0
4086.59 2
4086.74 6
4086.89 12
4087.03 19
4087.18 26
4087.33 33
4087.47 38
4087.62 42
4087.77 44
4087.91 43
4088.06 41
4088.21 38
4088.35 34
4088.50 31
4088.65 28
4088.79 26
4088.94 25
4089.09 24
4089.23 24
4089.38 25
4089.52 28
4089.67 31
4089.82 35
4089.96 39
4090.11 43
4090.26 47
4090.40 50
4090.55 52
4090.70 54
4090.84 57
4090.99 59
4091.14 61
4091.28 63
4091.43 65
4091.58 66
4091.72 66
4091.87 67
4092.02 68
4092.16 71
4092.31 75
4092.46 81
4092.60 88
4092.75 96
4092.90 104
4093.04 111
4093.19 116
4093.34 120
4093.48 121
4093.63 121
4093.78 120
4093.92 119
4094.07 118
4094.22 117
4094.36 117
4094.51 118
4094.65 119
4094.80 120
4094.95 121
4095.09 123
4095.24 123
4095.39 123
4095.53 122
4095.68 120
4095.83 117
4095.97 114
4096.12 112
4096.27 109
4096.41 108
4096.56 108
4096.71 109
4096.85 110
4097.00 111
4097.15 110
4097.29 107
4097.44 101
4097.59 94
4097.73 85
4097.88 77
4098.03 68
4098.17 60
4098.32 53
4098.47 47
4098.61 43
4098.76 40
4098.91 39
4099.05 39
4099.20 40
4099.35 42
4099.49 44
4099.64 46
4099.79 46
4099.94 46
4100.08 44
4100.23 42
4100.38 40
4100.52 38
4100.67 36
4100.82 35
4100.96 35
4101.11 34
4101.26 35
4101.40 36
4101.55 37
4101.70 40
4101.84 43
4101.99 47
4102.14 51
4102.28 55
4102.43 58
4102.58 60
4102.72 61
4102.87 61
4103.02 61
4103.16 60
4103.31 59
4103.46 58
4103.60 56
4103.75 53
4103.90 50
4104.04 48
4104.19 46
4104.34 45
4104.48 47
4104.63 49
4104.78 53
4104.93 56
4105.07 58
4105.22 59
4105.37 58
4105.51 55
4105.66 52
4105.81 50
4105.95 48
4106.10 48
4106.25 48
4106.39 50
4106.54 50
4106.69 50
4106.83 48
4106.98 45
4107.13 41
4107.27 36
4107.42 32
4107.57 29
4107.71 29
4107.86 30
4108.01 33
4108.16 37
4108.30 41
4108.45 45
4108.60 49
4108.74 51
4108.89 53
4109.04 53
4109.18 52
4109.33 51
4109.48 48
4109.62 45
4109.77 42
4109.92 39
4110.07 36
4110.21 35
4110.36 34
4110.51 35
4110.65 38
4110.80 43
4110.95 48
4111.09 54
4111.24 59
4111.39 63
4111.53 66
4111.68 66
4111.83 66
4111.97 65
4112.12 64
4112.27 64
4112.42 66
4112.56 68
4112.71 71
4112.86 73
4113.00 76
4113.15 77
4113.30 78
4113.44 79
4113.59 79
4113.74 80
4113.89 80
4114.03 80
4114.18 79
4114.33 77
4114.47 73
4114.62 69
4114.77 65
4114.91 61
4115.06 58
4115.21 57
4115.36 57
4115.50 57
4115.65 58
4115.80 59
4115.94 60
4116.09 61
4116.24 63
4116.38 66
4116.53 69
4116.68 73
4116.83 77
4116.97 81
4117.12 84
4117.27 87
4117.41 88
4117.56 89
4117.71 89
4117.85 91
4118.00 92
4118.15 94
4118.30 95
4118.44 96
4118.59 96
4118.74 93
4118.88 89
4119.03 83
4119.18 75
4119.33 67
4119.47 59
4119.62 52
4119.77 46
4119.91 41
4120.06 37
4120.21 35
4120.35 33
4120.50 32
4120.65 31
4120.80 30
4120.94 30
4121.09 30
4121.24 31
4121.38 32
4121.53 34
4121.68 36
4121.83 37
4121.97 37
4122.12 37
4122.27 37
4122.41 37
4122.56 38
4122.71 38
4122.86 39
4123.00 39
4123.15 38
4123.30 36
4123.44 34
4123.59 32
4123.74 32
4123.89 33
4124.03 35
4124.18 39
4124.33 44
4124.47 49
4124.62 53
4124.77 56
4124.92 58
4125.06 59
4125.21 60
4125.36 62
4125.50 64
4125.65 66
4125.80 69
4125.95 71
4126.09 74
4126.24 76
4126.39 77
4126.53 77
4126.68 76
4126.83 74
4126.98 72
4127.12 69
4127.27 67
4127.42 65
4127.56 64
4127.71 63
4127.86 62
4128.01 62
4128.15 61
4128.30 61
4128.45 60
4128.60 59
4128.74 58
4128.89 57
4129.04 56
4129.18 54
4129.33 53
4129.48 51
4129.63 49
4129.77 49
4129.92 49
4130.07 51
4130.22 53
4130.36 57
4130.51 61
4130.66 63
4130.80 65
4130.95 65
4131.10 63
4131.25 60
4131.39 56
4131.54 53
4131.69 49
4131.84 46
4131.98 42
4132.13 39
4132.28 36
4132.42 33
4132.57 30
4132.72 29
4132.87 28
4133.01 30
4133.16 32
4133.31 36
4133.46 41
4133.60 47
4133.75 52
4133.90 56
4134.04 60
4134.19 64
4134.34 66
4134.49 68
4134.63 70
4134.78 72
4134.93 74
4135.08 75
4135.22 76
4135.37 76
4135.52 75
4135.67 74
4135.81 71
4135.96 68
4136.11 64
4136.26 59
4136.40 54
4136.55 49
4136.70 43
4136.84 38
4136.99 33
4137.14 29
4137.29 26
4137.43 23
4137.58 21
4137.73 21
4137.88 22
4138.02 25
4138.17 28
4138.32 31
4138.47 33
4138.61 34
4138.76 33
4138.91 31
4139.06 28
4139.20 25
4139.35 23
4139.50 22
4139.65 23
4139.79 24
4139.94 27
4140.09 29
4140.24 32
4140.38 34
4140.53 36
4140.68 37
4140.82 38
4140.97 39
4141.12 40
4141.27 42
4141.41 45
4141.56 50
4141.71 56
4141.86 63
4142.00 70
4142.15 76
4142.30 80
4142.45 82
4142.59 81
4142.74 77
4142.89 72
4143.04 67
4143.18 63
4143.33 59
4143.48 57
4143.63 55
4143.77 54
4143.92 53
4144.07 52
4144.22 50
4144.36 47
4144.51 43
4144.66 38
4144.81 33
4144.95 28
4145.10 23
4145.25 20
4145.40 17
4145.54 16
4145.69 15
4145.84 15
4145.99 14
4146.14 12
4146.28 10
4146.43 6
4146.58 2
4146.73 0
4146.87 0
4147.02 0
4147.17 0
4147.32 0
4147.46 0
4147.61 0
4147.76 0
4147.91 7
4148.05 16
4148.20 25
4148.35 32
4148.50 37
4148.64 38
4148.79 36
4148.94 33
4149.09 30
4149.23 27
4149.38 25
4149.53 26
4149.68 29
4149.82 33
4149.97 39
4150.12 44
4150.27 50
4150.42 55
4150.56 60
4150.71 64
4150.86 68
4151.01 72
4151.15 75
4151.30 77
4151.45 77
4151.60 76
4151.74 73
4151.89 69
4152.04 64
4152.19 60
4152.33 57
4152.48 54
4152.63 53
4152.78 54
4152.92 55
4153.07 57
4153.22 60
4153.37 62
4153.52 64
4153.66 66
4153.81 68
4153.96 71
4154.11 74
4154.25 77
4154.40 81
4154.55 85
4154.70 89
4154.84 93
4154.99 97
4155.14 99
4155.29 100
4155.44 100
4155.58 99
4155.73 97
4155.88 93
4156.03 89
4156.17 85
4156.32 81
4156.47 77
4156.62 74
4156.77 71
4156.91 69
4157.06 67
4157.21 66
4157.36 65
4157.50 65
4157.65 66
4157.80 68
4157.95 70
4158.10 72
4158.24 72
4158.39 71
4158.54 68
4158.69 63
4158.83 58
4158.98 53
4159.13 49
4159.28 47
4159.42 47
4159.57 49
4159.72 51
4159.87 54
4160.02 56
4160.16 56
4160.31 56
4160.46 54
4160.61 52
4160.76 51
4160.90 49
4161.05 48
4161.20 48
4161.35 49
4161.49 50
4161.64 51
4161.79 51
4161.94 50
4162.09 48
4162.23 45
4162.38 41
4162.53 37
4162.68 33
4162.82 29
4162.97 27
4163.12 27
4163.27 29
4163.42 33
4163.56 39
4163.71 45
4163.86 51
4164.01 55
4164.16 57
4164.30 57
4164.45 54
4164.60 50
4164.75 43
4164.89 36
4165.04 30
4165.19 24
4165.34 21
4165.49 19
4165.63 19
4165.78 20
4165.93 21
4166.08 23
4166.23 23
4166.37 23
4166.52 22
4166.67 20
4166.82 18
4166.97 17
4167.11 17
4167.26 18
4167.41 19
4167.56 22
4167.71 25
4167.85 28
4168.00 31
4168.15 33
4168.30 35
4168.44 36
4168.59 35
4168.74 34
4168.89 32
4169.04 29
4169.18 27
4169.33 26
4169.48 25
4169.63 25
4169.78 26
4169.92 28
4170.07 30
4170.22 31
4170.37 30
4170.52 28
4170.66 24
4170.81 20
4170.96 14
4171.11 8
4171.26 2
4171.40 0
4171.55 0
4171.70 0
4171.85 0
4172.00 0
4172.14 0
4172.29 0
4172.44 0
4172.59 3
4172.74 7
4172.88 11
4173.03 13
4173.18 15
4173.33 15
4173.48 15
4173.62 14
4173.77 12
4173.92 10
4174.07 7
4174.22 3
4174.36 0
4174.51 0
4174.66 0
4174.81 0
4174.96 0
4175.11 0
4175.25 0
4175.40 1
4175.55 4
4175.70 6
4175.85 8
4175.99 8
4176.14 7
4176.29 5
4176.44 3
4176.59 2
4176.73 0
4176.88 0
4177.03 0
4177.18 0
4177.33 2
4177.47 6
4177.62 11
4177.77 18
4177.92 25
4178.07 32
4178.22 37
4178.36 42
4178.51 44
4178.66 45
4178.81 43
4178.96 42
4179.10 39
4179.25 37
4179.40 35
4179.55 32
4179.70 29
4179.84 26
4179.99 23
4180.14 20
4180.29 17
4180.44 16
4180.59 16
4180.73 18
4180.88 22
4181.03 26
4181.18 30
4181.33 34
4181.47 37
4181.62 38
4181.77 38
4181.92 36
4182.07 33
4182.22 29
4182.36 24
4182.51 20
4182.66 18
4182.81 18
4182.96 20
4183.10 25
4183.25 31
4183.40 38
4183.55 44
4183.70 49
4183.85 51
4183.99 51
4184.14 49
4184.29 46
4184.44 43
4184.59 40
4184.73 38
4184.88 37
4185.03 36
4185.18 37
4185.33 39
4185.48 41
4185.62 44
4185.77 46
4185.92 47
4186.07 48
4186.22 47
4186.37 45
4186.51 43
4186.66 41
4186.81 39
4186.96 37
4187.11 36
4187.26 34
4187.40 33
4187.55 31
4187.70 29
4187.85 29
4188.00 29
4188.15 31
4188.29 34
4188.44 38
4188.59 41
4188.74 43
4188.89 43
4189.03 40
4189.18 34
4189.33 26
4189.48 18
4189.63 11
4189.78 5
4189.92 3
4190.07 3
4190.22 7
4190.37 13
4190.52 21
4190.67 30
4190.81 38
4190.96 45
4191.11 50
4191.26 53
4191.41 54
4191.56 53
4191.70 51
4191.85 48
4192.00 46
4192.15 43
4192.30 41
4192.45 39
4192.60 37
4192.74 34
4192.89 31
4193.04 27
4193.19 23
4193.34 19
4193.49 16
4193.63 14
4193.78 14
4193.93 15
4194.08 18
4194.23 22
4194.38 26
4194.52 31
4194.67 34
4194.82 37
4194.97 38
4195.12 39
4195.27 39
4195.41 40
4195.56 41
4195.71 43
4195.86 45
4196.01 47
4196.16 50
4196.31 52
4196.45 54
4196.60 57
4196.75 60
4196.90 63
4197.05 68
4197.20 73
4197.34 78
4197.49 82
4197.64 84
4197.79 85
4197.94 84
4198.09 82
4198.24 81
4198.38 81
4198.53 83
4198.68 87
4198.83 93
4198.98 99
4199.13 104
4199.27 108
4199.42 109
4199.57 109
4199.72 106
4199.87 101
4200.02 97
4200.17 92
4200.31 88
4200.46 84
4200.61 82
4200.76 82
4200.91 82
4201.06 83
4201.21 84
4201.35 84
4201.50 84
4201.65 82
4201.80 79
4201.95 75
4202.10 70
4202.25 65
4202.39 60
4202.54 55
4202.69 51
4202.84 48
4202.99 46
4203.14 45
4203.29 47
4203.43 49
4203.58 53
4203.73 58
4203.88 62
4204.03 64
4204.18 65
4204.33 64
4204.47 61
4204.62 57
4204.77 54
4204.92 52
4205.07 53
4205.22 55
4205.37 60
4205.51 65
4205.66 71
4205.81 76
4205.96 80
4206.11 82
4206.26 83
4206.41 83
4206.55 82
4206.70 81
4206.85 81
4207.00 81
4207.15 81
4207.30 83
4207.45 85
4207.59 87
4207.74 88
4207.89 88
4208.04 86
4208.19 83
4208.34 78
4208.49 73
4208.64 67
4208.78 62
4208.93 59
4209.08 59
4209.23 61
4209.38 67
4209.53 74
4209.68 83
4209.82 91
4209.97 99
4210.12 104
4210.27 107
4210.42 107
4210.57 105
4210.72 101
4210.87 97
4211.01 94
4211.16 91
4211.31 90
4211.46 91
4211.61 94
4211.76 98
4211.91 103
4212.06 109
4212.20 113
4212.35 117
4212.50 118
4212.65 119
4212.80 118
4212.95 118
4213.10 120
4213.25 124
4213.39 131
4213.54 144
4213.69 161
4213.84 182
4213.99 209
4214.14 240
4214.29 274
4214.44 311
4214.58 349
4214.73 388
4214.88 427
4215.03 465
4215.18 503
4215.33 541
4215.48 579
4215.63 618
4215.77 656
4215.92 696
4216.07 736
4216.22 778
4216.37 823
4216.52 872
4216.67 927
4216.82 988
4216.96 1054
4217.11 1123
4217.26 1192
4217.41 1258
4217.56 1319
4217.71 1373
4217.86 1419
4218.01 1459
4218.15 1494
4218.30 1525
4218.45 1553
4218.60 1578
4218.75 1597
4218.90 1610
4219.05 1615
4219.20 1611
4219.35 1599
4219.49 1578
4219.64 1551
4219.79 1519
4219.94 1481
4220.09 1438
4220.24 1390
4220.39 1337
4220.54 1278
4220.69 1216
4220.83 1150
4220.98 1084
4221.13 1020
4221.28 958
4221.43 901
4221.58 848
4221.73 799
4221.88 754
4222.03 711
4222.17 670
4222.32 631
4222.47 593
4222.62 557
4222.77 524
4222.92 493
4223.07 466
4223.22 440
4223.37 416
4223.51 393
4223.66 370
4223.81 347
4223.96 324
4224.11 301
4224.26 280
4224.41 260
4224.56 242
4224.71 227
4224.86 214
4225.00 204
4225.15 196
4225.30 192
4225.45 190
4225.60 190
4225.75 191
4225.90 192
4226.05 193
4226.20 192
4226.34 191
4226.49 189
4226.64 186
4226.79 182
4226.94 178
4227.09 174
4227.24 170
4227.39 167
4227.54 163
4227.69 160
4227.83 156
4227.98 152
4228.13 147
4228.28 141
4228.43 135
4228.58 128
4228.73 122
4228.88 118
4229.03 114
4229.18 113
4229.32 111
4229.47 110
4229.62 108
4229.77 104
4229.92 100
4230.07 94
4230.22 89
4230.37 84
4230.52 80
4230.67 77
4230.82 75
4230.96 73
4231.11 71
4231.26 68
4231.41 66
4231.56 63
4231.71 62
4231.86 62
4232.01 64
4232.16 67
4232.31 70
4232.45 73
4232.60 74
4232.75 73
4232.90 70
4233.05 66
4233.20 61
4233.35 56
4233.50 53
4233.65 52
4233.80 53
4233.95 55
4234.10 59
4234.24 62
4234.39 65
4234.54 67
4234.69 69
4234.84 69
4234.99 70
4235.14 70
4235.29 71
4235.44 72
4235.59 72
4235.74 72
4235.88 71
4236.03 70
4236.18 69
4236.33 68
4236.48 69
4236.63 70
4236.78 74
4236.93 79
4237.08 84
4237.23 90
4237.38 96
4237.53 100
4237.67 103
4237.82 104
4237.97 103
4238.12 100
4238.27 94
4238.42 87
4238.57 79
4238.72 71
4238.87 63
4239.02 56
4239.17 51
4239.32 48
4239.46 47
4239.61 48
4239.76 50
4239.91 53
4240.06 55
4240.21 57
4240.36 58
4240.51 59
4240.66 59
4240.81 60
4240.96 62
4241.11 64
4241.26 67
4241.40 70
4241.55 71
4241.70 72
4241.85 71
4242.00 68
4242.15 63
4242.30 56
4242.45 49
4242.60 41
4242.75 34
4242.90 27
4243.05 23
4243.20 19
4243.35 17
4243.49 17
4243.64 17
4243.79 17
4243.94 18
4244.09 20
4244.24 22
4244.39 25
4244.54 28
4244.69 32
4244.84 35
4244.99 38
4245.14 41
4245.29 42
4245.44 42
4245.58 41
4245.73 39
4245.88 37
4246.03 35
4246.18 34
4246.33 33
4246.48 33
4246.63 35
4246.78 37
4246.93 40
4247.08 42
4247.23 44
4247.38 46
4247.53 47
4247.68 47
4247.82 47
4247.97 47
4248.12 46
4248.27 46
4248.42 45
4248.57 43
4248.72 42
4248.87 39
4249.02 37
4249.17 34
4249.32 32
4249.47 31
4249.62 32
4249.77 33
4249.92 36
4250.07 38
4250.21 40
4250.36 40
4250.51 38
4250.66 35
4250.81 30
4250.96 24
4251.11 18
4251.26 14
4251.41 12
4251.56 12
4251.71 14
4251.86 16
4252.01 19
4252.16 21
4252.31 24
4252.46 26
4252.61 28
4252.75 31
4252.90 34
4253.05 37
4253.20 40
4253.35 42
4253.50 44
4253.65 44
4253.80 42
4253.95 40
4254.10 37
4254.25 34
4254.40 31
4254.55 29
4254.70 28
4254.85 28
4255.00 28
4255.15 28
4255.30 28
4255.45 28
4255.59 27
4255.74 26
4255.89 25
4256.04 24
4256.19 23
4256.34 23
4256.49 22
4256.64 22
4256.79 21
4256.94 20
4257.09 19
4257.24 16
4257.39 14
4257.54 13
4257.69 13
4257.84 14
4257.99 17
4258.14 21
4258.29 26
4258.44 31
4258.59 35
4258.73 38
4258.88 39
4259.03 39
4259.18 39
4259.33 38
4259.48 39
4259.63 39
4259.78 39
4259.93 39
4260.08 39
4260.23 37
4260.38 34
4260.53 31
4260.68 29
4260.83 27
4260.98 26
4261.13 25
4261.28 23
4261.43 20
4261.58 17
4261.73 12
4261.88 8
4262.03 5
4262.17 3
4262.32 2
4262.47 2
4262.62 3
4262.77 4
4262.92 4
4263.07 3
4263.22 2
4263.37 1
4263.52 1
4263.67 1
4263.82 2
4263.97 4
4264.12 6
4264.27 9
4264.42 11
4264.57 13
4264.72 14
4264.87 14
4265.02 14
4265.17 13
4265.32 13
4265.47 12
4265.62 12
4265.77 12
4265.92 13
4266.07 13
4266.22 13
4266.37 13
4266.51 12
4266.66 11
4266.81 10
4266.96 8
4267.11 7
4267.26 5
4267.41 3
4267.56 2
4267.71 0
4267.86 0
4268.01 0
4268.16 0
4268.31 3
4268.46 8
4268.61 14
4268.76 20
4268.91 25
4269.06 29
4269.21 30
4269.36 30
4269.51 27
4269.66 23
4269.81 18
4269.96 12
4270.11 7
4270.26 3
4270.41 0
4270.56 0
4270.71 0
4270.86 0
4271.01 0
4271.16 0
4271.31 1
4271.46 2
4271.61 2
4271.76 2
4271.91 1
4272.05 0
4272.20 0
4272.35 0
4272.50 2
4272.65 4
4272.80 7
4272.95 10
4273.10 12
4273.25 13
4273.40 12
4273.55 11
4273.70 9
4273.85 7
4274.00 6
4274.15 6
4274.30 6
4274.45 7
4274.60 7
4274.75 7
4274.90 5
4275.05 3
4275.20 0
4275.35 0
4275.50 0
4275.65 0
4275.80 0
4275.95 0
4276.10 3
4276.25 9
4276.40 15
4276.55 20
4276.70 25
4276.85 29
4277.00 31
4277.15 33
4277.30 34
4277.45 35
4277.60 37
4277.75 38
4277.90 38
4278.05 38
4278.20 38
4278.35 38
4278.50 37
4278.65 37
4278.80 37
4278.95 39
4279.10 40
4279.25 40
4279.40 40
4279.55 37
4279.70 34
4279.85 29
4280.00 24
4280.15 19
4280.30 14
4280.45 10
4280.60 6
4280.75 3
4280.90 1
4281.05 0
4281.20 0
4281.35 0
4281.50 0
4281.65 0
4281.80 2
4281.95 5
4282.10 8
4282.25 11
4282.40 13
4282.55 15
4282.70 16
4282.85 15
4283.00 14
4283.15 13
4283.30 12
4283.45 11
4283.60 12
4283.75 13
4283.90 16
4284.05 18
4284.20 20
4284.35 22
4284.50 23
4284.65 23
4284.80 22
4284.95 20
4285.10 19
4285.25 17
4285.40 17
4285.55 16
4285.70 17
4285.85 18
4286.00 20
4286.15 22
4286.30 24
4286.45 26
4286.60 27
4286.75 26
4286.90 25
4287.05 22
4287.20 18
4287.35 15
4287.50 11
4287.65 8
4287.80 6
4287.95 5
4288.10 6
4288.25 9
4288.40 12
4288.55 16
4288.70 21
4288.85 25
4289.00 29
4289.15 32
4289.30 35
4289.45 39
4289.60 42
4289.75 47
4289.90 51
4290.05 55
4290.20 60
4290.35 63
4290.50 66
4290.65 69
4290.80 72
4290.95 75
4291.10 79
4291.25 83
4291.40 88
4291.55 92
4291.70 97
4291.85 101
4292.00 104
4292.15 107
4292.30 110
4292.45 113
4292.60 116
4292.75 120
4292.90 124
4293.05 128
4293.20 130
4293.35 131
4293.50 132
4293.65 132
4293.80 131
4293.95 132
4294.10 134
4294.25 136
4294.40 140
4294.55 144
4294.70 147
4294.85 148
4295.00 147
4295.15 144
4295.30 138
4295.45 131
4295.60 122
4295.75 114
4295.90 107
4296.05 102
4296.20 99
4296.35 97
4296.50 96
4296.66 95
4296.81 93
4296.96 91
4297.11 87
4297.26 82
4297.41 77
4297.56 72
4297.71 67
4297.86 63
4298.01 60
4298.16 57
4298.31 55
4298.46 52
4298.61 49
4298.76 46
4298.91 44
4299.06 41
4299.21 39
4299.36 38
4299.51 38
4299.66 38
4299.81 39
4299.96 39
4300.11 40
4300.26 41
4300.41 42
4300.56 42
4300.71 42
4300.86 42
4301.01 41
4301.16 39
4301.31 37
4301.46 36
4301.61 34
4301.76 32
4301.91 31
4302.06 29
4302.21 26
4302.37 23
4302.52 19
4302.67 15
4302.82 11
4302.97 9
4303.12 8
4303.27 9
4303.42 13
4303.57 18
4303.72 24
4303.87 29
4304.02 33
4304.17 35
4304.32 35
4304.47 34
4304.62 32
4304.77 30
4304.92 29
4305.07 29
4305.22 30
4305.37 33
4305.52 35
4305.67 37
4305.82 39
4305.97 39
4306.12 38
4306.27 37
4306.42 34
4306.58 32
4306.73 29
4306.88 26
4307.03 24
4307.18 22
4307.33 22
4307.48 23
4307.63 26
4307.78 29
4307.93 32
4308.08 35
4308.23 37
4308.38 37
4308.53 37
4308.68 35
4308.83 34
4308.98 32
4309.13 31
4309.28 31
4309.43 31
4309.58 32
4309.73 32
4309.88 33
4310.03 33
4310.19 32
4310.34 32
4310.49 32
4310.64 32
4310.79 31
4310.94 31
4311.09 30
4311.24 29
4311.39 29
4311.54 29
4311.69 29
4311.84 31
4311.99 33
4312.14 36
4312.29 38
4312.44 40
4312.59 40
4312.74 40
4312.89 39
4313.04 38
4313.19 37
4313.35 36
4313.50 36
4313.65 36
4313.80 36
4313.95 37
4314.10 38
4314.25 39
4314.40 39
4314.55 38
4314.70 37
4314.85 34
4315.00 31
4315.15 27
4315.30 24
4315.45 21
4315.60 20
4315.75 19
4315.90 21
4316.05 23
4316.21 26
4316.36 29
4316.51 32
4316.66 35
4316.81 38
4316.96 40
4317.11 41
4317.26 42
4317.41 43
4317.56 44
4317.71 47
4317.86 51
4318.01 57
4318.16 64
4318.31 72
4318.46 80
4318.61 88
4318.77 96
4318.92 103
4319.07 111
4319.22 120
4319.37 128
4319.52 135
4319.67 141
4319.82 144
4319.97 145
4320.12 144
4320.27 142
4320.42 140
4320.57 140
4320.72 142
4320.87 148
4321.02 157
4321.18 168
4321.33 181
4321.48 193
4321.63 204
4321.78 214
4321.93 221
4322.08 226
4322.23 228
4322.38 228
4322.53 227
4322.68 225
4322.83 224
4322.98 223
4323.13 224
4323.28 226
4323.44 228
4323.59 230
4323.74 231
4323.89 229
4324.04 224
4324.19 216
4324.34 206
4324.49 193
4324.64 181
4324.79 168
4324.94 158
4325.09 149
4325.24 141
4325.39 135
4325.55 131
4325.70 127
4325.85 123
4326.00 121
4326.15 118
4326.30 117
4326.45 116
4326.60 115
4326.75 116
4326.90 117
4327.05 118
4327.20 119
4327.35 120
4327.51 120
4327.66 120
4327.81 119
4327.96 118
4328.11 116
4328.26 115
4328.41 116
4328.56 118
4328.71 122
4328.86 128
4329.01 136
4329.16 144
4329.31 152
4329.47 159
4329.62 165
4329.77 168
4329.92 168
4330.07 166
4330.22 161
4330.37 154
4330.52 147
4330.67 140
4330.82 136
4330.97 134
4331.12 135
4331.27 138
4331.43 143
4331.58 149
4331.73 154
4331.88 158
4332.03 160
4332.18 160
4332.33 159
4332.48 156
4332.63 152
4332.78 148
4332.93 144
4333.08 139
4333.24 135
4333.39 132
4333.54 129
4333.69 126
4333.84 124
4333.99 122
4334.14 121
4334.29 119
4334.44 117
4334.59 115
4334.74 111
4334.90 107
4335.05 102
4335.20 97
4335.35 92
4335.50 87
4335.65 84
4335.80 81
4335.95 80
4336.10 79
4336.25 79
4336.40 78
4336.56 77
4336.71 74
4336.86 71
4337.01 66
4337.16 61
4337.31 56
4337.46 51
4337.61 47
4337.76 42
4337.91 39
4338.06 35
4338.22 32
4338.37 28
4338.52 24
4338.67 20
4338.82 17
4338.97 16
4339.12 15
4339.27 18
4339.42 22
4339.57 29
4339.73 38
4339.88 49
4340.03 59
4340.18 68
4340.33 76
4340.48 81
4340.63 84
4340.78 84
4340.93 82
4341.08 78
4341.23 73
4341.39 67
4341.54 61
4341.69 56
4341.84 52
4341.99 49
4342.14 47
4342.29 47
4342.44 49
4342.59 51
4342.75 53
4342.90 55
4343.05 55
4343.20 54
4343.35 51
4343.50 47
4343.65 43
4343.80 39
4343.95 36
4344.10 35
4344.26 34
4344.41 35
4344.56 35
4344.71 34
4344.86 33
4345.01 31
4345.16 28
4345.31 24
4345.46 21
4345.62 19
4345.77 18
4345.92 18
4346.07 21
4346.22 24
4346.37 29
4346.52 33
4346.67 36
4346.82 38
4346.97 38
4347.13 37
4347.28 34
4347.43 31
4347.58 29
4347.73 27
4347.88 26
4348.03 26
4348.18 26
4348.33 26
4348.49 25
4348.64 25
4348.79 24
4348.94 23
4349.09 24
4349.24 25
4349.39 26
4349.54 29
4349.70 31
4349.85 33
4350.00 33
4350.15 33
4350.30 31
4350.45 28
4350.60 26
4350.75 24
4350.90 23
4351.06 24
4351.21 26
4351.36 29
4351.51 34
4351.66 39
4351.81 44
4351.96 49
4352.11 53
4352.26 56
4352.42 58
4352.57 59
4352.72 58
4352.87 56
4353.02 54
4353.17 52
4353.32 50
4353.47 49
4353.63 48
4353.78 47
4353.93 47
4354.08 46
4354.23 44
4354.38 42
4354.53 40
4354.68 37
4354.84 35
4354.99 33
4355.14 32
4355.29 33
4355.44 35
4355.59 38
4355.74 41
4355.89 44
4356.05 46
4356.20 48
4356.35 49
4356.50 48
4356.65 46
4356.80 43
4356.95 39
4357.10 35
4357.26 31
4357.41 26
4357.56 23
4357.71 20
4357.86 18
4358.01 17
4358.16 18
4358.31 21
4358.47 25
4358.62 31
4358.77 37
4358.92 43
4359.07 48
4359.22 51
4359.37 52
4359.53 51
4359.68 49
4359.83 46
4359.98 42
4360.13 39
4360.28 36
4360.43 33
4360.58 31
4360.74 29
4360.89 27
4361.04 26
4361.19 25
4361.34 24
4361.49 23
4361.64 22
4361.80 21
4361.95 21
4362.10 20
4362.25 21
4362.40 22
4362.55 24
4362.70 26
4362.85 28
4363.01 29
4363.16 30
4363.31 30
4363.46 29
4363.61 29
4363.76 29
4363.91 29
4364.07 30
4364.22 30
4364.37 30
4364.52 29
4364.67 28
4364.82 27
4364.97 26
4365.13 25
4365.28 26
4365.43 27
4365.58 28
4365.73 29
4365.88 29
4366.03 29
4366.19 28
4366.34 27
4366.49 27
4366.64 27
4366.79 27
4366.94 27
4367.09 27
4367.25 27
4367.40 26
4367.55 25
4367.70 24
4367.85 22
4368.00 21
4368.15 20
4368.31 20
4368.46 20
4368.61 21
4368.76 23
4368.91 25
4369.06 27
4369.21 29
4369.37 32
4369.52 35
4369.67 38
4369.82 41
4369.97 44
4370.12 48
4370.28 52
4370.43 56
4370.58 59
4370.73 62
4370.88 63
4371.03 64
4371.18 64
4371.34 63
4371.49 63
4371.64 62
4371.79 61
4371.94 61
4372.09 61
4372.25 61
4372.40 62
4372.55 62
4372.70 62
4372.85 61
4373.00 60
4373.15 57
4373.31 53
4373.46 49
4373.61 46
4373.76 43
4373.91 41
4374.06 40
4374.22 40
4374.37 41
4374.52 41
4374.67 42
4374.82 42
4374.97 41
4375.12 40
4375.28 39
4375.43 37
4375.58 35
4375.73 34
4375.88 32
4376.03 30
4376.19 28
4376.34 25
4376.49 22
4376.64 20
4376.79 18
4376.94 18
4377.10 18
4377.25 20
4377.40 22
4377.55 24
4377.70 27
4377.85 29
4378.01 30
4378.16 31
4378.31 31
4378.46 31
4378.61 30
4378.76 29
4378.92 28
4379.07 27
4379.22 26
4379.37 25
4379.52 26
4379.67 27
4379.83 28
4379.98 31
4380.13 33
4380.28 35
4380.43 36
4380.58 37
4380.74 37
4380.89 37
4381.04 37
4381.19 37
4381.34 37
4381.49 37
4381.65 36
4381.80 35
4381.95 33
4382.10 30
4382.25 27
4382.40 22
4382.56 18
4382.71 14
4382.86 11
4383.01 8
4383.16 5
4383.31 3
4383.47 2
4383.62 1
4383.77 1
4383.92 1
4384.07 3
4384.23 4
4384.38 6
4384.53 6
4384.68 6
4384.83 4
4384.98 2
4385.14 0
4385.29 0
4385.44 0
4385.59 0
4385.74 0
4385.89 0
4386.05 0
4386.20 1
4386.35 5
4386.50 8
4386.65 9
4386.81 9
4386.96 8
4387.11 7
4387.26 5
4387.41 3
4387.56 3
4387.72 3
4387.87 4
4388.02 6
4388.17 9
4388.32 13
4388.48 17
4388.63 22
4388.78 28
4388.93 34
4389.08 39
4389.23 44
4389.39 47
4389.54 49
4389.69 49
4389.84 48
4389.99 45
4390.15 42
4390.30 40
4390.45 38
4390.60 37
4390.75 37
4390.90 38
4391.06 39
4391.21 40
4391.36 41
4391.51 43
4391.66 44
4391.82 45
4391.97 45
4392.12 45
4392.27 45
4392.42 44
4392.58 44
4392.73 45
4392.88 46
4393.03 48
4393.18 51
4393.33 54
4393.49 57
4393.64 60
4393.79 63
4393.94 65
4394.09 68
4394.25 71
4394.40 74
4394.55 76
4394.70 78
4394.85 78
4395.01 77
4395.16 75
4395.31 72
4395.46 69
4395.61 65
4395.77 63
4395.92 60
4396.07 58
4396.22 56
4396.37 54
4396.53 53
4396.68 53
4396.83 53
4396.98 53
4397.13 55
4397.29 57
4397.44 59
4397.59 61
4397.74 63
4397.89 63
4398.05 63
4398.20 61
4398.35 57
4398.50 53
4398.65 48
4398.81 43
4398.96 40
4399.11 40
4399.26 42
4399.41 46
4399.57 52
4399.72 58
4399.87 63
4400.02 66
4400.17 66
4400.33 64
4400.48 60
4400.63 55
4400.78 51
4400.93 48
4401.09 47
4401.24 46
4401.39 46
4401.54 46
4401.69 46
4401.85 45
4402.00 44
4402.15 43
4402.30 42
4402.45 42
4402.61 43
4402.76 44
4402.91 45
4403.06 45
4403.21 44
4403.37 43
4403.52 41
4403.67 38
4403.82 35
4403.97 33
4404.13 31
4404.28 31
4404.43 30
4404.58 30
4404.74 29
4404.89 28
4405.04 27
4405.19 25
4405.34 25
4405.50 25
4405.65 27
4405.80 29
4405.95 32
4406.10 35
4406.26 37
4406.41 37
4406.56 36
4406.71 34
4406.86 33
4407.02 32
4407.17 31
4407.32 32
4407.47 33
4407.63 34
4407.78 35
4407.93 35
4408.08 34
4408.23 33
4408.39 33
4408.54 34
4408.69 36
4408.84 39
4409.00 43
4409.15 46
4409.30 48
4409.45 48
4409.60 45
4409.76 41
4409.91 36
4410.06 30
4410.21 25
4410.36 21
4410.52 19
4410.67 19
4410.82 21
4410.97 25
4411.13 29
4411.28 34
4411.43 39
4411.58 44
4411.73 48
4411.89 52
4412.04 55
4412.19 58
4412.34 60
4412.50 63
4412.65 66
4412.80 68
4412.95 70
4413.10 72
4413.26 72
4413.41 71
4413.56 68
4413.71 64
4413.87 59
4414.02 53
4414.17 47
4414.32 41
4414.48 35
4414.63 30
4414.78 26
4414.93 23
4415.08 21
4415.24 20
4415.39 21
4415.54 23
4415.69 26
4415.85 28
4416.00 29
4416.15 30
4416.30 29
4416.46 26
4416.61 24
4416.76 23
4416.91 23
4417.06 25
4417.22 29
4417.37 35
4417.52 41
4417.67 47
4417.83 52
4417.98 56
4418.13 57
4418.28 58
4418.44 57
4418.59 55
4418.74 54
4418.89 53
4419.04 51
4419.20 50
4419.35 49
4419.50 48
4419.65 47
4419.81 46
4419.96 46
4420.11 45
4420.26 44
4420.42 44
4420.57 42
4420.72 41
4420.87 39
4421.03 36
4421.18 34
4421.33 31
4421.48 29
4421.64 28
4421.79 28
4421.94 28
4422.09 30
4422.24 33
4422.40 36
4422.55 40
4422.70 44
4422.85 47
4423.01 50
4423.16 53
4423.31 56
4423.46 59
4423.62 61
4423.77 64
4423.92 67
4424.07 68
4424.23 69
4424.38 70
4424.53 69
4424.68 67
4424.84 65
4424.99 64
4425.14 63
4425.29 62
4425.45 63
4425.60 65
4425.75 68
4425.90 70
4426.06 72
4426.21 73
4426.36 72
4426.51 70
4426.67 67
4426.82 64
4426.97 59
4427.12 55
4427.28 50
4427.43 44
4427.58 39
4427.73 33
4427.89 29
4428.04 25
4428.19 23
4428.34 23
4428.50 24
4428.65 27
4428.80 31
4428.95 36
4429.11 40
4429.26 45
4429.41 47
4429.56 48
4429.72 47
4429.87 44
4430.02 41
4430.17 38
4430.33 37
4430.48 37
4430.63 39
4430.78 43
4430.94 49
4431.09 54
4431.24 60
4431.39 64
4431.55 68
4431.70 69
4431.85 69
4432.00 67
4432.16 63
4432.31 58
4432.46 52
4432.61 46
4432.77 41
4432.92 36
4433.07 33
4433.23 31
4433.38 29
4433.53 28
4433.68 26
4433.84 25
4433.99 23
4434.14 23
4434.29 23
4434.45 25
4434.60 27
4434.75 30
4434.90 33
4435.06 35
4435.21 36
4435.36 36
4435.51 34
4435.67 31
4435.82 28
4435.97 25
4436.12 22
4436.28 21
4436.43 21
4436.58 22
4436.74 23
4436.89 25
4437.04 25
4437.19 24
4437.35 22
4437.50 19
4437.65 15
4437.80 12
4437.96 10
4438.11 10
4438.26 11
4438.41 13
4438.57 16
4438.72 20
4438.87 24
4439.03 28
4439.18 31
4439.33 34
4439.48 38
4439.64 40
4439.79 42
4439.94 44
4440.09 46
4440.25 48
4440.40 50
4440.55 52
4440.71 55
4440.86 58
4441.01 60
4441.16 61
4441.32 60
4441.47 58
4441.62 54
4441.77 49
4441.93 44
4442.08 40
4442.23 36
4442.39 34
4442.54 32
4442.69 32
4442.84 33
4443.00 34
4443.15 36
4443.30 38
4443.46 40
4443.61 42
4443.76 44
4443.91 46
4444.07 47
4444.22 48
4444.37 49
4444.52 47
4444.68 45
4444.83 42
4444.98 38
4445.14 34
4445.29 30
4445.44 27
4445.59 25
4445.75 24
4445.90 24
4446.05 25
4446.21 25
4446.36 25
4446.51 25
4446.66 25
4446.82 24
4446.97 23
4447.12 22
4447.28 21
4447.43 20
4447.58 19
4447.73 18
4447.89 17
4448.04 16
4448.19 16
4448.35 16
4448.50 16
4448.65 18
4448.80 19
4448.96 21
4449.11 23
4449.26 24
4449.42 24
4449.57 23
4449.72 22
4449.87 21
4450.03 21
4450.18 21
4450.33 23
4450.49 26
4450.64 29
4450.79 33
4450.94 37
4451.10 40
4451.25 43
4451.40 46
4451.56 48
4451.71 51
4451.86 53
4452.01 56
4452.17 57
4452.32 58
4452.47 58
4452.63 57
4452.78 56
4452.93 55
4453.09 53
4453.24 51
4453.39 47
4453.54 44
4453.70 39
4453.85 36
4454.00 33
4454.16 32
4454.31 35
4454.46 39
4454.61 46
4454.77 53
4454.92 60
4455.07 65
4455.23 68
4455.38 68
4455.53 65
4455.69 61
4455.84 56
4455.99 50
4456.14 44
4456.30 38
4456.45 33
4456.60 30
4456.76 29
4456.91 29
4457.06 30
4457.22 33
4457.37 36
4457.52 39
4457.67 43
4457.83 46
4457.98 48
4458.13 50
4458.29 52
4458.44 52
4458.59 52
4458.75 52
4458.90 52
4459.05 51
4459.21 50
4459.36 50
4459.51 50
4459.66 50
4459.82 49
4459.97 49
4460.12 48
4460.28 47
4460.43 46
4460.58 44
4460.74 43
4460.89 41
4461.04 39
4461.19 36
4461.35 33
4461.50 31
4461.65 29
4461.81 29
4461.96 29
4462.11 30
4462.27 31
4462.42 31
4462.57 32
4462.73 31
4462.88 30
4463.03 28
4463.19 26
4463.34 24
4463.49 22
4463.64 20
4463.80 16
4463.95 12
4464.10 8
4464.26 4
4464.41 0
4464.56 0
4464.72 0
4464.87 0
4465.02 0
4465.18 4
4465.33 9
4465.48 14
4465.64 17
4465.79 19
4465.94 19
4466.09 16
4466.25 13
4466.40 8
4466.55 4
4466.71 1
4466.86 0
4467.01 0
4467.17 2
4467.32 5
4467.47 9
4467.63 11
4467.78 13
4467.93 14
4468.09 14
4468.24 12
4468.39 10
4468.55 8
4468.70 6
4468.85 5
4469.01 4
4469.16 3
4469.31 4
4469.47 6
4469.62 8
4469.77 11
4469.92 15
4470.08 18
4470.23 20
4470.38 22
4470.54 23
4470.69 23
4470.84 22
4471.00 21
4471.15 19
4471.30 17
4471.46 14
4471.61 11
4471.76 8
4471.92 6
4472.07 4
4472.22 4
4472.38 5
4472.53 7
4472.68 10
4472.84 13
4472.99 17
4473.14 20
4473.30 23
4473.45 26
4473.60 27
4473.76 29
4473.91 30
4474.06 30
4474.22 30
4474.37 29
4474.52 28
4474.68 26
4474.83 24
4474.98 22
4475.14 20
4475.29 19
4475.44 17
4475.60 16
4475.75 15
4475.90 14
4476.06 14
4476.21 13
4476.36 12
4476.52 12
4476.67 11
4476.82 12
4476.98 13
4477.13 14
4477.28 16
4477.44 17
4477.59 17
4477.74 16
4477.90 13
4478.05 10
4478.20 7
4478.36 3
4478.51 1
4478.66 0
4478.82 0
4478.97 0
4479.12 0
4479.28 0
4479.43 0
4479.58 0
4479.74 0
4479.89 0
4480.04 0
4480.20 2
4480.35 3
4480.50 5
4480.66 7
4480.81 9
4480.96 10
4481.12 11
4481.27 13
4481.42 16
4481.58 19
4481.73 22
4481.89 26
4482.04 30
4482.19 32
4482.35 34
4482.50 35
4482.65 34
4482.81 34
4482.96 32
4483.11 31
4483.27 29
4483.42 28
4483.57 27
4483.73 26
4483.88 26
4484.03 27
4484.19 29
4484.34 31
4484.49 34
4484.65 38
4484.80 43
4484.95 49
4485.11 55
4485.26 62
4485.41 69
4485.57 74
4485.72 78
4485.88 80
4486.03 79
4486.18 77
4486.34 74
4486.49 71
4486.64 67
4486.80 64
4486.95 61
4487.10 58
4487.26 55
4487.41 51
4487.56 46
4487.72 40
4487.87 34
4488.02 28
4488.18 23
4488.33 19
4488.49 17
4488.64 16
4488.79 17
4488.95 19
4489.10 21
4489.25 24
4489.41 26
4489.56 29
4489.71 31
4489.87 32
4490.02 33
4490.17 34
4490.33 33
4490.48 32
4490.64 30
4490.79 28
4490.94 27
4491.10 26
4491.25 25
4491.40 24
4491.56 23
4491.71 21
4491.86 18
4492.02 15
4492.17 13
4492.33 11
4492.48 11
4492.63 12
4492.79 15
4492.94 19
4493.09 22
4493.25 25
4493.40 27
4493.55 28
4493.71 29
4493.86 29
4494.01 28
4494.17 28
4494.32 27
4494.48 26
4494.63 26
4494.78 25
4494.94 23
4495.09 22
4495.24 20
4495.40 19
4495.55 17
4495.71 16
4495.86 16
4496.01 16
4496.17 16
4496.32 17
4496.47 17
4496.63 18
4496.78 19
4496.93 20
4497.09 22
4497.24 25
4497.40 28
4497.55 31
4497.70 34
4497.86 37
4498.01 40
4498.16 41
4498.32 42
4498.47 41
4498.63 40
4498.78 39
4498.93 37
4499.09 35
4499.24 34
4499.39 34
4499.55 34
4499.70 35
4499.86 36
4500.01 37
4500.16 37
4500.32 36
4500.47 35
4500.62 33
4500.78 30
4500.93 28
4501.09 27
4501.24 26
4501.39 25
4501.55 26
4501.70 26
4501.85 27
4502.01 28
4502.16 30
4502.32 31
4502.47 33
4502.62 35
4502.78 38
4502.93 41
4503.08 45
4503.24 48
4503.39 52
4503.55 55
4503.70 57
4503.85 59
4504.01 61
4504.16 62
4504.32 62
4504.47 62
4504.62 61
4504.78 59
4504.93 57
4505.08 55
4505.24 54
4505.39 54
4505.55 55
4505.70 56
4505.85 59
4506.01 63
4506.16 67
4506.32 71
4506.47 75
4506.62 78
4506.78 79
4506.93 78
4507.08 75
4507.24 71
4507.39 67
4507.55 62
4507.70 58
4507.85 55
4508.01 52
4508.16 50
4508.32 48
4508.47 45
4508.62 42
4508.78 38
4508.93 34
4509.09 31
4509.24 29
4509.39 28
4509.55 28
4509.70 29
4509.85 29
4510.01 28
4510.16 27
4510.32 25
4510.47 23
4510.62 22
4510.78 22
4510.93 24
4511.09 27
4511.24 30
4511.39 32
4511.55 34
4511.70 33
4511.86 31
4512.01 29
4512.16 26
4512.32 24
4512.47 23
4512.63 22
4512.78 23
4512.93 24
4513.09 24
4513.24 24
4513.40 23
4513.55 20
4513.70 16
4513.86 12
4514.01 7
4514.17 3
4514.32 1
4514.47 0
4514.63 0
4514.78 1
4514.94 4
4515.09 8
4515.24 11
4515.40 15
4515.55 18
4515.71 20
4515.86 21
4516.01 20
4516.17 19
4516.32 17
4516.48 14
4516.63 13
4516.78 12
4516.94 12
4517.09 13
4517.25 16
4517.40 18
4517.55 20
4517.71 21
4517.86 21
4518.02 20
4518.17 18
4518.32 16
4518.48 14
4518.63 12
4518.79 12
4518.94 13
4519.09 14
4519.25 16
4519.40 19
4519.56 22
4519.71 26
4519.87 30
4520.02 33
4520.17 35
4520.33 37
4520.48 37
4520.64 37
4520.79 37
4520.94 35
4521.10 34
4521.25 34
4521.41 33
4521.56 33
4521.71 33
4521.87 33
4522.02 33
4522.18 33
4522.33 33
4522.49 33
4522.64 34
4522.79 35
4522.95 37
4523.10 39
4523.26 41
4523.41 43
4523.56 46
4523.72 48
4523.87 49
4524.03 49
4524.18 47
4524.33 45
4524.49 42
4524.64 38
4524.80 36
4524.95 34
4525.11 33
4525.26 34
4525.41 36
4525.57 39
4525.72 43
4525.88 46
4526.03 50
4526.19 52
4526.34 55
4526.49 57
4526.65 58
4526.80 60
4526.96 62
4527.11 64
4527.26 67
4527.42 69
4527.57 71
4527.73 73
4527.88 74
4528.04 75
4528.19 76
4528.34 77
4528.50 78
4528.65 81
4528.81 85
4528.96 89
4529.12 93
4529.27 97
4529.42 100
4529.58 103
4529.73 105
4529.89 107
4530.04 107
4530.20 107
4530.35 105
4530.50 102
4530.66 98
4530.81 91
4530.97 84
4531.12 76
4531.28 68
4531.43 60
4531.58 55
4531.74 51
4531.89 49
4532.05 49
4532.20 50
4532.36 52
4532.51 54
4532.66 55
4532.82 55
4532.97 54
4533.13 53
4533.28 53
4533.44 52
4533.59 53
4533.74 53
4533.90 53
4534.05 51
4534.21 49
4534.36 45
4534.52 42
4534.67 39
4534.82 37
4534.98 37
4535.13 38
4535.29 40
4535.44 41
4535.60 42
4535.75 42
4535.90 40
4536.06 38
4536.21 36
4536.37 35
4536.52 35
4536.68 35
4536.83 37
4536.99 38
4537.14 39
4537.29 39
4537.45 37
4537.60 33
4537.76 28
4537.91 22
4538.07 18
4538.22 14
4538.38 12
4538.53 11
4538.68 12
4538.84 13
4538.99 14
4539.15 16
4539.30 16
4539.46 17
4539.61 17
4539.76 18
4539.92 19
4540.07 21
4540.23 23
4540.38 25
4540.54 26
4540.69 27
4540.85 28
4541.00 29
4541.15 29
4541.31 30
4541.46 31
4541.62 32
4541.77 34
4541.93 35
4542.08 37
4542.24 38
4542.39 39
4542.55 40
4542.70 41
4542.85 41
4543.01 40
4543.16 38
4543.32 35
4543.47 32
4543.63 28
4543.78 25
4543.94 22
4544.09 21
4544.24 22
4544.40 24
4544.55 27
4544.71 31
4544.86 35
4545.02 38
4545.17 41
4545.33 43
4545.48 43
4545.64 43
4545.79 42
4545.94 40
4546.10 38
4546.25 37
4546.41 36
4546.56 35
4546.72 36
4546.87 38
4547.03 40
4547.18 43
4547.34 45
4547.49 47
4547.64 48
4547.80 47
4547.95 45
4548.11 43
4548.26 40
4548.42 37
4548.57 34
4548.73 32
4548.88 31
4549.04 30
4549.19 29
4549.34 28
4549.50 28
4549.65 27
4549.81 28
4549.96 29
4550.12 30
4550.27 33
4550.43 36
4550.58 39
4550.74 42
4550.89 45
4551.05 47
4551.20 49
4551.35 50
4551.51 51
4551.66 51
4551.82 51
4551.97 49
4552.13 46
4552.28 42
4552.44 38
4552.59 32
4552.75 28
4552.90 24
4553.06 22
4553.21 23
4553.37 24
4553.52 27
4553.67 30
4553.83 32
4553.98 33
4554.14 34
4554.29 35
4554.45 36
4554.60 38
4554.76 41
4554.91 44
4555.07 47
4555.22 48
4555.38 47
4555.53 45
4555.69 43
4555.84 41
4555.99 40
4556.15 40
4556.30 41
4556.46 44
4556.61 47
4556.77 50
4556.92 52
4557.08 53
4557.23 54
4557.39 55
4557.54 55
4557.70 54
4557.85 53
4558.01 51
4558.16 49
4558.32 47
4558.47 44
4558.63 41
4558.78 39
4558.93 37
4559.09 36
4559.24 36
4559.40 36
4559.55 36
4559.71 36
4559.86 35
4560.02 34
4560.17 33
4560.33 32
4560.48 32
4560.64 33
4560.79 35
4560.95 38
4561.10 42
4561.26 45
4561.41 49
4561.57 51
4561.72 53
4561.88 54
4562.03 55
4562.19 56
4562.34 57
4562.49 57
4562.65 56
4562.80 54
4562.96 51
4563.11 47
4563.27 44
4563.42 41
4563.58 38
4563.73 36
4563.89 35
4564.04 34
4564.20 32
4564.35 30
4564.51 28
4564.66 26
4564.82 25
4564.97 26
4565.13 29
4565.28 34
4565.44 39
4565.59 45
4565.75 50
4565.90 54
4566.06 57
4566.21 59
4566.37 61
4566.52 63
4566.68 65
4566.83 68
4566.99 70
4567.14 72
4567.30 74
4567.45 76
4567.61 77
4567.76 77
4567.92 76
4568.07 73
4568.23 68
4568.38 62
4568.53 54
4568.69 47
4568.84 42
4569.00 38
4569.15 37
4569.31 40
4569.46 44
4569.62 51
4569.77 58
4569.93 65
4570.08 70
4570.24 73
4570.39 74
4570.55 72
4570.70 68
4570.86 63
4571.01 58
4571.17 53
4571.32 49
4571.48 46
4571.63 44
4571.79 44
4571.94 44
4572.10 44
4572.25 44
4572.41 45
4572.56 44
4572.72 44
4572.87 44
4573.03 44
4573.18 45
4573.34 45
4573.49 46
4573.65 46
4573.80 48
4573.96 49
4574.11 51
4574.27 53
4574.42 54
4574.58 54
4574.73 53
4574.89 52
4575.04 49
4575.20 46
4575.35 43
4575.51 41
4575.66 39
4575.82 37
4575.97 36
4576.13 35
4576.28 33
4576.44 32
4576.59 31
4576.75 30
4576.90 30
4577.06 30
4577.21 31
4577.37 31
4577.52 31
4577.68 30
4577.84 28
4577.99 25
4578.15 21
4578.30 17
4578.46 11
4578.61 5
4578.77 0
4578.92 0
4579.08 0
4579.23 0
4579.39 0
4579.54 1
4579.70 7
4579.85 14
4580.01 21
4580.16 26
4580.32 30
4580.47 33
4580.63 34
4580.78 33
4580.94 33
4581.09 31
4581.25 30
4581.40 28
4581.56 26
4581.71 24
4581.87 21
4582.02 19
4582.18 16
4582.33 14
4582.49 12
4582.64 11
4582.80 11
4582.95 10
4583.11 10
4583.26 10
4583.42 10
4583.57 9
4583.73 7
4583.89 6
4584.04 4
4584.20 2
4584.35 1
4584.51 0
4584.66 0
4584.82 0
4584.97 0
4585.13 0
4585.28 0
4585.44 1
4585.59 2
4585.75 3
4585.90 2
4586.06 1
4586.21 0
4586.37 0
4586.52 0
4586.68 1
4586.83 4
4586.99 10
4587.14 16
4587.30 24
4587.46 30
4587.61 34
4587.77 36
4587.92 36
4588.08 35
4588.23 34
4588.39 34
4588.54 36
4588.70 41
4588.85 48
4589.01 56
4589.16 64
4589.32 70
4589.47 74
4589.63 76
4589.78 76
4589.94 75
4590.09 74
4590.25 73
4590.41 72
4590.56 71
4590.72 70
4590.87 68
4591.03 66
4591.18 64
4591.34 62
4591.49 61
4591.65 60
4591.80 60
4591.96 60
4592.11 59
4592.27 58
4592.42 58
4592.58 58
4592.74 60
4592.89 62
4593.05 64
4593.20 67
4593.36 68
4593.51 69
4593.67 68
4593.82 66
4593.98 64
4594.13 63
4594.29 61
4594.44 60
4594.60 59
4594.75 58
4594.91 56
4595.07 54
4595.22 51
4595.38 49
4595.53 48
4595.69 46
4595.84 46
4596.00 46
4596.15 47
4596.31 49
4596.46 51
4596.62 54
4596.77 57
4596.93 60
4597.09 63
4597.24 65
4597.40 67
4597.55 68
4597.71 69
4597.86 69
4598.02 69
4598.17 69
4598.33 69
4598.48 68
4598.64 66
4598.80 64
4598.95 62
4599.11 61
4599.26 60
4599.42 60
4599.57 59
4599.73 59
4599.88 59
4600.04 59
4600.19 59
4600.35 59
4600.51 60
4600.66 62
4600.82 64
4600.97 65
4601.13 66
4601.28 66
4601.44 65
4601.59 64
4601.75 64
4601.90 64
4602.06 66
4602.22 69
4602.37 72
4602.53 75
4602.68 77
4602.84 78
4602.99 79
4603.15 79
4603.30 79
4603.46 79
4603.62 80
4603.77 80
4603.93 81
4604.08 81
4604.24 81
4604.39 80
4604.55 79
4604.70 78
4604.86 78
4605.01 78
4605.17 79
4605.33 80
4605.48 82
4605.64 84
4605.79 86
4605.95 88
4606.10 89
4606.26 90
4606.41 91
4606.57 90
4606.73 90
4606.88 89
4607.04 87
4607.19 85
4607.35 81
4607.50 78
4607.66 74
4607.82 70
4607.97 68
4608.13 68
4608.28 70
4608.44 73
4608.59 78
4608.75 84
4608.90 90
4609.06 97
4609.22 105
4609.37 112
4609.53 120
4609.68 128
4609.84 135
4609.99 143
4610.15 151
4610.31 158
4610.46 164
4610.62 171
4610.77 177
4610.93 182
4611.08 186
4611.24 189
4611.39 190
4611.55 190
4611.71 190
4611.86 191
4612.02 194
4612.17 198
4612.33 203
4612.48 210
4612.64 217
4612.80 224
4612.95 230
4613.11 237
4613.26 243
4613.42 249
4613.57 256
4613.73 263
4613.89 270
4614.04 279
4614.20 289
4614.35 302
4614.51 317
4614.66 334
4614.82 352
4614.98 369
4615.13 385
4615.29 399
4615.44 413
4615.60 427
4615.75 443
4615.91 459
4616.07 477
4616.22 492
4616.38 504
4616.53 511
4616.69 510
4616.84 504
4617.00 494
4617.16 481
4617.31 468
4617.47 457
4617.62 449
4617.78 443
4617.93 438
4618.09 432
4618.25 426
4618.40 418
4618.56 408
4618.71 396
4618.87 383
4619.02 370
4619.18 356
4619.34 344
4619.49 332
4619.65 321
4619.80 310
4619.96 300
4620.12 290
4620.27 280
4620.43 268
4620.58 256
4620.74 243
4620.89 230
4621.05 217
4621.21 204
4621.36 192
4621.52 181
4621.67 172
4621.83 164
4621.99 158
4622.14 153
4622.30 148
4622.45 144
4622.61 140
4622.76 135
4622.92 131
4623.08 125
4623.23 120
4623.39 114
4623.54 109
4623.70 104
4623.86 99
4624.01 95
4624.17 92
4624.32 90
4624.48 90
4624.63 91
4624.79 94
4624.95 98
4625.10 102
4625.26 107
4625.41 111
4625.57 115
4625.73 119
4625.88 123
4626.04 129
4626.19 135
4626.35 142
4626.51 150
4626.66 158
4626.82 164
4626.97 169
4627.13 171
4627.28 170
4627.44 166
4627.60 161
4627.75 156
4627.91 151
4628.06 149
4628.22 149
4628.38 152
4628.53 155
4628.69 159
4628.84 162
4629.00 162
4629.16 161
4629.31 157
4629.47 151
4629.62 146
4629.78 141
4629.94 137
4630.09 134
4630.25 132
4630.40 129
4630.56 127
4630.72 124
4630.87 121
4631.03 117
4631.18 113
4631.34 109
4631.50 104
4631.65 100
4631.81 95
4631.96 92
4632.12 89
4632.28 87
4632.43 86
4632.59 85
4632.74 84
4632.90 85
4633.06 85
4633.21 86
4633.37 86
4633.52 87
4633.68 88
4633.84 88
4633.99 87
4634.15 86
4634.30 83
4634.46 80
4634.62 77
4634.77 75
4634.93 73
4635.08 72
4635.24 71
4635.40 70
4635.55 70
4635.71 69
4635.86 67
4636.02 65
4636.18 62
4636.33 60
4636.49 57
4636.64 55
4636.80 53
4636.96 53
4637.11 53
4637.27 54
4637.43 56
4637.58 58
4637.74 60
4637.89 62
4638.05 64
4638.21 66
4638.36 69
4638.52 72
4638.67 77
4638.83 82
4638.99 89
4639.14 96
4639.30 103
4639.45 109
4639.61 114
4639.77 119
4639.92 124
4640.08 129
4640.24 135
4640.39 142
4640.55 150
4640.70 159
4640.86 168
4641.02 177
4641.17 184
4641.33 191
4641.48 196
4641.64 201
4641.80 204
4641.95 207
4642.11 210
4642.27 212
4642.42 215
4642.58 219
4642.73 224
4642.89 232
4643.05 241
4643.20 252
4643.36 264
4643.52 276
4643.67 287
4643.83 296
4643.98 302
4644.14 303
4644.30 300
4644.45 293
4644.61 284
4644.76 273
4644.92 263
4645.08 255
4645.23 251
4645.39 251
4645.55 253
4645.70 258
4645.86 262
4646.01 264
4646.17 263
4646.33 258
4646.48 249
4646.64 237
4646.80 223
4646.95 209
4647.11 194
4647.26 181
4647.42 169
4647.58 159
4647.73 150
4647.89 143
4648.05 137
4648.20 133
4648.36 130
4648.51 127
4648.67 124
4648.83 123
4648.98 122
4649.14 122
4649.30 123
4649.45 125
4649.61 128
4649.77 131
4649.92 135
4650.08 138
4650.23 141
4650.39 143
4650.55 145
4650.70 145
4650.86 144
4651.02 143
4651.17 142
4651.33 141
4651.48 142
4651.64 145
4651.80 150
4651.95 155
4652.11 161
4652.27 165
4652.42 169
4652.58 170
4652.74 170
4652.89 169
4653.05 168
4653.20 167
4653.36 167
4653.52 168
4653.67 169
4653.83 171
4653.99 173
4654.14 175
4654.30 176
4654.46 176
4654.61 175
4654.77 172
4654.92 168
4655.08 163
4655.24 158
4655.39 155
4655.55 152
4655.71 151
4655.86 152
4656.02 154
4656.18 156
4656.33 158
4656.49 159
4656.64 160
4656.80 160
4656.96 160
4657.11 160
4657.27 160
4657.43 160
4657.58 160
4657.74 160
4657.90 161
4658.05 161
4658.21 161
4658.37 161
4658.52 160
4658.68 158
4658.84 154
4658.99 150
4659.15 145
4659.30 140
4659.46 136
4659.62 132
4659.77 130
4659.93 127
4660.09 125
4660.24 123
4660.40 121
4660.56 119
4660.71 118
4660.87 117
4661.03 118
4661.18 120
4661.34 122
4661.50 125
4661.65 128
4661.81 131
4661.96 134
4662.12 136
4662.28 137
4662.43 137
4662.59 137
4662.75 137
4662.90 136
4663.06 137
4663.22 137
4663.37 138
4663.53 139
4663.69 140
4663.84 141
4664.00 141
4664.16 141
4664.31 142
4664.47 143
4664.63 145
4664.78 148
4664.94 151
4665.10 154
4665.25 157
4665.41 159
4665.57 161
4665.72 163
4665.88 165
4666.03 168
4666.19 173
4666.35 178
4666.50 184
4666.66 190
4666.82 196
4666.97 200
4667.13 204
4667.29 207
4667.44 208
4667.60 209
4667.76 210
4667.91 210
4668.07 210
4668.23 209
4668.38 207
4668.54 206
4668.70 205
4668.85 203
4669.01 201
4669.17 198
4669.32 195
4669.48 191
4669.64 186
4669.79 181
4669.95 176
4670.11 171
4670.26 167
4670.42 164
4670.58 162
4670.73 160
4670.89 161
4671.05 163
4671.20 167
4671.36 173
4671.52 182
4671.67 193
4671.83 205
4671.99 218
4672.14 230
4672.30 240
4672.46 247
4672.61 251
4672.77 253
4672.93 252
4673.08 251
4673.24 249
4673.40 249
4673.55 250
4673.71 253
4673.87 257
4674.02 263
4674.18 269
4674.34 276
4674.49 284
4674.65 291
4674.81 299
4674.96 306
4675.12 313
4675.28 318
4675.43 323
4675.59 327
4675.75 331
4675.90 336
4676.06 341
4676.22 348
4676.37 357
4676.53 368
4676.69 379
4676.84 392
4677.00 404
4677.16 417
4677.32 431
4677.47 444
4677.63 459
4677.79 474
4677.94 489
4678.10 505
4678.26 522
4678.41 539
4678.57 556
4678.73 575
4678.88 597
4679.04 623
4679.20 654
4679.35 691
4679.51 735
4679.67 785
4679.82 841
4679.98 902
4680.14 967
4680.29 1036
4680.45 1109
4680.61 1185
4680.76 1265
4680.92 1349
4681.08 1439
4681.24 1535
4681.39 1637
4681.55 1746
4681.71 1859
4681.86 1975
4682.02 2094
4682.18 2211
4682.33 2326
4682.49 2439
4682.65 2548
4682.80 2655
4682.96 2763
4683.12 2873
4683.27 2985
4683.43 3102
4683.59 3220
4683.74 3341
4683.90 3461
4684.06 3580
4684.22 3696
4684.37 3808
4684.53 3916
4684.69 4016
4684.84 4107
4685.00 4185
4685.16 4250
4685.31 4300
4685.47 4337
4685.63 4362
4685.78 4379
4685.94 4390
4686.10 4396
4686.26 4398
4686.41 4393
4686.57 4379
4686.73 4353
4686.88 4312
4687.04 4257
4687.20 4189
4687.35 4110
4687.51 4025
4687.67 3938
4687.82 3853
4687.98 3771
4688.14 3693
4688.30 3617
4688.45 3541
4688.61 3461
4688.77 3377
4688.92 3288
4689.08 3193
4689.24 3094
4689.39 2993
4689.55 2892
4689.71 2791
4689.87 2691
4690.02 2591
4690.18 2492
4690.34 2394
4690.49 2296
4690.65 2200
4690.81 2106
4690.96 2014
4691.12 1925
4691.28 1839
4691.44 1756
4691.59 1677
4691.75 1601
4691.91 1529
4692.06 1463
4692.22 1400
4692.38 1342
4692.53 1287
4692.69 1235
4692.85 1184
4693.01 1135
4693.16 1089
4693.32 1044
4693.48 1001
4693.63 961
4693.79 923
4693.95 887
4694.10 852
4694.26 818
4694.42 785
4694.58 755
4694.73 728
4694.89 704
4695.05 684
4695.20 667
4695.36 651
4695.52 638
4695.68 625
4695.83 612
4695.99 598
4696.15 583
4696.30 567
4696.46 550
4696.62 533
4696.77 514
4696.93 496
4697.09 478
4697.25 461
4697.40 446
4697.56 433
4697.72 422
4697.87 412
4698.03 403
4698.19 393
4698.35 382
4698.50 370
4698.66 357
4698.82 343
4698.97 327
4699.13 312
4699.29 298
4699.45 286
4699.60 276
4699.76 268
4699.92 262
4700.07 257
4700.23 253
4700.39 248
4700.55 242
4700.70 236
4700.86 228
4701.02 221
4701.17 214
4701.33 209
4701.49 206
4701.65 204
4701.80 203
4701.96 202
4702.12 199
4702.27 196
4702.43 191
4702.59 186
4702.75 180
4702.90 173
4703.06 166
4703.22 158
4703.38 150
4703.53 140
4703.69 129
4703.85 118
4704.00 108
4704.16 99
4704.32 91
4704.48 87
4704.63 85
4704.79 87
4704.95 90
4705.10 94
4705.26 97
4705.42 100
4705.58 100
4705.73 98
4705.89 94
4706.05 89
4706.21 82
4706.36 74
4706.52 67
4706.68 60
4706.83 54
4706.99 48
4707.15 43
4707.31 38
4707.46 34
4707.62 30
4707.78 27
4707.94 25
4708.09 24
4708.25 24
4708.41 25
4708.56 26
4708.72 27
4708.88 28
4709.04 29
4709.19 29
4709.35 29
4709.51 29
4709.67 29
4709.82 29
4709.98 31
4710.14 32
4710.29 34
4710.45 36
4710.61 37
4710.77 38
4710.92 37
4711.08 34
4711.24 30
4711.40 25
4711.55 19
4711.71 14
4711.87 10
4712.03 7
4712.18 5
4712.34 5
4712.50 4
4712.65 4
4712.81 3
4712.97 3
4713.13 2
4713.28 1
4713.44 1
4713.60 2
4713.76 3
4713.91 4
4714.07 4
4714.23 4
4714.39 3
4714.54 1
4714.70 0
4714.86 0
4715.02 0
4715.17 0
4715.33 0
4715.49 0
4715.65 1
4715.80 5
4715.96 10
4716.12 14
4716.27 17
4716.43 20
4716.59 22
4716.75 23
4716.90 23
4717.06 22
4717.22 20
4717.38 18
4717.53 15
4717.69 13
4717.85 11
4718.01 11
4718.16 12
4718.32 15
4718.48 18
4718.64 23
4718.79 27
4718.95 31
4719.11 33
4719.27 34
4719.42 32
4719.58 29
4719.74 24
4719.90 18
4720.05 12
4720.21 6
4720.37 1
4720.53 0
4720.68 0
4720.84 0
4721.00 3
4721.16 7
4721.31 12
4721.47 16
4721.63 19
4721.79 21
4721.94 21
4722.10 19
4722.26 17
4722.42 16
4722.57 15
4722.73 16
4722.89 19
4723.05 24
4723.20 31
4723.36 38
4723.52 44
4723.68 49
4723.83 52
4723.99 53
4724.15 52
4724.31 50
4724.46 48
4724.62 46
4724.78 44
4724.94 43
4725.09 41
4725.25 40
4725.41 38
4725.57 37
4725.73 36
4725.88 36
4726.04 37
4726.20 41
4726.36 45
4726.51 50
4726.67 56
4726.83 60
4726.99 62
4727.14 62
4727.30 59
4727.46 54
4727.62 46
4727.77 37
4727.93 26
4728.09 16
4728.25 7
4728.40 0
4728.56 0
4728.72 0
4728.88 0
4729.03 0
4729.19 0
4729.35 0
4729.51 4
4729.67 8
4729.82 12
4729.98 15
4730.14 17
4730.30 19
4730.45 21
4730.61 23
4730.77 23
4730.93 23
4731.08 22
4731.24 19
4731.40 15
4731.56 11
4731.72 7
4731.87 4
4732.03 3
4732.19 4
4732.35 6
4732.50 9
4732.66 13
4732.82 16
4732.98 19
4733.13 19
4733.29 19
4733.45 17
4733.61 15
4733.77 13
4733.92 12
4734.08 13
4734.24 15
4734.40 18
4734.55 21
4734.71 23
4734.87 24
4735.03 24
4735.18 21
4735.34 18
4735.50 14
4735.66 9
4735.82 6
4735.97 4
4736.13 2
4736.29 2
4736.45 3
4736.60 6
4736.76 9
4736.92 12
4737.08 17
4737.24 22
4737.39 28
4737.55 33
4737.71 38
4737.87 41
4738.02 43
4738.18 44
4738.34 44
4738.50 44
4738.66 44
4738.81 45
4738.97 46
4739.13 47
4739.29 48
4739.44 49
4739.60 48
4739.76 45
4739.92 41
4740.08 36
4740.23 29
4740.39 22
4740.55 15
4740.71 9
4740.87 4
4741.02 2
4741.18 2
4741.34 3
4741.50 4
4741.65 5
4741.81 4
4741.97 1
4742.13 0
4742.29 0
4742.44 0
4742.60 0
4742.76 0
4742.92 0
4743.08 8
4743.23 18
4743.39 29
4743.55 39
4743.71 49
4743.86 57
4744.02 63
4744.18 68
4744.34 71
4744.50 72
4744.65 71
4744.81 70
4744.97 67
4745.13 63
4745.29 60
4745.44 57
4745.60 55
4745.76 54
4745.92 55
4746.08 56
4746.23 58
4746.39 59
4746.55 59
4746.71 57
4746.86 54
4747.02 51
4747.18 47
4747.34 44
4747.50 40
4747.65 37
4747.81 35
4747.97 32
4748.13 29
4748.29 28
4748.44 26
4748.60 26
4748.76 27
4748.92 28
4749.08 29
4749.23 31
4749.39 32
4749.55 32
4749.71 32
4749.87 30
4750.02 28
4750.18 25
4750.34 20
4750.50 15
4750.66 8
4750.81 1
4750.97 0
4751.13 0
4751.29 0
4751.45 0
4751.60 0
4751.76 0
4751.92 0
4752.08 7
4752.24 14
4752.39 20
4752.55 25
4752.71 28
4752.87 30
4753.03 31
4753.18 30
4753.34 29
4753.50 27
4753.66 25
4753.82 24
4753.97 24
4754.13 26
4754.29 29
4754.45 33
4754.61 39
4754.76 47
4754.92 55
4755.08 63
4755.24 71
4755.40 77
4755.56 81
4755.71 83
4755.87 84
4756.03 83
4756.19 81
4756.35 80
4756.50 81
4756.66 83
4756.82 86
4756.98 90
4757.14 95
4757.29 98
4757.45 101
4757.61 102
4757.77 102
4757.93 102
4758.08 100
4758.24 99
4758.40 98
4758.56 98
4758.72 97
4758.88 96
4759.03 94
4759.19 92
4759.35 90
4759.51 88
4759.67 86
4759.82 84
4759.98 83
4760.14 82
4760.30 81
4760.46 81
4760.62 80
4760.77 81
4760.93 81
4761.09 81
4761.25 81
4761.41 81
4761.56 81
4761.72 81
4761.88 80
4762.04 79
4762.20 78
4762.36 77
4762.51 77
4762.67 78
4762.83 80
4762.99 82
4763.15 84
4763.30 85
4763.46 85
4763.62 84
4763.78 82
4763.94 79
4764.10 75
4764.25 71
4764.41 68
4764.57 66
4764.73 64
4764.89 63
4765.04 63
4765.20 63
4765.36 63
4765.52 63
4765.68 64
4765.84 65
4765.99 67
4766.15 68
4766.31 71
4766.47 73
4766.63 75
4766.79 78
4766.94 80
4767.10 82
4767.26 84
4767.42 86
4767.58 87
4767.74 88
4767.89 87
4768.05 86
4768.21 83
4768.37 79
4768.53 74
4768.69 68
4768.84 62
4769.00 57
4769.16 52
4769.32 47
4769.48 42
4769.63 37
4769.79 32
4769.95 27
4770.11 22
4770.27 19
4770.43 17
4770.58 17
4770.74 20
4770.90 24
4771.06 30
4771.22 36
4771.38 42
4771.53 47
4771.69 51
4771.85 54
4772.01 56
4772.17 57
4772.33 57
4772.49 55
4772.64 52
4772.80 48
4772.96 43
4773.12 38
4773.28 33
4773.44 28
4773.59 25
4773.75 24
4773.91 24
4774.07 26
4774.23 29
4774.39 33
4774.54 37
4774.70 41
4774.86 43
4775.02 44
4775.18 45
4775.34 44
4775.49 43
4775.65 41
4775.81 39
4775.97 39
4776.13 40
4776.29 43
4776.45 49
4776.60 57
4776.76 69
4776.92 82
4777.08 96
4777.24 109
4777.40 121
4777.55 130
4777.71 136
4777.87 140
4778.03 142
4778.19 141
4778.35 139
4778.50 137
4778.66 135
4778.82 133
4778.98 133
4779.14 134
4779.30 138
4779.46 143
4779.61 148
4779.77 153
4779.93 157
4780.09 158
4780.25 158
4780.41 157
4780.57 155
4780.72 154
4780.88 154
4781.04 155
4781.20 157
4781.36 160
4781.52 162
4781.67 164
4781.83 165
4781.99 165
4782.15 163
4782.31 160
4782.47 157
4782.63 155
4782.78 155
4782.94 157
4783.10 161
4783.26 168
4783.42 174
4783.58 179
4783.74 182
4783.89 180
4784.05 175
4784.21 167
4784.37 157
4784.53 146
4784.69 136
4784.85 129
4785.00 123
4785.16 120
4785.32 117
4785.48 115
4785.64 113
4785.80 110
4785.96 107
4786.11 102
4786.27 97
4786.43 91
4786.59 84
4786.75 76
4786.91 67
4787.07 59
4787.22 52
4787.38 46
4787.54 41
4787.70 37
4787.86 33
4788.02 30
4788.18 28
4788.33 27
4788.49 26
4788.65 27
4788.81 30
4788.97 33
4789.13 38
4789.29 44
4789.45 49
4789.60 54
4789.76 58
4789.92 60
4790.08 61
4790.24 61
4790.40 60
4790.56 58
4790.71 56
4790.87 54
4791.03 54
4791.19 55
4791.35 56
4791.51 59
4791.67 62
4791.83 64
4791.98 65
4792.14 64
4792.30 62
4792.46 59
4792.62 55
4792.78 52
4792.94 51
4793.09 51
4793.25 52
4793.41 55
4793.57 59
4793.73 62
4793.89 65
4794.05 66
4794.21 66
4794.36 65
4794.52 64
4794.68 63
4794.84 63
4795.00 64
4795.16 65
4795.32 66
4795.48 66
4795.63 66
4795.79 65
4795.95 63
4796.11 60
4796.27 57
4796.43 53
4796.59 51
4796.75 48
4796.90 45
4797.06 43
4797.22 40
4797.38 37
4797.54 34
4797.70 32
4797.86 30
4798.02 29
4798.17 31
4798.33 34
4798.49 40
4798.65 46
4798.81 52
4798.97 57
4799.13 60
4799.29 61
4799.45 60
4799.60 57
4799.76 54
4799.92 51
4800.08 49
4800.24 48
4800.40 49
4800.56 52
4800.72 55
4800.87 59
4801.03 62
4801.19 64
4801.35 65
4801.51 64
4801.67 61
4801.83 58
4801.99 54
4802.15 51
4802.30 48
4802.46 45
4802.62 42
4802.78 39
4802.94 36
4803.10 32
4803.26 28
4803.42 24
4803.58 21
4803.73 20
4803.89 21
4804.05 23
4804.21 27
4804.37 31
4804.53 35
4804.69 39
4804.85 41
4805.01 44
4805.16 47
4805.32 49
4805.48 51
4805.64 53
4805.80 54
4805.96 53
4806.12 51
4806.28 47
4806.44 42
4806.59 36
4806.75 32
4806.91 28
4807.07 26
4807.23 25
4807.39 25
4807.55 27
4807.71 30
4807.87 34
4808.02 40
4808.18 48
4808.34 57
4808.50 66
4808.66 73
4808.82 79
4808.98 81
4809.14 82
4809.30 81
4809.46 79
4809.61 79
4809.77 81
4809.93 85
4810.09 92
4810.25 99
4810.41 106
4810.57 110
4810.73 112
4810.89 111
4811.05 107
4811.20 103
4811.36 99
4811.52 96
4811.68 95
4811.84 94
4812.00 94
4812.16 92
4812.32 88
4812.48 82
4812.64 74
4812.79 64
4812.95 55
4813.11 47
4813.27 41
4813.43 38
4813.59 38
4813.75 40
4813.91 45
4814.07 50
4814.23 54
4814.39 58
4814.54 60
4814.70 60
4814.86 58
4815.02 54
4815.18 49
4815.34 43
4815.50 37
4815.66 32
4815.82 28
4815.98 25
4816.14 24
4816.29 23
4816.45 24
4816.61 25
4816.77 26
4816.93 28
4817.09 30
4817.25 31
4817.41 32
4817.57 31
4817.73 30
4817.89 28
4818.04 25
4818.20 22
4818.36 21
4818.52 20
4818.68 20
4818.84 22
4819.00 25
4819.16 28
4819.32 31
4819.48 34
4819.64 36
4819.79 36
4819.95 36
4820.11 34
4820.27 32
4820.43 29
4820.59 27
4820.75 25
4820.91 24
4821.07 23
4821.23 22
4821.39 22
4821.55 22
4821.70 22
4821.86 22
4822.02 23
4822.18 25
4822.34 28
4822.50 32
4822.66 37
4822.82 42
4822.98 46
4823.14 49
4823.30 52
4823.46 53
4823.62 53
4823.77 52
4823.93 51
4824.09 50
4824.25 49
4824.41 48
4824.57 48
4824.73 48
4824.89 48
4825.05 49
4825.21 49
4825.37 50
4825.53 50
4825.69 51
4825.84 52
4826.00 53
4826.16 55
4826.32 56
4826.48 57
4826.64 56
4826.80 54
4826.96 51
4827.12 46
4827.28 40
4827.44 33
4827.60 27
4827.76 21
4827.92 15
4828.07 11
4828.23 7
4828.39 4
4828.55 2
4828.71 1
4828.87 1
4829.03 1
4829.19 1
4829.35 1
4829.51 1
4829.67 0
4829.83 0
4829.99 0
4830.15 0
4830.30 0
4830.46 0
4830.62 0
4830.78 4
4830.94 9
4831.10 13
4831.26 16
4831.42 19
4831.58 21
4831.74 22
4831.90 23
4832.06 24
4832.22 26
4832.38 27
4832.54 29
4832.69 30
4832.85 30
4833.01 30
4833.17 28
4833.33 26
4833.49 23
4833.65 20
4833.81 18
4833.97 16
4834.13 15
4834.29 14
4834.45 14
4834.61 14
4834.77 14
4834.93 14
4835.09 14
4835.25 14
4835.40 16
4835.56 17
4835.72 20
4835.88 22
4836.04 24
4836.20 25
4836.36 25
4836.52 24
4836.68 22
4836.84 20
4837.00 20
4837.16 22
4837.32 26
4837.48 32
4837.64 39
4837.80 47
4837.96 54
4838.11 58
4838.27 61
4838.43 60
4838.59 57
4838.75 52
4838.91 45
4839.07 39
4839.23 33
4839.39 28
4839.55 26
4839.71 26
4839.87 27
4840.03 29
4840.19 30
4840.35 31
4840.51 31
4840.67 31
4840.83 29
4840.99 28
4841.14 26
4841.30 24
4841.46 22
4841.62 20
4841.78 18
4841.94 15
4842.10 13
4842.26 12
4842.42 12
4842.58 14
4842.74 16
4842.90 20
4843.06 25
4843.22 31
4843.38 36
4843.54 41
4843.70 46
4843.86 49
4844.02 51
4844.18 53
4844.34 53
4844.50 52
4844.65 52
4844.81 52
4844.97 52
4845.13 52
4845.29 53
4845.45 54
4845.61 55
4845.77 56
4845.93 58
4846.09 60
4846.25 63
4846.41 66
4846.57 69
4846.73 72
4846.89 74
4847.05 76
4847.21 77
4847.37 77
4847.53 78
4847.69 80
4847.85 82
4848.01 84
4848.17 85
4848.33 86
4848.49 86
4848.64 85
4848.80 82
4848.96 78
4849.12 75
4849.28 72
4849.44 70
4849.60 70
4849.76 71
4849.92 74
4850.08 76
4850.24 79
4850.40 81
4850.56 82
4850.72 81
4850.88 79
4851.04 76
4851.20 72
4851.36 69
4851.52 66
4851.68 64
4851.84 63
4852.00 62
4852.16 63
4852.32 64
4852.48 65
4852.64 67
4852.80 68
4852.96 69
4853.12 70
4853.28 70
4853.43 69
4853.59 68
4853.75 67
4853.91 66
4854.07 66
4854.23 65
4854.39 65
4854.55 65
4854.71 64
4854.87 63
4855.03 61
4855.19 59
4855.35 56
4855.51 53
4855.67 51
4855.83 49
4855.99 48
4856.15 48
4856.31 49
4856.47 51
4856.63 54
4856.79 58
4856.95 61
4857.11 65
4857.27 68
4857.43 71
4857.59 75
4857.75 79
4857.91 83
4858.07 87
4858.23 92
4858.39 96
4858.55 100
4858.71 102
4858.87 102
4859.03 101
4859.19 98
4859.35 95
4859.51 93
4859.67 92
4859.83 94
4859.99 98
4860.14 103
4860.30 108
4860.46 111
4860.62 113
4860.78 112
4860.94 108
4861.10 104
4861.26 101
4861.42 99
4861.58 99
4861.74 102
4861.90 107
4862.06 113
4862.22 120
4862.38 125
4862.54 129
4862.70 133
4862.86 135
4863.02 137
4863.18 139
4863.34 141
4863.50 142
4863.66 142
4863.82 141
4863.98 139
4864.14 137
4864.30 135
4864.46 134
4864.62 135
4864.78 136
4864.94 139
4865.10 141
4865.26 143
4865.42 144
4865.58 143
4865.74 142
4865.90 141
4866.06 140
4866.22 141
4866.38 142
4866.54 145
4866.70 147
4866.86 148
4867.02 148
4867.18 147
4867.34 144
4867.50 140
4867.66 135
4867.82 131
4867.98 126
4868.14 122
4868.30 119
4868.46 116
4868.62 113
4868.78 110
4868.94 106
4869.10 102
4869.26 96
4869.42 90
4869.58 83
4869.74 76
4869.90 69
4870.06 64
4870.22 60
4870.38 57
4870.54 55
4870.70 53
4870.86 52
4871.02 51
4871.18 50
4871.34 50
4871.50 50
4871.66 50
4871.82 51
4871.98 51
4872.14 51
4872.30 49
4872.46 47
4872.62 45
4872.78 42
4872.94 40
4873.10 40
4873.26 40
4873.42 41
4873.58 44
4873.74 46
4873.90 48
4874.06 50
4874.22 51
4874.38 52
4874.54 52
4874.70 52
4874.86 51
4875.02 50
4875.18 49
4875.34 48
4875.50 48
4875.66 48
4875.82 50
4875.98 53
4876.14 57
4876.30 62
4876.46 66
4876.62 70
4876.78 74
4876.94 77
4877.10 80
4877.26 82
4877.42 85
4877.58 88
4877.74 91
4877.90 93
4878.06 95
4878.22 96
4878.38 95
4878.54 94
4878.70 91
4878.86 88
4879.02 86
4879.18 83
4879.34 81
4879.50 78
4879.66 74
4879.82 71
4879.98 67
4880.14 63
4880.30 60
4880.46 58
4880.62 57
4880.78 57
4880.94 58
4881.10 58
4881.26 58
4881.42 56
4881.58 53
4881.74 49
4881.90 44
4882.07 39
4882.23 34
4882.39 30
4882.55 26
4882.71 24
4882.87 22
4883.03 22
4883.19 22
4883.35 24
4883.51 26
4883.67 28
4883.83 30
4883.99 32
4884.15 34
4884.31 35
4884.47 35
4884.63 34
4884.79 34
4884.95 34
4885.11 35
4885.27 37
4885.43 39
4885.59 42
4885.75 46
4885.91 49
4886.07 52
4886.23 55
4886.39 58
4886.55 61
4886.71 63
4886.87 66
4887.03 69
4887.19 71
4887.35 74
4887.51 78
4887.67 82
4887.83 87
4887.99 93
4888.15 100
4888.31 107
4888.47 114
4888.63 121
4888.80 127
4888.96 132
4889.12 135
4889.28 137
4889.44 138
4889.60 139
4889.76 140
4889.92 143
4890.08 147
4890.24 151
4890.40 156
4890.56 160
4890.72 164
4890.88 165
4891.04 166
4891.20 166
4891.36 166
4891.52 167
4891.68 171
4891.84 176
4892.00 184
4892.16 192
4892.32 201
4892.48 209
4892.64 215
4892.80 219
4892.96 221
4893.12 222
4893.28 221
4893.44 221
4893.61 221
4893.77 222
4893.93 221
4894.09 220
4894.25 218
4894.41 213
4894.57 207
4894.73 199
4894.89 191
4895.05 184
4895.21 178
4895.37 173
4895.53 171
4895.69 169
4895.85 168
4896.01 168
4896.17 166
4896.33 164
4896.49 161
4896.65 157
4896.81 153
4896.97 148
4897.13 144
4897.29 140
4897.45 137
4897.62 135
4897.78 133
4897.94 131
4898.10 129
4898.26 125
4898.42 120
4898.58 113
4898.74 105
4898.90 98
4899.06 91
4899.22 86
4899.38 83
4899.54 83
4899.70 84
4899.86 86
4900.02 89
4900.18 92
4900.34 93
4900.50 93
4900.66 92
4900.82 90
4900.99 87
4901.15 84
4901.31 82
4901.47 80
4901.63 79
4901.79 79
4901.95 79
4902.11 78
4902.27 76
4902.43 73
4902.59 69
4902.75 66
4902.91 63
4903.07 61
4903.23 60
4903.39 62
4903.55 65
4903.71 70
4903.87 76
4904.03 83
4904.20 91
4904.36 97
4904.52 103
4904.68 107
4904.84 111
4905.00 112
4905.16 112
4905.32 111
4905.48 110
4905.64 109
4905.80 107
4905.96 106
4906.12 105
4906.28 105
4906.44 105
4906.60 106
4906.76 108
4906.93 110
4907.09 113
4907.25 117
4907.41 120
4907.57 123
4907.73 124
4907.89 125
4908.05 125
4908.21 124
4908.37 124
4908.53 125
4908.69 127
4908.85 131
4909.01 136
4909.17 142
4909.33 148
4909.49 154
4909.66 158
4909.82 159
4909.98 159
4910.14 157
4910.30 155
4910.46 152
4910.62 150
4910.78 148
4910.94 147
4911.10 145
4911.26 143
4911.42 140
4911.58 137
4911.74 133
4911.90 129
4912.07 127
4912.23 125
4912.39 125
4912.55 126
4912.71 127
4912.87 128
4913.03 129
4913.19 130
4913.35 129
4913.51 126
4913.67 123
4913.83 118
4913.99 112
4914.15 106
4914.32 99
4914.48 92
4914.64 86
4914.80 80
4914.96 76
4915.12 72
4915.28 69
4915.44 66
4915.60 64
4915.76 61
4915.92 58
4916.08 55
4916.24 52
4916.40 49
4916.57 48
4916.73 46
4916.89 45
4917.05 45
4917.21 44
4917.37 44
4917.53 43
4917.69 43
4917.85 43
4918.01 43
4918.17 42
4918.33 41
4918.49 39
4918.66 36
4918.82 32
4918.98 29
4919.14 27
4919.30 26
4919.46 27
4919.62 29
4919.78 31
4919.94 33
4920.10 32
4920.26 30
4920.42 26
4920.59 20
4920.75 13
4920.91 8
4921.07 3
4921.23 1
4921.39 1
4921.55 3
4921.71 7
4921.87 11
4922.03 16
4922.19 20
4922.35 23
4922.52 24
4922.68 23
4922.84 20
4923.00 16
4923.16 11
4923.32 7
4923.48 5
4923.64 6
4923.80 9
4923.96 15
4924.12 21
4924.28 28
4924.45 35
4924.61 39
4924.77 43
4924.93 45
4925.09 45
4925.25 45
4925.41 45
4925.57 44
4925.73 42
4925.89 41
4926.05 39
4926.22 36
4926.38 34
4926.54 32
4926.70 31
4926.86 30
4927.02 29
4927.18 29
4927.34 30
4927.50 30
4927.66 30
4927.82 31
4927.99 31
4928.15 31
4928.31 31
4928.47 32
4928.63 33
4928.79 33
4928.95 33
4929.11 32
4929.27 30
4929.43 27
4929.59 24
4929.76 20
4929.92 18
4930.08 17
4930.24 16
4930.40 17
4930.56 19
4930.72 21
4930.88 23
4931.04 25
4931.20 26
4931.37 26
4931.53 25
4931.69 23
4931.85 21
4932.01 19
4932.17 17
4932.33 17
4932.49 18
4932.65 19
4932.81 21
4932.98 23
4933.14 24
4933.30 24
4933.46 23
4933.62 21
4933.78 19
4933.94 17
4934.10 15
4934.26 13
4934.43 12
4934.59 11
4934.75 10
4934.91 10
4935.07 10
4935.23 12
4935.39 14
4935.55 16
4935.71 20
4935.87 25
4936.04 30
4936.20 34
4936.36 38
4936.52 40
4936.68 40
4936.84 38
4937.00 36
4937.16 33
4937.32 31
4937.49 30
4937.65 29
4937.81 30
4937.97 31
4938.13 32
4938.29 31
4938.45 30
4938.61 27
4938.77 24
4938.94 19
4939.10 15
4939.26 11
4939.42 8
4939.58 6
4939.74 5
4939.90 5
4940.06 5
4940.22 5
4940.39 6
4940.55 7
4940.71 9
4940.87 11
4941.03 12
4941.19 14
4941.35 14
4941.51 13
4941.67 12
4941.84 10
4942.00 9
4942.16 8
4942.32 8
4942.48 8
4942.64 9
4942.80 9
4942.96 9
4943.13 7
4943.29 4
4943.45 0
4943.61 0
4943.77 0
4943.93 0
4944.09 0
4944.25 0
4944.41 0
4944.58 0
4944.74 1
4944.90 5
4945.06 9
4945.22 13
4945.38 17
4945.54 20
4945.70 23
4945.87 26
4946.03 27
4946.19 27
4946.35 26
4946.51 24
4946.67 21
4946.83 18
4946.99 16
4947.16 15
4947.32 14
4947.48 15
4947.64 15
4947.80 16
4947.96 17
4948.12 18
4948.28 19
4948.45 21
4948.61 22
4948.77 24
4948.93 26
4949.09 28
4949.25 30
4949.41 33
4949.57 36
4949.74 38
4949.90 41
4950.06 43
4950.22 44
4950.38 45
4950.54 45
4950.70 44
4950.87 42
4951.03 39
4951.19 36
4951.35 32
4951.51 29
4951.67 26
4951.83 24
4951.99 23
4952.16 24
4952.32 25
4952.48 28
4952.64 31
4952.80 34
4952.96 38
4953.12 41
4953.29 44
4953.45 47
4953.61 49
4953.77 49
4953.93 47
4954.09 44
4954.25 39
4954.41 32
4954.58 25
4954.74 19
4954.90 14
4955.06 11
4955.22 10
4955.38 12
4955.54 15
4955.71 19
4955.87 23
4956.03 24
4956.19 24
4956.35 21
4956.51 17
4956.67 11
4956.84 6
4957.00 3
4957.16 1
4957.32 2
4957.48 5
4957.64 9
4957.80 15
4957.97 21
4958.13 27
4958.29 33
4958.45 39
4958.61 45
4958.77 51
4958.93 56
4959.10 60
4959.26 63
4959.42 63
4959.58 62
4959.74 59
4959.90 55
4960.06 50
4960.23 44
4960.39 38
4960.55 34
4960.71 29
4960.87 26
4961.03 24
4961.19 22
4961.36 22
4961.52 22
4961.68 24
4961.84 26
4962.00 29
4962.16 32
4962.33 34
4962.49 36
4962.65 36
4962.81 34
4962.97 31
4963.13 28
4963.29 24
4963.46 21
4963.62 19
4963.78 17
4963.94 16
4964.10 16
4964.26 17
4964.43 18
4964.59 20
4964.75 21
4964.91 23
4965.07 25
4965.23 27
4965.39 28
4965.56 28
4965.72 28
4965.88 27
4966.04 26
4966.20 25
4966.36 23
4966.53 22
4966.69 20
4966.85 17
4967.01 14
4967.17 10
4967.33 6
4967.49 1
4967.66 0
4967.82 0
4967.98 0
4968.14 0
4968.30 0
4968.46 0
4968.63 0
4968.79 1
4968.95 3
4969.11 6
4969.27 8
4969.43 10
4969.60 13
4969.76 15
4969.92 18
4970.08 21
4970.24 22
4970.40 23
4970.57 23
4970.73 22
4970.89 21
4971.05 21
4971.21 21
4971.37 23
4971.54 25
4971.70 28
4971.86 32
4972.02 36
4972.18 41
4972.34 47
4972.51 52
4972.67 57
4972.83 60
4972.99 63
4973.15 64
4973.31 63
4973.48 62
4973.64 61
4973.80 60
4973.96 61
4974.12 62
4974.28 65
4974.45 69
4974.61 73
4974.77 78
4974.93 81
4975.09 83
4975.25 84
4975.42 84
4975.58 82
4975.74 81
4975.90 79
4976.06 78
4976.22 78
4976.39 78
4976.55 79
4976.71 79
4976.87 80
4977.03 80
4977.19 80
4977.36 80
4977.52 80
4977.68 82
4977.84 84
4978.00 88
4978.17 92
4978.33 96
4978.49 101
4978.65 104
4978.81 107
4978.97 108
4979.14 109
4979.30 108
4979.46 106
4979.62 104
4979.78 102
4979.94 100
4980.11 97
4980.27 96
4980.43 95
4980.59 95
4980.75 95
4980.92 95
4981.08 94
4981.24 92
4981.40 90
4981.56 87
4981.72 85
4981.89 85
4982.05 87
4982.21 90
4982.37 94
4982.53 99
4982.70 103
4982.86 107
4983.02 108
4983.18 109
4983.34 109
4983.50 109
4983.67 110
4983.83 111
4983.99 114
4984.15 117
4984.31 121
4984.48 124
4984.64 127
4984.80 129
4984.96 131
4985.12 132
4985.29 134
4985.45 137
4985.61 141
4985.77 146
4985.93 152
4986.09 159
4986.26 167
4986.42 176
4986.58 185
4986.74 196
4986.90 208
4987.07 222
4987.23 238
4987.39 255
4987.55 275
4987.71 298
4987.88 324
4988.04 354
4988.20 388
4988.36 427
4988.52 470
4988.69 517
4988.85 567
4989.01 619
4989.17 673
4989.33 728
4989.49 783
[truncated: 717,012 more chars]
