# Supplementary material for: Methylobacterium Species Promoting Rice and Barley Growth and Interaction Specificity Revealed with Whole-Cell Matrix-Assisted Laser Desorption / Ionization-Time-of-Flight Mass Spectrometry (MALDI-TOF/MS) Analysis
Source: PLoS One. 2015 Jun 8;10(6):e0129509. doi: 10.1371/journal.pone.0129509 (PMC4460032; doi:10.1371/journal.pone.0129509)
Supplement: S2 Data — (ZIP) [file pone.0129509.s002.zip › Supplementary data 2 (ms from inoculated rice)/23e-2.txt]

779.66 0
779.73 0
779.79 0
779.85 0
779.92 0
779.98 0
780.05 0
780.11 0
780.17 0
780.24 0
780.30 0
780.37 0
780.43 0
780.49 0
780.56 0
780.62 0
780.69 0
780.75 0
780.81 0
780.88 0
780.94 0
781.01 0
781.07 0
781.13 0
781.20 0
781.26 0
781.33 0
781.39 0
781.46 0
781.52 0
781.58 0
781.65 0
781.71 0
781.78 0
781.84 0
781.90 0
781.97 0
782.03 0
782.10 0
782.16 0
782.22 0
782.29 0
782.35 0
782.42 0
782.48 0
782.54 0
782.61 0
782.67 0
782.74 0
782.80 0
782.87 0
782.93 0
782.99 0
783.06 0
783.12 0
783.19 0
783.25 0
783.31 0
783.38 0
783.44 0
783.51 0
783.57 0
783.63 0
783.70 0
783.76 0
783.83 0
783.89 0
783.96 0
784.02 0
784.08 0
784.15 0
784.21 0
784.28 0
784.34 0
784.40 0
784.47 0
784.53 0
784.60 0
784.66 0
784.73 0
784.79 0
784.85 0
784.92 0
784.98 0
785.05 0
785.11 0
785.18 0
785.24 0
785.30 0
785.37 0
785.43 0
785.50 0
785.56 0
785.62 0
785.69 0
785.75 0
785.82 0
785.88 0
785.95 0
786.01 0
786.07 0
786.14 0
786.20 0
786.27 0
786.33 0
786.40 0
786.46 0
786.52 0
786.59 0
786.65 0
786.72 0
786.78 0
786.85 0
786.91 0
786.97 0
787.04 0
787.10 0
787.17 0
787.23 0
787.30 0
787.36 0
787.42 0
787.49 0
787.55 0
787.62 0
787.68 0
787.75 0
787.81 0
787.87 0
787.94 0
788.00 0
788.07 0
788.13 0
788.20 0
788.26 0
788.32 0
788.39 0
788.45 0
788.52 0
788.58 0
788.65 0
788.71 0
788.78 0
788.84 0
788.90 0
788.97 0
789.03 0
789.10 0
789.16 0
789.23 0
789.29 0
789.35 0
789.42 0
789.48 0
789.55 0
789.61 0
789.68 0
789.74 0
789.81 0
789.87 0
789.93 0
790.00 0
790.06 0
790.13 0
790.19 0
790.26 0
790.32 0
790.39 0
790.45 0
790.51 0
790.58 0
790.64 0
790.71 0
790.77 0
790.84 0
790.90 0
790.96 0
791.03 0
791.09 0
791.16 0
791.22 0
791.29 0
791.35 0
791.42 0
791.48 0
791.55 0
791.61 0
791.67 0
791.74 0
791.80 0
791.87 0
791.93 0
792.00 0
792.06 0
792.13 0
792.19 0
792.25 0
792.32 0
792.38 0
792.45 0
792.51 0
792.58 0
792.64 0
792.71 0
792.77 0
792.84 0
792.90 0
792.96 0
793.03 0
793.09 0
793.16 0
793.22 0
793.29 0
793.35 0
793.42 0
793.48 0
793.55 0
793.61 0
793.67 0
793.74 0
793.80 0
793.87 0
793.93 0
794.00 0
794.06 0
794.13 0
794.19 0
794.26 0
794.32 0
794.38 0
794.45 0
794.51 0
794.58 0
794.64 0
794.71 0
794.77 0
794.84 0
794.90 0
794.97 0
795.03 0
795.10 0
795.16 0
795.22 0
795.29 0
795.35 0
795.42 0
795.48 0
795.55 0
795.61 0
795.68 0
795.74 0
795.81 0
795.87 0
795.94 0
796.00 0
796.06 0
796.13 0
796.19 0
796.26 0
796.32 0
796.39 0
796.45 0
796.52 0
796.58 0
796.65 0
796.71 0
796.78 0
796.84 0
796.91 0
796.97 0
797.03 0
797.10 0
797.16 0
797.23 0
797.29 0
797.36 0
797.42 0
797.49 0
797.55 0
797.62 0
797.68 0
797.75 0
797.81 0
797.88 0
797.94 0
798.01 0
798.07 0
798.14 0
798.20 0
798.26 0
798.33 0
798.39 0
798.46 0
798.52 0
798.59 0
798.65 0
798.72 0
798.78 0
798.85 0
798.91 0
798.98 0
799.04 0
799.11 0
799.17 0
799.24 0
799.30 0
799.37 0
799.43 0
799.50 0
799.56 0
799.62 0
799.69 0
799.75 0
799.82 0
799.88 0
799.95 0
800.01 0
800.08 0
800.14 0
800.21 0
800.27 0
800.34 0
800.40 0
800.47 0
800.53 0
800.60 0
800.66 0
800.73 0
800.79 0
800.86 0
800.92 0
800.99 0
801.05 0
801.12 0
801.18 0
801.25 0
801.31 0
801.38 0
801.44 0
801.51 0
801.57 0
801.63 0
801.70 0
801.76 0
801.83 0
801.89 0
801.96 0
802.02 0
802.09 0
802.15 0
802.22 0
802.28 0
802.35 0
802.41 0
802.48 0
802.54 0
802.61 0
802.67 0
802.74 0
802.80 0
802.87 0
802.93 0
803.00 0
803.06 0
803.13 0
803.19 0
803.26 0
803.32 0
803.39 0
803.45 0
803.52 0
803.58 0
803.65 0
803.71 0
803.78 0
803.84 0
803.91 0
803.97 0
804.04 0
804.10 0
804.17 0
804.23 0
804.30 0
804.36 0
804.43 0
804.49 0
804.56 0
804.62 0
804.69 0
804.75 0
804.82 0
804.88 0
804.95 0
805.01 0
805.08 0
805.14 0
805.21 0
805.27 0
805.34 0
805.40 0
805.47 0
805.53 0
805.60 0
805.66 0
805.73 0
805.79 0
805.86 0
805.92 0
805.99 0
806.05 0
806.12 0
806.18 0
806.25 0
806.31 0
806.38 0
806.44 0
806.51 0
806.57 0
806.64 0
806.70 0
806.77 0
806.83 1
806.90 1
806.96 2
807.03 2
807.09 3
807.16 2
807.22 2
807.29 2
807.35 1
807.42 1
807.49 0
807.55 0
807.62 0
807.68 0
807.75 0
807.81 0
807.88 0
807.94 0
808.01 0
808.07 0
808.14 0
808.20 0
808.27 0
808.33 0
808.40 0
808.46 0
808.53 0
808.59 0
808.66 1
808.72 1
808.79 3
808.85 4
808.92 4
808.98 5
809.05 5
809.11 4
809.18 3
809.24 2
809.31 2
809.37 1
809.44 1
809.51 1
809.57 1
809.64 1
809.70 1
809.77 1
809.83 1
809.90 1
809.96 0
810.03 0
810.09 0
810.16 0
810.22 0
810.29 0
810.35 0
810.42 0
810.48 0
810.55 0
810.61 0
810.68 0
810.74 0
810.81 0
810.87 0
810.94 0
811.01 0
811.07 0
811.14 0
811.20 0
811.27 0
811.33 1
811.40 1
811.46 2
811.53 2
811.59 2
811.66 2
811.72 2
811.79 1
811.85 1
811.92 0
811.98 0
812.05 0
812.12 0
812.18 0
812.25 0
812.31 1
812.38 1
812.44 1
812.51 0
812.57 0
812.64 0
812.70 0
812.77 0
812.83 0
812.90 0
812.96 0
813.03 0
813.10 0
813.16 0
813.23 0
813.29 0
813.36 0
813.42 0
813.49 0
813.55 0
813.62 0
813.68 0
813.75 0
813.81 0
813.88 0
813.94 0
814.01 1
814.08 1
814.14 1
814.21 2
814.27 2
814.34 2
814.40 2
814.47 1
814.53 1
814.60 1
814.66 0
814.73 0
814.79 0
814.86 0
814.93 0
814.99 0
815.06 0
815.12 0
815.19 0
815.25 0
815.32 0
815.38 0
815.45 0
815.51 0
815.58 0
815.65 0
815.71 0
815.78 0
815.84 0
815.91 0
815.97 0
816.04 0
816.10 0
816.17 0
816.23 0
816.30 1
816.37 1
816.43 0
816.50 0
816.56 0
816.63 0
816.69 1
816.76 1
816.82 1
816.89 1
816.95 1
817.02 1
817.09 1
817.15 0
817.22 0
817.28 1
817.35 1
817.41 1
817.48 1
817.54 1
817.61 1
817.68 1
817.74 1
817.81 0
817.87 0
817.94 0
818.00 0
818.07 0
818.13 0
818.20 0
818.27 0
818.33 0
818.40 0
818.46 0
818.53 0
818.59 0
818.66 0
818.72 0
818.79 1
818.86 1
818.92 1
818.99 2
819.05 2
819.12 2
819.18 1
819.25 1
819.31 1
819.38 1
819.45 1
819.51 1
819.58 1
819.64 1
819.71 1
819.77 1
819.84 0
819.91 0
819.97 0
820.04 0
820.10 0
820.17 0
820.23 0
820.30 1
820.36 1
820.43 1
820.50 1
820.56 1
820.63 0
820.69 0
820.76 0
820.82 0
820.89 0
820.96 0
821.02 1
821.09 0
821.15 0
821.22 0
821.28 0
821.35 0
821.42 0
821.48 0
821.55 0
821.61 0
821.68 1
821.74 1
821.81 1
821.87 1
821.94 0
822.01 0
822.07 0
822.14 0
822.20 0
822.27 0
822.33 0
822.40 0
822.47 0
822.53 0
822.60 0
822.66 0
822.73 0
822.79 0
822.86 0
822.93 0
822.99 0
823.06 0
823.12 0
823.19 0
823.26 0
823.32 0
823.39 0
823.45 0
823.52 0
823.58 0
823.65 0
823.72 0
823.78 0
823.85 0
823.91 0
823.98 0
824.04 0
824.11 0
824.18 0
824.24 0
824.31 0
824.37 0
824.44 0
824.50 0
824.57 0
824.64 1
824.70 1
824.77 0
824.83 0
824.90 0
824.97 0
825.03 0
825.10 0
825.16 0
825.23 0
825.29 0
825.36 0
825.43 0
825.49 0
825.56 0
825.62 0
825.69 0
825.76 0
825.82 0
825.89 0
825.95 0
826.02 0
826.08 0
826.15 0
826.22 0
826.28 0
826.35 0
826.41 0
826.48 0
826.55 0
826.61 0
826.68 0
826.74 0
826.81 0
826.88 0
826.94 0
827.01 0
827.07 0
827.14 1
827.20 1
827.27 0
827.34 0
827.40 0
827.47 0
827.53 0
827.60 0
827.67 0
827.73 0
827.80 0
827.86 0
827.93 0
828.00 0
828.06 0
828.13 0
828.19 0
828.26 0
828.33 0
828.39 0
828.46 0
828.52 0
828.59 0
828.66 0
828.72 0
828.79 0
828.85 0
828.92 0
828.99 0
829.05 0
829.12 0
829.18 0
829.25 0
829.32 0
829.38 0
829.45 0
829.51 0
829.58 0
829.65 0
829.71 0
829.78 0
829.84 0
829.91 0
829.98 0
830.04 0
830.11 0
830.17 0
830.24 0
830.31 0
830.37 0
830.44 0
830.50 0
830.57 0
830.64 0
830.70 0
830.77 0
830.83 0
830.90 0
830.97 0
831.03 0
831.10 0
831.16 0
831.23 0
831.30 0
831.36 1
831.43 1
831.49 1
831.56 1
831.63 1
831.69 1
831.76 1
831.83 1
831.89 0
831.96 0
832.02 0
832.09 0
832.16 0
832.22 0
832.29 0
832.35 0
832.42 0
832.49 0
832.55 0
832.62 0
832.68 0
832.75 0
832.82 0
832.88 0
832.95 0
833.02 0
833.08 0
833.15 0
833.21 0
833.28 0
833.35 1
833.41 1
833.48 1
833.54 1
833.61 0
833.68 0
833.74 0
833.81 0
833.88 0
833.94 0
834.01 0
834.07 0
834.14 0
834.21 0
834.27 0
834.34 0
834.40 0
834.47 0
834.54 0
834.60 0
834.67 0
834.74 0
834.80 0
834.87 0
834.93 0
835.00 0
835.07 0
835.13 0
835.20 0
835.27 0
835.33 0
835.40 0
835.46 0
835.53 0
835.60 0
835.66 0
835.73 0
835.80 0
835.86 0
835.93 0
835.99 0
836.06 0
836.13 0
836.19 0
836.26 0
836.33 0
836.39 0
836.46 0
836.52 0
836.59 0
836.66 0
836.72 0
836.79 0
836.86 0
836.92 0
836.99 1
837.05 1
837.12 1
837.19 1
837.25 0
837.32 0
837.39 0
837.45 0
837.52 0
837.59 0
837.65 0
837.72 0
837.78 0
837.85 0
837.92 0
837.98 0
838.05 0
838.12 1
838.18 1
838.25 1
838.31 1
838.38 1
838.45 1
838.51 1
838.58 1
838.65 1
838.71 1
838.78 1
838.85 1
838.91 1
838.98 1
839.04 1
839.11 1
839.18 0
839.24 0
839.31 0
839.38 0
839.44 0
839.51 0
839.58 0
839.64 0
839.71 0
839.78 0
839.84 0
839.91 1
839.97 0
840.04 1
840.11 1
840.17 1
840.24 1
840.31 1
840.37 1
840.44 0
840.51 0
840.57 0
840.64 0
840.71 0
840.77 0
840.84 0
840.90 0
840.97 0
841.04 0
841.10 0
841.17 0
841.24 0
841.30 0
841.37 0
841.44 0
841.50 0
841.57 0
841.64 0
841.70 0
841.77 0
841.84 0
841.90 0
841.97 0
842.03 0
842.10 0
842.17 0
842.23 0
842.30 1
842.37 1
842.43 1
842.50 1
842.57 1
842.63 0
842.70 0
842.77 0
842.83 0
842.90 0
842.97 0
843.03 0
843.10 0
843.17 0
843.23 0
843.30 0
843.37 0
843.43 0
843.50 0
843.56 0
843.63 0
843.70 0
843.76 0
843.83 0
843.90 0
843.96 0
844.03 1
844.10 1
844.16 1
844.23 1
844.30 1
844.36 0
844.43 0
844.50 0
844.56 0
844.63 0
844.70 0
844.76 0
844.83 0
844.90 1
844.96 1
845.03 0
845.10 0
845.16 0
845.23 0
845.30 0
845.36 0
845.43 0
845.50 0
845.56 0
845.63 0
845.70 0
845.76 1
845.83 0
845.90 0
845.96 0
846.03 0
846.10 0
846.16 0
846.23 0
846.30 0
846.36 0
846.43 0
846.50 0
846.56 0
846.63 0
846.70 0
846.76 0
846.83 0
846.90 0
846.96 0
847.03 0
847.10 0
847.16 0
847.23 0
847.30 0
847.36 0
847.43 0
847.50 0
847.56 0
847.63 0
847.70 0
847.76 0
847.83 0
847.90 0
847.96 0
848.03 0
848.10 0
848.16 0
848.23 0
848.30 0
848.36 0
848.43 0
848.50 0
848.56 0
848.63 0
848.70 0
848.76 0
848.83 0
848.90 0
848.96 0
849.03 0
849.10 0
849.17 0
849.23 0
849.30 0
849.37 0
849.43 0
849.50 0
849.57 0
849.63 0
849.70 0
849.77 0
849.83 0
849.90 0
849.97 0
850.03 0
850.10 0
850.17 0
850.23 0
850.30 0
850.37 0
850.43 0
850.50 0
850.57 0
850.63 0
850.70 0
850.77 0
850.84 0
850.90 0
850.97 0
851.04 0
851.10 0
851.17 0
851.24 0
851.30 0
851.37 0
851.44 0
851.50 0
851.57 0
851.64 0
851.70 0
851.77 0
851.84 0
851.91 0
851.97 0
852.04 0
852.11 0
852.17 0
852.24 0
852.31 0
852.37 0
852.44 0
852.51 0
852.57 0
852.64 0
852.71 0
852.77 0
852.84 0
852.91 0
852.98 0
853.04 0
853.11 0
853.18 0
853.24 0
853.31 0
853.38 0
853.44 0
853.51 0
853.58 0
853.65 0
853.71 0
853.78 0
853.85 0
853.91 0
853.98 0
854.05 0
854.11 0
854.18 0
854.25 0
854.31 0
854.38 0
854.45 0
854.52 0
854.58 0
854.65 0
854.72 0
854.78 0
854.85 0
854.92 0
854.98 0
855.05 0
855.12 0
855.19 0
855.25 0
855.32 0
855.39 0
855.45 0
855.52 0
855.59 0
855.65 0
855.72 0
855.79 0
855.86 0
855.92 0
855.99 0
856.06 0
856.12 0
856.19 0
856.26 0
856.33 0
856.39 0
856.46 0
856.53 0
856.59 0
856.66 0
856.73 0
856.79 0
856.86 0
856.93 0
857.00 0
857.06 0
857.13 0
857.20 0
857.26 0
857.33 0
857.40 0
857.47 0
857.53 0
857.60 0
857.67 0
857.73 0
857.80 0
857.87 0
857.94 0
858.00 0
858.07 0
858.14 0
858.20 0
858.27 0
858.34 0
858.41 0
858.47 0
858.54 0
858.61 0
858.67 0
858.74 0
858.81 0
858.88 0
858.94 0
859.01 0
859.08 0
859.14 0
859.21 0
859.28 0
859.35 0
859.41 0
859.48 0
859.55 0
859.61 0
859.68 0
859.75 0
859.82 0
859.88 0
859.95 0
860.02 0
860.08 0
860.15 0
860.22 0
860.29 0
860.35 0
860.42 0
860.49 0
860.56 0
860.62 0
860.69 0
860.76 0
860.82 0
860.89 0
860.96 0
861.03 0
861.09 0
861.16 0
861.23 0
861.30 0
861.36 0
861.43 0
861.50 0
861.56 0
861.63 0
861.70 0
861.77 0
861.83 0
861.90 0
861.97 0
862.04 0
862.10 0
862.17 0
862.24 0
862.30 0
862.37 0
862.44 0
862.51 0
862.57 0
862.64 0
862.71 0
862.78 0
862.84 0
862.91 0
862.98 0
863.04 0
863.11 0
863.18 0
863.25 0
863.31 0
863.38 0
863.45 0
863.52 0
863.58 0
863.65 0
863.72 0
863.79 0
863.85 0
863.92 0
863.99 0
864.05 0
864.12 0
864.19 0
864.26 0
864.32 0
864.39 0
864.46 0
864.53 0
864.59 0
864.66 0
864.73 0
864.80 0
864.86 0
864.93 0
865.00 0
865.07 0
865.13 0
865.20 0
865.27 0
865.34 0
865.40 0
865.47 0
865.54 0
865.60 0
865.67 0
865.74 0
865.81 0
865.87 0
865.94 0
866.01 0
866.08 0
866.14 0
866.21 0
866.28 0
866.35 0
866.41 0
866.48 0
866.55 0
866.62 0
866.68 0
866.75 0
866.82 0
866.89 0
866.95 0
867.02 0
867.09 0
867.16 0
867.22 0
867.29 0
867.36 0
867.43 0
867.49 0
867.56 0
867.63 0
867.70 0
867.76 0
867.83 0
867.90 0
867.97 0
868.03 0
868.10 0
868.17 0
868.24 0
868.30 0
868.37 0
868.44 0
868.51 0
868.57 0
868.64 0
868.71 0
868.78 0
868.84 0
868.91 0
868.98 0
869.05 0
869.11 0
869.18 0
869.25 0
869.32 0
869.38 0
869.45 0
869.52 0
869.59 0
869.65 0
869.72 0
869.79 0
869.86 0
869.93 0
869.99 0
870.06 0
870.13 0
870.20 0
870.26 0
870.33 0
870.40 0
870.47 1
870.53 1
870.60 1
870.67 0
870.74 0
870.80 0
870.87 0
870.94 0
871.01 0
871.07 0
871.14 0
871.21 0
871.28 0
871.35 0
871.41 0
871.48 0
871.55 0
871.62 0
871.68 0
871.75 0
871.82 0
871.89 0
871.95 0
872.02 0
872.09 0
872.16 0
872.22 0
872.29 0
872.36 0
872.43 0
872.50 0
872.56 0
872.63 0
872.70 0
872.77 0
872.83 0
872.90 0
872.97 0
873.04 0
873.10 0
873.17 0
873.24 0
873.31 0
873.38 0
873.44 0
873.51 0
873.58 0
873.65 0
873.71 0
873.78 0
873.85 0
873.92 0
873.99 0
874.05 0
874.12 0
874.19 0
874.26 0
874.32 0
874.39 0
874.46 0
874.53 0
874.60 0
874.66 0
874.73 0
874.80 0
874.87 0
874.93 0
875.00 0
875.07 0
875.14 0
875.21 0
875.27 0
875.34 0
875.41 0
875.48 0
875.54 0
875.61 0
875.68 0
875.75 0
875.82 0
875.88 0
875.95 0
876.02 0
876.09 0
876.15 0
876.22 0
876.29 0
876.36 0
876.43 0
876.49 0
876.56 0
876.63 0
876.70 0
876.77 0
876.83 0
876.90 0
876.97 0
877.04 0
877.10 0
877.17 0
877.24 0
877.31 0
877.38 0
877.44 0
877.51 0
877.58 0
877.65 0
877.72 0
877.78 0
877.85 0
877.92 0
877.99 0
878.05 0
878.12 0
878.19 0
878.26 0
878.33 0
878.39 0
878.46 0
878.53 0
878.60 0
878.67 0
878.73 0
878.80 0
878.87 0
878.94 0
879.01 0
879.07 0
879.14 0
879.21 0
879.28 0
879.35 0
879.41 0
879.48 0
879.55 0
879.62 0
879.69 0
879.75 0
879.82 0
879.89 0
879.96 0
880.03 0
880.09 0
880.16 0
880.23 0
880.30 0
880.37 0
880.43 0
880.50 0
880.57 0
880.64 0
880.71 0
880.77 0
880.84 0
880.91 0
880.98 0
881.05 0
881.11 0
881.18 0
881.25 0
881.32 0
881.39 0
881.45 0
881.52 0
881.59 0
881.66 0
881.73 0
881.79 0
881.86 0
881.93 0
882.00 0
882.07 0
882.13 0
882.20 0
882.27 0
882.34 0
882.41 0
882.47 0
882.54 0
882.61 0
882.68 0
882.75 0
882.81 0
882.88 0
882.95 0
883.02 0
883.09 0
883.16 0
883.22 0
883.29 0
883.36 0
883.43 0
883.50 0
883.56 0
883.63 0
883.70 0
883.77 0
883.84 0
883.90 0
883.97 0
884.04 0
884.11 0
884.18 0
884.25 0
884.31 0
884.38 0
884.45 0
884.52 0
884.59 0
884.65 0
884.72 0
884.79 0
884.86 0
884.93 0
884.99 0
885.06 0
885.13 0
885.20 0
885.27 0
885.34 0
885.40 0
885.47 0
885.54 0
885.61 0
885.68 0
885.75 0
885.81 0
885.88 0
885.95 0
886.02 0
886.09 0
886.15 0
886.22 0
886.29 0
886.36 0
886.43 0
886.50 0
886.56 0
886.63 0
886.70 0
886.77 0
886.84 0
886.90 0
886.97 0
887.04 0
887.11 0
887.18 0
887.25 0
887.31 0
887.38 0
887.45 0
887.52 0
887.59 0
887.66 0
887.72 0
887.79 0
887.86 0
887.93 0
888.00 0
888.07 0
888.13 0
888.20 0
888.27 0
888.34 0
888.41 0
888.48 0
888.54 0
888.61 1
888.68 1
888.75 1
888.82 1
888.89 1
888.95 1
889.02 0
889.09 0
889.16 0
889.23 0
889.30 0
889.36 0
889.43 0
889.50 0
889.57 0
889.64 0
889.71 0
889.77 0
889.84 0
889.91 0
889.98 0
890.05 0
890.12 0
890.18 0
890.25 0
890.32 0
890.39 0
890.46 0
890.53 0
890.59 0
890.66 0
890.73 0
890.80 0
890.87 0
890.94 0
891.00 0
891.07 0
891.14 0
891.21 0
891.28 0
891.35 0
891.41 0
891.48 0
891.55 0
891.62 0
891.69 0
891.76 0
891.83 0
891.89 0
891.96 0
892.03 0
892.10 0
892.17 0
892.24 0
892.30 0
892.37 0
892.44 0
892.51 0
892.58 0
892.65 0
892.72 0
892.78 0
892.85 0
892.92 0
892.99 0
893.06 0
893.13 0
893.19 0
893.26 0
893.33 0
893.40 0
893.47 0
893.54 0
893.61 0
893.67 0
893.74 0
893.81 0
893.88 0
893.95 0
894.02 0
894.09 0
894.15 0
894.22 0
894.29 0
894.36 0
894.43 0
894.50 0
894.57 0
894.63 0
894.70 0
894.77 0
894.84 0
894.91 0
894.98 0
895.04 0
895.11 0
895.18 0
895.25 0
895.32 0
895.39 0
895.46 1
895.52 1
895.59 1
895.66 0
895.73 0
895.80 0
895.87 0
895.94 0
896.00 0
896.07 0
896.14 0
896.21 0
896.28 0
896.35 0
896.42 0
896.49 0
896.55 0
896.62 0
896.69 0
896.76 0
896.83 0
896.90 0
896.97 0
897.03 1
897.10 0
897.17 0
897.24 0
897.31 0
897.38 0
897.45 0
897.51 0
897.58 0
897.65 0
897.72 0
897.79 0
897.86 0
897.93 0
898.00 0
898.06 0
898.13 0
898.20 0
898.27 0
898.34 0
898.41 0
898.48 0
898.54 0
898.61 0
898.68 0
898.75 0
898.82 0
898.89 0
898.96 0
899.03 0
899.09 0
899.16 0
899.23 0
899.30 0
899.37 0
899.44 0
899.51 0
899.58 0
899.64 0
899.71 0
899.78 0
899.85 0
899.92 0
899.99 0
900.06 0
900.13 0
900.19 0
900.26 0
900.33 0
900.40 0
900.47 0
900.54 0
900.61 0
900.68 0
900.74 0
900.81 0
900.88 0
900.95 0
901.02 0
901.09 0
901.16 0
901.23 0
901.29 0
901.36 0
901.43 0
901.50 0
901.57 0
901.64 0
901.71 0
901.78 0
901.85 0
901.91 0
901.98 0
902.05 0
902.12 0
902.19 0
902.26 0
902.33 0
902.40 0
902.46 0
902.53 0
902.60 0
902.67 0
902.74 0
902.81 0
902.88 0
902.95 0
903.02 0
903.08 0
903.15 0
903.22 0
903.29 0
903.36 0
903.43 0
903.50 0
903.57 0
903.64 0
903.70 0
903.77 0
903.84 0
903.91 0
903.98 0
904.05 0
904.12 0
904.19 0
904.26 0
904.32 0
904.39 0
904.46 0
904.53 0
904.60 0
904.67 0
904.74 0
904.81 0
904.88 0
904.94 0
905.01 0
905.08 0
905.15 0
905.22 0
905.29 0
905.36 0
905.43 0
905.50 0
905.57 0
905.63 0
905.70 0
905.77 0
905.84 0
905.91 0
905.98 0
906.05 0
906.12 0
906.19 0
906.25 0
906.32 0
906.39 0
906.46 0
906.53 0
906.60 0
906.67 0
906.74 0
906.81 0
906.88 0
906.94 0
907.01 0
907.08 0
907.15 0
907.22 0
907.29 0
907.36 0
907.43 0
907.50 0
907.57 0
907.64 0
907.70 0
907.77 0
907.84 0
907.91 0
907.98 0
908.05 0
908.12 0
908.19 0
908.26 0
908.33 0
908.39 0
908.46 0
908.53 0
908.60 0
908.67 0
908.74 0
908.81 0
908.88 1
908.95 1
909.02 1
909.09 1
909.15 1
909.22 1
909.29 0
909.36 0
909.43 0
909.50 0
909.57 0
909.64 0
909.71 0
909.78 0
909.85 0
909.92 0
909.98 0
910.05 0
910.12 0
910.19 0
910.26 0
910.33 0
910.40 0
910.47 0
910.54 0
910.61 0
910.68 0
910.74 0
910.81 0
910.88 0
910.95 0
911.02 0
911.09 0
911.16 0
911.23 0
911.30 0
911.37 0
911.44 0
911.51 0
911.57 0
911.64 0
911.71 0
911.78 0
911.85 0
911.92 0
911.99 0
912.06 0
912.13 0
912.20 0
912.27 0
912.34 0
912.41 0
912.47 0
912.54 0
912.61 0
912.68 0
912.75 0
912.82 0
912.89 0
912.96 0
913.03 0
913.10 0
913.17 0
913.24 0
913.31 0
913.37 0
913.44 0
913.51 0
913.58 0
913.65 0
913.72 0
913.79 0
913.86 0
913.93 0
914.00 0
914.07 0
914.14 0
914.21 0
914.28 0
914.34 0
914.41 0
914.48 0
914.55 0
914.62 0
914.69 0
914.76 0
914.83 0
914.90 0
914.97 0
915.04 0
915.11 0
915.18 0
915.25 0
915.31 0
915.38 0
915.45 0
915.52 0
915.59 0
915.66 0
915.73 0
915.80 0
915.87 0
915.94 0
916.01 0
916.08 0
916.15 0
916.22 0
916.29 0
916.36 0
916.42 0
916.49 0
916.56 0
916.63 0
916.70 0
916.77 0
916.84 0
916.91 0
916.98 0
917.05 0
917.12 0
917.19 0
917.26 0
917.33 0
917.40 0
917.47 0
917.53 0
917.60 0
917.67 0
917.74 0
917.81 0
917.88 0
917.95 0
918.02 0
918.09 0
918.16 0
918.23 0
918.30 0
918.37 0
918.44 0
918.51 0
918.58 0
918.65 0
918.72 0
918.78 0
918.85 0
918.92 0
918.99 0
919.06 0
919.13 0
919.20 0
919.27 0
919.34 0
919.41 0
919.48 0
919.55 0
919.62 0
919.69 0
919.76 0
919.83 0
919.90 0
919.97 0
920.04 0
920.11 0
920.17 0
920.24 0
920.31 0
920.38 0
920.45 0
920.52 0
920.59 0
920.66 0
920.73 0
920.80 0
920.87 0
920.94 0
921.01 0
921.08 0
921.15 0
921.22 0
921.29 0
921.36 0
921.43 0
921.50 0
921.57 0
921.63 0
921.70 0
921.77 0
921.84 0
921.91 0
921.98 0
922.05 0
922.12 0
922.19 0
922.26 0
922.33 0
922.40 0
922.47 0
922.54 0
922.61 0
922.68 0
922.75 0
922.82 0
922.89 0
922.96 0
923.03 0
923.10 0
923.17 0
923.24 0
923.31 0
923.38 0
923.44 0
923.51 0
923.58 0
923.65 0
923.72 0
923.79 0
923.86 0
923.93 0
924.00 0
924.07 0
924.14 0
924.21 0
924.28 0
924.35 0
924.42 0
924.49 0
924.56 0
924.63 0
924.70 0
924.77 0
924.84 0
924.91 0
924.98 0
925.05 0
925.12 0
925.19 0
925.26 0
925.33 0
925.40 0
925.47 0
925.54 0
925.60 0
925.67 0
925.74 0
925.81 0
925.88 0
925.95 0
926.02 0
926.09 0
926.16 0
926.23 0
926.30 0
926.37 0
926.44 0
926.51 0
926.58 0
926.65 0
926.72 0
926.79 0
926.86 0
926.93 0
927.00 0
927.07 0
927.14 0
927.21 0
927.28 0
927.35 0
927.42 0
927.49 0
927.56 0
927.63 0
927.70 0
927.77 0
927.84 0
927.91 0
927.98 0
928.05 0
928.12 0
928.19 0
928.26 0
928.33 0
928.40 0
928.47 0
928.54 0
928.61 0
928.67 0
928.74 0
928.81 0
928.88 0
928.95 0
929.02 0
929.09 0
929.16 0
929.23 0
929.30 0
929.37 0
929.44 0
929.51 0
929.58 0
929.65 0
929.72 0
929.79 0
929.86 0
929.93 0
930.00 0
930.07 0
930.14 0
930.21 0
930.28 0
930.35 0
930.42 0
930.49 0
930.56 0
930.63 0
930.70 0
930.77 0
930.84 0
930.91 0
930.98 0
931.05 0
931.12 0
931.19 0
931.26 0
931.33 0
931.40 0
931.47 0
931.54 0
931.61 0
931.68 0
931.75 0
931.82 0
931.89 0
931.96 0
932.03 0
932.10 0
932.17 0
932.24 0
932.31 0
932.38 0
932.45 0
932.52 0
932.59 0
932.66 0
932.73 0
932.80 0
932.87 0
932.94 0
933.01 0
933.08 0
933.15 0
933.22 0
933.29 0
933.36 0
933.43 0
933.50 0
933.57 0
933.64 0
933.71 0
933.78 1
933.85 0
933.92 0
933.99 0
934.06 0
934.13 0
934.20 0
934.27 0
934.34 0
934.41 0
934.48 0
934.55 0
934.62 0
934.69 0
934.76 0
934.83 0
934.90 0
934.97 0
935.04 0
935.11 0
935.18 0
935.25 0
935.32 0
935.39 0
935.46 0
935.53 0
935.60 0
935.67 0
935.74 0
935.81 0
935.88 0
935.95 0
936.02 0
936.09 0
936.16 0
936.23 0
936.30 0
936.37 0
936.44 0
936.51 0
936.58 0
936.65 0
936.72 0
936.79 0
936.86 0
936.93 0
937.00 1
937.07 1
937.14 0
937.21 0
937.28 0
937.35 0
937.42 0
937.50 0
937.57 0
937.64 0
937.71 0
937.78 0
937.85 0
937.92 0
937.99 0
938.06 0
938.13 0
938.20 0
938.27 0
938.34 0
938.41 0
938.48 0
938.55 0
938.62 0
938.69 0
938.76 0
938.83 0
938.90 0
938.97 0
939.04 0
939.11 0
939.18 0
939.25 0
939.32 0
939.39 0
939.46 0
939.53 0
939.60 0
939.67 0
939.74 0
939.81 0
939.88 0
939.95 0
940.02 0
940.09 0
940.16 0
940.23 0
940.30 0
940.37 0
940.44 0
940.51 0
940.59 0
940.66 0
940.73 0
940.80 0
940.87 0
940.94 0
941.01 0
941.08 0
941.15 0
941.22 0
941.29 0
941.36 0
941.43 0
941.50 0
941.57 0
941.64 0
941.71 0
941.78 0
941.85 0
941.92 0
941.99 0
942.06 0
942.13 0
942.20 0
942.27 0
942.34 0
942.41 0
942.48 0
942.55 0
942.62 0
942.69 0
942.77 0
942.84 0
942.91 0
942.98 0
943.05 0
943.12 0
943.19 0
943.26 0
943.33 0
943.40 0
943.47 0
943.54 0
943.61 0
943.68 0
943.75 0
943.82 0
943.89 0
943.96 0
944.03 0
944.10 0
944.17 0
944.24 0
944.31 1
944.38 1
944.45 1
944.52 1
944.60 0
944.67 0
944.74 0
944.81 0
944.88 0
944.95 0
945.02 0
945.09 0
945.16 0
945.23 0
945.30 0
945.37 0
945.44 0
945.51 0
945.58 0
945.65 0
945.72 0
945.79 0
945.86 0
945.93 0
946.00 0
946.08 0
946.15 0
946.22 0
946.29 0
946.36 0
946.43 0
946.50 0
946.57 0
946.64 0
946.71 0
946.78 0
946.85 0
946.92 0
946.99 0
947.06 0
947.13 0
947.20 0
947.27 0
947.34 0
947.41 0
947.49 0
947.56 0
947.63 0
947.70 0
947.77 0
947.84 0
947.91 0
947.98 0
948.05 0
948.12 1
948.19 1
948.26 0
948.33 0
948.40 0
948.47 0
948.54 0
948.61 0
948.68 0
948.76 0
948.83 0
948.90 0
948.97 0
949.04 0
949.11 0
949.18 0
949.25 0
949.32 0
949.39 0
949.46 0
949.53 0
949.60 0
949.67 0
949.74 0
949.81 0
949.89 0
949.96 0
950.03 0
950.10 0
950.17 0
950.24 0
950.31 0
950.38 0
950.45 0
950.52 0
950.59 0
950.66 0
950.73 0
950.80 0
950.87 0
950.94 0
951.02 0
951.09 0
951.16 0
951.23 0
951.30 0
951.37 0
951.44 0
951.51 0
951.58 0
951.65 0
951.72 0
951.79 0
951.86 0
951.93 0
952.01 0
952.08 0
952.15 0
952.22 0
952.29 0
952.36 0
952.43 0
952.50 0
952.57 0
952.64 0
952.71 0
952.78 0
952.85 0
952.92 0
953.00 0
953.07 0
953.14 0
953.21 0
953.28 0
953.35 0
953.42 0
953.49 0
953.56 0
953.63 0
953.70 0
953.77 0
953.84 0
953.92 0
953.99 0
954.06 0
954.13 0
954.20 0
954.27 0
954.34 0
954.41 0
954.48 0
954.55 0
954.62 0
954.69 0
954.76 0
954.84 0
954.91 0
954.98 0
955.05 0
955.12 0
955.19 0
955.26 0
955.33 0
955.40 0
955.47 0
955.54 0
955.61 0
955.69 0
955.76 0
955.83 0
955.90 0
955.97 0
956.04 0
956.11 0
956.18 0
956.25 0
956.32 0
956.39 0
956.47 0
956.54 0
956.61 0
956.68 1
956.75 1
956.82 1
956.89 0
956.96 0
957.03 0
957.10 0
957.17 0
957.24 0
957.32 0
957.39 0
957.46 0
957.53 0
957.60 0
957.67 0
957.74 0
957.81 0
957.88 0
957.95 0
958.02 0
958.10 0
958.17 0
958.24 0
958.31 0
958.38 0
958.45 0
958.52 0
958.59 0
958.66 0
958.73 0
958.81 0
958.88 0
958.95 0
959.02 0
959.09 0
959.16 0
959.23 0
959.30 0
959.37 0
959.44 0
959.52 0
959.59 0
959.66 0
959.73 0
959.80 1
959.87 1
959.94 1
960.01 1
960.08 1
960.15 1
960.23 1
960.30 1
960.37 0
960.44 0
960.51 1
960.58 1
960.65 1
960.72 1
960.79 1
960.86 1
960.94 1
961.01 1
961.08 1
961.15 1
961.22 1
961.29 1
961.36 1
961.43 1
961.50 1
961.57 0
961.65 0
961.72 0
961.79 0
961.86 0
961.93 0
962.00 0
962.07 0
962.14 0
962.21 0
962.29 0
962.36 0
962.43 0
962.50 0
962.57 0
962.64 0
962.71 0
962.78 0
962.85 0
962.93 0
963.00 0
963.07 0
963.14 0
963.21 0
963.28 0
963.35 0
963.42 0
963.49 0
963.57 0
963.64 0
963.71 0
963.78 0
963.85 0
963.92 0
963.99 0
964.06 0
964.13 0
964.21 0
964.28 0
964.35 1
964.42 1
964.49 1
964.56 1
964.63 1
964.70 1
964.78 1
964.85 1
964.92 1
964.99 1
965.06 0
965.13 0
965.20 0
965.27 0
965.34 0
965.42 0
965.49 0
965.56 0
965.63 0
965.70 0
965.77 0
965.84 0
965.91 1
965.99 1
966.06 1
966.13 1
966.20 0
966.27 0
966.34 0
966.41 0
966.48 1
966.56 1
966.63 1
966.70 0
966.77 0
966.84 0
966.91 0
966.98 0
967.05 0
967.13 0
967.20 0
967.27 0
967.34 0
967.41 0
967.48 0
967.55 0
967.62 0
967.70 0
967.77 0
967.84 0
967.91 0
967.98 0
968.05 0
968.12 0
968.19 0
968.27 0
968.34 0
968.41 0
968.48 0
968.55 0
968.62 1
968.69 1
968.77 1
968.84 1
968.91 0
968.98 0
969.05 0
969.12 0
969.19 0
969.26 0
969.34 0
969.41 0
969.48 0
969.55 0
969.62 0
969.69 0
969.76 0
969.84 0
969.91 0
969.98 0
970.05 0
970.12 0
970.19 0
970.26 0
970.34 0
970.41 0
970.48 0
970.55 0
970.62 1
970.69 1
970.76 1
970.84 1
970.91 1
970.98 1
971.05 0
971.12 0
971.19 0
971.26 0
971.33 0
971.41 0
971.48 0
971.55 0
971.62 0
971.69 0
971.76 0
971.83 0
971.91 0
971.98 0
972.05 0
972.12 0
972.19 0
972.26 0
972.34 0
972.41 0
972.48 0
972.55 0
972.62 0
972.69 0
972.76 0
972.84 0
972.91 0
972.98 0
973.05 0
973.12 0
973.19 0
973.26 0
973.34 0
973.41 0
973.48 0
973.55 0
973.62 0
973.69 0
973.76 0
973.84 0
973.91 0
973.98 0
974.05 0
974.12 0
974.19 0
974.27 0
974.34 0
974.41 0
974.48 0
974.55 0
974.62 0
974.69 0
974.77 0
974.84 0
974.91 0
974.98 0
975.05 0
975.12 0
975.20 0
975.27 0
975.34 0
975.41 0
975.48 0
975.55 0
975.62 0
975.70 0
975.77 0
975.84 0
975.91 0
975.98 0
976.05 0
976.13 0
976.20 0
976.27 0
976.34 0
976.41 0
976.48 0
976.56 0
976.63 0
976.70 0
976.77 0
976.84 0
976.91 0
976.99 0
977.06 0
977.13 0
977.20 0
977.27 0
977.34 0
977.42 1
977.49 1
977.56 1
977.63 0
977.70 0
977.77 0
977.85 0
977.92 0
977.99 0
978.06 0
978.13 0
978.20 0
978.28 0
978.35 0
978.42 0
978.49 0
978.56 0
978.63 0
978.71 0
978.78 0
978.85 0
978.92 0
978.99 0
979.06 0
979.14 0
979.21 0
979.28 0
979.35 0
979.42 0
979.49 0
979.57 0
979.64 0
979.71 0
979.78 0
979.85 0
979.92 0
980.00 0
980.07 0
980.14 0
980.21 0
980.28 0
980.35 0
980.43 0
980.50 0
980.57 0
980.64 0
980.71 0
980.79 0
980.86 0
980.93 0
981.00 0
981.07 0
981.14 0
981.22 0
981.29 0
981.36 0
981.43 0
981.50 0
981.58 0
981.65 0
981.72 0
981.79 0
981.86 0
981.93 0
982.01 0
982.08 0
982.15 0
982.22 0
982.29 0
982.37 0
982.44 0
982.51 0
982.58 0
982.65 0
982.72 0
982.80 0
982.87 0
982.94 0
983.01 0
983.08 0
983.16 0
983.23 0
983.30 0
983.37 0
983.44 0
983.51 0
983.59 0
983.66 0
983.73 0
983.80 0
983.87 0
983.95 0
984.02 0
984.09 0
984.16 0
984.23 0
984.31 0
984.38 1
984.45 1
984.52 1
984.59 1
984.66 1
984.74 1
984.81 1
984.88 1
984.95 1
985.02 1
985.10 1
985.17 1
985.24 1
985.31 1
985.38 1
985.46 1
985.53 1
985.60 0
985.67 0
985.74 0
985.82 0
985.89 0
985.96 0
986.03 0
986.10 0
986.18 0
986.25 0
986.32 0
986.39 0
986.46 0
986.54 0
986.61 0
986.68 0
986.75 0
986.82 0
986.90 1
986.97 1
987.04 1
987.11 1
987.18 1
987.26 1
987.33 1
987.40 1
987.47 1
987.54 1
987.62 1
987.69 1
987.76 1
987.83 1
987.90 1
987.98 1
988.05 1
988.12 1
988.19 1
988.26 1
988.34 1
988.41 0
988.48 0
988.55 0
988.62 0
988.70 0
988.77 0
988.84 0
988.91 0
988.98 1
989.06 1
989.13 1
989.20 1
989.27 1
989.34 0
989.42 0
989.49 0
989.56 0
989.63 0
989.71 0
989.78 0
989.85 0
989.92 0
989.99 0
990.07 0
990.14 1
990.21 1
990.28 1
990.35 1
990.43 1
990.50 1
990.57 1
990.64 1
990.71 1
990.79 1
990.86 1
990.93 1
991.00 1
991.08 1
991.15 1
991.22 1
991.29 0
991.36 0
991.44 0
991.51 0
991.58 0
991.65 0
991.72 1
991.80 1
991.87 1
991.94 1
992.01 1
992.09 1
992.16 1
992.23 1
992.30 1
992.37 0
992.45 0
992.52 0
992.59 0
992.66 0
992.74 0
992.81 0
992.88 1
992.95 1
993.02 1
993.10 1
993.17 1
993.24 1
993.31 0
993.39 0
993.46 0
993.53 0
993.60 0
993.67 0
993.75 0
993.82 0
993.89 0
993.96 0
994.04 0
994.11 0
994.18 0
994.25 0
994.32 0
994.40 0
994.47 0
994.54 0
994.61 1
994.69 1
994.76 1
994.83 1
994.90 1
994.97 1
995.05 1
995.12 1
995.19 1
995.26 1
995.34 1
995.41 1
995.48 1
995.55 1
995.63 1
995.70 1
995.77 1
995.84 1
995.91 1
995.99 1
996.06 1
996.13 1
996.20 1
996.28 1
996.35 1
996.42 1
996.49 1
996.57 1
996.64 1
996.71 1
996.78 1
996.86 1
996.93 1
997.00 0
997.07 1
997.14 1
997.22 1
997.29 1
997.36 1
997.43 2
997.51 2
997.58 2
997.65 1
997.72 1
997.80 1
997.87 1
997.94 1
998.01 1
998.09 1
998.16 1
998.23 0
998.30 0
998.38 0
998.45 0
998.52 0
998.59 0
998.66 0
998.74 0
998.81 0
998.88 0
998.95 0
999.03 0
999.10 1
999.17 1
999.24 1
999.32 1
999.39 1
999.46 1
999.53 1
999.61 1
999.68 1
999.75 1
999.82 1
999.90 2
999.97 2
1000.04 2
1000.11 2
1000.19 2
1000.26 2
1000.33 2
1000.40 1
1000.48 1
1000.55 1
1000.62 1
1000.69 1
1000.77 1
1000.84 1
1000.91 1
1000.98 1
1001.06 1
1001.13 0
1001.20 0
1001.27 0
1001.35 0
1001.42 0
1001.49 0
1001.56 0
1001.64 0
1001.71 0
1001.78 0
1001.85 0
1001.93 0
1002.00 0
1002.07 1
1002.14 1
1002.22 1
1002.29 2
1002.36 2
1002.43 2
1002.51 3
1002.58 3
1002.65 2
1002.72 2
1002.80 2
1002.87 1
1002.94 1
1003.01 1
1003.09 1
1003.16 1
1003.23 1
1003.31 1
1003.38 1
1003.45 1
1003.52 1
1003.60 1
1003.67 1
1003.74 1
1003.81 1
1003.89 1
1003.96 1
1004.03 1
1004.10 1
1004.18 1
1004.25 1
1004.32 2
1004.39 2
1004.47 3
1004.54 3
1004.61 4
1004.68 4
1004.76 4
1004.83 3
1004.90 3
1004.98 2
1005.05 2
1005.12 2
1005.19 2
1005.27 2
1005.34 2
1005.41 2
1005.48 3
1005.56 3
1005.63 3
1005.70 3
1005.77 2
1005.85 2
1005.92 3
1005.99 3
1006.07 3
1006.14 3
1006.21 3
1006.28 4
1006.36 3
1006.43 3
1006.50 3
1006.57 3
1006.65 2
1006.72 2
1006.79 3
1006.87 3
1006.94 3
1007.01 3
1007.08 4
1007.16 4
1007.23 4
1007.30 4
1007.37 3
1007.45 2
1007.52 2
1007.59 1
1007.67 1
1007.74 1
1007.81 1
1007.88 1
1007.96 1
1008.03 0
1008.10 0
1008.17 0
1008.25 0
1008.32 0
1008.39 0
1008.47 0
1008.54 0
1008.61 0
1008.68 0
1008.76 0
1008.83 0
1008.90 0
1008.98 0
1009.05 0
1009.12 0
1009.19 0
1009.27 0
1009.34 0
1009.41 0
1009.48 0
1009.56 0
1009.63 0
1009.70 0
1009.78 0
1009.85 0
1009.92 0
1009.99 0
1010.07 0
1010.14 0
1010.21 0
1010.29 0
1010.36 0
1010.43 0
1010.50 0
1010.58 0
1010.65 1
1010.72 1
1010.80 1
1010.87 1
1010.94 1
1011.01 1
1011.09 0
1011.16 0
1011.23 0
1011.31 0
1011.38 0
1011.45 0
1011.52 0
1011.60 0
1011.67 0
1011.74 0
1011.82 0
1011.89 0
1011.96 0
1012.03 0
1012.11 0
1012.18 0
1012.25 0
1012.33 0
1012.40 0
1012.47 0
1012.55 0
1012.62 1
1012.69 1
1012.76 1
1012.84 1
1012.91 1
1012.98 1
1013.06 1
1013.13 1
1013.20 1
1013.27 1
1013.35 1
1013.42 1
1013.49 1
1013.57 1
1013.64 1
1013.71 1
1013.79 0
1013.86 0
1013.93 0
1014.00 0
1014.08 0
1014.15 1
1014.22 1
1014.30 1
1014.37 1
1014.44 1
1014.51 1
1014.59 1
1014.66 1
1014.73 1
1014.81 1
1014.88 2
1014.95 2
1015.03 2
1015.10 2
1015.17 2
1015.24 2
1015.32 2
1015.39 1
1015.46 1
1015.54 1
1015.61 1
1015.68 0
1015.76 0
1015.83 0
1015.90 0
1015.98 0
1016.05 0
1016.12 0
1016.19 0
1016.27 0
1016.34 0
1016.41 1
1016.49 1
1016.56 1
1016.63 1
1016.71 1
1016.78 1
1016.85 1
1016.93 1
1017.00 0
1017.07 0
1017.14 0
1017.22 0
1017.29 0
1017.36 0
1017.44 0
1017.51 0
1017.58 0
1017.66 0
1017.73 0
1017.80 1
1017.88 1
1017.95 1
1018.02 1
1018.09 0
1018.17 0
1018.24 0
1018.31 0
1018.39 0
1018.46 0
1018.53 0
1018.61 0
1018.68 0
1018.75 0
1018.83 1
1018.90 1
1018.97 2
1019.05 2
1019.12 3
1019.19 3
1019.26 3
1019.34 3
1019.41 3
1019.48 3
1019.56 3
1019.63 4
1019.70 4
1019.78 4
1019.85 4
1019.92 4
1020.00 4
1020.07 4
1020.14 3
1020.22 3
1020.29 2
1020.36 2
1020.44 2
1020.51 1
1020.58 1
1020.66 1
1020.73 1
1020.80 1
1020.88 0
1020.95 0
1021.02 0
1021.09 0
1021.17 0
1021.24 0
1021.31 1
1021.39 1
1021.46 1
1021.53 1
1021.61 1
1021.68 1
1021.75 1
1021.83 1
1021.90 1
1021.97 1
1022.05 1
1022.12 2
1022.19 2
1022.27 2
1022.34 2
1022.41 3
1022.49 3
1022.56 3
1022.63 4
1022.71 4
1022.78 4
1022.85 5
1022.93 5
1023.00 5
1023.07 5
1023.15 6
1023.22 6
1023.29 6
1023.37 6
1023.44 6
1023.51 5
1023.59 5
1023.66 5
1023.73 5
1023.81 5
1023.88 5
1023.95 5
1024.03 5
1024.10 5
1024.17 5
1024.25 4
1024.32 4
1024.39 4
1024.47 3
1024.54 3
1024.61 3
1024.69 2
1024.76 2
1024.83 2
1024.91 2
1024.98 2
1025.05 2
1025.13 2
1025.20 2
1025.27 1
1025.35 1
1025.42 0
1025.49 0
1025.57 0
1025.64 0
1025.71 0
1025.79 0
1025.86 0
1025.93 1
1026.01 1
1026.08 2
1026.15 2
1026.23 2
1026.30 3
1026.37 3
1026.45 3
1026.52 3
1026.59 3
1026.67 2
1026.74 2
1026.81 2
1026.89 1
1026.96 1
1027.04 1
1027.11 0
1027.18 0
1027.26 0
1027.33 0
1027.40 0
1027.48 0
1027.55 0
1027.62 0
1027.70 0
1027.77 1
1027.84 1
1027.92 1
1027.99 0
1028.06 0
1028.14 0
1028.21 0
1028.28 0
1028.36 0
1028.43 1
1028.50 2
1028.58 2
1028.65 3
1028.72 3
1028.80 3
1028.87 2
1028.95 2
1029.02 1
1029.09 1
1029.17 0
1029.24 0
1029.31 0
1029.39 0
1029.46 1
1029.53 1
1029.61 1
1029.68 1
1029.75 1
1029.83 0
1029.90 0
1029.97 0
1030.05 0
1030.12 0
1030.20 0
1030.27 0
1030.34 0
1030.42 0
1030.49 0
1030.56 0
1030.64 0
1030.71 0
1030.78 0
1030.86 1
1030.93 1
1031.00 2
1031.08 2
1031.15 2
1031.23 2
1031.30 2
1031.37 2
1031.45 2
1031.52 2
1031.59 2
1031.67 2
1031.74 2
1031.81 2
1031.89 2
1031.96 2
1032.04 2
1032.11 2
1032.18 2
1032.26 2
1032.33 3
1032.40 3
1032.48 4
1032.55 3
1032.62 3
1032.70 3
1032.77 2
1032.85 2
1032.92 2
1032.99 1
1033.07 1
1033.14 1
1033.21 1
1033.29 1
1033.36 1
1033.43 1
1033.51 1
1033.58 1
1033.66 1
1033.73 2
1033.80 2
1033.88 2
1033.95 3
1034.02 3
1034.10 3
1034.17 3
1034.24 3
1034.32 3
1034.39 3
1034.47 2
1034.54 1
1034.61 0
1034.69 0
1034.76 0
1034.83 0
1034.91 0
1034.98 1
1035.06 1
1035.13 1
1035.20 1
1035.28 1
1035.35 1
1035.42 1
1035.50 1
1035.57 1
1035.65 1
1035.72 1
1035.79 2
1035.87 2
1035.94 2
1036.01 2
1036.09 2
1036.16 2
1036.24 2
1036.31 2
1036.38 2
1036.46 2
1036.53 2
1036.60 2
1036.68 3
1036.75 3
1036.83 3
1036.90 3
1036.97 3
1037.05 4
1037.12 3
1037.20 3
1037.27 3
1037.34 2
1037.42 2
1037.49 1
1037.56 1
1037.64 1
1037.71 2
1037.79 2
1037.86 3
1037.93 3
1038.01 3
1038.08 3
1038.15 3
1038.23 2
1038.30 2
1038.38 2
1038.45 2
1038.52 2
1038.60 3
1038.67 3
1038.75 4
1038.82 4
1038.89 4
1038.97 3
1039.04 3
1039.11 2
1039.19 0
1039.26 0
1039.34 0
1039.41 0
1039.48 0
1039.56 0
1039.63 0
1039.71 0
1039.78 0
1039.85 0
1039.93 1
1040.00 1
1040.08 1
1040.15 1
1040.22 2
1040.30 2
1040.37 2
1040.44 2
1040.52 2
1040.59 2
1040.67 2
1040.74 2
1040.81 2
1040.89 1
1040.96 1
1041.04 1
1041.11 1
1041.18 1
1041.26 1
1041.33 1
1041.41 2
1041.48 2
1041.55 3
1041.63 3
1041.70 3
1041.78 3
1041.85 3
1041.92 3
1042.00 3
1042.07 2
1042.15 2
1042.22 2
1042.29 2
1042.37 2
1042.44 2
1042.52 2
1042.59 2
1042.66 2
1042.74 2
1042.81 3
1042.89 3
1042.96 3
1043.03 3
1043.11 3
1043.18 4
1043.26 4
1043.33 4
1043.40 5
1043.48 5
1043.55 5
1043.63 6
1043.70 6
1043.77 6
1043.85 6
1043.92 6
1044.00 6
1044.07 6
1044.14 6
1044.22 6
1044.29 6
1044.37 6
1044.44 6
1044.51 5
1044.59 5
1044.66 5
1044.74 4
1044.81 4
1044.88 3
1044.96 3
1045.03 3
1045.11 3
1045.18 3
1045.26 3
1045.33 3
1045.40 3
1045.48 3
1045.55 3
1045.63 3
1045.70 3
1045.77 3
1045.85 3
1045.92 3
1046.00 3
1046.07 3
1046.14 3
1046.22 3
1046.29 3
1046.37 3
1046.44 3
1046.52 3
1046.59 3
1046.66 3
1046.74 3
1046.81 3
1046.89 2
1046.96 2
1047.03 1
1047.11 1
1047.18 1
1047.26 1
1047.33 2
1047.40 2
1047.48 3
1047.55 3
1047.63 3
1047.70 4
1047.78 4
1047.85 5
1047.92 6
1048.00 6
1048.07 7
1048.15 7
1048.22 7
1048.30 6
1048.37 5
1048.44 4
1048.52 3
1048.59 2
1048.67 2
1048.74 1
1048.81 1
1048.89 1
1048.96 1
1049.04 1
1049.11 1
1049.19 1
1049.26 1
1049.33 2
1049.41 2
1049.48 2
1049.56 2
1049.63 2
1049.71 1
1049.78 1
1049.85 1
1049.93 0
1050.00 0
1050.08 0
1050.15 0
1050.23 1
1050.30 1
1050.37 2
1050.45 2
1050.52 3
1050.60 3
1050.67 4
1050.75 4
1050.82 4
1050.89 3
1050.97 3
1051.04 2
1051.12 2
1051.19 1
1051.27 1
1051.34 2
1051.41 2
1051.49 2
1051.56 2
1051.64 2
1051.71 2
1051.79 2
1051.86 1
1051.93 1
1052.01 1
1052.08 1
1052.16 1
1052.23 1
1052.31 1
1052.38 2
1052.45 2
1052.53 2
1052.60 2
1052.68 3
1052.75 3
1052.83 3
1052.90 3
1052.97 4
1053.05 4
1053.12 4
1053.20 5
1053.27 5
1053.35 6
1053.42 7
1053.50 7
1053.57 8
1053.64 8
1053.72 8
1053.79 8
1053.87 7
1053.94 7
1054.02 7
1054.09 7
1054.17 7
1054.24 7
1054.31 7
1054.39 6
1054.46 6
1054.54 5
1054.61 5
1054.69 5
1054.76 5
1054.83 4
1054.91 4
1054.98 3
1055.06 3
1055.13 2
1055.21 1
1055.28 1
1055.36 1
1055.43 0
1055.50 0
1055.58 0
1055.65 0
1055.73 0
1055.80 0
1055.88 0
1055.95 0
1056.03 0
1056.10 0
1056.17 0
1056.25 1
1056.32 3
1056.40 4
1056.47 4
1056.55 5
1056.62 5
1056.70 5
1056.77 4
1056.85 4
1056.92 3
1056.99 2
1057.07 2
1057.14 2
1057.22 3
1057.29 3
1057.37 3
1057.44 3
1057.52 3
1057.59 3
1057.66 2
1057.74 2
1057.81 1
1057.89 1
1057.96 2
1058.04 2
1058.11 2
1058.19 2
1058.26 2
1058.34 1
1058.41 0
1058.48 0
1058.56 0
1058.63 0
1058.71 0
1058.78 0
1058.86 0
1058.93 1
1059.01 2
1059.08 2
1059.16 3
1059.23 3
1059.31 4
1059.38 4
1059.45 4
1059.53 4
1059.60 4
1059.68 4
1059.75 4
1059.83 4
1059.90 3
1059.98 3
1060.05 3
1060.13 4
1060.20 4
1060.28 5
1060.35 6
1060.42 6
1060.50 6
1060.57 6
1060.65 6
1060.72 5
1060.80 5
1060.87 4
1060.95 4
1061.02 4
1061.10 4
1061.17 4
1061.25 4
1061.32 3
1061.39 3
1061.47 2
1061.54 1
1061.62 1
1061.69 1
1061.77 1
1061.84 2
1061.92 3
1061.99 4
1062.07 5
1062.14 5
1062.22 5
1062.29 5
1062.37 5
1062.44 4
1062.51 4
1062.59 4
1062.66 5
1062.74 5
1062.81 5
1062.89 5
1062.96 5
1063.04 5
1063.11 6
1063.19 7
1063.26 8
1063.34 9
1063.41 10
1063.49 11
1063.56 11
1063.64 10
1063.71 10
1063.79 9
1063.86 8
1063.93 8
1064.01 7
1064.08 7
1064.16 7
1064.23 7
1064.31 7
1064.38 7
1064.46 8
1064.53 8
1064.61 8
1064.68 8
1064.76 8
1064.83 8
1064.91 8
1064.98 7
1065.06 6
1065.13 5
1065.21 5
1065.28 4
1065.36 4
1065.43 3
1065.50 3
1065.58 3
1065.65 4
1065.73 4
1065.80 4
1065.88 4
1065.95 4
1066.03 4
1066.10 4
1066.18 3
1066.25 3
1066.33 3
1066.40 3
1066.48 3
1066.55 4
1066.63 4
1066.70 4
1066.78 5
1066.85 5
1066.93 5
1067.00 5
1067.08 5
1067.15 5
1067.23 5
1067.30 6
1067.38 6
1067.45 6
1067.53 5
1067.60 5
1067.68 5
1067.75 5
1067.83 5
1067.90 5
1067.97 5
1068.05 5
1068.12 5
1068.20 5
1068.27 5
1068.35 5
1068.42 5
1068.50 5
1068.57 5
1068.65 5
1068.72 4
1068.80 4
1068.87 3
1068.95 2
1069.02 2
1069.10 2
1069.17 2
1069.25 2
1069.32 2
1069.40 2
1069.47 2
1069.55 2
1069.62 2
1069.70 2
1069.77 1
1069.85 1
1069.92 0
1070.00 0
1070.07 0
1070.15 0
1070.22 0
1070.30 0
1070.37 0
1070.45 0
1070.52 0
1070.60 1
1070.67 2
1070.75 3
1070.82 3
1070.90 4
1070.97 4
1071.05 4
1071.12 4
1071.20 4
1071.27 3
1071.35 3
1071.42 3
1071.50 4
1071.57 4
1071.65 4
1071.72 3
1071.80 3
1071.87 2
1071.95 1
1072.02 0
1072.10 0
1072.17 0
1072.25 0
1072.32 0
1072.40 0
1072.47 0
1072.55 0
1072.62 0
1072.70 0
1072.77 0
1072.85 1
1072.92 1
1073.00 2
1073.07 2
1073.15 3
1073.22 3
1073.30 3
1073.37 3
1073.45 3
1073.52 3
1073.60 3
1073.67 2
1073.75 2
1073.82 2
1073.90 3
1073.97 3
1074.05 4
1074.12 5
1074.20 7
1074.28 8
1074.35 10
1074.43 11
1074.50 12
1074.58 12
1074.65 13
1074.73 13
1074.80 13
1074.88 12
1074.95 12
1075.03 12
1075.10 11
1075.18 10
1075.25 10
1075.33 9
1075.40 8
1075.48 8
1075.55 7
1075.63 7
1075.70 7
1075.78 7
1075.85 7
1075.93 7
1076.00 7
1076.08 6
1076.15 5
1076.23 4
1076.30 2
1076.38 1
1076.45 0
1076.53 0
1076.60 0
1076.68 1
1076.76 2
1076.83 3
1076.91 4
1076.98 5
1077.06 5
1077.13 5
1077.21 4
1077.28 3
1077.36 1
1077.43 0
1077.51 0
1077.58 0
1077.66 0
1077.73 0
1077.81 1
1077.88 2
1077.96 3
1078.03 3
1078.11 4
1078.18 4
1078.26 4
1078.33 4
1078.41 4
1078.49 4
1078.56 4
1078.64 5
1078.71 5
1078.79 5
1078.86 4
1078.94 4
1079.01 4
1079.09 4
1079.16 4
1079.24 4
1079.31 4
1079.39 4
1079.46 4
1079.54 3
1079.61 3
1079.69 2
1079.77 2
1079.84 2
1079.92 2
1079.99 3
1080.07 4
1080.14 4
1080.22 4
1080.29 4
1080.37 4
1080.44 3
1080.52 2
1080.59 1
1080.67 0
1080.74 0
1080.82 0
1080.90 0
1080.97 0
1081.05 0
1081.12 0
1081.20 0
1081.27 0
1081.35 0
1081.42 1
1081.50 1
1081.57 2
1081.65 3
1081.72 3
1081.80 3
1081.87 3
1081.95 3
1082.03 3
1082.10 3
1082.18 3
1082.25 3
1082.33 4
1082.40 4
1082.48 5
1082.55 5
1082.63 6
1082.70 6
1082.78 6
1082.85 7
1082.93 7
1083.01 7
1083.08 8
1083.16 8
1083.23 8
1083.31 8
1083.38 8
1083.46 8
1083.53 8
1083.61 8
1083.68 8
1083.76 8
1083.84 8
1083.91 7
1083.99 6
1084.06 6
1084.14 5
1084.21 5
1084.29 5
1084.36 6
1084.44 6
1084.51 6
1084.59 6
1084.67 5
1084.74 5
1084.82 5
1084.89 5
1084.97 5
1085.04 6
1085.12 6
1085.19 7
1085.27 8
1085.34 8
1085.42 8
1085.50 8
1085.57 8
1085.65 8
1085.72 8
1085.80 8
1085.87 8
1085.95 9
1086.02 9
1086.10 9
1086.18 9
1086.25 9
1086.33 8
1086.40 8
1086.48 8
1086.55 8
1086.63 8
1086.70 8
1086.78 8
1086.86 7
1086.93 6
1087.01 5
1087.08 4
1087.16 3
1087.23 2
1087.31 2
1087.38 1
1087.46 1
1087.54 1
1087.61 1
1087.69 2
1087.76 2
1087.84 2
1087.91 3
1087.99 3
1088.06 4
1088.14 5
1088.22 5
1088.29 5
1088.37 5
1088.44 5
1088.52 4
1088.59 3
1088.67 2
1088.74 2
1088.82 2
1088.90 2
1088.97 3
1089.05 4
1089.12 6
1089.20 7
1089.27 9
1089.35 10
1089.43 11
1089.50 11
1089.58 11
1089.65 10
1089.73 9
1089.80 8
1089.88 7
1089.96 7
1090.03 8
1090.11 9
1090.18 11
1090.26 13
1090.33 14
1090.41 15
1090.48 15
1090.56 15
1090.64 15
1090.71 15
1090.79 16
1090.86 17
1090.94 18
1091.01 20
1091.09 20
1091.17 20
1091.24 19
1091.32 18
1091.39 16
1091.47 15
1091.54 14
1091.62 14
1091.70 14
1091.77 15
1091.85 16
1091.92 17
1092.00 17
1092.07 16
1092.15 15
1092.23 13
1092.30 11
1092.38 9
1092.45 7
1092.53 5
1092.60 4
1092.68 4
1092.76 5
1092.83 7
1092.91 9
1092.98 10
1093.06 11
1093.14 12
1093.21 13
1093.29 13
1093.36 13
1093.44 14
1093.51 14
1093.59 14
1093.67 14
1093.74 14
1093.82 13
1093.89 12
1093.97 11
1094.04 10
1094.12 9
1094.20 9
1094.27 10
1094.35 10
1094.42 10
1094.50 11
1094.58 10
1094.65 10
1094.73 10
1094.80 10
1094.88 11
1094.95 11
1095.03 11
1095.11 11
1095.18 11
1095.26 11
1095.33 10
1095.41 10
1095.49 10
1095.56 11
1095.64 11
1095.71 12
1095.79 14
1095.86 14
1095.94 15
1096.02 15
1096.09 15
1096.17 15
1096.24 15
1096.32 15
1096.40 15
1096.47 16
1096.55 18
1096.62 19
1096.70 21
1096.78 22
1096.85 22
1096.93 21
1097.00 20
1097.08 18
1097.15 15
1097.23 13
1097.31 12
1097.38 11
1097.46 10
1097.53 10
1097.61 11
1097.69 11
1097.76 12
1097.84 12
1097.91 12
1097.99 11
1098.07 11
1098.14 10
1098.22 9
1098.29 9
1098.37 8
1098.45 7
1098.52 6
1098.60 5
1098.67 5
1098.75 4
1098.83 5
1098.90 6
1098.98 7
1099.05 9
1099.13 10
1099.21 11
1099.28 10
1099.36 9
1099.43 8
1099.51 6
1099.58 4
1099.66 3
1099.74 3
1099.81 3
1099.89 4
1099.96 4
1100.04 4
1100.12 4
1100.19 4
1100.27 3
1100.34 2
1100.42 1
1100.50 0
1100.57 0
1100.65 0
1100.73 0
1100.80 0
1100.88 0
1100.95 0
1101.03 0
1101.11 0
1101.18 0
1101.26 0
1101.33 1
1101.41 2
1101.49 3
1101.56 4
1101.64 4
1101.71 4
1101.79 3
1101.87 2
1101.94 0
1102.02 0
1102.09 0
1102.17 0
1102.25 0
1102.32 2
1102.40 4
1102.47 6
1102.55 8
1102.63 9
1102.70 10
1102.78 11
1102.86 11
1102.93 12
1103.01 12
1103.08 13
1103.16 13
1103.24 13
1103.31 12
1103.39 12
1103.46 11
1103.54 10
1103.62 9
1103.69 9
1103.77 9
1103.84 9
1103.92 9
1104.00 9
1104.07 10
1104.15 11
1104.23 12
1104.30 13
1104.38 15
1104.45 17
1104.53 19
1104.61 22
1104.68 23
1104.76 25
1104.83 26
1104.91 26
1104.99 26
1105.06 27
1105.14 27
1105.22 28
1105.29 29
1105.37 31
1105.44 32
1105.52 32
1105.60 32
1105.67 31
1105.75 30
1105.83 28
1105.90 25
1105.98 23
1106.05 21
1106.13 20
1106.21 19
1106.28 20
1106.36 22
1106.43 24
1106.51 26
1106.59 28
1106.66 30
1106.74 31
1106.82 31
1106.89 31
1106.97 30
1107.04 30
1107.12 29
1107.20 28
1107.27 27
1107.35 27
1107.43 26
1107.50 25
1107.58 25
1107.65 24
1107.73 23
1107.81 22
1107.88 22
1107.96 21
1108.04 20
1108.11 19
1108.19 19
1108.27 18
1108.34 17
1108.42 17
1108.49 17
1108.57 17
1108.65 17
1108.72 18
1108.80 18
1108.88 19
1108.95 19
1109.03 19
1109.10 19
1109.18 18
1109.26 17
1109.33 16
1109.41 14
1109.49 13
1109.56 12
1109.64 11
1109.72 10
1109.79 9
1109.87 9
1109.94 9
1110.02 9
1110.10 8
1110.17 7
1110.25 6
1110.33 5
1110.40 4
1110.48 3
1110.55 3
1110.63 2
1110.71 2
1110.78 2
1110.86 1
1110.94 1
1111.01 1
1111.09 0
1111.17 1
1111.24 2
1111.32 4
1111.40 6
1111.47 10
1111.55 13
1111.62 17
1111.70 20
1111.78 22
1111.85 23
1111.93 23
1112.01 22
1112.08 21
1112.16 20
1112.24 20
1112.31 19
1112.39 20
1112.47 20
1112.54 21
1112.62 22
1112.69 22
1112.77 22
1112.85 22
1112.92 22
1113.00 23
1113.08 23
1113.15 23
1113.23 24
1113.31 24
1113.38 24
1113.46 23
1113.54 23
1113.61 22
1113.69 21
1113.76 21
1113.84 20
1113.92 20
1113.99 20
1114.07 20
1114.15 20
1114.22 21
1114.30 20
1114.38 20
1114.45 18
1114.53 17
1114.61 16
1114.68 14
1114.76 13
1114.84 12
1114.91 12
1114.99 12
1115.07 14
1115.14 15
1115.22 17
1115.29 19
1115.37 21
1115.45 23
1115.52 24
1115.60 25
1115.68 26
1115.75 26
1115.83 26
1115.91 26
1115.98 26
1116.06 26
1116.14 26
1116.21 27
1116.29 27
1116.37 28
1116.44 29
1116.52 29
1116.60 29
1116.67 30
1116.75 30
1116.83 30
1116.90 30
1116.98 29
1117.06 29
1117.13 28
1117.21 28
1117.29 27
1117.36 27
1117.44 26
1117.52 25
1117.59 24
1117.67 23
1117.75 23
1117.82 22
1117.90 22
1117.98 22
1118.05 21
1118.13 21
1118.21 20
1118.28 20
1118.36 19
1118.44 19
1118.51 19
1118.59 20
1118.66 21
1118.74 21
1118.82 23
1118.89 24
1118.97 26
1119.05 28
1119.12 30
1119.20 31
1119.28 32
1119.35 32
1119.43 31
1119.51 29
1119.58 28
1119.66 25
1119.74 23
1119.81 21
1119.89 19
1119.97 16
1120.05 14
1120.12 12
1120.20 10
1120.28 8
1120.35 8
1120.43 7
1120.51 8
1120.58 8
1120.66 9
1120.74 10
1120.81 11
1120.89 11
1120.97 12
1121.04 13
1121.12 15
1121.20 16
1121.27 19
1121.35 21
1121.43 23
1121.50 25
1121.58 27
1121.66 27
1121.73 28
1121.81 27
1121.89 27
1121.96 26
1122.04 25
1122.12 25
1122.19 24
1122.27 23
1122.35 22
1122.42 22
1122.50 21
1122.58 21
1122.65 22
1122.73 22
1122.81 23
1122.88 23
1122.96 24
1123.04 24
1123.11 24
1123.19 24
1123.27 24
1123.35 23
1123.42 22
1123.50 21
1123.58 21
1123.65 21
1123.73 21
1123.81 21
1123.88 22
1123.96 22
1124.04 21
1124.11 20
1124.19 18
1124.27 15
1124.34 12
1124.42 8
1124.50 5
1124.57 3
1124.65 2
1124.73 1
1124.81 1
1124.88 1
1124.96 1
1125.04 1
1125.11 1
1125.19 1
1125.27 1
1125.34 1
1125.42 2
1125.50 3
1125.57 4
1125.65 5
1125.73 6
1125.80 7
1125.88 7
1125.96 8
1126.04 8
1126.11 8
1126.19 8
1126.27 8
1126.34 8
1126.42 8
1126.50 8
1126.57 8
1126.65 8
1126.73 8
1126.80 6
1126.88 5
1126.96 3
1127.04 1
1127.11 0
1127.19 0
1127.27 0
1127.34 0
1127.42 0
1127.50 0
1127.57 1
1127.65 2
1127.73 3
1127.80 4
1127.88 5
1127.96 6
1128.04 7
1128.11 8
1128.19 9
1128.27 10
1128.34 10
1128.42 10
1128.50 9
1128.57 8
1128.65 7
1128.73 6
1128.81 6
1128.88 6
1128.96 7
1129.04 8
1129.11 8
1129.19 8
1129.27 8
1129.34 6
1129.42 4
1129.50 2
1129.58 0
1129.65 0
1129.73 0
1129.81 0
1129.88 0
1129.96 2
1130.04 4
1130.11 6
1130.19 7
1130.27 8
1130.35 8
1130.42 9
1130.50 9
1130.58 10
1130.65 12
1130.73 13
1130.81 14
1130.89 15
1130.96 14
1131.04 13
1131.12 12
1131.19 11
1131.27 10
1131.35 11
1131.42 13
1131.50 16
1131.58 19
1131.66 22
1131.73 24
1131.81 25
1131.89 26
1131.96 25
1132.04 25
1132.12 24
1132.20 24
1132.27 24
1132.35 24
1132.43 24
1132.50 25
1132.58 26
1132.66 28
1132.74 29
1132.81 30
1132.89 32
1132.97 34
1133.04 35
1133.12 37
1133.20 37
1133.28 37
1133.35 36
1133.43 34
1133.51 31
1133.58 29
1133.66 26
1133.74 24
1133.82 22
1133.89 21
1133.97 21
1134.05 21
1134.12 22
1134.20 24
1134.28 26
1134.36 28
1134.43 30
1134.51 31
1134.59 31
1134.66 30
1134.74 29
1134.82 27
1134.90 25
1134.97 24
1135.05 25
1135.13 26
1135.21 29
1135.28 31
1135.36 34
1135.44 36
1135.51 38
1135.59 39
1135.67 41
1135.75 42
1135.82 43
1135.90 43
1135.98 44
1136.05 44
1136.13 43
1136.21 42
1136.29 41
1136.36 41
1136.44 40
1136.52 41
1136.60 42
1136.67 43
1136.75 44
1136.83 44
1136.90 43
1136.98 40
1137.06 38
1137.14 35
1137.21 32
1137.29 30
1137.37 29
1137.45 29
1137.52 29
1137.60 30
1137.68 30
1137.75 29
1137.83 29
1137.91 28
1137.99 26
1138.06 25
1138.14 23
1138.22 22
1138.30 19
1138.37 17
1138.45 15
1138.53 13
1138.60 12
1138.68 12
1138.76 14
1138.84 16
1138.91 19
1138.99 21
1139.07 23
1139.15 25
1139.22 25
1139.30 25
1139.38 24
1139.46 24
1139.53 23
1139.61 22
1139.69 20
1139.77 19
1139.84 18
1139.92 16
1140.00 14
1140.07 12
1140.15 10
1140.23 8
1140.31 7
1140.38 5
1140.46 5
1140.54 5
1140.62 5
1140.69 5
1140.77 5
1140.85 5
1140.93 5
1141.00 4
1141.08 3
1141.16 2
1141.24 1
1141.31 1
1141.39 1
1141.47 1
1141.55 1
1141.62 1
1141.70 1
1141.78 0
1141.86 0
1141.93 0
1142.01 0
1142.09 0
1142.16 0
1142.24 0
1142.32 0
1142.40 1
1142.47 1
1142.55 3
1142.63 4
1142.71 5
1142.78 6
1142.86 7
1142.94 8
1143.02 9
1143.09 9
1143.17 9
1143.25 9
1143.33 9
1143.40 9
1143.48 9
1143.56 9
1143.64 9
1143.71 9
1143.79 9
1143.87 9
1143.95 9
1144.02 9
1144.10 10
1144.18 10
1144.26 10
1144.33 10
1144.41 10
1144.49 10
1144.57 9
1144.64 9
1144.72 9
1144.80 10
1144.88 11
1144.95 13
1145.03 15
1145.11 18
1145.19 21
1145.26 22
1145.34 23
1145.42 23
1145.50 21
1145.58 20
1145.65 18
1145.73 17
1145.81 17
1145.89 17
1145.96 18
1146.04 19
1146.12 20
1146.20 20
1146.27 19
1146.35 18
1146.43 16
1146.51 16
1146.58 15
1146.66 16
1146.74 17
1146.82 17
1146.89 18
1146.97 18
1147.05 18
1147.13 17
1147.20 15
1147.28 13
1147.36 11
1147.44 9
1147.52 8
1147.59 7
1147.67 7
1147.75 8
1147.83 9
1147.90 10
1147.98 12
1148.06 13
1148.14 13
1148.21 13
1148.29 13
1148.37 13
1148.45 12
1148.52 13
1148.60 14
1148.68 15
1148.76 17
1148.84 18
1148.91 20
1148.99 21
1149.07 23
1149.15 24
1149.22 26
1149.30 28
1149.38 30
1149.46 32
1149.53 33
1149.61 34
1149.69 33
1149.77 32
1149.85 30
1149.92 28
1150.00 25
1150.08 23
1150.16 21
1150.23 20
1150.31 19
1150.39 20
1150.47 22
1150.54 24
1150.62 27
1150.70 31
1150.78 34
1150.86 36
1150.93 37
1151.01 38
1151.09 38
1151.17 38
1151.24 38
1151.32 38
1151.40 38
1151.48 39
1151.56 39
1151.63 40
1151.71 40
1151.79 41
1151.87 41
1151.94 42
1152.02 43
1152.10 43
1152.18 44
1152.26 44
1152.33 44
1152.41 43
1152.49 41
1152.57 38
1152.64 34
1152.72 30
1152.80 27
1152.88 23
1152.96 21
1153.03 20
1153.11 21
1153.19 23
1153.27 25
1153.34 28
1153.42 32
1153.50 35
1153.58 37
1153.66 39
1153.73 40
1153.81 40
1153.89 39
1153.97 37
1154.05 36
1154.12 35
1154.20 34
1154.28 35
1154.36 37
1154.43 39
1154.51 41
1154.59 42
1154.67 42
1154.75 41
1154.82 38
1154.90 35
1154.98 31
1155.06 27
1155.14 24
1155.21 22
1155.29 20
1155.37 19
1155.45 18
1155.52 17
1155.60 17
1155.68 16
1155.76 16
1155.84 15
1155.91 15
1155.99 15
1156.07 15
1156.15 14
1156.23 14
1156.30 13
1156.38 13
1156.46 12
1156.54 12
1156.62 13
1156.69 13
1156.77 15
1156.85 17
1156.93 18
1157.01 19
1157.08 20
1157.16 20
1157.24 19
1157.32 17
1157.40 16
1157.47 14
1157.55 13
1157.63 11
1157.71 9
1157.79 7
1157.86 5
1157.94 3
1158.02 2
1158.10 1
1158.18 2
1158.25 3
1158.33 5
1158.41 8
1158.49 10
1158.57 12
1158.64 13
1158.72 13
1158.80 13
1158.88 12
1158.96 11
1159.03 9
1159.11 7
1159.19 4
1159.27 2
1159.35 1
1159.42 0
1159.50 0
1159.58 0
1159.66 1
1159.74 3
1159.81 4
1159.89 5
1159.97 5
1160.05 5
1160.13 3
1160.20 2
1160.28 1
1160.36 0
1160.44 0
1160.52 0
1160.59 1
1160.67 1
1160.75 1
1160.83 0
1160.91 0
1160.98 1
1161.06 3
1161.14 5
1161.22 8
1161.30 12
1161.37 14
1161.45 16
1161.53 17
1161.61 16
1161.69 15
1161.77 14
1161.84 13
1161.92 12
1162.00 12
1162.08 12
1162.16 12
1162.23 13
1162.31 14
1162.39 14
1162.47 15
1162.55 16
1162.62 17
1162.70 17
1162.78 18
1162.86 18
1162.94 18
1163.02 17
1163.09 16
1163.17 14
1163.25 14
1163.33 13
1163.41 14
1163.48 15
1163.56 16
1163.64 16
1163.72 17
1163.80 16
1163.88 15
1163.95 13
1164.03 12
1164.11 10
1164.19 9
1164.27 10
1164.34 11
1164.42 13
1164.50 15
1164.58 18
1164.66 20
1164.74 21
1164.81 22
1164.89 22
1164.97 22
1165.05 22
1165.13 22
1165.20 23
1165.28 24
1165.36 24
1165.44 24
1165.52 24
1165.60 22
1165.67 21
1165.75 19
1165.83 17
1165.91 15
1165.99 14
1166.07 14
1166.14 14
1166.22 14
1166.30 15
1166.38 16
1166.46 17
1166.54 20
1166.61 23
1166.69 27
1166.77 31
1166.85 35
1166.93 38
1167.00 40
1167.08 41
1167.16 42
1167.24 41
1167.32 39
1167.40 37
1167.47 34
1167.55 31
1167.63 27
1167.71 24
1167.79 22
1167.87 19
1167.94 17
1168.02 16
1168.10 15
1168.18 14
1168.26 15
1168.34 16
1168.41 19
1168.49 22
1168.57 25
1168.65 27
1168.73 29
1168.81 30
1168.88 30
1168.96 30
1169.04 31
1169.12 32
1169.20 33
1169.28 35
1169.35 36
1169.43 37
1169.51 36
1169.59 33
1169.67 30
1169.75 26
1169.82 21
1169.90 17
1169.98 13
1170.06 10
1170.14 7
1170.22 6
1170.30 6
1170.37 6
1170.45 7
1170.53 7
1170.61 7
1170.69 6
1170.77 4
1170.84 2
1170.92 0
1171.00 0
1171.08 0
1171.16 0
1171.24 0
1171.31 0
1171.39 0
1171.47 0
1171.55 2
1171.63 4
1171.71 6
1171.79 9
1171.86 11
1171.94 13
1172.02 15
1172.10 17
1172.18 18
1172.26 18
1172.33 18
1172.41 18
1172.49 18
1172.57 19
1172.65 20
1172.73 21
1172.81 22
1172.88 22
1172.96 21
1173.04 20
1173.12 19
1173.20 19
1173.28 19
1173.35 20
1173.43 22
1173.51 23
1173.59 25
1173.67 25
1173.75 25
1173.83 24
1173.90 22
1173.98 20
1174.06 17
1174.14 13
1174.22 9
1174.30 5
1174.38 2
1174.45 0
1174.53 0
1174.61 0
1174.69 1
1174.77 4
1174.85 8
1174.93 12
1175.00 15
1175.08 17
1175.16 18
1175.24 17
1175.32 16
1175.40 14
1175.48 12
1175.55 10
1175.63 9
1175.71 9
1175.79 9
1175.87 9
1175.95 9
1176.03 10
1176.10 10
1176.18 10
1176.26 10
1176.34 9
1176.42 9
1176.50 8
1176.58 8
1176.65 7
1176.73 6
1176.81 5
1176.89 3
1176.97 2
1177.05 2
1177.13 2
1177.20 2
1177.28 3
1177.36 4
1177.44 5
1177.52 6
1177.60 7
1177.68 9
1177.75 11
1177.83 13
1177.91 15
1177.99 17
1178.07 18
1178.15 19
1178.23 19
1178.31 18
1178.38 16
1178.46 15
1178.54 13
1178.62 13
1178.70 13
1178.78 14
1178.86 15
1178.93 17
1179.01 19
1179.09 21
1179.17 23
1179.25 24
1179.33 26
1179.41 29
1179.49 31
1179.56 34
1179.64 36
1179.72 39
1179.80 41
1179.88 42
1179.96 43
1180.04 43
1180.12 43
1180.19 42
1180.27 42
1180.35 42
1180.43 42
1180.51 43
1180.59 45
1180.67 46
1180.75 47
1180.82 47
1180.90 46
1180.98 43
1181.06 39
1181.14 35
1181.22 30
1181.30 25
1181.38 21
1181.45 18
1181.53 16
1181.61 13
1181.69 12
1181.77 10
1181.85 9
1181.93 9
1182.01 9
1182.08 11
1182.16 12
1182.24 14
1182.32 16
1182.40 17
1182.48 18
1182.56 18
1182.64 18
1182.71 18
1182.79 18
1182.87 18
1182.95 18
1183.03 19
1183.11 18
1183.19 18
1183.27 16
1183.35 15
1183.42 14
1183.50 13
1183.58 13
1183.66 15
1183.74 19
1183.82 23
1183.90 28
1183.98 32
1184.05 36
1184.13 39
1184.21 40
1184.29 41
1184.37 40
1184.45 39
1184.53 37
1184.61 34
1184.69 31
1184.76 29
1184.84 27
1184.92 25
1185.00 24
1185.08 24
1185.16 25
1185.24 27
1185.32 30
1185.40 32
1185.47 35
1185.55 38
1185.63 41
1185.71 44
1185.79 47
1185.87 50
1185.95 52
1186.03 54
1186.11 56
1186.18 58
1186.26 60
1186.34 62
1186.42 64
1186.50 65
1186.58 65
1186.66 65
1186.74 65
1186.82 64
1186.90 62
1186.97 60
1187.05 57
1187.13 54
1187.21 50
1187.29 46
1187.37 43
1187.45 40
1187.53 38
1187.61 36
1187.69 35
1187.76 34
1187.84 33
1187.92 32
1188.00 31
1188.08 29
1188.16 28
1188.24 27
1188.32 27
1188.40 29
1188.47 31
1188.55 35
1188.63 38
1188.71 41
1188.79 42
1188.87 42
1188.95 41
1189.03 38
1189.11 35
1189.19 32
1189.27 29
1189.34 27
1189.42 26
1189.50 25
1189.58 26
1189.66 27
1189.74 29
1189.82 30
1189.90 32
1189.98 33
1190.06 35
1190.13 36
1190.21 37
1190.29 38
1190.37 39
1190.45 39
1190.53 39
1190.61 38
1190.69 37
1190.77 35
1190.85 33
1190.93 31
1191.00 31
1191.08 31
1191.16 32
1191.24 34
1191.32 36
1191.40 38
1191.48 39
1191.56 39
1191.64 38
1191.72 37
1191.80 35
1191.87 32
1191.95 29
1192.03 26
1192.11 23
1192.19 20
1192.27 18
1192.35 15
1192.43 12
1192.51 10
1192.59 7
1192.67 4
1192.75 2
1192.82 0
1192.90 0
1192.98 0
1193.06 1
1193.14 2
1193.22 4
1193.30 6
1193.38 9
1193.46 11
1193.54 13
1193.62 15
1193.69 17
1193.77 18
1193.85 19
1193.93 19
1194.01 19
1194.09 19
1194.17 20
1194.25 22
1194.33 24
1194.41 27
1194.49 29
1194.57 29
1194.65 29
1194.72 28
1194.80 25
1194.88 22
1194.96 19
1195.04 16
1195.12 14
1195.20 12
1195.28 10
1195.36 8
1195.44 6
1195.52 5
1195.60 4
1195.68 3
1195.75 3
1195.83 2
1195.91 2
1195.99 1
1196.07 0
1196.15 0
1196.23 0
1196.31 0
1196.39 0
1196.47 0
1196.55 0
1196.63 0
1196.71 3
1196.78 6
1196.86 8
1196.94 9
1197.02 10
1197.10 9
1197.18 8
1197.26 7
1197.34 7
1197.42 6
1197.50 6
1197.58 7
1197.66 9
1197.74 12
1197.82 15
1197.90 19
1197.97 23
1198.05 29
1198.13 34
1198.21 40
1198.29 44
1198.37 48
1198.45 50
1198.53 51
1198.61 49
1198.69 46
1198.77 43
1198.85 41
1198.93 39
1199.01 38
1199.09 38
1199.16 39
1199.24 40
1199.32 41
1199.40 42
1199.48 42
1199.56 43
1199.64 43
1199.72 44
1199.80 44
1199.88 43
1199.96 43
1200.04 41
1200.12 40
1200.20 37
1200.28 35
1200.36 33
1200.43 32
1200.51 30
1200.59 30
1200.67 29
1200.75 28
1200.83 28
1200.91 27
1200.99 27
1201.07 26
1201.15 26
1201.23 26
1201.31 27
1201.39 28
1201.47 29
1201.55 31
1201.63 32
1201.71 32
1201.78 31
1201.86 29
1201.94 25
1202.02 20
1202.10 15
1202.18 11
1202.26 8
1202.34 7
1202.42 7
1202.50 9
1202.58 11
1202.66 14
1202.74 16
1202.82 18
1202.90 20
1202.98 21
1203.06 23
1203.14 24
1203.22 25
1203.29 26
1203.37 26
1203.45 25
1203.53 23
1203.61 20
1203.69 16
1203.77 13
1203.85 10
1203.93 8
1204.01 9
1204.09 12
1204.17 16
1204.25 21
1204.33 27
1204.41 31
1204.49 35
1204.57 36
1204.65 37
1204.73 36
1204.81 33
1204.89 30
1204.96 26
1205.04 22
1205.12 18
1205.20 14
1205.28 11
1205.36 10
1205.44 9
1205.52 10
1205.60 12
1205.68 14
1205.76 16
1205.84 18
1205.92 19
1206.00 19
1206.08 18
1206.16 17
1206.24 16
1206.32 15
1206.40 15
1206.48 16
1206.56 17
1206.64 18
1206.72 18
1206.79 18
1206.87 17
1206.95 16
1207.03 15
1207.11 15
1207.19 15
1207.27 15
1207.35 16
1207.43 16
1207.51 17
1207.59 17
1207.67 17
1207.75 17
1207.83 18
1207.91 20
1207.99 22
1208.07 24
1208.15 26
1208.23 27
1208.31 27
1208.39 26
1208.47 25
1208.55 22
1208.63 20
1208.71 19
1208.79 18
1208.87 17
1208.95 17
1209.03 17
1209.10 17
1209.18 17
1209.26 17
1209.34 17
1209.42 16
1209.50 15
1209.58 14
1209.66 13
1209.74 12
1209.82 11
1209.90 10
1209.98 10
1210.06 11
1210.14 12
1210.22 14
1210.30 16
1210.38 18
1210.46 20
1210.54 21
1210.62 21
1210.70 21
1210.78 21
1210.86 22
1210.94 23
1211.02 25
1211.10 27
1211.18 29
1211.26 31
1211.34 32
1211.42 31
1211.50 30
1211.58 27
1211.66 25
1211.74 22
1211.82 20
1211.90 18
1211.98 17
1212.06 16
1212.13 16
1212.21 16
1212.29 15
1212.37 16
1212.45 17
1212.53 18
1212.61 20
1212.69 23
1212.77 25
1212.85 27
1212.93 29
1213.01 31
1213.09 31
1213.17 32
1213.25 32
1213.33 32
1213.41 32
1213.49 32
1213.57 32
1213.65 32
1213.73 32
1213.81 33
1213.89 34
1213.97 34
1214.05 34
1214.13 33
1214.21 31
1214.29 28
1214.37 24
1214.45 20
1214.53 17
1214.61 14
1214.69 12
1214.77 12
1214.85 12
1214.93 13
1215.01 14
1215.09 14
1215.17 15
1215.25 16
1215.33 17
1215.41 19
1215.49 21
1215.57 23
1215.65 25
1215.73 27
1215.81 28
1215.89 29
1215.97 30
1216.05 31
1216.13 33
1216.21 36
1216.29 38
1216.37 40
1216.45 41
1216.53 40
1216.61 38
1216.69 34
1216.77 30
1216.85 27
1216.93 26
1217.01 26
1217.09 28
1217.17 31
1217.25 34
1217.33 35
1217.41 34
1217.49 31
1217.57 27
1217.65 22
1217.73 18
1217.81 15
1217.89 14
1217.97 14
1218.05 14
1218.13 15
1218.21 15
1218.29 15
1218.37 14
1218.45 13
1218.53 12
1218.61 11
1218.69 10
1218.77 10
1218.85 9
1218.93 9
1219.01 9
1219.09 10
1219.17 11
1219.25 12
1219.33 14
1219.41 14
1219.49 15
1219.57 14
1219.65 12
1219.73 10
1219.81 8
1219.89 7
1219.97 6
1220.05 6
1220.13 7
1220.21 8
1220.29 9
1220.37 10
1220.45 9
1220.53 8
1220.61 7
1220.69 7
1220.77 7
1220.85 9
1220.93 11
1221.01 13
1221.09 15
1221.17 17
1221.25 18
1221.33 19
1221.41 19
1221.49 18
1221.57 17
1221.65 16
1221.73 14
1221.81 13
1221.89 11
1221.97 10
1222.05 9
1222.13 8
1222.21 7
1222.29 6
1222.37 5
1222.45 5
1222.53 5
1222.61 6
1222.69 7
1222.77 10
1222.85 13
1222.93 16
1223.01 18
1223.09 19
1223.17 19
1223.25 18
1223.33 16
1223.41 12
1223.49 9
1223.57 5
1223.65 1
1223.73 0
1223.81 0
1223.89 0
1223.97 0
1224.05 0
1224.13 0
1224.21 0
1224.29 0
1224.37 2
1224.45 5
1224.53 9
1224.61 12
1224.69 16
1224.77 21
1224.85 27
1224.93 33
1225.01 39
1225.09 46
1225.17 52
1225.26 57
1225.34 61
1225.42 62
1225.50 60
1225.58 56
1225.66 50
1225.74 43
1225.82 36
1225.90 29
1225.98 24
1226.06 21
1226.14 19
1226.22 19
1226.30 20
1226.38 22
1226.46 23
1226.54 24
1226.62 25
1226.70 24
1226.78 23
1226.86 22
1226.94 21
1227.02 22
1227.10 24
1227.18 28
1227.26 34
1227.34 40
1227.42 47
1227.50 53
1227.58 57
1227.66 59
1227.74 59
1227.82 56
1227.90 53
1227.98 49
1228.06 46
1228.14 44
1228.22 43
1228.31 43
1228.39 43
1228.47 42
1228.55 41
1228.63 39
1228.71 38
1228.79 36
1228.87 35
1228.95 34
1229.03 34
1229.11 34
1229.19 35
1229.27 35
1229.35 35
1229.43 36
1229.51 36
1229.59 37
1229.67 37
1229.75 38
1229.83 38
1229.91 37
1229.99 35
1230.07 33
1230.15 31
1230.23 28
1230.31 26
1230.39 24
1230.47 23
1230.56 23
1230.64 23
1230.72 24
1230.80 24
1230.88 25
1230.96 25
1231.04 25
1231.12 26
1231.20 27
1231.28 29
1231.36 32
1231.44 34
1231.52 35
1231.60 36
1231.68 36
1231.76 35
1231.84 34
1231.92 33
1232.00 33
1232.08 32
1232.16 32
1232.24 31
1232.32 30
1232.40 27
1232.49 24
1232.57 20
1232.65 18
1232.73 17
1232.81 17
1232.89 19
1232.97 22
1233.05 25
1233.13 28
1233.21 30
1233.29 33
1233.37 34
1233.45 34
1233.53 34
1233.61 33
1233.69 31
1233.77 28
1233.85 26
1233.93 23
1234.01 21
1234.09 20
1234.18 19
1234.26 19
1234.34 19
1234.42 21
1234.50 23
1234.58 25
1234.66 26
1234.74 27
1234.82 26
1234.90 24
1234.98 21
1235.06 17
1235.14 13
1235.22 11
1235.30 10
1235.38 11
1235.46 13
1235.54 16
1235.63 19
1235.71 21
1235.79 22
1235.87 22
1235.95 21
1236.03 18
1236.11 15
1236.19 12
1236.27 9
1236.35 7
1236.43 7
1236.51 8
1236.59 11
1236.67 15
1236.75 19
1236.83 23
1236.91 26
1236.99 30
1237.08 33
1237.16 37
1237.24 41
1237.32 44
1237.40 47
1237.48 50
1237.56 52
1237.64 53
1237.72 54
1237.80 55
1237.88 55
1237.96 55
1238.04 54
1238.12 52
1238.20 49
1238.28 46
1238.37 42
1238.45 38
1238.53 34
1238.61 30
1238.69 27
1238.77 24
1238.85 21
1238.93 19
1239.01 17
1239.09 15
1239.17 15
1239.25 14
1239.33 15
1239.41 16
1239.49 18
1239.58 21
1239.66 25
1239.74 28
1239.82 32
1239.90 36
1239.98 39
1240.06 42
1240.14 44
1240.22 45
1240.30 46
1240.38 45
1240.46 44
1240.54 42
1240.62 40
1240.71 37
1240.79 35
1240.87 34
1240.95 34
1241.03 34
1241.11 35
1241.19 37
1241.27 40
1241.35 41
1241.43 42
1241.51 42
1241.59 41
1241.67 38
1241.75 36
1241.84 34
1241.92 34
1242.00 36
1242.08 39
1242.16 44
1242.24 49
1242.32 55
1242.40 60
1242.48 65
1242.56 68
1242.64 69
1242.72 70
1242.80 69
1242.89 67
1242.97 63
1243.05 58
1243.13 53
1243.21 47
1243.29 41
1243.37 37
1243.45 33
1243.53 31
1243.61 30
1243.69 30
1243.77 30
1243.86 31
1243.94 32
1244.02 33
1244.10 35
1244.18 37
1244.26 38
1244.34 38
1244.42 36
1244.50 34
1244.58 30
1244.66 25
1244.74 20
1244.83 16
1244.91 13
1244.99 11
1245.07 11
1245.15 13
1245.23 16
1245.31 19
1245.39 22
1245.47 25
1245.55 27
1245.63 28
1245.72 28
1245.80 29
1245.88 30
1245.96 31
1246.04 33
1246.12 35
1246.20 37
1246.28 37
1246.36 36
1246.44 35
1246.52 33
1246.60 32
1246.69 32
1246.77 34
1246.85 37
1246.93 41
1247.01 45
1247.09 47
1247.17 48
1247.25 47
1247.33 45
1247.41 43
1247.50 40
1247.58 39
1247.66 38
1247.74 39
1247.82 40
1247.90 42
1247.98 45
1248.06 46
1248.14 47
1248.22 46
1248.30 44
1248.39 42
1248.47 39
1248.55 36
1248.63 33
1248.71 31
1248.79 29
1248.87 28
1248.95 26
1249.03 23
1249.11 21
1249.20 20
1249.28 19
1249.36 19
1249.44 20
1249.52 22
1249.60 23
1249.68 25
1249.76 26
1249.84 26
1249.92 25
1250.01 24
1250.09 23
1250.17 22
1250.25 21
1250.33 21
1250.41 22
1250.49 25
1250.57 29
1250.65 34
1250.73 39
1250.82 43
1250.90 47
1250.98 48
1251.06 49
1251.14 48
1251.22 47
1251.30 47
1251.38 48
1251.46 50
1251.55 52
1251.63 55
1251.71 56
1251.79 57
1251.87 57
1251.95 56
1252.03 53
1252.11 51
1252.19 48
1252.28 45
1252.36 42
1252.44 40
1252.52 39
1252.60 38
1252.68 39
1252.76 41
1252.84 44
1252.92 46
1253.01 49
1253.09 51
1253.17 52
1253.25 52
1253.33 51
1253.41 48
1253.49 43
1253.57 38
1253.65 32
1253.74 27
1253.82 23
1253.90 20
1253.98 19
1254.06 20
1254.14 23
1254.22 25
1254.30 27
1254.38 27
1254.47 25
1254.55 22
1254.63 18
1254.71 15
1254.79 12
1254.87 10
1254.95 10
1255.03 10
1255.12 12
1255.20 13
1255.28 15
1255.36 17
1255.44 18
1255.52 20
1255.60 21
1255.68 22
1255.76 23
1255.85 23
1255.93 24
1256.01 25
1256.09 26
1256.17 28
1256.25 29
1256.33 30
1256.41 30
1256.50 29
1256.58 28
1256.66 26
1256.74 24
1256.82 21
1256.90 19
1256.98 17
1257.06 16
1257.15 15
1257.23 13
1257.31 12
1257.39 9
1257.47 6
1257.55 3
1257.63 0
1257.71 0
1257.80 1
1257.88 3
1257.96 7
1258.04 10
1258.12 12
1258.20 12
1258.28 11
1258.36 8
1258.45 5
1258.53 2
1258.61 1
1258.69 2
1258.77 4
1258.85 7
1258.93 10
1259.02 13
1259.10 15
1259.18 16
1259.26 17
1259.34 18
1259.42 19
1259.50 21
1259.58 25
1259.67 28
1259.75 32
1259.83 36
1259.91 39
1259.99 40
1260.07 39
1260.15 38
1260.24 37
1260.32 35
1260.40 35
1260.48 35
1260.56 35
1260.64 36
1260.72 37
1260.80 38
1260.89 39
1260.97 39
1261.05 39
1261.13 40
1261.21 41
1261.29 42
1261.37 44
1261.46 45
1261.54 45
1261.62 44
1261.70 43
1261.78 40
1261.86 36
1261.94 33
1262.03 30
1262.11 29
1262.19 28
1262.27 29
1262.35 31
1262.43 34
1262.51 36
1262.60 38
1262.68 38
1262.76 36
1262.84 33
1262.92 27
1263.00 21
1263.08 16
1263.17 12
1263.25 10
1263.33 10
1263.41 13
1263.49 17
1263.57 22
1263.65 26
1263.74 28
1263.82 29
1263.90 28
1263.98 26
1264.06 23
1264.14 19
1264.22 15
1264.31 11
1264.39 7
1264.47 3
1264.55 0
1264.63 0
1264.71 0
1264.80 0
1264.88 0
1264.96 0
1265.04 0
1265.12 0
1265.20 1
1265.28 6
1265.37 9
1265.45 11
1265.53 10
1265.61 8
1265.69 4
1265.77 1
1265.86 0
1265.94 0
1266.02 0
1266.10 0
1266.18 2
1266.26 6
1266.34 11
1266.43 17
1266.51 23
1266.59 29
1266.67 36
1266.75 42
1266.83 48
1266.92 52
1267.00 54
1267.08 54
1267.16 53
1267.24 51
1267.32 49
1267.40 47
1267.49 46
1267.57 46
1267.65 46
1267.73 46
1267.81 46
1267.89 45
1267.98 43
1268.06 42
1268.14 40
1268.22 39
1268.30 39
1268.38 41
1268.47 43
1268.55 46
1268.63 49
1268.71 52
1268.79 53
1268.87 53
1268.96 52
1269.04 50
1269.12 47
1269.20 44
1269.28 41
1269.36 39
1269.45 38
1269.53 39
1269.61 41
1269.69 44
1269.77 48
1269.85 52
1269.94 56
1270.02 59
1270.10 62
1270.18 64
1270.26 66
1270.34 67
1270.43 69
1270.51 72
1270.59 73
1270.67 75
1270.75 75
1270.83 75
1270.92 74
1271.00 72
1271.08 69
1271.16 67
1271.24 64
1271.32 61
1271.41 57
1271.49 52
1271.57 47
1271.65 41
1271.73 35
1271.81 29
1271.90 25
1271.98 21
1272.06 20
1272.14 19
1272.22 19
1272.30 19
1272.39 20
1272.47 21
1272.55 21
1272.63 21
1272.71 21
1272.80 21
1272.88 20
1272.96 20
1273.04 21
1273.12 22
1273.20 23
1273.29 24
1273.37 25
1273.45 25
1273.53 25
1273.61 24
1273.69 23
1273.78 22
1273.86 20
1273.94 19
1274.02 18
1274.10 18
1274.19 18
1274.27 19
1274.35 21
1274.43 25
1274.51 29
1274.59 33
1274.68 37
1274.76 41
1274.84 43
1274.92 44
1275.00 45
1275.09 45
1275.17 46
1275.25 46
1275.33 45
1275.41 45
1275.49 43
1275.58 42
1275.66 40
1275.74 37
1275.82 36
1275.90 34
1275.99 32
1276.07 31
1276.15 29
1276.23 28
1276.31 27
1276.40 26
1276.48 25
1276.56 25
1276.64 25
1276.72 24
1276.80 24
1276.89 24
1276.97 25
1277.05 27
1277.13 30
1277.21 34
1277.30 38
1277.38 42
1277.46 47
1277.54 50
1277.62 53
1277.71 54
1277.79 54
1277.87 52
1277.95 49
1278.03 45
1278.12 40
1278.20 36
1278.28 32
1278.36 29
1278.44 28
1278.52 27
1278.61 28
1278.69 29
1278.77 31
1278.85 34
1278.93 37
1279.02 41
1279.10 44
1279.18 47
1279.26 50
1279.34 52
1279.43 53
1279.51 54
1279.59 53
1279.67 51
1279.75 49
1279.84 45
1279.92 40
1280.00 36
1280.08 31
1280.16 28
1280.25 26
1280.33 26
1280.41 28
1280.49 31
1280.57 36
1280.66 41
1280.74 45
1280.82 48
1280.90 50
1280.98 49
1281.07 48
1281.15 45
1281.23 43
1281.31 41
1281.39 40
1281.48 40
1281.56 42
1281.64 45
1281.72 48
1281.80 52
1281.89 55
1281.97 56
1282.05 55
1282.13 53
1282.21 51
1282.30 48
1282.38 47
1282.46 47
1282.54 50
1282.63 54
1282.71 60
1282.79 66
1282.87 71
1282.95 75
1283.04 78
1283.12 79
1283.20 79
1283.28 78
1283.36 76
1283.45 73
1283.53 69
1283.61 65
1283.69 59
1283.77 54
1283.86 49
1283.94 46
1284.02 44
1284.10 44
1284.19 47
1284.27 51
1284.35 55
1284.43 59
1284.51 62
1284.60 65
1284.68 66
1284.76 67
1284.84 67
1284.92 68
1285.01 69
1285.09 70
1285.17 71
1285.25 73
1285.34 75
1285.42 78
1285.50 81
1285.58 84
1285.66 87
1285.75 89
1285.83 91
1285.91 93
1285.99 94
1286.07 95
1286.16 95
1286.24 94
1286.32 92
1286.40 89
1286.49 85
1286.57 81
1286.65 77
1286.73 74
1286.81 73
1286.90 73
1286.98 76
1287.06 79
1287.14 83
1287.23 86
1287.31 88
1287.39 88
1287.47 87
1287.55 85
1287.64 81
1287.72 78
1287.80 74
1287.88 71
1287.97 70
1288.05 71
1288.13 74
1288.21 78
1288.29 84
1288.38 89
1288.46 92
1288.54 93
1288.62 92
1288.71 88
1288.79 83
1288.87 77
1288.95 72
1289.03 67
1289.12 64
1289.20 61
1289.28 60
1289.36 58
1289.45 58
1289.53 57
1289.61 58
1289.69 59
1289.78 61
1289.86 63
1289.94 66
1290.02 68
1290.10 71
1290.19 73
1290.27 75
1290.35 75
1290.43 74
1290.52 71
1290.60 67
1290.68 61
1290.76 55
1290.85 49
1290.93 46
1291.01 44
1291.09 45
1291.18 48
1291.26 52
1291.34 56
1291.42 59
1291.50 60
1291.59 59
1291.67 56
1291.75 52
1291.83 47
1291.92 42
1292.00 38
1292.08 35
1292.16 33
1292.25 33
1292.33 34
1292.41 35
1292.49 36
1292.58 37
1292.66 39
1292.74 40
1292.82 43
1292.90 46
1292.99 50
1293.07 55
1293.15 61
1293.23 67
1293.32 71
1293.40 74
1293.48 75
1293.56 73
1293.65 69
1293.73 64
1293.81 56
1293.89 49
1293.98 41
1294.06 33
1294.14 26
1294.22 20
1294.31 16
1294.39 14
1294.47 15
1294.55 19
1294.64 23
1294.72 29
1294.80 33
1294.88 36
1294.97 37
1295.05 36
1295.13 33
1295.21 29
1295.30 25
1295.38 22
1295.46 20
1295.54 19
1295.63 19
1295.71 21
1295.79 23
1295.87 26
1295.96 27
1296.04 27
1296.12 25
1296.20 21
1296.29 16
1296.37 10
1296.45 5
1296.53 0
1296.62 0
1296.70 0
1296.78 0
1296.86 0
1296.95 0
1297.03 0
1297.11 0
1297.19 0
1297.28 0
1297.36 1
1297.44 4
1297.52 7
1297.61 10
1297.69 13
1297.77 16
1297.85 18
1297.94 19
1298.02 20
1298.10 20
1298.18 19
1298.27 19
1298.35 20
1298.43 20
1298.51 21
1298.60 23
1298.68 25
1298.76 26
1298.84 27
1298.93 26
1299.01 26
1299.09 25
1299.18 24
1299.26 25
1299.34 27
1299.42 31
1299.51 35
1299.59 40
1299.67 44
1299.75 48
1299.84 51
1299.92 53
1300.00 55
1300.08 57
1300.17 60
1300.25 63
1300.33 67
1300.41 71
1300.50 75
1300.58 79
1300.66 83
1300.75 85
1300.83 85
1300.91 84
1300.99 81
1301.08 77
1301.16 71
1301.24 64
1301.32 57
1301.41 51
1301.49 46
1301.57 42
1301.65 39
1301.74 37
1301.82 35
1301.90 34
1301.99 33
1302.07 32
1302.15 32
1302.23 31
1302.32 31
1302.40 29
1302.48 27
1302.56 25
1302.65 22
1302.73 19
1302.81 17
1302.89 16
1302.98 18
1303.06 22
1303.14 27
1303.23 33
1303.31 39
1303.39 43
1303.47 47
1303.56 49
1303.64 49
1303.72 49
1303.80 48
1303.89 48
1303.97 49
1304.05 51
1304.14 54
1304.22 57
1304.30 59
1304.38 61
1304.47 62
1304.55 62
1304.63 61
1304.72 60
1304.80 58
1304.88 57
1304.96 55
1305.05 54
1305.13 53
1305.21 52
1305.29 50
1305.38 47
1305.46 45
1305.54 43
1305.63 42
1305.71 42
1305.79 42
1305.87 43
1305.96 44
1306.04 43
1306.12 41
1306.21 36
1306.29 30
1306.37 23
1306.45 16
1306.54 10
1306.62 5
1306.70 3
1306.79 2
1306.87 3
1306.95 5
1307.03 7
1307.12 8
1307.20 9
1307.28 9
1307.37 9
1307.45 9
1307.53 10
1307.61 12
1307.70 15
1307.78 21
1307.86 27
1307.95 34
1308.03 40
1308.11 45
1308.19 46
1308.28 45
1308.36 41
1308.44 35
1308.53 29
1308.61 24
1308.69 20
1308.77 17
1308.86 17
1308.94 18
1309.02 20
1309.11 24
1309.19 27
1309.27 31
1309.36 34
1309.44 36
1309.52 37
1309.60 37
1309.69 36
1309.77 35
1309.85 33
1309.94 32
1310.02 29
1310.10 26
1310.18 22
1310.27 17
1310.35 12
1310.43 7
1310.52 4
1310.60 3
1310.68 5
1310.77 10
1310.85 17
1310.93 26
1311.01 35
1311.10 43
1311.18 51
1311.26 56
1311.35 61
1311.43 65
1311.51 68
1311.59 72
1311.68 74
1311.76 77
1311.84 78
1311.93 77
1312.01 76
1312.09 73
1312.18 70
1312.26 68
1312.34 65
1312.43 62
1312.51 59
1312.59 55
1312.67 50
1312.76 45
1312.84 39
1312.92 36
1313.01 33
1313.09 32
1313.17 33
1313.26 33
1313.34 32
1313.42 31
1313.50 28
1313.59 26
1313.67 25
1313.75 25
1313.84 28
1313.92 33
1314.00 40
1314.09 46
1314.17 52
1314.25 56
1314.34 59
1314.42 60
1314.50 60
1314.58 59
1314.67 58
1314.75 56
1314.83 53
1314.92 49
1315.00 45
1315.08 41
1315.17 37
1315.25 33
1315.33 29
1315.42 25
1315.50 21
1315.58 18
1315.66 13
1315.75 9
1315.83 4
1315.91 0
1316.00 0
1316.08 0
1316.16 0
1316.25 0
1316.33 0
1316.41 0
1316.50 0
1316.58 2
1316.66 14
1316.75 27
1316.83 39
1316.91 51
1317.00 61
1317.08 68
1317.16 72
1317.24 75
1317.33 75
1317.41 74
1317.49 72
1317.58 69
1317.66 66
1317.74 64
1317.83 62
1317.91 62
1317.99 63
1318.08 65
1318.16 68
1318.24 70
1318.33 72
1318.41 73
1318.49 73
1318.58 72
1318.66 69
1318.74 65
1318.83 61
1318.91 56
1318.99 51
1319.08 45
1319.16 40
1319.24 36
1319.32 33
1319.41 31
1319.49 31
1319.57 32
1319.66 35
1319.74 37
1319.82 40
1319.91 42
1319.99 43
1320.07 43
1320.16 43
1320.24 43
1320.32 43
1320.41 44
1320.49 45
1320.57 46
1320.66 46
1320.74 47
1320.82 48
1320.91 49
1320.99 50
1321.07 51
1321.16 52
1321.24 53
1321.32 53
1321.41 52
1321.49 52
1321.57 53
1321.66 55
1321.74 60
1321.82 68
1321.91 78
1321.99 89
1322.07 101
1322.16 113
1322.24 122
1322.32 129
1322.41 132
1322.49 133
1322.57 130
1322.66 126
1322.74 121
1322.82 117
1322.91 114
1322.99 115
1323.07 118
1323.16 126
1323.24 138
1323.32 153
1323.41 172
1323.49 194
1323.57 216
1323.66 239
1323.74 260
1323.82 280
1323.91 296
1323.99 309
1324.07 318
1324.16 325
1324.24 329
1324.32 332
1324.41 334
1324.49 336
1324.57 338
1324.66 341
1324.74 345
1324.82 348
1324.91 352
1324.99 355
1325.07 357
1325.16 357
1325.24 356
1325.33 352
1325.41 346
1325.49 338
1325.58 328
1325.66 319
1325.74 309
1325.83 300
1325.91 292
1325.99 284
1326.08 276
1326.16 267
1326.24 259
1326.33 251
1326.41 245
1326.49 240
1326.58 236
1326.66 235
1326.74 234
1326.83 234
1326.91 233
1326.99 231
1327.08 226
1327.16 220
1327.24 212
1327.33 203
1327.41 193
1327.50 183
1327.58 173
1327.66 166
1327.75 160
1327.83 157
1327.91 156
1328.00 156
1328.08 158
1328.16 159
1328.25 160
1328.33 160
1328.41 157
1328.50 154
1328.58 148
1328.66 140
1328.75 130
1328.83 120
1328.91 109
1329.00 98
1329.08 89
1329.17 82
1329.25 76
1329.33 71
1329.42 68
1329.50 65
1329.58 63
1329.67 62
1329.75 61
1329.83 61
1329.92 62
1330.00 64
1330.08 67
1330.17 72
1330.25 77
1330.34 82
1330.42 87
1330.50 91
1330.59 93
1330.67 94
1330.75 93
1330.84 91
1330.92 89
1331.00 87
1331.09 86
1331.17 84
1331.26 83
1331.34 80
1331.42 76
1331.51 69
1331.59 62
1331.67 53
1331.76 45
1331.84 38
1331.92 34
1332.01 32
1332.09 33
1332.18 37
1332.26 43
1332.34 50
1332.43 57
1332.51 63
1332.59 68
1332.68 71
1332.76 74
1332.84 76
1332.93 78
1333.01 81
1333.10 84
1333.18 87
1333.26 90
1333.35 92
1333.43 92
1333.51 90
1333.60 87
1333.68 84
1333.76 80
1333.85 76
1333.93 73
1334.02 72
1334.10 72
1334.18 73
1334.27 75
1334.35 76
1334.43 77
1334.52 78
1334.60 78
1334.69 77
1334.77 76
1334.85 76
1334.94 77
1335.02 79
1335.10 81
1335.19 84
1335.27 86
1335.36 86
1335.44 85
1335.52 81
1335.61 76
1335.69 70
1335.77 64
1335.86 59
1335.94 55
1336.03 54
1336.11 53
1336.19 54
1336.28 54
1336.36 55
1336.44 56
1336.53 56
1336.61 55
1336.70 53
1336.78 51
1336.86 48
1336.95 44
1337.03 40
1337.11 35
1337.20 30
1337.28 26
1337.37 21
1337.45 18
1337.53 16
1337.62 15
1337.70 15
1337.79 16
1337.87 17
1337.95 20
1338.04 22
1338.12 24
1338.20 26
1338.29 27
1338.37 28
1338.46 29
1338.54 29
1338.62 29
1338.71 29
1338.79 29
1338.88 29
1338.96 30
1339.04 32
1339.13 33
1339.21 33
1339.29 33
1339.38 32
1339.46 30
1339.55 27
1339.63 25
1339.71 24
1339.80 23
1339.88 23
1339.97 24
1340.05 25
1340.13 25
1340.22 24
1340.30 22
1340.38 20
1340.47 17
1340.55 16
1340.64 14
1340.72 13
1340.80 13
1340.89 14
1340.97 14
1341.06 14
1341.14 14
1341.22 13
1341.31 11
1341.39 7
1341.48 3
1341.56 0
1341.64 0
1341.73 0
1341.81 0
1341.90 0
1341.98 0
1342.06 0
1342.15 2
1342.23 14
1342.32 28
1342.40 42
1342.48 55
1342.57 66
1342.65 74
1342.74 80
1342.82 84
1342.90 86
1342.99 87
1343.07 86
1343.16 85
1343.24 82
1343.32 79
1343.41 75
1343.49 70
1343.58 64
1343.66 59
1343.74 55
1343.83 51
1343.91 48
1344.00 47
1344.08 48
1344.16 49
1344.25 52
1344.33 56
1344.42 61
1344.50 67
1344.58 74
1344.67 80
1344.75 86
1344.84 91
1344.92 94
1345.00 95
1345.09 93
1345.17 89
1345.26 83
1345.34 77
1345.42 70
1345.51 63
1345.59 57
1345.68 53
1345.76 51
1345.84 51
1345.93 52
1346.01 53
1346.10 54
1346.18 55
1346.26 54
1346.35 53
1346.43 51
1346.52 50
1346.60 50
1346.68 51
1346.77 53
1346.85 56
1346.94 59
1347.02 63
1347.11 67
1347.19 70
1347.27 71
1347.36 71
1347.44 69
1347.53 66
1347.61 62
1347.69 59
1347.78 56
1347.86 56
1347.95 57
1348.03 59
1348.11 62
1348.20 64
1348.28 66
1348.37 65
1348.45 63
1348.54 60
1348.62 56
1348.70 52
1348.79 49
1348.87 46
1348.96 44
1349.04 41
1349.12 39
1349.21 36
1349.29 32
1349.38 27
1349.46 22
1349.55 18
1349.63 13
1349.71 10
1349.80 8
1349.88 7
1349.97 8
1350.05 10
1350.14 13
1350.22 17
1350.30 22
1350.39 26
1350.47 31
1350.56 35
1350.64 37
1350.72 38
1350.81 38
1350.89 37
1350.98 34
1351.06 31
1351.15 28
1351.23 24
1351.31 20
1351.40 16
1351.48 13
1351.57 10
1351.65 10
1351.74 11
1351.82 15
1351.90 20
1351.99 27
1352.07 34
1352.16 40
1352.24 45
1352.33 48
1352.41 49
1352.49 49
1352.58 50
1352.66 51
1352.75 53
1352.83 56
1352.92 58
1353.00 61
1353.08 61
1353.17 58
1353.25 53
1353.34 45
1353.42 35
1353.51 25
1353.59 16
1353.67 8
1353.76 3
1353.84 0
1353.93 0
1354.01 0
1354.10 0
1354.18 0
1354.26 0
1354.35 0
1354.43 0
1354.52 0
1354.60 0
1354.69 0
1354.77 3
1354.85 10
1354.94 17
1355.02 23
1355.11 29
1355.19 32
1355.28 32
1355.36 31
1355.45 29
1355.53 27
1355.61 26
1355.70 27
1355.78 29
1355.87 32
1355.95 35
1356.04 37
1356.12 38
1356.20 38
1356.29 37
1356.37 36
1356.46 36
1356.54 36
1356.63 37
1356.71 38
1356.80 39
1356.88 38
1356.96 38
1357.05 37
1357.13 38
1357.22 41
1357.30 46
1357.39 53
1357.47 61
1357.56 69
1357.64 75
1357.72 79
1357.81 80
1357.89 80
1357.98 79
1358.06 77
1358.15 77
1358.23 78
1358.32 80
1358.40 84
1358.48 89
1358.57 94
1358.65 99
1358.74 103
1358.82 107
1358.91 111
1358.99 114
1359.08 118
1359.16 122
1359.24 127
1359.33 132
1359.41 138
1359.50 145
1359.58 151
1359.67 157
1359.75 162
1359.84 164
1359.92 165
1360.01 163
1360.09 159
1360.17 153
1360.26 146
1360.34 139
1360.43 131
1360.51 125
1360.60 119
1360.68 114
1360.77 111
1360.85 109
1360.94 108
1361.02 108
1361.10 108
1361.19 107
1361.27 107
1361.36 107
1361.44 107
1361.53 106
1361.61 105
1361.70 102
1361.78 99
1361.87 95
1361.95 90
1362.03 86
1362.12 83
1362.20 82
1362.29 82
1362.37 84
1362.46 86
1362.54 88
1362.63 89
1362.71 87
1362.80 83
1362.88 78
1362.96 72
1363.05 66
1363.13 62
1363.22 61
1363.30 61
1363.39 64
1363.47 67
1363.56 71
1363.64 73
1363.73 74
1363.81 73
1363.90 69
1363.98 65
1364.07 59
1364.15 54
1364.23 49
1364.32 45
1364.40 41
1364.49 38
1364.57 35
1364.66 32
1364.74 28
1364.83 24
1364.91 19
1365.00 14
1365.08 9
1365.17 7
1365.25 7
1365.33 10
1365.42 15
1365.50 23
1365.59 30
1365.67 37
1365.76 41
1365.84 43
1365.93 42
1366.01 39
1366.10 36
1366.18 32
1366.27 29
1366.35 27
1366.44 27
1366.52 27
1366.61 27
1366.69 28
1366.77 30
1366.86 32
1366.94 34
1367.03 35
1367.11 36
1367.20 36
1367.28 35
1367.37 34
1367.45 31
1367.54 28
1367.62 24
1367.71 20
1367.79 16
1367.88 13
1367.96 12
1368.05 12
1368.13 15
1368.22 19
1368.30 25
1368.39 32
1368.47 38
1368.55 44
1368.64 48
1368.72 52
1368.81 54
1368.89 56
1368.98 58
1369.06 59
1369.15 60
1369.23 60
1369.32 58
1369.40 54
1369.49 49
1369.57 43
1369.66 38
1369.74 34
1369.83 33
1369.91 34
1370.00 37
1370.08 40
1370.17 43
1370.25 44
1370.34 43
1370.42 41
1370.51 38
1370.59 34
1370.67 31
1370.76 28
1370.84 26
1370.93 25
1371.01 23
1371.10 21
1371.18 20
1371.27 18
1371.35 17
1371.44 17
1371.52 17
1371.61 19
1371.69 21
1371.78 24
1371.86 27
1371.95 30
1372.03 33
1372.12 37
1372.20 40
1372.29 42
1372.37 45
1372.46 47
1372.54 49
1372.63 50
1372.71 51
1372.80 51
1372.88 50
1372.97 48
1373.05 44
1373.14 40
1373.22 36
1373.31 33
1373.39 32
1373.48 32
1373.56 34
1373.65 38
1373.73 42
1373.82 48
1373.90 54
1373.99 59
1374.07 65
1374.16 71
1374.24 77
1374.33 83
1374.41 89
1374.50 94
1374.58 98
1374.67 102
1374.75 105
1374.84 107
1374.92 108
1375.01 107
1375.09 104
1375.18 100
1375.26 94
1375.35 88
1375.43 83
1375.52 80
1375.60 78
1375.69 78
1375.77 80
1375.86 83
1375.94 86
1376.03 91
1376.11 94
1376.20 98
1376.28 102
1376.37 105
1376.45 107
1376.54 109
1376.62 110
1376.71 110
1376.79 111
1376.88 111
1376.96 110
1377.05 109
1377.13 108
1377.22 106
1377.30 103
1377.39 100
1377.47 95
1377.56 90
1377.64 85
1377.73 80
1377.81 75
1377.90 71
1377.98 68
1378.07 66
1378.15 66
1378.24 67
1378.32 70
1378.41 73
1378.49 77
1378.58 81
1378.66 83
1378.75 84
1378.83 84
1378.92 83
1379.00 81
1379.09 78
1379.17 75
1379.26 73
1379.34 71
1379.43 71
1379.51 71
1379.60 72
1379.68 74
1379.77 76
1379.85 79
1379.94 83
1380.02 86
1380.11 89
1380.19 91
1380.28 92
1380.36 89
1380.45 84
1380.53 76
1380.62 67
1380.70 56
1380.79 46
1380.88 36
1380.96 28
1381.05 22
1381.13 19
1381.22 17
1381.30 18
1381.39 21
1381.47 25
1381.56 29
1381.64 32
1381.73 34
1381.81 34
1381.90 32
1381.98 31
1382.07 29
1382.15 27
1382.24 27
1382.32 28
1382.41 29
1382.49 32
1382.58 36
1382.66 41
1382.75 46
1382.83 51
1382.92 55
1383.01 58
1383.09 58
1383.18 56
1383.26 52
1383.35 47
1383.43 42
1383.52 37
1383.60 33
1383.69 30
1383.77 28
1383.86 25
1383.94 22
1384.03 17
1384.11 12
1384.20 6
1384.28 0
1384.37 0
1384.45 0
1384.54 0
1384.62 0
1384.71 0
1384.80 0
1384.88 0
1384.97 3
1385.05 7
1385.14 9
1385.22 11
1385.31 12
1385.39 12
1385.48 12
1385.56 13
1385.65 15
1385.73 17
1385.82 19
1385.90 21
1385.99 22
1386.07 23
1386.16 23
1386.25 22
1386.33 20
1386.42 19
1386.50 19
1386.59 19
1386.67 20
1386.76 22
1386.84 23
1386.93 25
1387.01 28
1387.10 30
1387.18 34
1387.27 40
1387.35 47
1387.44 55
1387.53 63
1387.61 70
1387.70 74
1387.78 76
1387.87 76
1387.95 73
1388.04 70
1388.12 67
1388.21 67
1388.29 69
1388.38 73
1388.46 78
1388.55 83
1388.64 86
1388.72 87
1388.81 85
1388.89 81
1388.98 75
1389.06 68
1389.15 61
1389.23 55
1389.32 50
1389.40 47
1389.49 45
1389.58 44
1389.66 45
1389.75 48
1389.83 53
1389.92 60
1390.00 68
1390.09 77
1390.17 85
1390.26 92
1390.34 97
1390.43 99
1390.52 99
1390.60 97
1390.69 95
1390.77 92
1390.86 89
1390.94 87
1391.03 84
1391.11 82
1391.20 79
1391.28 76
1391.37 73
1391.46 69
1391.54 66
1391.63 62
1391.71 60
1391.80 60
1391.88 61
1391.97 65
1392.05 70
1392.14 75
1392.22 79
1392.31 79
1392.40 76
1392.48 68
1392.57 56
1392.65 43
1392.74 30
1392.82 19
1392.91 12
1392.99 9
1393.08 9
1393.17 12
1393.25 17
1393.34 20
1393.42 23
1393.51 23
1393.59 20
1393.68 16
1393.76 11
1393.85 6
1393.94 3
1394.02 2
1394.11 4
1394.19 6
1394.28 10
1394.36 14
1394.45 18
1394.53 21
1394.62 24
1394.71 26
1394.79 28
1394.88 30
1394.96 31
1395.05 32
1395.13 33
1395.22 34
1395.30 34
1395.39 35
1395.48 35
1395.56 35
1395.65 35
1395.73 34
1395.82 31
1395.90 29
1395.99 27
1396.08 25
1396.16 26
1396.25 28
1396.33 31
1396.42 35
1396.50 38
1396.59 40
1396.67 41
1396.76 41
1396.85 40
1396.93 38
1397.02 36
1397.10 33
1397.19 30
1397.27 27
1397.36 24
1397.45 21
1397.53 19
1397.62 17
1397.70 16
1397.79 16
1397.87 15
1397.96 13
1398.05 12
1398.13 9
1398.22 7
1398.30 6
1398.39 5
1398.47 6
1398.56 8
1398.65 10
1398.73 12
1398.82 14
1398.90 16
1398.99 19
1399.07 22
1399.16 26
1399.25 30
1399.33 34
1399.42 37
1399.50 39
1399.59 41
1399.67 41
1399.76 42
1399.85 44
1399.93 48
1400.02 53
1400.10 59
1400.19 63
1400.27 66
1400.36 66
1400.45 65
1400.53 62
1400.62 60
1400.70 58
1400.79 58
1400.87 59
1400.96 61
1401.05 61
1401.13 61
1401.22 59
1401.30 56
1401.39 53
1401.48 49
1401.56 46
1401.65 44
1401.73 42
1401.82 41
1401.90 39
1401.99 38
1402.08 36
1402.16 35
1402.25 34
1402.33 35
1402.42 38
1402.50 41
1402.59 44
1402.68 47
1402.76 49
1402.85 48
1402.93 46
1403.02 43
1403.11 40
1403.19 37
1403.28 35
1403.36 33
1403.45 33
1403.53 32
1403.62 30
1403.71 28
1403.79 25
1403.88 21
1403.96 17
1404.05 13
1404.14 10
1404.22 8
1404.31 8
1404.39 10
1404.48 14
1404.57 20
1404.65 29
1404.74 38
1404.82 46
1404.91 53
1404.99 58
1405.08 59
1405.17 57
1405.25 54
1405.34 51
1405.42 48
1405.51 46
1405.60 46
1405.68 46
1405.77 47
1405.85 48
1405.94 49
1406.03 50
1406.11 50
1406.20 51
1406.28 53
1406.37 56
1406.46 58
1406.54 61
1406.63 64
1406.71 66
1406.80 68
1406.89 69
1406.97 71
1407.06 74
1407.14 76
1407.23 80
1407.32 84
1407.40 88
1407.49 91
1407.57 94
1407.66 94
1407.74 91
1407.83 86
1407.92 78
1408.00 68
1408.09 57
1408.17 47
1408.26 39
1408.35 33
1408.43 30
1408.52 29
1408.60 30
1408.69 31
1408.78 32
1408.86 33
1408.95 34
1409.04 35
1409.12 37
1409.21 41
1409.29 46
1409.38 50
1409.47 54
1409.55 57
1409.64 58
1409.72 57
1409.81 56
1409.90 54
1409.98 53
1410.07 52
1410.15 52
1410.24 51
1410.33 48
1410.41 45
1410.50 40
1410.58 35
1410.67 30
1410.76 27
1410.84 25
1410.93 24
1411.01 25
1411.10 27
1411.19 30
1411.27 34
1411.36 38
1411.44 43
1411.53 49
1411.62 57
1411.70 66
1411.79 76
1411.88 86
1411.96 95
1412.05 102
1412.13 107
1412.22 110
1412.31 110
1412.39 108
1412.48 104
1412.56 100
1412.65 95
1412.74 92
1412.82 92
1412.91 94
1412.99 99
1413.08 108
1413.17 119
1413.25 131
1413.34 141
1413.43 149
1413.51 152
1413.60 150
1413.68 143
1413.77 131
1413.86 116
1413.94 100
1414.03 85
1414.12 73
1414.20 64
1414.29 58
1414.37 55
1414.46 53
1414.55 52
1414.63 50
1414.72 49
1414.80 48
1414.89 49
1414.98 52
1415.06 57
1415.15 62
1415.24 68
1415.32 71
1415.41 73
1415.49 71
1415.58 67
1415.67 59
1415.75 51
1415.84 42
1415.93 33
1416.01 27
1416.10 22
1416.18 19
1416.27 18
1416.36 18
1416.44 18
1416.53 19
1416.62 19
1416.70 20
1416.79 22
1416.87 26
1416.96 31
1417.05 37
1417.13 44
1417.22 50
1417.31 54
1417.39 55
1417.48 54
1417.56 52
1417.65 48
1417.74 45
1417.82 42
1417.91 40
1418.00 39
1418.08 39
1418.17 37
1418.25 33
1418.34 27
1418.43 19
1418.51 9
1418.60 0
1418.69 0
1418.77 0
1418.86 0
1418.95 0
1419.03 0
1419.12 0
1419.20 1
1419.29 5
1419.38 7
1419.46 8
1419.55 9
1419.64 10
1419.72 13
1419.81 18
1419.89 23
1419.98 29
1420.07 35
1420.15 39
1420.24 42
1420.33 42
1420.41 40
1420.50 37
1420.59 32
1420.67 26
1420.76 21
1420.85 16
1420.93 12
1421.02 11
1421.10 12
1421.19 15
1421.28 20
1421.36 26
1421.45 31
1421.54 34
1421.62 34
1421.71 32
1421.80 29
1421.88 25
1421.97 22
1422.05 20
1422.14 18
1422.23 18
1422.31 19
1422.40 20
1422.49 21
1422.57 22
1422.66 23
1422.75 25
1422.83 27
1422.92 31
1423.01 36
1423.09 41
1423.18 46
1423.26 51
1423.35 54
1423.44 54
1423.52 53
1423.61 50
1423.70 46
1423.78 42
1423.87 38
1423.96 36
1424.04 37
1424.13 39
1424.22 43
1424.30 48
1424.39 53
1424.48 57
1424.56 60
1424.65 62
1424.73 62
1424.82 61
1424.91 58
1424.99 55
1425.08 51
1425.17 47
1425.25 43
1425.34 40
1425.43 39
1425.51 39
1425.60 40
1425.69 43
1425.77 47
1425.86 51
1425.95 56
1426.03 61
1426.12 66
1426.21 72
1426.29 76
1426.38 80
1426.47 81
1426.55 80
1426.64 77
1426.73 70
1426.81 62
1426.90 54
1426.98 47
1427.07 42
1427.16 39
1427.24 38
1427.33 38
1427.42 38
1427.50 38
1427.59 37
1427.68 34
1427.76 31
1427.85 27
1427.94 24
1428.02 22
1428.11 21
1428.20 21
1428.28 22
1428.37 22
1428.46 23
1428.54 22
1428.63 21
1428.72 21
1428.80 20
1428.89 20
1428.98 21
1429.06 21
1429.15 22
1429.24 23
1429.32 24
1429.41 24
1429.50 24
1429.58 25
1429.67 27
1429.76 31
1429.84 35
1429.93 39
1430.02 42
1430.10 44
1430.19 44
1430.28 41
1430.36 37
1430.45 33
1430.54 27
1430.62 21
1430.71 15
1430.80 10
1430.88 4
1430.97 0
1431.06 0
1431.14 0
1431.23 0
1431.32 0
1431.40 0
1431.49 0
1431.58 0
1431.66 3
1431.75 6
1431.84 9
1431.92 11
1432.01 13
1432.10 15
1432.18 19
1432.27 23
1432.36 28
1432.44 32
1432.53 37
1432.62 40
1432.70 44
1432.79 47
1432.88 51
1432.96 56
1433.05 62
1433.14 68
1433.22 74
1433.31 79
1433.40 83
1433.49 86
1433.57 88
1433.66 89
1433.75 90
1433.83 90
1433.92 90
1434.01 91
1434.09 92
1434.18 94
1434.27 98
1434.35 102
1434.44 107
1434.53 112
1434.61 116
1434.70 118
1434.79 118
1434.87 115
1434.96 110
1435.05 104
1435.13 97
1435.22 90
1435.31 83
1435.39 78
1435.48 74
1435.57 71
1435.66 70
1435.74 71
1435.83 72
1435.92 74
1436.00 74
1436.09 74
1436.18 73
1436.26 70
1436.35 67
1436.44 64
1436.52 62
1436.61 61
1436.70 60
1436.78 61
1436.87 62
1436.96 65
1437.04 68
1437.13 73
1437.22 78
1437.31 83
1437.39 88
1437.48 92
1437.57 94
1437.65 95
1437.74 95
1437.83 95
1437.91 95
1438.00 97
1438.09 99
1438.17 101
1438.26 102
1438.35 103
1438.44 102
1438.52 99
1438.61 95
1438.70 90
1438.78 86
1438.87 82
1438.96 80
1439.04 81
1439.13 85
1439.22 91
1439.30 98
1439.39 104
1439.48 109
1439.57 112
1439.65 112
1439.74 110
1439.83 108
1439.91 107
1440.00 108
1440.09 111
1440.17 115
1440.26 118
1440.35 120
1440.43 119
1440.52 116
1440.61 111
1440.70 104
1440.78 98
1440.87 93
1440.96 89
1441.04 86
1441.13 84
1441.22 82
1441.30 78
1441.39 72
1441.48 64
1441.57 55
1441.65 46
1441.74 38
1441.83 31
1441.91 28
1442.00 27
1442.09 28
1442.17 30
1442.26 32
1442.35 33
1442.44 33
1442.52 32
1442.61 32
1442.70 31
1442.78 31
1442.87 32
1442.96 33
1443.05 34
1443.13 34
1443.22 34
1443.31 35
1443.39 37
1443.48 40
1443.57 44
1443.65 50
1443.74 55
1443.83 60
1443.92 63
1444.00 63
1444.09 60
1444.18 56
1444.26 50
1444.35 44
1444.44 40
1444.53 38
1444.61 39
1444.70 42
1444.79 47
1444.87 53
1444.96 57
1445.05 60
1445.14 61
1445.22 59
1445.31 57
1445.40 55
1445.48 53
1445.57 54
1445.66 56
1445.75 61
1445.83 66
1445.92 71
1446.01 75
1446.09 77
1446.18 78
1446.27 79
1446.36 79
1446.44 80
1446.53 82
1446.62 85
1446.70 88
1446.79 92
1446.88 94
1446.97 96
1447.05 97
1447.14 99
1447.23 100
1447.31 100
1447.40 100
1447.49 100
1447.58 99
1447.66 98
1447.75 99
1447.84 102
1447.92 107
1448.01 113
1448.10 121
1448.19 129
1448.27 136
1448.36 144
1448.45 151
1448.54 159
1448.62 167
1448.71 176
1448.80 184
1448.88 190
1448.97 192
1449.06 190
1449.15 184
1449.23 175
1449.32 164
1449.41 154
1449.49 146
1449.58 142
1449.67 141
1449.76 143
1449.84 148
1449.93 154
1450.02 159
1450.11 161
1450.19 161
1450.28 158
1450.37 151
1450.45 141
1450.54 129
1450.63 117
1450.72 104
1450.80 92
1450.89 81
1450.98 71
1451.07 62
1451.15 53
1451.24 45
1451.33 37
1451.41 32
1451.50 30
1451.59 32
1451.68 36
1451.76 42
1451.85 50
1451.94 57
1452.03 63
1452.11 67
1452.20 68
1452.29 68
1452.38 67
1452.46 65
1452.55 63
1452.64 61
1452.72 58
1452.81 55
1452.90 51
1452.99 46
1453.07 41
1453.16 35
1453.25 30
1453.34 27
1453.42 26
1453.51 29
1453.60 35
1453.69 46
1453.77 59
1453.86 74
1453.95 89
1454.04 102
1454.12 113
1454.21 121
1454.30 125
1454.38 128
1454.47 129
1454.56 128
1454.65 127
1454.73 124
1454.82 121
1454.91 116
1455.00 110
1455.08 104
1455.17 98
1455.26 94
1455.35 90
1455.43 88
1455.52 88
1455.61 87
1455.70 85
1455.78 82
1455.87 76
1455.96 70
1456.05 64
1456.13 58
1456.22 55
1456.31 53
1456.40 54
1456.48 56
1456.57 57
1456.66 57
1456.75 55
1456.83 52
1456.92 49
1457.01 47
1457.10 47
1457.18 48
1457.27 51
1457.36 55
1457.45 58
1457.53 60
1457.62 60
1457.71 59
1457.80 56
1457.88 52
1457.97 48
1458.06 44
1458.15 42
1458.23 41
1458.32 41
1458.41 42
1458.50 45
1458.58 50
1458.67 56
1458.76 61
1458.85 67
1458.93 71
1459.02 73
1459.11 72
1459.20 69
1459.28 64
1459.37 58
1459.46 51
1459.55 45
1459.63 40
1459.72 37
1459.81 37
1459.90 40
1459.98 45
1460.07 51
1460.16 59
1460.25 66
1460.33 72
1460.42 78
1460.51 81
1460.60 83
1460.68 83
1460.77 81
1460.86 79
1460.95 76
1461.03 72
1461.12 68
1461.21 63
1461.30 58
1461.39 52
1461.47 47
1461.56 42
1461.65 38
1461.74 35
1461.82 32
1461.91 29
1462.00 27
1462.09 24
1462.17 22
1462.26 21
1462.35 21
1462.44 24
1462.52 30
1462.61 38
1462.70 47
1462.79 58
1462.87 68
1462.96 77
1463.05 84
1463.14 87
1463.23 87
1463.31 84
1463.40 78
1463.49 71
1463.58 63
1463.66 55
1463.75 49
1463.84 45
1463.93 44
1464.01 44
1464.10 46
1464.19 49
1464.28 51
1464.37 53
1464.45 54
1464.54 54
1464.63 54
1464.72 53
1464.80 53
1464.89 52
1464.98 53
1465.07 56
1465.15 59
1465.24 63
1465.33 68
1465.42 73
1465.51 77
1465.59 80
1465.68 80
1465.77 79
1465.86 76
1465.94 72
1466.03 68
1466.12 64
1466.21 62
1466.30 62
1466.38 64
1466.47 67
1466.56 72
1466.65 76
1466.73 80
1466.82 83
1466.91 83
1467.00 81
1467.09 79
1467.17 76
1467.26 75
1467.35 76
1467.44 79
1467.52 85
1467.61 92
1467.70 99
1467.79 105
1467.88 109
1467.96 112
1468.05 115
1468.14 118
1468.23 123
1468.31 130
1468.40 140
1468.49 150
1468.58 159
1468.67 167
1468.75 171
1468.84 172
1468.93 168
1469.02 160
1469.10 150
1469.19 138
1469.28 124
1469.37 110
1469.46 96
1469.54 82
1469.63 70
1469.72 59
1469.81 50
1469.90 44
1469.98 39
1470.07 36
1470.16 36
1470.25 37
1470.33 40
1470.42 45
1470.51 52
1470.60 60
1470.69 70
1470.77 79
1470.86 88
1470.95 95
1471.04 100
1471.13 102
1471.21 101
1471.30 97
1471.39 90
1471.48 82
1471.57 72
1471.65 61
1471.74 50
1471.83 41
1471.92 33
1472.00 26
1472.09 21
1472.18 16
1472.27 12
1472.36 7
1472.44 2
1472.53 0
1472.62 0
1472.71 0
1472.80 0
1472.88 0
1472.97 0
1473.06 0
1473.15 0
1473.24 9
1473.32 20
1473.41 31
1473.50 42
1473.59 50
1473.68 56
1473.76 61
1473.85 63
1473.94 65
1474.03 67
1474.12 68
1474.20 69
1474.29 69
1474.38 68
1474.47 65
1474.56 61
1474.64 56
1474.73 50
1474.82 45
1474.91 42
1475.00 40
1475.08 41
1475.17 43
1475.26 47
1475.35 51
1475.44 56
1475.52 60
1475.61 63
1475.70 66
1475.79 68
1475.88 69
1475.96 70
1476.05 70
1476.14 70
1476.23 70
1476.32 71
1476.40 73
1476.49 76
1476.58 81
1476.67 88
1476.76 94
1476.84 100
1476.93 104
1477.02 106
1477.11 104
1477.20 100
1477.29 93
1477.37 85
1477.46 77
1477.55 69
1477.64 63
1477.73 57
1477.81 52
1477.90 48
1477.99 44
1478.08 41
1478.17 38
1478.25 36
1478.34 36
1478.43 36
1478.52 37
1478.61 39
1478.69 39
1478.78 39
1478.87 36
1478.96 31
1479.05 25
1479.14 18
1479.22 12
1479.31 7
1479.40 4
1479.49 3
1479.58 5
1479.66 8
1479.75 12
1479.84 15
1479.93 16
1480.02 16
1480.11 14
1480.19 10
1480.28 5
1480.37 0
1480.46 0
1480.55 0
1480.63 0
1480.72 0
1480.81 0
1480.90 0
1480.99 0
1481.08 0
1481.16 3
1481.25 7
1481.34 10
1481.43 14
1481.52 19
1481.60 25
1481.69 31
1481.78 37
1481.87 41
1481.96 43
1482.05 43
1482.13 40
1482.22 35
1482.31 30
1482.40 25
1482.49 20
1482.57 18
1482.66 17
1482.75 19
1482.84 21
1482.93 25
1483.02 28
1483.10 32
1483.19 35
1483.28 40
1483.37 45
1483.46 51
1483.55 59
1483.63 68
1483.72 75
1483.81 81
1483.90 84
1483.99 84
1484.08 82
1484.16 79
1484.25 76
1484.34 74
1484.43 73
1484.52 74
1484.61 74
1484.69 74
1484.78 74
1484.87 73
1484.96 71
1485.05 70
1485.13 71
1485.22 72
1485.31 75
1485.40 77
1485.49 79
1485.58 79
1485.66 77
1485.75 73
1485.84 67
1485.93 62
1486.02 58
1486.11 55
1486.19 54
1486.28 54
1486.37 54
1486.46 54
1486.55 52
1486.64 50
1486.73 47
1486.81 45
1486.90 44
1486.99 45
1487.08 47
1487.17 50
1487.26 53
1487.34 55
1487.43 57
1487.52 59
1487.61 60
1487.70 62
1487.79 65
1487.87 70
1487.96 75
1488.05 80
1488.14 84
1488.23 87
1488.32 87
1488.40 86
1488.49 83
1488.58 78
1488.67 71
1488.76 65
1488.85 57
1488.94 50
1489.02 43
1489.11 37
1489.20 31
1489.29 27
1489.38 23
1489.47 22
1489.55 21
1489.64 20
1489.73 19
1489.82 17
1489.91 14
1490.00 9
1490.08 5
1490.17 2
1490.26 1
1490.35 3
1490.44 9
1490.53 18
1490.62 29
1490.70 40
1490.79 49
1490.88 57
1490.97 62
1491.06 64
1491.15 64
1491.24 64
1491.32 63
1491.41 63
1491.50 64
1491.59 65
1491.68 67
1491.77 69
1491.85 70
1491.94 71
1492.03 72
1492.12 72
1492.21 73
1492.30 74
1492.39 75
1492.47 75
1492.56 75
1492.65 74
1492.74 71
1492.83 66
1492.92 60
1493.01 53
1493.09 46
1493.18 40
1493.27 37
1493.36 37
1493.45 40
1493.54 46
1493.63 53
1493.71 62
1493.80 70
1493.89 76
1493.98 80
1494.07 83
1494.16 84
1494.25 84
1494.33 83
1494.42 81
1494.51 78
1494.60 75
1494.69 72
1494.78 69
1494.87 66
1494.95 66
1495.04 66
1495.13 67
1495.22 69
1495.31 69
1495.40 68
1495.49 66
1495.57 63
1495.66 60
1495.75 57
1495.84 56
1495.93 56
1496.02 58
1496.11 61
1496.20 63
1496.28 63
1496.37 62
1496.46 58
1496.55 52
1496.64 44
1496.73 35
1496.82 26
1496.90 19
1496.99 13
1497.08 11
1497.17 12
1497.26 16
1497.35 23
1497.44 31
1497.53 39
1497.61 46
1497.70 51
1497.79 54
1497.88 53
1497.97 48
1498.06 41
1498.15 31
1498.23 19
1498.32 8
1498.41 0
1498.50 0
1498.59 0
1498.68 0
1498.77 0
1498.86 0
1498.94 5
1499.03 16
1499.12 28
1499.21 39
1499.30 49
1499.39 56
1499.48 60
1499.57 63
1499.65 65
1499.74 65
1499.83 65
1499.92 63
1500.01 61
1500.10 58
1500.19 54
1500.28 50
1500.36 46
1500.45 44
1500.54 42
1500.63 41
1500.72 41
1500.81 40
1500.90 40
1500.99 40
1501.07 40
1501.16 41
1501.25 42
1501.34 45
1501.43 49
1501.52 54
1501.61 59
1501.70 64
1501.78 68
1501.87 71
1501.96 72
1502.05 72
1502.14 71
1502.23 69
1502.32 67
1502.41 64
1502.50 61
1502.58 57
1502.67 52
1502.76 45
1502.85 37
1502.94 28
1503.03 20
1503.12 14
1503.21 10
1503.30 8
1503.38 7
1503.47 7
1503.56 6
1503.65 4
1503.74 1
1503.83 0
1503.92 0
1504.01 0
1504.09 0
1504.18 0
1504.27 0
1504.36 2
1504.45 9
1504.54 16
1504.63 20
1504.72 24
1504.81 26
1504.89 29
1504.98 33
1505.07 38
1505.16 44
1505.25 50
1505.34 55
1505.43 59
1505.52 61
1505.61 60
1505.70 58
1505.78 54
1505.87 48
1505.96 42
1506.05 34
1506.14 27
1506.23 19
1506.32 12
1506.41 6
1506.50 0
1506.58 0
1506.67 0
1506.76 0
1506.85 0
1506.94 2
1507.03 9
1507.12 18
1507.21 28
1507.30 37
1507.39 46
1507.47 53
1507.56 59
1507.65 64
1507.74 68
1507.83 71
1507.92 73
1508.01 74
1508.10 74
1508.19 73
1508.28 72
1508.36 69
1508.45 67
1508.54 64
1508.63 62
1508.72 58
1508.81 55
1508.90 51
1508.99 46
1509.08 41
1509.17 36
1509.25 32
1509.34 28
1509.43 26
1509.52 24
1509.61 23
1509.70 23
1509.79 22
1509.88 21
1509.97 19
1510.06 18
1510.14 17
1510.23 17
1510.32 18
1510.41 21
1510.50 24
1510.59 29
1510.68 33
1510.77 38
1510.86 42
1510.95 45
1511.04 49
1511.12 52
1511.21 57
1511.30 63
1511.39 71
1511.48 80
1511.57 88
1511.66 96
1511.75 101
1511.84 103
1511.93 102
1512.02 98
1512.10 92
1512.19 84
1512.28 76
1512.37 68
1512.46 62
1512.55 57
1512.64 53
1512.73 50
1512.82 46
1512.91 42
1513.00 37
1513.09 32
1513.17 27
1513.26 22
1513.35 17
1513.44 13
1513.53 9
1513.62 4
1513.71 0
1513.80 0
1513.89 0
1513.98 0
1514.07 0
1514.16 0
1514.24 0
1514.33 0
1514.42 0
1514.51 5
1514.60 9
1514.69 14
1514.78 18
1514.87 23
1514.96 28
1515.05 33
1515.14 38
1515.23 44
1515.31 49
1515.40 54
1515.49 57
1515.58 59
1515.67 59
1515.76 57
1515.85 54
1515.94 50
1516.03 45
1516.12 40
1516.21 36
1516.30 34
1516.39 34
1516.47 35
1516.56 40
1516.65 47
1516.74 56
1516.83 65
1516.92 74
1517.01 82
1517.10 87
1517.19 91
1517.28 92
1517.37 94
1517.46 95
1517.55 96
1517.63 98
1517.72 100
1517.81 102
1517.90 104
1517.99 105
1518.08 105
1518.17 104
1518.26 101
1518.35 97
1518.44 92
1518.53 86
1518.62 79
1518.71 71
1518.80 63
1518.89 55
1518.97 47
1519.06 41
1519.15 38
1519.24 37
1519.33 39
1519.42 43
1519.51 49
1519.60 56
1519.69 63
1519.78 69
1519.87 73
1519.96 76
1520.05 76
1520.14 73
1520.23 68
1520.31 60
1520.40 52
1520.49 44
1520.58 37
1520.67 32
1520.76 32
1520.85 35
1520.94 40
1521.03 47
1521.12 53
1521.21 58
1521.30 60
1521.39 61
1521.48 59
1521.57 57
1521.66 54
1521.74 53
1521.83 52
1521.92 52
1522.01 53
1522.10 54
1522.19 54
1522.28 54
1522.37 53
1522.46 51
1522.55 49
1522.64 46
1522.73 45
1522.82 45
1522.91 48
1523.00 53
1523.09 60
1523.18 67
1523.26 74
1523.35 79
1523.44 83
1523.53 85
1523.62 87
1523.71 87
1523.80 88
1523.89 87
1523.98 84
1524.07 81
1524.16 75
1524.25 69
1524.34 63
1524.43 56
1524.52 49
1524.61 43
1524.70 36
1524.79 28
1524.88 20
1524.96 13
1525.05 7
1525.14 2
1525.23 0
1525.32 0
1525.41 0
1525.50 0
1525.59 0
1525.68 0
1525.77 0
1525.86 0
1525.95 0
1526.04 2
1526.13 8
1526.22 13
1526.31 19
1526.40 25
1526.49 30
1526.58 37
1526.67 44
1526.75 51
1526.84 59
1526.93 66
1527.02 70
1527.11 71
1527.20 68
1527.29 62
1527.38 52
1527.47 42
1527.56 32
1527.65 26
1527.74 23
1527.83 25
1527.92 31
1528.01 40
1528.10 50
1528.19 60
1528.28 68
1528.37 74
1528.46 78
1528.55 79
1528.64 79
1528.73 78
1528.82 76
1528.90 74
1528.99 71
1529.08 68
1529.17 64
1529.26 59
1529.35 53
1529.44 46
1529.53 39
1529.62 32
1529.71 26
1529.80 22
1529.89 20
1529.98 21
1530.07 25
1530.16 31
1530.25 40
1530.34 49
1530.43 59
1530.52 69
1530.61 78
1530.70 86
1530.79 92
1530.88 97
1530.97 99
1531.06 98
1531.15 94
1531.24 87
1531.33 79
1531.41 68
1531.50 58
1531.59 48
1531.68 38
1531.77 31
1531.86 25
1531.95 21
1532.04 19
1532.13 18
1532.22 18
1532.31 18
1532.40 20
1532.49 21
1532.58 24
1532.67 27
1532.76 31
1532.85 35
1532.94 40
1533.03 45
1533.12 51
1533.21 58
1533.30 67
1533.39 78
1533.48 91
1533.57 104
1533.66 116
1533.75 125
1533.84 129
1533.93 129
1534.02 124
1534.11 115
1534.20 104
1534.29 93
1534.38 84
1534.47 78
1534.56 75
1534.65 76
1534.73 79
1534.82 82
1534.91 85
1535.00 87
1535.09 88
1535.18 87
1535.27 86
1535.36 85
1535.45 84
1535.54 84
1535.63 84
1535.72 83
1535.81 82
1535.90 79
1535.99 75
1536.08 71
1536.17 68
1536.26 66
1536.35 68
1536.44 72
1536.53 80
1536.62 90
1536.71 100
1536.80 110
1536.89 117
1536.98 122
1537.07 125
1537.16 127
1537.25 128
1537.34 129
1537.43 129
1537.52 128
1537.61 125
1537.70 118
1537.79 109
1537.88 98
1537.97 88
1538.06 80
1538.15 77
1538.24 80
1538.33 88
1538.42 101
1538.51 117
1538.60 133
1538.69 148
1538.78 161
1538.87 170
1538.96 175
1539.05 179
1539.14 182
1539.23 186
1539.32 191
1539.41 199
1539.50 209
1539.59 220
1539.68 229
1539.77 236
1539.86 239
1539.95 237
1540.04 230
1540.13 221
1540.22 211
1540.31 203
1540.40 197
1540.49 194
1540.58 193
1540.67 194
1540.76 195
1540.85 195
1540.94 193
1541.03 190
1541.12 187
1541.21 184
1541.30 182
1541.39 182
1541.48 183
1541.57 185
1541.66 187
1541.75 189
1541.84 190
1541.93 190
1542.02 191
1542.11 192
1542.20 194
1542.29 197
1542.38 200
1542.47 203
1542.56 203
1542.65 201
1542.74 198
1542.83 193
1542.92 189
1543.01 186
1543.10 185
1543.19 186
1543.28 187
1543.37 187
1543.46 185
1543.55 181
1543.64 174
1543.73 166
1543.82 158
1543.91 152
1544.00 147
1544.09 145
1544.18 145
1544.27 146
1544.36 148
1544.45 151
1544.54 153
1544.63 155
1544.72 156
1544.81 157
1544.90 156
1544.99 154
1545.08 150
1545.17 146
1545.26 141
1545.35 136
1545.44 134
1545.53 134
1545.62 136
1545.71 140
1545.80 144
1545.89 148
1545.98 150
1546.07 151
1546.16 150
1546.25 149
1546.34 147
1546.43 145
1546.52 142
1546.61 138
1546.70 135
1546.79 130
1546.88 125
1546.97 121
1547.06 117
1547.15 115
1547.24 116
1547.33 120
1547.42 126
1547.51 135
1547.60 145
1547.69 155
1547.78 163
1547.87 168
1547.96 169
1548.05 167
1548.14 162
1548.23 155
1548.32 147
1548.41 140
1548.50 133
1548.59 127
1548.68 123
1548.77 119
1548.86 117
1548.95 117
1549.04 117
1549.13 117
1549.22 117
1549.31 118
1549.40 118
1549.49 118
1549.58 117
1549.67 116
1549.76 114
1549.86 112
1549.95 108
1550.04 105
1550.13 100
1550.22 96
1550.31 93
1550.40 90
1550.49 88
1550.58 86
1550.67 85
1550.76 85
1550.85 85
1550.94 86
1551.03 87
1551.12 89
1551.21 91
1551.30 94
1551.39 95
1551.48 96
1551.57 95
1551.66 92
1551.75 88
1551.84 83
1551.93 78
1552.02 74
1552.11 72
1552.20 73
1552.29 77
1552.38 83
1552.47 90
1552.56 98
1552.65 106
1552.74 113
1552.83 118
1552.92 121
1553.01 122
1553.10 122
1553.19 120
1553.29 118
1553.38 116
1553.47 114
1553.56 113
1553.65 113
1553.74 114
1553.83 114
1553.92 114
1554.01 112
1554.10 108
1554.19 101
1554.28 92
1554.37 81
1554.46 71
1554.55 61
1554.64 53
1554.73 49
1554.82 48
1554.91 50
1555.00 54
1555.09 59
1555.18 63
1555.27 68
1555.36 72
1555.45 77
1555.54 81
1555.63 85
1555.72 90
1555.82 95
1555.91 100
1556.00 104
1556.09 106
1556.18 107
1556.27 106
1556.36 104
1556.45 101
1556.54 96
1556.63 91
1556.72 85
1556.81 78
1556.90 72
1556.99 66
1557.08 62
1557.17 61
1557.26 63
1557.35 68
1557.44 76
1557.53 86
1557.62 95
1557.71 104
1557.80 109
1557.90 110
1557.99 108
1558.08 103
1558.17 97
1558.26 90
1558.35 84
1558.44 79
1558.53 75
1558.62 73
1558.71 72
1558.80 72
1558.89 73
1558.98 75
1559.07 78
1559.16 81
1559.25 84
1559.34 87
1559.43 90
1559.52 94
1559.61 97
1559.70 100
1559.80 101
1559.89 100
1559.98 98
1560.07 94
1560.16 91
1560.25 88
1560.34 86
1560.43 86
1560.52 86
1560.61 86
1560.70 86
1560.79 86
1560.88 85
1560.97 83
1561.06 81
1561.15 78
1561.24 76
1561.33 72
1561.42 68
1561.52 64
1561.61 60
1561.70 56
1561.79 54
1561.88 52
1561.97 52
1562.06 54
1562.15 56
1562.24 60
1562.33 64
1562.42 69
1562.51 75
1562.60 82
1562.69 90
1562.78 98
1562.87 106
1562.96 115
1563.06 122
1563.15 129
1563.24 136
1563.33 142
1563.42 148
1563.51 153
1563.60 157
1563.69 160
1563.78 163
1563.87 164
1563.96 166
1564.05 167
1564.14 170
1564.23 172
1564.32 175
1564.41 178
1564.51 182
1564.60 187
1564.69 193
1564.78 202
1564.87 213
1564.96 227
1565.05 242
1565.14 257
1565.23 270
1565.32 281
1565.41 289
1565.50 296
1565.59 303
1565.68 312
1565.77 325
1565.87 341
1565.96 360
1566.05 382
1566.14 404
1566.23 425
1566.32 443
1566.41 458
1566.50 468
1566.59 475
1566.68 479
1566.77 481
1566.86 482
1566.95 483
1567.04 485
1567.14 488
1567.23 491
1567.32 494
1567.41 497
1567.50 499
1567.59 499
1567.68 499
1567.77 499
1567.86 499
1567.95 499
1568.04 499
1568.13 497
1568.22 494
1568.31 488
1568.41 482
1568.50 476
1568.59 470
1568.68 467
1568.77 466
1568.86 467
1568.95 469
1569.04 471
1569.13 471
1569.22 471
1569.31 469
1569.40 465
1569.49 460
1569.59 455
1569.68 450
1569.77 445
1569.86 440
1569.95 435
1570.04 431
1570.13 426
1570.22 422
1570.31 417
1570.40 411
1570.49 405
1570.58 397
1570.68 390
1570.77 383
1570.86 377
1570.95 372
1571.04 369
1571.13 366
1571.22 364
1571.31 360
1571.40 356
1571.49 350
1571.58 344
1571.67 337
1571.77 331
1571.86 324
1571.95 318
1572.04 313
1572.13 308
1572.22 303
1572.31 299
1572.40 295
1572.49 291
1572.58 288
1572.67 284
1572.77 280
1572.86 276
1572.95 273
1573.04 270
1573.13 268
1573.22 267
1573.31 265
1573.40 262
1573.49 256
1573.58 247
1573.67 236
1573.76 223
1573.86 209
1573.95 196
1574.04 185
1574.13 177
1574.22 172
1574.31 171
1574.40 172
1574.49 174
1574.58 178
1574.67 182
1574.77 185
1574.86 188
1574.95 189
1575.04 189
1575.13 185
1575.22 179
1575.31 170
1575.40 159
1575.49 146
1575.58 135
1575.67 125
1575.77 118
1575.86 115
1575.95 115
1576.04 117
1576.13 120
1576.22 123
1576.31 124
1576.40 125
1576.49 124
1576.58 121
1576.68 117
1576.77 112
1576.86 105
1576.95 97
1577.04 88
1577.13 78
1577.22 68
1577.31 59
1577.40 51
1577.49 44
1577.59 38
1577.68 34
1577.77 31
1577.86 31
1577.95 33
1578.04 37
1578.13 44
1578.22 53
1578.31 64
1578.40 74
1578.50 83
1578.59 87
1578.68 87
1578.77 82
1578.86 72
1578.95 59
1579.04 45
1579.13 32
1579.22 21
1579.32 14
1579.41 8
1579.50 4
1579.59 1
1579.68 0
1579.77 0
1579.86 0
1579.95 0
1580.04 0
1580.14 0
1580.23 0
1580.32 0
1580.41 7
1580.50 16
1580.59 24
1580.68 33
1580.77 40
1580.86 47
1580.96 52
1581.05 58
1581.14 62
1581.23 66
1581.32 70
1581.41 72
1581.50 74
1581.59 73
1581.68 70
1581.78 65
1581.87 58
1581.96 50
1582.05 44
1582.14 41
1582.23 42
1582.32 48
1582.41 58
1582.50 71
1582.60 86
1582.69 99
1582.78 110
1582.87 116
1582.96 118
1583.05 115
1583.14 108
1583.23 99
1583.33 90
1583.42 81
1583.51 74
1583.60 71
1583.69 70
1583.78 73
1583.87 78
1583.96 83
1584.06 86
1584.15 86
1584.24 83
1584.33 76
1584.42 66
1584.51 57
1584.60 50
1584.69 47
1584.78 47
1584.88 52
1584.97 59
1585.06 68
1585.15 76
1585.24 83
1585.33 89
1585.42 94
1585.51 99
1585.61 103
1585.70 107
1585.79 110
1585.88 111
1585.97 111
1586.06 109
1586.15 105
1586.24 100
1586.34 94
1586.43 89
1586.52 83
1586.61 78
1586.70 72
1586.79 66
1586.88 61
1586.98 55
1587.07 49
1587.16 43
1587.25 37
1587.34 31
1587.43 25
1587.52 21
1587.61 20
1587.71 21
1587.80 25
1587.89 31
1587.98 38
1588.07 46
1588.16 51
1588.25 55
1588.34 55
1588.44 53
1588.53 48
1588.62 43
1588.71 37
1588.80 31
1588.89 26
1588.98 21
1589.08 17
1589.17 13
1589.26 10
1589.35 7
1589.44 6
1589.53 5
1589.62 7
1589.72 10
1589.81 14
1589.90 21
1589.99 28
1590.08 35
1590.17 42
1590.26 47
1590.35 49
1590.45 48
1590.54 45
1590.63 39
1590.72 34
1590.81 29
1590.90 27
1590.99 26
1591.09 27
1591.18 29
1591.27 32
1591.36 35
1591.45 37
1591.54 38
1591.63 40
1591.73 44
1591.82 49
1591.91 56
1592.00 66
1592.09 77
1592.18 88
1592.27 98
1592.37 104
1592.46 108
1592.55 107
1592.64 101
1592.73 92
1592.82 79
1592.91 65
1593.01 51
1593.10 37
1593.19 26
1593.28 17
1593.37 11
1593.46 7
1593.56 4
1593.65 0
1593.74 0
1593.83 0
1593.92 0
1594.01 0
1594.10 0
1594.20 0
1594.29 0
1594.38 1
1594.47 11
1594.56 21
1594.65 30
1594.74 37
1594.84 43
1594.93 48
1595.02 53
1595.11 57
1595.20 61
1595.29 64
1595.39 64
1595.48 63
1595.57 58
1595.66 51
1595.75 42
1595.84 33
1595.93 24
1596.03 17
1596.12 13
1596.21 12
1596.30 14
1596.39 17
1596.48 20
1596.58 23
1596.67 25
1596.76 26
1596.85 26
1596.94 26
1597.03 27
1597.13 30
1597.22 35
1597.31 41
1597.40 47
1597.49 53
1597.58 56
1597.67 56
1597.77 52
1597.86 47
1597.95 40
1598.04 33
1598.13 28
1598.22 27
1598.32 29
1598.41 35
1598.50 44
1598.59 55
1598.68 66
1598.77 76
1598.87 84
1598.96 89
1599.05 90
1599.14 88
1599.23 84
1599.32 77
1599.42 69
1599.51 60
1599.60 52
1599.69 43
1599.78 35
1599.87 27
1599.97 19
1600.06 11
1600.15 1
1600.24 0
1600.33 0
1600.42 0
1600.52 0
1600.61 0
1600.70 0
1600.79 0
1600.88 0
1600.97 12
1601.07 27
1601.16 42
1601.25 56
1601.34 67
1601.43 75
1601.52 80
1601.62 82
1601.71 82
1601.80 81
1601.89 80
1601.98 78
1602.07 76
1602.17 73
1602.26 71
1602.35 67
1602.44 62
1602.53 56
1602.63 49
1602.72 43
1602.81 37
1602.90 33
1602.99 32
1603.08 35
1603.18 42
1603.27 52
1603.36 63
1603.45 75
1603.54 85
1603.63 92
1603.73 94
1603.82 93
1603.91 90
1604.00 85
1604.09 82
1604.19 79
1604.28 78
1604.37 78
1604.46 76
1604.55 73
1604.64 68
1604.74 62
1604.83 56
1604.92 53
1605.01 53
1605.10 56
1605.19 61
1605.29 69
1605.38 76
1605.47 83
1605.56 87
1605.65 90
1605.75 89
1605.84 87
1605.93 81
1606.02 74
1606.11 65
1606.21 56
1606.30 48
1606.39 43
1606.48 40
1606.57 42
1606.66 46
1606.76 52
1606.85 59
1606.94 66
1607.03 73
1607.12 80
1607.22 86
1607.31 92
1607.40 97
1607.49 101
1607.58 103
1607.67 103
1607.77 102
1607.86 99
1607.95 97
1608.04 95
1608.13 94
1608.23 94
1608.32 94
1608.41 95
1608.50 97
1608.59 98
1608.69 100
1608.78 102
1608.87 103
1608.96 104
1609.05 105
1609.15 105
1609.24 105
1609.33 105
1609.42 106
1609.51 106
1609.61 107
1609.70 108
1609.79 107
1609.88 105
1609.97 102
1610.06 99
1610.16 97
1610.25 96
1610.34 98
1610.43 100
1610.52 103
1610.62 106
1610.71 107
1610.80 106
1610.89 104
1610.98 99
1611.08 94
1611.17 88
1611.26 83
1611.35 79
1611.44 76
1611.54 74
1611.63 73
1611.72 72
1611.81 72
1611.90 72
1612.00 73
1612.09 74
1612.18 75
1612.27 76
1612.36 76
1612.46 76
1612.55 74
1612.64 71
1612.73 67
1612.82 63
1612.92 59
1613.01 57
1613.10 56
1613.19 55
1613.29 56
1613.38 56
1613.47 57
1613.56 58
1613.65 59
1613.75 61
1613.84 63
1613.93 66
1614.02 70
1614.11 74
1614.21 79
1614.30 84
1614.39 90
1614.48 96
1614.57 104
1614.67 112
1614.76 122
1614.85 132
1614.94 141
1615.03 149
1615.13 155
1615.22 157
1615.31 157
1615.40 153
1615.49 147
1615.59 138
1615.68 127
1615.77 116
1615.86 103
1615.96 91
1616.05 80
1616.14 71
1616.23 65
1616.32 62
1616.42 62
1616.51 63
1616.60 65
1616.69 68
1616.78 69
1616.88 70
1616.97 71
1617.06 72
1617.15 74
1617.25 77
1617.34 81
1617.43 85
1617.52 88
1617.61 89
1617.71 89
1617.80 86
1617.89 81
1617.98 75
1618.08 66
1618.17 58
1618.26 50
1618.35 43
1618.44 39
1618.54 39
1618.63 42
1618.72 48
1618.81 57
1618.90 67
1619.00 77
1619.09 86
1619.18 94
1619.27 101
1619.37 107
1619.46 112
1619.55 117
1619.64 121
1619.73 125
1619.83 128
1619.92 129
1620.01 129
1620.10 127
1620.20 124
1620.29 120
1620.38 116
1620.47 113
1620.57 112
1620.66 113
1620.75 117
1620.84 121
1620.93 125
1621.03 126
1621.12 124
1621.21 119
1621.30 112
1621.40 104
1621.49 96
1621.58 89
1621.67 83
1621.76 79
1621.86 75
1621.95 72
1622.04 69
1622.13 66
1622.23 64
1622.32 64
1622.41 65
1622.50 68
1622.60 72
1622.69 76
1622.78 81
1622.87 86
1622.96 91
1623.06 96
1623.15 100
1623.24 104
1623.33 106
1623.43 107
1623.52 107
1623.61 105
1623.70 102
1623.80 99
1623.89 95
1623.98 91
1624.07 87
1624.17 83
1624.26 81
1624.35 78
1624.44 75
1624.53 73
1624.63 69
1624.72 64
1624.81 58
1624.90 52
1625.00 46
1625.09 40
1625.18 35
1625.27 32
1625.37 29
1625.46 28
1625.55 28
1625.64 28
1625.74 27
1625.83 27
1625.92 26
1626.01 24
1626.11 22
1626.20 20
1626.29 19
1626.38 17
1626.47 17
1626.57 17
1626.66 17
1626.75 17
1626.84 16
1626.94 14
1627.03 12
1627.12 9
1627.21 5
1627.31 1
1627.40 0
1627.49 0
1627.58 0
1627.68 0
1627.77 0
1627.86 0
1627.95 0
1628.05 0
1628.14 1
1628.23 8
1628.32 18
1628.42 31
1628.51 45
1628.60 60
1628.69 73
1628.79 83
1628.88 89
1628.97 91
1629.06 89
1629.16 85
1629.25 79
1629.34 75
1629.43 72
1629.53 72
1629.62 72
1629.71 75
1629.80 77
1629.90 79
1629.99 80
1630.08 81
1630.17 80
1630.27 79
1630.36 77
1630.45 73
1630.54 68
1630.64 63
1630.73 56
1630.82 47
1630.91 39
1631.01 30
1631.10 23
1631.19 18
1631.28 15
1631.38 15
1631.47 17
1631.56 21
1631.65 25
1631.75 29
1631.84 30
1631.93 28
1632.03 24
1632.12 19
1632.21 13
1632.30 7
1632.40 2
1632.49 0
1632.58 0
1632.67 0
1632.77 0
1632.86 4
1632.95 10
1633.04 16
1633.14 21
1633.23 26
1633.32 30
1633.41 33
1633.51 35
1633.60 37
1633.69 39
1633.78 41
1633.88 42
1633.97 43
1634.06 42
1634.16 40
1634.25 36
1634.34 32
1634.43 27
1634.53 22
1634.62 18
1634.71 14
1634.80 9
1634.90 5
1634.99 0
1635.08 0
1635.17 0
1635.27 0
1635.36 0
1635.45 0
1635.55 0
1635.64 0
1635.73 0
1635.82 5
1635.92 12
1636.01 21
1636.10 30
1636.19 39
1636.29 47
1636.38 53
1636.47 56
1636.56 55
1636.66 51
1636.75 46
1636.84 39
1636.94 34
1637.03 29
1637.12 27
1637.21 27
1637.31 28
1637.40 31
1637.49 34
1637.58 37
1637.68 39
1637.77 42
1637.86 44
1637.96 45
1638.05 46
1638.14 47
1638.23 46
1638.33 44
1638.42 40
1638.51 34
1638.61 27
1638.70 18
1638.79 10
1638.88 3
1638.98 0
1639.07 0
1639.16 3
1639.25 11
1639.35 20
1639.44 30
1639.53 39
1639.63 44
1639.72 46
1639.81 44
1639.90 39
1640.00 31
1640.09 23
1640.18 15
1640.28 8
1640.37 3
1640.46 1
1640.55 1
1640.65 3
1640.74 7
1640.83 14
1640.93 21
1641.02 30
1641.11 38
1641.20 46
1641.30 54
1641.39 61
1641.48 66
1641.58 69
1641.67 72
1641.76 73
1641.85 74
1641.95 74
1642.04 74
1642.13 74
1642.23 74
1642.32 74
1642.41 74
1642.50 75
1642.60 76
1642.69 78
1642.78 81
1642.88 84
1642.97 87
1643.06 89
1643.15 91
1643.25 93
1643.34 93
1643.43 93
1643.53 92
1643.62 90
1643.71 86
1643.80 82
1643.90 79
1643.99 77
1644.08 76
1644.18 77
1644.27 78
1644.36 78
1644.45 77
1644.55 73
1644.64 66
1644.73 57
1644.83 48
1644.92 40
1645.01 35
1645.11 33
1645.20 35
1645.29 42
1645.38 51
1645.48 62
1645.57 74
1645.66 85
1645.76 95
1645.85 104
1645.94 110
1646.03 115
1646.13 118
1646.22 119
1646.31 119
1646.41 118
1646.50 117
1646.59 116
1646.69 115
1646.78 114
1646.87 114
1646.96 113
1647.06 112
1647.15 111
1647.24 110
1647.34 109
1647.43 109
1647.52 109
1647.62 109
1647.71 108
1647.80 108
1647.90 106
1647.99 104
1648.08 101
1648.17 97
1648.27 92
1648.36 86
1648.45 79
1648.55 69
1648.64 59
1648.73 46
1648.83 34
1648.92 22
1649.01 11
1649.10 2
1649.20 0
1649.29 0
1649.38 0
1649.48 0
1649.57 0
1649.66 0
1649.76 0
1649.85 0
1649.94 3
1650.04 12
1650.13 20
1650.22 27
1650.31 33
1650.41 37
1650.50 40
1650.59 41
1650.69 42
1650.78 42
1650.87 43
1650.97 44
1651.06 46
1651.15 49
1651.25 52
1651.34 55
1651.43 58
1651.53 61
1651.62 65
1651.71 69
1651.80 73
1651.90 77
1651.99 82
1652.08 87
1652.18 92
1652.27 96
1652.36 98
1652.46 98
1652.55 96
1652.64 92
1652.74 86
1652.83 78
1652.92 71
1653.02 64
1653.11 60
1653.20 58
1653.30 60
1653.39 65
1653.48 73
1653.57 81
1653.67 89
1653.76 95
1653.85 98
1653.95 98
1654.04 96
1654.13 91
1654.23 86
1654.32 81
1654.41 78
1654.51 76
1654.60 76
1654.69 78
1654.79 81
1654.88 84
1654.97 88
1655.07 91
1655.16 93
1655.25 93
1655.35 92
1655.44 89
1655.53 86
1655.63 84
1655.72 84
1655.81 85
1655.91 88
1656.00 94
1656.09 100
1656.19 106
1656.28 112
1656.37 116
1656.47 118
1656.56 118
1656.65 118
1656.74 116
1656.84 115
1656.93 113
1657.02 111
1657.12 109
1657.21 107
1657.30 106
1657.40 103
1657.49 100
1657.58 95
1657.68 89
1657.77 81
1657.86 72
1657.96 63
1658.05 56
1658.14 52
1658.24 53
1658.33 58
1658.42 68
1658.52 80
1658.61 94
1658.70 108
1658.80 121
1658.89 132
1658.98 142
1659.08 151
1659.17 159
1659.26 164
1659.36 168
1659.45 168
1659.54 165
1659.64 159
1659.73 150
1659.82 141
1659.92 133
1660.01 127
1660.10 124
1660.20 124
1660.29 125
1660.38 127
1660.48 128
1660.57 127
1660.67 124
1660.76 120
1660.85 116
1660.95 111
1661.04 106
1661.13 103
1661.23 99
1661.32 96
1661.41 92
1661.51 88
1661.60 84
1661.69 81
1661.79 78
1661.88 76
1661.97 76
1662.07 77
1662.16 80
1662.25 84
1662.35 89
1662.44 94
1662.53 98
1662.63 101
1662.72 103
1662.81 103
1662.91 103
1663.00 101
1663.09 98
1663.19 94
1663.28 90
1663.37 87
1663.47 85
1663.56 85
1663.65 86
1663.75 90
1663.84 94
1663.94 99
1664.03 102
1664.12 105
1664.22 106
1664.31 106
1664.40 105
1664.50 105
1664.59 105
1664.68 106
1664.78 106
1664.87 106
1664.96 105
1665.06 103
1665.15 102
1665.24 101
1665.34 103
1665.43 107
1665.52 115
1665.62 124
1665.71 136
1665.81 147
1665.90 158
1665.99 165
1666.09 169
1666.18 168
1666.27 163
1666.37 155
1666.46 144
1666.55 133
1666.65 123
1666.74 117
1666.83 114
1666.93 115
1667.02 119
1667.12 123
1667.21 127
1667.30 130
1667.40 130
1667.49 128
1667.58 125
1667.68 120
1667.77 116
1667.86 112
1667.96 108
1668.05 104
1668.14 98
1668.24 92
1668.33 84
1668.43 75
1668.52 68
1668.61 64
1668.71 64
1668.80 68
1668.89 77
1668.99 89
1669.08 102
1669.17 113
1669.27 121
1669.36 126
1669.46 127
1669.55 125
1669.64 120
1669.74 115
1669.83 109
1669.92 103
1670.02 96
1670.11 90
1670.20 83
1670.30 77
1670.39 72
1670.49 68
1670.58 66
1670.67 67
1670.77 69
1670.86 73
1670.95 78
1671.05 85
1671.14 90
1671.24 96
1671.33 99
1671.42 101
1671.52 101
1671.61 99
1671.70 95
1671.80 89
1671.89 83
1671.98 76
1672.08 70
1672.17 67
1672.27 65
1672.36 67
1672.45 70
1672.55 74
1672.64 78
1672.73 81
1672.83 82
1672.92 80
1673.02 75
1673.11 68
1673.20 60
1673.30 52
1673.39 44
1673.48 39
1673.58 38
1673.67 40
1673.77 45
1673.86 54
1673.95 65
1674.05 77
1674.14 88
1674.23 96
1674.33 101
1674.42 101
1674.52 98
1674.61 93
1674.70 87
1674.80 81
1674.89 76
1674.98 73
1675.08 71
1675.17 70
1675.27 69
1675.36 69
1675.45 68
1675.55 68
1675.64 69
1675.74 71
1675.83 74
1675.92 79
1676.02 84
1676.11 89
1676.20 95
1676.30 100
1676.39 105
1676.49 109
1676.58 113
1676.67 116
1676.77 119
1676.86 121
1676.95 124
1677.05 125
1677.14 126
1677.24 125
1677.33 124
1677.42 121
1677.52 117
1677.61 113
1677.71 109
1677.80 105
1677.89 100
1677.99 95
1678.08 88
1678.18 80
1678.27 70
1678.36 59
1678.46 48
1678.55 38
1678.64 29
1678.74 23
1678.83 19
1678.93 16
1679.02 15
1679.11 14
1679.21 12
1679.30 11
1679.40 12
1679.49 14
1679.58 19
1679.68 27
1679.77 36
1679.87 46
1679.96 53
1680.05 58
1680.15 60
1680.24 62
1680.34 63
1680.43 66
1680.52 71
1680.62 78
1680.71 85
1680.80 90
1680.90 94
1680.99 96
1681.09 97
1681.18 100
1681.27 105
1681.37 113
1681.46 123
1681.56 132
1681.65 139
1681.74 143
1681.84 141
1681.93 136
1682.03 127
1682.12 118
1682.21 108
1682.31 101
1682.40 95
1682.50 91
1682.59 89
1682.68 87
1682.78 86
1682.87 84
1682.97 81
1683.06 77
1683.15 73
1683.25 70
1683.34 68
1683.44 69
1683.53 72
1683.62 76
1683.72 80
1683.81 86
1683.91 91
1684.00 97
1684.09 103
1684.19 110
1684.28 118
1684.38 127
1684.47 135
1684.57 141
1684.66 144
1684.75 145
1684.85 142
1684.94 135
1685.04 125
1685.13 113
1685.22 101
1685.32 90
1685.41 80
1685.51 73
1685.60 69
1685.69 66
1685.79 65
1685.88 62
1685.98 59
1686.07 53
1686.16 45
1686.26 37
1686.35 30
1686.45 23
1686.54 19
1686.64 16
1686.73 15
1686.82 14
1686.92 13
1687.01 13
1687.11 14
1687.20 16
1687.29 19
1687.39 22
1687.48 27
1687.58 33
1687.67 39
1687.76 45
1687.86 52
1687.95 58
1688.05 65
1688.14 71
1688.24 78
1688.33 85
1688.42 91
1688.52 96
1688.61 100
1688.71 102
1688.80 101
1688.89 97
1688.99 90
1689.08 79
1689.18 67
1689.27 55
1689.37 43
1689.46 32
1689.55 24
1689.65 18
1689.74 12
1689.84 7
1689.93 1
1690.03 0
1690.12 0
1690.21 0
1690.31 0
1690.40 0
1690.50 0
1690.59 0
1690.68 1
1690.78 9
1690.87 17
1690.97 24
1691.06 30
1691.16 34
1691.25 38
1691.34 41
1691.44 42
1691.53 41
1691.63 40
1691.72 37
1691.82 34
1691.91 32
1692.00 31
1692.10 32
1692.19 36
1692.29 40
1692.38 45
1692.48 50
1692.57 54
1692.66 58
1692.76 62
1692.85 65
1692.95 69
1693.04 72
1693.14 74
1693.23 74
1693.32 72
1693.42 69
1693.51 65
1693.61 59
1693.70 54
1693.80 50
1693.89 46
1693.98 42
1694.08 38
1694.17 32
1694.27 26
1694.36 19
1694.46 14
1694.55 11
1694.64 12
1694.74 18
1694.83 29
1694.93 42
1695.02 57
1695.12 70
1695.21 79
1695.31 82
1695.40 79
1695.49 70
1695.59 57
1695.68 44
1695.78 31
1695.87 23
1695.97 19
1696.06 21
1696.15 27
1696.25 36
1696.34 46
1696.44 56
1696.53 66
1696.63 74
1696.72 79
1696.82 83
1696.91 84
1697.00 84
1697.10 82
1697.19 79
1697.29 73
1697.38 66
1697.48 59
1697.57 50
1697.67 42
1697.76 37
1697.85 34
1697.95 35
1698.04 38
1698.14 44
1698.23 50
1698.33 56
1698.42 61
1698.51 63
1698.61 64
1698.70 64
1698.80 65
1698.89 68
1698.99 72
1699.08 78
1699.18 84
1699.27 90
1699.37 94
1699.46 95
1699.55 93
1699.65 89
1699.74 83
1699.84 78
1699.93 73
1700.03 70
1700.12 67
1700.22 64
1700.31 59
1700.40 54
1700.50 46
1700.59 37
1700.69 27
1700.78 18
1700.88 10
1700.97 5
1701.07 2
1701.16 3
1701.26 7
1701.35 15
1701.44 24
1701.54 34
1701.63 43
1701.73 49
1701.82 52
1701.92 52
1702.01 49
1702.11 43
1702.20 37
1702.30 31
1702.39 25
1702.48 22
1702.58 19
1702.67 17
1702.77 16
1702.86 15
1702.96 13
1703.05 13
1703.15 15
1703.24 18
1703.34 25
1703.43 34
1703.52 44
1703.62 55
1703.71 65
1703.81 74
1703.90 80
1704.00 86
1704.09 89
1704.19 93
1704.28 96
1704.38 99
1704.47 101
1704.57 102
1704.66 102
1704.75 100
1704.85 97
1704.94 93
1705.04 90
1705.13 87
1705.23 86
1705.32 87
1705.42 89
1705.51 90
1705.61 91
1705.70 90
1705.80 87
1705.89 82
1705.98 76
1706.08 69
1706.17 63
1706.27 58
1706.36 54
1706.46 53
1706.55 54
1706.65 57
1706.74 62
1706.84 68
1706.93 72
1707.03 75
1707.12 76
1707.22 76
1707.31 74
1707.40 72
1707.50 70
1707.59 71
1707.69 72
1707.78 74
1707.88 76
1707.97 77
1708.07 77
1708.16 77
1708.26 78
1708.35 80
1708.45 84
1708.54 91
1708.64 99
1708.73 108
1708.83 116
1708.92 123
1709.02 127
1709.11 128
1709.20 125
1709.30 119
1709.39 110
1709.49 98
1709.58 87
1709.68 76
1709.77 67
1709.87 62
1709.96 59
1710.06 59
1710.15 60
1710.25 61
1710.34 61
1710.44 58
1710.53 54
1710.63 48
1710.72 42
1710.82 38
1710.91 36
1711.01 36
1711.10 40
1711.19 46
1711.29 54
1711.38 61
1711.48 68
1711.57 72
1711.67 73
1711.76 71
1711.86 67
1711.95 61
1712.05 54
1712.14 46
1712.24 37
1712.33 29
1712.43 21
1712.52 14
1712.62 7
1712.71 2
1712.81 0
1712.90 0
1713.00 0
1713.09 0
1713.19 0
1713.28 0
1713.38 0
1713.47 0
1713.57 0
1713.66 0
1713.76 0
1713.85 4
1713.95 9
1714.04 16
1714.13 23
1714.23 31
1714.32 38
1714.42 44
1714.51 50
1714.61 57
1714.70 63
1714.80 69
1714.89 76
1714.99 82
1715.08 89
1715.18 96
1715.27 102
1715.37 108
1715.46 113
1715.56 116
1715.65 116
1715.75 113
1715.84 107
1715.94 98
1716.03 90
1716.13 82
1716.22 76
1716.32 75
1716.41 76
1716.51 81
1716.60 89
1716.70 99
1716.79 110
1716.89 120
1716.98 130
1717.08 138
1717.17 145
1717.27 151
1717.36 154
1717.46 155
1717.55 153
1717.65 148
1717.74 141
1717.84 133
1717.93 124
1718.03 115
1718.12 108
1718.22 103
1718.31 98
1718.41 95
1718.50 92
1718.60 89
1718.69 87
1718.79 85
1718.88 84
1718.98 85
1719.07 87
1719.17 91
1719.26 93
1719.36 94
1719.45 92
1719.55 87
1719.64 79
1719.74 71
1719.83 63
1719.93 56
1720.02 50
1720.12 47
1720.21 44
1720.31 42
1720.40 39
1720.50 37
1720.59 36
1720.69 36
1720.78 40
1720.88 47
1720.97 56
1721.07 67
1721.16 78
1721.26 88
1721.35 94
1721.45 98
1721.54 98
1721.64 98
1721.73 97
1721.83 97
1721.92 99
1722.02 102
1722.11 107
1722.21 113
1722.30 118
1722.40 123
1722.49 126
1722.59 127
1722.69 126
1722.78 122
1722.88 116
1722.97 110
1723.07 103
1723.16 98
1723.26 96
1723.35 98
1723.45 103
1723.54 110
1723.64 118
1723.73 123
1723.83 125
1723.92 124
1724.02 119
1724.11 114
1724.21 108
1724.30 104
1724.40 103
1724.49 104
1724.59 107
1724.68 111
1724.78 115
1724.87 119
1724.97 123
1725.06 126
1725.16 128
1725.25 129
1725.35 129
1725.44 129
1725.54 127
1725.64 125
1725.73 122
1725.83 117
1725.92 110
1726.02 101
1726.11 89
1726.21 75
1726.30 58
1726.40 41
1726.49 24
1726.59 10
1726.68 0
1726.78 0
1726.87 0
1726.97 0
1727.06 0
1727.16 1
1727.25 5
1727.35 7
1727.44 7
1727.54 6
1727.63 3
1727.73 1
1727.83 0
1727.92 1
1728.02 3
1728.11 6
1728.21 10
1728.30 14
1728.40 18
1728.49 22
1728.59 26
1728.68 30
1728.78 35
1728.87 40
1728.97 44
1729.06 48
1729.16 48
1729.25 46
1729.35 40
1729.45 32
1729.54 23
1729.64 14
1729.73 8
1729.83 5
1729.92 6
1730.02 10
1730.11 15
1730.21 20
1730.30 23
1730.40 25
1730.49 25
1730.59 24
1730.68 24
1730.78 26
1730.88 30
1730.97 35
1731.07 42
1731.16 47
1731.26 52
1731.35 54
1731.45 54
1731.54 52
1731.64 50
1731.73 48
1731.83 47
1731.92 48
1732.02 51
1732.11 56
1732.21 62
1732.31 67
1732.40 71
1732.50 72
1732.59 70
1732.69 66
1732.78 62
1732.88 58
1732.97 55
1733.07 55
1733.16 57
1733.26 60
1733.35 63
1733.45 64
1733.55 62
1733.64 59
1733.74 54
1733.83 50
1733.93 46
1734.02 45
1734.12 46
1734.21 48
1734.31 49
1734.40 50
1734.50 50
1734.60 48
1734.69 46
1734.79 44
1734.88 44
1734.98 45
1735.07 47
1735.17 49
1735.26 49
1735.36 48
1735.45 46
1735.55 43
1735.65 41
1735.74 41
1735.84 43
1735.93 48
1736.03 56
1736.12 66
1736.22 76
1736.31 85
1736.41 93
1736.50 98
1736.60 100
1736.70 99
1736.79 94
1736.89 87
1736.98 79
1737.08 70
1737.17 61
1737.27 52
1737.36 45
1737.46 40
1737.56 36
1737.65 33
1737.75 32
1737.84 32
1737.94 34
1738.03 38
1738.13 43
1738.22 50
1738.32 58
1738.42 67
1738.51 75
1738.61 83
1738.70 88
1738.80 92
1738.89 92
1738.99 89
1739.08 83
1739.18 74
1739.28 64
1739.37 54
1739.47 46
1739.56 40
1739.66 38
1739.75 40
1739.85 45
1739.94 52
1740.04 60
1740.14 68
1740.23 74
1740.33 79
1740.42 82
1740.52 84
1740.61 85
1740.71 86
1740.81 87
1740.90 89
1741.00 92
1741.09 97
1741.19 102
1741.28 109
1741.38 115
1741.47 120
1741.57 123
1741.67 123
1741.76 118
1741.86 110
1741.95 99
1742.05 86
1742.14 74
1742.24 63
1742.34 56
1742.43 52
1742.53 51
1742.62 52
1742.72 52
1742.81 51
1742.91 48
1743.01 43
1743.10 36
1743.20 29
1743.29 23
1743.39 20
1743.48 21
1743.58 25
1743.67 31
1743.77 39
1743.87 47
1743.96 56
1744.06 63
1744.15 69
1744.25 72
1744.34 74
1744.44 74
1744.54 71
1744.63 67
1744.73 61
1744.82 56
1744.92 50
1745.01 45
1745.11 40
1745.21 36
1745.30 31
1745.40 26
1745.49 21
1745.59 16
1745.69 12
1745.78 9
1745.88 8
1745.97 8
1746.07 11
1746.16 15
1746.26 22
1746.36 30
1746.45 40
1746.55 50
1746.64 60
1746.74 68
1746.83 75
1746.93 78
1747.03 79
1747.12 77
1747.22 73
1747.31 68
1747.41 63
1747.50 59
1747.60 56
1747.70 54
1747.79 53
1747.89 52
1747.98 51
1748.08 49
1748.18 47
1748.27 44
1748.37 40
1748.46 38
1748.56 37
1748.65 37
1748.75 38
1748.85 39
1748.94 40
1749.04 40
1749.13 37
1749.23 34
1749.33 29
1749.42 24
1749.52 20
1749.61 17
1749.71 15
1749.80 14
1749.90 14
1750.00 14
1750.09 14
1750.19 14
1750.28 13
1750.38 13
1750.48 13
1750.57 13
1750.67 13
1750.76 13
1750.86 13
1750.96 11
1751.05 8
1751.15 4
1751.24 0
1751.34 0
1751.44 0
1751.53 0
1751.63 0
1751.72 0
1751.82 0
1751.91 0
1752.01 8
1752.11 20
1752.20 32
1752.30 43
1752.39 52
1752.49 59
1752.59 62
1752.68 63
1752.78 61
1752.87 59
1752.97 57
1753.07 57
1753.16 60
1753.26 65
1753.35 70
1753.45 76
1753.55 80
1753.64 82
1753.74 81
1753.83 76
1753.93 69
1754.03 61
1754.12 51
1754.22 41
1754.31 32
1754.41 24
1754.51 19
1754.60 18
1754.70 19
1754.79 23
1754.89 29
1754.99 33
1755.08 36
1755.18 36
1755.27 32
1755.37 25
1755.47 19
1755.56 14
1755.66 14
1755.75 18
1755.85 26
1755.95 37
1756.04 49
1756.14 59
1756.23 66
1756.33 68
1756.43 67
1756.52 62
1756.62 55
1756.71 45
1756.81 35
1756.91 24
1757.00 14
1757.10 6
1757.19 0
1757.29 0
1757.39 0
1757.48 0
1757.58 0
1757.67 0
1757.77 0
1757.87 0
1757.96 5
1758.06 14
1758.16 24
1758.25 33
1758.35 41
1758.44 45
1758.54 46
1758.64 44
1758.73 41
1758.83 36
1758.92 32
1759.02 30
1759.12 28
1759.21 27
1759.31 25
1759.40 24
1759.50 22
1759.60 19
1759.69 17
1759.79 16
1759.89 17
1759.98 18
1760.08 21
1760.17 23
1760.27 25
1760.37 25
1760.46 23
1760.56 20
1760.65 17
1760.75 14
1760.85 13
1760.94 12
1761.04 12
1761.14 12
1761.23 14
1761.33 17
1761.42 20
1761.52 25
1761.62 32
1761.71 40
1761.81 47
1761.90 52
1762.00 56
1762.10 58
1762.19 58
1762.29 56
1762.39 54
1762.48 51
1762.58 47
1762.67 43
1762.77 38
1762.87 31
1762.96 24
1763.06 16
1763.16 10
1763.25 5
1763.35 5
1763.44 8
1763.54 17
1763.64 29
1763.73 43
1763.83 57
1763.93 70
1764.02 80
1764.12 87
1764.21 92
1764.31 94
1764.41 97
1764.50 101
1764.60 108
1764.70 118
1764.79 131
1764.89 147
1764.98 163
1765.08 178
1765.18 190
1765.27 198
1765.37 201
1765.47 199
1765.56 191
1765.66 179
1765.75 164
1765.85 148
1765.95 132
1766.04 118
1766.14 107
1766.24 100
1766.33 96
1766.43 95
1766.53 96
1766.62 96
1766.72 95
1766.81 92
1766.91 87
1767.01 79
1767.10 70
1767.20 60
1767.30 50
1767.39 40
1767.49 31
1767.58 23
1767.68 15
1767.78 7
1767.87 0
1767.97 0
1768.07 0
1768.16 0
1768.26 0
1768.36 0
1768.45 0
1768.55 0
1768.64 2
1768.74 6
1768.84 10
1768.93 14
1769.03 18
1769.13 23
1769.22 28
1769.32 34
1769.42 39
1769.51 43
1769.61 45
1769.71 47
1769.80 49
1769.90 52
1769.99 57
1770.09 63
1770.19 71
1770.28 80
1770.38 89
1770.48 97
1770.57 102
1770.67 106
1770.77 109
1770.86 110
1770.96 112
1771.06 114
1771.15 116
1771.25 118
1771.34 120
1771.44 120
1771.54 120
1771.63 117
1771.73 112
1771.83 105
1771.92 98
1772.02 89
1772.12 82
1772.21 75
1772.31 71
1772.41 70
1772.50 72
1772.60 76
1772.70 81
1772.79 85
1772.89 88
1772.98 87
1773.08 83
1773.18 78
1773.27 72
1773.37 70
1773.47 70
1773.56 76
1773.66 85
1773.76 97
1773.85 109
1773.95 120
1774.05 128
1774.14 134
1774.24 137
1774.34 138
1774.43 138
1774.53 137
1774.63 135
1774.72 132
1774.82 126
1774.92 119
1775.01 110
1775.11 100
1775.20 91
1775.30 81
1775.40 74
1775.49 67
1775.59 63
1775.69 61
1775.78 60
1775.88 61
1775.98 63
1776.07 66
1776.17 68
1776.27 69
1776.36 68
1776.46 66
1776.56 62
1776.65 58
1776.75 55
1776.85 55
1776.94 57
1777.04 63
1777.14 73
1777.23 85
1777.33 98
1777.43 111
1777.52 123
1777.62 133
1777.72 141
1777.81 147
1777.91 151
1778.01 152
1778.10 151
1778.20 148
1778.30 142
1778.39 134
1778.49 124
1778.59 113
1778.68 104
1778.78 98
1778.88 94
1778.97 93
1779.07 95
1779.17 96
1779.26 96
1779.36 93
1779.46 87
1779.55 77
1779.65 65
1779.75 52
1779.84 40
1779.94 30
1780.04 22
1780.13 17
1780.23 15
1780.33 16
1780.42 19
1780.52 23
1780.62 25
1780.71 26
1780.81 22
1780.91 16
1781.00 6
1781.10 0
1781.20 0
1781.29 0
1781.39 0
1781.49 0
1781.58 0
1781.68 0
1781.78 6
1781.87 14
1781.97 18
1782.07 20
1782.16 18
1782.26 14
1782.36 9
1782.45 6
1782.55 5
1782.65 7
1782.74 11
1782.84 16
1782.94 22
1783.03 26
1783.13 27
1783.23 26
1783.33 22
1783.42 16
1783.52 9
1783.62 4
1783.71 1
1783.81 0
1783.91 0
1784.00 0
1784.10 0
1784.20 0
1784.29 0
1784.39 1
1784.49 7
1784.58 17
1784.68 29
1784.78 42
1784.87 54
1784.97 63
1785.07 68
1785.16 68
1785.26 64
1785.36 56
1785.45 47
1785.55 40
1785.65 35
1785.75 33
1785.84 34
1785.94 36
1786.04 40
1786.13 42
1786.23 42
1786.33 39
1786.42 33
1786.52 26
1786.62 19
1786.71 12
1786.81 8
1786.91 7
1787.00 8
1787.10 11
1787.20 15
1787.30 20
1787.39 24
1787.49 28
1787.59 33
1787.68 37
1787.78 42
1787.88 46
1787.97 51
1788.07 54
1788.17 56
1788.26 57
1788.36 55
1788.46 53
1788.56 52
1788.65 51
1788.75 52
1788.85 56
1788.94 61
1789.04 67
1789.14 73
1789.23 78
1789.33 81
1789.43 83
1789.52 83
1789.62 82
1789.72 81
1789.82 81
1789.91 81
1790.01 83
1790.11 85
1790.20 88
1790.30 92
1790.40 94
1790.49 94
1790.59 92
1790.69 87
1790.78 79
1790.88 69
1790.98 57
1791.08 45
1791.17 35
1791.27 27
1791.37 24
1791.46 25
1791.56 31
1791.66 41
1791.75 55
1791.85 70
1791.95 86
1792.05 100
1792.14 110
1792.24 115
1792.34 113
1792.43 106
1792.53 95
1792.63 81
1792.73 67
1792.82 54
1792.92 45
1793.02 40
1793.11 38
1793.21 39
1793.31 43
1793.40 47
1793.50 52
1793.60 57
1793.70 61
1793.79 65
1793.89 68
1793.99 71
1794.08 74
1794.18 77
1794.28 79
1794.38 78
1794.47 76
1794.57 72
1794.67 65
1794.76 58
1794.86 49
1794.96 41
1795.05 33
1795.15 26
1795.25 20
1795.35 16
1795.44 13
1795.54 12
1795.64 13
1795.73 16
1795.83 20
1795.93 24
1796.03 28
1796.12 30
1796.22 30
1796.32 29
1796.41 28
1796.51 26
1796.61 25
1796.71 25
1796.80 26
1796.90 26
1797.00 27
1797.09 26
1797.19 25
1797.29 23
1797.39 21
1797.48 18
1797.58 16
1797.68 15
1797.77 15
1797.87 17
1797.97 22
1798.07 29
1798.16 38
1798.26 47
1798.36 55
1798.45 60
1798.55 61
1798.65 59
1798.75 55
1798.84 52
1798.94 51
1799.04 55
1799.14 62
1799.23 71
1799.33 82
1799.43 90
1799.52 95
1799.62 96
1799.72 92
1799.82 86
1799.91 78
1800.01 71
1800.11 66
1800.20 62
1800.30 61
1800.40 60
1800.50 60
1800.59 59
1800.69 57
1800.79 54
1800.89 49
1800.98 43
1801.08 36
1801.18 31
1801.27 26
1801.37 24
1801.47 25
1801.57 29
1801.66 35
1801.76 42
1801.86 49
1801.96 55
1802.05 59
1802.15 60
1802.25 59
1802.34 56
1802.44 54
1802.54 53
1802.64 53
1802.73 54
1802.83 56
1802.93 57
1803.03 58
1803.12 57
1803.22 56
1803.32 54
1803.41 53
1803.51 53
1803.61 53
1803.71 56
1803.80 60
1803.90 65
1804.00 73
1804.10 83
1804.19 94
1804.29 105
1804.39 115
1804.49 122
1804.58 124
1804.68 120
1804.78 111
1804.87 97
1804.97 81
1805.07 65
1805.17 50
1805.26 39
1805.36 30
1805.46 26
1805.56 25
1805.65 27
1805.75 31
1805.85 36
1805.95 42
1806.04 48
1806.14 54
1806.24 59
1806.34 63
1806.43 65
1806.53 66
1806.63 65
1806.73 64
1806.82 62
1806.92 60
1807.02 58
1807.11 58
1807.21 60
1807.31 62
1807.41 66
1807.50 69
1807.60 72
1807.70 72
1807.80 71
1807.89 67
1807.99 61
1808.09 55
1808.19 48
1808.28 42
1808.38 38
1808.48 35
1808.58 35
1808.67 35
1808.77 37
1808.87 41
1808.97 45
1809.06 50
1809.16 56
1809.26 62
1809.36 68
1809.45 73
1809.55 76
1809.65 77
1809.75 76
1809.84 73
1809.94 70
1810.04 69
1810.14 69
1810.23 70
1810.33 73
1810.43 76
1810.53 78
1810.62 78
1810.72 76
1810.82 73
1810.92 69
1811.01 66
1811.11 65
1811.21 66
1811.31 67
1811.40 69
1811.50 69
1811.60 68
1811.70 65
1811.79 62
1811.89 60
1811.99 60
1812.09 61
1812.18 65
1812.28 69
1812.38 73
1812.48 75
1812.57 75
1812.67 74
1812.77 72
1812.87 71
1812.96 72
1813.06 75
1813.16 79
1813.26 83
1813.36 87
1813.45 90
1813.55 91
1813.65 90
1813.75 88
1813.84 83
1813.94 78
1814.04 71
1814.14 64
1814.23 56
1814.33 49
1814.43 43
1814.53 40
1814.62 38
1814.72 39
1814.82 41
1814.92 44
1815.01 47
1815.11 51
1815.21 55
1815.31 60
1815.41 65
1815.50 70
1815.60 74
1815.70 78
1815.80 80
1815.89 82
1815.99 84
1816.09 85
1816.19 88
1816.28 92
1816.38 95
1816.48 98
1816.58 99
1816.67 98
1816.77 94
1816.87 87
1816.97 77
1817.07 67
1817.16 55
1817.26 44
1817.36 33
1817.46 24
1817.55 18
1817.65 14
1817.75 13
1817.85 13
1817.95 13
1818.04 14
1818.14 13
1818.24 12
1818.34 11
1818.43 11
1818.53 14
1818.63 19
1818.73 27
1818.82 37
1818.92 46
1819.02 53
1819.12 57
1819.22 57
1819.31 54
1819.41 49
1819.51 44
1819.61 41
1819.70 39
1819.80 40
1819.90 42
1820.00 44
1820.10 46
1820.19 46
1820.29 45
1820.39 42
1820.49 39
1820.58 37
1820.68 36
1820.78 36
1820.88 37
1820.98 37
1821.07 35
1821.17 31
1821.27 23
1821.37 14
1821.46 3
1821.56 0
1821.66 0
1821.76 0
1821.86 0
1821.95 0
1822.05 0
1822.15 0
1822.25 0
1822.34 4
1822.44 9
1822.54 15
1822.64 22
1822.74 30
1822.83 38
1822.93 46
1823.03 54
1823.13 59
1823.23 61
1823.32 61
1823.42 58
1823.52 52
1823.62 46
1823.71 41
1823.81 36
1823.91 33
1824.01 32
1824.11 33
1824.20 35
1824.30 37
1824.40 40
1824.50 43
1824.60 46
1824.69 49
1824.79 52
1824.89 56
1824.99 59
1825.09 62
1825.18 66
1825.28 69
1825.38 73
1825.48 77
1825.57 80
1825.67 82
1825.77 82
1825.87 80
1825.97 75
1826.06 70
1826.16 64
1826.26 60
1826.36 58
1826.46 58
1826.55 61
1826.65 66
1826.75 73
1826.85 80
1826.95 87
1827.04 95
1827.14 102
1827.24 108
1827.34 113
1827.44 117
1827.53 119
1827.63 119
1827.73 117
1827.83 113
1827.93 107
1828.02 100
1828.12 90
1828.22 79
1828.32 67
1828.42 54
1828.51 41
1828.61 30
1828.71 20
1828.81 13
1828.91 11
1829.00 12
1829.10 16
1829.20 21
1829.30 27
1829.40 31
1829.49 32
1829.59 29
1829.69 23
1829.79 15
1829.89 6
1829.98 0
1830.08 0
1830.18 0
1830.28 0
1830.38 0
1830.47 4
1830.57 8
1830.67 11
1830.77 12
1830.87 12
1830.96 10
1831.06 8
1831.16 4
1831.26 1
1831.36 0
1831.45 0
1831.55 0
1831.65 0
1831.75 0
1831.85 0
1831.95 0
1832.04 0
1832.14 5
1832.24 10
1832.34 16
1832.44 23
1832.53 30
1832.63 37
1832.73 45
1832.83 53
1832.93 60
1833.02 66
1833.12 71
1833.22 74
1833.32 75
1833.42 75
1833.51 73
1833.61 69
1833.71 63
1833.81 56
1833.91 48
1834.01 40
1834.10 31
1834.20 23
1834.30 16
1834.40 10
1834.50 6
1834.59 4
1834.69 5
1834.79 8
1834.89 11
1834.99 15
1835.09 19
1835.18 22
1835.28 25
1835.38 26
1835.48 28
1835.58 28
1835.67 29
1835.77 30
1835.87 31
1835.97 32
1836.07 34
1836.17 36
1836.26 38
1836.36 39
1836.46 40
1836.56 39
1836.66 36
1836.75 31
1836.85 25
1836.95 17
1837.05 7
1837.15 0
1837.25 0
1837.34 0
1837.44 0
1837.54 0
1837.64 0
1837.74 0
1837.84 0
1837.93 5
1838.03 14
1838.13 23
1838.23 31
1838.33 38
1838.42 45
1838.52 51
1838.62 57
1838.72 62
1838.82 68
1838.92 74
1839.01 80
1839.11 85
1839.21 89
1839.31 92
1839.41 91
1839.51 88
1839.60 82
1839.70 74
1839.80 66
1839.90 60
1840.00 56
1840.10 53
1840.19 53
1840.29 54
1840.39 54
1840.49 54
1840.59 53
1840.69 52
1840.78 52
1840.88 53
1840.98 56
1841.08 59
1841.18 63
1841.28 67
1841.37 70
1841.47 71
1841.57 70
1841.67 66
1841.77 62
1841.87 55
1841.96 47
1842.06 38
1842.16 28
1842.26 18
1842.36 9
1842.46 0
1842.55 0
1842.65 0
1842.75 0
1842.85 0
1842.95 0
1843.05 0
1843.14 0
1843.24 1
1843.34 7
1843.44 13
1843.54 17
1843.64 20
1843.73 22
1843.83 24
1843.93 24
1844.03 23
1844.13 21
1844.23 17
1844.33 12
1844.42 7
1844.52 2
1844.62 0
1844.72 0
1844.82 0
1844.92 4
1845.01 12
1845.11 21
1845.21 31
1845.31 40
1845.41 48
1845.51 53
1845.60 55
1845.70 56
1845.80 56
1845.90 56
1846.00 56
1846.10 56
1846.20 56
1846.29 55
1846.39 51
1846.49 45
1846.59 37
1846.69 27
1846.79 17
1846.89 8
1846.98 0
1847.08 0
1847.18 0
1847.28 0
1847.38 0
1847.48 0
1847.57 4
1847.67 10
1847.77 18
1847.87 26
1847.97 33
1848.07 40
1848.17 46
1848.26 50
1848.36 53
1848.46 54
1848.56 53
1848.66 52
1848.76 49
1848.86 45
1848.95 41
1849.05 37
1849.15 33
1849.25 31
1849.35 31
1849.45 32
1849.55 35
1849.64 40
1849.74 44
1849.84 48
1849.94 51
1850.04 52
1850.14 52
1850.24 50
1850.33 48
1850.43 46
1850.53 44
1850.63 43
1850.73 44
1850.83 47
1850.93 52
1851.02 58
1851.12 66
1851.22 74
1851.32 80
1851.42 84
1851.52 83
1851.62 77
1851.71 68
1851.81 55
1851.91 41
1852.01 27
1852.11 16
1852.21 8
1852.31 4
1852.40 3
1852.50 4
1852.60 5
1852.70 7
1852.80 8
1852.90 9
1853.00 12
1853.10 18
1853.19 27
1853.29 40
1853.39 57
1853.49 74
1853.59 92
1853.69 106
1853.79 116
1853.88 121
1853.98 122
1854.08 120
1854.18 116
1854.28 113
1854.38 111
1854.48 110
1854.58 110
1854.67 110
1854.77 110
1854.87 109
1854.97 108
1855.07 107
1855.17 108
1855.27 109
1855.36 112
1855.46 115
1855.56 118
1855.66 120
1855.76 120
1855.86 116
1855.96 111
1856.06 103
1856.15 95
1856.25 89
1856.35 86
1856.45 87
1856.55 90
1856.65 94
1856.75 98
1856.85 100
1856.94 99
1857.04 95
1857.14 92
1857.24 88
1857.34 87
1857.44 87
1857.54 88
1857.64 88
1857.73 87
1857.83 83
1857.93 77
1858.03 71
1858.13 66
1858.23 63
1858.33 62
1858.43 64
1858.53 66
1858.62 69
1858.72 71
1858.82 72
1858.92 72
1859.02 73
1859.12 75
1859.22 78
1859.32 81
1859.41 85
1859.51 87
1859.61 87
1859.71 85
1859.81 79
1859.91 72
1860.01 64
1860.11 55
1860.21 49
1860.30 45
1860.40 45
1860.50 47
1860.60 51
1860.70 56
1860.80 61
1860.90 65
1861.00 68
1861.09 70
1861.19 70
1861.29 70
1861.39 70
1861.49 68
1861.59 66
1861.69 64
1861.79 62
1861.89 59
1861.98 56
1862.08 51
1862.18 45
1862.28 37
1862.38 27
1862.48 17
1862.58 7
1862.68 0
1862.78 0
1862.87 0
1862.97 0
1863.07 0
1863.17 0
1863.27 0
1863.37 0
1863.47 0
1863.57 6
1863.67 12
1863.77 19
1863.86 26
1863.96 32
1864.06 37
1864.16 38
1864.26 37
1864.36 33
1864.46 26
1864.56 20
1864.66 14
1864.75 12
1864.85 12
1864.95 15
1865.05 18
1865.15 21
1865.25 23
1865.35 23
1865.45 22
1865.55 20
1865.65 19
1865.74 19
1865.84 21
1865.94 24
1866.04 27
1866.14 31
1866.24 35
1866.34 38
1866.44 42
1866.54 44
1866.64 47
1866.73 50
1866.83 53
1866.93 57
1867.03 61
1867.13 64
1867.23 68
1867.33 70
1867.43 71
1867.53 71
1867.63 70
1867.72 70
1867.82 70
1867.92 73
1868.02 78
1868.12 85
1868.22 93
1868.32 100
1868.42 105
1868.52 107
1868.62 106
1868.72 103
1868.81 97
1868.91 91
1869.01 83
1869.11 76
1869.21 68
1869.31 60
1869.41 53
1869.51 47
1869.61 42
1869.71 38
1869.81 36
1869.90 35
1870.00 36
1870.10 38
1870.20 40
1870.30 44
1870.40 50
1870.50 56
1870.60 62
1870.70 68
1870.80 71
1870.90 72
1870.99 70
1871.09 65
1871.19 59
1871.29 51
1871.39 42
1871.49 34
1871.59 27
1871.69 20
1871.79 14
1871.89 9
1871.99 6
1872.09 4
1872.18 3
1872.28 5
1872.38 7
1872.48 9
1872.58 12
1872.68 13
1872.78 14
1872.88 12
1872.98 8
1873.08 2
1873.18 0
1873.28 0
1873.37 0
1873.47 0
1873.57 0
1873.67 0
1873.77 0
1873.87 7
1873.97 20
1874.07 36
1874.17 53
1874.27 68
1874.37 82
1874.47 91
1874.57 97
1874.66 98
1874.76 95
1874.86 88
1874.96 79
1875.06 69
1875.16 58
1875.26 47
1875.36 36
1875.46 27
1875.56 18
1875.66 12
1875.76 6
1875.86 3
1875.95 1
1876.05 0
1876.15 0
1876.25 0
1876.35 3
1876.45 10
1876.55 19
1876.65 33
1876.75 49
1876.85 65
1876.95 80
1877.05 90
1877.15 96
1877.25 96
1877.34 93
1877.44 87
1877.54 81
1877.64 77
1877.74 75
1877.84 74
1877.94 76
1878.04 78
1878.14 79
1878.24 79
1878.34 77
1878.44 73
1878.54 67
1878.64 59
1878.73 49
1878.83 39
1878.93 30
1879.03 22
1879.13 19
1879.23 19
1879.33 23
1879.43 31
1879.53 40
1879.63 51
1879.73 60
1879.83 66
1879.93 70
1880.03 70
1880.13 69
1880.23 66
1880.32 63
1880.42 60
1880.52 60
1880.62 61
1880.72 64
1880.82 67
1880.92 69
1881.02 69
1881.12 67
1881.22 61
1881.32 52
1881.42 40
1881.52 29
1881.62 19
1881.72 12
1881.82 8
1881.91 8
1882.01 11
1882.11 16
1882.21 23
1882.31 31
1882.41 39
1882.51 48
1882.61 57
1882.71 66
1882.81 75
1882.91 84
1883.01 91
1883.11 99
1883.21 105
1883.31 112
1883.41 119
1883.51 126
1883.61 133
1883.70 139
1883.80 143
1883.90 145
1884.00 145
1884.10 142
1884.20 138
1884.30 132
1884.40 126
1884.50 119
1884.60 111
1884.70 103
1884.80 96
1884.90 89
1885.00 84
1885.10 81
1885.20 80
1885.30 82
1885.40 86
1885.50 91
1885.60 97
1885.69 103
1885.79 110
1885.89 116
1885.99 122
1886.09 126
1886.19 129
1886.29 130
1886.39 129
1886.49 128
1886.59 126
1886.69 125
1886.79 124
1886.89 124
1886.99 123
1887.09 121
1887.19 116
1887.29 107
1887.39 95
1887.49 81
1887.59 66
1887.69 51
1887.79 39
1887.88 31
1887.98 27
1888.08 26
1888.18 29
1888.28 35
1888.38 41
1888.48 47
1888.58 52
1888.68 56
1888.78 58
1888.88 58
1888.98 57
1889.08 55
1889.18 52
1889.28 48
1889.38 46
1889.48 45
1889.58 45
1889.68 47
1889.78 49
1889.88 50
1889.98 51
1890.08 50
1890.18 48
1890.28 46
1890.37 43
1890.47 39
1890.57 35
1890.67 30
1890.77 23
1890.87 14
1890.97 5
1891.07 0
1891.17 0
1891.27 0
1891.37 0
1891.47 0
1891.57 0
1891.67 11
1891.77 23
1891.87 34
1891.97 42
1892.07 48
1892.17 50
1892.27 50
1892.37 48
1892.47 45
1892.57 43
1892.67 42
1892.77 43
1892.87 44
1892.97 47
1893.07 50
1893.17 52
1893.27 52
1893.37 49
1893.47 43
1893.56 35
1893.66 24
1893.76 13
1893.86 2
1893.96 0
1894.06 0
1894.16 0
1894.26 0
1894.36 0
1894.46 0
1894.56 0
1894.66 0
1894.76 6
1894.86 12
1894.96 18
1895.06 23
1895.16 27
1895.26 31
1895.36 36
1895.46 40
1895.56 45
1895.66 50
1895.76 54
1895.86 56
1895.96 57
1896.06 55
1896.16 52
1896.26 48
1896.36 43
1896.46 38
1896.56 33
1896.66 31
1896.76 30
1896.86 31
1896.96 33
1897.06 37
1897.16 40
1897.26 43
1897.36 45
1897.46 47
1897.56 47
1897.66 47
1897.76 48
1897.86 49
1897.96 51
1898.06 54
1898.16 56
1898.25 59
1898.35 61
1898.45 63
1898.55 64
1898.65 65
1898.75 65
1898.85 63
1898.95 60
1899.05 55
1899.15 48
1899.25 40
1899.35 33
1899.45 26
1899.55 22
1899.65 20
1899.75 21
1899.85 23
1899.95 27
1900.05 32
1900.15 37
1900.25 43
1900.35 48
1900.45 54
1900.55 60
1900.65 66
1900.75 70
1900.85 73
1900.95 74
1901.05 74
1901.15 72
1901.25 70
1901.35 68
1901.45 67
1901.55 67
1901.65 67
1901.75 66
1901.85 66
1901.95 65
1902.05 63
1902.15 62
1902.25 61
1902.35 60
1902.45 61
1902.55 61
1902.65 60
1902.75 57
1902.85 53
1902.95 46
1903.05 38
1903.15 30
1903.25 22
1903.35 16
1903.45 13
1903.55 12
1903.65 14
1903.75 17
1903.85 22
1903.95 25
1904.05 28
1904.15 30
1904.25 30
1904.35 30
1904.45 29
1904.55 30
1904.65 33
1904.75 39
1904.85 47
1904.95 57
1905.05 70
1905.15 82
1905.25 94
1905.35 105
1905.45 112
1905.55 117
1905.65 120
1905.75 119
1905.85 117
1905.95 113
1906.05 108
1906.15 102
1906.25 94
1906.35 85
1906.45 75
1906.55 64
1906.65 53
1906.75 44
1906.85 37
1906.95 33
1907.05 32
1907.15 33
1907.25 37
1907.35 42
1907.45 47
1907.55 49
1907.65 50
1907.75 48
1907.85 43
1907.95 39
1908.05 35
1908.15 33
1908.25 36
1908.35 42
1908.45 51
1908.55 60
1908.65 69
1908.75 74
1908.85 76
1908.95 73
1909.05 67
1909.15 60
1909.25 52
1909.35 47
1909.45 44
1909.55 44
1909.65 48
1909.75 55
1909.86 63
1909.96 71
1910.06 78
1910.16 82
1910.26 82
1910.36 78
1910.46 70
1910.56 59
1910.66 48
1910.76 36
1910.86 27
1910.96 21
1911.06 19
1911.16 19
1911.26 22
1911.36 27
1911.46 32
1911.56 39
1911.66 45
1911.76 52
1911.86 59
1911.96 65
1912.06 68
1912.16 68
1912.26 64
1912.36 58
1912.46 49
1912.56 39
1912.66 30
1912.76 22
1912.86 16
1912.96 10
1913.06 6
1913.16 3
1913.26 1
1913.36 1
1913.46 3
1913.56 8
1913.66 14
1913.76 21
1913.86 28
1913.96 33
1914.06 37
1914.16 39
1914.26 40
1914.36 41
1914.47 43
1914.57 44
1914.67 46
1914.77 46
1914.87 45
1914.97 41
1915.07 34
1915.17 25
1915.27 16
1915.37 6
1915.47 0
1915.57 0
1915.67 0
1915.77 0
1915.87 0
1915.97 0
1916.07 0
1916.17 0
1916.27 0
1916.37 6
1916.47 12
1916.57 19
1916.67 25
1916.77 32
1916.87 40
1916.97 48
1917.07 58
1917.17 70
1917.27 82
1917.37 94
1917.47 103
1917.57 109
1917.68 110
1917.78 105
1917.88 96
1917.98 86
1918.08 76
1918.18 70
1918.28 69
1918.38 72
1918.48 77
1918.58 83
1918.68 88
1918.78 89
1918.88 86
1918.98 81
1919.08 75
1919.18 69
1919.28 64
1919.38 63
1919.48 63
1919.58 66
1919.68 70
1919.78 73
1919.88 75
1919.98 76
1920.08 74
1920.18 72
1920.29 69
1920.39 66
1920.49 65
1920.59 66
1920.69 69
1920.79 73
1920.89 77
1920.99 81
1921.09 83
1921.19 82
1921.29 79
1921.39 74
1921.49 68
1921.59 62
1921.69 57
1921.79 53
1921.89 51
1921.99 51
1922.09 51
1922.19 53
1922.29 53
1922.39 53
1922.50 51
1922.60 47
1922.70 43
1922.80 39
1922.90 37
1923.00 38
1923.10 41
1923.20 46
1923.30 51
1923.40 54
1923.50 54
1923.60 49
1923.70 40
1923.80 28
1923.90 16
1924.00 6
1924.10 1
1924.20 2
1924.30 9
1924.41 22
1924.51 38
1924.61 56
1924.71 72
1924.81 83
1924.91 90
1925.01 91
1925.11 87
1925.21 80
1925.31 71
1925.41 62
1925.51 54
1925.61 49
1925.71 46
1925.81 45
1925.91 46
1926.01 48
1926.11 49
1926.22 51
1926.32 51
1926.42 50
1926.52 49
1926.62 49
1926.72 50
1926.82 52
1926.92 56
1927.02 60
1927.12 63
1927.22 64
1927.32 63
1927.42 59
1927.52 54
1927.62 50
1927.72 46
1927.82 44
1927.93 44
1928.03 46
1928.13 48
1928.23 50
1928.33 51
1928.43 52
1928.53 52
1928.63 53
1928.73 55
1928.83 58
1928.93 62
1929.03 68
1929.13 74
1929.23 80
1929.33 85
1929.44 89
1929.54 90
1929.64 87
1929.74 82
1929.84 72
1929.94 60
1930.04 46
1930.14 32
1930.24 18
1930.34 6
1930.44 0
1930.54 0
1930.64 0
1930.74 0
1930.84 0
1930.95 0
1931.05 1
1931.15 1
1931.25 0
1931.35 0
1931.45 0
1931.55 2
1931.65 7
1931.75 15
1931.85 24
1931.95 33
1932.05 39
1932.15 43
1932.25 43
1932.36 41
1932.46 39
1932.56 39
1932.66 41
1932.76 46
1932.86 55
1932.96 65
1933.06 75
1933.16 83
1933.26 89
1933.36 92
1933.46 92
1933.56 89
1933.67 83
1933.77 77
1933.87 69
1933.97 62
1934.07 55
1934.17 49
1934.27 44
1934.37 41
1934.47 39
1934.57 40
1934.67 42
1934.77 46
1934.88 50
1934.98 54
1935.08 58
1935.18 59
1935.28 59
1935.38 57
1935.48 52
1935.58 47
1935.68 41
1935.78 35
1935.88 30
1935.98 28
1936.08 28
1936.19 32
1936.29 39
1936.39 49
1936.49 61
1936.59 73
1936.69 84
1936.79 93
1936.89 97
1936.99 97
1937.09 92
1937.19 85
1937.30 74
1937.40 63
1937.50 52
1937.60 41
1937.70 31
1937.80 23
1937.90 16
1938.00 12
1938.10 9
1938.20 7
1938.30 8
1938.40 9
1938.51 12
1938.61 15
1938.71 17
1938.81 20
1938.91 22
1939.01 24
1939.11 28
1939.21 33
1939.31 40
1939.41 47
1939.51 55
1939.62 61
1939.72 65
1939.82 65
1939.92 62
1940.02 56
1940.12 51
1940.22 47
1940.32 45
1940.42 47
1940.52 54
1940.63 63
1940.73 74
1940.83 86
1940.93 97
1941.03 108
1941.13 116
1941.23 123
1941.33 129
1941.43 133
1941.53 136
1941.64 139
1941.74 141
1941.84 143
1941.94 145
1942.04 149
1942.14 154
1942.24 160
1942.34 167
1942.44 173
1942.54 178
1942.65 181
1942.75 181
1942.85 179
1942.95 174
1943.05 168
1943.15 162
1943.25 157
1943.35 153
1943.45 151
1943.55 152
1943.66 153
1943.76 154
1943.86 155
1943.96 156
1944.06 157
1944.16 156
1944.26 156
1944.36 156
1944.46 155
1944.56 155
1944.67 156
1944.77 156
1944.87 157
1944.97 159
1945.07 160
1945.17 160
1945.27 159
1945.37 156
1945.47 151
1945.58 145
1945.68 138
1945.78 130
1945.88 124
1945.98 117
1946.08 112
1946.18 105
1946.28 98
1946.38 91
1946.49 84
1946.59 79
1946.69 76
1946.79 76
1946.89 79
1946.99 82
1947.09 86
1947.19 88
1947.29 88
1947.40 86
1947.50 83
1947.60 79
1947.70 76
1947.80 74
1947.90 75
1948.00 77
1948.10 80
1948.20 84
1948.31 89
1948.41 94
1948.51 99
1948.61 106
1948.71 112
1948.81 120
1948.91 129
1949.01 138
1949.12 147
1949.22 156
1949.32 163
1949.42 169
1949.52 172
1949.62 172
1949.72 170
1949.82 167
1949.92 164
1950.03 160
1950.13 157
1950.23 154
1950.33 151
1950.43 147
1950.53 140
1950.63 132
1950.73 124
1950.84 116
1950.94 109
1951.04 105
1951.14 102
1951.24 100
1951.34 98
1951.44 93
1951.54 86
1951.65 77
1951.75 66
1951.85 56
1951.95 48
1952.05 43
1952.15 40
1952.25 39
1952.35 39
1952.46 40
1952.56 41
1952.66 41
1952.76 42
1952.86 41
1952.96 41
1953.06 42
1953.16 42
1953.27 43
1953.37 45
1953.47 48
1953.57 52
1953.67 59
1953.77 67
1953.87 76
1953.97 85
1954.08 94
1954.18 102
1954.28 106
1954.38 107
1954.48 105
1954.58 99
1954.68 91
1954.79 83
1954.89 75
1954.99 68
1955.09 64
1955.19 61
1955.29 59
1955.39 57
1955.49 55
1955.60 53
1955.70 50
1955.80 47
1955.90 43
1956.00 40
1956.10 37
1956.20 36
1956.31 34
1956.41 32
1956.51 30
1956.61 28
1956.71 25
1956.81 21
1956.91 16
1957.02 11
1957.12 5
1957.22 0
1957.32 0
1957.42 0
1957.52 0
1957.62 0
1957.72 0
1957.83 0
1957.93 0
1958.03 2
1958.13 13
1958.23 25
1958.33 39
1958.43 53
1958.54 67
1958.64 80
1958.74 91
1958.84 101
1958.94 109
1959.04 114
1959.14 116
1959.25 116
1959.35 112
1959.45 105
1959.55 96
1959.65 86
1959.75 76
1959.85 68
1959.96 64
1960.06 64
1960.16 68
1960.26 76
1960.36 86
1960.46 94
1960.57 100
1960.67 102
1960.77 99
1960.87 93
1960.97 85
1961.07 77
1961.17 71
1961.28 66
1961.38 63
1961.48 61
1961.58 59
1961.68 59
1961.78 59
1961.88 61
1961.99 65
1962.09 71
1962.19 77
1962.29 83
1962.39 86
1962.49 87
1962.60 85
1962.70 81
1962.80 76
1962.90 71
1963.00 68
1963.10 67
1963.20 69
1963.31 73
1963.41 79
1963.51 87
1963.61 96
1963.71 105
1963.81 114
1963.92 120
1964.02 125
1964.12 127
1964.22 128
1964.32 128
1964.42 128
1964.52 129
1964.63 132
1964.73 137
1964.83 144
1964.93 152
1965.03 162
1965.13 171
1965.24 181
1965.34 189
1965.44 196
1965.54 202
1965.64 207
1965.74 212
1965.85 219
1965.95 226
1966.05 235
1966.15 244
1966.25 252
1966.35 259
1966.46 263
1966.56 264
1966.66 264
1966.76 263
1966.86 263
1966.96 262
1967.06 262
1967.17 261
1967.27 260
1967.37 258
1967.47 255
1967.57 251
1967.67 247
1967.78 242
1967.88 235
1967.98 228
1968.08 219
1968.18 208
1968.28 196
1968.39 183
1968.49 170
1968.59 159
1968.69 149
1968.79 142
1968.89 137
1969.00 134
1969.10 132
1969.20 131
1969.30 131
1969.40 131
1969.51 130
1969.61 129
1969.71 129
1969.81 128
1969.91 127
1970.01 126
1970.12 124
1970.22 121
1970.32 118
1970.42 115
1970.52 112
1970.62 110
1970.73 108
1970.83 106
1970.93 102
1971.03 97
1971.13 91
1971.23 83
1971.34 75
1971.44 69
1971.54 64
1971.64 60
1971.74 58
1971.85 56
1971.95 52
1972.05 46
1972.15 39
1972.25 32
1972.35 26
1972.46 24
1972.56 25
1972.66 30
1972.76 39
1972.86 50
1972.96 62
1973.07 74
1973.17 85
1973.27 94
1973.37 102
1973.47 108
1973.58 112
1973.68 114
1973.78 112
1973.88 108
1973.98 99
1974.08 87
1974.19 72
1974.29 56
1974.39 40
1974.49 26
1974.59 15
1974.70 9
1974.80 7
1974.90 11
1975.00 18
1975.10 27
1975.20 36
1975.31 45
1975.41 51
1975.51 56
1975.61 58
1975.71 60
1975.82 61
1975.92 64
1976.02 69
1976.12 75
1976.22 82
1976.33 91
1976.43 99
1976.53 106
1976.63 110
1976.73 112
1976.83 112
1976.94 110
1977.04 108
1977.14 107
1977.24 107
1977.34 110
1977.45 114
1977.55 119
1977.65 123
1977.75 124
1977.85 121
1977.96 115
1978.06 107
1978.16 98
1978.26 90
1978.36 85
1978.47 83
1978.57 84
1978.67 87
1978.77 91
1978.87 93
1978.98 94
1979.08 92
1979.18 90
1979.28 86
1979.38 83
1979.49 82
1979.59 81
1979.69 82
1979.79 83
1979.89 84
1979.99 84
1980.10 84
1980.20 83
1980.30 81
1980.40 78
1980.50 74
1980.61 69
1980.71 64
1980.81 60
1980.91 56
1981.01 53
1981.12 52
1981.22 53
1981.32 55
1981.42 59
1981.52 64
1981.63 70
1981.73 76
1981.83 81
1981.93 85
1982.03 87
1982.14 86
1982.24 81
1982.34 73
1982.44 65
1982.55 56
1982.65 50
1982.75 46
1982.85 46
1982.95 50
1983.06 57
1983.16 65
1983.26 75
1983.36 85
1983.46 96
1983.57 107
1983.67 117
1983.77 125
1983.87 130
1983.97 132
1984.08 130
1984.18 125
1984.28 118
1984.38 111
1984.48 105
1984.59 101
1984.69 100
1984.79 100
1984.89 102
1984.99 104
1985.10 104
1985.20 103
1985.30 100
1985.40 95
1985.51 89
1985.61 82
1985.71 73
1985.81 64
1985.91 55
1986.02 47
1986.12 40
1986.22 35
1986.32 33
1986.42 35
1986.53 42
1986.63 51
1986.73 63
1986.83 77
1986.94 91
1987.04 104
1987.14 116
1987.24 124
1987.34 131
1987.45 135
1987.55 137
1987.65 137
1987.75 137
1987.85 136
1987.96 136
1988.06 138
1988.16 142
1988.26 147
1988.37 154
1988.47 160
1988.57 164
1988.67 165
1988.77 161
1988.88 152
1988.98 140
1989.08 128
1989.18 116
1989.29 107
1989.39 101
1989.49 100
1989.59 101
1989.69 105
1989.80 110
1989.90 116
1990.00 121
1990.10 125
1990.21 127
1990.31 128
1990.41 126
1990.51 122
1990.61 117
1990.72 110
1990.82 103
1990.92 97
1991.02 91
1991.13 86
1991.23 82
1991.33 79
1991.43 76
1991.54 74
1991.64 73
1991.74 73
1991.84 75
1991.94 78
1992.05 80
1992.15 80
1992.25 79
1992.35 75
1992.46 69
1992.56 61
1992.66 52
1992.76 43
1992.86 34
1992.97 25
1993.07 16
1993.17 7
1993.27 0
1993.38 0
1993.48 0
1993.58 0
1993.68 0
1993.79 0
1993.89 0
1993.99 0
1994.09 0
1994.20 4
1994.30 11
1994.40 18
1994.50 25
1994.60 29
1994.71 32
1994.81 33
1994.91 32
1995.01 31
1995.12 30
1995.22 29
1995.32 30
1995.42 32
1995.53 35
1995.63 38
1995.73 42
1995.83 47
1995.94 53
1996.04 59
1996.14 65
1996.24 70
1996.34 74
1996.45 76
1996.55 75
1996.65 73
1996.75 70
1996.86 67
1996.96 68
1997.06 73
1997.16 83
1997.27 97
1997.37 114
1997.47 130
1997.57 144
1997.68 152
1997.78 156
1997.88 154
1997.98 150
1998.09 144
1998.19 140
1998.29 138
1998.39 140
1998.50 144
1998.60 149
1998.70 154
1998.80 157
1998.91 156
1999.01 152
1999.11 143
1999.21 131
1999.32 115
1999.42 98
1999.52 81
1999.62 65
1999.73 50
1999.83 37
1999.93 27
2000.03 18
2000.14 10
2000.24 4
2000.34 0
2000.44 0
2000.55 0
2000.65 0
2000.75 5
2000.85 15
2000.96 26
2001.06 38
2001.16 49
2001.26 58
2001.37 65
2001.47 70
2001.57 75
2001.67 80
2001.78 85
2001.88 92
2001.98 97
2002.08 102
2002.19 104
2002.29 103
2002.39 100
2002.49 94
2002.60 87
2002.70 81
2002.80 75
2002.90 71
2003.01 68
2003.11 67
2003.21 67
2003.31 69
2003.42 72
2003.52 76
2003.62 80
2003.72 84
2003.83 88
2003.93 91
2004.03 92
2004.13 93
2004.24 92
2004.34 91
2004.44 88
2004.55 86
2004.65 82
2004.75 78
2004.85 73
2004.96 68
2005.06 61
2005.16 55
2005.26 49
2005.37 45
2005.47 42
2005.57 42
2005.67 45
2005.78 51
2005.88 58
2005.98 68
2006.08 78
2006.19 88
2006.29 96
2006.39 101
2006.50 101
2006.60 97
2006.70 88
2006.80 76
2006.91 63
2007.01 52
2007.11 43
2007.21 38
2007.32 36
2007.42 36
2007.52 36
2007.62 35
2007.73 32
2007.83 29
2007.93 26
2008.04 25
2008.14 27
2008.24 33
2008.34 40
2008.45 49
2008.55 56
2008.65 61
2008.75 62
2008.86 60
2008.96 56
2009.06 51
2009.17 46
2009.27 43
2009.37 41
2009.47 41
2009.58 42
2009.68 44
2009.78 46
2009.88 47
2009.99 47
2010.09 47
2010.19 46
2010.30 45
2010.40 45
2010.50 47
2010.60 49
2010.71 54
2010.81 60
2010.91 66
2011.01 71
2011.12 75
2011.22 75
2011.32 73
2011.43 68
2011.53 61
2011.63 55
2011.73 50
2011.84 46
2011.94 45
2012.04 46
2012.15 48
2012.25 50
2012.35 52
2012.45 53
2012.56 54
2012.66 53
2012.76 52
2012.86 51
2012.97 50
2013.07 50
2013.17 52
2013.28 57
2013.38 65
2013.48 77
2013.58 93
2013.69 112
2013.79 134
2013.89 155
2014.00 175
2014.10 189
2014.20 199
2014.30 202
2014.41 201
2014.51 195
2014.61 188
2014.72 180
2014.82 173
2014.92 169
2015.02 169
2015.13 171
2015.23 175
2015.33 181
2015.44 185
2015.54 186
2015.64 184
2015.74 178
2015.85 169
2015.95 158
2016.05 147
2016.16 137
2016.26 130
2016.36 126
2016.47 123
2016.57 120
2016.67 117
2016.77 112
2016.88 105
2016.98 98
2017.08 90
2017.19 85
2017.29 81
2017.39 81
2017.49 83
2017.60 87
2017.70 93
2017.80 97
2017.91 100
2018.01 99
2018.11 94
2018.22 86
2018.32 75
2018.42 64
2018.52 54
2018.63 46
2018.73 43
2018.83 43
2018.94 47
2019.04 52
2019.14 57
2019.24 61
2019.35 63
2019.45 62
2019.55 60
2019.66 56
2019.76 53
2019.86 52
2019.97 53
2020.07 58
2020.17 66
2020.27 76
2020.38 88
2020.48 100
2020.58 110
2020.69 118
2020.79 122
2020.89 124
2021.00 123
2021.10 121
2021.20 118
2021.31 115
2021.41 114
2021.51 115
2021.61 116
2021.72 119
2021.82 124
2021.92 128
2022.03 133
2022.13 138
2022.23 141
2022.34 143
2022.44 143
2022.54 140
2022.64 135
2022.75 127
2022.85 118
2022.95 108
2023.06 98
2023.16 87
2023.26 78
2023.37 70
2023.47 64
2023.57 60
2023.68 59
2023.78 60
2023.88 64
2023.98 69
2024.09 75
2024.19 80
2024.29 83
2024.40 83
2024.50 82
2024.60 77
2024.71 72
2024.81 65
2024.91 57
2025.02 50
2025.12 43
2025.22 36
2025.33 31
2025.43 26
2025.53 20
2025.63 15
2025.74 8
2025.84 0
2025.94 0
2026.05 0
2026.15 0
2026.25 0
2026.36 0
2026.46 0
2026.56 0
2026.67 8
2026.77 24
2026.87 38
2026.98 48
2027.08 54
2027.18 55
2027.29 54
2027.39 51
2027.49 47
2027.60 45
2027.70 45
2027.80 49
2027.90 56
2028.01 66
2028.11 75
2028.21 83
2028.32 87
2028.42 87
2028.52 84
2028.63 77
2028.73 71
2028.83 65
2028.94 63
2029.04 63
2029.14 67
2029.25 73
2029.35 80
2029.45 87
2029.56 91
2029.66 94
2029.76 94
2029.87 92
2029.97 88
2030.07 84
2030.18 79
2030.28 75
2030.38 72
2030.49 70
2030.59 69
2030.69 68
2030.80 69
2030.90 69
2031.00 71
2031.11 74
2031.21 77
2031.31 82
2031.42 87
2031.52 93
2031.62 98
2031.73 103
2031.83 107
2031.93 109
2032.03 110
2032.14 110
2032.24 109
2032.34 108
2032.45 106
2032.55 104
2032.65 102
2032.76 100
2032.86 97
2032.96 93
2033.07 87
2033.17 80
2033.27 72
2033.38 63
2033.48 52
2033.58 43
2033.69 34
2033.79 27
2033.89 23
2034.00 20
2034.10 18
2034.21 16
2034.31 15
2034.41 14
2034.52 14
2034.62 15
2034.72 19
2034.83 26
2034.93 35
2035.03 47
2035.14 61
2035.24 74
2035.34 85
2035.45 95
2035.55 100
2035.65 103
2035.76 104
2035.86 102
2035.96 100
2036.07 97
2036.17 95
2036.27 91
2036.38 86
2036.48 79
2036.58 70
2036.69 60
2036.79 50
2036.89 41
2037.00 33
2037.10 28
2037.20 25
2037.31 24
2037.41 24
2037.51 25
2037.62 26
2037.72 27
2037.82 28
2037.93 30
2038.03 34
2038.13 40
2038.24 49
2038.34 60
2038.45 72
2038.55 82
2038.65 90
2038.76 95
2038.86 95
2038.96 92
2039.07 86
2039.17 80
2039.27 75
2039.38 71
2039.48 69
2039.58 67
2039.69 66
2039.79 64
2039.89 63
2040.00 63
2040.10 63
2040.20 65
2040.31 68
2040.41 72
2040.52 75
2040.62 77
2040.72 78
2040.83 80
2040.93 84
2041.03 90
2041.14 98
2041.24 108
2041.34 117
2041.45 125
2041.55 128
2041.65 126
2041.76 120
2041.86 110
2041.96 99
2042.07 87
2042.17 78
2042.28 71
2042.38 67
2042.48 65
2042.59 64
2042.69 63
2042.79 60
2042.90 56
2043.00 50
2043.10 45
2043.21 42
2043.31 42
2043.41 47
2043.52 55
2043.62 67
2043.73 81
2043.83 93
2043.93 102
2044.04 106
2044.14 104
2044.24 98
2044.35 88
2044.45 78
2044.55 70
2044.66 66
2044.76 66
2044.87 71
2044.97 79
2045.07 89
2045.18 99
2045.28 109
2045.38 117
2045.49 124
2045.59 128
2045.69 129
2045.80 127
2045.90 121
2046.01 111
2046.11 99
2046.21 85
2046.32 72
2046.42 63
2046.52 59
2046.63 61
2046.73 68
2046.84 79
2046.94 92
2047.04 104
2047.15 113
2047.25 121
2047.35 125
2047.46 128
2047.56 131
2047.66 134
2047.77 138
2047.87 144
2047.98 150
2048.08 155
2048.18 159
2048.29 162
2048.39 163
2048.49 162
2048.60 160
2048.70 157
2048.81 154
2048.91 150
2049.01 147
2049.12 144
2049.22 141
2049.32 138
2049.43 135
2049.53 134
2049.64 134
2049.74 136
2049.84 139
2049.95 145
2050.05 153
2050.15 162
2050.26 173
2050.36 184
2050.47 195
2050.57 205
2050.67 214
2050.78 220
2050.88 224
2050.98 224
2051.09 222
2051.19 218
2051.30 211
2051.40 202
2051.50 191
2051.61 179
2051.71 166
2051.81 152
2051.92 139
2052.02 126
2052.13 113
2052.23 101
2052.33 89
2052.44 77
2052.54 65
2052.65 55
2052.75 45
2052.85 38
2052.96 33
2053.06 31
2053.16 30
2053.27 30
2053.37 30
2053.48 31
2053.58 32
2053.68 33
2053.79 36
2053.89 39
2054.00 45
2054.10 51
2054.20 58
2054.31 64
2054.41 68
2054.51 70
2054.62 68
2054.72 64
2054.83 57
2054.93 49
2055.03 41
2055.14 35
2055.24 32
2055.35 31
2055.45 34
2055.55 39
2055.66 45
2055.76 50
2055.87 53
2055.97 52
2056.07 48
2056.18 42
2056.28 36
2056.39 30
2056.49 27
2056.59 29
2056.70 34
2056.80 43
2056.90 54
2057.01 65
2057.11 74
2057.22 80
2057.32 84
2057.42 84
2057.53 84
2057.63 83
2057.74 82
2057.84 83
2057.94 86
2058.05 89
2058.15 91
2058.26 93
2058.36 92
2058.46 91
2058.57 88
2058.67 84
2058.78 79
2058.88 75
2058.98 72
2059.09 70
2059.19 68
2059.30 67
2059.40 64
2059.50 62
2059.61 58
2059.71 55
2059.82 51
2059.92 48
2060.02 45
2060.13 44
2060.23 43
2060.34 43
2060.44 42
2060.54 42
2060.65 41
2060.75 40
2060.86 39
2060.96 38
2061.06 36
2061.17 34
2061.27 31
2061.38 27
2061.48 23
2061.58 18
2061.69 14
2061.79 10
2061.90 8
2062.00 7
2062.11 9
2062.21 14
2062.31 22
2062.42 30
2062.52 39
2062.63 47
2062.73 51
2062.83 51
2062.94 47
2063.04 40
2063.15 32
2063.25 24
2063.35 18
2063.46 13
2063.56 10
2063.67 9
2063.77 7
2063.87 4
2063.98 1
2064.08 0
2064.19 0
2064.29 0
2064.40 0
2064.50 0
2064.60 0
2064.71 2
2064.81 5
2064.92 5
2065.02 4
2065.12 2
2065.23 2
2065.33 4
2065.44 11
2065.54 22
2065.64 36
2065.75 52
2065.85 68
2065.96 82
2066.06 92
2066.17 97
2066.27 98
2066.37 95
2066.48 90
2066.58 84
2066.69 77
2066.79 69
2066.90 63
2067.00 58
2067.10 54
2067.21 54
2067.31 56
2067.42 61
2067.52 68
2067.62 76
2067.73 82
2067.83 86
2067.94 88
2068.04 86
2068.15 81
2068.25 75
2068.35 68
2068.46 61
2068.56 56
2068.67 51
2068.77 46
2068.88 42
2068.98 37
2069.08 32
2069.19 27
2069.29 23
2069.40 19
2069.50 18
2069.60 17
2069.71 18
2069.81 21
2069.92 24
2070.02 27
2070.13 29
2070.23 32
2070.33 35
2070.44 38
2070.54 42
2070.65 48
2070.75 55
2070.86 64
2070.96 74
2071.06 86
2071.17 97
2071.27 107
2071.38 114
2071.48 119
2071.59 120
2071.69 119
2071.79 117
2071.90 113
2072.00 109
2072.11 106
2072.21 102
2072.32 98
2072.42 92
2072.53 84
2072.63 74
2072.73 64
2072.84 54
2072.94 46
2073.05 42
2073.15 42
2073.26 46
2073.36 53
2073.46 61
2073.57 68
2073.67 73
2073.78 74
2073.88 72
2073.99 66
2074.09 60
2074.19 55
2074.30 52
2074.40 53
2074.51 58
2074.61 64
2074.72 71
2074.82 78
2074.93 82
2075.03 84
2075.13 84
2075.24 84
2075.34 84
2075.45 85
2075.55 87
2075.66 89
2075.76 91
2075.87 91
2075.97 90
2076.07 88
2076.18 86
2076.28 83
2076.39 81
2076.49 78
2076.60 76
2076.70 74
2076.81 71
2076.91 68
2077.01 64
2077.12 60
2077.22 56
2077.33 51
2077.43 48
2077.54 45
2077.64 45
2077.75 46
2077.85 48
2077.95 50
2078.06 52
2078.16 51
2078.27 49
2078.37 44
2078.48 37
2078.58 29
2078.69 22
2078.79 15
2078.89 8
2079.00 2
2079.10 0
2079.21 0
2079.31 0
2079.42 0
2079.52 0
2079.63 0
2079.73 0
2079.84 0
2079.94 9
2080.04 24
2080.15 40
2080.25 54
2080.36 67
2080.46 77
2080.57 85
2080.67 90
2080.78 93
2080.88 93
2080.98 91
2081.09 88
2081.19 83
2081.30 79
2081.40 74
2081.51 70
2081.61 67
2081.72 65
2081.82 63
2081.93 62
2082.03 61
2082.14 61
2082.24 62
2082.34 64
2082.45 66
2082.55 69
2082.66 73
2082.76 78
2082.87 83
2082.97 88
2083.08 93
2083.18 97
2083.29 100
2083.39 103
2083.49 106
2083.60 109
2083.70 114
2083.81 119
2083.91 124
2084.02 128
2084.12 129
2084.23 128
2084.33 123
2084.44 115
2084.54 104
2084.65 92
2084.75 80
2084.85 68
2084.96 59
2085.06 53
2085.17 49
2085.27 47
2085.38 47
2085.48 48
2085.59 48
2085.69 48
2085.80 47
2085.90 45
2086.01 45
2086.11 46
2086.22 50
2086.32 56
2086.42 63
2086.53 72
2086.63 79
2086.74 83
2086.84 83
2086.95 78
2087.05 70
2087.16 60
2087.26 48
2087.37 36
2087.47 25
2087.58 16
2087.68 9
2087.79 5
2087.89 2
2088.00 3
2088.10 6
2088.20 12
2088.31 20
2088.41 29
2088.52 38
2088.62 45
2088.73 51
2088.83 55
2088.94 58
2089.04 60
2089.15 64
2089.25 71
2089.36 79
2089.46 89
2089.57 99
2089.67 108
2089.78 114
2089.88 118
2089.99 120
2090.09 119
2090.20 118
2090.30 118
2090.40 120
2090.51 124
2090.61 129
2090.72 136
2090.82 143
2090.93 148
2091.03 151
2091.14 150
2091.24 147
2091.35 141
2091.45 135
2091.56 127
2091.66 119
2091.77 111
2091.87 103
2091.98 94
2092.08 84
2092.19 74
2092.29 67
2092.40 63
2092.50 65
2092.61 72
2092.71 85
2092.82 101
2092.92 117
2093.03 132
2093.13 143
2093.23 149
2093.34 149
2093.44 145
2093.55 138
2093.65 129
2093.76 120
2093.86 112
2093.97 106
2094.07 102
2094.18 100
2094.28 99
2094.39 100
2094.49 104
2094.60 109
2094.70 116
2094.81 123
2094.91 128
2095.02 130
2095.12 127
2095.23 118
2095.33 105
2095.44 89
2095.54 74
2095.65 61
2095.75 54
2095.86 54
2095.96 61
2096.07 73
2096.17 88
2096.28 103
2096.38 115
2096.49 124
2096.59 128
2096.70 127
2096.80 121
2096.91 111
2097.01 98
2097.12 85
2097.22 75
2097.33 69
2097.43 69
2097.54 77
2097.64 91
2097.75 110
2097.85 130
2097.96 147
2098.06 159
2098.17 164
2098.27 163
2098.38 157
2098.48 148
2098.59 139
2098.69 131
2098.80 126
2098.90 122
2099.01 119
2099.11 116
2099.22 112
2099.32 107
2099.43 99
2099.53 91
2099.64 82
2099.74 74
2099.85 65
2099.95 56
2100.06 47
2100.16 37
2100.27 29
2100.37 22
2100.48 18
2100.58 17
2100.69 19
2100.79 23
2100.90 29
2101.00 33
2101.11 37
2101.21 39
2101.32 40
2101.42 39
2101.53 39
2101.63 39
2101.74 40
2101.84 42
2101.95 45
2102.05 49
2102.16 54
2102.26 57
2102.37 58
2102.47 58
2102.58 57
2102.68 54
2102.79 51
2102.89 50
2103.00 52
2103.10 57
2103.21 65
2103.31 75
2103.42 86
2103.52 99
2103.63 111
2103.73 121
2103.84 131
2103.94 138
2104.05 142
2104.15 144
2104.26 143
2104.36 140
2104.47 135
2104.57 131
2104.68 129
2104.78 128
2104.89 131
2104.99 135
2105.10 140
2105.21 146
2105.31 150
2105.42 153
2105.52 153
2105.63 152
2105.73 150
2105.84 148
2105.94 147
2106.05 147
2106.15 149
2106.26 151
2106.36 153
2106.47 154
2106.57 152
2106.68 149
2106.78 144
2106.89 139
2106.99 134
2107.10 131
2107.20 129
2107.31 128
2107.41 128
2107.52 126
2107.62 123
2107.73 117
2107.83 110
2107.94 101
2108.05 91
2108.15 82
2108.26 73
2108.36 65
2108.47 59
2108.57 55
2108.68 53
2108.78 52
2108.89 53
2108.99 54
2109.10 55
2109.20 56
2109.31 57
2109.41 56
2109.52 56
2109.62 55
2109.73 56
2109.83 59
2109.94 65
2110.04 73
2110.15 82
2110.26 93
2110.36 103
2110.47 112
2110.57 119
2110.68 124
2110.78 126
2110.89 126
2110.99 125
2111.10 122
2111.20 120
2111.31 117
2111.41 116
2111.52 117
2111.62 119
2111.73 121
2111.83 122
2111.94 121
2112.05 116
2112.15 109
2112.26 99
2112.36 87
2112.47 76
2112.57 66
2112.68 59
2112.78 53
2112.89 49
2112.99 47
2113.10 46
2113.20 47
2113.31 49
2113.42 52
2113.52 55
2113.63 60
2113.73 64
2113.84 67
2113.94 69
2114.05 69
2114.15 67
2114.26 63
2114.36 56
2114.47 48
2114.57 38
2114.68 28
2114.78 19
2114.89 11
2115.00 4
2115.10 0
2115.21 0
2115.31 0
2115.42 0
2115.52 0
2115.63 0
2115.73 0
2115.84 0
2115.94 0
2116.05 0
2116.16 4
2116.26 8
2116.37 11
2116.47 15
2116.58 17
2116.68 20
2116.79 22
2116.89 24
2117.00 27
2117.10 31
2117.21 37
2117.32 44
2117.42 51
2117.53 58
2117.63 63
2117.74 67
2117.84 68
2117.95 68
2118.05 66
2118.16 64
2118.26 62
2118.37 61
2118.48 61
2118.58 61
2118.69 61
2118.79 61
2118.90 61
2119.00 61
2119.11 61
2119.21 62
2119.32 63
2119.42 66
2119.53 70
2119.64 74
2119.74 78
2119.85 82
2119.95 84
2120.06 85
2120.16 85
2120.27 84
2120.37 81
2120.48 78
2120.59 75
2120.69 72
2120.80 68
2120.90 65
2121.01 60
2121.11 56
2121.22 50
2121.32 43
2121.43 36
2121.54 30
2121.64 26
2121.75 25
2121.85 29
2121.96 38
2122.06 51
2122.17 67
2122.27 83
2122.38 96
2122.49 106
2122.59 110
2122.70 108
2122.80 102
2122.91 93
2123.01 84
2123.12 74
2123.22 67
2123.33 63
2123.44 60
2123.54 60
2123.65 62
2123.75 66
2123.86 71
2123.96 78
2124.07 86
2124.18 94
2124.28 102
2124.39 107
2124.49 111
2124.60 110
2124.70 107
2124.81 101
2124.91 93
2125.02 84
2125.13 77
2125.23 71
2125.34 67
2125.44 66
2125.55 67
2125.65 70
2125.76 74
2125.87 78
2125.97 83
2126.08 88
2126.18 92
2126.29 95
2126.39 97
2126.50 98
2126.61 97
2126.71 96
2126.82 95
2126.92 94
2127.03 92
2127.13 91
2127.24 90
2127.35 88
2127.45 86
2127.56 84
2127.66 80
2127.77 76
2127.87 72
2127.98 67
2128.09 61
2128.19 54
2128.30 49
2128.40 45
2128.51 44
2128.61 45
2128.72 49
2128.83 54
2128.93 58
2129.04 61
2129.14 63
2129.25 62
2129.35 60
2129.46 57
2129.57 55
2129.67 53
2129.78 52
2129.88 51
2129.99 51
2130.09 52
2130.20 54
2130.31 59
2130.41 65
2130.52 73
2130.62 83
2130.73 92
2130.83 99
2130.94 104
2131.05 105
2131.15 104
2131.26 101
2131.36 95
2131.47 88
2131.58 81
2131.68 72
2131.79 63
2131.89 54
2132.00 44
2132.10 34
2132.21 24
2132.32 15
2132.42 8
2132.53 2
2132.63 0
2132.74 0
2132.85 2
2132.95 6
2133.06 12
2133.16 18
2133.27 22
2133.37 25
2133.48 25
2133.59 24
2133.69 22
2133.80 20
2133.90 20
2134.01 22
2134.12 26
2134.22 30
2134.33 36
2134.43 40
2134.54 44
2134.64 46
2134.75 47
2134.86 48
2134.96 47
2135.07 48
2135.17 49
2135.28 52
2135.39 56
2135.49 61
2135.60 66
2135.70 70
2135.81 72
2135.92 73
2136.02 70
2136.13 66
2136.23 60
2136.34 53
2136.45 46
2136.55 40
2136.66 36
2136.76 34
2136.87 35
2136.98 38
2137.08 42
2137.19 47
2137.29 51
2137.40 54
2137.50 56
2137.61 56
2137.72 54
2137.82 52
2137.93 51
2138.03 50
2138.14 50
2138.25 52
2138.35 56
2138.46 63
2138.56 72
2138.67 82
2138.78 93
2138.88 103
2138.99 110
2139.09 114
2139.20 115
2139.31 112
2139.41 108
2139.52 103
2139.62 99
2139.73 97
2139.84 96
2139.94 96
2140.05 94
2140.15 91
2140.26 85
2140.37 75
2140.47 62
2140.58 46
2140.68 29
2140.79 11
2140.90 0
2141.00 0
2141.11 0
2141.21 0
2141.32 0
2141.43 0
2141.53 0
2141.64 0
2141.75 4
2141.85 13
2141.96 21
2142.06 28
2142.17 35
2142.28 42
2142.38 48
2142.49 54
2142.59 60
2142.70 65
2142.81 68
2142.91 71
2143.02 73
2143.12 75
2143.23 76
2143.34 77
2143.44 77
2143.55 76
2143.65 73
2143.76 68
2143.87 62
2143.97 56
2144.08 49
2144.19 44
2144.29 40
2144.40 38
2144.50 37
2144.61 38
2144.72 40
2144.82 42
2144.93 45
2145.03 46
2145.14 46
2145.25 44
2145.35 41
2145.46 38
2145.57 35
2145.67 33
2145.78 34
2145.88 37
2145.99 41
2146.10 47
2146.20 53
2146.31 58
2146.41 63
2146.52 68
2146.63 72
2146.73 74
2146.84 74
2146.95 72
2147.05 67
2147.16 60
2147.26 52
2147.37 44
2147.48 39
2147.58 36
2147.69 36
2147.80 38
2147.90 40
2148.01 42
2148.11 43
2148.22 42
2148.33 40
2148.43 38
2148.54 36
2148.64 36
2148.75 37
2148.86 40
2148.96 44
2149.07 49
2149.18 55
2149.28 59
2149.39 61
2149.49 60
2149.60 56
2149.71 49
2149.81 40
2149.92 30
2150.03 22
2150.13 15
2150.24 11
2150.34 9
2150.45 9
2150.56 9
2150.66 8
2150.77 7
2150.88 5
2150.98 3
2151.09 0
2151.20 0
2151.30 0
2151.41 0
2151.51 0
2151.62 0
2151.73 0
2151.83 0
2151.94 1
2152.05 10
2152.15 21
2152.26 32
2152.36 42
2152.47 49
2152.58 53
2152.68 54
2152.79 51
2152.90 45
2153.00 38
2153.11 30
2153.22 22
2153.32 14
2153.43 7
2153.53 2
2153.64 0
2153.75 2
2153.85 8
2153.96 18
2154.07 30
2154.17 45
2154.28 58
2154.39 70
2154.49 78
2154.60 82
2154.70 82
2154.81 77
2154.92 68
2155.02 57
2155.13 45
2155.24 33
2155.34 23
2155.45 15
2155.56 10
2155.66 9
2155.77 9
2155.87 11
2155.98 13
2156.09 14
2156.19 12
2156.30 9
2156.41 4
2156.51 0
2156.62 0
2156.73 0
2156.83 0
2156.94 0
2157.05 0
2157.15 0
2157.26 0
2157.36 4
2157.47 9
2157.58 13
2157.68 16
2157.79 18
2157.90 20
2158.00 22
2158.11 25
2158.22 29
2158.32 34
2158.43 41
2158.54 47
2158.64 51
2158.75 53
2158.86 52
2158.96 48
2159.07 41
2159.17 34
2159.28 28
2159.39 24
2159.49 23
2159.60 23
2159.71 25
2159.81 26
2159.92 26
2160.03 24
2160.13 22
2160.24 18
2160.35 15
2160.45 12
2160.56 10
2160.67 10
2160.77 12
2160.88 15
2160.99 19
2161.09 22
2161.20 26
2161.31 29
2161.41 31
2161.52 34
2161.62 38
2161.73 43
2161.84 48
2161.94 55
2162.05 61
2162.16 67
2162.26 72
2162.37 78
2162.48 83
2162.58 89
2162.69 95
2162.80 101
2162.90 106
2163.01 108
2163.12 109
2163.22 107
2163.33 104
2163.44 99
2163.54 94
2163.65 88
2163.76 82
2163.86 74
2163.97 66
2164.08 55
2164.18 44
2164.29 31
2164.40 19
2164.50 7
2164.61 0
2164.72 0
2164.82 0
2164.93 0
2165.04 0
2165.14 0
2165.25 0
2165.36 7
2165.46 17
2165.57 27
2165.68 35
2165.78 42
2165.89 46
2166.00 48
2166.10 48
2166.21 46
2166.32 43
2166.42 40
2166.53 38
2166.64 36
2166.74 37
2166.85 39
2166.96 42
2167.06 45
2167.17 50
2167.28 55
2167.38 61
2167.49 68
2167.60 78
2167.70 89
2167.81 100
2167.92 109
2168.02 117
2168.13 121
2168.24 121
2168.34 117
2168.45 111
2168.56 103
2168.66 95
2168.77 87
2168.88 82
2168.98 77
2169.09 74
2169.20 73
2169.30 71
2169.41 69
2169.52 68
2169.62 66
2169.73 65
2169.84 64
2169.94 64
2170.05 65
2170.16 68
2170.26 71
2170.37 75
2170.48 80
2170.58 85
2170.69 90
2170.80 95
2170.90 100
2171.01 104
2171.12 107
2171.23 110
2171.33 112
2171.44 112
2171.55 113
2171.65 114
2171.76 116
2171.87 118
2171.97 120
2172.08 124
2172.19 127
2172.29 131
2172.40 134
2172.51 137
2172.61 140
2172.72 143
2172.83 144
2172.93 144
2173.04 142
2173.15 139
2173.25 133
2173.36 125
2173.47 115
2173.58 103
2173.68 90
2173.79 78
2173.90 67
2174.00 58
2174.11 50
2174.22 45
2174.32 40
2174.43 35
2174.54 31
2174.64 26
2174.75 21
2174.86 16
2174.96 13
2175.07 11
2175.18 12
2175.28 16
2175.39 22
2175.50 31
2175.61 41
2175.71 51
2175.82 61
2175.93 70
2176.03 77
2176.14 81
2176.25 84
2176.35 84
2176.46 81
2176.57 77
2176.67 71
2176.78 65
2176.89 60
2177.00 58
2177.10 58
2177.21 62
2177.32 69
2177.42 77
2177.53 86
2177.64 92
2177.74 96
2177.85 98
2177.96 96
2178.06 93
2178.17 90
2178.28 86
2178.39 83
2178.49 79
2178.60 76
2178.71 74
2178.81 73
2178.92 75
2179.03 78
2179.13 84
2179.24 90
2179.35 97
2179.46 102
2179.56 107
2179.67 110
2179.78 113
2179.88 116
2179.99 119
2180.10 122
2180.20 122
2180.31 121
2180.42 116
2180.53 108
2180.63 99
2180.74 90
2180.85 83
2180.95 80
2181.06 80
2181.17 84
2181.27 89
2181.38 95
2181.49 98
2181.60 100
2181.70 97
2181.81 92
2181.92 83
2182.02 73
2182.13 62
2182.24 51
2182.35 40
2182.45 29
2182.56 19
2182.67 10
2182.77 2
2182.88 0
2182.99 0
2183.09 0
2183.20 0
2183.31 0
2183.42 0
2183.52 0
2183.63 0
2183.74 0
2183.84 9
2183.95 21
2184.06 34
2184.17 49
2184.27 64
2184.38 77
2184.49 88
2184.59 96
2184.70 101
2184.81 103
2184.92 104
2185.02 104
2185.13 103
2185.24 101
2185.34 99
2185.45 97
2185.56 94
2185.67 91
2185.77 87
2185.88 84
2185.99 81
2186.09 79
2186.20 78
2186.31 78
2186.42 79
2186.52 79
2186.63 79
2186.74 77
2186.84 75
2186.95 73
2187.06 71
2187.17 70
2187.27 71
2187.38 73
2187.49 77
2187.59 81
2187.70 86
2187.81 90
2187.92 95
2188.02 99
2188.13 101
2188.24 102
2188.35 102
2188.45 101
2188.56 99
2188.67 96
2188.77 95
2188.88 95
2188.99 99
2189.10 105
2189.20 114
2189.31 124
2189.42 136
2189.52 147
2189.63 155
2189.74 160
2189.85 161
2189.95 158
2190.06 151
2190.17 141
2190.28 129
2190.38 117
2190.49 106
2190.60 98
2190.70 91
2190.81 85
2190.92 80
2191.03 76
2191.13 72
2191.24 68
2191.35 64
2191.46 61
2191.56 60
2191.67 61
2191.78 64
2191.88 69
2191.99 75
2192.10 83
2192.21 90
2192.31 96
2192.42 100
2192.53 102
2192.64 100
2192.74 96
2192.85 91
2192.96 86
2193.06 81
2193.17 78
2193.28 76
2193.39 74
2193.49 71
2193.60 67
2193.71 60
2193.82 53
2193.92 46
2194.03 40
2194.14 36
2194.25 36
2194.35 39
2194.46 46
2194.57 55
2194.67 67
2194.78 82
2194.89 99
2195.00 117
2195.10 135
2195.21 152
2195.32 168
2195.43 180
2195.53 189
2195.64 193
2195.75 192
2195.86 187
2195.96 178
2196.07 165
2196.18 150
2196.29 132
2196.39 114
2196.50 96
2196.61 79
2196.72 62
2196.82 46
2196.93 33
2197.04 21
2197.15 14
2197.25 10
2197.36 11
2197.47 15
2197.57 23
2197.68 31
2197.79 38
2197.90 43
2198.00 46
2198.11 47
2198.22 47
2198.33 49
2198.43 54
2198.54 62
2198.65 74
2198.76 87
2198.86 100
2198.97 110
2199.08 115
2199.19 115
2199.29 110
2199.40 101
2199.51 91
2199.62 83
2199.72 77
2199.83 74
2199.94 76
2200.05 80
2200.15 86
2200.26 92
2200.37 97
2200.48 99
2200.58 98
2200.69 94
2200.80 87
2200.91 78
2201.01 68
2201.12 58
2201.23 48
2201.34 40
2201.44 33
2201.55 28
2201.66 25
2201.77 23
2201.87 22
2201.98 21
2202.09 19
2202.20 16
2202.30 11
2202.41 5
2202.52 0
2202.63 0
2202.73 0
2202.84 0
2202.95 0
2203.06 0
2203.16 0
2203.27 0
2203.38 0
2203.49 4
2203.60 9
2203.70 16
2203.81 26
2203.92 38
2204.03 51
2204.13 65
2204.24 77
2204.35 88
2204.46 95
2204.56 99
2204.67 99
2204.78 95
2204.89 88
2204.99 79
2205.10 70
2205.21 61
2205.32 56
2205.42 53
2205.53 54
2205.64 58
2205.75 63
2205.86 69
2205.96 72
2206.07 73
2206.18 70
2206.29 65
2206.39 58
2206.50 51
2206.61 45
2206.72 40
2206.82 39
2206.93 40
2207.04 42
2207.15 46
2207.25 49
2207.36 50
2207.47 49
2207.58 46
2207.69 41
2207.79 37
2207.90 33
2208.01 31
2208.12 32
2208.22 35
2208.33 39
2208.44 44
2208.55 47
2208.65 49
2208.76 50
2208.87 50
2208.98 51
2209.09 53
2209.19 56
2209.30 59
2209.41 61
2209.52 61
2209.62 59
2209.73 53
2209.84 45
2209.95 36
2210.05 28
2210.16 21
2210.27 16
2210.38 15
2210.49 17
2210.59 21
2210.70 25
2210.81 30
2210.92 35
2211.02 40
2211.13 44
2211.24 50
2211.35 56
2211.46 62
2211.56 68
2211.67 72
2211.78 76
2211.89 77
2211.99 78
2212.10 77
2212.21 76
2212.32 75
2212.43 74
2212.53 72
2212.64 70
2212.75 68
2212.86 66
2212.96 64
2213.07 64
2213.18 66
2213.29 70
2213.40 75
2213.50 81
2213.61 85
2213.72 86
2213.83 85
2213.94 79
2214.04 71
2214.15 61
2214.26 51
2214.37 42
2214.47 36
2214.58 33
2214.69 34
2214.80 38
2214.91 43
2215.01 48
2215.12 53
2215.23 56
2215.34 56
2215.45 54
2215.55 49
2215.66 44
2215.77 38
2215.88 33
2215.98 29
2216.09 26
2216.20 23
2216.31 21
2216.42 17
2216.52 12
2216.63 6
2216.74 1
2216.85 0
2216.96 0
2217.06 0
2217.17 0
2217.28 7
2217.39 16
2217.50 25
2217.60 33
2217.71 41
2217.82 47
2217.93 52
2218.03 57
2218.14 61
2218.25 64
2218.36 66
2218.47 66
2218.57 65
2218.68 63
2218.79 61
2218.90 60
2219.01 60
2219.11 64
2219.22 69
2219.33 75
2219.44 81
2219.55 85
2219.65 88
2219.76 91
2219.87 93
2219.98 95
2220.09 98
2220.19 101
2220.30 103
2220.41 104
2220.52 104
2220.63 101
2220.73 97
2220.84 93
2220.95 87
2221.06 79
2221.17 71
2221.27 61
2221.38 49
2221.49 38
2221.60 26
2221.71 14
2221.81 4
2221.92 0
2222.03 0
2222.14 0
2222.25 0
2222.35 0
2222.46 0
2222.57 0
2222.68 13
2222.79 29
2222.89 46
2223.00 64
2223.11 80
2223.22 93
2223.33 104
2223.43 114
2223.54 124
2223.65 134
2223.76 146
2223.87 158
2223.98 169
2224.08 179
2224.19 187
2224.30 193
2224.41 197
2224.52 202
2224.62 206
2224.73 212
2224.84 217
2224.95 221
2225.06 222
2225.16 217
2225.27 207
2225.38 193
2225.49 176
2225.60 157
2225.70 140
2225.81 125
2225.92 113
2226.03 104
2226.14 97
2226.25 91
2226.35 86
2226.46 81
2226.57 77
2226.68 72
2226.79 67
2226.89 61
2227.00 53
2227.11 42
2227.22 30
2227.33 17
2227.44 4
2227.54 0
2227.65 0
2227.76 0
2227.87 0
2227.98 0
2228.08 0
2228.19 0
2228.30 2
2228.41 6
2228.52 9
2228.63 11
2228.73 13
2228.84 16
2228.95 19
2229.06 24
2229.17 28
2229.27 33
2229.38 36
2229.49 39
2229.60 39
2229.71 38
2229.82 34
2229.92 29
2230.03 22
2230.14 16
2230.25 9
2230.36 4
2230.46 0
2230.57 0
2230.68 0
2230.79 1
2230.90 7
2231.01 15
2231.11 24
2231.22 34
2231.33 41
2231.44 47
2231.55 49
2231.66 48
2231.76 46
2231.87 42
2231.98 39
2232.09 38
2232.20 38
2232.31 39
2232.41 40
2232.52 40
2232.63 38
2232.74 34
2232.85 28
2232.95 22
2233.06 17
2233.17 13
2233.28 11
2233.39 10
2233.50 10
2233.60 11
2233.71 13
2233.82 15
2233.93 17
2234.04 19
2234.15 21
2234.25 22
2234.36 22
2234.47 20
2234.58 17
2234.69 12
2234.80 6
2234.90 0
2235.01 0
2235.12 0
2235.23 0
2235.34 0
2235.45 0
2235.55 10
2235.66 22
2235.77 34
2235.88 43
2235.99 50
2236.10 53
2236.20 54
2236.31 53
2236.42 51
2236.53 50
2236.64 49
2236.75 49
2236.86 48
2236.96 47
2237.07 46
2237.18 44
2237.29 42
2237.40 40
2237.51 37
2237.61 35
2237.72 33
2237.83 30
2237.94 25
2238.05 21
2238.16 16
2238.26 13
2238.37 12
2238.48 13
2238.59 16
2238.70 22
2238.81 30
2238.92 36
2239.02 41
2239.13 45
2239.24 46
2239.35 45
2239.46 43
2239.57 39
2239.67 35
2239.78 31
2239.89 27
2240.00 23
2240.11 18
2240.22 14
2240.33 9
2240.43 4
2240.54 0
2240.65 0
2240.76 0
2240.87 0
2240.98 4
2241.08 12
2241.19 22
2241.30 33
2241.41 44
2241.52 51
2241.63 56
2241.74 56
2241.84 52
2241.95 47
2242.06 42
2242.17 38
2242.28 36
2242.39 37
2242.50 40
2242.60 44
2242.71 48
2242.82 52
2242.93 55
2243.04 58
2243.15 62
2243.25 68
2243.36 76
2243.47 86
2243.58 98
2243.69 109
2243.80 118
2243.91 125
2244.01 129
2244.12 130
2244.23 127
2244.34 123
2244.45 117
2244.56 110
2244.67 104
2244.77 99
2244.88 96
2244.99 96
2245.10 97
2245.21 99
2245.32 102
2245.43 105
2245.53 109
2245.64 113
2245.75 117
2245.86 120
2245.97 124
2246.08 126
2246.19 127
2246.30 127
2246.40 125
2246.51 123
2246.62 120
2246.73 119
2246.84 118
2246.95 119
2247.06 120
2247.16 121
2247.27 122
2247.38 121
2247.49 120
2247.60 118
2247.71 115
2247.82 111
2247.92 107
2248.03 103
2248.14 99
2248.25 96
2248.36 94
2248.47 92
2248.58 91
2248.69 90
2248.79 89
2248.90 88
2249.01 86
2249.12 84
2249.23 81
2249.34 80
2249.45 78
2249.56 77
2249.66 76
2249.77 75
2249.88 74
2249.99 74
2250.10 76
2250.21 80
2250.32 87
2250.42 94
2250.53 102
2250.64 108
2250.75 111
2250.86 111
2250.97 109
2251.08 104
2251.19 99
2251.29 95
2251.40 94
2251.51 96
2251.62 101
2251.73 108
2251.84 116
2251.95 122
2252.06 127
2252.16 129
2252.27 127
2252.38 122
2252.49 114
2252.60 103
2252.71 90
2252.82 78
2252.93 65
2253.03 54
2253.14 45
2253.25 38
2253.36 34
2253.47 31
2253.58 30
2253.69 29
2253.80 29
2253.91 29
2254.01 29
2254.12 30
2254.23 31
2254.34 33
2254.45 37
2254.56 42
2254.67 48
2254.78 54
2254.88 62
2254.99 69
2255.10 75
2255.21 81
2255.32 86
2255.43 89
2255.54 91
2255.65 92
2255.76 93
2255.86 92
2255.97 91
2256.08 90
2256.19 88
2256.30 85
2256.41 80
2256.52 74
2256.63 66
2256.73 58
2256.84 51
2256.95 45
2257.06 41
2257.17 39
2257.28 40
2257.39 43
2257.50 48
2257.61 56
2257.71 65
2257.82 73
2257.93 81
2258.04 85
2258.15 86
2258.26 83
2258.37 76
2258.48 67
2258.59 59
2258.70 52
2258.80 49
2258.91 49
2259.02 52
2259.13 57
2259.24 63
2259.35 69
2259.46 74
2259.57 79
2259.68 81
2259.78 82
2259.89 82
2260.00 79
2260.11 75
2260.22 70
2260.33 64
2260.44 58
2260.55 52
2260.66 46
2260.76 40
2260.87 33
2260.98 27
2261.09 20
2261.20 14
2261.31 8
2261.42 2
2261.53 0
2261.64 0
2261.75 0
2261.85 0
2261.96 0
2262.07 0
2262.18 0
2262.29 0
2262.40 3
2262.51 14
2262.62 27
2262.73 40
2262.84 52
2262.94 61
2263.05 67
2263.16 70
2263.27 69
2263.38 65
2263.49 60
2263.60 56
2263.71 53
2263.82 51
2263.93 50
2264.04 49
2264.14 48
2264.25 46
2264.36 45
2264.47 44
2264.58 46
2264.69 50
2264.80 55
2264.91 61
2265.02 65
2265.13 65
2265.23 61
2265.34 53
2265.45 41
2265.56 29
2265.67 19
2265.78 12
2265.89 10
2266.00 13
2266.11 19
2266.22 27
2266.33 36
2266.43 43
2266.54 48
2266.65 52
2266.76 55
2266.87 58
2266.98 63
2267.09 71
2267.20 81
2267.31 93
2267.42 105
2267.53 115
2267.64 121
2267.74 124
2267.85 124
2267.96 121
2268.07 118
2268.18 115
2268.29 114
2268.40 115
2268.51 115
2268.62 115
2268.73 113
2268.84 110
2268.95 105
2269.05 100
2269.16 94
2269.27 88
2269.38 83
2269.49 78
2269.60 75
2269.71 73
2269.82 72
2269.93 74
2270.04 77
2270.15 82
2270.26 88
2270.36 96
2270.47 105
2270.58 115
2270.69 127
2270.80 140
2270.91 153
2271.02 164
2271.13 172
2271.24 176
2271.35 176
2271.46 173
2271.57 166
2271.68 157
2271.78 148
2271.89 139
2272.00 129
2272.11 120
2272.22 110
2272.33 102
2272.44 94
2272.55 87
2272.66 82
2272.77 77
2272.88 73
2272.99 69
2273.10 66
2273.20 64
2273.31 63
2273.42 65
2273.53 68
2273.64 74
2273.75 81
2273.86 88
2273.97 94
2274.08 97
2274.19 96
2274.30 92
2274.41 84
2274.52 74
2274.63 63
2274.73 53
2274.84 45
2274.95 41
2275.06 39
2275.17 40
2275.28 44
2275.39 50
2275.50 56
2275.61 62
2275.72 68
2275.83 72
2275.94 74
2276.05 73
2276.16 68
2276.27 62
2276.37 54
2276.48 46
2276.59 41
2276.70 38
2276.81 38
2276.92 40
2277.03 43
2277.14 47
2277.25 52
2277.36 58
2277.47 65
2277.58 72
2277.69 78
2277.80 83
2277.91 85
2278.01 84
2278.12 79
2278.23 71
2278.34 61
2278.45 51
2278.56 41
2278.67 33
2278.78 26
2278.89 22
2279.00 21
2279.11 23
2279.22 28
2279.33 37
2279.44 48
2279.55 61
2279.66 73
2279.77 85
2279.87 94
2279.98 101
2280.09 105
2280.20 108
2280.31 109
2280.42 108
2280.53 106
2280.64 102
2280.75 97
2280.86 91
2280.97 84
2281.08 78
2281.19 74
2281.30 72
2281.41 72
2281.52 73
2281.63 76
2281.74 78
2281.84 79
2281.95 77
2282.06 73
2282.17 67
2282.28 59
2282.39 49
2282.50 40
2282.61 31
2282.72 23
2282.83 17
2282.94 13
2283.05 10
2283.16 9
2283.27 8
2283.38 7
2283.49 7
2283.60 8
2283.71 11
2283.82 17
2283.93 26
2284.04 35
2284.14 44
2284.25 51
2284.36 54
2284.47 51
2284.58 42
2284.69 30
2284.80 17
2284.91 4
2285.02 0
2285.13 0
2285.24 0
2285.35 0
2285.46 5
2285.57 17
2285.68 30
2285.79 41
2285.90 51
2286.01 58
2286.12 63
2286.23 65
2286.34 65
2286.45 64
2286.55 63
2286.66 61
2286.77 58
2286.88 54
2286.99 50
2287.10 45
2287.21 39
2287.32 34
2287.43 30
2287.54 28
2287.65 27
2287.76 28
2287.87 29
2287.98 30
2288.09 30
2288.20 29
2288.31 26
2288.42 22
2288.53 17
2288.64 11
2288.75 4
2288.86 0
2288.97 0
2289.08 0
2289.19 0
2289.30 0
2289.41 0
2289.51 0
2289.62 0
2289.73 16
2289.84 36
2289.95 56
2290.06 74
2290.17 87
2290.28 94
2290.39 97
2290.50 95
2290.61 92
2290.72 87
2290.83 84
2290.94 82
2291.05 81
2291.16 80
2291.27 80
2291.38 78
2291.49 75
2291.60 71
2291.71 67
2291.82 65
2291.93 65
2292.04 69
2292.15 78
2292.26 91
2292.37 107
2292.48 125
2292.59 142
2292.70 157
2292.81 168
2292.92 173
2293.03 173
2293.13 168
2293.24 159
2293.35 147
2293.46 134
2293.57 121
2293.68 108
2293.79 95
2293.90 82
2294.01 71
2294.12 61
2294.23 53
2294.34 49
2294.45 47
2294.56 49
2294.67 53
2294.78 59
2294.89 65
2295.00 71
2295.11 76
2295.22 80
2295.33 83
2295.44 85
2295.55 84
2295.66 80
2295.77 72
2295.88 61
2295.99 49
2296.10 37
2296.21 27
2296.32 21
2296.43 19
2296.54 22
2296.65 29
2296.76 37
2296.87 45
2296.98 52
2297.09 58
2297.20 62
2297.31 66
2297.42 70
2297.53 75
2297.64 80
2297.75 85
2297.86 88
2297.97 88
2298.08 84
2298.19 77
2298.30 67
2298.41 55
2298.52 41
2298.63 29
2298.74 17
2298.85 7
2298.96 1
2299.07 0
2299.18 1
2299.28 10
2299.39 24
2299.50 44
2299.61 66
2299.72 88
2299.83 108
2299.94 124
2300.05 134
2300.16 138
2300.27 138
2300.38 133
2300.49 128
2300.60 121
2300.71 115
2300.82 109
2300.93 104
2301.04 100
2301.15 96
2301.26 95
2301.37 97
2301.48 102
2301.59 110
2301.70 119
2301.81 127
2301.92 132
2302.03 133
2302.14 127
2302.25 118
2302.36 105
2302.47 93
2302.58 83
2302.69 76
2302.80 72
2302.91 70
2303.02 69
2303.13 67
2303.24 63
2303.35 56
2303.46 47
2303.57 37
2303.68 28
2303.79 22
2303.90 18
2304.01 19
2304.12 22
2304.23 28
2304.34 36
2304.45 44
2304.56 53
2304.67 60
2304.78 66
2304.89 71
2305.00 72
2305.11 72
2305.22 70
2305.33 66
2305.44 63
2305.55 60
2305.66 58
2305.77 57
2305.88 58
2305.99 61
2306.10 65
2306.21 71
2306.32 79
2306.43 89
2306.54 100
2306.65 112
2306.76 124
2306.87 135
2306.98 144
2307.09 150
2307.20 152
2307.31 149
2307.42 143
2307.53 133
2307.64 121
2307.75 108
2307.86 94
2307.97 82
2308.08 71
2308.19 63
2308.31 57
2308.42 55
2308.53 55
2308.64 56
2308.75 59
2308.86 61
2308.97 63
2309.08 63
2309.19 62
2309.30 59
2309.41 55
2309.52 51
2309.63 46
2309.74 41
2309.85 36
2309.96 32
2310.07 28
2310.18 25
2310.29 21
2310.40 16
2310.51 11
2310.62 5
2310.73 0
2310.84 0
2310.95 0
2311.06 0
2311.17 0
2311.28 0
2311.39 2
2311.50 5
2311.61 7
2311.72 6
2311.83 4
2311.94 2
2312.05 1
2312.16 2
2312.27 5
2312.38 9
2312.49 13
2312.60 17
2312.71 18
2312.82 17
2312.93 15
2313.04 11
2313.15 8
2313.26 8
2313.37 11
2313.48 18
2313.59 28
2313.70 40
2313.81 53
2313.92 65
2314.03 74
2314.14 80
2314.25 83
2314.37 85
2314.48 85
2314.59 85
2314.70 85
2314.81 86
2314.92 86
2315.03 86
2315.14 84
2315.25 82
2315.36 78
2315.47 74
2315.58 69
2315.69 65
2315.80 62
2315.91 62
2316.02 64
2316.13 70
2316.24 79
2316.35 92
2316.46 108
2316.57 125
2316.68 143
2316.79 159
2316.90 172
2317.01 182
2317.12 188
2317.23 189
2317.34 188
2317.45 183
2317.56 176
2317.67 167
2317.78 156
2317.89 144
2318.00 131
2318.12 116
2318.23 102
2318.34 88
2318.45 74
2318.56 62
2318.67 51
2318.78 43
2318.89 37
2319.00 35
2319.11 35
2319.22 38
2319.33 43
2319.44 48
2319.55 53
2319.66 57
2319.77 61
2319.88 63
2319.99 65
2320.10 68
2320.21 72
2320.32 77
2320.43 82
2320.54 87
2320.65 90
2320.76 93
2320.87 94
2320.99 94
2321.10 93
2321.21 91
2321.32 89
2321.43 86
2321.54 83
2321.65 79
2321.76 76
2321.87 73
2321.98 71
2322.09 68
2322.20 66
2322.31 62
2322.42 57
2322.53 52
2322.64 47
2322.75 43
2322.86 40
2322.97 39
2323.08 40
2323.19 41
2323.30 42
2323.41 43
2323.53 42
2323.64 41
2323.75 39
2323.86 37
2323.97 35
2324.08 32
2324.19 29
2324.30 23
2324.41 16
2324.52 7
2324.63 0
2324.74 0
2324.85 0
2324.96 0
2325.07 0
2325.18 0
2325.29 0
2325.40 0
2325.51 10
2325.62 22
2325.74 29
2325.85 31
2325.96 28
2326.07 22
2326.18 14
2326.29 9
2326.40 7
2326.51 10
2326.62 18
2326.73 28
2326.84 40
2326.95 50
2327.06 57
2327.17 60
2327.28 59
2327.39 55
2327.50 48
2327.61 39
2327.73 30
2327.84 20
2327.95 12
2328.06 6
2328.17 2
2328.28 1
2328.39 1
2328.50 3
2328.61 5
2328.72 7
2328.83 10
2328.94 13
2329.05 17
2329.16 23
2329.27 30
2329.38 39
2329.49 46
2329.61 52
2329.72 54
2329.83 52
2329.94 48
2330.05 40
2330.16 32
2330.27 25
2330.38 18
2330.49 13
2330.60 10
2330.71 8
2330.82 8
2330.93 9
2331.04 12
2331.15 17
2331.26 22
2331.38 28
2331.49 32
2331.60 35
2331.71 36
2331.82 36
2331.93 34
2332.04 32
2332.15 30
2332.26 27
2332.37 24
2332.48 21
2332.59 18
2332.70 18
2332.81 20
2332.92 26
2333.04 36
2333.15 47
2333.26 59
2333.37 70
2333.48 77
2333.59 80
2333.70 79
2333.81 74
2333.92 69
2334.03 63
2334.14 60
2334.25 58
2334.36 59
2334.47 60
2334.59 62
2334.70 63
2334.81 61
2334.92 56
2335.03 49
2335.14 39
2335.25 28
2335.36 17
2335.47 8
2335.58 2
2335.69 1
2335.80 3
2335.91 10
2336.03 20
2336.14 32
2336.25 45
2336.36 58
2336.47 68
2336.58 76
2336.69 79
2336.80 78
2336.91 72
2337.02 63
2337.13 51
2337.24 38
2337.35 25
2337.47 14
2337.58 6
2337.69 3
2337.80 4
2337.91 9
2338.02 18
2338.13 30
2338.24 42
2338.35 53
2338.46 63
2338.57 71
2338.68 77
2338.80 82
2338.91 86
2339.02 91
2339.13 97
2339.24 103
2339.35 109
2339.46 116
2339.57 121
2339.68 124
2339.79 125
2339.90 125
2340.01 122
2340.13 119
2340.24 115
2340.35 110
2340.46 105
2340.57 99
2340.68 94
2340.79 87
2340.90 79
2341.01 70
2341.12 61
2341.23 51
2341.35 42
2341.46 34
2341.57 28
2341.68 25
2341.79 24
2341.90 23
2342.01 24
2342.12 23
2342.23 21
2342.34 17
2342.45 10
2342.57 1
2342.68 0
2342.79 0
2342.90 0
2343.01 0
2343.12 0
2343.23 0
2343.34 0
2343.45 4
2343.56 12
2343.67 19
2343.79 23
2343.90 25
2344.01 25
2344.12 25
2344.23 26
2344.34 29
2344.45 33
2344.56 37
2344.67 41
2344.78 44
2344.90 45
2345.01 43
2345.12 39
2345.23 32
2345.34 24
2345.45 15
2345.56 6
2345.67 0
2345.78 0
2345.89 0
2346.01 0
2346.12 0
2346.23 0
2346.34 0
2346.45 10
2346.56 22
2346.67 33
2346.78 42
2346.89 50
2347.00 57
2347.12 64
2347.23 70
2347.34 76
2347.45 82
2347.56 89
2347.67 96
2347.78 103
2347.89 109
2348.00 115
2348.11 119
2348.23 122
2348.34 124
2348.45 125
2348.56 125
2348.67 126
2348.78 129
2348.89 134
2349.00 141
2349.11 149
2349.23 157
2349.34 165
2349.45 170
2349.56 174
2349.67 176
2349.78 177
2349.89 178
2350.00 180
2350.11 182
2350.23 184
2350.34 185
2350.45 185
2350.56 182
2350.67 177
2350.78 170
2350.89 163
2351.00 155
2351.11 147
2351.23 140
2351.34 133
2351.45 127
2351.56 122
2351.67 119
2351.78 117
2351.89 116
2352.00 115
2352.11 113
2352.23 110
2352.34 105
2352.45 99
2352.56 92
2352.67 85
2352.78 78
2352.89 72
2353.00 68
2353.11 65
2353.23 63
2353.34 61
2353.45 60
2353.56 59
2353.67 60
2353.78 61
2353.89 63
2354.00 66
2354.12 70
2354.23 75
2354.34 80
2354.45 85
2354.56 91
2354.67 97
2354.78 102
2354.89 105
2355.01 106
2355.12 105
2355.23 102
2355.34 99
2355.45 95
2355.56 94
2355.67 96
2355.78 101
2355.89 109
2356.01 117
2356.12 125
2356.23 131
2356.34 134
2356.45 133
2356.56 129
2356.67 122
2356.78 113
2356.90 104
2357.01 95
2357.12 86
2357.23 79
2357.34 75
2357.45 72
2357.56 72
2357.68 74
2357.79 78
2357.90 83
2358.01 90
2358.12 97
2358.23 103
2358.34 109
2358.45 112
2358.57 113
2358.68 110
2358.79 104
2358.90 94
2359.01 83
2359.12 71
2359.23 59
2359.34 48
2359.46 38
2359.57 31
2359.68 25
2359.79 21
2359.90 18
2360.01 16
2360.12 17
2360.24 20
2360.35 26
2360.46 35
2360.57 46
2360.68 57
2360.79 68
2360.90 76
2361.01 82
2361.13 84
2361.24 84
2361.35 83
2361.46 80
2361.57 76
2361.68 72
2361.79 68
2361.91 64
2362.02 59
2362.13 54
2362.24 50
2362.35 46
2362.46 42
2362.57 41
2362.69 40
2362.80 40
2362.91 41
2363.02 41
2363.13 41
2363.24 41
2363.35 42
2363.47 42
2363.58 44
2363.69 45
2363.80 46
2363.91 45
2364.02 43
2364.13 40
2364.25 36
2364.36 33
2364.47 31
2364.58 30
2364.69 31
2364.80 32
2364.91 35
2365.03 39
2365.14 43
2365.25 48
2365.36 53
2365.47 58
2365.58 62
2365.69 65
2365.81 65
2365.92 63
2366.03 59
2366.14 56
2366.25 52
2366.36 51
2366.47 52
2366.59 56
2366.70 61
2366.81 66
2366.92 71
2367.03 75
2367.14 75
2367.26 73
2367.37 69
2367.48 64
2367.59 60
2367.70 59
2367.81 60
2367.92 65
2368.04 72
2368.15 82
2368.26 91
2368.37 99
2368.48 104
2368.59 107
2368.70 105
2368.82 100
2368.93 92
2369.04 82
2369.15 71
2369.26 60
2369.37 51
2369.49 46
2369.60 43
2369.71 45
2369.82 50
2369.93 55
2370.04 61
2370.16 65
2370.27 66
2370.38 63
2370.49 57
2370.60 50
2370.71 42
2370.82 35
2370.94 31
2371.05 30
2371.16 31
2371.27 35
2371.38 41
2371.49 46
2371.61 50
2371.72 54
2371.83 57
2371.94 59
2372.05 60
2372.16 61
2372.28 62
2372.39 63
2372.50 62
2372.61 60
2372.72 56
2372.83 50
2372.95 42
2373.06 31
2373.17 21
2373.28 11
2373.39 5
2373.50 2
2373.62 5
2373.73 11
2373.84 21
2373.95 31
2374.06 40
2374.17 46
2374.29 49
2374.40 50
2374.51 50
2374.62 50
2374.73 51
2374.84 55
2374.96 60
2375.07 68
2375.18 76
2375.29 83
2375.40 89
2375.51 92
2375.63 92
2375.74 91
2375.85 88
2375.96 85
2376.07 84
2376.18 86
2376.30 90
2376.41 97
2376.52 103
2376.63 108
2376.74 111
2376.85 109
2376.97 105
2377.08 99
2377.19 93
2377.30 90
2377.41 89
2377.52 92
2377.64 97
2377.75 103
2377.86 109
2377.97 113
2378.08 116
2378.20 117
2378.31 116
2378.42 114
2378.53 111
2378.64 108
2378.75 103
2378.87 98
2378.98 92
2379.09 87
2379.20 80
2379.31 74
2379.42 68
2379.54 62
2379.65 56
2379.76 53
2379.87 53
2379.98 56
2380.10 63
2380.21 74
2380.32 89
2380.43 106
2380.54 123
2380.65 139
2380.77 153
2380.88 163
2380.99 169
2381.10 172
2381.21 170
2381.33 166
2381.44 161
2381.55 155
2381.66 149
2381.77 144
2381.88 140
2382.00 136
2382.11 132
2382.22 128
2382.33 124
2382.44 120
2382.56 117
2382.67 115
2382.78 114
2382.89 115
2383.00 115
2383.12 115
2383.23 113
2383.34 108
2383.45 102
2383.56 95
2383.67 88
2383.79 84
2383.90 82
2384.01 82
2384.12 84
2384.23 87
2384.35 88
2384.46 88
2384.57 86
2384.68 82
2384.79 77
2384.91 71
2385.02 66
2385.13 61
2385.24 57
2385.35 54
2385.47 50
2385.58 47
2385.69 46
2385.80 46
2385.91 48
2386.03 54
2386.14 62
2386.25 73
2386.36 84
2386.47 94
2386.58 103
2386.70 108
2386.81 110
2386.92 108
2387.03 102
2387.14 92
2387.26 81
2387.37 69
2387.48 57
2387.59 47
2387.70 40
2387.82 38
2387.93 39
2388.04 44
2388.15 52
2388.26 60
2388.38 69
2388.49 76
2388.60 82
2388.71 86
2388.82 89
2388.94 92
2389.05 93
2389.16 94
2389.27 93
2389.38 91
2389.50 86
2389.61 80
2389.72 70
2389.83 59
2389.95 46
2390.06 32
2390.17 18
2390.28 5
2390.39 0
2390.51 0
2390.62 0
2390.73 0
2390.84 0
2390.95 0
2391.07 0
2391.18 0
2391.29 3
2391.40 19
2391.51 36
2391.63 54
2391.74 71
2391.85 87
2391.96 101
2392.07 112
2392.19 120
2392.30 126
2392.41 129
2392.52 131
2392.63 130
2392.75 127
2392.86 123
2392.97 117
2393.08 111
2393.20 105
2393.31 101
2393.42 101
2393.53 103
2393.64 108
2393.76 114
2393.87 120
2393.98 124
2394.09 125
2394.20 123
2394.32 119
2394.43 115
2394.54 112
2394.65 110
2394.77 110
2394.88 112
2394.99 113
2395.10 112
2395.21 108
2395.33 99
2395.44 85
2395.55 68
2395.66 50
2395.77 32
2395.89 18
2396.00 10
2396.11 9
2396.22 14
2396.34 24
2396.45 37
2396.56 51
2396.67 65
2396.78 76
2396.90 87
2397.01 98
2397.12 110
2397.23 123
2397.35 138
2397.46 154
2397.57 168
2397.68 180
2397.79 188
2397.91 193
2398.02 195
2398.13 194
2398.24 190
2398.36 183
2398.47 173
2398.58 160
2398.69 145
2398.80 130
2398.92 116
2399.03 106
2399.14 99
2399.25 96
2399.37 95
2399.48 95
2399.59 95
2399.70 94
2399.81 90
2399.93 85
2400.04 79
2400.15 72
2400.26 66
2400.38 61
2400.49 56
2400.60 51
2400.71 46
2400.83 42
2400.94 38
2401.05 36
2401.16 35
2401.27 35
2401.39 37
2401.50 39
2401.61 42
2401.72 43
2401.84 42
2401.95 40
2402.06 35
2402.17 30
2402.29 25
2402.40 23
2402.51 24
2402.62 30
2402.73 41
2402.85 55
2402.96 71
2403.07 87
2403.18 102
2403.30 115
2403.41 125
2403.52 132
2403.63 137
2403.75 138
2403.86 136
2403.97 130
2404.08 120
2404.20 107
2404.31 92
2404.42 77
2404.53 62
2404.64 50
2404.76 41
2404.87 34
2404.98 29
2405.09 26
2405.21 25
2405.32 25
2405.43 28
2405.54 35
2405.66 45
2405.77 59
2405.88 76
2405.99 94
2406.11 112
2406.22 129
2406.33 142
2406.44 150
2406.56 155
2406.67 156
2406.78 154
2406.89 151
2407.01 147
2407.12 144
2407.23 140
2407.34 136
2407.46 130
2407.57 122
2407.68 112
2407.79 101
2407.91 90
2408.02 80
2408.13 70
2408.24 63
2408.35 58
2408.47 54
2408.58 53
2408.69 52
2408.80 53
2408.92 54
2409.03 54
2409.14 53
2409.25 50
2409.37 46
2409.48 42
2409.59 40
2409.70 42
2409.82 49
2409.93 61
2410.04 76
2410.15 91
2410.27 103
2410.38 110
2410.49 111
2410.60 106
2410.72 98
2410.83 90
2410.94 83
2411.05 80
2411.17 79
2411.28 80
2411.39 82
2411.51 82
2411.62 81
2411.73 79
2411.84 76
2411.96 73
2412.07 72
2412.18 73
2412.29 76
2412.41 80
2412.52 87
2412.63 94
2412.74 101
2412.86 109
2412.97 116
2413.08 123
2413.19 128
2413.31 132
2413.42 134
2413.53 134
2413.64 132
2413.76 129
2413.87 126
2413.98 122
2414.09 119
2414.21 117
2414.32 116
2414.43 116
2414.54 118
2414.66 123
2414.77 130
2414.88 139
2415.00 148
2415.11 157
2415.22 164
2415.33 167
2415.45 166
2415.56 160
2415.67 150
2415.78 137
2415.90 125
2416.01 113
2416.12 105
2416.23 99
2416.35 95
2416.46 92
2416.57 90
2416.68 86
2416.80 82
2416.91 77
2417.02 72
2417.14 68
2417.25 65
2417.36 63
2417.47 62
2417.59 60
2417.70 59
2417.81 57
2417.92 57
2418.04 57
2418.15 59
2418.26 61
2418.38 64
2418.49 66
2418.60 67
2418.71 68
2418.83 71
2418.94 77
2419.05 86
2419.16 98
2419.28 113
2419.39 128
2419.50 142
2419.62 153
2419.73 161
2419.84 165
2419.95 168
2420.07 170
2420.18 171
2420.29 171
2420.40 170
2420.52 167
2420.63 161
2420.74 154
2420.86 145
2420.97 137
2421.08 131
2421.19 127
2421.31 126
2421.42 128
2421.53 133
2421.64 138
2421.76 145
2421.87 153
2421.98 161
2422.10 169
2422.21 175
2422.32 178
2422.43 178
2422.55 175
2422.66 169
2422.77 161
2422.89 153
2423.00 144
2423.11 135
2423.22 126
2423.34 115
2423.45 103
2423.56 89
2423.68 74
2423.79 60
2423.90 50
2424.01 43
2424.13 41
2424.24 42
2424.35 45
2424.47 48
2424.58 50
2424.69 52
2424.80 53
2424.92 55
2425.03 58
2425.14 63
2425.26 69
2425.37 74
2425.48 77
2425.59 79
2425.71 79
2425.82 78
2425.93 77
2426.05 76
2426.16 75
2426.27 74
2426.38 74
2426.50 73
2426.61 72
2426.72 71
2426.84 72
2426.95 74
2427.06 79
2427.17 85
2427.29 92
2427.40 97
2427.51 101
2427.63 103
2427.74 102
2427.85 102
2427.96 102
2428.08 104
2428.19 108
2428.30 115
2428.42 122
2428.53 131
2428.64 137
2428.76 142
2428.87 146
2428.98 149
2429.09 151
2429.21 155
2429.32 159
2429.43 164
2429.55 169
2429.66 173
2429.77 176
2429.88 176
2430.00 174
2430.11 169
2430.22 162
2430.34 155
2430.45 146
2430.56 138
2430.68 132
2430.79 126
2430.90 122
2431.01 120
2431.13 118
2431.24 115
2431.35 111
2431.47 103
2431.58 92
2431.69 77
2431.81 58
2431.92 38
2432.03 18
2432.14 2
2432.26 0
2432.37 0
2432.48 0
2432.60 0
2432.71 0
2432.82 0
2432.94 1
2433.05 2
2433.16 3
2433.28 4
2433.39 6
2433.50 11
2433.61 19
2433.73 28
2433.84 38
2433.95 48
2434.07 56
2434.18 62
2434.29 67
2434.41 69
2434.52 68
2434.63 67
2434.74 64
2434.86 60
2434.97 56
2435.08 53
2435.20 52
2435.31 52
2435.42 53
2435.54 55
2435.65 57
2435.76 58
2435.88 59
2435.99 59
2436.10 58
2436.22 58
2436.33 59
2436.44 61
2436.55 63
2436.67 66
2436.78 68
2436.89 71
2437.01 73
2437.12 77
2437.23 82
2437.35 89
2437.46 98
2437.57 109
2437.69 121
2437.80 131
2437.91 140
2438.03 145
2438.14 148
2438.25 148
2438.37 145
2438.48 141
2438.59 135
2438.70 128
2438.82 118
2438.93 106
2439.04 92
2439.16 77
2439.27 62
2439.38 48
2439.50 38
2439.61 33
2439.72 34
2439.84 40
2439.95 52
2440.06 67
2440.18 83
2440.29 99
2440.40 112
2440.52 122
2440.63 128
2440.74 130
2440.86 129
2440.97 125
2441.08 120
2441.20 115
2441.31 109
2441.42 102
2441.53 94
2441.65 86
2441.76 76
2441.87 67
2441.99 58
2442.10 50
2442.21 45
2442.33 43
2442.44 42
2442.55 44
2442.67 47
2442.78 51
2442.89 54
2443.01 56
2443.12 57
2443.23 57
2443.35 55
2443.46 53
2443.57 50
2443.69 48
2443.80 47
2443.91 46
2444.03 46
2444.14 48
2444.25 50
2444.37 54
2444.48 57
2444.59 60
2444.71 64
2444.82 67
2444.93 72
2445.05 78
2445.16 86
2445.27 98
2445.39 112
2445.50 128
2445.61 143
2445.73 158
2445.84 169
2445.95 177
2446.07 179
2446.18 177
2446.29 171
2446.41 162
2446.52 152
2446.63 141
2446.75 132
2446.86 125
2446.97 121
2447.09 120
2447.20 123
2447.31 128
2447.43 135
2447.54 143
2447.65 151
2447.77 158
2447.88 164
2447.99 167
2448.11 168
2448.22 167
2448.33 166
2448.45 164
2448.56 162
2448.67 161
2448.79 160
2448.90 159
2449.01 157
2449.13 154
2449.24 149
2449.35 143
2449.47 136
2449.58 129
2449.70 123
2449.81 119
2449.92 116
2450.04 115
2450.15 115
2450.26 117
2450.38 120
2450.49 124
2450.60 128
2450.72 132
2450.83 135
2450.94 137
2451.06 137
2451.17 135
2451.28 130
2451.40 123
2451.51 114
2451.62 104
2451.74 95
2451.85 87
2451.96 80
2452.08 75
2452.19 72
2452.30 70
2452.42 67
2452.53 65
2452.65 62
2452.76 58
2452.87 52
2452.99 43
2453.10 34
2453.21 23
2453.33 13
2453.44 3
2453.55 0
2453.67 0
2453.78 0
2453.89 0
2454.01 0
2454.12 0
2454.23 0
2454.35 0
2454.46 4
2454.58 19
2454.69 35
2454.80 50
2454.92 61
2455.03 66
2455.14 66
2455.26 61
2455.37 52
2455.48 43
2455.60 34
2455.71 27
2455.82 23
2455.94 20
2456.05 19
2456.17 19
2456.28 20
2456.39 22
2456.51 26
2456.62 30
2456.73 35
2456.85 39
2456.96 42
2457.07 45
2457.19 47
2457.30 49
2457.41 52
2457.53 56
2457.64 61
2457.76 67
2457.87 71
2457.98 75
2458.10 76
2458.21 76
2458.32 76
2458.44 76
2458.55 78
2458.66 82
2458.78 87
2458.89 94
2459.01 100
2459.12 106
2459.23 111
2459.35 114
2459.46 116
2459.57 116
2459.69 115
2459.80 113
2459.91 109
2460.03 105
2460.14 99
2460.26 93
2460.37 86
2460.48 78
2460.60 71
2460.71 64
2460.82 58
2460.94 52
2461.05 48
2461.17 44
2461.28 41
2461.39 40
2461.51 39
2461.62 40
2461.73 41
2461.85 43
2461.96 46
2462.07 49
2462.19 52
2462.30 54
2462.42 56
2462.53 58
2462.64 60
2462.76 63
2462.87 67
2462.98 72
2463.10 77
2463.21 82
2463.33 84
2463.44 83
2463.55 80
2463.67 74
2463.78 65
2463.89 54
2464.01 44
2464.12 33
2464.24 25
2464.35 19
2464.46 16
2464.58 16
2464.69 19
2464.80 25
2464.92 32
2465.03 42
2465.15 52
2465.26 63
2465.37 73
2465.49 83
2465.60 92
2465.72 100
2465.83 106
2465.94 109
2466.06 111
2466.17 112
2466.28 110
2466.40 107
2466.51 103
2466.63 96
2466.74 89
2466.85 80
2466.97 70
2467.08 61
2467.19 52
2467.31 45
2467.42 39
2467.54 34
2467.65 30
2467.76 27
2467.88 24
2467.99 22
2468.11 21
2468.22 21
2468.33 24
2468.45 29
2468.56 35
2468.67 43
2468.79 52
2468.90 60
2469.02 69
2469.13 76
2469.24 82
2469.36 85
2469.47 86
2469.59 84
2469.70 79
2469.81 72
2469.93 62
2470.04 52
2470.16 41
2470.27 33
2470.38 26
2470.50 21
2470.61 19
2470.73 17
2470.84 16
2470.95 17
2471.07 18
2471.18 20
2471.29 23
2471.41 29
2471.52 37
2471.64 46
2471.75 55
2471.86 64
2471.98 72
2472.09 79
2472.21 84
2472.32 89
2472.43 91
2472.55 92
2472.66 92
2472.78 91
2472.89 89
2473.00 86
2473.12 82
2473.23 78
2473.35 75
2473.46 73
2473.57 71
2473.69 69
2473.80 67
2473.92 65
2474.03 61
2474.14 57
2474.26 51
2474.37 46
2474.49 41
2474.60 40
2474.71 43
2474.83 50
2474.94 62
2475.06 76
2475.17 91
2475.28 104
2475.40 114
2475.51 120
2475.63 121
2475.74 119
2475.85 113
2475.97 105
2476.08 96
2476.20 86
2476.31 76
2476.42 68
2476.54 61
2476.65 57
2476.77 57
2476.88 59
2476.99 64
2477.11 70
2477.22 74
2477.34 78
2477.45 79
2477.56 77
2477.68 74
2477.79 71
2477.91 67
2478.02 65
2478.14 64
2478.25 65
2478.36 66
2478.48 68
2478.59 70
2478.71 71
2478.82 73
2478.93 75
2479.05 78
2479.16 83
2479.28 89
2479.39 97
2479.50 105
2479.62 113
2479.73 119
2479.85 123
2479.96 125
2480.08 124
2480.19 121
2480.30 118
2480.42 113
2480.53 107
2480.65 100
2480.76 93
2480.87 84
2480.99 76
2481.10 68
2481.22 60
2481.33 54
2481.44 48
2481.56 44
2481.67 39
2481.79 33
2481.90 26
2482.02 19
2482.13 10
2482.24 2
2482.36 0
2482.47 0
2482.59 0
2482.70 0
2482.82 0
2482.93 0
2483.04 0
2483.16 0
2483.27 6
2483.39 17
2483.50 28
2483.61 38
2483.73 48
2483.84 56
2483.96 63
2484.07 69
2484.19 74
2484.30 79
2484.41 85
2484.53 90
2484.64 95
2484.76 98
2484.87 100
2484.99 101
2485.10 100
2485.21 98
2485.33 95
2485.44 92
2485.56 88
2485.67 84
2485.79 79
2485.90 74
2486.01 69
2486.13 64
2486.24 62
2486.36 62
2486.47 64
2486.59 68
2486.70 73
2486.81 77
2486.93 80
2487.04 81
2487.16 79
2487.27 77
2487.39 74
2487.50 70
2487.61 65
2487.73 60
2487.84 54
2487.96 48
2488.07 42
2488.19 37
2488.30 34
2488.41 35
2488.53 40
2488.64 47
2488.76 57
2488.87 67
2488.99 77
2489.10 84
2489.21 89
2489.33 91
2489.44 90
2489.56 88
2489.67 85
2489.79 84
2489.90 84
2490.01 87
2490.13 91
2490.24 95
2490.36 99
2490.47 102
2490.59 104
2490.70 105
2490.82 104
2490.93 103
2491.04 101
2491.16 99
2491.27 97
2491.39 95
2491.50 93
2491.62 92
2491.73 93
2491.84 94
2491.96 96
2492.07 98
2492.19 99
2492.30 99
2492.42 99
2492.53 98
2492.65 98
2492.76 97
2492.87 98
2492.99 99
2493.10 101
2493.22 103
2493.33 106
2493.45 108
2493.56 109
2493.68 111
2493.79 112
2493.90 114
2494.02 114
2494.13 115
2494.25 114
2494.36 113
2494.48 112
2494.59 110
2494.71 108
2494.82 108
2494.93 109
2495.05 111
2495.16 114
2495.28 115
2495.39 115
2495.51 114
2495.62 110
2495.74 106
2495.85 102
2495.97 100
2496.08 98
2496.19 97
2496.31 97
2496.42 96
2496.54 97
2496.65 98
2496.77 102
2496.88 108
2497.00 118
2497.11 131
2497.22 144
2497.34 155
2497.45 163
2497.57 165
2497.68 163
2497.80 157
2497.91 150
2498.03 144
2498.14 142
2498.26 143
2498.37 146
2498.48 151
2498.60 156
2498.71 157
2498.83 156
2498.94 151
2499.06 142
2499.17 131
2499.29 118
2499.40 106
2499.52 95
2499.63 85
2499.75 78
2499.86 73
2499.97 70
2500.09 67
2500.20 66
2500.32 65
2500.43 64
2500.55 64
2500.66 66
2500.78 70
2500.89 76
2501.01 84
2501.12 93
2501.23 103
2501.35 111
2501.46 118
2501.58 123
2501.69 126
2501.81 127
2501.92 125
2502.04 121
2502.15 114
2502.27 105
2502.38 96
2502.50 88
2502.61 81
2502.73 77
2502.84 75
2502.95 76
2503.07 78
2503.18 81
2503.30 83
2503.41 84
2503.53 84
2503.64 82
2503.76 79
2503.87 76
2503.99 72
2504.10 69
2504.22 67
2504.33 67
2504.45 67
2504.56 70
2504.67 73
2504.79 77
2504.90 82
2505.02 86
2505.13 89
2505.25 91
2505.36 91
2505.48 91
2505.59 90
2505.71 90
2505.82 93
2505.94 99
2506.05 110
2506.17 123
2506.28 139
2506.40 153
2506.51 165
2506.62 173
2506.74 174
2506.85 171
2506.97 164
2507.08 154
2507.20 143
2507.31 131
2507.43 119
2507.54 107
2507.66 94
2507.77 80
2507.89 66
2508.00 54
2508.12 43
2508.23 35
2508.35 32
2508.46 32
2508.58 35
2508.69 40
2508.81 44
2508.92 47
2509.04 48
2509.15 47
2509.26 47
2509.38 50
2509.49 55
2509.61 65
2509.72 80
2509.84 97
2509.95 116
2510.07 134
2510.18 149
2510.30 160
2510.41 165
2510.53 166
2510.64 162
2510.76 157
2510.87 151
2510.99 147
2511.10 147
2511.22 150
2511.33 156
2511.45 164
2511.56 173
2511.68 180
2511.79 184
2511.91 184
2512.02 178
2512.14 168
2512.25 154
2512.37 139
2512.48 124
2512.60 112
2512.71 101
2512.82 93
2512.94 86
2513.05 81
2513.17 76
2513.28 73
2513.40 69
2513.51 66
2513.63 62
2513.74 59
2513.86 55
2513.97 51
2514.09 47
2514.20 43
2514.32 40
2514.43 40
2514.55 43
2514.66 48
2514.78 55
2514.89 62
2515.01 67
2515.12 67
2515.24 64
2515.35 57
2515.47 49
2515.58 40
2515.70 33
2515.81 29
2515.93 29
2516.04 31
2516.16 35
2516.27 40
2516.39 44
2516.50 48
2516.62 52
2516.73 56
2516.85 60
2516.96 65
2517.08 68
2517.19 70
2517.31 70
2517.42 68
2517.54 65
2517.65 63
2517.77 62
2517.88 64
2518.00 67
2518.11 72
2518.23 76
2518.34 80
2518.46 81
2518.57 79
2518.69 76
2518.80 71
2518.92 65
2519.03 59
2519.15 53
2519.26 47
2519.38 41
2519.49 36
2519.61 31
2519.72 28
2519.84 26
2519.95 26
2520.07 28
2520.18 32
2520.30 38
2520.41 45
2520.53 53
2520.64 61
2520.76 68
2520.87 75
2520.99 81
2521.10 85
2521.22 88
2521.33 91
2521.45 93
2521.56 94
2521.68 94
2521.79 91
2521.91 86
2522.02 78
2522.14 68
2522.25 56
2522.37 44
2522.48 34
2522.60 27
2522.71 25
2522.83 27
2522.94 32
2523.06 39
2523.18 48
2523.29 56
2523.41 63
2523.52 70
2523.64 76
2523.75 81
2523.87 85
2523.98 87
2524.10 86
2524.21 84
2524.33 79
2524.44 71
2524.56 61
2524.67 49
2524.79 37
2524.90 25
2525.02 15
2525.13 9
2525.25 7
2525.36 9
2525.48 14
2525.59 22
2525.71 30
2525.82 36
2525.94 41
2526.05 42
2526.17 41
2526.28 37
2526.40 32
2526.51 27
2526.63 22
2526.75 19
2526.86 17
2526.98 17
2527.09 20
2527.21 26
2527.32 33
2527.44 41
2527.55 50
2527.67 58
2527.78 64
2527.90 68
2528.01 71
2528.13 72
2528.24 73
2528.36 73
2528.47 72
2528.59 70
2528.70 67
2528.82 62
2528.93 56
2529.05 49
2529.16 43
2529.28 39
2529.40 38
2529.51 40
2529.63 46
2529.74 54
2529.86 63
2529.97 73
2530.09 82
2530.20 89
2530.32 93
2530.43 93
2530.55 91
2530.66 86
2530.78 81
2530.89 76
2531.01 72
2531.12 71
2531.24 72
2531.36 74
2531.47 76
2531.59 76
2531.70 73
2531.82 67
2531.93 57
2532.05 45
2532.16 33
2532.28 22
2532.39 14
2532.51 9
2532.62 7
2532.74 7
2532.85 8
2532.97 8
2533.09 7
2533.20 4
2533.32 0
2533.43 0
2533.55 0
2533.66 0
2533.78 0
2533.89 0
2534.01 0
2534.12 2
2534.24 7
2534.35 12
2534.47 13
2534.58 13
2534.70 11
2534.82 9
2534.93 6
2535.05 4
2535.16 3
2535.28 2
2535.39 1
2535.51 0
2535.62 0
2535.74 0
2535.85 0
2535.97 2
2536.09 8
2536.20 16
2536.32 28
2536.43 41
2536.55 55
2536.66 70
2536.78 83
2536.89 93
2537.01 101
2537.12 105
2537.24 106
2537.35 104
2537.47 101
2537.59 96
2537.70 92
2537.82 87
2537.93 81
2538.05 75
2538.16 69
2538.28 63
2538.39 58
2538.51 55
2538.62 53
2538.74 52
2538.86 50
2538.97 46
2539.09 39
2539.20 28
2539.32 14
2539.43 0
2539.55 0
2539.66 0
2539.78 0
2539.90 0
2540.01 0
2540.13 0
2540.24 0
2540.36 8
2540.47 23
2540.59 36
2540.70 44
2540.82 47
2540.93 45
2541.05 39
2541.17 31
2541.28 23
2541.40 15
2541.51 10
2541.63 7
2541.74 8
2541.86 11
2541.97 17
2542.09 25
2542.21 35
2542.32 46
2542.44 58
2542.55 70
2542.67 82
2542.78 94
2542.90 104
2543.01 111
2543.13 114
2543.25 112
2543.36 107
2543.48 100
2543.59 94
2543.71 89
2543.82 88
2543.94 92
2544.06 100
2544.17 110
2544.29 121
2544.40 132
2544.52 140
2544.63 145
2544.75 147
2544.86 147
2544.98 145
2545.10 141
2545.21 138
2545.33 134
2545.44 133
2545.56 134
2545.67 138
2545.79 143
2545.90 150
2546.02 154
2546.14 156
2546.25 154
2546.37 147
2546.48 138
2546.60 128
2546.71 120
2546.83 114
2546.95 113
2547.06 116
2547.18 121
2547.29 127
2547.41 132
2547.52 134
2547.64 134
2547.76 130
2547.87 124
2547.99 116
2548.10 108
2548.22 100
2548.33 93
2548.45 86
2548.57 80
2548.68 76
2548.80 74
2548.91 74
2549.03 75
2549.14 78
2549.26 83
2549.38 88
2549.49 95
2549.61 102
2549.72 110
2549.84 116
2549.95 120
2550.07 120
2550.19 116
2550.30 107
2550.42 96
2550.53 82
2550.65 70
2550.76 59
2550.88 51
2551.00 45
2551.11 43
2551.23 42
2551.34 42
2551.46 43
2551.57 43
2551.69 41
2551.81 38
2551.92 31
2552.04 22
2552.15 11
2552.27 0
2552.38 0
2552.50 0
2552.62 0
2552.73 0
2552.85 0
2552.96 0
2553.08 0
2553.20 7
2553.31 13
2553.43 16
2553.54 17
2553.66 17
2553.77 18
2553.89 21
2554.01 27
2554.12 34
2554.24 43
2554.35 50
2554.47 54
2554.59 55
2554.70 53
2554.82 47
2554.93 41
2555.05 35
2555.16 31
2555.28 28
2555.40 27
2555.51 26
2555.63 24
2555.74 20
2555.86 15
2555.98 9
2556.09 4
2556.21 1
2556.32 2
2556.44 7
2556.55 16
2556.67 27
2556.79 39
2556.90 54
2557.02 68
2557.13 83
2557.25 98
2557.37 111
2557.48 121
2557.60 128
2557.71 131
2557.83 130
2557.95 126
2558.06 119
2558.18 112
2558.29 106
2558.41 101
2558.53 99
2558.64 97
2558.76 98
2558.87 99
2558.99 101
2559.10 104
2559.22 108
2559.34 112
2559.45 115
2559.57 117
2559.68 117
2559.80 115
2559.92 111
2560.03 108
2560.15 105
2560.26 104
2560.38 106
2560.50 110
2560.61 118
2560.73 128
2560.84 140
2560.96 153
2561.08 166
2561.19 177
2561.31 185
2561.42 190
2561.54 191
2561.66 187
2561.77 180
2561.89 170
2562.00 160
2562.12 150
2562.24 143
2562.35 138
2562.47 138
2562.58 142
2562.70 150
2562.82 159
2562.93 169
2563.05 178
2563.16 184
2563.28 185
2563.40 182
2563.51 175
2563.63 164
2563.74 153
2563.86 142
2563.98 133
2564.09 126
2564.21 122
2564.32 121
2564.44 123
2564.56 126
2564.67 130
2564.79 134
2564.91 138
2565.02 140
2565.14 140
2565.25 138
2565.37 136
2565.49 135
2565.60 134
2565.72 135
2565.83 137
2565.95 142
2566.07 147
2566.18 153
2566.30 160
2566.41 166
2566.53 171
2566.65 174
2566.76 175
2566.88 173
2566.99 169
2567.11 163
2567.23 156
2567.34 150
2567.46 146
2567.58 145
2567.69 147
2567.81 151
2567.92 156
2568.04 160
2568.16 163
2568.27 162
2568.39 159
2568.50 154
2568.62 147
2568.74 142
2568.85 137
2568.97 136
2569.09 135
2569.20 135
2569.32 136
2569.43 136
2569.55 135
2569.67 135
2569.78 135
2569.90 136
2570.01 138
2570.13 139
2570.25 140
2570.36 139
2570.48 135
2570.60 131
2570.71 126
2570.83 122
2570.94 120
2571.06 122
2571.18 127
2571.29 134
2571.41 141
2571.53 147
2571.64 151
2571.76 150
2571.87 146
2571.99 138
2572.11 128
2572.22 118
2572.34 107
2572.46 97
2572.57 88
2572.69 80
2572.80 73
2572.92 67
2573.04 63
2573.15 61
2573.27 61
2573.39 62
2573.50 64
2573.62 66
2573.73 67
2573.85 67
2573.97 67
2574.08 69
2574.20 72
2574.32 77
2574.43 86
2574.55 96
2574.66 107
2574.78 116
2574.90 123
2575.01 128
2575.13 129
2575.25 129
2575.36 127
2575.48 126
2575.59 125
2575.71 125
2575.83 126
2575.94 128
2576.06 131
2576.18 133
2576.29 134
2576.41 134
2576.53 131
2576.64 126
2576.76 119
2576.87 108
2576.99 96
2577.11 83
2577.22 71
2577.34 62
2577.46 55
2577.57 51
2577.69 50
2577.80 50
2577.92 51
2578.04 51
2578.15 51
2578.27 51
2578.39 51
2578.50 52
2578.62 53
2578.74 55
2578.85 57
2578.97 58
2579.09 60
2579.20 61
2579.32 63
2579.43 65
2579.55 67
2579.67 68
2579.78 67
2579.90 65
2580.02 61
2580.13 56
2580.25 52
2580.37 49
2580.48 49
2580.60 54
2580.71 61
2580.83 73
2580.95 86
2581.06 101
2581.18 116
2581.30 129
2581.41 139
2581.53 145
2581.65 146
2581.76 142
2581.88 134
2582.00 122
2582.11 108
2582.23 93
2582.34 77
2582.46 63
2582.58 50
2582.69 41
2582.81 35
2582.93 33
2583.04 36
2583.16 43
2583.28 52
2583.39 62
2583.51 69
2583.63 73
2583.74 72
2583.86 66
2583.98 57
2584.09 47
2584.21 37
2584.33 31
2584.44 27
2584.56 27
2584.67 29
2584.79 31
2584.91 34
2585.02 37
2585.14 38
2585.26 39
2585.37 41
2585.49 43
2585.61 45
2585.72 49
2585.84 52
2585.96 54
2586.07 54
2586.19 52
2586.31 48
2586.42 43
2586.54 39
2586.66 36
2586.77 37
2586.89 42
2587.01 50
2587.12 59
2587.24 68
2587.36 76
2587.47 81
2587.59 84
2587.71 85
2587.82 86
2587.94 87
2588.05 89
2588.17 90
2588.29 90
2588.40 88
2588.52 83
2588.64 76
2588.75 66
2588.87 57
2588.99 48
2589.10 41
2589.22 37
2589.34 35
2589.45 34
2589.57 35
2589.69 35
2589.80 36
2589.92 36
2590.04 37
2590.15 38
2590.27 40
2590.39 43
2590.50 46
2590.62 51
2590.74 55
2590.85 60
2590.97 63
2591.09 66
2591.20 68
2591.32 68
2591.44 66
2591.55 64
2591.67 62
2591.79 59
2591.90 56
2592.02 55
2592.14 54
2592.25 54
2592.37 55
2592.49 56
2592.60 57
2592.72 58
2592.84 58
2592.95 57
2593.07 56
2593.19 54
2593.30 53
2593.42 53
2593.54 53
2593.65 56
2593.77 59
2593.89 65
2594.00 71
2594.12 77
2594.24 81
2594.35 84
2594.47 82
2594.59 77
2594.70 69
2594.82 59
2594.94 49
2595.06 40
2595.17 34
2595.29 32
2595.41 32
2595.52 36
2595.64 42
2595.76 49
2595.87 56
2595.99 61
2596.11 64
2596.22 65
2596.34 64
2596.46 62
2596.57 59
2596.69 58
2596.81 60
2596.92 66
2597.04 74
2597.16 84
2597.27 94
2597.39 102
2597.51 105
2597.62 105
2597.74 101
2597.86 95
2597.97 90
2598.09 86
2598.21 84
2598.33 84
2598.44 85
2598.56 86
2598.68 87
2598.79 86
2598.91 83
2599.03 79
2599.14 76
2599.26 73
2599.38 71
2599.49 70
2599.61 69
2599.73 70
2599.84 70
2599.96 71
2600.08 72
2600.19 72
2600.31 70
2600.43 68
2600.55 65
2600.66 60
2600.78 55
2600.90 48
2601.01 41
2601.13 32
2601.25 22
2601.36 11
2601.48 0
2601.60 0
2601.71 0
2601.83 0
2601.95 0
2602.06 0
2602.18 0
2602.30 0
2602.42 0
2602.53 15
2602.65 33
2602.77 51
2602.88 69
2603.00 85
2603.12 98
2603.23 108
2603.35 113
2603.47 116
2603.58 116
2603.70 115
2603.82 113
2603.94 110
2604.05 107
2604.17 104
2604.29 102
2604.40 99
2604.52 98
2604.64 97
2604.75 96
2604.87 95
2604.99 95
2605.11 94
2605.22 94
2605.34 94
2605.46 94
2605.57 95
2605.69 97
2605.81 98
2605.92 99
2606.04 100
2606.16 99
2606.28 96
2606.39 93
2606.51 88
2606.63 84
2606.74 80
2606.86 78
2606.98 78
2607.09 79
2607.21 83
2607.33 89
2607.45 97
2607.56 105
2607.68 115
2607.80 126
2607.91 136
2608.03 145
2608.15 153
2608.26 159
2608.38 162
2608.50 163
2608.62 164
2608.73 165
2608.85 166
2608.97 167
2609.08 169
2609.20 169
2609.32 168
2609.44 165
2609.55 158
2609.67 150
2609.79 139
2609.90 129
2610.02 120
2610.14 114
2610.25 111
2610.37 111
2610.49 113
2610.61 115
2610.72 116
2610.84 115
2610.96 110
2611.07 103
2611.19 94
2611.31 84
2611.43 75
2611.54 68
2611.66 63
2611.78 60
2611.89 59
2612.01 60
2612.13 61
2612.25 62
2612.36 61
2612.48 60
2612.60 57
2612.71 54
2612.83 50
2612.95 47
2613.07 45
2613.18 44
2613.30 44
2613.42 46
2613.53 48
2613.65 50
2613.77 53
2613.89 56
2614.00 59
2614.12 61
2614.24 63
2614.35 64
2614.47 65
2614.59 65
2614.71 67
2614.82 70
2614.94 77
2615.06 85
2615.17 95
2615.29 105
2615.41 111
2615.53 113
2615.64 109
2615.76 102
2615.88 91
2616.00 80
2616.11 71
2616.23 64
2616.35 61
2616.46 61
2616.58 62
2616.70 64
2616.82 66
2616.93 69
2617.05 72
2617.17 76
2617.28 82
2617.40 89
2617.52 98
2617.64 108
2617.75 120
2617.87 131
2617.99 142
2618.11 151
2618.22 159
2618.34 164
2618.46 166
2618.57 167
2618.69 165
2618.81 162
2618.93 157
2619.04 152
2619.16 147
2619.28 142
2619.40 138
2619.51 134
2619.63 131
2619.75 127
2619.87 124
2619.98 120
2620.10 115
2620.22 110
2620.33 105
2620.45 99
2620.57 93
2620.69 89
2620.80 85
2620.92 83
2621.04 81
2621.16 80
2621.27 79
2621.39 78
2621.51 77
2621.62 76
2621.74 74
2621.86 73
2621.98 71
2622.09 69
2622.21 66
2622.33 61
2622.45 55
2622.56 47
2622.68 40
2622.80 32
2622.92 25
2623.03 18
2623.15 11
2623.27 4
2623.39 0
2623.50 0
2623.62 0
2623.74 0
2623.86 0
2623.97 0
2624.09 1
2624.21 10
2624.32 18
2624.44 25
2624.56 28
2624.68 27
2624.79 24
2624.91 18
2625.03 11
2625.15 5
2625.26 0
2625.38 0
2625.50 0
2625.62 0
2625.73 0
2625.85 0
2625.97 0
2626.09 0
2626.20 0
2626.32 4
2626.44 8
2626.56 11
2626.67 14
2626.79 19
2626.91 25
2627.03 33
2627.14 42
2627.26 50
2627.38 57
2627.50 61
2627.61 61
2627.73 56
2627.85 48
2627.97 39
2628.08 31
2628.20 24
2628.32 20
2628.44 20
2628.55 22
2628.67 24
2628.79 27
2628.91 28
2629.02 28
2629.14 27
2629.26 28
2629.38 30
2629.49 35
2629.61 42
2629.73 51
2629.85 59
2629.96 64
2630.08 66
2630.20 64
2630.32 59
2630.43 52
2630.55 46
2630.67 43
2630.79 46
2630.90 52
2631.02 62
2631.14 74
2631.26 83
2631.37 89
2631.49 90
2631.61 85
2631.73 75
2631.84 63
2631.96 51
2632.08 40
2632.20 33
2632.31 29
2632.43 29
2632.55 32
2632.67 36
2632.78 40
2632.90 43
2633.02 46
2633.14 46
2633.26 47
2633.37 47
2633.49 48
2633.61 51
2633.73 55
2633.84 59
2633.96 63
2634.08 66
2634.20 68
2634.31 67
2634.43 64
2634.55 62
2634.67 60
2634.78 61
2634.90 66
2635.02 73
2635.14 82
2635.25 91
2635.37 99
2635.49 106
2635.61 112
2635.73 117
2635.84 122
2635.96 128
2636.08 135
2636.20 143
2636.31 151
2636.43 158
2636.55 162
2636.67 163
2636.78 162
2636.90 159
2637.02 157
2637.14 155
2637.26 155
2637.37 157
2637.49 160
2637.61 166
2637.73 172
2637.84 179
2637.96 185
2638.08 190
2638.20 194
2638.31 195
2638.43 195
2638.55 193
2638.67 192
2638.79 191
2638.90 192
2639.02 194
2639.14 197
2639.26 199
2639.37 200
2639.49 199
2639.61 196
2639.73 191
2639.85 187
2639.96 185
2640.08 187
2640.20 193
2640.32 203
2640.43 214
2640.55 225
2640.67 234
2640.79 237
2640.91 235
2641.02 227
2641.14 213
2641.26 197
2641.38 179
2641.49 163
2641.61 148
2641.73 136
2641.85 126
2641.97 119
2642.08 112
2642.20 107
2642.32 102
2642.44 97
2642.55 92
2642.67 87
2642.79 83
2642.91 80
2643.03 78
2643.14 79
2643.26 80
2643.38 84
2643.50 89
2643.61 95
2643.73 102
2643.85 110
2643.97 118
2644.09 128
2644.20 138
2644.32 148
2644.44 158
2644.56 167
2644.68 173
2644.79 175
2644.91 174
2645.03 168
2645.15 160
2645.26 151
2645.38 142
2645.50 134
2645.62 127
2645.74 123
2645.85 120
2645.97 117
2646.09 116
2646.21 115
2646.33 114
2646.44 116
2646.56 118
2646.68 121
2646.80 124
2646.92 127
2647.03 128
2647.15 128
2647.27 126
2647.39 123
2647.50 120
2647.62 117
2647.74 117
2647.86 117
2647.98 119
2648.09 121
2648.21 122
2648.33 121
2648.45 118
2648.57 113
2648.68 107
2648.80 101
2648.92 96
2649.04 93
2649.16 92
2649.27 92
2649.39 95
2649.51 100
2649.63 105
2649.75 109
2649.86 112
2649.98 113
2650.10 112
2650.22 108
2650.34 101
2650.45 94
2650.57 88
2650.69 82
2650.81 78
2650.93 75
2651.04 72
2651.16 71
2651.28 71
2651.40 72
2651.52 75
2651.63 81
2651.75 90
2651.87 99
2651.99 108
2652.11 116
2652.22 121
2652.34 123
2652.46 122
2652.58 120
2652.70 117
2652.81 112
2652.93 107
2653.05 101
2653.17 95
2653.29 88
2653.40 83
2653.52 80
2653.64 80
2653.76 84
2653.88 90
2653.99 96
2654.11 101
2654.23 102
2654.35 98
2654.47 90
2654.58 77
2654.70 63
2654.82 50
2654.94 39
2655.06 33
2655.18 32
2655.29 34
2655.41 37
2655.53 40
2655.65 41
2655.77 39
2655.88 34
2656.00 26
2656.12 17
2656.24 8
2656.36 0
2656.47 0
2656.59 0
2656.71 0
2656.83 0
2656.95 0
2657.07 0
2657.18 0
2657.30 0
2657.42 7
2657.54 12
2657.66 16
2657.77 17
2657.89 15
2658.01 10
2658.13 4
2658.25 0
2658.36 0
2658.48 0
2658.60 0
2658.72 0
2658.84 2
2658.96 13
2659.07 26
2659.19 39
2659.31 52
2659.43 62
2659.55 67
2659.66 67
2659.78 61
2659.90 51
2660.02 38
2660.14 26
2660.26 15
2660.37 7
2660.49 2
2660.61 0
2660.73 0
2660.85 0
2660.97 0
2661.08 0
2661.20 0
2661.32 0
2661.44 0
2661.56 0
2661.67 0
2661.79 5
2661.91 16
2662.03 29
2662.15 42
2662.27 52
2662.38 59
2662.50 63
2662.62 63
2662.74 62
2662.86 59
2662.98 57
2663.09 55
2663.21 54
2663.33 53
2663.45 52
2663.57 51
2663.68 50
2663.80 48
2663.92 47
2664.04 47
2664.16 47
2664.28 47
2664.39 47
2664.51 47
2664.63 47
2664.75 46
2664.87 45
2664.99 46
2665.10 48
2665.22 53
2665.34 60
2665.46 70
2665.58 82
2665.70 95
2665.81 106
2665.93 114
2666.05 118
2666.17 120
2666.29 118
2666.41 115
2666.52 111
2666.64 108
2666.76 107
2666.88 107
2667.00 108
2667.12 107
2667.23 105
2667.35 100
2667.47 92
2667.59 82
2667.71 70
2667.83 58
2667.94 49
2668.06 42
2668.18 39
2668.30 39
2668.42 42
2668.54 45
2668.66 47
2668.77 48
2668.89 48
2669.01 49
2669.13 51
2669.25 56
2669.37 66
2669.48 78
2669.60 94
2669.72 110
2669.84 124
2669.96 136
2670.08 145
2670.19 149
2670.31 150
2670.43 150
2670.55 147
2670.67 144
2670.79 141
2670.91 136
2671.02 132
2671.14 126
2671.26 121
2671.38 115
2671.50 111
2671.62 108
2671.73 107
2671.85 108
2671.97 109
2672.09 110
2672.21 109
2672.33 105
2672.45 97
2672.56 87
2672.68 76
2672.80 65
2672.92 58
2673.04 55
2673.16 57
2673.27 64
2673.39 75
2673.51 88
2673.63 102
2673.75 114
2673.87 123
2673.99 129
2674.10 133
2674.22 134
2674.34 133
2674.46 132
2674.58 129
2674.70 127
2674.82 124
2674.93 122
2675.05 119
2675.17 116
2675.29 114
2675.41 112
2675.53 111
2675.65 110
2675.76 107
2675.88 102
2676.00 96
2676.12 87
2676.24 78
2676.36 70
2676.47 64
2676.59 62
2676.71 63
2676.83 67
2676.95 73
2677.07 79
2677.19 82
2677.30 84
2677.42 84
2677.54 83
2677.66 84
2677.78 87
2677.90 93
2678.02 104
2678.14 117
2678.25 132
2678.37 146
2678.49 158
2678.61 166
2678.73 171
2678.85 172
2678.97 170
2679.08 167
2679.20 162
2679.32 156
2679.44 150
2679.56 144
2679.68 139
2679.80 135
2679.91 132
2680.03 130
2680.15 129
2680.27 127
2680.39 123
2680.51 117
2680.63 108
2680.75 99
2680.86 88
2680.98 79
2681.10 71
2681.22 67
2681.34 66
2681.46 68
2681.58 73
2681.69 80
2681.81 88
2681.93 98
2682.05 107
2682.17 116
2682.29 123
2682.41 130
2682.53 136
2682.64 141
2682.76 147
2682.88 153
2683.00 159
2683.12 164
2683.24 168
2683.36 171
2683.47 172
2683.59 172
2683.71 170
2683.83 167
2683.95 163
2684.07 160
2684.19 157
2684.31 154
2684.42 152
2684.54 150
2684.66 150
2684.78 150
2684.90 151
2685.02 152
2685.14 153
2685.26 153
2685.37 151
2685.49 149
2685.61 146
2685.73 143
2685.85 141
2685.97 139
2686.09 138
2686.21 138
2686.33 137
2686.44 136
2686.56 133
2686.68 128
2686.80 123
2686.92 117
2687.04 111
2687.16 105
2687.28 100
2687.39 94
2687.51 87
2687.63 80
2687.75 71
2687.87 61
2687.99 51
2688.11 41
2688.23 33
2688.34 26
2688.46 21
2688.58 16
2688.70 11
2688.82 6
2688.94 1
2689.06 0
2689.18 0
2689.30 0
2689.41 0
2689.53 0
2689.65 0
2689.77 0
2689.89 0
2690.01 3
2690.13 13
2690.25 24
2690.37 38
2690.48 53
2690.60 69
2690.72 84
2690.84 98
2690.96 111
2691.08 121
2691.20 127
2691.32 130
2691.44 127
2691.55 121
2691.67 111
2691.79 99
2691.91 86
2692.03 74
2692.15 64
2692.27 57
2692.39 51
2692.51 47
2692.62 43
2692.74 40
2692.86 38
2692.98 36
2693.10 37
2693.22 41
2693.34 48
2693.46 55
2693.58 63
2693.69 69
2693.81 72
2693.93 71
2694.05 67
2694.17 59
2694.29 50
2694.41 41
2694.53 34
2694.65 27
2694.77 23
2694.88 20
2695.00 19
2695.12 19
2695.24 19
2695.36 20
2695.48 21
2695.60 21
2695.72 20
2695.84 18
2695.96 15
2696.07 13
2696.19 13
2696.31 14
2696.43 18
2696.55 24
2696.67 32
2696.79 41
2696.91 51
2697.03 58
2697.15 64
2697.26 65
2697.38 63
2697.50 56
2697.62 47
2697.74 36
2697.86 26
2697.98 19
2698.10 15
2698.22 16
2698.34 20
2698.45 25
2698.57 30
2698.69 33
2698.81 34
2698.93 30
2699.05 25
2699.17 17
2699.29 9
2699.41 2
2699.53 0
2699.65 0
2699.76 0
2699.88 0
2700.00 0
2700.12 0
2700.24 0
2700.36 0
2700.48 2
2700.60 10
2700.72 19
2700.84 27
2700.96 35
2701.07 43
2701.19 50
2701.31 56
2701.43 61
2701.55 65
2701.67 68
2701.79 69
2701.91 68
2702.03 66
2702.15 65
2702.27 65
2702.39 66
2702.50 68
2702.62 70
2702.74 72
2702.86 72
2702.98 71
2703.10 68
2703.22 66
2703.34 65
2703.46 66
2703.58 68
2703.70 73
2703.81 78
2703.93 84
2704.05 88
2704.17 91
2704.29 92
2704.41 91
2704.53 86
2704.65 80
2704.77 71
2704.89 62
2705.01 53
2705.13 46
2705.25 42
2705.36 41
2705.48 44
2705.60 50
2705.72 59
2705.84 69
2705.96 81
2706.08 92
2706.20 101
2706.32 109
2706.44 115
2706.56 118
2706.68 120
2706.80 121
2706.91 122
2707.03 125
2707.15 129
2707.27 134
2707.39 139
2707.51 144
2707.63 148
2707.75 150
2707.87 150
2707.99 148
2708.11 147
2708.23 146
2708.35 144
2708.46 143
2708.58 140
2708.70 136
2708.82 129
2708.94 119
2709.06 107
2709.18 94
2709.30 82
2709.42 72
2709.54 66
2709.66 65
2709.78 69
2709.90 77
2710.02 89
2710.13 102
2710.25 116
2710.37 129
2710.49 139
2710.61 144
2710.73 144
2710.85 141
2710.97 135
2711.09 128
2711.21 121
2711.33 117
2711.45 117
2711.57 118
2711.69 122
2711.81 127
2711.92 131
2712.04 134
2712.16 135
2712.28 135
2712.40 134
2712.52 132
2712.64 130
2712.76 127
2712.88 125
2713.00 125
2713.12 127
2713.24 132
2713.36 139
2713.48 149
2713.60 160
2713.72 169
2713.83 175
2713.95 177
2714.07 174
2714.19 166
2714.31 156
2714.43 144
2714.55 133
2714.67 125
2714.79 119
2714.91 116
2715.03 116
2715.15 117
2715.27 119
2715.39 122
2715.51 123
2715.63 124
2715.75 122
2715.86 117
2715.98 110
2716.10 101
2716.22 92
2716.34 83
2716.46 77
2716.58 74
2716.70 75
2716.82 79
2716.94 86
2717.06 93
2717.18 100
2717.30 105
2717.42 107
2717.54 106
2717.66 101
2717.78 92
2717.90 82
2718.01 71
2718.13 62
2718.25 54
2718.37 48
2718.49 46
2718.61 47
2718.73 50
2718.85 52
2718.97 53
2719.09 51
2719.21 45
2719.33 37
2719.45 27
2719.57 18
2719.69 11
2719.81 8
2719.93 10
2720.05 16
2720.17 25
2720.29 35
2720.41 46
2720.52 56
2720.64 66
2720.76 74
2720.88 82
2721.00 89
2721.12 95
2721.24 99
2721.36 102
2721.48 103
2721.60 102
2721.72 100
2721.84 97
2721.96 92
2722.08 85
2722.20 76
2722.32 63
2722.44 48
2722.56 30
2722.68 12
2722.80 0
2722.92 0
2723.04 0
2723.16 0
2723.27 0
2723.39 0
2723.51 0
2723.63 0
2723.75 5
2723.87 20
2723.99 32
2724.11 41
2724.23 46
2724.35 46
2724.47 42
2724.59 35
2724.71 27
2724.83 19
2724.95 13
2725.07 11
2725.19 12
2725.31 16
2725.43 24
2725.55 33
2725.67 43
2725.79 53
2725.91 61
2726.03 68
2726.15 72
2726.27 74
2726.39 73
2726.50 68
2726.62 60
2726.74 50
2726.86 39
2726.98 29
2727.10 21
2727.22 18
2727.34 20
2727.46 27
2727.58 40
2727.70 54
2727.82 70
2727.94 84
2728.06 94
2728.18 100
2728.30 101
2728.42 98
2728.54 92
2728.66 84
2728.78 76
2728.90 70
2729.02 66
2729.14 66
2729.26 67
2729.38 71
2729.50 76
2729.62 81
2729.74 86
2729.86 91
2729.98 97
2730.10 105
2730.22 115
2730.34 128
2730.46 142
2730.58 156
2730.70 168
2730.81 177
2730.93 180
2731.05 179
2731.17 173
2731.29 164
2731.41 154
2731.53 143
2731.65 133
2731.77 124
2731.89 114
2732.01 102
2732.13 89
2732.25 73
2732.37 55
2732.49 38
2732.61 24
2732.73 13
2732.85 8
2732.97 10
2733.09 18
2733.21 31
2733.33 46
2733.45 63
2733.57 78
2733.69 92
2733.81 104
2733.93 112
2734.05 118
2734.17 119
2734.29 116
2734.41 110
2734.53 99
2734.65 85
2734.77 71
2734.89 59
2735.01 49
2735.13 45
2735.25 44
2735.37 48
2735.49 53
2735.61 59
2735.73 64
2735.85 67
2735.97 69
2736.09 72
2736.21 76
2736.33 82
2736.45 91
2736.57 102
2736.69 112
2736.81 121
2736.93 126
2737.05 126
2737.17 121
2737.29 113
2737.41 102
2737.53 91
2737.65 82
2737.77 74
2737.89 70
2738.01 67
2738.13 65
2738.25 63
2738.37 61
2738.49 59
2738.61 59
2738.73 60
2738.85 63
2738.96 67
2739.08 72
2739.20 77
2739.32 79
2739.44 79
2739.56 76
2739.68 72
2739.80 67
2739.92 64
2740.04 62
2740.16 63
2740.28 66
2740.40 72
2740.52 79
2740.64 87
2740.76 95
2740.88 103
2741.00 110
2741.12 115
2741.24 119
2741.36 122
2741.48 123
2741.60 124
2741.72 125
2741.84 126
2741.96 128
2742.08 132
2742.20 136
2742.32 140
2742.44 142
2742.56 143
2742.68 141
2742.80 136
2742.92 129
2743.04 121
2743.16 111
2743.28 100
2743.40 88
2743.52 74
2743.64 60
2743.76 47
2743.88 35
2744.00 27
2744.12 24
2744.25 26
2744.37 34
2744.49 44
2744.61 55
2744.73 64
2744.85 69
2744.97 70
2745.09 66
2745.21 59
2745.33 51
2745.45 42
2745.57 35
2745.69 29
2745.81 26
2745.93 24
2746.05 22
2746.17 20
2746.29 18
2746.41 16
2746.53 15
2746.65 15
2746.77 16
2746.89 21
2747.01 28
2747.13 38
2747.25 47
2747.37 57
2747.49 64
2747.61 68
2747.73 70
2747.85 71
2747.97 71
2748.09 70
2748.21 71
2748.33 73
2748.45 75
2748.57 79
2748.69 83
2748.81 88
2748.93 93
2749.05 96
2749.17 98
2749.29 98
2749.41 95
2749.53 90
2749.65 84
2749.77 76
2749.89 70
2750.01 64
2750.13 60
2750.25 57
2750.37 55
2750.49 53
2750.61 50
2750.73 46
2750.85 40
2750.97 32
2751.09 23
2751.21 15
2751.33 7
2751.45 2
2751.57 0
2751.69 0
2751.81 5
2751.93 13
2752.05 22
2752.17 33
2752.29 44
2752.42 55
2752.54 65
2752.66 76
2752.78 86
2752.90 96
2753.02 104
2753.14 111
2753.26 115
2753.38 116
2753.50 114
2753.62 110
2753.74 105
2753.86 99
2753.98 93
2754.10 87
2754.22 82
2754.34 77
2754.46 72
2754.58 68
2754.70 65
2754.82 65
2754.94 68
2755.06 75
2755.18 85
2755.30 96
2755.42 106
2755.54 113
2755.66 115
2755.78 111
2755.90 102
2756.02 90
2756.14 78
2756.26 69
2756.38 64
2756.50 64
2756.63 68
2756.75 75
2756.87 83
2756.99 90
2757.11 93
2757.23 93
2757.35 90
2757.47 85
2757.59 79
2757.71 73
2757.83 67
2757.95 61
2758.07 55
2758.19 48
2758.31 40
2758.43 31
2758.55 23
2758.67 16
2758.79 12
2758.91 11
2759.03 13
2759.15 16
2759.27 20
2759.39 23
2759.51 24
2759.63 22
2759.75 17
2759.87 11
2760.00 5
2760.12 0
2760.24 0
2760.36 0
2760.48 0
2760.60 0
2760.72 0
2760.84 0
2760.96 0
2761.08 0
2761.20 4
2761.32 9
2761.44 13
2761.56 17
2761.68 20
2761.80 22
2761.92 22
2762.04 21
2762.16 19
2762.28 16
2762.40 15
2762.52 17
2762.64 22
2762.77 30
2762.89 42
2763.01 56
2763.13 70
2763.25 82
2763.37 92
2763.49 97
2763.61 98
2763.73 96
2763.85 90
2763.97 83
2764.09 77
2764.21 72
2764.33 69
2764.45 68
2764.57 68
2764.69 68
2764.81 67
2764.93 64
2765.05 59
2765.18 53
2765.30 47
2765.42 43
2765.54 41
2765.66 41
2765.78 43
2765.90 46
2766.02 49
2766.14 52
2766.26 54
2766.38 55
2766.50 55
2766.62 54
2766.74 52
2766.86 48
2766.98 43
2767.10 37
2767.22 30
2767.34 22
2767.47 15
2767.59 9
2767.71 4
2767.83 0
2767.95 0
2768.07 0
2768.19 0
2768.31 0
2768.43 1
2768.55 6
2768.67 12
2768.79 19
2768.91 26
2769.03 33
2769.15 39
2769.27 43
2769.39 45
2769.52 45
2769.64 41
2769.76 34
2769.88 25
2770.00 14
2770.12 3
2770.24 0
2770.36 0
2770.48 0
2770.60 0
2770.72 0
2770.84 0
2770.96 0
2771.08 0
2771.20 7
2771.32 13
2771.45 19
2771.57 25
2771.69 30
2771.81 35
2771.93 39
2772.05 43
2772.17 46
2772.29 49
2772.41 52
2772.53 56
2772.65 59
2772.77 62
2772.89 65
2773.01 66
2773.14 67
2773.26 68
2773.38 69
2773.50 71
2773.62 75
2773.74 81
2773.86 89
2773.98 99
2774.10 108
2774.22 118
2774.34 126
2774.46 132
2774.58 136
2774.70 137
2774.82 136
2774.95 133
2775.07 128
2775.19 123
2775.31 117
2775.43 112
2775.55 108
2775.67 106
2775.79 105
2775.91 104
2776.03 104
2776.15 103
2776.27 100
2776.39 93
2776.52 82
2776.64 68
2776.76 52
2776.88 35
2777.00 20
2777.12 9
2777.24 4
2777.36 3
2777.48 6
2777.60 11
2777.72 15
2777.84 18
2777.96 17
2778.09 15
2778.21 12
2778.33 9
2778.45 10
2778.57 14
2778.69 22
2778.81 33
2778.93 45
2779.05 58
2779.17 70
2779.29 79
2779.41 86
2779.54 91
2779.66 93
2779.78 92
2779.90 89
2780.02 84
2780.14 76
2780.26 66
2780.38 55
2780.50 42
2780.62 28
2780.74 15
2780.86 4
2780.99 0
2781.11 0
2781.23 0
2781.35 0
2781.47 0
2781.59 2
2781.71 14
2781.83 28
2781.95 42
2782.07 55
2782.19 66
2782.32 75
2782.44 80
2782.56 85
2782.68 89
2782.80 92
2782.92 96
2783.04 99
2783.16 99
2783.28 97
2783.40 91
2783.52 83
2783.64 74
2783.77 65
2783.89 58
2784.01 53
2784.13 49
2784.25 46
2784.37 44
2784.49 41
2784.61 38
2784.73 35
2784.85 32
2784.98 32
2785.10 32
2785.22 34
2785.34 36
2785.46 39
2785.58 40
2785.70 41
2785.82 42
2785.94 41
2786.06 41
2786.18 41
2786.31 41
2786.43 42
2786.55 43
2786.67 47
2786.79 52
2786.91 60
2787.03 70
2787.15 82
2787.27 95
2787.39 108
2787.52 120
2787.64 131
2787.76 141
2787.88 148
2788.00 155
2788.12 160
2788.24 164
2788.36 168
2788.48 171
2788.60 172
2788.73 172
2788.85 169
2788.97 164
2789.09 158
2789.21 151
2789.33 144
2789.45 137
2789.57 131
2789.69 125
2789.82 119
2789.94 113
2790.06 106
2790.18 98
2790.30 90
2790.42 83
2790.54 76
2790.66 71
2790.78 68
2790.90 65
2791.03 62
2791.15 56
2791.27 47
2791.39 35
2791.51 22
2791.63 9
2791.75 0
2791.87 0
2791.99 0
2792.12 8
2792.24 20
2792.36 35
2792.48 48
2792.60 58
2792.72 63
2792.84 64
2792.96 61
2793.08 56
2793.21 51
2793.33 48
2793.45 47
2793.57 51
2793.69 57
2793.81 64
2793.93 70
2794.05 75
2794.17 77
2794.30 77
2794.42 77
2794.54 77
2794.66 80
2794.78 86
2794.90 96
2795.02 108
2795.14 119
2795.27 129
2795.39 135
2795.51 137
2795.63 134
2795.75 129
2795.87 123
2795.99 117
2796.11 114
2796.23 113
2796.36 114
2796.48 118
2796.60 123
2796.72 129
2796.84 136
2796.96 143
2797.08 150
2797.20 157
2797.33 163
2797.45 166
2797.57 168
2797.69 167
2797.81 165
2797.93 162
2798.05 161
2798.17 162
2798.30 166
2798.42 172
2798.54 178
2798.66 183
2798.78 186
2798.90 187
2799.02 186
2799.14 185
2799.27 185
2799.39 189
2799.51 196
2799.63 208
2799.75 223
2799.87 241
2799.99 260
2800.11 280
2800.24 300
2800.36 317
2800.48 333
2800.60 345
2800.72 355
2800.84 362
2800.96 368
2801.08 373
2801.21 378
2801.33 385
2801.45 393
2801.57 401
2801.69 408
2801.81 412
2801.93 412
2802.05 407
2802.18 397
2802.30 384
2802.42 368
2802.54 353
2802.66 340
2802.78 330
2802.90 322
2803.03 315
2803.15 309
2803.27 302
2803.39 293
2803.51 285
2803.63 276
2803.75 269
2803.88 264
2804.00 260
2804.12 258
2804.24 254
2804.36 248
2804.48 238
2804.60 226
2804.72 211
2804.85 195
2804.97 180
2805.09 168
2805.21 159
2805.33 153
2805.45 151
2805.57 152
2805.70 153
2805.82 155
2805.94 156
2806.06 157
2806.18 156
2806.30 155
2806.42 153
2806.55 150
2806.67 146
2806.79 140
2806.91 133
2807.03 126
2807.15 118
2807.27 113
2807.40 110
2807.52 110
2807.64 113
2807.76 118
2807.88 124
2808.00 128
2808.12 131
2808.25 131
2808.37 130
2808.49 128
2808.61 126
2808.73 125
2808.85 124
2808.97 123
2809.10 122
2809.22 121
2809.34 121
2809.46 121
2809.58 124
2809.70 129
2809.82 137
2809.95 146
2810.07 155
2810.19 162
2810.31 167
2810.43 169
2810.55 167
2810.68 162
2810.80 155
2810.92 147
2811.04 139
2811.16 131
2811.28 123
2811.40 117
2811.53 112
2811.65 109
2811.77 107
2811.89 107
2812.01 108
2812.13 108
2812.25 108
2812.38 106
2812.50 100
2812.62 91
2812.74 79
2812.86 66
2812.98 52
2813.11 41
2813.23 32
2813.35 26
2813.47 24
2813.59 26
2813.71 29
2813.84 34
2813.96 40
2814.08 46
2814.20 50
2814.32 52
2814.44 51
2814.56 47
2814.69 39
2814.81 29
2814.93 17
2815.05 5
2815.17 0
2815.29 0
2815.42 0
2815.54 0
2815.66 0
2815.78 0
2815.90 0
2816.02 1
2816.15 3
2816.27 5
2816.39 7
2816.51 10
2816.63 15
2816.75 22
2816.88 30
2817.00 39
2817.12 48
2817.24 54
2817.36 57
2817.48 58
2817.61 57
2817.73 55
2817.85 53
2817.97 52
2818.09 52
2818.21 52
2818.34 51
2818.46 49
2818.58 45
2818.70 40
2818.82 35
2818.94 31
2819.07 29
2819.19 31
2819.31 35
2819.43 42
2819.55 50
2819.67 59
2819.80 67
2819.92 74
2820.04 80
2820.16 86
2820.28 91
2820.40 95
2820.53 97
2820.65 98
2820.77 98
2820.89 96
2821.01 95
2821.13 94
2821.26 93
2821.38 93
2821.50 91
2821.62 88
2821.74 84
2821.86 78
2821.99 72
2822.11 66
2822.23 62
2822.35 61
2822.47 64
2822.60 69
2822.72 76
2822.84 83
2822.96 89
2823.08 92
2823.20 91
2823.33 88
2823.45 82
2823.57 74
2823.69 67
2823.81 61
2823.93 56
2824.06 52
2824.18 48
2824.30 43
2824.42 38
2824.54 33
2824.67 27
2824.79 23
2824.91 19
2825.03 19
2825.15 21
2825.27 26
2825.40 34
2825.52 44
2825.64 56
2825.76 67
2825.88 77
2826.01 83
2826.13 85
2826.25 83
2826.37 78
2826.49 71
2826.61 63
2826.74 57
2826.86 53
2826.98 52
2827.10 53
2827.22 54
2827.35 55
2827.47 55
2827.59 54
2827.71 51
2827.83 48
2827.96 46
2828.08 46
2828.20 49
2828.32 54
2828.44 60
2828.56 67
2828.69 74
2828.81 80
2828.93 84
2829.05 86
2829.17 86
2829.30 84
2829.42 81
2829.54 75
2829.66 68
2829.78 59
2829.91 52
2830.03 44
2830.15 38
2830.27 34
2830.39 31
2830.52 29
2830.64 25
2830.76 21
2830.88 15
2831.00 8
2831.12 0
2831.25 0
2831.37 0
2831.49 0
2831.61 0
2831.73 0
2831.86 0
2831.98 0
2832.10 0
2832.22 6
2832.34 19
2832.47 33
2832.59 49
2832.71 64
2832.83 78
2832.95 89
2833.08 96
2833.20 101
2833.32 103
2833.44 104
2833.56 104
2833.69 102
2833.81 100
2833.93 98
2834.05 94
2834.17 90
2834.30 86
2834.42 82
2834.54 80
2834.66 78
2834.78 76
2834.91 73
2835.03 69
2835.15 62
2835.27 55
2835.39 47
2835.52 41
2835.64 36
2835.76 34
2835.88 33
2836.00 33
2836.13 33
2836.25 33
2836.37 31
2836.49 29
2836.62 26
2836.74 25
2836.86 24
2836.98 25
2837.10 27
2837.23 28
2837.35 27
2837.47 25
2837.59 21
2837.71 14
2837.84 6
2837.96 0
2838.08 0
2838.20 0
2838.32 0
2838.45 0
2838.57 0
2838.69 0
2838.81 0
2838.93 8
2839.06 16
2839.18 21
2839.30 23
2839.42 21
2839.55 18
2839.67 14
2839.79 12
2839.91 12
2840.03 14
2840.16 18
2840.28 22
2840.40 25
2840.52 26
2840.64 27
2840.77 27
2840.89 28
2841.01 30
2841.13 34
2841.26 38
2841.38 42
2841.50 46
2841.62 49
2841.74 51
2841.87 52
2841.99 51
2842.11 49
2842.23 45
2842.36 41
2842.48 34
2842.60 27
2842.72 18
2842.84 10
2842.97 2
2843.09 0
2843.21 0
2843.33 3
2843.45 11
2843.58 23
2843.70 34
2843.82 45
2843.94 53
2844.07 58
2844.19 59
2844.31 59
2844.43 57
2844.55 54
2844.68 51
2844.80 48
2844.92 44
2845.04 39
2845.17 32
2845.29 23
2845.41 12
2845.53 1
2845.66 0
2845.78 0
2845.90 0
2846.02 0
2846.14 0
2846.27 0
2846.39 0
2846.51 0
2846.63 11
2846.76 24
2846.88 36
2847.00 46
2847.12 54
2847.24 58
2847.37 59
2847.49 57
2847.61 53
2847.73 49
2847.86 44
2847.98 39
2848.10 35
2848.22 32
2848.35 29
2848.47 27
2848.59 25
2848.71 25
2848.83 27
2848.96 33
2849.08 42
2849.20 54
2849.32 68
2849.45 84
2849.57 100
2849.69 113
2849.81 125
2849.94 133
2850.06 139
2850.18 143
2850.30 145
2850.43 146
2850.55 144
2850.67 140
2850.79 132
2850.91 121
2851.04 108
2851.16 94
2851.28 79
2851.40 66
2851.53 56
2851.65 49
2851.77 44
2851.89 42
2852.02 41
2852.14 40
2852.26 38
2852.38 34
2852.51 28
2852.63 21
2852.75 14
2852.87 8
2853.00 6
2853.12 7
2853.24 13
2853.36 24
2853.48 39
2853.61 55
2853.73 69
2853.85 81
2853.97 87
2854.10 88
2854.22 84
2854.34 75
2854.46 65
2854.59 54
2854.71 45
2854.83 38
2854.95 34
2855.08 33
2855.20 34
2855.32 36
2855.44 40
2855.57 45
2855.69 49
2855.81 54
2855.93 56
2856.06 57
2856.18 56
2856.30 52
2856.42 46
2856.55 40
2856.67 33
2856.79 28
2856.91 25
2857.04 25
2857.16 28
2857.28 34
2857.40 42
2857.53 51
2857.65 61
2857.77 70
2857.89 76
2858.02 80
2858.14 82
2858.26 82
2858.38 82
2858.51 82
2858.63 82
2858.75 83
2858.87 84
2859.00 83
2859.12 79
2859.24 75
2859.36 69
2859.49 64
2859.61 61
2859.73 62
2859.85 65
2859.98 69
2860.10 74
2860.22 78
2860.34 81
2860.47 83
2860.59 85
2860.71 87
2860.84 90
2860.96 94
2861.08 97
2861.20 98
2861.33 96
2861.45 91
2861.57 84
2861.69 76
2861.82 69
2861.94 64
2862.06 61
2862.18 61
2862.31 63
2862.43 66
2862.55 70
2862.67 74
2862.80 78
2862.92 81
2863.04 84
2863.16 85
2863.29 84
2863.41 84
2863.53 82
2863.66 82
2863.78 82
2863.90 84
2864.02 85
2864.15 85
2864.27 84
2864.39 81
2864.51 75
2864.64 67
2864.76 58
2864.88 48
2865.00 40
2865.13 33
2865.25 27
2865.37 23
2865.50 20
2865.62 17
2865.74 14
2865.86 10
2865.99 5
2866.11 0
2866.23 0
2866.35 0
2866.48 0
2866.60 0
2866.72 0
2866.85 0
2866.97 0
2867.09 6
2867.21 17
2867.34 27
2867.46 36
2867.58 44
2867.70 49
2867.83 54
2867.95 57
2868.07 60
2868.20 61
2868.32 63
2868.44 64
2868.56 65
2868.69 66
2868.81 68
2868.93 70
2869.05 74
2869.18 80
2869.30 88
2869.42 100
2869.55 113
2869.67 126
2869.79 139
2869.91 149
2870.04 155
2870.16 156
2870.28 152
2870.40 145
2870.53 136
2870.65 126
2870.77 119
2870.90 114
2871.02 113
2871.14 115
2871.26 119
2871.39 125
2871.51 132
2871.63 139
2871.76 145
2871.88 151
2872.00 155
2872.12 157
2872.25 157
2872.37 155
2872.49 153
2872.62 152
2872.74 150
2872.86 149
2872.98 147
2873.11 145
2873.23 140
2873.35 133
2873.48 123
2873.60 111
2873.72 99
2873.84 86
2873.97 75
2874.09 66
2874.21 60
2874.34 57
2874.46 56
2874.58 58
2874.70 61
2874.83 64
2874.95 67
2875.07 69
2875.20 68
2875.32 66
2875.44 62
2875.56 58
2875.69 54
2875.81 50
2875.93 49
2876.06 48
2876.18 50
2876.30 53
2876.42 58
2876.55 64
2876.67 72
2876.79 81
2876.92 92
2877.04 104
2877.16 116
2877.29 126
2877.41 132
2877.53 133
2877.65 129
2877.78 120
2877.90 108
2878.02 95
2878.15 83
2878.27 73
2878.39 67
2878.51 63
2878.64 61
2878.76 58
2878.88 55
2879.01 49
2879.13 43
2879.25 36
2879.38 31
2879.50 28
2879.62 27
2879.74 30
2879.87 34
2879.99 40
2880.11 47
2880.24 52
2880.36 57
2880.48 61
2880.61 64
2880.73 65
2880.85 67
2880.97 67
2881.10 67
2881.22 65
2881.34 61
2881.47 56
2881.59 50
2881.71 43
2881.84 37
2881.96 32
2882.08 32
2882.20 35
2882.33 42
2882.45 53
2882.57 67
2882.70 83
2882.82 99
2882.94 115
2883.07 129
2883.19 142
2883.31 153
2883.44 162
2883.56 171
2883.68 179
2883.80 186
2883.93 193
2884.05 201
2884.17 207
2884.30 213
2884.42 217
2884.54 220
2884.67 220
2884.79 218
2884.91 214
2885.04 207
2885.16 199
2885.28 191
2885.40 182
2885.53 175
2885.65 169
2885.77 163
2885.90 155
2886.02 146
2886.14 134
2886.27 118
2886.39 99
2886.51 79
2886.64 60
2886.76 44
2886.88 34
2887.01 31
2887.13 34
2887.25 43
2887.37 55
2887.50 68
2887.62 79
2887.74 88
2887.87 92
2887.99 91
2888.11 87
2888.24 81
2888.36 72
2888.48 64
2888.61 56
2888.73 49
2888.85 44
2888.98 41
2889.10 41
2889.22 43
2889.35 46
2889.47 51
2889.59 55
2889.72 59
2889.84 60
2889.96 60
2890.08 57
2890.21 52
2890.33 46
2890.45 41
2890.58 36
2890.70 32
2890.82 29
2890.95 27
2891.07 26
2891.19 27
2891.32 28
2891.44 29
2891.56 30
2891.69 31
2891.81 31
2891.93 29
2892.06 27
2892.18 25
2892.30 23
2892.43 23
2892.55 25
2892.67 28
2892.80 32
2892.92 36
2893.04 37
2893.17 37
2893.29 35
2893.41 32
2893.54 27
2893.66 22
2893.78 17
2893.91 12
2894.03 8
2894.15 3
2894.28 0
2894.40 0
2894.52 0
2894.65 0
2894.77 4
2894.89 10
2895.02 18
2895.14 25
2895.26 32
2895.39 37
2895.51 39
2895.63 39
2895.76 36
2895.88 32
2896.00 27
2896.13 21
2896.25 15
2896.37 10
2896.50 5
2896.62 1
2896.74 0
2896.87 0
2896.99 0
2897.11 0
2897.24 0
2897.36 0
2897.48 0
2897.61 0
2897.73 3
2897.85 10
2897.98 16
2898.10 20
2898.22 19
2898.35 14
2898.47 6
2898.59 0
2898.72 0
2898.84 0
2898.96 0
2899.09 0
2899.21 0
2899.33 8
2899.46 22
2899.58 36
2899.70 48
2899.83 59
2899.95 69
2900.07 77
2900.20 86
2900.32 95
2900.44 105
2900.57 115
2900.69 124
2900.81 132
2900.94 139
2901.06 144
2901.18 148
2901.31 151
2901.43 152
2901.55 153
2901.68 152
2901.80 149
2901.92 144
2902.05 137
2902.17 127
2902.30 116
2902.42 103
2902.54 92
2902.67 82
2902.79 75
2902.91 70
2903.04 67
2903.16 65
2903.28 64
2903.41 63
2903.53 62
2903.65 61
2903.78 60
2903.90 59
2904.02 58
2904.15 56
2904.27 52
2904.39 47
2904.52 41
2904.64 35
2904.77 31
2904.89 28
2905.01 28
2905.14 29
2905.26 33
2905.38 38
2905.51 44
2905.63 50
2905.75 54
2905.88 56
2906.00 54
2906.12 49
2906.25 42
2906.37 33
2906.49 25
2906.62 20
2906.74 18
2906.87 19
2906.99 24
2907.11 30
2907.24 36
2907.36 42
2907.48 46
2907.61 50
2907.73 54
2907.85 59
2907.98 65
2908.10 72
2908.22 80
2908.35 88
2908.47 96
2908.60 103
2908.72 111
2908.84 120
2908.97 128
2909.09 137
2909.21 145
2909.34 153
2909.46 159
2909.58 163
2909.71 165
2909.83 164
2909.96 161
2910.08 154
2910.20 145
2910.33 132
2910.45 117
2910.57 101
2910.70 85
2910.82 72
2910.94 62
2911.07 57
2911.19 54
2911.32 53
2911.44 52
2911.56 49
2911.69 43
2911.81 34
2911.93 23
2912.06 13
2912.18 5
2912.30 1
2912.43 1
2912.55 5
2912.68 10
2912.80 17
2912.92 22
2913.05 26
2913.17 28
2913.29 29
2913.42 30
2913.54 30
2913.67 31
2913.79 33
2913.91 34
2914.04 33
2914.16 30
2914.28 24
2914.41 15
2914.53 4
2914.66 0
2914.78 0
2914.90 0
2915.03 0
2915.15 0
2915.27 0
2915.40 0
2915.52 0
2915.65 9
2915.77 16
2915.89 22
2916.02 25
2916.14 27
2916.26 28
2916.39 28
2916.51 28
2916.64 28
2916.76 29
2916.88 30
2917.01 31
2917.13 31
2917.25 29
2917.38 26
2917.50 22
2917.63 18
2917.75 14
2917.87 12
2918.00 13
2918.12 16
2918.24 22
2918.37 31
2918.49 42
2918.62 53
2918.74 62
2918.86 69
2918.99 72
2919.11 70
2919.24 66
2919.36 59
2919.48 52
2919.61 45
2919.73 39
2919.85 36
2919.98 35
2920.10 36
2920.23 39
2920.35 43
2920.47 49
2920.60 56
2920.72 64
2920.85 72
2920.97 80
2921.09 86
2921.22 90
2921.34 92
2921.46 91
2921.59 90
2921.71 88
2921.84 86
2921.96 86
2922.08 87
2922.21 90
2922.33 93
2922.46 96
2922.58 99
2922.70 101
2922.83 103
2922.95 105
2923.08 107
2923.20 111
2923.32 115
2923.45 121
2923.57 125
2923.69 129
2923.82 131
2923.94 132
2924.07 131
2924.19 131
2924.31 131
2924.44 132
2924.56 135
2924.69 137
2924.81 138
2924.93 136
2925.06 129
2925.18 118
2925.31 103
2925.43 87
2925.55 71
2925.68 58
2925.80 50
2925.93 48
2926.05 53
2926.17 62
2926.30 75
2926.42 88
2926.55 100
2926.67 108
2926.79 111
2926.92 110
2927.04 106
2927.17 98
2927.29 89
2927.41 79
2927.54 71
2927.66 65
2927.79 61
2927.91 60
2928.03 62
2928.16 65
2928.28 69
2928.41 74
2928.53 79
2928.65 83
2928.78 88
2928.90 93
2929.03 99
2929.15 104
2929.27 109
2929.40 113
2929.52 115
2929.65 115
2929.77 114
2929.89 112
2930.02 111
2930.14 111
2930.27 112
2930.39 114
2930.51 116
2930.64 117
2930.76 115
2930.89 110
2931.01 103
2931.13 95
2931.26 88
2931.38 83
2931.51 82
2931.63 85
2931.76 90
2931.88 98
2932.00 104
2932.13 107
2932.25 105
2932.38 97
2932.50 85
2932.62 70
2932.75 54
2932.87 40
2933.00 30
2933.12 24
2933.24 21
2933.37 22
2933.49 23
2933.62 24
2933.74 23
2933.87 20
2933.99 16
2934.11 13
2934.24 10
2934.36 9
2934.49 11
2934.61 15
2934.73 22
2934.86 29
2934.98 37
2935.11 43
2935.23 47
2935.36 47
2935.48 44
2935.60 37
2935.73 28
2935.85 18
2935.98 10
2936.10 5
2936.22 6
2936.35 12
2936.47 23
2936.60 36
2936.72 51
2936.85 62
2936.97 69
2937.09 71
2937.22 68
2937.34 62
2937.47 56
2937.59 51
2937.71 50
2937.84 53
2937.96 60
2938.09 68
2938.21 76
2938.34 81
2938.46 83
2938.58 81
2938.71 75
2938.83 66
2938.96 55
2939.08 44
2939.21 33
2939.33 23
2939.45 15
2939.58 8
2939.70 2
2939.83 0
2939.95 0
2940.08 0
2940.20 0
2940.32 0
2940.45 0
2940.57 0
2940.70 0
2940.82 9
2940.95 22
2941.07 33
2941.19 41
2941.32 47
2941.44 49
2941.57 49
2941.69 48
2941.82 48
2941.94 50
2942.06 52
2942.19 57
2942.31 62
2942.44 66
2942.56 70
2942.69 72
2942.81 73
2942.93 74
2943.06 76
2943.18 80
2943.31 89
2943.43 102
2943.56 118
2943.68 135
2943.80 151
2943.93 164
2944.05 172
2944.18 173
2944.30 169
2944.43 161
2944.55 152
2944.68 143
2944.80 135
2944.92 128
2945.05 122
2945.17 116
2945.30 110
2945.42 103
2945.55 95
2945.67 85
2945.79 75
2945.92 66
2946.04 58
2946.17 52
2946.29 48
2946.42 47
2946.54 48
2946.67 48
2946.79 48
2946.91 46
2947.04 42
2947.16 36
2947.29 30
2947.41 26
2947.54 23
2947.66 24
2947.79 28
2947.91 35
2948.03 44
2948.16 54
2948.28 64
2948.41 73
2948.53 80
2948.66 85
2948.78 86
2948.91 83
2949.03 76
2949.15 67
2949.28 57
2949.40 49
2949.53 43
2949.65 40
2949.78 40
2949.90 41
2950.03 42
2950.15 41
2950.27 38
2950.40 34
2950.52 30
2950.65 28
2950.77 30
2950.90 38
2951.02 50
2951.15 64
2951.27 79
2951.40 92
2951.52 102
2951.64 108
2951.77 111
2951.89 113
2952.02 115
2952.14 117
2952.27 121
2952.39 124
2952.52 126
2952.64 127
2952.76 124
2952.89 120
2953.01 114
2953.14 107
2953.26 101
2953.39 97
2953.51 95
2953.64 97
2953.76 102
2953.89 110
2954.01 121
2954.13 133
2954.26 144
2954.38 153
2954.51 158
2954.63 157
2954.76 150
2954.88 138
2955.01 122
2955.13 105
2955.26 89
2955.38 75
2955.51 64
2955.63 57
2955.75 54
2955.88 53
2956.00 55
2956.13 59
2956.25 64
2956.38 70
2956.50 76
2956.63 80
2956.75 83
2956.88 84
2957.00 81
2957.13 77
2957.25 72
2957.37 68
2957.50 67
2957.62 69
2957.75 74
2957.87 82
2958.00 91
2958.12 101
2958.25 109
2958.37 115
2958.50 119
2958.62 119
2958.75 117
2958.87 115
2959.00 112
2959.12 112
2959.24 115
2959.37 121
2959.49 130
2959.62 140
2959.74 150
2959.87 159
2959.99 165
2960.12 168
2960.24 169
2960.37 169
2960.49 168
2960.62 169
2960.74 170
2960.87 172
2960.99 175
2961.11 177
2961.24 178
2961.36 178
2961.49 178
2961.61 178
2961.74 180
2961.86 185
2961.99 192
2962.11 201
2962.24 211
2962.36 221
2962.49 229
2962.61 234
2962.74 236
2962.86 233
2962.99 228
2963.11 221
2963.24 211
2963.36 201
2963.48 189
2963.61 178
2963.73 166
2963.86 156
2963.98 146
2964.11 139
2964.23 134
2964.36 131
2964.48 129
2964.61 128
2964.73 128
2964.86 127
2964.98 127
2965.11 128
2965.23 130
2965.36 132
2965.48 133
2965.61 132
2965.73 128
2965.86 120
2965.98 110
2966.11 96
2966.23 83
2966.36 70
2966.48 59
2966.60 50
2966.73 44
2966.85 40
2966.98 35
2967.10 31
2967.23 28
2967.35 24
2967.48 22
2967.60 22
2967.73 23
2967.85 26
2967.98 30
2968.10 36
2968.23 43
2968.35 51
2968.48 61
2968.60 73
2968.73 84
2968.85 95
2968.98 103
2969.10 108
2969.23 108
2969.35 106
2969.48 100
2969.60 93
2969.73 85
2969.85 76
2969.98 68
2970.10 62
2970.23 56
2970.35 51
2970.48 47
2970.60 43
2970.73 39
2970.85 34
2970.98 28
2971.10 21
2971.23 15
2971.35 9
2971.48 6
2971.60 5
2971.73 6
2971.85 8
2971.97 11
2972.10 12
2972.22 12
2972.35 11
2972.47 8
2972.60 6
2972.72 5
2972.85 6
2972.97 10
2973.10 15
2973.22 21
2973.35 28
2973.47 35
2973.60 42
2973.72 47
2973.85 52
2973.97 57
2974.10 61
2974.22 65
2974.35 68
2974.47 71
2974.60 73
2974.72 75
2974.85 78
2974.97 81
2975.10 84
2975.22 89
2975.35 94
2975.47 99
2975.60 104
2975.72 108
2975.85 111
2975.97 114
2976.10 118
2976.22 123
2976.35 130
2976.47 139
2976.60 149
2976.72 159
2976.85 167
2976.97 171
2977.10 173
2977.22 170
2977.35 166
2977.47 162
2977.60 158
2977.73 156
2977.85 155
2977.98 155
2978.10 154
2978.23 151
2978.35 146
2978.48 139
2978.60 130
2978.73 121
2978.85 113
2978.98 107
2979.10 104
2979.23 105
2979.35 109
2979.48 114
2979.60 122
2979.73 129
2979.85 137
2979.98 145
2980.10 152
2980.23 158
2980.35 163
2980.48 167
2980.60 168
2980.73 167
2980.85 163
2980.98 157
2981.10 149
2981.23 140
2981.35 132
2981.48 125
2981.60 121
2981.73 119
2981.85 119
2981.98 121
2982.10 124
2982.23 127
2982.35 130
2982.48 130
2982.60 129
2982.73 126
2982.85 120
2982.98 113
2983.11 105
2983.23 96
2983.36 88
2983.48 80
2983.61 74
2983.73 69
2983.86 66
2983.98 64
2984.11 64
2984.23 65
2984.36 67
2984.48 68
2984.61 70
2984.73 72
2984.86 74
2984.98 76
2985.11 78
2985.23 80
2985.36 80
2985.48 79
2985.61 76
2985.73 71
2985.86 65
2985.98 60
2986.11 56
2986.24 54
2986.36 57
2986.49 64
2986.61 73
2986.74 85
2986.86 95
2986.99 104
2987.11 110
2987.24 111
2987.36 110
2987.49 106
2987.61 103
2987.74 99
2987.86 95
2987.99 92
2988.11 89
2988.24 86
2988.36 82
2988.49 79
2988.62 78
2988.74 77
2988.87 79
2988.99 83
2989.12 88
2989.24 94
2989.37 101
2989.49 106
2989.62 111
2989.74 113
2989.87 113
2989.99 110
2990.12 103
2990.24 93
2990.37 79
2990.50 64
2990.62 49
2990.75 34
2990.87 22
2991.00 13
2991.12 7
2991.25 4
2991.37 4
2991.50 4
2991.62 4
2991.75 2
2991.87 0
2992.00 0
2992.12 0
2992.25 0
2992.38 0
2992.50 0
2992.63 0
2992.75 0
2992.88 3
2993.00 5
2993.13 6
2993.25 6
2993.38 5
2993.50 4
2993.63 3
2993.75 1
2993.88 0
2994.01 0
2994.13 1
2994.26 4
2994.38 10
2994.51 17
2994.63 27
2994.76 37
2994.88 47
2995.01 56
2995.13 63
2995.26 68
2995.39 70
2995.51 69
2995.64 64
2995.76 57
2995.89 48
2996.01 39
2996.14 33
2996.26 30
2996.39 32
2996.51 39
2996.64 49
2996.77 60
2996.89 70
2997.02 79
2997.14 84
2997.27 87
2997.39 86
2997.52 84
2997.64 80
2997.77 75
2997.89 69
2998.02 64
2998.15 59
2998.27 55
2998.40 51
2998.52 48
2998.65 45
2998.77 42
2998.90 39
2999.02 35
2999.15 31
2999.27 27
2999.40 25
2999.53 24
2999.65 26
2999.78 29
2999.90 35
3000.03 42
3000.15 49
3000.28 55
3000.40 61
3000.53 65
3000.66 67
3000.78 67
3000.91 67
3001.03 65
3001.16 64
3001.28 63
3001.41 63
3001.53 64
3001.66 64
3001.79 65
3001.91 65
3002.04 64
3002.16 63
3002.29 61
3002.41 60
3002.54 59
3002.66 59
3002.79 59
3002.92 59
3003.04 58
3003.17 58
3003.29 56
3003.42 54
3003.54 52
3003.67 49
3003.80 47
3003.92 44
3004.05 40
3004.17 36
3004.30 33
3004.42 29
3004.55 25
3004.67 23
3004.80 21
3004.93 19
3005.05 16
3005.18 13
3005.30 9
3005.43 5
3005.55 1
3005.68 0
3005.81 0
3005.93 3
3006.06 8
3006.18 15
3006.31 21
3006.43 27
3006.56 33
3006.68 39
3006.81 47
3006.94 56
3007.06 68
3007.19 81
3007.31 95
3007.44 107
3007.56 116
3007.69 121
3007.82 122
3007.94 121
3008.07 120
3008.19 120
3008.32 122
3008.44 128
3008.57 135
3008.70 142
3008.82 148
3008.95 151
3009.07 150
3009.20 145
3009.32 137
3009.45 128
3009.58 118
3009.70 110
3009.83 102
3009.95 96
3010.08 90
3010.20 87
3010.33 85
3010.46 85
3010.58 87
3010.71 90
3010.83 94
3010.96 97
3011.08 98
3011.21 96
3011.34 91
3011.46 83
3011.59 72
3011.71 61
3011.84 51
3011.97 41
3012.09 34
3012.22 30
3012.34 28
3012.47 26
3012.59 26
3012.72 25
3012.85 24
3012.97 23
3013.10 23
3013.22 24
3013.35 28
3013.47 33
3013.60 39
3013.73 46
3013.85 50
3013.98 53
3014.10 52
3014.23 47
3014.36 39
3014.48 30
3014.61 20
3014.73 10
3014.86 2
3014.98 0
3015.11 0
3015.24 0
3015.36 0
3015.49 0
3015.61 0
3015.74 0
3015.87 0
3015.99 0
3016.12 9
3016.24 21
3016.37 34
3016.50 47
3016.62 59
3016.75 69
3016.87 75
3017.00 78
3017.12 79
3017.25 78
3017.38 76
3017.50 72
3017.63 68
3017.75 64
3017.88 59
3018.01 55
3018.13 51
3018.26 49
3018.38 49
3018.51 52
3018.64 56
3018.76 61
3018.89 66
3019.01 70
3019.14 71
3019.27 71
3019.39 68
3019.52 66
3019.64 64
3019.77 64
3019.89 67
3020.02 74
3020.15 83
3020.27 94
3020.40 104
3020.52 111
3020.65 115
3020.78 115
3020.90 112
3021.03 107
3021.15 102
3021.28 99
3021.41 99
3021.53 102
3021.66 107
3021.78 112
3021.91 116
3022.04 118
3022.16 117
3022.29 111
3022.41 102
3022.54 91
3022.67 79
3022.79 66
3022.92 56
3023.04 47
3023.17 42
3023.30 38
3023.42 37
3023.55 37
3023.67 37
3023.80 38
3023.93 38
3024.05 39
3024.18 39
3024.30 39
3024.43 39
3024.56 40
3024.68 42
3024.81 46
3024.93 52
3025.06 59
3025.19 68
3025.31 76
3025.44 84
3025.57 90
3025.69 94
3025.82 97
3025.94 99
3026.07 101
3026.20 105
3026.32 110
3026.45 116
3026.57 122
3026.70 126
3026.83 126
3026.95 121
3027.08 112
3027.20 99
3027.33 85
3027.46 72
3027.58 61
3027.71 53
3027.83 50
3027.96 49
3028.09 51
3028.21 55
3028.34 58
3028.47 61
3028.59 64
3028.72 66
3028.84 67
3028.97 68
3029.10 68
3029.22 67
3029.35 66
3029.47 65
3029.60 64
3029.73 63
3029.85 63
3029.98 63
3030.11 63
3030.23 63
3030.36 63
3030.48 63
3030.61 64
3030.74 64
3030.86 63
3030.99 63
3031.11 63
3031.24 62
3031.37 61
3031.49 61
3031.62 61
3031.75 63
3031.87 66
3032.00 70
3032.12 73
3032.25 75
3032.38 75
3032.50 73
3032.63 67
3032.75 60
3032.88 51
3033.01 42
3033.13 33
3033.26 25
3033.39 18
3033.51 12
3033.64 8
3033.76 4
3033.89 1
3034.02 0
3034.14 0
3034.27 0
3034.40 0
3034.52 0
3034.65 0
3034.77 0
3034.90 0
3035.03 0
3035.15 0
3035.28 3
3035.41 5
3035.53 8
3035.66 12
3035.78 15
3035.91 19
3036.04 23
3036.16 27
3036.29 32
3036.42 36
3036.54 41
3036.67 45
3036.80 49
3036.92 56
3037.05 64
3037.17 76
3037.30 89
3037.43 103
3037.55 117
3037.68 129
3037.81 137
3037.93 141
3038.06 140
3038.18 136
3038.31 130
3038.44 124
3038.56 120
3038.69 118
3038.82 119
3038.94 123
3039.07 127
3039.20 132
3039.32 135
3039.45 137
3039.57 138
3039.70 138
3039.83 138
3039.95 138
3040.08 138
3040.21 137
3040.33 135
3040.46 130
3040.59 123
3040.71 115
3040.84 107
3040.96 103
3041.09 102
3041.22 106
3041.34 113
3041.47 122
3041.60 130
3041.72 135
3041.85 134
3041.98 127
3042.10 114
3042.23 98
3042.35 81
3042.48 66
3042.61 56
3042.73 52
3042.86 52
3042.99 57
3043.11 62
3043.24 67
3043.37 70
3043.49 72
3043.62 71
3043.75 70
3043.87 68
3044.00 68
3044.12 68
3044.25 68
3044.38 69
3044.50 70
3044.63 73
3044.76 78
3044.88 85
3045.01 94
3045.14 104
3045.26 114
3045.39 121
3045.52 123
3045.64 121
3045.77 115
3045.90 105
3046.02 94
3046.15 83
3046.27 74
3046.40 68
3046.53 64
3046.65 62
3046.78 59
3046.91 56
3047.03 52
3047.16 45
3047.29 38
3047.41 30
3047.54 23
3047.67 18
3047.79 15
3047.92 15
3048.05 18
3048.17 24
3048.30 32
3048.43 42
3048.55 50
3048.68 57
3048.81 61
3048.93 60
3049.06 56
3049.19 50
3049.31 44
3049.44 39
3049.56 38
3049.69 40
3049.82 45
3049.94 52
3050.07 59
3050.20 64
3050.32 67
3050.45 66
3050.58 63
3050.70 59
3050.83 55
3050.96 52
3051.08 51
3051.21 52
3051.34 56
3051.46 60
3051.59 67
3051.72 74
3051.84 81
3051.97 88
3052.10 95
3052.22 100
3052.35 104
3052.48 105
3052.60 104
3052.73 99
3052.86 91
3052.98 81
3053.11 71
3053.24 61
3053.36 52
3053.49 45
3053.62 41
3053.74 39
3053.87 39
3054.00 38
3054.12 38
3054.25 37
3054.38 35
3054.50 32
3054.63 28
3054.76 23
3054.88 18
3055.01 12
3055.14 6
3055.26 0
3055.39 0
3055.52 0
3055.64 0
3055.77 0
3055.90 0
3056.02 0
3056.15 0
3056.28 2
3056.40 17
3056.53 32
3056.66 47
3056.78 58
3056.91 66
3057.04 68
3057.16 65
3057.29 59
3057.42 51
3057.54 44
3057.67 38
3057.80 35
3057.92 35
3058.05 39
3058.18 45
3058.30 53
3058.43 61
3058.56 67
3058.68 71
3058.81 71
3058.94 69
3059.06 65
3059.19 60
3059.32 56
3059.44 55
3059.57 58
3059.70 64
3059.82 72
3059.95 82
3060.08 93
3060.21 102
3060.33 110
3060.46 116
3060.59 120
3060.71 122
3060.84 124
3060.97 124
3061.09 122
3061.22 120
3061.35 117
3061.47 114
3061.60 112
3061.73 110
3061.85 110
3061.98 110
3062.11 110
3062.23 109
3062.36 107
3062.49 105
3062.61 101
3062.74 97
3062.87 94
3063.00 93
3063.12 94
3063.25 97
3063.38 100
3063.50 104
3063.63 107
3063.76 109
3063.88 110
3064.01 110
3064.14 109
3064.26 111
3064.39 115
3064.52 122
3064.64 133
3064.77 147
3064.90 162
3065.03 178
3065.15 190
3065.28 199
3065.41 203
3065.53 201
3065.66 195
3065.79 185
3065.91 173
3066.04 162
3066.17 153
3066.29 147
3066.42 145
3066.55 146
3066.67 151
3066.80 158
3066.93 167
3067.06 175
3067.18 183
3067.31 188
3067.44 191
3067.56 192
3067.69 191
3067.82 190
3067.94 190
3068.07 191
3068.20 192
3068.32 194
3068.45 196
3068.58 198
3068.71 199
3068.83 199
3068.96 197
3069.09 194
3069.21 189
3069.34 182
3069.47 173
3069.59 162
3069.72 151
3069.85 141
3069.98 132
3070.10 126
3070.23 124
3070.36 126
3070.48 130
3070.61 136
3070.74 141
3070.86 142
3070.99 139
3071.12 130
3071.25 115
3071.37 96
3071.50 76
3071.63 57
3071.75 41
3071.88 30
3072.01 25
3072.13 25
3072.26 29
3072.39 35
3072.52 42
3072.64 49
3072.77 55
3072.90 62
3073.02 70
3073.15 79
3073.28 89
3073.41 100
3073.53 109
3073.66 116
3073.79 119
3073.91 119
3074.04 116
3074.17 112
3074.29 109
3074.42 106
3074.55 105
3074.68 105
3074.80 104
3074.93 101
3075.06 96
3075.18 88
3075.31 78
3075.44 68
3075.57 58
3075.69 50
3075.82 44
3075.95 43
3076.07 45
3076.20 51
3076.33 59
3076.46 69
3076.58 78
3076.71 86
3076.84 91
3076.96 92
3077.09 91
3077.22 87
3077.35 82
3077.47 77
3077.60 73
3077.73 69
3077.85 66
3077.98 65
3078.11 65
3078.24 68
3078.36 73
3078.49 79
3078.62 85
3078.74 91
3078.87 95
3079.00 96
3079.13 94
3079.25 92
3079.38 89
3079.51 87
3079.63 87
3079.76 90
3079.89 94
3080.02 99
3080.14 104
3080.27 110
3080.40 116
3080.52 122
3080.65 127
3080.78 133
3080.91 139
3081.03 143
3081.16 146
3081.29 148
3081.41 148
3081.54 149
3081.67 150
3081.80 152
3081.92 156
3082.05 160
3082.18 164
3082.31 165
3082.43 164
3082.56 158
3082.69 150
3082.81 139
3082.94 128
3083.07 120
3083.20 114
3083.32 112
3083.45 113
3083.58 115
3083.71 117
3083.83 118
3083.96 118
3084.09 115
3084.21 112
3084.34 107
3084.47 102
3084.60 97
3084.72 91
3084.85 86
3084.98 80
3085.11 75
3085.23 72
3085.36 70
3085.49 70
3085.61 73
3085.74 76
3085.87 80
3086.00 83
3086.12 86
3086.25 87
3086.38 88
3086.51 89
3086.63 90
3086.76 91
3086.89 91
3087.02 89
3087.14 85
3087.27 79
3087.40 72
3087.52 65
3087.65 61
3087.78 62
3087.91 67
3088.03 76
3088.16 88
3088.29 99
3088.42 108
3088.54 112
3088.67 111
3088.80 105
3088.93 96
3089.05 86
3089.18 77
3089.31 70
3089.44 66
3089.56 63
3089.69 62
3089.82 63
3089.94 64
3090.07 66
3090.20 68
3090.33 71
3090.45 74
3090.58 77
3090.71 81
3090.84 85
3090.96 89
3091.09 93
3091.22 96
3091.35 97
3091.47 97
3091.60 96
3091.73 93
3091.86 88
3091.98 84
3092.11 79
3092.24 74
3092.37 69
3092.49 65
3092.62 62
3092.75 58
3092.88 55
3093.00 52
3093.13 49
3093.26 47
3093.39 46
3093.51 46
3093.64 47
3093.77 49
3093.90 51
3094.02 53
3094.15 54
3094.28 54
3094.41 53
3094.53 51
3094.66 48
3094.79 45
3094.92 43
3095.04 41
3095.17 39
3095.30 39
3095.43 40
3095.55 44
3095.68 50
3095.81 58
3095.94 67
3096.06 77
3096.19 86
3096.32 94
3096.45 99
3096.57 103
3096.70 105
3096.83 106
3096.96 106
3097.08 107
3097.21 106
3097.34 105
3097.47 102
3097.59 98
3097.72 94
3097.85 90
3097.98 88
3098.10 89
3098.23 93
3098.36 99
3098.49 106
3098.61 112
3098.74 115
3098.87 115
3099.00 111
3099.12 105
3099.25 96
3099.38 86
3099.51 75
3099.63 66
3099.76 57
3099.89 50
3100.02 44
3100.15 41
3100.27 40
3100.40 41
3100.53 45
3100.66 51
3100.78 57
3100.91 63
3101.04 69
3101.17 72
3101.29 74
3101.42 74
3101.55 72
3101.68 71
3101.80 68
3101.93 66
3102.06 64
3102.19 62
3102.31 60
3102.44 58
3102.57 56
3102.70 54
3102.83 51
3102.95 47
3103.08 42
3103.21 36
3103.34 30
3103.46 24
3103.59 18
3103.72 13
3103.85 9
3103.97 4
3104.10 0
3104.23 0
3104.36 0
3104.49 0
3104.61 0
3104.74 0
3104.87 0
3105.00 0
3105.12 5
3105.25 15
3105.38 24
3105.51 31
3105.63 35
3105.76 37
3105.89 37
3106.02 36
3106.15 34
3106.27 32
3106.40 32
3106.53 34
3106.66 36
3106.78 39
3106.91 42
3107.04 43
3107.17 42
3107.30 41
3107.42 39
3107.55 38
3107.68 39
3107.81 43
3107.93 48
3108.06 54
3108.19 59
3108.32 62
3108.45 64
3108.57 64
3108.70 64
3108.83 65
3108.96 66
3109.08 68
3109.21 71
3109.34 74
3109.47 77
3109.60 80
3109.72 83
3109.85 87
3109.98 91
3110.11 96
3110.23 102
3110.36 109
3110.49 116
3110.62 123
3110.75 130
3110.87 136
3111.00 140
3111.13 143
3111.26 143
3111.38 143
3111.51 142
3111.64 140
3111.77 139
3111.90 139
3112.02 140
3112.15 140
3112.28 140
3112.41 140
3112.54 139
3112.66 137
3112.79 135
3112.92 134
3113.05 132
3113.17 131
3113.30 129
3113.43 126
3113.56 122
3113.69 116
3113.81 109
3113.94 101
3114.07 93
3114.20 85
3114.33 77
3114.45 72
3114.58 68
3114.71 67
3114.84 67
3114.97 70
3115.09 73
3115.22 78
3115.35 83
3115.48 89
3115.61 94
3115.73 99
3115.86 103
3115.99 107
3116.12 109
3116.24 110
3116.37 108
3116.50 104
3116.63 98
3116.76 91
3116.88 83
3117.01 77
3117.14 74
3117.27 75
3117.40 79
3117.52 87
3117.65 96
3117.78 106
3117.91 116
3118.04 125
3118.16 133
3118.29 139
3118.42 144
3118.55 147
3118.68 148
3118.80 147
3118.93 144
3119.06 138
3119.19 130
3119.32 120
3119.44 110
3119.57 99
3119.70 88
3119.83 78
3119.96 70
3120.08 63
3120.21 59
3120.34 58
3120.47 61
3120.60 65
3120.72 70
3120.85 76
3120.98 80
3121.11 82
3121.24 81
3121.36 79
3121.49 75
3121.62 72
3121.75 69
3121.88 68
3122.00 68
3122.13 70
3122.26 73
3122.39 76
3122.52 79
3122.65 82
3122.77 85
3122.90 88
3123.03 93
3123.16 99
3123.29 105
3123.41 112
3123.54 117
3123.67 120
3123.80 120
3123.93 118
3124.05 115
3124.18 110
3124.31 106
3124.44 105
3124.57 106
3124.69 110
3124.82 116
3124.95 123
3125.08 129
3125.21 133
3125.34 134
3125.46 133
3125.59 129
3125.72 123
3125.85 116
3125.98 109
3126.10 100
3126.23 91
3126.36 80
3126.49 69
3126.62 58
3126.74 48
3126.87 39
3127.00 32
3127.13 27
3127.26 25
3127.39 25
3127.51 28
3127.64 32
3127.77 40
3127.90 49
3128.03 59
3128.15 69
3128.28 76
3128.41 80
3128.54 81
3128.67 77
3128.80 71
3128.92 64
3129.05 60
3129.18 58
3129.31 60
3129.44 65
3129.56 72
3129.69 79
3129.82 86
3129.95 91
3130.08 94
3130.21 96
3130.33 98
3130.46 102
3130.59 108
3130.72 116
3130.85 128
3130.98 141
3131.10 154
3131.23 165
3131.36 172
3131.49 174
3131.62 172
3131.74 164
3131.87 152
3132.00 138
3132.13 124
3132.26 111
3132.39 101
3132.51 95
3132.64 91
3132.77 90
3132.90 91
3133.03 91
3133.16 90
3133.28 87
3133.41 82
3133.54 78
3133.67 74
3133.80 71
3133.93 70
3134.05 71
3134.18 73
3134.31 77
3134.44 80
3134.57 85
3134.70 89
3134.82 95
3134.95 100
3135.08 106
3135.21 111
3135.34 116
3135.47 120
3135.59 122
3135.72 124
3135.85 124
3135.98 125
3136.11 127
3136.24 129
3136.36 133
3136.49 138
3136.62 142
3136.75 145
3136.88 145
3137.01 141
3137.13 133
3137.26 123
3137.39 110
3137.52 97
3137.65 85
3137.78 74
3137.90 66
3138.03 59
3138.16 53
3138.29 48
3138.42 43
3138.55 39
3138.67 36
3138.80 33
3138.93 32
3139.06 31
3139.19 31
3139.32 30
3139.44 30
3139.57 29
3139.70 30
3139.83 30
3139.96 32
3140.09 33
3140.22 33
3140.34 32
3140.47 29
3140.60 26
3140.73 22
3140.86 19
3140.99 19
3141.11 19
3141.24 22
3141.37 24
3141.50 26
3141.63 28
3141.76 29
3141.89 30
3142.01 31
3142.14 33
3142.27 36
3142.40 40
3142.53 43
3142.66 45
3142.78 45
3142.91 44
3143.04 43
3143.17 40
3143.30 36
3143.43 31
3143.56 26
3143.68 20
3143.81 15
3143.94 11
3144.07 8
3144.20 7
3144.33 7
3144.46 7
3144.58 6
3144.71 5
3144.84 1
3144.97 0
3145.10 0
3145.23 0
3145.35 0
3145.48 0
3145.61 0
3145.74 0
3145.87 4
3146.00 8
3146.13 12
3146.25 16
3146.38 20
3146.51 25
3146.64 30
3146.77 35
3146.90 41
3147.03 46
3147.15 49
3147.28 51
3147.41 50
3147.54 48
3147.67 44
3147.80 41
3147.93 38
3148.05 37
3148.18 40
3148.31 46
3148.44 54
3148.57 63
3148.70 73
3148.83 81
3148.95 86
3149.08 90
3149.21 90
3149.34 88
3149.47 83
3149.60 78
3149.73 71
3149.86 64
3149.98 56
3150.11 48
3150.24 41
3150.37 33
3150.50 27
3150.63 21
3150.76 17
3150.88 14
3151.01 13
3151.14 15
3151.27 17
3151.40 22
3151.53 28
3151.66 35
3151.79 41
3151.91 46
3152.04 49
3152.17 50
3152.30 48
3152.43 44
3152.56 39
3152.69 33
3152.81 27
3152.94 23
3153.07 20
3153.20 20
3153.33 20
3153.46 21
3153.59 22
3153.72 22
3153.84 22
3153.97 20
3154.10 18
3154.23 14
3154.36 10
3154.49 4
3154.62 0
3154.75 0
3154.87 0
3155.00 0
3155.13 0
3155.26 0
3155.39 0
3155.52 0
3155.65 6
3155.77 13
3155.90 20
3156.03 26
3156.16 32
3156.29 38
3156.42 44
3156.55 52
3156.68 62
3156.81 72
3156.93 83
3157.06 91
3157.19 97
3157.32 100
3157.45 100
3157.58 96
3157.71 91
3157.84 85
3157.96 80
3158.09 75
3158.22 73
3158.35 71
3158.48 71
3158.61 70
3158.74 68
3158.87 63
3158.99 57
3159.12 48
3159.25 37
3159.38 26
3159.51 17
3159.64 11
3159.77 9
3159.90 10
3160.03 14
3160.15 19
3160.28 24
3160.41 28
3160.54 29
3160.67 28
3160.80 27
3160.93 26
3161.06 27
3161.18 30
3161.31 35
3161.44 42
3161.57 50
3161.70 58
3161.83 65
3161.96 70
3162.09 73
3162.22 75
3162.34 74
3162.47 71
3162.60 67
3162.73 62
3162.86 56
3162.99 51
3163.12 46
3163.25 43
3163.38 40
3163.50 38
3163.63 37
3163.76 36
3163.89 37
3164.02 38
3164.15 41
3164.28 44
3164.41 47
3164.54 52
3164.66 58
3164.79 65
3164.92 72
3165.05 80
3165.18 88
3165.31 96
3165.44 103
3165.57 108
3165.70 112
3165.83 115
3165.95 117
3166.08 119
3166.21 121
3166.34 123
3166.47 126
3166.60 130
3166.73 134
3166.86 137
3166.99 140
3167.12 142
3167.24 142
3167.37 141
3167.50 139
3167.63 135
3167.76 130
3167.89 125
3168.02 119
3168.15 114
3168.28 109
3168.41 104
3168.53 97
3168.66 89
3168.79 78
3168.92 66
3169.05 53
3169.18 42
3169.31 34
3169.44 30
3169.57 30
3169.70 34
3169.82 41
3169.95 49
3170.08 58
3170.21 67
3170.34 75
3170.47 83
3170.60 90
3170.73 94
3170.86 97
3170.99 97
3171.11 96
3171.24 94
3171.37 95
3171.50 99
3171.63 106
3171.76 116
3171.89 127
3172.02 136
3172.15 142
3172.28 145
3172.41 145
3172.53 143
3172.66 141
3172.79 141
3172.92 144
3173.05 149
3173.18 155
3173.31 162
3173.44 168
3173.57 172
3173.70 174
3173.83 174
3173.95 171
3174.08 166
3174.21 160
3174.34 154
3174.47 147
3174.60 142
3174.73 138
3174.86 135
3174.99 134
3175.12 134
3175.25 135
3175.38 136
3175.50 136
3175.63 134
3175.76 130
3175.89 124
3176.02 115
3176.15 106
3176.28 98
3176.41 94
3176.54 95
3176.67 102
3176.80 113
3176.93 128
3177.05 144
3177.18 157
3177.31 166
3177.44 168
3177.57 166
3177.70 159
3177.83 149
3177.96 139
3178.09 129
3178.22 119
3178.35 109
3178.48 98
3178.60 86
3178.73 73
3178.86 60
3178.99 49
3179.12 39
3179.25 32
3179.38 29
3179.51 28
3179.64 29
3179.77 32
3179.90 36
3180.03 40
3180.16 45
3180.28 51
3180.41 58
3180.54 67
3180.67 76
3180.80 86
3180.93 95
3181.06 101
3181.19 104
3181.32 104
3181.45 100
3181.58 94
3181.71 88
3181.84 82
3181.97 78
3182.09 77
3182.22 79
3182.35 83
3182.48 88
3182.61 94
3182.74 99
3182.87 102
3183.00 104
3183.13 105
3183.26 105
3183.39 105
3183.52 104
3183.65 103
3183.78 101
3183.90 97
3184.03 92
3184.16 86
3184.29 79
3184.42 70
3184.55 61
3184.68 50
3184.81 40
3184.94 31
3185.07 23
3185.20 15
3185.33 9
3185.46 4
3185.59 0
3185.72 0
3185.84 0
3185.97 0
3186.10 0
3186.23 0
3186.36 0
3186.49 0
3186.62 2
3186.75 6
3186.88 8
3187.01 10
3187.14 9
3187.27 6
3187.40 2
3187.53 0
3187.66 0
3187.79 0
3187.92 0
3188.04 0
3188.17 0
3188.30 0
3188.43 4
3188.56 13
3188.69 24
3188.82 36
3188.95 49
3189.08 62
3189.21 74
3189.34 85
3189.47 94
3189.60 102
3189.73 109
3189.86 115
3189.99 119
3190.12 122
3190.24 125
3190.37 126
3190.50 128
3190.63 130
3190.76 132
3190.89 137
3191.02 142
3191.15 148
3191.28 154
3191.41 159
3191.54 161
3191.67 162
3191.80 159
3191.93 154
3192.06 147
3192.19 140
3192.32 132
3192.45 124
3192.58 115
3192.70 105
3192.83 94
3192.96 82
3193.09 72
3193.22 64
3193.35 60
3193.48 61
3193.61 64
3193.74 70
3193.87 76
3194.00 79
3194.13 80
3194.26 78
3194.39 73
3194.52 66
3194.65 60
3194.78 54
3194.91 49
3195.04 44
3195.17 39
3195.30 33
3195.42 26
3195.55 18
3195.68 9
3195.81 0
3195.94 0
3196.07 0
3196.20 0
3196.33 0
3196.46 0
3196.59 0
3196.72 0
3196.85 1
3196.98 12
3197.11 23
3197.24 32
3197.37 38
3197.50 43
3197.63 48
3197.76 52
3197.89 57
3198.02 62
3198.15 68
3198.28 72
3198.41 74
3198.53 73
3198.66 70
3198.79 65
3198.92 59
3199.05 55
3199.18 51
3199.31 49
3199.44 48
3199.57 48
3199.70 49
3199.83 49
3199.96 49
3200.09 48
3200.22 46
3200.35 44
3200.48 40
3200.61 35
3200.74 30
3200.87 26
3201.00 22
3201.13 20
3201.26 19
3201.39 19
3201.52 20
3201.65 19
3201.78 17
3201.91 14
3202.04 10
3202.17 7
3202.29 5
3202.42 5
3202.55 7
3202.68 10
3202.81 15
3202.94 18
3203.07 22
3203.20 24
3203.33 27
3203.46 29
3203.59 33
3203.72 37
3203.85 43
3203.98 48
3204.11 54
3204.24 60
3204.37 65
3204.50 68
3204.63 70
3204.76 69
3204.89 65
3205.02 59
3205.15 51
3205.28 44
3205.41 37
3205.54 33
3205.67 31
3205.80 31
3205.93 33
3206.06 35
3206.19 36
3206.32 34
3206.45 30
3206.58 25
3206.71 19
3206.84 15
3206.97 13
3207.10 16
3207.23 22
3207.36 33
3207.48 46
3207.61 59
3207.74 72
3207.87 81
3208.00 87
3208.13 89
3208.26 86
3208.39 81
3208.52 75
3208.65 69
3208.78 66
3208.91 64
3209.04 65
3209.17 68
3209.30 71
3209.43 72
3209.56 72
3209.69 70
3209.82 65
3209.95 60
3210.08 56
3210.21 54
3210.34 55
3210.47 59
3210.60 66
3210.73 77
3210.86 89
3210.99 101
3211.12 114
3211.25 124
3211.38 132
3211.51 137
3211.64 137
3211.77 134
3211.90 128
3212.03 121
3212.16 112
3212.29 102
3212.42 92
3212.55 83
3212.68 73
3212.81 63
3212.94 54
3213.07 47
3213.20 41
3213.33 38
3213.46 38
3213.59 40
3213.72 43
3213.85 47
3213.98 51
3214.11 54
3214.24 57
3214.37 59
3214.50 61
3214.63 61
3214.76 62
3214.89 61
3215.02 61
3215.15 59
3215.28 58
3215.41 57
3215.54 56
3215.67 55
3215.80 54
3215.93 52
3216.06 49
3216.19 45
3216.32 40
3216.45 36
3216.58 34
3216.71 34
3216.84 39
3216.97 47
3217.10 58
3217.23 71
3217.36 84
3217.49 97
3217.62 108
3217.75 118
3217.88 125
3218.01 132
3218.14 137
3218.27 141
3218.40 145
3218.53 148
3218.66 150
3218.79 151
3218.92 151
3219.05 150
3219.18 148
3219.31 145
3219.44 139
3219.57 133
3219.70 125
3219.83 116
3219.96 107
3220.09 100
3220.22 95
3220.35 92
3220.48 90
3220.61 89
3220.74 88
3220.87 85
3221.00 83
3221.13 82
3221.26 83
3221.39 88
3221.52 97
3221.65 110
3221.78 123
3221.91 134
3222.04 142
3222.17 143
3222.30 139
3222.43 130
3222.56 118
3222.69 107
3222.82 98
3222.95 93
3223.08 91
3223.21 92
3223.34 94
3223.47 95
3223.60 93
3223.73 88
3223.86 79
3223.99 68
3224.12 57
3224.25 48
3224.38 44
3224.51 45
3224.64 51
3224.77 59
3224.90 67
3225.03 72
3225.16 73
3225.29 67
3225.42 59
3225.55 49
3225.68 43
3225.81 41
3225.94 44
3226.07 53
3226.20 65
3226.33 78
3226.46 89
3226.59 95
3226.72 97
3226.85 94
3226.98 89
3227.11 81
3227.24 72
3227.38 61
3227.51 50
3227.64 37
3227.77 24
3227.90 11
3228.03 0
3228.16 0
3228.29 0
3228.42 0
3228.55 0
3228.68 0
3228.81 4
3228.94 12
3229.07 19
3229.20 24
3229.33 30
3229.46 34
3229.59 38
3229.72 40
3229.85 40
3229.98 37
3230.11 32
3230.24 24
3230.37 16
3230.50 7
3230.63 0
3230.76 0
3230.89 0
3231.02 0
3231.15 0
3231.28 0
3231.41 0
3231.54 0
3231.67 0
3231.80 1
3231.93 5
3232.06 10
3232.19 16
3232.32 22
3232.45 29
3232.59 35
3232.72 41
3232.85 46
3232.98 52
3233.11 58
3233.24 65
3233.37 72
3233.50 78
3233.63 82
3233.76 84
3233.89 83
3234.02 79
3234.15 74
3234.28 69
3234.41 64
3234.54 61
3234.67 59
3234.80 59
3234.93 59
3235.06 58
3235.19 55
3235.32 51
3235.45 46
3235.58 41
3235.71 36
3235.84 33
3235.97 32
3236.10 34
3236.23 38
3236.37 43
3236.50 46
3236.63 49
3236.76 50
3236.89 50
3237.02 50
3237.15 52
3237.28 56
3237.41 62
3237.54 70
3237.67 78
3237.80 86
3237.93 92
3238.06 97
3238.19 102
3238.32 107
3238.45 112
3238.58 120
3238.71 129
3238.84 139
3238.97 148
3239.10 156
3239.23 161
3239.36 162
3239.50 162
3239.63 158
3239.76 154
3239.89 149
3240.02 144
3240.15 140
3240.28 137
3240.41 135
3240.54 134
3240.67 134
3240.80 137
3240.93 140
3241.06 145
3241.19 149
3241.32 154
3241.45 157
3241.58 161
3241.71 163
3241.84 165
3241.97 167
3242.10 168
3242.24 168
3242.37 167
3242.50 164
3242.63 160
3242.76 155
3242.89 150
3243.02 145
3243.15 141
3243.28 139
3243.41 137
3243.54 135
3243.67 134
3243.80 131
3243.93 128
3244.06 126
3244.19 124
3244.32 124
3244.45 128
3244.58 135
3244.72 145
3244.85 156
3244.98 168
3245.11 177
3245.24 184
3245.37 186
3245.50 184
3245.63 177
3245.76 168
3245.89 157
3246.02 145
3246.15 133
3246.28 121
3246.41 109
3246.54 99
3246.67 90
3246.80 82
3246.93 77
3247.07 74
3247.20 73
3247.33 74
3247.46 77
3247.59 79
3247.72 82
3247.85 83
3247.98 84
3248.11 82
3248.24 80
3248.37 77
3248.50 74
3248.63 72
3248.76 73
3248.89 75
3249.02 80
3249.16 86
3249.29 93
3249.42 98
3249.55 102
3249.68 103
3249.81 100
3249.94 95
3250.07 86
3250.20 76
3250.33 65
3250.46 55
3250.59 47
3250.72 44
3250.85 45
3250.98 51
3251.12 62
3251.25 77
3251.38 93
3251.51 108
3251.64 120
3251.77 129
3251.90 135
3252.03 137
3252.16 136
3252.29 134
3252.42 131
3252.55 128
3252.68 125
3252.81 123
3252.95 119
3253.08 116
3253.21 113
3253.34 110
3253.47 107
3253.60 105
3253.73 103
3253.86 101
3253.99 98
3254.12 95
3254.25 90
3254.38 85
3254.51 80
3254.64 77
3254.78 75
3254.91 76
3255.04 78
3255.17 82
3255.30 87
3255.43 93
3255.56 100
3255.69 109
3255.82 119
3255.95 130
3256.08 143
3256.21 155
3256.34 166
3256.48 175
3256.61 181
3256.74 185
3256.87 187
3257.00 191
3257.13 195
3257.26 202
3257.39 212
3257.52 223
3257.65 234
3257.78 245
3257.91 254
3258.05 262
3258.18 270
3258.31 280
3258.44 292
3258.57 306
3258.70 323
3258.83 341
3258.96 358
3259.09 374
3259.22 388
3259.35 400
3259.48 411
3259.62 422
3259.75 433
3259.88 444
3260.01 457
3260.14 471
3260.27 484
3260.40 495
3260.53 505
3260.66 512
3260.79 517
3260.92 519
3261.05 519
3261.19 519
3261.32 519
3261.45 521
3261.58 525
3261.71 532
3261.84 542
3261.97 553
3262.10 564
3262.23 576
3262.36 585
3262.49 593
3262.63 597
3262.76 598
3262.89 595
3263.02 588
3263.15 576
3263.28 561
3263.41 543
3263.54 524
3263.67 505
3263.80 487
3263.93 469
3264.07 452
3264.20 434
3264.33 415
3264.46 394
3264.59 372
3264.72 349
3264.85 327
3264.98 308
3265.11 293
3265.24 282
3265.38 275
3265.51 270
3265.64 266
3265.77 261
3265.90 255
3266.03 245
3266.16 234
3266.29 220
3266.42 206
3266.55 192
3266.68 179
3266.82 169
3266.95 162
3267.08 158
3267.21 157
3267.34 157
3267.47 158
3267.60 158
3267.73 156
3267.86 152
3267.99 147
3268.13 140
3268.26 135
3268.39 132
3268.52 131
3268.65 132
3268.78 135
3268.91 137
3269.04 138
3269.17 137
3269.31 135
3269.44 131
3269.57 127
3269.70 122
3269.83 117
3269.96 113
3270.09 109
3270.22 105
3270.35 103
3270.48 101
3270.62 100
3270.75 100
3270.88 101
3271.01 102
3271.14 102
3271.27 101
3271.40 99
3271.53 95
3271.66 90
3271.80 83
3271.93 74
3272.06 65
3272.19 56
3272.32 49
3272.45 44
3272.58 41
3272.71 41
3272.84 41
3272.98 42
3273.11 42
3273.24 41
3273.37 38
3273.50 35
3273.63 31
3273.76 27
3273.89 24
3274.02 21
3274.16 17
3274.29 13
3274.42 6
3274.55 0
3274.68 0
3274.81 0
3274.94 0
3275.07 0
3275.20 0
3275.34 0
3275.47 0
3275.60 6
3275.73 19
3275.86 32
3275.99 45
3276.12 58
3276.25 70
3276.39 81
3276.52 89
3276.65 96
3276.78 101
3276.91 103
3277.04 104
3277.17 104
3277.30 102
3277.44 100
3277.57 97
3277.70 92
3277.83 85
3277.96 77
3278.09 66
3278.22 54
3278.35 42
3278.48 31
3278.62 22
3278.75 17
3278.88 16
3279.01 18
3279.14 23
3279.27 30
3279.40 38
3279.53 46
3279.67 55
3279.80 65
3279.93 77
3280.06 89
3280.19 103
3280.32 116
3280.45 129
3280.58 140
3280.72 150
3280.85 160
3280.98 169
3281.11 178
3281.24 187
3281.37 195
3281.50 200
3281.64 202
3281.77 200
3281.90 193
3282.03 183
3282.16 169
3282.29 156
3282.42 143
3282.55 132
3282.69 125
3282.82 121
3282.95 119
3283.08 119
3283.21 119
3283.34 119
3283.47 117
3283.60 114
3283.74 110
3283.87 106
3284.00 102
3284.13 98
3284.26 95
3284.39 92
3284.52 87
3284.66 81
3284.79 75
3284.92 68
3285.05 62
3285.18 58
3285.31 59
3285.44 63
3285.58 71
3285.71 81
3285.84 91
3285.97 98
3286.10 102
3286.23 103
3286.36 100
3286.49 93
3286.63 86
3286.76 77
3286.89 68
3287.02 59
3287.15 49
3287.28 38
3287.41 27
3287.55 17
3287.68 8
3287.81 0
3287.94 0
3288.07 0
3288.20 0
3288.33 2
3288.47 9
3288.60 16
3288.73 21
3288.86 25
3288.99 26
3289.12 26
3289.25 24
3289.39 23
3289.52 24
3289.65 26
3289.78 30
3289.91 34
3290.04 37
3290.17 39
3290.31 38
3290.44 35
3290.57 32
3290.70 28
3290.83 26
3290.96 25
3291.09 26
3291.23 28
3291.36 33
3291.49 40
3291.62 50
3291.75 62
3291.88 76
3292.02 90
3292.15 102
3292.28 111
3292.41 115
3292.54 112
3292.67 104
3292.80 91
3292.94 76
3293.07 59
3293.20 43
3293.33 30
3293.46 19
3293.59 12
3293.73 7
3293.86 4
3293.99 3
3294.12 3
3294.25 3
3294.38 5
3294.51 7
3294.65 9
3294.78 11
3294.91 12
3295.04 12
3295.17 9
3295.30 5
3295.44 0
3295.57 0
3295.70 0
3295.83 0
3295.96 0
3296.09 0
3296.22 0
3296.36 0
3296.49 3
3296.62 9
3296.75 16
3296.88 23
3297.01 29
3297.15 35
3297.28 41
3297.41 45
3297.54 49
3297.67 52
3297.80 54
3297.94 56
3298.07 56
3298.20 56
3298.33 56
3298.46 56
3298.59 56
3298.73 56
3298.86 56
3298.99 55
3299.12 55
3299.25 54
3299.38 53
3299.52 51
3299.65 49
3299.78 47
3299.91 44
3300.04 40
3300.17 37
3300.31 34
3300.44 32
3300.57 31
3300.70 30
3300.83 30
3300.96 28
3301.10 26
3301.23 23
3301.36 19
3301.49 18
3301.62 18
3301.75 22
3301.89 27
3302.02 34
3302.15 41
3302.28 47
3302.41 53
3302.54 59
3302.68 67
3302.81 77
3302.94 90
3303.07 105
3303.20 121
3303.33 135
3303.47 147
3303.60 154
3303.73 156
3303.86 155
3303.99 151
3304.12 145
3304.26 139
3304.39 132
3304.52 125
3304.65 117
3304.78 108
3304.92 98
3305.05 87
3305.18 75
3305.31 64
3305.44 53
3305.57 43
3305.71 35
3305.84 30
3305.97 27
3306.10 26
3306.23 27
3306.36 30
3306.50 33
3306.63 37
3306.76 39
3306.89 40
3307.02 38
3307.16 34
3307.29 27
3307.42 19
3307.55 11
3307.68 5
3307.81 0
3307.95 0
3308.08 0
3308.21 1
3308.34 5
3308.47 10
3308.61 16
3308.74 22
3308.87 27
3309.00 33
3309.13 37
3309.26 40
3309.40 42
3309.53 42
3309.66 42
3309.79 41
3309.92 39
3310.06 38
3310.19 36
3310.32 35
3310.45 33
3310.58 32
3310.71 32
3310.85 33
3310.98 35
3311.11 38
3311.24 40
3311.37 42
3311.51 42
3311.64 40
3311.77 35
3311.90 29
3312.03 23
3312.17 17
3312.30 12
3312.43 9
3312.56 8
3312.69 8
3312.83 9
3312.96 9
3313.09 7
3313.22 4
3313.35 0
3313.48 0
3313.62 0
3313.75 0
3313.88 0
3314.01 0
3314.14 0
3314.28 4
3314.41 12
3314.54 20
3314.67 27
3314.80 31
3314.94 34
3315.07 36
3315.20 37
3315.33 37
3315.46 37
3315.60 36
3315.73 35
3315.86 35
3315.99 35
3316.12 36
3316.26 38
3316.39 41
3316.52 45
3316.65 48
3316.78 50
3316.92 53
3317.05 56
3317.18 61
3317.31 69
3317.44 79
3317.58 91
3317.71 103
3317.84 113
3317.97 121
3318.10 125
3318.24 127
3318.37 127
3318.50 127
3318.63 125
3318.76 123
3318.90 119
3319.03 111
3319.16 100
3319.29 87
3319.42 72
3319.56 58
3319.69 46
3319.82 38
3319.95 33
3320.08 31
3320.22 30
3320.35 31
3320.48 32
3320.61 34
3320.74 36
3320.88 38
3321.01 41
3321.14 44
3321.27 47
3321.41 49
3321.54 51
3321.67 51
3321.80 51
3321.93 52
3322.07 52
3322.20 54
3322.33 55
3322.46 58
3322.59 61
3322.73 66
3322.86 72
3322.99 80
3323.12 89
3323.25 99
3323.39 108
3323.52 117
3323.65 122
3323.78 124
3323.92 121
3324.05 114
3324.18 103
3324.31 89
3324.44 74
3324.58 58
3324.71 42
3324.84 28
3324.97 17
3325.10 9
3325.24 5
3325.37 5
3325.50 9
3325.63 18
3325.77 30
3325.90 43
3326.03 56
3326.16 66
3326.29 73
3326.43 75
3326.56 72
3326.69 64
3326.82 54
3326.96 43
3327.09 32
3327.22 24
3327.35 17
3327.48 13
3327.62 12
3327.75 13
3327.88 15
3328.01 19
3328.14 23
3328.28 28
3328.41 31
3328.54 33
3328.67 33
3328.81 31
3328.94 27
3329.07 20
3329.20 14
3329.34 8
3329.47 3
3329.60 2
3329.73 3
3329.86 6
3330.00 10
3330.13 14
3330.26 16
3330.39 16
3330.53 12
3330.66 6
3330.79 0
3330.92 0
3331.05 0
3331.19 0
3331.32 0
3331.45 0
3331.58 0
3331.72 0
3331.85 3
3331.98 13
3332.11 23
3332.25 35
3332.38 48
3332.51 60
3332.64 71
3332.77 80
3332.91 86
3333.04 90
3333.17 94
3333.30 97
3333.44 100
3333.57 104
3333.70 109
3333.83 111
3333.97 111
3334.10 106
3334.23 98
3334.36 86
3334.49 73
3334.63 60
3334.76 50
3334.89 44
3335.02 43
3335.16 46
3335.29 51
3335.42 58
3335.55 65
3335.69 71
3335.82 76
3335.95 79
3336.08 82
3336.22 86
3336.35 91
3336.48 98
3336.61 105
3336.74 111
3336.88 115
3337.01 117
3337.14 115
3337.27 110
3337.41 101
3337.54 90
3337.67 76
3337.80 61
3337.94 45
3338.07 30
3338.20 18
3338.33 11
3338.47 11
3338.60 18
3338.73 30
3338.86 47
3339.00 64
3339.13 77
3339.26 85
3339.39 87
3339.53 81
3339.66 72
3339.79 61
3339.92 51
3340.06 46
3340.19 45
3340.32 47
3340.45 52
3340.59 57
3340.72 60
3340.85 62
3340.98 63
3341.12 63
3341.25 66
3341.38 72
3341.51 81
3341.65 91
3341.78 102
3341.91 110
3342.04 114
3342.18 114
3342.31 109
3342.44 101
3342.57 93
3342.71 86
3342.84 82
3342.97 81
3343.10 81
3343.24 81
3343.37 80
3343.50 77
3343.63 72
3343.77 65
3343.90 56
3344.03 47
3344.16 38
3344.30 31
3344.43 28
3344.56 28
3344.69 32
3344.83 38
3344.96 46
3345.09 53
3345.22 57
3345.36 60
3345.49 60
3345.62 59
3345.75 59
3345.89 60
3346.02 64
3346.15 70
3346.28 76
3346.42 80
3346.55 83
3346.68 82
3346.81 81
3346.95 78
3347.08 76
3347.21 75
3347.34 74
3347.48 72
3347.61 69
3347.74 65
3347.87 58
3348.01 51
3348.14 43
3348.27 35
3348.41 27
3348.54 19
3348.67 11
3348.80 2
3348.94 0
3349.07 0
3349.20 0
3349.33 0
3349.47 0
3349.60 0
3349.73 0
3349.86 1
3350.00 7
3350.13 12
3350.26 16
3350.39 21
3350.53 27
3350.66 34
3350.79 41
3350.93 50
3351.06 59
3351.19 67
3351.32 76
3351.46 83
3351.59 89
3351.72 94
3351.85 98
3351.99 100
3352.12 100
3352.25 99
3352.39 96
3352.52 92
3352.65 87
3352.78 82
3352.92 77
3353.05 73
3353.18 70
3353.31 68
3353.45 68
3353.58 70
3353.71 73
3353.85 76
3353.98 80
3354.11 83
3354.24 86
3354.38 87
3354.51 87
3354.64 87
3354.77 87
3354.91 87
3355.04 88
3355.17 90
3355.31 94
3355.44 98
3355.57 101
3355.70 104
3355.84 106
3355.97 106
3356.10 104
3356.23 100
3356.37 94
3356.50 87
3356.63 81
3356.77 76
3356.90 72
3357.03 72
3357.16 74
3357.30 78
3357.43 84
3357.56 92
3357.70 99
3357.83 107
3357.96 115
3358.09 121
3358.23 128
3358.36 133
3358.49 138
3358.62 142
3358.76 144
3358.89 146
3359.02 146
3359.16 147
3359.29 147
3359.42 149
3359.55 150
3359.69 152
3359.82 154
3359.95 154
3360.09 154
3360.22 152
3360.35 149
3360.48 147
3360.62 146
3360.75 147
3360.88 151
3361.02 155
3361.15 160
3361.28 164
3361.41 166
3361.55 167
3361.68 167
3361.81 166
3361.95 168
3362.08 172
3362.21 178
3362.35 187
3362.48 196
3362.61 205
3362.74 212
3362.88 215
3363.01 214
3363.14 209
3363.28 202
3363.41 192
3363.54 181
3363.67 171
3363.81 162
3363.94 154
3364.07 147
3364.21 142
3364.34 137
3364.47 134
3364.60 132
3364.74 132
3364.87 134
3365.00 139
3365.14 147
3365.27 155
3365.40 164
3365.54 171
3365.67 176
3365.80 179
3365.93 181
3366.07 183
3366.20 188
3366.33 195
3366.47 205
3366.60 216
3366.73 228
3366.87 239
3367.00 247
3367.13 254
3367.26 259
3367.40 262
3367.53 265
3367.66 267
3367.80 268
3367.93 268
3368.06 267
3368.20 264
3368.33 259
3368.46 253
3368.59 246
3368.73 239
3368.86 232
3368.99 226
3369.13 221
3369.26 217
3369.39 215
3369.53 213
3369.66 211
3369.79 209
3369.92 207
3370.06 204
3370.19 202
3370.32 202
3370.46 204
3370.59 209
3370.72 218
3370.86 230
3370.99 244
3371.12 260
3371.26 275
3371.39 289
3371.52 301
3371.65 309
3371.79 315
3371.92 316
3372.05 312
3372.19 305
3372.32 294
3372.45 282
3372.59 271
3372.72 262
3372.85 257
3372.99 257
3373.12 261
3373.25 268
3373.38 276
3373.52 282
3373.65 286
3373.78 287
3373.92 286
3374.05 285
3374.18 283
3374.32 283
3374.45 286
3374.58 291
3374.72 298
3374.85 308
3374.98 318
3375.12 330
3375.25 342
3375.38 355
3375.51 368
3375.65 380
3375.78 392
3375.91 403
3376.05 414
3376.18 424
3376.31 434
3376.45 444
3376.58 453
3376.71 460
3376.85 465
3376.98 468
3377.11 467
3377.25 463
3377.38 457
3377.51 448
3377.65 439
3377.78 430
3377.91 420
3378.05 409
3378.18 396
3378.31 380
3378.44 362
3378.58 343
3378.71 323
3378.84 306
3378.98 291
3379.11 279
3379.24 270
3379.38 263
3379.51 256
3379.64 250
3379.78 243
3379.91 236
3380.04 229
3380.18 222
3380.31 215
3380.44 208
3380.58 201
3380.71 193
3380.84 186
3380.98 180
3381.11 176
3381.24 174
3381.38 173
3381.51 175
3381.64 176
3381.78 177
3381.91 177
3382.04 174
3382.18 168
3382.31 161
3382.44 153
3382.58 145
3382.71 139
3382.84 134
3382.98 130
3383.11 128
3383.24 127
3383.38 125
3383.51 124
3383.64 122
3383.78 121
3383.91 120
3384.04 121
3384.18 123
3384.31 126
3384.44 129
3384.58 133
3384.71 136
3384.84 139
3384.98 142
3385.11 145
3385.24 148
3385.38 153
3385.51 159
3385.64 165
3385.78 172
3385.91 178
3386.04 181
3386.18 181
3386.31 178
3386.44 172
3386.58 165
3386.71 159
3386.84 154
3386.98 151
3387.11 152
3387.24 155
3387.38 160
3387.51 165
3387.64 169
3387.78 171
3387.91 171
3388.04 169
3388.18 165
3388.31 162
3388.44 160
3388.58 160
3388.71 161
3388.84 162
3388.98 162
3389.11 160
3389.24 155
3389.38 148
3389.51 139
3389.64 131
3389.78 126
3389.91 126
3390.04 130
3390.18 137
3390.31 147
3390.44 157
3390.58 164
3390.71 167
3390.85 165
3390.98 161
3391.11 153
3391.25 144
3391.38 134
3391.51 125
3391.65 116
3391.78 108
3391.91 100
3392.05 94
3392.18 90
3392.31 87
3392.45 86
3392.58 87
3392.71 88
3392.85 90
3392.98 91
3393.11 93
3393.25 93
3393.38 92
3393.51 91
3393.65 91
3393.78 91
3393.92 91
3394.05 92
3394.18 93
3394.32 95
3394.45 96
3394.58 95
3394.72 94
3394.85 91
3394.98 88
3395.12 85
3395.25 83
3395.38 81
3395.52 81
3395.65 83
3395.79 86
3395.92 89
3396.05 94
3396.19 98
3396.32 102
3396.45 104
3396.59 104
3396.72 102
3396.85 97
3396.99 91
3397.12 85
3397.25 79
3397.39 75
3397.52 72
3397.66 71
3397.79 70
3397.92 69
3398.06 68
3398.19 67
3398.32 64
3398.46 62
3398.59 60
3398.72 58
3398.86 56
3398.99 54
3399.12 54
3399.26 55
3399.39 59
3399.53 65
3399.66 73
3399.79 84
3399.93 95
3400.06 104
3400.19 112
3400.33 116
3400.46 117
3400.59 116
3400.73 115
3400.86 113
3401.00 113
3401.13 115
3401.26 120
3401.40 126
3401.53 133
3401.66 142
3401.80 151
3401.93 160
3402.07 169
3402.20 176
3402.33 182
3402.47 185
3402.60 185
3402.73 182
3402.87 175
3403.00 166
3403.13 154
3403.27 141
3403.40 128
3403.54 116
3403.67 105
3403.80 97
3403.94 91
3404.07 89
3404.20 89
3404.34 93
3404.47 99
3404.61 107
3404.74 117
3404.87 129
3405.01 141
3405.14 154
3405.27 166
3405.41 178
3405.54 189
3405.68 198
3405.81 205
3405.94 211
3406.08 216
3406.21 220
3406.34 226
3406.48 233
3406.61 241
3406.75 249
3406.88 255
3407.01 259
3407.15 258
3407.28 252
3407.41 239
3407.55 221
3407.68 199
3407.82 176
3407.95 153
3408.08 132
3408.22 116
3408.35 104
3408.48 96
3408.62 93
3408.75 93
3408.89 94
3409.02 96
3409.15 97
3409.29 96
3409.42 92
3409.56 86
3409.69 78
3409.82 69
3409.96 61
3410.09 55
3410.22 52
3410.36 54
3410.49 61
3410.63 72
3410.76 85
3410.89 98
3411.03 110
3411.16 118
3411.30 123
3411.43 122
3411.56 119
3411.70 114
3411.83 109
3411.96 105
3412.10 104
3412.23 106
3412.37 111
3412.50 116
3412.63 120
3412.77 123
3412.90 122
3413.04 116
3413.17 108
3413.30 96
3413.44 83
3413.57 71
3413.71 59
3413.84 51
3413.97 45
3414.11 42
3414.24 43
3414.37 45
3414.51 48
3414.64 50
3414.78 51
3414.91 48
3415.04 42
3415.18 33
3415.31 21
3415.45 9
3415.58 0
3415.71 0
3415.85 0
3415.98 0
3416.12 0
3416.25 0
3416.38 0
3416.52 2
3416.65 6
3416.79 9
3416.92 10
3417.05 10
3417.19 9
3417.32 9
3417.46 8
3417.59 9
3417.72 10
3417.86 12
3417.99 15
3418.13 19
3418.26 22
3418.39 25
3418.53 27
3418.66 26
3418.80 24
3418.93 19
3419.06 13
3419.20 6
3419.33 0
3419.47 0
3419.60 0
3419.73 0
3419.87 0
3420.00 0
3420.14 0
3420.27 0
3420.40 4
3420.54 10
3420.67 13
3420.81 15
3420.94 16
3421.07 16
3421.21 16
3421.34 18
3421.48 20
3421.61 25
3421.74 31
3421.88 38
3422.01 45
3422.15 53
3422.28 61
3422.41 68
3422.55 75
3422.68 80
3422.82 86
3422.95 90
3423.09 95
3423.22 99
3423.35 104
3423.49 107
3423.62 111
3423.76 116
3423.89 122
3424.02 128
3424.16 136
3424.29 144
3424.43 153
3424.56 160
3424.69 164
3424.83 164
3424.96 161
3425.10 157
3425.23 152
3425.37 147
3425.50 144
3425.63 144
3425.77 146
3425.90 148
3426.04 150
3426.17 149
3426.30 146
3426.44 141
3426.57 134
3426.71 125
3426.84 115
3426.98 106
3427.11 97
3427.24 90
3427.38 85
3427.51 82
3427.65 81
3427.78 80
3427.91 80
3428.05 79
3428.18 76
3428.32 72
3428.45 66
3428.59 61
3428.72 55
3428.85 50
3428.99 47
3429.12 45
3429.26 44
3429.39 45
3429.52 47
3429.66 52
3429.79 58
3429.93 66
3430.06 75
3430.20 82
3430.33 87
3430.46 88
3430.60 85
3430.73 79
3430.87 71
3431.00 61
3431.14 52
3431.27 44
3431.40 37
3431.54 31
3431.67 26
3431.81 20
3431.94 13
3432.08 7
3432.21 2
3432.34 0
3432.48 0
3432.61 0
3432.75 1
3432.88 5
3433.02 9
3433.15 12
3433.28 13
3433.42 12
3433.55 9
3433.69 6
3433.82 3
3433.96 0
3434.09 0
3434.22 0
3434.36 0
3434.49 0
3434.63 0
3434.76 0
3434.90 0
3435.03 0
3435.16 4
3435.30 8
3435.43 12
3435.57 15
3435.70 18
3435.84 19
3435.97 19
3436.10 18
3436.24 18
3436.37 18
3436.51 19
3436.64 22
3436.78 26
3436.91 31
3437.05 37
3437.18 41
3437.31 45
3437.45 46
3437.58 45
3437.72 43
3437.85 40
3437.99 37
3438.12 37
3438.25 38
3438.39 41
3438.52 47
3438.66 53
3438.79 60
3438.93 66
3439.06 71
3439.20 75
3439.33 76
3439.46 75
3439.60 73
3439.73 69
3439.87 65
3440.00 61
3440.14 58
3440.27 57
3440.41 57
3440.54 59
3440.67 63
3440.81 67
3440.94 73
3441.08 80
3441.21 90
3441.35 101
3441.48 113
3441.62 126
3441.75 137
3441.88 145
3442.02 149
3442.15 146
3442.29 138
3442.42 125
3442.56 109
3442.69 92
3442.83 77
3442.96 65
3443.09 55
3443.23 49
3443.36 45
3443.50 43
3443.63 40
3443.77 39
3443.90 37
3444.04 36
3444.17 36
3444.30 37
3444.44 39
3444.57 42
3444.71 46
3444.84 49
3444.98 52
3445.11 53
3445.25 54
3445.38 53
3445.52 52
3445.65 51
3445.78 51
3445.92 51
3446.05 51
3446.19 52
3446.32 53
3446.46 55
3446.59 56
3446.73 57
3446.86 58
3447.00 57
3447.13 56
3447.26 53
3447.40 49
3447.53 43
3447.67 36
3447.80 28
3447.94 19
3448.07 9
3448.21 0
3448.34 0
3448.48 0
3448.61 0
3448.74 0
3448.88 0
3449.01 0
3449.15 0
3449.28 4
3449.42 23
3449.55 42
3449.69 59
3449.82 72
3449.96 80
3450.09 83
3450.23 82
3450.36 77
3450.49 71
3450.63 64
3450.76 58
3450.90 54
3451.03 52
3451.17 51
3451.30 51
3451.44 52
3451.57 55
3451.71 59
3451.84 66
3451.98 75
3452.11 87
3452.25 101
3452.38 116
3452.51 131
3452.65 146
3452.78 160
3452.92 172
3453.05 182
3453.19 189
3453.32 192
3453.46 192
3453.59 189
3453.73 184
3453.86 177
3454.00 172
3454.13 170
3454.27 171
3454.40 177
3454.53 186
3454.67 198
3454.80 211
3454.94 223
3455.07 235
3455.21 245
3455.34 254
3455.48 261
3455.61 266
3455.75 268
3455.88 266
3456.02 261
3456.15 254
3456.29 244
3456.42 235
3456.56 225
3456.69 216
3456.83 208
3456.96 201
3457.09 193
3457.23 186
3457.36 179
3457.50 172
3457.63 165
3457.77 158
3457.90 152
3458.04 145
3458.17 139
3458.31 134
3458.44 132
3458.58 132
3458.71 135
3458.85 142
3458.98 151
3459.12 161
3459.25 170
3459.39 178
3459.52 183
3459.66 186
3459.79 185
3459.93 182
3460.06 177
3460.19 171
3460.33 163
3460.46 154
3460.60 143
3460.73 131
3460.87 118
3461.00 104
3461.14 90
3461.27 78
3461.41 67
3461.54 60
3461.68 56
3461.81 54
3461.95 55
3462.08 58
3462.22 59
3462.35 60
3462.49 59
3462.62 55
3462.76 50
3462.89 43
3463.03 35
3463.16 30
3463.30 26
3463.43 26
3463.57 30
3463.70 37
3463.84 47
3463.97 58
3464.11 69
3464.24 77
3464.38 81
3464.51 81
3464.65 76
3464.78 66
3464.92 55
3465.05 43
3465.18 33
3465.32 28
3465.45 29
3465.59 34
3465.72 44
3465.86 55
3465.99 65
3466.13 74
3466.26 79
3466.40 81
3466.53 81
3466.67 80
3466.80 79
3466.94 79
3467.07 80
3467.21 83
3467.34 87
3467.48 90
3467.61 93
3467.75 95
3467.88 94
3468.02 91
3468.15 87
3468.29 81
3468.42 76
3468.56 74
3468.69 75
3468.83 80
3468.96 90
3469.10 103
3469.23 116
3469.37 127
3469.50 135
3469.64 137
3469.77 136
3469.91 132
3470.04 127
3470.18 123
3470.31 123
3470.45 127
3470.58 134
3470.72 144
3470.85 155
3470.99 166
3471.12 179
3471.26 192
3471.39 207
3471.53 223
3471.66 241
3471.80 258
3471.93 273
3472.07 284
3472.20 292
3472.34 294
3472.47 294
3472.61 291
3472.74 287
3472.88 284
3473.01 281
3473.15 278
3473.28 274
3473.42 269
3473.55 262
3473.69 256
3473.82 250
3473.96 248
3474.10 249
3474.23 252
3474.37 257
3474.50 261
3474.64 262
3474.77 260
3474.91 254
3475.04 246
3475.18 236
3475.31 225
3475.45 215
3475.58 207
3475.72 198
3475.85 191
3475.99 183
3476.12 176
3476.26 169
3476.39 162
3476.53 156
3476.66 149
3476.80 142
3476.93 136
3477.07 130
3477.20 124
3477.34 120
3477.47 117
3477.61 116
3477.74 117
3477.88 121
3478.01 126
3478.15 132
3478.28 139
3478.42 145
3478.55 147
3478.69 147
3478.82 142
3478.96 133
3479.10 122
3479.23 110
3479.37 100
3479.50 93
3479.64 91
3479.77 92
3479.91 96
3480.04 101
3480.18 105
3480.31 107
3480.45 105
3480.58 100
3480.72 93
3480.85 83
3480.99 73
3481.12 62
3481.26 52
3481.39 42
3481.53 33
3481.66 25
3481.80 17
3481.93 11
3482.07 6
3482.21 2
3482.34 0
3482.48 0
3482.61 0
3482.75 0
3482.88 0
3483.02 0
3483.15 0
3483.29 0
3483.42 0
3483.56 11
3483.69 25
3483.83 40
3483.96 57
3484.10 72
3484.23 85
3484.37 96
3484.50 104
3484.64 110
3484.78 115
3484.91 121
3485.05 127
3485.18 134
3485.32 140
3485.45 144
3485.59 145
3485.72 143
3485.86 138
3485.99 130
3486.13 121
3486.26 111
3486.40 102
3486.53 93
3486.67 85
3486.81 78
3486.94 72
3487.08 67
3487.21 64
3487.35 63
3487.48 64
3487.62 67
3487.75 72
3487.89 78
3488.02 85
3488.16 92
3488.29 99
3488.43 107
3488.56 115
3488.70 123
3488.84 130
3488.97 136
3489.11 139
3489.24 137
3489.38 131
3489.51 120
3489.65 107
3489.78 92
3489.92 77
3490.05 64
3490.19 53
3490.32 44
3490.46 38
3490.60 34
3490.73 33
3490.87 35
3491.00 40
3491.14 48
3491.27 58
3491.41 69
3491.54 81
3491.68 91
3491.81 100
3491.95 107
3492.09 113
3492.22 117
3492.36 121
3492.49 125
3492.63 129
3492.76 132
3492.90 136
3493.03 138
3493.17 139
3493.30 138
3493.44 136
3493.58 132
3493.71 128
3493.85 125
3493.98 124
3494.12 127
3494.25 135
3494.39 147
3494.52 164
3494.66 183
3494.79 201
3494.93 218
3495.07 231
3495.20 241
3495.34 247
3495.47 252
3495.61 257
3495.74 262
3495.88 270
3496.01 280
3496.15 290
3496.28 301
3496.42 312
3496.56 322
3496.69 331
3496.83 341
3496.96 351
3497.10 363
3497.23 377
3497.37 393
3497.50 413
3497.64 436
3497.78 460
3497.91 483
3498.05 505
3498.18 524
3498.32 539
3498.45 550
3498.59 560
3498.72 568
3498.86 575
3499.00 582
3499.13 589
3499.27 593
3499.40 596
3499.54 595
3499.67 591
3499.81 584
3499.94 576
3500.08 568
3500.22 562
3500.35 557
3500.49 555
3500.62 555
3500.76 557
3500.89 560
3501.03 565
3501.17 569
3501.30 572
3501.44 572
3501.57 569
3501.71 560
3501.84 545
3501.98 525
3502.11 500
3502.25 474
3502.39 447
3502.52 423
3502.66 402
3502.79 386
3502.93 375
3503.06 367
3503.20 360
3503.34 353
3503.47 346
3503.61 337
3503.74 328
3503.88 320
3504.01 312
3504.15 305
3504.29 300
3504.42 296
3504.56 291
3504.69 285
3504.83 277
3504.96 267
3505.10 254
3505.23 241
3505.37 226
3505.51 212
3505.64 200
3505.78 191
3505.91 185
3506.05 182
3506.18 181
3506.32 181
3506.46 181
3506.59 179
3506.73 175
3506.86 169
3507.00 161
3507.13 152
3507.27 144
3507.41 137
3507.54 132
3507.68 129
3507.81 126
3507.95 122
3508.09 115
3508.22 105
3508.36 92
3508.49 76
3508.63 61
3508.76 46
3508.90 36
3509.04 30
3509.17 29
3509.31 31
3509.44 36
3509.58 42
3509.71 48
3509.85 53
3509.99 57
3510.12 60
3510.26 62
3510.39 64
3510.53 65
3510.66 67
3510.80 69
3510.94 70
3511.07 72
3511.21 73
3511.34 76
3511.48 79
3511.62 83
3511.75 87
3511.89 90
3512.02 92
3512.16 91
3512.29 87
3512.43 79
3512.57 69
3512.70 57
3512.84 46
3512.97 35
3513.11 27
3513.25 19
3513.38 12
3513.52 5
3513.65 0
3513.79 0
3513.92 0
3514.06 0
3514.20 0
3514.33 0
3514.47 0
3514.60 0
3514.74 4
3514.88 13
3515.01 22
3515.15 29
3515.28 35
3515.42 39
3515.56 43
3515.69 47
3515.83 50
3515.96 53
3516.10 56
3516.23 58
3516.37 58
3516.51 55
3516.64 50
3516.78 42
3516.91 33
3517.05 25
3517.19 19
3517.32 15
3517.46 14
3517.59 15
3517.73 17
3517.87 19
3518.00 21
3518.14 22
3518.27 23
3518.41 25
3518.55 27
3518.68 30
3518.82 33
3518.95 36
3519.09 37
3519.23 37
3519.36 35
3519.50 32
3519.63 28
3519.77 26
3519.91 26
3520.04 28
3520.18 31
3520.31 35
3520.45 39
3520.58 42
3520.72 44
3520.86 46
3520.99 48
3521.13 50
3521.26 52
3521.40 53
3521.54 53
3521.67 49
3521.81 43
3521.94 34
3522.08 23
3522.22 12
3522.35 4
3522.49 0
3522.63 0
3522.76 2
3522.90 10
3523.03 21
3523.17 33
3523.31 46
3523.44 56
3523.58 63
3523.71 65
3523.85 62
3523.99 55
3524.12 45
3524.26 33
3524.39 23
3524.53 14
3524.67 9
3524.80 8
3524.94 10
3525.07 13
3525.21 18
3525.35 21
3525.48 23
3525.62 23
3525.75 22
3525.89 19
3526.03 14
3526.16 10
3526.30 7
3526.43 6
3526.57 8
3526.71 12
3526.84 18
3526.98 25
3527.12 32
3527.25 39
3527.39 45
3527.52 48
3527.66 50
3527.80 48
3527.93 45
3528.07 40
3528.20 34
3528.34 27
3528.48 21
3528.61 17
3528.75 15
3528.89 17
3529.02 22
3529.16 30
3529.29 41
3529.43 54
3529.57 68
3529.70 81
3529.84 93
3529.97 102
3530.11 109
3530.25 113
3530.38 114
3530.52 113
3530.66 109
3530.79 102
3530.93 93
3531.06 82
3531.20 69
3531.34 55
3531.47 40
3531.61 27
3531.74 16
3531.88 8
3532.02 2
3532.15 0
3532.29 0
3532.43 0
3532.56 0
3532.70 0
3532.83 0
3532.97 0
3533.11 0
3533.24 0
3533.38 0
3533.52 3
3533.65 13
3533.79 27
3533.92 42
3534.06 57
3534.20 72
3534.33 84
3534.47 93
3534.61 97
3534.74 98
3534.88 95
3535.01 90
3535.15 84
3535.29 78
3535.42 74
3535.56 72
3535.70 72
3535.83 75
3535.97 79
3536.10 85
3536.24 93
3536.38 104
3536.51 117
3536.65 132
3536.79 150
3536.92 168
3537.06 187
3537.20 204
3537.33 219
3537.47 233
3537.60 244
3537.74 254
3537.88 263
3538.01 273
3538.15 281
3538.29 289
3538.42 296
3538.56 303
3538.69 310
3538.83 316
3538.97 323
3539.10 330
3539.24 338
3539.38 348
3539.51 359
3539.65 370
3539.79 380
3539.92 389
3540.06 394
3540.19 395
3540.33 391
3540.47 383
3540.60 372
3540.74 363
3540.88 357
3541.01 357
3541.15 364
3541.29 379
3541.42 400
3541.56 425
3541.69 449
3541.83 470
3541.97 486
3542.10 493
3542.24 494
3542.38 487
3542.51 475
3542.65 462
3542.79 448
3542.92 435
3543.06 426
3543.20 420
3543.33 417
3543.47 416
3543.60 416
3543.74 416
3543.88 415
3544.01 412
3544.15 408
3544.29 403
3544.42 397
3544.56 392
3544.70 389
3544.83 388
3544.97 389
3545.11 391
3545.24 394
3545.38 396
3545.51 396
3545.65 394
3545.79 391
3545.92 386
3546.06 381
3546.20 375
3546.33 369
3546.47 361
3546.61 353
3546.74 343
3546.88 333
3547.02 322
3547.15 313
3547.29 305
3547.43 302
3547.56 302
3547.70 306
3547.84 313
3547.97 321
3548.11 330
3548.24 337
3548.38 341
3548.52 340
3548.65 333
3548.79 321
3548.93 303
3549.06 281
3549.20 256
3549.34 230
3549.47 206
3549.61 185
3549.75 170
3549.88 159
3550.02 154
3550.16 152
3550.29 154
3550.43 157
3550.57 160
3550.70 163
3550.84 165
3550.98 166
3551.11 166
3551.25 163
3551.39 158
3551.52 151
3551.66 143
3551.80 135
3551.93 128
3552.07 122
3552.21 118
3552.34 115
3552.48 113
3552.61 111
3552.75 110
3552.89 109
3553.02 108
3553.16 108
3553.30 109
3553.43 110
3553.57 112
3553.71 113
3553.84 115
3553.98 117
3554.12 120
3554.25 125
3554.39 133
3554.53 142
3554.66 151
3554.80 160
3554.94 168
3555.07 172
3555.21 174
3555.35 173
3555.48 170
3555.62 164
3555.76 157
3555.89 150
3556.03 143
3556.17 138
3556.30 135
3556.44 135
3556.58 136
3556.71 138
3556.85 139
3556.99 139
3557.12 137
3557.26 132
3557.40 126
3557.53 119
3557.67 114
3557.81 111
3557.94 110
3558.08 110
3558.22 111
3558.35 111
3558.49 109
3558.63 106
3558.76 100
3558.90 94
3559.04 87
3559.18 83
3559.31 80
3559.45 79
3559.59 80
3559.72 81
3559.86 82
3560.00 82
3560.13 80
3560.27 77
3560.41 72
3560.54 66
3560.68 59
3560.82 52
3560.95 44
3561.09 36
3561.23 28
3561.36 21
3561.50 13
3561.64 6
3561.77 0
3561.91 0
3562.05 0
3562.18 0
3562.32 0
3562.46 0
3562.59 0
3562.73 0
3562.87 0
3563.00 11
3563.14 21
3563.28 30
3563.42 38
3563.55 43
3563.69 47
3563.83 50
3563.96 53
3564.10 55
3564.24 58
3564.37 62
3564.51 67
3564.65 73
3564.78 79
3564.92 84
3565.06 89
3565.19 92
3565.33 93
3565.47 92
3565.60 89
3565.74 86
3565.88 84
3566.02 81
3566.15 80
3566.29 78
3566.43 76
3566.56 73
3566.70 67
3566.84 61
3566.97 53
3567.11 46
3567.25 40
3567.38 36
3567.52 36
3567.66 39
3567.79 46
3567.93 56
3568.07 67
3568.21 78
3568.34 86
3568.48 91
3568.62 92
3568.75 89
3568.89 84
3569.03 77
3569.16 70
3569.30 65
3569.44 63
3569.57 64
3569.71 67
3569.85 73
3569.99 81
3570.12 89
3570.26 98
3570.40 107
3570.53 116
3570.67 125
3570.81 133
3570.94 141
3571.08 148
3571.22 154
3571.35 159
3571.49 163
3571.63 164
3571.77 164
3571.90 161
3572.04 154
3572.18 144
3572.31 129
3572.45 111
3572.59 89
3572.72 65
3572.86 41
3573.00 18
3573.14 0
3573.27 0
3573.41 0
3573.55 0
3573.68 0
3573.82 0
3573.96 6
3574.09 19
3574.23 32
3574.37 43
3574.51 53
3574.64 61
3574.78 68
3574.92 75
3575.05 82
3575.19 88
3575.33 93
3575.46 97
3575.60 99
3575.74 99
3575.88 99
3576.01 99
3576.15 98
3576.29 98
3576.42 99
3576.56 100
3576.70 100
3576.84 99
3576.97 97
3577.11 96
3577.25 95
3577.38 97
3577.52 100
3577.66 104
3577.80 108
3577.93 112
3578.07 113
3578.21 113
3578.34 110
3578.48 106
3578.62 102
3578.75 99
3578.89 95
3579.03 92
3579.17 87
3579.30 82
3579.44 75
3579.58 68
3579.71 62
3579.85 58
3579.99 56
3580.13 57
3580.26 60
3580.40 62
3580.54 64
3580.67 64
3580.81 61
3580.95 56
3581.09 50
3581.22 44
3581.36 39
3581.50 38
3581.63 39
3581.77 42
3581.91 48
3582.05 56
3582.18 65
3582.32 74
3582.46 82
3582.59 91
3582.73 99
3582.87 107
3583.01 113
3583.14 118
3583.28 121
3583.42 122
3583.56 121
3583.69 117
3583.83 111
3583.97 103
3584.10 93
3584.24 82
3584.38 72
3584.52 62
3584.65 54
3584.79 47
3584.93 41
3585.06 36
3585.20 30
3585.34 24
3585.48 18
3585.61 12
3585.75 9
3585.89 9
3586.03 12
3586.16 18
3586.30 26
3586.44 35
3586.57 44
3586.71 51
3586.85 57
3586.99 62
3587.12 64
3587.26 65
3587.40 65
3587.54 62
3587.67 56
3587.81 48
3587.95 38
3588.08 26
3588.22 15
3588.36 4
3588.50 0
3588.63 0
3588.77 0
3588.91 0
3589.05 0
3589.18 0
3589.32 0
3589.46 0
3589.59 0
3589.73 4
3589.87 9
3590.01 16
3590.14 23
3590.28 31
3590.42 39
3590.56 47
3590.69 55
3590.83 60
3590.97 64
3591.11 65
3591.24 64
3591.38 61
3591.52 56
3591.65 52
3591.79 48
3591.93 47
3592.07 47
3592.20 48
3592.34 51
3592.48 54
3592.62 56
3592.75 57
3592.89 57
3593.03 57
3593.17 59
3593.30 63
3593.44 70
3593.58 81
3593.72 93
3593.85 106
3593.99 116
3594.13 122
3594.26 123
3594.40 120
3594.54 112
3594.68 104
3594.81 95
3594.95 87
3595.09 81
3595.23 76
3595.36 72
3595.50 68
3595.64 62
3595.78 55
3595.91 47
3596.05 38
3596.19 31
3596.33 24
3596.46 21
3596.60 20
3596.74 23
3596.88 30
3597.01 40
3597.15 52
3597.29 65
3597.43 79
3597.56 91
3597.70 102
3597.84 110
3597.98 116
3598.11 119
3598.25 120
3598.39 120
3598.53 119
3598.66 117
3598.80 115
3598.94 112
3599.08 109
3599.21 106
3599.35 101
3599.49 95
3599.63 87
3599.76 79
3599.90 71
3600.04 64
3600.18 60
3600.31 59
3600.45 60
3600.59 63
3600.73 66
3600.86 68
3601.00 68
3601.14 67
3601.28 65
3601.41 63
3601.55 61
3601.69 60
3601.83 59
3601.96 58
3602.10 57
3602.24 54
3602.38 52
3602.51 50
3602.65 50
3602.79 52
3602.93 56
3603.06 62
3603.20 68
3603.34 73
3603.48 75
3603.61 75
3603.75 74
3603.89 72
3604.03 70
3604.16 71
3604.30 73
3604.44 77
3604.58 81
3604.72 84
3604.85 86
3604.99 85
3605.13 83
3605.27 78
3605.40 74
3605.54 69
3605.68 64
3605.82 61
3605.95 58
3606.09 55
3606.23 53
3606.37 51
3606.50 48
3606.64 45
3606.78 43
3606.92 41
3607.05 39
3607.19 39
3607.33 40
3607.47 41
3607.61 44
3607.74 45
3607.88 46
3608.02 47
3608.16 46
3608.29 47
3608.43 48
3608.57 52
3608.71 58
3608.84 66
3608.98 74
3609.12 81
3609.26 83
3609.40 80
3609.53 73
3609.67 63
3609.81 53
3609.95 44
3610.08 37
3610.22 34
3610.36 33
3610.50 32
3610.63 31
3610.77 29
3610.91 26
3611.05 24
3611.19 24
3611.32 27
3611.46 33
3611.60 39
3611.74 45
3611.87 47
3612.01 46
3612.15 41
3612.29 31
3612.43 19
3612.56 7
3612.70 0
3612.84 0
3612.98 0
3613.11 0
3613.25 0
3613.39 0
3613.53 0
3613.67 0
3613.80 3
3613.94 10
3614.08 17
3614.22 22
3614.35 26
3614.49 26
3614.63 24
3614.77 19
3614.91 11
3615.04 2
3615.18 0
3615.32 0
3615.46 0
3615.59 0
3615.73 0
3615.87 0
3616.01 0
3616.15 3
3616.28 6
3616.42 9
3616.56 15
3616.70 22
3616.83 33
3616.97 46
3617.11 61
3617.25 76
3617.39 89
3617.52 99
3617.66 106
3617.80 110
3617.94 111
3618.08 111
3618.21 109
3618.35 107
3618.49 102
3618.63 97
3618.76 92
3618.90 86
3619.04 79
3619.18 73
3619.32 67
3619.45 59
3619.59 51
3619.73 42
3619.87 32
3620.01 23
3620.14 15
3620.28 11
3620.42 10
3620.56 13
3620.70 19
3620.83 27
3620.97 36
3621.11 45
3621.25 53
3621.38 61
3621.52 67
3621.66 74
3621.80 80
3621.94 86
3622.07 91
3622.21 94
3622.35 94
3622.49 91
3622.63 85
3622.76 75
3622.90 62
3623.04 47
3623.18 31
3623.32 17
3623.45 5
3623.59 0
3623.73 0
3623.87 0
3624.01 3
3624.14 12
3624.28 23
3624.42 35
3624.56 45
3624.70 54
3624.83 60
3624.97 64
3625.11 66
3625.25 66
3625.39 65
3625.52 63
3625.66 61
3625.80 58
3625.94 56
3626.08 55
3626.21 54
3626.35 56
3626.49 59
3626.63 64
3626.77 69
3626.90 74
3627.04 78
3627.18 80
3627.32 79
3627.46 77
3627.59 74
3627.73 71
3627.87 68
3628.01 65
3628.15 63
3628.28 60
3628.42 58
3628.56 54
3628.70 49
3628.84 44
3628.97 37
3629.11 30
3629.25 22
3629.39 16
3629.53 10
3629.66 5
3629.80 1
3629.94 0
3630.08 0
3630.22 0
3630.36 0
3630.49 0
3630.63 0
3630.77 0
3630.91 0
3631.05 1
3631.18 7
3631.32 15
3631.46 24
3631.60 34
3631.74 45
3631.87 56
3632.01 67
3632.15 78
3632.29 87
3632.43 94
3632.57 98
3632.70 99
3632.84 99
3632.98 97
3633.12 93
3633.26 90
3633.39 87
3633.53 85
3633.67 83
3633.81 82
3633.95 82
3634.08 82
3634.22 82
3634.36 82
3634.50 81
3634.64 78
3634.78 73
3634.91 68
3635.05 62
3635.19 57
3635.33 53
3635.47 52
3635.60 53
3635.74 55
3635.88 58
3636.02 63
3636.16 68
3636.30 73
3636.43 79
3636.57 85
3636.71 91
3636.85 96
3636.99 99
3637.12 101
3637.26 102
3637.40 103
3637.54 104
3637.68 105
3637.82 108
3637.95 112
3638.09 116
3638.23 122
3638.37 128
3638.51 135
3638.65 141
3638.78 147
3638.92 152
3639.06 156
3639.20 158
3639.34 158
3639.48 155
3639.61 150
3639.75 143
3639.89 136
3640.03 129
3640.17 124
3640.30 121
3640.44 121
3640.58 123
3640.72 127
3640.86 131
3641.00 136
3641.13 141
3641.27 145
3641.41 147
3641.55 148
3641.69 147
3641.83 143
3641.96 137
3642.10 131
3642.24 124
3642.38 118
3642.52 114
3642.66 111
3642.79 108
3642.93 104
3643.07 97
3643.21 89
3643.35 78
3643.49 66
3643.62 53
3643.76 43
3643.90 35
3644.04 30
3644.18 29
3644.32 31
3644.45 35
3644.59 40
3644.73 44
3644.87 48
3645.01 51
3645.15 52
3645.28 52
3645.42 52
3645.56 52
3645.70 53
3645.84 56
3645.98 59
3646.11 63
3646.25 68
3646.39 72
3646.53 76
3646.67 80
3646.81 83
3646.95 87
3647.08 90
3647.22 94
3647.36 98
3647.50 102
3647.64 107
3647.78 112
3647.91 117
3648.05 120
3648.19 121
3648.33 118
3648.47 111
3648.61 100
3648.74 88
3648.88 76
3649.02 66
3649.16 60
3649.30 59
3649.44 62
3649.58 67
3649.71 72
3649.85 76
3649.99 77
3650.13 76
3650.27 73
3650.41 71
3650.54 71
3650.68 74
3650.82 81
3650.96 90
3651.10 102
3651.24 115
3651.38 127
3651.51 138
3651.65 147
3651.79 152
3651.93 152
3652.07 149
3652.21 142
3652.35 132
3652.48 121
3652.62 112
3652.76 106
3652.90 103
3653.04 102
3653.18 103
3653.31 104
3653.45 104
3653.59 102
3653.73 97
3653.87 90
3654.01 81
3654.15 72
3654.28 63
3654.42 53
3654.56 46
3654.70 41
3654.84 39
3654.98 40
3655.12 46
3655.25 54
3655.39 65
3655.53 75
3655.67 83
3655.81 88
3655.95 90
3656.09 88
3656.22 84
3656.36 78
3656.50 73
3656.64 69
3656.78 66
3656.92 64
3657.06 63
3657.19 61
3657.33 58
3657.47 55
3657.61 51
3657.75 47
3657.89 43
3658.03 39
3658.17 36
3658.30 34
3658.44 32
3658.58 29
3658.72 27
3658.86 25
3659.00 23
3659.14 21
3659.27 18
3659.41 15
3659.55 12
3659.69 8
3659.83 4
3659.97 0
3660.11 0
3660.24 0
3660.38 0
3660.52 0
3660.66 0
3660.80 0
3660.94 0
3661.08 0
3661.22 2
3661.35 4
3661.49 7
3661.63 11
3661.77 18
3661.91 25
3662.05 33
3662.19 41
3662.32 48
3662.46 53
3662.60 57
3662.74 58
3662.88 57
3663.02 54
3663.16 50
3663.30 44
3663.43 38
3663.57 31
3663.71 26
3663.85 21
3663.99 18
3664.13 16
3664.27 15
3664.41 16
3664.54 18
3664.68 19
3664.82 21
3664.96 22
3665.10 23
3665.24 26
3665.38 30
3665.52 35
3665.65 40
3665.79 45
3665.93 49
3666.07 49
3666.21 47
3666.35 40
3666.49 32
3666.63 24
3666.76 17
3666.90 12
3667.04 10
3667.18 12
3667.32 16
3667.46 22
3667.60 29
3667.74 36
3667.88 42
3668.01 48
3668.15 52
3668.29 55
3668.43 56
3668.57 56
3668.71 55
3668.85 53
3668.99 51
3669.12 49
3669.26 47
3669.40 46
3669.54 46
3669.68 47
3669.82 48
3669.96 51
3670.10 54
3670.24 58
3670.37 61
3670.51 64
3670.65 66
3670.79 66
3670.93 65
3671.07 63
3671.21 61
3671.35 60
3671.48 61
3671.62 63
3671.76 66
3671.90 67
3672.04 67
3672.18 64
3672.32 57
3672.46 49
3672.60 39
3672.73 30
3672.87 22
3673.01 16
3673.15 13
3673.29 11
3673.43 11
3673.57 11
3673.71 11
3673.85 9
3673.99 6
3674.12 2
3674.26 0
3674.40 0
3674.54 0
3674.68 0
3674.82 0
3674.96 0
3675.10 0
3675.24 0
3675.37 5
3675.51 11
3675.65 18
3675.79 25
3675.93 32
3676.07 38
3676.21 44
3676.35 49
3676.49 52
3676.63 52
3676.76 51
3676.90 47
3677.04 41
3677.18 34
3677.32 27
3677.46 20
3677.60 14
3677.74 11
3677.88 9
3678.01 9
3678.15 11
3678.29 15
3678.43 19
3678.57 23
3678.71 27
3678.85 31
3678.99 36
3679.13 41
3679.27 46
3679.40 53
3679.54 61
3679.68 70
3679.82 80
3679.96 91
3680.10 102
3680.24 112
3680.38 120
3680.52 127
3680.66 131
3680.80 132
3680.93 131
3681.07 128
3681.21 123
3681.35 118
3681.49 113
3681.63 110
3681.77 109
3681.91 111
3682.05 115
3682.19 120
3682.33 127
3682.46 133
3682.60 137
3682.74 138
3682.88 137
3683.02 134
3683.16 131
3683.30 129
3683.44 128
3683.58 129
3683.72 132
3683.86 135
3683.99 136
3684.13 134
3684.27 129
3684.41 121
3684.55 112
3684.69 102
3684.83 93
3684.97 85
3685.11 79
3685.25 73
3685.39 68
3685.52 63
3685.66 60
3685.80 57
3685.94 57
3686.08 57
3686.22 57
3686.36 56
3686.50 52
3686.64 45
3686.78 35
3686.92 23
3687.06 11
3687.19 0
3687.33 0
3687.47 0
3687.61 0
3687.75 2
3687.89 13
3688.03 27
3688.17 41
3688.31 55
3688.45 67
3688.59 78
3688.73 87
3688.86 97
3689.00 107
3689.14 119
3689.28 134
3689.42 152
3689.56 172
3689.70 194
3689.84 215
3689.98 234
3690.12 251
3690.26 264
3690.40 272
3690.54 277
3690.67 277
3690.81 274
3690.95 266
3691.09 255
3691.23 242
3691.37 228
3691.51 213
3691.65 200
3691.79 189
3691.93 181
3692.07 178
3692.21 177
3692.35 178
3692.48 179
3692.62 180
3692.76 180
3692.90 180
3693.04 181
3693.18 183
3693.32 189
3693.46 196
3693.60 206
3693.74 216
3693.88 223
3694.02 227
3694.16 227
3694.30 223
3694.43 215
3694.57 206
3694.71 197
3694.85 188
3694.99 180
3695.13 173
3695.27 166
3695.41 159
3695.55 151
3695.69 142
3695.83 133
3695.97 125
3696.11 119
3696.25 115
3696.39 112
3696.52 112
3696.66 113
3696.80 115
3696.94 119
3697.08 123
3697.22 128
3697.36 133
3697.50 137
3697.64 140
3697.78 142
3697.92 143
3698.06 144
3698.20 144
3698.34 145
3698.48 146
3698.62 147
3698.75 147
3698.89 146
3699.03 142
3699.17 136
3699.31 128
3699.45 120
3699.59 112
3699.73 104
3699.87 97
3700.01 91
3700.15 86
3700.29 81
3700.43 76
3700.57 69
3700.71 61
3700.85 52
3700.99 43
3701.12 34
3701.26 26
3701.40 20
3701.54 18
3701.68 19
3701.82 25
3701.96 35
3702.10 48
3702.24 63
3702.38 80
3702.52 97
3702.66 113
3702.80 127
3702.94 138
3703.08 145
3703.22 149
3703.36 150
3703.50 149
3703.63 145
3703.77 139
3703.91 132
3704.05 123
3704.19 115
3704.33 108
3704.47 101
3704.61 97
3704.75 94
3704.89 92
3705.03 91
3705.17 90
3705.31 87
3705.45 83
3705.59 77
3705.73 68
3705.87 58
3706.01 46
3706.15 34
3706.29 22
3706.42 13
3706.56 7
3706.70 5
3706.84 5
3706.98 9
3707.12 14
3707.26 19
3707.40 24
3707.54 26
3707.68 26
3707.82 24
3707.96 19
3708.10 11
3708.24 3
3708.38 0
3708.52 0
3708.66 0
3708.80 0
3708.94 0
3709.08 0
3709.22 0
3709.36 1
3709.50 10
3709.63 17
3709.77 22
3709.91 24
3710.05 23
3710.19 20
3710.33 17
3710.47 13
3710.61 9
3710.75 6
3710.89 3
3711.03 1
3711.17 0
3711.31 1
3711.45 4
3711.59 9
3711.73 17
3711.87 25
3712.01 33
3712.15 38
3712.29 38
3712.43 32
3712.57 21
3712.71 7
3712.85 0
3712.99 0
3713.13 0
3713.27 0
3713.40 0
3713.54 0
3713.68 7
3713.82 23
3713.96 37
3714.10 49
3714.24 58
3714.38 65
3714.52 68
3714.66 69
3714.80 67
3714.94 64
3715.08 60
3715.22 56
3715.36 52
3715.50 51
3715.64 52
3715.78 55
3715.92 60
3716.06 67
3716.20 75
3716.34 84
3716.48 93
3716.62 103
3716.76 112
3716.90 120
3717.04 127
3717.18 132
3717.32 136
3717.46 137
3717.60 136
3717.74 133
3717.88 127
3718.02 120
3718.16 113
3718.29 107
3718.43 104
3718.57 105
3718.71 111
3718.85 122
3718.99 136
3719.13 152
3719.27 168
3719.41 183
3719.55 195
3719.69 203
3719.83 206
3719.97 205
3720.11 201
3720.25 195
3720.39 187
3720.53 180
3720.67 174
3720.81 171
3720.95 170
3721.09 169
3721.23 167
3721.37 163
3721.51 156
3721.65 147
3721.79 136
3721.93 126
3722.07 118
3722.21 113
3722.35 114
3722.49 117
3722.63 123
3722.77 130
3722.91 135
3723.05 138
3723.19 140
3723.33 140
3723.47 140
3723.61 140
3723.75 141
3723.89 141
3724.03 140
3724.17 136
3724.31 129
3724.45 120
3724.59 110
3724.73 103
3724.87 98
3725.01 98
3725.15 101
3725.29 106
3725.43 112
3725.57 116
3725.71 119
3725.85 119
3725.99 115
3726.13 109
3726.27 100
3726.41 90
3726.55 79
3726.68 68
3726.82 58
3726.96 49
3727.10 43
3727.24 38
3727.38 35
3727.52 32
3727.66 29
3727.80 26
3727.94 23
3728.08 20
3728.22 19
3728.36 19
3728.50 20
3728.64 22
3728.78 23
3728.92 23
3729.06 22
3729.20 19
3729.34 16
3729.48 14
3729.62 14
3729.76 15
3729.90 18
3730.04 21
3730.18 23
3730.32 23
3730.46 20
3730.60 15
3730.74 7
3730.88 0
3731.02 0
3731.16 0
3731.30 0
3731.44 0
3731.58 0
3731.72 0
3731.86 0
3732.00 4
3732.14 14
3732.28 23
3732.42 31
3732.56 37
3732.70 41
3732.84 42
3732.98 40
3733.12 37
3733.26 32
3733.40 27
3733.54 21
3733.68 16
3733.82 10
3733.96 5
3734.10 0
3734.24 0
3734.38 0
3734.52 0
3734.66 0
3734.80 0
3734.94 0
3735.08 3
3735.22 11
3735.36 19
3735.50 27
3735.64 32
3735.78 36
3735.93 37
3736.07 37
3736.21 35
3736.35 33
3736.49 30
3736.63 28
3736.77 24
3736.91 21
3737.05 18
3737.19 15
3737.33 14
3737.47 14
3737.61 16
3737.75 20
3737.89 24
3738.03 28
3738.17 32
3738.31 34
3738.45 37
3738.59 39
3738.73 42
3738.87 47
3739.01 53
3739.15 61
3739.29 68
3739.43 75
3739.57 80
3739.71 82
3739.85 83
3739.99 82
3740.13 81
3740.27 81
3740.41 83
3740.55 85
3740.69 89
3740.83 92
3740.97 93
3741.11 94
3741.25 94
3741.39 93
3741.53 91
3741.67 88
3741.81 85
3741.95 81
3742.09 76
3742.23 69
3742.37 61
3742.51 52
3742.65 42
3742.79 34
3742.93 28
3743.07 25
3743.21 25
3743.35 28
3743.49 33
3743.63 39
3743.77 45
3743.91 50
3744.05 54
3744.19 56
3744.33 59
3744.48 61
3744.62 64
3744.76 68
3744.90 71
3745.04 74
3745.18 77
3745.32 80
3745.46 83
3745.60 87
3745.74 94
3745.88 102
3746.02 112
3746.16 122
3746.30 133
3746.44 142
3746.58 149
3746.72 153
3746.86 156
3747.00 157
3747.14 159
3747.28 160
3747.42 163
3747.56 166
3747.70 170
3747.84 173
3747.98 174
3748.12 172
3748.26 167
3748.40 160
3748.54 151
3748.68 142
3748.82 133
3748.96 125
3749.10 117
3749.25 108
3749.39 98
3749.53 88
3749.67 77
3749.81 68
3749.95 62
3750.09 58
3750.23 57
3750.37 59
3750.51 62
3750.65 66
3750.79 70
3750.93 73
3751.07 77
3751.21 80
3751.35 84
3751.49 88
3751.63 94
3751.77 100
3751.91 107
3752.05 115
3752.19 122
3752.33 127
3752.47 129
3752.61 130
3752.75 128
3752.89 127
3753.04 126
3753.18 126
3753.32 129
3753.46 133
3753.60 137
3753.74 142
3753.88 146
3754.02 148
3754.16 149
3754.30 148
3754.44 145
3754.58 141
3754.72 136
3754.86 131
3755.00 125
3755.14 120
3755.28 115
3755.42 111
3755.56 107
3755.70 103
3755.84 100
3755.98 98
3756.12 96
3756.27 95
3756.41 94
3756.55 92
3756.69 91
3756.83 89
3756.97 89
3757.11 89
3757.25 90
3757.39 93
3757.53 96
3757.67 98
3757.81 98
3757.95 95
3758.09 89
3758.23 80
3758.37 70
3758.51 59
3758.65 49
3758.79 42
3758.93 37
3759.08 34
3759.22 35
3759.36 37
3759.50 42
3759.64 48
3759.78 56
3759.92 65
3760.06 74
3760.20 82
3760.34 86
3760.48 87
3760.62 83
3760.76 75
3760.90 66
3761.04 57
3761.18 50
3761.32 46
3761.46 45
3761.61 47
3761.75 50
3761.89 53
3762.03 56
3762.17 60
3762.31 65
3762.45 72
3762.59 81
3762.73 89
3762.87 96
3763.01 99
3763.15 98
3763.29 92
3763.43 83
3763.57 72
3763.71 61
3763.85 52
3764.00 45
3764.14 40
3764.28 36
3764.42 33
3764.56 29
3764.70 25
3764.84 22
3764.98 18
3765.12 17
3765.26 18
3765.40 21
3765.54 28
3765.68 37
3765.82 47
3765.96 58
3766.10 67
3766.25 74
3766.39 78
3766.53 80
3766.67 79
3766.81 77
3766.95 72
3767.09 66
3767.23 58
3767.37 49
3767.51 40
3767.65 31
3767.79 23
3767.93 17
3768.07 12
3768.21 10
3768.36 10
3768.50 12
3768.64 16
3768.78 23
3768.92 31
3769.06 40
3769.20 50
3769.34 60
3769.48 70
3769.62 79
3769.76 88
3769.90 99
3770.04 109
3770.18 119
3770.33 128
3770.47 136
3770.61 140
3770.75 141
3770.89 137
3771.03 129
3771.17 117
3771.31 103
3771.45 87
3771.59 69
3771.73 51
3771.87 34
3772.01 19
3772.16 5
3772.30 0
3772.44 0
3772.58 0
3772.72 0
3772.86 0
3773.00 0
3773.14 0
3773.28 0
3773.42 4
3773.56 8
3773.70 11
3773.84 15
3773.99 20
3774.13 28
3774.27 37
3774.41 47
3774.55 57
3774.69 67
3774.83 74
3774.97 79
3775.11 82
3775.25 82
3775.39 80
3775.53 76
3775.68 70
3775.82 64
3775.96 56
3776.10 49
3776.24 42
3776.38 37
3776.52 33
3776.66 30
3776.80 28
3776.94 26
3777.08 24
3777.22 20
3777.37 14
3777.51 7
3777.65 0
3777.79 0
3777.93 0
3778.07 0
3778.21 0
3778.35 0
3778.49 0
3778.63 0
3778.77 5
3778.91 9
3779.06 12
3779.20 15
3779.34 17
3779.48 20
3779.62 23
3779.76 27
3779.90 30
3780.04 33
3780.18 36
3780.32 38
3780.46 39
3780.61 40
3780.75 42
3780.89 42
3781.03 43
3781.17 42
3781.31 41
3781.45 40
3781.59 38
3781.73 37
3781.87 35
3782.02 33
3782.16 31
3782.30 28
3782.44 25
3782.58 22
3782.72 20
3782.86 21
3783.00 25
3783.14 31
3783.28 39
3783.42 48
3783.57 57
3783.71 64
3783.85 68
3783.99 68
3784.13 65
3784.27 59
3784.41 51
3784.55 41
3784.69 31
3784.83 21
3784.98 12
3785.12 5
3785.26 0
3785.40 0
3785.54 0
3785.68 0
3785.82 0
3785.96 4
3786.10 12
3786.24 21
3786.39 30
3786.53 39
3786.67 47
3786.81 52
3786.95 56
3787.09 58
3787.23 59
3787.37 61
3787.51 63
3787.66 67
3787.80 71
3787.94 78
3788.08 85
3788.22 92
3788.36 98
3788.50 104
3788.64 108
3788.78 110
3788.92 110
3789.07 107
3789.21 102
3789.35 95
3789.49 87
3789.63 78
3789.77 68
3789.91 60
3790.05 52
3790.19 47
3790.34 45
3790.48 46
3790.62 50
3790.76 58
3790.90 67
3791.04 77
3791.18 86
3791.32 92
3791.46 95
3791.61 96
3791.75 93
3791.89 87
3792.03 79
3792.17 70
3792.31 60
3792.45 51
3792.59 42
3792.73 34
3792.88 29
3793.02 24
3793.16 21
3793.30 18
3793.44 15
3793.58 11
3793.72 7
3793.86 4
3794.01 2
3794.15 1
3794.29 3
3794.43 6
3794.57 10
3794.71 15
3794.85 20
3794.99 26
3795.13 32
3795.28 40
3795.42 50
3795.56 61
3795.70 74
3795.84 88
3795.98 102
3796.12 114
3796.26 125
3796.41 135
3796.55 144
3796.69 153
3796.83 161
3796.97 169
3797.11 176
3797.25 179
3797.39 178
3797.54 172
3797.68 161
3797.82 145
3797.96 126
3798.10 107
3798.24 88
3798.38 71
3798.52 58
3798.67 49
3798.81 43
3798.95 40
3799.09 39
3799.23 39
3799.37 39
3799.51 39
3799.65 39
3799.80 39
3799.94 39
3800.08 41
3800.22 45
3800.36 52
3800.50 59
3800.64 67
3800.78 74
3800.93 79
3801.07 81
3801.21 79
3801.35 74
3801.49 67
3801.63 59
3801.77 50
3801.92 43
3802.06 36
3802.20 32
3802.34 29
3802.48 28
3802.62 29
3802.76 30
3802.90 33
3803.05 36
3803.19 39
3803.33 41
3803.47 43
3803.61 43
3803.75 41
3803.89 36
3804.04 30
3804.18 21
3804.32 13
3804.46 7
3804.60 5
3804.74 7
3804.88 14
3805.02 25
3805.17 37
3805.31 50
3805.45 61
3805.59 69
3805.73 75
3805.87 78
3806.01 81
3806.16 84
3806.30 89
3806.44 96
3806.58 103
3806.72 112
3806.86 119
3807.00 125
3807.15 128
3807.29 127
3807.43 123
3807.57 116
3807.71 108
3807.85 98
3807.99 88
3808.14 78
3808.28 69
3808.42 61
3808.56 54
3808.70 49
3808.84 45
3808.98 42
3809.13 40
3809.27 38
3809.41 37
3809.55 34
3809.69 32
3809.83 28
3809.97 24
3810.12 19
3810.26 14
3810.40 8
3810.54 1
3810.68 0
3810.82 0
3810.96 0
3811.11 0
3811.25 0
3811.39 0
3811.53 0
3811.67 5
3811.81 9
3811.96 11
3812.10 11
3812.24 9
3812.38 8
3812.52 8
3812.66 10
3812.80 14
3812.95 20
3813.09 26
3813.23 31
3813.37 34
3813.51 35
3813.65 33
3813.80 30
3813.94 26
3814.08 22
3814.22 20
3814.36 18
3814.50 18
3814.64 20
3814.79 23
3814.93 27
3815.07 32
3815.21 36
3815.35 41
3815.49 45
3815.64 48
3815.78 49
3815.92 48
3816.06 46
3816.20 42
3816.34 36
3816.48 30
3816.63 25
3816.77 20
3816.91 18
3817.05 16
3817.19 17
3817.33 18
3817.48 19
3817.62 19
3817.76 19
3817.90 17
3818.04 14
3818.18 11
3818.33 7
3818.47 3
3818.61 0
3818.75 0
3818.89 0
3819.03 0
3819.18 0
3819.32 0
3819.46 0
3819.60 0
3819.74 0
3819.88 5
3820.03 12
3820.17 19
3820.31 26
3820.45 33
3820.59 38
3820.73 44
3820.88 51
3821.02 60
3821.16 70
3821.30 83
3821.44 97
3821.58 111
3821.73 124
3821.87 135
3822.01 144
3822.15 152
3822.29 157
3822.43 160
3822.58 162
3822.72 162
3822.86 159
3823.00 155
3823.14 148
3823.28 141
3823.43 133
3823.57 127
3823.71 121
3823.85 117
3823.99 113
3824.13 111
3824.28 108
3824.42 106
3824.56 104
3824.70 102
3824.84 100
3824.99 96
3825.13 91
3825.27 83
3825.41 72
3825.55 61
3825.69 48
3825.84 37
3825.98 28
3826.12 24
3826.26 24
3826.40 30
3826.54 41
3826.69 55
3826.83 71
3826.97 87
3827.11 102
3827.25 114
3827.40 123
3827.54 128
3827.68 131
3827.82 131
3827.96 128
3828.10 125
3828.25 120
3828.39 115
3828.53 109
3828.67 104
3828.81 99
3828.96 95
3829.10 91
3829.24 87
3829.38 82
3829.52 76
3829.66 68
3829.81 60
3829.95 51
3830.09 44
3830.23 39
3830.37 39
3830.52 42
3830.66 50
3830.80 60
3830.94 71
3831.08 82
3831.22 90
3831.37 96
3831.51 100
3831.65 102
3831.79 102
3831.93 100
3832.08 97
3832.22 94
3832.36 90
3832.50 86
3832.64 83
3832.79 81
3832.93 81
3833.07 84
3833.21 91
3833.35 101
3833.49 112
3833.64 125
3833.78 136
3833.92 145
3834.06 150
3834.20 151
3834.35 150
3834.49 146
3834.63 143
3834.77 141
3834.91 141
3835.06 144
3835.20 148
3835.34 153
3835.48 158
3835.62 161
3835.77 164
3835.91 164
3836.05 164
3836.19 163
3836.33 162
3836.48 160
3836.62 156
3836.76 151
3836.90 145
3837.04 137
3837.19 128
3837.33 120
3837.47 113
3837.61 109
3837.75 110
3837.90 114
3838.04 123
3838.18 133
3838.32 144
3838.46 152
3838.60 158
3838.75 159
3838.89 157
3839.03 151
3839.17 145
3839.32 139
3839.46 135
3839.60 132
3839.74 132
3839.88 133
3840.03 134
3840.17 134
3840.31 134
3840.45 133
3840.59 131
3840.74 130
3840.88 129
3841.02 128
3841.16 128
3841.30 127
3841.45 126
3841.59 126
3841.73 126
3841.87 127
3842.01 130
3842.16 134
3842.30 139
3842.44 145
3842.58 150
3842.72 155
3842.87 157
3843.01 159
3843.15 160
3843.29 161
3843.43 162
3843.58 163
3843.72 166
3843.86 169
3844.00 174
3844.14 180
3844.29 188
3844.43 197
3844.57 208
3844.71 218
3844.86 228
3845.00 235
3845.14 239
3845.28 239
3845.42 235
3845.57 228
3845.71 219
3845.85 208
3845.99 197
3846.13 186
3846.28 177
3846.42 169
3846.56 163
3846.70 158
3846.85 156
3846.99 154
3847.13 155
3847.27 155
3847.41 157
3847.56 159
3847.70 160
3847.84 160
3847.98 159
3848.12 157
3848.27 155
3848.41 153
3848.55 153
3848.69 154
3848.84 158
3848.98 163
3849.12 167
3849.26 171
3849.40 174
3849.55 174
3849.69 174
3849.83 172
3849.97 171
3850.12 169
3850.26 167
3850.40 164
3850.54 161
3850.68 157
3850.83 153
3850.97 148
3851.11 145
3851.25 143
3851.40 141
3851.54 138
3851.68 135
3851.82 130
3851.96 124
3852.11 117
3852.25 109
3852.39 102
3852.53 96
3852.68 93
3852.82 92
3852.96 92
3853.10 95
3853.24 98
3853.39 101
3853.53 103
3853.67 102
3853.81 99
3853.96 94
3854.10 87
3854.24 80
3854.38 74
3854.53 70
3854.67 67
3854.81 65
3854.95 63
3855.09 61
3855.24 59
3855.38 56
3855.52 53
3855.66 51
3855.81 51
3855.95 53
3856.09 57
3856.23 61
3856.38 65
3856.52 67
3856.66 68
3856.80 65
3856.94 60
3857.09 53
3857.23 45
3857.37 36
3857.51 28
3857.66 20
3857.80 14
3857.94 8
3858.08 4
3858.23 2
3858.37 1
3858.51 3
3858.65 5
3858.80 9
3858.94 14
3859.08 18
3859.22 21
3859.37 22
3859.51 22
3859.65 21
3859.79 18
3859.93 14
3860.08 9
3860.22 4
3860.36 0
3860.50 0
3860.65 0
3860.79 0
3860.93 0
3861.07 0
3861.22 0
3861.36 1
3861.50 6
3861.64 10
3861.79 11
3861.93 11
3862.07 10
3862.21 9
3862.36 9
3862.50 10
3862.64 11
3862.78 13
3862.93 13
3863.07 13
3863.21 12
3863.35 12
3863.50 12
3863.64 15
3863.78 20
3863.92 27
3864.07 35
3864.21 42
3864.35 48
3864.49 52
3864.63 54
3864.78 54
3864.92 54
3865.06 55
3865.20 57
3865.35 61
3865.49 65
3865.63 71
3865.77 75
3865.92 78
3866.06 78
3866.20 76
3866.34 71
3866.49 63
3866.63 53
3866.77 43
3866.92 33
3867.06 24
3867.20 17
3867.34 13
3867.49 12
3867.63 13
3867.77 15
3867.91 17
3868.06 19
3868.20 21
3868.34 21
3868.48 21
3868.63 20
3868.77 17
3868.91 14
3869.05 10
3869.20 5
3869.34 0
3869.48 0
3869.62 0
3869.77 0
3869.91 0
3870.05 0
3870.19 5
3870.34 14
3870.48 25
3870.62 34
3870.76 42
3870.91 48
3871.05 53
3871.19 56
3871.33 58
3871.48 59
3871.62 61
3871.76 62
3871.90 64
3872.05 64
3872.19 63
3872.33 60
3872.48 54
3872.62 47
3872.76 40
3872.90 34
3873.05 32
3873.19 35
3873.33 43
3873.47 54
3873.62 69
3873.76 84
3873.90 98
3874.04 109
3874.19 116
3874.33 119
3874.47 119
3874.62 116
3874.76 110
3874.90 104
3875.04 98
3875.19 92
3875.33 88
3875.47 86
3875.61 86
3875.76 88
3875.90 91
3876.04 96
3876.18 101
3876.33 106
3876.47 110
3876.61 112
3876.76 112
3876.90 110
3877.04 104
3877.18 97
3877.33 89
3877.47 81
3877.61 74
3877.75 70
3877.90 69
3878.04 70
3878.18 73
3878.33 78
3878.47 83
3878.61 88
3878.75 93
3878.90 98
3879.04 105
3879.18 112
3879.32 120
3879.47 128
3879.61 134
3879.75 138
3879.90 138
3880.04 134
3880.18 128
3880.32 120
3880.47 113
3880.61 108
3880.75 107
3880.89 109
3881.04 113
3881.18 117
3881.32 119
3881.47 119
3881.61 116
3881.75 111
3881.89 106
3882.04 101
3882.18 100
3882.32 102
3882.47 108
3882.61 119
3882.75 132
3882.89 148
3883.04 165
3883.18 181
3883.32 196
3883.47 207
3883.61 216
3883.75 220
3883.89 221
3884.04 219
3884.18 214
3884.32 208
3884.47 201
3884.61 194
3884.75 187
3884.89 181
3885.04 175
3885.18 170
3885.32 165
3885.47 161
3885.61 159
3885.75 157
3885.89 158
3886.04 160
3886.18 163
3886.32 166
3886.47 168
3886.61 168
3886.75 165
3886.89 160
3887.04 154
3887.18 148
3887.32 143
3887.47 141
3887.61 141
3887.75 142
3887.89 144
3888.04 145
3888.18 146
3888.32 146
3888.47 146
3888.61 145
3888.75 144
3888.89 143
3889.04 142
3889.18 141
3889.32 141
3889.47 141
3889.61 142
3889.75 145
3889.90 149
3890.04 153
3890.18 157
3890.32 158
3890.47 156
3890.61 152
3890.75 147
3890.90 141
3891.04 135
3891.18 132
3891.32 130
3891.47 131
3891.61 133
3891.75 136
3891.90 139
3892.04 141
3892.18 142
3892.33 142
3892.47 140
3892.61 135
3892.75 130
3892.90 122
3893.04 114
3893.18 105
3893.33 98
3893.47 91
3893.61 86
3893.76 83
3893.90 82
3894.04 83
3894.18 85
3894.33 88
3894.47 92
3894.61 95
3894.76 97
3894.90 99
3895.04 100
3895.19 100
3895.33 98
3895.47 96
3895.62 91
3895.76 86
3895.90 79
3896.04 72
3896.19 67
3896.33 62
3896.47 61
3896.62 61
3896.76 64
3896.90 67
3897.05 70
3897.19 72
3897.33 72
3897.48 72
3897.62 70
3897.76 70
3897.90 71
3898.05 75
3898.19 82
3898.33 91
3898.48 103
3898.62 114
3898.76 124
3898.91 131
3899.05 133
3899.19 132
3899.34 129
3899.48 124
3899.62 120
3899.76 116
3899.91 112
3900.05 110
3900.19 108
3900.34 106
3900.48 104
3900.62 103
3900.77 102
3900.91 101
3901.05 100
3901.20 96
3901.34 91
3901.48 84
3901.63 74
3901.77 63
3901.91 53
3902.06 43
3902.20 37
3902.34 33
3902.48 34
3902.63 38
3902.77 46
3902.91 56
3903.06 67
3903.20 78
3903.34 85
3903.49 89
3903.63 89
3903.77 86
3903.92 79
3904.06 70
3904.20 61
3904.35 52
3904.49 44
3904.63 36
3904.78 29
3904.92 22
3905.06 16
3905.21 10
3905.35 5
3905.49 1
3905.64 0
3905.78 0
3905.92 0
3906.06 0
3906.21 0
3906.35 0
3906.49 0
3906.64 0
3906.78 0
3906.92 3
3907.07 8
3907.21 15
3907.35 23
3907.50 32
3907.64 43
3907.78 54
3907.93 65
3908.07 74
3908.21 81
3908.36 84
3908.50 82
3908.64 75
3908.79 64
3908.93 52
3909.07 42
3909.22 35
3909.36 35
3909.50 40
3909.65 50
3909.79 64
3909.93 78
3910.08 90
3910.22 99
3910.36 105
3910.51 107
3910.65 107
3910.79 106
3910.94 106
3911.08 106
3911.22 107
3911.37 108
3911.51 107
3911.65 105
3911.80 102
3911.94 98
3912.08 93
3912.23 89
3912.37 87
3912.51 86
3912.66 88
3912.80 90
3912.94 91
3913.09 91
3913.23 88
3913.37 84
3913.52 77
3913.66 69
3913.80 62
3913.95 57
3914.09 55
3914.23 56
3914.38 61
3914.52 67
3914.66 74
3914.81 78
3914.95 79
3915.09 75
3915.24 66
3915.38 55
3915.52 42
3915.67 29
3915.81 18
3915.95 10
3916.10 6
3916.24 7
3916.39 10
3916.53 15
3916.67 22
3916.82 30
3916.96 37
3917.10 44
3917.25 51
3917.39 56
3917.53 60
3917.68 64
3917.82 68
3917.96 71
3918.11 74
3918.25 77
3918.39 80
3918.54 84
3918.68 89
3918.82 93
3918.97 97
3919.11 101
3919.25 104
3919.40 106
3919.54 106
3919.68 106
3919.83 103
3919.97 99
3920.12 93
3920.26 87
3920.40 80
3920.55 73
3920.69 68
3920.83 63
3920.98 59
3921.12 56
3921.26 52
3921.41 48
3921.55 43
3921.69 39
3921.84 36
3921.98 35
3922.12 36
3922.27 39
3922.41 42
3922.56 46
3922.70 49
3922.84 51
3922.99 53
3923.13 55
3923.27 57
3923.42 60
3923.56 63
3923.70 66
3923.85 68
3923.99 69
3924.13 67
3924.28 62
3924.42 56
3924.57 49
3924.71 42
3924.85 36
3925.00 31
3925.14 27
3925.28 23
3925.43 19
3925.57 13
3925.71 6
3925.86 0
3926.00 0
3926.14 0
3926.29 0
3926.43 1
3926.58 7
3926.72 13
3926.86 18
3927.01 20
3927.15 19
3927.29 15
3927.44 8
3927.58 0
3927.72 0
3927.87 0
3928.01 0
3928.16 0
3928.30 0
3928.44 0
3928.59 0
3928.73 3
3928.87 15
3929.02 27
3929.16 40
3929.30 52
3929.45 62
3929.59 69
3929.74 74
3929.88 77
3930.02 78
3930.17 78
3930.31 79
3930.45 80
3930.60 82
3930.74 85
3930.89 89
3931.03 94
3931.17 100
3931.32 106
3931.46 112
3931.60 118
3931.75 122
3931.89 123
3932.03 121
3932.18 116
3932.32 108
3932.47 97
3932.61 85
3932.75 75
3932.90 66
3933.04 61
3933.18 58
3933.33 59
3933.47 60
3933.62 62
3933.76 63
3933.90 62
3934.05 61
3934.19 59
3934.33 58
3934.48 58
3934.62 60
3934.77 62
3934.91 66
3935.05 69
3935.20 72
3935.34 75
3935.48 78
3935.63 82
3935.77 86
3935.92 91
3936.06 96
3936.20 101
3936.35 104
3936.49 104
3936.64 101
3936.78 94
3936.92 84
3937.07 72
3937.21 60
3937.35 48
3937.50 39
3937.64 34
3937.79 32
3937.93 34
3938.07 39
3938.22 45
3938.36 52
3938.50 58
3938.65 62
3938.79 66
3938.94 67
3939.08 68
3939.22 67
3939.37 64
3939.51 60
3939.66 56
3939.80 51
3939.94 46
3940.09 42
3940.23 40
3940.38 41
3940.52 44
3940.66 50
3940.81 58
3940.95 68
3941.09 76
3941.24 83
3941.38 87
3941.53 87
3941.67 84
3941.81 79
3941.96 73
3942.10 68
3942.25 64
3942.39 62
3942.53 63
3942.68 65
3942.82 69
3942.97 74
3943.11 79
3943.25 86
3943.40 94
3943.54 104
3943.68 115
3943.83 126
3943.97 138
3944.12 149
3944.26 160
3944.40 171
3944.55 182
3944.69 193
3944.84 204
3944.98 217
3945.12 229
3945.27 241
3945.41 254
3945.56 267
3945.70 281
3945.84 295
3945.99 310
3946.13 326
3946.28 342
3946.42 357
3946.56 372
3946.71 386
3946.85 402
3947.00 419
3947.14 438
3947.28 460
3947.43 484
3947.57 509
3947.72 531
3947.86 551
3948.00 565
3948.15 573
3948.29 574
3948.44 570
3948.58 561
3948.72 549
3948.87 535
3949.01 519
3949.16 504
3949.30 490
3949.44 479
3949.59 471
3949.73 466
3949.88 465
3950.02 466
3950.16 468
3950.31 468
3950.45 466
3950.60 459
3950.74 449
3950.88 434
3951.03 419
3951.17 403
3951.32 388
3951.46 376
3951.60 365
3951.75 356
3951.89 348
3952.04 338
3952.18 327
3952.33 314
3952.47 300
3952.61 286
3952.76 273
3952.90 262
3953.05 254
3953.19 247
3953.33 243
3953.48 239
3953.62 234
3953.77 229
3953.91 222
3954.05 213
3954.20 204
3954.34 193
3954.49 183
3954.63 173
3954.78 164
3954.92 157
3955.06 151
3955.21 148
3955.35 145
3955.50 144
3955.64 143
3955.78 141
3955.93 137
3956.07 131
3956.22 123
3956.36 113
3956.51 103
3956.65 93
3956.79 82
3956.94 72
3957.08 62
3957.23 53
3957.37 44
3957.51 37
3957.66 32
3957.80 29
3957.95 28
3958.09 29
3958.24 30
3958.38 32
3958.52 32
3958.67 32
3958.81 31
3958.96 30
3959.10 30
3959.24 30
3959.39 32
3959.53 36
3959.68 40
3959.82 44
3959.97 49
3960.11 51
3960.25 52
3960.40 51
3960.54 48
3960.69 43
3960.83 36
3960.98 29
3961.12 24
3961.26 20
3961.41 20
3961.55 22
3961.70 28
3961.84 34
3961.99 40
3962.13 44
3962.27 44
3962.42 40
3962.56 33
3962.71 23
3962.85 13
3963.00 3
3963.14 0
3963.28 0
3963.43 0
3963.57 0
3963.72 0
3963.86 0
3964.01 0
3964.15 2
3964.29 6
3964.44 9
3964.58 10
3964.73 10
3964.87 9
3965.02 6
3965.16 3
3965.30 2
3965.45 1
3965.59 3
3965.74 6
3965.88 10
3966.03 15
3966.17 18
3966.31 21
3966.46 23
3966.60 26
3966.75 31
3966.89 38
3967.04 48
3967.18 61
3967.32 74
3967.47 86
3967.61 95
3967.76 99
3967.90 99
3968.05 95
3968.19 89
3968.34 83
3968.48 78
3968.62 76
3968.77 76
3968.91 77
3969.06 78
3969.20 79
3969.35 78
3969.49 76
3969.63 74
3969.78 71
3969.92 70
3970.07 69
3970.21 69
3970.36 70
3970.50 72
3970.65 75
3970.79 78
3970.93 84
3971.08 91
3971.22 100
3971.37 109
3971.51 118
3971.66 125
3971.80 130
3971.95 131
3972.09 131
3972.23 128
3972.38 125
3972.52 123
3972.67 121
3972.81 121
3972.96 122
3973.10 122
3973.25 122
3973.39 120
3973.53 118
3973.68 114
3973.82 109
3973.97 102
3974.11 95
3974.26 86
3974.40 78
3974.55 69
3974.69 62
3974.84 58
3974.98 58
3975.12 61
3975.27 66
3975.41 72
3975.56 78
3975.70 81
3975.85 82
3975.99 82
3976.14 80
3976.28 79
3976.42 78
3976.57 78
3976.71 78
3976.86 79
3977.00 79
3977.15 78
3977.29 78
3977.44 77
3977.58 78
3977.73 80
3977.87 84
3978.01 87
3978.16 91
3978.30 94
3978.45 94
3978.59 93
3978.74 90
3978.88 84
3979.03 77
3979.17 69
3979.32 60
3979.46 52
3979.61 45
3979.75 39
3979.89 35
3980.04 34
3980.18 35
3980.33 38
3980.47 41
3980.62 44
3980.76 47
3980.91 49
3981.05 50
3981.20 52
3981.34 54
3981.48 57
3981.63 61
3981.77 63
3981.92 64
3982.06 62
3982.21 58
3982.35 51
3982.50 43
3982.64 35
3982.79 29
3982.93 25
3983.08 23
3983.22 23
3983.37 26
3983.51 28
3983.65 31
3983.80 32
3983.94 31
3984.09 28
3984.23 23
3984.38 17
3984.52 12
3984.67 9
3984.81 9
3984.96 14
3985.10 23
3985.25 36
3985.39 51
3985.54 67
3985.68 82
3985.82 93
3985.97 101
3986.11 104
3986.26 102
3986.40 98
3986.55 91
3986.69 83
3986.84 74
3986.98 65
3987.13 57
3987.27 48
3987.42 40
3987.56 32
3987.71 25
3987.85 20
3988.00 18
3988.14 21
3988.28 26
3988.43 34
3988.57 44
3988.72 53
3988.86 62
3989.01 71
3989.15 78
3989.30 85
3989.44 90
3989.59 94
3989.73 95
3989.88 92
3990.02 85
3990.17 75
3990.31 62
3990.46 49
3990.60 37
3990.75 27
3990.89 20
3991.04 16
3991.18 16
3991.33 17
3991.47 21
3991.61 25
3991.76 29
3991.90 33
3992.05 36
3992.19 37
3992.34 37
3992.48 35
3992.63 33
3992.77 29
3992.92 25
3993.06 22
3993.21 19
3993.35 18
3993.50 19
3993.64 21
3993.79 23
3993.93 27
3994.08 31
3994.22 35
3994.37 40
3994.51 45
3994.66 52
3994.80 58
3994.95 64
3995.09 69
3995.24 71
3995.38 70
3995.53 67
3995.67 62
3995.82 55
3995.96 48
3996.10 42
3996.25 36
3996.39 32
3996.54 30
3996.68 29
3996.83 30
3996.97 33
3997.12 37
3997.26 41
3997.41 46
3997.55 49
3997.70 50
3997.84 49
3997.99 45
3998.13 41
3998.28 36
3998.42 33
3998.57 31
3998.71 33
3998.86 37
3999.00 41
3999.15 45
3999.29 47
3999.44 46
3999.58 42
3999.73 36
3999.87 29
4000.02 24
4000.16 20
4000.31 19
4000.45 19
4000.60 21
4000.74 23
4000.89 24
4001.03 23
4001.18 20
4001.32 13
4001.47 4
4001.61 0
4001.76 0
4001.90 0
4002.05 0
4002.19 0
4002.34 0
4002.48 0
4002.63 7
4002.77 26
4002.92 45
4003.06 60
4003.21 70
4003.35 72
4003.50 68
4003.64 58
4003.79 44
4003.93 29
4004.08 16
4004.22 7
4004.37 2
4004.51 2
4004.66 4
4004.80 9
4004.95 14
4005.09 19
4005.24 23
4005.38 26
4005.53 28
4005.67 29
4005.82 29
4005.96 28
4006.11 27
4006.25 26
4006.40 25
4006.54 26
4006.69 29
4006.83 35
4006.98 42
4007.12 51
4007.27 60
4007.41 69
4007.56 76
4007.70 80
4007.85 82
4007.99 81
4008.14 77
4008.28 69
4008.43 59
4008.57 48
4008.72 35
4008.86 24
4009.01 14
4009.16 8
4009.30 5
4009.45 6
4009.59 9
4009.74 15
4009.88 23
4010.03 32
4010.17 41
4010.32 50
4010.46 59
4010.61 68
4010.75 76
4010.90 81
4011.04 85
4011.19 85
4011.33 84
4011.48 80
4011.62 75
4011.77 69
4011.91 63
4012.06 57
4012.20 53
4012.35 49
4012.49 48
4012.64 50
4012.78 55
4012.93 62
4013.07 70
4013.22 78
4013.36 84
4013.51 87
4013.66 86
4013.80 82
4013.95 76
4014.09 70
4014.24 66
4014.38 62
4014.53 61
4014.67 61
4014.82 60
4014.96 59
4015.11 56
4015.25 52
4015.40 47
4015.54 43
4015.69 41
4015.83 42
4015.98 46
4016.12 53
4016.27 62
4016.41 72
4016.56 82
4016.70 90
4016.85 96
4017.00 100
4017.14 102
4017.29 102
4017.43 101
4017.58 100
4017.72 98
4017.87 97
4018.01 94
4018.16 90
4018.30 84
4018.45 76
4018.59 68
4018.74 61
4018.88 55
4019.03 51
4019.17 49
4019.32 47
4019.47 44
4019.61 41
4019.76 37
4019.90 31
4020.05 24
4020.19 19
4020.34 15
4020.48 12
4020.63 13
4020.77 15
4020.92 20
4021.06 25
4021.21 32
4021.35 38
4021.50 45
4021.65 51
4021.79 57
4021.94 63
4022.08 69
4022.23 75
4022.37 80
4022.52 84
4022.66 86
4022.81 87
4022.95 85
4023.10 83
4023.24 81
4023.39 80
4023.53 79
4023.68 80
4023.83 82
4023.97 85
4024.12 87
4024.26 89
4024.41 91
4024.55 91
4024.70 91
4024.84 90
4024.99 89
4025.13 88
4025.28 87
4025.43 86
4025.57 85
4025.72 85
4025.86 85
4026.01 86
4026.15 87
4026.30 89
4026.44 92
4026.59 97
4026.73 103
4026.88 110
4027.02 117
4027.17 125
4027.32 132
4027.46 137
4027.61 139
4027.75 139
4027.90 135
4028.04 128
4028.19 118
4028.33 106
4028.48 93
4028.62 80
4028.77 67
4028.92 57
4029.06 49
4029.21 44
4029.35 42
4029.50 41
4029.64 42
4029.79 43
4029.93 43
4030.08 42
4030.23 41
4030.37 38
4030.52 36
4030.66 34
4030.81 33
4030.95 34
4031.10 36
4031.24 38
4031.39 40
4031.53 39
4031.68 35
4031.83 28
4031.97 18
4032.12 8
4032.26 0
4032.41 0
4032.55 0
4032.70 0
4032.84 3
4032.99 11
4033.14 19
4033.28 25
4033.43 26
4033.57 24
4033.72 18
4033.86 8
4034.01 0
4034.15 0
4034.30 0
4034.45 0
4034.59 0
4034.74 0
4034.88 0
4035.03 0
4035.17 2
4035.32 10
4035.47 18
4035.61 27
4035.76 35
4035.90 42
4036.05 49
4036.19 56
4036.34 60
4036.48 62
4036.63 61
4036.78 58
4036.92 53
4037.07 47
4037.21 40
4037.36 34
4037.50 29
4037.65 26
4037.79 25
4037.94 25
4038.09 27
4038.23 29
4038.38 32
4038.52 34
4038.67 36
4038.81 37
4038.96 39
4039.11 41
4039.25 44
4039.40 47
4039.54 51
4039.69 55
4039.83 57
4039.98 57
4040.13 55
4040.27 50
4040.42 45
4040.56 40
4040.71 36
4040.85 35
4041.00 35
4041.15 37
4041.29 40
4041.44 42
4041.58 41
4041.73 39
4041.87 35
4042.02 31
4042.17 28
4042.31 26
4042.46 25
4042.60 26
4042.75 26
4042.89 27
4043.04 27
4043.19 27
4043.33 27
4043.48 29
4043.62 33
4043.77 38
4043.91 46
4044.06 54
4044.21 63
4044.35 71
4044.50 79
4044.64 85
4044.79 89
4044.93 92
4045.08 93
4045.23 91
4045.37 86
4045.52 79
4045.66 70
4045.81 59
4045.95 49
4046.10 39
4046.25 30
4046.39 25
4046.54 21
4046.68 21
4046.83 22
4046.98 26
4047.12 32
4047.27 39
4047.41 47
4047.56 55
4047.70 62
4047.85 69
4048.00 73
4048.14 74
4048.29 72
4048.43 67
4048.58 60
4048.73 53
4048.87 46
4049.02 41
4049.16 37
4049.31 35
4049.45 33
4049.60 31
4049.75 28
4049.89 24
4050.04 18
4050.18 12
4050.33 7
4050.48 4
4050.62 2
4050.77 1
4050.91 2
4051.06 2
4051.20 1
4051.35 0
4051.50 0
4051.64 0
4051.79 0
4051.93 0
4052.08 0
4052.23 0
4052.37 3
4052.52 7
4052.66 11
4052.81 15
4052.96 18
4053.10 21
4053.25 23
4053.39 25
4053.54 26
4053.69 28
4053.83 30
4053.98 30
4054.12 30
4054.27 29
4054.41 27
4054.56 23
4054.71 19
4054.85 15
4055.00 11
4055.14 9
4055.29 7
4055.44 8
4055.58 10
4055.73 14
4055.87 20
4056.02 27
4056.17 34
4056.31 40
4056.46 44
4056.60 47
4056.75 48
4056.90 48
4057.04 47
4057.19 46
4057.33 45
4057.48 46
4057.63 46
4057.77 47
4057.92 47
4058.06 47
4058.21 45
4058.36 44
4058.50 43
4058.65 42
4058.79 43
4058.94 46
4059.09 51
4059.23 57
4059.38 65
4059.52 74
4059.67 84
4059.82 92
4059.96 99
4060.11 105
4060.25 109
4060.40 111
4060.55 114
4060.69 116
4060.84 119
4060.98 122
4061.13 126
4061.28 130
4061.42 133
4061.57 135
4061.72 136
4061.86 137
4062.01 136
4062.15 134
4062.30 131
4062.45 127
4062.59 124
4062.74 123
4062.88 122
4063.03 123
4063.18 124
4063.32 126
4063.47 128
4063.61 130
4063.76 132
4063.91 135
4064.05 137
4064.20 140
4064.34 143
4064.49 145
4064.64 145
4064.78 143
4064.93 138
4065.08 130
4065.22 119
4065.37 106
4065.51 92
4065.66 78
4065.81 65
4065.95 54
4066.10 45
4066.24 39
4066.39 36
4066.54 36
4066.68 39
4066.83 47
4066.98 60
4067.12 78
4067.27 99
4067.41 121
4067.56 141
4067.71 158
4067.85 169
4068.00 174
4068.14 173
4068.29 169
4068.44 162
4068.58 153
4068.73 143
4068.88 132
4069.02 120
4069.17 108
4069.31 96
4069.46 85
4069.61 78
4069.75 76
4069.90 80
4070.05 88
4070.19 101
4070.34 116
4070.48 132
4070.63 146
4070.78 158
4070.92 166
4071.07 172
4071.22 176
4071.36 178
4071.51 181
4071.65 184
4071.80 190
4071.95 197
4072.09 205
4072.24 215
4072.39 225
4072.53 234
4072.68 241
4072.82 248
4072.97 253
4073.12 258
4073.26 265
4073.41 273
4073.56 283
4073.70 294
4073.85 306
4073.99 316
4074.14 322
4074.29 323
4074.43 318
4074.58 307
4074.73 290
4074.87 270
4075.02 248
4075.16 227
4075.31 209
4075.46 195
4075.60 187
4075.75 182
4075.90 181
4076.04 182
4076.19 183
4076.34 184
4076.48 183
4076.63 181
4076.77 177
4076.92 174
4077.07 170
4077.21 168
4077.36 166
4077.51 166
4077.65 168
4077.80 170
4077.94 172
4078.09 174
4078.24 175
4078.38 175
4078.53 174
4078.68 172
4078.82 169
4078.97 167
4079.12 167
4079.26 167
4079.41 170
4079.56 174
4079.70 180
4079.85 187
4079.99 195
4080.14 202
4080.29 208
4080.43 212
4080.58 211
4080.73 206
4080.87 196
4081.02 183
4081.17 166
4081.31 148
4081.46 130
4081.60 113
4081.75 97
4081.90 84
4082.04 72
4082.19 63
4082.34 57
4082.48 54
4082.63 55
4082.78 59
4082.92 66
4083.07 75
4083.22 85
4083.36 94
4083.51 102
4083.66 107
4083.80 110
4083.95 110
4084.09 106
4084.24 100
4084.39 92
4084.53 83
4084.68 72
4084.83 62
4084.97 54
4085.12 47
4085.27 43
4085.41 41
4085.56 41
4085.71 44
4085.85 48
4086.00 53
4086.15 57
4086.29 62
4086.44 67
4086.58 72
4086.73 77
4086.88 84
4087.02 92
4087.17 101
4087.32 112
4087.46 122
4087.61 130
4087.76 136
4087.90 139
4088.05 138
4088.20 135
4088.34 129
4088.49 122
4088.64 116
4088.78 111
4088.93 107
4089.08 104
4089.22 101
4089.37 100
4089.52 98
4089.66 97
4089.81 97
4089.96 98
4090.10 101
4090.25 106
4090.40 113
4090.54 120
4090.69 128
4090.83 135
4090.98 139
4091.13 141
4091.27 140
4091.42 135
4091.57 127
4091.71 116
4091.86 105
4092.01 94
4092.15 85
4092.30 79
4092.45 74
4092.59 72
4092.74 71
4092.89 71
4093.03 69
4093.18 67
4093.33 65
4093.47 63
4093.62 61
4093.77 61
4093.91 62
4094.06 64
4094.21 65
4094.35 64
4094.50 62
4094.65 56
4094.79 47
4094.94 37
4095.09 28
4095.23 20
4095.38 15
4095.53 15
4095.67 19
4095.82 27
4095.97 36
4096.11 46
4096.26 55
4096.41 61
4096.55 66
4096.70 70
4096.85 74
4096.99 79
4097.14 85
4097.29 91
4097.43 97
4097.58 101
4097.73 104
4097.87 104
4098.02 101
4098.17 97
4098.31 92
4098.46 88
4098.61 84
4098.75 81
4098.90 78
4099.05 76
4099.19 75
4099.34 72
4099.49 69
4099.64 65
4099.78 61
4099.93 58
4100.08 57
4100.22 59
4100.37 66
4100.52 77
4100.66 91
4100.81 106
4100.96 120
4101.10 130
4101.25 135
4101.40 135
4101.54 131
4101.69 125
4101.84 117
4101.98 110
4102.13 104
4102.28 99
4102.42 93
4102.57 87
4102.72 81
4102.86 73
4103.01 67
4103.16 62
4103.30 60
4103.45 60
4103.60 64
4103.75 69
4103.89 73
4104.04 76
4104.19 77
4104.33 76
4104.48 72
4104.63 68
4104.77 63
4104.92 60
4105.07 57
4105.21 54
4105.36 52
4105.51 49
4105.65 46
4105.80 42
4105.95 40
4106.09 39
4106.24 40
4106.39 43
4106.54 48
4106.68 55
4106.83 62
4106.98 69
4107.12 74
4107.27 77
4107.42 76
4107.56 73
4107.71 67
4107.86 60
4108.00 52
4108.15 46
4108.30 42
4108.44 40
4108.59 41
4108.74 44
4108.89 47
4109.03 50
4109.18 51
4109.33 49
4109.47 45
4109.62 38
4109.77 31
4109.91 25
4110.06 23
4110.21 24
4110.35 29
4110.50 38
4110.65 49
4110.80 61
4110.94 72
4111.09 82
4111.24 89
4111.38 95
4111.53 98
4111.68 100
4111.82 100
4111.97 100
4112.12 98
4112.27 95
4112.41 93
4112.56 92
4112.71 92
4112.85 93
4113.00 96
4113.15 99
4113.29 101
4113.44 101
4113.59 100
4113.74 96
4113.88 91
4114.03 85
4114.18 79
4114.32 73
4114.47 68
4114.62 63
4114.76 58
4114.91 53
4115.06 48
4115.21 44
4115.35 42
4115.50 41
4115.65 43
4115.79 46
4115.94 50
4116.09 53
4116.23 56
4116.38 57
4116.53 56
4116.68 55
4116.82 53
4116.97 52
4117.12 50
4117.26 48
4117.41 46
4117.56 43
4117.71 40
4117.85 38
4118.00 38
4118.15 41
4118.29 47
4118.44 55
4118.59 65
4118.73 76
4118.88 84
4119.03 89
4119.18 91
4119.32 90
4119.47 86
4119.62 80
4119.76 74
4119.91 67
4120.06 61
4120.21 55
4120.35 50
4120.50 44
4120.65 39
4120.79 35
4120.94 31
4121.09 28
4121.24 25
4121.38 22
4121.53 20
4121.68 17
4121.82 15
4121.97 13
4122.12 12
4122.27 12
4122.41 12
4122.56 14
4122.71 17
4122.85 21
4123.00 25
4123.15 29
4123.30 31
4123.44 33
4123.59 32
4123.74 28
4123.88 23
4124.03 16
4124.18 9
4124.33 1
4124.47 0
4124.62 0
4124.77 0
4124.92 0
4125.06 0
4125.21 7
4125.36 19
4125.50 33
4125.65 45
4125.80 55
4125.95 61
4126.09 63
4126.24 62
4126.39 58
4126.53 54
4126.68 50
4126.83 48
4126.98 48
4127.12 50
4127.27 53
4127.42 58
4127.57 64
4127.71 72
4127.86 79
4128.01 86
4128.15 92
4128.30 96
4128.45 96
4128.60 94
4128.74 90
4128.89 85
4129.04 81
4129.19 79
4129.33 80
4129.48 83
4129.63 88
4129.77 92
4129.92 94
4130.07 91
4130.22 85
4130.36 74
4130.51 61
4130.66 48
4130.81 36
4130.95 28
4131.10 22
4131.25 19
4131.39 18
4131.54 18
4131.69 17
4131.84 17
4131.98 16
4132.13 15
4132.28 13
4132.43 10
4132.57 6
4132.72 0
4132.87 0
4133.02 0
4133.16 0
4133.31 0
4133.46 0
4133.60 0
4133.75 0
4133.90 4
4134.05 10
4134.19 14
4134.34 15
4134.49 15
4134.64 15
4134.78 16
4134.93 19
4135.08 22
4135.23 26
4135.37 31
4135.52 34
4135.67 36
4135.82 36
4135.96 35
4136.11 34
4136.26 33
4136.40 33
4136.55 31
4136.70 30
4136.85 27
4136.99 23
4137.14 17
4137.29 11
4137.44 4
4137.58 0
4137.73 0
4137.88 0
4138.03 0
4138.17 0
4138.32 2
4138.47 8
4138.62 14
4138.76 21
4138.91 28
4139.06 35
4139.21 42
4139.35 49
4139.50 55
4139.65 61
4139.80 65
4139.94 68
4140.09 69
4140.24 70
4140.39 70
4140.53 70
4140.68 71
4140.83 72
4140.98 73
4141.12 73
4141.27 72
4141.42 71
4141.57 68
4141.71 66
4141.86 63
4142.01 61
4142.16 60
4142.30 60
4142.45 61
4142.60 63
4142.75 66
4142.89 69
4143.04 71
4143.19 74
4143.34 76
4143.48 77
4143.63 78
4143.78 79
4143.93 79
4144.07 79
4144.22 78
4144.37 76
4144.52 73
4144.66 69
4144.81 65
4144.96 61
4145.11 60
4145.25 60
4145.40 63
4145.55 69
4145.70 76
4145.84 84
4145.99 91
4146.14 97
4146.29 102
4146.43 104
4146.58 104
4146.73 102
4146.88 99
4147.02 95
4147.17 91
4147.32 89
4147.47 88
4147.62 89
4147.76 92
4147.91 95
4148.06 100
4148.21 104
4148.35 109
4148.50 113
4148.65 118
4148.80 123
4148.94 128
4149.09 134
4149.24 140
4149.39 146
4149.53 150
4149.68 154
4149.83 157
4149.98 158
4150.13 159
4150.27 160
4150.42 160
4150.57 160
4150.72 160
4150.86 158
4151.01 154
4151.16 148
4151.31 141
4151.45 132
4151.60 124
4151.75 117
4151.90 111
4152.04 107
4152.19 104
4152.34 101
4152.49 97
4152.64 91
4152.78 83
4152.93 75
4153.08 66
4153.23 58
4153.37 53
4153.52 51
4153.67 54
4153.82 61
4153.96 72
4154.11 86
4154.26 103
4154.41 120
4154.56 135
4154.70 149
4154.85 159
4155.00 164
4155.15 166
4155.29 164
4155.44 159
4155.59 153
4155.74 146
4155.89 138
4156.03 129
4156.18 119
4156.33 110
4156.48 101
4156.62 93
4156.77 88
4156.92 85
4157.07 86
4157.22 90
4157.36 97
4157.51 104
4157.66 112
4157.81 118
4157.95 123
4158.10 125
4158.25 124
4158.40 120
4158.55 115
4158.69 107
4158.84 99
4158.99 92
4159.14 85
4159.28 79
4159.43 74
4159.58 70
4159.73 66
4159.88 62
4160.02 57
4160.17 51
4160.32 46
4160.47 41
4160.61 38
4160.76 36
4160.91 37
4161.06 40
4161.21 44
4161.35 48
4161.50 52
4161.65 56
4161.80 58
4161.95 60
4162.09 62
4162.24 63
4162.39 63
4162.54 63
4162.68 62
4162.83 60
4162.98 57
4163.13 53
4163.28 50
4163.42 48
4163.57 47
4163.72 46
4163.87 46
4164.02 46
4164.16 44
4164.31 41
4164.46 36
4164.61 30
4164.76 21
4164.90 13
4165.05 4
4165.20 0
4165.35 0
4165.50 0
4165.64 0
4165.79 0
4165.94 0
4166.09 1
4166.23 7
4166.38 12
4166.53 15
4166.68 15
4166.83 11
4166.97 5
4167.12 0
4167.27 0
4167.42 0
4167.57 0
4167.71 0
4167.86 4
4168.01 14
4168.16 24
4168.31 35
4168.45 44
4168.60 53
4168.75 62
4168.90 71
4169.05 80
4169.19 90
4169.34 99
4169.49 108
4169.64 115
4169.79 120
4169.93 124
4170.08 127
4170.23 129
4170.38 131
4170.53 133
4170.67 134
4170.82 136
4170.97 137
4171.12 137
4171.27 138
4171.41 138
4171.56 138
4171.71 137
4171.86 135
4172.01 132
4172.15 128
4172.30 122
4172.45 116
4172.60 111
4172.75 105
4172.89 101
4173.04 97
4173.19 94
4173.34 92
4173.49 90
4173.63 88
4173.78 88
4173.93 89
4174.08 93
4174.23 99
4174.38 107
4174.52 116
4174.67 124
4174.82 131
4174.97 135
4175.12 136
4175.26 135
4175.41 132
4175.56 128
4175.71 125
4175.86 121
4176.00 117
4176.15 114
4176.30 109
4176.45 104
4176.60 98
4176.74 91
4176.89 84
4177.04 78
4177.19 72
4177.34 69
4177.49 67
4177.63 67
4177.78 68
4177.93 70
4178.08 72
4178.23 73
4178.37 74
4178.52 76
4178.67 77
4178.82 80
4178.97 84
4179.12 89
4179.26 95
4179.41 101
4179.56 107
4179.71 112
4179.86 118
4180.00 123
4180.15 129
4180.30 134
4180.45 137
4180.60 140
4180.75 141
4180.89 141
4181.04 140
4181.19 140
4181.34 141
4181.49 146
4181.63 154
4181.78 164
4181.93 175
4182.08 187
4182.23 197
4182.38 204
4182.52 207
4182.67 207
4182.82 204
4182.97 200
4183.12 195
4183.26 191
4183.41 188
4183.56 187
4183.71 188
4183.86 190
4184.01 194
4184.15 200
4184.30 206
4184.45 212
4184.60 218
4184.75 221
4184.90 222
4185.04 218
4185.19 211
4185.34 201
4185.49 187
4185.64 172
4185.79 156
4185.93 142
4186.08 131
4186.23 124
4186.38 122
4186.53 123
4186.68 128
4186.82 133
4186.97 140
4187.12 146
4187.27 152
4187.42 157
4187.56 160
4187.71 162
4187.86 162
4188.01 160
4188.16 156
4188.31 152
4188.45 149
4188.60 147
4188.75 148
4188.90 151
4189.05 157
4189.20 163
4189.34 171
4189.49 178
4189.64 184
4189.79 191
4189.94 197
4190.09 204
4190.24 209
4190.38 214
4190.53 217
4190.68 218
4190.83 218
4190.98 215
4191.13 211
4191.27 206
4191.42 201
4191.57 196
4191.72 191
4191.87 188
4192.02 187
4192.16 188
4192.31 192
4192.46 200
4192.61 210
4192.76 222
4192.91 235
4193.05 247
4193.20 256
4193.35 262
4193.50 265
4193.65 266
4193.80 265
4193.94 264
4194.09 266
4194.24 270
4194.39 277
4194.54 287
4194.69 298
4194.84 309
4194.98 318
4195.13 326
4195.28 332
4195.43 338
4195.58 345
4195.73 352
4195.87 361
4196.02 369
4196.17 376
4196.32 381
4196.47 382
4196.62 380
4196.77 377
4196.91 373
4197.06 373
4197.21 377
4197.36 385
4197.51 399
4197.66 416
4197.80 434
4197.95 453
4198.10 468
4198.25 481
4198.40 490
4198.55 496
4198.70 501
4198.84 507
4198.99 514
4199.14 526
4199.29 543
4199.44 567
4199.59 596
4199.74 631
4199.88 669
4200.03 711
4200.18 755
4200.33 802
4200.48 852
4200.63 908
4200.78 970
4200.92 1041
4201.07 1121
4201.22 1209
4201.37 1302
4201.52 1398
4201.67 1493
4201.82 1586
4201.96 1673
4202.11 1755
4202.26 1833
4202.41 1909
4202.56 1984
4202.71 2058
4202.86 2128
4203.00 2193
4203.15 2250
4203.30 2297
4203.45 2333
4203.60 2358
4203.75 2374
4203.90 2383
4204.04 2387
4204.19 2385
4204.34 2380
4204.49 2373
4204.64 2362
4204.79 2348
4204.94 2331
4205.08 2308
4205.23 2279
4205.38 2243
4205.53 2198
4205.68 2147
4205.83 2090
4205.98 2031
4206.12 1974
4206.27 1920
4206.42 1870
4206.57 1825
4206.72 1782
4206.87 1740
4207.02 1698
4207.17 1656
4207.31 1614
4207.46 1575
4207.61 1538
4207.76 1504
4207.91 1471
4208.06 1439
4208.21 1407
4208.35 1373
4208.50 1337
4208.65 1300
4208.80 1264
4208.95 1229
4209.10 1199
4209.25 1172
4209.40 1151
4209.54 1133
4209.69 1118
4209.84 1103
4209.99 1087
4210.14 1068
4210.29 1045
4210.44 1019
4210.59 989
4210.73 959
4210.88 928
4211.03 898
4211.18 872
4211.33 848
4211.48 828
4211.63 810
4211.78 794
4211.92 779
4212.07 765
4212.22 750
4212.37 733
4212.52 714
4212.67 694
4212.82 673
4212.97 652
4213.11 633
4213.26 615
4213.41 599
4213.56 585
4213.71 572
4213.86 559
4214.01 545
4214.16 531
4214.30 517
4214.45 503
4214.60 491
4214.75 480
4214.90 471
4215.05 462
4215.20 454
4215.35 446
4215.49 436
4215.64 426
4215.79 415
4215.94 405
4216.09 398
4216.24 393
4216.39 392
4216.54 394
4216.69 398
4216.83 404
4216.98 408
4217.13 411
4217.28 412
4217.43 410
4217.58 407
4217.73 403
4217.88 399
4218.02 394
4218.17 390
4218.32 386
4218.47 380
4218.62 374
4218.77 367
4218.92 359
4219.07 351
4219.22 343
4219.36 335
4219.51 327
4219.66 318
4219.81 308
4219.96 298
4220.11 288
4220.26 281
4220.41 277
4220.56 276
4220.70 279
4220.85 284
4221.00 289
4221.15 292
4221.30 292
4221.45 288
4221.60 282
4221.75 273
4221.90 264
4222.04 254
4222.19 244
4222.34 235
4222.49 227
4222.64 220
4222.79 214
4222.94 210
4223.09 208
4223.24 207
4223.39 208
4223.53 210
4223.68 212
4223.83 212
4223.98 211
4224.13 208
4224.28 203
4224.43 197
4224.58 191
4224.73 184
4224.87 178
4225.02 172
4225.17 167
4225.32 163
4225.47 160
4225.62 160
4225.77 162
4225.92 166
4226.07 172
4226.22 178
4226.36 185
4226.51 191
4226.66 194
4226.81 195
4226.96 195
4227.11 192
4227.26 188
4227.41 185
4227.56 182
4227.71 180
4227.86 179
4228.00 177
4228.15 175
4228.30 171
4228.45 167
4228.60 162
4228.75 157
4228.90 152
4229.05 148
4229.20 146
4229.35 144
4229.49 141
4229.64 137
4229.79 131
4229.94 123
4230.09 113
4230.24 103
4230.39 95
4230.54 90
4230.69 88
4230.84 89
4230.99 92
4231.13 96
4231.28 98
4231.43 97
4231.58 93
4231.73 85
4231.88 76
4232.03 65
4232.18 55
4232.33 45
4232.48 37
4232.63 31
4232.77 26
4232.92 22
4233.07 19
4233.22 17
4233.37 15
4233.52 13
4233.67 12
4233.82 11
4233.97 11
4234.12 12
4234.27 15
4234.41 20
4234.56 26
4234.71 32
4234.86 38
4235.01 43
4235.16 46
4235.31 48
4235.46 49
4235.61 49
4235.76 48
4235.91 47
4236.06 44
4236.20 40
4236.35 33
4236.50 25
4236.65 15
4236.80 6
4236.95 0
4237.10 0
4237.25 0
4237.40 0
4237.55 0
4237.70 3
4237.85 5
4237.99 5
4238.14 2
4238.29 0
4238.44 0
4238.59 0
4238.74 0
4238.89 4
4239.04 12
4239.19 19
4239.34 23
4239.49 24
4239.64 21
4239.79 15
4239.93 9
4240.08 5
4240.23 4
4240.38 7
4240.53 12
4240.68 19
4240.83 25
4240.98 30
4241.13 33
4241.28 34
4241.43 35
4241.58 36
4241.73 39
4241.88 44
4242.02 51
4242.17 60
4242.32 70
4242.47 79
4242.62 88
4242.77 94
4242.92 98
4243.07 98
4243.22 95
4243.37 91
4243.52 85
4243.67 79
4243.82 74
4243.97 70
4244.11 68
4244.26 67
4244.41 67
4244.56 69
4244.71 70
4244.86 71
4245.01 71
4245.16 70
4245.31 68
4245.46 65
4245.61 62
4245.76 61
4245.91 62
4246.06 65
4246.21 72
4246.35 82
4246.50 93
4246.65 105
4246.80 116
4246.95 124
4247.10 130
4247.25 133
4247.40 131
4247.55 126
4247.70 119
4247.85 110
4248.00 101
4248.15 93
4248.30 85
4248.45 78
4248.60 72
4248.74 67
4248.89 62
4249.04 58
4249.19 57
4249.34 57
4249.49 61
4249.64 66
4249.79 73
4249.94 79
4250.09 83
4250.24 84
4250.39 81
4250.54 76
4250.69 70
4250.84 64
4250.99 60
4251.14 59
4251.28 61
4251.43 64
4251.58 67
4251.73 68
4251.88 68
4252.03 67
4252.18 65
4252.33 64
4252.48 65
4252.63 69
4252.78 76
4252.93 85
4253.08 94
4253.23 103
4253.38 110
4253.53 114
4253.68 115
4253.83 113
4253.98 109
4254.12 104
4254.27 97
4254.42 89
4254.57 81
4254.72 72
4254.87 66
4255.02 61
4255.17 59
4255.32 59
4255.47 62
4255.62 65
4255.77 68
4255.92 71
4256.07 72
4256.22 73
4256.37 72
4256.52 71
4256.67 68
4256.82 64
4256.97 59
4257.11 52
4257.26 45
4257.41 38
4257.56 32
4257.71 27
4257.86 24
4258.01 23
4258.16 25
4258.31 29
4258.46 34
4258.61 40
4258.76 47
4258.91 52
4259.06 57
4259.21 61
4259.36 63
4259.51 64
4259.66 65
4259.81 65
4259.96 65
4260.11 65
4260.26 64
4260.41 62
4260.56 58
4260.70 53
4260.85 45
4261.00 35
4261.15 25
4261.30 14
4261.45 6
4261.60 0
4261.75 0
4261.90 0
4262.05 0
4262.20 0
4262.35 0
4262.50 0
4262.65 0
4262.80 0
4262.95 3
4263.10 7
4263.25 10
4263.40 12
4263.55 14
4263.70 16
4263.85 17
4264.00 17
4264.15 17
4264.30 16
4264.45 15
4264.60 13
4264.75 10
4264.89 8
4265.04 7
4265.19 7
4265.34 10
4265.49 14
4265.64 21
4265.79 28
4265.94 36
4266.09 43
4266.24 48
4266.39 51
4266.54 53
4266.69 53
4266.84 52
4266.99 52
4267.14 52
4267.29 52
4267.44 53
4267.59 53
4267.74 52
4267.89 52
4268.04 52
4268.19 54
4268.34 57
4268.49 60
4268.64 64
4268.79 67
4268.94 69
4269.09 69
4269.24 69
4269.39 68
4269.54 67
4269.69 67
4269.84 67
4269.99 68
4270.14 69
4270.28 71
4270.43 72
4270.58 75
4270.73 78
4270.88 82
4271.03 86
4271.18 91
4271.33 96
4271.48 101
4271.63 105
4271.78 107
4271.93 109
4272.08 111
4272.23 112
4272.38 112
4272.53 113
4272.68 114
4272.83 117
4272.98 120
4273.13 124
4273.28 128
4273.43 132
4273.58 134
4273.73 134
4273.88 131
4274.03 125
4274.18 118
4274.33 111
4274.48 104
4274.63 98
4274.78 94
4274.93 91
4275.08 88
4275.23 84
4275.38 78
4275.53 72
4275.68 64
4275.83 58
4275.98 52
4276.13 48
4276.28 48
4276.43 51
4276.58 58
4276.73 67
4276.88 80
4277.03 94
4277.18 109
4277.33 124
4277.48 137
4277.63 149
4277.78 159
4277.93 168
4278.08 177
4278.23 186
4278.38 195
4278.53 206
4278.68 216
4278.83 226
4278.98 234
4279.13 239
4279.28 242
4279.43 242
4279.58 239
4279.73 234
4279.88 229
4280.03 224
4280.18 220
4280.33 218
4280.48 219
4280.63 222
4280.78 226
4280.93 231
4281.08 235
4281.23 237
4281.38 238
4281.53 237
4281.68 236
4281.83 235
4281.98 233
4282.13 231
4282.28 228
4282.43 225
4282.58 220
4282.73 216
4282.88 211
4283.03 205
4283.18 200
4283.33 196
4283.48 191
4283.63 187
4283.78 184
4283.93 181
4284.08 178
4284.23 175
4284.38 172
4284.53 168
4284.68 166
4284.83 166
4284.98 169
4285.13 176
4285.28 185
4285.43 198
4285.58 211
4285.73 225
4285.88 236
4286.03 245
4286.18 251
4286.33 255
4286.48 257
4286.63 257
4286.78 254
4286.93 250
4287.08 244
4287.23 238
4287.38 233
4287.53 230
4287.68 230
4287.83 235
4287.98 241
4288.13 249
4288.28 256
4288.43 261
4288.58 263
4288.73 263
4288.88 261
4289.03 261
4289.18 262
4289.33 266
4289.48 273
4289.63 282
4289.78 292
4289.93 299
4290.08 304
4290.23 305
4290.38 302
4290.53 295
4290.68 288
4290.83 281
4290.98 275
4291.13 273
4291.28 274
4291.43 278
4291.58 284
4291.73 291
4291.88 299
4292.03 307
4292.18 313
4292.33 319
4292.48 322
4292.63 324
4292.78 324
4292.93 324
4293.08 323
4293.23 324
4293.38 325
4293.53 328
4293.68 332
4293.83 336
4293.98 339
4294.13 342
4294.28 344
4294.43 345
4294.58 345
4294.73 345
4294.88 343
4295.03 342
4295.18 341
4295.33 341
4295.48 342
4295.63 346
4295.78 351
4295.93 355
4296.08 358
4296.24 358
4296.39 353
4296.54 346
4296.69 337
4296.84 329
4296.99 322
4297.14 319
4297.29 320
4297.44 325
4297.59 332
4297.74 340
4297.89 349
4298.04 357
4298.19 366
4298.34 373
4298.49 377
4298.64 378
4298.79 375
4298.94 368
4299.09 357
4299.24 343
4299.39 330
4299.54 318
4299.69 311
4299.84 308
4299.99 308
4300.14 312
4300.29 316
4300.44 319
4300.59 322
4300.74 324
4300.89 327
4301.04 331
4301.19 337
4301.34 342
4301.49 346
4301.65 348
4301.80 346
4301.95 340
4302.10 333
4302.25 325
4302.40 320
4302.55 317
4302.70 317
4302.85 318
4303.00 320
4303.15 321
4303.30 320
4303.45 318
4303.60 315
4303.75 313
4303.90 313
4304.05 314
4304.20 316
4304.35 320
4304.50 323
4304.65 327
4304.80 332
4304.95 339
4305.10 348
4305.25 358
4305.40 371
4305.55 384
4305.70 397
4305.86 408
4306.01 418
4306.16 425
4306.31 431
4306.46 437
4306.61 443
4306.76 452
4306.91 461
4307.06 473
4307.21 484
4307.36 494
4307.51 501
4307.66 505
4307.81 505
4307.96 501
4308.11 495
4308.26 486
4308.41 477
4308.56 467
4308.71 458
4308.86 450
4309.01 443
4309.16 439
4309.31 436
4309.47 435
4309.62 433
4309.77 430
4309.92 425
4310.07 418
4310.22 409
4310.37 398
4310.52 386
4310.67 376
4310.82 367
4310.97 359
4311.12 354
4311.27 351
4311.42 350
4311.57 352
4311.72 355
4311.87 359
4312.02 359
4312.17 356
4312.32 347
4312.48 333
4312.63 315
4312.78 294
4312.93 275
4313.08 259
4313.23 248
4313.38 242
4313.53 241
4313.68 243
4313.83 246
4313.98 250
4314.13 255
4314.28 261
4314.43 268
4314.58 278
4314.73 287
4314.88 296
4315.03 303
4315.18 305
4315.34 303
4315.49 297
4315.64 289
4315.79 281
4315.94 276
4316.09 273
4316.24 274
4316.39 278
4316.54 284
4316.69 290
4316.84 295
4316.99 299
4317.14 302
4317.29 303
4317.44 302
4317.59 298
4317.74 290
4317.90 279
4318.05 265
4318.20 249
4318.35 233
4318.50 220
4318.65 212
4318.80 209
4318.95 211
4319.10 217
4319.25 225
4319.40 233
4319.55 238
4319.70 240
4319.85 238
4320.00 232
4320.15 222
4320.31 210
4320.46 197
4320.61 184
4320.76 170
4320.91 158
4321.06 147
4321.21 140
4321.36 136
4321.51 137
4321.66 143
4321.81 154
4321.96 168
4322.11 184
4322.26 200
4322.41 212
4322.57 220
4322.72 224
4322.87 224
4323.02 222
4323.17 219
4323.32 216
4323.47 215
4323.62 215
4323.77 215
4323.92 214
4324.07 212
4324.22 208
4324.37 202
4324.52 195
4324.68 189
4324.83 183
4324.98 179
4325.13 176
4325.28 176
4325.43 177
4325.58 181
4325.73 185
4325.88 190
4326.03 193
4326.18 195
4326.33 194
4326.48 189
4326.63 182
4326.79 172
4326.94 162
4327.09 152
4327.24 143
4327.39 134
4327.54 125
4327.69 116
4327.84 106
4327.99 95
4328.14 83
4328.29 73
4328.44 65
4328.59 61
4328.75 61
4328.90 65
4329.05 72
4329.20 80
4329.35 88
4329.50 94
4329.65 97
4329.80 96
4329.95 93
4330.10 88
4330.25 83
4330.40 77
4330.56 72
4330.71 68
4330.86 66
4331.01 66
4331.16 69
4331.31 74
4331.46 80
4331.61 87
4331.76 93
4331.91 99
4332.06 103
4332.21 106
4332.37 109
4332.52 111
4332.67 113
4332.82 115
4332.97 116
4333.12 116
4333.27 115
4333.42 113
4333.57 110
4333.72 106
4333.87 103
4334.03 101
4334.18 98
4334.33 96
4334.48 94
4334.63 92
4334.78 92
4334.93 93
4335.08 97
4335.23 102
4335.38 108
4335.53 113
4335.69 117
4335.84 117
4335.99 114
4336.14 107
4336.29 98
4336.44 88
4336.59 80
4336.74 75
4336.89 73
4337.04 74
4337.19 78
4337.35 84
4337.50 90
4337.65 96
4337.80 102
4337.95 108
4338.10 113
4338.25 118
4338.40 122
4338.55 125
4338.70 125
4338.86 124
4339.01 120
4339.16 114
4339.31 108
4339.46 101
4339.61 95
4339.76 89
4339.91 84
4340.06 78
4340.21 72
4340.36 66
4340.52 60
4340.67 54
4340.82 49
4340.97 45
4341.12 42
4341.27 39
4341.42 36
4341.57 33
4341.72 29
4341.87 25
4342.03 22
4342.18 20
4342.33 20
4342.48 22
4342.63 28
4342.78 36
4342.93 48
4343.08 60
4343.23 73
4343.39 85
4343.54 94
4343.69 99
4343.84 102
4343.99 101
4344.14 99
4344.29 95
4344.44 91
4344.59 88
4344.74 85
4344.90 81
4345.05 77
4345.20 72
4345.35 66
4345.50 59
4345.65 51
4345.80 42
4345.95 33
4346.10 25
4346.26 16
4346.41 8
4346.56 1
4346.71 0
4346.86 0
4347.01 0
4347.16 0
4347.31 0
4347.46 0
4347.62 0
4347.77 0
4347.92 3
4348.07 10
4348.22 17
4348.37 24
4348.52 31
4348.67 37
4348.82 43
4348.98 50
4349.13 59
4349.28 69
4349.43 80
4349.58 90
4349.73 98
4349.88 104
4350.03 106
4350.19 105
4350.34 100
4350.49 92
4350.64 83
4350.79 74
4350.94 64
4351.09 56
4351.24 48
4351.39 40
4351.55 32
4351.70 25
4351.85 19
4352.00 14
4352.15 10
4352.30 9
4352.45 8
4352.60 9
4352.76 11
4352.91 12
4353.06 13
4353.21 15
4353.36 17
4353.51 19
4353.66 22
4353.81 24
4353.97 26
4354.12 26
4354.27 25
4354.42 23
4354.57 18
4354.72 13
4354.87 7
4355.02 0
4355.18 0
4355.33 0
4355.48 0
4355.63 0
4355.78 0
4355.93 0
4356.08 0
4356.23 0
4356.39 12
4356.54 25
4356.69 38
4356.84 50
4356.99 59
4357.14 64
4357.29 65
4357.44 64
4357.60 59
4357.75 53
4357.90 48
4358.05 44
4358.20 41
4358.35 41
4358.50 42
4358.65 44
4358.81 47
4358.96 49
4359.11 50
4359.26 50
4359.41 50
4359.56 52
4359.71 54
4359.87 60
4360.02 68
4360.17 79
4360.32 91
4360.47 105
4360.62 118
4360.77 129
4360.92 137
4361.08 140
4361.23 139
4361.38 133
4361.53 124
4361.68 112
4361.83 99
4361.98 87
4362.14 76
4362.29 66
4362.44 58
4362.59 50
4362.74 42
4362.89 34
4363.04 24
4363.20 13
4363.35 2
4363.50 0
4363.65 0
4363.80 0
4363.95 0
4364.10 0
4364.26 0
4364.41 0
4364.56 0
4364.71 8
4364.86 22
4365.01 37
4365.16 52
4365.32 66
4365.47 79
4365.62 90
4365.77 97
4365.92 102
4366.07 104
4366.22 103
4366.38 100
4366.53 97
4366.68 94
4366.83 92
4366.98 92
4367.13 93
4367.28 95
4367.44 97
4367.59 97
4367.74 96
4367.89 92
4368.04 86
4368.19 79
4368.34 71
4368.50 64
4368.65 57
4368.80 51
4368.95 46
4369.10 43
4369.25 41
4369.40 42
4369.56 44
4369.71 49
4369.86 55
4370.01 62
4370.16 68
4370.31 72
4370.47 73
4370.62 71
4370.77 66
4370.92 59
4371.07 52
4371.22 46
4371.37 43
4371.53 44
4371.68 48
4371.83 55
4371.98 62
4372.13 70
4372.28 76
4372.44 81
4372.59 85
4372.74 88
4372.89 91
4373.04 94
4373.19 97
4373.34 101
4373.50 105
4373.65 109
4373.80 112
4373.95 112
4374.10 109
4374.25 104
4374.41 95
4374.56 83
4374.71 71
4374.86 59
4375.01 48
4375.16 40
4375.32 35
4375.47 32
4375.62 31
4375.77 31
4375.92 33
4376.07 35
4376.23 38
4376.38 43
4376.53 49
4376.68 57
4376.83 67
4376.98 76
4377.14 85
4377.29 92
4377.44 97
4377.59 99
4377.74 99
4377.89 97
4378.04 95
4378.20 93
4378.35 92
4378.50 92
4378.65 94
4378.80 97
4378.95 101
4379.11 106
4379.26 112
4379.41 117
4379.56 123
4379.71 128
4379.86 134
4380.02 140
4380.17 147
4380.32 154
4380.47 160
4380.62 166
4380.78 171
4380.93 173
4381.08 174
4381.23 172
4381.38 170
4381.53 167
4381.69 163
4381.84 158
4381.99 153
4382.14 147
4382.29 141
4382.44 134
4382.60 127
4382.75 120
4382.90 113
4383.05 106
4383.20 100
4383.35 93
4383.51 86
4383.66 79
4383.81 72
4383.96 66
4384.11 60
4384.26 56
4384.42 53
4384.57 53
4384.72 54
4384.87 58
4385.02 63
4385.18 69
4385.33 76
4385.48 83
4385.63 90
4385.78 95
4385.93 99
4386.09 101
4386.24 102
4386.39 102
4386.54 100
4386.69 96
4386.85 92
4387.00 88
4387.15 84
4387.30 82
4387.45 83
4387.60 86
4387.76 90
4387.91 96
4388.06 101
4388.21 105
4388.36 108
4388.52 110
4388.67 110
4388.82 110
4388.97 109
4389.12 108
4389.27 105
4389.43 100
4389.58 95
4389.73 89
4389.88 84
4390.03 79
4390.19 76
4390.34 75
4390.49 74
4390.64 74
4390.79 74
4390.94 74
4391.10 74
4391.25 75
4391.40 77
4391.55 80
4391.70 84
4391.86 87
4392.01 89
4392.16 90
4392.31 90
4392.46 89
4392.62 87
4392.77 85
4392.92 83
4393.07 82
4393.22 82
4393.38 83
4393.53 85
4393.68 88
4393.83 92
4393.98 97
4394.13 102
4394.29 108
4394.44 114
4394.59 119
4394.74 122
4394.89 124
4395.05 125
4395.20 126
4395.35 127
4395.50 131
4395.65 137
4395.81 147
4395.96 160
4396.11 174
4396.26 190
4396.41 204
4396.57 215
4396.72 222
4396.87 225
4397.02 222
4397.17 216
4397.33 209
4397.48 200
4397.63 192
4397.78 186
4397.93 182
4398.09 181
4398.24 181
4398.39 183
4398.54 187
4398.69 192
4398.85 199
4399.00 206
4399.15 213
4399.30 218
4399.45 222
4399.61 225
4399.76 225
4399.91 225
4400.06 226
4400.21 228
4400.37 232
4400.52 237
4400.67 244
4400.82 252
4400.97 259
4401.13 265
4401.28 270
4401.43 274
4401.58 277
4401.73 278
4401.89 279
4402.04 278
4402.19 277
4402.34 274
4402.50 269
4402.65 262
4402.80 253
4402.95 240
4403.10 226
4403.26 210
4403.41 193
4403.56 178
4403.71 165
4403.86 156
4404.02 150
4404.17 146
4404.32 142
4404.47 138
4404.62 133
4404.78 126
4404.93 118
4405.08 112
4405.23 109
4405.38 110
4405.54 115
4405.69 122
4405.84 129
4405.99 135
4406.15 137
4406.30 135
4406.45 129
4406.60 120
4406.75 109
4406.91 98
4407.06 88
4407.21 80
4407.36 73
4407.51 69
4407.67 67
4407.82 69
4407.97 72
4408.12 79
4408.28 87
4408.43 98
4408.58 109
4408.73 119
4408.88 128
4409.04 135
4409.19 140
4409.34 144
4409.49 146
4409.65 150
4409.80 156
4409.95 165
4410.10 177
4410.25 190
4410.41 205
4410.56 219
4410.71 232
4410.86 240
4411.02 245
4411.17 247
4411.32 245
4411.47 243
4411.62 240
4411.78 237
4411.93 236
4412.08 235
4412.23 234
4412.39 231
4412.54 227
4412.69 221
4412.84 213
4412.99 206
4413.15 199
4413.30 195
4413.45 193
4413.60 195
4413.76 200
4413.91 206
4414.06 214
4414.21 220
4414.36 225
4414.52 226
4414.67 225
4414.82 220
4414.97 213
4415.13 204
4415.28 195
4415.43 186
4415.58 179
4415.74 173
4415.89 167
4416.04 162
4416.19 157
4416.34 151
4416.50 145
4416.65 139
4416.80 134
4416.95 130
4417.11 129
4417.26 131
4417.41 135
4417.56 141
4417.72 148
4417.87 154
4418.02 158
4418.17 159
4418.33 158
4418.48 155
4418.63 149
4418.78 142
4418.93 134
4419.09 125
4419.24 117
4419.39 110
4419.54 103
4419.70 97
4419.85 91
4420.00 86
4420.15 80
4420.31 74
4420.46 68
4420.61 62
4420.76 57
4420.92 54
4421.07 53
4421.22 54
4421.37 57
4421.52 60
4421.68 63
4421.83 65
4421.98 65
4422.13 64
4422.29 60
4422.44 56
4422.59 50
4422.74 45
4422.90 42
4423.05 41
4423.20 43
4423.35 48
4423.51 53
4423.66 60
4423.81 65
4423.96 68
4424.12 68
4424.27 66
4424.42 64
4424.57 61
4424.73 59
4424.88 59
4425.03 60
4425.18 61
4425.34 62
4425.49 63
4425.64 63
4425.79 63
4425.95 63
4426.10 65
4426.25 67
4426.40 70
4426.56 74
4426.71 78
4426.86 80
4427.01 82
4427.17 82
4427.32 81
4427.47 80
4427.62 80
4427.78 80
4427.93 81
4428.08 83
4428.23 85
4428.39 87
4428.54 89
4428.69 91
4428.84 93
4429.00 94
4429.15 95
4429.30 96
4429.45 96
4429.61 95
4429.76 92
4429.91 88
4430.06 82
4430.22 75
4430.37 66
4430.52 57
4430.67 46
4430.83 36
4430.98 25
4431.13 15
4431.28 6
4431.44 0
4431.59 0
4431.74 0
4431.89 0
4432.05 0
4432.20 4
4432.35 14
4432.50 27
4432.66 41
4432.81 55
4432.96 68
4433.12 79
4433.27 87
4433.42 94
4433.57 98
4433.73 102
4433.88 104
4434.03 105
4434.18 104
4434.34 103
4434.49 99
4434.64 94
4434.79 88
4434.95 81
4435.10 73
4435.25 65
4435.40 56
4435.56 48
4435.71 41
4435.86 34
4436.02 29
4436.17 25
4436.32 23
4436.47 24
4436.63 27
4436.78 31
4436.93 37
4437.08 42
4437.24 48
4437.39 53
4437.54 56
4437.69 58
4437.85 57
4438.00 55
4438.15 51
4438.31 48
4438.46 45
4438.61 42
4438.76 41
4438.92 41
4439.07 40
4439.22 40
4439.37 40
4439.53 38
4439.68 37
4439.83 35
4439.99 33
4440.14 31
4440.29 29
4440.44 27
4440.60 24
4440.75 20
4440.90 16
4441.05 10
4441.21 3
4441.36 0
4441.51 0
4441.67 0
4441.82 0
4441.97 0
4442.12 0
4442.28 2
4442.43 13
4442.58 23
4442.73 31
4442.89 35
4443.04 34
4443.19 29
4443.35 21
4443.50 13
4443.65 4
4443.80 0
4443.96 0
4444.11 0
4444.26 0
4444.42 0
4444.57 0
4444.72 0
4444.87 2
4445.03 6
4445.18 8
4445.33 10
4445.48 9
4445.64 9
4445.79 7
4445.94 7
4446.10 6
4446.25 6
4446.40 5
4446.55 4
4446.71 3
4446.86 2
4447.01 1
4447.17 1
4447.32 2
4447.47 4
4447.62 6
4447.78 8
4447.93 10
4448.08 12
4448.24 12
4448.39 13
4448.54 13
4448.69 14
4448.85 15
4449.00 16
4449.15 17
4449.31 18
4449.46 18
4449.61 16
4449.76 14
4449.92 11
4450.07 9
4450.22 7
4450.38 8
4450.53 12
4450.68 18
4450.83 28
4450.99 39
4451.14 53
4451.29 67
4451.45 80
4451.60 91
4451.75 98
4451.91 101
4452.06 100
4452.21 96
4452.36 89
4452.52 81
4452.67 73
4452.82 66
4452.98 62
4453.13 58
4453.28 56
4453.43 54
4453.59 52
4453.74 49
4453.89 44
4454.05 38
4454.20 32
4454.35 26
4454.51 20
4454.66 14
4454.81 10
4454.96 7
4455.12 6
4455.27 7
4455.42 11
4455.58 15
4455.73 22
4455.88 28
4456.04 34
4456.19 39
4456.34 41
4456.49 42
4456.65 40
4456.80 38
4456.95 36
4457.11 35
4457.26 36
4457.41 40
4457.57 46
4457.72 54
4457.87 62
4458.02 68
4458.18 72
4458.33 74
4458.48 75
4458.64 75
4458.79 76
4458.94 78
4459.10 81
4459.25 84
4459.40 87
4459.56 88
4459.71 87
4459.86 83
4460.01 76
4460.17 68
4460.32 58
4460.47 48
4460.63 39
4460.78 32
4460.93 27
4461.09 24
4461.24 23
4461.39 25
4461.54 30
4461.70 37
4461.85 45
4462.00 54
4462.16 63
4462.31 70
4462.46 75
4462.62 78
4462.77 78
4462.92 76
4463.08 72
4463.23 67
4463.38 62
4463.54 58
4463.69 56
4463.84 57
4463.99 61
4464.15 68
4464.30 76
4464.45 86
4464.61 96
4464.76 104
4464.91 109
4465.07 111
4465.22 109
4465.37 103
4465.53 96
4465.68 87
4465.83 81
4465.99 78
4466.14 80
4466.29 87
4466.45 96
4466.60 108
4466.75 120
4466.90 129
4467.06 136
4467.21 139
4467.36 138
4467.52 135
4467.67 129
4467.82 122
4467.98 114
4468.13 105
4468.28 96
4468.44 87
4468.59 80
4468.74 73
4468.90 66
4469.05 60
4469.20 53
4469.36 46
4469.51 39
4469.66 32
4469.82 27
4469.97 25
4470.12 26
4470.28 31
4470.43 39
4470.58 48
4470.74 59
4470.89 67
4471.04 74
4471.20 77
4471.35 77
4471.50 74
4471.65 69
4471.81 63
4471.96 59
4472.11 55
4472.27 54
4472.42 53
4472.57 54
4472.73 54
4472.88 54
4473.03 53
4473.19 49
4473.34 45
4473.49 40
4473.65 34
4473.80 29
4473.95 23
4474.11 18
4474.26 13
4474.41 8
4474.57 3
4474.72 0
4474.87 0
4475.03 0
4475.18 0
4475.33 0
4475.49 0
4475.64 0
4475.79 0
4475.95 1
4476.10 2
4476.25 5
4476.41 8
4476.56 13
4476.71 19
4476.87 24
4477.02 29
4477.17 33
4477.33 35
4477.48 34
4477.63 32
4477.79 30
4477.94 28
4478.09 27
4478.25 28
4478.40 32
4478.55 38
4478.71 45
4478.86 54
4479.01 63
4479.17 73
4479.32 83
4479.47 94
4479.63 104
4479.78 115
4479.93 124
4480.09 133
4480.24 140
4480.40 144
4480.55 146
4480.70 146
4480.86 144
4481.01 141
4481.16 136
4481.32 131
4481.47 124
4481.62 116
4481.78 108
4481.93 100
4482.08 93
4482.24 87
4482.39 84
4482.54 83
4482.70 85
4482.85 89
4483.00 96
4483.16 104
4483.31 113
4483.46 120
4483.62 124
4483.77 125
4483.92 122
4484.08 116
4484.23 107
4484.38 98
4484.54 89
4484.69 82
4484.85 78
4485.00 76
4485.15 78
4485.31 82
4485.46 87
4485.61 92
4485.77 97
4485.92 101
4486.07 104
4486.23 105
4486.38 106
4486.53 108
4486.69 110
4486.84 114
4486.99 118
4487.15 121
4487.30 123
4487.46 122
4487.61 117
4487.76 108
4487.92 96
4488.07 80
4488.22 63
4488.38 46
4488.53 30
4488.68 17
4488.84 6
4488.99 0
4489.14 0
4489.30 0
4489.45 0
4489.60 0
4489.76 0
4489.91 0
4490.07 0
4490.22 0
4490.37 0
4490.53 0
4490.68 2
4490.83 6
4490.99 10
4491.14 13
4491.29 15
4491.45 15
4491.60 13
4491.76 10
4491.91 8
4492.06 7
4492.22 9
4492.37 12
4492.52 17
4492.68 24
4492.83 31
4492.98 38
4493.14 46
4493.29 53
4493.45 59
4493.60 65
4493.75 68
4493.91 68
4494.06 66
4494.21 60
4494.37 52
4494.52 42
4494.67 33
4494.83 26
4494.98 23
4495.14 23
4495.29 27
4495.44 34
4495.60 41
4495.75 48
4495.90 53
4496.06 54
4496.21 53
4496.36 50
4496.52 45
4496.67 40
4496.83 38
4496.98 38
4497.13 42
4497.29 49
4497.44 58
4497.59 70
4497.75 81
4497.90 92
4498.06 101
4498.21 107
4498.36 111
4498.52 112
4498.67 110
4498.82 105
4498.98 98
4499.13 88
4499.29 77
4499.44 66
4499.59 55
4499.75 47
4499.90 41
4500.05 38
4500.21 37
4500.36 38
4500.52 40
4500.67 44
4500.82 48
4500.98 52
4501.13 57
4501.28 62
4501.44 66
4501.59 68
4501.75 70
4501.90 70
4502.05 69
4502.21 68
4502.36 67
4502.51 66
4502.67 66
4502.82 67
4502.98 68
4503.13 69
4503.28 71
4503.44 74
4503.59 79
4503.74 86
4503.90 95
4504.05 105
4504.21 115
4504.36 123
4504.51 128
4504.67 130
4504.82 129
4504.98 128
4505.13 127
4505.28 128
4505.44 130
4505.59 134
4505.74 138
4505.90 143
4506.05 146
4506.21 147
4506.36 148
4506.51 147
4506.67 145
4506.82 142
4506.98 139
4507.13 135
4507.28 130
4507.44 126
4507.59 121
4507.74 117
4507.90 112
4508.05 108
4508.21 105
4508.36 101
4508.51 98
4508.67 96
4508.82 96
4508.98 95
4509.13 95
4509.28 94
4509.44 93
4509.59 90
4509.75 85
4509.90 79
4510.05 73
4510.21 67
4510.36 63
4510.52 60
4510.67 61
4510.82 66
4510.98 74
4511.13 85
4511.28 99
4511.44 113
4511.59 126
4511.75 137
4511.90 144
4512.05 146
4512.21 144
4512.36 138
4512.52 130
4512.67 122
4512.82 115
4512.98 110
4513.13 108
4513.29 108
4513.44 109
4513.59 110
4513.75 110
4513.90 110
4514.06 109
4514.21 109
4514.36 108
4514.52 109
4514.67 112
4514.83 115
4514.98 119
4515.13 122
4515.29 123
4515.44 123
4515.60 121
4515.75 117
4515.90 111
4516.06 104
4516.21 98
4516.37 92
4516.52 86
4516.67 82
4516.83 80
4516.98 79
4517.14 80
4517.29 83
4517.44 88
4517.60 96
4517.75 106
4517.91 118
4518.06 130
4518.21 141
4518.37 149
4518.52 153
4518.68 151
4518.83 145
4518.99 135
4519.14 123
4519.29 113
4519.45 106
4519.60 105
4519.76 109
4519.91 118
4520.06 129
4520.22 141
4520.37 151
4520.53 158
4520.68 160
4520.83 160
4520.99 156
4521.14 150
4521.30 143
4521.45 134
4521.60 126
4521.76 117
4521.91 110
4522.07 104
4522.22 100
4522.38 97
4522.53 95
4522.68 93
4522.84 91
4522.99 88
4523.15 86
4523.30 85
4523.45 86
4523.61 90
4523.76 95
4523.92 102
4524.07 109
4524.23 114
4524.38 118
4524.53 119
4524.69 117
4524.84 113
4525.00 106
4525.15 99
4525.30 90
4525.46 81
4525.61 73
4525.77 67
4525.92 65
4526.08 68
4526.23 75
4526.38 85
4526.54 99
4526.69 113
4526.85 126
4527.00 138
4527.15 147
4527.31 153
4527.46 156
4527.62 158
4527.77 160
4527.93 160
4528.08 162
4528.23 164
4528.39 167
4528.54 170
4528.70 172
4528.85 174
4529.01 174
4529.16 172
4529.31 168
4529.47 162
4529.62 156
4529.78 148
4529.93 139
4530.09 129
4530.24 119
4530.39 107
4530.55 95
4530.70 84
4530.86 73
4531.01 64
4531.17 59
4531.32 56
4531.47 56
4531.63 58
4531.78 60
4531.94 62
4532.09 62
4532.25 61
4532.40 58
4532.55 55
4532.71 52
4532.86 50
4533.02 48
4533.17 48
4533.33 49
4533.48 50
4533.63 52
4533.79 55
4533.94 59
4534.10 65
4534.25 72
4534.41 80
4534.56 89
4534.71 98
4534.87 106
4535.02 113
4535.18 118
4535.33 122
4535.49 124
4535.64 124
4535.80 123
4535.95 122
4536.10 120
4536.26 118
4536.41 116
4536.57 115
4536.72 115
4536.88 114
4537.03 112
4537.18 108
4537.34 102
4537.49 94
4537.65 83
4537.80 70
4537.96 57
4538.11 46
4538.27 39
4538.42 37
4538.57 41
4538.73 51
4538.88 66
4539.04 85
4539.19 105
4539.35 123
4539.50 138
4539.65 148
4539.81 152
4539.96 152
4540.12 149
4540.27 144
4540.43 140
4540.58 136
4540.74 135
4540.89 135
4541.04 137
4541.20 140
4541.35 144
4541.51 147
4541.66 148
4541.82 148
4541.97 145
4542.13 138
4542.28 128
4542.43 115
4542.59 100
4542.74 87
4542.90 75
4543.05 69
4543.21 68
4543.36 71
4543.52 79
4543.67 88
4543.83 95
4543.98 100
4544.13 102
4544.29 100
4544.44 96
4544.60 91
4544.75 85
4544.91 80
4545.06 77
4545.22 74
4545.37 72
4545.52 72
4545.68 73
4545.83 76
4545.99 80
4546.14 85
4546.30 93
4546.45 101
4546.61 109
4546.76 117
4546.92 124
4547.07 130
4547.22 135
4547.38 138
4547.53 140
4547.69 141
4547.84 140
4548.00 137
4548.15 132
4548.31 126
4548.46 119
4548.62 111
4548.77 103
4548.93 96
4549.08 91
4549.23 89
4549.39 88
4549.54 90
4549.70 91
4549.85 94
4550.01 95
4550.16 95
4550.32 93
4550.47 91
4550.63 88
4550.78 87
4550.94 86
4551.09 87
4551.24 90
4551.40 95
4551.55 101
4551.71 108
4551.86 115
4552.02 121
4552.17 127
4552.33 131
4552.48 132
4552.64 131
4552.79 128
4552.95 122
4553.10 114
4553.25 106
4553.41 98
4553.56 92
4553.72 88
4553.87 86
4554.03 86
4554.18 87
4554.34 88
4554.49 90
4554.65 90
4554.80 90
4554.96 90
4555.11 88
4555.27 87
4555.42 85
4555.57 82
4555.73 81
4555.88 81
4556.04 82
4556.19 86
4556.35 91
4556.50 97
4556.66 103
4556.81 107
4556.97 109
4557.12 109
4557.28 105
4557.43 99
4557.59 92
4557.74 84
4557.90 78
4558.05 73
4558.21 73
4558.36 76
4558.51 82
4558.67 90
4558.82 98
4558.98 103
4559.13 105
4559.29 103
4559.44 98
4559.60 90
4559.75 82
4559.91 75
4560.06 68
4560.22 62
4560.37 57
4560.53 51
4560.68 45
4560.84 39
4560.99 35
4561.15 33
4561.30 34
4561.46 39
4561.61 45
4561.76 52
4561.92 57
4562.07 60
4562.23 61
4562.38 60
4562.54 58
4562.69 56
4562.85 56
4563.00 58
4563.16 63
4563.31 68
4563.47 75
4563.62 80
4563.78 85
4563.93 87
4564.09 88
4564.24 87
4564.40 86
4564.55 85
4564.71 83
4564.86 82
4565.02 82
4565.17 82
4565.33 84
4565.48 87
4565.64 91
4565.79 96
4565.95 100
4566.10 103
4566.26 106
4566.41 109
4566.56 111
4566.72 114
4566.87 118
4567.03 121
4567.18 125
4567.34 128
4567.49 130
4567.65 129
4567.80 127
4567.96 122
4568.11 116
4568.27 108
4568.42 100
4568.58 91
4568.73 84
4568.89 78
4569.04 74
4569.20 74
4569.35 76
4569.51 79
4569.66 83
4569.82 85
4569.97 86
4570.13 85
4570.28 81
4570.44 76
4570.59 70
4570.75 66
4570.90 63
4571.06 60
4571.21 59
4571.37 56
4571.52 53
4571.68 48
4571.83 42
4571.99 35
4572.14 28
4572.30 21
4572.45 14
4572.61 8
4572.76 3
4572.92 0
4573.07 0
4573.23 0
4573.38 0
4573.54 0
4573.69 0
4573.85 0
4574.00 0
4574.16 0
4574.31 1
4574.47 4
4574.62 8
4574.78 14
4574.93 21
4575.09 30
4575.24 38
4575.40 46
4575.55 52
4575.71 57
4575.86 60
4576.02 61
4576.17 62
4576.33 60
4576.48 56
4576.64 50
4576.79 41
4576.95 30
4577.10 19
4577.26 9
4577.41 3
4577.57 1
4577.72 3
4577.88 7
4578.03 13
4578.19 18
4578.34 22
4578.50 24
4578.65 26
4578.81 29
4578.96 32
4579.12 36
4579.27 40
4579.43 44
4579.58 46
4579.74 47
4579.89 45
4580.05 42
4580.20 39
4580.36 36
4580.52 34
4580.67 32
4580.83 31
4580.98 31
4581.14 31
4581.29 32
4581.45 34
4581.60 36
4581.76 40
4581.91 45
4582.07 50
4582.22 55
4582.38 59
4582.53 63
4582.69 66
4582.84 68
4583.00 70
4583.15 72
4583.31 75
4583.46 77
4583.62 80
4583.77 81
4583.93 81
4584.08 78
4584.24 74
4584.39 68
4584.55 61
4584.70 55
4584.86 50
4585.01 48
4585.17 50
4585.33 55
4585.48 63
4585.64 75
4585.79 88
4585.95 101
4586.10 113
4586.26 123
4586.41 129
4586.57 130
4586.72 127
4586.88 121
4587.03 113
4587.19 104
4587.34 97
4587.50 92
4587.65 90
4587.81 91
4587.96 92
4588.12 94
4588.27 94
4588.43 91
4588.58 85
4588.74 77
4588.90 67
4589.05 58
4589.21 52
4589.36 50
4589.52 52
4589.67 60
4589.83 70
4589.98 83
4590.14 96
4590.29 108
4590.45 118
4590.60 126
4590.76 132
4590.91 137
4591.07 141
4591.22 145
4591.38 149
4591.54 153
4591.69 157
4591.85 160
4592.00 162
4592.16 163
4592.31 162
4592.47 158
4592.62 153
4592.78 147
4592.93 141
4593.09 136
4593.24 133
4593.40 131
4593.55 131
4593.71 131
4593.87 132
4594.02 132
4594.18 132
4594.33 131
4594.49 130
4594.64 130
4594.80 131
4594.95 134
4595.11 137
4595.26 142
4595.42 147
4595.57 151
4595.73 154
4595.88 155
4596.04 154
4596.20 152
4596.35 148
4596.51 143
4596.66 139
4596.82 136
4596.97 134
4597.13 132
4597.28 131
4597.44 130
4597.59 129
4597.75 128
4597.91 125
4598.06 122
4598.22 118
4598.37 112
4598.53 106
4598.68 99
4598.84 91
4598.99 84
4599.15 76
4599.30 69
4599.46 63
4599.61 58
4599.77 56
4599.93 56
4600.08 60
4600.24 65
4600.39 72
4600.55 78
4600.70 82
4600.86 84
4601.01 83
4601.17 79
4601.32 75
4601.48 70
4601.64 67
4601.79 66
4601.95 67
4602.10 68
4602.26 70
4602.41 71
4602.57 70
4602.72 68
4602.88 64
4603.04 60
4603.19 55
4603.35 52
4603.50 49
4603.66 49
4603.81 50
4603.97 53
4604.12 56
4604.28 60
4604.43 64
4604.59 66
4604.75 68
4604.90 70
4605.06 71
4605.21 73
4605.37 77
4605.52 82
4605.68 90
4605.83 100
4605.99 111
4606.15 124
4606.30 135
4606.46 145
4606.61 151
4606.77 153
4606.92 150
4607.08 143
4607.23 133
4607.39 121
4607.55 111
4607.70 103
4607.86 98
4608.01 97
4608.17 100
4608.32 105
4608.48 111
4608.64 116
4608.79 118
4608.95 116
4609.10 111
4609.26 102
4609.41 93
4609.57 84
4609.72 79
4609.88 78
4610.04 83
4610.19 93
4610.35 107
4610.50 123
4610.66 139
4610.81 153
4610.97 164
4611.12 169
4611.28 170
4611.44 168
4611.59 164
4611.75 160
4611.90 159
4612.06 160
4612.21 165
4612.37 171
4612.53 179
4612.68 184
4612.84 187
4612.99 187
4613.15 183
4613.30 178
4613.46 172
4613.62 166
4613.77 161
4613.93 156
4614.08 150
4614.24 144
4614.39 136
4614.55 129
4614.71 122
4614.86 116
4615.02 112
4615.17 110
4615.33 108
4615.48 106
4615.64 102
4615.80 96
4615.95 87
4616.11 78
4616.26 69
4616.42 62
4616.57 57
4616.73 55
4616.89 55
4617.04 56
4617.20 58
4617.35 60
4617.51 61
4617.66 60
4617.82 57
4617.98 54
4618.13 51
4618.29 47
4618.44 46
4618.60 45
4618.75 47
4618.91 51
4619.07 56
4619.22 64
4619.38 72
4619.53 82
4619.69 91
4619.84 99
4620.00 105
4620.16 108
4620.31 108
4620.47 104
4620.62 97
4620.78 88
4620.94 79
4621.09 70
4621.25 63
4621.40 56
4621.56 52
4621.71 49
4621.87 47
4622.03 46
4622.18 45
4622.34 45
4622.49 44
4622.65 43
4622.81 41
4622.96 37
4623.12 31
4623.27 23
4623.43 14
4623.58 4
4623.74 0
4623.90 0
4624.05 0
4624.21 0
4624.36 0
4624.52 0
4624.68 0
4624.83 0
4624.99 6
4625.14 21
4625.30 37
4625.45 52
4625.61 67
4625.77 79
4625.92 87
4626.08 91
4626.23 92
4626.39 89
4626.55 85
4626.70 81
4626.86 78
4627.01 75
4627.17 73
4627.33 73
4627.48 73
4627.64 73
4627.79 74
4627.95 75
4628.11 76
4628.26 79
4628.42 82
4628.57 87
4628.73 92
4628.88 98
4629.04 104
4629.20 108
4629.35 112
4629.51 115
4629.66 116
4629.82 116
4629.98 114
4630.13 110
4630.29 105
4630.44 99
4630.60 92
4630.76 85
4630.91 79
4631.07 75
4631.22 72
4631.38 72
4631.54 73
4631.69 74
4631.85 74
4632.00 74
4632.16 72
4632.32 69
4632.47 66
4632.63 63
4632.78 60
4632.94 59
4633.10 58
4633.25 57
4633.41 56
4633.56 54
4633.72 49
4633.88 43
4634.03 34
4634.19 23
4634.34 12
4634.50 1
4634.66 0
4634.81 0
4634.97 0
4635.12 0
4635.28 0
4635.44 0
4635.59 0
4635.75 0
4635.90 6
4636.06 13
4636.22 20
4636.37 26
4636.53 31
4636.68 36
4636.84 41
4637.00 45
4637.15 49
4637.31 52
4637.47 55
4637.62 57
4637.78 59
4637.93 62
4638.09 66
4638.25 73
4638.40 82
4638.56 92
4638.71 103
4638.87 113
4639.03 121
4639.18 127
4639.34 133
4639.49 138
4639.65 144
4639.81 151
4639.96 159
4640.12 167
4640.28 172
4640.43 174
4640.59 171
4640.74 164
4640.90 154
4641.06 143
4641.21 132
4641.37 123
4641.52 117
4641.68 112
4641.84 110
4641.99 110
4642.15 110
4642.31 111
4642.46 112
4642.62 115
4642.77 119
4642.93 124
4643.09 131
4643.24 138
4643.40 145
4643.55 151
4643.71 155
4643.87 156
4644.02 156
4644.18 155
4644.34 155
4644.49 156
4644.65 158
4644.80 163
4644.96 168
4645.12 172
4645.27 176
4645.43 177
4645.59 176
4645.74 174
4645.90 173
4646.05 174
4646.21 178
4646.37 184
4646.52 191
4646.68 196
4646.83 198
4646.99 198
4647.15 195
4647.30 191
4647.46 188
4647.62 188
4647.77 192
4647.93 200
4648.08 210
4648.24 220
4648.40 230
4648.55 238
4648.71 245
4648.87 250
4649.02 255
4649.18 260
4649.34 265
4649.49 270
4649.65 275
4649.80 281
4649.96 288
4650.12 296
4650.27 305
4650.43 314
4650.59 323
4650.74 329
4650.90 333
4651.05 334
4651.21 332
4651.37 330
4651.52 327
4651.68 325
4651.84 323
4651.99 322
4652.15 320
4652.30 318
4652.46 314
4652.62 311
4652.77 307
4652.93 305
4653.09 303
4653.24 302
4653.40 302
4653.56 301
4653.71 300
4653.87 297
4654.02 293
4654.18 287
4654.34 280
4654.49 273
4654.65 266
4654.81 261
4654.96 258
4655.12 258
4655.28 261
4655.43 266
4655.59 271
4655.74 276
4655.90 279
4656.06 281
4656.21 281
4656.37 281
4656.53 281
4656.68 281
4656.84 281
4657.00 280
4657.15 278
4657.31 275
4657.47 270
4657.62 264
4657.78 258
4657.93 251
4658.09 246
4658.25 241
4658.40 236
4658.56 232
4658.72 229
4658.87 226
4659.03 224
4659.19 224
4659.34 225
4659.50 229
4659.66 234
4659.81 240
4659.97 247
4660.12 253
4660.28 259
4660.44 263
4660.59 264
4660.75 263
4660.91 260
4661.06 254
4661.22 245
4661.38 235
4661.53 223
4661.69 211
4661.85 199
4662.00 189
4662.16 182
4662.32 177
4662.47 175
4662.63 175
4662.79 176
4662.94 177
4663.10 177
4663.25 175
4663.41 172
4663.57 167
4663.72 162
4663.88 155
4664.04 149
4664.19 142
4664.35 137
4664.51 133
4664.66 130
4664.82 128
4664.98 126
4665.13 124
4665.29 122
4665.45 119
4665.60 115
4665.76 112
4665.92 109
4666.07 107
4666.23 107
4666.39 106
4666.54 106
4666.70 106
4666.86 105
4667.01 102
4667.17 98
4667.32 92
4667.48 84
4667.64 75
4667.79 64
4667.95 55
4668.11 47
4668.26 42
4668.42 41
4668.58 42
4668.73 46
4668.89 51
4669.05 55
4669.20 59
4669.36 61
4669.52 63
4669.67 64
4669.83 65
4669.99 65
4670.14 64
4670.30 62
4670.46 58
4670.61 51
4670.77 41
4670.93 31
4671.08 19
4671.24 8
4671.40 0
4671.55 0
4671.71 0
4671.87 0
4672.02 0
4672.18 0
4672.34 0
4672.49 0
4672.65 5
4672.81 11
4672.96 16
4673.12 20
4673.28 22
4673.43 23
4673.59 24
4673.75 25
4673.90 26
4674.06 29
4674.22 32
4674.37 37
4674.53 44
4674.69 51
4674.84 59
4675.00 68
4675.16 76
4675.31 83
4675.47 88
4675.63 93
4675.78 96
4675.94 100
4676.10 104
4676.25 109
4676.41 115
4676.57 121
4676.72 126
4676.88 129
4677.04 129
4677.19 126
4677.35 120
4677.51 113
4677.67 106
4677.82 103
4677.98 103
4678.14 107
4678.29 114
4678.45 122
4678.61 129
4678.76 133
4678.92 132
4679.08 129
4679.23 123
4679.39 116
4679.55 109
4679.70 105
4679.86 104
4680.02 105
4680.17 108
4680.33 111
4680.49 114
4680.64 115
4680.80 113
4680.96 110
4681.11 104
4681.27 99
4681.43 94
4681.58 91
4681.74 89
4681.90 87
4682.06 86
4682.21 84
4682.37 80
4682.53 75
4682.68 70
4682.84 64
4683.00 58
4683.15 54
4683.31 50
4683.47 47
4683.62 44
4683.78 42
4683.94 40
4684.09 39
4684.25 38
4684.41 39
4684.57 40
4684.72 40
4684.88 41
4685.04 41
4685.19 40
4685.35 38
4685.51 36
4685.66 34
4685.82 33
4685.98 32
4686.13 31
4686.29 29
4686.45 25
4686.60 21
4686.76 15
4686.92 8
4687.08 2
4687.23 0
4687.39 0
4687.55 0
4687.70 1
4687.86 4
4688.02 8
4688.17 11
4688.33 13
4688.49 14
4688.64 16
4688.80 18
4688.96 21
4689.12 25
4689.27 29
4689.43 32
4689.59 35
4689.74 36
4689.90 36
4690.06 36
4690.21 36
4690.37 38
4690.53 39
4690.69 41
4690.84 43
4691.00 45
4691.16 44
4691.31 41
4691.47 37
4691.63 31
4691.78 24
4691.94 17
4692.10 11
4692.25 7
4692.41 4
4692.57 3
4692.73 2
4692.88 2
4693.04 1
4693.20 0
4693.35 0
4693.51 0
4693.67 0
4693.83 0
4693.98 0
4694.14 0
4694.30 5
4694.45 15
4694.61 27
4694.77 40
4694.92 53
4695.08 65
4695.24 74
4695.40 81
4695.55 85
4695.71 85
4695.87 84
4696.02 81
4696.18 78
4696.34 75
4696.49 74
4696.65 74
4696.81 75
4696.97 77
4697.12 80
4697.28 81
4697.44 83
4697.59 83
4697.75 84
4697.91 84
4698.07 84
4698.22 85
4698.38 86
4698.54 89
4698.69 91
4698.85 94
4699.01 95
4699.17 95
4699.32 93
4699.48 88
4699.64 82
4699.79 76
4699.95 69
4700.11 65
4700.27 63
4700.42 63
4700.58 66
4700.74 71
4700.89 76
4701.05 81
4701.21 86
4701.37 91
4701.52 98
4701.68 107
4701.84 120
4701.99 138
4702.15 159
4702.31 181
4702.47 203
4702.62 223
4702.78 238
4702.94 249
4703.09 256
4703.25 260
4703.41 265
4703.57 271
4703.72 279
4703.88 292
4704.04 307
4704.19 325
4704.35 345
4704.51 366
4704.67 389
4704.82 413
4704.98 440
4705.14 468
4705.30 498
4705.45 528
4705.61 556
4705.77 580
4705.92 600
4706.08 613
4706.24 619
4706.40 621
4706.55 618
4706.71 613
4706.87 606
4707.02 597
4707.18 588
4707.34 577
4707.50 565
4707.65 551
4707.81 533
4707.97 513
4708.13 490
4708.28 467
4708.44 444
4708.60 425
4708.75 411
4708.91 401
4709.07 396
4709.23 393
4709.38 389
4709.54 383
4709.70 373
4709.86 358
4710.01 340
4710.17 320
4710.33 299
4710.48 281
4710.64 264
4710.80 251
4710.96 241
4711.11 233
4711.27 227
4711.43 223
4711.59 220
4711.74 218
4711.90 216
4712.06 214
4712.22 211
4712.37 207
4712.53 203
4712.69 199
4712.84 195
4713.00 192
4713.16 191
4713.32 191
4713.47 190
4713.63 189
4713.79 185
4713.95 178
4714.10 168
4714.26 157
4714.42 146
4714.58 135
4714.73 127
4714.89 120
4715.05 115
4715.21 112
4715.36 108
4715.52 103
4715.68 98
4715.83 93
4715.99 87
4716.15 82
4716.31 76
4716.46 70
4716.62 63
4716.78 57
4716.94 50
4717.09 44
4717.25 38
4717.41 32
4717.57 28
4717.72 24
4717.88 20
4718.04 18
4718.20 18
4718.35 19
4718.51 22
4718.67 27
4718.83 32
4718.98 38
4719.14 45
4719.30 50
4719.46 55
4719.61 58
4719.77 60
4719.93 61
4720.09 61
4720.24 60
4720.40 57
4720.56 54
4720.72 49
4720.87 41
4721.03 32
4721.19 22
4721.35 10
4721.50 0
4721.66 0
4721.82 0
4721.98 0
4722.13 0
4722.29 0
4722.45 0
4722.61 0
4722.76 0
4722.92 8
4723.08 23
4723.24 38
4723.39 53
4723.55 66
4723.71 76
4723.87 82
4724.02 83
4724.18 81
4724.34 76
4724.50 69
4724.65 62
4724.81 56
4724.97 50
4725.13 46
4725.28 43
4725.44 42
4725.60 42
4725.76 45
4725.91 48
4726.07 52
4726.23 57
4726.39 61
4726.54 64
4726.70 65
4726.86 65
4727.02 65
4727.17 65
4727.33 65
4727.49 67
4727.65 70
4727.80 74
4727.96 79
4728.12 84
4728.28 88
4728.43 90
4728.59 90
4728.75 87
4728.91 82
4729.07 76
4729.22 68
4729.38 61
4729.54 55
4729.70 51
4729.85 50
4730.01 52
4730.17 57
4730.33 63
4730.48 70
4730.64 75
4730.80 79
4730.96 80
4731.11 79
4731.27 76
4731.43 72
4731.59 69
4731.75 67
4731.90 66
4732.06 65
4732.22 64
4732.38 61
4732.53 57
4732.69 50
4732.85 42
4733.01 32
4733.16 23
4733.32 15
4733.48 8
4733.64 3
4733.79 0
4733.95 0
4734.11 0
4734.27 0
4734.43 0
4734.58 0
4734.74 0
4734.90 0
4735.06 0
4735.21 1
4735.37 2
4735.53 2
4735.69 2
4735.85 2
4736.00 3
4736.16 6
4736.32 10
4736.48 15
4736.63 21
4736.79 26
4736.95 31
4737.11 35
4737.26 38
4737.42 41
4737.58 43
4737.74 44
4737.90 44
4738.05 41
4738.21 37
4738.37 31
4738.53 24
4738.68 19
4738.84 17
4739.00 18
4739.16 23
4739.32 32
4739.47 43
4739.63 54
4739.79 63
4739.95 71
4740.10 76
4740.26 78
4740.42 80
4740.58 83
4740.74 87
4740.89 94
4741.05 104
4741.21 114
4741.37 123
4741.53 129
4741.68 131
4741.84 127
4742.00 117
4742.16 103
4742.31 86
4742.47 69
4742.63 54
4742.79 42
4742.95 34
4743.10 29
4743.26 28
4743.42 30
4743.58 32
4743.73 35
4743.89 36
4744.05 38
4744.21 38
4744.37 38
4744.52 37
4744.68 36
4744.84 35
4745.00 34
4745.16 33
4745.31 32
4745.47 33
4745.63 34
4745.79 37
4745.95 40
4746.10 44
4746.26 49
4746.42 53
4746.58 56
4746.73 58
4746.89 60
4747.05 62
4747.21 64
4747.37 66
4747.52 68
4747.68 70
4747.84 70
4748.00 69
4748.16 67
4748.31 64
4748.47 60
4748.63 56
4748.79 53
4748.95 51
4749.10 49
4749.26 48
4749.42 48
4749.58 49
4749.74 51
4749.89 55
4750.05 61
4750.21 68
4750.37 76
4750.53 84
4750.68 90
4750.84 93
4751.00 95
4751.16 96
4751.32 96
4751.47 96
4751.63 97
4751.79 98
4751.95 98
4752.11 96
4752.26 92
4752.42 85
4752.58 74
4752.74 62
4752.90 48
4753.05 35
4753.21 25
4753.37 20
4753.53 19
4753.69 24
4753.84 32
4754.00 41
4754.16 51
4754.32 59
4754.48 64
4754.63 68
4754.79 70
4754.95 73
4755.11 75
4755.27 78
4755.42 82
4755.58 85
4755.74 87
4755.90 88
4756.06 87
4756.21 86
4756.37 85
4756.53 86
4756.69 89
4756.85 95
4757.00 103
4757.16 111
4757.32 120
4757.48 128
4757.64 134
4757.79 137
4757.95 136
4758.11 133
4758.27 126
4758.43 118
4758.59 108
4758.74 99
4758.90 90
4759.06 83
4759.22 78
4759.38 76
4759.53 75
4759.69 77
4759.85 79
4760.01 83
4760.17 88
4760.32 94
4760.48 100
4760.64 106
4760.80 113
4760.96 120
4761.12 128
4761.27 136
4761.43 146
4761.59 157
4761.75 170
4761.91 186
4762.06 203
4762.22 222
4762.38 241
4762.54 260
4762.70 275
4762.86 287
4763.01 295
4763.17 298
4763.33 298
4763.49 296
4763.65 294
4763.80 295
4763.96 301
4764.12 312
4764.28 329
4764.44 349
4764.60 370
4764.75 390
4764.91 406
4765.07 418
4765.23 425
4765.39 429
4765.54 431
4765.70 435
4765.86 441
4766.02 450
4766.18 459
4766.34 468
4766.49 474
4766.65 475
4766.81 470
4766.97 459
4767.13 443
4767.29 424
4767.44 404
4767.60 385
4767.76 369
4767.92 358
4768.08 351
4768.23 350
4768.39 353
4768.55 360
4768.71 368
4768.87 376
4769.03 380
4769.18 380
4769.34 375
4769.50 366
4769.66 356
4769.82 347
4769.98 341
4770.13 339
4770.29 340
4770.45 343
4770.61 347
4770.77 349
4770.93 349
4771.08 346
4771.24 340
4771.40 333
4771.56 326
4771.72 320
4771.88 316
4772.03 313
4772.19 312
4772.35 312
4772.51 311
4772.67 308
4772.83 305
4772.98 299
4773.14 293
4773.30 285
4773.46 277
4773.62 268
4773.78 260
4773.93 252
4774.09 243
4774.25 233
4774.41 223
4774.57 212
4774.73 200
4774.88 188
4775.04 177
4775.20 166
4775.36 157
4775.52 149
4775.68 143
4775.83 138
4775.99 135
4776.15 133
4776.31 133
4776.47 134
4776.63 135
4776.79 136
4776.94 137
4777.10 136
4777.26 134
4777.42 131
4777.58 126
4777.74 122
4777.89 117
4778.05 113
4778.21 108
4778.37 103
4778.53 95
4778.69 85
4778.84 73
4779.00 61
4779.16 49
4779.32 40
4779.48 34
4779.64 32
4779.80 34
4779.95 39
4780.11 45
4780.27 50
4780.43 54
4780.59 57
4780.75 57
4780.90 55
4781.06 52
4781.22 50
4781.38 49
4781.54 49
4781.70 51
4781.86 53
4782.01 55
4782.17 55
4782.33 53
4782.49 48
4782.65 40
4782.81 32
4782.97 24
4783.12 18
4783.28 14
4783.44 11
4783.60 9
4783.76 8
4783.92 6
4784.07 2
4784.23 0
4784.39 0
4784.55 0
4784.71 0
4784.87 0
4785.03 0
4785.18 0
4785.34 8
4785.50 23
4785.66 39
4785.82 55
4785.98 69
4786.14 78
4786.29 83
4786.45 82
4786.61 78
4786.77 71
4786.93 64
4787.09 60
4787.25 59
4787.40 61
4787.56 66
4787.72 71
4787.88 75
4788.04 76
4788.20 76
4788.36 75
4788.51 74
4788.67 74
4788.83 78
4788.99 83
4789.15 90
4789.31 98
4789.47 106
4789.63 113
4789.78 119
4789.94 124
4790.10 127
4790.26 128
4790.42 126
4790.58 122
4790.74 114
4790.89 105
4791.05 95
4791.21 86
4791.37 80
4791.53 76
4791.69 76
4791.85 77
4792.00 81
4792.16 84
4792.32 88
4792.48 89
4792.64 90
4792.80 90
4792.96 88
4793.12 85
4793.27 81
4793.43 76
4793.59 71
4793.75 65
4793.91 60
4794.07 55
4794.23 50
4794.38 47
4794.54 44
4794.70 42
4794.86 40
4795.02 39
4795.18 38
4795.34 37
4795.50 37
4795.65 38
4795.81 41
4795.97 46
4796.13 51
4796.29 57
4796.45 63
4796.61 69
4796.77 74
4796.92 80
4797.08 86
4797.24 93
4797.40 101
4797.56 109
4797.72 117
4797.88 122
4798.04 125
4798.19 126
4798.35 124
4798.51 120
4798.67 114
4798.83 107
4798.99 99
4799.15 90
4799.31 81
4799.46 73
4799.62 67
4799.78 64
4799.94 63
4800.10 64
4800.26 67
4800.42 70
4800.58 73
4800.74 74
4800.89 74
4801.05 73
4801.21 71
4801.37 69
4801.53 69
4801.69 69
4801.85 72
4802.01 75
4802.16 79
4802.32 83
4802.48 86
4802.64 89
4802.80 91
4802.96 92
4803.12 92
4803.28 91
4803.44 89
4803.59 87
4803.75 84
4803.91 81
4804.07 78
4804.23 76
4804.39 76
4804.55 78
4804.71 81
4804.87 87
4805.02 92
4805.18 98
4805.34 103
4805.50 107
4805.66 107
4805.82 106
4805.98 102
4806.14 97
4806.29 93
4806.45 91
4806.61 91
4806.77 95
4806.93 101
4807.09 109
4807.25 117
4807.41 124
4807.57 128
4807.73 130
4807.88 130
4808.04 128
4808.20 127
4808.36 127
4808.52 130
4808.68 135
4808.84 143
4809.00 150
4809.16 158
4809.31 163
4809.47 165
4809.63 165
4809.79 162
4809.95 156
4810.11 150
4810.27 142
4810.43 135
4810.59 127
4810.75 119
4810.90 111
4811.06 104
4811.22 97
4811.38 92
4811.54 90
4811.70 90
4811.86 93
4812.02 97
4812.18 102
4812.34 106
4812.49 109
4812.65 110
4812.81 110
4812.97 109
4813.13 107
4813.29 106
4813.45 105
4813.61 104
4813.77 105
4813.93 107
4814.08 109
4814.24 113
4814.40 118
4814.56 124
4814.72 130
4814.88 136
4815.04 140
4815.20 143
4815.36 144
4815.52 145
4815.67 147
4815.83 150
4815.99 157
4816.15 168
4816.31 184
4816.47 204
4816.63 227
4816.79 251
4816.95 273
4817.11 292
4817.27 306
4817.42 315
4817.58 318
4817.74 317
4817.90 312
4818.06 305
4818.22 296
4818.38 288
4818.54 279
4818.70 271
4818.86 263
4819.02 254
4819.17 246
4819.33 236
4819.49 227
4819.65 218
4819.81 211
4819.97 207
4820.13 205
4820.29 206
4820.45 208
4820.61 210
4820.77 211
4820.92 211
4821.08 208
4821.24 204
4821.40 198
4821.56 192
4821.72 187
4821.88 183
4822.04 180
4822.20 179
4822.36 177
4822.52 175
4822.68 171
4822.83 166
4822.99 159
4823.15 150
4823.31 140
4823.47 131
4823.63 122
4823.79 115
4823.95 110
4824.11 108
4824.27 108
4824.43 112
4824.59 118
4824.74 125
4824.90 132
4825.06 138
4825.22 141
4825.38 141
4825.54 137
4825.70 131
4825.86 123
4826.02 115
4826.18 107
4826.34 99
4826.50 91
4826.66 84
4826.81 76
4826.97 68
4827.13 59
4827.29 51
4827.45 43
4827.61 35
4827.77 29
4827.93 25
4828.09 22
4828.25 21
4828.41 21
4828.57 20
4828.73 20
4828.89 18
4829.04 16
4829.20 12
4829.36 9
4829.52 7
4829.68 6
4829.84 6
4830.00 6
4830.16 6
4830.32 4
4830.48 1
4830.64 0
4830.80 0
4830.96 0
4831.12 0
4831.27 0
4831.43 0
4831.59 0
4831.75 5
4831.91 12
4832.07 18
4832.23 24
4832.39 31
4832.55 38
4832.71 45
4832.87 51
4833.03 55
4833.19 58
4833.35 58
4833.51 57
4833.66 54
4833.82 51
4833.98 49
4834.14 48
4834.30 48
4834.46 48
4834.62 49
4834.78 50
4834.94 52
4835.10 54
4835.26 57
4835.42 61
4835.58 66
4835.74 73
4835.90 79
4836.05 83
4836.21 85
4836.37 84
4836.53 79
4836.69 72
4836.85 63
4837.01 55
4837.17 48
4837.33 43
4837.49 41
4837.65 40
4837.81 39
4837.97 37
4838.13 34
4838.29 30
4838.45 25
4838.61 19
4838.76 14
4838.92 10
4839.08 6
4839.24 3
4839.40 0
4839.56 0
4839.72 0
4839.88 0
4840.04 0
4840.20 0
4840.36 0
4840.52 4
4840.68 8
4840.84 11
4841.00 13
4841.16 12
4841.32 9
4841.48 5
4841.64 0
4841.79 0
4841.95 0
4842.11 0
4842.27 0
4842.43 0
4842.59 0
4842.75 0
4842.91 6
4843.07 13
4843.23 19
4843.39 23
4843.55 26
4843.71 29
4843.87 33
4844.03 38
4844.19 44
4844.35 50
4844.51 56
4844.67 61
4844.83 62
4844.98 61
4845.14 57
4845.30 52
4845.46 46
4845.62 40
4845.78 36
4845.94 33
4846.10 31
4846.26 30
4846.42 28
4846.58 25
4846.74 21
4846.90 17
4847.06 13
4847.22 10
4847.38 9
4847.54 10
4847.70 13
4847.86 18
4848.02 24
4848.18 30
4848.34 35
4848.50 38
4848.65 40
4848.81 42
4848.97 43
4849.13 45
4849.29 48
4849.45 51
4849.61 55
4849.77 58
4849.93 59
4850.09 58
4850.25 56
4850.41 52
4850.57 47
4850.73 42
4850.89 36
4851.05 31
4851.21 25
4851.37 19
4851.53 14
4851.69 9
4851.85 5
4852.01 4
4852.17 6
4852.33 13
4852.49 22
4852.65 35
4852.81 49
4852.97 62
4853.12 74
4853.28 82
4853.44 88
4853.60 92
4853.76 94
4853.92 96
4854.08 97
4854.24 99
4854.40 99
4854.56 98
4854.72 94
4854.88 88
4855.04 80
4855.20 71
4855.36 61
4855.52 53
4855.68 46
4855.84 41
4856.00 39
4856.16 39
4856.32 40
4856.48 43
4856.64 46
4856.80 49
4856.96 52
4857.12 56
4857.28 58
4857.44 61
4857.60 62
4857.76 62
4857.92 60
4858.08 57
4858.24 53
4858.40 48
4858.56 45
4858.71 44
4858.87 47
4859.03 52
4859.19 61
4859.35 73
4859.51 86
4859.67 101
4859.83 116
4859.99 131
4860.15 145
4860.31 156
4860.47 164
4860.63 168
4860.79 167
4860.95 164
4861.11 158
4861.27 152
4861.43 148
4861.59 148
4861.75 151
4861.91 157
4862.07 164
4862.23 171
4862.39 177
4862.55 182
4862.71 185
4862.87 186
4863.03 188
4863.19 190
4863.35 190
4863.51 190
4863.67 186
4863.83 179
4863.99 169
4864.15 155
4864.31 140
4864.47 125
4864.63 112
4864.79 102
4864.95 95
4865.11 92
4865.27 92
4865.43 96
4865.59 101
4865.75 108
4865.91 117
4866.07 127
4866.23 137
4866.39 148
4866.55 159
4866.71 167
4866.87 172
4867.03 173
4867.19 168
4867.35 159
4867.51 147
4867.67 134
4867.83 122
4867.99 115
[truncated: 728,603 more chars]
