# Supplementary material for: Methylobacterium Species Promoting Rice and Barley Growth and Interaction Specificity Revealed with Whole-Cell Matrix-Assisted Laser Desorption / Ionization-Time-of-Flight Mass Spectrometry (MALDI-TOF/MS) Analysis
Source: PLoS One. 2015 Jun 8;10(6):e0129509. doi: 10.1371/journal.pone.0129509 (PMC4460032; doi:10.1371/journal.pone.0129509)
Supplement: S2 Data — (ZIP) [file pone.0129509.s002.zip › Supplementary data 2 (ms from inoculated rice)/23e-20 .txt]

784.32 0
784.39 0
784.45 0
784.52 0
784.58 0
784.64 0
784.71 0
784.77 0
784.84 0
784.90 0
784.96 0
785.03 0
785.09 0
785.16 0
785.22 0
785.28 0
785.35 0
785.41 0
785.48 0
785.54 0
785.60 0
785.67 0
785.73 0
785.80 0
785.86 0
785.92 0
785.99 0
786.05 0
786.12 0
786.18 0
786.24 0
786.31 0
786.37 0
786.44 0
786.50 0
786.56 0
786.63 0
786.69 0
786.76 0
786.82 0
786.89 0
786.95 0
787.01 0
787.08 0
787.14 0
787.21 0
787.27 0
787.33 0
787.40 0
787.46 0
787.53 0
787.59 0
787.65 0
787.72 0
787.78 0
787.85 0
787.91 0
787.97 0
788.04 0
788.10 0
788.17 0
788.23 0
788.30 0
788.36 0
788.42 0
788.49 0
788.55 0
788.62 0
788.68 0
788.74 0
788.81 0
788.87 0
788.94 0
789.00 0
789.07 0
789.13 0
789.19 0
789.26 0
789.32 0
789.39 0
789.45 0
789.51 0
789.58 0
789.64 0
789.71 0
789.77 0
789.84 0
789.90 0
789.96 0
790.03 0
790.09 0
790.16 0
790.22 0
790.29 0
790.35 0
790.41 0
790.48 0
790.54 0
790.61 0
790.67 0
790.73 0
790.80 0
790.86 0
790.93 0
790.99 0
791.06 0
791.12 0
791.18 0
791.25 0
791.31 0
791.38 0
791.44 0
791.51 0
791.57 0
791.63 0
791.70 0
791.76 0
791.83 0
791.89 0
791.96 0
792.02 0
792.08 0
792.15 0
792.21 0
792.28 0
792.34 0
792.41 0
792.47 0
792.53 0
792.60 0
792.66 0
792.73 0
792.79 0
792.86 0
792.92 0
792.98 0
793.05 0
793.11 0
793.18 0
793.24 0
793.31 0
793.37 0
793.43 0
793.50 0
793.56 0
793.63 0
793.69 0
793.76 0
793.82 0
793.89 0
793.95 0
794.01 0
794.08 0
794.14 0
794.21 0
794.27 0
794.34 0
794.40 0
794.46 0
794.53 0
794.59 0
794.66 0
794.72 0
794.79 0
794.85 0
794.92 0
794.98 0
795.04 0
795.11 0
795.17 0
795.24 0
795.30 0
795.37 0
795.43 0
795.50 0
795.56 0
795.62 0
795.69 0
795.75 0
795.82 0
795.88 0
795.95 0
796.01 0
796.08 0
796.14 0
796.20 0
796.27 0
796.33 0
796.40 0
796.46 0
796.53 0
796.59 0
796.66 0
796.72 0
796.78 0
796.85 0
796.91 0
796.98 0
797.04 0
797.11 0
797.17 0
797.24 0
797.30 0
797.37 0
797.43 0
797.49 0
797.56 0
797.62 0
797.69 0
797.75 0
797.82 0
797.88 0
797.95 0
798.01 0
798.07 0
798.14 0
798.20 0
798.27 0
798.33 0
798.40 0
798.46 0
798.53 0
798.59 0
798.66 0
798.72 0
798.78 0
798.85 0
798.91 0
798.98 0
799.04 0
799.11 0
799.17 0
799.24 0
799.30 0
799.37 0
799.43 0
799.50 0
799.56 0
799.62 0
799.69 0
799.75 0
799.82 0
799.88 0
799.95 0
800.01 0
800.08 0
800.14 0
800.21 0
800.27 0
800.34 0
800.40 0
800.46 0
800.53 0
800.59 0
800.66 0
800.72 0
800.79 0
800.85 0
800.92 0
800.98 0
801.05 0
801.11 0
801.18 0
801.24 0
801.30 0
801.37 0
801.43 0
801.50 0
801.56 0
801.63 0
801.69 0
801.76 0
801.82 0
801.89 0
801.95 0
802.02 0
802.08 0
802.15 0
802.21 0
802.28 0
802.34 0
802.40 0
802.47 0
802.53 0
802.60 0
802.66 0
802.73 0
802.79 0
802.86 0
802.92 0
802.99 0
803.05 0
803.12 0
803.18 0
803.25 0
803.31 0
803.38 0
803.44 0
803.51 0
803.57 0
803.63 0
803.70 0
803.76 0
803.83 0
803.89 0
803.96 0
804.02 0
804.09 0
804.15 0
804.22 0
804.28 0
804.35 0
804.41 0
804.48 0
804.54 0
804.61 0
804.67 0
804.74 0
804.80 0
804.87 0
804.93 0
805.00 0
805.06 0
805.12 0
805.19 0
805.25 0
805.32 0
805.38 0
805.45 0
805.51 0
805.58 0
805.64 0
805.71 0
805.77 0
805.84 0
805.90 0
805.97 0
806.03 0
806.10 0
806.16 0
806.23 0
806.29 0
806.36 0
806.42 0
806.49 0
806.55 0
806.62 0
806.68 0
806.75 0
806.81 0
806.88 0
806.94 0
807.01 0
807.07 0
807.14 0
807.20 0
807.27 0
807.33 0
807.40 0
807.46 0
807.52 0
807.59 0
807.65 0
807.72 0
807.78 0
807.85 0
807.91 0
807.98 0
808.04 0
808.11 0
808.17 0
808.24 0
808.30 0
808.37 0
808.43 0
808.50 0
808.56 0
808.63 0
808.69 0
808.76 0
808.82 0
808.89 0
808.95 0
809.02 0
809.08 0
809.15 0
809.21 0
809.28 0
809.34 0
809.41 0
809.47 0
809.54 0
809.60 0
809.67 0
809.73 0
809.80 0
809.86 0
809.93 0
809.99 0
810.06 0
810.12 0
810.19 0
810.25 0
810.32 0
810.38 0
810.45 0
810.51 0
810.58 0
810.64 0
810.71 0
810.77 0
810.84 0
810.90 0
810.97 0
811.03 0
811.10 0
811.16 0
811.23 0
811.29 0
811.36 0
811.42 0
811.49 0
811.55 0
811.62 0
811.68 0
811.75 0
811.82 0
811.88 0
811.95 0
812.01 0
812.08 0
812.14 0
812.21 0
812.27 0
812.34 0
812.40 0
812.47 0
812.53 0
812.60 0
812.66 0
812.73 0
812.79 0
812.86 0
812.92 0
812.99 0
813.05 0
813.12 0
813.18 0
813.25 0
813.31 0
813.38 0
813.44 0
813.51 0
813.57 0
813.64 0
813.70 0
813.77 0
813.83 0
813.90 0
813.96 0
814.03 0
814.09 0
814.16 0
814.23 0
814.29 0
814.36 0
814.42 0
814.49 0
814.55 0
814.62 0
814.68 0
814.75 0
814.81 0
814.88 0
814.94 0
815.01 0
815.07 0
815.14 0
815.20 0
815.27 0
815.33 0
815.40 0
815.46 0
815.53 0
815.59 0
815.66 0
815.73 0
815.79 0
815.86 0
815.92 0
815.99 0
816.05 0
816.12 0
816.18 0
816.25 0
816.31 0
816.38 0
816.44 0
816.51 0
816.57 0
816.64 0
816.70 0
816.77 0
816.83 0
816.90 0
816.97 0
817.03 0
817.10 0
817.16 0
817.23 0
817.29 0
817.36 0
817.42 0
817.49 0
817.55 0
817.62 0
817.68 0
817.75 0
817.81 0
817.88 0
817.95 0
818.01 0
818.08 0
818.14 0
818.21 0
818.27 0
818.34 0
818.40 0
818.47 0
818.53 0
818.60 0
818.66 0
818.73 0
818.79 0
818.86 0
818.93 0
818.99 0
819.06 0
819.12 0
819.19 0
819.25 0
819.32 0
819.38 0
819.45 0
819.51 0
819.58 0
819.64 0
819.71 0
819.78 0
819.84 0
819.91 0
819.97 0
820.04 0
820.10 0
820.17 0
820.23 0
820.30 0
820.36 0
820.43 0
820.50 0
820.56 0
820.63 0
820.69 0
820.76 0
820.82 0
820.89 0
820.95 0
821.02 0
821.08 0
821.15 0
821.22 0
821.28 0
821.35 0
821.41 0
821.48 0
821.54 0
821.61 0
821.67 0
821.74 0
821.80 0
821.87 0
821.94 0
822.00 0
822.07 0
822.13 0
822.20 0
822.26 0
822.33 0
822.39 0
822.46 0
822.53 0
822.59 0
822.66 0
822.72 0
822.79 0
822.85 0
822.92 0
822.98 0
823.05 0
823.11 0
823.18 0
823.25 0
823.31 0
823.38 0
823.44 0
823.51 0
823.57 0
823.64 0
823.70 0
823.77 0
823.84 0
823.90 0
823.97 0
824.03 0
824.10 0
824.16 0
824.23 0
824.30 0
824.36 0
824.43 0
824.49 0
824.56 0
824.62 0
824.69 0
824.75 0
824.82 0
824.89 0
824.95 0
825.02 0
825.08 0
825.15 0
825.21 0
825.28 0
825.34 0
825.41 0
825.48 0
825.54 0
825.61 0
825.67 0
825.74 0
825.80 0
825.87 0
825.94 0
826.00 0
826.07 0
826.13 0
826.20 0
826.26 0
826.33 0
826.40 0
826.46 0
826.53 0
826.59 0
826.66 0
826.72 0
826.79 0
826.86 0
826.92 0
826.99 0
827.05 0
827.12 0
827.18 0
827.25 0
827.31 0
827.38 0
827.45 0
827.51 0
827.58 0
827.64 0
827.71 0
827.78 0
827.84 0
827.91 0
827.97 0
828.04 0
828.10 0
828.17 0
828.24 0
828.30 0
828.37 0
828.43 0
828.50 0
828.56 0
828.63 0
828.70 0
828.76 0
828.83 0
828.89 0
828.96 0
829.02 0
829.09 0
829.16 0
829.22 0
829.29 0
829.35 0
829.42 0
829.48 0
829.55 0
829.62 0
829.68 0
829.75 0
829.81 0
829.88 0
829.95 0
830.01 0
830.08 0
830.14 0
830.21 0
830.27 0
830.34 0
830.41 0
830.47 0
830.54 0
830.60 0
830.67 0
830.74 0
830.80 0
830.87 0
830.93 0
831.00 0
831.06 0
831.13 0
831.20 0
831.26 0
831.33 0
831.39 0
831.46 0
831.53 0
831.59 0
831.66 0
831.72 0
831.79 0
831.86 0
831.92 0
831.99 0
832.05 0
832.12 0
832.18 0
832.25 0
832.32 0
832.38 0
832.45 0
832.51 0
832.58 0
832.65 0
832.71 0
832.78 0
832.84 0
832.91 0
832.98 0
833.04 0
833.11 0
833.17 0
833.24 0
833.31 0
833.37 0
833.44 0
833.50 0
833.57 0
833.64 0
833.70 0
833.77 0
833.83 0
833.90 0
833.97 0
834.03 0
834.10 0
834.16 0
834.23 0
834.29 0
834.36 0
834.43 0
834.49 0
834.56 0
834.62 0
834.69 0
834.76 0
834.82 0
834.89 0
834.95 0
835.02 0
835.09 0
835.15 0
835.22 0
835.29 0
835.35 0
835.42 0
835.48 0
835.55 0
835.62 0
835.68 0
835.75 0
835.81 0
835.88 0
835.95 0
836.01 0
836.08 0
836.14 0
836.21 0
836.28 0
836.34 0
836.41 0
836.47 0
836.54 0
836.61 0
836.67 0
836.74 0
836.80 0
836.87 0
836.94 0
837.00 0
837.07 0
837.13 0
837.20 0
837.27 0
837.33 0
837.40 0
837.47 0
837.53 0
837.60 0
837.66 0
837.73 0
837.80 0
837.86 0
837.93 0
837.99 0
838.06 0
838.13 0
838.19 0
838.26 0
838.33 0
838.39 0
838.46 0
838.52 0
838.59 0
838.66 0
838.72 0
838.79 0
838.85 0
838.92 0
838.99 0
839.05 0
839.12 0
839.19 0
839.25 0
839.32 0
839.38 0
839.45 0
839.52 0
839.58 0
839.65 0
839.71 0
839.78 0
839.85 0
839.91 0
839.98 0
840.05 0
840.11 0
840.18 0
840.24 0
840.31 0
840.38 0
840.44 0
840.51 0
840.58 0
840.64 0
840.71 0
840.77 0
840.84 0
840.91 0
840.97 0
841.04 0
841.11 0
841.17 0
841.24 0
841.30 0
841.37 0
841.44 0
841.50 0
841.57 0
841.64 0
841.70 0
841.77 0
841.83 0
841.90 0
841.97 0
842.03 0
842.10 0
842.17 0
842.23 0
842.30 0
842.36 0
842.43 0
842.50 0
842.56 0
842.63 0
842.70 0
842.76 0
842.83 0
842.90 0
842.96 0
843.03 0
843.09 0
843.16 0
843.23 0
843.29 0
843.36 0
843.43 0
843.49 0
843.56 0
843.63 0
843.69 0
843.76 0
843.82 0
843.89 0
843.96 0
844.02 0
844.09 0
844.16 0
844.22 0
844.29 0
844.36 0
844.42 0
844.49 0
844.55 0
844.62 0
844.69 0
844.75 0
844.82 0
844.89 0
844.95 0
845.02 0
845.09 0
845.15 0
845.22 0
845.28 0
845.35 0
845.42 0
845.48 0
845.55 0
845.62 0
845.68 0
845.75 0
845.82 0
845.88 0
845.95 0
846.02 0
846.08 0
846.15 0
846.22 0
846.28 0
846.35 0
846.41 0
846.48 0
846.55 0
846.61 0
846.68 0
846.75 0
846.81 0
846.88 0
846.95 0
847.01 0
847.08 0
847.15 0
847.21 0
847.28 0
847.35 0
847.41 0
847.48 0
847.54 0
847.61 0
847.68 0
847.74 0
847.81 0
847.88 0
847.94 0
848.01 0
848.08 0
848.14 0
848.21 0
848.28 0
848.34 0
848.41 0
848.48 0
848.54 0
848.61 0
848.68 0
848.74 0
848.81 0
848.88 0
848.94 0
849.01 0
849.08 0
849.14 0
849.21 0
849.27 0
849.34 0
849.41 0
849.47 0
849.54 0
849.61 0
849.67 0
849.74 0
849.81 0
849.87 0
849.94 0
850.01 0
850.07 0
850.14 0
850.21 0
850.27 0
850.34 0
850.41 0
850.47 0
850.54 0
850.61 0
850.67 0
850.74 0
850.81 0
850.87 0
850.94 0
851.01 0
851.07 0
851.14 0
851.21 0
851.27 0
851.34 0
851.41 0
851.47 0
851.54 0
851.61 0
851.67 0
851.74 0
851.81 0
851.87 0
851.94 0
852.01 0
852.07 0
852.14 0
852.21 0
852.27 0
852.34 0
852.41 0
852.47 0
852.54 0
852.61 0
852.67 0
852.74 0
852.81 0
852.87 0
852.94 0
853.01 0
853.07 0
853.14 0
853.21 0
853.27 0
853.34 0
853.41 0
853.47 0
853.54 0
853.61 0
853.67 0
853.74 0
853.81 0
853.88 0
853.94 0
854.01 0
854.08 0
854.14 0
854.21 0
854.28 0
854.34 0
854.41 0
854.48 0
854.54 0
854.61 0
854.68 0
854.74 0
854.81 0
854.88 0
854.94 0
855.01 0
855.08 0
855.14 0
855.21 0
855.28 0
855.34 0
855.41 0
855.48 0
855.54 0
855.61 0
855.68 0
855.75 0
855.81 0
855.88 0
855.95 0
856.01 0
856.08 0
856.15 0
856.21 0
856.28 0
856.35 0
856.41 0
856.48 0
856.55 0
856.61 0
856.68 0
856.75 0
856.82 0
856.88 0
856.95 0
857.02 0
857.08 0
857.15 0
857.22 0
857.28 0
857.35 0
857.42 0
857.48 0
857.55 0
857.62 0
857.68 0
857.75 0
857.82 0
857.89 0
857.95 0
858.02 0
858.09 0
858.15 0
858.22 0
858.29 0
858.35 0
858.42 0
858.49 0
858.55 0
858.62 0
858.69 0
858.76 0
858.82 0
858.89 0
858.96 0
859.02 0
859.09 0
859.16 0
859.22 0
859.29 0
859.36 0
859.43 0
859.49 0
859.56 0
859.63 0
859.69 0
859.76 0
859.83 0
859.89 0
859.96 0
860.03 0
860.10 0
860.16 0
860.23 0
860.30 0
860.36 0
860.43 0
860.50 0
860.56 0
860.63 0
860.70 0
860.77 0
860.83 0
860.90 0
860.97 0
861.03 0
861.10 0
861.17 0
861.23 0
861.30 0
861.37 0
861.44 0
861.50 0
861.57 0
861.64 0
861.70 0
861.77 0
861.84 0
861.91 0
861.97 0
862.04 0
862.11 0
862.17 0
862.24 0
862.31 0
862.37 0
862.44 0
862.51 0
862.58 0
862.64 0
862.71 0
862.78 0
862.84 0
862.91 0
862.98 0
863.05 0
863.11 0
863.18 0
863.25 0
863.31 0
863.38 0
863.45 0
863.52 0
863.58 0
863.65 0
863.72 0
863.78 0
863.85 0
863.92 0
863.99 0
864.05 0
864.12 0
864.19 0
864.25 0
864.32 0
864.39 0
864.46 0
864.52 0
864.59 0
864.66 0
864.72 0
864.79 0
864.86 0
864.93 0
864.99 0
865.06 0
865.13 0
865.19 0
865.26 0
865.33 0
865.40 0
865.46 0
865.53 0
865.60 0
865.67 0
865.73 0
865.80 0
865.87 0
865.93 0
866.00 0
866.07 0
866.14 0
866.20 0
866.27 0
866.34 0
866.40 0
866.47 0
866.54 0
866.61 0
866.67 0
866.74 0
866.81 0
866.88 0
866.94 0
867.01 0
867.08 0
867.14 0
867.21 0
867.28 0
867.35 0
867.41 0
867.48 0
867.55 0
867.62 0
867.68 0
867.75 0
867.82 0
867.88 0
867.95 0
868.02 0
868.09 0
868.15 0
868.22 0
868.29 0
868.36 0
868.42 0
868.49 0
868.56 0
868.63 0
868.69 0
868.76 0
868.83 0
868.89 0
868.96 0
869.03 0
869.10 0
869.16 0
869.23 0
869.30 0
869.37 0
869.43 0
869.50 0
869.57 0
869.64 0
869.70 0
869.77 0
869.84 0
869.91 0
869.97 0
870.04 0
870.11 0
870.17 0
870.24 0
870.31 0
870.38 0
870.44 0
870.51 0
870.58 0
870.65 0
870.71 0
870.78 0
870.85 0
870.92 0
870.98 0
871.05 0
871.12 0
871.19 0
871.25 0
871.32 0
871.39 0
871.46 0
871.52 0
871.59 0
871.66 0
871.73 0
871.79 0
871.86 0
871.93 0
872.00 0
872.06 0
872.13 0
872.20 0
872.27 0
872.33 0
872.40 0
872.47 0
872.54 0
872.60 0
872.67 0
872.74 0
872.81 0
872.87 0
872.94 0
873.01 0
873.08 0
873.14 0
873.21 0
873.28 0
873.35 0
873.41 0
873.48 0
873.55 0
873.62 0
873.68 0
873.75 0
873.82 0
873.89 0
873.95 0
874.02 0
874.09 0
874.16 0
874.22 0
874.29 0
874.36 0
874.43 0
874.49 0
874.56 0
874.63 0
874.70 0
874.76 0
874.83 0
874.90 0
874.97 0
875.03 0
875.10 0
875.17 0
875.24 0
875.30 0
875.37 0
875.44 0
875.51 0
875.57 0
875.64 0
875.71 0
875.78 0
875.85 0
875.91 0
875.98 0
876.05 0
876.12 0
876.18 0
876.25 0
876.32 0
876.39 0
876.45 0
876.52 0
876.59 0
876.66 0
876.72 0
876.79 0
876.86 0
876.93 0
877.00 0
877.06 0
877.13 0
877.20 0
877.27 0
877.33 0
877.40 0
877.47 0
877.54 0
877.60 0
877.67 0
877.74 0
877.81 0
877.87 0
877.94 0
878.01 0
878.08 0
878.15 0
878.21 0
878.28 0
878.35 0
878.42 0
878.48 0
878.55 0
878.62 0
878.69 0
878.76 0
878.82 0
878.89 0
878.96 0
879.03 0
879.09 0
879.16 0
879.23 0
879.30 0
879.36 0
879.43 0
879.50 0
879.57 0
879.64 0
879.70 0
879.77 0
879.84 0
879.91 0
879.97 0
880.04 0
880.11 0
880.18 0
880.25 0
880.31 0
880.38 0
880.45 0
880.52 0
880.58 0
880.65 0
880.72 0
880.79 0
880.86 0
880.92 0
880.99 0
881.06 0
881.13 0
881.20 0
881.26 0
881.33 0
881.40 0
881.47 0
881.53 0
881.60 0
881.67 0
881.74 0
881.81 0
881.87 0
881.94 0
882.01 0
882.08 0
882.14 0
882.21 0
882.28 0
882.35 0
882.42 0
882.48 0
882.55 0
882.62 0
882.69 0
882.76 0
882.82 0
882.89 0
882.96 0
883.03 0
883.10 0
883.16 0
883.23 0
883.30 0
883.37 0
883.43 0
883.50 0
883.57 0
883.64 0
883.71 0
883.77 0
883.84 0
883.91 0
883.98 0
884.05 0
884.11 0
884.18 0
884.25 0
884.32 0
884.39 0
884.45 0
884.52 0
884.59 0
884.66 0
884.73 0
884.79 0
884.86 0
884.93 0
885.00 0
885.07 0
885.13 0
885.20 0
885.27 0
885.34 0
885.40 0
885.47 0
885.54 0
885.61 0
885.68 0
885.74 0
885.81 0
885.88 0
885.95 0
886.02 0
886.08 0
886.15 0
886.22 0
886.29 0
886.36 0
886.43 0
886.49 0
886.56 0
886.63 0
886.70 0
886.77 0
886.83 0
886.90 0
886.97 0
887.04 0
887.11 0
887.17 0
887.24 0
887.31 0
887.38 0
887.45 0
887.51 0
887.58 0
887.65 0
887.72 0
887.79 0
887.85 0
887.92 0
887.99 0
888.06 0
888.13 0
888.19 0
888.26 0
888.33 0
888.40 0
888.47 0
888.53 0
888.60 0
888.67 0
888.74 0
888.81 0
888.88 0
888.94 0
889.01 0
889.08 0
889.15 0
889.22 0
889.28 0
889.35 0
889.42 0
889.49 0
889.56 0
889.62 0
889.69 0
889.76 0
889.83 0
889.90 0
889.97 0
890.03 0
890.10 0
890.17 0
890.24 0
890.31 0
890.37 0
890.44 0
890.51 0
890.58 0
890.65 0
890.72 0
890.78 0
890.85 0
890.92 0
890.99 0
891.06 0
891.12 0
891.19 0
891.26 0
891.33 0
891.40 0
891.47 0
891.53 0
891.60 0
891.67 0
891.74 0
891.81 0
891.88 0
891.94 0
892.01 0
892.08 0
892.15 0
892.22 0
892.28 0
892.35 0
892.42 0
892.49 0
892.56 0
892.63 0
892.69 0
892.76 0
892.83 0
892.90 0
892.97 0
893.04 0
893.10 0
893.17 0
893.24 0
893.31 0
893.38 0
893.45 0
893.51 0
893.58 0
893.65 0
893.72 0
893.79 0
893.86 0
893.92 0
893.99 0
894.06 0
894.13 0
894.20 0
894.26 0
894.33 0
894.40 0
894.47 0
894.54 0
894.61 0
894.67 0
894.74 0
894.81 0
894.88 0
894.95 0
895.02 0
895.09 0
895.15 0
895.22 0
895.29 0
895.36 0
895.43 0
895.50 0
895.56 0
895.63 0
895.70 0
895.77 0
895.84 0
895.91 0
895.97 0
896.04 0
896.11 0
896.18 0
896.25 0
896.32 0
896.38 0
896.45 0
896.52 0
896.59 0
896.66 0
896.73 0
896.79 0
896.86 0
896.93 0
897.00 0
897.07 0
897.14 0
897.21 0
897.27 0
897.34 0
897.41 0
897.48 0
897.55 0
897.62 0
897.68 0
897.75 0
897.82 0
897.89 0
897.96 0
898.03 0
898.10 0
898.16 0
898.23 0
898.30 0
898.37 0
898.44 0
898.51 0
898.57 0
898.64 0
898.71 0
898.78 0
898.85 0
898.92 0
898.99 0
899.05 0
899.12 0
899.19 0
899.26 0
899.33 0
899.40 0
899.47 0
899.53 0
899.60 0
899.67 0
899.74 0
899.81 0
899.88 0
899.94 0
900.01 0
900.08 0
900.15 0
900.22 0
900.29 0
900.36 0
900.42 0
900.49 0
900.56 0
900.63 0
900.70 0
900.77 0
900.84 0
900.90 0
900.97 0
901.04 0
901.11 0
901.18 0
901.25 0
901.32 0
901.38 0
901.45 0
901.52 0
901.59 0
901.66 0
901.73 0
901.80 0
901.87 0
901.93 0
902.00 0
902.07 0
902.14 0
902.21 0
902.28 0
902.35 0
902.41 0
902.48 0
902.55 0
902.62 0
902.69 0
902.76 0
902.83 0
902.89 0
902.96 0
903.03 0
903.10 0
903.17 0
903.24 0
903.31 0
903.38 0
903.44 0
903.51 0
903.58 0
903.65 0
903.72 0
903.79 0
903.86 0
903.92 0
903.99 0
904.06 0
904.13 0
904.20 0
904.27 0
904.34 0
904.41 0
904.47 0
904.54 0
904.61 0
904.68 0
904.75 0
904.82 0
904.89 0
904.96 0
905.02 0
905.09 0
905.16 0
905.23 0
905.30 0
905.37 0
905.44 0
905.51 0
905.57 0
905.64 0
905.71 0
905.78 0
905.85 0
905.92 0
905.99 0
906.06 0
906.12 0
906.19 0
906.26 0
906.33 0
906.40 0
906.47 0
906.54 0
906.61 0
906.67 0
906.74 0
906.81 0
906.88 0
906.95 0
907.02 0
907.09 0
907.16 0
907.22 0
907.29 0
907.36 0
907.43 0
907.50 0
907.57 0
907.64 0
907.71 0
907.78 0
907.84 0
907.91 0
907.98 0
908.05 0
908.12 0
908.19 0
908.26 0
908.33 0
908.40 0
908.46 0
908.53 0
908.60 0
908.67 0
908.74 0
908.81 0
908.88 0
908.95 0
909.02 0
909.08 0
909.15 0
909.22 0
909.29 0
909.36 0
909.43 0
909.50 0
909.57 0
909.64 0
909.70 0
909.77 0
909.84 0
909.91 0
909.98 0
910.05 0
910.12 0
910.19 0
910.26 0
910.32 0
910.39 0
910.46 0
910.53 0
910.60 0
910.67 0
910.74 0
910.81 0
910.88 0
910.94 0
911.01 0
911.08 0
911.15 0
911.22 0
911.29 0
911.36 0
911.43 0
911.50 0
911.57 0
911.63 0
911.70 0
911.77 0
911.84 0
911.91 0
911.98 0
912.05 0
912.12 0
912.19 0
912.26 0
912.32 0
912.39 0
912.46 0
912.53 0
912.60 0
912.67 0
912.74 0
912.81 0
912.88 0
912.95 0
913.01 0
913.08 0
913.15 0
913.22 0
913.29 0
913.36 0
913.43 0
913.50 0
913.57 0
913.64 0
913.71 0
913.77 0
913.84 0
913.91 0
913.98 0
914.05 0
914.12 0
914.19 0
914.26 0
914.33 0
914.40 0
914.47 0
914.53 0
914.60 0
914.67 0
914.74 0
914.81 0
914.88 0
914.95 0
915.02 0
915.09 0
915.16 0
915.23 0
915.29 0
915.36 0
915.43 0
915.50 0
915.57 0
915.64 0
915.71 0
915.78 0
915.85 0
915.92 0
915.99 0
916.06 0
916.12 0
916.19 0
916.26 0
916.33 0
916.40 0
916.47 0
916.54 0
916.61 0
916.68 0
916.75 0
916.82 0
916.89 0
916.95 0
917.02 0
917.09 0
917.16 0
917.23 0
917.30 0
917.37 0
917.44 0
917.51 0
917.58 0
917.65 0
917.72 0
917.78 0
917.85 0
917.92 0
917.99 0
918.06 0
918.13 0
918.20 0
918.27 0
918.34 0
918.41 0
918.48 0
918.55 0
918.62 0
918.68 0
918.75 0
918.82 0
918.89 0
918.96 0
919.03 0
919.10 0
919.17 0
919.24 0
919.31 0
919.38 0
919.45 0
919.52 0
919.59 0
919.65 0
919.72 0
919.79 0
919.86 0
919.93 0
920.00 0
920.07 0
920.14 0
920.21 0
920.28 0
920.35 0
920.42 0
920.49 0
920.56 0
920.62 0
920.69 0
920.76 0
920.83 0
920.90 0
920.97 0
921.04 0
921.11 0
921.18 0
921.25 0
921.32 0
921.39 0
921.46 0
921.53 0
921.60 0
921.67 0
921.73 0
921.80 0
921.87 0
921.94 0
922.01 0
922.08 0
922.15 0
922.22 0
922.29 0
922.36 0
922.43 0
922.50 0
922.57 0
922.64 0
922.71 0
922.78 0
922.84 0
922.91 0
922.98 0
923.05 0
923.12 0
923.19 0
923.26 0
923.33 0
923.40 0
923.47 0
923.54 0
923.61 0
923.68 0
923.75 0
923.82 0
923.89 0
923.96 0
924.03 0
924.09 0
924.16 0
924.23 0
924.30 0
924.37 0
924.44 0
924.51 0
924.58 0
924.65 0
924.72 0
924.79 0
924.86 0
924.93 0
925.00 0
925.07 0
925.14 0
925.21 0
925.28 0
925.35 0
925.41 0
925.48 0
925.55 0
925.62 0
925.69 0
925.76 0
925.83 0
925.90 0
925.97 0
926.04 0
926.11 0
926.18 0
926.25 0
926.32 0
926.39 0
926.46 0
926.53 0
926.60 0
926.67 0
926.74 0
926.81 0
926.87 0
926.94 0
927.01 0
927.08 0
927.15 0
927.22 0
927.29 0
927.36 0
927.43 0
927.50 0
927.57 0
927.64 0
927.71 0
927.78 0
927.85 0
927.92 0
927.99 0
928.06 0
928.13 0
928.20 0
928.27 0
928.34 0
928.41 0
928.48 0
928.55 0
928.61 0
928.68 0
928.75 0
928.82 0
928.89 0
928.96 0
929.03 0
929.10 0
929.17 0
929.24 0
929.31 0
929.38 0
929.45 0
929.52 0
929.59 0
929.66 0
929.73 0
929.80 0
929.87 0
929.94 0
930.01 0
930.08 0
930.15 0
930.22 0
930.29 0
930.36 0
930.43 0
930.50 0
930.57 0
930.64 0
930.70 0
930.77 0
930.84 0
930.91 0
930.98 0
931.05 0
931.12 0
931.19 0
931.26 0
931.33 0
931.40 0
931.47 0
931.54 0
931.61 0
931.68 0
931.75 0
931.82 0
931.89 0
931.96 0
932.03 0
932.10 0
932.17 0
932.24 0
932.31 0
932.38 0
932.45 0
932.52 0
932.59 0
932.66 0
932.73 0
932.80 0
932.87 0
932.94 0
933.01 0
933.08 0
933.15 0
933.22 0
933.29 0
933.36 0
933.43 0
933.50 0
933.56 0
933.63 0
933.70 0
933.77 0
933.84 0
933.91 0
933.98 0
934.05 0
934.12 0
934.19 0
934.26 0
934.33 0
934.40 0
934.47 0
934.54 0
934.61 0
934.68 0
934.75 0
934.82 0
934.89 0
934.96 0
935.03 0
935.10 0
935.17 0
935.24 0
935.31 0
935.38 0
935.45 0
935.52 0
935.59 0
935.66 0
935.73 0
935.80 0
935.87 0
935.94 0
936.01 0
936.08 0
936.15 0
936.22 0
936.29 0
936.36 0
936.43 0
936.50 0
936.57 0
936.64 0
936.71 0
936.78 0
936.85 0
936.92 0
936.99 0
937.06 0
937.13 0
937.20 0
937.27 0
937.34 0
937.41 0
937.48 0
937.55 0
937.62 0
937.69 0
937.76 0
937.83 0
937.90 0
937.97 0
938.04 0
938.11 0
938.18 0
938.25 0
938.32 0
938.39 0
938.46 0
938.53 0
938.60 0
938.67 0
938.74 0
938.81 0
938.88 0
938.95 0
939.02 0
939.09 0
939.16 0
939.23 0
939.30 0
939.37 0
939.44 0
939.51 0
939.58 0
939.65 0
939.72 0
939.79 0
939.86 0
939.93 0
940.00 0
940.07 0
940.14 0
940.21 0
940.28 0
940.35 0
940.42 0
940.49 0
940.56 0
940.63 0
940.70 0
940.77 0
940.84 0
940.91 0
940.98 0
941.05 0
941.12 0
941.19 0
941.26 0
941.33 0
941.40 0
941.47 0
941.54 0
941.61 0
941.68 0
941.75 0
941.82 0
941.89 0
941.96 0
942.03 0
942.10 0
942.17 0
942.24 0
942.31 0
942.38 0
942.45 0
942.52 0
942.59 0
942.66 0
942.73 0
942.80 0
942.87 0
942.94 0
943.01 0
943.08 0
943.15 0
943.22 0
943.29 0
943.36 0
943.43 0
943.50 0
943.57 0
943.65 0
943.72 0
943.79 0
943.86 0
943.93 0
944.00 0
944.07 0
944.14 0
944.21 0
944.28 0
944.35 0
944.42 0
944.49 0
944.56 0
944.63 0
944.70 0
944.77 0
944.84 0
944.91 0
944.98 0
945.05 0
945.12 0
945.19 0
945.26 0
945.33 0
945.40 0
945.47 0
945.54 0
945.61 0
945.68 0
945.75 0
945.82 0
945.89 0
945.96 0
946.03 0
946.10 0
946.17 0
946.24 0
946.31 0
946.38 0
946.45 0
946.53 0
946.60 0
946.67 0
946.74 0
946.81 0
946.88 0
946.95 0
947.02 0
947.09 0
947.16 0
947.23 0
947.30 0
947.37 0
947.44 0
947.51 0
947.58 0
947.65 0
947.72 0
947.79 0
947.86 0
947.93 0
948.00 0
948.07 0
948.14 0
948.21 0
948.28 0
948.35 0
948.42 0
948.49 0
948.56 0
948.64 0
948.71 0
948.78 0
948.85 0
948.92 0
948.99 0
949.06 0
949.13 0
949.20 0
949.27 0
949.34 0
949.41 0
949.48 0
949.55 0
949.62 0
949.69 0
949.76 0
949.83 0
949.90 0
949.97 0
950.04 0
950.11 0
950.18 0
950.25 0
950.32 0
950.40 0
950.47 0
950.54 0
950.61 0
950.68 0
950.75 0
950.82 0
950.89 0
950.96 0
951.03 0
951.10 0
951.17 0
951.24 0
951.31 0
951.38 0
951.45 0
951.52 0
951.59 0
951.66 0
951.73 0
951.80 0
951.88 0
951.95 0
952.02 0
952.09 0
952.16 0
952.23 0
952.30 0
952.37 0
952.44 0
952.51 0
952.58 0
952.65 0
952.72 0
952.79 0
952.86 0
952.93 0
953.00 0
953.07 0
953.14 0
953.22 0
953.29 0
953.36 0
953.43 0
953.50 0
953.57 0
953.64 0
953.71 0
953.78 0
953.85 0
953.92 0
953.99 0
954.06 1
954.13 1
954.20 1
954.27 1
954.34 1
954.41 1
954.49 2
954.56 2
954.63 1
954.70 1
954.77 1
954.84 1
954.91 1
954.98 1
955.05 1
955.12 2
955.19 2
955.26 2
955.33 2
955.40 2
955.47 2
955.54 2
955.62 2
955.69 2
955.76 2
955.83 2
955.90 2
955.97 2
956.04 1
956.11 1
956.18 1
956.25 1
956.32 1
956.39 1
956.46 1
956.53 1
956.60 1
956.67 1
956.75 0
956.82 0
956.89 0
956.96 0
957.03 0
957.10 0
957.17 0
957.24 0
957.31 0
957.38 0
957.45 0
957.52 0
957.59 0
957.66 0
957.74 0
957.81 0
957.88 0
957.95 0
958.02 0
958.09 0
958.16 0
958.23 0
958.30 0
958.37 0
958.44 0
958.51 0
958.58 0
958.65 0
958.73 0
958.80 0
958.87 0
958.94 0
959.01 0
959.08 0
959.15 0
959.22 0
959.29 0
959.36 0
959.43 0
959.50 0
959.57 0
959.65 0
959.72 0
959.79 0
959.86 0
959.93 0
960.00 0
960.07 0
960.14 0
960.21 0
960.28 0
960.35 0
960.42 0
960.50 0
960.57 0
960.64 0
960.71 0
960.78 0
960.85 0
960.92 0
960.99 0
961.06 0
961.13 0
961.20 0
961.27 0
961.35 0
961.42 0
961.49 0
961.56 0
961.63 0
961.70 0
961.77 0
961.84 0
961.91 0
961.98 0
962.05 0
962.12 0
962.20 0
962.27 0
962.34 0
962.41 0
962.48 0
962.55 0
962.62 0
962.69 0
962.76 0
962.83 0
962.90 0
962.98 0
963.05 0
963.12 0
963.19 0
963.26 0
963.33 0
963.40 0
963.47 0
963.54 0
963.61 0
963.68 0
963.76 0
963.83 0
963.90 0
963.97 0
964.04 0
964.11 0
964.18 0
964.25 0
964.32 0
964.39 0
964.46 0
964.54 0
964.61 0
964.68 0
964.75 0
964.82 0
964.89 0
964.96 0
965.03 0
965.10 0
965.17 0
965.25 0
965.32 0
965.39 0
965.46 0
965.53 0
965.60 0
965.67 0
965.74 0
965.81 0
965.88 0
965.96 0
966.03 0
966.10 0
966.17 0
966.24 0
966.31 0
966.38 0
966.45 0
966.52 0
966.59 0
966.67 0
966.74 0
966.81 0
966.88 0
966.95 0
967.02 0
967.09 0
967.16 0
967.23 0
967.31 0
967.38 0
967.45 0
967.52 0
967.59 0
967.66 0
967.73 0
967.80 0
967.87 0
967.95 0
968.02 0
968.09 0
968.16 0
968.23 0
968.30 0
968.37 0
968.44 0
968.51 0
968.59 0
968.66 0
968.73 0
968.80 0
968.87 0
968.94 0
969.01 0
969.08 0
969.15 0
969.23 0
969.30 0
969.37 0
969.44 0
969.51 0
969.58 0
969.65 0
969.72 0
969.79 0
969.87 0
969.94 0
970.01 0
970.08 0
970.15 0
970.22 0
970.29 0
970.36 0
970.43 0
970.51 0
970.58 0
970.65 0
970.72 0
970.79 0
970.86 0
970.93 0
971.00 0
971.08 0
971.15 0
971.22 0
971.29 0
971.36 0
971.43 0
971.50 0
971.57 0
971.65 0
971.72 0
971.79 0
971.86 0
971.93 0
972.00 0
972.07 0
972.14 0
972.22 0
972.29 0
972.36 0
972.43 0
972.50 0
972.57 0
972.64 0
972.71 0
972.79 0
972.86 0
972.93 0
973.00 0
973.07 0
973.14 0
973.21 0
973.28 0
973.36 0
973.43 0
973.50 0
973.57 0
973.64 0
973.71 0
973.78 0
973.85 0
973.93 0
974.00 0
974.07 0
974.14 0
974.21 0
974.28 0
974.35 0
974.43 0
974.50 0
974.57 0
974.64 0
974.71 0
974.78 0
974.85 0
974.92 0
975.00 0
975.07 0
975.14 0
975.21 0
975.28 0
975.35 0
975.42 0
975.50 0
975.57 0
975.64 0
975.71 0
975.78 0
975.85 0
975.92 0
976.00 0
976.07 0
976.14 0
976.21 0
976.28 0
976.35 0
976.42 0
976.49 0
976.57 0
976.64 0
976.71 0
976.78 0
976.85 0
976.92 0
976.99 0
977.07 0
977.14 0
977.21 0
977.28 0
977.35 0
977.42 0
977.49 0
977.57 0
977.64 0
977.71 0
977.78 0
977.85 0
977.92 0
977.99 0
978.07 0
978.14 0
978.21 0
978.28 0
978.35 0
978.42 0
978.50 0
978.57 0
978.64 0
978.71 0
978.78 0
978.85 0
978.92 0
979.00 0
979.07 0
979.14 0
979.21 0
979.28 0
979.35 0
979.42 0
979.50 0
979.57 0
979.64 0
979.71 0
979.78 0
979.85 0
979.93 0
980.00 0
980.07 0
980.14 0
980.21 0
980.28 0
980.35 0
980.43 0
980.50 0
980.57 0
980.64 0
980.71 0
980.78 0
980.86 0
980.93 0
981.00 0
981.07 0
981.14 0
981.21 0
981.28 0
981.36 0
981.43 0
981.50 0
981.57 0
981.64 0
981.71 0
981.79 0
981.86 0
981.93 0
982.00 0
982.07 0
982.14 0
982.22 0
982.29 0
982.36 0
982.43 0
982.50 0
982.57 0
982.65 0
982.72 0
982.79 0
982.86 0
982.93 0
983.00 0
983.08 0
983.15 0
983.22 0
983.29 0
983.36 0
983.43 0
983.51 0
983.58 0
983.65 0
983.72 0
983.79 0
983.86 0
983.94 0
984.01 0
984.08 0
984.15 0
984.22 0
984.29 0
984.37 0
984.44 0
984.51 0
984.58 0
984.65 0
984.72 0
984.80 0
984.87 0
984.94 0
985.01 0
985.08 0
985.15 0
985.23 0
985.30 0
985.37 0
985.44 0
985.51 0
985.58 0
985.66 0
985.73 0
985.80 0
985.87 0
985.94 0
986.01 0
986.09 0
986.16 0
986.23 0
986.30 0
986.37 0
986.45 0
986.52 0
986.59 0
986.66 0
986.73 0
986.80 0
986.88 0
986.95 0
987.02 0
987.09 0
987.16 0
987.23 0
987.31 0
987.38 0
987.45 0
987.52 0
987.59 0
987.67 0
987.74 0
987.81 0
987.88 0
987.95 0
988.02 0
988.10 0
988.17 0
988.24 0
988.31 0
988.38 0
988.46 0
988.53 0
988.60 0
988.67 0
988.74 0
988.82 0
988.89 0
988.96 0
989.03 0
989.10 0
989.17 0
989.25 0
989.32 0
989.39 0
989.46 0
989.53 0
989.61 0
989.68 0
989.75 0
989.82 0
989.89 0
989.97 0
990.04 0
990.11 0
990.18 0
990.25 0
990.32 0
990.40 0
990.47 0
990.54 0
990.61 0
990.68 0
990.76 0
990.83 0
990.90 0
990.97 0
991.04 0
991.12 0
991.19 0
991.26 0
991.33 0
991.40 1
991.48 1
991.55 1
991.62 1
991.69 1
991.76 1
991.84 0
991.91 0
991.98 0
992.05 0
992.12 0
992.20 0
992.27 0
992.34 0
992.41 0
992.48 0
992.56 1
992.63 1
992.70 1
992.77 1
992.84 1
992.92 1
992.99 1
993.06 1
993.13 1
993.20 1
993.28 1
993.35 1
993.42 1
993.49 1
993.56 1
993.64 1
993.71 1
993.78 1
993.85 1
993.92 1
994.00 1
994.07 1
994.14 1
994.21 1
994.28 1
994.36 1
994.43 0
994.50 0
994.57 0
994.64 0
994.72 0
994.79 0
994.86 0
994.93 0
995.00 0
995.08 0
995.15 0
995.22 0
995.29 0
995.36 0
995.44 0
995.51 0
995.58 0
995.65 0
995.73 0
995.80 0
995.87 0
995.94 0
996.01 0
996.09 0
996.16 0
996.23 0
996.30 0
996.37 0
996.45 0
996.52 0
996.59 1
996.66 1
996.73 1
996.81 1
996.88 1
996.95 1
997.02 1
997.10 1
997.17 1
997.24 2
997.31 2
997.38 2
997.46 2
997.53 2
997.60 1
997.67 1
997.75 1
997.82 1
997.89 0
997.96 0
998.03 0
998.11 1
998.18 1
998.25 1
998.32 1
998.39 1
998.47 1
998.54 1
998.61 1
998.68 0
998.76 0
998.83 0
998.90 0
998.97 0
999.04 0
999.12 0
999.19 0
999.26 0
999.33 0
999.41 0
999.48 0
999.55 0
999.62 0
999.69 0
999.77 0
999.84 0
999.91 0
999.98 0
1000.06 0
1000.13 0
1000.20 0
1000.27 0
1000.35 0
1000.42 0
1000.49 0
1000.56 0
1000.63 0
1000.71 0
1000.78 0
1000.85 0
1000.92 0
1001.00 0
1001.07 0
1001.14 0
1001.21 0
1001.29 0
1001.36 0
1001.43 0
1001.50 0
1001.57 0
1001.65 0
1001.72 0
1001.79 0
1001.86 0
1001.94 0
1002.01 0
1002.08 0
1002.15 0
1002.23 0
1002.30 0
1002.37 0
1002.44 0
1002.51 0
1002.59 0
1002.66 0
1002.73 0
1002.80 0
1002.88 0
1002.95 0
1003.02 0
1003.09 0
1003.17 0
1003.24 0
1003.31 0
1003.38 0
1003.46 0
1003.53 0
1003.60 0
1003.67 0
1003.75 0
1003.82 0
1003.89 0
1003.96 0
1004.03 0
1004.11 0
1004.18 0
1004.25 0
1004.32 0
1004.40 0
1004.47 0
1004.54 0
1004.61 0
1004.69 0
1004.76 0
1004.83 0
1004.90 0
1004.98 0
1005.05 0
1005.12 0
1005.19 0
1005.27 0
1005.34 0
1005.41 0
1005.48 0
1005.56 0
1005.63 0
1005.70 0
1005.77 0
1005.85 0
1005.92 0
1005.99 0
1006.06 0
1006.14 0
1006.21 0
1006.28 0
1006.35 0
1006.43 0
1006.50 0
1006.57 0
1006.64 0
1006.72 0
1006.79 0
1006.86 0
1006.93 0
1007.01 0
1007.08 0
1007.15 0
1007.22 0
1007.30 0
1007.37 0
1007.44 0
1007.51 0
1007.59 1
1007.66 1
1007.73 1
1007.80 1
1007.88 1
1007.95 1
1008.02 1
1008.09 1
1008.17 1
1008.24 2
1008.31 2
1008.38 2
1008.46 2
1008.53 2
1008.60 2
1008.67 2
1008.75 1
1008.82 1
1008.89 1
1008.96 1
1009.04 1
1009.11 1
1009.18 1
1009.25 1
1009.33 1
1009.40 1
1009.47 1
1009.55 1
1009.62 1
1009.69 1
1009.76 1
1009.84 2
1009.91 2
1009.98 2
1010.05 2
1010.13 2
1010.20 2
1010.27 2
1010.34 2
1010.42 2
1010.49 3
1010.56 3
1010.63 3
1010.71 3
1010.78 3
1010.85 3
1010.93 3
1011.00 3
1011.07 3
1011.14 3
1011.22 3
1011.29 3
1011.36 3
1011.43 2
1011.51 2
1011.58 2
1011.65 2
1011.72 2
1011.80 1
1011.87 1
1011.94 1
1012.02 1
1012.09 1
1012.16 1
1012.23 1
1012.31 1
1012.38 0
1012.45 0
1012.52 0
1012.60 0
1012.67 0
1012.74 0
1012.82 1
1012.89 1
1012.96 1
1013.03 1
1013.11 1
1013.18 1
1013.25 1
1013.32 1
1013.40 1
1013.47 1
1013.54 0
1013.62 0
1013.69 0
1013.76 0
1013.83 0
1013.91 0
1013.98 0
1014.05 0
1014.12 0
1014.20 0
1014.27 0
1014.34 0
1014.42 0
1014.49 0
1014.56 0
1014.63 0
1014.71 0
1014.78 0
1014.85 0
1014.93 0
1015.00 0
1015.07 0
1015.14 0
1015.22 0
1015.29 0
1015.36 0
1015.43 0
1015.51 0
1015.58 0
1015.65 0
1015.73 0
1015.80 0
1015.87 0
1015.94 0
1016.02 0
1016.09 0
1016.16 0
1016.24 0
1016.31 0
1016.38 0
1016.45 0
1016.53 0
1016.60 0
1016.67 0
1016.75 0
1016.82 0
1016.89 0
1016.96 0
1017.04 0
1017.11 0
1017.18 0
1017.26 0
1017.33 0
1017.40 0
1017.47 0
1017.55 0
1017.62 0
1017.69 0
1017.77 0
1017.84 0
1017.91 0
1017.99 0
1018.06 0
1018.13 0
1018.20 0
1018.28 0
1018.35 0
1018.42 0
1018.50 0
1018.57 0
1018.64 0
1018.71 0
1018.79 0
1018.86 0
1018.93 0
1019.01 0
1019.08 0
1019.15 0
1019.22 0
1019.30 0
1019.37 0
1019.44 1
1019.52 1
1019.59 1
1019.66 1
1019.74 1
1019.81 1
1019.88 1
1019.95 1
1020.03 0
1020.10 0
1020.17 0
1020.25 1
1020.32 1
1020.39 1
1020.47 1
1020.54 1
1020.61 1
1020.68 1
1020.76 1
1020.83 1
1020.90 1
1020.98 1
1021.05 1
1021.12 0
1021.20 0
1021.27 0
1021.34 0
1021.41 0
1021.49 0
1021.56 0
1021.63 0
1021.71 0
1021.78 1
1021.85 1
1021.93 1
1022.00 1
1022.07 1
1022.15 1
1022.22 1
1022.29 1
1022.36 1
1022.44 1
1022.51 0
1022.58 0
1022.66 0
1022.73 0
1022.80 0
1022.88 0
1022.95 0
1023.02 0
1023.10 0
1023.17 0
1023.24 0
1023.31 0
1023.39 0
1023.46 0
1023.53 0
1023.61 0
1023.68 0
1023.75 0
1023.83 0
1023.90 0
1023.97 0
1024.05 0
1024.12 0
1024.19 0
1024.26 0
1024.34 0
1024.41 0
1024.48 0
1024.56 0
1024.63 0
1024.70 0
1024.78 0
1024.85 0
1024.92 0
1025.00 0
1025.07 0
1025.14 0
1025.22 0
1025.29 0
1025.36 0
1025.44 0
1025.51 0
1025.58 0
1025.65 0
1025.73 0
1025.80 1
1025.87 1
1025.95 1
1026.02 2
1026.09 3
1026.17 3
1026.24 4
1026.31 5
1026.39 5
1026.46 6
1026.53 6
1026.61 6
1026.68 6
1026.75 6
1026.83 6
1026.90 5
1026.97 5
1027.05 5
1027.12 5
1027.19 5
1027.27 6
1027.34 6
1027.41 7
1027.49 7
1027.56 7
1027.63 7
1027.71 7
1027.78 7
1027.85 7
1027.92 7
1028.00 7
1028.07 7
1028.14 6
1028.22 6
1028.29 6
1028.36 5
1028.44 5
1028.51 4
1028.58 4
1028.66 3
1028.73 3
1028.80 3
1028.88 2
1028.95 2
1029.02 2
1029.10 2
1029.17 2
1029.24 2
1029.32 2
1029.39 3
1029.46 3
1029.54 3
1029.61 4
1029.68 4
1029.76 4
1029.83 3
1029.90 3
1029.98 3
1030.05 3
1030.12 3
1030.20 3
1030.27 3
1030.34 3
1030.42 4
1030.49 4
1030.56 4
1030.64 4
1030.71 4
1030.78 4
1030.86 4
1030.93 5
1031.00 5
1031.08 5
1031.15 5
1031.22 5
1031.30 4
1031.37 4
1031.44 4
1031.52 3
1031.59 3
1031.66 3
1031.74 4
1031.81 4
1031.89 4
1031.96 4
1032.03 4
1032.11 4
1032.18 3
1032.25 2
1032.33 2
1032.40 1
1032.47 1
1032.55 1
1032.62 2
1032.69 2
1032.77 3
1032.84 4
1032.91 5
1032.99 5
1033.06 6
1033.13 6
1033.21 7
1033.28 7
1033.35 7
1033.43 7
1033.50 6
1033.57 6
1033.65 6
1033.72 6
1033.79 5
1033.87 5
1033.94 4
1034.01 4
1034.09 4
1034.16 3
1034.24 3
1034.31 3
1034.38 3
1034.46 3
1034.53 3
1034.60 3
1034.68 3
1034.75 3
1034.82 3
1034.90 3
1034.97 3
1035.04 3
1035.12 3
1035.19 3
1035.26 3
1035.34 3
1035.41 4
1035.49 4
1035.56 4
1035.63 4
1035.71 5
1035.78 5
1035.85 5
1035.93 5
1036.00 5
1036.07 4
1036.15 4
1036.22 3
1036.29 3
1036.37 3
1036.44 3
1036.51 3
1036.59 3
1036.66 3
1036.74 3
1036.81 3
1036.88 3
1036.96 3
1037.03 3
1037.10 4
1037.18 4
1037.25 5
1037.32 5
1037.40 5
1037.47 5
1037.55 4
1037.62 4
1037.69 4
1037.77 3
1037.84 3
1037.91 4
1037.99 4
1038.06 4
1038.13 4
1038.21 4
1038.28 4
1038.36 4
1038.43 4
1038.50 3
1038.58 3
1038.65 2
1038.72 2
1038.80 2
1038.87 2
1038.94 2
1039.02 2
1039.09 2
1039.17 2
1039.24 2
1039.31 3
1039.39 3
1039.46 4
1039.53 5
1039.61 6
1039.68 6
1039.75 6
1039.83 6
1039.90 6
1039.98 5
1040.05 4
1040.12 3
1040.20 3
1040.27 2
1040.34 2
1040.42 2
1040.49 2
1040.57 2
1040.64 2
1040.71 2
1040.79 2
1040.86 2
1040.93 2
1041.01 2
1041.08 2
1041.16 2
1041.23 1
1041.30 1
1041.38 1
1041.45 1
1041.52 1
1041.60 1
1041.67 1
1041.75 1
1041.82 1
1041.89 1
1041.97 1
1042.04 1
1042.11 1
1042.19 2
1042.26 2
1042.34 2
1042.41 2
1042.48 1
1042.56 1
1042.63 1
1042.70 1
1042.78 1
1042.85 1
1042.93 2
1043.00 2
1043.07 3
1043.15 3
1043.22 3
1043.29 4
1043.37 3
1043.44 3
1043.52 3
1043.59 3
1043.66 2
1043.74 2
1043.81 3
1043.89 3
1043.96 3
1044.03 3
1044.11 3
1044.18 3
1044.25 3
1044.33 3
1044.40 3
1044.48 3
1044.55 2
1044.62 2
1044.70 2
1044.77 2
1044.85 2
1044.92 2
1044.99 2
1045.07 2
1045.14 2
1045.21 2
1045.29 2
1045.36 2
1045.44 2
1045.51 2
1045.58 2
1045.66 2
1045.73 3
1045.81 3
1045.88 4
1045.95 5
1046.03 7
1046.10 8
1046.18 9
1046.25 9
1046.32 10
1046.40 10
1046.47 10
1046.54 10
1046.62 10
1046.69 11
1046.77 11
1046.84 11
1046.91 11
1046.99 11
1047.06 10
1047.14 10
1047.21 10
1047.28 10
1047.36 10
1047.43 10
1047.51 10
1047.58 11
1047.65 11
1047.73 11
1047.80 10
1047.88 10
1047.95 10
1048.02 9
1048.10 9
1048.17 9
1048.25 10
1048.32 11
1048.39 11
1048.47 12
1048.54 14
1048.62 14
1048.69 15
1048.76 16
1048.84 16
1048.91 15
1048.99 15
1049.06 14
1049.13 13
1049.21 13
1049.28 12
1049.36 12
1049.43 11
1049.50 11
1049.58 10
1049.65 10
1049.73 9
1049.80 8
1049.87 7
1049.95 6
1050.02 6
1050.10 6
1050.17 7
1050.24 8
1050.32 9
1050.39 10
1050.47 11
1050.54 12
1050.61 12
1050.69 12
1050.76 12
1050.84 12
1050.91 11
1050.99 11
1051.06 11
1051.13 10
1051.21 10
1051.28 10
1051.36 10
1051.43 10
1051.50 10
1051.58 10
1051.65 10
1051.73 10
1051.80 10
1051.87 10
1051.95 10
1052.02 11
1052.10 11
1052.17 11
1052.25 11
1052.32 10
1052.39 10
1052.47 10
1052.54 9
1052.62 9
1052.69 9
1052.76 9
1052.84 10
1052.91 11
1052.99 13
1053.06 14
1053.13 15
1053.21 16
1053.28 17
1053.36 17
1053.43 16
1053.51 16
1053.58 16
1053.65 15
1053.73 15
1053.80 14
1053.88 13
1053.95 13
1054.02 12
1054.10 11
1054.17 11
1054.25 11
1054.32 11
1054.40 11
1054.47 11
1054.54 12
1054.62 13
1054.69 13
1054.77 14
1054.84 15
1054.92 15
1054.99 15
1055.06 14
1055.14 13
1055.21 13
1055.29 12
1055.36 11
1055.44 11
1055.51 11
1055.58 10
1055.66 10
1055.73 10
1055.81 10
1055.88 10
1055.95 10
1056.03 9
1056.10 9
1056.18 9
1056.25 9
1056.33 9
1056.40 9
1056.47 9
1056.55 9
1056.62 10
1056.70 10
1056.77 11
1056.85 11
1056.92 11
1056.99 11
1057.07 11
1057.14 10
1057.22 10
1057.29 9
1057.37 8
1057.44 7
1057.51 6
1057.59 5
1057.66 4
1057.74 4
1057.81 3
1057.89 4
1057.96 4
1058.04 5
1058.11 5
1058.18 6
1058.26 6
1058.33 6
1058.41 6
1058.48 6
1058.56 6
1058.63 5
1058.70 5
1058.78 5
1058.85 5
1058.93 5
1059.00 5
1059.08 5
1059.15 4
1059.22 4
1059.30 3
1059.37 3
1059.45 2
1059.52 1
1059.60 1
1059.67 1
1059.75 1
1059.82 1
1059.89 1
1059.97 1
1060.04 1
1060.12 1
1060.19 1
1060.27 0
1060.34 0
1060.42 0
1060.49 0
1060.56 0
1060.64 0
1060.71 0
1060.79 0
1060.86 0
1060.94 0
1061.01 0
1061.09 0
1061.16 1
1061.23 1
1061.31 1
1061.38 1
1061.46 1
1061.53 0
1061.61 0
1061.68 0
1061.76 0
1061.83 0
1061.90 0
1061.98 0
1062.05 1
1062.13 1
1062.20 2
1062.28 2
1062.35 2
1062.43 2
1062.50 2
1062.57 2
1062.65 2
1062.72 2
1062.80 3
1062.87 3
1062.95 4
1063.02 5
1063.10 5
1063.17 6
1063.24 6
1063.32 7
1063.39 7
1063.47 7
1063.54 7
1063.62 8
1063.69 8
1063.77 9
1063.84 9
1063.92 10
1063.99 10
1064.06 10
1064.14 10
1064.21 10
1064.29 9
1064.36 8
1064.44 8
1064.51 7
1064.59 7
1064.66 7
1064.74 7
1064.81 8
1064.88 9
1064.96 9
1065.03 9
1065.11 9
1065.18 9
1065.26 8
1065.33 8
1065.41 7
1065.48 7
1065.56 7
1065.63 7
1065.71 8
1065.78 8
1065.85 8
1065.93 8
1066.00 8
1066.08 8
1066.15 8
1066.23 9
1066.30 10
1066.38 11
1066.45 11
1066.53 11
1066.60 11
1066.68 11
1066.75 10
1066.82 10
1066.90 10
1066.97 10
1067.05 10
1067.12 10
1067.20 11
1067.27 11
1067.35 11
1067.42 11
1067.50 11
1067.57 11
1067.65 12
1067.72 13
1067.80 13
1067.87 14
1067.94 15
1068.02 16
1068.09 16
1068.17 16
1068.24 16
1068.32 17
1068.39 17
1068.47 18
1068.54 18
1068.62 19
1068.69 19
1068.77 19
1068.84 19
1068.92 19
1068.99 19
1069.07 19
1069.14 19
1069.21 19
1069.29 19
1069.36 20
1069.44 20
1069.51 20
1069.59 19
1069.66 19
1069.74 18
1069.81 18
1069.89 18
1069.96 18
1070.04 18
1070.11 19
1070.19 19
1070.26 19
1070.34 19
1070.41 18
1070.49 17
1070.56 15
1070.63 14
1070.71 13
1070.78 12
1070.86 12
1070.93 12
1071.01 12
1071.08 13
1071.16 13
1071.23 13
1071.31 13
1071.38 13
1071.46 12
1071.53 12
1071.61 12
1071.68 11
1071.76 11
1071.83 11
1071.91 10
1071.98 10
1072.06 10
1072.13 10
1072.21 10
1072.28 10
1072.36 10
1072.43 9
1072.51 8
1072.58 8
1072.65 8
1072.73 9
1072.80 10
1072.88 11
1072.95 13
1073.03 14
1073.10 14
1073.18 14
1073.25 14
1073.33 13
1073.40 12
1073.48 11
1073.55 10
1073.63 10
1073.70 10
1073.78 10
1073.85 11
1073.93 11
1074.00 11
1074.08 11
1074.15 11
1074.23 10
1074.30 10
1074.38 9
1074.45 8
1074.53 8
1074.60 8
1074.68 8
1074.75 8
1074.83 8
1074.90 8
1074.98 8
1075.05 8
1075.13 7
1075.20 7
1075.28 7
1075.35 7
1075.43 6
1075.50 6
1075.58 5
1075.65 5
1075.73 5
1075.80 6
1075.88 6
1075.95 6
1076.03 7
1076.10 7
1076.18 7
1076.25 8
1076.33 8
1076.40 8
1076.48 8
1076.55 8
1076.63 7
1076.70 7
1076.78 6
1076.85 6
1076.93 6
1077.00 6
1077.08 6
1077.15 7
1077.23 7
1077.30 8
1077.38 8
1077.45 8
1077.53 8
1077.60 8
1077.68 7
1077.75 6
1077.83 6
1077.90 5
1077.98 4
1078.05 3
1078.13 3
1078.20 2
1078.28 2
1078.35 3
1078.43 3
1078.50 4
1078.58 5
1078.65 6
1078.73 7
1078.80 8
1078.88 9
1078.95 9
1079.03 9
1079.10 8
1079.18 8
1079.25 7
1079.33 6
1079.40 5
1079.48 4
1079.55 4
1079.63 4
1079.70 5
1079.78 6
1079.85 7
1079.93 7
1080.00 8
1080.08 8
1080.15 8
1080.23 8
1080.30 7
1080.38 7
1080.45 7
1080.53 8
1080.60 8
1080.68 9
1080.75 10
1080.83 11
1080.90 13
1080.98 14
1081.05 15
1081.13 16
1081.20 17
1081.28 18
1081.35 19
1081.43 19
1081.51 20
1081.58 20
1081.66 21
1081.73 21
1081.81 21
1081.88 21
1081.96 20
1082.03 20
1082.11 21
1082.18 21
1082.26 22
1082.33 24
1082.41 25
1082.48 26
1082.56 27
1082.63 26
1082.71 26
1082.78 25
1082.86 24
1082.93 23
1083.01 23
1083.08 23
1083.16 23
1083.23 24
1083.31 25
1083.38 25
1083.46 26
1083.54 25
1083.61 25
1083.69 24
1083.76 23
1083.84 23
1083.91 23
1083.99 23
1084.06 24
1084.14 25
1084.21 27
1084.29 28
1084.36 28
1084.44 29
1084.51 29
1084.59 28
1084.66 27
1084.74 27
1084.81 26
1084.89 25
1084.97 23
1085.04 22
1085.12 21
1085.19 20
1085.27 19
1085.34 18
1085.42 17
1085.49 17
1085.57 17
1085.64 17
1085.72 18
1085.79 20
1085.87 22
1085.94 24
1086.02 26
1086.09 27
1086.17 28
1086.25 29
1086.32 29
1086.40 29
1086.47 29
1086.55 29
1086.62 29
1086.70 28
1086.77 28
1086.85 26
1086.92 25
1087.00 23
1087.07 22
1087.15 21
1087.22 20
1087.30 19
1087.38 19
1087.45 19
1087.53 18
1087.60 18
1087.68 17
1087.75 17
1087.83 16
1087.90 15
1087.98 14
1088.05 13
1088.13 12
1088.20 11
1088.28 9
1088.36 8
1088.43 7
1088.51 6
1088.58 5
1088.66 5
1088.73 5
1088.81 5
1088.88 6
1088.96 6
1089.03 7
1089.11 8
1089.18 9
1089.26 10
1089.34 11
1089.41 11
1089.49 10
1089.56 10
1089.64 9
1089.71 8
1089.79 8
1089.86 7
1089.94 7
1090.01 8
1090.09 8
1090.17 8
1090.24 8
1090.32 8
1090.39 8
1090.47 8
1090.54 7
1090.62 7
1090.69 7
1090.77 7
1090.84 8
1090.92 8
1091.00 8
1091.07 8
1091.15 8
1091.22 8
1091.30 7
1091.37 7
1091.45 7
1091.52 6
1091.60 6
1091.67 5
1091.75 5
1091.83 5
1091.90 6
1091.98 6
1092.05 7
1092.13 9
1092.20 10
1092.28 11
1092.35 12
1092.43 13
1092.51 13
1092.58 13
1092.66 12
1092.73 12
1092.81 12
1092.88 12
1092.96 12
1093.03 13
1093.11 13
1093.19 13
1093.26 12
1093.34 12
1093.41 10
1093.49 9
1093.56 7
1093.64 6
1093.71 4
1093.79 3
1093.87 2
1093.94 3
1094.02 3
1094.09 4
1094.17 6
1094.24 7
1094.32 9
1094.40 10
1094.47 10
1094.55 10
1094.62 9
1094.70 7
1094.77 7
1094.85 6
1094.92 6
1095.00 7
1095.08 8
1095.15 11
1095.23 13
1095.30 16
1095.38 19
1095.45 21
1095.53 23
1095.61 24
1095.68 25
1095.76 24
1095.83 24
1095.91 23
1095.98 23
1096.06 23
1096.13 23
1096.21 24
1096.29 25
1096.36 26
1096.44 26
1096.51 26
1096.59 26
1096.66 25
1096.74 24
1096.82 24
1096.89 23
1096.97 23
1097.04 23
1097.12 23
1097.19 23
1097.27 23
1097.35 23
1097.42 24
1097.50 24
1097.57 24
1097.65 25
1097.72 26
1097.80 26
1097.88 27
1097.95 27
1098.03 28
1098.10 28
1098.18 28
1098.25 28
1098.33 29
1098.41 29
1098.48 30
1098.56 32
1098.63 33
1098.71 35
1098.78 36
1098.86 37
1098.94 38
1099.01 39
1099.09 39
1099.16 39
1099.24 38
1099.31 38
1099.39 39
1099.47 40
1099.54 42
1099.62 44
1099.69 45
1099.77 45
1099.85 44
1099.92 43
1100.00 42
1100.07 40
1100.15 39
1100.22 39
1100.30 40
1100.38 41
1100.45 41
1100.53 42
1100.60 42
1100.68 42
1100.75 43
1100.83 43
1100.91 44
1100.98 46
1101.06 47
1101.13 48
1101.21 48
1101.29 48
1101.36 47
1101.44 45
1101.51 43
1101.59 40
1101.67 38
1101.74 35
1101.82 33
1101.89 31
1101.97 29
1102.04 28
1102.12 27
1102.20 27
1102.27 27
1102.35 27
1102.42 27
1102.50 26
1102.58 26
1102.65 25
1102.73 24
1102.80 23
1102.88 22
1102.95 21
1103.03 20
1103.11 19
1103.18 18
1103.26 17
1103.33 16
1103.41 15
1103.49 15
1103.56 15
1103.64 15
1103.71 15
1103.79 15
1103.87 16
1103.94 17
1104.02 18
1104.09 19
1104.17 19
1104.25 19
1104.32 19
1104.40 19
1104.47 18
1104.55 17
1104.63 16
1104.70 16
1104.78 16
1104.85 16
1104.93 16
1105.01 16
1105.08 17
1105.16 17
1105.23 17
1105.31 16
1105.39 16
1105.46 15
1105.54 14
1105.61 13
1105.69 12
1105.77 11
1105.84 11
1105.92 10
1105.99 9
1106.07 8
1106.15 7
1106.22 6
1106.30 4
1106.37 3
1106.45 1
1106.53 0
1106.60 0
1106.68 0
1106.75 1
1106.83 2
1106.91 4
1106.98 6
1107.06 9
1107.13 11
1107.21 13
1107.29 14
1107.36 15
1107.44 15
1107.51 14
1107.59 14
1107.67 13
1107.74 12
1107.82 12
1107.89 11
1107.97 10
1108.05 10
1108.12 10
1108.20 10
1108.27 10
1108.35 11
1108.43 12
1108.50 13
1108.58 14
1108.65 16
1108.73 18
1108.81 20
1108.88 22
1108.96 23
1109.04 24
1109.11 25
1109.19 25
1109.26 25
1109.34 24
1109.42 23
1109.49 21
1109.57 20
1109.64 19
1109.72 18
1109.80 18
1109.87 20
1109.95 21
1110.02 23
1110.10 25
1110.18 27
1110.25 28
1110.33 28
1110.41 29
1110.48 28
1110.56 28
1110.63 27
1110.71 27
1110.79 26
1110.86 26
1110.94 27
1111.02 28
1111.09 29
1111.17 30
1111.24 31
1111.32 31
1111.40 32
1111.47 32
1111.55 32
1111.62 33
1111.70 33
1111.78 33
1111.85 34
1111.93 35
1112.01 35
1112.08 36
1112.16 36
1112.23 37
1112.31 37
1112.39 37
1112.46 37
1112.54 36
1112.62 34
1112.69 32
1112.77 30
1112.84 27
1112.92 25
1113.00 23
1113.07 22
1113.15 23
1113.23 24
1113.30 25
1113.38 26
1113.45 28
1113.53 29
1113.61 29
1113.68 30
1113.76 29
1113.84 29
1113.91 29
1113.99 28
1114.06 27
1114.14 26
1114.22 25
1114.29 23
1114.37 21
1114.45 19
1114.52 16
1114.60 14
1114.67 12
1114.75 10
1114.83 8
1114.90 7
1114.98 7
1115.06 7
1115.13 8
1115.21 9
1115.29 10
1115.36 12
1115.44 14
1115.51 16
1115.59 18
1115.67 20
1115.74 21
1115.82 23
1115.90 24
1115.97 25
1116.05 27
1116.12 28
1116.20 28
1116.28 29
1116.35 29
1116.43 29
1116.51 28
1116.58 28
1116.66 28
1116.74 27
1116.81 27
1116.89 26
1116.96 24
1117.04 23
1117.12 22
1117.19 21
1117.27 21
1117.35 22
1117.42 23
1117.50 24
1117.58 26
1117.65 27
1117.73 29
1117.81 30
1117.88 31
1117.96 33
1118.03 33
1118.11 34
1118.19 34
1118.26 33
1118.34 33
1118.42 32
1118.49 31
1118.57 30
1118.65 29
1118.72 28
1118.80 27
1118.88 26
1118.95 26
1119.03 26
1119.10 26
1119.18 25
1119.26 25
1119.33 24
1119.41 23
1119.49 22
1119.56 21
1119.64 20
1119.72 19
1119.79 19
1119.87 19
1119.95 19
1120.02 20
1120.10 22
1120.18 23
1120.25 25
1120.33 26
1120.40 27
1120.48 28
1120.56 28
1120.63 28
1120.71 27
1120.79 27
1120.86 26
1120.94 25
1121.02 24
1121.09 24
1121.17 23
1121.25 22
1121.32 22
1121.40 22
1121.48 22
1121.55 23
1121.63 23
1121.71 23
1121.78 23
1121.86 22
1121.94 21
1122.01 19
1122.09 18
1122.16 17
1122.24 16
1122.32 16
1122.39 15
1122.47 15
1122.55 15
1122.62 16
1122.70 16
1122.78 16
1122.85 17
1122.93 18
1123.01 18
1123.08 18
1123.16 17
1123.24 16
1123.31 15
1123.39 14
1123.47 13
1123.54 13
1123.62 13
1123.70 14
1123.77 16
1123.85 17
1123.93 18
1124.00 19
1124.08 19
1124.16 18
1124.23 17
1124.31 15
1124.39 13
1124.46 12
1124.54 11
1124.62 11
1124.69 11
1124.77 11
1124.85 12
1124.92 13
1125.00 15
1125.08 16
1125.15 16
1125.23 17
1125.31 17
1125.38 17
1125.46 16
1125.54 16
1125.61 15
1125.69 15
1125.77 15
1125.84 15
1125.92 15
1126.00 16
1126.07 16
1126.15 16
1126.23 16
1126.30 17
1126.38 17
1126.46 18
1126.53 19
1126.61 19
1126.69 19
1126.76 19
1126.84 18
1126.92 17
1126.99 16
1127.07 15
1127.15 15
1127.22 15
1127.30 15
1127.38 15
1127.45 14
1127.53 14
1127.61 13
1127.68 12
1127.76 11
1127.84 10
1127.91 9
1127.99 8
1128.07 7
1128.14 5
1128.22 4
1128.30 4
1128.37 3
1128.45 3
1128.53 4
1128.61 5
1128.68 6
1128.76 7
1128.84 7
1128.91 8
1128.99 8
1129.07 8
1129.14 8
1129.22 7
1129.30 6
1129.37 5
1129.45 4
1129.53 3
1129.60 2
1129.68 2
1129.76 2
1129.83 2
1129.91 3
1129.99 4
1130.06 5
1130.14 6
1130.22 7
1130.29 7
1130.37 7
1130.45 6
1130.53 5
1130.60 4
1130.68 3
1130.76 2
1130.83 2
1130.91 3
1130.99 4
1131.06 5
1131.14 5
1131.22 5
1131.29 4
1131.37 3
1131.45 1
1131.52 0
1131.60 0
1131.68 0
1131.76 0
1131.83 0
1131.91 0
1131.99 0
1132.06 0
1132.14 1
1132.22 3
1132.29 4
1132.37 5
1132.45 6
1132.52 7
1132.60 7
1132.68 7
1132.76 7
1132.83 6
1132.91 5
1132.99 4
1133.06 3
1133.14 2
1133.22 2
1133.29 2
1133.37 1
1133.45 1
1133.52 0
1133.60 0
1133.68 0
1133.76 0
1133.83 0
1133.91 0
1133.99 0
1134.06 0
1134.14 0
1134.22 1
1134.29 2
1134.37 3
1134.45 4
1134.52 4
1134.60 4
1134.68 4
1134.76 4
1134.83 5
1134.91 5
1134.99 5
1135.06 5
1135.14 6
1135.22 6
1135.29 7
1135.37 7
1135.45 8
1135.53 10
1135.60 11
1135.68 13
1135.76 15
1135.83 17
1135.91 18
1135.99 18
1136.07 18
1136.14 18
1136.22 17
1136.30 15
1136.37 14
1136.45 13
1136.53 12
1136.60 13
1136.68 14
1136.76 17
1136.84 19
1136.91 22
1136.99 25
1137.07 27
1137.14 28
1137.22 29
1137.30 30
1137.38 30
1137.45 30
1137.53 30
1137.61 30
1137.68 31
1137.76 32
1137.84 34
1137.91 36
1137.99 39
1138.07 42
1138.15 45
1138.22 47
1138.30 48
1138.38 49
1138.45 49
1138.53 50
1138.61 51
1138.69 52
1138.76 54
1138.84 56
1138.92 57
1138.99 58
1139.07 59
1139.15 59
1139.23 59
1139.30 59
1139.38 60
1139.46 61
1139.53 63
1139.61 64
1139.69 64
1139.77 63
1139.84 60
1139.92 57
1140.00 52
1140.07 48
1140.15 43
1140.23 39
1140.31 36
1140.38 34
1140.46 33
1140.54 33
1140.61 35
1140.69 37
1140.77 40
1140.85 43
1140.92 46
1141.00 50
1141.08 53
1141.15 56
1141.23 57
1141.31 58
1141.39 58
1141.46 57
1141.54 54
1141.62 52
1141.70 49
1141.77 46
1141.85 44
1141.93 41
1142.00 39
1142.08 36
1142.16 33
1142.24 31
1142.31 29
1142.39 27
1142.47 26
1142.55 27
1142.62 27
1142.70 29
1142.78 30
1142.85 32
1142.93 33
1143.01 35
1143.09 36
1143.16 38
1143.24 39
1143.32 40
1143.40 40
1143.47 40
1143.55 39
1143.63 38
1143.70 37
1143.78 35
1143.86 33
1143.94 32
1144.01 31
1144.09 29
1144.17 28
1144.25 26
1144.32 24
1144.40 22
1144.48 20
1144.55 18
1144.63 17
1144.71 17
1144.79 17
1144.86 18
1144.94 19
1145.02 21
1145.10 22
1145.17 23
1145.25 24
1145.33 24
1145.41 24
1145.48 24
1145.56 22
1145.64 20
1145.71 17
1145.79 14
1145.87 12
1145.95 10
1146.02 8
1146.10 8
1146.18 8
1146.26 8
1146.33 9
1146.41 9
1146.49 8
1146.57 8
1146.64 7
1146.72 6
1146.80 5
1146.88 5
1146.95 5
1147.03 4
1147.11 4
1147.19 4
1147.26 4
1147.34 4
1147.42 4
1147.49 4
1147.57 5
1147.65 7
1147.73 9
1147.80 11
1147.88 14
1147.96 16
1148.04 18
1148.11 20
1148.19 21
1148.27 22
1148.35 23
1148.42 23
1148.50 23
1148.58 22
1148.66 21
1148.73 21
1148.81 20
1148.89 19
1148.97 19
1149.04 19
1149.12 19
1149.20 18
1149.28 18
1149.35 17
1149.43 15
1149.51 13
1149.59 12
1149.66 10
1149.74 9
1149.82 9
1149.90 9
1149.97 9
1150.05 10
1150.13 11
1150.21 12
1150.28 13
1150.36 13
1150.44 14
1150.52 15
1150.59 16
1150.67 17
1150.75 18
1150.83 19
1150.90 19
1150.98 20
1151.06 20
1151.14 21
1151.21 22
1151.29 22
1151.37 22
1151.45 22
1151.52 22
1151.60 21
1151.68 20
1151.76 19
1151.83 18
1151.91 17
1151.99 17
1152.07 17
1152.14 17
1152.22 18
1152.30 19
1152.38 21
1152.46 23
1152.53 24
1152.61 26
1152.69 27
1152.77 28
1152.84 30
1152.92 31
1153.00 34
1153.08 36
1153.15 40
1153.23 43
1153.31 47
1153.39 50
1153.46 52
1153.54 54
1153.62 56
1153.70 56
1153.77 57
1153.85 57
1153.93 58
1154.01 58
1154.09 58
1154.16 59
1154.24 59
1154.32 60
1154.40 61
1154.47 62
1154.55 64
1154.63 66
1154.71 69
1154.78 72
1154.86 76
1154.94 79
1155.02 82
1155.09 85
1155.17 87
1155.25 89
1155.33 91
1155.41 93
1155.48 97
1155.56 101
1155.64 106
1155.72 110
1155.79 113
1155.87 114
1155.95 114
1156.03 112
1156.10 109
1156.18 106
1156.26 103
1156.34 102
1156.42 102
1156.49 103
1156.57 104
1156.65 105
1156.73 105
1156.80 104
1156.88 103
1156.96 102
1157.04 101
1157.12 101
1157.19 100
1157.27 100
1157.35 100
1157.43 99
1157.50 99
1157.58 99
1157.66 98
1157.74 97
1157.81 97
1157.89 96
1157.97 95
1158.05 94
1158.13 93
1158.20 92
1158.28 91
1158.36 89
1158.44 87
1158.51 85
1158.59 81
1158.67 76
1158.75 71
1158.83 65
1158.90 60
1158.98 55
1159.06 52
1159.14 50
1159.22 50
1159.29 50
1159.37 52
1159.45 54
1159.53 55
1159.60 56
1159.68 56
1159.76 55
1159.84 53
1159.92 50
1159.99 48
1160.07 45
1160.15 43
1160.23 40
1160.30 39
1160.38 37
1160.46 35
1160.54 32
1160.62 30
1160.69 28
1160.77 25
1160.85 23
1160.93 22
1161.01 20
1161.08 19
1161.16 18
1161.24 17
1161.32 17
1161.40 17
1161.47 18
1161.55 20
1161.63 22
1161.71 23
1161.78 24
1161.86 24
1161.94 22
1162.02 20
1162.10 17
1162.17 14
1162.25 12
1162.33 10
1162.41 10
1162.49 10
1162.56 10
1162.64 11
1162.72 11
1162.80 10
1162.88 9
1162.95 8
1163.03 7
1163.11 6
1163.19 5
1163.27 5
1163.34 5
1163.42 6
1163.50 7
1163.58 9
1163.66 10
1163.73 12
1163.81 13
1163.89 15
1163.97 15
1164.04 15
1164.12 14
1164.20 12
1164.28 10
1164.36 8
1164.43 5
1164.51 3
1164.59 1
1164.67 0
1164.75 0
1164.82 0
1164.90 0
1164.98 1
1165.06 2
1165.14 3
1165.21 4
1165.29 5
1165.37 6
1165.45 7
1165.53 7
1165.61 8
1165.68 8
1165.76 9
1165.84 9
1165.92 9
1166.00 8
1166.07 8
1166.15 8
1166.23 7
1166.31 8
1166.39 8
1166.46 9
1166.54 10
1166.62 10
1166.70 10
1166.78 8
1166.85 7
1166.93 4
1167.01 2
1167.09 0
1167.17 0
1167.24 0
1167.32 0
1167.40 0
1167.48 1
1167.56 2
1167.63 2
1167.71 2
1167.79 1
1167.87 0
1167.95 0
1168.03 0
1168.10 0
1168.18 0
1168.26 0
1168.34 1
1168.42 1
1168.49 2
1168.57 2
1168.65 2
1168.73 2
1168.81 3
1168.88 4
1168.96 5
1169.04 6
1169.12 6
1169.20 5
1169.28 4
1169.35 3
1169.43 2
1169.51 1
1169.59 0
1169.67 1
1169.74 1
1169.82 2
1169.90 3
1169.98 3
1170.06 3
1170.14 3
1170.21 3
1170.29 3
1170.37 4
1170.45 4
1170.53 5
1170.60 6
1170.68 8
1170.76 9
1170.84 11
1170.92 12
1171.00 12
1171.07 13
1171.15 12
1171.23 12
1171.31 11
1171.39 11
1171.46 10
1171.54 10
1171.62 11
1171.70 12
1171.78 15
1171.86 18
1171.93 22
1172.01 26
1172.09 31
1172.17 34
1172.25 36
1172.33 37
1172.40 36
1172.48 35
1172.56 32
1172.64 29
1172.72 27
1172.80 24
1172.87 22
1172.95 21
1173.03 20
1173.11 19
1173.19 19
1173.26 20
1173.34 21
1173.42 23
1173.50 25
1173.58 28
1173.66 30
1173.73 32
1173.81 32
1173.89 32
1173.97 30
1174.05 28
1174.13 25
1174.20 22
1174.28 19
1174.36 17
1174.44 15
1174.52 14
1174.60 14
1174.67 15
1174.75 17
1174.83 19
1174.91 21
1174.99 23
1175.07 24
1175.14 24
1175.22 23
1175.30 21
1175.38 19
1175.46 17
1175.54 15
1175.61 14
1175.69 14
1175.77 13
1175.85 13
1175.93 13
1176.01 13
1176.08 13
1176.16 13
1176.24 14
1176.32 14
1176.40 15
1176.48 15
1176.56 15
1176.63 15
1176.71 15
1176.79 15
1176.87 15
1176.95 14
1177.03 14
1177.10 14
1177.18 15
1177.26 16
1177.34 18
1177.42 20
1177.50 23
1177.57 26
1177.65 29
1177.73 31
1177.81 32
1177.89 33
1177.97 32
1178.05 30
1178.12 28
1178.20 26
1178.28 23
1178.36 21
1178.44 19
1178.52 18
1178.59 18
1178.67 18
1178.75 20
1178.83 22
1178.91 23
1178.99 25
1179.07 26
1179.14 26
1179.22 25
1179.30 23
1179.38 21
1179.46 19
1179.54 18
1179.61 16
1179.69 15
1179.77 15
1179.85 14
1179.93 13
1180.01 13
1180.09 12
1180.16 11
1180.24 11
1180.32 11
1180.40 11
1180.48 11
1180.56 11
1180.64 10
1180.71 10
1180.79 9
1180.87 7
1180.95 6
1181.03 5
1181.11 5
1181.19 4
1181.26 4
1181.34 3
1181.42 3
1181.50 2
1181.58 2
1181.66 1
1181.74 0
1181.81 0
1181.89 0
1181.97 0
1182.05 0
1182.13 0
1182.21 0
1182.29 0
1182.36 1
1182.44 2
1182.52 4
1182.60 4
1182.68 4
1182.76 4
1182.84 3
1182.91 3
1182.99 3
1183.07 3
1183.15 4
1183.23 6
1183.31 7
1183.39 9
1183.46 11
1183.54 12
1183.62 13
1183.70 14
1183.78 14
1183.86 13
1183.94 12
1184.01 12
1184.09 11
1184.17 11
1184.25 11
1184.33 11
1184.41 11
1184.49 12
1184.57 12
1184.64 11
1184.72 10
1184.80 8
1184.88 6
1184.96 5
1185.04 5
1185.12 5
1185.19 7
1185.27 11
1185.35 15
1185.43 19
1185.51 23
1185.59 27
1185.67 29
1185.75 29
1185.82 28
1185.90 27
1185.98 25
1186.06 23
1186.14 21
1186.22 21
1186.30 21
1186.38 21
1186.45 22
1186.53 23
1186.61 23
1186.69 23
1186.77 22
1186.85 20
1186.93 19
1187.01 17
1187.08 16
1187.16 15
1187.24 15
1187.32 15
1187.40 15
1187.48 15
1187.56 15
1187.64 14
1187.71 14
1187.79 14
1187.87 14
1187.95 15
1188.03 16
1188.11 17
1188.19 19
1188.27 20
1188.34 22
1188.42 23
1188.50 24
1188.58 25
1188.66 27
1188.74 29
1188.82 32
1188.90 36
1188.97 42
1189.05 48
1189.13 56
1189.21 64
1189.29 71
1189.37 78
1189.45 84
1189.53 87
1189.61 89
1189.68 89
1189.76 88
1189.84 86
1189.92 83
1190.00 81
1190.08 78
1190.16 76
1190.24 74
1190.31 72
1190.39 72
1190.47 72
1190.55 72
1190.63 73
1190.71 73
1190.79 74
1190.87 73
1190.95 72
1191.02 70
1191.10 67
1191.18 64
1191.26 61
1191.34 58
1191.42 55
1191.50 53
1191.58 50
1191.66 47
1191.73 45
1191.81 42
1191.89 40
1191.97 37
1192.05 35
1192.13 33
1192.21 30
1192.29 27
1192.37 24
1192.45 21
1192.52 18
1192.60 16
1192.68 15
1192.76 14
1192.84 15
1192.92 16
1193.00 18
1193.08 21
1193.16 24
1193.23 28
1193.31 32
1193.39 36
1193.47 39
1193.55 42
1193.63 43
1193.71 44
1193.79 43
1193.87 43
1193.95 42
1194.02 42
1194.10 41
1194.18 41
1194.26 41
1194.34 40
1194.42 40
1194.50 38
1194.58 37
1194.66 36
1194.74 36
1194.81 36
1194.89 37
1194.97 38
1195.05 39
1195.13 40
1195.21 39
1195.29 39
1195.37 38
1195.45 38
1195.53 39
1195.60 41
1195.68 43
1195.76 46
1195.84 47
1195.92 48
1196.00 47
1196.08 46
1196.16 44
1196.24 42
1196.32 40
1196.39 38
1196.47 36
1196.55 33
1196.63 31
1196.71 28
1196.79 26
1196.87 25
1196.95 23
1197.03 22
1197.11 21
1197.19 20
1197.26 19
1197.34 18
1197.42 17
1197.50 16
1197.58 17
1197.66 18
1197.74 21
1197.82 25
1197.90 29
1197.98 34
1198.06 38
1198.13 42
1198.21 45
1198.29 47
1198.37 49
1198.45 48
1198.53 47
1198.61 46
1198.69 43
1198.77 40
1198.85 37
1198.93 34
1199.01 32
1199.08 31
1199.16 31
1199.24 31
1199.32 32
1199.40 33
1199.48 33
1199.56 33
1199.64 33
1199.72 33
1199.80 33
1199.88 34
1199.96 35
1200.03 36
1200.11 38
1200.19 39
1200.27 39
1200.35 39
1200.43 38
1200.51 37
1200.59 37
1200.67 36
1200.75 36
1200.83 36
1200.91 37
1200.98 37
1201.06 37
1201.14 37
1201.22 36
1201.30 36
1201.38 36
1201.46 37
1201.54 38
1201.62 40
1201.70 41
1201.78 43
1201.86 44
1201.94 44
1202.01 44
1202.09 44
1202.17 43
1202.25 41
1202.33 40
1202.41 39
1202.49 38
1202.57 38
1202.65 38
1202.73 39
1202.81 40
1202.89 41
1202.97 43
1203.04 46
1203.12 49
1203.20 53
1203.28 56
1203.36 59
1203.44 61
1203.52 61
1203.60 61
1203.68 59
1203.76 56
1203.84 53
1203.92 50
1204.00 47
1204.08 44
1204.16 41
1204.23 39
1204.31 37
1204.39 36
1204.47 34
1204.55 34
1204.63 33
1204.71 32
1204.79 31
1204.87 30
1204.95 30
1205.03 29
1205.11 28
1205.19 28
1205.27 27
1205.35 26
1205.42 24
1205.50 22
1205.58 21
1205.66 19
1205.74 19
1205.82 19
1205.90 20
1205.98 21
1206.06 22
1206.14 22
1206.22 22
1206.30 20
1206.38 18
1206.46 16
1206.54 14
1206.62 13
1206.69 12
1206.77 12
1206.85 13
1206.93 13
1207.01 13
1207.09 13
1207.17 12
1207.25 11
1207.33 9
1207.41 8
1207.49 6
1207.57 4
1207.65 2
1207.73 1
1207.81 0
1207.89 0
1207.97 0
1208.04 0
1208.12 0
1208.20 0
1208.28 0
1208.36 0
1208.44 0
1208.52 0
1208.60 1
1208.68 2
1208.76 4
1208.84 6
1208.92 8
1209.00 10
1209.08 12
1209.16 14
1209.24 16
1209.32 18
1209.40 20
1209.48 22
1209.55 23
1209.63 24
1209.71 25
1209.79 25
1209.87 25
1209.95 24
1210.03 24
1210.11 24
1210.19 24
1210.27 24
1210.35 23
1210.43 22
1210.51 21
1210.59 19
1210.67 17
1210.75 16
1210.83 15
1210.91 15
1210.99 15
1211.07 14
1211.14 14
1211.22 13
1211.30 12
1211.38 11
1211.46 10
1211.54 10
1211.62 12
1211.70 14
1211.78 17
1211.86 21
1211.94 25
1212.02 28
1212.10 30
1212.18 32
1212.26 33
1212.34 32
1212.42 31
1212.50 28
1212.58 25
1212.66 22
1212.74 20
1212.82 18
1212.90 17
1212.98 18
1213.05 20
1213.13 22
1213.21 25
1213.29 28
1213.37 31
1213.45 33
1213.53 34
1213.61 34
1213.69 34
1213.77 32
1213.85 30
1213.93 26
1214.01 23
1214.09 20
1214.17 17
1214.25 14
1214.33 13
1214.41 13
1214.49 13
1214.57 13
1214.65 14
1214.73 14
1214.81 14
1214.89 14
1214.97 14
1215.05 13
1215.13 13
1215.21 12
1215.28 11
1215.36 11
1215.44 11
1215.52 13
1215.60 15
1215.68 19
1215.76 23
1215.84 27
1215.92 31
1216.00 35
1216.08 38
1216.16 41
1216.24 43
1216.32 45
1216.40 47
1216.48 48
1216.56 49
1216.64 50
1216.72 51
1216.80 53
1216.88 54
1216.96 56
1217.04 57
1217.12 58
1217.20 60
1217.28 61
1217.36 61
1217.44 62
1217.52 62
1217.60 61
1217.68 60
1217.76 58
1217.84 56
1217.92 53
1218.00 50
1218.08 47
1218.16 44
1218.23 41
1218.31 39
1218.39 37
1218.47 36
1218.55 35
1218.63 36
1218.71 37
1218.79 38
1218.87 40
1218.95 41
1219.03 41
1219.11 42
1219.19 42
1219.27 42
1219.35 42
1219.43 43
1219.51 45
1219.59 46
1219.67 48
1219.75 49
1219.83 50
1219.91 49
1219.99 47
1220.07 44
1220.15 41
1220.23 37
1220.31 32
1220.39 27
1220.47 23
1220.55 19
1220.63 16
1220.71 14
1220.79 14
1220.87 16
1220.95 18
1221.03 21
1221.11 24
1221.19 25
1221.27 26
1221.35 26
1221.43 25
1221.51 23
1221.59 20
1221.67 17
1221.75 14
1221.83 11
1221.91 9
1221.99 7
1222.07 7
1222.15 8
1222.23 11
1222.31 15
1222.39 20
1222.47 24
1222.55 28
1222.63 31
1222.71 34
1222.79 36
1222.87 37
1222.95 38
1223.03 38
1223.11 38
1223.19 36
1223.27 34
1223.35 32
1223.43 29
1223.51 27
1223.59 24
1223.67 22
1223.75 20
1223.83 19
1223.91 19
1223.99 19
1224.07 20
1224.15 20
1224.23 21
1224.31 22
1224.39 23
1224.47 24
1224.55 24
1224.63 25
1224.71 25
1224.79 26
1224.87 26
1224.95 25
1225.03 25
1225.11 24
1225.19 23
1225.27 22
1225.35 21
1225.43 19
1225.51 18
1225.59 16
1225.67 15
1225.75 13
1225.83 11
1225.91 10
1225.99 9
1226.07 8
1226.15 7
1226.23 7
1226.31 6
1226.39 5
1226.47 4
1226.55 2
1226.63 1
1226.71 0
1226.79 0
1226.87 0
1226.95 0
1227.03 0
1227.11 0
1227.19 0
1227.27 0
1227.35 0
1227.43 2
1227.51 3
1227.59 5
1227.67 8
1227.75 11
1227.83 14
1227.91 17
1227.99 20
1228.07 21
1228.15 21
1228.23 20
1228.31 18
1228.39 16
1228.47 15
1228.55 13
1228.63 13
1228.71 12
1228.79 13
1228.87 13
1228.95 14
1229.03 14
1229.11 15
1229.19 16
1229.27 17
1229.35 18
1229.43 19
1229.51 21
1229.59 22
1229.67 23
1229.75 23
1229.83 23
1229.91 23
1229.99 24
1230.07 24
1230.15 26
1230.23 28
1230.31 30
1230.39 33
1230.47 34
1230.55 35
1230.63 34
1230.71 31
1230.79 28
1230.87 24
1230.95 21
1231.03 19
1231.11 17
1231.19 17
1231.27 16
1231.35 16
1231.43 16
1231.51 15
1231.59 15
1231.67 14
1231.75 14
1231.84 13
1231.92 13
1232.00 13
1232.08 12
1232.16 12
1232.24 12
1232.32 12
1232.40 12
1232.48 13
1232.56 15
1232.64 17
1232.72 21
1232.80 25
1232.88 31
1232.96 37
1233.04 43
1233.12 49
1233.20 55
1233.28 58
1233.36 60
1233.44 60
1233.52 59
1233.60 56
1233.68 52
1233.76 47
1233.84 42
1233.92 37
1234.00 33
1234.08 29
1234.16 27
1234.24 26
1234.32 27
1234.40 29
1234.48 32
1234.56 35
1234.64 37
1234.72 40
1234.81 41
1234.89 41
1234.97 40
1235.05 38
1235.13 35
1235.21 33
1235.29 30
1235.37 28
1235.45 27
1235.53 28
1235.61 30
1235.69 32
1235.77 35
1235.85 37
1235.93 39
1236.01 40
1236.09 40
1236.17 38
1236.25 35
1236.33 32
1236.41 28
1236.49 26
1236.57 24
1236.65 24
1236.73 24
1236.81 24
1236.89 23
1236.97 22
1237.06 19
1237.14 15
1237.22 11
1237.30 8
1237.38 5
1237.46 4
1237.54 4
1237.62 5
1237.70 6
1237.78 7
1237.86 8
1237.94 8
1238.02 7
1238.10 4
1238.18 1
1238.26 0
1238.34 0
1238.42 0
1238.50 0
1238.58 0
1238.66 0
1238.74 0
1238.82 1
1238.91 5
1238.99 8
1239.07 11
1239.15 13
1239.23 14
1239.31 16
1239.39 17
1239.47 18
1239.55 19
1239.63 20
1239.71 20
1239.79 20
1239.87 18
1239.95 17
1240.03 14
1240.11 11
1240.19 9
1240.27 7
1240.35 6
1240.43 6
1240.51 7
1240.60 10
1240.68 13
1240.76 16
1240.84 19
1240.92 21
1241.00 22
1241.08 22
1241.16 21
1241.24 20
1241.32 19
1241.40 18
1241.48 16
1241.56 15
1241.64 14
1241.72 13
1241.80 12
1241.88 11
1241.96 9
1242.04 7
1242.13 4
1242.21 1
1242.29 0
1242.37 0
1242.45 0
1242.53 0
1242.61 0
1242.69 0
1242.77 0
1242.85 0
1242.93 3
1243.01 8
1243.09 13
1243.17 18
1243.25 22
1243.33 25
1243.41 27
1243.50 27
1243.58 26
1243.66 24
1243.74 22
1243.82 20
1243.90 19
1243.98 19
1244.06 19
1244.14 20
1244.22 21
1244.30 22
1244.38 23
1244.46 24
1244.54 24
1244.62 24
1244.70 24
1244.79 24
1244.87 25
1244.95 25
1245.03 25
1245.11 26
1245.19 27
1245.27 29
1245.35 32
1245.43 35
1245.51 38
1245.59 41
1245.67 43
1245.75 46
1245.83 47
1245.91 49
1246.00 50
1246.08 51
1246.16 52
1246.24 51
1246.32 49
1246.40 46
1246.48 43
1246.56 38
1246.64 33
1246.72 29
1246.80 26
1246.88 24
1246.96 24
1247.04 25
1247.13 26
1247.21 28
1247.29 29
1247.37 29
1247.45 30
1247.53 29
1247.61 29
1247.69 29
1247.77 30
1247.85 30
1247.93 31
1248.01 31
1248.09 30
1248.17 29
1248.26 28
1248.34 27
1248.42 26
1248.50 25
1248.58 24
1248.66 23
1248.74 22
1248.82 20
1248.90 19
1248.98 17
1249.06 17
1249.14 17
1249.22 17
1249.31 18
1249.39 19
1249.47 19
1249.55 18
1249.63 17
1249.71 16
1249.79 15
1249.87 15
1249.95 15
1250.03 15
1250.11 16
1250.19 16
1250.28 16
1250.36 16
1250.44 16
1250.52 15
1250.60 15
1250.68 15
1250.76 16
1250.84 18
1250.92 20
1251.00 23
1251.08 25
1251.16 26
1251.25 26
1251.33 26
1251.41 25
1251.49 25
1251.57 24
1251.65 23
1251.73 22
1251.81 22
1251.89 21
1251.97 20
1252.05 19
1252.13 18
1252.22 17
1252.30 17
1252.38 18
1252.46 19
1252.54 21
1252.62 23
1252.70 25
1252.78 27
1252.86 29
1252.94 30
1253.02 30
1253.11 30
1253.19 29
1253.27 27
1253.35 24
1253.43 20
1253.51 15
1253.59 11
1253.67 8
1253.75 6
1253.83 5
1253.92 5
1254.00 7
1254.08 8
1254.16 10
1254.24 12
1254.32 14
1254.40 15
1254.48 17
1254.56 19
1254.64 20
1254.72 21
1254.81 20
1254.89 19
1254.97 17
1255.05 15
1255.13 13
1255.21 12
1255.29 12
1255.37 13
1255.45 15
1255.53 17
1255.62 19
1255.70 21
1255.78 23
1255.86 26
1255.94 30
1256.02 34
1256.10 39
1256.18 44
1256.26 48
1256.34 49
1256.43 49
1256.51 46
1256.59 42
1256.67 38
1256.75 35
1256.83 32
1256.91 32
1256.99 32
1257.07 33
1257.15 34
1257.24 35
1257.32 35
1257.40 36
1257.48 37
1257.56 38
1257.64 39
1257.72 39
1257.80 39
1257.88 39
1257.97 38
1258.05 37
1258.13 37
1258.21 38
1258.29 40
1258.37 44
1258.45 48
1258.53 54
1258.61 59
1258.70 63
1258.78 65
1258.86 66
1258.94 64
1259.02 62
1259.10 58
1259.18 54
1259.26 51
1259.34 48
1259.43 47
1259.51 46
1259.59 45
1259.67 44
1259.75 43
1259.83 41
1259.91 40
1259.99 38
1260.07 36
1260.16 35
1260.24 34
1260.32 34
1260.40 33
1260.48 33
1260.56 33
1260.64 32
1260.72 32
1260.80 31
1260.89 31
1260.97 30
1261.05 29
1261.13 29
1261.21 28
1261.29 29
1261.37 29
1261.45 30
1261.54 31
1261.62 32
1261.70 33
1261.78 35
1261.86 37
1261.94 39
1262.02 42
1262.10 45
1262.18 49
1262.27 53
1262.35 57
1262.43 59
1262.51 61
1262.59 60
1262.67 58
1262.75 53
1262.83 47
1262.92 41
1263.00 34
1263.08 29
1263.16 26
1263.24 24
1263.32 25
1263.40 26
1263.48 26
1263.57 26
1263.65 23
1263.73 20
1263.81 15
1263.89 11
1263.97 8
1264.05 7
1264.13 7
1264.22 10
1264.30 13
1264.38 18
1264.46 24
1264.54 30
1264.62 37
1264.70 44
1264.78 50
1264.87 56
1264.95 60
1265.03 63
1265.11 62
1265.19 60
1265.27 56
1265.35 52
1265.44 48
1265.52 46
1265.60 45
1265.68 45
1265.76 46
1265.84 47
1265.92 47
1266.00 47
1266.09 46
1266.17 44
1266.25 43
1266.33 41
1266.41 39
1266.49 36
1266.57 32
1266.66 28
1266.74 24
1266.82 20
1266.90 17
1266.98 17
1267.06 20
1267.14 24
1267.22 30
1267.31 36
1267.39 42
1267.47 47
1267.55 50
1267.63 51
1267.71 52
1267.79 52
1267.88 51
1267.96 52
1268.04 52
1268.12 52
1268.20 52
1268.28 51
1268.36 50
1268.45 48
1268.53 47
1268.61 46
1268.69 45
1268.77 46
1268.85 48
1268.93 50
1269.02 52
1269.10 53
1269.18 54
1269.26 55
1269.34 54
1269.42 53
1269.50 51
1269.59 49
1269.67 46
1269.75 42
1269.83 39
1269.91 36
1269.99 34
1270.07 33
1270.16 33
1270.24 34
1270.32 35
1270.40 37
1270.48 38
1270.56 39
1270.64 40
1270.73 39
1270.81 38
1270.89 36
1270.97 35
1271.05 33
1271.13 31
1271.22 30
1271.30 29
1271.38 29
1271.46 30
1271.54 32
1271.62 34
1271.70 37
1271.79 41
1271.87 45
1271.95 49
1272.03 53
1272.11 55
1272.19 56
1272.28 56
1272.36 54
1272.44 53
1272.52 53
1272.60 54
1272.68 58
1272.76 64
1272.85 71
1272.93 79
1273.01 85
1273.09 89
1273.17 90
1273.25 89
1273.34 87
1273.42 84
1273.50 83
1273.58 83
1273.66 86
1273.74 90
1273.82 94
1273.91 97
1273.99 99
1274.07 99
1274.15 96
1274.23 92
1274.31 88
1274.40 83
1274.48 79
1274.56 75
1274.64 71
1274.72 68
1274.80 64
1274.89 60
1274.97 55
1275.05 51
1275.13 47
1275.21 43
1275.29 40
1275.38 37
1275.46 35
1275.54 35
1275.62 35
1275.70 36
1275.78 37
1275.87 39
1275.95 42
1276.03 44
1276.11 47
1276.19 49
1276.27 52
1276.36 55
1276.44 58
1276.52 63
1276.60 68
1276.68 73
1276.76 77
1276.85 81
1276.93 84
1277.01 84
1277.09 83
1277.17 80
1277.25 76
1277.34 71
1277.42 66
1277.50 62
1277.58 58
1277.66 55
1277.74 54
1277.83 53
1277.91 54
1277.99 55
1278.07 57
1278.15 58
1278.23 60
1278.32 61
1278.40 62
1278.48 63
1278.56 64
1278.64 63
1278.72 61
1278.81 58
1278.89 53
1278.97 48
1279.05 42
1279.13 38
1279.21 34
1279.30 33
1279.38 33
1279.46 36
1279.54 40
1279.62 46
1279.71 52
1279.79 58
1279.87 63
1279.95 68
1280.03 70
1280.11 72
1280.20 74
1280.28 76
1280.36 78
1280.44 80
1280.52 82
1280.61 85
1280.69 87
1280.77 88
1280.85 88
1280.93 86
1281.01 84
1281.10 80
1281.18 76
1281.26 70
1281.34 64
1281.42 58
1281.51 52
1281.59 46
1281.67 40
1281.75 35
1281.83 31
1281.91 28
1282.00 25
1282.08 22
1282.16 20
1282.24 18
1282.32 15
1282.41 12
1282.49 8
1282.57 6
1282.65 4
1282.73 4
1282.81 5
1282.90 8
1282.98 12
1283.06 16
1283.14 20
1283.22 22
1283.31 23
1283.39 22
1283.47 20
1283.55 17
1283.63 15
1283.72 13
1283.80 11
1283.88 11
1283.96 10
1284.04 11
1284.13 11
1284.21 12
1284.29 14
1284.37 16
1284.45 19
1284.53 23
1284.62 26
1284.70 30
1284.78 33
1284.86 36
1284.94 37
1285.03 37
1285.11 35
1285.19 32
1285.27 29
1285.35 26
1285.44 22
1285.52 19
1285.60 16
1285.68 12
1285.76 8
1285.85 3
1285.93 0
1286.01 0
1286.09 0
1286.17 0
1286.26 0
1286.34 0
1286.42 0
1286.50 0
1286.58 4
1286.67 13
1286.75 23
1286.83 33
1286.91 40
1286.99 46
1287.08 48
1287.16 49
1287.24 48
1287.32 47
1287.40 46
1287.49 46
1287.57 47
1287.65 49
1287.73 51
1287.81 54
1287.90 57
1287.98 59
1288.06 61
1288.14 62
1288.22 63
1288.31 63
1288.39 62
1288.47 61
1288.55 58
1288.63 56
1288.72 53
1288.80 50
1288.88 49
1288.96 48
1289.04 49
1289.13 51
1289.21 54
1289.29 57
1289.37 59
1289.46 61
1289.54 62
1289.62 61
1289.70 61
1289.78 61
1289.87 62
1289.95 66
1290.03 71
1290.11 77
1290.19 82
1290.28 86
1290.36 87
1290.44 85
1290.52 81
1290.60 75
1290.69 69
1290.77 63
1290.85 60
1290.93 58
1291.02 56
1291.10 56
1291.18 56
1291.26 56
1291.34 56
1291.43 56
1291.51 56
1291.59 56
1291.67 58
1291.75 60
1291.84 63
1291.92 67
1292.00 71
1292.08 75
1292.17 80
1292.25 84
1292.33 88
1292.41 92
1292.49 96
1292.58 100
1292.66 105
1292.74 108
1292.82 111
1292.90 111
1292.99 109
1293.07 105
1293.15 100
1293.23 95
1293.32 89
1293.40 86
1293.48 85
1293.56 86
1293.64 90
1293.73 94
1293.81 99
1293.89 104
1293.97 109
1294.06 112
1294.14 114
1294.22 115
1294.30 115
1294.38 113
1294.47 110
1294.55 106
1294.63 102
1294.71 98
1294.80 94
1294.88 91
1294.96 88
1295.04 85
1295.13 83
1295.21 83
1295.29 83
1295.37 85
1295.45 89
1295.54 94
1295.62 99
1295.70 105
1295.78 109
1295.87 111
1295.95 110
1296.03 108
1296.11 103
1296.19 96
1296.28 89
1296.36 82
1296.44 74
1296.52 66
1296.61 59
1296.69 52
1296.77 47
1296.85 42
1296.94 38
1297.02 35
1297.10 33
1297.18 32
1297.26 31
1297.35 30
1297.43 30
1297.51 31
1297.59 32
1297.68 33
1297.76 34
1297.84 34
1297.92 33
1298.01 30
1298.09 25
1298.17 20
1298.25 13
1298.34 7
1298.42 3
1298.50 0
1298.58 0
1298.67 0
1298.75 1
1298.83 4
1298.91 6
1298.99 9
1299.08 10
1299.16 12
1299.24 15
1299.32 18
1299.41 22
1299.49 27
1299.57 32
1299.65 36
1299.74 38
1299.82 37
1299.90 35
1299.98 31
1300.07 26
1300.15 22
1300.23 18
1300.31 16
1300.40 15
1300.48 15
1300.56 14
1300.64 12
1300.73 9
1300.81 6
1300.89 4
1300.97 2
1301.06 1
1301.14 1
1301.22 3
1301.30 4
1301.38 5
1301.47 5
1301.55 4
1301.63 3
1301.71 0
1301.80 0
1301.88 0
1301.96 0
1302.04 0
1302.13 0
1302.21 0
1302.29 0
1302.37 4
1302.46 8
1302.54 12
1302.62 17
1302.70 21
1302.79 26
1302.87 29
1302.95 32
1303.03 35
1303.12 37
1303.20 39
1303.28 40
1303.36 41
1303.45 43
1303.53 45
1303.61 47
1303.69 51
1303.78 56
1303.86 61
1303.94 68
1304.03 75
1304.11 81
1304.19 87
1304.27 91
1304.36 95
1304.44 98
1304.52 99
1304.60 101
1304.69 102
1304.77 102
1304.85 102
1304.93 101
1305.02 99
1305.10 99
1305.18 98
1305.26 99
1305.35 102
1305.43 105
1305.51 108
1305.59 111
1305.68 113
1305.76 113
1305.84 111
1305.92 108
1306.01 104
1306.09 100
1306.17 95
1306.25 90
1306.34 85
1306.42 80
1306.50 74
1306.59 68
1306.67 63
1306.75 59
1306.83 56
1306.92 56
1307.00 58
1307.08 62
1307.16 66
1307.25 72
1307.33 77
1307.41 81
1307.49 83
1307.58 85
1307.66 85
1307.74 85
1307.83 85
1307.91 85
1307.99 84
1308.07 83
1308.16 82
1308.24 81
1308.32 80
1308.40 79
1308.49 78
1308.57 77
1308.65 77
1308.73 76
1308.82 76
1308.90 77
1308.98 79
1309.07 82
1309.15 86
1309.23 91
1309.31 96
1309.40 101
1309.48 105
1309.56 107
1309.64 108
1309.73 108
1309.81 107
1309.89 107
1309.98 108
1310.06 110
1310.14 113
1310.22 118
1310.31 122
1310.39 126
1310.47 127
1310.55 126
1310.64 123
1310.72 117
1310.80 111
1310.89 105
1310.97 100
1311.05 98
1311.13 97
1311.22 99
1311.30 101
1311.38 103
1311.47 105
1311.55 105
1311.63 105
1311.71 104
1311.80 102
1311.88 101
1311.96 99
1312.04 98
1312.13 97
1312.21 97
1312.29 98
1312.38 99
1312.46 100
1312.54 101
1312.62 102
1312.71 103
1312.79 102
1312.87 101
1312.96 99
1313.04 95
1313.12 91
1313.20 85
1313.29 78
1313.37 70
1313.45 63
1313.54 56
1313.62 50
1313.70 46
1313.78 43
1313.87 42
1313.95 42
1314.03 43
1314.12 44
1314.20 45
1314.28 45
1314.36 43
1314.45 40
1314.53 35
1314.61 30
1314.70 25
1314.78 20
1314.86 18
1314.94 17
1315.03 17
1315.11 19
1315.19 22
1315.28 25
1315.36 28
1315.44 31
1315.52 33
1315.61 35
1315.69 36
1315.77 36
1315.86 36
1315.94 35
1316.02 35
1316.11 36
1316.19 38
1316.27 40
1316.35 43
1316.44 45
1316.52 46
1316.60 45
1316.69 43
1316.77 41
1316.85 40
1316.93 41
1317.02 44
1317.10 48
1317.18 55
1317.27 62
1317.35 69
1317.43 75
1317.52 80
1317.60 85
1317.68 88
1317.76 91
1317.85 94
1317.93 97
1318.01 99
1318.10 101
1318.18 102
1318.26 101
1318.35 99
1318.43 95
1318.51 92
1318.59 88
1318.68 85
1318.76 83
1318.84 81
1318.93 80
1319.01 78
1319.09 77
1319.18 75
1319.26 72
1319.34 69
1319.42 66
1319.51 63
1319.59 62
1319.67 62
1319.76 63
1319.84 65
1319.92 68
1320.01 70
1320.09 71
1320.17 72
1320.26 71
1320.34 69
1320.42 68
1320.50 68
1320.59 69
1320.67 72
1320.75 76
1320.84 80
1320.92 85
1321.00 89
1321.09 93
1321.17 97
1321.25 100
1321.34 102
1321.42 103
1321.50 103
1321.58 101
1321.67 98
1321.75 94
1321.83 90
1321.92 87
1322.00 85
1322.08 85
1322.17 86
1322.25 89
1322.33 93
1322.42 96
1322.50 100
1322.58 103
1322.66 105
1322.75 107
1322.83 108
1322.91 108
1323.00 108
1323.08 107
1323.16 105
1323.25 101
1323.33 97
1323.41 91
1323.50 85
1323.58 79
1323.66 73
1323.75 67
1323.83 61
1323.91 56
1324.00 51
1324.08 47
1324.16 43
1324.25 42
1324.33 41
1324.41 43
1324.49 46
1324.58 50
1324.66 56
1324.74 62
1324.83 69
1324.91 77
1324.99 84
1325.08 92
1325.16 100
1325.24 107
1325.33 113
1325.41 117
1325.49 121
1325.58 124
1325.66 127
1325.74 129
1325.83 132
1325.91 136
1325.99 139
1326.08 143
1326.16 146
1326.24 148
1326.33 149
1326.41 149
1326.49 148
1326.58 148
1326.66 149
1326.74 152
1326.83 157
1326.91 162
1326.99 168
1327.08 174
1327.16 180
1327.24 185
1327.32 190
1327.41 194
1327.49 198
1327.57 201
1327.66 205
1327.74 207
1327.82 208
1327.91 209
1327.99 208
1328.07 206
1328.16 203
1328.24 199
1328.32 193
1328.41 187
1328.49 181
1328.57 175
1328.66 170
1328.74 166
1328.82 163
1328.91 161
1328.99 160
1329.07 159
1329.16 159
1329.24 160
1329.32 161
1329.41 162
1329.49 163
1329.57 163
1329.66 164
1329.74 164
1329.82 164
1329.91 164
1329.99 164
1330.07 162
1330.16 159
1330.24 155
1330.32 149
1330.41 143
1330.49 136
1330.57 128
1330.66 122
1330.74 117
1330.83 113
1330.91 110
1330.99 109
1331.08 109
1331.16 109
1331.24 110
1331.33 111
1331.41 111
1331.49 112
1331.58 112
1331.66 111
1331.74 111
1331.83 111
1331.91 110
1331.99 110
1332.08 109
1332.16 108
1332.24 108
1332.33 107
1332.41 108
1332.49 109
1332.58 111
1332.66 113
1332.74 116
1332.83 118
1332.91 119
1332.99 119
1333.08 119
1333.16 117
1333.24 116
1333.33 115
1333.41 115
1333.50 118
1333.58 123
1333.66 129
1333.75 138
1333.83 146
1333.91 154
1334.00 160
1334.08 165
1334.16 167
1334.25 169
1334.33 171
1334.41 173
1334.50 178
1334.58 184
1334.66 190
1334.75 197
1334.83 202
1334.91 205
1335.00 205
1335.08 201
1335.17 195
1335.25 186
1335.33 175
1335.42 164
1335.50 153
1335.58 144
1335.67 136
1335.75 130
1335.83 126
1335.92 122
1336.00 119
1336.08 117
1336.17 114
1336.25 111
1336.33 108
1336.42 105
1336.50 102
1336.59 99
1336.67 96
1336.75 94
1336.84 91
1336.92 89
1337.00 86
1337.09 84
1337.17 82
1337.25 82
1337.34 82
1337.42 84
1337.51 87
1337.59 91
1337.67 94
1337.76 95
1337.84 95
1337.92 93
1338.01 90
1338.09 87
1338.17 86
1338.26 87
1338.34 91
1338.42 98
1338.51 106
1338.59 114
1338.68 121
1338.76 126
1338.84 129
1338.93 130
1339.01 130
1339.09 127
1339.18 124
1339.26 120
1339.35 115
1339.43 110
1339.51 105
1339.60 100
1339.68 96
1339.76 93
1339.85 93
1339.93 95
1340.01 98
1340.10 103
1340.18 107
1340.27 111
1340.35 113
1340.43 113
1340.52 110
1340.60 107
1340.68 103
1340.77 101
1340.85 100
1340.94 101
1341.02 104
1341.10 107
1341.19 111
1341.27 113
1341.35 113
1341.44 111
1341.52 107
1341.60 102
1341.69 98
1341.77 94
1341.86 92
1341.94 92
1342.02 94
1342.11 98
1342.19 102
1342.27 106
1342.36 109
1342.44 111
1342.53 112
1342.61 112
1342.69 110
1342.78 107
1342.86 104
1342.95 101
1343.03 99
1343.11 97
1343.20 96
1343.28 97
1343.36 98
1343.45 99
1343.53 101
1343.62 104
1343.70 108
1343.78 112
1343.87 117
1343.95 122
1344.03 128
1344.12 133
1344.20 138
1344.29 140
1344.37 142
1344.45 141
1344.54 139
1344.62 137
1344.70 133
1344.79 129
1344.87 125
1344.96 121
1345.04 117
1345.12 113
1345.21 110
1345.29 107
1345.38 105
1345.46 105
1345.54 105
1345.63 106
1345.71 107
1345.79 107
1345.88 107
1345.96 105
1346.05 103
1346.13 102
1346.21 101
1346.30 101
1346.38 101
1346.47 102
1346.55 101
1346.63 100
1346.72 97
1346.80 94
1346.89 90
1346.97 87
1347.05 84
1347.14 82
1347.22 81
1347.30 80
1347.39 78
1347.47 78
1347.56 77
1347.64 77
1347.72 77
1347.81 79
1347.89 81
1347.98 84
1348.06 88
1348.14 91
1348.23 94
1348.31 98
1348.40 100
1348.48 102
1348.56 104
1348.65 105
1348.73 106
1348.82 107
1348.90 108
1348.98 109
1349.07 110
1349.15 111
1349.24 111
1349.32 110
1349.40 108
1349.49 105
1349.57 103
1349.66 101
1349.74 101
1349.82 102
1349.91 105
1349.99 110
1350.08 116
1350.16 122
1350.24 129
1350.33 137
1350.41 143
1350.50 148
1350.58 152
1350.66 155
1350.75 156
1350.83 156
1350.92 155
1351.00 153
1351.08 151
1351.17 149
1351.25 147
1351.34 145
1351.42 142
1351.50 138
1351.59 134
1351.67 129
1351.76 123
1351.84 118
1351.92 113
1352.01 109
1352.09 107
1352.18 105
1352.26 103
1352.34 101
1352.43 98
1352.51 94
1352.60 89
1352.68 84
1352.76 78
1352.85 73
1352.93 69
1353.02 66
1353.10 64
1353.19 62
1353.27 62
1353.35 62
1353.44 63
1353.52 63
1353.61 63
1353.69 62
1353.77 61
1353.86 58
1353.94 55
1354.03 52
1354.11 50
1354.19 48
1354.28 47
1354.36 46
1354.45 46
1354.53 46
1354.62 46
1354.70 47
1354.78 47
1354.87 46
1354.95 46
1355.04 45
1355.12 43
1355.20 41
1355.29 39
1355.37 36
1355.46 32
1355.54 28
1355.63 24
1355.71 20
1355.79 16
1355.88 12
1355.96 9
1356.05 7
1356.13 5
1356.21 5
1356.30 6
1356.38 8
1356.47 11
1356.55 13
1356.64 15
1356.72 15
1356.80 15
1356.89 13
1356.97 11
1357.06 8
1357.14 6
1357.22 3
1357.31 0
1357.39 0
1357.48 0
1357.56 0
1357.65 0
1357.73 0
1357.81 0
1357.90 0
1357.98 0
1358.07 5
1358.15 10
1358.24 16
1358.32 21
1358.40 25
1358.49 29
1358.57 32
1358.66 36
1358.74 40
1358.83 44
1358.91 49
1358.99 53
1359.08 56
1359.16 59
1359.25 60
1359.33 61
1359.42 61
1359.50 61
1359.58 60
1359.67 60
1359.75 59
1359.84 58
1359.92 56
1360.01 55
1360.09 53
1360.17 51
1360.26 49
1360.34 46
1360.43 44
1360.51 42
1360.60 41
1360.68 42
1360.76 44
1360.85 47
1360.93 52
1361.02 56
1361.10 60
1361.19 63
1361.27 65
1361.35 66
1361.44 66
1361.52 67
1361.61 69
1361.69 72
1361.78 77
1361.86 82
1361.95 87
1362.03 92
1362.11 96
1362.20 99
1362.28 101
1362.37 102
1362.45 104
1362.54 106
1362.62 109
1362.70 112
1362.79 117
1362.87 121
1362.96 124
1363.04 126
1363.13 127
1363.21 125
1363.30 123
1363.38 120
1363.46 117
1363.55 116
1363.63 117
1363.72 120
1363.80 125
1363.89 132
1363.97 140
1364.06 147
1364.14 153
1364.22 158
1364.31 162
1364.39 164
1364.48 166
1364.56 167
1364.65 169
1364.73 170
1364.82 171
1364.90 172
1364.98 172
1365.07 172
1365.15 170
1365.24 167
1365.32 162
1365.41 157
1365.49 152
1365.58 147
1365.66 144
1365.74 143
1365.83 144
1365.91 147
1366.00 150
1366.08 154
1366.17 157
1366.25 158
1366.34 156
1366.42 153
1366.50 148
1366.59 143
1366.67 137
1366.76 133
1366.84 129
1366.93 126
1367.01 125
1367.10 124
1367.18 123
1367.27 123
1367.35 122
1367.43 122
1367.52 121
1367.60 121
1367.69 119
1367.77 118
1367.86 115
1367.94 112
1368.03 107
1368.11 102
1368.20 95
1368.28 89
1368.36 81
1368.45 74
1368.53 68
1368.62 62
1368.70 58
1368.79 56
1368.87 55
1368.96 55
1369.04 56
1369.13 57
1369.21 58
1369.30 58
1369.38 57
1369.46 56
1369.55 54
1369.63 51
1369.72 48
1369.80 45
1369.89 42
1369.97 40
1370.06 40
1370.14 40
1370.23 41
1370.31 42
1370.40 43
1370.48 43
1370.56 42
1370.65 40
1370.73 38
1370.82 34
1370.90 30
1370.99 26
1371.07 23
1371.16 20
1371.24 18
1371.33 16
1371.41 15
1371.50 15
1371.58 16
1371.66 18
1371.75 20
1371.83 23
1371.92 26
1372.00 29
1372.09 31
1372.17 32
1372.26 33
1372.34 35
1372.43 37
1372.51 40
1372.60 44
1372.68 49
1372.77 54
1372.85 58
1372.94 61
1373.02 63
1373.10 62
1373.19 61
1373.27 58
1373.36 54
1373.44 50
1373.53 45
1373.61 41
1373.70 37
1373.78 33
1373.87 30
1373.95 29
1374.04 28
1374.12 28
1374.21 29
1374.29 29
1374.38 29
1374.46 28
1374.55 26
1374.63 23
1374.71 22
1374.80 20
1374.88 20
1374.97 20
1375.05 21
1375.14 21
1375.22 20
1375.31 18
1375.39 16
1375.48 14
1375.56 12
1375.65 12
1375.73 12
1375.82 12
1375.90 13
1375.99 13
1376.07 13
1376.16 12
1376.24 11
1376.33 11
1376.41 14
1376.50 18
1376.58 24
1376.66 31
1376.75 39
1376.83 48
1376.92 55
1377.00 62
1377.09 67
1377.17 71
1377.26 74
1377.34 76
1377.43 78
1377.51 80
1377.60 82
1377.68 86
1377.77 91
1377.85 97
1377.94 103
1378.02 108
1378.11 112
1378.19 116
1378.28 118
1378.36 120
1378.45 121
1378.53 122
1378.62 123
1378.70 125
1378.79 127
1378.87 130
1378.96 135
1379.04 141
1379.13 148
1379.21 156
1379.30 165
1379.38 173
1379.47 180
1379.55 185
1379.64 188
1379.72 189
1379.81 188
1379.89 187
1379.98 184
1380.06 180
1380.14 176
1380.23 170
1380.31 164
1380.40 158
1380.48 152
1380.57 147
1380.65 143
1380.74 140
1380.82 138
1380.91 136
1380.99 136
1381.08 136
1381.16 138
1381.25 141
1381.33 144
1381.42 148
1381.50 153
1381.59 156
1381.67 159
1381.76 160
1381.84 161
1381.93 160
1382.01 159
1382.10 158
1382.18 158
1382.27 157
1382.35 155
1382.44 153
1382.52 150
1382.61 146
1382.69 141
1382.78 136
1382.86 130
1382.95 124
1383.03 118
1383.12 111
1383.20 106
1383.29 101
1383.37 98
1383.46 96
1383.54 96
1383.63 96
1383.71 96
1383.80 96
1383.88 94
1383.97 92
1384.05 90
1384.14 87
1384.22 84
1384.31 81
1384.39 80
1384.48 79
1384.56 78
1384.65 78
1384.74 79
1384.82 79
1384.91 80
1384.99 80
1385.08 79
1385.16 78
1385.25 77
1385.33 75
1385.42 73
1385.50 72
1385.59 70
1385.67 69
1385.76 69
1385.84 68
1385.93 68
1386.01 67
1386.10 67
1386.18 66
1386.27 66
1386.35 65
1386.44 63
1386.52 61
1386.61 59
1386.69 57
1386.78 55
1386.86 54
1386.95 54
1387.03 56
1387.12 58
1387.20 61
1387.29 64
1387.37 67
1387.46 70
1387.54 72
1387.63 75
1387.71 77
1387.80 79
1387.88 81
1387.97 82
1388.05 82
1388.14 81
1388.23 79
1388.31 77
1388.40 74
1388.48 70
1388.57 68
1388.65 67
1388.74 66
1388.82 67
1388.91 67
1388.99 67
1389.08 65
1389.16 61
1389.25 55
1389.33 48
1389.42 41
1389.50 35
1389.59 31
1389.67 30
1389.76 32
1389.84 35
1389.93 39
1390.01 43
1390.10 45
1390.19 45
1390.27 43
1390.36 40
1390.44 36
1390.53 33
1390.61 31
1390.70 31
1390.78 32
1390.87 34
1390.95 37
1391.04 39
1391.12 41
1391.21 43
1391.29 43
1391.38 43
1391.46 41
1391.55 39
1391.63 37
1391.72 34
1391.81 31
1391.89 28
1391.98 25
1392.06 22
1392.15 20
1392.23 18
1392.32 17
1392.40 17
1392.49 17
1392.57 17
1392.66 17
1392.74 17
1392.83 17
1392.91 17
1393.00 18
1393.08 20
1393.17 22
1393.26 25
1393.34 28
1393.43 32
1393.51 35
1393.60 38
1393.68 41
1393.77 44
1393.85 47
1393.94 49
1394.02 50
1394.11 49
1394.19 48
1394.28 45
1394.37 41
1394.45 37
1394.54 34
1394.62 31
1394.71 29
1394.79 29
1394.88 29
1394.96 30
1395.05 31
1395.13 33
1395.22 36
1395.30 39
1395.39 43
1395.48 48
1395.56 52
1395.65 54
1395.73 55
1395.82 54
1395.90 51
1395.99 47
1396.07 42
1396.16 36
1396.24 30
1396.33 24
1396.41 18
1396.50 12
1396.59 7
1396.67 4
1396.76 3
1396.84 5
1396.93 9
1397.01 14
1397.10 20
1397.18 26
1397.27 31
1397.35 34
1397.44 36
1397.53 35
1397.61 34
1397.70 31
1397.78 27
1397.87 24
1397.95 21
1398.04 20
1398.12 19
1398.21 20
1398.29 21
1398.38 22
1398.47 23
1398.55 22
1398.64 20
1398.72 18
1398.81 15
1398.89 12
1398.98 10
1399.06 8
1399.15 8
1399.24 10
1399.32 12
1399.41 16
1399.49 21
1399.58 25
1399.66 30
1399.75 35
1399.83 38
1399.92 42
1400.01 44
1400.09 46
1400.18 46
1400.26 46
1400.35 44
1400.43 41
1400.52 37
1400.60 32
1400.69 27
1400.78 22
1400.86 16
1400.95 12
1401.03 9
1401.12 7
1401.20 7
1401.29 7
1401.37 8
1401.46 10
1401.55 12
1401.63 15
1401.72 17
1401.80 19
1401.89 20
1401.97 22
1402.06 24
1402.14 26
1402.23 29
1402.32 30
1402.40 32
1402.49 32
1402.57 31
1402.66 28
1402.74 26
1402.83 23
1402.92 21
1403.00 20
1403.09 20
1403.17 22
1403.26 25
1403.34 28
1403.43 31
1403.51 34
1403.60 36
1403.69 38
1403.77 40
1403.86 42
1403.94 43
1404.03 44
1404.11 45
1404.20 45
1404.29 45
1404.37 45
1404.46 44
1404.54 42
1404.63 40
1404.71 37
1404.80 33
1404.89 29
1404.97 24
1405.06 19
1405.14 14
1405.23 9
1405.31 5
1405.40 2
1405.49 0
1405.57 0
1405.66 0
1405.74 0
1405.83 0
1405.91 1
1406.00 1
1406.09 0
1406.17 0
1406.26 0
1406.34 0
1406.43 0
1406.51 0
1406.60 4
1406.69 9
1406.77 15
1406.86 20
1406.94 26
1407.03 30
1407.11 34
1407.20 39
1407.29 44
1407.37 50
1407.46 58
1407.54 66
1407.63 75
1407.71 82
1407.80 88
1407.89 90
1407.97 90
1408.06 87
1408.14 82
1408.23 76
1408.32 68
1408.40 62
1408.49 55
1408.57 50
1408.66 47
1408.74 45
1408.83 44
1408.92 44
1409.00 45
1409.09 44
1409.17 43
1409.26 40
1409.34 35
1409.43 30
1409.52 24
1409.60 19
1409.69 16
1409.77 15
1409.86 17
1409.95 21
1410.03 27
1410.12 33
1410.20 40
1410.29 47
1410.37 51
1410.46 54
1410.55 55
1410.63 54
1410.72 51
1410.80 49
1410.89 46
1410.98 45
1411.06 46
1411.15 47
1411.23 50
1411.32 54
1411.41 59
1411.49 64
1411.58 69
1411.66 74
1411.75 79
1411.83 83
1411.92 85
1412.01 86
1412.09 87
1412.18 87
1412.26 86
1412.35 87
1412.44 87
1412.52 87
1412.61 85
1412.69 83
1412.78 78
1412.87 73
1412.95 67
1413.04 61
1413.12 57
1413.21 55
1413.30 55
1413.38 55
1413.47 56
1413.55 56
1413.64 54
1413.73 50
1413.81 45
1413.90 40
1413.98 36
1414.07 32
1414.16 30
1414.24 29
1414.33 29
1414.41 30
1414.50 31
1414.59 33
1414.67 35
1414.76 37
1414.84 38
1414.93 39
1415.02 37
1415.10 35
1415.19 31
1415.27 26
1415.36 22
1415.45 18
1415.53 16
1415.62 16
1415.70 18
1415.79 20
1415.88 24
1415.96 27
1416.05 30
1416.13 33
1416.22 35
1416.31 37
1416.39 39
1416.48 40
1416.56 43
1416.65 45
1416.74 47
1416.82 49
1416.91 52
1416.99 55
1417.08 58
1417.17 60
1417.25 62
1417.34 64
1417.42 64
1417.51 62
1417.60 60
1417.68 57
1417.77 54
1417.85 51
1417.94 51
1418.03 52
1418.11 55
1418.20 59
1418.29 63
1418.37 67
1418.46 69
1418.54 71
1418.63 71
1418.72 71
1418.80 71
1418.89 73
1418.97 76
1419.06 80
1419.15 85
1419.23 90
1419.32 94
1419.40 97
1419.49 97
1419.58 96
1419.66 92
1419.75 87
1419.84 80
1419.92 73
1420.01 65
1420.09 57
1420.18 51
1420.27 47
1420.35 43
1420.44 42
1420.52 42
1420.61 43
1420.70 45
1420.78 49
1420.87 53
1420.96 57
1421.04 61
1421.13 65
1421.21 68
1421.30 70
1421.39 71
1421.47 71
1421.56 70
1421.65 68
1421.73 66
1421.82 64
1421.90 63
1421.99 62
1422.08 63
1422.16 65
1422.25 68
1422.33 71
1422.42 74
1422.51 76
1422.59 77
1422.68 77
1422.77 76
1422.85 73
1422.94 69
1423.02 65
1423.11 60
1423.20 55
1423.28 51
1423.37 48
1423.46 46
1423.54 47
1423.63 49
1423.71 53
1423.80 58
1423.89 65
1423.97 71
1424.06 77
1424.15 81
1424.23 82
1424.32 80
1424.40 76
1424.49 70
1424.58 63
1424.66 57
1424.75 53
1424.84 50
1424.92 49
1425.01 49
1425.10 50
1425.18 49
1425.27 49
1425.35 47
1425.44 45
1425.53 44
1425.61 44
1425.70 45
1425.79 48
1425.87 51
1425.96 56
1426.04 60
1426.13 65
1426.22 69
1426.30 71
1426.39 71
1426.48 71
1426.56 70
1426.65 68
1426.74 67
1426.82 67
1426.91 68
1426.99 70
1427.08 72
1427.17 74
1427.25 76
1427.34 76
1427.43 75
1427.51 72
1427.60 67
1427.69 61
1427.77 54
1427.86 48
1427.94 42
1428.03 38
1428.12 34
1428.20 32
1428.29 30
1428.38 28
1428.46 26
1428.55 25
1428.64 24
1428.72 25
1428.81 26
1428.90 28
1428.98 30
1429.07 33
1429.15 36
1429.24 39
1429.33 42
1429.41 45
1429.50 48
1429.59 50
1429.67 53
1429.76 55
1429.85 57
1429.93 58
1430.02 57
1430.11 56
1430.19 54
1430.28 53
1430.36 52
1430.45 52
1430.54 53
1430.62 56
1430.71 59
1430.80 62
1430.88 64
1430.97 64
1431.06 62
1431.14 57
1431.23 51
1431.32 44
1431.40 38
1431.49 34
1431.58 31
1431.66 29
1431.75 29
1431.84 30
1431.92 30
1432.01 30
1432.09 28
1432.18 24
1432.27 18
1432.35 10
1432.44 1
1432.53 0
1432.61 0
1432.70 0
1432.79 0
1432.87 0
1432.96 0
1433.05 0
1433.13 3
1433.22 12
1433.31 20
1433.39 25
1433.48 27
1433.57 27
1433.65 26
1433.74 25
1433.83 24
1433.91 25
1434.00 28
1434.09 33
1434.17 38
1434.26 44
1434.35 49
1434.43 52
1434.52 55
1434.60 57
1434.69 58
1434.78 60
1434.86 62
1434.95 65
1435.04 68
1435.12 71
1435.21 73
1435.30 73
1435.38 71
1435.47 67
1435.56 61
1435.64 54
1435.73 46
1435.82 38
1435.90 31
1435.99 26
1436.08 23
1436.16 23
1436.25 25
1436.34 29
1436.42 35
1436.51 41
1436.60 47
1436.68 54
1436.77 61
1436.86 68
1436.94 76
1437.03 84
1437.12 91
1437.20 97
1437.29 101
1437.38 102
1437.46 100
1437.55 98
1437.64 95
1437.72 93
1437.81 94
1437.90 98
1437.98 105
1438.07 113
1438.16 122
1438.24 130
1438.33 136
1438.42 141
1438.50 144
1438.59 146
1438.68 146
1438.76 146
1438.85 145
1438.94 143
1439.02 140
1439.11 135
1439.20 129
1439.28 123
1439.37 116
1439.46 110
1439.55 105
1439.63 100
1439.72 97
1439.81 93
1439.89 91
1439.98 88
1440.07 87
1440.15 86
1440.24 87
1440.33 89
1440.41 91
1440.50 95
1440.59 98
1440.67 101
1440.76 102
1440.85 102
1440.93 101
1441.02 99
1441.11 97
1441.19 94
1441.28 90
1441.37 87
1441.45 84
1441.54 82
1441.63 80
1441.71 79
1441.80 78
1441.89 76
1441.98 75
1442.06 72
1442.15 70
1442.24 67
1442.32 64
1442.41 61
1442.50 60
1442.58 59
1442.67 60
1442.76 61
1442.84 62
1442.93 63
1443.02 65
1443.10 66
1443.19 68
1443.28 70
1443.36 72
1443.45 74
1443.54 75
1443.63 76
1443.71 76
1443.80 75
1443.89 74
1443.97 72
1444.06 71
1444.15 72
1444.23 74
1444.32 76
1444.41 80
1444.49 83
1444.58 86
1444.67 87
1444.75 87
1444.84 86
1444.93 83
1445.02 79
1445.10 76
1445.19 72
1445.28 68
1445.36 66
1445.45 63
1445.54 62
1445.62 60
1445.71 58
1445.80 55
1445.88 52
1445.97 47
1446.06 42
1446.15 37
1446.23 32
1446.32 29
1446.41 26
1446.49 26
1446.58 26
1446.67 27
1446.75 30
1446.84 34
1446.93 38
1447.02 43
1447.10 48
1447.19 54
1447.28 58
1447.36 63
1447.45 66
1447.54 70
1447.62 73
1447.71 77
1447.80 80
1447.88 83
1447.97 84
1448.06 84
1448.15 83
1448.23 80
1448.32 74
1448.41 68
1448.49 60
1448.58 53
1448.67 45
1448.75 39
1448.84 35
1448.93 32
1449.02 32
1449.10 34
1449.19 38
1449.28 43
1449.36 49
1449.45 54
1449.54 59
1449.63 62
1449.71 63
1449.80 62
1449.89 57
1449.97 51
1450.06 42
1450.15 33
1450.23 24
1450.32 16
1450.41 10
1450.50 8
1450.58 8
1450.67 10
1450.76 14
1450.84 19
1450.93 23
1451.02 27
1451.11 31
1451.19 35
1451.28 40
1451.37 46
1451.45 53
1451.54 61
1451.63 70
1451.72 77
1451.80 81
1451.89 83
1451.98 83
1452.06 80
1452.15 75
1452.24 70
1452.33 64
1452.41 59
1452.50 54
1452.59 50
1452.67 44
1452.76 38
1452.85 31
1452.94 22
1453.02 13
1453.11 4
1453.20 0
1453.28 0
1453.37 0
1453.46 0
1453.55 0
1453.63 0
1453.72 0
1453.81 0
1453.89 2
1453.98 8
1454.07 13
1454.16 18
1454.24 22
1454.33 26
1454.42 29
1454.50 32
1454.59 35
1454.68 37
1454.77 38
1454.85 37
1454.94 37
1455.03 35
1455.11 34
1455.20 34
1455.29 35
1455.38 38
1455.46 42
1455.55 47
1455.64 52
1455.73 56
1455.81 58
1455.90 57
1455.99 54
1456.07 49
1456.16 43
1456.25 35
1456.34 28
1456.42 22
1456.51 17
1456.60 14
1456.69 12
1456.77 10
1456.86 8
1456.95 6
1457.03 5
1457.12 4
1457.21 5
1457.30 8
1457.38 14
1457.47 22
1457.56 31
1457.65 39
1457.73 47
1457.82 52
1457.91 54
1457.99 54
1458.08 52
1458.17 49
1458.26 45
1458.34 42
1458.43 40
1458.52 39
1458.61 40
1458.69 44
1458.78 49
1458.87 56
1458.95 63
1459.04 69
1459.13 74
1459.22 76
1459.30 75
1459.39 72
1459.48 67
1459.57 62
1459.65 57
1459.74 53
1459.83 51
1459.92 50
1460.00 50
1460.09 49
1460.18 48
1460.26 45
1460.35 42
1460.44 37
1460.53 32
1460.61 28
1460.70 25
1460.79 22
1460.88 20
1460.96 19
1461.05 17
1461.14 16
1461.23 14
1461.31 13
1461.40 11
1461.49 10
1461.58 10
1461.66 11
1461.75 13
1461.84 15
1461.93 19
1462.01 22
1462.10 26
1462.19 28
1462.28 30
1462.36 32
1462.45 33
1462.54 33
1462.62 33
1462.71 33
1462.80 32
1462.89 33
1462.97 35
1463.06 39
1463.15 45
1463.24 54
1463.32 63
1463.41 72
1463.50 80
1463.59 87
1463.67 92
1463.76 97
1463.85 103
1463.94 109
1464.02 118
1464.11 127
1464.20 137
1464.29 146
1464.37 154
1464.46 159
1464.55 162
1464.64 164
1464.72 164
1464.81 163
1464.90 161
1464.99 159
1465.07 156
1465.16 153
1465.25 150
1465.34 147
1465.42 146
1465.51 146
1465.60 148
1465.69 151
1465.77 155
1465.86 160
1465.95 164
1466.04 168
1466.12 172
1466.21 175
1466.30 178
1466.39 180
1466.47 181
1466.56 179
1466.65 173
1466.74 166
1466.83 156
1466.91 145
1467.00 134
1467.09 126
1467.18 121
1467.26 119
1467.35 120
1467.44 123
1467.53 126
1467.61 129
1467.70 130
1467.79 129
1467.88 126
1467.96 122
1468.05 117
1468.14 114
1468.23 113
1468.31 114
1468.40 116
1468.49 119
1468.58 121
1468.66 123
1468.75 124
1468.84 123
1468.93 120
1469.02 116
1469.10 110
1469.19 104
1469.28 97
1469.37 91
1469.45 86
1469.54 82
1469.63 78
1469.72 75
1469.80 74
1469.89 74
1469.98 75
1470.07 78
1470.15 82
1470.24 87
1470.33 90
1470.42 93
1470.51 93
1470.59 93
1470.68 91
1470.77 90
1470.86 91
1470.94 93
1471.03 97
1471.12 102
1471.21 107
1471.29 111
1471.38 113
1471.47 114
1471.56 113
1471.65 111
1471.73 108
1471.82 106
1471.91 105
1472.00 104
1472.08 104
1472.17 105
1472.26 105
1472.35 105
1472.43 104
1472.52 102
1472.61 100
1472.70 96
1472.79 92
1472.87 88
1472.96 83
1473.05 77
1473.14 72
1473.22 66
1473.31 60
1473.40 55
1473.49 50
1473.58 46
1473.66 43
1473.75 41
1473.84 42
1473.93 44
1474.01 48
1474.10 51
1474.19 54
1474.28 55
1474.37 54
1474.45 52
1474.54 49
1474.63 46
1474.72 43
1474.80 42
1474.89 43
1474.98 46
1475.07 50
1475.16 55
1475.24 59
1475.33 62
1475.42 62
1475.51 60
1475.59 56
1475.68 51
1475.77 45
1475.86 38
1475.95 33
1476.03 29
1476.12 26
1476.21 23
1476.30 21
1476.39 18
1476.47 16
1476.56 13
1476.65 10
1476.74 8
1476.82 6
1476.91 5
1477.00 6
1477.09 8
1477.18 11
1477.26 16
1477.35 22
1477.44 30
1477.53 39
1477.62 50
1477.70 61
1477.79 72
1477.88 82
1477.97 91
1478.06 97
1478.14 99
1478.23 98
1478.32 95
1478.41 91
1478.49 86
1478.58 82
1478.67 79
1478.76 78
1478.85 78
1478.93 81
1479.02 84
1479.11 88
1479.20 92
1479.29 96
1479.37 98
1479.46 99
1479.55 100
1479.64 102
1479.73 104
1479.81 107
1479.90 110
1479.99 112
1480.08 113
1480.17 112
1480.25 108
1480.34 103
1480.43 95
1480.52 87
1480.61 80
1480.69 74
1480.78 68
1480.87 62
1480.96 58
1481.05 53
1481.13 48
1481.22 44
1481.31 42
1481.40 41
1481.49 43
1481.57 46
1481.66 52
1481.75 58
1481.84 65
1481.93 69
1482.01 72
1482.10 72
1482.19 70
1482.28 67
1482.37 63
1482.45 61
1482.54 60
1482.63 61
1482.72 65
1482.81 70
1482.89 75
1482.98 80
1483.07 84
1483.16 85
1483.25 86
1483.33 85
1483.42 83
1483.51 80
1483.60 76
1483.69 72
1483.77 67
1483.86 61
1483.95 56
1484.04 51
1484.13 47
1484.21 44
1484.30 43
1484.39 42
1484.48 42
1484.57 43
1484.66 42
1484.74 42
1484.83 40
1484.92 38
1485.01 36
1485.10 33
1485.18 29
1485.27 26
1485.36 22
1485.45 19
1485.54 17
1485.62 16
1485.71 16
1485.80 16
1485.89 16
1485.98 16
1486.07 14
1486.15 12
1486.24 8
1486.33 4
1486.42 0
1486.51 0
1486.59 0
1486.68 0
1486.77 0
1486.86 0
1486.95 0
1487.03 0
1487.12 1
1487.21 5
1487.30 10
1487.39 13
1487.48 16
1487.56 19
1487.65 21
1487.74 23
1487.83 26
1487.92 28
1488.00 32
1488.09 36
1488.18 39
1488.27 42
1488.36 44
1488.45 45
1488.53 44
1488.62 41
1488.71 37
1488.80 32
1488.89 28
1488.98 26
1489.06 25
1489.15 26
1489.24 29
1489.33 34
1489.42 39
1489.50 44
1489.59 48
1489.68 50
1489.77 52
1489.86 53
1489.95 54
1490.03 54
1490.12 55
1490.21 58
1490.30 62
1490.39 67
1490.48 74
1490.56 81
1490.65 86
1490.74 88
1490.83 86
1490.92 80
1491.01 70
1491.09 58
1491.18 46
1491.27 35
1491.36 27
1491.45 21
1491.53 19
1491.62 18
1491.71 19
1491.80 20
1491.89 21
1491.98 23
1492.06 25
1492.15 26
1492.24 28
1492.33 30
1492.42 31
1492.51 31
1492.59 30
1492.68 28
1492.77 26
1492.86 21
1492.95 16
1493.04 10
1493.12 2
1493.21 0
1493.30 0
1493.39 0
1493.48 0
1493.57 0
1493.65 0
1493.74 0
1493.83 0
1493.92 8
1494.01 14
1494.10 19
1494.19 21
1494.27 23
1494.36 22
1494.45 22
1494.54 21
1494.63 21
1494.72 22
1494.80 24
1494.89 26
1494.98 30
1495.07 34
1495.16 38
1495.25 43
1495.33 49
1495.42 54
1495.51 60
1495.60 66
1495.69 71
1495.78 76
1495.86 78
1495.95 77
1496.04 74
1496.13 69
1496.22 63
1496.31 57
1496.40 52
1496.48 50
1496.57 51
1496.66 54
1496.75 57
1496.84 60
1496.93 62
1497.01 63
1497.10 63
1497.19 63
1497.28 64
1497.37 66
1497.46 69
1497.55 72
1497.63 73
1497.72 73
1497.81 72
1497.90 70
1497.99 68
1498.08 66
1498.16 64
1498.25 63
1498.34 62
1498.43 62
1498.52 61
1498.61 61
1498.70 61
1498.78 62
1498.87 63
1498.96 64
1499.05 65
1499.14 65
1499.23 64
1499.32 63
1499.40 62
1499.49 62
1499.58 63
1499.67 65
1499.76 68
1499.85 72
1499.94 77
1500.02 82
1500.11 87
1500.20 92
1500.29 94
1500.38 96
1500.47 95
1500.56 94
1500.64 91
1500.73 89
1500.82 88
1500.91 87
1501.00 86
1501.09 86
1501.18 86
1501.26 85
1501.35 84
1501.44 83
1501.53 82
1501.62 81
1501.71 79
1501.80 77
1501.88 75
1501.97 71
1502.06 68
1502.15 65
1502.24 63
1502.33 63
1502.42 65
1502.50 69
1502.59 73
1502.68 77
1502.77 79
1502.86 79
1502.95 77
1503.04 75
1503.13 72
1503.21 72
1503.30 74
1503.39 78
1503.48 85
1503.57 93
1503.66 100
1503.75 106
1503.83 109
1503.92 110
1504.01 110
1504.10 110
1504.19 110
1504.28 113
1504.37 117
1504.46 122
1504.54 125
1504.63 127
1504.72 125
1504.81 120
1504.90 114
1504.99 107
1505.08 101
1505.16 97
1505.25 94
1505.34 93
1505.43 93
1505.52 92
1505.61 92
1505.70 91
1505.79 91
1505.87 92
1505.96 94
1506.05 98
1506.14 102
1506.23 106
1506.32 109
1506.41 112
1506.50 113
1506.58 114
1506.67 114
1506.76 113
1506.85 112
1506.94 110
1507.03 106
1507.12 101
1507.21 95
1507.29 88
1507.38 80
1507.47 73
1507.56 67
1507.65 62
1507.74 58
1507.83 56
1507.92 55
1508.00 55
1508.09 58
1508.18 62
1508.27 66
1508.36 71
1508.45 75
1508.54 78
1508.63 80
1508.71 80
1508.80 79
1508.89 78
1508.98 76
1509.07 74
1509.16 73
1509.25 73
1509.34 72
1509.43 73
1509.51 73
1509.60 73
1509.69 73
1509.78 73
1509.87 73
1509.96 74
1510.05 76
1510.14 81
1510.23 87
1510.31 95
1510.40 103
1510.49 111
1510.58 117
1510.67 120
1510.76 122
1510.85 122
1510.94 123
1511.02 124
1511.11 125
1511.20 127
1511.29 128
1511.38 129
1511.47 129
1511.56 127
1511.65 126
1511.74 124
1511.83 123
1511.91 122
1512.00 120
1512.09 117
1512.18 113
1512.27 108
1512.36 102
1512.45 97
1512.54 93
1512.63 90
1512.71 90
1512.80 90
1512.89 90
1512.98 90
1513.07 90
1513.16 88
1513.25 86
1513.34 84
1513.43 82
1513.51 82
1513.60 84
1513.69 87
1513.78 91
1513.87 93
1513.96 94
1514.05 91
1514.14 86
1514.23 80
1514.32 73
1514.40 68
1514.49 64
1514.58 64
1514.67 66
1514.76 70
1514.85 75
1514.94 78
1515.03 81
1515.12 82
1515.21 82
1515.29 81
1515.38 81
1515.47 81
1515.56 80
1515.65 80
1515.74 79
1515.83 78
1515.92 76
1516.01 73
1516.10 69
1516.18 64
1516.27 60
1516.36 56
1516.45 52
1516.54 51
1516.63 52
1516.72 55
1516.81 62
1516.90 70
1516.99 79
1517.07 88
1517.16 96
1517.25 102
1517.34 105
1517.43 105
1517.52 104
1517.61 101
1517.70 100
1517.79 100
1517.88 102
1517.97 106
1518.05 113
1518.14 121
1518.23 131
1518.32 142
1518.41 152
1518.50 160
1518.59 165
1518.68 167
1518.77 164
1518.86 159
1518.95 152
1519.03 145
1519.12 140
1519.21 135
1519.30 133
1519.39 131
1519.48 130
1519.57 127
1519.66 124
1519.75 119
1519.84 114
1519.93 110
1520.02 106
1520.10 103
1520.19 102
1520.28 101
1520.37 100
1520.46 100
1520.55 98
1520.64 96
1520.73 92
1520.82 88
1520.91 82
1521.00 76
1521.09 70
1521.17 64
1521.26 58
1521.35 53
1521.44 50
1521.53 48
1521.62 48
1521.71 49
1521.80 51
1521.89 54
1521.98 56
1522.07 57
1522.16 56
1522.24 54
1522.33 49
1522.42 42
1522.51 33
1522.60 24
1522.69 15
1522.78 7
1522.87 2
1522.96 0
1523.05 0
1523.14 1
1523.23 4
1523.32 7
1523.40 9
1523.49 9
1523.58 6
1523.67 2
1523.76 0
1523.85 0
1523.94 0
1524.03 0
1524.12 0
1524.21 0
1524.30 7
1524.39 15
1524.48 24
1524.57 32
1524.65 39
1524.74 45
1524.83 49
1524.92 51
1525.01 53
1525.10 53
1525.19 53
1525.28 52
1525.37 51
1525.46 51
1525.55 51
1525.64 53
1525.73 57
1525.82 61
1525.90 65
1525.99 68
1526.08 69
1526.17 66
1526.26 61
1526.35 53
1526.44 43
1526.53 32
1526.62 24
1526.71 18
1526.80 15
1526.89 17
1526.98 22
1527.07 30
1527.16 39
1527.24 47
1527.33 55
1527.42 61
1527.51 66
1527.60 70
1527.69 72
1527.78 73
1527.87 74
1527.96 73
1528.05 71
1528.14 70
1528.23 69
1528.32 70
1528.41 72
1528.50 74
1528.59 76
1528.67 77
1528.76 76
1528.85 73
1528.94 69
1529.03 64
1529.12 61
1529.21 58
1529.30 58
1529.39 60
1529.48 62
1529.57 64
1529.66 65
1529.75 64
1529.84 61
1529.93 57
1530.02 52
1530.11 47
1530.19 43
1530.28 40
1530.37 38
1530.46 36
1530.55 35
1530.64 34
1530.73 33
1530.82 32
1530.91 32
1531.00 34
1531.09 36
1531.18 41
1531.27 47
1531.36 55
1531.45 63
1531.54 71
1531.63 77
1531.72 81
1531.81 83
1531.89 83
1531.98 81
1532.07 80
1532.16 78
1532.25 79
1532.34 81
1532.43 85
1532.52 90
1532.61 96
1532.70 103
1532.79 109
1532.88 115
1532.97 121
1533.06 126
1533.15 129
1533.24 131
1533.33 133
1533.42 134
1533.51 134
1533.60 134
1533.69 133
1533.77 131
1533.86 128
1533.95 122
1534.04 113
1534.13 103
1534.22 93
1534.31 83
1534.40 77
1534.49 74
1534.58 76
1534.67 82
1534.76 91
1534.85 101
1534.94 111
1535.03 119
1535.12 125
1535.21 128
1535.30 128
1535.39 126
1535.48 123
1535.57 118
1535.66 113
1535.75 109
1535.84 104
1535.92 99
1536.01 95
1536.10 92
1536.19 88
1536.28 84
1536.37 80
1536.46 76
1536.55 71
1536.64 67
1536.73 63
1536.82 60
1536.91 59
1537.00 59
1537.09 61
1537.18 64
1537.27 67
1537.36 70
1537.45 74
1537.54 77
1537.63 80
1537.72 85
1537.81 90
1537.90 96
1537.99 102
1538.08 107
1538.17 110
1538.26 110
1538.35 107
1538.43 102
1538.52 94
1538.61 87
1538.70 81
1538.79 76
1538.88 75
1538.97 76
1539.06 80
1539.15 85
1539.24 92
1539.33 100
1539.42 109
1539.51 117
1539.60 125
1539.69 131
1539.78 135
1539.87 136
1539.96 134
1540.05 130
1540.14 124
1540.23 118
1540.32 112
1540.41 108
1540.50 105
1540.59 103
1540.68 102
1540.77 102
1540.86 101
1540.95 101
1541.04 101
1541.13 101
1541.22 103
1541.31 104
1541.40 106
1541.49 108
1541.58 109
1541.67 109
1541.75 108
1541.84 107
1541.93 106
1542.02 105
1542.11 105
1542.20 106
1542.29 108
1542.38 112
1542.47 117
1542.56 124
1542.65 132
1542.74 142
1542.83 152
1542.92 163
1543.01 174
1543.10 186
1543.19 197
1543.28 208
1543.37 219
1543.46 229
1543.55 238
1543.64 248
1543.73 257
1543.82 266
1543.91 273
1544.00 277
1544.09 278
1544.18 276
1544.27 270
1544.36 262
1544.45 254
1544.54 247
1544.63 242
1544.72 239
1544.81 238
1544.90 238
1544.99 239
1545.08 241
1545.17 242
1545.26 242
1545.35 243
1545.44 243
1545.53 242
1545.62 239
1545.71 234
1545.80 228
1545.89 220
1545.98 213
1546.07 206
1546.16 200
1546.25 197
1546.34 196
1546.43 196
1546.52 198
1546.61 200
1546.70 202
1546.79 203
1546.88 204
1546.97 205
1547.06 204
1547.15 203
1547.24 202
1547.33 200
1547.42 198
1547.51 197
1547.60 197
1547.69 197
1547.78 199
1547.87 201
1547.96 203
1548.05 205
1548.14 205
1548.23 204
1548.32 201
1548.41 196
1548.50 190
1548.59 183
1548.68 176
1548.77 171
1548.86 169
1548.95 170
1549.04 173
1549.13 178
1549.22 183
1549.31 185
1549.40 185
1549.49 181
1549.58 174
1549.67 165
1549.76 157
1549.85 151
1549.94 147
1550.03 148
1550.12 151
1550.21 156
1550.30 160
1550.39 164
1550.48 164
1550.57 161
1550.66 156
1550.75 149
1550.84 141
1550.93 135
1551.02 131
1551.11 128
1551.20 127
1551.29 128
1551.38 129
1551.47 129
1551.56 128
1551.65 125
1551.74 120
1551.83 112
1551.92 102
1552.01 91
1552.10 79
1552.19 68
1552.28 59
1552.37 53
1552.46 50
1552.55 49
1552.64 50
1552.73 51
1552.82 51
1552.91 51
1553.00 49
1553.09 47
1553.18 45
1553.27 43
1553.36 43
1553.45 44
1553.54 45
1553.63 48
1553.72 51
1553.81 56
1553.90 61
1553.99 67
1554.08 74
1554.17 82
1554.26 90
1554.35 99
1554.44 107
1554.53 115
1554.62 123
1554.71 129
1554.80 134
1554.89 137
1554.98 140
1555.07 142
1555.16 143
1555.25 145
1555.34 147
1555.43 149
1555.52 152
1555.61 156
1555.70 158
1555.79 160
1555.88 159
1555.97 158
1556.06 156
1556.15 152
1556.24 149
1556.33 147
1556.42 145
1556.51 144
1556.60 143
1556.70 143
1556.79 142
1556.88 142
1556.97 142
1557.06 141
1557.15 140
1557.24 139
1557.33 137
1557.42 134
1557.51 130
1557.60 126
1557.69 122
1557.78 118
1557.87 115
1557.96 113
1558.05 111
1558.14 109
1558.23 109
1558.32 109
1558.41 108
1558.50 107
1558.59 106
1558.68 103
1558.77 99
1558.86 94
1558.95 89
1559.04 85
1559.13 84
1559.22 85
1559.31 89
1559.40 95
1559.49 102
1559.58 110
1559.67 117
1559.76 124
1559.85 129
1559.94 134
1560.03 137
1560.13 139
1560.22 141
1560.31 142
1560.40 144
1560.49 147
1560.58 149
1560.67 151
1560.76 151
1560.85 148
1560.94 142
1561.03 132
1561.12 120
1561.21 107
1561.30 95
1561.39 85
1561.48 78
1561.57 73
1561.66 72
1561.75 72
1561.84 73
1561.93 74
1562.02 75
1562.11 76
1562.20 76
1562.29 76
1562.38 74
1562.47 73
1562.56 71
1562.66 71
1562.75 71
1562.84 73
1562.93 75
1563.02 77
1563.11 78
1563.20 79
1563.29 78
1563.38 77
1563.47 77
1563.56 77
1563.65 80
1563.74 84
1563.83 89
1563.92 95
1564.01 102
1564.10 109
1564.19 115
1564.28 122
1564.37 129
1564.46 136
1564.55 144
1564.64 151
1564.73 158
1564.83 164
1564.92 168
1565.01 172
1565.10 175
1565.19 178
1565.28 182
1565.37 188
1565.46 196
1565.55 206
1565.64 218
1565.73 230
1565.82 242
1565.91 253
1566.00 262
1566.09 270
1566.18 276
1566.27 282
1566.36 287
1566.45 291
1566.54 295
1566.63 298
1566.73 301
1566.82 304
1566.91 306
1567.00 308
1567.09 311
1567.18 314
1567.27 318
1567.36 322
1567.45 328
1567.54 334
1567.63 342
1567.72 351
1567.81 364
1567.90 379
1567.99 398
1568.08 420
1568.17 446
1568.26 475
1568.35 506
1568.45 538
1568.54 571
1568.63 604
1568.72 637
1568.81 669
1568.90 700
1568.99 728
1569.08 753
1569.17 773
1569.26 788
1569.35 798
1569.44 806
1569.53 814
1569.62 824
1569.71 839
1569.80 861
1569.89 892
1569.99 931
1570.08 975
1570.17 1022
1570.26 1070
1570.35 1117
1570.44 1162
1570.53 1206
1570.62 1248
1570.71 1291
1570.80 1334
1570.89 1377
1570.98 1418
1571.07 1455
1571.16 1486
1571.25 1511
1571.34 1529
1571.44 1541
1571.53 1550
1571.62 1557
1571.71 1564
1571.80 1569
1571.89 1574
1571.98 1576
1572.07 1576
1572.16 1571
1572.25 1564
1572.34 1555
1572.43 1545
1572.52 1537
1572.61 1530
1572.70 1525
1572.80 1520
1572.89 1516
1572.98 1510
1573.07 1503
1573.16 1492
1573.25 1478
1573.34 1460
1573.43 1441
1573.52 1420
1573.61 1397
1573.70 1374
1573.79 1351
1573.88 1328
1573.97 1305
1574.07 1281
1574.16 1258
1574.25 1235
1574.34 1212
1574.43 1190
1574.52 1170
1574.61 1151
1574.70 1134
1574.79 1119
1574.88 1103
1574.97 1088
1575.06 1070
1575.15 1050
1575.24 1026
1575.34 997
1575.43 965
1575.52 932
1575.61 900
1575.70 870
1575.79 844
1575.88 823
1575.97 805
1576.06 788
1576.15 771
1576.24 753
1576.33 733
1576.42 713
1576.52 692
1576.61 673
1576.70 656
1576.79 641
1576.88 627
1576.97 615
1577.06 604
1577.15 594
1577.24 585
1577.33 577
1577.42 570
1577.51 564
1577.61 556
1577.70 548
1577.79 537
1577.88 524
1577.97 508
1578.06 490
1578.15 471
1578.24 449
1578.33 427
1578.42 404
1578.51 381
1578.60 360
1578.70 341
1578.79 325
1578.88 312
1578.97 301
1579.06 292
1579.15 284
1579.24 276
1579.33 267
1579.42 257
1579.51 248
1579.60 240
1579.70 234
1579.79 231
1579.88 230
1579.97 232
1580.06 235
1580.15 238
1580.24 239
1580.33 239
1580.42 236
1580.51 230
1580.60 222
1580.69 210
1580.79 197
1580.88 183
1580.97 168
1581.06 154
1581.15 142
1581.24 132
1581.33 126
1581.42 122
1581.51 122
1581.60 123
1581.70 124
1581.79 126
1581.88 126
1581.97 125
1582.06 122
1582.15 120
1582.24 117
1582.33 115
1582.42 115
1582.51 116
1582.60 117
1582.70 118
1582.79 120
1582.88 121
1582.97 123
1583.06 125
1583.15 129
1583.24 134
1583.33 140
1583.42 146
1583.51 153
1583.61 159
1583.70 162
1583.79 163
1583.88 161
1583.97 155
1584.06 147
1584.15 138
1584.24 128
1584.33 117
1584.42 107
1584.52 98
1584.61 88
1584.70 80
1584.79 72
1584.88 64
1584.97 57
1585.06 52
1585.15 48
1585.24 46
1585.33 45
1585.43 45
1585.52 46
1585.61 47
1585.70 50
1585.79 53
1585.88 58
1585.97 64
1586.06 71
1586.15 79
1586.25 87
1586.34 95
1586.43 101
1586.52 105
1586.61 107
1586.70 108
1586.79 107
1586.88 105
1586.97 103
1587.07 102
1587.16 104
1587.25 108
1587.34 113
1587.43 118
1587.52 123
1587.61 125
1587.70 124
1587.79 120
1587.89 114
1587.98 109
1588.07 106
1588.16 105
1588.25 108
1588.34 113
1588.43 118
1588.52 123
1588.61 124
1588.71 123
1588.80 119
1588.89 113
1588.98 107
1589.07 102
1589.16 99
1589.25 99
1589.34 101
1589.43 104
1589.53 109
1589.62 112
1589.71 115
1589.80 115
1589.89 114
1589.98 111
1590.07 105
1590.16 96
1590.26 86
1590.35 75
1590.44 64
1590.53 54
1590.62 46
1590.71 40
1590.80 38
1590.89 38
1590.98 40
1591.08 42
1591.17 45
1591.26 46
1591.35 46
1591.44 44
1591.53 41
1591.62 38
1591.71 34
1591.81 32
1591.90 33
1591.99 38
1592.08 45
1592.17 56
1592.26 69
1592.35 82
1592.44 95
1592.54 107
1592.63 116
1592.72 124
1592.81 130
1592.90 135
1592.99 140
1593.08 144
1593.17 148
1593.27 149
1593.36 149
1593.45 147
1593.54 142
1593.63 137
1593.72 131
1593.81 125
1593.90 121
1594.00 117
1594.09 114
1594.18 111
1594.27 107
1594.36 102
1594.45 94
1594.54 85
1594.64 73
1594.73 60
1594.82 46
1594.91 32
1595.00 21
1595.09 12
1595.18 7
1595.27 5
1595.37 7
1595.46 12
1595.55 19
1595.64 27
1595.73 37
1595.82 47
1595.91 58
1596.01 69
1596.10 79
1596.19 88
1596.28 94
1596.37 97
1596.46 97
1596.55 94
1596.64 89
1596.74 85
1596.83 80
1596.92 78
1597.01 76
1597.10 76
1597.19 76
1597.28 76
1597.38 74
1597.47 72
1597.56 68
1597.65 64
1597.74 60
1597.83 55
1597.92 51
1598.02 47
1598.11 44
1598.20 40
1598.29 36
1598.38 32
1598.47 29
1598.56 28
1598.66 28
1598.75 29
1598.84 31
1598.93 35
1599.02 39
1599.11 44
1599.20 50
1599.30 57
1599.39 66
1599.48 74
1599.57 82
1599.66 88
1599.75 92
1599.84 93
1599.94 92
1600.03 89
1600.12 86
1600.21 83
1600.30 79
1600.39 75
1600.48 70
1600.58 64
1600.67 59
1600.76 55
1600.85 54
1600.94 56
1601.03 61
1601.13 68
1601.22 78
1601.31 87
1601.40 95
1601.49 100
1601.58 102
1601.67 100
1601.77 96
1601.86 90
1601.95 83
1602.04 77
1602.13 72
1602.22 69
1602.31 66
1602.41 65
1602.50 64
1602.59 62
1602.68 61
1602.77 59
1602.86 57
1602.96 54
1603.05 53
1603.14 52
1603.23 52
1603.32 54
1603.41 58
1603.51 62
1603.60 68
1603.69 73
1603.78 78
1603.87 83
1603.96 88
1604.05 93
1604.15 97
1604.24 99
1604.33 99
1604.42 96
1604.51 91
1604.60 85
1604.70 80
1604.79 76
1604.88 75
1604.97 78
1605.06 83
1605.15 88
1605.25 92
1605.34 93
1605.43 91
1605.52 84
1605.61 76
1605.70 66
1605.80 57
1605.89 50
1605.98 45
1606.07 43
1606.16 42
1606.25 42
1606.35 43
1606.44 43
1606.53 44
1606.62 45
1606.71 47
1606.80 48
1606.89 50
1606.99 51
1607.08 50
1607.17 48
1607.26 45
1607.35 41
1607.45 39
1607.54 39
1607.63 42
1607.72 48
1607.81 58
1607.90 69
1608.00 82
1608.09 95
1608.18 107
1608.27 118
1608.36 128
1608.45 135
1608.55 141
1608.64 144
1608.73 146
1608.82 145
1608.91 143
1609.00 140
1609.10 137
1609.19 136
1609.28 137
1609.37 140
1609.46 146
1609.55 153
1609.65 161
1609.74 169
1609.83 177
1609.92 184
1610.01 190
1610.10 195
1610.20 199
1610.29 200
1610.38 199
1610.47 196
1610.56 192
1610.66 187
1610.75 183
1610.84 180
1610.93 179
1611.02 180
1611.11 181
1611.21 182
1611.30 183
1611.39 181
1611.48 179
1611.57 176
1611.67 175
1611.76 174
1611.85 175
1611.94 179
1612.03 184
1612.12 190
1612.22 197
1612.31 203
1612.40 208
1612.49 212
1612.58 214
1612.68 214
1612.77 212
1612.86 210
1612.95 206
1613.04 202
1613.13 199
1613.23 196
1613.32 195
1613.41 194
1613.50 194
1613.59 193
1613.69 191
1613.78 187
1613.87 180
1613.96 172
1614.05 163
1614.14 152
1614.24 143
1614.33 135
1614.42 129
1614.51 126
1614.60 125
1614.70 126
1614.79 128
1614.88 130
1614.97 130
1615.06 130
1615.16 129
1615.25 127
1615.34 124
1615.43 120
1615.52 115
1615.62 109
1615.71 101
1615.80 94
1615.89 86
1615.98 81
1616.07 77
1616.17 76
1616.26 75
1616.35 76
1616.44 75
1616.53 74
1616.63 72
1616.72 70
1616.81 67
1616.90 65
1616.99 64
1617.09 64
1617.18 64
1617.27 65
1617.36 66
1617.45 69
1617.55 71
1617.64 74
1617.73 75
1617.82 76
1617.91 74
1618.01 70
1618.10 65
1618.19 60
1618.28 54
1618.37 49
1618.47 45
1618.56 43
1618.65 42
1618.74 41
1618.83 42
1618.93 43
1619.02 44
1619.11 44
1619.20 44
1619.29 43
1619.39 41
1619.48 38
1619.57 36
1619.66 34
1619.75 33
1619.85 33
1619.94 33
1620.03 33
1620.12 32
1620.21 30
1620.31 26
1620.40 21
1620.49 16
1620.58 12
1620.67 9
1620.77 8
1620.86 9
1620.95 11
1621.04 15
1621.13 19
1621.23 23
1621.32 27
1621.41 30
1621.50 33
1621.60 35
1621.69 37
1621.78 38
1621.87 38
1621.96 37
1622.06 35
1622.15 32
1622.24 29
1622.33 25
1622.42 21
1622.52 17
1622.61 12
1622.70 7
1622.79 1
1622.88 0
1622.98 0
1623.07 0
1623.16 0
1623.25 0
1623.35 0
1623.44 0
1623.53 0
1623.62 5
1623.71 9
1623.81 11
1623.90 12
1623.99 12
1624.08 11
1624.17 10
1624.27 9
1624.36 9
1624.45 10
1624.54 12
1624.64 14
1624.73 16
1624.82 18
1624.91 19
1625.00 19
1625.10 18
1625.19 16
1625.28 15
1625.37 15
1625.47 16
1625.56 18
1625.65 22
1625.74 27
1625.83 32
1625.93 36
1626.02 39
1626.11 40
1626.20 41
1626.29 40
1626.39 40
1626.48 41
1626.57 44
1626.66 47
1626.76 51
1626.85 56
1626.94 59
1627.03 61
1627.13 60
1627.22 57
1627.31 53
1627.40 48
1627.49 44
1627.59 40
1627.68 39
1627.77 40
1627.86 42
1627.96 45
1628.05 48
1628.14 49
1628.23 50
1628.32 49
1628.42 47
1628.51 43
1628.60 38
1628.69 32
1628.79 26
1628.88 19
1628.97 12
1629.06 6
1629.15 3
1629.25 1
1629.34 1
1629.43 3
1629.52 6
1629.62 9
1629.71 11
1629.80 10
1629.89 7
1629.99 2
1630.08 0
1630.17 0
1630.26 0
1630.36 0
1630.45 0
1630.54 0
1630.63 7
1630.72 19
1630.82 30
1630.91 39
1631.00 45
1631.09 49
1631.19 50
1631.28 50
1631.37 49
1631.46 48
1631.56 46
1631.65 44
1631.74 41
1631.83 38
1631.93 35
1632.02 32
1632.11 30
1632.20 27
1632.29 24
1632.39 21
1632.48 18
1632.57 15
1632.66 14
1632.76 14
1632.85 16
1632.94 20
1633.03 25
1633.13 30
1633.22 33
1633.31 34
1633.40 33
1633.50 30
1633.59 26
1633.68 22
1633.77 18
1633.87 14
1633.96 12
1634.05 10
1634.14 9
1634.24 10
1634.33 12
1634.42 15
1634.51 18
1634.61 22
1634.70 27
1634.79 31
1634.88 35
1634.98 37
1635.07 40
1635.16 41
1635.25 42
1635.35 42
1635.44 40
1635.53 37
1635.62 33
1635.71 29
1635.81 25
1635.90 22
1635.99 19
1636.08 17
1636.18 16
1636.27 16
1636.36 15
1636.45 14
1636.55 14
1636.64 15
1636.73 17
1636.82 22
1636.92 28
1637.01 35
1637.10 43
1637.20 51
1637.29 58
1637.38 64
1637.47 69
1637.57 73
1637.66 76
1637.75 78
1637.84 79
1637.94 79
1638.03 79
1638.12 78
1638.21 77
1638.31 77
1638.40 77
1638.49 79
1638.58 81
1638.68 84
1638.77 87
1638.86 89
1638.95 90
1639.05 89
1639.14 88
1639.23 87
1639.32 87
1639.42 87
1639.51 87
1639.60 88
1639.69 88
1639.79 87
1639.88 86
1639.97 85
1640.06 83
1640.16 81
1640.25 80
1640.34 78
1640.44 76
1640.53 72
1640.62 67
1640.71 60
1640.81 52
1640.90 42
1640.99 32
1641.08 22
1641.18 13
1641.27 6
1641.36 2
1641.45 0
1641.55 3
1641.64 8
1641.73 16
1641.82 25
1641.92 34
1642.01 41
1642.10 45
1642.20 47
1642.29 45
1642.38 43
1642.47 41
1642.57 40
1642.66 40
1642.75 43
1642.84 47
1642.94 51
1643.03 55
1643.12 59
1643.22 62
1643.31 65
1643.40 69
1643.49 73
1643.59 79
1643.68 85
1643.77 91
1643.86 96
1643.96 99
1644.05 99
1644.14 95
1644.23 88
1644.33 78
1644.42 65
1644.51 51
1644.61 37
1644.70 26
1644.79 18
1644.88 14
1644.98 15
1645.07 19
1645.16 27
1645.26 35
1645.35 44
1645.44 51
1645.53 57
1645.63 61
1645.72 63
1645.81 64
1645.90 62
1646.00 60
1646.09 57
1646.18 55
1646.28 54
1646.37 55
1646.46 59
1646.55 65
1646.65 74
1646.74 83
1646.83 93
1646.93 102
1647.02 110
1647.11 117
1647.20 121
1647.30 123
1647.39 124
1647.48 123
1647.57 120
1647.67 118
1647.76 115
1647.85 113
1647.95 110
1648.04 107
1648.13 102
1648.22 96
1648.32 87
1648.41 76
1648.50 64
1648.60 51
1648.69 40
1648.78 32
1648.87 27
1648.97 26
1649.06 27
1649.15 30
1649.25 34
1649.34 36
1649.43 38
1649.52 39
1649.62 40
1649.71 41
1649.80 43
1649.90 46
1649.99 51
1650.08 57
1650.17 63
1650.27 70
1650.36 77
1650.45 83
1650.55 88
1650.64 90
1650.73 91
1650.83 89
1650.92 86
1651.01 83
1651.10 79
1651.20 77
1651.29 76
1651.38 77
1651.48 79
1651.57 82
1651.66 84
1651.75 86
1651.85 86
1651.94 84
1652.03 79
1652.13 72
1652.22 62
1652.31 50
1652.41 35
1652.50 21
1652.59 9
1652.68 0
1652.78 0
1652.87 0
1652.96 0
1653.06 0
1653.15 2
1653.24 4
1653.33 6
1653.43 5
1653.52 4
1653.61 2
1653.71 0
1653.80 0
1653.89 0
1653.99 2
1654.08 5
1654.17 8
1654.26 12
1654.36 17
1654.45 22
1654.54 28
1654.64 34
1654.73 43
1654.82 52
1654.92 62
1655.01 72
1655.10 81
1655.20 89
1655.29 94
1655.38 97
1655.47 97
1655.57 96
1655.66 92
1655.75 87
1655.85 81
1655.94 73
1656.03 65
1656.13 57
1656.22 51
1656.31 46
1656.40 43
1656.50 43
1656.59 44
1656.68 45
1656.78 47
1656.87 48
1656.96 50
1657.06 52
1657.15 55
1657.24 58
1657.34 63
1657.43 67
1657.52 71
1657.62 74
1657.71 75
1657.80 75
1657.89 73
1657.99 71
1658.08 68
1658.17 65
1658.27 61
1658.36 57
1658.45 52
1658.55 47
1658.64 43
1658.73 40
1658.83 39
1658.92 40
1659.01 43
1659.11 49
1659.20 55
1659.29 61
1659.38 66
1659.48 69
1659.57 71
1659.66 72
1659.76 71
1659.85 70
1659.94 67
1660.04 64
1660.13 60
1660.22 54
1660.32 48
1660.41 41
1660.50 35
1660.60 29
1660.69 24
1660.78 20
1660.88 16
1660.97 13
1661.06 10
1661.15 6
1661.25 3
1661.34 1
1661.43 1
1661.53 4
1661.62 10
1661.71 20
1661.81 32
1661.90 45
1661.99 57
1662.09 66
1662.18 71
1662.27 72
1662.37 70
1662.46 66
1662.55 61
1662.65 56
1662.74 54
1662.83 54
1662.93 54
1663.02 56
1663.11 57
1663.21 58
1663.30 58
1663.39 58
1663.49 57
1663.58 56
1663.67 56
1663.77 56
1663.86 55
1663.95 54
1664.05 53
1664.14 52
1664.23 51
1664.33 50
1664.42 51
1664.51 55
1664.61 61
1664.70 70
1664.79 82
1664.89 95
1664.98 108
1665.07 120
1665.17 130
1665.26 136
1665.35 139
1665.45 139
1665.54 136
1665.63 130
1665.73 123
1665.82 114
1665.91 106
1666.01 99
1666.10 93
1666.19 89
1666.29 87
1666.38 86
1666.47 86
1666.57 88
1666.66 90
1666.75 93
1666.85 94
1666.94 94
1667.03 90
1667.13 84
1667.22 76
1667.31 66
1667.41 59
1667.50 54
1667.59 54
1667.69 59
1667.78 67
1667.87 76
1667.97 85
1668.06 92
1668.15 96
1668.25 98
1668.34 97
1668.43 96
1668.53 95
1668.62 94
1668.71 93
1668.81 92
1668.90 89
1668.99 86
1669.09 84
1669.18 81
1669.27 79
1669.37 78
1669.46 78
1669.55 76
1669.65 74
1669.74 70
1669.83 64
1669.93 59
1670.02 54
1670.11 51
1670.21 50
1670.30 50
1670.40 52
1670.49 54
1670.58 54
1670.68 53
1670.77 51
1670.86 47
1670.96 44
1671.05 42
1671.14 41
1671.24 44
1671.33 50
1671.42 57
1671.52 67
1671.61 76
1671.70 85
1671.80 93
1671.89 97
1671.98 98
1672.08 97
1672.17 92
1672.27 86
1672.36 80
1672.45 75
1672.55 72
1672.64 70
1672.73 71
1672.83 72
1672.92 74
1673.01 75
1673.11 75
1673.20 75
1673.29 76
1673.39 77
1673.48 81
1673.57 86
1673.67 93
1673.76 100
1673.86 107
1673.95 112
1674.04 114
1674.14 113
1674.23 108
1674.32 101
1674.42 93
1674.51 85
1674.60 79
1674.70 74
1674.79 72
1674.88 70
1674.98 70
1675.07 70
1675.17 70
1675.26 72
1675.35 75
1675.45 79
1675.54 84
1675.63 90
1675.73 95
1675.82 100
1675.91 103
1676.01 105
1676.10 105
1676.20 102
1676.29 98
1676.38 93
1676.48 86
1676.57 77
1676.66 69
1676.76 61
1676.85 55
1676.94 51
1677.04 49
1677.13 50
1677.23 52
1677.32 53
1677.41 53
1677.51 49
1677.60 43
1677.69 35
1677.79 27
1677.88 18
1677.97 12
1678.07 8
1678.16 7
1678.26 9
1678.35 12
1678.44 17
1678.54 22
1678.63 26
1678.72 30
1678.82 32
1678.91 34
1679.01 35
1679.10 34
1679.19 33
1679.29 30
1679.38 27
1679.47 24
1679.57 21
1679.66 21
1679.75 23
1679.85 26
1679.94 31
1680.04 37
1680.13 42
1680.22 46
1680.32 50
1680.41 52
1680.50 54
1680.60 55
1680.69 57
1680.79 58
1680.88 58
1680.97 56
1681.07 53
1681.16 48
1681.25 42
1681.35 35
1681.44 29
1681.54 24
1681.63 21
1681.72 19
1681.82 18
1681.91 19
1682.01 19
1682.10 19
1682.19 18
1682.29 17
1682.38 15
1682.47 12
1682.57 10
1682.66 9
1682.76 8
1682.85 7
1682.94 6
1683.04 5
1683.13 3
1683.22 1
1683.32 0
1683.41 0
1683.51 0
1683.60 0
1683.69 0
1683.79 0
1683.88 0
1683.98 0
1684.07 0
1684.16 0
1684.26 1
1684.35 6
1684.44 13
1684.54 22
1684.63 31
1684.73 40
1684.82 48
1684.91 57
1685.01 66
1685.10 75
1685.20 84
1685.29 90
1685.38 94
1685.48 95
1685.57 92
1685.66 87
1685.76 82
1685.85 76
1685.95 73
1686.04 71
1686.13 72
1686.23 73
1686.32 75
1686.42 77
1686.51 77
1686.60 75
1686.70 71
1686.79 66
1686.89 59
1686.98 51
1687.07 43
1687.17 35
1687.26 30
1687.36 27
1687.45 28
1687.54 32
1687.64 39
1687.73 47
1687.83 56
1687.92 63
1688.01 67
1688.11 70
1688.20 71
1688.30 72
1688.39 74
1688.48 76
1688.58 80
1688.67 84
1688.76 86
1688.86 87
1688.95 86
1689.05 83
1689.14 79
1689.23 76
1689.33 75
1689.42 77
1689.52 81
1689.61 86
1689.70 91
1689.80 95
1689.89 98
1689.99 100
1690.08 101
1690.17 102
1690.27 102
1690.36 101
1690.46 98
1690.55 91
1690.65 83
1690.74 72
1690.83 62
1690.93 53
1691.02 47
1691.12 44
1691.21 44
1691.30 44
1691.40 44
1691.49 44
1691.59 42
1691.68 39
1691.77 36
1691.87 33
1691.96 31
1692.06 30
1692.15 30
1692.24 30
1692.34 30
1692.43 31
1692.53 31
1692.62 30
1692.71 29
1692.81 28
1692.90 27
1693.00 26
1693.09 27
1693.18 29
1693.28 33
1693.37 38
1693.47 43
1693.56 48
1693.66 51
1693.75 53
1693.84 54
1693.94 53
1694.03 53
1694.13 55
1694.22 57
1694.31 61
1694.41 66
1694.50 69
1694.60 72
1694.69 72
1694.79 70
1694.88 67
1694.97 64
1695.07 61
1695.16 59
1695.26 58
1695.35 59
1695.44 59
1695.54 60
1695.63 59
1695.73 58
1695.82 55
1695.91 51
1696.01 47
1696.10 43
1696.20 39
1696.29 37
1696.39 37
1696.48 38
1696.57 41
1696.67 45
1696.76 50
1696.86 55
1696.95 60
1697.05 64
1697.14 67
1697.23 69
1697.33 71
1697.42 72
1697.52 72
1697.61 73
1697.70 74
1697.80 75
1697.89 75
1697.99 75
1698.08 76
1698.18 77
1698.27 78
1698.36 79
1698.46 80
1698.55 81
1698.65 81
1698.74 80
1698.84 79
1698.93 76
1699.02 73
1699.12 71
1699.21 68
1699.31 65
1699.40 63
1699.50 62
1699.59 61
1699.68 61
1699.78 61
1699.87 61
1699.97 61
1700.06 61
1700.16 60
1700.25 60
1700.34 62
1700.44 65
1700.53 70
1700.63 76
1700.72 82
1700.82 88
1700.91 91
1701.00 91
1701.10 88
1701.19 82
1701.29 74
1701.38 65
1701.48 58
1701.57 52
1701.66 48
1701.76 47
1701.85 47
1701.95 48
1702.04 50
1702.14 52
1702.23 54
1702.33 57
1702.42 60
1702.51 63
1702.61 66
1702.70 68
1702.80 69
1702.89 68
1702.99 66
1703.08 63
1703.17 59
1703.27 55
1703.36 52
1703.46 52
1703.55 54
1703.65 59
1703.74 64
1703.84 70
1703.93 74
1704.02 76
1704.12 76
1704.21 75
1704.31 73
1704.40 71
1704.50 70
1704.59 69
1704.69 69
1704.78 67
1704.87 64
1704.97 58
1705.06 50
1705.16 40
1705.25 29
1705.35 20
1705.44 13
1705.53 10
1705.63 11
1705.72 16
1705.82 25
1705.91 36
1706.01 47
1706.10 56
1706.20 63
1706.29 66
1706.39 65
1706.48 62
1706.57 58
1706.67 54
1706.76 50
1706.86 49
1706.95 49
1707.05 49
1707.14 48
1707.24 47
1707.33 44
1707.42 39
1707.52 33
1707.61 28
1707.71 25
1707.80 24
1707.90 26
1707.99 30
1708.09 36
1708.18 43
1708.28 48
1708.37 53
1708.46 57
1708.56 60
1708.65 62
1708.75 65
1708.84 68
1708.94 72
1709.03 77
1709.13 81
1709.22 85
1709.31 87
1709.41 88
1709.50 87
1709.60 84
1709.69 79
1709.79 74
1709.88 67
1709.98 61
1710.07 54
1710.17 48
1710.26 41
1710.36 34
1710.45 28
1710.54 23
1710.64 19
1710.73 17
1710.83 17
1710.92 19
1711.02 22
1711.11 24
1711.21 25
1711.30 25
1711.40 25
1711.49 24
1711.58 24
1711.68 25
1711.77 28
1711.87 33
1711.96 38
1712.06 44
1712.15 48
1712.25 51
1712.34 51
1712.44 50
1712.53 49
1712.63 49
1712.72 50
1712.82 53
1712.91 56
1713.00 59
1713.10 59
1713.19 55
1713.29 48
1713.38 39
1713.48 30
1713.57 23
1713.67 19
1713.76 19
1713.86 23
1713.95 29
1714.05 34
1714.14 36
1714.24 34
1714.33 27
1714.42 18
1714.52 7
1714.61 0
1714.71 0
1714.80 0
1714.90 0
1714.99 0
1715.09 0
1715.18 0
1715.28 1
1715.37 4
1715.47 7
1715.56 10
1715.66 12
1715.75 14
1715.85 16
1715.94 17
1716.03 18
1716.13 20
1716.22 22
1716.32 25
1716.41 30
1716.51 37
1716.60 45
1716.70 52
1716.79 57
1716.89 61
1716.98 61
1717.08 59
1717.17 55
1717.27 51
1717.36 47
1717.46 42
1717.55 39
1717.65 35
1717.74 31
1717.84 28
1717.93 26
1718.02 26
1718.12 28
1718.21 35
1718.31 43
1718.40 54
1718.50 64
1718.59 72
1718.69 78
1718.78 81
1718.88 84
1718.97 87
1719.07 91
1719.16 99
1719.26 109
1719.35 120
1719.45 131
1719.54 140
1719.64 146
1719.73 147
1719.83 144
1719.92 137
1720.02 129
1720.11 119
1720.21 110
1720.30 102
1720.40 97
1720.49 93
1720.59 91
1720.68 92
1720.77 95
1720.87 100
1720.96 106
1721.06 114
1721.15 122
1721.25 130
1721.34 138
1721.44 143
1721.53 145
1721.63 144
1721.72 139
1721.82 129
1721.91 116
1722.01 101
1722.10 86
1722.20 70
1722.29 56
1722.39 45
1722.48 37
1722.58 32
1722.67 31
1722.77 32
1722.86 34
1722.96 37
1723.05 41
1723.15 45
1723.24 47
1723.34 48
1723.43 48
1723.53 47
1723.62 44
1723.72 42
1723.81 39
1723.91 37
1724.00 36
1724.10 35
1724.19 35
1724.29 35
1724.38 34
1724.48 33
1724.57 33
1724.67 34
1724.76 37
1724.86 42
1724.95 50
1725.05 59
1725.14 69
1725.24 78
1725.33 86
1725.43 91
1725.52 94
1725.62 95
1725.71 95
1725.81 95
1725.90 96
1726.00 96
1726.09 98
1726.19 100
1726.28 101
1726.38 103
1726.47 104
1726.57 105
1726.66 106
1726.76 107
1726.85 109
1726.95 112
1727.04 116
1727.14 121
1727.23 127
1727.33 132
1727.42 136
1727.52 138
1727.61 138
1727.71 135
1727.80 130
1727.90 124
1727.99 117
1728.09 111
1728.18 107
1728.28 105
1728.37 104
1728.47 104
1728.56 104
1728.66 103
1728.75 100
1728.85 96
1728.94 90
1729.04 85
1729.13 80
1729.23 77
1729.32 77
1729.42 77
1729.51 79
1729.61 80
1729.70 80
1729.80 77
1729.89 72
1729.99 66
1730.08 59
1730.18 54
1730.28 51
1730.37 50
1730.47 51
1730.56 54
1730.66 58
1730.75 62
1730.85 65
1730.94 68
1731.04 71
1731.13 72
1731.23 73
1731.32 72
1731.42 70
1731.51 65
1731.61 58
1731.70 49
1731.80 39
1731.89 28
1731.99 19
1732.08 11
1732.18 5
1732.27 3
1732.37 2
1732.46 3
1732.56 5
1732.65 6
1732.75 7
1732.84 6
1732.94 5
1733.04 2
1733.13 0
1733.23 0
1733.32 0
1733.42 0
1733.51 0
1733.61 0
1733.70 0
1733.80 0
1733.89 0
1733.99 1
1734.08 6
1734.18 14
1734.27 23
1734.37 33
1734.46 41
1734.56 48
1734.65 51
1734.75 52
1734.84 52
1734.94 52
1735.03 52
1735.13 53
1735.23 55
1735.32 58
1735.42 61
1735.51 63
1735.61 65
1735.70 65
1735.80 64
1735.89 62
1735.99 59
1736.08 54
1736.18 48
1736.27 41
1736.37 32
1736.46 24
1736.56 17
1736.65 13
1736.75 12
1736.85 15
1736.94 19
1737.04 26
1737.13 33
1737.23 40
1737.32 45
1737.42 49
1737.51 52
1737.61 54
1737.70 55
1737.80 55
1737.89 54
1737.99 54
1738.08 54
1738.18 55
1738.28 58
1738.37 62
1738.47 69
1738.56 78
1738.66 88
1738.75 97
1738.85 105
1738.94 111
1739.04 114
1739.13 114
1739.23 113
1739.32 112
1739.42 111
1739.52 111
1739.61 112
1739.71 113
1739.80 114
1739.90 114
1739.99 113
1740.09 110
1740.18 105
1740.28 100
1740.37 94
1740.47 88
1740.56 81
1740.66 74
1740.76 66
1740.85 58
1740.95 49
1741.04 43
1741.14 38
1741.23 37
1741.33 40
1741.42 46
1741.52 53
1741.61 59
1741.71 62
1741.81 61
1741.90 56
1742.00 48
1742.09 39
1742.19 32
1742.28 26
1742.38 24
1742.47 25
1742.57 26
1742.66 28
1742.76 29
1742.86 28
1742.95 28
1743.05 28
1743.14 31
1743.24 36
1743.33 43
1743.43 51
1743.52 59
1743.62 65
1743.71 70
1743.81 74
1743.91 76
1744.00 78
1744.10 81
1744.19 83
1744.29 84
1744.38 84
1744.48 82
1744.57 79
1744.67 73
1744.77 66
1744.86 59
1744.96 52
1745.05 46
1745.15 40
1745.24 34
1745.34 29
1745.43 22
1745.53 15
1745.63 8
1745.72 2
1745.82 0
1745.91 0
1746.01 0
1746.10 0
1746.20 0
1746.29 0
1746.39 0
1746.49 0
1746.58 3
1746.68 7
1746.77 10
1746.87 13
1746.96 16
1747.06 21
1747.15 27
1747.25 33
1747.35 38
1747.44 43
1747.54 47
1747.63 51
1747.73 54
1747.82 58
1747.92 63
1748.02 70
1748.11 76
1748.21 82
1748.30 87
1748.40 89
1748.49 90
1748.59 91
1748.68 91
1748.78 91
1748.88 92
1748.97 94
1749.07 94
1749.16 94
1749.26 93
1749.35 91
1749.45 88
1749.55 85
1749.64 82
1749.74 80
1749.83 79
1749.93 78
1750.02 78
1750.12 79
1750.22 80
1750.31 81
1750.41 80
1750.50 78
1750.60 75
1750.69 70
1750.79 65
1750.88 61
1750.98 57
1751.08 54
1751.17 51
1751.27 49
1751.36 47
1751.46 43
1751.55 39
1751.65 34
1751.75 29
1751.84 26
1751.94 23
1752.03 23
1752.13 24
1752.22 28
1752.32 34
1752.42 41
1752.51 49
1752.61 55
1752.70 60
1752.80 63
1752.90 62
1752.99 60
1753.09 56
1753.18 52
1753.28 49
1753.37 48
1753.47 50
1753.57 55
1753.66 61
1753.76 68
1753.85 72
1753.95 73
1754.04 69
1754.14 62
1754.24 52
1754.33 41
1754.43 31
1754.52 25
1754.62 24
1754.71 29
1754.81 39
1754.91 52
1755.00 66
1755.10 79
1755.19 90
1755.29 97
1755.39 99
1755.48 96
1755.58 90
1755.67 82
1755.77 72
1755.86 63
1755.96 55
1756.06 49
1756.15 44
1756.25 42
1756.34 40
1756.44 38
1756.54 35
1756.63 33
1756.73 31
1756.82 30
1756.92 31
1757.01 33
1757.11 37
1757.21 41
1757.30 45
1757.40 48
1757.49 48
1757.59 48
1757.69 45
1757.78 42
1757.88 39
1757.97 36
1758.07 34
1758.17 33
1758.26 32
1758.36 31
1758.45 31
1758.55 30
1758.65 28
1758.74 26
1758.84 24
1758.93 21
1759.03 18
1759.12 16
1759.22 13
1759.32 9
1759.41 5
1759.51 1
1759.60 0
1759.70 0
1759.80 0
1759.89 0
1759.99 0
1760.08 0
1760.18 0
1760.28 1
1760.37 6
1760.47 11
1760.56 14
1760.66 17
1760.76 19
1760.85 20
1760.95 21
1761.04 21
1761.14 20
1761.24 19
1761.33 16
1761.43 13
1761.52 9
1761.62 5
1761.72 2
1761.81 1
1761.91 3
1762.00 8
1762.10 16
1762.20 26
1762.29 37
1762.39 47
1762.48 56
1762.58 62
1762.68 66
1762.77 68
1762.87 71
1762.96 73
1763.06 76
1763.16 79
1763.25 81
1763.35 81
1763.44 78
1763.54 72
1763.64 65
1763.73 56
1763.83 49
1763.92 43
1764.02 39
1764.12 38
1764.21 39
1764.31 41
1764.40 44
1764.50 46
1764.60 48
1764.69 50
1764.79 52
1764.88 55
1764.98 60
1765.08 67
1765.17 75
1765.27 84
1765.37 91
1765.46 97
1765.56 101
1765.65 103
1765.75 102
1765.85 100
1765.94 97
1766.04 93
1766.13 88
1766.23 82
1766.33 76
1766.42 71
1766.52 68
1766.61 67
1766.71 71
1766.81 78
1766.90 90
1767.00 104
1767.10 118
1767.19 130
1767.29 139
1767.38 143
1767.48 144
1767.58 140
1767.67 135
1767.77 127
1767.86 119
1767.96 111
1768.06 102
1768.15 93
1768.25 85
1768.35 78
1768.44 74
1768.54 72
1768.63 73
1768.73 78
1768.83 84
1768.92 91
1769.02 98
1769.12 103
1769.21 105
1769.31 106
1769.40 105
1769.50 102
1769.60 99
1769.69 97
1769.79 94
1769.88 91
1769.98 88
1770.08 83
1770.17 78
1770.27 72
1770.37 65
1770.46 58
1770.56 51
1770.65 46
1770.75 42
1770.85 39
1770.94 37
1771.04 35
1771.14 33
1771.23 30
1771.33 27
1771.42 23
1771.52 19
1771.62 16
1771.71 13
1771.81 12
1771.91 12
1772.00 13
1772.10 18
1772.19 25
1772.29 34
1772.39 45
1772.48 55
1772.58 64
1772.68 69
1772.77 71
1772.87 68
1772.97 62
1773.06 56
1773.16 50
1773.25 46
1773.35 45
1773.45 48
1773.54 53
1773.64 59
1773.74 66
1773.83 72
1773.93 76
1774.02 78
1774.12 78
1774.22 77
1774.31 74
1774.41 71
1774.51 67
1774.60 64
1774.70 62
1774.80 60
1774.89 58
1774.99 55
1775.08 51
1775.18 45
1775.28 37
1775.37 28
1775.47 18
1775.57 8
1775.66 1
1775.76 0
1775.86 0
1775.95 0
1776.05 0
1776.14 0
1776.24 0
1776.34 2
1776.43 2
1776.53 2
1776.63 2
1776.72 2
1776.82 3
1776.92 7
1777.01 12
1777.11 18
1777.20 25
1777.30 31
1777.40 35
1777.49 37
1777.59 37
1777.69 36
1777.78 34
1777.88 34
1777.98 36
1778.07 41
1778.17 49
1778.27 59
1778.36 69
1778.46 79
1778.56 87
1778.65 91
1778.75 93
1778.84 92
1778.94 90
1779.04 87
1779.13 85
1779.23 84
1779.33 84
1779.42 85
1779.52 86
1779.62 88
1779.71 92
1779.81 98
1779.91 104
1780.00 112
1780.10 118
1780.20 123
1780.29 125
1780.39 122
1780.48 117
1780.58 108
1780.68 98
1780.77 87
1780.87 77
1780.97 68
1781.06 61
1781.16 55
1781.26 52
1781.35 52
1781.45 53
1781.55 58
1781.64 64
1781.74 72
1781.84 80
1781.93 87
1782.03 93
1782.13 96
1782.22 97
1782.32 95
1782.42 91
1782.51 86
1782.61 80
1782.71 73
1782.80 66
1782.90 60
1782.99 55
1783.09 50
1783.19 46
1783.28 43
1783.38 43
1783.48 45
1783.57 49
1783.67 55
1783.77 61
1783.86 67
1783.96 71
1784.06 73
1784.15 72
1784.25 70
1784.35 65
1784.44 59
1784.54 53
1784.64 48
1784.73 44
1784.83 42
1784.93 42
1785.02 43
1785.12 46
1785.22 51
1785.31 56
1785.41 62
1785.51 67
1785.60 72
1785.70 76
1785.80 78
1785.89 79
1785.99 78
1786.09 75
1786.18 71
1786.28 67
1786.38 62
1786.47 57
1786.57 52
1786.67 48
1786.76 45
1786.86 42
1786.96 38
1787.05 34
1787.15 29
1787.25 24
1787.34 20
1787.44 18
1787.54 16
1787.63 17
1787.73 19
1787.83 22
1787.92 25
1788.02 27
1788.12 30
1788.21 32
1788.31 34
1788.41 37
1788.50 41
1788.60 45
1788.70 50
1788.79 56
1788.89 62
1788.99 68
1789.08 73
1789.18 78
1789.28 81
1789.37 83
1789.47 84
1789.57 84
1789.66 83
1789.76 81
1789.86 78
1789.96 74
1790.05 69
1790.15 65
1790.25 63
1790.34 61
1790.44 62
1790.54 65
1790.63 69
1790.73 72
1790.83 74
1790.92 74
1791.02 72
1791.12 68
1791.21 61
1791.31 55
1791.41 48
1791.50 41
1791.60 36
1791.70 31
1791.79 26
1791.89 21
1791.99 16
1792.08 11
1792.18 6
1792.28 1
1792.37 0
1792.47 0
1792.57 0
1792.67 0
1792.76 0
1792.86 0
1792.96 0
1793.05 0
1793.15 1
1793.25 7
1793.34 14
1793.44 23
1793.54 32
1793.63 40
1793.73 49
1793.83 55
1793.92 61
1794.02 64
1794.12 65
1794.22 66
1794.31 67
1794.41 68
1794.51 71
1794.60 75
1794.70 81
1794.80 89
1794.89 98
1794.99 107
1795.09 115
1795.18 121
1795.28 125
1795.38 125
1795.47 122
1795.57 115
1795.67 105
1795.77 95
1795.86 85
1795.96 76
1796.06 70
1796.15 68
1796.25 70
1796.35 75
1796.44 82
1796.54 89
1796.64 94
1796.74 97
1796.83 96
1796.93 93
1797.03 89
1797.12 84
1797.22 80
1797.32 77
1797.41 76
1797.51 75
1797.61 75
1797.70 75
1797.80 73
1797.90 70
1798.00 65
1798.09 59
1798.19 52
1798.29 45
1798.38 38
1798.48 33
1798.58 30
1798.67 29
1798.77 30
1798.87 32
1798.97 36
1799.06 40
1799.16 43
1799.26 45
1799.35 46
1799.45 46
1799.55 45
1799.64 44
1799.74 42
1799.84 41
1799.94 41
1800.03 43
1800.13 46
1800.23 50
1800.32 54
1800.42 57
1800.52 59
1800.62 57
1800.71 54
1800.81 48
1800.91 42
1801.00 37
1801.10 32
1801.20 30
1801.29 29
1801.39 30
1801.49 31
1801.59 32
1801.68 32
1801.78 31
1801.88 30
1801.97 30
1802.07 30
1802.17 33
1802.27 36
1802.36 41
1802.46 46
1802.56 51
1802.65 54
1802.75 56
1802.85 55
1802.95 52
1803.04 47
1803.14 41
1803.24 34
1803.33 27
1803.43 21
1803.53 16
1803.62 13
1803.72 11
1803.82 11
1803.92 13
1804.01 16
1804.11 20
1804.21 24
1804.30 30
1804.40 36
1804.50 42
1804.60 49
1804.69 55
1804.79 62
1804.89 68
1804.99 73
1805.08 77
1805.18 80
1805.28 81
1805.37 81
1805.47 81
1805.57 80
1805.67 79
1805.76 77
1805.86 74
1805.96 69
1806.05 63
1806.15 56
1806.25 49
1806.35 44
1806.44 42
1806.54 43
1806.64 47
1806.73 54
1806.83 61
1806.93 68
1807.03 73
1807.12 75
1807.22 76
1807.32 75
1807.42 73
1807.51 70
1807.61 67
1807.71 65
1807.80 62
1807.90 60
1808.00 57
1808.10 54
1808.19 50
1808.29 45
1808.39 40
1808.49 34
1808.58 28
1808.68 25
1808.78 23
1808.87 25
1808.97 28
1809.07 32
1809.17 37
1809.26 42
1809.36 44
1809.46 45
1809.56 43
1809.65 41
1809.75 39
1809.85 37
1809.94 36
1810.04 38
1810.14 41
1810.24 44
1810.33 48
1810.43 50
1810.53 51
1810.63 50
1810.72 47
1810.82 42
1810.92 37
1811.01 31
1811.11 26
1811.21 21
1811.31 16
1811.40 12
1811.50 9
1811.60 5
1811.70 2
1811.79 0
1811.89 0
1811.99 0
1812.09 3
1812.18 7
1812.28 13
1812.38 21
1812.48 28
1812.57 35
1812.67 41
1812.77 47
1812.86 51
1812.96 54
1813.06 58
1813.16 63
1813.25 69
1813.35 78
1813.45 89
1813.55 102
1813.64 116
1813.74 131
1813.84 143
1813.94 154
1814.03 160
1814.13 162
1814.23 160
1814.33 155
1814.42 147
1814.52 137
1814.62 127
1814.72 116
1814.81 106
1814.91 97
1815.01 90
1815.11 85
1815.20 83
1815.30 83
1815.40 84
1815.49 86
1815.59 89
1815.69 92
1815.79 94
1815.88 96
1815.98 97
1816.08 97
1816.18 96
1816.27 95
1816.37 94
1816.47 94
1816.57 93
1816.66 92
1816.76 92
1816.86 90
1816.96 88
1817.05 84
1817.15 80
1817.25 76
1817.35 71
1817.44 67
1817.54 63
1817.64 59
1817.74 55
1817.83 51
1817.93 46
1818.03 41
1818.13 37
1818.22 34
1818.32 32
1818.42 31
1818.52 32
1818.61 33
1818.71 35
1818.81 35
1818.91 35
1819.01 33
1819.10 31
1819.20 29
1819.30 29
1819.40 29
1819.49 31
1819.59 34
1819.69 36
1819.79 38
1819.88 39
1819.98 40
1820.08 41
1820.18 43
1820.27 47
1820.37 52
1820.47 58
1820.57 62
1820.66 64
1820.76 64
1820.86 60
1820.96 54
1821.05 48
1821.15 41
1821.25 35
1821.35 29
1821.44 24
1821.54 18
1821.64 12
1821.74 6
1821.84 0
1821.93 0
1822.03 0
1822.13 0
1822.23 0
1822.32 0
1822.42 0
1822.52 0
1822.62 1
1822.71 4
1822.81 6
1822.91 9
1823.01 13
1823.10 18
1823.20 26
1823.30 35
1823.40 47
1823.50 60
1823.59 73
1823.69 85
1823.79 94
1823.89 100
1823.98 102
1824.08 100
1824.18 95
1824.28 87
1824.37 79
1824.47 70
1824.57 62
1824.67 55
1824.77 51
1824.86 49
1824.96 50
1825.06 54
1825.16 59
1825.25 65
1825.35 71
1825.45 77
1825.55 81
1825.64 84
1825.74 86
1825.84 86
1825.94 85
1826.04 84
1826.13 83
1826.23 82
1826.33 81
1826.43 81
1826.52 83
1826.62 85
1826.72 89
1826.82 94
1826.92 98
1827.01 102
1827.11 103
1827.21 101
1827.31 96
1827.40 88
1827.50 78
1827.60 66
1827.70 54
1827.80 44
1827.89 37
1827.99 33
1828.09 31
1828.19 33
1828.28 36
1828.38 40
1828.48 44
1828.58 48
1828.68 53
1828.77 59
1828.87 65
1828.97 73
1829.07 81
1829.16 88
1829.26 94
1829.36 98
1829.46 98
1829.56 95
1829.65 90
1829.75 83
1829.85 76
1829.95 70
1830.04 65
1830.14 62
1830.24 62
1830.34 65
1830.44 71
1830.53 79
1830.63 88
1830.73 98
1830.83 109
1830.93 119
1831.02 127
1831.12 132
1831.22 133
1831.32 132
1831.42 128
1831.51 123
1831.61 116
1831.71 110
1831.81 105
1831.90 101
1832.00 98
1832.10 95
1832.20 93
1832.30 91
1832.39 89
1832.49 87
1832.59 87
1832.69 88
1832.79 90
1832.88 94
1832.98 97
1833.08 100
1833.18 100
1833.28 99
1833.37 95
1833.47 91
1833.57 87
1833.67 84
1833.76 83
1833.86 85
1833.96 88
1834.06 92
1834.16 95
1834.25 97
1834.35 99
1834.45 99
1834.55 100
1834.65 102
1834.74 107
1834.84 115
1834.94 126
1835.04 139
1835.14 152
1835.23 163
1835.33 171
1835.43 175
1835.53 173
1835.63 168
1835.72 161
1835.82 152
1835.92 143
1836.02 136
1836.12 131
1836.21 127
1836.31 125
1836.41 124
1836.51 122
1836.61 120
1836.70 118
1836.80 116
1836.90 114
1837.00 114
1837.10 114
1837.19 116
1837.29 118
1837.39 120
1837.49 120
1837.59 118
1837.68 114
1837.78 107
1837.88 100
1837.98 94
1838.08 88
1838.18 86
1838.27 85
1838.37 86
1838.47 88
1838.57 89
1838.67 89
1838.76 88
1838.86 86
1838.96 84
1839.06 82
1839.16 81
1839.25 83
1839.35 85
1839.45 89
1839.55 95
1839.65 101
1839.74 108
1839.84 116
1839.94 123
1840.04 130
1840.14 135
1840.24 138
1840.33 138
1840.43 134
1840.53 126
1840.63 115
1840.73 102
1840.82 89
1840.92 76
1841.02 66
1841.12 59
1841.22 55
1841.31 53
1841.41 53
1841.51 53
1841.61 53
1841.71 52
1841.81 49
1841.90 45
1842.00 40
1842.10 34
1842.20 28
1842.30 24
1842.39 21
1842.49 20
1842.59 23
1842.69 30
1842.79 40
1842.89 53
1842.98 67
1843.08 80
1843.18 91
1843.28 98
1843.38 101
1843.47 99
1843.57 95
1843.67 89
1843.77 84
1843.87 82
1843.97 82
1844.06 86
1844.16 91
1844.26 98
1844.36 103
1844.46 107
1844.55 109
1844.65 108
1844.75 106
1844.85 102
1844.95 97
1845.05 93
1845.14 90
1845.24 89
1845.34 90
1845.44 94
1845.54 99
1845.64 105
1845.73 110
1845.83 113
1845.93 113
1846.03 109
1846.13 102
1846.23 92
1846.32 81
1846.42 70
1846.52 60
1846.62 52
1846.72 46
1846.82 42
1846.91 40
1847.01 39
1847.11 39
1847.21 40
1847.31 43
1847.40 46
1847.50 50
1847.60 54
1847.70 56
1847.80 58
1847.90 56
1847.99 52
1848.09 46
1848.19 39
1848.29 31
1848.39 24
1848.49 20
1848.58 20
1848.68 23
1848.78 30
1848.88 39
1848.98 50
1849.08 60
1849.17 69
1849.27 76
1849.37 81
1849.47 82
1849.57 82
1849.67 80
1849.77 79
1849.86 79
1849.96 82
1850.06 86
1850.16 92
1850.26 98
1850.36 103
1850.45 106
1850.55 104
1850.65 100
1850.75 92
1850.85 84
1850.95 76
1851.04 70
1851.14 66
1851.24 63
1851.34 59
1851.44 55
1851.54 49
1851.63 42
1851.73 34
1851.83 26
1851.93 17
1852.03 9
1852.13 1
1852.23 0
1852.32 0
1852.42 0
1852.52 0
1852.62 0
1852.72 0
1852.82 0
1852.91 0
1853.01 8
1853.11 19
1853.21 29
1853.31 38
1853.41 45
1853.51 50
1853.60 52
1853.70 52
1853.80 49
1853.90 45
1854.00 40
1854.10 34
1854.19 29
1854.29 25
1854.39 21
1854.49 19
1854.59 17
1854.69 17
1854.79 19
1854.88 23
1854.98 29
1855.08 36
1855.18 44
1855.28 54
1855.38 62
1855.48 70
1855.57 77
1855.67 82
1855.77 87
1855.87 90
1855.97 93
1856.07 96
1856.16 100
1856.26 103
1856.36 107
1856.46 110
1856.56 112
1856.66 113
1856.76 113
1856.85 112
1856.95 110
1857.05 108
1857.15 105
1857.25 102
1857.35 98
1857.45 94
1857.54 89
1857.64 84
1857.74 79
1857.84 76
1857.94 74
1858.04 73
1858.14 72
1858.23 72
1858.33 71
1858.43 69
1858.53 67
1858.63 64
1858.73 62
1858.83 60
1858.93 60
1859.02 61
1859.12 62
1859.22 62
1859.32 61
1859.42 59
1859.52 55
1859.62 50
1859.71 46
1859.81 44
1859.91 43
1860.01 45
1860.11 47
1860.21 48
1860.31 48
1860.40 45
1860.50 40
1860.60 31
1860.70 22
1860.80 14
1860.90 8
1861.00 4
1861.10 4
1861.19 7
1861.29 11
1861.39 17
1861.49 23
1861.59 30
1861.69 35
1861.79 40
1861.88 44
1861.98 47
1862.08 49
1862.18 51
1862.28 54
1862.38 57
1862.48 62
1862.58 69
1862.67 76
1862.77 83
1862.87 88
1862.97 91
1863.07 92
1863.17 90
1863.27 86
1863.37 81
1863.46 76
1863.56 73
1863.66 71
1863.76 71
1863.86 71
1863.96 73
1864.06 74
1864.16 74
1864.25 73
1864.35 72
1864.45 71
1864.55 70
1864.65 68
1864.75 67
1864.85 65
1864.95 62
1865.04 59
1865.14 54
1865.24 48
1865.34 40
1865.44 32
1865.54 24
1865.64 16
1865.74 9
1865.83 5
1865.93 3
1866.03 3
1866.13 6
1866.23 11
1866.33 16
1866.43 20
1866.53 24
1866.63 26
1866.72 26
1866.82 25
1866.92 23
1867.02 20
1867.12 18
1867.22 15
1867.32 13
1867.42 11
1867.51 10
1867.61 9
1867.71 7
1867.81 6
1867.91 5
1868.01 5
1868.11 7
1868.21 11
1868.31 17
1868.40 24
1868.50 31
1868.60 37
1868.70 42
1868.80 44
1868.90 44
1869.00 42
1869.10 39
1869.20 36
1869.29 33
1869.39 31
1869.49 29
1869.59 27
1869.69 24
1869.79 21
1869.89 17
1869.99 12
1870.09 7
1870.18 2
1870.28 0
1870.38 0
1870.48 0
1870.58 0
1870.68 5
1870.78 11
1870.88 16
1870.98 18
1871.08 18
1871.17 15
1871.27 10
1871.37 4
1871.47 0
1871.57 0
1871.67 0
1871.77 3
1871.87 10
1871.97 18
1872.06 24
1872.16 28
1872.26 30
1872.36 28
1872.46 25
1872.56 22
1872.66 19
1872.76 18
1872.86 18
1872.96 20
1873.05 21
1873.15 22
1873.25 21
1873.35 18
1873.45 14
1873.55 9
1873.65 5
1873.75 0
1873.85 0
1873.95 0
1874.04 0
1874.14 0
1874.24 0
1874.34 0
1874.44 0
1874.54 0
1874.64 4
1874.74 12
1874.84 21
1874.94 32
1875.03 43
1875.13 54
1875.23 65
1875.33 74
1875.43 81
1875.53 85
1875.63 86
1875.73 84
1875.83 80
1875.93 74
1876.03 69
1876.12 63
1876.22 58
1876.32 53
1876.42 48
1876.52 44
1876.62 40
1876.72 39
1876.82 39
1876.92 42
1877.02 48
1877.12 55
1877.21 62
1877.31 68
1877.41 73
1877.51 75
1877.61 76
1877.71 75
1877.81 72
1877.91 69
1878.01 66
1878.11 63
1878.21 61
1878.30 58
1878.40 56
1878.50 55
1878.60 54
1878.70 54
1878.80 55
1878.90 57
1879.00 60
1879.10 63
1879.20 65
1879.30 67
1879.40 69
1879.49 69
1879.59 68
1879.69 66
1879.79 62
1879.89 56
1879.99 48
1880.09 39
1880.19 31
1880.29 24
1880.39 19
1880.49 17
1880.59 19
1880.68 23
1880.78 29
1880.88 35
1880.98 41
1881.08 43
1881.18 43
1881.28 40
1881.38 34
1881.48 28
1881.58 22
1881.68 18
1881.78 16
1881.88 16
1881.97 18
1882.07 20
1882.17 24
1882.27 27
1882.37 30
1882.47 33
1882.57 35
1882.67 37
1882.77 39
1882.87 39
1882.97 39
1883.07 38
1883.17 38
1883.26 37
1883.36 36
1883.46 35
1883.56 34
1883.66 32
1883.76 30
1883.86 27
1883.96 24
1884.06 22
1884.16 21
1884.26 21
1884.36 23
1884.46 26
1884.56 30
1884.65 34
1884.75 38
1884.85 40
1884.95 39
1885.05 37
1885.15 33
1885.25 28
1885.35 22
1885.45 19
1885.55 17
1885.65 19
1885.75 23
1885.85 30
1885.95 37
1886.05 44
1886.14 49
1886.24 51
1886.34 49
1886.44 43
1886.54 36
1886.64 29
1886.74 24
1886.84 23
1886.94 25
1887.04 31
1887.14 39
1887.24 47
1887.34 55
1887.44 60
1887.54 63
1887.63 64
1887.73 64
1887.83 62
1887.93 61
1888.03 59
1888.13 58
1888.23 55
1888.33 52
1888.43 49
1888.53 45
1888.63 42
1888.73 39
1888.83 37
1888.93 37
1889.03 38
1889.13 40
1889.23 41
1889.32 41
1889.42 40
1889.52 36
1889.62 30
1889.72 23
1889.82 16
1889.92 10
1890.02 5
1890.12 2
1890.22 1
1890.32 2
1890.42 4
1890.52 6
1890.62 9
1890.72 11
1890.82 14
1890.92 16
1891.02 19
1891.11 21
1891.21 22
1891.31 23
1891.41 25
1891.51 26
1891.61 27
1891.71 28
1891.81 29
1891.91 30
1892.01 30
1892.11 30
1892.21 30
1892.31 31
1892.41 33
1892.51 35
1892.61 37
1892.71 39
1892.81 40
1892.91 41
1893.01 40
1893.10 39
1893.20 37
1893.30 34
1893.40 30
1893.50 25
1893.60 20
1893.70 14
1893.80 9
1893.90 5
1894.00 3
1894.10 3
1894.20 3
1894.30 5
1894.40 7
1894.50 8
1894.60 8
1894.70 7
1894.80 6
1894.90 3
1895.00 1
1895.10 0
1895.20 0
1895.29 0
1895.39 0
1895.49 0
1895.59 0
1895.69 0
1895.79 4
1895.89 13
1895.99 23
1896.09 33
1896.19 42
1896.29 50
1896.39 56
1896.49 62
1896.59 66
1896.69 69
1896.79 71
1896.89 72
1896.99 70
1897.09 67
1897.19 63
1897.29 58
1897.39 54
1897.49 50
1897.59 47
1897.69 44
1897.79 41
1897.88 37
1897.98 31
1898.08 24
1898.18 15
1898.28 6
1898.38 0
1898.48 0
1898.58 0
1898.68 0
1898.78 2
1898.88 11
1898.98 22
1899.08 33
1899.18 44
1899.28 52
1899.38 58
1899.48 62
1899.58 64
1899.68 65
1899.78 65
1899.88 67
1899.98 68
1900.08 70
1900.18 72
1900.28 74
1900.38 74
1900.48 74
1900.58 72
1900.68 69
1900.78 65
1900.88 62
1900.98 59
1901.08 57
1901.17 57
1901.27 60
1901.37 65
1901.47 72
1901.57 80
1901.67 88
1901.77 94
1901.87 98
1901.97 97
1902.07 93
1902.17 86
1902.27 77
1902.37 68
1902.47 59
1902.57 52
1902.67 47
1902.77 44
1902.87 42
1902.97 41
1903.07 40
1903.17 40
1903.27 39
1903.37 38
1903.47 36
1903.57 34
1903.67 32
1903.77 30
1903.87 27
1903.97 24
1904.07 21
1904.17 17
1904.27 13
1904.37 9
1904.47 6
1904.57 4
1904.67 2
1904.77 2
1904.87 2
1904.97 4
1905.07 6
1905.17 9
1905.27 12
1905.37 15
1905.47 17
1905.57 17
1905.67 15
1905.77 12
1905.87 7
1905.97 2
1906.07 0
1906.16 0
1906.26 0
1906.36 0
1906.46 0
1906.56 0
1906.66 0
1906.76 0
1906.86 2
1906.96 9
1907.06 17
1907.16 23
1907.26 28
1907.36 30
1907.46 30
1907.56 27
1907.66 23
1907.76 19
1907.86 15
1907.96 12
1908.06 12
1908.16 12
1908.26 14
1908.36 18
1908.46 22
1908.56 27
1908.66 34
1908.76 40
1908.86 47
1908.96 53
1909.06 59
1909.16 63
1909.26 65
1909.36 66
1909.46 65
1909.56 62
1909.66 58
1909.76 52
1909.86 45
1909.96 37
1910.06 30
1910.16 24
1910.26 21
1910.36 21
1910.46 25
1910.56 33
1910.66 45
1910.76 59
1910.86 73
1910.96 86
1911.06 96
1911.16 104
1911.26 108
1911.36 108
1911.46 105
1911.56 98
1911.66 90
1911.76 82
1911.86 73
1911.96 67
1912.06 63
1912.16 61
1912.26 61
1912.36 62
1912.46 65
1912.56 68
1912.66 71
1912.76 75
1912.86 78
1912.96 80
1913.06 82
1913.16 83
1913.26 82
1913.36 78
1913.46 74
1913.56 68
1913.66 61
1913.76 54
1913.86 47
1913.96 41
1914.06 36
1914.16 32
1914.26 29
1914.36 26
1914.46 26
1914.56 26
1914.66 28
1914.76 30
1914.86 34
1914.96 38
1915.06 42
1915.16 46
1915.26 49
1915.36 51
1915.46 53
1915.56 54
1915.66 55
1915.76 56
1915.86 56
1915.96 54
1916.06 51
1916.16 47
1916.27 42
1916.37 36
1916.47 31
1916.57 28
1916.67 26
1916.77 26
1916.87 27
1916.97 29
1917.07 32
1917.17 34
1917.27 36
1917.37 38
1917.47 40
1917.57 43
1917.67 45
1917.77 47
1917.87 48
1917.97 48
1918.07 46
1918.17 43
1918.27 38
1918.37 31
1918.47 24
1918.57 16
1918.67 8
1918.77 2
1918.87 0
1918.97 0
1919.07 0
1919.17 0
1919.27 0
1919.37 4
1919.47 8
1919.57 11
1919.67 14
1919.77 17
1919.87 19
1919.97 22
1920.07 26
1920.17 31
1920.27 36
1920.37 41
1920.47 44
1920.57 45
1920.67 45
1920.77 43
1920.87 41
1920.97 40
1921.07 40
1921.17 43
1921.27 46
1921.38 50
1921.48 54
1921.58 56
1921.68 56
1921.78 55
1921.88 52
1921.98 48
1922.08 45
1922.18 42
1922.28 39
1922.38 36
1922.48 34
1922.58 32
1922.68 31
1922.78 30
1922.88 30
1922.98 31
1923.08 32
1923.18 32
1923.28 32
1923.38 33
1923.48 34
1923.58 35
1923.68 38
1923.78 41
1923.88 44
1923.98 47
1924.08 48
1924.18 48
1924.28 46
1924.38 43
1924.48 40
1924.59 36
1924.69 34
1924.79 33
1924.89 33
1924.99 33
1925.09 33
1925.19 32
1925.29 30
1925.39 26
1925.49 24
1925.59 23
1925.69 25
1925.79 31
1925.89 39
1925.99 50
1926.09 61
1926.19 70
1926.29 78
1926.39 83
1926.49 86
1926.59 88
1926.69 90
1926.79 92
1926.89 94
1926.99 97
1927.09 99
1927.20 100
1927.30 101
1927.40 101
1927.50 101
1927.60 101
1927.70 102
1927.80 103
1927.90 105
1928.00 106
1928.10 105
1928.20 102
1928.30 96
1928.40 88
1928.50 77
1928.60 65
1928.70 53
1928.80 43
1928.90 37
1929.00 36
1929.10 39
1929.20 47
1929.30 57
1929.40 68
1929.51 78
1929.61 85
1929.71 90
1929.81 92
1929.91 91
1930.01 88
1930.11 86
1930.21 84
1930.31 83
1930.41 84
1930.51 87
1930.61 89
1930.71 91
1930.81 92
1930.91 91
1931.01 88
1931.11 82
1931.21 75
1931.31 67
1931.42 58
1931.52 49
1931.62 41
1931.72 34
1931.82 28
1931.92 24
1932.02 22
1932.12 21
1932.22 22
1932.32 25
1932.42 29
1932.52 34
1932.62 40
1932.72 46
1932.82 51
1932.92 57
1933.02 63
1933.12 70
1933.23 79
1933.33 88
1933.43 97
1933.53 107
1933.63 115
1933.73 121
1933.83 125
1933.93 125
1934.03 124
1934.13 120
1934.23 115
1934.33 108
1934.43 101
1934.53 93
1934.63 84
1934.73 74
1934.83 63
1934.94 52
1935.04 41
1935.14 32
1935.24 24
1935.34 17
1935.44 11
1935.54 6
1935.64 1
1935.74 0
1935.84 0
1935.94 0
1936.04 0
1936.14 0
1936.24 0
1936.34 0
1936.44 1
1936.55 11
1936.65 20
1936.75 28
1936.85 34
1936.95 37
1937.05 38
1937.15 37
1937.25 37
1937.35 38
1937.45 41
1937.55 47
1937.65 55
1937.75 64
1937.85 72
1937.96 79
1938.06 84
1938.16 86
1938.26 87
1938.36 88
1938.46 90
1938.56 93
1938.66 97
1938.76 101
1938.86 105
1938.96 109
1939.06 110
1939.16 111
1939.26 109
1939.37 107
1939.47 105
1939.57 103
1939.67 103
1939.77 103
1939.87 105
1939.97 108
1940.07 111
1940.17 114
1940.27 116
1940.37 118
1940.47 119
1940.57 120
1940.67 120
1940.78 118
1940.88 115
1940.98 110
1941.08 103
1941.18 95
1941.28 85
1941.38 75
1941.48 65
1941.58 55
1941.68 46
1941.78 38
1941.88 30
1941.99 23
1942.09 19
1942.19 16
1942.29 16
1942.39 19
1942.49 24
1942.59 31
1942.69 38
1942.79 46
1942.89 53
1942.99 61
1943.09 69
1943.20 78
1943.30 88
1943.40 99
1943.50 108
1943.60 116
1943.70 120
1943.80 120
1943.90 117
1944.00 110
1944.10 103
1944.20 97
1944.30 92
1944.41 91
1944.51 92
1944.61 95
1944.71 100
1944.81 104
1944.91 108
1945.01 110
1945.11 110
1945.21 107
1945.31 103
1945.41 98
1945.51 92
1945.62 85
1945.72 80
1945.82 77
1945.92 75
1946.02 76
1946.12 79
1946.22 83
1946.32 89
1946.42 96
1946.52 105
1946.62 114
1946.73 126
1946.83 140
1946.93 156
1947.03 173
1947.13 189
1947.23 203
1947.33 214
1947.43 221
1947.53 224
1947.63 224
1947.74 221
1947.84 215
1947.94 207
1948.04 197
1948.14 187
1948.24 176
1948.34 165
1948.44 155
1948.54 147
1948.64 141
1948.75 137
1948.85 135
1948.95 134
1949.05 134
1949.15 133
1949.25 131
1949.35 129
1949.45 126
1949.55 123
1949.65 120
1949.75 118
1949.86 116
1949.96 115
1950.06 113
1950.16 111
1950.26 109
1950.36 107
1950.46 104
1950.56 102
1950.66 99
1950.77 97
1950.87 95
1950.97 92
1951.07 89
1951.17 84
1951.27 79
1951.37 73
1951.47 69
1951.57 65
1951.67 63
1951.78 64
1951.88 67
1951.98 71
1952.08 77
1952.18 82
1952.28 87
1952.38 90
1952.48 92
1952.58 91
1952.69 89
1952.79 85
1952.89 80
1952.99 74
1953.09 69
1953.19 65
1953.29 62
1953.39 61
1953.49 61
1953.60 62
1953.70 64
1953.80 66
1953.90 69
1954.00 72
1954.10 74
1954.20 74
1954.30 74
1954.40 72
1954.51 69
1954.61 65
1954.71 62
1954.81 58
1954.91 55
1955.01 51
1955.11 47
1955.21 41
1955.31 35
1955.42 27
1955.52 19
1955.62 12
1955.72 6
1955.82 3
1955.92 3
1956.02 5
1956.12 9
1956.22 15
1956.33 21
1956.43 26
1956.53 29
1956.63 29
1956.73 28
1956.83 25
1956.93 24
1957.03 26
1957.14 30
1957.24 37
1957.34 47
1957.44 56
1957.54 64
1957.64 70
1957.74 74
1957.84 74
1957.95 72
1958.05 69
1958.15 65
1958.25 61
1958.35 56
1958.45 52
1958.55 49
1958.65 46
1958.76 44
1958.86 41
1958.96 39
1959.06 35
1959.16 30
1959.26 24
1959.36 18
1959.46 10
1959.57 3
1959.67 0
1959.77 0
1959.87 0
1959.97 0
1960.07 0
1960.17 0
1960.27 0
1960.38 4
1960.48 7
1960.58 8
1960.68 8
1960.78 7
1960.88 6
1960.98 4
1961.08 2
1961.19 0
1961.29 0
1961.39 0
1961.49 0
1961.59 0
1961.69 0
1961.79 0
1961.89 0
1962.00 0
1962.10 3
1962.20 5
1962.30 6
1962.40 8
1962.50 9
1962.60 11
1962.71 15
1962.81 20
1962.91 28
1963.01 37
1963.11 48
1963.21 59
1963.31 69
1963.41 76
1963.52 80
1963.62 82
1963.72 80
1963.82 78
1963.92 75
1964.02 73
1964.12 72
1964.23 71
1964.33 70
1964.43 67
1964.53 62
1964.63 56
1964.73 47
1964.83 39
1964.94 30
1965.04 23
1965.14 17
1965.24 13
1965.34 8
1965.44 4
1965.54 0
1965.65 0
1965.75 0
1965.85 0
1965.95 0
1966.05 0
1966.15 0
1966.25 0
1966.36 2
1966.46 8
1966.56 14
1966.66 20
1966.76 26
1966.86 33
1966.96 39
1967.07 45
1967.17 50
1967.27 54
1967.37 57
1967.47 57
1967.57 56
1967.67 53
1967.78 49
1967.88 44
1967.98 40
1968.08 38
1968.18 38
1968.28 42
1968.38 48
1968.49 57
1968.59 66
1968.69 74
1968.79 81
1968.89 84
1968.99 83
1969.10 79
1969.20 73
1969.30 65
1969.40 57
1969.50 50
1969.60 46
1969.70 44
1969.81 45
1969.91 48
1970.01 52
1970.11 57
1970.21 61
1970.31 63
1970.42 63
1970.52 61
1970.62 57
1970.72 53
1970.82 48
1970.92 44
1971.02 39
1971.13 34
1971.23 29
1971.33 24
1971.43 20
1971.53 16
1971.63 14
1971.74 15
1971.84 18
1971.94 23
1972.04 30
1972.14 38
1972.24 45
1972.34 52
1972.45 56
1972.55 59
1972.65 60
1972.75 60
1972.85 60
1972.95 60
1973.06 60
1973.16 60
1973.26 60
1973.36 60
1973.46 59
1973.56 57
1973.67 56
1973.77 55
1973.87 53
1973.97 52
1974.07 50
1974.17 47
1974.28 45
1974.38 42
1974.48 39
1974.58 38
1974.68 37
1974.78 37
1974.89 38
1974.99 40
1975.09 43
1975.19 47
1975.29 51
1975.39 55
1975.50 58
1975.60 61
1975.70 62
1975.80 61
1975.90 57
1976.00 52
1976.11 45
1976.21 38
1976.31 30
1976.41 23
1976.51 17
1976.61 11
1976.72 5
1976.82 1
1976.92 0
1977.02 0
1977.12 0
1977.22 0
1977.33 0
1977.43 0
1977.53 0
1977.63 0
1977.73 1
1977.83 2
1977.94 3
1978.04 5
1978.14 7
1978.24 12
1978.34 16
1978.45 22
1978.55 28
1978.65 34
1978.75 41
1978.85 47
1978.95 54
1979.06 62
1979.16 70
1979.26 78
1979.36 87
1979.46 94
1979.56 100
1979.67 104
1979.77 105
1979.87 103
1979.97 99
1980.07 93
1980.18 84
1980.28 75
1980.38 64
1980.48 54
1980.58 46
1980.68 40
1980.79 37
1980.89 36
1980.99 38
1981.09 42
1981.19 46
1981.30 50
1981.40 55
1981.50 58
1981.60 61
1981.70 64
1981.80 66
1981.91 68
1982.01 69
1982.11 71
1982.21 73
1982.31 74
1982.42 76
1982.52 78
1982.62 80
1982.72 83
1982.82 87
1982.92 94
1983.03 101
1983.13 109
1983.23 117
1983.33 122
1983.43 123
1983.54 120
1983.64 112
1983.74 101
1983.84 89
1983.94 77
1984.05 67
1984.15 62
1984.25 62
1984.35 68
1984.45 79
1984.56 95
1984.66 113
1984.76 131
1984.86 146
1984.96 157
1985.06 162
1985.17 161
1985.27 155
1985.37 144
1985.47 133
1985.57 121
1985.68 111
1985.78 101
1985.88 93
1985.98 85
1986.08 78
1986.19 69
1986.29 61
1986.39 53
1986.49 46
1986.59 40
1986.70 37
1986.80 36
1986.90 37
1987.00 40
1987.10 44
1987.21 49
1987.31 55
1987.41 63
1987.51 71
1987.61 78
1987.72 85
1987.82 90
1987.92 93
1988.02 93
1988.12 92
1988.23 88
1988.33 82
1988.43 75
1988.53 67
1988.63 59
1988.74 50
1988.84 41
1988.94 33
1989.04 27
1989.14 21
1989.25 18
1989.35 15
1989.45 15
1989.55 15
1989.65 16
1989.76 18
1989.86 22
1989.96 26
1990.06 31
1990.16 37
1990.27 43
1990.37 49
1990.47 53
1990.57 55
1990.67 56
1990.78 54
1990.88 50
1990.98 46
1991.08 41
1991.18 36
1991.29 31
1991.39 27
1991.49 25
1991.59 23
1991.70 23
1991.80 25
1991.90 27
1992.00 31
1992.10 34
1992.21 38
1992.31 41
1992.41 44
1992.51 47
1992.61 48
1992.72 47
1992.82 45
1992.92 43
1993.02 39
1993.12 36
1993.23 34
1993.33 35
1993.43 37
1993.53 42
1993.64 48
1993.74 56
1993.84 64
1993.94 72
1994.04 78
1994.15 83
1994.25 86
1994.35 87
1994.45 87
1994.55 86
1994.66 86
1994.76 86
1994.86 86
1994.96 85
1995.07 85
1995.17 83
1995.27 80
1995.37 75
1995.47 68
1995.58 62
1995.68 55
1995.78 49
1995.88 43
1995.99 38
1996.09 34
1996.19 29
1996.29 23
1996.39 17
1996.50 10
1996.60 2
1996.70 0
1996.80 0
1996.91 0
1997.01 0
1997.11 0
1997.21 0
1997.31 0
1997.42 0
1997.52 3
1997.62 10
1997.72 16
1997.83 23
1997.93 30
1998.03 37
1998.13 43
1998.23 47
1998.34 49
1998.44 49
1998.54 46
1998.64 42
1998.75 36
1998.85 30
1998.95 25
1999.05 21
1999.15 20
1999.26 22
1999.36 26
1999.46 32
1999.56 39
1999.67 45
1999.77 52
1999.87 56
1999.97 59
2000.08 58
2000.18 55
2000.28 50
2000.38 44
2000.48 38
2000.59 35
2000.69 34
2000.79 37
2000.89 42
2001.00 49
2001.10 56
2001.20 63
2001.30 69
2001.41 75
2001.51 80
2001.61 85
2001.71 89
2001.82 92
2001.92 93
2002.02 93
2002.12 90
2002.22 86
2002.33 81
2002.43 75
2002.53 70
2002.63 66
2002.74 64
2002.84 62
2002.94 61
2003.04 60
2003.15 59
2003.25 58
2003.35 58
2003.45 58
2003.56 59
2003.66 60
2003.76 62
2003.86 64
2003.97 66
2004.07 67
2004.17 67
2004.27 65
2004.37 61
2004.48 56
2004.58 49
2004.68 41
2004.78 34
2004.89 27
2004.99 22
2005.09 18
2005.19 16
2005.30 14
2005.40 14
2005.50 14
2005.60 15
2005.71 17
2005.81 19
2005.91 21
2006.01 23
2006.12 25
2006.22 27
2006.32 29
2006.42 30
2006.53 31
2006.63 33
2006.73 36
2006.83 38
2006.94 40
2007.04 41
2007.14 42
2007.24 42
2007.35 42
2007.45 42
2007.55 42
2007.65 42
2007.76 43
2007.86 42
2007.96 42
2008.06 40
2008.17 38
2008.27 36
2008.37 33
2008.47 30
2008.58 28
2008.68 26
2008.78 24
2008.88 23
2008.99 23
2009.09 24
2009.19 27
2009.29 32
2009.40 39
2009.50 47
2009.60 55
2009.70 62
2009.81 68
2009.91 71
2010.01 71
2010.11 68
2010.22 63
2010.32 55
2010.42 47
2010.52 39
2010.63 32
2010.73 26
2010.83 20
2010.93 16
2011.04 13
2011.14 11
2011.24 9
2011.35 9
2011.45 10
2011.55 13
2011.65 18
2011.76 23
2011.86 29
2011.96 33
2012.06 36
2012.17 37
2012.27 36
2012.37 35
2012.47 33
2012.58 32
2012.68 33
2012.78 34
2012.88 37
2012.99 40
2013.09 43
2013.19 45
2013.30 47
2013.40 47
2013.50 46
2013.60 45
2013.71 44
2013.81 45
2013.91 47
2014.01 51
2014.12 57
2014.22 64
2014.32 71
2014.42 77
2014.53 80
2014.63 81
2014.73 78
2014.84 73
2014.94 67
2015.04 59
2015.14 52
2015.25 46
2015.35 43
2015.45 41
2015.55 41
2015.66 44
2015.76 48
2015.86 53
2015.96 59
2016.07 64
2016.17 68
2016.27 71
2016.38 73
2016.48 75
2016.58 77
2016.68 81
2016.79 86
2016.89 92
2016.99 97
2017.09 102
2017.20 105
2017.30 106
2017.40 105
2017.51 101
2017.61 97
2017.71 91
2017.81 86
2017.92 81
2018.02 78
2018.12 75
2018.23 73
2018.33 71
2018.43 69
2018.53 67
2018.64 63
2018.74 58
2018.84 51
2018.94 43
2019.05 33
2019.15 24
2019.25 15
2019.36 9
2019.46 5
2019.56 4
2019.66 5
2019.77 9
2019.87 13
2019.97 18
2020.08 21
2020.18 22
2020.28 22
2020.38 21
2020.49 19
2020.59 19
2020.69 20
2020.80 22
2020.90 27
2021.00 31
2021.10 35
2021.21 36
2021.31 35
2021.41 31
2021.52 26
2021.62 20
2021.72 15
2021.82 13
2021.93 14
2022.03 17
2022.13 23
2022.24 31
2022.34 40
2022.44 49
2022.54 56
2022.65 61
2022.75 64
2022.85 63
2022.96 61
2023.06 58
2023.16 54
2023.26 51
2023.37 50
2023.47 49
2023.57 50
2023.68 51
2023.78 52
2023.88 52
2023.98 51
2024.09 49
2024.19 46
2024.29 43
2024.40 40
2024.50 37
2024.60 33
2024.71 30
2024.81 26
2024.91 24
2025.01 24
2025.12 28
2025.22 34
2025.32 43
2025.43 54
2025.53 65
2025.63 74
2025.73 80
2025.84 83
2025.94 82
2026.04 78
2026.15 73
2026.25 67
2026.35 63
2026.46 60
2026.56 58
2026.66 58
2026.76 58
2026.87 57
2026.97 55
2027.07 51
2027.18 45
2027.28 38
2027.38 31
2027.49 25
2027.59 21
2027.69 19
2027.79 19
2027.90 20
2028.00 22
2028.10 24
2028.21 26
2028.31 27
2028.41 27
2028.52 26
2028.62 27
2028.72 29
2028.82 34
2028.93 40
2029.03 49
2029.13 58
2029.24 66
2029.34 72
2029.44 74
2029.55 73
2029.65 70
2029.75 65
2029.86 59
2029.96 55
2030.06 52
2030.16 50
2030.27 49
2030.37 50
2030.47 51
2030.58 53
2030.68 56
2030.78 60
2030.89 65
2030.99 69
2031.09 73
2031.20 74
2031.30 72
2031.40 68
2031.50 61
2031.61 52
2031.71 42
2031.81 32
2031.92 22
2032.02 12
2032.12 3
2032.23 0
2032.33 0
2032.43 0
2032.54 0
2032.64 0
2032.74 0
2032.85 0
2032.95 0
2033.05 10
2033.15 21
2033.26 29
2033.36 35
2033.46 39
2033.57 41
2033.67 43
2033.77 45
2033.88 47
2033.98 50
2034.08 52
2034.19 55
2034.29 57
2034.39 58
2034.50 58
2034.60 58
2034.70 57
2034.81 56
2034.91 53
2035.01 51
2035.12 48
2035.22 47
2035.32 47
2035.42 50
2035.53 55
2035.63 63
2035.73 71
2035.84 78
2035.94 83
2036.04 85
2036.15 83
2036.25 78
2036.35 70
2036.46 61
2036.56 51
2036.66 42
2036.77 33
2036.87 26
2036.97 20
2037.08 16
2037.18 14
2037.28 13
2037.39 15
2037.49 19
2037.59 23
2037.70 27
2037.80 31
2037.90 33
2038.01 35
2038.11 36
2038.21 37
2038.32 39
2038.42 44
2038.52 51
2038.63 59
2038.73 67
2038.83 76
2038.94 83
2039.04 88
2039.14 92
2039.25 95
2039.35 98
2039.45 101
2039.56 105
2039.66 109
2039.76 112
2039.87 115
2039.97 115
2040.07 114
2040.18 111
2040.28 108
2040.38 104
2040.49 101
2040.59 98
2040.69 97
2040.80 95
2040.90 92
2041.00 87
2041.11 79
2041.21 70
2041.31 59
2041.42 48
2041.52 39
2041.62 32
2041.73 28
2041.83 26
2041.93 26
2042.04 27
2042.14 27
2042.24 28
2042.35 29
2042.45 31
2042.55 34
2042.66 38
2042.76 43
2042.86 48
2042.97 54
2043.07 59
2043.17 63
2043.28 66
2043.38 68
2043.48 69
2043.59 70
2043.69 71
2043.79 73
2043.90 75
2044.00 78
2044.10 80
2044.21 83
2044.31 85
2044.41 87
2044.52 89
2044.62 91
2044.72 93
2044.83 94
2044.93 94
2045.03 93
2045.14 91
2045.24 88
2045.35 84
2045.45 81
2045.55 78
2045.66 76
2045.76 77
2045.86 80
2045.97 85
2046.07 92
2046.17 99
2046.28 105
2046.38 110
2046.48 112
2046.59 111
2046.69 108
2046.79 103
2046.90 97
2047.00 92
2047.10 87
2047.21 84
2047.31 83
2047.42 85
2047.52 90
2047.62 95
2047.73 102
2047.83 107
2047.93 112
2048.04 114
2048.14 113
2048.24 110
2048.35 106
2048.45 102
2048.55 97
2048.66 93
2048.76 91
2048.86 89
2048.97 90
2049.07 91
2049.18 93
2049.28 95
2049.38 97
2049.49 98
2049.59 98
2049.69 97
2049.80 95
2049.90 92
2050.00 90
2050.11 89
2050.21 89
2050.31 90
2050.42 93
2050.52 95
2050.63 96
2050.73 96
2050.83 95
2050.94 94
2051.04 93
2051.14 92
2051.25 92
2051.35 93
2051.45 94
2051.56 95
2051.66 95
2051.77 95
2051.87 94
2051.97 92
2052.08 89
2052.18 87
2052.28 84
2052.39 82
2052.49 80
2052.59 78
2052.70 77
2052.80 77
2052.91 76
2053.01 75
2053.11 75
2053.22 75
2053.32 76
2053.42 78
2053.53 80
2053.63 83
2053.73 87
2053.84 90
2053.94 91
2054.05 91
2054.15 90
2054.25 87
2054.36 82
2054.46 77
2054.56 71
2054.67 65
2054.77 58
2054.87 52
2054.98 47
2055.08 44
2055.19 42
2055.29 42
2055.39 43
2055.50 44
2055.60 44
2055.70 42
2055.81 39
2055.91 35
2056.02 31
2056.12 31
2056.22 33
2056.33 40
2056.43 50
2056.53 61
2056.64 73
2056.74 83
2056.85 90
2056.95 93
2057.05 93
2057.16 90
2057.26 88
2057.36 86
2057.47 85
2057.57 86
2057.68 89
2057.78 92
2057.88 94
2057.99 97
2058.09 99
2058.19 100
2058.30 101
2058.40 102
2058.51 103
2058.61 105
2058.71 107
2058.82 109
2058.92 111
2059.03 112
2059.13 112
2059.23 111
2059.34 107
2059.44 101
2059.54 95
2059.65 88
2059.75 81
2059.86 76
2059.96 73
2060.06 71
2060.17 69
2060.27 69
2060.38 68
2060.48 66
2060.58 65
2060.69 63
2060.79 61
2060.89 59
2061.00 57
2061.10 56
2061.21 57
2061.31 60
2061.41 65
2061.52 72
2061.62 81
2061.73 90
2061.83 99
2061.93 106
2062.04 111
2062.14 113
2062.24 113
2062.35 109
2062.45 103
2062.56 96
2062.66 88
2062.76 81
2062.87 74
2062.97 70
2063.08 67
2063.18 64
2063.28 63
2063.39 62
2063.49 61
2063.60 60
2063.70 60
2063.80 59
2063.91 59
2064.01 60
2064.12 62
2064.22 63
2064.32 64
2064.43 65
2064.53 65
2064.63 63
2064.74 59
2064.84 53
2064.95 45
2065.05 36
2065.15 26
2065.26 17
2065.36 10
2065.47 4
2065.57 1
2065.67 0
2065.78 0
2065.88 0
2065.99 0
2066.09 0
2066.19 0
2066.30 0
2066.40 0
2066.51 4
2066.61 21
2066.71 42
2066.82 66
2066.92 89
2067.03 108
2067.13 122
2067.23 129
2067.34 129
2067.44 123
2067.55 113
2067.65 101
2067.75 90
2067.86 81
2067.96 77
2068.07 77
2068.17 79
2068.27 83
2068.38 87
2068.48 90
2068.59 91
2068.69 90
2068.80 87
2068.90 84
2069.00 82
2069.11 79
2069.21 77
2069.32 75
2069.42 72
2069.52 68
2069.63 64
2069.73 60
2069.84 58
2069.94 57
2070.04 57
2070.15 60
2070.25 62
2070.36 65
2070.46 66
2070.56 65
2070.67 63
2070.77 58
2070.88 53
2070.98 48
2071.08 43
2071.19 39
2071.29 37
2071.40 37
2071.50 38
2071.61 41
2071.71 44
2071.81 48
2071.92 52
2072.02 56
2072.13 61
2072.23 67
2072.33 73
2072.44 78
2072.54 83
2072.65 85
2072.75 84
2072.86 79
2072.96 72
2073.06 63
2073.17 54
2073.27 45
2073.38 38
2073.48 31
2073.58 25
2073.69 19
2073.79 11
2073.90 3
2074.00 0
2074.11 0
2074.21 0
2074.31 0
2074.42 0
2074.52 0
2074.63 0
2074.73 0
2074.83 9
2074.94 17
2075.04 25
2075.15 30
2075.25 33
2075.36 35
2075.46 34
2075.56 32
2075.67 29
2075.77 25
2075.88 22
2075.98 18
2076.09 16
2076.19 14
2076.29 12
2076.40 10
2076.50 8
2076.61 6
2076.71 5
2076.82 5
2076.92 6
2077.02 9
2077.13 14
2077.23 20
2077.34 26
2077.44 32
2077.55 37
2077.65 40
2077.75 41
2077.86 40
2077.96 37
2078.07 33
2078.17 31
2078.28 30
2078.38 31
2078.48 35
2078.59 41
2078.69 50
2078.80 59
2078.90 68
2079.01 76
2079.11 82
2079.21 86
2079.32 88
2079.42 88
2079.53 86
2079.63 83
2079.74 79
2079.84 73
2079.94 68
2080.05 62
2080.15 56
2080.26 52
2080.36 47
2080.47 44
2080.57 41
2080.67 39
2080.78 37
2080.88 36
2080.99 35
2081.09 35
2081.20 36
2081.30 38
2081.41 41
2081.51 46
2081.61 50
2081.72 55
2081.82 60
2081.93 66
2082.03 71
2082.14 76
2082.24 81
2082.34 87
2082.45 93
2082.55 98
2082.66 104
2082.76 108
2082.87 111
2082.97 112
2083.08 112
2083.18 111
2083.28 109
2083.39 106
2083.49 102
2083.60 98
2083.70 93
2083.81 88
2083.91 83
2084.02 78
2084.12 74
2084.22 71
2084.33 69
2084.43 68
2084.54 69
2084.64 71
2084.75 76
2084.85 81
2084.96 87
2085.06 92
2085.16 96
2085.27 97
2085.37 95
2085.48 91
2085.58 85
2085.69 80
2085.79 74
2085.90 69
2086.00 63
2086.10 58
2086.21 51
2086.31 44
2086.42 37
2086.52 31
2086.63 27
2086.73 26
2086.84 28
2086.94 32
2087.05 36
2087.15 41
2087.25 44
2087.36 46
2087.46 47
2087.57 46
2087.67 46
2087.78 46
2087.88 46
2087.99 46
2088.09 46
2088.20 44
2088.30 42
2088.40 39
2088.51 36
2088.61 35
2088.72 35
2088.82 37
2088.93 39
2089.03 41
2089.14 42
2089.24 43
2089.35 42
2089.45 41
2089.55 39
2089.66 37
2089.76 35
2089.87 32
2089.97 29
2090.08 24
2090.18 20
2090.29 15
2090.39 11
2090.50 8
2090.60 6
2090.71 5
2090.81 5
2090.91 7
2091.02 11
2091.12 17
2091.23 24
2091.33 31
2091.44 38
2091.54 44
2091.65 47
2091.75 48
2091.86 46
2091.96 43
2092.07 40
2092.17 38
2092.27 37
2092.38 38
2092.48 39
2092.59 41
2092.69 43
2092.80 46
2092.90 47
2093.01 49
2093.11 52
2093.22 55
2093.32 60
2093.43 67
2093.53 76
2093.64 85
2093.74 94
2093.84 102
2093.95 108
2094.05 113
2094.16 117
2094.26 120
2094.37 123
2094.47 127
2094.58 131
2094.68 135
2094.79 140
2094.89 143
2095.00 144
2095.10 143
2095.21 138
2095.31 130
2095.42 120
2095.52 108
2095.62 97
2095.73 87
2095.83 80
2095.94 75
2096.04 73
2096.15 73
2096.25 74
2096.36 76
2096.46 78
2096.57 81
2096.67 85
2096.78 91
2096.88 97
2096.99 102
2097.09 107
2097.20 109
2097.30 109
2097.41 107
2097.51 104
2097.61 99
2097.72 95
2097.82 91
2097.93 86
2098.03 82
2098.14 77
2098.24 72
2098.35 68
2098.45 66
2098.56 65
2098.66 65
2098.77 65
2098.87 65
2098.98 63
2099.08 60
2099.19 55
2099.29 49
2099.40 43
2099.50 39
2099.61 36
2099.71 35
2099.82 36
2099.92 36
2100.03 37
2100.13 36
2100.24 34
2100.34 30
2100.44 24
2100.55 17
2100.65 10
2100.76 4
2100.86 0
2100.97 0
2101.07 0
2101.18 0
2101.28 0
2101.39 0
2101.49 0
2101.60 0
2101.70 0
2101.81 0
2101.91 0
2102.02 2
2102.12 7
2102.23 16
2102.33 28
2102.44 41
2102.54 54
2102.65 66
2102.75 75
2102.86 80
2102.96 81
2103.07 78
2103.17 73
2103.28 68
2103.38 64
2103.49 62
2103.59 63
2103.70 67
2103.80 73
2103.91 81
2104.01 88
2104.12 93
2104.22 96
2104.33 96
2104.43 92
2104.54 86
2104.64 78
2104.75 69
2104.85 60
2104.96 54
2105.06 51
2105.17 51
2105.27 54
2105.38 59
2105.48 63
2105.59 67
2105.69 68
2105.80 67
2105.90 63
2106.01 59
2106.11 54
2106.22 50
2106.32 48
2106.43 48
2106.53 50
2106.64 51
2106.74 53
2106.85 53
2106.95 52
2107.06 48
2107.16 43
2107.27 37
2107.37 30
2107.48 23
2107.58 17
2107.69 13
2107.79 11
2107.90 12
2108.00 16
2108.11 21
2108.21 28
2108.32 35
2108.42 40
2108.53 43
2108.63 43
2108.74 40
2108.84 35
2108.95 30
2109.05 27
2109.16 27
2109.26 30
2109.37 37
2109.47 45
2109.58 54
2109.68 63
2109.79 69
2109.89 72
2110.00 71
2110.10 69
2110.21 64
2110.31 59
2110.42 54
2110.52 50
2110.63 48
2110.73 48
2110.84 50
2110.94 53
2111.05 57
2111.15 61
2111.26 63
2111.36 64
2111.47 62
2111.57 59
2111.68 55
2111.78 51
2111.89 48
2111.99 47
2112.10 48
2112.21 50
2112.31 53
2112.42 55
2112.52 56
2112.63 53
2112.73 48
2112.84 40
2112.94 30
2113.05 19
2113.15 9
2113.26 1
2113.36 0
2113.47 0
2113.57 0
2113.68 0
2113.78 7
2113.89 15
2113.99 23
2114.10 31
2114.20 37
2114.31 40
2114.41 41
2114.52 40
2114.62 38
2114.73 34
2114.83 31
2114.94 29
2115.04 28
2115.15 28
2115.26 28
2115.36 28
2115.47 28
2115.57 28
2115.68 26
2115.78 23
2115.89 19
2115.99 14
2116.10 10
2116.20 6
2116.31 4
2116.41 5
2116.52 9
2116.62 16
2116.73 24
2116.83 34
2116.94 44
2117.04 53
2117.15 62
2117.26 69
2117.36 76
2117.47 81
2117.57 85
2117.68 87
2117.78 87
2117.89 86
2117.99 83
2118.10 79
2118.20 75
2118.31 71
2118.41 66
2118.52 62
2118.62 58
2118.73 53
2118.83 48
2118.94 43
2119.05 39
2119.15 36
2119.26 33
2119.36 32
2119.47 30
2119.57 29
2119.68 26
2119.78 23
2119.89 20
2119.99 16
2120.10 15
2120.20 15
2120.31 19
2120.41 25
2120.52 33
2120.63 43
2120.73 53
2120.84 62
2120.94 70
2121.05 76
2121.15 81
2121.26 85
2121.36 88
2121.47 91
2121.57 92
2121.68 93
2121.78 94
2121.89 93
2122.00 92
2122.10 89
2122.21 86
2122.31 81
2122.42 76
2122.52 69
2122.63 61
2122.73 52
2122.84 43
2122.94 33
2123.05 24
2123.15 16
2123.26 9
2123.37 4
2123.47 0
2123.58 0
2123.68 0
2123.79 0
2123.89 0
2124.00 0
2124.10 0
2124.21 0
2124.31 0
2124.42 0
2124.53 3
2124.63 7
2124.74 13
2124.84 20
2124.95 28
2125.05 37
2125.16 45
2125.26 52
2125.37 58
2125.47 61
2125.58 63
2125.69 63
2125.79 61
2125.90 59
2126.00 57
2126.11 54
2126.21 51
2126.32 48
2126.42 46
2126.53 43
2126.63 40
2126.74 37
2126.85 34
2126.95 30
2127.06 25
2127.16 19
2127.27 11
2127.37 3
2127.48 0
2127.58 0
2127.69 0
2127.80 0
2127.90 0
2128.01 0
2128.11 11
2128.22 23
2128.32 34
2128.43 44
2128.53 51
2128.64 55
2128.75 56
2128.85 55
2128.96 53
2129.06 50
2129.17 48
2129.27 47
2129.38 46
2129.48 46
2129.59 45
2129.70 44
2129.80 42
2129.91 40
2130.01 38
2130.12 39
2130.22 42
2130.33 48
2130.43 57
2130.54 68
2130.65 79
2130.75 89
2130.86 97
2130.96 102
2131.07 106
2131.17 109
2131.28 110
2131.39 111
2131.49 112
2131.60 112
2131.70 112
2131.81 112
2131.91 112
2132.02 111
2132.12 110
2132.23 108
2132.34 106
2132.44 103
2132.55 101
2132.65 98
2132.76 95
2132.86 92
2132.97 88
2133.08 83
2133.18 78
2133.29 74
2133.39 70
2133.50 68
2133.60 69
2133.71 71
2133.82 74
2133.92 77
2134.03 78
2134.13 78
2134.24 73
2134.34 66
2134.45 55
2134.56 42
2134.66 29
2134.77 17
2134.87 7
2134.98 2
2135.08 1
2135.19 4
2135.30 9
2135.40 17
2135.51 25
2135.61 32
2135.72 38
2135.82 42
2135.93 46
2136.04 49
2136.14 54
2136.25 61
2136.35 69
2136.46 79
2136.56 88
2136.67 96
2136.78 101
2136.88 103
2136.99 101
2137.09 97
2137.20 90
2137.30 83
2137.41 77
2137.52 74
2137.62 72
2137.73 73
2137.83 76
2137.94 81
2138.05 85
2138.15 89
2138.26 90
2138.36 90
2138.47 87
2138.57 82
2138.68 77
2138.79 71
2138.89 66
2139.00 61
2139.10 57
2139.21 53
2139.31 50
2139.42 46
2139.53 43
2139.63 41
2139.74 39
2139.84 39
2139.95 40
2140.06 42
2140.16 43
2140.27 44
2140.37 43
2140.48 40
2140.58 34
2140.69 27
2140.80 18
2140.90 8
2141.01 0
2141.11 0
2141.22 0
2141.33 0
2141.43 0
2141.54 0
2141.64 0
2141.75 0
2141.86 2
2141.96 7
2142.07 12
2142.17 17
2142.28 22
2142.38 26
2142.49 29
2142.60 32
2142.70 33
2142.81 34
2142.91 35
2143.02 36
2143.13 37
2143.23 37
2143.34 36
2143.44 33
2143.55 30
2143.66 25
2143.76 19
2143.87 15
2143.97 11
2144.08 10
2144.19 10
2144.29 12
2144.40 14
2144.50 17
2144.61 20
2144.72 24
2144.82 29
2144.93 36
2145.03 44
2145.14 52
2145.24 60
2145.35 66
2145.46 69
2145.56 68
2145.67 64
2145.77 57
2145.88 50
2145.99 42
2146.09 36
2146.20 32
2146.30 30
2146.41 31
2146.52 33
2146.62 36
2146.73 39
2146.83 41
2146.94 43
2147.05 44
2147.15 45
2147.26 46
2147.36 47
2147.47 50
2147.58 54
2147.68 58
2147.79 63
2147.89 66
2148.00 67
2148.11 66
2148.21 61
2148.32 55
2148.43 48
2148.53 40
2148.64 33
2148.74 27
2148.85 23
2148.96 20
2149.06 19
2149.17 19
2149.27 20
2149.38 22
2149.49 24
2149.59 28
2149.70 31
2149.80 34
2149.91 36
2150.02 38
2150.12 40
2150.23 42
2150.33 46
2150.44 51
2150.55 58
2150.65 65
2150.76 72
2150.87 78
2150.97 81
2151.08 82
2151.18 81
2151.29 77
2151.40 74
2151.50 70
2151.61 67
2151.71 65
2151.82 63
2151.93 59
2152.03 55
2152.14 49
2152.24 44
2152.35 39
2152.46 35
2152.56 33
2152.67 32
2152.78 33
2152.88 35
2152.99 37
2153.09 41
2153.20 45
2153.31 50
2153.41 57
2153.52 64
2153.62 70
2153.73 75
2153.84 76
2153.94 73
2154.05 68
2154.16 59
2154.26 49
2154.37 40
2154.47 32
2154.58 27
2154.69 25
2154.79 25
2154.90 28
2155.01 31
2155.11 35
2155.22 39
2155.32 43
2155.43 47
2155.54 51
2155.64 57
2155.75 62
2155.86 69
2155.96 76
2156.07 82
2156.17 89
2156.28 96
2156.39 102
2156.49 108
2156.60 114
2156.70 118
2156.81 122
2156.92 124
2157.02 124
2157.13 123
2157.24 120
2157.34 118
2157.45 115
2157.56 113
2157.66 111
2157.77 108
2157.87 105
2157.98 101
2158.09 96
2158.19 89
2158.30 81
2158.41 73
2158.51 65
2158.62 57
2158.72 50
2158.83 43
2158.94 37
2159.04 32
2159.15 28
2159.26 26
2159.36 26
2159.47 28
2159.57 33
2159.68 38
2159.79 42
2159.89 44
2160.00 43
2160.11 39
2160.21 34
2160.32 27
2160.43 21
2160.53 17
2160.64 16
2160.74 17
2160.85 20
2160.96 24
2161.06 30
2161.17 36
2161.28 43
2161.38 50
2161.49 57
2161.60 64
2161.70 72
2161.81 78
2161.91 82
2162.02 86
2162.13 88
2162.23 88
2162.34 88
2162.45 87
2162.55 86
2162.66 84
2162.77 82
2162.87 80
2162.98 77
2163.08 74
2163.19 72
2163.30 71
2163.40 72
2163.51 74
2163.62 77
2163.72 80
2163.83 83
2163.94 86
2164.04 87
2164.15 87
2164.26 87
2164.36 88
2164.47 89
2164.57 90
2164.68 92
2164.79 93
2164.89 94
2165.00 95
2165.11 93
2165.21 92
2165.32 89
2165.43 88
2165.53 87
2165.64 88
2165.75 90
2165.85 92
2165.96 95
2166.07 97
2166.17 96
2166.28 95
2166.38 91
2166.49 88
2166.60 85
2166.70 83
2166.81 84
2166.92 87
2167.02 91
2167.13 95
2167.24 98
2167.34 100
2167.45 101
2167.56 100
2167.66 98
2167.77 94
2167.88 89
2167.98 83
2168.09 74
2168.20 64
2168.30 51
2168.41 38
2168.52 26
2168.62 14
2168.73 4
2168.83 0
2168.94 0
2169.05 0
2169.15 0
2169.26 0
2169.37 0
2169.47 0
2169.58 0
2169.69 0
2169.79 6
2169.90 11
2170.01 15
2170.11 19
2170.22 21
2170.33 22
2170.43 22
2170.54 21
2170.65 21
2170.75 22
2170.86 25
2170.97 28
2171.07 32
2171.18 36
2171.29 40
2171.39 43
2171.50 45
2171.61 44
2171.71 41
2171.82 37
2171.93 31
2172.03 27
2172.14 23
2172.25 22
2172.35 23
2172.46 27
2172.57 32
2172.67 37
2172.78 43
2172.89 48
2172.99 52
2173.10 56
2173.21 59
2173.31 63
2173.42 66
2173.53 71
2173.63 75
2173.74 79
2173.85 83
2173.95 87
2174.06 89
2174.17 90
2174.27 90
2174.38 88
2174.49 86
2174.59 82
2174.70 78
2174.81 74
2174.91 71
2175.02 69
2175.13 68
2175.23 69
2175.34 71
2175.45 74
2175.55 76
2175.66 79
2175.77 79
2175.87 79
2175.98 77
2176.09 74
2176.19 70
2176.30 66
2176.41 60
2176.51 54
2176.62 47
2176.73 40
2176.83 33
2176.94 28
2177.05 25
2177.15 23
2177.26 24
2177.37 26
2177.47 31
2177.58 38
2177.69 46
2177.79 55
2177.90 65
2178.01 74
2178.12 81
2178.22 84
2178.33 84
2178.44 80
2178.54 72
2178.65 62
2178.76 50
2178.86 38
2178.97 27
2179.08 19
2179.18 14
2179.29 13
2179.40 15
2179.50 20
2179.61 27
2179.72 34
2179.82 40
2179.93 46
2180.04 49
2180.14 52
2180.25 54
2180.36 57
2180.46 60
2180.57 64
2180.68 67
2180.79 70
2180.89 72
2181.00 73
2181.11 73
2181.21 75
2181.32 76
2181.43 78
2181.53 81
2181.64 83
2181.75 84
2181.85 82
2181.96 79
2182.07 73
2182.17 65
2182.28 56
2182.39 46
2182.50 37
2182.60 28
2182.71 21
2182.82 15
2182.92 11
2183.03 9
2183.14 9
2183.24 9
2183.35 11
2183.46 14
2183.56 18
2183.67 23
2183.78 30
2183.89 37
2183.99 45
2184.10 52
2184.21 59
2184.31 64
2184.42 68
2184.53 69
2184.63 70
2184.74 69
2184.85 69
2184.95 67
2185.06 66
2185.17 65
2185.28 63
2185.38 61
2185.49 59
2185.60 58
2185.70 57
2185.81 57
2185.92 58
2186.02 60
2186.13 62
2186.24 62
2186.35 61
2186.45 58
2186.56 53
2186.67 46
2186.77 38
2186.88 29
2186.99 21
2187.09 13
2187.20 7
2187.31 2
2187.42 0
2187.52 0
2187.63 0
2187.74 0
2187.84 0
2187.95 0
2188.06 0
2188.16 0
2188.27 0
2188.38 1
2188.49 3
2188.59 5
2188.70 8
2188.81 12
2188.91 16
2189.02 23
2189.13 30
2189.23 40
2189.34 50
2189.45 61
2189.56 71
2189.66 80
2189.77 86
2189.88 89
2189.98 89
2190.09 87
2190.20 84
2190.31 80
2190.41 77
2190.52 74
2190.63 72
2190.73 70
2190.84 68
2190.95 67
2191.05 64
2191.16 62
2191.27 59
2191.38 57
2191.48 56
2191.59 54
2191.70 53
2191.80 52
2191.91 51
2192.02 49
2192.13 47
2192.23 46
2192.34 44
2192.45 43
2192.55 42
2192.66 41
2192.77 39
2192.88 35
2192.98 31
2193.09 26
2193.20 21
2193.30 17
2193.41 15
2193.52 16
2193.63 20
2193.73 28
2193.84 38
2193.95 49
2194.05 60
2194.16 71
2194.27 80
2194.38 87
2194.48 91
2194.59 95
2194.70 96
2194.81 98
2194.91 100
2195.02 102
2195.13 107
2195.23 112
2195.34 118
2195.45 124
2195.56 128
2195.66 130
2195.77 128
2195.88 124
2195.98 116
2196.09 107
2196.20 96
2196.31 86
2196.41 76
2196.52 69
2196.63 64
2196.73 64
2196.84 68
2196.95 77
2197.06 89
2197.16 102
2197.27 115
2197.38 126
2197.49 135
2197.59 141
2197.70 146
2197.81 149
2197.91 150
2198.02 152
2198.13 152
2198.24 151
2198.34 149
2198.45 144
2198.56 137
2198.67 130
2198.77 121
2198.88 112
2198.99 103
2199.09 95
2199.20 87
2199.31 80
2199.42 73
2199.52 66
2199.63 59
2199.74 53
2199.85 47
2199.95 42
2200.06 37
2200.17 33
2200.28 29
2200.38 26
2200.49 23
2200.60 20
2200.70 17
2200.81 15
2200.92 13
2201.03 10
2201.13 9
2201.24 7
2201.35 5
2201.46 4
2201.56 2
2201.67 0
2201.78 0
2201.89 0
2201.99 0
2202.10 0
2202.21 0
2202.31 0
2202.42 0
2202.53 11
2202.64 27
2202.74 45
2202.85 64
2202.96 81
2203.07 95
2203.17 104
2203.28 107
2203.39 107
2203.50 104
2203.60 99
2203.71 93
2203.82 87
2203.93 81
2204.03 74
2204.14 67
2204.25 57
2204.36 47
2204.46 37
2204.57 28
2204.68 20
2204.79 15
2204.89 12
2205.00 11
2205.11 11
2205.21 13
2205.32 16
2205.43 19
2205.54 23
2205.64 29
2205.75 36
2205.86 45
2205.97 56
2206.07 69
2206.18 83
2206.29 95
2206.40 105
2206.50 112
2206.61 115
2206.72 115
2206.83 112
2206.93 107
2207.04 101
2207.15 95
2207.26 90
2207.36 85
2207.47 82
2207.58 81
2207.69 82
2207.79 85
2207.90 90
2208.01 97
2208.12 103
2208.22 107
2208.33 110
2208.44 111
2208.55 112
2208.65 112
2208.76 113
2208.87 116
2208.98 120
2209.08 126
2209.19 132
2209.30 136
2209.41 137
2209.51 135
2209.62 130
2209.73 121
2209.84 111
2209.95 101
2210.05 92
2210.16 86
2210.27 82
2210.38 82
2210.48 83
2210.59 87
2210.70 92
2210.81 97
2210.91 103
2211.02 110
2211.13 116
2211.24 121
2211.34 126
2211.45 130
2211.56 132
2211.67 132
2211.77 130
2211.88 126
2211.99 120
2212.10 112
2212.20 103
2212.31 94
2212.42 84
2212.53 77
2212.64 72
2212.74 69
2212.85 70
2212.96 74
2213.07 78
2213.17 83
2213.28 88
2213.39 91
2213.50 93
2213.60 95
2213.71 95
2213.82 95
2213.93 94
2214.03 93
2214.14 92
2214.25 91
2214.36 90
2214.47 90
2214.57 92
2214.68 94
2214.79 98
2214.90 101
2215.00 105
2215.11 106
2215.22 107
2215.33 106
2215.43 104
2215.54 101
2215.65 98
2215.76 96
2215.87 93
2215.97 91
2216.08 88
2216.19 84
2216.30 79
2216.40 73
2216.51 67
2216.62 60
2216.73 55
2216.83 52
2216.94 50
2217.05 49
2217.16 49
2217.27 49
2217.37 49
2217.48 49
2217.59 49
2217.70 49
2217.80 51
2217.91 52
2218.02 55
2218.13 56
2218.24 57
2218.34 57
2218.45 56
2218.56 53
2218.67 50
2218.77 47
2218.88 44
2218.99 42
2219.10 39
2219.21 37
2219.31 33
2219.42 29
2219.53 23
2219.64 16
2219.74 9
2219.85 2
2219.96 0
2220.07 0
2220.18 0
2220.28 0
2220.39 0
2220.50 0
2220.61 0
2220.71 2
2220.82 7
2220.93 10
2221.04 11
2221.15 10
2221.25 8
2221.36 5
2221.47 2
2221.58 0
2221.69 0
2221.79 0
2221.90 0
2222.01 0
2222.12 5
2222.22 11
2222.33 17
2222.44 23
2222.55 28
2222.66 32
2222.76 36
2222.87 39
2222.98 43
2223.09 49
2223.20 55
2223.30 62
2223.41 70
2223.52 75
2223.63 79
2223.73 79
2223.84 76
2223.95 69
2224.06 62
2224.17 55
2224.27 49
2224.38 46
2224.49 46
2224.60 49
2224.71 53
2224.81 57
2224.92 59
2225.03 60
2225.14 60
2225.25 57
2225.35 55
2225.46 52
2225.57 50
2225.68 49
2225.79 48
2225.89 49
2226.00 49
2226.11 49
2226.22 49
2226.33 50
2226.43 50
2226.54 50
2226.65 49
2226.76 48
2226.86 47
2226.97 47
2227.08 47
2227.19 49
2227.30 53
2227.40 58
2227.51 64
2227.62 72
2227.73 78
2227.84 83
2227.94 87
2228.05 88
2228.16 88
2228.27 88
2228.38 87
2228.48 87
2228.59 87
2228.70 87
2228.81 87
2228.92 85
2229.02 82
2229.13 77
2229.24 71
2229.35 65
2229.46 58
2229.57 53
2229.67 49
2229.78 47
2229.89 47
2230.00 48
2230.11 50
2230.21 54
2230.32 58
2230.43 62
2230.54 66
2230.65 70
2230.75 72
2230.86 73
2230.97 71
2231.08 67
2231.19 63
2231.29 58
2231.40 55
2231.51 53
2231.62 52
2231.73 52
2231.83 53
2231.94 54
2232.05 55
2232.16 56
2232.27 57
2232.38 59
2232.48 61
2232.59 64
2232.70 65
2232.81 65
2232.92 63
2233.02 59
2233.13 54
2233.24 48
2233.35 43
2233.46 39
2233.56 38
2233.67 37
2233.78 39
2233.89 43
2234.00 48
2234.11 53
2234.21 58
2234.32 63
2234.43 66
2234.54 67
2234.65 66
2234.75 63
2234.86 60
2234.97 56
2235.08 54
2235.19 53
2235.29 53
2235.40 55
2235.51 57
2235.62 60
2235.73 62
2235.84 64
2235.94 64
2236.05 64
2236.16 62
2236.27 60
2236.38 56
2236.49 52
2236.59 47
2236.70 42
2236.81 37
2236.92 34
2237.03 31
2237.13 30
2237.24 29
2237.35 29
2237.46 27
2237.57 25
2237.68 22
2237.78 20
2237.89 18
2238.00 18
2238.11 19
2238.22 24
2238.32 29
2238.43 35
2238.54 41
2238.65 46
2238.76 50
2238.87 53
2238.97 55
2239.08 57
2239.19 59
2239.30 60
2239.41 59
2239.52 57
2239.62 53
2239.73 47
2239.84 41
2239.95 34
2240.06 29
2240.17 25
2240.27 23
2240.38 24
2240.49 26
2240.60 31
2240.71 36
2240.82 41
2240.92 46
2241.03 48
2241.14 49
2241.25 47
2241.36 43
2241.47 39
2241.57 34
2241.68 29
2241.79 26
2241.90 24
2242.01 24
2242.12 27
2242.22 32
2242.33 40
2242.44 49
2242.55 59
2242.66 68
2242.77 76
2242.87 82
2242.98 88
2243.09 91
2243.20 93
2243.31 94
2243.42 92
2243.52 89
2243.63 83
2243.74 75
2243.85 67
2243.96 58
2244.07 50
2244.17 43
2244.28 38
2244.39 33
2244.50 30
2244.61 26
2244.72 23
2244.82 21
2244.93 19
2245.04 20
2245.15 23
2245.26 28
2245.37 36
2245.48 45
2245.58 53
2245.69 60
2245.80 65
2245.91 66
2246.02 65
2246.13 61
2246.23 56
2246.34 51
2246.45 47
2246.56 46
2246.67 48
2246.78 52
2246.89 58
2246.99 64
2247.10 69
2247.21 72
2247.32 72
2247.43 71
2247.54 70
2247.64 68
2247.75 67
2247.86 67
2247.97 68
2248.08 70
2248.19 73
2248.30 77
2248.40 81
2248.51 85
2248.62 88
2248.73 90
2248.84 90
2248.95 87
2249.05 82
2249.16 75
2249.27 68
2249.38 62
2249.49 57
2249.60 53
2249.71 52
2249.81 52
2249.92 53
2250.03 55
2250.14 58
2250.25 61
2250.36 64
2250.47 68
2250.57 71
2250.68 73
2250.79 74
2250.90 72
2251.01 68
2251.12 63
2251.23 58
2251.33 54
2251.44 52
2251.55 52
2251.66 54
2251.77 58
2251.88 62
2251.99 65
2252.09 67
2252.20 68
2252.31 68
2252.42 67
2252.53 65
2252.64 63
2252.75 59
2252.85 54
2252.96 48
2253.07 42
2253.18 35
2253.29 29
2253.40 25
2253.51 23
2253.61 24
2253.72 25
2253.83 28
2253.94 31
2254.05 33
2254.16 35
2254.27 36
2254.38 37
2254.48 35
2254.59 32
2254.70 27
2254.81 19
2254.92 9
2255.03 0
2255.14 0
2255.24 0
2255.35 0
2255.46 0
2255.57 0
2255.68 0
2255.79 0
2255.90 4
2256.01 11
2256.11 16
2256.22 20
2256.33 24
2256.44 27
2256.55 30
2256.66 33
2256.77 35
2256.87 37
2256.98 37
2257.09 35
2257.20 33
2257.31 30
2257.42 28
2257.53 27
2257.64 27
2257.74 28
2257.85 30
2257.96 32
2258.07 34
2258.18 36
2258.29 38
2258.40 40
2258.51 42
2258.61 44
2258.72 46
2258.83 47
2258.94 46
2259.05 44
2259.16 41
2259.27 37
2259.38 34
2259.48 31
2259.59 30
2259.70 29
2259.81 29
2259.92 29
2260.03 29
2260.14 27
2260.25 24
2260.35 21
2260.46 17
2260.57 14
2260.68 11
2260.79 10
2260.90 9
2261.01 9
2261.12 10
2261.23 10
2261.33 11
2261.44 11
2261.55 12
2261.66 12
2261.77 12
2261.88 11
2261.99 9
2262.10 5
2262.20 1
2262.31 0
2262.42 0
2262.53 0
2262.64 0
2262.75 1
2262.86 7
2262.97 14
2263.08 19
2263.18 24
2263.29 27
2263.40 29
2263.51 30
2263.62 32
2263.73 36
2263.84 40
2263.95 46
2264.05 53
2264.16 59
2264.27 65
2264.38 69
2264.49 71
2264.60 71
2264.71 70
2264.82 67
2264.93 65
2265.03 64
2265.14 64
2265.25 65
2265.36 66
2265.47 66
2265.58 64
2265.69 60
2265.80 54
2265.91 47
2266.02 40
2266.12 35
2266.23 33
2266.34 33
2266.45 36
2266.56 41
2266.67 46
2266.78 51
2266.89 55
2267.00 57
2267.10 58
2267.21 58
2267.32 58
2267.43 57
2267.54 57
2267.65 57
2267.76 58
2267.87 59
2267.98 59
2268.09 58
2268.19 54
2268.30 49
2268.41 41
2268.52 32
2268.63 23
2268.74 15
2268.85 8
2268.96 2
2269.07 0
2269.18 0
2269.28 0
2269.39 0
2269.50 0
2269.61 0
2269.72 1
2269.83 1
2269.94 1
2270.05 0
2270.16 0
2270.27 0
2270.37 2
2270.48 6
2270.59 10
2270.70 15
2270.81 20
2270.92 24
2271.03 27
2271.14 29
2271.25 29
2271.36 30
2271.46 31
2271.57 33
2271.68 35
2271.79 37
2271.90 40
2272.01 42
2272.12 44
2272.23 45
2272.34 44
2272.45 44
2272.56 45
2272.66 47
2272.77 52
2272.88 59
2272.99 67
2273.10 75
2273.21 81
2273.32 84
2273.43 84
2273.54 81
2273.65 76
2273.76 72
2273.86 69
2273.97 68
2274.08 68
2274.19 68
2274.30 68
2274.41 67
2274.52 64
2274.63 61
2274.74 58
2274.85 57
2274.96 59
2275.06 63
2275.17 69
2275.28 74
2275.39 78
2275.50 80
2275.61 79
2275.72 76
2275.83 73
2275.94 69
2276.05 65
2276.16 61
2276.27 58
2276.37 54
2276.48 51
2276.59 47
2276.70 43
2276.81 40
2276.92 39
2277.03 38
2277.14 39
2277.25 40
2277.36 41
2277.47 42
2277.58 43
2277.69 42
2277.79 42
2277.90 41
2278.01 40
2278.12 40
2278.23 41
2278.34 42
2278.45 42
2278.56 43
2278.67 44
2278.78 45
2278.89 46
2279.00 47
2279.10 48
2279.21 50
2279.32 51
2279.43 52
2279.54 51
2279.65 50
2279.76 48
2279.87 46
2279.98 44
2280.09 44
2280.20 44
2280.31 45
2280.42 45
2280.53 44
2280.63 41
2280.74 37
2280.85 31
2280.96 24
2281.07 18
2281.18 12
2281.29 10
2281.40 10
2281.51 13
2281.62 19
2281.73 28
2281.84 38
2281.95 47
2282.06 57
2282.16 65
2282.27 72
2282.38 78
2282.49 82
2282.60 85
2282.71 87
2282.82 89
2282.93 89
2283.04 89
2283.15 89
2283.26 87
2283.37 85
2283.48 82
2283.59 77
2283.70 71
2283.80 65
2283.91 60
2284.02 56
2284.13 53
2284.24 53
2284.35 55
2284.46 58
2284.57 61
2284.68 65
2284.79 69
2284.90 73
2285.01 76
2285.12 79
2285.23 82
2285.34 85
2285.45 86
2285.55 85
2285.66 82
2285.77 78
2285.88 71
2285.99 64
2286.10 55
2286.21 47
2286.32 41
2286.43 37
2286.54 36
2286.65 38
2286.76 42
2286.87 46
2286.98 50
2287.09 51
2287.20 50
2287.31 46
2287.41 40
2287.52 34
2287.63 27
2287.74 21
2287.85 16
2287.96 12
2288.07 9
2288.18 7
2288.29 7
2288.40 7
2288.51 8
2288.62 11
2288.73 14
2288.84 18
2288.95 23
2289.06 29
2289.17 35
2289.28 41
2289.39 46
2289.49 51
2289.60 54
2289.71 56
2289.82 56
2289.93 55
2290.04 52
2290.15 47
2290.26 42
2290.37 36
2290.48 29
2290.59 23
2290.70 18
2290.81 14
2290.92 12
2291.03 10
2291.14 10
2291.25 11
2291.36 13
2291.47 16
2291.58 20
2291.68 25
2291.79 30
2291.90 35
2292.01 39
2292.12 42
2292.23 45
2292.34 46
2292.45 47
2292.56 49
2292.67 51
2292.78 54
2292.89 57
2293.00 59
2293.11 59
2293.22 57
2293.33 53
2293.44 47
2293.55 41
2293.66 33
2293.77 26
2293.88 21
2293.99 16
2294.10 14
2294.20 12
2294.31 11
2294.42 11
2294.53 11
2294.64 12
2294.75 12
2294.86 14
2294.97 16
2295.08 19
2295.19 23
2295.30 28
2295.41 34
2295.52 40
2295.63 46
2295.74 52
2295.85 56
2295.96 60
2296.07 62
2296.18 63
2296.29 62
2296.40 59
2296.51 55
2296.62 49
2296.73 42
2296.84 34
2296.95 25
2297.06 17
2297.17 10
2297.27 4
2297.38 1
2297.49 0
2297.60 1
2297.71 4
2297.82 10
2297.93 17
2298.04 24
2298.15 32
2298.26 38
2298.37 42
2298.48 42
2298.59 39
2298.70 33
2298.81 25
2298.92 17
2299.03 9
2299.14 3
2299.25 0
2299.36 0
2299.47 0
2299.58 0
2299.69 2
2299.80 4
2299.91 7
2300.02 9
2300.13 12
2300.24 15
2300.35 19
2300.46 21
2300.57 23
2300.68 25
2300.79 25
2300.90 24
2301.01 21
2301.12 18
2301.22 15
2301.33 12
2301.44 10
2301.55 10
2301.66 12
2301.77 16
2301.88 21
2301.99 27
2302.10 32
2302.21 36
2302.32 37
2302.43 35
2302.54 30
2302.65 23
2302.76 15
2302.87 7
2302.98 0
2303.09 0
2303.20 0
2303.31 0
2303.42 0
2303.53 0
2303.64 1
2303.75 3
2303.86 3
2303.97 2
2304.08 1
2304.19 1
2304.30 3
2304.41 9
2304.52 18
2304.63 29
2304.74 40
2304.85 51
2304.96 59
2305.07 64
2305.18 65
2305.29 64
2305.40 61
2305.51 57
2305.62 54
2305.73 51
2305.84 48
2305.95 46
2306.06 45
2306.17 43
2306.28 42
2306.39 41
2306.50 43
2306.61 45
2306.72 49
2306.83 54
2306.94 59
2307.05 62
2307.16 64
2307.27 64
2307.38 62
2307.49 58
2307.60 54
2307.71 49
2307.82 45
2307.93 43
2308.04 42
2308.15 42
2308.26 44
2308.37 46
2308.48 49
2308.59 51
2308.70 52
2308.81 53
2308.92 54
2309.03 55
2309.14 55
2309.25 56
2309.36 58
2309.47 59
2309.57 60
2309.68 60
2309.79 58
2309.90 55
2310.01 49
2310.12 43
2310.23 36
2310.34 29
2310.45 25
2310.56 23
2310.67 23
2310.78 27
2310.89 33
2311.00 40
2311.11 47
2311.22 55
2311.33 62
2311.44 68
2311.55 74
2311.66 79
2311.77 83
2311.88 84
2311.99 84
2312.10 81
2312.22 76
2312.33 69
2312.44 61
2312.55 52
2312.66 44
2312.77 37
2312.88 32
2312.99 29
2313.10 29
2313.21 31
2313.32 34
2313.43 37
2313.54 39
2313.65 38
2313.76 35
2313.87 31
2313.98 25
2314.09 20
2314.20 17
2314.31 15
2314.42 14
2314.53 15
2314.64 15
2314.75 16
2314.86 16
2314.97 15
2315.08 13
2315.19 10
2315.30 6
2315.41 2
2315.52 0
2315.63 0
2315.74 0
2315.85 0
2315.96 0
2316.07 4
2316.18 8
2316.29 12
2316.40 14
2316.51 13
2316.62 10
2316.73 6
2316.84 0
2316.95 0
2317.06 0
2317.17 0
2317.28 0
2317.39 0
2317.50 0
2317.61 0
2317.72 6
2317.83 15
2317.94 23
2318.05 31
2318.16 38
2318.27 42
2318.38 45
2318.49 45
2318.60 45
2318.71 44
2318.82 43
2318.93 42
2319.04 44
2319.15 48
2319.26 56
2319.37 67
2319.48 80
2319.59 95
2319.70 109
2319.81 122
2319.92 133
2320.03 140
2320.14 145
2320.25 147
2320.36 147
2320.47 144
2320.59 141
2320.70 136
2320.81 132
2320.92 128
2321.03 125
2321.14 123
2321.25 122
2321.36 122
2321.47 121
2321.58 118
2321.69 112
2321.80 104
2321.91 95
2322.02 86
2322.13 78
2322.24 74
2322.35 73
2322.46 76
2322.57 83
2322.68 91
2322.79 99
2322.90 106
2323.01 112
2323.12 114
2323.23 114
2323.34 112
2323.45 108
2323.56 104
2323.67 100
2323.78 97
2323.89 95
2324.00 95
2324.11 94
2324.22 94
2324.33 93
2324.44 91
2324.56 89
2324.67 86
2324.78 84
2324.89 82
2325.00 81
2325.11 79
2325.22 76
2325.33 72
2325.44 67
2325.55 61
2325.66 55
2325.77 49
2325.88 46
2325.99 44
2326.10 46
2326.21 49
2326.32 56
2326.43 63
2326.54 70
2326.65 77
2326.76 83
2326.87 86
2326.98 88
2327.09 89
2327.20 89
2327.31 88
2327.42 87
2327.54 85
2327.65 82
2327.76 79
2327.87 75
2327.98 69
2328.09 64
2328.20 58
2328.31 52
2328.42 46
2328.53 41
2328.64 36
2328.75 33
2328.86 30
2328.97 30
2329.08 31
2329.19 35
2329.30 40
2329.41 48
2329.52 57
2329.63 67
2329.74 77
2329.85 85
2329.96 91
2330.07 93
2330.19 90
2330.30 84
2330.41 75
2330.52 66
2330.63 58
2330.74 52
2330.85 49
2330.96 49
2331.07 50
2331.18 52
2331.29 53
2331.40 52
2331.51 49
2331.62 44
2331.73 38
2331.84 30
2331.95 22
2332.06 14
2332.17 6
2332.28 0
2332.40 0
2332.51 0
2332.62 0
2332.73 0
2332.84 0
2332.95 0
2333.06 0
2333.17 2
2333.28 10
2333.39 16
2333.50 21
2333.61 25
2333.72 29
2333.83 32
2333.94 35
2334.05 39
2334.16 43
2334.27 47
2334.38 50
2334.50 53
2334.61 56
2334.72 60
2334.83 65
2334.94 71
2335.05 78
2335.16 84
2335.27 87
2335.38 88
2335.49 84
2335.60 77
2335.71 66
2335.82 55
2335.93 43
2336.04 33
2336.15 25
2336.26 20
2336.38 18
2336.49 19
2336.60 21
2336.71 24
2336.82 28
2336.93 32
2337.04 36
2337.15 39
2337.26 42
2337.37 44
2337.48 45
2337.59 44
2337.70 42
2337.81 40
2337.92 37
2338.03 36
2338.15 35
2338.26 37
2338.37 39
2338.48 43
2338.59 47
2338.70 52
2338.81 55
2338.92 59
2339.03 62
2339.14 65
2339.25 66
2339.36 66
2339.47 64
2339.58 61
2339.69 57
2339.81 55
2339.92 54
2340.03 55
2340.14 60
2340.25 66
2340.36 73
2340.47 79
2340.58 83
2340.69 85
2340.80 85
2340.91 84
2341.02 84
2341.13 85
2341.24 87
2341.36 92
2341.47 98
2341.58 104
2341.69 110
2341.80 116
2341.91 119
2342.02 120
2342.13 118
2342.24 115
2342.35 111
2342.46 107
2342.57 107
2342.68 110
2342.80 118
2342.91 129
2343.02 142
2343.13 155
2343.24 166
2343.35 174
2343.46 178
2343.57 179
2343.68 176
2343.79 171
2343.90 165
2344.01 159
2344.12 153
2344.24 147
2344.35 143
2344.46 141
2344.57 142
2344.68 146
2344.79 152
2344.90 159
2345.01 166
2345.12 172
2345.23 175
2345.34 176
2345.45 174
2345.56 169
2345.68 162
2345.79 154
2345.90 145
2346.01 135
2346.12 125
2346.23 115
2346.34 106
2346.45 99
2346.56 94
2346.67 91
2346.78 90
2346.90 91
2347.01 92
2347.12 91
2347.23 89
2347.34 84
2347.45 77
2347.56 70
2347.67 63
2347.78 59
2347.89 57
2348.00 57
2348.11 58
2348.23 59
2348.34 58
2348.45 55
2348.56 50
2348.67 42
2348.78 33
2348.89 24
2349.00 15
2349.11 7
2349.22 1
2349.33 0
2349.45 0
2349.56 0
2349.67 0
2349.78 0
2349.89 0
2350.00 1
2350.11 3
2350.22 4
2350.33 4
2350.44 4
2350.55 4
2350.67 5
2350.78 5
2350.89 4
2351.00 4
2351.11 3
2351.22 3
2351.33 3
2351.44 4
2351.55 6
2351.66 9
2351.78 14
2351.89 19
2352.00 25
2352.11 31
2352.22 36
2352.33 39
2352.44 41
2352.55 42
2352.66 40
2352.77 38
2352.89 35
2353.00 32
2353.11 29
2353.22 28
2353.33 27
2353.44 29
2353.55 31
2353.66 34
2353.77 38
2353.88 42
2354.00 47
2354.11 52
2354.22 58
2354.33 63
2354.44 68
2354.55 72
2354.66 76
2354.77 77
2354.88 77
2354.99 74
2355.11 69
2355.22 64
2355.33 60
2355.44 57
2355.55 58
2355.66 61
2355.77 66
2355.88 72
2355.99 77
2356.11 79
2356.22 78
2356.33 75
2356.44 71
2356.55 66
2356.66 61
2356.77 57
2356.88 53
2356.99 49
2357.11 43
2357.22 35
2357.33 26
2357.44 17
2357.55 8
2357.66 1
2357.77 0
2357.88 0
2357.99 0
2358.11 5
2358.22 12
2358.33 18
2358.44 24
2358.55 29
2358.66 32
2358.77 33
2358.88 34
2358.99 34
2359.11 35
2359.22 37
2359.33 41
2359.44 46
2359.55 52
2359.66 57
2359.77 61
2359.88 61
2359.99 57
2360.11 49
2360.22 39
2360.33 28
2360.44 18
2360.55 10
2360.66 7
2360.77 7
2360.88 11
2361.00 16
2361.11 22
2361.22 26
2361.33 29
2361.44 29
2361.55 28
2361.66 27
2361.77 26
2361.88 28
2362.00 31
2362.11 36
2362.22 43
2362.33 51
2362.44 61
2362.55 71
2362.66 82
2362.77 91
2362.89 99
2363.00 104
2363.11 106
2363.22 106
2363.33 103
2363.44 99
2363.55 94
2363.66 90
2363.78 87
2363.89 85
2364.00 84
2364.11 83
2364.22 82
2364.33 79
2364.44 75
2364.55 70
2364.67 65
2364.78 62
2364.89 60
2365.00 60
2365.11 62
2365.22 65
2365.33 66
2365.45 66
2365.56 63
2365.67 58
2365.78 52
2365.89 46
2366.00 42
2366.11 40
2366.22 41
2366.34 44
2366.45 48
2366.56 51
2366.67 51
2366.78 47
2366.89 40
2367.00 29
2367.11 17
2367.23 4
2367.34 0
2367.45 0
2367.56 0
2367.67 0
2367.78 0
2367.89 3
2368.01 15
2368.12 26
2368.23 36
2368.34 44
2368.45 49
2368.56 52
2368.67 53
2368.79 53
2368.90 51
2369.01 49
2369.12 46
2369.23 44
2369.34 43
2369.45 44
2369.56 47
2369.68 51
2369.79 56
2369.90 61
2370.01 65
2370.12 67
2370.23 67
2370.34 66
2370.46 66
2370.57 65
2370.68 64
2370.79 63
2370.90 61
2371.01 57
2371.12 52
2371.24 46
2371.35 40
2371.46 35
2371.57 30
2371.68 26
2371.79 21
2371.90 15
2372.02 9
2372.13 2
2372.24 0
2372.35 0
2372.46 0
2372.57 0
2372.68 0
2372.80 0
2372.91 0
2373.02 1
2373.13 6
2373.24 10
2373.35 14
2373.47 17
2373.58 19
2373.69 23
2373.80 27
2373.91 34
2374.02 42
2374.13 50
2374.25 59
2374.36 65
2374.47 69
2374.58 70
2374.69 68
2374.80 64
2374.91 59
2375.03 53
2375.14 48
2375.25 45
2375.36 43
2375.47 43
2375.58 44
2375.70 45
2375.81 47
2375.92 47
2376.03 46
2376.14 43
2376.25 38
2376.36 32
2376.48 25
2376.59 19
2376.70 13
2376.81 9
2376.92 7
2377.03 8
2377.15 12
2377.26 19
2377.37 29
2377.48 41
2377.59 54
2377.70 65
2377.82 74
2377.93 79
2378.04 79
2378.15 75
2378.26 68
2378.37 61
2378.48 53
2378.60 48
2378.71 47
2378.82 47
2378.93 50
2379.04 53
2379.15 55
2379.27 56
2379.38 56
2379.49 55
2379.60 53
2379.71 51
2379.82 50
2379.94 50
2380.05 49
2380.16 48
2380.27 46
2380.38 44
2380.49 42
2380.61 39
2380.72 38
2380.83 36
2380.94 35
2381.05 33
2381.16 32
2381.28 30
2381.39 29
2381.50 28
2381.61 28
2381.72 28
2381.83 28
2381.95 28
2382.06 29
2382.17 30
2382.28 32
2382.39 35
2382.50 39
2382.62 44
2382.73 51
2382.84 59
2382.95 67
2383.06 75
2383.17 84
2383.29 93
2383.40 103
2383.51 112
2383.62 122
2383.73 130
2383.84 137
2383.96 141
2384.07 142
2384.18 139
2384.29 133
2384.40 123
2384.52 112
2384.63 101
2384.74 92
2384.85 84
2384.96 79
2385.07 76
2385.19 73
2385.30 71
2385.41 68
2385.52 64
2385.63 61
2385.74 58
2385.86 57
2385.97 57
2386.08 59
2386.19 62
2386.30 65
2386.42 66
2386.53 66
2386.64 63
2386.75 59
2386.86 54
2386.97 48
2387.09 44
2387.20 42
2387.31 42
2387.42 45
2387.53 51
2387.65 58
2387.76 67
2387.87 75
2387.98 82
2388.09 87
2388.20 90
2388.32 90
2388.43 88
2388.54 84
2388.65 80
2388.76 77
2388.88 75
2388.99 75
2389.10 76
2389.21 78
2389.32 81
2389.43 83
2389.55 86
2389.66 89
2389.77 92
2389.88 96
2389.99 101
2390.11 104
2390.22 106
2390.33 106
2390.44 104
2390.55 98
2390.67 92
2390.78 84
2390.89 78
2391.00 74
2391.11 73
2391.22 74
2391.34 78
2391.45 83
2391.56 89
2391.67 96
2391.78 103
2391.90 109
2392.01 115
2392.12 121
2392.23 124
2392.34 126
2392.46 125
2392.57 121
2392.68 116
2392.79 109
2392.90 101
2393.02 94
2393.13 88
2393.24 83
2393.35 79
2393.46 76
2393.58 74
2393.69 72
2393.80 71
2393.91 70
2394.02 71
2394.14 72
2394.25 73
2394.36 74
2394.47 76
2394.58 77
2394.70 77
2394.81 78
2394.92 79
2395.03 81
2395.14 84
2395.26 88
2395.37 93
2395.48 97
2395.59 101
2395.70 103
2395.82 104
2395.93 102
2396.04 100
2396.15 98
2396.26 96
2396.38 94
2396.49 92
2396.60 90
2396.71 88
2396.82 84
2396.94 79
2397.05 74
2397.16 68
2397.27 63
2397.38 59
2397.50 56
2397.61 55
2397.72 55
2397.83 56
2397.94 58
2398.06 59
2398.17 59
2398.28 59
2398.39 58
2398.50 58
2398.62 59
2398.73 61
2398.84 63
2398.95 65
2399.06 66
2399.18 66
2399.29 64
2399.40 61
2399.51 57
2399.63 52
2399.74 48
2399.85 45
2399.96 42
2400.07 41
2400.19 41
2400.30 44
2400.41 49
2400.52 56
2400.63 66
2400.75 75
2400.86 84
2400.97 89
2401.08 91
2401.19 89
2401.31 84
2401.42 76
2401.53 66
2401.64 57
2401.76 48
2401.87 38
2401.98 30
2402.09 21
2402.20 13
2402.32 6
2402.43 0
2402.54 0
2402.65 0
2402.77 0
2402.88 0
2402.99 0
2403.10 0
2403.21 2
2403.33 11
2403.44 20
2403.55 29
2403.66 36
2403.77 41
2403.89 42
2404.00 41
2404.11 40
2404.22 38
2404.34 39
2404.45 41
2404.56 45
2404.67 50
2404.78 54
2404.90 56
2405.01 56
2405.12 53
2405.23 46
2405.35 38
2405.46 30
2405.57 23
2405.68 17
2405.79 15
2405.91 16
2406.02 20
2406.13 26
2406.24 33
2406.36 40
2406.47 47
2406.58 54
2406.69 61
2406.81 67
2406.92 74
2407.03 80
2407.14 84
2407.25 87
2407.37 88
2407.48 86
2407.59 82
2407.70 77
2407.82 73
2407.93 69
2408.04 65
2408.15 62
2408.26 58
2408.38 53
2408.49 46
2408.60 38
2408.71 29
2408.83 21
2408.94 15
2409.05 12
2409.16 12
2409.28 15
2409.39 18
2409.50 23
2409.61 26
2409.73 29
2409.84 31
2409.95 32
2410.06 33
2410.17 33
2410.29 34
2410.40 33
2410.51 33
2410.62 34
2410.74 35
2410.85 37
2410.96 41
2411.07 45
2411.19 51
2411.30 56
2411.41 62
2411.52 66
2411.64 68
2411.75 69
2411.86 69
2411.97 68
2412.08 66
2412.20 65
2412.31 64
2412.42 63
2412.53 61
2412.65 59
2412.76 55
2412.87 51
2412.98 47
2413.10 44
2413.21 42
2413.32 42
2413.43 45
2413.55 50
2413.66 56
2413.77 62
2413.88 69
2414.00 74
2414.11 79
2414.22 82
2414.33 85
2414.45 85
2414.56 85
2414.67 82
2414.78 78
2414.90 73
2415.01 66
2415.12 59
2415.23 51
2415.35 44
2415.46 37
2415.57 31
2415.68 26
2415.80 22
2415.91 18
2416.02 16
2416.13 14
2416.25 11
2416.36 8
2416.47 5
2416.58 0
2416.70 0
2416.81 0
2416.92 0
2417.03 0
2417.15 0
2417.26 0
2417.37 0
2417.48 3
2417.60 12
2417.71 22
2417.82 32
2417.93 41
2418.05 50
2418.16 59
2418.27 66
2418.38 72
2418.50 76
2418.61 80
2418.72 81
2418.83 80
2418.95 78
2419.06 75
2419.17 71
2419.28 69
2419.40 68
2419.51 69
2419.62 72
2419.73 76
2419.85 79
2419.96 81
2420.07 79
2420.18 74
2420.30 65
2420.41 54
2420.52 43
2420.63 32
2420.75 24
2420.86 19
2420.97 17
2421.08 19
2421.20 23
2421.31 28
2421.42 34
2421.54 40
2421.65 45
2421.76 49
2421.87 50
2421.99 51
2422.10 50
2422.21 48
2422.32 47
2422.44 46
2422.55 47
2422.66 50
2422.77 55
2422.89 61
2423.00 68
2423.11 74
2423.22 80
2423.34 85
2423.45 89
2423.56 92
2423.68 97
2423.79 101
2423.90 106
2424.01 110
2424.13 113
2424.24 115
2424.35 115
2424.46 113
2424.58 111
2424.69 109
2424.80 107
2424.91 105
2425.03 104
2425.14 101
2425.25 98
2425.37 94
2425.48 89
2425.59 83
2425.70 77
2425.82 72
2425.93 67
2426.04 64
2426.15 63
2426.27 64
2426.38 66
2426.49 69
2426.61 73
2426.72 76
2426.83 79
2426.94 80
2427.06 80
2427.17 78
2427.28 74
2427.39 70
2427.51 64
2427.62 59
2427.73 55
2427.85 53
2427.96 52
2428.07 52
2428.18 53
2428.30 53
2428.41 52
2428.52 51
2428.64 49
2428.75 48
2428.86 47
2428.97 49
2429.09 51
2429.20 54
2429.31 56
2429.42 58
2429.54 59
2429.65 60
2429.76 62
2429.88 65
2429.99 69
2430.10 74
2430.21 77
2430.33 79
2430.44 78
2430.55 74
2430.67 68
2430.78 61
2430.89 54
2431.00 49
2431.12 46
2431.23 45
2431.34 46
2431.46 46
2431.57 46
2431.68 44
2431.79 40
2431.91 36
2432.02 31
2432.13 28
2432.25 26
2432.36 28
2432.47 32
2432.58 37
2432.70 42
2432.81 48
2432.92 53
2433.04 58
2433.15 65
2433.26 73
2433.37 82
2433.49 91
2433.60 99
2433.71 105
2433.83 107
2433.94 105
2434.05 99
2434.16 90
2434.28 79
2434.39 68
2434.50 57
2434.62 47
2434.73 39
2434.84 34
2434.95 31
2435.07 32
2435.18 36
2435.29 42
2435.41 50
2435.52 58
2435.63 65
2435.75 70
2435.86 73
2435.97 74
2436.08 73
2436.20 72
2436.31 70
2436.42 68
2436.54 66
2436.65 65
2436.76 64
2436.88 64
2436.99 65
2437.10 68
2437.21 72
2437.33 76
2437.44 79
2437.55 82
2437.67 82
2437.78 81
2437.89 78
2438.01 76
2438.12 74
2438.23 74
2438.34 74
2438.46 74
2438.57 74
2438.68 72
2438.80 69
2438.91 65
2439.02 61
2439.14 59
2439.25 60
2439.36 63
2439.47 69
2439.59 76
2439.70 84
2439.81 89
2439.93 93
2440.04 93
2440.15 91
2440.27 86
2440.38 79
2440.49 72
2440.60 66
2440.72 61
2440.83 57
2440.94 55
2441.06 54
2441.17 55
2441.28 57
2441.40 58
2441.51 59
2441.62 58
2441.74 56
2441.85 52
2441.96 47
2442.07 42
2442.19 37
2442.30 33
2442.41 30
2442.53 28
2442.64 28
2442.75 29
2442.87 31
2442.98 35
2443.09 40
2443.21 45
2443.32 49
2443.43 53
2443.55 56
2443.66 57
2443.77 57
2443.88 56
2444.00 57
2444.11 58
2444.22 61
2444.34 64
2444.45 67
2444.56 68
2444.68 66
2444.79 62
2444.90 55
2445.02 46
2445.13 38
2445.24 32
2445.36 28
2445.47 26
2445.58 26
2445.70 28
2445.81 30
2445.92 32
2446.03 35
2446.15 37
2446.26 40
2446.37 43
2446.49 47
2446.60 52
2446.71 58
2446.83 64
2446.94 70
2447.05 76
2447.17 81
2447.28 84
2447.39 87
2447.51 88
2447.62 88
2447.73 88
2447.85 88
2447.96 90
2448.07 93
2448.19 98
2448.30 103
2448.41 110
2448.53 116
2448.64 120
2448.75 123
2448.87 123
2448.98 122
2449.09 120
2449.20 118
2449.32 116
2449.43 115
2449.54 115
2449.66 116
2449.77 117
2449.88 119
2450.00 121
2450.11 122
2450.22 122
2450.34 121
2450.45 119
2450.56 115
2450.68 111
2450.79 106
2450.90 102
2451.02 98
2451.13 95
2451.24 93
2451.36 91
2451.47 91
2451.58 92
2451.70 95
2451.81 99
2451.92 104
2452.04 110
2452.15 117
2452.26 124
2452.38 129
2452.49 133
2452.60 133
2452.72 132
2452.83 129
2452.94 124
2453.06 119
2453.17 115
2453.28 112
2453.40 110
2453.51 108
2453.62 107
2453.74 105
2453.85 103
2453.96 101
2454.08 100
2454.19 101
2454.30 104
2454.42 108
2454.53 113
2454.64 118
2454.76 123
2454.87 127
2454.98 130
2455.10 132
2455.21 133
2455.32 132
2455.44 130
2455.55 126
2455.66 120
2455.78 112
2455.89 104
2456.01 97
2456.12 92
2456.23 89
2456.35 88
2456.46 90
2456.57 93
2456.69 96
2456.80 100
2456.91 103
2457.03 106
2457.14 108
2457.25 111
2457.37 112
2457.48 113
2457.59 113
2457.71 111
2457.82 106
2457.93 100
2458.05 93
2458.16 84
2458.27 75
2458.39 66
2458.50 59
2458.61 53
2458.73 49
2458.84 47
2458.95 47
2459.07 47
2459.18 49
2459.30 52
2459.41 54
2459.52 58
2459.64 61
2459.75 65
2459.86 70
2459.98 74
2460.09 78
2460.20 81
2460.32 82
2460.43 82
2460.54 80
2460.66 78
2460.77 75
2460.88 72
2461.00 70
2461.11 67
2461.23 64
2461.34 61
2461.45 58
2461.57 56
2461.68 56
2461.79 58
2461.91 62
2462.02 66
2462.13 70
2462.25 74
2462.36 75
2462.47 73
2462.59 69
2462.70 63
2462.81 55
2462.93 47
2463.04 38
2463.16 31
2463.27 24
2463.38 19
2463.50 15
2463.61 12
2463.72 10
2463.84 8
2463.95 7
2464.06 5
2464.18 3
2464.29 1
2464.41 0
2464.52 0
2464.63 0
2464.75 0
2464.86 0
2464.97 0
2465.09 0
2465.20 0
2465.31 1
2465.43 4
2465.54 8
2465.66 14
2465.77 21
2465.88 28
2466.00 34
2466.11 40
2466.22 44
2466.34 47
2466.45 48
2466.56 48
2466.68 47
2466.79 46
2466.91 47
2467.02 48
2467.13 51
2467.25 54
2467.36 58
2467.47 62
2467.59 65
2467.70 68
2467.81 69
2467.93 70
2468.04 71
2468.16 70
2468.27 70
2468.38 71
2468.50 72
2468.61 73
2468.72 74
2468.84 75
2468.95 74
2469.07 73
2469.18 70
2469.29 65
2469.41 61
2469.52 56
2469.63 53
2469.75 51
2469.86 51
2469.98 52
2470.09 55
2470.20 58
2470.32 62
2470.43 66
2470.54 69
2470.66 71
2470.77 72
2470.89 72
2471.00 70
2471.11 68
2471.23 67
2471.34 66
2471.45 67
2471.57 70
2471.68 75
2471.80 81
2471.91 88
2472.02 95
2472.14 101
2472.25 105
2472.36 107
2472.48 108
2472.59 107
2472.71 107
2472.82 106
2472.93 106
2473.05 107
2473.16 108
2473.27 109
2473.39 110
2473.50 111
2473.62 112
2473.73 112
2473.84 113
2473.96 114
2474.07 116
2474.19 118
2474.30 120
2474.41 122
2474.53 123
2474.64 122
2474.75 122
2474.87 121
2474.98 121
2475.10 121
2475.21 122
2475.32 123
2475.44 124
2475.55 125
2475.67 124
2475.78 123
2475.89 121
2476.01 118
2476.12 115
2476.23 110
2476.35 106
2476.46 102
2476.58 100
2476.69 98
2476.80 99
2476.92 101
2477.03 104
2477.15 109
2477.26 115
2477.37 121
2477.49 126
2477.60 129
2477.72 130
2477.83 129
2477.94 126
2478.06 121
2478.17 116
2478.29 112
2478.40 109
2478.51 108
2478.63 107
2478.74 107
2478.86 106
2478.97 104
2479.08 102
2479.20 98
2479.31 94
2479.42 90
2479.54 87
2479.65 85
2479.77 83
2479.88 81
2479.99 79
2480.11 78
2480.22 77
2480.34 76
2480.45 75
2480.56 74
2480.68 73
2480.79 72
2480.91 71
2481.02 70
2481.13 70
2481.25 70
2481.36 72
2481.48 74
2481.59 77
2481.70 79
2481.82 82
2481.93 83
2482.05 83
2482.16 82
2482.27 81
2482.39 80
2482.50 79
2482.62 78
2482.73 77
2482.84 76
2482.96 74
2483.07 72
2483.19 68
2483.30 64
2483.41 60
2483.53 56
2483.64 53
2483.76 50
2483.87 50
2483.99 50
2484.10 53
2484.21 57
2484.33 63
2484.44 69
2484.56 76
2484.67 82
2484.78 87
2484.90 90
2485.01 89
2485.13 85
2485.24 79
2485.35 72
2485.47 63
2485.58 55
2485.70 48
2485.81 42
2485.92 39
2486.04 37
2486.15 36
2486.27 36
2486.38 37
2486.50 39
2486.61 41
2486.72 43
2486.84 45
2486.95 46
2487.07 46
2487.18 45
2487.29 43
2487.41 41
2487.52 40
2487.64 39
2487.75 38
2487.86 37
2487.98 34
2488.09 30
2488.21 25
2488.32 19
2488.44 12
2488.55 6
2488.66 2
2488.78 0
2488.89 1
2489.01 4
2489.12 10
2489.23 18
2489.35 26
2489.46 36
2489.58 45
2489.69 53
2489.81 61
2489.92 66
2490.03 69
2490.15 69
2490.26 67
2490.38 64
2490.49 60
2490.61 57
2490.72 54
2490.83 53
2490.95 53
2491.06 54
2491.18 56
2491.29 58
2491.40 61
2491.52 63
2491.63 66
2491.75 69
2491.86 71
2491.98 72
2492.09 73
2492.20 72
2492.32 71
2492.43 68
2492.55 66
2492.66 63
2492.78 62
2492.89 63
2493.00 64
2493.12 65
2493.23 66
2493.35 66
2493.46 63
2493.58 59
2493.69 55
2493.80 50
2493.92 47
2494.03 45
2494.15 46
2494.26 50
2494.38 55
2494.49 62
2494.60 68
2494.72 75
2494.83 80
2494.95 84
2495.06 87
2495.18 90
2495.29 92
2495.40 94
2495.52 95
2495.63 96
2495.75 95
2495.86 92
2495.98 88
2496.09 83
2496.21 78
2496.32 75
2496.43 73
2496.55 73
2496.66 75
2496.78 77
2496.89 78
2497.01 78
2497.12 76
2497.23 72
2497.35 67
2497.46 63
2497.58 61
2497.69 61
2497.81 63
2497.92 69
2498.04 76
2498.15 85
2498.26 94
2498.38 103
2498.49 109
2498.61 114
2498.72 116
2498.84 115
2498.95 114
2499.06 111
2499.18 108
2499.29 105
2499.41 103
2499.52 99
2499.64 96
2499.75 91
2499.87 84
2499.98 77
2500.09 69
2500.21 61
2500.32 54
2500.44 49
2500.55 47
2500.67 47
2500.78 50
2500.90 54
2501.01 59
2501.12 64
2501.24 67
2501.35 69
2501.47 69
2501.58 69
2501.70 69
2501.81 70
2501.93 71
2502.04 72
2502.15 72
2502.27 71
2502.38 69
2502.50 66
2502.61 64
2502.73 63
2502.84 64
2502.96 68
2503.07 75
2503.19 83
2503.30 91
2503.41 97
2503.53 102
2503.64 104
2503.76 104
2503.87 102
2503.99 100
2504.10 97
2504.22 96
2504.33 95
2504.44 96
2504.56 98
2504.67 102
2504.79 105
2504.90 108
2505.02 110
2505.13 110
2505.25 109
2505.36 106
2505.48 102
2505.59 97
2505.70 95
2505.82 94
2505.93 96
2506.05 99
2506.16 104
2506.28 108
2506.39 112
2506.51 114
2506.62 114
2506.74 111
2506.85 106
2506.97 99
2507.08 90
2507.19 79
2507.31 69
2507.42 60
2507.54 54
2507.65 51
2507.77 53
2507.88 57
2508.00 62
2508.11 68
2508.23 72
2508.34 75
2508.46 75
2508.57 75
2508.68 76
2508.80 78
2508.91 83
2509.03 89
2509.14 97
2509.26 105
2509.37 111
2509.49 114
2509.60 115
2509.72 113
2509.83 110
2509.95 106
2510.06 104
2510.17 103
2510.29 103
2510.40 104
2510.52 105
2510.63 106
2510.75 105
2510.86 104
2510.98 103
2511.09 101
2511.21 101
2511.32 101
2511.44 102
2511.55 102
2511.67 102
2511.78 100
2511.90 96
2512.01 90
2512.12 84
2512.24 77
2512.35 71
2512.47 68
2512.58 67
2512.70 68
2512.81 71
2512.93 76
2513.04 79
2513.16 82
2513.27 82
2513.39 81
2513.50 80
2513.62 78
2513.73 78
2513.85 79
2513.96 80
2514.08 82
2514.19 84
2514.30 85
2514.42 86
2514.53 87
2514.65 89
2514.76 93
2514.88 99
2514.99 107
2515.11 116
2515.22 124
2515.34 130
2515.45 133
2515.57 132
2515.68 127
2515.80 118
2515.91 108
2516.03 96
2516.14 84
2516.26 73
2516.37 64
2516.49 58
2516.60 54
2516.72 53
2516.83 54
2516.94 55
2517.06 55
2517.17 54
2517.29 50
2517.40 45
2517.52 39
2517.63 32
2517.75 26
2517.86 21
2517.98 18
2518.09 19
2518.21 23
2518.32 29
2518.44 38
2518.55 49
2518.67 59
2518.78 69
2518.90 77
2519.01 81
2519.13 82
2519.24 80
2519.36 75
2519.47 69
2519.59 61
2519.70 55
2519.82 49
2519.93 45
2520.05 41
2520.16 37
2520.28 33
2520.39 30
2520.51 27
2520.62 27
2520.74 29
2520.85 35
2520.97 43
2521.08 52
2521.19 60
2521.31 67
2521.42 71
2521.54 73
2521.65 72
2521.77 70
2521.88 68
2522.00 65
2522.11 63
2522.23 60
2522.34 56
2522.46 51
2522.57 46
2522.69 41
2522.80 36
2522.92 34
2523.03 34
2523.15 37
2523.26 42
2523.38 48
2523.49 55
2523.61 61
2523.72 65
2523.84 68
2523.95 70
2524.07 71
2524.18 73
2524.30 77
2524.41 82
2524.53 88
2524.64 95
2524.76 101
2524.87 105
2524.99 108
2525.10 110
2525.22 110
2525.33 109
2525.45 108
2525.56 107
2525.68 106
2525.79 104
2525.91 102
2526.02 100
2526.14 98
2526.25 96
2526.37 95
2526.48 96
2526.60 97
2526.71 100
2526.83 104
2526.94 109
2527.06 113
2527.17 117
2527.29 121
2527.40 123
2527.52 124
2527.63 124
2527.75 123
2527.86 121
2527.98 118
2528.09 114
2528.21 110
2528.32 104
2528.44 97
2528.56 88
2528.67 78
2528.79 65
2528.90 51
2529.02 38
2529.13 25
2529.25 14
2529.36 7
2529.48 3
2529.59 3
2529.71 7
2529.82 14
2529.94 23
2530.05 33
2530.17 42
2530.28 49
2530.40 53
2530.51 52
2530.63 48
2530.74 41
2530.86 33
2530.97 25
2531.09 17
2531.20 11
2531.32 6
2531.43 1
2531.55 0
2531.66 0
2531.78 0
2531.89 0
2532.01 0
2532.12 0
2532.24 0
2532.35 0
2532.47 12
2532.58 24
2532.70 35
2532.82 43
2532.93 47
2533.05 48
2533.16 46
2533.28 43
2533.39 40
2533.51 38
2533.62 37
2533.74 38
2533.85 39
2533.97 40
2534.08 42
2534.20 43
2534.31 45
2534.43 48
2534.54 52
2534.66 57
2534.77 62
2534.89 66
2535.00 67
2535.12 67
2535.23 64
2535.35 60
2535.47 57
2535.58 55
2535.70 56
2535.81 59
2535.93 65
2536.04 71
2536.16 76
2536.27 79
2536.39 80
2536.50 77
2536.62 72
2536.73 65
2536.85 59
2536.96 53
2537.08 48
2537.19 44
2537.31 40
2537.42 35
2537.54 29
2537.66 20
2537.77 10
2537.89 1
2538.00 0
2538.12 0
2538.23 0
2538.35 0
2538.46 0
2538.58 0
2538.69 0
2538.81 0
2538.92 2
2539.04 5
2539.15 10
2539.27 16
2539.38 23
2539.50 29
2539.62 33
2539.73 35
2539.85 34
2539.96 30
2540.08 26
2540.19 21
2540.31 18
2540.42 17
2540.54 17
2540.65 19
2540.77 22
2540.88 25
2541.00 28
2541.12 29
2541.23 30
2541.35 29
2541.46 28
2541.58 27
2541.69 27
2541.81 27
2541.92 29
2542.04 32
2542.15 36
2542.27 42
2542.38 49
2542.50 57
2542.62 65
2542.73 73
2542.85 80
2542.96 87
2543.08 92
2543.19 95
2543.31 98
2543.42 100
2543.54 101
2543.65 101
2543.77 101
2543.88 101
2544.00 101
2544.12 101
2544.23 102
2544.35 104
2544.46 106
2544.58 108
2544.69 111
2544.81 112
2544.92 113
2545.04 112
2545.15 109
2545.27 106
2545.39 102
2545.50 98
2545.62 94
2545.73 90
2545.85 86
2545.96 83
2546.08 80
2546.19 77
2546.31 74
2546.43 72
2546.54 70
2546.66 70
2546.77 71
2546.89 72
2547.00 74
2547.12 76
2547.23 78
2547.35 78
2547.46 79
2547.58 80
2547.70 82
2547.81 85
2547.93 89
2548.04 94
2548.16 100
2548.27 105
2548.39 110
2548.50 114
2548.62 116
2548.74 117
2548.85 117
2548.97 116
2549.08 114
2549.20 113
2549.31 111
2549.43 110
2549.54 108
2549.66 105
2549.78 102
2549.89 98
2550.01 95
2550.12 93
2550.24 93
2550.35 95
2550.47 98
2550.58 101
2550.70 104
2550.82 104
2550.93 103
2551.05 99
2551.16 94
2551.28 88
2551.39 82
2551.51 77
2551.63 71
2551.74 64
2551.86 56
2551.97 47
2552.09 36
2552.20 25
2552.32 16
2552.43 8
2552.55 3
2552.67 2
2552.78 4
2552.90 10
2553.01 17
2553.13 26
2553.24 35
2553.36 44
2553.48 51
2553.59 56
2553.71 59
2553.82 61
2553.94 64
2554.05 68
2554.17 74
2554.28 80
2554.40 86
2554.52 91
2554.63 93
2554.75 93
2554.86 90
2554.98 86
2555.09 83
2555.21 81
2555.33 81
2555.44 82
2555.56 84
2555.67 84
2555.79 84
2555.90 82
2556.02 80
2556.14 78
2556.25 77
2556.37 79
2556.48 83
2556.60 88
2556.71 93
2556.83 98
2556.95 101
2557.06 102
2557.18 101
2557.29 97
2557.41 90
2557.52 82
2557.64 73
2557.76 64
2557.87 55
2557.99 49
2558.10 44
2558.22 41
2558.34 39
2558.45 38
2558.57 38
2558.68 37
2558.80 38
2558.91 38
2559.03 38
2559.15 37
2559.26 36
2559.38 34
2559.49 32
2559.61 30
2559.72 28
2559.84 27
2559.96 27
2560.07 28
2560.19 30
2560.30 32
2560.42 35
2560.54 38
2560.65 42
2560.77 47
2560.88 52
2561.00 57
2561.11 62
2561.23 66
2561.35 69
2561.46 72
2561.58 73
2561.69 74
2561.81 74
2561.93 73
2562.04 70
2562.16 68
2562.27 66
2562.39 64
2562.50 65
2562.62 67
2562.74 73
2562.85 79
2562.97 87
2563.08 94
2563.20 100
2563.32 103
2563.43 105
2563.55 104
2563.66 102
2563.78 99
2563.89 96
2564.01 92
2564.13 89
2564.24 85
2564.36 81
2564.47 77
2564.59 74
2564.71 71
2564.82 69
2564.94 66
2565.05 64
2565.17 61
2565.29 57
2565.40 53
2565.52 48
2565.63 43
2565.75 38
2565.87 35
2565.98 35
2566.10 36
2566.21 40
2566.33 45
2566.45 51
2566.56 57
2566.68 62
2566.79 67
2566.91 71
2567.02 75
2567.14 79
2567.26 82
2567.37 84
2567.49 84
2567.60 82
2567.72 77
2567.84 69
2567.95 60
2568.07 51
2568.18 42
2568.30 36
2568.42 34
2568.53 34
2568.65 38
2568.76 45
2568.88 52
2569.00 59
2569.11 66
2569.23 71
2569.34 74
2569.46 75
2569.58 76
2569.69 75
2569.81 74
2569.92 72
2570.04 71
2570.16 70
2570.27 70
2570.39 70
2570.51 71
2570.62 73
2570.74 77
2570.85 81
2570.97 87
2571.09 92
2571.20 96
2571.32 99
2571.43 101
2571.55 101
2571.67 99
2571.78 98
2571.90 96
2572.01 95
2572.13 93
2572.25 90
2572.36 86
2572.48 80
2572.59 72
2572.71 62
2572.83 52
2572.94 42
2573.06 33
2573.17 27
2573.29 22
2573.41 19
2573.52 18
2573.64 18
2573.76 19
2573.87 21
2573.99 24
2574.10 29
2574.22 34
2574.34 42
2574.45 51
2574.57 61
2574.68 72
2574.80 83
2574.92 94
2575.03 104
2575.15 113
2575.26 120
2575.38 126
2575.50 129
2575.61 130
2575.73 130
2575.85 128
2575.96 125
2576.08 120
2576.19 113
2576.31 104
2576.43 94
2576.54 84
2576.66 72
2576.78 62
2576.89 52
2577.01 43
2577.12 37
2577.24 31
2577.36 27
2577.47 23
2577.59 19
2577.70 16
2577.82 12
2577.94 9
2578.05 6
2578.17 3
2578.29 1
2578.40 0
2578.52 0
2578.63 0
2578.75 0
2578.87 0
2578.98 0
2579.10 0
2579.22 0
2579.33 0
2579.45 0
2579.56 4
2579.68 9
2579.80 15
2579.91 21
2580.03 28
2580.15 33
2580.26 38
2580.38 42
2580.49 45
2580.61 48
2580.73 50
2580.84 53
2580.96 56
2581.08 58
2581.19 61
2581.31 64
2581.42 66
2581.54 67
2581.66 69
2581.77 69
2581.89 70
2582.01 71
2582.12 72
2582.24 73
2582.36 76
2582.47 79
2582.59 82
2582.70 85
2582.82 86
2582.94 84
2583.05 81
2583.17 75
2583.29 67
2583.40 60
2583.52 53
2583.63 48
2583.75 47
2583.87 48
2583.98 51
2584.10 57
2584.22 64
2584.33 70
2584.45 74
2584.57 77
2584.68 76
2584.80 73
2584.91 68
2585.03 61
2585.15 54
2585.26 48
2585.38 44
2585.50 42
2585.61 42
2585.73 42
2585.85 42
2585.96 42
2586.08 41
2586.19 41
2586.31 42
2586.43 45
2586.54 50
2586.66 56
2586.78 63
2586.89 69
2587.01 74
2587.13 76
2587.24 76
2587.36 75
2587.48 74
2587.59 74
2587.71 76
2587.82 79
2587.94 83
2588.06 87
2588.17 90
2588.29 93
2588.41 95
2588.52 96
2588.64 96
2588.76 94
2588.87 91
2588.99 87
2589.11 82
2589.22 77
2589.34 74
2589.45 72
2589.57 74
2589.69 77
2589.80 81
2589.92 86
2590.04 89
2590.15 90
2590.27 90
2590.39 87
2590.50 84
2590.62 80
2590.74 77
2590.85 75
2590.97 74
2591.09 75
2591.20 76
2591.32 77
2591.44 78
2591.55 79
2591.67 80
2591.78 81
2591.90 82
2592.02 83
2592.13 83
2592.25 83
2592.37 82
2592.48 81
2592.60 81
2592.72 81
2592.83 82
2592.95 85
2593.07 89
2593.18 95
2593.30 102
2593.42 109
2593.53 116
2593.65 123
2593.77 128
2593.88 132
2594.00 134
2594.12 135
2594.23 134
2594.35 131
2594.47 128
2594.58 123
2594.70 116
2594.82 108
2594.93 100
2595.05 91
2595.17 83
2595.28 75
2595.40 69
2595.51 65
2595.63 62
2595.75 61
2595.86 59
2595.98 58
2596.10 56
2596.21 54
2596.33 51
2596.45 48
2596.56 44
2596.68 41
2596.80 37
2596.91 35
2597.03 35
2597.15 35
2597.26 38
2597.38 42
2597.50 47
2597.61 52
2597.73 58
2597.85 62
2597.96 66
2598.08 67
2598.20 67
2598.31 66
2598.43 64
2598.55 61
2598.66 58
2598.78 55
2598.90 53
2599.01 50
2599.13 47
2599.25 46
2599.36 45
2599.48 45
2599.60 48
2599.71 52
2599.83 58
2599.95 65
2600.06 73
2600.18 79
2600.30 84
2600.41 86
2600.53 84
2600.65 79
2600.76 72
2600.88 63
2601.00 54
2601.12 45
2601.23 38
2601.35 33
2601.47 30
2601.58 30
2601.70 32
2601.82 36
2601.93 40
2602.05 44
2602.17 48
2602.28 51
2602.40 53
2602.52 54
2602.63 56
2602.75 58
2602.87 61
2602.98 65
2603.10 69
2603.22 72
2603.33 75
2603.45 75
2603.57 73
2603.68 70
2603.80 66
2603.92 62
2604.03 58
2604.15 57
2604.27 58
2604.38 61
2604.50 65
2604.62 70
2604.74 76
2604.85 81
2604.97 87
2605.09 92
2605.20 97
2605.32 102
2605.44 106
2605.55 110
2605.67 113
2605.79 116
2605.90 118
2606.02 119
2606.14 119
2606.25 116
2606.37 112
2606.49 104
2606.60 95
2606.72 85
2606.84 76
2606.96 69
2607.07 64
2607.19 62
2607.31 62
2607.42 62
2607.54 63
2607.66 63
2607.77 62
2607.89 59
2608.01 55
2608.12 51
2608.24 48
2608.36 46
2608.47 46
2608.59 48
2608.71 52
2608.83 58
2608.94 66
2609.06 75
2609.18 85
2609.29 94
2609.41 103
2609.53 111
2609.64 116
2609.76 119
2609.88 119
2609.99 116
2610.11 112
2610.23 107
2610.35 103
2610.46 98
2610.58 95
2610.70 94
2610.81 92
2610.93 91
2611.05 88
2611.16 85
2611.28 79
2611.40 73
2611.51 66
2611.63 60
2611.75 56
2611.87 53
2611.98 53
2612.10 54
2612.22 56
2612.33 58
2612.45 59
2612.57 61
2612.68 62
2612.80 65
2612.92 69
2613.04 75
2613.15 83
2613.27 92
2613.39 101
2613.50 107
2613.62 111
2613.74 112
2613.85 111
2613.97 109
2614.09 106
2614.21 106
2614.32 106
2614.44 109
2614.56 111
2614.67 113
2614.79 112
2614.91 109
2615.03 103
2615.14 96
2615.26 89
2615.38 82
2615.49 77
2615.61 74
2615.73 72
2615.84 73
2615.96 74
2616.08 76
2616.20 78
2616.31 81
2616.43 83
2616.55 85
2616.66 86
2616.78 87
2616.90 89
2617.02 91
2617.13 94
2617.25 100
2617.37 107
2617.48 117
2617.60 126
2617.72 135
2617.83 141
2617.95 143
2618.07 143
2618.19 140
2618.30 136
2618.42 132
2618.54 131
2618.65 132
2618.77 137
2618.89 145
2619.01 156
2619.12 167
2619.24 177
2619.36 184
2619.47 187
2619.59 186
2619.71 179
2619.83 169
2619.94 158
2620.06 145
2620.18 135
2620.29 127
2620.41 121
2620.53 119
2620.65 118
2620.76 117
2620.88 118
2621.00 117
2621.12 117
2621.23 116
2621.35 115
2621.47 114
2621.58 114
2621.70 115
2621.82 114
2621.94 113
2622.05 109
2622.17 103
2622.29 94
2622.40 84
2622.52 74
2622.64 66
2622.76 60
2622.87 58
2622.99 59
2623.11 63
2623.22 69
2623.34 75
2623.46 80
2623.58 83
2623.69 84
2623.81 83
2623.93 79
2624.05 73
2624.16 66
2624.28 58
2624.40 49
2624.51 40
2624.63 31
2624.75 24
2624.87 19
2624.98 17
2625.10 18
2625.22 23
2625.34 30
2625.45 40
2625.57 50
2625.69 59
2625.80 67
2625.92 73
2626.04 77
2626.16 78
2626.27 77
2626.39 74
2626.51 71
2626.63 65
2626.74 59
2626.86 52
2626.98 45
2627.09 41
2627.21 39
2627.33 42
2627.45 48
2627.56 56
2627.68 65
2627.80 73
2627.92 78
2628.03 80
2628.15 78
2628.27 75
2628.39 71
2628.50 68
2628.62 66
2628.74 66
2628.85 65
2628.97 63
2629.09 59
2629.21 52
2629.32 44
2629.44 34
2629.56 25
2629.68 16
2629.79 11
2629.91 8
2630.03 7
2630.15 8
2630.26 10
2630.38 13
2630.50 16
2630.62 18
2630.73 21
2630.85 24
2630.97 27
2631.09 29
2631.20 30
2631.32 29
2631.44 26
2631.55 23
2631.67 20
2631.79 20
2631.91 24
2632.02 31
2632.14 42
2632.26 55
2632.38 68
2632.49 79
2632.61 86
2632.73 88
2632.85 85
2632.96 79
2633.08 70
2633.20 61
2633.32 52
2633.43 44
2633.55 39
2633.67 37
2633.79 36
2633.90 37
2634.02 39
2634.14 42
2634.26 45
2634.37 50
2634.49 54
2634.61 59
2634.73 63
2634.84 67
2634.96 71
2635.08 75
2635.20 78
2635.31 82
2635.43 86
2635.55 90
2635.67 94
2635.78 97
2635.90 99
2636.02 98
2636.14 96
2636.25 91
2636.37 85
2636.49 78
2636.61 72
2636.72 67
2636.84 62
2636.96 58
2637.08 55
2637.19 52
2637.31 49
2637.43 46
2637.55 44
2637.66 43
2637.78 43
2637.90 44
2638.02 47
2638.13 50
2638.25 54
2638.37 57
2638.49 59
2638.60 60
2638.72 59
2638.84 57
2638.96 54
2639.07 52
2639.19 51
2639.31 50
2639.43 51
2639.55 52
2639.66 53
2639.78 54
2639.90 55
2640.02 57
2640.13 60
2640.25 64
2640.37 68
2640.49 73
2640.60 78
2640.72 83
2640.84 87
2640.96 91
2641.07 93
2641.19 95
2641.31 94
2641.43 91
2641.54 86
2641.66 79
2641.78 69
2641.90 59
2642.02 49
2642.13 39
2642.25 30
2642.37 22
2642.49 14
2642.60 7
2642.72 0
2642.84 0
2642.96 0
2643.07 0
2643.19 0
2643.31 0
2643.43 0
2643.55 0
2643.66 0
2643.78 3
2643.90 11
2644.02 21
2644.13 32
2644.25 43
2644.37 54
2644.49 62
2644.60 67
2644.72 70
2644.84 69
2644.96 67
2645.08 64
2645.19 62
2645.31 62
2645.43 63
2645.55 66
2645.66 69
2645.78 72
2645.90 74
2646.02 75
2646.13 75
2646.25 75
2646.37 75
2646.49 76
2646.61 78
2646.72 79
2646.84 79
2646.96 79
2647.08 78
2647.19 77
2647.31 76
2647.43 76
2647.55 76
2647.67 77
2647.78 78
2647.90 78
2648.02 77
2648.14 75
2648.25 73
2648.37 69
2648.49 65
2648.61 61
2648.73 57
2648.84 53
2648.96 50
2649.08 46
2649.20 43
2649.31 41
2649.43 40
2649.55 41
2649.67 42
2649.79 44
2649.90 46
2650.02 49
2650.14 52
2650.26 56
2650.38 59
2650.49 63
2650.61 66
2650.73 68
2650.85 69
2650.96 66
2651.08 60
2651.20 52
2651.32 41
2651.44 30
2651.55 19
2651.67 10
2651.79 4
2651.91 0
2652.03 0
2652.14 1
2652.26 3
2652.38 4
2652.50 5
2652.61 5
2652.73 5
2652.85 5
2652.97 8
2653.09 14
2653.20 23
2653.32 34
2653.44 46
2653.56 58
2653.68 69
2653.79 78
2653.91 84
2654.03 87
2654.15 89
2654.27 90
2654.38 91
2654.50 92
2654.62 94
2654.74 97
2654.86 101
2654.97 105
2655.09 107
2655.21 109
2655.33 109
2655.44 107
2655.56 103
2655.68 98
2655.80 94
2655.92 90
2656.03 87
2656.15 87
2656.27 88
2656.39 90
2656.51 92
2656.62 94
2656.74 93
2656.86 89
2656.98 82
2657.10 73
2657.21 62
2657.33 51
2657.45 42
2657.57 36
2657.69 33
2657.80 32
2657.92 34
2658.04 36
2658.16 38
2658.28 38
2658.39 37
2658.51 36
2658.63 34
2658.75 32
2658.87 32
2658.98 34
2659.10 37
2659.22 41
2659.34 46
2659.46 49
2659.57 51
2659.69 51
2659.81 48
2659.93 43
2660.05 37
2660.16 31
2660.28 25
2660.40 20
2660.52 16
2660.64 12
2660.76 9
2660.87 6
2660.99 3
2661.11 2
2661.23 1
2661.35 2
2661.46 3
2661.58 4
2661.70 4
2661.82 2
2661.94 0
2662.05 0
2662.17 0
2662.29 0
2662.41 0
2662.53 0
2662.64 6
2662.76 13
2662.88 20
2663.00 26
2663.12 30
2663.24 33
2663.35 34
2663.47 33
2663.59 32
2663.71 31
2663.83 30
2663.94 28
2664.06 28
2664.18 28
2664.30 29
2664.42 31
2664.53 34
2664.65 37
2664.77 39
2664.89 39
2665.01 37
2665.13 35
2665.24 33
2665.36 33
2665.48 35
2665.60 41
2665.72 50
2665.83 61
2665.95 73
2666.07 83
2666.19 90
2666.31 94
2666.43 93
2666.54 90
2666.66 86
2666.78 81
2666.90 78
2667.02 77
2667.13 78
2667.25 81
2667.37 84
2667.49 86
2667.61 88
2667.73 89
2667.84 90
2667.96 91
2668.08 92
2668.20 95
2668.32 97
2668.44 99
2668.55 100
2668.67 100
2668.79 99
2668.91 97
2669.03 94
2669.14 92
2669.26 89
2669.38 86
2669.50 83
2669.62 80
2669.74 78
2669.85 76
2669.97 74
2670.09 74
2670.21 76
2670.33 78
2670.45 79
2670.56 80
2670.68 78
2670.80 74
2670.92 67
2671.04 58
2671.16 49
2671.27 42
2671.39 37
2671.51 37
2671.63 40
2671.75 47
2671.87 56
2671.98 65
2672.10 72
2672.22 78
2672.34 83
2672.46 85
2672.58 87
2672.69 88
2672.81 89
2672.93 90
2673.05 90
2673.17 90
2673.29 88
2673.40 86
2673.52 82
2673.64 79
2673.76 76
2673.88 74
2674.00 74
2674.11 76
2674.23 80
2674.35 85
2674.47 90
2674.59 93
2674.71 95
2674.82 94
2674.94 90
2675.06 84
2675.18 77
2675.30 70
2675.42 64
2675.53 61
2675.65 61
2675.77 63
2675.89 68
2676.01 72
2676.13 76
2676.25 78
2676.36 79
2676.48 78
2676.60 76
2676.72 75
2676.84 73
2676.96 73
2677.07 74
2677.19 75
2677.31 76
2677.43 78
2677.55 80
2677.67 82
2677.78 85
2677.90 89
2678.02 93
2678.14 96
2678.26 98
2678.38 97
2678.50 93
2678.61 87
2678.73 78
2678.85 67
2678.97 57
2679.09 47
2679.21 40
2679.32 36
2679.44 34
2679.56 35
2679.68 39
2679.80 44
2679.92 51
2680.04 58
2680.15 66
2680.27 74
2680.39 81
2680.51 87
2680.63 91
2680.75 94
2680.87 96
2680.98 98
2681.10 100
2681.22 101
2681.34 102
2681.46 102
2681.58 100
2681.69 95
2681.81 89
2681.93 81
2682.05 73
2682.17 67
2682.29 63
2682.41 60
2682.52 59
2682.64 59
2682.76 57
2682.88 55
2683.00 52
2683.12 48
2683.24 44
2683.35 41
2683.47 40
2683.59 40
2683.71 42
2683.83 44
2683.95 46
2684.07 48
2684.18 49
2684.30 51
2684.42 52
2684.54 53
2684.66 55
2684.78 57
2684.90 59
2685.02 61
2685.13 63
2685.25 65
2685.37 66
2685.49 67
2685.61 67
2685.73 67
2685.85 66
2685.96 64
2686.08 62
2686.20 59
2686.32 56
2686.44 52
2686.56 49
2686.68 46
2686.79 43
2686.91 41
2687.03 40
2687.15 39
2687.27 38
2687.39 38
2687.51 39
2687.63 41
2687.74 43
2687.86 47
2687.98 51
2688.10 56
2688.22 62
2688.34 67
2688.46 72
2688.57 74
2688.69 73
2688.81 71
2688.93 67
2689.05 62
2689.17 57
2689.29 52
2689.41 49
2689.52 47
2689.64 46
2689.76 43
2689.88 39
2690.00 33
2690.12 26
2690.24 18
2690.36 9
2690.47 2
2690.59 0
2690.71 0
2690.83 0
2690.95 0
2691.07 0
2691.19 0
2691.31 0
2691.42 0
2691.54 2
2691.66 6
2691.78 9
2691.90 12
2692.02 15
2692.14 17
2692.26 18
2692.37 19
2692.49 20
2692.61 21
2692.73 22
2692.85 26
2692.97 32
2693.09 39
2693.21 48
2693.32 58
2693.44 66
2693.56 72
2693.68 74
2693.80 73
2693.92 69
2694.04 62
2694.16 53
2694.27 44
2694.39 36
2694.51 29
2694.63 23
2694.75 18
2694.87 15
2694.99 14
2695.11 14
2695.23 15
2695.34 17
2695.46 21
2695.58 26
2695.70 31
2695.82 36
2695.94 42
2696.06 47
2696.18 52
2696.29 56
2696.41 60
2696.53 64
2696.65 68
2696.77 72
2696.89 76
2697.01 81
2697.13 86
2697.25 91
2697.36 95
2697.48 99
2697.60 101
2697.72 102
2697.84 102
2697.96 101
2698.08 98
2698.20 95
2698.32 92
2698.43 88
2698.55 83
2698.67 79
2698.79 76
2698.91 73
2699.03 71
2699.15 70
2699.27 69
2699.39 69
2699.50 69
2699.62 69
2699.74 69
2699.86 69
2699.98 68
2700.10 65
2700.22 61
2700.34 54
2700.46 45
2700.58 35
2700.69 25
2700.81 17
2700.93 11
2701.05 8
2701.17 8
2701.29 10
2701.41 13
2701.53 17
2701.65 22
2701.77 27
2701.88 31
2702.00 35
2702.12 39
2702.24 42
2702.36 43
2702.48 43
2702.60 43
2702.72 43
2702.84 44
2702.96 46
2703.07 50
2703.19 56
2703.31 62
2703.43 67
2703.55 70
2703.67 70
2703.79 67
2703.91 61
2704.03 52
2704.15 43
2704.26 33
2704.38 24
2704.50 16
2704.62 9
2704.74 5
2704.86 2
2704.98 1
2705.10 3
2705.22 7
2705.34 13
2705.45 21
2705.57 29
2705.69 37
2705.81 45
2705.93 51
2706.05 57
2706.17 63
2706.29 68
2706.41 73
2706.53 77
2706.65 80
2706.76 82
2706.88 80
2707.00 76
2707.12 69
2707.24 59
2707.36 49
2707.48 38
2707.60 28
2707.72 19
2707.84 13
2707.96 8
2708.07 4
2708.19 2
2708.31 1
2708.43 0
2708.55 0
2708.67 1
2708.79 3
2708.91 6
2709.03 11
2709.15 18
2709.27 25
2709.39 32
2709.50 37
2709.62 41
2709.74 42
2709.86 41
2709.98 40
2710.10 37
2710.22 36
2710.34 35
2710.46 35
2710.58 36
2710.70 38
2710.82 41
2710.93 44
2711.05 47
2711.17 48
2711.29 48
2711.41 45
2711.53 41
2711.65 36
2711.77 30
2711.89 26
2712.01 25
2712.13 27
2712.25 32
2712.36 41
2712.48 51
2712.60 63
2712.72 73
2712.84 81
2712.96 86
2713.08 89
2713.20 88
2713.32 84
2713.44 79
2713.56 72
2713.68 66
2713.80 60
2713.91 55
2714.03 52
2714.15 50
2714.27 49
2714.39 48
2714.51 45
2714.63 42
2714.75 38
2714.87 34
2714.99 30
2715.11 27
2715.23 26
2715.35 28
2715.47 30
2715.58 35
2715.70 39
2715.82 44
2715.94 48
2716.06 51
2716.18 52
2716.30 51
2716.42 48
2716.54 44
2716.66 39
2716.78 34
2716.90 30
2717.02 28
2717.14 28
2717.25 30
2717.37 34
2717.49 40
2717.61 45
2717.73 49
2717.85 52
2717.97 54
2718.09 54
2718.21 52
2718.33 51
2718.45 50
2718.57 48
2718.69 46
2718.81 44
2718.93 40
2719.05 35
2719.16 31
2719.28 27
2719.40 25
2719.52 26
2719.64 30
2719.76 36
2719.88 44
2720.00 52
2720.12 60
2720.24 66
2720.36 70
2720.48 73
2720.60 75
2720.72 76
2720.84 77
2720.96 78
2721.07 79
2721.19 78
2721.31 76
2721.43 72
2721.55 67
2721.67 62
2721.79 56
2721.91 52
2722.03 49
2722.15 48
2722.27 49
2722.39 51
2722.51 53
2722.63 55
2722.75 55
2722.87 53
2722.99 48
2723.10 40
2723.22 30
2723.34 18
2723.46 5
2723.58 0
2723.70 0
2723.82 0
2723.94 0
2724.06 0
2724.18 0
2724.30 0
2724.42 1
2724.54 9
2724.66 16
2724.78 20
2724.90 22
2725.02 22
2725.14 21
2725.26 20
2725.37 20
2725.49 21
2725.61 23
2725.73 27
2725.85 32
2725.97 37
2726.09 44
2726.21 50
2726.33 55
2726.45 60
2726.57 64
2726.69 67
2726.81 69
2726.93 70
2727.05 70
2727.17 71
2727.29 71
2727.41 72
2727.53 74
2727.65 77
2727.77 82
2727.89 88
2728.00 96
2728.12 105
2728.24 113
2728.36 121
2728.48 126
2728.60 129
2728.72 129
2728.84 127
2728.96 122
2729.08 116
2729.20 109
2729.32 101
2729.44 94
2729.56 89
2729.68 86
2729.80 85
2729.92 85
2730.04 87
2730.16 88
2730.28 88
2730.40 85
2730.52 81
2730.64 75
2730.76 68
2730.87 61
2730.99 56
2731.11 54
2731.23 55
2731.35 59
2731.47 65
2731.59 71
2731.71 76
2731.83 79
2731.95 80
2732.07 78
2732.19 75
2732.31 70
2732.43 67
2732.55 65
2732.67 65
2732.79 66
2732.91 69
2733.03 71
2733.15 72
2733.27 73
2733.39 71
2733.51 69
2733.63 66
2733.75 64
2733.87 62
2733.99 60
2734.11 60
2734.23 59
2734.34 59
2734.46 58
2734.58 58
2734.70 57
2734.82 56
2734.94 55
2735.06 53
2735.18 50
2735.30 47
2735.42 42
2735.54 37
2735.66 33
2735.78 30
2735.90 28
2736.02 29
2736.14 30
2736.26 33
2736.38 35
2736.50 35
2736.62 33
2736.74 30
2736.86 24
2736.98 19
2737.10 14
2737.22 12
2737.34 12
2737.46 15
2737.58 20
2737.70 26
2737.82 32
2737.94 37
2738.06 41
2738.18 44
2738.30 47
2738.42 49
2738.54 52
2738.66 57
2738.78 63
2738.90 70
2739.02 78
2739.14 86
2739.25 92
2739.37 97
2739.49 98
2739.61 98
2739.73 95
2739.85 91
2739.97 86
2740.09 80
2740.21 74
2740.33 68
2740.45 62
2740.57 55
2740.69 47
2740.81 40
2740.93 34
2741.05 29
2741.17 25
2741.29 23
2741.41 23
2741.53 23
2741.65 24
2741.77 25
2741.89 26
2742.01 27
2742.13 29
2742.25 31
2742.37 32
2742.49 33
2742.61 34
2742.73 33
2742.85 32
2742.97 31
2743.09 31
2743.21 32
2743.33 36
2743.45 41
2743.57 47
2743.69 54
2743.81 59
2743.93 61
2744.05 60
2744.17 55
2744.29 48
2744.41 40
2744.53 31
2744.65 23
2744.77 16
2744.89 11
2745.01 8
2745.13 6
2745.25 5
2745.37 4
2745.49 5
2745.61 6
2745.73 9
2745.85 14
2745.97 20
2746.09 27
2746.21 33
2746.33 39
2746.45 43
2746.57 47
2746.69 51
2746.81 54
2746.93 57
2747.05 60
2747.17 62
2747.29 64
2747.41 64
2747.53 63
2747.65 61
2747.77 59
2747.89 57
2748.01 54
2748.13 52
2748.25 50
2748.37 49
2748.49 47
2748.61 46
2748.73 44
2748.85 44
2748.97 43
2749.09 43
2749.21 43
2749.33 44
2749.45 44
2749.57 45
2749.69 46
2749.81 47
2749.93 48
2750.05 48
2750.17 47
2750.29 45
2750.41 43
2750.53 41
2750.65 40
2750.77 41
2750.89 43
2751.01 47
2751.13 53
2751.25 59
2751.37 64
2751.49 69
2751.61 72
2751.73 73
2751.85 71
2751.97 68
2752.09 63
2752.21 58
2752.33 53
2752.45 49
2752.57 46
2752.69 44
2752.81 43
2752.93 42
2753.05 42
2753.17 42
2753.29 43
2753.41 42
2753.53 41
2753.65 40
2753.77 37
2753.89 33
2754.01 29
2754.13 25
2754.25 23
2754.37 23
2754.49 25
2754.61 29
2754.73 34
2754.85 40
2754.97 46
2755.09 52
2755.21 58
2755.33 63
2755.45 68
2755.57 72
2755.69 76
2755.81 78
2755.93 79
2756.05 78
2756.17 75
2756.29 72
2756.41 68
2756.53 64
2756.65 60
2756.77 56
2756.89 52
2757.02 50
2757.14 47
2757.26 44
2757.38 41
2757.50 37
2757.62 33
2757.74 27
2757.86 21
2757.98 16
2758.10 11
2758.22 9
2758.34 9
2758.46 11
2758.58 14
2758.70 18
2758.82 22
2758.94 26
2759.06 28
2759.18 30
2759.30 32
2759.42 33
2759.54 36
2759.66 39
2759.78 44
2759.90 49
2760.02 54
2760.14 60
2760.26 64
2760.38 68
2760.50 71
2760.62 73
2760.74 75
2760.86 77
2760.98 79
2761.10 80
2761.22 80
2761.34 79
2761.46 76
2761.58 72
2761.70 68
2761.83 66
2761.95 65
2762.07 66
2762.19 68
2762.31 71
2762.43 74
2762.55 76
2762.67 77
2762.79 77
2762.91 75
2763.03 74
2763.15 73
2763.27 73
2763.39 74
2763.51 75
2763.63 76
2763.75 78
2763.87 79
2763.99 80
2764.11 80
2764.23 79
2764.35 78
2764.47 77
2764.59 78
2764.71 79
2764.83 82
2764.95 85
2765.07 87
2765.19 87
2765.31 83
2765.44 77
2765.56 68
2765.68 57
2765.80 47
2765.92 38
2766.04 31
2766.16 26
2766.28 22
2766.40 20
2766.52 18
2766.64 15
2766.76 13
2766.88 10
2767.00 7
2767.12 4
2767.24 1
2767.36 0
2767.48 0
2767.60 0
2767.72 0
2767.84 0
2767.96 0
2768.08 0
2768.20 0
2768.33 5
2768.45 15
2768.57 26
2768.69 36
2768.81 44
2768.93 49
2769.05 51
2769.17 50
2769.29 48
2769.41 46
2769.53 46
2769.65 48
2769.77 52
2769.89 57
2770.01 63
2770.13 68
2770.25 70
2770.37 71
2770.49 70
2770.61 68
2770.73 66
2770.86 64
2770.98 63
2771.10 61
2771.22 59
2771.34 56
2771.46 53
2771.58 48
2771.70 44
2771.82 40
2771.94 38
2772.06 36
2772.18 35
2772.30 35
2772.42 34
2772.54 33
2772.66 31
2772.78 29
2772.90 26
2773.02 25
2773.15 24
2773.27 24
2773.39 24
2773.51 26
2773.63 28
2773.75 29
2773.87 29
2773.99 29
2774.11 28
2774.23 26
2774.35 24
2774.47 23
2774.59 25
2774.71 29
2774.83 37
2774.95 48
2775.07 61
2775.19 74
2775.32 86
2775.44 96
2775.56 103
2775.68 108
2775.80 112
2775.92 116
2776.04 120
2776.16 125
2776.28 131
2776.40 137
2776.52 142
2776.64 146
2776.76 148
2776.88 147
2777.00 144
2777.12 139
2777.25 134
2777.37 129
2777.49 125
2777.61 123
2777.73 122
2777.85 124
2777.97 126
2778.09 129
2778.21 132
2778.33 134
2778.45 134
2778.57 133
2778.69 130
2778.81 127
2778.93 125
2779.06 124
2779.18 127
2779.30 132
2779.42 139
2779.54 149
2779.66 159
2779.78 169
2779.90 175
2780.02 179
2780.14 179
2780.26 175
2780.38 169
2780.50 161
2780.62 153
2780.74 145
2780.87 136
2780.99 126
2781.11 115
2781.23 102
2781.35 89
2781.47 76
2781.59 64
2781.71 55
2781.83 50
2781.95 50
2782.07 53
2782.19 60
2782.31 69
2782.44 78
2782.56 87
2782.68 95
2782.80 99
2782.92 102
2783.04 101
2783.16 99
2783.28 95
2783.40 90
2783.52 85
2783.64 80
2783.76 75
2783.88 70
2784.01 67
2784.13 65
2784.25 65
2784.37 66
2784.49 67
2784.61 69
2784.73 70
2784.85 70
2784.97 70
2785.09 69
2785.21 68
2785.33 67
2785.45 66
2785.58 65
2785.70 64
2785.82 63
2785.94 61
2786.06 59
2786.18 57
2786.30 55
2786.42 53
2786.54 52
2786.66 51
2786.78 51
2786.90 52
2787.03 53
2787.15 56
2787.27 59
2787.39 62
2787.51 65
2787.63 69
2787.75 71
2787.87 74
2787.99 75
2788.11 76
2788.23 77
2788.36 76
2788.48 75
2788.60 72
2788.72 69
2788.84 65
2788.96 59
2789.08 54
2789.20 48
2789.32 43
2789.44 39
2789.56 37
2789.69 37
2789.81 39
2789.93 43
2790.05 49
2790.17 54
2790.29 59
2790.41 62
2790.53 64
2790.65 66
2790.77 66
2790.89 67
2791.02 68
2791.14 70
2791.26 73
2791.38 75
2791.50 78
2791.62 79
2791.74 79
2791.86 78
2791.98 76
2792.10 74
2792.22 71
2792.35 68
2792.47 66
2792.59 65
2792.71 65
2792.83 65
2792.95 66
2793.07 67
2793.19 67
2793.31 67
2793.43 67
2793.56 68
2793.68 69
2793.80 71
2793.92 73
2794.04 75
2794.16 77
2794.28 77
2794.40 77
2794.52 76
2794.64 74
2794.77 73
2794.89 71
2795.01 70
2795.13 67
2795.25 65
2795.37 60
2795.49 55
2795.61 49
2795.73 42
2795.85 36
2795.98 32
2796.10 28
2796.22 26
2796.34 24
2796.46 22
2796.58 20
2796.70 19
2796.82 17
2796.94 17
2797.07 19
2797.19 21
2797.31 26
2797.43 31
2797.55 36
2797.67 40
2797.79 43
2797.91 46
2798.03 48
2798.16 49
2798.28 50
2798.40 50
2798.52 50
2798.64 49
2798.76 47
2798.88 44
2799.00 41
2799.12 40
2799.25 39
2799.37 40
2799.49 42
2799.61 44
2799.73 46
2799.85 46
2799.97 43
2800.09 39
2800.21 33
2800.34 27
2800.46 21
2800.58 15
2800.70 11
2800.82 9
2800.94 8
2801.06 8
2801.18 11
2801.30 15
2801.43 21
2801.55 27
2801.67 35
2801.79 43
2801.91 51
2802.03 60
2802.15 68
2802.27 74
2802.40 79
2802.52 82
2802.64 80
2802.76 75
2802.88 67
2803.00 57
2803.12 46
2803.24 35
2803.36 26
2803.49 19
2803.61 14
2803.73 11
2803.85 8
2803.97 6
2804.09 3
2804.21 0
2804.33 0
2804.46 0
2804.58 0
2804.70 0
2804.82 0
2804.94 0
2805.06 0
2805.18 2
2805.30 5
2805.43 7
2805.55 9
2805.67 10
2805.79 11
2805.91 13
2806.03 14
2806.15 16
2806.27 19
2806.40 22
2806.52 24
2806.64 27
2806.76 29
2806.88 31
2807.00 33
2807.12 35
2807.24 36
2807.37 37
2807.49 39
2807.61 40
2807.73 42
2807.85 46
2807.97 50
2808.09 56
2808.22 62
2808.34 68
2808.46 72
2808.58 75
2808.70 76
2808.82 76
2808.94 74
2809.06 72
2809.19 69
2809.31 66
2809.43 62
2809.55 59
2809.67 56
2809.79 54
2809.91 52
2810.03 52
2810.16 53
2810.28 54
2810.40 56
2810.52 59
2810.64 62
2810.76 66
2810.88 72
2811.01 78
2811.13 86
2811.25 96
2811.37 105
2811.49 116
2811.61 126
2811.73 138
2811.86 150
2811.98 162
2812.10 174
2812.22 185
2812.34 194
2812.46 201
2812.58 203
2812.71 200
2812.83 193
2812.95 183
2813.07 171
2813.19 159
2813.31 150
2813.43 145
2813.56 144
2813.68 147
2813.80 153
2813.92 159
2814.04 163
2814.16 165
2814.28 163
2814.41 158
2814.53 152
2814.65 145
2814.77 138
2814.89 134
2815.01 131
2815.13 130
2815.26 129
2815.38 129
2815.50 128
2815.62 126
2815.74 123
2815.86 119
2815.98 114
2816.11 108
2816.23 103
2816.35 98
2816.47 93
2816.59 88
2816.71 84
2816.83 81
2816.96 78
2817.08 76
2817.20 75
2817.32 75
2817.44 74
2817.56 74
2817.69 74
2817.81 73
2817.93 73
2818.05 73
2818.17 74
2818.29 76
2818.41 80
2818.54 85
2818.66 91
2818.78 96
2818.90 100
2819.02 102
2819.14 102
2819.27 99
2819.39 95
2819.51 88
2819.63 81
2819.75 74
2819.87 68
2819.99 62
2820.12 58
2820.24 56
2820.36 56
2820.48 59
2820.60 63
2820.72 68
2820.85 74
2820.97 79
2821.09 82
2821.21 83
2821.33 81
2821.45 76
2821.58 72
2821.70 67
2821.82 63
2821.94 62
2822.06 63
2822.18 67
2822.30 73
2822.43 79
2822.55 85
2822.67 89
2822.79 91
2822.91 92
2823.03 89
2823.16 84
2823.28 78
2823.40 71
2823.52 64
2823.64 58
2823.76 52
2823.89 48
2824.01 46
2824.13 46
2824.25 47
2824.37 49
2824.49 51
2824.62 54
2824.74 56
2824.86 58
2824.98 60
2825.10 63
2825.22 66
2825.35 71
2825.47 75
2825.59 80
2825.71 83
2825.83 84
2825.95 84
2826.08 81
2826.20 78
2826.32 75
2826.44 73
2826.56 73
2826.68 73
2826.81 74
2826.93 74
2827.05 74
2827.17 71
2827.29 68
2827.42 63
2827.54 60
2827.66 57
2827.78 57
2827.90 60
2828.02 64
2828.15 69
2828.27 75
2828.39 80
2828.51 85
2828.63 88
2828.75 89
2828.88 89
2829.00 88
2829.12 85
2829.24 82
2829.36 78
2829.48 73
2829.61 69
2829.73 66
2829.85 63
2829.97 61
2830.09 60
2830.22 59
2830.34 57
2830.46 54
2830.58 49
2830.70 44
2830.82 38
2830.95 34
2831.07 31
2831.19 31
2831.31 33
2831.43 37
2831.56 41
2831.68 46
2831.80 49
2831.92 50
2832.04 48
2832.16 44
2832.29 38
2832.41 31
2832.53 25
2832.65 19
2832.77 14
2832.90 12
2833.02 12
2833.14 13
2833.26 15
2833.38 18
2833.50 20
2833.63 21
2833.75 23
2833.87 24
2833.99 25
2834.11 26
2834.24 28
2834.36 30
2834.48 33
2834.60 37
2834.72 40
2834.85 43
2834.97 46
2835.09 47
2835.21 48
2835.33 49
2835.46 51
2835.58 54
2835.70 58
2835.82 63
2835.94 69
2836.06 75
2836.19 81
2836.31 85
2836.43 87
2836.55 89
2836.67 89
2836.80 90
2836.92 91
2837.04 92
2837.16 93
2837.28 94
2837.41 94
2837.53 92
2837.65 90
2837.77 85
2837.89 78
2838.02 70
2838.14 61
2838.26 50
2838.38 40
2838.50 31
2838.63 23
2838.75 18
2838.87 16
2838.99 17
2839.11 20
2839.24 25
2839.36 30
2839.48 35
2839.60 39
2839.72 42
2839.85 45
2839.97 46
2840.09 47
2840.21 48
2840.33 49
2840.46 51
2840.58 52
2840.70 54
2840.82 54
2840.94 53
2841.07 50
2841.19 46
2841.31 40
2841.43 34
2841.55 27
2841.68 22
2841.80 17
2841.92 14
2842.04 13
2842.16 13
2842.29 16
2842.41 19
2842.53 23
2842.65 26
2842.77 28
2842.90 30
2843.02 29
2843.14 28
2843.26 26
2843.38 24
2843.51 22
2843.63 20
2843.75 19
2843.87 19
2843.99 19
2844.12 19
2844.24 19
2844.36 20
2844.48 22
2844.61 24
2844.73 26
2844.85 28
2844.97 30
2845.09 32
2845.22 34
2845.34 36
2845.46 38
2845.58 41
2845.70 44
2845.83 47
2845.95 49
2846.07 51
2846.19 52
2846.31 54
2846.44 55
2846.56 56
2846.68 58
2846.80 58
2846.93 57
2847.05 55
2847.17 52
2847.29 48
2847.41 45
2847.54 43
2847.66 43
2847.78 46
2847.90 50
2848.02 56
2848.15 62
2848.27 66
2848.39 68
2848.51 67
2848.64 62
2848.76 56
2848.88 47
2849.00 39
2849.12 31
2849.25 25
2849.37 22
2849.49 21
2849.61 22
2849.74 24
2849.86 26
2849.98 27
2850.10 26
2850.22 25
2850.35 24
2850.47 24
2850.59 25
2850.71 27
2850.84 31
2850.96 36
2851.08 41
2851.20 45
2851.32 48
2851.45 50
2851.57 51
2851.69 51
2851.81 51
2851.94 51
2852.06 50
2852.18 49
2852.30 48
2852.42 46
2852.55 44
2852.67 43
2852.79 41
2852.91 40
2853.04 40
2853.16 40
2853.28 41
2853.40 43
2853.53 45
2853.65 47
2853.77 49
2853.89 50
2854.01 51
2854.14 52
2854.26 52
2854.38 54
2854.50 55
2854.63 57
2854.75 59
2854.87 60
2854.99 60
2855.12 57
2855.24 53
2855.36 47
2855.48 42
2855.60 38
2855.73 36
2855.85 35
2855.97 37
2856.09 39
2856.22 41
2856.34 42
2856.46 40
2856.58 37
2856.71 32
2856.83 25
2856.95 19
2857.07 13
2857.20 9
2857.32 7
2857.44 8
2857.56 12
2857.68 18
2857.81 26
2857.93 37
2858.05 48
2858.17 61
2858.30 74
2858.42 87
2858.54 101
2858.66 113
2858.79 123
2858.91 129
2859.03 131
2859.15 129
2859.28 123
2859.40 112
2859.52 99
2859.64 85
2859.77 72
2859.89 60
2860.01 51
2860.13 45
2860.26 43
2860.38 44
2860.50 49
2860.62 55
2860.75 62
2860.87 67
2860.99 70
2861.11 70
2861.23 66
2861.36 60
2861.48 52
2861.60 45
2861.72 38
2861.85 33
2861.97 29
2862.09 28
2862.21 28
2862.34 30
2862.46 32
2862.58 34
2862.70 36
2862.83 38
2862.95 40
2863.07 42
2863.19 45
2863.32 47
2863.44 49
2863.56 50
2863.68 51
2863.81 51
2863.93 50
2864.05 49
2864.17 47
2864.30 46
2864.42 43
2864.54 40
2864.66 35
2864.79 28
2864.91 21
2865.03 15
2865.15 9
2865.28 5
2865.40 2
2865.52 0
2865.65 0
2865.77 0
2865.89 0
2866.01 0
2866.14 0
2866.26 0
2866.38 0
2866.50 0
2866.63 5
2866.75 13
2866.87 20
2866.99 25
2867.12 27
2867.24 26
2867.36 22
2867.48 17
2867.61 12
2867.73 8
2867.85 7
2867.97 8
2868.10 10
2868.22 13
2868.34 14
2868.46 14
2868.59 12
2868.71 9
2868.83 5
2868.96 1
2869.08 0
2869.20 0
2869.32 0
2869.45 1
2869.57 4
2869.69 7
2869.81 9
2869.94 11
2870.06 13
2870.18 15
2870.30 16
2870.43 19
2870.55 22
2870.67 27
2870.79 32
2870.92 39
2871.04 45
2871.16 51
2871.29 54
2871.41 56
2871.53 55
2871.65 54
2871.78 52
2871.90 51
2872.02 51
2872.14 51
2872.27 52
2872.39 53
2872.51 54
2872.63 55
2872.76 56
2872.88 58
2873.00 62
2873.13 68
2873.25 76
2873.37 86
2873.49 95
2873.62 105
2873.74 114
2873.86 122
2873.98 128
2874.11 133
2874.23 135
2874.35 135
2874.48 133
2874.60 128
2874.72 121
2874.84 114
2874.97 108
2875.09 103
2875.21 102
2875.34 104
2875.46 110
2875.58 120
2875.70 132
2875.83 147
2875.95 162
2876.07 177
2876.19 190
2876.32 200
2876.44 205
2876.56 207
2876.69 206
2876.81 204
2876.93 203
2877.05 204
2877.18 209
2877.30 216
2877.42 223
2877.55 230
2877.67 234
2877.79 235
2877.91 231
2878.04 225
2878.16 218
2878.28 211
2878.40 204
2878.53 199
2878.65 195
2878.77 191
2878.90 186
2879.02 181
2879.14 175
2879.26 169
2879.39 163
2879.51 159
2879.63 155
2879.76 153
2879.88 151
2880.00 151
2880.12 152
2880.25 153
2880.37 155
2880.49 157
2880.62 159
2880.74 159
2880.86 159
2880.98 156
2881.11 152
2881.23 146
2881.35 138
2881.48 131
2881.60 123
2881.72 116
2881.84 111
2881.97 106
2882.09 102
2882.21 99
2882.34 97
2882.46 95
2882.58 93
2882.71 91
2882.83 88
2882.95 84
2883.07 80
2883.20 75
2883.32 71
2883.44 67
2883.57 65
2883.69 64
2883.81 64
2883.93 65
2884.06 65
2884.18 65
2884.30 64
2884.43 61
2884.55 58
2884.67 55
2884.80 51
2884.92 47
2885.04 42
2885.16 37
2885.29 33
2885.41 29
2885.53 26
2885.66 25
2885.78 26
2885.90 29
2886.03 33
2886.15 39
2886.27 44
2886.39 49
2886.52 53
2886.64 55
2886.76 56
2886.89 57
2887.01 57
2887.13 60
2887.26 64
2887.38 71
2887.50 80
2887.62 90
2887.75 101
2887.87 111
2887.99 118
2888.12 123
2888.24 127
2888.36 128
2888.49 130
2888.61 131
2888.73 132
2888.85 133
2888.98 133
2889.10 132
2889.22 131
2889.35 128
2889.47 124
2889.59 120
2889.72 116
2889.84 112
2889.96 107
2890.09 103
2890.21 99
2890.33 97
2890.45 97
2890.58 99
2890.70 102
2890.82 108
2890.95 114
2891.07 120
2891.19 125
2891.32 129
2891.44 131
2891.56 131
2891.69 130
2891.81 127
2891.93 123
2892.05 117
2892.18 110
2892.30 101
2892.42 94
2892.55 87
2892.67 84
2892.79 85
2892.92 90
2893.04 98
2893.16 107
2893.29 115
2893.41 120
2893.53 121
2893.66 117
2893.78 109
2893.90 99
2894.02 88
2894.15 77
2894.27 68
2894.39 62
2894.52 57
2894.64 54
2894.76 52
2894.89 52
2895.01 52
2895.13 52
2895.26 52
2895.38 53
2895.50 54
2895.63 56
2895.75 57
2895.87 58
2896.00 59
2896.12 58
2896.24 58
2896.37 56
2896.49 55
2896.61 55
2896.74 56
2896.86 58
2896.98 62
2897.10 66
2897.23 71
2897.35 76
2897.47 82
2897.60 87
2897.72 92
2897.84 96
2897.97 97
2898.09 97
2898.21 94
2898.34 89
2898.46 84
2898.58 79
2898.71 75
2898.83 74
2898.95 73
2899.08 73
2899.20 72
2899.32 70
2899.45 67
2899.57 62
2899.69 58
2899.82 54
2899.94 53
2900.06 53
2900.19 56
2900.31 61
2900.43 68
2900.56 75
2900.68 83
2900.80 91
2900.93 99
2901.05 107
2901.17 115
2901.30 120
2901.42 123
2901.54 123
2901.67 119
2901.79 111
2901.91 101
2902.04 90
2902.16 82
2902.28 77
2902.41 77
2902.53 81
2902.65 89
2902.78 98
2902.90 107
2903.02 113
2903.15 118
2903.27 120
2903.39 122
2903.52 123
2903.64 125
2903.76 128
2903.89 133
2904.01 139
2904.13 144
2904.26 149
2904.38 153
2904.50 156
2904.63 159
2904.75 161
2904.87 162
2905.00 164
2905.12 166
2905.24 168
2905.37 171
2905.49 174
2905.61 178
2905.74 183
2905.86 187
2905.98 190
2906.11 192
2906.23 191
2906.35 186
2906.48 178
2906.60 167
2906.72 154
2906.85 141
2906.97 128
2907.09 118
2907.22 111
2907.34 107
2907.47 105
2907.59 105
2907.71 106
2907.84 106
2907.96 106
2908.08 105
2908.21 104
2908.33 102
2908.45 101
2908.58 100
2908.70 99
2908.82 98
2908.95 97
2909.07 95
2909.19 91
2909.32 87
2909.44 81
2909.56 75
2909.69 70
2909.81 67
2909.93 67
2910.06 70
2910.18 76
2910.31 83
2910.43 90
2910.55 95
2910.68 98
2910.80 97
2910.92 94
2911.05 89
2911.17 83
2911.29 77
2911.42 72
2911.54 67
2911.66 63
2911.79 60
2911.91 58
2912.03 56
2912.16 54
2912.28 51
2912.41 48
2912.53 45
2912.65 42
2912.78 39
2912.90 36
2913.02 36
2913.15 37
2913.27 40
2913.39 43
2913.52 46
2913.64 47
2913.76 46
2913.89 40
2914.01 32
2914.14 23
2914.26 14
2914.38 8
2914.51 5
2914.63 8
2914.75 15
2914.88 27
2915.00 41
2915.12 55
2915.25 69
2915.37 79
2915.49 86
2915.62 89
2915.74 88
2915.87 83
2915.99 74
2916.11 64
2916.24 53
2916.36 42
2916.48 31
2916.61 21
2916.73 12
2916.85 5
2916.98 0
2917.10 0
2917.23 0
2917.35 0
2917.47 0
2917.60 0
2917.72 0
2917.84 0
2917.97 2
2918.09 4
2918.21 5
2918.34 6
2918.46 6
2918.59 6
2918.71 7
2918.83 8
2918.96 11
2919.08 15
2919.20 22
2919.33 30
2919.45 38
2919.58 45
2919.70 50
2919.82 52
2919.95 50
2920.07 44
2920.19 37
2920.32 30
2920.44 25
2920.57 22
2920.69 22
2920.81 26
2920.94 30
2921.06 33
2921.18 35
2921.31 35
2921.43 32
2921.56 28
2921.68 24
2921.80 20
2921.93 19
2922.05 19
2922.17 21
2922.30 24
2922.42 26
2922.55 28
2922.67 29
2922.79 29
2922.92 28
2923.04 27
2923.16 26
2923.29 25
2923.41 25
2923.54 25
2923.66 24
2923.78 23
2923.91 21
2924.03 19
2924.15 15
2924.28 11
2924.40 8
2924.53 6
2924.65 5
2924.77 5
2924.90 6
2925.02 8
2925.14 10
2925.27 10
2925.39 9
2925.52 7
2925.64 4
2925.76 0
2925.89 0
2926.01 0
2926.14 0
2926.26 3
2926.38 9
2926.51 16
2926.63 22
2926.75 27
2926.88 30
2927.00 30
2927.13 28
2927.25 25
2927.37 21
2927.50 17
2927.62 14
2927.75 12
2927.87 10
2927.99 9
2928.12 8
2928.24 7
2928.37 7
2928.49 6
2928.61 6
2928.74 6
2928.86 7
2928.98 9
2929.11 11
2929.23 14
2929.36 17
2929.48 19
2929.60 21
2929.73 21
2929.85 21
2929.98 21
2930.10 20
2930.22 19
2930.35 19
2930.47 18
2930.60 17
2930.72 15
2930.84 13
2930.97 10
2931.09 7
2931.22 4
2931.34 2
2931.46 1
2931.59 0
2931.71 0
2931.84 0
2931.96 0
2932.08 0
2932.21 0
2932.33 0
2932.46 0
2932.58 0
2932.70 2
2932.83 4
2932.95 4
2933.08 3
2933.20 2
2933.32 0
2933.45 0
2933.57 0
2933.70 0
2933.82 5
2933.94 11
2934.07 21
2934.19 32
2934.32 44
2934.44 56
2934.56 68
2934.69 79
2934.81 87
2934.94 91
2935.06 92
2935.18 90
2935.31 84
2935.43 76
2935.56 67
2935.68 59
2935.80 51
2935.93 45
2936.05 41
2936.18 37
2936.30 35
2936.42 32
2936.55 30
2936.67 27
2936.80 25
2936.92 23
2937.04 22
2937.17 23
2937.29 27
2937.42 34
2937.54 44
2937.66 56
2937.79 69
2937.91 82
2938.04 96
2938.16 107
2938.29 117
2938.41 124
2938.53 128
2938.66 130
2938.78 129
2938.91 126
2939.03 121
2939.15 117
2939.28 112
2939.40 108
2939.53 104
2939.65 100
2939.77 96
2939.90 91
2940.02 85
2940.15 80
2940.27 75
2940.40 72
2940.52 70
2940.64 71
2940.77 73
2940.89 77
2941.02 81
2941.14 85
2941.26 88
2941.39 88
2941.51 85
2941.64 80
2941.76 72
2941.89 63
2942.01 53
2942.13 45
2942.26 38
2942.38 34
2942.51 32
2942.63 32
2942.75 35
2942.88 39
2943.00 44
2943.13 50
2943.25 55
2943.38 59
2943.50 61
2943.62 61
2943.75 59
2943.87 54
2944.00 49
2944.12 44
2944.25 39
2944.37 36
2944.49 33
2944.62 31
2944.74 29
2944.87 26
2944.99 23
2945.11 21
2945.24 18
2945.36 17
2945.49 15
2945.61 14
2945.74 13
2945.86 12
2945.98 11
2946.11 11
2946.23 12
2946.36 14
2946.48 17
2946.61 21
2946.73 26
2946.85 30
2946.98 33
2947.10 35
2947.23 37
2947.35 38
2947.48 39
2947.60 40
2947.72 40
2947.85 41
2947.97 40
2948.10 40
2948.22 41
2948.35 43
2948.47 48
2948.59 54
2948.72 63
2948.84 73
2948.97 82
2949.09 90
2949.22 96
2949.34 98
2949.47 97
2949.59 93
2949.71 88
2949.84 81
2949.96 75
2950.09 69
2950.21 65
2950.34 62
2950.46 59
2950.58 57
2950.71 55
2950.83 53
2950.96 51
2951.08 49
2951.21 47
2951.33 45
2951.45 46
2951.58 48
2951.70 52
2951.83 59
2951.95 67
2952.08 77
2952.20 86
2952.33 95
2952.45 101
2952.57 105
2952.70 106
2952.82 104
2952.95 99
2953.07 92
2953.20 83
2953.32 73
2953.45 64
2953.57 55
2953.69 50
2953.82 46
2953.94 46
2954.07 47
2954.19 49
2954.32 52
2954.44 55
2954.57 57
2954.69 59
2954.81 60
2954.94 61
2955.06 62
2955.19 62
2955.31 63
2955.44 62
2955.56 60
2955.69 57
2955.81 53
2955.93 48
2956.06 43
2956.18 38
2956.31 34
2956.43 31
2956.56 29
2956.68 29
2956.81 29
2956.93 30
2957.05 31
2957.18 34
2957.30 37
2957.43 41
2957.55 47
2957.68 53
2957.80 60
2957.93 67
2958.05 71
2958.18 72
2958.30 69
2958.42 64
2958.55 58
2958.67 51
2958.80 46
2958.92 44
2959.05 44
2959.17 46
2959.30 50
2959.42 53
2959.55 56
2959.67 59
2959.79 61
2959.92 64
2960.04 67
2960.17 70
2960.29 74
2960.42 76
2960.54 77
2960.67 77
2960.79 75
2960.92 73
2961.04 71
2961.16 71
2961.29 73
2961.41 77
2961.54 81
2961.66 85
2961.79 88
2961.91 90
2962.04 91
2962.16 91
2962.29 90
2962.41 90
2962.54 90
2962.66 89
2962.78 87
2962.91 82
2963.03 75
2963.16 65
2963.28 54
2963.41 43
2963.53 33
2963.66 25
2963.78 19
2963.91 16
2964.03 15
2964.16 16
2964.28 18
2964.40 20
2964.53 24
2964.65 28
2964.78 32
2964.90 35
2965.03 38
2965.15 39
2965.28 39
2965.40 38
2965.53 36
2965.65 36
2965.78 36
2965.90 36
2966.03 38
2966.15 40
2966.27 42
2966.40 44
2966.52 46
2966.65 46
2966.77 46
2966.90 45
2967.02 42
2967.15 39
2967.27 35
2967.40 29
2967.52 23
2967.65 17
2967.77 11
2967.90 7
2968.02 6
2968.15 7
2968.27 10
2968.40 16
2968.52 22
2968.64 29
2968.77 34
2968.89 38
2969.02 40
2969.14 41
2969.27 40
2969.39 38
2969.52 34
2969.64 30
2969.77 25
2969.89 21
2970.02 19
2970.14 17
2970.27 18
2970.39 20
2970.52 24
2970.64 27
2970.77 31
2970.89 34
2971.02 36
2971.14 37
2971.26 37
2971.39 36
2971.51 35
2971.64 33
2971.76 31
2971.89 28
2972.01 26
2972.14 24
2972.26 23
2972.39 21
2972.51 20
2972.64 19
2972.76 19
2972.89 19
2973.01 18
2973.14 18
2973.26 18
2973.39 19
2973.51 21
2973.64 24
2973.76 27
2973.89 32
2974.01 37
2974.14 42
2974.26 45
2974.39 47
2974.51 47
2974.64 45
2974.76 41
2974.89 38
2975.01 34
2975.13 33
2975.26 33
2975.38 35
2975.51 39
2975.63 44
2975.76 49
2975.88 53
2976.01 57
2976.13 59
2976.26 61
2976.38 61
2976.51 59
2976.63 56
2976.76 51
2976.88 44
2977.01 36
2977.13 26
2977.26 17
2977.38 8
2977.51 1
2977.63 0
2977.76 0
2977.88 0
2978.01 0
2978.13 0
2978.26 0
2978.38 0
2978.51 0
2978.63 0
2978.76 4
2978.88 8
2979.01 13
2979.13 19
2979.26 26
2979.38 34
2979.51 42
2979.63 49
2979.76 55
2979.88 61
2980.01 64
2980.13 68
2980.26 71
2980.38 74
2980.51 77
2980.63 81
2980.76 84
2980.88 85
2981.01 84
2981.13 80
2981.26 74
2981.38 67
2981.51 60
2981.63 52
2981.76 47
2981.88 43
2982.01 40
2982.13 39
2982.26 39
2982.38 40
2982.51 41
2982.63 43
2982.76 46
2982.88 49
2983.01 53
2983.13 57
2983.26 61
2983.38 63
2983.51 65
2983.63 65
2983.76 62
2983.88 58
2984.01 52
2984.13 46
2984.26 40
2984.38 36
2984.51 35
2984.63 36
2984.76 41
2984.88 47
2985.01 54
2985.13 60
2985.26 64
2985.38 65
2985.51 63
2985.63 59
2985.76 53
2985.88 46
2986.01 39
2986.13 32
2986.26 26
2986.39 22
2986.51 18
2986.64 17
2986.76 17
2986.89 19
2987.01 23
2987.14 29
2987.26 35
2987.39 41
2987.51 45
2987.64 48
2987.76 50
2987.89 51
2988.01 51
2988.14 53
2988.26 56
2988.39 62
2988.51 68
2988.64 76
2988.76 84
2988.89 90
2989.01 96
2989.14 99
2989.26 101
2989.39 101
2989.51 100
2989.64 98
2989.76 95
2989.89 92
2990.01 90
2990.14 87
2990.26 85
2990.39 82
2990.52 79
2990.64 75
2990.77 71
2990.89 66
2991.02 61
2991.14 57
2991.27 53
2991.39 50
2991.52 47
2991.64 46
2991.77 44
2991.89 43
2992.02 43
2992.14 44
2992.27 47
2992.39 50
2992.52 53
2992.64 56
2992.77 57
2992.89 55
2993.02 50
2993.15 41
2993.27 30
2993.40 19
2993.52 8
2993.65 0
2993.77 0
2993.90 0
2994.02 0
2994.15 0
2994.27 0
2994.40 1
2994.52 5
2994.65 8
2994.77 10
2994.90 9
2995.02 7
2995.15 4
2995.28 2
2995.40 1
2995.53 2
2995.65 5
2995.78 10
2995.90 17
2996.03 24
2996.15 31
2996.28 37
2996.40 42
2996.53 45
2996.65 47
2996.78 48
2996.90 48
2997.03 48
2997.15 47
2997.28 47
2997.41 45
2997.53 43
2997.66 39
2997.78 34
2997.91 28
2998.03 22
2998.16 16
2998.28 12
2998.41 9
2998.53 10
2998.66 13
2998.78 17
2998.91 21
2999.04 26
2999.16 29
2999.29 30
2999.41 30
2999.54 29
2999.66 28
2999.79 26
2999.91 25
3000.04 25
3000.16 25
3000.29 27
3000.41 30
3000.54 35
3000.67 40
3000.79 45
3000.92 49
3001.04 51
3001.17 51
3001.29 49
3001.42 46
3001.54 42
3001.67 39
3001.79 37
3001.92 35
3002.05 34
3002.17 33
3002.30 33
3002.42 32
3002.55 32
3002.67 32
3002.80 34
3002.92 37
3003.05 41
3003.17 46
3003.30 50
3003.43 53
3003.55 55
3003.68 56
3003.80 54
3003.93 52
3004.05 50
3004.18 48
3004.30 48
3004.43 50
3004.55 55
3004.68 62
3004.81 73
3004.93 84
3005.06 97
3005.18 108
3005.31 118
3005.43 124
3005.56 128
3005.68 128
3005.81 126
3005.94 123
3006.06 119
3006.19 117
3006.31 116
3006.44 116
3006.56 116
3006.69 116
3006.81 115
3006.94 111
3007.07 106
3007.19 100
3007.32 94
3007.44 90
3007.57 88
3007.69 89
3007.82 92
3007.94 96
3008.07 100
3008.20 104
3008.32 106
3008.45 108
3008.57 108
3008.70 107
3008.82 106
3008.95 105
3009.07 105
3009.20 106
3009.33 106
3009.45 105
3009.58 102
3009.70 98
3009.83 92
3009.95 84
3010.08 76
3010.21 69
3010.33 64
3010.46 62
3010.58 62
3010.71 64
3010.83 68
3010.96 71
3011.08 74
3011.21 75
3011.34 75
3011.46 74
3011.59 73
3011.71 73
3011.84 74
3011.96 77
3012.09 82
3012.22 88
3012.34 94
3012.47 100
3012.59 104
3012.72 106
3012.84 105
3012.97 101
3013.10 95
3013.22 87
3013.35 78
3013.47 70
3013.60 63
3013.72 59
3013.85 58
3013.97 60
3014.10 65
3014.23 71
3014.35 77
3014.48 82
3014.60 85
3014.73 84
3014.85 79
3014.98 72
3015.11 62
3015.23 53
3015.36 44
3015.48 37
3015.61 34
3015.74 33
3015.86 34
3015.99 36
3016.11 39
3016.24 41
3016.36 43
3016.49 44
3016.62 44
3016.74 45
3016.87 45
3016.99 46
3017.12 47
3017.24 47
3017.37 48
3017.50 48
3017.62 49
3017.75 50
3017.87 51
3018.00 53
3018.12 55
3018.25 59
3018.38 62
3018.50 65
3018.63 67
3018.75 67
3018.88 66
3019.01 64
3019.13 62
3019.26 59
3019.38 58
3019.51 58
3019.63 58
3019.76 57
3019.89 54
3020.01 49
3020.14 41
3020.26 32
3020.39 22
3020.51 14
3020.64 8
3020.77 5
3020.89 6
3021.02 11
3021.14 19
3021.27 29
3021.40 38
3021.52 47
3021.65 54
3021.77 59
3021.90 63
3022.03 65
3022.15 67
3022.28 68
3022.40 71
3022.53 73
3022.65 76
3022.78 78
3022.91 79
3023.03 78
3023.16 76
3023.28 72
3023.41 68
3023.54 64
3023.66 62
3023.79 61
3023.91 63
3024.04 68
3024.17 73
3024.29 79
3024.42 83
3024.54 86
3024.67 85
3024.79 81
3024.92 75
3025.05 67
3025.17 60
3025.30 54
3025.42 50
3025.55 49
3025.68 51
3025.80 56
3025.93 63
3026.05 71
3026.18 79
3026.31 87
3026.43 93
3026.56 97
3026.68 98
3026.81 96
3026.94 92
3027.06 87
3027.19 82
3027.31 77
3027.44 73
3027.57 70
3027.69 68
3027.82 68
3027.94 69
3028.07 70
3028.20 71
3028.32 71
3028.45 70
3028.57 68
3028.70 65
3028.83 62
3028.95 59
3029.08 57
3029.20 56
3029.33 56
3029.46 57
3029.58 58
3029.71 59
3029.83 60
3029.96 61
3030.09 60
3030.21 58
3030.34 54
3030.46 49
3030.59 44
3030.72 39
3030.84 37
3030.97 37
3031.09 40
3031.22 46
3031.35 54
3031.47 61
3031.60 69
3031.72 74
3031.85 78
3031.98 79
3032.10 78
3032.23 75
3032.36 71
3032.48 65
3032.61 58
3032.73 50
3032.86 41
3032.99 32
3033.11 24
3033.24 17
3033.36 12
3033.49 9
3033.62 8
3033.74 8
3033.87 8
3033.99 8
3034.12 8
3034.25 5
3034.37 2
3034.50 0
3034.62 0
3034.75 0
3034.88 0
3035.00 0
3035.13 0
3035.26 0
3035.38 1
3035.51 8
3035.63 14
3035.76 20
3035.89 23
3036.01 25
3036.14 26
3036.26 26
3036.39 25
3036.52 26
3036.64 28
3036.77 31
3036.90 37
3037.02 43
3037.15 51
3037.27 59
3037.40 66
3037.53 71
3037.65 73
3037.78 72
3037.91 68
3038.03 62
3038.16 54
3038.28 46
3038.41 38
3038.54 32
3038.66 28
3038.79 26
3038.91 25
3039.04 27
3039.17 29
3039.29 33
3039.42 38
3039.55 42
3039.67 46
3039.80 48
3039.92 49
3040.05 48
3040.18 46
3040.30 42
3040.43 37
3040.56 33
3040.68 28
3040.81 24
3040.93 19
3041.06 15
3041.19 11
3041.31 8
3041.44 5
3041.57 4
3041.69 5
3041.82 9
3041.94 15
3042.07 22
3042.20 31
3042.32 39
3042.45 46
3042.58 51
3042.70 53
3042.83 53
3042.96 51
3043.08 48
3043.21 44
3043.33 41
3043.46 39
3043.59 38
3043.71 39
3043.84 41
3043.97 44
3044.09 46
3044.22 48
3044.34 48
3044.47 47
3044.60 45
3044.72 42
3044.85 40
3044.98 40
3045.10 42
3045.23 46
3045.36 51
3045.48 55
3045.61 58
3045.73 59
3045.86 56
3045.99 50
3046.11 42
3046.24 33
3046.37 26
3046.49 22
3046.62 21
3046.75 24
3046.87 28
3047.00 34
3047.12 40
3047.25 44
3047.38 46
3047.50 46
3047.63 45
3047.76 43
3047.88 40
3048.01 38
3048.14 35
3048.26 33
3048.39 29
3048.52 26
3048.64 21
3048.77 16
3048.89 11
3049.02 6
3049.15 2
3049.27 0
3049.40 0
3049.53 2
3049.65 4
3049.78 9
3049.91 14
3050.03 19
3050.16 25
3050.29 32
3050.41 38
3050.54 44
3050.66 49
3050.79 54
3050.92 58
3051.04 60
3051.17 61
3051.30 60
3051.42 57
3051.55 53
3051.68 50
3051.80 46
3051.93 43
3052.06 42
3052.18 42
3052.31 44
3052.44 46
3052.56 47
3052.69 48
3052.82 47
3052.94 46
3053.07 43
3053.19 40
3053.32 37
3053.45 34
3053.57 31
3053.70 29
3053.83 27
3053.95 25
3054.08 23
3054.21 21
3054.33 20
3054.46 21
3054.59 23
3054.71 28
3054.84 35
3054.97 43
3055.09 52
3055.22 59
3055.35 63
3055.47 65
3055.60 64
3055.73 61
3055.85 57
3055.98 54
3056.11 52
3056.23 50
3056.36 50
3056.48 49
3056.61 47
3056.74 45
3056.86 42
3056.99 40
3057.12 38
3057.24 37
3057.37 38
3057.50 39
3057.62 41
3057.75 43
3057.88 45
3058.00 47
3058.13 49
3058.26 51
3058.38 53
3058.51 54
3058.64 55
3058.76 57
3058.89 58
3059.02 61
3059.14 65
3059.27 70
3059.40 74
3059.52 77
3059.65 79
3059.78 77
3059.90 74
3060.03 69
3060.16 64
3060.28 60
3060.41 57
3060.54 56
3060.66 57
3060.79 59
3060.92 63
3061.04 68
3061.17 73
3061.30 78
3061.42 81
3061.55 82
3061.68 81
3061.80 77
3061.93 71
3062.06 63
3062.18 55
3062.31 47
3062.44 42
3062.56 39
3062.69 39
3062.82 41
3062.94 45
3063.07 49
3063.20 53
3063.32 56
3063.45 57
3063.58 56
3063.70 53
3063.83 48
3063.96 43
3064.08 38
3064.21 35
3064.34 33
3064.47 32
3064.59 34
3064.72 36
3064.85 40
3064.97 45
3065.10 50
3065.23 57
3065.35 64
3065.48 71
3065.61 76
3065.73 81
3065.86 84
3065.99 87
3066.11 90
3066.24 95
3066.37 103
3066.49 115
3066.62 130
3066.75 145
3066.87 160
3067.00 173
3067.13 181
3067.25 184
3067.38 182
3067.51 178
3067.63 172
3067.76 166
3067.89 163
3068.02 164
3068.14 171
3068.27 182
3068.40 198
3068.52 218
3068.65 239
3068.78 259
3068.90 276
3069.03 288
3069.16 295
3069.28 296
3069.41 294
3069.54 289
3069.66 284
3069.79 279
3069.92 276
3070.04 275
3070.17 274
3070.30 274
3070.43 273
3070.55 271
3070.68 267
3070.81 262
3070.93 256
3071.06 250
3071.19 242
3071.31 234
3071.44 225
3071.57 216
3071.69 207
3071.82 197
3071.95 188
3072.07 178
3072.20 169
3072.33 159
3072.46 151
3072.58 144
3072.71 138
3072.84 134
3072.96 132
3073.09 131
3073.22 131
3073.34 132
3073.47 133
3073.60 135
3073.73 136
3073.85 136
3073.98 134
3074.11 130
3074.23 123
3074.36 114
3074.49 105
3074.61 97
3074.74 91
3074.87 89
3074.99 90
3075.12 94
3075.25 101
3075.38 109
3075.50 118
3075.63 126
3075.76 132
3075.88 137
3076.01 139
3076.14 139
3076.26 138
3076.39 135
3076.52 133
3076.65 132
3076.77 134
3076.90 137
3077.03 142
3077.15 148
3077.28 151
3077.41 153
3077.53 151
3077.66 146
3077.79 139
3077.92 131
3078.04 123
3078.17 116
3078.30 110
3078.42 106
3078.55 103
3078.68 101
3078.80 100
3078.93 99
3079.06 98
3079.19 96
3079.31 93
3079.44 89
3079.57 85
3079.69 80
3079.82 75
3079.95 70
3080.08 64
3080.20 58
3080.33 51
3080.46 44
3080.58 38
3080.71 32
3080.84 27
3080.97 23
3081.09 21
3081.22 19
3081.35 18
3081.47 17
3081.60 16
3081.73 16
3081.85 16
3081.98 17
3082.11 21
3082.24 26
3082.36 34
3082.49 43
3082.62 52
3082.74 61
3082.87 69
3083.00 73
3083.13 76
3083.25 76
3083.38 75
3083.51 74
3083.63 74
3083.76 75
3083.89 77
3084.02 79
3084.14 80
3084.27 80
3084.40 78
3084.52 74
3084.65 70
3084.78 65
3084.91 63
3085.03 63
3085.16 67
3085.29 74
3085.42 83
3085.54 92
3085.67 101
3085.80 107
3085.92 110
3086.05 110
3086.18 107
3086.31 103
3086.43 97
3086.56 92
3086.69 87
3086.81 82
3086.94 77
3087.07 72
3087.20 67
3087.32 62
3087.45 58
3087.58 55
3087.70 54
3087.83 56
3087.96 59
3088.09 63
3088.21 68
3088.34 73
3088.47 77
3088.60 80
3088.72 81
3088.85 81
3088.98 80
3089.10 79
3089.23 78
3089.36 76
3089.49 75
3089.61 74
3089.74 72
3089.87 71
3090.00 70
3090.12 68
3090.25 67
3090.38 65
3090.50 62
3090.63 58
3090.76 52
3090.89 46
3091.01 40
3091.14 33
3091.27 27
3091.40 21
3091.52 16
3091.65 11
3091.78 7
3091.90 3
3092.03 1
3092.16 1
3092.29 3
3092.41 6
3092.54 12
3092.67 19
3092.80 27
3092.92 35
3093.05 43
3093.18 51
3093.31 57
3093.43 63
3093.56 68
3093.69 73
3093.82 75
3093.94 76
3094.07 74
3094.20 70
3094.32 62
3094.45 53
3094.58 42
3094.71 31
3094.83 23
3094.96 17
3095.09 16
3095.22 18
3095.34 23
3095.47 29
3095.60 37
3095.73 45
3095.85 51
3095.98 56
3096.11 61
3096.24 64
3096.36 67
3096.49 70
3096.62 72
3096.75 73
3096.87 73
3097.00 73
3097.13 72
3097.25 72
3097.38 72
3097.51 74
3097.64 75
3097.76 77
3097.89 78
3098.02 78
3098.15 74
3098.27 69
3098.40 62
3098.53 55
3098.66 47
3098.78 41
3098.91 37
3099.04 36
3099.17 38
3099.29 42
3099.42 48
3099.55 54
3099.68 59
3099.80 62
3099.93 62
3100.06 61
3100.19 58
3100.31 54
3100.44 52
3100.57 50
3100.70 50
3100.82 52
3100.95 54
3101.08 55
3101.21 55
3101.33 54
3101.46 51
3101.59 45
3101.72 39
3101.84 31
3101.97 24
3102.10 16
3102.23 10
3102.35 5
3102.48 3
3102.61 4
3102.74 8
3102.86 14
3102.99 22
3103.12 30
3103.25 37
3103.37 43
3103.50 47
3103.63 50
3103.76 53
3103.88 55
3104.01 57
3104.14 59
3104.27 61
3104.40 61
3104.52 59
3104.65 55
3104.78 50
3104.91 45
3105.03 39
3105.16 35
3105.29 32
3105.42 31
3105.54 31
3105.67 31
3105.80 33
3105.93 35
3106.05 38
3106.18 40
3106.31 42
3106.44 43
3106.56 44
3106.69 45
3106.82 45
3106.95 45
3107.07 46
3107.20 48
3107.33 50
3107.46 54
3107.59 58
3107.71 61
3107.84 65
3107.97 67
3108.10 67
3108.22 66
3108.35 63
3108.48 60
3108.61 58
3108.73 56
3108.86 54
3108.99 51
3109.12 48
3109.24 41
3109.37 32
3109.50 21
3109.63 9
3109.76 0
3109.88 0
3110.01 0
3110.14 0
3110.27 0
3110.39 0
3110.52 3
3110.65 5
3110.78 5
3110.91 4
3111.03 3
3111.16 2
3111.29 3
3111.42 4
3111.54 6
3111.67 7
3111.80 7
3111.93 5
3112.05 4
3112.18 3
3112.31 3
3112.44 3
3112.57 4
3112.69 6
3112.82 7
3112.95 8
3113.08 8
3113.20 8
3113.33 9
3113.46 12
3113.59 16
3113.72 21
3113.84 26
3113.97 31
3114.10 35
3114.23 37
3114.35 36
3114.48 32
3114.61 27
3114.74 21
3114.87 15
3114.99 11
3115.12 8
3115.25 8
3115.38 10
3115.50 14
3115.63 19
3115.76 24
3115.89 29
3116.02 32
3116.14 34
3116.27 33
3116.40 31
3116.53 29
3116.65 27
3116.78 24
3116.91 23
3117.04 22
3117.17 22
3117.29 21
3117.42 21
3117.55 20
3117.68 19
3117.81 19
3117.93 19
3118.06 19
3118.19 20
3118.32 21
3118.44 24
3118.57 27
3118.70 31
3118.83 37
3118.96 43
3119.08 49
3119.21 56
3119.34 61
3119.47 65
3119.60 66
3119.72 64
3119.85 60
3119.98 54
3120.11 46
3120.24 39
3120.36 34
3120.49 30
3120.62 28
3120.75 27
3120.87 27
3121.00 27
3121.13 25
3121.26 23
3121.39 20
3121.51 16
3121.64 12
3121.77 10
3121.90 8
3122.03 8
3122.15 8
3122.28 10
3122.41 12
3122.54 14
3122.67 16
3122.79 18
3122.92 21
3123.05 24
3123.18 28
3123.31 32
3123.43 36
3123.56 41
3123.69 44
3123.82 47
3123.95 47
3124.07 45
3124.20 41
3124.33 34
3124.46 26
3124.59 16
3124.71 6
3124.84 0
3124.97 0
3125.10 0
3125.23 0
3125.35 0
3125.48 0
3125.61 0
3125.74 0
3125.87 1
3125.99 7
3126.12 13
3126.25 19
3126.38 26
3126.51 32
3126.63 39
3126.76 45
3126.89 51
3127.02 55
3127.15 58
3127.27 58
3127.40 55
3127.53 49
3127.66 41
3127.79 31
3127.91 22
3128.04 15
3128.17 10
3128.30 9
3128.43 11
3128.55 16
3128.68 23
3128.81 31
3128.94 39
3129.07 47
3129.19 55
3129.32 62
3129.45 68
3129.58 73
3129.71 76
3129.84 78
3129.96 79
3130.09 77
3130.22 74
3130.35 71
3130.48 67
3130.60 63
3130.73 61
3130.86 61
3130.99 62
3131.12 65
3131.24 69
3131.37 73
3131.50 77
3131.63 78
3131.76 78
3131.89 75
3132.01 69
3132.14 62
3132.27 54
3132.40 46
3132.53 38
3132.65 32
3132.78 30
3132.91 30
3133.04 33
3133.17 37
3133.30 42
3133.42 47
3133.55 49
3133.68 48
3133.81 45
3133.94 39
3134.06 33
3134.19 26
3134.32 21
3134.45 17
3134.58 16
3134.71 15
3134.83 16
3134.96 19
3135.09 22
3135.22 27
3135.35 32
3135.47 37
3135.60 41
3135.73 43
3135.86 43
3135.99 41
3136.12 37
3136.24 34
3136.37 30
3136.50 26
3136.63 23
3136.76 19
3136.89 15
3137.01 10
3137.14 6
3137.27 2
3137.40 1
3137.53 1
3137.65 2
3137.78 5
3137.91 8
3138.04 10
3138.17 12
3138.30 13
3138.42 12
3138.55 9
3138.68 6
3138.81 3
3138.94 0
3139.07 0
3139.19 0
3139.32 0
3139.45 0
3139.58 0
3139.71 0
3139.84 5
3139.96 10
3140.09 17
3140.22 26
3140.35 35
3140.48 45
3140.61 55
3140.73 64
3140.86 71
3140.99 76
3141.12 77
3141.25 76
3141.38 73
3141.50 68
3141.63 64
3141.76 60
3141.89 57
3142.02 56
3142.15 56
3142.27 58
3142.40 62
3142.53 67
3142.66 73
3142.79 81
3142.92 89
3143.04 96
3143.17 103
3143.30 108
3143.43 111
3143.56 112
3143.69 111
3143.81 109
3143.94 106
3144.07 103
3144.20 101
3144.33 102
3144.46 104
3144.58 109
3144.71 115
3144.84 121
3144.97 128
3145.10 133
3145.23 137
3145.36 140
3145.48 141
3145.61 141
3145.74 140
3145.87 138
3146.00 134
3146.13 129
3146.25 121
3146.38 113
3146.51 103
3146.64 94
3146.77 86
3146.90 80
3147.02 76
3147.15 75
3147.28 77
3147.41 82
3147.54 87
3147.67 91
3147.80 95
3147.92 95
3148.05 92
3148.18 85
3148.31 77
3148.44 66
3148.57 56
3148.70 46
3148.82 38
3148.95 32
3149.08 28
3149.21 26
3149.34 24
3149.47 24
3149.59 24
3149.72 23
3149.85 23
3149.98 23
3150.11 23
3150.24 22
3150.37 21
3150.49 20
3150.62 19
3150.75 18
3150.88 16
3151.01 15
3151.14 14
3151.27 13
3151.39 14
3151.52 15
3151.65 18
3151.78 21
3151.91 24
3152.04 27
3152.17 30
3152.29 32
3152.42 33
3152.55 32
3152.68 32
3152.81 31
3152.94 31
3153.07 31
3153.19 30
3153.32 30
3153.45 29
3153.58 27
3153.71 24
3153.84 21
3153.97 18
3154.09 16
3154.22 15
3154.35 15
3154.48 14
3154.61 14
3154.74 12
3154.87 9
3154.99 5
3155.12 1
3155.25 0
3155.38 0
3155.51 0
3155.64 0
3155.77 3
3155.89 7
3156.02 11
3156.15 13
3156.28 13
3156.41 10
3156.54 6
3156.67 0
3156.80 0
3156.92 0
3157.05 0
3157.18 0
3157.31 0
3157.44 0
3157.57 2
3157.70 10
3157.82 19
3157.95 26
3158.08 32
3158.21 34
3158.34 35
3158.47 33
3158.60 30
3158.73 27
3158.85 24
3158.98 23
3159.11 22
3159.24 24
3159.37 26
3159.50 27
3159.63 27
3159.76 26
3159.88 24
3160.01 22
3160.14 20
3160.27 20
3160.40 22
3160.53 26
3160.66 31
3160.78 36
3160.91 41
3161.04 44
3161.17 48
3161.30 50
3161.43 53
3161.56 55
3161.69 58
3161.81 61
3161.94 65
3162.07 68
3162.20 71
3162.33 74
3162.46 76
3162.59 77
3162.72 78
3162.84 76
3162.97 74
3163.10 70
3163.23 66
3163.36 61
3163.49 56
3163.62 51
3163.75 46
3163.88 43
3164.00 41
3164.13 41
3164.26 44
3164.39 49
3164.52 56
3164.65 64
3164.78 72
3164.91 81
3165.03 88
3165.16 95
3165.29 101
3165.42 106
3165.55 109
3165.68 111
3165.81 110
3165.94 108
3166.07 104
3166.19 99
3166.32 94
3166.45 90
3166.58 87
3166.71 86
3166.84 85
3166.97 84
3167.10 83
3167.23 80
3167.35 77
3167.48 72
3167.61 67
3167.74 62
3167.87 58
3168.00 55
3168.13 53
3168.26 53
3168.38 54
3168.51 55
3168.64 56
3168.77 57
3168.90 58
3169.03 60
3169.16 61
3169.29 62
3169.42 62
3169.55 61
3169.67 59
3169.80 56
3169.93 52
3170.06 47
3170.19 41
3170.32 36
3170.45 32
3170.58 29
3170.71 28
3170.83 28
3170.96 31
3171.09 35
3171.22 40
3171.35 46
3171.48 53
3171.61 59
3171.74 64
3171.87 68
3172.00 71
3172.12 72
3172.25 71
3172.38 68
3172.51 65
3172.64 61
3172.77 57
3172.90 53
3173.03 50
3173.16 47
3173.28 45
3173.41 43
3173.54 43
3173.67 43
3173.80 44
3173.93 46
3174.06 48
3174.19 50
3174.32 51
3174.45 51
3174.57 50
3174.70 48
3174.83 46
3174.96 43
3175.09 40
3175.22 37
3175.35 34
3175.48 31
3175.61 29
3175.74 29
3175.87 30
3175.99 33
3176.12 38
3176.25 44
3176.38 49
3176.51 54
3176.64 58
3176.77 60
3176.90 61
3177.03 61
3177.16 61
3177.28 62
3177.41 64
3177.54 66
3177.67 68
3177.80 70
3177.93 72
3178.06 73
3178.19 73
3178.32 73
3178.45 71
3178.58 68
3178.70 64
3178.83 60
3178.96 57
3179.09 55
3179.22 55
3179.35 57
3179.48 60
3179.61 64
3179.74 66
3179.87 67
3180.00 65
3180.13 62
3180.25 58
3180.38 53
3180.51 50
3180.64 49
3180.77 50
3180.90 52
3181.03 56
3181.16 61
3181.29 67
3181.42 73
3181.55 78
3181.67 83
3181.80 86
3181.93 88
3182.06 88
3182.19 85
3182.32 81
3182.45 74
3182.58 66
3182.71 56
3182.84 47
3182.97 38
3183.10 31
3183.23 26
3183.35 22
3183.48 20
3183.61 18
3183.74 16
3183.87 13
3184.00 9
3184.13 4
3184.26 0
3184.39 0
3184.52 0
3184.65 0
3184.78 0
3184.90 0
3185.03 0
3185.16 0
3185.29 2
3185.42 10
3185.55 17
3185.68 23
3185.81 28
3185.94 32
3186.07 36
3186.20 38
3186.33 40
3186.46 41
3186.59 41
3186.71 40
3186.84 38
3186.97 36
3187.10 34
3187.23 32
3187.36 29
3187.49 27
3187.62 26
3187.75 24
3187.88 23
3188.01 22
3188.14 21
3188.27 21
3188.40 21
3188.52 23
3188.65 26
3188.78 30
3188.91 37
3189.04 44
3189.17 53
3189.30 63
3189.43 72
3189.56 81
3189.69 87
3189.82 92
3189.95 94
3190.08 94
3190.21 92
3190.33 88
3190.46 83
3190.59 77
3190.72 71
3190.85 65
3190.98 59
3191.11 55
3191.24 53
3191.37 53
3191.50 57
3191.63 65
3191.76 76
3191.89 90
3192.02 104
3192.15 119
3192.28 132
3192.40 141
3192.53 147
3192.66 147
3192.79 143
3192.92 135
3193.05 124
3193.18 113
3193.31 103
3193.44 95
3193.57 89
3193.70 85
3193.83 82
3193.96 80
3194.09 76
3194.22 71
3194.35 64
3194.48 56
3194.60 47
3194.73 38
3194.86 30
3194.99 23
3195.12 19
3195.25 16
3195.38 15
3195.51 16
3195.64 17
3195.77 18
3195.90 19
3196.03 19
3196.16 19
3196.29 18
3196.42 17
3196.55 16
3196.68 15
3196.81 15
3196.93 16
3197.06 18
3197.19 20
3197.32 22
3197.45 24
3197.58 26
3197.71 27
3197.84 29
3197.97 30
3198.10 32
3198.23 34
3198.36 37
3198.49 39
3198.62 41
3198.75 42
3198.88 43
3199.01 42
3199.14 41
3199.27 39
3199.40 38
3199.52 38
3199.65 39
3199.78 43
3199.91 47
3200.04 53
3200.17 58
3200.30 62
3200.43 65
3200.56 67
3200.69 67
3200.82 68
3200.95 69
3201.08 71
3201.21 74
3201.34 78
3201.47 82
3201.60 84
3201.73 85
3201.86 83
3201.99 79
3202.12 72
3202.25 63
3202.38 54
3202.50 45
3202.63 37
3202.76 32
3202.89 30
3203.02 31
3203.15 34
3203.28 39
3203.41 43
3203.54 46
3203.67 48
3203.80 49
3203.93 48
3204.06 48
3204.19 47
3204.32 48
3204.45 50
3204.58 54
3204.71 58
3204.84 63
3204.97 67
3205.10 70
3205.23 71
3205.36 70
3205.49 67
3205.62 62
3205.75 56
3205.87 49
3206.00 42
3206.13 36
3206.26 29
3206.39 23
3206.52 18
3206.65 13
3206.78 9
3206.91 5
3207.04 1
3207.17 0
3207.30 0
3207.43 0
3207.56 0
3207.69 0
3207.82 0
3207.95 0
3208.08 0
3208.21 1
3208.34 3
3208.47 6
3208.60 8
3208.73 11
3208.86 16
3208.99 21
3209.12 27
3209.25 33
3209.38 39
3209.51 44
3209.64 49
3209.77 53
3209.90 57
3210.03 60
3210.15 62
3210.28 64
3210.41 65
3210.54 64
3210.67 63
3210.80 60
3210.93 57
3211.06 54
3211.19 52
3211.32 51
3211.45 51
3211.58 52
3211.71 53
3211.84 53
3211.97 53
3212.10 51
3212.23 50
3212.36 49
3212.49 48
3212.62 47
3212.75 47
3212.88 47
3213.01 46
3213.14 44
3213.27 42
3213.40 39
3213.53 37
3213.66 35
3213.79 36
3213.92 38
3214.05 42
3214.18 48
3214.31 54
3214.44 60
3214.57 66
3214.70 71
3214.83 74
3214.96 77
3215.09 79
3215.22 81
3215.35 83
3215.48 85
3215.61 86
3215.74 86
3215.87 86
3216.00 84
3216.13 82
3216.26 79
3216.39 77
3216.52 75
3216.65 73
3216.78 72
3216.91 71
3217.04 70
3217.17 68
3217.29 68
3217.42 67
3217.55 67
3217.68 68
3217.81 70
3217.94 72
3218.07 74
3218.20 75
3218.33 77
3218.46 78
3218.59 78
3218.72 77
3218.85 74
3218.98 70
3219.11 65
3219.24 58
3219.37 51
3219.50 43
3219.63 35
3219.76 28
3219.89 21
3220.02 15
3220.15 10
3220.28 7
3220.41 7
3220.54 9
3220.67 15
3220.80 24
3220.93 35
3221.06 46
3221.19 56
3221.32 63
3221.45 67
3221.58 66
3221.71 63
3221.84 59
3221.97 54
3222.10 50
3222.23 47
3222.36 44
3222.49 40
3222.62 35
3222.75 29
3222.88 22
3223.01 14
3223.14 6
3223.27 0
3223.40 0
3223.53 0
3223.66 0
3223.79 0
3223.92 0
3224.05 0
3224.18 0
3224.31 0
3224.44 9
3224.57 20
3224.70 29
3224.83 37
3224.96 42
3225.09 45
3225.22 45
3225.35 45
3225.48 43
3225.61 41
3225.74 39
3225.87 37
3226.00 36
3226.13 36
3226.26 37
3226.39 39
3226.52 42
3226.65 44
3226.78 46
3226.91 47
3227.04 46
3227.17 43
3227.30 40
3227.43 37
3227.56 37
3227.69 40
3227.82 48
3227.95 60
3228.08 76
3228.21 92
3228.35 107
3228.48 118
3228.61 125
3228.74 127
3228.87 123
3229.00 116
3229.13 107
3229.26 96
3229.39 85
3229.52 75
3229.65 66
3229.78 58
3229.91 52
3230.04 47
3230.17 44
3230.30 43
3230.43 43
3230.56 44
3230.69 46
3230.82 48
3230.95 50
3231.08 53
3231.21 55
3231.34 56
3231.47 56
3231.60 55
3231.73 51
3231.86 45
3231.99 38
3232.12 29
3232.25 22
3232.38 15
3232.51 12
3232.64 11
3232.77 13
3232.90 17
3233.03 21
3233.16 26
3233.29 30
3233.42 33
3233.55 37
3233.68 40
3233.81 42
3233.94 45
3234.07 48
3234.20 49
3234.33 50
3234.46 49
3234.59 47
3234.72 44
3234.85 40
3234.98 36
3235.11 35
3235.24 36
3235.37 40
3235.51 45
3235.64 51
3235.77 56
3235.90 59
3236.03 58
3236.16 55
3236.29 49
3236.42 43
3236.55 38
3236.68 34
3236.81 32
3236.94 32
3237.07 33
3237.20 32
3237.33 31
3237.46 29
3237.59 26
3237.72 24
3237.85 23
3237.98 24
3238.11 28
3238.24 33
3238.37 38
3238.50 44
3238.63 48
3238.76 49
3238.89 50
3239.02 48
3239.15 47
3239.28 45
3239.41 43
3239.54 42
3239.67 42
3239.81 43
3239.94 45
3240.07 48
3240.20 53
3240.33 58
3240.46 64
3240.59 69
3240.72 72
3240.85 72
3240.98 69
3241.11 64
3241.24 58
3241.37 51
3241.50 44
3241.63 39
3241.76 34
3241.89 31
3242.02 30
3242.15 29
3242.28 28
3242.41 26
3242.54 24
3242.67 21
3242.80 16
3242.93 11
3243.06 6
3243.20 2
3243.33 0
3243.46 0
3243.59 0
3243.72 3
3243.85 7
3243.98 13
3244.11 18
3244.24 24
3244.37 28
3244.50 31
3244.63 33
3244.76 35
3244.89 36
3245.02 38
3245.15 40
3245.28 44
3245.41 47
3245.54 50
3245.67 52
3245.80 52
3245.93 51
3246.06 48
3246.20 45
3246.33 43
3246.46 42
3246.59 42
3246.72 42
3246.85 43
3246.98 43
3247.11 42
3247.24 40
3247.37 36
3247.50 31
3247.63 26
3247.76 19
3247.89 12
3248.02 5
3248.15 0
3248.28 0
3248.41 0
3248.54 0
3248.67 0
3248.81 7
3248.94 15
3249.07 24
3249.20 33
3249.33 41
3249.46 48
3249.59 53
3249.72 58
3249.85 62
3249.98 66
3250.11 70
3250.24 72
3250.37 73
3250.50 73
3250.63 71
3250.76 68
3250.89 66
3251.02 64
3251.16 64
3251.29 65
3251.42 66
3251.55 68
3251.68 69
3251.81 68
3251.94 65
3252.07 61
3252.20 54
3252.33 47
3252.46 40
3252.59 35
3252.72 31
3252.85 29
3252.98 30
3253.11 32
3253.24 36
3253.38 38
3253.51 40
3253.64 41
3253.77 40
3253.90 38
3254.03 36
3254.16 36
3254.29 37
3254.42 39
3254.55 43
3254.68 48
3254.81 52
3254.94 55
3255.07 56
3255.20 57
3255.33 56
3255.47 54
3255.60 53
3255.73 52
3255.86 51
3255.99 52
3256.12 53
3256.25 53
3256.38 52
3256.51 50
3256.64 46
3256.77 41
3256.90 35
3257.03 29
3257.16 22
3257.30 15
3257.43 10
3257.56 5
3257.69 1
3257.82 0
3257.95 0
3258.08 0
3258.21 0
3258.34 0
3258.47 0
3258.60 0
3258.73 0
3258.86 0
3258.99 0
3259.13 1
3259.26 2
3259.39 3
3259.52 3
3259.65 3
3259.78 2
3259.91 0
3260.04 0
3260.17 0
3260.30 2
3260.43 5
3260.56 9
3260.69 12
3260.82 15
3260.96 17
3261.09 18
3261.22 19
3261.35 18
3261.48 17
3261.61 16
3261.74 15
3261.87 13
3262.00 10
3262.13 8
3262.26 7
3262.39 6
3262.53 5
3262.66 6
3262.79 7
3262.92 10
3263.05 12
3263.18 16
3263.31 20
3263.44 25
3263.57 31
3263.70 37
3263.83 44
3263.96 51
3264.09 57
3264.23 63
3264.36 68
3264.49 72
3264.62 75
3264.75 76
3264.88 76
3265.01 74
3265.14 72
3265.27 69
3265.40 66
3265.53 62
3265.67 59
3265.80 56
3265.93 53
3266.06 50
3266.19 48
3266.32 46
3266.45 45
3266.58 45
3266.71 44
3266.84 44
3266.97 44
3267.10 44
3267.24 45
3267.37 45
3267.50 46
3267.63 47
3267.76 47
3267.89 47
3268.02 46
3268.15 44
3268.28 39
3268.41 34
3268.54 28
3268.68 22
3268.81 17
3268.94 13
3269.07 11
3269.20 11
3269.33 12
3269.46 15
3269.59 19
3269.72 24
3269.85 30
3269.99 37
3270.12 45
3270.25 53
3270.38 60
3270.51 67
3270.64 71
3270.77 74
3270.90 74
3271.03 73
3271.16 69
3271.29 66
3271.43 62
3271.56 59
3271.69 57
3271.82 56
3271.95 56
3272.08 55
3272.21 54
3272.34 51
3272.47 48
3272.60 43
3272.74 38
3272.87 34
3273.00 31
3273.13 29
3273.26 27
3273.39 25
3273.52 23
3273.65 21
3273.78 20
3273.91 18
3274.05 18
3274.18 18
3274.31 19
3274.44 20
3274.57 22
3274.70 25
3274.83 29
3274.96 34
3275.09 41
3275.23 49
3275.36 58
3275.49 66
3275.62 73
3275.75 77
3275.88 78
3276.01 77
3276.14 74
3276.27 69
3276.41 65
3276.54 62
3276.67 61
3276.80 62
3276.93 65
3277.06 69
3277.19 74
3277.32 78
3277.45 81
3277.58 82
3277.72 81
3277.85 77
3277.98 72
3278.11 67
3278.24 62
3278.37 57
3278.50 53
3278.63 49
3278.77 45
3278.90 43
3279.03 41
3279.16 41
3279.29 43
3279.42 47
3279.55 53
3279.68 60
3279.81 66
3279.95 71
3280.08 74
3280.21 75
3280.34 73
3280.47 70
3280.60 65
3280.73 60
3280.86 53
3280.99 48
3281.13 43
3281.26 39
3281.39 39
3281.52 41
3281.65 47
3281.78 55
3281.91 63
3282.04 71
3282.18 76
3282.31 77
3282.44 75
3282.57 69
3282.70 62
3282.83 55
3282.96 49
3283.09 45
3283.22 43
3283.36 43
3283.49 43
3283.62 44
3283.75 45
3283.88 47
3284.01 49
3284.14 53
3284.27 58
3284.41 64
3284.54 71
3284.67 76
3284.80 82
3284.93 86
3285.06 89
3285.19 91
3285.32 93
3285.46 96
3285.59 99
3285.72 102
3285.85 107
3285.98 112
3286.11 117
3286.24 121
3286.37 124
3286.51 125
3286.64 123
3286.77 119
3286.90 113
3287.03 106
3287.16 100
3287.29 95
3287.43 93
3287.56 93
3287.69 95
3287.82 98
3287.95 100
3288.08 101
3288.21 100
3288.34 96
3288.48 90
3288.61 82
3288.74 73
3288.87 64
3289.00 55
3289.13 49
3289.26 45
3289.40 44
3289.53 45
3289.66 48
3289.79 53
3289.92 59
3290.05 64
3290.18 68
3290.31 72
3290.45 74
3290.58 76
3290.71 78
3290.84 81
3290.97 85
3291.10 90
3291.23 97
3291.37 105
3291.50 114
3291.63 122
3291.76 130
3291.89 138
3292.02 145
3292.15 151
3292.29 156
3292.42 161
3292.55 164
3292.68 165
3292.81 164
3292.94 160
3293.07 154
3293.21 148
3293.34 142
3293.47 138
3293.60 136
3293.73 138
3293.86 143
3293.99 150
3294.13 158
3294.26 165
3294.39 171
3294.52 175
3294.65 177
3294.78 176
3294.91 173
3295.05 170
3295.18 166
3295.31 163
3295.44 161
3295.57 161
3295.70 163
3295.83 167
3295.97 172
3296.10 177
3296.23 181
3296.36 183
3296.49 183
3296.62 180
3296.75 175
3296.89 167
3297.02 159
3297.15 151
3297.28 143
3297.41 137
3297.54 132
3297.68 129
3297.81 127
3297.94 126
3298.07 127
3298.20 127
3298.33 127
3298.46 126
3298.60 122
3298.73 116
3298.86 107
3298.99 98
3299.12 88
3299.25 79
3299.38 72
3299.52 67
3299.65 63
3299.78 61
3299.91 58
3300.04 56
3300.17 54
3300.31 53
3300.44 53
3300.57 53
3300.70 55
3300.83 57
3300.96 59
3301.10 60
3301.23 62
3301.36 63
3301.49 64
3301.62 66
3301.75 68
3301.88 72
3302.02 77
3302.15 81
3302.28 84
3302.41 86
3302.54 86
3302.67 84
3302.81 82
3302.94 78
3303.07 76
3303.20 76
3303.33 79
3303.46 83
3303.60 88
3303.73 94
3303.86 101
3303.99 107
3304.12 113
3304.25 120
3304.39 127
3304.52 135
3304.65 143
3304.78 150
3304.91 157
3305.04 161
3305.18 164
3305.31 166
3305.44 165
3305.57 163
3305.70 160
3305.83 155
3305.97 148
3306.10 141
3306.23 132
3306.36 122
3306.49 112
3306.62 102
3306.76 93
3306.89 85
3307.02 77
3307.15 70
3307.28 64
3307.41 60
3307.55 58
3307.68 57
3307.81 58
3307.94 61
3308.07 64
3308.20 67
3308.34 70
3308.47 72
3308.60 74
3308.73 74
3308.86 74
3308.99 72
3309.13 71
3309.26 69
3309.39 68
3309.52 69
3309.65 70
3309.79 73
3309.92 76
3310.05 80
3310.18 84
3310.31 88
3310.44 92
3310.58 96
3310.71 98
3310.84 100
3310.97 101
3311.10 99
3311.23 96
3311.37 91
3311.50 84
3311.63 78
3311.76 72
3311.89 68
3312.03 64
3312.16 62
3312.29 61
3312.42 61
3312.55 60
3312.68 60
3312.82 60
3312.95 60
3313.08 60
3313.21 60
3313.34 60
3313.48 60
3313.61 59
3313.74 58
3313.87 56
3314.00 54
3314.13 53
3314.27 52
3314.40 51
3314.53 52
3314.66 53
3314.79 55
3314.93 56
3315.06 58
3315.19 59
3315.32 61
3315.45 62
3315.58 63
3315.72 64
3315.85 64
3315.98 64
3316.11 64
3316.24 62
3316.38 60
3316.51 57
3316.64 53
3316.77 48
3316.90 43
3317.04 37
3317.17 32
3317.30 27
3317.43 24
3317.56 22
3317.69 21
3317.83 22
3317.96 23
3318.09 23
3318.22 24
3318.35 24
3318.49 24
3318.62 25
3318.75 25
3318.88 27
3319.01 29
3319.15 30
3319.28 31
3319.41 31
3319.54 31
3319.67 31
3319.81 31
3319.94 35
3320.07 40
3320.20 49
3320.33 60
3320.47 72
3320.60 85
3320.73 95
3320.86 104
3320.99 108
3321.13 109
3321.26 106
3321.39 101
3321.52 93
3321.65 85
3321.79 76
3321.92 68
3322.05 60
3322.18 54
3322.31 48
3322.45 43
3322.58 38
3322.71 33
3322.84 28
3322.97 24
3323.11 22
3323.24 22
3323.37 24
3323.50 29
3323.63 36
3323.77 45
3323.90 53
3324.03 61
3324.16 67
3324.29 71
3324.43 73
3324.56 75
3324.69 76
3324.82 78
3324.95 80
3325.09 83
3325.22 87
3325.35 90
3325.48 93
3325.61 94
3325.75 93
3325.88 90
3326.01 86
3326.14 82
3326.27 79
3326.41 77
3326.54 78
3326.67 80
3326.80 84
3326.94 90
3327.07 96
3327.20 102
3327.33 106
3327.46 109
3327.60 110
3327.73 111
3327.86 111
3327.99 113
3328.12 115
3328.26 118
3328.39 122
3328.52 124
3328.65 124
3328.78 122
3328.92 118
3329.05 112
3329.18 106
3329.31 99
3329.45 93
3329.58 87
3329.71 80
3329.84 74
3329.97 68
3330.11 62
3330.24 58
3330.37 55
3330.50 53
3330.63 53
3330.77 54
3330.90 55
3331.03 56
3331.16 56
3331.30 55
3331.43 53
3331.56 50
3331.69 47
3331.82 43
3331.96 40
3332.09 36
3332.22 34
3332.35 32
3332.49 32
3332.62 34
3332.75 39
3332.88 46
3333.01 54
3333.15 63
3333.28 70
3333.41 75
3333.54 76
3333.68 74
3333.81 69
3333.94 63
3334.07 56
3334.20 50
3334.34 44
3334.47 40
3334.60 36
3334.73 33
3334.87 29
3335.00 27
3335.13 24
3335.26 23
3335.39 23
3335.53 25
3335.66 28
3335.79 31
3335.92 35
3336.06 39
3336.19 41
3336.32 41
3336.45 38
3336.59 34
3336.72 27
3336.85 21
3336.98 15
3337.11 9
3337.25 5
3337.38 3
3337.51 1
3337.64 0
3337.78 0
3337.91 0
3338.04 0
3338.17 0
3338.31 0
3338.44 0
3338.57 0
3338.70 2
3338.83 7
3338.97 12
3339.10 15
3339.23 17
3339.36 19
3339.50 19
3339.63 20
3339.76 21
3339.89 23
3340.03 25
3340.16 27
3340.29 29
3340.42 31
3340.55 32
3340.69 32
3340.82 32
3340.95 32
3341.08 32
3341.22 32
3341.35 32
3341.48 32
3341.61 32
3341.75 32
3341.88 31
3342.01 30
3342.14 30
3342.28 30
3342.41 30
3342.54 30
3342.67 30
3342.81 28
3342.94 24
3343.07 20
3343.20 15
3343.34 9
3343.47 4
3343.60 0
3343.73 0
3343.86 0
3344.00 0
3344.13 1
3344.26 7
3344.39 16
3344.53 26
3344.66 36
3344.79 44
3344.92 50
3345.06 52
3345.19 51
3345.32 46
3345.45 39
3345.59 32
3345.72 25
3345.85 21
3345.98 20
3346.12 23
3346.25 27
3346.38 32
3346.51 37
3346.65 42
3346.78 45
3346.91 47
3347.04 49
3347.18 51
3347.31 54
3347.44 57
3347.57 60
3347.71 63
3347.84 65
3347.97 66
3348.10 67
3348.24 67
3348.37 67
3348.50 67
3348.63 67
3348.77 67
3348.90 67
3349.03 67
3349.16 67
3349.30 66
3349.43 66
3349.56 66
3349.69 67
3349.83 69
3349.96 71
3350.09 74
3350.22 77
3350.36 78
3350.49 78
3350.62 76
3350.75 73
3350.89 67
3351.02 62
3351.15 57
3351.29 53
3351.42 52
3351.55 53
3351.68 55
3351.82 57
3351.95 58
3352.08 58
3352.21 56
3352.35 53
3352.48 49
3352.61 47
3352.74 46
3352.88 48
3353.01 51
3353.14 57
3353.27 63
3353.41 68
3353.54 73
3353.67 75
3353.80 76
3353.94 75
3354.07 73
3354.20 69
3354.34 65
3354.47 61
3354.60 59
3354.73 58
3354.87 58
3355.00 58
3355.13 59
3355.26 59
3355.40 58
3355.53 55
3355.66 51
3355.79 45
3355.93 37
3356.06 29
3356.19 20
3356.33 11
3356.46 3
3356.59 0
3356.72 0
3356.86 0
3356.99 0
3357.12 0
3357.25 0
3357.39 0
3357.52 0
3357.65 2
3357.78 9
3357.92 15
3358.05 21
3358.18 28
3358.32 35
3358.45 44
3358.58 53
3358.71 62
3358.85 72
3358.98 81
3359.11 89
3359.24 93
3359.38 94
3359.51 92
3359.64 87
3359.78 81
3359.91 75
3360.04 71
3360.17 70
3360.31 73
3360.44 79
3360.57 88
3360.71 98
3360.84 106
3360.97 111
3361.10 114
3361.24 113
3361.37 110
3361.50 106
3361.63 101
3361.77 97
3361.90 92
3362.03 88
3362.17 84
3362.30 79
3362.43 73
3362.56 68
3362.70 63
3362.83 59
3362.96 57
3363.10 57
3363.23 58
3363.36 60
3363.49 61
3363.63 61
3363.76 59
3363.89 55
3364.02 51
3364.16 46
3364.29 42
3364.42 40
3364.56 40
3364.69 40
3364.82 41
3364.95 41
3365.09 38
3365.22 33
3365.35 27
3365.49 19
3365.62 12
3365.75 6
3365.88 2
3366.02 0
3366.15 2
3366.28 5
3366.42 11
3366.55 17
3366.68 24
3366.82 32
3366.95 39
3367.08 45
3367.21 51
3367.35 56
3367.48 60
3367.61 63
3367.75 66
3367.88 67
3368.01 69
3368.14 71
3368.28 74
3368.41 76
3368.54 78
3368.68 78
3368.81 78
3368.94 77
3369.07 74
3369.21 71
3369.34 69
3369.47 66
3369.61 63
3369.74 60
3369.87 57
3370.01 53
3370.14 47
3370.27 41
3370.40 34
3370.54 28
3370.67 25
3370.80 23
3370.94 24
3371.07 28
3371.20 33
3371.33 38
3371.47 44
3371.60 49
3371.73 52
3371.87 55
3372.00 57
3372.13 58
3372.27 58
3372.40 56
3372.53 54
3372.66 51
3372.80 47
3372.93 43
3373.06 40
3373.20 36
3373.33 33
3373.46 31
3373.60 28
3373.73 25
3373.86 23
3373.99 21
3374.13 20
3374.26 21
3374.39 24
3374.53 31
3374.66 40
3374.79 51
3374.93 63
3375.06 74
3375.19 83
3375.33 89
3375.46 92
3375.59 90
3375.72 85
3375.86 78
3375.99 68
3376.12 59
3376.26 51
3376.39 45
3376.52 42
3376.66 41
3376.79 42
3376.92 43
3377.06 44
3377.19 43
3377.32 40
3377.45 36
3377.59 30
3377.72 24
3377.85 18
3377.99 13
3378.12 9
3378.25 7
3378.39 6
3378.52 5
3378.65 5
3378.79 5
3378.92 5
3379.05 6
3379.19 7
3379.32 9
3379.45 12
3379.58 16
3379.72 20
3379.85 25
3379.98 30
3380.12 34
3380.25 37
3380.38 39
3380.52 39
3380.65 39
3380.78 39
3380.92 40
3381.05 43
3381.18 47
3381.32 51
3381.45 55
3381.58 56
3381.72 55
3381.85 50
3381.98 45
3382.11 39
3382.25 34
3382.38 31
3382.51 31
3382.65 33
3382.78 34
3382.91 35
3383.05 33
3383.18 29
3383.31 24
3383.45 17
3383.58 10
3383.71 5
3383.85 1
3383.98 0
3384.11 0
3384.25 1
3384.38 4
3384.51 8
3384.65 12
3384.78 16
3384.91 21
3385.05 25
3385.18 30
3385.31 34
3385.45 38
3385.58 41
3385.71 43
3385.84 44
3385.98 45
3386.11 46
3386.24 47
3386.38 48
3386.51 51
3386.64 53
3386.78 55
3386.91 57
3387.04 58
3387.18 59
3387.31 58
3387.44 58
3387.58 57
3387.71 56
3387.84 56
3387.98 55
3388.11 55
3388.24 55
3388.38 55
3388.51 56
3388.64 58
3388.78 61
3388.91 64
3389.04 66
3389.18 68
3389.31 69
3389.44 67
3389.58 64
3389.71 58
3389.84 52
3389.98 45
3390.11 39
3390.24 33
3390.38 27
3390.51 22
3390.64 16
3390.78 11
3390.91 6
3391.04 1
3391.18 0
3391.31 0
3391.44 0
3391.58 0
3391.71 4
3391.84 8
3391.98 12
3392.11 14
3392.24 14
3392.38 13
3392.51 11
3392.64 8
3392.78 6
3392.91 4
3393.05 4
3393.18 6
3393.31 8
3393.45 12
3393.58 17
3393.71 23
3393.85 30
3393.98 37
3394.11 44
3394.25 48
3394.38 51
3394.51 50
3394.65 47
3394.78 43
3394.91 38
3395.05 33
3395.18 30
3395.31 28
3395.45 29
3395.58 31
3395.71 34
3395.85 39
3395.98 45
3396.11 53
3396.25 63
3396.38 73
3396.51 84
3396.65 94
3396.78 102
3396.92 107
3397.05 108
3397.18 105
3397.32 98
3397.45 88
3397.58 76
3397.72 63
3397.85 50
3397.98 36
3398.12 23
3398.25 10
3398.38 0
3398.52 0
3398.65 0
3398.78 0
3398.92 0
3399.05 0
3399.18 0
3399.32 0
3399.45 2
3399.59 10
3399.72 17
3399.85 23
3399.99 28
3400.12 32
3400.25 34
3400.39 35
3400.52 35
3400.65 33
3400.79 31
3400.92 29
3401.05 29
3401.19 30
3401.32 32
3401.46 36
3401.59 41
3401.72 44
3401.86 47
3401.99 47
3402.12 45
3402.26 41
3402.39 36
3402.52 30
3402.66 24
3402.79 19
3402.92 14
3403.06 12
3403.19 11
3403.33 12
3403.46 14
3403.59 17
3403.73 21
3403.86 24
3403.99 27
3404.13 28
3404.26 30
3404.39 31
3404.53 34
3404.66 38
3404.80 44
3404.93 51
3405.06 60
3405.20 68
3405.33 76
3405.46 82
3405.60 85
3405.73 86
3405.86 86
3406.00 86
3406.13 86
3406.27 86
3406.40 88
3406.53 91
3406.67 94
3406.80 97
3406.93 100
3407.07 102
3407.20 103
3407.33 103
3407.47 102
3407.60 100
3407.74 98
3407.87 96
3408.00 96
3408.14 98
3408.27 100
3408.40 105
3408.54 109
3408.67 112
3408.81 114
3408.94 115
3409.07 113
3409.21 111
3409.34 108
3409.47 106
3409.61 105
3409.74 104
3409.88 104
3410.01 104
3410.14 104
3410.28 104
3410.41 104
3410.54 103
3410.68 102
3410.81 101
3410.95 98
3411.08 94
3411.21 89
3411.35 83
3411.48 77
3411.61 71
3411.75 66
3411.88 62
3412.02 61
3412.15 60
3412.28 61
3412.42 63
3412.55 65
3412.68 67
3412.82 68
3412.95 68
3413.09 67
3413.22 64
3413.35 61
3413.49 56
3413.62 51
3413.75 46
3413.89 41
3414.02 37
3414.16 34
3414.29 33
3414.42 34
3414.56 37
3414.69 43
3414.83 51
3414.96 61
3415.09 70
3415.23 78
3415.36 85
3415.49 89
3415.63 90
3415.76 88
3415.90 84
3416.03 80
3416.16 74
3416.30 68
3416.43 61
3416.57 54
3416.70 45
3416.83 37
3416.97 28
3417.10 19
3417.24 12
3417.37 5
3417.50 0
3417.64 0
3417.77 0
3417.90 0
3418.04 0
3418.17 0
3418.31 0
3418.44 2
3418.57 7
3418.71 14
3418.84 23
3418.98 32
3419.11 42
3419.24 51
3419.38 59
3419.51 64
3419.65 68
3419.78 69
3419.91 68
3420.05 66
3420.18 62
3420.32 60
3420.45 58
3420.58 57
3420.72 57
3420.85 59
3420.98 61
3421.12 62
3421.25 62
3421.39 61
3421.52 59
3421.65 55
3421.79 50
3421.92 44
3422.06 37
3422.19 31
3422.32 25
3422.46 20
3422.59 17
3422.73 14
3422.86 14
3422.99 14
3423.13 16
3423.26 20
3423.40 24
3423.53 29
3423.66 36
3423.80 42
3423.93 49
3424.07 54
3424.20 58
3424.33 60
3424.47 59
3424.60 55
3424.74 48
3424.87 40
3425.00 31
3425.14 23
3425.27 16
3425.41 11
3425.54 8
3425.67 6
3425.81 4
3425.94 5
3426.08 7
3426.21 11
3426.35 17
3426.48 25
3426.61 35
3426.75 46
3426.88 55
3427.02 61
3427.15 64
3427.28 63
3427.42 60
3427.55 54
3427.69 49
3427.82 47
3427.95 47
3428.09 51
3428.22 58
3428.36 68
3428.49 78
3428.62 88
3428.76 96
3428.89 103
3429.03 108
3429.16 110
3429.30 111
3429.43 108
3429.56 104
3429.70 97
3429.83 89
3429.97 80
3430.10 70
3430.23 61
3430.37 53
3430.50 47
3430.64 41
3430.77 38
3430.90 36
3431.04 36
3431.17 37
3431.31 40
3431.44 43
3431.58 47
3431.71 52
3431.84 56
3431.98 61
3432.11 65
3432.25 69
3432.38 74
3432.51 79
3432.65 86
3432.78 93
3432.92 102
3433.05 110
3433.19 117
3433.32 123
3433.45 125
3433.59 126
3433.72 124
3433.86 122
3433.99 122
3434.13 125
3434.26 131
3434.39 140
3434.53 151
3434.66 162
3434.80 172
3434.93 180
3435.06 184
3435.20 186
3435.33 186
3435.47 184
3435.60 182
3435.74 179
3435.87 175
3436.00 170
3436.14 165
3436.27 159
3436.41 152
3436.54 146
3436.68 139
3436.81 131
3436.94 124
3437.08 116
3437.21 108
3437.35 99
3437.48 91
3437.62 83
3437.75 75
3437.88 69
3438.02 64
3438.15 60
3438.29 58
3438.42 55
3438.56 53
3438.69 51
3438.82 49
3438.96 46
3439.09 43
3439.23 40
3439.36 37
3439.50 35
3439.63 33
3439.76 31
3439.90 29
3440.03 27
3440.17 24
3440.30 21
3440.44 17
3440.57 13
3440.71 9
3440.84 5
3440.97 0
3441.11 0
3441.24 0
3441.38 0
3441.51 0
3441.65 0
3441.78 0
3441.91 0
3442.05 0
3442.18 9
3442.32 18
3442.45 26
3442.59 33
3442.72 39
3442.85 43
3442.99 45
3443.12 47
3443.26 48
3443.39 48
3443.53 48
3443.66 48
3443.80 48
3443.93 47
3444.06 46
3444.20 45
3444.33 43
3444.47 41
3444.60 39
3444.74 37
3444.87 37
3445.01 38
3445.14 40
3445.27 43
3445.41 46
3445.54 48
3445.68 48
3445.81 47
3445.95 43
3446.08 40
3446.22 36
3446.35 34
3446.48 33
3446.62 33
3446.75 34
3446.89 36
3447.02 37
3447.16 39
3447.29 40
3447.43 42
3447.56 43
3447.69 45
3447.83 45
3447.96 44
3448.10 40
3448.23 36
3448.37 30
3448.50 25
3448.64 21
3448.77 21
3448.91 23
3449.04 27
3449.17 34
3449.31 41
3449.44 48
3449.58 54
3449.71 60
3449.85 66
3449.98 71
3450.12 78
3450.25 85
3450.38 93
3450.52 102
3450.65 112
3450.79 124
3450.92 135
3451.06 146
3451.19 154
3451.33 159
3451.46 160
3451.60 157
3451.73 152
3451.86 144
3452.00 137
3452.13 132
3452.27 131
3452.40 133
3452.54 137
3452.67 144
3452.81 152
3452.94 160
3453.08 167
3453.21 172
3453.35 177
3453.48 179
3453.61 179
3453.75 176
3453.88 170
3454.02 161
3454.15 149
3454.29 136
3454.42 122
3454.56 109
3454.69 98
3454.83 89
3454.96 83
3455.10 79
3455.23 77
3455.36 75
3455.50 73
3455.63 71
3455.77 67
3455.90 63
3456.04 58
3456.17 53
3456.31 49
3456.44 46
3456.58 44
3456.71 42
3456.85 41
3456.98 40
3457.11 40
3457.25 41
3457.38 43
3457.52 46
3457.65 52
3457.79 60
3457.92 69
3458.06 79
3458.19 88
3458.33 95
3458.46 100
3458.60 103
3458.73 104
3458.87 103
3459.00 101
3459.14 98
3459.27 95
3459.40 92
3459.54 90
3459.67 90
3459.81 92
3459.94 95
3460.08 98
3460.21 100
3460.35 99
3460.48 96
3460.62 91
3460.75 83
3460.89 74
3461.02 65
3461.16 59
3461.29 54
3461.43 52
3461.56 51
3461.70 50
3461.83 49
3461.96 46
3462.10 43
3462.23 39
3462.37 35
3462.50 33
3462.64 33
3462.77 35
3462.91 39
3463.04 43
3463.18 46
3463.31 48
3463.45 47
3463.58 45
3463.72 41
3463.85 37
3463.99 34
3464.12 32
3464.26 32
3464.39 34
3464.53 37
3464.66 41
3464.80 45
3464.93 49
3465.06 52
3465.20 54
3465.33 55
3465.47 54
3465.60 53
3465.74 50
3465.87 47
3466.01 44
3466.14 41
3466.28 38
3466.41 35
3466.55 34
3466.68 34
3466.82 35
3466.95 37
3467.09 38
3467.22 39
3467.36 38
3467.49 36
3467.63 34
3467.76 31
3467.90 30
3468.03 32
3468.17 35
3468.30 42
3468.44 49
3468.57 57
3468.71 65
3468.84 71
3468.98 75
3469.11 78
3469.25 78
3469.38 78
3469.52 78
3469.65 78
3469.79 79
3469.92 80
3470.06 82
3470.19 83
3470.32 83
3470.46 81
3470.59 78
3470.73 73
3470.86 67
3471.00 61
3471.13 57
3471.27 54
3471.40 53
3471.54 54
3471.67 54
3471.81 53
3471.94 49
3472.08 44
3472.21 37
3472.35 30
3472.48 24
3472.62 19
3472.75 17
3472.89 17
3473.02 17
3473.16 18
3473.29 18
3473.43 17
3473.56 16
3473.70 15
3473.83 15
3473.97 15
3474.10 17
3474.24 18
3474.37 19
3474.51 18
3474.64 17
3474.78 16
3474.91 16
3475.05 18
3475.18 21
3475.32 27
3475.45 35
3475.59 42
3475.72 48
3475.86 52
3475.99 53
3476.13 52
3476.26 50
3476.40 47
3476.53 46
3476.67 46
3476.80 47
3476.94 50
3477.07 53
3477.21 56
3477.34 57
3477.48 57
3477.61 56
3477.75 53
3477.88 49
3478.02 46
3478.16 43
3478.29 42
3478.43 42
3478.56 43
3478.70 47
3478.83 51
3478.97 55
3479.10 59
3479.24 61
3479.37 62
3479.51 61
3479.64 57
3479.78 50
3479.91 41
3480.05 31
3480.18 20
3480.32 9
3480.45 1
3480.59 0
3480.72 0
3480.86 0
3480.99 0
3481.13 0
3481.26 0
3481.40 0
3481.53 0
3481.67 1
3481.80 5
3481.94 11
3482.07 17
3482.21 24
3482.34 31
3482.48 36
3482.61 40
3482.75 42
3482.88 41
3483.02 38
3483.15 34
3483.29 30
3483.43 27
3483.56 27
3483.70 31
3483.83 37
3483.97 44
3484.10 52
3484.24 59
3484.37 63
3484.51 65
3484.64 64
3484.78 63
3484.91 62
3485.05 62
3485.18 64
3485.32 68
3485.45 72
3485.59 76
3485.72 79
3485.86 81
3485.99 81
3486.13 81
3486.26 81
3486.40 80
3486.53 79
3486.67 78
3486.81 77
3486.94 74
3487.08 70
3487.21 65
3487.35 58
3487.48 52
3487.62 46
3487.75 41
3487.89 37
3488.02 34
3488.16 33
3488.29 34
3488.43 36
3488.56 37
3488.70 39
3488.83 41
3488.97 42
3489.10 42
3489.24 42
3489.38 42
3489.51 42
3489.65 43
3489.78 44
3489.92 45
3490.05 48
3490.19 51
3490.32 56
3490.46 61
3490.59 67
3490.73 74
3490.86 79
3491.00 83
3491.13 85
3491.27 85
3491.41 83
3491.54 80
3491.68 76
3491.81 72
3491.95 69
3492.08 65
3492.22 61
3492.35 57
3492.49 54
3492.62 50
3492.76 47
3492.89 44
3493.03 43
3493.16 43
3493.30 43
3493.44 45
3493.57 47
3493.71 49
3493.84 51
3493.98 54
3494.11 57
3494.25 61
3494.38 65
3494.52 70
3494.65 75
3494.79 81
3494.92 88
3495.06 96
3495.20 105
3495.33 115
3495.47 126
3495.60 137
3495.74 147
3495.87 156
3496.01 161
3496.14 163
3496.28 162
3496.41 158
3496.55 152
3496.69 145
3496.82 138
3496.96 131
3497.09 125
3497.23 119
3497.36 115
3497.50 112
3497.63 112
3497.77 114
3497.90 119
3498.04 126
3498.18 135
3498.31 143
3498.45 150
3498.58 155
3498.72 157
3498.85 158
3498.99 156
3499.12 154
3499.26 151
3499.39 147
3499.53 144
3499.67 141
3499.80 138
3499.94 135
3500.07 132
3500.21 128
3500.34 124
3500.48 119
3500.61 114
3500.75 109
3500.89 104
3501.02 100
3501.16 96
3501.29 92
3501.43 89
3501.56 87
3501.70 85
3501.83 84
3501.97 83
3502.11 84
3502.24 85
3502.38 87
3502.51 89
3502.65 90
3502.78 91
3502.92 90
3503.05 89
3503.19 86
3503.33 83
3503.46 81
3503.60 79
3503.73 79
3503.87 80
3504.00 83
3504.14 86
3504.27 89
3504.41 90
3504.55 89
3504.68 85
3504.82 80
3504.95 74
3505.09 68
3505.22 64
3505.36 61
3505.49 61
3505.63 62
3505.77 65
3505.90 69
3506.04 73
3506.17 76
3506.31 79
3506.44 81
3506.58 83
3506.72 85
3506.85 86
3506.99 87
3507.12 87
3507.26 85
3507.39 83
3507.53 80
3507.66 77
3507.80 74
3507.94 74
3508.07 75
3508.21 79
3508.34 84
3508.48 91
3508.61 97
3508.75 102
3508.89 105
3509.02 105
3509.16 104
3509.29 102
3509.43 101
3509.56 100
3509.70 100
3509.84 99
3509.97 97
3510.11 93
3510.24 87
3510.38 79
3510.51 70
3510.65 61
3510.79 54
3510.92 48
3511.06 44
3511.19 42
3511.33 41
3511.46 41
3511.60 39
3511.74 36
3511.87 32
3512.01 28
3512.14 24
3512.28 21
3512.41 20
3512.55 21
3512.69 24
3512.82 28
3512.96 33
3513.09 39
3513.23 44
3513.36 49
3513.50 55
3513.64 62
3513.77 69
3513.91 78
3514.04 86
3514.18 94
3514.31 100
3514.45 104
3514.59 105
3514.72 103
3514.86 98
3514.99 92
3515.13 85
3515.27 77
3515.40 69
3515.54 61
3515.67 53
3515.81 46
3515.94 39
3516.08 32
3516.22 27
3516.35 24
3516.49 22
3516.62 23
3516.76 26
3516.90 32
3517.03 40
3517.17 49
3517.30 59
3517.44 69
3517.57 77
3517.71 83
3517.85 86
3517.98 87
3518.12 85
3518.25 83
3518.39 82
3518.53 81
3518.66 81
3518.80 82
3518.93 82
3519.07 82
3519.20 80
3519.34 77
3519.48 73
3519.61 69
3519.75 67
3519.88 66
3520.02 67
3520.16 70
3520.29 73
3520.43 76
3520.56 78
3520.70 79
3520.84 79
3520.97 78
3521.11 76
3521.24 75
3521.38 75
3521.52 74
3521.65 74
3521.79 74
3521.92 74
3522.06 74
3522.19 75
3522.33 76
3522.47 77
3522.60 78
3522.74 79
3522.87 78
3523.01 76
3523.15 74
3523.28 72
3523.42 71
3523.55 71
3523.69 72
3523.83 74
3523.96 76
3524.10 77
3524.23 77
3524.37 77
3524.51 76
3524.64 74
3524.78 74
3524.91 75
3525.05 76
3525.19 79
3525.32 81
3525.46 82
3525.59 81
3525.73 79
3525.87 75
3526.00 70
3526.14 63
3526.27 57
3526.41 50
3526.55 44
3526.68 40
3526.82 36
3526.95 35
3527.09 35
3527.23 37
3527.36 42
3527.50 47
3527.63 54
3527.77 62
3527.91 69
3528.04 76
3528.18 82
3528.31 87
3528.45 89
3528.59 88
3528.72 85
3528.86 80
3528.99 74
3529.13 68
3529.27 62
3529.40 57
3529.54 53
3529.68 52
3529.81 52
3529.95 54
3530.08 57
3530.22 60
3530.36 64
3530.49 68
3530.63 71
3530.76 73
3530.90 76
3531.04 80
3531.17 86
3531.31 93
3531.44 102
3531.58 111
3531.72 120
3531.85 128
3531.99 132
3532.12 133
3532.26 131
3532.40 126
3532.53 119
3532.67 112
3532.81 104
3532.94 98
3533.08 92
3533.21 86
3533.35 81
3533.49 75
3533.62 70
3533.76 64
3533.89 59
3534.03 55
3534.17 52
3534.30 51
3534.44 51
3534.58 54
3534.71 58
3534.85 63
3534.98 71
3535.12 79
3535.26 86
3535.39 93
3535.53 97
3535.67 99
3535.80 99
3535.94 96
3536.07 92
3536.21 89
3536.35 86
3536.48 84
3536.62 83
3536.75 83
3536.89 84
3537.03 86
3537.16 88
3537.30 90
3537.44 92
3537.57 94
3537.71 96
3537.84 98
3537.98 99
3538.12 98
3538.25 95
3538.39 90
3538.53 82
3538.66 74
3538.80 64
3538.93 55
3539.07 46
3539.21 39
3539.34 35
3539.48 33
3539.62 32
3539.75 33
3539.89 34
3540.02 36
3540.16 37
3540.30 38
3540.43 38
3540.57 38
3540.71 39
3540.84 39
3540.98 41
3541.12 42
3541.25 44
3541.39 45
3541.52 44
3541.66 41
3541.80 37
3541.93 31
3542.07 24
3542.21 19
3542.34 16
3542.48 15
3542.61 17
3542.75 21
3542.89 27
3543.02 34
3543.16 41
3543.30 48
3543.43 56
3543.57 63
3543.71 72
3543.84 82
3543.98 94
3544.11 106
3544.25 119
3544.39 132
3544.52 142
3544.66 151
3544.80 156
3544.93 160
3545.07 162
3545.21 166
3545.34 173
3545.48 183
3545.61 197
3545.75 215
3545.89 233
3546.02 250
3546.16 264
3546.30 275
3546.43 280
3546.57 282
3546.71 280
3546.84 275
3546.98 268
3547.11 260
3547.25 252
3547.39 243
3547.52 236
3547.66 230
3547.80 226
3547.93 225
3548.07 224
3548.21 226
3548.34 227
3548.48 227
3548.62 225
3548.75 220
3548.89 213
3549.03 204
3549.16 193
3549.30 184
3549.43 175
3549.57 168
3549.71 164
3549.84 161
3549.98 159
3550.12 157
3550.25 156
3550.39 155
3550.53 155
3550.66 155
3550.80 156
3550.94 156
3551.07 156
3551.21 154
3551.35 150
3551.48 145
3551.62 139
3551.75 132
3551.89 125
3552.03 118
3552.16 111
3552.30 103
3552.44 94
3552.57 84
3552.71 72
3552.85 61
3552.98 51
3553.12 44
3553.26 40
3553.39 41
3553.53 45
3553.67 52
3553.80 61
3553.94 70
3554.08 79
3554.21 87
3554.35 95
3554.49 100
3554.62 104
3554.76 105
3554.90 104
3555.03 101
3555.17 95
3555.30 89
3555.44 84
3555.58 79
3555.71 77
3555.85 78
3555.99 80
3556.12 83
3556.26 86
3556.40 88
3556.53 88
3556.67 88
3556.81 87
3556.94 85
3557.08 84
3557.22 84
3557.35 85
3557.49 87
3557.63 88
3557.76 89
3557.90 89
3558.04 88
3558.17 85
3558.31 82
3558.45 78
3558.58 73
3558.72 69
3558.86 65
3558.99 61
3559.13 57
3559.27 55
3559.40 53
3559.54 51
3559.68 51
3559.81 51
3559.95 53
3560.09 55
3560.22 58
3560.36 61
3560.50 64
3560.63 67
3560.77 70
3560.91 71
3561.04 70
3561.18 68
3561.32 64
3561.45 59
3561.59 53
3561.73 48
3561.86 43
3562.00 40
3562.14 39
3562.27 39
3562.41 40
3562.55 41
3562.68 41
3562.82 41
3562.96 41
3563.09 39
3563.23 38
3563.37 37
3563.50 36
3563.64 36
3563.78 36
3563.91 38
3564.05 40
3564.19 42
3564.32 44
3564.46 44
3564.60 44
3564.73 42
3564.87 40
3565.01 37
3565.15 35
3565.28 33
3565.42 32
3565.56 32
3565.69 34
3565.83 36
3565.97 39
3566.10 44
3566.24 49
3566.38 55
3566.51 61
3566.65 65
3566.79 67
3566.92 67
3567.06 65
3567.20 60
3567.33 54
3567.47 48
3567.61 42
3567.74 38
3567.88 36
3568.02 35
3568.15 37
3568.29 39
3568.43 42
3568.56 45
3568.70 48
3568.84 50
3568.98 52
3569.11 53
3569.25 53
3569.39 51
3569.52 48
3569.66 43
3569.80 37
3569.93 30
3570.07 23
3570.21 17
3570.34 12
3570.48 9
3570.62 9
3570.75 10
3570.89 12
3571.03 15
3571.17 18
3571.30 21
3571.44 24
3571.58 26
3571.71 27
3571.85 29
3571.99 29
3572.12 28
3572.26 25
3572.40 21
3572.53 15
3572.67 8
3572.81 0
3572.94 0
3573.08 0
3573.22 0
3573.36 0
3573.49 0
3573.63 0
3573.77 0
3573.90 2
3574.04 6
3574.18 10
3574.31 13
3574.45 16
3574.59 18
3574.73 20
3574.86 23
3575.00 25
3575.14 28
3575.27 30
3575.41 31
3575.55 31
3575.68 31
3575.82 30
3575.96 29
3576.09 28
3576.23 28
3576.37 27
3576.51 26
3576.64 24
3576.78 23
3576.92 23
3577.05 23
3577.19 24
3577.33 27
3577.46 30
3577.60 33
3577.74 36
3577.88 38
3578.01 38
3578.15 38
3578.29 38
3578.42 39
3578.56 42
3578.70 48
3578.83 54
3578.97 62
3579.11 69
3579.25 74
3579.38 77
3579.52 77
3579.66 74
3579.79 70
3579.93 66
3580.07 63
3580.21 62
3580.34 63
3580.48 66
3580.62 71
3580.75 78
3580.89 86
3581.03 93
3581.16 98
3581.30 101
3581.44 102
3581.58 100
3581.71 96
3581.85 91
3581.99 86
3582.12 80
3582.26 75
3582.40 70
3582.54 66
3582.67 64
3582.81 62
3582.95 62
3583.08 63
3583.22 66
3583.36 69
3583.50 71
3583.63 72
3583.77 71
3583.91 68
3584.04 64
3584.18 59
3584.32 53
3584.46 48
3584.59 45
3584.73 44
3584.87 45
3585.00 48
3585.14 52
3585.28 56
3585.42 60
3585.55 62
3585.69 62
3585.83 61
3585.96 60
3586.10 57
3586.24 56
3586.38 55
3586.51 55
3586.65 55
3586.79 56
3586.92 56
3587.06 55
3587.20 53
3587.34 52
3587.47 50
3587.61 49
3587.75 48
3587.88 48
3588.02 49
3588.16 49
3588.30 50
3588.43 50
3588.57 50
3588.71 50
3588.84 52
3588.98 54
3589.12 58
3589.26 63
3589.39 68
3589.53 73
3589.67 77
3589.81 78
3589.94 78
3590.08 76
3590.22 73
3590.35 72
3590.49 71
3590.63 73
3590.77 76
3590.90 80
3591.04 84
3591.18 87
3591.32 88
3591.45 86
3591.59 82
3591.73 76
3591.86 68
3592.00 60
3592.14 52
3592.28 45
3592.41 40
3592.55 36
3592.69 34
3592.83 33
3592.96 33
3593.10 32
3593.24 31
3593.37 30
3593.51 29
3593.65 28
3593.79 29
3593.92 30
3594.06 32
3594.20 35
3594.34 39
3594.47 42
3594.61 47
3594.75 51
3594.89 56
3595.02 61
3595.16 65
3595.30 66
3595.43 65
3595.57 60
3595.71 53
3595.85 44
3595.98 35
3596.12 27
3596.26 21
3596.40 17
3596.53 16
3596.67 15
3596.81 16
3596.95 18
3597.08 20
3597.22 24
3597.36 30
3597.50 36
3597.63 44
3597.77 52
3597.91 57
3598.04 60
3598.18 60
3598.32 57
3598.46 52
3598.59 46
3598.73 41
3598.87 38
3599.01 37
3599.14 38
3599.28 41
3599.42 43
3599.56 45
3599.69 46
3599.83 47
3599.97 48
3600.11 49
3600.24 50
3600.38 50
3600.52 50
3600.66 48
3600.79 46
3600.93 44
3601.07 42
3601.21 41
3601.34 43
3601.48 47
3601.62 53
3601.76 59
3601.89 65
3602.03 69
3602.17 70
3602.31 70
3602.44 67
3602.58 63
3602.72 57
3602.86 51
3602.99 46
3603.13 40
3603.27 36
3603.41 33
3603.54 31
3603.68 31
3603.82 31
3603.96 34
3604.09 37
3604.23 41
3604.37 46
3604.51 51
3604.64 54
3604.78 56
3604.92 56
3605.06 54
3605.19 50
3605.33 44
3605.47 39
3605.61 34
3605.74 31
3605.88 30
3606.02 30
3606.16 31
3606.29 31
3606.43 31
3606.57 29
3606.71 26
3606.84 23
3606.98 20
3607.12 19
3607.26 19
3607.39 20
3607.53 23
3607.67 26
3607.81 29
3607.94 31
3608.08 33
3608.22 35
3608.36 37
3608.49 39
3608.63 41
3608.77 43
3608.91 44
3609.05 46
3609.18 47
3609.32 49
3609.46 50
3609.60 51
3609.73 52
3609.87 51
3610.01 48
3610.15 45
3610.28 40
3610.42 36
3610.56 33
3610.70 31
3610.83 31
3610.97 34
3611.11 38
3611.25 42
3611.38 46
3611.52 49
3611.66 51
3611.80 51
3611.94 50
3612.07 48
3612.21 45
3612.35 42
3612.49 39
3612.62 35
3612.76 30
3612.90 25
3613.04 21
3613.17 18
3613.31 16
3613.45 15
3613.59 17
3613.73 19
3613.86 21
3614.00 24
3614.14 27
3614.28 30
3614.41 35
3614.55 41
3614.69 49
3614.83 59
3614.96 70
3615.10 81
3615.24 90
3615.38 96
3615.52 99
3615.65 98
3615.79 95
3615.93 89
3616.07 82
3616.20 76
3616.34 70
3616.48 66
3616.62 63
3616.76 62
3616.89 61
3617.03 61
3617.17 62
3617.31 63
3617.44 65
3617.58 69
3617.72 74
3617.86 80
3618.00 87
3618.13 93
3618.27 99
3618.41 102
3618.55 105
3618.68 105
3618.82 104
3618.96 101
3619.10 98
3619.24 94
3619.37 90
3619.51 85
3619.65 81
3619.79 76
3619.92 72
3620.06 68
3620.20 66
3620.34 65
3620.48 66
3620.61 68
3620.75 71
3620.89 74
3621.03 75
3621.16 76
3621.30 76
3621.44 74
3621.58 72
3621.72 69
3621.85 67
3621.99 65
3622.13 63
3622.27 61
3622.41 59
3622.54 57
3622.68 56
3622.82 54
3622.96 53
3623.09 52
3623.23 51
3623.37 50
3623.51 49
3623.65 49
3623.78 50
3623.92 51
3624.06 53
3624.20 55
3624.34 58
3624.47 60
3624.61 61
3624.75 61
3624.89 59
3625.03 55
3625.16 49
3625.30 43
3625.44 38
3625.58 33
3625.72 32
3625.85 33
3625.99 36
3626.13 41
3626.27 47
3626.40 52
3626.54 55
3626.68 57
3626.82 57
3626.96 57
3627.09 57
3627.23 59
3627.37 62
3627.51 68
3627.65 74
3627.78 81
3627.92 87
3628.06 94
3628.20 99
3628.34 102
3628.47 102
3628.61 100
3628.75 95
3628.89 88
3629.03 80
3629.16 71
3629.30 64
3629.44 58
3629.58 55
3629.72 55
3629.85 56
3629.99 59
3630.13 63
3630.27 67
3630.41 72
3630.54 77
3630.68 81
3630.82 83
3630.96 84
3631.10 84
3631.23 81
3631.37 78
3631.51 74
3631.65 69
3631.79 65
3631.92 62
3632.06 61
3632.20 60
3632.34 59
3632.48 59
3632.61 59
3632.75 59
3632.89 57
3633.03 54
3633.17 51
3633.31 47
3633.44 45
3633.58 44
3633.72 44
3633.86 45
3634.00 48
3634.13 52
3634.27 55
3634.41 58
3634.55 60
3634.69 62
3634.82 62
3634.96 62
3635.10 61
3635.24 59
3635.38 58
3635.51 57
3635.65 57
3635.79 58
3635.93 61
3636.07 65
3636.21 72
3636.34 79
3636.48 86
3636.62 93
3636.76 98
3636.90 101
3637.03 101
3637.17 98
3637.31 94
3637.45 89
3637.59 83
3637.72 77
3637.86 72
3638.00 66
3638.14 61
3638.28 56
3638.42 51
3638.55 48
3638.69 45
3638.83 44
3638.97 43
3639.11 44
3639.24 45
3639.38 46
3639.52 46
3639.66 45
3639.80 43
3639.94 42
3640.07 41
3640.21 42
3640.35 44
3640.49 47
3640.63 51
3640.76 54
3640.90 56
3641.04 55
3641.18 53
3641.32 49
3641.46 43
3641.59 36
3641.73 29
3641.87 23
3642.01 19
3642.15 16
3642.29 15
3642.42 16
3642.56 18
3642.70 21
3642.84 24
3642.98 26
3643.11 28
3643.25 29
3643.39 29
3643.53 29
3643.67 30
3643.81 32
3643.94 35
3644.08 40
3644.22 45
3644.36 51
3644.50 56
3644.64 59
3644.77 61
3644.91 62
3645.05 61
3645.19 60
3645.33 58
3645.47 57
3645.60 58
3645.74 59
3645.88 63
3646.02 67
3646.16 73
3646.30 79
3646.43 85
3646.57 89
3646.71 90
3646.85 88
3646.99 83
3647.13 76
3647.26 68
3647.40 60
3647.54 53
3647.68 47
3647.82 43
3647.96 40
3648.09 37
3648.23 35
3648.37 32
3648.51 31
3648.65 31
3648.79 34
3648.92 40
3649.06 49
3649.20 60
3649.34 71
3649.48 81
3649.62 88
3649.75 93
3649.89 93
3650.03 91
3650.17 86
3650.31 80
3650.45 73
3650.58 68
3650.72 62
3650.86 58
3651.00 54
3651.14 50
3651.28 46
3651.42 42
3651.55 38
3651.69 35
3651.83 33
3651.97 31
3652.11 30
3652.25 29
3652.38 29
3652.52 28
3652.66 28
3652.80 30
3652.94 32
3653.08 35
3653.22 39
3653.35 44
3653.49 49
3653.63 53
3653.77 56
3653.91 57
3654.05 58
3654.18 58
3654.32 57
3654.46 56
3654.60 55
3654.74 55
3654.88 55
3655.02 56
3655.15 57
3655.29 59
3655.43 61
3655.57 62
3655.71 62
3655.85 61
3655.98 58
3656.12 54
3656.26 49
3656.40 43
3656.54 36
3656.68 30
3656.82 24
3656.95 18
3657.09 14
3657.23 12
3657.37 10
3657.51 10
3657.65 11
3657.79 11
3657.92 11
3658.06 10
3658.20 8
3658.34 3
3658.48 0
3658.62 0
3658.76 0
3658.89 0
3659.03 0
3659.17 0
3659.31 0
3659.45 0
3659.59 6
3659.73 12
3659.86 16
3660.00 20
3660.14 23
3660.28 26
3660.42 28
3660.56 31
3660.70 33
3660.83 34
3660.97 35
3661.11 36
3661.25 36
3661.39 36
3661.53 37
3661.67 39
3661.80 42
3661.94 45
3662.08 49
3662.22 52
3662.36 54
3662.50 55
3662.64 55
3662.77 54
3662.91 52
3663.05 50
3663.19 47
3663.33 44
3663.47 42
3663.61 41
3663.75 40
3663.88 41
3664.02 43
3664.16 46
3664.30 51
3664.44 56
3664.58 61
3664.72 65
3664.85 69
3664.99 71
3665.13 71
3665.27 71
3665.41 71
3665.55 73
3665.69 75
3665.83 78
3665.96 81
3666.10 84
3666.24 87
3666.38 88
3666.52 88
3666.66 86
3666.80 83
3666.93 79
3667.07 74
3667.21 68
3667.35 61
3667.49 55
3667.63 50
3667.77 46
3667.91 44
3668.04 44
3668.18 46
3668.32 47
3668.46 49
3668.60 49
3668.74 48
3668.88 46
3669.02 43
3669.15 40
3669.29 37
3669.43 36
3669.57 35
3669.71 35
3669.85 35
3669.99 36
3670.13 37
3670.26 38
3670.40 40
3670.54 42
3670.68 43
3670.82 45
3670.96 47
3671.10 48
3671.24 49
3671.37 48
3671.51 47
3671.65 46
3671.79 44
3671.93 42
3672.07 39
3672.21 37
3672.35 35
3672.49 33
3672.62 32
3672.76 30
3672.90 28
3673.04 26
3673.18 24
3673.32 21
3673.46 18
3673.60 15
3673.73 12
3673.87 9
3674.01 7
3674.15 4
3674.29 3
3674.43 1
3674.57 0
3674.71 0
3674.85 0
3674.98 0
3675.12 0
3675.26 0
3675.40 0
3675.54 0
3675.68 0
3675.82 1
3675.96 3
3676.10 6
3676.23 8
3676.37 10
3676.51 12
3676.65 14
3676.79 17
3676.93 21
3677.07 25
3677.21 29
3677.35 32
3677.48 34
3677.62 34
3677.76 34
3677.90 33
3678.04 33
3678.18 34
3678.32 36
3678.46 39
3678.60 42
3678.74 44
3678.87 45
3679.01 45
3679.15 44
3679.29 42
3679.43 40
3679.57 38
3679.71 36
3679.85 34
3679.99 32
3680.12 30
3680.26 27
3680.40 23
3680.54 19
3680.68 13
3680.82 7
3680.96 2
3681.10 0
3681.24 0
3681.38 0
3681.51 0
3681.65 0
3681.79 4
3681.93 10
3682.07 16
3682.21 21
3682.35 25
3682.49 28
3682.63 31
3682.77 32
3682.90 33
3683.04 33
3683.18 32
3683.32 29
3683.46 26
3683.60 23
3683.74 20
3683.88 19
3684.02 19
3684.16 22
3684.29 26
3684.43 30
3684.57 33
3684.71 36
3684.85 37
3684.99 36
3685.13 35
3685.27 33
3685.41 31
3685.55 30
3685.69 29
3685.82 27
3685.96 26
3686.10 25
3686.24 24
3686.38 23
3686.52 24
3686.66 27
3686.80 32
3686.94 37
3687.08 42
3687.22 46
3687.35 49
3687.49 49
3687.63 47
3687.77 44
3687.91 40
3688.05 36
3688.19 33
3688.33 31
3688.47 28
3688.61 26
3688.75 24
3688.88 21
3689.02 18
3689.16 16
3689.30 14
3689.44 13
3689.58 13
3689.72 12
3689.86 12
3690.00 11
3690.14 11
3690.28 12
3690.42 13
3690.55 16
3690.69 20
3690.83 26
3690.97 33
3691.11 38
3691.25 43
3691.39 47
3691.53 48
3691.67 49
3691.81 49
3691.95 49
3692.09 51
3692.22 53
3692.36 56
3692.50 59
3692.64 62
3692.78 63
3692.92 64
3693.06 62
3693.20 59
3693.34 54
3693.48 49
3693.62 44
3693.76 39
3693.89 34
3694.03 30
3694.17 27
3694.31 24
3694.45 22
3694.59 20
3694.73 19
3694.87 18
3695.01 17
3695.15 17
3695.29 18
3695.43 20
3695.57 22
3695.71 25
3695.84 29
3695.98 33
3696.12 38
3696.26 42
3696.40 45
3696.54 46
3696.68 45
3696.82 42
3696.96 37
3697.10 31
3697.24 25
3697.38 20
3697.52 17
3697.66 17
3697.79 18
3697.93 21
3698.07 24
3698.21 26
3698.35 26
3698.49 24
3698.63 19
3698.77 13
3698.91 6
3699.05 0
3699.19 0
3699.33 0
3699.47 0
3699.61 0
3699.74 5
3699.88 10
3700.02 16
3700.16 21
3700.30 26
3700.44 31
3700.58 37
3700.72 42
3700.86 48
3701.00 54
3701.14 59
3701.28 63
3701.42 66
3701.56 68
3701.70 69
3701.84 69
3701.97 68
3702.11 68
3702.25 67
3702.39 66
3702.53 65
3702.67 66
3702.81 67
3702.95 70
3703.09 74
3703.23 77
3703.37 81
3703.51 84
3703.65 86
3703.79 88
3703.93 89
3704.07 92
3704.20 95
3704.34 101
3704.48 110
3704.62 120
3704.76 132
3704.90 145
3705.04 156
3705.18 165
3705.32 171
3705.46 174
3705.60 175
3705.74 175
3705.88 175
3706.02 176
3706.16 178
3706.30 181
3706.44 184
3706.58 187
3706.71 189
3706.85 191
3706.99 191
3707.13 191
3707.27 190
3707.41 188
3707.55 187
3707.69 186
3707.83 186
3707.97 187
3708.11 188
3708.25 190
3708.39 192
3708.53 194
3708.67 195
3708.81 196
3708.95 196
3709.09 196
3709.23 195
3709.37 193
3709.50 190
3709.64 185
3709.78 180
3709.92 173
3710.06 165
3710.20 156
3710.34 147
3710.48 139
3710.62 131
3710.76 124
3710.90 118
3711.04 113
3711.18 109
3711.32 105
3711.46 102
3711.60 100
3711.74 98
3711.88 96
3712.02 95
3712.16 94
3712.30 93
3712.44 92
3712.57 91
3712.71 91
3712.85 92
3712.99 94
3713.13 97
3713.27 102
3713.41 108
3713.55 114
3713.69 120
3713.83 125
3713.97 129
3714.11 132
3714.25 134
3714.39 134
3714.53 132
3714.67 128
3714.81 121
3714.95 112
3715.09 100
3715.23 88
3715.37 76
3715.51 66
3715.65 58
3715.79 53
3715.93 50
3716.07 50
3716.20 52
3716.34 54
3716.48 58
3716.62 61
3716.76 64
3716.90 66
3717.04 68
3717.18 69
3717.32 69
3717.46 69
3717.60 67
3717.74 65
3717.88 63
3718.02 61
3718.16 59
3718.30 59
3718.44 61
3718.58 63
3718.72 67
3718.86 72
3719.00 76
3719.14 80
3719.28 82
3719.42 84
3719.56 83
3719.70 81
3719.84 78
3719.98 74
3720.12 70
3720.26 66
3720.40 62
3720.54 59
3720.67 56
3720.81 53
3720.95 50
3721.09 46
3721.23 43
3721.37 39
3721.51 37
3721.65 37
3721.79 37
3721.93 40
3722.07 43
3722.21 47
3722.35 51
3722.49 54
3722.63 56
3722.77 57
3722.91 57
3723.05 57
3723.19 56
3723.33 54
3723.47 52
3723.61 50
3723.75 48
3723.89 47
3724.03 48
3724.17 50
3724.31 54
3724.45 58
3724.59 63
3724.73 67
3724.87 70
3725.01 71
3725.15 69
3725.29 67
3725.43 62
3725.57 57
3725.71 51
3725.85 46
3725.99 40
3726.13 37
3726.27 35
3726.41 36
3726.55 39
3726.69 44
3726.83 51
3726.97 59
3727.11 67
3727.25 74
3727.39 80
3727.52 84
3727.66 86
3727.80 86
3727.94 83
3728.08 79
3728.22 75
3728.36 70
3728.50 66
3728.64 63
3728.78 62
3728.92 60
3729.06 59
3729.20 57
3729.34 56
3729.48 56
3729.62 57
3729.76 61
3729.90 66
3730.04 73
3730.18 80
3730.32 86
3730.46 91
3730.60 92
3730.74 91
3730.88 88
3731.02 82
3731.16 75
3731.30 67
3731.44 61
3731.58 55
3731.72 52
3731.86 52
3732.00 53
3732.14 55
3732.28 57
3732.42 58
3732.56 57
3732.70 55
3732.84 51
3732.98 47
3733.12 44
3733.26 43
3733.40 43
3733.54 45
3733.68 48
3733.82 50
3733.96 52
3734.10 52
3734.24 51
3734.38 50
3734.52 50
3734.66 51
3734.80 54
3734.94 57
3735.08 62
3735.22 66
3735.36 70
3735.50 73
3735.64 74
3735.78 74
3735.92 73
3736.06 71
3736.20 69
3736.34 65
3736.48 61
3736.62 56
3736.76 51
3736.90 47
3737.04 42
3737.18 39
3737.32 36
3737.46 35
3737.60 34
3737.74 35
3737.88 36
3738.02 37
3738.16 38
3738.30 38
3738.44 37
3738.58 35
3738.72 32
3738.86 29
3739.00 25
3739.14 21
3739.28 17
3739.42 14
3739.56 12
3739.70 12
3739.84 12
3739.98 13
3740.12 15
3740.26 17
3740.40 19
3740.54 22
3740.68 26
3740.82 31
3740.96 37
3741.10 44
3741.24 52
3741.38 59
3741.52 67
3741.66 73
3741.80 78
3741.94 81
3742.08 84
3742.22 84
3742.37 84
3742.51 81
3742.65 77
3742.79 71
3742.93 64
3743.07 57
3743.21 50
3743.35 43
3743.49 38
3743.63 33
3743.77 29
3743.91 26
3744.05 22
3744.19 18
3744.33 13
3744.47 9
3744.61 4
3744.75 0
3744.89 0
3745.03 0
3745.17 0
3745.31 0
3745.45 0
3745.59 0
3745.73 0
3745.87 1
3746.01 5
3746.15 8
3746.29 10
3746.43 11
3746.57 13
3746.71 15
3746.85 18
3746.99 22
3747.13 27
3747.27 34
3747.41 40
3747.55 46
3747.69 50
3747.83 53
3747.97 54
3748.11 53
3748.25 52
3748.39 50
3748.53 49
3748.67 49
3748.81 50
3748.95 52
3749.09 54
3749.24 56
3749.38 58
3749.52 59
3749.66 61
3749.80 64
3749.94 67
3750.08 70
3750.22 74
3750.36 78
3750.50 80
3750.64 81
3750.78 80
3750.92 78
3751.06 75
3751.20 73
3751.34 72
3751.48 72
3751.62 74
3751.76 76
3751.90 79
3752.04 82
3752.18 85
3752.32 88
3752.46 90
3752.60 92
3752.74 94
3752.88 96
3753.02 99
3753.16 102
3753.30 105
3753.44 109
3753.58 113
3753.73 118
3753.87 124
3754.01 129
3754.15 135
3754.29 140
3754.43 144
3754.57 148
3754.71 151
3754.85 153
3754.99 155
3755.13 157
3755.27 158
3755.41 157
3755.55 155
3755.69 151
3755.83 144
3755.97 137
3756.11 129
3756.25 123
3756.39 119
3756.53 117
3756.67 118
3756.81 120
3756.95 121
3757.09 122
3757.23 120
3757.38 116
3757.52 112
3757.66 107
3757.80 105
3757.94 105
3758.08 109
3758.22 115
3758.36 122
3758.50 128
3758.64 133
3758.78 134
3758.92 132
3759.06 128
3759.20 122
3759.34 115
3759.48 108
3759.62 103
3759.76 99
3759.90 96
3760.04 94
3760.18 94
3760.32 94
3760.47 96
3760.61 98
3760.75 100
3760.89 101
3761.03 102
3761.17 100
3761.31 97
3761.45 93
3761.59 89
3761.73 85
3761.87 83
3762.01 81
3762.15 81
3762.29 81
3762.43 80
3762.57 79
3762.71 76
3762.85 73
3762.99 69
3763.13 67
3763.28 66
3763.42 67
3763.56 69
3763.70 71
3763.84 72
3763.98 71
3764.12 69
3764.26 64
3764.40 59
3764.54 55
3764.68 52
3764.82 50
3764.96 50
3765.10 51
3765.24 52
3765.38 53
3765.52 53
3765.66 53
3765.81 54
3765.95 55
3766.09 57
3766.23 60
3766.37 64
3766.51 69
3766.65 74
3766.79 79
3766.93 83
3767.07 84
3767.21 83
3767.35 79
3767.49 72
3767.63 65
3767.77 57
3767.91 50
3768.06 45
3768.20 42
3768.34 40
3768.48 39
3768.62 38
3768.76 37
3768.90 36
3769.04 36
3769.18 36
3769.32 36
3769.46 37
3769.60 38
3769.74 40
3769.88 40
3770.02 41
3770.16 40
3770.31 39
3770.45 37
3770.59 34
3770.73 31
3770.87 27
3771.01 24
3771.15 21
3771.29 19
3771.43 19
3771.57 21
3771.71 23
3771.85 27
3771.99 32
3772.13 37
3772.28 42
3772.42 47
3772.56 51
3772.70 55
3772.84 58
3772.98 61
3773.12 63
3773.26 63
3773.40 63
3773.54 60
3773.68 56
3773.82 50
3773.96 43
3774.10 36
3774.25 29
3774.39 24
3774.53 19
3774.67 17
3774.81 17
3774.95 18
3775.09 21
3775.23 24
3775.37 28
3775.51 32
3775.65 37
3775.79 41
3775.93 45
3776.07 49
3776.22 52
3776.36 55
3776.50 58
3776.64 62
3776.78 64
3776.92 66
3777.06 67
3777.20 66
3777.34 63
3777.48 60
3777.62 57
3777.76 56
3777.91 57
3778.05 61
3778.19 67
3778.33 75
3778.47 84
3778.61 93
3778.75 101
3778.89 108
3779.03 114
3779.17 120
3779.31 124
3779.45 129
3779.60 134
3779.74 139
3779.88 143
3780.02 145
3780.16 146
3780.30 144
3780.44 141
3780.58 136
3780.72 131
3780.86 124
3781.00 117
3781.14 110
3781.29 102
3781.43 95
3781.57 89
3781.71 83
3781.85 80
3781.99 78
3782.13 78
3782.27 80
3782.41 83
3782.55 86
3782.69 89
3782.84 92
3782.98 93
3783.12 95
3783.26 95
3783.40 94
3783.54 92
3783.68 88
3783.82 83
3783.96 77
3784.10 72
3784.24 67
3784.39 65
3784.53 64
3784.67 66
3784.81 69
3784.95 73
3785.09 78
3785.23 83
3785.37 88
3785.51 93
3785.65 96
3785.79 97
3785.94 97
3786.08 95
3786.22 91
3786.36 88
3786.50 84
3786.64 82
3786.78 81
3786.92 82
3787.06 84
3787.20 86
3787.35 88
3787.49 91
3787.63 93
3787.77 96
3787.91 98
3788.05 102
3788.19 105
3788.33 109
3788.47 113
3788.61 115
3788.76 117
3788.90 117
3789.04 116
3789.18 114
3789.32 110
3789.46 105
3789.60 99
3789.74 92
3789.88 85
3790.02 79
3790.17 73
3790.31 67
3790.45 62
3790.59 58
3790.73 54
3790.87 52
3791.01 50
3791.15 50
3791.29 51
3791.43 53
3791.58 55
3791.72 56
3791.86 57
3792.00 58
3792.14 59
3792.28 60
3792.42 62
3792.56 65
3792.70 68
3792.85 72
3792.99 76
3793.13 78
3793.27 78
3793.41 77
3793.55 74
3793.69 71
3793.83 67
3793.97 63
3794.12 62
3794.26 62
3794.40 64
3794.54 68
3794.68 73
3794.82 79
3794.96 84
3795.10 89
3795.24 93
3795.39 95
3795.53 97
3795.67 99
3795.81 99
3795.95 100
3796.09 100
3796.23 99
3796.37 98
3796.51 95
3796.66 91
3796.80 86
3796.94 80
3797.08 75
3797.22 70
3797.36 66
3797.50 65
3797.64 67
3797.79 70
3797.93 74
3798.07 78
3798.21 81
3798.35 82
3798.49 82
3798.63 79
3798.77 75
3798.91 71
3799.06 68
3799.20 65
3799.34 64
3799.48 65
3799.62 66
3799.76 69
3799.90 72
3800.04 74
3800.19 76
3800.33 77
3800.47 77
3800.61 76
3800.75 76
3800.89 75
3801.03 76
3801.17 78
3801.32 80
3801.46 82
3801.60 83
3801.74 84
3801.88 82
3802.02 77
3802.16 71
3802.30 63
3802.45 55
3802.59 47
3802.73 41
3802.87 37
3803.01 36
3803.15 37
3803.29 39
3803.43 41
3803.58 43
3803.72 43
3803.86 42
3804.00 40
3804.14 38
3804.28 36
3804.42 34
3804.57 33
3804.71 32
3804.85 32
3804.99 32
3805.13 32
3805.27 33
3805.41 35
3805.55 39
3805.70 43
3805.84 48
3805.98 53
3806.12 58
3806.26 63
3806.40 69
3806.54 75
3806.69 80
3806.83 86
3806.97 90
3807.11 93
3807.25 93
3807.39 92
3807.53 89
3807.67 85
3807.82 81
3807.96 77
3808.10 74
3808.24 71
3808.38 68
3808.52 64
3808.66 58
3808.81 52
3808.95 45
3809.09 37
3809.23 31
3809.37 27
3809.51 27
3809.65 30
3809.80 35
3809.94 43
3810.08 51
3810.22 59
3810.36 65
3810.50 69
3810.64 71
3810.79 72
3810.93 72
3811.07 71
3811.21 69
3811.35 66
3811.49 62
3811.63 57
3811.78 51
3811.92 44
3812.06 37
3812.20 31
3812.34 27
3812.48 25
3812.62 26
3812.77 30
3812.91 36
3813.05 44
3813.19 52
3813.33 60
3813.47 67
3813.61 72
3813.76 75
3813.90 76
3814.04 74
3814.18 72
3814.32 68
3814.46 64
3814.60 59
3814.75 54
3814.89 49
3815.03 44
3815.17 41
3815.31 40
3815.45 42
3815.60 46
3815.74 52
3815.88 58
3816.02 63
3816.16 67
3816.30 69
3816.44 69
3816.59 67
3816.73 64
3816.87 60
3817.01 55
3817.15 49
3817.29 41
3817.43 33
3817.58 24
3817.72 15
3817.86 6
3818.00 0
3818.14 0
3818.28 0
3818.43 0
3818.57 0
3818.71 0
3818.85 0
3818.99 0
3819.13 1
3819.28 6
3819.42 10
3819.56 14
3819.70 16
3819.84 18
3819.98 18
3820.12 18
3820.27 16
3820.41 15
3820.55 13
3820.69 11
3820.83 8
3820.97 6
3821.12 4
3821.26 2
3821.40 1
3821.54 1
3821.68 2
3821.82 5
3821.97 9
3822.11 14
3822.25 21
3822.39 27
3822.53 32
3822.67 37
3822.82 41
3822.96 45
3823.10 48
3823.24 51
3823.38 53
3823.52 56
3823.67 57
3823.81 59
3823.95 62
3824.09 65
3824.23 69
3824.37 74
3824.52 78
3824.66 81
3824.80 82
3824.94 81
3825.08 78
3825.22 73
3825.37 67
3825.51 61
3825.65 56
3825.79 50
3825.93 46
3826.07 41
3826.22 38
3826.36 36
3826.50 35
3826.64 35
3826.78 36
3826.92 39
3827.07 42
3827.21 46
3827.35 49
3827.49 52
3827.63 53
3827.77 52
3827.92 49
3828.06 44
3828.20 39
3828.34 33
3828.48 28
3828.63 24
3828.77 23
3828.91 24
3829.05 27
3829.19 32
3829.33 39
3829.48 46
3829.62 53
3829.76 60
3829.90 66
3830.04 72
3830.18 77
3830.33 81
3830.47 85
3830.61 87
3830.75 89
3830.89 90
3831.04 91
3831.18 91
3831.32 91
3831.46 89
3831.60 86
3831.74 83
3831.89 78
3832.03 74
3832.17 71
3832.31 70
3832.45 70
3832.60 72
3832.74 75
3832.88 78
3833.02 79
3833.16 79
3833.30 77
3833.45 75
3833.59 74
3833.73 75
3833.87 77
3834.01 80
3834.16 83
3834.30 84
3834.44 84
3834.58 82
3834.72 78
3834.87 73
3835.01 68
3835.15 64
3835.29 61
3835.43 61
3835.57 61
3835.72 62
3835.86 61
3836.00 59
3836.14 55
3836.28 49
3836.43 43
3836.57 37
3836.71 32
3836.85 30
3836.99 30
3837.14 33
3837.28 36
3837.42 40
3837.56 44
3837.70 47
3837.85 49
3837.99 51
3838.13 53
3838.27 55
3838.41 59
3838.55 63
3838.70 67
3838.84 72
3838.98 76
3839.12 78
3839.26 79
3839.41 77
3839.55 73
3839.69 67
3839.83 59
3839.97 51
3840.12 43
3840.26 35
3840.40 28
3840.54 22
3840.68 17
3840.83 14
3840.97 12
3841.11 11
3841.25 12
3841.39 14
3841.54 16
3841.68 19
3841.82 22
3841.96 24
3842.10 26
3842.25 27
3842.39 27
3842.53 26
3842.67 24
3842.81 21
3842.96 17
3843.10 13
3843.24 8
3843.38 5
3843.52 3
3843.67 3
3843.81 5
3843.95 10
3844.09 16
3844.23 24
3844.38 32
3844.52 40
3844.66 47
3844.80 51
3844.94 55
3845.09 56
3845.23 56
3845.37 56
3845.51 55
3845.66 56
3845.80 56
3845.94 58
3846.08 59
3846.22 61
3846.37 63
3846.51 64
3846.65 64
3846.79 64
3846.93 62
3847.08 59
3847.22 55
3847.36 51
3847.50 46
3847.64 41
3847.79 37
3847.93 35
3848.07 33
3848.21 33
3848.35 32
3848.50 33
3848.64 33
3848.78 32
3848.92 32
3849.07 32
3849.21 33
3849.35 35
3849.49 37
3849.63 40
3849.78 43
3849.92 45
3850.06 48
3850.20 49
3850.34 50
3850.49 49
3850.63 47
3850.77 45
3850.91 43
3851.06 40
3851.20 37
3851.34 36
3851.48 35
3851.62 36
3851.77 39
3851.91 44
3852.05 49
3852.19 54
3852.34 58
3852.48 60
3852.62 62
3852.76 62
3852.90 62
3853.05 63
3853.19 66
3853.33 71
3853.47 79
3853.62 88
3853.76 97
3853.90 105
3854.04 112
3854.18 116
3854.33 117
3854.47 117
3854.61 116
3854.75 114
3854.90 111
3855.04 109
3855.18 108
3855.32 107
3855.46 106
3855.61 105
3855.75 104
3855.89 101
3856.03 98
3856.18 93
3856.32 87
3856.46 80
3856.60 74
3856.74 68
3856.89 63
3857.03 60
3857.17 58
3857.31 57
3857.46 57
3857.60 57
3857.74 57
3857.88 58
3858.03 58
3858.17 58
3858.31 59
3858.45 59
3858.59 59
3858.74 58
3858.88 57
3859.02 55
3859.16 52
3859.31 48
3859.45 44
3859.59 39
3859.73 34
3859.88 31
3860.02 30
3860.16 32
3860.30 36
3860.44 41
3860.59 46
3860.73 49
3860.87 51
3861.01 50
3861.16 48
3861.30 45
3861.44 42
3861.58 39
3861.73 37
3861.87 36
3862.01 34
3862.15 31
3862.30 30
3862.44 30
3862.58 31
3862.72 35
3862.87 42
3863.01 50
3863.15 60
3863.29 71
3863.43 81
3863.58 91
3863.72 101
3863.86 111
3864.00 119
3864.15 127
3864.29 133
3864.43 137
3864.57 137
3864.72 135
3864.86 131
3865.00 123
3865.14 115
3865.29 105
3865.43 95
3865.57 86
3865.71 78
3865.86 73
3866.00 70
3866.14 69
3866.28 70
3866.43 73
3866.57 76
3866.71 79
3866.85 81
3867.00 81
3867.14 79
3867.28 76
3867.42 71
3867.57 66
3867.71 62
3867.85 59
3867.99 58
3868.14 58
3868.28 60
3868.42 61
3868.56 62
3868.71 61
3868.85 57
3868.99 53
3869.13 49
3869.28 47
3869.42 49
3869.56 55
3869.70 64
3869.85 77
3869.99 89
3870.13 100
3870.27 106
3870.42 107
3870.56 104
3870.70 96
3870.84 86
3870.99 75
3871.13 66
3871.27 59
3871.41 55
3871.56 52
3871.70 51
3871.84 50
3871.98 48
3872.13 46
3872.27 42
3872.41 37
3872.55 32
3872.70 26
3872.84 21
3872.98 17
3873.12 14
3873.27 12
3873.41 12
3873.55 13
3873.69 13
3873.84 12
3873.98 10
3874.12 6
3874.26 0
3874.41 0
3874.55 0
3874.69 0
3874.84 0
3874.98 0
3875.12 0
3875.26 0
3875.41 5
3875.55 12
3875.69 19
3875.83 23
3875.98 26
3876.12 27
3876.26 26
3876.40 24
3876.55 21
3876.69 19
3876.83 17
3876.97 18
3877.12 21
3877.26 27
3877.40 35
3877.55 46
3877.69 58
3877.83 70
3877.97 80
3878.12 89
3878.26 94
3878.40 95
3878.54 94
3878.69 91
3878.83 87
3878.97 82
3879.11 77
3879.26 72
3879.40 68
3879.54 63
3879.69 60
3879.83 57
3879.97 55
3880.11 54
3880.26 54
3880.40 55
3880.54 58
3880.68 62
3880.83 67
3880.97 72
3881.11 77
3881.26 81
3881.40 85
3881.54 87
3881.68 88
3881.83 88
3881.97 86
3882.11 84
3882.25 80
3882.40 77
3882.54 73
3882.68 71
3882.83 69
3882.97 69
3883.11 70
3883.25 73
3883.40 77
3883.54 80
3883.68 83
3883.83 85
3883.97 86
3884.11 87
3884.25 87
3884.40 87
3884.54 89
3884.68 90
3884.82 93
3884.97 95
3885.11 97
3885.25 99
3885.40 100
3885.54 102
3885.68 105
3885.82 108
3885.97 112
3886.11 118
3886.25 124
3886.40 131
3886.54 138
3886.68 144
3886.82 149
3886.97 153
3887.11 155
3887.25 155
3887.40 154
3887.54 154
3887.68 154
3887.82 155
3887.97 158
3888.11 161
3888.25 164
3888.40 167
3888.54 169
3888.68 168
3888.82 166
3888.97 162
3889.11 155
3889.25 146
3889.40 136
3889.54 123
3889.68 111
3889.82 98
3889.97 86
3890.11 77
3890.25 70
3890.40 65
3890.54 63
3890.68 63
3890.82 65
3890.97 69
3891.11 74
3891.25 80
3891.40 86
3891.54 93
3891.68 98
3891.82 102
3891.97 104
3892.11 104
3892.25 102
3892.40 99
3892.54 95
3892.68 92
3892.83 91
3892.97 90
3893.11 92
3893.25 95
3893.40 99
3893.54 103
3893.68 108
3893.83 111
3893.97 113
3894.11 114
3894.26 113
3894.40 111
3894.54 108
3894.68 104
3894.83 100
3894.97 96
3895.11 92
3895.26 89
3895.40 88
3895.54 87
3895.68 86
3895.83 86
3895.97 86
3896.11 85
3896.26 83
3896.40 79
3896.54 72
3896.69 64
3896.83 55
3896.97 45
3897.11 37
3897.26 31
3897.40 28
3897.54 27
3897.69 30
3897.83 35
3897.97 43
3898.12 51
3898.26 59
3898.40 67
3898.55 74
3898.69 79
3898.83 83
3898.97 86
3899.12 87
3899.26 88
3899.40 87
3899.55 86
3899.69 85
3899.83 82
3899.98 80
3900.12 77
3900.26 74
3900.41 73
3900.55 73
3900.69 75
3900.83 78
3900.98 84
3901.12 90
3901.26 97
3901.41 103
3901.55 108
3901.69 112
3901.84 113
3901.98 112
3902.12 108
3902.27 101
3902.41 93
3902.55 84
3902.69 76
3902.84 69
3902.98 65
3903.12 64
3903.27 65
3903.41 69
3903.55 74
3903.70 79
3903.84 83
3903.98 87
3904.13 89
3904.27 91
3904.41 91
3904.56 91
3904.70 90
3904.84 88
3904.99 86
3905.13 83
3905.27 78
3905.41 72
3905.56 66
3905.70 59
3905.84 53
3905.99 49
3906.13 45
3906.27 44
3906.42 45
3906.56 47
3906.70 50
3906.85 53
3906.99 56
3907.13 59
3907.28 60
3907.42 62
3907.56 63
3907.71 64
3907.85 65
3907.99 67
3908.14 71
3908.28 75
3908.42 79
3908.57 82
3908.71 86
3908.85 87
3909.00 88
3909.14 87
3909.28 85
3909.42 83
3909.57 82
3909.71 81
3909.85 83
3910.00 86
3910.14 90
3910.28 94
3910.43 97
3910.57 98
3910.71 96
3910.86 91
3911.00 83
3911.14 73
3911.29 62
3911.43 51
3911.57 41
3911.72 33
3911.86 27
3912.00 22
3912.15 19
3912.29 18
3912.43 18
3912.58 20
3912.72 24
3912.86 29
3913.01 36
3913.15 44
3913.29 52
3913.44 59
3913.58 66
3913.72 71
3913.87 76
3914.01 80
3914.15 85
3914.30 89
3914.44 93
3914.58 96
3914.73 98
3914.87 99
3915.01 98
3915.16 96
3915.30 94
3915.44 91
3915.59 87
3915.73 83
3915.87 78
3916.02 73
3916.16 68
3916.30 63
3916.45 60
3916.59 58
3916.73 58
3916.88 61
3917.02 65
3917.16 70
3917.31 77
3917.45 83
3917.59 89
3917.74 93
3917.88 96
3918.02 96
3918.17 94
3918.31 90
3918.45 83
3918.60 75
3918.74 66
3918.89 57
3919.03 47
3919.17 38
3919.32 30
3919.46 24
3919.60 20
3919.75 19
3919.89 20
3920.03 23
3920.18 29
3920.32 35
3920.46 41
3920.61 46
3920.75 49
3920.89 51
3921.04 52
3921.18 53
3921.32 54
3921.47 58
3921.61 63
3921.75 70
3921.90 77
3922.04 84
3922.18 89
3922.33 91
3922.47 89
3922.62 85
3922.76 78
3922.90 70
3923.05 61
3923.19 54
3923.33 50
3923.48 47
3923.62 47
3923.76 49
3923.91 52
3924.05 54
3924.19 56
3924.34 57
3924.48 57
3924.62 56
3924.77 54
3924.91 52
3925.05 50
3925.20 48
3925.34 46
3925.49 43
3925.63 40
3925.77 38
3925.92 36
3926.06 36
3926.20 38
3926.35 43
3926.49 52
3926.63 65
3926.78 79
3926.92 93
3927.06 107
3927.21 117
3927.35 125
3927.50 128
3927.64 127
3927.78 123
3927.93 117
3928.07 111
3928.21 103
3928.36 97
3928.50 91
3928.64 85
3928.79 81
3928.93 77
3929.08 74
3929.22 71
3929.36 69
3929.51 67
3929.65 67
3929.79 68
3929.94 69
3930.08 70
3930.22 71
3930.37 71
3930.51 70
3930.65 68
3930.80 65
3930.94 63
3931.09 63
3931.23 66
3931.37 71
3931.52 78
3931.66 85
3931.80 92
3931.95 97
3932.09 99
3932.24 99
3932.38 96
3932.52 92
3932.67 87
3932.81 82
3932.95 78
3933.10 75
3933.24 73
3933.38 71
3933.53 68
3933.67 65
3933.82 59
3933.96 53
3934.10 47
3934.25 41
3934.39 37
3934.53 36
3934.68 36
3934.82 39
3934.97 42
3935.11 44
3935.25 46
3935.40 46
3935.54 45
3935.68 43
3935.83 44
3935.97 46
3936.12 51
3936.26 58
3936.40 67
3936.55 77
3936.69 86
3936.83 93
3936.98 98
3937.12 100
3937.27 100
3937.41 96
3937.55 91
3937.70 83
3937.84 75
3937.98 65
3938.13 56
3938.27 47
3938.42 39
3938.56 33
3938.70 27
3938.85 23
3938.99 20
3939.13 18
3939.28 18
3939.42 18
3939.57 20
3939.71 23
3939.85 26
3940.00 29
3940.14 32
3940.28 36
3940.43 39
3940.57 42
3940.72 45
3940.86 48
3941.00 51
3941.15 53
3941.29 54
3941.44 54
3941.58 52
3941.72 50
3941.87 46
3942.01 41
3942.15 36
3942.30 31
3942.44 27
3942.59 25
3942.73 26
3942.87 29
3943.02 34
3943.16 40
3943.31 46
3943.45 50
3943.59 52
3943.74 52
3943.88 50
3944.03 48
3944.17 45
3944.31 44
3944.46 43
3944.60 42
3944.74 43
3944.89 44
3945.03 45
3945.18 47
3945.32 48
3945.46 49
3945.61 50
3945.75 50
3945.90 50
3946.04 49
3946.18 48
3946.33 46
3946.47 44
3946.62 42
3946.76 41
3946.90 42
3947.05 45
3947.19 50
3947.34 58
3947.48 67
3947.62 77
3947.77 88
3947.91 99
3948.05 108
3948.20 117
3948.34 125
3948.49 133
3948.63 140
3948.77 148
3948.92 158
3949.06 169
3949.21 182
3949.35 197
3949.49 213
3949.64 228
3949.78 241
3949.93 252
3950.07 261
3950.21 267
3950.36 272
3950.50 275
3950.65 278
3950.79 281
3950.93 283
3951.08 284
3951.22 283
3951.37 281
3951.51 276
3951.65 271
3951.80 265
3951.94 259
3952.09 253
3952.23 247
3952.37 241
3952.52 233
3952.66 224
3952.81 213
3952.95 202
3953.10 192
3953.24 183
3953.38 177
3953.53 174
3953.67 171
3953.82 168
3953.96 163
3954.10 157
3954.25 148
3954.39 138
3954.54 128
3954.68 120
3954.82 114
3954.97 111
3955.11 109
3955.26 107
3955.40 105
3955.54 101
3955.69 96
3955.83 88
3955.98 78
3956.12 67
3956.26 56
3956.41 45
3956.55 34
3956.70 24
3956.84 16
3956.99 9
3957.13 6
3957.27 4
3957.42 5
3957.56 7
3957.71 9
3957.85 12
3957.99 13
3958.14 14
3958.28 14
3958.43 14
3958.57 14
3958.72 15
3958.86 16
3959.00 18
3959.15 19
3959.29 20
3959.44 20
3959.58 19
3959.72 18
3959.87 17
3960.01 17
3960.16 18
3960.30 20
3960.45 24
3960.59 28
3960.73 32
3960.88 36
3961.02 39
3961.17 41
3961.31 42
3961.45 42
3961.60 40
3961.74 38
3961.89 35
3962.03 31
3962.18 28
3962.32 25
3962.46 23
3962.61 21
3962.75 21
3962.90 21
3963.04 22
3963.19 21
3963.33 20
3963.47 17
3963.62 13
3963.76 8
3963.91 2
3964.05 0
3964.20 0
3964.34 0
3964.48 0
3964.63 0
3964.77 0
3964.92 0
3965.06 2
3965.20 8
3965.35 14
3965.49 19
3965.64 22
3965.78 24
3965.93 24
3966.07 22
3966.21 19
3966.36 14
3966.50 9
3966.65 4
3966.79 0
3966.94 0
3967.08 0
3967.23 0
3967.37 0
3967.51 0
3967.66 1
3967.80 3
3967.95 4
3968.09 4
3968.24 3
3968.38 1
3968.52 1
3968.67 2
3968.81 4
3968.96 7
3969.10 11
3969.25 15
3969.39 18
3969.53 19
3969.68 20
3969.82 19
3969.97 18
3970.11 17
3970.26 16
3970.40 16
3970.54 15
3970.69 15
3970.83 15
3970.98 15
3971.12 14
3971.27 14
3971.41 15
3971.56 16
3971.70 18
3971.84 21
3971.99 24
3972.13 26
3972.28 28
3972.42 29
3972.57 30
3972.71 30
3972.86 31
3973.00 32
3973.14 35
3973.29 39
3973.43 44
3973.58 50
3973.72 55
3973.87 59
3974.01 59
3974.16 57
3974.30 51
3974.44 42
3974.59 32
3974.73 21
3974.88 11
3975.02 3
3975.17 0
3975.31 0
3975.46 0
3975.60 0
3975.74 5
3975.89 13
3976.03 22
3976.18 30
3976.32 37
3976.47 42
3976.61 44
3976.76 44
3976.90 42
3977.04 39
3977.19 35
3977.33 31
3977.48 27
3977.62 23
3977.77 19
3977.91 16
3978.06 14
3978.20 14
3978.34 15
3978.49 17
3978.63 20
3978.78 23
3978.92 25
3979.07 26
3979.21 26
3979.36 24
3979.50 22
3979.65 19
3979.79 15
3979.93 12
3980.08 9
3980.22 7
3980.37 6
3980.51 6
3980.66 7
3980.80 10
3980.95 14
3981.09 19
3981.24 23
3981.38 26
3981.52 28
3981.67 28
3981.81 26
3981.96 24
3982.10 23
3982.25 22
3982.39 22
3982.54 25
3982.68 28
3982.83 33
3982.97 36
3983.12 38
3983.26 38
3983.40 35
3983.55 31
3983.69 25
3983.84 19
3983.98 14
3984.13 11
3984.27 10
3984.42 12
3984.56 16
3984.71 22
3984.85 29
3985.00 37
3985.14 45
3985.28 52
3985.43 58
3985.57 63
3985.72 66
3985.86 67
3986.01 68
3986.15 67
3986.30 65
3986.44 61
3986.59 57
3986.73 53
3986.88 48
3987.02 44
3987.17 40
3987.31 37
3987.45 35
3987.60 35
3987.74 36
3987.89 36
3988.03 37
3988.18 38
3988.32 39
3988.47 39
3988.61 40
3988.76 41
3988.90 43
3989.05 45
3989.19 47
3989.34 49
3989.48 49
3989.63 49
3989.77 47
3989.91 46
3990.06 44
3990.20 44
3990.35 46
3990.49 49
3990.64 54
3990.78 60
3990.93 66
3991.07 70
3991.22 73
3991.36 75
3991.51 75
3991.65 73
3991.80 72
3991.94 70
3992.09 68
3992.23 66
3992.38 65
3992.52 64
3992.66 63
3992.81 63
3992.95 62
3993.10 61
3993.24 60
3993.39 59
3993.53 58
3993.68 56
3993.82 53
3993.97 50
3994.11 46
3994.26 42
3994.40 37
3994.55 32
3994.69 27
3994.84 22
3994.98 17
3995.13 13
3995.27 10
3995.42 8
3995.56 8
3995.71 10
3995.85 12
3996.00 14
3996.14 16
3996.29 18
3996.43 21
3996.57 26
3996.72 32
3996.86 41
3997.01 51
3997.15 62
3997.30 70
3997.44 76
3997.59 76
3997.73 72
3997.88 63
3998.02 52
3998.17 40
3998.31 29
3998.46 21
3998.60 15
3998.75 12
3998.89 10
3999.04 7
3999.18 5
3999.33 1
3999.47 0
3999.62 0
3999.76 0
3999.91 0
4000.05 0
4000.20 0
4000.34 0
4000.49 4
4000.63 12
4000.78 21
4000.92 29
4001.07 35
4001.21 40
4001.36 44
4001.50 45
4001.65 44
4001.79 41
4001.94 37
4002.08 32
4002.23 26
4002.37 19
4002.52 12
4002.66 6
4002.81 0
4002.95 0
4003.10 0
4003.24 0
4003.39 0
4003.53 0
4003.68 5
4003.82 9
4003.97 14
4004.11 18
4004.26 22
4004.40 27
4004.55 33
4004.69 40
4004.84 48
4004.98 57
4005.13 65
4005.27 71
4005.42 75
4005.56 74
4005.71 71
4005.85 65
4006.00 58
4006.14 51
4006.29 44
4006.43 39
4006.58 35
4006.72 33
4006.87 31
4007.01 29
4007.16 27
4007.30 25
4007.45 22
4007.59 18
4007.74 15
4007.88 12
4008.03 10
4008.17 9
4008.32 9
4008.46 10
4008.61 13
4008.75 17
4008.90 22
4009.04 28
4009.19 35
4009.33 42
4009.48 48
4009.62 52
4009.77 52
4009.91 50
4010.06 45
4010.20 38
4010.35 29
4010.49 21
4010.64 14
4010.78 9
4010.93 6
4011.07 6
4011.22 8
4011.36 11
4011.51 13
4011.65 16
4011.80 17
4011.94 17
4012.09 15
4012.23 13
4012.38 12
4012.52 11
4012.67 10
4012.81 11
4012.96 14
4013.10 17
4013.25 22
4013.39 27
4013.54 32
4013.69 38
4013.83 44
4013.98 49
4014.12 53
4014.27 56
4014.41 59
4014.56 60
4014.70 61
4014.85 61
4014.99 61
4015.14 60
4015.28 58
4015.43 55
4015.57 51
4015.72 48
4015.86 45
4016.01 44
4016.15 44
4016.30 45
4016.44 47
4016.59 48
4016.73 49
4016.88 48
4017.02 47
4017.17 45
4017.31 44
4017.46 45
4017.61 46
4017.75 49
4017.90 52
4018.04 55
4018.19 57
4018.33 57
4018.48 57
4018.62 57
4018.77 56
4018.91 55
4019.06 55
4019.20 54
4019.35 52
4019.49 49
4019.64 45
4019.78 40
4019.93 36
4020.07 33
4020.22 31
4020.37 31
4020.51 33
4020.66 36
4020.80 39
4020.95 41
4021.09 43
4021.24 43
4021.38 43
4021.53 43
4021.67 43
4021.82 44
4021.96 45
4022.11 46
4022.25 47
4022.40 48
4022.54 49
4022.69 49
4022.84 48
4022.98 47
4023.13 45
4023.27 43
4023.42 40
4023.56 38
4023.71 37
4023.85 37
4024.00 39
4024.14 41
4024.29 44
4024.43 46
4024.58 46
4024.72 43
4024.87 40
4025.02 36
4025.16 33
4025.31 33
4025.45 34
4025.60 38
4025.74 43
4025.89 48
4026.03 50
4026.18 51
4026.32 50
4026.47 48
4026.61 47
4026.76 48
4026.91 51
4027.05 56
4027.20 63
4027.34 69
4027.49 75
4027.63 78
4027.78 80
4027.92 80
4028.07 79
4028.21 77
4028.36 74
4028.51 71
4028.65 67
4028.80 63
4028.94 58
4029.09 54
4029.23 52
4029.38 52
4029.52 54
4029.67 58
4029.81 63
4029.96 69
4030.10 75
4030.25 80
4030.40 85
4030.54 89
4030.69 92
4030.83 95
4030.98 96
4031.12 97
4031.27 96
4031.41 93
4031.56 89
4031.71 84
4031.85 81
4032.00 79
4032.14 79
4032.29 81
4032.43 85
4032.58 89
4032.72 92
4032.87 93
4033.01 92
4033.16 88
4033.31 82
4033.45 74
4033.60 63
4033.74 52
4033.89 40
4034.03 29
4034.18 20
4034.32 15
4034.47 13
4034.62 14
4034.76 18
4034.91 23
4035.05 28
4035.20 32
4035.34 34
4035.49 34
4035.63 34
4035.78 35
4035.93 36
4036.07 39
4036.22 42
4036.36 45
4036.51 47
4036.65 47
4036.80 46
4036.94 44
4037.09 42
4037.24 38
4037.38 35
4037.53 31
4037.67 28
4037.82 26
4037.96 25
4038.11 27
4038.25 30
4038.40 35
4038.55 41
4038.69 46
4038.84 50
4038.98 52
4039.13 52
4039.27 49
4039.42 45
4039.57 40
4039.71 35
4039.86 29
4040.00 24
4040.15 19
4040.29 14
4040.44 11
4040.58 9
4040.73 9
4040.88 10
4041.02 14
4041.17 19
4041.31 27
4041.46 35
4041.60 44
4041.75 52
4041.90 59
4042.04 65
4042.19 68
4042.33 70
4042.48 71
4042.62 71
4042.77 71
4042.92 71
4043.06 72
4043.21 73
4043.35 74
4043.50 74
4043.64 72
4043.79 69
4043.94 65
4044.08 61
4044.23 58
4044.37 56
4044.52 56
4044.66 57
4044.81 59
4044.96 60
4045.10 60
4045.25 59
4045.39 57
4045.54 55
4045.68 54
4045.83 54
4045.98 56
4046.12 59
4046.27 63
4046.41 67
4046.56 70
4046.70 71
4046.85 71
4047.00 69
4047.14 67
4047.29 64
4047.43 61
4047.58 59
4047.72 57
4047.87 55
4048.02 53
4048.16 52
4048.31 51
4048.45 49
4048.60 48
4048.75 47
4048.89 47
4049.04 46
4049.18 45
4049.33 45
4049.47 46
4049.62 47
4049.77 49
4049.91 51
4050.06 52
4050.20 53
4050.35 52
4050.49 51
4050.64 49
4050.79 48
4050.93 47
4051.08 46
4051.22 46
4051.37 46
4051.52 44
4051.66 40
4051.81 34
4051.95 27
4052.10 18
4052.25 10
4052.39 3
4052.54 0
4052.68 0
4052.83 0
4052.97 0
4053.12 0
4053.27 0
4053.41 0
4053.56 0
4053.70 0
4053.85 2
4054.00 8
4054.14 15
4054.29 25
4054.43 35
4054.58 45
4054.72 53
4054.87 59
4055.02 61
4055.16 61
4055.31 60
4055.45 58
4055.60 59
4055.75 62
4055.89 67
4056.04 75
4056.18 82
4056.33 89
4056.48 93
4056.62 93
4056.77 89
4056.91 82
4057.06 71
4057.21 59
4057.35 48
4057.50 39
4057.64 33
4057.79 33
4057.94 36
4058.08 43
4058.23 52
4058.37 60
4058.52 66
4058.67 68
4058.81 67
4058.96 63
4059.10 55
4059.25 46
4059.40 37
4059.54 29
4059.69 22
4059.83 19
4059.98 18
4060.13 21
4060.27 25
4060.42 30
4060.56 34
4060.71 38
4060.86 39
4061.00 39
4061.15 37
4061.29 34
4061.44 30
4061.59 27
4061.73 23
4061.88 20
4062.02 17
4062.17 14
4062.32 11
4062.46 7
4062.61 4
4062.75 1
4062.90 0
4063.05 0
4063.19 0
4063.34 0
4063.48 0
4063.63 0
4063.78 0
4063.92 0
4064.07 0
4064.21 6
4064.36 12
4064.51 19
4064.65 27
4064.80 33
4064.94 38
4065.09 41
4065.24 42
4065.38 42
4065.53 39
4065.68 36
4065.82 31
4065.97 25
4066.11 19
4066.26 13
4066.41 7
4066.55 2
4066.70 0
4066.84 0
4066.99 0
4067.14 0
4067.28 0
4067.43 0
4067.57 3
4067.72 7
4067.87 11
4068.01 14
4068.16 17
4068.31 19
4068.45 20
4068.60 20
4068.74 19
4068.89 18
4069.04 17
4069.18 16
4069.33 16
4069.47 16
4069.62 15
4069.77 15
4069.91 13
4070.06 11
4070.21 9
4070.35 7
4070.50 6
4070.64 5
4070.79 6
4070.94 6
4071.08 6
4071.23 6
4071.38 6
4071.52 5
4071.67 3
4071.81 3
4071.96 3
4072.11 4
4072.25 7
4072.40 12
4072.54 18
4072.69 26
4072.84 35
4072.98 43
4073.13 52
4073.28 59
4073.42 66
4073.57 72
4073.71 76
4073.86 79
4074.01 82
4074.15 84
4074.30 85
4074.45 87
4074.59 90
4074.74 94
4074.88 98
4075.03 101
4075.18 105
4075.32 106
4075.47 106
4075.62 102
4075.76 96
4075.91 88
4076.06 78
4076.20 68
4076.35 58
4076.49 50
4076.64 45
4076.79 43
4076.93 43
4077.08 45
4077.23 48
4077.37 52
4077.52 56
4077.66 59
4077.81 61
4077.96 61
4078.10 61
4078.25 59
4078.40 55
4078.54 52
4078.69 48
4078.83 44
4078.98 42
4079.13 40
4079.27 39
4079.42 40
4079.57 41
4079.71 41
4079.86 42
4080.01 41
4080.15 40
4080.30 38
4080.44 36
4080.59 35
4080.74 34
4080.88 35
4081.03 39
4081.18 45
4081.32 52
4081.47 60
4081.62 68
4081.76 74
4081.91 77
4082.06 78
4082.20 76
4082.35 73
4082.49 69
4082.64 65
4082.79 62
4082.93 61
4083.08 63
4083.23 66
4083.37 70
4083.52 76
4083.67 81
4083.81 84
4083.96 85
4084.10 83
4084.25 79
4084.40 74
4084.54 67
4084.69 61
4084.84 56
4084.98 52
4085.13 49
4085.28 47
4085.42 46
4085.57 44
4085.72 41
4085.86 39
4086.01 37
4086.16 35
4086.30 34
4086.45 33
4086.59 33
4086.74 33
4086.89 33
4087.03 33
4087.18 31
4087.33 30
4087.47 28
4087.62 25
4087.77 23
4087.91 22
4088.06 21
4088.21 21
4088.35 22
4088.50 24
4088.65 27
4088.79 31
4088.94 35
4089.09 39
4089.23 42
4089.38 43
4089.52 44
4089.67 43
4089.82 41
4089.96 39
4090.11 36
4090.26 32
4090.40 29
4090.55 26
4090.70 24
4090.84 24
4090.99 24
4091.14 27
4091.28 32
4091.43 38
4091.58 46
4091.72 56
4091.87 69
4092.02 82
4092.16 96
4092.31 110
4092.46 123
4092.60 134
4092.75 142
4092.90 150
4093.04 155
4093.19 161
4093.34 166
4093.48 171
4093.63 176
4093.78 179
4093.92 181
4094.07 180
4094.22 177
4094.36 172
4094.51 166
4094.65 160
4094.80 154
4094.95 150
4095.09 148
4095.24 148
4095.39 150
4095.53 153
4095.68 157
4095.83 161
4095.97 165
4096.12 168
4096.27 169
4096.41 170
4096.56 169
4096.71 168
4096.85 167
4097.00 166
4097.15 166
4097.29 167
4097.44 167
4097.59 167
4097.73 166
4097.88 164
4098.03 160
4098.17 155
4098.32 150
4098.47 145
4098.61 140
4098.76 136
4098.91 133
4099.05 129
4099.20 125
4099.35 119
4099.49 111
4099.64 101
4099.79 89
4099.94 76
4100.08 63
4100.23 52
4100.38 44
4100.52 40
4100.67 38
4100.82 39
4100.96 40
4101.11 41
4101.26 41
4101.40 39
4101.55 37
4101.70 36
4101.84 37
4101.99 40
4102.14 45
4102.28 50
4102.43 54
4102.58 56
4102.72 55
4102.87 52
4103.02 47
4103.16 40
4103.31 33
4103.46 27
4103.60 21
4103.75 17
4103.90 13
4104.04 10
4104.19 8
4104.34 6
4104.48 5
4104.63 3
4104.78 2
4104.93 1
4105.07 0
4105.22 0
4105.37 0
4105.51 0
4105.66 0
4105.81 0
4105.95 0
4106.10 0
4106.25 0
4106.39 3
4106.54 7
4106.69 13
4106.83 21
4106.98 31
4107.13 42
4107.27 52
4107.42 61
4107.57 68
4107.71 72
4107.86 72
4108.01 70
4108.16 66
4108.30 62
4108.45 58
4108.60 56
4108.74 56
4108.89 59
4109.04 64
4109.18 69
4109.33 75
4109.48 78
4109.62 79
4109.77 77
4109.92 73
4110.07 66
4110.21 57
4110.36 49
4110.51 42
4110.65 36
4110.80 33
4110.95 32
4111.09 33
4111.24 37
4111.39 43
4111.53 50
4111.68 57
4111.83 65
4111.97 73
4112.12 79
4112.27 84
4112.42 88
4112.56 90
4112.71 92
4112.86 93
4113.00 93
4113.15 92
4113.30 92
4113.44 90
4113.59 87
4113.74 82
4113.89 76
4114.03 68
4114.18 60
4114.33 53
4114.47 47
4114.62 44
4114.77 44
4114.91 47
4115.06 52
4115.21 59
4115.36 67
4115.50 75
4115.65 81
4115.80 85
4115.94 88
4116.09 87
4116.24 85
4116.38 81
4116.53 76
4116.68 72
4116.83 68
4116.97 65
4117.12 62
4117.27 61
4117.41 60
4117.56 58
4117.71 57
4117.85 56
4118.00 55
4118.15 54
4118.30 54
4118.44 53
4118.59 52
4118.74 51
4118.88 50
4119.03 49
4119.18 50
4119.33 52
4119.47 57
4119.62 64
4119.77 71
4119.91 79
4120.06 87
4120.21 91
4120.35 93
4120.50 93
4120.65 90
4120.80 86
4120.94 82
4121.09 77
4121.24 72
4121.38 69
4121.53 67
4121.68 65
4121.83 63
4121.97 63
4122.12 63
4122.27 64
4122.41 66
4122.56 69
4122.71 72
4122.86 76
4123.00 80
4123.15 83
4123.30 84
4123.44 84
4123.59 82
4123.74 78
4123.89 73
4124.03 67
4124.18 61
4124.33 55
4124.47 50
4124.62 46
4124.77 43
4124.92 42
4125.06 43
4125.21 44
4125.36 46
4125.50 47
4125.65 49
4125.80 49
4125.95 48
4126.09 47
4126.24 46
4126.39 44
4126.53 43
4126.68 42
4126.83 42
4126.98 43
4127.12 44
4127.27 47
4127.42 50
4127.56 53
4127.71 56
4127.86 59
4128.01 60
4128.15 60
4128.30 59
4128.45 56
4128.60 53
4128.74 50
4128.89 46
4129.04 42
4129.18 38
4129.33 35
4129.48 31
4129.63 29
4129.77 27
4129.92 27
4130.07 27
4130.22 28
4130.36 30
4130.51 32
4130.66 33
4130.80 35
4130.95 37
4131.10 39
4131.25 41
4131.39 44
4131.54 47
4131.69 50
4131.84 53
4131.98 55
4132.13 57
4132.28 59
4132.42 61
4132.57 62
4132.72 62
4132.87 62
4133.01 61
4133.16 58
4133.31 56
4133.46 53
4133.60 51
4133.75 49
4133.90 48
4134.04 47
4134.19 46
4134.34 46
4134.49 45
4134.63 45
4134.78 45
4134.93 46
4135.08 46
4135.22 47
4135.37 47
4135.52 48
4135.67 50
4135.81 50
4135.96 51
4136.11 51
4136.26 51
4136.40 51
4136.55 52
4136.70 54
4136.84 57
4136.99 60
4137.14 64
4137.29 67
4137.43 69
4137.58 69
4137.73 68
4137.88 64
4138.02 60
4138.17 54
4138.32 48
4138.47 43
4138.61 39
4138.76 36
4138.91 35
4139.06 34
4139.20 34
4139.35 32
4139.50 29
4139.65 24
4139.79 18
4139.94 12
4140.09 6
4140.24 1
4140.38 0
4140.53 0
4140.68 0
4140.82 0
4140.97 0
4141.12 0
4141.27 0
4141.41 0
4141.56 0
4141.71 0
4141.86 0
4142.00 2
4142.15 5
4142.30 7
4142.45 10
4142.59 12
4142.74 12
4142.89 10
4143.04 7
4143.18 2
4143.33 0
4143.48 0
4143.63 0
4143.77 0
4143.92 0
4144.07 0
4144.22 0
4144.36 3
4144.51 11
4144.66 21
4144.81 31
4144.95 40
4145.10 48
4145.25 53
4145.40 57
4145.54 59
4145.69 59
4145.84 57
4145.99 54
4146.14 50
4146.28 45
4146.43 39
4146.58 34
4146.73 30
4146.87 28
4147.02 28
4147.17 30
4147.32 33
4147.46 36
4147.61 38
4147.76 38
4147.91 37
4148.05 35
4148.20 31
4148.35 27
4148.50 23
4148.64 19
4148.79 15
4148.94 13
4149.09 11
4149.23 11
4149.38 12
4149.53 14
4149.68 17
4149.82 20
4149.97 23
4150.12 24
4150.27 23
4150.42 20
4150.56 16
4150.71 13
4150.86 11
4151.01 11
4151.15 14
4151.30 17
4151.45 22
4151.60 26
4151.74 28
4151.89 27
4152.04 24
4152.19 18
4152.33 11
4152.48 3
4152.63 0
4152.78 0
4152.92 0
4153.07 0
4153.22 0
4153.37 0
4153.52 5
4153.66 14
4153.81 24
4153.96 32
4154.11 40
4154.25 47
4154.40 51
4154.55 55
4154.70 56
4154.84 57
4154.99 57
4155.14 56
4155.29 56
4155.44 56
4155.58 56
4155.73 57
4155.88 57
4156.03 56
4156.17 55
4156.32 54
4156.47 52
4156.62 51
4156.77 50
4156.91 50
4157.06 51
4157.21 52
4157.36 53
4157.50 54
4157.65 55
4157.80 55
4157.95 55
4158.10 55
4158.24 53
4158.39 50
4158.54 46
4158.69 41
4158.83 35
4158.98 29
4159.13 25
4159.28 23
4159.42 22
4159.57 23
4159.72 25
4159.87 28
4160.02 31
4160.16 35
4160.31 39
4160.46 45
4160.61 51
4160.76 58
4160.90 65
4161.05 71
4161.20 73
4161.35 72
4161.49 68
4161.64 60
4161.79 50
4161.94 39
4162.09 28
4162.23 20
4162.38 14
4162.53 12
4162.68 12
4162.82 15
4162.97 19
4163.12 24
4163.27 29
4163.42 34
4163.56 39
4163.71 42
4163.86 44
4164.01 44
4164.16 43
4164.30 40
4164.45 37
4164.60 33
4164.75 31
4164.89 29
4165.04 30
4165.19 31
4165.34 33
4165.49 35
4165.63 35
4165.78 34
4165.93 30
4166.08 26
4166.23 21
4166.37 17
4166.52 14
4166.67 13
4166.82 14
4166.97 15
4167.11 17
4167.26 19
4167.41 19
4167.56 19
4167.71 19
4167.85 20
4168.00 21
4168.15 22
4168.30 24
4168.44 25
4168.59 24
4168.74 22
4168.89 19
4169.04 16
4169.18 12
4169.33 9
4169.48 6
4169.63 5
4169.78 3
4169.92 2
4170.07 1
4170.22 1
4170.37 2
4170.52 4
4170.66 8
4170.81 14
4170.96 20
4171.11 27
4171.26 33
4171.40 38
4171.55 40
4171.70 41
4171.85 39
4172.00 37
4172.14 35
4172.29 32
4172.44 31
4172.59 32
4172.74 34
4172.88 37
4173.03 41
4173.18 47
4173.33 53
4173.48 60
4173.62 67
4173.77 74
4173.92 80
4174.07 86
4174.22 89
4174.36 89
4174.51 86
4174.66 80
4174.81 73
4174.96 65
4175.11 57
4175.25 51
4175.40 48
4175.55 46
4175.70 44
4175.85 43
4175.99 39
4176.14 35
4176.29 28
4176.44 21
4176.59 13
4176.73 6
4176.88 0
4177.03 0
4177.18 0
4177.33 0
4177.47 0
4177.62 0
4177.77 0
4177.92 0
4178.07 0
4178.22 4
4178.36 9
4178.51 12
4178.66 14
4178.81 14
4178.96 13
4179.10 10
4179.25 6
4179.40 2
4179.55 0
4179.70 0
4179.84 0
4179.99 0
4180.14 0
4180.29 0
4180.44 0
4180.59 0
4180.73 2
4180.88 5
4181.03 7
4181.18 9
4181.33 10
4181.47 11
4181.62 12
4181.77 13
4181.92 15
4182.07 17
4182.22 20
4182.36 22
4182.51 24
4182.66 25
4182.81 25
4182.96 25
4183.10 23
4183.25 22
4183.40 21
4183.55 22
4183.70 24
4183.85 28
4183.99 35
4184.14 44
4184.29 55
4184.44 66
4184.59 76
4184.73 86
4184.88 93
4185.03 98
4185.18 101
4185.33 101
4185.48 99
4185.62 97
4185.77 93
4185.92 89
4186.07 86
4186.22 84
4186.37 84
4186.51 85
4186.66 87
4186.81 90
4186.96 94
4187.11 97
4187.26 99
4187.40 100
4187.55 99
4187.70 96
4187.85 93
4188.00 89
4188.15 86
4188.29 84
4188.44 83
4188.59 83
4188.74 85
4188.89 87
4189.03 90
4189.18 93
4189.33 97
4189.48 101
4189.63 106
4189.78 110
4189.92 114
4190.07 118
4190.22 121
4190.37 123
4190.52 123
4190.67 122
4190.81 118
4190.96 112
4191.11 103
4191.26 93
4191.41 82
4191.56 71
4191.70 60
4191.85 51
4192.00 45
4192.15 41
4192.30 38
4192.45 37
4192.60 37
4192.74 36
4192.89 35
4193.04 32
4193.19 28
4193.34 23
4193.49 18
4193.63 13
4193.78 9
4193.93 6
4194.08 5
4194.23 5
4194.38 6
4194.52 10
4194.67 16
4194.82 22
4194.97 30
4195.12 37
4195.27 44
4195.41 50
4195.56 55
4195.71 59
4195.86 63
4196.01 67
4196.16 71
4196.31 76
4196.45 82
4196.60 88
4196.75 95
4196.90 102
4197.05 108
4197.20 113
4197.34 117
4197.49 120
4197.64 123
4197.79 126
4197.94 129
4198.09 131
4198.24 132
4198.38 132
4198.53 130
4198.68 125
4198.83 120
4198.98 113
4199.13 106
4199.27 100
4199.42 96
4199.57 93
4199.72 92
4199.87 92
4200.02 95
4200.17 99
4200.31 104
4200.46 111
4200.61 119
4200.76 127
4200.91 135
4201.06 141
4201.21 147
4201.35 151
4201.50 153
4201.65 155
4201.80 156
4201.95 157
4202.10 159
4202.25 161
4202.39 162
4202.54 163
4202.69 163
4202.84 161
4202.99 159
4203.14 155
4203.29 151
4203.43 147
4203.58 142
4203.73 138
4203.88 134
4204.03 129
4204.18 124
4204.33 118
4204.47 110
4204.62 102
4204.77 95
4204.92 89
4205.07 85
4205.22 84
4205.37 86
4205.51 89
4205.66 93
4205.81 95
4205.96 96
4206.11 94
4206.26 91
4206.41 87
4206.55 83
4206.70 81
4206.85 80
4207.00 81
4207.15 83
4207.30 86
4207.45 88
4207.59 91
4207.74 93
4207.89 96
4208.04 99
4208.19 104
4208.34 109
4208.49 115
4208.64 121
4208.78 126
4208.93 129
4209.08 131
4209.23 130
4209.38 128
4209.53 125
4209.68 123
4209.82 121
4209.97 120
4210.12 120
4210.27 120
4210.42 120
4210.57 120
4210.72 120
4210.87 121
4211.01 122
4211.16 125
4211.31 128
4211.46 130
4211.61 132
4211.76 131
4211.91 129
4212.06 126
4212.20 121
4212.35 116
4212.50 111
4212.65 108
4212.80 106
4212.95 105
4213.10 106
4213.25 109
4213.39 112
4213.54 117
4213.69 123
4213.84 129
4213.99 134
4214.14 139
4214.29 142
4214.44 146
4214.58 149
4214.73 155
4214.88 163
4215.03 175
4215.18 191
4215.33 214
4215.48 241
4215.63 274
4215.77 311
4215.92 351
4216.07 394
4216.22 438
4216.37 481
4216.52 525
4216.67 567
4216.82 610
4216.96 652
4217.11 694
4217.26 737
4217.41 779
4217.56 821
4217.71 863
4217.86 906
4218.01 951
4218.15 998
4218.30 1048
4218.45 1102
4218.60 1160
4218.75 1221
4218.90 1285
4219.05 1352
4219.20 1419
4219.35 1486
4219.49 1551
4219.64 1611
4219.79 1665
4219.94 1709
4220.09 1744
4220.24 1767
4220.39 1780
4220.54 1784
4220.69 1780
4220.83 1770
4220.98 1755
4221.13 1736
4221.28 1710
4221.43 1677
4221.58 1636
4221.73 1586
4221.88 1527
4222.03 1462
4222.17 1392
4222.32 1321
4222.47 1249
4222.62 1179
4222.77 1111
4222.92 1046
4223.07 983
4223.22 924
4223.37 869
4223.51 819
4223.66 774
4223.81 735
4223.96 700
4224.11 669
4224.26 640
4224.41 612
4224.56 584
4224.71 555
4224.86 526
4225.00 496
4225.15 467
4225.30 439
4225.45 413
4225.60 388
4225.75 366
4225.90 346
4226.05 327
4226.20 310
4226.34 296
4226.49 283
4226.64 271
4226.79 261
4226.94 251
4227.09 242
4227.24 234
4227.39 226
4227.54 220
4227.69 215
4227.83 213
4227.98 213
4228.13 214
4228.28 215
4228.43 214
4228.58 211
4228.73 205
4228.88 196
4229.03 187
4229.18 177
4229.32 167
4229.47 159
4229.62 152
4229.77 146
4229.92 141
4230.07 136
4230.22 133
4230.37 129
4230.52 127
4230.67 125
4230.82 124
4230.96 124
4231.11 124
4231.26 124
4231.41 123
4231.56 121
4231.71 119
4231.86 115
4232.01 112
4232.16 109
4232.31 107
4232.45 106
4232.60 107
4232.75 110
4232.90 114
4233.05 119
4233.20 125
4233.35 131
4233.50 136
4233.65 139
4233.80 141
4233.95 141
4234.10 139
4234.24 137
4234.39 135
4234.54 132
4234.69 131
4234.84 129
4234.99 128
4235.14 126
4235.29 123
4235.44 121
4235.59 119
4235.74 118
4235.88 119
4236.03 121
4236.18 124
4236.33 126
4236.48 127
4236.63 126
4236.78 121
4236.93 115
4237.08 107
4237.23 99
4237.38 92
4237.53 87
4237.67 84
4237.82 82
4237.97 82
4238.12 82
4238.27 83
4238.42 84
4238.57 84
4238.72 85
4238.87 86
4239.02 87
4239.17 88
4239.32 90
4239.46 92
4239.61 94
4239.76 95
4239.91 97
4240.06 99
4240.21 101
4240.36 103
4240.51 105
4240.66 108
4240.81 111
4240.96 115
4241.11 119
4241.26 122
4241.40 125
4241.55 127
4241.70 128
4241.85 126
4242.00 122
4242.15 117
4242.30 110
4242.45 103
4242.60 95
4242.75 87
4242.90 80
4243.05 74
4243.20 69
4243.35 65
4243.49 64
4243.64 65
4243.79 67
4243.94 71
4244.09 75
4244.24 80
4244.39 85
4244.54 88
4244.69 90
4244.84 91
4244.99 90
4245.14 88
4245.29 84
4245.44 80
4245.58 74
4245.73 69
4245.88 63
4246.03 58
4246.18 54
4246.33 52
4246.48 52
4246.63 54
4246.78 57
4246.93 61
4247.08 64
4247.23 67
4247.38 68
4247.53 68
4247.68 68
4247.82 67
4247.97 67
4248.12 67
4248.27 68
4248.42 69
4248.57 69
4248.72 69
4248.87 68
4249.02 67
4249.17 65
4249.32 63
4249.47 62
4249.62 61
4249.77 61
4249.92 61
4250.07 61
4250.21 60
4250.36 59
4250.51 58
4250.66 57
4250.81 56
4250.96 57
4251.11 59
4251.26 63
4251.41 67
4251.56 72
4251.71 76
4251.86 78
4252.01 78
4252.16 76
4252.31 71
4252.46 64
4252.61 56
4252.75 47
4252.90 38
4253.05 31
4253.20 24
4253.35 18
4253.50 14
4253.65 12
4253.80 11
4253.95 12
4254.10 15
4254.25 19
4254.40 24
4254.55 29
4254.70 33
4254.85 35
4255.00 35
4255.15 33
4255.30 30
4255.45 25
4255.59 22
4255.74 21
4255.89 23
4256.04 28
4256.19 36
4256.34 44
4256.49 52
4256.64 58
4256.79 61
4256.94 60
4257.09 58
4257.24 55
4257.39 53
4257.54 51
4257.69 51
4257.84 50
4257.99 49
4258.14 47
4258.29 43
4258.44 38
4258.59 34
4258.73 29
4258.88 27
4259.03 26
4259.18 28
4259.33 32
4259.48 38
4259.63 47
4259.78 57
4259.93 68
4260.08 79
4260.23 89
4260.38 96
4260.53 99
4260.68 99
4260.83 96
4260.98 91
4261.13 85
4261.28 79
4261.43 74
4261.58 70
4261.73 66
4261.88 63
4262.03 60
4262.17 56
4262.32 54
4262.47 52
4262.62 53
4262.77 55
4262.92 60
4263.07 65
4263.22 70
4263.37 73
4263.52 75
4263.67 73
4263.82 68
4263.97 61
4264.12 53
4264.27 44
4264.42 36
4264.57 30
4264.72 26
4264.87 23
4265.02 23
4265.17 22
4265.32 21
4265.47 20
4265.62 17
4265.77 14
4265.92 10
4266.07 5
4266.22 1
4266.37 0
4266.51 0
4266.66 0
4266.81 0
4266.96 0
4267.11 0
4267.26 0
4267.41 3
4267.56 7
4267.71 10
4267.86 12
4268.01 13
4268.16 14
4268.31 17
4268.46 20
4268.61 26
4268.76 32
4268.91 39
4269.06 44
4269.21 47
4269.36 46
4269.51 43
4269.66 37
4269.81 30
4269.96 23
4270.11 17
4270.26 13
4270.41 10
4270.56 9
4270.71 8
4270.86 7
4271.01 5
4271.16 2
4271.31 0
4271.46 0
4271.61 0
4271.76 0
4271.91 0
4272.05 0
4272.20 0
4272.35 0
4272.50 3
4272.65 5
4272.80 7
4272.95 8
4273.10 8
4273.25 8
4273.40 7
4273.55 7
4273.70 7
4273.85 7
4274.00 7
4274.15 7
4274.30 8
4274.45 9
4274.60 11
4274.75 13
4274.90 17
4275.05 20
4275.20 24
4275.35 27
4275.50 29
4275.65 31
4275.80 31
4275.95 31
4276.10 29
4276.25 28
4276.40 26
4276.55 25
4276.70 25
4276.85 25
4277.00 26
4277.15 27
4277.30 28
4277.45 30
4277.60 32
4277.75 35
4277.90 39
4278.05 43
4278.20 48
4278.35 53
4278.50 58
4278.65 63
4278.80 66
4278.95 69
4279.10 70
4279.25 69
4279.40 68
4279.55 66
4279.70 65
4279.85 63
4280.00 61
4280.15 60
4280.30 58
4280.45 57
4280.60 55
4280.75 54
4280.90 53
4281.05 53
4281.20 56
4281.35 61
4281.50 67
4281.65 73
4281.80 78
4281.95 80
4282.10 78
4282.25 73
4282.40 64
4282.55 55
4282.70 46
4282.85 41
4283.00 38
4283.15 38
4283.30 41
4283.45 46
4283.60 51
4283.75 56
4283.90 59
4284.05 60
4284.20 59
4284.35 55
4284.50 49
4284.65 41
4284.80 31
4284.95 21
4285.10 11
4285.25 3
4285.40 0
4285.55 0
4285.70 0
4285.85 0
4286.00 0
4286.15 0
4286.30 2
4286.45 4
4286.60 5
4286.75 4
4286.90 3
4287.05 2
4287.20 3
4287.35 5
4287.50 9
4287.65 15
4287.80 22
4287.95 28
4288.10 34
4288.25 38
4288.40 40
4288.55 41
4288.70 42
4288.85 43
4289.00 45
4289.15 47
4289.30 50
4289.45 54
4289.60 59
4289.75 64
4289.90 71
4290.05 79
4290.20 88
4290.35 97
4290.50 105
4290.65 111
4290.80 114
4290.95 115
4291.10 113
4291.25 109
4291.40 105
4291.55 100
4291.70 95
4291.85 93
4292.00 93
4292.15 96
4292.30 104
4292.45 114
4292.60 127
4292.75 140
4292.90 152
4293.05 161
4293.20 165
4293.35 166
4293.50 164
4293.65 160
4293.80 156
4293.95 152
4294.10 151
4294.25 152
4294.40 154
4294.55 158
4294.70 162
4294.85 167
4295.00 171
4295.15 176
4295.30 182
4295.45 188
4295.60 194
4295.75 200
4295.90 206
4296.05 209
4296.20 210
4296.35 209
4296.50 205
4296.66 200
4296.81 193
4296.96 186
4297.11 178
4297.26 170
4297.41 162
4297.56 153
4297.71 146
4297.86 139
4298.01 134
4298.16 130
4298.31 128
4298.46 127
4298.61 126
4298.76 125
4298.91 124
4299.06 121
4299.21 116
4299.36 110
4299.51 103
4299.66 95
4299.81 86
4299.96 78
4300.11 72
4300.26 68
4300.41 67
4300.56 70
4300.71 75
4300.86 82
4301.01 90
4301.16 98
4301.31 105
4301.46 111
4301.61 116
4301.76 120
4301.91 124
4302.06 128
4302.21 132
4302.37 136
4302.52 138
4302.67 137
4302.82 133
4302.97 126
4303.12 116
4303.27 104
4303.42 91
4303.57 81
4303.72 72
4303.87 67
4304.02 65
4304.17 65
4304.32 68
4304.47 73
4304.62 78
4304.77 84
4304.92 89
4305.07 93
4305.22 96
4305.37 97
4305.52 96
4305.67 92
4305.82 88
4305.97 82
4306.12 77
4306.27 73
4306.42 70
4306.58 68
4306.73 68
4306.88 67
4307.03 67
4307.18 66
4307.33 65
4307.48 64
4307.63 64
4307.78 63
4307.93 61
4308.08 60
4308.23 57
4308.38 55
4308.53 54
4308.68 53
4308.83 55
4308.98 58
4309.13 63
4309.28 69
4309.43 75
4309.58 81
4309.73 85
4309.88 88
4310.03 90
4310.19 90
4310.34 90
4310.49 90
4310.64 90
4310.79 90
4310.94 90
4311.09 92
4311.24 94
4311.39 97
4311.54 99
4311.69 100
4311.84 99
4311.99 97
4312.14 93
4312.29 89
4312.44 84
4312.59 79
4312.74 76
4312.89 74
4313.04 74
4313.19 76
4313.35 79
4313.50 82
4313.65 85
4313.80 87
4313.95 87
4314.10 86
4314.25 84
4314.40 81
4314.55 80
4314.70 79
4314.85 80
4315.00 81
4315.15 84
4315.30 86
4315.45 86
4315.60 85
4315.75 82
4315.90 78
4316.05 74
4316.21 72
4316.36 71
4316.51 72
4316.66 73
4316.81 74
4316.96 74
4317.11 73
4317.26 71
4317.41 68
4317.56 65
4317.71 63
4317.86 62
4318.01 63
4318.16 64
4318.31 65
4318.46 68
4318.61 72
4318.77 76
4318.92 81
4319.07 87
4319.22 95
4319.37 103
4319.52 111
4319.67 120
4319.82 131
4319.97 142
4320.12 154
4320.27 166
4320.42 179
4320.57 192
4320.72 204
4320.87 215
4321.02 224
4321.18 232
4321.33 239
4321.48 245
4321.63 251
4321.78 258
4321.93 263
4322.08 268
4322.23 270
4322.38 271
4322.53 268
4322.68 265
4322.83 260
4322.98 257
4323.13 255
4323.28 257
4323.44 261
4323.59 269
4323.74 279
4323.89 290
4324.04 299
4324.19 305
4324.34 306
4324.49 302
4324.64 292
4324.79 279
4324.94 262
4325.09 245
4325.24 229
4325.39 215
4325.55 204
4325.70 196
4325.85 191
4326.00 188
4326.15 186
4326.30 184
4326.45 181
4326.60 179
4326.75 176
4326.90 173
4327.05 170
4327.20 167
4327.35 163
4327.51 161
4327.66 158
4327.81 157
4327.96 157
4328.11 159
4328.26 161
4328.41 166
4328.56 171
4328.71 176
4328.86 180
4329.01 183
4329.16 185
4329.31 185
4329.47 184
4329.62 182
4329.77 179
4329.92 178
4330.07 178
4330.22 179
4330.37 181
4330.52 183
4330.67 185
4330.82 186
4330.97 185
4331.12 185
4331.27 184
4331.43 185
4331.58 187
4331.73 190
4331.88 195
4332.03 199
4332.18 202
4332.33 203
4332.48 202
4332.63 198
4332.78 194
4332.93 190
4333.08 186
4333.24 183
4333.39 182
4333.54 181
4333.69 180
4333.84 179
4333.99 177
4334.14 175
4334.29 172
4334.44 170
4334.59 167
4334.74 166
4334.90 166
4335.05 166
4335.20 166
4335.35 165
4335.50 164
4335.65 161
4335.80 156
4335.95 150
4336.10 142
4336.25 134
4336.40 125
4336.56 117
4336.71 109
4336.86 102
4337.01 96
4337.16 91
4337.31 85
4337.46 80
4337.61 74
4337.76 69
4337.91 63
4338.06 59
4338.22 56
4338.37 54
4338.52 54
4338.67 55
4338.82 57
4338.97 59
4339.12 61
4339.27 63
4339.42 63
4339.57 63
4339.73 62
4339.88 61
4340.03 61
4340.18 62
4340.33 65
4340.48 69
4340.63 75
4340.78 82
4340.93 89
4341.08 95
4341.23 99
4341.39 101
4341.54 101
4341.69 98
4341.84 93
4341.99 86
4342.14 78
4342.29 69
4342.44 61
4342.59 54
4342.75 49
4342.90 47
4343.05 48
4343.20 52
4343.35 59
4343.50 68
4343.65 77
4343.80 85
4343.95 92
4344.10 96
4344.26 97
4344.41 96
4344.56 93
4344.71 89
4344.86 84
4345.01 79
4345.16 75
4345.31 73
4345.46 72
4345.62 72
4345.77 72
4345.92 72
4346.07 71
4346.22 70
4346.37 68
4346.52 66
4346.67 63
4346.82 61
4346.97 58
4347.13 55
4347.28 51
4347.43 48
4347.58 45
4347.73 42
4347.88 41
4348.03 41
4348.18 42
4348.33 43
4348.49 44
4348.64 45
4348.79 45
4348.94 45
4349.09 45
4349.24 45
4349.39 44
4349.54 43
4349.70 42
4349.85 40
4350.00 38
4350.15 37
4350.30 38
4350.45 40
4350.60 45
4350.75 51
4350.90 57
4351.06 63
4351.21 67
4351.36 69
4351.51 69
4351.66 68
4351.81 67
4351.96 67
4352.11 68
4352.26 70
4352.42 73
4352.57 78
4352.72 82
4352.87 86
4353.02 88
4353.17 88
4353.32 86
4353.47 83
4353.63 77
4353.78 70
4353.93 63
4354.08 55
4354.23 49
4354.38 44
4354.53 40
4354.68 38
4354.84 37
4354.99 36
4355.14 36
4355.29 34
4355.44 33
4355.59 32
4355.74 31
4355.89 31
4356.05 33
4356.20 35
4356.35 37
4356.50 39
4356.65 41
4356.80 41
4356.95 42
4357.10 43
4357.26 44
4357.41 45
4357.56 46
4357.71 47
4357.86 47
4358.01 46
4358.16 45
4358.31 44
4358.47 42
4358.62 42
4358.77 43
4358.92 45
4359.07 47
4359.22 49
4359.37 50
4359.53 50
4359.68 49
4359.83 46
4359.98 42
4360.13 37
4360.28 31
4360.43 27
4360.58 23
4360.74 20
4360.89 20
4361.04 21
4361.19 24
4361.34 27
4361.49 31
4361.64 34
4361.80 36
4361.95 37
4362.10 37
4362.25 37
4362.40 37
4362.55 37
4362.70 37
4362.85 38
4363.01 38
4363.16 39
4363.31 41
4363.46 42
4363.61 44
4363.76 46
4363.91 47
4364.07 47
4364.22 45
4364.37 41
4364.52 35
4364.67 29
4364.82 23
4364.97 18
4365.13 16
4365.28 16
4365.43 18
4365.58 23
4365.73 29
4365.88 35
4366.03 40
4366.19 44
4366.34 46
4366.49 48
4366.64 48
4366.79 48
4366.94 48
4367.09 47
4367.25 46
4367.40 45
4367.55 42
4367.70 39
4367.85 34
4368.00 28
4368.15 22
4368.31 16
4368.46 11
4368.61 6
4368.76 2
4368.91 0
4369.06 0
4369.21 0
4369.37 0
4369.52 0
4369.67 0
4369.82 0
4369.97 0
4370.12 0
4370.28 2
4370.43 7
4370.58 14
4370.73 20
4370.88 27
4371.03 32
4371.18 37
4371.34 40
4371.49 42
4371.64 43
4371.79 43
4371.94 43
4372.09 42
4372.25 42
4372.40 44
4372.55 47
4372.70 51
4372.85 58
4373.00 65
4373.15 71
4373.31 75
4373.46 77
4373.61 77
4373.76 74
4373.91 71
4374.06 68
4374.22 67
4374.37 68
4374.52 72
4374.67 77
4374.82 82
4374.97 87
4375.12 89
4375.28 89
4375.43 88
4375.58 86
4375.73 85
4375.88 85
4376.03 86
4376.19 88
4376.34 90
4376.49 90
4376.64 89
4376.79 85
4376.94 79
4377.10 72
4377.25 63
4377.40 53
4377.55 44
4377.70 36
4377.85 30
4378.01 28
4378.16 29
4378.31 33
4378.46 39
4378.61 45
4378.76 49
4378.92 51
4379.07 50
4379.22 47
4379.37 42
4379.52 37
4379.67 32
4379.83 29
4379.98 27
4380.13 26
4380.28 24
4380.43 23
4380.58 20
4380.74 16
4380.89 12
4381.04 8
4381.19 4
4381.34 2
4381.49 1
4381.65 0
4381.80 0
4381.95 1
4382.10 1
4382.25 2
4382.40 3
4382.56 5
4382.71 6
4382.86 9
4383.01 12
4383.16 15
4383.31 19
4383.47 22
4383.62 24
4383.77 25
4383.92 23
4384.07 19
4384.23 14
4384.38 8
4384.53 3
4384.68 0
4384.83 0
4384.98 0
4385.14 0
4385.29 0
4385.44 0
4385.59 1
4385.74 6
4385.89 11
4386.05 16
4386.20 21
4386.35 25
4386.50 28
4386.65 30
4386.81 31
4386.96 33
4387.11 35
4387.26 37
4387.41 39
4387.56 42
4387.72 43
4387.87 42
4388.02 39
4388.17 34
4388.32 29
4388.48 23
4388.63 19
4388.78 17
4388.93 17
4389.08 19
4389.23 22
4389.39 26
4389.54 28
4389.69 28
4389.84 27
4389.99 25
4390.15 23
4390.30 22
4390.45 21
4390.60 20
4390.75 18
4390.90 15
4391.06 10
4391.21 4
4391.36 0
4391.51 0
4391.66 0
4391.82 0
4391.97 0
4392.12 0
4392.27 0
4392.42 1
4392.58 8
4392.73 15
4392.88 20
4393.03 23
4393.18 25
4393.33 27
4393.49 28
4393.64 30
4393.79 32
4393.94 34
4394.09 35
4394.25 35
4394.40 34
4394.55 34
4394.70 34
4394.85 35
4395.01 38
4395.16 42
4395.31 46
4395.46 49
4395.61 50
4395.77 48
4395.92 44
4396.07 39
4396.22 33
4396.37 28
4396.53 24
4396.68 24
4396.83 25
4396.98 29
4397.13 33
4397.29 38
4397.44 42
4397.59 45
4397.74 46
4397.89 46
4398.05 45
4398.20 42
4398.35 39
4398.50 35
4398.65 31
4398.81 26
4398.96 21
4399.11 17
4399.26 13
4399.41 10
4399.57 9
4399.72 11
4399.87 15
4400.02 21
4400.17 28
4400.33 35
4400.48 42
4400.63 46
4400.78 49
4400.93 49
4401.09 47
4401.24 44
4401.39 41
4401.54 38
4401.69 34
4401.85 32
4402.00 31
4402.15 31
4402.30 32
4402.45 35
4402.61 40
4402.76 46
4402.91 52
4403.06 57
4403.21 61
4403.37 63
4403.52 63
4403.67 60
4403.82 56
4403.97 52
4404.13 49
4404.28 48
4404.43 50
4404.58 53
4404.74 57
4404.89 61
4405.04 63
4405.19 62
4405.34 59
4405.50 53
4405.65 46
4405.80 40
4405.95 35
4406.10 34
4406.26 35
4406.41 39
4406.56 44
4406.71 50
4406.86 55
4407.02 57
4407.17 56
4407.32 52
4407.47 45
4407.63 37
4407.78 30
4407.93 25
4408.08 21
4408.23 20
4408.39 20
4408.54 21
4408.69 23
4408.84 24
4409.00 25
4409.15 26
4409.30 26
4409.45 27
4409.60 27
4409.76 27
4409.91 27
4410.06 26
4410.21 24
4410.36 23
4410.52 22
4410.67 22
4410.82 22
4410.97 22
4411.13 24
4411.28 27
4411.43 31
4411.58 37
4411.73 44
4411.89 53
4412.04 63
4412.19 72
4412.34 80
4412.50 87
4412.65 91
4412.80 93
4412.95 94
4413.10 94
4413.26 93
4413.41 93
4413.56 93
4413.71 93
4413.87 92
4414.02 90
4414.17 85
4414.32 77
4414.48 68
4414.63 58
4414.78 49
4414.93 41
4415.08 34
4415.24 30
4415.39 27
4415.54 26
4415.69 26
4415.85 27
4416.00 29
4416.15 32
4416.30 35
4416.46 37
4416.61 39
4416.76 41
4416.91 41
4417.06 40
4417.22 38
4417.37 35
4417.52 31
4417.67 28
4417.83 24
4417.98 22
4418.13 21
4418.28 21
4418.44 23
4418.59 26
4418.74 30
4418.89 35
4419.04 40
4419.20 46
4419.35 52
4419.50 59
4419.65 66
4419.81 72
4419.96 78
4420.11 81
4420.26 83
4420.42 82
4420.57 79
4420.72 75
4420.87 72
4421.03 70
4421.18 69
4421.33 69
4421.48 71
4421.64 72
4421.79 73
4421.94 72
4422.09 70
4422.24 66
4422.40 61
4422.55 56
4422.70 51
4422.85 48
4423.01 46
4423.16 44
4423.31 43
4423.46 42
4423.62 40
4423.77 37
4423.92 34
4424.07 31
4424.23 28
4424.38 27
4424.53 28
4424.68 32
4424.84 39
4424.99 47
4425.14 56
4425.29 66
4425.45 75
4425.60 83
4425.75 89
4425.90 93
4426.06 95
4426.21 94
4426.36 92
4426.51 87
4426.67 82
4426.82 76
4426.97 70
4427.12 66
4427.28 64
4427.43 64
4427.58 67
4427.73 71
4427.89 77
4428.04 84
4428.19 91
4428.34 96
4428.50 100
4428.65 102
4428.80 103
4428.95 103
4429.11 102
4429.26 101
4429.41 100
4429.56 100
4429.72 100
4429.87 100
4430.02 100
4430.17 99
4430.33 97
4430.48 92
4430.63 86
4430.78 78
4430.94 69
4431.09 59
4431.24 48
4431.39 38
4431.55 29
4431.70 22
4431.85 16
4432.00 12
4432.16 10
4432.31 10
4432.46 12
4432.61 17
4432.77 24
4432.92 33
4433.07 42
4433.23 49
4433.38 55
4433.53 57
4433.68 56
4433.84 52
4433.99 47
4434.14 41
4434.29 37
4434.45 36
4434.60 37
4434.75 41
4434.90 47
4435.06 54
4435.21 60
4435.36 66
4435.51 70
4435.67 72
4435.82 72
4435.97 71
4436.12 69
4436.28 66
4436.43 64
4436.58 62
4436.74 61
4436.89 61
4437.04 63
4437.19 65
4437.35 67
4437.50 69
4437.65 69
4437.80 69
4437.96 66
4438.11 62
4438.26 57
4438.41 51
4438.57 45
4438.72 40
4438.87 35
4439.03 32
4439.18 31
4439.33 32
4439.48 33
4439.64 35
4439.79 38
4439.94 41
4440.09 43
4440.25 45
4440.40 46
4440.55 47
4440.71 48
4440.86 48
4441.01 50
4441.16 51
4441.32 54
4441.47 57
4441.62 60
4441.77 63
4441.93 64
4442.08 65
4442.23 64
4442.39 62
4442.54 60
4442.69 58
4442.84 56
4443.00 55
4443.15 54
4443.30 53
4443.46 53
4443.61 52
4443.76 52
4443.91 51
4444.07 51
4444.22 52
4444.37 55
4444.52 58
4444.68 62
4444.83 65
4444.98 68
4445.14 69
4445.29 70
4445.44 68
4445.59 67
4445.75 65
4445.90 63
4446.05 62
4446.21 62
4446.36 63
4446.51 65
4446.66 68
4446.82 72
4446.97 76
4447.12 78
4447.28 79
4447.43 78
4447.58 76
4447.73 72
4447.89 67
4448.04 63
4448.19 61
4448.35 60
4448.50 60
4448.65 62
4448.80 64
4448.96 66
4449.11 69
4449.26 72
4449.42 75
4449.57 80
4449.72 86
4449.87 92
4450.03 98
4450.18 103
4450.33 106
4450.49 108
4450.64 109
4450.79 108
4450.94 106
4451.10 104
4451.25 101
4451.40 99
4451.56 97
4451.71 95
4451.86 93
4452.01 90
4452.17 86
4452.32 81
4452.47 75
4452.63 68
4452.78 61
4452.93 54
4453.09 47
4453.24 41
4453.39 35
4453.54 31
4453.70 27
4453.85 25
4454.00 24
4454.16 26
4454.31 30
4454.46 36
4454.61 44
4454.77 53
4454.92 63
4455.07 71
4455.23 78
4455.38 81
4455.53 81
4455.69 77
4455.84 71
4455.99 63
4456.14 56
4456.30 51
4456.45 49
4456.60 50
4456.76 55
4456.91 61
4457.06 67
4457.22 71
4457.37 72
4457.52 71
4457.67 67
4457.83 62
4457.98 56
4458.13 51
4458.29 48
4458.44 46
4458.59 47
4458.75 49
4458.90 53
4459.05 56
4459.21 60
4459.36 62
4459.51 64
4459.66 65
4459.82 65
4459.97 65
4460.12 66
4460.28 67
4460.43 70
4460.58 73
4460.74 77
4460.89 82
4461.04 86
4461.19 89
4461.35 90
4461.50 90
4461.65 87
4461.81 83
4461.96 79
4462.11 75
4462.27 71
4462.42 69
4462.57 67
4462.73 66
4462.88 64
4463.03 61
4463.19 57
4463.34 53
4463.49 49
4463.64 45
4463.80 42
4463.95 39
4464.10 38
4464.26 36
4464.41 35
4464.56 35
4464.72 35
4464.87 37
4465.02 41
4465.18 49
4465.33 59
4465.48 72
4465.64 84
4465.79 96
4465.94 106
4466.09 113
4466.25 117
4466.40 117
4466.55 114
4466.71 109
4466.86 102
4467.01 93
4467.17 82
4467.32 70
4467.47 57
4467.63 44
4467.78 32
4467.93 23
4468.09 16
4468.24 12
4468.39 10
4468.55 10
4468.70 11
4468.85 11
4469.01 11
4469.16 10
4469.31 8
4469.47 7
4469.62 6
4469.77 6
4469.92 6
4470.08 7
4470.23 10
4470.38 13
4470.54 17
4470.69 21
4470.84 24
4471.00 26
4471.15 25
4471.30 23
4471.46 19
4471.61 15
4471.76 11
4471.92 8
4472.07 8
4472.22 8
4472.38 10
4472.53 12
4472.68 13
4472.84 14
4472.99 14
4473.14 14
4473.30 13
4473.45 12
4473.60 12
4473.76 12
4473.91 11
4474.06 10
4474.22 8
4474.37 5
4474.52 2
4474.68 0
4474.83 0
4474.98 0
4475.14 0
4475.29 0
4475.44 0
4475.60 0
4475.75 1
4475.90 8
4476.06 14
4476.21 20
4476.36 24
4476.52 25
4476.67 23
4476.82 19
4476.98 13
4477.13 7
4477.28 2
4477.44 0
4477.59 0
4477.74 0
4477.90 1
4478.05 5
4478.20 8
4478.36 11
4478.51 14
4478.66 15
4478.82 17
4478.97 18
4479.12 19
4479.28 20
4479.43 21
4479.58 22
4479.74 23
4479.89 23
4480.04 23
4480.20 23
4480.35 24
4480.50 26
4480.66 28
4480.81 31
4480.96 35
4481.12 39
4481.27 43
4481.42 46
4481.58 48
4481.73 48
4481.89 48
4482.04 46
4482.19 44
4482.35 42
4482.50 40
4482.65 40
4482.81 40
4482.96 40
4483.11 40
4483.27 39
4483.42 37
4483.57 35
4483.73 34
4483.88 33
4484.03 33
4484.19 36
4484.34 39
4484.49 44
4484.65 49
4484.80 54
4484.95 59
4485.11 63
4485.26 67
4485.41 70
4485.57 72
4485.72 74
4485.88 76
4486.03 77
4486.18 78
4486.34 78
4486.49 78
4486.64 76
4486.80 74
4486.95 70
4487.10 66
4487.26 63
4487.41 59
4487.56 57
4487.72 55
4487.87 53
4488.02 52
4488.18 51
4488.33 49
4488.49 46
4488.64 43
4488.79 39
4488.95 35
4489.10 31
4489.25 28
4489.41 25
4489.56 23
4489.71 22
4489.87 20
4490.02 19
4490.17 17
4490.33 15
4490.48 12
4490.64 9
4490.79 7
4490.94 6
4491.10 6
4491.25 8
4491.40 10
4491.56 13
4491.71 17
4491.86 20
4492.02 24
4492.17 27
4492.33 31
4492.48 35
4492.63 38
4492.79 42
4492.94 45
4493.09 46
4493.25 46
4493.40 44
4493.55 41
4493.71 37
4493.86 33
4494.01 29
4494.17 26
4494.32 24
4494.48 23
4494.63 23
4494.78 24
4494.94 26
4495.09 28
4495.24 32
4495.40 36
4495.55 40
4495.71 45
4495.86 49
4496.01 52
4496.17 54
4496.32 53
4496.47 50
4496.63 45
4496.78 38
4496.93 29
4497.09 21
4497.24 14
4497.40 9
4497.55 7
4497.70 7
4497.86 10
4498.01 14
4498.16 20
4498.32 27
4498.47 34
4498.63 41
4498.78 49
4498.93 56
4499.09 62
4499.24 68
4499.39 72
4499.55 74
4499.70 75
4499.86 75
4500.01 73
4500.16 71
4500.32 69
4500.47 66
4500.62 63
4500.78 61
4500.93 58
4501.09 56
4501.24 56
4501.39 56
4501.55 58
4501.70 62
4501.85 66
4502.01 72
4502.16 77
4502.32 82
4502.47 87
4502.62 92
4502.78 96
4502.93 101
4503.08 106
4503.24 111
4503.39 117
4503.55 123
4503.70 129
4503.85 133
4504.01 134
4504.16 133
4504.32 129
4504.47 123
4504.62 116
4504.78 111
4504.93 109
4505.08 110
4505.24 115
4505.39 124
4505.55 136
4505.70 148
4505.85 159
4506.01 167
4506.16 171
4506.32 172
4506.47 169
4506.62 163
4506.78 157
4506.93 150
4507.08 145
4507.24 142
4507.39 141
4507.55 142
4507.70 143
4507.85 143
4508.01 142
4508.16 139
4508.32 133
4508.47 125
4508.62 115
4508.78 106
4508.93 97
4509.09 89
4509.24 82
4509.39 76
4509.55 70
4509.70 66
4509.85 62
4510.01 59
4510.16 56
4510.32 54
4510.47 53
4510.62 54
4510.78 55
4510.93 57
4511.09 60
4511.24 62
4511.39 63
4511.55 64
4511.70 65
4511.86 65
4512.01 65
4512.16 64
4512.32 64
4512.47 63
4512.63 62
4512.78 61
4512.93 59
4513.09 56
4513.24 52
4513.40 49
4513.55 45
4513.70 42
4513.86 39
4514.01 37
4514.17 36
4514.32 35
4514.47 35
4514.63 34
4514.78 35
4514.94 35
4515.09 35
4515.24 36
4515.40 36
4515.55 35
4515.71 35
4515.86 36
4516.01 36
4516.17 37
4516.32 39
4516.48 40
4516.63 40
4516.78 39
4516.94 36
4517.09 32
4517.25 27
4517.40 22
4517.55 17
4517.71 12
4517.86 9
4518.02 6
4518.17 6
4518.32 7
4518.48 9
4518.63 13
4518.79 18
4518.94 24
4519.09 29
4519.25 34
4519.40 37
4519.56 39
4519.71 39
4519.87 37
4520.02 34
4520.17 29
4520.33 24
4520.48 20
4520.64 15
4520.79 13
4520.94 11
4521.10 11
4521.25 13
4521.41 15
4521.56 18
4521.71 21
4521.87 24
4522.02 28
4522.18 32
4522.33 37
4522.49 43
4522.64 48
4522.79 52
4522.95 56
4523.10 57
4523.26 57
4523.41 56
4523.56 54
4523.72 51
4523.87 49
4524.03 47
4524.18 44
4524.33 41
4524.49 38
4524.64 35
4524.80 33
4524.95 32
4525.11 32
4525.26 35
4525.41 39
4525.57 44
4525.72 49
4525.88 53
4526.03 55
4526.19 56
4526.34 55
4526.49 54
4526.65 53
4526.80 52
4526.96 52
4527.11 52
4527.26 54
4527.42 55
4527.57 57
4527.73 59
4527.88 61
4528.04 64
4528.19 67
4528.34 70
4528.50 73
4528.65 74
4528.81 74
4528.96 73
4529.12 70
4529.27 66
4529.42 61
4529.58 57
4529.73 54
4529.89 52
4530.04 52
4530.20 53
4530.35 54
4530.50 54
4530.66 55
4530.81 54
4530.97 54
4531.12 55
4531.28 56
4531.43 59
4531.58 63
4531.74 67
4531.89 72
4532.05 76
4532.20 80
4532.36 84
4532.51 88
4532.66 92
4532.82 95
4532.97 97
4533.13 97
4533.28 95
4533.44 91
4533.59 85
4533.74 77
4533.90 69
4534.05 62
4534.21 55
4534.36 49
4534.52 44
4534.67 41
4534.82 39
4534.98 38
4535.13 41
4535.29 45
4535.44 52
4535.60 60
4535.75 69
4535.90 79
4536.06 87
4536.21 93
4536.37 97
4536.52 97
4536.68 95
4536.83 91
4536.99 86
4537.14 80
4537.29 75
4537.45 70
4537.60 67
4537.76 64
4537.91 63
4538.07 62
4538.22 63
4538.38 65
4538.53 69
4538.68 74
4538.84 79
4538.99 85
4539.15 89
4539.30 91
4539.46 90
4539.61 87
4539.76 83
4539.92 78
4540.07 74
4540.23 71
4540.38 68
4540.54 67
4540.69 65
4540.85 63
4541.00 60
4541.15 55
4541.31 50
4541.46 44
4541.62 38
4541.77 31
4541.93 26
4542.08 21
4542.24 17
4542.39 14
4542.55 12
4542.70 12
4542.85 11
4543.01 11
4543.16 10
4543.32 8
4543.47 5
4543.63 0
4543.78 0
4543.94 0
4544.09 0
4544.24 0
4544.40 0
4544.55 0
4544.71 0
4544.86 4
4545.02 12
4545.17 19
4545.33 25
4545.48 31
4545.64 34
4545.79 37
4545.94 37
4546.10 37
4546.25 36
4546.41 35
4546.56 35
4546.72 36
4546.87 39
4547.03 44
4547.18 50
4547.34 55
4547.49 60
4547.64 63
4547.80 65
4547.95 66
4548.11 67
4548.26 66
4548.42 66
4548.57 65
4548.73 64
4548.88 63
4549.04 60
4549.19 57
4549.34 54
4549.50 49
4549.65 44
4549.81 40
4549.96 37
4550.12 37
4550.27 39
4550.43 44
4550.58 52
4550.74 61
4550.89 72
4551.05 82
4551.20 91
4551.35 98
4551.51 103
4551.66 106
4551.82 107
4551.97 106
4552.13 104
4552.28 100
4552.44 95
4552.59 89
4552.75 82
4552.90 75
4553.06 68
4553.21 63
4553.37 58
4553.52 54
4553.67 50
4553.83 47
4553.98 45
4554.14 43
4554.29 41
4554.45 40
4554.60 40
4554.76 41
4554.91 44
4555.07 48
4555.22 53
4555.38 59
4555.53 65
4555.69 70
4555.84 74
4555.99 76
4556.15 77
4556.30 76
4556.46 75
4556.61 74
4556.77 74
4556.92 74
4557.08 75
4557.23 76
4557.39 75
4557.54 74
4557.70 72
4557.85 70
4558.01 68
4558.16 68
4558.32 69
4558.47 72
4558.63 75
4558.78 79
4558.93 82
4559.09 85
4559.24 88
4559.40 90
4559.55 91
4559.71 91
4559.86 92
4560.02 91
4560.17 91
4560.33 91
4560.48 91
4560.64 91
4560.79 92
4560.95 92
4561.10 91
4561.26 87
4561.41 82
4561.57 74
4561.72 65
4561.88 56
4562.03 48
4562.19 42
4562.34 37
4562.49 33
4562.65 29
4562.80 26
4562.96 23
4563.11 21
4563.27 18
4563.42 16
4563.58 14
4563.73 13
4563.89 11
4564.04 10
4564.20 9
4564.35 9
4564.51 9
4564.66 10
4564.82 11
4564.97 13
4565.13 16
4565.28 19
4565.44 23
4565.59 27
4565.75 31
4565.90 36
4566.06 42
4566.21 49
4566.37 57
4566.52 65
4566.68 74
4566.83 84
4566.99 93
4567.14 102
4567.30 109
4567.45 114
4567.61 116
4567.76 116
4567.92 115
4568.07 114
4568.23 113
4568.38 114
4568.53 116
4568.69 119
4568.84 122
4569.00 124
4569.15 125
4569.31 123
4569.46 120
4569.62 115
4569.77 110
4569.93 105
4570.08 102
4570.24 100
4570.39 101
4570.55 103
4570.70 106
4570.86 108
4571.01 111
4571.17 112
4571.32 112
4571.48 110
4571.63 107
4571.79 103
4571.94 97
4572.10 90
4572.25 83
4572.41 76
4572.56 69
4572.72 62
4572.87 57
4573.03 52
4573.18 48
4573.34 44
4573.49 39
4573.65 35
4573.80 31
4573.96 27
4574.11 25
4574.27 25
4574.42 26
4574.58 29
4574.73 34
4574.89 39
4575.04 44
4575.20 49
4575.35 52
4575.51 53
4575.66 53
4575.82 52
4575.97 51
4576.13 49
4576.28 49
4576.44 49
4576.59 50
4576.75 52
4576.90 53
4577.06 54
4577.21 54
4577.37 53
4577.52 52
4577.68 53
4577.84 54
4577.99 56
4578.15 59
4578.30 62
4578.46 63
4578.61 63
4578.77 60
4578.92 55
4579.08 48
4579.23 39
4579.39 29
4579.54 19
4579.70 9
4579.85 0
4580.01 0
4580.16 0
4580.32 0
4580.47 0
4580.63 0
4580.78 0
4580.94 0
4581.09 2
4581.25 6
4581.40 9
4581.56 12
4581.71 14
4581.87 15
4582.02 16
4582.18 17
4582.33 17
4582.49 17
4582.64 18
4582.80 18
4582.95 18
4583.11 19
4583.26 19
4583.42 20
4583.57 21
4583.73 23
4583.89 26
4584.04 29
4584.20 33
4584.35 36
4584.51 39
4584.66 40
4584.82 39
4584.97 37
4585.13 33
4585.28 29
4585.44 24
4585.59 20
4585.75 17
4585.90 14
4586.06 12
4586.21 10
4586.37 9
4586.52 8
4586.68 9
4586.83 11
4586.99 14
4587.14 19
4587.30 25
4587.46 31
4587.61 36
4587.77 39
4587.92 42
4588.08 42
4588.23 42
4588.39 41
4588.54 41
4588.70 41
4588.85 41
4589.01 43
4589.16 46
4589.32 49
4589.47 55
4589.63 61
4589.78 69
4589.94 77
4590.09 84
4590.25 89
4590.41 92
4590.56 92
4590.72 90
4590.87 86
4591.03 82
4591.18 79
4591.34 78
4591.49 79
4591.65 82
4591.80 87
4591.96 92
4592.11 98
4592.27 102
4592.42 105
4592.58 108
4592.74 108
4592.89 107
4593.05 105
4593.20 100
4593.36 94
4593.51 85
4593.67 75
4593.82 64
4593.98 53
4594.13 43
4594.29 35
4594.44 29
4594.60 25
4594.75 23
4594.91 23
4595.07 24
4595.22 26
4595.38 28
4595.53 30
4595.69 31
4595.84 33
4596.00 35
4596.15 38
4596.31 42
4596.46 48
4596.62 54
4596.77 61
4596.93 67
4597.09 74
4597.24 79
4597.40 84
4597.55 88
4597.71 91
4597.86 95
4598.02 97
4598.17 99
4598.33 101
4598.48 102
4598.64 102
4598.80 103
4598.95 104
4599.11 107
4599.26 110
4599.42 115
4599.57 121
4599.73 128
4599.88 135
4600.04 142
4600.19 146
4600.35 149
4600.51 150
4600.66 149
4600.82 148
4600.97 146
4601.13 145
4601.28 144
4601.44 144
4601.59 144
4601.75 143
4601.90 140
4602.06 136
4602.22 131
4602.37 126
4602.53 121
4602.68 117
4602.84 114
4602.99 111
4603.15 108
4603.30 105
4603.46 103
4603.62 101
4603.77 102
4603.93 105
4604.08 111
4604.24 119
4604.39 128
4604.55 136
4604.70 141
4604.86 143
4605.01 140
4605.17 134
4605.33 127
4605.48 118
4605.64 111
4605.79 104
4605.95 99
4606.10 96
4606.26 93
4606.41 90
4606.57 86
4606.73 82
4606.88 78
4607.04 74
4607.19 70
4607.35 67
4607.50 66
4607.66 67
4607.82 69
4607.97 72
4608.13 76
4608.28 80
4608.44 84
4608.59 86
4608.75 87
4608.90 86
4609.06 84
4609.22 82
4609.37 80
4609.53 79
4609.68 79
4609.84 81
4609.99 83
4610.15 85
4610.31 86
4610.46 86
4610.62 84
4610.77 81
4610.93 77
4611.08 74
4611.24 72
4611.39 72
4611.55 74
4611.71 78
4611.86 82
4612.02 88
4612.17 94
4612.33 100
4612.48 105
4612.64 111
4612.80 116
4612.95 121
4613.11 127
4613.26 134
4613.42 142
4613.57 152
4613.73 163
4613.89 176
4614.04 188
4614.20 201
4614.35 215
4614.51 230
4614.66 246
4614.82 264
4614.98 283
4615.13 304
4615.29 325
4615.44 346
4615.60 367
4615.75 386
4615.91 405
4616.07 423
4616.22 439
4616.38 455
4616.53 468
4616.69 480
4616.84 490
4617.00 497
4617.16 503
4617.31 506
4617.47 507
4617.62 506
4617.78 503
4617.93 498
4618.09 492
4618.25 486
4618.40 480
4618.56 474
4618.71 469
4618.87 464
4619.02 459
4619.18 454
4619.34 451
4619.49 449
4619.65 448
4619.80 448
4619.96 448
4620.12 445
4620.27 439
4620.43 429
4620.58 416
4620.74 400
4620.89 382
4621.05 366
4621.21 351
4621.36 338
4621.52 327
4621.67 317
4621.83 307
4621.99 296
4622.14 282
4622.30 267
4622.45 250
4622.61 232
4622.76 215
4622.92 199
4623.08 186
4623.23 177
4623.39 171
4623.54 167
4623.70 165
4623.86 163
4624.01 161
4624.17 156
4624.32 150
4624.48 143
4624.63 135
4624.79 127
4624.95 120
4625.10 115
4625.26 111
4625.41 110
4625.57 111
4625.73 114
4625.88 120
4626.04 127
4626.19 134
4626.35 141
4626.51 147
4626.66 150
4626.82 151
4626.97 150
4627.13 148
4627.28 145
4627.44 144
4627.60 143
4627.75 143
4627.91 144
4628.06 146
4628.22 146
4628.38 146
4628.53 144
4628.69 142
4628.84 139
4629.00 137
4629.16 135
4629.31 136
4629.47 138
4629.62 142
4629.78 147
4629.94 152
4630.09 157
4630.25 161
4630.40 163
4630.56 164
4630.72 163
4630.87 160
4631.03 157
4631.18 154
4631.34 150
4631.50 146
4631.65 143
4631.81 139
4631.96 135
4632.12 131
4632.28 127
4632.43 124
4632.59 122
4632.74 122
4632.90 124
4633.06 128
4633.21 132
4633.37 136
4633.52 138
4633.68 139
4633.84 139
4633.99 137
4634.15 136
4634.30 135
4634.46 134
4634.62 134
4634.77 134
4634.93 132
4635.08 130
4635.24 126
4635.40 121
4635.55 114
4635.71 107
4635.86 99
4636.02 91
4636.18 84
4636.33 77
4636.49 71
4636.64 66
4636.80 61
4636.96 58
4637.11 55
4637.27 52
4637.43 50
4637.58 48
4637.74 48
4637.89 50
4638.05 54
4638.21 60
4638.36 66
4638.52 74
4638.67 80
4638.83 86
4638.99 91
4639.14 95
4639.30 98
4639.45 102
4639.61 107
4639.77 112
4639.92 119
4640.08 126
4640.24 134
4640.39 141
4640.55 147
4640.70 152
4640.86 155
4641.02 157
4641.17 158
4641.33 158
4641.48 159
4641.64 161
4641.80 164
4641.95 167
4642.11 171
4642.27 175
4642.42 179
4642.58 183
4642.73 188
4642.89 196
4643.05 206
4643.20 219
4643.36 234
4643.52 250
4643.67 264
4643.83 276
4643.98 286
4644.14 293
4644.30 299
4644.45 305
4644.61 312
4644.76 320
4644.92 328
4645.08 336
4645.23 342
4645.39 345
4645.55 344
4645.70 338
4645.86 329
4646.01 317
4646.17 302
4646.33 288
4646.48 274
4646.64 263
4646.80 256
4646.95 253
4647.11 253
4647.26 256
4647.42 260
4647.58 265
4647.73 268
4647.89 269
4648.05 268
4648.20 265
4648.36 259
4648.51 252
4648.67 243
4648.83 233
4648.98 223
4649.14 214
4649.30 204
4649.45 196
4649.61 189
4649.77 183
4649.92 177
4650.08 172
4650.23 168
4650.39 164
4650.55 161
4650.70 159
4650.86 158
4651.02 158
4651.17 158
4651.33 158
4651.48 157
4651.64 157
4651.80 155
4651.95 153
4652.11 151
4652.27 148
4652.42 144
4652.58 140
4652.74 134
4652.89 127
4653.05 119
4653.20 111
4653.36 103
4653.52 96
4653.67 92
4653.83 90
4653.99 91
4654.14 94
4654.30 98
4654.46 102
4654.61 106
4654.77 110
4654.92 115
4655.08 120
4655.24 127
4655.39 135
4655.55 144
4655.71 152
4655.86 158
4656.02 161
4656.18 161
4656.33 159
4656.49 154
4656.64 149
4656.80 144
4656.96 140
4657.11 138
4657.27 138
4657.43 141
4657.58 146
4657.74 153
4657.90 162
4658.05 171
4658.21 179
4658.37 186
4658.52 189
4658.68 188
4658.84 184
4658.99 176
4659.15 166
4659.30 156
4659.46 146
4659.62 138
4659.77 131
4659.93 127
4660.09 123
4660.24 120
4660.40 118
4660.56 117
4660.71 116
4660.87 117
4661.03 119
4661.18 123
4661.34 128
4661.50 135
4661.65 141
4661.81 147
4661.96 152
4662.12 155
4662.28 156
4662.43 156
4662.59 154
4662.75 151
4662.90 145
4663.06 137
4663.22 127
4663.37 115
4663.53 102
4663.69 89
4663.84 78
4664.00 69
4664.16 64
4664.31 63
4664.47 64
4664.63 67
4664.78 71
4664.94 74
4665.10 76
4665.25 77
4665.41 76
4665.57 76
4665.72 76
4665.88 76
4666.03 78
4666.19 80
4666.35 82
4666.50 85
4666.66 87
4666.82 90
4666.97 92
4667.13 94
4667.29 97
4667.44 100
4667.60 104
4667.76 108
4667.91 112
4668.07 116
4668.23 120
4668.38 124
4668.54 127
4668.70 130
4668.85 133
4669.01 137
4669.17 142
4669.32 149
4669.48 157
4669.64 167
4669.79 178
4669.95 190
4670.11 202
4670.26 213
4670.42 222
4670.58 228
4670.73 231
4670.89 232
4671.05 231
4671.20 228
4671.36 225
4671.52 223
4671.67 222
4671.83 222
4671.99 224
4672.14 227
4672.30 230
4672.46 234
4672.61 237
4672.77 240
4672.93 241
4673.08 242
4673.24 243
4673.40 244
4673.55 245
4673.71 247
4673.87 249
4674.02 251
4674.18 253
4674.34 256
4674.49 259
4674.65 263
4674.81 267
4674.96 273
4675.12 279
4675.28 286
4675.43 293
4675.59 299
4675.75 305
4675.90 309
4676.06 312
4676.22 313
4676.37 313
4676.53 312
4676.69 311
4676.84 310
4677.00 312
4677.16 316
4677.32 323
4677.47 332
4677.63 343
4677.79 354
4677.94 363
4678.10 369
4678.26 372
4678.41 373
4678.57 374
4678.73 377
4678.88 384
4679.04 398
4679.20 420
4679.35 447
4679.51 477
4679.67 508
4679.82 538
4679.98 564
4680.14 588
4680.29 612
4680.45 637
4680.61 667
4680.76 702
4680.92 745
4681.08 793
4681.24 846
4681.39 904
4681.55 966
4681.71 1033
4681.86 1105
4682.02 1183
4682.18 1267
4682.33 1358
4682.49 1455
4682.65 1556
4682.80 1660
4682.96 1766
4683.12 1874
4683.27 1985
4683.43 2098
4683.59 2213
4683.74 2331
4683.90 2448
4684.06 2562
4684.22 2673
4684.37 2779
4684.53 2879
4684.69 2976
4684.84 3071
4685.00 3167
4685.16 3265
4685.31 3367
4685.47 3472
4685.63 3579
4685.78 3686
4685.94 3790
4686.10 3891
4686.26 3985
4686.41 4072
4686.57 4149
4686.73 4216
4686.88 4272
4687.04 4316
4687.20 4348
4687.35 4368
4687.51 4377
4687.67 4379
4687.82 4373
4687.98 4363
4688.14 4348
4688.30 4328
4688.45 4302
4688.61 4268
4688.77 4225
4688.92 4174
4689.08 4113
4689.24 4046
4689.39 3973
4689.55 3896
4689.71 3817
4689.87 3736
4690.02 3653
4690.18 3568
4690.34 3480
4690.49 3391
4690.65 3301
4690.81 3211
4690.96 3123
4691.12 3038
4691.28 2953
4691.44 2869
4691.59 2784
4691.75 2695
4691.91 2603
4692.06 2506
4692.22 2407
4692.38 2307
4692.53 2209
4692.69 2115
4692.85 2028
4693.01 1948
4693.16 1876
4693.32 1809
4693.48 1747
4693.63 1687
4693.79 1629
4693.95 1572
4694.10 1514
4694.26 1458
4694.42 1404
4694.58 1352
4694.73 1303
4694.89 1259
4695.05 1218
4695.20 1181
4695.36 1147
4695.52 1115
4695.68 1085
4695.83 1056
4695.99 1027
4696.15 999
4696.30 971
4696.46 943
4696.62 915
4696.77 885
4696.93 854
4697.09 822
4697.25 791
4697.40 759
4697.56 727
4697.72 694
4697.87 663
4698.03 632
4698.19 602
4698.35 575
4698.50 550
4698.66 529
4698.82 511
4698.97 497
4699.13 485
4699.29 475
4699.45 467
4699.60 459
4699.76 452
4699.92 445
4700.07 438
4700.23 432
4700.39 425
4700.55 419
4700.70 413
4700.86 406
4701.02 400
4701.17 393
4701.33 386
4701.49 379
4701.65 371
4701.80 362
4701.96 352
4702.12 341
4702.27 330
4702.43 319
4702.59 307
4702.75 296
4702.90 285
4703.06 276
4703.22 267
4703.38 261
4703.53 257
4703.69 254
4703.85 252
4704.00 251
4704.16 250
4704.32 247
4704.48 242
4704.63 234
4704.79 224
4704.95 213
4705.10 201
4705.26 188
4705.42 175
4705.58 164
4705.73 153
4705.89 144
4706.05 136
4706.21 130
4706.36 126
4706.52 123
4706.68 121
4706.83 121
4706.99 120
4707.15 120
4707.31 117
4707.46 113
4707.62 107
4707.78 99
4707.94 89
4708.09 79
4708.25 69
4708.41 59
4708.56 52
4708.72 47
4708.88 45
4709.04 44
4709.19 44
4709.35 46
4709.51 49
4709.67 51
4709.82 53
4709.98 54
4710.14 55
4710.29 55
4710.45 54
4710.61 53
4710.77 51
4710.92 48
4711.08 44
4711.24 40
4711.40 35
4711.55 29
4711.71 23
4711.87 17
4712.03 11
4712.18 6
4712.34 3
4712.50 1
4712.65 1
4712.81 1
4712.97 2
4713.13 1
4713.28 0
4713.44 0
4713.60 0
4713.76 0
4713.91 0
4714.07 0
4714.23 2
4714.39 10
4714.54 19
4714.70 27
4714.86 33
4715.02 36
4715.17 35
4715.33 33
4715.49 28
4715.65 24
4715.80 21
4715.96 18
4716.12 17
4716.27 18
4716.43 19
4716.59 20
4716.75 20
4716.90 20
4717.06 20
4717.22 20
4717.38 20
4717.53 21
4717.69 23
4717.85 25
4718.01 27
4718.16 30
4718.32 31
4718.48 32
4718.64 31
4718.79 30
4718.95 28
4719.11 25
4719.27 23
4719.42 21
4719.58 19
4719.74 19
4719.90 19
4720.05 19
4720.21 19
4720.37 18
4720.53 16
4720.68 13
4720.84 10
4721.00 6
4721.16 2
4721.31 0
4721.47 0
4721.63 0
4721.79 0
4721.94 0
4722.10 0
4722.26 0
4722.42 0
4722.57 1
4722.73 4
4722.89 7
4723.05 10
4723.20 12
4723.36 14
4723.52 15
4723.68 16
4723.83 17
4723.99 17
4724.15 17
4724.31 17
4724.46 18
4724.62 19
4724.78 20
4724.94 20
4725.09 21
4725.25 21
4725.41 20
4725.57 19
4725.73 18
4725.88 17
4726.04 17
4726.20 18
4726.36 21
4726.51 24
4726.67 29
4726.83 34
4726.99 40
4727.14 46
4727.30 51
4727.46 56
4727.62 59
4727.77 61
4727.93 61
4728.09 59
4728.25 55
4728.40 50
4728.56 44
4728.72 38
4728.88 33
4729.03 29
4729.19 27
4729.35 27
4729.51 27
4729.67 27
4729.82 27
4729.98 26
4730.14 25
4730.30 22
4730.45 20
4730.61 18
4730.77 16
4730.93 15
4731.08 14
4731.24 13
4731.40 12
4731.56 11
4731.72 8
4731.87 5
4732.03 1
4732.19 0
4732.35 0
4732.50 0
4732.66 0
4732.82 0
4732.98 0
4733.13 0
4733.29 0
4733.45 3
4733.61 5
4733.77 8
4733.92 11
4734.08 14
4734.24 16
4734.40 18
4734.55 20
4734.71 20
4734.87 20
4735.03 18
4735.18 16
4735.34 13
4735.50 10
4735.66 7
4735.82 6
4735.97 7
4736.13 9
4736.29 12
4736.45 16
4736.60 20
4736.76 22
4736.92 24
4737.08 25
4737.24 26
4737.39 27
4737.55 28
4737.71 30
4737.87 31
4738.02 32
4738.18 33
4738.34 33
4738.50 32
4738.66 30
4738.81 29
4738.97 28
4739.13 28
4739.29 28
4739.44 28
4739.60 28
4739.76 27
4739.92 25
4740.08 21
4740.23 17
4740.39 12
4740.55 8
4740.71 6
4740.87 5
4741.02 6
4741.18 9
4741.34 13
4741.50 17
4741.65 22
4741.81 27
4741.97 32
4742.13 36
4742.29 40
4742.44 42
4742.60 42
4742.76 41
4742.92 38
4743.08 34
4743.23 30
4743.39 26
4743.55 24
4743.71 24
4743.86 26
4744.02 31
4744.18 37
4744.34 43
4744.50 48
4744.65 50
4744.81 51
4744.97 50
4745.13 46
4745.29 43
4745.44 39
4745.60 35
4745.76 32
4745.92 30
4746.08 29
4746.23 27
4746.39 24
4746.55 21
4746.71 16
4746.86 11
4747.02 4
4747.18 0
4747.34 0
4747.50 0
4747.65 0
4747.81 0
4747.97 0
4748.13 0
4748.29 0
4748.44 5
4748.60 12
4748.76 18
4748.92 22
4749.08 24
4749.23 25
4749.39 24
4749.55 23
4749.71 22
4749.87 19
4750.02 16
4750.18 12
4750.34 7
4750.50 1
4750.66 0
4750.81 0
4750.97 0
4751.13 0
4751.29 0
4751.45 0
4751.60 0
4751.76 0
4751.92 3
4752.08 7
4752.24 10
4752.39 13
4752.55 15
4752.71 18
4752.87 20
4753.03 23
4753.18 27
4753.34 30
4753.50 33
4753.66 35
4753.82 36
4753.97 35
4754.13 34
4754.29 32
4754.45 29
4754.61 27
4754.76 25
4754.92 22
4755.08 18
4755.24 13
4755.40 9
4755.56 4
4755.71 1
4755.87 0
4756.03 3
4756.19 8
4756.35 16
4756.50 26
4756.66 36
4756.82 46
4756.98 54
4757.14 61
4757.29 67
4757.45 71
4757.61 73
4757.77 74
4757.93 72
4758.08 69
4758.24 64
4758.40 59
4758.56 54
4758.72 49
4758.88 46
4759.03 45
4759.19 46
4759.35 49
4759.51 53
4759.67 58
4759.82 63
4759.98 67
4760.14 70
4760.30 72
4760.46 73
4760.62 73
4760.77 73
4760.93 72
4761.09 71
4761.25 69
4761.41 67
4761.56 64
4761.72 62
4761.88 59
4762.04 56
4762.20 53
4762.36 50
4762.51 48
4762.67 47
4762.83 48
4762.99 50
4763.15 55
4763.30 61
4763.46 68
4763.62 75
4763.78 82
4763.94 87
4764.10 91
4764.25 94
4764.41 97
4764.57 99
4764.73 101
4764.89 103
4765.04 104
4765.20 105
4765.36 105
4765.52 106
4765.68 108
4765.84 110
4765.99 112
4766.15 116
4766.31 119
4766.47 123
4766.63 126
4766.79 129
4766.94 131
4767.10 132
4767.26 131
4767.42 127
4767.58 122
4767.74 116
4767.89 110
4768.05 105
4768.21 102
4768.37 101
4768.53 103
4768.69 107
4768.84 110
4769.00 112
4769.16 111
4769.32 107
4769.48 101
4769.63 93
4769.79 84
4769.95 75
4770.11 69
4770.27 64
4770.43 62
4770.58 62
4770.74 63
4770.90 64
4771.06 64
4771.22 63
4771.38 61
4771.53 58
4771.69 55
4771.85 53
4772.01 53
4772.17 55
4772.33 59
4772.49 65
4772.64 72
4772.80 81
4772.96 90
4773.12 99
4773.28 108
4773.44 116
4773.59 121
4773.75 123
4773.91 121
4774.07 116
4774.23 108
4774.39 98
4774.54 85
4774.70 72
4774.86 60
4775.02 48
4775.18 38
4775.34 31
4775.49 26
4775.65 25
4775.81 26
4775.97 30
4776.13 35
4776.29 40
4776.45 44
4776.60 46
4776.76 45
4776.92 42
4777.08 36
4777.24 29
4777.40 22
4777.55 15
4777.71 9
4777.87 4
4778.03 0
4778.19 0
4778.35 0
4778.50 0
4778.66 0
4778.82 0
4778.98 0
4779.14 0
4779.30 0
4779.46 4
4779.61 13
4779.77 22
4779.93 31
4780.09 39
4780.25 45
4780.41 49
4780.57 53
4780.72 56
4780.88 59
4781.04 64
4781.20 69
4781.36 75
4781.52 82
4781.67 90
4781.83 97
4781.99 104
4782.15 110
4782.31 115
4782.47 120
4782.63 124
4782.78 129
4782.94 134
4783.10 140
4783.26 147
4783.42 155
4783.58 163
4783.74 171
4783.89 179
4784.05 186
4784.21 193
4784.37 201
4784.53 210
4784.69 220
4784.85 233
4785.00 248
4785.16 266
4785.32 285
4785.48 306
4785.64 329
4785.80 354
4785.96 380
4786.11 409
4786.27 441
4786.43 476
4786.59 512
4786.75 550
4786.91 588
4787.07 624
4787.22 656
4787.38 684
4787.54 707
4787.70 726
4787.86 742
4788.02 756
4788.18 770
4788.33 784
4788.49 800
4788.65 816
4788.81 833
4788.97 849
4789.13 864
4789.29 877
4789.45 888
4789.60 895
4789.76 899
4789.92 898
4790.08 893
4790.24 884
4790.40 871
4790.56 853
4790.71 832
4790.87 808
4791.03 782
4791.19 753
4791.35 724
4791.51 695
4791.67 668
4791.83 643
4791.98 620
4792.14 598
4792.30 578
4792.46 559
4792.62 539
4792.78 521
4792.94 505
4793.09 490
4793.25 478
4793.41 468
4793.57 458
4793.73 449
4793.89 438
4794.05 426
4794.21 411
4794.36 395
4794.52 379
4794.68 364
4794.84 350
4795.00 337
4795.16 325
4795.32 312
4795.48 300
4795.63 286
4795.79 272
4795.95 256
4796.11 241
4796.27 226
4796.43 212
4796.59 199
4796.75 188
4796.90 179
4797.06 170
4797.22 162
4797.38 153
4797.54 144
4797.70 135
4797.86 126
4798.02 118
4798.17 112
4798.33 108
4798.49 108
4798.65 109
4798.81 112
4798.97 116
4799.13 120
4799.29 123
4799.45 124
4799.60 125
4799.76 124
4799.92 123
4800.08 120
4800.24 115
4800.40 110
4800.56 104
4800.72 97
4800.87 91
4801.03 86
4801.19 82
4801.35 81
4801.51 82
4801.67 85
4801.83 90
4801.99 96
4802.15 103
4802.30 111
4802.46 117
4802.62 123
4802.78 127
4802.94 128
4803.10 128
4803.26 126
4803.42 123
4803.58 120
4803.73 116
4803.89 112
4804.05 109
4804.21 105
4804.37 101
4804.53 97
4804.69 92
4804.85 87
4805.01 81
4805.16 75
4805.32 69
4805.48 64
4805.64 60
4805.80 58
4805.96 58
4806.12 61
4806.28 65
4806.44 70
4806.59 75
4806.75 80
4806.91 85
4807.07 89
4807.23 94
4807.39 98
4807.55 103
4807.71 109
4807.87 114
4808.02 118
4808.18 123
4808.34 127
4808.50 132
4808.66 138
4808.82 146
4808.98 155
4809.14 167
4809.30 179
4809.46 192
4809.61 204
4809.77 214
4809.93 221
4810.09 225
4810.25 226
4810.41 224
4810.57 222
4810.73 219
4810.89 218
4811.05 218
4811.20 219
4811.36 221
4811.52 223
4811.68 224
4811.84 224
4812.00 222
4812.16 219
4812.32 216
4812.48 213
4812.64 209
4812.79 204
4812.95 199
4813.11 192
4813.27 184
4813.43 175
4813.59 166
4813.75 157
4813.91 149
4814.07 143
4814.23 137
4814.39 132
4814.54 127
4814.70 122
4814.86 118
4815.02 113
4815.18 110
4815.34 108
4815.50 107
4815.66 108
4815.82 109
4815.98 110
4816.14 110
4816.29 110
4816.45 109
4816.61 108
4816.77 107
4816.93 106
4817.09 105
4817.25 104
4817.41 103
4817.57 100
4817.73 97
4817.89 94
4818.04 90
4818.20 87
4818.36 83
4818.52 80
4818.68 77
4818.84 73
4819.00 70
4819.16 68
4819.32 66
4819.48 65
4819.64 63
4819.79 62
4819.95 59
4820.11 56
4820.27 53
4820.43 48
4820.59 44
4820.75 41
4820.91 39
4821.07 39
4821.23 39
4821.39 42
4821.55 46
4821.70 51
4821.86 57
4822.02 63
4822.18 69
4822.34 77
4822.50 84
4822.66 93
4822.82 104
4822.98 117
4823.14 132
4823.30 148
4823.46 165
4823.62 179
4823.77 192
4823.93 202
4824.09 208
4824.25 213
4824.41 217
4824.57 221
4824.73 225
4824.89 230
4825.05 234
4825.21 239
4825.37 243
4825.53 247
4825.69 251
4825.84 255
4826.00 260
4826.16 267
4826.32 273
4826.48 280
4826.64 286
4826.80 292
4826.96 296
4827.12 299
4827.28 302
4827.44 303
4827.60 304
4827.76 303
4827.92 301
4828.07 298
4828.23 293
4828.39 289
4828.55 285
4828.71 281
4828.87 280
4829.03 279
4829.19 280
4829.35 281
4829.51 282
4829.67 282
4829.83 279
4829.99 275
4830.15 268
4830.30 258
4830.46 247
4830.62 234
4830.78 219
4830.94 204
4831.10 189
4831.26 175
4831.42 163
4831.58 152
4831.74 144
4831.90 136
4832.06 129
4832.22 121
4832.38 111
4832.54 100
4832.69 87
4832.85 74
4833.01 61
4833.17 50
4833.33 41
4833.49 35
4833.65 32
4833.81 31
4833.97 32
4834.13 34
4834.29 35
4834.45 37
4834.61 39
4834.77 41
4834.93 44
4835.09 49
4835.25 54
4835.40 60
4835.56 66
4835.72 70
4835.88 73
4836.04 73
4836.20 73
4836.36 72
4836.52 71
4836.68 71
4836.84 71
4837.00 72
4837.16 73
4837.32 73
4837.48 72
4837.64 70
4837.80 67
4837.96 64
4838.11 62
4838.27 61
4838.43 62
4838.59 63
4838.75 65
4838.91 66
4839.07 65
4839.23 64
4839.39 62
4839.55 59
4839.71 58
4839.87 56
4840.03 56
4840.19 56
4840.35 57
4840.51 58
4840.67 57
4840.83 56
4840.99 54
4841.14 51
4841.30 48
4841.46 43
4841.62 39
4841.78 36
4841.94 34
4842.10 32
4842.26 31
4842.42 28
4842.58 24
4842.74 19
4842.90 11
4843.06 2
4843.22 0
4843.38 0
4843.54 0
4843.70 0
4843.86 0
4844.02 0
4844.18 0
4844.34 0
4844.50 8
4844.65 17
4844.81 25
4844.97 32
4845.13 38
4845.29 43
4845.45 46
4845.61 49
4845.77 50
4845.93 51
4846.09 51
4846.25 50
4846.41 48
4846.57 45
4846.73 41
4846.89 37
4847.05 33
4847.21 31
4847.37 31
4847.53 32
4847.69 37
4847.85 43
4848.01 50
4848.17 57
4848.33 64
4848.49 70
4848.64 75
4848.80 78
4848.96 81
4849.12 82
4849.28 83
4849.44 83
4849.60 81
4849.76 79
4849.92 77
4850.08 75
4850.24 75
4850.40 76
4850.56 78
4850.72 82
4850.88 88
4851.04 94
4851.20 100
4851.36 106
4851.52 111
4851.68 116
4851.84 119
4852.00 122
4852.16 124
4852.32 127
4852.48 128
4852.64 130
4852.80 131
4852.96 131
4853.12 130
4853.28 127
4853.43 122
4853.59 117
4853.75 112
4853.91 107
4854.07 103
4854.23 100
4854.39 98
4854.55 96
4854.71 94
4854.87 92
4855.03 90
4855.19 88
4855.35 87
4855.51 88
4855.67 90
4855.83 93
4855.99 96
4856.15 98
4856.31 99
4856.47 98
4856.63 96
4856.79 93
4856.95 89
4857.11 85
4857.27 82
4857.43 80
4857.59 79
4857.75 79
4857.91 80
4858.07 81
4858.23 83
4858.39 83
4858.55 82
4858.71 81
4858.87 79
4859.03 78
4859.19 77
4859.35 78
4859.51 80
4859.67 82
4859.83 85
4859.99 87
4860.14 87
4860.30 84
4860.46 79
4860.62 73
4860.78 66
4860.94 61
4861.10 59
4861.26 61
4861.42 67
4861.58 75
4861.74 86
4861.90 98
4862.06 109
4862.22 119
4862.38 126
4862.54 131
4862.70 135
4862.86 136
4863.02 137
4863.18 136
4863.34 135
4863.50 133
4863.66 131
4863.82 129
4863.98 128
4864.14 128
4864.30 130
4864.46 132
4864.62 136
4864.78 139
4864.94 141
4865.10 141
4865.26 140
4865.42 139
4865.58 139
4865.74 139
4865.90 142
4866.06 147
4866.22 151
4866.38 156
4866.54 158
4866.70 158
4866.86 157
4867.02 153
4867.18 150
4867.34 146
4867.50 142
4867.66 139
4867.82 135
4867.98 131
4868.14 128
4868.30 124
4868.46 121
4868.62 119
4868.78 116
4868.94 114
4869.10 111
4869.26 106
4869.42 100
4869.58 94
4869.74 89
4869.90 86
4870.06 85
4870.22 87
4870.38 91
4870.54 96
4870.70 102
4870.86 109
4871.02 115
4871.18 120
4871.34 125
4871.50 128
4871.66 131
4871.82 132
4871.98 133
4872.14 133
4872.30 132
4872.46 129
4872.62 125
4872.78 120
4872.94 113
4873.10 107
4873.26 101
4873.42 96
4873.58 93
4873.74 92
4873.90 92
4874.06 92
4874.22 92
4874.38 89
4874.54 86
4874.70 81
4874.86 75
4875.02 68
4875.18 61
4875.34 55
4875.50 49
4875.66 43
4875.82 38
4875.98 34
4876.14 30
4876.30 27
4876.46 25
4876.62 25
4876.78 25
4876.94 26
4877.10 27
4877.26 29
4877.42 32
4877.58 35
4877.74 40
4877.90 46
4878.06 52
4878.22 59
4878.38 64
4878.54 68
4878.70 70
4878.86 70
4879.02 68
4879.18 65
4879.34 61
4879.50 57
4879.66 52
4879.82 48
4879.98 44
4880.14 41
4880.30 40
4880.46 40
4880.62 41
4880.78 43
4880.94 45
4881.10 47
4881.26 47
4881.42 45
4881.58 42
4881.74 39
4881.90 36
4882.07 34
4882.23 34
4882.39 34
4882.55 36
4882.71 37
4882.87 38
4883.03 38
4883.19 37
4883.35 37
4883.51 37
4883.67 37
4883.83 39
4883.99 42
4884.15 46
4884.31 52
4884.47 57
4884.63 62
4884.79 66
4884.95 68
4885.11 69
4885.27 68
4885.43 66
4885.59 64
4885.75 62
4885.91 61
4886.07 60
4886.23 59
4886.39 58
4886.55 57
4886.71 56
4886.87 55
4887.03 57
4887.19 61
4887.35 68
4887.51 77
4887.67 86
4887.83 95
4887.99 104
4888.15 111
4888.31 118
4888.47 125
4888.63 133
4888.80 141
4888.96 150
4889.12 159
4889.28 167
4889.44 175
4889.60 183
4889.76 191
4889.92 199
4890.08 209
4890.24 219
4890.40 228
4890.56 234
4890.72 238
4890.88 238
4891.04 236
4891.20 232
4891.36 229
4891.52 226
4891.68 226
4891.84 229
4892.00 234
4892.16 240
4892.32 246
4892.48 251
4892.64 256
4892.80 259
4892.96 262
4893.12 264
4893.28 266
4893.44 267
4893.61 269
4893.77 269
4893.93 269
4894.09 269
4894.25 268
4894.41 266
4894.57 266
4894.73 265
4894.89 266
4895.05 267
4895.21 268
4895.37 271
4895.53 274
4895.69 278
4895.85 282
4896.01 285
4896.17 288
4896.33 289
4896.49 289
4896.65 287
4896.81 283
4896.97 278
4897.13 273
4897.29 266
4897.45 259
4897.62 253
4897.78 247
4897.94 241
4898.10 237
4898.26 232
4898.42 228
4898.58 224
4898.74 219
4898.90 214
4899.06 208
4899.22 201
4899.38 193
4899.54 184
4899.70 175
4899.86 165
4900.02 156
4900.18 149
4900.34 143
4900.50 140
4900.66 139
4900.82 138
4900.99 138
4901.15 138
4901.31 136
4901.47 134
4901.63 132
4901.79 131
4901.95 131
4902.11 133
4902.27 136
4902.43 139
4902.59 141
4902.75 141
4902.91 140
4903.07 137
4903.23 132
4903.39 127
4903.55 121
4903.71 115
4903.87 110
4904.03 106
4904.20 103
4904.36 99
4904.52 96
4904.68 93
4904.84 89
4905.00 83
4905.16 76
4905.32 67
4905.48 57
4905.64 47
4905.80 39
4905.96 33
4906.12 32
4906.28 36
4906.44 44
4906.60 54
4906.76 66
4906.93 77
4907.09 85
4907.25 92
4907.41 96
4907.57 99
4907.73 102
4907.89 108
4908.05 116
[truncated: 731,861 more chars]
