# Supplementary material for: Methylobacterium Species Promoting Rice and Barley Growth and Interaction Specificity Revealed with Whole-Cell Matrix-Assisted Laser Desorption / Ionization-Time-of-Flight Mass Spectrometry (MALDI-TOF/MS) Analysis
Source: PLoS One. 2015 Jun 8;10(6):e0129509. doi: 10.1371/journal.pone.0129509 (PMC4460032; doi:10.1371/journal.pone.0129509)
Supplement: S2 Data — (ZIP) [file pone.0129509.s002.zip › Supplementary data 2 (ms from inoculated rice)/23e-3.txt]

780.09 0
780.16 0
780.22 0
780.29 0
780.35 0
780.41 0
780.48 0
780.54 0
780.61 0
780.67 0
780.73 0
780.80 0
780.86 0
780.93 0
780.99 0
781.05 0
781.12 0
781.18 0
781.25 0
781.31 0
781.37 0
781.44 0
781.50 0
781.57 0
781.63 0
781.69 0
781.76 0
781.82 0
781.89 0
781.95 0
782.01 0
782.08 0
782.14 0
782.21 0
782.27 0
782.33 0
782.40 0
782.46 0
782.53 0
782.59 0
782.65 0
782.72 0
782.78 0
782.85 0
782.91 0
782.98 0
783.04 0
783.10 0
783.17 0
783.23 0
783.30 0
783.36 0
783.42 0
783.49 0
783.55 0
783.62 0
783.68 0
783.74 0
783.81 0
783.87 0
783.94 0
784.00 0
784.07 0
784.13 0
784.19 0
784.26 0
784.32 0
784.39 0
784.45 0
784.51 0
784.58 0
784.64 0
784.71 0
784.77 0
784.83 0
784.90 0
784.96 0
785.03 0
785.09 0
785.16 0
785.22 0
785.28 0
785.35 0
785.41 0
785.48 0
785.54 0
785.61 0
785.67 0
785.73 0
785.80 0
785.86 0
785.93 0
785.99 0
786.05 0
786.12 0
786.18 0
786.25 0
786.31 0
786.38 0
786.44 0
786.50 0
786.57 0
786.63 0
786.70 0
786.76 0
786.83 0
786.89 0
786.95 0
787.02 0
787.08 0
787.15 0
787.21 0
787.28 0
787.34 0
787.40 0
787.47 0
787.53 0
787.60 0
787.66 0
787.72 0
787.79 0
787.85 0
787.92 0
787.98 0
788.05 0
788.11 0
788.18 0
788.24 0
788.30 0
788.37 0
788.43 0
788.50 0
788.56 0
788.63 0
788.69 0
788.75 0
788.82 0
788.88 0
788.95 0
789.01 0
789.08 0
789.14 0
789.20 0
789.27 0
789.33 0
789.40 0
789.46 0
789.53 0
789.59 0
789.65 0
789.72 0
789.78 0
789.85 0
789.91 0
789.98 0
790.04 0
790.11 0
790.17 0
790.23 0
790.30 0
790.36 0
790.43 0
790.49 0
790.56 0
790.62 0
790.68 0
790.75 0
790.81 0
790.88 0
790.94 0
791.01 0
791.07 0
791.14 0
791.20 0
791.26 0
791.33 0
791.39 0
791.46 0
791.52 0
791.59 0
791.65 0
791.72 0
791.78 0
791.84 0
791.91 0
791.97 0
792.04 0
792.10 0
792.17 0
792.23 0
792.30 0
792.36 0
792.42 0
792.49 0
792.55 0
792.62 0
792.68 0
792.75 0
792.81 0
792.88 0
792.94 0
793.01 0
793.07 0
793.13 0
793.20 0
793.26 0
793.33 0
793.39 0
793.46 0
793.52 0
793.59 0
793.65 0
793.71 0
793.78 0
793.84 0
793.91 0
793.97 0
794.04 0
794.10 0
794.17 0
794.23 0
794.30 0
794.36 0
794.42 0
794.49 0
794.55 0
794.62 0
794.68 0
794.75 0
794.81 0
794.88 0
794.94 0
795.01 0
795.07 0
795.14 0
795.20 0
795.26 0
795.33 0
795.39 0
795.46 0
795.52 0
795.59 0
795.65 0
795.72 0
795.78 0
795.85 0
795.91 0
795.97 0
796.04 0
796.10 0
796.17 0
796.23 0
796.30 0
796.36 0
796.43 0
796.49 0
796.56 0
796.62 0
796.69 0
796.75 0
796.82 0
796.88 0
796.94 0
797.01 0
797.07 0
797.14 0
797.20 0
797.27 0
797.33 0
797.40 0
797.46 0
797.53 0
797.59 0
797.66 0
797.72 0
797.79 0
797.85 0
797.91 0
797.98 0
798.04 0
798.11 0
798.17 0
798.24 0
798.30 0
798.37 0
798.43 0
798.50 0
798.56 0
798.63 0
798.69 0
798.76 0
798.82 0
798.89 0
798.95 0
799.01 0
799.08 0
799.14 0
799.21 0
799.27 0
799.34 0
799.40 0
799.47 0
799.53 0
799.60 0
799.66 0
799.73 0
799.79 0
799.86 0
799.92 0
799.99 0
800.05 0
800.12 0
800.18 0
800.25 0
800.31 0
800.38 0
800.44 0
800.50 0
800.57 0
800.63 0
800.70 0
800.76 0
800.83 0
800.89 0
800.96 0
801.02 0
801.09 0
801.15 0
801.22 0
801.28 0
801.35 0
801.41 0
801.48 0
801.54 0
801.61 0
801.67 0
801.74 0
801.80 0
801.87 0
801.93 0
802.00 0
802.06 0
802.13 0
802.19 0
802.26 0
802.32 0
802.39 0
802.45 0
802.51 0
802.58 0
802.64 0
802.71 0
802.77 0
802.84 0
802.90 0
802.97 0
803.03 0
803.10 0
803.16 0
803.23 0
803.29 0
803.36 0
803.42 0
803.49 0
803.55 0
803.62 0
803.68 0
803.75 0
803.81 0
803.88 0
803.94 0
804.01 0
804.07 0
804.14 0
804.20 0
804.27 0
804.33 0
804.40 0
804.46 0
804.53 0
804.59 0
804.66 0
804.72 0
804.79 0
804.85 0
804.92 0
804.98 0
805.05 0
805.11 0
805.18 0
805.24 0
805.31 0
805.37 0
805.44 0
805.50 0
805.57 0
805.63 0
805.70 0
805.76 0
805.83 0
805.89 0
805.96 0
806.02 0
806.09 0
806.15 0
806.22 0
806.28 0
806.35 0
806.41 0
806.48 0
806.54 0
806.61 1
806.67 3
806.74 4
806.80 5
806.87 5
806.93 5
807.00 5
807.06 4
807.13 3
807.19 1
807.26 0
807.32 0
807.39 0
807.45 0
807.52 0
807.58 0
807.65 1
807.71 1
807.78 2
807.84 2
807.91 2
807.97 2
808.04 1
808.10 1
808.17 0
808.23 0
808.30 0
808.37 0
808.43 1
808.50 3
808.56 5
808.63 7
808.69 9
808.76 9
808.82 9
808.89 8
808.95 6
809.02 4
809.08 3
809.15 2
809.21 1
809.28 1
809.34 1
809.41 2
809.47 2
809.54 2
809.60 1
809.67 1
809.73 1
809.80 1
809.86 1
809.93 1
809.99 0
810.06 0
810.12 0
810.19 0
810.25 0
810.32 0
810.39 0
810.45 0
810.52 0
810.58 0
810.65 0
810.71 0
810.78 0
810.84 0
810.91 0
810.97 1
811.04 1
811.10 1
811.17 2
811.23 2
811.30 2
811.36 2
811.43 2
811.49 2
811.56 1
811.62 1
811.69 1
811.76 1
811.82 1
811.89 1
811.95 1
812.02 1
812.08 1
812.15 1
812.21 1
812.28 1
812.34 1
812.41 0
812.47 0
812.54 0
812.60 0
812.67 0
812.73 0
812.80 0
812.86 0
812.93 0
813.00 0
813.06 0
813.13 0
813.19 0
813.26 0
813.32 1
813.39 1
813.45 1
813.52 1
813.58 0
813.65 0
813.71 1
813.78 1
813.84 2
813.91 2
813.98 3
814.04 3
814.11 3
814.17 3
814.24 2
814.30 2
814.37 1
814.43 1
814.50 1
814.56 1
814.63 1
814.69 1
814.76 1
814.83 1
814.89 1
814.96 1
815.02 0
815.09 0
815.15 0
815.22 0
815.28 0
815.35 0
815.41 0
815.48 0
815.54 0
815.61 0
815.68 0
815.74 0
815.81 0
815.87 1
815.94 1
816.00 1
816.07 1
816.13 1
816.20 1
816.26 1
816.33 0
816.40 0
816.46 1
816.53 1
816.59 2
816.66 2
816.72 3
816.79 3
816.85 3
816.92 3
816.98 2
817.05 2
817.12 1
817.18 1
817.25 1
817.31 1
817.38 1
817.44 1
817.51 0
817.57 0
817.64 0
817.70 0
817.77 0
817.84 0
817.90 0
817.97 1
818.03 1
818.10 1
818.16 1
818.23 1
818.29 1
818.36 1
818.43 1
818.49 1
818.56 1
818.62 2
818.69 2
818.75 2
818.82 2
818.88 2
818.95 2
819.01 1
819.08 1
819.15 1
819.21 1
819.28 1
819.34 1
819.41 1
819.47 1
819.54 1
819.60 0
819.67 0
819.74 0
819.80 0
819.87 0
819.93 0
820.00 1
820.06 1
820.13 1
820.20 1
820.26 1
820.33 1
820.39 1
820.46 1
820.52 0
820.59 0
820.65 0
820.72 1
820.79 1
820.85 1
820.92 1
820.98 1
821.05 1
821.11 1
821.18 1
821.25 1
821.31 1
821.38 1
821.44 1
821.51 1
821.57 1
821.64 1
821.70 1
821.77 1
821.84 0
821.90 0
821.97 0
822.03 0
822.10 0
822.16 0
822.23 0
822.30 1
822.36 1
822.43 1
822.49 1
822.56 0
822.62 0
822.69 0
822.76 0
822.82 0
822.89 1
822.95 1
823.02 1
823.08 1
823.15 1
823.22 1
823.28 1
823.35 1
823.41 1
823.48 1
823.54 1
823.61 1
823.68 1
823.74 1
823.81 1
823.87 1
823.94 1
824.00 1
824.07 1
824.14 1
824.20 1
824.27 1
824.33 1
824.40 1
824.46 1
824.53 1
824.60 1
824.66 1
824.73 1
824.79 1
824.86 1
824.93 1
824.99 0
825.06 0
825.12 0
825.19 0
825.25 0
825.32 0
825.39 0
825.45 0
825.52 0
825.58 0
825.65 0
825.71 0
825.78 0
825.85 0
825.91 0
825.98 0
826.04 0
826.11 0
826.18 1
826.24 1
826.31 1
826.37 1
826.44 1
826.50 1
826.57 1
826.64 1
826.70 1
826.77 1
826.83 1
826.90 1
826.97 1
827.03 1
827.10 1
827.16 1
827.23 1
827.30 0
827.36 0
827.43 0
827.49 0
827.56 0
827.62 0
827.69 0
827.76 0
827.82 0
827.89 0
827.95 0
828.02 0
828.09 0
828.15 0
828.22 0
828.28 0
828.35 0
828.42 0
828.48 0
828.55 0
828.61 1
828.68 1
828.75 1
828.81 1
828.88 1
828.94 1
829.01 1
829.07 1
829.14 1
829.21 1
829.27 1
829.34 1
829.40 1
829.47 1
829.54 1
829.60 1
829.67 0
829.73 0
829.80 0
829.87 0
829.93 0
830.00 0
830.06 1
830.13 1
830.20 1
830.26 1
830.33 1
830.39 1
830.46 1
830.53 1
830.59 1
830.66 1
830.72 1
830.79 1
830.86 1
830.92 1
830.99 1
831.05 1
831.12 1
831.19 1
831.25 1
831.32 1
831.38 1
831.45 1
831.52 1
831.58 0
831.65 0
831.71 1
831.78 1
831.85 1
831.91 1
831.98 1
832.05 1
832.11 1
832.18 1
832.24 0
832.31 0
832.38 0
832.44 0
832.51 0
832.57 0
832.64 0
832.71 0
832.77 0
832.84 0
832.90 0
832.97 0
833.04 0
833.10 0
833.17 0
833.23 0
833.30 0
833.37 0
833.43 0
833.50 0
833.57 0
833.63 0
833.70 0
833.76 1
833.83 1
833.90 1
833.96 1
834.03 1
834.09 1
834.16 1
834.23 1
834.29 1
834.36 1
834.43 1
834.49 1
834.56 1
834.62 1
834.69 1
834.76 1
834.82 1
834.89 0
834.95 0
835.02 0
835.09 0
835.15 0
835.22 0
835.29 0
835.35 1
835.42 1
835.48 1
835.55 1
835.62 1
835.68 1
835.75 1
835.82 1
835.88 1
835.95 1
836.01 1
836.08 1
836.15 1
836.21 2
836.28 2
836.35 2
836.41 2
836.48 2
836.54 1
836.61 1
836.68 1
836.74 1
836.81 1
836.88 1
836.94 1
837.01 1
837.07 1
837.14 1
837.21 1
837.27 1
837.34 1
837.41 1
837.47 1
837.54 1
837.60 1
837.67 1
837.74 1
837.80 1
837.87 1
837.94 1
838.00 1
838.07 1
838.13 1
838.20 1
838.27 1
838.33 1
838.40 1
838.47 1
838.53 1
838.60 1
838.67 1
838.73 1
838.80 1
838.86 1
838.93 1
839.00 1
839.06 1
839.13 1
839.20 1
839.26 1
839.33 1
839.40 1
839.46 0
839.53 0
839.59 0
839.66 0
839.73 0
839.79 0
839.86 0
839.93 0
839.99 1
840.06 1
840.13 1
840.19 1
840.26 1
840.32 1
840.39 1
840.46 1
840.52 1
840.59 0
840.66 0
840.72 0
840.79 1
840.86 1
840.92 1
840.99 1
841.05 1
841.12 1
841.19 1
841.25 1
841.32 1
841.39 1
841.45 1
841.52 1
841.59 1
841.65 1
841.72 1
841.79 1
841.85 1
841.92 1
841.99 1
842.05 1
842.12 1
842.18 1
842.25 1
842.32 1
842.38 1
842.45 1
842.52 1
842.58 1
842.65 1
842.72 1
842.78 1
842.85 1
842.92 1
842.98 1
843.05 1
843.12 1
843.18 1
843.25 1
843.31 1
843.38 1
843.45 1
843.51 1
843.58 1
843.65 0
843.71 0
843.78 0
843.85 0
843.91 1
843.98 1
844.05 1
844.11 1
844.18 1
844.25 1
844.31 1
844.38 1
844.45 0
844.51 0
844.58 0
844.65 0
844.71 0
844.78 0
844.85 0
844.91 0
844.98 1
845.05 1
845.11 1
845.18 1
845.24 1
845.31 1
845.38 1
845.44 1
845.51 1
845.58 0
845.64 0
845.71 0
845.78 1
845.84 1
845.91 1
845.98 1
846.04 1
846.11 1
846.18 1
846.24 1
846.31 1
846.38 1
846.44 1
846.51 1
846.58 1
846.64 1
846.71 1
846.78 1
846.84 1
846.91 1
846.98 1
847.04 1
847.11 1
847.18 1
847.24 0
847.31 0
847.38 0
847.44 0
847.51 0
847.58 0
847.64 0
847.71 0
847.78 0
847.84 0
847.91 0
847.98 0
848.04 0
848.11 0
848.18 0
848.24 0
848.31 0
848.38 0
848.44 0
848.51 0
848.58 0
848.64 1
848.71 1
848.78 1
848.84 1
848.91 1
848.98 1
849.04 1
849.11 1
849.18 1
849.25 1
849.31 1
849.38 1
849.45 1
849.51 1
849.58 1
849.65 1
849.71 1
849.78 1
849.85 1
849.91 1
849.98 0
850.05 0
850.11 0
850.18 0
850.25 0
850.31 0
850.38 0
850.45 0
850.51 0
850.58 0
850.65 0
850.71 0
850.78 0
850.85 0
850.91 0
850.98 0
851.05 0
851.12 0
851.18 0
851.25 0
851.32 0
851.38 0
851.45 0
851.52 0
851.58 0
851.65 0
851.72 0
851.78 0
851.85 0
851.92 0
851.98 0
852.05 0
852.12 0
852.18 0
852.25 0
852.32 1
852.39 1
852.45 1
852.52 1
852.59 1
852.65 1
852.72 1
852.79 1
852.85 1
852.92 0
852.99 0
853.05 0
853.12 0
853.19 0
853.25 0
853.32 0
853.39 0
853.46 0
853.52 0
853.59 1
853.66 1
853.72 1
853.79 1
853.86 0
853.92 0
853.99 0
854.06 0
854.12 0
854.19 0
854.26 1
854.33 1
854.39 1
854.46 1
854.53 1
854.59 1
854.66 1
854.73 1
854.79 1
854.86 1
854.93 1
855.00 1
855.06 1
855.13 1
855.20 1
855.26 1
855.33 1
855.40 1
855.46 1
855.53 0
855.60 0
855.67 0
855.73 1
855.80 1
855.87 1
855.93 0
856.00 0
856.07 0
856.13 0
856.20 0
856.27 0
856.34 0
856.40 1
856.47 1
856.54 1
856.60 1
856.67 1
856.74 1
856.80 1
856.87 1
856.94 1
857.01 1
857.07 1
857.14 0
857.21 0
857.27 0
857.34 0
857.41 0
857.48 0
857.54 0
857.61 0
857.68 0
857.74 0
857.81 0
857.88 0
857.94 0
858.01 0
858.08 0
858.15 0
858.21 0
858.28 1
858.35 1
858.41 1
858.48 1
858.55 1
858.62 0
858.68 0
858.75 0
858.82 0
858.88 0
858.95 0
859.02 1
859.09 1
859.15 1
859.22 1
859.29 1
859.35 1
859.42 1
859.49 1
859.56 1
859.62 1
859.69 1
859.76 1
859.82 1
859.89 1
859.96 1
860.03 1
860.09 1
860.16 1
860.23 1
860.29 0
860.36 0
860.43 0
860.50 0
860.56 0
860.63 0
860.70 0
860.76 0
860.83 0
860.90 0
860.97 1
861.03 1
861.10 1
861.17 1
861.24 1
861.30 1
861.37 1
861.44 0
861.50 0
861.57 0
861.64 0
861.71 0
861.77 0
861.84 1
861.91 1
861.97 1
862.04 1
862.11 1
862.18 0
862.24 0
862.31 0
862.38 0
862.45 0
862.51 1
862.58 1
862.65 1
862.71 1
862.78 1
862.85 1
862.92 1
862.98 0
863.05 0
863.12 0
863.19 0
863.25 1
863.32 1
863.39 1
863.45 1
863.52 1
863.59 1
863.66 1
863.72 1
863.79 1
863.86 1
863.93 1
863.99 1
864.06 0
864.13 0
864.20 0
864.26 0
864.33 0
864.40 0
864.46 0
864.53 0
864.60 0
864.67 0
864.73 0
864.80 0
864.87 1
864.94 1
865.00 1
865.07 1
865.14 1
865.21 1
865.27 1
865.34 0
865.41 0
865.48 0
865.54 0
865.61 0
865.68 0
865.74 0
865.81 0
865.88 0
865.95 0
866.01 0
866.08 0
866.15 0
866.22 0
866.28 0
866.35 0
866.42 0
866.49 0
866.55 0
866.62 0
866.69 0
866.76 0
866.82 0
866.89 0
866.96 0
867.03 0
867.09 1
867.16 1
867.23 1
867.30 1
867.36 0
867.43 0
867.50 0
867.57 0
867.63 0
867.70 0
867.77 0
867.84 0
867.90 0
867.97 0
868.04 0
868.11 0
868.17 0
868.24 0
868.31 0
868.38 0
868.44 0
868.51 0
868.58 0
868.65 0
868.71 0
868.78 0
868.85 0
868.92 0
868.98 0
869.05 0
869.12 1
869.19 1
869.25 1
869.32 1
869.39 1
869.46 1
869.52 1
869.59 1
869.66 1
869.73 1
869.79 1
869.86 1
869.93 1
870.00 1
870.06 0
870.13 0
870.20 0
870.27 0
870.33 0
870.40 0
870.47 1
870.54 1
870.60 1
870.67 1
870.74 1
870.81 1
870.87 1
870.94 1
871.01 1
871.08 0
871.14 0
871.21 0
871.28 0
871.35 0
871.42 0
871.48 0
871.55 0
871.62 0
871.69 0
871.75 0
871.82 0
871.89 0
871.96 0
872.02 0
872.09 1
872.16 1
872.23 1
872.29 1
872.36 0
872.43 0
872.50 0
872.57 0
872.63 0
872.70 0
872.77 0
872.84 0
872.90 0
872.97 0
873.04 0
873.11 0
873.17 0
873.24 0
873.31 0
873.38 0
873.44 0
873.51 0
873.58 1
873.65 1
873.72 1
873.78 1
873.85 1
873.92 1
873.99 1
874.05 1
874.12 1
874.19 0
874.26 0
874.33 0
874.39 0
874.46 0
874.53 0
874.60 0
874.66 1
874.73 1
874.80 1
874.87 1
874.93 1
875.00 1
875.07 1
875.14 1
875.21 1
875.27 0
875.34 0
875.41 0
875.48 0
875.54 1
875.61 1
875.68 1
875.75 1
875.82 1
875.88 1
875.95 1
876.02 0
876.09 0
876.15 0
876.22 0
876.29 0
876.36 0
876.43 0
876.49 0
876.56 0
876.63 0
876.70 0
876.77 0
876.83 0
876.90 0
876.97 1
877.04 1
877.10 1
877.17 1
877.24 1
877.31 1
877.38 0
877.44 0
877.51 0
877.58 0
877.65 0
877.71 0
877.78 0
877.85 0
877.92 0
877.99 0
878.05 0
878.12 0
878.19 0
878.26 0
878.33 0
878.39 0
878.46 0
878.53 0
878.60 0
878.67 0
878.73 1
878.80 1
878.87 1
878.94 1
879.00 1
879.07 1
879.14 1
879.21 0
879.28 0
879.34 0
879.41 0
879.48 0
879.55 0
879.62 0
879.68 0
879.75 0
879.82 0
879.89 0
879.96 0
880.02 0
880.09 0
880.16 1
880.23 1
880.30 1
880.36 1
880.43 1
880.50 1
880.57 1
880.64 1
880.70 1
880.77 1
880.84 1
880.91 1
880.98 1
881.04 1
881.11 1
881.18 1
881.25 0
881.32 0
881.38 0
881.45 0
881.52 0
881.59 0
881.66 0
881.72 0
881.79 1
881.86 1
881.93 1
882.00 1
882.06 1
882.13 0
882.20 0
882.27 0
882.34 0
882.40 0
882.47 0
882.54 0
882.61 1
882.68 1
882.74 1
882.81 1
882.88 1
882.95 1
883.02 1
883.08 1
883.15 1
883.22 1
883.29 1
883.36 1
883.42 1
883.49 1
883.56 1
883.63 1
883.70 1
883.76 1
883.83 1
883.90 1
883.97 1
884.04 1
884.11 1
884.17 1
884.24 1
884.31 1
884.38 1
884.45 1
884.51 1
884.58 1
884.65 1
884.72 1
884.79 0
884.85 0
884.92 0
884.99 0
885.06 0
885.13 1
885.20 1
885.26 1
885.33 1
885.40 1
885.47 1
885.54 0
885.60 0
885.67 0
885.74 0
885.81 0
885.88 0
885.95 0
886.01 0
886.08 1
886.15 1
886.22 1
886.29 1
886.35 1
886.42 1
886.49 1
886.56 1
886.63 0
886.70 0
886.76 0
886.83 0
886.90 0
886.97 0
887.04 0
887.10 0
887.17 0
887.24 0
887.31 0
887.38 0
887.45 0
887.51 0
887.58 0
887.65 0
887.72 0
887.79 0
887.86 0
887.92 0
887.99 0
888.06 0
888.13 0
888.20 0
888.26 1
888.33 1
888.40 1
888.47 1
888.54 1
888.61 1
888.67 1
888.74 1
888.81 1
888.88 0
888.95 0
889.02 0
889.08 0
889.15 0
889.22 0
889.29 0
889.36 0
889.43 0
889.49 0
889.56 0
889.63 0
889.70 0
889.77 0
889.84 0
889.90 0
889.97 0
890.04 0
890.11 0
890.18 0
890.25 0
890.31 0
890.38 1
890.45 1
890.52 1
890.59 1
890.66 1
890.72 0
890.79 0
890.86 0
890.93 0
891.00 0
891.07 0
891.13 0
891.20 0
891.27 0
891.34 1
891.41 1
891.48 1
891.54 1
891.61 1
891.68 0
891.75 0
891.82 0
891.89 0
891.95 0
892.02 0
892.09 0
892.16 0
892.23 0
892.30 0
892.37 0
892.43 0
892.50 0
892.57 0
892.64 0
892.71 0
892.78 0
892.84 0
892.91 1
892.98 1
893.05 1
893.12 1
893.19 1
893.26 0
893.32 0
893.39 0
893.46 0
893.53 0
893.60 0
893.67 0
893.73 1
893.80 1
893.87 1
893.94 1
894.01 1
894.08 1
894.15 1
894.21 0
894.28 0
894.35 0
894.42 0
894.49 0
894.56 0
894.62 0
894.69 0
894.76 0
894.83 0
894.90 0
894.97 0
895.04 0
895.10 0
895.17 0
895.24 0
895.31 0
895.38 0
895.45 0
895.52 0
895.58 0
895.65 0
895.72 0
895.79 0
895.86 0
895.93 0
896.00 0
896.06 0
896.13 0
896.20 0
896.27 0
896.34 0
896.41 0
896.48 0
896.54 0
896.61 0
896.68 0
896.75 0
896.82 0
896.89 0
896.96 0
897.02 0
897.09 0
897.16 0
897.23 0
897.30 0
897.37 0
897.44 0
897.50 1
897.57 1
897.64 1
897.71 1
897.78 1
897.85 1
897.92 1
897.98 1
898.05 1
898.12 1
898.19 1
898.26 1
898.33 1
898.40 1
898.47 1
898.53 1
898.60 1
898.67 1
898.74 1
898.81 0
898.88 0
898.95 0
899.01 0
899.08 0
899.15 0
899.22 0
899.29 0
899.36 0
899.43 0
899.50 0
899.56 0
899.63 0
899.70 0
899.77 0
899.84 0
899.91 1
899.98 1
900.05 1
900.11 0
900.18 0
900.25 0
900.32 0
900.39 0
900.46 0
900.53 0
900.60 0
900.66 0
900.73 0
900.80 0
900.87 0
900.94 0
901.01 0
901.08 0
901.15 0
901.21 0
901.28 0
901.35 0
901.42 0
901.49 0
901.56 0
901.63 0
901.70 0
901.76 0
901.83 0
901.90 0
901.97 1
902.04 1
902.11 1
902.18 1
902.25 1
902.31 1
902.38 0
902.45 0
902.52 0
902.59 0
902.66 0
902.73 0
902.80 0
902.86 0
902.93 0
903.00 0
903.07 0
903.14 0
903.21 0
903.28 1
903.35 1
903.42 1
903.48 1
903.55 0
903.62 0
903.69 0
903.76 0
903.83 0
903.90 0
903.97 0
904.04 0
904.10 0
904.17 1
904.24 1
904.31 1
904.38 1
904.45 0
904.52 0
904.59 0
904.66 0
904.72 0
904.79 0
904.86 0
904.93 0
905.00 0
905.07 0
905.14 0
905.21 0
905.28 0
905.34 0
905.41 0
905.48 0
905.55 0
905.62 0
905.69 0
905.76 0
905.83 0
905.90 0
905.96 0
906.03 0
906.10 0
906.17 0
906.24 0
906.31 0
906.38 0
906.45 0
906.52 0
906.59 0
906.65 0
906.72 0
906.79 0
906.86 0
906.93 0
907.00 0
907.07 0
907.14 0
907.21 0
907.28 0
907.34 0
907.41 0
907.48 0
907.55 0
907.62 0
907.69 0
907.76 0
907.83 0
907.90 0
907.97 0
908.03 0
908.10 0
908.17 0
908.24 0
908.31 0
908.38 0
908.45 0
908.52 0
908.59 0
908.66 0
908.72 0
908.79 0
908.86 0
908.93 0
909.00 0
909.07 0
909.14 0
909.21 0
909.28 0
909.35 0
909.42 0
909.48 0
909.55 0
909.62 0
909.69 0
909.76 0
909.83 0
909.90 0
909.97 0
910.04 1
910.11 1
910.18 1
910.24 1
910.31 0
910.38 0
910.45 0
910.52 0
910.59 0
910.66 0
910.73 0
910.80 0
910.87 0
910.94 0
911.00 0
911.07 0
911.14 0
911.21 0
911.28 0
911.35 0
911.42 0
911.49 0
911.56 0
911.63 0
911.70 0
911.77 0
911.83 0
911.90 0
911.97 0
912.04 0
912.11 0
912.18 0
912.25 0
912.32 0
912.39 0
912.46 0
912.53 0
912.60 0
912.66 0
912.73 0
912.80 1
912.87 1
912.94 1
913.01 0
913.08 0
913.15 0
913.22 0
913.29 0
913.36 0
913.43 1
913.50 1
913.56 1
913.63 1
913.70 0
913.77 0
913.84 0
913.91 0
913.98 0
914.05 0
914.12 0
914.19 0
914.26 0
914.33 0
914.40 0
914.46 0
914.53 0
914.60 0
914.67 0
914.74 0
914.81 0
914.88 0
914.95 0
915.02 0
915.09 0
915.16 0
915.23 0
915.30 0
915.37 0
915.43 0
915.50 0
915.57 0
915.64 0
915.71 0
915.78 0
915.85 0
915.92 0
915.99 0
916.06 0
916.13 0
916.20 0
916.27 0
916.34 0
916.41 0
916.47 0
916.54 0
916.61 0
916.68 0
916.75 0
916.82 0
916.89 0
916.96 0
917.03 0
917.10 0
917.17 0
917.24 0
917.31 0
917.38 0
917.45 0
917.51 0
917.58 0
917.65 0
917.72 0
917.79 1
917.86 1
917.93 0
918.00 0
918.07 0
918.14 0
918.21 0
918.28 0
918.35 0
918.42 0
918.49 0
918.56 0
918.63 0
918.69 0
918.76 0
918.83 0
918.90 0
918.97 0
919.04 0
919.11 0
919.18 0
919.25 0
919.32 0
919.39 0
919.46 0
919.53 0
919.60 0
919.67 0
919.74 0
919.81 0
919.88 0
919.94 0
920.01 0
920.08 0
920.15 0
920.22 0
920.29 0
920.36 0
920.43 0
920.50 0
920.57 0
920.64 0
920.71 0
920.78 0
920.85 0
920.92 0
920.99 0
921.06 0
921.13 0
921.20 0
921.27 0
921.33 0
921.40 0
921.47 0
921.54 0
921.61 0
921.68 0
921.75 0
921.82 0
921.89 0
921.96 0
922.03 0
922.10 0
922.17 0
922.24 0
922.31 0
922.38 0
922.45 0
922.52 0
922.59 0
922.66 0
922.73 1
922.80 1
922.86 1
922.93 1
923.00 1
923.07 1
923.14 0
923.21 0
923.28 0
923.35 0
923.42 0
923.49 0
923.56 0
923.63 0
923.70 0
923.77 0
923.84 0
923.91 0
923.98 0
924.05 0
924.12 0
924.19 0
924.26 0
924.33 0
924.40 0
924.47 0
924.54 0
924.61 0
924.68 0
924.74 0
924.81 0
924.88 0
924.95 0
925.02 0
925.09 0
925.16 0
925.23 0
925.30 0
925.37 0
925.44 0
925.51 0
925.58 0
925.65 0
925.72 0
925.79 0
925.86 0
925.93 0
926.00 0
926.07 0
926.14 0
926.21 0
926.28 0
926.35 0
926.42 0
926.49 0
926.56 0
926.63 0
926.70 0
926.77 0
926.84 0
926.91 0
926.98 1
927.04 1
927.11 1
927.18 1
927.25 1
927.32 0
927.39 0
927.46 0
927.53 0
927.60 0
927.67 0
927.74 0
927.81 0
927.88 0
927.95 0
928.02 0
928.09 0
928.16 0
928.23 1
928.30 1
928.37 1
928.44 1
928.51 1
928.58 1
928.65 1
928.72 1
928.79 1
928.86 1
928.93 1
929.00 1
929.07 1
929.14 1
929.21 1
929.28 1
929.35 0
929.42 0
929.49 0
929.56 0
929.63 0
929.70 1
929.77 1
929.84 1
929.91 1
929.98 1
930.05 0
930.12 0
930.19 0
930.26 0
930.33 0
930.40 0
930.47 0
930.54 0
930.60 0
930.67 0
930.74 1
930.81 1
930.88 1
930.95 1
931.02 1
931.09 1
931.16 1
931.23 1
931.30 1
931.37 1
931.44 1
931.51 1
931.58 1
931.65 1
931.72 1
931.79 1
931.86 1
931.93 1
932.00 0
932.07 0
932.14 0
932.21 0
932.28 0
932.35 0
932.42 0
932.49 0
932.56 0
932.63 0
932.70 0
932.77 1
932.84 1
932.91 1
932.98 1
933.05 1
933.12 1
933.19 1
933.26 1
933.33 1
933.40 1
933.47 1
933.54 0
933.61 0
933.68 0
933.75 0
933.82 0
933.89 0
933.96 0
934.03 0
934.10 0
934.17 0
934.24 0
934.31 0
934.38 0
934.45 0
934.52 0
934.59 0
934.66 1
934.73 1
934.80 1
934.87 0
934.94 0
935.01 0
935.08 0
935.15 0
935.22 0
935.29 1
935.36 1
935.43 1
935.50 1
935.57 1
935.64 0
935.71 0
935.78 0
935.85 0
935.92 0
935.99 0
936.06 0
936.13 0
936.20 0
936.27 0
936.34 0
936.41 0
936.48 0
936.55 0
936.62 0
936.69 0
936.76 0
936.83 0
936.90 0
936.97 0
937.04 0
937.11 0
937.18 0
937.25 0
937.33 0
937.40 0
937.47 0
937.54 0
937.61 0
937.68 0
937.75 0
937.82 0
937.89 0
937.96 0
938.03 0
938.10 0
938.17 0
938.24 0
938.31 0
938.38 0
938.45 0
938.52 0
938.59 0
938.66 0
938.73 0
938.80 0
938.87 0
938.94 0
939.01 0
939.08 0
939.15 0
939.22 0
939.29 0
939.36 0
939.43 0
939.50 0
939.57 0
939.64 0
939.71 0
939.78 0
939.85 0
939.92 0
939.99 0
940.06 0
940.13 0
940.20 0
940.27 0
940.34 0
940.41 0
940.48 0
940.55 0
940.62 0
940.69 0
940.76 0
940.83 0
940.91 0
940.98 0
941.05 0
941.12 0
941.19 0
941.26 0
941.33 0
941.40 0
941.47 0
941.54 0
941.61 0
941.68 0
941.75 0
941.82 0
941.89 0
941.96 0
942.03 0
942.10 0
942.17 0
942.24 0
942.31 0
942.38 0
942.45 0
942.52 0
942.59 0
942.66 0
942.73 0
942.80 0
942.87 0
942.94 0
943.01 0
943.08 0
943.15 0
943.23 0
943.30 0
943.37 0
943.44 0
943.51 0
943.58 0
943.65 0
943.72 0
943.79 0
943.86 0
943.93 0
944.00 0
944.07 0
944.14 0
944.21 0
944.28 0
944.35 0
944.42 0
944.49 1
944.56 1
944.63 1
944.70 1
944.77 1
944.84 1
944.91 1
944.98 1
945.05 1
945.13 1
945.20 1
945.27 0
945.34 0
945.41 0
945.48 0
945.55 0
945.62 0
945.69 0
945.76 0
945.83 0
945.90 1
945.97 1
946.04 1
946.11 1
946.18 1
946.25 1
946.32 1
946.39 1
946.46 1
946.53 1
946.60 1
946.68 1
946.75 1
946.82 0
946.89 0
946.96 0
947.03 0
947.10 0
947.17 0
947.24 0
947.31 0
947.38 0
947.45 0
947.52 0
947.59 0
947.66 0
947.73 0
947.80 0
947.87 0
947.94 0
948.01 1
948.09 1
948.16 1
948.23 1
948.30 1
948.37 1
948.44 1
948.51 1
948.58 1
948.65 1
948.72 0
948.79 0
948.86 0
948.93 0
949.00 0
949.07 0
949.14 1
949.21 1
949.28 1
949.36 1
949.43 1
949.50 1
949.57 1
949.64 1
949.71 0
949.78 0
949.85 0
949.92 1
949.99 1
950.06 1
950.13 1
950.20 1
950.27 1
950.34 1
950.41 1
950.48 1
950.56 1
950.63 1
950.70 1
950.77 1
950.84 1
950.91 2
950.98 2
951.05 2
951.12 2
951.19 2
951.26 2
951.33 2
951.40 2
951.47 2
951.54 2
951.62 2
951.69 2
951.76 2
951.83 2
951.90 2
951.97 2
952.04 2
952.11 2
952.18 2
952.25 2
952.32 2
952.39 2
952.46 2
952.53 2
952.60 1
952.68 1
952.75 1
952.82 1
952.89 1
952.96 1
953.03 1
953.10 1
953.17 1
953.24 1
953.31 1
953.38 1
953.45 1
953.52 0
953.59 0
953.67 0
953.74 0
953.81 0
953.88 0
953.95 0
954.02 1
954.09 1
954.16 1
954.23 1
954.30 1
954.37 1
954.44 1
954.51 1
954.59 1
954.66 1
954.73 1
954.80 1
954.87 1
954.94 1
955.01 1
955.08 1
955.15 1
955.22 1
955.29 1
955.36 1
955.43 1
955.51 1
955.58 1
955.65 0
955.72 0
955.79 0
955.86 0
955.93 0
956.00 0
956.07 1
956.14 1
956.21 1
956.28 1
956.36 1
956.43 0
956.50 0
956.57 0
956.64 0
956.71 0
956.78 1
956.85 1
956.92 1
956.99 1
957.06 1
957.13 1
957.21 1
957.28 1
957.35 1
957.42 1
957.49 0
957.56 0
957.63 0
957.70 0
957.77 0
957.84 0
957.91 0
957.99 0
958.06 0
958.13 1
958.20 1
958.27 1
958.34 1
958.41 0
958.48 0
958.55 0
958.62 0
958.69 0
958.77 0
958.84 0
958.91 0
958.98 0
959.05 0
959.12 0
959.19 0
959.26 0
959.33 0
959.40 0
959.47 0
959.55 0
959.62 0
959.69 0
959.76 0
959.83 0
959.90 0
959.97 1
960.04 1
960.11 1
960.18 1
960.26 1
960.33 0
960.40 0
960.47 0
960.54 0
960.61 0
960.68 0
960.75 0
960.82 0
960.89 0
960.97 0
961.04 0
961.11 0
961.18 0
961.25 0
961.32 0
961.39 0
961.46 0
961.53 0
961.60 0
961.68 1
961.75 1
961.82 1
961.89 1
961.96 1
962.03 1
962.10 1
962.17 1
962.24 1
962.31 1
962.39 1
962.46 1
962.53 1
962.60 0
962.67 0
962.74 0
962.81 0
962.88 0
962.95 0
963.03 0
963.10 0
963.17 0
963.24 0
963.31 0
963.38 0
963.45 0
963.52 0
963.59 0
963.67 0
963.74 0
963.81 0
963.88 1
963.95 1
964.02 1
964.09 1
964.16 1
964.23 1
964.31 2
964.38 2
964.45 2
964.52 1
964.59 1
964.66 1
964.73 1
964.80 0
964.87 0
964.95 0
965.02 0
965.09 0
965.16 0
965.23 0
965.30 0
965.37 0
965.44 1
965.51 1
965.59 1
965.66 1
965.73 1
965.80 0
965.87 0
965.94 0
966.01 0
966.08 0
966.16 0
966.23 0
966.30 0
966.37 0
966.44 1
966.51 1
966.58 1
966.65 1
966.73 1
966.80 1
966.87 1
966.94 1
967.01 1
967.08 1
967.15 1
967.22 1
967.30 1
967.37 1
967.44 2
967.51 2
967.58 2
967.65 2
967.72 1
967.79 1
967.87 1
967.94 1
968.01 1
968.08 1
968.15 0
968.22 0
968.29 0
968.36 0
968.44 0
968.51 0
968.58 0
968.65 0
968.72 0
968.79 0
968.86 0
968.93 0
969.01 0
969.08 0
969.15 0
969.22 1
969.29 1
969.36 1
969.43 1
969.50 1
969.58 1
969.65 1
969.72 1
969.79 1
969.86 1
969.93 1
970.00 1
970.08 1
970.15 1
970.22 1
970.29 1
970.36 0
970.43 0
970.50 0
970.57 0
970.65 0
970.72 0
970.79 0
970.86 0
970.93 0
971.00 0
971.07 0
971.15 0
971.22 0
971.29 1
971.36 1
971.43 1
971.50 1
971.57 1
971.65 1
971.72 1
971.79 1
971.86 1
971.93 1
972.00 1
972.07 1
972.15 1
972.22 1
972.29 1
972.36 1
972.43 0
972.50 0
972.57 0
972.65 0
972.72 0
972.79 0
972.86 0
972.93 0
973.00 1
973.07 1
973.15 1
973.22 1
973.29 1
973.36 1
973.43 1
973.50 1
973.57 1
973.65 1
973.72 1
973.79 0
973.86 0
973.93 0
974.00 0
974.07 0
974.15 0
974.22 0
974.29 0
974.36 0
974.43 0
974.50 0
974.58 0
974.65 0
974.72 1
974.79 1
974.86 1
974.93 1
975.00 1
975.08 1
975.15 1
975.22 1
975.29 1
975.36 1
975.43 1
975.51 1
975.58 1
975.65 1
975.72 0
975.79 0
975.86 0
975.93 0
976.01 0
976.08 0
976.15 0
976.22 0
976.29 0
976.36 0
976.44 0
976.51 1
976.58 1
976.65 2
976.72 2
976.79 2
976.86 2
976.94 2
977.01 1
977.08 1
977.15 0
977.22 0
977.29 0
977.37 0
977.44 0
977.51 0
977.58 1
977.65 1
977.72 1
977.80 1
977.87 1
977.94 1
978.01 1
978.08 1
978.15 1
978.23 1
978.30 1
978.37 1
978.44 1
978.51 1
978.58 1
978.66 1
978.73 1
978.80 1
978.87 1
978.94 1
979.01 2
979.09 2
979.16 2
979.23 1
979.30 1
979.37 1
979.44 1
979.52 1
979.59 1
979.66 1
979.73 2
979.80 2
979.87 2
979.95 2
980.02 2
980.09 1
980.16 1
980.23 1
980.30 1
980.38 0
980.45 0
980.52 0
980.59 0
980.66 0
980.73 0
980.81 1
980.88 1
980.95 1
981.02 1
981.09 1
981.17 1
981.24 1
981.31 1
981.38 1
981.45 1
981.52 1
981.60 1
981.67 0
981.74 0
981.81 0
981.88 0
981.95 0
982.03 0
982.10 0
982.17 0
982.24 0
982.31 0
982.39 0
982.46 0
982.53 0
982.60 0
982.67 0
982.74 0
982.82 0
982.89 0
982.96 0
983.03 0
983.10 0
983.18 0
983.25 0
983.32 0
983.39 0
983.46 1
983.53 1
983.61 1
983.68 1
983.75 1
983.82 1
983.89 1
983.97 1
984.04 1
984.11 1
984.18 1
984.25 1
984.32 1
984.40 1
984.47 1
984.54 1
984.61 1
984.68 2
984.76 2
984.83 2
984.90 2
984.97 1
985.04 1
985.12 1
985.19 1
985.26 0
985.33 0
985.40 0
985.47 0
985.55 0
985.62 1
985.69 1
985.76 1
985.83 2
985.91 2
985.98 2
986.05 2
986.12 2
986.19 2
986.27 2
986.34 2
986.41 1
986.48 1
986.55 1
986.63 1
986.70 1
986.77 1
986.84 1
986.91 1
986.99 2
987.06 2
987.13 2
987.20 2
987.27 2
987.35 2
987.42 2
987.49 2
987.56 2
987.63 2
987.71 2
987.78 2
987.85 1
987.92 1
987.99 1
988.07 2
988.14 2
988.21 2
988.28 2
988.35 3
988.43 3
988.50 3
988.57 3
988.64 3
988.71 3
988.79 3
988.86 2
988.93 2
989.00 2
989.07 2
989.15 2
989.22 2
989.29 2
989.36 2
989.43 2
989.51 2
989.58 2
989.65 1
989.72 1
989.79 1
989.87 1
989.94 1
990.01 1
990.08 1
990.15 1
990.23 2
990.30 2
990.37 2
990.44 1
990.51 1
990.59 1
990.66 1
990.73 1
990.80 2
990.88 2
990.95 3
991.02 3
991.09 4
991.16 4
991.24 4
991.31 4
991.38 4
991.45 3
991.52 3
991.60 3
991.67 3
991.74 2
991.81 2
991.88 2
991.96 2
992.03 2
992.10 1
992.17 2
992.25 2
992.32 2
992.39 2
992.46 3
992.53 3
992.61 3
992.68 3
992.75 3
992.82 3
992.90 2
992.97 2
993.04 2
993.11 2
993.18 2
993.26 1
993.33 1
993.40 1
993.47 1
993.54 2
993.62 2
993.69 2
993.76 2
993.83 3
993.91 3
993.98 3
994.05 3
994.12 3
994.19 2
994.27 2
994.34 2
994.41 2
994.48 2
994.56 2
994.63 2
994.70 2
994.77 2
994.84 2
994.92 2
994.99 2
995.06 2
995.13 2
995.21 2
995.28 2
995.35 2
995.42 2
995.50 1
995.57 1
995.64 1
995.71 2
995.78 2
995.86 2
995.93 1
996.00 1
996.07 1
996.15 1
996.22 0
996.29 0
996.36 0
996.44 0
996.51 0
996.58 0
996.65 0
996.72 0
996.80 0
996.87 0
996.94 0
997.01 0
997.09 0
997.16 1
997.23 1
997.30 1
997.38 2
997.45 2
997.52 2
997.59 1
997.66 1
997.74 1
997.81 0
997.88 0
997.95 0
998.03 0
998.10 0
998.17 0
998.24 0
998.32 0
998.39 1
998.46 1
998.53 2
998.61 2
998.68 2
998.75 2
998.82 2
998.89 2
998.97 2
999.04 2
999.11 1
999.18 1
999.26 1
999.33 1
999.40 1
999.47 1
999.55 1
999.62 1
999.69 1
999.76 1
999.84 1
999.91 1
999.98 1
1000.05 1
1000.13 0
1000.20 0
1000.27 0
1000.34 0
1000.42 0
1000.49 0
1000.56 0
1000.63 0
1000.71 0
1000.78 0
1000.85 0
1000.92 0
1001.00 0
1001.07 0
1001.14 0
1001.21 0
1001.29 1
1001.36 2
1001.43 2
1001.50 3
1001.58 3
1001.65 3
1001.72 3
1001.79 2
1001.87 2
1001.94 1
1002.01 1
1002.08 0
1002.16 0
1002.23 0
1002.30 0
1002.37 1
1002.45 1
1002.52 3
1002.59 4
1002.66 4
1002.74 5
1002.81 5
1002.88 5
1002.95 4
1003.03 4
1003.10 3
1003.17 3
1003.24 3
1003.32 4
1003.39 4
1003.46 5
1003.53 6
1003.61 6
1003.68 6
1003.75 5
1003.82 5
1003.90 4
1003.97 4
1004.04 3
1004.11 3
1004.19 3
1004.26 3
1004.33 3
1004.40 3
1004.48 3
1004.55 3
1004.62 4
1004.69 4
1004.77 4
1004.84 4
1004.91 4
1004.99 4
1005.06 4
1005.13 4
1005.20 4
1005.28 5
1005.35 5
1005.42 6
1005.49 6
1005.57 7
1005.64 7
1005.71 7
1005.78 6
1005.86 5
1005.93 5
1006.00 4
1006.07 3
1006.15 3
1006.22 3
1006.29 4
1006.37 5
1006.44 6
1006.51 8
1006.58 9
1006.66 9
1006.73 9
1006.80 9
1006.87 9
1006.95 9
1007.02 9
1007.09 9
1007.17 9
1007.24 9
1007.31 9
1007.38 9
1007.46 9
1007.53 9
1007.60 9
1007.67 10
1007.75 9
1007.82 9
1007.89 9
1007.96 8
1008.04 7
1008.11 6
1008.18 5
1008.26 5
1008.33 5
1008.40 6
1008.47 6
1008.55 7
1008.62 7
1008.69 6
1008.77 6
1008.84 5
1008.91 4
1008.98 4
1009.06 3
1009.13 3
1009.20 3
1009.27 3
1009.35 3
1009.42 3
1009.49 4
1009.57 4
1009.64 4
1009.71 5
1009.78 5
1009.86 5
1009.93 4
1010.00 4
1010.07 3
1010.15 3
1010.22 3
1010.29 3
1010.37 3
1010.44 3
1010.51 3
1010.58 4
1010.66 4
1010.73 4
1010.80 4
1010.88 4
1010.95 3
1011.02 3
1011.09 3
1011.17 3
1011.24 2
1011.31 2
1011.39 2
1011.46 2
1011.53 1
1011.60 1
1011.68 1
1011.75 0
1011.82 0
1011.90 0
1011.97 1
1012.04 1
1012.11 1
1012.19 2
1012.26 2
1012.33 2
1012.41 2
1012.48 1
1012.55 1
1012.62 0
1012.70 0
1012.77 0
1012.84 0
1012.92 0
1012.99 0
1013.06 1
1013.13 1
1013.21 0
1013.28 0
1013.35 0
1013.43 0
1013.50 0
1013.57 0
1013.65 0
1013.72 0
1013.79 1
1013.86 1
1013.94 1
1014.01 2
1014.08 2
1014.16 2
1014.23 2
1014.30 1
1014.37 1
1014.45 1
1014.52 1
1014.59 1
1014.67 1
1014.74 1
1014.81 1
1014.89 1
1014.96 1
1015.03 1
1015.10 0
1015.18 0
1015.25 0
1015.32 0
1015.40 0
1015.47 0
1015.54 1
1015.62 2
1015.69 2
1015.76 2
1015.83 2
1015.91 2
1015.98 2
1016.05 2
1016.13 2
1016.20 2
1016.27 1
1016.35 1
1016.42 1
1016.49 0
1016.56 0
1016.64 0
1016.71 0
1016.78 0
1016.86 1
1016.93 1
1017.00 2
1017.08 2
1017.15 3
1017.22 4
1017.30 4
1017.37 5
1017.44 5
1017.51 5
1017.59 4
1017.66 4
1017.73 4
1017.81 4
1017.88 4
1017.95 5
1018.03 5
1018.10 6
1018.17 6
1018.25 6
1018.32 6
1018.39 5
1018.46 5
1018.54 4
1018.61 4
1018.68 4
1018.76 5
1018.83 5
1018.90 5
1018.98 5
1019.05 5
1019.12 5
1019.20 4
1019.27 3
1019.34 3
1019.41 3
1019.49 3
1019.56 3
1019.63 3
1019.71 3
1019.78 3
1019.85 3
1019.93 4
1020.00 4
1020.07 4
1020.15 5
1020.22 5
1020.29 6
1020.37 6
1020.44 6
1020.51 6
1020.59 5
1020.66 4
1020.73 4
1020.80 3
1020.88 2
1020.95 2
1021.02 2
1021.10 2
1021.17 3
1021.24 4
1021.32 5
1021.39 6
1021.46 7
1021.54 8
1021.61 8
1021.68 8
1021.76 8
1021.83 8
1021.90 8
1021.98 8
1022.05 8
1022.12 8
1022.20 8
1022.27 8
1022.34 8
1022.42 8
1022.49 8
1022.56 7
1022.64 7
1022.71 7
1022.78 8
1022.86 9
1022.93 10
1023.00 10
1023.07 11
1023.15 11
1023.22 11
1023.29 11
1023.37 10
1023.44 9
1023.51 8
1023.59 8
1023.66 8
1023.73 7
1023.81 7
1023.88 7
1023.95 7
1024.03 7
1024.10 8
1024.17 8
1024.25 8
1024.32 8
1024.39 7
1024.47 7
1024.54 7
1024.61 7
1024.69 7
1024.76 7
1024.83 7
1024.91 7
1024.98 7
1025.05 7
1025.13 6
1025.20 6
1025.27 6
1025.35 6
1025.42 6
1025.49 6
1025.57 7
1025.64 7
1025.71 8
1025.79 8
1025.86 8
1025.93 7
1026.01 7
1026.08 6
1026.15 6
1026.23 5
1026.30 3
1026.37 2
1026.45 1
1026.52 0
1026.59 0
1026.67 0
1026.74 0
1026.81 0
1026.89 0
1026.96 0
1027.04 0
1027.11 1
1027.18 1
1027.26 1
1027.33 2
1027.40 2
1027.48 3
1027.55 3
1027.62 3
1027.70 3
1027.77 3
1027.84 2
1027.92 2
1027.99 1
1028.06 1
1028.14 1
1028.21 2
1028.28 2
1028.36 3
1028.43 3
1028.50 4
1028.58 4
1028.65 4
1028.72 4
1028.80 5
1028.87 5
1028.94 6
1029.02 6
1029.09 6
1029.17 5
1029.24 5
1029.31 4
1029.39 4
1029.46 4
1029.53 5
1029.61 7
1029.68 8
1029.75 9
1029.83 10
1029.90 10
1029.97 9
1030.05 7
1030.12 5
1030.19 4
1030.27 2
1030.34 1
1030.41 1
1030.49 1
1030.56 1
1030.64 2
1030.71 2
1030.78 2
1030.86 2
1030.93 1
1031.00 1
1031.08 1
1031.15 1
1031.22 1
1031.30 2
1031.37 3
1031.44 4
1031.52 5
1031.59 6
1031.67 6
1031.74 7
1031.81 6
1031.89 5
1031.96 4
1032.03 3
1032.11 1
1032.18 0
1032.25 0
1032.33 0
1032.40 0
1032.47 0
1032.55 0
1032.62 0
1032.70 0
1032.77 1
1032.84 1
1032.92 2
1032.99 2
1033.06 2
1033.14 3
1033.21 3
1033.28 4
1033.36 4
1033.43 4
1033.51 4
1033.58 4
1033.65 4
1033.73 3
1033.80 3
1033.87 3
1033.95 3
1034.02 3
1034.09 2
1034.17 2
1034.24 2
1034.32 2
1034.39 2
1034.46 3
1034.54 3
1034.61 4
1034.68 5
1034.76 6
1034.83 7
1034.90 8
1034.98 9
1035.05 9
1035.13 10
1035.20 10
1035.27 9
1035.35 8
1035.42 7
1035.49 5
1035.57 4
1035.64 2
1035.72 1
1035.79 1
1035.86 0
1035.94 0
1036.01 0
1036.08 0
1036.16 0
1036.23 0
1036.31 0
1036.38 0
1036.45 0
1036.53 1
1036.60 2
1036.67 3
1036.75 4
1036.82 5
1036.90 5
1036.97 5
1037.04 5
1037.12 5
1037.19 4
1037.26 4
1037.34 4
1037.41 4
1037.49 4
1037.56 4
1037.63 4
1037.71 4
1037.78 4
1037.85 4
1037.93 3
1038.00 3
1038.08 3
1038.15 3
1038.22 3
1038.30 3
1038.37 3
1038.45 2
1038.52 1
1038.59 1
1038.67 0
1038.74 0
1038.81 0
1038.89 0
1038.96 0
1039.04 0
1039.11 0
1039.18 1
1039.26 2
1039.33 3
1039.40 4
1039.48 5
1039.55 5
1039.63 6
1039.70 6
1039.77 6
1039.85 6
1039.92 6
1040.00 6
1040.07 7
1040.14 7
1040.22 8
1040.29 8
1040.37 8
1040.44 7
1040.51 6
1040.59 6
1040.66 5
1040.73 4
1040.81 3
1040.88 3
1040.96 2
1041.03 2
1041.10 2
1041.18 2
1041.25 3
1041.33 4
1041.40 5
1041.47 6
1041.55 8
1041.62 9
1041.70 10
1041.77 11
1041.84 11
1041.92 11
1041.99 11
1042.07 10
1042.14 9
1042.21 8
1042.29 8
1042.36 7
1042.43 7
1042.51 8
1042.58 8
1042.66 8
1042.73 8
1042.80 8
1042.88 7
1042.95 7
1043.03 7
1043.10 7
1043.17 8
1043.25 8
1043.32 9
1043.40 10
1043.47 10
1043.54 11
1043.62 12
1043.69 12
1043.77 13
1043.84 13
1043.91 13
1043.99 13
1044.06 13
1044.14 13
1044.21 14
1044.28 14
1044.36 15
1044.43 17
1044.51 18
1044.58 19
1044.65 20
1044.73 21
1044.80 22
1044.88 22
1044.95 22
1045.03 21
1045.10 20
1045.17 19
1045.25 18
1045.32 17
1045.40 16
1045.47 14
1045.54 13
1045.62 11
1045.69 10
1045.77 9
1045.84 9
1045.91 9
1045.99 9
1046.06 10
1046.14 11
1046.21 12
1046.28 14
1046.36 15
1046.43 17
1046.51 18
1046.58 19
1046.65 19
1046.73 18
1046.80 16
1046.88 14
1046.95 12
1047.03 9
1047.10 8
1047.17 7
1047.25 6
1047.32 7
1047.40 8
1047.47 10
1047.54 11
1047.62 13
1047.69 15
1047.77 17
1047.84 19
1047.91 20
1047.99 20
1048.06 20
1048.14 20
1048.21 19
1048.29 17
1048.36 15
1048.43 14
1048.51 13
1048.58 12
1048.66 12
1048.73 13
1048.80 14
1048.88 14
1048.95 15
1049.03 14
1049.10 14
1049.18 13
1049.25 12
1049.32 12
1049.40 12
1049.47 12
1049.55 12
1049.62 13
1049.70 13
1049.77 14
1049.84 14
1049.92 14
1049.99 15
1050.07 15
1050.14 15
1050.21 15
1050.29 14
1050.36 13
1050.44 12
1050.51 11
1050.59 10
1050.66 9
1050.73 9
1050.81 9
1050.88 11
1050.96 12
1051.03 14
1051.11 16
1051.18 17
1051.25 19
1051.33 20
1051.40 20
1051.48 20
1051.55 19
1051.63 18
1051.70 17
1051.77 15
1051.85 13
1051.92 11
1052.00 10
1052.07 9
1052.15 8
1052.22 8
1052.29 7
1052.37 6
1052.44 6
1052.52 5
1052.59 4
1052.67 4
1052.74 4
1052.81 4
1052.89 5
1052.96 5
1053.04 6
1053.11 6
1053.19 5
1053.26 5
1053.34 4
1053.41 4
1053.48 4
1053.56 4
1053.63 4
1053.71 5
1053.78 6
1053.86 7
1053.93 8
1054.00 9
1054.08 9
1054.15 9
1054.23 8
1054.30 8
1054.38 7
1054.45 6
1054.52 6
1054.60 6
1054.67 6
1054.75 7
1054.82 7
1054.90 7
1054.97 6
1055.05 5
1055.12 4
1055.19 2
1055.27 0
1055.34 0
1055.42 0
1055.49 0
1055.57 0
1055.64 0
1055.72 0
1055.79 1
1055.86 1
1055.94 2
1056.01 3
1056.09 3
1056.16 3
1056.24 3
1056.31 2
1056.39 2
1056.46 1
1056.53 0
1056.61 0
1056.68 0
1056.76 0
1056.83 0
1056.91 0
1056.98 0
1057.06 0
1057.13 0
1057.20 1
1057.28 2
1057.35 3
1057.43 3
1057.50 3
1057.58 3
1057.65 3
1057.73 2
1057.80 2
1057.87 3
1057.95 3
1058.02 4
1058.10 6
1058.17 7
1058.25 9
1058.32 10
1058.40 11
1058.47 11
1058.55 11
1058.62 9
1058.69 7
1058.77 4
1058.84 2
1058.92 0
1058.99 0
1059.07 1
1059.14 3
1059.22 6
1059.29 10
1059.37 13
1059.44 15
1059.51 15
1059.59 14
1059.66 12
1059.74 10
1059.81 7
1059.89 5
1059.96 4
1060.04 4
1060.11 5
1060.19 6
1060.26 7
1060.33 8
1060.41 9
1060.48 9
1060.56 8
1060.63 7
1060.71 6
1060.78 5
1060.86 4
1060.93 4
1061.01 4
1061.08 4
1061.16 5
1061.23 5
1061.30 6
1061.38 6
1061.45 6
1061.53 6
1061.60 6
1061.68 6
1061.75 8
1061.83 10
1061.90 12
1061.98 14
1062.05 16
1062.13 18
1062.20 19
1062.28 19
1062.35 19
1062.42 19
1062.50 18
1062.57 18
1062.65 16
1062.72 15
1062.80 14
1062.87 13
1062.95 12
1063.02 12
1063.10 13
1063.17 14
1063.25 15
1063.32 17
1063.40 18
1063.47 19
1063.54 21
1063.62 23
1063.69 25
1063.77 27
1063.84 30
1063.92 32
1063.99 34
1064.07 35
1064.14 34
1064.22 33
1064.29 31
1064.37 28
1064.44 26
1064.52 24
1064.59 24
1064.67 24
1064.74 26
1064.82 27
1064.89 29
1064.96 30
1065.04 30
1065.11 29
1065.19 27
1065.26 25
1065.34 23
1065.41 21
1065.49 20
1065.56 19
1065.64 19
1065.71 19
1065.79 19
1065.86 18
1065.94 17
1066.01 16
1066.09 15
1066.16 14
1066.24 14
1066.31 15
1066.39 16
1066.46 17
1066.53 18
1066.61 18
1066.68 18
1066.76 18
1066.83 18
1066.91 17
1066.98 17
1067.06 17
1067.13 16
1067.21 14
1067.28 12
1067.36 9
1067.43 7
1067.51 4
1067.58 2
1067.66 1
1067.73 2
1067.81 4
1067.88 7
1067.96 11
1068.03 15
1068.11 18
1068.18 20
1068.26 22
1068.33 23
1068.41 23
1068.48 24
1068.56 24
1068.63 25
1068.71 27
1068.78 27
1068.86 27
1068.93 26
1069.01 24
1069.08 21
1069.15 18
1069.23 15
1069.30 12
1069.38 11
1069.45 10
1069.53 11
1069.60 12
1069.68 13
1069.75 14
1069.83 14
1069.90 13
1069.98 12
1070.05 10
1070.13 9
1070.20 7
1070.28 7
1070.35 6
1070.43 5
1070.50 5
1070.58 4
1070.65 4
1070.73 4
1070.80 5
1070.88 6
1070.95 8
1071.03 10
1071.10 12
1071.18 13
1071.25 13
1071.33 12
1071.40 11
1071.48 10
1071.55 9
1071.63 9
1071.70 9
1071.78 11
1071.85 13
1071.93 15
1072.00 16
1072.08 18
1072.15 18
1072.23 19
1072.30 19
1072.38 19
1072.45 20
1072.53 21
1072.60 21
1072.68 21
1072.75 20
1072.83 19
1072.90 18
1072.98 16
1073.05 15
1073.13 14
1073.20 14
1073.28 14
1073.35 14
1073.43 13
1073.50 13
1073.58 12
1073.65 11
1073.73 10
1073.80 10
1073.88 10
1073.95 10
1074.03 10
1074.10 9
1074.18 8
1074.25 7
1074.33 6
1074.40 6
1074.48 6
1074.55 7
1074.63 8
1074.70 9
1074.78 10
1074.85 10
1074.93 10
1075.01 10
1075.08 9
1075.16 10
1075.23 10
1075.31 12
1075.38 13
1075.46 14
1075.53 15
1075.61 15
1075.68 15
1075.76 15
1075.83 15
1075.91 16
1075.98 16
1076.06 16
1076.13 15
1076.21 14
1076.28 13
1076.36 12
1076.43 11
1076.51 11
1076.58 12
1076.66 13
1076.73 14
1076.81 16
1076.88 18
1076.96 20
1077.03 22
1077.11 24
1077.18 26
1077.26 27
1077.33 28
1077.41 29
1077.48 28
1077.56 28
1077.64 27
1077.71 26
1077.79 25
1077.86 25
1077.94 24
1078.01 23
1078.09 22
1078.16 20
1078.24 18
1078.31 17
1078.39 17
1078.46 18
1078.54 19
1078.61 20
1078.69 21
1078.76 20
1078.84 19
1078.91 16
1078.99 12
1079.06 7
1079.14 3
1079.22 0
1079.29 0
1079.37 0
1079.44 0
1079.52 0
1079.59 0
1079.67 0
1079.74 0
1079.82 0
1079.89 0
1079.97 2
1080.04 5
1080.12 9
1080.19 12
1080.27 15
1080.34 17
1080.42 18
1080.49 19
1080.57 20
1080.65 21
1080.72 21
1080.80 22
1080.87 23
1080.95 24
1081.02 24
1081.10 24
1081.17 24
1081.25 24
1081.32 23
1081.40 23
1081.47 22
1081.55 21
1081.62 20
1081.70 19
1081.78 18
1081.85 17
1081.93 16
1082.00 15
1082.08 14
1082.15 14
1082.23 14
1082.30 15
1082.38 16
1082.45 17
1082.53 18
1082.60 18
1082.68 18
1082.75 17
1082.83 16
1082.91 15
1082.98 14
1083.06 13
1083.13 12
1083.21 12
1083.28 13
1083.36 13
1083.43 13
1083.51 14
1083.58 14
1083.66 14
1083.73 14
1083.81 13
1083.89 13
1083.96 12
1084.04 11
1084.11 10
1084.19 9
1084.26 9
1084.34 10
1084.41 12
1084.49 14
1084.56 17
1084.64 20
1084.72 22
1084.79 24
1084.87 26
1084.94 27
1085.02 28
1085.09 28
1085.17 28
1085.24 28
1085.32 27
1085.39 26
1085.47 25
1085.55 23
1085.62 22
1085.70 21
1085.77 20
1085.85 20
1085.92 19
1086.00 19
1086.07 19
1086.15 19
1086.22 20
1086.30 21
1086.38 22
1086.45 23
1086.53 24
1086.60 24
1086.68 24
1086.75 24
1086.83 24
1086.90 23
1086.98 23
1087.06 22
1087.13 22
1087.21 21
1087.28 20
1087.36 20
1087.43 20
1087.51 21
1087.58 22
1087.66 25
1087.74 27
1087.81 30
1087.89 32
1087.96 33
1088.04 33
1088.11 32
1088.19 29
1088.26 26
1088.34 22
1088.42 19
1088.49 16
1088.57 15
1088.64 14
1088.72 15
1088.79 16
1088.87 18
1088.94 19
1089.02 20
1089.10 21
1089.17 21
1089.25 20
1089.32 20
1089.40 19
1089.47 18
1089.55 18
1089.62 18
1089.70 18
1089.78 19
1089.85 20
1089.93 22
1090.00 23
1090.08 25
1090.15 26
1090.23 28
1090.31 30
1090.38 32
1090.46 34
1090.53 35
1090.61 35
1090.68 34
1090.76 32
1090.83 29
1090.91 26
1090.99 24
1091.06 22
1091.14 21
1091.21 20
1091.29 20
1091.36 20
1091.44 20
1091.52 20
1091.59 21
1091.67 22
1091.74 23
1091.82 24
1091.89 25
1091.97 26
1092.05 27
1092.12 27
1092.20 28
1092.27 28
1092.35 28
1092.42 27
1092.50 27
1092.58 27
1092.65 28
1092.73 28
1092.80 30
1092.88 31
1092.95 33
1093.03 33
1093.11 33
1093.18 31
1093.26 29
1093.33 26
1093.41 24
1093.48 23
1093.56 22
1093.64 23
1093.71 26
1093.79 28
1093.86 30
1093.94 31
1094.01 31
1094.09 30
1094.17 28
1094.24 27
1094.32 26
1094.39 27
1094.47 29
1094.55 32
1094.62 35
1094.70 38
1094.77 40
1094.85 40
1094.92 39
1095.00 37
1095.08 35
1095.15 33
1095.23 32
1095.30 32
1095.38 33
1095.45 36
1095.53 38
1095.61 40
1095.68 41
1095.76 42
1095.83 41
1095.91 40
1095.99 39
1096.06 38
1096.14 37
1096.21 36
1096.29 34
1096.36 33
1096.44 30
1096.52 28
1096.59 26
1096.67 24
1096.74 23
1096.82 23
1096.90 24
1096.97 25
1097.05 27
1097.12 28
1097.20 30
1097.28 32
1097.35 34
1097.43 37
1097.50 41
1097.58 45
1097.65 48
1097.73 51
1097.81 53
1097.88 52
1097.96 50
1098.03 47
1098.11 42
1098.19 37
1098.26 33
1098.34 29
1098.41 27
1098.49 26
1098.57 27
1098.64 29
1098.72 32
1098.79 35
1098.87 37
1098.95 39
1099.02 40
1099.10 40
1099.17 39
1099.25 38
1099.32 37
1099.40 35
1099.48 34
1099.55 33
1099.63 31
1099.70 30
1099.78 28
1099.86 26
1099.93 24
1100.01 21
1100.08 17
1100.16 15
1100.24 12
1100.31 11
1100.39 10
1100.46 10
1100.54 11
1100.62 11
1100.69 10
1100.77 10
1100.84 9
1100.92 7
1101.00 6
1101.07 5
1101.15 5
1101.22 6
1101.30 6
1101.38 6
1101.45 6
1101.53 5
1101.60 4
1101.68 3
1101.76 2
1101.83 3
1101.91 4
1101.98 6
1102.06 7
1102.14 8
1102.21 7
1102.29 5
1102.37 2
1102.44 0
1102.52 0
1102.59 0
1102.67 0
1102.75 0
1102.82 0
1102.90 0
1102.97 0
1103.05 1
1103.13 2
1103.20 3
1103.28 4
1103.35 4
1103.43 4
1103.51 4
1103.58 4
1103.66 3
1103.73 2
1103.81 1
1103.89 1
1103.96 1
1104.04 2
1104.11 3
1104.19 5
1104.27 8
1104.34 11
1104.42 13
1104.50 15
1104.57 17
1104.65 18
1104.72 20
1104.80 23
1104.88 26
1104.95 30
1105.03 34
1105.10 38
1105.18 41
1105.26 43
1105.33 44
1105.41 45
1105.49 45
1105.56 44
1105.64 44
1105.71 43
1105.79 43
1105.87 43
1105.94 43
1106.02 45
1106.09 48
1106.17 52
1106.25 56
1106.32 60
1106.40 63
1106.48 65
1106.55 66
1106.63 67
1106.70 68
1106.78 70
1106.86 71
1106.93 73
1107.01 75
1107.09 77
1107.16 78
1107.24 79
1107.31 79
1107.39 79
1107.47 80
1107.54 81
1107.62 83
1107.70 84
1107.77 86
1107.85 87
1107.92 87
1108.00 86
1108.08 85
1108.15 84
1108.23 83
1108.31 83
1108.38 82
1108.46 81
1108.53 79
1108.61 77
1108.69 74
1108.76 72
1108.84 70
1108.92 69
1108.99 70
1109.07 72
1109.14 76
1109.22 79
1109.30 82
1109.37 85
1109.45 86
1109.53 87
1109.60 86
1109.68 85
1109.75 84
1109.83 82
1109.91 81
1109.98 79
1110.06 76
1110.14 74
1110.21 72
1110.29 69
1110.37 67
1110.44 66
1110.52 64
1110.59 63
1110.67 61
1110.75 58
1110.82 54
1110.90 50
1110.98 46
1111.05 43
1111.13 40
1111.21 39
1111.28 38
1111.36 39
1111.43 40
1111.51 40
1111.59 40
1111.66 40
1111.74 39
1111.82 38
1111.89 37
1111.97 36
1112.05 36
1112.12 37
1112.20 38
1112.27 39
1112.35 40
1112.43 41
1112.50 41
1112.58 41
1112.66 40
1112.73 40
1112.81 39
1112.89 39
1112.96 40
1113.04 41
1113.11 42
1113.19 44
1113.27 46
1113.34 49
1113.42 51
1113.50 52
1113.57 52
1113.65 50
1113.73 47
1113.80 43
1113.88 39
1113.96 35
1114.03 31
1114.11 28
1114.19 26
1114.26 23
1114.34 21
1114.41 19
1114.49 18
1114.57 17
1114.64 18
1114.72 20
1114.80 23
1114.87 27
1114.95 30
1115.03 32
1115.10 32
1115.18 31
1115.26 28
1115.33 26
1115.41 23
1115.49 22
1115.56 22
1115.64 23
1115.71 25
1115.79 26
1115.87 28
1115.94 28
1116.02 29
1116.10 29
1116.17 30
1116.25 31
1116.33 32
1116.40 34
1116.48 36
1116.56 38
1116.63 40
1116.71 41
1116.79 42
1116.86 43
1116.94 43
1117.02 44
1117.09 45
1117.17 45
1117.25 46
1117.32 48
1117.40 49
1117.48 51
1117.55 53
1117.63 54
1117.71 56
1117.78 56
1117.86 57
1117.93 56
1118.01 55
1118.09 54
1118.16 52
1118.24 50
1118.32 47
1118.39 45
1118.47 44
1118.55 43
1118.62 44
1118.70 47
1118.78 50
1118.85 54
1118.93 58
1119.01 62
1119.08 65
1119.16 67
1119.24 68
1119.31 67
1119.39 66
1119.47 64
1119.54 61
1119.62 58
1119.70 56
1119.77 54
1119.85 53
1119.93 53
1120.00 53
1120.08 54
1120.16 54
1120.23 55
1120.31 55
1120.39 54
1120.46 54
1120.54 52
1120.62 51
1120.69 50
1120.77 50
1120.85 51
1120.92 53
1121.00 57
1121.08 62
1121.15 67
1121.23 73
1121.31 77
1121.38 80
1121.46 82
1121.54 81
1121.61 78
1121.69 74
1121.77 71
1121.84 68
1121.92 66
1122.00 66
1122.07 67
1122.15 69
1122.23 71
1122.30 72
1122.38 72
1122.46 70
1122.54 67
1122.61 63
1122.69 59
1122.77 55
1122.84 51
1122.92 48
1123.00 46
1123.07 45
1123.15 45
1123.23 45
1123.30 45
1123.38 46
1123.46 47
1123.53 48
1123.61 48
1123.69 49
1123.76 49
1123.84 48
1123.92 47
1123.99 45
1124.07 42
1124.15 39
1124.22 36
1124.30 33
1124.38 32
1124.45 31
1124.53 32
1124.61 33
1124.69 34
1124.76 35
1124.84 36
1124.92 36
1124.99 35
1125.07 33
1125.15 32
1125.22 32
1125.30 32
1125.38 33
1125.45 34
1125.53 35
1125.61 36
1125.68 36
1125.76 35
1125.84 34
1125.91 31
1125.99 29
1126.07 26
1126.15 23
1126.22 20
1126.30 17
1126.38 15
1126.45 14
1126.53 12
1126.61 10
1126.68 8
1126.76 5
1126.84 2
1126.91 0
1126.99 0
1127.07 0
1127.14 0
1127.22 0
1127.30 0
1127.38 0
1127.45 0
1127.53 3
1127.61 6
1127.68 8
1127.76 10
1127.84 12
1127.91 12
1127.99 13
1128.07 13
1128.14 13
1128.22 13
1128.30 13
1128.38 11
1128.45 9
1128.53 7
1128.61 5
1128.68 2
1128.76 0
1128.84 0
1128.91 0
1128.99 1
1129.07 4
1129.15 8
1129.22 11
1129.30 14
1129.38 17
1129.45 19
1129.53 21
1129.61 22
1129.68 23
1129.76 24
1129.84 24
1129.92 24
1129.99 23
1130.07 22
1130.15 20
1130.22 20
1130.30 20
1130.38 21
1130.45 23
1130.53 25
1130.61 28
1130.69 30
1130.76 31
1130.84 31
1130.92 30
1130.99 29
1131.07 27
1131.15 25
1131.22 23
1131.30 22
1131.38 21
1131.46 20
1131.53 19
1131.61 19
1131.69 18
1131.76 17
1131.84 16
1131.92 15
1131.99 15
1132.07 15
1132.15 16
1132.23 16
1132.30 17
1132.38 18
1132.46 19
1132.53 20
1132.61 22
1132.69 24
1132.77 26
1132.84 29
1132.92 31
1133.00 33
1133.07 35
1133.15 36
1133.23 37
1133.31 38
1133.38 38
1133.46 39
1133.54 39
1133.61 39
1133.69 39
1133.77 39
1133.85 40
1133.92 42
1134.00 44
1134.08 46
1134.15 49
1134.23 51
1134.31 53
1134.39 55
1134.46 56
1134.54 58
1134.62 59
1134.69 60
1134.77 62
1134.85 63
1134.93 64
1135.00 64
1135.08 65
1135.16 66
1135.23 67
1135.31 69
1135.39 73
1135.47 77
1135.54 82
1135.62 88
1135.70 94
1135.77 101
1135.85 108
1135.93 115
1136.01 123
1136.08 131
1136.16 138
1136.24 144
1136.32 149
1136.39 152
1136.47 154
1136.55 155
1136.62 155
1136.70 153
1136.78 150
1136.86 146
1136.93 141
1137.01 135
1137.09 129
1137.16 124
1137.24 120
1137.32 120
1137.40 121
1137.47 124
1137.55 127
1137.63 131
1137.71 134
1137.78 137
1137.86 138
1137.94 138
1138.01 138
1138.09 137
1138.17 136
1138.25 135
1138.32 133
1138.40 131
1138.48 128
1138.56 125
1138.63 120
1138.71 115
1138.79 109
1138.86 102
1138.94 97
1139.02 92
1139.10 89
1139.17 88
1139.25 88
1139.33 90
1139.41 92
1139.48 95
1139.56 97
1139.64 99
1139.72 98
1139.79 97
1139.87 94
1139.95 90
1140.02 85
1140.10 81
1140.18 76
1140.26 72
1140.33 68
1140.41 65
1140.49 62
1140.57 59
1140.64 56
1140.72 54
1140.80 51
1140.88 50
1140.95 50
1141.03 52
1141.11 53
1141.19 55
1141.26 55
1141.34 55
1141.42 53
1141.49 50
1141.57 47
1141.65 43
1141.73 41
1141.80 39
1141.88 39
1141.96 39
1142.04 39
1142.11 38
1142.19 35
1142.27 31
1142.35 26
1142.42 21
1142.50 15
1142.58 11
1142.66 9
1142.73 7
1142.81 7
1142.89 7
1142.97 7
1143.04 7
1143.12 5
1143.20 2
1143.28 0
1143.35 0
1143.43 0
1143.51 0
1143.59 0
1143.66 0
1143.74 0
1143.82 0
1143.90 3
1143.97 5
1144.05 6
1144.13 7
1144.21 7
1144.28 8
1144.36 10
1144.44 11
1144.52 12
1144.59 12
1144.67 11
1144.75 10
1144.83 8
1144.90 7
1144.98 6
1145.06 6
1145.14 7
1145.21 9
1145.29 11
1145.37 13
1145.45 15
1145.52 15
1145.60 15
1145.68 14
1145.76 13
1145.83 12
1145.91 12
1145.99 14
1146.07 16
1146.14 20
1146.22 25
1146.30 30
1146.38 35
1146.45 38
1146.53 40
1146.61 41
1146.69 40
1146.76 38
1146.84 36
1146.92 33
1147.00 31
1147.07 30
1147.15 29
1147.23 30
1147.31 32
1147.38 35
1147.46 40
1147.54 44
1147.62 49
1147.69 54
1147.77 57
1147.85 60
1147.93 60
1148.01 58
1148.08 55
1148.16 51
1148.24 46
1148.32 41
1148.39 37
1148.47 34
1148.55 32
1148.63 31
1148.70 31
1148.78 32
1148.86 33
1148.94 36
1149.01 40
1149.09 45
1149.17 50
1149.25 56
1149.32 62
1149.40 66
1149.48 70
1149.56 73
1149.64 75
1149.71 77
1149.79 78
1149.87 78
1149.95 78
1150.02 77
1150.10 76
1150.18 74
1150.26 72
1150.33 71
1150.41 71
1150.49 71
1150.57 73
1150.65 76
1150.72 80
1150.80 86
1150.88 93
1150.96 100
1151.03 109
1151.11 119
1151.19 128
1151.27 137
1151.34 143
1151.42 149
1151.50 152
1151.58 155
1151.66 156
1151.73 157
1151.81 158
1151.89 159
1151.97 160
1152.04 160
1152.12 160
1152.20 159
1152.28 159
1152.36 158
1152.43 158
1152.51 158
1152.59 158
1152.67 158
1152.74 158
1152.82 160
1152.90 162
1152.98 165
1153.06 170
1153.13 175
1153.21 180
1153.29 183
1153.37 183
1153.44 179
1153.52 173
1153.60 165
1153.68 157
1153.76 150
1153.83 146
1153.91 143
1153.99 143
1154.07 145
1154.14 147
1154.22 148
1154.30 149
1154.38 149
1154.46 149
1154.53 149
1154.61 149
1154.69 150
1154.77 150
1154.85 151
1154.92 150
1155.00 148
1155.08 146
1155.16 142
1155.23 138
1155.31 134
1155.39 130
1155.47 126
1155.55 123
1155.62 120
1155.70 117
1155.78 116
1155.86 114
1155.94 113
1156.01 111
1156.09 109
1156.17 107
1156.25 104
1156.32 101
1156.40 97
1156.48 94
1156.56 91
1156.64 88
1156.71 86
1156.79 85
1156.87 84
1156.95 83
1157.03 82
1157.10 81
1157.18 80
1157.26 79
1157.34 78
1157.42 78
1157.49 77
1157.57 76
1157.65 74
1157.73 71
1157.81 68
1157.88 64
1157.96 62
1158.04 60
1158.12 60
1158.20 60
1158.27 62
1158.35 63
1158.43 63
1158.51 62
1158.58 59
1158.66 56
1158.74 53
1158.82 50
1158.90 49
1158.97 49
1159.05 50
1159.13 51
1159.21 53
1159.29 55
1159.36 58
1159.44 61
1159.52 65
1159.60 69
1159.68 74
1159.75 79
1159.83 85
1159.91 90
1159.99 95
1160.07 101
1160.14 106
1160.22 111
1160.30 117
1160.38 123
1160.46 130
1160.54 137
1160.61 143
1160.69 149
1160.77 153
1160.85 156
1160.93 158
1161.00 159
1161.08 159
1161.16 159
1161.24 158
1161.32 157
1161.39 156
1161.47 154
1161.55 153
1161.63 151
1161.71 149
1161.78 147
1161.86 145
1161.94 143
1162.02 141
1162.10 138
1162.17 135
1162.25 131
1162.33 126
1162.41 120
1162.49 113
1162.56 105
1162.64 98
1162.72 90
1162.80 83
1162.88 76
1162.96 72
1163.03 69
1163.11 67
1163.19 67
1163.27 68
1163.35 69
1163.42 71
1163.50 72
1163.58 72
1163.66 72
1163.74 71
1163.81 70
1163.89 70
1163.97 70
1164.05 70
1164.13 69
1164.21 68
1164.28 65
1164.36 61
1164.44 57
1164.52 52
1164.60 48
1164.67 44
1164.75 41
1164.83 38
1164.91 35
1164.99 32
1165.07 27
1165.14 22
1165.22 17
1165.30 12
1165.38 9
1165.46 8
1165.53 8
1165.61 10
1165.69 13
1165.77 16
1165.85 18
1165.93 20
1166.00 22
1166.08 23
1166.16 24
1166.24 26
1166.32 28
1166.40 30
1166.47 32
1166.55 33
1166.63 34
1166.71 33
1166.79 31
1166.86 28
1166.94 25
1167.02 21
1167.10 17
1167.18 14
1167.26 10
1167.33 7
1167.41 5
1167.49 4
1167.57 3
1167.65 3
1167.73 4
1167.80 4
1167.88 4
1167.96 4
1168.04 3
1168.12 2
1168.20 0
1168.27 0
1168.35 0
1168.43 0
1168.51 0
1168.59 0
1168.67 0
1168.74 0
1168.82 3
1168.90 10
1168.98 17
1169.06 24
1169.14 30
1169.21 35
1169.29 38
1169.37 40
1169.45 41
1169.53 43
1169.61 45
1169.68 48
1169.76 51
1169.84 55
1169.92 57
1170.00 59
1170.08 60
1170.15 60
1170.23 62
1170.31 64
1170.39 66
1170.47 70
1170.55 73
1170.62 75
1170.70 76
1170.78 76
1170.86 75
1170.94 74
1171.02 74
1171.09 74
1171.17 76
1171.25 77
1171.33 78
1171.41 77
1171.49 73
1171.56 68
1171.64 61
1171.72 53
1171.80 45
1171.88 38
1171.96 33
1172.03 29
1172.11 26
1172.19 25
1172.27 24
1172.35 24
1172.43 25
1172.51 26
1172.58 29
1172.66 33
1172.74 38
1172.82 43
1172.90 47
1172.98 51
1173.05 53
1173.13 53
1173.21 52
1173.29 49
1173.37 46
1173.45 43
1173.53 41
1173.60 40
1173.68 39
1173.76 40
1173.84 41
1173.92 43
1174.00 46
1174.07 50
1174.15 54
1174.23 58
1174.31 61
1174.39 63
1174.47 63
1174.55 63
1174.62 62
1174.70 61
1174.78 59
1174.86 58
1174.94 57
1175.02 55
1175.10 53
1175.17 51
1175.25 50
1175.33 48
1175.41 47
1175.49 45
1175.57 43
1175.65 39
1175.72 35
1175.80 29
1175.88 24
1175.96 20
1176.04 18
1176.12 18
1176.20 19
1176.27 21
1176.35 23
1176.43 23
1176.51 21
1176.59 17
1176.67 12
1176.75 7
1176.82 3
1176.90 1
1176.98 1
1177.06 4
1177.14 9
1177.22 16
1177.30 24
1177.37 32
1177.45 40
1177.53 47
1177.61 55
1177.69 61
1177.77 66
1177.85 69
1177.92 70
1178.00 69
1178.08 65
1178.16 61
1178.24 55
1178.32 50
1178.40 46
1178.47 43
1178.55 42
1178.63 41
1178.71 41
1178.79 42
1178.87 43
1178.95 45
1179.02 46
1179.10 47
1179.18 49
1179.26 49
1179.34 50
1179.42 49
1179.50 49
1179.58 49
1179.65 51
1179.73 54
1179.81 59
1179.89 66
1179.97 73
1180.05 81
1180.13 89
1180.21 95
1180.28 100
1180.36 104
1180.44 105
1180.52 105
1180.60 103
1180.68 99
1180.76 93
1180.83 87
1180.91 80
1180.99 74
1181.07 70
1181.15 66
1181.23 64
1181.31 63
1181.39 62
1181.46 63
1181.54 64
1181.62 65
1181.70 68
1181.78 71
1181.86 75
1181.94 79
1182.02 83
1182.09 86
1182.17 88
1182.25 89
1182.33 89
1182.41 87
1182.49 84
1182.57 81
1182.65 77
1182.72 72
1182.80 67
1182.88 62
1182.96 58
1183.04 55
1183.12 54
1183.20 53
1183.28 53
1183.36 53
1183.43 53
1183.51 54
1183.59 54
1183.67 55
1183.75 56
1183.83 59
1183.91 61
1183.99 65
1184.06 70
1184.14 75
1184.22 81
1184.30 88
1184.38 94
1184.46 101
1184.54 106
1184.62 109
1184.70 110
1184.77 108
1184.85 104
1184.93 100
1185.01 96
1185.09 93
1185.17 94
1185.25 97
1185.33 103
1185.40 112
1185.48 121
1185.56 130
1185.64 138
1185.72 145
1185.80 150
1185.88 153
1185.96 156
1186.04 158
1186.11 161
1186.19 164
1186.27 168
1186.35 172
1186.43 175
1186.51 177
1186.59 178
1186.67 178
1186.75 177
1186.82 176
1186.90 175
1186.98 173
1187.06 172
1187.14 170
1187.22 167
1187.30 163
1187.38 160
1187.46 157
1187.54 154
1187.61 153
1187.69 151
1187.77 149
1187.85 147
1187.93 143
1188.01 137
1188.09 131
1188.17 126
1188.25 121
1188.32 118
1188.40 116
1188.48 113
1188.56 111
1188.64 106
1188.72 99
1188.80 91
1188.88 82
1188.96 74
1189.04 67
1189.11 62
1189.19 58
1189.27 57
1189.35 57
1189.43 57
1189.51 58
1189.59 58
1189.67 59
1189.75 59
1189.83 59
1189.90 58
1189.98 56
1190.06 52
1190.14 47
1190.22 42
1190.30 38
1190.38 35
1190.46 33
1190.54 32
1190.62 32
1190.70 32
1190.77 32
1190.85 32
1190.93 34
1191.01 37
1191.09 42
1191.17 49
1191.25 57
1191.33 66
1191.41 74
1191.49 81
1191.56 85
1191.64 87
1191.72 87
1191.80 84
1191.88 79
1191.96 73
1192.04 67
1192.12 61
1192.20 56
1192.28 52
1192.36 49
1192.43 48
1192.51 48
1192.59 49
1192.67 51
1192.75 54
1192.83 57
1192.91 58
1192.99 59
1193.07 59
1193.15 59
1193.23 58
1193.30 57
1193.38 57
1193.46 58
1193.54 58
1193.62 59
1193.70 59
1193.78 58
1193.86 55
1193.94 51
1194.02 47
1194.10 42
1194.18 38
1194.25 35
1194.33 34
1194.41 34
1194.49 36
1194.57 38
1194.65 42
1194.73 45
1194.81 49
1194.89 55
1194.97 61
1195.05 69
1195.13 77
1195.20 84
1195.28 90
1195.36 93
1195.44 92
1195.52 89
1195.60 83
1195.68 78
1195.76 73
1195.84 70
1195.92 69
1196.00 69
1196.08 69
1196.16 68
1196.23 65
1196.31 59
1196.39 50
1196.47 41
1196.55 31
1196.63 22
1196.71 13
1196.79 6
1196.87 1
1196.95 0
1197.03 0
1197.11 0
1197.19 0
1197.26 0
1197.34 0
1197.42 0
1197.50 0
1197.58 0
1197.66 0
1197.74 5
1197.82 15
1197.90 27
1197.98 41
1198.06 53
1198.14 62
1198.22 67
1198.30 69
1198.37 67
1198.45 64
1198.53 61
1198.61 58
1198.69 56
1198.77 55
1198.85 54
1198.93 54
1199.01 55
1199.09 58
1199.17 62
1199.25 68
1199.33 75
1199.41 84
1199.49 91
1199.56 96
1199.64 98
1199.72 96
1199.80 91
1199.88 84
1199.96 78
1200.04 71
1200.12 67
1200.20 63
1200.28 61
1200.36 59
1200.44 58
1200.52 58
1200.60 60
1200.68 64
1200.75 69
1200.83 75
1200.91 81
1200.99 86
1201.07 90
1201.15 93
1201.23 95
1201.31 95
1201.39 95
1201.47 95
1201.55 94
1201.63 93
1201.71 93
1201.79 94
1201.87 95
1201.95 98
1202.03 101
1202.10 103
1202.18 104
1202.26 103
1202.34 100
1202.42 96
1202.50 91
1202.58 85
1202.66 80
1202.74 77
1202.82 73
1202.90 71
1202.98 69
1203.06 68
1203.14 66
1203.22 63
1203.30 60
1203.38 55
1203.46 50
1203.53 44
1203.61 39
1203.69 33
1203.77 28
1203.85 23
1203.93 19
1204.01 16
1204.09 14
1204.17 13
1204.25 14
1204.33 16
1204.41 20
1204.49 25
1204.57 31
1204.65 37
1204.73 42
1204.81 46
1204.89 48
1204.97 48
1205.05 47
1205.12 45
1205.20 42
1205.28 40
1205.36 38
1205.44 36
1205.52 37
1205.60 40
1205.68 44
1205.76 51
1205.84 59
1205.92 68
1206.00 76
1206.08 82
1206.16 86
1206.24 86
1206.32 83
1206.40 78
1206.48 71
1206.56 64
1206.64 58
1206.72 55
1206.80 55
1206.87 58
1206.95 62
1207.03 67
1207.11 71
1207.19 74
1207.27 76
1207.35 75
1207.43 75
1207.51 74
1207.59 73
1207.67 74
1207.75 74
1207.83 74
1207.91 74
1207.99 73
1208.07 71
1208.15 70
1208.23 70
1208.31 71
1208.39 73
1208.47 77
1208.55 80
1208.63 82
1208.71 82
1208.79 79
1208.87 74
1208.94 68
1209.02 60
1209.10 53
1209.18 47
1209.26 43
1209.34 40
1209.42 39
1209.50 39
1209.58 39
1209.66 38
1209.74 36
1209.82 32
1209.90 28
1209.98 24
1210.06 22
1210.14 22
1210.22 25
1210.30 30
1210.38 38
1210.46 46
1210.54 53
1210.62 58
1210.70 62
1210.78 63
1210.86 63
1210.94 64
1211.02 64
1211.10 66
1211.18 69
1211.26 73
1211.34 76
1211.42 79
1211.50 81
1211.57 82
1211.65 82
1211.73 81
1211.81 80
1211.89 78
1211.97 75
1212.05 72
1212.13 68
1212.21 65
1212.29 62
1212.37 59
1212.45 57
1212.53 55
1212.61 54
1212.69 53
1212.77 52
1212.85 51
1212.93 50
1213.01 49
1213.09 48
1213.17 47
1213.25 45
1213.33 45
1213.41 45
1213.49 48
1213.57 52
1213.65 57
1213.73 63
1213.81 69
1213.89 75
1213.97 79
1214.05 80
1214.13 80
1214.21 77
1214.29 74
1214.37 69
1214.45 63
1214.53 58
1214.61 54
1214.69 50
1214.77 49
1214.85 48
1214.93 50
1215.01 53
1215.09 57
1215.17 61
1215.25 66
1215.33 70
1215.41 73
1215.49 76
1215.56 78
1215.64 78
1215.72 78
1215.80 76
1215.88 73
1215.96 70
1216.04 67
1216.12 64
1216.20 63
1216.28 62
1216.36 62
1216.44 63
1216.52 64
1216.60 64
1216.68 65
1216.76 66
1216.84 68
1216.92 69
1217.00 71
1217.08 73
1217.16 76
1217.24 79
1217.32 81
1217.40 83
1217.48 84
1217.56 84
1217.64 83
1217.72 82
1217.80 80
1217.88 78
1217.96 76
1218.04 74
1218.12 72
1218.20 70
1218.28 67
1218.36 63
1218.44 60
1218.52 56
1218.60 54
1218.68 52
1218.76 51
1218.84 51
1218.92 50
1219.00 50
1219.08 48
1219.16 47
1219.24 46
1219.32 46
1219.40 47
1219.48 51
1219.56 57
1219.64 64
1219.72 73
1219.80 81
1219.88 87
1219.96 91
1220.04 92
1220.12 89
1220.20 85
1220.28 79
1220.36 73
1220.44 66
1220.52 61
1220.60 57
1220.68 53
1220.76 49
1220.84 45
1220.92 42
1221.00 39
1221.08 37
1221.16 35
1221.24 33
1221.32 32
1221.40 31
1221.48 30
1221.56 29
1221.64 28
1221.72 27
1221.80 27
1221.88 29
1221.96 31
1222.04 33
1222.12 36
1222.20 37
1222.28 36
1222.36 34
1222.44 29
1222.52 23
1222.60 16
1222.68 8
1222.76 1
1222.84 0
1222.92 0
1223.00 0
1223.08 0
1223.16 0
1223.24 0
1223.32 0
1223.40 0
1223.48 7
1223.56 12
1223.64 16
1223.73 17
1223.81 16
1223.89 12
1223.97 8
1224.05 3
1224.13 0
1224.21 0
1224.29 0
1224.37 0
1224.45 2
1224.53 7
1224.61 13
1224.69 19
1224.77 24
1224.85 30
1224.93 35
1225.01 39
1225.09 43
1225.17 46
1225.25 47
1225.33 47
1225.41 46
1225.49 44
1225.57 41
1225.65 38
1225.73 35
1225.81 33
1225.89 32
1225.97 32
1226.05 31
1226.13 31
1226.21 30
1226.29 29
1226.37 28
1226.45 28
1226.53 28
1226.61 29
1226.69 31
1226.77 35
1226.85 38
1226.93 43
1227.01 49
1227.09 56
1227.17 63
1227.25 70
1227.33 76
1227.41 81
1227.49 83
1227.57 83
1227.65 81
1227.74 79
1227.82 77
1227.90 77
1227.98 78
1228.06 79
1228.14 81
1228.22 83
1228.30 85
1228.38 85
1228.46 85
1228.54 85
1228.62 85
1228.70 85
1228.78 85
1228.86 85
1228.94 85
1229.02 85
1229.10 85
1229.18 86
1229.26 88
1229.34 91
1229.42 95
1229.50 100
1229.58 104
1229.66 107
1229.74 109
1229.82 109
1229.90 107
1229.98 103
1230.06 97
1230.14 91
1230.22 83
1230.31 76
1230.39 70
1230.47 66
1230.55 65
1230.63 68
1230.71 72
1230.79 79
1230.87 86
1230.95 92
1231.03 96
1231.11 97
1231.19 96
1231.27 92
1231.35 86
1231.43 79
1231.51 72
1231.59 66
1231.67 60
1231.75 57
1231.83 55
1231.91 54
1231.99 55
1232.07 56
1232.15 56
1232.23 55
1232.31 53
1232.40 49
1232.48 44
1232.56 39
1232.64 34
1232.72 30
1232.80 27
1232.88 26
1232.96 27
1233.04 28
1233.12 30
1233.20 33
1233.28 36
1233.36 40
1233.44 45
1233.52 51
1233.60 57
1233.68 64
1233.76 71
1233.84 76
1233.92 79
1234.00 80
1234.08 78
1234.16 74
1234.25 68
1234.33 61
1234.41 52
1234.49 43
1234.57 33
1234.65 24
1234.73 16
1234.81 8
1234.89 3
1234.97 0
1235.05 0
1235.13 0
1235.21 0
1235.29 0
1235.37 0
1235.45 0
1235.53 0
1235.61 0
1235.69 1
1235.77 6
1235.86 12
1235.94 17
1236.02 22
1236.10 27
1236.18 30
1236.26 32
1236.34 34
1236.42 34
1236.50 32
1236.58 29
1236.66 25
1236.74 20
1236.82 15
1236.90 11
1236.98 7
1237.06 5
1237.14 5
1237.22 5
1237.31 6
1237.39 8
1237.47 11
1237.55 14
1237.63 17
1237.71 21
1237.79 26
1237.87 32
1237.95 38
1238.03 45
1238.11 52
1238.19 58
1238.27 62
1238.35 65
1238.43 64
1238.51 61
1238.60 54
1238.68 44
1238.76 33
1238.84 22
1238.92 11
1239.00 1
1239.08 0
1239.16 0
1239.24 0
1239.32 0
1239.40 0
1239.48 0
1239.56 0
1239.64 0
1239.72 1
1239.80 8
1239.89 15
1239.97 22
1240.05 28
1240.13 33
1240.21 36
1240.29 38
1240.37 40
1240.45 43
1240.53 46
1240.61 51
1240.69 55
1240.77 57
1240.85 57
1240.93 54
1241.01 49
1241.10 42
1241.18 34
1241.26 28
1241.34 22
1241.42 19
1241.50 16
1241.58 15
1241.66 13
1241.74 10
1241.82 8
1241.90 6
1241.98 5
1242.06 6
1242.14 8
1242.23 13
1242.31 18
1242.39 24
1242.47 30
1242.55 34
1242.63 37
1242.71 37
1242.79 35
1242.87 30
1242.95 24
1243.03 16
1243.11 8
1243.19 1
1243.28 0
1243.36 0
1243.44 0
1243.52 0
1243.60 6
1243.68 14
1243.76 23
1243.84 31
1243.92 38
1244.00 44
1244.08 48
1244.16 51
1244.25 54
1244.33 56
1244.41 57
1244.49 58
1244.57 59
1244.65 61
1244.73 63
1244.81 67
1244.89 73
1244.97 81
1245.05 90
1245.13 98
1245.21 104
1245.30 108
1245.38 107
1245.46 101
1245.54 92
1245.62 80
1245.70 67
1245.78 56
1245.86 46
1245.94 40
1246.02 35
1246.10 33
1246.19 30
1246.27 27
1246.35 22
1246.43 15
1246.51 7
1246.59 0
1246.67 0
1246.75 0
1246.83 0
1246.91 0
1246.99 0
1247.07 2
1247.16 11
1247.24 19
1247.32 26
1247.40 31
1247.48 33
1247.56 34
1247.64 33
1247.72 31
1247.80 28
1247.88 26
1247.96 23
1248.05 20
1248.13 17
1248.21 14
1248.29 11
1248.37 9
1248.45 8
1248.53 8
1248.61 9
1248.69 9
1248.77 8
1248.86 7
1248.94 4
1249.02 1
1249.10 0
1249.18 0
1249.26 0
1249.34 0
1249.42 0
1249.50 0
1249.58 0
1249.66 0
1249.75 4
1249.83 8
1249.91 12
1249.99 16
1250.07 19
1250.15 24
1250.23 28
1250.31 34
1250.39 39
1250.47 45
1250.56 51
1250.64 56
1250.72 61
1250.80 63
1250.88 65
1250.96 65
1251.04 64
1251.12 61
1251.20 57
1251.29 53
1251.37 47
1251.45 42
1251.53 37
1251.61 33
1251.69 29
1251.77 25
1251.85 20
1251.93 16
1252.01 11
1252.10 7
1252.18 5
1252.26 4
1252.34 7
1252.42 12
1252.50 20
1252.58 29
1252.66 40
1252.74 50
1252.83 60
1252.91 68
1252.99 75
1253.07 81
1253.15 86
1253.23 91
1253.31 95
1253.39 98
1253.47 101
1253.55 103
1253.64 104
1253.72 104
1253.80 103
1253.88 101
1253.96 99
1254.04 97
1254.12 95
1254.20 92
1254.29 89
1254.37 86
1254.45 82
1254.53 77
1254.61 71
1254.69 65
1254.77 59
1254.85 54
1254.93 49
1255.02 47
1255.10 47
1255.18 48
1255.26 52
1255.34 56
1255.42 63
1255.50 70
1255.58 78
1255.66 88
1255.75 98
1255.83 107
1255.91 116
1255.99 123
1256.07 126
1256.15 126
1256.23 123
1256.31 117
1256.40 108
1256.48 99
1256.56 89
1256.64 80
1256.72 71
1256.80 63
1256.88 56
1256.96 50
1257.05 46
1257.13 43
1257.21 44
1257.29 47
1257.37 53
1257.45 62
1257.53 73
1257.61 84
1257.69 93
1257.78 100
1257.86 103
1257.94 102
1258.02 99
1258.10 96
1258.18 93
1258.26 93
1258.34 95
1258.43 99
1258.51 104
1258.59 107
1258.67 108
1258.75 106
1258.83 103
1258.91 99
1259.00 95
1259.08 94
1259.16 95
1259.24 97
1259.32 98
1259.40 97
1259.48 94
1259.56 89
1259.65 82
1259.73 74
1259.81 67
1259.89 61
1259.97 57
1260.05 54
1260.13 52
1260.21 51
1260.30 51
1260.38 53
1260.46 58
1260.54 66
1260.62 76
1260.70 86
1260.78 94
1260.87 99
1260.95 98
1261.03 92
1261.11 82
1261.19 69
1261.27 56
1261.35 44
1261.43 36
1261.52 30
1261.60 27
1261.68 25
1261.76 24
1261.84 22
1261.92 20
1262.00 18
1262.09 17
1262.17 17
1262.25 19
1262.33 21
1262.41 25
1262.49 28
1262.57 31
1262.66 31
1262.74 30
1262.82 27
1262.90 23
1262.98 19
1263.06 14
1263.14 10
1263.23 7
1263.31 6
1263.39 5
1263.47 5
1263.55 4
1263.63 3
1263.71 1
1263.80 0
1263.88 0
1263.96 0
1264.04 0
1264.12 0
1264.20 0
1264.28 1
1264.37 10
1264.45 19
1264.53 28
1264.61 36
1264.69 41
1264.77 43
1264.85 43
1264.94 41
1265.02 38
1265.10 33
1265.18 27
1265.26 20
1265.34 13
1265.42 7
1265.51 2
1265.59 0
1265.67 0
1265.75 0
1265.83 3
1265.91 7
1266.00 12
1266.08 18
1266.16 24
1266.24 31
1266.32 40
1266.40 50
1266.48 60
1266.57 70
1266.65 78
1266.73 84
1266.81 87
1266.89 86
1266.97 83
1267.05 78
1267.14 72
1267.22 66
1267.30 61
1267.38 58
1267.46 57
1267.54 59
1267.63 63
1267.71 70
1267.79 77
1267.87 85
1267.95 90
1268.03 94
1268.12 95
1268.20 93
1268.28 89
1268.36 85
1268.44 81
1268.52 78
1268.60 76
1268.69 78
1268.77 81
1268.85 87
1268.93 93
1269.01 98
1269.09 102
1269.18 104
1269.26 104
1269.34 101
1269.42 97
1269.50 92
1269.58 87
1269.67 83
1269.75 80
1269.83 77
1269.91 75
1269.99 75
1270.07 76
1270.16 79
1270.24 84
1270.32 89
1270.40 93
1270.48 97
1270.56 98
1270.65 97
1270.73 93
1270.81 88
1270.89 83
1270.97 78
1271.05 76
1271.14 75
1271.22 77
1271.30 82
1271.38 88
1271.46 96
1271.54 106
1271.63 116
1271.71 125
1271.79 133
1271.87 138
1271.95 141
1272.03 142
1272.12 142
1272.20 142
1272.28 144
1272.36 147
1272.44 151
1272.52 154
1272.61 157
1272.69 159
1272.77 158
1272.85 157
1272.93 155
1273.01 152
1273.10 151
1273.18 150
1273.26 149
1273.34 149
1273.42 148
1273.51 147
1273.59 144
1273.67 141
1273.75 138
1273.83 134
1273.91 130
1274.00 127
1274.08 125
1274.16 123
1274.24 122
1274.32 121
1274.40 120
1274.49 120
1274.57 119
1274.65 118
1274.73 116
1274.81 114
1274.90 111
1274.98 107
1275.06 102
1275.14 97
1275.22 91
1275.30 86
1275.39 83
1275.47 83
1275.55 87
1275.63 93
1275.71 103
1275.80 115
1275.88 126
1275.96 136
1276.04 144
1276.12 148
1276.20 150
1276.29 148
1276.37 145
1276.45 141
1276.53 138
1276.61 135
1276.70 135
1276.78 136
1276.86 138
1276.94 141
1277.02 145
1277.10 148
1277.19 150
1277.27 151
1277.35 149
1277.43 145
1277.51 140
1277.60 133
1277.68 125
1277.76 119
1277.84 113
1277.92 109
1278.01 107
1278.09 107
1278.17 110
1278.25 113
1278.33 118
1278.41 122
1278.50 127
1278.58 131
1278.66 134
1278.74 135
1278.82 136
1278.91 134
1278.99 132
1279.07 129
1279.15 124
1279.23 120
1279.32 116
1279.40 113
1279.48 110
1279.56 109
1279.64 110
1279.73 112
1279.81 114
1279.89 117
1279.97 120
1280.05 122
1280.14 124
1280.22 125
1280.30 125
1280.38 125
1280.46 124
1280.55 122
1280.63 122
1280.71 121
1280.79 121
1280.87 121
1280.96 119
1281.04 114
1281.12 106
1281.20 96
1281.28 84
1281.37 72
1281.45 64
1281.53 60
1281.61 63
1281.69 72
1281.78 85
1281.86 99
1281.94 114
1282.02 124
1282.10 131
1282.19 133
1282.27 132
1282.35 129
1282.43 126
1282.51 123
1282.60 122
1282.68 123
1282.76 125
1282.84 126
1282.92 127
1283.01 127
1283.09 125
1283.17 124
1283.25 123
1283.33 125
1283.42 129
1283.50 136
1283.58 145
1283.66 153
1283.74 161
1283.83 166
1283.91 169
1283.99 170
1284.07 170
1284.15 170
1284.24 171
1284.32 173
1284.40 177
1284.48 180
1284.57 184
1284.65 187
1284.73 191
1284.81 195
1284.89 199
1284.98 203
1285.06 208
1285.14 211
1285.22 214
1285.30 215
1285.39 214
1285.47 212
1285.55 209
1285.63 207
1285.71 207
1285.80 208
1285.88 210
1285.96 214
1286.04 218
1286.13 222
1286.21 225
1286.29 226
1286.37 226
1286.45 224
1286.54 221
1286.62 218
1286.70 215
1286.78 212
1286.87 209
1286.95 205
1287.03 201
1287.11 196
1287.19 192
1287.28 189
1287.36 188
1287.44 188
1287.52 190
1287.60 192
1287.69 194
1287.77 194
1287.85 193
1287.93 191
1288.02 188
1288.10 184
1288.18 183
1288.26 182
1288.34 185
1288.43 188
1288.51 192
1288.59 196
1288.67 198
1288.76 199
1288.84 197
1288.92 195
1289.00 192
1289.08 190
1289.17 190
1289.25 191
1289.33 191
1289.41 189
1289.50 184
1289.58 175
1289.66 165
1289.74 153
1289.83 143
1289.91 135
1289.99 132
1290.07 133
1290.15 136
1290.24 141
1290.32 145
1290.40 149
1290.48 151
1290.57 152
1290.65 154
1290.73 155
1290.81 157
1290.90 158
1290.98 159
1291.06 157
1291.14 153
1291.22 147
1291.31 140
1291.39 131
1291.47 122
1291.55 114
1291.64 106
1291.72 99
1291.80 92
1291.88 86
1291.97 79
1292.05 73
1292.13 67
1292.21 62
1292.29 58
1292.38 57
1292.46 57
1292.54 59
1292.62 63
1292.71 65
1292.79 67
1292.87 67
1292.95 67
1293.04 66
1293.12 65
1293.20 65
1293.28 66
1293.37 67
1293.45 67
1293.53 65
1293.61 61
1293.70 53
1293.78 44
1293.86 33
1293.94 23
1294.02 13
1294.11 4
1294.19 0
1294.27 0
1294.35 0
1294.44 0
1294.52 0
1294.60 0
1294.68 0
1294.77 0
1294.85 0
1294.93 6
1295.01 14
1295.10 21
1295.18 27
1295.26 31
1295.34 33
1295.43 34
1295.51 35
1295.59 37
1295.67 39
1295.76 43
1295.84 47
1295.92 50
1296.00 51
1296.09 49
1296.17 45
1296.25 38
1296.33 30
1296.42 23
1296.50 17
1296.58 14
1296.66 15
1296.75 19
1296.83 25
1296.91 33
1296.99 39
1297.08 44
1297.16 48
1297.24 49
1297.32 48
1297.41 46
1297.49 44
1297.57 42
1297.65 39
1297.74 36
1297.82 32
1297.90 27
1297.98 22
1298.07 17
1298.15 11
1298.23 6
1298.31 1
1298.40 0
1298.48 0
1298.56 0
1298.64 0
1298.73 0
1298.81 0
1298.89 0
1298.97 0
1299.06 4
1299.14 12
1299.22 21
1299.30 30
1299.39 37
1299.47 43
1299.55 47
1299.63 49
1299.72 50
1299.80 50
1299.88 49
1299.96 50
1300.05 52
1300.13 57
1300.21 64
1300.30 73
1300.38 84
1300.46 94
1300.54 104
1300.63 112
1300.71 119
1300.79 124
1300.87 127
1300.96 128
1301.04 129
1301.12 129
1301.20 128
1301.29 126
1301.37 123
1301.45 120
1301.53 116
1301.62 111
1301.70 106
1301.78 100
1301.87 96
1301.95 91
1302.03 89
1302.11 88
1302.20 89
1302.28 92
1302.36 96
1302.44 101
1302.53 107
1302.61 113
1302.69 117
1302.77 121
1302.86 123
1302.94 123
1303.02 122
1303.11 119
1303.19 114
1303.27 108
1303.35 101
1303.44 95
1303.52 90
1303.60 86
1303.68 85
1303.77 86
1303.85 89
1303.93 94
1304.02 99
1304.10 104
1304.18 110
1304.26 115
1304.35 122
1304.43 131
1304.51 143
1304.59 155
1304.68 169
1304.76 181
1304.84 191
1304.93 196
1305.01 196
1305.09 192
1305.17 183
1305.26 171
1305.34 158
1305.42 143
1305.50 129
1305.59 116
1305.67 105
1305.75 96
1305.84 92
1305.92 93
1306.00 96
1306.08 102
1306.17 108
1306.25 113
1306.33 115
1306.42 115
1306.50 111
1306.58 107
1306.66 102
1306.75 97
1306.83 93
1306.91 90
1306.99 87
1307.08 84
1307.16 82
1307.24 79
1307.33 76
1307.41 71
1307.49 65
1307.57 57
1307.66 48
1307.74 39
1307.82 31
1307.91 26
1307.99 26
1308.07 31
1308.15 40
1308.24 53
1308.32 66
1308.40 77
1308.49 84
1308.57 86
1308.65 83
1308.73 76
1308.82 68
1308.90 62
1308.98 58
1309.07 60
1309.15 66
1309.23 77
1309.31 91
1309.40 106
1309.48 121
1309.56 132
1309.65 139
1309.73 142
1309.81 140
1309.90 136
1309.98 129
1310.06 122
1310.14 114
1310.23 108
1310.31 103
1310.39 99
1310.48 96
1310.56 94
1310.64 92
1310.72 90
1310.81 87
1310.89 82
1310.97 75
1311.06 67
1311.14 57
1311.22 48
1311.31 42
1311.39 38
1311.47 38
1311.55 40
1311.64 45
1311.72 49
1311.80 54
1311.89 58
1311.97 62
1312.05 67
1312.13 72
1312.22 79
1312.30 88
1312.38 97
1312.47 105
1312.55 113
1312.63 119
1312.72 123
1312.80 125
1312.88 125
1312.96 122
1313.05 117
1313.13 111
1313.21 103
1313.30 96
1313.38 90
1313.46 86
1313.55 85
1313.63 85
1313.71 87
1313.79 90
1313.88 92
1313.96 93
1314.04 92
1314.13 91
1314.21 89
1314.29 87
1314.38 87
1314.46 88
1314.54 90
1314.63 92
1314.71 94
1314.79 94
1314.87 92
1314.96 89
1315.04 84
1315.12 80
1315.21 78
1315.29 80
1315.37 85
1315.46 94
1315.54 105
1315.62 116
1315.71 125
1315.79 131
1315.87 133
1315.95 132
1316.04 129
1316.12 126
1316.20 124
1316.29 124
1316.37 125
1316.45 127
1316.54 127
1316.62 126
1316.70 122
1316.79 117
1316.87 112
1316.95 107
1317.04 103
1317.12 101
1317.20 100
1317.28 101
1317.37 101
1317.45 100
1317.53 99
1317.62 96
1317.70 92
1317.78 89
1317.87 88
1317.95 88
1318.03 91
1318.12 96
1318.20 101
1318.28 105
1318.37 106
1318.45 105
1318.53 100
1318.62 94
1318.70 86
1318.78 79
1318.86 73
1318.95 68
1319.03 62
1319.11 57
1319.20 51
1319.28 45
1319.36 39
1319.45 33
1319.53 26
1319.61 20
1319.70 12
1319.78 4
1319.86 0
1319.95 0
1320.03 0
1320.11 0
1320.20 0
1320.28 0
1320.36 0
1320.45 0
1320.53 9
1320.61 21
1320.70 33
1320.78 43
1320.86 51
1320.95 56
1321.03 59
1321.11 60
1321.20 60
1321.28 58
1321.36 56
1321.45 53
1321.53 50
1321.61 47
1321.70 44
1321.78 42
1321.86 41
1321.94 43
1322.03 46
1322.11 51
1322.19 56
1322.28 60
1322.36 65
1322.44 69
1322.53 76
1322.61 85
1322.69 97
1322.78 113
1322.86 132
1322.94 152
1323.03 171
1323.11 188
1323.19 201
1323.28 211
1323.36 217
1323.44 221
1323.53 226
1323.61 233
1323.69 243
1323.78 257
1323.86 276
1323.94 299
1324.03 324
1324.11 351
1324.19 379
1324.28 407
1324.36 435
1324.44 463
1324.53 491
1324.61 518
1324.69 545
1324.78 571
1324.86 594
1324.95 613
1325.03 629
1325.11 641
1325.20 650
1325.28 657
1325.36 663
1325.45 669
1325.53 675
1325.61 682
1325.70 689
1325.78 695
1325.86 701
1325.95 706
1326.03 709
1326.11 709
1326.20 706
1326.28 699
1326.36 688
1326.45 673
1326.53 654
1326.61 634
1326.70 615
1326.78 602
1326.86 594
1326.95 591
1327.03 591
1327.11 592
1327.20 591
1327.28 585
1327.36 573
1327.45 555
1327.53 534
1327.61 512
1327.70 492
1327.78 476
1327.87 464
1327.95 458
1328.03 456
1328.12 456
1328.20 455
1328.28 453
1328.37 449
1328.45 441
1328.53 430
1328.62 416
1328.70 402
1328.78 388
1328.87 374
1328.95 361
1329.03 349
1329.12 339
1329.20 329
1329.28 321
1329.37 313
1329.45 305
1329.54 297
1329.62 287
1329.70 274
1329.79 260
1329.87 246
1329.95 233
1330.04 223
1330.12 219
1330.20 221
1330.29 229
1330.37 241
1330.45 256
1330.54 271
1330.62 284
1330.70 295
1330.79 305
1330.87 316
1330.96 329
1331.04 346
1331.12 366
1331.21 388
1331.29 411
1331.37 432
1331.46 451
1331.54 464
1331.62 473
1331.71 478
1331.79 479
1331.88 476
1331.96 471
1332.04 464
1332.13 457
1332.21 451
1332.29 447
1332.38 445
1332.46 446
1332.54 449
1332.63 452
1332.71 455
1332.80 457
1332.88 458
1332.96 458
1333.05 457
1333.13 455
1333.21 452
1333.30 448
1333.38 442
1333.46 433
1333.55 421
1333.63 407
1333.72 390
1333.80 371
1333.88 351
1333.97 330
1334.05 310
1334.13 291
1334.22 274
1334.30 259
1334.38 247
1334.47 238
1334.55 232
1334.64 226
1334.72 222
1334.80 218
1334.89 214
1334.97 211
1335.05 208
1335.14 206
1335.22 204
1335.31 203
1335.39 201
1335.47 199
1335.56 196
1335.64 191
1335.72 183
1335.81 174
1335.89 162
1335.97 148
1336.06 133
1336.14 117
1336.23 101
1336.31 85
1336.39 70
1336.48 58
1336.56 48
1336.64 39
1336.73 32
1336.81 25
1336.90 19
1336.98 12
1337.06 4
1337.15 0
1337.23 0
1337.32 0
1337.40 0
1337.48 0
1337.57 0
1337.65 0
1337.73 0
1337.82 4
1337.90 18
1337.99 32
1338.07 45
1338.15 57
1338.24 66
1338.32 72
1338.40 76
1338.49 78
1338.57 78
1338.66 77
1338.74 75
1338.82 73
1338.91 71
1338.99 71
1339.07 73
1339.16 78
1339.24 86
1339.33 97
1339.41 109
1339.49 120
1339.58 130
1339.66 136
1339.75 140
1339.83 142
1339.91 142
1340.00 141
1340.08 139
1340.16 135
1340.25 130
1340.33 123
1340.42 114
1340.50 104
1340.58 93
1340.67 83
1340.75 74
1340.84 66
1340.92 61
1341.00 57
1341.09 55
1341.17 55
1341.26 57
1341.34 59
1341.42 61
1341.51 61
1341.59 59
1341.67 55
1341.76 48
1341.84 41
1341.93 35
1342.01 31
1342.09 29
1342.18 31
1342.26 35
1342.35 42
1342.43 50
1342.51 59
1342.60 68
1342.68 77
1342.77 83
1342.85 87
1342.93 86
1343.02 82
1343.10 73
1343.19 62
1343.27 50
1343.35 37
1343.44 26
1343.52 18
1343.61 14
1343.69 14
1343.77 18
1343.86 27
1343.94 37
1344.03 49
1344.11 61
1344.19 72
1344.28 80
1344.36 85
1344.45 89
1344.53 90
1344.61 92
1344.70 94
1344.78 97
1344.87 102
1344.95 107
1345.03 113
1345.12 118
1345.20 122
1345.29 124
1345.37 125
1345.45 126
1345.54 127
1345.62 129
1345.71 132
1345.79 137
1345.87 146
1345.96 157
1346.04 171
1346.13 188
1346.21 207
1346.29 226
1346.38 245
1346.46 262
1346.55 278
1346.63 294
1346.71 314
1346.80 338
1346.88 370
1346.97 411
1347.05 459
1347.13 513
1347.22 569
1347.30 626
1347.39 682
1347.47 736
1347.56 788
1347.64 839
1347.72 888
1347.81 934
1347.89 975
1347.98 1009
1348.06 1035
1348.14 1050
1348.23 1055
1348.31 1051
1348.40 1040
1348.48 1023
1348.56 1005
1348.65 985
1348.73 966
1348.82 948
1348.90 931
1348.99 914
1349.07 897
1349.15 878
1349.24 859
1349.32 838
1349.41 816
1349.49 795
1349.57 774
1349.66 754
1349.74 734
1349.83 715
1349.91 697
1349.99 678
1350.08 661
1350.16 643
1350.25 627
1350.33 611
1350.42 596
1350.50 580
1350.58 562
1350.67 541
1350.75 518
1350.84 494
1350.92 470
1351.01 446
1351.09 423
1351.17 402
1351.26 382
1351.34 364
1351.43 346
1351.51 330
1351.59 316
1351.68 304
1351.76 295
1351.85 289
1351.93 284
1352.02 281
1352.10 280
1352.18 279
1352.27 279
1352.35 279
1352.44 277
1352.52 272
1352.61 263
1352.69 250
1352.77 232
1352.86 212
1352.94 193
1353.03 175
1353.11 160
1353.20 148
1353.28 140
1353.36 132
1353.45 124
1353.53 113
1353.62 99
1353.70 84
1353.79 69
1353.87 56
1353.95 45
1354.04 39
1354.12 36
1354.21 37
1354.29 40
1354.38 42
1354.46 44
1354.54 44
1354.63 43
1354.71 39
1354.80 35
1354.88 30
1354.97 24
1355.05 18
1355.13 11
1355.22 4
1355.30 0
1355.39 0
1355.47 0
1355.56 0
1355.64 0
1355.72 0
1355.81 0
1355.89 3
1355.98 11
1356.06 19
1356.15 28
1356.23 37
1356.32 44
1356.40 49
1356.48 51
1356.57 51
1356.65 50
1356.74 47
1356.82 43
1356.91 40
1356.99 36
1357.07 33
1357.16 30
1357.24 27
1357.33 24
1357.41 22
1357.50 21
1357.58 20
1357.67 20
1357.75 20
1357.83 21
1357.92 21
1358.00 22
1358.09 24
1358.17 27
1358.26 33
1358.34 40
1358.43 49
1358.51 59
1358.59 68
1358.68 77
1358.76 85
1358.85 91
1358.93 96
1359.02 102
1359.10 107
1359.19 112
1359.27 117
1359.35 119
1359.44 118
1359.52 113
1359.61 103
1359.69 90
1359.78 74
1359.86 59
1359.95 45
1360.03 35
1360.11 31
1360.20 33
1360.28 41
1360.37 53
1360.45 70
1360.54 87
1360.62 105
1360.71 120
1360.79 133
1360.87 145
1360.96 157
1361.04 171
1361.13 187
1361.21 205
1361.30 224
1361.38 244
1361.47 263
1361.55 279
1361.64 293
1361.72 304
1361.80 313
1361.89 319
1361.97 321
1362.06 320
1362.14 313
1362.23 301
1362.31 285
1362.40 267
1362.48 248
1362.57 231
1362.65 217
1362.73 208
1362.82 203
1362.90 201
1362.99 200
1363.07 199
1363.16 196
1363.24 192
1363.33 184
1363.41 175
1363.50 165
1363.58 155
1363.67 147
1363.75 142
1363.83 139
1363.92 139
1364.00 141
1364.09 141
1364.17 140
1364.26 137
1364.34 129
1364.43 119
1364.51 106
1364.60 93
1364.68 82
1364.77 74
1364.85 70
1364.93 71
1365.02 76
1365.10 86
1365.19 98
1365.27 111
1365.36 124
1365.44 136
1365.53 145
1365.61 152
1365.70 155
1365.78 157
1365.87 155
1365.95 152
1366.03 146
1366.12 139
1366.20 130
1366.29 120
1366.37 109
1366.46 99
1366.54 91
1366.63 84
1366.71 80
1366.80 78
1366.88 78
1366.97 80
1367.05 83
1367.14 88
1367.22 93
1367.31 100
1367.39 109
1367.47 119
1367.56 128
1367.64 134
1367.73 138
1367.81 137
1367.90 131
1367.98 121
1368.07 108
1368.15 94
1368.24 81
1368.32 70
1368.41 61
1368.49 54
1368.58 47
1368.66 40
1368.75 33
1368.83 26
1368.92 19
1369.00 13
1369.08 9
1369.17 5
1369.25 1
1369.34 0
1369.42 0
1369.51 0
1369.59 0
1369.68 0
1369.76 0
1369.85 0
1369.93 0
1370.02 1
1370.10 5
1370.19 8
1370.27 10
1370.36 12
1370.44 16
1370.53 22
1370.61 30
1370.70 39
1370.78 48
1370.87 57
1370.95 63
1371.04 68
1371.12 70
1371.20 72
1371.29 74
1371.37 77
1371.46 82
1371.54 89
1371.63 96
1371.71 103
1371.80 108
1371.88 109
1371.97 107
1372.05 102
1372.14 95
1372.22 88
1372.31 82
1372.39 78
1372.48 76
1372.56 78
1372.65 80
1372.73 83
1372.82 85
1372.90 85
1372.99 84
1373.07 81
1373.16 78
1373.24 75
1373.33 72
1373.41 71
1373.50 70
1373.58 68
1373.67 66
1373.75 65
1373.84 63
1373.92 63
1374.01 66
1374.09 74
1374.18 87
1374.26 104
1374.35 124
1374.43 145
1374.52 166
1374.60 184
1374.69 198
1374.77 207
1374.85 213
1374.94 216
1375.02 218
1375.11 222
1375.19 229
1375.28 237
1375.36 248
1375.45 260
1375.53 270
1375.62 277
1375.70 279
1375.79 278
1375.87 273
1375.96 267
1376.04 261
1376.13 255
1376.21 252
1376.30 250
1376.38 249
1376.47 248
1376.55 248
1376.64 249
1376.72 251
1376.81 255
1376.89 262
1376.98 270
1377.06 279
1377.15 286
1377.23 291
1377.32 293
1377.40 292
1377.49 291
1377.57 290
1377.66 290
1377.74 293
1377.83 298
1377.91 306
1378.00 314
1378.08 321
1378.17 327
1378.25 332
1378.34 334
1378.42 334
1378.51 332
1378.59 329
1378.68 326
1378.77 324
1378.85 323
1378.94 323
1379.02 324
1379.11 326
1379.19 327
1379.28 326
1379.36 321
1379.45 312
1379.53 299
1379.62 283
1379.70 265
1379.79 247
1379.87 230
1379.96 216
1380.04 206
1380.13 199
1380.21 196
1380.30 194
1380.38 194
1380.47 193
1380.55 192
1380.64 189
1380.72 185
1380.81 180
1380.89 175
1380.98 170
1381.06 165
1381.15 161
1381.23 159
1381.32 159
1381.40 161
1381.49 165
1381.57 170
1381.66 176
1381.74 182
1381.83 186
1381.91 188
1382.00 187
1382.08 182
1382.17 175
1382.25 167
1382.34 159
1382.43 153
1382.51 149
1382.60 149
1382.68 150
1382.77 153
1382.85 155
1382.94 157
1383.02 158
1383.11 158
1383.19 158
1383.28 159
1383.36 161
1383.45 163
1383.53 164
1383.62 164
1383.70 163
1383.79 159
1383.87 154
1383.96 149
1384.04 143
1384.13 137
1384.21 132
1384.30 127
1384.39 121
1384.47 116
1384.56 111
1384.64 107
1384.73 104
1384.81 103
1384.90 103
1384.98 105
1385.07 107
1385.15 111
1385.24 114
1385.32 117
1385.41 118
1385.49 119
1385.58 118
1385.66 116
1385.75 111
1385.83 104
1385.92 96
1386.01 87
1386.09 78
1386.18 70
1386.26 62
1386.35 56
1386.43 50
1386.52 45
1386.60 38
1386.69 31
1386.77 24
1386.86 20
1386.94 18
1387.03 20
1387.11 25
1387.20 34
1387.28 43
1387.37 52
1387.46 58
1387.54 59
1387.63 57
1387.71 53
1387.80 47
1387.88 42
1387.97 38
1388.05 37
1388.14 39
1388.22 43
1388.31 46
1388.39 49
1388.48 50
1388.56 49
1388.65 47
1388.74 46
1388.82 46
1388.91 50
1388.99 55
1389.08 63
1389.16 70
1389.25 75
1389.33 76
1389.42 73
1389.50 67
1389.59 61
1389.67 56
1389.76 55
1389.85 58
1389.93 65
1390.02 75
1390.10 85
1390.19 93
1390.27 97
1390.36 96
1390.44 91
1390.53 84
1390.61 75
1390.70 66
1390.79 57
1390.87 49
1390.96 43
1391.04 38
1391.13 34
1391.21 33
1391.30 36
1391.38 44
1391.47 57
1391.55 73
1391.64 92
1391.73 110
1391.81 125
1391.90 137
1391.98 144
1392.07 147
1392.15 150
1392.24 153
1392.32 158
1392.41 165
1392.49 173
1392.58 178
1392.67 179
1392.75 172
1392.84 157
1392.92 136
1393.01 112
1393.09 87
1393.18 65
1393.26 49
1393.35 38
1393.44 32
1393.52 31
1393.61 32
1393.69 34
1393.78 37
1393.86 40
1393.95 43
1394.03 48
1394.12 54
1394.20 61
1394.29 69
1394.38 75
1394.46 79
1394.55 81
1394.63 79
1394.72 74
1394.80 66
1394.89 58
1394.97 50
1395.06 43
1395.15 40
1395.23 39
1395.32 42
1395.40 48
1395.49 55
1395.57 63
1395.66 70
1395.74 77
1395.83 81
1395.92 83
1396.00 83
1396.09 80
1396.17 74
1396.26 65
1396.34 54
1396.43 43
1396.52 33
1396.60 24
1396.69 18
1396.77 15
1396.86 17
1396.94 23
1397.03 30
1397.11 39
1397.20 48
1397.29 55
1397.37 60
1397.46 62
1397.54 62
1397.63 61
1397.71 60
1397.80 61
1397.89 63
1397.97 67
1398.06 73
1398.14 78
1398.23 82
1398.31 83
1398.40 81
1398.49 76
1398.57 68
1398.66 58
1398.74 47
1398.83 35
1398.91 24
1399.00 13
1399.08 4
1399.17 0
1399.26 0
1399.34 0
1399.43 0
1399.51 0
1399.60 0
1399.68 0
1399.77 0
1399.86 1
1399.94 3
1400.03 4
1400.11 6
1400.20 9
1400.28 13
1400.37 18
1400.46 22
1400.54 25
1400.63 28
1400.71 31
1400.80 35
1400.88 41
1400.97 49
1401.06 60
1401.14 73
1401.23 86
1401.31 98
1401.40 108
1401.49 114
1401.57 118
1401.66 118
1401.74 115
1401.83 110
1401.91 103
1402.00 95
1402.09 85
1402.17 75
1402.26 65
1402.34 56
1402.43 49
1402.51 43
1402.60 38
1402.69 36
1402.77 35
1402.86 34
1402.94 34
1403.03 34
1403.12 33
1403.20 31
1403.29 27
1403.37 23
1403.46 18
1403.54 13
1403.63 8
1403.72 3
1403.80 0
1403.89 0
1403.97 0
1404.06 0
1404.15 0
1404.23 0
1404.32 0
1404.40 0
1404.49 0
1404.57 7
1404.66 15
1404.75 22
1404.83 29
1404.92 34
1405.00 38
1405.09 40
1405.18 41
1405.26 41
1405.35 42
1405.43 44
1405.52 47
1405.60 51
1405.69 56
1405.78 59
1405.86 60
1405.95 58
1406.03 53
1406.12 46
1406.21 39
1406.29 33
1406.38 29
1406.46 30
1406.55 35
1406.64 46
1406.72 61
1406.81 79
1406.89 98
1406.98 116
1407.07 130
1407.15 138
1407.24 141
1407.32 137
1407.41 130
1407.49 120
1407.58 110
1407.67 100
1407.75 92
1407.84 85
1407.92 79
1408.01 73
1408.10 68
1408.18 63
1408.27 60
1408.35 59
1408.44 63
1408.53 69
1408.61 79
1408.70 89
1408.78 100
1408.87 108
1408.96 112
1409.04 112
1409.13 109
1409.21 105
1409.30 100
1409.39 96
1409.47 92
1409.56 88
1409.64 83
1409.73 76
1409.82 69
1409.90 61
1409.99 54
1410.07 49
1410.16 49
1410.25 53
1410.33 60
1410.42 70
1410.50 80
1410.59 89
1410.68 96
1410.76 98
1410.85 97
1410.93 94
1411.02 90
1411.11 84
1411.19 79
1411.28 73
1411.37 68
1411.45 62
1411.54 56
1411.62 49
1411.71 43
1411.80 38
1411.88 35
1411.97 34
1412.05 35
1412.14 38
1412.23 43
1412.31 49
1412.40 57
1412.48 66
1412.57 74
1412.66 82
1412.74 87
1412.83 88
1412.91 87
1413.00 82
1413.09 76
1413.17 70
1413.26 65
1413.35 62
1413.43 60
1413.52 59
1413.60 59
1413.69 58
1413.78 56
1413.86 54
1413.95 53
1414.03 52
1414.12 52
1414.21 50
1414.29 46
1414.38 39
1414.47 30
1414.55 18
1414.64 6
1414.72 0
1414.81 0
1414.90 0
1414.98 0
1415.07 0
1415.15 0
1415.24 0
1415.33 0
1415.41 4
1415.50 20
1415.59 37
1415.67 56
1415.76 74
1415.84 91
1415.93 106
1416.02 117
1416.10 125
1416.19 128
1416.28 126
1416.36 120
1416.45 109
1416.53 95
1416.62 81
1416.71 67
1416.79 56
1416.88 48
1416.97 43
1417.05 40
1417.14 38
1417.22 34
1417.31 27
1417.40 17
1417.48 5
1417.57 0
1417.65 0
1417.74 0
1417.83 0
1417.91 0
1418.00 0
1418.09 0
1418.17 0
1418.26 12
1418.35 28
1418.43 43
1418.52 57
1418.60 70
1418.69 82
1418.78 94
1418.86 106
1418.95 119
1419.04 132
1419.12 143
1419.21 151
1419.29 156
1419.38 157
1419.47 155
1419.55 150
1419.64 145
1419.73 140
1419.81 136
1419.90 134
1419.98 134
1420.07 137
1420.16 142
1420.24 148
1420.33 156
1420.42 165
1420.50 174
1420.59 182
1420.68 188
1420.76 191
1420.85 191
1420.93 187
1421.02 181
1421.11 172
1421.19 162
1421.28 151
1421.37 140
1421.45 131
1421.54 124
1421.63 119
1421.71 115
1421.80 112
1421.88 110
1421.97 109
1422.06 109
1422.14 111
1422.23 116
1422.32 123
1422.40 133
1422.49 142
1422.58 150
1422.66 154
1422.75 152
1422.84 145
1422.92 133
1423.01 119
1423.09 106
1423.18 96
1423.27 90
1423.35 90
1423.44 93
1423.53 99
1423.61 105
1423.70 111
1423.79 114
1423.87 116
1423.96 116
1424.05 116
1424.13 116
1424.22 117
1424.30 118
1424.39 119
1424.48 119
1424.56 119
1424.65 119
1424.74 121
1424.82 125
1424.91 131
1425.00 141
1425.08 154
1425.17 167
1425.26 179
1425.34 188
1425.43 193
1425.52 191
1425.60 185
1425.69 174
1425.77 162
1425.86 149
1425.95 138
1426.03 131
1426.12 127
1426.21 127
1426.29 129
1426.38 133
1426.47 137
1426.55 142
1426.64 149
1426.73 156
1426.81 165
1426.90 174
1426.99 182
1427.07 190
1427.16 194
1427.25 196
1427.33 196
1427.42 194
1427.51 189
1427.59 183
1427.68 176
1427.77 167
1427.85 156
1427.94 144
1428.02 133
1428.11 123
1428.20 119
1428.28 120
1428.37 128
1428.46 143
1428.54 162
1428.63 182
1428.72 201
1428.80 213
1428.89 217
1428.98 213
1429.06 200
1429.15 181
1429.24 158
1429.32 135
1429.41 115
1429.50 101
1429.58 93
1429.67 92
1429.76 97
1429.84 107
1429.93 118
1430.02 130
1430.10 139
1430.19 145
1430.28 146
1430.36 144
1430.45 139
1430.54 132
1430.62 125
1430.71 116
1430.80 107
1430.88 97
1430.97 87
1431.06 76
1431.14 66
1431.23 57
1431.32 50
1431.40 45
1431.49 42
1431.58 41
1431.66 41
1431.75 43
1431.84 47
1431.92 52
1432.01 58
1432.10 65
1432.18 71
1432.27 76
1432.36 80
1432.44 82
1432.53 82
1432.62 82
1432.70 83
1432.79 85
1432.88 89
1432.96 95
1433.05 102
1433.14 110
1433.22 116
1433.31 121
1433.40 123
1433.48 123
1433.57 121
1433.66 120
1433.74 120
1433.83 122
1433.92 125
1434.00 130
1434.09 136
1434.18 141
1434.26 143
1434.35 144
1434.44 141
1434.52 136
1434.61 130
1434.70 123
1434.79 116
1434.87 111
1434.96 109
1435.05 109
1435.13 111
1435.22 115
1435.31 118
1435.39 119
1435.48 118
1435.57 114
1435.65 106
1435.74 97
1435.83 88
1435.91 79
1436.00 71
1436.09 66
1436.17 62
1436.26 59
1436.35 59
1436.43 60
1436.52 64
1436.61 71
1436.70 82
1436.78 94
1436.87 109
1436.96 124
1437.04 138
1437.13 149
1437.22 157
1437.30 161
1437.39 163
1437.48 164
1437.56 164
1437.65 166
1437.74 169
1437.82 173
1437.91 179
1438.00 185
1438.08 190
1438.17 193
1438.26 193
1438.35 191
1438.43 185
1438.52 177
1438.61 166
1438.69 154
1438.78 142
1438.87 131
1438.95 125
1439.04 125
1439.13 131
1439.21 142
1439.30 158
1439.39 174
1439.48 187
1439.56 195
1439.65 193
1439.74 184
1439.82 167
1439.91 147
1440.00 125
1440.08 104
1440.17 86
1440.26 73
1440.34 64
1440.43 59
1440.52 57
1440.61 56
1440.69 57
1440.78 58
1440.87 57
1440.95 55
1441.04 48
1441.13 39
1441.21 26
1441.30 12
1441.39 0
1441.47 0
1441.56 0
1441.65 0
1441.74 0
1441.82 0
1441.91 0
1442.00 0
1442.08 3
1442.17 7
1442.26 10
1442.34 14
1442.43 19
1442.52 26
1442.61 34
1442.69 43
1442.78 53
1442.87 62
1442.95 72
1443.04 83
1443.13 95
1443.21 108
1443.30 124
1443.39 139
1443.48 152
1443.56 161
1443.65 164
1443.74 161
1443.82 152
1443.91 139
1444.00 123
1444.09 107
1444.17 94
1444.26 83
1444.35 76
1444.43 71
1444.52 69
1444.61 69
1444.69 70
1444.78 74
1444.87 79
1444.96 86
1445.04 95
1445.13 105
1445.22 114
1445.30 122
1445.39 128
1445.48 131
1445.57 130
1445.65 127
1445.74 123
1445.83 118
1445.91 115
1446.00 114
1446.09 114
1446.18 117
1446.26 121
1446.35 126
1446.44 131
1446.52 137
1446.61 142
1446.70 146
1446.79 148
1446.87 148
1446.96 146
1447.05 143
1447.13 140
1447.22 138
1447.31 139
1447.40 142
1447.48 149
1447.57 157
1447.66 167
1447.74 177
1447.83 188
1447.92 199
1448.01 210
1448.09 223
1448.18 235
1448.27 248
1448.35 258
1448.44 267
1448.53 273
1448.62 276
1448.70 279
1448.79 283
1448.88 290
1448.96 300
1449.05 315
1449.14 334
1449.23 354
1449.31 374
1449.40 391
1449.49 402
1449.58 407
1449.66 403
1449.75 393
1449.84 377
1449.92 357
1450.01 335
1450.10 313
1450.19 292
1450.27 271
1450.36 251
1450.45 230
1450.53 211
1450.62 195
1450.71 183
1450.80 177
1450.88 179
1450.97 187
1451.06 201
1451.15 217
1451.23 232
1451.32 244
1451.41 250
1451.49 250
1451.58 244
1451.67 233
1451.76 218
1451.84 202
1451.93 188
1452.02 178
1452.11 172
1452.19 172
1452.28 174
1452.37 177
1452.46 178
1452.54 174
1452.63 166
1452.72 152
1452.80 134
1452.89 115
1452.98 96
1453.07 79
1453.15 66
1453.24 57
1453.33 53
1453.42 52
1453.50 54
1453.59 57
1453.68 61
1453.77 65
1453.85 68
1453.94 71
1454.03 74
1454.11 77
1454.20 82
1454.29 88
1454.38 96
1454.46 105
1454.55 116
1454.64 130
1454.73 147
1454.81 165
1454.90 184
1454.99 201
1455.08 213
1455.16 219
1455.25 217
1455.34 207
1455.43 193
1455.51 174
1455.60 154
1455.69 133
1455.77 111
1455.86 89
1455.95 67
1456.04 44
1456.12 23
1456.21 4
1456.30 0
1456.39 0
1456.47 0
1456.56 0
1456.65 0
1456.74 0
1456.82 0
1456.91 1
1457.00 10
1457.09 18
1457.17 24
1457.26 27
1457.35 28
1457.44 27
1457.52 26
1457.61 24
1457.70 22
1457.79 22
1457.87 22
1457.96 22
1458.05 22
1458.14 22
1458.22 22
1458.31 24
1458.40 27
1458.49 33
1458.57 40
1458.66 48
1458.75 56
1458.84 62
1458.92 67
1459.01 71
1459.10 75
1459.19 78
1459.27 82
1459.36 85
1459.45 88
1459.54 91
1459.62 93
1459.71 95
1459.80 98
1459.89 101
1459.97 105
1460.06 108
1460.15 108
1460.24 105
1460.32 99
1460.41 91
1460.50 82
1460.59 75
1460.67 70
1460.76 69
1460.85 72
1460.94 76
1461.02 82
1461.11 87
1461.20 93
1461.29 98
1461.37 104
1461.46 110
1461.55 115
1461.64 120
1461.72 123
1461.81 124
1461.90 122
1461.99 120
1462.08 119
1462.16 120
1462.25 124
1462.34 131
1462.43 141
1462.51 152
1462.60 164
1462.69 175
1462.78 185
1462.86 193
1462.95 200
1463.04 207
1463.13 214
1463.21 221
1463.30 228
1463.39 235
1463.48 241
1463.56 244
1463.65 243
1463.74 237
1463.83 227
1463.92 213
1464.00 198
1464.09 183
1464.18 170
1464.27 162
1464.35 159
1464.44 160
1464.53 163
1464.62 167
1464.70 169
1464.79 169
1464.88 167
1464.97 163
1465.05 158
1465.14 153
1465.23 149
1465.32 146
1465.41 143
1465.49 140
1465.58 136
1465.67 130
1465.76 122
1465.84 112
1465.93 101
1466.02 90
1466.11 81
1466.20 75
1466.28 71
1466.37 69
1466.46 69
1466.55 69
1466.63 69
1466.72 69
1466.81 70
1466.90 72
1466.98 78
1467.07 88
1467.16 101
1467.25 116
1467.34 132
1467.42 148
1467.51 164
1467.60 179
1467.69 192
1467.77 203
1467.86 212
1467.95 217
1468.04 217
1468.13 210
1468.21 197
1468.30 179
1468.39 156
1468.48 132
1468.56 107
1468.65 86
1468.74 69
1468.83 58
1468.92 51
1469.00 47
1469.09 43
1469.18 38
1469.27 31
1469.35 21
1469.44 10
1469.53 0
1469.62 0
1469.71 0
1469.79 0
1469.88 0
1469.97 0
1470.06 0
1470.15 0
1470.23 0
1470.32 5
1470.41 16
1470.50 27
1470.58 39
1470.67 49
1470.76 58
1470.85 65
1470.94 72
1471.02 78
1471.11 84
1471.20 89
1471.29 91
1471.38 91
1471.46 87
1471.55 80
1471.64 71
1471.73 60
1471.81 51
1471.90 44
1471.99 41
1472.08 40
1472.17 41
1472.25 43
1472.34 44
1472.43 45
1472.52 44
1472.61 41
1472.69 37
1472.78 30
1472.87 23
1472.96 17
1473.05 11
1473.13 7
1473.22 6
1473.31 8
1473.40 11
1473.49 15
1473.57 20
1473.66 25
1473.75 29
1473.84 31
1473.92 33
1474.01 34
1474.10 34
1474.19 34
1474.28 35
1474.36 35
1474.45 35
1474.54 35
1474.63 34
1474.72 32
1474.80 29
1474.89 26
1474.98 25
1475.07 26
1475.16 30
1475.24 37
1475.33 45
1475.42 54
1475.51 62
1475.60 69
1475.68 74
1475.77 80
1475.86 86
1475.95 93
1476.04 102
1476.12 110
1476.21 117
1476.30 121
1476.39 119
1476.48 111
1476.56 97
1476.65 80
1476.74 61
1476.83 44
1476.92 30
1477.00 22
1477.09 19
1477.18 22
1477.27 30
1477.36 40
1477.45 51
1477.53 61
1477.62 69
1477.71 74
1477.80 76
1477.89 77
1477.97 78
1478.06 79
1478.15 82
1478.24 85
1478.33 87
1478.41 88
1478.50 88
1478.59 87
1478.68 85
1478.77 84
1478.85 84
1478.94 86
1479.03 88
1479.12 90
1479.21 91
1479.29 89
1479.38 84
1479.47 77
1479.56 67
1479.65 58
1479.74 51
1479.82 48
1479.91 48
1480.00 52
1480.09 58
1480.18 64
1480.26 68
1480.35 68
1480.44 64
1480.53 57
1480.62 49
1480.71 42
1480.79 39
1480.88 41
1480.97 49
1481.06 61
1481.15 76
1481.23 92
1481.32 107
1481.41 119
1481.50 127
1481.59 132
1481.67 132
1481.76 129
1481.85 125
1481.94 118
1482.03 110
1482.12 101
1482.20 92
1482.29 83
1482.38 75
1482.47 69
1482.56 63
1482.65 59
1482.73 57
1482.82 55
1482.91 53
1483.00 51
1483.09 47
1483.17 42
1483.26 35
1483.35 27
1483.44 18
1483.53 9
1483.62 0
1483.70 0
1483.79 0
1483.88 0
1483.97 0
1484.06 0
1484.15 0
1484.23 0
1484.32 0
1484.41 7
1484.50 16
1484.59 25
1484.67 33
1484.76 41
1484.85 48
1484.94 55
1485.03 60
1485.12 65
1485.20 68
1485.29 71
1485.38 73
1485.47 73
1485.56 74
1485.65 74
1485.73 74
1485.82 76
1485.91 79
1486.00 85
1486.09 92
1486.18 103
1486.26 115
1486.35 128
1486.44 140
1486.53 151
1486.62 160
1486.71 165
1486.79 166
1486.88 163
1486.97 158
1487.06 152
1487.15 148
1487.24 146
1487.32 147
1487.41 151
1487.50 157
1487.59 163
1487.68 168
1487.77 171
1487.85 174
1487.94 175
1488.03 177
1488.12 178
1488.21 178
1488.30 177
1488.38 174
1488.47 169
1488.56 161
1488.65 152
1488.74 144
1488.83 138
1488.91 136
1489.00 136
1489.09 138
1489.18 138
1489.27 135
1489.36 128
1489.45 116
1489.53 100
1489.62 82
1489.71 64
1489.80 46
1489.89 30
1489.98 15
1490.06 3
1490.15 0
1490.24 0
1490.33 0
1490.42 0
1490.51 0
1490.59 0
1490.68 0
1490.77 0
1490.86 7
1490.95 15
1491.04 24
1491.13 33
1491.21 43
1491.30 55
1491.39 68
1491.48 80
1491.57 91
1491.66 98
1491.74 100
1491.83 98
1491.92 94
1492.01 88
1492.10 85
1492.19 85
1492.28 90
1492.36 98
1492.45 108
1492.54 119
1492.63 128
1492.72 133
1492.81 133
1492.90 127
1492.98 117
1493.07 103
1493.16 88
1493.25 74
1493.34 64
1493.43 57
1493.52 55
1493.60 59
1493.69 65
1493.78 74
1493.87 83
1493.96 89
1494.05 93
1494.13 95
1494.22 94
1494.31 95
1494.40 97
1494.49 104
1494.58 116
1494.67 131
1494.75 147
1494.84 162
1494.93 173
1495.02 178
1495.11 176
1495.20 168
1495.29 156
1495.38 141
1495.46 124
1495.55 108
1495.64 92
1495.73 78
1495.82 68
1495.91 61
1496.00 57
1496.08 58
1496.17 61
1496.26 66
1496.35 71
1496.44 76
1496.53 80
1496.62 83
1496.70 85
1496.79 86
1496.88 86
1496.97 86
1497.06 84
1497.15 82
1497.24 80
1497.32 79
1497.41 80
1497.50 84
1497.59 90
1497.68 99
1497.77 110
1497.86 122
1497.95 132
1498.03 140
1498.12 146
1498.21 149
1498.30 149
1498.39 147
1498.48 144
1498.57 141
1498.65 139
1498.74 140
1498.83 144
1498.92 152
1499.01 163
1499.10 177
1499.19 190
1499.28 201
1499.36 208
1499.45 210
1499.54 205
1499.63 195
1499.72 181
1499.81 164
1499.90 147
1499.99 133
1500.07 120
1500.16 111
1500.25 105
1500.34 101
1500.43 100
1500.52 102
1500.61 106
1500.70 113
1500.78 123
1500.87 135
1500.96 148
1501.05 161
1501.14 173
1501.23 182
1501.32 190
1501.41 196
1501.49 200
1501.58 203
1501.67 207
1501.76 209
1501.85 211
1501.94 211
1502.03 210
1502.12 207
1502.20 202
1502.29 195
1502.38 188
1502.47 180
1502.56 171
1502.65 161
1502.74 150
1502.83 138
1502.91 129
1503.00 124
1503.09 124
1503.18 130
1503.27 141
1503.36 153
1503.45 165
1503.54 172
1503.63 174
1503.71 169
1503.80 159
1503.89 146
1503.98 131
1504.07 116
1504.16 102
1504.25 90
1504.34 81
1504.43 75
1504.51 72
1504.60 72
1504.69 74
1504.78 78
1504.87 82
1504.96 85
1505.05 86
1505.14 83
1505.22 77
1505.31 68
1505.40 58
1505.49 48
1505.58 39
1505.67 31
1505.76 25
1505.85 18
1505.94 12
1506.02 5
1506.11 0
1506.20 0
1506.29 0
1506.38 0
1506.47 0
1506.56 0
1506.65 0
1506.74 0
1506.83 3
1506.91 7
1507.00 10
1507.09 14
1507.18 20
1507.27 27
1507.36 33
1507.45 37
1507.54 39
1507.63 38
1507.71 37
1507.80 37
1507.89 40
1507.98 48
1508.07 60
1508.16 76
1508.25 93
1508.34 109
1508.43 123
1508.52 135
1508.60 143
1508.69 151
1508.78 159
1508.87 166
1508.96 173
1509.05 178
1509.14 180
1509.23 181
1509.32 178
1509.41 175
1509.49 172
1509.58 171
1509.67 172
1509.76 175
1509.85 180
1509.94 187
1510.03 194
1510.12 201
1510.21 207
1510.30 212
1510.38 213
1510.47 212
1510.56 205
1510.65 193
1510.74 177
1510.83 158
1510.92 139
1511.01 123
1511.10 112
1511.19 106
1511.27 106
1511.36 108
1511.45 112
1511.54 116
1511.63 118
1511.72 120
1511.81 121
1511.90 123
1511.99 128
1512.08 135
1512.17 144
1512.25 154
1512.34 164
1512.43 173
1512.52 182
1512.61 190
1512.70 196
1512.79 202
1512.88 207
1512.97 212
1513.06 216
1513.15 218
1513.23 220
1513.32 220
1513.41 218
1513.50 216
1513.59 213
1513.68 211
1513.77 210
1513.86 210
1513.95 212
1514.04 216
1514.13 221
1514.22 228
1514.30 235
1514.39 244
1514.48 251
1514.57 258
1514.66 262
1514.75 263
1514.84 260
1514.93 252
1515.02 240
1515.11 224
1515.20 207
1515.29 190
1515.37 173
1515.46 158
1515.55 143
1515.64 129
1515.73 115
1515.82 101
1515.91 90
1516.00 82
1516.09 80
1516.18 83
1516.27 90
1516.36 100
1516.44 110
1516.53 118
1516.62 122
1516.71 120
1516.80 115
1516.89 108
1516.98 99
1517.07 91
1517.16 83
1517.25 75
1517.34 65
1517.43 55
1517.52 43
1517.60 31
1517.69 21
1517.78 15
1517.87 13
1517.96 16
1518.05 22
1518.14 30
1518.23 37
1518.32 41
1518.41 43
1518.50 41
1518.59 37
1518.68 32
1518.77 24
1518.85 16
1518.94 7
1519.03 0
1519.12 0
1519.21 0
1519.30 0
1519.39 0
1519.48 0
1519.57 0
1519.66 0
1519.75 8
1519.84 15
1519.93 20
1520.02 22
1520.10 22
1520.19 22
1520.28 23
1520.37 26
1520.46 29
1520.55 32
1520.64 34
1520.73 33
1520.82 28
1520.91 22
1521.00 14
1521.09 8
1521.18 7
1521.27 10
1521.36 18
1521.45 30
1521.53 44
1521.62 55
1521.71 62
1521.80 62
1521.89 55
1521.98 43
1522.07 28
1522.16 11
1522.25 0
1522.34 0
1522.43 0
1522.52 0
1522.61 0
1522.70 0
1522.79 0
1522.88 0
1522.96 0
1523.05 9
1523.14 20
1523.23 32
1523.32 44
1523.41 55
1523.50 64
1523.59 69
1523.68 70
1523.77 66
1523.86 58
1523.95 49
1524.04 40
1524.13 33
1524.22 31
1524.31 33
1524.40 39
1524.48 48
1524.57 58
1524.66 68
1524.75 78
1524.84 86
1524.93 92
1525.02 98
1525.11 102
1525.20 105
1525.29 106
1525.38 105
1525.47 102
1525.56 97
1525.65 90
1525.74 82
1525.83 73
1525.92 64
1526.01 55
1526.10 45
1526.18 37
1526.27 30
1526.36 27
1526.45 28
1526.54 33
1526.63 42
1526.72 55
1526.81 68
1526.90 79
1526.99 87
1527.08 91
1527.17 89
1527.26 84
1527.35 76
1527.44 68
1527.53 61
1527.62 57
1527.71 55
1527.80 54
1527.89 53
1527.98 51
1528.06 46
1528.15 39
1528.24 30
1528.33 21
1528.42 12
1528.51 6
1528.60 1
1528.69 0
1528.78 0
1528.87 0
1528.96 0
1529.05 0
1529.14 0
1529.23 0
1529.32 0
1529.41 4
1529.50 18
1529.59 30
1529.68 39
1529.77 42
1529.86 39
1529.95 29
1530.04 15
1530.13 0
1530.22 0
1530.30 0
1530.39 0
1530.48 0
1530.57 0
1530.66 0
1530.75 14
1530.84 29
1530.93 43
1531.02 54
1531.11 63
1531.20 71
1531.29 79
1531.38 87
1531.47 95
1531.56 102
1531.65 107
1531.74 110
1531.83 110
1531.92 109
1532.01 108
1532.10 108
1532.19 111
1532.28 115
1532.37 119
1532.46 121
1532.55 122
1532.64 121
1532.73 120
1532.82 120
1532.90 123
1532.99 128
1533.08 135
1533.17 141
1533.26 145
1533.35 142
1533.44 134
1533.53 120
1533.62 102
1533.71 83
1533.80 64
1533.89 49
1533.98 39
1534.07 32
1534.16 28
1534.25 25
1534.34 21
1534.43 16
1534.52 8
1534.61 1
1534.70 0
1534.79 0
1534.88 0
1534.97 1
1535.06 8
1535.15 15
1535.24 19
1535.33 21
1535.42 19
1535.51 17
1535.60 17
1535.69 19
1535.78 25
1535.87 35
1535.96 47
1536.05 60
1536.14 70
1536.23 77
1536.32 80
1536.40 80
1536.49 78
1536.58 77
1536.67 78
1536.76 82
1536.85 88
1536.94 97
1537.03 107
1537.12 116
1537.21 123
1537.30 128
1537.39 133
1537.48 138
1537.57 143
1537.66 150
1537.75 157
1537.84 163
1537.93 167
1538.02 168
1538.11 164
1538.20 158
1538.29 150
1538.38 140
1538.47 132
1538.56 126
1538.65 123
1538.74 125
1538.83 131
1538.92 142
1539.01 156
1539.10 173
1539.19 191
1539.28 210
1539.37 228
1539.46 246
1539.55 261
1539.64 274
1539.73 282
1539.82 287
1539.91 286
1540.00 280
1540.09 271
1540.18 259
1540.27 248
1540.36 237
1540.45 228
1540.54 221
1540.63 217
1540.72 215
1540.81 216
1540.90 219
1540.99 225
1541.08 233
1541.17 241
1541.26 247
1541.35 248
1541.44 244
1541.53 233
1541.62 217
1541.71 197
1541.80 175
1541.89 155
1541.98 137
1542.07 125
1542.16 118
1542.25 116
1542.34 118
1542.43 123
1542.52 129
1542.61 134
1542.70 138
1542.79 139
1542.88 138
1542.97 132
1543.06 125
1543.15 116
1543.24 107
1543.33 101
1543.42 101
1543.51 106
1543.60 119
1543.69 138
1543.78 162
1543.87 189
1543.96 215
1544.05 238
1544.14 257
1544.23 272
1544.32 283
1544.41 289
1544.50 293
1544.59 292
1544.68 288
1544.77 279
1544.86 266
1544.95 249
1545.04 230
1545.13 210
1545.22 191
1545.31 177
1545.40 167
1545.49 160
1545.58 157
1545.67 154
1545.76 151
1545.85 146
1545.94 137
1546.03 125
1546.12 110
1546.21 92
1546.30 73
1546.39 54
1546.48 36
1546.57 21
1546.66 11
1546.75 3
1546.84 0
1546.93 0
1547.02 0
1547.11 0
1547.20 0
1547.29 0
1547.38 0
1547.47 0
1547.56 0
1547.65 2
1547.74 5
1547.83 8
1547.92 9
1548.01 10
1548.10 11
1548.19 13
1548.28 17
1548.37 25
1548.46 35
1548.55 45
1548.64 57
1548.73 67
1548.82 74
1548.91 79
1549.00 79
1549.09 77
1549.18 73
1549.27 69
1549.36 64
1549.45 59
1549.54 55
1549.63 50
1549.72 44
1549.81 36
1549.90 25
1549.99 13
1550.08 1
1550.18 0
1550.27 0
1550.36 0
1550.45 0
1550.54 0
1550.63 0
1550.72 8
1550.81 20
1550.90 30
1550.99 37
1551.08 39
1551.17 38
1551.26 34
1551.35 31
1551.44 29
1551.53 32
1551.62 40
1551.71 51
1551.80 64
1551.89 77
1551.98 85
1552.07 88
1552.16 84
1552.25 75
1552.34 61
1552.43 44
1552.52 28
1552.61 13
1552.70 1
1552.79 0
1552.88 0
1552.97 0
1553.06 0
1553.15 0
1553.24 6
1553.33 13
1553.42 20
1553.51 26
1553.60 30
1553.69 35
1553.79 39
1553.88 45
1553.97 53
1554.06 64
1554.15 77
1554.24 91
1554.33 105
1554.42 116
1554.51 122
1554.60 124
1554.69 122
1554.78 118
1554.87 113
1554.96 109
1555.05 107
1555.14 107
1555.23 110
1555.32 112
1555.41 114
1555.50 116
1555.59 117
1555.68 118
1555.77 118
1555.86 117
1555.95 114
1556.04 110
1556.13 105
1556.22 99
1556.31 93
1556.41 88
1556.50 86
1556.59 87
1556.68 88
1556.77 90
1556.86 90
1556.95 90
1557.04 88
1557.13 85
1557.22 83
1557.31 83
1557.40 84
1557.49 88
1557.58 92
1557.67 95
1557.76 96
1557.85 96
1557.94 93
1558.03 90
1558.12 86
1558.21 84
1558.30 83
1558.39 83
1558.48 85
1558.58 88
1558.67 92
1558.76 97
1558.85 102
1558.94 106
1559.03 109
1559.12 111
1559.21 111
1559.30 109
1559.39 104
1559.48 99
1559.57 94
1559.66 89
1559.75 87
1559.84 87
1559.93 87
1560.02 87
1560.11 85
1560.20 80
1560.29 72
1560.38 61
1560.48 49
1560.57 39
1560.66 32
1560.75 27
1560.84 24
1560.93 22
1561.02 18
1561.11 12
1561.20 4
1561.29 0
1561.38 0
1561.47 0
1561.56 0
1561.65 0
1561.74 0
1561.83 2
1561.92 5
1562.01 7
1562.10 6
1562.20 6
1562.29 7
1562.38 11
1562.47 21
1562.56 35
1562.65 52
1562.74 72
1562.83 93
1562.92 112
1563.01 130
1563.10 143
1563.19 152
1563.28 157
1563.37 157
1563.46 154
1563.55 150
1563.64 146
1563.73 145
1563.83 149
1563.92 157
1564.01 171
1564.10 188
1564.19 209
1564.28 231
1564.37 252
1564.46 271
1564.55 286
1564.64 299
1564.73 310
1564.82 319
1564.91 327
1565.00 336
1565.09 345
1565.18 355
1565.28 367
1565.37 381
1565.46 397
1565.55 417
1565.64 439
1565.73 462
1565.82 485
1565.91 505
1566.00 520
1566.09 530
1566.18 536
1566.27 541
1566.36 550
1566.45 565
1566.54 588
1566.64 618
1566.73 653
1566.82 687
1566.91 716
1567.00 737
1567.09 749
1567.18 754
1567.27 753
1567.36 749
1567.45 745
1567.54 742
1567.63 739
1567.72 737
1567.81 736
1567.91 735
1568.00 735
1568.09 739
1568.18 745
1568.27 755
1568.36 767
1568.45 780
1568.54 792
1568.63 802
1568.72 810
1568.81 817
1568.90 824
1568.99 832
1569.08 842
1569.18 854
1569.27 865
1569.36 875
1569.45 881
1569.54 882
1569.63 878
1569.72 868
1569.81 857
1569.90 846
1569.99 839
1570.08 836
1570.17 838
1570.26 844
1570.36 850
1570.45 854
1570.54 854
1570.63 848
1570.72 837
1570.81 822
1570.90 806
1570.99 792
1571.08 781
1571.17 774
1571.26 769
1571.35 765
1571.44 760
1571.54 752
1571.63 741
1571.72 727
1571.81 711
1571.90 692
1571.99 674
1572.08 655
1572.17 637
1572.26 619
1572.35 601
1572.44 583
1572.53 565
1572.63 548
1572.72 531
1572.81 515
1572.90 501
1572.99 489
1573.08 479
1573.17 474
1573.26 472
1573.35 473
1573.44 478
1573.53 484
1573.63 489
1573.72 492
1573.81 492
1573.90 489
1573.99 483
1574.08 476
1574.17 468
1574.26 458
1574.35 446
1574.44 433
1574.53 416
1574.63 397
1574.72 375
1574.81 351
1574.90 328
1574.99 306
1575.08 285
1575.17 266
1575.26 250
1575.35 239
1575.44 231
1575.53 225
1575.63 222
1575.72 218
1575.81 213
1575.90 206
1575.99 195
1576.08 184
1576.17 173
1576.26 164
1576.35 160
1576.44 158
1576.53 160
1576.63 162
1576.72 163
1576.81 163
1576.90 160
1576.99 156
1577.08 152
1577.17 148
1577.26 144
1577.35 140
1577.44 137
1577.54 133
1577.63 128
1577.72 124
1577.81 119
1577.90 115
1577.99 110
1578.08 107
1578.17 104
1578.26 103
1578.35 103
1578.45 105
1578.54 107
1578.63 110
1578.72 113
1578.81 114
1578.90 113
1578.99 110
1579.08 105
1579.17 99
1579.27 92
1579.36 82
1579.45 72
1579.54 60
1579.63 46
1579.72 31
1579.81 17
1579.90 4
1579.99 0
1580.08 0
1580.18 0
1580.27 0
1580.36 0
1580.45 0
1580.54 0
1580.63 0
1580.72 4
1580.81 13
1580.90 21
1581.00 27
1581.09 31
1581.18 34
1581.27 38
1581.36 44
1581.45 54
1581.54 69
1581.63 89
1581.72 110
1581.82 129
1581.91 144
1582.00 152
1582.09 152
1582.18 146
1582.27 133
1582.36 118
1582.45 102
1582.54 88
1582.64 77
1582.73 70
1582.82 69
1582.91 73
1583.00 80
1583.09 91
1583.18 104
1583.27 115
1583.36 125
1583.46 131
1583.55 133
1583.64 132
1583.73 127
1583.82 121
1583.91 115
1584.00 109
1584.09 104
1584.19 100
1584.28 97
1584.37 93
1584.46 88
1584.55 82
1584.64 74
1584.73 66
1584.82 58
1584.91 51
1585.01 47
1585.10 48
1585.19 54
1585.28 63
1585.37 77
1585.46 91
1585.55 105
1585.64 117
1585.74 126
1585.83 131
1585.92 134
1586.01 135
1586.10 137
1586.19 138
1586.28 141
1586.37 144
1586.47 147
1586.56 151
1586.65 154
1586.74 157
1586.83 159
1586.92 159
1587.01 158
1587.10 154
1587.20 149
1587.29 144
1587.38 138
1587.47 135
1587.56 135
1587.65 139
1587.74 146
1587.83 155
1587.93 166
1588.02 176
1588.11 184
1588.20 189
1588.29 192
1588.38 191
1588.47 190
1588.57 187
1588.66 185
1588.75 183
1588.84 182
1588.93 180
1589.02 178
1589.11 173
1589.20 167
1589.30 158
1589.39 147
1589.48 134
1589.57 121
1589.66 109
1589.75 100
1589.84 95
1589.94 93
1590.03 94
1590.12 97
1590.21 98
1590.30 95
1590.39 88
1590.48 77
1590.57 64
1590.67 50
1590.76 39
1590.85 32
1590.94 31
1591.03 33
1591.12 40
1591.21 48
1591.31 58
1591.40 67
1591.49 77
1591.58 86
1591.67 95
1591.76 103
1591.85 110
1591.95 115
1592.04 118
1592.13 118
1592.22 117
1592.31 114
1592.40 112
1592.49 111
1592.59 113
1592.68 118
1592.77 126
1592.86 137
1592.95 150
1593.04 166
1593.13 183
1593.23 200
1593.32 218
1593.41 233
1593.50 244
1593.59 249
1593.68 246
1593.77 236
1593.87 218
1593.96 196
1594.05 172
1594.14 148
1594.23 128
1594.32 112
1594.41 100
1594.51 91
1594.60 86
1594.69 82
1594.78 80
1594.87 82
1594.96 86
1595.06 93
1595.15 102
1595.24 110
1595.33 116
1595.42 116
1595.51 111
1595.60 100
1595.70 85
1595.79 69
1595.88 54
1595.97 42
1596.06 35
1596.15 33
1596.24 35
1596.34 38
1596.43 42
1596.52 43
1596.61 42
1596.70 37
1596.79 28
1596.89 17
1596.98 5
1597.07 0
1597.16 0
1597.25 0
1597.34 0
1597.44 0
1597.53 0
1597.62 0
1597.71 0
1597.80 7
1597.89 17
1597.98 28
1598.08 37
1598.17 45
1598.26 50
1598.35 52
1598.44 51
1598.53 47
1598.63 39
1598.72 31
1598.81 23
1598.90 18
1598.99 15
1599.08 17
1599.18 24
1599.27 33
1599.36 46
1599.45 59
1599.54 73
1599.63 87
1599.73 99
1599.82 108
1599.91 114
1600.00 118
1600.09 119
1600.18 118
1600.27 117
1600.37 118
1600.46 121
1600.55 128
1600.64 137
1600.73 146
1600.82 155
1600.92 160
1601.01 162
1601.10 159
1601.19 152
1601.28 142
1601.37 130
1601.47 117
1601.56 104
1601.65 92
1601.74 81
1601.83 72
1601.92 65
1602.02 60
1602.11 57
1602.20 55
1602.29 54
1602.38 54
1602.48 55
1602.57 56
1602.66 59
1602.75 64
1602.84 69
1602.93 76
1603.03 84
1603.12 92
1603.21 101
1603.30 111
1603.39 120
1603.48 131
1603.58 142
1603.67 153
1603.76 165
1603.85 176
1603.94 186
1604.03 195
1604.13 201
1604.22 206
1604.31 208
1604.40 207
1604.49 203
1604.59 193
1604.68 177
1604.77 156
1604.86 130
1604.95 102
1605.04 74
1605.14 50
1605.23 33
1605.32 21
1605.41 16
1605.50 16
1605.59 19
1605.69 25
1605.78 32
1605.87 41
1605.96 52
1606.05 63
1606.15 74
1606.24 84
1606.33 91
1606.42 94
1606.51 94
1606.60 91
1606.70 85
1606.79 79
1606.88 73
1606.97 66
1607.06 60
1607.16 53
1607.25 45
1607.34 37
1607.43 27
1607.52 17
1607.62 7
1607.71 0
1607.80 0
1607.89 0
1607.98 0
1608.07 0
1608.17 0
1608.26 2
1608.35 5
1608.44 7
1608.53 7
1608.63 6
1608.72 4
1608.81 2
1608.90 1
1608.99 2
1609.09 6
1609.18 12
1609.27 22
1609.36 34
1609.45 48
1609.54 62
1609.64 74
1609.73 82
1609.82 86
1609.91 86
1610.00 82
1610.10 76
1610.19 69
1610.28 63
1610.37 59
1610.46 57
1610.56 59
1610.65 63
1610.74 70
1610.83 78
1610.92 86
1611.02 92
1611.11 94
1611.20 90
1611.29 81
1611.38 67
1611.48 50
1611.57 32
1611.66 17
1611.75 6
1611.84 1
1611.94 3
1612.03 9
1612.12 19
1612.21 30
1612.30 38
1612.40 43
1612.49 44
1612.58 42
1612.67 37
1612.76 32
1612.86 28
1612.95 26
1613.04 27
1613.13 29
1613.22 32
1613.32 35
1613.41 37
1613.50 39
1613.59 40
1613.68 40
1613.78 40
1613.87 40
1613.96 39
1614.05 39
1614.14 40
1614.24 43
1614.33 48
1614.42 54
1614.51 60
1614.60 66
1614.70 69
1614.79 69
1614.88 65
1614.97 57
1615.06 47
1615.16 36
1615.25 27
1615.34 21
1615.43 20
1615.52 24
1615.62 33
1615.71 46
1615.80 60
1615.89 72
1615.99 83
1616.08 90
1616.17 93
1616.26 94
1616.35 92
1616.45 88
1616.54 83
1616.63 78
1616.72 73
1616.81 67
1616.91 61
1617.00 57
1617.09 55
1617.18 56
1617.27 60
1617.37 66
1617.46 72
1617.55 78
1617.64 81
1617.74 81
1617.83 78
1617.92 74
1618.01 70
1618.10 68
1618.20 69
1618.29 73
1618.38 79
1618.47 85
1618.56 91
1618.66 95
1618.75 96
1618.84 95
1618.93 91
1619.03 85
1619.12 76
1619.21 66
1619.30 55
1619.39 45
1619.49 38
1619.58 34
1619.67 33
1619.76 35
1619.86 39
1619.95 44
1620.04 50
1620.13 57
1620.22 63
1620.32 68
1620.41 73
1620.50 75
1620.59 74
1620.69 69
1620.78 62
1620.87 53
1620.96 44
1621.05 37
1621.15 32
1621.24 31
1621.33 32
1621.42 36
1621.52 39
1621.61 44
1621.70 48
1621.79 53
1621.88 58
1621.98 63
1622.07 68
1622.16 70
1622.25 71
1622.35 68
1622.44 63
1622.53 57
1622.62 50
1622.72 45
1622.81 43
1622.90 44
1622.99 49
1623.08 57
1623.18 68
1623.27 83
1623.36 100
1623.45 119
1623.55 137
1623.64 153
1623.73 166
1623.82 174
1623.92 177
1624.01 177
1624.10 173
1624.19 166
1624.28 159
1624.38 151
1624.47 141
1624.56 130
1624.65 117
1624.75 104
1624.84 91
1624.93 78
1625.02 67
1625.12 59
1625.21 51
1625.30 45
1625.39 40
1625.49 34
1625.58 29
1625.67 25
1625.76 21
1625.85 19
1625.95 17
1626.04 15
1626.13 12
1626.22 8
1626.32 4
1626.41 0
1626.50 0
1626.59 0
1626.69 0
1626.78 0
1626.87 0
1626.96 0
1627.06 0
1627.15 0
1627.24 0
1627.33 6
1627.43 15
1627.52 26
1627.61 37
1627.70 47
1627.80 53
1627.89 57
1627.98 58
1628.07 58
1628.17 58
1628.26 58
1628.35 59
1628.44 61
1628.53 62
1628.63 63
1628.72 63
1628.81 62
1628.90 61
1629.00 61
1629.09 63
1629.18 68
1629.27 75
1629.37 84
1629.46 95
1629.55 105
1629.64 115
1629.74 124
1629.83 131
1629.92 135
1630.01 136
1630.11 135
1630.20 131
1630.29 125
1630.38 116
1630.48 107
1630.57 98
1630.66 90
1630.75 84
1630.85 78
1630.94 74
1631.03 71
1631.12 69
1631.22 67
1631.31 64
1631.40 62
1631.49 59
1631.59 57
1631.68 55
1631.77 53
1631.86 52
1631.96 53
1632.05 55
1632.14 57
1632.24 60
1632.33 63
1632.42 67
1632.51 69
1632.61 71
1632.70 71
1632.79 71
1632.88 69
1632.98 66
1633.07 62
1633.16 56
1633.25 49
1633.35 40
1633.44 29
1633.53 18
1633.62 8
1633.72 0
1633.81 0
1633.90 0
1633.99 0
1634.09 0
1634.18 0
1634.27 0
1634.36 0
1634.46 0
1634.55 4
1634.64 12
1634.74 23
1634.83 35
1634.92 48
1635.01 61
1635.11 72
1635.20 81
1635.29 85
1635.38 84
1635.48 77
1635.57 65
1635.66 51
1635.75 37
1635.85 26
1635.94 22
1636.03 25
1636.12 34
1636.22 47
1636.31 60
1636.40 70
1636.50 74
1636.59 73
1636.68 68
1636.77 60
1636.87 52
1636.96 47
1637.05 45
1637.14 48
1637.24 56
1637.33 68
1637.42 82
1637.52 98
1637.61 114
1637.70 126
1637.79 135
1637.89 138
1637.98 136
1638.07 131
1638.16 125
1638.26 121
1638.35 121
1638.44 125
1638.54 132
1638.63 141
1638.72 149
1638.81 155
1638.91 155
1639.00 152
1639.09 146
1639.18 138
1639.28 129
1639.37 121
1639.46 113
1639.56 105
1639.65 97
1639.74 90
1639.83 83
1639.93 78
1640.02 75
1640.11 77
1640.21 82
1640.30 92
1640.39 104
1640.48 119
1640.58 135
1640.67 149
1640.76 160
1640.85 167
1640.95 169
1641.04 166
1641.13 160
1641.23 151
1641.32 142
1641.41 133
1641.50 123
1641.60 113
1641.69 101
1641.78 87
1641.88 72
1641.97 58
1642.06 45
1642.15 35
1642.25 29
1642.34 26
1642.43 24
1642.53 22
1642.62 18
1642.71 14
1642.80 9
1642.90 6
1642.99 8
1643.08 14
1643.18 25
1643.27 39
1643.36 54
1643.45 67
1643.55 76
1643.64 81
1643.73 83
1643.83 81
1643.92 78
1644.01 75
1644.10 73
1644.20 71
1644.29 70
1644.38 69
1644.48 66
1644.57 61
1644.66 54
1644.75 46
1644.85 38
1644.94 31
1645.03 26
1645.13 24
1645.22 26
1645.31 30
1645.41 34
1645.50 39
1645.59 43
1645.68 45
1645.78 48
1645.87 51
1645.96 56
1646.06 62
1646.15 70
1646.24 78
1646.33 85
1646.43 89
1646.52 87
1646.61 81
1646.71 70
1646.80 56
1646.89 41
1646.99 25
1647.08 11
1647.17 0
1647.26 0
1647.36 0
1647.45 0
1647.54 0
1647.64 0
1647.73 0
1647.82 0
1647.92 0
1648.01 9
1648.10 28
1648.19 48
1648.29 67
1648.38 85
1648.47 99
1648.57 111
1648.66 119
1648.75 124
1648.85 127
1648.94 127
1649.03 125
1649.12 120
1649.22 113
1649.31 106
1649.40 98
1649.50 93
1649.59 92
1649.68 96
1649.78 105
1649.87 120
1649.96 139
1650.06 160
1650.15 181
1650.24 199
1650.33 213
1650.43 225
1650.52 233
1650.61 239
1650.71 242
1650.80 242
1650.89 238
1650.99 231
1651.08 218
1651.17 201
1651.27 181
1651.36 161
1651.45 141
1651.54 124
1651.64 112
1651.73 104
1651.82 100
1651.92 99
1652.01 99
1652.10 97
1652.20 95
1652.29 92
1652.38 88
1652.48 84
1652.57 82
1652.66 81
1652.76 83
1652.85 86
1652.94 90
1653.03 93
1653.13 97
1653.22 101
1653.31 104
1653.41 107
1653.50 110
1653.59 111
1653.69 110
1653.78 107
1653.87 100
1653.97 92
1654.06 85
1654.15 81
1654.25 81
1654.34 86
1654.43 96
1654.53 109
1654.62 123
1654.71 135
1654.80 146
1654.90 155
1654.99 162
1655.08 167
1655.18 172
1655.27 176
1655.36 179
1655.46 179
1655.55 177
1655.64 173
1655.74 168
1655.83 164
1655.92 161
1656.02 161
1656.11 165
1656.20 173
1656.30 182
1656.39 192
1656.48 202
1656.58 208
1656.67 211
1656.76 209
1656.86 205
1656.95 201
1657.04 197
1657.14 197
1657.23 201
1657.32 208
1657.42 218
1657.51 228
1657.60 237
1657.70 244
1657.79 248
1657.88 248
1657.98 245
1658.07 236
1658.16 223
1658.25 205
1658.35 182
1658.44 156
1658.53 130
1658.63 105
1658.72 85
1658.81 70
1658.91 61
1659.00 57
1659.09 58
1659.19 62
1659.28 67
1659.37 74
1659.47 81
1659.56 90
1659.65 99
1659.75 108
1659.84 117
1659.93 125
1660.03 133
1660.12 139
1660.21 142
1660.31 143
1660.40 142
1660.49 140
1660.59 137
1660.68 135
1660.77 133
1660.87 134
1660.96 134
1661.06 135
1661.15 134
1661.24 131
1661.34 126
1661.43 122
1661.52 117
1661.62 114
1661.71 111
1661.80 110
1661.90 107
1661.99 102
1662.08 94
1662.18 83
1662.27 71
1662.36 60
1662.46 51
1662.55 45
1662.64 42
1662.74 42
1662.83 45
1662.92 49
1663.02 52
1663.11 53
1663.20 52
1663.30 48
1663.39 40
1663.48 31
1663.58 19
1663.67 6
1663.76 0
1663.86 0
1663.95 0
1664.04 0
1664.14 0
1664.23 0
1664.32 0
1664.42 0
1664.51 19
1664.61 40
1664.70 55
1664.79 65
1664.89 66
1664.98 62
1665.07 55
1665.17 49
1665.26 46
1665.35 50
1665.45 60
1665.54 75
1665.63 94
1665.73 115
1665.82 134
1665.91 152
1666.01 168
1666.10 182
1666.19 195
1666.29 208
1666.38 219
1666.48 229
1666.57 238
1666.66 243
1666.76 246
1666.85 246
1666.94 244
1667.04 240
1667.13 235
1667.22 230
1667.32 225
1667.41 218
1667.50 211
1667.60 201
1667.69 191
1667.78 182
1667.88 175
1667.97 172
1668.07 175
1668.16 184
1668.25 197
1668.35 213
1668.44 227
1668.53 237
1668.63 241
1668.72 239
1668.81 230
1668.91 218
1669.00 206
1669.09 197
1669.19 194
1669.28 200
1669.38 213
1669.47 233
1669.56 255
1669.66 276
1669.75 293
1669.84 302
1669.94 303
1670.03 296
1670.12 283
1670.22 268
1670.31 254
1670.41 243
1670.50 237
1670.59 237
1670.69 243
1670.78 251
1670.87 261
1670.97 268
1671.06 271
1671.15 268
1671.25 260
1671.34 246
1671.44 228
1671.53 209
1671.62 191
1671.72 178
1671.81 170
1671.90 168
1672.00 173
1672.09 181
1672.19 191
1672.28 200
1672.37 207
1672.47 211
1672.56 213
1672.65 212
1672.75 210
1672.84 208
1672.93 207
1673.03 205
1673.12 202
1673.22 197
1673.31 191
1673.40 183
1673.50 175
1673.59 166
1673.68 158
1673.78 150
1673.87 142
1673.97 133
1674.06 124
1674.15 113
1674.25 102
1674.34 90
1674.43 78
1674.53 65
1674.62 54
1674.72 43
1674.81 34
1674.90 29
1675.00 28
1675.09 32
1675.18 42
1675.28 55
1675.37 70
1675.47 85
1675.56 98
1675.65 108
1675.75 114
1675.84 117
1675.93 117
1676.03 116
1676.12 115
1676.22 115
1676.31 115
1676.40 116
1676.50 117
1676.59 117
1676.69 118
1676.78 118
1676.87 117
1676.97 116
1677.06 115
1677.15 113
1677.25 112
1677.34 111
1677.44 112
1677.53 114
1677.62 119
1677.72 126
1677.81 135
1677.90 145
1678.00 156
1678.09 165
1678.19 170
1678.28 169
1678.37 161
1678.47 149
1678.56 133
1678.66 116
1678.75 102
1678.84 91
1678.94 84
1679.03 80
1679.13 76
1679.22 71
1679.31 61
1679.41 47
1679.50 29
1679.59 9
1679.69 0
1679.78 0
1679.88 0
1679.97 0
1680.06 0
1680.16 9
1680.25 27
1680.35 42
1680.44 53
1680.53 57
1680.63 56
1680.72 51
1680.82 44
1680.91 39
1681.00 36
1681.10 36
1681.19 37
1681.29 39
1681.38 38
1681.47 32
1681.57 22
1681.66 10
1681.75 0
1681.85 0
1681.94 0
1682.04 0
1682.13 0
1682.22 0
1682.32 0
1682.41 0
1682.51 7
1682.60 20
1682.69 31
1682.79 41
1682.88 47
1682.98 51
1683.07 53
1683.16 54
1683.26 53
1683.35 53
1683.45 53
1683.54 53
1683.63 55
1683.73 56
1683.82 58
1683.92 60
1684.01 60
1684.10 59
1684.20 56
1684.29 52
1684.39 48
1684.48 45
1684.57 44
1684.67 46
1684.76 52
1684.86 62
1684.95 75
1685.04 90
1685.14 106
1685.23 121
1685.33 133
1685.42 142
1685.52 148
1685.61 150
1685.70 149
1685.80 148
1685.89 147
1685.99 149
1686.08 154
1686.17 162
1686.27 173
1686.36 184
1686.46 193
1686.55 198
1686.64 200
1686.74 197
1686.83 189
1686.93 178
1687.02 164
1687.11 149
1687.21 136
1687.30 127
1687.40 122
1687.49 123
1687.59 129
1687.68 138
1687.77 149
1687.87 159
1687.96 166
1688.06 170
1688.15 171
1688.24 170
1688.34 169
1688.43 168
1688.53 169
1688.62 171
1688.71 175
1688.81 178
1688.90 179
1689.00 178
1689.09 174
1689.19 167
1689.28 159
1689.37 150
1689.47 143
1689.56 139
1689.66 139
1689.75 144
1689.84 154
1689.94 167
1690.03 181
1690.13 196
1690.22 210
1690.32 221
1690.41 228
1690.50 231
1690.60 230
1690.69 228
1690.79 226
1690.88 224
1690.98 224
1691.07 227
1691.16 230
1691.26 233
1691.35 234
1691.45 231
1691.54 224
1691.63 214
1691.73 202
1691.82 189
1691.92 176
1692.01 164
1692.11 155
1692.20 148
1692.29 143
1692.39 140
1692.48 140
1692.58 141
1692.67 145
1692.77 151
1692.86 157
1692.95 164
1693.05 169
1693.14 171
1693.24 172
1693.33 169
1693.43 165
1693.52 159
1693.61 152
1693.71 144
1693.80 133
1693.90 120
1693.99 106
1694.09 90
1694.18 73
1694.27 58
1694.37 44
1694.46 31
1694.56 21
1694.65 10
1694.75 0
1694.84 0
1694.93 0
1695.03 0
1695.12 0
1695.22 0
1695.31 0
1695.41 0
1695.50 6
1695.59 32
1695.69 58
1695.78 80
1695.88 97
1695.97 105
1696.07 107
1696.16 101
1696.26 91
1696.35 78
1696.44 64
1696.54 52
1696.63 41
1696.73 32
1696.82 26
1696.92 21
1697.01 19
1697.10 19
1697.20 20
1697.29 21
1697.39 25
1697.48 30
1697.58 36
1697.67 42
1697.77 50
1697.86 57
1697.95 63
1698.05 67
1698.14 68
1698.24 67
1698.33 65
1698.43 63
1698.52 62
1698.61 63
1698.71 68
1698.80 76
1698.90 85
1698.99 92
1699.09 97
1699.18 100
1699.28 99
1699.37 97
1699.46 95
1699.56 93
1699.65 93
1699.75 94
1699.84 95
1699.94 96
1700.03 97
1700.13 98
1700.22 100
1700.32 103
1700.41 108
1700.50 113
1700.60 117
1700.69 119
1700.79 118
1700.88 112
1700.98 104
1701.07 95
1701.17 87
1701.26 82
1701.35 80
1701.45 82
1701.54 86
1701.64 91
1701.73 94
1701.83 96
1701.92 96
1702.02 96
1702.11 97
1702.21 100
1702.30 106
1702.39 112
1702.49 120
1702.58 126
1702.68 128
1702.77 127
1702.87 122
1702.96 113
1703.06 104
1703.15 95
1703.24 87
1703.34 80
1703.43 76
1703.53 72
1703.62 70
1703.72 67
1703.81 67
1703.91 67
1704.00 71
1704.10 77
1704.19 87
1704.29 99
1704.38 115
1704.47 132
1704.57 151
1704.66 170
1704.76 189
1704.85 206
1704.95 220
1705.04 228
1705.14 229
1705.23 223
1705.33 210
1705.42 191
1705.52 169
1705.61 147
1705.70 127
1705.80 110
1705.89 98
1705.99 90
1706.08 86
1706.18 85
1706.27 86
1706.37 90
1706.46 95
1706.56 103
1706.65 111
1706.75 119
1706.84 126
1706.93 130
1707.03 131
1707.12 129
1707.22 126
1707.31 124
1707.41 123
1707.50 124
1707.60 126
1707.69 128
1707.79 126
1707.88 121
1707.98 111
1708.07 97
1708.17 82
1708.26 66
1708.35 53
1708.45 44
1708.54 38
1708.64 35
1708.73 34
1708.83 34
1708.92 33
1709.02 31
1709.11 29
1709.21 28
1709.30 30
1709.40 34
1709.49 42
1709.59 51
1709.68 61
1709.78 71
1709.87 78
1709.96 83
1710.06 87
1710.15 90
1710.25 96
1710.34 102
1710.44 110
1710.53 118
1710.63 125
1710.72 127
1710.82 125
1710.91 118
1711.01 106
1711.10 91
1711.20 74
1711.29 57
1711.39 42
1711.48 30
1711.58 23
1711.67 20
1711.77 21
1711.86 24
1711.96 27
1712.05 28
1712.14 27
1712.24 23
1712.33 18
1712.43 14
1712.52 13
1712.62 18
1712.71 27
1712.81 40
1712.90 55
1713.00 68
1713.09 77
1713.19 81
1713.28 80
1713.38 74
1713.47 67
1713.57 60
1713.66 55
1713.76 52
1713.85 51
1713.95 52
1714.04 54
1714.14 55
1714.23 56
1714.33 55
1714.42 54
1714.52 52
1714.61 50
1714.71 48
1714.80 46
1714.89 45
1714.99 45
1715.08 45
1715.18 45
1715.27 47
1715.37 49
1715.46 52
1715.56 56
1715.65 61
1715.75 66
1715.84 70
1715.94 72
1716.03 71
1716.13 68
1716.22 61
1716.32 53
1716.41 46
1716.51 41
1716.60 41
1716.70 45
1716.79 55
1716.89 68
1716.98 85
1717.08 103
1717.17 122
1717.27 141
1717.36 160
1717.46 178
1717.55 195
1717.65 209
1717.74 223
1717.84 234
1717.93 244
1718.03 252
1718.12 258
1718.22 260
1718.31 260
1718.41 254
1718.50 245
1718.60 231
1718.69 215
1718.79 197
1718.88 178
1718.98 159
1719.07 141
1719.17 123
1719.26 107
1719.36 92
1719.45 78
1719.55 68
1719.64 61
1719.74 58
1719.83 59
1719.93 63
1720.02 68
1720.12 73
1720.21 76
1720.31 77
1720.40 76
1720.50 72
1720.59 66
1720.69 58
1720.78 48
1720.88 36
1720.97 21
1721.07 5
1721.16 0
1721.26 0
1721.35 0
1721.45 0
1721.54 0
1721.64 0
1721.73 0
1721.83 0
1721.92 15
1722.02 29
1722.11 42
1722.21 53
1722.30 65
1722.40 76
1722.49 87
1722.59 97
1722.68 105
1722.78 110
1722.87 110
1722.97 103
1723.06 91
1723.16 73
1723.25 52
1723.35 30
1723.44 7
1723.54 0
1723.63 0
1723.73 0
1723.83 0
1723.92 0
1724.02 0
1724.11 0
1724.21 17
1724.30 36
1724.40 52
1724.49 61
1724.59 61
1724.68 54
1724.78 39
1724.87 21
1724.97 3
1725.06 0
1725.16 0
1725.25 0
1725.35 0
1725.44 0
1725.54 0
1725.63 0
1725.73 6
1725.82 13
1725.92 17
1726.01 19
1726.11 19
1726.20 18
1726.30 18
1726.39 20
1726.49 24
1726.58 33
1726.68 46
1726.78 64
1726.87 84
1726.97 105
1727.06 125
1727.16 143
1727.25 158
1727.35 171
1727.44 181
1727.54 188
1727.63 194
1727.73 197
1727.82 198
1727.92 196
1728.01 192
1728.11 186
1728.20 179
1728.30 172
1728.39 166
1728.49 160
1728.58 156
1728.68 152
1728.78 151
1728.87 150
1728.97 152
1729.06 156
1729.16 162
1729.25 168
1729.35 171
1729.44 171
1729.54 165
1729.63 155
1729.73 140
1729.82 123
1729.92 106
1730.01 92
1730.11 82
1730.20 76
1730.30 72
1730.39 70
1730.49 68
1730.59 65
1730.68 62
1730.78 60
1730.87 57
1730.97 56
1731.06 56
1731.16 55
1731.25 54
1731.35 52
1731.44 49
1731.54 47
1731.63 44
1731.73 40
1731.82 37
1731.92 32
1732.02 28
1732.11 24
1732.21 20
1732.30 19
1732.40 20
1732.49 26
1732.59 35
1732.68 48
1732.78 65
1732.87 85
1732.97 106
1733.06 126
1733.16 145
1733.26 161
1733.35 172
1733.45 178
1733.54 180
1733.64 178
1733.73 174
1733.83 172
1733.92 172
1734.02 175
1734.11 181
1734.21 190
1734.30 198
1734.40 205
1734.50 206
1734.59 202
1734.69 192
1734.78 178
1734.88 160
1734.97 144
1735.07 132
1735.16 126
1735.26 126
1735.35 131
1735.45 139
1735.55 145
1735.64 148
1735.74 144
1735.83 134
1735.93 120
1736.02 103
1736.12 88
1736.21 78
1736.31 74
1736.40 76
1736.50 85
1736.60 97
1736.69 110
1736.79 122
1736.88 131
1736.98 135
1737.07 134
1737.17 129
1737.26 122
1737.36 113
1737.45 107
1737.55 105
1737.65 108
1737.74 115
1737.84 127
1737.93 140
1738.03 153
1738.12 164
1738.22 172
1738.31 178
1738.41 182
1738.51 186
1738.60 190
1738.70 195
1738.79 201
1738.89 209
1738.98 218
1739.08 227
1739.17 235
1739.27 240
1739.37 243
1739.46 241
1739.56 233
1739.65 219
1739.75 200
1739.84 177
1739.94 152
1740.03 126
1740.13 102
1740.23 81
1740.32 63
1740.42 50
1740.51 41
1740.61 37
1740.70 37
1740.80 40
1740.89 45
1740.99 52
1741.09 58
1741.18 64
1741.28 67
1741.37 68
1741.47 67
1741.56 62
1741.66 57
1741.75 51
1741.85 48
1741.95 48
1742.04 52
1742.14 61
1742.23 72
1742.33 83
1742.42 92
1742.52 96
1742.62 95
1742.71 90
1742.81 82
1742.90 74
1743.00 68
1743.09 65
1743.19 65
1743.28 66
1743.38 70
1743.48 73
1743.57 76
1743.67 78
1743.76 80
1743.86 82
1743.95 84
1744.05 85
1744.15 85
1744.24 83
1744.34 79
1744.43 73
1744.53 67
1744.62 62
1744.72 60
1744.82 61
1744.91 65
1745.01 70
1745.10 77
1745.20 84
1745.29 89
1745.39 94
1745.49 98
1745.58 104
1745.68 112
1745.77 122
1745.87 135
1745.96 148
1746.06 162
1746.16 174
1746.25 182
1746.35 186
1746.44 185
1746.54 179
1746.63 168
1746.73 155
1746.83 141
1746.92 129
1747.02 121
1747.11 118
1747.21 121
1747.31 129
1747.40 138
1747.50 147
1747.59 152
1747.69 152
1747.78 149
1747.88 143
1747.98 136
1748.07 130
1748.17 126
1748.26 123
1748.36 122
1748.45 121
1748.55 121
1748.65 120
1748.74 118
1748.84 116
1748.93 113
1749.03 109
1749.13 103
1749.22 97
1749.32 93
1749.41 90
1749.51 91
1749.60 95
1749.70 103
1749.80 112
1749.89 121
1749.99 127
1750.08 130
1750.18 129
1750.28 123
1750.37 115
1750.47 105
1750.56 95
1750.66 87
1750.75 82
1750.85 79
1750.95 79
1751.04 80
1751.14 83
1751.23 87
1751.33 91
1751.43 96
1751.52 102
1751.62 107
1751.71 113
1751.81 118
1751.91 122
1752.00 124
1752.10 125
1752.19 123
1752.29 121
1752.38 118
1752.48 116
1752.58 116
1752.67 118
1752.77 122
1752.86 127
1752.96 131
1753.06 133
1753.15 132
1753.25 129
1753.34 126
1753.44 123
1753.54 121
1753.63 122
1753.73 124
1753.82 128
1753.92 132
1754.02 133
1754.11 133
1754.21 130
1754.30 123
1754.40 114
1754.50 101
1754.59 85
1754.69 67
1754.78 48
1754.88 30
1754.98 16
1755.07 7
1755.17 4
1755.26 8
1755.36 16
1755.45 25
1755.55 31
1755.65 30
1755.74 23
1755.84 9
1755.93 0
1756.03 0
1756.13 0
1756.22 0
1756.32 0
1756.42 0
1756.51 6
1756.61 33
1756.70 61
1756.80 88
1756.90 111
1756.99 129
1757.09 141
1757.18 147
1757.28 147
1757.38 143
1757.47 136
1757.57 127
1757.66 118
1757.76 109
1757.86 101
1757.95 93
1758.05 85
1758.14 77
1758.24 70
1758.34 65
1758.43 61
1758.53 59
1758.62 60
1758.72 62
1758.82 64
1758.91 66
1759.01 67
1759.10 65
1759.20 61
1759.30 55
1759.39 47
1759.49 41
1759.59 36
1759.68 37
1759.78 42
1759.87 53
1759.97 68
1760.07 85
1760.16 101
1760.26 114
1760.35 122
1760.45 128
1760.55 131
1760.64 132
1760.74 133
1760.83 134
1760.93 134
1761.03 133
1761.12 129
1761.22 121
1761.32 112
1761.41 101
1761.51 90
1761.60 80
1761.70 71
1761.80 65
1761.89 59
1761.99 54
1762.08 47
1762.18 40
1762.28 31
1762.37 21
1762.47 11
1762.57 3
1762.66 0
1762.76 0
1762.85 0
1762.95 0
1763.05 0
1763.14 3
1763.24 11
1763.34 19
1763.43 28
1763.53 36
1763.62 43
1763.72 47
1763.82 48
1763.91 47
1764.01 42
1764.11 34
1764.20 23
1764.30 12
1764.39 0
1764.49 0
1764.59 0
1764.68 0
1764.78 0
1764.87 0
1764.97 0
1765.07 0
1765.16 2
1765.26 13
1765.36 24
1765.45 34
1765.55 43
1765.65 51
1765.74 59
1765.84 67
1765.93 76
1766.03 84
1766.13 91
1766.22 98
1766.32 103
1766.42 105
1766.51 105
1766.61 103
1766.70 99
1766.80 94
1766.90 89
1766.99 84
1767.09 80
1767.19 78
1767.28 76
1767.38 76
1767.47 75
1767.57 74
1767.67 73
1767.76 71
1767.86 68
1767.96 65
1768.05 61
1768.15 56
1768.25 50
1768.34 43
1768.44 36
1768.53 30
1768.63 25
1768.73 23
1768.82 24
1768.92 30
1769.02 38
1769.11 48
1769.21 58
1769.31 65
1769.40 67
1769.50 65
1769.59 59
1769.69 53
1769.79 49
1769.88 49
1769.98 55
1770.08 65
1770.17 78
1770.27 90
1770.37 99
1770.46 102
1770.56 98
1770.65 88
1770.75 73
1770.85 57
1770.94 41
1771.04 27
1771.14 17
1771.23 11
1771.33 8
1771.43 8
1771.52 10
1771.62 12
1771.72 14
1771.81 16
1771.91 18
1772.00 21
1772.10 24
1772.20 28
1772.29 30
1772.39 32
1772.49 32
1772.58 31
1772.68 30
1772.78 32
1772.87 37
1772.97 46
1773.07 58
1773.16 73
1773.26 89
1773.36 105
1773.45 119
1773.55 130
1773.64 139
1773.74 146
1773.84 151
1773.93 155
1774.03 157
1774.13 157
1774.22 156
1774.32 154
1774.42 151
1774.51 149
1774.61 148
1774.71 149
1774.80 151
1774.90 155
1775.00 161
1775.09 168
1775.19 178
1775.29 189
1775.38 201
1775.48 214
1775.58 228
1775.67 242
1775.77 255
1775.86 267
1775.96 276
1776.06 282
1776.15 285
1776.25 284
1776.35 279
1776.44 271
1776.54 260
1776.64 248
1776.73 235
1776.83 222
1776.93 213
1777.02 207
1777.12 207
1777.22 211
1777.31 219
1777.41 230
1777.51 242
1777.60 253
1777.70 263
1777.80 272
1777.89 280
1777.99 289
1778.09 298
1778.18 308
1778.28 319
1778.38 330
1778.47 338
1778.57 344
1778.67 344
1778.76 339
1778.86 327
1778.96 309
1779.05 285
1779.15 258
1779.25 229
1779.34 201
1779.44 176
1779.54 157
1779.63 145
1779.73 141
1779.83 144
1779.92 152
1780.02 165
1780.12 180
1780.21 195
1780.31 209
1780.41 219
1780.50 226
1780.60 229
1780.70 228
1780.79 226
1780.89 222
1780.99 218
1781.08 216
1781.18 215
1781.28 217
1781.37 219
1781.47 221
1781.57 222
1781.66 221
1781.76 217
1781.86 211
1781.95 204
1782.05 200
1782.15 198
1782.24 202
1782.34 210
1782.44 222
1782.53 235
1782.63 248
1782.73 258
1782.82 264
1782.92 266
1783.02 264
1783.11 260
1783.21 254
1783.31 246
1783.40 238
1783.50 228
1783.60 219
1783.69 209
1783.79 201
1783.89 196
1783.98 194
1784.08 195
1784.18 199
1784.27 205
1784.37 210
1784.47 214
1784.56 217
1784.66 217
1784.76 214
1784.86 209
1784.95 202
1785.05 193
1785.15 182
1785.24 170
1785.34 156
1785.44 143
1785.53 130
1785.63 119
1785.73 109
1785.82 101
1785.92 95
1786.02 90
1786.11 87
1786.21 86
1786.31 86
1786.40 87
1786.50 89
1786.60 91
1786.69 94
1786.79 96
1786.89 99
1786.99 102
1787.08 106
1787.18 110
1787.28 113
1787.37 115
1787.47 114
1787.57 110
1787.66 102
1787.76 90
1787.86 74
1787.95 56
1788.05 38
1788.15 21
1788.24 5
1788.34 0
1788.44 0
1788.54 0
1788.63 0
1788.73 0
1788.83 0
1788.92 0
1789.02 0
1789.12 1
1789.21 16
1789.31 33
1789.41 50
1789.50 66
1789.60 82
1789.70 94
1789.80 105
1789.89 112
1789.99 117
1790.09 120
1790.18 120
1790.28 117
1790.38 111
1790.47 104
1790.57 94
1790.67 84
1790.76 72
1790.86 62
1790.96 53
1791.06 46
1791.15 40
1791.25 36
1791.35 32
1791.44 30
1791.54 28
1791.64 27
1791.73 28
1791.83 31
1791.93 36
1792.03 44
1792.12 53
1792.22 62
1792.32 71
1792.41 77
1792.51 80
1792.61 80
1792.70 76
1792.80 71
1792.90 65
1793.00 59
1793.09 54
1793.19 50
1793.29 46
1793.38 41
1793.48 36
1793.58 32
1793.67 30
1793.77 33
1793.87 39
1793.97 50
1794.06 63
1794.16 77
1794.26 90
1794.35 100
1794.45 107
1794.55 111
1794.64 114
1794.74 114
1794.84 113
1794.94 111
1795.03 108
1795.13 105
1795.23 103
1795.32 103
1795.42 106
1795.52 113
1795.62 121
1795.71 130
1795.81 136
1795.91 137
1796.00 133
1796.10 122
1796.20 105
1796.30 84
1796.39 60
1796.49 34
1796.59 11
1796.68 0
1796.78 0
1796.88 0
1796.98 0
1797.07 0
1797.17 0
1797.27 3
1797.36 13
1797.46 20
1797.56 25
1797.65 29
1797.75 34
1797.85 40
1797.95 48
1798.04 60
1798.14 73
1798.24 88
1798.34 104
1798.43 120
1798.53 133
1798.63 143
1798.72 147
1798.82 145
1798.92 138
1799.02 126
1799.11 112
1799.21 97
1799.31 84
1799.40 74
1799.50 67
1799.60 63
1799.70 60
1799.79 56
1799.89 50
1799.99 41
1800.08 31
1800.18 18
1800.28 7
1800.38 0
1800.47 0
1800.57 0
1800.67 0
1800.76 0
1800.86 0
1800.96 0
1801.06 0
1801.15 0
1801.25 0
1801.35 5
1801.45 12
1801.54 21
1801.64 30
1801.74 38
1801.83 44
1801.93 48
1802.03 50
1802.13 51
1802.22 52
1802.32 53
1802.42 55
1802.52 57
1802.61 58
1802.71 60
1802.81 62
1802.90 63
1803.00 65
1803.10 67
1803.20 70
1803.29 74
1803.39 78
1803.49 83
1803.59 88
1803.68 93
1803.78 99
1803.88 104
1803.97 107
1804.07 108
1804.17 107
1804.27 102
1804.36 94
1804.46 84
1804.56 75
1804.66 66
1804.75 59
1804.85 54
1804.95 51
1805.05 49
1805.14 49
1805.24 50
1805.34 53
1805.43 58
1805.53 65
1805.63 73
1805.73 82
1805.82 89
1805.92 94
1806.02 94
1806.12 90
1806.21 83
1806.31 76
1806.41 70
1806.51 66
1806.60 65
1806.70 67
1806.80 69
1806.90 71
1806.99 70
1807.09 67
1807.19 61
1807.28 54
1807.38 47
1807.48 41
1807.58 39
1807.67 41
1807.77 50
1807.87 64
1807.97 83
1808.06 104
1808.16 125
1808.26 146
1808.36 165
1808.45 181
1808.55 197
1808.65 212
1808.75 227
1808.84 242
1808.94 255
1809.04 267
1809.14 275
1809.23 281
1809.33 283
1809.43 283
1809.53 281
1809.62 279
1809.72 277
1809.82 274
1809.92 271
1810.01 266
1810.11 260
1810.21 251
1810.31 241
1810.40 229
1810.50 217
1810.60 205
1810.70 195
1810.79 186
1810.89 179
1810.99 175
1811.09 173
1811.18 172
1811.28 170
1811.38 166
1811.48 158
1811.57 144
1811.67 124
1811.77 99
1811.87 71
1811.96 44
1812.06 20
1812.16 3
1812.26 0
1812.35 0
1812.45 0
1812.55 0
1812.65 0
1812.74 0
1812.84 0
1812.94 0
1813.04 1
1813.13 4
1813.23 8
1813.33 12
1813.43 16
1813.52 20
1813.62 24
1813.72 27
1813.82 31
1813.91 35
1814.01 39
1814.11 44
1814.21 48
1814.30 50
1814.40 51
1814.50 52
1814.60 51
1814.69 51
1814.79 51
1814.89 51
1814.99 51
1815.09 50
1815.18 47
1815.28 42
1815.38 37
1815.48 32
1815.57 29
1815.67 30
1815.77 34
1815.87 42
1815.96 51
1816.06 59
1816.16 65
1816.26 67
1816.35 65
1816.45 59
1816.55 51
1816.65 40
1816.75 28
1816.84 15
1816.94 3
1817.04 0
1817.14 0
1817.23 0
1817.33 0
1817.43 0
1817.53 0
1817.62 0
1817.72 0
1817.82 6
1817.92 13
1818.01 19
1818.11 25
1818.21 31
1818.31 39
1818.41 48
1818.50 58
1818.60 68
1818.70 76
1818.80 82
1818.89 84
1818.99 83
1819.09 78
1819.19 72
1819.29 65
1819.38 60
1819.48 56
1819.58 54
1819.68 53
1819.77 52
1819.87 53
1819.97 55
1820.07 57
1820.16 61
1820.26 65
1820.36 70
1820.46 75
1820.56 80
1820.65 85
1820.75 89
1820.85 92
1820.95 93
1821.04 90
1821.14 85
1821.24 77
1821.34 67
1821.44 58
1821.53 52
1821.63 50
1821.73 53
1821.83 60
1821.92 69
1822.02 80
1822.12 91
1822.22 101
1822.32 109
1822.41 114
1822.51 117
1822.61 117
1822.71 115
1822.80 110
1822.90 106
1823.00 102
1823.10 100
1823.20 101
1823.29 104
1823.39 110
1823.49 116
1823.59 119
1823.69 120
1823.78 118
1823.88 112
1823.98 107
1824.08 104
1824.17 105
1824.27 113
1824.37 127
1824.47 145
1824.57 163
1824.66 179
1824.76 188
1824.86 190
1824.96 186
1825.06 178
1825.15 167
1825.25 158
1825.35 152
1825.45 149
1825.54 149
1825.64 152
1825.74 156
1825.84 159
1825.94 161
1826.03 161
1826.13 159
1826.23 156
1826.33 154
1826.43 155
1826.52 158
1826.62 164
1826.72 173
1826.82 184
1826.92 194
1827.01 203
1827.11 209
1827.21 214
1827.31 217
1827.41 219
1827.50 220
1827.60 220
1827.70 221
1827.80 222
1827.90 224
1827.99 226
1828.09 230
1828.19 233
1828.29 234
1828.38 233
1828.48 227
1828.58 217
1828.68 204
1828.78 189
1828.87 173
1828.97 158
1829.07 145
1829.17 133
1829.27 123
1829.36 115
1829.46 108
1829.56 104
1829.66 102
1829.76 103
1829.85 106
1829.95 111
1830.05 116
1830.15 121
1830.25 126
1830.34 130
1830.44 134
1830.54 139
1830.64 142
1830.74 145
1830.83 144
1830.93 141
1831.03 134
1831.13 125
1831.23 115
1831.33 105
1831.42 96
1831.52 88
1831.62 81
1831.72 73
1831.82 63
1831.91 52
1832.01 39
1832.11 27
1832.21 17
1832.31 8
1832.40 3
1832.50 0
1832.60 0
1832.70 0
1832.80 0
1832.89 0
1832.99 0
1833.09 4
1833.19 10
1833.29 15
1833.38 18
1833.48 17
1833.58 13
1833.68 5
1833.78 0
1833.88 0
1833.97 0
1834.07 0
1834.17 0
1834.27 0
1834.37 11
1834.46 29
1834.56 49
1834.66 69
1834.76 87
1834.86 104
1834.95 119
1835.05 130
1835.15 137
1835.25 138
1835.35 133
1835.45 121
1835.54 104
1835.64 84
1835.74 65
1835.84 48
1835.94 37
1836.03 32
1836.13 33
1836.23 41
1836.33 52
1836.43 66
1836.53 80
1836.62 90
1836.72 97
1836.82 98
1836.92 94
1837.02 87
1837.11 80
1837.21 75
1837.31 74
1837.41 78
1837.51 87
1837.61 97
1837.70 108
1837.80 116
1837.90 120
1838.00 120
1838.10 118
1838.19 115
1838.29 115
1838.39 119
1838.49 128
1838.59 142
1838.69 160
1838.78 178
1838.88 193
1838.98 204
1839.08 208
1839.18 207
1839.28 200
1839.37 190
1839.47 180
1839.57 171
1839.67 163
1839.77 159
1839.87 156
1839.96 156
1840.06 155
1840.16 154
1840.26 151
1840.36 146
1840.45 138
1840.55 130
1840.65 120
1840.75 111
1840.85 102
1840.95 95
1841.04 89
1841.14 84
1841.24 81
1841.34 77
1841.44 73
1841.54 68
1841.63 64
1841.73 61
1841.83 59
1841.93 60
1842.03 63
1842.13 69
1842.22 77
1842.32 86
1842.42 93
1842.52 99
1842.62 103
1842.72 106
1842.81 105
1842.91 101
1843.01 95
1843.11 84
1843.21 70
1843.31 51
1843.40 30
1843.50 8
1843.60 0
1843.70 0
1843.80 0
1843.90 0
1844.00 0
1844.09 0
1844.19 0
1844.29 4
1844.39 18
1844.49 29
1844.59 36
1844.68 37
1844.78 33
1844.88 27
1844.98 19
1845.08 12
1845.18 6
1845.27 3
1845.37 3
1845.47 7
1845.57 15
1845.67 26
1845.77 40
1845.87 55
1845.96 71
1846.06 86
1846.16 97
1846.26 105
1846.36 109
1846.46 110
1846.55 108
1846.65 103
1846.75 95
1846.85 86
1846.95 75
1847.05 66
1847.14 60
1847.24 58
1847.34 62
1847.44 72
1847.54 88
1847.64 107
1847.74 126
1847.83 144
1847.93 158
1848.03 168
1848.13 174
1848.23 178
1848.33 181
1848.43 186
1848.52 193
1848.62 203
1848.72 216
1848.82 230
1848.92 243
1849.02 253
1849.11 258
1849.21 257
1849.31 249
1849.41 235
1849.51 216
1849.61 194
1849.71 170
1849.80 146
1849.90 124
1850.00 105
1850.10 89
1850.20 78
1850.30 72
1850.40 70
1850.49 73
1850.59 80
1850.69 89
1850.79 98
1850.89 106
1850.99 112
1851.09 115
1851.18 114
1851.28 112
1851.38 110
1851.48 109
1851.58 109
1851.68 112
1851.78 117
1851.87 124
1851.97 132
1852.07 139
1852.17 146
1852.27 152
1852.37 154
1852.47 153
1852.56 148
1852.66 138
1852.76 126
1852.86 113
1852.96 103
1853.06 97
1853.16 96
1853.26 99
1853.35 105
1853.45 111
1853.55 115
1853.65 115
1853.75 112
1853.85 106
1853.95 100
1854.04 95
1854.14 92
1854.24 93
1854.34 98
1854.44 107
1854.54 117
1854.64 127
1854.73 134
1854.83 138
1854.93 138
1855.03 133
1855.13 124
1855.23 114
1855.33 104
1855.43 95
1855.52 88
1855.62 84
1855.72 80
1855.82 78
1855.92 76
1856.02 74
1856.12 72
1856.22 70
1856.31 67
1856.41 63
1856.51 58
1856.61 51
1856.71 44
1856.81 37
1856.91 30
1857.01 25
1857.10 21
1857.20 18
1857.30 15
1857.40 12
1857.50 10
1857.60 8
1857.70 6
1857.80 6
1857.89 9
1857.99 14
1858.09 20
1858.19 29
1858.29 38
1858.39 47
1858.49 55
1858.59 61
1858.68 64
1858.78 63
1858.88 61
1858.98 57
1859.08 54
1859.18 53
1859.28 56
1859.38 61
1859.47 68
1859.57 72
1859.67 73
1859.77 67
1859.87 56
1859.97 39
1860.07 21
1860.17 4
1860.26 0
1860.36 0
1860.46 0
1860.56 0
1860.66 0
1860.76 3
1860.86 11
1860.96 18
1861.06 24
1861.15 28
1861.25 31
1861.35 35
1861.45 39
1861.55 46
1861.65 54
1861.75 63
1861.85 72
1861.95 80
1862.04 85
1862.14 87
1862.24 86
1862.34 82
1862.44 78
1862.54 74
1862.64 71
1862.74 69
1862.83 67
1862.93 64
1863.03 61
1863.13 58
1863.23 55
1863.33 55
1863.43 59
1863.53 67
1863.63 80
1863.73 95
1863.82 109
1863.92 122
1864.02 130
1864.12 133
1864.22 131
1864.32 123
1864.42 112
1864.52 97
1864.62 81
1864.71 65
1864.81 49
1864.91 36
1865.01 26
1865.11 21
1865.21 21
1865.31 26
1865.41 33
1865.51 40
1865.60 45
1865.70 46
1865.80 42
1865.90 35
1866.00 25
1866.10 14
1866.20 6
1866.30 0
1866.40 0
1866.50 0
1866.59 0
1866.69 0
1866.79 0
1866.89 0
1866.99 0
1867.09 0
1867.19 0
1867.29 4
1867.39 11
1867.49 17
1867.58 24
1867.68 30
1867.78 35
1867.88 41
1867.98 48
1868.08 55
1868.18 62
1868.28 66
1868.38 67
1868.48 64
1868.57 56
1868.67 44
1868.77 31
1868.87 18
1868.97 9
1869.07 6
1869.17 9
1869.27 17
1869.37 31
1869.47 49
1869.57 70
1869.66 93
1869.76 117
1869.86 140
1869.96 161
1870.06 178
1870.16 189
1870.26 193
1870.36 190
1870.46 180
1870.56 166
1870.66 149
1870.75 131
1870.85 115
1870.95 102
1871.05 94
1871.15 89
1871.25 89
1871.35 93
1871.45 99
1871.55 106
1871.65 112
1871.75 118
1871.84 122
1871.94 125
1872.04 128
1872.14 132
1872.24 137
1872.34 144
1872.44 153
1872.54 161
1872.64 167
1872.74 171
1872.84 169
1872.94 161
1873.03 148
1873.13 132
1873.23 115
1873.33 99
1873.43 88
1873.53 84
1873.63 87
1873.73 98
1873.83 115
1873.93 135
1874.03 158
1874.13 180
1874.22 202
1874.32 222
1874.42 239
1874.52 253
1874.62 264
1874.72 271
1874.82 274
1874.92 273
1875.02 269
1875.12 263
1875.22 257
1875.32 252
1875.42 249
1875.51 249
1875.61 250
1875.71 250
1875.81 250
1875.91 246
1876.01 241
1876.11 234
1876.21 226
1876.31 221
1876.41 218
1876.51 219
1876.61 221
1876.71 224
1876.80 225
1876.90 224
1877.00 218
1877.10 208
1877.20 196
1877.30 182
1877.40 168
1877.50 155
1877.60 147
1877.70 144
1877.80 147
1877.90 155
1878.00 168
1878.09 184
1878.19 202
1878.29 218
1878.39 232
1878.49 241
1878.59 246
1878.69 248
1878.79 246
1878.89 241
1878.99 235
1879.09 228
1879.19 220
1879.29 213
1879.39 207
1879.49 203
1879.58 200
1879.68 200
1879.78 200
1879.88 200
1879.98 199
1880.08 197
1880.18 195
1880.28 194
1880.38 194
1880.48 198
1880.58 204
1880.68 212
1880.78 219
1880.88 225
1880.98 228
1881.07 227
1881.17 225
1881.27 221
1881.37 219
1881.47 220
1881.57 225
1881.67 233
1881.77 245
1881.87 258
1881.97 271
1882.07 284
1882.17 296
1882.27 304
1882.37 310
1882.47 312
1882.57 311
1882.67 306
1882.76 299
1882.86 291
1882.96 281
1883.06 272
1883.16 262
1883.26 252
1883.36 241
1883.46 228
1883.56 214
1883.66 200
1883.76 187
1883.86 176
1883.96 168
1884.06 165
1884.16 166
1884.26 171
1884.36 178
1884.46 185
1884.55 190
1884.65 191
1884.75 185
1884.85 173
1884.95 154
1885.05 132
1885.15 109
1885.25 89
1885.35 76
1885.45 72
1885.55 75
1885.65 85
1885.75 96
1885.85 106
1885.95 112
1886.05 113
1886.15 111
1886.25 109
1886.35 109
1886.44 113
1886.54 121
1886.64 133
1886.74 145
1886.84 155
1886.94 161
1887.04 161
1887.14 154
1887.24 142
1887.34 127
1887.44 111
1887.54 96
1887.64 87
1887.74 85
1887.84 89
1887.94 100
1888.04 113
1888.14 125
1888.24 132
1888.34 132
1888.44 122
1888.54 105
1888.63 81
1888.73 56
1888.83 31
1888.93 8
1889.03 0
1889.13 0
1889.23 0
1889.33 0
1889.43 0
1889.53 0
1889.63 0
1889.73 0
1889.83 0
1889.93 16
1890.03 35
1890.13 55
1890.23 78
1890.33 102
1890.43 127
1890.53 152
1890.63 173
1890.73 189
1890.83 198
1890.93 198
1891.03 189
1891.12 174
1891.22 155
1891.32 134
1891.42 115
1891.52 101
1891.62 92
1891.72 89
1891.82 93
1891.92 100
1892.02 111
1892.12 121
1892.22 130
1892.32 135
1892.42 136
1892.52 132
1892.62 126
1892.72 119
1892.82 113
1892.92 111
1893.02 113
1893.12 119
1893.22 128
1893.32 139
1893.42 148
1893.52 155
1893.62 159
1893.72 159
1893.82 156
1893.92 152
1894.02 147
1894.12 143
1894.21 140
1894.31 136
1894.41 131
1894.51 126
1894.61 119
1894.71 111
1894.81 103
1894.91 97
1895.01 95
1895.11 98
1895.21 104
1895.31 115
1895.41 128
1895.51 140
1895.61 150
1895.71 156
1895.81 158
1895.91 158
1896.01 156
1896.11 152
1896.21 149
1896.31 146
1896.41 142
1896.51 136
1896.61 129
1896.71 121
1896.81 112
1896.91 105
1897.01 101
1897.11 99
1897.21 99
1897.31 99
1897.41 99
1897.51 96
1897.61 89
1897.71 78
1897.81 63
1897.91 47
1898.01 31
1898.11 16
1898.21 5
1898.31 0
1898.41 0
1898.51 2
1898.61 11
1898.70 23
1898.80 37
1898.90 52
1899.00 66
1899.10 78
1899.20 88
1899.30 96
1899.40 100
1899.50 100
1899.60 95
1899.70 86
1899.80 74
1899.90 60
1900.00 48
1900.10 37
1900.20 29
1900.30 26
1900.40 25
1900.50 25
1900.60 24
1900.70 20
1900.80 13
1900.90 3
1901.00 0
1901.10 0
1901.20 0
1901.30 0
1901.40 0
1901.50 0
1901.60 0
1901.70 10
1901.80 26
1901.90 39
1902.00 45
1902.10 46
1902.20 41
1902.30 32
1902.40 23
1902.50 14
1902.60 7
1902.70 2
1902.80 0
1902.90 0
1903.00 0
1903.10 0
1903.20 0
1903.30 0
1903.40 4
1903.50 19
1903.60 39
1903.70 62
1903.80 85
1903.90 105
1904.00 120
1904.10 130
1904.20 135
1904.30 135
1904.40 130
1904.50 122
1904.60 112
1904.70 99
1904.80 83
1904.90 67
1905.00 51
1905.10 36
1905.20 23
1905.30 12
1905.40 4
1905.50 0
1905.60 1
1905.70 5
1905.80 14
1905.90 26
1906.00 41
1906.10 58
1906.20 74
1906.30 87
1906.40 98
1906.50 107
1906.60 113
1906.70 119
1906.80 125
1906.90 131
1907.00 138
1907.10 144
1907.20 147
1907.30 148
1907.40 145
1907.50 139
1907.60 132
1907.70 126
1907.80 122
1907.90 120
1908.00 121
1908.10 124
1908.20 127
1908.30 131
1908.40 133
1908.50 136
1908.60 139
1908.70 141
1908.80 142
1908.90 140
1909.00 136
1909.10 128
1909.20 117
1909.30 104
1909.40 91
1909.50 82
1909.60 77
1909.70 78
1909.80 83
1909.90 91
1910.00 99
1910.10 106
1910.20 112
1910.30 114
1910.40 113
1910.50 110
1910.60 105
1910.70 99
1910.80 92
1910.90 84
1911.00 77
1911.10 71
1911.21 70
1911.31 73
1911.41 81
1911.51 91
1911.61 102
1911.71 112
1911.81 118
1911.91 118
1912.01 114
1912.11 107
1912.21 100
1912.31 96
1912.41 96
1912.51 100
1912.61 107
1912.71 116
1912.81 124
1912.91 131
1913.01 135
1913.11 137
1913.21 136
1913.31 133
1913.41 129
1913.51 124
1913.61 118
1913.71 113
1913.81 109
1913.91 108
1914.01 109
1914.11 114
1914.21 121
1914.31 130
1914.41 139
1914.51 145
1914.61 149
1914.71 149
1914.81 147
1914.91 143
1915.01 137
1915.11 131
1915.21 127
1915.31 123
1915.41 120
1915.51 117
1915.61 114
1915.72 111
1915.82 107
1915.92 102
1916.02 96
1916.12 89
1916.22 80
1916.32 70
1916.42 60
1916.52 47
1916.62 35
1916.72 23
1916.82 13
1916.92 6
1917.02 3
1917.12 4
1917.22 10
1917.32 20
1917.42 31
1917.52 41
1917.62 49
1917.72 52
1917.82 51
1917.92 46
1918.02 38
1918.12 29
1918.22 22
1918.32 16
1918.42 12
1918.52 10
1918.62 8
1918.72 7
1918.83 4
1918.93 0
1919.03 0
1919.13 0
1919.23 0
1919.33 0
1919.43 0
1919.53 0
1919.63 0
1919.73 14
1919.83 32
1919.93 55
1920.03 79
1920.13 106
1920.23 133
1920.33 161
1920.43 188
1920.53 212
1920.63 234
1920.73 252
1920.83 265
1920.93 274
1921.03 279
1921.13 282
1921.23 284
1921.34 285
1921.44 286
1921.54 285
1921.64 283
1921.74 277
1921.84 268
1921.94 256
1922.04 243
1922.14 230
1922.24 217
1922.34 206
1922.44 194
1922.54 183
1922.64 173
1922.74 164
1922.84 156
1922.94 150
1923.04 146
1923.14 143
1923.24 140
1923.34 136
1923.44 130
1923.55 122
1923.65 114
1923.75 106
1923.85 100
1923.95 98
1924.05 102
1924.15 110
1924.25 122
1924.35 138
1924.45 156
1924.55 173
1924.65 188
1924.75 200
1924.85 208
1924.95 210
1925.05 208
1925.15 201
1925.25 193
1925.35 184
1925.46 178
1925.56 174
1925.66 176
1925.76 181
1925.86 190
1925.96 199
1926.06 209
1926.16 218
1926.26 224
1926.36 226
1926.46 226
1926.56 225
1926.66 223
1926.76 224
1926.86 227
1926.96 233
1927.06 242
1927.16 250
1927.27 255
1927.37 254
1927.47 245
1927.57 229
1927.67 208
1927.77 186
1927.87 165
1927.97 148
1928.07 138
1928.17 133
1928.27 133
1928.37 134
1928.47 134
1928.57 133
1928.67 129
1928.77 124
1928.87 119
1928.98 113
1929.08 108
1929.18 102
1929.28 97
1929.38 90
1929.48 83
1929.58 75
1929.68 68
1929.78 63
1929.88 60
1929.98 58
1930.08 56
1930.18 52
1930.28 45
1930.38 34
1930.49 19
1930.59 1
1930.69 0
1930.79 0
1930.89 0
1930.99 0
1931.09 0
1931.19 0
1931.29 0
1931.39 4
1931.49 27
1931.59 48
1931.69 66
1931.79 81
1931.89 91
1932.00 99
1932.10 104
1932.20 109
1932.30 114
1932.40 120
1932.50 127
1932.60 134
1932.70 139
1932.80 143
1932.90 144
1933.00 145
1933.10 144
1933.20 143
1933.31 141
1933.41 140
1933.51 139
1933.61 139
1933.71 139
1933.81 139
1933.91 142
1934.01 146
1934.11 151
1934.21 156
1934.31 161
1934.41 164
1934.51 163
1934.61 159
1934.72 151
1934.82 140
1934.92 127
1935.02 113
1935.12 100
1935.22 87
1935.32 74
1935.42 63
1935.52 52
1935.62 41
1935.72 33
1935.82 28
1935.93 27
1936.03 33
1936.13 46
1936.23 66
1936.33 92
1936.43 120
1936.53 147
1936.63 172
1936.73 192
1936.83 206
1936.93 214
1937.03 218
1937.14 218
1937.24 216
1937.34 212
1937.44 207
1937.54 203
1937.64 199
1937.74 197
1937.84 195
1937.94 194
1938.04 194
1938.14 193
1938.24 192
1938.35 191
1938.45 192
1938.55 196
1938.65 202
1938.75 212
1938.85 225
1938.95 241
1939.05 256
1939.15 270
1939.25 281
1939.35 288
1939.46 291
1939.56 289
1939.66 283
1939.76 274
1939.86 261
1939.96 247
1940.06 231
1940.16 212
1940.26 193
1940.36 174
1940.46 156
1940.57 141
1940.67 131
1940.77 125
1940.87 124
1940.97 128
1941.07 135
1941.17 146
1941.27 157
1941.37 170
1941.47 182
1941.57 192
1941.68 200
1941.78 205
1941.88 206
1941.98 204
1942.08 200
1942.18 196
1942.28 192
1942.38 191
1942.48 194
1942.58 202
1942.69 214
1942.79 230
1942.89 245
1942.99 259
1943.09 269
1943.19 274
1943.29 272
1943.39 265
1943.49 254
1943.59 240
1943.70 227
1943.80 214
1943.90 203
1944.00 195
1944.10 191
1944.20 188
1944.30 187
1944.40 185
1944.50 181
1944.60 176
1944.71 169
1944.81 161
1944.91 154
1945.01 149
1945.11 146
1945.21 147
1945.31 151
1945.41 157
1945.51 164
1945.62 170
1945.72 176
1945.82 179
1945.92 178
1946.02 176
1946.12 173
1946.22 171
1946.32 171
1946.42 174
1946.52 178
1946.63 182
1946.73 184
1946.83 181
1946.93 172
1947.03 160
1947.13 146
1947.23 133
1947.33 121
1947.43 111
1947.54 102
1947.64 93
1947.74 84
1947.84 75
1947.94 69
1948.04 68
1948.14 73
1948.24 84
1948.34 98
1948.45 112
1948.55 122
1948.65 124
1948.75 119
1948.85 105
1948.95 88
1949.05 69
1949.15 54
1949.26 44
1949.36 39
1949.46 39
1949.56 41
1949.66 45
1949.76 49
1949.86 53
1949.96 55
1950.06 56
1950.17 58
1950.27 61
1950.37 64
1950.47 70
1950.57 78
1950.67 91
1950.77 107
1950.87 129
1950.98 153
1951.08 178
1951.18 202
1951.28 221
1951.38 233
1951.48 236
1951.58 232
1951.68 221
1951.79 206
1951.89 191
1951.99 176
1952.09 163
1952.19 151
1952.29 141
1952.39 130
1952.49 119
1952.59 108
1952.70 98
1952.80 91
1952.90 87
1953.00 86
1953.10 86
1953.20 85
1953.30 82
1953.41 74
1953.51 62
1953.61 47
1953.71 31
1953.81 16
1953.91 3
1954.01 0
1954.11 0
1954.22 0
1954.32 0
1954.42 0
1954.52 0
1954.62 0
1954.72 0
1954.82 0
1954.92 13
1955.03 34
1955.13 59
1955.23 84
1955.33 105
1955.43 122
1955.53 132
1955.63 136
1955.73 134
1955.84 128
1955.94 121
1956.04 115
1956.14 111
1956.24 109
1956.34 110
1956.44 112
1956.55 117
1956.65 123
1956.75 130
1956.85 139
1956.95 148
1957.05 157
1957.15 165
1957.26 169
1957.36 170
1957.46 167
1957.56 161
1957.66 153
1957.76 142
1957.86 132
1957.96 123
1958.07 117
1958.17 115
1958.27 116
1958.37 121
1958.47 129
1958.57 141
1958.67 152
1958.78 163
1958.88 169
1958.98 171
1959.08 167
1959.18 156
1959.28 140
1959.38 121
1959.49 102
1959.59 85
1959.69 73
1959.79 66
1959.89 65
1959.99 72
1960.09 83
1960.20 99
1960.30 115
1960.40 131
1960.50 144
1960.60 153
1960.70 157
1960.80 156
1960.91 152
1961.01 144
1961.11 133
1961.21 119
1961.31 102
1961.41 84
1961.51 64
1961.62 46
1961.72 31
1961.82 20
1961.92 15
1962.02 15
1962.12 19
1962.23 25
1962.33 34
1962.43 43
1962.53 53
1962.63 64
1962.73 78
1962.83 94
1962.94 112
1963.04 131
1963.14 149
1963.24 165
1963.34 179
1963.44 190
1963.54 197
1963.65 202
1963.75 205
1963.85 207
1963.95 208
1964.05 208
1964.15 208
1964.26 209
1964.36 211
1964.46 216
1964.56 223
1964.66 232
1964.76 243
1964.86 254
1964.97 265
1965.07 274
1965.17 281
1965.27 287
1965.37 293
1965.47 299
1965.58 305
1965.68 313
1965.78 319
1965.88 325
1965.98 327
1966.08 328
1966.19 327
1966.29 325
1966.39 325
1966.49 328
1966.59 335
1966.69 346
1966.80 359
1966.90 373
1967.00 385
1967.10 393
1967.20 396
1967.30 395
1967.40 392
1967.51 387
1967.61 383
1967.71 382
1967.81 383
1967.91 386
1968.01 389
1968.12 391
1968.22 392
1968.32 390
1968.42 388
1968.52 383
1968.62 377
1968.73 371
1968.83 365
1968.93 361
1969.03 358
1969.13 358
1969.23 363
1969.34 374
1969.44 388
1969.54 406
1969.64 426
1969.74 444
1969.84 460
1969.95 471
1970.05 476
1970.15 476
1970.25 472
1970.35 466
1970.45 461
1970.56 458
1970.66 457
1970.76 460
1970.86 464
1970.96 468
1971.07 470
1971.17 471
1971.27 470
1971.37 469
1971.47 467
1971.57 465
1971.68 462
1971.78 458
1971.88 454
1971.98 450
1972.08 446
1972.18 444
1972.29 445
1972.39 449
1972.49 454
1972.59 458
1972.69 460
1972.79 458
1972.90 452
1973.00 443
1973.10 431
1973.20 420
1973.30 410
1973.41 403
1973.51 397
1973.61 393
1973.71 389
1973.81 385
1973.91 381
1974.02 375
1974.12 368
1974.22 361
1974.32 353
1974.42 345
1974.53 338
1974.63 332
1974.73 327
1974.83 322
1974.93 317
1975.03 311
1975.14 306
1975.24 302
1975.34 300
1975.44 302
1975.54 309
1975.65 318
1975.75 329
1975.85 337
1975.95 341
1976.05 338
1976.15 329
1976.26 314
1976.36 294
1976.46 272
1976.56 248
1976.66 225
1976.77 203
1976.87 184
1976.97 170
1977.07 161
1977.17 160
1977.28 167
1977.38 180
1977.48 196
1977.58 212
1977.68 224
1977.78 231
1977.89 233
1977.99 231
1978.09 228
1978.19 225
1978.29 225
1978.40 228
1978.50 233
1978.60 240
1978.70 248
1978.80 255
1978.91 262
1979.01 270
1979.11 279
1979.21 290
1979.31 302
1979.42 315
1979.52 327
1979.62 336
1979.72 343
1979.82 347
1979.92 348
1980.03 349
1980.13 350
1980.23 353
1980.33 356
1980.43 358
1980.54 358
1980.64 354
1980.74 345
1980.84 331
1980.94 313
1981.05 294
1981.15 276
1981.25 261
1981.35 248
1981.45 238
1981.56 229
1981.66 222
1981.76 216
1981.86 210
1981.96 205
1982.07 201
1982.17 196
1982.27 189
1982.37 181
1982.47 171
1982.58 162
1982.68 155
1982.78 153
1982.88 158
1982.98 170
1983.09 188
1983.19 209
1983.29 230
1983.39 250
1983.49 265
1983.60 276
1983.70 281
1983.80 280
1983.90 274
1984.01 262
1984.11 247
1984.21 230
1984.31 212
1984.41 193
1984.52 176
1984.62 160
1984.72 146
1984.82 135
1984.92 125
1985.03 119
1985.13 115
1985.23 114
1985.33 113
1985.43 113
1985.54 111
1985.64 107
1985.74 103
1985.84 98
1985.94 94
1986.05 92
1986.15 92
1986.25 93
1986.35 95
1986.46 99
1986.56 103
1986.66 107
1986.76 110
1986.86 111
1986.97 110
1987.07 105
1987.17 97
1987.27 86
1987.37 75
1987.48 65
1987.58 57
1987.68 52
1987.78 50
1987.89 49
1987.99 49
1988.09 49
1988.19 48
1988.29 47
1988.40 46
1988.50 47
1988.60 50
1988.70 53
1988.80 56
1988.91 56
1989.01 52
1989.11 45
1989.21 35
1989.32 24
1989.42 14
1989.52 7
1989.62 2
1989.72 0
1989.83 0
1989.93 0
1990.03 0
1990.13 0
1990.24 0
1990.34 0
1990.44 0
1990.54 0
1990.64 0
1990.75 10
1990.85 25
1990.95 41
1991.05 56
1991.16 71
1991.26 83
1991.36 94
1991.46 103
1991.56 110
1991.67 116
1991.77 122
1991.87 127
1991.97 133
1992.08 140
1992.18 147
1992.28 154
1992.38 160
1992.48 163
1992.59 164
1992.69 159
1992.79 151
1992.89 141
1993.00 129
1993.10 119
1993.20 111
1993.30 107
1993.41 106
1993.51 110
1993.61 118
1993.71 128
1993.81 141
1993.92 155
1994.02 169
1994.12 184
1994.22 199
1994.33 214
1994.43 228
1994.53 242
1994.63 254
1994.74 264
1994.84 270
1994.94 271
1995.04 268
1995.14 262
1995.25 253
1995.35 244
1995.45 236
1995.55 230
1995.66 226
1995.76 222
1995.86 219
1995.96 217
1996.07 218
1996.17 222
1996.27 230
1996.37 242
1996.48 256
1996.58 269
1996.68 278
1996.78 281
1996.89 279
1996.99 270
1997.09 256
1997.19 239
1997.29 219
1997.40 197
1997.50 175
1997.60 154
1997.70 135
1997.81 121
1997.91 113
1998.01 114
1998.11 121
1998.22 135
1998.32 153
1998.42 172
1998.52 191
1998.63 207
1998.73 220
1998.83 229
1998.93 235
1999.04 236
1999.14 233
1999.24 227
1999.34 219
1999.45 211
1999.55 204
1999.65 199
1999.75 198
1999.86 199
1999.96 200
2000.06 201
2000.16 198
2000.27 193
2000.37 184
2000.47 175
2000.57 165
2000.68 158
2000.78 153
2000.88 151
2000.98 154
2001.09 158
2001.19 166
2001.29 175
2001.39 187
2001.50 200
2001.60 214
2001.70 228
2001.80 242
2001.91 254
2002.01 264
2002.11 271
2002.21 276
2002.32 279
2002.42 279
2002.52 276
2002.62 270
2002.73 262
2002.83 251
2002.93 238
2003.03 226
2003.14 214
2003.24 204
2003.34 196
2003.44 190
2003.55 185
2003.65 180
2003.75 177
2003.85 174
2003.96 173
2004.06 174
2004.16 176
2004.26 181
2004.37 186
2004.47 190
2004.57 193
2004.67 193
2004.78 189
2004.88 183
2004.98 176
2005.08 168
2005.19 161
2005.29 156
2005.39 153
2005.50 152
2005.60 153
2005.70 155
2005.80 159
2005.91 163
2006.01 166
2006.11 167
2006.21 164
2006.32 157
2006.42 147
2006.52 133
2006.62 119
2006.73 105
2006.83 95
2006.93 89
2007.03 88
2007.14 91
2007.24 96
2007.34 101
2007.45 105
2007.55 107
2007.65 106
2007.75 102
2007.86 95
2007.96 88
2008.06 79
2008.16 71
2008.27 62
2008.37 55
2008.47 50
2008.57 47
2008.68 47
2008.78 49
2008.88 54
2008.99 63
2009.09 74
2009.19 88
2009.29 102
2009.40 116
2009.50 127
2009.60 134
2009.70 134
2009.81 130
2009.91 121
2010.01 111
2010.12 102
2010.22 96
2010.32 94
2010.42 95
2010.53 99
2010.63 103
2010.73 107
2010.83 110
2010.94 113
2011.04 115
2011.14 119
2011.25 124
2011.35 131
2011.45 140
2011.55 150
2011.66 158
2011.76 163
2011.86 164
2011.96 159
2012.07 150
2012.17 138
2012.27 126
2012.38 115
2012.48 109
2012.58 108
2012.68 111
2012.79 119
2012.89 128
2012.99 136
2013.10 143
2013.20 146
2013.30 149
2013.40 150
2013.51 154
2013.61 161
2013.71 174
2013.82 192
2013.92 214
2014.02 237
2014.12 258
2014.23 273
2014.33 280
2014.43 279
2014.53 272
2014.64 260
2014.74 249
2014.84 240
2014.95 237
2015.05 237
2015.15 240
2015.25 242
2015.36 243
2015.46 239
2015.56 231
2015.67 220
2015.77 207
2015.87 194
2015.97 184
2016.08 178
2016.18 177
2016.28 182
2016.39 193
2016.49 207
2016.59 224
2016.70 241
2016.80 258
2016.90 271
2017.00 282
2017.11 289
2017.21 292
2017.31 291
2017.42 286
2017.52 277
2017.62 266
2017.72 252
2017.83 240
2017.93 228
2018.03 219
2018.14 212
2018.24 205
2018.34 198
2018.44 190
2018.55 182
2018.65 173
2018.75 167
2018.86 165
2018.96 168
2019.06 176
2019.17 188
2019.27 202
2019.37 214
2019.47 221
2019.58 222
2019.68 217
2019.78 205
2019.89 190
2019.99 172
2020.09 154
2020.19 139
2020.30 126
2020.40 118
2020.50 112
2020.61 110
2020.71 110
2020.81 113
2020.92 119
2021.02 126
2021.12 136
2021.22 149
2021.33 164
2021.43 182
2021.53 203
2021.64 225
2021.74 246
2021.84 265
2021.95 280
2022.05 289
2022.15 291
2022.26 286
2022.36 275
2022.46 261
2022.56 247
2022.67 236
2022.77 229
2022.87 229
2022.98 235
2023.08 247
2023.18 262
2023.29 278
2023.39 292
2023.49 304
2023.59 310
2023.70 313
2023.80 312
2023.90 310
2024.01 307
2024.11 306
2024.21 304
2024.32 302
2024.42 299
2024.52 295
2024.63 290
2024.73 286
2024.83 285
2024.94 288
2025.04 295
2025.14 305
2025.24 314
2025.35 321
2025.45 322
2025.55 316
2025.66 303
2025.76 287
2025.86 269
2025.97 254
2026.07 244
2026.17 240
2026.28 240
2026.38 244
2026.48 248
2026.59 249
2026.69 246
2026.79 237
2026.89 223
2027.00 207
2027.10 190
2027.20 174
2027.31 160
2027.41 150
2027.51 143
2027.62 136
2027.72 131
2027.82 124
2027.93 119
2028.03 116
2028.13 116
2028.24 122
2028.34 133
2028.44 150
2028.55 169
2028.65 190
2028.75 209
2028.85 224
2028.96 234
2029.06 238
2029.16 237
2029.27 233
2029.37 226
2029.47 220
2029.58 214
2029.68 209
2029.78 207
2029.89 207
2029.99 208
2030.09 208
2030.20 206
2030.30 202
2030.40 195
2030.51 188
2030.61 180
2030.71 174
2030.82 169
2030.92 165
2031.02 162
2031.13 159
2031.23 154
2031.33 148
2031.44 143
2031.54 138
2031.64 137
2031.75 141
2031.85 148
2031.95 160
2032.06 172
2032.16 183
2032.26 192
2032.37 195
2032.47 193
2032.57 185
2032.68 172
2032.78 158
2032.88 144
2032.99 132
2033.09 125
2033.19 125
2033.30 132
2033.40 146
2033.50 166
2033.61 188
2033.71 210
2033.81 228
2033.92 241
2034.02 247
2034.12 244
2034.23 235
2034.33 222
2034.43 207
2034.54 194
2034.64 187
2034.74 185
2034.85 190
2034.95 199
2035.05 210
2035.16 219
2035.26 224
2035.36 225
2035.47 222
2035.57 216
2035.67 212
2035.78 209
2035.88 210
2035.98 216
2036.09 227
2036.19 241
2036.29 257
2036.40 274
2036.50 289
2036.60 301
2036.71 310
2036.81 316
2036.91 319
2037.02 321
2037.12 321
2037.22 319
2037.33 313
2037.43 303
2037.53 288
2037.64 268
2037.74 247
2037.84 227
2037.95 212
2038.05 204
2038.15 203
2038.26 209
2038.36 218
2038.46 228
2038.57 235
2038.67 238
2038.77 237
2038.88 235
2038.98 233
2039.09 233
2039.19 236
2039.29 241
2039.40 247
2039.50 250
2039.60 248
2039.71 240
2039.81 227
2039.91 212
2040.02 196
2040.12 183
2040.22 175
2040.33 171
2040.43 173
2040.53 176
2040.64 178
2040.74 178
2040.84 174
2040.95 166
2041.05 154
2041.15 142
2041.26 131
2041.36 124
2041.47 125
2041.57 133
2041.67 147
2041.78 167
2041.88 187
2041.98 206
2042.09 221
2042.19 230
2042.29 231
2042.40 227
2042.50 217
2042.60 203
2042.71 187
2042.81 169
2042.92 149
2043.02 128
2043.12 105
2043.23 82
2043.33 57
2043.43 32
2043.54 7
2043.64 0
2043.74 0
2043.85 0
2043.95 0
2044.05 0
2044.16 0
2044.26 0
2044.37 0
2044.47 12
2044.57 35
2044.68 59
2044.78 82
2044.88 103
2044.99 122
2045.09 139
2045.19 153
2045.30 163
2045.40 171
2045.51 175
2045.61 178
2045.71 180
2045.82 180
2045.92 180
2046.02 179
2046.13 177
2046.23 173
2046.33 167
2046.44 160
2046.54 153
2046.65 144
2046.75 137
2046.85 129
2046.96 123
2047.06 116
2047.16 110
2047.27 104
2047.37 99
2047.47 93
2047.58 88
2047.68 82
2047.79 77
2047.89 73
2047.99 71
2048.10 70
2048.20 71
2048.30 73
2048.41 76
2048.51 75
2048.62 72
2048.72 64
2048.82 52
2048.93 37
2049.03 23
2049.13 10
2049.24 2
2049.34 0
2049.44 0
2049.55 5
2049.65 12
2049.76 19
2049.86 25
2049.96 30
2050.07 34
2050.17 39
2050.27 46
2050.38 58
2050.48 73
2050.59 92
2050.69 113
2050.79 133
2050.90 150
2051.00 160
2051.10 162
2051.21 156
2051.31 143
2051.42 126
2051.52 108
2051.62 91
2051.73 79
2051.83 71
2051.94 68
2052.04 70
2052.14 75
2052.25 82
2052.35 92
2052.45 103
2052.56 115
2052.66 128
2052.77 142
2052.87 154
2052.97 165
2053.08 172
2053.18 174
2053.28 173
2053.39 168
2053.49 160
2053.60 152
2053.70 144
2053.80 137
2053.91 130
2054.01 123
2054.12 116
2054.22 109
2054.32 104
2054.43 100
2054.53 98
2054.63 100
2054.74 104
2054.84 109
2054.95 115
2055.05 121
2055.15 125
2055.26 127
2055.36 128
2055.47 129
2055.57 130
2055.67 133
2055.78 137
2055.88 143
2055.98 148
2056.09 150
2056.19 149
2056.30 143
2056.40 133
2056.50 121
2056.61 110
2056.71 104
2056.82 104
2056.92 112
2057.02 126
2057.13 143
2057.23 159
2057.34 172
2057.44 179
2057.54 180
2057.65 175
2057.75 168
2057.86 159
2057.96 150
2058.06 143
2058.17 137
2058.27 133
2058.38 130
2058.48 127
2058.58 124
2058.69 120
2058.79 113
2058.89 104
2059.00 94
2059.10 82
2059.21 70
2059.31 62
2059.41 59
2059.52 60
2059.62 66
2059.73 75
2059.83 83
2059.93 90
2060.04 92
2060.14 90
2060.25 84
2060.35 76
2060.45 68
2060.56 63
2060.66 61
2060.77 62
2060.87 66
2060.97 70
2061.08 71
2061.18 69
2061.29 63
2061.39 52
2061.49 38
2061.60 23
2061.70 9
2061.81 0
2061.91 0
2062.02 0
2062.12 5
2062.22 18
2062.33 34
2062.43 51
2062.54 65
2062.64 76
2062.74 82
2062.85 82
2062.95 76
2063.06 67
2063.16 56
2063.26 44
2063.37 32
2063.47 22
2063.58 15
2063.68 10
2063.78 6
2063.89 3
2063.99 2
2064.10 1
2064.20 1
2064.30 0
2064.41 0
2064.51 0
2064.62 0
2064.72 0
2064.83 0
2064.93 0
2065.03 0
2065.14 0
2065.24 4
2065.35 11
2065.45 17
2065.55 23
2065.66 28
2065.76 30
2065.87 30
2065.97 28
2066.07 25
2066.18 25
2066.28 28
2066.39 37
2066.49 51
2066.60 68
2066.70 87
2066.80 103
2066.91 116
2067.01 124
2067.12 128
2067.22 127
2067.32 124
2067.43 119
2067.53 112
2067.64 104
2067.74 95
2067.85 85
2067.95 78
2068.05 75
2068.16 78
2068.26 88
2068.37 104
2068.47 125
2068.58 148
2068.68 171
2068.78 191
2068.89 209
2068.99 224
2069.10 236
2069.20 246
2069.30 254
2069.41 261
2069.51 267
2069.62 273
2069.72 279
2069.83 285
2069.93 291
2070.03 299
2070.14 307
2070.24 315
2070.35 322
2070.45 328
2070.56 330
2070.66 328
2070.76 324
2070.87 318
2070.97 313
2071.08 312
2071.18 317
2071.29 329
2071.39 347
2071.49 369
2071.60 390
2071.70 409
2071.81 421
2071.91 426
2072.02 422
2072.12 411
2072.22 395
2072.33 375
2072.43 354
2072.54 332
2072.64 309
2072.75 288
2072.85 268
2072.95 249
2073.06 231
2073.16 217
2073.27 205
2073.37 197
2073.48 192
2073.58 190
2073.68 190
2073.79 192
2073.89 193
2074.00 195
2074.10 196
2074.21 197
2074.31 199
2074.42 200
2074.52 202
2074.62 206
2074.73 209
2074.83 212
2074.94 213
2075.04 211
2075.15 207
2075.25 202
2075.35 196
2075.46 192
2075.56 193
2075.67 199
2075.77 209
2075.88 223
2075.98 238
2076.09 252
2076.19 264
2076.29 273
2076.40 278
2076.50 281
2076.61 281
2076.71 278
2076.82 273
2076.92 266
2077.03 258
2077.13 250
2077.23 243
2077.34 239
2077.44 236
2077.55 235
2077.65 233
2077.76 227
2077.86 216
2077.96 201
2078.07 181
2078.17 159
2078.28 137
2078.38 119
2078.49 107
2078.59 100
2078.70 100
2078.80 104
2078.91 112
2079.01 121
2079.11 129
2079.22 133
2079.32 135
2079.43 134
2079.53 131
2079.64 127
2079.74 126
2079.85 129
2079.95 138
2080.05 154
2080.16 174
2080.26 197
2080.37 219
2080.47 239
2080.58 252
2080.68 259
2080.79 257
2080.89 249
2081.00 235
2081.10 216
2081.20 195
2081.31 173
2081.41 152
2081.52 132
2081.62 114
2081.73 100
2081.83 89
2081.94 83
2082.04 82
2082.15 84
2082.25 91
2082.35 102
2082.46 115
2082.56 129
2082.67 142
2082.77 150
2082.88 152
2082.98 146
2083.09 132
2083.19 113
2083.30 93
2083.40 76
2083.50 66
2083.61 65
2083.71 75
2083.82 91
2083.92 109
2084.03 126
2084.13 137
2084.24 141
2084.34 137
2084.45 128
2084.55 117
2084.66 109
2084.76 103
2084.86 101
2084.97 101
2085.07 102
2085.18 102
2085.28 99
2085.39 92
2085.49 83
2085.60 73
2085.70 63
2085.81 53
2085.91 45
2086.02 40
2086.12 38
2086.22 38
2086.33 42
2086.43 48
2086.54 56
2086.64 63
2086.75 68
2086.85 69
2086.96 65
2087.06 55
2087.17 41
2087.27 24
2087.38 6
2087.48 0
2087.59 0
2087.69 0
2087.79 0
2087.90 0
2088.00 0
2088.11 0
2088.21 4
2088.32 12
2088.42 18
2088.53 21
2088.63 20
2088.74 16
2088.84 9
2088.95 1
2089.05 0
2089.16 0
2089.26 0
2089.37 0
2089.47 0
2089.57 8
2089.68 24
2089.78 39
2089.89 50
2089.99 56
2090.10 54
2090.20 47
2090.31 34
2090.41 19
2090.52 5
2090.62 0
2090.73 0
2090.83 0
2090.94 0
2091.04 0
2091.15 0
2091.25 4
2091.36 10
2091.46 16
2091.57 20
2091.67 23
2091.78 25
2091.88 27
2091.98 29
2092.09 30
2092.19 32
2092.30 33
2092.40 34
2092.51 32
2092.61 29
2092.72 25
2092.82 19
2092.93 12
2093.03 6
2093.14 0
2093.24 0
2093.35 0
2093.45 0
2093.56 0
2093.66 0
2093.77 2
2093.87 9
2093.98 15
2094.08 23
2094.19 30
2094.29 38
2094.40 46
2094.50 55
2094.61 64
2094.71 73
2094.82 82
2094.92 88
2095.02 94
2095.13 97
2095.23 98
2095.34 98
2095.44 96
2095.55 95
2095.65 95
2095.76 95
2095.86 95
2095.97 96
2096.07 97
2096.18 97
2096.28 96
2096.39 95
2096.49 93
2096.60 92
2096.70 90
2096.81 89
2096.91 87
2097.02 85
2097.12 82
2097.23 78
2097.33 74
2097.44 71
2097.54 70
2097.65 71
2097.75 75
2097.86 84
2097.96 97
2098.07 113
2098.17 130
2098.28 147
2098.38 160
2098.49 169
2098.59 171
2098.70 167
2098.80 158
2098.91 147
2099.01 135
2099.12 123
2099.22 113
2099.33 104
2099.43 97
2099.54 91
2099.64 86
2099.75 82
2099.85 78
2099.96 75
2100.06 72
2100.17 71
2100.27 70
2100.38 72
2100.48 75
2100.59 81
2100.69 88
2100.80 96
2100.90 102
2101.01 107
2101.11 108
2101.22 107
2101.32 104
2101.43 101
2101.53 100
2101.64 103
2101.74 111
2101.85 122
2101.95 134
2102.06 146
2102.16 154
2102.27 156
2102.37 150
2102.48 136
2102.58 117
2102.69 94
2102.79 70
2102.90 48
2103.00 31
2103.11 20
2103.21 14
2103.32 13
2103.42 15
2103.53 21
2103.63 28
2103.74 36
2103.84 43
2103.95 49
2104.05 53
2104.16 58
2104.26 61
2104.37 64
2104.47 67
2104.58 71
2104.68 74
2104.79 76
2104.89 77
2105.00 76
2105.11 74
2105.21 72
2105.32 69
2105.42 67
2105.53 66
2105.63 69
2105.74 75
2105.84 84
2105.95 95
2106.05 107
2106.16 121
2106.26 134
2106.37 147
2106.47 159
2106.58 172
2106.68 185
2106.79 196
2106.89 206
2107.00 213
2107.10 215
2107.21 212
2107.31 204
2107.42 192
2107.52 178
2107.63 165
2107.73 154
2107.84 145
2107.94 138
2108.05 134
2108.15 130
2108.26 126
2108.37 122
2108.47 117
2108.58 113
2108.68 109
2108.79 105
2108.89 103
2109.00 104
2109.10 108
2109.21 116
2109.31 127
2109.42 141
2109.52 157
2109.63 172
2109.73 184
2109.84 193
2109.94 196
2110.05 195
2110.15 191
2110.26 185
2110.36 178
2110.47 170
2110.58 161
2110.68 150
2110.79 138
2110.89 126
2111.00 114
2111.10 104
2111.21 99
2111.31 100
2111.42 106
2111.52 117
2111.63 127
2111.73 135
2111.84 137
2111.94 132
2112.05 121
2112.15 106
2112.26 91
2112.37 80
2112.47 75
2112.58 76
2112.68 82
2112.79 89
2112.89 96
2113.00 100
2113.10 98
2113.21 92
2113.31 82
2113.42 71
2113.52 60
2113.63 51
2113.73 43
2113.84 34
2113.95 24
2114.05 11
2114.16 0
2114.26 0
2114.37 0
2114.47 0
2114.58 0
2114.68 0
2114.79 0
2114.89 0
2115.00 16
2115.10 30
2115.21 38
2115.32 39
2115.42 34
2115.53 26
2115.63 17
2115.74 10
2115.84 6
2115.95 8
2116.05 17
2116.16 32
2116.26 51
2116.37 73
2116.47 94
2116.58 111
2116.69 120
2116.79 121
2116.90 113
2117.00 98
2117.11 79
2117.21 62
2117.32 48
2117.42 41
2117.53 40
2117.63 44
2117.74 51
2117.84 59
2117.95 63
2118.06 64
2118.16 62
2118.27 57
2118.37 51
2118.48 46
2118.58 42
2118.69 42
2118.79 43
2118.90 45
2119.01 47
2119.11 49
2119.22 50
2119.32 51
2119.43 53
2119.53 55
2119.64 58
2119.74 60
2119.85 61
2119.95 60
2120.06 55
2120.17 47
2120.27 39
2120.38 31
2120.48 26
2120.59 24
2120.69 25
2120.80 26
2120.90 26
2121.01 25
2121.12 22
2121.22 18
2121.33 13
2121.43 11
2121.54 10
2121.64 12
2121.75 15
2121.85 19
2121.96 22
2122.06 26
2122.17 30
2122.28 35
2122.38 39
2122.49 45
2122.59 50
2122.70 53
2122.80 54
2122.91 52
2123.01 50
2123.12 46
2123.23 42
2123.33 37
2123.44 31
2123.54 25
2123.65 18
2123.75 11
2123.86 3
2123.97 0
2124.07 0
2124.18 0
2124.28 0
2124.39 0
2124.49 0
2124.60 0
2124.70 0
2124.81 0
2124.92 14
2125.02 31
2125.13 49
2125.23 65
2125.34 77
2125.44 84
2125.55 84
2125.66 76
2125.76 64
2125.87 48
2125.97 31
2126.08 15
2126.18 2
2126.29 0
2126.39 0
2126.50 0
2126.61 2
2126.71 16
2126.82 32
2126.92 49
2127.03 63
2127.13 72
2127.24 76
2127.35 76
2127.45 73
2127.56 71
2127.66 69
2127.77 69
2127.87 70
2127.98 71
2128.09 69
2128.19 65
2128.30 58
2128.40 50
2128.51 43
2128.61 38
2128.72 39
2128.83 45
2128.93 57
2129.04 74
2129.14 93
2129.25 112
2129.35 129
2129.46 144
2129.57 154
2129.67 161
2129.78 164
2129.88 163
2129.99 158
2130.09 147
2130.20 130
2130.31 109
2130.41 86
2130.52 64
2130.62 46
2130.73 35
2130.83 33
2130.94 41
2131.05 55
2131.15 73
2131.26 90
2131.36 103
2131.47 110
2131.58 108
2131.68 99
2131.79 85
2131.89 67
2132.00 49
2132.10 33
2132.21 19
2132.32 10
2132.42 4
2132.53 1
2132.63 0
2132.74 0
2132.84 0
2132.95 0
2133.06 0
2133.16 1
2133.27 2
2133.37 4
2133.48 6
2133.59 5
2133.69 3
2133.80 0
2133.90 0
2134.01 0
2134.11 0
2134.22 0
2134.33 14
2134.43 34
2134.54 60
2134.64 90
2134.75 121
2134.86 150
2134.96 176
2135.07 196
2135.17 208
2135.28 214
2135.39 213
2135.49 208
2135.60 202
2135.70 199
2135.81 200
2135.91 208
2136.02 221
2136.13 239
2136.23 259
2136.34 277
2136.44 293
2136.55 304
2136.66 309
2136.76 311
2136.87 310
2136.97 308
2137.08 306
2137.19 303
2137.29 300
2137.40 295
2137.50 289
2137.61 280
2137.72 271
2137.82 261
2137.93 253
2138.03 248
2138.14 245
2138.25 245
2138.35 244
2138.46 242
2138.56 237
2138.67 226
2138.77 211
2138.88 192
2138.99 173
2139.09 154
2139.20 140
2139.30 129
2139.41 124
2139.52 124
2139.62 127
2139.73 132
2139.83 138
2139.94 146
2140.05 155
2140.15 167
2140.26 182
2140.36 197
2140.47 213
2140.58 225
2140.68 233
2140.79 236
2140.89 233
2141.00 228
2141.11 223
2141.21 217
2141.32 213
2141.42 209
2141.53 203
2141.64 194
2141.74 180
2141.85 162
2141.96 141
2142.06 120
2142.17 100
2142.27 85
2142.38 75
2142.49 71
2142.59 71
2142.70 74
2142.80 78
2142.91 82
2143.02 85
2143.12 87
2143.23 87
2143.33 86
2143.44 83
2143.55 79
2143.65 72
2143.76 65
2143.86 56
2143.97 48
2144.08 41
2144.18 35
2144.29 30
2144.39 25
2144.50 19
2144.61 11
2144.71 2
2144.82 0
2144.93 0
2145.03 0
2145.14 0
2145.24 0
2145.35 0
2145.46 0
2145.56 3
2145.67 14
2145.77 26
2145.88 37
2145.99 47
2146.09 59
2146.20 72
2146.31 86
2146.41 102
2146.52 118
2146.62 133
2146.73 147
2146.84 158
2146.94 165
2147.05 168
2147.15 168
2147.26 164
2147.37 157
2147.47 149
2147.58 140
2147.69 133
2147.79 127
2147.90 125
2148.00 126
2148.11 131
2148.22 139
2148.32 150
2148.43 161
2148.53 171
2148.64 177
2148.75 180
2148.85 177
2148.96 171
2149.07 162
2149.17 151
2149.28 140
2149.38 131
2149.49 124
2149.60 120
2149.70 118
2149.81 119
2149.92 121
2150.02 123
2150.13 125
2150.23 127
2150.34 129
2150.45 134
2150.55 142
2150.66 155
2150.77 174
2150.87 197
2150.98 223
2151.08 250
2151.19 277
2151.30 301
2151.40 320
2151.51 333
2151.62 339
2151.72 336
2151.83 325
2151.93 308
2152.04 288
2152.15 268
2152.25 251
2152.36 242
2152.47 242
2152.57 252
2152.68 271
2152.79 295
2152.89 322
2153.00 350
2153.10 375
2153.21 396
2153.32 411
2153.42 421
2153.53 424
2153.64 423
2153.74 418
2153.85 411
2153.96 405
2154.06 401
2154.17 402
2154.27 408
2154.38 418
2154.49 430
2154.59 442
2154.70 452
2154.81 459
2154.91 462
2155.02 463
2155.12 462
2155.23 461
2155.34 460
2155.44 460
2155.55 460
2155.66 459
2155.76 456
2155.87 449
2155.98 439
2156.08 424
2156.19 406
2156.30 385
2156.40 362
2156.51 339
2156.61 316
2156.72 295
2156.83 275
2156.93 256
2157.04 238
2157.15 221
2157.25 205
2157.36 189
2157.47 174
2157.57 161
2157.68 149
2157.79 139
2157.89 132
2158.00 128
2158.10 129
2158.21 132
2158.32 140
2158.42 149
2158.53 158
2158.64 166
2158.74 171
2158.85 172
2158.96 169
2159.06 162
2159.17 153
2159.28 143
2159.38 133
2159.49 125
2159.59 118
2159.70 114
2159.81 111
2159.91 108
2160.02 106
2160.13 103
2160.23 101
2160.34 98
2160.45 95
2160.55 93
2160.66 92
2160.77 91
2160.87 91
2160.98 90
2161.09 89
2161.19 86
2161.30 81
2161.41 72
2161.51 61
2161.62 48
2161.73 35
2161.83 25
2161.94 17
2162.04 13
2162.15 13
2162.26 14
2162.36 15
2162.47 13
2162.58 9
2162.68 3
2162.79 0
2162.90 0
2163.00 0
2163.11 0
2163.22 0
2163.32 0
2163.43 0
2163.54 0
2163.64 0
2163.75 1
2163.86 5
2163.96 12
2164.07 21
2164.18 33
2164.28 48
2164.39 64
2164.50 82
2164.60 97
2164.71 111
2164.82 120
2164.92 124
2165.03 124
2165.14 120
2165.24 115
2165.35 110
2165.46 109
2165.56 112
2165.67 119
2165.78 127
2165.88 135
2165.99 140
2166.10 139
2166.20 134
2166.31 125
2166.42 115
2166.52 106
2166.63 101
2166.74 101
2166.84 104
2166.95 111
2167.06 119
2167.16 127
2167.27 134
2167.38 138
2167.48 141
2167.59 143
2167.70 144
2167.80 145
2167.91 146
2168.02 147
2168.12 148
2168.23 148
2168.34 149
2168.44 149
2168.55 150
2168.66 151
2168.76 155
2168.87 161
2168.98 170
2169.08 182
2169.19 197
2169.30 216
2169.40 239
2169.51 263
2169.62 289
2169.72 314
2169.83 337
2169.94 354
2170.04 365
2170.15 369
2170.26 367
2170.36 361
2170.47 351
2170.58 339
2170.68 327
2170.79 315
2170.90 302
2171.00 289
2171.11 277
2171.22 264
2171.32 253
2171.43 244
2171.54 239
2171.64 238
2171.75 243
2171.86 254
2171.96 272
2172.07 294
2172.18 319
2172.28 345
2172.39 370
2172.50 391
2172.61 406
2172.71 415
2172.82 418
2172.93 416
2173.03 409
2173.14 399
2173.25 389
2173.35 380
2173.46 375
2173.57 373
2173.67 375
2173.78 380
2173.89 385
2173.99 387
2174.10 384
2174.21 376
2174.31 361
2174.42 343
2174.53 321
2174.63 300
2174.74 280
2174.85 263
2174.96 250
2175.06 239
2175.17 231
2175.28 224
2175.38 218
2175.49 212
2175.60 205
2175.70 198
2175.81 191
2175.92 185
2176.02 182
2176.13 182
2176.24 187
2176.34 197
2176.45 211
2176.56 227
2176.67 244
2176.77 259
2176.88 272
2176.99 280
2177.09 284
2177.20 283
2177.31 278
2177.41 270
2177.52 260
2177.63 250
2177.73 240
2177.84 234
2177.95 231
2178.06 233
2178.16 237
2178.27 243
2178.38 249
2178.48 251
2178.59 248
2178.70 241
2178.80 229
2178.91 215
2179.02 202
2179.13 192
2179.23 187
2179.34 186
2179.45 190
2179.55 196
2179.66 204
2179.77 212
2179.87 218
2179.98 223
2180.09 226
2180.19 228
2180.30 229
2180.41 227
2180.52 224
2180.62 217
2180.73 209
2180.84 199
2180.94 189
2181.05 180
2181.16 174
2181.26 170
2181.37 170
2181.48 172
2181.59 173
2181.69 174
2181.80 172
2181.91 166
2182.01 158
2182.12 148
2182.23 135
2182.34 123
2182.44 113
2182.55 106
2182.66 106
2182.76 113
2182.87 129
2182.98 151
2183.08 177
2183.19 205
2183.30 229
2183.41 247
2183.51 258
2183.62 261
2183.73 258
2183.83 251
2183.94 243
2184.05 236
2184.16 233
2184.26 232
2184.37 234
2184.48 237
2184.58 238
2184.69 238
2184.80 235
2184.90 229
2185.01 221
2185.12 211
2185.23 200
2185.33 189
2185.44 178
2185.55 169
2185.65 161
2185.76 154
2185.87 150
2185.98 147
2186.08 144
2186.19 139
2186.30 132
2186.40 121
2186.51 107
2186.62 91
2186.73 75
2186.83 61
2186.94 51
2187.05 43
2187.15 40
2187.26 39
2187.37 40
2187.48 41
2187.58 43
2187.69 46
2187.80 50
2187.90 56
2188.01 66
2188.12 78
2188.23 94
2188.33 111
2188.44 127
2188.55 140
2188.66 150
2188.76 154
2188.87 153
2188.98 149
2189.08 143
2189.19 139
2189.30 136
2189.41 138
2189.51 142
2189.62 149
2189.73 155
2189.83 159
2189.94 159
2190.05 157
2190.16 152
2190.26 147
2190.37 143
2190.48 142
2190.59 144
2190.69 149
2190.80 157
2190.91 166
2191.01 176
2191.12 187
2191.23 199
2191.34 210
2191.44 222
2191.55 231
2191.66 240
2191.76 245
2191.87 247
2191.98 246
2192.09 243
2192.19 238
2192.30 230
2192.41 220
2192.52 206
2192.62 189
2192.73 170
2192.84 150
2192.95 130
2193.05 114
2193.16 100
2193.27 90
2193.37 82
2193.48 75
2193.59 69
2193.70 63
2193.80 58
2193.91 55
2194.02 55
2194.13 58
2194.23 64
2194.34 72
2194.45 80
2194.55 87
2194.66 92
2194.77 95
2194.88 98
2194.98 100
2195.09 102
2195.20 104
2195.31 105
2195.41 105
2195.52 102
2195.63 98
2195.74 93
2195.84 87
2195.95 81
2196.06 77
2196.17 74
2196.27 71
2196.38 69
2196.49 65
2196.59 59
2196.70 50
2196.81 40
2196.92 29
2197.02 17
2197.13 6
2197.24 0
2197.35 0
2197.45 0
2197.56 0
2197.67 0
2197.78 1
2197.88 7
2197.99 11
2198.10 13
2198.21 12
2198.31 9
2198.42 3
2198.53 0
2198.64 0
2198.74 0
2198.85 0
2198.96 0
2199.07 12
2199.17 26
2199.28 41
2199.39 55
2199.50 67
2199.60 77
2199.71 84
2199.82 88
2199.93 90
2200.03 89
2200.14 87
2200.25 83
2200.36 77
2200.46 69
2200.57 60
2200.68 53
2200.79 46
2200.89 44
2201.00 44
2201.11 49
2201.22 57
2201.32 65
2201.43 72
2201.54 76
2201.65 76
2201.75 73
2201.86 67
2201.97 61
2202.08 56
2202.18 54
2202.29 56
2202.40 62
2202.51 71
2202.61 83
2202.72 96
2202.83 110
2202.94 121
2203.04 131
2203.15 137
2203.26 141
2203.37 140
2203.47 135
2203.58 127
2203.69 117
2203.80 106
2203.90 95
2204.01 86
2204.12 80
2204.23 76
2204.33 76
2204.44 76
2204.55 78
2204.66 81
2204.76 85
2204.87 92
2204.98 103
2205.09 117
2205.19 134
2205.30 152
2205.41 167
2205.52 179
2205.63 186
2205.73 189
2205.84 190
2205.95 191
2206.06 194
2206.16 201
2206.27 209
2206.38 218
2206.49 225
2206.59 227
2206.70 223
2206.81 213
2206.92 197
2207.02 179
2207.13 161
2207.24 146
2207.35 135
2207.45 130
2207.56 131
2207.67 135
2207.78 140
2207.89 146
2207.99 150
2208.10 151
2208.21 150
2208.32 146
2208.42 139
2208.53 130
2208.64 119
2208.75 107
2208.85 96
2208.96 85
2209.07 75
2209.18 66
2209.29 60
2209.39 55
2209.50 52
2209.61 50
2209.72 50
2209.82 54
2209.93 60
2210.04 66
2210.15 74
2210.25 80
2210.36 85
2210.47 86
2210.58 84
2210.69 80
2210.79 74
2210.90 68
2211.01 63
2211.12 61
2211.22 60
2211.33 63
2211.44 69
2211.55 77
2211.66 86
2211.76 95
2211.87 105
2211.98 113
2212.09 121
2212.19 129
2212.30 136
2212.41 142
2212.52 148
2212.63 152
2212.73 154
2212.84 152
2212.95 147
2213.06 139
2213.16 127
2213.27 112
2213.38 93
2213.49 72
2213.60 51
2213.70 32
2213.81 20
2213.92 16
2214.03 22
2214.13 37
2214.24 59
2214.35 85
2214.46 110
2214.57 130
2214.67 146
2214.78 156
2214.89 161
2215.00 164
2215.11 164
2215.21 162
2215.32 158
2215.43 151
2215.54 142
2215.64 129
2215.75 114
2215.86 98
2215.97 83
2216.08 69
2216.18 59
2216.29 52
2216.40 49
2216.51 49
2216.62 50
2216.72 50
2216.83 50
2216.94 48
2217.05 45
2217.15 40
2217.26 34
2217.37 27
2217.48 20
2217.59 13
2217.69 7
2217.80 1
2217.91 0
2218.02 0
2218.13 0
2218.23 0
2218.34 0
2218.45 0
2218.56 0
2218.67 0
2218.77 8
2218.88 18
2218.99 27
2219.10 33
2219.20 36
2219.31 36
2219.42 37
2219.53 41
2219.64 51
2219.74 67
2219.85 91
2219.96 118
2220.07 147
2220.18 173
2220.28 195
2220.39 211
2220.50 220
2220.61 226
2220.72 229
2220.82 232
2220.93 237
2221.04 241
2221.15 245
2221.26 246
2221.36 243
2221.47 237
2221.58 226
2221.69 212
2221.80 196
2221.90 179
2222.01 162
2222.12 145
2222.23 129
2222.34 112
2222.44 96
2222.55 81
2222.66 68
2222.77 59
2222.88 55
2222.98 59
2223.09 69
2223.20 85
2223.31 106
2223.42 126
2223.52 145
2223.63 159
2223.74 167
2223.85 170
2223.96 171
2224.07 171
2224.17 176
2224.28 185
2224.39 200
2224.50 219
2224.61 240
2224.71 260
2224.82 275
2224.93 285
2225.04 289
2225.15 287
2225.25 280
2225.36 268
2225.47 254
2225.58 237
2225.69 219
2225.79 201
2225.90 183
2226.01 166
2226.12 151
2226.23 139
2226.33 130
2226.44 125
2226.55 124
2226.66 126
2226.77 130
2226.88 134
2226.98 137
2227.09 138
2227.20 136
2227.31 132
2227.42 128
2227.52 124
2227.63 120
2227.74 116
2227.85 112
2227.96 106
2228.07 99
2228.17 91
2228.28 81
2228.39 71
2228.50 64
2228.61 60
2228.71 59
2228.82 62
2228.93 67
2229.04 73
2229.15 80
2229.26 85
2229.36 89
2229.47 90
2229.58 90
2229.69 87
2229.80 83
2229.90 78
2230.01 73
2230.12 71
2230.23 71
2230.34 75
2230.45 85
2230.55 100
2230.66 118
2230.77 139
2230.88 157
2230.99 171
2231.09 178
2231.20 176
2231.31 166
2231.42 151
2231.53 133
2231.64 117
2231.74 105
2231.85 98
2231.96 95
2232.07 94
2232.18 94
2232.29 92
2232.39 89
2232.50 85
2232.61 81
2232.72 79
2232.83 80
2232.93 83
2233.04 90
2233.15 100
2233.26 111
2233.37 123
2233.48 135
2233.58 145
2233.69 155
2233.80 161
2233.91 165
2234.02 166
2234.13 164
2234.23 161
2234.34 158
2234.45 157
2234.56 157
2234.67 159
2234.78 161
2234.88 163
2234.99 163
2235.10 160
2235.21 155
2235.32 146
2235.43 137
2235.53 130
2235.64 126
2235.75 126
2235.86 132
2235.97 142
2236.08 156
2236.18 170
2236.29 182
2236.40 191
2236.51 194
2236.62 193
2236.73 187
2236.83 177
2236.94 164
2237.05 150
2237.16 137
2237.27 124
2237.38 114
2237.48 104
2237.59 96
2237.70 88
2237.81 80
2237.92 72
2238.03 65
2238.14 58
2238.24 55
2238.35 56
2238.46 62
2238.57 73
2238.68 87
2238.79 103
2238.89 120
2239.00 135
2239.11 147
2239.22 155
2239.33 159
2239.44 160
2239.54 160
2239.65 157
2239.76 153
2239.87 146
2239.98 136
2240.09 124
2240.20 109
2240.30 92
2240.41 76
2240.52 62
2240.63 52
2240.74 46
2240.85 45
2240.95 48
2241.06 53
2241.17 59
2241.28 66
2241.39 73
2241.50 81
2241.61 89
2241.71 99
2241.82 109
2241.93 118
2242.04 125
2242.15 128
2242.26 127
2242.36 123
2242.47 117
2242.58 112
2242.69 109
2242.80 111
2242.91 118
2243.02 132
2243.12 151
2243.23 175
2243.34 202
2243.45 230
2243.56 257
2243.67 280
2243.78 298
2243.88 312
2243.99 320
2244.10 324
2244.21 325
2244.32 325
2244.43 325
2244.54 325
2244.64 326
2244.75 327
2244.86 328
2244.97 328
2245.08 327
2245.19 323
2245.30 316
2245.40 306
2245.51 293
2245.62 278
2245.73 261
2245.84 245
2245.95 232
2246.06 223
2246.16 217
2246.27 213
2246.38 210
2246.49 205
2246.60 197
2246.71 186
2246.82 173
2246.92 159
2247.03 148
2247.14 142
2247.25 140
2247.36 144
2247.47 152
2247.58 164
2247.68 176
2247.79 189
2247.90 198
2248.01 205
2248.12 206
2248.23 204
2248.34 196
2248.45 186
2248.55 174
2248.66 162
2248.77 151
2248.88 144
2248.99 139
2249.10 136
2249.21 133
2249.31 130
2249.42 124
2249.53 117
2249.64 107
2249.75 97
2249.86 87
2249.97 79
2250.08 73
2250.18 69
2250.29 63
2250.40 56
2250.51 46
2250.62 33
2250.73 18
2250.84 2
2250.95 0
2251.05 0
2251.16 0
2251.27 0
2251.38 0
2251.49 0
2251.60 0
2251.71 0
2251.81 9
2251.92 23
2252.03 38
2252.14 53
2252.25 66
2252.36 75
2252.47 80
2252.58 81
2252.68 76
2252.79 68
2252.90 58
2253.01 47
2253.12 38
2253.23 31
2253.34 28
2253.45 27
2253.55 30
2253.66 36
2253.77 43
2253.88 51
2253.99 59
2254.10 66
2254.21 73
2254.32 80
2254.43 88
2254.53 97
2254.64 108
2254.75 121
2254.86 136
2254.97 152
2255.08 168
2255.19 183
2255.30 197
2255.40 208
2255.51 214
2255.62 214
2255.73 208
2255.84 197
2255.95 181
2256.06 162
2256.17 144
2256.28 129
2256.38 118
2256.49 111
2256.60 108
2256.71 108
2256.82 108
2256.93 107
2257.04 103
2257.15 97
2257.25 88
2257.36 77
2257.47 66
2257.58 54
2257.69 43
2257.80 32
2257.91 22
2258.02 14
2258.13 6
2258.23 0
2258.34 0
2258.45 0
2258.56 0
2258.67 0
2258.78 0
2258.89 6
2259.00 16
2259.11 29
2259.21 44
2259.32 58
2259.43 71
2259.54 81
2259.65 85
2259.76 84
2259.87 78
2259.98 70
2260.09 61
2260.20 51
2260.30 43
2260.41 38
2260.52 36
2260.63 37
2260.74 41
2260.85 48
2260.96 59
2261.07 72
2261.18 88
2261.28 105
2261.39 122
2261.50 139
2261.61 152
2261.72 158
2261.83 157
2261.94 149
2262.05 135
2262.16 117
2262.27 99
2262.37 83
2262.48 73
2262.59 69
2262.70 70
2262.81 73
2262.92 75
2263.03 76
2263.14 73
2263.25 68
2263.36 61
2263.46 53
2263.57 48
2263.68 45
2263.79 44
2263.90 45
2264.01 47
2264.12 49
2264.23 51
2264.34 52
2264.45 51
2264.55 49
2264.66 46
2264.77 43
2264.88 42
2264.99 44
2265.10 50
2265.21 59
2265.32 70
2265.43 81
2265.54 90
2265.65 95
2265.75 95
2265.86 93
2265.97 90
2266.08 89
2266.19 91
2266.30 99
2266.41 110
2266.52 124
2266.63 137
2266.74 145
2266.85 149
2266.95 148
2267.06 142
2267.17 135
2267.28 128
2267.39 123
2267.50 120
2267.61 118
2267.72 114
2267.83 107
2267.94 97
2268.05 84
2268.15 67
2268.26 51
2268.37 36
2268.48 25
2268.59 19
2268.70 16
2268.81 17
2268.92 21
2269.03 27
2269.14 34
2269.25 42
2269.36 53
2269.46 64
2269.57 77
2269.68 89
2269.79 101
2269.90 112
2270.01 122
2270.12 130
2270.23 136
2270.34 141
2270.45 143
2270.56 142
2270.67 138
2270.77 130
2270.88 120
2270.99 108
2271.10 96
2271.21 85
2271.32 75
2271.43 67
2271.54 60
2271.65 53
2271.76 46
2271.87 40
2271.98 35
2272.08 33
2272.19 33
2272.30 36
2272.41 39
2272.52 41
2272.63 41
2272.74 36
2272.85 27
2272.96 14
2273.07 0
2273.18 0
2273.29 0
2273.40 0
2273.50 0
2273.61 0
2273.72 0
2273.83 0
2273.94 3
2274.05 16
2274.16 29
2274.27 39
2274.38 47
2274.49 51
2274.60 54
2274.71 57
2274.82 58
2274.93 59
2275.03 58
2275.14 56
2275.25 53
2275.36 49
2275.47 46
2275.58 43
2275.69 43
2275.80 46
2275.91 51
2276.02 56
2276.13 63
2276.24 68
2276.35 72
2276.46 75
2276.57 77
2276.67 78
2276.78 79
2276.89 79
2277.00 75
2277.11 69
2277.22 58
2277.33 46
2277.44 34
2277.55 24
2277.66 20
2277.77 21
2277.88 29
2277.99 40
2278.10 51
2278.21 59
2278.31 62
2278.42 60
2278.53 52
2278.64 42
2278.75 33
2278.86 26
2278.97 25
2279.08 29
2279.19 38
2279.30 50
2279.41 64
2279.52 78
2279.63 91
2279.74 101
2279.85 109
2279.96 114
2280.07 116
2280.17 116
2280.28 113
2280.39 106
2280.50 97
2280.61 86
2280.72 72
2280.83 59
2280.94 45
2281.05 33
2281.16 24
2281.27 18
2281.38 17
2281.49 20
2281.60 28
2281.71 39
2281.82 53
2281.93 69
2282.03 85
2282.14 100
2282.25 114
2282.36 126
2282.47 137
2282.58 148
2282.69 159
2282.80 170
2282.91 182
2283.02 194
2283.13 206
2283.24 218
2283.35 228
2283.46 236
2283.57 241
2283.68 241
2283.79 236
2283.90 227
2284.01 216
2284.12 204
2284.22 194
2284.33 186
2284.44 182
2284.55 181
2284.66 183
2284.77 187
2284.88 192
2284.99 197
2285.10 202
2285.21 206
2285.32 209
2285.43 211
2285.54 213
2285.65 213
2285.76 212
2285.87 212
2285.98 212
2286.09 213
2286.20 215
2286.31 217
2286.42 218
2286.53 217
2286.63 214
2286.74 209
2286.85 203
2286.96 199
2287.07 196
2287.18 197
2287.29 200
2287.40 205
2287.51 211
2287.62 215
2287.73 216
2287.84 214
2287.95 207
2288.06 197
2288.17 184
2288.28 170
2288.39 155
2288.50 142
2288.61 131
2288.72 124
2288.83 119
2288.94 117
2289.05 116
2289.16 114
2289.27 109
2289.37 98
2289.48 82
2289.59 61
2289.70 38
2289.81 14
2289.92 0
2290.03 0
2290.14 0
2290.25 0
2290.36 0
2290.47 0
2290.58 0
2290.69 0
2290.80 8
2290.91 15
2291.02 21
2291.13 26
2291.24 31
2291.35 39
2291.46 48
2291.57 60
2291.68 72
2291.79 84
2291.90 93
2292.01 97
2292.12 96
2292.23 92
2292.34 86
2292.45 81
2292.56 80
2292.67 83
2292.77 89
2292.88 96
2292.99 103
2293.10 106
2293.21 106
2293.32 102
2293.43 96
2293.54 90
2293.65 85
2293.76 83
2293.87 82
2293.98 83
2294.09 84
2294.20 83
2294.31 81
2294.42 77
2294.53 72
2294.64 68
2294.75 67
2294.86 69
2294.97 76
2295.08 87
2295.19 102
2295.30 118
2295.41 135
2295.52 150
2295.63 162
2295.74 171
2295.85 178
2295.96 183
2296.07 185
2296.18 186
2296.29 185
2296.40 181
2296.51 175
2296.62 168
2296.73 162
2296.84 158
2296.95 159
2297.06 165
2297.17 175
2297.28 186
2297.39 196
2297.50 204
2297.61 208
2297.71 209
2297.82 209
2297.93 208
2298.04 209
2298.15 210
2298.26 212
2298.37 214
2298.48 215
2298.59 216
2298.70 218
2298.81 223
2298.92 230
2299.03 240
2299.14 253
2299.25 267
2299.36 282
2299.47 297
2299.58 313
2299.69 330
2299.80 349
2299.91 367
2300.02 384
2300.13 397
2300.24 407
2300.35 412
2300.46 413
2300.57 412
2300.68 412
2300.79 413
2300.90 416
2301.01 420
2301.12 425
2301.23 428
2301.34 430
2301.45 430
2301.56 430
2301.67 431
2301.78 434
2301.89 440
2302.00 446
2302.11 452
2302.22 455
2302.33 455
2302.44 451
2302.55 443
2302.66 433
2302.77 422
2302.88 412
2302.99 403
2303.10 395
2303.21 387
2303.32 379
2303.43 370
2303.54 359
2303.65 347
2303.76 334
2303.87 322
2303.98 312
2304.09 305
2304.20 302
2304.31 303
2304.42 310
2304.53 321
2304.64 335
2304.75 349
2304.86 361
2304.97 370
2305.08 376
2305.19 376
2305.30 372
2305.41 364
2305.52 352
2305.63 337
2305.74 322
2305.85 306
2305.96 290
2306.07 276
2306.18 266
2306.29 260
2306.40 259
2306.51 264
2306.62 274
2306.73 291
2306.84 312
2306.95 335
2307.06 358
2307.17 377
2307.28 389
2307.39 393
2307.50 388
2307.61 375
2307.72 355
2307.83 333
2307.94 311
2308.05 290
2308.16 272
2308.27 258
2308.38 247
2308.49 238
2308.60 232
2308.71 226
2308.82 220
2308.93 214
2309.04 207
2309.15 199
2309.26 191
2309.37 181
2309.48 172
2309.59 165
2309.70 159
2309.81 157
2309.92 157
2310.03 160
2310.14 163
2310.25 165
2310.36 164
2310.47 158
2310.58 148
2310.69 134
2310.80 118
2310.91 103
2311.02 90
2311.13 81
2311.24 77
2311.35 77
2311.47 81
2311.58 88
2311.69 98
2311.80 111
2311.91 125
2312.02 140
2312.13 157
2312.24 173
2312.35 189
2312.46 202
2312.57 210
2312.68 214
2312.79 212
2312.90 205
2313.01 194
2313.12 179
2313.23 164
2313.34 148
2313.45 133
2313.56 121
2313.67 113
2313.78 110
2313.89 110
2314.00 115
2314.11 122
2314.22 131
2314.33 139
2314.44 144
2314.55 149
2314.66 152
2314.77 156
2314.88 161
2314.99 170
2315.10 181
2315.21 194
2315.32 206
2315.43 216
2315.54 221
2315.65 222
2315.76 220
2315.87 217
2315.98 215
2316.09 214
2316.20 217
2316.31 222
2316.43 229
2316.54 236
2316.65 242
2316.76 246
2316.87 249
2316.98 252
2317.09 255
2317.20 258
2317.31 263
2317.42 269
2317.53 277
2317.64 285
2317.75 295
2317.86 306
2317.97 319
2318.08 334
2318.19 350
2318.30 364
2318.41 376
2318.52 384
2318.63 389
2318.74 391
2318.85 393
2318.96 395
2319.07 400
2319.18 407
2319.29 416
2319.40 424
2319.51 428
2319.62 429
2319.73 424
2319.85 415
2319.96 403
2320.07 391
2320.18 379
2320.29 370
2320.40 364
2320.51 360
2320.62 360
2320.73 363
2320.84 370
2320.95 379
2321.06 390
2321.17 401
2321.28 410
2321.39 416
2321.50 416
2321.61 413
2321.72 407
2321.83 399
2321.94 390
2322.05 382
2322.16 375
2322.27 369
2322.38 362
2322.49 353
2322.61 343
2322.72 330
2322.83 317
2322.94 304
2323.05 291
2323.16 278
2323.27 267
2323.38 257
2323.49 246
2323.60 235
2323.71 222
2323.82 207
2323.93 191
2324.04 174
2324.15 157
2324.26 141
2324.37 128
2324.48 117
2324.59 109
2324.70 103
2324.81 102
2324.92 104
2325.04 111
2325.15 124
2325.26 142
2325.37 163
2325.48 187
2325.59 210
2325.70 229
2325.81 243
2325.92 249
2326.03 247
2326.14 238
2326.25 222
2326.36 203
2326.47 184
2326.58 168
2326.69 157
2326.80 151
2326.91 152
2327.02 157
2327.14 165
2327.25 174
2327.36 181
2327.47 187
2327.58 191
2327.69 191
2327.80 189
2327.91 184
2328.02 177
2328.13 169
2328.24 160
2328.35 151
2328.46 143
2328.57 137
2328.68 133
2328.79 130
2328.90 127
2329.01 123
2329.13 120
2329.24 119
2329.35 120
2329.46 126
2329.57 135
2329.68 147
2329.79 159
2329.90 170
2330.01 175
2330.12 173
2330.23 164
2330.34 149
2330.45 131
2330.56 112
2330.67 96
2330.78 82
2330.90 73
2331.01 67
2331.12 62
2331.23 57
2331.34 49
2331.45 37
2331.56 22
2331.67 5
2331.78 0
2331.89 0
2332.00 0
2332.11 0
2332.22 0
2332.33 0
2332.44 0
2332.55 0
2332.67 19
2332.78 39
2332.89 57
2333.00 71
2333.11 80
2333.22 83
2333.33 81
2333.44 77
2333.55 71
2333.66 67
2333.77 67
2333.88 70
2333.99 78
2334.10 87
2334.22 96
2334.33 103
2334.44 108
2334.55 111
2334.66 114
2334.77 118
2334.88 125
2334.99 136
2335.10 151
2335.21 171
2335.32 192
2335.43 212
2335.54 228
2335.65 239
2335.77 243
2335.88 239
2335.99 230
2336.10 217
2336.21 203
2336.32 192
2336.43 186
2336.54 185
2336.65 189
2336.76 194
2336.87 200
2336.98 203
2337.09 202
2337.21 195
2337.32 185
2337.43 171
2337.54 156
2337.65 139
2337.76 123
2337.87 108
2337.98 92
2338.09 76
2338.20 61
2338.31 47
2338.42 35
2338.53 27
2338.65 24
2338.76 26
2338.87 33
2338.98 42
2339.09 54
2339.20 65
2339.31 75
2339.42 82
2339.53 87
2339.64 90
2339.75 92
2339.86 93
2339.98 94
2340.09 97
2340.20 100
2340.31 104
2340.42 108
2340.53 111
2340.64 115
2340.75 119
2340.86 123
2340.97 128
2341.08 133
2341.19 137
2341.31 138
2341.42 135
2341.53 126
2341.64 112
2341.75 95
2341.86 77
2341.97 60
2342.08 48
2342.19 43
2342.30 46
2342.41 55
2342.53 70
2342.64 86
2342.75 103
2342.86 117
2342.97 127
2343.08 132
2343.19 133
2343.30 131
2343.41 128
2343.52 124
2343.63 121
2343.75 119
2343.86 119
2343.97 118
2344.08 116
2344.19 114
2344.30 110
2344.41 104
2344.52 99
2344.63 96
2344.74 96
2344.86 100
2344.97 108
2345.08 120
2345.19 134
2345.30 148
2345.41 159
2345.52 165
2345.63 167
2345.74 163
2345.85 155
2345.96 145
2346.08 132
2346.19 120
2346.30 109
2346.41 99
2346.52 91
2346.63 87
2346.74 86
2346.85 89
2346.96 96
2347.07 105
2347.19 116
2347.30 127
2347.41 136
2347.52 143
2347.63 145
2347.74 146
2347.85 146
2347.96 147
2348.07 152
2348.19 162
2348.30 177
2348.41 195
2348.52 214
2348.63 231
2348.74 243
2348.85 248
2348.96 246
2349.07 236
2349.18 220
2349.30 200
2349.41 178
2349.52 158
2349.63 140
2349.74 128
2349.85 119
2349.96 114
2350.07 111
2350.18 110
2350.30 110
2350.41 112
2350.52 115
2350.63 121
2350.74 130
2350.85 139
2350.96 148
2351.07 154
2351.18 156
2351.30 153
2351.41 147
2351.52 141
2351.63 135
2351.74 133
2351.85 135
2351.96 141
2352.07 149
2352.18 159
2352.30 169
2352.41 177
2352.52 182
2352.63 183
2352.74 180
2352.85 174
2352.96 166
2353.07 158
2353.18 151
2353.30 148
2353.41 148
2353.52 152
2353.63 157
2353.74 162
2353.85 165
2353.96 165
2354.07 164
2354.19 163
2354.30 162
2354.41 162
2354.52 163
2354.63 164
2354.74 162
2354.85 158
2354.96 151
2355.07 142
2355.19 135
2355.30 129
2355.41 125
2355.52 125
2355.63 127
2355.74 131
2355.85 135
2355.96 139
2356.08 142
2356.19 146
2356.30 149
2356.41 152
2356.52 154
2356.63 156
2356.74 155
2356.85 153
2356.97 150
2357.08 146
2357.19 142
2357.30 140
2357.41 139
2357.52 141
2357.63 143
2357.74 146
2357.86 148
2357.97 148
2358.08 147
2358.19 145
2358.30 142
2358.41 139
2358.52 137
2358.63 137
2358.75 137
2358.86 137
2358.97 137
2359.08 136
2359.19 137
2359.30 139
2359.41 144
2359.52 153
2359.64 166
2359.75 182
2359.86 200
2359.97 217
2360.08 232
2360.19 244
2360.30 254
2360.42 262
2360.53 268
2360.64 274
2360.75 279
2360.86 283
2360.97 287
2361.08 290
2361.19 291
2361.31 290
2361.42 287
2361.53 281
2361.64 274
2361.75 266
2361.86 259
2361.97 253
2362.09 252
2362.20 255
2362.31 263
2362.42 276
2362.53 290
2362.64 304
2362.75 316
2362.87 324
2362.98 328
2363.09 329
2363.20 330
2363.31 333
2363.42 339
2363.53 347
2363.64 357
2363.76 367
2363.87 373
2363.98 373
2364.09 369
2364.20 362
2364.31 354
2364.42 347
2364.54 343
2364.65 341
2364.76 339
2364.87 334
2364.98 325
2365.09 309
2365.20 288
2365.32 263
2365.43 238
2365.54 215
2365.65 196
2365.76 183
2365.87 175
2365.98 172
2366.10 172
2366.21 174
2366.32 176
2366.43 177
2366.54 176
2366.65 173
2366.77 168
2366.88 159
2366.99 147
2367.10 132
2367.21 118
2367.32 103
2367.43 91
2367.55 83
2367.66 80
2367.77 81
2367.88 88
2367.99 100
2368.10 116
2368.21 134
2368.33 154
2368.44 174
2368.55 192
2368.66 207
2368.77 220
2368.88 231
2369.00 241
2369.11 253
2369.22 267
2369.33 283
2369.44 299
2369.55 314
2369.66 324
2369.78 328
2369.89 325
2370.00 316
2370.11 302
2370.22 286
2370.33 270
2370.45 256
2370.56 245
2370.67 237
2370.78 232
2370.89 229
2371.00 229
2371.11 230
2371.23 232
2371.34 235
2371.45 238
2371.56 242
2371.67 246
2371.78 251
2371.90 256
2372.01 262
2372.12 267
2372.23 269
2372.34 267
2372.45 259
2372.57 246
2372.68 228
2372.79 208
2372.90 187
2373.01 167
2373.12 149
2373.24 132
2373.35 115
2373.46 98
2373.57 80
2373.68 64
2373.79 51
2373.91 44
2374.02 44
2374.13 52
2374.24 67
2374.35 85
2374.46 105
2374.58 125
2374.69 143
2374.80 160
2374.91 176
2375.02 191
2375.13 205
2375.25 219
2375.36 230
2375.47 237
2375.58 241
2375.69 241
2375.80 237
2375.92 231
2376.03 222
2376.14 213
2376.25 204
2376.36 195
2376.47 186
2376.59 179
2376.70 173
2376.81 170
2376.92 169
2377.03 172
2377.14 178
2377.26 189
2377.37 203
2377.48 220
2377.59 239
2377.70 257
2377.81 272
2377.93 283
2378.04 287
2378.15 286
2378.26 278
2378.37 266
2378.48 251
2378.60 236
2378.71 222
2378.82 210
2378.93 199
2379.04 191
2379.16 184
2379.27 178
2379.38 173
2379.49 169
2379.60 165
2379.71 160
2379.83 156
2379.94 150
2380.05 145
2380.16 139
2380.27 135
2380.39 132
2380.50 131
2380.61 130
2380.72 129
2380.83 127
2380.94 123
2381.06 117
2381.17 112
2381.28 108
2381.39 107
2381.50 110
2381.61 118
2381.73 128
2381.84 139
2381.95 148
2382.06 154
2382.17 155
2382.29 151
2382.40 141
2382.51 125
2382.62 106
2382.73 84
2382.85 62
2382.96 42
2383.07 25
2383.18 15
2383.29 9
2383.40 8
2383.52 10
2383.63 12
2383.74 12
2383.85 10
2383.96 4
2384.08 0
2384.19 0
2384.30 0
2384.41 0
2384.52 0
2384.64 0
2384.75 5
2384.86 22
2384.97 41
2385.08 60
2385.19 78
2385.31 93
2385.42 106
2385.53 117
2385.64 125
2385.75 130
2385.87 131
2385.98 129
2386.09 123
2386.20 114
2386.31 103
2386.43 92
2386.54 84
2386.65 79
2386.76 78
2386.87 80
2386.99 87
2387.10 95
2387.21 104
2387.32 114
2387.43 122
2387.55 129
2387.66 133
2387.77 133
2387.88 129
2387.99 120
2388.11 109
2388.22 96
2388.33 81
2388.44 67
2388.55 53
2388.67 42
2388.78 32
2388.89 26
2389.00 23
2389.11 23
2389.23 26
2389.34 32
2389.45 40
2389.56 47
2389.67 54
2389.79 59
2389.90 63
2390.01 65
2390.12 64
2390.23 62
2390.35 57
2390.46 49
2390.57 37
2390.68 24
2390.79 9
2390.91 0
2391.02 0
2391.13 0
2391.24 0
2391.35 0
2391.47 0
2391.58 1
2391.69 8
2391.80 11
2391.91 12
2392.03 11
2392.14 9
2392.25 8
2392.36 9
2392.47 11
2392.59 15
2392.70 18
2392.81 20
2392.92 19
2393.03 17
2393.15 12
2393.26 6
2393.37 0
2393.48 0
2393.60 0
2393.71 0
2393.82 0
2393.93 0
2394.04 2
2394.16 9
2394.27 15
2394.38 22
2394.49 28
2394.60 34
2394.72 39
2394.83 43
2394.94 46
2395.05 45
2395.17 40
2395.28 30
2395.39 16
2395.50 0
2395.61 0
2395.73 0
2395.84 0
2395.95 0
2396.06 0
2396.17 0
2396.29 4
2396.40 18
2396.51 30
2396.62 37
2396.74 40
2396.85 40
2396.96 37
2397.07 31
2397.18 24
2397.30 15
2397.41 5
2397.52 0
2397.63 0
2397.75 0
2397.86 0
2397.97 0
2398.08 0
2398.19 0
2398.31 0
2398.42 10
2398.53 24
2398.64 37
2398.76 47
2398.87 54
2398.98 59
2399.09 63
2399.20 67
2399.32 75
2399.43 87
2399.54 102
2399.65 121
2399.77 140
2399.88 159
2399.99 176
2400.10 189
2400.21 198
2400.33 203
2400.44 205
2400.55 204
2400.66 200
2400.78 195
2400.89 187
2401.00 180
2401.11 173
2401.22 168
2401.34 165
2401.45 165
2401.56 168
2401.67 173
2401.79 178
2401.90 182
2402.01 184
2402.12 182
2402.24 178
2402.35 171
2402.46 165
2402.57 160
2402.68 159
2402.80 162
2402.91 168
2403.02 177
2403.13 187
2403.25 197
2403.36 206
2403.47 213
2403.58 218
2403.70 220
2403.81 220
2403.92 218
2404.03 215
2404.15 211
2404.26 206
2404.37 200
2404.48 195
2404.59 188
2404.71 181
2404.82 173
2404.93 165
2405.04 158
2405.16 153
2405.27 150
2405.38 149
2405.49 150
2405.61 152
2405.72 155
2405.83 158
2405.94 159
2406.06 159
2406.17 157
2406.28 153
2406.39 148
2406.51 145
2406.62 142
2406.73 144
2406.84 148
2406.95 157
2407.07 168
2407.18 182
2407.29 197
2407.40 212
2407.52 226
2407.63 237
2407.74 244
2407.85 247
2407.97 244
2408.08 238
2408.19 229
2408.30 218
2408.42 209
2408.53 202
2408.64 197
2408.75 196
2408.87 198
2408.98 203
2409.09 209
2409.20 216
2409.32 222
2409.43 226
2409.54 226
2409.65 222
2409.77 214
2409.88 202
2409.99 190
2410.10 178
2410.22 171
2410.33 169
2410.44 171
2410.55 179
2410.67 189
2410.78 202
2410.89 214
2411.00 225
2411.12 234
2411.23 241
2411.34 247
2411.45 253
2411.57 257
2411.68 261
2411.79 262
2411.90 261
2412.02 256
2412.13 247
2412.24 236
2412.35 223
2412.47 210
2412.58 199
2412.69 191
2412.80 188
2412.92 188
2413.03 192
2413.14 200
2413.25 212
2413.37 226
2413.48 243
2413.59 261
2413.70 279
2413.82 294
2413.93 304
2414.04 309
2414.16 307
2414.27 300
2414.38 288
2414.49 273
2414.61 257
2414.72 240
2414.83 225
2414.94 210
2415.06 197
2415.17 186
2415.28 177
2415.39 171
2415.51 168
2415.62 167
2415.73 168
2415.84 171
2415.96 174
2416.07 177
2416.18 182
2416.29 187
2416.41 193
2416.52 201
2416.63 209
2416.75 217
2416.86 222
2416.97 225
2417.08 224
2417.20 220
2417.31 215
2417.42 208
2417.53 201
2417.65 197
2417.76 196
2417.87 201
2417.98 210
2418.10 226
2418.21 246
2418.32 268
2418.44 289
2418.55 306
2418.66 318
2418.77 323
2418.89 322
2419.00 315
2419.11 306
2419.22 295
2419.34 287
2419.45 282
2419.56 281
2419.68 283
2419.79 290
2419.90 298
2420.01 306
2420.13 313
2420.24 317
2420.35 317
2420.46 313
2420.58 306
2420.69 298
2420.80 291
2420.92 286
2421.03 284
2421.14 285
2421.25 289
2421.37 294
2421.48 298
2421.59 301
2421.70 301
2421.82 301
2421.93 301
2422.04 303
2422.16 308
2422.27 316
2422.38 325
2422.49 335
2422.61 342
2422.72 346
2422.83 346
2422.95 343
2423.06 339
2423.17 334
2423.28 331
2423.40 330
2423.51 331
2423.62 333
2423.73 336
2423.85 338
2423.96 340
2424.07 340
2424.19 338
2424.30 334
2424.41 328
2424.52 318
2424.64 306
2424.75 292
2424.86 277
2424.98 260
2425.09 244
2425.20 227
2425.31 212
2425.43 198
2425.54 185
2425.65 173
2425.77 164
2425.88 155
2425.99 148
2426.10 142
2426.22 136
2426.33 129
2426.44 122
2426.56 112
2426.67 101
2426.78 87
2426.89 72
2427.01 57
2427.12 44
2427.23 36
2427.35 32
2427.46 36
2427.57 44
2427.68 57
2427.80 70
2427.91 81
2428.02 89
2428.14 93
2428.25 92
2428.36 87
2428.48 81
2428.59 74
2428.70 67
2428.81 59
2428.93 51
2429.04 43
2429.15 34
2429.27 27
2429.38 20
2429.49 17
2429.60 18
2429.72 22
2429.83 28
2429.94 34
2430.06 38
2430.17 37
2430.28 32
2430.40 22
2430.51 11
2430.62 3
2430.73 0
2430.85 2
2430.96 12
2431.07 27
2431.19 44
2431.30 59
2431.41 70
2431.53 74
2431.64 70
2431.75 60
2431.86 45
2431.98 28
2432.09 9
2432.20 0
2432.32 0
2432.43 0
2432.54 0
2432.66 0
2432.77 0
2432.88 0
2432.99 0
2433.11 6
2433.22 20
2433.33 34
2433.45 45
2433.56 52
2433.67 58
2433.79 61
2433.90 63
2434.01 65
2434.12 68
2434.24 71
2434.35 74
2434.46 76
2434.58 75
2434.69 72
2434.80 66
2434.92 58
2435.03 48
2435.14 38
2435.26 30
2435.37 24
2435.48 23
2435.59 27
2435.71 37
2435.82 53
2435.93 74
2436.05 97
2436.16 119
2436.27 139
2436.39 154
2436.50 163
2436.61 165
2436.73 161
2436.84 152
2436.95 139
2437.07 126
2437.18 114
2437.29 105
2437.40 99
2437.52 96
2437.63 94
2437.74 93
2437.86 90
2437.97 84
2438.08 76
2438.20 65
2438.31 52
2438.42 40
2438.54 31
2438.65 23
2438.76 20
2438.88 20
2438.99 24
2439.10 30
2439.21 37
2439.33 44
2439.44 51
2439.55 56
2439.67 59
2439.78 61
2439.89 60
2440.01 57
2440.12 51
2440.23 42
2440.35 28
2440.46 12
2440.57 0
2440.69 0
2440.80 0
2440.91 0
2441.03 0
2441.14 0
2441.25 0
2441.37 0
2441.48 13
2441.59 31
2441.71 47
2441.82 62
2441.93 75
2442.05 88
2442.16 99
2442.27 108
2442.38 114
2442.50 114
2442.61 107
2442.72 95
2442.84 79
2442.95 61
2443.06 45
2443.18 32
2443.29 24
2443.40 22
2443.52 24
2443.63 30
2443.74 37
2443.86 44
2443.97 50
2444.08 52
2444.20 51
2444.31 47
2444.42 40
2444.54 32
2444.65 25
2444.76 18
2444.88 13
2444.99 10
2445.10 9
2445.22 8
2445.33 7
2445.44 5
2445.56 4
2445.67 3
2445.78 3
2445.90 3
2446.01 5
2446.12 7
2446.24 9
2446.35 12
2446.46 15
2446.58 18
2446.69 23
2446.80 27
2446.92 32
2447.03 37
2447.14 40
2447.26 41
2447.37 40
2447.48 38
2447.60 35
2447.71 33
2447.82 32
2447.94 32
2448.05 33
2448.16 32
2448.28 30
2448.39 27
2448.50 23
2448.62 19
2448.73 16
2448.84 13
2448.96 11
2449.07 10
2449.18 9
2449.30 6
2449.41 4
2449.52 2
2449.64 1
2449.75 2
2449.86 4
2449.98 8
2450.09 13
2450.21 18
2450.32 22
2450.43 26
2450.55 28
2450.66 28
2450.77 26
2450.89 22
2451.00 16
2451.11 10
2451.23 3
2451.34 0
2451.45 0
2451.57 0
2451.68 0
2451.79 0
2451.91 3
2452.02 8
2452.13 12
2452.25 15
2452.36 18
2452.47 20
2452.59 21
2452.70 21
2452.81 20
2452.93 17
2453.04 11
2453.16 3
2453.27 0
2453.38 0
2453.50 0
2453.61 0
2453.72 0
2453.84 0
2453.95 0
2454.06 18
2454.18 46
2454.29 79
2454.40 114
2454.52 146
2454.63 173
2454.74 193
2454.86 206
2454.97 214
2455.08 217
2455.20 218
2455.31 220
2455.43 223
2455.54 229
2455.65 237
2455.77 246
2455.88 257
2455.99 269
2456.11 283
2456.22 297
2456.33 311
2456.45 322
2456.56 331
2456.67 337
2456.79 337
2456.90 334
2457.02 328
2457.13 320
2457.24 310
2457.36 300
2457.47 288
2457.58 276
2457.70 264
2457.81 254
2457.92 245
2458.04 239
2458.15 236
2458.26 235
2458.38 236
2458.49 235
2458.61 233
2458.72 227
2458.83 218
2458.95 208
2459.06 198
2459.17 188
2459.29 180
2459.40 174
2459.51 170
2459.63 168
2459.74 166
2459.86 166
2459.97 165
2460.08 166
2460.20 168
2460.31 170
2460.42 172
2460.54 173
2460.65 174
2460.77 174
2460.88 174
2460.99 175
2461.11 178
2461.22 183
2461.33 189
2461.45 196
2461.56 201
2461.67 204
2461.79 204
2461.90 199
2462.02 190
2462.13 179
2462.24 167
2462.36 155
2462.47 144
2462.58 137
2462.70 133
2462.81 135
2462.93 141
2463.04 152
2463.15 166
2463.27 181
2463.38 197
2463.49 210
2463.61 220
2463.72 226
2463.84 227
2463.95 223
2464.06 216
2464.18 206
2464.29 195
2464.40 184
2464.52 174
2464.63 166
2464.75 161
2464.86 157
2464.97 154
2465.09 152
2465.20 149
2465.31 143
2465.43 135
2465.54 125
2465.66 114
2465.77 101
2465.88 86
2466.00 71
2466.11 55
2466.22 40
2466.34 24
2466.45 10
2466.57 0
2466.68 0
2466.79 0
2466.91 0
2467.02 0
2467.13 0
2467.25 0
2467.36 4
2467.48 7
2467.59 9
2467.70 8
2467.82 8
2467.93 7
2468.05 7
2468.16 10
2468.27 14
2468.39 20
2468.50 28
2468.61 36
2468.73 44
2468.84 51
2468.96 58
2469.07 64
2469.18 69
2469.30 73
2469.41 78
2469.53 83
2469.64 89
2469.75 96
2469.87 104
2469.98 113
2470.10 123
2470.21 133
2470.32 141
2470.44 147
2470.55 149
2470.66 145
2470.78 138
2470.89 127
2471.01 114
2471.12 101
2471.23 92
2471.35 86
2471.46 85
2471.58 89
2471.69 96
2471.80 105
2471.92 115
2472.03 126
2472.15 136
2472.26 146
2472.37 157
2472.49 169
2472.60 183
2472.72 198
2472.83 216
2472.94 233
2473.06 251
2473.17 267
2473.28 280
2473.40 290
2473.51 297
2473.63 300
2473.74 300
2473.85 297
2473.97 293
2474.08 289
2474.20 284
2474.31 278
2474.42 273
2474.54 268
2474.65 263
2474.77 259
2474.88 256
2474.99 254
2475.11 254
2475.22 256
2475.34 261
2475.45 266
2475.56 273
2475.68 281
2475.79 291
2475.91 302
2476.02 315
2476.13 331
2476.25 350
2476.36 371
2476.48 394
2476.59 418
2476.70 442
2476.82 464
2476.93 484
2477.05 501
2477.16 516
2477.28 530
2477.39 543
2477.50 558
2477.62 575
2477.73 595
2477.85 617
2477.96 638
2478.07 658
2478.19 674
2478.30 687
2478.42 696
2478.53 705
2478.64 715
2478.76 729
2478.87 746
2478.99 767
2479.10 789
2479.21 809
2479.33 825
2479.44 835
2479.56 840
2479.67 839
2479.79 833
2479.90 824
2480.01 812
2480.13 798
2480.24 783
2480.36 766
2480.47 747
2480.58 728
2480.70 708
2480.81 689
2480.93 670
2481.04 652
2481.15 636
2481.27 624
2481.38 616
2481.50 611
2481.61 610
2481.73 613
2481.84 617
2481.95 622
2482.07 625
2482.18 625
2482.30 621
2482.41 612
2482.52 597
2482.64 577
2482.75 554
2482.87 529
2482.98 504
2483.10 480
2483.21 456
2483.32 433
2483.44 411
2483.55 390
2483.67 372
2483.78 358
2483.89 350
2484.01 348
2484.12 352
2484.24 361
2484.35 372
2484.47 382
2484.58 389
2484.69 391
2484.81 388
2484.92 380
2485.04 369
2485.15 355
2485.27 339
2485.38 322
2485.49 305
2485.61 286
2485.72 268
2485.84 248
2485.95 229
2486.07 209
2486.18 189
2486.29 171
2486.41 155
2486.52 142
2486.64 136
2486.75 135
2486.86 140
2486.98 150
2487.09 163
2487.21 177
2487.32 188
2487.44 195
2487.55 200
2487.66 201
2487.78 202
2487.89 203
2488.01 205
2488.12 210
2488.24 214
2488.35 218
2488.47 219
2488.58 217
2488.69 212
2488.81 207
2488.92 201
2489.04 198
2489.15 198
2489.27 201
2489.38 207
2489.49 212
2489.61 215
2489.72 216
2489.84 212
2489.95 205
2490.07 194
2490.18 180
2490.29 166
2490.41 153
2490.52 141
2490.64 132
2490.75 125
2490.87 121
2490.98 119
2491.09 118
2491.21 118
2491.32 119
2491.44 122
2491.55 125
2491.67 130
2491.78 135
2491.90 140
2492.01 144
2492.12 144
2492.24 139
2492.35 128
2492.47 112
2492.58 94
2492.70 75
2492.81 59
2492.93 47
2493.04 44
2493.15 48
2493.27 60
2493.38 76
2493.50 94
2493.61 112
2493.73 126
2493.84 136
2493.96 138
2494.07 132
2494.18 120
2494.30 102
2494.41 80
2494.53 56
2494.64 32
2494.76 11
2494.87 0
2494.99 0
2495.10 0
2495.21 0
2495.33 0
2495.44 0
2495.56 0
2495.67 0
2495.79 0
2495.90 10
2496.02 28
2496.13 49
2496.24 72
2496.36 97
2496.47 122
2496.59 147
2496.70 172
2496.82 195
2496.93 217
2497.05 237
2497.16 254
2497.27 266
2497.39 274
2497.50 277
2497.62 275
2497.73 267
2497.85 255
2497.96 240
2498.08 223
2498.19 206
2498.31 190
2498.42 176
2498.53 165
2498.65 157
2498.76 150
2498.88 145
2498.99 139
2499.11 132
2499.22 123
2499.34 112
2499.45 101
2499.57 91
2499.68 82
2499.79 76
2499.91 73
2500.02 71
2500.14 72
2500.25 73
2500.37 75
2500.48 79
2500.60 85
2500.71 93
2500.83 105
2500.94 118
2501.06 132
2501.17 144
2501.28 155
2501.40 162
2501.51 166
2501.63 168
2501.74 169
2501.86 169
2501.97 167
2502.09 165
2502.20 159
2502.32 149
2502.43 135
2502.55 117
2502.66 96
2502.77 74
2502.89 53
2503.00 36
2503.12 25
2503.23 19
2503.35 19
2503.46 24
2503.58 33
2503.69 44
2503.81 54
2503.92 63
2504.04 70
2504.15 74
2504.26 77
2504.38 78
2504.49 80
2504.61 83
2504.72 88
2504.84 95
2504.95 105
2505.07 117
2505.18 132
2505.30 148
2505.41 164
2505.53 180
2505.64 193
2505.76 202
2505.87 206
2505.99 205
2506.10 199
2506.21 189
2506.33 177
2506.44 165
2506.56 153
2506.67 144
2506.79 138
2506.90 136
2507.02 138
2507.13 144
2507.25 154
2507.36 163
2507.48 171
2507.59 175
2507.71 173
2507.82 167
2507.94 157
2508.05 145
2508.17 134
2508.28 127
2508.39 125
2508.51 127
2508.62 133
2508.74 140
2508.85 147
2508.97 151
2509.08 151
2509.20 147
2509.31 141
2509.43 132
2509.54 125
2509.66 120
2509.77 120
2509.89 126
2510.00 137
2510.12 152
2510.23 169
2510.35 186
2510.46 200
2510.58 208
2510.69 209
2510.81 203
2510.92 189
2511.04 171
2511.15 152
2511.26 134
2511.38 122
2511.49 114
2511.61 112
2511.72 115
2511.84 118
2511.95 121
2512.07 120
2512.18 117
2512.30 110
2512.41 103
2512.53 94
2512.64 86
2512.76 78
2512.87 70
2512.99 63
2513.10 57
2513.22 52
2513.33 49
2513.45 49
2513.56 51
2513.68 54
2513.79 59
2513.91 63
2514.02 67
2514.14 71
2514.25 76
2514.37 82
2514.48 90
2514.60 101
2514.71 113
2514.83 124
2514.94 133
2515.06 140
2515.17 146
2515.29 151
2515.40 157
2515.52 165
2515.63 177
2515.75 189
2515.86 200
2515.98 208
2516.09 211
2516.21 209
2516.32 204
2516.44 197
2516.55 191
2516.67 187
2516.78 185
2516.89 183
2517.01 178
2517.12 168
2517.24 153
2517.35 133
2517.47 110
2517.58 85
2517.70 62
2517.81 42
2517.93 26
2518.04 13
2518.16 2
2518.27 0
2518.39 0
2518.50 0
2518.62 0
2518.73 0
2518.85 0
2518.96 0
2519.08 0
2519.19 10
2519.31 26
2519.42 40
2519.54 50
2519.65 54
2519.77 51
2519.88 43
2520.00 32
2520.11 19
2520.23 7
2520.35 0
2520.46 0
2520.58 0
2520.69 0
2520.81 0
2520.92 0
2521.04 2
2521.15 14
2521.27 32
2521.38 56
2521.50 83
2521.61 111
2521.73 137
2521.84 158
2521.96 171
2522.07 177
2522.19 176
2522.30 172
2522.42 167
2522.53 163
2522.65 162
2522.76 165
2522.88 171
2522.99 179
2523.11 186
2523.22 193
2523.34 196
2523.45 197
2523.57 196
2523.68 192
2523.80 187
2523.91 180
2524.03 170
2524.14 158
2524.26 144
2524.37 129
2524.49 113
2524.60 100
2524.72 92
2524.83 90
2524.95 95
2525.06 104
2525.18 115
2525.29 124
2525.41 128
2525.52 126
2525.64 118
2525.75 106
2525.87 92
2525.99 77
2526.10 63
2526.22 50
2526.33 38
2526.45 25
2526.56 10
2526.68 0
2526.79 0
2526.91 0
2527.02 0
2527.14 0
2527.25 0
2527.37 0
2527.48 0
2527.60 11
2527.71 40
2527.83 71
2527.94 100
2528.06 125
2528.17 143
2528.29 152
2528.40 155
2528.52 151
2528.63 144
2528.75 134
2528.87 122
2528.98 110
2529.10 98
2529.21 86
2529.33 75
2529.44 66
2529.56 61
2529.67 59
2529.79 60
2529.90 62
2530.02 63
2530.13 60
2530.25 53
2530.36 42
2530.48 28
2530.59 16
2530.71 7
2530.82 3
2530.94 4
2531.06 10
2531.17 19
2531.29 29
2531.40 36
2531.52 41
2531.63 42
2531.75 40
2531.86 37
2531.98 33
2532.09 29
2532.21 26
2532.32 24
2532.44 25
2532.55 30
2532.67 37
2532.78 47
2532.90 59
2533.02 69
2533.13 77
2533.25 79
2533.36 77
2533.48 69
2533.59 58
2533.71 46
2533.82 35
2533.94 26
2534.05 19
2534.17 14
2534.28 11
2534.40 9
2534.51 9
2534.63 12
2534.75 17
2534.86 25
2534.98 37
2535.09 50
2535.21 66
2535.32 80
2535.44 93
2535.55 101
2535.67 105
2535.78 103
2535.90 95
2536.01 84
2536.13 69
2536.25 54
2536.36 39
2536.48 27
2536.59 19
2536.71 15
2536.82 16
2536.94 22
2537.05 32
2537.17 46
2537.28 62
2537.40 78
2537.52 92
2537.63 101
2537.75 103
2537.86 99
2537.98 88
2538.09 74
2538.21 59
2538.32 45
2538.44 35
2538.55 28
2538.67 25
2538.79 24
2538.90 24
2539.02 23
2539.13 22
2539.25 19
2539.36 17
2539.48 15
2539.59 13
2539.71 13
2539.82 13
2539.94 14
2540.06 15
2540.17 17
2540.29 20
2540.40 24
2540.52 31
2540.63 43
2540.75 59
2540.86 80
2540.98 104
2541.10 129
2541.21 151
2541.33 168
2541.44 177
2541.56 179
2541.67 175
2541.79 169
2541.90 162
2542.02 158
2542.13 158
2542.25 162
2542.37 168
2542.48 175
2542.60 182
2542.71 188
2542.83 193
2542.94 198
2543.06 204
2543.17 211
2543.29 218
2543.41 225
2543.52 231
2543.64 237
2543.75 240
2543.87 243
2543.98 244
2544.10 245
2544.21 246
2544.33 246
2544.45 247
2544.56 248
2544.68 251
2544.79 256
2544.91 264
2545.02 273
2545.14 284
2545.26 295
2545.37 306
2545.49 317
2545.60 326
2545.72 334
2545.83 340
2545.95 346
2546.06 349
2546.18 351
2546.30 350
2546.41 346
2546.53 341
2546.64 335
2546.76 327
2546.87 318
2546.99 308
2547.11 297
2547.22 283
2547.34 266
2547.45 248
2547.57 229
2547.68 213
2547.80 200
2547.91 192
2548.03 191
2548.15 196
2548.26 203
2548.38 212
2548.49 219
2548.61 225
2548.72 228
2548.84 230
2548.96 231
2549.07 234
2549.19 236
2549.30 237
2549.42 236
2549.53 233
2549.65 226
2549.77 216
2549.88 205
2550.00 192
2550.11 180
2550.23 167
2550.34 155
2550.46 143
2550.58 130
2550.69 118
2550.81 106
2550.92 96
2551.04 89
2551.15 85
2551.27 84
2551.39 86
2551.50 91
2551.62 97
2551.73 105
2551.85 112
2551.97 117
2552.08 118
2552.20 114
2552.31 106
2552.43 93
2552.54 78
2552.66 62
2552.78 49
2552.89 38
2553.01 30
2553.12 24
2553.24 17
2553.35 10
2553.47 2
2553.59 0
2553.70 0
2553.82 0
2553.93 0
2554.05 0
2554.16 0
2554.28 0
2554.40 0
2554.51 4
2554.63 10
2554.74 19
2554.86 31
2554.98 47
2555.09 65
2555.21 81
2555.32 94
2555.44 99
2555.55 98
2555.67 89
2555.79 77
2555.90 61
2556.02 45
2556.13 29
2556.25 14
2556.37 0
2556.48 0
2556.60 0
2556.71 0
2556.83 0
2556.95 0
2557.06 0
2557.18 0
2557.29 6
2557.41 28
2557.52 51
2557.64 73
2557.76 92
2557.87 108
2557.99 119
2558.10 125
2558.22 125
2558.34 121
2558.45 113
2558.57 102
2558.68 89
2558.80 76
2558.92 64
2559.03 55
2559.15 48
2559.26 42
2559.38 39
2559.50 36
2559.61 33
2559.73 30
2559.84 28
2559.96 28
2560.07 28
2560.19 31
2560.31 34
2560.42 39
2560.54 43
2560.65 46
2560.77 49
2560.89 52
2561.00 56
2561.12 63
2561.23 72
2561.35 83
2561.47 97
2561.58 110
2561.70 123
2561.81 132
2561.93 137
2562.05 138
2562.16 135
2562.28 128
2562.39 120
2562.51 110
2562.63 98
2562.74 86
2562.86 73
2562.97 58
2563.09 42
2563.21 26
2563.32 10
2563.44 0
2563.55 0
2563.67 0
2563.79 0
2563.90 0
2564.02 0
2564.13 0
2564.25 0
2564.37 0
2564.48 16
2564.60 34
2564.71 52
2564.83 69
2564.95 84
2565.06 97
2565.18 107
2565.29 115
2565.41 122
2565.53 127
2565.64 130
2565.76 132
2565.88 133
2565.99 132
2566.11 131
2566.22 129
2566.34 126
2566.46 124
2566.57 123
2566.69 122
2566.80 124
2566.92 127
2567.04 133
2567.15 140
2567.27 148
2567.38 156
2567.50 163
2567.62 167
2567.73 170
2567.85 173
2567.97 175
2568.08 178
2568.20 182
2568.31 188
2568.43 196
2568.55 205
2568.66 215
2568.78 224
2568.89 233
2569.01 242
2569.13 249
2569.24 254
2569.36 257
2569.47 257
2569.59 255
2569.71 249
2569.82 239
2569.94 225
2570.06 207
2570.17 187
2570.29 167
2570.40 147
2570.52 133
2570.64 124
2570.75 122
2570.87 127
2570.99 137
2571.10 150
2571.22 163
2571.33 174
2571.45 181
2571.57 185
2571.68 185
2571.80 180
2571.91 173
2572.03 163
2572.15 151
2572.26 138
2572.38 126
2572.50 115
2572.61 107
2572.73 102
2572.84 100
2572.96 101
2573.08 105
2573.19 111
2573.31 120
2573.43 134
2573.54 153
2573.66 176
2573.77 201
2573.89 227
2574.01 250
2574.12 267
2574.24 276
2574.36 277
2574.47 270
2574.59 256
2574.70 239
2574.82 220
2574.94 203
2575.05 189
2575.17 180
2575.29 177
2575.40 177
2575.52 180
2575.64 184
2575.75 187
2575.87 189
2575.98 190
2576.10 191
2576.22 196
2576.33 203
2576.45 214
2576.57 226
2576.68 237
2576.80 244
2576.91 245
2577.03 240
2577.15 229
2577.26 215
2577.38 200
2577.50 188
2577.61 181
2577.73 178
2577.85 178
2577.96 180
2578.08 181
2578.19 180
2578.31 175
2578.43 168
2578.54 158
2578.66 147
2578.78 136
2578.89 126
2579.01 116
2579.13 108
2579.24 103
2579.36 100
2579.47 102
2579.59 105
2579.71 110
2579.82 114
2579.94 115
2580.06 111
2580.17 103
2580.29 90
2580.41 75
2580.52 59
2580.64 43
2580.75 29
2580.87 15
2580.99 1
2581.10 0
2581.22 0
2581.34 0
2581.45 0
2581.57 0
2581.69 0
2581.80 0
2581.92 2
2582.04 18
2582.15 30
2582.27 39
2582.38 44
2582.50 45
2582.62 44
2582.73 42
2582.85 42
2582.97 42
2583.08 43
2583.20 43
2583.32 42
2583.43 38
2583.55 34
2583.67 30
2583.78 27
2583.90 29
2584.02 36
2584.13 49
2584.25 67
2584.36 88
2584.48 110
2584.60 130
2584.71 146
2584.83 156
2584.95 162
2585.06 164
2585.18 163
2585.30 163
2585.41 165
2585.53 171
2585.65 178
2585.76 185
2585.88 189
2586.00 189
2586.11 182
2586.23 169
2586.35 152
2586.46 133
2586.58 115
2586.70 101
2586.81 90
2586.93 83
2587.04 79
2587.16 77
2587.28 79
2587.39 84
2587.51 94
2587.63 106
2587.74 121
2587.86 135
2587.98 145
2588.09 150
2588.21 147
2588.33 138
2588.44 125
2588.56 109
2588.68 95
2588.79 85
2588.91 79
2589.03 77
2589.14 78
2589.26 81
2589.38 83
2589.49 83
2589.61 82
2589.73 78
2589.84 75
2589.96 73
2590.08 75
2590.19 81
2590.31 92
2590.43 106
2590.54 122
2590.66 139
2590.78 153
2590.89 165
2591.01 174
2591.13 180
2591.24 183
2591.36 184
2591.48 185
2591.59 183
2591.71 179
2591.83 174
2591.94 167
2592.06 159
2592.18 151
2592.29 143
2592.41 136
2592.53 132
2592.64 129
2592.76 129
2592.88 130
2592.99 135
2593.11 142
2593.23 150
2593.34 158
2593.46 164
2593.58 167
2593.69 166
2593.81 162
2593.93 154
2594.04 145
2594.16 136
2594.28 129
2594.39 123
2594.51 119
2594.63 116
2594.74 113
2594.86 110
2594.98 108
2595.09 107
2595.21 109
2595.33 112
2595.44 118
2595.56 124
2595.68 130
2595.79 133
2595.91 134
2596.03 131
2596.14 125
2596.26 115
2596.38 102
2596.49 88
2596.61 74
2596.73 60
2596.84 49
2596.96 41
2597.08 36
2597.20 34
2597.31 34
2597.43 34
2597.55 33
2597.66 30
2597.78 26
2597.90 21
2598.01 15
2598.13 11
2598.25 7
2598.36 6
2598.48 8
2598.60 13
2598.71 23
2598.83 38
2598.95 57
2599.06 80
2599.18 103
2599.30 124
2599.41 143
2599.53 156
2599.65 163
2599.77 165
2599.88 161
2600.00 152
2600.12 141
2600.23 127
2600.35 111
2600.47 97
2600.58 86
2600.70 80
2600.82 81
2600.93 90
2601.05 106
2601.17 127
2601.28 149
2601.40 169
2601.52 182
2601.63 186
2601.75 180
2601.87 165
2601.99 143
2602.10 119
2602.22 95
2602.34 76
2602.45 61
2602.57 52
2602.69 47
2602.80 44
2602.92 42
2603.04 41
2603.15 41
2603.27 43
2603.39 47
2603.51 55
2603.62 66
2603.74 81
2603.86 96
2603.97 112
2604.09 126
2604.21 140
2604.32 152
2604.44 163
2604.56 173
2604.67 182
2604.79 191
2604.91 200
2605.03 207
2605.14 212
2605.26 215
2605.38 217
2605.49 216
2605.61 212
2605.73 205
2605.84 196
2605.96 185
2606.08 173
2606.20 161
2606.31 150
2606.43 141
2606.55 134
2606.66 128
2606.78 125
2606.90 122
2607.01 120
2607.13 117
2607.25 115
2607.37 113
2607.48 111
2607.60 108
2607.72 107
2607.83 107
2607.95 109
2608.07 114
2608.18 120
2608.30 128
2608.42 136
2608.54 144
2608.65 149
2608.77 152
2608.89 153
2609.00 152
2609.12 150
2609.24 145
2609.35 140
2609.47 132
2609.59 123
2609.71 113
2609.82 103
2609.94 94
2610.06 88
2610.17 86
2610.29 90
2610.41 100
2610.53 115
2610.64 134
2610.76 155
2610.88 176
2610.99 196
2611.11 214
2611.23 230
2611.35 243
2611.46 254
2611.58 262
2611.70 267
2611.81 268
2611.93 265
2612.05 260
2612.17 252
2612.28 244
2612.40 238
2612.52 234
2612.63 232
2612.75 233
2612.87 236
2612.98 240
2613.10 242
2613.22 242
2613.34 240
2613.45 234
2613.57 225
2613.69 213
2613.80 201
2613.92 188
2614.04 176
2614.16 165
2614.27 155
2614.39 147
2614.51 142
2614.63 139
2614.74 141
2614.86 145
2614.98 152
2615.09 159
2615.21 163
2615.33 163
2615.45 157
2615.56 144
2615.68 126
2615.80 104
2615.91 83
2616.03 65
2616.15 53
2616.27 47
2616.38 46
2616.50 50
2616.62 56
2616.73 62
2616.85 67
2616.97 69
2617.09 70
2617.20 68
2617.32 66
2617.44 62
2617.56 58
2617.67 53
2617.79 46
2617.91 39
2618.02 30
2618.14 22
2618.26 13
2618.38 5
2618.49 0
2618.61 0
2618.73 0
2618.85 0
2618.96 0
2619.08 0
2619.20 0
2619.31 0
2619.43 0
2619.55 6
2619.67 17
2619.78 30
2619.90 46
2620.02 64
2620.14 82
2620.25 101
2620.37 117
2620.49 132
2620.60 143
2620.72 152
2620.84 160
2620.96 167
2621.07 174
2621.19 183
2621.31 194
2621.43 208
2621.54 226
2621.66 247
2621.78 269
2621.90 292
2622.01 312
2622.13 330
2622.25 344
2622.36 353
2622.48 360
2622.60 363
2622.72 365
2622.83 365
2622.95 364
2623.07 361
2623.19 353
2623.30 342
2623.42 327
2623.54 309
2623.66 287
2623.77 265
2623.89 244
2624.01 226
2624.13 212
2624.24 202
2624.36 196
2624.48 193
2624.59 192
2624.71 192
2624.83 191
2624.95 191
2625.06 190
2625.18 189
2625.30 189
2625.42 189
2625.53 189
2625.65 187
2625.77 185
2625.89 182
2626.00 179
2626.12 176
2626.24 174
2626.36 174
2626.47 176
2626.59 180
2626.71 185
2626.83 190
2626.94 193
2627.06 193
2627.18 190
2627.30 184
2627.41 179
2627.53 174
2627.65 173
2627.77 176
2627.88 184
2628.00 194
2628.12 204
2628.24 211
2628.35 214
2628.47 211
2628.59 201
2628.71 187
2628.82 169
2628.94 152
2629.06 138
2629.18 127
2629.29 121
2629.41 119
2629.53 120
2629.65 122
2629.76 124
2629.88 124
2630.00 124
2630.12 124
2630.23 124
2630.35 126
2630.47 128
2630.59 130
2630.70 133
2630.82 133
2630.94 131
2631.06 126
2631.17 119
2631.29 112
2631.41 105
2631.53 101
2631.64 100
2631.76 103
2631.88 109
2632.00 117
2632.11 127
2632.23 138
2632.35 149
2632.47 159
2632.58 169
2632.70 177
2632.82 182
2632.94 184
2633.05 184
2633.17 180
2633.29 175
2633.41 168
2633.52 162
2633.64 156
2633.76 151
2633.88 147
2633.99 144
2634.11 142
2634.23 142
2634.35 143
2634.47 146
2634.58 151
2634.70 158
2634.82 168
2634.94 178
2635.05 188
2635.17 196
2635.29 200
2635.41 201
2635.52 196
2635.64 188
2635.76 178
2635.88 168
2635.99 162
2636.11 159
2636.23 161
2636.35 167
2636.47 174
2636.58 181
2636.70 185
2636.82 185
2636.94 180
2637.05 171
2637.17 159
2637.29 146
2637.41 134
2637.52 126
2637.64 121
2637.76 123
2637.88 130
2638.00 142
2638.11 158
2638.23 178
2638.35 198
2638.47 218
2638.58 238
2638.70 256
2638.82 270
2638.94 281
2639.05 288
2639.17 292
2639.29 292
2639.41 290
2639.53 287
2639.64 283
2639.76 279
2639.88 277
2640.00 276
2640.11 275
2640.23 276
2640.35 276
2640.47 274
2640.59 270
2640.70 264
2640.82 257
2640.94 250
2641.06 243
2641.17 238
2641.29 236
2641.41 237
2641.53 242
2641.65 249
2641.76 258
2641.88 268
2642.00 276
2642.12 282
2642.23 284
2642.35 284
2642.47 282
2642.59 279
2642.71 277
2642.82 277
2642.94 280
2643.06 285
2643.18 290
2643.29 295
2643.41 298
2643.53 296
2643.65 291
2643.77 283
2643.88 271
2644.00 257
2644.12 244
2644.24 233
2644.35 226
2644.47 224
2644.59 226
2644.71 232
2644.83 240
2644.94 247
2645.06 252
2645.18 253
2645.30 249
2645.42 240
2645.53 227
2645.65 210
2645.77 191
2645.89 171
2646.00 149
2646.12 128
2646.24 108
2646.36 92
2646.48 80
2646.59 74
2646.71 75
2646.83 81
2646.95 91
2647.07 104
2647.18 116
2647.30 125
2647.42 131
2647.54 134
2647.66 134
2647.77 133
2647.89 132
2648.01 133
2648.13 135
2648.24 138
2648.36 139
2648.48 139
2648.60 135
2648.72 130
2648.83 123
2648.95 116
2649.07 110
2649.19 108
2649.31 107
2649.42 107
2649.54 107
2649.66 108
2649.78 108
2649.90 110
2650.01 115
2650.13 122
2650.25 131
2650.37 140
2650.49 146
2650.60 149
2650.72 147
2650.84 140
2650.96 131
2651.08 121
2651.19 113
2651.31 108
2651.43 109
2651.55 116
2651.67 129
2651.78 147
2651.90 168
2652.02 190
2652.14 210
2652.26 224
2652.37 231
2652.49 228
2652.61 217
2652.73 199
2652.85 178
2652.96 156
2653.08 137
2653.20 120
2653.32 107
2653.44 95
2653.55 85
2653.67 73
2653.79 62
2653.91 51
2654.03 42
2654.14 36
2654.26 35
2654.38 40
2654.50 50
2654.62 64
2654.73 79
2654.85 92
2654.97 100
2655.09 101
2655.21 96
2655.33 86
2655.44 74
2655.56 61
2655.68 51
2655.80 44
2655.92 40
2656.03 35
2656.15 30
2656.27 21
2656.39 10
2656.51 0
2656.62 0
2656.74 0
2656.86 0
2656.98 0
2657.10 0
2657.22 0
2657.33 0
2657.45 9
2657.57 25
2657.69 40
2657.81 54
2657.92 66
2658.04 79
2658.16 91
2658.28 103
2658.40 114
2658.51 124
2658.63 129
2658.75 130
2658.87 127
2658.99 120
2659.11 111
2659.22 103
2659.34 97
2659.46 95
2659.58 97
2659.70 102
2659.81 109
2659.93 114
2660.05 117
2660.17 115
2660.29 108
2660.41 95
2660.52 77
2660.64 56
2660.76 33
2660.88 12
2661.00 0
2661.11 0
2661.23 0
2661.35 0
2661.47 0
2661.59 0
2661.71 0
2661.82 10
2661.94 24
2662.06 36
2662.18 47
2662.30 54
2662.42 59
2662.53 61
2662.65 61
2662.77 60
2662.89 60
2663.01 64
2663.12 71
2663.24 83
2663.36 99
2663.48 118
2663.60 137
2663.72 153
2663.83 167
2663.95 178
2664.07 186
2664.19 193
2664.31 199
2664.43 206
2664.54 214
2664.66 220
2664.78 225
2664.90 227
2665.02 226
2665.14 224
2665.25 221
2665.37 220
2665.49 222
2665.61 226
2665.73 233
2665.85 241
2665.96 249
2666.08 255
2666.20 260
2666.32 263
2666.44 264
2666.56 263
2666.67 260
2666.79 254
2666.91 244
2667.03 233
2667.15 220
2667.27 209
2667.38 200
2667.50 195
2667.62 194
2667.74 195
2667.86 197
2667.98 196
2668.09 192
2668.21 184
2668.33 171
2668.45 155
2668.57 135
2668.69 115
2668.80 93
2668.92 72
2669.04 53
2669.16 37
2669.28 24
2669.40 15
2669.51 10
2669.63 7
2669.75 6
2669.87 5
2669.99 3
2670.11 0
2670.22 0
2670.34 0
2670.46 0
2670.58 0
2670.70 0
2670.82 0
2670.94 0
2671.05 8
2671.17 20
2671.29 34
2671.41 50
2671.53 67
2671.65 82
2671.76 94
2671.88 101
2672.00 102
2672.12 97
2672.24 87
2672.36 74
2672.48 60
2672.59 48
2672.71 39
2672.83 35
2672.95 36
2673.07 42
2673.19 51
2673.30 61
2673.42 71
2673.54 78
2673.66 84
2673.78 86
2673.90 88
2674.02 88
2674.13 91
2674.25 94
2674.37 100
2674.49 106
2674.61 111
2674.73 113
2674.85 112
2674.96 107
2675.08 99
2675.20 90
2675.32 80
2675.44 73
2675.56 69
2675.67 69
2675.79 72
2675.91 77
2676.03 82
2676.15 84
2676.27 84
2676.39 78
2676.50 69
2676.62 55
2676.74 39
2676.86 21
2676.98 5
2677.10 0
2677.22 0
2677.33 0
2677.45 0
2677.57 0
2677.69 1
2677.81 11
2677.93 20
2678.05 25
2678.16 26
2678.28 25
2678.40 24
2678.52 25
2678.64 30
2678.76 39
2678.88 51
2678.99 63
2679.11 74
2679.23 82
2679.35 84
2679.47 82
2679.59 76
2679.71 68
2679.83 59
2679.94 52
2680.06 48
2680.18 49
2680.30 55
2680.42 65
2680.54 77
2680.66 89
2680.77 99
2680.89 104
2681.01 103
2681.13 95
2681.25 82
2681.37 64
2681.49 44
2681.60 25
2681.72 9
2681.84 0
2681.96 0
2682.08 0
2682.20 0
2682.32 0
2682.44 0
2682.55 0
2682.67 0
2682.79 0
2682.91 0
2683.03 2
2683.15 6
2683.27 11
2683.39 19
2683.50 27
2683.62 36
2683.74 44
2683.86 53
2683.98 64
2684.10 77
2684.22 90
2684.34 104
2684.45 116
2684.57 125
2684.69 129
2684.81 127
2684.93 119
2685.05 107
2685.17 94
2685.28 82
2685.40 75
2685.52 74
2685.64 81
2685.76 96
2685.88 116
2686.00 138
2686.12 161
2686.24 181
2686.35 197
2686.47 207
2686.59 213
2686.71 214
2686.83 212
2686.95 207
2687.07 199
2687.19 189
2687.30 177
2687.42 163
2687.54 149
2687.66 136
2687.78 126
2687.90 121
2688.02 122
2688.14 129
2688.25 140
2688.37 154
2688.49 169
2688.61 183
2688.73 195
2688.85 203
2688.97 209
2689.09 212
2689.21 214
2689.32 217
2689.44 222
2689.56 229
2689.68 238
2689.80 250
2689.92 262
2690.04 274
2690.16 283
2690.27 290
2690.39 293
2690.51 294
2690.63 292
2690.75 287
2690.87 282
2690.99 274
2691.11 264
2691.23 254
2691.34 243
2691.46 234
2691.58 230
2691.70 231
2691.82 239
2691.94 251
2692.06 266
2692.18 280
2692.30 292
2692.41 298
2692.53 299
2692.65 296
2692.77 291
2692.89 286
2693.01 282
2693.13 280
2693.25 278
2693.37 274
2693.49 267
2693.60 255
2693.72 241
2693.84 226
2693.96 212
2694.08 201
2694.20 195
2694.32 193
2694.44 193
2694.56 194
2694.67 194
2694.79 194
2694.91 194
2695.03 195
2695.15 197
2695.27 202
2695.39 209
2695.51 217
2695.63 226
2695.75 234
2695.86 240
2695.98 244
2696.10 244
2696.22 240
2696.34 232
2696.46 219
2696.58 204
2696.70 189
2696.82 176
2696.94 166
2697.05 160
2697.17 159
2697.29 160
2697.41 161
2697.53 158
2697.65 152
2697.77 143
2697.89 131
2698.01 120
2698.13 112
2698.24 109
2698.36 110
2698.48 115
2698.60 122
2698.72 128
2698.84 134
2698.96 139
2699.08 144
2699.20 151
2699.32 160
2699.43 172
2699.55 186
2699.67 200
2699.79 213
2699.91 222
2700.03 228
2700.15 228
2700.27 223
2700.39 215
2700.51 204
2700.63 193
2700.74 182
2700.86 174
2700.98 170
2701.10 171
2701.22 176
2701.34 184
2701.46 192
2701.58 199
2701.70 203
2701.82 201
2701.94 196
2702.05 189
2702.17 181
2702.29 176
2702.41 175
2702.53 178
2702.65 183
2702.77 188
2702.89 190
2703.01 188
2703.13 181
2703.25 170
2703.37 159
2703.48 149
2703.60 143
2703.72 142
2703.84 146
2703.96 151
2704.08 157
2704.20 161
2704.32 160
2704.44 154
2704.56 142
2704.68 125
2704.80 105
2704.91 84
2705.03 66
2705.15 53
2705.27 45
2705.39 45
2705.51 50
2705.63 59
2705.75 68
2705.87 73
2705.99 73
2706.11 66
2706.23 52
2706.34 33
2706.46 11
2706.58 0
2706.70 0
2706.82 0
2706.94 0
2707.06 0
2707.18 0
2707.30 0
2707.42 0
2707.54 10
2707.66 19
2707.78 26
2707.89 33
2708.01 38
2708.13 43
2708.25 48
2708.37 53
2708.49 58
2708.61 64
2708.73 69
2708.85 73
2708.97 76
2709.09 77
2709.21 77
2709.33 76
2709.45 74
2709.56 73
2709.68 74
2709.80 78
2709.92 84
2710.04 92
2710.16 99
2710.28 104
2710.40 105
2710.52 102
2710.64 95
2710.76 86
2710.88 75
2711.00 64
2711.12 55
2711.23 47
2711.35 42
2711.47 40
2711.59 40
2711.71 43
2711.83 47
2711.95 53
2712.07 59
2712.19 65
2712.31 70
2712.43 72
2712.55 71
2712.67 67
2712.79 62
2712.91 57
2713.03 53
2713.14 51
2713.26 53
2713.38 57
2713.50 62
2713.62 67
2713.74 70
2713.86 71
2713.98 71
2714.10 70
2714.22 70
2714.34 72
2714.46 77
2714.58 83
2714.70 92
2714.82 100
2714.94 109
2715.05 116
2715.17 123
2715.29 129
2715.41 133
2715.53 135
2715.65 136
2715.77 134
2715.89 129
2716.01 123
2716.13 116
2716.25 109
2716.37 104
2716.49 100
2716.61 98
2716.73 97
2716.85 98
2716.97 99
2717.08 100
2717.20 99
2717.32 96
2717.44 92
2717.56 86
2717.68 81
2717.80 77
2717.92 77
2718.04 80
2718.16 87
2718.28 94
2718.40 102
2718.52 107
2718.64 108
2718.76 104
2718.88 95
2719.00 83
2719.12 70
2719.24 60
2719.36 53
2719.47 51
2719.59 55
2719.71 64
2719.83 76
2719.95 88
2720.07 100
2720.19 108
2720.31 112
2720.43 111
2720.55 106
2720.67 96
2720.79 83
2720.91 69
2721.03 54
2721.15 41
2721.27 31
2721.39 24
2721.51 21
2721.63 20
2721.75 19
2721.87 17
2721.98 14
2722.10 8
2722.22 2
2722.34 0
2722.46 0
2722.58 0
2722.70 0
2722.82 0
2722.94 0
2723.06 0
2723.18 0
2723.30 2
2723.42 4
2723.54 6
2723.66 9
2723.78 14
2723.90 20
2724.02 28
2724.14 37
2724.26 48
2724.38 59
2724.50 70
2724.62 81
2724.74 93
2724.85 105
2724.97 117
2725.09 129
2725.21 140
2725.33 149
2725.45 154
2725.57 154
2725.69 151
2725.81 145
2725.93 139
2726.05 135
2726.17 135
2726.29 138
2726.41 146
2726.53 156
2726.65 168
2726.77 180
2726.89 192
2727.01 203
2727.13 211
2727.25 217
2727.37 219
2727.49 219
2727.61 217
2727.73 214
2727.85 211
2727.97 208
2728.09 207
2728.21 208
2728.33 209
2728.44 211
2728.56 212
2728.68 213
2728.80 214
2728.92 213
2729.04 210
2729.16 204
2729.28 196
2729.40 185
2729.52 172
2729.64 159
2729.76 149
2729.88 142
2730.00 140
2730.12 143
2730.24 150
2730.36 159
2730.48 168
2730.60 175
2730.72 180
2730.84 183
2730.96 184
2731.08 184
2731.20 182
2731.32 179
2731.44 174
2731.56 167
2731.68 157
2731.80 147
2731.92 139
2732.04 135
2732.16 137
2732.28 143
2732.40 154
2732.52 168
2732.64 181
2732.76 190
2732.88 194
2733.00 192
2733.12 186
2733.23 178
2733.35 170
2733.47 165
2733.59 163
2733.71 165
2733.83 170
2733.95 177
2734.07 183
2734.19 188
2734.31 192
2734.43 194
2734.55 193
2734.67 191
2734.79 188
2734.91 183
2735.03 177
2735.15 169
2735.27 160
2735.39 149
2735.51 139
2735.63 129
2735.75 122
2735.87 119
2735.99 121
2736.11 127
2736.23 137
2736.35 149
2736.47 162
2736.59 175
2736.71 185
2736.83 193
2736.95 198
2737.07 199
2737.19 195
2737.31 187
2737.43 176
2737.55 163
2737.67 152
2737.79 145
2737.91 143
2738.03 148
2738.15 161
2738.27 180
2738.39 202
2738.51 224
2738.63 243
2738.75 259
2738.87 268
2738.99 271
2739.11 268
2739.23 263
2739.35 256
2739.47 251
2739.59 250
2739.71 255
2739.83 263
2739.95 275
2740.07 287
2740.19 298
2740.31 305
2740.43 309
2740.55 310
2740.67 308
2740.79 306
2740.91 303
2741.03 299
2741.15 294
2741.27 287
2741.39 277
2741.51 263
2741.63 247
2741.75 226
2741.87 203
2741.99 177
2742.11 150
2742.23 125
2742.35 104
2742.47 88
2742.59 80
2742.71 79
2742.83 85
2742.95 95
2743.07 105
2743.19 114
2743.31 120
2743.43 122
2743.55 120
2743.67 117
2743.79 114
2743.91 114
2744.03 116
2744.15 122
2744.27 129
2744.39 136
2744.51 142
2744.63 145
2744.75 145
2744.87 142
2744.99 137
2745.11 130
2745.23 120
2745.35 108
2745.47 93
2745.59 76
2745.71 57
2745.83 38
2745.95 21
2746.07 7
2746.19 0
2746.31 0
2746.43 0
2746.55 0
2746.67 0
2746.79 5
2746.91 10
2747.03 14
2747.15 16
2747.27 15
2747.39 10
2747.51 3
2747.63 0
2747.75 0
2747.87 0
2747.99 0
2748.11 0
2748.23 8
2748.35 28
2748.47 48
2748.59 67
2748.71 81
2748.83 88
2748.95 87
2749.07 80
2749.19 69
2749.31 56
2749.43 42
2749.55 30
2749.67 20
2749.79 12
2749.91 6
2750.03 1
2750.15 0
2750.27 0
2750.39 0
2750.51 0
2750.63 0
2750.75 0
2750.88 0
2751.00 0
2751.12 0
2751.24 3
2751.36 11
2751.48 20
2751.60 30
2751.72 38
2751.84 43
2751.96 41
2752.08 33
2752.20 20
2752.32 5
2752.44 0
2752.56 0
2752.68 0
2752.80 0
2752.92 2
2753.04 24
2753.16 52
2753.28 82
2753.40 112
2753.52 141
2753.64 166
2753.76 184
2753.88 196
2754.00 200
2754.12 196
2754.24 185
2754.36 169
2754.48 152
2754.60 137
2754.72 124
2754.84 118
2754.96 117
2755.08 123
2755.20 133
2755.32 145
2755.44 157
2755.56 166
2755.68 171
2755.81 171
2755.93 167
2756.05 159
2756.17 149
2756.29 139
2756.41 132
2756.53 128
2756.65 131
2756.77 140
2756.89 156
2757.01 177
2757.13 199
2757.25 222
2757.37 240
2757.49 253
2757.61 259
2757.73 257
2757.85 250
2757.97 237
2758.09 221
2758.21 204
2758.33 186
2758.45 169
2758.57 153
2758.69 138
2758.81 125
2758.93 114
2759.05 104
2759.17 93
2759.29 83
2759.42 72
2759.54 61
2759.66 52
2759.78 45
2759.90 42
2760.02 42
2760.14 46
2760.26 52
2760.38 61
2760.50 69
2760.62 78
2760.74 85
2760.86 89
2760.98 88
2761.10 82
2761.22 71
2761.34 55
2761.46 36
2761.58 16
2761.70 0
2761.82 0
2761.94 0
2762.06 0
2762.18 0
2762.31 9
2762.43 24
2762.55 40
2762.67 56
2762.79 71
2762.91 84
2763.03 96
2763.15 104
2763.27 108
2763.39 107
2763.51 101
2763.63 91
2763.75 80
2763.87 70
2763.99 63
2764.11 64
2764.23 72
2764.35 89
2764.47 115
2764.59 146
2764.71 179
2764.84 211
2764.96 240
2765.08 262
2765.20 281
2765.32 297
2765.44 314
2765.56 337
2765.68 368
2765.80 408
2765.92 454
2766.04 502
2766.16 547
2766.28 586
2766.40 616
2766.52 634
2766.64 642
2766.76 642
2766.88 637
2767.00 632
2767.13 629
2767.25 630
2767.37 635
2767.49 645
2767.61 658
2767.73 672
2767.85 684
2767.97 693
2768.09 699
2768.21 700
2768.33 698
2768.45 694
2768.57 688
2768.69 680
2768.81 669
2768.93 655
2769.05 636
2769.17 613
2769.30 588
2769.42 563
2769.54 540
2769.66 521
2769.78 507
2769.90 499
2770.02 494
2770.14 492
2770.26 492
2770.38 493
2770.50 494
2770.62 494
2770.74 493
2770.86 489
2770.98 481
2771.10 469
2771.23 453
2771.35 434
2771.47 412
2771.59 391
2771.71 371
2771.83 354
2771.95 341
2772.07 331
2772.19 325
2772.31 322
2772.43 320
2772.55 318
2772.67 315
2772.79 310
2772.91 302
2773.04 292
2773.16 281
2773.28 268
2773.40 255
2773.52 240
2773.64 224
2773.76 207
2773.88 190
2774.00 171
2774.12 154
2774.24 140
2774.36 130
2774.48 125
2774.60 124
2774.72 125
2774.85 128
2774.97 130
2775.09 130
2775.21 128
2775.33 123
2775.45 118
2775.57 115
2775.69 113
2775.81 113
2775.93 115
2776.05 117
2776.17 116
2776.29 113
2776.42 110
2776.54 107
2776.66 107
2776.78 112
2776.90 121
2777.02 132
2777.14 143
2777.26 152
2777.38 154
2777.50 150
2777.62 142
2777.74 132
2777.86 123
2777.99 117
2778.11 116
2778.23 121
2778.35 130
2778.47 140
2778.59 151
2778.71 160
2778.83 169
2778.95 178
2779.07 185
2779.19 191
2779.31 197
2779.43 202
2779.56 206
2779.68 208
2779.80 208
2779.92 210
2780.04 212
2780.16 216
2780.28 221
2780.40 227
2780.52 236
2780.64 245
2780.76 254
2780.88 265
2781.01 278
2781.13 291
2781.25 303
2781.37 313
2781.49 320
2781.61 324
2781.73 324
2781.85 321
2781.97 318
2782.09 315
2782.21 315
2782.34 316
2782.46 317
2782.58 319
2782.70 322
2782.82 324
2782.94 327
2783.06 331
2783.18 337
2783.30 345
2783.42 354
2783.54 364
2783.66 372
2783.79 379
2783.91 382
2784.03 382
2784.15 379
2784.27 373
2784.39 367
2784.51 362
2784.63 357
2784.75 353
2784.87 348
2784.99 342
2785.12 333
2785.24 320
2785.36 305
2785.48 289
2785.60 274
2785.72 260
2785.84 248
2785.96 240
2786.08 235
2786.20 233
2786.33 235
2786.45 240
2786.57 246
2786.69 252
2786.81 257
2786.93 257
2787.05 251
2787.17 240
2787.29 224
2787.41 205
2787.54 186
2787.66 168
2787.78 153
2787.90 142
2788.02 134
2788.14 127
2788.26 123
2788.38 122
2788.50 124
2788.62 128
2788.75 135
2788.87 142
2788.99 149
2789.11 154
2789.23 155
2789.35 152
2789.47 148
2789.59 142
2789.71 137
2789.83 133
2789.96 132
2790.08 134
2790.20 138
2790.32 144
2790.44 152
2790.56 160
2790.68 168
2790.80 175
2790.92 181
2791.05 184
2791.17 185
2791.29 183
2791.41 179
2791.53 171
2791.65 161
2791.77 151
2791.89 142
2792.01 136
2792.13 134
2792.26 138
2792.38 146
2792.50 156
2792.62 168
2792.74 177
2792.86 182
2792.98 183
2793.10 181
2793.22 176
2793.35 171
2793.47 165
2793.59 159
2793.71 153
2793.83 145
2793.95 136
2794.07 125
2794.19 114
2794.31 105
2794.44 99
2794.56 97
2794.68 98
2794.80 103
2794.92 110
2795.04 119
2795.16 126
2795.28 131
2795.41 134
2795.53 133
2795.65 130
2795.77 125
2795.89 119
2796.01 114
2796.13 112
2796.25 112
2796.37 116
2796.50 123
2796.62 131
2796.74 139
2796.86 146
2796.98 150
2797.10 153
2797.22 153
2797.34 151
2797.47 147
2797.59 141
2797.71 134
2797.83 126
2797.95 119
2798.07 114
2798.19 112
2798.31 114
2798.44 119
2798.56 126
2798.68 134
2798.80 140
2798.92 143
2799.04 141
2799.16 135
2799.28 125
2799.41 112
2799.53 99
2799.65 85
2799.77 73
2799.89 63
2800.01 53
2800.13 45
2800.25 38
2800.38 30
2800.50 21
2800.62 13
2800.74 7
2800.86 4
2800.98 3
2801.10 6
2801.22 10
2801.35 15
2801.47 20
2801.59 22
2801.71 22
2801.83 18
2801.95 12
2802.07 5
2802.19 0
2802.32 0
2802.44 0
2802.56 0
2802.68 0
2802.80 0
2802.92 0
2803.04 0
2803.17 0
2803.29 8
2803.41 15
2803.53 21
2803.65 25
2803.77 29
2803.89 32
2804.01 36
2804.14 38
2804.26 39
2804.38 39
2804.50 37
2804.62 35
2804.74 34
2804.86 38
2804.99 46
2805.11 58
2805.23 75
2805.35 95
2805.47 114
2805.59 133
2805.71 149
2805.84 164
2805.96 176
2806.08 188
2806.20 198
2806.32 207
2806.44 214
2806.56 218
2806.68 219
2806.81 218
2806.93 215
2807.05 213
2807.17 212
2807.29 216
2807.41 223
2807.53 233
2807.66 243
2807.78 253
2807.90 258
2808.02 258
2808.14 252
2808.26 240
2808.38 224
2808.51 208
2808.63 191
2808.75 178
2808.87 167
2808.99 159
2809.11 155
2809.24 152
2809.36 150
2809.48 147
2809.60 143
2809.72 137
2809.84 128
2809.96 117
2810.09 104
2810.21 91
2810.33 78
2810.45 67
2810.57 59
2810.69 55
2810.81 54
2810.94 58
2811.06 65
2811.18 77
2811.30 93
2811.42 111
2811.54 131
2811.66 152
2811.79 171
2811.91 187
2812.03 199
2812.15 206
2812.27 207
2812.39 204
2812.52 197
2812.64 188
2812.76 179
2812.88 170
2813.00 162
2813.12 156
2813.24 150
2813.37 144
2813.49 137
2813.61 129
2813.73 120
2813.85 111
2813.97 104
2814.10 102
2814.22 106
2814.34 115
2814.46 128
2814.58 144
2814.70 159
2814.83 172
2814.95 181
2815.07 184
2815.19 184
2815.31 180
2815.43 174
2815.55 167
2815.68 160
2815.80 154
2815.92 148
2816.04 142
2816.16 136
2816.28 129
2816.41 119
2816.53 108
2816.65 95
2816.77 82
2816.89 71
2817.01 63
2817.14 62
2817.26 69
2817.38 85
2817.50 107
2817.62 134
2817.74 161
2817.87 184
2817.99 201
2818.11 208
2818.23 205
2818.35 194
2818.47 178
2818.60 161
2818.72 147
2818.84 138
2818.96 135
2819.08 138
2819.20 147
2819.33 158
2819.45 168
2819.57 175
2819.69 178
2819.81 175
2819.93 166
2820.06 151
2820.18 132
2820.30 110
2820.42 87
2820.54 68
2820.66 53
2820.79 46
2820.91 47
2821.03 55
2821.15 70
2821.27 89
2821.39 110
2821.52 127
2821.64 141
2821.76 147
2821.88 147
2822.00 140
2822.12 129
2822.25 116
2822.37 101
2822.49 88
2822.61 79
2822.73 74
2822.86 73
2822.98 76
2823.10 82
2823.22 90
2823.34 96
2823.46 101
2823.59 102
2823.71 100
2823.83 96
2823.95 91
2824.07 87
2824.19 84
2824.32 85
2824.44 90
2824.56 99
2824.68 113
2824.80 130
2824.93 149
2825.05 171
2825.17 192
2825.29 211
2825.41 225
2825.53 234
2825.66 235
2825.78 229
2825.90 217
2826.02 203
2826.14 190
2826.27 181
2826.39 180
2826.51 186
2826.63 197
2826.75 210
2826.87 222
2827.00 229
2827.12 230
2827.24 224
2827.36 212
2827.48 199
2827.61 185
2827.73 172
2827.85 162
2827.97 155
2828.09 151
2828.22 149
2828.34 147
2828.46 146
2828.58 142
2828.70 137
2828.82 129
2828.95 119
2829.07 107
2829.19 95
2829.31 85
2829.43 77
2829.56 73
2829.68 72
2829.80 73
2829.92 75
2830.04 78
2830.17 78
2830.29 75
2830.41 68
2830.53 57
2830.65 42
2830.78 25
2830.90 7
2831.02 0
2831.14 0
2831.26 0
2831.38 0
2831.51 0
2831.63 0
2831.75 0
2831.87 0
2831.99 11
2832.12 30
2832.24 47
2832.36 62
2832.48 75
2832.60 86
2832.73 96
2832.85 106
2832.97 115
2833.09 124
2833.21 131
2833.34 135
2833.46 136
2833.58 134
2833.70 128
2833.82 120
2833.95 112
2834.07 106
2834.19 102
2834.31 102
2834.43 106
2834.56 116
2834.68 130
2834.80 148
2834.92 170
2835.04 192
2835.17 214
2835.29 234
2835.41 250
2835.53 264
2835.65 275
2835.78 283
2835.90 288
2836.02 291
2836.14 290
2836.26 284
2836.39 272
2836.51 254
2836.63 232
2836.75 208
2836.87 184
2837.00 163
2837.12 147
2837.24 137
2837.36 132
2837.49 131
2837.61 131
2837.73 132
2837.85 131
2837.97 127
2838.10 121
2838.22 113
2838.34 105
2838.46 97
2838.58 89
2838.71 80
2838.83 71
2838.95 61
2839.07 49
2839.19 38
2839.32 29
2839.44 23
2839.56 20
2839.68 19
2839.81 19
2839.93 19
2840.05 18
2840.17 17
2840.29 17
2840.42 17
2840.54 21
2840.66 26
2840.78 33
2840.90 40
2841.03 47
2841.15 54
2841.27 61
2841.39 68
2841.52 76
2841.64 86
2841.76 96
2841.88 105
2842.00 113
2842.13 118
2842.25 120
2842.37 118
2842.49 113
2842.61 105
2842.74 93
2842.86 78
2842.98 62
2843.10 45
2843.23 30
2843.35 19
2843.47 13
2843.59 14
2843.71 23
2843.84 38
2843.96 57
2844.08 78
2844.20 98
2844.33 115
2844.45 128
2844.57 136
2844.69 140
2844.81 141
2844.94 141
2845.06 140
2845.18 139
2845.30 140
2845.43 141
2845.55 142
2845.67 143
2845.79 143
2845.91 142
2846.04 141
2846.16 141
2846.28 142
2846.40 147
2846.53 153
2846.65 161
2846.77 169
2846.89 175
2847.01 178
2847.14 178
2847.26 175
2847.38 170
2847.50 163
2847.63 154
2847.75 144
2847.87 131
2847.99 116
2848.12 100
2848.24 85
2848.36 72
2848.48 62
2848.60 56
2848.73 53
2848.85 52
2848.97 53
2849.09 55
2849.22 58
2849.34 64
2849.46 73
2849.58 85
2849.71 100
2849.83 117
2849.95 135
2850.07 153
2850.20 170
2850.32 184
2850.44 197
2850.56 207
2850.68 215
2850.81 221
2850.93 226
2851.05 229
2851.17 231
2851.30 235
2851.42 243
2851.54 255
2851.66 273
2851.79 295
2851.91 319
2852.03 343
2852.15 364
2852.28 378
2852.40 386
2852.52 387
2852.64 382
2852.76 374
2852.89 362
2853.01 347
2853.13 331
2853.25 314
2853.38 297
2853.50 280
2853.62 263
2853.74 248
2853.87 235
2853.99 223
2854.11 213
2854.23 203
2854.36 193
2854.48 185
2854.60 178
2854.72 173
2854.85 171
2854.97 170
2855.09 173
2855.21 178
2855.34 185
2855.46 194
2855.58 206
2855.70 221
2855.83 238
2855.95 257
2856.07 277
2856.19 296
2856.32 312
2856.44 323
2856.56 329
2856.68 328
2856.81 321
2856.93 311
2857.05 299
2857.17 286
2857.30 275
2857.42 267
2857.54 262
2857.66 261
2857.79 262
2857.91 266
2858.03 271
2858.15 276
2858.28 279
2858.40 280
2858.52 276
2858.64 270
2858.77 261
2858.89 252
2859.01 244
2859.13 239
2859.26 239
2859.38 245
2859.50 255
2859.62 268
2859.75 283
2859.87 298
2859.99 311
2860.11 322
2860.24 329
2860.36 334
2860.48 335
2860.60 334
2860.73 332
2860.85 330
2860.97 328
2861.09 327
2861.22 328
2861.34 329
2861.46 330
2861.58 329
2861.71 326
2861.83 319
2861.95 308
2862.07 294
2862.20 279
2862.32 263
2862.44 248
2862.57 234
2862.69 222
2862.81 213
2862.93 207
2863.06 205
2863.18 207
2863.30 214
2863.42 225
2863.55 239
2863.67 254
2863.79 267
2863.91 274
2864.04 275
2864.16 267
2864.28 250
2864.40 228
2864.53 202
2864.65 177
2864.77 156
2864.90 141
2865.02 132
2865.14 131
2865.26 133
2865.39 138
2865.51 142
2865.63 144
2865.75 143
2865.88 138
2866.00 131
2866.12 122
2866.24 113
2866.37 106
2866.49 101
2866.61 99
2866.74 101
2866.86 105
2866.98 111
2867.10 120
2867.23 131
2867.35 144
2867.47 159
2867.59 175
2867.72 190
2867.84 202
2867.96 210
2868.09 213
2868.21 210
2868.33 201
2868.45 188
2868.58 171
2868.70 154
2868.82 139
2868.94 128
2869.07 124
2869.19 129
2869.31 142
2869.44 161
2869.56 184
2869.68 207
2869.80 227
2869.93 242
2870.05 251
2870.17 253
2870.30 251
2870.42 244
2870.54 236
2870.66 227
2870.79 217
2870.91 209
2871.03 201
2871.15 194
2871.28 189
2871.40 185
2871.52 182
2871.65 180
2871.77 177
2871.89 173
2872.01 167
2872.14 159
2872.26 150
2872.38 139
2872.51 128
2872.63 115
2872.75 103
2872.87 91
2873.00 79
2873.12 68
2873.24 58
2873.37 49
2873.49 41
2873.61 34
2873.73 30
2873.86 25
2873.98 22
2874.10 17
2874.23 11
2874.35 3
2874.47 0
2874.59 0
2874.72 0
2874.84 0
2874.96 0
2875.09 0
2875.21 0
2875.33 12
2875.45 34
2875.58 56
2875.70 73
2875.82 87
2875.95 98
2876.07 106
2876.19 115
2876.31 126
2876.44 139
2876.56 152
2876.68 163
2876.81 171
2876.93 174
2877.05 172
2877.17 164
2877.30 154
2877.42 143
2877.54 133
2877.67 124
2877.79 118
2877.91 114
2878.04 113
2878.16 112
2878.28 113
2878.40 114
2878.53 115
2878.65 115
2878.77 114
2878.90 111
2879.02 107
2879.14 103
2879.26 100
2879.39 98
2879.51 98
2879.63 100
2879.76 101
2879.88 102
2880.00 101
2880.13 97
2880.25 91
2880.37 83
2880.49 73
2880.62 63
2880.74 53
2880.86 44
2880.99 35
2881.11 28
2881.23 21
2881.36 16
2881.48 13
2881.60 13
2881.72 17
2881.85 27
2881.97 41
2882.09 59
2882.22 79
2882.34 99
2882.46 118
2882.59 135
2882.71 149
2882.83 158
2882.96 162
2883.08 163
2883.20 160
2883.32 155
2883.45 149
2883.57 145
2883.69 143
2883.82 145
2883.94 150
2884.06 154
2884.19 158
2884.31 158
2884.43 154
2884.56 145
2884.68 134
2884.80 123
2884.92 113
2885.05 105
2885.17 100
2885.29 97
2885.42 96
2885.54 94
2885.66 92
2885.79 86
2885.91 78
2886.03 66
2886.16 52
2886.28 35
2886.40 18
2886.52 1
2886.65 0
2886.77 0
2886.89 0
2887.02 0
2887.14 0
2887.26 0
2887.39 0
2887.51 0
2887.63 11
2887.76 24
2887.88 37
2888.00 52
2888.13 69
2888.25 89
2888.37 109
2888.50 128
2888.62 141
2888.74 147
2888.86 142
2888.99 127
2889.11 104
2889.23 76
2889.36 49
2889.48 27
2889.60 13
2889.73 9
2889.85 15
2889.97 30
2890.10 49
2890.22 72
2890.34 95
2890.47 118
2890.59 141
2890.71 162
2890.84 183
2890.96 203
2891.08 221
2891.21 236
2891.33 248
2891.45 256
2891.58 262
2891.70 266
2891.82 270
2891.94 276
2892.07 283
2892.19 291
2892.31 299
2892.44 307
2892.56 313
2892.68 319
2892.81 325
2892.93 330
2893.05 335
2893.18 338
2893.30 340
2893.42 337
2893.55 328
2893.67 313
2893.79 294
2893.92 273
2894.04 252
2894.16 234
2894.29 220
2894.41 211
2894.53 207
2894.66 206
2894.78 208
2894.90 213
2895.03 219
2895.15 225
2895.27 232
2895.40 239
2895.52 245
2895.64 249
2895.77 251
2895.89 251
2896.01 248
2896.14 243
2896.26 238
2896.38 234
2896.51 232
2896.63 233
2896.75 237
2896.88 242
2897.00 246
2897.12 250
2897.25 250
2897.37 247
2897.49 241
2897.62 232
2897.74 221
2897.86 209
2897.99 198
2898.11 189
2898.23 182
2898.36 179
2898.48 181
2898.60 189
2898.73 201
2898.85 216
2898.97 233
2899.10 250
2899.22 265
2899.34 277
2899.47 286
2899.59 293
2899.71 297
2899.84 298
2899.96 295
2900.08 289
2900.21 280
2900.33 266
2900.45 250
2900.58 232
2900.70 215
2900.82 199
2900.95 187
2901.07 178
2901.20 174
2901.32 172
2901.44 171
2901.57 169
2901.69 165
2901.81 157
2901.94 146
2902.06 135
2902.18 124
2902.31 118
2902.43 118
2902.55 124
2902.68 135
2902.80 148
2902.92 159
2903.05 169
2903.17 174
2903.29 178
2903.42 181
2903.54 186
2903.66 195
2903.79 209
2903.91 226
2904.03 244
2904.16 258
2904.28 267
2904.41 267
2904.53 259
2904.65 243
2904.78 223
2904.90 200
2905.02 178
2905.15 160
2905.27 146
2905.39 138
2905.52 135
2905.64 136
2905.76 141
2905.89 147
2906.01 153
2906.13 157
2906.26 158
2906.38 155
2906.51 146
2906.63 134
2906.75 120
2906.88 106
2907.00 96
2907.12 91
2907.25 93
2907.37 100
2907.49 111
2907.62 125
2907.74 140
2907.86 154
2907.99 166
2908.11 177
2908.24 186
2908.36 192
2908.48 197
2908.61 199
2908.73 199
2908.85 197
2908.98 194
2909.10 188
2909.22 182
2909.35 174
2909.47 166
2909.59 158
2909.72 150
2909.84 141
2909.97 133
2910.09 124
2910.21 115
2910.34 107
2910.46 102
2910.58 99
2910.71 98
2910.83 97
2910.95 97
2911.08 95
2911.20 92
2911.33 86
2911.45 82
2911.57 79
2911.70 81
2911.82 88
2911.94 99
2912.07 114
2912.19 130
2912.32 146
2912.44 159
2912.56 169
2912.69 175
2912.81 178
2912.93 178
2913.06 175
2913.18 172
2913.30 167
2913.43 164
2913.55 161
2913.68 160
2913.80 159
2913.92 158
2914.05 156
2914.17 153
2914.29 146
2914.42 137
2914.54 125
2914.67 112
2914.79 99
2914.91 88
2915.04 80
2915.16 75
2915.28 73
2915.41 73
2915.53 74
2915.66 76
2915.78 77
2915.90 77
2916.03 76
2916.15 77
2916.27 79
2916.40 84
2916.52 91
2916.65 102
2916.77 115
2916.89 129
2917.02 143
2917.14 155
2917.26 164
2917.39 171
2917.51 176
2917.64 179
2917.76 181
2917.88 184
2918.01 187
2918.13 193
2918.25 201
2918.38 211
2918.50 224
2918.63 237
2918.75 250
2918.87 260
2919.00 266
2919.12 267
2919.25 263
2919.37 254
2919.49 242
2919.62 227
2919.74 210
2919.86 192
2919.99 172
2920.11 151
2920.24 130
2920.36 110
2920.48 92
2920.61 77
2920.73 67
2920.85 62
2920.98 62
2921.10 67
2921.23 75
2921.35 85
2921.47 96
2921.60 106
2921.72 114
2921.85 121
2921.97 127
2922.09 133
2922.22 139
2922.34 144
2922.47 150
2922.59 155
2922.71 159
2922.84 163
2922.96 166
2923.08 167
2923.21 168
2923.33 169
2923.46 169
2923.58 168
2923.70 166
2923.83 162
2923.95 156
2924.08 148
2924.20 138
2924.32 126
2924.45 116
2924.57 107
2924.70 101
2924.82 99
2924.94 100
2925.07 104
2925.19 109
2925.32 114
2925.44 119
2925.56 122
2925.69 123
2925.81 122
2925.94 119
2926.06 112
2926.18 104
2926.31 94
2926.43 86
2926.56 80
2926.68 78
2926.80 80
2926.93 86
2927.05 94
2927.17 102
2927.30 108
2927.42 112
2927.55 113
2927.67 112
2927.79 111
2927.92 109
2928.04 108
2928.17 107
2928.29 104
2928.42 98
2928.54 90
2928.66 80
2928.79 70
2928.91 62
2929.04 58
2929.16 58
2929.28 61
2929.41 65
2929.53 69
2929.66 69
2929.78 66
2929.90 59
2930.03 51
2930.15 43
2930.28 37
2930.40 34
2930.52 33
2930.65 32
2930.77 30
2930.90 25
2931.02 16
2931.14 5
2931.27 0
2931.39 0
2931.52 0
2931.64 0
2931.76 0
2931.89 0
2932.01 0
2932.14 1
2932.26 10
2932.38 17
2932.51 23
2932.63 30
2932.76 37
2932.88 47
2933.01 57
2933.13 68
2933.25 76
2933.38 81
2933.50 82
2933.63 79
2933.75 72
2933.87 63
2934.00 55
2934.12 47
2934.25 43
2934.37 43
2934.49 47
2934.62 56
2934.74 69
2934.87 84
2934.99 100
2935.12 114
2935.24 125
2935.36 130
2935.49 130
2935.61 123
2935.74 111
2935.86 96
2935.98 80
2936.11 65
2936.23 53
2936.36 44
2936.48 39
2936.61 37
2936.73 39
2936.85 45
2936.98 54
2937.10 66
2937.23 80
2937.35 95
2937.48 108
2937.60 119
2937.72 125
2937.85 126
2937.97 124
2938.10 120
2938.22 115
2938.34 112
2938.47 110
2938.59 110
2938.72 113
2938.84 116
2938.97 120
2939.09 124
2939.21 128
2939.34 132
2939.46 138
2939.59 145
2939.71 155
2939.84 166
2939.96 180
2940.08 194
2940.21 207
2940.33 218
2940.46 225
2940.58 229
2940.71 229
2940.83 227
2940.95 223
2941.08 220
2941.20 220
2941.33 220
2941.45 223
2941.58 225
2941.70 227
2941.82 226
2941.95 223
2942.07 216
2942.20 207
2942.32 197
2942.45 185
2942.57 172
2942.69 159
2942.82 147
2942.94 136
2943.07 128
2943.19 123
2943.32 123
2943.44 128
2943.56 136
2943.69 146
2943.81 155
2943.94 162
2944.06 166
2944.19 168
2944.31 168
2944.43 170
2944.56 174
2944.68 180
2944.81 186
2944.93 192
2945.06 194
2945.18 192
2945.31 185
2945.43 173
2945.55 159
2945.68 144
2945.80 131
2945.93 122
2946.05 118
2946.18 119
2946.30 126
2946.42 138
2946.55 152
2946.67 167
2946.80 181
2946.92 192
2947.05 198
2947.17 200
2947.30 197
2947.42 190
2947.54 181
2947.67 172
2947.79 162
2947.92 155
2948.04 149
2948.17 145
2948.29 142
2948.42 140
2948.54 137
2948.66 133
2948.79 127
2948.91 120
2949.04 113
2949.16 106
2949.29 100
2949.41 97
2949.54 97
2949.66 101
2949.78 107
2949.91 115
2950.03 124
2950.16 133
2950.28 141
2950.41 146
2950.53 147
2950.66 145
2950.78 139
2950.90 129
2951.03 116
2951.15 101
2951.28 86
2951.40 72
2951.53 59
2951.65 48
2951.78 40
2951.90 33
2952.03 26
2952.15 19
2952.27 12
2952.40 3
2952.52 0
2952.65 0
2952.77 0
2952.90 0
2953.02 0
2953.15 0
2953.27 0
2953.40 0
2953.52 7
2953.64 13
2953.77 19
2953.89 26
2954.02 35
2954.14 46
2954.27 61
2954.39 79
2954.52 98
2954.64 119
2954.77 138
2954.89 157
2955.01 172
2955.14 183
2955.26 191
2955.39 196
2955.51 199
2955.64 201
2955.76 204
2955.89 207
2956.01 211
2956.14 212
2956.26 209
2956.39 201
2956.51 187
2956.63 168
2956.76 147
2956.88 126
2957.01 110
2957.13 100
2957.26 96
2957.38 99
2957.51 105
2957.63 113
2957.76 119
2957.88 123
2958.01 124
2958.13 122
2958.25 120
2958.38 118
2958.50 117
2958.63 119
2958.75 122
2958.88 127
2959.00 133
2959.13 140
2959.25 147
2959.38 156
2959.50 167
2959.63 181
2959.75 196
2959.88 212
2960.00 228
2960.12 241
2960.25 249
2960.37 251
2960.50 247
2960.62 238
2960.75 225
2960.87 212
2961.00 202
2961.12 196
2961.25 196
2961.37 200
2961.50 207
2961.62 216
2961.75 223
2961.87 228
2962.00 231
2962.12 232
2962.24 233
2962.37 237
2962.49 244
2962.62 255
2962.74 270
2962.87 287
2962.99 306
2963.12 326
2963.24 343
2963.37 359
2963.49 373
2963.62 384
2963.74 392
2963.87 397
2963.99 399
2964.12 397
2964.24 391
2964.37 382
2964.49 370
2964.61 357
2964.74 344
2964.86 332
2964.99 323
2965.11 316
2965.24 312
2965.36 312
2965.49 314
2965.61 318
2965.74 322
2965.86 327
2965.99 330
2966.11 331
2966.24 330
2966.36 327
2966.49 322
2966.61 316
2966.74 309
2966.86 303
2966.99 296
2967.11 290
2967.24 283
2967.36 276
2967.49 268
2967.61 258
2967.74 247
2967.86 235
2967.98 223
2968.11 211
2968.23 199
2968.36 188
2968.48 179
2968.61 173
2968.73 168
2968.86 165
2968.98 164
2969.11 163
2969.23 162
2969.36 160
2969.48 157
2969.61 151
2969.73 144
2969.86 136
2969.98 130
2970.11 125
2970.23 124
2970.36 127
2970.48 133
2970.61 142
2970.73 154
2970.86 167
2970.98 179
2971.11 193
2971.23 206
2971.36 219
2971.48 231
2971.61 242
2971.73 251
2971.86 255
2971.98 255
2972.11 250
2972.23 241
2972.36 230
2972.48 218
2972.61 207
2972.73 198
2972.86 191
2972.98 184
2973.11 178
2973.23 170
2973.36 161
2973.48 152
2973.61 144
2973.73 137
2973.86 134
2973.98 134
2974.11 137
2974.23 142
2974.36 148
2974.48 154
2974.61 158
2974.73 161
2974.86 162
2974.98 160
2975.11 156
2975.23 151
2975.36 145
2975.48 139
2975.61 134
2975.73 131
2975.86 132
2975.98 137
2976.11 146
2976.23 156
2976.36 166
2976.48 173
2976.61 175
2976.73 172
2976.86 164
2976.98 153
2977.11 143
2977.23 138
2977.36 139
2977.48 146
2977.61 159
2977.73 174
2977.86 188
2977.98 196
2978.11 197
2978.23 190
2978.36 177
2978.48 159
2978.61 141
2978.73 125
2978.86 114
2978.98 108
2979.11 109
2979.23 113
2979.36 121
2979.48 129
2979.61 137
2979.73 144
2979.86 149
2979.98 151
2980.11 153
2980.23 155
2980.36 157
2980.48 159
2980.61 161
2980.73 161
2980.86 160
2980.98 155
2981.11 147
2981.23 137
2981.36 125
2981.48 114
2981.61 103
2981.73 96
2981.86 93
2981.98 91
2982.11 92
2982.24 92
2982.36 91
2982.49 89
2982.61 85
2982.74 82
2982.86 81
2982.99 82
2983.11 87
2983.24 92
2983.36 96
2983.49 98
2983.61 94
2983.74 85
2983.86 73
2983.99 60
2984.11 48
2984.24 41
2984.36 39
2984.49 40
2984.61 45
2984.74 50
2984.86 54
2984.99 54
2985.11 49
2985.24 40
2985.36 28
2985.49 13
2985.62 0
2985.74 0
2985.87 0
2985.99 0
2986.12 0
2986.24 0
2986.37 0
2986.49 5
2986.62 12
2986.74 15
2986.87 17
2986.99 15
2987.12 12
2987.24 8
2987.37 3
2987.49 0
2987.62 0
2987.74 0
2987.87 0
2987.99 4
2988.12 15
2988.25 30
2988.37 48
2988.50 67
2988.62 85
2988.75 99
2988.87 108
2989.00 111
2989.12 108
2989.25 102
2989.37 93
2989.50 84
2989.62 76
2989.75 71
2989.87 70
2990.00 73
2990.12 79
2990.25 89
2990.38 100
2990.50 113
2990.63 127
2990.75 142
2990.88 155
2991.00 167
2991.13 177
2991.25 186
2991.38 193
2991.50 199
2991.63 205
2991.75 210
2991.88 215
2992.00 221
2992.13 226
2992.26 229
2992.38 231
2992.51 230
2992.63 227
2992.76 221
2992.88 214
2993.01 207
2993.13 201
2993.26 198
2993.38 196
2993.51 195
2993.63 194
2993.76 192
2993.89 188
2994.01 181
2994.14 173
2994.26 166
2994.39 160
2994.51 159
2994.64 161
2994.76 166
2994.89 172
2995.01 179
2995.14 185
2995.27 190
2995.39 193
2995.52 196
2995.64 197
2995.77 199
2995.89 201
2996.02 202
2996.14 204
2996.27 207
2996.39 211
2996.52 218
2996.64 227
2996.77 238
2996.90 250
2997.02 265
2997.15 280
2997.27 296
2997.40 310
2997.52 322
2997.65 330
2997.77 334
2997.90 332
2998.03 323
2998.15 308
2998.28 289
2998.40 266
2998.53 243
2998.65 221
2998.78 203
2998.90 187
2999.03 176
2999.15 167
2999.28 159
2999.41 153
2999.53 146
2999.66 139
2999.78 132
2999.91 124
3000.03 116
3000.16 109
3000.28 103
3000.41 97
3000.54 93
3000.66 89
3000.79 86
3000.91 84
3001.04 83
3001.16 83
3001.29 86
3001.41 89
3001.54 94
3001.67 98
3001.79 100
3001.92 98
3002.04 90
3002.17 77
3002.29 60
3002.42 41
3002.54 21
3002.67 3
3002.80 0
3002.92 0
3003.05 0
3003.17 0
3003.30 0
3003.42 0
3003.55 0
3003.67 0
3003.80 4
3003.93 12
3004.05 21
3004.18 30
3004.30 40
3004.43 51
3004.55 62
3004.68 72
3004.81 81
3004.93 87
3005.06 90
3005.18 88
3005.31 83
3005.43 75
3005.56 66
3005.68 59
3005.81 57
3005.94 60
3006.06 68
3006.19 81
3006.31 97
3006.44 116
3006.56 135
3006.69 155
3006.82 176
3006.94 199
3007.07 222
3007.19 246
3007.32 267
3007.44 284
3007.57 295
3007.70 300
3007.82 300
3007.95 295
3008.07 289
3008.20 282
3008.32 276
3008.45 272
3008.57 270
3008.70 268
3008.83 266
3008.95 262
3009.08 257
3009.20 250
3009.33 241
3009.45 232
3009.58 224
3009.71 218
3009.83 213
3009.96 210
3010.08 209
3010.21 210
3010.34 213
3010.46 215
3010.59 218
3010.71 221
3010.84 222
3010.96 223
3011.09 223
3011.22 223
3011.34 222
3011.47 222
3011.59 222
3011.72 222
3011.84 221
3011.97 221
3012.10 220
3012.22 221
3012.35 222
3012.47 225
3012.60 229
3012.72 234
3012.85 239
3012.98 242
3013.10 241
3013.23 235
3013.35 226
3013.48 215
3013.61 204
3013.73 194
3013.86 187
3013.98 184
3014.11 183
3014.23 184
3014.36 184
3014.49 184
3014.61 183
3014.74 180
3014.86 177
3014.99 174
3015.12 170
3015.24 167
3015.37 164
3015.49 161
3015.62 158
3015.74 156
3015.87 154
3016.00 154
3016.12 154
3016.25 154
3016.37 155
3016.50 155
3016.63 155
3016.75 154
3016.88 154
3017.00 154
3017.13 155
3017.25 159
3017.38 166
3017.51 175
3017.63 185
3017.76 196
3017.88 206
3018.01 215
3018.14 221
3018.26 225
3018.39 227
3018.51 228
3018.64 228
3018.77 227
3018.89 226
3019.02 225
3019.14 225
3019.27 225
3019.40 226
3019.52 225
3019.65 222
3019.77 217
3019.90 209
3020.02 198
3020.15 185
3020.28 172
3020.40 160
3020.53 149
3020.65 141
3020.78 135
3020.91 131
3021.03 129
3021.16 129
3021.28 129
3021.41 131
3021.54 132
3021.66 133
3021.79 134
3021.91 135
3022.04 136
3022.17 137
3022.29 139
3022.42 142
3022.54 145
3022.67 148
3022.80 150
3022.92 151
3023.05 152
3023.17 153
3023.30 155
3023.43 158
3023.55 163
3023.68 167
3023.80 171
3023.93 171
3024.06 168
3024.18 162
3024.31 152
3024.43 141
3024.56 129
3024.69 119
3024.81 113
3024.94 111
3025.06 115
3025.19 123
3025.32 135
3025.44 149
3025.57 163
3025.69 176
3025.82 185
3025.95 188
3026.07 186
3026.20 179
3026.33 166
3026.45 150
3026.58 132
3026.70 113
3026.83 95
3026.96 80
3027.08 69
3027.21 62
3027.33 61
3027.46 64
3027.59 72
3027.71 82
3027.84 93
3027.96 103
3028.09 112
3028.22 118
3028.34 122
3028.47 125
3028.60 128
3028.72 133
3028.85 140
3028.97 149
3029.10 159
3029.23 167
3029.35 172
3029.48 173
3029.60 168
3029.73 159
3029.86 147
3029.98 133
3030.11 120
3030.23 107
3030.36 98
3030.49 91
3030.61 88
3030.74 87
3030.87 89
3030.99 93
3031.12 99
3031.24 105
3031.37 112
3031.50 119
3031.62 126
3031.75 131
3031.88 136
3032.00 139
3032.13 139
3032.25 137
3032.38 131
3032.51 124
3032.63 115
3032.76 107
3032.88 101
3033.01 100
3033.14 104
3033.26 113
3033.39 127
3033.52 143
3033.64 160
3033.77 176
3033.89 192
3034.02 206
3034.15 217
3034.27 226
3034.40 232
3034.53 235
3034.65 233
3034.78 225
3034.90 214
3035.03 199
3035.16 182
3035.28 167
3035.41 154
3035.54 146
3035.66 141
3035.79 139
3035.91 139
3036.04 138
3036.17 135
3036.29 131
3036.42 125
3036.55 118
3036.67 113
3036.80 109
3036.92 107
3037.05 106
3037.18 105
3037.30 101
3037.43 95
3037.56 85
3037.68 74
3037.81 62
3037.94 51
3038.06 43
3038.19 40
3038.31 39
3038.44 42
3038.57 47
3038.69 54
3038.82 62
3038.95 71
3039.07 79
3039.20 86
3039.32 92
3039.45 96
3039.58 96
3039.70 94
3039.83 89
3039.96 85
3040.08 81
3040.21 80
3040.34 82
3040.46 87
3040.59 95
3040.71 103
3040.84 111
3040.97 115
3041.09 115
3041.22 109
3041.35 99
3041.47 87
3041.60 74
3041.73 65
3041.85 62
3041.98 66
3042.11 75
3042.23 86
3042.36 97
3042.48 103
3042.61 104
3042.74 98
3042.86 89
3042.99 80
3043.12 74
3043.24 74
3043.37 80
3043.50 91
3043.62 103
3043.75 114
3043.88 120
3044.00 119
3044.13 112
3044.25 99
3044.38 84
3044.51 70
3044.63 58
3044.76 52
3044.89 49
3045.01 51
3045.14 56
3045.27 61
3045.39 64
3045.52 64
3045.65 62
3045.77 57
3045.90 50
3046.02 43
3046.15 37
3046.28 31
3046.40 26
3046.53 22
3046.66 18
3046.78 15
3046.91 11
3047.04 7
3047.16 3
3047.29 0
3047.42 0
3047.54 0
3047.67 0
3047.80 0
3047.92 0
3048.05 0
3048.18 0
3048.30 9
3048.43 21
3048.56 32
3048.68 40
3048.81 45
3048.93 45
3049.06 43
3049.19 40
3049.31 39
3049.44 40
3049.57 45
3049.69 52
3049.82 61
3049.95 71
3050.07 80
3050.20 90
3050.33 99
3050.45 110
3050.58 123
3050.71 139
3050.83 157
3050.96 176
3051.09 195
3051.21 212
3051.34 225
3051.47 234
3051.59 238
3051.72 237
3051.85 232
3051.97 224
3052.10 214
3052.23 203
3052.35 194
3052.48 185
3052.61 179
3052.73 175
3052.86 172
3052.99 169
3053.11 166
3053.24 162
3053.37 156
3053.49 152
3053.62 150
3053.75 151
3053.87 156
3054.00 165
3054.13 175
3054.25 186
3054.38 193
3054.51 195
3054.63 192
3054.76 183
3054.89 170
3055.01 155
3055.14 141
3055.27 128
3055.39 119
3055.52 112
3055.65 109
3055.77 108
3055.90 108
3056.03 109
3056.15 110
3056.28 111
3056.41 112
3056.53 115
3056.66 120
3056.79 127
3056.91 137
3057.04 148
3057.17 158
3057.29 166
3057.42 170
3057.55 169
3057.67 166
3057.80 160
3057.93 154
3058.05 149
3058.18 146
3058.31 145
3058.43 144
3058.56 143
3058.69 140
3058.81 135
3058.94 128
3059.07 119
3059.19 110
3059.32 101
3059.45 92
3059.57 82
3059.70 74
3059.83 66
3059.95 61
3060.08 58
3060.21 58
3060.33 62
3060.46 68
3060.59 75
3060.71 80
3060.84 80
3060.97 76
3061.10 66
3061.22 53
3061.35 39
3061.48 26
3061.60 16
3061.73 11
3061.86 10
3061.98 13
3062.11 19
3062.24 25
3062.36 31
3062.49 37
3062.62 42
3062.74 46
3062.87 49
3063.00 51
3063.12 52
3063.25 51
3063.38 47
3063.50 40
3063.63 31
3063.76 21
3063.89 10
3064.01 0
3064.14 0
3064.27 0
3064.39 0
3064.52 0
3064.65 0
3064.77 0
3064.90 0
3065.03 1
3065.15 3
3065.28 4
3065.41 7
3065.53 12
3065.66 21
3065.79 34
3065.92 49
3066.04 65
3066.17 79
3066.30 91
3066.42 99
3066.55 103
3066.68 104
3066.80 104
3066.93 103
3067.06 104
3067.18 107
3067.31 112
3067.44 119
3067.57 127
3067.69 135
3067.82 141
3067.95 144
3068.07 145
3068.20 143
3068.33 141
3068.45 137
3068.58 134
3068.71 131
3068.83 128
3068.96 124
3069.09 121
3069.22 117
3069.34 114
3069.47 114
3069.60 116
3069.72 120
3069.85 125
3069.98 128
3070.10 129
3070.23 127
3070.36 121
3070.49 113
3070.61 107
3070.74 103
3070.87 105
3070.99 112
3071.12 125
3071.25 140
3071.37 156
3071.50 169
3071.63 177
3071.76 178
3071.88 173
3072.01 164
3072.14 153
3072.26 141
3072.39 132
3072.52 126
3072.64 125
3072.77 127
3072.90 131
3073.03 136
3073.15 141
3073.28 144
3073.41 145
3073.53 144
3073.66 142
3073.79 139
3073.92 136
3074.04 134
3074.17 134
3074.30 136
3074.42 139
3074.55 145
3074.68 151
3074.80 157
3074.93 161
3075.06 163
3075.19 162
3075.31 157
3075.44 148
3075.57 137
3075.69 124
3075.82 111
3075.95 99
3076.08 88
3076.20 79
3076.33 73
3076.46 69
3076.58 68
3076.71 70
3076.84 73
3076.97 78
3077.09 82
3077.22 85
3077.35 86
3077.47 85
3077.60 83
3077.73 80
3077.86 79
3077.98 81
3078.11 87
3078.24 98
3078.36 113
3078.49 132
3078.62 152
3078.75 173
3078.87 194
3079.00 214
3079.13 233
3079.25 249
3079.38 262
3079.51 273
3079.64 280
3079.76 284
3079.89 285
3080.02 285
3080.14 283
3080.27 281
3080.40 277
3080.53 273
3080.65 267
3080.78 261
3080.91 255
3081.03 251
3081.16 249
3081.29 248
3081.42 248
3081.54 247
3081.67 244
3081.80 237
3081.93 227
3082.05 217
3082.18 210
3082.31 210
3082.43 217
3082.56 231
3082.69 252
3082.82 274
3082.94 294
3083.07 308
3083.20 315
3083.32 316
3083.45 311
3083.58 305
3083.71 297
3083.83 291
3083.96 285
3084.09 279
3084.22 271
3084.34 260
3084.47 245
3084.60 227
3084.72 206
3084.85 185
3084.98 165
3085.11 149
3085.23 138
3085.36 134
3085.49 137
3085.62 146
3085.74 159
3085.87 174
3086.00 189
3086.13 203
3086.25 215
3086.38 226
3086.51 237
3086.63 249
3086.76 262
3086.89 275
3087.02 284
3087.14 288
3087.27 285
3087.40 276
3087.53 262
3087.65 248
3087.78 236
3087.91 229
3088.04 229
3088.16 235
3088.29 242
3088.42 250
3088.54 256
3088.67 258
3088.80 258
3088.93 258
3089.05 260
3089.18 265
3089.31 274
3089.44 285
3089.56 296
3089.69 304
3089.82 308
3089.95 307
3090.07 302
3090.20 293
3090.33 283
3090.46 273
3090.58 265
3090.71 258
3090.84 254
3090.97 251
3091.09 248
3091.22 246
3091.35 243
3091.47 240
3091.60 236
3091.73 233
3091.86 231
3091.98 230
3092.11 230
3092.24 230
3092.37 229
3092.49 228
3092.62 225
3092.75 219
3092.88 212
3093.00 204
3093.13 197
3093.26 191
3093.39 188
3093.51 187
3093.64 189
3093.77 193
3093.90 197
3094.02 199
3094.15 199
3094.28 195
3094.41 191
3094.53 185
3094.66 181
3094.79 179
3094.92 178
3095.04 176
3095.17 171
3095.30 161
3095.43 146
3095.55 127
3095.68 107
3095.81 90
3095.94 78
3096.06 75
3096.19 78
3096.32 86
3096.45 96
3096.57 104
3096.70 109
3096.83 110
3096.96 109
3097.08 109
3097.21 113
3097.34 121
3097.47 133
3097.59 148
3097.72 164
3097.85 177
3097.98 187
3098.10 193
3098.23 195
3098.36 194
3098.49 193
3098.61 194
3098.74 197
3098.87 202
3099.00 209
3099.13 217
3099.25 224
3099.38 229
3099.51 230
3099.64 228
3099.76 223
3099.89 216
3100.02 210
3100.15 206
3100.27 204
3100.40 204
3100.53 206
3100.66 210
3100.78 213
3100.91 217
3101.04 219
3101.17 222
3101.29 223
3101.42 222
3101.55 221
3101.68 219
3101.80 215
3101.93 211
3102.06 207
3102.19 206
3102.32 205
3102.44 206
3102.57 207
3102.70 207
3102.83 204
3102.95 198
3103.08 188
3103.21 176
3103.34 162
3103.46 146
3103.59 132
3103.72 120
3103.85 112
3103.98 109
3104.10 114
3104.23 126
3104.36 144
3104.49 164
3104.61 185
3104.74 203
3104.87 217
3105.00 226
3105.12 233
3105.25 239
3105.38 247
3105.51 257
3105.64 269
3105.76 281
3105.89 292
3106.02 302
3106.15 308
3106.27 312
3106.40 314
3106.53 315
3106.66 315
3106.78 314
3106.91 313
3107.04 312
3107.17 312
3107.30 312
3107.42 313
3107.55 312
3107.68 308
3107.81 300
3107.93 287
3108.06 269
3108.19 249
3108.32 230
3108.45 214
3108.57 206
3108.70 206
3108.83 215
3108.96 230
3109.08 250
3109.21 271
3109.34 292
3109.47 310
3109.60 326
3109.72 337
3109.85 344
3109.98 346
3110.11 345
3110.23 342
3110.36 337
3110.49 332
3110.62 329
3110.75 330
3110.87 335
3111.00 343
3111.13 352
3111.26 361
3111.39 368
3111.51 373
3111.64 375
3111.77 375
3111.90 373
3112.02 370
3112.15 367
3112.28 363
3112.41 359
3112.54 352
3112.66 343
3112.79 330
3112.92 314
3113.05 293
3113.18 269
3113.30 241
3113.43 212
3113.56 184
3113.69 159
3113.81 137
3113.94 122
3114.07 113
3114.20 110
3114.33 111
3114.45 117
3114.58 123
3114.71 129
3114.84 132
3114.97 133
3115.09 131
3115.22 127
3115.35 123
3115.48 120
3115.61 120
3115.73 122
3115.86 125
3115.99 128
3116.12 129
3116.24 128
3116.37 123
3116.50 117
3116.63 109
3116.76 103
3116.88 98
3117.01 95
3117.14 94
3117.27 95
3117.40 97
3117.52 100
3117.65 103
3117.78 107
3117.91 111
3118.04 114
3118.16 117
3118.29 121
3118.42 124
3118.55 127
3118.68 131
3118.80 135
3118.93 138
3119.06 141
3119.19 143
3119.32 142
3119.44 140
3119.57 138
3119.70 136
3119.83 133
3119.96 131
3120.08 129
3120.21 126
3120.34 121
3120.47 113
3120.60 103
3120.72 93
3120.85 84
3120.98 78
3121.11 75
3121.24 76
3121.36 80
3121.49 86
3121.62 91
3121.75 96
3121.88 99
3122.00 101
3122.13 103
3122.26 105
3122.39 109
3122.52 112
3122.64 115
3122.77 116
3122.90 113
3123.03 107
3123.16 96
3123.29 82
3123.41 67
3123.54 51
3123.67 38
3123.80 27
3123.93 22
3124.05 22
3124.18 28
3124.31 38
3124.44 51
3124.57 63
3124.69 71
3124.82 74
3124.95 70
3125.08 60
3125.21 45
3125.33 29
3125.46 14
3125.59 2
3125.72 0
3125.85 0
3125.98 0
3126.10 0
3126.23 0
3126.36 0
3126.49 0
3126.62 0
3126.74 4
3126.87 11
3127.00 17
3127.13 21
3127.26 25
3127.39 28
3127.51 32
3127.64 38
3127.77 47
3127.90 58
3128.03 70
3128.15 81
3128.28 91
3128.41 99
3128.54 105
3128.67 109
3128.80 113
3128.92 119
3129.05 126
3129.18 135
3129.31 147
3129.44 160
3129.56 173
3129.69 186
3129.82 198
3129.95 209
3130.08 218
3130.21 227
3130.33 236
3130.46 243
3130.59 250
3130.72 255
3130.85 257
3130.97 254
3131.10 246
3131.23 234
3131.36 221
3131.49 207
3131.62 197
3131.74 191
3131.87 190
3132.00 194
3132.13 200
3132.26 206
3132.39 209
3132.51 208
3132.64 204
3132.77 196
3132.90 187
3133.03 177
3133.16 168
3133.28 160
3133.41 156
3133.54 153
3133.67 151
3133.80 149
3133.93 148
3134.05 146
3134.18 142
3134.31 136
3134.44 129
3134.57 119
3134.69 109
3134.82 97
3134.95 86
3135.08 76
3135.21 69
3135.34 63
3135.46 60
3135.59 57
3135.72 56
3135.85 55
3135.98 57
3136.11 60
3136.23 67
3136.36 78
3136.49 92
3136.62 110
3136.75 129
3136.88 146
3137.00 159
3137.13 168
3137.26 171
3137.39 169
3137.52 162
3137.65 152
3137.78 141
3137.90 128
3138.03 116
3138.16 103
3138.29 92
3138.42 81
3138.55 71
3138.67 62
3138.80 55
3138.93 49
3139.06 46
3139.19 45
3139.32 47
3139.44 51
3139.57 56
3139.70 61
3139.83 65
3139.96 64
3140.09 61
3140.21 56
3140.34 50
3140.47 48
3140.60 52
3140.73 62
3140.86 81
3140.99 106
3141.11 134
3141.24 161
3141.37 185
3141.50 203
3141.63 214
3141.76 219
3141.88 217
3142.01 210
3142.14 201
3142.27 189
3142.40 176
3142.53 163
3142.66 150
3142.78 138
3142.91 127
3143.04 118
3143.17 110
3143.30 102
3143.43 96
3143.55 91
3143.68 86
3143.81 83
3143.94 82
3144.07 84
3144.20 87
3144.33 92
3144.45 97
3144.58 101
3144.71 101
3144.84 98
3144.97 92
3145.10 84
3145.23 74
3145.35 65
3145.48 58
3145.61 52
3145.74 48
3145.87 43
3146.00 38
3146.13 32
3146.25 26
3146.38 18
3146.51 9
3146.64 0
3146.77 0
3146.90 0
3147.03 0
3147.15 0
3147.28 0
3147.41 0
3147.54 0
3147.67 6
3147.80 29
3147.93 53
3148.05 77
3148.18 99
3148.31 119
3148.44 136
3148.57 151
3148.70 163
3148.83 175
3148.95 183
3149.08 189
3149.21 192
3149.34 193
3149.47 191
3149.60 190
3149.73 189
3149.85 191
3149.98 196
3150.11 203
3150.24 211
3150.37 220
3150.50 227
3150.63 233
3150.75 237
3150.88 238
3151.01 237
3151.14 234
3151.27 228
3151.40 220
3151.53 210
3151.66 199
3151.78 186
3151.91 173
3152.04 159
3152.17 146
3152.30 132
3152.43 118
3152.56 104
3152.68 90
3152.81 76
3152.94 64
3153.07 52
3153.20 41
3153.33 32
3153.46 24
3153.59 18
3153.71 13
3153.84 9
3153.97 7
3154.10 6
3154.23 7
3154.36 8
3154.49 9
3154.62 10
3154.74 9
3154.87 8
3155.00 8
3155.13 9
3155.26 13
3155.39 22
3155.52 36
3155.65 52
3155.77 68
3155.90 83
3156.03 91
3156.16 91
3156.29 83
3156.42 68
3156.55 48
3156.68 28
3156.80 12
3156.93 3
3157.06 1
3157.19 6
3157.32 17
3157.45 29
3157.58 40
3157.71 48
3157.83 50
3157.96 48
3158.09 42
3158.22 34
3158.35 26
3158.48 18
3158.61 13
3158.74 8
3158.86 6
3158.99 4
3159.12 4
3159.25 5
3159.38 6
3159.51 8
3159.64 10
3159.77 11
3159.90 11
3160.02 8
3160.15 3
3160.28 0
3160.41 0
3160.54 0
3160.67 0
3160.80 0
3160.93 0
3161.05 0
3161.18 4
3161.31 11
3161.44 18
3161.57 25
3161.70 33
3161.83 42
3161.96 53
3162.09 65
3162.21 79
3162.34 92
3162.47 104
3162.60 113
3162.73 119
3162.86 121
3162.99 121
3163.12 119
3163.25 117
3163.37 118
3163.50 121
3163.63 127
3163.76 135
3163.89 143
3164.02 150
3164.15 154
3164.28 153
3164.41 148
3164.53 141
3164.66 132
3164.79 125
3164.92 120
3165.05 118
3165.18 120
3165.31 125
3165.44 133
3165.57 141
3165.70 148
3165.82 153
3165.95 155
3166.08 152
3166.21 147
3166.34 138
3166.47 130
3166.60 122
3166.73 118
3166.86 116
3166.98 117
3167.11 120
3167.24 122
3167.37 123
3167.50 123
3167.63 120
3167.76 116
3167.89 111
3168.02 108
3168.15 105
3168.27 105
3168.40 107
3168.53 110
3168.66 115
3168.79 119
3168.92 122
3169.05 123
3169.18 121
3169.31 117
3169.44 110
3169.56 103
3169.69 96
3169.82 90
3169.95 85
3170.08 82
3170.21 80
3170.34 78
3170.47 74
3170.60 70
3170.73 63
3170.86 55
3170.98 46
3171.11 36
3171.24 26
3171.37 18
3171.50 13
3171.63 11
3171.76 13
3171.89 17
3172.02 21
3172.15 25
3172.27 27
3172.40 26
3172.53 23
3172.66 21
3172.79 20
3172.92 23
3173.05 31
3173.18 41
3173.31 52
3173.44 63
3173.57 70
3173.69 71
3173.82 67
3173.95 57
3174.08 43
3174.21 28
3174.34 17
3174.47 10
3174.60 12
3174.73 22
3174.86 40
3174.99 62
3175.12 85
3175.24 105
3175.37 119
3175.50 125
3175.63 125
3175.76 119
3175.89 111
3176.02 103
3176.15 97
3176.28 96
3176.41 99
3176.54 105
3176.67 114
3176.79 123
3176.92 132
3177.05 140
3177.18 147
3177.31 154
3177.44 161
3177.57 170
3177.70 180
3177.83 191
3177.96 201
3178.09 211
3178.22 220
3178.34 228
3178.47 237
3178.60 247
3178.73 258
3178.86 272
3178.99 286
3179.12 301
3179.25 315
3179.38 329
3179.51 343
3179.64 357
3179.77 372
3179.90 389
3180.02 407
3180.15 425
3180.28 443
3180.41 460
3180.54 475
3180.67 488
3180.80 499
3180.93 507
3181.06 511
3181.19 511
3181.32 509
3181.45 504
3181.58 499
3181.70 494
3181.83 491
3181.96 490
3182.09 491
3182.22 493
3182.35 494
3182.48 491
3182.61 485
3182.74 474
3182.87 460
3183.00 445
3183.13 429
3183.26 415
3183.39 405
3183.51 400
3183.64 400
3183.77 404
3183.90 412
3184.03 422
3184.16 434
3184.29 447
3184.42 461
3184.55 473
3184.68 484
3184.81 489
3184.94 489
3185.07 482
3185.20 468
3185.33 449
3185.45 427
3185.58 406
3185.71 389
3185.84 375
3185.97 366
3186.10 360
3186.23 354
3186.36 347
3186.49 337
3186.62 325
3186.75 313
3186.88 301
3187.01 292
3187.14 286
3187.27 283
3187.40 283
3187.52 284
3187.65 287
3187.78 290
3187.91 295
3188.04 300
3188.17 306
3188.30 311
3188.43 315
3188.56 316
3188.69 311
3188.82 301
3188.95 286
3189.08 268
3189.21 248
3189.34 231
3189.47 217
3189.60 207
3189.72 203
3189.85 201
3189.98 200
3190.11 199
3190.24 197
3190.37 192
3190.50 185
3190.63 178
3190.76 170
3190.89 164
3191.02 158
3191.15 153
3191.28 148
3191.41 145
3191.54 143
3191.67 142
3191.80 142
3191.93 142
3192.06 142
3192.18 140
3192.31 133
3192.44 121
3192.57 104
3192.70 81
3192.83 56
3192.96 31
3193.09 8
3193.22 0
3193.35 0
3193.48 0
3193.61 0
3193.74 0
3193.87 0
3194.00 0
3194.13 0
3194.26 5
3194.39 14
3194.52 23
3194.65 32
3194.77 41
3194.90 48
3195.03 54
3195.16 58
3195.29 61
3195.42 65
3195.55 68
3195.68 73
3195.81 81
3195.94 90
3196.07 101
3196.20 113
3196.33 123
3196.46 129
3196.59 132
3196.72 131
3196.85 127
3196.98 120
3197.11 114
3197.24 111
3197.37 110
3197.50 112
3197.63 115
3197.76 119
3197.88 123
3198.01 124
3198.14 124
3198.27 121
3198.40 119
3198.53 117
3198.66 117
3198.79 117
3198.92 118
3199.05 119
3199.18 118
3199.31 114
3199.44 108
3199.57 100
3199.70 92
3199.83 85
3199.96 79
3200.09 75
3200.22 74
3200.35 76
3200.48 79
3200.61 82
3200.74 86
3200.87 90
3201.00 93
3201.13 94
3201.26 94
3201.38 93
3201.51 91
3201.64 88
3201.77 85
3201.90 85
3202.03 87
3202.16 93
3202.29 103
3202.42 115
3202.55 128
3202.68 139
3202.81 145
3202.94 145
3203.07 137
3203.20 120
3203.33 97
3203.46 69
3203.59 41
3203.72 15
3203.85 0
3203.98 0
3204.11 0
3204.24 0
3204.37 0
3204.50 15
3204.63 34
3204.76 52
3204.89 69
3205.02 82
3205.15 91
3205.28 95
3205.41 94
3205.54 89
3205.67 82
3205.80 74
3205.93 67
3206.05 63
3206.18 62
3206.31 65
3206.44 70
3206.57 77
3206.70 84
3206.83 92
3206.96 101
3207.09 109
3207.22 119
3207.35 128
3207.48 137
3207.61 145
3207.74 150
3207.87 151
3208.00 149
3208.13 144
3208.26 136
3208.39 128
3208.52 121
3208.65 117
3208.78 115
3208.91 117
3209.04 121
3209.17 126
3209.30 131
3209.43 137
3209.56 142
3209.69 145
3209.82 148
3209.95 149
3210.08 148
3210.21 147
3210.34 144
3210.47 142
3210.60 139
3210.73 138
3210.86 138
3210.99 139
3211.12 140
3211.25 141
3211.38 140
3211.51 138
3211.64 134
3211.77 128
3211.90 123
3212.03 119
3212.16 118
3212.29 120
3212.42 123
3212.55 128
3212.68 131
3212.81 133
3212.94 133
3213.07 131
3213.20 128
3213.33 126
3213.46 125
3213.59 128
3213.72 132
3213.85 137
3213.98 143
3214.11 148
3214.24 151
3214.37 152
3214.50 152
3214.63 151
3214.76 151
3214.89 154
3215.02 159
3215.15 167
3215.28 178
3215.41 190
3215.53 201
3215.66 212
3215.79 220
3215.92 225
3216.05 227
3216.18 226
3216.31 224
3216.44 222
3216.57 220
3216.70 219
3216.83 220
3216.96 220
3217.09 220
3217.22 217
3217.35 213
3217.48 206
3217.61 200
3217.74 196
3217.87 194
3218.00 196
3218.13 201
3218.26 207
3218.39 213
3218.52 217
3218.65 220
3218.78 221
3218.91 220
3219.04 219
3219.17 219
3219.30 219
3219.43 219
3219.57 218
3219.70 215
3219.83 208
3219.96 198
3220.09 183
3220.22 166
3220.35 147
3220.48 130
3220.61 116
3220.74 107
3220.87 105
3221.00 110
3221.13 121
3221.26 135
3221.39 152
3221.52 170
3221.65 186
3221.78 199
3221.91 207
3222.04 210
3222.17 208
3222.30 201
3222.43 191
3222.56 179
3222.69 168
3222.82 160
3222.95 156
3223.08 156
3223.21 161
3223.34 170
3223.47 181
3223.60 193
3223.73 205
3223.86 214
3223.99 219
3224.12 219
3224.25 214
3224.38 205
3224.51 195
3224.64 185
3224.77 179
3224.90 179
3225.03 184
3225.16 193
3225.29 204
3225.42 214
3225.55 222
3225.68 227
3225.81 228
3225.94 228
3226.07 227
3226.20 225
3226.33 224
3226.46 222
3226.59 219
3226.72 214
3226.85 208
3226.98 200
3227.11 193
3227.24 187
3227.37 183
3227.50 182
3227.63 182
3227.76 182
3227.89 180
3228.02 175
3228.15 167
3228.28 156
3228.41 144
3228.54 133
3228.67 124
3228.80 119
3228.93 117
3229.07 118
3229.20 119
3229.33 122
3229.46 124
3229.59 127
3229.72 131
3229.85 136
3229.98 141
3230.11 148
3230.24 154
3230.37 161
3230.50 168
3230.63 174
3230.76 180
3230.89 186
3231.02 191
3231.15 194
3231.28 196
3231.41 196
3231.54 194
3231.67 191
3231.80 187
3231.93 181
3232.06 175
3232.19 168
3232.32 160
3232.45 153
3232.58 148
3232.71 144
3232.84 143
3232.97 144
3233.10 145
3233.23 144
3233.36 140
3233.49 131
3233.62 118
3233.76 102
3233.89 85
3234.02 71
3234.15 61
3234.28 57
3234.41 58
3234.54 64
3234.67 72
3234.80 82
3234.93 91
3235.06 99
3235.19 105
3235.32 112
3235.45 119
3235.58 126
3235.71 134
3235.84 142
3235.97 148
3236.10 152
3236.23 153
3236.36 152
3236.49 149
3236.62 147
3236.75 146
3236.88 146
3237.01 148
3237.14 150
3237.28 149
3237.41 145
3237.54 137
3237.67 125
3237.80 111
3237.93 97
3238.06 85
3238.19 77
3238.32 72
3238.45 73
3238.58 77
3238.71 84
3238.84 93
3238.97 101
3239.10 107
3239.23 111
3239.36 111
3239.49 108
3239.62 103
3239.75 96
3239.88 89
3240.01 83
3240.14 76
3240.27 69
3240.41 60
3240.54 50
3240.67 39
3240.80 29
3240.93 21
3241.06 15
3241.19 13
3241.32 14
3241.45 17
3241.58 20
3241.71 23
3241.84 24
3241.97 23
3242.10 21
3242.23 20
3242.36 19
3242.49 22
3242.62 26
3242.75 32
3242.88 37
3243.02 38
3243.15 36
3243.28 28
3243.41 16
3243.54 1
3243.67 0
3243.80 0
3243.93 0
3244.06 0
3244.19 0
3244.32 0
3244.45 0
3244.58 2
3244.71 17
3244.84 32
3244.97 44
3245.10 53
3245.23 59
3245.36 62
3245.50 64
3245.63 64
3245.76 62
3245.89 59
3246.02 55
3246.15 50
3246.28 45
3246.41 40
3246.54 37
3246.67 37
3246.80 40
3246.93 45
3247.06 52
3247.19 57
3247.32 61
3247.45 60
3247.58 55
3247.72 46
3247.85 36
3247.98 26
3248.11 20
3248.24 18
3248.37 22
3248.50 31
3248.63 44
3248.76 59
3248.89 72
3249.02 83
3249.15 91
3249.28 93
3249.41 92
3249.54 87
3249.67 80
3249.81 73
3249.94 68
3250.07 64
3250.20 63
3250.33 64
3250.46 66
3250.59 68
3250.72 70
3250.85 71
3250.98 72
3251.11 74
3251.24 77
3251.37 80
3251.50 83
3251.63 86
3251.77 87
3251.90 85
3252.03 80
3252.16 72
3252.29 63
3252.42 54
3252.55 47
3252.68 44
3252.81 46
3252.94 53
3253.07 66
3253.20 82
3253.33 100
3253.46 118
3253.60 134
3253.73 146
3253.86 153
3253.99 153
3254.12 147
3254.25 136
3254.38 120
3254.51 103
3254.64 87
3254.77 74
3254.90 67
3255.03 68
3255.16 75
3255.30 87
3255.43 101
3255.56 115
3255.69 124
3255.82 127
3255.95 124
3256.08 114
3256.21 100
3256.34 85
3256.47 70
3256.60 58
3256.73 48
3256.86 41
3257.00 37
3257.13 34
3257.26 32
3257.39 31
3257.52 30
3257.65 31
3257.78 32
3257.91 34
3258.04 37
3258.17 41
3258.30 48
3258.43 58
3258.57 72
3258.70 89
3258.83 109
3258.96 131
3259.09 152
3259.22 170
3259.35 184
3259.48 194
3259.61 201
3259.74 205
3259.87 206
3260.00 207
3260.14 207
3260.27 206
3260.40 206
3260.53 206
3260.66 206
3260.79 205
3260.92 203
3261.05 199
3261.18 193
3261.31 184
3261.44 174
3261.57 163
3261.71 152
3261.84 144
3261.97 138
3262.10 136
3262.23 139
3262.36 144
3262.49 151
3262.62 160
3262.75 167
3262.88 174
3263.01 180
3263.15 184
3263.28 186
3263.41 187
3263.54 185
3263.67 180
3263.80 170
3263.93 156
3264.06 137
3264.19 116
3264.32 94
3264.46 75
3264.59 61
3264.72 52
3264.85 49
3264.98 49
3265.11 51
3265.24 50
3265.37 46
3265.50 38
3265.63 27
3265.76 15
3265.90 2
3266.03 0
3266.16 0
3266.29 0
3266.42 0
3266.55 0
3266.68 0
3266.81 0
3266.94 4
3267.07 8
3267.21 10
3267.34 11
3267.47 11
3267.60 12
3267.73 12
3267.86 12
3267.99 11
3268.12 8
3268.25 3
3268.38 0
3268.52 0
3268.65 0
3268.78 0
3268.91 0
3269.04 0
3269.17 0
3269.30 10
3269.43 24
3269.56 40
3269.69 55
3269.83 68
3269.96 79
3270.09 86
3270.22 91
3270.35 92
3270.48 91
3270.61 89
3270.74 86
3270.87 82
3271.01 76
3271.14 69
3271.27 61
3271.40 53
3271.53 46
3271.66 41
3271.79 41
3271.92 45
3272.05 54
3272.19 67
3272.32 81
3272.45 96
3272.58 110
3272.71 121
3272.84 129
3272.97 135
3273.10 139
3273.23 142
3273.37 145
3273.50 149
3273.63 152
3273.76 155
3273.89 156
3274.02 154
3274.15 149
3274.28 141
3274.41 130
3274.55 120
3274.68 113
3274.81 109
3274.94 111
3275.07 118
3275.20 130
3275.33 147
3275.46 164
3275.59 180
3275.73 191
3275.86 196
3275.99 195
3276.12 188
3276.25 177
3276.38 165
3276.51 154
3276.64 147
3276.78 145
3276.91 146
3277.04 151
3277.17 157
3277.30 163
3277.43 168
3277.56 170
3277.69 171
3277.83 168
3277.96 163
3278.09 155
3278.22 144
3278.35 132
3278.48 121
3278.61 112
3278.74 107
3278.88 106
3279.01 108
3279.14 113
3279.27 120
3279.40 125
3279.53 128
3279.66 128
3279.79 124
3279.93 117
3280.06 109
3280.19 100
3280.32 95
3280.45 94
3280.58 99
3280.71 109
3280.84 123
3280.98 139
3281.11 154
3281.24 166
3281.37 174
3281.50 177
3281.63 176
3281.76 172
3281.89 167
3282.03 161
3282.16 157
3282.29 152
3282.42 147
3282.55 142
3282.68 137
3282.81 131
3282.94 127
3283.08 124
3283.21 123
3283.34 124
3283.47 127
3283.60 130
3283.73 132
3283.86 130
3284.00 126
3284.13 117
3284.26 105
3284.39 92
3284.52 78
3284.65 65
3284.78 55
3284.91 49
3285.05 45
3285.18 45
3285.31 47
3285.44 50
3285.57 54
3285.70 58
3285.83 61
3285.97 63
3286.10 65
3286.23 65
3286.36 66
3286.49 67
3286.62 69
3286.75 72
3286.89 76
3287.02 81
3287.15 84
3287.28 86
3287.41 86
3287.54 85
3287.67 83
3287.81 79
3287.94 76
3288.07 73
3288.20 71
3288.33 69
3288.46 71
3288.59 75
3288.73 83
3288.86 96
3288.99 113
3289.12 132
3289.25 153
3289.38 174
3289.51 192
3289.65 207
3289.78 218
3289.91 226
3290.04 231
3290.17 234
3290.30 236
3290.43 236
3290.57 235
3290.70 233
3290.83 231
3290.96 227
3291.09 222
3291.22 216
3291.35 210
3291.49 203
3291.62 195
3291.75 188
3291.88 180
3292.01 173
3292.14 168
3292.27 164
3292.41 162
3292.54 164
3292.67 169
3292.80 176
3292.93 184
3293.06 191
3293.20 197
3293.33 200
3293.46 198
3293.59 192
3293.72 183
3293.85 171
3293.98 157
3294.12 144
3294.25 133
3294.38 124
3294.51 117
3294.64 111
3294.77 104
3294.91 96
3295.04 86
3295.17 75
3295.30 63
3295.43 53
3295.56 45
3295.69 40
3295.83 37
3295.96 33
3296.09 29
3296.22 21
3296.35 10
3296.48 0
3296.62 0
3296.75 0
3296.88 0
3297.01 0
3297.14 0
3297.27 0
3297.41 0
3297.54 9
3297.67 23
3297.80 36
3297.93 48
3298.06 58
3298.20 67
3298.33 75
3298.46 81
3298.59 85
3298.72 85
3298.85 80
3298.98 71
3299.12 58
3299.25 43
3299.38 29
3299.51 16
3299.64 8
3299.77 5
3299.91 7
3300.04 15
3300.17 28
3300.30 43
3300.43 59
3300.56 74
3300.70 86
3300.83 94
3300.96 99
3301.09 101
3301.22 101
3301.35 99
3301.49 96
3301.62 91
3301.75 85
3301.88 78
3302.01 71
3302.14 64
3302.28 60
3302.41 61
3302.54 66
3302.67 75
3302.80 87
3302.94 101
3303.07 114
3303.20 126
3303.33 135
3303.46 140
3303.59 140
3303.73 137
3303.86 131
3303.99 122
3304.12 111
3304.25 99
3304.38 87
3304.52 74
3304.65 60
3304.78 46
3304.91 33
3305.04 22
3305.17 14
3305.31 10
3305.44 10
3305.57 14
3305.70 23
3305.83 34
3305.97 46
3306.10 57
3306.23 66
3306.36 73
3306.49 79
3306.62 85
3306.76 91
3306.89 98
3307.02 105
3307.15 112
3307.28 118
3307.42 120
3307.55 118
3307.68 111
3307.81 101
3307.94 89
3308.07 77
3308.21 67
3308.34 61
3308.47 58
3308.60 58
3308.73 61
3308.87 65
3309.00 69
3309.13 73
3309.26 77
3309.39 80
3309.52 83
3309.66 85
3309.79 87
3309.92 88
3310.05 88
3310.18 88
3310.32 86
3310.45 82
3310.58 77
3310.71 70
3310.84 62
3310.97 53
3311.11 45
3311.24 38
3311.37 33
3311.50 31
3311.63 32
3311.77 37
3311.90 46
3312.03 59
3312.16 78
3312.29 100
3312.43 124
3312.56 150
3312.69 174
3312.82 196
3312.95 214
3313.09 229
3313.22 241
3313.35 253
3313.48 264
3313.61 276
3313.74 286
3313.88 293
3314.01 294
3314.14 288
3314.27 276
3314.40 257
3314.54 236
3314.67 214
3314.80 195
3314.93 180
3315.06 170
3315.20 165
3315.33 164
3315.46 163
3315.59 163
3315.72 160
3315.86 156
3315.99 151
3316.12 144
3316.25 136
3316.38 131
3316.52 127
3316.65 126
3316.78 126
3316.91 129
3317.04 134
3317.18 140
3317.31 145
3317.44 149
3317.57 152
3317.70 151
3317.84 147
3317.97 140
3318.10 130
3318.23 119
3318.36 107
3318.50 97
3318.63 88
3318.76 83
3318.89 80
3319.02 80
3319.16 83
3319.29 87
3319.42 92
3319.55 96
3319.68 99
3319.82 99
3319.95 96
3320.08 91
3320.21 85
3320.34 78
3320.48 71
3320.61 64
3320.74 57
3320.87 51
3321.01 43
3321.14 36
3321.27 28
3321.40 21
3321.53 15
3321.67 10
3321.80 7
3321.93 4
3322.06 3
3322.19 3
3322.33 5
3322.46 7
3322.59 12
3322.72 18
3322.85 25
3322.99 33
3323.12 42
3323.25 50
3323.38 58
3323.52 65
3323.65 72
3323.78 80
3323.91 88
3324.04 97
3324.18 108
3324.31 120
3324.44 133
3324.57 144
3324.70 153
3324.84 157
3324.97 156
3325.10 149
3325.23 139
3325.37 127
3325.50 114
3325.63 104
3325.76 98
3325.89 97
3326.03 100
3326.16 105
3326.29 110
3326.42 114
3326.55 115
3326.69 112
3326.82 105
3326.95 97
3327.08 86
3327.22 76
3327.35 65
3327.48 56
3327.61 49
3327.74 42
3327.88 36
3328.01 30
3328.14 23
3328.27 16
3328.41 8
3328.54 2
3328.67 0
3328.80 0
3328.93 7
3329.07 20
3329.20 36
3329.33 53
3329.46 68
3329.60 78
3329.73 81
3329.86 76
3329.99 67
3330.12 55
3330.26 45
3330.39 39
3330.52 39
3330.65 44
3330.79 52
3330.92 62
3331.05 69
3331.18 72
3331.32 69
3331.45 60
3331.58 47
3331.71 32
3331.84 16
3331.98 2
3332.11 0
3332.24 0
3332.37 0
3332.51 0
3332.64 0
3332.77 0
3332.90 0
3333.04 0
3333.17 0
3333.30 13
3333.43 28
3333.56 47
3333.70 67
3333.83 87
3333.96 106
3334.09 122
3334.23 136
3334.36 147
3334.49 156
3334.62 164
3334.76 172
3334.89 180
3335.02 188
3335.15 198
3335.28 209
3335.42 221
3335.55 233
3335.68 246
3335.81 259
3335.95 272
3336.08 283
3336.21 294
3336.34 302
3336.48 309
3336.61 312
3336.74 312
3336.87 309
3337.01 302
3337.14 292
3337.27 278
3337.40 261
3337.54 241
3337.67 220
3337.80 200
3337.93 182
3338.06 168
3338.20 157
3338.33 149
3338.46 144
3338.59 140
3338.73 136
3338.86 132
3338.99 128
3339.12 124
3339.26 122
3339.39 122
3339.52 123
3339.65 125
3339.79 126
3339.92 125
3340.05 121
3340.18 115
3340.32 108
3340.45 101
3340.58 95
3340.71 93
3340.85 95
3340.98 103
3341.11 113
3341.24 127
3341.38 142
3341.51 155
3341.64 165
3341.77 171
3341.91 174
3342.04 174
3342.17 173
3342.30 173
3342.44 174
3342.57 177
3342.70 179
3342.83 180
3342.97 179
3343.10 176
3343.23 173
3343.36 174
3343.50 182
3343.63 197
3343.76 221
3343.89 251
3344.03 285
3344.16 319
3344.29 350
3344.42 377
3344.56 397
3344.69 412
3344.82 423
3344.95 430
3345.09 435
3345.22 439
3345.35 443
3345.48 449
3345.62 455
3345.75 463
3345.88 472
3346.01 481
3346.15 489
3346.28 496
3346.41 500
3346.55 500
3346.68 495
3346.81 488
3346.94 478
3347.08 467
3347.21 456
3347.34 448
3347.47 443
3347.61 441
3347.74 442
3347.87 444
3348.00 447
3348.14 451
3348.27 452
3348.40 450
3348.53 444
3348.67 432
3348.80 416
3348.93 395
3349.06 374
3349.20 353
3349.33 336
3349.46 323
3349.60 315
3349.73 312
3349.86 310
3349.99 309
3350.13 308
3350.26 309
3350.39 310
3350.52 311
3350.66 313
3350.79 314
3350.92 311
3351.05 305
3351.19 295
3351.32 281
3351.45 267
3351.59 253
3351.72 242
3351.85 232
3351.98 223
3352.12 214
3352.25 204
3352.38 194
3352.51 185
3352.65 179
3352.78 178
3352.91 182
3353.04 191
3353.18 202
3353.31 214
3353.44 224
3353.58 231
3353.71 237
3353.84 241
3353.97 247
3354.11 253
3354.24 260
3354.37 267
3354.50 274
3354.64 278
3354.77 279
3354.90 275
3355.04 267
3355.17 254
3355.30 239
3355.43 222
3355.57 206
3355.70 191
3355.83 179
3355.97 170
3356.10 165
3356.23 164
3356.36 165
3356.50 168
3356.63 172
3356.76 177
3356.89 184
3357.03 191
3357.16 199
3357.29 208
3357.43 216
3357.56 222
3357.69 225
3357.82 225
3357.96 223
3358.09 219
3358.22 215
3358.36 212
3358.49 212
3358.62 214
3358.75 219
3358.89 224
3359.02 229
3359.15 231
3359.29 231
3359.42 228
3359.55 222
3359.68 212
3359.82 200
3359.95 186
3360.08 170
3360.22 152
3360.35 136
3360.48 122
3360.61 112
3360.75 107
3360.88 106
3361.01 108
3361.15 111
3361.28 112
3361.41 111
3361.54 105
3361.68 97
3361.81 88
3361.94 80
3362.08 74
3362.21 69
3362.34 66
3362.47 62
3362.61 58
3362.74 51
3362.87 43
3363.01 34
3363.14 25
3363.27 18
3363.40 12
3363.54 8
3363.67 5
3363.80 3
3363.94 1
3364.07 0
3364.20 0
3364.34 0
3364.47 0
3364.60 0
3364.73 0
3364.87 0
3365.00 0
3365.13 8
3365.27 18
3365.40 30
3365.53 43
3365.66 56
3365.80 69
3365.93 82
3366.06 93
3366.20 102
3366.33 108
3366.46 111
3366.60 110
3366.73 105
3366.86 98
3366.99 90
3367.13 81
3367.26 74
3367.39 68
3367.53 63
3367.66 59
3367.79 55
3367.93 49
3368.06 43
3368.19 34
3368.32 25
3368.46 15
3368.59 7
3368.72 1
3368.86 0
3368.99 2
3369.12 9
3369.26 20
3369.39 31
3369.52 42
3369.65 52
3369.79 58
3369.92 62
3370.05 62
3370.19 62
3370.32 61
3370.45 61
3370.59 61
3370.72 61
3370.85 60
3370.99 59
3371.12 58
3371.25 55
3371.38 52
3371.52 50
3371.65 50
3371.78 51
3371.92 53
3372.05 56
3372.18 60
3372.32 64
3372.45 67
3372.58 69
3372.72 70
3372.85 72
3372.98 75
3373.11 80
3373.25 85
3373.38 91
3373.51 96
3373.65 98
3373.78 95
3373.91 88
3374.05 76
3374.18 62
3374.31 47
3374.45 33
3374.58 21
3374.71 13
3374.85 9
3374.98 9
3375.11 10
3375.24 13
3375.38 17
3375.51 22
3375.64 28
3375.78 35
3375.91 43
3376.04 53
3376.18 62
3376.31 71
3376.44 78
3376.58 81
3376.71 81
3376.84 79
3376.98 75
3377.11 70
3377.24 67
3377.38 66
3377.51 67
3377.64 72
3377.78 78
3377.91 87
3378.04 95
3378.17 104
3378.31 111
3378.44 118
3378.57 123
3378.71 127
3378.84 129
3378.97 128
3379.11 124
3379.24 116
3379.37 105
3379.51 91
3379.64 74
3379.77 58
3379.91 45
3380.04 36
3380.17 32
3380.31 34
3380.44 42
3380.57 54
3380.71 69
3380.84 84
3380.97 98
3381.11 109
3381.24 118
3381.37 124
3381.51 127
3381.64 128
3381.77 129
3381.91 132
3382.04 138
3382.17 145
3382.31 155
3382.44 166
3382.57 178
3382.71 190
3382.84 200
3382.97 209
3383.11 216
3383.24 222
3383.37 228
3383.51 235
3383.64 241
3383.77 247
3383.91 251
3384.04 252
3384.17 249
3384.31 241
3384.44 228
3384.57 211
3384.71 192
3384.84 173
3384.97 155
3385.11 141
3385.24 131
3385.37 126
3385.51 126
3385.64 132
3385.77 143
3385.91 156
3386.04 172
3386.17 189
3386.31 205
3386.44 217
3386.57 225
3386.71 228
3386.84 226
3386.97 219
3387.11 207
3387.24 193
3387.37 178
3387.51 163
3387.64 150
3387.77 139
3387.91 132
3388.04 130
3388.17 132
3388.31 140
3388.44 151
3388.57 164
3388.71 177
3388.84 187
3388.97 192
3389.11 191
3389.24 186
3389.37 176
3389.51 164
3389.64 151
3389.77 138
3389.91 127
3390.04 117
3390.17 111
3390.31 108
3390.44 109
3390.57 113
3390.71 121
3390.84 130
3390.98 138
3391.11 143
3391.24 142
3391.38 136
3391.51 125
3391.64 111
3391.78 97
3391.91 88
3392.04 84
3392.18 85
3392.31 90
3392.44 94
3392.58 95
3392.71 89
3392.84 77
3392.98 59
3393.11 40
3393.24 23
3393.38 12
3393.51 10
3393.64 16
3393.78 27
3393.91 41
3394.05 54
3394.18 65
3394.31 73
3394.45 77
3394.58 81
3394.71 85
3394.85 91
3394.98 98
3395.11 107
3395.25 116
3395.38 125
3395.51 134
3395.65 141
3395.78 147
3395.91 151
3396.05 154
3396.18 155
3396.32 154
3396.45 152
3396.58 147
3396.72 142
3396.85 136
3396.98 130
3397.12 125
3397.25 119
3397.38 114
3397.52 107
3397.65 100
3397.79 92
3397.92 84
3398.05 77
3398.19 72
3398.32 70
3398.45 72
3398.59 76
3398.72 83
3398.85 91
3398.99 100
3399.12 109
3399.25 116
3399.39 123
3399.52 128
3399.66 130
3399.79 131
3399.92 129
3400.06 127
3400.19 124
3400.32 120
3400.46 115
3400.59 111
3400.72 107
3400.86 103
3400.99 100
3401.13 99
3401.26 101
3401.39 106
3401.53 114
3401.66 124
3401.79 136
3401.93 148
3402.06 160
3402.20 171
3402.33 180
3402.46 188
3402.60 192
3402.73 193
3402.86 188
3403.00 180
3403.13 167
3403.26 153
3403.40 140
3403.53 130
3403.67 125
3403.80 126
3403.93 131
3404.07 139
3404.20 147
3404.33 154
3404.47 159
3404.60 161
3404.74 162
3404.87 163
3405.00 164
3405.14 167
3405.27 170
3405.40 176
3405.54 181
3405.67 188
3405.81 196
3405.94 205
3406.07 214
3406.21 225
3406.34 234
3406.47 243
3406.61 249
3406.74 253
3406.88 254
3407.01 253
3407.14 249
3407.28 243
3407.41 235
3407.54 226
3407.68 214
3407.81 200
3407.95 186
3408.08 172
3408.21 161
3408.35 155
3408.48 155
3408.62 162
3408.75 174
3408.88 188
3409.02 202
3409.15 212
3409.28 217
3409.42 216
3409.55 210
3409.69 200
3409.82 189
3409.95 179
3410.09 172
3410.22 167
3410.35 165
3410.49 165
3410.62 165
3410.76 164
3410.89 159
3411.02 151
3411.16 137
3411.29 119
3411.43 98
3411.56 77
3411.69 56
3411.83 41
3411.96 31
3412.10 28
3412.23 31
3412.36 37
3412.50 43
3412.63 46
3412.76 45
3412.90 39
3413.03 29
3413.17 17
3413.30 7
3413.43 0
3413.57 0
3413.70 0
3413.84 0
3413.97 0
3414.10 0
3414.24 0
3414.37 0
3414.51 0
3414.64 1
3414.77 9
3414.91 19
3415.04 28
3415.17 37
3415.31 45
3415.44 52
3415.58 61
3415.71 70
3415.84 80
3415.98 90
3416.11 100
3416.25 107
3416.38 112
3416.51 113
3416.65 110
3416.78 105
3416.92 100
3417.05 96
3417.18 94
3417.32 96
3417.45 102
3417.59 111
3417.72 122
3417.85 133
3417.99 144
3418.12 151
3418.26 155
3418.39 154
3418.52 148
3418.66 139
3418.79 126
3418.93 111
3419.06 97
3419.19 85
3419.33 76
3419.46 70
3419.60 68
3419.73 69
3419.86 72
3420.00 77
3420.13 84
3420.27 92
3420.40 101
3420.53 111
3420.67 123
3420.80 136
3420.94 148
3421.07 160
3421.20 171
3421.34 181
3421.47 189
3421.61 194
3421.74 197
3421.88 196
3422.01 193
3422.14 188
3422.28 181
3422.41 174
3422.55 167
3422.68 163
3422.81 160
3422.95 159
3423.08 161
3423.22 163
3423.35 167
3423.48 173
3423.62 181
3423.75 191
3423.89 202
3424.02 212
3424.15 220
3424.29 225
3424.42 224
3424.56 219
3424.69 209
3424.83 195
3424.96 180
3425.09 163
3425.23 145
3425.36 126
3425.50 107
3425.63 87
3425.76 68
3425.90 50
3426.03 35
3426.17 22
3426.30 14
3426.44 9
3426.57 8
3426.70 8
3426.84 9
3426.97 9
3427.11 8
3427.24 5
3427.37 0
3427.51 0
3427.64 0
3427.78 0
3427.91 0
3428.05 0
3428.18 0
3428.31 9
3428.45 23
3428.58 39
3428.72 54
3428.85 68
3428.98 80
3429.12 90
3429.25 99
3429.39 105
3429.52 110
3429.66 113
3429.79 113
3429.92 112
3430.06 111
3430.19 110
3430.33 111
3430.46 115
3430.60 122
3430.73 130
3430.86 136
3431.00 140
3431.13 139
3431.27 134
3431.40 127
3431.54 119
3431.67 115
3431.80 116
3431.94 125
3432.07 140
3432.21 159
3432.34 179
3432.47 198
3432.61 214
3432.74 226
3432.88 235
3433.01 241
3433.15 247
3433.28 253
3433.41 259
3433.55 265
3433.68 271
3433.82 275
3433.95 278
3434.09 280
3434.22 281
3434.36 282
3434.49 286
3434.62 293
3434.76 303
3434.89 316
3435.03 330
3435.16 345
3435.30 359
3435.43 371
3435.56 381
3435.70 390
3435.83 402
3435.97 418
3436.10 440
3436.24 469
3436.37 505
3436.50 544
3436.64 584
3436.77 622
3436.91 654
3437.04 681
3437.18 702
3437.31 719
3437.45 733
3437.58 748
3437.71 765
3437.85 783
3437.98 803
3438.12 822
3438.25 840
3438.39 853
3438.52 862
3438.65 867
3438.79 869
3438.92 870
3439.06 871
3439.19 873
3439.33 875
3439.46 879
3439.60 881
3439.73 882
3439.86 879
3440.00 873
3440.13 865
3440.27 855
3440.40 843
3440.54 830
3440.67 816
3440.81 800
3440.94 784
3441.07 767
3441.21 749
3441.34 731
3441.48 714
3441.61 698
3441.75 682
3441.88 668
3442.02 656
3442.15 646
3442.28 638
3442.42 633
3442.55 629
3442.69 625
3442.82 622
3442.96 618
3443.09 613
3443.23 610
3443.36 607
3443.49 607
3443.63 609
3443.76 611
3443.90 612
3444.03 609
3444.17 602
3444.30 590
3444.44 575
3444.57 559
3444.71 544
3444.84 531
3444.97 520
3445.11 510
3445.24 498
3445.38 485
3445.51 470
3445.65 452
3445.78 436
3445.92 422
3446.05 413
3446.19 411
3446.32 415
3446.45 422
3446.59 429
3446.72 435
3446.86 437
3446.99 434
3447.13 426
3447.26 416
3447.40 404
3447.53 393
3447.67 384
3447.80 376
3447.93 372
3448.07 371
3448.20 375
3448.34 384
3448.47 398
3448.61 414
3448.74 431
3448.88 447
3449.01 460
3449.15 466
3449.28 466
3449.41 459
3449.55 448
3449.68 434
3449.82 421
3449.95 410
3450.09 403
3450.22 398
3450.36 395
3450.49 392
3450.63 388
3450.76 380
3450.90 370
3451.03 358
3451.17 343
3451.30 327
3451.43 311
3451.57 296
3451.70 280
3451.84 265
3451.97 251
3452.11 237
3452.24 224
3452.38 213
3452.51 205
3452.65 200
3452.78 199
3452.92 202
3453.05 209
3453.18 218
3453.32 228
3453.45 235
3453.59 239
3453.72 238
3453.86 233
3453.99 224
3454.13 214
3454.26 204
3454.40 196
3454.53 189
3454.67 185
3454.80 182
3454.94 180
3455.07 180
3455.21 180
3455.34 183
3455.47 189
3455.61 198
3455.74 207
3455.88 217
3456.01 225
3456.15 230
3456.28 232
3456.42 232
3456.55 231
3456.69 231
3456.82 232
3456.96 234
3457.09 237
3457.23 240
3457.36 241
3457.50 240
3457.63 237
3457.77 233
3457.90 227
3458.04 220
3458.17 214
3458.30 208
3458.44 202
3458.57 197
3458.71 194
3458.84 192
3458.98 192
3459.11 193
3459.25 196
3459.38 199
3459.52 204
3459.65 208
3459.79 212
3459.92 214
3460.06 216
3460.19 216
3460.33 216
3460.46 215
3460.60 215
3460.73 216
3460.87 217
3461.00 218
3461.14 218
3461.27 216
3461.41 210
3461.54 201
3461.68 189
3461.81 178
3461.94 167
3462.08 159
3462.21 152
3462.35 147
3462.48 139
3462.62 128
3462.75 112
3462.89 90
3463.02 64
3463.16 39
3463.29 18
3463.43 4
3463.56 0
3463.70 2
3463.83 12
3463.97 26
3464.10 43
3464.24 60
3464.37 77
3464.51 91
3464.64 102
3464.78 111
3464.91 117
3465.05 118
3465.18 117
3465.32 114
3465.45 113
3465.59 115
3465.72 122
3465.86 134
3465.99 150
3466.13 168
3466.26 187
3466.40 202
3466.53 214
3466.67 220
3466.80 222
3466.94 218
3467.07 211
3467.21 201
3467.34 190
3467.48 179
3467.61 170
3467.75 163
3467.88 158
3468.02 157
3468.15 157
3468.29 158
3468.42 159
3468.56 158
3468.69 154
3468.83 149
3468.96 143
3469.10 136
3469.23 131
3469.37 125
3469.50 120
3469.64 113
3469.77 103
3469.91 89
3470.04 71
3470.18 50
3470.31 29
3470.45 8
3470.58 0
3470.72 0
3470.85 0
3470.99 0
3471.12 0
3471.26 0
3471.39 0
3471.53 0
3471.66 2
3471.80 11
3471.93 22
3472.07 35
3472.20 51
3472.34 69
3472.47 88
3472.61 108
3472.74 126
3472.88 139
3473.01 147
3473.15 148
3473.28 143
3473.42 134
3473.55 123
3473.69 115
3473.82 110
3473.96 111
3474.09 115
3474.23 120
3474.36 124
3474.50 124
3474.63 118
3474.77 105
3474.90 87
3475.04 68
3475.17 49
3475.31 34
3475.44 23
3475.58 17
3475.71 14
3475.85 12
3475.98 9
3476.12 4
3476.25 0
3476.39 0
3476.52 0
3476.66 0
3476.79 0
3476.93 0
3477.07 0
3477.20 3
3477.34 6
3477.47 7
3477.61 8
3477.74 11
3477.88 17
3478.01 29
3478.15 47
3478.28 69
3478.42 93
3478.55 116
3478.69 137
3478.82 154
3478.96 166
3479.09 172
3479.23 172
3479.36 168
3479.50 158
3479.63 145
3479.77 129
3479.90 112
3480.04 95
3480.17 80
3480.31 67
3480.44 59
3480.58 55
3480.72 53
3480.85 53
3480.99 51
3481.12 49
3481.26 46
3481.39 41
3481.53 38
3481.66 37
3481.80 38
3481.93 43
3482.07 50
3482.20 59
3482.34 68
3482.47 77
3482.61 86
3482.74 93
3482.88 98
3483.01 102
3483.15 103
3483.28 101
3483.42 98
3483.56 92
3483.69 84
3483.83 75
3483.96 65
3484.10 55
3484.23 47
3484.37 38
3484.50 30
3484.64 24
3484.77 19
3484.91 15
3485.04 14
3485.18 16
3485.31 20
3485.45 27
3485.58 35
3485.72 43
3485.86 51
3485.99 59
3486.13 65
3486.26 70
3486.40 73
3486.53 76
3486.67 78
3486.80 80
3486.94 81
3487.07 80
3487.21 79
3487.34 74
3487.48 66
3487.61 55
3487.75 42
3487.89 27
3488.02 12
3488.16 0
3488.29 0
3488.43 0
3488.56 0
3488.70 0
3488.83 0
3488.97 0
3489.10 0
3489.24 0
3489.37 3
3489.51 8
3489.65 14
3489.78 21
3489.92 30
3490.05 40
3490.19 49
3490.32 57
3490.46 64
3490.59 69
3490.73 74
3490.86 79
3491.00 85
3491.13 92
3491.27 99
3491.41 104
3491.54 107
3491.68 107
3491.81 103
3491.95 98
3492.08 92
3492.22 88
3492.35 88
3492.49 90
3492.62 96
3492.76 104
3492.90 112
3493.03 119
3493.17 125
3493.30 129
3493.44 133
3493.57 137
3493.71 139
3493.84 140
3493.98 139
3494.11 136
3494.25 132
3494.39 127
3494.52 124
3494.66 122
3494.79 122
3494.93 121
3495.06 118
3495.20 111
3495.33 99
3495.47 83
3495.61 66
3495.74 51
3495.88 41
3496.01 38
3496.15 42
3496.28 53
3496.42 68
3496.55 84
3496.69 99
3496.82 110
3496.96 117
3497.10 118
3497.23 116
3497.37 111
3497.50 106
3497.64 102
3497.77 99
3497.91 99
3498.04 100
3498.18 103
3498.32 107
3498.45 112
3498.59 118
3498.72 125
3498.86 133
3498.99 141
3499.13 146
3499.26 146
3499.40 141
3499.54 129
3499.67 111
3499.81 88
3499.94 65
3500.08 43
3500.21 24
3500.35 10
3500.49 2
3500.62 0
3500.76 3
3500.89 10
3501.03 21
3501.16 36
3501.30 52
3501.43 70
3501.57 89
3501.71 106
3501.84 121
3501.98 132
3502.11 140
3502.25 143
3502.38 142
3502.52 136
3502.66 128
3502.79 118
3502.93 107
3503.06 95
3503.20 84
3503.33 73
3503.47 64
3503.60 55
3503.74 48
3503.88 44
3504.01 46
3504.15 52
3504.28 63
3504.42 77
3504.55 93
3504.69 110
3504.83 125
3504.96 138
3505.10 149
3505.23 160
3505.37 172
3505.50 185
3505.64 198
3505.78 210
3505.91 222
3506.05 232
3506.18 239
3506.32 243
3506.45 244
3506.59 243
3506.73 239
3506.86 231
3507.00 220
3507.13 206
3507.27 193
3507.40 182
3507.54 176
3507.68 176
3507.81 183
3507.95 194
3508.08 209
3508.22 223
3508.35 235
3508.49 245
3508.63 253
3508.76 260
3508.90 268
3509.03 276
3509.17 285
3509.31 294
3509.44 304
3509.58 313
3509.71 323
3509.85 334
3509.98 345
3510.12 358
3510.26 372
3510.39 384
3510.53 392
3510.66 396
3510.80 394
3510.93 387
3511.07 375
3511.21 359
3511.34 342
3511.48 325
3511.61 311
3511.75 303
3511.89 300
3512.02 305
3512.16 315
3512.29 330
3512.43 345
3512.56 357
3512.70 365
3512.84 367
3512.97 364
3513.11 357
3513.24 349
3513.38 341
3513.52 335
3513.65 330
3513.79 326
3513.92 322
3514.06 319
3514.19 317
3514.33 316
3514.47 318
3514.60 321
3514.74 324
3514.87 326
3515.01 324
3515.15 318
3515.28 310
3515.42 302
3515.55 296
3515.69 293
3515.83 295
3515.96 301
3516.10 310
3516.23 318
3516.37 324
3516.50 328
3516.64 330
3516.78 331
3516.91 332
3517.05 335
3517.18 339
3517.32 344
3517.46 350
3517.59 355
3517.73 358
3517.86 360
3518.00 362
3518.14 364
3518.27 367
3518.41 373
3518.54 378
3518.68 384
3518.82 388
3518.95 389
3519.09 390
3519.22 392
3519.36 396
3519.50 405
3519.63 416
3519.77 430
3519.90 445
3520.04 456
3520.18 464
3520.31 465
3520.45 462
3520.58 454
3520.72 443
3520.86 430
3520.99 417
3521.13 404
3521.26 393
3521.40 383
3521.54 374
3521.67 365
3521.81 356
3521.94 347
3522.08 337
3522.22 326
3522.35 316
3522.49 307
3522.62 298
3522.76 289
3522.90 280
3523.03 270
3523.17 260
3523.30 249
3523.44 236
3523.58 222
3523.71 206
3523.85 190
3523.98 172
3524.12 155
3524.26 140
3524.39 130
3524.53 125
3524.66 124
3524.80 126
3524.94 130
3525.07 132
3525.21 134
3525.34 133
3525.48 133
3525.62 135
3525.75 141
3525.89 152
3526.03 166
3526.16 182
3526.30 196
3526.43 204
3526.57 205
3526.71 197
3526.84 181
3526.98 160
3527.11 138
3527.25 117
3527.39 100
3527.52 88
3527.66 82
3527.79 78
3527.93 75
3528.07 69
3528.20 59
3528.34 47
3528.48 34
3528.61 22
3528.75 16
3528.88 15
3529.02 21
3529.16 31
3529.29 42
3529.43 52
3529.56 56
3529.70 55
3529.84 49
3529.97 40
3530.11 30
3530.25 22
3530.38 17
3530.52 16
3530.65 19
3530.79 23
3530.93 25
3531.06 25
3531.20 20
3531.34 12
3531.47 0
3531.61 0
3531.74 0
3531.88 0
3532.02 0
3532.15 0
3532.29 0
3532.42 0
3532.56 17
3532.70 35
3532.83 51
3532.97 64
3533.11 73
3533.24 76
3533.38 75
3533.51 69
3533.65 60
3533.79 50
3533.92 42
3534.06 37
3534.20 35
3534.33 37
3534.47 42
3534.60 48
3534.74 53
3534.88 58
3535.01 63
3535.15 67
3535.29 72
3535.42 76
3535.56 80
3535.69 83
3535.83 84
3535.97 85
3536.10 86
3536.24 88
3536.38 94
3536.51 101
3536.65 111
3536.79 121
3536.92 129
3537.06 134
3537.19 137
3537.33 136
3537.47 134
3537.60 131
3537.74 130
3537.88 130
3538.01 132
3538.15 136
3538.28 143
3538.42 151
3538.56 160
3538.69 168
3538.83 176
3538.97 181
3539.10 184
3539.24 184
3539.38 182
3539.51 180
3539.65 180
3539.78 183
3539.92 190
3540.06 201
3540.19 215
3540.33 230
3540.47 241
3540.60 248
3540.74 249
3540.88 245
3541.01 237
3541.15 229
3541.28 224
3541.42 222
3541.56 226
3541.69 232
3541.83 239
3541.97 243
3542.10 243
3542.24 238
3542.38 228
3542.51 217
3542.65 206
3542.79 198
3542.92 195
3543.06 195
3543.19 200
3543.33 206
3543.47 213
3543.60 218
3543.74 223
3543.88 226
3544.01 228
3544.15 230
3544.29 232
3544.42 234
3544.56 237
3544.70 240
3544.83 243
3544.97 246
3545.10 248
3545.24 249
3545.38 250
3545.51 251
3545.65 253
3545.79 256
3545.92 259
3546.06 260
3546.20 260
3546.33 256
3546.47 248
3546.61 238
3546.74 226
3546.88 214
3547.02 203
3547.15 193
3547.29 187
3547.43 184
3547.56 183
3547.70 184
3547.83 187
3547.97 189
3548.11 189
3548.24 187
3548.38 184
3548.52 180
3548.65 177
3548.79 177
3548.93 181
3549.06 188
3549.20 196
3549.34 204
3549.47 207
3549.61 203
3549.75 192
3549.88 176
3550.02 158
3550.16 141
3550.29 128
3550.43 121
3550.57 121
3550.70 128
3550.84 138
3550.98 149
3551.11 159
3551.25 165
3551.38 167
3551.52 162
3551.66 153
3551.79 139
3551.93 124
3552.07 109
3552.20 98
3552.34 92
3552.48 93
3552.61 102
3552.75 115
3552.89 130
3553.02 144
3553.16 156
3553.30 163
3553.43 167
3553.57 167
3553.71 167
3553.84 166
3553.98 166
3554.12 167
3554.25 166
3554.39 163
3554.53 159
3554.66 153
3554.80 145
3554.94 137
3555.07 131
3555.21 128
3555.35 127
3555.48 130
3555.62 135
3555.76 144
3555.89 156
3556.03 169
3556.17 183
3556.30 199
3556.44 216
3556.58 232
3556.71 247
3556.85 259
3556.99 270
3557.12 279
3557.26 286
3557.40 293
3557.53 300
3557.67 309
3557.81 319
3557.94 330
3558.08 340
3558.22 348
3558.35 353
3558.49 355
3558.63 354
3558.76 351
3558.90 346
3559.04 340
3559.17 332
3559.31 321
3559.45 307
3559.58 291
3559.72 273
3559.86 256
3560.00 240
3560.13 229
3560.27 222
3560.41 220
3560.54 221
3560.68 225
3560.82 229
3560.95 234
3561.09 237
3561.23 241
3561.36 244
3561.50 247
3561.64 250
3561.77 253
3561.91 254
3562.05 254
3562.18 252
3562.32 248
3562.46 241
3562.59 233
3562.73 223
3562.87 212
3563.00 200
3563.14 188
3563.28 176
3563.41 166
3563.55 158
3563.69 154
3563.83 155
3563.96 158
3564.10 162
3564.24 164
3564.37 163
3564.51 157
3564.65 145
3564.78 130
3564.92 111
3565.06 93
3565.19 74
3565.33 57
3565.47 41
3565.60 28
3565.74 19
3565.88 14
3566.01 15
3566.15 22
3566.29 36
3566.43 55
3566.56 76
3566.70 97
3566.84 114
3566.97 128
3567.11 135
3567.25 137
3567.38 134
3567.52 129
3567.66 122
3567.79 113
3567.93 105
3568.07 96
3568.21 87
3568.34 78
3568.48 69
3568.62 62
3568.75 57
3568.89 54
3569.03 53
3569.16 54
3569.30 55
3569.44 55
3569.57 53
3569.71 48
3569.85 42
3569.99 33
3570.12 23
3570.26 13
3570.40 4
3570.53 0
3570.67 0
3570.81 0
3570.94 0
3571.08 0
3571.22 0
3571.35 6
3571.49 18
3571.63 31
3571.77 45
3571.90 58
3572.04 70
3572.18 79
3572.31 85
3572.45 88
3572.59 88
3572.72 87
3572.86 85
3573.00 85
3573.14 87
3573.27 92
3573.41 100
3573.55 110
3573.68 118
3573.82 122
3573.96 122
3574.09 117
3574.23 108
3574.37 96
3574.51 83
3574.64 72
3574.78 62
3574.92 53
3575.05 45
3575.19 37
3575.33 28
3575.47 20
3575.60 12
3575.74 6
3575.88 4
3576.01 5
3576.15 9
3576.29 17
3576.42 26
3576.56 36
3576.70 45
3576.84 53
3576.97 57
3577.11 58
3577.25 56
3577.38 50
3577.52 41
3577.66 33
3577.80 26
3577.93 23
3578.07 23
3578.21 27
3578.34 32
3578.48 38
3578.62 41
3578.76 42
3578.89 40
3579.03 36
3579.17 32
3579.30 30
3579.44 29
3579.58 30
3579.71 32
3579.85 34
3579.99 36
3580.13 37
3580.26 36
3580.40 36
3580.54 34
3580.67 33
3580.81 30
3580.95 28
3581.09 24
3581.22 20
3581.36 15
3581.50 9
3581.63 2
3581.77 0
3581.91 0
3582.05 0
3582.18 0
3582.32 0
3582.46 0
3582.60 0
3582.73 0
3582.87 5
3583.01 19
3583.14 33
3583.28 44
3583.42 52
3583.56 56
3583.69 56
3583.83 54
3583.97 50
3584.10 45
3584.24 40
3584.38 35
3584.52 31
3584.65 29
3584.79 28
3584.93 30
3585.07 34
3585.20 39
3585.34 46
3585.48 52
3585.61 57
3585.75 59
3585.89 58
3586.03 56
3586.16 53
3586.30 50
3586.44 50
3586.57 52
3586.71 56
3586.85 63
3586.99 71
3587.12 80
3587.26 89
3587.40 97
3587.54 105
3587.67 112
3587.81 117
3587.95 119
3588.08 118
3588.22 111
3588.36 100
3588.50 84
3588.63 65
3588.77 45
3588.91 26
3589.05 8
3589.18 0
3589.32 0
3589.46 0
3589.60 0
3589.73 0
3589.87 0
3590.01 1
3590.14 14
3590.28 28
3590.42 41
3590.56 54
3590.69 65
3590.83 74
3590.97 81
3591.11 88
3591.24 93
3591.38 96
3591.52 97
3591.66 96
3591.79 92
3591.93 86
3592.07 79
3592.20 72
3592.34 67
3592.48 63
3592.62 59
3592.75 57
3592.89 56
3593.03 55
3593.17 55
3593.30 57
3593.44 61
3593.58 68
3593.72 77
3593.85 88
3593.99 101
3594.13 112
3594.27 121
3594.40 125
3594.54 124
3594.68 117
3594.82 104
3594.95 89
3595.09 74
3595.23 60
3595.36 49
3595.50 42
3595.64 39
3595.78 40
3595.91 44
3596.05 51
3596.19 59
3596.33 69
3596.46 79
3596.60 87
3596.74 91
3596.88 91
3597.01 84
3597.15 72
3597.29 56
3597.43 39
3597.56 22
3597.70 9
3597.84 0
3597.98 0
3598.11 0
3598.25 0
3598.39 0
3598.53 0
3598.66 0
3598.80 0
3598.94 0
3599.08 1
3599.21 12
3599.35 25
3599.49 37
3599.63 47
3599.76 54
3599.90 58
3600.04 59
3600.18 58
3600.31 56
3600.45 54
3600.59 51
3600.73 47
3600.86 42
3601.00 34
3601.14 25
3601.28 17
3601.41 10
3601.55 7
3601.69 8
3601.83 14
3601.96 21
3602.10 30
3602.24 38
3602.38 43
3602.51 45
3602.65 43
3602.79 39
3602.93 35
3603.07 31
3603.20 29
3603.34 29
3603.48 32
3603.62 36
3603.75 42
3603.89 47
3604.03 52
3604.17 57
3604.30 61
3604.44 64
3604.58 64
3604.72 62
3604.85 56
3604.99 47
3605.13 36
3605.27 24
3605.40 13
3605.54 6
3605.68 5
3605.82 8
3605.96 18
3606.09 30
3606.23 46
3606.37 61
3606.51 75
3606.64 86
3606.78 94
3606.92 97
3607.06 97
3607.19 93
3607.33 86
3607.47 76
3607.61 66
3607.74 56
3607.88 49
3608.02 46
3608.16 49
3608.30 58
3608.43 71
3608.57 85
3608.71 98
3608.85 108
3608.98 113
3609.12 112
3609.26 107
3609.40 101
3609.53 95
3609.67 92
3609.81 94
3609.95 99
3610.09 108
3610.22 118
3610.36 127
3610.50 133
3610.64 136
3610.77 137
3610.91 137
3611.05 137
3611.19 139
3611.32 144
3611.46 151
3611.60 159
3611.74 167
3611.88 173
3612.01 178
3612.15 182
3612.29 184
3612.43 186
3612.56 188
3612.70 190
3612.84 191
3612.98 191
3613.12 189
3613.25 187
3613.39 184
3613.53 182
3613.67 180
3613.80 180
3613.94 180
3614.08 180
3614.22 179
3614.36 175
3614.49 168
3614.63 157
3614.77 144
3614.91 128
3615.04 111
3615.18 93
3615.32 74
3615.46 57
3615.60 41
3615.73 27
3615.87 16
3616.01 10
3616.15 8
3616.28 11
3616.42 18
3616.56 27
3616.70 37
3616.84 47
3616.97 55
3617.11 62
3617.25 65
3617.39 66
3617.53 63
3617.66 59
3617.80 54
3617.94 48
3618.08 44
3618.21 42
3618.35 44
3618.49 49
3618.63 59
3618.77 71
3618.90 85
3619.04 100
3619.18 115
3619.32 130
3619.46 142
3619.59 152
3619.73 158
3619.87 159
3620.01 156
3620.15 149
3620.28 139
3620.42 128
3620.56 116
3620.70 106
3620.83 98
3620.97 92
3621.11 88
3621.25 86
3621.39 85
3621.52 84
3621.66 84
3621.80 82
3621.94 79
3622.08 74
3622.21 70
3622.35 65
3622.49 60
3622.63 57
3622.77 56
3622.90 56
3623.04 59
3623.18 62
3623.32 65
3623.46 67
3623.59 69
3623.73 70
3623.87 71
3624.01 72
3624.15 76
3624.28 82
3624.42 91
3624.56 101
3624.70 112
3624.84 121
3624.97 127
3625.11 130
3625.25 130
3625.39 127
3625.53 125
3625.66 123
3625.80 122
3625.94 125
3626.08 130
3626.22 137
3626.35 146
3626.49 156
3626.63 165
3626.77 171
3626.91 175
3627.04 175
3627.18 170
3627.32 163
3627.46 152
3627.60 140
3627.73 128
3627.87 116
3628.01 105
3628.15 96
3628.29 88
3628.42 83
3628.56 79
3628.70 77
3628.84 77
3628.98 77
3629.11 80
3629.25 83
3629.39 89
3629.53 96
3629.67 105
3629.81 116
3629.94 129
3630.08 142
3630.22 158
3630.36 173
3630.50 188
3630.63 200
3630.77 210
3630.91 214
3631.05 213
3631.19 207
3631.32 197
3631.46 183
3631.60 168
3631.74 155
3631.88 144
3632.01 137
3632.15 133
3632.29 132
3632.43 132
3632.57 132
3632.71 131
3632.84 127
3632.98 123
3633.12 117
3633.26 112
3633.40 108
3633.53 105
3633.67 103
3633.81 103
3633.95 104
3634.09 106
3634.23 110
3634.36 115
3634.50 121
3634.64 126
3634.78 129
3634.92 129
3635.05 125
3635.19 118
3635.33 109
3635.47 100
3635.61 92
3635.75 87
3635.88 86
3636.02 86
3636.16 88
3636.30 89
3636.44 88
3636.57 87
3636.71 85
3636.85 83
3636.99 83
3637.13 85
3637.27 86
3637.40 86
3637.54 84
3637.68 79
3637.82 71
3637.96 62
3638.10 53
3638.23 45
3638.37 38
3638.51 33
3638.65 30
3638.79 29
3638.92 29
3639.06 31
3639.20 35
3639.34 41
3639.48 48
3639.62 55
3639.75 58
3639.89 58
3640.03 53
3640.17 45
3640.31 35
3640.45 25
3640.58 17
3640.72 13
3640.86 10
3641.00 10
3641.14 9
3641.28 7
3641.41 2
3641.55 0
3641.69 0
3641.83 0
3641.97 0
3642.11 0
3642.24 0
3642.38 0
3642.52 2
3642.66 5
3642.80 8
3642.94 10
3643.07 14
3643.21 22
3643.35 33
3643.49 46
3643.63 60
3643.77 75
3643.90 86
3644.04 94
3644.18 98
3644.32 97
3644.46 93
3644.60 86
3644.73 79
3644.87 74
3645.01 71
3645.15 72
3645.29 77
3645.43 84
3645.56 93
3645.70 101
3645.84 107
3645.98 110
3646.12 110
3646.26 110
3646.39 108
3646.53 109
3646.67 111
3646.81 116
3646.95 121
3647.09 126
3647.23 129
3647.36 129
3647.50 127
3647.64 121
3647.78 113
3647.92 105
3648.06 95
3648.19 86
3648.33 77
3648.47 69
3648.61 61
3648.75 53
3648.89 47
3649.02 42
3649.16 39
3649.30 39
3649.44 43
3649.58 51
3649.72 61
3649.86 73
3649.99 85
3650.13 93
3650.27 95
3650.41 91
3650.55 81
3650.69 68
3650.82 54
3650.96 40
3651.10 29
3651.24 21
3651.38 15
3651.52 11
3651.66 7
3651.79 2
3651.93 0
3652.07 0
3652.21 0
3652.35 0
3652.49 0
3652.63 2
3652.76 9
3652.90 17
3653.04 25
3653.18 30
3653.32 32
3653.46 28
3653.60 20
3653.73 8
3653.87 0
3654.01 0
3654.15 0
3654.29 0
3654.43 0
3654.57 0
3654.70 0
3654.84 9
3654.98 32
3655.12 53
3655.26 72
3655.40 85
3655.54 91
3655.67 92
3655.81 87
3655.95 79
3656.09 70
3656.23 63
3656.37 58
3656.51 58
3656.64 59
3656.78 62
3656.92 66
3657.06 69
3657.20 72
3657.34 73
3657.48 73
3657.61 72
3657.75 69
3657.89 65
3658.03 60
3658.17 53
3658.31 47
3658.45 42
3658.58 39
3658.72 39
3658.86 42
3659.00 46
3659.14 51
3659.28 58
3659.42 65
3659.55 72
3659.69 78
3659.83 83
3659.97 88
3660.11 92
3660.25 95
3660.39 97
3660.53 98
3660.66 96
3660.80 92
3660.94 86
3661.08 78
3661.22 68
3661.36 57
3661.50 46
3661.64 35
3661.77 25
3661.91 16
3662.05 8
3662.19 2
3662.33 0
3662.47 0
3662.61 3
3662.74 10
3662.88 19
3663.02 31
3663.16 42
3663.30 52
3663.44 60
3663.58 65
3663.72 66
3663.85 65
3663.99 60
3664.13 54
3664.27 49
3664.41 44
3664.55 42
3664.69 44
3664.83 48
3664.96 54
3665.10 60
3665.24 64
3665.38 65
3665.52 62
3665.66 54
3665.80 44
3665.94 35
3666.07 26
3666.21 21
3666.35 20
3666.49 23
3666.63 28
3666.77 33
3666.91 35
3667.05 33
3667.18 24
3667.32 12
3667.46 0
3667.60 0
3667.74 0
3667.88 0
3668.02 0
3668.16 0
3668.30 0
3668.43 0
3668.57 14
3668.71 29
3668.85 42
3668.99 53
3669.13 60
3669.27 65
3669.41 67
3669.54 66
3669.68 64
3669.82 59
3669.96 52
3670.10 45
3670.24 37
3670.38 31
3670.52 26
3670.66 24
3670.79 25
3670.93 28
3671.07 32
3671.21 36
3671.35 39
3671.49 41
3671.63 41
3671.77 38
3671.91 35
3672.04 32
3672.18 30
3672.32 31
3672.46 33
3672.60 38
3672.74 43
3672.88 49
3673.02 55
3673.16 58
3673.29 59
3673.43 58
3673.57 54
3673.71 49
3673.85 46
3673.99 44
3674.13 47
3674.27 53
3674.41 62
3674.55 71
3674.68 78
3674.82 82
3674.96 81
3675.10 76
3675.24 68
3675.38 59
3675.52 50
3675.66 42
3675.80 37
3675.93 32
3676.07 29
3676.21 26
3676.35 24
3676.49 21
3676.63 19
3676.77 18
3676.91 17
3677.05 17
3677.19 16
3677.32 14
3677.46 12
3677.60 9
3677.74 7
3677.88 7
3678.02 9
3678.16 13
3678.30 20
3678.44 27
3678.58 35
3678.71 43
3678.85 49
3678.99 53
3679.13 57
3679.27 60
3679.41 63
3679.55 67
3679.69 71
3679.83 77
3679.97 82
3680.10 88
3680.24 94
3680.38 98
3680.52 102
3680.66 103
3680.80 102
3680.94 100
3681.08 95
3681.22 90
3681.36 84
3681.50 79
3681.63 75
3681.77 72
3681.91 70
3682.05 67
3682.19 65
3682.33 62
3682.47 59
3682.61 58
3682.75 59
3682.89 63
3683.03 70
3683.16 81
3683.30 92
3683.44 104
3683.58 114
3683.72 121
3683.86 125
3684.00 126
3684.14 123
3684.28 119
3684.42 114
3684.56 109
3684.69 104
3684.83 100
3684.97 97
3685.11 95
3685.25 93
3685.39 93
3685.53 94
3685.67 96
3685.81 101
3685.95 108
3686.09 118
3686.23 128
3686.36 137
3686.50 143
3686.64 144
3686.78 139
3686.92 127
3687.06 112
3687.20 95
3687.34 78
3687.48 64
3687.62 52
3687.76 43
3687.90 35
3688.03 28
3688.17 21
3688.31 13
3688.45 4
3688.59 0
3688.73 0
3688.87 0
3689.01 0
3689.15 0
3689.29 0
3689.43 0
3689.57 0
3689.70 4
3689.84 13
3689.98 21
3690.12 28
3690.26 34
3690.40 39
3690.54 42
3690.68 43
3690.82 43
3690.96 41
3691.10 38
3691.24 35
3691.38 35
3691.52 38
3691.65 45
3691.79 57
3691.93 73
3692.07 88
3692.21 102
3692.35 111
3692.49 113
3692.63 110
3692.77 101
3692.91 90
3693.05 80
3693.19 73
3693.33 69
3693.46 68
3693.60 69
3693.74 71
3693.88 73
3694.02 74
3694.16 76
3694.30 80
3694.44 87
3694.58 96
3694.72 109
3694.86 123
3695.00 138
3695.14 152
3695.28 163
3695.42 171
3695.55 174
3695.69 172
3695.83 165
3695.97 155
3696.11 142
3696.25 131
3696.39 121
3696.53 115
3696.67 114
3696.81 116
3696.95 121
3697.09 128
3697.23 135
3697.37 141
3697.51 146
3697.65 151
3697.78 155
3697.92 157
3698.06 160
3698.20 163
3698.34 166
3698.48 170
3698.62 175
3698.76 182
3698.90 189
3699.04 197
3699.18 205
3699.32 212
3699.46 218
3699.60 222
3699.74 224
3699.88 224
3700.01 223
3700.15 219
3700.29 215
3700.43 210
3700.57 206
3700.71 203
3700.85 202
3700.99 203
3701.13 206
3701.27 209
3701.41 212
3701.55 214
3701.69 212
3701.83 207
3701.97 199
3702.11 188
3702.25 176
3702.39 164
3702.52 153
3702.66 144
3702.80 137
3702.94 134
3703.08 135
3703.22 141
3703.36 151
3703.50 166
3703.64 185
3703.78 205
3703.92 224
3704.06 241
3704.20 253
3704.34 261
3704.48 266
3704.62 267
3704.76 267
3704.90 265
3705.04 261
3705.18 254
3705.31 242
3705.45 226
3705.59 205
3705.73 182
3705.87 158
3706.01 135
3706.15 117
3706.29 104
3706.43 98
3706.57 98
3706.71 102
3706.85 110
3706.99 118
3707.13 127
3707.27 134
3707.41 140
3707.55 147
3707.69 154
3707.83 164
3707.97 175
3708.11 186
3708.25 196
3708.38 204
3708.52 206
3708.66 202
3708.80 192
3708.94 178
3709.08 161
3709.22 146
3709.36 134
3709.50 128
3709.64 129
3709.78 135
3709.92 144
3710.06 155
3710.20 165
3710.34 170
3710.48 172
3710.62 167
3710.76 159
3710.90 146
3711.04 131
3711.18 112
3711.32 93
3711.46 72
3711.60 50
3711.74 29
3711.88 8
3712.01 0
3712.15 0
3712.29 0
3712.43 0
3712.57 0
3712.71 0
3712.85 0
3712.99 0
3713.13 9
3713.27 24
3713.41 39
3713.55 49
3713.69 56
3713.83 59
3713.97 59
3714.11 56
3714.25 53
3714.39 50
3714.53 49
3714.67 49
3714.81 51
3714.95 54
3715.09 55
3715.23 55
3715.37 53
3715.51 48
3715.65 41
3715.79 35
3715.93 30
3716.07 28
3716.21 27
3716.34 29
3716.48 32
3716.62 35
3716.76 38
3716.90 40
3717.04 42
3717.18 45
3717.32 50
3717.46 55
3717.60 62
3717.74 68
3717.88 71
3718.02 73
3718.16 71
3718.30 66
3718.44 60
3718.58 56
3718.72 55
3718.86 59
3719.00 68
3719.14 82
3719.28 98
3719.42 114
3719.56 126
3719.70 133
3719.84 131
3719.98 123
3720.12 110
3720.26 95
3720.40 81
3720.54 70
3720.68 67
3720.82 69
3720.96 77
3721.10 87
3721.24 96
3721.38 103
3721.52 105
3721.66 103
3721.80 97
3721.94 88
3722.08 78
3722.22 68
3722.36 60
3722.50 54
3722.64 49
3722.78 47
3722.92 45
3723.05 46
3723.19 47
3723.33 49
3723.47 52
3723.61 55
3723.75 58
3723.89 61
3724.03 64
3724.17 65
3724.31 66
3724.45 66
3724.59 67
3724.73 68
3724.87 72
3725.01 78
3725.15 88
3725.29 101
3725.43 115
3725.57 130
3725.71 143
3725.85 151
3725.99 153
3726.13 150
3726.27 141
3726.41 128
3726.55 113
3726.69 98
3726.83 85
3726.97 75
3727.11 67
3727.25 62
3727.39 60
3727.53 59
3727.67 57
3727.81 54
3727.95 51
3728.09 47
3728.23 43
3728.37 39
3728.51 36
3728.65 33
3728.79 30
3728.93 27
3729.07 23
3729.21 18
3729.35 13
3729.49 10
3729.63 9
3729.77 11
3729.91 15
3730.05 21
3730.19 28
3730.33 35
3730.47 40
3730.61 43
3730.75 42
3730.89 39
3731.03 33
3731.17 25
3731.31 17
3731.45 9
3731.59 3
3731.73 3
3731.87 7
3732.01 15
3732.15 28
3732.29 42
3732.43 56
3732.57 67
3732.71 74
3732.85 76
3732.99 74
3733.13 68
3733.27 61
3733.41 53
3733.55 47
3733.69 42
3733.83 39
3733.97 38
3734.11 38
3734.25 40
3734.39 42
3734.53 43
3734.67 42
3734.81 38
3734.95 32
3735.09 22
3735.23 11
3735.37 0
3735.51 0
3735.65 0
3735.79 0
3735.93 0
3736.07 11
3736.21 26
3736.35 39
3736.49 49
3736.63 55
3736.77 55
3736.91 52
3737.05 46
3737.19 40
3737.33 35
3737.47 30
3737.61 26
3737.75 22
3737.89 18
3738.03 16
3738.17 16
3738.31 18
3738.45 24
3738.59 31
3738.74 39
3738.88 46
3739.02 49
3739.16 48
3739.30 42
3739.44 33
3739.58 22
3739.72 12
3739.86 4
3740.00 1
3740.14 2
3740.28 6
3740.42 12
3740.56 19
3740.70 25
3740.84 30
3740.98 33
3741.12 35
3741.26 37
3741.40 37
3741.54 37
3741.68 35
3741.82 32
3741.96 28
3742.10 24
3742.24 18
3742.38 12
3742.52 5
3742.66 0
3742.80 0
3742.94 0
3743.08 0
3743.22 0
3743.36 0
3743.50 0
3743.64 0
3743.78 11
3743.92 31
3744.06 51
3744.20 69
3744.34 83
3744.48 93
3744.62 98
3744.76 97
3744.90 91
3745.04 79
3745.18 64
3745.32 46
3745.47 26
3745.61 7
3745.75 0
3745.89 0
3746.03 0
3746.17 0
3746.31 0
3746.45 0
3746.59 0
3746.73 0
3746.87 18
3747.01 39
3747.15 59
3747.29 75
3747.43 82
3747.57 82
3747.71 75
3747.85 62
3747.99 49
3748.13 39
3748.27 34
3748.41 37
3748.55 45
3748.69 57
3748.83 69
3748.97 78
3749.11 81
3749.25 79
3749.39 71
3749.53 61
3749.67 51
3749.81 42
3749.96 38
3750.10 36
3750.24 39
3750.38 44
3750.52 51
3750.66 56
3750.80 61
3750.94 64
3751.08 66
3751.22 67
3751.36 70
3751.50 74
3751.64 82
3751.78 94
3751.92 109
3752.06 125
3752.20 142
3752.34 157
3752.48 168
3752.62 175
3752.76 177
3752.90 176
3753.04 173
3753.18 168
3753.32 162
3753.47 157
3753.61 152
3753.75 149
3753.89 147
3754.03 147
3754.17 148
3754.31 148
3754.45 148
3754.59 146
3754.73 141
3754.87 133
3755.01 123
3755.15 110
3755.29 98
3755.43 87
3755.57 78
3755.71 71
3755.85 67
3755.99 65
3756.13 66
3756.27 69
3756.41 74
3756.56 81
3756.70 89
3756.84 97
3756.98 104
3757.12 109
3757.26 111
3757.40 110
3757.54 107
3757.68 101
3757.82 94
3757.96 88
3758.10 83
3758.24 80
3758.38 80
3758.52 84
3758.66 91
3758.80 99
3758.94 109
3759.08 119
3759.22 127
3759.37 133
3759.51 137
3759.65 140
3759.79 141
3759.93 142
3760.07 144
3760.21 147
3760.35 152
3760.49 159
3760.63 168
3760.77 177
3760.91 186
3761.05 192
3761.19 195
3761.33 193
3761.47 187
3761.61 175
3761.75 161
3761.90 143
3762.04 125
3762.18 105
3762.32 86
3762.46 68
3762.60 52
3762.74 39
3762.88 30
3763.02 28
3763.16 33
3763.30 46
3763.44 64
3763.58 87
3763.72 110
3763.86 130
3764.00 145
3764.14 152
3764.29 153
3764.43 150
3764.57 143
3764.71 136
3764.85 129
3764.99 122
3765.13 117
3765.27 114
3765.41 112
3765.55 112
3765.69 115
3765.83 118
3765.97 123
3766.11 126
3766.25 128
3766.40 126
3766.54 121
3766.68 114
3766.82 107
3766.96 100
3767.10 95
3767.24 93
3767.38 92
3767.52 93
3767.66 94
3767.80 93
3767.94 91
3768.08 88
3768.22 84
3768.36 81
3768.51 79
3768.65 78
3768.79 78
3768.93 79
3769.07 80
3769.21 81
3769.35 82
3769.49 82
3769.63 83
3769.77 83
3769.91 83
3770.05 83
3770.19 84
3770.34 86
3770.48 89
3770.62 93
3770.76 98
3770.90 102
3771.04 104
3771.18 103
3771.32 101
3771.46 97
3771.60 94
3771.74 93
3771.88 94
3772.02 96
3772.16 98
3772.31 98
3772.45 95
3772.59 89
3772.73 80
3772.87 70
3773.01 62
3773.15 56
3773.29 54
3773.43 56
3773.57 59
3773.71 62
3773.85 64
3774.00 65
3774.14 66
3774.28 67
3774.42 70
3774.56 76
3774.70 87
3774.84 100
3774.98 117
3775.12 133
3775.26 149
3775.40 161
3775.54 171
3775.69 177
3775.83 179
3775.97 179
3776.11 175
3776.25 170
3776.39 164
3776.53 156
3776.67 149
3776.81 141
3776.95 135
3777.09 129
3777.23 125
3777.38 124
3777.52 126
3777.66 131
3777.80 138
3777.94 146
3778.08 152
3778.22 156
3778.36 155
3778.50 148
3778.64 138
3778.78 124
3778.93 109
3779.07 95
3779.21 83
3779.35 73
3779.49 64
3779.63 55
3779.77 45
3779.91 34
3780.05 22
3780.19 9
3780.33 0
3780.48 0
3780.62 0
3780.76 0
3780.90 0
3781.04 0
3781.18 0
3781.32 0
3781.46 8
3781.60 13
3781.74 16
3781.88 16
3782.03 14
3782.17 9
3782.31 5
3782.45 2
3782.59 2
3782.73 6
3782.87 13
3783.01 23
3783.15 34
3783.29 45
3783.44 53
3783.58 59
3783.72 62
3783.86 64
3784.00 65
3784.14 66
3784.28 66
3784.42 66
3784.56 65
3784.70 62
3784.85 59
3784.99 55
3785.13 53
3785.27 54
3785.41 60
3785.55 69
3785.69 81
3785.83 94
3785.97 106
3786.11 115
3786.26 121
3786.40 123
3786.54 122
3786.68 118
3786.82 113
3786.96 106
3787.10 98
3787.24 88
3787.38 77
3787.52 65
3787.67 54
3787.81 45
3787.95 38
3788.09 35
3788.23 34
3788.37 34
3788.51 34
3788.65 32
3788.79 29
3788.94 26
3789.08 23
3789.22 22
3789.36 25
3789.50 32
3789.64 44
3789.78 59
3789.92 76
3790.06 93
3790.21 108
3790.35 120
3790.49 127
3790.63 129
3790.77 127
3790.91 123
3791.05 119
3791.19 116
3791.33 114
3791.48 114
3791.62 116
3791.76 118
3791.90 120
3792.04 120
3792.18 118
3792.32 115
3792.46 110
3792.60 105
3792.75 99
3792.89 93
3793.03 87
3793.17 82
3793.31 76
3793.45 71
3793.59 67
3793.73 63
3793.88 59
3794.02 55
3794.16 50
3794.30 45
3794.44 39
3794.58 33
3794.72 25
3794.86 18
3795.00 13
3795.15 9
3795.29 9
3795.43 11
3795.57 17
3795.71 26
3795.85 38
3795.99 51
3796.13 66
3796.28 80
3796.42 95
3796.56 107
3796.70 115
3796.84 118
3796.98 116
3797.12 109
3797.26 98
3797.41 86
3797.55 74
3797.69 64
3797.83 57
3797.97 52
3798.11 48
3798.25 44
3798.39 39
3798.54 34
3798.68 28
3798.82 23
3798.96 18
3799.10 14
3799.24 11
3799.38 8
3799.52 5
3799.67 0
3799.81 0
3799.95 0
3800.09 0
3800.23 0
3800.37 0
3800.51 0
3800.65 0
3800.80 14
3800.94 31
3801.08 49
3801.22 64
3801.36 77
3801.50 88
3801.64 97
3801.79 106
3801.93 114
3802.07 123
3802.21 130
3802.35 136
3802.49 138
3802.63 138
3802.77 136
3802.92 133
3803.06 131
3803.20 132
3803.34 137
3803.48 146
3803.62 156
3803.76 167
3803.91 176
3804.05 183
3804.19 185
3804.33 185
3804.47 182
3804.61 177
3804.75 170
3804.90 163
3805.04 156
3805.18 148
3805.32 139
3805.46 130
3805.60 119
3805.74 109
3805.89 100
3806.03 93
3806.17 90
3806.31 93
3806.45 101
3806.59 114
3806.73 130
3806.87 146
3807.02 159
3807.16 167
3807.30 169
3807.44 167
3807.58 162
3807.72 156
3807.86 152
3808.01 149
3808.15 147
3808.29 147
3808.43 147
3808.57 146
3808.71 147
3808.86 149
3809.00 154
3809.14 163
3809.28 175
3809.42 189
3809.56 204
3809.70 217
3809.85 226
3809.99 231
3810.13 231
3810.27 226
3810.41 218
3810.55 210
3810.69 201
3810.84 195
3810.98 193
3811.12 194
3811.26 198
3811.40 204
3811.54 210
3811.68 214
3811.83 215
3811.97 210
3812.11 200
3812.25 185
3812.39 167
3812.53 147
3812.68 128
3812.82 111
3812.96 97
3813.10 87
3813.24 81
3813.38 78
3813.52 77
3813.67 79
3813.81 83
3813.95 88
3814.09 94
3814.23 101
3814.37 108
3814.52 114
3814.66 120
3814.80 125
3814.94 130
3815.08 136
3815.22 142
3815.36 149
3815.51 157
3815.65 165
3815.79 172
3815.93 178
3816.07 182
3816.21 186
3816.36 189
3816.50 192
3816.64 197
3816.78 204
3816.92 214
3817.06 226
3817.21 240
3817.35 256
3817.49 273
3817.63 289
3817.77 303
3817.91 313
3818.06 319
3818.20 322
3818.34 322
3818.48 322
3818.62 322
3818.76 325
3818.91 330
3819.05 336
3819.19 343
3819.33 347
3819.47 349
3819.61 346
3819.76 340
3819.90 332
3820.04 323
3820.18 314
3820.32 306
3820.46 301
3820.61 299
3820.75 298
3820.89 298
3821.03 300
3821.17 303
3821.31 307
3821.46 310
3821.60 312
3821.74 313
3821.88 312
3822.02 309
3822.16 305
3822.31 298
3822.45 292
3822.59 285
3822.73 280
3822.87 275
3823.01 272
3823.16 268
3823.30 265
3823.44 261
3823.58 256
3823.72 248
3823.86 238
3824.01 226
3824.15 211
3824.29 194
3824.43 177
3824.57 161
3824.71 146
3824.86 134
3825.00 125
3825.14 120
3825.28 117
3825.42 117
3825.57 119
3825.71 122
3825.85 125
3825.99 127
3826.13 131
3826.27 135
3826.42 139
3826.56 144
3826.70 149
3826.84 152
3826.98 154
3827.13 154
3827.27 151
3827.41 147
3827.55 142
3827.69 136
3827.83 131
3827.98 125
3828.12 120
3828.26 114
3828.40 108
3828.54 102
3828.69 95
3828.83 89
3828.97 83
3829.11 77
3829.25 71
3829.39 66
3829.54 63
3829.68 61
3829.82 62
3829.96 64
3830.10 69
3830.25 75
3830.39 83
3830.53 89
3830.67 96
3830.81 101
3830.95 106
3831.10 111
3831.24 115
3831.38 121
3831.52 127
3831.66 132
3831.81 136
3831.95 138
3832.09 138
3832.23 136
3832.37 132
3832.52 128
3832.66 125
3832.80 124
3832.94 126
3833.08 131
3833.22 139
3833.37 146
3833.51 154
3833.65 159
3833.79 162
3833.93 163
3834.08 162
3834.22 159
3834.36 156
3834.50 152
3834.64 149
3834.79 145
3834.93 140
3835.07 133
3835.21 124
3835.35 113
3835.50 102
3835.64 90
3835.78 81
3835.92 72
3836.06 66
3836.21 61
3836.35 57
3836.49 53
3836.63 50
3836.77 48
3836.92 45
3837.06 43
3837.20 42
3837.34 40
3837.48 40
3837.63 40
3837.77 41
3837.91 44
3838.05 49
3838.19 55
3838.34 62
3838.48 70
3838.62 77
3838.76 81
3838.90 81
3839.05 76
3839.19 66
3839.33 51
3839.47 31
3839.61 10
3839.76 0
3839.90 0
3840.04 0
3840.18 0
3840.32 0
3840.47 0
3840.61 0
3840.75 4
3840.89 15
3841.03 23
3841.18 28
3841.32 29
3841.46 30
3841.60 32
3841.74 36
3841.89 44
3842.03 57
3842.17 72
3842.31 88
3842.45 103
3842.60 115
3842.74 123
3842.88 125
3843.02 125
3843.17 123
3843.31 122
3843.45 123
3843.59 129
3843.73 138
3843.88 152
3844.02 168
3844.16 186
3844.30 203
3844.44 216
3844.59 226
3844.73 229
3844.87 227
3845.01 219
3845.15 208
3845.30 196
3845.44 186
3845.58 179
3845.72 176
3845.87 178
3846.01 183
3846.15 189
3846.29 195
3846.43 199
3846.58 201
3846.72 200
3846.86 198
3847.00 195
3847.14 192
3847.29 189
3847.43 186
3847.57 184
3847.71 181
3847.86 179
3848.00 176
3848.14 173
3848.28 171
3848.42 172
3848.57 176
3848.71 183
3848.85 193
3848.99 203
3849.14 211
3849.28 215
3849.42 214
3849.56 208
3849.70 198
3849.85 188
3849.99 178
3850.13 171
3850.27 168
3850.42 169
3850.56 173
3850.70 178
3850.84 183
3850.98 185
3851.13 186
3851.27 184
3851.41 180
3851.55 178
3851.70 178
3851.84 182
3851.98 191
3852.12 205
3852.26 222
3852.41 241
3852.55 259
3852.69 274
3852.83 285
3852.98 291
3853.12 294
3853.26 294
3853.40 292
3853.54 289
3853.69 284
3853.83 279
3853.97 271
3854.11 262
3854.26 251
3854.40 241
3854.54 232
3854.68 226
3854.83 223
3854.97 224
3855.11 228
3855.25 231
3855.39 234
3855.54 232
3855.68 227
3855.82 218
3855.96 205
3856.11 190
3856.25 173
3856.39 155
3856.53 138
3856.68 122
3856.82 109
3856.96 99
3857.10 94
3857.25 92
3857.39 96
3857.53 102
3857.67 109
3857.81 116
3857.96 121
3858.10 122
3858.24 122
3858.38 118
3858.53 113
3858.67 107
3858.81 102
3858.95 97
3859.10 94
3859.24 91
3859.38 89
3859.52 88
3859.67 87
3859.81 86
3859.95 85
3860.09 85
3860.24 86
3860.38 86
3860.52 87
3860.66 87
3860.81 87
3860.95 87
3861.09 87
3861.23 88
3861.37 91
3861.52 96
3861.66 104
3861.80 112
3861.94 119
3862.09 124
3862.23 124
3862.37 120
3862.51 112
3862.66 101
3862.80 89
3862.94 76
3863.08 63
3863.23 51
3863.37 40
3863.51 29
3863.65 21
3863.80 16
3863.94 17
3864.08 23
3864.22 35
3864.37 51
3864.51 69
3864.65 88
3864.79 103
3864.94 115
3865.08 123
3865.22 126
3865.36 126
3865.51 124
3865.65 122
3865.79 121
3865.93 122
3866.08 124
3866.22 129
3866.36 134
3866.50 142
3866.65 149
3866.79 155
3866.93 159
3867.07 160
3867.22 157
3867.36 152
3867.50 145
3867.64 140
3867.79 138
3867.93 142
3868.07 153
3868.21 171
3868.36 194
3868.50 219
3868.64 244
3868.78 267
3868.93 285
3869.07 298
3869.21 305
3869.36 306
3869.50 302
3869.64 292
3869.78 279
3869.93 264
3870.07 249
3870.21 235
3870.35 225
3870.50 221
3870.64 222
3870.78 228
3870.92 237
3871.07 247
3871.21 255
3871.35 262
3871.49 265
3871.64 267
3871.78 267
3871.92 267
3872.06 268
3872.21 269
3872.35 269
3872.49 269
3872.64 268
3872.78 264
3872.92 258
3873.06 252
3873.21 247
3873.35 246
3873.49 249
3873.63 255
3873.78 264
3873.92 274
3874.06 281
3874.20 284
3874.35 281
3874.49 275
3874.63 265
3874.77 255
3874.92 245
3875.06 238
3875.20 232
3875.35 228
3875.49 224
3875.63 221
3875.77 218
3875.92 213
3876.06 208
3876.20 202
3876.34 195
3876.49 184
3876.63 171
3876.77 156
3876.92 139
3877.06 123
3877.20 109
3877.34 97
3877.49 88
3877.63 82
3877.77 77
3877.91 70
3878.06 62
3878.20 52
3878.34 41
3878.49 31
3878.63 22
3878.77 17
3878.91 15
3879.06 16
3879.20 21
3879.34 29
3879.48 39
3879.63 52
3879.77 67
3879.91 85
3880.06 105
3880.20 125
3880.34 145
3880.48 162
3880.63 176
3880.77 185
3880.91 188
3881.06 187
3881.20 182
3881.34 173
3881.48 162
3881.63 150
3881.77 138
3881.91 125
3882.05 112
3882.20 100
3882.34 87
3882.48 76
3882.63 67
3882.77 61
3882.91 60
3883.05 64
3883.20 74
3883.34 88
3883.48 104
3883.63 119
3883.77 130
3883.91 136
3884.05 134
3884.20 125
3884.34 111
3884.48 95
3884.63 79
3884.77 65
3884.91 56
3885.05 52
3885.20 54
3885.34 59
3885.48 67
3885.63 76
3885.77 84
3885.91 91
3886.05 96
3886.20 98
3886.34 98
3886.48 98
3886.63 99
3886.77 102
3886.91 109
3887.06 119
3887.20 132
3887.34 145
3887.48 157
3887.63 165
3887.77 167
3887.91 164
3888.06 155
3888.20 142
3888.34 126
3888.48 109
3888.63 93
3888.77 78
3888.91 65
3889.06 54
3889.20 45
3889.34 38
3889.48 32
3889.63 28
3889.77 25
3889.91 22
3890.06 20
3890.20 19
3890.34 18
3890.49 19
3890.63 20
3890.77 22
3890.91 26
3891.06 31
3891.20 35
3891.34 38
3891.49 39
3891.63 38
3891.77 35
3891.92 30
3892.06 24
3892.20 18
3892.34 13
3892.49 8
3892.63 4
3892.77 2
3892.92 2
3893.06 5
3893.20 11
3893.35 21
3893.49 35
3893.63 50
3893.77 64
3893.92 75
3894.06 80
3894.20 77
3894.35 66
3894.49 49
3894.63 29
3894.78 9
3894.92 0
3895.06 0
3895.20 0
3895.35 0
3895.49 0
3895.63 0
3895.78 0
3895.92 0
3896.06 6
3896.21 19
3896.35 31
3896.49 42
3896.64 49
3896.78 54
3896.92 57
3897.06 57
3897.21 56
3897.35 55
3897.49 53
3897.64 51
3897.78 48
3897.92 45
3898.07 42
3898.21 38
3898.35 34
3898.50 30
3898.64 28
3898.78 27
3898.93 29
3899.07 32
3899.21 38
3899.35 45
3899.50 52
3899.64 59
3899.78 67
3899.93 74
3900.07 81
3900.21 87
3900.36 93
3900.50 99
3900.64 106
3900.79 113
3900.93 119
3901.07 125
3901.22 128
3901.36 128
3901.50 124
3901.65 115
3901.79 103
3901.93 89
3902.07 75
3902.22 61
3902.36 50
3902.50 42
3902.65 37
3902.79 35
3902.93 36
3903.08 39
3903.22 46
3903.36 54
3903.51 65
3903.65 77
3903.79 89
3903.94 100
3904.08 108
3904.22 113
3904.37 114
3904.51 111
3904.65 102
3904.80 90
3904.94 74
3905.08 58
3905.23 40
3905.37 25
3905.51 12
3905.65 4
3905.80 0
3905.94 0
3906.08 1
3906.23 6
3906.37 13
3906.51 21
3906.66 28
3906.80 33
3906.94 36
3907.09 35
3907.23 30
3907.37 22
3907.52 13
3907.66 3
3907.80 0
3907.95 0
3908.09 0
3908.23 0
3908.38 0
3908.52 1
3908.66 9
3908.81 18
3908.95 28
3909.09 40
3909.24 52
3909.38 64
3909.52 75
3909.67 83
3909.81 88
3909.95 91
3910.10 93
3910.24 95
3910.38 99
3910.53 107
3910.67 118
3910.81 131
3910.96 144
3911.10 155
3911.24 164
3911.39 168
3911.53 168
3911.67 165
3911.82 158
3911.96 151
3912.10 143
3912.25 135
3912.39 128
3912.53 123
3912.68 120
3912.82 119
3912.96 120
3913.11 122
3913.25 126
3913.39 130
3913.54 135
3913.68 140
3913.82 144
3913.97 147
3914.11 148
3914.25 148
3914.40 146
3914.54 142
3914.68 137
3914.83 132
3914.97 129
3915.11 130
3915.26 134
3915.40 143
3915.55 155
3915.69 170
3915.83 184
3915.98 195
3916.12 202
3916.26 203
3916.41 198
3916.55 188
3916.69 175
3916.84 161
3916.98 149
3917.12 139
3917.27 132
3917.41 127
3917.55 123
3917.70 121
3917.84 119
3917.98 117
3918.13 115
3918.27 112
3918.41 110
3918.56 108
3918.70 106
3918.84 102
3918.99 97
3919.13 91
3919.28 85
3919.42 78
3919.56 70
3919.71 63
3919.85 55
3919.99 47
3920.14 36
3920.28 24
3920.42 9
3920.57 0
3920.71 0
3920.85 0
3921.00 0
3921.14 0
3921.28 0
3921.43 0
3921.57 0
3921.72 14
3921.86 36
3922.00 58
3922.15 79
3922.29 97
3922.43 112
3922.58 123
3922.72 130
3922.86 132
3923.01 128
3923.15 120
3923.29 107
3923.44 91
3923.58 74
3923.72 59
3923.87 49
3924.01 45
3924.16 47
3924.30 53
3924.44 62
3924.59 72
3924.73 81
3924.87 88
3925.02 93
3925.16 98
3925.30 102
3925.45 107
3925.59 112
3925.74 116
3925.88 117
3926.02 116
3926.17 111
3926.31 105
3926.45 97
3926.60 88
3926.74 81
3926.88 74
3927.03 68
3927.17 63
3927.32 58
3927.46 53
3927.60 47
3927.75 40
3927.89 31
3928.03 20
3928.18 9
3928.32 0
3928.46 0
3928.61 0
3928.75 0
3928.90 0
3929.04 0
3929.18 0
3929.33 0
3929.47 7
3929.61 14
3929.76 20
3929.90 22
3930.04 22
3930.19 21
3930.33 19
3930.48 19
3930.62 20
3930.76 22
3930.91 26
3931.05 30
3931.19 35
3931.34 40
3931.48 46
3931.63 50
3931.77 54
3931.91 57
3932.06 58
3932.20 56
3932.34 52
3932.49 47
3932.63 40
3932.78 34
3932.92 29
3933.06 26
3933.21 25
3933.35 25
3933.49 27
3933.64 28
3933.78 28
3933.93 26
3934.07 21
3934.21 14
3934.36 7
3934.50 0
3934.64 0
3934.79 0
3934.93 0
3935.08 6
3935.22 20
3935.36 37
3935.51 56
3935.65 74
3935.79 88
3935.94 99
3936.08 105
3936.23 107
3936.37 108
3936.51 109
3936.66 113
3936.80 120
3936.95 129
3937.09 139
3937.23 149
3937.38 156
3937.52 161
3937.66 165
3937.81 169
3937.95 175
3938.10 183
3938.24 194
3938.38 205
3938.53 216
3938.67 224
3938.82 230
3938.96 231
3939.10 228
3939.25 221
3939.39 210
3939.53 198
3939.68 185
3939.82 172
3939.97 161
3940.11 153
3940.25 149
3940.40 149
3940.54 152
3940.69 155
3940.83 159
3940.97 160
3941.12 159
3941.26 155
3941.40 149
3941.55 142
3941.69 136
3941.84 131
3941.98 128
3942.12 128
3942.27 131
3942.41 136
3942.56 142
3942.70 149
3942.84 156
3942.99 162
3943.13 165
3943.28 164
3943.42 159
3943.56 150
3943.71 137
3943.85 121
3944.00 106
3944.14 91
3944.28 79
3944.43 68
3944.57 60
3944.72 54
3944.86 48
3945.00 43
3945.15 37
3945.29 32
3945.44 28
3945.58 26
3945.72 26
3945.87 28
3946.01 31
3946.16 35
3946.30 39
3946.44 40
3946.59 39
3946.73 36
3946.88 30
3947.02 22
3947.16 13
3947.31 4
3947.45 0
3947.60 0
3947.74 0
3947.88 0
3948.03 0
3948.17 7
3948.32 21
3948.46 36
3948.60 50
3948.75 61
3948.89 68
3949.04 69
3949.18 65
3949.32 58
3949.47 48
3949.61 37
3949.76 25
3949.90 14
3950.04 2
3950.19 0
3950.33 0
3950.48 0
3950.62 0
3950.76 0
3950.91 0
3951.05 0
3951.20 0
3951.34 10
3951.48 22
3951.63 33
3951.77 43
3951.92 50
3952.06 57
3952.20 63
3952.35 67
3952.49 71
3952.64 74
3952.78 75
3952.93 73
3953.07 69
3953.21 62
3953.36 53
3953.50 43
3953.65 33
3953.79 25
3953.93 18
3954.08 14
3954.22 12
3954.37 14
3954.51 17
3954.66 23
3954.80 29
3954.94 36
3955.09 42
3955.23 47
3955.38 52
3955.52 57
3955.66 62
3955.81 67
3955.95 73
3956.10 78
3956.24 82
3956.38 82
3956.53 80
3956.67 74
3956.82 64
3956.96 52
3957.11 39
3957.25 26
3957.39 15
3957.54 5
3957.68 0
3957.83 0
3957.97 0
3958.12 0
3958.26 0
3958.40 4
3958.55 12
3958.69 21
3958.84 30
3958.98 40
3959.12 48
3959.27 57
3959.41 66
3959.56 76
3959.70 86
3959.85 98
3959.99 110
3960.13 121
3960.28 130
3960.42 136
3960.57 137
3960.71 136
3960.86 131
3961.00 125
3961.14 117
3961.29 109
3961.43 101
3961.58 91
3961.72 80
3961.87 67
3962.01 53
3962.15 40
3962.30 28
3962.44 20
3962.59 16
3962.73 18
3962.88 24
3963.02 33
3963.16 45
3963.31 57
3963.45 68
3963.60 78
3963.74 87
3963.89 94
3964.03 99
3964.17 103
3964.32 105
3964.46 106
3964.61 107
3964.75 106
3964.90 106
3965.04 105
3965.18 105
3965.33 106
3965.47 108
3965.62 109
3965.76 109
3965.91 108
3966.05 105
3966.19 100
3966.34 95
3966.48 92
3966.63 91
3966.77 94
3966.92 101
3967.06 110
3967.21 120
3967.35 128
3967.49 133
3967.64 132
3967.78 126
3967.93 117
3968.07 105
3968.22 93
3968.36 81
3968.50 70
3968.65 60
3968.79 50
3968.94 39
3969.08 27
3969.23 15
3969.37 5
3969.52 0
3969.66 0
3969.80 1
3969.95 10
3970.09 22
3970.24 35
3970.38 47
3970.53 57
3970.67 64
3970.82 68
3970.96 69
3971.10 68
3971.25 64
3971.39 58
3971.54 52
3971.68 46
3971.83 43
3971.97 42
3972.12 45
3972.26 51
3972.40 59
3972.55 68
3972.69 76
3972.84 84
3972.98 90
3973.13 96
3973.27 102
3973.42 110
3973.56 119
3973.70 128
3973.85 136
3973.99 142
3974.14 147
3974.28 149
3974.43 152
3974.57 155
3974.72 160
3974.86 169
3975.01 180
3975.15 194
3975.29 207
3975.44 219
3975.58 227
3975.73 229
3975.87 226
3976.02 217
3976.16 204
3976.31 190
3976.45 177
3976.60 167
3976.74 162
3976.88 162
3977.03 166
3977.17 173
3977.32 179
3977.46 184
3977.61 185
3977.75 184
3977.90 183
3978.04 181
3978.19 181
3978.33 182
3978.47 184
3978.62 185
3978.76 183
3978.91 178
3979.05 169
3979.20 157
3979.34 145
3979.49 133
3979.63 124
3979.78 117
3979.92 113
3980.07 110
3980.21 109
3980.35 110
3980.50 111
3980.64 115
3980.79 120
3980.93 126
3981.08 133
3981.22 138
3981.37 142
3981.51 143
3981.66 142
3981.80 139
3981.95 134
3982.09 129
3982.23 124
3982.38 118
3982.52 111
3982.67 103
3982.81 96
3982.96 89
3983.10 82
3983.25 77
3983.39 72
3983.54 68
3983.68 63
3983.83 57
3983.97 50
3984.12 43
3984.26 36
3984.40 30
3984.55 26
3984.69 23
3984.84 21
3984.98 19
3985.13 18
3985.27 15
3985.42 13
3985.56 11
3985.71 11
3985.85 13
3986.00 19
3986.14 30
3986.29 45
3986.43 62
3986.58 80
3986.72 97
3986.86 111
3987.01 119
3987.15 122
3987.30 121
3987.44 118
3987.59 114
3987.73 111
3987.88 109
3988.02 109
3988.17 111
3988.31 113
3988.46 115
3988.60 118
3988.75 121
3988.89 123
3989.04 126
3989.18 128
3989.33 131
3989.47 133
3989.61 137
3989.76 140
3989.90 145
3990.05 150
3990.19 153
3990.34 155
3990.48 153
3990.63 149
3990.77 141
3990.92 132
3991.06 125
3991.21 121
3991.35 121
3991.50 125
3991.64 132
3991.79 139
3991.93 143
3992.08 142
3992.22 134
3992.37 120
3992.51 100
3992.66 77
3992.80 55
3992.95 35
3993.09 21
3993.24 12
3993.38 10
3993.52 13
3993.67 20
3993.81 28
3993.96 34
3994.10 38
3994.25 38
3994.39 33
3994.54 27
3994.68 19
3994.83 13
3994.97 11
3995.12 15
3995.26 23
3995.41 35
3995.55 47
3995.70 58
3995.84 66
3995.99 70
3996.13 71
3996.28 71
3996.42 71
3996.57 73
3996.71 80
3996.86 90
3997.00 101
3997.15 111
3997.29 117
3997.44 118
3997.58 111
3997.73 97
3997.87 76
3998.02 53
3998.16 30
3998.31 10
3998.45 0
3998.60 0
3998.74 0
3998.89 0
3999.03 0
3999.18 0
3999.32 0
3999.47 0
3999.61 0
3999.76 5
3999.90 15
4000.05 27
4000.19 40
4000.34 53
4000.48 66
4000.63 74
4000.77 79
4000.92 77
4001.06 71
4001.21 60
4001.35 48
4001.50 36
4001.64 26
4001.79 20
4001.93 18
4002.08 21
4002.22 27
4002.37 33
4002.51 39
4002.66 44
4002.80 48
4002.95 51
4003.09 54
4003.24 58
4003.38 64
4003.53 73
4003.67 83
4003.82 93
4003.96 103
4004.11 110
4004.25 115
4004.40 117
4004.54 117
4004.69 115
4004.83 111
4004.98 108
4005.12 106
4005.27 106
4005.41 107
4005.56 110
4005.70 113
4005.85 115
4005.99 115
4006.14 110
4006.28 102
4006.43 90
4006.57 75
4006.72 59
4006.86 44
4007.01 32
4007.15 23
4007.30 16
4007.44 11
4007.59 5
4007.73 0
4007.88 0
4008.02 0
4008.17 0
4008.31 0
4008.46 0
4008.60 0
4008.75 0
4008.89 10
4009.04 29
4009.18 48
4009.33 64
4009.47 77
4009.62 84
4009.76 86
4009.91 85
4010.06 81
4010.20 75
4010.35 68
4010.49 59
4010.64 49
4010.78 36
4010.93 22
4011.07 8
4011.22 0
4011.36 0
4011.51 0
4011.65 0
4011.80 0
4011.94 0
4012.09 0
4012.23 4
4012.38 10
4012.52 15
4012.67 17
4012.81 18
4012.96 19
4013.10 20
4013.25 21
4013.39 21
4013.54 21
4013.68 18
4013.83 16
4013.98 13
4014.12 12
4014.27 14
4014.41 19
4014.56 27
4014.70 39
4014.85 52
4014.99 66
4015.14 80
4015.28 92
4015.43 102
4015.57 110
4015.72 115
4015.86 118
4016.01 118
4016.15 115
4016.30 111
4016.44 105
4016.59 98
4016.73 91
4016.88 83
4017.03 76
4017.17 71
4017.32 67
4017.46 65
4017.61 63
4017.75 62
4017.90 59
4018.04 56
4018.19 51
4018.33 45
4018.48 39
4018.62 35
4018.77 32
4018.91 32
4019.06 33
4019.20 36
4019.35 40
4019.50 44
4019.64 48
4019.79 51
4019.93 55
4020.08 61
4020.22 68
4020.37 77
4020.51 86
4020.66 96
4020.80 106
4020.95 114
4021.09 119
4021.24 122
4021.38 123
4021.53 123
4021.68 122
4021.82 120
4021.97 119
4022.11 119
4022.26 118
4022.40 118
4022.55 118
4022.69 118
4022.84 118
4022.98 117
4023.13 116
4023.27 113
4023.42 108
4023.57 101
4023.71 93
4023.86 84
4024.00 76
4024.15 69
4024.29 64
4024.44 62
4024.58 62
4024.73 66
4024.87 72
4025.02 81
4025.17 91
4025.31 103
4025.46 116
4025.60 130
4025.75 144
4025.89 157
4026.04 171
4026.18 183
4026.33 195
4026.47 205
4026.62 213
4026.76 216
4026.91 213
4027.06 205
4027.20 191
4027.35 173
4027.49 152
4027.64 131
4027.78 110
4027.93 92
4028.07 78
4028.22 67
4028.37 61
4028.51 60
4028.66 63
4028.80 71
4028.95 81
4029.09 92
4029.24 102
4029.38 110
4029.53 113
4029.67 113
4029.82 110
4029.97 108
4030.11 107
4030.26 109
4030.40 116
4030.55 124
4030.69 133
4030.84 140
4030.98 142
4031.13 139
4031.28 131
4031.42 118
4031.57 102
4031.71 85
4031.86 70
4032.00 58
4032.15 51
4032.29 48
4032.44 50
4032.59 55
4032.73 62
4032.88 70
4033.02 77
4033.17 84
4033.31 90
4033.46 96
4033.60 101
4033.75 104
4033.90 105
4034.04 103
4034.19 98
4034.33 90
4034.48 80
4034.62 72
4034.77 65
4034.91 63
4035.06 65
4035.21 69
4035.35 75
4035.50 79
4035.64 81
4035.79 78
4035.93 70
4036.08 59
4036.22 45
4036.37 31
4036.52 18
4036.66 8
4036.81 0
4036.95 0
4037.10 0
4037.24 0
4037.39 0
4037.54 0
4037.68 0
4037.83 0
4037.97 0
4038.12 1
4038.26 11
4038.41 21
4038.56 31
4038.70 37
4038.85 42
4038.99 44
4039.14 44
4039.28 43
4039.43 43
4039.58 41
4039.72 40
4039.87 37
4040.01 34
4040.16 30
4040.30 27
4040.45 24
4040.59 22
4040.74 23
4040.89 27
4041.03 34
4041.18 43
4041.32 55
4041.47 67
4041.61 78
4041.76 87
4041.91 92
4042.05 94
4042.20 95
4042.34 95
4042.49 96
4042.64 98
4042.78 102
4042.93 105
4043.07 107
4043.22 106
4043.36 101
4043.51 92
4043.66 80
4043.80 68
4043.95 56
4044.09 47
4044.24 40
4044.38 37
4044.53 36
4044.68 38
4044.82 39
4044.97 40
4045.11 40
4045.26 38
4045.40 34
4045.55 32
4045.70 30
4045.84 31
4045.99 36
4046.13 44
4046.28 54
4046.43 66
4046.57 77
4046.72 88
4046.86 96
4047.01 105
4047.15 113
4047.30 122
4047.45 133
4047.59 146
4047.74 159
4047.88 170
4048.03 179
4048.18 183
4048.32 183
4048.47 181
4048.61 176
4048.76 172
4048.90 168
4049.05 167
4049.20 167
4049.34 168
4049.49 169
4049.63 169
4049.78 168
4049.93 167
4050.07 166
4050.22 166
4050.36 168
4050.51 172
4050.65 177
4050.80 183
4050.95 189
4051.09 194
4051.24 199
4051.38 203
4051.53 206
4051.68 209
4051.82 211
4051.97 213
4052.11 216
4052.26 219
4052.41 222
4052.55 226
4052.70 229
4052.84 231
4052.99 231
4053.14 227
4053.28 220
4053.43 209
4053.57 195
4053.72 181
4053.86 167
4054.01 155
4054.16 146
4054.30 141
4054.45 141
4054.59 143
4054.74 149
4054.89 156
4055.03 164
4055.18 170
4055.32 174
4055.47 175
4055.62 174
4055.76 169
4055.91 161
4056.05 150
4056.20 137
4056.35 121
4056.49 105
4056.64 90
4056.78 79
4056.93 72
4057.08 72
4057.22 76
4057.37 85
4057.51 94
4057.66 101
4057.81 104
4057.95 101
4058.10 93
4058.24 80
4058.39 64
4058.54 48
4058.68 32
4058.83 20
4058.97 11
4059.12 7
4059.27 8
4059.41 14
4059.56 23
4059.70 35
4059.85 48
4060.00 61
4060.14 73
4060.29 83
4060.43 92
4060.58 99
4060.73 105
4060.87 109
4061.02 112
4061.17 111
4061.31 108
4061.46 103
4061.60 95
4061.75 87
4061.90 80
4062.04 74
4062.19 70
4062.33 67
4062.48 64
4062.63 59
4062.77 53
4062.92 46
4063.06 38
4063.21 30
4063.36 24
4063.50 20
4063.65 18
4063.80 16
4063.94 14
4064.09 10
4064.23 4
4064.38 0
4064.53 0
4064.67 0
4064.82 0
4064.96 0
4065.11 0
4065.26 0
4065.40 0
4065.55 9
4065.69 20
4065.84 30
4065.99 40
4066.13 49
4066.28 57
4066.43 62
4066.57 65
4066.72 64
4066.86 61
4067.01 57
4067.16 51
4067.30 44
4067.45 38
4067.60 32
4067.74 27
4067.89 21
4068.03 15
4068.18 9
4068.33 4
4068.47 1
4068.62 0
4068.76 0
4068.91 3
4069.06 6
4069.20 10
4069.35 13
4069.50 14
4069.64 14
4069.79 11
4069.93 7
4070.08 2
4070.23 0
4070.37 0
4070.52 0
4070.67 0
4070.81 0
4070.96 0
4071.10 0
4071.25 13
4071.40 29
4071.54 43
4071.69 56
4071.84 64
4071.98 69
4072.13 70
4072.27 68
4072.42 66
4072.57 65
4072.71 65
4072.86 66
4073.01 68
4073.15 71
4073.30 74
4073.44 76
4073.59 78
4073.74 79
4073.88 82
4074.03 86
4074.18 89
4074.32 93
4074.47 94
4074.62 93
4074.76 89
4074.91 83
4075.05 75
4075.20 66
4075.35 57
4075.49 49
4075.64 43
4075.79 38
4075.93 35
4076.08 34
4076.22 35
4076.37 38
4076.52 42
4076.66 45
4076.81 47
4076.96 47
4077.10 45
4077.25 43
4077.40 41
4077.54 42
4077.69 45
4077.83 50
4077.98 56
4078.13 62
4078.27 66
4078.42 65
4078.57 61
4078.71 52
4078.86 39
4079.01 24
4079.15 9
4079.30 0
4079.45 0
4079.59 0
4079.74 0
4079.88 0
4080.03 0
4080.18 0
4080.32 0
4080.47 0
4080.62 9
4080.76 22
4080.91 35
4081.06 49
4081.20 62
4081.35 72
4081.50 80
4081.64 84
4081.79 87
4081.93 88
4082.08 89
4082.23 91
4082.37 95
4082.52 99
4082.67 103
4082.81 104
4082.96 101
4083.11 94
4083.25 82
4083.40 68
4083.55 54
4083.69 42
4083.84 35
4083.99 32
4084.13 35
4084.28 40
4084.42 45
4084.57 49
4084.72 50
4084.86 47
4085.01 43
4085.16 39
4085.30 39
4085.45 42
4085.60 51
4085.74 64
4085.89 81
4086.04 99
4086.18 117
4086.33 131
4086.48 142
4086.62 149
4086.77 151
4086.92 148
4087.06 144
4087.21 140
4087.35 138
4087.50 141
4087.65 149
4087.79 162
4087.94 178
4088.09 192
4088.23 203
4088.38 206
4088.53 202
4088.67 190
4088.82 174
4088.97 155
4089.11 138
4089.26 124
4089.41 114
4089.55 106
4089.70 99
4089.85 94
4089.99 89
4090.14 86
4090.29 86
4090.43 90
4090.58 99
4090.73 113
4090.87 132
4091.02 152
4091.17 172
4091.31 191
4091.46 207
4091.61 218
4091.75 226
4091.90 232
4092.05 237
4092.19 241
4092.34 246
4092.49 252
4092.63 260
4092.78 268
4092.93 277
4093.07 287
4093.22 297
4093.37 308
4093.51 321
4093.66 335
4093.81 350
4093.95 365
4094.10 379
4094.25 391
4094.39 400
4094.54 406
4094.69 410
4094.83 414
4094.98 416
4095.13 420
4095.27 424
4095.42 430
4095.57 437
4095.71 445
4095.86 454
4096.01 463
4096.15 472
4096.30 478
4096.45 481
4096.59 479
4096.74 473
4096.89 464
4097.03 452
4097.18 440
4097.33 429
4097.47 420
4097.62 412
4097.77 405
4097.91 399
4098.06 392
4098.21 384
4098.35 375
4098.50 365
4098.65 354
4098.79 344
4098.94 333
4099.09 325
4099.23 317
4099.38 313
4099.53 312
4099.67 314
4099.82 318
4099.97 323
4100.11 327
4100.26 326
4100.41 320
4100.55 307
4100.70 289
4100.85 267
4100.99 244
4101.14 223
4101.29 208
4101.44 200
4101.58 199
4101.73 205
4101.88 216
4102.02 229
4102.17 242
4102.32 252
4102.46 257
4102.61 256
4102.76 250
4102.90 239
4103.05 225
4103.20 211
4103.34 200
4103.49 193
4103.64 190
4103.78 192
4103.93 195
4104.08 200
4104.23 204
4104.37 206
4104.52 207
4104.67 208
4104.81 208
4104.96 210
4105.11 213
4105.25 216
4105.40 219
4105.55 220
4105.69 218
4105.84 214
4105.99 207
4106.13 198
4106.28 187
4106.43 176
4106.57 167
4106.72 158
4106.87 153
4107.02 150
4107.16 150
4107.31 152
4107.46 155
4107.60 158
4107.75 159
4107.90 157
4108.04 151
4108.19 143
4108.34 134
4108.48 124
4108.63 115
4108.78 108
4108.93 103
4109.07 100
4109.22 98
4109.37 96
4109.51 94
4109.66 90
4109.81 85
4109.95 79
4110.10 71
4110.25 62
4110.39 52
4110.54 43
4110.69 36
4110.84 32
4110.98 33
4111.13 39
4111.28 49
4111.42 62
4111.57 75
4111.72 87
4111.86 97
4112.01 103
4112.16 107
4112.31 109
4112.45 109
4112.60 109
4112.75 107
4112.89 105
4113.04 101
4113.19 96
4113.33 91
4113.48 85
4113.63 80
4113.78 76
4113.92 72
4114.07 67
4114.22 60
4114.36 50
4114.51 37
4114.66 23
4114.80 7
4114.95 0
4115.10 0
4115.25 0
4115.39 0
4115.54 0
4115.69 0
4115.83 0
4115.98 0
4116.13 6
4116.28 21
4116.42 36
4116.57 50
4116.72 61
4116.86 69
4117.01 73
4117.16 75
4117.30 74
4117.45 72
4117.60 71
4117.75 70
4117.89 70
4118.04 72
4118.19 75
4118.33 79
4118.48 85
4118.63 92
4118.78 100
4118.92 107
4119.07 112
4119.22 114
4119.36 111
4119.51 104
4119.66 93
4119.81 79
4119.95 65
4120.10 53
4120.25 45
4120.39 42
4120.54 47
4120.69 56
4120.84 70
4120.98 86
4121.13 101
4121.28 112
4121.42 118
4121.57 118
4121.72 114
4121.87 107
4122.01 100
4122.16 96
4122.31 96
4122.45 101
4122.60 109
4122.75 119
4122.90 128
4123.04 134
4123.19 135
4123.34 131
4123.48 123
4123.63 111
4123.78 99
4123.93 86
4124.07 75
4124.22 64
4124.37 54
4124.52 45
4124.66 38
4124.81 33
4124.96 29
4125.10 26
4125.25 23
4125.40 20
4125.55 16
4125.69 9
4125.84 1
4125.99 0
4126.13 0
4126.28 0
4126.43 0
4126.58 0
4126.72 0
4126.87 0
4127.02 8
4127.17 28
4127.31 50
4127.46 72
4127.61 91
4127.75 105
4127.90 114
4128.05 116
4128.20 114
4128.34 107
4128.49 100
4128.64 94
4128.79 92
4128.93 94
4129.08 100
4129.23 111
4129.37 123
4129.52 135
4129.67 145
4129.82 152
4129.96 156
4130.11 157
4130.26 155
4130.41 151
4130.55 146
4130.70 139
4130.85 130
4130.99 121
4131.14 110
4131.29 100
4131.44 91
4131.58 83
4131.73 76
4131.88 71
4132.03 67
4132.17 64
4132.32 60
4132.47 56
4132.62 52
4132.76 47
4132.91 42
4133.06 37
4133.21 32
4133.35 28
4133.50 26
4133.65 25
4133.79 28
4133.94 33
4134.09 42
4134.24 52
4134.38 64
4134.53 75
4134.68 85
4134.83 92
4134.97 95
4135.12 96
4135.27 94
4135.42 92
4135.56 89
4135.71 87
4135.86 85
4136.01 84
4136.15 82
4136.30 79
4136.45 75
4136.60 70
4136.74 65
4136.89 60
4137.04 58
4137.19 58
4137.33 60
4137.48 64
4137.63 70
4137.77 77
4137.92 84
4138.07 91
4138.22 97
4138.36 101
4138.51 104
4138.66 102
4138.81 97
4138.95 87
4139.10 76
4139.25 65
4139.40 56
4139.54 52
4139.69 54
4139.84 61
4139.99 72
4140.13 83
4140.28 92
4140.43 97
4140.58 99
4140.72 99
4140.87 99
4141.02 100
4141.17 103
4141.31 110
4141.46 120
4141.61 130
4141.76 141
4141.90 150
4142.05 157
4142.20 161
4142.35 163
4142.49 162
4142.64 158
4142.79 151
4142.94 140
4143.08 126
4143.23 110
4143.38 92
4143.53 74
4143.67 58
4143.82 44
4143.97 34
4144.12 28
4144.27 25
4144.41 25
4144.56 26
4144.71 28
4144.86 30
4145.00 32
4145.15 36
4145.30 44
4145.45 55
4145.59 70
4145.74 88
4145.89 106
4146.04 122
4146.18 133
4146.33 139
4146.48 140
4146.63 136
4146.77 132
4146.92 128
4147.07 126
4147.22 125
4147.36 125
4147.51 124
4147.66 121
4147.81 117
4147.95 111
4148.10 104
4148.25 100
4148.40 98
4148.55 101
4148.69 109
4148.84 120
4148.99 133
4149.14 146
4149.28 158
4149.43 167
4149.58 173
4149.73 175
4149.87 174
4150.02 171
4150.17 167
4150.32 163
4150.47 158
4150.61 153
4150.76 148
4150.91 142
4151.06 136
4151.20 129
4151.35 123
4151.50 116
4151.65 109
4151.79 101
4151.94 93
4152.09 82
4152.24 69
4152.39 53
4152.53 35
4152.68 15
4152.83 0
4152.98 0
4153.12 0
4153.27 0
4153.42 0
4153.57 0
4153.71 0
4153.86 0
4154.01 7
4154.16 20
4154.31 31
4154.45 39
4154.60 46
4154.75 53
4154.90 60
4155.04 67
4155.19 76
4155.34 86
4155.49 98
4155.64 111
4155.78 125
4155.93 140
4156.08 153
4156.23 164
4156.37 171
4156.52 172
4156.67 167
4156.82 156
4156.97 141
4157.11 124
4157.26 106
4157.41 89
4157.56 73
4157.70 59
4157.85 48
4158.00 40
4158.15 37
4158.30 39
4158.44 47
4158.59 62
4158.74 81
4158.89 104
4159.03 127
4159.18 148
4159.33 164
4159.48 174
4159.63 177
4159.77 175
4159.92 168
4160.07 157
4160.22 144
4160.37 132
4160.51 120
4160.66 109
4160.81 99
4160.96 91
4161.10 85
4161.25 81
4161.40 79
4161.55 80
4161.70 84
4161.84 91
4161.99 102
4162.14 116
4162.29 133
4162.44 151
4162.58 170
4162.73 189
4162.88 206
4163.03 220
4163.17 230
4163.32 236
4163.47 238
4163.62 236
4163.77 231
4163.91 224
4164.06 217
4164.21 209
4164.36 202
4164.51 196
4164.65 193
4164.80 193
4164.95 195
4165.10 199
4165.25 204
4165.39 209
4165.54 212
4165.69 214
4165.84 212
4165.99 210
4166.13 208
4166.28 208
4166.43 211
4166.58 218
4166.73 228
4166.87 239
4167.02 252
4167.17 262
4167.32 269
4167.46 273
4167.61 273
4167.76 271
4167.91 268
4168.06 263
4168.20 258
4168.35 253
4168.50 249
4168.65 246
4168.80 247
4168.94 253
4169.09 264
4169.24 281
4169.39 301
4169.54 323
4169.68 345
4169.83 365
4169.98 381
4170.13 393
4170.28 403
4170.43 411
4170.57 418
4170.72 427
4170.87 439
4171.02 453
4171.17 470
4171.31 491
4171.46 514
4171.61 540
4171.76 570
4171.91 603
4172.05 640
4172.20 680
4172.35 724
4172.50 771
4172.65 821
4172.79 873
4172.94 927
4173.09 983
4173.24 1040
4173.39 1097
4173.53 1153
4173.68 1206
4173.83 1256
4173.98 1302
4174.13 1346
4174.27 1387
4174.42 1428
4174.57 1468
4174.72 1508
4174.87 1548
4175.02 1588
4175.16 1627
4175.31 1665
4175.46 1700
4175.61 1731
4175.76 1757
4175.90 1774
4176.05 1783
4176.20 1783
4176.35 1773
4176.50 1757
4176.64 1736
4176.79 1712
4176.94 1685
4177.09 1655
4177.24 1622
4177.39 1582
4177.53 1538
4177.68 1488
4177.83 1436
4177.98 1382
4178.13 1330
4178.27 1280
4178.42 1234
4178.57 1190
4178.72 1147
4178.87 1104
4179.02 1061
4179.16 1018
4179.31 976
4179.46 936
4179.61 899
4179.76 864
4179.90 831
4180.05 798
4180.20 766
4180.35 735
4180.50 709
4180.65 687
4180.79 671
4180.94 660
4181.09 654
4181.24 648
4181.39 640
4181.53 628
4181.68 612
4181.83 591
4181.98 568
4182.13 546
4182.28 526
4182.42 511
4182.57 500
4182.72 495
4182.87 494
4183.02 496
4183.17 500
4183.31 503
4183.46 504
4183.61 501
4183.76 493
4183.91 482
4184.05 467
4184.20 451
4184.35 436
4184.50 423
4184.65 415
4184.80 409
4184.94 407
4185.09 405
4185.24 402
4185.39 395
4185.54 384
4185.69 370
4185.83 354
4185.98 339
4186.13 326
4186.28 318
4186.43 316
4186.58 319
4186.72 325
4186.87 334
4187.02 343
4187.17 351
4187.32 357
4187.47 361
4187.61 364
4187.76 367
4187.91 369
4188.06 373
4188.21 377
4188.36 381
4188.50 387
4188.65 391
4188.80 396
4188.95 399
4189.10 401
4189.25 403
4189.39 403
4189.54 404
4189.69 405
4189.84 406
4189.99 408
4190.14 411
4190.28 414
4190.43 415
4190.58 414
4190.73 409
4190.88 399
4191.03 383
4191.17 363
4191.32 338
4191.47 313
4191.62 290
4191.77 272
4191.92 261
4192.07 257
4192.21 260
4192.36 266
4192.51 272
4192.66 276
4192.81 277
4192.96 273
4193.10 267
4193.25 259
4193.40 252
4193.55 247
4193.70 243
4193.85 241
4193.99 240
4194.14 239
4194.29 238
4194.44 235
4194.59 232
4194.74 227
4194.89 221
4195.03 212
4195.18 201
4195.33 188
4195.48 175
4195.63 163
4195.78 154
4195.93 149
4196.07 151
4196.22 157
4196.37 167
4196.52 178
4196.67 188
4196.82 196
4196.96 199
4197.11 198
4197.26 195
4197.41 191
4197.56 188
4197.71 189
4197.86 193
4198.00 200
4198.15 209
4198.30 219
4198.45 229
4198.60 237
4198.75 244
4198.90 251
4199.04 256
4199.19 262
4199.34 269
4199.49 275
4199.64 282
4199.79 287
4199.93 291
4200.08 293
4200.23 292
4200.38 288
4200.53 281
4200.68 271
4200.83 257
4200.97 241
4201.12 224
4201.27 207
4201.42 192
4201.57 178
4201.72 168
4201.87 159
4202.01 152
4202.16 145
4202.31 136
4202.46 126
4202.61 115
4202.76 104
4202.91 93
4203.06 84
4203.20 77
4203.35 71
4203.50 64
4203.65 57
4203.80 48
4203.95 38
4204.10 27
4204.24 17
4204.39 9
4204.54 5
4204.69 5
4204.84 10
4204.99 19
4205.14 31
4205.28 42
4205.43 51
4205.58 55
4205.73 52
4205.88 42
4206.03 28
4206.18 11
4206.33 0
4206.47 0
4206.62 0
4206.77 0
4206.92 0
4207.07 0
4207.22 0
4207.37 6
4207.51 10
4207.66 12
4207.81 12
4207.96 13
4208.11 14
4208.26 18
4208.41 25
4208.56 35
4208.70 45
4208.85 56
4209.00 65
4209.15 72
4209.30 77
4209.45 79
4209.60 80
4209.75 80
4209.89 82
4210.04 84
4210.19 88
4210.34 93
4210.49 98
4210.64 102
4210.79 104
4210.94 103
4211.08 101
4211.23 97
4211.38 91
4211.53 85
4211.68 80
4211.83 77
4211.98 76
4212.13 77
4212.27 80
4212.42 83
4212.57 84
4212.72 82
4212.87 76
4213.02 66
4213.17 54
4213.32 43
4213.46 34
4213.61 30
4213.76 30
4213.91 35
4214.06 43
4214.21 52
4214.36 62
4214.51 71
4214.65 80
4214.80 87
4214.95 93
4215.10 96
4215.25 96
4215.40 94
4215.55 89
4215.70 83
4215.85 75
4215.99 67
4216.14 59
4216.29 52
4216.44 45
4216.59 39
4216.74 35
4216.89 35
4217.04 38
4217.18 45
4217.33 55
4217.48 65
4217.63 74
4217.78 80
4217.93 82
4218.08 80
4218.23 77
4218.38 74
4218.52 73
4218.67 74
4218.82 79
4218.97 85
4219.12 93
4219.27 100
4219.42 105
4219.57 109
4219.72 109
4219.86 108
4220.01 105
4220.16 102
4220.31 99
4220.46 95
4220.61 91
4220.76 87
4220.91 83
4221.06 79
4221.20 76
4221.35 74
4221.50 74
4221.65 77
4221.80 82
4221.95 90
4222.10 99
4222.25 108
4222.40 118
4222.55 125
4222.69 129
4222.84 129
4222.99 126
4223.14 118
4223.29 108
4223.44 96
4223.59 85
4223.74 76
4223.89 71
4224.04 70
4224.18 73
4224.33 80
4224.48 89
4224.63 98
4224.78 106
4224.93 112
4225.08 115
4225.23 117
4225.38 118
4225.53 119
4225.67 120
4225.82 123
4225.97 127
4226.12 132
4226.27 137
4226.42 141
4226.57 144
4226.72 145
4226.87 144
4227.02 143
4227.16 142
4227.31 143
4227.46 147
4227.61 152
4227.76 160
4227.91 169
4228.06 176
4228.21 181
4228.36 183
4228.51 182
4228.65 179
4228.80 176
4228.95 174
4229.10 172
4229.25 172
4229.40 172
4229.55 171
4229.70 169
4229.85 166
4230.00 161
4230.15 156
4230.29 151
4230.44 145
4230.59 138
4230.74 132
4230.89 124
4231.04 117
4231.19 109
4231.34 103
4231.49 98
4231.64 94
4231.79 93
4231.93 92
4232.08 93
4232.23 93
4232.38 92
4232.53 90
4232.68 86
4232.83 82
4232.98 78
4233.13 74
4233.28 73
4233.43 74
4233.58 77
4233.72 81
4233.87 84
4234.02 86
4234.17 86
4234.32 82
4234.47 75
4234.62 67
4234.77 58
4234.92 50
4235.07 45
4235.22 41
4235.37 40
4235.51 40
4235.66 41
4235.81 41
4235.96 40
4236.11 37
4236.26 34
4236.41 29
4236.56 24
4236.71 21
4236.86 19
4237.01 19
4237.16 21
4237.30 25
4237.45 31
4237.60 39
4237.75 47
4237.90 55
4238.05 62
4238.20 68
4238.35 71
4238.50 72
4238.65 72
4238.80 70
4238.95 69
4239.10 70
4239.24 71
4239.39 73
4239.54 75
4239.69 75
4239.84 72
4239.99 67
4240.14 60
4240.29 51
4240.44 43
4240.59 36
4240.74 32
4240.89 32
4241.04 36
4241.19 43
4241.33 53
4241.48 63
4241.63 73
4241.78 81
4241.93 85
4242.08 85
4242.23 81
4242.38 73
4242.53 64
4242.68 54
4242.83 46
4242.98 40
4243.13 37
4243.28 38
4243.42 40
4243.57 42
4243.72 43
4243.87 42
4244.02 38
4244.17 33
4244.32 26
4244.47 19
4244.62 12
4244.77 7
4244.92 4
4245.07 3
4245.22 5
4245.37 8
4245.52 14
4245.66 20
4245.81 27
4245.96 31
4246.11 33
4246.26 32
4246.41 28
4246.56 22
4246.71 15
4246.86 9
4247.01 5
4247.16 3
4247.31 3
4247.46 3
4247.61 2
4247.76 1
4247.91 0
4248.05 0
4248.20 0
4248.35 0
4248.50 0
4248.65 0
4248.80 3
4248.95 15
4249.10 28
4249.25 41
4249.40 52
4249.55 59
4249.70 62
4249.85 61
4250.00 58
4250.15 53
4250.30 47
4250.45 41
4250.60 34
4250.74 28
4250.89 21
4251.04 16
4251.19 12
4251.34 11
4251.49 14
4251.64 20
4251.79 30
4251.94 42
4252.09 55
4252.24 66
4252.39 75
4252.54 80
4252.69 82
4252.84 81
4252.99 77
4253.14 73
4253.29 71
4253.44 70
4253.58 72
4253.73 77
4253.88 85
4254.03 95
4254.18 106
4254.33 118
4254.48 128
4254.63 136
4254.78 142
4254.93 145
4255.08 146
4255.23 145
4255.38 145
4255.53 146
4255.68 148
4255.83 153
4255.98 160
4256.13 167
4256.28 176
4256.43 184
4256.58 192
4256.72 200
4256.87 208
4257.02 219
4257.17 233
4257.32 251
4257.47 275
4257.62 303
4257.77 335
4257.92 370
4258.07 405
4258.22 438
4258.37 468
4258.52 494
4258.67 516
4258.82 532
4258.97 543
4259.12 549
4259.27 550
4259.42 549
4259.57 545
4259.72 542
4259.87 541
4260.02 545
4260.17 555
4260.31 570
4260.46 590
4260.61 613
4260.76 635
4260.91 654
4261.06 668
4261.21 675
4261.36 673
4261.51 665
4261.66 651
4261.81 635
4261.96 617
4262.11 601
4262.26 588
4262.41 578
4262.56 572
4262.71 570
4262.86 570
4263.01 572
4263.16 577
4263.31 585
4263.46 595
4263.61 608
4263.76 621
4263.91 635
4264.06 647
4264.21 656
4264.36 661
4264.51 660
4264.65 653
4264.80 640
4264.95 621
4265.10 598
4265.25 572
4265.40 545
4265.55 519
4265.70 496
4265.85 476
4266.00 460
4266.15 445
4266.30 431
4266.45 416
4266.60 399
4266.75 379
4266.90 358
4267.05 338
4267.20 322
4267.35 309
4267.50 302
4267.65 299
4267.80 299
4267.95 301
4268.10 302
4268.25 301
4268.40 298
4268.55 292
4268.70 286
4268.85 279
4269.00 272
4269.15 264
4269.30 255
4269.45 246
4269.60 235
4269.75 225
4269.90 217
4270.05 211
4270.20 209
4270.35 212
4270.49 219
4270.64 230
4270.79 243
4270.94 257
4271.09 271
4271.24 283
4271.39 294
4271.54 302
4271.69 308
4271.84 311
4271.99 314
4272.14 314
4272.29 314
4272.44 312
4272.59 309
4272.74 305
4272.89 299
4273.04 292
4273.19 286
4273.34 281
4273.49 279
4273.64 279
4273.79 284
4273.94 292
4274.09 302
4274.24 313
4274.39 324
4274.54 333
4274.69 340
4274.84 346
4274.99 352
4275.14 357
4275.29 362
4275.44 366
4275.59 369
4275.74 369
4275.89 368
4276.04 366
4276.19 364
4276.34 363
4276.49 364
4276.64 367
4276.79 371
4276.94 374
4277.09 374
4277.24 371
4277.39 364
4277.54 355
4277.69 346
4277.84 339
4277.99 336
4278.14 338
4278.29 345
4278.44 355
4278.59 368
4278.74 379
4278.89 389
4279.04 396
4279.19 399
4279.34 400
4279.49 400
4279.64 401
4279.79 403
4279.94 407
4280.09 411
4280.24 415
4280.39 417
4280.54 417
4280.69 416
4280.84 414
4280.99 413
4281.14 416
4281.29 421
4281.44 429
4281.59 438
4281.74 444
4281.89 447
4282.04 443
4282.19 432
4282.34 417
4282.49 400
4282.64 383
4282.79 369
4282.94 359
4283.09 354
4283.24 352
4283.39 352
4283.54 352
4283.69 352
4283.84 351
4283.99 350
4284.14 347
4284.29 344
4284.44 339
4284.59 331
4284.74 321
4284.89 308
4285.04 294
4285.19 281
4285.34 269
4285.49 262
4285.64 259
4285.79 262
4285.94 269
4286.09 279
4286.24 288
4286.39 296
4286.54 301
4286.69 302
4286.84 300
4286.99 296
4287.14 290
4287.29 286
4287.44 282
4287.59 279
4287.74 276
4287.89 272
4288.04 267
4288.19 261
4288.34 254
4288.49 249
4288.64 246
4288.79 247
4288.94 251
4289.09 257
4289.24 265
4289.39 272
4289.54 278
4289.69 281
4289.84 281
4289.99 279
4290.14 275
4290.29 270
4290.44 264
4290.59 257
4290.74 252
4290.89 247
4291.04 244
4291.19 242
4291.34 241
4291.49 241
4291.64 242
4291.79 247
4291.94 254
4292.09 264
4292.24 277
4292.39 291
4292.54 307
4292.69 323
4292.84 337
4292.99 348
4293.14 355
4293.29 358
4293.44 356
4293.59 350
4293.75 341
4293.90 331
4294.05 321
4294.20 312
4294.35 306
4294.50 302
4294.65 299
4294.80 298
4294.95 296
4295.10 294
4295.25 292
4295.40 292
4295.55 293
4295.70 296
4295.85 300
4296.00 304
4296.15 307
4296.30 307
4296.45 305
4296.60 300
4296.75 294
4296.90 286
4297.05 278
4297.20 272
4297.35 267
4297.50 263
4297.65 261
4297.80 261
4297.95 261
4298.10 261
4298.25 260
4298.40 257
4298.55 253
4298.70 248
4298.85 241
4299.00 233
4299.15 224
4299.30 215
4299.45 205
4299.61 194
4299.76 182
4299.91 169
4300.06 156
4300.21 145
4300.36 135
4300.51 129
4300.66 125
4300.81 125
4300.96 127
4301.11 128
4301.26 129
4301.41 127
4301.56 122
4301.71 115
4301.86 106
4302.01 96
4302.16 87
4302.31 80
4302.46 75
4302.61 72
4302.76 69
4302.91 65
4303.06 60
4303.21 53
4303.36 44
4303.51 34
4303.66 24
4303.81 14
4303.97 4
4304.12 0
4304.27 0
4304.42 0
4304.57 0
4304.72 0
4304.87 0
4305.02 0
4305.17 0
4305.32 5
4305.47 18
4305.62 29
4305.77 38
4305.92 43
4306.07 43
4306.22 40
4306.37 33
4306.52 27
4306.67 22
4306.82 20
4306.97 22
4307.12 27
4307.27 35
4307.42 43
4307.58 49
4307.73 54
4307.88 55
4308.03 53
4308.18 50
4308.33 47
4308.48 44
4308.63 42
4308.78 42
4308.93 43
4309.08 47
4309.23 51
4309.38 55
4309.53 58
4309.68 60
4309.83 60
4309.98 57
4310.13 53
4310.28 49
4310.43 45
4310.58 44
4310.73 46
4310.89 50
4311.04 55
4311.19 60
4311.34 63
4311.49 61
4311.64 55
4311.79 45
4311.94 32
4312.09 17
4312.24 4
4312.39 0
4312.54 0
4312.69 0
4312.84 0
4312.99 0
4313.14 0
4313.29 0
4313.44 0
4313.60 5
4313.75 13
4313.90 19
4314.05 25
4314.20 27
4314.35 28
4314.50 25
4314.65 19
4314.80 11
4314.95 2
4315.10 0
4315.25 0
4315.40 0
4315.55 0
4315.70 0
4315.85 5
4316.00 12
4316.15 18
4316.31 20
4316.46 20
4316.61 18
4316.76 17
4316.91 20
4317.06 27
4317.21 37
4317.36 51
4317.51 64
4317.66 74
4317.81 80
4317.96 80
4318.11 76
4318.26 70
4318.41 63
4318.56 58
4318.72 54
4318.87 53
4319.02 53
4319.17 53
4319.32 51
4319.47 46
4319.62 39
4319.77 31
4319.92 22
4320.07 15
4320.22 12
4320.37 12
4320.52 16
4320.67 22
4320.82 30
4320.98 37
4321.13 42
4321.28 45
4321.43 45
4321.58 43
4321.73 39
4321.88 35
4322.03 31
4322.18 29
4322.33 29
4322.48 31
4322.63 34
4322.78 37
4322.93 38
4323.09 37
4323.24 33
4323.39 25
4323.54 15
4323.69 4
4323.84 0
4323.99 0
4324.14 0
4324.29 0
4324.44 0
4324.59 0
4324.74 0
4324.89 0
4325.04 0
4325.20 9
4325.35 20
4325.50 32
4325.65 45
4325.80 55
4325.95 61
4326.10 62
4326.25 58
4326.40 50
4326.55 40
4326.70 31
4326.85 24
4327.00 21
4327.16 20
4327.31 22
4327.46 25
4327.61 27
4327.76 28
4327.91 28
4328.06 29
4328.21 31
4328.36 35
4328.51 42
4328.66 49
4328.81 56
4328.97 62
4329.12 65
4329.27 65
4329.42 64
4329.57 62
4329.72 59
4329.87 57
4330.02 55
4330.17 51
4330.32 48
4330.47 43
4330.62 38
4330.78 33
4330.93 28
4331.08 25
4331.23 23
4331.38 21
4331.53 19
4331.68 18
4331.83 18
4331.98 19
4332.13 22
4332.28 27
4332.43 33
4332.59 41
4332.74 49
4332.89 58
4333.04 67
4333.19 75
4333.34 82
4333.49 88
4333.64 91
4333.79 91
4333.94 89
4334.09 85
4334.25 79
4334.40 74
4334.55 68
4334.70 62
4334.85 57
4335.00 53
4335.15 49
4335.30 46
4335.45 44
4335.60 44
4335.75 45
4335.91 47
4336.06 49
4336.21 49
4336.36 47
4336.51 42
4336.66 34
4336.81 26
4336.96 17
4337.11 11
4337.26 8
4337.42 8
4337.57 11
4337.72 14
4337.87 17
4338.02 17
4338.17 15
4338.32 9
4338.47 1
4338.62 0
4338.77 0
4338.92 0
4339.08 0
4339.23 0
4339.38 0
4339.53 0
4339.68 11
4339.83 23
4339.98 35
4340.13 46
4340.28 57
4340.44 67
4340.59 77
4340.74 87
4340.89 95
4341.04 101
4341.19 106
4341.34 107
4341.49 106
4341.64 102
4341.79 98
4341.95 93
4342.10 89
4342.25 87
4342.40 87
4342.55 90
4342.70 96
4342.85 104
4343.00 114
4343.15 124
4343.30 134
4343.46 142
4343.61 147
4343.76 149
4343.91 147
4344.06 143
4344.21 136
4344.36 129
4344.51 122
4344.66 116
4344.82 111
4344.97 106
4345.12 101
4345.27 96
4345.42 91
4345.57 87
4345.72 85
4345.87 87
4346.02 93
4346.18 102
4346.33 114
4346.48 125
4346.63 135
4346.78 141
4346.93 143
4347.08 141
4347.23 137
4347.38 133
4347.54 129
4347.69 127
4347.84 125
4347.99 123
4348.14 120
4348.29 114
4348.44 106
4348.59 97
4348.75 87
4348.90 77
4349.05 69
4349.20 62
4349.35 57
4349.50 53
4349.65 49
4349.80 46
4349.95 43
4350.11 39
4350.26 36
4350.41 32
4350.56 29
4350.71 26
4350.86 24
4351.01 25
4351.16 29
4351.32 38
4351.47 51
4351.62 66
4351.77 82
4351.92 97
4352.07 108
4352.22 115
4352.37 118
4352.53 118
4352.68 116
4352.83 115
4352.98 114
4353.13 114
4353.28 116
4353.43 117
4353.58 119
4353.74 120
4353.89 122
4354.04 124
4354.19 130
4354.34 137
4354.49 147
4354.64 157
4354.79 164
4354.95 167
4355.10 164
4355.25 155
4355.40 141
4355.55 124
4355.70 107
4355.85 95
4356.00 89
4356.16 90
4356.31 98
4356.46 113
4356.61 131
4356.76 151
4356.91 170
4357.06 186
4357.21 199
4357.37 209
4357.52 214
4357.67 216
4357.82 214
4357.97 211
4358.12 205
4358.27 198
4358.43 191
4358.58 185
4358.73 179
4358.88 173
4359.03 166
4359.18 158
4359.33 148
4359.48 135
4359.64 120
4359.79 104
4359.94 87
4360.09 70
4360.24 53
4360.39 37
4360.54 22
4360.70 8
4360.85 0
4361.00 0
4361.15 0
4361.30 0
4361.45 0
4361.60 0
4361.76 0
4361.91 2
4362.06 8
4362.21 13
4362.36 15
4362.51 16
4362.66 16
4362.81 17
4362.97 19
4363.12 23
4363.27 27
4363.42 31
4363.57 32
4363.72 29
4363.87 22
4364.03 10
4364.18 0
4364.33 0
4364.48 0
4364.63 0
4364.78 0
4364.93 0
4365.09 0
4365.24 0
4365.39 11
4365.54 27
4365.69 41
4365.84 54
4366.00 65
4366.15 74
4366.30 81
4366.45 85
4366.60 88
4366.75 90
4366.90 89
4367.06 86
4367.21 81
4367.36 73
4367.51 62
4367.66 50
4367.81 39
4367.96 29
4368.12 23
4368.27 19
4368.42 18
4368.57 19
4368.72 22
4368.87 24
4369.02 25
4369.18 26
4369.33 27
4369.48 28
4369.63 29
4369.78 31
4369.93 33
4370.09 36
4370.24 41
4370.39 49
4370.54 60
4370.69 73
4370.84 89
4370.99 105
4371.15 119
4371.30 129
4371.45 135
4371.60 136
4371.75 133
4371.90 127
4372.06 120
4372.21 113
4372.36 108
4372.51 104
4372.66 101
4372.81 100
4372.97 100
4373.12 101
4373.27 104
4373.42 109
4373.57 116
4373.72 124
4373.87 132
4374.03 140
4374.18 147
4374.33 151
4374.48 152
4374.63 151
4374.78 147
4374.94 143
4375.09 140
4375.24 138
4375.39 138
4375.54 137
4375.69 137
4375.85 133
4376.00 126
4376.15 116
4376.30 102
4376.45 87
4376.60 73
4376.76 62
4376.91 54
4377.06 51
4377.21 54
4377.36 60
4377.51 70
4377.67 81
4377.82 92
4377.97 104
4378.12 115
4378.27 124
4378.42 131
4378.58 137
4378.73 142
4378.88 146
4379.03 149
4379.18 152
4379.33 155
4379.49 159
4379.64 163
4379.79 166
4379.94 167
4380.09 168
4380.24 168
4380.40 166
4380.55 164
4380.70 163
4380.85 163
4381.00 165
4381.15 166
4381.31 166
4381.46 162
4381.61 155
4381.76 144
4381.91 131
4382.07 117
4382.22 107
4382.37 101
4382.52 100
4382.67 105
4382.82 113
4382.98 123
4383.13 133
4383.28 140
4383.43 143
4383.58 143
4383.73 139
4383.89 131
4384.04 122
4384.19 112
4384.34 103
4384.49 98
4384.65 96
4384.80 99
4384.95 106
4385.10 117
4385.25 129
4385.40 143
4385.56 155
4385.71 167
4385.86 176
4386.01 182
4386.16 185
4386.32 184
4386.47 178
4386.62 169
4386.77 158
4386.92 147
4387.07 137
4387.23 131
4387.38 129
4387.53 130
4387.68 134
4387.83 138
4387.99 143
4388.14 148
4388.29 154
4388.44 160
4388.59 169
4388.74 178
4388.90 188
4389.05 196
4389.20 201
4389.35 202
4389.50 197
4389.66 189
4389.81 178
4389.96 167
4390.11 157
4390.26 151
4390.42 150
4390.57 153
4390.72 160
4390.87 168
4391.02 175
4391.17 178
4391.33 177
4391.48 171
4391.63 163
4391.78 155
4391.93 150
4392.09 150
4392.24 156
4392.39 168
4392.54 184
4392.69 200
4392.85 212
4393.00 219
4393.15 218
4393.30 210
4393.45 194
4393.61 174
4393.76 153
4393.91 135
4394.06 123
4394.21 117
4394.37 118
4394.52 126
4394.67 137
4394.82 151
4394.97 164
4395.12 175
4395.28 182
4395.43 184
4395.58 182
4395.73 175
4395.88 165
4396.04 153
4396.19 139
4396.34 125
4396.49 111
4396.64 99
4396.80 90
4396.95 85
4397.10 86
4397.25 93
4397.40 104
4397.56 119
4397.71 134
4397.86 147
4398.01 153
4398.16 153
4398.32 145
4398.47 134
4398.62 120
4398.77 107
4398.93 98
4399.08 95
4399.23 96
4399.38 102
4399.53 108
4399.69 113
4399.84 115
4399.99 114
4400.14 110
4400.29 104
4400.45 96
4400.60 89
4400.75 84
4400.90 81
4401.05 79
4401.21 78
4401.36 78
4401.51 77
4401.66 74
4401.81 70
4401.97 63
4402.12 55
4402.27 45
4402.42 36
4402.57 26
4402.73 16
4402.88 8
4403.03 1
4403.18 0
4403.34 0
4403.49 0
4403.64 0
4403.79 0
4403.94 0
4404.10 0
4404.25 0
4404.40 6
4404.55 21
4404.70 36
4404.86 51
4405.01 65
4405.16 76
4405.31 85
4405.47 91
4405.62 93
4405.77 92
4405.92 87
4406.07 80
4406.23 71
4406.38 63
4406.53 55
4406.68 50
4406.83 49
4406.99 51
4407.14 56
4407.29 63
4407.44 71
4407.60 79
4407.75 86
4407.90 91
4408.05 96
4408.20 99
4408.36 102
4408.51 105
4408.66 109
4408.81 114
4408.97 119
4409.12 125
4409.27 131
4409.42 135
4409.57 136
4409.73 135
4409.88 132
4410.03 126
4410.18 118
4410.34 110
4410.49 102
4410.64 96
4410.79 91
4410.94 88
4411.10 88
4411.25 88
4411.40 91
4411.55 94
4411.71 97
4411.86 99
4412.01 100
4412.16 99
4412.31 96
4412.47 91
4412.62 86
4412.77 81
4412.92 77
4413.08 74
4413.23 72
4413.38 72
4413.53 72
4413.68 72
4413.84 70
4413.99 68
4414.14 65
4414.29 62
4414.45 58
4414.60 54
4414.75 51
4414.90 48
4415.06 46
4415.21 45
4415.36 44
4415.51 46
4415.66 48
4415.82 53
4415.97 60
4416.12 67
4416.27 74
4416.43 80
4416.58 85
4416.73 88
4416.88 90
4417.04 91
4417.19 93
4417.34 95
4417.49 99
4417.65 103
4417.80 106
4417.95 110
4418.10 112
4418.25 114
4418.41 116
4418.56 118
4418.71 123
4418.86 130
4419.02 139
4419.17 149
4419.32 160
4419.47 171
4419.63 181
4419.78 190
4419.93 199
4420.08 208
4420.24 218
4420.39 229
4420.54 240
4420.69 250
4420.85 259
4421.00 265
4421.15 270
4421.30 274
4421.46 277
4421.61 281
4421.76 286
4421.91 293
4422.06 301
4422.22 310
4422.37 317
4422.52 323
4422.67 327
4422.83 330
4422.98 334
4423.13 339
4423.28 347
4423.44 358
4423.59 371
4423.74 385
4423.89 399
4424.05 410
4424.20 418
4424.35 421
4424.50 422
4424.66 422
4424.81 420
4424.96 419
4425.11 418
4425.27 418
4425.42 418
4425.57 415
4425.72 412
4425.88 406
4426.03 398
4426.18 388
4426.33 375
4426.49 362
4426.64 347
4426.79 333
4426.94 320
4427.10 311
4427.25 306
4427.40 306
4427.55 311
4427.71 318
4427.86 328
4428.01 337
4428.16 345
4428.32 352
4428.47 357
4428.62 361
4428.77 364
4428.93 365
4429.08 363
4429.23 358
4429.38 351
4429.54 341
4429.69 332
4429.84 325
4430.00 322
4430.15 324
4430.30 330
4430.45 340
4430.61 351
4430.76 360
4430.91 366
4431.06 366
4431.22 361
4431.37 350
4431.52 334
4431.67 313
4431.83 290
4431.98 265
4432.13 240
4432.28 215
4432.44 191
4432.59 171
4432.74 153
4432.89 139
4433.05 128
4433.20 120
4433.35 114
4433.51 109
4433.66 104
4433.81 99
4433.96 92
4434.12 84
4434.27 76
4434.42 68
4434.57 61
4434.73 57
4434.88 59
4435.03 65
4435.18 78
4435.34 95
4435.49 115
4435.64 136
4435.79 154
4435.95 167
4436.10 173
4436.25 173
4436.41 167
4436.56 158
4436.71 149
4436.86 141
4437.02 136
4437.17 134
4437.32 135
4437.47 138
4437.63 140
4437.78 142
4437.93 142
4438.09 140
4438.24 137
4438.39 133
4438.54 128
4438.70 122
4438.85 115
4439.00 108
4439.15 103
4439.31 99
4439.46 97
4439.61 99
4439.77 103
4439.92 109
4440.07 116
4440.22 123
4440.38 128
4440.53 132
4440.68 133
4440.83 134
4440.99 134
4441.14 134
4441.29 133
4441.45 132
4441.60 130
4441.75 128
4441.90 126
4442.06 123
4442.21 121
4442.36 118
4442.52 115
4442.67 110
4442.82 105
4442.97 99
4443.13 93
4443.28 87
4443.43 84
4443.58 83
4443.74 85
4443.89 89
4444.04 94
4444.20 99
4444.35 104
4444.50 106
4444.65 107
4444.81 106
4444.96 105
4445.11 104
4445.27 104
4445.42 106
4445.57 107
4445.72 109
4445.88 110
4446.03 110
4446.18 109
4446.34 107
4446.49 105
4446.64 104
4446.79 103
4446.95 103
4447.10 104
4447.25 106
4447.41 109
4447.56 114
4447.71 120
4447.86 127
4448.02 134
4448.17 141
4448.32 147
4448.48 151
4448.63 151
4448.78 148
4448.93 142
4449.09 133
4449.24 121
4449.39 108
4449.55 95
4449.70 82
4449.85 69
4450.00 59
4450.16 52
4450.31 49
4450.46 50
4450.62 55
4450.77 63
4450.92 74
4451.08 85
4451.23 95
4451.38 105
4451.53 113
4451.69 121
4451.84 128
4451.99 134
4452.15 138
4452.30 138
4452.45 135
4452.60 127
4452.76 117
4452.91 105
4453.06 95
4453.22 88
4453.37 84
4453.52 85
4453.68 88
4453.83 94
4453.98 100
4454.13 107
4454.29 114
4454.44 122
4454.59 131
4454.75 143
4454.90 158
4455.05 174
4455.21 190
4455.36 205
4455.51 217
4455.66 226
4455.82 229
4455.97 226
4456.12 219
4456.28 208
4456.43 194
4456.58 177
4456.74 158
4456.89 139
4457.04 120
4457.19 102
4457.35 86
4457.50 73
4457.65 64
4457.81 59
4457.96 58
4458.11 58
4458.27 60
4458.42 63
4458.57 64
4458.73 63
4458.88 60
4459.03 54
4459.18 48
4459.34 41
4459.49 34
4459.64 28
4459.80 24
4459.95 22
4460.10 23
4460.26 25
4460.41 29
4460.56 34
4460.72 40
4460.87 46
4461.02 52
4461.17 58
4461.33 62
4461.48 65
4461.63 66
4461.79 65
4461.94 63
4462.09 60
4462.25 56
4462.40 52
4462.55 50
4462.71 48
4462.86 47
4463.01 48
4463.17 51
4463.32 56
4463.47 62
4463.62 70
4463.78 78
4463.93 87
4464.08 95
4464.24 103
4464.39 110
4464.54 117
4464.70 124
4464.85 130
4465.00 137
4465.16 143
4465.31 148
4465.46 152
4465.62 154
4465.77 154
4465.92 153
4466.08 150
4466.23 148
4466.38 145
4466.54 142
4466.69 138
4466.84 132
4466.99 124
4467.15 116
4467.30 107
4467.45 99
4467.61 93
4467.76 90
4467.91 89
4468.07 90
4468.22 92
4468.37 96
4468.53 101
4468.68 106
4468.83 111
4468.99 116
4469.14 118
4469.29 117
4469.45 114
4469.60 107
4469.75 97
4469.91 87
4470.06 78
4470.21 70
4470.37 64
4470.52 60
4470.67 56
4470.83 52
4470.98 48
4471.13 42
4471.29 36
4471.44 30
4471.59 23
4471.75 17
4471.90 10
4472.05 4
4472.21 0
4472.36 0
4472.51 0
4472.67 0
4472.82 0
4472.97 0
4473.13 0
4473.28 0
4473.43 0
4473.59 7
4473.74 17
4473.89 28
4474.05 39
4474.20 49
4474.35 58
4474.51 64
4474.66 67
4474.81 67
4474.97 63
4475.12 57
4475.27 47
4475.43 37
4475.58 27
4475.73 18
4475.89 12
4476.04 8
4476.19 6
4476.35 5
4476.50 2
4476.65 0
4476.81 0
4476.96 0
4477.11 0
4477.27 0
4477.42 0
4477.57 0
4477.73 5
4477.88 17
4478.03 27
4478.19 36
4478.34 40
4478.49 41
4478.65 40
4478.80 36
4478.95 33
4479.11 30
4479.26 29
4479.41 29
4479.57 30
4479.72 32
4479.87 35
4480.03 39
4480.18 44
4480.33 50
4480.49 57
4480.64 65
4480.79 73
4480.95 79
4481.10 82
4481.25 82
4481.41 80
4481.56 76
4481.72 71
4481.87 67
4482.02 65
4482.18 66
4482.33 71
4482.48 78
4482.64 87
4482.79 97
4482.94 107
4483.10 118
4483.25 127
4483.40 135
4483.56 141
4483.71 146
4483.86 149
4484.02 151
4484.17 149
4484.32 145
4484.48 139
4484.63 130
4484.78 120
4484.94 110
4485.09 101
4485.25 93
4485.40 87
4485.55 83
4485.71 81
4485.86 80
4486.01 81
4486.17 84
4486.32 86
4486.47 88
4486.63 88
4486.78 85
4486.93 80
4487.09 73
4487.24 66
4487.40 61
4487.55 60
4487.70 65
4487.86 74
4488.01 87
4488.16 100
4488.32 111
4488.47 117
4488.62 118
4488.78 114
4488.93 105
4489.08 93
4489.24 79
4489.39 66
4489.55 55
4489.70 45
4489.85 37
4490.01 31
4490.16 26
4490.31 21
4490.47 15
4490.62 9
4490.77 4
4490.93 0
4491.08 0
4491.23 1
4491.39 5
4491.54 10
4491.70 16
4491.85 20
4492.00 23
4492.16 25
4492.31 26
4492.46 27
4492.62 29
4492.77 33
4492.92 39
4493.08 47
4493.23 55
4493.39 64
4493.54 72
4493.69 79
4493.85 85
4494.00 88
4494.15 89
4494.31 89
4494.46 87
4494.62 85
4494.77 84
4494.92 84
4495.08 86
4495.23 87
4495.38 88
4495.54 86
4495.69 81
4495.84 73
4496.00 61
4496.15 48
4496.31 35
4496.46 22
4496.61 11
4496.77 3
4496.92 0
4497.07 0
4497.23 0
4497.38 0
4497.54 0
4497.69 0
4497.84 0
4498.00 0
4498.15 4
4498.30 8
4498.46 11
4498.61 12
4498.77 11
4498.92 9
4499.07 7
4499.23 6
4499.38 7
4499.53 11
4499.69 16
4499.84 22
4500.00 29
4500.15 37
4500.30 44
4500.46 51
4500.61 58
4500.76 64
4500.92 68
4501.07 69
4501.23 66
4501.38 59
4501.53 48
4501.69 36
4501.84 24
4502.00 15
4502.15 11
4502.30 12
4502.46 19
4502.61 30
4502.76 43
4502.92 56
4503.07 68
4503.23 78
4503.38 84
4503.53 86
4503.69 85
4503.84 80
4503.99 73
4504.15 65
4504.30 56
4504.46 48
4504.61 42
4504.76 39
4504.92 39
4505.07 44
4505.23 51
4505.38 61
4505.53 70
4505.69 77
4505.84 80
4506.00 79
4506.15 75
4506.30 69
4506.46 64
4506.61 60
4506.76 60
4506.92 62
4507.07 66
4507.23 71
4507.38 75
4507.53 76
4507.69 75
4507.84 73
4508.00 69
4508.15 65
4508.30 64
4508.46 64
4508.61 66
4508.77 70
4508.92 73
4509.07 77
4509.23 79
4509.38 81
4509.53 82
4509.69 84
4509.84 88
4510.00 92
4510.15 96
4510.30 100
4510.46 102
4510.61 102
4510.77 101
4510.92 101
4511.07 102
4511.23 107
4511.38 115
4511.54 125
4511.69 135
4511.84 145
4512.00 153
4512.15 158
4512.31 162
4512.46 164
4512.61 165
4512.77 164
4512.92 160
4513.08 155
4513.23 148
4513.38 139
4513.54 130
4513.69 121
4513.85 113
4514.00 105
4514.15 100
4514.31 95
4514.46 92
4514.62 92
4514.77 94
4514.92 97
4515.08 101
4515.23 104
4515.39 103
4515.54 97
4515.69 87
4515.85 72
4516.00 56
4516.16 39
4516.31 24
4516.46 12
4516.62 3
4516.77 0
4516.93 0
4517.08 0
4517.24 0
4517.39 0
4517.54 0
4517.70 0
4517.85 1
4518.01 2
4518.16 3
4518.31 3
4518.47 5
4518.62 7
4518.78 12
4518.93 18
4519.08 25
4519.24 31
4519.39 34
4519.55 35
4519.70 32
4519.85 27
4520.01 21
4520.16 15
4520.32 12
4520.47 13
4520.63 17
4520.78 26
4520.93 39
4521.09 54
4521.24 71
4521.40 87
4521.55 101
4521.70 110
4521.86 113
4522.01 111
4522.17 105
4522.32 96
4522.48 87
4522.63 80
4522.78 76
4522.94 75
4523.09 75
4523.25 75
4523.40 74
4523.55 70
4523.71 64
4523.86 56
4524.02 49
4524.17 45
4524.33 44
4524.48 47
4524.63 53
4524.79 61
4524.94 68
4525.10 74
4525.25 76
4525.40 74
4525.56 71
4525.71 66
4525.87 61
4526.02 56
4526.18 53
4526.33 49
4526.48 45
4526.64 39
4526.79 33
4526.95 27
4527.10 24
4527.26 24
4527.41 30
4527.56 42
4527.72 58
4527.87 76
4528.03 92
4528.18 104
4528.34 110
4528.49 107
4528.64 98
4528.80 83
4528.95 66
4529.11 50
4529.26 39
4529.41 33
4529.57 33
4529.72 41
4529.88 54
4530.03 70
4530.19 87
4530.34 103
4530.49 117
4530.65 129
4530.80 137
4530.96 143
4531.11 147
4531.27 150
4531.42 152
4531.58 154
4531.73 155
4531.88 157
4532.04 158
4532.19 160
4532.35 162
4532.50 164
4532.66 164
4532.81 161
4532.96 154
4533.12 143
4533.27 127
4533.43 110
4533.58 93
4533.74 79
4533.89 72
4534.04 71
4534.20 78
4534.35 90
4534.51 106
4534.66 121
4534.82 135
4534.97 144
4535.13 148
4535.28 149
4535.43 148
4535.59 147
4535.74 149
4535.90 155
4536.05 165
4536.21 178
4536.36 195
4536.51 211
4536.67 225
4536.82 237
4536.98 247
4537.13 256
4537.29 265
4537.44 276
4537.60 289
4537.75 305
4537.90 321
4538.06 338
4538.21 352
4538.37 364
4538.52 374
4538.68 382
4538.83 391
4538.99 402
4539.14 419
4539.29 440
4539.45 467
4539.60 496
4539.76 527
4539.91 558
4540.07 586
4540.22 611
4540.38 631
4540.53 649
4540.68 664
4540.84 678
4540.99 691
4541.15 703
4541.30 715
4541.46 728
4541.61 740
4541.77 751
4541.92 761
4542.07 771
4542.23 778
4542.38 782
4542.54 783
4542.69 780
4542.85 775
4543.00 768
4543.16 761
4543.31 756
4543.47 753
4543.62 753
4543.77 755
4543.93 758
4544.08 761
4544.24 761
4544.39 759
4544.55 754
4544.70 747
4544.86 739
4545.01 730
4545.17 720
4545.32 711
4545.47 702
4545.63 692
4545.78 682
4545.94 672
4546.09 662
4546.25 652
4546.40 640
4546.56 628
4546.71 616
4546.87 602
4547.02 589
4547.17 577
4547.33 566
4547.48 557
4547.64 550
4547.79 544
4547.95 540
4548.10 535
4548.26 531
4548.41 527
4548.57 522
4548.72 518
4548.87 515
4549.03 512
4549.18 510
4549.34 507
4549.49 503
4549.65 497
4549.80 486
4549.96 471
4550.11 451
4550.27 429
4550.42 404
4550.58 381
4550.73 359
4550.89 341
4551.04 327
4551.19 317
4551.35 311
4551.50 308
4551.66 308
4551.81 310
4551.97 314
4552.12 319
4552.28 324
4552.43 327
4552.59 327
4552.74 324
4552.90 317
4553.05 309
4553.20 300
4553.36 293
4553.51 290
4553.67 291
4553.82 296
4553.98 305
4554.13 314
4554.29 323
4554.44 329
4554.60 332
4554.75 330
4554.91 325
4555.06 316
4555.22 307
4555.37 298
4555.53 289
4555.68 281
4555.83 274
4555.99 268
4556.14 264
4556.30 260
4556.45 257
4556.61 256
4556.76 257
4556.92 259
4557.07 260
4557.23 260
4557.38 256
4557.54 248
4557.69 235
4557.85 219
4558.00 201
4558.16 184
4558.31 169
4558.47 158
4558.62 152
4558.78 149
4558.93 149
4559.08 151
4559.24 152
4559.39 153
4559.55 154
4559.70 154
4559.86 155
4560.01 155
4560.17 154
4560.32 152
4560.48 148
4560.63 141
4560.79 132
4560.94 123
4561.10 115
4561.25 110
4561.41 109
4561.56 112
4561.72 119
4561.87 127
4562.03 137
4562.18 147
4562.34 156
4562.49 163
4562.65 170
4562.80 175
4562.96 178
4563.11 179
4563.26 178
4563.42 175
4563.57 171
4563.73 166
4563.88 162
4564.04 159
4564.19 158
4564.35 160
4564.50 165
4564.66 171
4564.81 177
4564.97 182
4565.12 186
4565.28 187
4565.43 186
4565.59 183
4565.74 181
4565.90 179
4566.05 180
4566.21 182
4566.36 187
4566.52 194
4566.67 201
4566.83 208
4566.98 215
4567.14 220
4567.29 223
4567.45 223
4567.60 222
4567.76 219
4567.91 216
4568.07 211
4568.22 206
4568.38 200
4568.53 194
4568.69 188
4568.84 182
4569.00 178
4569.15 176
4569.31 175
4569.46 175
4569.62 175
4569.77 174
4569.93 171
4570.08 165
4570.24 156
4570.39 145
4570.55 133
4570.70 122
4570.86 114
4571.01 111
4571.17 112
4571.32 119
4571.48 129
4571.63 142
4571.79 153
4571.94 163
4572.10 167
4572.25 168
4572.41 164
4572.56 157
4572.72 147
4572.87 137
4573.03 125
4573.18 114
4573.34 103
4573.49 94
4573.65 88
4573.80 83
4573.96 82
4574.11 83
4574.27 84
4574.42 85
4574.58 85
4574.73 84
4574.89 81
4575.04 78
4575.20 76
4575.35 77
4575.51 81
4575.66 89
4575.82 100
4575.97 112
4576.13 123
4576.28 132
4576.44 136
4576.59 135
4576.75 129
4576.90 119
4577.06 106
4577.21 92
4577.37 79
4577.52 69
4577.68 63
4577.83 59
4577.99 58
4578.14 58
4578.30 58
4578.45 57
4578.61 56
4578.76 55
4578.92 54
4579.07 56
4579.23 60
4579.38 66
4579.54 73
4579.69 80
4579.85 85
4580.00 87
4580.16 86
4580.31 85
4580.47 83
4580.63 83
4580.78 87
4580.94 95
4581.09 107
4581.25 122
4581.40 137
4581.56 151
4581.71 161
4581.87 166
4582.02 166
4582.18 159
4582.33 148
4582.49 134
4582.64 118
4582.80 104
4582.95 93
4583.11 85
4583.26 81
4583.42 81
4583.57 83
4583.73 88
4583.88 93
4584.04 98
4584.19 101
4584.35 103
4584.50 103
4584.66 102
4584.82 101
4584.97 100
4585.13 100
4585.28 100
4585.44 101
4585.59 101
4585.75 98
4585.90 94
4586.06 87
4586.21 78
4586.37 68
4586.52 58
4586.68 49
4586.83 41
4586.99 35
4587.14 31
4587.30 27
4587.45 23
4587.61 20
4587.76 16
4587.92 12
4588.08 7
4588.23 2
4588.39 0
4588.54 0
4588.70 0
4588.85 0
4589.01 0
4589.16 0
4589.32 0
4589.47 1
4589.63 11
4589.78 21
4589.94 28
4590.09 33
4590.25 33
4590.40 30
4590.56 26
4590.72 22
4590.87 19
4591.03 18
4591.18 19
4591.34 23
4591.49 28
4591.65 33
4591.80 38
4591.96 40
4592.11 41
4592.27 40
4592.42 40
4592.58 41
4592.73 46
4592.89 55
4593.05 70
4593.20 90
4593.36 114
4593.51 140
4593.67 165
4593.82 186
4593.98 201
4594.13 209
4594.29 210
4594.44 205
4594.60 197
4594.75 187
4594.91 176
4595.07 167
4595.22 160
4595.38 155
4595.53 153
4595.69 154
4595.84 157
4596.00 164
4596.15 174
4596.31 187
4596.46 200
4596.62 213
4596.77 224
4596.93 231
4597.09 233
4597.24 230
4597.40 223
4597.55 214
4597.71 204
4597.86 195
4598.02 188
4598.17 185
4598.33 186
4598.48 189
4598.64 193
4598.80 198
4598.95 202
4599.11 205
4599.26 207
4599.42 208
4599.57 209
4599.73 210
4599.88 211
4600.04 210
4600.19 209
4600.35 207
4600.51 204
4600.66 202
4600.82 201
4600.97 199
4601.13 196
4601.28 192
4601.44 185
4601.59 177
4601.75 168
4601.91 160
4602.06 155
4602.22 154
4602.37 157
4602.53 162
4602.68 165
4602.84 164
4602.99 157
4603.15 144
4603.30 127
4603.46 107
4603.62 90
4603.77 76
4603.93 69
4604.08 66
4604.24 67
4604.39 69
4604.55 69
4604.70 67
4604.86 62
4605.02 53
4605.17 43
4605.33 31
4605.48 21
4605.64 11
4605.79 4
4605.95 0
4606.10 0
4606.26 1
4606.42 5
4606.57 12
4606.73 19
4606.88 28
4607.04 36
4607.19 44
4607.35 53
4607.51 62
4607.66 71
4607.82 80
4607.97 90
4608.13 100
4608.28 110
4608.44 119
4608.59 127
4608.75 131
4608.91 132
4609.06 128
4609.22 119
4609.37 107
4609.53 91
4609.68 75
4609.84 59
4610.00 46
4610.15 37
4610.31 31
4610.46 29
4610.62 31
4610.77 34
4610.93 39
4611.08 43
4611.24 46
4611.40 48
4611.55 49
4611.71 48
4611.86 45
4612.02 41
4612.17 35
4612.33 29
4612.49 21
4612.64 15
4612.80 9
4612.95 6
4613.11 6
4613.26 10
4613.42 16
4613.58 24
4613.73 32
4613.89 39
4614.04 45
4614.20 48
4614.35 48
4614.51 45
4614.67 40
4614.82 34
4614.98 27
4615.13 21
4615.29 15
4615.44 11
4615.60 8
4615.76 5
4615.91 2
4616.07 0
4616.22 0
4616.38 0
4616.53 0
4616.69 0
4616.85 0
4617.00 0
4617.16 0
4617.31 10
4617.47 21
4617.63 30
4617.78 37
4617.94 43
4618.09 46
4618.25 49
4618.40 52
4618.56 57
4618.72 65
4618.87 74
4619.03 84
4619.18 93
4619.34 101
4619.49 107
4619.65 112
4619.81 116
4619.96 119
4620.12 123
4620.27 126
4620.43 128
4620.59 128
4620.74 125
4620.90 120
4621.05 113
4621.21 106
4621.36 100
4621.52 95
4621.68 91
4621.83 88
4621.99 85
4622.14 80
4622.30 74
4622.46 67
4622.61 59
4622.77 52
4622.92 46
4623.08 43
4623.23 41
4623.39 41
4623.55 42
4623.70 43
4623.86 45
4624.01 46
4624.17 48
4624.33 49
4624.48 51
4624.64 53
4624.79 54
4624.95 54
4625.11 52
4625.26 49
4625.42 45
4625.57 42
4625.73 42
4625.88 46
4626.04 53
4626.20 62
4626.35 73
4626.51 84
4626.66 92
4626.82 97
4626.98 99
4627.13 100
4627.29 100
4627.44 99
4627.60 98
4627.76 98
4627.91 98
4628.07 98
4628.22 98
4628.38 97
4628.54 95
4628.69 92
4628.85 89
4629.00 86
4629.16 83
4629.32 82
4629.47 83
4629.63 86
4629.78 91
4629.94 97
4630.10 104
4630.25 110
4630.41 114
4630.56 116
4630.72 117
4630.88 115
4631.03 113
4631.19 110
4631.34 107
4631.50 103
4631.66 100
4631.81 97
4631.97 95
4632.12 92
4632.28 90
4632.44 89
4632.59 88
4632.75 87
4632.90 87
4633.06 87
4633.22 87
4633.37 88
4633.53 91
4633.68 95
4633.84 100
4634.00 106
4634.15 112
4634.31 116
4634.46 117
4634.62 115
4634.78 109
4634.93 101
4635.09 92
4635.24 83
4635.40 76
4635.56 72
4635.71 71
4635.87 73
4636.02 76
4636.18 81
4636.34 85
4636.49 88
4636.65 90
4636.81 90
4636.96 91
4637.12 93
4637.27 96
4637.43 100
4637.59 106
4637.74 112
4637.90 117
4638.05 119
4638.21 118
4638.37 114
4638.52 108
4638.68 102
4638.83 97
4638.99 94
4639.15 95
4639.30 100
4639.46 108
4639.62 116
4639.77 124
4639.93 129
4640.08 130
4640.24 124
4640.40 114
4640.55 99
4640.71 82
4640.86 66
4641.02 52
4641.18 42
4641.33 36
4641.49 33
4641.65 32
4641.80 32
4641.96 31
4642.11 30
4642.27 29
4642.43 27
4642.58 25
4642.74 22
4642.90 18
4643.05 14
4643.21 11
4643.36 7
4643.52 6
4643.68 7
4643.83 11
4643.99 17
4644.14 25
4644.30 33
4644.46 42
4644.61 49
4644.77 55
4644.93 59
4645.08 61
4645.24 61
4645.39 59
4645.55 57
4645.71 54
4645.86 52
4646.02 52
4646.18 56
4646.33 63
4646.49 72
4646.64 83
4646.80 96
4646.96 109
4647.11 123
4647.27 138
4647.43 153
4647.58 167
4647.74 179
4647.90 186
4648.05 186
4648.21 179
4648.36 166
4648.52 149
4648.68 131
4648.83 116
4648.99 107
4649.15 105
4649.30 110
4649.46 121
4649.61 135
4649.77 149
4649.93 160
4650.08 169
4650.24 176
4650.40 180
4650.55 184
4650.71 187
4650.86 189
4651.02 188
4651.18 184
4651.33 174
4651.49 160
4651.65 141
4651.80 118
4651.96 95
4652.12 73
4652.27 53
4652.43 36
4652.58 24
4652.74 16
4652.90 10
4653.05 7
4653.21 5
4653.37 4
4653.52 2
4653.68 0
4653.84 0
4653.99 0
4654.15 0
4654.31 0
4654.46 0
4654.62 0
4654.77 0
4654.93 6
4655.09 16
4655.24 27
4655.40 39
4655.56 52
4655.71 64
4655.87 75
4656.03 86
4656.18 96
4656.34 104
4656.49 111
4656.65 117
4656.81 122
4656.96 124
4657.12 126
4657.28 127
4657.43 128
4657.59 130
4657.75 131
4657.90 133
4658.06 133
4658.22 133
4658.37 130
4658.53 126
4658.69 121
4658.84 114
4659.00 108
4659.15 102
4659.31 97
4659.47 93
4659.62 92
4659.78 93
4659.94 98
4660.09 105
4660.25 114
4660.41 125
4660.56 137
4660.72 147
4660.88 155
4661.03 159
4661.19 160
4661.35 157
4661.50 148
4661.66 136
4661.81 121
4661.97 106
4662.13 92
4662.28 81
4662.44 75
4662.60 74
4662.75 79
4662.91 89
4663.07 102
4663.22 117
4663.38 133
4663.54 149
4663.69 161
4663.85 172
4664.01 179
4664.16 183
4664.32 184
4664.48 182
4664.63 177
4664.79 170
4664.95 162
4665.10 154
4665.26 148
4665.42 144
4665.57 145
4665.73 150
4665.89 160
4666.04 173
4666.20 187
4666.36 201
4666.51 215
4666.67 228
4666.82 241
4666.98 255
4667.14 269
4667.29 283
4667.45 297
4667.61 309
4667.76 319
4667.92 325
4668.08 328
4668.23 328
4668.39 326
4668.55 323
4668.70 318
4668.86 312
4669.02 307
4669.17 301
4669.33 296
4669.49 291
4669.64 287
4669.80 284
4669.96 283
4670.11 282
4670.27 283
4670.43 286
4670.58 291
4670.74 296
4670.90 303
4671.05 309
4671.21 314
4671.37 318
4671.52 322
4671.68 325
4671.84 330
4671.99 336
4672.15 344
4672.31 352
4672.46 359
4672.62 363
4672.78 363
4672.93 359
4673.09 352
4673.25 344
4673.40 335
4673.56 327
4673.72 321
4673.87 316
4674.03 313
4674.19 309
4674.34 306
4674.50 302
4674.66 300
4674.82 300
4674.97 302
4675.13 307
4675.29 314
4675.44 321
4675.60 327
4675.76 330
4675.91 330
4676.07 326
4676.23 320
4676.38 315
4676.54 312
4676.70 314
4676.85 319
4677.01 326
4677.17 333
4677.32 337
4677.48 336
4677.64 331
4677.79 322
4677.95 312
4678.11 303
4678.26 297
4678.42 293
4678.58 290
4678.73 285
4678.89 277
4679.05 266
4679.20 251
4679.36 236
4679.52 222
4679.68 214
4679.83 212
4679.99 217
4680.15 228
4680.30 241
4680.46 254
4680.62 265
4680.77 273
4680.93 278
4681.09 280
4681.24 282
4681.40 284
4681.56 287
4681.71 290
4681.87 293
4682.03 294
4682.18 294
4682.34 292
4682.50 289
4682.66 286
4682.81 283
4682.97 281
4683.13 279
4683.28 278
4683.44 276
4683.60 274
4683.75 270
4683.91 267
4684.07 265
4684.22 264
4684.38 266
4684.54 271
4684.69 278
4684.85 286
4685.01 294
4685.17 301
4685.32 305
4685.48 306
4685.64 303
4685.79 296
4685.95 286
4686.11 273
4686.26 258
4686.42 244
4686.58 230
4686.73 218
4686.89 209
4687.05 205
4687.21 205
4687.36 208
4687.52 214
4687.68 220
4687.83 226
4687.99 231
4688.15 234
4688.30 236
4688.46 237
4688.62 240
4688.78 243
4688.93 247
4689.09 252
4689.25 254
4689.40 255
4689.56 253
4689.72 248
4689.87 242
4690.03 234
4690.19 227
4690.35 223
4690.50 224
4690.66 229
4690.82 240
4690.97 255
4691.13 273
4691.29 292
4691.44 309
4691.60 324
4691.76 335
4691.92 343
4692.07 348
4692.23 351
4692.39 354
4692.54 357
4692.70 361
4692.86 364
4693.01 368
4693.17 371
4693.33 373
4693.49 372
4693.64 370
4693.80 365
4693.96 358
4694.11 351
4694.27 343
4694.43 335
4694.59 327
4694.74 319
4694.90 312
4695.06 305
4695.21 298
4695.37 293
4695.53 291
4695.68 292
4695.84 297
4696.00 306
4696.16 316
4696.31 327
4696.47 336
4696.63 342
4696.78 345
4696.94 346
4697.10 347
4697.26 349
4697.41 355
4697.57 364
4697.73 376
4697.88 390
4698.04 403
4698.20 414
4698.36 421
4698.51 423
4698.67 421
4698.83 416
4698.98 408
4699.14 399
4699.30 390
4699.46 382
4699.61 376
4699.77 371
4699.93 369
4700.08 368
4700.24 368
4700.40 369
4700.56 370
4700.71 371
4700.87 373
4701.03 374
4701.18 375
4701.34 376
4701.50 378
4701.66 379
4701.81 380
4701.97 380
4702.13 378
4702.28 375
4702.44 368
4702.60 359
4702.76 346
4702.91 331
4703.07 316
4703.23 301
4703.39 289
4703.54 282
4703.70 279
4703.86 281
4704.01 287
4704.17 293
4704.33 299
4704.49 304
4704.64 306
4704.80 305
4704.96 301
4705.11 296
4705.27 290
4705.43 281
4705.59 271
4705.74 260
4705.90 247
4706.06 233
4706.22 222
4706.37 212
4706.53 208
4706.69 208
4706.84 213
4707.00 223
4707.16 236
4707.32 249
4707.47 263
4707.63 275
4707.79 285
4707.95 291
4708.10 294
4708.26 293
4708.42 289
4708.57 282
4708.73 272
4708.89 260
4709.05 245
4709.20 230
4709.36 214
4709.52 198
4709.68 184
4709.83 172
4709.99 162
4710.15 155
4710.31 151
4710.46 149
4710.62 150
4710.78 154
4710.93 161
4711.09 170
4711.25 181
4711.41 193
4711.56 206
4711.72 217
4711.88 227
4712.04 233
4712.19 236
4712.35 234
4712.51 227
4712.67 215
4712.82 199
4712.98 180
4713.14 161
4713.30 142
4713.45 126
4713.61 113
4713.77 104
4713.92 100
4714.08 101
4714.24 106
4714.40 116
4714.55 128
4714.71 143
4714.87 155
4715.03 163
4715.18 164
4715.34 158
4715.50 146
4715.66 131
4715.81 115
4715.97 101
4716.13 92
4716.29 88
4716.44 88
4716.60 92
4716.76 98
4716.92 104
4717.07 109
4717.23 114
4717.39 119
4717.55 124
4717.70 130
4717.86 136
4718.02 142
4718.18 147
4718.33 150
4718.49 149
4718.65 145
4718.81 138
4718.96 130
4719.12 120
4719.28 110
4719.43 102
4719.59 96
4719.75 93
4719.91 91
4720.06 92
4720.22 95
4720.38 99
4720.54 103
4720.69 107
4720.85 111
4721.01 113
4721.17 114
4721.32 113
4721.48 109
4721.64 103
4721.80 94
4721.96 84
4722.11 73
4722.27 65
4722.43 61
4722.59 63
4722.74 69
4722.90 80
4723.06 92
4723.22 104
4723.37 112
4723.53 116
4723.69 117
4723.85 114
4724.00 110
4724.16 105
4724.32 101
4724.48 95
4724.63 89
4724.79 80
4724.95 69
4725.11 55
4725.26 39
4725.42 23
4725.58 10
4725.74 1
4725.89 0
4726.05 3
4726.21 12
4726.37 25
4726.52 40
4726.68 54
4726.84 66
4727.00 74
4727.15 79
4727.31 82
4727.47 82
4727.63 81
4727.79 79
4727.94 77
4728.10 73
4728.26 68
4728.42 60
4728.57 50
4728.73 40
4728.89 29
4729.05 18
4729.20 11
4729.36 7
4729.52 7
4729.68 11
4729.83 16
4729.99 21
4730.15 26
4730.31 28
4730.47 28
4730.62 24
4730.78 18
4730.94 12
4731.10 6
4731.25 1
4731.41 0
4731.57 0
4731.73 0
4731.88 0
4732.04 0
4732.20 0
4732.36 0
4732.52 0
4732.67 0
4732.83 1
4732.99 9
4733.15 18
4733.30 29
4733.46 38
4733.62 46
4733.78 52
4733.93 56
4734.09 58
4734.25 59
4734.41 60
4734.57 59
4734.72 58
4734.88 55
4735.04 50
4735.20 46
4735.35 42
4735.51 38
4735.67 35
4735.83 34
4735.99 34
4736.14 33
4736.30 32
4736.46 28
4736.62 23
4736.77 17
4736.93 10
4737.09 4
4737.25 0
4737.41 0
4737.56 3
4737.72 11
4737.88 22
4738.04 34
4738.19 45
4738.35 54
4738.51 59
4738.67 60
4738.83 57
4738.98 52
4739.14 47
4739.30 43
4739.46 43
4739.61 45
4739.77 51
[truncated: 747,779 more chars]
