# Supplementary material for: Methylobacterium Species Promoting Rice and Barley Growth and Interaction Specificity Revealed with Whole-Cell Matrix-Assisted Laser Desorption / Ionization-Time-of-Flight Mass Spectrometry (MALDI-TOF/MS) Analysis
Source: PLoS One. 2015 Jun 8;10(6):e0129509. doi: 10.1371/journal.pone.0129509 (PMC4460032; doi:10.1371/journal.pone.0129509)
Supplement: S2 Data — (ZIP) [file pone.0129509.s002.zip › Supplementary data 2 (ms from inoculated rice)/23e-4.txt]

780.09 0
780.16 0
780.22 0
780.29 0
780.35 0
780.41 0
780.48 0
780.54 0
780.61 0
780.67 0
780.73 0
780.80 0
780.86 0
780.93 0
780.99 0
781.05 0
781.12 0
781.18 0
781.25 0
781.31 0
781.37 0
781.44 0
781.50 0
781.57 0
781.63 0
781.69 0
781.76 0
781.82 0
781.89 0
781.95 0
782.01 0
782.08 0
782.14 0
782.21 0
782.27 0
782.33 0
782.40 0
782.46 0
782.53 0
782.59 0
782.65 0
782.72 0
782.78 0
782.85 0
782.91 0
782.98 0
783.04 0
783.10 0
783.17 0
783.23 0
783.30 0
783.36 0
783.42 0
783.49 0
783.55 0
783.62 0
783.68 0
783.74 0
783.81 0
783.87 0
783.94 0
784.00 0
784.07 0
784.13 0
784.19 0
784.26 0
784.32 0
784.39 0
784.45 0
784.51 0
784.58 0
784.64 0
784.71 0
784.77 0
784.83 0
784.90 0
784.96 0
785.03 0
785.09 0
785.16 0
785.22 0
785.28 0
785.35 0
785.41 0
785.48 0
785.54 0
785.61 0
785.67 0
785.73 0
785.80 0
785.86 0
785.93 0
785.99 0
786.05 0
786.12 0
786.18 0
786.25 0
786.31 0
786.38 0
786.44 0
786.50 0
786.57 0
786.63 0
786.70 0
786.76 0
786.83 0
786.89 0
786.95 0
787.02 0
787.08 0
787.15 0
787.21 0
787.28 0
787.34 0
787.40 0
787.47 0
787.53 0
787.60 0
787.66 0
787.72 0
787.79 0
787.85 0
787.92 0
787.98 0
788.05 0
788.11 0
788.18 0
788.24 0
788.30 0
788.37 0
788.43 0
788.50 0
788.56 0
788.63 0
788.69 0
788.75 0
788.82 0
788.88 0
788.95 0
789.01 0
789.08 0
789.14 0
789.20 0
789.27 0
789.33 0
789.40 0
789.46 0
789.53 0
789.59 0
789.65 0
789.72 0
789.78 0
789.85 0
789.91 0
789.98 0
790.04 0
790.11 0
790.17 0
790.23 0
790.30 0
790.36 0
790.43 0
790.49 0
790.56 0
790.62 0
790.68 0
790.75 0
790.81 0
790.88 0
790.94 0
791.01 0
791.07 0
791.14 0
791.20 0
791.26 0
791.33 0
791.39 0
791.46 0
791.52 0
791.59 0
791.65 0
791.72 0
791.78 0
791.84 0
791.91 0
791.97 0
792.04 0
792.10 0
792.17 0
792.23 0
792.30 0
792.36 0
792.42 0
792.49 0
792.55 0
792.62 0
792.68 0
792.75 0
792.81 0
792.88 0
792.94 0
793.01 0
793.07 0
793.13 0
793.20 0
793.26 0
793.33 0
793.39 0
793.46 0
793.52 0
793.59 0
793.65 0
793.71 0
793.78 0
793.84 0
793.91 0
793.97 0
794.04 0
794.10 0
794.17 0
794.23 0
794.30 0
794.36 0
794.42 0
794.49 0
794.55 0
794.62 0
794.68 0
794.75 0
794.81 0
794.88 0
794.94 0
795.01 0
795.07 0
795.14 0
795.20 0
795.26 0
795.33 0
795.39 0
795.46 0
795.52 0
795.59 0
795.65 0
795.72 0
795.78 0
795.85 0
795.91 0
795.97 0
796.04 0
796.10 0
796.17 0
796.23 0
796.30 0
796.36 0
796.43 0
796.49 0
796.56 0
796.62 0
796.69 0
796.75 0
796.82 0
796.88 0
796.94 0
797.01 0
797.07 0
797.14 0
797.20 0
797.27 0
797.33 0
797.40 0
797.46 0
797.53 0
797.59 0
797.66 0
797.72 0
797.79 0
797.85 0
797.91 0
797.98 0
798.04 0
798.11 0
798.17 0
798.24 0
798.30 0
798.37 0
798.43 0
798.50 0
798.56 0
798.63 0
798.69 0
798.76 0
798.82 0
798.89 0
798.95 0
799.01 0
799.08 0
799.14 0
799.21 0
799.27 0
799.34 0
799.40 0
799.47 0
799.53 0
799.60 0
799.66 0
799.73 0
799.79 0
799.86 0
799.92 0
799.99 0
800.05 0
800.12 0
800.18 0
800.25 0
800.31 0
800.38 0
800.44 0
800.50 0
800.57 0
800.63 0
800.70 0
800.76 0
800.83 0
800.89 0
800.96 0
801.02 0
801.09 0
801.15 0
801.22 0
801.28 0
801.35 0
801.41 0
801.48 0
801.54 0
801.61 0
801.67 0
801.74 0
801.80 0
801.87 0
801.93 0
802.00 0
802.06 0
802.13 0
802.19 0
802.26 0
802.32 0
802.39 0
802.45 0
802.51 0
802.58 0
802.64 0
802.71 0
802.77 0
802.84 0
802.90 0
802.97 0
803.03 0
803.10 0
803.16 0
803.23 0
803.29 0
803.36 0
803.42 0
803.49 0
803.55 0
803.62 0
803.68 0
803.75 0
803.81 0
803.88 0
803.94 0
804.01 0
804.07 0
804.14 0
804.20 0
804.27 0
804.33 0
804.40 0
804.46 0
804.53 0
804.59 0
804.66 0
804.72 0
804.79 0
804.85 0
804.92 0
804.98 0
805.05 0
805.11 0
805.18 0
805.24 0
805.31 0
805.37 0
805.44 0
805.50 0
805.57 0
805.63 0
805.70 0
805.76 0
805.83 0
805.89 0
805.96 0
806.02 0
806.09 0
806.15 0
806.22 0
806.28 0
806.35 0
806.41 0
806.48 0
806.54 0
806.61 1
806.67 2
806.74 2
806.80 3
806.87 3
806.93 3
807.00 3
807.06 2
807.13 1
807.19 1
807.26 0
807.32 0
807.39 0
807.45 0
807.52 0
807.58 0
807.65 1
807.71 1
807.78 1
807.84 1
807.91 1
807.97 1
808.04 0
808.10 0
808.17 0
808.23 0
808.30 0
808.37 0
808.43 0
808.50 1
808.56 2
808.63 2
808.69 3
808.76 3
808.82 3
808.89 3
808.95 2
809.02 2
809.08 1
809.15 1
809.21 0
809.28 0
809.34 1
809.41 1
809.47 1
809.54 1
809.60 1
809.67 1
809.73 1
809.80 1
809.86 0
809.93 0
809.99 0
810.06 0
810.12 0
810.19 0
810.25 0
810.32 0
810.39 0
810.45 0
810.52 0
810.58 0
810.65 0
810.71 0
810.78 0
810.84 0
810.91 0
810.97 0
811.04 0
811.10 0
811.17 1
811.23 1
811.30 1
811.36 1
811.43 1
811.49 1
811.56 1
811.62 1
811.69 0
811.76 0
811.82 0
811.89 0
811.95 1
812.02 1
812.08 1
812.15 1
812.21 1
812.28 1
812.34 1
812.41 1
812.47 0
812.54 0
812.60 0
812.67 0
812.73 0
812.80 0
812.86 0
812.93 0
813.00 0
813.06 0
813.13 0
813.19 0
813.26 0
813.32 0
813.39 0
813.45 0
813.52 0
813.58 0
813.65 0
813.71 0
813.78 1
813.84 1
813.91 1
813.98 2
814.04 2
814.11 2
814.17 2
814.24 1
814.30 1
814.37 1
814.43 1
814.50 1
814.56 1
814.63 1
814.69 1
814.76 1
814.83 1
814.89 0
814.96 0
815.02 0
815.09 0
815.15 0
815.22 0
815.28 0
815.35 0
815.41 0
815.48 0
815.54 0
815.61 0
815.68 0
815.74 0
815.81 0
815.87 1
815.94 1
816.00 1
816.07 1
816.13 1
816.20 1
816.26 0
816.33 0
816.40 0
816.46 0
816.53 0
816.59 0
816.66 0
816.72 0
816.79 0
816.85 0
816.92 0
816.98 0
817.05 0
817.12 0
817.18 0
817.25 0
817.31 0
817.38 0
817.44 0
817.51 0
817.57 0
817.64 0
817.70 0
817.77 0
817.84 0
817.90 0
817.97 0
818.03 0
818.10 0
818.16 0
818.23 0
818.29 0
818.36 0
818.43 0
818.49 0
818.56 0
818.62 0
818.69 0
818.75 0
818.82 0
818.88 0
818.95 0
819.01 0
819.08 0
819.15 1
819.21 1
819.28 1
819.34 1
819.41 1
819.47 1
819.54 0
819.60 0
819.67 0
819.74 0
819.80 0
819.87 0
819.93 0
820.00 0
820.06 0
820.13 0
820.20 0
820.26 0
820.33 0
820.39 0
820.46 0
820.52 0
820.59 0
820.65 0
820.72 0
820.79 0
820.85 0
820.92 1
820.98 1
821.05 1
821.11 0
821.18 0
821.25 0
821.31 0
821.38 0
821.44 0
821.51 0
821.57 1
821.64 1
821.70 1
821.77 0
821.84 0
821.90 0
821.97 0
822.03 0
822.10 0
822.16 0
822.23 0
822.30 0
822.36 0
822.43 0
822.49 0
822.56 0
822.62 0
822.69 0
822.76 0
822.82 0
822.89 0
822.95 0
823.02 0
823.08 0
823.15 0
823.22 0
823.28 0
823.35 0
823.41 0
823.48 0
823.54 0
823.61 0
823.68 0
823.74 0
823.81 0
823.87 0
823.94 0
824.00 0
824.07 0
824.14 0
824.20 0
824.27 0
824.33 0
824.40 0
824.46 0
824.53 0
824.60 0
824.66 0
824.73 0
824.79 0
824.86 0
824.93 0
824.99 0
825.06 0
825.12 0
825.19 0
825.25 0
825.32 0
825.39 0
825.45 0
825.52 0
825.58 0
825.65 0
825.71 0
825.78 0
825.85 0
825.91 0
825.98 0
826.04 0
826.11 0
826.18 0
826.24 0
826.31 0
826.37 0
826.44 0
826.50 0
826.57 0
826.64 0
826.70 0
826.77 0
826.83 0
826.90 0
826.97 0
827.03 0
827.10 0
827.16 0
827.23 0
827.30 0
827.36 0
827.43 0
827.49 0
827.56 0
827.62 0
827.69 0
827.76 0
827.82 0
827.89 0
827.95 0
828.02 0
828.09 0
828.15 0
828.22 0
828.28 0
828.35 0
828.42 0
828.48 0
828.55 0
828.61 0
828.68 0
828.75 0
828.81 0
828.88 0
828.94 0
829.01 0
829.07 0
829.14 0
829.21 0
829.27 0
829.34 0
829.40 0
829.47 0
829.54 0
829.60 0
829.67 0
829.73 0
829.80 0
829.87 0
829.93 0
830.00 0
830.06 0
830.13 0
830.20 0
830.26 1
830.33 1
830.39 1
830.46 1
830.53 1
830.59 0
830.66 0
830.72 0
830.79 0
830.86 0
830.92 0
830.99 0
831.05 0
831.12 0
831.19 0
831.25 0
831.32 0
831.38 0
831.45 0
831.52 0
831.58 0
831.65 0
831.71 0
831.78 0
831.85 0
831.91 0
831.98 0
832.05 0
832.11 0
832.18 0
832.24 0
832.31 0
832.38 0
832.44 0
832.51 0
832.57 0
832.64 0
832.71 0
832.77 0
832.84 0
832.90 0
832.97 0
833.04 0
833.10 0
833.17 0
833.23 0
833.30 0
833.37 0
833.43 0
833.50 0
833.57 0
833.63 0
833.70 0
833.76 0
833.83 0
833.90 0
833.96 0
834.03 0
834.09 0
834.16 0
834.23 1
834.29 0
834.36 0
834.43 0
834.49 0
834.56 0
834.62 0
834.69 0
834.76 0
834.82 1
834.89 0
834.95 0
835.02 0
835.09 0
835.15 0
835.22 0
835.29 0
835.35 0
835.42 0
835.48 0
835.55 0
835.62 0
835.68 0
835.75 0
835.82 0
835.88 0
835.95 0
836.01 0
836.08 0
836.15 0
836.21 0
836.28 1
836.35 1
836.41 1
836.48 1
836.54 1
836.61 1
836.68 0
836.74 0
836.81 0
836.88 0
836.94 0
837.01 0
837.07 0
837.14 0
837.21 0
837.27 0
837.34 0
837.41 0
837.47 0
837.54 0
837.60 0
837.67 0
837.74 0
837.80 0
837.87 0
837.94 0
838.00 0
838.07 0
838.13 0
838.20 0
838.27 0
838.33 0
838.40 0
838.47 0
838.53 0
838.60 0
838.67 0
838.73 0
838.80 0
838.86 0
838.93 1
839.00 1
839.06 1
839.13 0
839.20 0
839.26 0
839.33 0
839.40 0
839.46 0
839.53 0
839.59 0
839.66 0
839.73 0
839.79 0
839.86 0
839.93 0
839.99 0
840.06 0
840.13 0
840.19 0
840.26 0
840.32 0
840.39 0
840.46 0
840.52 0
840.59 0
840.66 0
840.72 0
840.79 0
840.86 0
840.92 1
840.99 1
841.05 1
841.12 1
841.19 1
841.25 0
841.32 0
841.39 0
841.45 0
841.52 0
841.59 0
841.65 0
841.72 0
841.79 0
841.85 0
841.92 0
841.99 0
842.05 0
842.12 0
842.18 0
842.25 0
842.32 0
842.38 0
842.45 0
842.52 0
842.58 0
842.65 0
842.72 0
842.78 0
842.85 0
842.92 0
842.98 0
843.05 1
843.12 1
843.18 1
843.25 1
843.31 0
843.38 0
843.45 0
843.51 0
843.58 0
843.65 0
843.71 0
843.78 0
843.85 0
843.91 0
843.98 0
844.05 0
844.11 0
844.18 0
844.25 0
844.31 0
844.38 0
844.45 0
844.51 0
844.58 0
844.65 0
844.71 0
844.78 0
844.85 0
844.91 0
844.98 0
845.05 0
845.11 0
845.18 0
845.24 0
845.31 0
845.38 0
845.44 0
845.51 0
845.58 0
845.64 0
845.71 0
845.78 0
845.84 0
845.91 0
845.98 0
846.04 0
846.11 0
846.18 0
846.24 0
846.31 0
846.38 0
846.44 0
846.51 0
846.58 0
846.64 0
846.71 0
846.78 0
846.84 0
846.91 0
846.98 0
847.04 0
847.11 0
847.18 0
847.24 0
847.31 0
847.38 0
847.44 0
847.51 0
847.58 0
847.64 0
847.71 0
847.78 0
847.84 0
847.91 0
847.98 0
848.04 0
848.11 0
848.18 0
848.24 0
848.31 0
848.38 0
848.44 0
848.51 0
848.58 0
848.64 0
848.71 0
848.78 0
848.84 0
848.91 0
848.98 0
849.04 0
849.11 0
849.18 0
849.25 0
849.31 0
849.38 0
849.45 0
849.51 0
849.58 0
849.65 0
849.71 0
849.78 0
849.85 0
849.91 0
849.98 0
850.05 0
850.11 0
850.18 0
850.25 0
850.31 0
850.38 0
850.45 0
850.51 0
850.58 0
850.65 0
850.71 0
850.78 0
850.85 0
850.91 0
850.98 0
851.05 0
851.12 0
851.18 0
851.25 0
851.32 0
851.38 0
851.45 0
851.52 0
851.58 0
851.65 0
851.72 0
851.78 0
851.85 0
851.92 0
851.98 0
852.05 0
852.12 0
852.18 0
852.25 0
852.32 0
852.39 0
852.45 0
852.52 0
852.59 0
852.65 0
852.72 0
852.79 0
852.85 0
852.92 0
852.99 0
853.05 0
853.12 0
853.19 0
853.25 0
853.32 0
853.39 0
853.46 0
853.52 0
853.59 0
853.66 0
853.72 0
853.79 0
853.86 0
853.92 0
853.99 0
854.06 0
854.12 0
854.19 0
854.26 0
854.33 0
854.39 0
854.46 0
854.53 0
854.59 0
854.66 0
854.73 0
854.79 0
854.86 0
854.93 0
855.00 0
855.06 0
855.13 0
855.20 0
855.26 0
855.33 0
855.40 0
855.46 0
855.53 0
855.60 0
855.67 0
855.73 0
855.80 0
855.87 0
855.93 0
856.00 0
856.07 0
856.13 0
856.20 0
856.27 0
856.34 0
856.40 0
856.47 0
856.54 0
856.60 0
856.67 0
856.74 0
856.80 0
856.87 0
856.94 0
857.01 0
857.07 0
857.14 0
857.21 0
857.27 0
857.34 0
857.41 0
857.48 0
857.54 0
857.61 0
857.68 0
857.74 0
857.81 0
857.88 0
857.94 0
858.01 0
858.08 0
858.15 0
858.21 0
858.28 0
858.35 0
858.41 0
858.48 0
858.55 0
858.62 0
858.68 0
858.75 0
858.82 0
858.88 0
858.95 0
859.02 0
859.09 0
859.15 0
859.22 0
859.29 0
859.35 0
859.42 0
859.49 0
859.56 0
859.62 0
859.69 0
859.76 0
859.82 0
859.89 0
859.96 0
860.03 0
860.09 0
860.16 0
860.23 0
860.29 0
860.36 0
860.43 0
860.50 0
860.56 0
860.63 0
860.70 0
860.76 0
860.83 0
860.90 0
860.97 0
861.03 0
861.10 0
861.17 0
861.24 0
861.30 0
861.37 0
861.44 0
861.50 0
861.57 0
861.64 0
861.71 0
861.77 0
861.84 0
861.91 0
861.97 0
862.04 0
862.11 0
862.18 0
862.24 0
862.31 0
862.38 0
862.45 0
862.51 0
862.58 0
862.65 0
862.71 0
862.78 0
862.85 0
862.92 0
862.98 0
863.05 0
863.12 0
863.19 0
863.25 0
863.32 0
863.39 0
863.45 0
863.52 0
863.59 0
863.66 0
863.72 0
863.79 0
863.86 0
863.93 0
863.99 0
864.06 0
864.13 0
864.20 0
864.26 0
864.33 0
864.40 0
864.46 0
864.53 0
864.60 0
864.67 0
864.73 0
864.80 0
864.87 0
864.94 0
865.00 0
865.07 0
865.14 0
865.21 0
865.27 0
865.34 0
865.41 0
865.48 0
865.54 0
865.61 0
865.68 0
865.74 0
865.81 0
865.88 0
865.95 0
866.01 0
866.08 0
866.15 0
866.22 0
866.28 0
866.35 0
866.42 0
866.49 0
866.55 0
866.62 0
866.69 0
866.76 0
866.82 0
866.89 0
866.96 0
867.03 0
867.09 0
867.16 0
867.23 0
867.30 0
867.36 0
867.43 0
867.50 0
867.57 0
867.63 0
867.70 0
867.77 0
867.84 0
867.90 0
867.97 0
868.04 0
868.11 0
868.17 0
868.24 0
868.31 0
868.38 0
868.44 0
868.51 0
868.58 0
868.65 0
868.71 0
868.78 0
868.85 0
868.92 0
868.98 0
869.05 0
869.12 0
869.19 0
869.25 0
869.32 0
869.39 0
869.46 0
869.52 0
869.59 0
869.66 0
869.73 0
869.79 0
869.86 0
869.93 0
870.00 0
870.06 0
870.13 0
870.20 0
870.27 0
870.33 0
870.40 0
870.47 0
870.54 0
870.60 0
870.67 0
870.74 0
870.81 0
870.87 0
870.94 0
871.01 0
871.08 0
871.14 0
871.21 0
871.28 0
871.35 0
871.42 0
871.48 0
871.55 0
871.62 0
871.69 0
871.75 0
871.82 0
871.89 0
871.96 0
872.02 0
872.09 0
872.16 0
872.23 0
872.29 0
872.36 0
872.43 0
872.50 0
872.57 0
872.63 0
872.70 0
872.77 0
872.84 0
872.90 0
872.97 0
873.04 0
873.11 0
873.17 0
873.24 0
873.31 0
873.38 0
873.44 0
873.51 0
873.58 0
873.65 0
873.72 0
873.78 0
873.85 0
873.92 0
873.99 0
874.05 0
874.12 0
874.19 0
874.26 0
874.33 0
874.39 0
874.46 0
874.53 0
874.60 0
874.66 0
874.73 0
874.80 0
874.87 0
874.93 0
875.00 0
875.07 0
875.14 0
875.21 0
875.27 0
875.34 0
875.41 0
875.48 0
875.54 0
875.61 0
875.68 0
875.75 0
875.82 0
875.88 0
875.95 0
876.02 0
876.09 0
876.15 0
876.22 0
876.29 0
876.36 0
876.43 0
876.49 0
876.56 0
876.63 0
876.70 0
876.77 0
876.83 0
876.90 0
876.97 0
877.04 0
877.10 0
877.17 0
877.24 0
877.31 0
877.38 0
877.44 0
877.51 0
877.58 0
877.65 0
877.71 0
877.78 0
877.85 0
877.92 0
877.99 0
878.05 0
878.12 0
878.19 0
878.26 0
878.33 0
878.39 0
878.46 0
878.53 0
878.60 0
878.67 0
878.73 0
878.80 0
878.87 0
878.94 0
879.00 0
879.07 0
879.14 0
879.21 0
879.28 0
879.34 0
879.41 0
879.48 0
879.55 0
879.62 0
879.68 0
879.75 0
879.82 0
879.89 0
879.96 0
880.02 0
880.09 0
880.16 0
880.23 0
880.30 0
880.36 0
880.43 0
880.50 0
880.57 0
880.64 0
880.70 0
880.77 0
880.84 0
880.91 0
880.98 0
881.04 0
881.11 0
881.18 0
881.25 0
881.32 0
881.38 0
881.45 0
881.52 0
881.59 0
881.66 0
881.72 0
881.79 0
881.86 0
881.93 0
882.00 0
882.06 0
882.13 0
882.20 0
882.27 0
882.34 0
882.40 0
882.47 0
882.54 0
882.61 0
882.68 0
882.74 0
882.81 0
882.88 0
882.95 0
883.02 0
883.08 0
883.15 0
883.22 0
883.29 0
883.36 0
883.42 0
883.49 0
883.56 0
883.63 0
883.70 0
883.76 0
883.83 0
883.90 0
883.97 0
884.04 0
884.11 0
884.17 0
884.24 0
884.31 0
884.38 0
884.45 0
884.51 0
884.58 0
884.65 0
884.72 0
884.79 0
884.85 0
884.92 0
884.99 0
885.06 0
885.13 0
885.20 0
885.26 0
885.33 0
885.40 0
885.47 0
885.54 0
885.60 0
885.67 0
885.74 0
885.81 0
885.88 0
885.95 0
886.01 0
886.08 0
886.15 0
886.22 0
886.29 0
886.35 0
886.42 0
886.49 0
886.56 0
886.63 0
886.70 0
886.76 0
886.83 0
886.90 0
886.97 0
887.04 0
887.10 0
887.17 0
887.24 0
887.31 0
887.38 0
887.45 0
887.51 0
887.58 0
887.65 0
887.72 0
887.79 0
887.86 0
887.92 0
887.99 0
888.06 0
888.13 0
888.20 0
888.26 0
888.33 0
888.40 0
888.47 0
888.54 0
888.61 0
888.67 0
888.74 0
888.81 0
888.88 0
888.95 0
889.02 0
889.08 0
889.15 0
889.22 0
889.29 0
889.36 0
889.43 0
889.49 0
889.56 0
889.63 0
889.70 0
889.77 0
889.84 0
889.90 0
889.97 0
890.04 0
890.11 0
890.18 0
890.25 0
890.31 0
890.38 0
890.45 0
890.52 0
890.59 0
890.66 0
890.72 0
890.79 0
890.86 0
890.93 0
891.00 0
891.07 0
891.13 0
891.20 0
891.27 0
891.34 0
891.41 0
891.48 0
891.54 0
891.61 0
891.68 0
891.75 0
891.82 0
891.89 0
891.95 0
892.02 0
892.09 0
892.16 0
892.23 0
892.30 0
892.37 0
892.43 0
892.50 0
892.57 0
892.64 0
892.71 0
892.78 0
892.84 0
892.91 0
892.98 0
893.05 0
893.12 0
893.19 0
893.26 0
893.32 0
893.39 0
893.46 0
893.53 0
893.60 0
893.67 0
893.73 0
893.80 0
893.87 0
893.94 0
894.01 0
894.08 0
894.15 0
894.21 0
894.28 0
894.35 0
894.42 0
894.49 0
894.56 0
894.62 0
894.69 0
894.76 0
894.83 0
894.90 0
894.97 0
895.04 0
895.10 0
895.17 0
895.24 0
895.31 0
895.38 0
895.45 0
895.52 0
895.58 0
895.65 0
895.72 0
895.79 0
895.86 0
895.93 0
896.00 0
896.06 0
896.13 0
896.20 0
896.27 0
896.34 0
896.41 0
896.48 0
896.54 0
896.61 0
896.68 0
896.75 0
896.82 0
896.89 0
896.96 0
897.02 0
897.09 0
897.16 0
897.23 0
897.30 0
897.37 0
897.44 0
897.50 0
897.57 0
897.64 0
897.71 0
897.78 0
897.85 0
897.92 0
897.98 0
898.05 0
898.12 0
898.19 0
898.26 0
898.33 0
898.40 0
898.47 0
898.53 0
898.60 0
898.67 0
898.74 0
898.81 0
898.88 0
898.95 0
899.01 0
899.08 0
899.15 0
899.22 0
899.29 0
899.36 0
899.43 0
899.50 0
899.56 0
899.63 0
899.70 0
899.77 0
899.84 0
899.91 0
899.98 0
900.05 0
900.11 0
900.18 0
900.25 0
900.32 0
900.39 0
900.46 0
900.53 0
900.60 0
900.66 0
900.73 0
900.80 0
900.87 0
900.94 0
901.01 0
901.08 0
901.15 0
901.21 0
901.28 0
901.35 0
901.42 0
901.49 0
901.56 0
901.63 0
901.70 0
901.76 0
901.83 0
901.90 0
901.97 0
902.04 0
902.11 0
902.18 0
902.25 0
902.31 0
902.38 0
902.45 0
902.52 0
902.59 0
902.66 0
902.73 0
902.80 0
902.86 0
902.93 0
903.00 0
903.07 0
903.14 0
903.21 0
903.28 0
903.35 0
903.42 0
903.48 0
903.55 0
903.62 0
903.69 0
903.76 0
903.83 0
903.90 0
903.97 0
904.04 0
904.10 0
904.17 0
904.24 0
904.31 0
904.38 0
904.45 0
904.52 0
904.59 0
904.66 0
904.72 0
904.79 0
904.86 0
904.93 0
905.00 0
905.07 0
905.14 0
905.21 0
905.28 0
905.34 0
905.41 0
905.48 0
905.55 0
905.62 0
905.69 0
905.76 0
905.83 0
905.90 0
905.96 0
906.03 0
906.10 0
906.17 0
906.24 0
906.31 0
906.38 0
906.45 0
906.52 0
906.59 0
906.65 0
906.72 0
906.79 0
906.86 0
906.93 0
907.00 0
907.07 0
907.14 0
907.21 0
907.28 0
907.34 0
907.41 0
907.48 0
907.55 0
907.62 0
907.69 0
907.76 0
907.83 0
907.90 0
907.97 0
908.03 0
908.10 0
908.17 0
908.24 0
908.31 0
908.38 0
908.45 0
908.52 0
908.59 0
908.66 0
908.72 0
908.79 0
908.86 0
908.93 0
909.00 0
909.07 0
909.14 0
909.21 0
909.28 0
909.35 0
909.42 0
909.48 0
909.55 0
909.62 0
909.69 0
909.76 0
909.83 0
909.90 0
909.97 0
910.04 0
910.11 0
910.18 0
910.24 0
910.31 0
910.38 0
910.45 0
910.52 0
910.59 0
910.66 0
910.73 0
910.80 0
910.87 0
910.94 0
911.00 0
911.07 0
911.14 0
911.21 0
911.28 0
911.35 0
911.42 0
911.49 0
911.56 0
911.63 0
911.70 0
911.77 0
911.83 0
911.90 0
911.97 0
912.04 0
912.11 0
912.18 0
912.25 0
912.32 0
912.39 0
912.46 0
912.53 0
912.60 0
912.66 0
912.73 0
912.80 0
912.87 0
912.94 0
913.01 0
913.08 0
913.15 0
913.22 0
913.29 0
913.36 0
913.43 0
913.50 0
913.56 0
913.63 0
913.70 0
913.77 0
913.84 0
913.91 0
913.98 0
914.05 0
914.12 0
914.19 0
914.26 0
914.33 0
914.40 0
914.46 0
914.53 0
914.60 0
914.67 0
914.74 0
914.81 0
914.88 0
914.95 0
915.02 0
915.09 0
915.16 0
915.23 0
915.30 0
915.37 0
915.43 0
915.50 0
915.57 0
915.64 0
915.71 0
915.78 0
915.85 0
915.92 0
915.99 0
916.06 0
916.13 0
916.20 0
916.27 0
916.34 0
916.41 0
916.47 0
916.54 0
916.61 0
916.68 0
916.75 0
916.82 0
916.89 0
916.96 0
917.03 0
917.10 0
917.17 0
917.24 0
917.31 0
917.38 0
917.45 0
917.51 0
917.58 0
917.65 0
917.72 0
917.79 0
917.86 0
917.93 0
918.00 0
918.07 0
918.14 0
918.21 0
918.28 0
918.35 0
918.42 0
918.49 0
918.56 0
918.63 0
918.69 0
918.76 0
918.83 0
918.90 0
918.97 0
919.04 0
919.11 0
919.18 0
919.25 0
919.32 0
919.39 0
919.46 0
919.53 0
919.60 0
919.67 0
919.74 0
919.81 0
919.88 0
919.94 0
920.01 0
920.08 0
920.15 0
920.22 0
920.29 0
920.36 0
920.43 0
920.50 0
920.57 0
920.64 0
920.71 0
920.78 0
920.85 0
920.92 0
920.99 0
921.06 0
921.13 0
921.20 0
921.27 0
921.33 0
921.40 0
921.47 0
921.54 0
921.61 0
921.68 0
921.75 0
921.82 0
921.89 0
921.96 0
922.03 0
922.10 0
922.17 0
922.24 0
922.31 0
922.38 0
922.45 0
922.52 0
922.59 0
922.66 0
922.73 0
922.80 0
922.86 0
922.93 0
923.00 0
923.07 0
923.14 0
923.21 0
923.28 0
923.35 0
923.42 0
923.49 0
923.56 0
923.63 0
923.70 0
923.77 0
923.84 0
923.91 0
923.98 0
924.05 0
924.12 0
924.19 0
924.26 0
924.33 0
924.40 0
924.47 0
924.54 0
924.61 0
924.68 0
924.74 0
924.81 0
924.88 0
924.95 0
925.02 0
925.09 0
925.16 0
925.23 0
925.30 0
925.37 0
925.44 0
925.51 0
925.58 0
925.65 0
925.72 0
925.79 0
925.86 0
925.93 0
926.00 0
926.07 0
926.14 0
926.21 0
926.28 0
926.35 0
926.42 0
926.49 0
926.56 0
926.63 0
926.70 0
926.77 0
926.84 0
926.91 0
926.98 0
927.04 0
927.11 0
927.18 1
927.25 1
927.32 1
927.39 1
927.46 1
927.53 2
927.60 2
927.67 2
927.74 2
927.81 2
927.88 2
927.95 1
928.02 1
928.09 1
928.16 1
928.23 1
928.30 1
928.37 1
928.44 1
928.51 1
928.58 1
928.65 1
928.72 1
928.79 1
928.86 1
928.93 1
929.00 1
929.07 1
929.14 1
929.21 1
929.28 1
929.35 1
929.42 1
929.49 1
929.56 1
929.63 1
929.70 1
929.77 1
929.84 1
929.91 1
929.98 1
930.05 1
930.12 1
930.19 1
930.26 1
930.33 1
930.40 1
930.47 1
930.54 1
930.60 1
930.67 1
930.74 1
930.81 1
930.88 1
930.95 1
931.02 1
931.09 1
931.16 1
931.23 0
931.30 0
931.37 0
931.44 0
931.51 0
931.58 0
931.65 0
931.72 0
931.79 0
931.86 0
931.93 0
932.00 0
932.07 0
932.14 0
932.21 0
932.28 0
932.35 0
932.42 0
932.49 0
932.56 0
932.63 0
932.70 0
932.77 0
932.84 0
932.91 0
932.98 0
933.05 0
933.12 0
933.19 0
933.26 0
933.33 0
933.40 0
933.47 0
933.54 0
933.61 0
933.68 0
933.75 0
933.82 0
933.89 0
933.96 0
934.03 0
934.10 0
934.17 0
934.24 0
934.31 0
934.38 0
934.45 0
934.52 0
934.59 0
934.66 0
934.73 0
934.80 0
934.87 0
934.94 0
935.01 0
935.08 0
935.15 0
935.22 0
935.29 0
935.36 0
935.43 0
935.50 0
935.57 0
935.64 0
935.71 0
935.78 0
935.85 0
935.92 0
935.99 0
936.06 0
936.13 0
936.20 0
936.27 0
936.34 0
936.41 0
936.48 0
936.55 0
936.62 0
936.69 0
936.76 0
936.83 0
936.90 0
936.97 0
937.04 0
937.11 0
937.18 0
937.25 0
937.33 0
937.40 0
937.47 0
937.54 0
937.61 0
937.68 0
937.75 0
937.82 0
937.89 0
937.96 0
938.03 0
938.10 0
938.17 0
938.24 0
938.31 0
938.38 0
938.45 0
938.52 0
938.59 0
938.66 0
938.73 0
938.80 0
938.87 0
938.94 0
939.01 0
939.08 0
939.15 0
939.22 0
939.29 0
939.36 0
939.43 0
939.50 0
939.57 0
939.64 0
939.71 0
939.78 0
939.85 0
939.92 0
939.99 0
940.06 0
940.13 0
940.20 1
940.27 1
940.34 1
940.41 0
940.48 0
940.55 0
940.62 0
940.69 0
940.76 0
940.83 0
940.91 0
940.98 0
941.05 0
941.12 0
941.19 0
941.26 0
941.33 0
941.40 0
941.47 0
941.54 0
941.61 0
941.68 0
941.75 0
941.82 0
941.89 0
941.96 0
942.03 0
942.10 0
942.17 0
942.24 0
942.31 0
942.38 0
942.45 0
942.52 0
942.59 0
942.66 0
942.73 0
942.80 0
942.87 0
942.94 0
943.01 0
943.08 0
943.15 0
943.23 0
943.30 0
943.37 0
943.44 0
943.51 0
943.58 0
943.65 0
943.72 0
943.79 0
943.86 0
943.93 0
944.00 0
944.07 0
944.14 1
944.21 1
944.28 1
944.35 1
944.42 1
944.49 1
944.56 1
944.63 1
944.70 1
944.77 1
944.84 0
944.91 0
944.98 0
945.05 0
945.13 0
945.20 0
945.27 0
945.34 0
945.41 0
945.48 1
945.55 1
945.62 1
945.69 1
945.76 1
945.83 0
945.90 0
945.97 0
946.04 0
946.11 0
946.18 0
946.25 0
946.32 0
946.39 0
946.46 0
946.53 1
946.60 1
946.68 1
946.75 1
946.82 1
946.89 1
946.96 1
947.03 1
947.10 1
947.17 1
947.24 1
947.31 1
947.38 1
947.45 1
947.52 1
947.59 1
947.66 1
947.73 1
947.80 1
947.87 1
947.94 1
948.01 1
948.09 1
948.16 1
948.23 1
948.30 1
948.37 1
948.44 1
948.51 1
948.58 1
948.65 1
948.72 1
948.79 1
948.86 1
948.93 1
949.00 1
949.07 1
949.14 1
949.21 1
949.28 1
949.36 1
949.43 1
949.50 1
949.57 1
949.64 1
949.71 1
949.78 1
949.85 1
949.92 1
949.99 1
950.06 1
950.13 1
950.20 1
950.27 1
950.34 1
950.41 1
950.48 1
950.56 1
950.63 1
950.70 1
950.77 1
950.84 1
950.91 2
950.98 2
951.05 2
951.12 2
951.19 2
951.26 2
951.33 2
951.40 2
951.47 2
951.54 2
951.62 2
951.69 2
951.76 2
951.83 2
951.90 3
951.97 3
952.04 3
952.11 3
952.18 3
952.25 3
952.32 4
952.39 4
952.46 4
952.53 4
952.60 4
952.68 4
952.75 4
952.82 3
952.89 3
952.96 3
953.03 3
953.10 3
953.17 3
953.24 3
953.31 2
953.38 2
953.45 2
953.52 2
953.59 2
953.67 2
953.74 2
953.81 1
953.88 1
953.95 1
954.02 1
954.09 1
954.16 1
954.23 1
954.30 1
954.37 1
954.44 1
954.51 1
954.59 1
954.66 1
954.73 1
954.80 1
954.87 1
954.94 1
955.01 1
955.08 1
955.15 1
955.22 1
955.29 1
955.36 1
955.43 1
955.51 1
955.58 1
955.65 1
955.72 1
955.79 1
955.86 1
955.93 1
956.00 1
956.07 1
956.14 1
956.21 1
956.28 1
956.36 1
956.43 1
956.50 1
956.57 1
956.64 1
956.71 1
956.78 1
956.85 1
956.92 1
956.99 1
957.06 1
957.13 1
957.21 1
957.28 1
957.35 1
957.42 1
957.49 1
957.56 1
957.63 1
957.70 1
957.77 1
957.84 1
957.91 1
957.99 1
958.06 1
958.13 1
958.20 1
958.27 1
958.34 1
958.41 1
958.48 1
958.55 1
958.62 1
958.69 1
958.77 1
958.84 1
958.91 1
958.98 1
959.05 1
959.12 1
959.19 1
959.26 2
959.33 2
959.40 2
959.47 2
959.55 2
959.62 2
959.69 2
959.76 2
959.83 2
959.90 2
959.97 2
960.04 2
960.11 2
960.18 2
960.26 1
960.33 1
960.40 1
960.47 1
960.54 1
960.61 1
960.68 1
960.75 1
960.82 1
960.89 1
960.97 1
961.04 1
961.11 1
961.18 1
961.25 1
961.32 1
961.39 1
961.46 1
961.53 1
961.60 1
961.68 2
961.75 2
961.82 2
961.89 2
961.96 2
962.03 2
962.10 2
962.17 2
962.24 2
962.31 2
962.39 2
962.46 2
962.53 2
962.60 2
962.67 2
962.74 2
962.81 2
962.88 2
962.95 2
963.03 2
963.10 2
963.17 2
963.24 2
963.31 2
963.38 2
963.45 2
963.52 2
963.59 2
963.67 2
963.74 2
963.81 2
963.88 2
963.95 2
964.02 2
964.09 2
964.16 2
964.23 3
964.31 3
964.38 3
964.45 2
964.52 2
964.59 2
964.66 2
964.73 3
964.80 3
964.87 3
964.95 3
965.02 3
965.09 3
965.16 3
965.23 3
965.30 3
965.37 2
965.44 2
965.51 2
965.59 2
965.66 2
965.73 1
965.80 1
965.87 1
965.94 1
966.01 1
966.08 1
966.16 1
966.23 1
966.30 2
966.37 2
966.44 3
966.51 3
966.58 3
966.65 3
966.73 3
966.80 3
966.87 3
966.94 3
967.01 3
967.08 3
967.15 3
967.22 3
967.30 3
967.37 3
967.44 3
967.51 3
967.58 3
967.65 3
967.72 3
967.79 3
967.87 3
967.94 3
968.01 3
968.08 3
968.15 3
968.22 3
968.29 3
968.36 3
968.44 2
968.51 2
968.58 2
968.65 2
968.72 2
968.79 2
968.86 2
968.93 2
969.01 2
969.08 2
969.15 2
969.22 2
969.29 2
969.36 2
969.43 2
969.50 2
969.58 2
969.65 2
969.72 2
969.79 2
969.86 2
969.93 2
970.00 2
970.08 2
970.15 2
970.22 2
970.29 2
970.36 2
970.43 2
970.50 2
970.57 2
970.65 2
970.72 2
970.79 2
970.86 1
970.93 1
971.00 1
971.07 1
971.15 1
971.22 1
971.29 1
971.36 1
971.43 1
971.50 1
971.57 1
971.65 1
971.72 1
971.79 1
971.86 1
971.93 1
972.00 1
972.07 1
972.15 1
972.22 1
972.29 1
972.36 1
972.43 1
972.50 2
972.57 2
972.65 2
972.72 2
972.79 3
972.86 3
972.93 3
973.00 3
973.07 2
973.15 2
973.22 2
973.29 1
973.36 1
973.43 1
973.50 1
973.57 1
973.65 1
973.72 1
973.79 1
973.86 1
973.93 1
974.00 1
974.07 1
974.15 1
974.22 1
974.29 1
974.36 0
974.43 0
974.50 0
974.58 1
974.65 1
974.72 1
974.79 1
974.86 1
974.93 1
975.00 1
975.08 2
975.15 2
975.22 2
975.29 2
975.36 2
975.43 2
975.51 2
975.58 2
975.65 1
975.72 1
975.79 1
975.86 1
975.93 1
976.01 1
976.08 1
976.15 0
976.22 0
976.29 0
976.36 0
976.44 0
976.51 0
976.58 0
976.65 0
976.72 1
976.79 1
976.86 1
976.94 1
977.01 1
977.08 1
977.15 0
977.22 0
977.29 0
977.37 0
977.44 0
977.51 0
977.58 0
977.65 0
977.72 0
977.80 0
977.87 1
977.94 1
978.01 1
978.08 1
978.15 0
978.23 0
978.30 0
978.37 0
978.44 0
978.51 0
978.58 0
978.66 0
978.73 0
978.80 0
978.87 0
978.94 0
979.01 0
979.09 0
979.16 0
979.23 0
979.30 1
979.37 1
979.44 1
979.52 1
979.59 1
979.66 1
979.73 1
979.80 2
979.87 2
979.95 2
980.02 2
980.09 2
980.16 2
980.23 2
980.30 1
980.38 1
980.45 1
980.52 1
980.59 1
980.66 0
980.73 0
980.81 1
980.88 1
980.95 1
981.02 1
981.09 1
981.17 1
981.24 1
981.31 1
981.38 1
981.45 0
981.52 0
981.60 0
981.67 0
981.74 1
981.81 1
981.88 1
981.95 1
982.03 1
982.10 1
982.17 1
982.24 1
982.31 1
982.39 1
982.46 0
982.53 0
982.60 0
982.67 0
982.74 0
982.82 0
982.89 0
982.96 0
983.03 1
983.10 1
983.18 1
983.25 2
983.32 2
983.39 1
983.46 1
983.53 1
983.61 1
983.68 1
983.75 1
983.82 1
983.89 1
983.97 0
984.04 0
984.11 0
984.18 0
984.25 0
984.32 0
984.40 0
984.47 1
984.54 1
984.61 1
984.68 1
984.76 1
984.83 1
984.90 1
984.97 0
985.04 0
985.12 0
985.19 0
985.26 0
985.33 0
985.40 1
985.47 1
985.55 1
985.62 1
985.69 1
985.76 1
985.83 1
985.91 1
985.98 0
986.05 0
986.12 0
986.19 0
986.27 0
986.34 0
986.41 0
986.48 0
986.55 0
986.63 0
986.70 0
986.77 0
986.84 0
986.91 0
986.99 0
987.06 0
987.13 0
987.20 0
987.27 0
987.35 1
987.42 1
987.49 1
987.56 1
987.63 1
987.71 1
987.78 1
987.85 1
987.92 1
987.99 1
988.07 1
988.14 2
988.21 2
988.28 2
988.35 2
988.43 2
988.50 2
988.57 3
988.64 3
988.71 3
988.79 3
988.86 3
988.93 3
989.00 2
989.07 2
989.15 1
989.22 1
989.29 0
989.36 0
989.43 0
989.51 0
989.58 0
989.65 0
989.72 0
989.79 0
989.87 0
989.94 0
990.01 1
990.08 1
990.15 1
990.23 1
990.30 1
990.37 1
990.44 1
990.51 1
990.59 1
990.66 0
990.73 0
990.80 1
990.88 1
990.95 2
991.02 3
991.09 3
991.16 4
991.24 5
991.31 5
991.38 5
991.45 5
991.52 5
991.60 4
991.67 3
991.74 3
991.81 2
991.88 2
991.96 2
992.03 1
992.10 1
992.17 1
992.25 1
992.32 0
992.39 0
992.46 0
992.53 0
992.61 1
992.68 1
992.75 1
992.82 2
992.90 1
992.97 1
993.04 1
993.11 1
993.18 1
993.26 1
993.33 1
993.40 1
993.47 1
993.54 1
993.62 1
993.69 1
993.76 0
993.83 0
993.91 0
993.98 0
994.05 0
994.12 0
994.19 0
994.27 0
994.34 0
994.41 0
994.48 0
994.56 0
994.63 0
994.70 0
994.77 0
994.84 0
994.92 0
994.99 0
995.06 0
995.13 0
995.21 1
995.28 1
995.35 2
995.42 2
995.50 2
995.57 2
995.64 2
995.71 1
995.78 1
995.86 1
995.93 1
996.00 1
996.07 1
996.15 2
996.22 2
996.29 2
996.36 2
996.44 1
996.51 1
996.58 0
996.65 0
996.72 0
996.80 0
996.87 0
996.94 0
997.01 0
997.09 0
997.16 0
997.23 0
997.30 1
997.38 1
997.45 1
997.52 1
997.59 1
997.66 1
997.74 1
997.81 1
997.88 0
997.95 0
998.03 0
998.10 0
998.17 0
998.24 1
998.32 1
998.39 1
998.46 1
998.53 1
998.61 1
998.68 1
998.75 2
998.82 2
998.89 2
998.97 2
999.04 1
999.11 1
999.18 1
999.26 1
999.33 1
999.40 1
999.47 1
999.55 0
999.62 0
999.69 0
999.76 0
999.84 0
999.91 0
999.98 0
1000.05 0
1000.13 0
1000.20 0
1000.27 0
1000.34 0
1000.42 0
1000.49 1
1000.56 1
1000.63 2
1000.71 2
1000.78 3
1000.85 3
1000.92 4
1001.00 3
1001.07 3
1001.14 2
1001.21 1
1001.29 1
1001.36 0
1001.43 0
1001.50 0
1001.58 0
1001.65 0
1001.72 0
1001.79 0
1001.87 0
1001.94 0
1002.01 0
1002.08 0
1002.16 0
1002.23 0
1002.30 1
1002.37 2
1002.45 2
1002.52 3
1002.59 4
1002.66 4
1002.74 4
1002.81 5
1002.88 5
1002.95 5
1003.03 5
1003.10 5
1003.17 4
1003.24 4
1003.32 4
1003.39 4
1003.46 4
1003.53 5
1003.61 5
1003.68 5
1003.75 5
1003.82 5
1003.90 5
1003.97 5
1004.04 4
1004.11 5
1004.19 5
1004.26 6
1004.33 6
1004.40 7
1004.48 7
1004.55 7
1004.62 6
1004.69 6
1004.77 5
1004.84 5
1004.91 6
1004.99 6
1005.06 7
1005.13 7
1005.20 7
1005.28 7
1005.35 7
1005.42 6
1005.49 6
1005.57 6
1005.64 6
1005.71 6
1005.78 6
1005.86 6
1005.93 5
1006.00 5
1006.07 4
1006.15 4
1006.22 5
1006.29 5
1006.37 5
1006.44 5
1006.51 5
1006.58 5
1006.66 5
1006.73 4
1006.80 3
1006.87 3
1006.95 3
1007.02 3
1007.09 3
1007.17 3
1007.24 4
1007.31 4
1007.38 5
1007.46 5
1007.53 6
1007.60 6
1007.67 7
1007.75 7
1007.82 7
1007.89 7
1007.96 7
1008.04 6
1008.11 5
1008.18 5
1008.26 4
1008.33 3
1008.40 3
1008.47 4
1008.55 4
1008.62 5
1008.69 6
1008.77 7
1008.84 7
1008.91 7
1008.98 6
1009.06 6
1009.13 5
1009.20 5
1009.27 5
1009.35 4
1009.42 4
1009.49 4
1009.57 4
1009.64 4
1009.71 4
1009.78 4
1009.86 4
1009.93 3
1010.00 3
1010.07 3
1010.15 4
1010.22 4
1010.29 4
1010.37 4
1010.44 4
1010.51 4
1010.58 4
1010.66 3
1010.73 3
1010.80 3
1010.88 3
1010.95 4
1011.02 4
1011.09 3
1011.17 3
1011.24 2
1011.31 2
1011.39 2
1011.46 2
1011.53 2
1011.60 3
1011.68 3
1011.75 3
1011.82 3
1011.90 3
1011.97 2
1012.04 2
1012.11 2
1012.19 2
1012.26 2
1012.33 1
1012.41 1
1012.48 1
1012.55 0
1012.62 0
1012.70 0
1012.77 0
1012.84 0
1012.92 0
1012.99 0
1013.06 0
1013.13 1
1013.21 1
1013.28 1
1013.35 1
1013.43 1
1013.50 1
1013.57 1
1013.65 1
1013.72 1
1013.79 1
1013.86 1
1013.94 1
1014.01 1
1014.08 1
1014.16 1
1014.23 1
1014.30 1
1014.37 1
1014.45 1
1014.52 0
1014.59 0
1014.67 0
1014.74 0
1014.81 0
1014.89 0
1014.96 0
1015.03 0
1015.10 0
1015.18 0
1015.25 0
1015.32 1
1015.40 1
1015.47 1
1015.54 2
1015.62 2
1015.69 2
1015.76 3
1015.83 3
1015.91 3
1015.98 3
1016.05 3
1016.13 4
1016.20 4
1016.27 4
1016.35 5
1016.42 5
1016.49 4
1016.56 4
1016.64 3
1016.71 3
1016.78 2
1016.86 2
1016.93 2
1017.00 3
1017.08 3
1017.15 4
1017.22 4
1017.30 4
1017.37 4
1017.44 4
1017.51 4
1017.59 4
1017.66 4
1017.73 4
1017.81 4
1017.88 4
1017.95 4
1018.03 3
1018.10 3
1018.17 2
1018.25 1
1018.32 1
1018.39 0
1018.46 0
1018.54 0
1018.61 0
1018.68 0
1018.76 0
1018.83 0
1018.90 0
1018.98 1
1019.05 1
1019.12 2
1019.20 2
1019.27 3
1019.34 3
1019.41 3
1019.49 3
1019.56 4
1019.63 4
1019.71 4
1019.78 3
1019.85 3
1019.93 3
1020.00 3
1020.07 3
1020.15 3
1020.22 3
1020.29 3
1020.37 2
1020.44 2
1020.51 1
1020.59 0
1020.66 0
1020.73 0
1020.80 0
1020.88 0
1020.95 0
1021.02 0
1021.10 1
1021.17 2
1021.24 2
1021.32 3
1021.39 3
1021.46 3
1021.54 2
1021.61 2
1021.68 1
1021.76 0
1021.83 0
1021.90 0
1021.98 0
1022.05 0
1022.12 0
1022.20 0
1022.27 0
1022.34 0
1022.42 0
1022.49 0
1022.56 1
1022.64 1
1022.71 1
1022.78 1
1022.86 2
1022.93 2
1023.00 3
1023.07 3
1023.15 4
1023.22 5
1023.29 6
1023.37 7
1023.44 8
1023.51 9
1023.59 10
1023.66 10
1023.73 10
1023.81 10
1023.88 9
1023.95 8
1024.03 7
1024.10 7
1024.17 6
1024.25 6
1024.32 6
1024.39 6
1024.47 6
1024.54 7
1024.61 7
1024.69 8
1024.76 8
1024.83 9
1024.91 9
1024.98 9
1025.05 9
1025.13 9
1025.20 9
1025.27 9
1025.35 9
1025.42 9
1025.49 9
1025.57 8
1025.64 8
1025.71 8
1025.79 7
1025.86 7
1025.93 6
1026.01 5
1026.08 4
1026.15 3
1026.23 2
1026.30 1
1026.37 1
1026.45 0
1026.52 1
1026.59 1
1026.67 2
1026.74 3
1026.81 3
1026.89 3
1026.96 3
1027.04 3
1027.11 2
1027.18 2
1027.26 2
1027.33 3
1027.40 3
1027.48 4
1027.55 4
1027.62 4
1027.70 4
1027.77 3
1027.84 2
1027.92 2
1027.99 1
1028.06 1
1028.14 1
1028.21 1
1028.28 2
1028.36 4
1028.43 5
1028.50 6
1028.58 7
1028.65 8
1028.72 8
1028.80 7
1028.87 7
1028.94 6
1029.02 6
1029.09 6
1029.17 6
1029.24 6
1029.31 7
1029.39 7
1029.46 7
1029.53 6
1029.61 5
1029.68 4
1029.75 4
1029.83 3
1029.90 3
1029.97 4
1030.05 4
1030.12 5
1030.19 6
1030.27 6
1030.34 6
1030.41 6
1030.49 6
1030.56 6
1030.64 6
1030.71 6
1030.78 5
1030.86 5
1030.93 4
1031.00 4
1031.08 3
1031.15 3
1031.22 3
1031.30 3
1031.37 4
1031.44 4
1031.52 5
1031.59 5
1031.67 6
1031.74 6
1031.81 6
1031.89 6
1031.96 5
1032.03 4
1032.11 3
1032.18 2
1032.25 0
1032.33 0
1032.40 0
1032.47 0
1032.55 0
1032.62 0
1032.70 0
1032.77 1
1032.84 1
1032.92 2
1032.99 2
1033.06 1
1033.14 1
1033.21 0
1033.28 0
1033.36 0
1033.43 1
1033.51 2
1033.58 4
1033.65 5
1033.73 7
1033.80 8
1033.87 9
1033.95 9
1034.02 8
1034.09 7
1034.17 5
1034.24 3
1034.32 2
1034.39 1
1034.46 1
1034.54 1
1034.61 1
1034.68 2
1034.76 2
1034.83 2
1034.90 2
1034.98 1
1035.05 1
1035.13 0
1035.20 0
1035.27 0
1035.35 0
1035.42 0
1035.49 0
1035.57 0
1035.64 0
1035.72 0
1035.79 0
1035.86 1
1035.94 2
1036.01 3
1036.08 4
1036.16 4
1036.23 5
1036.31 6
1036.38 6
1036.45 7
1036.53 7
1036.60 7
1036.67 7
1036.75 6
1036.82 5
1036.90 3
1036.97 2
1037.04 1
1037.12 0
1037.19 0
1037.26 1
1037.34 1
1037.41 2
1037.49 2
1037.56 3
1037.63 3
1037.71 3
1037.78 3
1037.85 3
1037.93 3
1038.00 3
1038.08 2
1038.15 2
1038.22 2
1038.30 2
1038.37 2
1038.45 1
1038.52 1
1038.59 1
1038.67 1
1038.74 1
1038.81 2
1038.89 2
1038.96 4
1039.04 5
1039.11 5
1039.18 6
1039.26 6
1039.33 7
1039.40 7
1039.48 6
1039.55 6
1039.63 6
1039.70 6
1039.77 7
1039.85 7
1039.92 7
1040.00 7
1040.07 7
1040.14 7
1040.22 6
1040.29 5
1040.37 4
1040.44 3
1040.51 3
1040.59 3
1040.66 4
1040.73 5
1040.81 6
1040.88 6
1040.96 7
1041.03 7
1041.10 7
1041.18 7
1041.25 6
1041.33 5
1041.40 5
1041.47 4
1041.55 3
1041.62 2
1041.70 1
1041.77 1
1041.84 1
1041.92 2
1041.99 3
1042.07 4
1042.14 6
1042.21 8
1042.29 9
1042.36 11
1042.43 12
1042.51 13
1042.58 14
1042.66 15
1042.73 15
1042.80 15
1042.88 15
1042.95 15
1043.03 15
1043.10 15
1043.17 15
1043.25 15
1043.32 15
1043.40 15
1043.47 15
1043.54 14
1043.62 14
1043.69 14
1043.77 15
1043.84 15
1043.91 15
1043.99 16
1044.06 17
1044.14 17
1044.21 18
1044.28 19
1044.36 20
1044.43 21
1044.51 23
1044.58 23
1044.65 24
1044.73 25
1044.80 25
1044.88 25
1044.95 25
1045.03 25
1045.10 25
1045.17 25
1045.25 25
1045.32 25
1045.40 24
1045.47 24
1045.54 22
1045.62 21
1045.69 20
1045.77 19
1045.84 18
1045.91 18
1045.99 18
1046.06 18
1046.14 18
1046.21 18
1046.28 18
1046.36 18
1046.43 18
1046.51 17
1046.58 17
1046.65 17
1046.73 17
1046.80 18
1046.88 18
1046.95 19
1047.03 19
1047.10 19
1047.17 19
1047.25 18
1047.32 18
1047.40 17
1047.47 17
1047.54 17
1047.62 16
1047.69 15
1047.77 14
1047.84 13
1047.91 12
1047.99 10
1048.06 9
1048.14 8
1048.21 8
1048.29 7
1048.36 7
1048.43 7
1048.51 7
1048.58 7
1048.66 7
1048.73 7
1048.80 6
1048.88 5
1048.95 4
1049.03 4
1049.10 3
1049.18 2
1049.25 2
1049.32 1
1049.40 1
1049.47 1
1049.55 1
1049.62 0
1049.70 0
1049.77 0
1049.84 0
1049.92 0
1049.99 0
1050.07 0
1050.14 0
1050.21 0
1050.29 2
1050.36 3
1050.44 4
1050.51 4
1050.59 3
1050.66 2
1050.73 1
1050.81 1
1050.88 0
1050.96 1
1051.03 1
1051.11 2
1051.18 2
1051.25 2
1051.33 2
1051.40 2
1051.48 2
1051.55 2
1051.63 2
1051.70 2
1051.77 3
1051.85 4
1051.92 5
1052.00 5
1052.07 6
1052.15 7
1052.22 7
1052.29 8
1052.37 8
1052.44 8
1052.52 8
1052.59 8
1052.67 7
1052.74 6
1052.81 4
1052.89 3
1052.96 1
1053.04 0
1053.11 0
1053.19 0
1053.26 0
1053.34 0
1053.41 0
1053.48 0
1053.56 1
1053.63 2
1053.71 3
1053.78 4
1053.86 5
1053.93 5
1054.00 5
1054.08 5
1054.15 4
1054.23 4
1054.30 3
1054.38 3
1054.45 3
1054.52 4
1054.60 4
1054.67 5
1054.75 5
1054.82 5
1054.90 5
1054.97 5
1055.05 4
1055.12 4
1055.19 4
1055.27 3
1055.34 3
1055.42 2
1055.49 2
1055.57 1
1055.64 0
1055.72 0
1055.79 0
1055.86 0
1055.94 0
1056.01 0
1056.09 0
1056.16 0
1056.24 0
1056.31 1
1056.39 1
1056.46 2
1056.53 2
1056.61 3
1056.68 3
1056.76 3
1056.83 3
1056.91 3
1056.98 3
1057.06 3
1057.13 3
1057.20 3
1057.28 3
1057.35 2
1057.43 2
1057.50 2
1057.58 3
1057.65 3
1057.73 3
1057.80 4
1057.87 4
1057.95 4
1058.02 4
1058.10 3
1058.17 3
1058.25 2
1058.32 2
1058.40 2
1058.47 2
1058.55 2
1058.62 2
1058.69 3
1058.77 4
1058.84 4
1058.92 5
1058.99 6
1059.07 6
1059.14 6
1059.22 5
1059.29 5
1059.37 4
1059.44 4
1059.51 4
1059.59 5
1059.66 6
1059.74 8
1059.81 10
1059.89 13
1059.96 15
1060.04 16
1060.11 17
1060.19 17
1060.26 16
1060.33 15
1060.41 14
1060.48 12
1060.56 11
1060.63 9
1060.71 8
1060.78 7
1060.86 6
1060.93 6
1061.01 6
1061.08 6
1061.16 7
1061.23 9
1061.30 10
1061.38 12
1061.45 13
1061.53 14
1061.60 15
1061.68 15
1061.75 15
1061.83 14
1061.90 14
1061.98 13
1062.05 12
1062.13 12
1062.20 11
1062.28 11
1062.35 10
1062.42 10
1062.50 10
1062.57 10
1062.65 10
1062.72 10
1062.80 10
1062.87 10
1062.95 10
1063.02 9
1063.10 9
1063.17 8
1063.25 8
1063.32 7
1063.40 7
1063.47 7
1063.54 7
1063.62 8
1063.69 8
1063.77 8
1063.84 9
1063.92 9
1063.99 10
1064.07 10
1064.14 10
1064.22 10
1064.29 11
1064.37 11
1064.44 11
1064.52 12
1064.59 12
1064.67 11
1064.74 11
1064.82 11
1064.89 11
1064.96 11
1065.04 11
1065.11 11
1065.19 11
1065.26 11
1065.34 11
1065.41 11
1065.49 11
1065.56 12
1065.64 12
1065.71 11
1065.79 11
1065.86 10
1065.94 10
1066.01 9
1066.09 9
1066.16 9
1066.24 9
1066.31 9
1066.39 9
1066.46 9
1066.53 9
1066.61 8
1066.68 7
1066.76 6
1066.83 5
1066.91 4
1066.98 2
1067.06 1
1067.13 0
1067.21 0
1067.28 0
1067.36 0
1067.43 0
1067.51 0
1067.58 0
1067.66 0
1067.73 0
1067.81 1
1067.88 2
1067.96 3
1068.03 4
1068.11 5
1068.18 6
1068.26 7
1068.33 8
1068.41 8
1068.48 7
1068.56 7
1068.63 6
1068.71 5
1068.78 5
1068.86 4
1068.93 4
1069.01 3
1069.08 2
1069.15 1
1069.23 0
1069.30 0
1069.38 0
1069.45 0
1069.53 0
1069.60 0
1069.68 0
1069.75 0
1069.83 1
1069.90 3
1069.98 5
1070.05 7
1070.13 9
1070.20 11
1070.28 13
1070.35 14
1070.43 14
1070.50 14
1070.58 14
1070.65 13
1070.73 13
1070.80 13
1070.88 12
1070.95 12
1071.03 12
1071.10 12
1071.18 12
1071.25 12
1071.33 12
1071.40 12
1071.48 12
1071.55 11
1071.63 10
1071.70 9
1071.78 8
1071.85 6
1071.93 5
1072.00 4
1072.08 3
1072.15 3
1072.23 3
1072.30 3
1072.38 3
1072.45 2
1072.53 1
1072.60 0
1072.68 0
1072.75 0
1072.83 0
1072.90 0
1072.98 0
1073.05 0
1073.13 0
1073.20 2
1073.28 4
1073.35 6
1073.43 8
1073.50 8
1073.58 9
1073.65 8
1073.73 7
1073.80 6
1073.88 5
1073.95 4
1074.03 3
1074.10 2
1074.18 1
1074.25 0
1074.33 0
1074.40 0
1074.48 0
1074.55 1
1074.63 2
1074.70 3
1074.78 4
1074.85 5
1074.93 6
1075.01 7
1075.08 7
1075.16 7
1075.23 7
1075.31 7
1075.38 6
1075.46 6
1075.53 5
1075.61 5
1075.68 4
1075.76 4
1075.83 3
1075.91 4
1075.98 4
1076.06 6
1076.13 7
1076.21 8
1076.28 10
1076.36 10
1076.43 10
1076.51 10
1076.58 10
1076.66 9
1076.73 9
1076.81 9
1076.88 10
1076.96 10
1077.03 11
1077.11 11
1077.18 11
1077.26 11
1077.33 12
1077.41 12
1077.48 12
1077.56 13
1077.64 14
1077.71 14
1077.79 15
1077.86 15
1077.94 14
1078.01 12
1078.09 11
1078.16 9
1078.24 7
1078.31 6
1078.39 5
1078.46 5
1078.54 6
1078.61 7
1078.69 8
1078.76 10
1078.84 11
1078.91 13
1078.99 14
1079.06 15
1079.14 15
1079.22 16
1079.29 15
1079.37 15
1079.44 14
1079.52 13
1079.59 12
1079.67 10
1079.74 9
1079.82 8
1079.89 7
1079.97 6
1080.04 5
1080.12 4
1080.19 4
1080.27 4
1080.34 5
1080.42 7
1080.49 9
1080.57 12
1080.65 15
1080.72 17
1080.80 19
1080.87 20
1080.95 20
1081.02 20
1081.10 19
1081.17 19
1081.25 18
1081.32 17
1081.40 16
1081.47 16
1081.55 15
1081.62 15
1081.70 15
1081.78 14
1081.85 13
1081.93 12
1082.00 10
1082.08 8
1082.15 6
1082.23 5
1082.30 5
1082.38 6
1082.45 8
1082.53 11
1082.60 13
1082.68 15
1082.75 17
1082.83 17
1082.91 17
1082.98 17
1083.06 16
1083.13 15
1083.21 14
1083.28 14
1083.36 14
1083.43 15
1083.51 16
1083.58 17
1083.66 18
1083.73 18
1083.81 18
1083.89 17
1083.96 16
1084.04 14
1084.11 12
1084.19 11
1084.26 10
1084.34 8
1084.41 7
1084.49 7
1084.56 7
1084.64 8
1084.72 9
1084.79 11
1084.87 13
1084.94 14
1085.02 15
1085.09 16
1085.17 15
1085.24 15
1085.32 14
1085.39 14
1085.47 14
1085.55 15
1085.62 15
1085.70 15
1085.77 14
1085.85 13
1085.92 11
1086.00 9
1086.07 7
1086.15 6
1086.22 6
1086.30 6
1086.38 6
1086.45 6
1086.53 6
1086.60 5
1086.68 4
1086.75 2
1086.83 2
1086.90 1
1086.98 1
1087.06 1
1087.13 1
1087.21 1
1087.28 0
1087.36 0
1087.43 0
1087.51 0
1087.58 0
1087.66 0
1087.74 0
1087.81 1
1087.89 3
1087.96 5
1088.04 8
1088.11 10
1088.19 11
1088.26 11
1088.34 10
1088.42 9
1088.49 8
1088.57 7
1088.64 7
1088.72 7
1088.79 8
1088.87 10
1088.94 12
1089.02 14
1089.10 16
1089.17 17
1089.25 18
1089.32 18
1089.40 19
1089.47 19
1089.55 19
1089.62 18
1089.70 18
1089.78 17
1089.85 16
1089.93 15
1090.00 15
1090.08 14
1090.15 15
1090.23 15
1090.31 15
1090.38 14
1090.46 13
1090.53 12
1090.61 10
1090.68 7
1090.76 5
1090.83 3
1090.91 3
1090.99 4
1091.06 6
1091.14 9
1091.21 12
1091.29 15
1091.36 17
1091.44 17
1091.52 17
1091.59 16
1091.67 15
1091.74 14
1091.82 15
1091.89 16
1091.97 17
1092.05 19
1092.12 21
1092.20 23
1092.27 25
1092.35 26
1092.42 26
1092.50 26
1092.58 25
1092.65 23
1092.73 21
1092.80 19
1092.88 17
1092.95 16
1093.03 16
1093.11 16
1093.18 18
1093.26 20
1093.33 22
1093.41 23
1093.48 24
1093.56 25
1093.64 25
1093.71 25
1093.79 25
1093.86 25
1093.94 26
1094.01 25
1094.09 24
1094.17 23
1094.24 20
1094.32 17
1094.39 14
1094.47 12
1094.55 10
1094.62 9
1094.70 9
1094.77 9
1094.85 9
1094.92 9
1095.00 9
1095.08 10
1095.15 10
1095.23 11
1095.30 13
1095.38 13
1095.45 14
1095.53 14
1095.61 13
1095.68 12
1095.76 11
1095.83 10
1095.91 9
1095.99 9
1096.06 9
1096.14 9
1096.21 8
1096.29 8
1096.36 8
1096.44 9
1096.52 10
1096.59 12
1096.67 15
1096.74 17
1096.82 20
1096.90 21
1096.97 22
1097.05 22
1097.12 21
1097.20 20
1097.28 19
1097.35 18
1097.43 17
1097.50 17
1097.58 16
1097.65 15
1097.73 15
1097.81 14
1097.88 13
1097.96 14
1098.03 14
1098.11 15
1098.19 16
1098.26 18
1098.34 19
1098.41 20
1098.49 20
1098.57 20
1098.64 20
1098.72 19
1098.79 19
1098.87 18
1098.95 18
1099.02 17
1099.10 17
1099.17 17
1099.25 17
1099.32 17
1099.40 16
1099.48 16
1099.55 15
1099.63 14
1099.70 14
1099.78 13
1099.86 12
1099.93 12
1100.01 12
1100.08 12
1100.16 12
1100.24 12
1100.31 12
1100.39 12
1100.46 11
1100.54 10
1100.62 8
1100.69 7
1100.77 6
1100.84 6
1100.92 5
1101.00 5
1101.07 5
1101.15 4
1101.22 2
1101.30 0
1101.38 0
1101.45 0
1101.53 0
1101.60 0
1101.68 0
1101.76 0
1101.83 1
1101.91 3
1101.98 5
1102.06 5
1102.14 5
1102.21 3
1102.29 1
1102.37 0
1102.44 0
1102.52 0
1102.59 0
1102.67 1
1102.75 3
1102.82 5
1102.90 7
1102.97 8
1103.05 9
1103.13 9
1103.20 8
1103.28 8
1103.35 7
1103.43 7
1103.51 7
1103.58 6
1103.66 7
1103.73 7
1103.81 7
1103.89 7
1103.96 8
1104.04 8
1104.11 9
1104.19 10
1104.27 12
1104.34 13
1104.42 15
1104.50 17
1104.57 20
1104.65 22
1104.72 25
1104.80 27
1104.88 29
1104.95 31
1105.03 33
1105.10 34
1105.18 35
1105.26 35
1105.33 34
1105.41 33
1105.49 32
1105.56 31
1105.64 30
1105.71 31
1105.79 32
1105.87 33
1105.94 36
1106.02 38
1106.09 40
1106.17 41
1106.25 42
1106.32 43
1106.40 44
1106.48 46
1106.55 49
1106.63 52
1106.70 55
1106.78 58
1106.86 61
1106.93 62
1107.01 62
1107.09 61
1107.16 60
1107.24 58
1107.31 57
1107.39 55
1107.47 53
1107.54 51
1107.62 49
1107.70 48
1107.77 47
1107.85 47
1107.92 48
1108.00 50
1108.08 54
1108.15 58
1108.23 62
1108.31 66
1108.38 69
1108.46 71
1108.53 71
1108.61 70
1108.69 68
1108.76 65
1108.84 61
1108.92 57
1108.99 54
1109.07 50
1109.14 47
1109.22 45
1109.30 43
1109.37 41
1109.45 40
1109.53 40
1109.60 39
1109.68 39
1109.75 39
1109.83 39
1109.91 39
1109.98 39
1110.06 39
1110.14 39
1110.21 38
1110.29 36
1110.37 34
1110.44 31
1110.52 28
1110.59 25
1110.67 22
1110.75 20
1110.82 19
1110.90 18
1110.98 17
1111.05 17
1111.13 17
1111.21 17
1111.28 17
1111.36 18
1111.43 19
1111.51 20
1111.59 20
1111.66 20
1111.74 19
1111.82 18
1111.89 16
1111.97 13
1112.05 11
1112.12 9
1112.20 8
1112.27 8
1112.35 8
1112.43 9
1112.50 11
1112.58 12
1112.66 13
1112.73 14
1112.81 14
1112.89 15
1112.96 15
1113.04 16
1113.11 16
1113.19 17
1113.27 17
1113.34 17
1113.42 17
1113.50 16
1113.57 15
1113.65 14
1113.73 14
1113.80 13
1113.88 13
1113.96 15
1114.03 17
1114.11 19
1114.19 22
1114.26 25
1114.34 27
1114.41 28
1114.49 28
1114.57 26
1114.64 24
1114.72 22
1114.80 20
1114.87 20
1114.95 20
1115.03 22
1115.10 25
1115.18 28
1115.26 31
1115.33 34
1115.41 36
1115.49 37
1115.56 37
1115.64 37
1115.71 35
1115.79 34
1115.87 31
1115.94 28
1116.02 25
1116.10 21
1116.17 16
1116.25 12
1116.33 9
1116.40 6
1116.48 4
1116.56 3
1116.63 3
1116.71 3
1116.79 3
1116.86 2
1116.94 1
1117.02 0
1117.09 0
1117.17 0
1117.25 0
1117.32 0
1117.40 0
1117.48 0
1117.55 0
1117.63 0
1117.71 1
1117.78 1
1117.86 1
1117.93 3
1118.01 5
1118.09 9
1118.16 13
1118.24 17
1118.32 20
1118.39 22
1118.47 23
1118.55 23
1118.62 22
1118.70 22
1118.78 22
1118.85 23
1118.93 25
1119.01 27
1119.08 29
1119.16 32
1119.24 33
1119.31 35
1119.39 37
1119.47 38
1119.54 40
1119.62 43
1119.70 45
1119.77 47
1119.85 49
1119.93 50
1120.00 50
1120.08 50
1120.16 49
1120.23 48
1120.31 46
1120.39 45
1120.46 45
1120.54 44
1120.62 45
1120.69 46
1120.77 47
1120.85 48
1120.92 50
1121.00 51
1121.08 52
1121.15 52
1121.23 53
1121.31 53
1121.38 54
1121.46 54
1121.54 54
1121.61 53
1121.69 51
1121.77 49
1121.84 46
1121.92 42
1122.00 38
1122.07 35
1122.15 33
1122.23 31
1122.30 31
1122.38 31
1122.46 31
1122.54 31
1122.61 31
1122.69 32
1122.77 32
1122.84 33
1122.92 35
1123.00 37
1123.07 39
1123.15 41
1123.23 43
1123.30 44
1123.38 44
1123.46 44
1123.53 43
1123.61 42
1123.69 41
1123.76 40
1123.84 39
1123.92 39
1123.99 39
1124.07 39
1124.15 39
1124.22 38
1124.30 38
1124.38 37
1124.45 35
1124.53 33
1124.61 31
1124.69 29
1124.76 26
1124.84 23
1124.92 21
1124.99 18
1125.07 16
1125.15 15
1125.22 15
1125.30 16
1125.38 17
1125.45 19
1125.53 20
1125.61 21
1125.68 21
1125.76 20
1125.84 19
1125.91 18
1125.99 18
1126.07 18
1126.15 19
1126.22 21
1126.30 24
1126.38 28
1126.45 32
1126.53 35
1126.61 38
1126.68 40
1126.76 41
1126.84 41
1126.91 41
1126.99 40
1127.07 40
1127.14 40
1127.22 39
1127.30 38
1127.38 37
1127.45 34
1127.53 30
1127.61 26
1127.68 21
1127.76 17
1127.84 14
1127.91 13
1127.99 12
1128.07 13
1128.14 14
1128.22 14
1128.30 14
1128.38 13
1128.45 11
1128.53 8
1128.61 6
1128.68 3
1128.76 1
1128.84 0
1128.91 0
1128.99 0
1129.07 0
1129.15 0
1129.22 0
1129.30 0
1129.38 0
1129.45 0
1129.53 0
1129.61 2
1129.68 4
1129.76 6
1129.84 7
1129.92 8
1129.99 8
1130.07 7
1130.15 6
1130.22 6
1130.30 6
1130.38 7
1130.45 9
1130.53 11
1130.61 13
1130.69 15
1130.76 17
1130.84 19
1130.92 19
1130.99 19
1131.07 18
1131.15 16
1131.22 15
1131.30 13
1131.38 11
1131.46 8
1131.53 7
1131.61 5
1131.69 5
1131.76 5
1131.84 6
1131.92 9
1131.99 13
1132.07 17
1132.15 21
1132.23 25
1132.30 28
1132.38 30
1132.46 31
1132.53 30
1132.61 28
1132.69 25
1132.77 21
1132.84 17
1132.92 13
1133.00 10
1133.07 10
1133.15 11
1133.23 14
1133.31 18
1133.38 23
1133.46 29
1133.54 34
1133.61 39
1133.69 42
1133.77 44
1133.85 46
1133.92 47
1134.00 49
1134.08 51
1134.15 54
1134.23 56
1134.31 59
1134.39 60
1134.46 61
1134.54 62
1134.62 62
1134.69 62
1134.77 63
1134.85 65
1134.93 67
1135.00 70
1135.08 74
1135.16 77
1135.23 81
1135.31 83
1135.39 84
1135.47 84
1135.54 83
1135.62 81
1135.70 80
1135.77 79
1135.85 79
1135.93 80
1136.01 82
1136.08 84
1136.16 86
1136.24 87
1136.32 87
1136.39 86
1136.47 84
1136.55 83
1136.62 82
1136.70 82
1136.78 83
1136.86 84
1136.93 86
1137.01 89
1137.09 91
1137.16 92
1137.24 94
1137.32 94
1137.40 94
1137.47 93
1137.55 91
1137.63 88
1137.71 84
1137.78 79
1137.86 73
1137.94 68
1138.01 63
1138.09 59
1138.17 57
1138.25 56
1138.32 56
1138.40 56
1138.48 57
1138.56 57
1138.63 56
1138.71 55
1138.79 53
1138.86 51
1138.94 48
1139.02 45
1139.10 42
1139.17 39
1139.25 36
1139.33 32
1139.41 29
1139.48 27
1139.56 25
1139.64 23
1139.72 21
1139.79 20
1139.87 20
1139.95 19
1140.02 19
1140.10 19
1140.18 20
1140.26 20
1140.33 21
1140.41 21
1140.49 21
1140.57 21
1140.64 20
1140.72 18
1140.80 17
1140.88 16
1140.95 15
1141.03 15
1141.11 16
1141.19 18
1141.26 20
1141.34 23
1141.42 26
1141.49 29
1141.57 32
1141.65 34
1141.73 36
1141.80 37
1141.88 38
1141.96 38
1142.04 39
1142.11 38
1142.19 37
1142.27 35
1142.35 33
1142.42 30
1142.50 26
1142.58 23
1142.66 20
1142.73 18
1142.81 16
1142.89 15
1142.97 15
1143.04 15
1143.12 15
1143.20 15
1143.28 15
1143.35 14
1143.43 14
1143.51 14
1143.59 15
1143.66 17
1143.74 19
1143.82 21
1143.90 23
1143.97 24
1144.05 23
1144.13 21
1144.21 19
1144.28 15
1144.36 12
1144.44 9
1144.52 6
1144.59 5
1144.67 4
1144.75 3
1144.83 2
1144.90 1
1144.98 0
1145.06 0
1145.14 0
1145.21 0
1145.29 0
1145.37 0
1145.45 0
1145.52 0
1145.60 1
1145.68 4
1145.76 9
1145.83 15
1145.91 21
1145.99 26
1146.07 30
1146.14 33
1146.22 34
1146.30 34
1146.38 33
1146.45 31
1146.53 28
1146.61 26
1146.69 24
1146.76 23
1146.84 22
1146.92 22
1147.00 22
1147.07 23
1147.15 24
1147.23 25
1147.31 26
1147.38 26
1147.46 27
1147.54 29
1147.62 31
1147.69 34
1147.77 37
1147.85 40
1147.93 44
1148.01 46
1148.08 47
1148.16 47
1148.24 46
1148.32 44
1148.39 41
1148.47 39
1148.55 36
1148.63 35
1148.70 34
1148.78 35
1148.86 36
1148.94 39
1149.01 42
1149.09 45
1149.17 49
1149.25 53
1149.32 56
1149.40 58
1149.48 60
1149.56 60
1149.64 60
1149.71 59
1149.79 58
1149.87 57
1149.95 58
1150.02 59
1150.10 61
1150.18 64
1150.26 66
1150.33 68
1150.41 69
1150.49 70
1150.57 72
1150.65 74
1150.72 77
1150.80 82
1150.88 88
1150.96 95
1151.03 104
1151.11 114
1151.19 124
1151.27 134
1151.34 143
1151.42 151
1151.50 157
1151.58 160
1151.66 162
1151.73 163
1151.81 164
1151.89 166
1151.97 169
1152.04 172
1152.12 176
1152.20 178
1152.28 178
1152.36 176
1152.43 174
1152.51 172
1152.59 171
1152.67 171
1152.74 172
1152.82 174
1152.90 175
1152.98 175
1153.06 173
1153.13 170
1153.21 166
1153.29 161
1153.37 156
1153.44 151
1153.52 148
1153.60 144
1153.68 142
1153.76 140
1153.83 138
1153.91 136
1153.99 134
1154.07 132
1154.14 130
1154.22 128
1154.30 126
1154.38 124
1154.46 124
1154.53 124
1154.61 125
1154.69 125
1154.77 126
1154.85 125
1154.92 122
1155.00 118
1155.08 113
1155.16 106
1155.23 98
1155.31 92
1155.39 86
1155.47 82
1155.55 81
1155.62 82
1155.70 84
1155.78 85
1155.86 87
1155.94 86
1156.01 84
1156.09 81
1156.17 77
1156.25 74
1156.32 71
1156.40 70
1156.48 70
1156.56 71
1156.64 73
1156.71 75
1156.79 76
1156.87 77
1156.95 77
1157.03 75
1157.10 73
1157.18 69
1157.26 64
1157.34 58
1157.42 51
1157.49 44
1157.57 37
1157.65 31
1157.73 26
1157.81 23
1157.88 22
1157.96 21
1158.04 22
1158.12 23
1158.20 24
1158.27 24
1158.35 24
1158.43 22
1158.51 21
1158.58 19
1158.66 17
1158.74 15
1158.82 14
1158.90 12
1158.97 9
1159.05 7
1159.13 4
1159.21 3
1159.29 2
1159.36 2
1159.44 3
1159.52 6
1159.60 8
1159.68 9
1159.75 9
1159.83 8
1159.91 5
1159.99 2
1160.07 0
1160.14 0
1160.22 0
1160.30 0
1160.38 0
1160.46 1
1160.54 4
1160.61 6
1160.69 8
1160.77 10
1160.85 12
1160.93 14
1161.00 16
1161.08 17
1161.16 18
1161.24 18
1161.32 19
1161.39 19
1161.47 20
1161.55 21
1161.63 22
1161.71 23
1161.78 24
1161.86 25
1161.94 26
1162.02 26
1162.10 25
1162.17 23
1162.25 20
1162.33 17
1162.41 14
1162.49 11
1162.56 9
1162.64 8
1162.72 8
1162.80 9
1162.88 11
1162.96 13
1163.03 14
1163.11 15
1163.19 15
1163.27 14
1163.35 14
1163.42 13
1163.50 13
1163.58 12
1163.66 12
1163.74 12
1163.81 11
1163.89 10
1163.97 8
1164.05 7
1164.13 8
1164.21 9
1164.28 13
1164.36 17
1164.44 22
1164.52 27
1164.60 30
1164.67 32
1164.75 33
1164.83 32
1164.91 31
1164.99 30
1165.07 30
1165.14 30
1165.22 30
1165.30 29
1165.38 27
1165.46 23
1165.53 19
1165.61 13
1165.69 8
1165.77 4
1165.85 1
1165.93 0
1166.00 0
1166.08 0
1166.16 0
1166.24 0
1166.32 0
1166.40 0
1166.47 0
1166.55 0
1166.63 0
1166.71 1
1166.79 3
1166.86 5
1166.94 7
1167.02 9
1167.10 12
1167.18 14
1167.26 16
1167.33 18
1167.41 19
1167.49 21
1167.57 22
1167.65 24
1167.73 25
1167.80 27
1167.88 29
1167.96 30
1168.04 33
1168.12 35
1168.20 37
1168.27 39
1168.35 40
1168.43 41
1168.51 41
1168.59 40
1168.67 39
1168.74 37
1168.82 37
1168.90 37
1168.98 38
1169.06 41
1169.14 44
1169.21 47
1169.29 50
1169.37 53
1169.45 55
1169.53 57
1169.61 59
1169.68 61
1169.76 63
1169.84 64
1169.92 65
1170.00 66
1170.08 67
1170.15 68
1170.23 69
1170.31 71
1170.39 72
1170.47 73
1170.55 74
1170.62 74
1170.70 74
1170.78 73
1170.86 72
1170.94 71
1171.02 69
1171.09 68
1171.17 67
1171.25 65
1171.33 64
1171.41 63
1171.49 62
1171.56 60
1171.64 58
1171.72 56
1171.80 55
1171.88 55
1171.96 56
1172.03 57
1172.11 58
1172.19 58
1172.27 57
1172.35 55
1172.43 51
1172.51 47
1172.58 43
1172.66 40
1172.74 38
1172.82 37
1172.90 38
1172.98 41
1173.05 44
1173.13 48
1173.21 52
1173.29 55
1173.37 58
1173.45 60
1173.53 61
1173.60 61
1173.68 61
1173.76 60
1173.84 58
1173.92 56
1174.00 54
1174.07 52
1174.15 50
1174.23 48
1174.31 48
1174.39 48
1174.47 49
1174.55 50
1174.62 52
1174.70 53
1174.78 53
1174.86 52
1174.94 50
1175.02 47
1175.10 44
1175.17 40
1175.25 36
1175.33 33
1175.41 31
1175.49 30
1175.57 29
1175.65 29
1175.72 31
1175.80 32
1175.88 34
1175.96 36
1176.04 37
1176.12 37
1176.20 36
1176.27 32
1176.35 28
1176.43 23
1176.51 17
1176.59 11
1176.67 5
1176.75 0
1176.82 0
1176.90 0
1176.98 0
1177.06 0
1177.14 0
1177.22 0
1177.30 0
1177.37 0
1177.45 5
1177.53 13
1177.61 21
1177.69 27
1177.77 33
1177.85 36
1177.92 39
1178.00 41
1178.08 42
1178.16 43
1178.24 45
1178.32 48
1178.40 49
1178.47 51
1178.55 51
1178.63 49
1178.71 46
1178.79 42
1178.87 38
1178.95 33
1179.02 29
1179.10 24
1179.18 20
1179.26 16
1179.34 12
1179.42 9
1179.50 8
1179.58 9
1179.65 11
1179.73 16
1179.81 21
1179.89 26
1179.97 30
1180.05 32
1180.13 34
1180.21 34
1180.28 34
1180.36 34
1180.44 36
1180.52 38
1180.60 41
1180.68 43
1180.76 46
1180.83 48
1180.91 51
1180.99 52
1181.07 54
1181.15 56
1181.23 58
1181.31 59
1181.39 59
1181.46 57
1181.54 55
1181.62 52
1181.70 50
1181.78 49
1181.86 49
1181.94 50
1182.02 52
1182.09 54
1182.17 56
1182.25 56
1182.33 55
1182.41 52
1182.49 48
1182.57 43
1182.65 38
1182.72 33
1182.80 29
1182.88 25
1182.96 24
1183.04 24
1183.12 26
1183.20 29
1183.28 35
1183.36 40
1183.43 46
1183.51 52
1183.59 56
1183.67 59
1183.75 61
1183.83 61
1183.91 60
1183.99 59
1184.06 58
1184.14 58
1184.22 59
1184.30 60
1184.38 62
1184.46 64
1184.54 67
1184.62 70
1184.70 74
1184.77 80
1184.85 88
1184.93 99
1185.01 113
1185.09 130
1185.17 148
1185.25 168
1185.33 189
1185.40 210
1185.48 230
1185.56 249
1185.64 266
1185.72 281
1185.80 294
1185.88 307
1185.96 320
1186.04 333
1186.11 346
1186.19 358
1186.27 369
1186.35 378
1186.43 383
1186.51 385
1186.59 384
1186.67 380
1186.75 373
1186.82 364
1186.90 354
1186.98 344
1187.06 335
1187.14 326
1187.22 319
1187.30 314
1187.38 311
1187.46 308
1187.54 306
1187.61 302
1187.69 297
1187.77 290
1187.85 280
1187.93 268
1188.01 255
1188.09 241
1188.17 227
1188.25 215
1188.32 204
1188.40 195
1188.48 188
1188.56 182
1188.64 177
1188.72 173
1188.80 168
1188.88 164
1188.96 160
1189.04 158
1189.11 156
1189.19 156
1189.27 155
1189.35 154
1189.43 151
1189.51 147
1189.59 142
1189.67 136
1189.75 129
1189.83 122
1189.90 117
1189.98 112
1190.06 109
1190.14 107
1190.22 106
1190.30 104
1190.38 103
1190.46 101
1190.54 98
1190.62 95
1190.70 90
1190.77 85
1190.85 80
1190.93 73
1191.01 65
1191.09 57
1191.17 50
1191.25 42
1191.33 37
1191.41 33
1191.49 30
1191.56 29
1191.64 29
1191.72 31
1191.80 34
1191.88 37
1191.96 40
1192.04 44
1192.12 48
1192.20 50
1192.28 51
1192.36 51
1192.43 50
1192.51 46
1192.59 42
1192.67 38
1192.75 33
1192.83 30
1192.91 27
1192.99 26
1193.07 27
1193.15 28
1193.23 30
1193.30 32
1193.38 34
1193.46 35
1193.54 36
1193.62 36
1193.70 36
1193.78 36
1193.86 34
1193.94 33
1194.02 31
1194.10 29
1194.18 27
1194.25 25
1194.33 23
1194.41 22
1194.49 22
1194.57 22
1194.65 22
1194.73 22
1194.81 22
1194.89 21
1194.97 21
1195.05 21
1195.13 22
1195.20 23
1195.28 24
1195.36 25
1195.44 24
1195.52 22
1195.60 20
1195.68 17
1195.76 16
1195.84 15
1195.92 17
1196.00 21
1196.08 25
1196.16 29
1196.23 33
1196.31 37
1196.39 39
1196.47 42
1196.55 44
1196.63 46
1196.71 49
1196.79 50
1196.87 51
1196.95 50
1197.03 49
1197.11 48
1197.19 47
1197.26 48
1197.34 50
1197.42 54
1197.50 58
1197.58 62
1197.66 64
1197.74 65
1197.82 65
1197.90 64
1197.98 63
1198.06 63
1198.14 64
1198.22 65
1198.30 66
1198.37 66
1198.45 66
1198.53 64
1198.61 62
1198.69 59
1198.77 57
1198.85 55
1198.93 53
1199.01 52
1199.09 50
1199.17 48
1199.25 46
1199.33 43
1199.41 39
1199.49 34
1199.56 28
1199.64 23
1199.72 17
1199.80 12
1199.88 8
1199.96 4
1200.04 2
1200.12 1
1200.20 0
1200.28 0
1200.36 0
1200.44 0
1200.52 0
1200.60 0
1200.68 0
1200.75 0
1200.83 0
1200.91 1
1200.99 7
1201.07 14
1201.15 21
1201.23 27
1201.31 32
1201.39 34
1201.47 33
1201.55 31
1201.63 29
1201.71 28
1201.79 28
1201.87 31
1201.95 36
1202.03 42
1202.10 49
1202.18 55
1202.26 60
1202.34 62
1202.42 62
1202.50 59
1202.58 54
1202.66 48
1202.74 41
1202.82 34
1202.90 27
1202.98 22
1203.06 18
1203.14 16
1203.22 17
1203.30 20
1203.38 25
1203.46 32
1203.53 40
1203.61 47
1203.69 54
1203.77 58
1203.85 61
1203.93 61
1204.01 61
1204.09 59
1204.17 58
1204.25 57
1204.33 57
1204.41 58
1204.49 61
1204.57 63
1204.65 65
1204.73 66
1204.81 66
1204.89 65
1204.97 63
1205.05 60
1205.12 57
1205.20 54
1205.28 51
1205.36 49
1205.44 47
1205.52 45
1205.60 44
1205.68 43
1205.76 42
1205.84 41
1205.92 40
1206.00 40
1206.08 40
1206.16 40
1206.24 40
1206.32 40
1206.40 39
1206.48 39
1206.56 38
1206.64 37
1206.72 37
1206.80 36
1206.87 35
1206.95 34
1207.03 33
1207.11 32
1207.19 32
1207.27 32
1207.35 33
1207.43 34
1207.51 35
1207.59 35
1207.67 33
1207.75 31
1207.83 27
1207.91 22
1207.99 17
1208.07 13
1208.15 8
1208.23 5
1208.31 3
1208.39 2
1208.47 3
1208.55 7
1208.63 13
1208.71 21
1208.79 31
1208.87 41
1208.94 51
1209.02 59
1209.10 65
1209.18 68
1209.26 68
1209.34 67
1209.42 63
1209.50 60
1209.58 56
1209.66 54
1209.74 52
1209.82 52
1209.90 52
1209.98 54
1210.06 56
1210.14 57
1210.22 58
1210.30 58
1210.38 57
1210.46 56
1210.54 54
1210.62 54
1210.70 56
1210.78 60
1210.86 67
1210.94 75
1211.02 83
1211.10 91
1211.18 97
1211.26 102
1211.34 104
1211.42 104
1211.50 102
1211.57 100
1211.65 97
1211.73 95
1211.81 94
1211.89 94
1211.97 95
1212.05 96
1212.13 97
1212.21 98
1212.29 98
1212.37 98
1212.45 97
1212.53 95
1212.61 94
1212.69 92
1212.77 92
1212.85 92
1212.93 93
1213.01 94
1213.09 96
1213.17 97
1213.25 99
1213.33 100
1213.41 101
1213.49 100
1213.57 99
1213.65 97
1213.73 95
1213.81 93
1213.89 93
1213.97 94
1214.05 97
1214.13 103
1214.21 111
1214.29 119
1214.37 126
1214.45 132
1214.53 134
1214.61 133
1214.69 128
1214.77 121
1214.85 112
1214.93 104
1215.01 96
1215.09 89
1215.17 85
1215.25 82
1215.33 81
1215.41 80
1215.49 79
1215.56 77
1215.64 76
1215.72 75
1215.80 75
1215.88 74
1215.96 75
1216.04 74
1216.12 73
1216.20 71
1216.28 67
1216.36 62
1216.44 57
1216.52 51
1216.60 48
1216.68 46
1216.76 47
1216.84 50
1216.92 55
1217.00 60
1217.08 65
1217.16 69
1217.24 71
1217.32 73
1217.40 74
1217.48 75
1217.56 76
1217.64 77
1217.72 76
1217.80 75
1217.88 72
1217.96 69
1218.04 64
1218.12 59
1218.20 53
1218.28 48
1218.36 44
1218.44 40
1218.52 37
1218.60 34
1218.68 31
1218.76 28
1218.84 24
1218.92 20
1219.00 17
1219.08 14
1219.16 12
1219.24 10
1219.32 9
1219.40 8
1219.48 7
1219.56 6
1219.64 6
1219.72 6
1219.80 6
1219.88 7
1219.96 8
1220.04 8
1220.12 9
1220.20 9
1220.28 8
1220.36 7
1220.44 6
1220.52 5
1220.60 4
1220.68 3
1220.76 2
1220.84 1
1220.92 0
1221.00 0
1221.08 0
1221.16 0
1221.24 0
1221.32 0
1221.40 0
1221.48 0
1221.56 0
1221.64 0
1221.72 0
1221.80 1
1221.88 2
1221.96 3
1222.04 5
1222.12 8
1222.20 11
1222.28 13
1222.36 14
1222.44 14
1222.52 13
1222.60 10
1222.68 8
1222.76 5
1222.84 4
1222.92 4
1223.00 6
1223.08 9
1223.16 13
1223.24 16
1223.32 20
1223.40 23
1223.48 26
1223.56 28
1223.64 32
1223.73 37
1223.81 43
1223.89 51
1223.97 58
1224.05 64
1224.13 68
1224.21 70
1224.29 69
1224.37 66
1224.45 60
1224.53 54
1224.61 46
1224.69 38
1224.77 30
1224.85 23
1224.93 17
1225.01 12
1225.09 10
1225.17 10
1225.25 13
1225.33 18
1225.41 24
1225.49 30
1225.57 35
1225.65 37
1225.73 37
1225.81 34
1225.89 30
1225.97 27
1226.05 25
1226.13 24
1226.21 25
1226.29 27
1226.37 30
1226.45 32
1226.53 34
1226.61 36
1226.69 37
1226.77 39
1226.85 43
1226.93 48
1227.01 54
1227.09 61
1227.17 69
1227.25 77
1227.33 83
1227.41 89
1227.49 92
1227.57 94
1227.65 95
1227.74 94
1227.82 92
1227.90 90
1227.98 88
1228.06 86
1228.14 84
1228.22 81
1228.30 78
1228.38 75
1228.46 71
1228.54 67
1228.62 64
1228.70 62
1228.78 62
1228.86 63
1228.94 64
1229.02 66
1229.10 66
1229.18 66
1229.26 64
1229.34 63
1229.42 62
1229.50 62
1229.58 62
1229.66 63
1229.74 63
1229.82 62
1229.90 60
1229.98 59
1230.06 59
1230.14 60
1230.22 64
1230.31 70
1230.39 77
1230.47 84
1230.55 90
1230.63 94
1230.71 96
1230.79 95
1230.87 93
1230.95 89
1231.03 85
1231.11 81
1231.19 76
1231.27 72
1231.35 68
1231.43 66
1231.51 64
1231.59 64
1231.67 65
1231.75 66
1231.83 68
1231.91 70
1231.99 72
1232.07 75
1232.15 79
1232.23 83
1232.31 89
1232.40 95
1232.48 101
1232.56 106
1232.64 111
1232.72 115
1232.80 119
1232.88 121
1232.96 122
1233.04 121
1233.12 118
1233.20 113
1233.28 106
1233.36 99
1233.44 91
1233.52 86
1233.60 85
1233.68 87
1233.76 92
1233.84 99
1233.92 106
1234.00 111
1234.08 113
1234.16 111
1234.25 107
1234.33 101
1234.41 94
1234.49 89
1234.57 86
1234.65 84
1234.73 85
1234.81 86
1234.89 88
1234.97 88
1235.05 87
1235.13 85
1235.21 81
1235.29 76
1235.37 71
1235.45 65
1235.53 60
1235.61 54
1235.69 49
1235.77 45
1235.86 44
1235.94 44
1236.02 45
1236.10 48
1236.18 50
1236.26 52
1236.34 51
1236.42 48
1236.50 43
1236.58 38
1236.66 33
1236.74 31
1236.82 31
1236.90 35
1236.98 42
1237.06 50
1237.14 59
1237.22 67
1237.31 74
1237.39 79
1237.47 81
1237.55 82
1237.63 81
1237.71 80
1237.79 78
1237.87 75
1237.95 72
1238.03 69
1238.11 66
1238.19 63
1238.27 61
1238.35 60
1238.43 61
1238.51 63
1238.60 64
1238.68 64
1238.76 62
1238.84 57
1238.92 51
1239.00 44
1239.08 38
1239.16 36
1239.24 37
1239.32 42
1239.40 50
1239.48 59
1239.56 69
1239.64 77
1239.72 83
1239.80 85
1239.89 85
1239.97 82
1240.05 77
1240.13 72
1240.21 66
1240.29 61
1240.37 56
1240.45 53
1240.53 51
1240.61 50
1240.69 51
1240.77 53
1240.85 55
1240.93 57
1241.01 60
1241.10 61
1241.18 61
1241.26 60
1241.34 57
1241.42 53
1241.50 49
1241.58 45
1241.66 41
1241.74 37
1241.82 35
1241.90 32
1241.98 30
1242.06 28
1242.14 26
1242.23 24
1242.31 21
1242.39 18
1242.47 15
1242.55 12
1242.63 9
1242.71 7
1242.79 5
1242.87 3
1242.95 2
1243.03 0
1243.11 0
1243.19 0
1243.28 0
1243.36 0
1243.44 0
1243.52 0
1243.60 0
1243.68 3
1243.76 8
1243.84 13
1243.92 17
1244.00 21
1244.08 23
1244.16 25
1244.25 26
1244.33 27
1244.41 27
1244.49 28
1244.57 28
1244.65 28
1244.73 26
1244.81 24
1244.89 22
1244.97 18
1245.05 15
1245.13 12
1245.21 10
1245.30 9
1245.38 9
1245.46 10
1245.54 12
1245.62 15
1245.70 19
1245.78 22
1245.86 25
1245.94 28
1246.02 31
1246.10 32
1246.19 33
1246.27 34
1246.35 33
1246.43 31
1246.51 28
1246.59 26
1246.67 24
1246.75 23
1246.83 23
1246.91 25
1246.99 28
1247.07 30
1247.16 32
1247.24 33
1247.32 32
1247.40 31
1247.48 31
1247.56 31
1247.64 33
1247.72 37
1247.80 43
1247.88 50
1247.96 59
1248.05 68
1248.13 76
1248.21 84
1248.29 91
1248.37 98
1248.45 103
1248.53 108
1248.61 111
1248.69 113
1248.77 113
1248.86 113
1248.94 112
1249.02 112
1249.10 112
1249.18 114
1249.26 117
1249.34 122
1249.42 126
1249.50 130
1249.58 132
1249.66 132
1249.75 130
1249.83 127
1249.91 124
1249.99 122
1250.07 121
1250.15 123
1250.23 127
1250.31 134
1250.39 142
1250.47 150
1250.56 157
1250.64 162
1250.72 165
1250.80 165
1250.88 163
1250.96 158
1251.04 153
1251.12 148
1251.20 143
1251.29 140
1251.37 138
1251.45 138
1251.53 139
1251.61 141
1251.69 143
1251.77 147
1251.85 151
1251.93 156
1252.01 161
1252.10 164
1252.18 166
1252.26 166
1252.34 164
1252.42 160
1252.50 154
1252.58 148
1252.66 142
1252.74 137
1252.83 134
1252.91 131
1252.99 130
1253.07 130
1253.15 130
1253.23 131
1253.31 133
1253.39 134
1253.47 135
1253.55 136
1253.64 137
1253.72 138
1253.80 140
1253.88 142
1253.96 145
1254.04 148
1254.12 149
1254.20 149
1254.29 147
1254.37 143
1254.45 137
1254.53 129
1254.61 121
1254.69 114
1254.77 109
1254.85 106
1254.93 104
1255.02 104
1255.10 104
1255.18 104
1255.26 103
1255.34 102
1255.42 101
1255.50 102
1255.58 103
1255.66 107
1255.75 112
1255.83 118
1255.91 122
1255.99 125
1256.07 125
1256.15 122
1256.23 117
1256.31 111
1256.40 104
1256.48 100
1256.56 98
1256.64 98
1256.72 100
1256.80 102
1256.88 103
1256.96 102
1257.05 100
1257.13 95
1257.21 89
1257.29 83
1257.37 79
1257.45 76
1257.53 74
1257.61 73
1257.69 71
1257.78 68
1257.86 65
1257.94 61
1258.02 58
1258.10 57
1258.18 57
1258.26 59
1258.34 60
1258.43 61
1258.51 60
1258.59 56
1258.67 52
1258.75 46
1258.83 41
1258.91 37
1259.00 35
1259.08 34
1259.16 34
1259.24 35
1259.32 34
1259.40 32
1259.48 29
1259.56 25
1259.65 22
1259.73 19
1259.81 16
1259.89 15
1259.97 14
1260.05 12
1260.13 10
1260.21 7
1260.30 3
1260.38 0
1260.46 0
1260.54 0
1260.62 0
1260.70 0
1260.78 0
1260.87 0
1260.95 0
1261.03 4
1261.11 9
1261.19 14
1261.27 18
1261.35 23
1261.43 29
1261.52 35
1261.60 44
1261.68 52
1261.76 61
1261.84 70
1261.92 76
1262.00 80
1262.09 81
1262.17 80
1262.25 75
1262.33 68
1262.41 60
1262.49 51
1262.57 42
1262.66 34
1262.74 27
1262.82 22
1262.90 17
1262.98 14
1263.06 13
1263.14 13
1263.23 15
1263.31 19
1263.39 26
1263.47 34
1263.55 42
1263.63 49
1263.71 55
1263.80 57
1263.88 58
1263.96 58
1264.04 59
1264.12 60
1264.20 63
1264.28 67
1264.37 73
1264.45 79
1264.53 85
1264.61 90
1264.69 94
1264.77 96
1264.85 98
1264.94 98
1265.02 97
1265.10 95
1265.18 93
1265.26 90
1265.34 87
1265.42 84
1265.51 81
1265.59 79
1265.67 77
1265.75 76
1265.83 75
1265.91 75
1266.00 77
1266.08 79
1266.16 81
1266.24 85
1266.32 87
1266.40 89
1266.48 90
1266.57 90
1266.65 88
1266.73 85
1266.81 82
1266.89 79
1266.97 80
1267.05 82
1267.14 88
1267.22 96
1267.30 104
1267.38 113
1267.46 119
1267.54 124
1267.63 128
1267.71 130
1267.79 132
1267.87 134
1267.95 138
1268.03 143
1268.12 148
1268.20 153
1268.28 156
1268.36 156
1268.44 154
1268.52 150
1268.60 143
1268.69 136
1268.77 128
1268.85 120
1268.93 113
1269.01 106
1269.09 99
1269.18 93
1269.26 88
1269.34 84
1269.42 80
1269.50 76
1269.58 74
1269.67 72
1269.75 70
1269.83 69
1269.91 70
1269.99 72
1270.07 75
1270.16 80
1270.24 85
1270.32 90
1270.40 95
1270.48 97
1270.56 98
1270.65 95
1270.73 91
1270.81 84
1270.89 77
1270.97 69
1271.05 61
1271.14 54
1271.22 48
1271.30 45
1271.38 43
1271.46 43
1271.54 46
1271.63 50
1271.71 56
1271.79 63
1271.87 70
1271.95 75
1272.03 79
1272.12 81
1272.20 80
1272.28 74
1272.36 66
1272.44 55
1272.52 43
1272.61 30
1272.69 20
1272.77 13
1272.85 9
1272.93 9
1273.01 12
1273.10 17
1273.18 22
1273.26 26
1273.34 30
1273.42 32
1273.51 34
1273.59 35
1273.67 36
1273.75 37
1273.83 38
1273.91 40
1274.00 40
1274.08 40
1274.16 38
1274.24 36
1274.32 32
1274.40 29
1274.49 26
1274.57 22
1274.65 20
1274.73 17
1274.81 15
1274.90 14
1274.98 13
1275.06 12
1275.14 12
1275.22 11
1275.30 9
1275.39 5
1275.47 0
1275.55 0
1275.63 0
1275.71 0
1275.80 0
1275.88 0
1275.96 0
1276.04 0
1276.12 7
1276.20 15
1276.29 21
1276.37 26
1276.45 28
1276.53 28
1276.61 26
1276.70 23
1276.78 20
1276.86 17
1276.94 16
1277.02 17
1277.10 20
1277.19 25
1277.27 31
1277.35 38
1277.43 45
1277.51 49
1277.60 51
1277.68 50
1277.76 49
1277.84 48
1277.92 49
1278.01 51
1278.09 55
1278.17 60
1278.25 66
1278.33 70
1278.41 73
1278.50 73
1278.58 72
1278.66 71
1278.74 69
1278.82 67
1278.91 67
1278.99 67
1279.07 68
1279.15 68
1279.23 69
1279.32 69
1279.40 68
1279.48 67
1279.56 65
1279.64 63
1279.73 60
1279.81 58
1279.89 54
1279.97 51
1280.05 47
1280.14 44
1280.22 41
1280.30 38
1280.38 37
1280.46 37
1280.55 37
1280.63 38
1280.71 38
1280.79 37
1280.87 34
1280.96 30
1281.04 25
1281.12 19
1281.20 13
1281.28 9
1281.37 7
1281.45 7
1281.53 9
1281.61 14
1281.69 21
1281.78 29
1281.86 37
1281.94 46
1282.02 53
1282.10 59
1282.19 63
1282.27 65
1282.35 66
1282.43 65
1282.51 65
1282.60 63
1282.68 62
1282.76 60
1282.84 59
1282.92 59
1283.01 59
1283.09 62
1283.17 65
1283.25 69
1283.33 74
1283.42 78
1283.50 82
1283.58 86
1283.66 90
1283.74 96
1283.83 104
1283.91 113
1283.99 123
1284.07 134
1284.15 143
1284.24 149
1284.32 152
1284.40 152
1284.48 150
1284.57 146
1284.65 141
1284.73 137
1284.81 134
1284.89 132
1284.98 130
1285.06 127
1285.14 124
1285.22 120
1285.30 116
1285.39 113
1285.47 112
1285.55 112
1285.63 115
1285.71 120
1285.80 125
1285.88 131
1285.96 135
1286.04 138
1286.13 141
1286.21 142
1286.29 142
1286.37 143
1286.45 143
1286.54 143
1286.62 141
1286.70 138
1286.78 133
1286.87 126
1286.95 117
1287.03 108
1287.11 99
1287.19 90
1287.28 82
1287.36 76
1287.44 70
1287.52 65
1287.60 61
1287.69 57
1287.77 53
1287.85 50
1287.93 49
1288.02 51
1288.10 55
1288.18 62
1288.26 72
1288.34 82
1288.43 92
1288.51 101
1288.59 108
1288.67 112
1288.76 114
1288.84 115
1288.92 116
1289.00 117
1289.08 119
1289.17 122
1289.25 126
1289.33 131
1289.41 134
1289.50 137
1289.58 140
1289.66 141
1289.74 143
1289.83 144
1289.91 146
1289.99 146
1290.07 146
1290.15 144
1290.24 140
1290.32 132
1290.40 123
1290.48 111
1290.57 97
1290.65 83
1290.73 69
1290.81 58
1290.90 49
1290.98 42
1291.06 38
1291.14 36
1291.22 36
1291.31 35
1291.39 34
1291.47 32
1291.55 30
1291.64 27
1291.72 24
1291.80 22
1291.88 21
1291.97 22
1292.05 24
1292.13 25
1292.21 27
1292.29 28
1292.38 29
1292.46 31
1292.54 33
1292.62 36
1292.71 40
1292.79 44
1292.87 48
1292.95 52
1293.04 53
1293.12 53
1293.20 51
1293.28 47
1293.37 44
1293.45 41
1293.53 40
1293.61 40
1293.70 43
1293.78 47
1293.86 52
1293.94 57
1294.02 61
1294.11 64
1294.19 64
1294.27 61
1294.35 55
1294.44 47
1294.52 37
1294.60 26
1294.68 15
1294.77 5
1294.85 0
1294.93 0
1295.01 0
1295.10 0
1295.18 0
1295.26 0
1295.34 0
1295.43 0
1295.51 4
1295.59 8
1295.67 13
1295.76 16
1295.84 18
1295.92 18
1296.00 18
1296.09 17
1296.17 16
1296.25 15
1296.33 15
1296.42 15
1296.50 15
1296.58 14
1296.66 12
1296.75 10
1296.83 6
1296.91 3
1296.99 0
1297.08 0
1297.16 0
1297.24 2
1297.32 5
1297.41 9
1297.49 12
1297.57 14
1297.65 15
1297.74 15
1297.82 13
1297.90 11
1297.98 9
1298.07 8
1298.15 9
1298.23 12
1298.31 17
1298.40 22
1298.48 28
1298.56 32
1298.64 34
1298.73 34
1298.81 32
1298.89 28
1298.97 24
1299.06 19
1299.14 15
1299.22 12
1299.30 11
1299.39 9
1299.47 8
1299.55 6
1299.63 5
1299.72 3
1299.80 3
1299.88 5
1299.96 8
1300.05 13
1300.13 17
1300.21 21
1300.30 21
1300.38 19
1300.46 15
1300.54 9
1300.63 3
1300.71 0
1300.79 0
1300.87 2
1300.96 8
1301.04 16
1301.12 25
1301.20 33
1301.29 41
1301.37 46
1301.45 50
1301.53 52
1301.62 51
1301.70 49
1301.78 45
1301.87 40
1301.95 34
1302.03 28
1302.11 22
1302.20 18
1302.28 15
1302.36 14
1302.44 16
1302.53 19
1302.61 25
1302.69 32
1302.77 40
1302.86 46
1302.94 51
1303.02 54
1303.11 53
1303.19 51
1303.27 47
1303.35 44
1303.44 41
1303.52 40
1303.60 42
1303.68 46
1303.77 51
1303.85 56
1303.93 60
1304.02 62
1304.10 63
1304.18 63
1304.26 63
1304.35 64
1304.43 68
1304.51 74
1304.59 84
1304.68 95
1304.76 106
1304.84 117
1304.93 125
1305.01 130
1305.09 132
1305.17 130
1305.26 125
1305.34 118
1305.42 110
1305.50 100
1305.59 91
1305.67 82
1305.75 73
1305.84 65
1305.92 58
1306.00 51
1306.08 45
1306.17 39
1306.25 34
1306.33 29
1306.42 25
1306.50 22
1306.58 22
1306.66 23
1306.75 26
1306.83 30
1306.91 35
1306.99 41
1307.08 47
1307.16 53
1307.24 59
1307.33 65
1307.41 71
1307.49 76
1307.57 81
1307.66 85
1307.74 87
1307.82 87
1307.91 84
1307.99 80
1308.07 76
1308.15 71
1308.24 67
1308.32 65
1308.40 64
1308.49 65
1308.57 68
1308.65 70
1308.73 72
1308.82 73
1308.90 73
1308.98 72
1309.07 69
1309.15 67
1309.23 64
1309.31 62
1309.40 61
1309.48 60
1309.56 58
1309.65 56
1309.73 53
1309.81 49
1309.90 44
1309.98 37
1310.06 32
1310.14 27
1310.23 25
1310.31 26
1310.39 31
1310.48 38
1310.56 46
1310.64 57
1310.72 67
1310.81 77
1310.89 87
1310.97 95
1311.06 101
1311.14 105
1311.22 107
1311.31 106
1311.39 104
1311.47 101
1311.55 98
1311.64 97
1311.72 96
1311.80 96
1311.89 96
1311.97 94
1312.05 91
1312.13 86
1312.22 78
1312.30 70
1312.38 63
1312.47 56
1312.55 51
1312.63 47
1312.72 44
1312.80 42
1312.88 40
1312.96 37
1313.05 35
1313.13 35
1313.21 37
1313.30 41
1313.38 48
1313.46 56
1313.55 64
1313.63 69
1313.71 73
1313.79 73
1313.88 71
1313.96 68
1314.04 65
1314.13 63
1314.21 62
1314.29 63
1314.38 64
1314.46 65
1314.54 65
1314.63 63
1314.71 60
1314.79 55
1314.87 50
1314.96 44
1315.04 39
1315.12 34
1315.21 30
1315.29 27
1315.37 26
1315.46 26
1315.54 29
1315.62 33
1315.71 38
1315.79 44
1315.87 50
1315.95 54
1316.04 57
1316.12 59
1316.20 59
1316.29 59
1316.37 58
1316.45 56
1316.54 55
1316.62 53
1316.70 53
1316.79 53
1316.87 54
1316.95 55
1317.04 57
1317.12 59
1317.20 59
1317.28 56
1317.37 52
1317.45 46
1317.53 39
1317.62 33
1317.70 27
1317.78 22
1317.87 18
1317.95 14
1318.03 9
1318.12 4
1318.20 0
1318.28 0
1318.37 0
1318.45 0
1318.53 0
1318.62 0
1318.70 0
1318.78 0
1318.86 8
1318.95 21
1319.03 33
1319.11 44
1319.20 53
1319.28 60
1319.36 65
1319.45 67
1319.53 66
1319.61 65
1319.70 63
1319.78 62
1319.86 63
1319.95 66
1320.03 71
1320.11 78
1320.20 85
1320.28 91
1320.36 95
1320.45 97
1320.53 96
1320.61 94
1320.70 91
1320.78 88
1320.86 85
1320.95 82
1321.03 80
1321.11 80
1321.20 82
1321.28 85
1321.36 91
1321.45 98
1321.53 106
1321.61 113
1321.70 118
1321.78 121
1321.86 123
1321.94 122
1322.03 120
1322.11 117
1322.19 115
1322.28 112
1322.36 112
1322.44 113
1322.53 117
1322.61 124
1322.69 135
1322.78 148
1322.86 163
1322.94 180
1323.03 196
1323.11 212
1323.19 228
1323.28 242
1323.36 257
1323.44 271
1323.53 285
1323.61 300
1323.69 315
1323.78 330
1323.86 347
1323.94 364
1324.03 383
1324.11 404
1324.19 427
1324.28 449
1324.36 471
1324.44 489
1324.53 503
1324.61 512
1324.69 515
1324.78 513
1324.86 509
1324.95 502
1325.03 495
1325.11 489
1325.20 482
1325.28 476
1325.36 469
1325.45 463
1325.53 456
1325.61 450
1325.70 443
1325.78 436
1325.86 428
1325.95 419
1326.03 409
1326.11 397
1326.20 384
1326.28 370
1326.36 356
1326.45 343
1326.53 331
1326.61 320
1326.70 311
1326.78 302
1326.86 294
1326.95 287
1327.03 280
1327.11 273
1327.20 267
1327.28 261
1327.36 257
1327.45 253
1327.53 251
1327.61 249
1327.70 248
1327.78 247
1327.87 245
1327.95 242
1328.03 235
1328.12 227
1328.20 215
1328.28 202
1328.37 188
1328.45 174
1328.53 162
1328.62 151
1328.70 143
1328.78 137
1328.87 133
1328.95 130
1329.03 129
1329.12 128
1329.20 127
1329.28 124
1329.37 122
1329.45 122
1329.54 123
1329.62 127
1329.70 136
1329.79 149
1329.87 164
1329.95 179
1330.04 192
1330.12 200
1330.20 203
1330.29 201
1330.37 194
1330.45 185
1330.54 177
1330.62 169
1330.70 163
1330.79 159
1330.87 156
1330.96 153
1331.04 150
1331.12 146
1331.21 141
1331.29 137
1331.37 133
1331.46 130
1331.54 129
1331.62 128
1331.71 129
1331.79 130
1331.88 132
1331.96 134
1332.04 137
1332.13 142
1332.21 148
1332.29 156
1332.38 165
1332.46 173
1332.54 180
1332.63 185
1332.71 188
1332.80 189
1332.88 189
1332.96 188
1333.05 188
1333.13 188
1333.21 188
1333.30 187
1333.38 187
1333.46 185
1333.55 183
1333.63 180
1333.72 175
1333.80 169
1333.88 162
1333.97 154
1334.05 146
1334.13 137
1334.22 129
1334.30 122
1334.38 116
1334.47 111
1334.55 106
1334.64 102
1334.72 98
1334.80 93
1334.89 88
1334.97 83
1335.05 78
1335.14 73
1335.22 69
1335.31 64
1335.39 60
1335.47 56
1335.56 52
1335.64 48
1335.72 46
1335.81 46
1335.89 47
1335.97 50
1336.06 53
1336.14 54
1336.23 53
1336.31 49
1336.39 44
1336.48 37
1336.56 31
1336.64 27
1336.73 26
1336.81 28
1336.90 33
1336.98 40
1337.06 48
1337.15 56
1337.23 64
1337.32 72
1337.40 79
1337.48 85
1337.57 92
1337.65 97
1337.73 100
1337.82 102
1337.90 102
1337.99 99
1338.07 94
1338.15 88
1338.24 80
1338.32 73
1338.40 67
1338.49 62
1338.57 60
1338.66 61
1338.74 64
1338.82 68
1338.91 72
1338.99 75
1339.07 77
1339.16 76
1339.24 72
1339.33 67
1339.41 61
1339.49 55
1339.58 50
1339.66 45
1339.75 42
1339.83 41
1339.91 40
1340.00 40
1340.08 41
1340.16 41
1340.25 40
1340.33 38
1340.42 35
1340.50 30
1340.58 25
1340.67 21
1340.75 18
1340.84 18
1340.92 20
1341.00 24
1341.09 30
1341.17 35
1341.26 40
1341.34 42
1341.42 41
1341.51 39
1341.59 35
1341.67 29
1341.76 24
1341.84 19
1341.93 16
1342.01 14
1342.09 13
1342.18 14
1342.26 16
1342.35 19
1342.43 24
1342.51 29
1342.60 35
1342.68 42
1342.77 49
1342.85 56
1342.93 61
1343.02 65
1343.10 66
1343.19 67
1343.27 66
1343.35 65
1343.44 65
1343.52 66
1343.61 69
1343.69 72
1343.77 77
1343.86 82
1343.94 87
1344.03 92
1344.11 95
1344.19 97
1344.28 96
1344.36 92
1344.45 87
1344.53 80
1344.61 74
1344.70 70
1344.78 68
1344.87 70
1344.95 74
1345.03 79
1345.12 86
1345.20 92
1345.29 97
1345.37 101
1345.45 105
1345.54 109
1345.62 113
1345.71 116
1345.79 119
1345.87 120
1345.96 119
1346.04 116
1346.13 109
1346.21 99
1346.29 88
1346.38 76
1346.46 65
1346.55 56
1346.63 52
1346.71 51
1346.80 55
1346.88 62
1346.97 71
1347.05 81
1347.13 91
1347.22 100
1347.30 108
1347.39 114
1347.47 119
1347.56 122
1347.64 123
1347.72 122
1347.81 120
1347.89 116
1347.98 110
1348.06 104
1348.14 97
1348.23 90
1348.31 83
1348.40 76
1348.48 70
1348.56 65
1348.65 62
1348.73 60
1348.82 61
1348.90 62
1348.99 63
1349.07 63
1349.15 62
1349.24 60
1349.32 57
1349.41 53
1349.49 49
1349.57 46
1349.66 45
1349.74 44
1349.83 43
1349.91 43
1349.99 42
1350.08 41
1350.16 39
1350.25 36
1350.33 32
1350.42 27
1350.50 21
1350.58 15
1350.67 8
1350.75 1
1350.84 0
1350.92 0
1351.01 0
1351.09 0
1351.17 0
1351.26 0
1351.34 0
1351.43 4
1351.51 6
1351.59 7
1351.68 7
1351.76 6
1351.85 6
1351.93 8
1352.02 11
1352.10 16
1352.18 21
1352.27 26
1352.35 30
1352.44 33
1352.52 35
1352.61 35
1352.69 35
1352.77 35
1352.86 35
1352.94 37
1353.03 39
1353.11 41
1353.20 43
1353.28 44
1353.36 42
1353.45 38
1353.53 32
1353.62 24
1353.70 16
1353.79 8
1353.87 2
1353.95 0
1354.04 0
1354.12 0
1354.21 4
1354.29 8
1354.38 12
1354.46 15
1354.54 16
1354.63 15
1354.71 13
1354.80 10
1354.88 7
1354.97 5
1355.05 5
1355.13 8
1355.22 13
1355.30 21
1355.39 29
1355.47 37
1355.56 44
1355.64 49
1355.72 52
1355.81 52
1355.89 51
1355.98 48
1356.06 44
1356.15 39
1356.23 34
1356.32 28
1356.40 22
1356.48 16
1356.57 12
1356.65 10
1356.74 12
1356.82 18
1356.91 28
1356.99 41
1357.07 57
1357.16 72
1357.24 86
1357.33 96
1357.41 102
1357.50 104
1357.58 102
1357.67 98
1357.75 91
1357.83 83
1357.92 75
1358.00 68
1358.09 62
1358.17 57
1358.26 54
1358.34 51
1358.43 48
1358.51 43
1358.59 36
1358.68 28
1358.76 20
1358.85 12
1358.93 9
1359.02 10
1359.10 17
1359.19 30
1359.27 46
1359.35 64
1359.44 82
1359.52 97
1359.61 109
1359.69 116
1359.78 118
1359.86 118
1359.95 114
1360.03 110
1360.11 105
1360.20 100
1360.28 97
1360.37 95
1360.45 95
1360.54 96
1360.62 98
1360.71 99
1360.79 100
1360.87 101
1360.96 103
1361.04 105
1361.13 108
1361.21 112
1361.30 116
1361.38 120
1361.47 122
1361.55 121
1361.64 119
1361.72 114
1361.80 109
1361.89 105
1361.97 103
1362.06 103
1362.14 105
1362.23 107
1362.31 108
1362.40 106
1362.48 102
1362.57 95
1362.65 86
1362.73 76
1362.82 67
1362.90 61
1362.99 56
1363.07 54
1363.16 55
1363.24 57
1363.33 60
1363.41 63
1363.50 66
1363.58 68
1363.67 67
1363.75 62
1363.83 54
1363.92 42
1364.00 28
1364.09 14
1364.17 1
1364.26 0
1364.34 0
1364.43 0
1364.51 0
1364.60 0
1364.68 0
1364.77 2
1364.85 8
1364.93 12
1365.02 13
1365.10 13
1365.19 11
1365.27 9
1365.36 9
1365.44 9
1365.53 11
1365.61 12
1365.70 14
1365.78 13
1365.87 11
1365.95 8
1366.03 4
1366.12 2
1366.20 3
1366.29 9
1366.37 18
1366.46 29
1366.54 41
1366.63 51
1366.71 59
1366.80 63
1366.88 63
1366.97 61
1367.05 58
1367.14 56
1367.22 57
1367.31 60
1367.39 66
1367.47 73
1367.56 82
1367.64 89
1367.73 96
1367.81 100
1367.90 101
1367.98 99
1368.07 95
1368.15 90
1368.24 83
1368.32 76
1368.41 72
1368.49 70
1368.58 72
1368.66 77
1368.75 84
1368.83 91
1368.92 96
1369.00 98
1369.08 96
1369.17 91
1369.25 83
1369.34 75
1369.42 67
1369.51 62
1369.59 60
1369.68 60
1369.76 63
1369.85 67
1369.93 71
1370.02 75
1370.10 77
1370.19 77
1370.27 77
1370.36 75
1370.44 71
1370.53 67
1370.61 63
1370.70 60
1370.78 58
1370.87 57
1370.95 58
1371.04 60
1371.12 64
1371.20 70
1371.29 76
1371.37 84
1371.46 94
1371.54 105
1371.63 116
1371.71 127
1371.80 137
1371.88 145
1371.97 151
1372.05 155
1372.14 158
1372.22 162
1372.31 166
1372.39 173
1372.48 181
1372.56 189
1372.65 195
1372.73 198
1372.82 197
1372.90 191
1372.99 181
1373.07 170
1373.16 159
1373.24 149
1373.33 140
1373.41 133
1373.50 128
1373.58 124
1373.67 121
1373.75 120
1373.84 121
1373.92 125
1374.01 131
1374.09 139
1374.18 147
1374.26 155
1374.35 160
1374.43 164
1374.52 165
1374.60 165
1374.69 164
1374.77 163
1374.85 162
1374.94 161
1375.02 158
1375.11 155
1375.19 151
1375.28 146
1375.36 141
1375.45 136
1375.53 131
1375.62 128
1375.70 125
1375.79 124
1375.87 123
1375.96 124
1376.04 126
1376.13 131
1376.21 138
1376.30 148
1376.38 160
1376.47 173
1376.55 186
1376.64 198
1376.72 209
1376.81 218
1376.89 224
1376.98 228
1377.06 230
1377.15 229
1377.23 227
1377.32 224
1377.40 220
1377.49 216
1377.57 213
1377.66 210
1377.74 208
1377.83 206
1377.91 206
1378.00 206
1378.08 206
1378.17 206
1378.25 204
1378.34 202
1378.42 199
1378.51 194
1378.59 190
1378.68 186
1378.77 182
1378.85 180
1378.94 179
1379.02 178
1379.11 176
1379.19 175
1379.28 172
1379.36 169
1379.45 164
1379.53 158
1379.62 152
1379.70 144
1379.79 136
1379.87 127
1379.96 119
1380.04 113
1380.13 110
1380.21 112
1380.30 118
1380.38 129
1380.47 144
1380.55 159
1380.64 173
1380.72 184
1380.81 189
1380.89 189
1380.98 185
1381.06 176
1381.15 166
1381.23 155
1381.32 144
1381.40 133
1381.49 123
1381.57 114
1381.66 107
1381.74 102
1381.83 100
1381.91 102
1382.00 107
1382.08 114
1382.17 122
1382.25 130
1382.34 134
1382.43 136
1382.51 135
1382.60 130
1382.68 125
1382.77 121
1382.85 119
1382.94 119
1383.02 122
1383.11 128
1383.19 135
1383.28 142
1383.36 147
1383.45 148
1383.53 147
1383.62 143
1383.70 136
1383.79 129
1383.87 123
1383.96 117
1384.04 113
1384.13 109
1384.21 105
1384.30 99
1384.39 92
1384.47 84
1384.56 76
1384.64 70
1384.73 68
1384.81 69
1384.90 73
1384.98 80
1385.07 90
1385.15 100
1385.24 112
1385.32 122
1385.41 132
1385.49 139
1385.58 143
1385.66 143
1385.75 139
1385.83 132
1385.92 123
1386.01 113
1386.09 105
1386.18 99
1386.26 96
1386.35 95
1386.43 96
1386.52 97
1386.60 97
1386.69 95
1386.77 92
1386.86 88
1386.94 84
1387.03 80
1387.11 78
1387.20 77
1387.28 77
1387.37 78
1387.46 78
1387.54 78
1387.63 77
1387.71 76
1387.80 75
1387.88 72
1387.97 68
1388.05 62
1388.14 55
1388.22 48
1388.31 41
1388.39 36
1388.48 32
1388.56 31
1388.65 32
1388.74 34
1388.82 36
1388.91 38
1388.99 39
1389.08 38
1389.16 35
1389.25 32
1389.33 27
1389.42 23
1389.50 19
1389.59 16
1389.67 14
1389.76 13
1389.85 12
1389.93 12
1390.02 12
1390.10 12
1390.19 11
1390.27 9
1390.36 7
1390.44 3
1390.53 0
1390.61 0
1390.70 0
1390.79 0
1390.87 0
1390.96 0
1391.04 0
1391.13 2
1391.21 12
1391.30 23
1391.38 33
1391.47 42
1391.55 48
1391.64 53
1391.73 57
1391.81 61
1391.90 66
1391.98 70
1392.07 73
1392.15 75
1392.24 74
1392.32 72
1392.41 69
1392.49 65
1392.58 64
1392.67 64
1392.75 68
1392.84 75
1392.92 85
1393.01 95
1393.09 106
1393.18 114
1393.26 120
1393.35 121
1393.44 118
1393.52 112
1393.61 103
1393.69 91
1393.78 80
1393.86 67
1393.95 55
1394.03 43
1394.12 31
1394.20 21
1394.29 13
1394.38 7
1394.46 5
1394.55 6
1394.63 9
1394.72 13
1394.80 17
1394.89 20
1394.97 23
1395.06 25
1395.15 28
1395.23 31
1395.32 35
1395.40 40
1395.49 45
1395.57 50
1395.66 54
1395.74 56
1395.83 58
1395.92 60
1396.00 61
1396.09 63
1396.17 64
1396.26 65
1396.34 65
1396.43 64
1396.52 62
1396.60 59
1396.69 56
1396.77 54
1396.86 54
1396.94 57
1397.03 62
1397.11 70
1397.20 79
1397.29 89
1397.37 97
1397.46 103
1397.54 105
1397.63 105
1397.71 102
1397.80 98
1397.89 95
1397.97 93
1398.06 94
1398.14 96
1398.23 101
1398.31 107
1398.40 114
1398.49 119
1398.57 124
1398.66 128
1398.74 130
1398.83 131
1398.91 131
1399.00 131
1399.08 129
1399.17 127
1399.26 124
1399.34 120
1399.43 116
1399.51 112
1399.60 108
1399.68 104
1399.77 100
1399.86 96
1399.94 93
1400.03 91
1400.11 91
1400.20 90
1400.28 90
1400.37 89
1400.46 87
1400.54 84
1400.63 80
1400.71 76
1400.80 73
1400.88 70
1400.97 68
1401.06 68
1401.14 67
1401.23 67
1401.31 68
1401.40 70
1401.49 74
1401.57 81
1401.66 92
1401.74 105
1401.83 120
1401.91 134
1402.00 146
1402.09 154
1402.17 158
1402.26 157
1402.34 154
1402.43 147
1402.51 138
1402.60 127
1402.69 115
1402.77 103
1402.86 89
1402.94 75
1403.03 61
1403.12 47
1403.20 34
1403.29 21
1403.37 10
1403.46 2
1403.54 0
1403.63 0
1403.72 0
1403.80 6
1403.89 14
1403.97 22
1404.06 29
1404.15 34
1404.23 38
1404.32 41
1404.40 43
1404.49 46
1404.57 49
1404.66 54
1404.75 58
1404.83 62
1404.92 66
1405.00 69
1405.09 71
1405.18 72
1405.26 74
1405.35 76
1405.43 79
1405.52 83
1405.60 87
1405.69 92
1405.78 96
1405.86 99
1405.95 100
1406.03 99
1406.12 97
1406.21 94
1406.29 90
1406.38 87
1406.46 85
1406.55 84
1406.64 85
1406.72 87
1406.81 89
1406.89 90
1406.98 90
1407.07 88
1407.15 83
1407.24 78
1407.32 72
1407.41 67
1407.49 62
1407.58 58
1407.67 55
1407.75 52
1407.84 48
1407.92 44
1408.01 39
1408.10 35
1408.18 34
1408.27 36
1408.35 42
1408.44 51
1408.53 62
1408.61 72
1408.70 82
1408.78 89
1408.87 94
1408.96 98
1409.04 100
1409.13 102
1409.21 103
1409.30 103
1409.39 102
1409.47 100
1409.56 98
1409.64 95
1409.73 92
1409.82 90
1409.90 87
1409.99 84
1410.07 80
1410.16 74
1410.25 68
1410.33 61
1410.42 56
1410.50 51
1410.59 48
1410.68 44
1410.76 39
1410.85 32
1410.93 23
1411.02 12
1411.11 0
1411.19 0
1411.28 0
1411.37 0
1411.45 0
1411.54 0
1411.62 0
1411.71 3
1411.80 9
1411.88 14
1411.97 15
1412.05 14
1412.14 12
1412.23 9
1412.31 7
1412.40 8
1412.48 12
1412.57 18
1412.66 27
1412.74 37
1412.83 45
1412.91 52
1413.00 55
1413.09 56
1413.17 54
1413.26 51
1413.35 47
1413.43 45
1413.52 44
1413.60 44
1413.69 45
1413.78 47
1413.86 48
1413.95 49
1414.03 50
1414.12 52
1414.21 54
1414.29 57
1414.38 59
1414.47 60
1414.55 59
1414.64 56
1414.72 51
1414.81 44
1414.90 36
1414.98 28
1415.07 21
1415.15 16
1415.24 12
1415.33 10
1415.41 7
1415.50 2
1415.59 0
1415.67 0
1415.76 0
1415.84 0
1415.93 0
1416.02 0
1416.10 0
1416.19 4
1416.28 15
1416.36 24
1416.45 30
1416.53 32
1416.62 32
1416.71 31
1416.79 29
1416.88 29
1416.97 31
1417.05 35
1417.14 41
1417.22 47
1417.31 53
1417.40 57
1417.48 61
1417.57 64
1417.65 66
1417.74 68
1417.83 70
1417.91 71
1418.00 72
1418.09 74
1418.17 75
1418.26 77
1418.35 81
1418.43 85
1418.52 90
1418.60 97
1418.69 104
1418.78 112
1418.86 119
1418.95 127
1419.04 135
1419.12 142
1419.21 148
1419.29 152
1419.38 154
1419.47 152
1419.55 147
1419.64 139
1419.73 130
1419.81 120
1419.90 111
1419.98 103
1420.07 96
1420.16 88
1420.24 82
1420.33 75
1420.42 70
1420.50 66
1420.59 64
1420.68 65
1420.76 66
1420.85 68
1420.93 68
1421.02 66
1421.11 62
1421.19 56
1421.28 50
1421.37 44
1421.45 38
1421.54 33
1421.63 29
1421.71 26
1421.80 23
1421.88 20
1421.97 18
1422.06 17
1422.14 17
1422.23 19
1422.32 23
1422.40 26
1422.49 31
1422.58 36
1422.66 41
1422.75 49
1422.84 58
1422.92 69
1423.01 82
1423.09 95
1423.18 108
1423.27 119
1423.35 127
1423.44 132
1423.53 135
1423.61 137
1423.70 138
1423.79 140
1423.87 143
1423.96 147
1424.05 151
1424.13 153
1424.22 151
1424.30 146
1424.39 138
1424.48 127
1424.56 116
1424.65 105
1424.74 95
1424.82 87
1424.91 81
1425.00 76
1425.08 74
1425.17 73
1425.26 75
1425.34 80
1425.43 86
1425.52 93
1425.60 100
1425.69 107
1425.77 112
1425.86 116
1425.95 118
1426.03 119
1426.12 119
1426.21 118
1426.29 116
1426.38 111
1426.47 104
1426.55 95
1426.64 85
1426.73 75
1426.81 67
1426.90 61
1426.99 61
1427.07 64
1427.16 70
1427.25 78
1427.33 84
1427.42 89
1427.51 91
1427.59 91
1427.68 90
1427.77 89
1427.85 89
1427.94 90
1428.02 91
1428.11 92
1428.20 93
1428.28 92
1428.37 90
1428.46 87
1428.54 82
1428.63 75
1428.72 68
1428.80 59
1428.89 51
1428.98 45
1429.06 42
1429.15 42
1429.24 46
1429.32 52
1429.41 60
1429.50 67
1429.58 72
1429.67 74
1429.76 73
1429.84 70
1429.93 65
1430.02 60
1430.10 55
1430.19 50
1430.28 45
1430.36 40
1430.45 36
1430.54 33
1430.62 32
1430.71 31
1430.80 30
1430.88 27
1430.97 23
1431.06 16
1431.14 7
1431.23 0
1431.32 0
1431.40 0
1431.49 0
1431.58 0
1431.66 0
1431.75 0
1431.84 0
1431.92 3
1432.01 9
1432.10 16
1432.18 24
1432.27 34
1432.36 45
1432.44 57
1432.53 70
1432.62 83
1432.70 93
1432.79 102
1432.88 107
1432.96 111
1433.05 113
1433.14 115
1433.22 119
1433.31 123
1433.40 130
1433.48 137
1433.57 144
1433.66 150
1433.74 154
1433.83 155
1433.92 152
1434.00 146
1434.09 137
1434.18 127
1434.26 117
1434.35 107
1434.44 101
1434.52 98
1434.61 98
1434.70 102
1434.79 108
1434.87 114
1434.96 120
1435.05 124
1435.13 126
1435.22 126
1435.31 125
1435.39 125
1435.48 125
1435.57 126
1435.65 129
1435.74 133
1435.83 139
1435.91 145
1436.00 151
1436.09 157
1436.17 163
1436.26 168
1436.35 171
1436.43 172
1436.52 170
1436.61 166
1436.70 160
1436.78 153
1436.87 144
1436.96 135
1437.04 125
1437.13 114
1437.22 104
1437.30 95
1437.39 88
1437.48 84
1437.56 85
1437.65 90
1437.74 101
1437.82 115
1437.91 132
1438.00 148
1438.08 164
1438.17 176
1438.26 185
1438.35 191
1438.43 195
1438.52 197
1438.61 198
1438.69 201
1438.78 204
1438.87 209
1438.95 214
1439.04 218
1439.13 220
1439.21 219
1439.30 215
1439.39 209
1439.48 201
1439.56 192
1439.65 185
1439.74 179
1439.82 176
1439.91 174
1440.00 175
1440.08 176
1440.17 177
1440.26 178
1440.34 178
1440.43 178
1440.52 176
1440.61 174
1440.69 172
1440.78 169
1440.87 167
1440.95 165
1441.04 163
1441.13 162
1441.21 162
1441.30 161
1441.39 159
1441.47 155
1441.56 149
1441.65 141
1441.74 131
1441.82 121
1441.91 111
1442.00 103
1442.08 98
1442.17 97
1442.26 100
1442.34 105
1442.43 112
1442.52 118
1442.61 123
1442.69 123
1442.78 120
1442.87 114
1442.95 106
1443.04 97
1443.13 88
1443.21 81
1443.30 74
1443.39 70
1443.48 66
1443.56 63
1443.65 62
1443.74 62
1443.82 64
1443.91 67
1444.00 70
1444.09 71
1444.17 71
1444.26 69
1444.35 65
1444.43 60
1444.52 57
1444.61 56
1444.69 56
1444.78 57
1444.87 57
1444.96 56
1445.04 52
1445.13 48
1445.22 42
1445.30 37
1445.39 33
1445.48 31
1445.57 30
1445.65 32
1445.74 35
1445.83 40
1445.91 48
1446.00 57
1446.09 67
1446.18 77
1446.26 87
1446.35 96
1446.44 102
1446.52 107
1446.61 111
1446.70 113
1446.79 115
1446.87 117
1446.96 119
1447.05 121
1447.13 124
1447.22 130
1447.31 138
1447.40 150
1447.48 167
1447.57 187
1447.66 210
1447.74 233
1447.83 255
1447.92 273
1448.01 286
1448.09 293
1448.18 295
1448.27 292
1448.35 287
1448.44 284
1448.53 283
1448.62 284
1448.70 289
1448.79 293
1448.88 296
1448.96 295
1449.05 289
1449.14 277
1449.23 262
1449.31 245
1449.40 228
1449.49 214
1449.58 204
1449.66 196
1449.75 191
1449.84 187
1449.92 183
1450.01 179
1450.10 175
1450.19 172
1450.27 170
1450.36 170
1450.45 169
1450.53 168
1450.62 165
1450.71 160
1450.80 155
1450.88 149
1450.97 145
1451.06 143
1451.15 144
1451.23 148
1451.32 154
1451.41 162
1451.49 169
1451.58 176
1451.67 179
1451.76 180
1451.84 178
1451.93 174
1452.02 170
1452.11 164
1452.19 160
1452.28 155
1452.37 149
1452.46 142
1452.54 135
1452.63 126
1452.72 117
1452.80 109
1452.89 101
1452.98 93
1453.07 86
1453.15 79
1453.24 70
1453.33 61
1453.42 53
1453.50 46
1453.59 42
1453.68 41
1453.77 44
1453.85 48
1453.94 53
1454.03 57
1454.11 59
1454.20 58
1454.29 55
1454.38 51
1454.46 47
1454.55 45
1454.64 45
1454.73 49
1454.81 56
1454.90 64
1454.99 73
1455.08 81
1455.16 87
1455.25 91
1455.34 94
1455.43 96
1455.51 98
1455.60 100
1455.69 102
1455.77 104
1455.86 105
1455.95 106
1456.04 107
1456.12 107
1456.21 106
1456.30 105
1456.39 104
1456.47 103
1456.56 103
1456.65 102
1456.74 101
1456.82 98
1456.91 95
1457.00 89
1457.09 81
1457.17 72
1457.26 63
1457.35 55
1457.44 49
1457.52 45
1457.61 46
1457.70 50
1457.79 58
1457.87 68
1457.96 78
1458.05 86
1458.14 92
1458.22 94
1458.31 93
1458.40 89
1458.49 83
1458.57 78
1458.66 73
1458.75 71
1458.84 72
1458.92 75
1459.01 81
1459.10 87
1459.19 91
1459.27 94
1459.36 93
1459.45 90
1459.54 84
1459.62 76
1459.71 70
1459.80 65
1459.89 64
1459.97 65
1460.06 70
1460.15 76
1460.24 84
1460.32 90
1460.41 96
1460.50 98
1460.59 97
1460.67 91
1460.76 83
1460.85 71
1460.94 57
1461.02 41
1461.11 26
1461.20 13
1461.29 2
1461.37 0
1461.46 0
1461.55 0
1461.64 0
1461.72 0
1461.81 0
1461.90 0
1461.99 0
1462.08 1
1462.16 7
1462.25 12
1462.34 19
1462.43 26
1462.51 35
1462.60 44
1462.69 52
1462.78 57
1462.86 59
1462.95 58
1463.04 53
1463.13 46
1463.21 39
1463.30 35
1463.39 34
1463.48 36
1463.56 41
1463.65 47
1463.74 51
1463.83 54
1463.92 55
1464.00 55
1464.09 55
1464.18 56
1464.27 58
1464.35 61
1464.44 65
1464.53 69
1464.62 72
1464.70 73
1464.79 73
1464.88 72
1464.97 70
1465.05 67
1465.14 64
1465.23 59
1465.32 54
1465.41 49
1465.49 45
1465.58 42
1465.67 42
1465.76 43
1465.84 48
1465.93 55
1466.02 63
1466.11 73
1466.20 82
1466.28 91
1466.37 97
1466.46 99
1466.55 99
1466.63 95
1466.72 90
1466.81 84
1466.90 79
1466.98 76
1467.07 75
1467.16 77
1467.25 80
1467.34 84
1467.42 88
1467.51 91
1467.60 95
1467.69 97
1467.77 99
1467.86 101
1467.95 102
1468.04 102
1468.13 103
1468.21 105
1468.30 107
1468.39 111
1468.48 115
1468.56 120
1468.65 125
1468.74 129
1468.83 131
1468.92 131
1469.00 130
1469.09 127
1469.18 123
1469.27 120
1469.35 118
1469.44 117
1469.53 118
1469.62 120
1469.71 123
1469.79 124
1469.88 125
1469.97 123
1470.06 120
1470.15 116
1470.23 113
1470.32 111
1470.41 109
1470.50 108
1470.58 106
1470.67 103
1470.76 99
1470.85 93
1470.94 87
1471.02 81
1471.11 74
1471.20 68
1471.29 61
1471.38 54
1471.46 47
1471.55 40
1471.64 34
1471.73 29
1471.81 24
1471.90 20
1471.99 16
1472.08 13
1472.17 13
1472.25 14
1472.34 18
1472.43 25
1472.52 33
1472.61 42
1472.69 48
1472.78 51
1472.87 50
1472.96 46
1473.05 39
1473.13 29
1473.22 19
1473.31 10
1473.40 2
1473.49 0
1473.57 0
1473.66 0
1473.75 0
1473.84 0
1473.92 0
1474.01 0
1474.10 0
1474.19 0
1474.28 0
1474.36 5
1474.45 11
1474.54 19
1474.63 27
1474.72 34
1474.80 38
1474.89 40
1474.98 39
1475.07 37
1475.16 34
1475.24 32
1475.33 32
1475.42 34
1475.51 36
1475.60 38
1475.68 40
1475.77 42
1475.86 42
1475.95 42
1476.04 42
1476.12 43
1476.21 46
1476.30 51
1476.39 59
1476.48 68
1476.56 79
1476.65 87
1476.74 93
1476.83 93
1476.92 89
1477.00 82
1477.09 73
1477.18 66
1477.27 64
1477.36 67
1477.45 77
1477.53 92
1477.62 110
1477.71 130
1477.80 150
1477.89 166
1477.97 179
1478.06 187
1478.15 190
1478.24 189
1478.33 185
1478.41 178
1478.50 168
1478.59 157
1478.68 144
1478.77 130
1478.85 113
1478.94 95
1479.03 77
1479.12 61
1479.21 49
1479.29 43
1479.38 44
1479.47 50
1479.56 60
1479.65 72
1479.74 84
1479.82 92
1479.91 97
1480.00 99
1480.09 98
1480.18 96
1480.26 92
1480.35 89
1480.44 86
1480.53 82
1480.62 77
1480.71 71
1480.79 64
1480.88 58
1480.97 52
1481.06 49
1481.15 51
1481.23 56
1481.32 66
1481.41 77
1481.50 88
1481.59 96
1481.67 99
1481.76 97
1481.85 90
1481.94 79
1482.03 68
1482.12 58
1482.20 51
1482.29 47
1482.38 47
1482.47 49
1482.56 54
1482.65 61
1482.73 69
1482.82 79
1482.91 88
1483.00 97
1483.09 105
1483.17 109
1483.26 110
1483.35 108
1483.44 103
1483.53 96
1483.62 88
1483.70 80
1483.79 75
1483.88 71
1483.97 70
1484.06 70
1484.15 70
1484.23 69
1484.32 67
1484.41 62
1484.50 55
1484.59 47
1484.67 40
1484.76 34
1484.85 31
1484.94 32
1485.03 37
1485.12 44
1485.20 54
1485.29 64
1485.38 72
1485.47 79
1485.56 84
1485.65 87
1485.73 89
1485.82 92
1485.91 97
1486.00 102
1486.09 108
1486.18 113
1486.26 115
1486.35 116
1486.44 114
1486.53 112
1486.62 110
1486.71 112
1486.79 117
1486.88 124
1486.97 134
1487.06 145
1487.15 153
1487.24 159
1487.32 161
1487.41 160
1487.50 155
1487.59 149
1487.68 142
1487.77 134
1487.85 127
1487.94 120
1488.03 114
1488.12 108
1488.21 102
1488.30 96
1488.38 91
1488.47 87
1488.56 84
1488.65 81
1488.74 80
1488.83 80
1488.91 81
1489.00 82
1489.09 83
1489.18 84
1489.27 82
1489.36 79
1489.45 74
1489.53 67
1489.62 58
1489.71 48
1489.80 36
1489.89 25
1489.98 15
1490.06 7
1490.15 3
1490.24 2
1490.33 5
1490.42 12
1490.51 21
1490.59 30
1490.68 38
1490.77 44
1490.86 47
1490.95 50
1491.04 52
1491.13 55
1491.21 59
1491.30 63
1491.39 67
1491.48 68
1491.57 67
1491.66 63
1491.74 58
1491.83 53
1491.92 51
1492.01 51
1492.10 53
1492.19 56
1492.28 59
1492.36 60
1492.45 59
1492.54 57
1492.63 57
1492.72 60
1492.81 66
1492.90 76
1492.98 88
1493.07 98
1493.16 104
1493.25 103
1493.34 95
1493.43 80
1493.52 62
1493.60 43
1493.69 26
1493.78 16
1493.87 13
1493.96 17
1494.05 29
1494.13 45
1494.22 62
1494.31 77
1494.40 89
1494.49 95
1494.58 97
1494.67 94
1494.75 89
1494.84 83
1494.93 77
1495.02 72
1495.11 67
1495.20 62
1495.29 55
1495.38 46
1495.46 37
1495.55 28
1495.64 21
1495.73 17
1495.82 17
1495.91 20
1496.00 26
1496.08 32
1496.17 37
1496.26 40
1496.35 41
1496.44 39
1496.53 35
1496.62 31
1496.70 28
1496.79 25
1496.88 25
1496.97 25
1497.06 25
1497.15 25
1497.24 24
1497.32 23
1497.41 20
1497.50 17
1497.59 12
1497.68 8
1497.77 4
1497.86 2
1497.95 4
1498.03 11
1498.12 23
1498.21 40
1498.30 58
1498.39 76
1498.48 90
1498.57 98
1498.65 99
1498.74 95
1498.83 89
1498.92 82
1499.01 76
1499.10 73
1499.19 72
1499.28 72
1499.36 72
1499.45 70
1499.54 66
1499.63 59
1499.72 51
1499.81 42
1499.90 32
1499.99 22
1500.07 13
1500.16 5
1500.25 0
1500.34 0
1500.43 0
1500.52 0
1500.61 0
1500.70 0
1500.78 0
1500.87 0
1500.96 3
1501.05 12
1501.14 19
1501.23 24
1501.32 26
1501.41 25
1501.49 22
1501.58 16
1501.67 8
1501.76 1
1501.85 0
1501.94 0
1502.03 0
1502.12 0
1502.20 0
1502.29 10
1502.38 23
1502.47 36
1502.56 47
1502.65 54
1502.74 57
1502.83 54
1502.91 46
1503.00 37
1503.09 27
1503.18 19
1503.27 13
1503.36 9
1503.45 7
1503.54 7
1503.63 9
1503.71 12
1503.80 15
1503.89 19
1503.98 21
1504.07 23
1504.16 22
1504.25 19
1504.34 15
1504.43 10
1504.51 5
1504.60 1
1504.69 0
1504.78 0
1504.87 0
1504.96 0
1505.05 0
1505.14 0
1505.22 2
1505.31 5
1505.40 10
1505.49 15
1505.58 21
1505.67 27
1505.76 33
1505.85 39
1505.94 45
1506.02 50
1506.11 53
1506.20 55
1506.29 55
1506.38 54
1506.47 53
1506.56 53
1506.65 56
1506.74 61
1506.83 67
1506.91 73
1507.00 78
1507.09 80
1507.18 80
1507.27 76
1507.36 72
1507.45 69
1507.54 67
1507.63 67
1507.71 68
1507.80 69
1507.89 67
1507.98 62
1508.07 55
1508.16 47
1508.25 41
1508.34 40
1508.43 43
1508.52 52
1508.60 65
1508.69 79
1508.78 91
1508.87 99
1508.96 101
1509.05 98
1509.14 91
1509.23 81
1509.32 70
1509.41 61
1509.49 54
1509.58 50
1509.67 49
1509.76 49
1509.85 51
1509.94 54
1510.03 59
1510.12 66
1510.21 75
1510.30 85
1510.38 94
1510.47 101
1510.56 103
1510.65 102
1510.74 97
1510.83 90
1510.92 81
1511.01 74
1511.10 68
1511.19 64
1511.27 62
1511.36 61
1511.45 60
1511.54 60
1511.63 61
1511.72 62
1511.81 64
1511.90 66
1511.99 69
1512.08 72
1512.17 75
1512.25 78
1512.34 80
1512.43 82
1512.52 84
1512.61 86
1512.70 87
1512.79 87
1512.88 85
1512.97 81
1513.06 73
1513.15 62
1513.23 48
1513.32 34
1513.41 20
1513.50 11
1513.59 7
1513.68 8
1513.77 14
1513.86 24
1513.95 34
1514.04 43
1514.13 51
1514.22 56
1514.30 60
1514.39 61
1514.48 62
1514.57 62
1514.66 62
1514.75 62
1514.84 61
1514.93 61
1515.02 60
1515.11 59
1515.20 55
1515.29 48
1515.37 37
1515.46 23
1515.55 6
1515.64 0
1515.73 0
1515.82 0
1515.91 0
1516.00 0
1516.09 0
1516.18 0
1516.27 1
1516.36 12
1516.44 21
1516.53 28
1516.62 33
1516.71 36
1516.80 38
1516.89 40
1516.98 42
1517.07 42
1517.16 42
1517.25 41
1517.34 42
1517.43 44
1517.52 48
1517.60 54
1517.69 62
1517.78 69
1517.87 76
1517.96 80
1518.05 80
1518.14 78
1518.23 74
1518.32 67
1518.41 59
1518.50 50
1518.59 40
1518.68 31
1518.77 22
1518.85 13
1518.94 4
1519.03 0
1519.12 0
1519.21 0
1519.30 0
1519.39 0
1519.48 0
1519.57 0
1519.66 0
1519.75 3
1519.84 13
1519.93 22
1520.02 29
1520.10 33
1520.19 34
1520.28 31
1520.37 26
1520.46 21
1520.55 16
1520.64 14
1520.73 15
1520.82 20
1520.91 28
1521.00 38
1521.09 47
1521.18 55
1521.27 59
1521.36 59
1521.45 56
1521.53 51
1521.62 44
1521.71 39
1521.80 35
1521.89 33
1521.98 35
1522.07 39
1522.16 46
1522.25 54
1522.34 63
1522.43 71
1522.52 78
1522.61 83
1522.70 84
1522.79 81
1522.88 75
1522.96 67
1523.05 57
1523.14 48
1523.23 39
1523.32 32
1523.41 27
1523.50 24
1523.59 21
1523.68 21
1523.77 22
1523.86 25
1523.95 30
1524.04 37
1524.13 44
1524.22 51
1524.31 55
1524.40 58
1524.48 58
1524.57 57
1524.66 56
1524.75 56
1524.84 58
1524.93 61
1525.02 64
1525.11 66
1525.20 66
1525.29 61
1525.38 52
1525.47 40
1525.56 26
1525.65 12
1525.74 1
1525.83 0
1525.92 0
1526.01 0
1526.10 2
1526.18 14
1526.27 29
1526.36 45
1526.45 61
1526.54 75
1526.63 84
1526.72 89
1526.81 87
1526.90 79
1526.99 67
1527.08 51
1527.17 34
1527.26 18
1527.35 4
1527.44 0
1527.53 0
1527.62 0
1527.71 0
1527.80 0
1527.89 0
1527.98 0
1528.06 0
1528.15 0
1528.24 7
1528.33 16
1528.42 26
1528.51 34
1528.60 42
1528.69 47
1528.78 51
1528.87 53
1528.96 54
1529.05 55
1529.14 56
1529.23 56
1529.32 55
1529.41 52
1529.50 48
1529.59 43
1529.68 37
1529.77 31
1529.86 26
1529.95 24
1530.04 25
1530.13 28
1530.22 34
1530.30 40
1530.39 46
1530.48 50
1530.57 51
1530.66 48
1530.75 42
1530.84 33
1530.93 25
1531.02 18
1531.11 15
1531.20 17
1531.29 23
1531.38 32
1531.47 44
1531.56 55
1531.65 64
1531.74 71
1531.83 77
1531.92 80
1532.01 82
1532.10 83
1532.19 82
1532.28 81
1532.37 78
1532.46 73
1532.55 67
1532.64 60
1532.73 53
1532.82 48
1532.90 43
1532.99 40
1533.08 38
1533.17 35
1533.26 31
1533.35 24
1533.44 16
1533.53 7
1533.62 0
1533.71 0
1533.80 0
1533.89 0
1533.98 0
1534.07 7
1534.16 14
1534.25 20
1534.34 24
1534.43 27
1534.52 28
1534.61 29
1534.70 33
1534.79 37
1534.88 45
1534.97 54
1535.06 64
1535.15 73
1535.24 81
1535.33 87
1535.42 91
1535.51 94
1535.60 94
1535.69 94
1535.78 92
1535.87 91
1535.96 89
1536.05 88
1536.14 89
1536.23 91
1536.32 94
1536.40 97
1536.49 101
1536.58 103
1536.67 105
1536.76 107
1536.85 108
1536.94 109
1537.03 111
1537.12 112
1537.21 113
1537.30 111
1537.39 106
1537.48 98
1537.57 87
1537.66 73
1537.75 60
1537.84 47
1537.93 37
1538.02 30
1538.11 28
1538.20 28
1538.29 31
1538.38 35
1538.47 39
1538.56 44
1538.65 48
1538.74 51
1538.83 54
1538.92 58
1539.01 63
1539.10 70
1539.19 79
1539.28 90
1539.37 103
1539.46 115
1539.55 126
1539.64 135
1539.73 141
1539.82 145
1539.91 148
1540.00 148
1540.09 147
1540.18 144
1540.27 137
1540.36 127
1540.45 115
1540.54 102
1540.63 92
1540.72 87
1540.81 90
1540.90 100
1540.99 116
1541.08 134
1541.17 150
1541.26 163
1541.35 169
1541.44 169
1541.53 165
1541.62 159
1541.71 153
1541.80 147
1541.89 143
1541.98 139
1542.07 135
1542.16 132
1542.25 128
1542.34 125
1542.43 123
1542.52 123
1542.61 127
1542.70 132
1542.79 138
1542.88 142
1542.97 144
1543.06 142
1543.15 136
1543.24 126
1543.33 112
1543.42 98
1543.51 83
1543.60 70
1543.69 58
1543.78 47
1543.87 37
1543.96 27
1544.05 18
1544.14 10
1544.23 4
1544.32 1
1544.41 1
1544.50 5
1544.59 11
1544.68 19
1544.77 26
1544.86 32
1544.95 37
1545.04 40
1545.13 43
1545.22 44
1545.31 45
1545.40 44
1545.49 39
1545.58 32
1545.67 22
1545.76 11
1545.85 0
1545.94 0
1546.03 0
1546.12 0
1546.21 0
1546.30 0
1546.39 0
1546.48 0
1546.57 1
1546.66 3
1546.75 6
1546.84 9
1546.93 14
1547.02 22
1547.11 33
1547.20 47
1547.29 63
1547.38 79
1547.47 94
1547.56 106
1547.65 115
1547.74 120
1547.83 122
1547.92 121
1548.01 121
1548.10 121
1548.19 122
1548.28 124
1548.37 127
1548.46 130
1548.55 133
1548.64 135
1548.73 138
1548.82 140
1548.91 143
1549.00 147
1549.09 151
1549.18 156
1549.27 162
1549.36 170
1549.45 179
1549.54 188
1549.63 196
1549.72 201
1549.81 203
1549.90 201
1549.99 195
1550.08 187
1550.18 180
1550.27 173
1550.36 168
1550.45 165
1550.54 164
1550.63 164
1550.72 165
1550.81 165
1550.90 164
1550.99 162
1551.08 159
1551.17 156
1551.26 155
1551.35 154
1551.44 155
1551.53 158
1551.62 162
1551.71 165
1551.80 168
1551.89 169
1551.98 169
1552.07 166
1552.16 162
1552.25 157
1552.34 151
1552.43 145
1552.52 140
1552.61 136
1552.70 134
1552.79 135
1552.88 139
1552.97 144
1553.06 152
1553.15 160
1553.24 167
1553.33 171
1553.42 173
1553.51 171
1553.60 168
1553.69 164
1553.79 161
1553.88 159
1553.97 159
1554.06 159
1554.15 160
1554.24 159
1554.33 156
1554.42 151
1554.51 144
1554.60 136
1554.69 128
1554.78 122
1554.87 118
1554.96 117
1555.05 118
1555.14 121
1555.23 125
1555.32 131
1555.41 136
1555.50 141
1555.59 146
1555.68 152
1555.77 157
1555.86 162
1555.95 167
1556.04 171
1556.13 174
1556.22 175
1556.31 176
1556.41 175
1556.50 174
1556.59 172
1556.68 169
1556.77 165
1556.86 160
1556.95 153
1557.04 145
1557.13 138
1557.22 132
1557.31 129
1557.40 130
1557.49 136
1557.58 145
1557.67 156
1557.76 166
1557.85 175
1557.94 181
1558.03 183
1558.12 181
1558.21 174
1558.30 165
1558.39 152
1558.48 137
1558.58 123
1558.67 109
1558.76 98
1558.85 90
1558.94 87
1559.03 89
1559.12 93
1559.21 100
1559.30 106
1559.39 111
1559.48 113
1559.57 113
1559.66 110
1559.75 107
1559.84 105
1559.93 103
1560.02 103
1560.11 105
1560.20 107
1560.29 111
1560.38 116
1560.48 121
1560.57 126
1560.66 130
1560.75 134
1560.84 138
1560.93 139
1561.02 139
1561.11 138
1561.20 137
1561.29 135
1561.38 134
1561.47 133
1561.56 132
1561.65 129
1561.74 123
1561.83 115
1561.92 103
1562.01 88
1562.10 72
1562.20 58
1562.29 45
1562.38 35
1562.47 30
1562.56 27
1562.65 28
1562.74 30
1562.83 33
1562.92 37
1563.01 40
1563.10 42
1563.19 44
1563.28 44
1563.37 44
1563.46 44
1563.55 43
1563.64 42
1563.73 41
1563.83 39
1563.92 38
1564.01 38
1564.10 42
1564.19 50
1564.28 61
1564.37 76
1564.46 92
1564.55 107
1564.64 120
1564.73 129
1564.82 134
1564.91 137
1565.00 139
1565.09 142
1565.18 146
1565.28 153
1565.37 163
1565.46 173
1565.55 184
1565.64 195
1565.73 205
1565.82 214
1565.91 222
1566.00 231
1566.09 242
1566.18 253
1566.27 266
1566.36 280
1566.45 294
1566.54 310
1566.64 325
1566.73 340
1566.82 354
1566.91 366
1567.00 376
1567.09 382
1567.18 386
1567.27 387
1567.36 386
1567.45 385
1567.54 384
1567.63 384
1567.72 385
1567.81 387
1567.91 390
1568.00 393
1568.09 397
1568.18 402
1568.27 409
1568.36 417
1568.45 425
1568.54 431
1568.63 435
1568.72 435
1568.81 433
1568.90 430
1568.99 428
1569.08 430
1569.18 434
1569.27 442
1569.36 449
1569.45 454
1569.54 455
1569.63 449
1569.72 440
1569.81 428
1569.90 416
1569.99 408
1570.08 404
1570.17 403
1570.26 404
1570.36 404
1570.45 402
1570.54 397
1570.63 388
1570.72 379
1570.81 370
1570.90 363
1570.99 358
1571.08 353
1571.17 348
1571.26 340
1571.35 329
1571.44 314
1571.54 296
1571.63 276
1571.72 257
1571.81 240
1571.90 226
1571.99 214
1572.08 204
1572.17 194
1572.26 184
1572.35 171
1572.44 156
1572.53 141
1572.63 126
1572.72 113
1572.81 103
1572.90 96
1572.99 91
1573.08 86
1573.17 82
1573.26 78
1573.35 73
1573.44 67
1573.53 63
1573.63 58
1573.72 54
1573.81 49
1573.90 43
1573.99 37
1574.08 30
1574.17 25
1574.26 23
1574.35 24
1574.44 29
1574.53 37
1574.63 45
1574.72 52
1574.81 56
1574.90 55
1574.99 51
1575.08 43
1575.17 33
1575.26 22
1575.35 11
1575.44 0
1575.53 0
1575.63 0
1575.72 0
1575.81 0
1575.90 0
1575.99 0
1576.08 0
1576.17 2
1576.26 23
1576.35 46
1576.44 68
1576.53 85
1576.63 97
1576.72 103
1576.81 104
1576.90 101
1576.99 93
1577.08 82
1577.17 68
1577.26 52
1577.35 34
1577.44 15
1577.54 0
1577.63 0
1577.72 0
1577.81 0
1577.90 0
1577.99 0
1578.08 0
1578.17 0
1578.26 19
1578.35 39
1578.45 59
1578.54 76
1578.63 89
1578.72 96
1578.81 99
1578.90 98
1578.99 94
1579.08 89
1579.17 83
1579.27 78
1579.36 74
1579.45 71
1579.54 68
1579.63 64
1579.72 60
1579.81 55
1579.90 50
1579.99 45
1580.08 41
1580.18 39
1580.27 40
1580.36 45
1580.45 54
1580.54 65
1580.63 77
1580.72 89
1580.81 100
1580.90 109
1581.00 115
1581.09 119
1581.18 121
1581.27 121
1581.36 120
1581.45 118
1581.54 116
1581.63 115
1581.72 114
1581.82 114
1581.91 116
1582.00 120
1582.09 124
1582.18 127
1582.27 128
1582.36 125
1582.45 117
1582.54 104
1582.64 87
1582.73 69
1582.82 52
1582.91 40
1583.00 34
1583.09 34
1583.18 38
1583.27 44
1583.36 49
1583.46 52
1583.55 52
1583.64 51
1583.73 51
1583.82 52
1583.91 57
1584.00 65
1584.09 75
1584.19 85
1584.28 96
1584.37 107
1584.46 119
1584.55 131
1584.64 146
1584.73 160
1584.82 174
1584.91 184
1585.01 190
1585.10 189
1585.19 183
1585.28 173
1585.37 160
1585.46 147
1585.55 135
1585.64 124
1585.74 114
1585.83 106
1585.92 98
1586.01 93
1586.10 90
1586.19 90
1586.28 93
1586.37 99
1586.47 105
1586.56 111
1586.65 116
1586.74 120
1586.83 122
1586.92 123
1587.01 124
1587.10 127
1587.20 131
1587.29 136
1587.38 143
1587.47 149
1587.56 154
1587.65 157
1587.74 158
1587.83 157
1587.93 153
1588.02 149
1588.11 144
1588.20 139
1588.29 133
1588.38 128
1588.47 122
1588.57 117
1588.66 112
1588.75 108
1588.84 106
1588.93 104
1589.02 103
1589.11 101
1589.20 98
1589.30 94
1589.39 88
1589.48 81
1589.57 75
1589.66 69
1589.75 65
1589.84 62
1589.94 60
1590.03 60
1590.12 61
1590.21 64
1590.30 68
1590.39 72
1590.48 77
1590.57 82
1590.67 85
1590.76 87
1590.85 88
1590.94 89
1591.03 91
1591.12 93
1591.21 97
1591.31 102
1591.40 105
1591.49 107
1591.58 106
1591.67 102
1591.76 98
1591.85 94
1591.95 90
1592.04 88
1592.13 88
1592.22 89
1592.31 89
1592.40 88
1592.49 87
1592.59 84
1592.68 82
1592.77 80
1592.86 80
1592.95 80
1593.04 83
1593.13 87
1593.23 92
1593.32 98
1593.41 105
1593.50 113
1593.59 120
1593.68 126
1593.77 131
1593.87 135
1593.96 138
1594.05 140
1594.14 141
1594.23 142
1594.32 144
1594.41 148
1594.51 154
1594.60 163
1594.69 173
1594.78 185
1594.87 197
1594.96 207
1595.06 214
1595.15 218
1595.24 216
1595.33 211
1595.42 201
1595.51 190
1595.60 176
1595.70 164
1595.79 154
1595.88 147
1595.97 144
1596.06 144
1596.15 146
1596.24 149
1596.34 151
1596.43 150
1596.52 147
1596.61 140
1596.70 130
1596.79 119
1596.89 107
1596.98 95
1597.07 82
1597.16 71
1597.25 61
1597.34 53
1597.44 49
1597.53 49
1597.62 51
1597.71 55
1597.80 58
1597.89 58
1597.98 53
1598.08 44
1598.17 29
1598.26 13
1598.35 0
1598.44 0
1598.53 0
1598.63 0
1598.72 0
1598.81 0
1598.90 0
1598.99 5
1599.08 14
1599.18 19
1599.27 21
1599.36 20
1599.45 17
1599.54 14
1599.63 12
1599.73 14
1599.82 19
1599.91 27
1600.00 38
1600.09 51
1600.18 65
1600.27 78
1600.37 90
1600.46 99
1600.55 104
1600.64 107
1600.73 109
1600.82 110
1600.92 112
1601.01 114
1601.10 119
1601.19 125
1601.28 132
1601.37 138
1601.47 144
1601.56 148
1601.65 151
1601.74 154
1601.83 156
1601.92 158
1602.02 160
1602.11 163
1602.20 164
1602.29 164
1602.38 162
1602.48 157
1602.57 151
1602.66 143
1602.75 134
1602.84 127
1602.93 120
1603.03 114
1603.12 110
1603.21 105
1603.30 100
1603.39 95
1603.48 90
1603.58 86
1603.67 83
1603.76 83
1603.85 86
1603.94 92
1604.03 100
1604.13 109
1604.22 118
1604.31 125
1604.40 130
1604.49 133
1604.59 134
1604.68 134
1604.77 134
1604.86 134
1604.95 134
1605.04 134
1605.14 135
1605.23 135
1605.32 138
1605.41 142
1605.50 149
1605.59 158
1605.69 170
1605.78 181
1605.87 192
1605.96 200
1606.05 204
1606.15 203
1606.24 200
1606.33 193
1606.42 185
1606.51 177
1606.60 171
1606.70 167
1606.79 167
1606.88 169
1606.97 175
1607.06 183
1607.16 191
1607.25 200
1607.34 206
1607.43 208
1607.52 206
1607.62 199
1607.71 189
1607.80 177
1607.89 165
1607.98 154
1608.07 147
1608.17 143
1608.26 140
1608.35 139
1608.44 138
1608.53 136
1608.63 132
1608.72 127
1608.81 122
1608.90 118
1608.99 116
1609.09 117
1609.18 121
1609.27 128
1609.36 136
1609.45 144
1609.54 150
1609.64 151
1609.73 147
1609.82 138
1609.91 124
1610.00 107
1610.10 89
1610.19 74
1610.28 64
1610.37 58
1610.46 58
1610.56 62
1610.65 69
1610.74 77
1610.83 87
1610.92 96
1611.02 106
1611.11 117
1611.20 128
1611.29 139
1611.38 150
1611.48 159
1611.57 166
1611.66 171
1611.75 174
1611.84 174
1611.94 173
1612.03 169
1612.12 166
1612.21 162
1612.30 160
1612.40 161
1612.49 166
1612.58 174
1612.67 186
1612.76 200
1612.86 213
1612.95 224
1613.04 232
1613.13 234
1613.22 231
1613.32 223
1613.41 211
1613.50 198
1613.59 184
1613.68 170
1613.78 158
1613.87 148
1613.96 141
1614.05 137
1614.14 135
1614.24 136
1614.33 139
1614.42 143
1614.51 147
1614.60 150
1614.70 152
1614.79 153
1614.88 153
1614.97 151
1615.06 147
1615.16 144
1615.25 141
1615.34 138
1615.43 136
1615.52 136
1615.62 137
1615.71 138
1615.80 141
1615.89 144
1615.99 149
1616.08 157
1616.17 167
1616.26 179
1616.35 192
1616.45 206
1616.54 217
1616.63 224
1616.72 228
1616.81 227
1616.91 222
1617.00 216
1617.09 208
1617.18 201
1617.27 193
1617.37 184
1617.46 175
1617.55 166
1617.64 156
1617.74 147
1617.83 139
1617.92 134
1618.01 130
1618.10 128
1618.20 126
1618.29 124
1618.38 119
1618.47 113
1618.56 105
1618.66 98
1618.75 94
1618.84 91
1618.93 92
1619.03 96
1619.12 100
1619.21 103
1619.30 103
1619.39 100
1619.49 92
1619.58 82
1619.67 70
1619.76 58
1619.86 49
1619.95 42
1620.04 41
1620.13 43
1620.22 47
1620.32 54
1620.41 61
1620.50 67
1620.59 74
1620.69 81
1620.78 89
1620.87 101
1620.96 114
1621.05 129
1621.15 143
1621.24 156
1621.33 166
1621.42 171
1621.52 172
1621.61 170
1621.70 166
1621.79 159
1621.88 151
1621.98 140
1622.07 127
1622.16 114
1622.25 100
1622.35 89
1622.44 82
1622.53 80
1622.62 84
1622.72 93
1622.81 104
1622.90 114
1622.99 122
1623.08 124
1623.18 121
1623.27 113
1623.36 100
1623.45 86
1623.55 72
1623.64 59
1623.73 49
1623.82 42
1623.92 39
1624.01 38
1624.10 40
1624.19 43
1624.28 46
1624.38 50
1624.47 55
1624.56 59
1624.65 63
1624.75 66
1624.84 68
1624.93 70
1625.02 72
1625.12 73
1625.21 74
1625.30 75
1625.39 75
1625.49 74
1625.58 72
1625.67 67
1625.76 60
1625.85 52
1625.95 44
1626.04 36
1626.13 30
1626.22 27
1626.32 29
1626.41 34
1626.50 41
1626.59 49
1626.69 57
1626.78 62
1626.87 65
1626.96 65
1627.06 64
1627.15 63
1627.24 64
1627.33 69
1627.43 78
1627.52 90
1627.61 104
1627.70 119
1627.80 132
1627.89 141
1627.98 148
1628.07 150
1628.17 148
1628.26 143
1628.35 135
1628.44 126
1628.53 116
1628.63 108
1628.72 101
1628.81 96
1628.90 93
1629.00 91
1629.09 90
1629.18 88
1629.27 87
1629.37 86
1629.46 86
1629.55 87
1629.64 90
1629.74 94
1629.83 98
1629.92 102
1630.01 105
1630.11 105
1630.20 102
1630.29 96
1630.38 89
1630.48 81
1630.57 74
1630.66 68
1630.75 64
1630.85 61
1630.94 60
1631.03 58
1631.12 56
1631.22 54
1631.31 52
1631.40 51
1631.49 51
1631.59 52
1631.68 53
1631.77 53
1631.86 51
1631.96 47
1632.05 42
1632.14 35
1632.24 29
1632.33 23
1632.42 18
1632.51 14
1632.61 10
1632.70 6
1632.79 0
1632.88 0
1632.98 0
1633.07 0
1633.16 0
1633.25 0
1633.35 0
1633.44 0
1633.53 2
1633.62 14
1633.72 29
1633.81 45
1633.90 63
1633.99 81
1634.09 99
1634.18 116
1634.27 131
1634.36 143
1634.46 151
1634.55 156
1634.64 157
1634.74 155
1634.83 151
1634.92 146
1635.01 141
1635.11 134
1635.20 127
1635.29 119
1635.38 109
1635.48 100
1635.57 90
1635.66 82
1635.75 76
1635.85 72
1635.94 71
1636.03 73
1636.12 75
1636.22 78
1636.31 81
1636.40 81
1636.50 80
1636.59 77
1636.68 73
1636.77 68
1636.87 64
1636.96 62
1637.05 61
1637.14 63
1637.24 67
1637.33 71
1637.42 75
1637.52 78
1637.61 78
1637.70 77
1637.79 73
1637.89 68
1637.98 62
1638.07 56
1638.16 49
1638.26 41
1638.35 33
1638.44 24
1638.54 15
1638.63 5
1638.72 0
1638.81 0
1638.91 0
1639.00 0
1639.09 0
1639.18 0
1639.28 0
1639.37 0
1639.46 3
1639.56 17
1639.65 31
1639.74 46
1639.83 60
1639.93 71
1640.02 79
1640.11 84
1640.21 88
1640.30 91
1640.39 94
1640.48 99
1640.58 104
1640.67 109
1640.76 112
1640.85 113
1640.95 112
1641.04 108
1641.13 105
1641.23 105
1641.32 107
1641.41 112
1641.50 119
1641.60 127
1641.69 132
1641.78 133
1641.88 131
1641.97 125
1642.06 119
1642.15 114
1642.25 112
1642.34 113
1642.43 116
1642.53 121
1642.62 125
1642.71 128
1642.80 128
1642.90 127
1642.99 124
1643.08 121
1643.18 117
1643.27 114
1643.36 113
1643.45 112
1643.55 112
1643.64 113
1643.73 115
1643.83 115
1643.92 114
1644.01 109
1644.10 102
1644.20 90
1644.29 76
1644.38 60
1644.48 47
1644.57 37
1644.66 33
1644.75 35
1644.85 41
1644.94 50
1645.03 57
1645.13 60
1645.22 58
1645.31 50
1645.41 40
1645.50 29
1645.59 21
1645.68 18
1645.78 21
1645.87 30
1645.96 43
1646.06 56
1646.15 69
1646.24 78
1646.33 84
1646.43 86
1646.52 85
1646.61 81
1646.71 77
1646.80 73
1646.89 71
1646.99 71
1647.08 73
1647.17 77
1647.26 83
1647.36 88
1647.45 93
1647.54 96
1647.64 97
1647.73 96
1647.82 92
1647.92 87
1648.01 81
1648.10 76
1648.19 73
1648.29 73
1648.38 78
1648.47 86
1648.57 98
1648.66 111
1648.75 124
1648.85 135
1648.94 143
1649.03 147
1649.12 147
1649.22 143
1649.31 137
1649.40 131
1649.50 124
1649.59 119
1649.68 115
1649.78 112
1649.87 110
1649.96 108
1650.06 107
1650.15 105
1650.24 104
1650.33 105
1650.43 106
1650.52 107
1650.61 108
1650.71 107
1650.80 103
1650.89 98
1650.99 91
1651.08 84
1651.17 79
1651.27 78
1651.36 80
1651.45 86
1651.54 92
1651.64 99
1651.73 104
1651.82 107
1651.92 108
1652.01 107
1652.10 105
1652.20 101
1652.29 97
1652.38 91
1652.48 83
1652.57 73
1652.66 62
1652.76 50
1652.85 37
1652.94 23
1653.03 11
1653.13 0
1653.22 0
1653.31 0
1653.41 0
1653.50 0
1653.59 0
1653.69 0
1653.78 0
1653.87 4
1653.97 9
1654.06 13
1654.15 16
1654.25 18
1654.34 19
1654.43 21
1654.53 22
1654.62 23
1654.71 23
1654.80 22
1654.90 22
1654.99 22
1655.08 23
1655.18 24
1655.27 26
1655.36 27
1655.46 28
1655.55 26
1655.64 21
1655.74 16
1655.83 10
1655.92 6
1656.02 3
1656.11 3
1656.20 6
1656.30 10
1656.39 13
1656.48 15
1656.58 15
1656.67 13
1656.76 9
1656.86 6
1656.95 3
1657.04 3
1657.14 6
1657.23 12
1657.32 19
1657.42 28
1657.51 37
1657.60 45
1657.70 51
1657.79 54
1657.88 56
1657.98 55
1658.07 54
1658.16 53
1658.25 52
1658.35 51
1658.44 51
1658.53 51
1658.63 51
1658.72 49
1658.81 46
1658.91 42
1659.00 38
1659.09 34
1659.19 30
1659.28 29
1659.37 30
1659.47 34
1659.56 39
1659.65 45
1659.75 51
1659.84 57
1659.93 61
1660.03 64
1660.12 67
1660.21 72
1660.31 79
1660.40 88
1660.49 99
1660.59 112
1660.68 126
1660.77 139
1660.87 150
1660.96 158
1661.06 164
1661.15 168
1661.24 171
1661.34 173
1661.43 173
1661.52 173
1661.62 171
1661.71 169
1661.80 164
1661.90 157
1661.99 147
1662.08 135
1662.18 123
1662.27 111
1662.36 102
1662.46 96
1662.55 97
1662.64 102
1662.74 113
1662.83 125
1662.92 137
1663.02 145
1663.11 148
1663.20 147
1663.30 142
1663.39 136
1663.48 131
1663.58 129
1663.67 131
1663.76 136
1663.86 142
1663.95 149
1664.04 153
1664.14 156
1664.23 155
1664.32 152
1664.42 148
1664.51 141
1664.61 133
1664.70 122
1664.79 109
1664.89 95
1664.98 81
1665.07 67
1665.17 56
1665.26 50
1665.35 49
1665.45 52
1665.54 60
1665.63 70
1665.73 81
1665.82 91
1665.91 98
1666.01 101
1666.10 101
1666.19 96
1666.29 89
1666.38 80
1666.48 69
1666.57 59
1666.66 49
1666.76 41
1666.85 35
1666.94 31
1667.04 31
1667.13 32
1667.22 37
1667.32 42
1667.41 49
1667.50 55
1667.60 60
1667.69 64
1667.78 65
1667.88 65
1667.97 64
1668.07 60
1668.16 54
1668.25 48
1668.35 40
1668.44 33
1668.53 28
1668.63 26
1668.72 28
1668.81 35
1668.91 45
1669.00 57
1669.09 69
1669.19 81
1669.28 90
1669.38 97
1669.47 101
1669.56 105
1669.66 108
1669.75 112
1669.84 115
1669.94 118
1670.03 121
1670.12 122
1670.22 122
1670.31 120
1670.41 116
1670.50 111
1670.59 105
1670.69 99
1670.78 94
1670.87 89
1670.97 86
1671.06 83
1671.15 82
1671.25 81
1671.34 79
1671.44 78
1671.53 76
1671.62 73
1671.72 68
1671.81 62
1671.90 54
1672.00 45
1672.09 36
1672.19 27
1672.28 21
1672.37 19
1672.47 21
1672.56 27
1672.65 34
1672.75 42
1672.84 50
1672.93 55
1673.03 57
1673.12 58
1673.22 58
1673.31 59
1673.40 62
1673.50 66
1673.59 71
1673.68 75
1673.78 79
1673.87 79
1673.97 77
1674.06 72
1674.15 68
1674.25 64
1674.34 63
1674.43 65
1674.53 70
1674.62 76
1674.72 81
1674.81 82
1674.90 80
1675.00 73
1675.09 64
1675.18 53
1675.28 43
1675.37 36
1675.47 32
1675.56 32
1675.65 36
1675.75 43
1675.84 52
1675.93 63
1676.03 75
1676.12 89
1676.22 103
1676.31 118
1676.40 132
1676.50 144
1676.59 153
1676.69 158
1676.78 158
1676.87 153
1676.97 144
1677.06 135
1677.15 125
1677.25 118
1677.34 114
1677.44 112
1677.53 110
1677.62 108
1677.72 103
1677.81 95
1677.90 83
1678.00 70
1678.09 56
1678.19 44
1678.28 34
1678.37 26
1678.47 21
1678.56 19
1678.66 17
1678.75 16
1678.84 15
1678.94 13
1679.03 10
1679.13 6
1679.22 0
1679.31 0
1679.41 0
1679.50 0
1679.59 0
1679.69 0
1679.78 0
1679.88 0
1679.97 5
1680.06 11
1680.16 16
1680.25 20
1680.35 24
1680.44 31
1680.53 41
1680.63 54
1680.72 69
1680.82 84
1680.91 98
1681.00 107
1681.10 111
1681.19 110
1681.29 105
1681.38 98
1681.47 90
1681.57 83
1681.66 79
1681.75 77
1681.85 78
1681.94 81
1682.04 86
1682.13 92
1682.22 96
1682.32 99
1682.41 99
1682.51 94
1682.60 85
1682.69 71
1682.79 54
1682.88 37
1682.98 21
1683.07 9
1683.16 2
1683.26 0
1683.35 3
1683.45 9
1683.54 17
1683.63 25
1683.73 34
1683.82 43
1683.92 53
1684.01 63
1684.10 74
1684.20 84
1684.29 94
1684.39 101
1684.48 107
1684.57 111
1684.67 114
1684.76 115
1684.86 115
1684.95 114
1685.04 112
1685.14 110
1685.23 107
1685.33 105
1685.42 104
1685.52 104
1685.61 106
1685.70 108
1685.80 110
1685.89 110
1685.99 108
1686.08 106
1686.17 104
1686.27 104
1686.36 107
1686.46 112
1686.55 119
1686.64 126
1686.74 130
1686.83 131
1686.93 128
1687.02 119
1687.11 107
1687.21 93
1687.30 79
1687.40 66
1687.49 56
1687.59 47
1687.68 40
1687.77 32
1687.87 24
1687.96 14
1688.06 3
1688.15 0
1688.24 0
1688.34 0
1688.43 0
1688.53 0
1688.62 0
1688.71 0
1688.81 0
1688.90 15
1689.00 32
1689.09 47
1689.19 61
1689.28 72
1689.37 81
1689.47 89
1689.56 98
1689.66 107
1689.75 118
1689.84 133
1689.94 151
1690.03 171
1690.13 191
1690.22 209
1690.32 222
1690.41 231
1690.50 233
1690.60 231
1690.69 224
1690.79 216
1690.88 208
1690.98 201
1691.07 196
1691.16 193
1691.26 193
1691.35 193
1691.45 195
1691.54 196
1691.63 196
1691.73 195
1691.82 192
1691.92 188
1692.01 182
1692.11 175
1692.20 166
1692.29 157
1692.39 147
1692.48 136
1692.58 127
1692.67 119
1692.77 113
1692.86 107
1692.95 101
1693.05 93
1693.14 82
1693.24 67
1693.33 50
1693.43 30
1693.52 11
1693.61 0
1693.71 0
1693.80 0
1693.90 0
1693.99 0
1694.09 0
1694.18 0
1694.27 0
1694.37 0
1694.46 14
1694.56 28
1694.65 41
1694.75 50
1694.84 55
1694.93 56
1695.03 54
1695.12 51
1695.22 49
1695.31 50
1695.41 55
1695.50 61
1695.59 69
1695.69 77
1695.78 82
1695.88 84
1695.97 81
1696.07 75
1696.16 65
1696.26 55
1696.35 45
1696.44 37
1696.54 32
1696.63 30
1696.73 30
1696.82 32
1696.92 35
1697.01 37
1697.10 39
1697.20 41
1697.29 44
1697.39 47
1697.48 51
1697.58 55
1697.67 59
1697.77 62
1697.86 63
1697.95 61
1698.05 57
1698.14 51
1698.24 45
1698.33 41
1698.43 39
1698.52 42
1698.61 50
1698.71 61
1698.80 74
1698.90 88
1698.99 102
1699.09 115
1699.18 127
1699.28 137
1699.37 145
1699.46 150
1699.56 152
1699.65 151
1699.75 147
1699.84 140
1699.94 131
1700.03 123
1700.13 115
1700.22 109
1700.32 105
1700.41 102
1700.50 101
1700.60 100
1700.69 99
1700.79 98
1700.88 97
1700.98 96
1701.07 96
1701.17 95
1701.26 94
1701.35 93
1701.45 91
1701.54 90
1701.64 90
1701.73 91
1701.83 93
1701.92 96
1702.02 99
1702.11 101
1702.21 102
1702.30 101
1702.39 97
1702.49 92
1702.58 86
1702.68 80
1702.77 74
1702.87 69
1702.96 65
1703.06 62
1703.15 60
1703.24 58
1703.34 58
1703.43 58
1703.53 60
1703.62 62
1703.72 64
1703.81 67
1703.91 70
1704.00 71
1704.10 70
1704.19 66
1704.29 59
1704.38 49
1704.47 38
1704.57 27
1704.66 18
1704.76 13
1704.85 11
1704.95 13
1705.04 18
1705.14 24
1705.23 29
1705.33 32
1705.42 31
1705.52 28
1705.61 23
1705.70 18
1705.80 17
1705.89 21
1705.99 31
1706.08 46
1706.18 66
1706.27 86
1706.37 104
1706.46 116
1706.56 121
1706.65 117
1706.75 106
1706.84 89
1706.93 69
1707.03 47
1707.12 25
1707.22 6
1707.31 0
1707.41 0
1707.50 0
1707.60 0
1707.69 0
1707.79 0
1707.88 0
1707.98 4
1708.07 11
1708.17 15
1708.26 18
1708.35 22
1708.45 27
1708.54 37
1708.64 52
1708.73 72
1708.83 94
1708.92 115
1709.02 134
1709.11 147
1709.21 154
1709.30 155
1709.40 149
1709.49 139
1709.59 126
1709.68 113
1709.78 102
1709.87 93
1709.96 88
1710.06 86
1710.15 87
1710.25 92
1710.34 97
1710.44 103
1710.53 109
1710.63 113
1710.72 114
1710.82 113
1710.91 108
1711.01 100
1711.10 88
1711.20 74
1711.29 58
1711.39 42
1711.48 26
1711.58 11
1711.67 0
1711.77 0
1711.86 0
1711.96 0
1712.05 0
1712.14 0
1712.24 0
1712.33 0
1712.43 3
1712.52 13
1712.62 22
1712.71 28
1712.81 31
1712.90 31
1713.00 30
1713.09 29
1713.19 28
1713.28 30
1713.38 33
1713.47 37
1713.57 42
1713.66 46
1713.76 48
1713.85 48
1713.95 46
1714.04 43
1714.14 40
1714.23 39
1714.33 41
1714.42 46
1714.52 54
1714.61 63
1714.71 71
1714.80 77
1714.89 80
1714.99 79
1715.08 75
1715.18 69
1715.27 62
1715.37 57
1715.46 53
1715.56 52
1715.65 54
1715.75 57
1715.84 62
1715.94 67
1716.03 72
1716.13 77
1716.22 80
1716.32 81
1716.41 81
1716.51 80
1716.60 78
1716.70 75
1716.79 71
1716.89 67
1716.98 63
1717.08 60
1717.17 58
1717.27 57
1717.36 58
1717.46 60
1717.55 65
1717.65 70
1717.74 77
1717.84 84
1717.93 90
1718.03 96
1718.12 100
1718.22 102
1718.31 102
1718.41 102
1718.50 101
1718.60 100
1718.69 102
1718.79 107
1718.88 116
1718.98 128
1719.07 141
1719.17 153
1719.26 161
1719.36 164
1719.45 161
1719.55 153
1719.64 141
1719.74 130
1719.83 121
1719.93 116
1720.02 116
1720.12 118
1720.21 120
1720.31 121
1720.40 119
1720.50 113
1720.59 103
1720.69 93
1720.78 84
1720.88 78
1720.97 76
1721.07 79
1721.16 86
1721.26 96
1721.35 106
1721.45 115
1721.54 122
1721.64 127
1721.73 129
1721.83 130
1721.92 132
1722.02 135
1722.11 139
1722.21 144
1722.30 149
1722.40 152
1722.49 151
1722.59 144
1722.68 132
1722.78 116
1722.87 99
1722.97 83
1723.06 69
1723.16 60
1723.25 54
1723.35 52
1723.44 52
1723.54 51
1723.63 50
1723.73 48
1723.83 45
1723.92 42
1724.02 42
1724.11 46
1724.21 55
1724.30 68
1724.40 85
1724.49 103
1724.59 122
1724.68 139
1724.78 153
1724.87 163
1724.97 169
1725.06 172
1725.16 173
1725.25 172
1725.35 171
1725.44 168
1725.54 165
1725.63 159
1725.73 151
1725.82 140
1725.92 127
1726.01 113
1726.11 100
1726.20 91
1726.30 85
1726.39 83
1726.49 85
1726.58 89
1726.68 94
1726.78 101
1726.87 110
1726.97 120
1727.06 131
1727.16 143
1727.25 153
1727.35 160
1727.44 160
1727.54 155
1727.63 142
1727.73 125
1727.82 107
1727.92 88
1728.01 72
1728.11 60
1728.20 51
1728.30 45
1728.39 42
1728.49 39
1728.58 36
1728.68 32
1728.78 28
1728.87 23
1728.97 18
1729.06 14
1729.16 11
1729.25 11
1729.35 13
1729.44 19
1729.54 26
1729.63 36
1729.73 46
1729.82 56
1729.92 65
1730.01 70
1730.11 71
1730.20 68
1730.30 61
1730.39 50
1730.49 36
1730.59 22
1730.68 9
1730.78 0
1730.87 0
1730.97 0
1731.06 0
1731.16 0
1731.25 0
1731.35 0
1731.44 0
1731.54 0
1731.63 2
1731.73 4
1731.82 8
1731.92 14
1732.02 23
1732.11 32
1732.21 42
1732.30 51
1732.40 58
1732.49 61
1732.59 63
1732.68 64
1732.78 65
1732.87 69
1732.97 76
1733.06 86
1733.16 97
1733.26 107
1733.35 116
1733.45 121
1733.54 123
1733.64 121
1733.73 117
1733.83 114
1733.92 111
1734.02 112
1734.11 115
1734.21 119
1734.30 124
1734.40 128
1734.50 130
1734.59 129
1734.69 127
1734.78 122
1734.88 116
1734.97 108
1735.07 98
1735.16 88
1735.26 78
1735.35 69
1735.45 62
1735.55 58
1735.64 56
1735.74 55
1735.83 53
1735.93 51
1736.02 47
1736.12 43
1736.21 38
1736.31 35
1736.40 36
1736.50 40
1736.60 48
1736.69 59
1736.79 72
1736.88 86
1736.98 100
1737.07 113
1737.17 126
1737.26 136
1737.36 143
1737.45 147
1737.55 148
1737.65 144
1737.74 138
1737.84 129
1737.93 120
1738.03 109
1738.12 99
1738.22 90
1738.31 81
1738.41 73
1738.51 67
1738.60 62
1738.70 61
1738.79 63
1738.89 67
1738.98 74
1739.08 83
1739.17 90
1739.27 97
1739.37 101
1739.46 103
1739.56 102
1739.65 100
1739.75 97
1739.84 93
1739.94 89
1740.03 86
1740.13 84
1740.23 81
1740.32 78
1740.42 75
1740.51 71
1740.61 66
1740.70 62
1740.80 58
1740.89 56
1740.99 58
1741.09 62
1741.18 71
1741.28 82
1741.37 96
1741.47 109
1741.56 120
1741.66 126
1741.75 127
1741.85 122
1741.95 113
1742.04 98
1742.14 82
1742.23 65
1742.33 51
1742.42 39
1742.52 31
1742.62 28
1742.71 29
1742.81 32
1742.90 37
1743.00 41
1743.09 43
1743.19 42
1743.28 37
1743.38 30
1743.48 21
1743.57 13
1743.67 5
1743.76 0
1743.86 0
1743.95 0
1744.05 0
1744.15 0
1744.24 0
1744.34 0
1744.43 0
1744.53 0
1744.62 3
1744.72 15
1744.82 30
1744.91 45
1745.01 58
1745.10 68
1745.20 73
1745.29 75
1745.39 74
1745.49 72
1745.58 71
1745.68 72
1745.77 75
1745.87 81
1745.96 87
1746.06 94
1746.16 100
1746.25 106
1746.35 110
1746.44 113
1746.54 117
1746.63 121
1746.73 127
1746.83 134
1746.92 142
1747.02 151
1747.11 162
1747.21 173
1747.31 185
1747.40 196
1747.50 206
1747.59 214
1747.69 218
1747.78 219
1747.88 215
1747.98 207
1748.07 194
1748.17 180
1748.26 165
1748.36 153
1748.45 146
1748.55 145
1748.65 149
1748.74 159
1748.84 172
1748.93 186
1749.03 200
1749.13 212
1749.22 223
1749.32 233
1749.41 242
1749.51 250
1749.60 257
1749.70 263
1749.80 265
1749.89 264
1749.99 259
1750.08 252
1750.18 244
1750.28 237
1750.37 232
1750.47 229
1750.56 228
1750.66 228
1750.75 227
1750.85 226
1750.95 222
1751.04 215
1751.14 205
1751.23 192
1751.33 178
1751.43 161
1751.52 145
1751.62 129
1751.71 116
1751.81 107
1751.91 103
1752.00 105
1752.10 112
1752.19 123
1752.29 138
1752.38 154
1752.48 171
1752.58 186
1752.67 199
1752.77 208
1752.86 214
1752.96 216
1753.06 213
1753.15 207
1753.25 197
1753.34 182
1753.44 166
1753.54 147
1753.63 128
1753.73 108
1753.82 89
1753.92 73
1754.02 61
1754.11 55
1754.21 53
1754.30 57
1754.40 65
1754.50 76
1754.59 88
1754.69 98
1754.78 107
1754.88 112
1754.98 113
1755.07 113
1755.17 110
1755.26 106
1755.36 101
1755.45 96
1755.55 90
1755.65 83
1755.74 76
1755.84 69
1755.93 62
1756.03 55
1756.13 50
1756.22 47
1756.32 45
1756.42 44
1756.51 44
1756.61 44
1756.70 45
1756.80 45
1756.90 45
1756.99 44
1757.09 43
1757.18 41
1757.28 39
1757.38 38
1757.47 38
1757.57 39
1757.66 44
1757.76 51
1757.86 60
1757.95 71
1758.05 83
1758.14 94
1758.24 104
1758.34 112
1758.43 119
1758.53 126
1758.62 132
1758.72 139
1758.82 145
1758.91 150
1759.01 154
1759.10 157
1759.20 158
1759.30 159
1759.39 160
1759.49 163
1759.59 166
1759.68 168
1759.78 169
1759.87 165
1759.97 158
1760.07 147
1760.16 132
1760.26 117
1760.35 103
1760.45 92
1760.55 83
1760.64 78
1760.74 74
1760.83 73
1760.93 72
1761.03 72
1761.12 72
1761.22 71
1761.32 69
1761.41 65
1761.51 59
1761.60 51
1761.70 40
1761.80 28
1761.89 15
1761.99 4
1762.08 0
1762.18 0
1762.28 0
1762.37 0
1762.47 0
1762.57 0
1762.66 0
1762.76 0
1762.85 4
1762.95 21
1763.05 40
1763.14 59
1763.24 75
1763.34 87
1763.43 94
1763.53 99
1763.62 101
1763.72 103
1763.82 107
1763.91 113
1764.01 122
1764.11 131
1764.20 140
1764.30 148
1764.39 154
1764.49 155
1764.59 154
1764.68 148
1764.78 139
1764.87 128
1764.97 115
1765.07 103
1765.16 92
1765.26 83
1765.36 76
1765.45 71
1765.55 68
1765.65 66
1765.74 65
1765.84 66
1765.93 69
1766.03 73
1766.13 78
1766.22 82
1766.32 86
1766.42 87
1766.51 87
1766.61 84
1766.70 81
1766.80 79
1766.90 80
1766.99 82
1767.09 88
1767.19 96
1767.28 103
1767.38 109
1767.47 113
1767.57 113
1767.67 110
1767.76 105
1767.86 99
1767.96 93
1768.05 88
1768.15 85
1768.25 84
1768.34 82
1768.44 80
1768.53 77
1768.63 71
1768.73 62
1768.82 51
1768.92 38
1769.02 25
1769.11 11
1769.21 0
1769.31 0
1769.40 0
1769.50 0
1769.59 0
1769.69 0
1769.79 0
1769.88 0
1769.98 0
1770.08 20
1770.17 42
1770.27 65
1770.37 87
1770.46 106
1770.56 120
1770.65 130
1770.75 136
1770.85 138
1770.94 138
1771.04 137
1771.14 136
1771.23 138
1771.33 141
1771.43 145
1771.52 150
1771.62 155
1771.72 158
1771.81 158
1771.91 156
1772.00 150
1772.10 141
1772.20 131
1772.29 120
1772.39 109
1772.49 99
1772.58 91
1772.68 86
1772.78 83
1772.87 82
1772.97 83
1773.07 87
1773.16 92
1773.26 97
1773.36 101
1773.45 104
1773.55 107
1773.64 108
1773.74 108
1773.84 109
1773.93 109
1774.03 109
1774.13 109
1774.22 107
1774.32 104
1774.42 100
1774.51 96
1774.61 93
1774.71 91
1774.80 93
1774.90 98
1775.00 106
1775.09 114
1775.19 123
1775.29 131
1775.38 137
1775.48 141
1775.58 143
1775.67 146
1775.77 150
1775.86 156
1775.96 165
1776.06 174
1776.15 184
1776.25 193
1776.35 201
1776.44 207
1776.54 211
1776.64 213
1776.73 214
1776.83 214
1776.93 213
1777.02 211
1777.12 208
1777.22 203
1777.31 196
1777.41 189
1777.51 180
1777.60 171
1777.70 164
1777.80 158
1777.89 154
1777.99 154
1778.09 156
1778.18 160
1778.28 165
1778.38 170
1778.47 174
1778.57 177
1778.67 180
1778.76 181
1778.86 182
1778.96 183
1779.05 184
1779.15 184
1779.25 184
1779.34 183
1779.44 182
1779.54 180
1779.63 177
1779.73 174
1779.83 171
1779.92 167
1780.02 163
1780.12 159
1780.21 156
1780.31 155
1780.41 155
1780.50 159
1780.60 166
1780.70 176
1780.79 189
1780.89 203
1780.99 216
1781.08 228
1781.18 237
1781.28 241
1781.37 240
1781.47 236
1781.57 228
1781.66 220
1781.76 211
1781.86 203
1781.95 197
1782.05 191
1782.15 187
1782.24 182
1782.34 177
1782.44 171
1782.53 163
1782.63 155
1782.73 147
1782.82 140
1782.92 134
1783.02 131
1783.11 130
1783.21 131
1783.31 131
1783.40 130
1783.50 128
1783.60 122
1783.69 115
1783.79 108
1783.89 102
1783.98 99
1784.08 100
1784.18 105
1784.27 113
1784.37 122
1784.47 132
1784.56 142
1784.66 150
1784.76 158
1784.86 163
1784.95 167
1785.05 169
1785.15 168
1785.24 165
1785.34 160
1785.44 155
1785.53 150
1785.63 147
1785.73 147
1785.82 147
1785.92 148
1786.02 147
1786.11 144
1786.21 139
1786.31 132
1786.40 123
1786.50 115
1786.60 109
1786.69 105
1786.79 105
1786.89 108
1786.99 115
1787.08 125
1787.18 138
1787.28 151
1787.37 164
1787.47 173
1787.57 178
1787.66 178
1787.76 173
1787.86 164
1787.95 152
1788.05 140
1788.15 128
1788.24 116
1788.34 104
1788.44 91
1788.54 78
1788.63 65
1788.73 54
1788.83 47
1788.92 45
1789.02 49
1789.12 56
1789.21 67
1789.31 80
1789.41 93
1789.50 105
1789.60 115
1789.70 124
1789.80 132
1789.89 139
1789.99 143
1790.09 146
1790.18 148
1790.28 148
1790.38 148
1790.47 148
1790.57 147
1790.67 146
1790.76 144
1790.86 143
1790.96 141
1791.06 139
1791.15 138
1791.25 138
1791.35 139
1791.44 142
1791.54 144
1791.64 146
1791.73 148
1791.83 148
1791.93 147
1792.03 145
1792.12 143
1792.22 142
1792.32 140
1792.41 138
1792.51 136
1792.61 134
1792.70 130
1792.80 127
1792.90 122
1793.00 115
1793.09 107
1793.19 97
1793.29 86
1793.38 74
1793.48 63
1793.58 55
1793.67 50
1793.77 51
1793.87 55
1793.97 62
1794.06 70
1794.16 78
1794.26 83
1794.35 84
1794.45 83
1794.55 81
1794.64 78
1794.74 76
1794.84 77
1794.94 81
1795.03 87
1795.13 95
1795.23 104
1795.32 113
1795.42 121
1795.52 127
1795.62 132
1795.71 136
1795.81 138
1795.91 139
1796.00 138
1796.10 135
1796.20 131
1796.30 125
1796.39 118
1796.49 110
1796.59 102
1796.68 95
1796.78 91
1796.88 90
1796.98 92
1797.07 97
1797.17 105
1797.27 115
1797.36 124
1797.46 132
1797.56 138
1797.65 142
1797.75 144
1797.85 145
1797.95 146
1798.04 147
1798.14 149
1798.24 152
1798.34 157
1798.43 161
1798.53 165
1798.63 167
1798.72 166
1798.82 161
1798.92 153
1799.02 142
1799.11 127
1799.21 110
1799.31 92
1799.40 74
1799.50 57
1799.60 43
1799.70 32
1799.79 25
1799.89 21
1799.99 20
1800.08 21
1800.18 23
1800.28 24
1800.38 25
1800.47 25
1800.57 24
1800.67 22
1800.76 18
1800.86 13
1800.96 6
1801.06 0
1801.15 0
1801.25 0
1801.35 0
1801.45 0
1801.54 0
1801.64 0
1801.74 6
1801.83 16
1801.93 25
1802.03 30
1802.13 33
1802.22 33
1802.32 33
1802.42 33
1802.52 34
1802.61 38
1802.71 44
1802.81 50
1802.90 58
1803.00 64
1803.10 67
1803.20 68
1803.29 65
1803.39 57
1803.49 45
1803.59 32
1803.68 19
1803.78 9
1803.88 2
1803.97 1
1804.07 4
1804.17 8
1804.27 13
1804.36 15
1804.46 14
1804.56 9
1804.66 1
1804.75 0
1804.85 0
1804.95 0
1805.05 0
1805.14 0
1805.24 0
1805.34 1
1805.43 7
1805.53 14
1805.63 20
1805.73 27
1805.82 35
1805.92 43
1806.02 52
1806.12 61
1806.21 70
1806.31 77
1806.41 84
1806.51 89
1806.60 91
1806.70 92
1806.80 91
1806.90 88
1806.99 83
1807.09 76
1807.19 68
1807.28 58
1807.38 46
1807.48 35
1807.58 25
1807.67 17
1807.77 12
1807.87 10
1807.97 9
1808.06 9
1808.16 8
1808.26 5
1808.36 0
1808.45 0
1808.55 0
1808.65 0
1808.75 0
1808.84 0
1808.94 0
1809.04 5
1809.14 18
1809.23 31
1809.33 43
1809.43 53
1809.53 62
1809.62 67
1809.72 70
1809.82 71
1809.92 70
1810.01 67
1810.11 64
1810.21 61
1810.31 60
1810.40 61
1810.50 65
1810.60 73
1810.70 84
1810.79 97
1810.89 112
1810.99 126
1811.09 139
1811.18 150
1811.28 159
1811.38 165
1811.48 168
1811.57 168
1811.67 164
1811.77 158
1811.87 149
1811.96 138
1812.06 125
1812.16 114
1812.26 105
1812.35 99
1812.45 97
1812.55 99
1812.65 103
1812.74 107
1812.84 109
1812.94 109
1813.04 106
1813.13 101
1813.23 95
1813.33 90
1813.43 84
1813.52 79
1813.62 74
1813.72 68
1813.82 61
1813.91 56
1814.01 52
1814.11 51
1814.21 56
1814.30 66
1814.40 82
1814.50 102
1814.60 124
1814.69 146
1814.79 165
1814.89 180
1814.99 188
1815.09 190
1815.18 185
1815.28 175
1815.38 162
1815.48 148
1815.57 134
1815.67 123
1815.77 114
1815.87 109
1815.96 106
1816.06 106
1816.16 108
1816.26 113
1816.35 119
1816.45 128
1816.55 138
1816.65 149
1816.75 161
1816.84 172
1816.94 180
1817.04 186
1817.14 187
1817.23 183
1817.33 175
1817.43 162
1817.53 146
1817.62 129
1817.72 111
1817.82 96
1817.92 84
1818.01 77
1818.11 76
1818.21 80
1818.31 89
1818.41 101
1818.50 115
1818.60 129
1818.70 141
1818.80 150
1818.89 158
1818.99 162
1819.09 165
1819.19 167
1819.29 166
1819.38 165
1819.48 162
1819.58 157
1819.68 149
1819.77 139
1819.87 127
1819.97 113
1820.07 98
1820.16 84
1820.26 71
1820.36 61
1820.46 54
1820.56 50
1820.65 49
1820.75 52
1820.85 56
1820.95 62
1821.04 69
1821.14 76
1821.24 83
1821.34 90
1821.44 97
1821.53 105
1821.63 115
1821.73 125
1821.83 135
1821.92 145
1822.02 152
1822.12 157
1822.22 159
1822.32 159
1822.41 158
1822.51 158
1822.61 159
1822.71 161
1822.80 165
1822.90 169
1823.00 173
1823.10 177
1823.20 181
1823.29 185
1823.39 188
1823.49 189
1823.59 189
1823.69 185
1823.78 178
1823.88 169
1823.98 158
1824.08 147
1824.17 139
1824.27 133
1824.37 130
1824.47 130
1824.57 130
1824.66 131
1824.76 129
1824.86 127
1824.96 123
1825.06 118
1825.15 114
1825.25 110
1825.35 110
1825.45 111
1825.54 115
1825.64 120
1825.74 125
1825.84 129
1825.94 132
1826.03 134
1826.13 135
1826.23 134
1826.33 132
1826.43 128
1826.52 123
1826.62 115
1826.72 106
1826.82 95
1826.92 85
1827.01 77
1827.11 72
1827.21 71
1827.31 74
1827.41 79
1827.50 87
1827.60 94
1827.70 100
1827.80 104
1827.90 106
1827.99 107
1828.09 106
1828.19 104
1828.29 100
1828.38 95
1828.48 86
1828.58 75
1828.68 62
1828.78 50
1828.87 38
1828.97 30
1829.07 25
1829.17 24
1829.27 25
1829.36 27
1829.46 30
1829.56 34
1829.66 37
1829.76 42
1829.85 48
1829.95 56
1830.05 65
1830.15 74
1830.25 82
1830.34 87
1830.44 89
1830.54 89
1830.64 86
1830.74 82
1830.83 77
1830.93 73
1831.03 71
1831.13 69
1831.23 69
1831.33 68
1831.42 68
1831.52 68
1831.62 69
1831.72 70
1831.82 73
1831.91 78
1832.01 86
1832.11 95
1832.21 105
1832.31 113
1832.40 121
1832.50 125
1832.60 128
1832.70 130
1832.80 133
1832.89 138
1832.99 143
1833.09 149
1833.19 153
1833.29 154
1833.38 150
1833.48 141
1833.58 128
1833.68 113
1833.78 97
1833.88 82
1833.97 69
1834.07 56
1834.17 45
1834.27 35
1834.37 26
1834.46 17
1834.56 10
1834.66 5
1834.76 3
1834.86 5
1834.95 11
1835.05 19
1835.15 30
1835.25 42
1835.35 54
1835.45 66
1835.54 76
1835.64 85
1835.74 93
1835.84 97
1835.94 99
1836.03 98
1836.13 92
1836.23 82
1836.33 69
1836.43 55
1836.53 41
1836.62 31
1836.72 26
1836.82 28
1836.92 36
1837.02 48
1837.11 61
1837.21 71
1837.31 77
1837.41 76
1837.51 68
1837.61 55
1837.70 38
1837.80 20
1837.90 3
1838.00 0
1838.10 0
1838.19 0
1838.29 0
1838.39 0
1838.49 0
1838.59 0
1838.69 3
1838.78 13
1838.88 20
1838.98 25
1839.08 26
1839.18 24
1839.28 20
1839.37 16
1839.47 12
1839.57 8
1839.67 6
1839.77 4
1839.87 1
1839.96 0
1840.06 0
1840.16 0
1840.26 0
1840.36 0
1840.45 1
1840.55 10
1840.65 21
1840.75 33
1840.85 42
1840.95 48
1841.04 50
1841.14 47
1841.24 41
1841.34 34
1841.44 27
1841.54 22
1841.63 21
1841.73 21
1841.83 22
1841.93 23
1842.03 24
1842.13 22
1842.22 20
1842.32 16
1842.42 12
1842.52 9
1842.62 5
1842.72 1
1842.81 0
1842.91 0
1843.01 0
1843.11 0
1843.21 0
1843.31 7
1843.40 18
1843.50 31
1843.60 44
1843.70 56
1843.80 65
1843.90 72
1844.00 76
1844.09 78
1844.19 78
1844.29 77
1844.39 76
1844.49 75
1844.59 74
1844.68 76
1844.78 79
1844.88 85
1844.98 91
1845.08 98
1845.18 102
1845.27 105
1845.37 104
1845.47 100
1845.57 94
1845.67 88
1845.77 85
1845.87 85
1845.96 91
1846.06 102
1846.16 116
1846.26 134
1846.36 151
1846.46 166
1846.55 178
1846.65 185
1846.75 189
1846.85 190
1846.95 189
1847.05 186
1847.14 184
1847.24 182
1847.34 179
1847.44 175
1847.54 168
1847.64 158
1847.74 145
1847.83 131
1847.93 118
1848.03 108
1848.13 103
1848.23 102
1848.33 104
1848.43 108
1848.52 111
1848.62 112
1848.72 110
1848.82 108
1848.92 106
1849.02 106
1849.11 109
1849.21 113
1849.31 118
1849.41 122
1849.51 124
1849.61 122
1849.71 118
1849.80 111
1849.90 105
1850.00 101
1850.10 98
1850.20 99
1850.30 103
1850.40 108
1850.49 112
1850.59 114
1850.69 112
1850.79 106
1850.89 96
1850.99 83
1851.09 71
1851.18 62
1851.28 59
1851.38 61
1851.48 70
1851.58 81
1851.68 94
1851.78 105
1851.87 111
1851.97 113
1852.07 110
1852.17 103
1852.27 95
1852.37 86
1852.47 77
1852.56 68
1852.66 59
1852.76 51
1852.86 44
1852.96 40
1853.06 38
1853.16 40
1853.26 46
1853.35 54
1853.45 63
1853.55 69
1853.65 72
1853.75 69
1853.85 62
1853.95 50
1854.04 37
1854.14 24
1854.24 13
1854.34 8
1854.44 8
1854.54 13
1854.64 23
1854.73 34
1854.83 45
1854.93 55
1855.03 63
1855.13 68
1855.23 70
1855.33 69
1855.43 66
1855.52 62
1855.62 57
1855.72 51
1855.82 46
1855.92 41
1856.02 36
1856.12 31
1856.22 25
1856.31 19
1856.41 13
1856.51 6
1856.61 0
1856.71 0
1856.81 0
1856.91 0
1857.01 0
1857.10 0
1857.20 0
1857.30 0
1857.40 0
1857.50 0
1857.60 6
1857.70 13
1857.80 19
1857.89 23
1857.99 23
1858.09 21
1858.19 17
1858.29 13
1858.39 10
1858.49 11
1858.59 16
1858.68 24
1858.78 34
1858.88 43
1858.98 52
1859.08 60
1859.18 67
1859.28 74
1859.38 82
1859.47 90
1859.57 99
1859.67 105
1859.77 109
1859.87 108
1859.97 102
1860.07 93
1860.17 81
1860.26 70
1860.36 59
1860.46 52
1860.56 48
1860.66 47
1860.76 50
1860.86 57
1860.96 65
1861.06 75
1861.15 84
1861.25 92
1861.35 98
1861.45 101
1861.55 101
1861.65 100
1861.75 98
1861.85 97
1861.95 97
1862.04 101
1862.14 108
1862.24 118
1862.34 131
1862.44 146
1862.54 163
1862.64 181
1862.74 199
1862.83 216
1862.93 230
1863.03 239
1863.13 242
1863.23 240
1863.33 234
1863.43 226
1863.53 218
1863.63 212
1863.73 207
1863.82 203
1863.92 197
1864.02 189
1864.12 178
1864.22 165
1864.32 150
1864.42 136
1864.52 123
1864.62 114
1864.71 109
1864.81 108
1864.91 111
1865.01 118
1865.11 127
1865.21 138
1865.31 146
1865.41 151
1865.51 150
1865.60 144
1865.70 133
1865.80 119
1865.90 103
1866.00 89
1866.10 77
1866.20 68
1866.30 61
1866.40 55
1866.50 49
1866.59 42
1866.69 33
1866.79 25
1866.89 17
1866.99 10
1867.09 6
1867.19 5
1867.29 7
1867.39 12
1867.49 19
1867.58 29
1867.68 41
1867.78 55
1867.88 69
1867.98 84
1868.08 97
1868.18 109
1868.28 117
1868.38 122
1868.48 126
1868.57 127
1868.67 129
1868.77 131
1868.87 135
1868.97 140
1869.07 146
1869.17 152
1869.27 157
1869.37 161
1869.47 162
1869.57 161
1869.66 159
1869.76 157
1869.86 155
1869.96 153
1870.06 151
1870.16 149
1870.26 146
1870.36 142
1870.46 136
1870.56 128
1870.66 120
1870.75 111
1870.85 101
1870.95 91
1871.05 79
1871.15 64
1871.25 48
1871.35 31
1871.45 15
1871.55 2
1871.65 0
1871.75 0
1871.84 0
1871.94 0
1872.04 0
1872.14 0
1872.24 0
1872.34 0
1872.44 0
1872.54 1
1872.64 5
1872.74 13
1872.84 24
1872.94 39
1873.03 57
1873.13 75
1873.23 93
1873.33 109
1873.43 122
1873.53 132
1873.63 139
1873.73 141
1873.83 141
1873.93 137
1874.03 131
1874.13 124
1874.22 116
1874.32 110
1874.42 107
1874.52 106
1874.62 107
1874.72 110
1874.82 112
1874.92 113
1875.02 111
1875.12 106
1875.22 99
1875.32 92
1875.42 86
1875.51 80
1875.61 77
1875.71 76
1875.81 77
1875.91 79
1876.01 82
1876.11 86
1876.21 91
1876.31 98
1876.41 105
1876.51 112
1876.61 119
1876.71 124
1876.80 127
1876.90 126
1877.00 121
1877.10 112
1877.20 99
1877.30 83
1877.40 68
1877.50 53
1877.60 43
1877.70 39
1877.80 43
1877.90 54
1878.00 72
1878.09 95
1878.19 120
1878.29 146
1878.39 169
1878.49 185
1878.59 195
1878.69 196
1878.79 191
1878.89 180
1878.99 165
1879.09 148
1879.19 131
1879.29 114
1879.39 100
1879.49 89
1879.58 82
1879.68 81
1879.78 86
1879.88 95
1879.98 107
1880.08 120
1880.18 130
1880.28 136
1880.38 135
1880.48 128
1880.58 118
1880.68 108
1880.78 100
1880.88 96
1880.98 95
1881.07 98
1881.17 102
1881.27 107
1881.37 112
1881.47 116
1881.57 121
1881.67 126
1881.77 131
1881.87 137
1881.97 141
1882.07 143
1882.17 143
1882.27 140
1882.37 137
1882.47 133
1882.57 130
1882.67 126
1882.76 121
1882.86 114
1882.96 104
1883.06 90
1883.16 74
1883.26 58
1883.36 43
1883.46 31
1883.56 22
1883.66 17
1883.76 14
1883.86 14
1883.96 14
1884.06 13
1884.16 13
1884.26 11
1884.36 8
1884.46 4
1884.55 0
1884.65 0
1884.75 0
1884.85 0
1884.95 0
1885.05 0
1885.15 0
1885.25 0
1885.35 0
1885.45 4
1885.55 13
1885.65 26
1885.75 42
1885.85 60
1885.95 81
1886.05 100
1886.15 117
1886.25 129
1886.35 135
1886.44 136
1886.54 132
1886.64 126
1886.74 121
1886.84 116
1886.94 114
1887.04 113
1887.14 111
1887.24 108
1887.34 102
1887.44 92
1887.54 81
1887.64 71
1887.74 63
1887.84 60
1887.94 62
1888.04 70
1888.14 81
1888.24 94
1888.34 106
1888.44 116
1888.54 123
1888.63 125
1888.73 124
1888.83 120
1888.93 113
1889.03 106
1889.13 100
1889.23 94
1889.33 88
1889.43 84
1889.53 80
1889.63 77
1889.73 75
1889.83 72
1889.93 70
1890.03 67
1890.13 64
1890.23 60
1890.33 56
1890.43 54
1890.53 54
1890.63 58
1890.73 68
1890.83 83
1890.93 104
1891.03 127
1891.12 151
1891.22 172
1891.32 188
1891.42 197
1891.52 200
1891.62 198
1891.72 192
1891.82 185
1891.92 177
1892.02 170
1892.12 163
1892.22 157
1892.32 151
1892.42 146
1892.52 141
1892.62 138
1892.72 136
1892.82 137
1892.92 138
1893.02 140
1893.12 142
1893.22 144
1893.32 146
1893.42 148
1893.52 151
1893.62 155
1893.72 159
1893.82 161
1893.92 161
1894.02 157
1894.12 149
1894.21 139
1894.31 128
1894.41 118
1894.51 109
1894.61 103
1894.71 100
1894.81 101
1894.91 104
1895.01 111
1895.11 120
1895.21 133
1895.31 148
1895.41 164
1895.51 180
1895.61 193
1895.71 201
1895.81 203
1895.91 200
1896.01 192
1896.11 182
1896.21 172
1896.31 163
1896.41 158
1896.51 157
1896.61 158
1896.71 163
1896.81 169
1896.91 177
1897.01 184
1897.11 190
1897.21 195
1897.31 199
1897.41 200
1897.51 199
1897.61 198
1897.71 196
1897.81 195
1897.91 196
1898.01 198
1898.11 202
1898.21 207
1898.31 210
1898.41 211
1898.51 209
1898.61 204
1898.70 195
1898.80 186
1898.90 176
1899.00 167
1899.10 161
1899.20 158
1899.30 156
1899.40 156
1899.50 156
1899.60 154
1899.70 149
1899.80 142
1899.90 131
1900.00 118
1900.10 104
1900.20 90
1900.30 78
1900.40 70
1900.50 65
1900.60 66
1900.70 71
1900.80 81
1900.90 95
1901.00 111
1901.10 127
1901.20 141
1901.30 151
1901.40 156
1901.50 157
1901.60 155
1901.70 150
1901.80 146
1901.90 142
1902.00 138
1902.10 136
1902.20 133
1902.30 128
1902.40 120
1902.50 109
1902.60 93
1902.70 74
1902.80 53
1902.90 29
1903.00 5
1903.10 0
1903.20 0
1903.30 0
1903.40 0
1903.50 0
1903.60 0
1903.70 0
1903.80 3
1903.90 23
1904.00 39
1904.10 50
1904.20 54
1904.30 53
1904.40 48
1904.50 43
1904.60 37
1904.70 33
1904.80 29
1904.90 27
1905.00 26
1905.10 28
1905.20 30
1905.30 34
1905.40 38
1905.50 41
1905.60 43
1905.70 44
1905.80 44
1905.90 45
1906.00 48
1906.10 55
1906.20 65
1906.30 77
1906.40 88
1906.50 97
1906.60 103
1906.70 107
1906.80 109
1906.90 111
1907.00 115
1907.10 121
1907.20 128
1907.30 134
1907.40 137
1907.50 137
1907.60 133
1907.70 126
1907.80 118
1907.90 112
1908.00 107
1908.10 104
1908.20 105
1908.30 108
1908.40 111
1908.50 114
1908.60 117
1908.70 119
1908.80 120
1908.90 121
1909.00 123
1909.10 128
1909.20 135
1909.30 145
1909.40 156
1909.50 167
1909.60 175
1909.70 180
1909.80 181
1909.90 178
1910.00 173
1910.10 168
1910.20 163
1910.30 159
1910.40 157
1910.50 154
1910.60 150
1910.70 145
1910.80 137
1910.90 129
1911.00 121
1911.10 117
1911.21 117
1911.31 124
1911.41 138
1911.51 156
1911.61 177
1911.71 197
1911.81 213
1911.91 224
1912.01 229
1912.11 229
1912.21 225
1912.31 220
1912.41 214
1912.51 211
1912.61 208
1912.71 208
1912.81 207
1912.91 206
1913.01 205
1913.11 202
1913.21 198
1913.31 192
1913.41 183
1913.51 172
1913.61 158
1913.71 141
1913.81 124
1913.91 109
1914.01 98
1914.11 94
1914.21 97
1914.31 106
1914.41 121
1914.51 138
1914.61 154
1914.71 167
1914.81 174
1914.91 177
1915.01 175
1915.11 172
1915.21 168
1915.31 165
1915.41 164
1915.51 164
1915.61 165
1915.72 166
1915.82 166
1915.92 165
1916.02 162
1916.12 159
1916.22 155
1916.32 151
1916.42 148
1916.52 146
1916.62 147
1916.72 150
1916.82 154
1916.92 160
1917.02 165
1917.12 167
1917.22 165
1917.32 160
1917.42 152
1917.52 143
1917.62 136
1917.72 132
1917.82 131
1917.92 132
1918.02 134
1918.12 134
1918.22 133
1918.32 129
1918.42 122
1918.52 115
1918.62 110
1918.72 106
1918.83 104
1918.93 105
1919.03 107
1919.13 112
1919.23 118
1919.33 125
1919.43 132
1919.53 139
1919.63 147
1919.73 157
1919.83 167
1919.93 180
1920.03 193
1920.13 208
1920.23 223
1920.33 238
1920.43 252
1920.53 265
1920.63 278
1920.73 290
1920.83 300
1920.93 308
1921.03 311
1921.13 309
1921.23 300
1921.34 285
1921.44 264
1921.54 240
1921.64 216
1921.74 193
1921.84 173
1921.94 156
1922.04 142
1922.14 130
1922.24 120
1922.34 112
1922.44 105
1922.54 101
1922.64 98
1922.74 96
1922.84 95
1922.94 93
1923.04 91
1923.14 87
1923.24 82
1923.34 78
1923.44 75
1923.55 74
1923.65 73
1923.75 74
1923.85 75
1923.95 76
1924.05 75
1924.15 75
1924.25 73
1924.35 71
1924.45 67
1924.55 63
1924.65 57
1924.75 51
1924.85 47
1924.95 44
1925.05 45
1925.15 48
1925.25 53
1925.35 58
1925.46 59
1925.56 58
1925.66 52
1925.76 46
1925.86 40
1925.96 37
1926.06 39
1926.16 45
1926.26 54
1926.36 60
1926.46 63
1926.56 60
1926.66 52
1926.76 40
1926.86 28
1926.96 19
1927.06 14
1927.16 14
1927.27 20
1927.37 28
1927.47 37
1927.57 47
1927.67 55
1927.77 60
1927.87 64
1927.97 66
1928.07 67
1928.17 67
1928.27 67
1928.37 67
1928.47 67
1928.57 68
1928.67 67
1928.77 66
1928.87 63
1928.98 58
1929.08 53
1929.18 47
1929.28 44
1929.38 45
1929.48 49
1929.58 58
1929.68 69
1929.78 80
1929.88 90
1929.98 95
1930.08 96
1930.18 91
1930.28 82
1930.38 69
1930.49 56
1930.59 44
1930.69 35
1930.79 30
1930.89 29
1930.99 31
1931.09 35
1931.19 40
1931.29 45
1931.39 50
1931.49 55
1931.59 61
1931.69 68
1931.79 75
1931.89 81
1932.00 85
1932.10 84
1932.20 79
1932.30 70
1932.40 58
1932.50 46
1932.60 36
1932.70 29
1932.80 28
1932.90 33
1933.00 43
1933.10 57
1933.20 74
1933.31 92
1933.41 109
1933.51 123
1933.61 132
1933.71 136
1933.81 133
1933.91 126
1934.01 115
1934.11 103
1934.21 90
1934.31 80
1934.41 73
1934.51 71
1934.61 74
1934.72 80
1934.82 91
1934.92 104
1935.02 119
1935.12 133
1935.22 145
1935.32 153
1935.42 155
1935.52 152
1935.62 143
1935.72 130
1935.82 113
1935.93 96
1936.03 79
1936.13 65
1936.23 52
1936.33 43
1936.43 36
1936.53 31
1936.63 27
1936.73 24
1936.83 20
1936.93 17
1937.03 13
1937.14 8
1937.24 4
1937.34 0
1937.44 0
1937.54 0
1937.64 0
1937.74 0
1937.84 2
1937.94 2
1938.04 1
1938.14 0
1938.24 0
1938.35 0
1938.45 0
1938.55 2
1938.65 13
1938.75 27
1938.85 44
1938.95 61
1939.05 76
1939.15 88
1939.25 95
1939.35 96
1939.46 94
1939.56 89
1939.66 83
1939.76 77
1939.86 73
1939.96 70
1940.06 70
1940.16 71
1940.26 73
1940.36 75
1940.46 76
1940.57 77
1940.67 76
1940.77 75
1940.87 73
1940.97 72
1941.07 71
1941.17 70
1941.27 68
1941.37 67
1941.47 65
1941.57 64
1941.68 64
1941.78 66
1941.88 71
1941.98 79
1942.08 89
1942.18 99
1942.28 110
1942.38 119
1942.48 127
1942.58 133
1942.69 139
1942.79 146
1942.89 152
1942.99 159
1943.09 166
1943.19 172
1943.29 177
1943.39 182
1943.49 187
1943.59 192
1943.70 197
1943.80 202
1943.90 205
1944.00 207
1944.10 205
1944.20 201
1944.30 195
1944.40 190
1944.50 187
1944.60 188
1944.71 194
1944.81 205
1944.91 218
1945.01 231
1945.11 241
1945.21 245
1945.31 244
1945.41 237
1945.51 225
1945.62 210
1945.72 193
1945.82 175
1945.92 157
1946.02 138
1946.12 119
1946.22 101
1946.32 83
1946.42 67
1946.52 54
1946.63 43
1946.73 34
1946.83 29
1946.93 27
1947.03 26
1947.13 28
1947.23 32
1947.33 38
1947.43 46
1947.54 54
1947.64 64
1947.74 73
1947.84 82
1947.94 91
1948.04 98
1948.14 103
1948.24 107
1948.34 110
1948.45 112
1948.55 114
1948.65 115
1948.75 115
1948.85 114
1948.95 113
1949.05 111
1949.15 109
1949.26 108
1949.36 108
1949.46 109
1949.56 111
1949.66 113
1949.76 114
1949.86 112
1949.96 109
1950.06 103
1950.17 95
1950.27 88
1950.37 83
1950.47 80
1950.57 81
1950.67 85
1950.77 92
1950.87 102
1950.98 114
1951.08 125
1951.18 135
1951.28 140
1951.38 140
1951.48 133
1951.58 119
1951.68 100
1951.79 77
1951.89 55
1951.99 37
1952.09 24
1952.19 20
1952.29 24
1952.39 35
1952.49 51
1952.59 69
1952.70 87
1952.80 102
1952.90 113
1953.00 119
1953.10 120
1953.20 116
1953.30 109
1953.41 100
1953.51 91
1953.61 82
1953.71 75
1953.81 71
1953.91 69
1954.01 69
1954.11 72
1954.22 77
1954.32 81
1954.42 85
1954.52 87
1954.62 85
1954.72 80
1954.82 71
1954.92 59
1955.03 45
1955.13 29
1955.23 15
1955.33 2
1955.43 0
1955.53 0
1955.63 0
1955.73 0
1955.84 0
1955.94 2
1956.04 8
1956.14 11
1956.24 11
1956.34 9
1956.44 5
1956.55 1
1956.65 0
1956.75 0
1956.85 2
1956.95 7
1957.05 12
1957.15 18
1957.26 24
1957.36 30
1957.46 37
1957.56 46
1957.66 57
1957.76 69
1957.86 80
1957.96 88
1958.07 91
1958.17 89
1958.27 83
1958.37 73
1958.47 64
1958.57 57
1958.67 56
1958.78 60
1958.88 68
1958.98 78
1959.08 86
1959.18 92
1959.28 92
1959.38 90
1959.49 85
1959.59 81
1959.69 79
1959.79 82
1959.89 89
1959.99 99
1960.09 112
1960.20 123
1960.30 134
1960.40 142
1960.50 147
1960.60 149
1960.70 150
1960.80 148
1960.91 145
1961.01 142
1961.11 138
1961.21 133
1961.31 130
1961.41 128
1961.51 128
1961.62 129
1961.72 130
1961.82 131
1961.92 133
1962.02 135
1962.12 138
1962.23 141
1962.33 146
1962.43 151
1962.53 156
1962.63 159
1962.73 160
1962.83 159
1962.94 156
1963.04 154
1963.14 152
1963.24 150
1963.34 148
1963.44 147
1963.54 144
1963.65 142
1963.75 139
1963.85 136
1963.95 134
1964.05 130
1964.15 125
1964.26 119
1964.36 111
1964.46 102
1964.56 94
1964.66 90
1964.76 90
1964.86 95
1964.97 106
1965.07 119
1965.17 136
1965.27 152
1965.37 168
1965.47 181
1965.58 191
1965.68 196
1965.78 196
1965.88 191
1965.98 180
1966.08 167
1966.19 151
1966.29 136
1966.39 123
1966.49 112
1966.59 103
1966.69 96
1966.80 91
1966.90 87
1967.00 83
1967.10 82
1967.20 83
1967.30 85
1967.40 90
1967.51 95
1967.61 100
1967.71 104
1967.81 107
1967.91 110
1968.01 112
1968.12 114
1968.22 115
1968.32 117
1968.42 118
1968.52 119
1968.62 121
1968.73 122
1968.83 124
1968.93 125
1969.03 125
1969.13 124
1969.23 121
1969.34 117
1969.44 112
1969.54 109
1969.64 108
1969.74 108
1969.84 110
1969.95 114
1970.05 116
1970.15 117
1970.25 116
1970.35 113
1970.45 108
1970.56 104
1970.66 100
1970.76 99
1970.86 100
1970.96 103
1971.07 108
1971.17 112
1971.27 114
1971.37 113
1971.47 109
1971.57 104
1971.68 100
1971.78 97
1971.88 98
1971.98 102
1972.08 108
1972.18 113
1972.29 116
1972.39 114
1972.49 109
1972.59 99
1972.69 87
1972.79 74
1972.90 62
1973.00 52
1973.10 45
1973.20 42
1973.30 43
1973.41 48
1973.51 57
1973.61 69
1973.71 84
1973.81 101
1973.91 116
1974.02 130
1974.12 140
1974.22 147
1974.32 149
1974.42 148
1974.53 142
1974.63 130
1974.73 115
1974.83 95
1974.93 73
1975.03 52
1975.14 33
1975.24 20
1975.34 14
1975.44 15
1975.54 20
1975.65 26
1975.75 32
1975.85 36
1975.95 38
1976.05 38
1976.15 38
1976.26 41
1976.36 48
1976.46 60
1976.56 73
1976.66 88
1976.77 100
1976.87 109
1976.97 115
1977.07 116
1977.17 114
1977.28 111
1977.38 108
1977.48 105
1977.58 104
1977.68 104
1977.78 104
1977.89 105
1977.99 106
1978.09 107
1978.19 109
1978.29 112
1978.40 115
1978.50 119
1978.60 125
1978.70 131
1978.80 138
1978.91 144
1979.01 149
1979.11 152
1979.21 151
1979.31 147
1979.42 139
1979.52 128
1979.62 115
1979.72 103
1979.82 92
1979.92 85
1980.03 82
1980.13 84
1980.23 91
1980.33 101
1980.43 114
1980.54 126
1980.64 137
1980.74 144
1980.84 145
1980.94 141
1981.05 132
1981.15 117
1981.25 100
1981.35 83
1981.45 67
1981.56 53
1981.66 45
1981.76 42
1981.86 44
1981.96 51
1982.07 62
1982.17 75
1982.27 89
1982.37 103
1982.47 116
1982.58 126
1982.68 134
1982.78 139
1982.88 140
1982.98 139
1983.09 134
1983.19 126
1983.29 116
1983.39 106
1983.49 97
1983.60 90
1983.70 88
1983.80 91
1983.90 98
1984.01 108
1984.11 118
1984.21 127
1984.31 132
1984.41 132
1984.52 126
1984.62 116
1984.72 102
1984.82 89
1984.92 76
1985.03 68
1985.13 63
1985.23 64
1985.33 69
1985.43 78
1985.54 89
1985.64 100
1985.74 110
1985.84 117
1985.94 119
1986.05 116
1986.15 109
1986.25 99
1986.35 88
1986.46 80
1986.56 75
1986.66 76
1986.76 81
1986.86 90
1986.97 100
1987.07 109
1987.17 115
1987.27 115
1987.37 110
1987.48 102
1987.58 91
1987.68 81
1987.78 72
1987.89 66
1987.99 62
1988.09 61
1988.19 61
1988.29 62
1988.40 64
1988.50 68
1988.60 73
1988.70 81
1988.80 91
1988.91 102
1989.01 113
1989.11 122
1989.21 128
1989.32 133
1989.42 137
1989.52 141
1989.62 146
1989.72 152
1989.83 158
1989.93 161
1990.03 161
1990.13 156
1990.24 145
1990.34 131
1990.44 116
1990.54 101
1990.64 89
1990.75 80
1990.85 74
1990.95 69
1991.05 65
1991.16 62
1991.26 58
1991.36 56
1991.46 57
1991.56 62
1991.67 73
1991.77 87
1991.87 105
1991.97 122
1992.08 136
1992.18 146
1992.28 150
1992.38 149
1992.48 145
1992.59 140
1992.69 137
1992.79 138
1992.89 141
1993.00 145
1993.10 150
1993.20 154
1993.30 153
1993.41 148
1993.51 137
1993.61 122
1993.71 103
1993.81 83
1993.92 63
1994.02 46
1994.12 33
1994.22 23
1994.33 17
1994.43 12
1994.53 9
1994.63 4
1994.74 0
1994.84 0
1994.94 0
1995.04 0
1995.14 0
1995.25 0
1995.35 0
1995.45 0
1995.55 5
1995.66 14
1995.76 23
1995.86 31
1995.96 38
1996.07 44
1996.17 50
1996.27 55
1996.37 59
1996.48 62
1996.58 63
1996.68 61
1996.78 57
1996.89 51
1996.99 43
1997.09 35
1997.19 27
1997.29 21
1997.40 16
1997.50 13
1997.60 12
1997.70 12
1997.81 14
1997.91 19
1998.01 27
1998.11 39
1998.22 54
1998.32 74
1998.42 96
1998.52 119
1998.63 143
1998.73 165
1998.83 185
1998.93 200
1999.04 211
1999.14 215
1999.24 216
1999.34 212
1999.45 205
1999.55 197
1999.65 191
1999.75 186
1999.86 184
1999.96 183
2000.06 183
2000.16 181
2000.27 178
2000.37 173
2000.47 167
2000.57 162
2000.68 158
2000.78 157
2000.88 157
2000.98 159
2001.09 159
2001.19 159
2001.29 157
2001.39 155
2001.50 152
2001.60 150
2001.70 150
2001.80 150
2001.91 150
2002.01 149
2002.11 146
2002.21 139
2002.32 131
2002.42 121
2002.52 112
2002.62 105
2002.73 100
2002.83 100
2002.93 102
2003.03 106
2003.14 112
2003.24 116
2003.34 119
2003.44 120
2003.55 119
2003.65 119
2003.75 120
2003.85 123
2003.96 129
2004.06 136
2004.16 145
2004.26 154
2004.37 163
2004.47 170
2004.57 176
2004.67 180
2004.78 185
2004.88 188
2004.98 190
2005.08 191
2005.19 191
2005.29 191
2005.39 190
2005.50 189
2005.60 188
2005.70 188
2005.80 188
2005.91 188
2006.01 188
2006.11 188
2006.21 190
2006.32 194
2006.42 199
2006.52 206
2006.62 214
2006.73 222
2006.83 228
2006.93 231
2007.03 228
2007.14 221
2007.24 210
2007.34 197
2007.45 185
2007.55 174
2007.65 168
2007.75 166
2007.86 169
2007.96 176
2008.06 184
2008.16 192
2008.27 200
2008.37 206
2008.47 211
2008.57 214
2008.68 217
2008.78 219
2008.88 220
2008.99 222
2009.09 222
2009.19 221
2009.29 218
2009.40 213
2009.50 206
2009.60 198
2009.70 190
2009.81 182
2009.91 175
2010.01 168
2010.12 163
2010.22 158
2010.32 153
2010.42 148
2010.53 142
2010.63 135
2010.73 128
2010.83 120
2010.94 111
2011.04 102
2011.14 93
2011.25 85
2011.35 77
2011.45 71
2011.55 67
2011.66 65
2011.76 66
2011.86 69
2011.96 74
2012.07 81
2012.17 89
2012.27 97
2012.38 103
2012.48 107
2012.58 107
2012.68 106
2012.79 103
2012.89 100
2012.99 97
2013.10 96
2013.20 96
2013.30 96
2013.40 96
2013.51 95
2013.61 94
2013.71 95
2013.82 97
2013.92 103
2014.02 110
2014.12 119
2014.23 127
2014.33 133
2014.43 135
2014.53 134
2014.64 131
2014.74 127
2014.84 125
2014.95 127
2015.05 133
2015.15 141
2015.25 150
2015.36 157
2015.46 161
2015.56 161
2015.67 155
2015.77 147
2015.87 136
2015.97 125
2016.08 114
2016.18 104
2016.28 93
2016.39 80
2016.49 65
2016.59 48
2016.70 31
2016.80 15
2016.90 2
2017.00 0
2017.11 0
2017.21 0
2017.31 0
2017.42 0
2017.52 4
2017.62 9
2017.72 11
2017.83 10
2017.93 7
2018.03 3
2018.14 0
2018.24 0
2018.34 0
2018.44 1
2018.55 9
2018.65 20
2018.75 34
2018.86 48
2018.96 63
2019.06 78
2019.17 91
2019.27 104
2019.37 115
2019.47 126
2019.58 138
2019.68 152
2019.78 167
2019.89 184
2019.99 201
2020.09 218
2020.19 232
2020.30 241
2020.40 244
2020.50 241
2020.61 231
2020.71 215
2020.81 197
2020.92 178
2021.02 160
2021.12 145
2021.22 134
2021.33 126
2021.43 122
2021.53 121
2021.64 122
2021.74 125
2021.84 129
2021.95 133
2022.05 138
2022.15 143
2022.26 146
2022.36 147
2022.46 146
2022.56 142
2022.67 135
2022.77 127
2022.87 120
2022.98 113
2023.08 108
2023.18 105
2023.29 104
2023.39 104
2023.49 105
2023.59 105
2023.70 105
2023.80 104
2023.90 102
2024.01 100
2024.11 98
2024.21 98
2024.32 100
2024.42 104
2024.52 109
2024.63 114
2024.73 119
2024.83 120
2024.94 120
2025.04 116
2025.14 111
2025.24 105
2025.35 100
2025.45 97
2025.55 97
2025.66 99
2025.76 101
2025.86 101
2025.97 100
2026.07 95
2026.17 87
2026.28 77
2026.38 67
2026.48 57
2026.59 49
2026.69 43
2026.79 38
2026.89 36
2027.00 35
2027.10 36
2027.20 37
2027.31 39
2027.41 41
2027.51 41
2027.62 39
2027.72 35
2027.82 29
2027.93 21
2028.03 13
2028.13 7
2028.24 2
2028.34 0
2028.44 0
2028.55 0
2028.65 0
2028.75 0
2028.85 0
2028.96 0
2029.06 0
2029.16 0
2029.27 16
2029.37 36
2029.47 58
2029.58 81
2029.68 101
2029.78 116
2029.89 126
2029.99 129
2030.09 127
2030.20 121
2030.30 114
2030.40 106
2030.51 101
2030.61 97
2030.71 96
2030.82 96
2030.92 97
2031.02 100
2031.13 103
2031.23 108
2031.33 114
2031.44 122
2031.54 130
2031.64 137
2031.75 141
2031.85 142
2031.95 140
2032.06 135
2032.16 129
2032.26 124
2032.37 119
2032.47 115
2032.57 112
2032.68 107
2032.78 101
2032.88 94
2032.99 86
2033.09 79
2033.19 73
2033.30 70
2033.40 70
2033.50 71
2033.61 75
2033.71 77
2033.81 79
2033.92 79
2034.02 78
2034.12 75
2034.23 70
2034.33 63
2034.43 55
2034.54 44
2034.64 31
2034.74 18
2034.85 5
2034.95 0
2035.05 0
2035.16 0
2035.26 0
2035.36 13
2035.47 32
2035.57 53
2035.67 72
2035.78 87
2035.88 97
2035.98 101
2036.09 101
2036.19 99
2036.29 98
2036.40 98
2036.50 101
2036.60 106
2036.71 113
2036.81 119
2036.91 123
2037.02 124
2037.12 122
2037.22 117
2037.33 111
2037.43 105
2037.53 100
2037.64 99
2037.74 101
2037.84 105
2037.95 110
2038.05 115
2038.15 117
2038.26 115
2038.36 109
2038.46 101
2038.57 93
2038.67 86
2038.77 82
2038.88 81
2038.98 82
2039.09 85
2039.19 88
2039.29 90
2039.40 92
2039.50 94
2039.60 96
2039.71 99
2039.81 103
2039.91 107
2040.02 110
2040.12 113
2040.22 114
2040.33 114
2040.43 113
2040.53 112
2040.64 112
2040.74 113
2040.84 115
2040.95 119
2041.05 123
2041.15 127
2041.26 131
2041.36 134
2041.47 136
2041.57 136
2041.67 137
2041.78 137
2041.88 136
2041.98 134
2042.09 129
2042.19 120
2042.29 109
2042.40 94
2042.50 78
2042.60 62
2042.71 49
2042.81 40
2042.92 35
2043.02 34
2043.12 36
2043.23 40
2043.33 44
2043.43 48
2043.54 51
2043.64 53
2043.74 54
2043.85 55
2043.95 55
2044.05 56
2044.16 56
2044.26 57
2044.37 59
2044.47 61
2044.57 65
2044.68 70
2044.78 77
2044.88 84
2044.99 90
2045.09 96
2045.19 101
2045.30 104
2045.40 104
2045.51 102
2045.61 98
2045.71 93
2045.82 86
2045.92 79
2046.02 71
2046.13 64
2046.23 57
2046.33 52
2046.44 50
2046.54 51
2046.65 58
2046.75 69
2046.85 84
2046.96 102
2047.06 122
2047.16 141
2047.27 158
2047.37 171
2047.47 182
2047.58 191
2047.68 197
2047.79 203
2047.89 208
2047.99 211
2048.10 212
2048.20 210
2048.30 204
2048.41 196
2048.51 186
2048.62 175
2048.72 165
2048.82 157
2048.93 151
2049.03 146
2049.13 140
2049.24 135
2049.34 130
2049.44 125
2049.55 121
2049.65 119
2049.76 120
2049.86 123
2049.96 127
2050.07 131
2050.17 136
2050.27 139
2050.38 141
2050.48 143
2050.59 143
2050.69 142
2050.79 139
2050.90 133
2051.00 126
2051.10 116
2051.21 105
2051.31 94
2051.42 85
2051.52 79
2051.62 77
2051.73 80
2051.83 87
2051.94 95
2052.04 103
2052.14 110
2052.25 116
2052.35 118
2052.45 119
2052.56 120
2052.66 121
2052.77 124
2052.87 128
2052.97 132
2053.08 135
2053.18 135
2053.28 132
2053.39 124
2053.49 112
2053.60 98
2053.70 82
2053.80 68
2053.91 56
2054.01 47
2054.12 43
2054.22 42
2054.32 44
2054.43 46
2054.53 49
2054.63 51
2054.74 52
2054.84 53
2054.95 55
2055.05 57
2055.15 61
2055.26 65
2055.36 70
2055.47 75
2055.57 80
2055.67 86
2055.78 93
2055.88 101
2055.98 111
2056.09 121
2056.19 132
2056.30 142
2056.40 151
2056.50 159
2056.61 166
2056.71 173
2056.82 179
2056.92 184
2057.02 188
2057.13 189
2057.23 188
2057.34 184
2057.44 179
2057.54 173
2057.65 166
2057.75 159
2057.86 152
2057.96 145
2058.06 137
2058.17 129
2058.27 121
2058.38 111
2058.48 101
2058.58 89
2058.69 75
2058.79 61
2058.89 48
2059.00 37
2059.10 29
2059.21 26
2059.31 28
2059.41 34
2059.52 42
2059.62 50
2059.73 57
2059.83 62
2059.93 65
2060.04 67
2060.14 71
2060.25 79
2060.35 92
2060.45 110
2060.56 130
2060.66 149
2060.77 167
2060.87 180
2060.97 189
2061.08 192
2061.18 192
2061.29 191
2061.39 188
2061.49 185
2061.60 182
2061.70 178
2061.81 175
2061.91 170
2062.02 166
2062.12 160
2062.22 153
2062.33 143
2062.43 130
2062.54 115
2062.64 98
2062.74 80
2062.85 63
2062.95 50
2063.06 41
2063.16 37
2063.26 37
2063.37 39
2063.47 40
2063.58 40
2063.68 37
2063.78 30
2063.89 20
2063.99 9
2064.10 0
2064.20 0
2064.30 0
2064.41 0
2064.51 0
2064.62 0
2064.72 0
2064.83 0
2064.93 0
2065.03 5
2065.14 14
2065.24 22
2065.35 29
2065.45 34
2065.55 37
2065.66 38
2065.76 38
2065.87 39
2065.97 41
2066.07 44
2066.18 48
2066.28 53
2066.39 56
2066.49 57
2066.60 56
2066.70 53
2066.80 48
2066.91 42
2067.01 35
2067.12 28
2067.22 23
2067.32 20
2067.43 21
2067.53 27
2067.64 37
2067.74 50
2067.85 65
2067.95 81
2068.05 97
2068.16 111
2068.26 123
2068.37 135
2068.47 145
2068.58 154
2068.68 160
2068.78 162
2068.89 159
2068.99 151
2069.10 139
2069.20 123
2069.30 108
2069.41 96
2069.51 89
2069.62 89
2069.72 94
2069.83 105
2069.93 118
2070.03 133
2070.14 146
2070.24 159
2070.35 170
2070.45 180
2070.56 189
2070.66 197
2070.76 203
2070.87 208
2070.97 211
2071.08 211
2071.18 210
2071.29 207
2071.39 203
2071.49 199
2071.60 196
2071.70 194
2071.81 193
2071.91 195
2072.02 197
2072.12 199
2072.22 200
2072.33 201
2072.43 200
2072.54 197
2072.64 193
2072.75 186
2072.85 177
2072.95 167
2073.06 156
2073.16 145
2073.27 134
2073.37 126
2073.48 121
2073.58 120
2073.68 124
2073.79 131
2073.89 143
2074.00 157
2074.10 174
2074.21 192
2074.31 211
2074.42 228
2074.52 244
2074.62 259
2074.73 271
2074.83 281
2074.94 290
2075.04 296
2075.15 300
2075.25 302
2075.35 301
2075.46 295
2075.56 285
2075.67 270
2075.77 251
2075.88 227
2075.98 200
2076.09 170
2076.19 141
2076.29 112
2076.40 86
2076.50 64
2076.61 45
2076.71 32
2076.82 23
2076.92 19
2077.03 20
2077.13 26
2077.23 37
2077.34 51
2077.44 67
2077.55 82
2077.65 94
2077.76 100
2077.86 100
2077.96 97
2078.07 92
2078.17 88
2078.28 88
2078.38 92
2078.49 100
2078.59 112
2078.70 125
2078.80 138
2078.91 151
2079.01 163
2079.11 173
2079.22 181
2079.32 187
2079.43 188
2079.53 185
2079.64 178
2079.74 167
2079.85 156
2079.95 146
2080.05 139
2080.16 136
2080.26 138
2080.37 144
2080.47 151
2080.58 157
2080.68 163
2080.79 165
2080.89 164
2081.00 160
2081.10 154
2081.20 148
2081.31 144
2081.41 143
2081.52 144
2081.62 147
2081.73 149
2081.83 151
2081.94 148
2082.04 141
2082.15 130
2082.25 116
2082.35 101
2082.46 87
2082.56 75
2082.67 67
2082.77 61
2082.88 59
2082.98 59
2083.09 60
2083.19 63
2083.30 67
2083.40 70
2083.50 74
2083.61 78
2083.71 83
2083.82 91
2083.92 102
2084.03 115
2084.13 128
2084.24 141
2084.34 150
2084.45 154
2084.55 151
2084.66 142
2084.76 127
2084.86 109
2084.97 90
2085.07 73
2085.18 58
2085.28 47
2085.39 40
2085.49 37
2085.60 37
2085.70 39
2085.81 43
2085.91 47
2086.02 52
2086.12 57
2086.22 62
2086.33 67
2086.43 70
2086.54 72
2086.64 71
2086.75 67
2086.85 60
2086.96 51
2087.06 42
2087.17 35
2087.27 30
2087.38 29
2087.48 29
2087.59 30
2087.69 28
2087.79 23
2087.90 13
2088.00 0
2088.11 0
2088.21 0
2088.32 0
2088.42 0
2088.53 0
2088.63 0
2088.74 0
2088.84 14
2088.95 32
2089.05 48
2089.16 61
2089.26 72
2089.37 81
2089.47 89
2089.57 98
2089.68 108
2089.78 120
2089.89 131
2089.99 143
2090.10 152
2090.20 157
2090.31 158
2090.41 157
2090.52 152
2090.62 146
2090.73 140
2090.83 134
2090.94 131
2091.04 129
2091.15 130
2091.25 132
2091.36 135
2091.46 140
2091.57 145
2091.67 149
2091.78 153
2091.88 155
2091.98 154
2092.09 152
2092.19 147
2092.30 140
2092.40 132
2092.51 125
2092.61 118
2092.72 113
2092.82 111
2092.93 112
2093.03 116
2093.14 122
2093.24 128
2093.35 133
2093.45 137
2093.56 138
2093.66 138
2093.77 137
2093.87 136
2093.98 136
2094.08 139
2094.19 144
2094.29 153
2094.40 163
2094.50 173
2094.61 184
2094.71 193
2094.82 202
2094.92 209
2095.02 218
2095.13 227
2095.23 238
2095.34 250
2095.44 263
2095.55 277
2095.65 288
2095.76 297
2095.86 303
2095.97 305
2096.07 306
2096.18 304
2096.28 301
2096.39 298
2096.49 295
2096.60 291
2096.70 287
2096.81 280
2096.91 269
2097.02 255
2097.12 236
2097.23 215
2097.33 192
2097.44 172
2097.54 157
2097.65 148
2097.75 147
2097.86 153
2097.96 163
2098.07 175
2098.17 185
2098.28 193
2098.38 197
2098.49 197
2098.59 194
2098.70 190
2098.80 186
2098.91 180
2099.01 174
2099.12 168
2099.22 162
2099.33 157
2099.43 155
2099.54 155
2099.64 157
2099.75 162
2099.85 166
2099.96 167
2100.06 165
2100.17 159
2100.27 150
2100.38 139
2100.48 129
2100.59 121
2100.69 118
2100.80 117
2100.90 119
2101.01 122
2101.11 123
2101.22 123
2101.32 122
2101.43 119
2101.53 117
2101.64 116
2101.74 116
2101.85 119
2101.95 121
2102.06 122
2102.16 120
2102.27 114
2102.37 105
2102.48 92
2102.58 77
2102.69 62
2102.79 50
2102.90 43
2103.00 43
2103.11 52
2103.21 69
2103.32 93
2103.42 121
2103.53 151
2103.63 179
2103.74 203
2103.84 223
2103.95 235
2104.05 242
2104.16 243
2104.26 238
2104.37 230
2104.47 217
2104.58 202
2104.68 186
2104.79 170
2104.89 156
2105.00 143
2105.11 132
2105.21 121
2105.32 109
2105.42 95
2105.53 78
2105.63 59
2105.74 38
2105.84 18
2105.95 2
2106.05 0
2106.16 0
2106.26 0
2106.37 0
2106.47 0
2106.58 0
2106.68 0
2106.79 0
2106.89 4
2107.00 12
2107.10 21
2107.21 30
2107.31 38
2107.42 46
2107.52 53
2107.63 58
2107.73 63
2107.84 66
2107.94 69
2108.05 73
2108.15 78
2108.26 84
2108.37 90
2108.47 97
2108.58 104
2108.68 109
2108.79 112
2108.89 112
2109.00 112
2109.10 111
2109.21 111
2109.31 113
2109.42 118
2109.52 124
2109.63 131
2109.73 139
2109.84 144
2109.94 147
2110.05 146
2110.15 141
2110.26 134
2110.36 124
2110.47 114
2110.58 105
2110.68 98
2110.79 95
2110.89 95
2111.00 98
2111.10 104
2111.21 112
2111.31 120
2111.42 127
2111.52 134
2111.63 139
2111.73 144
2111.84 148
2111.94 152
2112.05 154
2112.15 155
2112.26 155
2112.37 153
2112.47 151
2112.58 148
2112.68 147
2112.79 148
2112.89 151
2113.00 155
2113.10 158
2113.21 159
2113.31 156
2113.42 150
2113.52 141
2113.63 130
2113.73 120
2113.84 113
2113.95 110
2114.05 112
2114.16 118
2114.26 127
2114.37 138
2114.47 147
2114.58 154
2114.68 157
2114.79 155
2114.89 149
2115.00 142
2115.10 133
2115.21 127
2115.32 125
2115.42 127
2115.53 136
2115.63 150
2115.74 168
2115.84 187
2115.95 204
2116.05 217
2116.16 224
2116.26 225
2116.37 221
2116.47 214
2116.58 206
2116.69 198
2116.79 192
2116.90 187
2117.00 185
2117.11 183
2117.21 181
2117.32 179
2117.42 177
2117.53 175
2117.63 175
2117.74 177
2117.84 181
2117.95 187
2118.06 196
2118.16 206
2118.27 216
2118.37 225
2118.48 233
2118.58 240
2118.69 245
2118.79 247
2118.90 247
2119.01 246
2119.11 243
2119.22 240
2119.32 236
2119.43 235
2119.53 235
2119.64 237
2119.74 242
2119.85 248
2119.95 253
2120.06 257
2120.17 257
2120.27 253
2120.38 246
2120.48 237
2120.59 227
2120.69 219
2120.80 215
2120.90 215
2121.01 218
2121.12 223
2121.22 229
2121.33 235
2121.43 239
2121.54 241
2121.64 242
2121.75 243
2121.85 244
2121.96 245
2122.06 245
2122.17 244
2122.28 242
2122.38 238
2122.49 232
2122.59 227
2122.70 222
2122.80 220
2122.91 220
2123.01 221
2123.12 220
2123.23 217
2123.33 209
2123.44 198
2123.54 183
2123.65 167
2123.75 152
2123.86 140
2123.97 133
2124.07 132
2124.18 136
2124.28 145
2124.39 157
2124.49 172
2124.60 186
2124.70 198
2124.81 207
2124.92 211
2125.02 212
2125.13 208
2125.23 201
2125.34 193
2125.44 185
2125.55 179
2125.66 174
2125.76 170
2125.87 166
2125.97 161
2126.08 155
2126.18 147
2126.29 137
2126.39 128
2126.50 121
2126.61 116
2126.71 114
2126.82 114
2126.92 116
2127.03 118
2127.13 119
2127.24 120
2127.35 119
2127.45 116
2127.56 114
2127.66 112
2127.77 110
2127.87 109
2127.98 110
2128.09 110
2128.19 110
2128.30 109
2128.40 107
2128.51 104
2128.61 100
2128.72 96
2128.83 94
2128.93 92
2129.04 92
2129.14 92
2129.25 91
2129.35 89
2129.46 84
2129.57 77
2129.67 67
2129.78 54
2129.88 40
2129.99 27
2130.09 14
2130.20 3
2130.31 0
2130.41 0
2130.52 0
2130.62 0
2130.73 0
2130.83 0
2130.94 0
2131.05 0
2131.15 6
2131.26 18
2131.36 28
2131.47 35
2131.58 37
2131.68 34
2131.79 28
2131.89 22
2132.00 17
2132.10 17
2132.21 21
2132.32 27
2132.42 35
2132.53 41
2132.63 44
2132.74 44
2132.84 41
2132.95 37
2133.06 35
2133.16 37
2133.27 44
2133.37 57
2133.48 73
2133.59 92
2133.69 110
2133.80 126
2133.90 138
2134.01 144
2134.11 145
2134.22 141
2134.33 135
2134.43 126
2134.54 117
2134.64 109
2134.75 100
2134.86 93
2134.96 86
2135.07 81
2135.17 78
2135.28 79
2135.39 83
2135.49 90
2135.60 97
2135.70 103
2135.81 106
2135.91 105
2136.02 99
2136.13 88
2136.23 74
2136.34 59
2136.44 45
2136.55 32
2136.66 22
2136.76 14
2136.87 8
2136.97 5
2137.08 3
2137.19 4
2137.29 6
2137.40 10
2137.50 15
2137.61 21
2137.72 28
2137.82 35
2137.93 43
2138.03 50
2138.14 59
2138.25 69
2138.35 81
2138.46 96
2138.56 111
2138.67 126
2138.77 139
2138.88 149
2138.99 153
2139.09 150
2139.20 142
2139.30 130
2139.41 116
2139.52 102
2139.62 90
2139.73 83
2139.83 79
2139.94 79
2140.05 81
2140.15 84
2140.26 86
2140.36 85
2140.47 81
2140.58 74
2140.68 65
2140.79 55
2140.89 45
2141.00 37
2141.11 32
2141.21 30
2141.32 32
2141.42 37
2141.53 44
2141.64 53
2141.74 63
2141.85 70
2141.96 75
2142.06 76
2142.17 75
2142.27 71
2142.38 67
2142.49 66
2142.59 67
2142.70 73
2142.80 83
2142.91 94
2143.02 105
2143.12 113
2143.23 118
2143.33 120
2143.44 120
2143.55 121
2143.65 123
2143.76 128
2143.86 134
2143.97 140
2144.08 146
2144.18 150
2144.29 153
2144.39 154
2144.50 155
2144.61 156
2144.71 156
2144.82 156
2144.93 154
2145.03 151
2145.14 148
2145.24 146
2145.35 145
2145.46 146
2145.56 148
2145.67 148
2145.77 145
2145.88 139
2145.99 126
2146.09 110
2146.20 90
2146.31 70
2146.41 52
2146.52 37
2146.62 27
2146.73 21
2146.84 22
2146.94 27
2147.05 36
2147.15 48
2147.26 61
2147.37 72
2147.47 81
2147.58 87
2147.69 91
2147.79 95
2147.90 103
2148.00 115
2148.11 133
2148.22 158
2148.32 186
2148.43 215
2148.53 241
2148.64 262
2148.75 275
2148.85 280
2148.96 278
2149.07 270
2149.17 258
2149.28 244
2149.38 229
2149.49 214
2149.60 200
2149.70 187
2149.81 175
2149.92 166
2150.02 158
2150.13 153
2150.23 148
2150.34 145
2150.45 142
2150.55 141
2150.66 140
2150.77 140
2150.87 140
2150.98 140
2151.08 140
2151.19 138
2151.30 134
2151.40 128
2151.51 121
2151.62 114
2151.72 109
2151.83 106
2151.93 105
2152.04 107
2152.15 111
2152.25 116
2152.36 122
2152.47 127
2152.57 132
2152.68 136
2152.79 138
2152.89 138
2153.00 136
2153.10 132
2153.21 127
2153.32 122
2153.42 118
2153.53 117
2153.64 121
2153.74 128
2153.85 138
2153.96 150
2154.06 161
2154.17 170
2154.27 175
2154.38 176
2154.49 173
2154.59 166
2154.70 157
2154.81 147
2154.91 135
2155.02 123
2155.12 111
2155.23 102
2155.34 94
2155.44 89
2155.55 88
2155.66 90
2155.76 95
2155.87 100
2155.98 104
2156.08 105
2156.19 101
2156.30 94
2156.40 85
2156.51 76
2156.61 69
2156.72 64
2156.83 63
2156.93 63
2157.04 64
2157.15 62
2157.25 59
2157.36 55
2157.47 50
2157.57 47
2157.68 46
2157.79 48
2157.89 52
2158.00 56
2158.10 57
2158.21 56
2158.32 51
2158.42 44
2158.53 36
2158.64 29
2158.74 23
2158.85 20
2158.96 18
2159.06 18
2159.17 16
2159.28 13
2159.38 8
2159.49 2
2159.59 0
2159.70 0
2159.81 0
2159.91 0
2160.02 4
2160.13 16
2160.23 32
2160.34 51
2160.45 71
2160.55 91
2160.66 109
2160.77 124
2160.87 134
2160.98 139
2161.09 139
2161.19 136
2161.30 132
2161.41 129
2161.51 129
2161.62 133
2161.73 139
2161.83 145
2161.94 150
2162.04 152
2162.15 150
2162.26 145
2162.36 137
2162.47 128
2162.58 118
2162.68 109
2162.79 101
2162.90 95
2163.00 92
2163.11 94
2163.22 100
2163.32 110
2163.43 121
2163.54 133
2163.64 142
2163.75 148
2163.86 150
2163.96 148
2164.07 142
2164.18 133
2164.28 124
2164.39 113
2164.50 101
2164.60 87
2164.71 73
2164.82 59
2164.92 45
2165.03 31
2165.14 20
2165.24 11
2165.35 5
2165.46 3
2165.56 3
2165.67 5
2165.78 8
2165.88 11
2165.99 12
2166.10 13
2166.20 12
2166.31 11
2166.42 9
2166.52 7
2166.63 4
2166.74 1
2166.84 0
2166.95 0
2167.06 0
2167.16 0
2167.27 0
2167.38 0
2167.48 0
2167.59 12
2167.70 29
2167.80 48
2167.91 66
2168.02 80
2168.12 89
2168.23 92
2168.34 91
2168.44 86
2168.55 80
2168.66 74
2168.76 71
2168.87 70
2168.98 72
2169.08 77
2169.19 85
2169.30 94
2169.40 104
2169.51 114
2169.62 125
2169.72 135
2169.83 146
2169.94 157
2170.04 167
2170.15 177
2170.26 185
2170.36 190
2170.47 191
2170.58 189
2170.68 185
2170.79 179
2170.90 174
2171.00 171
2171.11 169
2171.22 169
2171.32 170
2171.43 171
2171.54 172
2171.64 172
2171.75 170
2171.86 168
2171.96 163
2172.07 155
2172.18 144
2172.28 132
2172.39 117
2172.50 103
2172.61 90
2172.71 81
2172.82 77
2172.93 78
2173.03 82
2173.14 87
2173.25 93
2173.35 97
2173.46 99
2173.57 97
2173.67 91
2173.78 82
2173.89 71
2173.99 60
2174.10 48
2174.21 38
2174.31 31
2174.42 28
2174.53 28
2174.63 30
2174.74 34
2174.85 37
2174.96 40
2175.06 43
2175.17 45
2175.28 47
2175.38 49
2175.49 51
2175.60 53
2175.70 54
2175.81 56
2175.92 58
2176.02 62
2176.13 69
2176.24 77
2176.34 88
2176.45 99
2176.56 111
2176.67 122
2176.77 132
2176.88 139
2176.99 144
2177.09 145
2177.20 142
2177.31 135
2177.41 123
2177.52 108
2177.63 90
2177.73 70
2177.84 50
2177.95 30
2178.06 12
2178.16 0
2178.27 0
2178.38 0
2178.48 0
2178.59 0
2178.70 0
2178.80 0
2178.91 7
2179.02 17
2179.13 24
2179.23 26
2179.34 23
2179.45 17
2179.55 9
2179.66 1
2179.77 0
2179.87 0
2179.98 0
2180.09 0
2180.19 11
2180.30 26
2180.41 44
2180.52 62
2180.62 78
2180.73 91
2180.84 100
2180.94 103
2181.05 101
2181.16 96
2181.26 88
2181.37 80
2181.48 73
2181.59 69
2181.69 70
2181.80 74
2181.91 81
2182.01 89
2182.12 96
2182.23 100
2182.34 99
2182.44 94
2182.55 84
2182.66 71
2182.76 58
2182.87 46
2182.98 37
2183.08 33
2183.19 33
2183.30 36
2183.41 42
2183.51 49
2183.62 55
2183.73 60
2183.83 62
2183.94 60
2184.05 54
2184.16 43
2184.26 29
2184.37 13
2184.48 0
2184.58 0
2184.69 0
2184.80 0
2184.90 0
2185.01 0
2185.12 8
2185.23 27
2185.33 46
2185.44 66
2185.55 84
2185.65 101
2185.76 117
2185.87 132
2185.98 146
2186.08 157
2186.19 166
2186.30 171
2186.40 171
2186.51 166
2186.62 156
2186.73 144
2186.83 130
2186.94 115
2187.05 103
2187.15 92
2187.26 85
2187.37 80
2187.48 77
2187.58 75
2187.69 75
2187.80 76
2187.90 81
2188.01 89
2188.12 103
2188.23 121
2188.33 143
2188.44 167
2188.55 190
2188.66 210
2188.76 226
2188.87 235
2188.98 239
2189.08 236
2189.19 229
2189.30 220
2189.41 211
2189.51 202
2189.62 195
2189.73 189
2189.83 185
2189.94 182
2190.05 178
2190.16 173
2190.26 168
2190.37 162
2190.48 155
2190.59 150
2190.69 145
2190.80 143
2190.91 142
2191.01 145
2191.12 149
2191.23 156
2191.34 164
2191.44 173
2191.55 182
2191.66 189
2191.76 193
2191.87 193
2191.98 188
2192.09 178
2192.19 166
2192.30 151
2192.41 136
2192.52 121
2192.62 107
2192.73 96
2192.84 87
2192.95 79
2193.05 72
2193.16 67
2193.27 62
2193.37 57
2193.48 52
2193.59 46
2193.70 39
2193.80 31
2193.91 23
2194.02 15
2194.13 10
2194.23 10
2194.34 15
2194.45 25
2194.55 41
2194.66 61
2194.77 82
2194.88 104
2194.98 123
2195.09 138
2195.20 148
2195.31 153
2195.41 151
2195.52 144
2195.63 133
2195.74 118
2195.84 102
2195.95 84
2196.06 67
2196.17 50
2196.27 35
2196.38 21
2196.49 11
2196.59 4
2196.70 0
2196.81 0
2196.92 3
2197.02 7
2197.13 9
2197.24 9
2197.35 7
2197.45 2
2197.56 0
2197.67 0
2197.78 0
2197.88 0
2197.99 0
2198.10 0
2198.21 4
2198.31 8
2198.42 11
2198.53 12
2198.64 13
2198.74 13
2198.85 14
2198.96 16
2199.07 19
2199.17 23
2199.28 27
2199.39 32
2199.50 36
2199.60 41
2199.71 46
2199.82 52
2199.93 60
2200.03 68
2200.14 77
2200.25 86
2200.36 91
2200.46 93
2200.57 90
2200.68 83
2200.79 73
2200.89 62
2201.00 54
2201.11 49
2201.22 49
2201.32 55
2201.43 66
2201.54 80
2201.65 97
2201.75 115
2201.86 132
2201.97 147
2202.08 159
2202.18 165
2202.29 167
2202.40 165
2202.51 158
2202.61 150
2202.72 140
2202.83 131
2202.94 124
2203.04 118
2203.15 114
2203.26 111
2203.37 109
2203.47 105
2203.58 101
2203.69 95
2203.80 89
2203.90 81
2204.01 73
2204.12 66
2204.23 60
2204.33 57
2204.44 56
2204.55 57
2204.66 61
2204.76 66
2204.87 72
2204.98 78
2205.09 82
2205.19 86
2205.30 89
2205.41 92
2205.52 97
2205.63 105
2205.73 116
2205.84 130
2205.95 146
2206.06 161
2206.16 172
2206.27 179
2206.38 179
2206.49 173
2206.59 162
2206.70 150
2206.81 138
2206.92 127
2207.02 120
2207.13 115
2207.24 112
2207.35 110
2207.45 109
2207.56 107
2207.67 104
2207.78 100
2207.89 96
2207.99 91
2208.10 88
2208.21 85
2208.32 85
2208.42 88
2208.53 93
2208.64 99
2208.75 105
2208.85 110
2208.96 112
2209.07 111
2209.18 107
2209.29 102
2209.39 97
2209.50 94
2209.61 94
2209.72 97
2209.82 102
2209.93 108
2210.04 115
2210.15 122
2210.25 129
2210.36 137
2210.47 148
2210.58 162
2210.69 179
2210.79 198
2210.90 216
2211.01 232
2211.12 242
2211.22 244
2211.33 239
2211.44 228
2211.55 212
2211.66 196
2211.76 182
2211.87 171
2211.98 164
2212.09 159
2212.19 156
2212.30 152
2212.41 148
2212.52 145
2212.63 141
2212.73 139
2212.84 139
2212.95 139
2213.06 139
2213.16 140
2213.27 140
2213.38 139
2213.49 139
2213.60 139
2213.70 140
2213.81 140
2213.92 139
2214.03 135
2214.13 128
2214.24 117
2214.35 104
2214.46 88
2214.57 72
2214.67 56
2214.78 41
2214.89 27
2215.00 14
2215.11 2
2215.21 0
2215.32 0
2215.43 0
2215.54 0
2215.64 0
2215.75 0
2215.86 0
2215.97 0
2216.08 5
2216.18 17
2216.29 29
2216.40 41
2216.51 52
2216.62 62
2216.72 69
2216.83 73
2216.94 73
2217.05 70
2217.15 64
2217.26 58
2217.37 52
2217.48 49
2217.59 49
2217.69 54
2217.80 62
2217.91 72
2218.02 82
2218.13 93
2218.23 102
2218.34 110
2218.45 117
2218.56 124
2218.67 129
2218.77 134
2218.88 135
2218.99 133
2219.10 125
2219.20 114
2219.31 99
2219.42 83
2219.53 67
2219.64 54
2219.74 44
2219.85 38
2219.96 35
2220.07 35
2220.18 35
2220.28 34
2220.39 33
2220.50 30
2220.61 27
2220.72 24
2220.82 23
2220.93 25
2221.04 31
2221.15 39
2221.26 50
2221.36 63
2221.47 75
2221.58 85
2221.69 93
2221.80 99
2221.90 103
2222.01 104
2222.12 104
2222.23 104
2222.34 102
2222.44 100
2222.55 97
2222.66 94
2222.77 90
2222.88 87
2222.98 84
2223.09 81
2223.20 78
2223.31 74
2223.42 70
2223.52 64
2223.63 57
2223.74 50
2223.85 45
2223.96 42
2224.07 44
2224.17 51
2224.28 60
2224.39 72
2224.50 83
2224.61 94
2224.71 104
2224.82 111
2224.93 116
2225.04 121
2225.15 125
2225.25 129
2225.36 132
2225.47 134
2225.58 136
2225.69 137
2225.79 137
2225.90 138
2226.01 139
2226.12 141
2226.23 144
2226.33 147
2226.44 150
2226.55 154
2226.66 158
2226.77 162
2226.88 167
2226.98 172
2227.09 178
2227.20 185
2227.31 191
2227.42 195
2227.52 198
2227.63 199
2227.74 199
2227.85 201
2227.96 205
2228.07 214
2228.17 228
2228.28 245
2228.39 263
2228.50 279
2228.61 289
2228.71 292
2228.82 288
2228.93 279
2229.04 267
2229.15 253
2229.26 241
2229.36 228
2229.47 215
2229.58 200
2229.69 183
2229.80 166
2229.90 149
2230.01 135
2230.12 126
2230.23 123
2230.34 124
2230.45 129
2230.55 135
2230.66 142
2230.77 147
2230.88 150
2230.99 151
2231.09 152
2231.20 152
2231.31 153
2231.42 154
2231.53 157
2231.64 160
2231.74 165
2231.85 168
2231.96 171
2232.07 172
2232.18 172
2232.29 171
2232.39 169
2232.50 168
2232.61 168
2232.72 169
2232.83 172
2232.93 173
2233.04 172
2233.15 167
2233.26 159
2233.37 147
2233.48 132
2233.58 116
2233.69 99
2233.80 83
2233.91 68
2234.02 56
2234.13 45
2234.23 38
2234.34 35
2234.45 36
2234.56 40
2234.67 49
2234.78 61
2234.88 74
2234.99 86
2235.10 94
2235.21 98
2235.32 96
2235.43 88
2235.53 77
2235.64 63
2235.75 49
2235.86 37
2235.97 29
2236.08 25
2236.18 27
2236.29 32
2236.40 39
2236.51 46
2236.62 52
2236.73 54
2236.83 54
2236.94 50
2237.05 45
2237.16 39
2237.27 35
2237.38 31
2237.48 28
2237.59 27
2237.70 26
2237.81 25
2237.92 25
2238.03 26
2238.14 31
2238.24 39
2238.35 50
2238.46 63
2238.57 77
2238.68 89
2238.79 96
2238.89 97
2239.00 91
2239.11 80
2239.22 65
2239.33 49
2239.44 34
2239.54 23
2239.65 17
2239.76 16
2239.87 20
2239.98 27
2240.09 36
2240.20 44
2240.30 50
2240.41 51
2240.52 48
2240.63 41
2240.74 31
2240.85 20
2240.95 11
2241.06 5
2241.17 5
2241.28 10
2241.39 18
2241.50 29
2241.61 40
2241.71 50
2241.82 60
2241.93 70
2242.04 81
2242.15 94
2242.26 108
2242.36 122
2242.47 134
2242.58 143
2242.69 150
2242.80 154
2242.91 158
2243.02 166
2243.12 179
2243.23 198
2243.34 220
2243.45 243
2243.56 263
2243.67 274
2243.78 276
2243.88 268
2243.99 252
2244.10 231
2244.21 208
2244.32 188
2244.43 171
2244.54 158
2244.64 149
2244.75 142
2244.86 136
2244.97 130
2245.08 122
2245.19 112
2245.30 101
2245.40 90
2245.51 79
2245.62 71
2245.73 65
2245.84 62
2245.95 63
2246.06 65
2246.16 67
2246.27 68
2246.38 67
2246.49 64
2246.60 60
2246.71 57
2246.82 56
2246.92 57
2247.03 62
2247.14 69
2247.25 76
2247.36 81
2247.47 83
2247.58 80
2247.68 71
2247.79 57
2247.90 40
2248.01 21
2248.12 2
2248.23 0
2248.34 0
2248.45 0
2248.55 0
2248.66 0
2248.77 0
2248.88 0
2248.99 0
2249.10 18
2249.21 42
2249.31 64
2249.42 83
2249.53 97
2249.64 107
2249.75 112
2249.86 115
2249.97 117
2250.08 118
2250.18 119
2250.29 119
2250.40 117
2250.51 116
2250.62 115
2250.73 114
2250.84 115
2250.95 116
2251.05 118
2251.16 119
2251.27 118
2251.38 114
2251.49 108
2251.60 100
2251.71 93
2251.81 86
2251.92 83
2252.03 84
2252.14 88
2252.25 95
2252.36 104
2252.47 114
2252.58 124
2252.68 132
2252.79 137
2252.90 140
2253.01 140
2253.12 141
2253.23 140
2253.34 141
2253.45 141
2253.55 142
2253.66 143
2253.77 144
2253.88 144
2253.99 144
2254.10 142
2254.21 140
2254.32 137
2254.43 134
2254.53 131
2254.64 127
2254.75 125
2254.86 122
2254.97 121
2255.08 120
2255.19 120
2255.30 119
2255.40 118
2255.51 116
2255.62 115
2255.73 114
2255.84 113
2255.95 112
2256.06 111
2256.17 109
2256.28 105
2256.38 100
2256.49 93
2256.60 86
2256.71 78
2256.82 71
2256.93 65
2257.04 60
2257.15 56
2257.25 54
2257.36 53
2257.47 53
2257.58 54
2257.69 56
2257.80 60
2257.91 64
2258.02 69
2258.13 74
2258.23 79
2258.34 85
2258.45 93
2258.56 103
2258.67 115
2258.78 129
2258.89 144
2259.00 159
2259.11 172
2259.21 181
2259.32 188
2259.43 191
2259.54 193
2259.65 195
2259.76 197
2259.87 200
2259.98 202
2260.09 203
2260.20 201
2260.30 195
2260.41 186
2260.52 174
2260.63 162
2260.74 152
2260.85 147
2260.96 149
2261.07 157
2261.18 171
2261.28 188
2261.39 206
2261.50 223
2261.61 237
2261.72 247
2261.83 254
2261.94 258
2262.05 260
2262.16 260
2262.27 259
2262.37 257
2262.48 254
2262.59 250
2262.70 243
2262.81 235
2262.92 226
2263.03 218
2263.14 209
2263.25 202
2263.36 196
2263.46 190
2263.57 186
2263.68 182
2263.79 179
2263.90 176
2264.01 174
2264.12 172
2264.23 170
2264.34 167
2264.45 162
2264.55 155
2264.66 146
2264.77 135
2264.88 124
2264.99 114
2265.10 107
2265.21 102
2265.32 100
2265.43 101
2265.54 104
2265.65 110
2265.75 117
2265.86 126
2265.97 136
2266.08 145
2266.19 151
2266.30 151
2266.41 144
2266.52 130
2266.63 108
2266.74 83
2266.85 57
2266.95 33
2267.06 14
2267.17 3
2267.28 0
2267.39 2
2267.50 12
2267.61 27
2267.72 44
2267.83 64
2267.94 83
2268.05 100
2268.15 114
2268.26 124
2268.37 131
2268.48 134
2268.59 137
2268.70 140
2268.81 144
2268.92 149
2269.03 155
2269.14 159
2269.25 161
2269.36 158
2269.46 150
2269.57 139
2269.68 127
2269.79 116
2269.90 107
2270.01 102
2270.12 102
2270.23 105
2270.34 111
2270.45 117
2270.56 123
2270.67 126
2270.77 127
2270.88 125
2270.99 121
2271.10 114
2271.21 107
2271.32 99
2271.43 92
2271.54 85
2271.65 79
2271.76 74
2271.87 69
2271.98 65
2272.08 61
2272.19 57
2272.30 52
2272.41 48
2272.52 42
2272.63 36
2272.74 29
2272.85 21
2272.96 12
2273.07 3
2273.18 0
2273.29 0
2273.40 0
2273.50 0
2273.61 0
2273.72 0
2273.83 0
2273.94 0
2274.05 14
2274.16 36
2274.27 58
2274.38 79
2274.49 95
2274.60 106
2274.71 112
2274.82 114
2274.93 114
2275.03 113
2275.14 113
2275.25 112
2275.36 112
2275.47 111
2275.58 109
2275.69 105
2275.80 100
2275.91 96
2276.02 94
2276.13 96
2276.24 101
2276.35 110
2276.46 121
2276.57 133
2276.67 145
2276.78 154
2276.89 161
2277.00 166
2277.11 169
2277.22 171
2277.33 174
2277.44 177
2277.55 181
2277.66 185
2277.77 189
2277.88 191
2277.99 191
2278.10 188
2278.21 182
2278.31 175
2278.42 167
2278.53 161
2278.64 156
2278.75 154
2278.86 156
2278.97 160
2279.08 167
2279.19 175
2279.30 185
2279.41 195
2279.52 204
2279.63 212
2279.74 218
2279.85 222
2279.96 224
2280.07 226
2280.17 228
2280.28 233
2280.39 240
2280.50 250
2280.61 260
2280.72 269
2280.83 275
2280.94 276
2281.05 272
2281.16 265
2281.27 257
2281.38 250
2281.49 245
2281.60 245
2281.71 246
2281.82 249
2281.93 252
2282.03 252
2282.14 250
2282.25 246
2282.36 239
2282.47 232
2282.58 223
2282.69 213
2282.80 202
2282.91 190
2283.02 177
2283.13 165
2283.24 156
2283.35 151
2283.46 150
2283.57 153
2283.68 158
2283.79 166
2283.90 173
2284.01 179
2284.12 184
2284.22 186
2284.33 187
2284.44 185
2284.55 181
2284.66 173
2284.77 163
2284.88 152
2284.99 139
2285.10 126
2285.21 114
2285.32 104
2285.43 97
2285.54 93
2285.65 93
2285.76 96
2285.87 103
2285.98 114
2286.09 129
2286.20 145
2286.31 162
2286.42 176
2286.53 186
2286.63 191
2286.74 191
2286.85 187
2286.96 182
2287.07 178
2287.18 175
2287.29 174
2287.40 174
2287.51 176
2287.62 177
2287.73 178
2287.84 178
2287.95 176
2288.06 174
2288.17 172
2288.28 170
2288.39 169
2288.50 170
2288.61 173
2288.72 178
2288.83 184
2288.94 192
2289.05 201
2289.16 210
2289.27 219
2289.37 227
2289.48 235
2289.59 241
2289.70 246
2289.81 250
2289.92 252
2290.03 253
2290.14 253
2290.25 254
2290.36 255
2290.47 258
2290.58 261
2290.69 265
2290.80 267
2290.91 268
2291.02 266
2291.13 261
2291.24 254
2291.35 244
2291.46 233
2291.57 222
2291.68 211
2291.79 203
2291.90 198
2292.01 197
2292.12 198
2292.23 203
2292.34 208
2292.45 213
2292.56 214
2292.67 212
2292.77 204
2292.88 190
2292.99 172
2293.10 152
2293.21 131
2293.32 112
2293.43 98
2293.54 90
2293.65 89
2293.76 93
2293.87 100
2293.98 107
2294.09 112
2294.20 112
2294.31 106
2294.42 96
2294.53 84
2294.64 72
2294.75 64
2294.86 60
2294.97 62
2295.08 67
2295.19 76
2295.30 83
2295.41 88
2295.52 90
2295.63 88
2295.74 83
2295.85 77
2295.96 73
2296.07 70
2296.18 71
2296.29 74
2296.40 78
2296.51 82
2296.62 86
2296.73 89
2296.84 91
2296.95 92
2297.06 92
2297.17 92
2297.28 91
2297.39 90
2297.50 89
2297.61 89
2297.71 91
2297.82 97
2297.93 105
2298.04 116
2298.15 127
2298.26 137
2298.37 144
2298.48 146
2298.59 146
2298.70 142
2298.81 138
2298.92 135
2299.03 134
2299.14 135
2299.25 139
2299.36 145
2299.47 153
2299.58 165
2299.69 181
2299.80 201
2299.91 224
2300.02 248
2300.13 272
2300.24 294
2300.35 310
2300.46 321
2300.57 327
2300.68 328
2300.79 327
2300.90 326
2301.01 327
2301.12 330
2301.23 336
2301.34 343
2301.45 351
2301.56 357
2301.67 363
2301.78 368
2301.89 375
2302.00 386
2302.11 403
2302.22 428
2302.33 462
2302.44 505
2302.55 556
2302.66 614
2302.77 678
2302.88 745
2302.99 813
2303.10 880
2303.21 942
2303.32 997
2303.43 1045
2303.54 1085
2303.65 1118
2303.76 1146
2303.87 1170
2303.98 1193
2304.09 1215
2304.20 1236
2304.31 1258
2304.42 1279
2304.53 1299
2304.64 1317
2304.75 1332
2304.86 1343
2304.97 1348
2305.08 1346
2305.19 1336
2305.30 1320
2305.41 1296
2305.52 1267
2305.63 1235
2305.74 1200
2305.85 1166
2305.96 1133
2306.07 1103
2306.18 1078
2306.29 1058
2306.40 1042
2306.51 1031
2306.62 1021
2306.73 1011
2306.84 998
2306.95 982
2307.06 962
2307.17 938
2307.28 911
2307.39 881
2307.50 848
2307.61 814
2307.72 779
2307.83 742
2307.94 704
2308.05 667
2308.16 631
2308.27 598
2308.38 568
2308.49 542
2308.60 522
2308.71 507
2308.82 497
2308.93 488
2309.04 479
2309.15 468
2309.26 453
2309.37 433
2309.48 408
2309.59 380
2309.70 350
2309.81 322
2309.92 296
2310.03 275
2310.14 259
2310.25 250
2310.36 246
2310.47 247
2310.58 250
2310.69 253
2310.80 254
2310.91 251
2311.02 244
2311.13 231
2311.24 212
2311.35 190
2311.47 165
2311.58 138
2311.69 112
2311.80 89
2311.91 71
2312.02 62
2312.13 61
2312.24 70
2312.35 85
2312.46 106
2312.57 128
2312.68 149
2312.79 164
2312.90 174
2313.01 179
2313.12 180
2313.23 178
2313.34 175
2313.45 171
2313.56 167
2313.67 163
2313.78 157
2313.89 151
2314.00 143
2314.11 135
2314.22 127
2314.33 119
2314.44 112
2314.55 106
2314.66 102
2314.77 100
2314.88 99
2314.99 99
2315.10 100
2315.21 103
2315.32 108
2315.43 116
2315.54 128
2315.65 145
2315.76 166
2315.87 193
2315.98 222
2316.09 253
2316.20 282
2316.31 309
2316.43 333
2316.54 355
2316.65 377
2316.76 401
2316.87 427
2316.98 457
2317.09 489
2317.20 522
2317.31 556
2317.42 588
2317.53 618
2317.64 646
2317.75 672
2317.86 695
2317.97 715
2318.08 731
2318.19 743
2318.30 750
2318.41 752
2318.52 750
2318.63 746
2318.74 740
2318.85 735
2318.96 730
2319.07 727
2319.18 723
2319.29 719
2319.40 712
2319.51 701
2319.62 686
2319.73 669
2319.85 649
2319.96 629
2320.07 611
2320.18 597
2320.29 586
2320.40 579
2320.51 575
2320.62 575
2320.73 576
2320.84 578
2320.95 578
2321.06 576
2321.17 571
2321.28 560
2321.39 545
2321.50 525
2321.61 500
2321.72 473
2321.83 445
2321.94 419
2322.05 397
2322.16 382
2322.27 373
2322.38 370
2322.49 369
2322.61 369
2322.72 366
2322.83 359
2322.94 349
2323.05 337
2323.16 325
2323.27 316
2323.38 310
2323.49 307
2323.60 305
2323.71 302
2323.82 297
2323.93 288
2324.04 277
2324.15 266
2324.26 255
2324.37 248
2324.48 243
2324.59 241
2324.70 241
2324.81 240
2324.92 239
2325.04 235
2325.15 228
2325.26 219
2325.37 207
2325.48 194
2325.59 180
2325.70 166
2325.81 153
2325.92 143
2326.03 135
2326.14 131
2326.25 130
2326.36 131
2326.47 134
2326.58 137
2326.69 142
2326.80 145
2326.91 148
2327.02 149
2327.14 148
2327.25 146
2327.36 142
2327.47 138
2327.58 136
2327.69 135
2327.80 137
2327.91 141
2328.02 148
2328.13 156
2328.24 163
2328.35 169
2328.46 173
2328.57 174
2328.68 171
2328.79 165
2328.90 156
2329.01 146
2329.13 134
2329.24 123
2329.35 113
2329.46 106
2329.57 104
2329.68 104
2329.79 107
2329.90 110
2330.01 112
2330.12 111
2330.23 107
2330.34 102
2330.45 96
2330.56 92
2330.67 93
2330.78 98
2330.90 105
2331.01 113
2331.12 118
2331.23 119
2331.34 112
2331.45 100
2331.56 83
2331.67 64
2331.78 45
2331.89 28
2332.00 15
2332.11 7
2332.22 2
2332.33 0
2332.44 0
2332.55 0
2332.67 0
2332.78 0
2332.89 0
2333.00 0
2333.11 0
2333.22 0
2333.33 7
2333.44 18
2333.55 27
2333.66 35
2333.77 41
2333.88 45
2333.99 48
2334.10 51
2334.22 56
2334.33 62
2334.44 71
2334.55 80
2334.66 89
2334.77 98
2334.88 105
2334.99 111
2335.10 115
2335.21 119
2335.32 123
2335.43 127
2335.54 133
2335.65 140
2335.77 148
2335.88 156
2335.99 164
2336.10 172
2336.21 177
2336.32 182
2336.43 187
2336.54 192
2336.65 197
2336.76 203
2336.87 210
2336.98 215
2337.09 219
2337.21 221
2337.32 220
2337.43 218
2337.54 215
2337.65 210
2337.76 205
2337.87 200
2337.98 195
2338.09 189
2338.20 181
2338.31 171
2338.42 158
2338.53 141
2338.65 121
2338.76 100
2338.87 79
2338.98 60
2339.09 47
2339.20 39
2339.31 37
2339.42 38
2339.53 42
2339.64 46
2339.75 49
2339.86 50
2339.98 50
2340.09 50
2340.20 52
2340.31 57
2340.42 66
2340.53 77
2340.64 90
2340.75 105
2340.86 122
2340.97 138
2341.08 153
2341.19 166
2341.31 174
2341.42 178
2341.53 174
2341.64 164
2341.75 148
2341.86 127
2341.97 106
2342.08 86
2342.19 71
2342.30 60
2342.41 55
2342.53 53
2342.64 54
2342.75 54
2342.86 53
2342.97 47
2343.08 40
2343.19 30
2343.30 21
2343.41 14
2343.52 10
2343.63 10
2343.75 14
2343.86 20
2343.97 27
2344.08 33
2344.19 36
2344.30 38
2344.41 38
2344.52 37
2344.63 36
2344.74 36
2344.86 37
2344.97 40
2345.08 44
2345.19 46
2345.30 46
2345.41 42
2345.52 35
2345.63 25
2345.74 13
2345.85 2
2345.96 0
2346.08 0
2346.19 0
2346.30 0
2346.41 0
2346.52 5
2346.63 10
2346.74 12
2346.85 10
2346.96 6
2347.07 1
2347.19 0
2347.30 0
2347.41 0
2347.52 5
2347.63 14
2347.74 24
2347.85 33
2347.96 39
2348.07 41
2348.19 41
2348.30 38
2348.41 34
2348.52 30
2348.63 27
2348.74 24
2348.85 23
2348.96 24
2349.07 28
2349.18 34
2349.30 44
2349.41 56
2349.52 71
2349.63 85
2349.74 99
2349.85 109
2349.96 115
2350.07 116
2350.18 113
2350.30 106
2350.41 97
2350.52 87
2350.63 77
2350.74 68
2350.85 60
2350.96 52
2351.07 45
2351.18 37
2351.30 28
2351.41 20
2351.52 13
2351.63 10
2351.74 13
2351.85 22
2351.96 38
2352.07 58
2352.18 79
2352.30 98
2352.41 112
2352.52 119
2352.63 119
2352.74 115
2352.85 109
2352.96 102
2353.07 96
2353.18 90
2353.30 84
2353.41 76
2353.52 64
2353.63 50
2353.74 33
2353.85 17
2353.96 4
2354.07 0
2354.19 0
2354.30 0
2354.41 7
2354.52 18
2354.63 27
2354.74 34
2354.85 37
2354.96 35
2355.07 29
2355.19 20
2355.30 11
2355.41 3
2355.52 0
2355.63 0
2355.74 0
2355.85 0
2355.96 0
2356.08 0
2356.19 0
2356.30 0
2356.41 0
2356.52 0
2356.63 3
2356.74 8
2356.85 14
2356.97 20
2357.08 27
2357.19 33
2357.30 39
2357.41 45
2357.52 52
2357.63 59
2357.74 67
2357.86 76
2357.97 85
2358.08 94
2358.19 103
2358.30 109
2358.41 114
2358.52 118
2358.63 120
2358.75 123
2358.86 126
2358.97 129
2359.08 132
2359.19 134
2359.30 133
2359.41 126
2359.52 113
2359.64 94
2359.75 69
2359.86 42
2359.97 16
2360.08 0
2360.19 0
2360.30 0
2360.42 0
2360.53 0
2360.64 0
2360.75 0
2360.86 0
2360.97 4
2361.08 19
2361.19 35
2361.31 49
2361.42 62
2361.53 72
2361.64 79
2361.75 84
2361.86 86
2361.97 86
2362.09 85
2362.20 81
2362.31 77
2362.42 71
2362.53 63
2362.64 54
2362.75 43
2362.87 32
2362.98 22
2363.09 13
2363.20 6
2363.31 3
2363.42 3
2363.53 7
2363.64 14
2363.76 24
2363.87 36
2363.98 49
2364.09 62
2364.20 73
2364.31 79
2364.42 80
2364.54 75
2364.65 64
2364.76 50
2364.87 34
2364.98 20
2365.09 9
2365.20 5
2365.32 7
2365.43 14
2365.54 25
2365.65 36
2365.76 47
2365.87 55
2365.98 58
2366.10 58
2366.21 54
2366.32 49
2366.43 43
2366.54 39
2366.65 38
2366.77 40
2366.88 44
2366.99 52
2367.10 60
2367.21 70
2367.32 80
2367.43 91
2367.55 102
2367.66 113
2367.77 123
2367.88 132
2367.99 139
2368.10 143
2368.21 145
2368.33 146
2368.44 147
2368.55 151
2368.66 156
2368.77 162
2368.88 166
2369.00 168
2369.11 165
2369.22 156
2369.33 141
2369.44 123
2369.55 104
2369.66 87
2369.78 73
2369.89 63
2370.00 58
2370.11 56
2370.22 56
2370.33 57
2370.45 59
2370.56 60
2370.67 62
2370.78 64
2370.89 65
2371.00 66
2371.11 67
2371.23 67
2371.34 65
2371.45 62
2371.56 59
2371.67 54
2371.78 49
2371.90 44
2372.01 39
2372.12 35
2372.23 31
2372.34 29
2372.45 31
2372.57 36
2372.68 46
2372.79 60
2372.90 77
2373.01 95
2373.12 111
2373.24 124
2373.35 130
2373.46 130
2373.57 123
2373.68 110
2373.79 93
2373.91 74
2374.02 56
2374.13 41
2374.24 29
2374.35 20
2374.46 16
2374.58 15
2374.69 17
2374.80 21
2374.91 27
2375.02 35
2375.13 44
2375.25 53
2375.36 63
2375.47 72
2375.58 80
2375.69 87
2375.80 94
2375.92 99
2376.03 104
2376.14 108
2376.25 111
2376.36 114
2376.47 116
2376.59 117
2376.70 116
2376.81 114
2376.92 108
2377.03 98
2377.14 85
2377.26 68
2377.37 49
2377.48 29
2377.59 10
2377.70 0
2377.81 0
2377.93 0
2378.04 0
2378.15 0
2378.26 0
2378.37 0
2378.48 0
2378.60 2
2378.71 14
2378.82 27
2378.93 40
2379.04 53
2379.16 66
2379.27 79
2379.38 91
2379.49 103
2379.60 112
2379.71 118
2379.83 121
2379.94 121
2380.05 117
2380.16 113
2380.27 110
2380.39 110
2380.50 113
2380.61 120
2380.72 129
2380.83 139
2380.94 148
2381.06 155
2381.17 159
2381.28 162
2381.39 163
2381.50 163
2381.61 163
2381.73 163
2381.84 163
2381.95 163
2382.06 164
2382.17 167
2382.29 173
2382.40 182
2382.51 192
2382.62 203
2382.73 214
2382.85 224
2382.96 231
2383.07 238
2383.18 244
2383.29 252
2383.40 260
2383.52 270
2383.63 279
2383.74 286
2383.85 291
2383.96 292
2384.08 289
2384.19 283
2384.30 275
2384.41 266
2384.52 258
2384.64 252
2384.75 249
2384.86 248
2384.97 251
2385.08 258
2385.19 267
2385.31 280
2385.42 293
2385.53 305
2385.64 316
2385.75 323
2385.87 327
2385.98 328
2386.09 325
2386.20 319
2386.31 311
2386.43 301
2386.54 289
2386.65 275
2386.76 259
2386.87 243
2386.99 227
2387.10 212
2387.21 201
2387.32 192
2387.43 188
2387.55 188
2387.66 191
2387.77 198
2387.88 205
2387.99 213
2388.11 219
2388.22 221
2388.33 219
2388.44 211
2388.55 200
2388.67 187
2388.78 173
2388.89 161
2389.00 151
2389.11 143
2389.23 139
2389.34 136
2389.45 136
2389.56 137
2389.67 141
2389.79 147
2389.90 155
2390.01 164
2390.12 173
2390.23 181
2390.35 186
2390.46 190
2390.57 190
2390.68 189
2390.79 185
2390.91 180
2391.02 173
2391.13 165
2391.24 157
2391.35 149
2391.47 143
2391.58 138
2391.69 136
2391.80 137
2391.91 140
2392.03 147
2392.14 158
2392.25 171
2392.36 184
2392.47 197
2392.59 208
2392.70 214
2392.81 216
2392.92 215
2393.03 211
2393.15 208
2393.26 205
2393.37 202
2393.48 199
2393.60 194
2393.71 185
2393.82 172
2393.93 156
2394.04 138
2394.16 122
2394.27 107
2394.38 96
2394.49 88
2394.60 84
2394.72 82
2394.83 83
2394.94 86
2395.05 91
2395.17 96
2395.28 100
2395.39 102
2395.50 100
2395.61 94
2395.73 84
2395.84 72
2395.95 60
2396.06 51
2396.17 45
2396.29 44
2396.40 47
2396.51 51
2396.62 55
2396.74 57
2396.85 56
2396.96 51
2397.07 43
2397.18 33
2397.30 25
2397.41 19
2397.52 16
2397.63 18
2397.75 22
2397.86 27
2397.97 31
2398.08 32
2398.19 30
2398.31 24
2398.42 17
2398.53 9
2398.64 2
2398.76 0
2398.87 0
2398.98 0
2399.09 0
2399.20 0
2399.32 2
2399.43 4
2399.54 4
2399.65 4
2399.77 2
2399.88 0
2399.99 0
2400.10 0
2400.21 2
2400.33 8
2400.44 17
2400.55 27
2400.66 38
2400.78 48
2400.89 55
2401.00 58
2401.11 57
2401.22 53
2401.34 48
2401.45 42
2401.56 39
2401.67 38
2401.79 41
2401.90 46
2402.01 52
2402.12 57
2402.24 61
2402.35 64
2402.46 64
2402.57 65
2402.68 68
2402.80 74
2402.91 83
2403.02 96
2403.13 109
2403.25 123
2403.36 134
2403.47 142
2403.58 146
2403.70 146
2403.81 144
2403.92 137
2404.03 129
2404.15 118
2404.26 106
2404.37 95
2404.48 84
2404.59 76
2404.71 72
2404.82 72
2404.93 74
2405.04 79
2405.16 83
2405.27 86
2405.38 87
2405.49 86
2405.61 81
2405.72 75
2405.83 69
2405.94 63
2406.06 59
2406.17 57
2406.28 59
2406.39 63
2406.51 70
2406.62 78
2406.73 85
2406.84 90
2406.95 91
2407.07 89
2407.18 84
2407.29 78
2407.40 71
2407.52 64
2407.63 57
2407.74 49
2407.85 41
2407.97 32
2408.08 24
2408.19 20
2408.30 19
2408.42 26
2408.53 38
2408.64 57
2408.75 78
2408.87 100
2408.98 120
2409.09 135
2409.20 146
2409.32 153
2409.43 156
2409.54 156
2409.65 153
2409.77 148
2409.88 141
2409.99 132
2410.10 120
2410.22 109
2410.33 98
2410.44 88
2410.55 80
2410.67 73
2410.78 66
2410.89 59
2411.00 52
2411.12 43
2411.23 35
2411.34 27
2411.45 19
2411.57 12
2411.68 5
2411.79 0
2411.90 0
2412.02 0
2412.13 0
2412.24 0
2412.35 0
2412.47 0
2412.58 0
2412.69 5
2412.80 10
2412.92 14
2413.03 16
2413.14 19
2413.25 23
2413.37 28
2413.48 34
2413.59 39
2413.70 42
2413.82 41
2413.93 37
2414.04 28
2414.16 17
2414.27 6
2414.38 0
2414.49 0
2414.61 0
2414.72 0
2414.83 5
2414.94 22
2415.06 42
2415.17 65
2415.28 87
2415.39 108
2415.51 125
2415.62 138
2415.73 146
2415.84 149
2415.96 148
2416.07 144
2416.18 136
2416.29 127
2416.41 118
2416.52 109
2416.63 102
2416.75 96
2416.86 92
2416.97 90
2417.08 86
2417.20 82
2417.31 74
2417.42 62
2417.53 46
2417.65 27
2417.76 6
2417.87 0
2417.98 0
2418.10 0
2418.21 0
2418.32 0
2418.44 0
2418.55 0
2418.66 0
2418.77 12
2418.89 29
2419.00 46
2419.11 63
2419.22 79
2419.34 93
2419.45 104
2419.56 113
2419.68 118
2419.79 120
2419.90 120
2420.01 120
2420.13 119
2420.24 120
2420.35 122
2420.46 125
2420.58 128
2420.69 129
2420.80 129
2420.92 127
2421.03 125
2421.14 122
2421.25 120
2421.37 120
2421.48 121
2421.59 124
2421.70 126
2421.82 128
2421.93 128
2422.04 128
2422.16 127
2422.27 128
2422.38 130
2422.49 134
2422.61 140
2422.72 147
2422.83 153
2422.95 159
2423.06 164
2423.17 168
2423.28 172
2423.40 176
2423.51 181
2423.62 185
2423.73 186
2423.85 183
2423.96 176
2424.07 164
2424.19 147
2424.30 128
2424.41 108
2424.52 91
2424.64 77
2424.75 69
2424.86 66
2424.98 67
2425.09 71
2425.20 75
2425.31 80
2425.43 86
2425.54 92
2425.65 102
2425.77 114
2425.88 130
2425.99 148
2426.10 164
2426.22 176
2426.33 181
2426.44 179
2426.56 169
2426.67 154
2426.78 135
2426.89 115
2427.01 96
2427.12 79
2427.23 64
2427.35 51
2427.46 39
2427.57 28
2427.68 20
2427.80 14
2427.91 11
2428.02 12
2428.14 14
2428.25 18
2428.36 23
2428.48 27
2428.59 30
2428.70 33
2428.81 33
2428.93 33
2429.04 30
2429.15 26
2429.27 20
2429.38 12
2429.49 5
2429.60 0
2429.72 0
2429.83 0
2429.94 0
2430.06 0
2430.17 0
2430.28 0
2430.40 0
2430.51 0
2430.62 11
2430.73 31
2430.85 54
2430.96 77
2431.07 99
2431.19 116
2431.30 127
2431.41 132
2431.53 131
2431.64 126
2431.75 119
2431.86 111
2431.98 102
2432.09 92
2432.20 81
2432.32 72
2432.43 64
2432.54 58
2432.66 57
2432.77 60
2432.88 66
2432.99 74
2433.11 82
2433.22 88
2433.33 91
2433.45 92
2433.56 90
2433.67 87
2433.79 82
2433.90 78
2434.01 72
2434.12 65
2434.24 56
2434.35 45
2434.46 34
2434.58 22
2434.69 13
2434.80 6
2434.92 4
2435.03 6
2435.14 12
2435.26 21
2435.37 33
2435.48 46
2435.59 60
2435.71 73
2435.82 85
2435.93 95
2436.05 103
2436.16 108
2436.27 111
2436.39 115
2436.50 120
2436.61 128
2436.73 139
2436.84 153
2436.95 168
2437.07 182
2437.18 192
2437.29 197
2437.40 196
2437.52 189
2437.63 178
2437.74 164
2437.86 150
2437.97 136
2438.08 125
2438.20 118
2438.31 116
2438.42 117
2438.54 123
2438.65 131
2438.76 140
2438.88 148
2438.99 156
2439.10 161
2439.21 164
2439.33 166
2439.44 165
2439.55 163
2439.67 159
2439.78 156
2439.89 152
2440.01 149
2440.12 147
2440.23 146
2440.35 147
2440.46 149
2440.57 153
2440.69 156
2440.80 161
2440.91 166
2441.03 171
2441.14 176
2441.25 180
2441.37 182
2441.48 182
2441.59 180
2441.71 175
2441.82 166
2441.93 154
2442.05 140
2442.16 124
2442.27 107
2442.38 91
2442.50 78
2442.61 68
2442.72 62
2442.84 59
2442.95 59
2443.06 60
2443.18 63
2443.29 66
2443.40 68
2443.52 72
2443.63 76
2443.74 82
2443.86 90
2443.97 98
2444.08 105
2444.20 111
2444.31 113
2444.42 111
2444.54 105
2444.65 96
2444.76 84
2444.88 73
2444.99 62
2445.10 54
2445.22 49
2445.33 46
2445.44 46
2445.56 46
2445.67 47
2445.78 47
2445.90 46
2446.01 45
2446.12 44
2446.24 45
2446.35 49
2446.46 56
2446.58 67
2446.69 80
2446.80 93
2446.92 105
2447.03 115
2447.14 120
2447.26 122
2447.37 120
2447.48 115
2447.60 109
2447.71 101
2447.82 92
2447.94 83
2448.05 75
2448.16 67
2448.28 60
2448.39 55
2448.50 51
2448.62 50
2448.73 50
2448.84 54
2448.96 60
2449.07 71
2449.18 85
2449.30 102
2449.41 120
2449.52 136
2449.64 151
2449.75 161
2449.86 167
2449.98 167
2450.09 163
2450.21 156
2450.32 147
2450.43 140
2450.55 134
2450.66 131
2450.77 130
2450.89 130
2451.00 130
2451.11 128
2451.23 123
2451.34 116
2451.45 107
2451.57 98
2451.68 90
2451.79 85
2451.91 82
2452.02 82
2452.13 83
2452.25 86
2452.36 90
2452.47 93
2452.59 96
2452.70 99
2452.81 102
2452.93 104
2453.04 107
2453.16 112
2453.27 120
2453.38 130
2453.50 141
2453.61 154
2453.72 166
2453.84 178
2453.95 187
2454.06 192
2454.18 194
2454.29 194
2454.40 191
2454.52 187
2454.63 183
2454.74 179
2454.86 176
2454.97 174
2455.08 172
2455.20 169
2455.31 165
2455.43 159
2455.54 150
2455.65 139
2455.77 127
2455.88 114
2455.99 102
2456.11 90
2456.22 81
2456.33 73
2456.45 68
2456.56 65
2456.67 65
2456.79 68
2456.90 71
2457.02 76
2457.13 80
2457.24 84
2457.36 85
2457.47 84
2457.58 83
2457.70 82
2457.81 83
2457.92 87
2458.04 94
2458.15 104
2458.26 116
2458.38 128
2458.49 139
2458.61 149
2458.72 157
2458.83 165
2458.95 172
2459.06 180
2459.17 188
2459.29 196
2459.40 204
2459.51 209
2459.63 211
2459.74 210
2459.86 205
2459.97 198
2460.08 189
2460.20 179
2460.31 169
2460.42 161
2460.54 153
2460.65 147
2460.77 143
2460.88 141
2460.99 141
2461.11 145
2461.22 153
2461.33 165
2461.45 179
2461.56 193
2461.67 205
2461.79 214
2461.90 217
2462.02 213
2462.13 204
2462.24 189
2462.36 171
2462.47 152
2462.58 133
2462.70 119
2462.81 109
2462.93 104
2463.04 105
2463.15 111
2463.27 118
2463.38 127
2463.49 135
2463.61 142
2463.72 147
2463.84 152
2463.95 157
2464.06 164
2464.18 171
2464.29 178
2464.40 183
2464.52 184
2464.63 182
2464.75 177
2464.86 171
2464.97 165
2465.09 161
2465.20 160
2465.31 161
2465.43 163
2465.54 164
2465.66 162
2465.77 159
2465.88 154
2466.00 151
2466.11 151
2466.22 155
2466.34 162
2466.45 172
2466.57 181
2466.68 188
2466.79 190
2466.91 186
2467.02 177
2467.13 163
2467.25 145
2467.36 124
2467.48 100
2467.59 77
2467.70 55
2467.82 36
2467.93 22
2468.05 12
2468.16 6
2468.27 2
2468.39 0
2468.50 0
2468.61 0
2468.73 0
2468.84 0
2468.96 0
2469.07 0
2469.18 0
2469.30 1
2469.41 15
2469.53 30
2469.64 45
2469.75 59
2469.87 71
2469.98 81
2470.10 89
2470.21 95
2470.32 98
2470.44 99
2470.55 96
2470.66 90
2470.78 81
2470.89 71
2471.01 63
2471.12 58
2471.23 58
2471.35 64
2471.46 75
2471.58 90
2471.69 105
2471.80 118
2471.92 129
2472.03 135
2472.15 138
2472.26 139
2472.37 140
2472.49 141
2472.60 144
2472.72 149
2472.83 154
2472.94 160
2473.06 164
2473.17 167
2473.28 169
2473.40 168
2473.51 164
2473.63 159
2473.74 151
2473.85 140
2473.97 128
2474.08 114
2474.20 101
2474.31 90
2474.42 82
2474.54 78
2474.65 78
2474.77 79
2474.88 80
2474.99 79
2475.11 77
2475.22 72
2475.34 66
2475.45 60
2475.56 57
2475.68 54
2475.79 53
2475.91 50
2476.02 46
2476.13 41
2476.25 33
2476.36 24
2476.48 17
2476.59 11
2476.70 7
2476.82 5
2476.93 4
2477.05 2
2477.16 0
2477.28 0
2477.39 0
2477.50 0
2477.62 0
2477.73 0
2477.85 0
2477.96 0
2478.07 5
2478.19 12
2478.30 20
2478.42 28
2478.53 36
2478.64 45
2478.76 53
2478.87 62
2478.99 71
2479.10 78
2479.21 83
2479.33 85
2479.44 83
2479.56 78
2479.67 70
2479.79 60
2479.90 49
2480.01 40
2480.13 32
2480.24 29
2480.36 30
2480.47 36
2480.58 44
2480.70 56
2480.81 68
2480.93 81
2481.04 93
2481.15 104
2481.27 114
2481.38 122
2481.50 129
2481.61 132
2481.73 133
2481.84 130
2481.95 124
2482.07 116
2482.18 109
2482.30 103
2482.41 99
2482.52 97
2482.64 96
2482.75 96
2482.87 95
2482.98 92
2483.10 89
2483.21 85
2483.32 82
2483.44 79
2483.55 79
2483.67 80
2483.78 82
2483.89 85
2484.01 86
2484.12 86
2484.24 83
2484.35 78
2484.47 71
2484.58 62
2484.69 53
2484.81 43
2484.92 35
2485.04 29
2485.15 24
2485.27 20
2485.38 17
2485.49 15
2485.61 11
2485.72 7
2485.84 1
2485.95 0
2486.07 0
2486.18 0
2486.29 0
2486.41 0
2486.52 0
2486.64 0
2486.75 6
2486.86 24
2486.98 44
2487.09 63
2487.21 81
2487.32 95
2487.44 105
2487.55 109
2487.66 108
2487.78 102
2487.89 93
2488.01 81
2488.12 69
2488.24 59
2488.35 51
2488.47 48
2488.58 49
2488.69 54
2488.81 61
2488.92 69
2489.04 75
2489.15 80
2489.27 82
2489.38 81
2489.49 79
2489.61 76
2489.72 71
2489.84 66
2489.95 60
2490.07 54
2490.18 47
2490.29 41
2490.41 36
2490.52 31
2490.64 28
2490.75 27
2490.87 26
2490.98 26
2491.09 27
2491.21 29
2491.32 32
2491.44 36
2491.55 40
2491.67 43
2491.78 46
2491.90 49
2492.01 50
2492.12 52
2492.24 54
2492.35 57
2492.47 60
2492.58 63
2492.70 67
2492.81 71
2492.93 76
2493.04 83
2493.15 92
2493.27 103
2493.38 115
2493.50 127
2493.61 138
2493.73 146
2493.84 152
2493.96 156
2494.07 162
2494.18 169
2494.30 179
2494.41 190
2494.53 202
2494.64 210
2494.76 213
2494.87 209
2494.99 198
2495.10 183
2495.21 166
2495.33 150
2495.44 138
2495.56 130
2495.67 124
2495.79 119
2495.90 114
2496.02 107
2496.13 98
2496.24 87
2496.36 78
2496.47 71
2496.59 67
2496.70 66
2496.82 67
2496.93 69
2497.05 70
2497.16 68
2497.27 63
2497.39 57
2497.50 50
2497.62 45
2497.73 43
2497.85 47
2497.96 55
2498.08 68
2498.19 83
2498.31 100
2498.42 116
2498.53 132
2498.65 144
2498.76 153
2498.88 158
2498.99 158
2499.11 154
2499.22 145
2499.34 134
2499.45 123
2499.57 113
2499.68 105
2499.79 102
2499.91 103
2500.02 108
2500.14 116
2500.25 126
2500.37 136
2500.48 145
2500.60 153
2500.71 161
2500.83 167
2500.94 174
2501.06 181
2501.17 190
2501.28 200
2501.40 209
2501.51 218
2501.63 225
2501.74 228
2501.86 227
2501.97 223
2502.09 216
2502.20 207
2502.32 198
2502.43 189
2502.55 182
2502.66 177
2502.77 174
2502.89 173
2503.00 173
2503.12 175
2503.23 177
2503.35 178
2503.46 180
2503.58 182
2503.69 185
2503.81 190
2503.92 197
2504.04 206
2504.15 216
2504.26 225
2504.38 230
2504.49 231
2504.61 228
2504.72 222
2504.84 213
2504.95 204
2505.07 197
2505.18 190
2505.30 183
2505.41 176
2505.53 168
2505.64 160
2505.76 151
2505.87 145
2505.99 141
2506.10 139
2506.21 139
2506.33 139
2506.44 138
2506.56 136
2506.67 132
2506.79 127
2506.90 124
2507.02 122
2507.13 124
2507.25 128
2507.36 135
2507.48 143
2507.59 150
2507.71 155
2507.82 158
2507.94 158
2508.05 155
2508.17 148
2508.28 140
2508.39 129
2508.51 118
2508.62 108
2508.74 100
2508.85 97
2508.97 97
2509.08 103
2509.20 112
2509.31 124
2509.43 138
2509.54 152
2509.66 166
2509.77 179
2509.89 191
2510.00 202
2510.12 213
2510.23 223
2510.35 231
2510.46 236
2510.58 237
2510.69 233
2510.81 224
2510.92 212
2511.04 198
2511.15 183
2511.26 168
2511.38 154
2511.49 143
2511.61 134
2511.72 127
2511.84 121
2511.95 118
2512.07 117
2512.18 118
2512.30 121
2512.41 125
2512.53 128
2512.64 130
2512.76 128
2512.87 122
2512.99 113
2513.10 100
2513.22 86
2513.33 71
2513.45 58
2513.56 46
2513.68 37
2513.79 31
2513.91 29
2514.02 29
2514.14 32
2514.25 36
2514.37 40
2514.48 43
2514.60 43
2514.71 41
2514.83 36
2514.94 31
2515.06 27
2515.17 25
2515.29 25
2515.40 28
2515.52 33
2515.63 40
2515.75 46
2515.86 52
2515.98 55
2516.09 57
2516.21 57
2516.32 56
2516.44 52
2516.55 47
2516.67 40
2516.78 33
2516.89 26
2517.01 20
2517.12 14
2517.24 9
2517.35 6
2517.47 4
2517.58 4
2517.70 5
2517.81 6
2517.93 8
2518.04 9
2518.16 9
2518.27 5
2518.39 0
2518.50 0
2518.62 0
2518.73 0
2518.85 0
2518.96 0
2519.08 6
2519.19 20
2519.31 34
2519.42 45
2519.54 50
2519.65 49
2519.77 44
2519.88 38
2520.00 32
2520.11 29
2520.23 30
2520.35 35
2520.46 43
2520.58 52
2520.69 62
2520.81 71
2520.92 78
2521.04 84
2521.15 88
2521.27 92
2521.38 96
2521.50 100
2521.61 105
2521.73 110
2521.84 116
2521.96 122
2522.07 127
2522.19 132
2522.30 137
2522.42 141
2522.53 144
2522.65 146
2522.76 147
2522.88 147
2522.99 145
2523.11 142
2523.22 139
2523.34 136
2523.45 134
2523.57 135
2523.68 138
2523.80 143
2523.91 149
2524.03 154
2524.14 156
2524.26 154
2524.37 147
2524.49 136
2524.60 123
2524.72 109
2524.83 97
2524.95 88
2525.06 82
2525.18 79
2525.29 80
2525.41 83
2525.52 88
2525.64 96
2525.75 104
2525.87 112
2525.99 119
2526.10 126
2526.22 133
2526.33 139
2526.45 146
2526.56 154
2526.68 161
2526.79 168
2526.91 172
2527.02 172
2527.14 169
2527.25 163
2527.37 155
2527.48 146
2527.60 139
2527.71 134
2527.83 131
2527.94 131
2528.06 133
2528.17 137
2528.29 143
2528.40 149
2528.52 156
2528.63 164
2528.75 173
2528.87 182
2528.98 192
2529.10 203
2529.21 213
2529.33 224
2529.44 233
2529.56 240
2529.67 244
2529.79 244
2529.90 239
2530.02 229
2530.13 216
2530.25 201
2530.36 185
2530.48 171
2530.59 158
2530.71 148
2530.82 141
2530.94 137
2531.06 136
2531.17 138
2531.29 142
2531.40 151
2531.52 163
2531.63 179
2531.75 198
2531.86 220
2531.98 244
2532.09 266
2532.21 284
2532.32 295
2532.44 299
2532.55 294
2532.67 280
2532.78 260
2532.90 235
2533.02 209
2533.13 185
2533.25 167
2533.36 154
2533.48 148
2533.59 146
2533.71 146
2533.82 145
2533.94 143
2534.05 140
2534.17 138
2534.28 137
2534.40 140
2534.51 146
2534.63 155
2534.75 164
2534.86 171
2534.98 174
2535.09 174
2535.21 171
2535.32 167
2535.44 162
2535.55 160
2535.67 158
2535.78 158
2535.90 158
2536.01 157
2536.13 154
2536.25 151
2536.36 147
2536.48 142
2536.59 138
2536.71 134
2536.82 130
2536.94 125
2537.05 120
2537.17 112
2537.28 102
2537.40 89
2537.52 75
2537.63 60
2537.75 44
2537.86 30
2537.98 18
2538.09 7
2538.21 0
2538.32 0
2538.44 0
2538.55 0
2538.67 0
2538.79 0
2538.90 0
2539.02 0
2539.13 0
2539.25 7
2539.36 20
2539.48 33
2539.59 45
2539.71 55
2539.82 62
2539.94 68
2540.06 72
2540.17 76
2540.29 78
2540.40 79
2540.52 78
2540.63 76
2540.75 71
2540.86 64
2540.98 57
2541.10 51
2541.21 46
2541.33 43
2541.44 43
2541.56 44
2541.67 47
2541.79 51
2541.90 57
2542.02 63
2542.13 70
2542.25 77
2542.37 85
2542.48 92
2542.60 98
2542.71 103
2542.83 108
2542.94 111
2543.06 113
2543.17 116
2543.29 118
2543.41 121
2543.52 124
2543.64 127
2543.75 128
2543.87 126
2543.98 121
2544.10 113
2544.21 101
2544.33 87
2544.45 73
2544.56 59
2544.68 49
2544.79 42
2544.91 38
2545.02 37
2545.14 38
2545.26 40
2545.37 43
2545.49 45
2545.60 47
2545.72 50
2545.83 52
2545.95 55
2546.06 58
2546.18 61
2546.30 66
2546.41 72
2546.53 80
2546.64 88
2546.76 97
2546.87 103
2546.99 106
2547.11 104
2547.22 98
2547.34 88
2547.45 75
2547.57 62
2547.68 51
2547.80 42
2547.91 38
2548.03 37
2548.15 38
2548.26 39
2548.38 40
2548.49 37
2548.61 33
2548.72 26
2548.84 19
2548.96 13
2549.07 9
2549.19 7
2549.30 8
2549.42 9
2549.53 10
2549.65 10
2549.77 9
2549.88 8
2550.00 7
2550.11 5
2550.23 3
2550.34 0
2550.46 0
2550.58 0
2550.69 0
2550.81 0
2550.92 0
2551.04 0
2551.15 2
2551.27 11
2551.39 20
2551.50 27
2551.62 34
2551.73 39
2551.85 45
2551.97 53
2552.08 63
2552.20 76
2552.31 89
2552.43 101
2552.54 110
2552.66 114
2552.78 115
2552.89 111
2553.01 104
2553.12 95
2553.24 85
2553.35 76
2553.47 68
2553.59 62
2553.70 59
2553.82 57
2553.93 58
2554.05 61
2554.16 67
2554.28 76
2554.40 89
2554.51 105
2554.63 125
2554.74 145
2554.86 164
2554.98 180
2555.09 188
2555.21 190
2555.32 183
2555.44 171
2555.55 154
2555.67 136
2555.79 119
2555.90 105
2556.02 94
2556.13 88
2556.25 84
2556.37 84
2556.48 85
2556.60 88
2556.71 91
2556.83 94
2556.95 96
2557.06 97
2557.18 97
2557.29 96
2557.41 94
2557.52 91
2557.64 89
2557.76 87
2557.87 85
2557.99 84
2558.10 84
2558.22 84
2558.34 85
2558.45 87
2558.57 86
2558.68 84
2558.80 79
2558.92 71
2559.03 63
2559.15 56
2559.26 53
2559.38 55
2559.50 61
2559.61 72
2559.73 84
2559.84 95
2559.96 103
2560.07 106
2560.19 105
2560.31 100
2560.42 94
2560.54 88
2560.65 85
2560.77 86
2560.89 90
2561.00 98
2561.12 108
2561.23 118
2561.35 127
2561.47 135
2561.58 139
2561.70 142
2561.81 143
2561.93 145
2562.05 148
2562.16 151
2562.28 155
2562.39 158
2562.51 158
2562.63 154
2562.74 146
2562.86 133
2562.97 119
2563.09 107
2563.21 97
2563.32 91
2563.44 88
2563.55 89
2563.67 91
2563.79 93
2563.90 95
2564.02 96
2564.13 98
2564.25 103
2564.37 112
2564.48 126
2564.60 143
2564.71 163
2564.83 183
2564.95 200
2565.06 213
2565.18 220
2565.29 219
2565.41 213
2565.53 201
2565.64 187
2565.76 171
2565.88 157
2565.99 145
2566.11 137
2566.22 133
2566.34 133
2566.46 136
2566.57 142
2566.69 150
2566.80 157
2566.92 163
2567.04 164
2567.15 160
2567.27 151
2567.38 136
2567.50 118
2567.62 99
2567.73 80
2567.85 64
2567.97 52
2568.08 44
2568.20 39
2568.31 35
2568.43 32
2568.55 30
2568.66 27
2568.78 25
2568.89 24
2569.01 24
2569.13 26
2569.24 29
2569.36 34
2569.47 41
2569.59 49
2569.71 59
2569.82 70
2569.94 82
2570.06 95
2570.17 107
2570.29 118
2570.40 127
2570.52 133
2570.64 136
2570.75 138
2570.87 138
2570.99 138
2571.10 136
2571.22 135
2571.33 135
2571.45 135
2571.57 134
2571.68 133
2571.80 132
2571.91 130
2572.03 128
2572.15 125
2572.26 123
2572.38 121
2572.50 120
2572.61 119
2572.73 118
2572.84 117
2572.96 115
2573.08 114
2573.19 112
2573.31 112
2573.43 113
2573.54 116
2573.66 121
2573.77 128
2573.89 136
2574.01 143
2574.12 149
2574.24 151
2574.36 150
2574.47 144
2574.59 133
2574.70 119
2574.82 100
2574.94 80
2575.05 59
2575.17 37
2575.29 16
2575.40 0
2575.52 0
2575.64 0
2575.75 0
2575.87 0
2575.98 0
2576.10 0
2576.22 0
2576.33 0
2576.45 18
2576.57 37
2576.68 54
2576.80 68
2576.91 78
2577.03 84
2577.15 87
2577.26 87
2577.38 84
2577.50 82
2577.61 81
2577.73 83
2577.85 87
2577.96 96
2578.08 106
2578.19 119
2578.31 131
2578.43 141
2578.54 148
2578.66 152
2578.78 154
2578.89 155
2579.01 156
2579.13 158
2579.24 160
2579.36 163
2579.47 164
2579.59 163
2579.71 159
2579.82 153
2579.94 144
2580.06 134
2580.17 124
2580.29 117
2580.41 112
2580.52 112
2580.64 116
2580.75 123
2580.87 131
2580.99 139
2581.10 145
2581.22 150
2581.34 150
2581.45 146
2581.57 139
2581.69 129
2581.80 116
2581.92 103
2582.04 92
2582.15 82
2582.27 77
2582.38 75
2582.50 77
2582.62 79
2582.73 82
2582.85 82
2582.97 82
2583.08 80
2583.20 79
2583.32 80
2583.43 84
2583.55 94
2583.67 107
2583.78 122
2583.90 139
2584.02 156
2584.13 172
2584.25 186
2584.36 195
2584.48 201
2584.60 203
2584.71 201
2584.83 197
2584.95 191
2585.06 186
2585.18 183
2585.30 183
2585.41 186
2585.53 191
2585.65 197
2585.76 204
2585.88 209
2586.00 214
2586.11 217
2586.23 221
2586.35 225
2586.46 231
2586.58 238
2586.70 246
2586.81 254
2586.93 263
2587.04 270
2587.16 275
2587.28 277
2587.39 277
2587.51 273
2587.63 266
2587.74 255
2587.86 242
2587.98 225
2588.09 207
2588.21 187
2588.33 167
2588.44 148
2588.56 131
2588.68 117
2588.79 107
2588.91 101
2589.03 99
2589.14 101
2589.26 105
2589.38 109
2589.49 114
2589.61 117
2589.73 119
2589.84 120
2589.96 119
2590.08 119
2590.19 117
2590.31 115
2590.43 112
2590.54 107
2590.66 102
2590.78 95
2590.89 88
2591.01 84
2591.13 84
2591.24 89
2591.36 100
2591.48 116
2591.59 136
2591.71 157
2591.83 176
2591.94 190
2592.06 198
2592.18 200
2592.29 197
2592.41 192
2592.53 186
2592.64 180
2592.76 174
2592.88 169
2592.99 163
2593.11 157
2593.23 151
2593.34 145
2593.46 142
2593.58 141
2593.69 142
2593.81 146
2593.93 150
2594.04 153
2594.16 154
2594.28 153
2594.39 149
2594.51 142
2594.63 133
2594.74 123
2594.86 114
2594.98 106
2595.09 102
2595.21 102
2595.33 105
2595.44 110
2595.56 115
2595.68 118
2595.79 118
2595.91 115
2596.03 109
2596.14 100
2596.26 91
2596.38 83
2596.49 76
2596.61 73
2596.73 71
2596.84 72
2596.96 73
2597.08 75
2597.20 76
2597.31 76
2597.43 76
2597.55 78
2597.66 82
2597.78 89
2597.90 98
2598.01 109
2598.13 120
2598.25 130
2598.36 138
2598.48 143
2598.60 145
2598.71 147
2598.83 148
2598.95 149
2599.06 151
2599.18 154
2599.30 156
2599.41 158
2599.53 158
2599.65 155
2599.77 149
2599.88 140
2600.00 128
2600.12 113
2600.23 95
2600.35 76
2600.47 56
2600.58 37
2600.70 19
2600.82 4
2600.93 0
2601.05 0
2601.17 0
2601.28 0
2601.40 0
2601.52 0
2601.63 0
2601.75 0
2601.87 6
2601.99 17
2602.10 27
2602.22 37
2602.34 46
2602.45 55
2602.57 64
2602.69 73
2602.80 83
2602.92 92
2603.04 99
2603.15 104
2603.27 106
2603.39 106
2603.51 102
2603.62 98
2603.74 92
2603.86 85
2603.97 78
2604.09 71
2604.21 64
2604.32 57
2604.44 52
2604.56 49
2604.67 48
2604.79 51
2604.91 57
2605.03 67
2605.14 80
2605.26 94
2605.38 109
2605.49 124
2605.61 137
2605.73 150
2605.84 162
2605.96 176
2606.08 192
2606.20 211
2606.31 231
2606.43 252
2606.55 270
2606.66 284
2606.78 290
2606.90 289
2607.01 279
2607.13 262
2607.25 240
2607.37 213
2607.48 185
2607.60 156
2607.72 129
2607.83 106
2607.95 87
2608.07 75
2608.18 70
2608.30 71
2608.42 78
2608.54 88
2608.65 100
2608.77 110
2608.89 117
2609.00 120
2609.12 119
2609.24 115
2609.35 111
2609.47 109
2609.59 111
2609.71 116
2609.82 126
2609.94 138
2610.06 150
2610.17 162
2610.29 171
2610.41 177
2610.53 181
2610.64 183
2610.76 183
2610.88 182
2610.99 179
2611.11 176
2611.23 171
2611.35 166
2611.46 161
2611.58 156
2611.70 153
2611.81 152
2611.93 153
2612.05 156
2612.17 161
2612.28 168
2612.40 175
2612.52 182
2612.63 188
2612.75 194
2612.87 198
2612.98 200
2613.10 201
2613.22 200
2613.34 199
2613.45 197
2613.57 195
2613.69 194
2613.80 191
2613.92 188
2614.04 183
2614.16 176
2614.27 166
2614.39 153
2614.51 138
2614.63 122
2614.74 107
2614.86 93
2614.98 82
2615.09 75
2615.21 71
2615.33 70
2615.45 70
2615.56 70
2615.68 70
2615.80 69
2615.91 69
2616.03 69
2616.15 72
2616.27 77
2616.38 85
2616.50 96
2616.62 107
2616.73 118
2616.85 127
2616.97 132
2617.09 131
2617.20 124
2617.32 112
2617.44 96
2617.56 78
2617.67 61
2617.79 47
2617.91 36
2618.02 30
2618.14 26
2618.26 23
2618.38 22
2618.49 19
2618.61 16
2618.73 11
2618.85 5
2618.96 0
2619.08 0
2619.20 0
2619.31 0
2619.43 4
2619.55 15
2619.67 29
2619.78 45
2619.90 59
2620.02 71
2620.14 78
2620.25 78
2620.37 73
2620.49 62
2620.60 48
2620.72 33
2620.84 18
2620.96 6
2621.07 0
2621.19 0
2621.31 0
2621.43 0
2621.54 0
2621.66 0
2621.78 0
2621.90 0
2622.01 0
2622.13 4
2622.25 11
2622.36 20
2622.48 29
2622.60 37
2622.72 45
2622.83 50
2622.95 54
2623.07 56
2623.19 57
2623.30 58
2623.42 59
2623.54 62
2623.66 67
2623.77 71
2623.89 76
2624.01 79
2624.13 80
2624.24 78
2624.36 74
2624.48 67
2624.59 58
2624.71 48
2624.83 38
2624.95 28
2625.06 17
2625.18 8
2625.30 0
2625.42 0
2625.53 0
2625.65 0
2625.77 0
2625.89 0
2626.00 0
2626.12 0
2626.24 0
2626.36 1
2626.47 9
2626.59 18
2626.71 28
2626.83 37
2626.94 45
2627.06 52
2627.18 58
2627.30 62
2627.41 68
2627.53 75
2627.65 83
2627.77 92
2627.88 102
2628.00 112
2628.12 121
2628.24 129
2628.35 137
2628.47 146
2628.59 156
2628.71 165
2628.82 173
2628.94 179
2629.06 182
2629.18 182
2629.29 180
2629.41 177
2629.53 176
2629.65 176
2629.76 179
2629.88 182
2630.00 184
2630.12 185
2630.23 184
2630.35 184
2630.47 184
2630.59 187
2630.70 194
2630.82 203
2630.94 213
2631.06 220
2631.17 222
2631.29 219
2631.41 209
2631.53 195
2631.64 176
2631.76 157
2631.88 137
2632.00 120
2632.11 105
2632.23 94
2632.35 87
2632.47 85
2632.58 89
2632.70 100
2632.82 116
2632.94 138
2633.05 162
2633.17 185
2633.29 206
2633.41 221
2633.52 229
2633.64 229
2633.76 224
2633.88 214
2633.99 203
2634.11 193
2634.23 184
2634.35 178
2634.47 173
2634.58 170
2634.70 166
2634.82 162
2634.94 157
2635.05 154
2635.17 151
2635.29 151
2635.41 153
2635.52 157
2635.64 161
2635.76 164
2635.88 165
2635.99 161
2636.11 153
2636.23 143
2636.35 132
2636.47 120
2636.58 110
2636.70 101
2636.82 95
2636.94 92
2637.05 90
2637.17 91
2637.29 95
2637.41 101
2637.52 110
2637.64 121
2637.76 133
2637.88 145
2638.00 156
2638.11 165
2638.23 171
2638.35 174
2638.47 173
2638.58 168
2638.70 159
2638.82 146
2638.94 132
2639.05 118
2639.17 105
2639.29 96
2639.41 90
2639.53 89
2639.64 91
2639.76 95
2639.88 97
2640.00 98
2640.11 97
2640.23 94
2640.35 90
2640.47 86
2640.59 83
2640.70 82
2640.82 83
2640.94 84
2641.06 86
2641.17 87
2641.29 89
2641.41 91
2641.53 93
2641.65 97
2641.76 103
2641.88 110
2642.00 118
2642.12 126
2642.23 134
2642.35 141
2642.47 146
2642.59 150
2642.71 152
2642.82 152
2642.94 151
2643.06 148
2643.18 146
2643.29 144
2643.41 144
2643.53 145
2643.65 148
2643.77 152
2643.88 155
2644.00 157
2644.12 156
2644.24 153
2644.35 148
2644.47 140
2644.59 130
2644.71 119
2644.83 106
2644.94 94
2645.06 83
2645.18 75
2645.30 71
2645.42 71
2645.53 76
2645.65 84
2645.77 95
2645.89 106
2646.00 116
2646.12 124
2646.24 128
2646.36 128
2646.48 125
2646.59 117
2646.71 107
2646.83 96
2646.95 84
2647.07 73
2647.18 64
2647.30 57
2647.42 51
2647.54 45
2647.66 40
2647.77 34
2647.89 28
2648.01 25
2648.13 23
2648.24 23
2648.36 25
2648.48 27
2648.60 29
2648.72 29
2648.83 26
2648.95 23
2649.07 20
2649.19 19
2649.31 22
2649.42 30
2649.54 41
2649.66 56
2649.78 71
2649.90 85
2650.01 97
2650.13 106
2650.25 113
2650.37 117
2650.49 118
2650.60 116
2650.72 108
2650.84 96
2650.96 79
2651.08 59
2651.19 39
2651.31 23
2651.43 11
2651.55 8
2651.67 11
2651.78 20
2651.90 31
2652.02 41
2652.14 47
2652.26 49
2652.37 45
2652.49 38
2652.61 28
2652.73 19
2652.85 11
2652.96 5
2653.08 2
2653.20 1
2653.32 2
2653.44 6
2653.55 12
2653.67 19
2653.79 26
2653.91 34
2654.03 42
2654.14 49
2654.26 56
2654.38 63
2654.50 68
2654.62 72
2654.73 74
2654.85 74
2654.97 73
2655.09 71
2655.21 70
2655.33 69
2655.44 69
2655.56 70
2655.68 70
2655.80 69
2655.92 66
2656.03 61
2656.15 56
2656.27 49
2656.39 44
2656.51 40
2656.62 38
2656.74 39
2656.86 42
2656.98 48
2657.10 55
2657.22 63
2657.33 70
2657.45 77
2657.57 81
2657.69 83
2657.81 81
2657.92 76
2658.04 66
2658.16 53
2658.28 38
2658.40 21
2658.51 3
2658.63 0
2658.75 0
2658.87 0
2658.99 0
2659.11 0
2659.22 0
2659.34 0
2659.46 0
2659.58 10
2659.70 25
2659.81 39
2659.93 51
2660.05 61
2660.17 67
2660.29 68
2660.41 63
2660.52 52
2660.64 36
2660.76 16
2660.88 0
2661.00 0
2661.11 0
2661.23 0
2661.35 0
2661.47 0
2661.59 0
2661.71 23
2661.82 46
2661.94 68
2662.06 85
2662.18 99
2662.30 108
2662.42 115
2662.53 120
2662.65 125
2662.77 130
2662.89 135
2663.01 140
2663.12 144
2663.24 145
2663.36 143
2663.48 137
2663.60 127
2663.72 115
2663.83 100
2663.95 85
2664.07 71
2664.19 59
2664.31 51
2664.43 46
2664.54 43
2664.66 43
2664.78 42
2664.90 40
2665.02 36
2665.14 29
2665.25 21
2665.37 14
2665.49 8
2665.61 7
2665.73 10
2665.85 19
2665.96 32
2666.08 48
2666.20 65
2666.32 83
2666.44 99
2666.56 113
2666.67 124
2666.79 133
2666.91 139
2667.03 144
2667.15 148
2667.27 151
2667.38 155
2667.50 159
2667.62 161
2667.74 162
2667.86 160
2667.98 156
2668.09 150
2668.21 144
2668.33 140
2668.45 140
2668.57 143
2668.69 149
2668.80 156
2668.92 161
2669.04 163
2669.16 161
2669.28 155
2669.40 147
2669.51 137
2669.63 128
2669.75 123
2669.87 121
2669.99 124
2670.11 128
2670.22 135
2670.34 140
2670.46 145
2670.58 146
2670.70 145
2670.82 141
2670.94 135
2671.05 126
2671.17 115
2671.29 103
2671.41 89
2671.53 75
2671.65 62
2671.76 49
2671.88 40
2672.00 35
2672.12 34
2672.24 37
2672.36 44
2672.48 52
2672.59 60
2672.71 66
2672.83 68
2672.95 66
2673.07 62
2673.19 56
2673.30 51
2673.42 47
2673.54 46
2673.66 49
2673.78 54
2673.90 61
2674.02 68
2674.13 74
2674.25 79
2674.37 83
2674.49 85
2674.61 85
2674.73 85
2674.85 83
2674.96 79
2675.08 73
2675.20 65
2675.32 55
2675.44 43
2675.56 30
2675.67 18
2675.79 9
2675.91 3
2676.03 2
2676.15 4
2676.27 7
2676.39 9
2676.50 9
2676.62 5
2676.74 0
2676.86 0
2676.98 0
2677.10 0
2677.22 0
2677.33 0
2677.45 9
2677.57 26
2677.69 43
2677.81 58
2677.93 70
2678.05 77
2678.16 79
2678.28 78
2678.40 75
2678.52 72
2678.64 69
2678.76 66
2678.88 63
2678.99 58
2679.11 51
2679.23 41
2679.35 28
2679.47 14
2679.59 2
2679.71 0
2679.83 0
2679.94 0
2680.06 13
2680.18 33
2680.30 56
2680.42 80
2680.54 102
2680.66 119
2680.77 131
2680.89 137
2681.01 138
2681.13 135
2681.25 129
2681.37 122
2681.49 113
2681.60 104
2681.72 93
2681.84 81
2681.96 71
2682.08 62
2682.20 58
2682.32 61
2682.44 70
2682.55 87
2682.67 109
2682.79 135
2682.91 163
2683.03 188
2683.15 211
2683.27 229
2683.39 242
2683.50 251
2683.62 258
2683.74 263
2683.86 266
2683.98 267
2684.10 265
2684.22 260
2684.34 252
2684.45 242
2684.57 232
2684.69 226
2684.81 224
2684.93 227
2685.05 233
2685.17 241
2685.28 249
2685.40 253
2685.52 253
2685.64 248
2685.76 240
2685.88 231
2686.00 221
2686.12 212
2686.24 204
2686.35 196
2686.47 190
2686.59 184
2686.71 178
2686.83 173
2686.95 167
2687.07 163
2687.19 160
2687.30 157
2687.42 154
2687.54 150
2687.66 145
2687.78 138
2687.90 129
2688.02 120
2688.14 111
2688.25 104
2688.37 98
2688.49 94
2688.61 91
2688.73 87
2688.85 83
2688.97 75
2689.09 65
2689.21 52
2689.32 37
2689.44 23
2689.56 10
2689.68 0
2689.80 0
2689.92 0
2690.04 0
2690.16 0
2690.27 0
2690.39 0
2690.51 1
2690.63 3
2690.75 3
2690.87 4
2690.99 4
2691.11 5
2691.23 7
2691.34 10
2691.46 15
2691.58 21
2691.70 30
2691.82 40
2691.94 52
2692.06 62
2692.18 71
2692.30 77
2692.41 79
2692.53 77
2692.65 73
2692.77 67
2692.89 61
2693.01 57
2693.13 54
2693.25 53
2693.37 52
2693.49 51
2693.60 49
2693.72 46
2693.84 40
2693.96 32
2694.08 23
2694.20 13
2694.32 5
2694.44 0
2694.56 0
2694.67 0
2694.79 0
2694.91 0
2695.03 0
2695.15 3
2695.27 3
2695.39 2
2695.51 1
2695.63 0
2695.75 0
2695.86 2
2695.98 7
2696.10 13
2696.22 20
2696.34 26
2696.46 31
2696.58 33
2696.70 31
2696.82 25
2696.94 17
2697.05 9
2697.17 1
2697.29 0
2697.41 0
2697.53 0
2697.65 0
2697.77 3
2697.89 11
2698.01 20
2698.13 28
2698.24 36
2698.36 44
2698.48 52
2698.60 59
2698.72 65
2698.84 72
2698.96 77
2699.08 82
2699.20 85
2699.32 87
2699.43 88
2699.55 88
2699.67 88
2699.79 89
2699.91 90
2700.03 92
2700.15 95
2700.27 98
2700.39 100
2700.51 100
2700.63 97
2700.74 90
2700.86 81
2700.98 68
2701.10 54
2701.22 41
2701.34 30
2701.46 23
2701.58 20
2701.70 19
2701.82 21
2701.94 22
2702.05 23
2702.17 21
2702.29 18
2702.41 14
2702.53 11
2702.65 9
2702.77 9
2702.89 10
2703.01 12
2703.13 14
2703.25 15
2703.37 14
2703.48 13
2703.60 11
2703.72 10
2703.84 10
2703.96 13
2704.08 19
2704.20 26
2704.32 34
2704.44 42
2704.56 48
2704.68 51
2704.80 52
2704.91 49
2705.03 45
2705.15 40
2705.27 37
2705.39 37
2705.51 40
2705.63 46
2705.75 55
2705.87 65
2705.99 75
2706.11 85
2706.23 95
2706.34 104
2706.46 112
2706.58 120
2706.70 127
2706.82 132
2706.94 133
2707.06 130
2707.18 124
2707.30 114
2707.42 101
2707.54 88
2707.66 76
2707.78 66
2707.89 60
2708.01 60
2708.13 64
2708.25 73
2708.37 83
2708.49 93
2708.61 101
2708.73 106
2708.85 107
2708.97 105
2709.09 101
2709.21 95
2709.33 89
2709.45 83
2709.56 76
2709.68 70
2709.80 64
2709.92 60
2710.04 57
2710.16 56
2710.28 57
2710.40 61
2710.52 66
2710.64 69
2710.76 69
2710.88 66
2711.00 60
2711.12 52
2711.23 45
2711.35 39
2711.47 36
2711.59 36
2711.71 38
2711.83 40
2711.95 41
2712.07 39
2712.19 34
2712.31 27
2712.43 18
2712.55 8
2712.67 0
2712.79 0
2712.91 0
2713.03 0
2713.14 0
2713.26 0
2713.38 3
2713.50 7
2713.62 9
2713.74 8
2713.86 5
2713.98 1
2714.10 0
2714.22 0
2714.34 2
2714.46 9
2714.58 19
2714.70 29
2714.82 38
2714.94 44
2715.05 47
2715.17 46
2715.29 44
2715.41 40
2715.53 37
2715.65 34
2715.77 32
2715.89 31
2716.01 28
2716.13 25
2716.25 21
2716.37 17
2716.49 14
2716.61 13
2716.73 14
2716.85 18
2716.97 25
2717.08 34
2717.20 43
2717.32 52
2717.44 60
2717.56 68
2717.68 75
2717.80 82
2717.92 88
2718.04 95
2718.16 102
2718.28 111
2718.40 120
2718.52 130
2718.64 141
2718.76 150
2718.88 158
2719.00 164
2719.12 166
2719.24 165
2719.36 161
2719.47 155
2719.59 148
2719.71 142
2719.83 137
2719.95 135
2720.07 134
2720.19 135
2720.31 136
2720.43 137
2720.55 136
2720.67 134
2720.79 129
2720.91 124
2721.03 119
2721.15 116
2721.27 116
2721.39 120
2721.51 129
2721.63 142
2721.75 156
2721.87 168
2721.98 177
2722.10 179
2722.22 175
2722.34 163
2722.46 146
2722.58 127
2722.70 108
2722.82 94
2722.94 85
2723.06 81
2723.18 83
2723.30 89
2723.42 96
2723.54 103
2723.66 108
2723.78 112
2723.90 116
2724.02 121
2724.14 128
2724.26 137
2724.38 150
2724.50 164
2724.62 177
2724.74 188
2724.85 195
2724.97 198
2725.09 196
2725.21 193
2725.33 191
2725.45 190
2725.57 192
2725.69 196
2725.81 201
2725.93 205
2726.05 205
2726.17 202
2726.29 197
2726.41 190
2726.53 185
2726.65 183
2726.77 186
2726.89 193
2727.01 204
2727.13 216
2727.25 226
2727.37 232
2727.49 232
2727.61 228
2727.73 219
2727.85 207
2727.97 196
2728.09 187
2728.21 182
2728.33 181
2728.44 184
2728.56 191
2728.68 200
2728.80 210
2728.92 218
2729.04 224
2729.16 228
2729.28 228
2729.40 226
2729.52 222
2729.64 218
2729.76 213
2729.88 209
2730.00 205
2730.12 202
2730.24 200
2730.36 197
2730.48 195
2730.60 194
2730.72 193
2730.84 192
2730.96 193
2731.08 195
2731.20 200
2731.32 207
2731.44 216
2731.56 226
2731.68 235
2731.80 241
2731.92 243
2732.04 239
2732.16 229
2732.28 215
2732.40 198
2732.52 182
2732.64 167
2732.76 156
2732.88 149
2733.00 147
2733.12 149
2733.23 154
2733.35 161
2733.47 168
2733.59 176
2733.71 184
2733.83 192
2733.95 198
2734.07 204
2734.19 209
2734.31 213
2734.43 217
2734.55 220
2734.67 223
2734.79 225
2734.91 225
2735.03 224
2735.15 220
2735.27 215
2735.39 210
2735.51 205
2735.63 202
2735.75 201
2735.87 199
2735.99 197
2736.11 192
2736.23 184
2736.35 173
2736.47 160
2736.59 149
2736.71 142
2736.83 139
2736.95 140
2737.07 145
2737.19 150
2737.31 155
2737.43 158
2737.55 158
2737.67 158
2737.79 156
2737.91 154
2738.03 153
2738.15 150
2738.27 147
2738.39 142
2738.51 137
2738.63 131
2738.75 126
2738.87 123
2738.99 122
2739.11 123
2739.23 126
2739.35 128
2739.47 130
2739.59 131
2739.71 130
2739.83 128
2739.95 124
2740.07 120
2740.19 116
2740.31 112
2740.43 110
2740.55 110
2740.67 112
2740.79 117
2740.91 122
2741.03 127
2741.15 131
2741.27 132
2741.39 129
2741.51 121
2741.63 109
2741.75 95
2741.87 79
2741.99 65
2742.11 54
2742.23 47
2742.35 45
2742.47 48
2742.59 53
2742.71 59
2742.83 64
2742.95 66
2743.07 66
2743.19 64
2743.31 63
2743.43 63
2743.55 66
2743.67 72
2743.79 80
2743.91 89
2744.03 97
2744.15 102
2744.27 104
2744.39 102
2744.51 96
2744.63 87
2744.75 76
2744.87 66
2744.99 56
2745.11 48
2745.23 43
2745.35 42
2745.47 44
2745.59 47
2745.71 50
2745.83 53
2745.95 55
2746.07 55
2746.19 55
2746.31 55
2746.43 56
2746.55 60
2746.67 65
2746.79 72
2746.91 79
2747.03 86
2747.15 94
2747.27 102
2747.39 110
2747.51 118
2747.63 126
2747.75 133
2747.87 138
2747.99 142
2748.11 143
2748.23 143
2748.35 142
2748.47 140
2748.59 139
2748.71 138
2748.83 139
2748.95 141
2749.07 144
2749.19 147
2749.31 149
2749.43 150
2749.55 149
2749.67 144
2749.79 136
2749.91 124
2750.03 109
2750.15 93
2750.27 77
2750.39 64
2750.51 55
2750.63 50
2750.75 51
2750.88 56
2751.00 64
2751.12 73
2751.24 82
2751.36 88
2751.48 91
2751.60 88
2751.72 80
2751.84 68
2751.96 55
2752.08 43
2752.20 36
2752.32 35
2752.44 43
2752.56 57
2752.68 77
2752.80 97
2752.92 114
2753.04 126
2753.16 132
2753.28 133
2753.40 131
2753.52 128
2753.64 126
2753.76 127
2753.88 129
2754.00 132
2754.12 133
2754.24 132
2754.36 128
2754.48 121
2754.60 112
2754.72 103
2754.84 96
2754.96 89
2755.08 84
2755.20 79
2755.32 74
2755.44 66
2755.56 57
2755.68 47
2755.81 38
2755.93 31
2756.05 28
2756.17 30
2756.29 35
2756.41 44
2756.53 53
2756.65 62
2756.77 69
2756.89 74
2757.01 75
2757.13 75
2757.25 75
2757.37 75
2757.49 77
2757.61 80
2757.73 82
2757.85 84
2757.97 82
2758.09 76
2758.21 65
2758.33 50
2758.45 32
2758.57 13
2758.69 0
2758.81 0
2758.93 0
2759.05 0
2759.17 0
2759.29 0
2759.42 0
2759.54 0
2759.66 4
2759.78 17
2759.90 29
2760.02 37
2760.14 42
2760.26 43
2760.38 39
2760.50 31
2760.62 21
2760.74 10
2760.86 0
2760.98 0
2761.10 0
2761.22 0
2761.34 0
2761.46 0
2761.58 10
2761.70 24
2761.82 39
2761.94 53
2762.06 67
2762.18 78
2762.31 87
2762.43 94
2762.55 100
2762.67 104
2762.79 109
2762.91 114
2763.03 119
2763.15 125
2763.27 130
2763.39 134
2763.51 137
2763.63 137
2763.75 136
2763.87 134
2763.99 130
2764.11 125
2764.23 118
2764.35 110
2764.47 101
2764.59 91
2764.71 81
2764.84 73
2764.96 66
2765.08 60
2765.20 55
2765.32 51
2765.44 45
2765.56 38
2765.68 30
2765.80 23
2765.92 18
2766.04 16
2766.16 18
2766.28 22
2766.40 28
2766.52 35
2766.64 39
2766.76 41
2766.88 39
2767.00 34
2767.13 26
2767.25 17
2767.37 8
2767.49 0
2767.61 0
2767.73 0
2767.85 0
2767.97 0
2768.09 0
2768.21 6
2768.33 15
2768.45 26
2768.57 37
2768.69 48
2768.81 57
2768.93 64
2769.05 68
2769.17 69
2769.30 67
2769.42 65
2769.54 63
2769.66 62
2769.78 61
2769.90 59
2770.02 55
2770.14 49
2770.26 40
2770.38 28
2770.50 15
2770.62 2
2770.74 0
2770.86 0
2770.98 0
2771.10 0
2771.23 0
2771.35 0
2771.47 0
2771.59 3
2771.71 6
2771.83 9
2771.95 11
2772.07 13
2772.19 17
2772.31 24
2772.43 34
2772.55 46
2772.67 58
2772.79 68
2772.91 75
2773.04 78
2773.16 76
2773.28 71
2773.40 63
2773.52 56
2773.64 50
2773.76 46
2773.88 45
2774.00 46
2774.12 48
2774.24 50
2774.36 50
2774.48 49
2774.60 45
2774.72 39
2774.85 33
2774.97 27
2775.09 26
2775.21 29
2775.33 37
2775.45 50
2775.57 64
2775.69 79
2775.81 90
2775.93 96
2776.05 96
2776.17 89
2776.29 79
2776.42 66
2776.54 52
2776.66 39
2776.78 29
2776.90 22
2777.02 19
2777.14 19
2777.26 22
2777.38 27
2777.50 35
2777.62 44
2777.74 53
2777.86 60
2777.99 65
2778.11 67
2778.23 67
2778.35 63
2778.47 58
2778.59 52
2778.71 47
2778.83 43
2778.95 42
2779.07 43
2779.19 46
2779.31 52
2779.43 58
2779.56 64
2779.68 70
2779.80 76
2779.92 81
2780.04 86
2780.16 91
2780.28 97
2780.40 102
2780.52 106
2780.64 108
2780.76 110
2780.88 109
2781.01 107
2781.13 104
2781.25 99
2781.37 92
2781.49 81
2781.61 67
2781.73 51
2781.85 35
2781.97 19
2782.09 7
2782.21 0
2782.34 0
2782.46 0
2782.58 0
2782.70 1
2782.82 3
2782.94 4
2783.06 3
2783.18 1
2783.30 0
2783.42 0
2783.54 0
2783.66 0
2783.79 0
2783.91 2
2784.03 6
2784.15 11
2784.27 18
2784.39 27
2784.51 37
2784.63 47
2784.75 55
2784.87 60
2784.99 62
2785.12 61
2785.24 58
2785.36 56
2785.48 55
2785.60 57
2785.72 62
2785.84 67
2785.96 71
2786.08 71
2786.20 67
2786.33 57
2786.45 45
2786.57 32
2786.69 21
2786.81 15
2786.93 16
2787.05 23
2787.17 34
2787.29 48
2787.41 63
2787.54 75
2787.66 83
2787.78 87
2787.90 88
2788.02 86
2788.14 82
2788.26 79
2788.38 77
2788.50 76
2788.62 77
2788.75 79
2788.87 81
2788.99 83
2789.11 85
2789.23 88
2789.35 91
2789.47 98
2789.59 107
2789.71 121
2789.83 136
2789.96 151
2790.08 164
2790.20 172
2790.32 174
2790.44 171
2790.56 163
2790.68 153
2790.80 145
2790.92 140
2791.05 138
2791.17 141
2791.29 146
2791.41 152
2791.53 157
2791.65 161
2791.77 164
2791.89 166
2792.01 170
2792.13 176
2792.26 185
2792.38 197
2792.50 210
2792.62 223
2792.74 234
2792.86 241
2792.98 242
2793.10 239
2793.22 233
2793.35 226
2793.47 221
2793.59 220
2793.71 225
2793.83 235
2793.95 250
2794.07 268
2794.19 287
2794.31 305
2794.44 322
2794.56 341
2794.68 361
2794.80 384
2794.92 409
2795.04 436
2795.16 462
2795.28 485
2795.41 503
2795.53 518
2795.65 529
2795.77 539
2795.89 548
2796.01 556
2796.13 563
2796.25 567
2796.37 569
2796.50 566
2796.62 561
2796.74 553
2796.86 546
2796.98 540
2797.10 536
2797.22 534
2797.34 533
2797.47 532
2797.59 533
2797.71 534
2797.83 537
2797.95 542
2798.07 549
2798.19 558
2798.31 566
2798.44 573
2798.56 576
2798.68 574
2798.80 566
2798.92 554
2799.04 539
2799.16 521
2799.28 502
2799.41 483
2799.53 466
2799.65 451
2799.77 438
2799.89 429
2800.01 423
2800.13 421
2800.25 424
2800.38 428
2800.50 433
2800.62 436
2800.74 434
2800.86 426
2800.98 412
2801.10 394
2801.22 372
2801.35 349
2801.47 326
2801.59 304
2801.71 282
2801.83 260
2801.95 238
2802.07 216
2802.19 195
2802.32 175
2802.44 156
2802.56 139
2802.68 125
2802.80 112
2802.92 102
2803.04 93
2803.17 87
2803.29 84
2803.41 83
2803.53 86
2803.65 90
2803.77 94
2803.89 97
2804.01 97
2804.14 92
2804.26 83
2804.38 71
2804.50 58
2804.62 45
2804.74 35
2804.86 30
2804.99 30
2805.11 36
2805.23 45
2805.35 56
2805.47 66
2805.59 73
2805.71 75
2805.84 71
2805.96 64
2806.08 54
2806.20 43
2806.32 31
2806.44 20
2806.56 9
2806.68 0
2806.81 0
2806.93 0
2807.05 0
2807.17 0
2807.29 0
2807.41 0
2807.53 3
2807.66 11
2807.78 17
2807.90 18
2808.02 16
2808.14 12
2808.26 6
2808.38 3
2808.51 3
2808.63 7
2808.75 16
2808.87 27
2808.99 40
2809.11 54
2809.24 67
2809.36 78
2809.48 86
2809.60 91
2809.72 94
2809.84 92
2809.96 88
2810.09 81
2810.21 72
2810.33 64
2810.45 56
2810.57 52
2810.69 50
2810.81 51
2810.94 55
2811.06 61
2811.18 68
2811.30 76
2811.42 84
2811.54 92
2811.66 101
2811.79 110
2811.91 119
2812.03 127
2812.15 133
2812.27 136
2812.39 135
2812.52 131
2812.64 123
2812.76 112
2812.88 100
2813.00 89
2813.12 78
2813.24 70
2813.37 65
2813.49 63
2813.61 63
2813.73 64
2813.85 66
2813.97 68
2814.10 68
2814.22 68
2814.34 66
2814.46 62
2814.58 59
2814.70 55
2814.83 52
2814.95 51
2815.07 50
2815.19 50
2815.31 52
2815.43 55
2815.55 58
2815.68 62
2815.80 66
2815.92 70
2816.04 73
2816.16 74
2816.28 74
2816.41 71
2816.53 66
2816.65 61
2816.77 55
2816.89 51
2817.01 48
2817.14 47
2817.26 47
2817.38 48
2817.50 49
2817.62 50
2817.74 48
2817.87 46
2817.99 41
2818.11 36
2818.23 30
2818.35 25
2818.47 21
2818.60 18
2818.72 17
2818.84 16
2818.96 16
2819.08 16
2819.20 17
2819.33 18
2819.45 18
2819.57 17
2819.69 14
2819.81 10
2819.93 3
2820.06 0
2820.18 0
2820.30 0
2820.42 0
2820.54 0
2820.66 0
2820.79 1
2820.91 7
2821.03 10
2821.15 11
2821.27 10
2821.39 8
2821.52 8
2821.64 10
2821.76 13
2821.88 18
2822.00 23
2822.12 25
2822.25 25
2822.37 21
2822.49 17
2822.61 11
2822.73 8
2822.86 8
2822.98 11
2823.10 18
2823.22 27
2823.34 36
2823.46 45
2823.59 52
2823.71 58
2823.83 61
2823.95 64
2824.07 67
2824.19 72
2824.32 77
2824.44 84
2824.56 90
2824.68 95
2824.80 99
2824.93 101
2825.05 104
2825.17 107
2825.29 111
2825.41 115
2825.53 118
2825.66 118
2825.78 114
2825.90 105
2826.02 93
2826.14 80
2826.27 68
2826.39 59
2826.51 54
2826.63 54
2826.75 56
2826.87 61
2827.00 66
2827.12 71
2827.24 74
2827.36 78
2827.48 80
2827.61 84
2827.73 89
2827.85 94
2827.97 102
2828.09 110
2828.22 118
2828.34 126
2828.46 133
2828.58 138
2828.70 141
2828.82 144
2828.95 144
2829.07 143
2829.19 140
2829.31 135
2829.43 129
2829.56 123
2829.68 118
2829.80 115
2829.92 116
2830.04 123
2830.17 133
2830.29 144
2830.41 155
2830.53 163
2830.65 165
2830.78 162
2830.90 154
2831.02 143
2831.14 130
2831.26 117
2831.38 105
2831.51 94
2831.63 82
2831.75 70
2831.87 59
2831.99 50
2832.12 43
2832.24 41
2832.36 44
2832.48 50
2832.60 59
2832.73 68
2832.85 75
2832.97 79
2833.09 79
2833.21 77
2833.34 73
2833.46 71
2833.58 73
2833.70 80
2833.82 92
2833.95 110
2834.07 131
2834.19 152
2834.31 170
2834.43 184
2834.56 191
2834.68 192
2834.80 188
2834.92 183
2835.04 179
2835.17 178
2835.29 182
2835.41 190
2835.53 202
2835.65 216
2835.78 228
2835.90 238
2836.02 244
2836.14 246
2836.26 244
2836.39 239
2836.51 229
2836.63 217
2836.75 201
2836.87 184
2837.00 166
2837.12 149
2837.24 134
2837.36 124
2837.49 117
2837.61 114
2837.73 114
2837.85 116
2837.97 117
2838.10 117
2838.22 115
2838.34 110
2838.46 104
2838.58 95
2838.71 85
2838.83 73
2838.95 62
2839.07 51
2839.19 41
2839.32 33
2839.44 25
2839.56 19
2839.68 13
2839.81 7
2839.93 3
2840.05 0
2840.17 0
2840.29 2
2840.42 7
2840.54 15
2840.66 23
2840.78 29
2840.90 32
2841.03 31
2841.15 28
2841.27 24
2841.39 22
2841.52 24
2841.64 31
2841.76 42
2841.88 54
2842.00 65
2842.13 72
2842.25 73
2842.37 67
2842.49 57
2842.61 43
2842.74 28
2842.86 14
2842.98 3
2843.10 0
2843.23 0
2843.35 0
2843.47 0
2843.59 0
2843.71 0
2843.84 1
2843.96 4
2844.08 6
2844.20 6
2844.33 6
2844.45 6
2844.57 6
2844.69 7
2844.81 9
2844.94 12
2845.06 16
2845.18 19
2845.30 22
2845.43 26
2845.55 30
2845.67 35
2845.79 40
2845.91 48
2846.04 56
2846.16 65
2846.28 74
2846.40 83
2846.53 91
2846.65 97
2846.77 100
2846.89 101
2847.01 98
2847.14 92
2847.26 83
2847.38 72
2847.50 59
2847.63 47
2847.75 37
2847.87 29
2847.99 25
2848.12 24
2848.24 26
2848.36 31
2848.48 37
2848.60 46
2848.73 56
2848.85 66
2848.97 78
2849.09 89
2849.22 99
2849.34 108
2849.46 114
2849.58 118
2849.71 120
2849.83 118
2849.95 114
2850.07 108
2850.20 100
2850.32 90
2850.44 81
2850.56 73
2850.68 67
2850.81 63
2850.93 62
2851.05 63
2851.17 66
2851.30 69
2851.42 71
2851.54 71
2851.66 70
2851.79 68
2851.91 68
2852.03 69
2852.15 73
2852.28 81
2852.40 91
2852.52 102
2852.64 111
2852.76 116
2852.89 115
2853.01 107
2853.13 93
2853.25 74
2853.38 52
2853.50 30
2853.62 11
2853.74 0
2853.87 0
2853.99 0
2854.11 0
2854.23 0
2854.36 0
2854.48 0
2854.60 0
2854.72 0
2854.85 7
2854.97 19
2855.09 34
2855.21 51
2855.34 71
2855.46 93
2855.58 115
2855.70 135
2855.83 151
2855.95 163
2856.07 169
2856.19 170
2856.32 165
2856.44 157
2856.56 147
2856.68 136
2856.81 125
2856.93 116
2857.05 109
2857.17 107
2857.30 109
2857.42 118
2857.54 135
2857.66 158
2857.79 187
2857.91 220
2858.03 255
2858.15 287
2858.28 316
2858.40 339
2858.52 357
2858.64 369
2858.77 377
2858.89 382
2859.01 385
2859.13 388
2859.26 391
2859.38 393
2859.50 393
2859.62 392
2859.75 389
2859.87 385
2859.99 381
2860.11 378
2860.24 377
2860.36 379
2860.48 385
2860.60 393
2860.73 404
2860.85 417
2860.97 432
2861.09 448
2861.22 465
2861.34 483
2861.46 502
2861.58 523
2861.71 546
2861.83 571
2861.95 600
2862.07 632
2862.20 667
2862.32 706
2862.44 750
2862.57 799
2862.69 854
2862.81 914
2862.93 978
2863.06 1045
2863.18 1112
2863.30 1179
2863.42 1245
2863.55 1311
2863.67 1380
2863.79 1454
2863.91 1536
2864.04 1623
2864.16 1713
2864.28 1802
2864.40 1885
2864.53 1958
2864.65 2018
2864.77 2066
2864.90 2102
2865.02 2130
2865.14 2152
2865.26 2169
2865.39 2184
2865.51 2197
2865.63 2210
2865.75 2222
2865.88 2233
2866.00 2242
2866.12 2248
2866.24 2249
2866.37 2244
2866.49 2235
2866.61 2222
2866.74 2206
2866.86 2188
2866.98 2169
2867.10 2148
2867.23 2125
2867.35 2099
2867.47 2068
2867.59 2032
2867.72 1990
2867.84 1944
2867.96 1893
2868.09 1841
2868.21 1788
2868.33 1739
2868.45 1693
2868.58 1651
2868.70 1612
2868.82 1576
2868.94 1538
2869.07 1497
2869.19 1452
2869.31 1404
2869.44 1354
2869.56 1305
2869.68 1260
2869.80 1220
2869.93 1187
2870.05 1160
2870.17 1136
2870.30 1114
2870.42 1092
2870.54 1068
2870.66 1042
2870.79 1015
2870.91 988
2871.03 962
2871.15 937
2871.28 913
2871.40 889
2871.52 864
2871.65 836
2871.77 805
2871.89 771
2872.01 737
2872.14 705
2872.26 677
2872.38 653
2872.51 636
2872.63 624
2872.75 617
2872.87 610
2873.00 603
2873.12 592
2873.24 577
2873.37 558
2873.49 535
2873.61 510
2873.73 485
2873.86 462
2873.98 441
2874.10 422
2874.23 404
2874.35 387
2874.47 370
2874.59 355
2874.72 342
2874.84 334
2874.96 333
2875.09 337
2875.21 345
2875.33 355
2875.45 364
2875.58 370
2875.70 370
2875.82 366
2875.95 357
2876.07 348
2876.19 338
2876.31 329
2876.44 322
2876.56 316
2876.68 312
2876.81 308
2876.93 303
2877.05 296
2877.17 287
2877.30 276
2877.42 263
2877.54 250
2877.67 238
2877.79 229
2877.91 225
2878.04 226
2878.16 233
2878.28 242
2878.40 251
2878.53 257
2878.65 258
2878.77 253
2878.90 243
2879.02 231
2879.14 217
2879.26 205
2879.39 195
2879.51 187
2879.63 180
2879.76 175
2879.88 168
2880.00 161
2880.13 152
2880.25 144
2880.37 137
2880.49 131
2880.62 128
2880.74 129
2880.86 134
2880.99 143
2881.11 154
2881.23 165
2881.36 174
2881.48 180
2881.60 182
2881.72 178
2881.85 171
2881.97 162
2882.09 153
2882.22 146
2882.34 141
2882.46 140
2882.59 139
2882.71 138
2882.83 135
2882.96 128
2883.08 118
2883.20 106
2883.32 92
2883.45 78
2883.57 67
2883.69 61
2883.82 60
2883.94 66
2884.06 77
2884.19 93
2884.31 111
2884.43 129
2884.56 142
2884.68 151
2884.80 153
2884.92 149
2885.05 140
2885.17 129
2885.29 117
2885.42 106
2885.54 98
2885.66 92
2885.79 88
2885.91 85
2886.03 82
2886.16 76
2886.28 68
2886.40 55
2886.52 41
2886.65 25
2886.77 9
2886.89 0
2887.02 0
2887.14 0
2887.26 0
2887.39 0
2887.51 0
2887.63 0
2887.76 0
2887.88 0
2888.00 7
2888.13 18
2888.25 29
2888.37 41
2888.50 53
2888.62 64
2888.74 75
2888.86 85
2888.99 95
2889.11 103
2889.23 110
2889.36 115
2889.48 119
2889.60 121
2889.73 122
2889.85 122
2889.97 123
2890.10 124
2890.22 124
2890.34 123
2890.47 122
2890.59 120
2890.71 119
2890.84 119
2890.96 119
2891.08 122
2891.21 125
2891.33 128
2891.45 129
2891.58 128
2891.70 123
2891.82 116
2891.94 105
2892.07 94
2892.19 83
2892.31 75
2892.44 71
2892.56 69
2892.68 71
2892.81 74
2892.93 76
2893.05 76
2893.18 75
2893.30 71
2893.42 67
2893.55 65
2893.67 67
2893.79 73
2893.92 83
2894.04 95
2894.16 108
2894.29 119
2894.41 125
2894.53 125
2894.66 120
2894.78 111
2894.90 101
2895.03 92
2895.15 85
2895.27 81
2895.40 79
2895.52 78
2895.64 76
2895.77 74
2895.89 71
2896.01 69
2896.14 69
2896.26 73
2896.38 80
2896.51 91
2896.63 102
2896.75 113
2896.88 121
2897.00 125
2897.12 128
2897.25 129
2897.37 131
2897.49 135
2897.62 143
2897.74 152
2897.86 162
2897.99 172
2898.11 179
2898.23 182
2898.36 181
2898.48 176
2898.60 166
2898.73 152
2898.85 137
2898.97 121
2899.10 106
2899.22 95
2899.34 87
2899.47 84
2899.59 84
2899.71 87
2899.84 91
2899.96 95
2900.08 98
2900.21 99
2900.33 97
2900.45 94
2900.58 89
2900.70 84
2900.82 81
2900.95 83
2901.07 90
2901.20 103
2901.32 121
2901.44 142
2901.57 163
2901.69 182
2901.81 194
2901.94 200
2902.06 197
2902.18 187
2902.31 171
2902.43 153
2902.55 134
2902.68 117
2902.80 102
2902.92 89
2903.05 78
2903.17 70
2903.29 64
2903.42 60
2903.54 60
2903.66 62
2903.79 69
2903.91 77
2904.03 88
2904.16 99
2904.28 109
2904.41 117
2904.53 124
2904.65 127
2904.78 127
2904.90 125
2905.02 119
2905.15 112
2905.27 103
2905.39 95
2905.52 88
2905.64 83
2905.76 81
2905.89 81
2906.01 83
2906.13 84
2906.26 85
2906.38 84
2906.51 81
2906.63 77
2906.75 71
2906.88 66
2907.00 61
2907.12 57
2907.25 54
2907.37 52
2907.49 51
2907.62 54
2907.74 60
2907.86 69
2907.99 81
2908.11 96
2908.24 110
2908.36 123
2908.48 132
2908.61 136
2908.73 135
2908.85 132
2908.98 126
2909.10 119
2909.22 113
2909.35 108
2909.47 103
2909.59 99
2909.72 95
2909.84 90
2909.97 85
2910.09 79
2910.21 72
2910.34 65
2910.46 59
2910.58 56
2910.71 55
2910.83 60
2910.95 69
2911.08 83
2911.20 100
2911.33 119
2911.45 135
2911.57 145
2911.70 149
2911.82 145
2911.94 134
2912.07 120
2912.19 105
2912.32 92
2912.44 81
2912.56 75
2912.69 72
2912.81 71
2912.93 70
2913.06 69
2913.18 66
2913.30 62
2913.43 59
2913.55 56
2913.68 54
2913.80 55
2913.92 57
2914.05 60
2914.17 64
2914.29 68
2914.42 72
2914.54 78
2914.67 85
2914.79 94
2914.91 106
2915.04 120
2915.16 137
2915.28 153
2915.41 168
2915.53 181
2915.66 189
2915.78 193
2915.90 192
2916.03 188
2916.15 184
2916.27 182
2916.40 184
2916.52 189
2916.65 198
2916.77 209
2916.89 217
2917.02 221
2917.14 218
2917.26 207
2917.39 190
2917.51 168
2917.64 146
2917.76 125
2917.88 107
2918.01 95
2918.13 87
2918.25 83
2918.38 82
2918.50 82
2918.63 83
2918.75 84
2918.87 85
2919.00 87
2919.12 89
2919.25 93
2919.37 97
2919.49 102
2919.62 106
2919.74 108
2919.86 107
2919.99 104
2920.11 99
2920.24 93
2920.36 88
2920.48 85
2920.61 83
2920.73 85
2920.85 87
2920.98 91
2921.10 93
2921.23 95
2921.35 97
2921.47 98
2921.60 99
2921.72 100
2921.85 101
2921.97 102
2922.09 102
2922.22 100
2922.34 96
2922.47 91
2922.59 86
2922.71 80
2922.84 75
2922.96 72
2923.08 69
2923.21 67
2923.33 65
2923.46 62
2923.58 59
2923.70 55
2923.83 51
2923.95 45
2924.08 40
2924.20 35
2924.32 32
2924.45 31
2924.57 33
2924.70 37
2924.82 42
2924.94 48
2925.07 54
2925.19 60
2925.32 63
2925.44 64
2925.56 63
2925.69 62
2925.81 59
2925.94 57
2926.06 55
2926.18 54
2926.31 56
2926.43 59
2926.56 63
2926.68 70
2926.80 77
2926.93 83
2927.05 87
2927.17 88
2927.30 83
2927.42 75
2927.55 64
2927.67 52
2927.79 41
2927.92 34
2928.04 31
2928.17 33
2928.29 39
2928.42 47
2928.54 54
2928.66 60
2928.79 63
2928.91 63
2929.04 62
2929.16 61
2929.28 61
2929.41 63
2929.53 67
2929.66 72
2929.78 76
2929.90 79
2930.03 80
2930.15 79
2930.28 76
2930.40 73
2930.52 72
2930.65 74
2930.77 78
2930.90 87
2931.02 100
2931.14 116
2931.27 135
2931.39 153
2931.52 171
2931.64 185
2931.76 197
2931.89 205
2932.01 210
2932.14 214
2932.26 219
2932.38 224
2932.51 229
2932.63 234
2932.76 237
2932.88 236
2933.01 231
2933.13 222
2933.25 209
2933.38 193
2933.50 176
2933.63 158
2933.75 140
2933.87 123
2934.00 107
2934.12 92
2934.25 79
2934.37 69
2934.49 60
2934.62 53
2934.74 48
2934.87 44
2934.99 41
2935.12 37
2935.24 32
2935.36 27
2935.49 19
2935.61 11
2935.74 1
2935.86 0
2935.98 0
2936.11 0
2936.23 0
2936.36 0
2936.48 0
2936.61 0
2936.73 1
2936.85 13
2936.98 24
2937.10 33
2937.23 39
2937.35 44
2937.48 47
2937.60 50
2937.72 55
2937.85 61
2937.97 69
2938.10 78
2938.22 88
2938.34 98
2938.47 106
2938.59 112
2938.72 115
2938.84 115
2938.97 113
2939.09 108
2939.21 102
2939.34 95
2939.46 88
2939.59 82
2939.71 78
2939.84 74
2939.96 73
2940.08 72
2940.21 74
2940.33 76
2940.46 79
2940.58 83
2940.71 86
2940.83 87
2940.95 86
2941.08 83
2941.20 77
2941.33 69
2941.45 63
2941.58 59
2941.70 58
2941.82 62
2941.95 68
2942.07 75
2942.20 81
2942.32 84
2942.45 81
2942.57 75
2942.69 64
2942.82 53
2942.94 42
2943.07 34
2943.19 29
2943.32 28
2943.44 29
2943.56 31
2943.69 35
2943.81 39
2943.94 43
2944.06 47
2944.19 50
2944.31 53
2944.43 56
2944.56 59
2944.68 64
2944.81 70
2944.93 78
2945.06 87
2945.18 96
2945.31 105
2945.43 110
2945.55 112
2945.68 109
2945.80 102
2945.93 92
2946.05 80
2946.18 70
2946.30 61
2946.42 55
2946.55 52
2946.67 51
2946.80 52
2946.92 52
2947.05 52
2947.17 52
2947.30 51
2947.42 52
2947.54 54
2947.67 57
2947.79 61
2947.92 65
2948.04 70
2948.17 74
2948.29 78
2948.42 80
2948.54 81
2948.66 82
2948.79 83
2948.91 83
2949.04 84
2949.16 83
2949.29 82
2949.41 81
2949.54 78
2949.66 75
2949.78 72
2949.91 71
2950.03 70
2950.16 71
2950.28 71
2950.41 71
2950.53 69
2950.66 64
2950.78 57
2950.90 49
2951.03 41
2951.15 35
2951.28 32
2951.40 34
2951.53 40
2951.65 50
2951.78 64
2951.90 80
2952.03 96
2952.15 113
2952.27 127
2952.40 138
2952.52 146
2952.65 149
2952.77 149
2952.90 146
2953.02 141
2953.15 136
2953.27 132
2953.40 129
2953.52 126
2953.64 123
2953.77 118
2953.89 112
2954.02 104
2954.14 93
2954.27 82
2954.39 72
2954.52 63
2954.64 57
2954.77 54
2954.89 54
2955.01 58
2955.14 63
2955.26 70
2955.39 77
2955.51 83
2955.64 87
2955.76 90
2955.89 90
2956.01 89
2956.14 86
2956.26 81
2956.39 74
2956.51 65
2956.63 54
2956.76 42
2956.88 30
2957.01 18
2957.13 7
2957.26 0
2957.38 0
2957.51 0
2957.63 0
2957.76 0
2957.88 0
2958.01 0
2958.13 0
2958.25 0
2958.38 6
2958.50 18
2958.63 30
2958.75 43
2958.88 54
2959.00 64
2959.13 72
2959.25 79
2959.38 83
2959.50 87
2959.63 89
2959.75 91
2959.88 91
2960.00 90
2960.12 89
2960.25 86
2960.37 82
2960.50 79
2960.62 77
2960.75 76
2960.87 78
2961.00 81
2961.12 85
2961.25 88
2961.37 90
2961.50 89
2961.62 86
2961.75 81
2961.87 76
2962.00 72
2962.12 69
2962.24 68
2962.37 69
2962.49 70
2962.62 71
2962.74 73
2962.87 75
2962.99 78
2963.12 82
2963.24 88
2963.37 94
2963.49 100
2963.62 105
2963.74 108
2963.87 109
2963.99 107
2964.12 105
2964.24 102
2964.37 101
2964.49 101
2964.61 103
2964.74 106
2964.86 110
2964.99 115
2965.11 119
2965.24 123
2965.36 126
2965.49 128
2965.61 129
2965.74 129
2965.86 127
2965.99 126
2966.11 125
2966.24 124
2966.36 126
2966.49 130
2966.61 136
2966.74 144
2966.86 153
2966.99 161
2967.11 170
2967.24 178
2967.36 186
2967.49 195
2967.61 206
2967.74 218
2967.86 231
2967.98 242
2968.11 252
2968.23 261
2968.36 269
2968.48 277
2968.61 286
2968.73 298
2968.86 312
2968.98 326
2969.11 340
2969.23 352
2969.36 361
2969.48 366
2969.61 367
2969.73 366
2969.86 363
2969.98 360
2970.11 357
2970.23 356
2970.36 357
2970.48 360
2970.61 365
2970.73 371
2970.86 378
2970.98 386
2971.11 393
2971.23 398
2971.36 400
2971.48 399
2971.61 393
2971.73 383
2971.86 370
2971.98 356
2972.11 343
2972.23 332
2972.36 322
2972.48 315
2972.61 308
2972.73 301
2972.86 293
2972.98 282
2973.11 270
2973.23 257
2973.36 245
2973.48 238
2973.61 235
2973.73 239
2973.86 247
2973.98 259
2974.11 270
2974.23 280
2974.36 286
2974.48 288
2974.61 289
2974.73 291
2974.86 296
2974.98 303
2975.11 312
2975.23 322
2975.36 328
2975.48 331
2975.61 328
2975.73 322
2975.86 315
2975.98 308
2976.11 302
2976.23 298
2976.36 293
2976.48 287
2976.61 278
2976.73 265
2976.86 251
2976.98 235
2977.11 220
2977.23 207
2977.36 196
2977.48 189
2977.61 185
2977.73 185
2977.86 188
2977.98 195
2978.11 206
2978.23 219
2978.36 232
2978.48 243
2978.61 250
2978.73 252
2978.86 246
2978.98 234
2979.11 218
2979.23 200
2979.36 184
2979.48 170
2979.61 162
2979.73 159
2979.86 159
2979.98 162
2980.11 164
2980.23 166
2980.36 167
2980.48 169
2980.61 172
2980.73 177
2980.86 185
2980.98 194
2981.11 203
2981.23 211
2981.36 217
2981.48 221
2981.61 223
2981.73 223
2981.86 221
2981.98 218
2982.11 212
2982.24 203
2982.36 190
2982.49 174
2982.61 156
2982.74 137
2982.86 118
2982.99 102
2983.11 89
2983.24 80
2983.36 75
2983.49 73
2983.61 74
2983.74 75
2983.86 77
2983.99 77
2984.11 74
2984.24 69
2984.36 61
2984.49 50
2984.61 38
2984.74 25
2984.86 14
2984.99 4
2985.11 0
2985.24 0
2985.36 0
2985.49 0
2985.62 0
2985.74 0
2985.87 8
2985.99 24
2986.12 42
2986.24 61
2986.37 78
2986.49 91
2986.62 99
2986.74 103
2986.87 104
2986.99 104
2987.12 105
2987.24 106
2987.37 108
2987.49 108
2987.62 105
2987.74 99
2987.87 90
2987.99 78
2988.12 67
2988.25 58
2988.37 54
2988.50 56
2988.62 61
2988.75 70
2988.87 79
2989.00 86
2989.12 89
2989.25 87
2989.37 79
2989.50 68
2989.62 55
2989.75 43
2989.87 34
2990.00 28
2990.12 27
2990.25 29
2990.38 33
2990.50 37
2990.63 39
2990.75 38
2990.88 33
2991.00 25
2991.13 14
2991.25 2
2991.38 0
2991.50 0
2991.63 0
2991.75 0
2991.88 0
2992.00 0
2992.13 0
2992.26 1
2992.38 9
2992.51 17
2992.63 25
2992.76 34
2992.88 45
2993.01 57
2993.13 68
2993.26 78
2993.38 85
2993.51 88
2993.63 87
2993.76 83
2993.89 77
2994.01 71
2994.14 66
2994.26 64
2994.39 64
2994.51 67
2994.64 72
2994.76 79
2994.89 87
2995.01 95
2995.14 102
2995.27 108
2995.39 112
2995.52 114
2995.64 112
2995.77 108
2995.89 101
2996.02 90
2996.14 77
2996.27 62
2996.39 48
2996.52 36
2996.64 29
2996.77 27
2996.90 30
2997.02 38
2997.15 49
2997.27 60
2997.40 71
2997.52 80
2997.65 85
2997.77 89
2997.90 90
2998.03 89
2998.15 86
2998.28 83
2998.40 79
2998.53 76
2998.65 73
2998.78 71
2998.90 72
2999.03 74
2999.15 78
2999.28 83
2999.41 85
2999.53 84
2999.66 77
2999.78 66
2999.91 51
3000.03 35
3000.16 20
3000.28 11
3000.41 10
3000.54 16
3000.66 29
3000.79 46
3000.91 63
3001.04 76
3001.16 84
3001.29 85
3001.41 80
3001.54 71
3001.67 59
3001.79 48
3001.92 38
3002.04 31
3002.17 26
3002.29 22
3002.42 20
3002.54 18
3002.67 18
3002.80 19
3002.92 24
3003.05 32
3003.17 43
3003.30 56
3003.42 69
3003.55 83
3003.67 95
3003.80 106
3003.93 115
3004.05 122
3004.18 126
3004.30 127
3004.43 124
3004.55 117
3004.68 109
3004.81 101
3004.93 94
3005.06 90
3005.18 90
3005.31 95
3005.43 104
3005.56 115
3005.68 127
3005.81 139
3005.94 150
3006.06 158
3006.19 163
3006.31 166
3006.44 167
3006.56 165
3006.69 162
3006.82 158
3006.94 154
3007.07 152
3007.19 152
3007.32 155
3007.44 160
3007.57 168
3007.70 177
3007.82 187
3007.95 196
3008.07 203
3008.20 209
3008.32 213
3008.45 214
3008.57 212
3008.70 208
3008.83 201
3008.95 189
3009.08 174
3009.20 155
3009.33 131
3009.45 105
3009.58 78
3009.71 51
3009.83 27
3009.96 8
3010.08 0
3010.21 0
3010.34 0
3010.46 0
3010.59 0
3010.71 0
3010.84 0
3010.96 0
3011.09 2
3011.22 7
3011.34 12
3011.47 17
3011.59 23
3011.72 28
3011.84 32
3011.97 36
3012.10 41
3012.22 49
3012.35 58
3012.47 71
3012.60 87
3012.72 103
3012.85 120
3012.98 134
3013.10 147
3013.23 159
3013.35 169
3013.48 180
3013.61 191
3013.73 204
3013.86 216
3013.98 226
3014.11 232
3014.23 233
3014.36 229
3014.49 219
3014.61 205
3014.74 190
3014.86 174
3014.99 159
3015.12 146
3015.24 134
3015.37 124
3015.49 113
3015.62 102
3015.74 90
3015.87 75
3016.00 61
3016.12 49
3016.25 39
3016.37 35
3016.50 35
3016.63 40
3016.75 48
3016.88 56
3017.00 63
3017.13 67
3017.25 67
3017.38 65
3017.51 63
3017.63 62
3017.76 64
3017.88 69
3018.01 78
3018.14 89
3018.26 102
3018.39 116
3018.51 128
3018.64 138
3018.77 144
3018.89 148
3019.02 148
3019.14 145
3019.27 140
3019.40 134
3019.52 128
3019.65 121
3019.77 116
3019.90 111
3020.02 107
3020.15 105
3020.28 103
3020.40 102
3020.53 101
3020.65 101
3020.78 101
3020.91 101
3021.03 102
3021.16 104
3021.28 107
3021.41 112
3021.54 119
3021.66 128
3021.79 138
3021.91 149
3022.04 160
3022.17 172
3022.29 182
3022.42 191
3022.54 200
3022.67 208
3022.80 216
3022.92 224
3023.05 231
3023.17 238
3023.30 243
3023.43 247
3023.55 249
3023.68 249
3023.80 249
3023.93 247
3024.06 246
3024.18 244
3024.31 243
3024.43 242
3024.56 240
3024.69 237
3024.81 232
3024.94 224
3025.06 213
3025.19 199
3025.32 183
3025.44 168
3025.57 156
3025.69 150
3025.82 151
3025.95 159
3026.07 174
3026.20 195
3026.33 219
3026.45 244
3026.58 268
3026.70 289
3026.83 307
3026.96 319
3027.08 325
3027.21 325
3027.33 319
3027.46 309
3027.59 295
3027.71 279
3027.84 263
3027.96 247
3028.09 231
3028.22 216
3028.34 202
3028.47 187
3028.60 174
3028.72 161
3028.85 151
3028.97 142
3029.10 135
3029.23 131
3029.35 128
3029.48 126
3029.60 125
3029.73 124
3029.86 125
3029.98 127
3030.11 131
3030.23 136
3030.36 143
3030.49 149
3030.61 156
3030.74 161
3030.87 164
3030.99 166
3031.12 168
3031.24 170
3031.37 172
3031.50 175
3031.62 176
3031.75 175
3031.88 170
3032.00 160
3032.13 146
3032.25 131
3032.38 115
3032.51 101
3032.63 91
3032.76 85
3032.88 82
3033.01 81
3033.14 81
3033.26 81
3033.39 79
3033.52 77
3033.64 74
3033.77 72
3033.89 70
3034.02 70
3034.15 72
3034.27 77
3034.40 83
3034.53 90
3034.65 96
3034.78 101
3034.90 103
3035.03 103
3035.16 101
3035.28 97
3035.41 94
3035.54 91
3035.66 90
3035.79 89
3035.91 89
3036.04 87
3036.17 83
3036.29 77
3036.42 68
3036.55 58
3036.67 47
3036.80 36
3036.92 26
3037.05 17
3037.18 9
3037.30 3
3037.43 0
3037.56 0
3037.68 0
3037.81 0
3037.94 0
3038.06 0
3038.19 0
3038.31 7
3038.44 12
3038.57 14
3038.69 14
3038.82 10
3038.95 4
3039.07 0
3039.20 0
3039.32 0
3039.45 0
3039.58 2
3039.70 13
3039.83 25
3039.96 37
3040.08 48
3040.21 57
3040.34 63
3040.46 67
3040.59 70
3040.71 72
3040.84 75
3040.97 78
3041.09 81
3041.22 84
3041.35 85
3041.47 84
3041.60 81
3041.73 76
3041.85 70
3041.98 64
3042.11 59
3042.23 56
3042.36 53
3042.48 50
3042.61 46
3042.74 40
3042.86 32
3042.99 22
3043.12 11
3043.24 1
3043.37 0
3043.50 0
3043.62 0
3043.75 0
3043.88 0
3044.00 0
3044.13 0
3044.25 0
3044.38 3
3044.51 12
3044.63 22
3044.76 32
3044.89 41
3045.01 50
3045.14 56
3045.27 61
3045.39 65
3045.52 68
3045.65 69
3045.77 69
3045.90 68
3046.02 63
3046.15 56
3046.28 47
3046.40 36
3046.53 26
3046.66 18
3046.78 14
3046.91 15
3047.04 21
3047.16 32
3047.29 44
3047.42 57
3047.54 66
3047.67 72
3047.80 73
3047.92 72
3048.05 69
3048.18 69
3048.30 73
3048.43 83
3048.56 98
3048.68 116
3048.81 133
3048.93 147
3049.06 153
3049.19 151
3049.31 143
3049.44 131
3049.57 119
3049.69 109
3049.82 104
3049.95 105
3050.07 110
3050.20 118
3050.33 126
3050.45 132
3050.58 134
3050.71 131
3050.83 124
3050.96 114
3051.09 104
3051.21 94
3051.34 86
3051.47 82
3051.59 81
3051.72 83
3051.85 85
3051.97 86
3052.10 86
3052.23 83
3052.35 78
3052.48 72
3052.61 65
3052.73 60
3052.86 57
3052.99 56
3053.11 58
3053.24 62
3053.37 69
3053.49 79
3053.62 90
3053.75 101
3053.87 113
3054.00 122
3054.13 128
3054.25 131
3054.38 131
3054.51 127
3054.63 122
3054.76 116
3054.89 110
3055.01 104
3055.14 99
3055.27 93
3055.39 86
3055.52 79
3055.65 70
3055.77 61
3055.90 52
3056.03 43
3056.15 36
3056.28 31
3056.41 26
3056.53 24
3056.66 23
3056.79 26
3056.91 31
3057.04 40
3057.17 50
3057.29 61
3057.42 71
3057.55 81
3057.67 90
3057.80 98
3057.93 107
3058.05 116
3058.18 126
3058.31 136
3058.43 146
3058.56 154
3058.69 159
3058.81 160
3058.94 157
3059.07 153
3059.19 147
3059.32 140
3059.45 134
3059.57 129
3059.70 124
3059.83 120
3059.95 117
3060.08 115
3060.21 116
3060.33 120
3060.46 126
3060.59 132
3060.71 137
3060.84 139
3060.97 138
3061.10 135
3061.22 129
3061.35 125
3061.48 122
3061.60 123
3061.73 128
3061.86 136
3061.98 143
3062.11 149
3062.24 152
3062.36 151
3062.49 145
3062.62 136
3062.74 126
3062.87 115
3063.00 106
3063.12 99
3063.25 95
3063.38 94
3063.50 95
3063.63 97
3063.76 99
3063.89 100
3064.01 98
3064.14 96
3064.27 94
3064.39 92
3064.52 91
3064.65 93
3064.77 97
3064.90 102
3065.03 108
3065.15 114
3065.28 118
3065.41 122
3065.53 125
3065.66 128
3065.79 130
3065.92 129
3066.04 126
3066.17 120
3066.30 109
3066.42 95
3066.55 79
3066.68 64
3066.80 53
3066.93 47
3067.06 47
3067.18 55
3067.31 67
3067.44 81
3067.57 96
3067.69 109
3067.82 119
3067.95 125
3068.07 127
3068.20 126
3068.33 123
3068.45 118
3068.58 112
3068.71 103
3068.83 94
3068.96 82
3069.09 70
3069.22 58
3069.34 48
3069.47 41
3069.60 38
3069.72 40
3069.85 45
3069.98 52
3070.10 59
3070.23 65
3070.36 68
3070.49 69
3070.61 66
3070.74 60
3070.87 51
3070.99 41
3071.12 32
3071.25 25
3071.37 22
3071.50 24
3071.63 31
3071.76 43
3071.88 57
3072.01 72
3072.14 85
3072.26 97
3072.39 105
3072.52 110
3072.64 112
3072.77 112
3072.90 109
3073.03 103
3073.15 94
3073.28 83
3073.41 69
3073.53 55
3073.66 42
3073.79 31
3073.92 23
3074.04 19
3074.17 17
3074.30 17
3074.42 18
3074.55 18
3074.68 17
3074.80 16
3074.93 15
3075.06 14
3075.19 15
3075.31 18
3075.44 24
3075.57 32
3075.69 42
3075.82 52
3075.95 61
3076.08 68
3076.20 71
3076.33 68
3076.46 60
3076.58 49
3076.71 36
3076.84 25
3076.97 17
3077.09 14
3077.22 16
3077.35 21
3077.47 27
3077.60 34
3077.73 38
3077.86 40
3077.98 39
3078.11 36
3078.24 30
3078.36 24
3078.49 18
3078.62 12
3078.75 8
3078.87 6
3079.00 5
3079.13 6
3079.25 9
3079.38 12
3079.51 17
3079.64 23
3079.76 30
3079.89 37
3080.02 44
3080.14 49
3080.27 51
3080.40 49
3080.53 44
3080.65 36
3080.78 29
3080.91 22
3081.03 18
3081.16 15
3081.29 13
3081.42 10
3081.54 5
3081.67 0
3081.80 0
3081.93 0
3082.05 0
3082.18 0
3082.31 0
3082.43 0
3082.56 11
3082.69 33
3082.82 54
3082.94 70
3083.07 78
3083.20 77
3083.32 67
3083.45 51
3083.58 33
3083.71 16
3083.83 5
3083.96 2
3084.09 9
3084.22 23
3084.34 42
3084.47 63
3084.60 83
3084.72 98
3084.85 107
3084.98 109
3085.11 107
3085.23 101
3085.36 95
3085.49 88
3085.62 81
3085.74 75
3085.87 69
3086.00 62
3086.13 54
3086.25 44
3086.38 34
3086.51 25
3086.63 18
3086.76 14
3086.89 13
3087.02 16
3087.14 22
3087.27 29
3087.40 37
3087.53 45
3087.65 51
3087.78 56
3087.91 60
3088.04 62
3088.16 63
3088.29 63
3088.42 63
3088.54 64
3088.67 66
3088.80 70
3088.93 76
3089.05 85
3089.18 95
3089.31 106
3089.44 116
3089.56 124
3089.69 129
3089.82 131
3089.95 133
3090.07 133
3090.20 135
3090.33 138
3090.46 142
3090.58 147
3090.71 151
3090.84 153
3090.97 153
3091.09 151
3091.22 148
3091.35 144
3091.47 141
3091.60 139
3091.73 140
3091.86 142
3091.98 145
3092.11 150
3092.24 155
3092.37 160
3092.49 167
3092.62 173
3092.75 181
3092.88 190
3093.00 199
3093.13 210
3093.26 220
3093.39 230
3093.51 240
3093.64 247
3093.77 253
3093.90 254
3094.02 252
3094.15 246
3094.28 237
3094.41 227
3094.53 216
3094.66 206
3094.79 200
3094.92 196
3095.04 196
3095.17 199
3095.30 204
3095.43 209
3095.55 215
3095.68 221
3095.81 225
3095.94 227
3096.06 227
3096.19 224
3096.32 218
3096.45 210
3096.57 200
3096.70 189
3096.83 177
3096.96 166
3097.08 157
3097.21 151
3097.34 148
3097.47 150
3097.59 155
3097.72 164
3097.85 175
3097.98 188
3098.10 200
3098.23 211
3098.36 218
3098.49 222
3098.61 222
3098.74 221
3098.87 219
3099.00 218
3099.13 218
3099.25 220
3099.38 224
3099.51 227
3099.64 230
3099.76 231
3099.89 229
3100.02 225
3100.15 219
3100.27 213
3100.40 209
3100.53 208
3100.66 211
3100.78 218
3100.91 228
3101.04 239
3101.17 250
3101.29 258
3101.42 263
3101.55 264
3101.68 263
3101.80 260
3101.93 257
3102.06 254
3102.19 253
3102.32 253
3102.44 253
3102.57 252
3102.70 250
3102.83 247
3102.95 242
3103.08 237
3103.21 232
3103.34 229
3103.46 228
3103.59 231
3103.72 237
3103.85 245
3103.98 252
3104.10 258
3104.23 261
3104.36 259
3104.49 253
3104.61 243
3104.74 232
3104.87 220
3105.00 209
3105.12 201
3105.25 196
3105.38 195
3105.51 197
3105.64 201
3105.76 206
3105.89 213
3106.02 221
3106.15 231
3106.27 241
3106.40 253
3106.53 264
3106.66 275
3106.78 283
3106.91 288
3107.04 287
3107.17 282
3107.30 273
3107.42 261
3107.55 248
3107.68 236
3107.81 227
3107.93 220
3108.06 214
3108.19 210
3108.32 207
3108.45 203
3108.57 199
3108.70 196
3108.83 194
3108.96 192
3109.08 190
3109.21 188
3109.34 184
3109.47 178
3109.60 170
3109.72 160
3109.85 149
3109.98 138
3110.11 129
3110.23 122
3110.36 116
3110.49 112
3110.62 109
3110.75 105
3110.87 101
3111.00 95
3111.13 88
3111.26 80
3111.39 71
3111.51 63
3111.64 56
3111.77 52
3111.90 50
3112.02 51
3112.15 55
3112.28 59
3112.41 64
3112.54 68
3112.66 72
3112.79 73
3112.92 74
3113.05 73
3113.18 72
3113.30 69
3113.43 66
3113.56 61
3113.69 55
3113.81 47
3113.94 39
3114.07 30
3114.20 22
3114.33 16
3114.45 12
3114.58 11
3114.71 12
3114.84 14
3114.97 15
3115.09 15
3115.22 13
3115.35 9
3115.48 2
3115.61 0
3115.73 0
3115.86 0
3115.99 0
3116.12 0
3116.24 0
3116.37 0
3116.50 0
3116.63 7
3116.76 19
3116.88 34
3117.01 49
3117.14 63
3117.27 77
3117.40 90
3117.52 102
3117.65 113
3117.78 124
3117.91 134
3118.04 144
3118.16 153
3118.29 161
3118.42 166
3118.55 170
3118.68 171
3118.80 168
3118.93 163
3119.06 154
3119.19 143
3119.32 130
3119.44 118
3119.57 108
3119.70 103
3119.83 102
3119.96 107
3120.08 115
3120.21 123
3120.34 130
3120.47 134
3120.60 132
3120.72 127
3120.85 119
3120.98 111
3121.11 105
3121.24 103
3121.36 105
3121.49 111
3121.62 119
3121.75 129
3121.88 138
3122.00 145
3122.13 152
3122.26 159
3122.39 166
3122.52 174
3122.64 183
3122.77 192
3122.90 200
3123.03 203
3123.16 201
3123.29 194
3123.41 182
3123.54 168
3123.67 156
3123.80 148
3123.93 148
3124.05 156
3124.18 169
3124.31 185
3124.44 201
3124.57 214
3124.69 222
3124.82 225
3124.95 223
3125.08 218
3125.21 212
3125.33 206
3125.46 201
3125.59 198
3125.72 197
3125.85 200
3125.98 204
3126.10 210
3126.23 218
3126.36 228
3126.49 238
3126.62 248
3126.74 258
3126.87 265
3127.00 270
3127.13 270
3127.26 265
3127.39 256
3127.51 245
3127.64 233
3127.77 224
3127.90 219
3128.03 220
3128.15 227
3128.28 236
3128.41 246
3128.54 252
3128.67 255
3128.80 253
3128.92 247
3129.05 239
3129.18 230
3129.31 221
3129.44 212
3129.56 204
3129.69 196
3129.82 188
3129.95 179
3130.08 172
3130.21 167
3130.33 162
3130.46 160
3130.59 158
3130.72 158
3130.85 157
3130.97 157
3131.10 156
3131.23 156
3131.36 155
3131.49 155
3131.62 155
3131.74 155
3131.87 155
3132.00 155
3132.13 154
3132.26 153
3132.39 152
3132.51 153
3132.64 155
3132.77 159
3132.90 165
3133.03 173
3133.16 185
3133.28 198
3133.41 213
3133.54 226
3133.67 237
3133.80 244
3133.93 246
3134.05 242
3134.18 233
3134.31 223
3134.44 213
3134.57 204
3134.69 199
3134.82 196
3134.95 194
3135.08 193
3135.21 190
3135.34 186
3135.46 180
3135.59 174
3135.72 168
3135.85 164
3135.98 161
3136.11 159
3136.23 157
3136.36 155
3136.49 152
3136.62 148
3136.75 143
3136.88 138
3137.00 133
3137.13 128
3137.26 125
3137.39 121
3137.52 117
3137.65 113
3137.78 108
3137.90 102
3138.03 95
3138.16 87
3138.29 78
3138.42 70
3138.55 64
3138.67 61
3138.80 63
3138.93 69
3139.06 81
3139.19 97
3139.32 114
3139.44 130
3139.57 144
3139.70 154
3139.83 161
3139.96 164
3140.09 165
3140.21 164
3140.34 162
3140.47 160
3140.60 157
3140.73 153
3140.86 149
3140.99 145
3141.11 141
3141.24 137
3141.37 133
3141.50 129
3141.63 125
3141.76 122
3141.88 119
3142.01 118
3142.14 117
3142.27 118
3142.40 119
3142.53 122
3142.66 126
3142.78 132
3142.91 139
3143.04 146
3143.17 154
3143.30 162
3143.43 170
3143.55 177
3143.68 184
3143.81 189
3143.94 194
3144.07 198
3144.20 202
3144.33 206
3144.45 208
3144.58 211
3144.71 212
3144.84 213
3144.97 211
3145.10 208
3145.23 201
3145.35 192
3145.48 179
3145.61 164
3145.74 145
3145.87 126
3146.00 105
3146.13 87
3146.25 71
3146.38 59
3146.51 52
3146.64 52
3146.77 57
3146.90 66
3147.03 78
3147.15 92
3147.28 107
3147.41 121
3147.54 132
3147.67 142
3147.80 148
3147.93 151
3148.05 150
3148.18 146
3148.31 140
3148.44 132
3148.57 124
3148.70 118
3148.83 114
3148.95 112
3149.08 112
3149.21 113
3149.34 112
3149.47 108
3149.60 99
3149.73 86
3149.85 70
3149.98 52
3150.11 36
3150.24 22
3150.37 14
3150.50 11
3150.63 14
3150.75 20
3150.88 28
3151.01 36
3151.14 43
3151.27 48
3151.40 49
3151.53 47
3151.66 42
3151.78 35
3151.91 25
3152.04 15
3152.17 5
3152.30 0
3152.43 0
3152.56 0
3152.68 0
3152.81 8
3152.94 19
3153.07 33
3153.20 46
3153.33 58
3153.46 70
3153.59 82
3153.71 94
3153.84 105
3153.97 115
3154.10 123
3154.23 127
3154.36 126
3154.49 120
3154.62 110
3154.74 98
3154.87 86
3155.00 75
3155.13 67
3155.26 63
3155.39 62
3155.52 64
3155.65 67
3155.77 70
3155.90 73
3156.03 76
3156.16 79
3156.29 82
3156.42 85
3156.55 89
3156.68 92
3156.80 95
3156.93 96
3157.06 96
3157.19 93
3157.32 90
3157.45 85
3157.58 79
3157.71 73
3157.83 68
3157.96 64
3158.09 61
3158.22 61
3158.35 62
3158.48 66
3158.61 70
3158.74 73
3158.86 76
3158.99 77
3159.12 78
3159.25 78
3159.38 77
3159.51 77
3159.64 76
3159.77 74
3159.90 72
3160.02 69
3160.15 67
3160.28 66
3160.41 68
3160.54 73
3160.67 81
3160.80 90
3160.93 99
3161.05 108
3161.18 115
3161.31 121
3161.44 127
3161.57 132
3161.70 139
3161.83 145
3161.96 150
3162.09 152
3162.21 150
3162.34 143
3162.47 131
3162.60 114
3162.73 93
3162.86 71
3162.99 49
3163.12 28
3163.25 10
3163.37 0
3163.50 0
3163.63 0
3163.76 0
3163.89 0
3164.02 0
3164.15 0
3164.28 0
3164.41 0
3164.53 8
3164.66 18
3164.79 31
3164.92 45
3165.05 60
3165.18 73
3165.31 85
3165.44 93
3165.57 99
3165.70 104
3165.82 107
3165.95 112
3166.08 119
3166.21 127
3166.34 136
3166.47 145
3166.60 154
3166.73 162
3166.86 169
3166.98 176
3167.11 182
3167.24 188
3167.37 193
3167.50 195
3167.63 194
3167.76 190
3167.89 183
3168.02 174
3168.15 164
3168.27 156
3168.40 151
3168.53 148
3168.66 149
3168.79 153
3168.92 158
3169.05 164
3169.18 170
3169.31 175
3169.44 179
3169.56 181
3169.69 181
3169.82 179
3169.95 176
3170.08 173
3170.21 172
3170.34 172
3170.47 176
3170.60 180
3170.73 185
3170.86 188
3170.98 187
3171.11 182
3171.24 172
3171.37 159
3171.50 145
3171.63 132
3171.76 123
3171.89 118
3172.02 119
3172.15 124
3172.27 131
3172.40 138
3172.53 145
3172.66 151
3172.79 154
3172.92 157
3173.05 159
3173.18 162
3173.31 165
3173.44 169
3173.57 173
3173.69 177
3173.82 179
3173.95 178
3174.08 175
3174.21 169
3174.34 161
3174.47 153
3174.60 145
3174.73 139
3174.86 138
3174.99 140
3175.12 147
3175.24 157
3175.37 170
3175.50 185
3175.63 201
3175.76 217
3175.89 232
3176.02 246
3176.15 258
3176.28 266
3176.41 271
3176.54 272
3176.67 270
3176.79 266
3176.92 261
3177.05 257
3177.18 252
3177.31 248
3177.44 244
3177.57 239
3177.70 233
3177.83 226
3177.96 220
3178.09 215
3178.22 211
3178.34 210
3178.47 212
3178.60 217
3178.73 224
3178.86 234
3178.99 243
3179.12 250
3179.25 254
3179.38 253
3179.51 246
3179.64 235
3179.77 219
3179.90 201
3180.02 183
3180.15 168
3180.28 156
3180.41 148
3180.54 145
3180.67 147
3180.80 152
3180.93 159
3181.06 166
3181.19 172
3181.32 177
3181.45 179
3181.58 180
3181.70 180
3181.83 179
3181.96 178
3182.09 177
3182.22 175
3182.35 172
3182.48 168
3182.61 163
3182.74 157
3182.87 151
3183.00 144
3183.13 136
3183.26 128
3183.39 119
3183.51 109
3183.64 97
3183.77 83
3183.90 69
3184.03 54
3184.16 41
3184.29 28
3184.42 17
3184.55 7
3184.68 0
3184.81 0
3184.94 0
3185.07 0
3185.20 0
3185.33 0
3185.45 0
3185.58 0
3185.71 3
3185.84 16
3185.97 28
3186.10 37
3186.23 43
3186.36 46
3186.49 47
3186.62 45
3186.75 43
3186.88 40
3187.01 36
3187.14 32
3187.27 28
3187.40 24
3187.52 21
3187.65 19
3187.78 18
3187.91 19
3188.04 21
3188.17 22
3188.30 23
3188.43 23
3188.56 21
3188.69 17
3188.82 11
3188.95 5
3189.08 0
3189.21 0
3189.34 0
3189.47 0
3189.60 0
3189.72 0
3189.85 0
3189.98 0
3190.11 0
3190.24 4
3190.37 11
3190.50 18
3190.63 27
3190.76 35
3190.89 43
3191.02 49
3191.15 54
3191.28 56
3191.41 56
3191.54 54
3191.67 49
3191.80 44
3191.93 39
3192.06 36
3192.18 34
3192.31 34
3192.44 37
3192.57 42
3192.70 48
3192.83 57
3192.96 68
3193.09 82
3193.22 96
3193.35 111
3193.48 123
3193.61 133
3193.74 138
3193.87 137
3194.00 132
3194.13 122
3194.26 111
3194.39 99
3194.52 89
3194.65 81
3194.77 76
3194.90 75
3195.03 76
3195.16 79
3195.29 83
3195.42 86
3195.55 87
3195.68 84
3195.81 77
3195.94 68
3196.07 58
3196.20 49
3196.33 43
3196.46 41
3196.59 43
3196.72 47
3196.85 52
3196.98 55
3197.11 55
3197.24 53
3197.37 48
3197.50 42
3197.63 37
3197.76 34
3197.88 33
3198.01 34
3198.14 37
3198.27 41
3198.40 44
3198.53 45
3198.66 44
3198.79 41
3198.92 34
3199.05 25
3199.18 15
3199.31 4
3199.44 0
3199.57 0
3199.70 0
3199.83 0
3199.96 0
3200.09 0
3200.22 0
3200.35 0
3200.48 5
3200.61 11
3200.74 16
3200.87 22
3201.00 27
3201.13 31
3201.26 33
3201.38 33
3201.51 31
3201.64 26
3201.77 20
3201.90 13
3202.03 7
3202.16 2
3202.29 0
3202.42 0
3202.55 3
3202.68 8
3202.81 14
3202.94 20
3203.07 26
3203.20 31
3203.33 35
3203.46 38
3203.59 39
3203.72 38
3203.85 36
3203.98 32
3204.11 26
3204.24 21
3204.37 17
3204.50 16
3204.63 17
3204.76 21
3204.89 27
3205.02 35
3205.15 44
3205.28 55
3205.41 66
3205.54 76
3205.67 86
3205.80 95
3205.93 101
3206.05 104
3206.18 104
3206.31 101
3206.44 97
3206.57 92
3206.70 89
3206.83 87
3206.96 86
3207.09 86
3207.22 86
3207.35 86
3207.48 85
3207.61 84
3207.74 82
3207.87 81
3208.00 79
3208.13 77
3208.26 72
3208.39 65
3208.52 56
3208.65 45
3208.78 34
3208.91 26
3209.04 22
3209.17 26
3209.30 36
3209.43 51
3209.56 69
3209.69 87
3209.82 103
3209.95 114
3210.08 120
3210.21 122
3210.34 120
3210.47 118
3210.60 115
3210.73 114
3210.86 113
3210.99 113
3211.12 114
3211.25 114
3211.38 114
3211.51 113
3211.64 111
3211.77 108
3211.90 103
3212.03 95
3212.16 83
3212.29 69
3212.42 53
3212.55 36
3212.68 19
3212.81 5
3212.94 0
3213.07 0
3213.20 0
3213.33 0
3213.46 0
3213.59 2
3213.72 5
3213.85 7
3213.98 6
3214.11 3
3214.24 1
3214.37 0
3214.50 2
3214.63 6
3214.76 12
3214.89 20
3215.02 29
3215.15 39
3215.28 48
3215.41 56
3215.53 62
3215.66 67
3215.79 69
3215.92 70
3216.05 69
3216.18 66
3216.31 63
3216.44 60
3216.57 57
3216.70 55
3216.83 55
3216.96 57
3217.09 60
3217.22 64
3217.35 68
3217.48 71
3217.61 72
3217.74 70
3217.87 65
3218.00 59
3218.13 52
3218.26 45
3218.39 40
3218.52 38
3218.65 39
3218.78 44
3218.91 51
3219.04 61
3219.17 71
3219.30 81
3219.43 88
3219.57 93
3219.70 96
3219.83 97
3219.96 98
3220.09 99
3220.22 100
3220.35 103
3220.48 105
3220.61 107
3220.74 108
3220.87 108
3221.00 108
3221.13 107
3221.26 107
3221.39 109
3221.52 111
3221.65 114
3221.78 116
3221.91 117
3222.04 115
3222.17 111
3222.30 104
3222.43 97
3222.56 90
3222.69 85
3222.82 82
3222.95 81
3223.08 82
3223.21 84
3223.34 86
3223.47 86
3223.60 84
3223.73 81
3223.86 76
3223.99 71
3224.12 66
3224.25 61
3224.38 59
3224.51 58
3224.64 60
3224.77 65
3224.90 72
3225.03 82
3225.16 91
3225.29 101
3225.42 108
3225.55 112
3225.68 112
3225.81 109
3225.94 102
3226.07 94
3226.20 86
3226.33 78
3226.46 72
3226.59 68
3226.72 66
3226.85 67
3226.98 69
3227.11 74
3227.24 79
3227.37 87
3227.50 95
3227.63 104
3227.76 112
3227.89 119
3228.02 125
3228.15 129
3228.28 130
3228.41 130
3228.54 130
3228.67 132
3228.80 136
3228.93 144
3229.07 155
3229.20 166
3229.33 176
3229.46 182
3229.59 182
3229.72 176
3229.85 163
3229.98 145
3230.11 126
3230.24 109
3230.37 97
3230.50 91
3230.63 91
3230.76 96
3230.89 104
3231.02 112
3231.15 118
3231.28 119
3231.41 115
3231.54 106
3231.67 94
3231.80 80
3231.93 65
3232.06 51
3232.19 40
3232.32 30
3232.45 23
3232.58 18
3232.71 14
3232.84 9
3232.97 3
3233.10 0
3233.23 0
3233.36 0
3233.49 0
3233.62 0
3233.76 0
3233.89 0
3234.02 2
3234.15 21
3234.28 42
3234.41 61
3234.54 75
3234.67 85
3234.80 88
3234.93 87
3235.06 83
3235.19 77
3235.32 70
3235.45 64
3235.58 59
3235.71 55
3235.84 52
3235.97 50
3236.10 49
3236.23 49
3236.36 51
3236.49 54
3236.62 58
3236.75 63
3236.88 68
3237.01 73
3237.14 78
3237.28 82
3237.41 83
3237.54 83
3237.67 79
3237.80 72
3237.93 63
3238.06 53
3238.19 44
3238.32 37
3238.45 35
3238.58 37
3238.71 42
3238.84 51
3238.97 60
3239.10 68
3239.23 75
3239.36 79
3239.49 81
3239.62 80
3239.75 79
3239.88 76
3240.01 72
3240.14 67
3240.27 62
3240.41 56
3240.54 50
3240.67 45
3240.80 40
3240.93 37
3241.06 36
3241.19 38
3241.32 43
3241.45 51
3241.58 60
3241.71 70
3241.84 79
3241.97 85
3242.10 88
3242.23 87
3242.36 83
3242.49 79
3242.62 75
3242.75 75
3242.88 78
3243.02 85
3243.15 93
3243.28 101
3243.41 107
3243.54 107
3243.67 103
3243.80 94
3243.93 83
3244.06 73
3244.19 66
3244.32 63
3244.45 65
3244.58 72
3244.71 80
3244.84 88
3244.97 94
3245.10 96
3245.23 96
3245.36 94
3245.50 92
3245.63 93
3245.76 97
3245.89 104
3246.02 112
3246.15 120
3246.28 126
3246.41 129
3246.54 128
3246.67 125
3246.80 120
3246.93 116
3247.06 114
3247.19 115
3247.32 120
3247.45 129
3247.58 139
3247.72 149
3247.85 158
3247.98 163
3248.11 165
3248.24 163
3248.37 159
3248.50 153
3248.63 146
3248.76 141
3248.89 138
3249.02 136
3249.15 136
3249.28 135
3249.41 135
3249.54 132
3249.67 128
3249.81 123
3249.94 116
3250.07 110
3250.20 104
3250.33 99
3250.46 95
3250.59 92
3250.72 89
3250.85 86
3250.98 82
3251.11 76
3251.24 68
3251.37 60
3251.50 51
3251.63 42
3251.77 33
3251.90 26
3252.03 20
3252.16 16
3252.29 12
3252.42 10
3252.55 8
3252.68 7
3252.81 5
3252.94 4
3253.07 2
3253.20 0
3253.33 0
3253.46 0
3253.60 0
3253.73 1
3253.86 4
3253.99 7
3254.12 10
3254.25 12
3254.38 11
3254.51 8
3254.64 3
3254.77 0
3254.90 0
3255.03 0
3255.16 0
3255.30 0
3255.43 0
3255.56 7
3255.69 21
3255.82 35
3255.95 48
3256.08 58
3256.21 62
3256.34 63
3256.47 61
3256.60 57
3256.73 54
3256.86 53
3257.00 54
3257.13 56
3257.26 59
3257.39 60
3257.52 60
3257.65 59
3257.78 58
3257.91 59
3258.04 61
3258.17 65
3258.30 70
3258.43 73
3258.57 74
3258.70 71
3258.83 65
3258.96 59
3259.09 52
3259.22 46
3259.35 42
3259.48 39
3259.61 35
3259.74 29
3259.87 22
3260.00 13
3260.14 4
3260.27 0
3260.40 0
3260.53 0
3260.66 0
3260.79 0
3260.92 3
3261.05 5
3261.18 3
3261.31 1
3261.44 0
3261.57 0
3261.71 0
3261.84 2
3261.97 9
3262.10 17
3262.23 26
3262.36 35
3262.49 44
3262.62 53
3262.75 62
3262.88 69
3263.01 75
3263.15 80
3263.28 81
3263.41 80
3263.54 77
3263.67 71
3263.80 64
3263.93 58
3264.06 52
3264.19 47
3264.32 44
3264.46 42
3264.59 41
3264.72 41
3264.85 40
3264.98 40
3265.11 39
3265.24 38
3265.37 37
3265.50 37
3265.63 38
3265.76 39
3265.90 39
3266.03 38
3266.16 35
3266.29 30
3266.42 24
3266.55 19
3266.68 14
3266.81 11
3266.94 9
3267.07 7
3267.21 5
3267.34 3
3267.47 0
3267.60 0
3267.73 0
3267.86 0
3267.99 0
3268.12 0
3268.25 4
3268.38 8
3268.52 11
3268.65 11
3268.78 7
3268.91 2
3269.04 0
3269.17 0
3269.30 0
3269.43 1
3269.56 11
3269.69 25
3269.83 40
3269.96 55
3270.09 70
3270.22 83
3270.35 95
3270.48 108
3270.61 122
3270.74 137
3270.87 152
3271.01 165
3271.14 176
3271.27 184
3271.40 188
3271.53 191
3271.66 192
3271.79 194
3271.92 198
3272.05 203
3272.19 207
3272.32 208
3272.45 205
3272.58 198
3272.71 187
3272.84 175
3272.97 166
3273.10 162
3273.23 163
3273.37 170
3273.50 180
3273.63 192
3273.76 202
3273.89 209
3274.02 212
3274.15 212
3274.28 209
3274.41 205
3274.55 202
3274.68 199
3274.81 196
3274.94 194
3275.07 190
3275.20 186
3275.33 180
3275.46 173
3275.59 165
3275.73 158
3275.86 152
3275.99 148
3276.12 146
3276.25 146
3276.38 145
3276.51 143
3276.64 139
3276.78 132
3276.91 122
3277.04 111
3277.17 102
3277.30 96
3277.43 96
3277.56 100
3277.69 109
3277.83 122
3277.96 135
3278.09 148
3278.22 158
3278.35 165
3278.48 168
3278.61 166
3278.74 161
3278.88 154
3279.01 145
3279.14 137
3279.27 130
3279.40 127
3279.53 126
3279.66 128
3279.79 132
3279.93 137
3280.06 140
3280.19 142
3280.32 141
3280.45 139
3280.58 137
3280.71 134
3280.84 132
3280.98 132
3281.11 134
3281.24 139
3281.37 148
3281.50 162
3281.63 178
3281.76 198
3281.89 220
3282.03 242
3282.16 262
3282.29 279
3282.42 293
3282.55 303
3282.68 310
3282.81 315
3282.94 317
3283.08 319
3283.21 320
3283.34 322
3283.47 323
3283.60 325
3283.73 326
3283.86 327
3284.00 327
3284.13 326
3284.26 323
3284.39 321
3284.52 319
3284.65 321
3284.78 327
3284.91 338
3285.05 355
3285.18 375
3285.31 396
3285.44 416
3285.57 432
3285.70 444
3285.83 449
3285.97 449
3286.10 443
3286.23 434
3286.36 422
3286.49 409
3286.62 396
3286.75 383
3286.89 371
3287.02 361
3287.15 351
3287.28 342
3287.41 335
3287.54 328
3287.67 322
3287.81 316
3287.94 310
3288.07 303
3288.20 295
3288.33 287
3288.46 279
3288.59 273
3288.73 269
3288.86 269
3288.99 273
3289.12 278
3289.25 286
3289.38 294
3289.51 300
3289.65 304
3289.78 304
3289.91 301
3290.04 294
3290.17 283
3290.30 269
3290.43 252
3290.57 233
3290.70 214
3290.83 196
3290.96 182
3291.09 170
3291.22 163
3291.35 158
3291.49 155
3291.62 153
3291.75 150
3291.88 145
3292.01 141
3292.14 135
3292.27 131
3292.41 126
3292.54 123
3292.67 119
3292.80 114
3292.93 108
3293.06 100
3293.20 93
3293.33 86
3293.46 80
3293.59 77
3293.72 77
3293.85 78
3293.98 81
3294.12 85
3294.25 90
3294.38 94
3294.51 99
3294.64 102
3294.77 104
3294.91 105
3295.04 103
3295.17 100
3295.30 95
3295.43 92
3295.56 89
3295.69 89
3295.83 90
3295.96 92
3296.09 94
3296.22 94
3296.35 92
3296.48 87
3296.62 80
3296.75 74
3296.88 69
3297.01 68
3297.14 70
3297.27 75
3297.41 82
3297.54 90
3297.67 97
3297.80 103
3297.93 107
3298.06 110
3298.20 111
3298.33 113
3298.46 114
3298.59 114
3298.72 115
3298.85 116
3298.98 117
3299.12 120
3299.25 124
3299.38 130
3299.51 138
3299.64 146
3299.77 151
3299.91 153
3300.04 151
3300.17 146
3300.30 140
3300.43 135
3300.56 135
3300.70 141
3300.83 153
3300.96 169
3301.09 187
3301.22 206
3301.35 222
3301.49 234
3301.62 243
3301.75 248
3301.88 250
3302.01 250
3302.14 246
3302.28 241
3302.41 233
3302.54 224
3302.67 216
3302.80 208
3302.94 203
3303.07 201
3303.20 202
3303.33 205
3303.46 211
3303.59 217
3303.73 223
3303.86 226
3303.99 226
3304.12 223
3304.25 218
3304.38 212
3304.52 205
3304.65 200
3304.78 197
3304.91 196
3305.04 195
3305.17 196
3305.31 197
3305.44 198
3305.57 198
3305.70 199
3305.83 201
3305.97 203
3306.10 204
3306.23 202
3306.36 198
3306.49 190
3306.62 178
3306.76 163
3306.89 146
3307.02 129
3307.15 114
3307.28 102
3307.42 95
3307.55 93
3307.68 96
3307.81 104
3307.94 115
3308.07 127
3308.21 139
3308.34 149
3308.47 157
3308.60 162
3308.73 165
3308.87 165
3309.00 165
3309.13 163
3309.26 161
3309.39 158
3309.52 155
3309.66 151
3309.79 148
3309.92 145
3310.05 142
3310.18 140
3310.32 138
3310.45 135
3310.58 132
3310.71 125
3310.84 117
3310.97 109
3311.11 101
3311.24 96
3311.37 96
3311.50 101
3311.63 112
3311.77 126
3311.90 143
3312.03 159
3312.16 174
3312.29 187
3312.43 198
3312.56 207
3312.69 217
3312.82 228
3312.95 239
3313.09 252
3313.22 264
3313.35 275
3313.48 285
3313.61 292
3313.74 296
3313.88 296
3314.01 294
3314.14 289
3314.27 283
3314.40 278
3314.54 276
3314.67 276
3314.80 278
3314.93 282
3315.06 288
3315.20 293
3315.33 298
3315.46 303
3315.59 308
3315.72 314
3315.86 321
3315.99 330
3316.12 339
3316.25 348
3316.38 354
3316.52 358
3316.65 359
3316.78 359
3316.91 360
3317.04 362
3317.18 368
3317.31 378
3317.44 390
3317.57 403
3317.70 416
3317.84 426
3317.97 434
3318.10 439
3318.23 441
3318.36 440
3318.50 438
3318.63 433
3318.76 427
3318.89 418
3319.02 406
3319.16 390
3319.29 372
3319.42 351
3319.55 329
3319.68 307
3319.82 286
3319.95 269
3320.08 256
3320.21 248
3320.34 246
3320.48 250
3320.61 258
3320.74 270
3320.87 284
3321.01 301
3321.14 318
3321.27 334
3321.40 350
3321.53 362
3321.67 370
3321.80 372
3321.93 367
3322.06 357
3322.19 342
3322.33 325
3322.46 310
3322.59 298
3322.72 292
3322.85 291
3322.99 296
3323.12 305
3323.25 314
3323.38 324
3323.52 330
3323.65 334
3323.78 333
3323.91 329
3324.04 321
3324.18 311
3324.31 298
3324.44 284
3324.57 270
3324.70 257
3324.84 245
3324.97 236
3325.10 228
3325.23 223
3325.37 219
3325.50 213
3325.63 207
3325.76 197
3325.89 185
3326.03 171
3326.16 155
3326.29 141
3326.42 129
3326.55 120
3326.69 114
3326.82 111
3326.95 109
3327.08 109
3327.22 108
3327.35 106
3327.48 103
3327.61 99
3327.74 95
3327.88 92
3328.01 91
3328.14 91
3328.27 94
3328.41 99
3328.54 107
3328.67 116
3328.80 125
3328.93 133
3329.07 140
3329.20 146
3329.33 148
3329.46 148
3329.60 146
3329.73 142
3329.86 137
3329.99 133
3330.12 131
3330.26 130
3330.39 130
3330.52 130
3330.65 130
3330.79 127
3330.92 123
3331.05 117
3331.18 109
3331.32 102
3331.45 95
3331.58 88
3331.71 82
3331.84 78
3331.98 75
3332.11 74
3332.24 75
3332.37 78
3332.51 84
3332.64 92
3332.77 99
3332.90 107
3333.04 112
3333.17 116
3333.30 117
3333.43 116
3333.56 112
3333.70 107
3333.83 99
3333.96 91
3334.09 82
3334.23 74
3334.36 64
3334.49 54
3334.62 43
3334.76 31
3334.89 20
3335.02 9
3335.15 1
3335.28 0
3335.42 0
3335.55 0
3335.68 2
3335.81 8
3335.95 13
3336.08 17
3336.21 20
3336.34 20
3336.48 20
3336.61 19
3336.74 18
3336.87 16
3337.01 14
3337.14 11
3337.27 7
3337.40 1
3337.54 0
3337.67 0
3337.80 0
3337.93 0
3338.06 0
3338.20 0
3338.33 0
3338.46 19
3338.59 43
3338.73 69
3338.86 93
3338.99 116
3339.12 135
3339.26 149
3339.39 158
3339.52 162
3339.65 162
3339.79 158
3339.92 151
3340.05 143
3340.18 136
3340.32 131
3340.45 130
3340.58 134
3340.71 143
3340.85 156
3340.98 172
3341.11 189
3341.24 204
3341.38 216
3341.51 223
3341.64 226
3341.77 224
3341.91 219
3342.04 211
3342.17 203
3342.30 194
3342.44 186
3342.57 180
3342.70 176
3342.83 173
3342.97 172
3343.10 172
3343.23 173
3343.36 175
3343.50 177
3343.63 179
3343.76 182
3343.89 185
3344.03 189
3344.16 194
3344.29 200
3344.42 208
3344.56 216
3344.69 224
3344.82 230
3344.95 233
3345.09 233
3345.22 230
3345.35 224
3345.48 216
3345.62 210
3345.75 205
3345.88 203
3346.01 204
3346.15 206
3346.28 209
3346.41 211
3346.55 211
3346.68 209
3346.81 203
3346.94 195
3347.08 185
3347.21 174
3347.34 165
3347.47 158
3347.61 154
3347.74 154
3347.87 157
3348.00 162
3348.14 167
3348.27 172
3348.40 176
3348.53 177
3348.67 177
3348.80 175
3348.93 170
3349.06 164
3349.20 156
3349.33 146
3349.46 135
3349.60 122
3349.73 109
3349.86 95
3349.99 79
3350.13 63
3350.26 47
3350.39 30
3350.52 15
3350.66 1
3350.79 0
3350.92 0
3351.05 0
3351.19 0
3351.32 0
3351.45 0
3351.59 0
3351.72 0
3351.85 6
3351.98 19
3352.12 33
3352.25 46
3352.38 58
3352.51 67
3352.65 72
3352.78 75
3352.91 76
3353.04 76
3353.18 74
3353.31 71
3353.44 67
3353.58 61
3353.71 55
3353.84 50
3353.97 46
3354.11 45
3354.24 48
3354.37 55
3354.50 63
3354.64 71
3354.77 77
3354.90 79
3355.04 77
3355.17 72
3355.30 67
3355.43 62
3355.57 61
3355.70 63
3355.83 68
3355.97 76
3356.10 83
3356.23 90
3356.36 94
3356.50 94
3356.63 89
3356.76 81
3356.89 68
3357.03 53
3357.16 37
3357.29 22
3357.43 9
3357.56 0
3357.69 0
3357.82 0
3357.96 7
3358.09 21
3358.22 39
3358.36 59
3358.49 79
3358.62 98
3358.75 114
3358.89 126
3359.02 137
3359.15 145
3359.29 153
3359.42 160
3359.55 167
3359.68 174
3359.82 179
3359.95 182
3360.08 182
3360.22 180
3360.35 175
3360.48 167
3360.61 157
3360.75 146
3360.88 135
3361.01 125
3361.15 116
3361.28 111
3361.41 109
3361.54 111
3361.68 117
3361.81 126
3361.94 138
3362.08 154
3362.21 171
3362.34 190
3362.47 208
3362.61 223
3362.74 236
3362.87 243
3363.01 247
3363.14 248
3363.27 248
3363.40 248
3363.54 250
3363.67 255
3363.80 262
3363.94 271
3364.07 280
3364.20 289
3364.34 296
3364.47 300
3364.60 300
3364.73 298
3364.87 292
3365.00 285
3365.13 277
3365.27 270
3365.40 265
3365.53 261
3365.66 260
3365.80 261
3365.93 265
3366.06 273
3366.20 284
3366.33 298
3366.46 314
3366.60 332
3366.73 349
3366.86 366
3366.99 381
3367.13 395
3367.26 410
3367.39 425
3367.53 443
3367.66 462
3367.79 481
3367.93 500
3368.06 516
3368.19 527
3368.32 534
3368.46 536
3368.59 535
3368.72 532
3368.86 529
3368.99 526
3369.12 523
3369.26 520
3369.39 516
3369.52 511
3369.65 503
3369.79 495
3369.92 484
3370.05 474
3370.19 462
3370.32 451
3370.45 440
3370.59 429
3370.72 417
3370.85 405
3370.99 393
3371.12 380
3371.25 368
3371.38 355
3371.52 343
3371.65 332
3371.78 321
3371.92 312
3372.05 304
3372.18 298
3372.32 292
3372.45 286
3372.58 279
3372.72 270
3372.85 259
3372.98 247
3373.11 233
3373.25 221
3373.38 209
3373.51 198
3373.65 189
3373.78 181
3373.91 173
3374.05 165
3374.18 156
3374.31 146
3374.45 134
3374.58 120
3374.71 105
3374.85 89
3374.98 75
3375.11 64
3375.24 57
3375.38 56
3375.51 58
3375.64 64
3375.78 72
3375.91 80
3376.04 88
3376.18 96
3376.31 102
3376.44 105
3376.58 104
3376.71 98
3376.84 87
3376.98 71
3377.11 52
3377.24 34
3377.38 20
3377.51 13
3377.64 15
3377.78 24
3377.91 40
3378.04 58
3378.17 77
3378.31 93
3378.44 106
3378.57 115
3378.71 120
3378.84 122
3378.97 123
3379.11 122
3379.24 120
3379.37 118
3379.51 115
3379.64 111
3379.77 105
3379.91 98
3380.04 91
3380.17 85
3380.31 83
3380.44 85
3380.57 92
3380.71 102
3380.84 115
3380.97 127
3381.11 138
3381.24 145
3381.37 149
3381.51 149
3381.64 148
3381.77 146
3381.91 146
3382.04 146
3382.17 148
3382.31 148
3382.44 147
3382.57 143
3382.71 136
3382.84 126
3382.97 114
3383.11 101
3383.24 88
3383.37 76
3383.51 66
3383.64 58
3383.77 52
3383.91 48
3384.04 45
3384.17 45
3384.31 46
3384.44 49
3384.57 54
3384.71 60
3384.84 67
3384.97 72
3385.11 77
3385.24 81
3385.37 82
3385.51 83
3385.64 83
3385.77 83
3385.91 84
3386.04 86
3386.17 87
3386.31 89
3386.44 90
3386.57 89
3386.71 87
3386.84 84
3386.97 80
3387.11 76
3387.24 73
3387.37 70
3387.51 68
3387.64 66
3387.77 64
3387.91 60
3388.04 55
3388.17 47
3388.31 38
3388.44 26
3388.57 12
3388.71 0
3388.84 0
3388.97 0
3389.11 0
3389.24 0
3389.37 0
3389.51 0
3389.64 0
3389.77 7
3389.91 21
3390.04 31
3390.17 37
3390.31 37
3390.44 33
3390.57 25
3390.71 15
3390.84 7
3390.98 1
3391.11 1
3391.24 5
3391.38 14
3391.51 26
3391.64 39
3391.78 51
3391.91 61
3392.04 67
3392.18 69
3392.31 69
3392.44 66
3392.58 61
3392.71 56
3392.84 51
3392.98 45
3393.11 39
3393.24 32
3393.38 26
3393.51 21
3393.64 16
3393.78 13
3393.91 12
3394.05 14
3394.18 18
3394.31 25
3394.45 33
3394.58 40
3394.71 45
3394.85 46
3394.98 42
3395.11 35
3395.25 25
3395.38 15
3395.51 7
3395.65 2
3395.78 0
3395.91 2
3396.05 5
3396.18 10
3396.32 15
3396.45 20
3396.58 26
3396.72 31
3396.85 37
3396.98 41
3397.12 44
3397.25 46
3397.38 44
3397.52 42
3397.65 38
3397.79 36
3397.92 34
3398.05 34
3398.19 35
3398.32 35
3398.45 34
3398.59 31
3398.72 25
3398.85 19
3398.99 15
3399.12 13
3399.25 16
3399.39 25
3399.52 40
3399.66 59
3399.79 80
3399.92 100
3400.06 116
3400.19 127
3400.32 132
3400.46 132
3400.59 128
3400.72 122
3400.86 116
3400.99 110
3401.13 104
3401.26 99
3401.39 94
3401.53 89
3401.66 85
3401.79 82
3401.93 80
3402.06 78
3402.20 76
3402.33 75
3402.46 73
3402.60 71
3402.73 70
3402.86 70
3403.00 74
3403.13 80
3403.26 89
3403.40 101
3403.53 114
3403.67 126
3403.80 138
3403.93 147
3404.07 155
3404.20 160
3404.33 165
3404.47 170
3404.60 175
3404.74 180
3404.87 186
3405.00 191
3405.14 194
3405.27 195
3405.40 194
3405.54 192
3405.67 188
3405.81 186
3405.94 186
3406.07 189
3406.21 194
3406.34 201
3406.47 209
3406.61 216
3406.74 221
3406.88 223
3407.01 222
3407.14 219
3407.28 214
3407.41 208
3407.54 201
3407.68 194
3407.81 185
3407.95 175
3408.08 163
3408.21 151
3408.35 138
3408.48 125
3408.62 113
3408.75 102
3408.88 93
3409.02 84
3409.15 77
3409.28 71
3409.42 67
3409.55 65
3409.69 65
3409.82 67
3409.95 70
3410.09 74
3410.22 77
3410.35 78
3410.49 76
3410.62 72
3410.76 65
3410.89 56
3411.02 47
3411.16 36
3411.29 25
3411.43 15
3411.56 6
3411.69 0
3411.83 0
3411.96 0
3412.10 0
3412.23 0
3412.36 0
3412.50 0
3412.63 0
3412.76 6
3412.90 10
3413.03 13
3413.17 13
3413.30 12
3413.43 10
3413.57 7
3413.70 5
3413.84 5
3413.97 6
3414.10 10
3414.24 16
3414.37 24
3414.51 35
3414.64 46
3414.77 58
3414.91 68
3415.04 76
3415.17 81
3415.31 81
3415.44 78
3415.58 71
3415.71 63
3415.84 54
3415.98 49
3416.11 46
3416.25 47
3416.38 51
3416.51 58
3416.65 65
3416.78 72
3416.92 79
3417.05 84
3417.18 87
3417.32 90
3417.45 91
3417.59 91
3417.72 90
3417.85 87
3417.99 82
3418.12 75
3418.26 68
3418.39 59
3418.52 49
3418.66 39
3418.79 30
3418.93 21
3419.06 15
3419.19 11
3419.33 10
3419.46 11
3419.60 15
3419.73 19
3419.86 23
3420.00 26
3420.13 26
3420.27 23
3420.40 18
3420.53 11
3420.67 3
3420.80 0
3420.94 0
3421.07 0
3421.20 0
3421.34 0
3421.47 0
3421.61 0
3421.74 1
3421.88 4
3422.01 5
3422.14 7
3422.28 11
3422.41 18
3422.55 30
3422.68 48
3422.81 71
3422.95 96
3423.08 123
3423.22 147
3423.35 168
3423.48 183
3423.62 192
3423.75 194
3423.89 190
3424.02 182
3424.15 170
3424.29 156
3424.42 142
3424.56 130
3424.69 120
3424.83 114
3424.96 113
3425.09 118
3425.23 128
3425.36 141
3425.50 155
3425.63 169
3425.76 179
3425.90 185
3426.03 186
3426.17 182
3426.30 174
3426.44 164
3426.57 153
3426.70 142
3426.84 132
3426.97 121
3427.11 109
3427.24 97
3427.37 84
3427.51 71
3427.64 59
3427.78 51
3427.91 46
3428.05 45
3428.18 49
3428.31 54
3428.45 60
3428.58 65
3428.72 67
3428.85 65
3428.98 60
3429.12 55
3429.25 48
3429.39 43
3429.52 40
3429.66 40
3429.79 43
3429.92 49
3430.06 57
3430.19 64
3430.33 71
3430.46 76
3430.60 77
3430.73 74
3430.86 69
3431.00 63
3431.13 57
3431.27 52
3431.40 51
3431.54 52
3431.67 58
3431.80 65
3431.94 74
3432.07 83
3432.21 91
3432.34 95
3432.47 97
3432.61 94
3432.74 88
3432.88 79
3433.01 69
3433.15 58
3433.28 48
3433.41 39
3433.55 32
3433.68 26
3433.82 21
3433.95 16
3434.09 13
3434.22 11
3434.36 11
3434.49 12
3434.62 16
3434.76 22
3434.89 30
3435.03 40
3435.16 51
3435.30 62
3435.43 74
3435.56 85
3435.70 96
3435.83 105
3435.97 114
3436.10 121
3436.24 128
3436.37 133
3436.50 136
3436.64 138
3436.77 136
3436.91 131
3437.04 123
3437.18 112
3437.31 100
3437.45 88
3437.58 78
3437.71 70
3437.85 66
3437.98 66
3438.12 69
3438.25 74
3438.39 80
3438.52 85
3438.65 87
3438.79 84
3438.92 77
3439.06 66
3439.19 51
3439.33 36
3439.46 21
3439.60 7
3439.73 0
3439.86 0
3440.00 0
3440.13 0
3440.27 0
3440.40 0
3440.54 7
3440.67 19
3440.81 31
3440.94 43
3441.07 52
3441.21 58
3441.34 61
3441.48 60
3441.61 56
3441.75 50
3441.88 42
3442.02 34
3442.15 25
3442.28 17
3442.42 10
3442.55 7
3442.69 9
3442.82 16
3442.96 29
3443.09 46
3443.23 66
3443.36 85
3443.49 101
3443.63 111
3443.76 113
3443.90 109
3444.03 98
3444.17 83
3444.30 65
3444.44 49
3444.57 33
3444.71 21
3444.84 10
3444.97 2
3445.11 0
3445.24 0
3445.38 0
3445.51 0
3445.65 0
3445.78 0
3445.92 0
3446.05 0
3446.19 4
3446.32 13
3446.45 22
3446.59 28
3446.72 31
3446.86 34
3446.99 37
3447.13 42
3447.26 51
3447.40 63
3447.53 78
3447.67 93
3447.80 109
3447.93 122
3448.07 133
3448.20 142
3448.34 148
3448.47 152
3448.61 155
3448.74 155
3448.88 153
3449.01 149
3449.15 142
3449.28 133
3449.41 124
3449.55 116
3449.68 110
3449.82 109
3449.95 114
3450.09 124
3450.22 139
3450.36 157
3450.49 178
3450.63 197
3450.76 214
3450.90 225
3451.03 231
3451.17 232
3451.30 227
3451.43 219
3451.57 209
3451.70 199
3451.84 190
3451.97 183
3452.11 178
3452.24 175
3452.38 174
3452.51 173
3452.65 172
3452.78 170
3452.92 165
3453.05 159
3453.18 151
3453.32 143
3453.45 136
3453.59 133
3453.72 136
3453.86 143
3453.99 155
3454.13 170
3454.26 186
3454.40 199
3454.53 208
3454.67 212
3454.80 212
3454.94 208
3455.07 204
3455.21 200
3455.34 200
3455.47 205
3455.61 214
3455.74 226
3455.88 241
3456.01 255
3456.15 268
3456.28 279
3456.42 285
3456.55 289
3456.69 290
3456.82 290
3456.96 290
3457.09 290
3457.23 293
3457.36 299
3457.50 309
3457.63 323
3457.77 342
3457.90 366
3458.04 392
3458.17 420
3458.30 447
3458.44 474
3458.57 497
3458.71 519
3458.84 540
3458.98 560
3459.11 580
3459.25 600
3459.38 617
3459.52 631
3459.65 641
3459.79 644
3459.92 641
3460.06 634
3460.19 624
3460.33 615
3460.46 607
3460.60 604
3460.73 602
3460.87 604
3461.00 605
3461.14 605
3461.27 602
3461.41 596
3461.54 585
3461.68 572
3461.81 557
3461.94 542
3462.08 527
3462.21 514
3462.35 503
3462.48 494
3462.62 488
3462.75 483
3462.89 479
3463.02 474
3463.16 467
3463.29 459
3463.43 449
3463.56 438
3463.70 427
3463.83 416
3463.97 406
3464.10 397
3464.24 389
3464.37 382
3464.51 375
3464.64 368
3464.78 361
3464.91 355
3465.05 348
3465.18 342
3465.32 335
3465.45 327
3465.59 319
3465.72 311
3465.86 303
3465.99 297
3466.13 292
3466.26 288
3466.40 284
3466.53 282
3466.67 279
3466.80 277
3466.94 275
3467.07 273
3467.21 271
3467.34 268
3467.48 264
3467.61 257
3467.75 248
3467.88 236
3468.02 224
3468.15 214
3468.29 207
3468.42 206
3468.56 210
3468.69 221
3468.83 236
3468.96 253
3469.10 272
3469.23 290
3469.37 306
3469.50 322
3469.64 335
3469.77 347
3469.91 357
3470.04 363
3470.18 367
3470.31 366
3470.45 360
3470.58 351
3470.72 338
3470.85 321
3470.99 303
3471.12 284
3471.26 266
3471.39 250
3471.53 237
3471.66 226
3471.80 218
3471.93 211
3472.07 204
3472.20 197
3472.34 190
3472.47 184
3472.61 181
3472.74 182
3472.88 186
3473.01 195
3473.15 207
3473.28 221
3473.42 238
3473.55 257
3473.69 277
3473.82 297
3473.96 317
3474.09 333
3474.23 345
3474.36 350
3474.50 350
3474.63 344
3474.77 335
3474.90 323
3475.04 311
3475.17 300
3475.31 290
3475.44 283
3475.58 278
3475.71 275
3475.85 276
3475.98 280
3476.12 286
3476.25 292
3476.39 297
3476.52 299
3476.66 296
3476.79 288
3476.93 276
3477.07 264
3477.20 253
3477.34 246
3477.47 244
3477.61 247
3477.74 251
3477.88 257
3478.01 260
3478.15 260
3478.28 257
3478.42 251
3478.55 243
3478.69 236
3478.82 229
3478.96 225
3479.09 223
3479.23 225
3479.36 231
3479.50 241
3479.63 253
3479.77 265
3479.90 275
3480.04 279
3480.17 276
3480.31 265
3480.44 249
3480.58 229
3480.72 209
3480.85 192
3480.99 178
3481.12 168
3481.26 161
3481.39 154
3481.53 145
3481.66 134
3481.80 122
3481.93 108
3482.07 96
3482.20 88
3482.34 85
3482.47 89
3482.61 98
3482.74 111
3482.88 123
3483.01 134
3483.15 140
3483.28 141
3483.42 137
3483.56 128
3483.69 116
3483.83 104
3483.96 92
3484.10 82
3484.23 75
3484.37 72
3484.50 71
3484.64 73
3484.77 75
3484.91 77
3485.04 76
3485.18 73
3485.31 67
3485.45 57
3485.58 46
3485.72 34
3485.86 22
3485.99 11
3486.13 2
3486.26 0
3486.40 0
3486.53 0
3486.67 0
3486.80 0
3486.94 0
3487.07 0
3487.21 0
3487.34 3
3487.48 7
3487.61 12
3487.75 19
3487.89 29
3488.02 40
3488.16 52
3488.29 63
3488.43 73
3488.56 79
3488.70 83
3488.83 85
3488.97 84
3489.10 83
3489.24 81
3489.37 78
3489.51 74
3489.65 67
3489.78 59
3489.92 49
3490.05 40
3490.19 33
3490.32 31
3490.46 35
3490.59 44
3490.73 56
3490.86 70
3491.00 82
3491.13 93
3491.27 100
3491.41 104
3491.54 107
3491.68 110
3491.81 115
3491.95 121
3492.08 127
3492.22 134
3492.35 139
3492.49 142
3492.62 143
3492.76 143
3492.90 143
3493.03 144
3493.17 145
3493.30 147
3493.44 147
3493.57 145
3493.71 141
3493.84 135
3493.98 127
3494.11 120
3494.25 115
3494.39 112
3494.52 111
3494.66 112
3494.79 113
3494.93 112
3495.06 109
3495.20 104
3495.33 97
3495.47 89
3495.61 81
3495.74 73
3495.88 66
3496.01 58
3496.15 51
3496.28 44
3496.42 36
3496.55 27
3496.69 17
3496.82 7
3496.96 0
3497.10 0
3497.23 0
3497.37 0
3497.50 0
3497.64 0
3497.77 0
3497.91 0
3498.04 8
3498.18 16
3498.32 20
3498.45 20
3498.59 16
3498.72 13
3498.86 11
3498.99 14
3499.13 21
3499.26 35
3499.40 52
3499.54 70
3499.67 88
3499.81 103
3499.94 116
3500.08 126
3500.21 134
3500.35 141
3500.49 148
3500.62 156
3500.76 166
3500.89 176
3501.03 188
3501.16 199
3501.30 208
3501.43 215
3501.57 216
3501.71 213
3501.84 204
3501.98 191
3502.11 177
3502.25 163
3502.38 153
3502.52 147
3502.66 146
3502.79 148
3502.93 152
3503.06 156
3503.20 157
3503.33 155
3503.47 152
3503.60 149
3503.74 148
3503.88 151
3504.01 159
3504.15 171
3504.28 185
3504.42 198
3504.55 208
3504.69 215
3504.83 218
3504.96 220
3505.10 220
3505.23 220
3505.37 219
3505.50 214
3505.64 206
3505.78 192
3505.91 174
3506.05 152
3506.18 128
3506.32 104
3506.45 84
3506.59 68
3506.73 56
3506.86 49
3507.00 45
3507.13 43
3507.27 44
3507.40 46
3507.54 51
3507.68 57
3507.81 65
3507.95 73
3508.08 80
3508.22 84
3508.35 86
3508.49 86
3508.63 84
3508.76 84
3508.90 85
3509.03 90
3509.17 98
3509.31 109
3509.44 120
3509.58 131
3509.71 140
3509.85 145
3509.98 145
3510.12 139
3510.26 128
3510.39 111
3510.53 90
3510.66 69
3510.80 48
3510.93 31
3511.07 22
3511.21 20
3511.34 26
3511.48 40
3511.61 58
3511.75 78
3511.89 97
3512.02 113
3512.16 124
3512.29 131
3512.43 134
3512.56 134
3512.70 132
3512.84 129
3512.97 126
3513.11 125
3513.24 123
3513.38 122
3513.52 119
3513.65 113
3513.79 104
3513.92 92
3514.06 77
3514.19 61
3514.33 46
3514.47 34
3514.60 28
3514.74 28
3514.87 33
3515.01 42
3515.15 50
3515.28 58
3515.42 64
3515.55 66
3515.69 67
3515.83 66
3515.96 66
3516.10 66
3516.23 68
3516.37 71
3516.50 74
3516.64 78
3516.78 83
3516.91 88
3517.05 93
3517.18 98
3517.32 103
3517.46 107
3517.59 110
3517.73 112
3517.86 112
3518.00 111
3518.14 108
3518.27 102
3518.41 94
3518.54 85
3518.68 75
3518.82 65
3518.95 56
3519.09 50
3519.22 45
3519.36 42
3519.50 41
3519.63 41
3519.77 42
3519.90 43
3520.04 45
3520.18 47
3520.31 50
3520.45 54
3520.58 59
3520.72 66
3520.86 73
3520.99 80
3521.13 88
3521.26 95
3521.40 101
3521.54 108
3521.67 115
3521.81 123
3521.94 132
3522.08 142
3522.22 151
3522.35 158
3522.49 161
3522.62 161
3522.76 156
3522.90 150
3523.03 142
3523.17 135
3523.30 129
3523.44 126
3523.58 124
3523.71 125
3523.85 126
3523.98 129
3524.12 133
3524.26 139
3524.39 146
3524.53 153
3524.66 160
3524.80 166
3524.94 169
3525.07 169
3525.21 168
3525.34 166
3525.48 164
3525.62 164
3525.75 166
3525.89 171
3526.03 179
3526.16 188
3526.30 198
3526.43 208
3526.57 217
3526.71 224
3526.84 229
3526.98 232
3527.11 233
3527.25 232
3527.39 230
3527.52 225
3527.66 218
3527.79 210
3527.93 201
3528.07 190
3528.20 178
3528.34 166
3528.48 154
3528.61 144
3528.75 136
3528.88 131
3529.02 130
3529.16 132
3529.29 136
3529.43 141
3529.56 144
3529.70 144
3529.84 139
3529.97 131
3530.11 120
3530.25 109
3530.38 100
3530.52 94
3530.65 94
3530.79 98
3530.93 105
3531.06 113
3531.20 119
3531.34 123
3531.47 123
3531.61 120
3531.74 115
3531.88 110
3532.02 104
3532.15 100
3532.29 97
3532.42 96
3532.56 96
3532.70 96
3532.83 95
3532.97 93
3533.11 91
3533.24 87
3533.38 82
3533.51 77
3533.65 71
3533.79 66
3533.92 61
3534.06 59
3534.20 59
3534.33 62
3534.47 69
3534.60 77
3534.74 87
3534.88 96
3535.01 103
3535.15 106
3535.29 104
3535.42 99
3535.56 90
3535.69 79
3535.83 68
3535.97 58
3536.10 48
3536.24 39
3536.38 29
3536.51 18
3536.65 6
3536.79 0
3536.92 0
3537.06 0
3537.19 0
3537.33 0
3537.47 0
3537.60 1
3537.74 7
3537.88 10
3538.01 11
3538.15 9
3538.28 7
3538.42 6
3538.56 6
3538.69 6
3538.83 9
3538.97 12
3539.10 16
3539.24 23
3539.38 31
3539.51 43
3539.65 59
3539.78 77
3539.92 96
3540.06 115
3540.19 130
3540.33 141
3540.47 147
3540.60 148
3540.74 145
3540.88 141
3541.01 138
3541.15 138
3541.28 140
3541.42 147
3541.56 155
3541.69 164
3541.83 172
3541.97 177
3542.10 178
3542.24 174
3542.38 167
3542.51 156
3542.65 144
3542.79 131
3542.92 121
3543.06 112
3543.19 106
3543.33 102
3543.47 98
3543.60 95
3543.74 90
3543.88 86
3544.01 82
3544.15 79
3544.29 78
3544.42 81
3544.56 87
3544.70 94
3544.83 101
3544.97 108
3545.10 114
3545.24 118
3545.38 121
3545.51 123
3545.65 126
3545.79 129
3545.92 130
3546.06 129
3546.20 126
3546.33 121
3546.47 115
3546.61 110
3546.74 106
3546.88 104
3547.02 106
3547.15 109
3547.29 114
3547.43 119
3547.56 123
3547.70 127
3547.83 131
3547.97 133
3548.11 134
3548.24 134
3548.38 133
3548.52 131
3548.65 129
3548.79 129
3548.93 132
3549.06 136
3549.20 142
3549.34 146
3549.47 147
3549.61 144
3549.75 137
3549.88 129
3550.02 120
3550.16 115
3550.29 114
3550.43 119
3550.57 127
3550.70 136
3550.84 142
3550.98 145
3551.11 142
3551.25 132
3551.38 117
3551.52 99
3551.66 80
3551.79 64
3551.93 51
3552.07 46
3552.20 47
3552.34 55
3552.48 69
3552.61 87
3552.75 106
3552.89 124
3553.02 139
3553.16 148
3553.30 151
3553.43 147
3553.57 138
3553.71 126
3553.84 112
3553.98 99
3554.12 89
3554.25 83
3554.39 81
3554.53 81
3554.66 83
3554.80 84
3554.94 81
3555.07 74
3555.21 62
3555.35 45
3555.48 26
3555.62 5
3555.76 0
3555.89 0
3556.03 0
3556.17 0
3556.30 0
3556.44 0
3556.58 0
3556.71 0
3556.85 16
3556.99 30
3557.12 42
3557.26 51
3557.40 57
3557.53 61
3557.67 64
3557.81 68
3557.94 71
3558.08 75
3558.22 78
3558.35 81
3558.49 82
3558.63 82
3558.76 82
3558.90 83
3559.04 86
3559.17 92
3559.31 102
3559.45 114
3559.58 129
3559.72 143
3559.86 155
3560.00 162
3560.13 163
3560.27 157
3560.41 147
3560.54 134
3560.68 120
3560.82 108
3560.95 99
3561.09 96
3561.23 97
3561.36 103
3561.50 110
3561.64 118
3561.77 123
3561.91 124
3562.05 120
3562.18 110
3562.32 94
3562.46 76
3562.59 57
3562.73 42
3562.87 32
3563.00 29
3563.14 35
3563.28 48
3563.41 67
3563.55 90
3563.69 114
3563.83 138
3563.96 161
3564.10 180
3564.24 196
3564.37 208
3564.51 215
3564.65 217
3564.78 215
3564.92 210
3565.06 203
3565.19 195
3565.33 187
3565.47 181
3565.60 176
3565.74 172
3565.88 168
3566.01 164
3566.15 161
3566.29 158
3566.43 156
3566.56 155
3566.70 155
3566.84 156
3566.97 156
3567.11 153
3567.25 150
3567.38 144
3567.52 137
3567.66 129
3567.79 121
3567.93 113
3568.07 103
3568.21 94
3568.34 84
3568.48 75
3568.62 67
3568.75 63
3568.89 62
3569.03 62
3569.16 64
3569.30 64
3569.44 63
3569.57 61
3569.71 57
3569.85 53
3569.99 51
3570.12 52
3570.26 55
3570.40 60
3570.53 67
3570.67 74
3570.81 80
3570.94 84
3571.08 85
3571.22 83
3571.35 78
3571.49 71
3571.63 62
3571.77 54
3571.90 48
3572.04 46
3572.18 47
3572.31 54
3572.45 63
3572.59 74
3572.72 86
3572.86 96
3573.00 105
3573.14 113
3573.27 120
3573.41 127
3573.55 134
3573.68 142
3573.82 151
3573.96 159
3574.09 166
3574.23 171
3574.37 174
3574.51 176
3574.64 176
3574.78 175
3574.92 172
3575.05 169
3575.19 164
3575.33 158
3575.47 152
3575.60 147
3575.74 143
3575.88 143
3576.01 145
3576.15 150
3576.29 156
3576.42 161
3576.56 165
3576.70 166
3576.84 165
3576.97 162
3577.11 159
3577.25 156
3577.38 154
3577.52 156
3577.66 160
3577.80 166
3577.93 172
3578.07 179
3578.21 185
3578.34 189
3578.48 191
3578.62 191
3578.76 191
3578.89 190
3579.03 190
3579.17 191
3579.30 192
3579.44 193
3579.58 192
3579.71 188
3579.85 180
3579.99 170
3580.13 157
3580.26 144
3580.40 133
3580.54 126
3580.67 122
3580.81 124
3580.95 129
3581.09 138
3581.22 149
3581.36 159
3581.50 168
3581.63 175
3581.77 178
3581.91 178
3582.05 173
3582.18 165
3582.32 155
3582.46 143
3582.60 131
3582.73 119
3582.87 109
3583.01 101
3583.14 95
3583.28 93
3583.42 93
3583.56 96
3583.69 100
3583.83 106
3583.97 111
3584.10 114
3584.24 114
3584.38 111
3584.52 104
3584.65 94
3584.79 81
3584.93 68
3585.07 54
3585.20 43
3585.34 35
3585.48 30
3585.61 29
3585.75 31
3585.89 35
3586.03 40
3586.16 43
3586.30 44
3586.44 42
3586.57 38
3586.71 31
3586.85 24
3586.99 17
3587.12 11
3587.26 6
3587.40 2
3587.54 0
3587.67 0
3587.81 0
3587.95 0
3588.08 0
3588.22 0
3588.36 0
3588.50 0
3588.63 0
3588.77 9
3588.91 19
3589.05 29
3589.18 40
3589.32 50
3589.46 59
3589.60 68
3589.73 76
3589.87 84
3590.01 90
3590.14 96
3590.28 101
3590.42 103
3590.56 104
3590.69 104
3590.83 101
3590.97 97
3591.11 91
3591.24 86
3591.38 82
3591.52 80
3591.66 81
3591.79 84
3591.93 90
3592.07 100
3592.20 111
3592.34 124
3592.48 138
3592.62 151
3592.75 163
3592.89 171
3593.03 177
3593.17 180
3593.30 181
3593.44 180
3593.58 177
3593.72 173
3593.85 167
3593.99 157
3594.13 143
3594.27 124
3594.40 102
3594.54 78
3594.68 57
3594.82 40
3594.95 31
3595.09 32
3595.23 40
3595.36 55
3595.50 71
3595.64 86
3595.78 97
3595.91 103
3596.05 104
3596.19 103
3596.33 102
3596.46 102
3596.60 105
3596.74 110
3596.88 117
3597.01 123
3597.15 129
3597.29 133
3597.43 134
3597.56 132
3597.70 128
3597.84 123
3597.98 117
3598.11 109
3598.25 100
3598.39 90
3598.53 79
3598.66 69
3598.80 58
3598.94 50
3599.08 44
3599.21 44
3599.35 49
3599.49 59
3599.63 73
3599.76 89
3599.90 106
3600.04 122
3600.18 134
3600.31 144
3600.45 151
3600.59 156
3600.73 158
3600.86 160
3601.00 159
3601.14 158
3601.28 156
3601.41 154
3601.55 155
3601.69 159
3601.83 167
3601.96 180
3602.10 196
3602.24 215
3602.38 232
3602.51 248
3602.65 259
3602.79 266
3602.93 268
3603.07 267
3603.20 264
3603.34 260
3603.48 255
3603.62 248
3603.75 240
3603.89 232
3604.03 221
3604.17 210
3604.30 197
3604.44 183
3604.58 168
3604.72 152
3604.85 136
3604.99 120
3605.13 107
3605.27 99
3605.40 97
3605.54 102
3605.68 114
3605.82 131
3605.96 152
3606.09 172
3606.23 189
3606.37 201
3606.51 207
3606.64 209
3606.78 206
3606.92 201
3607.06 196
3607.19 192
3607.33 189
3607.47 187
3607.61 185
3607.74 182
3607.88 179
3608.02 175
3608.16 170
3608.30 164
3608.43 159
3608.57 154
3608.71 150
3608.85 146
3608.98 141
3609.12 138
3609.26 134
3609.40 131
3609.53 130
3609.67 131
3609.81 135
3609.95 141
3610.09 150
3610.22 161
3610.36 171
3610.50 179
3610.64 183
3610.77 185
3610.91 183
3611.05 179
3611.19 174
3611.32 170
3611.46 167
3611.60 165
3611.74 162
3611.88 157
3612.01 149
3612.15 136
3612.29 118
3612.43 98
3612.56 75
3612.70 52
3612.84 32
3612.98 15
3613.12 2
3613.25 0
3613.39 0
3613.53 0
3613.67 0
3613.80 0
3613.94 0
3614.08 0
3614.22 0
3614.36 2
3614.49 10
3614.63 18
3614.77 25
3614.91 32
3615.04 38
3615.18 42
3615.32 45
3615.46 47
3615.60 48
3615.73 50
3615.87 53
3616.01 57
3616.15 62
3616.28 67
3616.42 72
3616.56 77
3616.70 81
3616.84 84
3616.97 88
3617.11 92
3617.25 95
3617.39 99
3617.53 102
3617.66 105
3617.80 107
3617.94 109
3618.08 111
3618.21 112
3618.35 113
3618.49 113
3618.63 114
3618.77 114
3618.90 115
3619.04 114
3619.18 112
3619.32 108
3619.46 101
3619.59 92
3619.73 80
3619.87 68
3620.01 55
3620.15 44
3620.28 35
3620.42 28
3620.56 24
3620.70 23
3620.83 26
3620.97 32
3621.11 40
3621.25 49
3621.39 59
3621.52 67
3621.66 73
3621.80 74
3621.94 72
3622.08 67
3622.21 61
3622.35 56
3622.49 53
3622.63 54
3622.77 58
3622.90 64
3623.04 71
3623.18 76
3623.32 80
3623.46 81
3623.59 80
3623.73 78
3623.87 76
3624.01 74
3624.15 74
3624.28 76
3624.42 79
3624.56 83
3624.70 86
3624.84 89
3624.97 90
3625.11 87
3625.25 80
3625.39 70
3625.53 57
3625.66 42
3625.80 28
3625.94 17
3626.08 9
3626.22 5
3626.35 4
3626.49 6
3626.63 9
3626.77 12
3626.91 16
3627.04 20
3627.18 24
3627.32 30
3627.46 37
3627.60 46
3627.73 57
3627.87 69
3628.01 84
3628.15 101
3628.29 119
3628.42 137
3628.56 153
3628.70 166
3628.84 174
3628.98 177
3629.11 174
3629.25 167
3629.39 158
3629.53 149
3629.67 144
3629.81 144
3629.94 150
3630.08 161
3630.22 174
3630.36 187
3630.50 198
3630.63 205
3630.77 209
3630.91 211
3631.05 213
3631.19 217
3631.32 224
3631.46 232
3631.60 240
3631.74 246
3631.88 248
3632.01 245
3632.15 238
3632.29 229
3632.43 220
3632.57 213
3632.71 209
3632.84 209
3632.98 214
3633.12 222
3633.26 234
3633.40 248
3633.53 264
3633.67 279
3633.81 293
3633.95 304
3634.09 312
3634.23 317
3634.36 318
3634.50 318
3634.64 319
3634.78 320
3634.92 324
3635.05 330
3635.19 337
3635.33 343
3635.47 349
3635.61 353
3635.75 356
3635.88 360
3636.02 366
3636.16 373
3636.30 382
3636.44 391
3636.57 398
3636.71 402
3636.85 404
3636.99 402
3637.13 398
3637.27 394
3637.40 389
3637.54 384
3637.68 377
3637.82 368
3637.96 355
3638.10 339
3638.23 320
3638.37 298
3638.51 277
3638.65 257
3638.79 239
3638.92 225
3639.06 213
3639.20 203
3639.34 195
3639.48 187
3639.62 180
3639.75 173
3639.89 169
3640.03 166
3640.17 167
3640.31 170
3640.45 175
3640.58 181
3640.72 187
3640.86 191
3641.00 192
3641.14 191
3641.28 189
3641.41 185
3641.55 180
3641.69 175
3641.83 172
3641.97 171
3642.11 173
3642.24 180
3642.38 191
3642.52 205
3642.66 219
3642.80 232
3642.94 238
3643.07 236
3643.21 226
3643.35 210
3643.49 190
3643.63 170
3643.77 154
3643.90 144
3644.04 140
3644.18 141
3644.32 145
3644.46 150
3644.60 155
3644.73 159
3644.87 161
3645.01 161
3645.15 159
3645.29 155
3645.43 149
3645.56 140
3645.70 130
3645.84 119
3645.98 108
3646.12 98
3646.26 90
3646.39 83
3646.53 79
3646.67 77
3646.81 77
3646.95 76
3647.09 76
3647.23 75
3647.36 71
3647.50 67
3647.64 61
3647.78 56
3647.92 50
3648.06 46
3648.19 42
3648.33 38
3648.47 33
3648.61 29
3648.75 24
3648.89 21
3649.02 19
3649.16 19
3649.30 22
3649.44 26
3649.58 31
3649.72 37
3649.86 41
3649.99 45
3650.13 49
3650.27 52
3650.41 56
3650.55 62
3650.69 69
3650.82 78
3650.96 89
3651.10 101
3651.24 113
3651.38 124
3651.52 133
3651.66 139
3651.79 142
3651.93 142
3652.07 141
3652.21 140
3652.35 140
3652.49 142
3652.63 146
3652.76 151
3652.90 155
3653.04 159
3653.18 162
3653.32 164
3653.46 166
3653.60 168
3653.73 170
3653.87 171
3654.01 173
3654.15 173
3654.29 172
3654.43 170
3654.57 167
3654.70 162
3654.84 155
3654.98 147
3655.12 139
3655.26 130
3655.40 121
3655.54 115
3655.67 111
3655.81 110
3655.95 111
3656.09 115
3656.23 119
3656.37 123
3656.51 124
3656.64 123
3656.78 121
3656.92 117
3657.06 113
3657.20 110
3657.34 110
3657.48 113
3657.61 118
3657.75 123
3657.89 128
3658.03 129
3658.17 126
3658.31 120
3658.45 110
3658.58 100
3658.72 89
3658.86 81
3659.00 76
3659.14 75
3659.28 78
3659.42 83
3659.55 90
3659.69 97
3659.83 104
3659.97 110
3660.11 115
3660.25 120
3660.39 123
3660.53 126
3660.66 128
3660.80 129
3660.94 127
3661.08 123
3661.22 115
3661.36 103
3661.50 90
3661.64 75
3661.77 61
3661.91 48
3662.05 38
3662.19 30
3662.33 25
3662.47 22
3662.61 21
3662.74 23
3662.88 30
3663.02 41
3663.16 58
3663.30 80
3663.44 104
3663.58 130
3663.72 152
3663.85 169
3663.99 178
3664.13 181
3664.27 176
3664.41 167
3664.55 155
3664.69 143
3664.83 132
3664.96 123
3665.10 115
3665.24 109
3665.38 103
3665.52 96
3665.66 90
3665.80 84
3665.94 77
3666.07 72
3666.21 68
3666.35 65
3666.49 63
3666.63 63
3666.77 64
3666.91 65
3667.05 66
3667.18 65
3667.32 62
3667.46 55
3667.60 46
3667.74 35
3667.88 24
3668.02 13
3668.16 4
3668.30 0
3668.43 0
3668.57 0
3668.71 0
3668.85 0
3668.99 0
3669.13 0
3669.27 0
3669.41 0
3669.54 4
3669.68 11
3669.82 17
3669.96 23
3670.10 28
3670.24 33
3670.38 36
3670.52 39
3670.66 42
3670.79 45
3670.93 47
3671.07 49
3671.21 52
3671.35 56
3671.49 60
3671.63 65
3671.77 69
3671.91 73
3672.04 77
3672.18 81
3672.32 85
3672.46 90
3672.60 97
3672.74 107
3672.88 118
3673.02 131
3673.16 145
3673.29 157
3673.43 169
3673.57 179
3673.71 187
3673.85 193
3673.99 196
3674.13 195
3674.27 190
3674.41 180
3674.55 165
3674.68 147
3674.82 128
3674.96 111
3675.10 97
3675.24 88
3675.38 84
3675.52 85
3675.66 90
3675.80 97
3675.93 105
3676.07 111
3676.21 117
3676.35 120
3676.49 121
3676.63 120
3676.77 116
3676.91 109
3677.05 100
3677.19 89
3677.32 77
3677.46 65
3677.60 54
3677.74 44
3677.88 35
3678.02 28
3678.16 22
3678.30 18
3678.44 16
3678.58 16
3678.71 19
3678.85 25
3678.99 33
3679.13 44
3679.27 55
3679.41 65
3679.55 73
3679.69 79
3679.83 82
3679.97 83
3680.10 84
3680.24 86
3680.38 90
3680.52 97
3680.66 107
3680.80 119
3680.94 132
3681.08 145
3681.22 156
3681.36 164
3681.50 170
3681.63 173
3681.77 175
3681.91 175
3682.05 173
3682.19 168
3682.33 158
3682.47 145
3682.61 127
3682.75 107
3682.89 86
3683.03 66
3683.16 48
3683.30 33
3683.44 20
3683.58 9
3683.72 0
3683.86 0
3684.00 0
3684.14 0
3684.28 0
3684.42 0
3684.56 0
3684.69 0
3684.83 0
3684.97 11
3685.11 22
3685.25 31
3685.39 37
3685.53 40
3685.67 39
3685.81 35
3685.95 29
3686.09 23
3686.23 19
3686.36 18
3686.50 21
3686.64 28
3686.78 37
3686.92 45
3687.06 51
3687.20 53
3687.34 51
3687.48 45
3687.62 37
3687.76 30
3687.90 24
3688.03 23
3688.17 25
3688.31 30
3688.45 36
3688.59 42
3688.73 46
3688.87 48
3689.01 48
3689.15 46
3689.29 44
3689.43 42
3689.57 40
3689.70 38
3689.84 36
3689.98 33
3690.12 31
3690.26 30
3690.40 30
3690.54 33
3690.68 39
3690.82 49
3690.96 59
3691.10 70
3691.24 79
3691.38 85
3691.52 89
3691.65 91
3691.79 92
3691.93 93
3692.07 95
3692.21 98
3692.35 101
3692.49 103
3692.63 102
3692.77 99
3692.91 93
3693.05 85
3693.19 78
3693.33 71
3693.46 67
3693.60 64
3693.74 65
3693.88 67
3694.02 71
3694.16 76
3694.30 81
3694.44 87
3694.58 91
3694.72 94
3694.86 93
3695.00 89
3695.14 82
3695.28 73
3695.42 62
3695.55 50
3695.69 39
3695.83 28
3695.97 16
3696.11 6
3696.25 0
3696.39 0
3696.53 0
3696.67 0
3696.81 0
3696.95 7
3697.09 23
3697.23 42
3697.37 61
3697.51 77
3697.65 91
3697.78 100
3697.92 104
3698.06 103
3698.20 100
3698.34 95
3698.48 91
3698.62 89
3698.76 90
3698.90 93
3699.04 98
3699.18 104
3699.32 110
3699.46 116
3699.60 122
3699.74 128
3699.88 133
3700.01 137
3700.15 140
3700.29 142
3700.43 142
3700.57 142
3700.71 142
3700.85 143
3700.99 146
3701.13 154
3701.27 166
3701.41 183
3701.55 204
3701.69 229
3701.83 254
3701.97 278
3702.11 299
3702.25 316
3702.39 328
3702.52 337
3702.66 343
3702.80 349
3702.94 356
3703.08 364
3703.22 374
3703.36 385
3703.50 397
3703.64 411
3703.78 427
3703.92 443
3704.06 458
3704.20 471
3704.34 481
3704.48 487
3704.62 488
3704.76 485
3704.90 480
3705.04 474
3705.18 467
3705.31 461
3705.45 453
3705.59 446
3705.73 436
3705.87 427
3706.01 417
3706.15 410
3706.29 407
3706.43 407
3706.57 411
3706.71 417
3706.85 423
3706.99 430
3707.13 436
3707.27 441
3707.41 446
3707.55 451
3707.69 455
3707.83 459
3707.97 460
3708.11 458
3708.25 452
3708.38 441
3708.52 426
3708.66 408
3708.80 387
3708.94 366
3709.08 345
3709.22 326
3709.36 309
3709.50 295
3709.64 282
3709.78 272
3709.92 264
3710.06 257
3710.20 252
3710.34 249
3710.48 250
3710.62 253
3710.76 258
3710.90 263
3711.04 266
3711.18 265
3711.32 258
3711.46 245
3711.60 229
3711.74 210
3711.88 193
3712.01 180
3712.15 171
3712.29 168
3712.43 168
3712.57 169
3712.71 171
3712.85 172
3712.99 172
3713.13 172
3713.27 174
3713.41 179
3713.55 185
3713.69 192
3713.83 197
3713.97 200
3714.11 200
3714.25 197
3714.39 191
3714.53 186
3714.67 181
3714.81 179
3714.95 180
3715.09 182
3715.23 185
3715.37 187
3715.51 189
3715.65 190
3715.79 188
3715.93 186
3716.07 183
3716.21 181
3716.34 178
3716.48 175
3716.62 171
3716.76 165
3716.90 157
3717.04 147
3717.18 134
3717.32 119
3717.46 104
3717.60 89
3717.74 76
3717.88 65
3718.02 59
3718.16 56
3718.30 56
3718.44 58
3718.58 60
3718.72 62
3718.86 63
3719.00 62
3719.14 62
3719.28 64
3719.42 68
3719.56 76
3719.70 87
3719.84 99
3719.98 112
3720.12 125
3720.26 135
3720.40 143
3720.54 150
3720.68 158
3720.82 168
3720.96 180
3721.10 194
3721.24 209
3721.38 223
3721.52 237
3721.66 249
3721.80 258
3721.94 268
3722.08 277
3722.22 286
3722.36 296
3722.50 304
3722.64 311
3722.78 314
3722.92 315
3723.05 312
3723.19 308
3723.33 303
3723.47 298
3723.61 295
3723.75 292
3723.89 289
3724.03 284
3724.17 275
3724.31 264
3724.45 250
3724.59 236
3724.73 224
3724.87 216
3725.01 213
3725.15 215
3725.29 220
3725.43 227
3725.57 233
3725.71 237
3725.85 238
3725.99 235
3726.13 230
3726.27 224
3726.41 219
3726.55 216
3726.69 216
3726.83 218
3726.97 221
3727.11 225
3727.25 227
3727.39 228
3727.53 226
3727.67 222
3727.81 217
3727.95 212
3728.09 205
3728.23 199
3728.37 191
3728.51 183
3728.65 173
3728.79 164
3728.93 154
3729.07 147
3729.21 143
3729.35 145
3729.49 153
3729.63 167
3729.77 184
3729.91 204
3730.05 222
3730.19 237
3730.33 246
3730.47 249
3730.61 246
3730.75 240
3730.89 232
3731.03 225
3731.17 221
3731.31 219
3731.45 219
3731.59 218
3731.73 216
3731.87 212
3732.01 206
3732.15 200
3732.29 194
3732.43 190
3732.57 189
3732.71 190
3732.85 191
3732.99 191
3733.13 187
3733.27 181
3733.41 172
3733.55 162
3733.69 153
3733.83 147
3733.97 145
3734.11 145
3734.25 149
3734.39 154
3734.53 160
3734.67 165
3734.81 168
3734.95 171
3735.09 171
3735.23 171
3735.37 168
3735.51 164
3735.65 159
3735.79 152
3735.93 144
3736.07 136
3736.21 126
3736.35 116
3736.49 106
3736.63 95
3736.77 84
3736.91 73
3737.05 61
3737.19 49
3737.33 36
3737.47 24
3737.61 14
3737.75 7
3737.89 4
3738.03 5
3738.17 12
3738.31 22
3738.45 34
3738.59 45
3738.74 55
3738.88 63
3739.02 69
3739.16 75
3739.30 81
3739.44 89
3739.58 97
3739.72 106
3739.86 112
3740.00 116
3740.14 116
3740.28 114
3740.42 109
3740.56 103
3740.70 99
3740.84 97
3740.98 97
3741.12 98
3741.26 101
3741.40 103
3741.54 106
3741.68 108
3741.82 111
3741.96 115
3742.10 118
3742.24 122
3742.38 124
3742.52 124
3742.66 122
3742.80 119
3742.94 115
3743.08 111
3743.22 109
3743.36 109
3743.50 110
3743.64 111
3743.78 111
3743.92 110
3744.06 109
3744.20 108
3744.34 110
3744.48 114
3744.62 122
3744.76 132
3744.90 143
3745.04 152
3745.18 156
3745.32 156
3745.47 150
3745.61 140
3745.75 129
3745.89 117
3746.03 107
3746.17 100
3746.31 97
3746.45 95
3746.59 95
3746.73 94
3746.87 91
3747.01 86
3747.15 79
3747.29 70
3747.43 59
3747.57 47
3747.71 32
3747.85 17
3747.99 1
3748.13 0
3748.27 0
3748.41 0
3748.55 0
3748.69 0
3748.83 0
3748.97 0
3749.11 1
3749.25 15
3749.39 27
3749.53 38
3749.67 47
3749.81 55
3749.96 61
3750.10 67
3750.24 73
3750.38 79
3750.52 85
3750.66 92
3750.80 99
3750.94 105
3751.08 109
3751.22 109
3751.36 105
3751.50 97
3751.64 87
3751.78 76
3751.92 68
3752.06 63
3752.20 62
3752.34 65
3752.48 71
3752.62 78
3752.76 84
3752.90 89
3753.04 93
3753.18 96
3753.32 97
3753.47 98
3753.61 97
3753.75 94
3753.89 90
3754.03 83
3754.17 75
3754.31 67
3754.45 59
3754.59 52
3754.73 49
3754.87 48
3755.01 49
3755.15 53
3755.29 57
3755.43 61
3755.57 63
3755.71 64
3755.85 64
3755.99 63
3756.13 63
3756.27 65
3756.41 68
3756.56 73
3756.70 80
3756.84 86
3756.98 91
3757.12 94
3757.26 93
3757.40 90
3757.54 85
3757.68 77
3757.82 67
3757.96 55
3758.10 43
3758.24 29
3758.38 15
3758.52 2
3758.66 0
3758.80 0
3758.94 0
3759.08 0
3759.22 0
3759.37 0
3759.51 0
3759.65 0
3759.79 9
3759.93 22
3760.07 34
3760.21 44
3760.35 51
3760.49 56
3760.63 60
3760.77 64
3760.91 68
3761.05 74
3761.19 80
3761.33 87
3761.47 91
3761.61 93
3761.75 90
3761.90 84
3762.04 75
3762.18 65
3762.32 55
3762.46 47
3762.60 43
3762.74 43
3762.88 44
3763.02 46
3763.16 48
3763.30 47
3763.44 44
3763.58 38
3763.72 31
3763.86 24
3764.00 19
3764.14 17
3764.29 20
3764.43 28
3764.57 40
3764.71 55
3764.85 70
3764.99 84
3765.13 96
3765.27 104
3765.41 108
3765.55 110
3765.69 111
3765.83 112
3765.97 116
3766.11 123
3766.25 132
3766.40 141
3766.54 151
3766.68 158
3766.82 162
3766.96 162
3767.10 161
3767.24 157
3767.38 152
3767.52 146
3767.66 139
3767.80 132
3767.94 125
3768.08 117
3768.22 109
3768.36 101
3768.51 95
3768.65 90
3768.79 88
3768.93 87
3769.07 86
3769.21 86
3769.35 84
3769.49 80
3769.63 74
3769.77 64
3769.91 54
3770.05 43
3770.19 35
3770.34 31
3770.48 31
3770.62 36
3770.76 46
3770.90 59
3771.04 72
3771.18 83
3771.32 92
3771.46 97
3771.60 98
3771.74 96
3771.88 92
3772.02 87
3772.16 80
3772.31 74
3772.45 69
3772.59 65
3772.73 63
3772.87 64
3773.01 69
3773.15 78
3773.29 91
3773.43 108
3773.57 126
3773.71 145
3773.85 161
3774.00 174
3774.14 182
3774.28 185
3774.42 182
3774.56 175
3774.70 165
3774.84 154
3774.98 144
3775.12 136
3775.26 132
3775.40 130
3775.54 130
3775.69 130
3775.83 130
3775.97 128
3776.11 127
3776.25 127
3776.39 129
3776.53 134
3776.67 142
3776.81 150
3776.95 159
3777.09 166
3777.23 169
3777.38 170
3777.52 167
3777.66 163
3777.80 159
3777.94 155
3778.08 154
3778.22 155
3778.36 158
3778.50 164
3778.64 172
3778.78 182
3778.93 193
3779.07 204
3779.21 217
3779.35 230
3779.49 242
3779.63 253
3779.77 262
3779.91 269
3780.05 272
3780.19 271
3780.33 267
3780.48 259
3780.62 248
3780.76 236
3780.90 223
3781.04 211
3781.18 199
3781.32 187
3781.46 175
3781.60 163
3781.74 150
3781.88 136
3782.03 123
3782.17 110
3782.31 99
3782.45 90
3782.59 84
3782.73 78
3782.87 74
3783.01 71
3783.15 70
3783.29 71
3783.44 76
3783.58 86
3783.72 99
3783.86 115
3784.00 132
3784.14 150
3784.28 166
3784.42 178
3784.56 186
3784.70 190
3784.85 189
3784.99 184
3785.13 175
3785.27 166
3785.41 156
3785.55 149
3785.69 145
3785.83 144
3785.97 145
3786.11 148
3786.26 150
3786.40 151
3786.54 150
3786.68 146
3786.82 140
3786.96 133
3787.10 127
3787.24 122
3787.38 120
3787.52 119
3787.67 121
3787.81 124
3787.95 127
3788.09 129
3788.23 130
3788.37 128
3788.51 123
3788.65 117
3788.79 109
3788.94 101
3789.08 95
3789.22 92
3789.36 92
3789.50 97
3789.64 104
3789.78 111
3789.92 117
3790.06 120
3790.21 117
3790.35 111
3790.49 104
3790.63 97
3790.77 94
3790.91 97
3791.05 107
3791.19 124
3791.33 145
3791.48 168
3791.62 189
3791.76 206
3791.90 218
3792.04 224
3792.18 224
3792.32 217
3792.46 204
3792.60 185
3792.75 163
3792.89 140
3793.03 117
3793.17 97
3793.31 81
3793.45 69
3793.59 62
3793.73 57
3793.88 54
3794.02 52
3794.16 49
3794.30 48
3794.44 46
3794.58 46
3794.72 47
3794.86 48
3795.00 49
3795.15 49
3795.29 47
3795.43 44
3795.57 39
3795.71 34
3795.85 30
3795.99 29
3796.13 31
3796.28 36
3796.42 42
3796.56 49
3796.70 55
3796.84 60
3796.98 61
3797.12 59
3797.26 55
3797.41 50
3797.55 45
3797.69 42
3797.83 40
3797.97 39
3798.11 38
3798.25 38
3798.39 39
3798.54 40
3798.68 42
3798.82 47
3798.96 55
3799.10 65
3799.24 76
3799.38 89
3799.52 101
3799.67 112
3799.81 121
3799.95 128
3800.09 132
3800.23 134
3800.37 134
3800.51 133
3800.65 132
3800.80 130
3800.94 129
3801.08 129
3801.22 129
3801.36 130
3801.50 132
3801.64 135
3801.79 137
3801.93 138
3802.07 139
3802.21 138
3802.35 135
3802.49 132
3802.63 127
3802.77 122
3802.92 117
3803.06 115
3803.20 114
3803.34 115
3803.48 116
3803.62 116
3803.76 114
3803.91 109
3804.05 100
3804.19 88
3804.33 75
3804.47 62
3804.61 51
3804.75 42
3804.90 36
3805.04 34
3805.18 33
3805.32 34
3805.46 37
3805.60 41
3805.74 45
3805.89 51
3806.03 58
3806.17 65
3806.31 71
3806.45 75
3806.59 78
3806.73 79
3806.87 78
3807.02 77
3807.16 75
3807.30 74
3807.44 73
3807.58 71
3807.72 68
3807.86 65
3808.01 62
3808.15 60
3808.29 60
3808.43 63
3808.57 69
3808.71 76
3808.86 83
3809.00 88
3809.14 90
3809.28 87
3809.42 81
3809.56 72
3809.70 63
3809.85 54
3809.99 49
3810.13 46
3810.27 46
3810.41 50
3810.55 55
3810.69 62
3810.84 68
3810.98 73
3811.12 76
3811.26 76
3811.40 73
3811.54 68
3811.68 60
3811.83 51
3811.97 44
3812.11 38
3812.25 36
3812.39 38
3812.53 44
3812.68 53
3812.82 64
3812.96 76
3813.10 88
3813.24 100
3813.38 110
3813.52 118
3813.67 126
3813.81 133
3813.95 140
3814.09 145
3814.23 149
3814.37 150
3814.52 150
3814.66 148
3814.80 144
3814.94 140
3815.08 135
3815.22 130
3815.36 125
3815.51 120
3815.65 114
3815.79 107
3815.93 99
3816.07 91
3816.21 82
3816.36 74
3816.50 66
3816.64 58
3816.78 50
3816.92 42
3817.06 34
3817.21 24
3817.35 14
3817.49 3
3817.63 0
3817.77 0
3817.91 0
3818.06 0
3818.20 0
3818.34 0
3818.48 0
3818.62 0
3818.76 9
3818.91 25
3819.05 41
3819.19 57
3819.33 71
3819.47 82
3819.61 90
3819.76 91
3819.90 88
3820.04 79
3820.18 68
3820.32 57
3820.46 49
3820.61 45
3820.75 46
3820.89 51
3821.03 59
3821.17 68
3821.31 75
3821.46 79
3821.60 79
3821.74 74
3821.88 66
3822.02 55
3822.16 44
3822.31 32
3822.45 22
3822.59 14
3822.73 10
3822.87 9
3823.01 11
3823.16 17
3823.30 25
3823.44 34
3823.58 44
3823.72 53
3823.86 60
3824.01 66
3824.15 70
3824.29 74
3824.43 78
3824.57 83
3824.71 88
3824.86 93
3825.00 96
3825.14 96
3825.28 92
3825.42 84
3825.57 74
3825.71 62
3825.85 51
3825.99 41
3826.13 33
3826.27 27
3826.42 22
3826.56 19
3826.70 18
3826.84 20
3826.98 23
3827.13 27
3827.27 32
3827.41 37
3827.55 40
3827.69 41
3827.83 43
3827.98 44
3828.12 47
3828.26 52
3828.40 57
3828.54 61
3828.69 65
3828.83 66
3828.97 66
3829.11 64
3829.25 61
3829.39 57
3829.54 52
3829.68 45
3829.82 38
3829.96 28
3830.10 18
3830.25 7
3830.39 0
3830.53 0
3830.67 0
3830.81 0
3830.95 0
3831.10 0
3831.24 0
3831.38 0
3831.52 0
3831.66 2
3831.81 8
3831.95 17
3832.09 28
3832.23 41
3832.37 56
3832.52 70
3832.66 83
3832.80 93
3832.94 100
3833.08 105
3833.22 108
3833.37 110
3833.51 110
3833.65 111
3833.79 111
3833.93 112
3834.08 113
3834.22 113
3834.36 112
3834.50 110
3834.64 105
3834.79 97
3834.93 87
3835.07 75
3835.21 63
3835.35 52
3835.50 46
3835.64 43
3835.78 45
3835.92 50
3836.06 56
3836.21 60
3836.35 61
3836.49 59
3836.63 56
3836.77 51
3836.92 49
3837.06 49
3837.20 53
3837.34 60
3837.48 69
3837.63 79
3837.77 88
3837.91 95
3838.05 99
3838.19 101
3838.34 100
3838.48 96
3838.62 92
3838.76 86
3838.90 80
3839.05 75
3839.19 70
3839.33 67
3839.47 63
3839.61 61
3839.76 58
3839.90 55
3840.04 52
3840.18 51
3840.32 52
3840.47 56
3840.61 62
3840.75 71
3840.89 82
3841.03 94
3841.18 105
3841.32 114
3841.46 121
3841.60 128
3841.74 133
3841.89 139
3842.03 146
3842.17 155
3842.31 166
3842.45 178
3842.60 191
3842.74 204
3842.88 217
3843.02 228
3843.17 236
3843.31 243
3843.45 246
3843.59 247
3843.73 247
3843.88 245
3844.02 243
3844.16 241
3844.30 241
3844.44 242
3844.59 245
3844.73 248
3844.87 252
3845.01 256
3845.15 258
3845.30 259
3845.44 259
3845.58 260
3845.72 262
3845.87 268
3846.01 276
3846.15 287
3846.29 299
3846.43 311
3846.58 321
3846.72 329
3846.86 335
3847.00 337
3847.14 338
3847.29 337
3847.43 335
3847.57 332
3847.71 330
3847.86 328
3848.00 328
3848.14 331
3848.28 338
3848.42 348
3848.57 362
3848.71 377
3848.85 391
3848.99 404
3849.14 415
3849.28 422
3849.42 426
3849.56 427
3849.70 425
3849.85 422
3849.99 416
3850.13 409
3850.27 399
3850.42 387
3850.56 376
3850.70 365
3850.84 355
3850.98 346
3851.13 338
3851.27 331
3851.41 324
3851.55 317
3851.70 311
3851.84 307
3851.98 306
3852.12 307
3852.26 313
3852.41 321
3852.55 332
3852.69 342
3852.83 350
3852.98 354
3853.12 353
3853.26 347
3853.40 337
3853.54 323
3853.69 309
3853.83 294
3853.97 281
3854.11 269
3854.26 256
3854.40 244
3854.54 232
3854.68 221
3854.83 211
3854.97 204
3855.11 199
3855.25 197
3855.39 197
3855.54 196
3855.68 196
3855.82 194
3855.96 193
3856.11 193
3856.25 195
3856.39 197
3856.53 201
3856.68 205
3856.82 208
3856.96 210
3857.10 211
3857.25 212
3857.39 211
3857.53 209
3857.67 208
3857.81 206
3857.96 205
3858.10 206
3858.24 208
3858.38 213
3858.53 220
3858.67 229
3858.81 239
3858.95 247
3859.10 254
3859.24 259
3859.38 261
3859.52 261
3859.67 260
3859.81 257
3859.95 252
3860.09 247
3860.24 239
3860.38 230
3860.52 217
3860.66 203
3860.81 186
3860.95 168
3861.09 150
3861.23 134
3861.37 121
3861.52 113
3861.66 109
3861.80 109
3861.94 113
3862.09 120
3862.23 128
3862.37 137
3862.51 146
3862.66 156
3862.80 164
3862.94 173
3863.08 180
3863.23 186
3863.37 190
3863.51 193
3863.65 194
3863.80 193
3863.94 190
3864.08 187
3864.22 183
3864.37 181
3864.51 180
3864.65 183
3864.79 187
3864.94 194
3865.08 201
3865.22 208
3865.36 214
3865.51 220
3865.65 225
3865.79 229
3865.93 232
3866.08 233
3866.22 232
3866.36 229
3866.50 226
3866.65 223
3866.79 223
3866.93 227
3867.07 235
3867.22 245
3867.36 256
3867.50 265
3867.64 270
3867.79 272
3867.93 268
3868.07 262
3868.21 254
3868.36 245
3868.50 235
3868.64 225
3868.78 215
3868.93 206
3869.07 200
3869.21 197
3869.36 199
3869.50 206
3869.64 217
3869.78 231
3869.93 245
3870.07 258
3870.21 267
3870.35 273
3870.50 274
3870.64 272
3870.78 268
3870.92 263
3871.07 259
3871.21 255
3871.35 252
3871.49 248
3871.64 243
3871.78 236
3871.92 227
3872.06 215
3872.21 203
3872.35 191
3872.49 181
3872.64 174
3872.78 169
3872.92 168
3873.06 170
3873.21 173
3873.35 176
3873.49 179
3873.63 181
3873.78 181
3873.92 180
3874.06 177
3874.20 173
3874.35 168
3874.49 163
3874.63 159
3874.77 156
3874.92 154
3875.06 154
3875.20 157
3875.35 162
3875.49 169
3875.63 177
3875.77 185
3875.92 191
3876.06 195
3876.20 194
3876.34 189
3876.49 182
3876.63 172
3876.77 162
3876.92 153
3877.06 147
3877.20 144
3877.34 145
3877.49 147
3877.63 151
3877.77 156
3877.91 158
3878.06 158
3878.20 155
3878.34 149
3878.49 139
3878.63 129
3878.77 118
3878.91 110
3879.06 105
3879.20 104
3879.34 108
3879.48 114
3879.63 123
3879.77 131
3879.91 138
3880.06 142
3880.20 144
3880.34 143
3880.48 140
3880.63 137
3880.77 133
3880.91 131
3881.06 129
3881.20 127
3881.34 125
3881.48 123
3881.63 120
3881.77 116
3881.91 113
3882.05 111
3882.20 112
3882.34 115
3882.48 121
3882.63 129
3882.77 139
3882.91 148
3883.05 157
3883.20 165
3883.34 171
3883.48 175
3883.63 176
3883.77 177
3883.91 176
3884.05 176
3884.20 176
3884.34 177
3884.48 179
3884.63 181
3884.77 182
3884.91 181
3885.05 178
3885.20 172
3885.34 167
3885.48 162
3885.63 160
3885.77 162
3885.91 167
3886.05 173
3886.20 178
3886.34 179
3886.48 175
3886.63 165
3886.77 151
3886.91 133
3887.06 115
3887.20 100
3887.34 88
3887.48 81
3887.63 78
3887.77 79
3887.91 82
3888.06 86
3888.20 89
3888.34 93
3888.48 95
3888.63 97
3888.77 98
3888.91 99
3889.06 99
3889.20 97
3889.34 94
3889.48 89
3889.63 81
3889.77 70
3889.91 59
3890.06 47
3890.20 36
3890.34 27
3890.49 21
3890.63 18
3890.77 16
3890.91 16
3891.06 15
3891.20 12
3891.34 6
3891.49 0
3891.63 0
3891.77 0
3891.92 0
3892.06 0
3892.20 0
3892.34 0
3892.49 1
3892.63 14
3892.77 26
3892.92 38
3893.06 48
3893.20 56
3893.35 64
3893.49 71
3893.63 78
3893.77 83
3893.92 84
3894.06 82
3894.20 76
3894.35 67
3894.49 56
3894.63 45
3894.78 37
3894.92 34
3895.06 36
3895.20 44
3895.35 55
3895.49 68
3895.63 79
3895.78 89
3895.92 94
3896.06 94
3896.21 91
3896.35 85
3896.49 77
3896.64 68
3896.78 61
3896.92 54
3897.06 47
3897.21 41
3897.35 34
3897.49 26
3897.64 19
3897.78 14
3897.92 11
3898.07 14
3898.21 21
3898.35 33
3898.50 47
3898.64 61
3898.78 74
3898.93 84
3899.07 89
3899.21 90
3899.35 89
3899.50 88
3899.64 87
3899.78 88
3899.93 91
3900.07 94
3900.21 98
3900.36 100
3900.50 101
3900.64 101
3900.79 99
3900.93 98
3901.07 98
3901.22 99
3901.36 102
3901.50 105
3901.65 107
3901.79 108
3901.93 108
3902.07 104
3902.22 99
3902.36 93
3902.50 86
3902.65 79
3902.79 73
3902.93 67
3903.08 62
3903.22 58
3903.36 54
3903.51 52
3903.65 52
3903.79 54
3903.94 60
3904.08 68
3904.22 77
3904.37 85
3904.51 92
3904.65 95
3904.80 94
3904.94 90
3905.08 85
3905.23 81
3905.37 79
3905.51 79
3905.65 80
3905.80 82
3905.94 82
3906.08 80
3906.23 74
3906.37 66
3906.51 57
3906.66 48
3906.80 42
3906.94 39
3907.09 39
3907.23 41
3907.37 44
3907.52 45
3907.66 44
3907.80 39
3907.95 30
3908.09 20
3908.23 10
3908.38 2
3908.52 0
3908.66 0
3908.81 0
3908.95 3
3909.09 8
3909.24 12
3909.38 13
3909.52 12
3909.67 9
3909.81 4
3909.95 0
3910.10 0
3910.24 0
3910.38 0
3910.53 0
3910.67 0
3910.81 0
3910.96 3
3911.10 17
3911.24 32
3911.39 46
3911.53 58
3911.67 66
3911.82 70
3911.96 70
3912.10 68
3912.25 65
3912.39 62
3912.53 61
3912.68 61
3912.82 63
3912.96 64
3913.11 65
3913.25 66
3913.39 67
3913.54 67
3913.68 69
3913.82 72
3913.97 75
3914.11 79
3914.25 81
3914.40 81
3914.54 78
3914.68 73
3914.83 65
3914.97 56
3915.11 46
3915.26 35
3915.40 24
3915.55 14
3915.69 6
3915.83 1
3915.98 0
3916.12 2
3916.26 9
3916.41 21
3916.55 36
3916.69 55
3916.84 74
3916.98 94
3917.12 112
3917.27 127
3917.41 139
3917.55 147
3917.70 152
3917.84 155
3917.98 156
3918.13 158
3918.27 160
3918.41 163
3918.56 166
3918.70 170
3918.84 173
3918.99 176
3919.13 177
3919.28 177
3919.42 175
3919.56 173
3919.71 172
3919.85 171
3919.99 171
3920.14 171
3920.28 172
3920.42 171
3920.57 169
3920.71 163
3920.85 156
3921.00 149
3921.14 142
3921.28 138
3921.43 136
3921.57 136
3921.72 137
3921.86 137
3922.00 136
3922.15 133
3922.29 130
3922.43 126
3922.58 124
3922.72 122
3922.86 122
3923.01 122
3923.15 124
3923.29 125
3923.44 126
3923.58 125
3923.72 122
3923.87 117
3924.01 109
3924.16 99
3924.30 88
3924.44 78
3924.59 69
3924.73 62
3924.87 57
3925.02 56
3925.16 56
3925.30 57
3925.45 58
3925.59 58
3925.74 57
3925.88 56
3926.02 54
3926.17 55
3926.31 57
3926.45 63
3926.60 71
3926.74 80
3926.88 88
3927.03 95
3927.17 97
3927.32 96
3927.46 89
3927.60 80
3927.75 67
3927.89 54
3928.03 40
3928.18 28
3928.32 19
3928.46 13
3928.61 10
3928.75 11
3928.90 13
3929.04 16
3929.18 19
3929.33 21
3929.47 22
3929.61 24
3929.76 26
3929.90 31
3930.04 39
3930.19 48
3930.33 59
3930.48 69
3930.62 77
3930.76 83
3930.91 85
3931.05 85
3931.19 82
3931.34 79
3931.48 75
3931.63 71
3931.77 68
3931.91 65
3932.06 63
3932.20 61
3932.34 59
3932.49 57
3932.63 57
3932.78 58
3932.92 62
3933.06 70
3933.21 81
3933.35 94
3933.49 109
3933.64 124
3933.78 136
3933.93 145
3934.07 150
3934.21 151
3934.36 147
3934.50 141
3934.64 131
3934.79 121
3934.93 110
3935.08 100
3935.22 92
3935.36 87
3935.51 86
3935.65 89
3935.79 95
3935.94 103
3936.08 111
3936.23 118
3936.37 123
3936.51 126
3936.66 127
3936.80 128
3936.95 130
3937.09 136
3937.23 145
3937.38 158
3937.52 173
3937.66 187
3937.81 197
3937.95 202
3938.10 201
3938.24 193
3938.38 180
3938.53 165
3938.67 150
3938.82 137
3938.96 126
3939.10 119
3939.25 115
3939.39 115
3939.53 117
3939.68 120
3939.82 126
3939.97 133
3940.11 141
3940.25 148
3940.40 156
3940.54 163
3940.69 170
3940.83 175
3940.97 179
3941.12 181
3941.26 181
3941.40 180
3941.55 176
3941.69 170
3941.84 162
3941.98 152
3942.12 141
3942.27 129
3942.41 117
3942.56 108
3942.70 99
3942.84 93
3942.99 88
3943.13 84
3943.28 80
3943.42 78
3943.56 76
3943.71 77
3943.85 80
3944.00 86
3944.14 93
3944.28 100
3944.43 106
3944.57 110
3944.72 113
3944.86 115
3945.00 116
3945.15 118
3945.29 121
3945.44 124
3945.58 126
3945.72 127
3945.87 127
3946.01 125
3946.16 125
3946.30 127
3946.44 131
3946.59 137
3946.73 145
3946.88 153
3947.02 160
3947.16 164
3947.31 165
3947.45 165
3947.60 162
3947.74 160
3947.88 158
3948.03 156
3948.17 157
3948.32 158
3948.46 161
3948.60 163
3948.75 165
3948.89 166
3949.04 164
3949.18 161
3949.32 158
3949.47 154
3949.61 152
3949.76 153
3949.90 157
3950.04 162
3950.19 168
3950.33 174
3950.48 179
3950.62 181
3950.76 180
3950.91 179
3951.05 177
3951.20 176
3951.34 177
3951.48 180
3951.63 185
3951.77 191
3951.92 197
3952.06 201
3952.20 203
3952.35 203
3952.49 201
3952.64 197
3952.78 194
3952.93 193
3953.07 194
3953.21 198
3953.36 203
3953.50 208
3953.65 213
3953.79 215
3953.93 213
3954.08 209
3954.22 203
3954.37 196
3954.51 191
3954.66 188
3954.80 190
3954.94 194
3955.09 201
3955.23 210
3955.38 219
3955.52 227
3955.66 234
3955.81 240
3955.95 244
3956.10 247
3956.24 248
3956.38 247
3956.53 245
3956.67 241
3956.82 236
3956.96 232
3957.11 228
3957.25 226
3957.39 226
3957.54 229
3957.68 233
3957.83 239
3957.97 245
3958.12 251
3958.26 256
3958.40 259
3958.55 261
3958.69 261
3958.84 260
3958.98 259
3959.12 258
3959.27 257
3959.41 257
3959.56 257
3959.70 258
3959.85 259
3959.99 260
3960.13 259
3960.28 258
3960.42 255
3960.57 253
3960.71 250
3960.86 247
3961.00 244
3961.14 241
3961.29 237
3961.43 232
3961.58 227
3961.72 220
3961.87 214
3962.01 208
3962.15 201
3962.30 193
3962.44 184
3962.59 173
3962.73 161
3962.88 147
3963.02 132
3963.16 119
3963.31 109
3963.45 101
3963.60 96
3963.74 92
3963.89 88
3964.03 84
3964.17 77
3964.32 68
3964.46 59
3964.61 50
3964.75 43
3964.90 38
3965.04 36
3965.18 36
3965.33 35
3965.47 32
3965.62 27
3965.76 18
3965.91 8
3966.05 0
3966.19 0
3966.34 0
3966.48 0
3966.63 0
3966.77 0
3966.92 0
3967.06 0
3967.21 2
3967.35 12
3967.49 22
3967.64 32
3967.78 42
3967.93 52
3968.07 61
3968.22 67
3968.36 71
3968.50 71
3968.65 68
3968.79 64
3968.94 58
3969.08 53
3969.23 51
3969.37 52
3969.52 54
3969.66 57
3969.80 61
3969.95 63
3970.09 65
3970.24 68
3970.38 71
3970.53 76
3970.67 83
3970.82 91
3970.96 98
3971.10 103
3971.25 105
3971.39 105
3971.54 102
3971.68 98
3971.83 93
3971.97 88
3972.12 84
3972.26 80
3972.40 77
3972.55 75
3972.69 74
3972.84 76
3972.98 80
3973.13 87
3973.27 94
3973.42 101
3973.56 108
3973.70 112
3973.85 114
3973.99 114
3974.14 112
3974.28 109
3974.43 106
3974.57 104
3974.72 103
3974.86 103
3975.01 103
3975.15 105
3975.29 106
3975.44 108
3975.58 110
3975.73 112
3975.87 114
3976.02 115
3976.16 117
3976.31 118
3976.45 120
3976.60 121
3976.74 122
3976.88 123
3977.03 125
3977.17 127
3977.32 129
3977.46 132
3977.61 136
3977.75 139
3977.90 144
3978.04 149
3978.19 153
3978.33 156
3978.47 158
3978.62 156
3978.76 151
3978.91 141
3979.05 127
3979.20 110
3979.34 91
3979.49 73
3979.63 57
3979.78 46
3979.92 41
3980.07 41
3980.21 46
3980.35 53
3980.50 61
3980.64 68
3980.79 73
3980.93 74
3981.08 73
3981.22 71
3981.37 68
3981.51 67
3981.66 67
3981.80 69
3981.95 72
3982.09 76
3982.23 79
3982.38 80
3982.52 80
3982.67 77
3982.81 74
3982.96 69
3983.10 64
3983.25 58
3983.39 51
3983.54 44
3983.68 35
3983.83 25
3983.97 14
3984.12 3
3984.26 0
3984.40 0
3984.55 0
3984.69 0
3984.84 0
3984.98 0
3985.13 0
3985.27 1
3985.42 8
3985.56 14
3985.71 18
3985.85 21
3986.00 23
3986.14 23
3986.29 22
3986.43 21
3986.58 21
3986.72 24
3986.86 28
3987.01 33
3987.15 40
3987.30 46
3987.44 51
3987.59 54
3987.73 55
3987.88 54
3988.02 53
3988.17 53
3988.31 54
3988.46 56
3988.60 58
3988.75 59
3988.89 58
3989.04 53
3989.18 44
3989.33 33
3989.47 21
3989.61 10
3989.76 3
3989.90 0
3990.05 0
3990.19 1
3990.34 3
3990.48 3
3990.63 2
3990.77 0
3990.92 0
3991.06 0
3991.21 0
3991.35 0
3991.50 1
3991.64 11
3991.79 23
3991.93 37
3992.08 50
3992.22 62
3992.37 71
3992.51 77
3992.66 81
3992.80 81
3992.95 80
3993.09 77
3993.24 74
3993.38 71
3993.52 69
3993.67 68
3993.81 68
3993.96 68
3994.10 67
3994.25 68
3994.39 71
3994.54 76
3994.68 85
3994.83 98
3994.97 112
3995.12 127
3995.26 142
3995.41 153
3995.55 159
3995.70 160
3995.84 156
3995.99 148
3996.13 137
3996.28 124
3996.42 111
3996.57 99
3996.71 89
3996.86 82
3997.00 78
3997.15 78
3997.29 80
3997.44 85
3997.58 91
3997.73 97
3997.87 103
3998.02 108
3998.16 111
3998.31 113
3998.45 113
3998.60 114
3998.74 113
3998.89 113
3999.03 113
3999.18 114
3999.32 114
3999.47 115
3999.61 113
3999.76 110
3999.90 104
4000.05 96
4000.19 85
4000.34 73
4000.48 62
4000.63 55
4000.77 55
4000.92 60
4001.06 72
4001.21 88
4001.35 106
4001.50 122
4001.64 136
4001.79 146
4001.93 154
4002.08 160
4002.22 164
4002.37 169
4002.51 173
4002.66 177
4002.80 181
4002.95 183
4003.09 184
4003.24 183
4003.38 182
4003.53 181
4003.67 179
4003.82 177
4003.96 176
4004.11 176
4004.25 177
4004.40 180
4004.54 183
4004.69 189
4004.83 195
4004.98 202
4005.12 208
4005.27 211
4005.41 212
4005.56 210
4005.70 207
4005.85 203
4005.99 201
4006.14 202
4006.28 207
4006.43 215
4006.57 226
4006.72 238
4006.86 249
4007.01 257
4007.15 263
4007.30 265
4007.44 264
4007.59 261
4007.73 256
4007.88 250
4008.02 246
4008.17 243
4008.31 244
4008.46 248
4008.60 254
4008.75 262
4008.89 269
4009.04 275
4009.18 276
4009.33 274
4009.47 266
4009.62 255
4009.76 243
4009.91 230
4010.06 218
4010.20 209
4010.35 203
4010.49 199
4010.64 198
4010.78 198
4010.93 198
4011.07 199
4011.22 198
4011.36 197
4011.51 194
4011.65 190
4011.80 185
4011.94 178
4012.09 170
4012.23 162
4012.38 153
4012.52 146
4012.67 139
4012.81 134
4012.96 130
4013.10 126
4013.25 122
4013.39 117
4013.54 110
4013.68 101
4013.83 91
4013.98 82
4014.12 74
4014.27 70
4014.41 69
4014.56 72
4014.70 76
4014.85 81
4014.99 84
4015.14 83
4015.28 80
4015.43 73
4015.57 64
4015.72 56
4015.86 50
4016.01 46
4016.15 46
4016.30 50
4016.44 57
4016.59 67
4016.73 78
4016.88 90
4017.03 101
4017.17 110
4017.32 118
4017.46 123
4017.61 126
4017.75 127
4017.90 126
4018.04 122
4018.19 116
4018.33 108
4018.48 99
4018.62 89
4018.77 80
4018.91 71
4019.06 65
4019.20 61
4019.35 61
4019.50 63
4019.64 66
4019.79 72
4019.93 78
4020.08 85
4020.22 91
4020.37 97
4020.51 101
4020.66 104
4020.80 105
4020.95 106
4021.09 105
4021.24 103
4021.38 99
4021.53 93
4021.68 86
4021.82 75
4021.97 63
4022.11 50
4022.26 38
4022.40 27
4022.55 20
4022.69 17
4022.84 18
4022.98 22
4023.13 27
4023.27 33
4023.42 37
4023.57 41
4023.71 43
4023.86 43
4024.00 43
4024.15 42
4024.29 41
4024.44 39
4024.58 37
4024.73 34
4024.87 32
4025.02 29
4025.17 27
4025.31 25
4025.46 24
4025.60 23
4025.75 21
4025.89 20
4026.04 17
4026.18 13
4026.33 9
4026.47 6
4026.62 3
4026.76 1
4026.91 1
4027.06 2
4027.20 5
4027.35 10
4027.49 16
4027.64 24
4027.78 32
4027.93 41
4028.07 48
4028.22 54
4028.37 57
4028.51 59
4028.66 60
4028.80 59
4028.95 58
4029.09 56
4029.24 52
4029.38 47
4029.53 42
4029.67 39
4029.82 38
4029.97 41
4030.11 50
4030.26 64
4030.40 80
4030.55 97
4030.69 110
4030.84 116
4030.98 115
4031.13 105
4031.28 88
4031.42 67
4031.57 45
4031.71 24
4031.86 8
4032.00 0
4032.15 0
4032.29 0
4032.44 0
4032.59 0
4032.73 0
4032.88 0
4033.02 0
4033.17 10
4033.31 22
4033.46 36
4033.60 49
4033.75 58
4033.90 62
4034.04 62
4034.19 56
4034.33 48
4034.48 38
4034.62 27
4034.77 17
4034.91 8
4035.06 1
4035.21 0
4035.35 0
4035.50 0
4035.64 0
4035.79 0
4035.93 4
4036.08 7
4036.22 8
4036.37 8
4036.52 5
4036.66 2
4036.81 0
4036.95 0
4037.10 0
4037.24 0
4037.39 0
4037.54 0
4037.68 0
4037.83 0
4037.97 0
4038.12 0
4038.26 1
4038.41 5
4038.56 11
4038.70 17
4038.85 24
4038.99 31
4039.14 37
4039.28 45
4039.43 52
4039.58 61
4039.72 70
4039.87 79
4040.01 89
4040.16 97
4040.30 103
4040.45 107
4040.59 107
4040.74 105
4040.89 100
4041.03 95
4041.18 91
4041.32 88
4041.47 89
4041.61 91
4041.76 95
4041.91 99
4042.05 102
4042.20 102
4042.34 98
4042.49 93
4042.64 85
4042.78 78
4042.93 70
4043.07 65
4043.22 60
4043.36 57
4043.51 55
4043.66 53
4043.80 52
4043.95 52
4044.09 53
4044.24 53
4044.38 53
4044.53 52
4044.68 48
4044.82 41
4044.97 32
4045.11 22
4045.26 12
4045.40 4
4045.55 0
4045.70 0
4045.84 3
4045.99 9
4046.13 18
4046.28 27
4046.43 36
4046.57 45
4046.72 54
4046.86 64
4047.01 74
4047.15 86
4047.30 98
4047.45 112
4047.59 126
4047.74 140
4047.88 152
4048.03 161
4048.18 166
4048.32 167
4048.47 163
4048.61 156
4048.76 145
4048.90 133
4049.05 121
4049.20 109
4049.34 100
4049.49 93
4049.63 87
4049.78 83
4049.93 79
4050.07 75
4050.22 70
4050.36 66
4050.51 63
4050.65 61
4050.80 64
4050.95 71
4051.09 82
4051.24 97
4051.38 113
4051.53 127
4051.68 139
4051.82 147
4051.97 150
4052.11 149
4052.26 145
4052.41 141
4052.55 137
4052.70 134
4052.84 133
4052.99 132
4053.14 131
4053.28 131
4053.43 130
4053.57 130
4053.72 129
4053.86 128
4054.01 127
4054.16 126
4054.30 125
4054.45 125
4054.59 126
4054.74 128
4054.89 131
4055.03 134
4055.18 135
4055.32 135
4055.47 132
4055.62 127
4055.76 120
4055.91 113
4056.05 105
4056.20 99
4056.35 93
4056.49 89
4056.64 87
4056.78 87
4056.93 89
4057.08 92
4057.22 94
4057.37 97
4057.51 97
4057.66 94
4057.81 88
4057.95 80
4058.10 71
4058.24 64
4058.39 61
4058.54 64
4058.68 72
4058.83 85
4058.97 100
4059.12 115
4059.27 127
4059.41 133
4059.56 133
4059.70 126
4059.85 114
4060.00 99
4060.14 83
4060.29 68
4060.43 57
4060.58 51
4060.73 49
4060.87 51
4061.02 55
4061.17 61
4061.31 65
4061.46 67
4061.60 66
4061.75 60
4061.90 52
4062.04 43
4062.19 33
4062.33 25
4062.48 19
4062.63 16
4062.77 15
4062.92 17
4063.06 20
4063.21 23
4063.36 27
4063.50 31
4063.65 34
4063.80 35
4063.94 35
4064.09 33
4064.23 28
4064.38 23
4064.53 17
4064.67 11
4064.82 8
4064.96 7
4065.11 10
4065.26 15
4065.40 23
4065.55 32
4065.69 42
4065.84 52
4065.99 59
4066.13 65
4066.28 68
4066.43 69
4066.57 66
4066.72 60
4066.86 52
4067.01 43
4067.16 33
4067.30 25
4067.45 18
4067.60 15
4067.74 14
4067.89 14
4068.03 14
4068.18 13
4068.33 8
4068.47 2
4068.62 0
4068.76 0
4068.91 0
4069.06 0
4069.20 0
4069.35 0
4069.50 4
4069.64 10
4069.79 12
4069.93 12
4070.08 9
4070.23 6
4070.37 3
4070.52 2
4070.67 2
4070.81 3
4070.96 4
4071.10 4
4071.25 4
4071.40 4
4071.54 6
4071.69 9
4071.84 14
4071.98 22
4072.13 31
4072.27 42
4072.42 53
4072.57 64
4072.71 73
4072.86 82
4073.01 88
4073.15 93
4073.30 97
4073.44 100
4073.59 101
4073.74 100
4073.88 98
4074.03 95
4074.18 89
4074.32 82
4074.47 74
4074.62 67
4074.76 61
4074.91 57
4075.05 56
4075.20 55
4075.35 56
4075.49 56
4075.64 55
4075.79 53
4075.93 49
4076.08 46
4076.22 44
4076.37 44
4076.52 46
4076.66 50
4076.81 56
4076.96 62
4077.10 68
4077.25 72
4077.40 75
4077.54 77
4077.69 77
4077.83 74
4077.98 69
4078.13 62
4078.27 53
4078.42 44
4078.57 37
4078.71 32
4078.86 32
4079.01 37
4079.15 45
4079.30 57
4079.45 69
4079.59 78
4079.74 85
4079.88 88
4080.03 88
4080.18 87
4080.32 85
4080.47 84
4080.62 85
4080.76 88
4080.91 93
4081.06 98
4081.20 102
4081.35 106
4081.50 109
4081.64 112
4081.79 114
4081.93 118
4082.08 123
4082.23 128
4082.37 134
4082.52 139
4082.67 144
4082.81 149
4082.96 153
4083.11 157
4083.25 160
4083.40 164
4083.55 166
4083.69 167
4083.84 166
4083.99 163
4084.13 159
4084.28 155
4084.42 152
4084.57 151
4084.72 153
4084.86 157
4085.01 162
4085.16 167
4085.30 171
4085.45 175
4085.60 176
4085.74 176
4085.89 176
4086.04 176
4086.18 178
4086.33 181
4086.48 184
4086.62 187
4086.77 190
4086.92 190
4087.06 187
4087.21 181
4087.35 173
4087.50 163
4087.65 154
4087.79 147
4087.94 142
4088.09 141
4088.23 143
4088.38 146
4088.53 149
4088.67 151
4088.82 150
4088.97 147
4089.11 142
4089.26 137
4089.41 132
4089.55 127
4089.70 124
4089.85 122
4089.99 120
4090.14 118
4090.29 115
4090.43 109
4090.58 102
4090.73 93
4090.87 82
4091.02 71
4091.17 59
4091.31 50
4091.46 44
4091.61 44
4091.75 51
4091.90 66
4092.05 88
4092.19 118
4092.34 153
4092.49 190
4092.63 228
4092.78 265
4092.93 297
4093.07 325
4093.22 347
4093.37 364
4093.51 376
4093.66 383
4093.81 385
4093.95 384
4094.10 379
4094.25 370
4094.39 358
4094.54 344
4094.69 329
4094.83 314
4094.98 300
4095.13 288
4095.27 277
4095.42 267
4095.57 259
4095.71 251
4095.86 245
4096.01 240
4096.15 238
4096.30 239
4096.45 244
4096.59 251
4096.74 261
4096.89 270
4097.03 279
4097.18 286
4097.33 291
4097.47 293
4097.62 293
4097.77 291
4097.91 287
4098.06 282
4098.21 276
4098.35 268
4098.50 259
4098.65 247
4098.79 235
4098.94 221
4099.09 208
4099.23 196
4099.38 185
4099.53 176
4099.67 169
4099.82 165
4099.97 163
4100.11 161
4100.26 160
4100.41 159
4100.55 158
4100.70 156
4100.85 154
4100.99 152
4101.14 148
4101.29 141
4101.44 132
4101.58 118
4101.73 101
4101.88 83
4102.02 65
4102.17 51
4102.32 40
4102.46 36
4102.61 35
4102.76 38
4102.90 42
4103.05 47
4103.20 51
4103.34 55
4103.49 60
4103.64 68
4103.78 77
4103.93 87
4104.08 97
4104.23 106
4104.37 111
4104.52 112
4104.67 112
4104.81 109
4104.96 105
4105.11 100
4105.25 95
4105.40 91
4105.55 86
4105.69 82
4105.84 81
4105.99 83
4106.13 88
4106.28 97
4106.43 107
4106.57 116
4106.72 122
4106.87 123
4107.02 120
4107.16 115
4107.31 109
4107.46 105
4107.60 104
4107.75 106
4107.90 111
4108.04 116
4108.19 122
4108.34 126
4108.48 130
4108.63 133
4108.78 135
4108.93 137
4109.07 139
4109.22 138
4109.37 136
4109.51 132
4109.66 125
4109.81 116
4109.95 107
4110.10 98
4110.25 90
4110.39 84
4110.54 82
4110.69 82
4110.84 85
4110.98 92
4111.13 101
4111.28 111
4111.42 120
4111.57 128
4111.72 134
4111.86 137
4112.01 137
4112.16 133
4112.31 128
4112.45 120
4112.60 111
4112.75 100
4112.89 86
4113.04 72
4113.19 58
4113.33 44
4113.48 33
4113.63 26
4113.78 24
4113.92 28
4114.07 35
4114.22 45
4114.36 54
4114.51 61
4114.66 63
4114.80 61
4114.95 55
4115.10 45
4115.25 34
4115.39 24
4115.54 16
4115.69 9
4115.83 3
4115.98 0
4116.13 0
4116.28 0
4116.42 0
4116.57 0
4116.72 0
4116.86 0
4117.01 0
4117.16 0
4117.30 7
4117.45 20
4117.60 33
4117.75 48
4117.89 63
4118.04 77
4118.19 89
4118.33 100
4118.48 108
4118.63 115
4118.78 121
4118.92 126
4119.07 130
4119.22 133
4119.36 136
4119.51 137
4119.66 137
4119.81 135
4119.95 132
4120.10 128
4120.25 122
4120.39 116
4120.54 109
4120.69 101
4120.84 92
4120.98 82
4121.13 71
4121.28 61
4121.42 51
4121.57 43
4121.72 36
4121.87 31
4122.01 27
4122.16 25
4122.31 23
4122.45 23
4122.60 24
4122.75 27
4122.90 33
4123.04 41
4123.19 51
4123.34 61
4123.48 71
4123.63 78
4123.78 81
4123.93 80
4124.07 77
4124.22 72
4124.37 66
4124.52 60
4124.66 55
4124.81 52
4124.96 50
4125.10 48
4125.25 45
4125.40 39
4125.55 30
4125.69 18
4125.84 4
4125.99 0
4126.13 0
4126.28 0
4126.43 0
4126.58 0
4126.72 0
4126.87 0
4127.02 0
4127.17 14
4127.31 28
4127.46 41
4127.61 53
4127.75 61
4127.90 67
4128.05 69
4128.20 69
4128.34 67
4128.49 63
4128.64 60
4128.79 57
4128.93 54
4129.08 52
4129.23 48
4129.37 44
4129.52 37
4129.67 29
4129.82 21
4129.96 15
4130.11 12
4130.26 13
4130.41 18
4130.55 26
4130.70 36
4130.85 45
4130.99 52
4131.14 57
4131.29 59
4131.44 60
4131.58 61
4131.73 62
4131.88 63
4132.03 64
4132.17 65
4132.32 65
4132.47 64
4132.62 64
4132.76 65
4132.91 67
4133.06 73
4133.21 82
4133.35 93
4133.50 104
4133.65 113
4133.79 118
4133.94 115
4134.09 106
4134.24 90
4134.38 70
4134.53 47
4134.68 26
4134.83 9
4134.97 0
4135.12 0
4135.27 0
4135.42 0
4135.56 1
4135.71 6
4135.86 9
4136.01 10
4136.15 9
4136.30 6
4136.45 2
4136.60 0
4136.74 0
4136.89 0
4137.04 0
4137.19 0
4137.33 6
4137.48 16
4137.63 28
4137.77 41
4137.92 54
4138.07 64
4138.22 72
4138.36 78
4138.51 81
4138.66 84
4138.81 86
4138.95 90
4139.10 96
4139.25 104
4139.40 114
4139.54 123
4139.69 131
4139.84 137
4139.99 141
4140.13 142
4140.28 142
4140.43 142
4140.58 142
4140.72 145
4140.87 149
4141.02 156
4141.17 165
4141.31 174
4141.46 184
4141.61 194
4141.76 203
4141.90 211
4142.05 218
4142.20 225
4142.35 231
4142.49 237
4142.64 242
4142.79 246
4142.94 249
4143.08 250
4143.23 250
4143.38 247
4143.53 242
4143.67 234
4143.82 225
4143.97 215
4144.12 205
4144.27 194
4144.41 183
4144.56 173
4144.71 163
4144.86 154
4145.00 145
4145.15 138
4145.30 132
4145.45 128
4145.59 126
4145.74 127
4145.89 127
4146.04 129
4146.18 130
4146.33 131
4146.48 131
4146.63 130
4146.77 129
4146.92 128
4147.07 125
4147.22 121
4147.36 117
4147.51 111
4147.66 106
4147.81 101
4147.95 97
4148.10 95
4148.25 95
4148.40 96
4148.55 97
4148.69 98
4148.84 98
4148.99 97
4149.14 94
4149.28 89
4149.43 82
4149.58 75
4149.73 68
4149.87 65
4150.02 65
4150.17 70
4150.32 80
4150.47 95
4150.61 112
4150.76 130
4150.91 146
4151.06 159
4151.20 168
4151.35 173
4151.50 174
4151.65 172
4151.79 166
4151.94 159
4152.09 149
4152.24 139
4152.39 128
4152.53 117
4152.68 108
4152.83 102
4152.98 98
4153.12 96
4153.27 96
4153.42 97
4153.57 96
4153.71 94
4153.86 89
4154.01 81
4154.16 71
4154.31 60
4154.45 47
4154.60 33
4154.75 21
4154.90 11
4155.04 4
4155.19 0
4155.34 1
4155.49 6
4155.64 14
4155.78 25
4155.93 37
4156.08 49
4156.23 61
4156.37 72
4156.52 79
4156.67 84
4156.82 85
4156.97 83
4157.11 78
4157.26 69
4157.41 59
4157.56 47
4157.70 34
4157.85 21
4158.00 9
4158.15 0
4158.30 0
4158.44 0
4158.59 0
4158.74 0
4158.89 14
4159.03 31
4159.18 49
4159.33 68
4159.48 83
4159.63 94
4159.77 99
4159.92 99
4160.07 94
4160.22 85
4160.37 75
4160.51 65
4160.66 57
4160.81 52
4160.96 50
4161.10 52
4161.25 56
4161.40 61
4161.55 66
4161.70 69
4161.84 69
4161.99 66
4162.14 60
4162.29 52
4162.44 43
4162.58 35
4162.73 29
4162.88 25
4163.03 22
4163.17 21
4163.32 21
4163.47 22
4163.62 24
4163.77 26
4163.91 29
4164.06 32
4164.21 34
4164.36 36
4164.51 36
4164.65 36
4164.80 35
4164.95 36
4165.10 38
4165.25 44
4165.39 51
4165.54 61
4165.69 70
4165.84 77
4165.99 81
4166.13 80
4166.28 76
4166.43 68
4166.58 58
4166.73 48
4166.87 37
4167.02 27
4167.17 19
4167.32 12
4167.46 6
4167.61 2
4167.76 0
4167.91 0
4168.06 0
4168.20 0
4168.35 3
4168.50 4
4168.65 5
4168.80 4
4168.94 2
4169.09 0
4169.24 0
4169.39 0
4169.54 0
4169.68 0
4169.83 1
4169.98 6
4170.13 12
4170.28 19
4170.43 27
4170.57 34
4170.72 41
4170.87 48
4171.02 54
4171.17 58
4171.31 62
4171.46 65
4171.61 66
4171.76 66
4171.91 64
4172.05 61
4172.20 56
4172.35 49
4172.50 42
4172.65 36
4172.79 31
4172.94 28
4173.09 27
4173.24 28
4173.39 29
4173.53 30
4173.68 30
4173.83 28
4173.98 26
4174.13 25
4174.27 26
4174.42 30
4174.57 37
4174.72 47
4174.87 58
4175.02 71
4175.16 83
4175.31 96
4175.46 110
4175.61 124
4175.76 139
4175.90 153
4176.05 165
4176.20 174
4176.35 179
4176.50 179
4176.64 176
4176.79 170
4176.94 165
4177.09 161
4177.24 158
4177.39 158
4177.53 158
4177.68 158
4177.83 158
4177.98 159
4178.13 161
4178.27 166
4178.42 173
4178.57 182
4178.72 193
4178.87 202
4179.02 208
4179.16 211
4179.31 210
4179.46 205
4179.61 197
4179.76 186
4179.90 174
4180.05 161
4180.20 148
4180.35 136
4180.50 125
4180.65 117
4180.79 113
4180.94 115
4181.09 122
4181.24 133
4181.39 148
4181.53 166
4181.68 183
4181.83 200
4181.98 215
4182.13 228
4182.28 238
4182.42 246
4182.57 252
4182.72 256
4182.87 258
4183.02 261
4183.17 263
4183.31 266
4183.46 272
4183.61 281
4183.76 293
4183.91 307
4184.05 323
4184.20 339
4184.35 354
4184.50 367
4184.65 375
4184.80 377
4184.94 374
4185.09 364
4185.24 350
4185.39 333
4185.54 315
4185.69 299
4185.83 286
4185.98 280
4186.13 281
4186.28 288
4186.43 298
4186.58 310
4186.72 319
4186.87 325
4187.02 325
4187.17 322
4187.32 318
4187.47 314
4187.61 314
4187.76 318
4187.91 326
4188.06 338
4188.21 352
4188.36 366
4188.50 377
4188.65 387
4188.80 395
4188.95 401
4189.10 408
4189.25 417
4189.39 430
4189.54 446
4189.69 467
4189.84 490
4189.99 513
4190.14 536
4190.28 556
4190.43 574
4190.58 590
4190.73 609
4190.88 631
4191.03 660
4191.17 696
4191.32 739
4191.47 786
4191.62 836
4191.77 886
4191.92 934
4192.07 980
4192.21 1023
4192.36 1065
4192.51 1107
4192.66 1150
4192.81 1195
4192.96 1243
4193.10 1293
4193.25 1346
4193.40 1400
4193.55 1454
4193.70 1506
4193.85 1556
4193.99 1603
4194.14 1648
4194.29 1692
4194.44 1735
4194.59 1776
4194.74 1815
4194.89 1849
4195.03 1877
4195.18 1900
4195.33 1918
4195.48 1932
4195.63 1945
4195.78 1960
4195.93 1977
4196.07 1998
4196.22 2020
4196.37 2040
4196.52 2056
4196.67 2064
4196.82 2063
4196.96 2054
4197.11 2036
4197.26 2012
4197.41 1983
4197.56 1949
4197.71 1912
4197.86 1872
4198.00 1831
4198.15 1788
4198.30 1746
4198.45 1707
4198.60 1671
4198.75 1637
4198.90 1605
4199.04 1574
4199.19 1543
4199.34 1512
4199.49 1482
4199.64 1455
4199.79 1432
4199.93 1413
4200.08 1396
4200.23 1379
4200.38 1360
4200.53 1336
4200.68 1307
4200.83 1274
4200.97 1238
4201.12 1203
4201.27 1170
4201.42 1140
4201.57 1115
4201.72 1093
4201.87 1074
4202.01 1056
4202.16 1040
4202.31 1023
4202.46 1007
4202.61 990
4202.76 972
4202.91 954
4203.06 936
4203.20 917
4203.35 897
4203.50 878
4203.65 858
4203.80 837
4203.95 817
4204.10 797
4204.24 779
4204.39 762
4204.54 747
4204.69 734
4204.84 722
4204.99 712
4205.14 704
4205.28 696
4205.43 690
4205.58 685
4205.73 680
4205.88 677
4206.03 675
4206.18 673
4206.33 672
4206.47 673
4206.62 675
4206.77 678
4206.92 683
4207.07 688
4207.22 693
4207.37 696
4207.51 697
4207.66 695
4207.81 691
4207.96 684
4208.11 675
4208.26 666
4208.41 656
4208.56 646
4208.70 637
4208.85 627
4209.00 618
4209.15 608
4209.30 598
4209.45 588
4209.60 577
4209.75 567
4209.89 556
4210.04 545
4210.19 535
4210.34 526
4210.49 518
4210.64 511
4210.79 507
4210.94 504
4211.08 503
4211.23 502
4211.38 501
4211.53 499
4211.68 493
4211.83 483
4211.98 471
4212.13 456
4212.27 441
4212.42 428
4212.57 418
4212.72 413
4212.87 411
4213.02 413
4213.17 415
4213.32 415
4213.46 414
4213.61 409
4213.76 401
4213.91 390
4214.06 376
4214.21 362
4214.36 348
4214.51 333
4214.65 320
4214.80 308
4214.95 297
4215.10 288
4215.25 280
4215.40 273
4215.55 265
4215.70 257
4215.85 249
4215.99 242
4216.14 237
4216.29 234
4216.44 233
4216.59 232
4216.74 231
4216.89 228
4217.04 221
4217.18 211
4217.33 199
4217.48 185
4217.63 171
4217.78 158
4217.93 150
4218.08 146
4218.23 148
4218.38 154
4218.52 163
4218.67 175
4218.82 186
4218.97 194
4219.12 200
4219.27 201
4219.42 198
4219.57 194
4219.72 190
4219.86 186
4220.01 184
4220.16 184
4220.31 185
4220.46 186
4220.61 187
4220.76 185
4220.91 181
4221.06 175
4221.20 167
4221.35 157
4221.50 145
4221.65 133
4221.80 121
4221.95 108
4222.10 97
4222.25 89
4222.40 83
4222.55 80
4222.69 80
4222.84 82
4222.99 86
4223.14 89
4223.29 92
4223.44 95
4223.59 98
4223.74 100
4223.89 102
4224.04 104
4224.18 105
4224.33 106
4224.48 106
4224.63 106
4224.78 106
4224.93 107
4225.08 107
4225.23 108
4225.38 107
4225.53 104
4225.67 100
4225.82 95
4225.97 90
4226.12 86
4226.27 84
4226.42 85
4226.57 90
4226.72 98
4226.87 109
4227.02 123
4227.16 137
4227.31 151
4227.46 163
4227.61 171
4227.76 173
4227.91 171
4228.06 162
4228.21 150
4228.36 135
4228.51 119
4228.65 104
4228.80 90
4228.95 78
4229.10 68
4229.25 58
4229.40 49
4229.55 40
4229.70 33
4229.85 28
4230.00 26
4230.15 27
4230.29 29
4230.44 31
4230.59 32
4230.74 29
4230.89 21
4231.04 11
4231.19 0
4231.34 0
4231.49 0
4231.64 0
4231.79 0
4231.93 0
4232.08 0
4232.23 0
4232.38 16
4232.53 34
4232.68 51
4232.83 66
4232.98 77
4233.13 87
4233.28 95
4233.43 102
4233.58 111
4233.72 121
4233.87 132
4234.02 144
4234.17 155
4234.32 167
4234.47 177
4234.62 186
4234.77 191
4234.92 192
4235.07 188
4235.22 178
4235.37 164
4235.51 145
4235.66 123
4235.81 101
4235.96 81
4236.11 65
4236.26 56
4236.41 54
4236.56 58
4236.71 67
4236.86 80
4237.01 94
4237.16 106
4237.30 117
4237.45 126
4237.60 133
4237.75 138
4237.90 142
4238.05 145
4238.20 145
4238.35 143
4238.50 139
4238.65 132
4238.80 123
4238.95 113
4239.10 104
4239.24 98
4239.39 94
4239.54 93
4239.69 95
4239.84 99
4239.99 106
4240.14 113
4240.29 120
4240.44 125
4240.59 127
4240.74 126
4240.89 121
4241.04 114
4241.19 105
4241.33 96
4241.48 89
4241.63 84
4241.78 83
4241.93 85
4242.08 90
4242.23 98
4242.38 109
4242.53 123
4242.68 138
4242.83 155
4242.98 172
4243.13 186
4243.28 196
4243.42 201
4243.57 200
4243.72 192
4243.87 180
4244.02 164
4244.17 148
4244.32 132
4244.47 118
4244.62 106
4244.77 97
4244.92 89
4245.07 81
4245.22 74
4245.37 67
4245.52 61
4245.66 56
4245.81 53
4245.96 50
4246.11 49
4246.26 49
4246.41 49
4246.56 49
4246.71 51
4246.86 53
4247.01 56
4247.16 60
4247.31 65
4247.46 70
4247.61 74
4247.76 77
4247.91 79
4248.05 79
4248.20 77
4248.35 74
4248.50 70
4248.65 66
4248.80 62
4248.95 59
4249.10 56
4249.25 55
4249.40 55
4249.55 55
4249.70 53
4249.85 50
4250.00 45
4250.15 38
4250.30 31
4250.45 23
4250.60 17
4250.74 13
4250.89 11
4251.04 10
4251.19 10
4251.34 9
4251.49 8
4251.64 5
4251.79 2
4251.94 0
4252.09 0
4252.24 0
4252.39 0
4252.54 0
4252.69 0
4252.84 0
4252.99 0
4253.14 6
4253.29 15
4253.44 23
4253.58 32
4253.73 40
4253.88 49
4254.03 59
4254.18 69
4254.33 82
4254.48 95
4254.63 110
4254.78 127
4254.93 144
4255.08 161
4255.23 177
4255.38 192
4255.53 206
4255.68 217
4255.83 226
4255.98 235
4256.13 242
4256.28 248
4256.43 255
4256.58 260
4256.72 266
4256.87 270
4257.02 274
4257.17 277
4257.32 279
4257.47 281
4257.62 281
4257.77 281
4257.92 279
4258.07 276
4258.22 272
4258.37 268
4258.52 264
4258.67 262
4258.82 261
4258.97 262
4259.12 265
4259.27 269
4259.42 272
4259.57 275
4259.72 275
4259.87 272
4260.02 268
4260.17 261
4260.31 254
4260.46 247
4260.61 241
4260.76 236
4260.91 232
4261.06 228
4261.21 223
4261.36 218
4261.51 212
4261.66 206
4261.81 202
4261.96 199
4262.11 198
4262.26 199
4262.41 201
4262.56 202
4262.71 203
4262.86 204
4263.01 204
4263.16 204
4263.31 204
4263.46 205
4263.61 206
4263.76 207
4263.91 208
4264.06 209
4264.21 208
4264.36 206
4264.51 201
4264.65 193
4264.80 183
4264.95 173
4265.10 162
4265.25 153
4265.40 146
4265.55 142
4265.70 140
4265.85 139
4266.00 137
4266.15 135
4266.30 132
4266.45 128
4266.60 123
4266.75 119
4266.90 117
4267.05 117
4267.20 119
4267.35 123
4267.50 127
4267.65 130
4267.80 132
4267.95 132
4268.10 130
4268.25 125
4268.40 120
4268.55 114
4268.70 109
4268.85 104
4269.00 99
4269.15 93
4269.30 86
4269.45 77
4269.60 66
4269.75 54
4269.90 42
4270.05 32
4270.20 27
4270.35 26
4270.49 32
4270.64 42
4270.79 56
4270.94 71
4271.09 87
4271.24 100
4271.39 112
4271.54 122
4271.69 131
4271.84 139
4271.99 148
4272.14 157
4272.29 166
4272.44 173
4272.59 178
4272.74 180
4272.89 178
4273.04 172
4273.19 165
4273.34 155
4273.49 144
4273.64 134
4273.79 123
4273.94 112
4274.09 102
4274.24 93
4274.39 88
4274.54 86
4274.69 86
4274.84 90
4274.99 94
4275.14 98
4275.29 101
4275.44 102
4275.59 100
4275.74 97
4275.89 92
4276.04 88
4276.19 84
4276.34 81
4276.49 79
4276.64 80
4276.79 83
4276.94 86
4277.09 90
4277.24 93
4277.39 94
4277.54 93
4277.69 89
4277.84 84
4277.99 78
4278.14 71
4278.29 62
4278.44 53
4278.59 41
4278.74 28
4278.89 15
4279.04 1
4279.19 0
4279.34 0
4279.49 0
4279.64 0
4279.79 0
4279.94 0
4280.09 0
4280.24 4
4280.39 16
4280.54 25
4280.69 30
4280.84 31
4280.99 27
4281.14 22
4281.29 16
4281.44 13
4281.59 14
4281.74 20
4281.89 29
4282.04 42
4282.19 55
4282.34 66
4282.49 76
4282.64 82
4282.79 85
4282.94 86
4283.09 87
4283.24 87
4283.39 88
4283.54 90
4283.69 92
4283.84 95
4283.99 98
4284.14 103
4284.29 109
4284.44 118
4284.59 128
4284.74 140
4284.89 153
4285.04 165
4285.19 175
4285.34 180
4285.49 182
4285.64 181
4285.79 176
4285.94 169
4286.09 161
4286.24 153
4286.39 146
4286.54 141
4286.69 136
4286.84 132
4286.99 130
4287.14 128
4287.29 128
4287.44 127
4287.59 127
4287.74 126
4287.89 124
4288.04 119
4288.19 111
4288.34 101
4288.49 88
4288.64 73
4288.79 58
4288.94 44
4289.09 33
4289.24 24
4289.39 19
4289.54 16
4289.69 15
4289.84 16
4289.99 17
4290.14 18
4290.29 19
4290.44 19
4290.59 18
4290.74 17
4290.89 17
4291.04 20
4291.19 25
4291.34 33
4291.49 45
4291.64 60
4291.79 76
4291.94 93
4292.09 109
4292.24 123
4292.39 135
4292.54 145
4292.69 153
4292.84 160
4292.99 164
4293.14 167
4293.29 170
4293.44 172
4293.59 174
4293.75 179
4293.90 187
4294.05 197
4294.20 208
4294.35 220
4294.50 229
4294.65 234
4294.80 236
4294.95 233
4295.10 228
4295.25 223
4295.40 219
4295.55 218
4295.70 222
4295.85 230
4296.00 243
4296.15 260
4296.30 280
4296.45 299
4296.60 315
4296.75 327
4296.90 334
4297.05 337
4297.20 337
4297.35 337
4297.50 340
4297.65 349
4297.80 363
4297.95 383
4298.10 407
4298.25 432
4298.40 458
4298.55 484
4298.70 511
4298.85 540
4299.00 573
4299.15 610
4299.30 650
4299.45 694
4299.61 737
4299.76 779
4299.91 818
4300.06 854
4300.21 887
4300.36 917
4300.51 947
4300.66 977
4300.81 1007
4300.96 1038
4301.11 1067
4301.26 1094
4301.41 1118
4301.56 1139
4301.71 1157
4301.86 1174
4302.01 1191
4302.16 1210
4302.31 1230
4302.46 1251
4302.61 1272
4302.76 1293
4302.91 1311
4303.06 1328
4303.21 1344
4303.36 1357
4303.51 1370
4303.66 1380
4303.81 1388
4303.97 1393
4304.12 1394
4304.27 1393
4304.42 1389
4304.57 1384
4304.72 1380
4304.87 1380
4305.02 1383
4305.17 1390
4305.32 1399
4305.47 1408
4305.62 1415
4305.77 1417
4305.92 1411
4306.07 1397
4306.22 1375
4306.37 1348
4306.52 1319
4306.67 1291
4306.82 1267
4306.97 1250
4307.12 1239
4307.27 1232
4307.42 1227
4307.58 1221
4307.73 1211
4307.88 1196
4308.03 1176
4308.18 1151
4308.33 1123
4308.48 1092
4308.63 1061
4308.78 1029
4308.93 996
4309.08 961
4309.23 925
4309.38 887
4309.53 847
4309.68 807
4309.83 768
4309.98 730
4310.13 696
4310.28 667
4310.43 644
4310.58 627
4310.73 616
4310.89 608
4311.04 604
4311.19 601
4311.34 597
4311.49 591
4311.64 582
4311.79 569
4311.94 553
4312.09 533
4312.24 512
4312.39 492
4312.54 473
4312.69 457
4312.84 444
4312.99 433
4313.14 425
4313.29 417
4313.44 409
4313.60 399
4313.75 388
4313.90 376
4314.05 362
4314.20 349
4314.35 335
4314.50 323
4314.65 312
4314.80 303
4314.95 294
4315.10 285
4315.25 276
4315.40 265
4315.55 254
4315.70 242
4315.85 232
4316.00 225
4316.15 221
4316.31 222
4316.46 227
4316.61 235
4316.76 243
4316.91 249
4317.06 253
4317.21 254
4317.36 252
4317.51 247
4317.66 241
4317.81 233
4317.96 226
4318.11 217
4318.26 207
4318.41 195
4318.56 182
4318.72 168
4318.87 155
4319.02 144
4319.17 135
4319.32 128
4319.47 123
4319.62 118
4319.77 111
4319.92 103
4320.07 93
4320.22 82
4320.37 71
4320.52 63
4320.67 57
4320.82 56
4320.98 58
4321.13 63
4321.28 70
4321.43 76
4321.58 81
4321.73 84
4321.88 82
4322.03 78
4322.18 73
4322.33 68
4322.48 65
4322.63 67
4322.78 73
4322.93 83
4323.09 96
4323.24 109
4323.39 122
4323.54 133
4323.69 143
4323.84 152
4323.99 160
4324.14 168
4324.29 174
4324.44 177
4324.59 176
4324.74 171
4324.89 162
4325.04 150
4325.20 135
4325.35 121
4325.50 107
4325.65 96
4325.80 86
4325.95 79
4326.10 74
4326.25 71
4326.40 71
4326.55 72
4326.70 76
4326.85 81
4327.00 86
4327.16 90
4327.31 93
4327.46 94
4327.61 92
4327.76 91
4327.91 90
4328.06 91
4328.21 93
4328.36 98
4328.51 104
4328.66 111
4328.81 119
4328.97 127
4329.12 136
4329.27 145
4329.42 155
4329.57 164
4329.72 172
4329.87 178
4330.02 183
4330.17 187
4330.32 191
4330.47 196
4330.62 201
4330.78 207
4330.93 211
4331.08 214
4331.23 213
4331.38 210
4331.53 204
4331.68 195
4331.83 186
4331.98 177
4332.13 167
4332.28 157
4332.43 147
4332.59 138
4332.74 128
4332.89 118
4333.04 108
4333.19 96
4333.34 84
4333.49 71
4333.64 57
4333.79 43
4333.94 31
4334.09 20
4334.25 11
4334.40 5
4334.55 0
4334.70 0
4334.85 0
4335.00 0
4335.15 0
4335.30 0
4335.45 0
4335.60 6
4335.75 13
4335.91 22
4336.06 31
4336.21 41
4336.36 51
4336.51 60
4336.66 68
4336.81 73
4336.96 76
4337.11 76
4337.26 74
4337.42 71
4337.57 66
4337.72 62
4337.87 58
4338.02 54
4338.17 49
4338.32 42
4338.47 34
4338.62 24
4338.77 16
4338.92 9
4339.08 5
4339.23 4
4339.38 6
4339.53 9
4339.68 12
4339.83 13
4339.98 12
4340.13 9
4340.28 5
4340.44 1
4340.59 0
4340.74 0
4340.89 1
4341.04 5
4341.19 12
4341.34 20
4341.49 28
4341.64 36
4341.79 42
4341.95 48
4342.10 51
4342.25 54
4342.40 56
4342.55 57
4342.70 58
4342.85 59
4343.00 61
4343.15 61
4343.30 62
4343.46 62
4343.61 61
4343.76 59
4343.91 56
4344.06 52
4344.21 46
4344.36 39
4344.51 31
4344.66 24
4344.82 18
4344.97 15
4345.12 15
4345.27 19
4345.42 26
4345.57 34
4345.72 40
4345.87 44
4346.02 45
4346.18 42
4346.33 37
4346.48 31
4346.63 26
4346.78 22
4346.93 21
4347.08 20
4347.23 20
4347.38 18
4347.54 15
4347.69 10
4347.84 4
4347.99 0
4348.14 0
4348.29 0
4348.44 0
4348.59 0
4348.75 0
4348.90 0
4349.05 0
4349.20 0
4349.35 7
4349.50 13
4349.65 18
4349.80 21
4349.95 22
4350.11 21
4350.26 19
4350.41 17
4350.56 14
4350.71 10
4350.86 7
4351.01 2
4351.16 0
4351.32 0
4351.47 0
4351.62 0
4351.77 0
4351.92 0
4352.07 5
4352.22 15
4352.37 23
4352.53 30
4352.68 33
4352.83 32
4352.98 29
4353.13 25
4353.28 20
4353.43 17
4353.58 15
4353.74 15
4353.89 17
4354.04 19
4354.19 21
4354.34 24
4354.49 27
4354.64 31
4354.79 34
4354.95 38
4355.10 41
4355.25 43
4355.40 45
4355.55 47
4355.70 50
4355.85 55
4356.00 61
4356.16 68
4356.31 75
4356.46 83
4356.61 88
4356.76 90
4356.91 88
4357.06 81
4357.21 70
4357.37 57
4357.52 42
4357.67 28
4357.82 15
4357.97 6
4358.12 0
4358.27 0
4358.43 0
4358.58 4
4358.73 12
4358.88 22
4359.03 34
4359.18 47
4359.33 58
4359.48 65
4359.64 69
4359.79 68
4359.94 64
4360.09 58
4360.24 52
4360.39 49
4360.54 49
4360.70 52
4360.85 57
4361.00 63
4361.15 67
4361.30 70
4361.45 68
4361.60 64
4361.76 56
4361.91 45
4362.06 33
4362.21 18
4362.36 4
4362.51 0
4362.66 0
4362.81 0
4362.97 0
4363.12 0
4363.27 0
4363.42 7
4363.57 27
4363.72 48
4363.87 67
4364.03 83
4364.18 96
4364.33 104
4364.48 110
4364.63 113
4364.78 115
4364.93 115
4365.09 115
4365.24 113
4365.39 110
4365.54 106
4365.69 101
4365.84 98
4366.00 95
4366.15 94
4366.30 95
4366.45 96
4366.60 96
4366.75 95
4366.90 91
4367.06 84
4367.21 76
4367.36 67
4367.51 58
4367.66 51
4367.81 46
4367.96 44
4368.12 45
4368.27 50
4368.42 57
4368.57 67
4368.72 77
4368.87 86
4369.02 94
4369.18 100
4369.33 104
4369.48 108
4369.63 113
4369.78 120
4369.93 132
4370.09 146
4370.24 161
4370.39 176
4370.54 187
4370.69 194
4370.84 196
4370.99 194
4371.15 188
4371.30 180
4371.45 172
4371.60 165
4371.75 159
4371.90 155
4372.06 153
4372.21 153
4372.36 155
4372.51 157
4372.66 160
4372.81 163
4372.97 164
4373.12 164
4373.27 161
4373.42 158
4373.57 155
4373.72 154
4373.87 158
4374.03 165
4374.18 176
4374.33 188
4374.48 200
4374.63 208
4374.78 211
4374.94 210
4375.09 203
4375.24 194
4375.39 185
4375.54 178
4375.69 173
4375.85 170
4376.00 170
4376.15 171
4376.30 173
4376.45 176
4376.60 180
4376.76 186
4376.91 193
4377.06 203
4377.21 214
4377.36 225
4377.51 236
4377.67 245
4377.82 251
4377.97 253
4378.12 253
4378.27 250
4378.42 245
4378.58 240
4378.73 235
4378.88 230
4379.03 227
4379.18 226
4379.33 228
4379.49 232
4379.64 239
4379.79 249
4379.94 259
4380.09 269
4380.24 278
4380.40 285
4380.55 288
4380.70 289
4380.85 287
4381.00 284
4381.15 280
4381.31 275
4381.46 269
4381.61 261
4381.76 252
4381.91 244
4382.07 237
4382.22 234
4382.37 236
4382.52 241
4382.67 249
4382.82 256
4382.98 261
4383.13 261
4383.28 256
4383.43 246
4383.58 233
4383.73 219
4383.89 207
4384.04 197
4384.19 190
4384.34 187
4384.49 186
4384.65 187
4384.80 188
4384.95 188
4385.10 186
4385.25 180
4385.40 172
4385.56 162
4385.71 150
4385.86 137
4386.01 127
4386.16 118
4386.32 113
4386.47 109
4386.62 107
4386.77 106
4386.92 105
4387.07 102
4387.23 97
4387.38 90
4387.53 83
4387.68 76
4387.83 71
4387.99 71
4388.14 75
4388.29 84
4388.44 96
4388.59 110
4388.74 122
4388.90 130
4389.05 133
4389.20 128
4389.35 117
4389.50 102
4389.66 84
4389.81 67
4389.96 51
4390.11 37
4390.26 25
4390.42 14
4390.57 2
4390.72 0
4390.87 0
4391.02 0
4391.17 0
4391.33 0
4391.48 0
4391.63 0
4391.78 1
4391.93 17
4392.09 32
4392.24 42
4392.39 48
4392.54 50
4392.69 48
4392.85 45
4393.00 41
4393.15 38
4393.30 35
4393.45 32
4393.61 30
4393.76 28
4393.91 26
4394.06 26
4394.21 28
4394.37 32
4394.52 38
4394.67 45
4394.82 53
4394.97 61
4395.12 68
4395.28 74
4395.43 79
4395.58 83
4395.73 87
4395.88 90
4396.04 92
4396.19 94
4396.34 93
4396.49 91
4396.64 87
4396.80 81
4396.95 75
4397.10 70
4397.25 67
4397.40 66
4397.56 68
4397.71 72
4397.86 77
4398.01 84
4398.16 92
4398.32 100
4398.47 108
4398.62 116
4398.77 121
4398.93 124
4399.08 123
4399.23 119
4399.38 112
4399.53 103
4399.69 95
4399.84 89
4399.99 86
4400.14 89
4400.29 96
4400.45 106
4400.60 117
4400.75 128
4400.90 136
4401.05 141
4401.21 144
4401.36 144
4401.51 144
4401.66 144
4401.81 145
4401.97 147
4402.12 149
4402.27 150
4402.42 148
4402.57 143
4402.73 133
4402.88 119
4403.03 105
4403.18 92
4403.34 83
4403.49 80
4403.64 82
4403.79 89
4403.94 99
4404.10 109
4404.25 116
4404.40 121
4404.55 123
4404.70 124
4404.86 126
4405.01 130
4405.16 136
4405.31 143
4405.47 147
4405.62 150
4405.77 148
4405.92 142
4406.07 134
4406.23 125
4406.38 117
4406.53 112
4406.68 109
4406.83 109
4406.99 109
4407.14 109
4407.29 107
4407.44 103
4407.60 97
4407.75 88
4407.90 77
4408.05 65
4408.20 53
4408.36 41
4408.51 30
4408.66 20
4408.81 12
4408.97 6
4409.12 4
4409.27 5
4409.42 8
4409.57 14
4409.73 20
4409.88 26
4410.03 30
4410.18 32
4410.34 31
4410.49 28
4410.64 21
4410.79 13
4410.94 2
4411.10 0
4411.25 0
4411.40 0
4411.55 0
4411.71 0
4411.86 0
4412.01 0
4412.16 15
4412.31 49
4412.47 88
4412.62 126
4412.77 159
4412.92 184
4413.08 200
4413.23 207
4413.38 207
4413.53 202
4413.68 194
4413.84 186
4413.99 180
4414.14 175
4414.29 172
4414.45 171
4414.60 171
4414.75 171
4414.90 172
4415.06 172
4415.21 170
4415.36 166
4415.51 159
4415.66 150
4415.82 140
4415.97 129
4416.12 120
4416.27 113
4416.43 110
4416.58 110
4416.73 114
4416.88 120
4417.04 128
4417.19 135
4417.34 142
4417.49 148
4417.65 152
4417.80 156
4417.95 160
4418.10 163
4418.25 167
4418.41 171
4418.56 175
4418.71 178
4418.86 182
4419.02 185
4419.17 189
4419.32 193
4419.47 197
4419.63 201
4419.78 203
4419.93 203
4420.08 201
4420.24 198
4420.39 194
4420.54 191
4420.69 190
4420.85 191
4421.00 194
4421.15 198
4421.30 202
4421.46 205
4421.61 206
4421.76 205
4421.91 202
4422.06 195
4422.22 186
4422.37 176
4422.52 163
4422.67 150
4422.83 136
4422.98 124
4423.13 114
4423.28 106
4423.44 102
4423.59 100
4423.74 100
4423.89 102
4424.05 104
4424.20 106
4424.35 107
4424.50 108
4424.66 108
4424.81 110
4424.96 115
4425.11 122
4425.27 131
4425.42 142
4425.57 153
4425.72 163
4425.88 169
4426.03 171
4426.18 170
4426.33 165
4426.49 160
4426.64 155
4426.79 151
4426.94 149
4427.10 147
4427.25 145
4427.40 141
4427.55 135
4427.71 124
4427.86 110
4428.01 94
4428.16 77
4428.32 59
4428.47 43
4428.62 30
4428.77 20
4428.93 13
4429.08 9
4429.23 9
4429.38 13
4429.54 20
4429.69 30
4429.84 42
4430.00 55
4430.15 66
4430.30 75
4430.45 79
4430.61 79
4430.76 76
4430.91 69
4431.06 61
4431.22 52
4431.37 43
4431.52 34
4431.67 25
4431.83 17
4431.98 10
4432.13 4
4432.28 0
4432.44 0
4432.59 0
4432.74 2
4432.89 6
4433.05 9
4433.20 11
4433.35 12
4433.51 10
4433.66 6
4433.81 0
4433.96 0
4434.12 0
4434.27 0
4434.42 0
4434.57 0
4434.73 3
4434.88 18
4435.03 35
4435.18 53
4435.34 70
4435.49 83
4435.64 94
4435.79 100
4435.95 103
4436.10 104
4436.25 105
4436.41 105
4436.56 106
4436.71 109
4436.86 113
4437.02 119
4437.17 124
4437.32 127
4437.47 128
4437.63 126
4437.78 119
4437.93 110
4438.09 100
4438.24 91
4438.39 85
4438.54 83
4438.70 85
4438.85 91
4439.00 98
4439.15 106
4439.31 113
4439.46 117
4439.61 119
4439.77 119
4439.92 117
4440.07 115
4440.22 114
4440.38 114
4440.53 117
4440.68 122
4440.83 129
4440.99 137
4441.14 147
4441.29 157
4441.45 168
4441.60 178
4441.75 187
4441.90 194
4442.06 197
4442.21 197
4442.36 194
4442.52 189
4442.67 182
4442.82 174
4442.97 168
4443.13 163
4443.28 160
4443.43 158
4443.58 157
4443.74 158
4443.89 161
4444.04 164
4444.20 168
4444.35 170
4444.50 171
4444.65 170
4444.81 165
4444.96 159
4445.11 151
4445.27 144
4445.42 138
4445.57 135
4445.72 135
4445.88 138
4446.03 144
4446.18 152
4446.34 160
4446.49 167
4446.64 171
4446.79 172
4446.95 168
4447.10 161
4447.25 153
4447.41 145
4447.56 140
4447.71 139
4447.86 144
4448.02 152
4448.17 161
4448.32 171
4448.48 179
4448.63 185
4448.78 189
4448.93 193
4449.09 199
4449.24 208
4449.39 222
4449.55 240
4449.70 261
4449.85 284
4450.00 306
4450.16 329
4450.31 350
4450.46 371
4450.62 394
4450.77 419
4450.92 448
4451.08 481
4451.23 516
4451.38 552
4451.53 587
4451.69 618
4451.84 644
4451.99 665
4452.15 682
4452.30 696
4452.45 710
4452.60 726
4452.76 745
4452.91 768
4453.06 796
4453.22 826
4453.37 858
4453.52 889
4453.68 917
4453.83 942
4453.98 961
4454.13 976
4454.29 986
4454.44 994
4454.59 1000
4454.75 1007
4454.90 1019
4455.05 1036
4455.21 1059
4455.36 1087
4455.51 1118
4455.66 1148
4455.82 1175
4455.97 1196
4456.12 1210
4456.28 1219
4456.43 1224
4456.58 1226
4456.74 1226
4456.89 1226
4457.04 1225
4457.19 1222
4457.35 1216
4457.50 1208
4457.65 1198
4457.81 1186
4457.96 1173
4458.11 1159
4458.27 1143
4458.42 1126
4458.57 1108
4458.73 1088
4458.88 1068
4459.03 1048
4459.18 1031
4459.34 1015
4459.49 1002
4459.64 991
4459.80 981
4459.95 970
4460.10 957
4460.26 943
4460.41 927
4460.56 910
4460.72 893
4460.87 875
4461.02 858
4461.17 841
4461.33 822
4461.48 802
4461.63 780
4461.79 757
4461.94 733
4462.09 709
4462.25 686
4462.40 663
4462.55 642
4462.71 622
4462.86 602
4463.01 583
4463.17 564
4463.32 545
4463.47 528
4463.62 513
4463.78 500
4463.93 490
4464.08 483
4464.24 476
4464.39 470
4464.54 463
4464.70 455
4464.85 445
4465.00 435
4465.16 426
4465.31 418
4465.46 412
4465.62 407
4465.77 404
4465.92 401
4466.08 398
4466.23 393
4466.38 388
4466.54 382
4466.69 377
4466.84 373
4466.99 370
4467.15 368
4467.30 365
4467.45 360
4467.61 352
4467.76 342
4467.91 329
4468.07 315
4468.22 300
4468.37 287
4468.53 276
4468.68 267
4468.83 261
4468.99 256
4469.14 251
4469.29 247
4469.45 244
4469.60 240
4469.75 238
4469.91 235
4470.06 232
4470.21 228
4470.37 223
4470.52 215
4470.67 206
4470.83 196
4470.98 186
4471.13 177
4471.29 169
4471.44 164
4471.59 159
4471.75 156
4471.90 152
4472.05 149
4472.21 145
4472.36 141
4472.51 136
4472.67 130
4472.82 124
4472.97 117
4473.13 110
4473.28 103
4473.43 97
4473.59 93
4473.74 92
4473.89 92
4474.05 93
4474.20 94
4474.35 92
4474.51 87
4474.66 79
4474.81 68
4474.97 55
4475.12 41
4475.27 29
4475.43 18
4475.58 9
4475.73 2
4475.89 0
4476.04 0
4476.19 0
4476.35 0
4476.50 0
4476.65 0
4476.81 0
4476.96 0
4477.11 4
4477.27 11
4477.42 18
4477.57 22
4477.73 23
4477.88 23
4478.03 20
4478.19 15
4478.34 10
4478.49 3
4478.65 0
4478.80 0
4478.95 0
4479.11 0
4479.26 0
4479.41 0
4479.57 0
4479.72 0
4479.87 12
4480.03 23
4480.18 32
4480.33 38
4480.49 44
4480.64 49
4480.79 56
4480.95 65
4481.10 74
4481.25 84
4481.41 91
4481.56 95
4481.72 95
4481.87 94
4482.02 92
4482.18 91
4482.33 94
4482.48 101
4482.64 109
4482.79 118
4482.94 123
4483.10 125
4483.25 121
4483.40 113
4483.56 101
4483.71 88
4483.86 74
4484.02 61
4484.17 49
4484.32 37
4484.48 25
4484.63 14
4484.78 5
4484.94 0
4485.09 0
4485.25 0
4485.40 0
4485.55 6
4485.71 13
4485.86 19
4486.01 22
4486.17 21
4486.32 15
4486.47 5
4486.63 0
4486.78 0
4486.93 0
4487.09 0
4487.24 0
4487.40 0
4487.55 0
4487.70 3
4487.86 8
4488.01 11
4488.16 14
4488.32 17
4488.47 22
4488.62 30
4488.78 39
4488.93 49
4489.08 57
4489.24 62
4489.39 63
4489.55 61
4489.70 56
4489.85 49
4490.01 44
4490.16 40
4490.31 38
4490.47 39
4490.62 40
4490.77 41
4490.93 41
4491.08 41
4491.23 39
4491.39 36
4491.54 33
4491.70 31
4491.85 30
4492.00 30
4492.16 33
4492.31 37
4492.46 42
4492.62 47
4492.77 52
4492.92 55
4493.08 56
4493.23 55
4493.39 52
4493.54 46
4493.69 40
4493.85 35
4494.00 30
4494.15 27
4494.31 27
4494.46 29
4494.62 33
4494.77 39
4494.92 44
4495.08 49
4495.23 55
4495.38 60
4495.54 65
4495.69 71
4495.84 78
4496.00 87
4496.15 95
4496.31 104
4496.46 112
4496.61 119
4496.77 123
4496.92 125
4497.07 124
4497.23 121
4497.38 117
4497.54 112
4497.69 107
4497.84 104
4498.00 104
4498.15 106
4498.30 110
4498.46 116
4498.61 121
4498.77 125
4498.92 127
4499.07 126
4499.23 124
4499.38 121
4499.53 119
4499.69 117
4499.84 116
4500.00 116
4500.15 117
4500.30 117
4500.46 116
4500.61 114
4500.76 111
4500.92 107
4501.07 103
4501.23 96
4501.38 89
4501.53 81
4501.69 72
4501.84 62
4502.00 53
4502.15 46
4502.30 39
4502.46 35
4502.61 32
4502.76 31
4502.92 32
4503.07 35
4503.23 40
4503.38 48
4503.53 59
4503.69 71
4503.84 84
4503.99 96
4504.15 108
4504.30 116
4504.46 122
4504.61 125
4504.76 124
4504.92 121
4505.07 114
4505.23 106
4505.38 98
4505.53 89
4505.69 83
4505.84 79
4506.00 77
4506.15 77
4506.30 78
4506.46 80
4506.61 81
4506.76 81
4506.92 80
4507.07 81
4507.23 83
4507.38 89
4507.53 98
4507.69 110
4507.84 124
4508.00 140
4508.15 154
4508.30 168
4508.46 181
4508.61 192
4508.77 202
4508.92 211
4509.07 218
4509.23 226
4509.38 232
4509.53 237
4509.69 240
4509.84 243
4510.00 244
4510.15 245
4510.30 246
4510.46 246
4510.61 247
4510.77 247
4510.92 247
4511.07 247
4511.23 247
4511.38 248
4511.54 251
4511.69 255
4511.84 262
4512.00 270
4512.15 278
4512.31 286
4512.46 291
4512.61 292
4512.77 289
4512.92 283
4513.08 274
4513.23 263
4513.38 249
4513.54 233
4513.69 216
4513.85 198
4514.00 181
4514.15 165
4514.31 152
4514.46 145
4514.62 141
4514.77 142
4514.92 144
4515.08 147
4515.23 150
4515.39 151
4515.54 151
4515.69 151
4515.85 152
4516.00 153
4516.16 155
4516.31 156
4516.46 154
4516.62 148
4516.77 139
4516.93 128
4517.08 115
4517.24 102
4517.39 93
4517.54 87
4517.70 86
4517.85 87
4518.01 91
4518.16 95
4518.31 98
4518.47 99
4518.62 98
4518.78 95
4518.93 91
4519.08 87
4519.24 84
4519.39 82
4519.55 81
4519.70 82
4519.85 83
4520.01 85
4520.16 85
4520.32 84
4520.47 81
4520.63 78
4520.78 75
4520.93 73
4521.09 74
4521.24 78
4521.40 84
4521.55 91
4521.70 98
4521.86 102
4522.01 102
4522.17 98
4522.32 90
4522.48 81
4522.63 71
4522.78 63
4522.94 59
4523.09 57
4523.25 59
4523.40 64
4523.55 71
4523.71 79
4523.86 88
4524.02 97
4524.17 107
4524.33 115
4524.48 123
4524.63 129
4524.79 133
4524.94 135
4525.10 136
4525.25 137
4525.40 140
4525.56 145
4525.71 151
4525.87 159
4526.02 166
4526.18 171
4526.33 171
4526.48 167
4526.64 159
4526.79 149
4526.95 138
4527.10 128
4527.26 122
4527.41 120
4527.56 122
4527.72 126
4527.87 131
4528.03 136
4528.18 141
4528.34 144
4528.49 146
4528.64 149
4528.80 151
4528.95 155
4529.11 159
4529.26 162
4529.41 165
4529.57 166
4529.72 164
4529.88 159
4530.03 149
4530.19 134
4530.34 114
4530.49 91
4530.65 66
4530.80 42
4530.96 21
4531.11 3
4531.27 0
4531.42 0
4531.58 0
4531.73 0
4531.88 0
4532.04 0
4532.19 0
4532.35 0
4532.50 3
4532.66 6
4532.81 11
4532.96 16
4533.12 22
4533.27 30
4533.43 39
4533.58 49
4533.74 60
4533.89 71
4534.04 80
4534.20 87
4534.35 91
4534.51 93
4534.66 93
4534.82 91
4534.97 89
4535.13 88
4535.28 88
4535.43 87
4535.59 87
4535.74 85
4535.90 82
4536.05 77
4536.21 70
4536.36 63
4536.51 56
4536.67 50
4536.82 44
4536.98 38
4537.13 32
4537.29 24
4537.44 17
4537.60 9
4537.75 1
4537.90 0
4538.06 0
4538.21 0
4538.37 0
4538.52 0
4538.68 0
4538.83 0
4538.99 0
4539.14 0
4539.29 8
4539.45 17
4539.60 27
4539.76 37
4539.91 44
4540.07 48
4540.22 49
4540.38 46
4540.53 42
4540.68 38
4540.84 35
4540.99 34
4541.15 36
4541.30 40
4541.46 45
4541.61 51
4541.77 58
4541.92 67
4542.07 76
4542.23 86
4542.38 96
4542.54 104
4542.69 110
4542.85 114
4543.00 115
4543.16 115
4543.31 115
4543.47 114
4543.62 114
4543.77 113
4543.93 111
4544.08 106
4544.24 98
4544.39 89
4544.55 79
4544.70 69
4544.86 61
4545.01 56
4545.17 53
4545.32 50
4545.47 48
4545.63 45
4545.78 41
4545.94 36
4546.09 29
4546.25 22
4546.40 17
4546.56 14
4546.71 14
4546.87 17
4547.02 22
4547.17 28
4547.33 36
4547.48 45
4547.64 54
4547.79 64
4547.95 74
4548.10 86
4548.26 98
4548.41 109
4548.57 119
4548.72 129
4548.87 138
4549.03 146
4549.18 154
4549.34 162
4549.49 170
4549.65 177
4549.80 184
4549.96 187
4550.11 188
4550.27 185
4550.42 179
4550.58 171
4550.73 162
4550.89 152
4551.04 144
4551.19 139
4551.35 136
4551.50 137
4551.66 141
4551.81 148
4551.97 157
4552.12 166
4552.28 175
4552.43 184
4552.59 193
4552.74 202
4552.90 211
4553.05 219
4553.20 226
4553.36 231
4553.51 233
4553.67 232
4553.82 226
4553.98 218
4554.13 209
4554.29 200
4554.44 192
4554.60 186
4554.75 182
4554.91 180
4555.06 180
4555.22 181
4555.37 182
4555.53 183
4555.68 185
4555.83 186
4555.99 187
4556.14 188
4556.30 189
4556.45 192
4556.61 196
4556.76 202
4556.92 209
4557.07 219
4557.23 229
4557.38 240
4557.54 249
4557.69 257
4557.85 264
4558.00 270
4558.16 275
4558.31 280
4558.47 286
4558.62 296
4558.78 307
4558.93 321
4559.08 335
4559.24 348
4559.39 358
4559.55 364
4559.70 365
4559.86 362
4560.01 356
4560.17 350
4560.32 347
4560.48 349
4560.63 356
4560.79 369
4560.94 388
4561.10 409
4561.25 431
4561.41 451
4561.56 467
4561.72 478
4561.87 484
4562.03 486
4562.18 486
4562.34 484
4562.49 482
4562.65 480
4562.80 480
4562.96 481
4563.11 483
4563.26 485
4563.42 487
4563.57 488
4563.73 488
4563.88 488
4564.04 487
4564.19 488
4564.35 489
4564.50 490
4564.66 491
4564.81 492
4564.97 490
4565.12 485
4565.28 477
4565.43 465
4565.59 452
4565.74 437
4565.90 422
4566.05 406
4566.21 391
4566.36 376
4566.52 360
4566.67 344
4566.83 329
4566.98 316
4567.14 306
4567.29 300
4567.45 299
4567.60 302
4567.76 307
4567.91 310
4568.07 310
4568.22 305
4568.38 295
4568.53 282
4568.69 267
4568.84 254
4569.00 243
4569.15 237
4569.31 234
4569.46 234
4569.62 234
4569.77 232
4569.93 225
4570.08 213
4570.24 196
4570.39 176
4570.55 155
4570.70 136
4570.86 120
4571.01 109
4571.17 103
4571.32 99
4571.48 98
4571.63 97
4571.79 96
4571.94 95
4572.10 94
4572.25 93
4572.41 93
4572.56 93
4572.72 92
4572.87 89
4573.03 84
4573.18 78
4573.34 71
4573.49 65
4573.65 60
4573.80 57
4573.96 56
4574.11 57
4574.27 58
4574.42 58
4574.58 57
4574.73 54
4574.89 49
4575.04 44
4575.20 39
4575.35 35
4575.51 31
4575.66 30
4575.82 31
4575.97 34
4576.13 41
4576.28 49
4576.44 59
4576.59 68
4576.75 76
4576.90 81
4577.06 84
4577.21 84
4577.37 85
4577.52 85
4577.68 85
4577.83 87
4577.99 88
4578.14 88
4578.30 86
4578.45 81
4578.61 74
4578.76 65
4578.92 54
4579.07 41
4579.23 29
4579.38 16
4579.54 4
4579.69 0
4579.85 0
4580.00 0
4580.16 0
4580.31 0
4580.47 0
4580.63 0
4580.78 1
4580.94 6
4581.09 9
4581.25 12
4581.40 16
4581.56 20
4581.71 24
4581.87 29
4582.02 34
4582.18 38
4582.33 42
4582.49 45
4582.64 51
4582.80 59
4582.95 71
4583.11 86
4583.26 102
4583.42 118
4583.57 131
4583.73 140
4583.88 142
4584.04 139
4584.19 130
4584.35 119
4584.50 106
4584.66 92
4584.82 78
4584.97 65
4585.13 53
4585.28 42
4585.44 33
4585.59 25
4585.75 19
4585.90 16
4586.06 16
4586.21 20
4586.37 27
4586.52 37
4586.68 50
4586.83 64
4586.99 76
4587.14 86
4587.30 94
4587.45 100
4587.61 105
4587.76 112
4587.92 122
4588.08 134
4588.23 149
4588.39 165
4588.54 178
4588.70 187
4588.85 190
4589.01 188
4589.16 180
4589.32 168
4589.47 153
4589.63 138
4589.78 124
4589.94 110
4590.09 99
4590.25 89
4590.40 79
4590.56 70
4590.72 61
4590.87 53
4591.03 46
4591.18 43
4591.34 44
4591.49 50
4591.65 61
4591.80 76
4591.96 94
4592.11 113
4592.27 130
4592.42 145
4592.58 154
4592.73 159
4592.89 160
4593.05 156
4593.20 152
4593.36 148
4593.51 145
4593.67 145
4593.82 147
4593.98 149
4594.13 152
4594.29 152
4594.44 152
4594.60 150
4594.75 148
4594.91 147
4595.07 147
4595.22 149
4595.38 151
4595.53 152
4595.69 151
4595.84 147
4596.00 141
4596.15 132
4596.31 123
4596.46 113
4596.62 103
4596.77 94
4596.93 85
4597.09 75
4597.24 67
4597.40 60
4597.55 54
4597.71 51
4597.86 50
4598.02 52
4598.17 57
4598.33 63
4598.48 69
4598.64 76
4598.80 81
4598.95 85
4599.11 86
4599.26 86
4599.42 84
4599.57 80
4599.73 75
4599.88 68
4600.04 60
4600.19 50
4600.35 41
4600.51 33
4600.66 27
4600.82 24
4600.97 26
4601.13 33
4601.28 46
4601.44 64
4601.59 86
4601.75 110
4601.91 133
4602.06 152
4602.22 166
4602.37 173
4602.53 175
4602.68 173
4602.84 167
4602.99 160
4603.15 152
4603.30 145
4603.46 137
4603.62 128
4603.77 120
4603.93 111
4604.08 103
4604.24 95
4604.39 89
4604.55 86
4604.70 84
4604.86 84
4605.02 85
4605.17 85
4605.33 86
4605.48 85
4605.64 82
4605.79 79
4605.95 76
4606.10 73
4606.26 71
4606.42 71
4606.57 72
4606.73 74
4606.88 76
4607.04 77
4607.19 77
4607.35 76
4607.51 73
4607.66 70
4607.82 66
4607.97 63
4608.13 61
4608.28 60
4608.44 63
4608.59 68
4608.75 76
4608.91 85
4609.06 96
4609.22 105
4609.37 110
4609.53 111
4609.68 108
4609.84 101
4610.00 92
4610.15 84
4610.31 79
4610.46 78
4610.62 82
4610.77 91
4610.93 103
4611.08 117
4611.24 130
4611.40 141
4611.55 148
4611.71 151
4611.86 150
4612.02 146
4612.17 139
4612.33 130
4612.49 122
4612.64 115
4612.80 110
4612.95 108
4613.11 109
4613.26 111
4613.42 114
4613.58 116
4613.73 115
4613.89 112
4614.04 106
4614.20 98
4614.35 88
4614.51 79
4614.67 70
4614.82 62
4614.98 56
4615.13 51
4615.29 49
4615.44 47
4615.60 46
4615.76 45
4615.91 43
4616.07 41
4616.22 37
4616.38 31
4616.53 25
4616.69 19
4616.85 14
4617.00 12
4617.16 12
4617.31 15
4617.47 21
4617.63 27
4617.78 33
4617.94 38
4618.09 42
4618.25 45
4618.40 46
4618.56 47
4618.72 47
4618.87 47
4619.03 45
4619.18 41
4619.34 37
4619.49 32
4619.65 29
4619.81 28
4619.96 31
4620.12 38
4620.27 48
4620.43 61
4620.59 74
4620.74 85
4620.90 93
4621.05 97
4621.21 97
4621.36 93
4621.52 88
4621.68 82
4621.83 78
4621.99 76
4622.14 76
4622.30 79
4622.46 82
4622.61 85
4622.77 85
4622.92 83
4623.08 77
4623.23 69
4623.39 59
4623.55 49
4623.70 40
4623.86 32
4624.01 27
4624.17 25
4624.33 26
4624.48 30
4624.64 38
4624.79 47
4624.95 57
4625.11 68
4625.26 78
4625.42 87
4625.57 94
4625.73 98
4625.88 100
4626.04 99
4626.20 97
4626.35 94
4626.51 92
4626.66 92
4626.82 95
4626.98 101
4627.13 109
4627.29 116
4627.44 120
4627.60 119
4627.76 114
4627.91 103
4628.07 89
4628.22 75
4628.38 61
4628.54 50
4628.69 42
4628.85 37
4629.00 33
4629.16 29
4629.32 23
4629.47 16
4629.63 7
4629.78 0
4629.94 0
4630.10 0
4630.25 0
4630.41 0
4630.56 0
4630.72 7
4630.88 15
4631.03 21
4631.19 22
4631.34 19
4631.50 12
4631.66 2
4631.81 0
4631.97 0
4632.12 0
4632.28 0
4632.44 0
4632.59 0
4632.75 9
4632.90 22
4633.06 32
4633.22 39
4633.37 42
4633.53 42
4633.68 39
4633.84 35
4634.00 33
4634.15 33
4634.31 36
4634.46 41
4634.62 48
4634.78 52
4634.93 55
4635.09 53
4635.24 47
4635.40 37
4635.56 26
4635.71 16
4635.87 9
4636.02 5
4636.18 7
4636.34 13
4636.49 21
4636.65 31
4636.81 39
4636.96 45
4637.12 49
4637.27 49
4637.43 46
4637.59 41
4637.74 36
4637.90 31
4638.05 27
4638.21 24
4638.37 22
4638.52 22
4638.68 21
4638.83 21
4638.99 20
4639.15 20
4639.30 20
4639.46 20
4639.62 22
4639.77 24
4639.93 26
4640.08 26
4640.24 25
4640.40 21
4640.55 15
4640.71 6
4640.86 0
4641.02 0
4641.18 0
4641.33 0
4641.49 0
4641.65 0
4641.80 0
4641.96 0
4642.11 4
4642.27 10
4642.43 14
4642.58 18
4642.74 21
4642.90 24
4643.05 27
4643.21 31
4643.36 34
4643.52 38
4643.68 41
4643.83 42
4643.99 44
4644.14 45
4644.30 47
4644.46 50
4644.61 54
4644.77 58
4644.93 62
4645.08 65
4645.24 67
4645.39 66
4645.55 65
4645.71 63
4645.86 63
4646.02 66
4646.18 72
4646.33 82
4646.49 95
4646.64 108
4646.80 121
4646.96 131
4647.11 139
4647.27 143
4647.43 145
4647.58 144
4647.74 142
4647.90 138
4648.05 135
4648.21 130
4648.36 126
4648.52 123
4648.68 121
4648.83 119
4648.99 117
4649.15 115
4649.30 112
4649.46 108
4649.61 104
4649.77 100
4649.93 98
4650.08 99
4650.24 103
4650.40 109
4650.55 117
4650.71 127
4650.86 136
4651.02 145
4651.18 154
4651.33 160
4651.49 166
4651.65 172
4651.80 176
4651.96 179
4652.12 182
4652.27 184
4652.43 185
4652.58 185
4652.74 184
4652.90 182
4653.05 178
4653.21 173
4653.37 165
4653.52 156
4653.68 147
4653.84 137
4653.99 129
4654.15 123
4654.31 120
4654.46 121
4654.62 125
4654.77 131
4654.93 137
4655.09 143
4655.24 147
4655.40 149
4655.56 150
4655.71 152
4655.87 156
4656.03 164
4656.18 175
4656.34 188
4656.49 203
4656.65 216
4656.81 227
4656.96 234
4657.12 238
4657.28 239
4657.43 238
4657.59 237
4657.75 236
4657.90 235
4658.06 233
4658.22 229
4658.37 225
4658.53 219
4658.69 211
4658.84 203
4659.00 197
4659.15 192
4659.31 190
4659.47 189
4659.62 191
4659.78 194
4659.94 197
4660.09 200
4660.25 201
4660.41 201
4660.56 200
4660.72 199
4660.88 199
4661.03 201
4661.19 206
4661.35 213
4661.50 222
4661.66 231
4661.81 240
4661.97 246
4662.13 249
4662.28 248
4662.44 243
4662.60 234
4662.75 222
4662.91 209
4663.07 195
4663.22 183
4663.38 174
4663.54 169
4663.69 169
4663.85 173
4664.01 181
4664.16 190
4664.32 200
4664.48 209
4664.63 217
4664.79 222
4664.95 225
4665.10 226
4665.26 225
4665.42 222
4665.57 216
4665.73 209
4665.89 201
4666.04 192
4666.20 182
4666.36 173
4666.51 165
4666.67 158
4666.82 153
4666.98 149
4667.14 147
4667.29 148
4667.45 150
4667.61 154
4667.76 161
4667.92 168
4668.08 174
4668.23 177
4668.39 175
4668.55 169
4668.70 158
4668.86 146
4669.02 135
4669.17 127
4669.33 124
4669.49 125
4669.64 131
4669.80 138
4669.96 144
4670.11 147
4670.27 147
4670.43 142
4670.58 134
4670.74 123
4670.90 112
4671.05 102
4671.21 96
4671.37 93
4671.52 96
4671.68 103
4671.84 113
4671.99 124
4672.15 135
4672.31 146
4672.46 154
4672.62 161
4672.78 167
4672.93 172
4673.09 176
4673.25 180
4673.40 184
4673.56 187
4673.72 191
4673.87 194
4674.03 197
4674.19 198
4674.34 198
4674.50 195
4674.66 188
4674.82 178
4674.97 167
4675.13 155
4675.29 146
4675.44 142
4675.60 143
4675.76 150
4675.91 162
4676.07 176
4676.23 192
4676.38 206
4676.54 219
4676.70 229
4676.85 236
4677.01 242
4677.17 246
4677.32 247
4677.48 247
4677.64 246
4677.79 243
4677.95 239
4678.11 234
4678.26 228
4678.42 221
4678.58 212
4678.73 203
4678.89 194
4679.05 188
4679.20 184
4679.36 187
4679.52 196
4679.68 210
4679.83 228
4679.99 248
4680.15 265
4680.30 278
4680.46 287
4680.62 291
4680.77 293
4680.93 295
4681.09 298
4681.24 304
4681.40 312
4681.56 320
4681.71 325
4681.87 326
4682.03 321
4682.18 308
4682.34 289
4682.50 265
4682.66 238
4682.81 211
4682.97 188
4683.13 170
4683.28 158
4683.44 154
4683.60 156
4683.75 161
4683.91 167
4684.07 170
4684.22 169
4684.38 163
4684.54 154
4684.69 143
4684.85 132
4685.01 125
4685.17 121
4685.32 122
4685.48 126
4685.64 133
4685.79 140
4685.95 147
4686.11 153
4686.26 159
4686.42 164
4686.58 168
4686.73 171
4686.89 172
4687.05 171
4687.21 167
4687.36 161
4687.52 154
4687.68 146
4687.83 140
4687.99 134
4688.15 130
4688.30 126
4688.46 123
4688.62 119
4688.78 114
4688.93 107
4689.09 99
4689.25 91
4689.40 83
4689.56 77
4689.72 75
4689.87 74
4690.03 77
4690.19 80
4690.35 84
4690.50 85
4690.66 84
4690.82 79
4690.97 72
4691.13 63
4691.29 54
4691.44 47
4691.60 42
4691.76 40
4691.92 40
4692.07 41
4692.23 43
4692.39 44
4692.54 44
4692.70 43
4692.86 43
4693.01 42
4693.17 42
4693.33 43
4693.49 44
4693.64 44
4693.80 44
4693.96 42
4694.11 41
4694.27 39
4694.43 39
4694.59 41
4694.74 46
4694.90 55
4695.06 66
4695.21 79
4695.37 94
4695.53 109
4695.68 121
4695.84 130
4696.00 134
4696.16 134
4696.31 130
4696.47 122
4696.63 115
4696.78 109
4696.94 106
4697.10 108
4697.26 115
4697.41 125
4697.57 135
4697.73 145
4697.88 152
4698.04 154
4698.20 153
4698.36 150
4698.51 144
4698.67 138
4698.83 132
4698.98 126
4699.14 120
4699.30 114
4699.46 108
4699.61 101
4699.77 95
4699.93 91
4700.08 88
4700.24 88
4700.40 90
4700.56 93
4700.71 96
4700.87 98
4701.03 98
4701.18 97
4701.34 93
4701.50 89
4701.66 85
4701.81 81
4701.97 77
4702.13 74
4702.28 70
4702.44 66
4702.60 61
4702.76 56
4702.91 52
4703.07 50
4703.23 50
4703.39 52
4703.54 57
4703.70 62
4703.86 66
4704.01 68
4704.17 66
4704.33 61
4704.49 53
4704.64 43
4704.80 32
4704.96 23
4705.11 17
4705.27 14
4705.43 15
4705.59 20
4705.74 26
4705.90 35
4706.06 43
4706.22 51
4706.37 57
4706.53 61
4706.69 63
4706.84 63
4707.00 62
4707.16 59
4707.32 57
4707.47 54
4707.63 51
4707.79 49
4707.95 46
4708.10 43
4708.26 40
4708.42 38
4708.57 35
4708.73 32
4708.89 30
4709.05 26
4709.20 22
4709.36 15
4709.52 7
4709.68 0
4709.83 0
4709.99 0
4710.15 0
4710.31 0
4710.46 0
4710.62 0
4710.78 0
4710.93 6
4711.09 14
4711.25 21
4711.41 26
4711.56 30
4711.72 34
4711.88 38
4712.04 44
4712.19 50
4712.35 58
4712.51 66
4712.67 73
4712.82 77
4712.98 77
4713.14 73
4713.30 67
4713.45 59
4713.61 52
4713.77 46
4713.92 42
4714.08 39
4714.24 37
4714.40 34
4714.55 31
4714.71 27
4714.87 24
4715.03 22
4715.18 21
4715.34 21
4715.50 24
4715.66 29
4715.81 35
4715.97 42
4716.13 51
4716.29 62
4716.44 75
4716.60 88
4716.76 103
4716.92 118
4717.07 132
4717.23 144
4717.39 152
4717.55 156
4717.70 157
4717.86 153
4718.02 145
4718.18 135
4718.33 123
4718.49 110
4718.65 98
4718.81 86
4718.96 75
4719.12 67
4719.28 62
4719.43 59
4719.59 60
4719.75 64
4719.91 68
4720.06 73
4720.22 76
4720.38 76
4720.54 73
4720.69 66
4720.85 58
4721.01 49
4721.17 40
4721.32 33
4721.48 29
4721.64 28
4721.80 30
4721.96 35
4722.11 43
4722.27 52
4722.43 61
4722.59 71
4722.74 81
4722.90 90
4723.06 99
4723.22 108
4723.37 117
4723.53 125
4723.69 131
4723.85 136
4724.00 139
4724.16 140
4724.32 140
4724.48 139
4724.63 139
4724.79 139
4724.95 141
4725.11 143
4725.26 145
4725.42 146
4725.58 146
4725.74 145
4725.89 143
4726.05 139
4726.21 136
4726.37 132
4726.52 130
4726.68 128
4726.84 127
4727.00 126
4727.15 125
4727.31 123
4727.47 120
4727.63 117
4727.79 115
4727.94 115
4728.10 117
4728.26 123
4728.42 130
4728.57 139
4728.73 147
4728.89 153
4729.05 156
4729.20 156
4729.36 153
4729.52 149
4729.68 144
4729.83 139
4729.99 133
4730.15 129
4730.31 124
4730.47 120
4730.62 116
4730.78 113
4730.94 112
4731.10 112
4731.25 113
4731.41 116
4731.57 120
4731.73 124
4731.88 129
4732.04 135
4732.20 141
4732.36 147
4732.52 153
4732.67 157
4732.83 159
4732.99 159
4733.15 158
4733.30 157
4733.46 155
4733.62 154
4733.78 153
4733.93 150
4734.09 146
4734.25 139
4734.41 129
4734.57 116
4734.72 103
4734.88 90
4735.04 78
4735.20 70
4735.35 64
4735.51 61
4735.67 58
4735.83 56
4735.99 54
4736.14 50
4736.30 45
4736.46 40
4736.62 36
4736.77 34
4736.93 35
4737.09 37
4737.25 41
4737.41 45
4737.56 47
4737.72 48
4737.88 47
4738.04 43
4738.19 38
4738.35 33
4738.51 28
4738.67 24
4738.83 20
4738.98 16
4739.14 12
4739.30 8
4739.46 6
4739.61 7
4739.77 9
4739.93 14
4740.09 20
4740.25 25
4740.40 28
4740.56 28
4740.72 25
4740.88 19
4741.04 14
4741.19 9
4741.35 7
4741.51 9
4741.67 14
4741.82 22
4741.98 31
4742.14 40
4742.30 48
4742.46 53
4742.61 56
4742.77 55
4742.93 53
4743.09 49
4743.25 45
4743.40 42
4743.56 42
4743.72 44
4743.88 49
4744.03 56
4744.19 64
4744.35 70
4744.51 74
4744.67 74
4744.82 70
4744.98 62
4745.14 52
4745.30 42
4745.46 32
4745.61 24
4745.77 19
4745.93 15
4746.09 14
4746.25 14
4746.40 13
4746.56 12
4746.72 10
4746.88 7
4747.04 2
4747.19 0
4747.35 0
4747.51 0
4747.67 0
4747.83 0
4747.98 0
4748.14 0
4748.30 9
4748.46 22
4748.61 34
4748.77 44
4748.93 51
4749.09 56
4749.25 60
4749.40 61
4749.56 60
4749.72 57
4749.88 52
4750.04 44
4750.19 33
4750.35 22
4750.51 10
4750.67 0
4750.83 0
4750.98 0
4751.14 0
4751.30 4
4751.46 16
4751.62 31
4751.77 45
4751.93 57
4752.09 66
4752.25 69
4752.41 69
4752.57 65
4752.72 61
4752.88 57
4753.04 56
4753.20 57
4753.36 60
4753.51 65
4753.67 68
4753.83 71
4753.99 71
4754.15 70
4754.30 66
4754.46 59
4754.62 51
4754.78 42
4754.94 32
4755.09 22
4755.25 15
4755.41 11
4755.57 10
4755.73 13
4755.88 19
4756.04 27
4756.20 36
4756.36 44
4756.52 52
4756.67 60
4756.83 67
4756.99 75
4757.15 84
4757.31 93
4757.47 104
4757.62 115
4757.78 125
4757.94 135
4758.10 142
4758.26 147
4758.41 147
4758.57 143
4758.73 135
4758.89 124
4759.05 110
4759.20 94
4759.36 78
4759.52 61
4759.68 46
4759.84 31
4760.00 20
4760.15 11
4760.31 6
4760.47 6
4760.63 9
4760.79 14
4760.94 20
4761.10 26
4761.26 31
4761.42 35
4761.58 38
4761.74 42
4761.89 48
4762.05 56
4762.21 67
4762.37 78
4762.53 88
4762.68 96
4762.84 99
4763.00 96
4763.16 87
4763.32 74
4763.48 58
4763.63 42
4763.79 29
4763.95 19
4764.11 15
4764.27 16
4764.43 21
4764.58 28
4764.74 38
4764.90 50
4765.06 63
4765.22 78
4765.37 93
4765.53 109
4765.69 126
4765.85 142
4766.01 154
4766.17 163
4766.32 166
4766.48 164
4766.64 157
4766.80 146
4766.96 133
4767.12 119
4767.27 106
4767.43 93
4767.59 82
4767.75 72
4767.91 64
4768.07 57
4768.22 51
4768.38 46
4768.54 42
4768.70 40
4768.86 38
4769.02 37
4769.17 35
4769.33 32
4769.49 29
4769.65 23
4769.81 16
4769.97 9
4770.12 2
4770.28 0
4770.44 0
4770.60 0
4770.76 0
4770.92 0
4771.07 0
4771.23 0
4771.39 0
4771.55 7
4771.71 17
4771.87 27
4772.02 35
[truncated: 738,181 more chars]
