# Supplementary material for: Methylobacterium Species Promoting Rice and Barley Growth and Interaction Specificity Revealed with Whole-Cell Matrix-Assisted Laser Desorption / Ionization-Time-of-Flight Mass Spectrometry (MALDI-TOF/MS) Analysis
Source: PLoS One. 2015 Jun 8;10(6):e0129509. doi: 10.1371/journal.pone.0129509 (PMC4460032; doi:10.1371/journal.pone.0129509)
Supplement: S2 Data — (ZIP) [file pone.0129509.s002.zip › Supplementary data 2 (ms from inoculated rice)/23e-5.txt]

780.09 0
780.16 0
780.22 0
780.29 0
780.35 0
780.41 0
780.48 0
780.54 0
780.61 0
780.67 0
780.73 0
780.80 0
780.86 0
780.93 0
780.99 0
781.05 0
781.12 0
781.18 0
781.25 0
781.31 0
781.37 0
781.44 0
781.50 0
781.57 0
781.63 0
781.69 0
781.76 0
781.82 0
781.89 0
781.95 0
782.01 0
782.08 0
782.14 0
782.21 0
782.27 0
782.33 0
782.40 0
782.46 0
782.53 0
782.59 0
782.65 0
782.72 0
782.78 0
782.85 0
782.91 0
782.98 0
783.04 0
783.10 0
783.17 0
783.23 0
783.30 0
783.36 0
783.42 0
783.49 0
783.55 0
783.62 0
783.68 0
783.74 0
783.81 0
783.87 0
783.94 0
784.00 0
784.07 0
784.13 0
784.19 0
784.26 0
784.32 0
784.39 0
784.45 0
784.51 0
784.58 0
784.64 0
784.71 0
784.77 0
784.83 0
784.90 0
784.96 0
785.03 0
785.09 0
785.16 0
785.22 0
785.28 0
785.35 0
785.41 0
785.48 0
785.54 0
785.61 0
785.67 0
785.73 0
785.80 0
785.86 0
785.93 0
785.99 0
786.05 0
786.12 0
786.18 0
786.25 0
786.31 0
786.38 0
786.44 0
786.50 0
786.57 0
786.63 0
786.70 0
786.76 0
786.83 0
786.89 0
786.95 0
787.02 0
787.08 0
787.15 0
787.21 0
787.28 0
787.34 0
787.40 0
787.47 0
787.53 0
787.60 0
787.66 0
787.72 0
787.79 0
787.85 0
787.92 0
787.98 0
788.05 0
788.11 0
788.18 0
788.24 0
788.30 0
788.37 0
788.43 0
788.50 0
788.56 0
788.63 0
788.69 0
788.75 0
788.82 0
788.88 0
788.95 0
789.01 0
789.08 0
789.14 0
789.20 0
789.27 0
789.33 0
789.40 0
789.46 0
789.53 0
789.59 0
789.65 0
789.72 0
789.78 0
789.85 0
789.91 0
789.98 0
790.04 0
790.11 0
790.17 0
790.23 0
790.30 0
790.36 0
790.43 0
790.49 0
790.56 0
790.62 0
790.68 0
790.75 0
790.81 0
790.88 0
790.94 0
791.01 0
791.07 0
791.14 0
791.20 0
791.26 0
791.33 0
791.39 0
791.46 0
791.52 0
791.59 0
791.65 0
791.72 0
791.78 0
791.84 0
791.91 0
791.97 0
792.04 0
792.10 0
792.17 0
792.23 0
792.30 0
792.36 0
792.42 0
792.49 0
792.55 0
792.62 0
792.68 0
792.75 0
792.81 0
792.88 0
792.94 0
793.01 0
793.07 0
793.13 0
793.20 0
793.26 0
793.33 0
793.39 0
793.46 0
793.52 0
793.59 0
793.65 0
793.71 0
793.78 0
793.84 0
793.91 0
793.97 0
794.04 0
794.10 0
794.17 0
794.23 0
794.30 0
794.36 0
794.42 0
794.49 0
794.55 0
794.62 0
794.68 0
794.75 0
794.81 0
794.88 0
794.94 0
795.01 0
795.07 0
795.14 0
795.20 0
795.26 0
795.33 0
795.39 0
795.46 0
795.52 0
795.59 0
795.65 0
795.72 0
795.78 0
795.85 0
795.91 0
795.97 0
796.04 0
796.10 0
796.17 0
796.23 0
796.30 0
796.36 0
796.43 0
796.49 0
796.56 0
796.62 0
796.69 0
796.75 0
796.82 0
796.88 0
796.94 0
797.01 0
797.07 0
797.14 0
797.20 0
797.27 0
797.33 0
797.40 0
797.46 0
797.53 0
797.59 0
797.66 0
797.72 0
797.79 0
797.85 0
797.91 0
797.98 0
798.04 0
798.11 0
798.17 0
798.24 0
798.30 0
798.37 0
798.43 0
798.50 0
798.56 0
798.63 0
798.69 0
798.76 0
798.82 0
798.89 0
798.95 0
799.01 0
799.08 0
799.14 0
799.21 0
799.27 0
799.34 0
799.40 0
799.47 0
799.53 0
799.60 0
799.66 0
799.73 0
799.79 0
799.86 0
799.92 0
799.99 0
800.05 0
800.12 0
800.18 0
800.25 0
800.31 0
800.38 0
800.44 0
800.50 0
800.57 0
800.63 0
800.70 0
800.76 0
800.83 0
800.89 0
800.96 0
801.02 0
801.09 0
801.15 0
801.22 0
801.28 0
801.35 0
801.41 0
801.48 0
801.54 0
801.61 0
801.67 0
801.74 0
801.80 0
801.87 0
801.93 0
802.00 0
802.06 0
802.13 0
802.19 0
802.26 0
802.32 0
802.39 0
802.45 0
802.51 0
802.58 0
802.64 0
802.71 0
802.77 0
802.84 0
802.90 0
802.97 0
803.03 0
803.10 0
803.16 0
803.23 0
803.29 0
803.36 0
803.42 0
803.49 0
803.55 0
803.62 0
803.68 0
803.75 0
803.81 0
803.88 0
803.94 0
804.01 0
804.07 0
804.14 0
804.20 0
804.27 0
804.33 0
804.40 0
804.46 0
804.53 0
804.59 0
804.66 0
804.72 0
804.79 0
804.85 0
804.92 0
804.98 0
805.05 0
805.11 0
805.18 0
805.24 0
805.31 0
805.37 0
805.44 0
805.50 0
805.57 0
805.63 0
805.70 0
805.76 0
805.83 0
805.89 0
805.96 0
806.02 0
806.09 0
806.15 0
806.22 0
806.28 0
806.35 0
806.41 0
806.48 0
806.54 1
806.61 2
806.67 3
806.74 4
806.80 5
806.87 5
806.93 5
807.00 5
807.06 3
807.13 2
807.19 1
807.26 0
807.32 0
807.39 0
807.45 0
807.52 0
807.58 0
807.65 1
807.71 1
807.78 1
807.84 1
807.91 1
807.97 1
808.04 1
808.10 0
808.17 0
808.23 0
808.30 0
808.37 0
808.43 1
808.50 3
808.56 4
808.63 6
808.69 7
808.76 8
808.82 7
808.89 6
808.95 5
809.02 3
809.08 2
809.15 1
809.21 1
809.28 1
809.34 1
809.41 1
809.47 2
809.54 2
809.60 2
809.67 2
809.73 2
809.80 2
809.86 2
809.93 1
809.99 1
810.06 1
810.12 1
810.19 0
810.25 0
810.32 0
810.39 0
810.45 1
810.52 1
810.58 1
810.65 1
810.71 1
810.78 1
810.84 0
810.91 0
810.97 0
811.04 0
811.10 1
811.17 1
811.23 2
811.30 2
811.36 3
811.43 3
811.49 2
811.56 2
811.62 2
811.69 1
811.76 1
811.82 1
811.89 1
811.95 1
812.02 1
812.08 1
812.15 1
812.21 1
812.28 1
812.34 1
812.41 1
812.47 1
812.54 0
812.60 0
812.67 0
812.73 0
812.80 0
812.86 0
812.93 0
813.00 0
813.06 0
813.13 0
813.19 0
813.26 0
813.32 1
813.39 1
813.45 1
813.52 1
813.58 1
813.65 1
813.71 1
813.78 2
813.84 3
813.91 4
813.98 5
814.04 5
814.11 5
814.17 4
814.24 3
814.30 2
814.37 1
814.43 0
814.50 0
814.56 0
814.63 0
814.69 1
814.76 1
814.83 1
814.89 1
814.96 0
815.02 0
815.09 0
815.15 0
815.22 0
815.28 0
815.35 0
815.41 0
815.48 0
815.54 0
815.61 0
815.68 0
815.74 1
815.81 1
815.87 1
815.94 1
816.00 1
816.07 1
816.13 1
816.20 1
816.26 0
816.33 0
816.40 0
816.46 0
816.53 1
816.59 1
816.66 2
816.72 2
816.79 2
816.85 2
816.92 2
816.98 2
817.05 1
817.12 1
817.18 1
817.25 1
817.31 1
817.38 1
817.44 1
817.51 1
817.57 0
817.64 0
817.70 0
817.77 0
817.84 0
817.90 0
817.97 1
818.03 1
818.10 1
818.16 1
818.23 1
818.29 0
818.36 0
818.43 0
818.49 0
818.56 1
818.62 1
818.69 1
818.75 1
818.82 2
818.88 2
818.95 1
819.01 1
819.08 1
819.15 1
819.21 1
819.28 1
819.34 1
819.41 1
819.47 1
819.54 1
819.60 1
819.67 0
819.74 0
819.80 0
819.87 0
819.93 0
820.00 0
820.06 1
820.13 1
820.20 1
820.26 1
820.33 1
820.39 1
820.46 1
820.52 1
820.59 1
820.65 1
820.72 1
820.79 1
820.85 1
820.92 1
820.98 1
821.05 1
821.11 1
821.18 1
821.25 1
821.31 1
821.38 1
821.44 1
821.51 1
821.57 1
821.64 1
821.70 1
821.77 1
821.84 1
821.90 1
821.97 1
822.03 1
822.10 1
822.16 1
822.23 0
822.30 0
822.36 0
822.43 0
822.49 0
822.56 0
822.62 0
822.69 0
822.76 0
822.82 0
822.89 0
822.95 0
823.02 0
823.08 0
823.15 0
823.22 0
823.28 1
823.35 1
823.41 1
823.48 1
823.54 1
823.61 1
823.68 1
823.74 1
823.81 1
823.87 0
823.94 1
824.00 1
824.07 1
824.14 1
824.20 1
824.27 1
824.33 1
824.40 1
824.46 1
824.53 1
824.60 0
824.66 0
824.73 0
824.79 0
824.86 0
824.93 0
824.99 0
825.06 0
825.12 0
825.19 0
825.25 0
825.32 0
825.39 1
825.45 1
825.52 1
825.58 1
825.65 1
825.71 0
825.78 0
825.85 0
825.91 0
825.98 1
826.04 1
826.11 1
826.18 1
826.24 1
826.31 1
826.37 1
826.44 1
826.50 1
826.57 1
826.64 1
826.70 2
826.77 1
826.83 1
826.90 1
826.97 1
827.03 1
827.10 1
827.16 0
827.23 0
827.30 0
827.36 0
827.43 0
827.49 0
827.56 0
827.62 0
827.69 1
827.76 1
827.82 1
827.89 1
827.95 1
828.02 1
828.09 1
828.15 1
828.22 1
828.28 1
828.35 1
828.42 1
828.48 1
828.55 0
828.61 0
828.68 0
828.75 0
828.81 0
828.88 0
828.94 0
829.01 0
829.07 0
829.14 0
829.21 0
829.27 0
829.34 1
829.40 1
829.47 1
829.54 1
829.60 1
829.67 1
829.73 1
829.80 0
829.87 0
829.93 0
830.00 0
830.06 0
830.13 1
830.20 1
830.26 1
830.33 1
830.39 1
830.46 1
830.53 1
830.59 1
830.66 1
830.72 1
830.79 1
830.86 1
830.92 1
830.99 1
831.05 1
831.12 1
831.19 1
831.25 1
831.32 1
831.38 1
831.45 1
831.52 1
831.58 1
831.65 1
831.71 1
831.78 1
831.85 1
831.91 1
831.98 1
832.05 1
832.11 1
832.18 1
832.24 1
832.31 1
832.38 1
832.44 1
832.51 1
832.57 1
832.64 1
832.71 1
832.77 1
832.84 0
832.90 0
832.97 0
833.04 0
833.10 0
833.17 0
833.23 1
833.30 1
833.37 1
833.43 1
833.50 1
833.57 1
833.63 1
833.70 1
833.76 1
833.83 0
833.90 0
833.96 0
834.03 0
834.09 0
834.16 1
834.23 1
834.29 1
834.36 1
834.43 1
834.49 1
834.56 1
834.62 1
834.69 1
834.76 1
834.82 1
834.89 1
834.95 1
835.02 1
835.09 0
835.15 0
835.22 0
835.29 0
835.35 0
835.42 0
835.48 0
835.55 1
835.62 1
835.68 1
835.75 1
835.82 0
835.88 0
835.95 0
836.01 0
836.08 0
836.15 0
836.21 0
836.28 1
836.35 1
836.41 1
836.48 1
836.54 1
836.61 1
836.68 1
836.74 1
836.81 1
836.88 1
836.94 1
837.01 1
837.07 1
837.14 1
837.21 1
837.27 1
837.34 1
837.41 1
837.47 1
837.54 1
837.60 1
837.67 1
837.74 1
837.80 1
837.87 1
837.94 1
838.00 1
838.07 1
838.13 1
838.20 1
838.27 1
838.33 1
838.40 0
838.47 0
838.53 0
838.60 0
838.67 0
838.73 0
838.80 1
838.86 1
838.93 1
839.00 1
839.06 1
839.13 1
839.20 1
839.26 1
839.33 1
839.40 0
839.46 0
839.53 1
839.59 1
839.66 1
839.73 1
839.79 1
839.86 1
839.93 1
839.99 1
840.06 0
840.13 0
840.19 0
840.26 0
840.32 0
840.39 0
840.46 1
840.52 1
840.59 1
840.66 1
840.72 1
840.79 1
840.86 1
840.92 1
840.99 1
841.05 1
841.12 0
841.19 0
841.25 0
841.32 0
841.39 0
841.45 0
841.52 0
841.59 0
841.65 1
841.72 1
841.79 1
841.85 1
841.92 1
841.99 1
842.05 1
842.12 0
842.18 0
842.25 0
842.32 0
842.38 0
842.45 0
842.52 0
842.58 0
842.65 1
842.72 1
842.78 1
842.85 1
842.92 1
842.98 1
843.05 1
843.12 1
843.18 1
843.25 1
843.31 1
843.38 1
843.45 1
843.51 1
843.58 1
843.65 1
843.71 1
843.78 1
843.85 1
843.91 1
843.98 1
844.05 1
844.11 1
844.18 1
844.25 1
844.31 0
844.38 1
844.45 1
844.51 1
844.58 1
844.65 1
844.71 1
844.78 1
844.85 1
844.91 1
844.98 0
845.05 0
845.11 0
845.18 0
845.24 0
845.31 0
845.38 1
845.44 1
845.51 1
845.58 1
845.64 1
845.71 1
845.78 1
845.84 0
845.91 0
845.98 0
846.04 0
846.11 0
846.18 1
846.24 1
846.31 1
846.38 1
846.44 1
846.51 1
846.58 1
846.64 1
846.71 1
846.78 1
846.84 1
846.91 1
846.98 1
847.04 1
847.11 1
847.18 1
847.24 1
847.31 1
847.38 1
847.44 0
847.51 0
847.58 0
847.64 0
847.71 0
847.78 1
847.84 1
847.91 1
847.98 1
848.04 1
848.11 1
848.18 1
848.24 0
848.31 0
848.38 0
848.44 0
848.51 0
848.58 1
848.64 1
848.71 0
848.78 0
848.84 0
848.91 0
848.98 0
849.04 0
849.11 0
849.18 0
849.25 0
849.31 0
849.38 1
849.45 0
849.51 0
849.58 0
849.65 0
849.71 0
849.78 0
849.85 1
849.91 1
849.98 1
850.05 1
850.11 1
850.18 1
850.25 1
850.31 1
850.38 1
850.45 1
850.51 1
850.58 1
850.65 1
850.71 1
850.78 1
850.85 1
850.91 1
850.98 1
851.05 0
851.12 0
851.18 0
851.25 0
851.32 0
851.38 0
851.45 0
851.52 0
851.58 1
851.65 1
851.72 1
851.78 1
851.85 1
851.92 1
851.98 1
852.05 1
852.12 1
852.18 1
852.25 0
852.32 0
852.39 1
852.45 1
852.52 1
852.59 1
852.65 1
852.72 1
852.79 1
852.85 1
852.92 1
852.99 0
853.05 0
853.12 0
853.19 0
853.25 0
853.32 0
853.39 0
853.46 1
853.52 1
853.59 1
853.66 1
853.72 1
853.79 0
853.86 0
853.92 0
853.99 0
854.06 0
854.12 0
854.19 0
854.26 0
854.33 1
854.39 1
854.46 1
854.53 1
854.59 1
854.66 1
854.73 1
854.79 1
854.86 1
854.93 1
855.00 1
855.06 1
855.13 1
855.20 1
855.26 1
855.33 1
855.40 1
855.46 1
855.53 1
855.60 1
855.67 1
855.73 1
855.80 1
855.87 1
855.93 0
856.00 0
856.07 0
856.13 0
856.20 0
856.27 0
856.34 0
856.40 0
856.47 0
856.54 0
856.60 0
856.67 0
856.74 1
856.80 0
856.87 0
856.94 0
857.01 0
857.07 0
857.14 0
857.21 0
857.27 0
857.34 0
857.41 0
857.48 0
857.54 0
857.61 0
857.68 0
857.74 0
857.81 0
857.88 1
857.94 1
858.01 1
858.08 1
858.15 0
858.21 0
858.28 0
858.35 0
858.41 0
858.48 0
858.55 0
858.62 0
858.68 0
858.75 0
858.82 0
858.88 0
858.95 0
859.02 0
859.09 0
859.15 0
859.22 1
859.29 1
859.35 1
859.42 1
859.49 1
859.56 1
859.62 1
859.69 1
859.76 1
859.82 1
859.89 0
859.96 0
860.03 0
860.09 1
860.16 1
860.23 1
860.29 1
860.36 1
860.43 1
860.50 1
860.56 1
860.63 1
860.70 0
860.76 0
860.83 0
860.90 1
860.97 1
861.03 1
861.10 1
861.17 1
861.24 1
861.30 1
861.37 1
861.44 1
861.50 1
861.57 1
861.64 1
861.71 1
861.77 1
861.84 1
861.91 1
861.97 1
862.04 1
862.11 1
862.18 1
862.24 1
862.31 1
862.38 1
862.45 1
862.51 1
862.58 1
862.65 1
862.71 0
862.78 0
862.85 0
862.92 0
862.98 0
863.05 1
863.12 1
863.19 1
863.25 1
863.32 2
863.39 2
863.45 1
863.52 1
863.59 1
863.66 1
863.72 1
863.79 0
863.86 0
863.93 0
863.99 0
864.06 0
864.13 0
864.20 0
864.26 1
864.33 1
864.40 1
864.46 1
864.53 1
864.60 1
864.67 1
864.73 1
864.80 1
864.87 1
864.94 1
865.00 1
865.07 1
865.14 1
865.21 0
865.27 0
865.34 1
865.41 1
865.48 1
865.54 1
865.61 1
865.68 1
865.74 1
865.81 1
865.88 1
865.95 0
866.01 0
866.08 0
866.15 0
866.22 0
866.28 1
866.35 1
866.42 1
866.49 1
866.55 1
866.62 1
866.69 1
866.76 1
866.82 1
866.89 1
866.96 1
867.03 1
867.09 1
867.16 1
867.23 1
867.30 1
867.36 1
867.43 1
867.50 1
867.57 0
867.63 0
867.70 0
867.77 0
867.84 1
867.90 1
867.97 1
868.04 1
868.11 1
868.17 1
868.24 1
868.31 1
868.38 1
868.44 1
868.51 1
868.58 1
868.65 1
868.71 1
868.78 1
868.85 1
868.92 1
868.98 1
869.05 0
869.12 0
869.19 0
869.25 1
869.32 1
869.39 1
869.46 1
869.52 1
869.59 1
869.66 1
869.73 1
869.79 1
869.86 0
869.93 0
870.00 0
870.06 0
870.13 1
870.20 1
870.27 1
870.33 1
870.40 1
870.47 1
870.54 1
870.60 1
870.67 1
870.74 0
870.81 0
870.87 0
870.94 0
871.01 0
871.08 0
871.14 0
871.21 0
871.28 0
871.35 0
871.42 0
871.48 0
871.55 0
871.62 0
871.69 0
871.75 0
871.82 0
871.89 0
871.96 0
872.02 0
872.09 0
872.16 0
872.23 0
872.29 0
872.36 0
872.43 0
872.50 0
872.57 0
872.63 0
872.70 1
872.77 1
872.84 1
872.90 1
872.97 1
873.04 1
873.11 1
873.17 1
873.24 1
873.31 1
873.38 1
873.44 1
873.51 1
873.58 1
873.65 1
873.72 1
873.78 1
873.85 0
873.92 0
873.99 0
874.05 0
874.12 0
874.19 0
874.26 0
874.33 1
874.39 1
874.46 1
874.53 1
874.60 1
874.66 1
874.73 1
874.80 1
874.87 1
874.93 0
875.00 0
875.07 0
875.14 0
875.21 1
875.27 1
875.34 1
875.41 1
875.48 1
875.54 1
875.61 1
875.68 1
875.75 1
875.82 1
875.88 0
875.95 0
876.02 0
876.09 0
876.15 0
876.22 0
876.29 0
876.36 0
876.43 0
876.49 0
876.56 0
876.63 1
876.70 1
876.77 1
876.83 1
876.90 1
876.97 1
877.04 1
877.10 1
877.17 0
877.24 0
877.31 0
877.38 0
877.44 0
877.51 0
877.58 0
877.65 1
877.71 1
877.78 1
877.85 1
877.92 1
877.99 1
878.05 0
878.12 0
878.19 0
878.26 0
878.33 0
878.39 0
878.46 0
878.53 0
878.60 0
878.67 0
878.73 0
878.80 0
878.87 0
878.94 0
879.00 1
879.07 1
879.14 1
879.21 1
879.28 0
879.34 0
879.41 0
879.48 0
879.55 0
879.62 0
879.68 0
879.75 0
879.82 1
879.89 1
879.96 1
880.02 1
880.09 1
880.16 1
880.23 0
880.30 0
880.36 0
880.43 0
880.50 0
880.57 0
880.64 1
880.70 1
880.77 1
880.84 1
880.91 1
880.98 1
881.04 0
881.11 0
881.18 0
881.25 0
881.32 1
881.38 1
881.45 1
881.52 1
881.59 1
881.66 1
881.72 0
881.79 0
881.86 0
881.93 0
882.00 0
882.06 0
882.13 0
882.20 0
882.27 0
882.34 1
882.40 1
882.47 0
882.54 0
882.61 0
882.68 0
882.74 0
882.81 0
882.88 0
882.95 0
883.02 0
883.08 0
883.15 1
883.22 1
883.29 1
883.36 1
883.42 1
883.49 1
883.56 1
883.63 1
883.70 1
883.76 1
883.83 0
883.90 0
883.97 0
884.04 0
884.11 1
884.17 1
884.24 1
884.31 1
884.38 1
884.45 1
884.51 1
884.58 1
884.65 1
884.72 1
884.79 1
884.85 1
884.92 1
884.99 1
885.06 1
885.13 1
885.20 1
885.26 1
885.33 1
885.40 1
885.47 1
885.54 1
885.60 0
885.67 0
885.74 0
885.81 0
885.88 0
885.95 0
886.01 0
886.08 0
886.15 0
886.22 0
886.29 1
886.35 1
886.42 1
886.49 1
886.56 1
886.63 1
886.70 1
886.76 1
886.83 1
886.90 1
886.97 0
887.04 0
887.10 0
887.17 0
887.24 0
887.31 0
887.38 0
887.45 0
887.51 0
887.58 0
887.65 0
887.72 0
887.79 0
887.86 0
887.92 0
887.99 0
888.06 1
888.13 0
888.20 0
888.26 0
888.33 0
888.40 0
888.47 0
888.54 0
888.61 0
888.67 0
888.74 0
888.81 0
888.88 0
888.95 0
889.02 0
889.08 0
889.15 0
889.22 0
889.29 0
889.36 0
889.43 0
889.49 0
889.56 0
889.63 0
889.70 0
889.77 0
889.84 0
889.90 0
889.97 0
890.04 0
890.11 0
890.18 0
890.25 1
890.31 1
890.38 1
890.45 1
890.52 1
890.59 0
890.66 0
890.72 0
890.79 0
890.86 0
890.93 0
891.00 0
891.07 0
891.13 0
891.20 0
891.27 0
891.34 0
891.41 1
891.48 1
891.54 1
891.61 1
891.68 1
891.75 1
891.82 1
891.89 1
891.95 1
892.02 1
892.09 0
892.16 0
892.23 0
892.30 0
892.37 0
892.43 0
892.50 0
892.57 1
892.64 1
892.71 1
892.78 1
892.84 1
892.91 0
892.98 0
893.05 0
893.12 0
893.19 0
893.26 0
893.32 0
893.39 0
893.46 0
893.53 0
893.60 0
893.67 0
893.73 1
893.80 1
893.87 1
893.94 1
894.01 0
894.08 0
894.15 0
894.21 0
894.28 0
894.35 0
894.42 0
894.49 0
894.56 0
894.62 1
894.69 1
894.76 1
894.83 1
894.90 1
894.97 1
895.04 1
895.10 1
895.17 1
895.24 0
895.31 0
895.38 0
895.45 0
895.52 0
895.58 0
895.65 0
895.72 0
895.79 0
895.86 0
895.93 0
896.00 0
896.06 0
896.13 0
896.20 0
896.27 0
896.34 0
896.41 0
896.48 0
896.54 0
896.61 0
896.68 0
896.75 0
896.82 0
896.89 0
896.96 0
897.02 0
897.09 0
897.16 0
897.23 0
897.30 0
897.37 0
897.44 0
897.50 1
897.57 1
897.64 1
897.71 1
897.78 1
897.85 1
897.92 0
897.98 0
898.05 0
898.12 0
898.19 0
898.26 0
898.33 0
898.40 0
898.47 0
898.53 0
898.60 0
898.67 0
898.74 0
898.81 0
898.88 0
898.95 0
899.01 0
899.08 0
899.15 0
899.22 0
899.29 0
899.36 0
899.43 1
899.50 1
899.56 1
899.63 1
899.70 1
899.77 0
899.84 0
899.91 0
899.98 0
900.05 0
900.11 0
900.18 0
900.25 0
900.32 0
900.39 0
900.46 0
900.53 1
900.60 1
900.66 1
900.73 1
900.80 1
900.87 0
900.94 0
901.01 0
901.08 0
901.15 0
901.21 0
901.28 0
901.35 0
901.42 0
901.49 0
901.56 0
901.63 0
901.70 0
901.76 0
901.83 0
901.90 0
901.97 0
902.04 0
902.11 0
902.18 0
902.25 0
902.31 0
902.38 0
902.45 0
902.52 0
902.59 1
902.66 1
902.73 1
902.80 1
902.86 1
902.93 0
903.00 0
903.07 0
903.14 0
903.21 0
903.28 0
903.35 0
903.42 0
903.48 0
903.55 0
903.62 0
903.69 0
903.76 0
903.83 0
903.90 0
903.97 0
904.04 1
904.10 1
904.17 1
904.24 1
904.31 1
904.38 1
904.45 1
904.52 1
904.59 1
904.66 0
904.72 0
904.79 0
904.86 0
904.93 0
905.00 0
905.07 0
905.14 0
905.21 0
905.28 0
905.34 0
905.41 0
905.48 0
905.55 1
905.62 0
905.69 0
905.76 0
905.83 0
905.90 0
905.96 0
906.03 0
906.10 0
906.17 0
906.24 0
906.31 0
906.38 0
906.45 0
906.52 0
906.59 0
906.65 0
906.72 0
906.79 0
906.86 0
906.93 0
907.00 0
907.07 0
907.14 0
907.21 0
907.28 0
907.34 1
907.41 1
907.48 1
907.55 0
907.62 0
907.69 0
907.76 0
907.83 0
907.90 0
907.97 0
908.03 0
908.10 0
908.17 0
908.24 0
908.31 0
908.38 0
908.45 0
908.52 0
908.59 0
908.66 0
908.72 0
908.79 0
908.86 0
908.93 0
909.00 0
909.07 0
909.14 0
909.21 0
909.28 0
909.35 0
909.42 1
909.48 1
909.55 1
909.62 1
909.69 1
909.76 1
909.83 1
909.90 1
909.97 1
910.04 0
910.11 0
910.18 0
910.24 1
910.31 1
910.38 1
910.45 1
910.52 1
910.59 1
910.66 1
910.73 1
910.80 0
910.87 0
910.94 0
911.00 0
911.07 0
911.14 0
911.21 0
911.28 0
911.35 0
911.42 1
911.49 1
911.56 1
911.63 1
911.70 1
911.77 1
911.83 1
911.90 1
911.97 1
912.04 1
912.11 1
912.18 0
912.25 0
912.32 1
912.39 1
912.46 1
912.53 1
912.60 1
912.66 1
912.73 1
912.80 1
912.87 1
912.94 1
913.01 0
913.08 0
913.15 0
913.22 0
913.29 0
913.36 0
913.43 0
913.50 0
913.56 0
913.63 0
913.70 0
913.77 0
913.84 0
913.91 0
913.98 0
914.05 0
914.12 0
914.19 0
914.26 0
914.33 0
914.40 0
914.46 0
914.53 0
914.60 0
914.67 1
914.74 1
914.81 1
914.88 1
914.95 1
915.02 1
915.09 0
915.16 0
915.23 0
915.30 0
915.37 0
915.43 0
915.50 0
915.57 0
915.64 0
915.71 0
915.78 1
915.85 1
915.92 1
915.99 1
916.06 1
916.13 1
916.20 1
916.27 0
916.34 0
916.41 0
916.47 0
916.54 0
916.61 0
916.68 0
916.75 0
916.82 0
916.89 0
916.96 0
917.03 1
917.10 1
917.17 1
917.24 1
917.31 1
917.38 1
917.45 1
917.51 1
917.58 0
917.65 0
917.72 0
917.79 0
917.86 0
917.93 0
918.00 0
918.07 0
918.14 0
918.21 0
918.28 0
918.35 0
918.42 0
918.49 0
918.56 0
918.63 0
918.69 0
918.76 0
918.83 0
918.90 0
918.97 0
919.04 0
919.11 0
919.18 1
919.25 1
919.32 0
919.39 0
919.46 0
919.53 0
919.60 0
919.67 0
919.74 0
919.81 0
919.88 0
919.94 0
920.01 0
920.08 0
920.15 0
920.22 0
920.29 0
920.36 0
920.43 0
920.50 0
920.57 0
920.64 0
920.71 0
920.78 0
920.85 0
920.92 0
920.99 0
921.06 0
921.13 0
921.20 0
921.27 0
921.33 0
921.40 0
921.47 0
921.54 0
921.61 0
921.68 0
921.75 0
921.82 0
921.89 0
921.96 0
922.03 0
922.10 0
922.17 0
922.24 0
922.31 0
922.38 0
922.45 0
922.52 0
922.59 0
922.66 0
922.73 0
922.80 0
922.86 0
922.93 0
923.00 0
923.07 0
923.14 0
923.21 0
923.28 0
923.35 0
923.42 0
923.49 0
923.56 0
923.63 0
923.70 0
923.77 0
923.84 0
923.91 0
923.98 0
924.05 0
924.12 0
924.19 0
924.26 0
924.33 0
924.40 0
924.47 0
924.54 0
924.61 0
924.68 0
924.74 1
924.81 1
924.88 1
924.95 1
925.02 1
925.09 1
925.16 1
925.23 0
925.30 0
925.37 0
925.44 0
925.51 0
925.58 0
925.65 0
925.72 0
925.79 0
925.86 0
925.93 0
926.00 0
926.07 0
926.14 0
926.21 0
926.28 0
926.35 0
926.42 1
926.49 1
926.56 1
926.63 1
926.70 1
926.77 1
926.84 1
926.91 1
926.98 1
927.04 1
927.11 0
927.18 0
927.25 0
927.32 0
927.39 0
927.46 0
927.53 1
927.60 1
927.67 1
927.74 1
927.81 1
927.88 1
927.95 1
928.02 1
928.09 0
928.16 0
928.23 0
928.30 0
928.37 0
928.44 0
928.51 0
928.58 0
928.65 0
928.72 0
928.79 0
928.86 0
928.93 0
929.00 0
929.07 0
929.14 1
929.21 1
929.28 1
929.35 1
929.42 1
929.49 1
929.56 1
929.63 1
929.70 1
929.77 1
929.84 1
929.91 1
929.98 1
930.05 1
930.12 1
930.19 1
930.26 1
930.33 1
930.40 1
930.47 1
930.54 1
930.60 1
930.67 1
930.74 1
930.81 1
930.88 1
930.95 1
931.02 1
931.09 1
931.16 1
931.23 1
931.30 1
931.37 1
931.44 1
931.51 1
931.58 0
931.65 0
931.72 0
931.79 0
931.86 1
931.93 1
932.00 1
932.07 1
932.14 1
932.21 1
932.28 1
932.35 1
932.42 1
932.49 1
932.56 1
932.63 1
932.70 1
932.77 1
932.84 1
932.91 1
932.98 1
933.05 1
933.12 1
933.19 0
933.26 0
933.33 0
933.40 0
933.47 0
933.54 0
933.61 0
933.68 0
933.75 0
933.82 0
933.89 1
933.96 1
934.03 1
934.10 1
934.17 0
934.24 0
934.31 0
934.38 0
934.45 0
934.52 0
934.59 0
934.66 0
934.73 0
934.80 0
934.87 0
934.94 0
935.01 0
935.08 0
935.15 0
935.22 0
935.29 0
935.36 0
935.43 0
935.50 0
935.57 0
935.64 0
935.71 0
935.78 0
935.85 0
935.92 0
935.99 0
936.06 0
936.13 0
936.20 0
936.27 0
936.34 0
936.41 0
936.48 0
936.55 0
936.62 0
936.69 0
936.76 0
936.83 0
936.90 0
936.97 0
937.04 0
937.11 0
937.18 0
937.25 0
937.33 0
937.40 0
937.47 1
937.54 1
937.61 1
937.68 1
937.75 1
937.82 0
937.89 0
937.96 0
938.03 0
938.10 0
938.17 0
938.24 0
938.31 0
938.38 0
938.45 0
938.52 0
938.59 0
938.66 0
938.73 0
938.80 0
938.87 0
938.94 0
939.01 0
939.08 0
939.15 0
939.22 0
939.29 0
939.36 0
939.43 0
939.50 0
939.57 0
939.64 0
939.71 0
939.78 0
939.85 0
939.92 0
939.99 0
940.06 0
940.13 0
940.20 1
940.27 0
940.34 0
940.41 0
940.48 0
940.55 0
940.62 0
940.69 0
940.76 0
940.83 0
940.91 0
940.98 0
941.05 0
941.12 0
941.19 0
941.26 0
941.33 0
941.40 0
941.47 0
941.54 0
941.61 0
941.68 1
941.75 1
941.82 1
941.89 0
941.96 0
942.03 0
942.10 0
942.17 0
942.24 0
942.31 0
942.38 0
942.45 0
942.52 0
942.59 0
942.66 0
942.73 0
942.80 0
942.87 0
942.94 0
943.01 0
943.08 0
943.15 0
943.23 1
943.30 1
943.37 1
943.44 1
943.51 0
943.58 0
943.65 0
943.72 0
943.79 0
943.86 0
943.93 0
944.00 0
944.07 0
944.14 0
944.21 0
944.28 0
944.35 0
944.42 0
944.49 0
944.56 0
944.63 1
944.70 1
944.77 1
944.84 1
944.91 2
944.98 1
945.05 1
945.13 1
945.20 1
945.27 1
945.34 0
945.41 0
945.48 0
945.55 0
945.62 0
945.69 0
945.76 0
945.83 0
945.90 0
945.97 0
946.04 0
946.11 0
946.18 0
946.25 0
946.32 0
946.39 0
946.46 0
946.53 0
946.60 0
946.68 0
946.75 0
946.82 0
946.89 0
946.96 0
947.03 0
947.10 0
947.17 0
947.24 0
947.31 0
947.38 0
947.45 0
947.52 0
947.59 0
947.66 0
947.73 0
947.80 0
947.87 0
947.94 0
948.01 0
948.09 0
948.16 0
948.23 0
948.30 0
948.37 0
948.44 1
948.51 1
948.58 1
948.65 1
948.72 1
948.79 1
948.86 0
948.93 0
949.00 0
949.07 0
949.14 0
949.21 0
949.28 0
949.36 0
949.43 0
949.50 0
949.57 0
949.64 0
949.71 0
949.78 0
949.85 0
949.92 1
949.99 1
950.06 1
950.13 1
950.20 1
950.27 1
950.34 1
950.41 1
950.48 1
950.56 2
950.63 2
950.70 2
950.77 2
950.84 2
950.91 2
950.98 2
951.05 1
951.12 1
951.19 1
951.26 1
951.33 2
951.40 2
951.47 2
951.54 2
951.62 2
951.69 2
951.76 2
951.83 2
951.90 2
951.97 2
952.04 3
952.11 3
952.18 3
952.25 3
952.32 3
952.39 2
952.46 2
952.53 2
952.60 1
952.68 1
952.75 1
952.82 1
952.89 1
952.96 1
953.03 1
953.10 1
953.17 1
953.24 1
953.31 1
953.38 1
953.45 1
953.52 2
953.59 2
953.67 2
953.74 2
953.81 2
953.88 1
953.95 1
954.02 1
954.09 1
954.16 1
954.23 1
954.30 1
954.37 1
954.44 1
954.51 0
954.59 0
954.66 0
954.73 0
954.80 0
954.87 0
954.94 0
955.01 0
955.08 1
955.15 1
955.22 1
955.29 1
955.36 1
955.43 0
955.51 0
955.58 0
955.65 0
955.72 0
955.79 0
955.86 1
955.93 1
956.00 1
956.07 1
956.14 1
956.21 1
956.28 1
956.36 1
956.43 1
956.50 1
956.57 1
956.64 1
956.71 1
956.78 1
956.85 1
956.92 0
956.99 0
957.06 0
957.13 0
957.21 0
957.28 0
957.35 0
957.42 0
957.49 0
957.56 0
957.63 0
957.70 0
957.77 0
957.84 0
957.91 0
957.99 0
958.06 0
958.13 0
958.20 0
958.27 0
958.34 1
958.41 1
958.48 1
958.55 1
958.62 1
958.69 1
958.77 1
958.84 1
958.91 1
958.98 1
959.05 1
959.12 1
959.19 1
959.26 1
959.33 1
959.40 1
959.47 1
959.55 2
959.62 2
959.69 2
959.76 1
959.83 1
959.90 1
959.97 0
960.04 0
960.11 0
960.18 0
960.26 0
960.33 0
960.40 0
960.47 1
960.54 1
960.61 1
960.68 1
960.75 1
960.82 1
960.89 1
960.97 1
961.04 1
961.11 1
961.18 1
961.25 1
961.32 1
961.39 1
961.46 1
961.53 1
961.60 1
961.68 1
961.75 1
961.82 1
961.89 1
961.96 1
962.03 1
962.10 1
962.17 1
962.24 2
962.31 2
962.39 2
962.46 1
962.53 1
962.60 1
962.67 1
962.74 1
962.81 1
962.88 1
962.95 1
963.03 1
963.10 1
963.17 1
963.24 1
963.31 1
963.38 1
963.45 1
963.52 1
963.59 1
963.67 1
963.74 1
963.81 1
963.88 1
963.95 1
964.02 1
964.09 1
964.16 2
964.23 2
964.31 2
964.38 2
964.45 1
964.52 1
964.59 1
964.66 1
964.73 1
964.80 1
964.87 1
964.95 1
965.02 1
965.09 1
965.16 1
965.23 1
965.30 1
965.37 1
965.44 1
965.51 2
965.59 2
965.66 2
965.73 3
965.80 3
965.87 3
965.94 3
966.01 3
966.08 3
966.16 2
966.23 2
966.30 2
966.37 1
966.44 1
966.51 1
966.58 2
966.65 2
966.73 2
966.80 2
966.87 3
966.94 3
967.01 3
967.08 3
967.15 3
967.22 3
967.30 3
967.37 3
967.44 3
967.51 3
967.58 3
967.65 3
967.72 3
967.79 3
967.87 2
967.94 2
968.01 2
968.08 2
968.15 2
968.22 2
968.29 2
968.36 2
968.44 2
968.51 3
968.58 3
968.65 3
968.72 3
968.79 2
968.86 2
968.93 2
969.01 2
969.08 2
969.15 2
969.22 2
969.29 2
969.36 2
969.43 2
969.50 2
969.58 2
969.65 2
969.72 2
969.79 2
969.86 2
969.93 2
970.00 2
970.08 2
970.15 2
970.22 2
970.29 2
970.36 1
970.43 1
970.50 1
970.57 1
970.65 1
970.72 1
970.79 1
970.86 1
970.93 1
971.00 2
971.07 2
971.15 2
971.22 2
971.29 2
971.36 2
971.43 1
971.50 1
971.57 1
971.65 1
971.72 1
971.79 1
971.86 1
971.93 1
972.00 1
972.07 1
972.15 1
972.22 1
972.29 2
972.36 2
972.43 2
972.50 2
972.57 2
972.65 1
972.72 1
972.79 1
972.86 1
972.93 1
973.00 1
973.07 1
973.15 1
973.22 1
973.29 1
973.36 1
973.43 1
973.50 1
973.57 2
973.65 2
973.72 2
973.79 2
973.86 2
973.93 2
974.00 2
974.07 2
974.15 2
974.22 2
974.29 2
974.36 3
974.43 3
974.50 3
974.58 3
974.65 3
974.72 3
974.79 3
974.86 3
974.93 2
975.00 2
975.08 2
975.15 2
975.22 2
975.29 2
975.36 2
975.43 2
975.51 2
975.58 2
975.65 1
975.72 1
975.79 1
975.86 1
975.93 1
976.01 1
976.08 1
976.15 1
976.22 1
976.29 1
976.36 1
976.44 1
976.51 1
976.58 1
976.65 1
976.72 1
976.79 1
976.86 1
976.94 1
977.01 1
977.08 1
977.15 1
977.22 1
977.29 1
977.37 0
977.44 0
977.51 0
977.58 0
977.65 0
977.72 1
977.80 1
977.87 1
977.94 1
978.01 1
978.08 1
978.15 1
978.23 1
978.30 0
978.37 0
978.44 1
978.51 1
978.58 1
978.66 1
978.73 1
978.80 1
978.87 1
978.94 1
979.01 1
979.09 1
979.16 1
979.23 1
979.30 1
979.37 2
979.44 2
979.52 2
979.59 2
979.66 2
979.73 2
979.80 2
979.87 2
979.95 1
980.02 1
980.09 0
980.16 0
980.23 0
980.30 0
980.38 0
980.45 0
980.52 0
980.59 0
980.66 0
980.73 0
980.81 0
980.88 0
980.95 0
981.02 0
981.09 0
981.17 0
981.24 1
981.31 1
981.38 1
981.45 1
981.52 1
981.60 1
981.67 1
981.74 2
981.81 2
981.88 2
981.95 2
982.03 2
982.10 2
982.17 2
982.24 2
982.31 2
982.39 2
982.46 2
982.53 2
982.60 2
982.67 2
982.74 2
982.82 2
982.89 1
982.96 1
983.03 1
983.10 1
983.18 1
983.25 0
983.32 0
983.39 0
983.46 0
983.53 0
983.61 0
983.68 0
983.75 0
983.82 0
983.89 1
983.97 1
984.04 1
984.11 2
984.18 2
984.25 2
984.32 1
984.40 1
984.47 1
984.54 1
984.61 1
984.68 1
984.76 1
984.83 1
984.90 1
984.97 1
985.04 1
985.12 1
985.19 1
985.26 1
985.33 1
985.40 1
985.47 1
985.55 1
985.62 2
985.69 2
985.76 2
985.83 3
985.91 3
985.98 3
986.05 3
986.12 3
986.19 2
986.27 2
986.34 2
986.41 2
986.48 2
986.55 2
986.63 2
986.70 2
986.77 2
986.84 2
986.91 2
986.99 1
987.06 1
987.13 1
987.20 1
987.27 1
987.35 1
987.42 2
987.49 2
987.56 3
987.63 3
987.71 4
987.78 4
987.85 4
987.92 4
987.99 4
988.07 5
988.14 5
988.21 5
988.28 5
988.35 5
988.43 6
988.50 6
988.57 6
988.64 6
988.71 7
988.79 7
988.86 7
988.93 6
989.00 6
989.07 6
989.15 6
989.22 6
989.29 6
989.36 7
989.43 7
989.51 8
989.58 8
989.65 8
989.72 8
989.79 8
989.87 8
989.94 8
990.01 7
990.08 7
990.15 7
990.23 6
990.30 6
990.37 6
990.44 5
990.51 5
990.59 5
990.66 5
990.73 5
990.80 4
990.88 4
990.95 4
991.02 4
991.09 4
991.16 4
991.24 4
991.31 4
991.38 4
991.45 4
991.52 4
991.60 3
991.67 3
991.74 2
991.81 1
991.88 1
991.96 1
992.03 1
992.10 1
992.17 2
992.25 2
992.32 3
992.39 3
992.46 4
992.53 5
992.61 5
992.68 5
992.75 6
992.82 6
992.90 6
992.97 6
993.04 6
993.11 7
993.18 7
993.26 8
993.33 8
993.40 8
993.47 8
993.54 8
993.62 7
993.69 6
993.76 5
993.83 5
993.91 5
993.98 5
994.05 5
994.12 5
994.19 5
994.27 5
994.34 5
994.41 5
994.48 5
994.56 5
994.63 5
994.70 6
994.77 6
994.84 6
994.92 7
994.99 7
995.06 7
995.13 7
995.21 6
995.28 6
995.35 6
995.42 5
995.50 5
995.57 5
995.64 5
995.71 5
995.78 5
995.86 5
995.93 5
996.00 5
996.07 5
996.15 4
996.22 4
996.29 3
996.36 3
996.44 3
996.51 3
996.58 3
996.65 4
996.72 5
996.80 5
996.87 6
996.94 6
997.01 6
997.09 6
997.16 6
997.23 5
997.30 5
997.38 4
997.45 3
997.52 2
997.59 2
997.66 2
997.74 2
997.81 2
997.88 3
997.95 3
998.03 3
998.10 3
998.17 3
998.24 3
998.32 3
998.39 3
998.46 3
998.53 3
998.61 3
998.68 2
998.75 2
998.82 1
998.89 0
998.97 0
999.04 0
999.11 0
999.18 0
999.26 0
999.33 0
999.40 0
999.47 0
999.55 0
999.62 1
999.69 1
999.76 1
999.84 2
999.91 2
999.98 2
1000.05 2
1000.13 2
1000.20 2
1000.27 2
1000.34 1
1000.42 1
1000.49 1
1000.56 1
1000.63 1
1000.71 1
1000.78 1
1000.85 2
1000.92 2
1001.00 3
1001.07 3
1001.14 4
1001.21 4
1001.29 4
1001.36 4
1001.43 3
1001.50 3
1001.58 2
1001.65 2
1001.72 2
1001.79 2
1001.87 3
1001.94 3
1002.01 3
1002.08 3
1002.16 4
1002.23 4
1002.30 4
1002.37 4
1002.45 5
1002.52 5
1002.59 5
1002.66 5
1002.74 5
1002.81 5
1002.88 5
1002.95 5
1003.03 5
1003.10 4
1003.17 4
1003.24 4
1003.32 3
1003.39 3
1003.46 3
1003.53 3
1003.61 3
1003.68 3
1003.75 3
1003.82 4
1003.90 4
1003.97 4
1004.04 4
1004.11 4
1004.19 4
1004.26 4
1004.33 4
1004.40 4
1004.48 5
1004.55 5
1004.62 6
1004.69 7
1004.77 8
1004.84 9
1004.91 10
1004.99 11
1005.06 11
1005.13 11
1005.20 11
1005.28 11
1005.35 11
1005.42 10
1005.49 10
1005.57 10
1005.64 10
1005.71 10
1005.78 11
1005.86 12
1005.93 12
1006.00 13
1006.07 13
1006.15 13
1006.22 14
1006.29 14
1006.37 14
1006.44 15
1006.51 16
1006.58 18
1006.66 19
1006.73 21
1006.80 22
1006.87 24
1006.95 25
1007.02 26
1007.09 26
1007.17 26
1007.24 26
1007.31 26
1007.38 25
1007.46 25
1007.53 25
1007.60 25
1007.67 26
1007.75 27
1007.82 27
1007.89 28
1007.96 28
1008.04 28
1008.11 28
1008.18 28
1008.26 27
1008.33 27
1008.40 26
1008.47 26
1008.55 25
1008.62 24
1008.69 23
1008.77 22
1008.84 21
1008.91 20
1008.98 19
1009.06 17
1009.13 16
1009.20 15
1009.27 14
1009.35 13
1009.42 12
1009.49 12
1009.57 12
1009.64 12
1009.71 12
1009.78 13
1009.86 13
1009.93 13
1010.00 13
1010.07 13
1010.15 12
1010.22 11
1010.29 10
1010.37 9
1010.44 8
1010.51 7
1010.58 6
1010.66 5
1010.73 4
1010.80 4
1010.88 4
1010.95 3
1011.02 3
1011.09 3
1011.17 2
1011.24 2
1011.31 2
1011.39 1
1011.46 1
1011.53 1
1011.60 1
1011.68 1
1011.75 1
1011.82 2
1011.90 2
1011.97 2
1012.04 2
1012.11 3
1012.19 3
1012.26 3
1012.33 3
1012.41 2
1012.48 1
1012.55 1
1012.62 0
1012.70 0
1012.77 0
1012.84 1
1012.92 1
1012.99 2
1013.06 2
1013.13 2
1013.21 2
1013.28 1
1013.35 1
1013.43 1
1013.50 1
1013.57 1
1013.65 2
1013.72 3
1013.79 4
1013.86 4
1013.94 5
1014.01 5
1014.08 5
1014.16 5
1014.23 4
1014.30 3
1014.37 2
1014.45 2
1014.52 2
1014.59 2
1014.67 2
1014.74 3
1014.81 3
1014.89 3
1014.96 3
1015.03 2
1015.10 2
1015.18 1
1015.25 1
1015.32 1
1015.40 1
1015.47 2
1015.54 3
1015.62 4
1015.69 5
1015.76 5
1015.83 6
1015.91 6
1015.98 6
1016.05 6
1016.13 5
1016.20 5
1016.27 4
1016.35 4
1016.42 4
1016.49 4
1016.56 4
1016.64 4
1016.71 5
1016.78 5
1016.86 5
1016.93 5
1017.00 5
1017.08 4
1017.15 3
1017.22 3
1017.30 2
1017.37 1
1017.44 1
1017.51 1
1017.59 1
1017.66 2
1017.73 3
1017.81 3
1017.88 4
1017.95 4
1018.03 4
1018.10 4
1018.17 4
1018.25 4
1018.32 4
1018.39 3
1018.46 3
1018.54 2
1018.61 2
1018.68 2
1018.76 2
1018.83 2
1018.90 2
1018.98 1
1019.05 1
1019.12 1
1019.20 1
1019.27 2
1019.34 3
1019.41 4
1019.49 4
1019.56 5
1019.63 5
1019.71 5
1019.78 5
1019.85 5
1019.93 4
1020.00 4
1020.07 4
1020.15 3
1020.22 3
1020.29 2
1020.37 2
1020.44 3
1020.51 3
1020.59 3
1020.66 4
1020.73 4
1020.80 3
1020.88 3
1020.95 1
1021.02 0
1021.10 0
1021.17 0
1021.24 0
1021.32 0
1021.39 0
1021.46 0
1021.54 0
1021.61 0
1021.68 1
1021.76 2
1021.83 4
1021.90 5
1021.98 8
1022.05 11
1022.12 14
1022.20 18
1022.27 21
1022.34 24
1022.42 27
1022.49 29
1022.56 32
1022.64 34
1022.71 36
1022.78 39
1022.86 43
1022.93 46
1023.00 49
1023.07 52
1023.15 55
1023.22 56
1023.29 57
1023.37 58
1023.44 58
1023.51 58
1023.59 57
1023.66 56
1023.73 55
1023.81 55
1023.88 54
1023.95 54
1024.03 54
1024.10 55
1024.17 55
1024.25 56
1024.32 56
1024.39 56
1024.47 56
1024.54 56
1024.61 55
1024.69 54
1024.76 53
1024.83 52
1024.91 51
1024.98 50
1025.05 49
1025.13 47
1025.20 46
1025.27 45
1025.35 43
1025.42 41
1025.49 40
1025.57 38
1025.64 37
1025.71 35
1025.79 35
1025.86 34
1025.93 33
1026.01 33
1026.08 33
1026.15 33
1026.23 33
1026.30 32
1026.37 32
1026.45 30
1026.52 29
1026.59 27
1026.67 25
1026.74 24
1026.81 23
1026.89 23
1026.96 23
1027.04 25
1027.11 26
1027.18 28
1027.26 29
1027.33 29
1027.40 29
1027.48 29
1027.55 28
1027.62 26
1027.70 25
1027.77 24
1027.84 22
1027.92 21
1027.99 20
1028.06 20
1028.14 19
1028.21 19
1028.28 19
1028.36 20
1028.43 20
1028.50 21
1028.58 21
1028.65 21
1028.72 20
1028.80 20
1028.87 19
1028.94 18
1029.02 17
1029.09 17
1029.17 16
1029.24 16
1029.31 16
1029.39 16
1029.46 17
1029.53 16
1029.61 16
1029.68 15
1029.75 14
1029.83 12
1029.90 11
1029.97 9
1030.05 8
1030.12 7
1030.19 7
1030.27 6
1030.34 6
1030.41 6
1030.49 5
1030.56 5
1030.64 6
1030.71 6
1030.78 7
1030.86 7
1030.93 8
1031.00 8
1031.08 9
1031.15 9
1031.22 10
1031.30 11
1031.37 11
1031.44 12
1031.52 13
1031.59 14
1031.67 14
1031.74 15
1031.81 15
1031.89 15
1031.96 15
1032.03 15
1032.11 15
1032.18 14
1032.25 14
1032.33 13
1032.40 13
1032.47 12
1032.55 12
1032.62 11
1032.70 10
1032.77 10
1032.84 9
1032.92 9
1032.99 9
1033.06 9
1033.14 9
1033.21 9
1033.28 10
1033.36 10
1033.43 11
1033.51 12
1033.58 13
1033.65 13
1033.73 14
1033.80 13
1033.87 13
1033.95 12
1034.02 11
1034.09 9
1034.17 8
1034.24 8
1034.32 8
1034.39 8
1034.46 8
1034.54 8
1034.61 8
1034.68 7
1034.76 6
1034.83 5
1034.90 4
1034.98 3
1035.05 2
1035.13 1
1035.20 0
1035.27 0
1035.35 0
1035.42 0
1035.49 0
1035.57 0
1035.64 0
1035.72 0
1035.79 0
1035.86 1
1035.94 2
1036.01 3
1036.08 3
1036.16 2
1036.23 2
1036.31 1
1036.38 0
1036.45 0
1036.53 0
1036.60 1
1036.67 1
1036.75 2
1036.82 3
1036.90 3
1036.97 4
1037.04 4
1037.12 4
1037.19 4
1037.26 3
1037.34 3
1037.41 2
1037.49 2
1037.56 2
1037.63 2
1037.71 3
1037.78 4
1037.85 5
1037.93 6
1038.00 7
1038.08 8
1038.15 8
1038.22 7
1038.30 7
1038.37 6
1038.45 5
1038.52 4
1038.59 3
1038.67 2
1038.74 1
1038.81 1
1038.89 0
1038.96 0
1039.04 0
1039.11 0
1039.18 0
1039.26 0
1039.33 0
1039.40 0
1039.48 0
1039.55 0
1039.63 0
1039.70 1
1039.77 2
1039.85 2
1039.92 3
1040.00 3
1040.07 4
1040.14 3
1040.22 3
1040.29 2
1040.37 2
1040.44 1
1040.51 1
1040.59 1
1040.66 1
1040.73 2
1040.81 3
1040.88 4
1040.96 5
1041.03 7
1041.10 8
1041.18 8
1041.25 9
1041.33 9
1041.40 9
1041.47 9
1041.55 8
1041.62 8
1041.70 8
1041.77 7
1041.84 7
1041.92 7
1041.99 6
1042.07 6
1042.14 6
1042.21 6
1042.29 6
1042.36 7
1042.43 7
1042.51 7
1042.58 8
1042.66 8
1042.73 7
1042.80 7
1042.88 7
1042.95 7
1043.03 7
1043.10 8
1043.17 9
1043.25 10
1043.32 11
1043.40 12
1043.47 13
1043.54 13
1043.62 14
1043.69 14
1043.77 14
1043.84 13
1043.91 13
1043.99 13
1044.06 13
1044.14 13
1044.21 13
1044.28 13
1044.36 13
1044.43 13
1044.51 13
1044.58 13
1044.65 12
1044.73 10
1044.80 9
1044.88 7
1044.95 6
1045.03 5
1045.10 4
1045.17 4
1045.25 4
1045.32 4
1045.40 4
1045.47 5
1045.54 6
1045.62 7
1045.69 9
1045.77 10
1045.84 12
1045.91 14
1045.99 14
1046.06 14
1046.14 14
1046.21 13
1046.28 12
1046.36 11
1046.43 11
1046.51 10
1046.58 10
1046.65 9
1046.73 9
1046.80 8
1046.88 7
1046.95 6
1047.03 5
1047.10 4
1047.17 3
1047.25 1
1047.32 1
1047.40 0
1047.47 0
1047.54 0
1047.62 0
1047.69 0
1047.77 0
1047.84 0
1047.91 1
1047.99 1
1048.06 1
1048.14 1
1048.21 1
1048.29 0
1048.36 0
1048.43 0
1048.51 0
1048.58 0
1048.66 0
1048.73 2
1048.80 5
1048.88 8
1048.95 10
1049.03 13
1049.10 16
1049.18 17
1049.25 18
1049.32 18
1049.40 17
1049.47 16
1049.55 15
1049.62 15
1049.70 15
1049.77 14
1049.84 14
1049.92 13
1049.99 12
1050.07 11
1050.14 9
1050.21 8
1050.29 7
1050.36 7
1050.44 8
1050.51 9
1050.59 10
1050.66 10
1050.73 11
1050.81 11
1050.88 11
1050.96 11
1051.03 11
1051.11 11
1051.18 10
1051.25 9
1051.33 8
1051.40 7
1051.48 6
1051.55 5
1051.63 5
1051.70 5
1051.77 5
1051.85 6
1051.92 6
1052.00 7
1052.07 7
1052.15 7
1052.22 7
1052.29 7
1052.37 7
1052.44 7
1052.52 8
1052.59 8
1052.67 9
1052.74 10
1052.81 11
1052.89 12
1052.96 12
1053.04 13
1053.11 13
1053.19 13
1053.26 13
1053.34 13
1053.41 13
1053.48 13
1053.56 14
1053.63 14
1053.71 14
1053.78 14
1053.86 13
1053.93 13
1054.00 12
1054.08 11
1054.15 11
1054.23 10
1054.30 10
1054.38 11
1054.45 12
1054.52 13
1054.60 15
1054.67 17
1054.75 19
1054.82 19
1054.90 20
1054.97 20
1055.05 19
1055.12 18
1055.19 17
1055.27 16
1055.34 16
1055.42 15
1055.49 15
1055.57 15
1055.64 15
1055.72 15
1055.79 14
1055.86 13
1055.94 11
1056.01 10
1056.09 8
1056.16 6
1056.24 5
1056.31 4
1056.39 5
1056.46 5
1056.53 6
1056.61 7
1056.68 8
1056.76 8
1056.83 8
1056.91 7
1056.98 6
1057.06 5
1057.13 4
1057.20 3
1057.28 3
1057.35 4
1057.43 4
1057.50 5
1057.58 5
1057.65 4
1057.73 4
1057.80 3
1057.87 2
1057.95 1
1058.02 0
1058.10 0
1058.17 1
1058.25 3
1058.32 4
1058.40 6
1058.47 9
1058.55 11
1058.62 13
1058.69 15
1058.77 16
1058.84 16
1058.92 15
1058.99 14
1059.07 13
1059.14 11
1059.22 11
1059.29 11
1059.37 11
1059.44 12
1059.51 13
1059.59 13
1059.66 13
1059.74 13
1059.81 12
1059.89 11
1059.96 10
1060.04 10
1060.11 11
1060.19 12
1060.26 14
1060.33 16
1060.41 17
1060.48 18
1060.56 18
1060.63 18
1060.71 18
1060.78 17
1060.86 18
1060.93 18
1061.01 20
1061.08 22
1061.16 25
1061.23 27
1061.30 30
1061.38 32
1061.45 34
1061.53 35
1061.60 37
1061.68 38
1061.75 39
1061.83 39
1061.90 39
1061.98 38
1062.05 37
1062.13 36
1062.20 34
1062.28 33
1062.35 32
1062.42 32
1062.50 32
1062.57 32
1062.65 31
1062.72 30
1062.80 29
1062.87 28
1062.95 26
1063.02 25
1063.10 24
1063.17 24
1063.25 25
1063.32 26
1063.40 29
1063.47 31
1063.54 34
1063.62 35
1063.69 36
1063.77 37
1063.84 36
1063.92 36
1063.99 35
1064.07 35
1064.14 35
1064.22 34
1064.29 34
1064.37 32
1064.44 31
1064.52 30
1064.59 29
1064.67 29
1064.74 29
1064.82 30
1064.89 31
1064.96 32
1065.04 32
1065.11 32
1065.19 31
1065.26 29
1065.34 27
1065.41 25
1065.49 22
1065.56 21
1065.64 20
1065.71 19
1065.79 20
1065.86 21
1065.94 23
1066.01 26
1066.09 27
1066.16 29
1066.24 30
1066.31 30
1066.39 30
1066.46 30
1066.53 29
1066.61 28
1066.68 26
1066.76 24
1066.83 22
1066.91 19
1066.98 17
1067.06 16
1067.13 15
1067.21 14
1067.28 15
1067.36 15
1067.43 15
1067.51 16
1067.58 16
1067.66 17
1067.73 18
1067.81 19
1067.88 20
1067.96 20
1068.03 20
1068.11 20
1068.18 20
1068.26 20
1068.33 21
1068.41 23
1068.48 24
1068.56 26
1068.63 27
1068.71 27
1068.78 27
1068.86 25
1068.93 23
1069.01 20
1069.08 18
1069.15 17
1069.23 17
1069.30 17
1069.38 18
1069.45 18
1069.53 19
1069.60 19
1069.68 19
1069.75 19
1069.83 18
1069.90 17
1069.98 16
1070.05 14
1070.13 12
1070.20 10
1070.28 8
1070.35 7
1070.43 6
1070.50 6
1070.58 7
1070.65 8
1070.73 10
1070.80 11
1070.88 12
1070.95 13
1071.03 14
1071.10 14
1071.18 14
1071.25 14
1071.33 13
1071.40 13
1071.48 13
1071.55 14
1071.63 14
1071.70 16
1071.78 17
1071.85 18
1071.93 18
1072.00 18
1072.08 17
1072.15 15
1072.23 14
1072.30 13
1072.38 12
1072.45 12
1072.53 12
1072.60 12
1072.68 13
1072.75 12
1072.83 11
1072.90 9
1072.98 8
1073.05 6
1073.13 4
1073.20 2
1073.28 1
1073.35 0
1073.43 0
1073.50 0
1073.58 0
1073.65 0
1073.73 0
1073.80 0
1073.88 0
1073.95 1
1074.03 3
1074.10 4
1074.18 6
1074.25 7
1074.33 8
1074.40 9
1074.48 11
1074.55 12
1074.63 13
1074.70 13
1074.78 14
1074.85 14
1074.93 13
1075.01 13
1075.08 13
1075.16 13
1075.23 13
1075.31 14
1075.38 14
1075.46 15
1075.53 15
1075.61 15
1075.68 14
1075.76 13
1075.83 13
1075.91 12
1075.98 12
1076.06 12
1076.13 11
1076.21 10
1076.28 8
1076.36 5
1076.43 3
1076.51 1
1076.58 0
1076.66 0
1076.73 1
1076.81 4
1076.88 7
1076.96 10
1077.03 11
1077.11 12
1077.18 12
1077.26 12
1077.33 11
1077.41 11
1077.48 10
1077.56 11
1077.64 11
1077.71 13
1077.79 14
1077.86 16
1077.94 17
1078.01 18
1078.09 19
1078.16 19
1078.24 18
1078.31 17
1078.39 15
1078.46 14
1078.54 13
1078.61 12
1078.69 11
1078.76 11
1078.84 12
1078.91 12
1078.99 13
1079.06 13
1079.14 14
1079.22 15
1079.29 16
1079.37 17
1079.44 18
1079.52 18
1079.59 18
1079.67 17
1079.74 17
1079.82 17
1079.89 17
1079.97 16
1080.04 15
1080.12 14
1080.19 12
1080.27 11
1080.34 9
1080.42 8
1080.49 8
1080.57 7
1080.65 7
1080.72 7
1080.80 7
1080.87 6
1080.95 5
1081.02 4
1081.10 3
1081.17 2
1081.25 2
1081.32 3
1081.40 5
1081.47 7
1081.55 8
1081.62 9
1081.70 8
1081.78 8
1081.85 7
1081.93 6
1082.00 6
1082.08 7
1082.15 8
1082.23 9
1082.30 11
1082.38 12
1082.45 14
1082.53 15
1082.60 15
1082.68 16
1082.75 16
1082.83 17
1082.91 19
1082.98 21
1083.06 23
1083.13 25
1083.21 26
1083.28 27
1083.36 28
1083.43 28
1083.51 28
1083.58 27
1083.66 27
1083.73 27
1083.81 26
1083.89 27
1083.96 27
1084.04 28
1084.11 29
1084.19 31
1084.26 32
1084.34 32
1084.41 33
1084.49 33
1084.56 32
1084.64 31
1084.72 30
1084.79 29
1084.87 29
1084.94 28
1085.02 28
1085.09 28
1085.17 29
1085.24 29
1085.32 29
1085.39 27
1085.47 26
1085.55 23
1085.62 20
1085.70 17
1085.77 16
1085.85 16
1085.92 17
1086.00 20
1086.07 23
1086.15 27
1086.22 31
1086.30 34
1086.38 35
1086.45 35
1086.53 34
1086.60 32
1086.68 30
1086.75 27
1086.83 25
1086.90 23
1086.98 22
1087.06 21
1087.13 20
1087.21 19
1087.28 19
1087.36 19
1087.43 19
1087.51 20
1087.58 21
1087.66 22
1087.74 23
1087.81 23
1087.89 23
1087.96 23
1088.04 24
1088.11 24
1088.19 25
1088.26 26
1088.34 27
1088.42 28
1088.49 28
1088.57 29
1088.64 31
1088.72 32
1088.79 33
1088.87 35
1088.94 36
1089.02 38
1089.10 39
1089.17 40
1089.25 41
1089.32 40
1089.40 39
1089.47 37
1089.55 35
1089.62 33
1089.70 31
1089.78 31
1089.85 32
1089.93 34
1090.00 37
1090.08 40
1090.15 43
1090.23 45
1090.31 45
1090.38 45
1090.46 43
1090.53 41
1090.61 39
1090.68 37
1090.76 36
1090.83 35
1090.91 34
1090.99 33
1091.06 32
1091.14 32
1091.21 31
1091.29 32
1091.36 33
1091.44 35
1091.52 38
1091.59 41
1091.67 44
1091.74 47
1091.82 49
1091.89 50
1091.97 50
1092.05 50
1092.12 50
1092.20 51
1092.27 51
1092.35 53
1092.42 55
1092.50 56
1092.58 57
1092.65 57
1092.73 56
1092.80 53
1092.88 49
1092.95 44
1093.03 41
1093.11 38
1093.18 37
1093.26 37
1093.33 38
1093.41 39
1093.48 41
1093.56 42
1093.64 42
1093.71 43
1093.79 43
1093.86 43
1093.94 44
1094.01 44
1094.09 44
1094.17 44
1094.24 43
1094.32 41
1094.39 40
1094.47 38
1094.55 36
1094.62 33
1094.70 32
1094.77 30
1094.85 29
1094.92 28
1095.00 29
1095.08 30
1095.15 32
1095.23 35
1095.30 38
1095.38 40
1095.45 42
1095.53 42
1095.61 42
1095.68 40
1095.76 38
1095.83 36
1095.91 34
1095.99 32
1096.06 31
1096.14 31
1096.21 30
1096.29 29
1096.36 27
1096.44 25
1096.52 21
1096.59 18
1096.67 15
1096.74 13
1096.82 12
1096.90 12
1096.97 14
1097.05 16
1097.12 18
1097.20 20
1097.28 21
1097.35 22
1097.43 22
1097.50 22
1097.58 22
1097.65 21
1097.73 21
1097.81 20
1097.88 19
1097.96 18
1098.03 17
1098.11 16
1098.19 16
1098.26 16
1098.34 16
1098.41 16
1098.49 17
1098.57 18
1098.64 19
1098.72 20
1098.79 21
1098.87 23
1098.95 24
1099.02 27
1099.10 29
1099.17 31
1099.25 32
1099.32 32
1099.40 32
1099.48 31
1099.55 30
1099.63 29
1099.70 28
1099.78 28
1099.86 28
1099.93 27
1100.01 27
1100.08 25
1100.16 23
1100.24 19
1100.31 15
1100.39 11
1100.46 7
1100.54 3
1100.62 1
1100.69 0
1100.77 0
1100.84 0
1100.92 1
1101.00 3
1101.07 4
1101.15 6
1101.22 6
1101.30 5
1101.38 3
1101.45 1
1101.53 0
1101.60 0
1101.68 0
1101.76 0
1101.83 0
1101.91 0
1101.98 0
1102.06 0
1102.14 2
1102.21 3
1102.29 5
1102.37 5
1102.44 5
1102.52 3
1102.59 1
1102.67 0
1102.75 0
1102.82 0
1102.90 0
1102.97 0
1103.05 4
1103.13 8
1103.20 13
1103.28 17
1103.35 22
1103.43 26
1103.51 30
1103.58 34
1103.66 37
1103.73 40
1103.81 43
1103.89 45
1103.96 48
1104.04 50
1104.11 52
1104.19 52
1104.27 52
1104.34 50
1104.42 47
1104.50 44
1104.57 41
1104.65 40
1104.72 40
1104.80 42
1104.88 46
1104.95 51
1105.03 56
1105.10 61
1105.18 64
1105.26 66
1105.33 67
1105.41 66
1105.49 66
1105.56 66
1105.64 67
1105.71 68
1105.79 70
1105.87 71
1105.94 71
1106.02 71
1106.09 69
1106.17 67
1106.25 66
1106.32 64
1106.40 65
1106.48 66
1106.55 69
1106.63 73
1106.70 77
1106.78 80
1106.86 83
1106.93 85
1107.01 87
1107.09 88
1107.16 89
1107.24 91
1107.31 94
1107.39 97
1107.47 99
1107.54 101
1107.62 102
1107.70 102
1107.77 101
1107.85 99
1107.92 97
1108.00 96
1108.08 96
1108.15 96
1108.23 97
1108.31 97
1108.38 96
1108.46 94
1108.53 90
1108.61 87
1108.69 83
1108.76 79
1108.84 77
1108.92 76
1108.99 76
1109.07 78
1109.14 80
1109.22 84
1109.30 87
1109.37 90
1109.45 93
1109.53 94
1109.60 93
1109.68 91
1109.75 88
1109.83 84
1109.91 79
1109.98 74
1110.06 68
1110.14 63
1110.21 59
1110.29 57
1110.37 55
1110.44 56
1110.52 58
1110.59 60
1110.67 63
1110.75 64
1110.82 64
1110.90 63
1110.98 60
1111.05 56
1111.13 51
1111.21 47
1111.28 42
1111.36 39
1111.43 36
1111.51 33
1111.59 31
1111.66 29
1111.74 27
1111.82 25
1111.89 23
1111.97 22
1112.05 20
1112.12 19
1112.20 18
1112.27 18
1112.35 19
1112.43 22
1112.50 25
1112.58 30
1112.66 34
1112.73 40
1112.81 45
1112.89 49
1112.96 52
1113.04 55
1113.11 57
1113.19 57
1113.27 56
1113.34 54
1113.42 52
1113.50 49
1113.57 46
1113.65 43
1113.73 40
1113.80 37
1113.88 34
1113.96 30
1114.03 27
1114.11 24
1114.19 21
1114.26 18
1114.34 16
1114.41 15
1114.49 15
1114.57 15
1114.64 16
1114.72 16
1114.80 16
1114.87 16
1114.95 16
1115.03 16
1115.10 17
1115.18 18
1115.26 21
1115.33 24
1115.41 28
1115.49 34
1115.56 39
1115.64 44
1115.71 48
1115.79 51
1115.87 52
1115.94 52
1116.02 51
1116.10 49
1116.17 47
1116.25 45
1116.33 44
1116.40 43
1116.48 42
1116.56 42
1116.63 41
1116.71 41
1116.79 40
1116.86 39
1116.94 37
1117.02 36
1117.09 35
1117.17 36
1117.25 37
1117.32 39
1117.40 41
1117.48 44
1117.55 47
1117.63 49
1117.71 50
1117.78 49
1117.86 48
1117.93 46
1118.01 44
1118.09 41
1118.16 39
1118.24 37
1118.32 36
1118.39 35
1118.47 36
1118.55 37
1118.62 39
1118.70 41
1118.78 44
1118.85 47
1118.93 50
1119.01 53
1119.08 55
1119.16 57
1119.24 58
1119.31 59
1119.39 60
1119.47 60
1119.54 60
1119.62 61
1119.70 61
1119.77 62
1119.85 63
1119.93 64
1120.00 66
1120.08 67
1120.16 68
1120.23 68
1120.31 68
1120.39 66
1120.46 64
1120.54 61
1120.62 59
1120.69 58
1120.77 58
1120.85 58
1120.92 59
1121.00 60
1121.08 61
1121.15 61
1121.23 62
1121.31 62
1121.38 63
1121.46 63
1121.54 63
1121.61 63
1121.69 61
1121.77 59
1121.84 56
1121.92 53
1122.00 49
1122.07 45
1122.15 41
1122.23 39
1122.30 37
1122.38 37
1122.46 38
1122.54 41
1122.61 45
1122.69 48
1122.77 52
1122.84 54
1122.92 56
1123.00 56
1123.07 56
1123.15 56
1123.23 56
1123.30 56
1123.38 57
1123.46 57
1123.53 57
1123.61 57
1123.69 56
1123.76 55
1123.84 54
1123.92 52
1123.99 50
1124.07 47
1124.15 45
1124.22 42
1124.30 39
1124.38 37
1124.45 35
1124.53 34
1124.61 32
1124.69 30
1124.76 28
1124.84 26
1124.92 24
1124.99 23
1125.07 23
1125.15 24
1125.22 26
1125.30 28
1125.38 30
1125.45 31
1125.53 31
1125.61 29
1125.68 26
1125.76 23
1125.84 20
1125.91 18
1125.99 17
1126.07 17
1126.15 18
1126.22 19
1126.30 20
1126.38 20
1126.45 19
1126.53 18
1126.61 17
1126.68 15
1126.76 15
1126.84 14
1126.91 15
1126.99 16
1127.07 17
1127.14 17
1127.22 17
1127.30 17
1127.38 16
1127.45 15
1127.53 15
1127.61 15
1127.68 15
1127.76 17
1127.84 18
1127.91 20
1127.99 21
1128.07 23
1128.14 26
1128.22 29
1128.30 32
1128.38 34
1128.45 36
1128.53 36
1128.61 34
1128.68 31
1128.76 26
1128.84 21
1128.91 16
1128.99 12
1129.07 9
1129.15 6
1129.22 4
1129.30 3
1129.38 3
1129.45 4
1129.53 5
1129.61 6
1129.68 8
1129.76 9
1129.84 11
1129.92 12
1129.99 13
1130.07 13
1130.15 13
1130.22 13
1130.30 13
1130.38 13
1130.45 13
1130.53 14
1130.61 16
1130.69 18
1130.76 20
1130.84 22
1130.92 23
1130.99 24
1131.07 23
1131.15 21
1131.22 18
1131.30 15
1131.38 12
1131.46 10
1131.53 7
1131.61 5
1131.69 2
1131.76 0
1131.84 0
1131.92 0
1131.99 0
1132.07 0
1132.15 0
1132.23 0
1132.30 0
1132.38 1
1132.46 4
1132.53 8
1132.61 12
1132.69 16
1132.77 21
1132.84 26
1132.92 33
1133.00 41
1133.07 49
1133.15 57
1133.23 64
1133.31 69
1133.38 71
1133.46 70
1133.54 66
1133.61 60
1133.69 55
1133.77 51
1133.85 49
1133.92 49
1134.00 51
1134.08 56
1134.15 61
1134.23 67
1134.31 73
1134.39 79
1134.46 84
1134.54 88
1134.62 90
1134.69 92
1134.77 91
1134.85 90
1134.93 88
1135.00 86
1135.08 86
1135.16 86
1135.23 89
1135.31 92
1135.39 96
1135.47 101
1135.54 107
1135.62 114
1135.70 121
1135.77 128
1135.85 136
1135.93 144
1136.01 151
1136.08 157
1136.16 163
1136.24 167
1136.32 169
1136.39 169
1136.47 169
1136.55 167
1136.62 165
1136.70 161
1136.78 157
1136.86 152
1136.93 146
1137.01 140
1137.09 135
1137.16 129
1137.24 125
1137.32 121
1137.40 119
1137.47 118
1137.55 118
1137.63 118
1137.71 118
1137.78 117
1137.86 114
1137.94 111
1138.01 108
1138.09 105
1138.17 102
1138.25 99
1138.32 97
1138.40 95
1138.48 92
1138.56 89
1138.63 86
1138.71 83
1138.79 81
1138.86 80
1138.94 79
1139.02 79
1139.10 79
1139.17 78
1139.25 75
1139.33 72
1139.41 69
1139.48 65
1139.56 62
1139.64 60
1139.72 60
1139.79 61
1139.87 63
1139.95 65
1140.02 66
1140.10 66
1140.18 65
1140.26 63
1140.33 60
1140.41 57
1140.49 54
1140.57 51
1140.64 49
1140.72 47
1140.80 46
1140.88 45
1140.95 46
1141.03 47
1141.11 49
1141.19 51
1141.26 52
1141.34 53
1141.42 53
1141.49 53
1141.57 52
1141.65 52
1141.73 52
1141.80 53
1141.88 54
1141.96 55
1142.04 54
1142.11 52
1142.19 50
1142.27 46
1142.35 43
1142.42 39
1142.50 36
1142.58 33
1142.66 30
1142.73 27
1142.81 24
1142.89 21
1142.97 18
1143.04 15
1143.12 12
1143.20 10
1143.28 7
1143.35 5
1143.43 2
1143.51 0
1143.59 0
1143.66 0
1143.74 0
1143.82 0
1143.90 0
1143.97 0
1144.05 0
1144.13 0
1144.21 0
1144.28 1
1144.36 3
1144.44 5
1144.52 7
1144.59 9
1144.67 11
1144.75 12
1144.83 15
1144.90 17
1144.98 19
1145.06 20
1145.14 21
1145.21 22
1145.29 21
1145.37 20
1145.45 19
1145.52 17
1145.60 16
1145.68 16
1145.76 15
1145.83 14
1145.91 14
1145.99 13
1146.07 13
1146.14 13
1146.22 16
1146.30 19
1146.38 24
1146.45 30
1146.53 37
1146.61 42
1146.69 46
1146.76 48
1146.84 48
1146.92 47
1147.00 45
1147.07 42
1147.15 39
1147.23 36
1147.31 34
1147.38 33
1147.46 33
1147.54 33
1147.62 34
1147.69 34
1147.77 35
1147.85 35
1147.93 36
1148.01 37
1148.08 38
1148.16 40
1148.24 42
1148.32 45
1148.39 48
1148.47 51
1148.55 54
1148.63 57
1148.70 59
1148.78 61
1148.86 63
1148.94 63
1149.01 64
1149.09 64
1149.17 64
1149.25 64
1149.32 65
1149.40 67
1149.48 69
1149.56 72
1149.64 74
1149.71 76
1149.79 78
1149.87 80
1149.95 83
1150.02 87
1150.10 91
1150.18 97
1150.26 104
1150.33 110
1150.41 117
1150.49 123
1150.57 129
1150.65 133
1150.72 136
1150.80 139
1150.88 140
1150.96 143
1151.03 146
1151.11 150
1151.19 155
1151.27 162
1151.34 170
1151.42 178
1151.50 185
1151.58 192
1151.66 197
1151.73 202
1151.81 206
1151.89 211
1151.97 215
1152.04 219
1152.12 222
1152.20 225
1152.28 226
1152.36 225
1152.43 223
1152.51 220
1152.59 217
1152.67 214
1152.74 212
1152.82 212
1152.90 213
1152.98 215
1153.06 218
1153.13 220
1153.21 221
1153.29 220
1153.37 217
1153.44 213
1153.52 207
1153.60 198
1153.68 189
1153.76 179
1153.83 170
1153.91 163
1153.99 158
1154.07 156
1154.14 157
1154.22 160
1154.30 164
1154.38 168
1154.46 170
1154.53 170
1154.61 166
1154.69 159
1154.77 150
1154.85 140
1154.92 129
1155.00 120
1155.08 113
1155.16 108
1155.23 104
1155.31 101
1155.39 99
1155.47 96
1155.55 92
1155.62 88
1155.70 84
1155.78 80
1155.86 78
1155.94 75
1156.01 73
1156.09 71
1156.17 70
1156.25 69
1156.32 69
1156.40 69
1156.48 71
1156.56 73
1156.64 75
1156.71 77
1156.79 78
1156.87 77
1156.95 75
1157.03 72
1157.10 68
1157.18 63
1157.26 58
1157.34 52
1157.42 45
1157.49 38
1157.57 31
1157.65 26
1157.73 22
1157.81 20
1157.88 20
1157.96 22
1158.04 25
1158.12 29
1158.20 33
1158.27 36
1158.35 38
1158.43 40
1158.51 41
1158.58 42
1158.66 43
1158.74 43
1158.82 43
1158.90 41
1158.97 40
1159.05 37
1159.13 34
1159.21 31
1159.29 29
1159.36 27
1159.44 26
1159.52 26
1159.60 28
1159.68 31
1159.75 35
1159.83 39
1159.91 44
1159.99 48
1160.07 51
1160.14 53
1160.22 53
1160.30 51
1160.38 48
1160.46 44
1160.54 39
1160.61 35
1160.69 32
1160.77 29
1160.85 27
1160.93 26
1161.00 25
1161.08 25
1161.16 24
1161.24 24
1161.32 23
1161.39 22
1161.47 21
1161.55 19
1161.63 16
1161.71 12
1161.78 7
1161.86 2
1161.94 0
1162.02 0
1162.10 0
1162.17 0
1162.25 0
1162.33 0
1162.41 2
1162.49 4
1162.56 6
1162.64 6
1162.72 5
1162.80 4
1162.88 2
1162.96 0
1163.03 0
1163.11 0
1163.19 0
1163.27 0
1163.35 0
1163.42 1
1163.50 5
1163.58 9
1163.66 14
1163.74 18
1163.81 23
1163.89 26
1163.97 28
1164.05 28
1164.13 28
1164.21 25
1164.28 21
1164.36 15
1164.44 9
1164.52 2
1164.60 0
1164.67 0
1164.75 0
1164.83 0
1164.91 0
1164.99 0
1165.07 0
1165.14 2
1165.22 6
1165.30 9
1165.38 11
1165.46 10
1165.53 9
1165.61 6
1165.69 4
1165.77 2
1165.85 2
1165.93 2
1166.00 4
1166.08 7
1166.16 9
1166.24 11
1166.32 13
1166.40 13
1166.47 13
1166.55 13
1166.63 13
1166.71 13
1166.79 13
1166.86 12
1166.94 10
1167.02 7
1167.10 3
1167.18 0
1167.26 0
1167.33 0
1167.41 0
1167.49 0
1167.57 0
1167.65 0
1167.73 0
1167.80 2
1167.88 6
1167.96 11
1168.04 16
1168.12 20
1168.20 25
1168.27 30
1168.35 35
1168.43 40
1168.51 44
1168.59 48
1168.67 52
1168.74 55
1168.82 59
1168.90 63
1168.98 67
1169.06 72
1169.14 78
1169.21 84
1169.29 90
1169.37 96
1169.45 102
1169.53 107
1169.61 112
1169.68 117
1169.76 122
1169.84 126
1169.92 129
1170.00 131
1170.08 131
1170.15 129
1170.23 126
1170.31 122
1170.39 118
1170.47 113
1170.55 109
1170.62 105
1170.70 101
1170.78 97
1170.86 92
1170.94 87
1171.02 83
1171.09 80
1171.17 79
1171.25 78
1171.33 78
1171.41 78
1171.49 78
1171.56 76
1171.64 73
1171.72 69
1171.80 66
1171.88 64
1171.96 62
1172.03 61
1172.11 61
1172.19 60
1172.27 58
1172.35 55
1172.43 53
1172.51 50
1172.58 47
1172.66 45
1172.74 44
1172.82 44
1172.90 45
1172.98 47
1173.05 49
1173.13 51
1173.21 52
1173.29 52
1173.37 50
1173.45 47
1173.53 42
1173.60 36
1173.68 30
1173.76 26
1173.84 23
1173.92 22
1174.00 22
1174.07 23
1174.15 24
1174.23 24
1174.31 23
1174.39 21
1174.47 18
1174.55 15
1174.62 13
1174.70 10
1174.78 9
1174.86 7
1174.94 6
1175.02 5
1175.10 4
1175.17 3
1175.25 1
1175.33 0
1175.41 0
1175.49 0
1175.57 0
1175.65 0
1175.72 0
1175.80 0
1175.88 0
1175.96 7
1176.04 13
1176.12 20
1176.20 24
1176.27 27
1176.35 27
1176.43 24
1176.51 20
1176.59 16
1176.67 13
1176.75 11
1176.82 12
1176.90 16
1176.98 21
1177.06 27
1177.14 33
1177.22 37
1177.30 40
1177.37 41
1177.45 42
1177.53 42
1177.61 42
1177.69 43
1177.77 45
1177.85 47
1177.92 49
1178.00 49
1178.08 47
1178.16 42
1178.24 35
1178.32 26
1178.40 17
1178.47 10
1178.55 5
1178.63 3
1178.71 5
1178.79 10
1178.87 16
1178.95 24
1179.02 31
1179.10 37
1179.18 41
1179.26 43
1179.34 44
1179.42 44
1179.50 43
1179.58 42
1179.65 42
1179.73 42
1179.81 42
1179.89 42
1179.97 40
1180.05 38
1180.13 34
1180.21 29
1180.28 25
1180.36 22
1180.44 20
1180.52 20
1180.60 21
1180.68 23
1180.76 25
1180.83 27
1180.91 27
1180.99 27
1181.07 26
1181.15 25
1181.23 24
1181.31 23
1181.39 22
1181.46 22
1181.54 21
1181.62 21
1181.70 21
1181.78 20
1181.86 18
1181.94 15
1182.02 12
1182.09 9
1182.17 6
1182.25 5
1182.33 6
1182.41 9
1182.49 14
1182.57 19
1182.65 26
1182.72 33
1182.80 40
1182.88 45
1182.96 49
1183.04 53
1183.12 54
1183.20 55
1183.28 55
1183.36 55
1183.43 54
1183.51 54
1183.59 55
1183.67 58
1183.75 63
1183.83 69
1183.91 76
1183.99 84
1184.06 92
1184.14 99
1184.22 107
1184.30 116
1184.38 127
1184.46 141
1184.54 158
1184.62 177
1184.70 199
1184.77 220
1184.85 239
1184.93 256
1185.01 269
1185.09 278
1185.17 284
1185.25 286
1185.33 286
1185.40 285
1185.48 284
1185.56 284
1185.64 286
1185.72 291
1185.80 299
1185.88 310
1185.96 322
1186.04 334
1186.11 345
1186.19 354
1186.27 359
1186.35 362
1186.43 363
1186.51 363
1186.59 362
1186.67 360
1186.75 358
1186.82 354
1186.90 349
1186.98 342
1187.06 333
1187.14 322
1187.22 311
1187.30 298
1187.38 284
1187.46 270
1187.54 256
1187.61 243
1187.69 231
1187.77 220
1187.85 212
1187.93 205
1188.01 198
1188.09 193
1188.17 187
1188.25 181
1188.32 174
1188.40 168
1188.48 161
1188.56 155
1188.64 150
1188.72 146
1188.80 143
1188.88 140
1188.96 139
1189.04 137
1189.11 136
1189.19 135
1189.27 133
1189.35 129
1189.43 126
1189.51 121
1189.59 117
1189.67 112
1189.75 109
1189.83 105
1189.90 102
1189.98 100
1190.06 97
1190.14 96
1190.22 96
1190.30 97
1190.38 100
1190.46 103
1190.54 107
1190.62 111
1190.70 113
1190.77 113
1190.85 111
1190.93 107
1191.01 103
1191.09 98
1191.17 95
1191.25 92
1191.33 91
1191.41 92
1191.49 94
1191.56 96
1191.64 97
1191.72 97
1191.80 96
1191.88 94
1191.96 92
1192.04 89
1192.12 87
1192.20 84
1192.28 83
1192.36 81
1192.43 80
1192.51 80
1192.59 81
1192.67 81
1192.75 82
1192.83 80
1192.91 77
1192.99 72
1193.07 65
1193.15 57
1193.23 49
1193.30 43
1193.38 38
1193.46 36
1193.54 36
1193.62 38
1193.70 41
1193.78 44
1193.86 49
1193.94 53
1194.02 58
1194.10 63
1194.18 68
1194.25 73
1194.33 77
1194.41 78
1194.49 77
1194.57 73
1194.65 66
1194.73 58
1194.81 50
1194.89 43
1194.97 40
1195.05 40
1195.13 43
1195.20 48
1195.28 55
1195.36 62
1195.44 68
1195.52 73
1195.60 75
1195.68 75
1195.76 74
1195.84 72
1195.92 70
1196.00 68
1196.08 67
1196.16 68
1196.23 70
1196.31 75
1196.39 80
1196.47 86
1196.55 92
1196.63 96
1196.71 98
1196.79 99
1196.87 98
1196.95 97
1197.03 94
1197.11 92
1197.19 89
1197.26 86
1197.34 83
1197.42 80
1197.50 76
1197.58 72
1197.66 68
1197.74 65
1197.82 63
1197.90 63
1197.98 65
1198.06 68
1198.14 72
1198.22 78
1198.30 85
1198.37 90
1198.45 94
1198.53 95
1198.61 94
1198.69 91
1198.77 86
1198.85 81
1198.93 75
1199.01 71
1199.09 68
1199.17 66
1199.25 65
1199.33 65
1199.41 65
1199.49 65
1199.56 65
1199.64 65
1199.72 65
1199.80 66
1199.88 66
1199.96 66
1200.04 66
1200.12 66
1200.20 66
1200.28 67
1200.36 69
1200.44 72
1200.52 75
1200.60 78
1200.68 80
1200.75 80
1200.83 78
1200.91 73
1200.99 66
1201.07 58
1201.15 51
1201.23 46
1201.31 43
1201.39 44
1201.47 47
1201.55 53
1201.63 59
1201.71 66
1201.79 72
1201.87 76
1201.95 79
1202.03 80
1202.10 80
1202.18 80
1202.26 81
1202.34 83
1202.42 87
1202.50 93
1202.58 99
1202.66 105
1202.74 111
1202.82 115
1202.90 117
1202.98 118
1203.06 116
1203.14 111
1203.22 104
1203.30 96
1203.38 87
1203.46 78
1203.53 71
1203.61 64
1203.69 60
1203.77 56
1203.85 54
1203.93 51
1204.01 48
1204.09 46
1204.17 43
1204.25 41
1204.33 39
1204.41 38
1204.49 39
1204.57 40
1204.65 43
1204.73 47
1204.81 52
1204.89 57
1204.97 63
1205.05 69
1205.12 74
1205.20 78
1205.28 79
1205.36 78
1205.44 74
1205.52 69
1205.60 61
1205.68 53
1205.76 45
1205.84 39
1205.92 35
1206.00 33
1206.08 33
1206.16 34
1206.24 34
1206.32 33
1206.40 29
1206.48 24
1206.56 17
1206.64 9
1206.72 3
1206.80 0
1206.87 0
1206.95 0
1207.03 0
1207.11 0
1207.19 0
1207.27 0
1207.35 0
1207.43 0
1207.51 2
1207.59 9
1207.67 17
1207.75 25
1207.83 33
1207.91 40
1207.99 45
1208.07 47
1208.15 49
1208.23 49
1208.31 48
1208.39 47
1208.47 45
1208.55 43
1208.63 41
1208.71 39
1208.79 37
1208.87 35
1208.94 33
1209.02 30
1209.10 27
1209.18 25
1209.26 24
1209.34 25
1209.42 28
1209.50 33
1209.58 41
1209.66 50
1209.74 59
1209.82 66
1209.90 71
1209.98 75
1210.06 76
1210.14 76
1210.22 75
1210.30 76
1210.38 78
1210.46 82
1210.54 87
1210.62 93
1210.70 99
1210.78 105
1210.86 110
1210.94 114
1211.02 117
1211.10 119
1211.18 120
1211.26 122
1211.34 124
1211.42 126
1211.50 129
1211.57 133
1211.65 136
1211.73 139
1211.81 141
1211.89 142
1211.97 141
1212.05 140
1212.13 137
1212.21 135
1212.29 133
1212.37 132
1212.45 132
1212.53 133
1212.61 137
1212.69 143
1212.77 151
1212.85 160
1212.93 169
1213.01 177
1213.09 184
1213.17 188
1213.25 191
1213.33 191
1213.41 190
1213.49 188
1213.57 186
1213.65 184
1213.73 184
1213.81 185
1213.89 188
1213.97 192
1214.05 197
1214.13 202
1214.21 207
1214.29 210
1214.37 211
1214.45 209
1214.53 205
1214.61 198
1214.69 190
1214.77 181
1214.85 173
1214.93 167
1215.01 162
1215.09 158
1215.17 155
1215.25 151
1215.33 147
1215.41 142
1215.49 136
1215.56 130
1215.64 126
1215.72 125
1215.80 126
1215.88 129
1215.96 135
1216.04 141
1216.12 146
1216.20 150
1216.28 150
1216.36 147
1216.44 142
1216.52 135
1216.60 127
1216.68 119
1216.76 112
1216.84 105
1216.92 99
1217.00 92
1217.08 86
1217.16 80
1217.24 75
1217.32 71
1217.40 68
1217.48 65
1217.56 63
1217.64 62
1217.72 60
1217.80 58
1217.88 55
1217.96 54
1218.04 53
1218.12 54
1218.20 55
1218.28 58
1218.36 62
1218.44 65
1218.52 69
1218.60 71
1218.68 71
1218.76 71
1218.84 70
1218.92 68
1219.00 65
1219.08 62
1219.16 59
1219.24 57
1219.32 56
1219.40 55
1219.48 54
1219.56 54
1219.64 54
1219.72 55
1219.80 54
1219.88 52
1219.96 49
1220.04 45
1220.12 40
1220.20 34
1220.28 30
1220.36 26
1220.44 24
1220.52 24
1220.60 23
1220.68 23
1220.76 21
1220.84 18
1220.92 14
1221.00 9
1221.08 4
1221.16 0
1221.24 0
1221.32 0
1221.40 0
1221.48 1
1221.56 5
1221.64 8
1221.72 11
1221.80 12
1221.88 13
1221.96 13
1222.04 13
1222.12 11
1222.20 8
1222.28 4
1222.36 0
1222.44 0
1222.52 0
1222.60 0
1222.68 0
1222.76 0
1222.84 0
1222.92 0
1223.00 9
1223.08 22
1223.16 35
1223.24 47
1223.32 57
1223.40 64
1223.48 68
1223.56 68
1223.64 67
1223.73 65
1223.81 63
1223.89 60
1223.97 58
1224.05 55
1224.13 51
1224.21 47
1224.29 42
1224.37 37
1224.45 32
1224.53 29
1224.61 27
1224.69 28
1224.77 30
1224.85 34
1224.93 40
1225.01 46
1225.09 53
1225.17 60
1225.25 66
1225.33 71
1225.41 76
1225.49 79
1225.57 82
1225.65 84
1225.73 85
1225.81 84
1225.89 83
1225.97 80
1226.05 77
1226.13 74
1226.21 71
1226.29 69
1226.37 68
1226.45 68
1226.53 69
1226.61 69
1226.69 70
1226.77 70
1226.85 71
1226.93 72
1227.01 73
1227.09 75
1227.17 78
1227.25 82
1227.33 86
1227.41 91
1227.49 97
1227.57 102
1227.65 108
1227.74 114
1227.82 120
1227.90 124
1227.98 128
1228.06 129
1228.14 130
1228.22 129
1228.30 128
1228.38 127
1228.46 127
1228.54 127
1228.62 128
1228.70 129
1228.78 130
1228.86 130
1228.94 129
1229.02 128
1229.10 127
1229.18 127
1229.26 127
1229.34 128
1229.42 130
1229.50 131
1229.58 131
1229.66 131
1229.74 129
1229.82 125
1229.90 121
1229.98 117
1230.06 114
1230.14 111
1230.22 110
1230.31 109
1230.39 109
1230.47 109
1230.55 109
1230.63 107
1230.71 103
1230.79 98
1230.87 91
1230.95 84
1231.03 77
1231.11 71
1231.19 66
1231.27 63
1231.35 61
1231.43 60
1231.51 58
1231.59 55
1231.67 51
1231.75 47
1231.83 42
1231.91 39
1231.99 39
1232.07 41
1232.15 45
1232.23 50
1232.31 56
1232.40 62
1232.48 66
1232.56 68
1232.64 70
1232.72 71
1232.80 72
1232.88 72
1232.96 71
1233.04 68
1233.12 63
1233.20 55
1233.28 45
1233.36 33
1233.44 23
1233.52 15
1233.60 9
1233.68 8
1233.76 10
1233.84 14
1233.92 21
1234.00 28
1234.08 36
1234.16 43
1234.25 49
1234.33 55
1234.41 59
1234.49 62
1234.57 63
1234.65 61
1234.73 59
1234.81 55
1234.89 51
1234.97 46
1235.05 43
1235.13 40
1235.21 38
1235.29 37
1235.37 36
1235.45 35
1235.53 35
1235.61 36
1235.69 38
1235.77 41
1235.86 45
1235.94 50
1236.02 55
1236.10 59
1236.18 62
1236.26 64
1236.34 65
1236.42 66
1236.50 69
1236.58 72
1236.66 75
1236.74 77
1236.82 78
1236.90 76
1236.98 71
1237.06 65
1237.14 59
1237.22 53
1237.31 50
1237.39 50
1237.47 53
1237.55 57
1237.63 63
1237.71 67
1237.79 70
1237.87 71
1237.95 69
1238.03 66
1238.11 60
1238.19 54
1238.27 47
1238.35 41
1238.43 36
1238.51 32
1238.60 30
1238.68 28
1238.76 28
1238.84 28
1238.92 27
1239.00 26
1239.08 23
1239.16 19
1239.24 15
1239.32 12
1239.40 9
1239.48 8
1239.56 9
1239.64 11
1239.72 14
1239.80 17
1239.89 19
1239.97 21
1240.05 21
1240.13 20
1240.21 19
1240.29 17
1240.37 17
1240.45 18
1240.53 21
1240.61 26
1240.69 32
1240.77 39
1240.85 47
1240.93 54
1241.01 60
1241.10 65
1241.18 70
1241.26 73
1241.34 74
1241.42 75
1241.50 74
1241.58 72
1241.66 70
1241.74 68
1241.82 66
1241.90 63
1241.98 61
1242.06 58
1242.14 54
1242.23 49
1242.31 44
1242.39 40
1242.47 36
1242.55 33
1242.63 31
1242.71 29
1242.79 26
1242.87 24
1242.95 20
1243.03 17
1243.11 14
1243.19 11
1243.28 9
1243.36 7
1243.44 6
1243.52 4
1243.60 1
1243.68 0
1243.76 0
1243.84 0
1243.92 0
1244.00 0
1244.08 0
1244.16 0
1244.25 1
1244.33 7
1244.41 14
1244.49 22
1244.57 31
1244.65 41
1244.73 50
1244.81 58
1244.89 65
1244.97 69
1245.05 71
1245.13 70
1245.21 68
1245.30 65
1245.38 62
1245.46 60
1245.54 59
1245.62 60
1245.70 63
1245.78 65
1245.86 68
1245.94 69
1246.02 68
1246.10 66
1246.19 62
1246.27 57
1246.35 53
1246.43 49
1246.51 46
1246.59 44
1246.67 42
1246.75 40
1246.83 37
1246.91 33
1246.99 30
1247.07 28
1247.16 27
1247.24 29
1247.32 33
1247.40 38
1247.48 43
1247.56 48
1247.64 51
1247.72 54
1247.80 57
1247.88 59
1247.96 60
1248.05 60
1248.13 58
1248.21 54
1248.29 48
1248.37 41
1248.45 35
1248.53 29
1248.61 26
1248.69 23
1248.77 22
1248.86 20
1248.94 19
1249.02 17
1249.10 16
1249.18 15
1249.26 14
1249.34 15
1249.42 17
1249.50 19
1249.58 22
1249.66 26
1249.75 30
1249.83 35
1249.91 40
1249.99 44
1250.07 47
1250.15 47
1250.23 46
1250.31 44
1250.39 41
1250.47 40
1250.56 42
1250.64 46
1250.72 52
1250.80 60
1250.88 67
1250.96 74
1251.04 79
1251.12 82
1251.20 85
1251.29 88
1251.37 93
1251.45 98
1251.53 105
1251.61 112
1251.69 118
1251.77 123
1251.85 124
1251.93 122
1252.01 118
1252.10 113
1252.18 108
1252.26 105
1252.34 104
1252.42 107
1252.50 112
1252.58 118
1252.66 124
1252.74 129
1252.83 130
1252.91 128
1252.99 123
1253.07 115
1253.15 107
1253.23 99
1253.31 92
1253.39 89
1253.47 87
1253.55 89
1253.64 92
1253.72 97
1253.80 103
1253.88 108
1253.96 113
1254.04 116
1254.12 118
1254.20 118
1254.29 117
1254.37 114
1254.45 109
1254.53 104
1254.61 97
1254.69 90
1254.77 82
1254.85 75
1254.93 68
1255.02 63
1255.10 60
1255.18 58
1255.26 58
1255.34 59
1255.42 61
1255.50 64
1255.58 66
1255.66 69
1255.75 72
1255.83 74
1255.91 76
1255.99 77
1256.07 77
1256.15 75
1256.23 72
1256.31 68
1256.40 64
1256.48 60
1256.56 57
1256.64 56
1256.72 58
1256.80 62
1256.88 67
1256.96 72
1257.05 77
1257.13 80
1257.21 82
1257.29 82
1257.37 81
1257.45 82
1257.53 84
1257.61 88
1257.69 94
1257.78 100
1257.86 105
1257.94 109
1258.02 110
1258.10 108
1258.18 103
1258.26 96
1258.34 88
1258.43 79
1258.51 70
1258.59 62
1258.67 55
1258.75 49
1258.83 45
1258.91 42
1259.00 40
1259.08 38
1259.16 37
1259.24 36
1259.32 35
1259.40 35
1259.48 36
1259.56 37
1259.65 37
1259.73 37
1259.81 36
1259.89 34
1259.97 31
1260.05 28
1260.13 26
1260.21 25
1260.30 28
1260.38 33
1260.46 41
1260.54 52
1260.62 64
1260.70 76
1260.78 87
1260.87 95
1260.95 100
1261.03 100
1261.11 96
1261.19 89
1261.27 80
1261.35 69
1261.43 59
1261.52 50
1261.60 42
1261.68 37
1261.76 32
1261.84 28
1261.92 23
1262.00 18
1262.09 12
1262.17 8
1262.25 5
1262.33 4
1262.41 7
1262.49 12
1262.57 19
1262.66 26
1262.74 31
1262.82 33
1262.90 32
1262.98 28
1263.06 21
1263.14 14
1263.23 6
1263.31 0
1263.39 0
1263.47 0
1263.55 0
1263.63 0
1263.71 0
1263.80 0
1263.88 0
1263.96 0
1264.04 4
1264.12 13
1264.20 23
1264.28 31
1264.37 39
1264.45 43
1264.53 45
1264.61 45
1264.69 44
1264.77 41
1264.85 39
1264.94 38
1265.02 38
1265.10 39
1265.18 42
1265.26 45
1265.34 48
1265.42 50
1265.51 52
1265.59 53
1265.67 53
1265.75 52
1265.83 51
1265.91 51
1266.00 52
1266.08 55
1266.16 60
1266.24 65
1266.32 69
1266.40 72
1266.48 73
1266.57 70
1266.65 66
1266.73 60
1266.81 54
1266.89 50
1266.97 48
1267.05 50
1267.14 54
1267.22 62
1267.30 70
1267.38 78
1267.46 86
1267.54 92
1267.63 97
1267.71 100
1267.79 102
1267.87 104
1267.95 104
1268.03 105
1268.12 104
1268.20 102
1268.28 99
1268.36 95
1268.44 89
1268.52 82
1268.60 75
1268.69 69
1268.77 64
1268.85 62
1268.93 60
1269.01 60
1269.09 61
1269.18 62
1269.26 62
1269.34 63
1269.42 64
1269.50 68
1269.58 73
1269.67 81
1269.75 92
1269.83 105
1269.91 118
1269.99 130
1270.07 138
1270.16 141
1270.24 139
1270.32 133
1270.40 122
1270.48 109
1270.56 96
1270.65 84
1270.73 72
1270.81 62
1270.89 52
1270.97 43
1271.05 35
1271.14 27
1271.22 21
1271.30 17
1271.38 14
1271.46 13
1271.54 12
1271.63 11
1271.71 9
1271.79 5
1271.87 1
1271.95 0
1272.03 0
1272.12 0
1272.20 0
1272.28 0
1272.36 0
1272.44 0
1272.52 7
1272.61 19
1272.69 34
1272.77 48
1272.85 62
1272.93 73
1273.01 79
1273.10 80
1273.18 76
1273.26 67
1273.34 56
1273.42 44
1273.51 35
1273.59 29
1273.67 28
1273.75 33
1273.83 40
1273.91 49
1274.00 58
1274.08 64
1274.16 68
1274.24 68
1274.32 66
1274.40 63
1274.49 61
1274.57 60
1274.65 61
1274.73 64
1274.81 67
1274.90 70
1274.98 72
1275.06 73
1275.14 72
1275.22 72
1275.30 71
1275.39 71
1275.47 72
1275.55 71
1275.63 69
1275.71 65
1275.80 58
1275.88 49
1275.96 41
1276.04 35
1276.12 32
1276.20 33
1276.29 39
1276.37 46
1276.45 56
1276.53 64
1276.61 70
1276.70 73
1276.78 74
1276.86 72
1276.94 69
1277.02 67
1277.10 65
1277.19 66
1277.27 68
1277.35 72
1277.43 79
1277.51 86
1277.60 94
1277.68 101
1277.76 107
1277.84 111
1277.92 112
1278.01 110
1278.09 106
1278.17 99
1278.25 92
1278.33 86
1278.41 81
1278.50 77
1278.58 74
1278.66 71
1278.74 68
1278.82 66
1278.91 63
1278.99 62
1279.07 63
1279.15 67
1279.23 73
1279.32 82
1279.40 92
1279.48 102
1279.56 111
1279.64 117
1279.73 120
1279.81 121
1279.89 120
1279.97 117
1280.05 113
1280.14 110
1280.22 106
1280.30 102
1280.38 99
1280.46 96
1280.55 95
1280.63 96
1280.71 99
1280.79 105
1280.87 112
1280.96 120
1281.04 129
1281.12 137
1281.20 144
1281.28 150
1281.37 155
1281.45 159
1281.53 162
1281.61 166
1281.69 169
1281.78 171
1281.86 173
1281.94 175
1282.02 175
1282.10 175
1282.19 174
1282.27 171
1282.35 166
1282.43 160
1282.51 152
1282.60 144
1282.68 138
1282.76 132
1282.84 129
1282.92 128
1283.01 129
1283.09 131
1283.17 133
1283.25 134
1283.33 134
1283.42 133
1283.50 133
1283.58 133
1283.66 135
1283.74 139
1283.83 145
1283.91 152
1283.99 161
1284.07 170
1284.15 180
1284.24 191
1284.32 202
1284.40 213
1284.48 224
1284.57 233
1284.65 240
1284.73 246
1284.81 249
1284.89 251
1284.98 251
1285.06 251
1285.14 250
1285.22 248
1285.30 245
1285.39 239
1285.47 231
1285.55 220
1285.63 207
1285.71 195
1285.80 185
1285.88 177
1285.96 173
1286.04 172
1286.13 173
1286.21 176
1286.29 178
1286.37 180
1286.45 181
1286.54 180
1286.62 178
1286.70 175
1286.78 171
1286.87 167
1286.95 161
1287.03 155
1287.11 149
1287.19 144
1287.28 141
1287.36 140
1287.44 141
1287.52 143
1287.60 147
1287.69 150
1287.77 151
1287.85 151
1287.93 149
1288.02 145
1288.10 140
1288.18 134
1288.26 129
1288.34 123
1288.43 120
1288.51 119
1288.59 120
1288.67 124
1288.76 130
1288.84 137
1288.92 144
1289.00 149
1289.08 150
1289.17 147
1289.25 141
1289.33 133
1289.41 123
1289.50 114
1289.58 106
1289.66 100
1289.74 96
1289.83 93
1289.91 89
1289.99 85
1290.07 81
1290.15 76
1290.24 71
1290.32 67
1290.40 66
1290.48 68
1290.57 75
1290.65 87
1290.73 102
1290.81 120
1290.90 138
1290.98 154
1291.06 167
1291.14 175
1291.22 178
1291.31 177
1291.39 173
1291.47 168
1291.55 163
1291.64 157
1291.72 152
1291.80 146
1291.88 139
1291.97 131
1292.05 121
1292.13 110
1292.21 100
1292.29 90
1292.38 82
1292.46 76
1292.54 72
1292.62 70
1292.71 68
1292.79 67
1292.87 67
1292.95 68
1293.04 70
1293.12 74
1293.20 79
1293.28 84
1293.37 90
1293.45 97
1293.53 102
1293.61 106
1293.70 107
1293.78 105
1293.86 99
1293.94 89
1294.02 76
1294.11 62
1294.19 48
1294.27 35
1294.35 26
1294.44 21
1294.52 20
1294.60 21
1294.68 24
1294.77 27
1294.85 29
1294.93 30
1295.01 28
1295.10 24
1295.18 18
1295.26 12
1295.34 5
1295.43 1
1295.51 0
1295.59 3
1295.67 9
1295.76 18
1295.84 27
1295.92 36
1296.00 42
1296.09 46
1296.17 47
1296.25 47
1296.33 46
1296.42 44
1296.50 43
1296.58 41
1296.66 40
1296.75 39
1296.83 39
1296.91 39
1296.99 40
1297.08 41
1297.16 42
1297.24 41
1297.32 38
1297.41 34
1297.49 29
1297.57 23
1297.65 19
1297.74 16
1297.82 15
1297.90 16
1297.98 18
1298.07 20
1298.15 21
1298.23 20
1298.31 17
1298.40 13
1298.48 8
1298.56 4
1298.64 0
1298.73 0
1298.81 0
1298.89 1
1298.97 4
1299.06 9
1299.14 14
1299.22 20
1299.30 25
1299.39 31
1299.47 38
1299.55 47
1299.63 58
1299.72 69
1299.80 81
1299.88 92
1299.96 102
1300.05 109
1300.13 112
1300.21 112
1300.30 108
1300.38 102
1300.46 95
1300.54 86
1300.63 78
1300.71 72
1300.79 68
1300.87 66
1300.96 67
1301.04 71
1301.12 77
1301.20 84
1301.29 90
1301.37 95
1301.45 98
1301.53 98
1301.62 96
1301.70 91
1301.78 86
1301.87 80
1301.95 75
1302.03 70
1302.11 65
1302.20 59
1302.28 52
1302.36 43
1302.44 33
1302.53 21
1302.61 9
1302.69 0
1302.77 0
1302.86 0
1302.94 0
1303.02 0
1303.11 0
1303.19 0
1303.27 0
1303.35 1
1303.44 21
1303.52 42
1303.60 64
1303.68 84
1303.77 101
1303.85 113
1303.93 120
1304.02 123
1304.10 122
1304.18 120
1304.26 117
1304.35 114
1304.43 110
1304.51 106
1304.59 102
1304.68 97
1304.76 92
1304.84 88
1304.93 85
1305.01 85
1305.09 89
1305.17 95
1305.26 102
1305.34 109
1305.42 115
1305.50 117
1305.59 117
1305.67 113
1305.75 107
1305.84 99
1305.92 90
1306.00 79
1306.08 68
1306.17 56
1306.25 43
1306.33 31
1306.42 20
1306.50 12
1306.58 9
1306.66 11
1306.75 18
1306.83 27
1306.91 39
1306.99 49
1307.08 58
1307.16 63
1307.24 65
1307.33 64
1307.41 60
1307.49 56
1307.57 51
1307.66 45
1307.74 40
1307.82 35
1307.91 30
1307.99 26
1308.07 21
1308.15 16
1308.24 11
1308.32 6
1308.40 1
1308.49 0
1308.57 0
1308.65 0
1308.73 0
1308.82 0
1308.90 0
1308.98 0
1309.07 0
1309.15 0
1309.23 6
1309.31 17
1309.40 31
1309.48 48
1309.56 66
1309.65 81
1309.73 93
1309.81 99
1309.90 99
1309.98 93
1310.06 83
1310.14 71
1310.23 59
1310.31 49
1310.39 42
1310.48 38
1310.56 37
1310.64 37
1310.72 37
1310.81 37
1310.89 36
1310.97 35
1311.06 34
1311.14 34
1311.22 36
1311.31 40
1311.39 47
1311.47 56
1311.55 66
1311.64 76
1311.72 84
1311.80 90
1311.89 92
1311.97 91
1312.05 86
1312.13 81
1312.22 74
1312.30 69
1312.38 64
1312.47 61
1312.55 59
1312.63 57
1312.72 54
1312.80 49
1312.88 43
1312.96 35
1313.05 26
1313.13 17
1313.21 10
1313.30 5
1313.38 4
1313.46 6
1313.55 11
1313.63 20
1313.71 30
1313.79 41
1313.88 52
1313.96 62
1314.04 70
1314.13 76
1314.21 81
1314.29 86
1314.38 91
1314.46 97
1314.54 105
1314.63 115
1314.71 124
1314.79 134
1314.87 141
1314.96 146
1315.04 148
1315.12 147
1315.21 143
1315.29 136
1315.37 128
1315.46 120
1315.54 111
1315.62 102
1315.71 94
1315.79 88
1315.87 83
1315.95 80
1316.04 79
1316.12 79
1316.20 81
1316.29 83
1316.37 85
1316.45 86
1316.54 87
1316.62 88
1316.70 89
1316.79 90
1316.87 93
1316.95 96
1317.04 101
1317.12 106
1317.20 111
1317.28 115
1317.37 116
1317.45 115
1317.53 110
1317.62 101
1317.70 90
1317.78 76
1317.87 60
1317.95 45
1318.03 31
1318.12 18
1318.20 8
1318.28 0
1318.37 0
1318.45 0
1318.53 0
1318.62 0
1318.70 0
1318.78 6
1318.86 12
1318.95 17
1319.03 21
1319.11 22
1319.20 20
1319.28 17
1319.36 11
1319.45 5
1319.53 0
1319.61 0
1319.70 0
1319.78 0
1319.86 0
1319.95 0
1320.03 0
1320.11 0
1320.20 0
1320.28 3
1320.36 5
1320.45 8
1320.53 10
1320.61 12
1320.70 14
1320.78 17
1320.86 20
1320.95 25
1321.03 31
1321.11 37
1321.20 43
1321.28 49
1321.36 54
1321.45 58
1321.53 60
1321.61 61
1321.70 61
1321.78 61
1321.86 61
1321.94 61
1322.03 62
1322.11 63
1322.19 66
1322.28 69
1322.36 72
1322.44 74
1322.53 76
1322.61 76
1322.69 76
1322.78 77
1322.86 80
1322.94 86
1323.03 97
1323.11 114
1323.19 136
1323.28 161
1323.36 188
1323.44 212
1323.53 233
1323.61 248
1323.69 257
1323.78 262
1323.86 262
1323.94 259
1324.03 256
1324.11 252
1324.19 250
1324.28 250
1324.36 253
1324.44 259
1324.53 268
1324.61 279
1324.69 291
1324.78 302
1324.86 310
1324.95 313
1325.03 313
1325.11 309
1325.20 305
1325.28 301
1325.36 300
1325.45 300
1325.53 302
1325.61 304
1325.70 306
1325.78 305
1325.86 303
1325.95 300
1326.03 298
1326.11 297
1326.20 298
1326.28 302
1326.36 306
1326.45 311
1326.53 314
1326.61 313
1326.70 308
1326.78 298
1326.86 285
1326.95 269
1327.03 253
1327.11 238
1327.20 226
1327.28 218
1327.36 212
1327.45 208
1327.53 206
1327.61 203
1327.70 199
1327.78 194
1327.87 187
1327.95 179
1328.03 169
1328.12 158
1328.20 146
1328.28 134
1328.37 123
1328.45 115
1328.53 110
1328.62 108
1328.70 110
1328.78 112
1328.87 116
1328.95 119
1329.03 121
1329.12 122
1329.20 123
1329.28 125
1329.37 127
1329.45 131
1329.54 135
1329.62 140
1329.70 143
1329.79 144
1329.87 144
1329.95 141
1330.04 136
1330.12 132
1330.20 128
1330.29 127
1330.37 127
1330.45 129
1330.54 132
1330.62 134
1330.70 135
1330.79 134
1330.87 132
1330.96 130
1331.04 128
1331.12 129
1331.21 132
1331.29 137
1331.37 145
1331.46 153
1331.54 160
1331.62 165
1331.71 168
1331.79 171
1331.88 173
1331.96 176
1332.04 182
1332.13 190
1332.21 200
1332.29 209
1332.38 214
1332.46 214
1332.54 209
1332.63 197
1332.71 182
1332.80 165
1332.88 150
1332.96 137
1333.05 129
1333.13 125
1333.21 123
1333.30 123
1333.38 124
1333.46 124
1333.55 122
1333.63 120
1333.72 115
1333.80 109
1333.88 102
1333.97 93
1334.05 85
1334.13 76
1334.22 70
1334.30 66
1334.38 65
1334.47 67
1334.55 69
1334.64 72
1334.72 75
1334.80 78
1334.89 82
1334.97 86
1335.05 92
1335.14 99
1335.22 106
1335.31 112
1335.39 117
1335.47 119
1335.56 119
1335.64 118
1335.72 115
1335.81 112
1335.89 110
1335.97 108
1336.06 107
1336.14 106
1336.23 104
1336.31 102
1336.39 99
1336.48 96
1336.56 91
1336.64 87
1336.73 82
1336.81 78
1336.90 75
1336.98 74
1337.06 74
1337.15 77
1337.23 81
1337.32 85
1337.40 89
1337.48 90
1337.57 88
1337.65 83
1337.73 74
1337.82 63
1337.90 52
1337.99 43
1338.07 38
1338.15 37
1338.24 39
1338.32 43
1338.40 48
1338.49 51
1338.57 52
1338.66 49
1338.74 44
1338.82 38
1338.91 32
1338.99 25
1339.07 20
1339.16 16
1339.24 11
1339.33 7
1339.41 3
1339.49 0
1339.58 0
1339.66 0
1339.75 0
1339.83 0
1339.91 0
1340.00 0
1340.08 0
1340.16 0
1340.25 0
1340.33 6
1340.42 13
1340.50 24
1340.58 37
1340.67 53
1340.75 71
1340.84 88
1340.92 103
1341.00 114
1341.09 121
1341.17 123
1341.26 121
1341.34 116
1341.42 108
1341.51 100
1341.59 92
1341.67 84
1341.76 78
1341.84 74
1341.93 71
1342.01 70
1342.09 69
1342.18 69
1342.26 68
1342.35 68
1342.43 67
1342.51 67
1342.60 66
1342.68 64
1342.77 61
1342.85 57
1342.93 52
1343.02 46
1343.10 39
1343.19 33
1343.27 27
1343.35 22
1343.44 18
1343.52 13
1343.61 9
1343.69 5
1343.77 1
1343.86 0
1343.94 0
1344.03 0
1344.11 0
1344.19 0
1344.28 5
1344.36 12
1344.45 20
1344.53 29
1344.61 38
1344.70 46
1344.78 54
1344.87 59
1344.95 63
1345.03 64
1345.12 65
1345.20 65
1345.29 65
1345.37 65
1345.45 65
1345.54 66
1345.62 67
1345.71 69
1345.79 73
1345.87 78
1345.96 88
1346.04 100
1346.13 116
1346.21 134
1346.29 154
1346.38 174
1346.46 191
1346.55 207
1346.63 220
1346.71 232
1346.80 244
1346.88 255
1346.97 265
1347.05 273
1347.13 277
1347.22 276
1347.30 269
1347.39 256
1347.47 239
1347.56 222
1347.64 206
1347.72 194
1347.81 186
1347.89 182
1347.98 180
1348.06 178
1348.14 175
1348.23 171
1348.31 166
1348.40 161
1348.48 158
1348.56 157
1348.65 159
1348.73 163
1348.82 169
1348.90 175
1348.99 179
1349.07 181
1349.15 181
1349.24 178
1349.32 175
1349.41 170
1349.49 164
1349.57 157
1349.66 149
1349.74 138
1349.83 125
1349.91 110
1349.99 93
1350.08 78
1350.16 64
1350.25 53
1350.33 47
1350.42 44
1350.50 45
1350.58 47
1350.67 49
1350.75 48
1350.84 45
1350.92 40
1351.01 32
1351.09 25
1351.17 18
1351.26 13
1351.34 9
1351.43 8
1351.51 8
1351.59 7
1351.68 6
1351.76 4
1351.85 1
1351.93 0
1352.02 0
1352.10 0
1352.18 0
1352.27 0
1352.35 0
1352.44 0
1352.52 10
1352.61 22
1352.69 34
1352.77 44
1352.86 52
1352.94 55
1353.03 55
1353.11 51
1353.20 45
1353.28 38
1353.36 31
1353.45 25
1353.53 20
1353.62 15
1353.70 13
1353.79 12
1353.87 13
1353.95 16
1354.04 21
1354.12 28
1354.21 36
1354.29 42
1354.38 47
1354.46 49
1354.54 48
1354.63 43
1354.71 37
1354.80 30
1354.88 24
1354.97 19
1355.05 15
1355.13 12
1355.22 11
1355.30 11
1355.39 11
1355.47 13
1355.56 15
1355.64 19
1355.72 26
1355.81 34
1355.89 44
1355.98 54
1356.06 63
1356.15 69
1356.23 70
1356.32 68
1356.40 61
1356.48 51
1356.57 41
1356.65 32
1356.74 26
1356.82 24
1356.91 28
1356.99 36
1357.07 48
1357.16 64
1357.24 81
1357.33 100
1357.41 119
1357.50 139
1357.58 156
1357.67 171
1357.75 182
1357.83 189
1357.92 193
1358.00 196
1358.09 197
1358.17 201
1358.26 208
1358.34 220
1358.43 235
1358.51 252
1358.59 269
1358.68 285
1358.76 298
1358.85 307
1358.93 311
1359.02 312
1359.10 310
1359.19 307
1359.27 305
1359.35 305
1359.44 307
1359.52 309
1359.61 311
1359.69 311
1359.78 309
1359.86 304
1359.95 299
1360.03 294
1360.11 294
1360.20 298
1360.28 309
1360.37 325
1360.45 346
1360.54 367
1360.62 388
1360.71 404
1360.79 415
1360.87 419
1360.96 417
1361.04 411
1361.13 402
1361.21 392
1361.30 384
1361.38 377
1361.47 374
1361.55 374
1361.64 376
1361.72 380
1361.80 384
1361.89 387
1361.97 389
1362.06 389
1362.14 386
1362.23 381
1362.31 374
1362.40 365
1362.48 355
1362.57 344
1362.65 334
1362.73 323
1362.82 313
1362.90 303
1362.99 293
1363.07 283
1363.16 273
1363.24 262
1363.33 253
1363.41 244
1363.50 237
1363.58 232
1363.67 231
1363.75 232
1363.83 236
1363.92 240
1364.00 245
1364.09 247
1364.17 246
1364.26 241
1364.34 234
1364.43 225
1364.51 216
1364.60 206
1364.68 197
1364.77 187
1364.85 176
1364.93 163
1365.02 149
1365.10 134
1365.19 121
1365.27 113
1365.36 112
1365.44 118
1365.53 131
1365.61 147
1365.70 165
1365.78 180
1365.87 190
1365.95 193
1366.03 188
1366.12 177
1366.20 161
1366.29 141
1366.37 119
1366.46 97
1366.54 76
1366.63 59
1366.71 44
1366.80 34
1366.88 27
1366.97 23
1367.05 22
1367.14 22
1367.22 23
1367.31 25
1367.39 27
1367.47 29
1367.56 33
1367.64 37
1367.73 41
1367.81 44
1367.90 46
1367.98 45
1368.07 43
1368.15 38
1368.24 31
1368.32 24
1368.41 17
1368.49 11
1368.58 6
1368.66 2
1368.75 0
1368.83 0
1368.92 0
1369.00 0
1369.08 0
1369.17 0
1369.25 0
1369.34 0
1369.42 0
1369.51 2
1369.59 8
1369.68 17
1369.76 27
1369.85 38
1369.93 49
1370.02 61
1370.10 71
1370.19 80
1370.27 86
1370.36 89
1370.44 89
1370.53 86
1370.61 81
1370.70 76
1370.78 71
1370.87 67
1370.95 65
1371.04 63
1371.12 63
1371.20 63
1371.29 61
1371.37 59
1371.46 56
1371.54 53
1371.63 50
1371.71 50
1371.80 52
1371.88 59
1371.97 69
1372.05 82
1372.14 97
1372.22 110
1372.31 121
1372.39 128
1372.48 131
1372.56 132
1372.65 132
1372.73 133
1372.82 138
1372.90 147
1372.99 162
1373.07 179
1373.16 198
1373.24 215
1373.33 229
1373.41 237
1373.50 241
1373.58 241
1373.67 240
1373.75 240
1373.84 242
1373.92 247
1374.01 254
1374.09 261
1374.18 269
1374.26 274
1374.35 278
1374.43 282
1374.52 288
1374.60 298
1374.69 313
1374.77 333
1374.85 357
1374.94 383
1375.02 408
1375.11 430
1375.19 448
1375.28 461
1375.36 470
1375.45 477
1375.53 485
1375.62 493
1375.70 504
1375.79 516
1375.87 530
1375.96 542
1376.04 553
1376.13 562
1376.21 570
1376.30 576
1376.38 582
1376.47 588
1376.55 595
1376.64 601
1376.72 605
1376.81 607
1376.89 606
1376.98 601
1377.06 594
1377.15 586
1377.23 576
1377.32 566
1377.40 556
1377.49 546
1377.57 535
1377.66 522
1377.74 508
1377.83 492
1377.91 476
1378.00 459
1378.08 444
1378.17 429
1378.25 414
1378.34 400
1378.42 386
1378.51 372
1378.59 356
1378.68 341
1378.77 325
1378.85 311
1378.94 299
1379.02 291
1379.11 286
1379.19 283
1379.28 283
1379.36 284
1379.45 284
1379.53 281
1379.62 274
1379.70 264
1379.79 252
1379.87 239
1379.96 227
1380.04 217
1380.13 210
1380.21 206
1380.30 205
1380.38 205
1380.47 206
1380.55 208
1380.64 210
1380.72 213
1380.81 215
1380.89 217
1380.98 216
1381.06 212
1381.15 205
1381.23 195
1381.32 184
1381.40 172
1381.49 162
1381.57 153
1381.66 147
1381.74 143
1381.83 140
1381.91 138
1382.00 134
1382.08 128
1382.17 122
1382.25 115
1382.34 110
1382.43 107
1382.51 106
1382.60 108
1382.68 113
1382.77 117
1382.85 120
1382.94 121
1383.02 119
1383.11 114
1383.19 108
1383.28 101
1383.36 97
1383.45 96
1383.53 97
1383.62 99
1383.70 101
1383.79 101
1383.87 98
1383.96 91
1384.04 82
1384.13 73
1384.21 64
1384.30 59
1384.39 57
1384.47 57
1384.56 58
1384.64 58
1384.73 56
1384.81 50
1384.90 42
1384.98 33
1385.07 24
1385.15 16
1385.24 9
1385.32 3
1385.41 0
1385.49 0
1385.58 0
1385.66 0
1385.75 0
1385.83 0
1385.92 0
1386.01 5
1386.09 9
1386.18 11
1386.26 10
1386.35 6
1386.43 1
1386.52 0
1386.60 0
1386.69 0
1386.77 0
1386.86 0
1386.94 0
1387.03 7
1387.11 16
1387.20 26
1387.28 37
1387.37 49
1387.46 61
1387.54 73
1387.63 83
1387.71 92
1387.80 98
1387.88 101
1387.97 102
1388.05 101
1388.14 97
1388.22 91
1388.31 85
1388.39 78
1388.48 73
1388.56 70
1388.65 69
1388.74 70
1388.82 72
1388.91 75
1388.99 77
1389.08 80
1389.16 82
1389.25 85
1389.33 88
1389.42 90
1389.50 93
1389.59 95
1389.67 97
1389.76 98
1389.85 100
1389.93 102
1390.02 106
1390.10 110
1390.19 114
1390.27 118
1390.36 121
1390.44 123
1390.53 123
1390.61 122
1390.70 119
1390.79 115
1390.87 109
1390.96 102
1391.04 93
1391.13 85
1391.21 78
1391.30 74
1391.38 73
1391.47 76
1391.55 81
1391.64 88
1391.73 94
1391.81 99
1391.90 102
1391.98 104
1392.07 106
1392.15 107
1392.24 107
1392.32 105
1392.41 102
1392.49 96
1392.58 88
1392.67 79
1392.75 70
1392.84 63
1392.92 58
1393.01 53
1393.09 50
1393.18 46
1393.26 42
1393.35 39
1393.44 38
1393.52 39
1393.61 43
1393.69 50
1393.78 57
1393.86 64
1393.95 67
1394.03 68
1394.12 65
1394.20 61
1394.29 57
1394.38 54
1394.46 55
1394.55 58
1394.63 65
1394.72 75
1394.80 85
1394.89 94
1394.97 101
1395.06 104
1395.15 102
1395.23 96
1395.32 85
1395.40 71
1395.49 56
1395.57 43
1395.66 32
1395.74 25
1395.83 22
1395.92 23
1396.00 25
1396.09 27
1396.17 29
1396.26 30
1396.34 31
1396.43 32
1396.52 35
1396.60 38
1396.69 43
1396.77 47
1396.86 50
1396.94 51
1397.03 51
1397.11 49
1397.20 49
1397.29 50
1397.37 55
1397.46 63
1397.54 76
1397.63 91
1397.71 107
1397.80 123
1397.89 137
1397.97 147
1398.06 152
1398.14 152
1398.23 146
1398.31 137
1398.40 126
1398.49 115
1398.57 106
1398.66 99
1398.74 95
1398.83 92
1398.91 90
1399.00 86
1399.08 80
1399.17 70
1399.26 57
1399.34 40
1399.43 21
1399.51 3
1399.60 0
1399.68 0
1399.77 0
1399.86 0
1399.94 0
1400.03 0
1400.11 0
1400.20 12
1400.28 21
1400.37 25
1400.46 24
1400.54 21
1400.63 17
1400.71 16
1400.80 19
1400.88 28
1400.97 44
1401.06 63
1401.14 85
1401.23 105
1401.31 121
1401.40 131
1401.49 135
1401.57 132
1401.66 125
1401.74 113
1401.83 99
1401.91 85
1402.00 72
1402.09 62
1402.17 56
1402.26 55
1402.34 59
1402.43 66
1402.51 74
1402.60 83
1402.69 89
1402.77 92
1402.86 93
1402.94 92
1403.03 91
1403.12 90
1403.20 91
1403.29 91
1403.37 91
1403.46 89
1403.54 85
1403.63 77
1403.72 66
1403.80 54
1403.89 43
1403.97 33
1404.06 26
1404.15 22
1404.23 21
1404.32 23
1404.40 27
1404.49 32
1404.57 37
1404.66 43
1404.75 49
1404.83 55
1404.92 60
1405.00 63
1405.09 65
1405.18 66
1405.26 67
1405.35 69
1405.43 74
1405.52 83
1405.60 97
1405.69 114
1405.78 132
1405.86 150
1405.95 165
1406.03 176
1406.12 180
1406.21 181
1406.29 178
1406.38 175
1406.46 173
1406.55 172
1406.64 171
1406.72 172
1406.81 172
1406.89 171
1406.98 170
1407.07 169
1407.15 170
1407.24 174
1407.32 180
1407.41 187
1407.49 193
1407.58 197
1407.67 197
1407.75 192
1407.84 185
1407.92 176
1408.01 169
1408.10 165
1408.18 164
1408.27 165
1408.35 168
1408.44 171
1408.53 174
1408.61 175
1408.70 176
1408.78 176
1408.87 178
1408.96 181
1409.04 184
1409.13 188
1409.21 191
1409.30 193
1409.39 192
1409.47 188
1409.56 182
1409.64 173
1409.73 162
1409.82 151
1409.90 139
1409.99 128
1410.07 117
1410.16 108
1410.25 101
1410.33 96
1410.42 93
1410.50 93
1410.59 95
1410.68 98
1410.76 101
1410.85 102
1410.93 100
1411.02 97
1411.11 93
1411.19 89
1411.28 86
1411.37 86
1411.45 89
1411.54 93
1411.62 97
1411.71 100
1411.80 101
1411.88 99
1411.97 94
1412.05 86
1412.14 78
1412.23 69
1412.31 60
1412.40 51
1412.48 42
1412.57 33
1412.66 24
1412.74 17
1412.83 11
1412.91 7
1413.00 5
1413.09 5
1413.17 5
1413.26 4
1413.35 3
1413.43 0
1413.52 0
1413.60 0
1413.69 0
1413.78 0
1413.86 0
1413.95 0
1414.03 0
1414.12 2
1414.21 5
1414.29 8
1414.38 11
1414.47 15
1414.55 20
1414.64 28
1414.72 38
1414.81 48
1414.90 58
1414.98 66
1415.07 73
1415.15 79
1415.24 82
1415.33 85
1415.41 89
1415.50 93
1415.59 98
1415.67 103
1415.76 107
1415.84 111
1415.93 114
1416.02 116
1416.10 118
1416.19 121
1416.28 126
1416.36 133
1416.45 142
1416.53 151
1416.62 159
1416.71 166
1416.79 170
1416.88 171
1416.97 168
1417.05 164
1417.14 159
1417.22 153
1417.31 149
1417.40 145
1417.48 141
1417.57 135
1417.65 125
1417.74 113
1417.83 98
1417.91 82
1418.00 67
1418.09 55
1418.17 46
1418.26 41
1418.35 38
1418.43 37
1418.52 38
1418.60 40
1418.69 45
1418.78 51
1418.86 59
1418.95 67
1419.04 74
1419.12 79
1419.21 80
1419.29 77
1419.38 72
1419.47 65
1419.55 57
1419.64 49
1419.73 39
1419.81 30
1419.90 20
1419.98 10
1420.07 0
1420.16 0
1420.24 0
1420.33 0
1420.42 0
1420.50 0
1420.59 0
1420.68 0
1420.76 0
1420.85 3
1420.93 11
1421.02 20
1421.11 30
1421.19 42
1421.28 55
1421.37 69
1421.45 84
1421.54 101
1421.63 118
1421.71 135
1421.80 152
1421.88 166
1421.97 177
1422.06 185
1422.14 188
1422.23 188
1422.32 185
1422.40 180
1422.49 173
1422.58 165
1422.66 156
1422.75 147
1422.84 138
1422.92 129
1423.01 120
1423.09 110
1423.18 99
1423.27 88
1423.35 77
1423.44 67
1423.53 60
1423.61 56
1423.70 59
1423.79 69
1423.87 85
1423.96 106
1424.05 129
1424.13 152
1424.22 169
1424.30 180
1424.39 185
1424.48 184
1424.56 181
1424.65 179
1424.74 180
1424.82 186
1424.91 196
1425.00 208
1425.08 220
1425.17 230
1425.26 235
1425.34 236
1425.43 233
1425.52 226
1425.60 218
1425.69 209
1425.77 200
1425.86 191
1425.95 184
1426.03 179
1426.12 177
1426.21 179
1426.29 185
1426.38 194
1426.47 207
1426.55 222
1426.64 237
1426.73 250
1426.81 259
1426.90 264
1426.99 264
1427.07 260
1427.16 254
1427.25 247
1427.33 241
1427.42 238
1427.51 238
1427.59 240
1427.68 244
1427.77 248
1427.85 253
1427.94 259
1428.02 266
1428.11 274
1428.20 284
1428.28 294
1428.37 302
1428.46 309
1428.54 312
1428.63 311
1428.72 306
1428.80 299
1428.89 289
1428.98 279
1429.06 269
1429.15 258
1429.24 247
1429.32 235
1429.41 222
1429.50 210
1429.58 200
1429.67 191
1429.76 185
1429.84 181
1429.93 180
1430.02 181
1430.10 181
1430.19 182
1430.28 181
1430.36 178
1430.45 174
1430.54 168
1430.62 160
1430.71 151
1430.80 143
1430.88 135
1430.97 129
1431.06 125
1431.14 123
1431.23 121
1431.32 120
1431.40 119
1431.49 116
1431.58 113
1431.66 110
1431.75 110
1431.84 113
1431.92 120
1432.01 129
1432.10 141
1432.18 152
1432.27 161
1432.36 166
1432.44 167
1432.53 163
1432.62 157
1432.70 150
1432.79 143
1432.88 139
1432.96 139
1433.05 141
1433.14 146
1433.22 151
1433.31 155
1433.40 157
1433.48 156
1433.57 153
1433.66 147
1433.74 138
1433.83 130
1433.92 121
1434.00 112
1434.09 105
1434.18 99
1434.26 95
1434.35 90
1434.44 85
1434.52 80
1434.61 73
1434.70 67
1434.79 63
1434.87 62
1434.96 66
1435.05 73
1435.13 84
1435.22 96
1435.31 107
1435.39 116
1435.48 122
1435.57 126
1435.65 129
1435.74 130
1435.83 133
1435.91 137
1436.00 142
1436.09 147
1436.17 154
1436.26 160
1436.35 165
1436.43 170
1436.52 173
1436.61 175
1436.70 174
1436.78 173
1436.87 170
1436.96 166
1437.04 163
1437.13 159
1437.22 155
1437.30 152
1437.39 149
1437.48 146
1437.56 143
1437.65 140
1437.74 138
1437.82 135
1437.91 130
1438.00 125
1438.08 118
1438.17 110
1438.26 104
1438.35 99
1438.43 96
1438.52 96
1438.61 99
1438.69 104
1438.78 110
1438.87 116
1438.95 123
1439.04 129
1439.13 135
1439.21 141
1439.30 146
1439.39 148
1439.48 147
1439.56 142
1439.65 134
1439.74 125
1439.82 115
1439.91 108
1440.00 104
1440.08 104
1440.17 106
1440.26 109
1440.34 111
1440.43 111
1440.52 108
1440.61 105
1440.69 102
1440.78 101
1440.87 104
1440.95 109
1441.04 116
1441.13 123
1441.21 127
1441.30 129
1441.39 127
1441.47 124
1441.56 120
1441.65 116
1441.74 114
1441.82 114
1441.91 114
1442.00 113
1442.08 110
1442.17 104
1442.26 95
1442.34 82
1442.43 67
1442.52 54
1442.61 42
1442.69 34
1442.78 31
1442.87 31
1442.95 35
1443.04 42
1443.13 50
1443.21 58
1443.30 66
1443.39 74
1443.48 82
1443.56 88
1443.65 93
1443.74 96
1443.82 97
1443.91 94
1444.00 89
1444.09 80
1444.17 70
1444.26 59
1444.35 47
1444.43 35
1444.52 24
1444.61 13
1444.69 2
1444.78 0
1444.87 0
1444.96 0
1445.04 0
1445.13 0
1445.22 0
1445.30 0
1445.39 0
1445.48 12
1445.57 26
1445.65 40
1445.74 52
1445.83 63
1445.91 73
1446.00 83
1446.09 92
1446.18 102
1446.26 111
1446.35 119
1446.44 125
1446.52 129
1446.61 129
1446.70 127
1446.79 123
1446.87 118
1446.96 112
1447.05 107
1447.13 103
1447.22 100
1447.31 96
1447.40 94
1447.48 93
1447.57 94
1447.66 96
1447.74 102
1447.83 110
1447.92 121
1448.01 133
1448.09 146
1448.18 157
1448.27 166
1448.35 173
1448.44 177
1448.53 178
1448.62 177
1448.70 175
1448.79 173
1448.88 172
1448.96 171
1449.05 173
1449.14 177
1449.23 182
1449.31 187
1449.40 191
1449.49 193
1449.58 193
1449.66 190
1449.75 185
1449.84 179
1449.92 172
1450.01 165
1450.10 157
1450.19 148
1450.27 137
1450.36 126
1450.45 114
1450.53 103
1450.62 95
1450.71 91
1450.80 90
1450.88 94
1450.97 99
1451.06 104
1451.15 106
1451.23 106
1451.32 101
1451.41 95
1451.49 87
1451.58 81
1451.67 77
1451.76 75
1451.84 77
1451.93 81
1452.02 85
1452.11 88
1452.19 89
1452.28 87
1452.37 82
1452.46 75
1452.54 66
1452.63 57
1452.72 49
1452.80 43
1452.89 40
1452.98 40
1453.07 44
1453.15 50
1453.24 59
1453.33 68
1453.42 78
1453.50 87
1453.59 96
1453.68 106
1453.77 115
1453.85 123
1453.94 131
1454.03 136
1454.11 138
1454.20 138
1454.29 134
1454.38 128
1454.46 120
1454.55 111
1454.64 100
1454.73 87
1454.81 73
1454.90 58
1454.99 42
1455.08 28
1455.16 17
1455.25 11
1455.34 11
1455.43 18
1455.51 32
1455.60 49
1455.69 69
1455.77 89
1455.86 106
1455.95 119
1456.04 126
1456.12 129
1456.21 126
1456.30 119
1456.39 108
1456.47 93
1456.56 75
1456.65 54
1456.74 32
1456.82 11
1456.91 0
1457.00 0
1457.09 0
1457.17 0
1457.26 0
1457.35 0
1457.44 0
1457.52 0
1457.61 0
1457.70 9
1457.79 22
1457.87 37
1457.96 54
1458.05 70
1458.14 84
1458.22 93
1458.31 96
1458.40 95
1458.49 90
1458.57 83
1458.66 77
1458.75 72
1458.84 68
1458.92 66
1459.01 65
1459.10 64
1459.19 63
1459.27 61
1459.36 59
1459.45 59
1459.54 60
1459.62 64
1459.71 70
1459.80 77
1459.89 85
1459.97 93
1460.06 99
1460.15 104
1460.24 109
1460.32 114
1460.41 120
1460.50 129
1460.59 138
1460.67 149
1460.76 158
1460.85 164
1460.94 167
1461.02 165
1461.11 161
1461.20 155
1461.29 150
1461.37 147
1461.46 146
1461.55 147
1461.64 149
1461.72 151
1461.81 149
1461.90 145
1461.99 138
1462.08 129
1462.16 120
1462.25 113
1462.34 109
1462.43 110
1462.51 114
1462.60 121
1462.69 129
1462.78 135
1462.86 140
1462.95 141
1463.04 140
1463.13 137
1463.21 133
1463.30 127
1463.39 120
1463.48 113
1463.56 105
1463.65 98
1463.74 92
1463.83 89
1463.92 90
1464.00 94
1464.09 100
1464.18 108
1464.27 115
1464.35 119
1464.44 119
1464.53 116
1464.62 111
1464.70 104
1464.79 99
1464.88 94
1464.97 90
1465.05 87
1465.14 85
1465.23 82
1465.32 79
1465.41 75
1465.49 73
1465.58 71
1465.67 71
1465.76 72
1465.84 72
1465.93 71
1466.02 67
1466.11 60
1466.20 50
1466.28 37
1466.37 24
1466.46 12
1466.55 1
1466.63 0
1466.72 0
1466.81 0
1466.90 0
1466.98 6
1467.07 17
1467.16 29
1467.25 39
1467.34 47
1467.42 51
1467.51 51
1467.60 47
1467.69 42
1467.77 38
1467.86 36
1467.95 39
1468.04 45
1468.13 54
1468.21 63
1468.30 68
1468.39 68
1468.48 62
1468.56 52
1468.65 39
1468.74 27
1468.83 19
1468.92 16
1469.00 18
1469.09 24
1469.18 32
1469.27 40
1469.35 44
1469.44 44
1469.53 41
1469.62 36
1469.71 30
1469.79 27
1469.88 28
1469.97 33
1470.06 41
1470.15 51
1470.23 60
1470.32 67
1470.41 69
1470.50 69
1470.58 67
1470.67 66
1470.76 68
1470.85 76
1470.94 88
1471.02 104
1471.11 120
1471.20 134
1471.29 143
1471.38 145
1471.46 142
1471.55 135
1471.64 126
1471.73 117
1471.81 110
1471.90 106
1471.99 104
1472.08 104
1472.17 106
1472.25 109
1472.34 112
1472.43 113
1472.52 112
1472.61 109
1472.69 102
1472.78 95
1472.87 87
1472.96 84
1473.05 87
1473.13 96
1473.22 110
1473.31 126
1473.40 141
1473.49 153
1473.57 160
1473.66 161
1473.75 158
1473.84 152
1473.92 145
1474.01 137
1474.10 128
1474.19 117
1474.28 103
1474.36 87
1474.45 70
1474.54 53
1474.63 38
1474.72 25
1474.80 16
1474.89 11
1474.98 9
1475.07 10
1475.16 15
1475.24 23
1475.33 33
1475.42 45
1475.51 56
1475.60 66
1475.68 73
1475.77 77
1475.86 80
1475.95 82
1476.04 84
1476.12 88
1476.21 95
1476.30 104
1476.39 116
1476.48 129
1476.56 143
1476.65 157
1476.74 171
1476.83 185
1476.92 198
1477.00 210
1477.09 220
1477.18 228
1477.27 231
1477.36 229
1477.45 222
1477.53 210
1477.62 195
1477.71 177
1477.80 158
1477.89 140
1477.97 123
1478.06 108
1478.15 93
1478.24 78
1478.33 62
1478.41 47
1478.50 32
1478.59 18
1478.68 7
1478.77 0
1478.85 0
1478.94 0
1479.03 0
1479.12 0
1479.21 0
1479.29 0
1479.38 0
1479.47 0
1479.56 0
1479.65 1
1479.74 10
1479.82 20
1479.91 31
1480.00 41
1480.09 48
1480.18 53
1480.26 56
1480.35 57
1480.44 57
1480.53 58
1480.62 59
1480.71 61
1480.79 63
1480.88 64
1480.97 64
1481.06 62
1481.15 58
1481.23 54
1481.32 50
1481.41 47
1481.50 47
1481.59 51
1481.67 57
1481.76 65
1481.85 70
1481.94 73
1482.03 71
1482.12 64
1482.20 53
1482.29 39
1482.38 26
1482.47 16
1482.56 10
1482.65 11
1482.73 17
1482.82 27
1482.91 41
1483.00 55
1483.09 69
1483.17 82
1483.26 95
1483.35 108
1483.44 121
1483.53 134
1483.62 147
1483.70 158
1483.79 168
1483.88 175
1483.97 180
1484.06 183
1484.15 183
1484.23 181
1484.32 178
1484.41 174
1484.50 169
1484.59 163
1484.67 157
1484.76 153
1484.85 149
1484.94 148
1485.03 149
1485.12 151
1485.20 154
1485.29 158
1485.38 162
1485.47 167
1485.56 173
1485.65 180
1485.73 190
1485.82 200
1485.91 212
1486.00 223
1486.09 231
1486.18 234
1486.26 233
1486.35 226
1486.44 214
1486.53 201
1486.62 189
1486.71 180
1486.79 175
1486.88 174
1486.97 178
1487.06 185
1487.15 193
1487.24 201
1487.32 206
1487.41 207
1487.50 204
1487.59 197
1487.68 185
1487.77 170
1487.85 154
1487.94 139
1488.03 125
1488.12 115
1488.21 108
1488.30 105
1488.38 104
1488.47 106
1488.56 108
1488.65 111
1488.74 113
1488.83 115
1488.91 117
1489.00 119
1489.09 123
1489.18 129
1489.27 138
1489.36 148
1489.45 157
1489.53 165
1489.62 169
1489.71 168
1489.80 163
1489.89 156
1489.98 147
1490.06 140
1490.15 136
1490.24 135
1490.33 137
1490.42 140
1490.51 142
1490.59 141
1490.68 138
1490.77 132
1490.86 126
1490.95 119
1491.04 115
1491.13 111
1491.21 111
1491.30 111
1491.39 114
1491.48 118
1491.57 123
1491.66 132
1491.74 141
1491.83 152
1491.92 161
1492.01 166
1492.10 165
1492.19 158
1492.28 146
1492.36 131
1492.45 116
1492.54 104
1492.63 96
1492.72 91
1492.81 89
1492.90 88
1492.98 88
1493.07 86
1493.16 84
1493.25 84
1493.34 85
1493.43 90
1493.52 97
1493.60 105
1493.69 113
1493.78 120
1493.87 125
1493.96 127
1494.05 127
1494.13 125
1494.22 124
1494.31 125
1494.40 128
1494.49 135
1494.58 145
1494.67 157
1494.75 170
1494.84 182
1494.93 191
1495.02 197
1495.11 200
1495.20 202
1495.29 204
1495.38 207
1495.46 212
1495.55 219
1495.64 228
1495.73 235
1495.82 242
1495.91 245
1496.00 247
1496.08 246
1496.17 243
1496.26 239
1496.35 233
1496.44 226
1496.53 217
1496.62 205
1496.70 191
1496.79 175
1496.88 156
1496.97 137
1497.06 118
1497.15 101
1497.24 86
1497.32 73
1497.41 62
1497.50 53
1497.59 46
1497.68 40
1497.77 35
1497.86 32
1497.95 31
1498.03 31
1498.12 35
1498.21 41
1498.30 49
1498.39 60
1498.48 72
1498.57 83
1498.65 92
1498.74 97
1498.83 98
1498.92 94
1499.01 85
1499.10 75
1499.19 63
1499.28 51
1499.36 41
1499.45 31
1499.54 22
1499.63 13
1499.72 6
1499.81 0
1499.90 0
1499.99 0
1500.07 0
1500.16 0
1500.25 0
1500.34 0
1500.43 0
1500.52 0
1500.61 0
1500.70 8
1500.78 23
1500.87 43
1500.96 67
1501.05 92
1501.14 115
1501.23 133
1501.32 145
1501.41 151
1501.49 151
1501.58 146
1501.67 139
1501.76 128
1501.85 116
1501.94 102
1502.03 87
1502.12 73
1502.20 61
1502.29 52
1502.38 46
1502.47 44
1502.56 43
1502.65 42
1502.74 40
1502.83 36
1502.91 32
1503.00 29
1503.09 31
1503.18 37
1503.27 49
1503.36 66
1503.45 85
1503.54 103
1503.63 119
1503.71 131
1503.80 138
1503.89 141
1503.98 142
1504.07 140
1504.16 139
1504.25 138
1504.34 138
1504.43 137
1504.51 137
1504.60 135
1504.69 132
1504.78 128
1504.87 122
1504.96 116
1505.05 111
1505.14 106
1505.22 103
1505.31 100
1505.40 97
1505.49 95
1505.58 92
1505.67 88
1505.76 85
1505.85 83
1505.94 81
1506.02 80
1506.11 80
1506.20 79
1506.29 77
1506.38 73
1506.47 68
1506.56 62
1506.65 54
1506.74 47
1506.83 41
1506.91 36
1507.00 31
1507.09 27
1507.18 24
1507.27 22
1507.36 21
1507.45 21
1507.54 23
1507.63 26
1507.71 29
1507.80 32
1507.89 35
1507.98 37
1508.07 38
1508.16 39
1508.25 39
1508.34 37
1508.43 34
1508.52 29
1508.60 22
1508.69 12
1508.78 1
1508.87 0
1508.96 0
1509.05 0
1509.14 0
1509.23 0
1509.32 0
1509.41 2
1509.49 25
1509.58 51
1509.67 75
1509.76 94
1509.85 105
1509.94 107
1510.03 102
1510.12 93
1510.21 83
1510.30 77
1510.38 77
1510.47 81
1510.56 89
1510.65 98
1510.74 105
1510.83 110
1510.92 112
1511.01 114
1511.10 118
1511.19 126
1511.27 139
1511.36 156
1511.45 173
1511.54 186
1511.63 193
1511.72 190
1511.81 179
1511.90 161
1511.99 140
1512.08 118
1512.17 98
1512.25 82
1512.34 70
1512.43 62
1512.52 56
1512.61 53
1512.70 53
1512.79 56
1512.88 62
1512.97 70
1513.06 78
1513.15 85
1513.23 91
1513.32 93
1513.41 91
1513.50 86
1513.59 78
1513.68 68
1513.77 58
1513.86 50
1513.95 43
1514.04 39
1514.13 39
1514.22 41
1514.30 45
1514.39 50
1514.48 55
1514.57 60
1514.66 64
1514.75 67
1514.84 70
1514.93 74
1515.02 78
1515.11 82
1515.20 84
1515.29 85
1515.37 83
1515.46 77
1515.55 68
1515.64 55
1515.73 41
1515.82 26
1515.91 12
1516.00 0
1516.09 0
1516.18 0
1516.27 0
1516.36 0
1516.44 0
1516.53 0
1516.62 0
1516.71 3
1516.80 8
1516.89 12
1516.98 14
1517.07 14
1517.16 13
1517.25 11
1517.34 10
1517.43 11
1517.52 14
1517.60 20
1517.69 28
1517.78 38
1517.87 50
1517.96 61
1518.05 71
1518.14 78
1518.23 81
1518.32 80
1518.41 73
1518.50 63
1518.59 51
1518.68 40
1518.77 31
1518.85 27
1518.94 29
1519.03 36
1519.12 47
1519.21 58
1519.30 68
1519.39 74
1519.48 74
1519.57 69
1519.66 59
1519.75 45
1519.84 31
1519.93 18
1520.02 8
1520.10 1
1520.19 0
1520.28 0
1520.37 0
1520.46 1
1520.55 4
1520.64 7
1520.73 11
1520.82 15
1520.91 20
1521.00 25
1521.09 32
1521.18 40
1521.27 48
1521.36 56
1521.45 65
1521.53 73
1521.62 81
1521.71 88
1521.80 92
1521.89 95
1521.98 95
1522.07 91
1522.16 85
1522.25 76
1522.34 66
1522.43 55
1522.52 45
1522.61 37
1522.70 31
1522.79 28
1522.88 27
1522.96 30
1523.05 35
1523.14 43
1523.23 52
1523.32 62
1523.41 71
1523.50 77
1523.59 79
1523.68 77
1523.77 72
1523.86 64
1523.95 57
1524.04 53
1524.13 53
1524.22 57
1524.31 66
1524.40 76
1524.48 85
1524.57 90
1524.66 89
1524.75 82
1524.84 69
1524.93 53
1525.02 34
1525.11 16
1525.20 1
1525.29 0
1525.38 0
1525.47 0
1525.56 0
1525.65 2
1525.74 15
1525.83 29
1525.92 42
1526.01 53
1526.10 59
1526.18 62
1526.27 62
1526.36 60
1526.45 56
1526.54 52
1526.63 50
1526.72 50
1526.81 53
1526.90 57
1526.99 62
1527.08 67
1527.17 71
1527.26 72
1527.35 71
1527.44 67
1527.53 65
1527.62 64
1527.71 67
1527.80 76
1527.89 90
1527.98 108
1528.06 128
1528.15 147
1528.24 161
1528.33 169
1528.42 168
1528.51 160
1528.60 144
1528.69 126
1528.78 107
1528.87 91
1528.96 81
1529.05 77
1529.14 80
1529.23 87
1529.32 98
1529.41 110
1529.50 120
1529.59 128
1529.68 131
1529.77 129
1529.86 123
1529.95 112
1530.04 99
1530.13 86
1530.22 76
1530.30 69
1530.39 66
1530.48 67
1530.57 69
1530.66 72
1530.75 73
1530.84 73
1530.93 71
1531.02 67
1531.11 64
1531.20 60
1531.29 55
1531.38 50
1531.47 43
1531.56 34
1531.65 24
1531.74 14
1531.83 4
1531.92 0
1532.01 0
1532.10 0
1532.19 0
1532.28 0
1532.37 0
1532.46 0
1532.55 0
1532.64 0
1532.73 5
1532.82 12
1532.90 17
1532.99 19
1533.08 19
1533.17 17
1533.26 14
1533.35 11
1533.44 9
1533.53 7
1533.62 5
1533.71 2
1533.80 0
1533.89 0
1533.98 0
1534.07 0
1534.16 3
1534.25 15
1534.34 31
1534.43 47
1534.52 63
1534.61 74
1534.70 82
1534.79 84
1534.88 82
1534.97 77
1535.06 69
1535.15 62
1535.24 55
1535.33 49
1535.42 47
1535.51 47
1535.60 51
1535.69 57
1535.78 63
1535.87 69
1535.96 71
1536.05 71
1536.14 67
1536.23 62
1536.32 58
1536.40 58
1536.49 63
1536.58 75
1536.67 93
1536.76 114
1536.85 137
1536.94 158
1537.03 176
1537.12 190
1537.21 200
1537.30 206
1537.39 210
1537.48 213
1537.57 214
1537.66 215
1537.75 213
1537.84 210
1537.93 205
1538.02 199
1538.11 192
1538.20 184
1538.29 177
1538.38 170
1538.47 163
1538.56 158
1538.65 154
1538.74 151
1538.83 150
1538.92 150
1539.01 152
1539.10 156
1539.19 162
1539.28 169
1539.37 178
1539.46 189
1539.55 201
1539.64 212
1539.73 224
1539.82 234
1539.91 243
1540.00 253
1540.09 261
1540.18 269
1540.27 277
1540.36 284
1540.45 290
1540.54 296
1540.63 301
1540.72 306
1540.81 311
1540.90 316
1540.99 319
1541.08 319
1541.17 316
1541.26 310
1541.35 303
1541.44 295
1541.53 290
1541.62 289
1541.71 292
1541.80 299
1541.89 308
1541.98 317
1542.07 322
1542.16 324
1542.25 323
1542.34 318
1542.43 314
1542.52 311
1542.61 310
1542.70 312
1542.79 315
1542.88 318
1542.97 320
1543.06 320
1543.15 319
1543.24 315
1543.33 310
1543.42 304
1543.51 296
1543.60 287
1543.69 276
1543.78 263
1543.87 250
1543.96 238
1544.05 229
1544.14 225
1544.23 225
1544.32 230
1544.41 237
1544.50 246
1544.59 252
1544.68 256
1544.77 255
1544.86 251
1544.95 244
1545.04 235
1545.13 226
1545.22 217
1545.31 209
1545.40 202
1545.49 196
1545.58 191
1545.67 186
1545.76 182
1545.85 179
1545.94 177
1546.03 177
1546.12 178
1546.21 180
1546.30 183
1546.39 186
1546.48 189
1546.57 192
1546.66 196
1546.75 199
1546.84 202
1546.93 204
1547.02 206
1547.11 207
1547.20 209
1547.29 212
1547.38 216
1547.47 221
1547.56 226
1547.65 230
1547.74 230
1547.83 226
1547.92 217
1548.01 203
1548.10 185
1548.19 164
1548.28 142
1548.37 121
1548.46 102
1548.55 85
1548.64 72
1548.73 63
1548.82 58
1548.91 58
1549.00 61
1549.09 67
1549.18 76
1549.27 85
1549.36 93
1549.45 98
1549.54 101
1549.63 101
1549.72 99
1549.81 96
1549.90 93
1549.99 92
1550.08 93
1550.18 95
1550.27 99
1550.36 104
1550.45 109
1550.54 115
1550.63 123
1550.72 131
1550.81 139
1550.90 146
1550.99 152
1551.08 155
1551.17 156
1551.26 157
1551.35 158
1551.44 161
1551.53 167
1551.62 176
1551.71 186
1551.80 195
1551.89 201
1551.98 203
1552.07 200
1552.16 193
1552.25 182
1552.34 170
1552.43 158
1552.52 148
1552.61 141
1552.70 137
1552.79 137
1552.88 140
1552.97 145
1553.06 151
1553.15 159
1553.24 166
1553.33 173
1553.42 181
1553.51 190
1553.60 202
1553.69 216
1553.79 231
1553.88 247
1553.97 260
1554.06 270
1554.15 275
1554.24 274
1554.33 267
1554.42 255
1554.51 242
1554.60 227
1554.69 212
1554.78 199
1554.87 188
1554.96 179
1555.05 173
1555.14 169
1555.23 167
1555.32 168
1555.41 172
1555.50 178
1555.59 186
1555.68 195
1555.77 204
1555.86 212
1555.95 218
1556.04 222
1556.13 222
1556.22 219
1556.31 214
1556.41 206
1556.50 198
1556.59 190
1556.68 182
1556.77 175
1556.86 169
1556.95 164
1557.04 159
1557.13 156
1557.22 152
1557.31 150
1557.40 148
1557.49 145
1557.58 142
1557.67 137
1557.76 130
1557.85 121
1557.94 110
1558.03 97
1558.12 84
1558.21 72
1558.30 61
1558.39 53
1558.48 48
1558.58 46
1558.67 47
1558.76 50
1558.85 53
1558.94 56
1559.03 57
1559.12 53
1559.21 46
1559.30 35
1559.39 22
1559.48 9
1559.57 0
1559.66 0
1559.75 0
1559.84 0
1559.93 0
1560.02 0
1560.11 0
1560.20 1
1560.29 11
1560.38 25
1560.48 43
1560.57 65
1560.66 86
1560.75 104
1560.84 117
1560.93 122
1561.02 121
1561.11 115
1561.20 107
1561.29 99
1561.38 91
1561.47 83
1561.56 75
1561.65 64
1561.74 49
1561.83 32
1561.92 15
1562.01 0
1562.10 0
1562.20 0
1562.29 0
1562.38 0
1562.47 0
1562.56 0
1562.65 0
1562.74 0
1562.83 11
1562.92 27
1563.01 45
1563.10 63
1563.19 80
1563.28 96
1563.37 111
1563.46 125
1563.55 138
1563.64 151
1563.73 164
1563.83 177
1563.92 190
1564.01 201
1564.10 208
1564.19 212
1564.28 213
1564.37 212
1564.46 213
1564.55 218
1564.64 227
1564.73 242
1564.82 260
1564.91 280
1565.00 298
1565.09 311
1565.18 321
1565.28 328
1565.37 335
1565.46 345
1565.55 359
1565.64 379
1565.73 403
1565.82 429
1565.91 454
1566.00 476
1566.09 494
1566.18 508
1566.27 520
1566.36 532
1566.45 548
1566.54 568
1566.64 593
1566.73 622
1566.82 653
1566.91 685
1567.00 714
1567.09 737
1567.18 754
1567.27 764
1567.36 768
1567.45 768
1567.54 764
1567.63 758
1567.72 752
1567.81 746
1567.91 739
1568.00 733
1568.09 727
1568.18 723
1568.27 722
1568.36 724
1568.45 732
1568.54 745
1568.63 763
1568.72 782
1568.81 799
1568.90 811
1568.99 816
1569.08 813
1569.18 802
1569.27 785
1569.36 765
1569.45 745
1569.54 728
1569.63 714
1569.72 704
1569.81 698
1569.90 695
1569.99 693
1570.08 694
1570.17 696
1570.26 700
1570.36 707
1570.45 716
1570.54 726
1570.63 735
1570.72 742
1570.81 745
1570.90 743
1570.99 737
1571.08 728
1571.17 717
1571.26 705
1571.35 694
1571.44 682
1571.54 668
1571.63 654
1571.72 638
1571.81 621
1571.90 606
1571.99 592
1572.08 581
1572.17 570
1572.26 560
1572.35 549
1572.44 536
1572.53 523
1572.63 511
1572.72 501
1572.81 493
1572.90 487
1572.99 483
1573.08 479
1573.17 475
1573.26 469
1573.35 460
1573.44 449
1573.53 435
1573.63 418
1573.72 399
1573.81 378
1573.90 358
1573.99 339
1574.08 324
1574.17 314
1574.26 310
1574.35 310
1574.44 313
1574.53 316
1574.63 316
1574.72 311
1574.81 299
1574.90 280
1574.99 254
1575.08 222
1575.17 186
1575.26 150
1575.35 116
1575.44 89
1575.53 71
1575.63 65
1575.72 69
1575.81 83
1575.90 103
1575.99 126
1576.08 149
1576.17 168
1576.26 181
1576.35 187
1576.44 186
1576.53 180
1576.63 169
1576.72 155
1576.81 140
1576.90 127
1576.99 116
1577.08 109
1577.17 106
1577.26 104
1577.35 103
1577.44 102
1577.54 100
1577.63 96
1577.72 92
1577.81 87
1577.90 81
1577.99 75
1578.08 69
1578.17 64
1578.26 60
1578.35 59
1578.45 62
1578.54 70
1578.63 83
1578.72 99
1578.81 115
1578.90 130
1578.99 142
1579.08 149
1579.17 151
1579.27 148
1579.36 141
1579.45 131
1579.54 119
1579.63 105
1579.72 91
1579.81 79
1579.90 70
1579.99 66
1580.08 67
1580.18 73
1580.27 83
1580.36 95
1580.45 109
1580.54 122
1580.63 133
1580.72 144
1580.81 152
1580.90 158
1581.00 161
1581.09 163
1581.18 164
1581.27 164
1581.36 163
1581.45 161
1581.54 159
1581.63 156
1581.72 151
1581.82 144
1581.91 136
1582.00 128
1582.09 121
1582.18 116
1582.27 113
1582.36 112
1582.45 113
1582.54 115
1582.64 117
1582.73 118
1582.82 120
1582.91 122
1583.00 125
1583.09 129
1583.18 134
1583.27 138
1583.36 141
1583.46 141
1583.55 137
1583.64 128
1583.73 116
1583.82 103
1583.91 89
1584.00 78
1584.09 69
1584.19 62
1584.28 57
1584.37 54
1584.46 50
1584.55 46
1584.64 42
1584.73 40
1584.82 41
1584.91 45
1585.01 53
1585.10 64
1585.19 77
1585.28 89
1585.37 100
1585.46 107
1585.55 110
1585.64 110
1585.74 108
1585.83 104
1585.92 99
1586.01 95
1586.10 92
1586.19 91
1586.28 91
1586.37 91
1586.47 91
1586.56 90
1586.65 88
1586.74 85
1586.83 81
1586.92 76
1587.01 73
1587.10 71
1587.20 70
1587.29 71
1587.38 72
1587.47 73
1587.56 72
1587.65 71
1587.74 70
1587.83 70
1587.93 73
1588.02 80
1588.11 91
1588.20 105
1588.29 120
1588.38 131
1588.47 138
1588.57 139
1588.66 133
1588.75 122
1588.84 110
1588.93 100
1589.02 93
1589.11 90
1589.20 91
1589.30 95
1589.39 100
1589.48 103
1589.57 104
1589.66 102
1589.75 96
1589.84 89
1589.94 82
1590.03 75
1590.12 71
1590.21 70
1590.30 72
1590.39 78
1590.48 86
1590.57 93
1590.67 100
1590.76 105
1590.85 109
1590.94 112
1591.03 114
1591.12 116
1591.21 121
1591.31 127
1591.40 135
1591.49 145
1591.58 156
1591.67 168
1591.76 180
1591.85 190
1591.95 196
1592.04 198
1592.13 193
1592.22 183
1592.31 169
1592.40 153
1592.49 137
1592.59 122
1592.68 108
1592.77 96
1592.86 84
1592.95 73
1593.04 64
1593.13 55
1593.23 49
1593.32 45
1593.41 43
1593.50 42
1593.59 42
1593.68 41
1593.77 38
1593.87 32
1593.96 25
1594.05 17
1594.14 8
1594.23 1
1594.32 0
1594.41 0
1594.51 0
1594.60 0
1594.69 0
1594.78 0
1594.87 0
1594.96 0
1595.06 0
1595.15 0
1595.24 2
1595.33 7
1595.42 16
1595.51 28
1595.60 42
1595.70 56
1595.79 69
1595.88 79
1595.97 86
1596.06 88
1596.15 85
1596.24 77
1596.34 67
1596.43 54
1596.52 40
1596.61 26
1596.70 15
1596.79 5
1596.89 0
1596.98 0
1597.07 0
1597.16 0
1597.25 0
1597.34 0
1597.44 4
1597.53 10
1597.62 16
1597.71 20
1597.80 23
1597.89 25
1597.98 27
1598.08 29
1598.17 32
1598.26 34
1598.35 36
1598.44 36
1598.53 32
1598.63 26
1598.72 17
1598.81 7
1598.90 0
1598.99 0
1599.08 0
1599.18 0
1599.27 0
1599.36 6
1599.45 15
1599.54 24
1599.63 33
1599.73 41
1599.82 50
1599.91 60
1600.00 72
1600.09 85
1600.18 101
1600.27 119
1600.37 137
1600.46 154
1600.55 168
1600.64 177
1600.73 182
1600.82 182
1600.92 178
1601.01 172
1601.10 166
1601.19 159
1601.28 154
1601.37 149
1601.47 144
1601.56 139
1601.65 133
1601.74 127
1601.83 119
1601.92 112
1602.02 105
1602.11 97
1602.20 90
1602.29 85
1602.38 81
1602.48 80
1602.57 80
1602.66 81
1602.75 84
1602.84 86
1602.93 88
1603.03 89
1603.12 90
1603.21 90
1603.30 89
1603.39 87
1603.48 82
1603.58 75
1603.67 64
1603.76 51
1603.85 35
1603.94 18
1604.03 1
1604.13 0
1604.22 0
1604.31 0
1604.40 0
1604.49 0
1604.59 0
1604.68 0
1604.77 6
1604.86 17
1604.95 24
1605.04 28
1605.14 30
1605.23 32
1605.32 37
1605.41 46
1605.50 58
1605.59 74
1605.69 89
1605.78 101
1605.87 108
1605.96 109
1606.05 105
1606.15 98
1606.24 91
1606.33 86
1606.42 84
1606.51 85
1606.60 89
1606.70 94
1606.79 96
1606.88 95
1606.97 90
1607.06 82
1607.16 72
1607.25 62
1607.34 52
1607.43 43
1607.52 36
1607.62 30
1607.71 24
1607.80 20
1607.89 17
1607.98 15
1608.07 17
1608.17 20
1608.26 26
1608.35 33
1608.44 40
1608.53 49
1608.63 57
1608.72 67
1608.81 77
1608.90 89
1608.99 100
1609.09 111
1609.18 120
1609.27 126
1609.36 128
1609.45 127
1609.54 123
1609.64 117
1609.73 110
1609.82 103
1609.91 97
1610.00 91
1610.10 86
1610.19 81
1610.28 77
1610.37 75
1610.46 74
1610.56 75
1610.65 77
1610.74 80
1610.83 83
1610.92 83
1611.02 82
1611.11 76
1611.20 69
1611.29 59
1611.38 49
1611.48 40
1611.57 34
1611.66 32
1611.75 33
1611.84 37
1611.94 42
1612.03 46
1612.12 48
1612.21 46
1612.30 39
1612.40 29
1612.49 16
1612.58 2
1612.67 0
1612.76 0
1612.86 0
1612.95 0
1613.04 0
1613.13 0
1613.22 15
1613.32 32
1613.41 46
1613.50 57
1613.59 63
1613.68 63
1613.78 60
1613.87 54
1613.96 47
1614.05 42
1614.14 37
1614.24 35
1614.33 34
1614.42 33
1614.51 31
1614.60 28
1614.70 23
1614.79 15
1614.88 6
1614.97 0
1615.06 0
1615.16 0
1615.25 0
1615.34 0
1615.43 0
1615.52 0
1615.62 0
1615.71 6
1615.80 17
1615.89 30
1615.99 43
1616.08 59
1616.17 78
1616.26 98
1616.35 118
1616.45 135
1616.54 148
1616.63 156
1616.72 158
1616.81 158
1616.91 155
1617.00 154
1617.09 154
1617.18 158
1617.27 163
1617.37 170
1617.46 176
1617.55 181
1617.64 184
1617.74 185
1617.83 184
1617.92 183
1618.01 181
1618.10 180
1618.20 179
1618.29 178
1618.38 177
1618.47 176
1618.56 174
1618.66 170
1618.75 165
1618.84 157
1618.93 147
1619.03 135
1619.12 124
1619.21 114
1619.30 107
1619.39 104
1619.49 103
1619.58 105
1619.67 108
1619.76 110
1619.86 110
1619.95 107
1620.04 101
1620.13 94
1620.22 86
1620.32 78
1620.41 73
1620.50 71
1620.59 70
1620.69 71
1620.78 72
1620.87 70
1620.96 67
1621.05 61
1621.15 52
1621.24 43
1621.33 35
1621.42 28
1621.52 24
1621.61 22
1621.70 22
1621.79 23
1621.88 24
1621.98 25
1622.07 26
1622.16 28
1622.25 32
1622.35 38
1622.44 44
1622.53 52
1622.62 58
1622.72 63
1622.81 64
1622.90 62
1622.99 59
1623.08 55
1623.18 51
1623.27 49
1623.36 48
1623.45 48
1623.55 49
1623.64 48
1623.73 45
1623.82 38
1623.92 29
1624.01 17
1624.10 4
1624.19 0
1624.28 0
1624.38 0
1624.47 0
1624.56 0
1624.65 0
1624.75 0
1624.84 3
1624.93 11
1625.02 18
1625.12 22
1625.21 24
1625.30 24
1625.39 25
1625.49 25
1625.58 27
1625.67 31
1625.76 35
1625.85 38
1625.95 41
1626.04 40
1626.13 37
1626.22 33
1626.32 30
1626.41 29
1626.50 33
1626.59 43
1626.69 57
1626.78 73
1626.87 89
1626.96 102
1627.06 110
1627.15 112
1627.24 111
1627.33 107
1627.43 104
1627.52 104
1627.61 107
1627.70 112
1627.80 120
1627.89 128
1627.98 135
1628.07 139
1628.17 140
1628.26 138
1628.35 134
1628.44 130
1628.53 126
1628.63 124
1628.72 123
1628.81 123
1628.90 123
1629.00 122
1629.09 119
1629.18 114
1629.27 108
1629.37 103
1629.46 99
1629.55 96
1629.64 94
1629.74 93
1629.83 91
1629.92 88
1630.01 84
1630.11 81
1630.20 78
1630.29 78
1630.38 80
1630.48 83
1630.57 86
1630.66 87
1630.75 86
1630.85 81
1630.94 75
1631.03 67
1631.12 59
1631.22 51
1631.31 45
1631.40 39
1631.49 32
1631.59 24
1631.68 15
1631.77 6
1631.86 0
1631.96 0
1632.05 0
1632.14 0
1632.24 0
1632.33 0
1632.42 0
1632.51 0
1632.61 2
1632.70 6
1632.79 10
1632.88 11
1632.98 11
1633.07 9
1633.16 6
1633.25 3
1633.35 1
1633.44 0
1633.53 0
1633.62 1
1633.72 3
1633.81 5
1633.90 7
1633.99 9
1634.09 11
1634.18 15
1634.27 21
1634.36 27
1634.46 35
1634.55 43
1634.64 50
1634.74 55
1634.83 60
1634.92 63
1635.01 65
1635.11 66
1635.20 67
1635.29 65
1635.38 62
1635.48 55
1635.57 47
1635.66 38
1635.75 31
1635.85 27
1635.94 27
1636.03 32
1636.12 41
1636.22 50
1636.31 58
1636.40 65
1636.50 69
1636.59 72
1636.68 75
1636.77 78
1636.87 82
1636.96 85
1637.05 86
1637.14 84
1637.24 79
1637.33 71
1637.42 62
1637.52 56
1637.61 54
1637.70 56
1637.79 64
1637.89 76
1637.98 91
1638.07 107
1638.16 123
1638.26 138
1638.35 151
1638.44 162
1638.54 170
1638.63 175
1638.72 179
1638.81 182
1638.91 183
1639.00 181
1639.09 179
1639.18 176
1639.28 172
1639.37 168
1639.46 165
1639.56 163
1639.65 162
1639.74 162
1639.83 160
1639.93 156
1640.02 150
1640.11 140
1640.21 127
1640.30 112
1640.39 99
1640.48 88
1640.58 82
1640.67 81
1640.76 85
1640.85 93
1640.95 102
1641.04 110
1641.13 114
1641.23 113
1641.32 107
1641.41 97
1641.50 84
1641.60 70
1641.69 56
1641.78 42
1641.88 30
1641.97 20
1642.06 10
1642.15 3
1642.25 0
1642.34 0
1642.43 0
1642.53 0
1642.62 0
1642.71 4
1642.80 10
1642.90 16
1642.99 20
1643.08 22
1643.18 20
1643.27 17
1643.36 13
1643.45 9
1643.55 8
1643.64 10
1643.73 15
1643.83 24
1643.92 34
1644.01 43
1644.10 50
1644.20 52
1644.29 51
1644.38 45
1644.48 37
1644.57 28
1644.66 19
1644.75 13
1644.85 9
1644.94 6
1645.03 5
1645.13 3
1645.22 2
1645.31 0
1645.41 0
1645.50 0
1645.59 2
1645.68 7
1645.78 13
1645.87 19
1645.96 24
1646.06 28
1646.15 28
1646.24 27
1646.33 25
1646.43 22
1646.52 20
1646.61 21
1646.71 23
1646.80 27
1646.89 30
1646.99 31
1647.08 28
1647.17 20
1647.26 8
1647.36 0
1647.45 0
1647.54 0
1647.64 0
1647.73 0
1647.82 0
1647.92 0
1648.01 8
1648.10 31
1648.19 55
1648.29 75
1648.38 90
1648.47 100
1648.57 105
1648.66 106
1648.75 105
1648.85 104
1648.94 103
1649.03 100
1649.12 97
1649.22 90
1649.31 81
1649.40 67
1649.50 53
1649.59 38
1649.68 25
1649.78 14
1649.87 7
1649.96 3
1650.06 2
1650.15 4
1650.24 7
1650.33 12
1650.43 19
1650.52 26
1650.61 34
1650.71 41
1650.80 46
1650.89 49
1650.99 50
1651.08 49
1651.17 46
1651.27 43
1651.36 42
1651.45 43
1651.54 47
1651.64 53
1651.73 58
1651.82 63
1651.92 66
1652.01 65
1652.10 63
1652.20 60
1652.29 57
1652.38 56
1652.48 57
1652.57 60
1652.66 64
1652.76 68
1652.85 72
1652.94 75
1653.03 78
1653.13 81
1653.22 84
1653.31 86
1653.41 87
1653.50 84
1653.59 78
1653.69 68
1653.78 56
1653.87 44
1653.97 35
1654.06 32
1654.15 34
1654.25 41
1654.34 51
1654.43 59
1654.53 65
1654.62 64
1654.71 59
1654.80 49
1654.90 38
1654.99 28
1655.08 20
1655.18 16
1655.27 15
1655.36 17
1655.46 20
1655.55 22
1655.64 23
1655.74 23
1655.83 22
1655.92 19
1656.02 15
1656.11 9
1656.20 4
1656.30 0
1656.39 0
1656.48 0
1656.58 0
1656.67 0
1656.76 0
1656.86 0
1656.95 0
1657.04 0
1657.14 5
1657.23 18
1657.32 35
1657.42 57
1657.51 81
1657.60 105
1657.70 127
1657.79 145
1657.88 157
1657.98 164
1658.07 167
1658.16 166
1658.25 165
1658.35 163
1658.44 164
1658.53 167
1658.63 174
1658.72 184
1658.81 197
1658.91 211
1659.00 225
1659.09 239
1659.19 250
1659.28 259
1659.37 265
1659.47 268
1659.56 267
1659.65 262
1659.75 253
1659.84 242
1659.93 229
1660.03 214
1660.12 198
1660.21 182
1660.31 166
1660.40 151
1660.49 138
1660.59 126
1660.68 116
1660.77 108
1660.87 101
1660.96 95
1661.06 89
1661.15 83
1661.24 78
1661.34 73
1661.43 72
1661.52 74
1661.62 80
1661.71 90
1661.80 103
1661.90 116
1661.99 128
1662.08 137
1662.18 142
1662.27 143
1662.36 141
1662.46 135
1662.55 127
1662.64 117
1662.74 106
1662.83 95
1662.92 86
1663.02 81
1663.11 83
1663.20 91
1663.30 106
1663.39 126
1663.48 147
1663.58 166
1663.67 180
1663.76 187
1663.86 185
1663.95 177
1664.04 163
1664.14 147
1664.23 132
1664.32 119
1664.42 111
1664.51 107
1664.61 106
1664.70 108
1664.79 110
1664.89 111
1664.98 108
1665.07 103
1665.17 94
1665.26 84
1665.35 73
1665.45 63
1665.54 57
1665.63 55
1665.73 57
1665.82 64
1665.91 74
1666.01 85
1666.10 98
1666.19 110
1666.29 121
1666.38 130
1666.48 137
1666.57 142
1666.66 144
1666.76 144
1666.85 142
1666.94 138
1667.04 134
1667.13 130
1667.22 126
1667.32 123
1667.41 120
1667.50 118
1667.60 115
1667.69 113
1667.78 112
1667.88 113
1667.97 117
1668.07 123
1668.16 129
1668.25 134
1668.35 137
1668.44 135
1668.53 128
1668.63 116
1668.72 101
1668.81 85
1668.91 70
1669.00 58
1669.09 50
1669.19 47
1669.28 47
1669.38 49
1669.47 53
1669.56 56
1669.66 60
1669.75 64
1669.84 68
1669.94 74
1670.03 82
1670.12 93
1670.22 107
1670.31 124
1670.41 142
1670.50 161
1670.59 180
1670.69 194
1670.78 203
1670.87 204
1670.97 198
1671.06 185
1671.15 165
1671.25 142
1671.34 116
1671.44 92
1671.53 72
1671.62 58
1671.72 51
1671.81 51
1671.90 59
1672.00 72
1672.09 91
1672.19 112
1672.28 134
1672.37 155
1672.47 174
1672.56 189
1672.65 199
1672.75 201
1672.84 198
1672.93 190
1673.03 180
1673.12 171
1673.22 165
1673.31 163
1673.40 165
1673.50 172
1673.59 180
1673.68 188
1673.78 193
1673.87 196
1673.97 195
1674.06 191
1674.15 186
1674.25 179
1674.34 172
1674.43 167
1674.53 163
1674.62 160
1674.72 159
1674.81 159
1674.90 158
1675.00 158
1675.09 157
1675.18 156
1675.28 154
1675.37 152
1675.47 150
1675.56 147
1675.65 141
1675.75 133
1675.84 121
1675.93 107
1676.03 92
1676.12 77
1676.22 64
1676.31 55
1676.40 49
1676.50 47
1676.59 47
1676.69 47
1676.78 47
1676.87 46
1676.97 43
1677.06 39
1677.15 34
1677.25 29
1677.34 26
1677.44 23
1677.53 22
1677.62 21
1677.72 22
1677.81 24
1677.90 27
1678.00 33
1678.09 40
1678.19 50
1678.28 60
1678.37 70
1678.47 79
1678.56 86
1678.66 92
1678.75 96
1678.84 100
1678.94 105
1679.03 111
1679.13 117
1679.22 123
1679.31 126
1679.41 126
1679.50 122
1679.59 114
1679.69 105
1679.78 94
1679.88 84
1679.97 75
1680.06 67
1680.16 60
1680.25 53
1680.35 45
1680.44 37
1680.53 28
1680.63 18
1680.72 9
1680.82 1
1680.91 0
1681.00 0
1681.10 0
1681.19 0
1681.29 0
1681.38 0
1681.47 0
1681.57 0
1681.66 0
1681.75 0
1681.85 4
1681.94 10
1682.04 17
1682.13 24
1682.22 30
1682.32 33
1682.41 33
1682.51 30
1682.60 27
1682.69 25
1682.79 25
1682.88 28
1682.98 33
1683.07 39
1683.16 46
1683.26 52
1683.35 57
1683.45 63
1683.54 70
1683.63 79
1683.73 91
1683.82 104
1683.92 117
1684.01 129
1684.10 138
1684.20 142
1684.29 141
1684.39 135
1684.48 125
1684.57 112
1684.67 98
1684.76 85
1684.86 75
1684.95 67
1685.04 63
1685.14 61
1685.23 60
1685.33 59
1685.42 56
1685.52 52
1685.61 45
1685.70 34
1685.80 21
1685.89 5
1685.99 0
1686.08 0
1686.17 0
1686.27 0
1686.36 0
1686.46 0
1686.55 0
1686.64 3
1686.74 19
1686.83 32
1686.93 40
1687.02 44
1687.11 46
1687.21 47
1687.30 49
1687.40 53
1687.49 58
1687.59 65
1687.68 72
1687.77 78
1687.87 83
1687.96 87
1688.06 90
1688.15 93
1688.24 96
1688.34 100
1688.43 107
1688.53 116
1688.62 127
1688.71 140
1688.81 153
1688.90 165
1689.00 174
1689.09 177
1689.19 175
1689.28 167
1689.37 155
1689.47 139
1689.56 122
1689.66 104
1689.75 86
1689.84 71
1689.94 57
1690.03 46
1690.13 37
1690.22 32
1690.32 31
1690.41 33
1690.50 37
1690.60 41
1690.69 44
1690.79 45
1690.88 44
1690.98 41
1691.07 38
1691.16 37
1691.26 37
1691.35 40
1691.45 44
1691.54 50
1691.63 56
1691.73 62
1691.82 67
1691.92 74
1692.01 80
1692.11 87
1692.20 93
1692.29 99
1692.39 104
1692.48 108
1692.58 111
1692.67 114
1692.77 117
1692.86 121
1692.95 124
1693.05 125
1693.14 123
1693.24 119
1693.33 112
1693.43 103
1693.52 96
1693.61 90
1693.71 86
1693.80 85
1693.90 86
1693.99 88
1694.09 88
1694.18 87
1694.27 85
1694.37 82
1694.46 79
1694.56 77
1694.65 76
1694.75 77
1694.84 79
1694.93 83
1695.03 88
1695.12 94
1695.22 97
1695.31 99
1695.41 97
1695.50 91
1695.59 81
1695.69 69
1695.78 58
1695.88 50
1695.97 48
1696.07 52
1696.16 62
1696.26 76
1696.35 91
1696.44 104
1696.54 114
1696.63 120
1696.73 121
1696.82 118
1696.92 114
1697.01 106
1697.10 98
1697.20 87
1697.29 74
1697.39 59
1697.48 42
1697.58 26
1697.67 12
1697.77 3
1697.86 0
1697.95 4
1698.05 16
1698.14 33
1698.24 53
1698.33 74
1698.43 93
1698.52 106
1698.61 113
1698.71 114
1698.80 109
1698.90 100
1698.99 87
1699.09 72
1699.18 57
1699.28 43
1699.37 33
1699.46 27
1699.56 27
1699.65 33
1699.75 45
1699.84 61
1699.94 79
1700.03 97
1700.13 113
1700.22 126
1700.32 136
1700.41 144
1700.50 151
1700.60 158
1700.69 164
1700.79 170
1700.88 175
1700.98 179
1701.07 181
1701.17 180
1701.26 178
1701.35 172
1701.45 163
1701.54 150
1701.64 133
1701.73 113
1701.83 92
1701.92 73
1702.02 58
1702.11 50
1702.21 49
1702.30 55
1702.39 67
1702.49 82
1702.58 97
1702.68 110
1702.77 120
1702.87 124
1702.96 124
1703.06 120
1703.15 113
1703.24 105
1703.34 97
1703.43 91
1703.53 88
1703.62 86
1703.72 86
1703.81 87
1703.91 88
1704.00 88
1704.10 87
1704.19 84
1704.29 80
1704.38 76
1704.47 72
1704.57 69
1704.66 67
1704.76 67
1704.85 68
1704.95 70
1705.04 72
1705.14 72
1705.23 71
1705.33 68
1705.42 64
1705.52 60
1705.61 57
1705.70 58
1705.80 63
1705.89 72
1705.99 85
1706.08 100
1706.18 116
1706.27 131
1706.37 144
1706.46 155
1706.56 164
1706.65 171
1706.75 177
1706.84 180
1706.93 180
1707.03 176
1707.12 167
1707.22 155
1707.31 140
1707.41 124
1707.50 110
1707.60 99
1707.69 92
1707.79 88
1707.88 86
1707.98 84
1708.07 82
1708.17 78
1708.26 73
1708.35 68
1708.45 64
1708.54 63
1708.64 66
1708.73 73
1708.83 83
1708.92 95
1709.02 109
1709.11 119
1709.21 125
1709.30 126
1709.40 121
1709.49 113
1709.59 104
1709.68 97
1709.78 94
1709.87 96
1709.96 102
1710.06 109
1710.15 114
1710.25 116
1710.34 112
1710.44 102
1710.53 89
1710.63 74
1710.72 61
1710.82 54
1710.91 53
1711.01 58
1711.10 68
1711.20 81
1711.29 93
1711.39 102
1711.48 107
1711.58 105
1711.67 97
1711.77 86
1711.86 72
1711.96 56
1712.05 40
1712.14 22
1712.24 5
1712.33 0
1712.43 0
1712.52 0
1712.62 0
1712.71 0
1712.81 0
1712.90 0
1713.00 1
1713.09 20
1713.19 35
1713.28 45
1713.38 46
1713.47 40
1713.57 28
1713.66 13
1713.76 0
1713.85 0
1713.95 0
1714.04 0
1714.14 0
1714.23 1
1714.33 17
1714.42 36
1714.52 57
1714.61 78
1714.71 98
1714.80 115
1714.89 130
1714.99 140
1715.08 146
1715.18 147
1715.27 146
1715.37 143
1715.46 141
1715.56 140
1715.65 141
1715.75 142
1715.84 143
1715.94 143
1716.03 140
1716.13 134
1716.22 124
1716.32 111
1716.41 96
1716.51 80
1716.60 63
1716.70 48
1716.79 35
1716.89 28
1716.98 26
1717.08 33
1717.17 47
1717.27 69
1717.36 95
1717.46 124
1717.55 152
1717.65 174
1717.74 188
1717.84 192
1717.93 187
1718.03 175
1718.12 158
1718.22 139
1718.31 120
1718.41 104
1718.50 90
1718.60 80
1718.69 74
1718.79 70
1718.88 69
1718.98 70
1719.07 72
1719.17 76
1719.26 80
1719.36 82
1719.45 83
1719.55 82
1719.64 78
1719.74 72
1719.83 64
1719.93 57
1720.02 51
1720.12 47
1720.21 46
1720.31 48
1720.40 52
1720.50 57
1720.59 63
1720.69 66
1720.78 68
1720.88 68
1720.97 67
1721.07 65
1721.16 64
1721.26 64
1721.35 68
1721.45 75
1721.54 84
1721.64 95
1721.73 106
1721.83 116
1721.92 123
1722.02 126
1722.11 126
1722.21 121
1722.30 112
1722.40 99
1722.49 82
1722.59 63
1722.68 45
1722.78 29
1722.87 19
1722.97 16
1723.06 20
1723.16 31
1723.25 47
1723.35 62
1723.44 75
1723.54 84
1723.63 87
1723.73 86
1723.83 83
1723.92 79
1724.02 76
1724.11 76
1724.21 76
1724.30 76
1724.40 75
1724.49 72
1724.59 67
1724.68 60
1724.78 52
1724.87 43
1724.97 33
1725.06 23
1725.16 14
1725.25 7
1725.35 3
1725.44 3
1725.54 7
1725.63 15
1725.73 25
1725.82 36
1725.92 46
1726.01 55
1726.11 63
1726.20 69
1726.30 76
1726.39 82
1726.49 87
1726.58 91
1726.68 91
1726.78 87
1726.87 79
1726.97 67
1727.06 53
1727.16 38
1727.25 23
1727.35 10
1727.44 0
1727.54 0
1727.63 0
1727.73 0
1727.82 0
1727.92 0
1728.01 0
1728.11 0
1728.20 0
1728.30 7
1728.39 24
1728.49 41
1728.58 56
1728.68 67
1728.78 72
1728.87 72
1728.97 66
1729.06 56
1729.16 44
1729.25 31
1729.35 21
1729.44 14
1729.54 12
1729.63 13
1729.73 18
1729.82 25
1729.92 32
1730.01 37
1730.11 39
1730.20 39
1730.30 39
1730.39 40
1730.49 45
1730.59 54
1730.68 66
1730.78 82
1730.87 97
1730.97 110
1731.06 118
1731.16 122
1731.25 121
1731.35 117
1731.44 113
1731.54 109
1731.63 106
1731.73 105
1731.82 105
1731.92 105
1732.02 104
1732.11 103
1732.21 100
1732.30 97
1732.40 94
1732.49 92
1732.59 89
1732.68 86
1732.78 83
1732.87 78
1732.97 72
1733.06 65
1733.16 58
1733.26 51
1733.35 45
1733.45 40
1733.54 35
1733.64 30
1733.73 23
1733.83 16
1733.92 8
1734.02 0
1734.11 0
1734.21 0
1734.30 2
1734.40 14
1734.50 31
1734.59 52
1734.69 75
1734.78 98
1734.88 121
1734.97 141
1735.07 157
1735.16 169
1735.26 175
1735.35 175
1735.45 169
1735.55 158
1735.64 143
1735.74 128
1735.83 113
1735.93 101
1736.02 91
1736.12 84
1736.21 80
1736.31 77
1736.40 77
1736.50 80
1736.60 87
1736.69 95
1736.79 106
1736.88 117
1736.98 127
1737.07 133
1737.17 135
1737.26 135
1737.36 135
1737.45 137
1737.55 140
1737.65 145
1737.74 150
1737.84 155
1737.93 156
1738.03 153
1738.12 146
1738.22 139
1738.31 133
1738.41 130
1738.51 131
1738.60 137
1738.70 145
1738.79 154
1738.89 159
1738.98 159
1739.08 154
1739.17 144
1739.27 129
1739.37 112
1739.46 95
1739.56 79
1739.65 64
1739.75 50
1739.84 37
1739.94 25
1740.03 15
1740.13 8
1740.23 5
1740.32 6
1740.42 10
1740.51 18
1740.61 28
1740.70 37
1740.80 45
1740.89 49
1740.99 52
1741.09 53
1741.18 55
1741.28 61
1741.37 70
1741.47 84
1741.56 102
1741.66 120
1741.75 135
1741.85 146
1741.95 150
1742.04 146
1742.14 135
1742.23 119
1742.33 102
1742.42 85
1742.52 71
1742.62 60
1742.71 55
1742.81 54
1742.90 57
1743.00 62
1743.09 67
1743.19 72
1743.28 74
1743.38 73
1743.48 68
1743.57 58
1743.67 45
1743.76 31
1743.86 19
1743.95 10
1744.05 7
1744.15 10
1744.24 19
1744.34 32
1744.43 46
1744.53 59
1744.62 69
1744.72 74
1744.82 75
1744.91 71
1745.01 65
1745.10 57
1745.20 49
1745.29 41
1745.39 33
1745.49 25
1745.58 18
1745.68 13
1745.77 9
1745.87 7
1745.96 7
1746.06 8
1746.16 11
1746.25 14
1746.35 20
1746.44 27
1746.54 36
1746.63 46
1746.73 57
1746.83 65
1746.92 69
1747.02 68
1747.11 62
1747.21 52
1747.31 40
1747.40 27
1747.50 17
1747.59 12
1747.69 11
1747.78 14
1747.88 20
1747.98 26
1748.07 30
1748.17 31
1748.26 28
1748.36 22
1748.45 15
1748.55 8
1748.65 2
1748.74 1
1748.84 2
1748.93 5
1749.03 10
1749.13 14
1749.22 16
1749.32 17
1749.41 16
1749.51 14
1749.60 12
1749.70 11
1749.80 9
1749.89 7
1749.99 4
1750.08 0
1750.18 0
1750.28 0
1750.37 0
1750.47 0
1750.56 0
1750.66 0
1750.75 0
1750.85 7
1750.95 17
1751.04 27
1751.14 38
1751.23 47
1751.33 54
1751.43 59
1751.52 61
1751.62 60
1751.71 59
1751.81 57
1751.91 57
1752.00 59
1752.10 64
1752.19 71
1752.29 78
1752.38 84
1752.48 86
1752.58 84
1752.67 79
1752.77 70
1752.86 62
1752.96 55
1753.06 52
1753.15 54
1753.25 60
1753.34 68
1753.44 76
1753.54 82
1753.63 85
1753.73 85
1753.82 83
1753.92 81
1754.02 80
1754.11 81
1754.21 84
1754.30 88
1754.40 90
1754.50 90
1754.59 86
1754.69 78
1754.78 68
1754.88 57
1754.98 48
1755.07 43
1755.17 45
1755.26 52
1755.36 66
1755.45 85
1755.55 107
1755.65 128
1755.74 147
1755.84 160
1755.93 168
1756.03 170
1756.13 166
1756.22 158
1756.32 146
1756.42 133
1756.51 120
1756.61 106
1756.70 92
1756.80 77
1756.90 61
1756.99 46
1757.09 31
1757.18 17
1757.28 5
1757.38 0
1757.47 0
1757.57 0
1757.66 0
1757.76 0
1757.86 0
1757.95 3
1758.05 9
1758.14 16
1758.24 22
1758.34 28
1758.43 31
1758.53 30
1758.62 25
1758.72 17
1758.82 8
1758.91 0
1759.01 0
1759.10 0
1759.20 0
1759.30 0
1759.39 0
1759.49 0
1759.59 0
1759.68 0
1759.78 1
1759.87 10
1759.97 22
1760.07 35
1760.16 47
1760.26 58
1760.35 65
1760.45 68
1760.55 67
1760.64 62
1760.74 55
1760.83 45
1760.93 36
1761.03 28
1761.12 23
1761.22 21
1761.32 22
1761.41 25
1761.51 31
1761.60 37
1761.70 44
1761.80 51
1761.89 59
1761.99 69
1762.08 82
1762.18 97
1762.28 115
1762.37 134
1762.47 153
1762.57 169
1762.66 183
1762.76 195
1762.85 207
1762.95 221
1763.05 237
1763.14 254
1763.24 271
1763.34 286
1763.43 296
1763.53 299
1763.62 296
1763.72 286
1763.82 272
1763.91 255
1764.01 238
1764.11 221
1764.20 206
1764.30 194
1764.39 184
1764.49 178
1764.59 174
1764.68 173
1764.78 174
1764.87 176
1764.97 178
1765.07 180
1765.16 180
1765.26 177
1765.36 171
1765.45 162
1765.55 151
1765.65 139
1765.74 127
1765.84 118
1765.93 113
1766.03 113
1766.13 117
1766.22 125
1766.32 132
1766.42 138
1766.51 138
1766.61 133
1766.70 123
1766.80 109
1766.90 91
1766.99 73
1767.09 55
1767.19 38
1767.28 24
1767.38 11
1767.47 0
1767.57 0
1767.67 0
1767.76 0
1767.86 0
1767.96 0
1768.05 0
1768.15 0
1768.25 0
1768.34 8
1768.44 24
1768.53 40
1768.63 53
1768.73 63
1768.82 68
1768.92 69
1769.02 67
1769.11 64
1769.21 62
1769.31 61
1769.40 62
1769.50 65
1769.59 68
1769.69 71
1769.79 75
1769.88 79
1769.98 83
1770.08 87
1770.17 90
1770.27 93
1770.37 96
1770.46 99
1770.56 103
1770.65 108
1770.75 116
1770.85 126
1770.94 138
1771.04 150
1771.14 162
1771.23 171
1771.33 178
1771.43 181
1771.52 181
1771.62 179
1771.72 174
1771.81 168
1771.91 160
1772.00 152
1772.10 144
1772.20 137
1772.29 131
1772.39 127
1772.49 123
1772.58 118
1772.68 110
1772.78 100
1772.87 86
1772.97 69
1773.07 51
1773.16 34
1773.26 19
1773.36 8
1773.45 1
1773.55 0
1773.64 4
1773.74 14
1773.84 27
1773.93 44
1774.03 61
1774.13 78
1774.22 94
1774.32 107
1774.42 120
1774.51 130
1774.61 139
1774.71 146
1774.80 150
1774.90 149
1775.00 143
1775.09 133
1775.19 120
1775.29 105
1775.38 91
1775.48 80
1775.58 73
1775.67 69
1775.77 68
1775.86 68
1775.96 67
1776.06 64
1776.15 60
1776.25 55
1776.35 52
1776.44 51
1776.54 52
1776.64 56
1776.73 60
1776.83 65
1776.93 67
1777.02 67
1777.12 67
1777.22 67
1777.31 67
1777.41 70
1777.51 73
1777.60 76
1777.70 76
1777.80 72
1777.89 65
1777.99 54
1778.09 43
1778.18 34
1778.28 29
1778.38 29
1778.47 32
1778.57 38
1778.67 44
1778.76 49
1778.86 54
1778.96 57
1779.05 58
1779.15 60
1779.25 60
1779.34 59
1779.44 58
1779.54 55
1779.63 52
1779.73 50
1779.83 48
1779.92 48
1780.02 48
1780.12 47
1780.21 44
1780.31 38
1780.41 29
1780.50 18
1780.60 6
1780.70 0
1780.79 0
1780.89 0
1780.99 0
1781.08 0
1781.18 0
1781.28 8
1781.37 24
1781.47 40
1781.57 55
1781.66 68
1781.76 78
1781.86 86
1781.95 93
1782.05 100
1782.15 108
1782.24 117
1782.34 127
1782.44 134
1782.53 137
1782.63 133
1782.73 121
1782.82 103
1782.92 80
1783.02 54
1783.11 30
1783.21 9
1783.31 0
1783.40 0
1783.50 0
1783.60 0
1783.69 0
1783.79 0
1783.89 0
1783.98 2
1784.08 5
1784.18 7
1784.27 9
1784.37 10
1784.47 11
1784.56 10
1784.66 9
1784.76 9
1784.86 10
1784.95 13
1785.05 21
1785.15 32
1785.24 45
1785.34 59
1785.44 73
1785.53 84
1785.63 93
1785.73 97
1785.82 98
1785.92 97
1786.02 95
1786.11 92
1786.21 90
1786.31 91
1786.40 95
1786.50 101
1786.60 108
1786.69 113
1786.79 116
1786.89 115
1786.99 109
1787.08 98
1787.18 83
1787.28 67
1787.37 51
1787.47 38
1787.57 27
1787.66 20
1787.76 18
1787.86 20
1787.95 25
1788.05 34
1788.15 46
1788.24 59
1788.34 73
1788.44 88
1788.54 101
1788.63 112
1788.73 120
1788.83 125
1788.92 127
1789.02 126
1789.12 125
1789.21 123
1789.31 123
1789.41 127
1789.50 133
1789.60 141
1789.70 149
1789.80 155
1789.89 157
1789.99 155
1790.09 149
1790.18 139
1790.28 127
1790.38 114
1790.47 103
1790.57 95
1790.67 88
1790.76 83
1790.86 80
1790.96 79
1791.06 78
1791.15 79
1791.25 80
1791.35 84
1791.44 90
1791.54 98
1791.64 108
1791.73 121
1791.83 134
1791.93 148
1792.03 160
1792.12 171
1792.22 180
1792.32 188
1792.41 195
1792.51 202
1792.61 209
1792.70 215
1792.80 220
1792.90 222
1793.00 220
1793.09 212
1793.19 200
1793.29 185
1793.38 171
1793.48 159
1793.58 149
1793.67 143
1793.77 139
1793.87 136
1793.97 131
1794.06 125
1794.16 119
1794.26 114
1794.35 110
1794.45 110
1794.55 112
1794.64 115
1794.74 118
1794.84 118
1794.94 116
1795.03 110
1795.13 103
1795.23 95
1795.32 87
1795.42 81
1795.52 74
1795.62 69
1795.71 64
1795.81 59
1795.91 54
1796.00 50
1796.10 47
1796.20 45
1796.30 45
1796.39 46
1796.49 49
1796.59 55
1796.68 63
1796.78 75
1796.88 88
1796.98 101
1797.07 111
1797.17 119
1797.27 123
1797.36 124
1797.46 124
1797.56 125
1797.65 126
1797.75 128
1797.85 131
1797.95 135
1798.04 137
1798.14 138
1798.24 138
1798.34 138
1798.43 138
1798.53 136
1798.63 134
1798.72 131
1798.82 128
1798.92 127
1799.02 129
1799.11 135
1799.21 144
1799.31 156
1799.40 168
1799.50 175
1799.60 176
1799.70 170
1799.79 158
1799.89 140
1799.99 120
1800.08 100
1800.18 80
1800.28 63
1800.38 48
1800.47 35
1800.57 23
1800.67 13
1800.76 4
1800.86 0
1800.96 0
1801.06 0
1801.15 0
1801.25 0
1801.35 0
1801.45 0
1801.54 0
1801.64 0
1801.74 9
1801.83 21
1801.93 35
1802.03 50
1802.13 66
1802.22 83
1802.32 101
1802.42 117
1802.52 130
1802.61 138
1802.71 139
1802.81 133
1802.90 120
1803.00 104
1803.10 87
1803.20 75
1803.29 70
1803.39 73
1803.49 84
1803.59 100
1803.68 118
1803.78 133
1803.88 141
1803.97 140
1804.07 129
1804.17 110
1804.27 86
1804.36 61
1804.46 40
1804.56 25
1804.66 20
1804.75 26
1804.85 40
1804.95 60
1805.05 82
1805.14 101
1805.24 114
1805.34 120
1805.43 119
1805.53 111
1805.63 100
1805.73 89
1805.82 80
1805.92 74
1806.02 72
1806.12 72
1806.21 74
1806.31 76
1806.41 77
1806.51 76
1806.60 74
1806.70 70
1806.80 65
1806.90 59
1806.99 53
1807.09 48
1807.19 44
1807.28 41
1807.38 39
1807.48 40
1807.58 44
1807.67 50
1807.77 58
1807.87 66
1807.97 74
1808.06 80
1808.16 84
1808.26 85
1808.36 85
1808.45 83
1808.55 82
1808.65 81
1808.75 80
1808.84 81
1808.94 83
1809.04 86
1809.14 91
1809.23 98
1809.33 107
1809.43 117
1809.53 128
1809.62 138
1809.72 147
1809.82 153
1809.92 155
1810.01 154
1810.11 151
1810.21 147
1810.31 142
1810.40 138
1810.50 134
1810.60 132
1810.70 131
1810.79 131
1810.89 133
1810.99 135
1811.09 138
1811.18 140
1811.28 141
1811.38 140
1811.48 139
1811.57 137
1811.67 135
1811.77 133
1811.87 131
1811.96 129
1812.06 125
1812.16 120
1812.26 111
1812.35 102
1812.45 92
1812.55 84
1812.65 80
1812.74 82
1812.84 91
1812.94 105
1813.04 125
1813.13 148
1813.23 171
1813.33 193
1813.43 212
1813.52 226
1813.62 236
1813.72 241
1813.82 241
1813.91 237
1814.01 229
1814.11 218
1814.21 205
1814.30 190
1814.40 175
1814.50 161
1814.60 148
1814.69 139
1814.79 133
1814.89 129
1814.99 127
1815.09 125
1815.18 123
1815.28 119
1815.38 113
1815.48 106
1815.57 98
1815.67 91
1815.77 85
1815.87 81
1815.96 78
1816.06 75
1816.16 73
1816.26 73
1816.35 74
1816.45 80
1816.55 90
1816.65 104
1816.75 123
1816.84 142
1816.94 161
1817.04 176
1817.14 187
1817.23 193
1817.33 196
1817.43 197
1817.53 197
1817.62 198
1817.72 201
1817.82 205
1817.92 208
1818.01 209
1818.11 208
1818.21 203
1818.31 196
1818.41 186
1818.50 175
1818.60 166
1818.70 160
1818.80 158
1818.89 162
1818.99 172
1819.09 187
1819.19 204
1819.29 221
1819.38 234
1819.48 241
1819.58 241
1819.68 233
1819.77 219
1819.87 203
1819.97 187
1820.07 175
1820.16 168
1820.26 166
1820.36 166
1820.46 165
1820.56 160
1820.65 150
1820.75 136
1820.85 121
1820.95 108
1821.04 103
1821.14 109
1821.24 125
1821.34 149
1821.44 180
1821.53 211
1821.63 238
1821.73 258
1821.83 270
1821.92 275
1822.02 274
1822.12 270
1822.22 265
1822.32 261
1822.41 260
1822.51 262
1822.61 265
1822.71 269
1822.80 272
1822.90 273
1823.00 272
1823.10 270
1823.20 268
1823.29 265
1823.39 263
1823.49 259
1823.59 255
1823.69 248
1823.78 239
1823.88 227
1823.98 214
1824.08 203
1824.17 195
1824.27 191
1824.37 193
1824.47 200
1824.57 211
1824.66 226
1824.76 241
1824.86 255
1824.96 266
1825.06 271
1825.15 270
1825.25 262
1825.35 250
1825.45 235
1825.54 220
1825.64 206
1825.74 196
1825.84 188
1825.94 180
1826.03 173
1826.13 162
1826.23 148
1826.33 131
1826.43 113
1826.52 95
1826.62 82
1826.72 73
1826.82 70
1826.92 72
1827.01 77
1827.11 85
1827.21 92
1827.31 99
1827.41 104
1827.50 107
1827.60 108
1827.70 107
1827.80 103
1827.90 99
1827.99 94
1828.09 88
1828.19 84
1828.29 81
1828.38 80
1828.48 82
1828.58 85
1828.68 89
1828.78 93
1828.87 98
1828.97 103
1829.07 108
1829.17 113
1829.27 120
1829.36 126
1829.46 131
1829.56 134
1829.66 132
1829.76 126
1829.85 116
1829.95 105
1830.05 93
1830.15 83
1830.25 76
1830.34 72
1830.44 70
1830.54 68
1830.64 66
1830.74 63
1830.83 59
1830.93 53
1831.03 46
1831.13 39
1831.23 30
1831.33 21
1831.42 12
1831.52 2
1831.62 0
1831.72 0
1831.82 0
1831.91 0
1832.01 0
1832.11 0
1832.21 0
1832.31 0
1832.40 5
1832.50 12
1832.60 20
1832.70 30
1832.80 42
1832.89 57
1832.99 75
1833.09 96
1833.19 117
1833.29 139
1833.38 157
1833.48 171
1833.58 180
1833.68 181
1833.78 177
1833.88 169
1833.97 159
1834.07 149
1834.17 141
1834.27 136
1834.37 134
1834.46 134
1834.56 132
1834.66 129
1834.76 121
1834.86 111
1834.95 99
1835.05 87
1835.15 77
1835.25 71
1835.35 67
1835.45 67
1835.54 67
1835.64 66
1835.74 64
1835.84 60
1835.94 55
1836.03 49
1836.13 43
1836.23 39
1836.33 36
1836.43 35
1836.53 37
1836.62 41
1836.72 46
1836.82 50
1836.92 53
1837.02 53
1837.11 50
1837.21 46
1837.31 40
1837.41 35
1837.51 34
1837.61 38
1837.70 48
1837.80 62
1837.90 81
1838.00 102
1838.10 123
1838.19 143
1838.29 159
1838.39 173
1838.49 182
1838.59 187
1838.69 188
1838.78 187
1838.88 185
1838.98 183
1839.08 183
1839.18 186
1839.28 192
1839.37 201
1839.47 212
1839.57 225
1839.67 238
1839.77 252
1839.87 264
1839.96 273
1840.06 279
1840.16 281
1840.26 278
1840.36 271
1840.45 260
1840.55 248
1840.65 236
1840.75 225
1840.85 216
1840.95 211
1841.04 209
1841.14 208
1841.24 209
1841.34 211
1841.44 211
1841.54 210
1841.63 207
1841.73 203
1841.83 198
1841.93 193
1842.03 189
1842.13 186
1842.22 184
1842.32 182
1842.42 180
1842.52 178
1842.62 175
1842.72 173
1842.81 171
1842.91 170
1843.01 170
1843.11 169
1843.21 168
1843.31 165
1843.40 160
1843.50 153
1843.60 144
1843.70 133
1843.80 121
1843.90 108
1844.00 93
1844.09 79
1844.19 66
1844.29 55
1844.39 46
1844.49 42
1844.59 41
1844.68 45
1844.78 52
1844.88 61
1844.98 71
1845.08 82
1845.18 93
1845.27 102
1845.37 111
1845.47 119
1845.57 126
1845.67 133
1845.77 141
1845.87 150
1845.96 159
1846.06 169
1846.16 179
1846.26 188
1846.36 197
1846.46 204
1846.55 210
1846.65 214
1846.75 216
1846.85 217
1846.95 219
1847.05 221
1847.14 225
1847.24 230
1847.34 236
1847.44 243
1847.54 247
1847.64 250
1847.74 250
1847.83 247
1847.93 244
1848.03 239
1848.13 233
1848.23 226
1848.33 217
1848.43 205
1848.52 191
1848.62 175
1848.72 159
1848.82 144
1848.92 133
1849.02 126
1849.11 125
1849.21 129
1849.31 138
1849.41 149
1849.51 161
1849.61 173
1849.71 182
1849.80 187
1849.90 187
1850.00 182
1850.10 173
1850.20 162
1850.30 150
1850.40 142
1850.49 138
1850.59 139
1850.69 147
1850.79 159
1850.89 173
1850.99 188
1851.09 199
1851.18 206
1851.28 207
1851.38 202
1851.48 194
1851.58 184
1851.68 174
1851.78 168
1851.87 167
1851.97 170
1852.07 177
1852.17 185
1852.27 190
1852.37 192
1852.47 188
1852.56 177
1852.66 161
1852.76 143
1852.86 126
1852.96 111
1853.06 100
1853.16 92
1853.26 86
1853.35 81
1853.45 75
1853.55 68
1853.65 60
1853.75 52
1853.85 48
1853.95 47
1854.04 49
1854.14 55
1854.24 62
1854.34 68
1854.44 71
1854.54 71
1854.64 66
1854.73 60
1854.83 52
1854.93 46
1855.03 43
1855.13 45
1855.23 53
1855.33 65
1855.43 80
1855.52 94
1855.62 105
1855.72 112
1855.82 112
1855.92 106
1856.02 96
1856.12 84
1856.22 72
1856.31 62
1856.41 55
1856.51 50
1856.61 48
1856.71 46
1856.81 44
1856.91 41
1857.01 37
1857.10 32
1857.20 26
1857.30 20
1857.40 17
1857.50 16
1857.60 19
1857.70 26
1857.80 35
1857.89 46
1857.99 57
1858.09 66
1858.19 73
1858.29 76
1858.39 77
1858.49 76
1858.59 74
1858.68 73
1858.78 73
1858.88 75
1858.98 78
1859.08 83
1859.18 91
1859.28 101
1859.38 112
1859.47 125
1859.57 138
1859.67 151
1859.77 162
1859.87 171
1859.97 179
1860.07 185
1860.17 187
1860.26 186
1860.36 181
1860.46 173
1860.56 160
1860.66 145
1860.76 129
1860.86 114
1860.96 102
1861.06 93
1861.15 87
1861.25 85
1861.35 85
1861.45 85
1861.55 84
1861.65 80
1861.75 74
1861.85 63
1861.95 50
1862.04 36
1862.14 20
1862.24 5
1862.34 0
1862.44 0
1862.54 0
1862.64 0
1862.74 0
1862.83 0
1862.93 0
1863.03 0
1863.13 2
1863.23 17
1863.33 33
1863.43 50
1863.53 67
1863.63 81
1863.73 92
1863.82 98
1863.92 98
1864.02 93
1864.12 81
1864.22 65
1864.32 45
1864.42 23
1864.52 3
1864.62 0
1864.71 0
1864.81 0
1864.91 0
1865.01 0
1865.11 5
1865.21 28
1865.31 50
1865.41 69
1865.51 80
1865.60 85
1865.70 81
1865.80 74
1865.90 64
1866.00 55
1866.10 49
1866.20 46
1866.30 46
1866.40 47
1866.50 46
1866.59 44
1866.69 38
1866.79 29
1866.89 19
1866.99 9
1867.09 0
1867.19 0
1867.29 0
1867.39 0
1867.49 0
1867.58 2
1867.68 10
1867.78 18
1867.88 26
1867.98 32
1868.08 37
1868.18 41
1868.28 44
1868.38 49
1868.48 54
1868.57 61
1868.67 68
1868.77 74
1868.87 77
1868.97 76
1869.07 71
1869.17 62
1869.27 49
1869.37 34
1869.47 18
1869.57 5
1869.66 0
1869.76 0
1869.86 0
1869.96 8
1870.06 28
1870.16 52
1870.26 78
1870.36 101
1870.46 118
1870.56 127
1870.66 126
1870.75 117
1870.85 102
1870.95 85
1871.05 66
1871.15 48
1871.25 31
1871.35 17
1871.45 4
1871.55 0
1871.65 0
1871.75 0
1871.84 3
1871.94 18
1872.04 36
1872.14 56
1872.24 73
1872.34 84
1872.44 90
1872.54 91
1872.64 87
1872.74 84
1872.84 81
1872.94 81
1873.03 83
1873.13 86
1873.23 89
1873.33 89
1873.43 86
1873.53 81
1873.63 73
1873.73 64
1873.83 56
1873.93 50
1874.03 47
1874.13 46
1874.22 47
1874.32 49
1874.42 51
1874.52 51
1874.62 49
1874.72 47
1874.82 43
1874.92 40
1875.02 38
1875.12 38
1875.22 41
1875.32 46
1875.42 54
1875.51 62
1875.61 68
1875.71 71
1875.81 69
1875.91 61
1876.01 49
1876.11 35
1876.21 21
1876.31 9
1876.41 3
1876.51 1
1876.61 3
1876.71 7
1876.80 11
1876.90 14
1877.00 16
1877.10 16
1877.20 17
1877.30 20
1877.40 26
1877.50 34
1877.60 43
1877.70 53
1877.80 62
1877.90 68
1878.00 72
1878.09 73
1878.19 72
1878.29 69
1878.39 64
1878.49 59
1878.59 55
1878.69 49
1878.79 44
1878.89 37
1878.99 29
1879.09 19
1879.19 7
1879.29 0
1879.39 0
1879.49 0
1879.58 0
1879.68 0
1879.78 0
1879.88 0
1879.98 0
1880.08 8
1880.18 18
1880.28 28
1880.38 37
1880.48 46
1880.58 54
1880.68 62
1880.78 70
1880.88 76
1880.98 80
1881.07 81
1881.17 80
1881.27 77
1881.37 73
1881.47 67
1881.57 62
1881.67 58
1881.77 56
1881.87 55
1881.97 55
1882.07 58
1882.17 63
1882.27 69
1882.37 77
1882.47 85
1882.57 93
1882.67 101
1882.76 107
1882.86 113
1882.96 118
1883.06 122
1883.16 125
1883.26 128
1883.36 130
1883.46 132
1883.56 133
1883.66 133
1883.76 132
1883.86 129
1883.96 124
1884.06 118
1884.16 109
1884.26 99
1884.36 89
1884.46 82
1884.55 77
1884.65 76
1884.75 79
1884.85 87
1884.95 98
1885.05 112
1885.15 126
1885.25 139
1885.35 149
1885.45 154
1885.55 155
1885.65 150
1885.75 140
1885.85 128
1885.95 113
1886.05 98
1886.15 84
1886.25 71
1886.35 58
1886.44 46
1886.54 35
1886.64 25
1886.74 18
1886.84 14
1886.94 15
1887.04 23
1887.14 37
1887.24 56
1887.34 78
1887.44 101
1887.54 120
1887.64 134
1887.74 141
1887.84 143
1887.94 141
1888.04 139
1888.14 138
1888.24 142
1888.34 149
1888.44 158
1888.54 166
1888.63 171
1888.73 171
1888.83 164
1888.93 151
1889.03 133
1889.13 114
1889.23 95
1889.33 78
1889.43 67
1889.53 61
1889.63 62
1889.73 68
1889.83 76
1889.93 86
1890.03 94
1890.13 98
1890.23 100
1890.33 99
1890.43 98
1890.53 98
1890.63 102
1890.73 107
1890.83 115
1890.93 122
1891.03 127
1891.12 130
1891.22 130
1891.32 127
1891.42 122
1891.52 116
1891.62 111
1891.72 105
1891.82 99
1891.92 92
1892.02 87
1892.12 81
1892.22 77
1892.32 75
1892.42 76
1892.52 78
1892.62 84
1892.72 90
1892.82 98
1892.92 105
1893.02 111
1893.12 116
1893.22 118
1893.32 117
1893.42 116
1893.52 114
1893.62 113
1893.72 112
1893.82 112
1893.92 112
1894.02 111
1894.12 107
1894.21 101
1894.31 93
1894.41 84
1894.51 77
1894.61 72
1894.71 71
1894.81 75
1894.91 83
1895.01 92
1895.11 101
1895.21 108
1895.31 110
1895.41 109
1895.51 103
1895.61 93
1895.71 82
1895.81 71
1895.91 62
1896.01 56
1896.11 55
1896.21 57
1896.31 62
1896.41 69
1896.51 78
1896.61 86
1896.71 96
1896.81 106
1896.91 119
1897.01 133
1897.11 149
1897.21 165
1897.31 180
1897.41 193
1897.51 202
1897.61 207
1897.71 207
1897.81 204
1897.91 198
1898.01 191
1898.11 182
1898.21 172
1898.31 162
1898.41 152
1898.51 142
1898.61 133
1898.70 124
1898.80 115
1898.90 107
1899.00 100
1899.10 93
1899.20 87
1899.30 82
1899.40 78
1899.50 75
1899.60 72
1899.70 70
1899.80 69
1899.90 69
1900.00 69
1900.10 69
1900.20 68
1900.30 68
1900.40 69
1900.50 69
1900.60 72
1900.70 76
1900.80 82
1900.90 88
1901.00 94
1901.10 97
1901.20 95
1901.30 90
1901.40 80
1901.50 68
1901.60 56
1901.70 46
1901.80 38
1901.90 32
1902.00 29
1902.10 27
1902.20 28
1902.30 32
1902.40 39
1902.50 51
1902.60 66
1902.70 82
1902.80 98
1902.90 110
1903.00 117
1903.10 120
1903.20 118
1903.30 113
1903.40 106
1903.50 99
1903.60 93
1903.70 85
1903.80 77
1903.90 66
1904.00 54
1904.10 42
1904.20 30
1904.30 19
1904.40 11
1904.50 4
1904.60 0
1904.70 0
1904.80 0
1904.90 0
1905.00 0
1905.10 0
1905.20 6
1905.30 19
1905.40 35
1905.50 51
1905.60 64
1905.70 71
1905.80 72
1905.90 64
1906.00 49
1906.10 28
1906.20 5
1906.30 0
1906.40 0
1906.50 0
1906.60 0
1906.70 0
1906.80 0
1906.90 0
1907.00 0
1907.10 16
1907.20 34
1907.30 49
1907.40 64
1907.50 77
1907.60 89
1907.70 101
1907.80 112
1907.90 122
1908.00 131
1908.10 136
1908.20 138
1908.30 135
1908.40 127
1908.50 115
1908.60 99
1908.70 84
1908.80 71
1908.90 64
1909.00 63
1909.10 68
1909.20 78
1909.30 90
1909.40 100
1909.50 107
1909.60 108
1909.70 104
1909.80 94
1909.90 82
1910.00 68
1910.10 56
1910.20 47
1910.30 42
1910.40 41
1910.50 43
1910.60 47
1910.70 51
1910.80 56
1910.90 60
1911.00 64
1911.10 68
1911.21 74
1911.31 85
1911.41 100
1911.51 119
1911.61 142
1911.71 166
1911.81 187
1911.91 203
1912.01 212
1912.11 215
1912.21 213
1912.31 209
1912.41 204
1912.51 200
1912.61 196
1912.71 192
1912.81 187
1912.91 180
1913.01 171
1913.11 161
1913.21 152
1913.31 146
1913.41 143
1913.51 145
1913.61 152
1913.71 163
1913.81 175
1913.91 187
1914.01 197
1914.11 202
1914.21 204
1914.31 202
1914.41 199
1914.51 196
1914.61 196
1914.71 199
1914.81 207
1914.91 219
1915.01 232
1915.11 246
1915.21 258
1915.31 268
1915.41 273
1915.51 274
1915.61 272
1915.72 269
1915.82 266
1915.92 263
1916.02 260
1916.12 255
1916.22 247
1916.32 235
1916.42 216
1916.52 191
1916.62 164
1916.72 139
1916.82 119
1916.92 108
1917.02 107
1917.12 114
1917.22 127
1917.32 141
1917.42 152
1917.52 158
1917.62 156
1917.72 148
1917.82 136
1917.92 122
1918.02 110
1918.12 101
1918.22 96
1918.32 95
1918.42 98
1918.52 102
1918.62 107
1918.72 112
1918.83 117
1918.93 123
1919.03 130
1919.13 138
1919.23 146
1919.33 153
1919.43 158
1919.53 158
1919.63 154
1919.73 145
1919.83 135
1919.93 124
1920.03 116
1920.13 113
1920.23 114
1920.33 120
1920.43 127
1920.53 136
1920.63 142
1920.73 145
1920.83 144
1920.93 141
1921.03 138
1921.13 137
1921.23 140
1921.34 147
1921.44 155
1921.54 163
1921.64 168
1921.74 167
1921.84 159
1921.94 145
1922.04 129
1922.14 112
1922.24 99
1922.34 90
1922.44 86
1922.54 87
1922.64 91
1922.74 97
1922.84 106
1922.94 118
1923.04 133
1923.14 151
1923.24 169
1923.34 188
1923.44 204
1923.55 216
1923.65 223
1923.75 226
1923.85 225
1923.95 220
1924.05 214
1924.15 206
1924.25 198
1924.35 192
1924.45 187
1924.55 186
1924.65 188
1924.75 195
1924.85 203
1924.95 210
1925.05 214
1925.15 213
1925.25 203
1925.35 187
1925.46 165
1925.56 141
1925.66 120
1925.76 102
1925.86 92
1925.96 87
1926.06 88
1926.16 91
1926.26 92
1926.36 90
1926.46 84
1926.56 73
1926.66 61
1926.76 48
1926.86 39
1926.96 36
1927.06 39
1927.16 48
1927.27 62
1927.37 78
1927.47 95
1927.57 112
1927.67 128
1927.77 142
1927.87 153
1927.97 161
1928.07 165
1928.17 166
1928.27 162
1928.37 156
1928.47 149
1928.57 140
1928.67 132
1928.77 124
1928.87 117
1928.98 112
1929.08 108
1929.18 104
1929.28 100
1929.38 97
1929.48 92
1929.58 87
1929.68 79
1929.78 69
1929.88 57
1929.98 45
1930.08 34
1930.18 25
1930.28 20
1930.38 21
1930.49 27
1930.59 39
1930.69 55
1930.79 73
1930.89 92
1930.99 109
1931.09 123
1931.19 132
1931.29 134
1931.39 131
1931.49 125
1931.59 116
1931.69 108
1931.79 101
1931.89 95
1932.00 89
1932.10 83
1932.20 75
1932.30 67
1932.40 59
1932.50 54
1932.60 51
1932.70 51
1932.80 52
1932.90 54
1933.00 53
1933.10 50
1933.20 45
1933.31 38
1933.41 32
1933.51 30
1933.61 32
1933.71 40
1933.81 51
1933.91 65
1934.01 81
1934.11 98
1934.21 113
1934.31 127
1934.41 138
1934.51 147
1934.61 154
1934.72 161
1934.82 167
1934.92 174
1935.02 181
1935.12 189
1935.22 195
1935.32 199
1935.42 200
1935.52 196
1935.62 188
1935.72 175
1935.82 159
1935.93 141
1936.03 122
1936.13 103
1936.23 84
1936.33 67
1936.43 50
1936.53 34
1936.63 21
1936.73 9
1936.83 1
1936.93 0
1937.03 0
1937.14 0
1937.24 0
1937.34 0
1937.44 1
1937.54 0
1937.64 0
1937.74 0
1937.84 0
1937.94 0
1938.04 4
1938.14 14
1938.24 25
1938.35 36
1938.45 44
1938.55 46
1938.65 44
1938.75 37
1938.85 30
1938.95 23
1939.05 20
1939.15 21
1939.25 28
1939.35 38
1939.46 50
1939.56 62
1939.66 74
1939.76 86
1939.86 99
1939.96 113
1940.06 127
1940.16 141
1940.26 152
1940.36 158
1940.46 158
1940.57 152
1940.67 141
1940.77 128
1940.87 114
1940.97 102
1941.07 93
1941.17 88
1941.27 86
1941.37 87
1941.47 91
1941.57 96
1941.68 103
1941.78 109
1941.88 115
1941.98 117
1942.08 116
1942.18 112
1942.28 105
1942.38 98
1942.48 91
1942.58 87
1942.69 88
1942.79 94
1942.89 104
1942.99 116
1943.09 129
1943.19 140
1943.29 149
1943.39 155
1943.49 158
1943.59 158
1943.70 156
1943.80 152
1943.90 147
1944.00 140
1944.10 131
1944.20 121
1944.30 110
1944.40 99
1944.50 88
1944.60 79
1944.71 74
1944.81 71
1944.91 73
1945.01 77
1945.11 84
1945.21 91
1945.31 97
1945.41 104
1945.51 109
1945.62 114
1945.72 120
1945.82 127
1945.92 135
1946.02 144
1946.12 153
1946.22 162
1946.32 169
1946.42 176
1946.52 179
1946.63 178
1946.73 173
1946.83 161
1946.93 145
1947.03 125
1947.13 103
1947.23 84
1947.33 68
1947.43 59
1947.54 56
1947.64 57
1947.74 60
1947.84 62
1947.94 62
1948.04 58
1948.14 52
1948.24 44
1948.34 38
1948.45 36
1948.55 39
1948.65 48
1948.75 61
1948.85 76
1948.95 91
1949.05 103
1949.15 111
1949.26 113
1949.36 111
1949.46 105
1949.56 96
1949.66 87
1949.76 79
1949.86 74
1949.96 72
1950.06 74
1950.17 78
1950.27 83
1950.37 87
1950.47 86
1950.57 79
1950.67 68
1950.77 52
1950.87 34
1950.98 18
1951.08 4
1951.18 0
1951.28 0
1951.38 0
1951.48 2
1951.58 14
1951.68 29
1951.79 46
1951.89 62
1951.99 76
1952.09 85
1952.19 89
1952.29 87
1952.39 80
1952.49 69
1952.59 58
1952.70 48
1952.80 39
1952.90 33
1953.00 28
1953.10 24
1953.20 21
1953.30 16
1953.41 10
1953.51 4
1953.61 0
1953.71 0
1953.81 0
1953.91 0
1954.01 6
1954.11 14
1954.22 24
1954.32 32
1954.42 38
1954.52 39
1954.62 35
1954.72 28
1954.82 16
1954.92 2
1955.03 0
1955.13 0
1955.23 0
1955.33 0
1955.43 0
1955.53 0
1955.63 0
1955.73 4
1955.84 16
1955.94 26
1956.04 33
1956.14 37
1956.24 39
1956.34 38
1956.44 34
1956.55 29
1956.65 22
1956.75 14
1956.85 6
1956.95 0
1957.05 0
1957.15 0
1957.26 0
1957.36 0
1957.46 0
1957.56 0
1957.66 0
1957.76 0
1957.86 1
1957.96 11
1958.07 21
1958.17 29
1958.27 34
1958.37 36
1958.47 36
1958.57 35
1958.67 34
1958.78 34
1958.88 38
1958.98 45
1959.08 53
1959.18 61
1959.28 68
1959.38 71
1959.49 71
1959.59 67
1959.69 60
1959.79 52
1959.89 45
1959.99 41
1960.09 40
1960.20 44
1960.30 51
1960.40 61
1960.50 75
1960.60 89
1960.70 104
1960.80 119
1960.91 132
1961.01 143
1961.11 150
1961.21 155
1961.31 158
1961.41 160
1961.51 162
1961.62 164
1961.72 167
1961.82 168
1961.92 168
1962.02 165
1962.12 158
1962.23 149
1962.33 138
1962.43 126
1962.53 115
1962.63 104
1962.73 94
1962.83 83
1962.94 74
1963.04 65
1963.14 59
1963.24 56
1963.34 56
1963.44 60
1963.54 65
1963.65 70
1963.75 74
1963.85 76
1963.95 77
1964.05 78
1964.15 80
1964.26 82
1964.36 86
1964.46 88
1964.56 89
1964.66 88
1964.76 84
1964.86 79
1964.97 73
1965.07 68
1965.17 64
1965.27 59
1965.37 54
1965.47 46
1965.58 35
1965.68 21
1965.78 5
1965.88 0
1965.98 0
1966.08 0
1966.19 0
1966.29 0
1966.39 0
1966.49 0
1966.59 0
1966.69 10
1966.80 28
1966.90 44
1967.00 56
1967.10 63
1967.20 65
1967.30 65
1967.40 63
1967.51 60
1967.61 58
1967.71 55
1967.81 54
1967.91 54
1968.01 55
1968.12 56
1968.22 57
1968.32 58
1968.42 59
1968.52 58
1968.62 56
1968.73 51
1968.83 45
1968.93 39
1969.03 32
1969.13 27
1969.23 22
1969.34 19
1969.44 17
1969.54 16
1969.64 17
1969.74 22
1969.84 29
1969.95 41
1970.05 55
1970.15 71
1970.25 88
1970.35 103
1970.45 116
1970.56 125
1970.66 131
1970.76 133
1970.86 132
1970.96 129
1971.07 123
1971.17 118
1971.27 113
1971.37 109
1971.47 108
1971.57 108
1971.68 109
1971.78 110
1971.88 108
1971.98 102
1972.08 93
1972.18 81
1972.29 69
1972.39 59
1972.49 51
1972.59 48
1972.69 48
1972.79 51
1972.90 54
1973.00 56
1973.10 57
1973.20 59
1973.30 62
1973.41 67
1973.51 77
1973.61 90
1973.71 105
1973.81 119
1973.91 130
1974.02 136
1974.12 138
1974.22 140
1974.32 141
1974.42 146
1974.53 154
1974.63 167
1974.73 180
1974.83 192
1974.93 200
1975.03 200
1975.14 194
1975.24 183
1975.34 167
1975.44 150
1975.54 134
1975.65 121
1975.75 111
1975.85 104
1975.95 98
1976.05 94
1976.15 90
1976.26 86
1976.36 84
1976.46 81
1976.56 81
1976.66 81
1976.77 82
1976.87 83
1976.97 82
1977.07 80
1977.17 78
1977.28 74
1977.38 71
1977.48 67
1977.58 65
1977.68 64
1977.78 62
1977.89 59
1977.99 55
1978.09 48
1978.19 39
1978.29 27
1978.40 14
1978.50 1
1978.60 0
1978.70 0
1978.80 0
1978.91 0
1979.01 0
1979.11 0
1979.21 0
1979.31 0
1979.42 1
1979.52 0
1979.62 0
1979.72 0
1979.82 0
1979.92 2
1980.03 7
1980.13 14
1980.23 20
1980.33 25
1980.43 29
1980.54 33
1980.64 39
1980.74 50
1980.84 66
1980.94 87
1981.05 114
1981.15 143
1981.25 171
1981.35 195
1981.45 213
1981.56 223
1981.66 226
1981.76 224
1981.86 217
1981.96 207
1982.07 195
1982.17 183
1982.27 170
1982.37 156
1982.47 143
1982.58 129
1982.68 116
1982.78 101
1982.88 86
1982.98 69
1983.09 53
1983.19 37
1983.29 24
1983.39 16
1983.49 14
1983.60 19
1983.70 29
1983.80 42
1983.90 56
1984.01 68
1984.11 78
1984.21 85
1984.31 90
1984.41 94
1984.52 98
1984.62 103
1984.72 106
1984.82 107
1984.92 105
1985.03 98
1985.13 89
1985.23 78
1985.33 68
1985.43 62
1985.54 60
1985.64 63
1985.74 69
1985.84 75
1985.94 80
1986.05 83
1986.15 84
1986.25 82
1986.35 81
1986.46 81
1986.56 84
1986.66 90
1986.76 99
1986.86 110
1986.97 121
1987.07 132
1987.17 141
1987.27 146
1987.37 148
1987.48 147
1987.58 141
1987.68 134
1987.78 125
1987.89 115
1987.99 105
1988.09 97
1988.19 89
1988.29 83
1988.40 77
1988.50 73
1988.60 69
1988.70 68
1988.80 70
1988.91 74
1989.01 81
1989.11 91
1989.21 102
1989.32 111
1989.42 119
1989.52 122
1989.62 122
1989.72 116
1989.83 107
1989.93 94
1990.03 78
1990.13 60
1990.24 43
1990.34 26
1990.44 13
1990.54 6
1990.64 7
1990.75 17
1990.85 36
1990.95 62
1991.05 91
1991.16 118
1991.26 139
1991.36 151
1991.46 152
1991.56 143
1991.67 127
1991.77 109
1991.87 91
1991.97 77
1992.08 69
1992.18 66
1992.28 68
1992.38 71
1992.48 75
1992.59 78
1992.69 78
1992.79 76
1992.89 72
1993.00 67
1993.10 63
1993.20 59
1993.30 57
1993.41 53
1993.51 49
1993.61 41
1993.71 31
1993.81 19
1993.92 7
1994.02 0
1994.12 0
1994.22 0
1994.33 11
1994.43 27
1994.53 44
1994.63 61
1994.74 73
1994.84 81
1994.94 83
1995.04 82
1995.14 80
1995.25 81
1995.35 87
1995.45 98
1995.55 114
1995.66 134
1995.76 154
1995.86 171
1995.96 183
1996.07 188
1996.17 186
1996.27 179
1996.37 168
1996.48 155
1996.58 143
1996.68 131
1996.78 121
1996.89 112
1996.99 104
1997.09 97
1997.19 91
1997.29 87
1997.40 85
1997.50 85
1997.60 88
1997.70 90
1997.81 93
1997.91 93
1998.01 91
1998.11 87
1998.22 83
1998.32 80
1998.42 79
1998.52 81
1998.63 86
1998.73 92
1998.83 98
1998.93 103
1999.04 104
1999.14 103
1999.24 100
1999.34 97
1999.45 94
1999.55 91
1999.65 89
1999.75 87
1999.86 85
1999.96 82
2000.06 77
2000.16 71
2000.27 64
2000.37 58
2000.47 52
2000.57 48
2000.68 45
2000.78 43
2000.88 42
2000.98 40
2001.09 39
2001.19 38
2001.29 39
2001.39 42
2001.50 50
2001.60 63
2001.70 81
2001.80 102
2001.91 123
2002.01 143
2002.11 159
2002.21 171
2002.32 178
2002.42 182
2002.52 183
2002.62 183
2002.73 180
2002.83 175
2002.93 166
2003.03 153
2003.14 135
2003.24 114
2003.34 92
2003.44 71
2003.55 53
2003.65 41
2003.75 35
2003.85 34
2003.96 37
2004.06 41
2004.16 46
2004.26 51
2004.37 57
2004.47 64
2004.57 74
2004.67 87
2004.78 102
2004.88 116
2004.98 128
2005.08 137
2005.19 142
2005.29 147
2005.39 152
2005.50 158
2005.60 167
2005.70 175
2005.80 183
2005.91 188
2006.01 189
2006.11 189
2006.21 188
2006.32 188
2006.42 188
2006.52 190
2006.62 191
2006.73 190
2006.83 186
2006.93 179
2007.03 171
2007.14 162
2007.24 155
2007.34 150
2007.45 147
2007.55 146
2007.65 146
2007.75 145
2007.86 143
2007.96 140
2008.06 136
2008.16 129
2008.27 120
2008.37 108
2008.47 95
2008.57 82
2008.68 70
2008.78 63
2008.88 59
2008.99 58
2009.09 59
2009.19 59
2009.29 57
2009.40 53
2009.50 47
2009.60 41
2009.70 36
2009.81 36
2009.91 39
2010.01 45
2010.12 52
2010.22 60
2010.32 65
2010.42 69
2010.53 71
2010.63 71
2010.73 70
2010.83 68
2010.94 67
2011.04 66
2011.14 65
2011.25 65
2011.35 67
2011.45 74
2011.55 85
2011.66 101
2011.76 120
2011.86 141
2011.96 161
2012.07 176
2012.17 186
2012.27 188
2012.38 185
2012.48 177
2012.58 167
2012.68 156
2012.79 148
2012.89 141
2012.99 138
2013.10 137
2013.20 136
2013.30 136
2013.40 136
2013.51 135
2013.61 133
2013.71 131
2013.82 128
2013.92 125
2014.02 122
2014.12 118
2014.23 113
2014.33 109
2014.43 105
2014.53 104
2014.64 105
2014.74 110
2014.84 118
2014.95 128
2015.05 137
2015.15 145
2015.25 149
2015.36 148
2015.46 143
2015.56 135
2015.67 125
2015.77 114
2015.87 105
2015.97 96
2016.08 87
2016.18 78
2016.28 67
2016.39 54
2016.49 39
2016.59 22
2016.70 4
2016.80 0
2016.90 0
2017.00 0
2017.11 0
2017.21 0
2017.31 0
2017.42 0
2017.52 0
2017.62 10
2017.72 25
2017.83 40
2017.93 54
2018.03 67
2018.14 78
2018.24 86
2018.34 89
2018.44 89
2018.55 85
2018.65 78
2018.75 71
2018.86 64
2018.96 58
2019.06 56
2019.17 55
2019.27 56
2019.37 57
2019.47 56
2019.58 53
2019.68 49
2019.78 46
2019.89 43
2019.99 42
2020.09 46
2020.19 54
2020.30 66
2020.40 81
2020.50 96
2020.61 110
2020.71 122
2020.81 133
2020.92 140
2021.02 147
2021.12 155
2021.22 163
2021.33 174
2021.43 184
2021.53 192
2021.64 196
2021.74 194
2021.84 185
2021.95 168
2022.05 146
2022.15 122
2022.26 99
2022.36 82
2022.46 72
2022.56 72
2022.67 81
2022.77 97
2022.87 117
2022.98 137
2023.08 153
2023.18 163
2023.29 167
2023.39 166
2023.49 163
2023.59 159
2023.70 158
2023.80 160
2023.90 165
2024.01 171
2024.11 176
2024.21 179
2024.32 179
2024.42 176
2024.52 172
2024.63 167
2024.73 164
2024.83 163
2024.94 164
2025.04 166
2025.14 169
2025.24 171
2025.35 172
2025.45 172
2025.55 172
2025.66 173
2025.76 175
2025.86 179
2025.97 183
2026.07 185
2026.17 184
2026.28 179
2026.38 168
2026.48 154
2026.59 138
2026.69 121
2026.79 108
2026.89 100
2027.00 96
2027.10 95
2027.20 97
2027.31 101
2027.41 104
2027.51 106
2027.62 107
2027.72 106
2027.82 103
2027.93 97
2028.03 88
2028.13 76
2028.24 61
2028.34 45
2028.44 29
2028.55 14
2028.65 1
2028.75 0
2028.85 0
2028.96 0
2029.06 0
2029.16 0
2029.27 0
2029.37 0
2029.47 0
2029.58 5
2029.68 21
2029.78 38
2029.89 52
2029.99 63
2030.09 69
2030.20 71
2030.30 70
2030.40 68
2030.51 64
2030.61 61
2030.71 58
2030.82 56
2030.92 54
2031.02 52
2031.13 49
2031.23 45
2031.33 39
2031.44 31
2031.54 21
2031.64 10
2031.75 0
2031.85 0
2031.95 0
2032.06 0
2032.16 0
2032.26 0
2032.37 0
2032.47 0
2032.57 3
2032.68 17
2032.78 32
2032.88 45
2032.99 55
2033.09 62
2033.19 66
2033.30 69
2033.40 72
2033.50 77
2033.61 84
2033.71 94
2033.81 107
2033.92 121
2034.02 135
2034.12 148
2034.23 157
2034.33 163
2034.43 165
2034.54 166
2034.64 168
2034.74 173
2034.85 182
2034.95 195
2035.05 208
2035.16 220
2035.26 227
2035.36 226
2035.47 217
2035.57 201
2035.67 181
2035.78 161
2035.88 142
2035.98 128
2036.09 120
2036.19 119
2036.29 124
2036.40 134
2036.50 148
2036.60 165
2036.71 182
2036.81 200
2036.91 215
2037.02 229
2037.12 240
2037.22 248
2037.33 252
2037.43 253
2037.53 250
2037.64 243
2037.74 234
2037.84 221
2037.95 206
2038.05 190
2038.15 175
2038.26 161
2038.36 149
2038.46 140
2038.57 134
2038.67 131
2038.77 130
2038.88 132
2038.98 137
2039.09 145
2039.19 155
2039.29 166
2039.40 177
2039.50 186
2039.60 193
2039.71 196
2039.81 196
2039.91 193
2040.02 188
2040.12 181
2040.22 174
2040.33 168
2040.43 164
2040.53 162
2040.64 162
2040.74 163
2040.84 167
2040.95 170
2041.05 173
2041.15 173
2041.26 172
2041.36 168
2041.47 163
2041.57 157
2041.67 151
2041.78 147
2041.88 144
2041.98 144
2042.09 147
2042.19 152
2042.29 159
2042.40 167
2042.50 174
2042.60 178
2042.71 177
2042.81 173
2042.92 165
2043.02 156
2043.12 147
2043.23 139
2043.33 133
2043.43 128
2043.54 123
2043.64 116
2043.74 108
2043.85 98
2043.95 87
2044.05 77
2044.16 70
2044.26 66
2044.37 67
2044.47 72
2044.57 80
2044.68 90
2044.78 102
2044.88 114
2044.99 123
2045.09 129
2045.19 130
2045.30 127
2045.40 118
2045.51 106
2045.61 91
2045.71 77
2045.82 66
2045.92 58
2046.02 57
2046.13 63
2046.23 76
2046.33 95
2046.44 117
2046.54 140
2046.65 161
2046.75 177
2046.85 188
2046.96 192
2047.06 191
2047.16 188
2047.27 184
2047.37 181
2047.47 179
2047.58 178
2047.68 179
2047.79 181
2047.89 184
2047.99 186
2048.10 188
2048.20 190
2048.30 190
2048.41 190
2048.51 187
2048.62 182
2048.72 175
2048.82 168
2048.93 162
2049.03 159
2049.13 159
2049.24 165
2049.34 175
2049.44 188
2049.55 203
2049.65 216
2049.76 226
2049.86 231
2049.96 232
2050.07 230
2050.17 225
2050.27 219
2050.38 213
2050.48 208
2050.59 204
2050.69 203
2050.79 204
2050.90 208
2051.00 213
2051.10 220
2051.21 226
2051.31 228
2051.42 226
2051.52 217
2051.62 203
2051.73 185
2051.83 164
2051.94 143
2052.04 125
2052.14 111
2052.25 101
2052.35 94
2052.45 88
2052.56 82
2052.66 74
2052.77 66
2052.87 56
2052.97 46
2053.08 36
2053.18 27
2053.28 19
2053.39 12
2053.49 6
2053.60 0
2053.70 0
2053.80 0
2053.91 0
2054.01 0
2054.12 1
2054.22 9
2054.32 17
2054.43 25
2054.53 32
2054.63 36
2054.74 38
2054.84 39
2054.95 40
2055.05 40
2055.15 41
2055.26 42
2055.36 42
2055.47 40
2055.57 34
2055.67 26
2055.78 16
2055.88 4
2055.98 0
2056.09 0
2056.19 0
2056.30 0
2056.40 0
2056.50 0
2056.61 1
2056.71 6
2056.82 10
2056.92 11
2057.02 10
2057.13 11
2057.23 12
2057.34 16
2057.44 21
2057.54 28
2057.65 36
2057.75 43
2057.86 48
2057.96 51
2058.06 54
2058.17 55
2058.27 56
2058.38 56
2058.48 57
2058.58 59
2058.69 61
2058.79 64
2058.89 67
2059.00 72
2059.10 79
2059.21 85
2059.31 92
2059.41 97
2059.52 99
2059.62 98
2059.73 93
2059.83 83
2059.93 69
2060.04 53
2060.14 36
2060.25 19
2060.35 3
2060.45 0
2060.56 0
2060.66 0
2060.77 0
2060.87 0
2060.97 0
2061.08 0
2061.18 8
2061.29 18
2061.39 28
2061.49 36
2061.60 43
2061.70 49
2061.81 55
2061.91 59
2062.02 61
2062.12 61
2062.22 58
2062.33 53
2062.43 46
2062.54 40
2062.64 35
2062.74 32
2062.85 30
2062.95 28
2063.06 24
2063.16 18
2063.26 11
2063.37 3
2063.47 0
2063.58 0
2063.68 0
2063.78 0
2063.89 0
2063.99 9
2064.10 20
2064.20 32
2064.30 44
2064.41 55
2064.51 66
2064.62 78
2064.72 91
2064.83 107
2064.93 124
2065.03 142
2065.14 157
2065.24 171
2065.35 182
2065.45 191
2065.55 198
2065.66 207
2065.76 217
2065.87 229
2065.97 241
2066.07 250
2066.18 254
2066.28 251
2066.39 239
2066.49 220
2066.60 195
2066.70 168
2066.80 143
2066.91 122
2067.01 106
2067.12 96
2067.22 91
2067.32 89
2067.43 91
2067.53 94
2067.64 99
2067.74 107
2067.85 117
2067.95 131
2068.05 146
2068.16 161
2068.26 174
2068.37 183
2068.47 185
2068.58 180
2068.68 168
2068.78 153
2068.89 137
2068.99 123
2069.10 113
2069.20 107
2069.30 107
2069.41 109
2069.51 112
2069.62 115
2069.72 116
2069.83 114
2069.93 111
2070.03 105
2070.14 100
2070.24 95
2070.35 93
2070.45 94
2070.56 99
2070.66 110
2070.76 124
2070.87 141
2070.97 159
2071.08 174
2071.18 187
2071.29 194
2071.39 198
2071.49 198
2071.60 196
2071.70 193
2071.81 191
2071.91 191
2072.02 193
2072.12 198
2072.22 204
2072.33 213
2072.43 221
2072.54 229
2072.64 233
2072.75 233
2072.85 227
2072.95 217
2073.06 203
2073.16 188
2073.27 174
2073.37 162
2073.48 153
2073.58 147
2073.68 143
2073.79 138
2073.89 132
2074.00 124
2074.10 115
2074.21 105
2074.31 96
2074.42 89
2074.52 85
2074.62 85
2074.73 89
2074.83 95
2074.94 102
2075.04 110
2075.15 117
2075.25 123
2075.35 128
2075.46 132
2075.56 134
2075.67 135
2075.77 133
2075.88 130
2075.98 127
2076.09 124
2076.19 122
2076.29 122
2076.40 126
2076.50 132
2076.61 142
2076.71 153
2076.82 165
2076.92 176
2077.03 185
2077.13 192
2077.23 198
2077.34 201
2077.44 203
2077.55 206
2077.65 209
2077.76 213
2077.86 218
2077.96 223
2078.07 228
2078.17 233
2078.28 238
2078.38 243
2078.49 245
2078.59 247
2078.70 246
2078.80 244
2078.91 241
2079.01 236
2079.11 230
2079.22 222
2079.32 211
2079.43 197
2079.53 179
2079.64 159
2079.74 137
2079.85 115
2079.95 96
2080.05 80
2080.16 68
2080.26 62
2080.37 60
2080.47 63
2080.58 68
2080.68 74
2080.79 78
2080.89 78
2081.00 73
2081.10 63
2081.20 46
2081.31 26
2081.41 3
2081.52 0
2081.62 0
2081.73 0
2081.83 0
2081.94 0
2082.04 0
2082.15 0
2082.25 0
2082.35 16
2082.46 37
2082.56 57
2082.67 76
2082.77 92
2082.88 104
2082.98 111
2083.09 115
2083.19 116
2083.30 117
2083.40 121
2083.50 127
2083.61 137
2083.71 150
2083.82 163
2083.92 176
2084.03 186
2084.13 191
2084.24 191
2084.34 185
2084.45 176
2084.55 164
2084.66 152
2084.76 139
2084.86 128
2084.97 120
2085.07 115
2085.18 112
2085.28 112
2085.39 115
2085.49 118
2085.60 122
2085.70 127
2085.81 132
2085.91 137
2086.02 141
2086.12 142
2086.22 141
2086.33 137
2086.43 131
2086.54 123
2086.64 113
2086.75 103
2086.85 92
2086.96 81
2087.06 72
2087.17 65
2087.27 61
2087.38 61
2087.48 65
2087.59 70
2087.69 75
2087.79 78
2087.90 78
2088.00 74
2088.11 66
2088.21 58
2088.32 50
2088.42 45
2088.53 42
2088.63 41
2088.74 39
2088.84 35
2088.95 28
2089.05 19
2089.16 10
2089.26 3
2089.37 0
2089.47 3
2089.57 13
2089.68 28
2089.78 47
2089.89 64
2089.99 79
2090.10 89
2090.20 93
2090.31 93
2090.41 88
2090.52 80
2090.62 72
2090.73 63
2090.83 54
2090.94 45
2091.04 37
2091.15 30
2091.25 25
2091.36 23
2091.46 25
2091.57 32
2091.67 43
2091.78 58
2091.88 76
2091.98 93
2092.09 109
2092.19 121
2092.30 129
2092.40 131
2092.51 128
2092.61 120
2092.72 108
2092.82 94
2092.93 80
2093.03 65
2093.14 50
2093.24 36
2093.35 22
2093.45 7
2093.56 0
2093.66 0
2093.77 0
2093.87 0
2093.98 0
2094.08 0
2094.19 0
2094.29 0
2094.40 10
2094.50 36
2094.61 65
2094.71 97
2094.82 129
2094.92 157
2095.02 179
2095.13 190
2095.23 191
2095.34 183
2095.44 169
2095.55 151
2095.65 134
2095.76 122
2095.86 115
2095.97 112
2096.07 111
2096.18 110
2096.28 108
2096.39 105
2096.49 100
2096.60 95
2096.70 90
2096.81 85
2096.91 80
2097.02 75
2097.12 69
2097.23 63
2097.33 58
2097.44 58
2097.54 63
2097.65 73
2097.75 89
2097.86 107
2097.96 126
2098.07 143
2098.17 156
2098.28 164
2098.38 170
2098.49 173
2098.59 175
2098.70 177
2098.80 177
2098.91 175
2099.01 171
2099.12 163
2099.22 154
2099.33 144
2099.43 135
2099.54 127
2099.64 120
2099.75 117
2099.85 115
2099.96 116
2100.06 118
2100.17 123
2100.27 130
2100.38 140
2100.48 152
2100.59 164
2100.69 176
2100.80 187
2100.90 198
2101.01 207
2101.11 214
2101.22 220
2101.32 226
2101.43 234
2101.53 243
2101.64 254
2101.74 268
2101.85 284
2101.95 300
2102.06 313
2102.16 321
2102.27 322
2102.37 315
2102.48 301
2102.58 281
2102.69 257
2102.79 234
2102.90 212
2103.00 194
2103.11 181
2103.21 171
2103.32 166
2103.42 164
2103.53 165
2103.63 166
2103.74 167
2103.84 169
2103.95 169
2104.05 169
2104.16 169
2104.26 169
2104.37 169
2104.47 168
2104.58 166
2104.68 162
2104.79 157
2104.89 152
2105.00 146
2105.11 141
2105.21 137
2105.32 134
2105.42 130
2105.53 124
2105.63 117
2105.74 109
2105.84 101
2105.95 95
2106.05 93
2106.16 96
2106.26 103
2106.37 113
2106.47 124
2106.58 132
2106.68 135
2106.79 133
2106.89 124
2107.00 109
2107.10 89
2107.21 65
2107.31 41
2107.42 19
2107.52 2
2107.63 0
2107.73 0
2107.84 0
2107.94 12
2108.05 27
2108.15 40
2108.26 49
2108.37 52
2108.47 50
2108.58 44
2108.68 39
2108.79 37
2108.89 41
2109.00 54
2109.10 75
2109.21 102
2109.31 133
2109.42 164
2109.52 190
2109.63 210
2109.73 221
2109.84 222
2109.94 215
2110.05 203
2110.15 188
2110.26 176
2110.36 168
2110.47 165
2110.58 169
2110.68 178
2110.79 190
2110.89 201
2111.00 209
2111.10 212
2111.21 210
2111.31 203
2111.42 191
2111.52 175
2111.63 155
2111.73 134
2111.84 110
2111.94 86
2112.05 63
2112.15 43
2112.26 28
2112.37 20
2112.47 18
2112.58 23
2112.68 33
2112.79 46
2112.89 60
2113.00 73
2113.10 84
2113.21 91
2113.31 96
2113.42 98
2113.52 96
2113.63 92
2113.73 86
2113.84 79
2113.95 72
2114.05 63
2114.16 54
2114.26 44
2114.37 33
2114.47 22
2114.58 13
2114.68 5
2114.79 2
2114.89 5
2115.00 13
2115.10 25
2115.21 41
2115.32 58
2115.42 74
2115.53 86
2115.63 91
2115.74 90
2115.84 82
2115.95 70
2116.05 55
2116.16 43
2116.26 36
2116.37 37
2116.47 47
2116.58 66
2116.69 91
2116.79 119
2116.90 147
2117.00 171
2117.11 189
2117.21 201
2117.32 205
2117.42 203
2117.53 196
2117.63 184
2117.74 171
2117.84 158
2117.95 146
2118.06 136
2118.16 128
2118.27 124
2118.37 121
2118.48 120
2118.58 119
2118.69 117
2118.79 112
2118.90 104
2119.01 93
2119.11 77
2119.22 58
2119.32 36
2119.43 13
2119.53 0
2119.64 0
2119.74 0
2119.85 0
2119.95 0
2120.06 0
2120.17 0
2120.27 0
2120.38 11
2120.48 25
2120.59 36
2120.69 45
2120.80 51
2120.90 56
2121.01 60
2121.12 63
2121.22 65
2121.33 66
2121.43 66
2121.54 66
2121.64 65
2121.75 63
2121.85 60
2121.96 55
2122.06 48
2122.17 40
2122.28 33
2122.38 28
2122.49 28
2122.59 34
2122.70 44
2122.80 56
2122.91 67
2123.01 74
2123.12 75
2123.23 69
2123.33 59
2123.44 47
2123.54 37
2123.65 32
2123.75 32
2123.86 37
2123.97 47
2124.07 58
2124.18 70
2124.28 81
2124.39 92
2124.49 101
2124.60 109
2124.70 114
2124.81 116
2124.92 114
2125.02 109
2125.13 102
2125.23 94
2125.34 88
2125.44 83
2125.55 83
2125.66 85
2125.76 89
2125.87 94
2125.97 97
2126.08 97
2126.18 95
2126.29 89
2126.39 82
2126.50 75
2126.61 70
2126.71 67
2126.82 66
2126.92 68
2127.03 70
2127.13 72
2127.24 73
2127.35 72
2127.45 71
2127.56 70
2127.66 71
2127.77 74
2127.87 81
2127.98 89
2128.09 97
2128.19 105
2128.30 110
2128.40 113
2128.51 113
2128.61 111
2128.72 108
2128.83 104
2128.93 101
2129.04 97
2129.14 94
2129.25 90
2129.35 86
2129.46 81
2129.57 77
2129.67 72
2129.78 66
2129.88 59
2129.99 54
2130.09 49
2130.20 47
2130.31 47
2130.41 50
2130.52 55
2130.62 63
2130.73 71
2130.83 79
2130.94 87
2131.05 93
2131.15 100
2131.26 107
2131.36 114
2131.47 121
2131.58 129
2131.68 136
2131.79 141
2131.89 142
2132.00 139
2132.10 133
2132.21 125
2132.32 115
2132.42 107
2132.53 102
2132.63 100
2132.74 101
2132.84 101
2132.95 99
2133.06 92
2133.16 81
2133.27 67
2133.37 52
2133.48 41
2133.59 37
2133.69 40
2133.80 52
2133.90 68
2134.01 85
2134.11 98
2134.22 106
2134.33 105
2134.43 98
2134.54 84
2134.64 69
2134.75 54
2134.86 43
2134.96 37
2135.07 35
2135.17 39
2135.28 47
2135.39 57
2135.49 67
2135.60 76
2135.70 82
2135.81 83
2135.91 80
2136.02 71
2136.13 60
2136.23 46
2136.34 31
2136.44 17
2136.55 6
2136.66 0
2136.76 0
2136.87 0
2136.97 0
2137.08 0
2137.19 5
2137.29 14
2137.40 22
2137.50 30
2137.61 35
2137.72 38
2137.82 38
2137.93 36
2138.03 35
2138.14 34
2138.25 37
2138.35 44
2138.46 53
2138.56 65
2138.67 78
2138.77 90
2138.88 100
2138.99 106
2139.09 108
2139.20 106
2139.30 99
2139.41 89
2139.52 76
2139.62 62
2139.73 48
2139.83 37
2139.94 30
2140.05 26
2140.15 26
2140.26 27
2140.36 30
2140.47 31
2140.58 30
2140.68 25
2140.79 17
2140.89 7
2141.00 0
2141.11 0
2141.21 0
2141.32 0
2141.42 0
2141.53 0
2141.64 0
2141.74 4
2141.85 11
2141.96 15
2142.06 16
2142.17 15
2142.27 14
2142.38 12
2142.49 12
2142.59 14
2142.70 18
2142.80 23
2142.91 28
2143.02 31
2143.12 32
2143.23 30
2143.33 28
2143.44 24
2143.55 21
2143.65 19
2143.76 18
2143.86 17
2143.97 16
2144.08 14
2144.18 11
2144.29 8
2144.39 7
2144.50 8
2144.61 12
2144.71 19
2144.82 29
2144.93 40
2145.03 50
2145.14 58
2145.24 64
2145.35 66
2145.46 67
2145.56 68
2145.67 69
2145.77 70
2145.88 73
2145.99 77
2146.09 83
2146.20 89
2146.31 95
2146.41 100
2146.52 104
2146.62 104
2146.73 102
2146.84 98
2146.94 91
2147.05 84
2147.15 79
2147.26 75
2147.37 72
2147.47 72
2147.58 71
2147.69 69
2147.79 66
2147.90 60
2148.00 51
2148.11 42
2148.22 34
2148.32 29
2148.43 28
2148.53 32
2148.64 40
2148.75 52
2148.85 66
2148.96 79
2149.07 89
2149.17 95
2149.28 98
2149.38 97
2149.49 94
2149.60 91
2149.70 89
2149.81 86
2149.92 82
2150.02 76
2150.13 68
2150.23 58
2150.34 48
2150.45 40
2150.55 35
2150.66 35
2150.77 37
2150.87 42
2150.98 46
2151.08 49
2151.19 50
2151.30 51
2151.40 51
2151.51 52
2151.62 55
2151.72 62
2151.83 69
2151.93 78
2152.04 86
2152.15 93
2152.25 97
2152.36 101
2152.47 102
2152.57 103
2152.68 104
2152.79 107
2152.89 111
2153.00 116
2153.10 122
2153.21 129
2153.32 135
2153.42 140
2153.53 143
2153.64 144
2153.74 142
2153.85 138
2153.96 133
2154.06 128
2154.17 123
2154.27 119
2154.38 117
2154.49 117
2154.59 118
2154.70 119
2154.81 120
2154.91 121
2155.02 121
2155.12 122
2155.23 125
2155.34 131
2155.44 140
2155.55 152
2155.66 166
2155.76 179
2155.87 190
2155.98 198
2156.08 204
2156.19 209
2156.30 212
2156.40 215
2156.51 219
2156.61 224
2156.72 230
2156.83 236
2156.93 243
2157.04 251
2157.15 258
2157.25 266
2157.36 273
2157.47 279
2157.57 285
2157.68 289
2157.79 292
2157.89 293
2158.00 293
2158.10 291
2158.21 287
2158.32 282
2158.42 275
2158.53 267
2158.64 260
2158.74 254
2158.85 251
2158.96 252
2159.06 257
2159.17 266
2159.28 276
2159.38 287
2159.49 295
2159.59 300
2159.70 299
2159.81 292
2159.91 277
2160.02 258
2160.13 234
2160.23 209
2160.34 183
2160.45 159
2160.55 138
2160.66 121
2160.77 110
2160.87 106
2160.98 109
2161.09 118
2161.19 132
2161.30 148
2161.41 163
2161.51 176
2161.62 185
2161.73 189
2161.83 190
2161.94 188
2162.04 185
2162.15 182
2162.26 181
2162.36 181
2162.47 183
2162.58 185
2162.68 187
2162.79 188
2162.90 188
2163.00 186
2163.11 182
2163.22 176
2163.32 170
2163.43 164
2163.54 159
2163.64 156
2163.75 155
2163.86 157
2163.96 160
2164.07 164
2164.18 166
2164.28 165
2164.39 159
2164.50 148
2164.60 134
2164.71 117
2164.82 102
2164.92 91
2165.03 84
2165.14 81
2165.24 78
2165.35 74
2165.46 66
2165.56 53
2165.67 38
2165.78 22
2165.88 8
2165.99 0
2166.10 0
2166.20 0
2166.31 0
2166.42 0
2166.52 0
2166.63 0
2166.74 0
2166.84 0
2166.95 0
2167.06 12
2167.16 26
2167.27 38
2167.38 47
2167.48 51
2167.59 53
2167.70 55
2167.80 59
2167.91 69
2168.02 86
2168.12 108
2168.23 133
2168.34 156
2168.44 176
2168.55 190
2168.66 197
2168.76 199
2168.87 196
2168.98 191
2169.08 182
2169.19 172
2169.30 160
2169.40 149
2169.51 139
2169.62 132
2169.72 129
2169.83 132
2169.94 138
2170.04 146
2170.15 154
2170.26 160
2170.36 163
2170.47 163
2170.58 161
2170.68 157
2170.79 153
2170.90 147
2171.00 140
2171.11 133
2171.22 126
2171.32 120
2171.43 117
2171.54 117
2171.64 121
2171.75 127
2171.86 132
2171.96 134
2172.07 132
2172.18 125
2172.28 114
2172.39 103
2172.50 95
2172.61 93
2172.71 98
2172.82 109
2172.93 126
2173.03 144
2173.14 161
2173.25 175
2173.35 183
2173.46 188
2173.57 190
2173.67 192
2173.78 197
2173.89 205
2173.99 216
2174.10 230
2174.21 245
2174.31 257
2174.42 265
2174.53 269
2174.63 269
2174.74 266
2174.85 261
2174.96 257
2175.06 252
2175.17 248
2175.28 242
2175.38 232
2175.49 219
2175.60 201
2175.70 181
2175.81 158
2175.92 136
2176.02 116
2176.13 100
2176.24 87
2176.34 77
2176.45 69
2176.56 62
2176.67 53
2176.77 43
2176.88 32
2176.99 20
2177.09 9
2177.20 0
2177.31 0
2177.41 0
2177.52 0
2177.63 7
2177.73 16
2177.84 26
2177.95 34
2178.06 40
2178.16 43
2178.27 42
2178.38 40
2178.48 37
2178.59 35
2178.70 35
2178.80 37
2178.91 41
2179.02 44
2179.13 46
2179.23 46
2179.34 42
2179.45 35
2179.55 26
2179.66 18
2179.77 14
2179.87 15
2179.98 23
2180.09 37
2180.19 53
2180.30 68
2180.41 77
2180.52 79
2180.62 73
2180.73 63
2180.84 51
2180.94 40
2181.05 35
2181.16 34
2181.26 37
2181.37 43
2181.48 50
2181.59 57
2181.69 65
2181.80 73
2181.91 82
2182.01 91
2182.12 100
2182.23 107
2182.34 112
2182.44 114
2182.55 114
2182.66 112
2182.76 110
2182.87 110
2182.98 112
2183.08 116
2183.19 121
2183.30 127
2183.41 130
2183.51 129
2183.62 124
2183.73 115
2183.83 105
2183.94 94
2184.05 85
2184.16 79
2184.26 75
2184.37 73
2184.48 71
2184.58 66
2184.69 58
2184.80 46
2184.90 32
2185.01 18
2185.12 7
2185.23 1
2185.33 0
2185.44 4
2185.55 12
2185.65 20
2185.76 26
2185.87 29
2185.98 27
2186.08 20
2186.19 11
2186.30 0
2186.40 0
2186.51 0
2186.62 0
2186.73 0
2186.83 0
2186.94 0
2187.05 0
2187.15 4
2187.26 23
2187.37 45
2187.48 68
2187.58 90
2187.69 109
2187.80 124
2187.90 136
2188.01 146
2188.12 153
2188.23 158
2188.33 162
2188.44 163
2188.55 159
2188.66 151
2188.76 140
2188.87 127
2188.98 115
2189.08 107
2189.19 105
2189.30 111
2189.41 123
2189.51 140
2189.62 158
2189.73 175
2189.83 188
2189.94 195
2190.05 195
2190.16 189
2190.26 178
2190.37 164
2190.48 149
2190.59 134
2190.69 121
2190.80 111
2190.91 106
2191.01 105
2191.12 108
2191.23 113
2191.34 118
2191.44 122
2191.55 123
2191.66 121
2191.76 115
2191.87 107
2191.98 98
2192.09 91
2192.19 86
2192.30 84
2192.41 85
2192.52 90
2192.62 96
2192.73 104
2192.84 111
2192.95 117
2193.05 120
2193.16 120
2193.27 117
2193.37 112
2193.48 105
2193.59 99
2193.70 95
2193.80 92
2193.91 91
2194.02 93
2194.13 96
2194.23 99
2194.34 102
2194.45 104
2194.55 104
2194.66 104
2194.77 104
2194.88 104
2194.98 103
2195.09 103
2195.20 101
2195.31 99
2195.41 94
2195.52 89
2195.63 84
2195.74 80
2195.84 79
2195.95 80
2196.06 84
2196.17 90
2196.27 97
2196.38 102
2196.49 105
2196.59 106
2196.70 105
2196.81 104
2196.92 104
2197.02 104
2197.13 104
2197.24 105
2197.35 106
2197.45 106
2197.56 105
2197.67 104
2197.78 104
2197.88 105
2197.99 107
2198.10 112
2198.21 117
2198.31 123
2198.42 128
2198.53 133
2198.64 134
2198.74 133
2198.85 129
2198.96 121
2199.07 109
2199.17 94
2199.28 78
2199.39 60
2199.50 42
2199.60 26
2199.71 13
2199.82 4
2199.93 0
2200.03 0
2200.14 6
2200.25 18
2200.36 32
2200.46 49
2200.57 67
2200.68 84
2200.79 98
2200.89 110
2201.00 119
2201.11 125
2201.22 129
2201.32 130
2201.43 128
2201.54 124
2201.65 117
2201.75 108
2201.86 98
2201.97 87
2202.08 77
2202.18 68
2202.29 61
2202.40 58
2202.51 59
2202.61 64
2202.72 71
2202.83 80
2202.94 89
2203.04 96
2203.15 101
2203.26 103
2203.37 104
2203.47 105
2203.58 108
2203.69 111
2203.80 116
2203.90 123
2204.01 131
2204.12 141
2204.23 151
2204.33 162
2204.44 173
2204.55 182
2204.66 189
2204.76 193
2204.87 194
2204.98 191
2205.09 187
2205.19 180
2205.30 173
2205.41 167
2205.52 160
2205.63 155
2205.73 150
2205.84 146
2205.95 142
2206.06 140
2206.16 140
2206.27 141
2206.38 144
2206.49 151
2206.59 162
2206.70 178
2206.81 199
2206.92 224
2207.02 253
2207.13 281
2207.24 306
2207.35 324
2207.45 333
2207.56 333
2207.67 325
2207.78 311
2207.89 295
2207.99 281
2208.10 272
2208.21 267
2208.32 266
2208.42 267
2208.53 269
2208.64 269
2208.75 267
2208.85 265
2208.96 263
2209.07 262
2209.18 263
2209.29 264
2209.39 265
2209.50 265
2209.61 261
2209.72 255
2209.82 246
2209.93 234
2210.04 221
2210.15 208
2210.25 194
2210.36 181
2210.47 169
2210.58 159
2210.69 151
2210.79 145
2210.90 140
2211.01 137
2211.12 135
2211.22 133
2211.33 130
2211.44 127
2211.55 123
2211.66 118
2211.76 112
2211.87 105
2211.98 97
2212.09 88
2212.19 77
2212.30 67
2212.41 56
2212.52 46
2212.63 38
2212.73 32
2212.84 30
2212.95 30
2213.06 34
2213.16 41
2213.27 49
2213.38 56
2213.49 62
2213.60 66
2213.70 68
2213.81 67
2213.92 63
2214.03 57
2214.13 51
2214.24 46
2214.35 43
2214.46 44
2214.57 50
2214.67 62
2214.78 79
2214.89 99
2215.00 118
2215.11 135
2215.21 148
2215.32 155
2215.43 156
2215.54 152
2215.64 146
2215.75 138
2215.86 130
2215.97 123
2216.08 117
2216.18 112
2216.29 106
2216.40 99
2216.51 90
2216.62 79
2216.72 67
2216.83 54
2216.94 41
2217.05 30
2217.15 23
2217.26 20
2217.37 21
2217.48 26
2217.59 34
2217.69 44
2217.80 55
2217.91 65
2218.02 76
2218.13 86
2218.23 96
2218.34 105
2218.45 112
2218.56 116
2218.67 117
2218.77 114
2218.88 109
2218.99 101
2219.10 92
2219.20 83
2219.31 77
2219.42 74
2219.53 74
2219.64 78
2219.74 85
2219.85 95
2219.96 106
2220.07 116
2220.18 125
2220.28 131
2220.39 136
2220.50 138
2220.61 139
2220.72 140
2220.82 140
2220.93 138
2221.04 134
2221.15 128
2221.26 119
2221.36 107
2221.47 96
2221.58 86
2221.69 78
2221.80 72
2221.90 69
2222.01 66
2222.12 62
2222.23 56
2222.34 47
2222.44 38
2222.55 29
2222.66 22
2222.77 18
2222.88 16
2222.98 15
2223.09 15
2223.20 15
2223.31 11
2223.42 6
2223.52 0
2223.63 0
2223.74 0
2223.85 0
2223.96 0
2224.07 0
2224.17 0
2224.28 2
2224.39 17
2224.50 35
2224.61 55
2224.71 74
2224.82 92
2224.93 107
2225.04 120
2225.15 128
2225.25 133
2225.36 135
2225.47 136
2225.58 136
2225.69 138
2225.79 142
2225.90 149
2226.01 157
2226.12 166
2226.23 175
2226.33 181
2226.44 186
2226.55 188
2226.66 189
2226.77 189
2226.88 191
2226.98 193
2227.09 197
2227.20 202
2227.31 207
2227.42 211
2227.52 213
2227.63 213
2227.74 211
2227.85 207
2227.96 201
2228.07 195
2228.17 188
2228.28 183
2228.39 179
2228.50 177
2228.61 178
2228.71 180
2228.82 183
2228.93 186
2229.04 187
2229.15 186
2229.26 182
2229.36 176
2229.47 169
2229.58 161
2229.69 156
2229.80 154
2229.90 155
2230.01 162
2230.12 171
2230.23 183
2230.34 195
2230.45 206
2230.55 214
2230.66 219
2230.77 221
2230.88 222
2230.99 223
2231.09 225
2231.20 229
2231.31 234
2231.42 237
2231.53 237
2231.64 233
2231.74 225
2231.85 215
2231.96 204
2232.07 196
2232.18 191
2232.29 191
2232.39 195
2232.50 202
2232.61 210
2232.72 219
2232.83 226
2232.93 230
2233.04 233
2233.15 233
2233.26 231
2233.37 228
2233.48 224
2233.58 219
2233.69 213
2233.80 205
2233.91 195
2234.02 184
2234.13 172
2234.23 161
2234.34 155
2234.45 153
2234.56 158
2234.67 169
2234.78 184
2234.88 203
2234.99 223
2235.10 243
2235.21 260
2235.32 272
2235.43 279
2235.53 278
2235.64 268
2235.75 250
2235.86 224
2235.97 193
2236.08 161
2236.18 132
2236.29 109
2236.40 93
2236.51 84
2236.62 83
2236.73 88
2236.83 96
2236.94 106
2237.05 118
2237.16 131
2237.27 145
2237.38 158
2237.48 170
2237.59 179
2237.70 186
2237.81 190
2237.92 190
2238.03 187
2238.14 182
2238.24 175
2238.35 166
2238.46 155
2238.57 144
2238.68 134
2238.79 125
2238.89 119
2239.00 116
2239.11 118
2239.22 123
2239.33 131
2239.44 140
2239.54 150
2239.65 160
2239.76 169
2239.87 175
2239.98 179
2240.09 180
2240.20 178
2240.30 172
2240.41 162
2240.52 150
2240.63 136
2240.74 121
2240.85 107
2240.95 94
2241.06 83
2241.17 74
2241.28 67
2241.39 61
2241.50 56
2241.61 52
2241.71 50
2241.82 48
2241.93 46
2242.04 44
2242.15 41
2242.26 39
2242.36 37
2242.47 35
2242.58 35
2242.69 37
2242.80 40
2242.91 47
2243.02 56
2243.12 67
2243.23 80
2243.34 93
2243.45 106
2243.56 115
2243.67 121
2243.78 121
2243.88 118
2243.99 110
2244.10 100
2244.21 89
2244.32 79
2244.43 69
2244.54 59
2244.64 48
2244.75 35
2244.86 21
2244.97 7
2245.08 0
2245.19 0
2245.30 0
2245.40 0
2245.51 7
2245.62 22
2245.73 37
2245.84 50
2245.95 60
2246.06 65
2246.16 68
2246.27 69
2246.38 68
2246.49 67
2246.60 66
2246.71 65
2246.82 65
2246.92 66
2247.03 69
2247.14 74
2247.25 81
2247.36 90
2247.47 99
2247.58 107
2247.68 111
2247.79 111
2247.90 106
2248.01 98
2248.12 88
2248.23 76
2248.34 66
2248.45 56
2248.55 49
2248.66 43
2248.77 39
2248.88 36
2248.99 32
2249.10 27
2249.21 21
2249.31 13
2249.42 4
2249.53 0
2249.64 0
2249.75 0
2249.86 0
2249.97 0
2250.08 0
2250.18 0
2250.29 8
2250.40 15
2250.51 18
2250.62 18
2250.73 14
2250.84 9
2250.95 5
2251.05 4
2251.16 7
2251.27 14
2251.38 23
2251.49 34
2251.60 45
2251.71 55
2251.81 62
2251.92 68
2252.03 73
2252.14 77
2252.25 79
2252.36 80
2252.47 78
2252.58 72
2252.68 63
2252.79 52
2252.90 39
2253.01 28
2253.12 18
2253.23 13
2253.34 12
2253.45 16
2253.55 23
2253.66 34
2253.77 46
2253.88 60
2253.99 72
2254.10 83
2254.21 92
2254.32 99
2254.43 103
2254.53 105
2254.64 106
2254.75 107
2254.86 107
2254.97 108
2255.08 109
2255.19 109
2255.30 107
2255.40 102
2255.51 95
2255.62 87
2255.73 77
2255.84 68
2255.95 61
2256.06 57
2256.17 57
2256.28 61
2256.38 69
2256.49 79
2256.60 90
2256.71 99
2256.82 104
2256.93 103
2257.04 96
2257.15 83
2257.25 66
2257.36 48
2257.47 33
2257.58 22
2257.69 17
2257.80 16
2257.91 17
2258.02 20
2258.13 22
2258.23 22
2258.34 22
2258.45 23
2258.56 28
2258.67 36
2258.78 49
2258.89 64
2259.00 80
2259.11 96
2259.21 108
2259.32 116
2259.43 120
2259.54 120
2259.65 116
2259.76 111
2259.87 105
2259.98 100
2260.09 95
2260.20 91
2260.30 87
2260.41 84
2260.52 81
2260.63 78
2260.74 76
2260.85 75
2260.96 74
2261.07 73
2261.18 71
2261.28 67
2261.39 62
2261.50 56
2261.61 49
2261.72 42
2261.83 35
2261.94 27
2262.05 20
2262.16 14
2262.27 10
2262.37 10
2262.48 14
2262.59 22
2262.70 35
2262.81 51
2262.92 66
2263.03 78
2263.14 86
2263.25 89
2263.36 86
2263.46 78
2263.57 67
2263.68 54
2263.79 43
2263.90 34
2264.01 29
2264.12 30
2264.23 35
2264.34 46
2264.45 60
2264.55 76
2264.66 91
2264.77 105
2264.88 116
2264.99 123
2265.10 127
2265.21 129
2265.32 130
2265.43 132
2265.54 136
2265.65 142
2265.75 148
2265.86 154
2265.97 158
2266.08 158
2266.19 153
2266.30 144
2266.41 131
2266.52 117
2266.63 103
2266.74 90
2266.85 82
2266.95 78
2267.06 79
2267.17 85
2267.28 96
2267.39 109
2267.50 122
2267.61 135
2267.72 145
2267.83 151
2267.94 153
2268.05 152
2268.15 149
2268.26 145
2268.37 142
2268.48 141
2268.59 142
2268.70 145
2268.81 150
2268.92 157
2269.03 164
2269.14 171
2269.25 178
2269.36 182
2269.46 184
2269.57 183
2269.68 179
2269.79 173
2269.90 163
2270.01 152
2270.12 141
2270.23 130
2270.34 121
2270.45 114
2270.56 111
2270.67 111
2270.77 115
2270.88 120
2270.99 126
2271.10 131
2271.21 132
2271.32 128
2271.43 119
2271.54 106
2271.65 92
2271.76 78
2271.87 66
2271.98 58
2272.08 54
2272.19 54
2272.30 56
2272.41 61
2272.52 68
2272.63 74
2272.74 80
2272.85 84
2272.96 87
2273.07 87
2273.18 86
2273.29 84
2273.40 80
2273.50 75
2273.61 68
2273.72 61
2273.83 52
2273.94 43
2274.05 33
2274.16 25
2274.27 19
2274.38 15
2274.49 16
2274.60 19
2274.71 24
2274.82 30
2274.93 36
2275.03 41
2275.14 43
2275.25 43
2275.36 42
2275.47 39
2275.58 35
2275.69 31
2275.80 27
2275.91 22
2276.02 17
2276.13 11
2276.24 6
2276.35 1
2276.46 0
2276.57 0
2276.67 0
2276.78 0
2276.89 0
2277.00 0
2277.11 0
2277.22 0
2277.33 0
2277.44 8
2277.55 22
2277.66 39
2277.77 58
2277.88 77
2277.99 93
2278.10 105
2278.21 112
2278.31 115
2278.42 116
2278.53 117
2278.64 120
2278.75 124
2278.86 131
2278.97 139
2279.08 147
2279.19 154
2279.30 159
2279.41 163
2279.52 165
2279.63 165
2279.74 164
2279.85 161
2279.96 157
2280.07 151
2280.17 145
2280.28 140
2280.39 136
2280.50 135
2280.61 136
2280.72 138
2280.83 140
2280.94 140
2281.05 138
2281.16 134
2281.27 127
2281.38 119
2281.49 109
2281.60 99
2281.71 89
2281.82 79
2281.93 70
2282.03 64
2282.14 61
2282.25 65
2282.36 73
2282.47 86
2282.58 101
2282.69 115
2282.80 125
2282.91 132
2283.02 136
2283.13 136
2283.24 137
2283.35 138
2283.46 139
2283.57 138
2283.68 136
2283.79 129
2283.90 118
2284.01 105
2284.12 90
2284.22 75
2284.33 61
2284.44 49
2284.55 36
2284.66 23
2284.77 9
2284.88 0
2284.99 0
2285.10 0
2285.21 0
2285.32 0
2285.43 0
2285.54 0
2285.65 0
2285.76 9
2285.87 31
2285.98 53
2286.09 75
2286.20 94
2286.31 110
2286.42 122
2286.53 129
2286.63 131
2286.74 129
2286.85 123
2286.96 113
2287.07 102
2287.18 90
2287.29 79
2287.40 71
2287.51 67
2287.62 67
2287.73 72
2287.84 79
2287.95 88
2288.06 96
2288.17 103
2288.28 109
2288.39 113
2288.50 116
2288.61 118
2288.72 120
2288.83 120
2288.94 118
2289.05 115
2289.16 108
2289.27 100
2289.37 90
2289.48 79
2289.59 70
2289.70 62
2289.81 58
2289.92 57
2290.03 61
2290.14 69
2290.25 81
2290.36 94
2290.47 109
2290.58 125
2290.69 141
2290.80 157
2290.91 171
2291.02 183
2291.13 193
2291.24 200
2291.35 204
2291.46 205
2291.57 203
2291.68 198
2291.79 192
2291.90 183
2292.01 173
2292.12 161
2292.23 149
2292.34 138
2292.45 128
2292.56 122
2292.67 118
2292.77 118
2292.88 120
2292.99 121
2293.10 120
2293.21 117
2293.32 111
2293.43 105
2293.54 100
2293.65 97
2293.76 97
2293.87 100
2293.98 104
2294.09 108
2294.20 111
2294.31 112
2294.42 112
2294.53 110
2294.64 108
2294.75 105
2294.86 103
2294.97 100
2295.08 97
2295.19 94
2295.30 92
2295.41 90
2295.52 90
2295.63 92
2295.74 95
2295.85 98
2295.96 100
2296.07 100
2296.18 99
2296.29 97
2296.40 93
2296.51 90
2296.62 88
2296.73 89
2296.84 91
2296.95 97
2297.06 104
2297.17 113
2297.28 123
2297.39 132
2297.50 140
2297.61 145
2297.71 146
2297.82 145
2297.93 139
2298.04 130
2298.15 118
2298.26 106
2298.37 93
2298.48 81
2298.59 70
2298.70 63
2298.81 57
2298.92 55
2299.03 54
2299.14 55
2299.25 57
2299.36 60
2299.47 64
2299.58 67
2299.69 68
2299.80 68
2299.91 65
2300.02 62
2300.13 59
2300.24 58
2300.35 61
2300.46 68
2300.57 78
2300.68 90
2300.79 100
2300.90 108
2301.01 112
2301.12 111
2301.23 108
2301.34 103
2301.45 98
2301.56 95
2301.67 95
2301.78 98
2301.89 104
2302.00 113
2302.11 125
2302.22 138
2302.33 151
2302.44 162
2302.55 169
2302.66 171
2302.77 168
2302.88 159
2302.99 148
2303.10 135
2303.21 123
2303.32 111
2303.43 101
2303.54 90
2303.65 78
2303.76 65
2303.87 52
2303.98 41
2304.09 36
2304.20 38
2304.31 49
2304.42 67
2304.53 92
2304.64 119
2304.75 145
2304.86 169
2304.97 188
2305.08 202
2305.19 213
2305.30 222
2305.41 232
2305.52 243
2305.63 254
2305.74 266
2305.85 276
2305.96 282
2306.07 284
2306.18 280
2306.29 272
2306.40 262
2306.51 251
2306.62 240
2306.73 230
2306.84 221
2306.95 211
2307.06 200
2307.17 187
2307.28 173
2307.39 158
2307.50 147
2307.61 140
2307.72 141
2307.83 149
2307.94 165
2308.05 185
2308.16 208
2308.27 231
2308.38 250
2308.49 264
2308.60 272
2308.71 273
2308.82 267
2308.93 255
2309.04 239
2309.15 221
2309.26 204
2309.37 189
2309.48 179
2309.59 174
2309.70 172
2309.81 173
2309.92 173
2310.03 170
2310.14 163
2310.25 152
2310.36 137
2310.47 121
2310.58 105
2310.69 91
2310.80 79
2310.91 70
2311.02 64
2311.13 59
2311.24 54
2311.35 49
2311.47 42
2311.58 36
2311.69 29
2311.80 23
2311.91 19
2312.02 18
2312.13 20
2312.24 25
2312.35 31
2312.46 37
2312.57 43
2312.68 48
2312.79 50
2312.90 50
2313.01 48
2313.12 42
2313.23 34
2313.34 24
2313.45 14
2313.56 6
2313.67 0
2313.78 0
2313.89 0
2314.00 2
2314.11 6
2314.22 10
2314.33 12
2314.44 12
2314.55 10
2314.66 9
2314.77 7
2314.88 7
2314.99 7
2315.10 6
2315.21 5
2315.32 2
2315.43 0
2315.54 0
2315.65 0
2315.76 0
2315.87 0
2315.98 0
2316.09 0
2316.20 11
2316.31 24
2316.43 38
2316.54 53
2316.65 67
2316.76 78
2316.87 87
2316.98 93
2317.09 98
2317.20 103
2317.31 110
2317.42 119
2317.53 132
2317.64 148
2317.75 166
2317.86 183
2317.97 197
2318.08 206
2318.19 209
2318.30 207
2318.41 201
2318.52 192
2318.63 182
2318.74 172
2318.85 163
2318.96 154
2319.07 144
2319.18 134
2319.29 122
2319.40 111
2319.51 99
2319.62 90
2319.73 83
2319.85 79
2319.96 78
2320.07 77
2320.18 76
2320.29 74
2320.40 70
2320.51 68
2320.62 67
2320.73 68
2320.84 74
2320.95 83
2321.06 94
2321.17 106
2321.28 116
2321.39 124
2321.50 129
2321.61 133
2321.72 135
2321.83 136
2321.94 137
2322.05 137
2322.16 137
2322.27 135
2322.38 133
2322.49 129
2322.61 123
2322.72 116
2322.83 107
2322.94 98
2323.05 89
2323.16 81
2323.27 74
2323.38 67
2323.49 60
2323.60 52
2323.71 43
2323.82 31
2323.93 19
2324.04 8
2324.15 0
2324.26 0
2324.37 0
2324.48 0
2324.59 5
2324.70 11
2324.81 14
2324.92 15
2325.04 11
2325.15 4
2325.26 0
2325.37 0
2325.48 0
2325.59 0
2325.70 0
2325.81 0
2325.92 9
2326.03 19
2326.14 27
2326.25 34
2326.36 39
2326.47 43
2326.58 47
2326.69 52
2326.80 57
2326.91 62
2327.02 66
2327.14 67
2327.25 64
2327.36 55
2327.47 42
2327.58 25
2327.69 7
2327.80 0
2327.91 0
2328.02 0
2328.13 0
2328.24 0
2328.35 0
2328.46 17
2328.57 35
2328.68 52
2328.79 65
2328.90 74
2329.01 78
2329.13 79
2329.24 76
2329.35 72
2329.46 68
2329.57 65
2329.68 62
2329.79 61
2329.90 59
2330.01 55
2330.12 49
2330.23 39
2330.34 28
2330.45 16
2330.56 6
2330.67 0
2330.78 0
2330.90 0
2331.01 0
2331.12 3
2331.23 5
2331.34 5
2331.45 4
2331.56 1
2331.67 0
2331.78 0
2331.89 0
2332.00 0
2332.11 0
2332.22 4
2332.33 12
2332.44 22
2332.55 36
2332.67 53
2332.78 72
2332.89 89
2333.00 103
2333.11 113
2333.22 115
2333.33 111
2333.44 102
2333.55 90
2333.66 79
2333.77 69
2333.88 63
2333.99 61
2334.10 61
2334.22 62
2334.33 64
2334.44 66
2334.55 68
2334.66 71
2334.77 76
2334.88 81
2334.99 89
2335.10 98
2335.21 107
2335.32 115
2335.43 121
2335.54 125
2335.65 124
2335.77 119
2335.88 110
2335.99 100
2336.10 90
2336.21 81
2336.32 77
2336.43 76
2336.54 81
2336.65 89
2336.76 98
2336.87 107
2336.98 113
2337.09 117
2337.21 119
2337.32 120
2337.43 120
2337.54 123
2337.65 128
2337.76 135
2337.87 144
2337.98 152
2338.09 159
2338.20 164
2338.31 165
2338.42 163
2338.53 158
2338.65 151
2338.76 143
2338.87 132
2338.98 120
2339.09 106
2339.20 91
2339.31 77
2339.42 64
2339.53 55
2339.64 50
2339.75 49
2339.86 53
2339.98 60
2340.09 69
2340.20 77
2340.31 85
2340.42 92
2340.53 99
2340.64 107
2340.75 117
2340.86 128
2340.97 142
2341.08 156
2341.19 170
2341.31 180
2341.42 186
2341.53 188
2341.64 185
2341.75 181
2341.86 176
2341.97 172
2342.08 171
2342.19 174
2342.30 180
2342.41 187
2342.53 195
2342.64 201
2342.75 204
2342.86 204
2342.97 202
2343.08 198
2343.19 193
2343.30 187
2343.41 181
2343.52 174
2343.63 165
2343.75 153
2343.86 140
2343.97 125
2344.08 111
2344.19 100
2344.30 92
2344.41 87
2344.52 85
2344.63 85
2344.74 86
2344.86 88
2344.97 88
2345.08 88
2345.19 87
2345.30 86
2345.41 84
2345.52 82
2345.63 80
2345.74 78
2345.85 77
2345.96 75
2346.08 75
2346.19 76
2346.30 80
2346.41 86
2346.52 92
2346.63 99
2346.74 104
2346.85 106
2346.96 105
2347.07 99
2347.19 88
2347.30 74
2347.41 60
2347.52 48
2347.63 39
2347.74 36
2347.85 40
2347.96 49
2348.07 63
2348.19 77
2348.30 89
2348.41 98
2348.52 103
2348.63 103
2348.74 98
2348.85 90
2348.96 80
2349.07 70
2349.18 59
2349.30 48
2349.41 39
2349.52 32
2349.63 30
2349.74 34
2349.85 43
2349.96 59
2350.07 80
2350.18 102
2350.30 124
2350.41 143
2350.52 156
2350.63 162
2350.74 161
2350.85 155
2350.96 145
2351.07 134
2351.18 123
2351.30 114
2351.41 108
2351.52 105
2351.63 103
2351.74 102
2351.85 100
2351.96 97
2352.07 94
2352.18 92
2352.30 92
2352.41 98
2352.52 109
2352.63 126
2352.74 147
2352.85 169
2352.96 190
2353.07 207
2353.18 217
2353.30 219
2353.41 212
2353.52 198
2353.63 178
2353.74 156
2353.85 136
2353.96 119
2354.07 107
2354.19 101
2354.30 98
2354.41 99
2354.52 100
2354.63 101
2354.74 101
2354.85 101
2354.96 101
2355.07 102
2355.19 104
2355.30 106
2355.41 108
2355.52 109
2355.63 110
2355.74 111
2355.85 113
2355.96 118
2356.08 125
2356.19 134
2356.30 145
2356.41 154
2356.52 162
2356.63 165
2356.74 163
2356.85 159
2356.97 153
2357.08 148
2357.19 147
2357.30 150
2357.41 156
2357.52 164
2357.63 172
2357.74 176
2357.86 175
2357.97 170
2358.08 161
2358.19 151
2358.30 138
2358.41 125
2358.52 110
2358.63 92
2358.75 72
2358.86 49
2358.97 26
2359.08 5
2359.19 0
2359.30 0
2359.41 0
2359.52 0
2359.64 7
2359.75 24
2359.86 43
2359.97 60
2360.08 75
2360.19 86
2360.30 91
2360.42 92
2360.53 88
2360.64 80
2360.75 68
2360.86 54
2360.97 40
2361.08 27
2361.19 16
2361.31 9
2361.42 6
2361.53 7
2361.64 12
2361.75 20
2361.86 28
2361.97 37
2362.09 45
2362.20 51
2362.31 56
2362.42 59
2362.53 63
2362.64 67
2362.75 72
2362.87 78
2362.98 84
2363.09 89
2363.20 92
2363.31 91
2363.42 86
2363.53 76
2363.64 62
2363.76 48
2363.87 34
2363.98 22
2364.09 13
2364.20 7
2364.31 2
2364.42 0
2364.54 0
2364.65 0
2364.76 0
2364.87 0
2364.98 0
2365.09 0
2365.20 0
2365.32 3
2365.43 14
2365.54 25
2365.65 34
2365.76 39
2365.87 41
2365.98 39
2366.10 34
2366.21 28
2366.32 23
2366.43 20
2366.54 21
2366.65 27
2366.77 36
2366.88 48
2366.99 62
2367.10 74
2367.21 84
2367.32 92
2367.43 95
2367.55 95
2367.66 92
2367.77 85
2367.88 76
2367.99 65
2368.10 54
2368.21 45
2368.33 38
2368.44 37
2368.55 41
2368.66 51
2368.77 67
2368.88 86
2369.00 108
2369.11 129
2369.22 149
2369.33 167
2369.44 181
2369.55 189
2369.66 192
2369.78 187
2369.89 176
2370.00 157
2370.11 134
2370.22 109
2370.33 83
2370.45 61
2370.56 43
2370.67 31
2370.78 24
2370.89 22
2371.00 23
2371.11 25
2371.23 26
2371.34 25
2371.45 22
2371.56 17
2371.67 12
2371.78 8
2371.90 5
2372.01 4
2372.12 6
2372.23 9
2372.34 13
2372.45 15
2372.57 17
2372.68 17
2372.79 17
2372.90 17
2373.01 17
2373.12 19
2373.24 21
2373.35 24
2373.46 28
2373.57 32
2373.68 37
2373.79 42
2373.91 46
2374.02 50
2374.13 52
2374.24 50
2374.35 44
2374.46 35
2374.58 22
2374.69 8
2374.80 0
2374.91 0
2375.02 0
2375.13 0
2375.25 0
2375.36 0
2375.47 0
2375.58 0
2375.69 14
2375.80 31
2375.92 45
2376.03 54
2376.14 57
2376.25 55
2376.36 49
2376.47 41
2376.59 33
2376.70 26
2376.81 22
2376.92 20
2377.03 19
2377.14 20
2377.26 20
2377.37 20
2377.48 18
2377.59 14
2377.70 8
2377.81 3
2377.93 0
2378.04 0
2378.15 1
2378.26 7
2378.37 15
2378.48 25
2378.60 33
2378.71 39
2378.82 41
2378.93 42
2379.04 41
2379.16 39
2379.27 39
2379.38 42
2379.49 46
2379.60 52
2379.71 59
2379.83 66
2379.94 73
2380.05 79
2380.16 84
2380.27 87
2380.39 88
2380.50 88
2380.61 85
2380.72 82
2380.83 80
2380.94 81
2381.06 86
2381.17 95
2381.28 109
2381.39 124
2381.50 140
2381.61 154
2381.73 165
2381.84 171
2381.95 173
2382.06 174
2382.17 175
2382.29 178
2382.40 183
2382.51 191
2382.62 200
2382.73 208
2382.85 213
2382.96 211
2383.07 203
2383.18 190
2383.29 173
2383.40 155
2383.52 139
2383.63 128
2383.74 122
2383.85 119
2383.96 118
2384.08 117
2384.19 113
2384.30 107
2384.41 99
2384.52 88
2384.64 77
2384.75 67
2384.86 56
2384.97 46
2385.08 36
2385.19 26
2385.31 18
2385.42 12
2385.53 9
2385.64 9
2385.75 13
2385.87 20
2385.98 28
2386.09 36
2386.20 45
2386.31 55
2386.43 66
2386.54 78
2386.65 92
2386.76 107
2386.87 119
2386.99 130
2387.10 136
2387.21 139
2387.32 140
2387.43 139
2387.55 138
2387.66 138
2387.77 139
2387.88 140
2387.99 140
2388.11 140
2388.22 138
2388.33 135
2388.44 130
2388.55 124
2388.67 117
2388.78 109
2388.89 99
2389.00 89
2389.11 76
2389.23 62
2389.34 46
2389.45 31
2389.56 16
2389.67 3
2389.79 0
2389.90 0
2390.01 0
2390.12 0
2390.23 0
2390.35 0
2390.46 3
2390.57 14
2390.68 27
2390.79 43
2390.91 60
2391.02 77
2391.13 93
2391.24 105
2391.35 115
2391.47 121
2391.58 125
2391.69 127
2391.80 129
2391.91 129
2392.03 128
2392.14 126
2392.25 125
2392.36 125
2392.47 127
2392.59 130
2392.70 135
2392.81 141
2392.92 147
2393.03 152
2393.15 155
2393.26 155
2393.37 152
2393.48 147
2393.60 140
2393.71 132
2393.82 123
2393.93 115
2394.04 107
2394.16 100
2394.27 92
2394.38 83
2394.49 72
2394.60 58
2394.72 44
2394.83 29
2394.94 16
2395.05 7
2395.17 2
2395.28 1
2395.39 2
2395.50 4
2395.61 4
2395.73 2
2395.84 0
2395.95 0
2396.06 0
2396.17 0
2396.29 0
2396.40 0
2396.51 5
2396.62 16
2396.74 27
2396.85 37
2396.96 44
2397.07 49
2397.18 52
2397.30 55
2397.41 58
2397.52 61
2397.63 65
2397.75 70
2397.86 76
2397.97 82
2398.08 88
2398.19 93
2398.31 97
2398.42 98
2398.53 97
2398.64 92
2398.76 85
2398.87 76
2398.98 67
2399.09 58
2399.20 51
2399.32 46
2399.43 43
2399.54 42
2399.65 42
2399.77 42
2399.88 42
2399.99 40
2400.10 38
2400.21 36
2400.33 34
2400.44 35
2400.55 39
2400.66 45
2400.78 54
2400.89 63
2401.00 71
2401.11 76
2401.22 78
2401.34 77
2401.45 73
2401.56 67
2401.67 61
2401.79 56
2401.90 51
2402.01 47
2402.12 45
2402.24 44
2402.35 45
2402.46 46
2402.57 48
2402.68 49
2402.80 49
2402.91 49
2403.02 48
2403.13 47
2403.25 46
2403.36 47
2403.47 49
2403.58 51
2403.70 54
2403.81 55
2403.92 56
2404.03 56
2404.15 56
2404.26 55
2404.37 54
2404.48 53
2404.59 51
2404.71 48
2404.82 43
2404.93 36
2405.04 28
2405.16 20
2405.27 12
2405.38 5
2405.49 1
2405.61 0
2405.72 0
2405.83 0
2405.94 0
2406.06 0
2406.17 0
2406.28 0
2406.39 0
2406.51 12
2406.62 38
2406.73 70
2406.84 102
2406.95 132
2407.07 157
2407.18 175
2407.29 187
2407.40 194
2407.52 198
2407.63 201
2407.74 204
2407.85 209
2407.97 216
2408.08 225
2408.19 234
2408.30 243
2408.42 251
2408.53 257
2408.64 261
2408.75 261
2408.87 257
2408.98 249
2409.09 238
2409.20 224
2409.32 208
2409.43 192
2409.54 176
2409.65 161
2409.77 146
2409.88 132
2409.99 117
2410.10 102
2410.22 85
2410.33 68
2410.44 53
2410.55 42
2410.67 37
2410.78 41
2410.89 52
2411.00 69
2411.12 90
2411.23 110
2411.34 126
2411.45 136
2411.57 139
2411.68 136
2411.79 129
2411.90 122
2412.02 116
2412.13 113
2412.24 113
2412.35 116
2412.47 119
2412.58 121
2412.69 122
2412.80 119
2412.92 113
2413.03 103
2413.14 91
2413.25 79
2413.37 66
2413.48 56
2413.59 50
2413.70 48
2413.82 51
2413.93 57
2414.04 64
2414.16 70
2414.27 73
2414.38 70
2414.49 62
2414.61 49
2414.72 36
2414.83 24
2414.94 17
2415.06 16
2415.17 23
2415.28 36
2415.39 52
2415.51 68
2415.62 83
2415.73 92
2415.84 96
2415.96 95
2416.07 88
2416.18 78
2416.29 67
2416.41 54
2416.52 42
2416.63 32
2416.75 25
2416.86 21
2416.97 20
2417.08 22
2417.20 28
2417.31 38
2417.42 49
2417.53 62
2417.65 74
2417.76 85
2417.87 94
2417.98 101
2418.10 104
2418.21 104
2418.32 101
2418.44 95
2418.55 87
2418.66 76
2418.77 64
2418.89 51
2419.00 38
2419.11 27
2419.22 17
2419.34 9
2419.45 5
2419.56 4
2419.68 6
2419.79 11
2419.90 19
2420.01 30
2420.13 42
2420.24 55
2420.35 68
2420.46 80
2420.58 90
2420.69 98
2420.80 103
2420.92 106
2421.03 108
2421.14 108
2421.25 106
2421.37 101
2421.48 93
2421.59 82
2421.70 69
2421.82 55
2421.93 43
2422.04 36
2422.16 33
2422.27 35
2422.38 40
2422.49 46
2422.61 50
2422.72 51
2422.83 49
2422.95 43
2423.06 35
2423.17 27
2423.28 18
2423.40 10
2423.51 2
2423.62 0
2423.73 0
2423.85 0
2423.96 0
2424.07 0
2424.19 0
2424.30 0
2424.41 0
2424.52 11
2424.64 23
2424.75 35
2424.86 46
2424.98 58
2425.09 71
2425.20 88
2425.31 107
2425.43 128
2425.54 148
2425.65 165
2425.77 176
2425.88 180
2425.99 178
2426.10 171
2426.22 161
2426.33 150
2426.44 141
2426.56 135
2426.67 130
2426.78 127
2426.89 123
2427.01 118
2427.12 114
2427.23 112
2427.35 113
2427.46 119
2427.57 132
2427.68 150
2427.80 171
2427.91 192
2428.02 211
2428.14 225
2428.25 233
2428.36 236
2428.48 235
2428.59 231
2428.70 228
2428.81 225
2428.93 222
2429.04 221
2429.15 222
2429.27 225
2429.38 232
2429.49 244
2429.60 263
2429.72 287
2429.83 317
2429.94 348
2430.06 377
2430.17 402
2430.28 418
2430.40 424
2430.51 422
2430.62 412
2430.73 399
2430.85 385
2430.96 375
2431.07 368
2431.19 366
2431.30 365
2431.41 364
2431.53 360
2431.64 350
2431.75 335
2431.86 317
2431.98 298
2432.09 282
2432.20 271
2432.32 268
2432.43 270
2432.54 276
2432.66 281
2432.77 284
2432.88 280
2432.99 269
2433.11 253
2433.22 234
2433.33 214
2433.45 195
2433.56 180
2433.67 169
2433.79 163
2433.90 162
2434.01 166
2434.12 173
2434.24 184
2434.35 196
2434.46 209
2434.58 221
2434.69 230
2434.80 235
2434.92 235
2435.03 230
2435.14 220
2435.26 208
2435.37 194
2435.48 183
2435.59 173
2435.71 167
2435.82 164
2435.93 163
2436.05 165
2436.16 168
2436.27 170
2436.39 171
2436.50 171
2436.61 170
2436.73 169
2436.84 169
2436.95 171
2437.07 177
2437.18 188
2437.29 203
2437.40 221
2437.52 240
2437.63 260
2437.74 279
2437.86 295
2437.97 309
2438.08 319
2438.20 326
2438.31 329
2438.42 327
2438.54 321
2438.65 310
2438.76 297
2438.88 283
2438.99 268
2439.10 255
2439.21 242
2439.33 231
2439.44 219
2439.55 207
2439.67 193
2439.78 179
2439.89 167
2440.01 158
2440.12 154
2440.23 155
2440.35 162
2440.46 174
2440.57 187
2440.69 200
2440.80 210
2440.91 217
2441.03 221
2441.14 223
2441.25 226
2441.37 230
2441.48 237
2441.59 247
2441.71 258
2441.82 268
2441.93 273
2442.05 272
2442.16 264
2442.27 250
2442.38 231
2442.50 210
2442.61 190
2442.72 175
2442.84 165
2442.95 162
2443.06 165
2443.18 174
2443.29 185
2443.40 198
2443.52 209
2443.63 218
2443.74 222
2443.86 222
2443.97 217
2444.08 210
2444.20 201
2444.31 194
2444.42 189
2444.54 188
2444.65 191
2444.76 197
2444.88 204
2444.99 211
2445.10 215
2445.22 215
2445.33 210
2445.44 199
2445.56 184
2445.67 166
2445.78 146
2445.90 127
2446.01 109
2446.12 94
2446.24 84
2446.35 80
2446.46 82
2446.58 89
2446.69 103
2446.80 120
2446.92 141
2447.03 162
2447.14 184
2447.26 204
2447.37 223
2447.48 241
2447.60 256
2447.71 270
2447.82 281
2447.94 290
2448.05 297
2448.16 301
2448.28 302
2448.39 298
2448.50 291
2448.62 280
2448.73 268
2448.84 254
2448.96 242
2449.07 231
2449.18 223
2449.30 217
2449.41 211
2449.52 206
2449.64 200
2449.75 193
2449.86 186
2449.98 179
2450.09 174
2450.21 171
2450.32 171
2450.43 174
2450.55 177
2450.66 181
2450.77 181
2450.89 178
2451.00 170
2451.11 158
2451.23 143
2451.34 128
2451.45 115
2451.57 106
2451.68 104
2451.79 108
2451.91 117
2452.02 130
2452.13 145
2452.25 161
2452.36 176
2452.47 189
2452.59 200
2452.70 208
2452.81 212
2452.93 213
2453.04 211
2453.16 208
2453.27 205
2453.38 204
2453.50 208
2453.61 216
2453.72 227
2453.84 241
2453.95 254
2454.06 263
2454.18 267
2454.29 263
2454.40 252
2454.52 237
2454.63 220
2454.74 203
2454.86 191
2454.97 184
2455.08 182
2455.20 185
2455.31 191
2455.43 198
2455.54 204
2455.65 209
2455.77 210
2455.88 210
2455.99 207
2456.11 204
2456.22 200
2456.33 198
2456.45 198
2456.56 201
2456.67 207
2456.79 215
2456.90 224
2457.02 233
2457.13 239
2457.24 242
2457.36 241
2457.47 237
2457.58 230
2457.70 221
2457.81 210
2457.92 196
2458.04 181
2458.15 166
2458.26 149
2458.38 131
2458.49 112
2458.61 93
2458.72 75
2458.83 58
2458.95 42
2459.06 28
2459.17 16
2459.29 7
2459.40 0
2459.51 0
2459.63 0
2459.74 0
2459.86 0
2459.97 0
2460.08 0
2460.20 0
2460.31 0
2460.42 10
2460.54 29
2460.65 50
2460.77 69
2460.88 86
2460.99 99
2461.11 110
2461.22 118
2461.33 125
2461.45 130
2461.56 135
2461.67 138
2461.79 141
2461.90 143
2462.02 144
2462.13 145
2462.24 147
2462.36 148
2462.47 149
2462.58 150
2462.70 150
2462.81 149
2462.93 147
2463.04 144
2463.15 139
2463.27 131
2463.38 119
2463.49 102
2463.61 81
2463.72 57
2463.84 32
2463.95 10
2464.06 0
2464.18 0
2464.29 0
2464.40 0
2464.52 0
2464.63 0
2464.75 10
2464.86 25
2464.97 42
2465.09 58
2465.20 73
2465.31 85
2465.43 93
2465.54 96
2465.66 93
2465.77 84
2465.88 70
2466.00 53
2466.11 34
2466.22 15
2466.34 0
2466.45 0
2466.57 0
2466.68 0
2466.79 0
2466.91 0
2467.02 0
2467.13 13
2467.25 25
2467.36 34
2467.48 41
2467.59 47
2467.70 52
2467.82 58
2467.93 64
2468.05 70
2468.16 76
2468.27 83
2468.39 89
2468.50 94
2468.61 99
2468.73 105
2468.84 111
2468.96 117
2469.07 124
2469.18 131
2469.30 136
2469.41 141
2469.53 143
2469.64 143
2469.75 141
2469.87 137
2469.98 131
2470.10 124
2470.21 115
2470.32 106
2470.44 96
2470.55 86
2470.66 76
2470.78 67
2470.89 60
2471.01 55
2471.12 51
2471.23 49
2471.35 48
2471.46 48
2471.58 47
2471.69 47
2471.80 46
2471.92 45
2472.03 44
2472.15 42
2472.26 39
2472.37 36
2472.49 31
2472.60 25
2472.72 18
2472.83 12
2472.94 6
2473.06 2
2473.17 0
2473.28 1
2473.40 4
2473.51 9
2473.63 15
2473.74 22
2473.85 29
2473.97 35
2474.08 40
2474.20 43
2474.31 45
2474.42 45
2474.54 44
2474.65 42
2474.77 39
2474.88 36
2474.99 32
2475.11 28
2475.22 23
2475.34 17
2475.45 10
2475.56 2
2475.68 0
2475.79 0
2475.91 0
2476.02 0
2476.13 0
2476.25 0
2476.36 0
2476.48 1
2476.59 9
2476.70 15
2476.82 20
2476.93 23
2477.05 27
2477.16 33
2477.28 42
2477.39 56
2477.50 73
2477.62 93
2477.73 111
2477.85 124
2477.96 131
2478.07 131
2478.19 126
2478.30 116
2478.42 107
2478.53 99
2478.64 94
2478.76 93
2478.87 94
2478.99 96
2479.10 97
2479.21 96
2479.33 92
2479.44 87
2479.56 80
2479.67 73
2479.79 67
2479.90 62
2480.01 60
2480.13 61
2480.24 65
2480.36 72
2480.47 81
2480.58 90
2480.70 100
2480.81 107
2480.93 112
2481.04 114
2481.15 112
2481.27 109
2481.38 104
2481.50 97
2481.61 90
2481.73 82
2481.84 74
2481.95 66
2482.07 58
2482.18 50
2482.30 44
2482.41 39
2482.52 36
2482.64 36
2482.75 37
2482.87 41
2482.98 45
2483.10 51
2483.21 57
2483.32 63
2483.44 68
2483.55 73
2483.67 77
2483.78 80
2483.89 82
2484.01 82
2484.12 80
2484.24 75
2484.35 66
2484.47 56
2484.58 44
2484.69 34
2484.81 25
2484.92 21
2485.04 20
2485.15 21
2485.27 24
2485.38 27
2485.49 28
2485.61 29
2485.72 31
2485.84 34
2485.95 42
2486.07 53
2486.18 68
2486.29 84
2486.41 99
2486.52 111
2486.64 119
2486.75 123
2486.86 123
2486.98 121
2487.09 119
2487.21 118
2487.32 119
2487.44 123
2487.55 128
2487.66 132
2487.78 134
2487.89 132
2488.01 126
2488.12 116
2488.24 102
2488.35 87
2488.47 73
2488.58 60
2488.69 51
2488.81 45
2488.92 42
2489.04 43
2489.15 44
2489.27 45
2489.38 45
2489.49 44
2489.61 43
2489.72 40
2489.84 38
2489.95 36
2490.07 34
2490.18 33
2490.29 32
2490.41 30
2490.52 28
2490.64 27
2490.75 26
2490.87 26
2490.98 27
2491.09 28
2491.21 29
2491.32 29
2491.44 28
2491.55 25
2491.67 22
2491.78 20
2491.90 20
2492.01 23
2492.12 30
2492.24 41
2492.35 54
2492.47 68
2492.58 81
2492.70 91
2492.81 96
2492.93 97
2493.04 94
2493.15 89
2493.27 83
2493.38 76
2493.50 68
2493.61 61
2493.73 53
2493.84 44
2493.96 35
2494.07 27
2494.18 19
2494.30 12
2494.41 7
2494.53 4
2494.64 0
2494.76 0
2494.87 0
2494.99 0
2495.10 0
2495.21 0
2495.33 0
2495.44 0
2495.56 0
2495.67 7
2495.79 17
2495.90 25
2496.02 31
2496.13 33
2496.24 33
2496.36 31
2496.47 29
2496.59 29
2496.70 30
2496.82 30
2496.93 30
2497.05 29
2497.16 26
2497.27 20
2497.39 15
2497.50 10
2497.62 8
2497.73 9
2497.85 12
2497.96 16
2498.08 19
2498.19 22
2498.31 22
2498.42 18
2498.53 13
2498.65 6
2498.76 0
2498.88 0
2498.99 0
2499.11 0
2499.22 0
2499.34 5
2499.45 13
2499.57 18
2499.68 20
2499.79 17
2499.91 10
2500.02 1
2500.14 0
2500.25 0
2500.37 0
2500.48 0
2500.60 0
2500.71 2
2500.83 10
2500.94 17
2501.06 20
2501.17 20
2501.28 18
2501.40 16
2501.51 15
2501.63 17
2501.74 21
2501.86 26
2501.97 30
2502.09 34
2502.20 37
2502.32 38
2502.43 39
2502.55 40
2502.66 42
2502.77 44
2502.89 48
2503.00 51
2503.12 52
2503.23 52
2503.35 50
2503.46 45
2503.58 38
2503.69 30
2503.81 23
2503.92 17
2504.04 15
2504.15 17
2504.26 23
2504.38 32
2504.49 43
2504.61 53
2504.72 62
2504.84 67
2504.95 67
2505.07 62
2505.18 55
2505.30 46
2505.41 38
2505.53 33
2505.64 32
2505.76 36
2505.87 44
2505.99 56
2506.10 69
2506.21 82
2506.33 94
2506.44 104
2506.56 112
2506.67 117
2506.79 121
2506.90 125
2507.02 128
2507.13 131
2507.25 135
2507.36 139
2507.48 145
2507.59 152
2507.71 158
2507.82 164
2507.94 168
2508.05 169
2508.17 166
2508.28 160
2508.39 149
2508.51 136
2508.62 121
2508.74 106
2508.85 91
2508.97 79
2509.08 70
2509.20 64
2509.31 61
2509.43 60
2509.54 61
2509.66 63
2509.77 66
2509.89 69
2510.00 73
2510.12 80
2510.23 89
2510.35 101
2510.46 114
2510.58 126
2510.69 136
2510.81 140
2510.92 138
2511.04 131
2511.15 121
2511.26 114
2511.38 112
2511.49 118
2511.61 132
2511.72 153
2511.84 178
2511.95 202
2512.07 223
2512.18 237
2512.30 244
2512.41 245
2512.53 241
2512.64 233
2512.76 222
2512.87 209
2512.99 196
2513.10 183
2513.22 171
2513.33 161
2513.45 153
2513.56 147
2513.68 143
2513.79 139
2513.91 138
2514.02 138
2514.14 141
2514.25 147
2514.37 154
2514.48 162
2514.60 169
2514.71 172
2514.83 170
2514.94 163
2515.06 151
2515.17 136
2515.29 121
2515.40 107
2515.52 94
2515.63 84
2515.75 76
2515.86 69
2515.98 63
2516.09 58
2516.21 53
2516.32 49
2516.44 45
2516.55 41
2516.67 36
2516.78 29
2516.89 21
2517.01 10
2517.12 0
2517.24 0
2517.35 0
2517.47 0
2517.58 0
2517.70 0
2517.81 0
2517.93 0
2518.04 5
2518.16 17
2518.27 27
2518.39 36
2518.50 42
2518.62 45
2518.73 46
2518.85 45
2518.96 43
2519.08 41
2519.19 39
2519.31 38
2519.42 38
2519.54 40
2519.65 44
2519.77 49
2519.88 53
2520.00 56
2520.11 56
2520.23 53
2520.35 47
2520.46 40
2520.58 35
2520.69 34
2520.81 40
2520.92 50
2521.04 65
2521.15 81
2521.27 94
2521.38 101
2521.50 99
2521.61 87
2521.73 67
2521.84 41
2521.96 14
2522.07 0
2522.19 0
2522.30 0
2522.42 0
2522.53 0
2522.65 0
2522.76 0
2522.88 0
2522.99 13
2523.11 32
2523.22 48
2523.34 62
2523.45 73
2523.57 82
2523.68 89
2523.80 92
2523.91 93
2524.03 91
2524.14 86
2524.26 80
2524.37 74
2524.49 70
2524.60 69
2524.72 72
2524.83 78
2524.95 87
2525.06 99
2525.18 112
2525.29 125
2525.41 137
2525.52 148
2525.64 155
2525.75 159
2525.87 158
2525.99 153
2526.10 145
2526.22 136
2526.33 127
2526.45 121
2526.56 119
2526.68 120
2526.79 125
2526.91 132
2527.02 140
2527.14 146
2527.25 150
2527.37 151
2527.48 148
2527.60 140
2527.71 131
2527.83 119
2527.94 107
2528.06 95
2528.17 83
2528.29 71
2528.40 58
2528.52 44
2528.63 29
2528.75 14
2528.87 0
2528.98 0
2529.10 0
2529.21 0
2529.33 0
2529.44 0
2529.56 2
2529.67 17
2529.79 30
2529.90 40
2530.02 46
2530.13 47
2530.25 45
2530.36 42
2530.48 40
2530.59 38
2530.71 38
2530.82 38
2530.94 38
2531.06 37
2531.17 36
2531.29 35
2531.40 36
2531.52 40
2531.63 46
2531.75 54
2531.86 62
2531.98 68
2532.09 71
2532.21 71
2532.32 69
2532.44 63
2532.55 56
2532.67 48
2532.78 40
2532.90 31
2533.02 23
2533.13 15
2533.25 8
2533.36 4
2533.48 2
2533.59 1
2533.71 1
2533.82 2
2533.94 2
2534.05 3
2534.17 3
2534.28 1
2534.40 0
2534.51 0
2534.63 0
2534.75 0
2534.86 0
2534.98 1
2535.09 11
2535.21 24
2535.32 40
2535.44 58
2535.55 74
2535.67 87
2535.78 96
2535.90 102
2536.01 104
2536.13 104
2536.25 103
2536.36 101
2536.48 98
2536.59 94
2536.71 88
2536.82 81
2536.94 72
2537.05 62
2537.17 52
2537.28 42
2537.40 33
2537.52 26
2537.63 19
2537.75 14
2537.86 10
2537.98 8
2538.09 8
2538.21 11
2538.32 17
2538.44 26
2538.55 38
2538.67 53
2538.79 68
2538.90 81
2539.02 91
2539.13 96
2539.25 96
2539.36 88
2539.48 76
2539.59 58
2539.71 39
2539.82 19
2539.94 3
2540.06 0
2540.17 0
2540.29 0
2540.40 0
2540.52 2
2540.63 15
2540.75 29
2540.86 40
2540.98 49
2541.10 56
2541.21 61
2541.33 68
2541.44 77
2541.56 91
2541.67 109
2541.79 129
2541.90 149
2542.02 165
2542.13 175
2542.25 177
2542.37 172
2542.48 159
2542.60 143
2542.71 125
2542.83 108
2542.94 93
2543.06 82
2543.17 75
2543.29 70
2543.41 69
2543.52 69
2543.64 71
2543.75 73
2543.87 74
2543.98 75
2544.10 74
2544.21 72
2544.33 69
2544.45 66
2544.56 63
2544.68 61
2544.79 59
2544.91 59
2545.02 59
2545.14 59
2545.26 56
2545.37 51
2545.49 44
2545.60 34
2545.72 23
2545.83 14
2545.95 9
2546.06 9
2546.18 14
2546.30 24
2546.41 36
2546.53 47
2546.64 56
2546.76 60
2546.87 60
2546.99 57
2547.11 51
2547.22 46
2547.34 41
2547.45 38
2547.57 37
2547.68 37
2547.80 38
2547.91 41
2548.03 43
2548.15 46
2548.26 49
2548.38 51
2548.49 52
2548.61 52
2548.72 51
2548.84 49
2548.96 48
2549.07 48
2549.19 50
2549.30 53
2549.42 55
2549.53 55
2549.65 52
2549.77 44
2549.88 31
2550.00 14
2550.11 0
2550.23 0
2550.34 0
2550.46 0
2550.58 0
2550.69 0
2550.81 0
2550.92 0
2551.04 6
2551.15 21
2551.27 35
2551.39 47
2551.50 56
2551.62 62
2551.73 67
2551.85 71
2551.97 74
2552.08 77
2552.20 80
2552.31 83
2552.43 85
2552.54 86
2552.66 84
2552.78 80
2552.89 73
2553.01 63
2553.12 52
2553.24 41
2553.35 31
2553.47 24
2553.59 20
2553.70 20
2553.82 23
2553.93 27
2554.05 32
2554.16 37
2554.28 39
2554.40 40
2554.51 40
2554.63 40
2554.74 41
2554.86 46
2554.98 55
2555.09 68
2555.21 84
2555.32 100
2555.44 114
2555.55 125
2555.67 133
2555.79 135
2555.90 134
2556.02 131
2556.13 126
2556.25 121
2556.37 116
2556.48 109
2556.60 99
2556.71 87
2556.83 71
2556.95 52
2557.06 32
2557.18 12
2557.29 0
2557.41 0
2557.52 0
2557.64 0
2557.76 0
2557.87 0
2557.99 4
2558.10 19
2558.22 34
2558.34 47
2558.45 57
2558.57 63
2558.68 66
2558.80 64
2558.92 58
2559.03 49
2559.15 40
2559.26 31
2559.38 23
2559.50 17
2559.61 14
2559.73 13
2559.84 12
2559.96 12
2560.07 11
2560.19 9
2560.31 5
2560.42 2
2560.54 0
2560.65 0
2560.77 0
2560.89 0
2561.00 0
2561.12 0
2561.23 0
2561.35 0
2561.47 0
2561.58 7
2561.70 22
2561.81 40
2561.93 59
2562.05 77
2562.16 90
2562.28 96
2562.39 94
2562.51 86
2562.63 76
2562.74 67
2562.86 63
2562.97 65
2563.09 74
2563.21 86
2563.32 99
2563.44 109
2563.55 111
2563.67 106
2563.79 92
2563.90 71
2564.02 47
2564.13 23
2564.25 1
2564.37 0
2564.48 0
2564.60 0
2564.71 0
2564.83 0
2564.95 0
2565.06 6
2565.18 18
2565.29 28
2565.41 35
2565.53 38
2565.64 38
2565.76 33
2565.88 25
2565.99 16
2566.11 7
2566.22 1
2566.34 0
2566.46 0
2566.57 3
2566.69 9
2566.80 15
2566.92 20
2567.04 24
2567.15 27
2567.27 29
2567.38 29
2567.50 28
2567.62 24
2567.73 19
2567.85 12
2567.97 6
2568.08 2
2568.20 3
2568.31 9
2568.43 20
2568.55 37
2568.66 56
2568.78 75
2568.89 94
2569.01 110
2569.13 121
2569.24 128
2569.36 131
2569.47 129
2569.59 122
2569.71 113
2569.82 103
2569.94 92
2570.06 83
2570.17 76
2570.29 74
2570.40 76
2570.52 81
2570.64 88
2570.75 97
2570.87 104
2570.99 109
2571.10 111
2571.22 112
2571.33 111
2571.45 110
2571.57 111
2571.68 115
2571.80 121
2571.91 131
2572.03 141
2572.15 152
2572.26 162
2572.38 169
2572.50 174
2572.61 176
2572.73 175
2572.84 174
2572.96 174
2573.08 174
2573.19 176
2573.31 180
2573.43 184
2573.54 188
2573.66 192
2573.77 196
2573.89 198
2574.01 198
2574.12 197
2574.24 193
2574.36 187
2574.47 180
2574.59 170
2574.70 160
2574.82 150
2574.94 140
2575.05 131
2575.17 123
2575.29 116
2575.40 112
2575.52 109
2575.64 105
2575.75 99
2575.87 92
2575.98 80
2576.10 65
2576.22 47
2576.33 27
2576.45 8
2576.57 0
2576.68 0
2576.80 0
2576.91 0
2577.03 0
2577.15 0
2577.26 0
2577.38 0
2577.50 3
2577.61 17
2577.73 32
2577.85 46
2577.96 59
2578.08 70
2578.19 80
2578.31 87
2578.43 92
2578.54 94
2578.66 93
2578.78 90
2578.89 85
2579.01 80
2579.13 76
2579.24 73
2579.36 73
2579.47 75
2579.59 79
2579.71 84
2579.82 91
2579.94 102
2580.06 117
2580.17 139
2580.29 168
2580.41 203
2580.52 242
2580.64 281
2580.75 316
2580.87 343
2580.99 361
2581.10 368
2581.22 366
2581.34 357
2581.45 344
2581.57 330
2581.69 317
2581.80 306
2581.92 299
2582.04 295
2582.15 294
2582.27 293
2582.38 292
2582.50 288
2582.62 281
2582.73 270
2582.85 256
2582.97 242
2583.08 230
2583.20 221
2583.32 216
2583.43 215
2583.55 218
2583.67 224
2583.78 229
2583.90 233
2584.02 233
2584.13 231
2584.25 225
2584.36 217
2584.48 208
2584.60 200
2584.71 194
2584.83 191
2584.95 189
2585.06 187
2585.18 185
2585.30 182
2585.41 177
2585.53 171
2585.65 162
2585.76 153
2585.88 142
2586.00 130
2586.11 117
2586.23 102
2586.35 88
2586.46 73
2586.58 61
2586.70 52
2586.81 47
2586.93 47
2587.04 52
2587.16 61
2587.28 73
2587.39 86
2587.51 100
2587.63 112
2587.74 123
2587.86 131
2587.98 136
2588.09 138
2588.21 138
2588.33 137
2588.44 135
2588.56 133
2588.68 131
2588.79 129
2588.91 127
2589.03 123
2589.14 116
2589.26 105
2589.38 91
2589.49 76
2589.61 63
2589.73 54
2589.84 49
2589.96 50
2590.08 54
2590.19 61
2590.31 68
2590.43 74
2590.54 79
2590.66 84
2590.78 90
2590.89 95
2591.01 98
2591.13 101
2591.24 100
2591.36 97
2591.48 91
2591.59 85
2591.71 80
2591.83 78
2591.94 79
2592.06 81
2592.18 83
2592.29 84
2592.41 83
2592.53 79
2592.64 74
2592.76 70
2592.88 69
2592.99 72
2593.11 79
2593.23 88
2593.34 97
2593.46 105
2593.58 108
2593.69 107
2593.81 101
2593.93 93
2594.04 84
2594.16 77
2594.28 72
2594.39 70
2594.51 71
2594.63 72
2594.74 74
2594.86 76
2594.98 76
2595.09 75
2595.21 75
2595.33 77
2595.44 84
2595.56 94
2595.68 109
2595.79 128
2595.91 149
2596.03 169
2596.14 186
2596.26 200
2596.38 209
2596.49 215
2596.61 218
2596.73 219
2596.84 219
2596.96 219
2597.08 219
2597.20 217
2597.31 213
2597.43 208
2597.55 202
2597.66 195
2597.78 188
2597.90 181
2598.01 173
2598.13 165
2598.25 158
2598.36 151
2598.48 145
2598.60 142
2598.71 141
2598.83 144
2598.95 148
2599.06 154
2599.18 160
2599.30 165
2599.41 167
2599.53 165
2599.65 158
2599.77 145
2599.88 129
2600.00 111
2600.12 93
2600.23 77
2600.35 66
2600.47 62
2600.58 64
2600.70 69
2600.82 77
2600.93 85
2601.05 90
2601.17 92
2601.28 91
2601.40 85
2601.52 77
2601.63 67
2601.75 55
2601.87 43
2601.99 32
2602.10 24
2602.22 21
2602.34 24
2602.45 34
2602.57 48
2602.69 65
2602.80 84
2602.92 102
2603.04 117
2603.15 131
2603.27 141
2603.39 150
2603.51 158
2603.62 164
2603.74 170
2603.86 176
2603.97 183
2604.09 190
2604.21 198
2604.32 206
2604.44 215
2604.56 221
2604.67 225
2604.79 226
2604.91 225
2605.03 222
2605.14 218
2605.26 216
2605.38 215
2605.49 215
2605.61 215
2605.73 213
2605.84 208
2605.96 199
2606.08 186
2606.20 170
2606.31 153
2606.43 137
2606.55 126
2606.66 123
2606.78 127
2606.90 138
2607.01 155
2607.13 175
2607.25 194
2607.37 209
2607.48 219
2607.60 223
2607.72 222
2607.83 217
2607.95 210
2608.07 204
2608.18 200
2608.30 198
2608.42 196
2608.54 195
2608.65 192
2608.77 188
2608.89 182
2609.00 175
2609.12 170
2609.24 166
2609.35 166
2609.47 169
2609.59 174
2609.71 179
2609.82 185
2609.94 189
2610.06 192
2610.17 194
2610.29 194
2610.41 193
2610.53 191
2610.64 188
2610.76 184
2610.88 178
2610.99 170
2611.11 163
2611.23 156
2611.35 152
2611.46 149
2611.58 150
2611.70 154
2611.81 160
2611.93 168
2612.05 176
2612.17 184
2612.28 190
2612.40 193
2612.52 192
2612.63 186
2612.75 177
2612.87 166
2612.98 154
2613.10 144
2613.22 138
2613.34 136
2613.45 140
2613.57 148
2613.69 159
2613.80 173
2613.92 187
2614.04 201
2614.16 213
2614.27 223
2614.39 228
2614.51 228
2614.63 223
2614.74 214
2614.86 200
2614.98 185
2615.09 170
2615.21 156
2615.33 145
2615.45 139
2615.56 137
2615.68 141
2615.80 150
2615.91 163
2616.03 179
2616.15 195
2616.27 210
2616.38 222
2616.50 230
2616.62 234
2616.73 236
2616.85 237
2616.97 240
2617.09 244
2617.20 251
2617.32 261
2617.44 271
2617.56 281
2617.67 289
2617.79 295
2617.91 298
2618.02 298
2618.14 297
2618.26 293
2618.38 288
2618.49 283
2618.61 278
2618.73 272
2618.85 268
2618.96 264
2619.08 261
2619.20 259
2619.31 255
2619.43 252
2619.55 247
2619.67 241
2619.78 233
2619.90 225
2620.02 217
2620.14 209
2620.25 203
2620.37 199
2620.49 199
2620.60 202
2620.72 209
2620.84 219
2620.96 229
2621.07 236
2621.19 239
2621.31 236
2621.43 228
2621.54 217
2621.66 206
2621.78 195
2621.90 188
2622.01 184
2622.13 182
2622.25 181
2622.36 180
2622.48 177
2622.60 172
2622.72 166
2622.83 160
2622.95 154
2623.07 148
2623.19 145
2623.30 143
2623.42 142
2623.54 142
2623.66 142
2623.77 139
2623.89 135
2624.01 127
2624.13 117
2624.24 106
2624.36 95
2624.48 85
2624.59 75
2624.71 66
2624.83 57
2624.95 47
2625.06 36
2625.18 25
2625.30 13
2625.42 3
2625.53 0
2625.65 0
2625.77 0
2625.89 0
2626.00 0
2626.12 0
2626.24 0
2626.36 0
2626.47 0
2626.59 11
2626.71 24
2626.83 36
2626.94 46
2627.06 52
2627.18 53
2627.30 50
2627.41 45
2627.53 40
2627.65 40
2627.77 45
2627.88 57
2628.00 75
2628.12 96
2628.24 119
2628.35 141
2628.47 161
2628.59 178
2628.71 190
2628.82 198
2628.94 201
2629.06 199
2629.18 193
2629.29 185
2629.41 177
2629.53 172
2629.65 171
2629.76 175
2629.88 184
2630.00 196
2630.12 210
2630.23 222
2630.35 231
2630.47 235
2630.59 233
2630.70 227
2630.82 218
2630.94 207
2631.06 196
2631.17 186
2631.29 177
2631.41 170
2631.53 164
2631.64 160
2631.76 156
2631.88 151
2632.00 146
2632.11 138
2632.23 128
2632.35 117
2632.47 104
2632.58 91
2632.70 79
2632.82 69
2632.94 61
2633.05 55
2633.17 52
2633.29 53
2633.41 57
2633.52 66
2633.64 80
2633.76 101
2633.88 128
2633.99 160
2634.11 195
2634.23 230
2634.35 260
2634.47 283
2634.58 298
2634.70 304
2634.82 303
2634.94 297
2635.05 288
2635.17 278
2635.29 269
2635.41 261
2635.52 253
2635.64 245
2635.76 236
2635.88 228
2635.99 219
2636.11 210
2636.23 201
2636.35 191
2636.47 180
2636.58 169
2636.70 156
2636.82 143
2636.94 131
2637.05 119
2637.17 108
2637.29 99
2637.41 90
2637.52 81
2637.64 72
2637.76 65
2637.88 58
2638.00 54
2638.11 53
2638.23 55
2638.35 61
2638.47 70
2638.58 81
2638.70 93
2638.82 106
2638.94 119
2639.05 132
2639.17 146
2639.29 160
2639.41 174
2639.53 185
2639.64 193
2639.76 195
2639.88 191
2640.00 179
2640.11 161
2640.23 139
2640.35 116
2640.47 94
2640.59 76
2640.70 63
2640.82 55
2640.94 52
2641.06 52
2641.17 57
2641.29 65
2641.41 76
2641.53 90
2641.65 106
2641.76 122
2641.88 138
2642.00 151
2642.12 161
2642.23 167
2642.35 172
2642.47 174
2642.59 176
2642.71 177
2642.82 177
2642.94 175
2643.06 168
2643.18 155
2643.29 137
2643.41 113
2643.53 86
2643.65 57
2643.77 30
2643.88 7
2644.00 0
2644.12 0
2644.24 0
2644.35 0
2644.47 0
2644.59 0
2644.71 0
2644.83 0
2644.94 5
2645.06 10
2645.18 15
2645.30 20
2645.42 26
2645.53 30
2645.65 34
2645.77 35
2645.89 36
2646.00 36
2646.12 36
2646.24 37
2646.36 41
2646.48 47
2646.59 57
2646.71 68
2646.83 82
2646.95 95
2647.07 109
2647.18 121
2647.30 131
2647.42 138
2647.54 142
2647.66 144
2647.77 145
2647.89 146
2648.01 148
2648.13 152
2648.24 158
2648.36 164
2648.48 168
2648.60 168
2648.72 163
2648.83 153
2648.95 141
2649.07 128
2649.19 119
2649.31 116
2649.42 119
2649.54 130
2649.66 145
2649.78 162
2649.90 177
2650.01 188
2650.13 194
2650.25 193
2650.37 187
2650.49 176
2650.60 163
2650.72 150
2650.84 139
2650.96 131
2651.08 127
2651.19 126
2651.31 127
2651.43 128
2651.55 129
2651.67 128
2651.78 126
2651.90 123
2652.02 121
2652.14 121
2652.26 121
2652.37 122
2652.49 122
2652.61 120
2652.73 117
2652.85 111
2652.96 103
2653.08 93
2653.20 81
2653.32 68
2653.44 55
2653.55 42
2653.67 33
2653.79 29
2653.91 30
2654.03 36
2654.14 46
2654.26 57
2654.38 66
2654.50 71
2654.62 70
2654.73 64
2654.85 55
2654.97 45
2655.09 35
2655.21 27
2655.33 23
2655.44 20
2655.56 18
2655.68 16
2655.80 13
2655.92 9
2656.03 5
2656.15 2
2656.27 3
2656.39 6
2656.51 10
2656.62 15
2656.74 19
2656.86 20
2656.98 17
2657.10 10
2657.22 0
2657.33 0
2657.45 0
2657.57 0
2657.69 0
2657.81 0
2657.92 0
2658.04 15
2658.16 34
2658.28 52
2658.40 65
2658.51 72
2658.63 72
2658.75 68
2658.87 61
2658.99 54
2659.11 49
2659.22 48
2659.34 49
2659.46 54
2659.58 60
2659.70 67
2659.81 75
2659.93 82
2660.05 88
2660.17 93
2660.29 97
2660.41 102
2660.52 107
2660.64 111
2660.76 117
2660.88 123
2661.00 131
2661.11 140
2661.23 151
2661.35 163
2661.47 176
2661.59 189
2661.71 199
2661.82 206
2661.94 208
2662.06 205
2662.18 197
2662.30 187
2662.42 177
2662.53 168
2662.65 164
2662.77 163
2662.89 166
2663.01 171
2663.12 176
2663.24 181
2663.36 185
2663.48 188
2663.60 190
2663.72 192
2663.83 195
2663.95 199
2664.07 205
2664.19 211
2664.31 217
2664.43 222
2664.54 224
2664.66 224
2664.78 222
2664.90 219
2665.02 216
2665.14 216
2665.25 219
2665.37 225
2665.49 234
2665.61 244
2665.73 255
2665.85 265
2665.96 274
2666.08 281
2666.20 285
2666.32 288
2666.44 289
2666.56 287
2666.67 283
2666.79 276
2666.91 267
2667.03 255
2667.15 243
2667.27 232
2667.38 223
2667.50 216
2667.62 212
2667.74 209
2667.86 208
2667.98 206
2668.09 203
2668.21 200
2668.33 197
2668.45 196
2668.57 196
2668.69 199
2668.80 204
2668.92 210
2669.04 214
2669.16 216
2669.28 215
2669.40 209
2669.51 201
2669.63 189
2669.75 176
2669.87 162
2669.99 149
2670.11 137
2670.22 126
2670.34 117
2670.46 109
2670.58 102
2670.70 97
2670.82 94
2670.94 91
2671.05 89
2671.17 87
2671.29 85
2671.41 84
2671.53 84
2671.65 85
2671.76 88
2671.88 94
2672.00 102
2672.12 113
2672.24 126
2672.36 141
2672.48 156
2672.59 170
2672.71 184
2672.83 196
2672.95 207
2673.07 216
2673.19 224
2673.30 229
2673.42 233
2673.54 235
2673.66 234
2673.78 232
2673.90 229
2674.02 226
2674.13 221
2674.25 215
2674.37 208
2674.49 198
2674.61 185
2674.73 172
2674.85 159
2674.96 149
2675.08 142
2675.20 142
2675.32 146
2675.44 153
2675.56 162
2675.67 170
2675.79 175
2675.91 178
2676.03 177
2676.15 174
2676.27 170
2676.39 165
2676.50 161
2676.62 156
2676.74 151
2676.86 146
2676.98 139
2677.10 131
2677.22 121
2677.33 108
2677.45 93
2677.57 76
2677.69 58
2677.81 40
2677.93 23
2678.05 8
2678.16 0
2678.28 0
2678.40 0
2678.52 0
2678.64 0
2678.76 3
2678.88 21
2678.99 41
2679.11 60
2679.23 77
2679.35 88
2679.47 93
2679.59 91
2679.71 85
2679.83 76
2679.94 66
2680.06 58
2680.18 51
2680.30 48
2680.42 49
2680.54 53
2680.66 59
2680.77 67
2680.89 77
2681.01 86
2681.13 96
2681.25 105
2681.37 115
2681.49 124
2681.60 132
2681.72 140
2681.84 145
2681.96 147
2682.08 146
2682.20 143
2682.32 138
2682.44 133
2682.55 130
2682.67 128
2682.79 129
2682.91 131
2683.03 135
2683.15 140
2683.27 144
2683.39 148
2683.50 151
2683.62 154
2683.74 154
2683.86 152
2683.98 148
2684.10 143
2684.22 137
2684.34 132
2684.45 129
2684.57 127
2684.69 128
2684.81 130
2684.93 131
2685.05 133
2685.17 133
2685.28 133
2685.40 134
2685.52 134
2685.64 133
2685.76 132
2685.88 128
2686.00 123
2686.12 115
2686.24 106
2686.35 97
2686.47 90
2686.59 85
2686.71 85
2686.83 88
2686.95 93
2687.07 99
2687.19 105
2687.30 110
2687.42 112
2687.54 112
2687.66 108
2687.78 103
2687.90 98
2688.02 92
2688.14 87
2688.25 82
2688.37 77
2688.49 70
2688.61 62
2688.73 51
2688.85 40
2688.97 29
2689.09 20
2689.21 16
2689.32 16
2689.44 22
2689.56 31
2689.68 41
2689.80 53
2689.92 63
2690.04 73
2690.16 82
2690.27 90
2690.39 98
2690.51 104
2690.63 107
2690.75 107
2690.87 103
2690.99 96
2691.11 86
2691.23 76
2691.34 67
2691.46 61
2691.58 59
2691.70 60
2691.82 65
2691.94 72
2692.06 82
2692.18 92
2692.30 102
2692.41 111
2692.53 118
2692.65 122
2692.77 124
2692.89 124
2693.01 123
2693.13 120
2693.25 115
2693.37 108
2693.49 100
2693.60 91
2693.72 81
2693.84 71
2693.96 61
2694.08 51
2694.20 42
2694.32 33
2694.44 26
2694.56 19
2694.67 14
2694.79 10
2694.91 7
2695.03 6
2695.15 6
2695.27 6
2695.39 8
2695.51 11
2695.63 15
2695.75 22
2695.86 30
2695.98 41
2696.10 53
2696.22 65
2696.34 79
2696.46 93
2696.58 108
2696.70 123
2696.82 139
2696.94 155
2697.05 169
2697.17 182
2697.29 191
2697.41 196
2697.53 197
2697.65 193
2697.77 187
2697.89 177
2698.01 166
2698.13 154
2698.24 143
2698.36 134
2698.48 127
2698.60 122
2698.72 118
2698.84 113
2698.96 106
2699.08 98
2699.20 88
2699.32 78
2699.43 72
2699.55 69
2699.67 72
2699.79 79
2699.91 87
2700.03 94
2700.15 95
2700.27 90
2700.39 78
2700.51 63
2700.63 46
2700.74 32
2700.86 23
2700.98 21
2701.10 23
2701.22 31
2701.34 42
2701.46 55
2701.58 70
2701.70 88
2701.82 107
2701.94 127
2702.05 148
2702.17 166
2702.29 182
2702.41 193
2702.53 199
2702.65 202
2702.77 200
2702.89 196
2703.01 190
2703.13 181
2703.25 171
2703.37 160
2703.48 149
2703.60 139
2703.72 132
2703.84 129
2703.96 129
2704.08 131
2704.20 136
2704.32 141
2704.44 144
2704.56 143
2704.68 140
2704.80 134
2704.91 127
2705.03 119
2705.15 110
2705.27 103
2705.39 96
2705.51 89
2705.63 82
2705.75 73
2705.87 64
2705.99 55
2706.11 46
2706.23 38
2706.34 30
2706.46 22
2706.58 14
2706.70 6
2706.82 0
2706.94 0
2707.06 0
2707.18 0
2707.30 0
2707.42 0
2707.54 0
2707.66 0
2707.78 0
2707.89 5
2708.01 13
2708.13 22
2708.25 30
2708.37 39
2708.49 48
2708.61 58
2708.73 67
2708.85 77
2708.97 85
2709.09 90
2709.21 91
2709.33 89
2709.45 83
2709.56 78
2709.68 74
2709.80 75
2709.92 83
2710.04 98
2710.16 116
2710.28 137
2710.40 155
2710.52 171
2710.64 182
2710.76 190
2710.88 196
2711.00 203
2711.12 212
2711.23 223
2711.35 236
2711.47 248
2711.59 258
2711.71 263
2711.83 265
2711.95 264
2712.07 261
2712.19 258
2712.31 258
2712.43 258
2712.55 260
2712.67 261
2712.79 260
2712.91 256
2713.03 249
2713.14 239
2713.26 228
2713.38 216
2713.50 205
2713.62 196
2713.74 190
2713.86 186
2713.98 183
2714.10 181
2714.22 178
2714.34 175
2714.46 169
2714.58 162
2714.70 153
2714.82 144
2714.94 133
2715.05 121
2715.17 108
2715.29 95
2715.41 80
2715.53 66
2715.65 52
2715.77 41
2715.89 32
2716.01 28
2716.13 29
2716.25 34
2716.37 42
2716.49 53
2716.61 64
2716.73 74
2716.85 80
2716.97 83
2717.08 83
2717.20 79
2717.32 74
2717.44 68
2717.56 63
2717.68 58
2717.80 52
2717.92 46
2718.04 42
2718.16 39
2718.28 41
2718.40 48
2718.52 63
2718.64 83
2718.76 106
2718.88 127
2719.00 142
2719.12 147
2719.24 143
2719.36 130
2719.47 111
2719.59 91
2719.71 74
2719.83 64
2719.95 60
2720.07 65
2720.19 75
2720.31 88
2720.43 102
2720.55 113
2720.67 119
2720.79 120
2720.91 114
2721.03 104
2721.15 90
2721.27 74
2721.39 60
2721.51 50
2721.63 44
2721.75 42
2721.87 44
2721.98 48
2722.10 53
2722.22 56
2722.34 57
2722.46 55
2722.58 51
2722.70 47
2722.82 43
2722.94 43
2723.06 46
2723.18 53
2723.30 62
2723.42 73
2723.54 82
2723.66 89
2723.78 93
2723.90 94
2724.02 93
2724.14 90
2724.26 88
2724.38 86
2724.50 84
2724.62 82
2724.74 81
2724.85 78
2724.97 75
2725.09 72
2725.21 70
2725.33 68
2725.45 66
2725.57 65
2725.69 64
2725.81 65
2725.93 67
2726.05 72
2726.17 80
2726.29 91
2726.41 105
2726.53 121
2726.65 136
2726.77 150
2726.89 161
2727.01 170
2727.13 176
2727.25 180
2727.37 183
2727.49 184
2727.61 182
2727.73 177
2727.85 167
2727.97 153
2728.09 134
2728.21 113
2728.33 91
2728.44 70
2728.56 53
2728.68 41
2728.80 35
2728.92 36
2729.04 44
2729.16 58
2729.28 75
2729.40 93
2729.52 109
2729.64 120
2729.76 126
2729.88 125
2730.00 119
2730.12 109
2730.24 96
2730.36 82
2730.48 70
2730.60 61
2730.72 55
2730.84 54
2730.96 56
2731.08 61
2731.20 68
2731.32 76
2731.44 83
2731.56 90
2731.68 97
2731.80 103
2731.92 109
2732.04 113
2732.16 115
2732.28 113
2732.40 108
2732.52 97
2732.64 84
2732.76 68
2732.88 54
2733.00 42
2733.12 35
2733.23 34
2733.35 40
2733.47 51
2733.59 67
2733.71 85
2733.83 105
2733.95 124
2734.07 140
2734.19 154
2734.31 165
2734.43 175
2734.55 185
2734.67 196
2734.79 209
2734.91 222
2735.03 234
2735.15 241
2735.27 244
2735.39 242
2735.51 236
2735.63 229
2735.75 224
2735.87 222
2735.99 223
2736.11 226
2736.23 230
2736.35 231
2736.47 228
2736.59 221
2736.71 210
2736.83 197
2736.95 182
2737.07 166
2737.19 150
2737.31 133
2737.43 117
2737.55 102
2737.67 91
2737.79 83
2737.91 80
2738.03 81
2738.15 84
2738.27 86
2738.39 88
2738.51 87
2738.63 84
2738.75 81
2738.87 79
2738.99 78
2739.11 78
2739.23 79
2739.35 79
2739.47 76
2739.59 71
2739.71 64
2739.83 55
2739.95 46
2740.07 38
2740.19 33
2740.31 30
2740.43 29
2740.55 29
2740.67 29
2740.79 28
2740.91 27
2741.03 25
2741.15 23
2741.27 21
2741.39 20
2741.51 20
2741.63 22
2741.75 25
2741.87 30
2741.99 36
2742.11 43
2742.23 48
2742.35 52
2742.47 52
2742.59 49
2742.71 43
2742.83 36
2742.95 30
2743.07 27
2743.19 29
2743.31 37
2743.43 49
2743.55 63
2743.67 75
2743.79 83
2743.91 84
2744.03 79
2744.15 68
2744.27 53
2744.39 37
2744.51 22
2744.63 10
2744.75 2
2744.87 0
2744.99 0
2745.11 0
2745.23 2
2745.35 9
2745.47 19
2745.59 32
2745.71 48
2745.83 66
2745.95 84
2746.07 101
2746.19 114
2746.31 122
2746.43 125
2746.55 121
2746.67 114
2746.79 104
2746.91 94
2747.03 85
2747.15 79
2747.27 75
2747.39 73
2747.51 73
2747.63 73
2747.75 73
2747.87 73
2747.99 72
2748.11 71
2748.23 71
2748.35 73
2748.47 76
2748.59 80
2748.71 85
2748.83 90
2748.95 92
2749.07 93
2749.19 92
2749.31 88
2749.43 85
2749.55 81
2749.67 81
2749.79 84
2749.91 91
2750.03 101
2750.15 115
2750.27 129
2750.39 144
2750.51 158
2750.63 169
2750.75 176
2750.88 179
2751.00 177
2751.12 171
2751.24 160
2751.36 146
2751.48 131
2751.60 115
2751.72 101
2751.84 91
2751.96 85
2752.08 86
2752.20 91
2752.32 102
2752.44 115
2752.56 130
2752.68 143
2752.80 152
2752.92 155
2753.04 154
2753.16 146
2753.28 134
2753.40 118
2753.52 100
2753.64 83
2753.76 68
2753.88 56
2754.00 46
2754.12 40
2754.24 37
2754.36 35
2754.48 33
2754.60 29
2754.72 24
2754.84 17
2754.96 8
2755.08 0
2755.20 0
2755.32 0
2755.44 0
2755.56 0
2755.68 0
2755.81 0
2755.93 0
2756.05 0
2756.17 2
2756.29 8
2756.41 14
2756.53 18
2756.65 22
2756.77 25
2756.89 29
2757.01 34
2757.13 41
2757.25 50
2757.37 60
2757.49 71
2757.61 82
2757.73 92
2757.85 100
2757.97 106
2758.09 110
2758.21 111
2758.33 110
2758.45 106
2758.57 100
2758.69 94
2758.81 88
2758.93 86
2759.05 88
2759.17 95
2759.29 107
2759.42 121
2759.54 135
2759.66 145
2759.78 148
2759.90 145
2760.02 135
2760.14 122
2760.26 109
2760.38 99
2760.50 95
2760.62 100
2760.74 112
2760.86 129
2760.98 149
2761.10 168
2761.22 184
2761.34 196
2761.46 203
2761.58 206
2761.70 207
2761.82 207
2761.94 208
2762.06 211
2762.18 214
2762.31 216
2762.43 219
2762.55 220
2762.67 220
2762.79 220
2762.91 220
2763.03 222
2763.15 226
2763.27 233
2763.39 240
2763.51 250
2763.63 260
2763.75 271
2763.87 282
2763.99 293
2764.11 303
2764.23 311
2764.35 317
2764.47 319
2764.59 317
2764.71 311
2764.84 301
2764.96 287
2765.08 271
2765.20 253
2765.32 235
2765.44 218
2765.56 202
2765.68 187
2765.80 173
2765.92 159
2766.04 145
2766.16 130
2766.28 115
2766.40 99
2766.52 86
2766.64 76
2766.76 71
2766.88 70
2767.00 73
2767.13 81
2767.25 90
2767.37 98
2767.49 105
2767.61 110
2767.73 111
2767.85 109
2767.97 105
2768.09 98
2768.21 90
2768.33 81
2768.45 71
2768.57 61
2768.69 52
2768.81 43
2768.93 35
2769.05 29
2769.17 24
2769.30 21
2769.42 20
2769.54 23
2769.66 27
2769.78 34
2769.90 40
2770.02 47
2770.14 53
2770.26 57
2770.38 61
2770.50 65
2770.62 69
2770.74 74
2770.86 80
2770.98 85
2771.10 90
2771.23 92
2771.35 92
2771.47 89
2771.59 84
2771.71 78
2771.83 73
2771.95 70
2772.07 68
2772.19 69
2772.31 71
2772.43 74
2772.55 77
2772.67 82
2772.79 88
2772.91 95
2773.04 105
2773.16 117
2773.28 130
2773.40 143
2773.52 155
2773.64 163
2773.76 167
2773.88 166
2774.00 162
2774.12 155
2774.24 146
2774.36 137
2774.48 129
2774.60 122
2774.72 116
2774.85 112
2774.97 109
2775.09 109
2775.21 112
2775.33 119
2775.45 130
2775.57 143
2775.69 160
2775.81 178
2775.93 197
2776.05 218
2776.17 239
2776.29 260
2776.42 281
2776.54 301
2776.66 316
2776.78 325
2776.90 328
2777.02 323
2777.14 312
2777.26 296
2777.38 279
2777.50 262
2777.62 248
2777.74 238
2777.86 232
2777.99 229
2778.11 227
2778.23 225
2778.35 222
2778.47 215
2778.59 207
2778.71 199
2778.83 191
2778.95 187
2779.07 189
2779.19 197
2779.31 210
2779.43 229
2779.56 250
2779.68 272
2779.80 291
2779.92 306
2780.04 314
2780.16 315
2780.28 308
2780.40 295
2780.52 277
2780.64 256
2780.76 234
2780.88 214
2781.01 198
2781.13 188
2781.25 183
2781.37 183
2781.49 187
2781.61 192
2781.73 197
2781.85 199
2781.97 197
2782.09 189
2782.21 177
2782.34 161
2782.46 144
2782.58 128
2782.70 117
2782.82 112
2782.94 115
2783.06 124
2783.18 136
2783.30 148
2783.42 158
2783.54 162
2783.66 160
2783.79 152
2783.91 138
2784.03 121
2784.15 101
2784.27 80
2784.39 58
2784.51 38
2784.63 18
2784.75 2
2784.87 0
2784.99 0
2785.12 0
2785.24 0
2785.36 0
2785.48 0
2785.60 0
2785.72 0
2785.84 1
2785.96 12
2786.08 25
2786.20 40
2786.33 56
2786.45 72
2786.57 84
2786.69 92
2786.81 93
2786.93 88
2787.05 77
2787.17 62
2787.29 45
2787.41 28
2787.54 12
2787.66 0
2787.78 0
2787.90 0
2788.02 0
2788.14 0
2788.26 0
2788.38 0
2788.50 5
2788.62 11
2788.75 14
2788.87 14
2788.99 11
2789.11 6
2789.23 1
2789.35 0
2789.47 1
2789.59 6
2789.71 13
2789.83 21
2789.96 26
2790.08 28
2790.20 28
2790.32 26
2790.44 26
2790.56 27
2790.68 32
2790.80 39
2790.92 48
2791.05 57
2791.17 64
2791.29 68
2791.41 69
2791.53 70
2791.65 70
2791.77 70
2791.89 71
2792.01 73
2792.13 75
2792.26 76
2792.38 78
2792.50 79
2792.62 80
2792.74 83
2792.86 88
2792.98 95
2793.10 105
2793.22 116
2793.35 127
2793.47 138
2793.59 146
2793.71 152
2793.83 155
2793.95 158
2794.07 161
2794.19 165
2794.31 169
2794.44 173
2794.56 176
2794.68 176
2794.80 172
2794.92 164
2795.04 152
2795.16 138
2795.28 124
2795.41 111
2795.53 100
2795.65 94
2795.77 91
2795.89 91
2796.01 91
2796.13 92
2796.25 91
2796.37 89
2796.50 87
2796.62 84
2796.74 83
2796.86 84
2796.98 89
2797.10 97
2797.22 109
2797.34 123
2797.47 139
2797.59 155
2797.71 169
2797.83 182
2797.95 191
2798.07 197
2798.19 199
2798.31 197
2798.44 192
2798.56 184
2798.68 172
2798.80 158
2798.92 141
2799.04 122
2799.16 104
2799.28 88
2799.41 74
2799.53 64
2799.65 56
2799.77 52
2799.89 48
2800.01 46
2800.13 43
2800.25 41
2800.38 39
2800.50 38
2800.62 37
2800.74 36
2800.86 36
2800.98 36
2801.10 36
2801.22 36
2801.35 37
2801.47 39
2801.59 42
2801.71 45
2801.83 47
2801.95 48
2802.07 47
2802.19 46
2802.32 44
2802.44 45
2802.56 47
2802.68 52
2802.80 58
2802.92 64
2803.04 69
2803.17 71
2803.29 71
2803.41 69
2803.53 68
2803.65 69
2803.77 71
2803.89 74
2804.01 77
2804.14 81
2804.26 82
2804.38 83
2804.50 83
2804.62 83
2804.74 85
2804.86 88
2804.99 90
2805.11 93
2805.23 93
2805.35 91
2805.47 86
2805.59 80
2805.71 75
2805.84 72
2805.96 72
2806.08 76
2806.20 83
2806.32 91
2806.44 101
2806.56 110
2806.68 121
2806.81 132
2806.93 147
2807.05 164
2807.17 184
2807.29 206
2807.41 227
2807.53 247
2807.66 264
2807.78 277
2807.90 286
2808.02 291
2808.14 293
2808.26 292
2808.38 289
2808.51 284
2808.63 277
2808.75 268
2808.87 259
2808.99 249
2809.11 241
2809.24 234
2809.36 230
2809.48 230
2809.60 234
2809.72 241
2809.84 252
2809.96 264
2810.09 275
2810.21 285
2810.33 293
2810.45 298
2810.57 302
2810.69 306
2810.81 312
2810.94 319
2811.06 328
2811.18 337
2811.30 343
2811.42 346
2811.54 343
2811.66 337
2811.79 329
2811.91 322
2812.03 317
2812.15 316
2812.27 321
2812.39 329
2812.52 340
2812.64 352
2812.76 361
2812.88 368
2813.00 370
2813.12 369
2813.24 365
2813.37 358
2813.49 351
2813.61 344
2813.73 336
2813.85 327
2813.97 318
2814.10 306
2814.22 292
2814.34 276
2814.46 257
2814.58 237
2814.70 215
2814.83 193
2814.95 172
2815.07 151
2815.19 132
2815.31 117
2815.43 105
2815.55 98
2815.68 97
2815.80 102
2815.92 112
2816.04 126
2816.16 142
2816.28 158
2816.41 172
2816.53 184
2816.65 194
2816.77 201
2816.89 209
2817.01 217
2817.14 227
2817.26 236
2817.38 243
2817.50 248
2817.62 249
2817.74 248
2817.87 244
2817.99 239
2818.11 236
2818.23 236
2818.35 238
2818.47 242
2818.60 247
2818.72 252
2818.84 255
2818.96 255
2819.08 251
2819.20 243
2819.33 231
2819.45 214
2819.57 195
2819.69 174
2819.81 152
2819.93 132
2820.06 113
2820.18 98
2820.30 87
2820.42 82
2820.54 82
2820.66 87
2820.79 96
2820.91 108
2821.03 121
2821.15 133
2821.27 143
2821.39 151
2821.52 156
2821.64 159
2821.76 160
2821.88 159
2822.00 157
2822.12 154
2822.25 151
2822.37 148
2822.49 146
2822.61 144
2822.73 144
2822.86 143
2822.98 143
2823.10 142
2823.22 140
2823.34 137
2823.46 134
2823.59 131
2823.71 128
2823.83 124
2823.95 121
2824.07 117
2824.19 114
2824.32 111
2824.44 111
2824.56 116
2824.68 127
2824.80 142
2824.93 161
2825.05 179
2825.17 194
2825.29 203
2825.41 206
2825.53 203
2825.66 198
2825.78 193
2825.90 191
2826.02 193
2826.14 199
2826.27 207
2826.39 217
2826.51 225
2826.63 233
2826.75 238
2826.87 243
2827.00 247
2827.12 250
2827.24 251
2827.36 251
2827.48 248
2827.61 244
2827.73 238
2827.85 232
2827.97 224
2828.09 218
2828.22 211
2828.34 205
2828.46 200
2828.58 194
2828.70 187
2828.82 181
2828.95 174
2829.07 167
2829.19 159
2829.31 151
2829.43 142
2829.56 131
2829.68 118
2829.80 104
2829.92 89
2830.04 76
2830.17 65
2830.29 57
2830.41 52
2830.53 51
2830.65 51
2830.78 51
2830.90 49
2831.02 45
2831.14 39
2831.26 32
2831.38 26
2831.51 21
2831.63 19
2831.75 19
2831.87 22
2831.99 26
2832.12 31
2832.24 36
2832.36 42
2832.48 50
2832.60 61
2832.73 74
2832.85 91
2832.97 110
2833.09 129
2833.21 147
2833.34 163
2833.46 175
2833.58 183
2833.70 187
2833.82 186
2833.95 182
2834.07 175
2834.19 166
2834.31 156
2834.43 144
2834.56 131
2834.68 117
2834.80 101
2834.92 84
2835.04 68
2835.17 52
2835.29 37
2835.41 24
2835.53 13
2835.65 4
2835.78 0
2835.90 0
2836.02 0
2836.14 0
2836.26 0
2836.39 1
2836.51 12
2836.63 24
2836.75 35
2836.87 43
2837.00 49
2837.12 50
2837.24 48
2837.36 43
2837.49 37
2837.61 29
2837.73 19
2837.85 9
2837.97 0
2838.10 0
2838.22 0
2838.34 0
2838.46 0
2838.58 0
2838.71 0
2838.83 0
2838.95 6
2839.07 26
2839.19 46
2839.32 62
2839.44 73
2839.56 76
2839.68 73
2839.81 65
2839.93 55
2840.05 47
2840.17 43
2840.29 46
2840.42 56
2840.54 72
2840.66 91
2840.78 110
2840.90 125
2841.03 133
2841.15 133
2841.27 128
2841.39 119
2841.52 109
2841.64 101
2841.76 96
2841.88 95
2842.00 97
2842.13 100
2842.25 103
2842.37 105
2842.49 105
2842.61 104
2842.74 101
2842.86 97
2842.98 92
2843.10 87
2843.23 83
2843.35 78
2843.47 75
2843.59 72
2843.71 69
2843.84 66
2843.96 62
2844.08 59
2844.20 57
2844.33 56
2844.45 56
2844.57 57
2844.69 58
2844.81 57
2844.94 54
2845.06 49
2845.18 43
2845.30 36
2845.43 31
2845.55 27
2845.67 25
2845.79 25
2845.91 26
2846.04 28
2846.16 31
2846.28 35
2846.40 40
2846.53 46
2846.65 54
2846.77 61
2846.89 66
2847.01 68
2847.14 67
2847.26 64
2847.38 59
2847.50 54
2847.63 51
2847.75 51
2847.87 52
2847.99 53
2848.12 53
2848.24 50
2848.36 45
2848.48 38
2848.60 30
2848.73 24
2848.85 21
2848.97 22
2849.09 26
2849.22 32
2849.34 37
2849.46 38
2849.58 35
2849.71 27
2849.83 14
2849.95 0
2850.07 0
2850.20 0
2850.32 0
2850.44 0
2850.56 0
2850.68 7
2850.81 18
2850.93 26
2851.05 29
2851.17 26
2851.30 19
2851.42 9
2851.54 0
2851.66 0
2851.79 0
2851.91 0
2852.03 0
2852.15 0
2852.28 0
2852.40 0
2852.52 20
2852.64 44
2852.76 70
2852.89 97
2853.01 123
2853.13 145
2853.25 165
2853.38 181
2853.50 193
2853.62 203
2853.74 212
2853.87 218
2853.99 222
2854.11 222
2854.23 219
2854.36 211
2854.48 198
2854.60 181
2854.72 161
2854.85 141
2854.97 123
2855.09 108
2855.21 97
2855.34 92
2855.46 91
2855.58 95
2855.70 101
2855.83 107
2855.95 113
2856.07 116
2856.19 116
2856.32 112
2856.44 104
2856.56 94
2856.68 82
2856.81 70
2856.93 60
2857.05 52
2857.17 47
2857.30 45
2857.42 46
2857.54 48
2857.66 52
2857.79 57
2857.91 62
2858.03 67
2858.15 72
2858.28 77
2858.40 81
2858.52 85
2858.64 88
2858.77 90
2858.89 91
2859.01 91
2859.13 89
2859.26 85
2859.38 77
2859.50 65
2859.62 49
2859.75 31
2859.87 12
2859.99 0
2860.11 0
2860.24 0
2860.36 0
2860.48 0
2860.60 0
2860.73 0
2860.85 0
2860.97 7
2861.09 14
2861.22 20
2861.34 24
2861.46 29
2861.58 32
2861.71 34
2861.83 34
2861.95 32
2862.07 30
2862.20 30
2862.32 33
2862.44 41
2862.57 56
2862.69 79
2862.81 107
2862.93 138
2863.06 170
2863.18 198
2863.30 219
2863.42 231
2863.55 231
2863.67 221
2863.79 201
2863.91 176
2864.04 148
2864.16 122
2864.28 101
2864.40 86
2864.53 77
2864.65 72
2864.77 71
2864.90 69
2865.02 67
2865.14 62
2865.26 56
2865.39 50
2865.51 45
2865.63 43
2865.75 44
2865.88 48
2866.00 53
2866.12 58
2866.24 61
2866.37 60
2866.49 55
2866.61 48
2866.74 38
2866.86 30
2866.98 25
2867.10 24
2867.23 27
2867.35 34
2867.47 44
2867.59 55
2867.72 68
2867.84 81
2867.96 96
2868.09 111
2868.21 125
2868.33 136
2868.45 143
2868.58 144
2868.70 141
2868.82 134
2868.94 125
2869.07 117
2869.19 112
2869.31 110
2869.44 114
2869.56 120
2869.68 128
2869.80 136
2869.93 143
2870.05 147
2870.17 149
2870.30 149
2870.42 146
2870.54 142
2870.66 136
2870.79 129
2870.91 121
2871.03 111
2871.15 100
2871.28 87
2871.40 74
2871.52 62
2871.65 52
2871.77 44
2871.89 40
2872.01 40
2872.14 43
2872.26 50
2872.38 58
2872.51 66
2872.63 71
2872.75 72
2872.87 68
2873.00 61
2873.12 52
2873.24 44
2873.37 39
2873.49 41
2873.61 49
2873.73 66
2873.86 89
2873.98 117
2874.10 148
2874.23 181
2874.35 214
2874.47 246
2874.59 276
2874.72 303
2874.84 328
2874.96 348
2875.09 363
2875.21 373
2875.33 378
2875.45 380
2875.58 381
2875.70 382
2875.82 384
2875.95 388
2876.07 391
2876.19 393
2876.31 393
2876.44 392
2876.56 389
2876.68 386
2876.81 384
2876.93 383
2877.05 382
2877.17 380
2877.30 372
2877.42 359
2877.54 340
2877.67 317
2877.79 293
2877.91 271
2878.04 254
2878.16 243
2878.28 239
2878.40 239
2878.53 240
2878.65 242
2878.77 241
2878.90 239
2879.02 235
2879.14 232
2879.26 229
2879.39 226
2879.51 223
2879.63 220
2879.76 216
2879.88 212
2880.00 208
2880.13 206
2880.25 208
2880.37 214
2880.49 222
2880.62 233
2880.74 243
2880.86 252
2880.99 258
2881.11 261
2881.23 262
2881.36 262
2881.48 263
2881.60 265
2881.72 269
2881.85 273
2881.97 276
2882.09 275
2882.22 269
2882.34 257
2882.46 238
2882.59 216
2882.71 191
2882.83 167
2882.96 145
2883.08 127
2883.20 115
2883.32 108
2883.45 105
2883.57 105
2883.69 107
2883.82 111
2883.94 116
2884.06 122
2884.19 131
2884.31 141
2884.43 155
2884.56 171
2884.68 189
2884.80 207
2884.92 224
2885.05 239
2885.17 252
2885.29 262
2885.42 270
2885.54 276
2885.66 281
2885.79 285
2885.91 287
2886.03 287
2886.16 284
2886.28 279
2886.40 272
2886.52 263
2886.65 252
2886.77 239
2886.89 224
2887.02 206
2887.14 186
2887.26 165
2887.39 144
2887.51 124
2887.63 106
2887.76 90
2887.88 77
2888.00 66
2888.13 55
2888.25 45
2888.37 34
2888.50 24
2888.62 15
2888.74 9
2888.86 10
2888.99 17
2889.11 32
2889.23 53
2889.36 79
2889.48 105
2889.60 130
2889.73 149
2889.85 162
2889.97 169
2890.10 170
2890.22 166
2890.34 158
2890.47 148
2890.59 135
2890.71 122
2890.84 111
2890.96 101
2891.08 94
2891.21 92
2891.33 93
2891.45 98
2891.58 105
2891.70 114
2891.82 124
2891.94 134
2892.07 144
2892.19 152
2892.31 158
2892.44 161
2892.56 162
2892.68 160
2892.81 157
2892.93 154
2893.05 151
2893.18 150
2893.30 150
2893.42 149
2893.55 146
2893.67 141
2893.79 131
2893.92 117
2894.04 100
2894.16 82
2894.29 65
2894.41 51
2894.53 40
2894.66 34
2894.78 31
2894.90 31
2895.03 31
2895.15 30
2895.27 26
2895.40 19
2895.52 8
2895.64 0
2895.77 0
2895.89 0
2896.01 0
2896.14 0
2896.26 0
2896.38 0
2896.51 0
2896.63 13
2896.75 26
2896.88 37
2897.00 45
2897.12 49
2897.25 51
2897.37 50
2897.49 48
2897.62 44
2897.74 37
2897.86 29
2897.99 20
2898.11 11
2898.23 4
2898.36 0
2898.48 0
2898.60 0
2898.73 2
2898.85 2
2898.97 1
2899.10 0
2899.22 0
2899.34 0
2899.47 5
2899.59 15
2899.71 28
2899.84 41
2899.96 49
2900.08 52
2900.21 48
2900.33 41
2900.45 32
2900.58 24
2900.70 20
2900.82 19
2900.95 22
2901.07 26
2901.20 30
2901.32 34
2901.44 38
2901.57 45
2901.69 54
2901.81 68
2901.94 86
2902.06 106
2902.18 126
2902.31 145
2902.43 159
2902.55 168
2902.68 170
2902.80 166
2902.92 157
2903.05 146
2903.17 135
2903.29 126
2903.42 121
2903.54 120
2903.66 122
2903.79 126
2903.91 132
2904.03 137
2904.16 142
2904.28 146
2904.41 149
2904.53 152
2904.65 156
2904.78 159
2904.90 162
2905.02 165
2905.15 167
2905.27 168
2905.39 166
2905.52 161
2905.64 155
2905.76 148
2905.89 138
2906.01 128
2906.13 115
2906.26 101
2906.38 86
2906.51 69
2906.63 52
2906.75 36
2906.88 21
2907.00 9
2907.12 0
2907.25 0
2907.37 0
2907.49 0
2907.62 3
2907.74 13
2907.86 22
2907.99 31
2908.11 36
2908.24 38
2908.36 35
2908.48 30
2908.61 23
2908.73 17
2908.85 15
2908.98 16
2909.10 22
2909.22 32
2909.35 45
2909.47 59
2909.59 72
2909.72 82
2909.84 90
2909.97 94
2910.09 94
2910.21 92
2910.34 89
2910.46 85
2910.58 81
2910.71 77
2910.83 73
2910.95 69
2911.08 63
2911.20 55
2911.33 46
2911.45 35
2911.57 23
2911.70 13
2911.82 4
2911.94 0
2912.07 0
2912.19 0
2912.32 2
2912.44 9
2912.56 16
2912.69 21
2912.81 25
2912.93 25
2913.06 24
2913.18 23
2913.30 24
2913.43 31
2913.55 41
2913.68 55
2913.80 71
2913.92 85
2914.05 96
2914.17 101
2914.29 99
2914.42 92
2914.54 80
2914.67 64
2914.79 46
2914.91 28
2915.04 12
2915.16 0
2915.28 0
2915.41 0
2915.53 0
2915.66 0
2915.78 0
2915.90 0
2916.03 0
2916.15 0
2916.27 0
2916.40 1
2916.52 6
2916.65 15
2916.77 28
2916.89 44
2917.02 61
2917.14 78
2917.26 91
2917.39 99
2917.51 101
2917.64 100
2917.76 95
2917.88 89
2918.01 83
2918.13 77
2918.25 72
2918.38 67
2918.50 62
2918.63 56
2918.75 51
2918.87 49
2919.00 49
2919.12 53
2919.25 60
2919.37 69
2919.49 78
2919.62 87
2919.74 92
2919.86 96
2919.99 98
2920.11 99
2920.24 101
2920.36 104
2920.48 109
2920.61 115
2920.73 122
2920.85 129
2920.98 137
2921.10 146
2921.23 156
2921.35 168
2921.47 183
2921.60 197
2921.72 209
2921.85 216
2921.97 216
2922.09 210
2922.22 196
2922.34 177
2922.47 156
2922.59 138
2922.71 124
2922.84 116
2922.96 112
2923.08 112
2923.21 112
2923.33 111
2923.46 106
2923.58 100
2923.70 92
2923.83 86
2923.95 84
2924.08 86
2924.20 92
2924.32 100
2924.45 110
2924.57 118
2924.70 123
2924.82 125
2924.94 123
2925.07 119
2925.19 112
2925.32 104
2925.44 94
2925.56 84
2925.69 74
2925.81 64
2925.94 55
2926.06 50
2926.18 47
2926.31 47
2926.43 48
2926.56 49
2926.68 49
2926.80 47
2926.93 42
2927.05 35
2927.17 29
2927.30 25
2927.42 24
2927.55 24
2927.67 26
2927.79 27
2927.92 26
2928.04 22
2928.17 18
2928.29 15
2928.42 14
2928.54 17
2928.66 25
2928.79 35
2928.91 46
2929.04 53
2929.16 56
2929.28 53
2929.41 45
2929.53 34
2929.66 22
2929.78 12
2929.90 5
2930.03 1
2930.15 0
2930.28 0
2930.40 0
2930.52 0
2930.65 0
2930.77 0
2930.90 0
2931.02 0
2931.14 0
2931.27 2
2931.39 13
2931.52 27
2931.64 42
2931.76 59
2931.89 75
2932.01 90
2932.14 103
2932.26 113
2932.38 120
2932.51 122
2932.63 122
2932.76 118
2932.88 112
2933.01 104
2933.13 97
2933.25 89
2933.38 82
2933.50 76
2933.63 72
2933.75 70
2933.87 70
2934.00 71
2934.12 74
2934.25 77
2934.37 77
2934.49 74
2934.62 67
2934.74 56
2934.87 43
2934.99 30
2935.12 18
2935.24 10
2935.36 7
2935.49 7
2935.61 11
2935.74 15
2935.86 20
2935.98 25
2936.11 32
2936.23 41
2936.36 52
2936.48 64
2936.61 78
2936.73 91
2936.85 102
2936.98 109
2937.10 112
2937.23 111
2937.35 107
2937.48 103
2937.60 97
2937.72 92
2937.85 88
2937.97 85
2938.10 82
2938.22 81
2938.34 81
2938.47 81
2938.59 82
2938.72 83
2938.84 84
2938.97 84
2939.09 83
2939.21 81
2939.34 79
2939.46 76
2939.59 75
2939.71 76
2939.84 80
2939.96 86
2940.08 92
2940.21 99
2940.33 103
2940.46 104
2940.58 101
2940.71 95
2940.83 86
2940.95 77
2941.08 67
2941.20 57
2941.33 48
2941.45 39
2941.58 31
2941.70 23
2941.82 18
2941.95 15
2942.07 16
2942.20 22
2942.32 31
2942.45 43
2942.57 56
2942.69 70
2942.82 82
2942.94 92
2943.07 100
2943.19 105
2943.32 109
2943.44 113
2943.56 118
2943.69 126
2943.81 138
2943.94 154
2944.06 172
2944.19 190
2944.31 207
2944.43 219
2944.56 226
2944.68 226
2944.81 223
2944.93 217
2945.06 211
2945.18 207
2945.31 206
2945.43 207
2945.55 208
2945.68 210
2945.80 210
2945.93 210
2946.05 208
2946.18 207
2946.30 208
2946.42 210
2946.55 214
2946.67 217
2946.80 219
2946.92 218
2947.05 214
2947.17 206
2947.30 197
2947.42 189
2947.54 185
2947.67 186
2947.79 192
2947.92 202
2948.04 211
2948.17 217
2948.29 215
2948.42 206
2948.54 189
2948.66 168
2948.79 147
2948.91 129
2949.04 118
2949.16 114
2949.29 118
2949.41 126
2949.54 137
2949.66 148
2949.78 156
2949.91 159
2950.03 157
2950.16 151
2950.28 140
2950.41 125
2950.53 108
2950.66 89
2950.78 69
2950.90 50
2951.03 33
2951.15 21
2951.28 15
2951.40 15
2951.53 22
2951.65 35
2951.78 52
2951.90 69
2952.03 84
2952.15 95
2952.27 102
2952.40 105
2952.52 105
2952.65 103
2952.77 101
2952.90 99
2953.02 97
2953.15 96
2953.27 94
2953.40 93
2953.52 93
2953.64 96
2953.77 101
2953.89 109
2954.02 122
2954.14 138
2954.27 158
2954.39 179
2954.52 202
2954.64 224
2954.77 246
2954.89 265
2955.01 281
2955.14 294
2955.26 303
2955.39 311
2955.51 317
2955.64 323
2955.76 329
2955.89 334
2956.01 337
2956.14 335
2956.26 329
2956.39 317
2956.51 299
2956.63 279
2956.76 256
2956.88 235
2957.01 216
2957.13 200
2957.26 187
2957.38 177
2957.51 169
2957.63 162
2957.76 156
2957.88 150
2958.01 145
2958.13 140
2958.25 135
2958.38 132
2958.50 130
2958.63 129
2958.75 132
2958.88 139
2959.00 150
2959.13 164
2959.25 183
2959.38 204
2959.50 225
2959.63 245
2959.75 261
2959.88 271
2960.00 274
2960.12 269
2960.25 255
2960.37 237
2960.50 215
2960.62 194
2960.75 176
2960.87 164
2961.00 160
2961.12 163
2961.25 172
2961.37 184
2961.50 196
2961.62 206
2961.75 212
2961.87 215
2962.00 215
2962.12 216
2962.24 218
2962.37 223
2962.49 232
2962.62 244
2962.74 256
2962.87 267
2962.99 275
2963.12 277
2963.24 273
2963.37 263
2963.49 249
2963.62 230
2963.74 210
2963.87 192
2963.99 177
2964.12 167
2964.24 164
2964.37 164
2964.49 168
2964.61 173
2964.74 175
2964.86 173
2964.99 166
2965.11 155
2965.24 139
2965.36 122
2965.49 104
2965.61 88
2965.74 75
2965.86 67
2965.99 64
2966.11 64
2966.24 66
2966.36 69
2966.49 70
2966.61 68
2966.74 63
2966.86 57
2966.99 51
2967.11 49
2967.24 50
2967.36 56
2967.49 65
2967.61 75
2967.74 82
2967.86 86
2967.98 86
2968.11 82
2968.23 77
2968.36 72
2968.48 70
2968.61 70
2968.73 73
2968.86 79
2968.98 86
2969.11 94
2969.23 103
2969.36 114
2969.48 127
2969.61 142
2969.73 156
2969.86 170
2969.98 180
2970.11 186
2970.23 187
2970.36 183
2970.48 173
2970.61 159
2970.73 141
2970.86 122
2970.98 102
2971.11 83
2971.23 66
2971.36 53
2971.48 44
2971.61 40
2971.73 39
2971.86 40
2971.98 43
2972.11 47
2972.23 52
2972.36 56
2972.48 61
2972.61 65
2972.73 67
2972.86 68
2972.98 65
2973.11 60
2973.23 53
2973.36 44
2973.48 34
2973.61 23
2973.73 12
2973.86 1
2973.98 0
2974.11 0
2974.23 0
2974.36 0
2974.48 0
2974.61 0
2974.73 0
2974.86 7
2974.98 18
2975.11 26
2975.23 29
2975.36 27
2975.48 19
2975.61 8
2975.73 0
2975.86 0
2975.98 0
2976.11 0
2976.23 0
2976.36 0
2976.48 9
2976.61 28
2976.73 48
2976.86 68
2976.98 85
2977.11 98
2977.23 104
2977.36 104
2977.48 97
2977.61 85
2977.73 70
2977.86 54
2977.98 40
2978.11 30
2978.23 27
2978.36 31
2978.48 42
2978.61 60
2978.73 81
2978.86 103
2978.98 125
2979.11 143
2979.23 158
2979.36 169
2979.48 175
2979.61 178
2979.73 178
2979.86 177
2979.98 174
2980.11 171
2980.23 167
2980.36 163
2980.48 157
2980.61 151
2980.73 144
2980.86 136
2980.98 129
2981.11 123
2981.23 119
2981.36 116
2981.48 114
2981.61 112
2981.73 108
2981.86 102
2981.98 94
2982.11 86
2982.24 78
2982.36 72
2982.49 69
2982.61 69
2982.74 73
2982.86 78
2982.99 85
2983.11 92
2983.24 99
2983.36 105
2983.49 110
2983.61 115
2983.74 118
2983.86 120
2983.99 120
2984.11 118
2984.24 114
2984.36 109
2984.49 103
2984.61 97
2984.74 93
2984.86 90
2984.99 88
2985.11 86
2985.24 85
2985.36 84
2985.49 81
2985.62 76
2985.74 70
2985.87 63
2985.99 55
2986.12 48
2986.24 41
2986.37 36
2986.49 31
2986.62 26
2986.74 21
2986.87 16
2986.99 11
2987.12 7
2987.24 6
2987.37 7
2987.49 10
2987.62 15
2987.74 20
2987.87 24
2987.99 26
2988.12 27
2988.25 27
2988.37 26
2988.50 26
2988.62 26
2988.75 25
2988.87 24
2989.00 22
2989.12 19
2989.25 16
2989.37 14
2989.50 13
2989.62 14
2989.75 18
2989.87 23
2990.00 30
2990.12 37
2990.25 43
2990.38 48
2990.50 51
2990.63 53
2990.75 52
2990.88 50
2991.00 45
2991.13 39
2991.25 31
2991.38 22
2991.50 12
2991.63 3
2991.75 0
2991.88 0
2992.00 0
2992.13 0
2992.26 0
2992.38 0
2992.51 0
2992.63 0
2992.76 0
2992.88 2
2993.01 13
2993.13 30
2993.26 55
2993.38 85
2993.51 117
2993.63 148
2993.76 174
2993.89 192
2994.01 201
2994.14 199
2994.26 189
2994.39 174
2994.51 155
2994.64 135
2994.76 117
2994.89 99
2995.01 84
2995.14 69
2995.27 56
2995.39 45
2995.52 35
2995.64 29
2995.77 27
2995.89 30
2996.02 35
2996.14 42
2996.27 49
2996.39 55
2996.52 57
2996.64 56
2996.77 54
2996.90 52
2997.02 52
2997.15 55
2997.27 62
2997.40 71
2997.52 84
2997.65 98
2997.77 112
2997.90 126
2998.03 139
2998.15 149
2998.28 156
2998.40 160
2998.53 160
2998.65 157
2998.78 153
2998.90 151
2999.03 151
2999.15 154
2999.28 161
2999.41 170
2999.53 179
2999.66 185
2999.78 188
2999.91 186
3000.03 179
3000.16 168
3000.28 156
3000.41 142
3000.54 131
3000.66 122
3000.79 118
3000.91 118
3001.04 122
3001.16 131
3001.29 142
3001.41 155
3001.54 169
3001.67 182
3001.79 195
3001.92 206
3002.04 215
3002.17 223
3002.29 229
3002.42 232
3002.54 234
3002.67 235
3002.80 235
3002.92 234
3003.05 232
3003.17 230
3003.30 229
3003.42 227
3003.55 225
3003.67 225
3003.80 225
3003.93 225
3004.05 227
3004.18 228
3004.30 229
3004.43 229
3004.55 228
3004.68 225
3004.81 221
3004.93 217
3005.06 214
3005.18 211
3005.31 209
3005.43 209
3005.56 210
3005.68 212
3005.81 213
3005.94 213
3006.06 210
3006.19 203
3006.31 194
3006.44 183
3006.56 172
3006.69 161
3006.82 153
3006.94 148
3007.07 146
3007.19 146
3007.32 149
3007.44 154
3007.57 160
3007.70 168
3007.82 177
3007.95 185
3008.07 192
3008.20 196
3008.32 197
3008.45 193
3008.57 184
3008.70 171
3008.83 154
3008.95 134
3009.08 112
3009.20 90
3009.33 70
3009.45 54
3009.58 44
3009.71 42
3009.83 45
3009.96 54
3010.08 64
3010.21 75
3010.34 85
3010.46 93
3010.59 101
3010.71 110
3010.84 122
3010.96 139
3011.09 158
3011.22 177
3011.34 193
3011.47 203
3011.59 206
3011.72 201
3011.84 191
3011.97 179
3012.10 169
3012.22 162
3012.35 160
3012.47 161
3012.60 163
3012.72 165
3012.85 166
3012.98 165
3013.10 162
3013.23 159
3013.35 156
3013.48 155
3013.61 154
3013.73 153
3013.86 152
3013.98 152
3014.11 153
3014.23 155
3014.36 159
3014.49 163
3014.61 168
3014.74 170
3014.86 169
3014.99 163
3015.12 151
3015.24 133
3015.37 112
3015.49 89
3015.62 67
3015.74 49
3015.87 35
3016.00 28
3016.12 26
3016.25 27
3016.37 31
3016.50 36
3016.63 39
3016.75 41
3016.88 42
3017.00 44
3017.13 48
3017.25 55
3017.38 65
3017.51 78
3017.63 91
3017.76 104
3017.88 113
3018.01 119
3018.14 120
3018.26 118
3018.39 115
3018.51 113
3018.64 113
3018.77 115
3018.89 120
3019.02 125
3019.14 130
3019.27 134
3019.40 135
3019.52 135
3019.65 133
3019.77 131
3019.90 128
3020.02 126
3020.15 122
3020.28 117
3020.40 110
3020.53 100
3020.65 89
3020.78 76
3020.91 65
3021.03 54
3021.16 46
3021.28 40
3021.41 36
3021.54 35
3021.66 36
3021.79 39
3021.91 45
3022.04 53
3022.17 64
3022.29 76
3022.42 88
3022.54 98
3022.67 105
3022.80 106
3022.92 101
3023.05 91
3023.17 76
3023.30 59
3023.43 42
3023.55 28
3023.68 18
3023.80 10
3023.93 3
3024.06 0
3024.18 0
3024.31 0
3024.43 0
3024.56 0
3024.69 0
3024.81 0
3024.94 0
3025.06 17
3025.19 35
3025.32 51
3025.44 60
3025.57 63
3025.69 62
3025.82 59
3025.95 56
3026.07 56
3026.20 59
3026.33 65
3026.45 73
3026.58 80
3026.70 85
3026.83 89
3026.96 90
3027.08 90
3027.21 90
3027.33 91
3027.46 93
3027.59 96
3027.71 99
3027.84 99
3027.96 97
3028.09 90
3028.22 80
3028.34 68
3028.47 56
3028.60 46
3028.72 40
3028.85 37
3028.97 38
3029.10 39
3029.23 41
3029.35 41
3029.48 41
3029.60 41
3029.73 43
3029.86 48
3029.98 55
3030.11 64
3030.23 72
3030.36 77
3030.49 78
3030.61 74
3030.74 69
3030.87 64
3030.99 61
3031.12 64
3031.24 71
3031.37 81
3031.50 93
3031.62 104
3031.75 110
3031.88 113
3032.00 111
3032.13 108
3032.25 104
3032.38 103
3032.51 105
3032.63 111
3032.76 120
3032.88 130
3033.01 137
3033.14 141
3033.26 140
3033.39 133
3033.52 123
3033.64 110
3033.77 98
3033.89 88
3034.02 82
3034.15 79
3034.27 82
3034.40 88
3034.53 96
3034.65 105
3034.78 113
3034.90 120
3035.03 123
3035.16 123
3035.28 118
3035.41 111
3035.54 102
3035.66 93
3035.79 85
3035.91 78
3036.04 74
3036.17 72
3036.29 71
3036.42 71
3036.55 70
3036.67 68
3036.80 64
3036.92 58
3037.05 51
3037.18 45
3037.30 40
3037.43 37
3037.56 37
3037.68 39
3037.81 42
3037.94 45
3038.06 47
3038.19 46
3038.31 45
3038.44 42
3038.57 40
3038.69 38
3038.82 39
3038.95 42
3039.07 47
3039.20 53
3039.32 60
3039.45 67
3039.58 73
3039.70 78
3039.83 84
3039.96 91
3040.08 103
3040.21 118
3040.34 138
3040.46 160
3040.59 183
3040.71 202
3040.84 215
3040.97 219
3041.09 215
3041.22 201
3041.35 181
3041.47 156
3041.60 129
3041.73 103
3041.85 80
3041.98 60
3042.11 42
3042.23 28
3042.36 15
3042.48 5
3042.61 0
3042.74 0
3042.86 0
3042.99 0
3043.12 0
3043.24 0
3043.37 3
3043.50 6
3043.62 7
3043.75 6
3043.88 4
3044.00 2
3044.13 1
3044.25 2
3044.38 4
3044.51 9
3044.63 16
3044.76 25
3044.89 36
3045.01 51
3045.14 68
3045.27 86
3045.39 105
3045.52 123
3045.65 139
3045.77 151
3045.90 159
3046.02 164
3046.15 165
3046.28 163
3046.40 159
3046.53 153
3046.66 146
3046.78 138
3046.91 131
3047.04 124
3047.16 117
3047.29 112
3047.42 108
3047.54 105
3047.67 105
3047.80 107
3047.92 112
3048.05 120
3048.18 131
3048.30 144
3048.43 157
3048.56 167
3048.68 174
3048.81 177
3048.93 175
3049.06 171
3049.19 166
3049.31 162
3049.44 159
3049.57 159
3049.69 161
3049.82 163
3049.95 166
3050.07 168
3050.20 169
3050.33 169
3050.45 168
3050.58 166
3050.71 164
3050.83 161
3050.96 157
3051.09 153
3051.21 148
3051.34 142
3051.47 137
3051.59 132
3051.72 130
3051.85 132
3051.97 138
3052.10 148
3052.23 160
3052.35 171
3052.48 180
3052.61 183
3052.73 181
3052.86 174
3052.99 162
3053.11 148
3053.24 135
3053.37 122
3053.49 110
3053.62 99
3053.75 90
3053.87 82
3054.00 76
3054.13 72
3054.25 72
3054.38 75
3054.51 82
3054.63 91
3054.76 101
3054.89 111
3055.01 119
3055.14 125
3055.27 127
3055.39 126
3055.52 122
3055.65 117
3055.77 112
3055.90 109
3056.03 109
3056.15 113
3056.28 120
3056.41 128
3056.53 135
3056.66 137
3056.79 135
3056.91 127
3057.04 114
3057.17 99
3057.29 85
3057.42 74
3057.55 67
3057.67 64
3057.80 65
3057.93 68
3058.05 70
3058.18 73
3058.31 76
3058.43 80
3058.56 84
3058.69 88
3058.81 92
3058.94 93
3059.07 92
3059.19 89
3059.32 85
3059.45 82
3059.57 83
3059.70 88
3059.83 95
3059.95 105
3060.08 113
3060.21 120
3060.33 124
3060.46 125
3060.59 125
3060.71 125
3060.84 127
3060.97 130
3061.10 134
3061.22 136
3061.35 136
3061.48 133
3061.60 128
3061.73 120
3061.86 113
3061.98 109
3062.11 107
3062.24 109
3062.36 114
3062.49 119
3062.62 123
3062.74 125
3062.87 126
3063.00 125
3063.12 126
3063.25 129
3063.38 136
3063.50 149
3063.63 165
3063.76 184
3063.89 201
3064.01 216
3064.14 226
3064.27 232
3064.39 236
3064.52 241
3064.65 250
3064.77 264
3064.90 284
3065.03 308
3065.15 333
3065.28 355
3065.41 373
3065.53 385
3065.66 390
3065.79 390
3065.92 386
3066.04 380
3066.17 372
3066.30 363
3066.42 352
3066.55 341
3066.68 329
3066.80 318
3066.93 308
3067.06 300
3067.18 295
3067.31 292
3067.44 291
3067.57 290
3067.69 291
3067.82 292
3067.95 294
3068.07 298
3068.20 303
3068.33 308
3068.45 315
3068.58 321
3068.71 325
3068.83 327
3068.96 326
3069.09 323
3069.22 318
3069.34 312
3069.47 305
3069.60 298
3069.72 292
3069.85 286
3069.98 280
3070.10 273
3070.23 266
3070.36 257
3070.49 247
3070.61 234
3070.74 219
3070.87 203
3070.99 187
3071.12 172
3071.25 159
3071.37 150
3071.50 143
3071.63 141
3071.76 140
3071.88 141
3072.01 143
3072.14 144
3072.26 144
3072.39 141
3072.52 137
3072.64 132
3072.77 127
3072.90 124
3073.03 122
3073.15 123
3073.28 126
3073.41 132
3073.53 140
3073.66 149
3073.79 158
3073.92 169
3074.04 180
3074.17 192
3074.30 204
3074.42 216
3074.55 228
3074.68 237
3074.80 245
3074.93 251
3075.06 256
3075.19 261
3075.31 267
3075.44 275
3075.57 286
3075.69 299
3075.82 312
3075.95 326
3076.08 339
3076.20 351
3076.33 362
3076.46 373
3076.58 385
3076.71 396
3076.84 406
3076.97 413
3077.09 415
3077.22 412
3077.35 403
3077.47 388
3077.60 372
3077.73 356
3077.86 343
3077.98 336
3078.11 334
3078.24 336
3078.36 340
3078.49 344
3078.62 344
3078.75 339
3078.87 329
3079.00 314
3079.13 296
3079.25 277
3079.38 261
3079.51 247
3079.64 236
3079.76 228
3079.89 223
3080.02 221
3080.14 220
3080.27 222
3080.40 227
3080.53 234
3080.65 243
3080.78 253
3080.91 262
3081.03 270
3081.16 276
3081.29 279
3081.42 279
3081.54 278
3081.67 277
3081.80 276
3081.93 276
3082.05 279
3082.18 285
3082.31 294
3082.43 303
3082.56 311
3082.69 315
3082.82 314
3082.94 308
3083.07 297
3083.20 283
3083.32 269
3083.45 256
3083.58 246
3083.71 240
3083.83 235
3083.96 231
3084.09 227
3084.22 222
3084.34 215
3084.47 209
3084.60 203
3084.72 199
3084.85 197
3084.98 197
3085.11 198
3085.23 200
3085.36 202
3085.49 203
3085.62 204
3085.74 204
3085.87 202
3086.00 197
3086.13 190
3086.25 180
3086.38 170
3086.51 161
3086.63 154
3086.76 150
3086.89 150
3087.02 152
3087.14 155
3087.27 157
3087.40 158
3087.53 159
3087.65 161
3087.78 167
3087.91 178
3088.04 193
3088.16 212
3088.29 230
3088.42 246
3088.54 255
3088.67 256
3088.80 251
3088.93 240
3089.05 226
3089.18 211
3089.31 196
3089.44 183
3089.56 173
3089.69 167
3089.82 164
3089.95 164
3090.07 166
3090.20 170
3090.33 173
3090.46 174
3090.58 173
3090.71 170
3090.84 166
3090.97 162
3091.09 159
3091.22 159
3091.35 160
3091.47 162
3091.60 163
3091.73 161
3091.86 155
3091.98 145
3092.11 130
3092.24 112
3092.37 94
3092.49 77
3092.62 66
3092.75 61
3092.88 63
3093.00 71
3093.13 82
3093.26 92
3093.39 99
3093.51 102
3093.64 100
3093.77 94
3093.90 88
3094.02 83
3094.15 81
3094.28 80
3094.41 82
3094.53 83
3094.66 83
3094.79 80
3094.92 76
3095.04 70
3095.17 65
3095.30 62
3095.43 63
3095.55 67
3095.68 74
3095.81 83
3095.94 93
3096.06 103
3096.19 110
3096.32 114
3096.45 114
3096.57 110
3096.70 102
3096.83 92
3096.96 82
3097.08 74
3097.21 68
3097.34 66
3097.47 68
3097.59 74
3097.72 82
3097.85 93
3097.98 104
3098.10 115
3098.23 125
3098.36 131
3098.49 134
3098.61 131
3098.74 124
3098.87 113
3099.00 101
3099.13 88
3099.25 78
3099.38 72
3099.51 72
3099.64 77
3099.76 86
3099.89 97
3100.02 106
3100.15 113
3100.27 115
3100.40 112
3100.53 105
3100.66 93
3100.78 79
3100.91 65
3101.04 51
3101.17 39
3101.29 29
3101.42 22
3101.55 16
3101.68 13
3101.80 11
3101.93 11
3102.06 13
3102.19 16
3102.32 19
3102.44 23
3102.57 27
3102.70 32
3102.83 38
3102.95 45
3103.08 52
3103.21 60
3103.34 67
3103.46 72
3103.59 73
3103.72 70
3103.85 63
3103.98 54
3104.10 44
3104.23 34
3104.36 25
3104.49 17
3104.61 9
3104.74 0
3104.87 0
3105.00 0
3105.12 0
3105.25 0
3105.38 0
3105.51 0
3105.64 0
3105.76 12
3105.89 35
3106.02 56
3106.15 73
3106.27 84
3106.40 87
3106.53 83
3106.66 73
3106.78 58
3106.91 41
3107.04 24
3107.17 10
3107.30 0
3107.42 0
3107.55 0
3107.68 0
3107.81 7
3107.93 15
3108.06 22
3108.19 28
3108.32 32
3108.45 33
3108.57 32
3108.70 29
3108.83 24
3108.96 17
3109.08 8
3109.21 0
3109.34 0
3109.47 0
3109.60 0
3109.72 12
3109.85 33
3109.98 59
3110.11 88
3110.23 116
3110.36 140
3110.49 158
3110.62 171
3110.75 180
3110.87 186
3111.00 190
3111.13 192
3111.26 194
3111.39 193
3111.51 190
3111.64 183
3111.77 174
3111.90 164
3112.02 156
3112.15 152
3112.28 152
3112.41 158
3112.54 167
3112.66 178
3112.79 188
3112.92 194
3113.05 197
3113.18 196
3113.30 191
3113.43 186
3113.56 180
3113.69 174
3113.81 168
3113.94 162
3114.07 155
3114.20 147
3114.33 139
3114.45 131
3114.58 123
3114.71 116
3114.84 109
3114.97 103
3115.09 99
3115.22 98
3115.35 99
3115.48 103
3115.61 108
3115.73 112
3115.86 113
3115.99 108
3116.12 96
3116.24 79
3116.37 57
3116.50 35
3116.63 15
3116.76 1
3116.88 0
3117.01 0
3117.14 0
3117.27 6
3117.40 17
3117.52 30
3117.65 43
3117.78 55
3117.91 66
3118.04 74
3118.16 79
3118.29 81
3118.42 82
3118.55 83
3118.68 85
3118.80 89
3118.93 94
3119.06 99
3119.19 101
3119.32 99
3119.44 92
3119.57 79
3119.70 63
3119.83 47
3119.96 34
3120.08 25
3120.21 23
3120.34 26
3120.47 34
3120.60 45
3120.72 57
3120.85 69
3120.98 79
3121.11 89
3121.24 96
3121.36 102
3121.49 106
3121.62 107
3121.75 106
3121.88 103
3122.00 97
3122.13 89
3122.26 81
3122.39 72
3122.52 63
3122.64 55
3122.77 49
3122.90 45
3123.03 43
3123.16 43
3123.29 44
3123.41 46
3123.54 50
3123.67 54
3123.80 59
3123.93 65
3124.05 73
3124.18 82
3124.31 91
3124.44 101
3124.57 109
3124.69 116
3124.82 122
3124.95 127
3125.08 132
3125.21 138
3125.33 147
3125.46 156
3125.59 166
3125.72 173
3125.85 176
3125.98 173
3126.10 163
3126.23 147
3126.36 126
3126.49 104
3126.62 84
3126.74 70
3126.87 63
3127.00 63
3127.13 71
3127.26 83
3127.39 99
3127.51 115
3127.64 131
3127.77 146
3127.90 160
3128.03 173
3128.15 185
3128.28 194
3128.41 201
3128.54 205
3128.67 206
3128.80 204
3128.92 201
3129.05 196
3129.18 191
3129.31 188
3129.44 187
3129.56 188
3129.69 193
3129.82 200
3129.95 209
3130.08 218
3130.21 228
3130.33 235
3130.46 238
3130.59 236
3130.72 228
3130.85 215
3130.97 197
3131.10 177
3131.23 158
3131.36 140
3131.49 125
3131.62 113
3131.74 105
3131.87 99
3132.00 94
3132.13 90
3132.26 86
3132.39 82
3132.51 80
3132.64 79
3132.77 78
3132.90 78
3133.03 78
3133.16 77
3133.28 73
3133.41 67
3133.54 59
3133.67 49
3133.80 39
3133.93 31
3134.05 23
3134.18 18
3134.31 14
3134.44 12
3134.57 11
3134.69 11
3134.82 11
3134.95 11
3135.08 11
3135.21 9
3135.34 6
3135.46 2
3135.59 0
3135.72 0
3135.85 0
3135.98 0
3136.11 0
3136.23 0
3136.36 0
3136.49 1
3136.62 3
3136.75 5
3136.88 7
3137.00 11
3137.13 16
3137.26 24
3137.39 34
3137.52 47
3137.65 63
3137.78 79
3137.90 95
3138.03 107
3138.16 114
3138.29 115
3138.42 110
3138.55 100
3138.67 89
3138.80 80
3138.93 74
3139.06 74
3139.19 80
3139.32 89
3139.44 99
3139.57 108
3139.70 115
3139.83 119
3139.96 121
3140.09 122
3140.21 121
3140.34 121
3140.47 118
3140.60 114
3140.73 105
3140.86 93
3140.99 78
3141.11 62
3141.24 47
3141.37 35
3141.50 29
3141.63 27
3141.76 28
3141.88 32
3142.01 36
3142.14 40
3142.27 43
3142.40 44
3142.53 46
3142.66 46
3142.78 46
3142.91 45
3143.04 44
3143.17 43
3143.30 43
3143.43 46
3143.55 53
3143.68 64
3143.81 79
3143.94 96
3144.07 114
3144.20 131
3144.33 146
3144.45 156
3144.58 163
3144.71 167
3144.84 168
3144.97 169
3145.10 170
3145.23 172
3145.35 176
3145.48 181
3145.61 187
3145.74 190
3145.87 192
3146.00 189
3146.13 182
3146.25 170
3146.38 154
3146.51 135
3146.64 116
3146.77 98
3146.90 83
3147.03 75
3147.15 73
3147.28 79
3147.41 90
3147.54 102
3147.67 113
3147.80 120
3147.93 120
3148.05 113
3148.18 99
3148.31 82
3148.44 64
3148.57 47
3148.70 32
3148.83 21
3148.95 12
3149.08 7
3149.21 5
3149.34 7
3149.47 13
3149.60 21
3149.73 31
3149.85 41
3149.98 48
3150.11 53
3150.24 54
3150.37 53
3150.50 51
3150.63 49
3150.75 47
3150.88 46
3151.01 43
3151.14 39
3151.27 35
3151.40 30
3151.53 24
3151.66 19
3151.78 15
3151.91 12
3152.04 9
3152.17 7
3152.30 4
3152.43 0
3152.56 0
3152.68 0
3152.81 0
3152.94 0
3153.07 0
3153.20 0
3153.33 0
3153.46 8
3153.59 19
3153.71 30
3153.84 40
3153.97 48
3154.10 55
3154.23 59
3154.36 62
3154.49 64
3154.62 65
3154.74 65
3154.87 65
3155.00 64
3155.13 63
3155.26 62
3155.39 60
3155.52 58
3155.65 53
3155.77 48
3155.90 41
3156.03 33
3156.16 27
3156.29 24
3156.42 24
3156.55 28
3156.68 33
3156.80 41
3156.93 49
3157.06 58
3157.19 66
3157.32 73
3157.45 80
3157.58 85
3157.71 89
3157.83 91
3157.96 91
3158.09 91
3158.22 90
3158.35 89
3158.48 89
3158.61 89
3158.74 90
3158.86 93
3158.99 99
3159.12 108
3159.25 120
3159.38 136
3159.51 153
3159.64 172
3159.77 190
3159.90 206
3160.02 220
3160.15 230
3160.28 235
3160.41 236
3160.54 231
3160.67 222
3160.80 207
3160.93 189
3161.05 170
3161.18 152
3161.31 137
3161.44 126
3161.57 121
3161.70 120
3161.83 124
3161.96 129
3162.09 134
3162.21 138
3162.34 140
3162.47 139
3162.60 134
3162.73 125
3162.86 114
3162.99 101
3163.12 87
3163.25 75
3163.37 65
3163.50 58
3163.63 56
3163.76 56
3163.89 59
3164.02 62
3164.15 64
3164.28 64
3164.41 61
3164.53 56
3164.66 50
3164.79 43
3164.92 39
3165.05 39
3165.18 45
3165.31 57
3165.44 74
3165.57 95
3165.70 116
3165.82 133
3165.95 144
3166.08 146
3166.21 142
3166.34 134
3166.47 126
3166.60 122
3166.73 121
3166.86 125
3166.98 132
3167.11 138
3167.24 143
3167.37 145
3167.50 145
3167.63 145
3167.76 145
3167.89 147
3168.02 149
3168.15 150
3168.27 148
3168.40 143
3168.53 134
3168.66 122
3168.79 108
3168.92 95
3169.05 86
3169.18 81
3169.31 81
3169.44 86
3169.56 95
3169.69 107
3169.82 119
3169.95 131
3170.08 140
3170.21 147
3170.34 149
3170.47 147
3170.60 140
3170.73 128
3170.86 113
3170.98 96
3171.11 81
3171.24 70
3171.37 67
3171.50 74
3171.63 89
3171.76 112
3171.89 138
3172.02 166
3172.15 190
3172.27 208
3172.40 220
3172.53 223
3172.66 220
3172.79 211
3172.92 198
3173.05 181
3173.18 163
3173.31 146
3173.44 131
3173.57 120
3173.69 114
3173.82 113
3173.95 115
3174.08 118
3174.21 120
3174.34 120
3174.47 117
3174.60 112
3174.73 106
3174.86 101
3174.99 97
3175.12 97
3175.24 100
3175.37 107
3175.50 117
3175.63 131
3175.76 147
3175.89 165
3176.02 183
3176.15 200
3176.28 213
3176.41 223
3176.54 227
3176.67 227
3176.79 223
3176.92 217
3177.05 210
3177.18 203
3177.31 196
3177.44 188
3177.57 181
3177.70 173
3177.83 165
3177.96 158
3178.09 154
3178.22 153
3178.34 155
3178.47 160
3178.60 165
3178.73 170
3178.86 173
3178.99 174
3179.12 174
3179.25 172
3179.38 170
3179.51 168
3179.64 166
3179.77 163
3179.90 160
3180.02 155
3180.15 149
3180.28 142
3180.41 135
3180.54 127
3180.67 120
3180.80 114
3180.93 109
3181.06 107
3181.19 108
3181.32 112
3181.45 120
3181.58 129
3181.70 140
3181.83 151
3181.96 160
3182.09 167
3182.22 172
3182.35 177
3182.48 182
3182.61 188
3182.74 196
3182.87 204
3183.00 212
3183.13 217
3183.26 216
3183.39 211
3183.51 200
3183.64 186
3183.77 169
3183.90 152
3184.03 136
3184.16 122
3184.29 109
3184.42 98
3184.55 89
3184.68 81
3184.81 75
3184.94 71
3185.07 68
3185.20 66
3185.33 67
3185.45 71
3185.58 77
3185.71 85
3185.84 96
3185.97 109
3186.10 121
3186.23 132
3186.36 140
3186.49 144
3186.62 145
3186.75 143
3186.88 140
3187.01 136
3187.14 133
3187.27 132
3187.40 133
3187.52 136
3187.65 140
3187.78 147
3187.91 155
3188.04 164
3188.17 174
3188.30 184
3188.43 194
3188.56 205
3188.69 214
3188.82 223
3188.95 231
3189.08 240
3189.21 249
3189.34 260
3189.47 272
3189.60 284
3189.72 298
3189.85 311
3189.98 323
3190.11 336
3190.24 348
3190.37 360
3190.50 373
3190.63 388
3190.76 405
3190.89 424
3191.02 445
3191.15 466
3191.28 487
3191.41 503
3191.54 514
3191.67 518
3191.80 515
3191.93 509
3192.06 501
3192.18 495
3192.31 494
3192.44 500
3192.57 511
3192.70 526
3192.83 543
3192.96 559
3193.09 574
3193.22 584
3193.35 590
3193.48 590
3193.61 586
3193.74 576
3193.87 561
3194.00 542
3194.13 519
3194.26 493
3194.39 467
3194.52 440
3194.65 416
3194.77 394
3194.90 377
3195.03 363
3195.16 350
3195.29 338
3195.42 324
3195.55 307
3195.68 288
3195.81 269
3195.94 251
3196.07 237
3196.20 227
3196.33 222
3196.46 218
3196.59 212
3196.72 203
3196.85 189
3196.98 171
3197.11 151
3197.24 132
3197.37 118
3197.50 109
3197.63 106
3197.76 108
3197.88 114
3198.01 122
3198.14 129
3198.27 134
3198.40 135
3198.53 133
3198.66 126
3198.79 117
3198.92 106
3199.05 92
3199.18 79
3199.31 66
3199.44 55
3199.57 46
3199.70 39
3199.83 35
3199.96 32
3200.09 32
3200.22 34
3200.35 38
3200.48 43
3200.61 49
3200.74 56
3200.87 62
3201.00 68
3201.13 74
3201.26 79
3201.38 83
3201.51 87
3201.64 88
3201.77 87
3201.90 83
3202.03 76
3202.16 65
3202.29 52
3202.42 38
3202.55 23
3202.68 7
3202.81 0
3202.94 0
3203.07 0
3203.20 0
3203.33 0
3203.46 0
3203.59 0
3203.72 0
3203.85 5
3203.98 27
3204.11 51
3204.24 76
3204.37 99
3204.50 120
3204.63 137
3204.76 152
3204.89 163
3205.02 171
3205.15 176
3205.28 179
3205.41 180
3205.54 179
3205.67 178
3205.80 177
3205.93 179
3206.05 183
3206.18 190
3206.31 196
3206.44 201
3206.57 200
3206.70 192
3206.83 177
3206.96 155
3207.09 130
3207.22 103
3207.35 78
3207.48 57
3207.61 40
3207.74 29
3207.87 21
3208.00 16
3208.13 11
3208.26 7
3208.39 2
3208.52 0
3208.65 0
3208.78 0
3208.91 0
3209.04 10
3209.17 27
3209.30 48
3209.43 73
3209.56 98
3209.69 120
3209.82 137
3209.95 148
3210.08 153
3210.21 153
3210.34 150
3210.47 146
3210.60 144
3210.73 144
3210.86 146
3210.99 148
3211.12 148
3211.25 145
3211.38 138
3211.51 126
3211.64 112
3211.77 95
3211.90 80
3212.03 67
3212.16 58
3212.29 52
3212.42 48
3212.55 45
3212.68 42
3212.81 38
3212.94 33
3213.07 29
3213.20 28
3213.33 30
3213.46 38
3213.59 53
3213.72 74
3213.85 100
3213.98 129
3214.11 158
3214.24 184
3214.37 203
3214.50 213
3214.63 215
3214.76 208
3214.89 195
3215.02 179
3215.15 163
3215.28 151
3215.41 143
3215.53 141
3215.66 144
3215.79 152
3215.92 161
3216.05 170
3216.18 178
3216.31 183
3216.44 187
3216.57 188
3216.70 189
3216.83 188
3216.96 187
3217.09 185
3217.22 180
3217.35 172
3217.48 162
3217.61 149
3217.74 135
3217.87 122
3218.00 110
3218.13 101
3218.26 94
3218.39 90
3218.52 90
3218.65 93
3218.78 101
3218.91 114
3219.04 129
3219.17 146
3219.30 163
3219.43 177
3219.57 187
3219.70 193
3219.83 196
3219.96 197
3220.09 196
3220.22 195
3220.35 192
3220.48 186
3220.61 177
3220.74 163
3220.87 144
3221.00 120
3221.13 94
3221.26 68
3221.39 45
3221.52 24
3221.65 9
3221.78 0
3221.91 0
3222.04 0
3222.17 0
3222.30 0
3222.43 0
3222.56 0
3222.69 0
3222.82 0
3222.95 3
3223.08 17
3223.21 32
3223.34 45
3223.47 56
3223.60 64
3223.73 70
3223.86 75
3223.99 80
3224.12 84
3224.25 88
3224.38 91
3224.51 93
3224.64 94
3224.77 94
3224.90 93
3225.03 91
3225.16 89
3225.29 87
3225.42 85
3225.55 84
3225.68 84
3225.81 85
3225.94 88
3226.07 91
3226.20 95
3226.33 98
3226.46 99
3226.59 99
3226.72 96
3226.85 92
3226.98 88
3227.11 85
3227.24 83
3227.37 82
3227.50 80
3227.63 76
3227.76 71
3227.89 65
3228.02 60
3228.15 55
3228.28 54
3228.41 57
3228.54 62
3228.67 69
3228.80 76
3228.93 82
3229.07 86
3229.20 88
3229.33 87
3229.46 83
3229.59 77
3229.72 71
3229.85 66
3229.98 61
3230.11 60
3230.24 62
3230.37 68
3230.50 76
3230.63 87
3230.76 99
3230.89 113
3231.02 127
3231.15 141
3231.28 154
3231.41 164
3231.54 170
3231.67 171
3231.80 166
3231.93 156
3232.06 142
3232.19 127
3232.32 113
3232.45 101
3232.58 92
3232.71 86
3232.84 83
3232.97 81
3233.10 79
3233.23 79
3233.36 79
3233.49 78
3233.62 77
3233.76 75
3233.89 73
3234.02 70
3234.15 69
3234.28 68
3234.41 68
3234.54 69
3234.67 68
3234.80 66
3234.93 60
3235.06 52
3235.19 43
3235.32 34
3235.45 27
3235.58 24
3235.71 26
3235.84 32
3235.97 41
3236.10 51
3236.23 63
3236.36 75
3236.49 86
3236.62 98
3236.75 109
3236.88 121
3237.01 132
3237.14 143
3237.28 153
3237.41 162
3237.54 171
3237.67 179
3237.80 187
3237.93 194
3238.06 201
3238.19 207
3238.32 210
3238.45 210
3238.58 206
3238.71 199
3238.84 192
3238.97 184
3239.10 179
3239.23 175
3239.36 175
3239.49 178
3239.62 183
3239.75 190
3239.88 198
3240.01 208
3240.14 221
3240.27 236
3240.41 252
3240.54 268
3240.67 284
3240.80 296
3240.93 305
3241.06 310
3241.19 309
3241.32 304
3241.45 296
3241.58 284
3241.71 269
3241.84 254
3241.97 238
3242.10 222
3242.23 207
3242.36 194
3242.49 182
3242.62 174
3242.75 169
3242.88 169
3243.02 175
3243.15 188
3243.28 207
3243.41 230
3243.54 254
3243.67 276
3243.80 292
3243.93 298
3244.06 295
3244.19 282
3244.32 262
3244.45 241
3244.58 221
3244.71 207
3244.84 201
3244.97 201
3245.10 206
3245.23 211
3245.36 213
3245.50 209
3245.63 198
3245.76 181
3245.89 160
3246.02 139
3246.15 121
3246.28 107
3246.41 98
3246.54 93
3246.67 90
3246.80 87
3246.93 85
3247.06 82
3247.19 79
3247.32 75
3247.45 71
3247.58 66
3247.72 60
3247.85 54
3247.98 49
3248.11 44
3248.24 41
3248.37 39
3248.50 38
3248.63 38
3248.76 36
3248.89 33
3249.02 27
3249.15 21
3249.28 14
3249.41 7
3249.54 3
3249.67 1
3249.81 2
3249.94 5
3250.07 9
3250.20 14
3250.33 17
3250.46 19
3250.59 18
3250.72 14
3250.85 9
3250.98 2
3251.11 0
3251.24 0
3251.37 0
3251.50 0
3251.63 0
3251.77 0
3251.90 0
3252.03 0
3252.16 13
3252.29 31
3252.42 51
3252.55 74
3252.68 96
3252.81 116
3252.94 132
3253.07 141
3253.20 143
3253.33 141
3253.46 135
3253.60 127
3253.73 119
3253.86 112
3253.99 107
3254.12 103
3254.25 101
3254.38 100
3254.51 100
3254.64 102
3254.77 104
3254.90 107
3255.03 108
3255.16 108
3255.30 106
3255.43 101
3255.56 94
3255.69 85
3255.82 75
3255.95 64
3256.08 53
3256.21 42
3256.34 34
3256.47 29
3256.60 30
3256.73 37
3256.86 49
3257.00 66
3257.13 84
3257.26 101
3257.39 115
3257.52 124
3257.65 128
3257.78 128
3257.91 125
3258.04 121
3258.17 117
3258.30 113
3258.43 108
3258.57 103
3258.70 97
3258.83 89
3258.96 80
3259.09 71
3259.22 61
3259.35 54
3259.48 50
3259.61 48
3259.74 49
3259.87 51
3260.00 53
3260.14 55
3260.27 57
3260.40 59
3260.53 61
3260.66 65
3260.79 70
3260.92 75
3261.05 78
3261.18 78
3261.31 73
3261.44 63
3261.57 48
3261.71 31
3261.84 14
3261.97 0
3262.10 0
3262.23 0
3262.36 0
3262.49 0
3262.62 0
3262.75 0
3262.88 0
3263.01 0
3263.15 6
3263.28 20
3263.41 34
3263.54 48
3263.67 60
3263.80 68
3263.93 72
3264.06 71
3264.19 68
3264.32 62
3264.46 57
3264.59 53
3264.72 52
3264.85 54
3264.98 58
3265.11 65
3265.24 74
3265.37 82
3265.50 91
3265.63 99
3265.76 105
3265.90 109
3266.03 111
3266.16 109
3266.29 106
3266.42 100
3266.55 94
3266.68 88
3266.81 85
3266.94 83
3267.07 83
3267.21 86
3267.34 91
3267.47 98
3267.60 106
3267.73 114
3267.86 123
3267.99 130
3268.12 135
3268.25 134
3268.38 128
3268.52 118
3268.65 103
3268.78 87
3268.91 72
3269.04 60
3269.17 55
3269.30 56
3269.43 63
3269.56 76
3269.69 94
3269.83 114
3269.96 134
3270.09 151
3270.22 163
3270.35 170
3270.48 171
3270.61 166
3270.74 156
3270.87 143
3271.01 127
3271.14 111
3271.27 93
3271.40 74
3271.53 54
3271.66 34
3271.79 17
3271.92 4
3272.05 0
3272.19 0
3272.32 0
3272.45 10
3272.58 22
3272.71 34
3272.84 45
3272.97 55
3273.10 62
3273.23 68
3273.37 74
3273.50 78
3273.63 82
3273.76 84
3273.89 85
3274.02 85
3274.15 85
3274.28 85
3274.41 88
3274.55 94
3274.68 103
3274.81 115
3274.94 129
3275.07 145
3275.20 159
3275.33 171
3275.46 180
3275.59 186
3275.73 189
3275.86 189
3275.99 187
3276.12 183
3276.25 177
3276.38 170
3276.51 163
3276.64 156
3276.78 150
3276.91 148
3277.04 149
3277.17 155
3277.30 165
3277.43 177
3277.56 190
3277.69 201
3277.83 207
3277.96 209
3278.09 205
3278.22 196
3278.35 182
3278.48 165
3278.61 148
3278.74 132
3278.88 118
3279.01 110
3279.14 109
3279.27 114
3279.40 126
3279.53 141
3279.66 157
3279.79 171
3279.93 182
3280.06 188
3280.19 190
3280.32 189
3280.45 186
3280.58 185
3280.71 186
3280.84 189
3280.98 193
3281.11 198
3281.24 203
3281.37 208
3281.50 212
3281.63 216
3281.76 222
3281.89 230
3282.03 239
3282.16 247
3282.29 253
3282.42 255
3282.55 253
3282.68 248
3282.81 240
3282.94 232
3283.08 225
3283.21 221
3283.34 220
3283.47 221
3283.60 225
3283.73 230
3283.86 234
3284.00 238
3284.13 240
3284.26 240
3284.39 238
3284.52 233
3284.65 226
3284.78 217
3284.91 207
3285.05 196
3285.18 187
3285.31 178
3285.44 172
3285.57 169
3285.70 167
3285.83 168
3285.97 170
3286.10 172
3286.23 173
3286.36 172
3286.49 169
3286.62 162
3286.75 152
3286.89 140
3287.02 128
3287.15 117
3287.28 109
3287.41 106
3287.54 108
3287.67 115
3287.81 125
3287.94 137
3288.07 148
3288.20 157
3288.33 164
3288.46 170
3288.59 174
3288.73 178
3288.86 181
3288.99 184
3289.12 185
3289.25 185
3289.38 185
3289.51 185
3289.65 188
3289.78 194
3289.91 203
3290.04 212
3290.17 221
3290.30 227
3290.43 228
3290.57 226
3290.70 221
3290.83 216
3290.96 213
3291.09 214
3291.22 218
3291.35 227
3291.49 239
3291.62 254
3291.75 271
3291.88 290
3292.01 309
3292.14 328
3292.27 345
3292.41 358
3292.54 368
3292.67 373
3292.80 376
3292.93 377
3293.06 379
3293.20 382
3293.33 387
3293.46 393
3293.59 398
3293.72 402
3293.85 402
3293.98 400
3294.12 395
3294.25 390
3294.38 385
3294.51 381
3294.64 381
3294.77 382
3294.91 384
3295.04 386
3295.17 387
3295.30 386
3295.43 382
3295.56 376
3295.69 369
3295.83 360
3295.96 353
3296.09 346
3296.22 342
3296.35 338
3296.48 335
3296.62 330
3296.75 321
3296.88 308
3297.01 289
3297.14 265
3297.27 237
3297.41 206
3297.54 174
3297.67 145
3297.80 119
3297.93 99
3298.06 86
3298.20 82
3298.33 87
3298.46 100
3298.59 120
3298.72 144
3298.85 171
3298.98 197
3299.12 220
3299.25 237
3299.38 249
3299.51 255
3299.64 258
3299.77 258
3299.91 257
3300.04 255
3300.17 252
3300.30 248
3300.43 243
3300.56 236
3300.70 229
3300.83 222
3300.96 217
3301.09 215
3301.22 217
3301.35 222
3301.49 228
3301.62 234
3301.75 239
3301.88 243
3302.01 245
3302.14 246
3302.28 248
3302.41 251
3302.54 256
3302.67 261
3302.80 265
3302.94 267
3303.07 265
3303.20 260
3303.33 252
3303.46 243
3303.59 235
3303.73 231
3303.86 232
3303.99 239
3304.12 249
3304.25 263
3304.38 277
3304.52 290
3304.65 301
3304.78 309
3304.91 315
3305.04 320
3305.17 325
3305.31 332
3305.44 341
3305.57 354
3305.70 372
3305.83 395
3305.97 421
3306.10 450
3306.23 478
3306.36 504
3306.49 526
3306.62 544
3306.76 559
3306.89 571
3307.02 583
3307.15 595
3307.28 607
3307.42 618
3307.55 628
3307.68 634
3307.81 636
3307.94 634
3308.07 631
3308.21 628
3308.34 628
3308.47 633
3308.60 641
3308.73 653
3308.87 666
3309.00 679
3309.13 689
3309.26 696
3309.39 698
3309.52 698
3309.66 695
3309.79 690
3309.92 686
3310.05 680
3310.18 674
3310.32 665
3310.45 651
3310.58 634
3310.71 613
3310.84 589
3310.97 566
3311.11 546
3311.24 530
3311.37 517
3311.50 508
3311.63 499
3311.77 488
3311.90 472
3312.03 451
3312.16 425
3312.29 394
3312.43 362
3312.56 330
3312.69 302
3312.82 278
3312.95 260
3313.09 249
3313.22 244
3313.35 245
3313.48 248
3313.61 253
3313.74 258
3313.88 259
3314.01 258
3314.14 252
3314.27 243
3314.40 232
3314.54 219
3314.67 206
3314.80 194
3314.93 185
3315.06 178
3315.20 174
3315.33 172
3315.46 171
3315.59 170
3315.72 167
3315.86 161
3315.99 154
3316.12 144
3316.25 133
3316.38 122
3316.52 111
3316.65 101
3316.78 92
3316.91 84
3317.04 76
3317.18 70
3317.31 66
3317.44 62
3317.57 60
3317.70 58
3317.84 55
3317.97 50
3318.10 42
3318.23 32
3318.36 20
3318.50 8
3318.63 0
3318.76 0
3318.89 0
3319.02 0
3319.16 0
3319.29 0
3319.42 0
3319.55 0
3319.68 0
3319.82 11
3319.95 23
3320.08 34
3320.21 43
3320.34 49
3320.48 52
3320.61 52
3320.74 51
3320.87 50
3321.01 51
3321.14 56
3321.27 65
3321.40 77
3321.53 91
3321.67 105
3321.80 117
3321.93 125
3322.06 128
3322.19 128
3322.33 126
3322.46 124
3322.59 124
3322.72 126
3322.85 132
3322.99 140
3323.12 149
3323.25 157
3323.38 162
3323.52 163
3323.65 160
3323.78 152
3323.91 141
3324.04 128
3324.18 112
3324.31 95
3324.44 77
3324.57 58
3324.70 39
3324.84 21
3324.97 5
3325.10 0
3325.23 0
3325.37 0
3325.50 0
3325.63 0
3325.76 0
3325.89 0
3326.03 0
3326.16 1
3326.29 10
3326.42 21
3326.55 31
3326.69 40
3326.82 47
3326.95 53
3327.08 57
3327.22 60
3327.35 65
3327.48 71
3327.61 79
3327.74 90
3327.88 101
3328.01 113
3328.14 125
3328.27 136
3328.41 147
3328.54 156
3328.67 165
3328.80 172
3328.93 175
3329.07 174
3329.20 167
3329.33 153
3329.46 134
3329.60 112
3329.73 89
3329.86 69
3329.99 53
3330.12 43
3330.26 39
3330.39 39
3330.52 43
3330.65 48
3330.79 51
3330.92 54
3331.05 57
3331.18 60
3331.32 66
3331.45 75
3331.58 87
3331.71 103
3331.84 119
3331.98 134
3332.11 145
3332.24 150
3332.37 151
3332.51 145
3332.64 136
3332.77 125
3332.90 114
3333.04 107
3333.17 103
3333.30 103
3333.43 106
3333.56 112
3333.70 120
3333.83 128
3333.96 137
3334.09 145
3334.23 151
3334.36 155
3334.49 154
3334.62 149
3334.76 139
3334.89 126
3335.02 112
3335.15 99
3335.28 88
3335.42 81
3335.55 80
3335.68 82
3335.81 87
3335.95 92
3336.08 96
3336.21 101
3336.34 105
3336.48 108
3336.61 113
3336.74 118
3336.87 123
3337.01 128
3337.14 131
3337.27 132
3337.40 130
3337.54 126
3337.67 119
3337.80 111
3337.93 102
3338.06 93
3338.20 82
3338.33 72
3338.46 61
3338.59 51
3338.73 42
3338.86 34
3338.99 28
3339.12 24
3339.26 21
3339.39 19
3339.52 17
3339.65 16
3339.79 17
3339.92 20
3340.05 28
3340.18 41
3340.32 59
3340.45 80
3340.58 102
3340.71 120
3340.85 134
3340.98 140
3341.11 138
3341.24 131
3341.38 120
3341.51 108
3341.64 97
3341.77 88
3341.91 82
3342.04 78
3342.17 74
3342.30 69
3342.44 63
3342.57 56
3342.70 49
3342.83 44
3342.97 43
3343.10 46
3343.23 53
3343.36 63
3343.50 73
3343.63 82
3343.76 88
3343.89 88
3344.03 84
3344.16 77
3344.29 68
3344.42 60
3344.56 54
3344.69 50
3344.82 48
3344.95 46
3345.09 43
3345.22 36
3345.35 28
3345.48 17
3345.62 7
3345.75 0
3345.88 0
3346.01 0
3346.15 0
3346.28 1
3346.41 4
3346.55 5
3346.68 3
3346.81 0
3346.94 0
3347.08 0
3347.21 0
3347.34 0
3347.47 11
3347.61 25
3347.74 42
3347.87 60
3348.00 77
3348.14 91
3348.27 99
3348.40 101
3348.53 97
3348.67 89
3348.80 80
3348.93 72
3349.06 68
3349.20 68
3349.33 72
3349.46 77
3349.60 82
3349.73 85
3349.86 84
3349.99 80
3350.13 74
3350.26 68
3350.39 64
3350.52 62
3350.66 62
3350.79 64
3350.92 67
3351.05 70
3351.19 74
3351.32 78
3351.45 83
3351.59 88
3351.72 94
3351.85 98
3351.98 102
3352.12 105
3352.25 106
3352.38 105
3352.51 104
3352.65 102
3352.78 99
3352.91 96
3353.04 92
3353.18 87
3353.31 80
3353.44 73
3353.58 64
3353.71 55
3353.84 47
3353.97 42
3354.11 42
3354.24 46
3354.37 54
3354.50 64
3354.64 73
3354.77 80
3354.90 83
3355.04 82
3355.17 79
3355.30 75
3355.43 73
3355.57 74
3355.70 77
3355.83 83
3355.97 89
3356.10 93
3356.23 94
3356.36 91
3356.50 84
3356.63 75
3356.76 64
3356.89 53
3357.03 42
3357.16 31
3357.29 21
3357.43 13
3357.56 6
3357.69 2
3357.82 0
3357.96 0
3358.09 2
3358.22 5
3358.36 10
3358.49 15
3358.62 22
3358.75 29
3358.89 37
3359.02 43
3359.15 48
3359.29 49
3359.42 47
3359.55 43
3359.68 38
3359.82 33
3359.95 31
3360.08 31
3360.22 35
3360.35 40
3360.48 47
3360.61 55
3360.75 62
3360.88 68
3361.01 73
3361.15 78
3361.28 81
3361.41 83
3361.54 84
3361.68 82
3361.81 79
3361.94 73
3362.08 66
3362.21 57
3362.34 48
3362.47 39
3362.61 32
3362.74 26
3362.87 23
3363.01 24
3363.14 28
3363.27 35
3363.40 45
3363.54 57
3363.67 69
3363.80 81
3363.94 90
3364.07 97
3364.20 101
3364.34 103
3364.47 104
3364.60 104
3364.73 105
3364.87 107
3365.00 110
3365.13 115
3365.27 122
3365.40 130
3365.53 139
3365.66 147
3365.80 153
3365.93 156
3366.06 156
3366.20 153
3366.33 147
3366.46 139
3366.60 129
3366.73 118
3366.86 107
3366.99 97
3367.13 87
3367.26 79
3367.39 73
3367.53 68
3367.66 64
3367.79 60
3367.93 55
3368.06 50
3368.19 42
3368.32 34
3368.46 25
3368.59 16
3368.72 8
3368.86 3
3368.99 1
3369.12 3
3369.26 8
3369.39 16
3369.52 26
3369.65 34
3369.79 40
3369.92 42
3370.05 41
3370.19 36
3370.32 29
3370.45 21
3370.59 14
3370.72 6
3370.85 0
3370.99 0
3371.12 0
3371.25 0
3371.38 0
3371.52 0
3371.65 0
3371.78 0
3371.92 1
3372.05 11
3372.18 20
3372.32 28
3372.45 33
3372.58 38
3372.72 43
3372.85 48
3372.98 54
3373.11 62
3373.25 71
3373.38 80
3373.51 86
3373.65 89
3373.78 87
3373.91 82
3374.05 75
3374.18 68
3374.31 65
3374.45 68
3374.58 79
3374.71 97
3374.85 121
3374.98 146
3375.11 169
3375.24 186
3375.38 195
3375.51 195
3375.64 187
3375.78 173
3375.91 155
3376.04 138
3376.18 123
3376.31 113
3376.44 108
3376.58 108
3376.71 112
3376.84 119
3376.98 126
3377.11 133
3377.24 137
3377.38 138
3377.51 137
3377.64 134
3377.78 129
3377.91 124
3378.04 120
3378.17 118
3378.31 118
3378.44 118
3378.57 118
3378.71 117
3378.84 113
3378.97 108
3379.11 100
3379.24 92
3379.37 83
3379.51 73
3379.64 64
3379.77 55
3379.91 46
3380.04 39
3380.17 35
3380.31 37
3380.44 45
3380.57 59
3380.71 78
3380.84 100
3380.97 120
3381.11 137
3381.24 148
3381.37 154
3381.51 154
3381.64 152
3381.77 149
3381.91 146
3382.04 145
3382.17 145
3382.31 147
3382.44 150
3382.57 154
3382.71 159
3382.84 163
3382.97 167
3383.11 168
3383.24 166
3383.37 160
3383.51 151
3383.64 142
3383.77 134
3383.91 129
3384.04 128
3384.17 132
3384.31 139
3384.44 149
3384.57 159
3384.71 169
3384.84 177
3384.97 182
3385.11 186
3385.24 188
3385.37 189
3385.51 188
3385.64 187
3385.77 185
3385.91 184
3386.04 182
3386.17 180
3386.31 175
3386.44 169
3386.57 159
3386.71 145
3386.84 130
3386.97 113
3387.11 96
3387.24 80
3387.37 67
3387.51 55
3387.64 44
3387.77 34
3387.91 23
3388.04 13
3388.17 3
3388.31 0
3388.44 0
3388.57 0
3388.71 0
3388.84 0
3388.97 0
3389.11 0
3389.24 0
3389.37 0
3389.51 4
3389.64 13
3389.77 23
3389.91 35
3390.04 48
3390.17 60
3390.31 71
3390.44 80
3390.57 88
3390.71 95
3390.84 101
3390.98 106
3391.11 109
3391.24 110
3391.38 109
3391.51 106
3391.64 102
3391.78 97
3391.91 94
3392.04 91
3392.18 91
3392.31 93
3392.44 97
3392.58 104
3392.71 112
3392.84 121
3392.98 131
3393.11 140
3393.24 147
3393.38 153
3393.51 156
3393.64 157
3393.78 157
3393.91 154
3394.05 150
3394.18 145
3394.31 137
3394.45 128
3394.58 119
3394.71 109
3394.85 101
3394.98 96
3395.11 94
3395.25 96
3395.38 101
3395.51 107
3395.65 113
3395.78 117
3395.91 119
3396.05 119
3396.18 115
3396.32 111
3396.45 106
3396.58 103
3396.72 100
3396.85 100
3396.98 100
3397.12 102
3397.25 105
3397.38 107
3397.52 110
3397.65 113
3397.79 117
3397.92 121
3398.05 128
3398.19 138
3398.32 150
3398.45 164
3398.59 179
3398.72 194
3398.85 206
3398.99 213
3399.12 215
3399.25 210
3399.39 202
3399.52 192
3399.66 181
3399.79 172
3399.92 166
3400.06 163
3400.19 162
3400.32 162
3400.46 160
3400.59 157
3400.72 151
3400.86 145
3400.99 138
3401.13 132
3401.26 130
3401.39 131
3401.53 138
3401.66 149
3401.79 163
3401.93 179
3402.06 195
3402.20 210
3402.33 223
3402.46 234
3402.60 242
3402.73 248
3402.86 252
3403.00 254
3403.13 254
3403.26 253
3403.40 248
3403.53 241
3403.67 233
3403.80 223
3403.93 213
3404.07 204
3404.20 197
3404.33 192
3404.47 189
3404.60 188
3404.74 187
3404.87 185
3405.00 180
3405.14 173
3405.27 165
3405.40 156
3405.54 149
3405.67 144
3405.81 142
3405.94 142
3406.07 144
3406.21 146
3406.34 147
3406.47 148
3406.61 148
3406.74 150
3406.88 152
3407.01 154
3407.14 155
3407.28 155
3407.41 152
3407.54 147
3407.68 140
3407.81 133
3407.95 128
3408.08 125
3408.21 126
3408.35 130
3408.48 135
3408.62 140
3408.75 145
3408.88 148
3409.02 149
3409.15 148
3409.28 147
3409.42 147
3409.55 147
3409.69 150
3409.82 153
3409.95 158
3410.09 163
3410.22 167
3410.35 168
3410.49 166
3410.62 161
3410.76 154
3410.89 146
3411.02 139
3411.16 132
3411.29 128
3411.43 124
3411.56 120
3411.69 114
3411.83 106
3411.96 95
3412.10 83
3412.23 69
3412.36 55
3412.50 42
3412.63 31
3412.76 21
3412.90 15
3413.03 10
3413.17 8
3413.30 7
3413.43 7
3413.57 5
3413.70 1
3413.84 0
3413.97 0
3414.10 0
3414.24 0
3414.37 0
3414.51 0
3414.64 0
3414.77 6
3414.91 15
3415.04 22
3415.17 28
3415.31 33
3415.44 36
3415.58 38
3415.71 39
3415.84 40
3415.98 41
3416.11 42
3416.25 44
3416.38 46
3416.51 50
3416.65 53
3416.78 57
3416.92 59
3417.05 59
3417.18 57
3417.32 54
3417.45 50
3417.59 45
3417.72 43
3417.85 42
3417.99 43
3418.12 48
3418.26 55
3418.39 62
3418.52 70
3418.66 76
3418.79 81
3418.93 83
3419.06 83
3419.19 80
3419.33 76
3419.46 72
3419.60 71
3419.73 74
3419.86 80
3420.00 91
3420.13 104
3420.27 119
3420.40 132
3420.53 143
3420.67 150
3420.80 154
3420.94 157
3421.07 158
3421.20 160
3421.34 163
3421.47 166
3421.61 171
3421.74 175
3421.88 180
3422.01 184
3422.14 186
3422.28 185
3422.41 180
3422.55 172
3422.68 162
3422.81 150
3422.95 140
3423.08 132
3423.22 130
3423.35 132
3423.48 138
3423.62 144
3423.75 149
3423.89 151
3424.02 147
3424.15 137
3424.29 122
3424.42 105
3424.56 87
3424.69 72
3424.83 59
3424.96 51
3425.09 46
3425.23 43
3425.36 40
3425.50 36
3425.63 31
3425.76 26
3425.90 21
3426.03 16
3426.17 13
3426.30 12
3426.44 12
3426.57 14
3426.70 15
3426.84 16
3426.97 17
3427.11 18
3427.24 18
3427.37 17
3427.51 15
3427.64 11
3427.78 6
3427.91 0
3428.05 0
3428.18 0
3428.31 0
3428.45 0
3428.58 0
3428.72 0
3428.85 4
3428.98 25
3429.12 50
3429.25 76
3429.39 101
3429.52 125
3429.66 145
3429.79 163
3429.92 179
3430.06 194
3430.19 206
3430.33 216
3430.46 224
3430.60 230
3430.73 236
3430.86 244
3431.00 256
3431.13 273
3431.27 294
3431.40 317
3431.54 339
3431.67 358
3431.80 369
3431.94 373
3432.07 369
3432.21 360
3432.34 349
3432.47 337
3432.61 326
3432.74 316
3432.88 310
3433.01 308
3433.15 309
3433.28 315
3433.41 326
3433.55 342
3433.68 361
3433.82 380
3433.95 397
3434.09 408
3434.22 414
3434.36 413
3434.49 406
3434.62 395
3434.76 381
3434.89 365
3435.03 347
3435.16 328
3435.30 308
3435.43 288
3435.56 269
3435.70 253
3435.83 241
3435.97 232
3436.10 225
3436.24 221
3436.37 217
3436.50 213
3436.64 208
3436.77 203
3436.91 198
3437.04 193
3437.18 190
3437.31 189
3437.45 190
3437.58 191
3437.71 192
3437.85 193
3437.98 191
3438.12 186
3438.25 178
3438.39 168
3438.52 158
3438.65 149
3438.79 142
3438.92 138
3439.06 138
3439.19 139
3439.33 141
3439.46 141
3439.60 139
3439.73 135
3439.86 130
3440.00 125
3440.13 123
3440.27 125
3440.40 131
3440.54 140
3440.67 152
3440.81 165
3440.94 176
3441.07 186
3441.21 193
3441.34 197
3441.48 200
3441.61 203
3441.75 205
3441.88 208
3442.02 208
3442.15 207
3442.28 201
3442.42 190
3442.55 174
3442.69 152
3442.82 126
3442.96 100
3443.09 75
3443.23 54
3443.36 39
3443.49 32
3443.63 32
3443.76 38
3443.90 48
3444.03 58
3444.17 66
3444.30 72
3444.44 74
3444.57 72
3444.71 69
3444.84 66
3444.97 64
3445.11 65
3445.24 68
3445.38 73
3445.51 78
3445.65 84
3445.78 90
3445.92 96
3446.05 103
3446.19 111
3446.32 118
3446.45 126
3446.59 133
3446.72 137
3446.86 139
3446.99 139
3447.13 136
3447.26 132
3447.40 128
3447.53 124
3447.67 122
3447.80 121
3447.93 121
3448.07 121
3448.20 121
3448.34 119
3448.47 116
3448.61 111
3448.74 104
3448.88 98
3449.01 92
3449.15 88
3449.28 87
3449.41 87
3449.55 88
3449.68 89
3449.82 89
3449.95 86
3450.09 80
3450.22 74
3450.36 68
3450.49 63
3450.63 61
3450.76 62
3450.90 67
3451.03 76
3451.17 88
3451.30 102
3451.43 116
3451.57 131
3451.70 143
3451.84 152
3451.97 158
3452.11 159
3452.24 156
3452.38 151
3452.51 144
3452.65 138
3452.78 133
3452.92 130
3453.05 129
3453.18 130
3453.32 132
3453.45 135
3453.59 139
3453.72 144
3453.86 150
3453.99 157
3454.13 164
3454.26 170
3454.40 174
3454.53 175
3454.67 172
3454.80 165
3454.94 153
3455.07 137
3455.21 120
3455.34 102
3455.47 88
3455.61 79
3455.74 77
3455.88 82
3456.01 92
3456.15 107
3456.28 121
3456.42 134
3456.55 143
3456.69 149
3456.82 154
3456.96 159
3457.09 167
3457.23 177
3457.36 188
3457.50 199
3457.63 211
3457.77 222
3457.90 233
3458.04 247
3458.17 264
3458.30 285
3458.44 310
3458.57 335
3458.71 360
3458.84 384
3458.98 407
3459.11 429
3459.25 450
3459.38 472
3459.52 493
3459.65 513
3459.79 529
3459.92 541
3460.06 546
3460.19 546
3460.33 541
3460.46 534
3460.60 526
3460.73 520
3460.87 517
3461.00 517
3461.14 518
3461.27 520
3461.41 521
3461.54 519
3461.68 515
3461.81 509
3461.94 503
3462.08 499
3462.21 497
3462.35 499
3462.48 503
3462.62 509
3462.75 514
3462.89 518
3463.02 518
3463.16 516
3463.29 512
3463.43 506
3463.56 499
3463.70 490
3463.83 481
3463.97 469
3464.10 453
3464.24 433
3464.37 410
3464.51 384
3464.64 356
3464.78 327
3464.91 299
3465.05 272
3465.18 247
3465.32 225
3465.45 205
3465.59 187
3465.72 172
3465.86 159
3465.99 149
3466.13 142
3466.26 137
3466.40 133
3466.53 131
3466.67 129
3466.80 127
3466.94 125
3467.07 124
3467.21 125
3467.34 127
3467.48 133
3467.61 143
3467.75 156
3467.88 172
3468.02 188
3468.15 204
3468.29 218
3468.42 227
3468.56 233
3468.69 234
3468.83 231
3468.96 225
3469.10 217
3469.23 208
3469.37 200
3469.50 193
3469.64 188
3469.77 185
3469.91 181
3470.04 178
3470.18 172
3470.31 164
3470.45 154
3470.58 143
3470.72 131
3470.85 121
3470.99 111
3471.12 103
3471.26 96
3471.39 87
3471.53 78
3471.66 66
3471.80 54
3471.93 42
3472.07 31
3472.20 24
3472.34 21
3472.47 23
3472.61 29
3472.74 37
3472.88 48
3473.01 58
3473.15 66
3473.28 70
3473.42 72
3473.55 71
3473.69 70
3473.82 69
3473.96 71
3474.09 76
3474.23 85
3474.36 97
3474.50 112
3474.63 129
3474.77 145
3474.90 161
3475.04 174
3475.17 184
3475.31 191
3475.44 194
3475.58 196
3475.71 195
3475.85 194
3475.98 193
3476.12 191
3476.25 188
3476.39 185
3476.52 179
3476.66 171
3476.79 161
3476.93 147
3477.07 131
3477.20 112
3477.34 93
3477.47 72
3477.61 52
3477.74 33
3477.88 17
3478.01 3
3478.15 0
3478.28 0
3478.42 0
3478.55 0
3478.69 0
3478.82 0
3478.96 0
3479.09 5
3479.23 9
3479.36 11
3479.50 12
3479.63 11
3479.77 10
3479.90 10
3480.04 13
3480.17 19
3480.31 28
3480.44 41
3480.58 54
3480.72 69
3480.85 82
3480.99 94
3481.12 104
3481.26 111
3481.39 116
3481.53 118
3481.66 117
3481.80 112
3481.93 103
3482.07 91
3482.20 78
3482.34 64
3482.47 52
3482.61 44
3482.74 41
3482.88 43
3483.01 51
3483.15 62
3483.28 74
3483.42 85
3483.56 93
3483.69 97
3483.83 97
3483.96 97
3484.10 96
3484.23 97
3484.37 99
3484.50 102
3484.64 105
3484.77 106
3484.91 104
3485.04 99
3485.18 92
3485.31 85
3485.45 83
3485.58 87
3485.72 98
3485.86 114
3485.99 135
3486.13 158
3486.26 180
3486.40 200
3486.53 216
3486.67 228
3486.80 238
3486.94 245
3487.07 250
3487.21 254
3487.34 254
3487.48 253
3487.61 247
3487.75 238
3487.89 225
3488.02 210
3488.16 194
3488.29 178
3488.43 166
3488.56 159
3488.70 158
3488.83 162
3488.97 170
3489.10 180
3489.24 186
3489.37 189
3489.51 187
3489.65 179
3489.78 169
3489.92 157
3490.05 147
3490.19 139
3490.32 133
3490.46 128
3490.59 122
3490.73 114
3490.86 103
3491.00 91
3491.13 78
3491.27 67
3491.41 60
3491.54 58
3491.68 62
3491.81 71
3491.95 85
3492.08 100
3492.22 117
3492.35 132
3492.49 144
3492.62 153
3492.76 158
3492.90 160
3493.03 159
3493.17 157
3493.30 153
3493.44 150
3493.57 146
3493.71 144
3493.84 144
3493.98 146
3494.11 152
3494.25 163
3494.39 176
3494.52 190
3494.66 204
3494.79 216
3494.93 223
3495.06 224
3495.20 221
3495.33 212
3495.47 201
3495.61 187
3495.74 172
3495.88 158
3496.01 146
3496.15 136
3496.28 129
3496.42 123
3496.55 120
3496.69 118
3496.82 117
3496.96 116
3497.10 117
3497.23 117
3497.37 119
3497.50 120
3497.64 121
3497.77 121
3497.91 121
3498.04 121
3498.18 121
3498.32 124
3498.45 129
3498.59 137
3498.72 145
3498.86 154
3498.99 161
3499.13 165
3499.26 165
3499.40 162
3499.54 157
3499.67 151
3499.81 145
3499.94 138
3500.08 131
3500.21 124
3500.35 115
3500.49 106
3500.62 97
3500.76 89
3500.89 83
3501.03 78
3501.16 73
3501.30 68
3501.43 60
3501.57 51
3501.71 41
3501.84 30
3501.98 20
3502.11 12
3502.25 8
3502.38 7
3502.52 8
3502.66 11
3502.79 14
3502.93 16
3503.06 16
3503.20 13
3503.33 9
3503.47 3
3503.60 0
3503.74 0
3503.88 0
3504.01 0
3504.15 0
3504.28 0
3504.42 0
3504.55 3
3504.69 8
3504.83 12
3504.96 13
3505.10 11
3505.23 7
3505.37 2
3505.50 0
3505.64 0
3505.78 0
3505.91 0
3506.05 0
3506.18 5
3506.32 15
3506.45 22
3506.59 26
3506.73 26
3506.86 21
3507.00 13
3507.13 5
3507.27 0
3507.40 0
3507.54 0
3507.68 6
3507.81 17
3507.95 30
3508.08 42
3508.22 50
3508.35 54
3508.49 53
3508.63 49
3508.76 43
3508.90 37
3509.03 33
3509.17 32
3509.31 35
3509.44 40
3509.58 46
3509.71 54
3509.85 63
3509.98 72
3510.12 83
3510.26 94
3510.39 106
3510.53 118
3510.66 127
3510.80 134
3510.93 136
3511.07 134
3511.21 128
3511.34 119
3511.48 107
3511.61 92
3511.75 76
3511.89 59
3512.02 45
3512.16 34
3512.29 28
3512.43 28
3512.56 33
3512.70 41
3512.84 49
3512.97 54
3513.11 55
3513.24 52
3513.38 46
3513.52 40
3513.65 36
3513.79 33
3513.92 32
3514.06 31
3514.19 30
3514.33 26
3514.47 20
3514.60 13
3514.74 6
3514.87 1
3515.01 0
3515.15 0
3515.28 0
3515.42 0
3515.55 0
3515.69 0
3515.83 0
3515.96 0
3516.10 0
3516.23 1
3516.37 10
3516.50 21
3516.64 30
3516.78 36
3516.91 37
3517.05 34
3517.18 28
3517.32 23
3517.46 19
3517.59 19
3517.73 21
3517.86 26
3518.00 29
3518.14 29
3518.27 25
3518.41 18
3518.54 7
3518.68 0
3518.82 0
3518.95 0
3519.09 0
3519.22 0
3519.36 0
3519.50 4
3519.63 22
3519.77 40
3519.90 57
3520.04 71
3520.18 79
3520.31 83
3520.45 83
3520.58 83
3520.72 85
3520.86 91
3520.99 102
3521.13 116
3521.26 131
3521.40 146
3521.54 157
3521.67 164
3521.81 167
3521.94 166
3522.08 163
3522.22 161
3522.35 159
3522.49 160
3522.62 162
3522.76 166
3522.90 172
3523.03 178
3523.17 183
3523.30 186
3523.44 187
3523.58 186
3523.71 184
3523.85 182
3523.98 182
3524.12 184
3524.26 189
3524.39 198
3524.53 207
3524.66 217
3524.80 225
3524.94 230
3525.07 232
3525.21 232
3525.34 230
3525.48 228
3525.62 226
3525.75 225
3525.89 224
3526.03 223
3526.16 222
3526.30 221
3526.43 220
3526.57 218
3526.71 217
3526.84 215
3526.98 213
3527.11 210
3527.25 207
3527.39 204
3527.52 203
3527.66 203
3527.79 206
3527.93 209
3528.07 214
3528.20 220
3528.34 226
3528.48 234
3528.61 246
3528.75 264
3528.88 289
3529.02 320
3529.16 356
3529.29 393
3529.43 428
3529.56 459
3529.70 485
3529.84 504
3529.97 520
3530.11 536
3530.25 554
3530.38 575
3530.52 600
3530.65 626
3530.79 652
3530.93 676
3531.06 697
3531.20 715
3531.34 732
3531.47 752
3531.61 774
3531.74 797
3531.88 821
3532.02 840
3532.15 853
3532.29 858
3532.42 854
3532.56 845
3532.70 833
3532.83 823
3532.97 817
3533.11 814
3533.24 814
3533.38 813
3533.51 810
3533.65 802
3533.79 789
3533.92 770
3534.06 748
3534.20 723
3534.33 697
3534.47 671
3534.60 647
3534.74 624
3534.88 604
3535.01 588
3535.15 575
3535.29 565
3535.42 556
3535.56 548
3535.69 540
3535.83 530
3535.97 517
3536.10 502
3536.24 484
3536.38 465
3536.51 444
3536.65 424
3536.79 404
3536.92 386
3537.06 369
3537.19 355
3537.33 343
3537.47 334
3537.60 329
3537.74 327
3537.88 327
3538.01 329
3538.15 329
3538.28 327
3538.42 320
3538.56 307
3538.69 288
3538.83 267
3538.97 245
3539.10 225
3539.24 210
3539.38 202
3539.51 201
3539.65 205
3539.78 213
3539.92 221
3540.06 228
3540.19 232
3540.33 231
3540.47 226
3540.60 217
3540.74 207
3540.88 197
3541.01 189
3541.15 184
3541.28 183
3541.42 185
3541.56 191
3541.69 199
3541.83 208
3541.97 217
3542.10 224
3542.24 229
3542.38 232
3542.51 235
3542.65 238
3542.79 243
3542.92 250
3543.06 259
3543.19 271
3543.33 283
3543.47 296
3543.60 307
3543.74 318
3543.88 327
3544.01 336
3544.15 343
3544.29 350
3544.42 356
3544.56 360
3544.70 364
3544.83 367
3544.97 371
3545.10 376
3545.24 383
3545.38 392
3545.51 402
3545.65 414
3545.79 426
3545.92 437
3546.06 447
3546.20 455
3546.33 462
3546.47 467
3546.61 472
3546.74 475
3546.88 476
3547.02 474
3547.15 468
3547.29 456
3547.43 438
3547.56 416
3547.70 390
3547.83 364
3547.97 341
3548.11 322
3548.24 310
3548.38 304
3548.52 305
3548.65 311
3548.79 319
3548.93 328
3549.06 338
3549.20 345
3549.34 351
3549.47 355
3549.61 357
3549.75 356
3549.88 352
3550.02 347
3550.16 340
3550.29 333
3550.43 328
3550.57 325
3550.70 325
3550.84 327
3550.98 332
3551.11 335
3551.25 337
3551.38 335
3551.52 329
3551.66 319
3551.79 305
3551.93 290
3552.07 275
3552.20 260
3552.34 247
3552.48 236
3552.61 227
3552.75 218
3552.89 208
3553.02 197
3553.16 183
3553.30 170
3553.43 157
3553.57 146
3553.71 140
3553.84 139
3553.98 143
3554.12 149
3554.25 155
3554.39 159
3554.53 161
3554.66 159
3554.80 153
3554.94 146
3555.07 136
3555.21 124
3555.35 112
3555.48 98
3555.62 85
3555.76 72
3555.89 61
3556.03 53
3556.17 47
3556.30 44
3556.44 42
3556.58 41
3556.71 41
3556.85 41
3556.99 41
3557.12 43
3557.26 46
3557.40 51
3557.53 57
3557.67 63
3557.81 68
3557.94 71
3558.08 72
3558.22 70
3558.35 67
3558.49 63
3558.63 59
3558.76 56
3558.90 53
3559.04 51
3559.17 48
3559.31 44
3559.45 40
3559.58 37
3559.72 36
3559.86 40
3560.00 49
3560.13 63
3560.27 83
3560.41 106
3560.54 130
3560.68 154
3560.82 176
3560.95 194
3561.09 208
3561.23 218
3561.36 222
3561.50 220
3561.64 212
3561.77 198
3561.91 178
3562.05 157
3562.18 135
3562.32 116
3562.46 103
3562.59 95
3562.73 93
3562.87 95
3563.00 98
3563.14 102
3563.28 106
3563.41 110
3563.55 114
3563.69 119
3563.83 124
3563.96 129
3564.10 132
3564.24 133
3564.37 132
3564.51 129
3564.65 125
3564.78 123
3564.92 122
3565.06 124
3565.19 125
3565.33 126
3565.47 125
3565.60 120
3565.74 111
3565.88 100
3566.01 89
3566.15 79
3566.29 72
3566.43 69
3566.56 69
3566.70 71
3566.84 76
3566.97 80
3567.11 82
3567.25 82
3567.38 79
3567.52 71
3567.66 61
3567.79 47
3567.93 33
3568.07 20
3568.21 8
3568.34 0
3568.48 0
3568.62 0
3568.75 0
3568.89 0
3569.03 0
3569.16 0
3569.30 0
3569.44 0
3569.57 0
3569.71 8
3569.85 21
3569.99 33
3570.12 43
3570.26 49
3570.40 48
3570.53 41
3570.67 31
3570.81 21
3570.94 14
3571.08 13
3571.22 17
3571.35 28
3571.49 42
3571.63 57
3571.77 71
3571.90 81
3572.04 85
3572.18 86
3572.31 83
3572.45 78
3572.59 73
3572.72 69
3572.86 67
3573.00 67
3573.14 67
3573.27 67
3573.41 68
3573.55 68
3573.68 68
3573.82 70
3573.96 74
3574.09 81
3574.23 92
3574.37 106
3574.51 121
3574.64 138
3574.78 153
3574.92 166
3575.05 176
3575.19 181
3575.33 182
3575.47 180
3575.60 174
3575.74 165
3575.88 155
3576.01 144
3576.15 133
3576.29 121
3576.42 110
3576.56 98
3576.70 86
3576.84 75
3576.97 64
3577.11 55
3577.25 49
3577.38 46
3577.52 47
3577.66 51
3577.80 56
3577.93 61
3578.07 64
3578.21 66
3578.34 65
3578.48 62
3578.62 58
3578.76 53
3578.89 49
3579.03 47
3579.17 48
3579.30 51
3579.44 58
3579.58 67
3579.71 77
3579.85 88
3579.99 99
3580.13 109
3580.26 118
3580.40 129
3580.54 140
3580.67 153
3580.81 167
3580.95 180
3581.09 192
3581.22 200
3581.36 204
3581.50 204
3581.63 199
3581.77 189
3581.91 177
3582.05 161
3582.18 144
3582.32 125
3582.46 107
3582.60 91
3582.73 79
3582.87 72
3583.01 71
3583.14 75
3583.28 83
3583.42 93
3583.56 102
3583.69 110
3583.83 114
3583.97 114
3584.10 111
3584.24 107
3584.38 103
3584.52 100
3584.65 98
3584.79 98
3584.93 99
3585.07 100
3585.20 102
3585.34 104
3585.48 107
3585.61 109
3585.75 111
3585.89 113
3586.03 113
3586.16 112
3586.30 110
3586.44 108
3586.57 106
3586.71 106
3586.85 107
3586.99 110
3587.12 114
3587.26 120
3587.40 128
3587.54 136
3587.67 144
3587.81 153
3587.95 160
3588.08 166
3588.22 170
3588.36 172
3588.50 172
3588.63 173
3588.77 172
3588.91 171
3589.05 169
3589.18 167
3589.32 163
3589.46 159
3589.60 153
3589.73 148
3589.87 143
3590.01 139
3590.14 136
3590.28 133
3590.42 130
3590.56 127
3590.69 124
3590.83 121
3590.97 118
3591.11 115
3591.24 111
3591.38 108
3591.52 103
3591.66 98
3591.79 93
3591.93 90
3592.07 89
3592.20 91
3592.34 95
3592.48 100
3592.62 105
3592.75 109
3592.89 110
3593.03 109
3593.17 107
3593.30 106
3593.44 108
3593.58 114
3593.72 123
3593.85 135
3593.99 148
3594.13 160
3594.27 167
3594.40 169
3594.54 167
3594.68 160
3594.82 151
3594.95 142
3595.09 134
3595.23 127
3595.36 123
3595.50 119
3595.64 115
3595.78 110
3595.91 106
3596.05 102
3596.19 100
3596.33 101
3596.46 104
3596.60 108
3596.74 112
3596.88 113
3597.01 111
3597.15 104
3597.29 93
3597.43 80
3597.56 68
3597.70 60
3597.84 56
3597.98 56
3598.11 62
3598.25 70
3598.39 78
3598.53 86
3598.66 92
3598.80 95
3598.94 95
3599.08 94
3599.21 90
3599.35 86
3599.49 82
3599.63 78
3599.76 74
3599.90 70
3600.04 68
3600.18 67
3600.31 66
3600.45 67
3600.59 69
3600.73 72
3600.86 76
3601.00 80
3601.14 85
3601.28 89
3601.41 91
3601.55 92
3601.69 91
3601.83 88
3601.96 83
3602.10 79
3602.24 76
3602.38 73
3602.51 73
3602.65 73
3602.79 74
3602.93 75
3603.07 77
3603.20 80
3603.34 85
3603.48 93
3603.62 103
3603.75 113
3603.89 120
3604.03 123
3604.17 119
3604.30 107
3604.44 90
3604.58 69
3604.72 47
3604.85 28
3604.99 16
3605.13 10
3605.27 10
3605.40 15
3605.54 20
3605.68 25
3605.82 27
3605.96 25
3606.09 20
3606.23 14
3606.37 9
3606.51 5
3606.64 4
3606.78 4
3606.92 4
3607.06 3
3607.19 1
3607.33 0
3607.47 0
3607.61 0
3607.74 0
3607.88 0
3608.02 0
3608.16 3
3608.30 13
3608.43 21
3608.57 25
3608.71 25
3608.85 21
3608.98 13
3609.12 3
3609.26 0
3609.40 0
3609.53 0
3609.67 0
3609.81 0
3609.95 2
3610.09 8
3610.22 11
3610.36 12
3610.50 9
3610.64 5
3610.77 1
3610.91 0
3611.05 0
3611.19 3
3611.32 10
3611.46 22
3611.60 38
3611.74 56
3611.88 77
3612.01 97
3612.15 115
3612.29 130
3612.43 139
3612.56 143
3612.70 142
3612.84 138
3612.98 132
3613.12 125
3613.25 119
3613.39 113
3613.53 108
3613.67 104
3613.80 100
3613.94 98
3614.08 97
3614.22 97
3614.36 98
3614.49 100
3614.63 102
3614.77 103
3614.91 104
3615.04 102
3615.18 99
3615.32 93
3615.46 85
3615.60 76
3615.73 65
3615.87 56
3616.01 48
3616.15 42
3616.28 39
3616.42 39
3616.56 40
3616.70 41
3616.84 42
3616.97 40
3617.11 38
3617.25 34
3617.39 30
3617.53 27
3617.66 26
3617.80 28
3617.94 34
3618.08 42
3618.21 53
3618.35 65
3618.49 77
3618.63 88
3618.77 95
3618.90 98
3619.04 95
3619.18 89
3619.32 79
3619.46 69
3619.59 62
3619.73 59
3619.87 64
3620.01 75
3620.15 92
3620.28 110
3620.42 127
3620.56 139
3620.70 145
3620.83 145
3620.97 140
3621.11 132
3621.25 124
3621.39 118
3621.52 113
3621.66 109
3621.80 106
3621.94 101
3622.08 96
3622.21 90
3622.35 86
3622.49 85
3622.63 87
3622.77 93
3622.90 104
3623.04 116
3623.18 128
3623.32 138
3623.46 145
3623.59 149
3623.73 150
3623.87 150
3624.01 150
3624.15 152
3624.28 156
3624.42 162
3624.56 169
3624.70 174
3624.84 177
3624.97 175
3625.11 169
3625.25 158
3625.39 144
3625.53 130
3625.66 116
3625.80 107
3625.94 101
3626.08 100
3626.22 104
3626.35 111
3626.49 118
3626.63 125
3626.77 130
3626.91 134
3627.04 134
3627.18 132
3627.32 127
3627.46 119
3627.60 110
3627.73 98
3627.87 86
3628.01 75
3628.15 67
3628.29 61
3628.42 60
3628.56 63
3628.70 69
3628.84 78
3628.98 88
3629.11 98
3629.25 109
3629.39 120
3629.53 131
3629.67 142
3629.81 153
3629.94 164
3630.08 173
3630.22 180
3630.36 185
3630.50 188
3630.63 189
3630.77 189
3630.91 191
3631.05 195
3631.19 201
3631.32 209
3631.46 219
3631.60 227
3631.74 233
3631.88 234
3632.01 229
3632.15 218
3632.29 202
3632.43 182
3632.57 159
3632.71 136
3632.84 116
3632.98 100
3633.12 88
3633.26 82
3633.40 80
3633.53 81
3633.67 84
3633.81 87
3633.95 88
3634.09 88
3634.23 85
3634.36 80
3634.50 75
3634.64 72
3634.78 71
3634.92 75
3635.05 84
3635.19 97
3635.33 114
3635.47 132
3635.61 148
3635.75 160
3635.88 167
3636.02 168
3636.16 164
3636.30 157
3636.44 150
3636.57 143
3636.71 138
3636.85 136
3636.99 135
3637.13 135
3637.27 134
3637.40 132
3637.54 128
3637.68 121
3637.82 113
3637.96 103
3638.10 92
3638.23 78
3638.37 64
3638.51 48
3638.65 32
3638.79 17
3638.92 4
3639.06 0
3639.20 0
3639.34 0
3639.48 0
3639.62 0
3639.75 0
3639.89 0
3640.03 0
3640.17 1
3640.31 7
3640.45 15
3640.58 22
3640.72 32
3640.86 43
3641.00 57
3641.14 73
3641.28 92
3641.41 111
3641.55 130
3641.69 147
3641.83 160
3641.97 169
3642.11 172
3642.24 172
3642.38 168
3642.52 161
3642.66 153
3642.80 144
3642.94 135
3643.07 127
3643.21 121
3643.35 119
3643.49 120
3643.63 126
3643.77 136
3643.90 148
3644.04 160
3644.18 171
3644.32 179
3644.46 185
3644.60 189
3644.73 190
3644.87 189
3645.01 185
3645.15 179
3645.29 171
3645.43 161
3645.56 150
3645.70 139
3645.84 130
3645.98 123
3646.12 119
3646.26 117
3646.39 118
3646.53 119
3646.67 121
3646.81 123
3646.95 123
3647.09 122
3647.23 120
3647.36 116
3647.50 109
3647.64 101
3647.78 92
3647.92 83
3648.06 75
3648.19 68
3648.33 65
3648.47 63
3648.61 64
3648.75 64
3648.89 65
3649.02 64
3649.16 63
3649.30 60
3649.44 56
3649.58 50
3649.72 45
3649.86 38
3649.99 30
3650.13 22
3650.27 13
3650.41 5
3650.55 0
3650.69 0
3650.82 0
3650.96 0
3651.10 0
3651.24 0
3651.38 7
3651.52 17
3651.66 27
3651.79 36
3651.93 43
3652.07 47
3652.21 48
3652.35 48
3652.49 46
3652.63 44
3652.76 43
3652.90 43
3653.04 45
3653.18 49
3653.32 55
3653.46 62
3653.60 70
3653.73 77
3653.87 83
3654.01 87
3654.15 89
3654.29 89
3654.43 89
3654.57 89
3654.70 92
3654.84 99
3654.98 110
3655.12 124
3655.26 140
3655.40 154
3655.54 164
3655.67 168
3655.81 165
3655.95 156
3656.09 143
3656.23 129
3656.37 116
3656.51 105
3656.64 98
3656.78 94
3656.92 90
3657.06 84
3657.20 73
3657.34 57
3657.48 36
3657.61 11
3657.75 0
3657.89 0
3658.03 0
3658.17 0
3658.31 0
3658.45 0
3658.58 0
3658.72 0
3658.86 21
3659.00 44
3659.14 65
3659.28 83
3659.42 100
3659.55 116
3659.69 133
3659.83 150
3659.97 168
3660.11 186
3660.25 205
3660.39 223
3660.53 239
3660.66 254
3660.80 267
3660.94 276
3661.08 283
3661.22 286
3661.36 287
3661.50 288
3661.64 291
3661.77 296
3661.91 305
3662.05 316
3662.19 327
3662.33 335
3662.47 337
3662.61 333
3662.74 322
3662.88 306
3663.02 288
3663.16 269
3663.30 251
3663.44 234
3663.58 218
3663.72 203
3663.85 187
3663.99 171
3664.13 153
3664.27 135
3664.41 117
3664.55 99
3664.69 81
3664.83 64
3664.96 49
3665.10 38
3665.24 32
3665.38 33
3665.52 40
3665.66 53
3665.80 70
3665.94 88
3666.07 105
3666.21 118
3666.35 127
3666.49 131
3666.63 132
3666.77 131
3666.91 129
3667.05 127
3667.18 125
3667.32 123
3667.46 123
3667.60 123
3667.74 123
3667.88 124
3668.02 126
3668.16 127
3668.30 127
3668.43 127
3668.57 126
3668.71 124
3668.85 121
3668.99 117
3669.13 113
3669.27 109
3669.41 107
3669.54 107
3669.68 110
3669.82 117
3669.96 127
3670.10 137
3670.24 147
3670.38 155
3670.52 159
3670.66 159
3670.79 155
3670.93 149
3671.07 141
3671.21 132
3671.35 125
3671.49 119
3671.63 115
3671.77 113
3671.91 114
3672.04 118
3672.18 122
3672.32 127
3672.46 130
3672.60 130
3672.74 127
3672.88 121
3673.02 112
3673.16 103
3673.29 95
3673.43 90
3673.57 88
3673.71 89
3673.85 94
3673.99 100
3674.13 107
3674.27 113
3674.41 118
3674.55 122
3674.68 125
3674.82 127
3674.96 129
3675.10 129
3675.24 129
3675.38 127
3675.52 122
3675.66 115
3675.80 105
3675.93 95
3676.07 84
3676.21 75
3676.35 70
3676.49 69
3676.63 74
3676.77 82
3676.91 92
3677.05 103
3677.19 114
3677.32 123
3677.46 130
3677.60 136
3677.74 140
3677.88 142
3678.02 142
3678.16 140
3678.30 136
3678.44 130
3678.58 123
3678.71 116
3678.85 110
3678.99 105
3679.13 100
3679.27 94
3679.41 87
3679.55 75
3679.69 60
3679.83 42
3679.97 23
3680.10 4
3680.24 0
3680.38 0
3680.52 0
3680.66 0
3680.80 0
3680.94 0
3681.08 0
3681.22 0
3681.36 2
3681.50 18
3681.63 38
3681.77 60
3681.91 82
3682.05 100
3682.19 112
3682.33 117
3682.47 115
3682.61 107
3682.75 97
3682.89 87
3683.03 79
3683.16 73
3683.30 70
3683.44 69
3683.58 70
3683.72 73
3683.86 76
3684.00 82
3684.14 89
3684.28 98
3684.42 108
3684.56 117
3684.69 126
3684.83 134
3684.97 141
3685.11 147
3685.25 152
3685.39 158
3685.53 162
3685.67 166
3685.81 169
3685.95 170
3686.09 171
3686.23 171
3686.36 169
3686.50 167
3686.64 164
3686.78 160
3686.92 157
3687.06 155
3687.20 157
3687.34 163
3687.48 174
3687.62 189
3687.76 208
3687.90 226
3688.03 244
3688.17 259
3688.31 271
3688.45 278
3688.59 280
3688.73 278
3688.87 271
3689.01 259
3689.15 243
3689.29 225
3689.43 208
3689.57 192
3689.70 180
3689.84 171
3689.98 163
3690.12 157
3690.26 150
3690.40 143
3690.54 135
3690.68 128
3690.82 124
3690.96 124
3691.10 127
3691.24 132
3691.38 138
3691.52 142
3691.65 145
3691.79 147
3691.93 148
3692.07 151
3692.21 156
3692.35 164
3692.49 173
3692.63 182
3692.77 189
3692.91 192
3693.05 193
3693.19 191
3693.33 190
3693.46 189
3693.60 190
3693.74 193
3693.88 198
3694.02 202
3694.16 205
3694.30 207
3694.44 207
3694.58 207
3694.72 208
3694.86 211
3695.00 216
3695.14 223
3695.28 230
3695.42 238
3695.55 243
3695.69 246
3695.83 246
3695.97 245
3696.11 242
3696.25 238
3696.39 233
3696.53 228
3696.67 223
3696.81 216
3696.95 208
3697.09 201
3697.23 196
3697.37 196
3697.51 199
3697.65 207
3697.78 217
3697.92 229
3698.06 239
3698.20 244
3698.34 245
3698.48 240
3698.62 231
3698.76 221
3698.90 212
3699.04 206
3699.18 205
3699.32 208
3699.46 214
3699.60 221
3699.74 226
3699.88 226
3700.01 219
3700.15 207
3700.29 191
3700.43 174
3700.57 160
3700.71 150
3700.85 148
3700.99 153
3701.13 165
3701.27 183
3701.41 203
3701.55 224
3701.69 244
3701.83 260
3701.97 272
3702.11 280
3702.25 284
3702.39 285
3702.52 286
3702.66 288
3702.80 292
3702.94 297
3703.08 305
3703.22 315
3703.36 327
3703.50 339
3703.64 351
3703.78 363
3703.92 374
3704.06 382
3704.20 388
3704.34 390
3704.48 390
3704.62 386
3704.76 380
3704.90 371
3705.04 362
3705.18 350
3705.31 337
3705.45 323
3705.59 308
3705.73 292
3705.87 276
3706.01 261
3706.15 248
3706.29 238
3706.43 232
3706.57 229
3706.71 230
3706.85 233
3706.99 238
3707.13 244
3707.27 249
3707.41 254
3707.55 257
3707.69 259
3707.83 262
3707.97 264
3708.11 266
3708.25 268
3708.38 270
3708.52 271
3708.66 270
3708.80 268
3708.94 263
3709.08 256
3709.22 248
3709.36 239
3709.50 232
3709.64 227
3709.78 225
3709.92 225
3710.06 228
3710.20 231
3710.34 233
3710.48 234
3710.62 234
3710.76 231
3710.90 227
3711.04 221
3711.18 214
3711.32 206
3711.46 199
3711.60 193
3711.74 188
3711.88 185
3712.01 184
3712.15 185
3712.29 188
3712.43 191
3712.57 195
3712.71 199
3712.85 206
3712.99 215
3713.13 224
3713.27 235
3713.41 244
3713.55 250
3713.69 251
3713.83 245
3713.97 234
3714.11 217
3714.25 198
3714.39 178
3714.53 159
3714.67 143
3714.81 129
3714.95 118
3715.09 109
3715.23 101
3715.37 96
3715.51 92
3715.65 90
3715.79 90
3715.93 93
3716.07 99
3716.21 106
3716.34 114
3716.48 122
3716.62 129
3716.76 134
3716.90 138
3717.04 139
3717.18 140
3717.32 140
3717.46 141
3717.60 144
3717.74 150
3717.88 160
3718.02 172
3718.16 187
3718.30 202
3718.44 216
3718.58 227
3718.72 233
3718.86 233
3719.00 227
3719.14 215
3719.28 198
3719.42 177
3719.56 156
3719.70 137
3719.84 120
3719.98 107
3720.12 97
3720.26 88
3720.40 80
3720.54 70
3720.68 61
3720.82 51
3720.96 45
3721.10 42
3721.24 45
3721.38 52
3721.52 62
3721.66 74
3721.80 83
3721.94 89
3722.08 90
3722.22 86
3722.36 79
3722.50 70
3722.64 61
3722.78 56
3722.92 55
3723.05 59
3723.19 70
3723.33 85
3723.47 102
3723.61 120
3723.75 135
3723.89 147
3724.03 153
3724.17 153
3724.31 148
3724.45 139
3724.59 128
3724.73 115
3724.87 103
3725.01 91
3725.15 80
3725.29 69
3725.43 59
3725.57 50
3725.71 44
3725.85 40
3725.99 40
3726.13 43
3726.27 49
3726.41 58
3726.55 67
3726.69 74
3726.83 79
3726.97 79
3727.11 76
3727.25 70
3727.39 63
3727.53 57
3727.67 53
3727.81 51
3727.95 52
3728.09 55
3728.23 57
3728.37 58
3728.51 57
3728.65 54
3728.79 50
3728.93 46
3729.07 45
3729.21 46
3729.35 51
3729.49 58
3729.63 66
3729.77 75
3729.91 82
3730.05 89
3730.19 93
3730.33 97
3730.47 100
3730.61 102
3730.75 104
3730.89 105
3731.03 105
3731.17 104
3731.31 102
3731.45 101
3731.59 101
3731.73 104
3731.87 110
3732.01 117
3732.15 124
3732.29 130
3732.43 134
3732.57 135
3732.71 133
3732.85 129
3732.99 124
3733.13 118
3733.27 112
3733.41 106
3733.55 100
3733.69 93
3733.83 86
3733.97 78
3734.11 72
3734.25 67
3734.39 64
3734.53 61
3734.67 58
3734.81 54
3734.95 49
3735.09 42
3735.23 33
3735.37 24
3735.51 15
3735.65 8
3735.79 3
3735.93 2
3736.07 5
3736.21 9
3736.35 14
3736.49 18
3736.63 19
3736.77 16
3736.91 9
3737.05 0
3737.19 0
3737.33 0
3737.47 0
3737.61 0
3737.75 0
3737.89 0
3738.03 7
3738.17 19
3738.31 28
3738.45 36
3738.59 43
3738.74 51
3738.88 60
3739.02 71
3739.16 86
3739.30 102
3739.44 119
3739.58 134
3739.72 146
3739.86 154
3740.00 157
3740.14 157
3740.28 152
3740.42 144
3740.56 134
3740.70 123
3740.84 112
3740.98 102
3741.12 94
3741.26 91
3741.40 92
3741.54 96
3741.68 104
3741.82 112
3741.96 119
3742.10 123
3742.24 124
3742.38 121
3742.52 116
3742.66 109
3742.80 103
3742.94 98
3743.08 97
3743.22 99
3743.36 104
3743.50 114
3743.64 125
3743.78 136
3743.92 146
3744.06 152
3744.20 155
3744.34 154
3744.48 152
3744.62 150
3744.76 151
3744.90 155
3745.04 163
3745.18 171
3745.32 179
3745.47 186
3745.61 189
3745.75 191
3745.89 191
3746.03 189
3746.17 186
3746.31 180
3746.45 172
3746.59 161
3746.73 148
3746.87 133
3747.01 120
3747.15 109
3747.29 103
3747.43 100
3747.57 101
3747.71 101
3747.85 101
3747.99 98
3748.13 92
3748.27 84
3748.41 75
3748.55 65
3748.69 56
3748.83 45
3748.97 34
3749.11 21
3749.25 9
3749.39 0
3749.53 0
3749.67 0
3749.81 1
3749.96 16
3750.10 36
3750.24 59
3750.38 81
3750.52 100
3750.66 115
3750.80 126
3750.94 132
3751.08 136
3751.22 138
3751.36 139
3751.50 139
3751.64 141
3751.78 143
3751.92 147
3752.06 153
3752.20 159
3752.34 166
3752.48 173
3752.62 180
3752.76 186
3752.90 190
3753.04 192
3753.18 191
3753.32 188
3753.47 182
3753.61 174
3753.75 166
3753.89 157
3754.03 150
3754.17 144
3754.31 140
3754.45 138
3754.59 139
3754.73 141
3754.87 143
3755.01 144
3755.15 142
3755.29 138
3755.43 131
3755.57 123
3755.71 115
3755.85 108
3755.99 102
3756.13 98
3756.27 95
3756.41 93
3756.56 90
3756.70 87
3756.84 85
3756.98 86
3757.12 90
3757.26 97
3757.40 106
3757.54 117
3757.68 128
3757.82 137
3757.96 145
3758.10 153
3758.24 161
3758.38 170
3758.52 181
3758.66 194
3758.80 207
3758.94 220
3759.08 230
3759.22 237
3759.37 239
3759.51 237
3759.65 230
3759.79 221
3759.93 210
3760.07 196
3760.21 182
3760.35 167
3760.49 152
3760.63 139
3760.77 128
3760.91 119
3761.05 113
3761.19 111
3761.33 112
3761.47 115
3761.61 121
3761.75 127
3761.90 132
3762.04 136
3762.18 139
3762.32 140
3762.46 141
3762.60 143
3762.74 145
3762.88 148
3763.02 152
3763.16 155
3763.30 158
3763.44 160
3763.58 161
3763.72 162
3763.86 163
3764.00 165
3764.14 167
3764.29 171
3764.43 176
3764.57 182
3764.71 188
3764.85 193
3764.99 196
3765.13 198
3765.27 197
3765.41 195
3765.55 193
3765.69 191
3765.83 190
3765.97 192
3766.11 195
3766.25 200
3766.40 204
3766.54 208
3766.68 211
3766.82 213
3766.96 214
3767.10 212
3767.24 206
3767.38 197
3767.52 186
3767.66 172
3767.80 157
3767.94 143
3768.08 130
3768.22 120
3768.36 111
3768.51 105
3768.65 99
3768.79 96
3768.93 93
3769.07 91
3769.21 91
3769.35 92
3769.49 93
3769.63 94
3769.77 94
3769.91 93
3770.05 91
3770.19 89
3770.34 87
3770.48 86
3770.62 85
3770.76 86
3770.90 89
3771.04 92
3771.18 97
3771.32 103
3771.46 111
3771.60 121
3771.74 133
3771.88 145
3772.02 157
3772.16 167
3772.31 174
3772.45 178
3772.59 179
3772.73 177
3772.87 175
3773.01 175
3773.15 176
3773.29 181
3773.43 187
3773.57 196
3773.71 204
3773.85 212
3774.00 218
3774.14 221
3774.28 220
3774.42 217
3774.56 211
3774.70 203
3774.84 194
3774.98 185
3775.12 177
3775.26 172
3775.40 168
3775.54 167
3775.69 168
3775.83 171
3775.97 175
3776.11 180
3776.25 186
3776.39 192
3776.53 198
3776.67 203
3776.81 205
3776.95 206
3777.09 204
3777.23 199
3777.38 192
3777.52 184
3777.66 176
3777.80 168
3777.94 160
3778.08 154
3778.22 150
3778.36 148
3778.50 148
3778.64 151
3778.78 155
3778.93 161
3779.07 167
3779.21 174
3779.35 181
3779.49 188
3779.63 195
3779.77 203
3779.91 210
3780.05 216
3780.19 218
3780.33 218
3780.48 212
3780.62 204
3780.76 193
3780.90 180
3781.04 169
3781.18 159
3781.32 153
3781.46 149
3781.60 147
3781.74 147
3781.88 146
3782.03 144
3782.17 141
3782.31 135
3782.45 127
3782.59 117
3782.73 106
3782.87 95
3783.01 85
3783.15 77
3783.29 71
3783.44 69
3783.58 69
3783.72 71
3783.86 75
3784.00 78
3784.14 79
3784.28 79
3784.42 76
3784.56 72
3784.70 67
3784.85 64
3784.99 61
3785.13 61
3785.27 63
3785.41 66
3785.55 70
3785.69 73
3785.83 74
3785.97 73
3786.11 71
3786.26 68
3786.40 65
3786.54 62
3786.68 61
3786.82 62
3786.96 64
3787.10 68
3787.24 70
3787.38 73
3787.52 74
3787.67 74
3787.81 73
3787.95 70
3788.09 66
3788.23 61
3788.37 53
3788.51 43
3788.65 30
3788.79 17
3788.94 4
3789.08 0
3789.22 0
3789.36 0
3789.50 0
3789.64 0
3789.78 0
3789.92 0
3790.06 0
3790.21 0
3790.35 13
3790.49 33
3790.63 56
3790.77 82
3790.91 106
3791.05 127
3791.19 140
3791.33 146
3791.48 144
3791.62 136
3791.76 126
3791.90 115
3792.04 106
3792.18 101
3792.32 100
3792.46 103
3792.60 109
3792.75 117
3792.89 126
3793.03 136
3793.17 146
3793.31 157
3793.45 168
3793.59 177
3793.73 182
3793.88 182
3794.02 176
3794.16 164
3794.30 148
3794.44 131
3794.58 116
3794.72 105
3794.86 101
3795.00 101
3795.15 105
3795.29 111
3795.43 116
3795.57 119
3795.71 120
3795.85 120
3795.99 121
3796.13 122
3796.28 125
3796.42 129
3796.56 133
3796.70 137
3796.84 137
3796.98 133
3797.12 125
3797.26 114
3797.41 101
3797.55 88
3797.69 78
3797.83 71
3797.97 68
3798.11 67
3798.25 68
3798.39 68
3798.54 67
3798.68 64
3798.82 60
3798.96 57
3799.10 54
3799.24 54
3799.38 58
3799.52 64
3799.67 72
3799.81 80
3799.95 87
3800.09 94
3800.23 98
3800.37 100
3800.51 101
3800.65 100
3800.80 99
3800.94 96
3801.08 92
3801.22 86
3801.36 77
3801.50 66
3801.64 55
3801.79 43
3801.93 33
3802.07 26
3802.21 24
3802.35 27
3802.49 36
3802.63 50
3802.77 68
3802.92 86
3803.06 103
3803.20 118
3803.34 127
3803.48 131
3803.62 130
3803.76 124
3803.91 115
3804.05 103
3804.19 89
3804.33 74
3804.47 59
3804.61 44
3804.75 31
3804.90 20
3805.04 14
3805.18 11
3805.32 11
3805.46 14
3805.60 18
3805.74 23
3805.89 27
3806.03 29
3806.17 32
3806.31 34
3806.45 37
3806.59 41
3806.73 45
3806.87 48
3807.02 51
3807.16 53
3807.30 52
3807.44 51
3807.58 49
3807.72 49
3807.86 53
3808.01 59
3808.15 68
3808.29 79
3808.43 91
3808.57 102
3808.71 111
3808.86 117
3809.00 121
3809.14 122
3809.28 121
3809.42 119
3809.56 115
3809.70 109
3809.85 103
3809.99 96
3810.13 88
3810.27 80
3810.41 71
3810.55 64
3810.69 58
3810.84 54
3810.98 51
3811.12 49
3811.26 47
3811.40 44
3811.54 40
3811.68 34
3811.83 28
3811.97 23
3812.11 18
3812.25 16
3812.39 16
3812.53 16
3812.68 17
3812.82 17
3812.96 15
3813.10 11
3813.24 5
3813.38 0
3813.52 0
3813.67 0
3813.81 0
3813.95 0
3814.09 0
3814.23 0
3814.37 0
3814.52 10
3814.66 25
3814.80 43
3814.94 60
3815.08 76
3815.22 88
3815.36 95
3815.51 95
3815.65 91
3815.79 83
3815.93 74
3816.07 65
3816.21 58
3816.36 52
3816.50 47
3816.64 43
3816.78 38
3816.92 33
3817.06 29
3817.21 25
3817.35 22
3817.49 21
3817.63 20
3817.77 19
3817.91 16
3818.06 13
3818.20 9
3818.34 5
3818.48 2
3818.62 0
3818.76 0
3818.91 2
3819.05 6
3819.19 13
3819.33 21
3819.47 30
3819.61 41
3819.76 52
3819.90 62
3820.04 72
3820.18 81
3820.32 89
3820.46 95
3820.61 100
3820.75 104
3820.89 106
3821.03 107
3821.17 105
3821.31 102
3821.46 95
3821.60 85
3821.74 73
3821.88 59
3822.02 45
3822.16 32
3822.31 23
3822.45 18
3822.59 17
3822.73 19
3822.87 25
3823.01 32
3823.16 39
3823.30 46
3823.44 53
3823.58 59
3823.72 62
3823.86 64
3824.01 61
3824.15 55
3824.29 46
3824.43 34
3824.57 21
3824.71 9
3824.86 0
3825.00 0
3825.14 0
3825.28 0
3825.42 7
3825.57 15
3825.71 22
3825.85 27
3825.99 27
3826.13 24
3826.27 17
3826.42 7
3826.56 0
3826.70 0
3826.84 0
3826.98 0
3827.13 0
3827.27 0
3827.41 0
3827.55 0
3827.69 15
3827.83 32
3827.98 49
3828.12 66
3828.26 82
3828.40 97
3828.54 111
3828.69 122
3828.83 130
3828.97 133
3829.11 131
3829.25 126
3829.39 117
3829.54 106
3829.68 96
3829.82 86
3829.96 78
3830.10 71
3830.25 65
3830.39 61
3830.53 59
3830.67 58
3830.81 61
3830.95 68
3831.10 77
3831.24 90
3831.38 104
3831.52 118
3831.66 131
3831.81 140
3831.95 145
3832.09 144
3832.23 139
3832.37 130
3832.52 120
3832.66 110
3832.80 102
3832.94 98
3833.08 99
3833.22 104
3833.37 112
3833.51 121
3833.65 130
3833.79 138
3833.93 142
3834.08 142
3834.22 139
3834.36 133
3834.50 124
3834.64 114
3834.79 104
3834.93 94
3835.07 85
3835.21 76
3835.35 69
3835.50 63
3835.64 59
3835.78 58
3835.92 59
3836.06 63
3836.21 70
3836.35 79
3836.49 89
3836.63 98
3836.77 107
3836.92 114
3837.06 117
3837.20 118
3837.34 115
3837.48 109
3837.63 99
3837.77 88
3837.91 76
3838.05 63
3838.19 50
3838.34 38
3838.48 29
3838.62 22
3838.76 18
3838.90 17
3839.05 18
3839.19 23
3839.33 30
3839.47 37
3839.61 43
3839.76 48
3839.90 51
3840.04 51
3840.18 49
3840.32 46
3840.47 43
3840.61 43
3840.75 46
3840.89 52
3841.03 62
3841.18 73
3841.32 85
3841.46 96
3841.60 104
3841.74 110
3841.89 114
3842.03 120
3842.17 128
3842.31 140
3842.45 158
3842.60 179
3842.74 201
3842.88 222
3843.02 240
3843.17 252
3843.31 260
3843.45 264
3843.59 267
3843.73 271
3843.88 276
3844.02 285
3844.16 294
3844.30 304
3844.44 312
3844.59 317
3844.73 318
3844.87 314
3845.01 307
3845.15 297
3845.30 287
3845.44 280
3845.58 276
3845.72 278
3845.87 286
3846.01 300
3846.15 318
3846.29 337
3846.43 354
3846.58 366
3846.72 374
3846.86 375
3847.00 373
3847.14 367
3847.29 359
3847.43 350
3847.57 341
3847.71 333
3847.86 324
3848.00 316
3848.14 308
3848.28 300
3848.42 293
3848.57 286
3848.71 280
3848.85 275
3848.99 271
3849.14 268
3849.28 267
3849.42 268
3849.56 271
3849.70 274
3849.85 279
3849.99 283
3850.13 285
3850.27 286
3850.42 283
3850.56 277
3850.70 267
3850.84 254
3850.98 238
3851.13 221
3851.27 204
3851.41 187
3851.55 172
3851.70 159
3851.84 150
3851.98 146
3852.12 146
3852.26 150
3852.41 158
3852.55 167
3852.69 175
3852.83 179
3852.98 179
3853.12 175
3853.26 169
3853.40 163
3853.54 162
3853.69 166
3853.83 176
3853.97 191
3854.11 207
3854.26 220
3854.40 229
3854.54 231
3854.68 225
3854.83 215
3854.97 200
3855.11 185
3855.25 170
3855.39 156
3855.54 144
3855.68 132
3855.82 120
3855.96 108
3856.11 98
3856.25 89
3856.39 83
3856.53 81
3856.68 82
3856.82 85
3856.96 90
3857.10 94
3857.25 96
3857.39 97
3857.53 96
3857.67 93
3857.81 91
3857.96 89
3858.10 88
3858.24 88
3858.38 89
3858.53 89
3858.67 90
3858.81 91
3858.95 92
3859.10 93
3859.24 95
3859.38 98
3859.52 101
3859.67 104
3859.81 106
3859.95 107
3860.09 105
3860.24 102
3860.38 98
3860.52 94
3860.66 90
3860.81 88
3860.95 87
3861.09 86
3861.23 85
3861.37 83
3861.52 79
3861.66 73
3861.80 66
3861.94 59
3862.09 52
3862.23 46
3862.37 42
3862.51 41
3862.66 42
3862.80 46
3862.94 51
3863.08 58
3863.23 66
3863.37 72
3863.51 78
3863.65 80
3863.80 81
3863.94 79
3864.08 76
3864.22 73
3864.37 72
3864.51 74
3864.65 79
3864.79 87
3864.94 96
3865.08 105
3865.22 112
3865.36 113
3865.51 110
3865.65 102
3865.79 91
3865.93 79
3866.08 67
3866.22 56
3866.36 48
3866.50 41
3866.65 37
3866.79 33
3866.93 31
3867.07 30
3867.22 32
3867.36 35
3867.50 41
3867.64 48
3867.79 54
3867.93 60
3868.07 65
3868.21 68
3868.36 71
3868.50 73
3868.64 76
3868.78 78
3868.93 80
3869.07 80
3869.21 78
3869.36 74
3869.50 67
3869.64 58
3869.78 49
3869.93 39
3870.07 31
3870.21 23
3870.35 17
3870.50 12
3870.64 9
3870.78 8
3870.92 9
3871.07 12
3871.21 17
3871.35 23
3871.49 32
3871.64 42
3871.78 53
3871.92 64
3872.06 75
3872.21 84
3872.35 89
3872.49 89
3872.64 83
3872.78 72
3872.92 58
3873.06 42
3873.21 27
3873.35 17
3873.49 12
3873.63 12
3873.78 19
3873.92 29
3874.06 42
3874.20 57
3874.35 71
3874.49 84
3874.63 95
3874.77 105
3874.92 112
3875.06 117
3875.20 120
3875.35 122
3875.49 124
3875.63 125
3875.77 126
3875.92 125
3876.06 123
3876.20 118
3876.34 109
3876.49 98
3876.63 83
3876.77 65
3876.92 46
3877.06 27
3877.20 9
3877.34 0
3877.49 0
3877.63 0
3877.77 0
3877.91 0
3878.06 0
3878.20 2
3878.34 9
3878.49 13
3878.63 14
3878.77 12
3878.91 9
3879.06 7
3879.20 6
3879.34 8
3879.48 14
3879.63 21
3879.77 31
3879.91 41
3880.06 52
3880.20 61
3880.34 69
3880.48 74
3880.63 76
3880.77 76
3880.91 75
3881.06 73
3881.20 73
3881.34 77
3881.48 84
3881.63 96
3881.77 112
3881.91 130
3882.05 147
3882.20 162
3882.34 172
3882.48 178
3882.63 178
3882.77 176
3882.91 172
3883.05 170
3883.20 170
3883.34 174
3883.48 181
3883.63 189
3883.77 197
3883.91 202
3884.05 204
3884.20 203
3884.34 198
3884.48 191
3884.63 182
3884.77 174
3884.91 166
3885.05 160
3885.20 154
3885.34 149
3885.48 146
3885.63 144
3885.77 143
3885.91 143
3886.05 144
3886.20 147
3886.34 150
3886.48 154
3886.63 158
3886.77 163
3886.91 168
3887.06 173
3887.20 177
3887.34 181
3887.48 184
3887.63 187
3887.77 187
3887.91 186
3888.06 183
3888.20 178
3888.34 173
3888.48 166
3888.63 159
3888.77 151
3888.91 144
3889.06 138
3889.20 133
3889.34 130
3889.48 127
3889.63 127
3889.77 128
3889.91 129
3890.06 131
3890.20 133
3890.34 134
3890.49 135
3890.63 137
3890.77 140
3890.91 146
3891.06 155
3891.20 167
3891.34 182
3891.49 198
3891.63 214
3891.77 229
3891.92 240
3892.06 247
3892.20 251
3892.34 252
3892.49 249
3892.63 245
3892.77 241
3892.92 236
3893.06 232
3893.20 227
3893.35 222
3893.49 215
3893.63 206
3893.77 195
3893.92 181
3894.06 166
3894.20 151
3894.35 138
3894.49 127
3894.63 120
3894.78 117
3894.92 117
3895.06 120
3895.20 124
3895.35 128
3895.49 131
3895.63 131
3895.78 130
3895.92 126
3896.06 119
3896.21 110
3896.35 100
3896.49 88
3896.64 77
3896.78 69
3896.92 65
3897.06 66
3897.21 72
3897.35 83
3897.49 95
3897.64 107
3897.78 115
3897.92 117
3898.07 114
3898.21 105
3898.35 93
3898.50 80
3898.64 69
3898.78 61
3898.93 58
3899.07 61
3899.21 67
3899.35 78
3899.50 92
3899.64 108
3899.78 126
3899.93 144
3900.07 160
3900.21 174
3900.36 183
3900.50 187
3900.64 183
3900.79 173
3900.93 158
3901.07 139
3901.22 120
3901.36 100
3901.50 83
3901.65 69
3901.79 58
3901.93 50
3902.07 46
3902.22 44
3902.36 44
3902.50 44
3902.65 44
3902.79 43
3902.93 41
3903.08 38
3903.22 34
3903.36 31
3903.51 31
3903.65 32
3903.79 37
3903.94 43
3904.08 52
3904.22 60
3904.37 67
3904.51 71
3904.65 72
3904.80 69
3904.94 63
3905.08 55
3905.23 45
3905.37 35
3905.51 28
3905.65 22
3905.80 19
3905.94 17
3906.08 17
3906.23 18
3906.37 21
3906.51 26
3906.66 34
3906.80 46
3906.94 60
3907.09 77
3907.23 94
3907.37 110
3907.52 123
3907.66 130
3907.80 131
3907.95 125
3908.09 114
3908.23 98
3908.38 79
3908.52 61
3908.66 45
3908.81 33
3908.95 25
3909.09 20
3909.24 18
3909.38 16
3909.52 14
3909.67 10
3909.81 4
3909.95 0
3910.10 0
3910.24 0
3910.38 0
3910.53 0
3910.67 0
3910.81 5
3910.96 10
3911.10 12
3911.24 11
3911.39 7
3911.53 3
3911.67 0
3911.82 0
3911.96 0
3912.10 0
3912.25 3
3912.39 9
3912.53 15
3912.68 22
3912.82 28
3912.96 34
3913.11 42
3913.25 51
3913.39 62
3913.54 75
3913.68 92
3913.82 110
3913.97 131
3914.11 152
3914.25 170
3914.40 183
3914.54 189
3914.68 187
3914.83 177
3914.97 161
3915.11 141
3915.26 122
3915.40 106
3915.55 94
3915.69 87
3915.83 82
3915.98 79
3916.12 77
3916.26 74
3916.41 71
3916.55 68
3916.69 67
3916.84 67
3916.98 69
3917.12 74
3917.27 82
3917.41 92
3917.55 104
3917.70 118
3917.84 132
3917.98 145
3918.13 153
3918.27 157
3918.41 155
3918.56 146
3918.70 133
3918.84 116
3918.99 99
3919.13 81
3919.28 66
3919.42 54
3919.56 45
3919.71 42
3919.85 43
3919.99 49
3920.14 59
3920.28 72
3920.42 85
3920.57 97
3920.71 106
3920.85 111
3921.00 112
3921.14 110
3921.28 108
3921.43 106
3921.57 105
3921.72 107
3921.86 110
3922.00 113
3922.15 117
3922.29 120
3922.43 121
3922.58 122
3922.72 122
3922.86 121
3923.01 118
3923.15 115
3923.29 111
3923.44 105
3923.58 97
3923.72 87
3923.87 75
3924.01 62
3924.16 47
3924.30 33
3924.44 20
3924.59 12
3924.73 9
3924.87 10
3925.02 16
3925.16 26
3925.30 38
3925.45 50
3925.59 62
3925.74 76
3925.88 91
3926.02 106
3926.17 123
3926.31 138
3926.45 152
3926.60 161
3926.74 165
3926.88 164
3927.03 159
3927.17 150
3927.32 139
3927.46 127
3927.60 115
3927.75 104
3927.89 93
3928.03 84
3928.18 78
3928.32 74
3928.46 74
3928.61 79
3928.75 87
3928.90 100
3929.04 116
3929.18 133
3929.33 150
3929.47 164
3929.61 174
3929.76 177
3929.90 173
3930.04 163
3930.19 149
3930.33 133
3930.48 118
3930.62 106
3930.76 100
3930.91 100
3931.05 106
3931.19 117
3931.34 129
3931.48 140
3931.63 150
3931.77 156
3931.91 159
3932.06 159
3932.20 158
3932.34 157
3932.49 158
3932.63 160
3932.78 165
3932.92 172
3933.06 182
3933.21 193
3933.35 205
3933.49 219
3933.64 231
3933.78 241
3933.93 247
3934.07 247
3934.21 243
3934.36 236
3934.50 228
3934.64 223
3934.79 220
3934.93 220
3935.08 222
3935.22 221
3935.36 217
3935.51 208
3935.65 195
3935.79 179
3935.94 164
3936.08 152
3936.23 143
3936.37 137
3936.51 135
3936.66 133
3936.80 132
3936.95 131
3937.09 129
3937.23 127
3937.38 125
3937.52 126
3937.66 128
3937.81 133
3937.95 142
3938.10 154
3938.24 171
3938.38 190
3938.53 210
3938.67 228
3938.82 242
3938.96 249
3939.10 248
3939.25 238
3939.39 222
3939.53 203
3939.68 185
3939.82 170
3939.97 162
3940.11 160
3940.25 161
3940.40 164
3940.54 166
3940.69 165
3940.83 160
3940.97 154
3941.12 147
3941.26 141
3941.40 138
3941.55 138
3941.69 141
3941.84 145
3941.98 149
3942.12 152
3942.27 155
3942.41 157
3942.56 159
3942.70 163
3942.84 168
3942.99 175
3943.13 185
3943.28 198
3943.42 214
3943.56 233
3943.71 255
3943.85 280
3944.00 308
3944.14 337
3944.28 366
3944.43 396
3944.57 424
3944.72 450
3944.86 473
3945.00 496
3945.15 519
3945.29 544
3945.44 572
3945.58 604
3945.72 640
3945.87 679
3946.01 720
3946.16 761
3946.30 801
3946.44 841
3946.59 881
3946.73 919
3946.88 954
3947.02 986
3947.16 1014
3947.31 1036
3947.45 1053
3947.60 1065
3947.74 1073
3947.88 1078
3948.03 1082
3948.17 1084
3948.32 1086
3948.46 1086
3948.60 1086
3948.75 1086
3948.89 1085
3949.04 1084
3949.18 1084
3949.32 1083
3949.47 1081
3949.61 1076
3949.76 1068
3949.90 1058
3950.04 1044
3950.19 1030
3950.33 1015
3950.48 1002
3950.62 991
3950.76 981
3950.91 972
3951.05 963
3951.20 952
3951.34 939
3951.48 922
3951.63 904
3951.77 884
3951.92 865
3952.06 847
3952.20 833
3952.35 820
3952.49 809
3952.64 797
3952.78 783
3952.93 766
3953.07 745
3953.21 721
3953.36 696
3953.50 670
3953.65 645
3953.79 623
3953.93 604
3954.08 589
3954.22 576
3954.37 566
3954.51 557
3954.66 548
3954.80 538
3954.94 528
3955.09 517
3955.23 506
3955.38 495
3955.52 484
3955.66 473
3955.81 461
3955.95 447
3956.10 428
3956.24 405
3956.38 378
3956.53 351
3956.67 323
3956.82 299
3956.96 278
3957.11 262
3957.25 248
3957.39 237
3957.54 226
3957.68 217
3957.83 209
3957.97 203
3958.12 199
3958.26 198
3958.40 198
3958.55 199
3958.69 198
3958.84 195
3958.98 190
3959.12 185
3959.27 180
3959.41 177
3959.56 177
3959.70 179
3959.85 184
3959.99 189
3960.13 193
3960.28 195
3960.42 193
3960.57 187
3960.71 177
3960.86 164
3961.00 149
3961.14 134
3961.29 119
3961.43 107
3961.58 99
3961.72 96
3961.87 96
3962.01 100
3962.15 104
3962.30 108
3962.44 110
3962.59 108
3962.73 103
3962.88 96
3963.02 87
3963.16 79
3963.31 73
3963.45 70
3963.60 72
3963.74 79
3963.89 91
3964.03 106
3964.17 123
3964.32 140
3964.46 154
3964.61 165
3964.75 171
3964.90 171
3965.04 168
3965.18 161
3965.33 153
3965.47 146
3965.62 140
3965.76 136
3965.91 135
3966.05 138
3966.19 143
3966.34 151
3966.48 161
3966.63 171
3966.77 181
3966.92 190
3967.06 196
3967.21 198
3967.35 196
3967.49 191
3967.64 183
3967.78 172
3967.93 161
3968.07 150
3968.22 141
3968.36 136
3968.50 136
3968.65 138
3968.79 144
3968.94 149
3969.08 153
3969.23 153
3969.37 149
3969.52 141
3969.66 130
3969.80 120
3969.95 112
3970.09 107
3970.24 107
3970.38 109
3970.53 115
3970.67 121
3970.82 127
3970.96 131
3971.10 134
3971.25 135
3971.39 134
3971.54 131
3971.68 127
3971.83 125
3971.97 123
3972.12 125
3972.26 129
3972.40 137
3972.55 146
3972.69 156
3972.84 164
3972.98 170
3973.13 171
3973.27 168
3973.42 161
3973.56 150
3973.70 139
3973.85 128
3973.99 118
3974.14 113
3974.28 111
3974.43 114
3974.57 119
3974.72 125
3974.86 129
3975.01 131
3975.15 130
3975.29 126
3975.44 121
3975.58 116
3975.73 112
3975.87 109
3976.02 106
3976.16 102
3976.31 95
3976.45 84
3976.60 69
3976.74 52
3976.88 35
3977.03 21
3977.17 10
3977.32 4
3977.46 0
3977.61 0
3977.75 0
3977.90 0
3978.04 0
3978.19 0
3978.33 0
3978.47 0
3978.62 0
3978.76 8
3978.91 26
3979.05 44
3979.20 63
3979.34 78
3979.49 91
3979.63 101
3979.78 109
3979.92 116
3980.07 123
3980.21 130
3980.35 139
3980.50 148
3980.64 158
3980.79 167
3980.93 174
3981.08 180
3981.22 184
3981.37 188
3981.51 193
3981.66 201
3981.80 213
3981.95 228
3982.09 246
3982.23 263
3982.38 276
3982.52 284
3982.67 285
3982.81 280
3982.96 271
3983.10 260
3983.25 250
3983.39 241
3983.54 233
3983.68 224
3983.83 213
3983.97 199
3984.12 184
3984.26 168
3984.40 156
3984.55 149
3984.69 147
3984.84 151
3984.98 157
3985.13 165
3985.27 174
3985.42 183
3985.56 192
3985.71 202
3985.85 213
3986.00 223
3986.14 233
3986.29 239
3986.43 242
3986.58 241
3986.72 237
3986.86 231
3987.01 226
3987.15 221
3987.30 216
3987.44 211
3987.59 206
3987.73 200
3987.88 194
3988.02 190
3988.17 189
3988.31 194
3988.46 203
3988.60 215
3988.75 226
3988.89 235
3989.04 237
3989.18 233
3989.33 222
3989.47 207
3989.61 191
3989.76 176
3989.90 165
3990.05 157
3990.19 151
3990.34 147
3990.48 144
3990.63 139
3990.77 133
3990.92 127
3991.06 122
3991.21 119
3991.35 117
3991.50 116
3991.64 117
3991.79 119
3991.93 119
3992.08 119
3992.22 116
3992.37 111
3992.51 106
3992.66 100
3992.80 95
3992.95 93
3993.09 94
3993.24 99
3993.38 108
3993.52 117
3993.67 127
3993.81 134
3993.96 139
3994.10 141
3994.25 140
3994.39 138
3994.54 137
3994.68 139
3994.83 142
3994.97 148
3995.12 152
3995.26 155
3995.41 154
3995.55 149
3995.70 141
3995.84 130
3995.99 120
3996.13 113
3996.28 109
3996.42 110
3996.57 114
3996.71 120
3996.86 126
3997.00 131
3997.15 132
3997.29 131
3997.44 128
3997.58 123
3997.73 118
3997.87 115
3998.02 114
3998.16 115
3998.31 120
3998.45 127
3998.60 136
3998.74 146
3998.89 156
3999.03 164
3999.18 170
3999.32 174
3999.47 176
3999.61 177
3999.76 175
3999.90 173
4000.05 169
4000.19 165
4000.34 159
4000.48 151
4000.63 142
4000.77 132
4000.92 121
4001.06 110
4001.21 101
4001.35 93
4001.50 89
4001.64 88
4001.79 90
4001.93 95
4002.08 100
4002.22 104
4002.37 105
4002.51 103
4002.66 98
4002.80 92
4002.95 87
4003.09 84
4003.24 85
4003.38 89
4003.53 97
4003.67 108
4003.82 120
4003.96 132
4004.11 144
4004.25 155
4004.40 167
4004.54 178
4004.69 190
4004.83 200
4004.98 209
4005.12 215
4005.27 218
4005.41 217
4005.56 212
4005.70 204
4005.85 195
4005.99 185
4006.14 175
4006.28 166
4006.43 159
4006.57 155
4006.72 153
4006.86 154
4007.01 156
4007.15 160
4007.30 164
4007.44 169
4007.59 175
4007.73 182
4007.88 189
4008.02 196
4008.17 202
4008.31 205
4008.46 204
4008.60 200
4008.75 193
4008.89 184
4009.04 175
4009.18 166
4009.33 158
4009.47 153
4009.62 149
4009.76 147
4009.91 144
4010.06 141
4010.20 136
4010.35 129
4010.49 121
4010.64 112
4010.78 104
4010.93 97
4011.07 93
4011.22 93
4011.36 96
4011.51 102
4011.65 111
4011.80 122
4011.94 133
4012.09 143
4012.23 151
4012.38 155
4012.52 155
4012.67 149
4012.81 140
4012.96 129
4013.10 118
4013.25 110
4013.39 104
4013.54 104
4013.68 107
4013.83 115
4013.98 125
4014.12 137
4014.27 149
4014.41 160
4014.56 167
4014.70 172
4014.85 172
4014.99 168
4015.14 160
4015.28 150
4015.43 139
4015.57 127
4015.72 115
4015.86 105
4016.01 96
4016.15 89
4016.30 83
4016.44 79
4016.59 76
4016.73 75
4016.88 74
4017.03 73
4017.17 72
4017.32 70
4017.46 67
4017.61 63
4017.75 58
4017.90 54
4018.04 51
4018.19 49
4018.33 49
4018.48 51
4018.62 54
4018.77 58
4018.91 63
4019.06 69
4019.20 77
4019.35 85
4019.50 95
4019.64 104
4019.79 111
4019.93 115
4020.08 115
4020.22 108
4020.37 96
4020.51 81
4020.66 65
4020.80 50
4020.95 40
4021.09 35
4021.24 34
4021.38 38
4021.53 43
4021.68 50
4021.82 58
4021.97 67
4022.11 76
4022.26 87
4022.40 99
4022.55 112
4022.69 124
4022.84 134
4022.98 141
4023.13 143
4023.27 141
4023.42 134
4023.57 125
4023.71 114
4023.86 103
4024.00 93
4024.15 85
4024.29 80
4024.44 79
4024.58 81
4024.73 85
4024.87 90
4025.02 96
4025.17 102
4025.31 106
4025.46 108
4025.60 108
4025.75 108
4025.89 108
4026.04 108
4026.18 110
4026.33 114
4026.47 120
4026.62 127
4026.76 135
4026.91 141
4027.06 145
4027.20 146
4027.35 143
4027.49 137
4027.64 130
4027.78 123
4027.93 117
4028.07 112
4028.22 109
4028.37 106
4028.51 104
4028.66 102
4028.80 99
4028.95 98
4029.09 99
4029.24 104
4029.38 113
4029.53 125
4029.67 139
4029.82 154
4029.97 166
4030.11 175
4030.26 179
4030.40 180
4030.55 177
4030.69 172
4030.84 166
4030.98 160
4031.13 155
4031.28 151
4031.42 148
4031.57 147
4031.71 146
4031.86 146
4032.00 147
4032.15 148
4032.29 148
4032.44 147
4032.59 144
4032.73 140
4032.88 135
4033.02 129
4033.17 121
4033.31 111
4033.46 99
4033.60 83
4033.75 66
4033.90 49
4034.04 33
4034.19 20
4034.33 13
4034.48 12
4034.62 16
4034.77 25
4034.91 37
4035.06 50
4035.21 61
4035.35 71
4035.50 79
4035.64 84
4035.79 87
4035.93 89
4036.08 92
4036.22 95
4036.37 99
4036.52 104
4036.66 109
4036.81 114
4036.95 117
4037.10 116
4037.24 112
4037.39 104
4037.54 94
4037.68 82
4037.83 71
4037.97 61
4038.12 54
4038.26 50
4038.41 49
4038.56 49
4038.70 49
4038.85 48
4038.99 45
4039.14 40
4039.28 32
4039.43 22
4039.58 11
4039.72 0
4039.87 0
4040.01 0
4040.16 0
4040.30 0
4040.45 0
4040.59 0
4040.74 0
4040.89 0
4041.03 6
4041.18 14
4041.32 21
4041.47 26
4041.61 29
4041.76 33
4041.91 36
4042.05 38
4042.20 39
4042.34 39
4042.49 37
4042.64 33
4042.78 28
4042.93 23
4043.07 20
4043.22 21
4043.36 27
4043.51 36
4043.66 47
4043.80 59
4043.95 69
4044.09 77
4044.24 80
4044.38 81
4044.53 80
4044.68 77
4044.82 74
4044.97 70
4045.11 66
4045.26 62
4045.40 58
4045.55 53
4045.70 50
4045.84 47
4045.99 47
4046.13 49
4046.28 52
4046.43 56
4046.57 59
4046.72 61
4046.86 61
4047.01 58
4047.15 53
4047.30 47
4047.45 40
4047.59 33
4047.74 27
4047.88 22
4048.03 18
4048.18 15
4048.32 14
4048.47 14
4048.61 17
4048.76 20
4048.90 24
4049.05 28
4049.20 30
4049.34 31
4049.49 31
4049.63 32
4049.78 32
4049.93 34
4050.07 37
4050.22 39
4050.36 40
4050.51 39
4050.65 35
4050.80 30
4050.95 22
4051.09 13
4051.24 4
4051.38 0
4051.53 0
4051.68 0
4051.82 0
4051.97 0
4052.11 0
4052.26 0
4052.41 0
4052.55 5
4052.70 11
4052.84 15
4052.99 17
4053.14 17
4053.28 15
4053.43 12
4053.57 9
4053.72 7
4053.86 5
4054.01 4
4054.16 4
4054.30 4
4054.45 5
4054.59 5
4054.74 5
4054.89 5
4055.03 6
4055.18 7
4055.32 9
4055.47 12
4055.62 16
4055.76 21
4055.91 27
4056.05 32
4056.20 36
4056.35 41
4056.49 45
4056.64 50
4056.78 55
4056.93 62
4057.08 68
4057.22 74
4057.37 78
4057.51 79
4057.66 76
4057.81 70
4057.95 60
4058.10 48
4058.24 35
4058.39 24
4058.54 14
4058.68 7
4058.83 2
4058.97 0
4059.12 0
4059.27 0
4059.41 1
4059.56 5
4059.70 11
4059.85 18
4060.00 26
4060.14 35
4060.29 47
4060.43 60
4060.58 76
4060.73 93
4060.87 110
4061.02 126
4061.17 138
4061.31 144
4061.46 143
4061.60 136
4061.75 124
4061.90 110
4062.04 95
4062.19 83
4062.33 72
4062.48 64
4062.63 57
4062.77 51
4062.92 43
4063.06 34
4063.21 24
4063.36 14
4063.50 6
4063.65 2
4063.80 1
4063.94 5
4064.09 11
4064.23 18
4064.38 25
4064.53 28
4064.67 30
4064.82 29
4064.96 27
4065.11 25
4065.26 25
4065.40 26
4065.55 29
4065.69 34
4065.84 39
4065.99 45
4066.13 51
4066.28 56
4066.43 59
4066.57 60
4066.72 59
4066.86 55
4067.01 49
4067.16 42
4067.30 35
4067.45 29
4067.60 25
4067.74 24
4067.89 25
4068.03 29
4068.18 35
4068.33 44
4068.47 56
4068.62 69
4068.76 85
4068.91 101
4069.06 118
4069.20 135
4069.35 149
4069.50 159
4069.64 163
4069.79 162
4069.93 155
4070.08 145
4070.23 134
4070.37 124
4070.52 118
4070.67 116
4070.81 120
4070.96 128
4071.10 137
4071.25 145
4071.40 152
4071.54 155
4071.69 154
4071.84 151
4071.98 145
4072.13 138
4072.27 130
4072.42 124
4072.57 118
4072.71 113
4072.86 111
4073.01 110
4073.15 110
4073.30 109
4073.44 106
4073.59 100
4073.74 93
4073.88 84
4074.03 74
4074.18 67
4074.32 63
4074.47 64
4074.62 70
4074.76 81
4074.91 95
4075.05 110
4075.20 126
4075.35 141
4075.49 154
4075.64 165
4075.79 173
4075.93 180
4076.08 184
4076.22 185
4076.37 183
4076.52 178
4076.66 171
4076.81 163
4076.96 155
4077.10 147
4077.25 139
4077.40 133
4077.54 126
4077.69 120
4077.83 113
4077.98 106
4078.13 101
4078.27 98
4078.42 96
4078.57 97
4078.71 99
4078.86 102
4079.01 104
4079.15 103
4079.30 100
4079.45 96
4079.59 90
4079.74 84
4079.88 79
4080.03 76
4080.18 75
4080.32 76
4080.47 79
4080.62 85
4080.76 91
4080.91 99
4081.06 107
4081.20 114
4081.35 118
4081.50 120
4081.64 118
4081.79 114
4081.93 107
4082.08 100
4082.23 95
4082.37 91
4082.52 90
4082.67 91
4082.81 94
4082.96 95
4083.11 95
4083.25 91
4083.40 84
4083.55 76
4083.69 67
4083.84 60
4083.99 55
4084.13 53
4084.28 54
4084.42 56
4084.57 60
4084.72 64
4084.86 68
4085.01 72
4085.16 76
4085.30 81
4085.45 87
4085.60 94
4085.74 104
4085.89 115
4086.04 127
4086.18 139
4086.33 151
4086.48 161
4086.62 170
4086.77 175
4086.92 177
4087.06 177
4087.21 175
4087.35 170
4087.50 164
4087.65 158
4087.79 151
4087.94 145
4088.09 140
4088.23 138
4088.38 139
4088.53 143
4088.67 149
4088.82 157
4088.97 165
4089.11 174
4089.26 183
4089.41 192
4089.55 200
4089.70 208
4089.85 214
4089.99 219
4090.14 220
4090.29 217
4090.43 209
4090.58 197
4090.73 183
4090.87 167
4091.02 153
4091.17 143
4091.31 136
4091.46 134
4091.61 136
4091.75 139
4091.90 142
4092.05 144
4092.19 147
4092.34 150
4092.49 155
4092.63 165
4092.78 181
4092.93 202
4093.07 228
4093.22 257
4093.37 285
4093.51 310
4093.66 329
4093.81 342
4093.95 349
4094.10 351
4094.25 350
4094.39 346
4094.54 343
4094.69 339
4094.83 336
4094.98 334
4095.13 332
4095.27 330
4095.42 329
4095.57 328
4095.71 327
4095.86 326
4096.01 323
4096.15 319
4096.30 314
4096.45 308
4096.59 300
4096.74 291
4096.89 284
4097.03 277
4097.18 270
4097.33 265
4097.47 259
4097.62 254
4097.77 248
4097.91 243
4098.06 239
4098.21 237
4098.35 236
4098.50 238
4098.65 242
4098.79 247
4098.94 251
4099.09 255
4099.23 255
4099.38 251
4099.53 242
4099.67 228
4099.82 209
4099.97 186
4100.11 161
4100.26 135
4100.41 112
4100.55 93
4100.70 80
4100.85 72
4100.99 69
4101.14 71
4101.29 75
4101.44 82
4101.58 90
4101.73 99
4101.88 108
4102.02 118
4102.17 127
4102.32 136
4102.46 142
4102.61 147
4102.76 148
4102.90 146
4103.05 140
4103.20 133
4103.34 124
4103.49 115
4103.64 107
4103.78 101
4103.93 96
4104.08 95
4104.23 95
4104.37 98
4104.52 103
4104.67 110
4104.81 118
4104.96 126
4105.11 133
4105.25 137
4105.40 139
4105.55 137
4105.69 131
4105.84 122
4105.99 109
4106.13 94
4106.28 78
4106.43 60
4106.57 43
4106.72 27
4106.87 12
4107.02 1
4107.16 0
4107.31 0
4107.46 0
4107.60 0
4107.75 0
4107.90 0
4108.04 0
4108.19 0
4108.34 7
4108.48 14
4108.63 20
4108.78 24
4108.93 27
4109.07 28
4109.22 29
4109.37 30
4109.51 33
4109.66 38
4109.81 44
4109.95 50
4110.10 54
4110.25 58
4110.39 61
4110.54 63
4110.69 67
4110.84 73
4110.98 82
4111.13 94
4111.28 107
4111.42 120
4111.57 128
4111.72 132
4111.86 130
4112.01 122
4112.16 110
4112.31 98
4112.45 86
4112.60 76
4112.75 67
4112.89 59
4113.04 51
4113.19 43
4113.33 35
4113.48 27
4113.63 22
4113.78 22
4113.92 28
4114.07 42
4114.22 61
4114.36 85
4114.51 111
4114.66 135
4114.80 154
4114.95 167
4115.10 171
4115.25 168
4115.39 160
4115.54 148
4115.69 135
4115.83 122
4115.98 109
4116.13 97
4116.28 85
4116.42 73
4116.57 61
4116.72 50
4116.86 41
4117.01 36
4117.16 35
4117.30 39
4117.45 46
4117.60 55
4117.75 63
4117.89 71
4118.04 75
4118.19 76
4118.33 73
4118.48 68
4118.63 61
4118.78 54
4118.92 47
4119.07 40
4119.22 33
4119.36 27
4119.51 21
4119.66 16
4119.81 14
4119.95 15
4120.10 20
4120.25 27
4120.39 35
4120.54 43
4120.69 49
4120.84 52
4120.98 54
4121.13 55
4121.28 57
4121.42 62
4121.57 70
4121.72 80
4121.87 93
4122.01 105
4122.16 115
4122.31 123
4122.45 129
4122.60 132
4122.75 134
4122.90 135
4123.04 138
4123.19 140
4123.34 142
4123.48 142
4123.63 139
4123.78 133
4123.93 122
4124.07 107
4124.22 89
4124.37 68
4124.52 46
4124.66 23
4124.81 0
4124.96 0
4125.10 0
4125.25 0
4125.40 0
4125.55 0
4125.69 0
4125.84 0
4125.99 0
4126.13 19
4126.28 39
4126.43 58
4126.58 74
4126.72 89
4126.87 102
4127.02 113
4127.17 123
4127.31 131
4127.46 136
4127.61 137
4127.75 136
4127.90 132
4128.05 127
4128.20 123
4128.34 119
4128.49 117
4128.64 116
4128.79 117
4128.93 117
4129.08 117
4129.23 114
4129.37 110
4129.52 103
4129.67 94
4129.82 84
4129.96 74
4130.11 65
4130.26 57
4130.41 50
4130.55 46
4130.70 43
4130.85 41
4130.99 40
4131.14 40
4131.29 40
4131.44 40
4131.58 40
4131.73 40
4131.88 41
4132.03 42
4132.17 44
4132.32 47
4132.47 50
4132.62 52
4132.76 54
4132.91 53
4133.06 50
4133.21 45
4133.35 38
4133.50 30
4133.65 23
4133.79 19
4133.94 20
4134.09 25
4134.24 35
4134.38 47
4134.53 61
4134.68 76
4134.83 89
4134.97 101
4135.12 113
4135.27 123
4135.42 133
4135.56 143
4135.71 151
4135.86 156
4136.01 158
4136.15 155
4136.30 149
4136.45 139
4136.60 127
4136.74 114
4136.89 103
4137.04 95
4137.19 91
4137.33 92
4137.48 97
4137.63 105
4137.77 115
4137.92 123
4138.07 127
4138.22 125
4138.36 118
4138.51 105
4138.66 90
4138.81 75
4138.95 62
4139.10 53
4139.25 46
4139.40 40
4139.54 34
4139.69 27
4139.84 19
4139.99 12
4140.13 7
4140.28 5
4140.43 7
4140.58 11
4140.72 17
4140.87 24
4141.02 30
4141.17 36
4141.31 41
4141.46 46
4141.61 51
4141.76 59
4141.90 68
4142.05 78
4142.20 90
4142.35 102
4142.49 113
4142.64 123
4142.79 130
4142.94 135
4143.08 136
4143.23 134
4143.38 128
4143.53 120
4143.67 109
4143.82 98
4143.97 88
4144.12 79
4144.27 71
4144.41 64
4144.56 57
4144.71 50
4144.86 40
4145.00 28
4145.15 15
4145.30 2
4145.45 0
4145.59 0
4145.74 0
4145.89 0
4146.04 0
4146.18 0
4146.33 1
4146.48 8
4146.63 12
4146.77 13
4146.92 13
4147.07 12
4147.22 12
4147.36 15
4147.51 20
4147.66 28
4147.81 37
4147.95 46
4148.10 55
4148.25 63
4148.40 70
4148.55 76
4148.69 82
4148.84 88
4148.99 93
4149.14 97
4149.28 98
4149.43 97
4149.58 94
4149.73 90
4149.87 85
4150.02 81
4150.17 78
4150.32 76
4150.47 72
4150.61 68
4150.76 62
4150.91 54
4151.06 44
4151.20 34
4151.35 26
4151.50 20
4151.65 18
4151.79 20
4151.94 26
4152.09 36
4152.24 47
4152.39 60
4152.53 72
4152.68 83
4152.83 92
4152.98 99
4153.12 103
4153.27 106
4153.42 108
4153.57 110
4153.71 112
4153.86 116
4154.01 121
4154.16 127
4154.31 133
4154.45 139
4154.60 146
4154.75 153
4154.90 161
4155.04 169
4155.19 178
4155.34 186
4155.49 192
4155.64 197
4155.78 200
4155.93 203
4156.08 206
4156.23 211
4156.37 218
4156.52 226
4156.67 235
4156.82 242
4156.97 246
4157.11 245
4157.26 239
4157.41 229
4157.56 217
4157.70 202
4157.85 188
4158.00 174
4158.15 163
4158.30 155
4158.44 149
4158.59 145
4158.74 142
4158.89 140
4159.03 136
4159.18 130
4159.33 120
4159.48 107
4159.63 92
4159.77 76
4159.92 61
4160.07 50
4160.22 42
4160.37 40
4160.51 40
4160.66 43
4160.81 46
4160.96 47
4161.10 45
4161.25 42
4161.40 38
4161.55 35
4161.70 35
4161.84 38
4161.99 44
4162.14 53
4162.29 62
4162.44 71
4162.58 78
4162.73 83
4162.88 86
4163.03 89
4163.17 92
4163.32 96
4163.47 100
4163.62 103
4163.77 104
4163.91 104
4164.06 101
4164.21 96
4164.36 90
4164.51 85
4164.65 82
4164.80 80
4164.95 80
4165.10 79
4165.25 78
4165.39 74
4165.54 67
4165.69 57
4165.84 44
4165.99 29
4166.13 15
4166.28 4
4166.43 0
4166.58 0
4166.73 7
4166.87 21
4167.02 39
4167.17 58
4167.32 73
4167.46 84
4167.61 88
4167.76 87
4167.91 80
4168.06 71
4168.20 61
4168.35 53
4168.50 46
4168.65 42
4168.80 39
4168.94 38
4169.09 37
4169.24 36
4169.39 34
4169.54 32
4169.68 29
4169.83 26
4169.98 23
4170.13 20
4170.28 18
4170.43 16
4170.57 14
4170.72 12
4170.87 9
4171.02 6
4171.17 4
4171.31 5
4171.46 8
4171.61 15
4171.76 25
4171.91 38
4172.05 51
4172.20 64
4172.35 75
4172.50 84
4172.65 91
4172.79 96
4172.94 99
4173.09 100
4173.24 100
4173.39 97
4173.53 90
4173.68 80
4173.83 67
4173.98 52
4174.13 39
4174.27 29
4174.42 22
4174.57 20
4174.72 21
4174.87 24
4175.02 27
4175.16 27
4175.31 23
4175.46 18
4175.61 11
4175.76 5
4175.90 3
4176.05 7
4176.20 17
4176.35 31
4176.50 46
4176.64 60
4176.79 70
4176.94 73
4177.09 71
4177.24 65
4177.39 57
4177.53 50
4177.68 45
4177.83 43
4177.98 42
4178.13 40
4178.27 37
4178.42 31
4178.57 23
4178.72 14
4178.87 6
4179.02 0
4179.16 0
4179.31 0
4179.46 0
4179.61 0
4179.76 0
4179.90 0
4180.05 0
4180.20 0
4180.35 0
4180.50 0
4180.65 3
4180.79 5
4180.94 6
4181.09 4
4181.24 1
4181.39 0
4181.53 0
4181.68 0
4181.83 0
4181.98 3
4182.13 17
4182.28 36
4182.42 58
4182.57 82
4182.72 105
4182.87 126
4183.02 141
4183.17 152
4183.31 158
4183.46 159
4183.61 158
4183.76 154
4183.91 151
4184.05 149
4184.20 148
4184.35 147
4184.50 147
4184.65 148
4184.80 150
4184.94 153
4185.09 157
4185.24 162
4185.39 167
4185.54 172
4185.69 176
4185.83 178
4185.98 180
4186.13 183
4186.28 186
4186.43 190
4186.58 195
4186.72 198
4186.87 199
4187.02 195
4187.17 185
4187.32 172
4187.47 156
4187.61 141
4187.76 128
4187.91 121
4188.06 120
4188.21 124
4188.36 132
4188.50 141
4188.65 149
4188.80 154
4188.95 156
4189.10 154
4189.25 151
4189.39 147
4189.54 143
4189.69 141
4189.84 141
4189.99 142
4190.14 144
4190.28 148
4190.43 151
4190.58 155
4190.73 158
4190.88 162
4191.03 164
4191.17 165
4191.32 164
4191.47 162
4191.62 159
4191.77 157
4191.92 155
4192.07 154
4192.21 153
4192.36 152
4192.51 149
4192.66 145
4192.81 140
4192.96 134
4193.10 130
4193.25 127
4193.40 128
4193.55 131
4193.70 136
4193.85 142
4193.99 148
4194.14 152
4194.29 155
4194.44 158
4194.59 160
4194.74 161
4194.89 161
4195.03 161
4195.18 159
4195.33 156
4195.48 152
4195.63 146
4195.78 141
4195.93 139
4196.07 139
4196.22 142
4196.37 147
4196.52 153
4196.67 159
4196.82 164
4196.96 167
4197.11 167
4197.26 168
4197.41 170
4197.56 174
4197.71 181
4197.86 192
4198.00 205
4198.15 222
4198.30 241
4198.45 261
4198.60 282
4198.75 303
4198.90 322
4199.04 339
4199.19 353
4199.34 363
4199.49 368
4199.64 368
4199.79 362
4199.93 352
4200.08 338
4200.23 321
4200.38 302
4200.53 282
4200.68 264
4200.83 249
4200.97 238
4201.12 230
4201.27 226
4201.42 223
4201.57 222
4201.72 219
4201.87 216
4202.01 212
4202.16 209
4202.31 206
4202.46 206
4202.61 208
4202.76 212
4202.91 218
4203.06 224
4203.20 229
4203.35 233
4203.50 234
4203.65 232
4203.80 228
4203.95 223
4204.10 217
4204.24 213
4204.39 211
4204.54 214
4204.69 221
4204.84 230
4204.99 241
4205.14 250
4205.28 258
4205.43 263
4205.58 267
4205.73 271
4205.88 276
4206.03 284
4206.18 294
4206.33 307
4206.47 320
4206.62 332
4206.77 340
4206.92 345
4207.07 346
4207.22 344
4207.37 339
4207.51 334
4207.66 330
4207.81 328
4207.96 330
4208.11 335
4208.26 342
4208.41 350
4208.56 357
4208.70 362
4208.85 363
4209.00 360
4209.15 354
4209.30 346
4209.45 338
4209.60 333
4209.75 333
4209.89 337
4210.04 345
4210.19 358
4210.34 373
4210.49 389
4210.64 404
4210.79 415
4210.94 423
4211.08 427
4211.23 428
4211.38 426
4211.53 421
4211.68 416
4211.83 413
4211.98 413
4212.13 417
4212.27 427
4212.42 445
4212.57 468
4212.72 496
4212.87 528
4213.02 559
4213.17 587
4213.32 609
4213.46 624
4213.61 632
4213.76 635
4213.91 638
4214.06 644
4214.21 656
4214.36 679
4214.51 711
4214.65 752
4214.80 800
4214.95 852
4215.10 903
4215.25 953
4215.40 998
4215.55 1039
4215.70 1076
4215.85 1109
4215.99 1140
4216.14 1171
4216.29 1203
4216.44 1237
4216.59 1273
4216.74 1311
4216.89 1351
4217.04 1394
4217.18 1438
4217.33 1484
4217.48 1534
4217.63 1587
4217.78 1642
4217.93 1697
4218.08 1750
4218.23 1799
4218.38 1843
4218.52 1881
4218.67 1912
4218.82 1938
4218.97 1959
4219.12 1975
4219.27 1984
4219.42 1988
4219.57 1987
4219.72 1980
4219.86 1967
4220.01 1951
4220.16 1932
4220.31 1911
4220.46 1886
4220.61 1857
4220.76 1823
4220.91 1784
4221.06 1740
4221.20 1692
4221.35 1641
4221.50 1591
4221.65 1543
4221.80 1498
4221.95 1456
4222.10 1415
4222.25 1374
4222.40 1331
4222.55 1285
4222.69 1235
4222.84 1183
4222.99 1132
4223.14 1083
4223.29 1039
4223.44 1002
4223.59 971
4223.74 946
4223.89 924
4224.04 906
4224.18 889
4224.33 873
4224.48 857
4224.63 840
4224.78 822
4224.93 802
4225.08 780
4225.23 758
4225.38 735
4225.53 714
4225.67 696
4225.82 680
4225.97 668
4226.12 658
4226.27 652
4226.42 647
4226.57 645
4226.72 644
4226.87 643
4227.02 642
4227.16 639
4227.31 634
4227.46 626
4227.61 616
4227.76 603
4227.91 587
4228.06 570
4228.21 551
4228.36 530
4228.51 509
4228.65 487
4228.80 466
4228.95 447
4229.10 431
4229.25 417
4229.40 406
4229.55 397
4229.70 389
4229.85 380
4230.00 371
4230.15 362
4230.29 355
4230.44 350
4230.59 351
4230.74 356
4230.89 365
4231.04 376
4231.19 387
4231.34 396
4231.49 401
4231.64 401
4231.79 398
4231.93 391
4232.08 382
4232.23 374
4232.38 369
4232.53 368
4232.68 372
4232.83 380
4232.98 391
4233.13 403
4233.28 413
4233.43 419
4233.58 418
4233.72 411
4233.87 398
4234.02 381
4234.17 361
4234.32 341
4234.47 322
4234.62 304
4234.77 290
4234.92 278
4235.07 269
4235.22 262
4235.37 257
4235.51 254
4235.66 252
4235.81 251
4235.96 251
4236.11 252
4236.26 254
4236.41 255
4236.56 256
4236.71 256
4236.86 254
4237.01 252
4237.16 251
4237.30 251
4237.45 253
4237.60 255
4237.75 258
4237.90 260
4238.05 260
4238.20 257
4238.35 252
4238.50 246
4238.65 238
4238.80 229
4238.95 219
4239.10 208
4239.24 195
4239.39 180
4239.54 163
4239.69 145
4239.84 128
4239.99 112
4240.14 98
4240.29 86
4240.44 76
4240.59 69
4240.74 65
4240.89 65
4241.04 68
4241.19 74
4241.33 83
4241.48 95
4241.63 108
4241.78 122
4241.93 136
4242.08 150
4242.23 165
4242.38 179
4242.53 192
4242.68 202
4242.83 208
4242.98 209
4243.13 205
4243.28 198
4243.42 189
4243.57 182
4243.72 178
4243.87 177
4244.02 179
4244.17 182
4244.32 182
4244.47 181
4244.62 176
4244.77 169
4244.92 162
4245.07 156
4245.22 151
4245.37 147
4245.52 143
4245.66 138
4245.81 133
4245.96 128
4246.11 125
4246.26 125
4246.41 131
4246.56 140
4246.71 154
4246.86 168
4247.01 182
4247.16 193
4247.31 199
4247.46 198
4247.61 192
4247.76 182
4247.91 168
4248.05 153
4248.20 138
4248.35 127
4248.50 119
4248.65 117
4248.80 119
4248.95 125
4249.10 132
4249.25 138
4249.40 143
4249.55 145
4249.70 144
4249.85 140
4250.00 135
4250.15 130
4250.30 125
4250.45 119
4250.60 112
4250.74 104
4250.89 95
4251.04 85
4251.19 75
4251.34 67
4251.49 62
4251.64 63
4251.79 68
4251.94 77
4252.09 90
4252.24 106
4252.39 121
4252.54 134
4252.69 144
4252.84 150
4252.99 152
4253.14 152
4253.29 148
4253.44 142
4253.58 136
4253.73 129
4253.88 122
4254.03 115
4254.18 109
4254.33 103
4254.48 98
4254.63 93
4254.78 88
4254.93 84
4255.08 81
4255.23 79
4255.38 80
4255.53 82
4255.68 86
4255.83 91
4255.98 97
4256.13 101
4256.28 103
4256.43 104
4256.58 102
4256.72 99
4256.87 95
4257.02 91
4257.17 88
4257.32 86
4257.47 84
4257.62 81
4257.77 76
4257.92 69
4258.07 60
4258.22 50
4258.37 40
4258.52 31
4258.67 23
4258.82 17
4258.97 12
4259.12 7
4259.27 2
4259.42 0
4259.57 0
4259.72 0
4259.87 0
4260.02 0
4260.17 0
4260.31 0
4260.46 0
4260.61 4
4260.76 13
4260.91 23
4261.06 33
4261.21 43
4261.36 52
4261.51 60
4261.66 67
4261.81 71
4261.96 74
4262.11 75
4262.26 75
4262.41 75
4262.56 76
4262.71 78
4262.86 81
4263.01 85
4263.16 90
4263.31 95
4263.46 100
4263.61 103
4263.76 106
4263.91 106
4264.06 105
4264.21 103
4264.36 99
4264.51 96
4264.65 94
4264.80 93
4264.95 94
4265.10 96
4265.25 100
4265.40 104
4265.55 108
4265.70 111
4265.85 113
4266.00 113
4266.15 111
4266.30 108
4266.45 104
4266.60 100
4266.75 96
4266.90 92
4267.05 90
4267.20 88
4267.35 87
4267.50 85
4267.65 83
4267.80 80
4267.95 76
4268.10 71
4268.25 67
4268.40 63
4268.55 60
4268.70 58
4268.85 57
4269.00 56
4269.15 55
4269.30 53
4269.45 50
4269.60 46
4269.75 41
4269.90 35
4270.05 30
4270.20 27
4270.35 27
4270.49 29
4270.64 34
4270.79 41
4270.94 48
4271.09 55
4271.24 60
4271.39 65
4271.54 71
4271.69 77
4271.84 83
4271.99 90
4272.14 94
4272.29 97
4272.44 96
4272.59 93
4272.74 89
4272.89 84
4273.04 81
4273.19 79
4273.34 80
4273.49 82
4273.64 87
4273.79 92
4273.94 98
4274.09 103
4274.24 108
4274.39 112
4274.54 114
4274.69 113
4274.84 109
4274.99 104
4275.14 98
4275.29 93
4275.44 89
4275.59 87
4275.74 87
4275.89 86
4276.04 85
4276.19 81
4276.34 73
4276.49 61
4276.64 48
4276.79 34
4276.94 23
4277.09 13
4277.24 7
4277.39 3
4277.54 1
4277.69 0
4277.84 0
4277.99 0
4278.14 0
4278.29 0
4278.44 0
4278.59 0
4278.74 0
4278.89 1
4279.04 11
4279.19 22
4279.34 33
4279.49 43
4279.64 50
4279.79 55
4279.94 56
4280.09 55
4280.24 53
4280.39 51
4280.54 51
4280.69 54
4280.84 60
4280.99 68
4281.14 79
4281.29 91
4281.44 104
4281.59 115
4281.74 126
4281.89 134
4282.04 140
4282.19 142
4282.34 141
4282.49 135
4282.64 124
4282.79 110
4282.94 93
4283.09 75
4283.24 58
4283.39 43
4283.54 33
4283.69 27
4283.84 26
4283.99 28
4284.14 33
4284.29 39
4284.44 46
4284.59 52
4284.74 59
4284.89 65
4285.04 70
4285.19 74
4285.34 78
4285.49 80
4285.64 83
4285.79 87
4285.94 93
4286.09 99
4286.24 104
4286.39 107
4286.54 106
4286.69 102
4286.84 95
4286.99 85
4287.14 76
4287.29 69
4287.44 66
4287.59 66
4287.74 68
4287.89 74
4288.04 82
4288.19 93
4288.34 107
4288.49 123
4288.64 141
4288.79 159
4288.94 176
4289.09 191
4289.24 202
4289.39 209
4289.54 213
4289.69 215
4289.84 216
4289.99 216
4290.14 217
4290.29 218
4290.44 220
4290.59 223
4290.74 228
4290.89 235
4291.04 247
4291.19 262
4291.34 281
4291.49 301
4291.64 320
4291.79 336
4291.94 347
4292.09 353
4292.24 353
4292.39 349
4292.54 342
4292.69 334
4292.84 327
4292.99 320
4293.14 313
4293.29 307
4293.44 300
4293.59 294
4293.75 287
4293.90 281
4294.05 276
4294.20 273
4294.35 271
4294.50 271
4294.65 274
4294.80 278
4294.95 284
4295.10 291
4295.25 298
4295.40 304
4295.55 310
4295.70 313
4295.85 312
4296.00 308
4296.15 299
4296.30 288
4296.45 274
4296.60 260
4296.75 247
4296.90 237
4297.05 230
4297.20 226
4297.35 225
4297.50 225
4297.65 226
4297.80 227
4297.95 227
4298.10 228
4298.25 229
4298.40 229
4298.55 230
4298.70 231
4298.85 231
4299.00 231
4299.15 230
4299.30 228
4299.45 225
4299.61 221
4299.76 217
4299.91 212
4300.06 207
4300.21 202
4300.36 199
4300.51 197
4300.66 195
4300.81 192
4300.96 188
4301.11 181
4301.26 171
4301.41 158
4301.56 145
4301.71 132
4301.86 122
4302.01 115
4302.16 111
4302.31 110
4302.46 111
4302.61 112
4302.76 114
4302.91 115
4303.06 117
4303.21 121
4303.36 127
4303.51 137
4303.66 149
4303.81 162
4303.97 174
4304.12 183
4304.27 187
4304.42 186
4304.57 179
4304.72 169
4304.87 155
4305.02 141
4305.17 127
4305.32 113
4305.47 101
4305.62 90
4305.77 79
4305.92 69
4306.07 60
4306.22 52
4306.37 45
4306.52 38
4306.67 31
4306.82 25
4306.97 18
4307.12 12
4307.27 8
4307.42 7
4307.58 9
4307.73 15
4307.88 23
4308.03 33
4308.18 42
4308.33 50
4308.48 55
4308.63 58
4308.78 58
4308.93 57
4309.08 55
4309.23 51
4309.38 48
4309.53 42
4309.68 35
4309.83 26
4309.98 16
4310.13 5
4310.28 0
4310.43 0
4310.58 0
4310.73 0
4310.89 0
4311.04 0
4311.19 0
4311.34 0
4311.49 5
4311.64 10
4311.79 16
4311.94 22
4312.09 29
4312.24 38
4312.39 48
4312.54 59
4312.69 68
4312.84 74
4312.99 76
4313.14 73
4313.29 66
4313.44 55
4313.60 43
4313.75 32
4313.90 23
4314.05 18
4314.20 16
4314.35 17
4314.50 19
4314.65 21
4314.80 19
4314.95 16
4315.10 10
4315.25 4
4315.40 0
4315.55 0
4315.70 0
4315.85 2
4316.00 6
4316.15 9
4316.31 11
4316.46 12
4316.61 13
4316.76 15
4316.91 21
4317.06 31
4317.21 45
4317.36 62
4317.51 80
4317.66 97
4317.81 113
4317.96 126
4318.11 136
4318.26 144
4318.41 149
4318.56 153
4318.72 156
4318.87 160
4319.02 166
4319.17 174
4319.32 184
4319.47 197
4319.62 211
4319.77 226
4319.92 240
4320.07 252
4320.22 263
4320.37 274
4320.52 284
4320.67 294
4320.82 302
4320.98 307
4321.13 309
4321.28 307
4321.43 301
4321.58 291
4321.73 278
4321.88 265
4322.03 252
4322.18 242
4322.33 234
4322.48 229
4322.63 228
4322.78 230
4322.93 235
4323.09 242
4323.24 252
4323.39 263
4323.54 273
4323.69 282
4323.84 289
4323.99 292
4324.14 293
4324.29 291
4324.44 288
4324.59 284
4324.74 282
4324.89 279
4325.04 277
4325.20 274
4325.35 270
4325.50 267
4325.65 263
4325.80 260
4325.95 258
4326.10 258
4326.25 260
4326.40 263
4326.55 266
4326.70 270
4326.85 271
4327.00 271
4327.16 267
4327.31 262
4327.46 254
4327.61 246
4327.76 239
4327.91 235
4328.06 234
4328.21 236
4328.36 241
4328.51 247
4328.66 253
4328.81 258
4328.97 261
4329.12 262
4329.27 263
4329.42 263
4329.57 263
4329.72 264
4329.87 266
4330.02 268
4330.17 270
4330.32 271
4330.47 272
4330.62 273
4330.78 274
4330.93 274
4331.08 274
4331.23 274
4331.38 273
4331.53 272
4331.68 271
4331.83 271
4331.98 269
4332.13 267
4332.28 264
4332.43 258
4332.59 250
4332.74 239
4332.89 226
4333.04 210
4333.19 193
4333.34 174
4333.49 156
4333.64 138
4333.79 122
4333.94 107
4334.09 95
4334.25 84
4334.40 74
4334.55 65
4334.70 57
4334.85 50
4335.00 46
4335.15 45
4335.30 49
4335.45 59
4335.60 73
4335.75 90
4335.91 109
4336.06 126
4336.21 141
4336.36 152
4336.51 158
4336.66 159
4336.81 157
4336.96 151
4337.11 143
4337.26 134
4337.42 126
4337.57 118
4337.72 112
4337.87 109
4338.02 109
4338.17 112
4338.32 117
4338.47 122
4338.62 125
4338.77 125
4338.92 119
4339.08 109
4339.23 94
4339.38 80
4339.53 67
4339.68 60
4339.83 59
4339.98 65
4340.13 75
4340.28 89
4340.44 102
4340.59 112
4340.74 116
4340.89 113
4341.04 105
4341.19 92
4341.34 77
4341.49 60
4341.64 45
4341.79 31
4341.95 19
4342.10 8
4342.25 0
4342.40 0
4342.55 0
4342.70 0
4342.85 0
4343.00 0
4343.15 0
4343.30 0
4343.46 0
4343.61 14
4343.76 29
4343.91 45
4344.06 61
4344.21 78
4344.36 94
4344.51 110
4344.66 124
4344.82 134
4344.97 139
4345.12 137
4345.27 129
4345.42 116
4345.57 99
4345.72 82
4345.87 66
4346.02 54
4346.18 45
4346.33 39
4346.48 33
4346.63 27
4346.78 20
4346.93 12
4347.08 4
4347.23 0
4347.38 0
4347.54 0
4347.69 11
4347.84 28
4347.99 49
4348.14 72
4348.29 94
4348.44 113
4348.59 128
4348.75 137
4348.90 141
4349.05 141
4349.20 137
4349.35 131
4349.50 122
4349.65 110
4349.80 97
4349.95 81
4350.11 65
4350.26 48
4350.41 34
4350.56 24
4350.71 19
4350.86 20
4351.01 26
4351.16 37
4351.32 53
4351.47 71
4351.62 92
4351.77 113
4351.92 132
4352.07 149
4352.22 163
4352.37 173
4352.53 180
4352.68 183
4352.83 184
4352.98 184
4353.13 183
4353.28 182
4353.43 180
4353.58 178
4353.74 175
4353.89 173
4354.04 171
4354.19 169
4354.34 169
4354.49 171
4354.64 174
4354.79 179
4354.95 185
4355.10 191
4355.25 195
4355.40 195
4355.55 191
4355.70 182
4355.85 167
4356.00 149
4356.16 130
4356.31 113
4356.46 99
4356.61 90
4356.76 86
4356.91 86
4357.06 87
4357.21 89
4357.37 89
4357.52 88
4357.67 86
4357.82 84
4357.97 85
4358.12 88
4358.27 93
4358.43 101
4358.58 110
4358.73 118
4358.88 125
4359.03 129
4359.18 130
4359.33 128
4359.48 123
4359.64 116
4359.79 107
4359.94 99
4360.09 93
4360.24 89
4360.39 90
4360.54 93
4360.70 97
4360.85 102
4361.00 104
4361.15 102
4361.30 97
4361.45 87
4361.60 75
4361.76 63
4361.91 51
4362.06 40
4362.21 33
4362.36 28
4362.51 27
4362.66 29
4362.81 34
4362.97 42
4363.12 53
4363.27 64
4363.42 75
4363.57 84
4363.72 91
4363.87 93
4364.03 90
4364.18 83
4364.33 73
4364.48 61
4364.63 50
4364.78 43
4364.93 40
4365.09 43
4365.24 51
4365.39 63
4365.54 77
4365.69 90
4365.84 101
4366.00 109
4366.15 113
4366.30 113
4366.45 112
4366.60 109
4366.75 106
4366.90 104
4367.06 103
4367.21 104
4367.36 108
4367.51 113
4367.66 119
4367.81 124
4367.96 126
4368.12 125
4368.27 119
4368.42 110
4368.57 98
4368.72 86
4368.87 77
4369.02 70
4369.18 66
4369.33 66
4369.48 68
4369.63 72
4369.78 75
4369.93 78
4370.09 80
4370.24 80
4370.39 78
4370.54 75
4370.69 69
4370.84 63
4370.99 55
4371.15 47
4371.30 38
4371.45 30
4371.60 21
4371.75 14
4371.90 7
4372.06 1
4372.21 0
4372.36 0
4372.51 0
4372.66 0
4372.81 0
4372.97 0
4373.12 0
4373.27 0
4373.42 0
4373.57 11
4373.72 23
4373.87 35
4374.03 43
4374.18 48
4374.33 48
4374.48 45
4374.63 41
4374.78 37
4374.94 36
4375.09 38
4375.24 43
4375.39 50
4375.54 56
4375.69 61
4375.85 63
4376.00 61
4376.15 55
4376.30 46
4376.45 36
4376.60 26
4376.76 17
4376.91 10
4377.06 6
4377.21 4
4377.36 4
4377.51 7
4377.67 11
4377.82 16
4377.97 22
4378.12 28
4378.27 35
4378.42 41
4378.58 46
4378.73 49
4378.88 51
4379.03 50
4379.18 48
4379.33 46
4379.49 42
4379.64 38
4379.79 34
4379.94 29
4380.09 26
4380.24 24
4380.40 24
4380.55 27
4380.70 34
4380.85 44
4381.00 54
4381.15 64
4381.31 73
4381.46 80
4381.61 85
4381.76 90
4381.91 96
4382.07 102
4382.22 109
4382.37 116
4382.52 121
4382.67 124
4382.82 122
4382.98 118
4383.13 111
4383.28 103
4383.43 95
4383.58 89
4383.73 85
4383.89 83
4384.04 82
4384.19 83
4384.34 84
4384.49 84
4384.65 82
4384.80 76
4384.95 67
4385.10 53
4385.25 37
4385.40 19
4385.56 1
4385.71 0
4385.86 0
4386.01 0
4386.16 0
4386.32 0
4386.47 0
4386.62 0
4386.77 0
4386.92 11
4387.07 26
4387.23 40
4387.38 53
4387.53 64
4387.68 71
4387.83 74
4387.99 73
4388.14 67
4388.29 57
4388.44 45
4388.59 32
4388.74 20
4388.90 11
4389.05 6
4389.20 6
4389.35 11
4389.50 21
4389.66 33
4389.81 47
4389.96 59
4390.11 70
4390.26 79
4390.42 87
4390.57 94
4390.72 102
4390.87 109
4391.02 117
4391.17 123
4391.33 126
4391.48 128
4391.63 128
4391.78 128
4391.93 129
4392.09 133
4392.24 140
4392.39 148
4392.54 157
4392.69 166
4392.85 173
4393.00 177
4393.15 178
4393.30 175
4393.45 169
4393.61 160
4393.76 148
4393.91 135
4394.06 123
4394.21 111
4394.37 103
4394.52 97
4394.67 93
4394.82 92
4394.97 91
4395.12 90
4395.28 89
4395.43 87
4395.58 86
4395.73 88
4395.88 92
4396.04 99
4396.19 109
4396.34 121
4396.49 136
4396.64 152
4396.80 169
4396.95 185
4397.10 200
4397.25 212
4397.40 222
4397.56 227
4397.71 228
4397.86 225
4398.01 218
4398.16 208
4398.32 197
4398.47 185
4398.62 176
4398.77 170
4398.93 166
4399.08 165
4399.23 165
4399.38 165
4399.53 164
4399.69 161
4399.84 155
4399.99 146
4400.14 136
4400.29 127
4400.45 118
4400.60 112
4400.75 108
4400.90 107
4401.05 110
4401.21 114
4401.36 119
4401.51 123
4401.66 126
4401.81 126
4401.97 123
4402.12 119
4402.27 114
4402.42 110
4402.57 108
4402.73 108
4402.88 111
4403.03 115
4403.18 120
4403.34 125
4403.49 129
4403.64 132
4403.79 134
4403.94 136
4404.10 140
4404.25 145
4404.40 152
4404.55 161
4404.70 169
4404.86 177
4405.01 180
4405.16 179
4405.31 173
4405.47 162
4405.62 149
4405.77 136
4405.92 122
4406.07 110
4406.23 100
4406.38 91
4406.53 82
4406.68 74
4406.83 69
4406.99 65
4407.14 65
4407.29 66
4407.44 70
4407.60 74
4407.75 78
4407.90 80
4408.05 83
4408.20 85
4408.36 87
4408.51 91
4408.66 94
4408.81 98
4408.97 102
4409.12 105
4409.27 108
4409.42 109
4409.57 112
4409.73 114
4409.88 117
4410.03 120
4410.18 122
4410.34 123
4410.49 122
4410.64 121
4410.79 119
4410.94 119
4411.10 120
4411.25 122
4411.40 126
4411.55 130
4411.71 131
4411.86 129
4412.01 122
4412.16 110
4412.31 95
4412.47 80
4412.62 67
4412.77 60
4412.92 58
4413.08 63
4413.23 72
4413.38 82
4413.53 92
4413.68 99
4413.84 102
4413.99 102
4414.14 100
4414.29 97
4414.45 94
4414.60 91
4414.75 89
4414.90 89
4415.06 89
4415.21 91
4415.36 93
4415.51 95
4415.66 98
4415.82 102
4415.97 106
4416.12 111
4416.27 118
4416.43 126
4416.58 136
4416.73 148
4416.88 161
4417.04 173
4417.19 183
4417.34 191
4417.49 196
4417.65 198
4417.80 198
4417.95 195
4418.10 190
4418.25 183
4418.41 175
4418.56 166
4418.71 157
4418.86 149
4419.02 143
4419.17 138
4419.32 135
4419.47 131
4419.63 127
4419.78 121
4419.93 113
4420.08 104
4420.24 96
4420.39 89
4420.54 85
4420.69 84
4420.85 85
4421.00 87
4421.15 92
4421.30 96
4421.46 99
4421.61 102
4421.76 102
4421.91 100
4422.06 95
4422.22 89
4422.37 82
4422.52 76
4422.67 72
4422.83 69
4422.98 69
4423.13 70
4423.28 72
4423.44 72
4423.59 71
4423.74 70
4423.89 68
4424.05 66
4424.20 65
4424.35 65
4424.50 65
4424.66 66
4424.81 66
4424.96 66
4425.11 66
4425.27 66
4425.42 66
4425.57 67
4425.72 69
4425.88 72
4426.03 77
4426.18 83
4426.33 90
4426.49 97
4426.64 103
4426.79 107
4426.94 109
4427.10 107
4427.25 103
4427.40 96
4427.55 87
4427.71 78
4427.86 69
4428.01 61
4428.16 55
4428.32 51
4428.47 49
4428.62 49
4428.77 51
4428.93 56
4429.08 62
4429.23 69
4429.38 77
4429.54 83
4429.69 87
4429.84 88
4430.00 87
4430.15 83
4430.30 77
4430.45 71
4430.61 66
4430.76 61
4430.91 57
4431.06 53
4431.22 49
4431.37 45
4431.52 41
4431.67 38
4431.83 34
4431.98 30
4432.13 25
4432.28 20
4432.44 15
4432.59 10
4432.74 7
4432.89 7
4433.05 9
4433.20 13
4433.35 18
4433.51 21
4433.66 21
4433.81 17
4433.96 9
4434.12 0
4434.27 0
4434.42 0
4434.57 0
4434.73 0
4434.88 0
4435.03 0
4435.18 12
4435.34 30
4435.49 49
4435.64 65
4435.79 80
4435.95 91
4436.10 99
4436.25 106
4436.41 110
4436.56 114
4436.71 117
4436.86 120
4437.02 124
4437.17 127
4437.32 130
4437.47 133
4437.63 134
4437.78 134
4437.93 132
4438.09 127
4438.24 119
4438.39 108
4438.54 94
4438.70 77
4438.85 58
4439.00 39
4439.15 20
4439.31 4
4439.46 0
4439.61 0
4439.77 0
4439.92 0
4440.07 0
4440.22 0
4440.38 0
4440.53 0
4440.68 2
4440.83 15
4440.99 28
4441.14 40
4441.29 50
4441.45 55
4441.60 56
4441.75 53
4441.90 49
4442.06 47
4442.21 48
4442.36 53
4442.52 62
4442.67 73
4442.82 86
4442.97 98
4443.13 107
4443.28 113
4443.43 114
4443.58 113
4443.74 109
4443.89 103
4444.04 97
4444.20 92
4444.35 87
4444.50 82
4444.65 76
4444.81 70
4444.96 64
4445.11 58
4445.27 55
4445.42 53
4445.57 53
4445.72 55
4445.88 59
4446.03 62
4446.18 63
4446.34 62
4446.49 59
4446.64 55
4446.79 51
4446.95 48
4447.10 46
4447.25 47
4447.41 50
4447.56 55
4447.71 61
4447.86 65
4448.02 68
4448.17 68
4448.32 65
4448.48 58
4448.63 50
4448.78 43
4448.93 38
4449.09 38
4449.24 43
4449.39 52
4449.55 65
4449.70 78
4449.85 91
4450.00 99
4450.16 104
4450.31 105
4450.46 102
4450.62 98
4450.77 91
4450.92 85
4451.08 78
4451.23 72
4451.38 67
4451.53 61
4451.69 57
4451.84 53
4451.99 49
4452.15 47
4452.30 46
4452.45 46
4452.60 48
4452.76 52
4452.91 59
4453.06 67
4453.22 75
4453.37 83
4453.52 89
4453.68 93
4453.83 94
4453.98 92
4454.13 89
4454.29 87
4454.44 84
4454.59 82
4454.75 80
4454.90 77
4455.05 74
4455.21 69
4455.36 65
4455.51 63
4455.66 65
4455.82 72
4455.97 83
4456.12 97
4456.28 113
4456.43 127
4456.58 137
4456.74 143
4456.89 143
4457.04 141
4457.19 137
4457.35 133
4457.50 130
4457.65 128
4457.81 128
4457.96 128
4458.11 129
4458.27 130
4458.42 131
4458.57 133
4458.73 136
4458.88 139
4459.03 143
4459.18 145
4459.34 146
4459.49 146
4459.64 144
4459.80 142
4459.95 138
4460.10 133
4460.26 126
4460.41 117
4460.56 105
4460.72 93
4460.87 82
4461.02 76
4461.17 74
4461.33 78
4461.48 85
4461.63 93
4461.79 100
4461.94 103
4462.09 101
4462.25 96
4462.40 90
4462.55 86
4462.71 85
4462.86 87
4463.01 93
4463.17 100
4463.32 106
4463.47 111
4463.62 113
4463.78 112
4463.93 108
4464.08 103
4464.24 98
4464.39 94
4464.54 92
4464.70 91
4464.85 91
4465.00 93
4465.16 94
4465.31 95
4465.46 94
4465.62 92
4465.77 90
4465.92 88
4466.08 89
4466.23 92
4466.38 100
4466.54 110
4466.69 122
4466.84 135
4466.99 146
4467.15 156
4467.30 164
4467.45 170
4467.61 176
4467.76 182
4467.91 187
4468.07 193
4468.22 197
4468.37 199
4468.53 199
4468.68 196
4468.83 191
4468.99 183
4469.14 173
4469.29 161
4469.45 148
4469.60 133
4469.75 119
4469.91 106
4470.06 94
4470.21 85
4470.37 78
4470.52 73
4470.67 68
4470.83 63
4470.98 58
4471.13 52
4471.29 45
4471.44 39
4471.59 34
4471.75 31
4471.90 31
4472.05 33
4472.21 36
4472.36 39
4472.51 43
4472.67 47
4472.82 50
4472.97 51
4473.13 52
4473.28 51
4473.43 49
4473.59 44
4473.74 36
4473.89 25
4474.05 12
4474.20 0
4474.35 0
4474.51 0
4474.66 0
4474.81 0
4474.97 0
4475.12 0
4475.27 0
4475.43 2
4475.58 17
4475.73 33
4475.89 48
4476.04 61
4476.19 70
4476.35 77
4476.50 79
4476.65 78
4476.81 74
4476.96 67
4477.11 60
4477.27 52
4477.42 45
4477.57 40
4477.73 37
4477.88 36
4478.03 38
4478.19 42
4478.34 48
4478.49 56
4478.65 64
4478.80 72
4478.95 80
4479.11 86
4479.26 90
4479.41 93
4479.57 95
4479.72 95
4479.87 94
4480.03 93
4480.18 91
4480.33 88
4480.49 85
4480.64 81
4480.79 77
4480.95 72
4481.10 68
4481.25 63
4481.41 59
4481.56 57
4481.72 54
4481.87 53
4482.02 52
4482.18 52
4482.33 51
4482.48 52
4482.64 53
4482.79 56
4482.94 61
4483.10 68
4483.25 79
4483.40 91
4483.56 105
4483.71 118
4483.86 129
4484.02 136
4484.17 139
4484.32 137
4484.48 132
4484.63 125
4484.78 116
4484.94 107
4485.09 97
4485.25 88
4485.40 78
4485.55 67
4485.71 56
4485.86 44
4486.01 33
4486.17 22
4486.32 13
4486.47 5
4486.63 0
4486.78 0
4486.93 0
4487.09 0
4487.24 0
4487.40 0
4487.55 0
4487.70 0
4487.86 3
4488.01 6
4488.16 9
4488.32 11
4488.47 12
4488.62 14
4488.78 15
4488.93 18
4489.08 20
4489.24 24
4489.39 27
4489.55 31
4489.70 35
4489.85 40
4490.01 46
4490.16 54
4490.31 63
4490.47 72
4490.62 80
4490.77 87
4490.93 90
4491.08 90
4491.23 86
4491.39 81
4491.54 75
4491.70 71
4491.85 71
4492.00 75
4492.16 82
4492.31 93
4492.46 105
4492.62 115
4492.77 124
4492.92 131
4493.08 136
4493.23 141
4493.39 146
4493.54 153
4493.69 161
4493.85 168
4494.00 174
4494.15 177
4494.31 177
4494.46 174
4494.62 170
4494.77 166
4494.92 164
4495.08 164
4495.23 167
4495.38 169
4495.54 170
4495.69 168
4495.84 163
4496.00 153
4496.15 140
4496.31 126
4496.46 113
4496.61 102
4496.77 95
4496.92 91
4497.07 90
4497.23 92
4497.38 96
4497.54 101
4497.69 105
4497.84 109
4498.00 113
4498.15 115
4498.30 118
4498.46 120
4498.61 123
4498.77 127
4498.92 133
4499.07 139
4499.23 146
4499.38 152
4499.53 156
4499.69 160
4499.84 163
4500.00 166
4500.15 171
4500.30 178
4500.46 187
4500.61 198
4500.76 210
4500.92 221
4501.07 229
4501.23 235
4501.38 239
4501.53 240
4501.69 241
4501.84 240
4502.00 238
4502.15 236
4502.30 231
4502.46 224
4502.61 216
4502.76 208
4502.92 199
4503.07 192
4503.23 186
4503.38 179
4503.53 172
4503.69 163
4503.84 152
4503.99 139
4504.15 126
4504.30 115
4504.46 105
4504.61 99
4504.76 95
4504.92 93
4505.07 92
4505.23 91
4505.38 90
4505.53 89
4505.69 87
4505.84 85
4506.00 83
4506.15 82
4506.30 80
4506.46 79
4506.61 77
4506.76 77
4506.92 76
4507.07 76
4507.23 76
4507.38 75
4507.53 72
4507.69 68
4507.84 61
4508.00 54
4508.15 45
4508.30 35
4508.46 25
4508.61 15
4508.77 6
4508.92 0
4509.07 0
4509.23 0
4509.38 0
4509.53 0
4509.69 0
4509.84 0
4510.00 0
4510.15 0
4510.30 1
4510.46 8
4510.61 16
4510.77 25
4510.92 34
4511.07 43
4511.23 49
4511.38 54
4511.54 58
4511.69 62
4511.84 67
4512.00 72
4512.15 78
4512.31 83
4512.46 87
4512.61 92
4512.77 96
4512.92 101
4513.08 108
4513.23 115
4513.38 123
4513.54 130
4513.69 134
4513.85 136
4514.00 134
4514.15 130
4514.31 123
4514.46 114
4514.62 103
4514.77 91
4514.92 78
4515.08 64
4515.23 52
4515.39 40
4515.54 31
4515.69 24
4515.85 19
4516.00 15
4516.16 12
4516.31 9
4516.46 7
4516.62 5
4516.77 4
4516.93 4
4517.08 6
4517.24 9
4517.39 13
4517.54 16
4517.70 18
4517.85 18
4518.01 17
4518.16 14
4518.31 11
4518.47 10
4518.62 9
4518.78 10
4518.93 13
4519.08 17
4519.24 21
4519.39 25
4519.55 30
4519.70 37
4519.85 44
4520.01 52
4520.16 60
4520.32 66
4520.47 69
4520.63 69
4520.78 64
4520.93 57
4521.09 47
4521.24 38
4521.40 29
4521.55 22
4521.70 18
4521.86 16
4522.01 15
4522.17 16
4522.32 18
4522.48 20
4522.63 24
4522.78 29
4522.94 34
4523.09 40
4523.25 46
4523.40 51
4523.55 56
4523.71 60
4523.86 64
4524.02 67
4524.17 70
4524.33 71
4524.48 73
4524.63 74
4524.79 75
4524.94 76
4525.10 75
4525.25 74
4525.40 70
4525.56 65
4525.71 59
4525.87 54
4526.02 51
4526.18 52
4526.33 58
4526.48 67
4526.64 80
4526.79 94
4526.95 106
4527.10 117
4527.26 124
4527.41 127
4527.56 128
4527.72 126
4527.87 124
4528.03 120
4528.18 115
4528.34 109
4528.49 103
4528.64 96
4528.80 89
4528.95 83
4529.11 77
4529.26 72
4529.41 68
4529.57 64
4529.72 61
4529.88 59
4530.03 59
4530.19 60
4530.34 63
4530.49 68
4530.65 74
4530.80 80
4530.96 87
4531.11 95
4531.27 103
4531.42 113
4531.58 123
4531.73 132
4531.88 138
4532.04 140
4532.19 137
4532.35 129
4532.50 115
4532.66 98
4532.81 80
4532.96 62
4533.12 47
4533.27 34
4533.43 24
4533.58 16
4533.74 10
4533.89 4
4534.04 0
4534.20 0
4534.35 0
4534.51 0
4534.66 0
4534.82 0
4534.97 0
4535.13 0
4535.28 3
4535.43 7
4535.59 12
4535.74 14
4535.90 16
4536.05 17
4536.21 17
4536.36 16
4536.51 15
4536.67 14
4536.82 15
4536.98 19
4537.13 27
4537.29 40
4537.44 58
4537.60 81
4537.75 106
4537.90 131
4538.06 153
4538.21 170
4538.37 179
4538.52 181
4538.68 177
4538.83 170
4538.99 163
4539.14 158
4539.29 157
4539.45 160
4539.60 164
4539.76 166
4539.91 166
4540.07 161
4540.22 152
4540.38 141
4540.53 132
4540.68 126
4540.84 126
4540.99 132
4541.15 143
4541.30 156
4541.46 168
4541.61 176
4541.77 180
4541.92 179
4542.07 173
4542.23 165
4542.38 156
4542.54 148
4542.69 141
4542.85 136
4543.00 132
4543.16 128
4543.31 125
4543.47 121
4543.62 116
4543.77 112
4543.93 108
4544.08 104
4544.24 101
4544.39 98
4544.55 97
4544.70 95
4544.86 92
4545.01 88
4545.17 81
4545.32 72
4545.47 60
4545.63 46
4545.78 31
4545.94 17
4546.09 4
4546.25 0
4546.40 0
4546.56 0
4546.71 0
4546.87 0
4547.02 0
4547.17 4
4547.33 7
4547.48 7
4547.64 6
4547.79 5
4547.95 3
4548.10 2
4548.26 3
4548.41 5
4548.57 7
4548.72 9
4548.87 11
4549.03 14
4549.18 18
4549.34 24
4549.49 31
4549.65 40
4549.80 48
4549.96 56
4550.11 62
4550.27 66
4550.42 67
4550.58 66
4550.73 64
4550.89 61
4551.04 59
4551.19 58
4551.35 59
4551.50 62
4551.66 66
4551.81 72
4551.97 78
4552.12 84
4552.28 90
4552.43 94
4552.59 96
4552.74 96
4552.90 94
4553.05 88
4553.20 80
4553.36 70
4553.51 60
4553.67 50
4553.82 41
4553.98 33
4554.13 26
4554.29 19
4554.44 13
4554.60 7
4554.75 1
4554.91 0
4555.06 0
4555.22 0
4555.37 0
4555.53 0
4555.68 2
4555.83 4
4555.99 4
4556.14 2
4556.30 0
4556.45 0
4556.61 0
4556.76 2
4556.92 8
4557.07 16
4557.23 23
4557.38 27
4557.54 28
4557.69 25
4557.85 17
4558.00 8
4558.16 0
4558.31 0
4558.47 0
4558.62 0
4558.78 0
4558.93 0
4559.08 5
4559.24 10
4559.39 14
4559.55 16
4559.70 17
4559.86 18
4560.01 20
4560.17 22
4560.32 25
4560.48 26
4560.63 27
4560.79 26
4560.94 25
4561.10 25
4561.25 26
4561.41 30
4561.56 36
4561.72 43
4561.87 47
4562.03 49
4562.18 46
4562.34 41
4562.49 33
4562.65 24
4562.80 17
4562.96 11
4563.11 6
4563.26 2
4563.42 0
4563.57 0
4563.73 0
4563.88 0
4564.04 0
4564.19 7
4564.35 21
4564.50 39
4564.66 58
4564.81 77
4564.97 94
4565.12 107
4565.28 118
4565.43 125
4565.59 131
4565.74 136
4565.90 140
4566.05 143
4566.21 144
4566.36 141
4566.52 135
4566.67 129
4566.83 123
4566.98 120
4567.14 123
4567.29 132
4567.45 148
4567.60 167
4567.76 187
4567.91 204
4568.07 216
4568.22 222
4568.38 219
4568.53 211
4568.69 199
4568.84 184
4569.00 170
4569.15 157
4569.31 145
4569.46 136
4569.62 127
4569.77 117
4569.93 107
4570.08 95
4570.24 80
4570.39 64
4570.55 48
4570.70 34
4570.86 25
4571.01 23
4571.17 28
4571.32 40
4571.48 56
4571.63 73
4571.79 88
4571.94 97
4572.10 100
4572.25 98
4572.41 94
4572.56 89
4572.72 86
4572.87 87
4573.03 91
4573.18 96
4573.34 99
4573.49 100
4573.65 97
4573.80 91
4573.96 83
4574.11 75
4574.27 67
4574.42 60
4574.58 53
4574.73 44
4574.89 34
4575.04 22
4575.20 10
4575.35 0
4575.51 0
4575.66 0
4575.82 0
4575.97 0
4576.13 0
4576.28 0
4576.44 0
4576.59 6
4576.75 14
4576.90 19
4577.06 22
4577.21 23
4577.37 22
4577.52 20
4577.68 17
4577.83 15
4577.99 13
4578.14 12
4578.30 11
4578.45 11
4578.61 12
4578.76 12
4578.92 13
4579.07 13
4579.23 15
4579.38 19
4579.54 24
4579.69 31
4579.85 37
4580.00 41
4580.16 42
4580.31 39
4580.47 33
4580.63 24
4580.78 15
4580.94 9
4581.09 7
4581.25 9
4581.40 15
4581.56 24
4581.71 32
4581.87 39
4582.02 43
4582.18 44
4582.33 42
4582.49 38
4582.64 33
4582.80 29
4582.95 25
4583.11 24
4583.26 24
4583.42 25
4583.57 28
4583.73 31
4583.88 35
4584.04 39
4584.19 41
4584.35 43
4584.50 44
4584.66 44
4584.82 41
4584.97 36
4585.13 29
4585.28 21
4585.44 12
4585.59 3
4585.75 0
4585.90 0
4586.06 0
4586.21 0
4586.37 0
4586.52 4
4586.68 12
4586.83 18
4586.99 21
4587.14 19
4587.30 13
4587.45 4
4587.61 0
4587.76 0
4587.92 0
4588.08 0
4588.23 0
4588.39 0
4588.54 3
4588.70 12
4588.85 20
4589.01 28
4589.16 34
4589.32 40
4589.47 46
4589.63 52
4589.78 57
4589.94 62
4590.09 67
4590.25 71
4590.40 76
4590.56 82
4590.72 89
4590.87 99
4591.03 110
4591.18 120
4591.34 130
4591.49 135
4591.65 137
4591.80 133
4591.96 125
4592.11 113
4592.27 100
4592.42 86
4592.58 76
4592.73 70
4592.89 69
4593.05 74
4593.20 84
4593.36 99
4593.51 114
4593.67 129
4593.82 142
4593.98 150
4594.13 153
4594.29 151
4594.44 148
4594.60 144
4594.75 143
4594.91 144
4595.07 150
4595.22 158
4595.38 168
4595.53 179
4595.69 187
4595.84 194
4596.00 199
4596.15 202
4596.31 204
4596.46 205
4596.62 207
4596.77 210
4596.93 213
4597.09 218
4597.24 224
4597.40 230
4597.55 235
4597.71 239
4597.86 240
4598.02 238
4598.17 235
4598.33 231
4598.48 227
4598.64 225
4598.80 226
4598.95 229
4599.11 235
4599.26 243
4599.42 252
4599.57 262
4599.73 273
4599.88 284
4600.04 296
4600.19 307
4600.35 317
4600.51 324
4600.66 328
4600.82 328
4600.97 325
4601.13 322
4601.28 318
4601.44 315
4601.59 315
4601.75 315
4601.91 316
4602.06 315
4602.22 311
4602.37 303
4602.53 293
4602.68 281
4602.84 269
4602.99 256
4603.15 245
4603.30 234
4603.46 222
4603.62 211
4603.77 200
4603.93 191
4604.08 185
4604.24 183
4604.39 186
4604.55 192
4604.70 201
4604.86 209
4605.02 215
4605.17 217
4605.33 215
4605.48 209
4605.64 201
4605.79 191
4605.95 182
4606.10 175
4606.26 170
4606.42 169
4606.57 170
4606.73 174
4606.88 178
4607.04 180
4607.19 181
4607.35 179
4607.51 175
4607.66 168
4607.82 160
4607.97 153
4608.13 150
4608.28 150
4608.44 155
4608.59 163
4608.75 176
4608.91 192
4609.06 210
4609.22 228
4609.37 246
4609.53 263
4609.68 278
4609.84 289
4610.00 296
4610.15 301
4610.31 304
4610.46 306
4610.62 311
4610.77 320
4610.93 335
4611.08 355
4611.24 381
4611.40 411
4611.55 443
4611.71 475
4611.86 505
4612.02 532
4612.17 557
4612.33 577
4612.49 596
4612.64 615
4612.80 634
4612.95 656
4613.11 681
4613.26 711
4613.42 746
4613.58 782
4613.73 819
4613.89 855
4614.04 888
4614.20 918
4614.35 945
4614.51 969
4614.67 991
4614.82 1013
4614.98 1033
4615.13 1053
4615.29 1071
4615.44 1087
4615.60 1103
4615.76 1117
4615.91 1131
4616.07 1144
4616.22 1156
4616.38 1166
4616.53 1173
4616.69 1175
4616.85 1169
4617.00 1157
4617.16 1139
4617.31 1117
4617.47 1094
4617.63 1071
4617.78 1051
4617.94 1033
4618.09 1020
4618.25 1008
4618.40 998
4618.56 986
4618.72 974
4618.87 960
4619.03 946
4619.18 929
4619.34 912
4619.49 894
4619.65 876
4619.81 858
4619.96 840
4620.12 823
4620.27 806
4620.43 789
4620.59 772
4620.74 753
4620.90 733
4621.05 711
4621.21 686
4621.36 660
4621.52 633
4621.68 607
4621.83 582
4621.99 561
4622.14 542
4622.30 525
4622.46 510
4622.61 496
4622.77 482
4622.92 467
4623.08 451
4623.23 437
4623.39 424
4623.55 415
4623.70 408
4623.86 405
4624.01 404
4624.17 403
4624.33 399
4624.48 393
4624.64 382
4624.79 368
4624.95 353
4625.11 338
4625.26 326
4625.42 316
4625.57 309
4625.73 304
4625.88 297
4626.04 287
4626.20 272
4626.35 254
4626.51 232
4626.66 211
4626.82 191
4626.98 175
4627.13 164
4627.29 157
4627.44 153
4627.60 148
4627.76 143
4627.91 136
4628.07 128
4628.22 119
4628.38 112
4628.54 107
4628.69 105
4628.85 108
4629.00 113
4629.16 121
4629.32 129
4629.47 139
4629.63 147
4629.78 155
4629.94 162
4630.10 167
4630.25 171
4630.41 174
4630.56 176
4630.72 177
4630.88 177
4631.03 177
4631.19 178
4631.34 179
4631.50 180
4631.66 180
4631.81 180
4631.97 178
4632.12 174
4632.28 168
4632.44 161
4632.59 154
4632.75 146
4632.90 138
4633.06 128
4633.22 117
4633.37 102
4633.53 84
4633.68 63
4633.84 42
4634.00 23
4634.15 11
4634.31 7
4634.46 13
4634.62 28
4634.78 48
4634.93 69
4635.09 86
4635.24 95
4635.40 96
4635.56 88
4635.71 74
4635.87 56
4636.02 38
4636.18 22
4636.34 10
4636.49 3
4636.65 3
4636.81 7
4636.96 15
4637.12 27
4637.27 39
4637.43 51
4637.59 60
4637.74 66
4637.90 71
4638.05 73
4638.21 76
4638.37 78
4638.52 82
4638.68 85
4638.83 88
4638.99 89
4639.15 89
4639.30 87
4639.46 85
4639.62 83
4639.77 81
4639.93 81
4640.08 82
4640.24 84
4640.40 85
4640.55 87
4640.71 87
4640.86 86
4641.02 84
4641.18 81
4641.33 79
4641.49 77
4641.65 78
4641.80 81
4641.96 87
4642.11 94
4642.27 101
4642.43 107
4642.58 111
4642.74 116
4642.90 122
4643.05 129
4643.21 139
4643.36 151
4643.52 162
4643.68 171
4643.83 175
4643.99 174
4644.14 168
4644.30 160
4644.46 153
4644.61 150
4644.77 152
4644.93 161
4645.08 174
4645.24 190
4645.39 205
4645.55 218
4645.71 225
4645.86 227
4646.02 224
4646.18 215
4646.33 204
4646.49 191
4646.64 178
4646.80 166
4646.96 156
4647.11 150
4647.27 149
4647.43 150
4647.58 155
4647.74 160
4647.90 165
4648.05 167
4648.21 167
4648.36 163
4648.52 156
4648.68 149
4648.83 142
4648.99 134
4649.15 126
4649.30 118
4649.46 110
4649.61 101
4649.77 92
4649.93 85
4650.08 81
4650.24 81
4650.40 83
4650.55 87
4650.71 92
4650.86 95
4651.02 97
4651.18 96
4651.33 93
4651.49 89
4651.65 84
4651.80 80
4651.96 75
4652.12 70
4652.27 64
4652.43 58
4652.58 52
4652.74 46
4652.90 41
4653.05 38
4653.21 37
4653.37 37
4653.52 39
4653.68 41
4653.84 45
4653.99 50
4654.15 55
4654.31 61
4654.46 68
4654.62 74
4654.77 79
4654.93 82
4655.09 84
4655.24 85
4655.40 85
4655.56 87
4655.71 88
4655.87 91
4656.03 94
4656.18 96
4656.34 97
4656.49 96
4656.65 92
4656.81 87
4656.96 80
4657.12 73
4657.28 65
4657.43 60
4657.59 56
4657.75 55
4657.90 57
4658.06 63
4658.22 71
4658.37 81
4658.53 90
4658.69 96
4658.84 98
4659.00 94
4659.15 85
4659.31 72
4659.47 56
4659.62 40
4659.78 24
4659.94 12
4660.09 3
4660.25 0
4660.41 0
4660.56 7
4660.72 19
4660.88 35
4661.03 54
4661.19 74
4661.35 93
4661.50 108
4661.66 118
4661.81 123
4661.97 121
4662.13 114
4662.28 102
4662.44 86
4662.60 67
4662.75 47
4662.91 27
4663.07 8
4663.22 0
4663.38 0
4663.54 0
4663.69 0
4663.85 0
4664.01 0
4664.16 0
4664.32 0
4664.48 6
4664.63 11
4664.79 15
4664.95 19
4665.10 22
4665.26 27
4665.42 33
4665.57 40
4665.73 50
4665.89 59
4666.04 69
4666.20 76
4666.36 81
4666.51 83
4666.67 82
4666.82 79
4666.98 77
4667.14 76
4667.29 79
4667.45 87
4667.61 97
4667.76 110
4667.92 123
4668.08 136
4668.23 148
4668.39 160
4668.55 172
4668.70 184
4668.86 199
4669.02 215
4669.17 232
4669.33 249
4669.49 266
4669.64 282
4669.80 298
4669.96 312
4670.11 327
4670.27 342
4670.43 356
4670.58 370
4670.74 382
4670.90 390
4671.05 395
4671.21 397
4671.37 395
4671.52 392
4671.68 388
4671.84 384
4671.99 381
4672.15 380
4672.31 379
4672.46 378
4672.62 377
4672.78 376
4672.93 375
4673.09 374
4673.25 372
4673.40 371
4673.56 372
4673.72 373
4673.87 376
4674.03 380
4674.19 386
4674.34 394
4674.50 405
4674.66 416
4674.82 428
4674.97 439
4675.13 450
4675.29 459
4675.44 466
4675.60 472
4675.76 476
4675.91 480
4676.07 483
4676.23 487
4676.38 491
4676.54 499
4676.70 511
4676.85 527
4677.01 549
4677.17 575
4677.32 604
4677.48 634
4677.64 664
4677.79 691
4677.95 717
4678.11 741
4678.26 762
4678.42 783
4678.58 802
4678.73 821
4678.89 838
4679.05 854
4679.20 869
4679.36 885
4679.52 902
4679.68 921
4679.83 944
4679.99 970
4680.15 999
4680.30 1029
4680.46 1061
4680.62 1092
4680.77 1123
4680.93 1155
4681.09 1188
4681.24 1222
4681.40 1259
4681.56 1298
4681.71 1338
4681.87 1378
4682.03 1419
4682.18 1459
4682.34 1500
4682.50 1541
4682.66 1582
4682.81 1623
4682.97 1664
4683.13 1704
4683.28 1743
4683.44 1781
4683.60 1819
4683.75 1857
4683.91 1897
4684.07 1939
4684.22 1981
4684.38 2023
4684.54 2064
4684.69 2102
4684.85 2140
4685.01 2177
4685.17 2216
4685.32 2256
4685.48 2295
4685.64 2332
4685.79 2361
4685.95 2379
4686.11 2385
4686.26 2379
4686.42 2365
4686.58 2347
4686.73 2328
4686.89 2313
4687.05 2303
4687.21 2295
4687.36 2287
4687.52 2275
4687.68 2256
4687.83 2231
4687.99 2200
4688.15 2165
4688.30 2130
4688.46 2098
4688.62 2069
4688.78 2045
4688.93 2022
4689.09 2000
4689.25 1977
4689.40 1952
4689.56 1923
4689.72 1891
4689.87 1856
4690.03 1818
4690.19 1777
4690.35 1734
4690.50 1690
4690.66 1645
4690.82 1601
4690.97 1559
4691.13 1520
4691.29 1484
4691.44 1450
4691.60 1416
4691.76 1380
4691.92 1341
4692.07 1299
4692.23 1254
4692.39 1209
4692.54 1166
4692.70 1126
4692.86 1091
4693.01 1061
4693.17 1034
4693.33 1008
4693.49 982
4693.64 955
4693.80 927
4693.96 900
4694.11 875
4694.27 855
4694.43 839
4694.59 826
4694.74 815
4694.90 803
4695.06 787
4695.21 767
4695.37 742
4695.53 712
4695.68 680
4695.84 648
4696.00 617
4696.16 589
4696.31 565
4696.47 545
4696.63 528
4696.78 515
4696.94 504
4697.10 494
4697.26 487
4697.41 481
4697.57 477
4697.73 473
4697.88 470
4698.04 466
4698.20 462
4698.36 457
4698.51 451
4698.67 444
4698.83 435
4698.98 426
4699.14 416
4699.30 408
4699.46 401
4699.61 397
4699.77 395
4699.93 395
4700.08 395
4700.24 395
4700.40 394
4700.56 391
4700.71 386
4700.87 379
4701.03 371
4701.18 360
4701.34 348
4701.50 334
4701.66 318
4701.81 299
4701.97 280
4702.13 260
4702.28 239
4702.44 217
4702.60 197
4702.76 177
4702.91 159
4703.07 143
4703.23 130
4703.39 119
4703.54 111
4703.70 107
4703.86 104
4704.01 102
4704.17 102
4704.33 102
4704.49 102
4704.64 101
4704.80 101
4704.96 101
4705.11 102
4705.27 105
4705.43 110
4705.59 119
4705.74 129
4705.90 139
4706.06 146
4706.22 149
4706.37 145
4706.53 136
4706.69 120
4706.84 100
4707.00 77
4707.16 54
4707.32 33
4707.47 15
4707.63 1
4707.79 0
4707.95 0
4708.10 0
4708.26 1
4708.42 11
4708.57 22
4708.73 30
4708.89 35
4709.05 35
4709.20 30
4709.36 20
4709.52 9
4709.68 0
4709.83 0
4709.99 0
4710.15 0
4710.31 0
4710.46 0
4710.62 9
4710.78 23
4710.93 34
4711.09 41
4711.25 42
4711.41 38
4711.56 29
4711.72 17
4711.88 4
4712.04 0
4712.19 0
4712.35 0
4712.51 0
4712.67 0
4712.82 0
4712.98 0
4713.14 0
4713.30 5
4713.45 15
4713.61 22
4713.77 25
4713.92 25
4714.08 20
4714.24 13
4714.40 6
4714.55 0
4714.71 0
4714.87 0
4715.03 0
4715.18 0
4715.34 3
4715.50 7
4715.66 8
4715.81 7
4715.97 5
4716.13 1
4716.29 0
4716.44 0
4716.60 0
4716.76 0
4716.92 0
4717.07 4
4717.23 10
4717.39 15
4717.55 19
4717.70 22
4717.86 24
4718.02 25
4718.18 25
4718.33 27
4718.49 29
4718.65 33
4718.81 38
4718.96 44
4719.12 50
4719.28 56
4719.43 60
4719.59 62
4719.75 60
4719.91 54
4720.06 44
4720.22 32
4720.38 19
4720.54 7
4720.69 0
4720.85 0
4721.01 0
4721.17 0
4721.32 0
4721.48 0
4721.64 0
4721.80 2
4721.96 8
4722.11 18
4722.27 31
4722.43 46
4722.59 62
4722.74 75
4722.90 86
4723.06 92
4723.22 93
4723.37 92
4723.53 89
4723.69 84
4723.85 79
4724.00 73
4724.16 67
4724.32 59
4724.48 50
4724.63 41
4724.79 31
4724.95 22
4725.11 12
4725.26 3
4725.42 0
4725.58 0
4725.74 0
4725.89 0
4726.05 0
4726.21 0
4726.37 0
4726.52 0
4726.68 2
4726.84 18
4727.00 37
4727.15 58
4727.31 79
4727.47 100
4727.63 117
4727.79 129
4727.94 136
4728.10 137
4728.26 132
4728.42 122
4728.57 109
4728.73 95
4728.89 83
4729.05 72
4729.20 64
4729.36 58
4729.52 54
4729.68 51
4729.83 47
4729.99 41
4730.15 34
4730.31 26
4730.47 17
4730.62 7
4730.78 0
4730.94 0
4731.10 0
4731.25 0
4731.41 0
4731.57 0
4731.73 0
4731.88 0
4732.04 0
4732.20 7
4732.36 21
4732.52 37
4732.67 51
4732.83 63
4732.99 71
4733.15 74
4733.30 74
4733.46 71
4733.62 66
4733.78 62
4733.93 58
4734.09 54
4734.25 50
4734.41 45
4734.57 40
4734.72 34
4734.88 31
4735.04 29
4735.20 31
4735.35 36
4735.51 44
4735.67 52
4735.83 61
4735.99 70
4736.14 77
4736.30 84
4736.46 90
4736.62 94
4736.77 97
4736.93 98
4737.09 96
4737.25 91
4737.41 84
4737.56 76
4737.72 68
4737.88 61
4738.04 57
4738.19 57
4738.35 61
4738.51 66
4738.67 72
4738.83 76
4738.98 77
4739.14 75
4739.30 68
4739.46 60
4739.61 52
4739.77 45
4739.93 40
4740.09 36
4740.25 32
4740.40 29
4740.56 26
4740.72 23
4740.88 21
4741.04 22
4741.19 25
4741.35 30
4741.51 37
4741.67 43
4741.82 48
4741.98 51
4742.14 50
4742.30 45
4742.46 38
4742.61 28
4742.77 19
4742.93 10
4743.09 5
4743.25 4
4743.40 7
4743.56 14
4743.72 24
4743.88 35
4744.03 46
4744.19 58
4744.35 69
4744.51 80
4744.67 89
4744.82 97
4744.98 104
4745.14 108
4745.30 112
4745.46 116
4745.61 120
4745.77 126
4745.93 132
4746.09 138
4746.25 144
4746.40 149
4746.56 152
4746.72 154
4746.88 154
4747.04 154
4747.19 153
4747.35 151
4747.51 145
4747.67 137
4747.83 124
4747.98 109
4748.14 91
4748.30 74
4748.46 59
4748.61 47
4748.77 38
4748.93 33
4749.09 29
4749.25 26
4749.40 24
4749.56 22
4749.72 22
4749.88 24
4750.04 31
4750.19 44
4750.35 63
4750.51 85
4750.67 108
4750.83 129
4750.98 147
4751.14 158
4751.30 163
4751.46 161
4751.62 156
4751.77 149
4751.93 141
4752.09 135
4752.25 129
4752.41 125
4752.57 123
4752.72 121
4752.88 121
4753.04 123
4753.20 127
4753.36 134
4753.51 142
4753.67 150
4753.83 155
4753.99 158
4754.15 157
4754.30 153
4754.46 148
4754.62 143
4754.78 139
4754.94 138
4755.09 140
4755.25 145
4755.41 153
4755.57 164
4755.73 176
4755.88 188
4756.04 200
4756.20 209
4756.36 215
4756.52 220
4756.67 223
4756.83 226
4756.99 231
4757.15 237
4757.31 244
4757.47 251
4757.62 256
4757.78 257
4757.94 254
4758.10 247
4758.26 237
4758.41 227
4758.57 219
4758.73 212
4758.89 208
4759.05 205
4759.20 202
4759.36 199
4759.52 193
4759.68 185
4759.84 174
4760.00 162
4760.15 147
4760.31 132
4760.47 117
4760.63 104
4760.79 95
4760.94 90
4761.10 91
4761.26 97
4761.42 106
4761.58 116
4761.74 124
4761.89 129
4762.05 130
4762.21 126
4762.37 121
4762.53 115
4762.68 109
4762.84 104
4763.00 101
4763.16 98
4763.32 94
4763.48 88
4763.63 82
4763.79 74
4763.95 66
4764.11 59
4764.27 52
4764.43 48
4764.58 47
4764.74 47
[truncated: 745,470 more chars]
