# Supplementary material for: Methylobacterium Species Promoting Rice and Barley Growth and Interaction Specificity Revealed with Whole-Cell Matrix-Assisted Laser Desorption / Ionization-Time-of-Flight Mass Spectrometry (MALDI-TOF/MS) Analysis
Source: PLoS One. 2015 Jun 8;10(6):e0129509. doi: 10.1371/journal.pone.0129509 (PMC4460032; doi:10.1371/journal.pone.0129509)
Supplement: S2 Data — (ZIP) [file pone.0129509.s002.zip › Supplementary data 2 (ms from inoculated rice)/23e-6.txt]

780.09 0
780.16 0
780.22 0
780.29 0
780.35 0
780.41 0
780.48 0
780.54 0
780.61 0
780.67 0
780.73 0
780.80 0
780.86 0
780.93 0
780.99 0
781.05 0
781.12 0
781.18 0
781.25 0
781.31 0
781.37 0
781.44 0
781.50 0
781.57 0
781.63 0
781.69 0
781.76 0
781.82 0
781.89 0
781.95 0
782.01 0
782.08 0
782.14 0
782.21 0
782.27 0
782.33 0
782.40 0
782.46 0
782.53 0
782.59 0
782.65 0
782.72 0
782.78 0
782.85 0
782.91 0
782.98 0
783.04 0
783.10 0
783.17 0
783.23 0
783.30 0
783.36 0
783.42 0
783.49 0
783.55 0
783.62 0
783.68 0
783.74 0
783.81 0
783.87 0
783.94 0
784.00 0
784.07 0
784.13 0
784.19 0
784.26 0
784.32 0
784.39 0
784.45 0
784.51 0
784.58 0
784.64 0
784.71 0
784.77 0
784.83 0
784.90 0
784.96 0
785.03 0
785.09 0
785.16 0
785.22 0
785.28 0
785.35 0
785.41 0
785.48 0
785.54 0
785.61 0
785.67 0
785.73 0
785.80 0
785.86 0
785.93 0
785.99 0
786.05 0
786.12 0
786.18 0
786.25 0
786.31 0
786.38 0
786.44 0
786.50 0
786.57 0
786.63 0
786.70 0
786.76 0
786.83 0
786.89 0
786.95 0
787.02 0
787.08 0
787.15 0
787.21 0
787.28 0
787.34 0
787.40 0
787.47 0
787.53 0
787.60 0
787.66 0
787.72 0
787.79 0
787.85 0
787.92 0
787.98 0
788.05 0
788.11 0
788.18 0
788.24 0
788.30 0
788.37 0
788.43 0
788.50 0
788.56 0
788.63 0
788.69 0
788.75 0
788.82 0
788.88 0
788.95 0
789.01 0
789.08 0
789.14 0
789.20 0
789.27 0
789.33 0
789.40 0
789.46 0
789.53 0
789.59 0
789.65 0
789.72 0
789.78 0
789.85 0
789.91 0
789.98 0
790.04 0
790.11 0
790.17 0
790.23 0
790.30 0
790.36 0
790.43 0
790.49 0
790.56 0
790.62 0
790.68 0
790.75 0
790.81 0
790.88 0
790.94 0
791.01 0
791.07 0
791.14 0
791.20 0
791.26 0
791.33 0
791.39 0
791.46 0
791.52 0
791.59 0
791.65 0
791.72 0
791.78 0
791.84 0
791.91 0
791.97 0
792.04 0
792.10 0
792.17 0
792.23 0
792.30 0
792.36 0
792.42 0
792.49 0
792.55 0
792.62 0
792.68 0
792.75 0
792.81 0
792.88 0
792.94 0
793.01 0
793.07 0
793.13 0
793.20 0
793.26 0
793.33 0
793.39 0
793.46 0
793.52 0
793.59 0
793.65 0
793.71 0
793.78 0
793.84 0
793.91 0
793.97 0
794.04 0
794.10 0
794.17 0
794.23 0
794.30 0
794.36 0
794.42 0
794.49 0
794.55 0
794.62 0
794.68 0
794.75 0
794.81 0
794.88 0
794.94 0
795.01 0
795.07 0
795.14 0
795.20 0
795.26 0
795.33 0
795.39 0
795.46 0
795.52 0
795.59 0
795.65 0
795.72 0
795.78 0
795.85 0
795.91 0
795.97 0
796.04 0
796.10 0
796.17 0
796.23 0
796.30 0
796.36 0
796.43 0
796.49 0
796.56 0
796.62 0
796.69 0
796.75 0
796.82 0
796.88 0
796.94 0
797.01 0
797.07 0
797.14 0
797.20 0
797.27 0
797.33 0
797.40 0
797.46 0
797.53 0
797.59 0
797.66 0
797.72 0
797.79 0
797.85 0
797.91 0
797.98 0
798.04 0
798.11 0
798.17 0
798.24 0
798.30 0
798.37 0
798.43 0
798.50 0
798.56 0
798.63 0
798.69 0
798.76 0
798.82 0
798.89 0
798.95 0
799.01 0
799.08 0
799.14 0
799.21 0
799.27 0
799.34 0
799.40 0
799.47 0
799.53 0
799.60 0
799.66 0
799.73 0
799.79 0
799.86 0
799.92 0
799.99 0
800.05 0
800.12 0
800.18 0
800.25 0
800.31 0
800.38 0
800.44 0
800.50 0
800.57 0
800.63 0
800.70 0
800.76 0
800.83 0
800.89 0
800.96 0
801.02 0
801.09 0
801.15 0
801.22 0
801.28 0
801.35 0
801.41 0
801.48 0
801.54 0
801.61 0
801.67 0
801.74 0
801.80 0
801.87 0
801.93 0
802.00 0
802.06 0
802.13 0
802.19 0
802.26 0
802.32 0
802.39 0
802.45 0
802.51 0
802.58 0
802.64 0
802.71 0
802.77 0
802.84 0
802.90 0
802.97 0
803.03 0
803.10 0
803.16 0
803.23 0
803.29 0
803.36 0
803.42 0
803.49 0
803.55 0
803.62 0
803.68 0
803.75 0
803.81 0
803.88 0
803.94 0
804.01 0
804.07 0
804.14 0
804.20 0
804.27 0
804.33 0
804.40 0
804.46 0
804.53 0
804.59 0
804.66 0
804.72 0
804.79 0
804.85 0
804.92 0
804.98 0
805.05 0
805.11 0
805.18 0
805.24 0
805.31 0
805.37 0
805.44 0
805.50 0
805.57 0
805.63 0
805.70 0
805.76 0
805.83 0
805.89 0
805.96 0
806.02 0
806.09 0
806.15 0
806.22 0
806.28 0
806.35 0
806.41 0
806.48 0
806.54 0
806.61 0
806.67 0
806.74 0
806.80 1
806.87 1
806.93 1
807.00 1
807.06 1
807.13 1
807.19 1
807.26 0
807.32 0
807.39 0
807.45 0
807.52 0
807.58 0
807.65 0
807.71 0
807.78 0
807.84 0
807.91 0
807.97 0
808.04 0
808.10 0
808.17 0
808.23 0
808.30 0
808.37 0
808.43 0
808.50 1
808.56 2
808.63 3
808.69 4
808.76 4
808.82 4
808.89 3
808.95 2
809.02 2
809.08 1
809.15 0
809.21 0
809.28 0
809.34 0
809.41 0
809.47 1
809.54 1
809.60 0
809.67 0
809.73 0
809.80 0
809.86 0
809.93 0
809.99 0
810.06 0
810.12 0
810.19 0
810.25 0
810.32 0
810.39 0
810.45 0
810.52 0
810.58 0
810.65 0
810.71 0
810.78 0
810.84 0
810.91 0
810.97 0
811.04 0
811.10 1
811.17 1
811.23 1
811.30 1
811.36 1
811.43 1
811.49 1
811.56 1
811.62 1
811.69 0
811.76 0
811.82 0
811.89 0
811.95 0
812.02 0
812.08 0
812.15 0
812.21 0
812.28 0
812.34 0
812.41 0
812.47 0
812.54 0
812.60 0
812.67 0
812.73 0
812.80 0
812.86 0
812.93 0
813.00 0
813.06 0
813.13 0
813.19 0
813.26 0
813.32 0
813.39 0
813.45 0
813.52 0
813.58 0
813.65 0
813.71 1
813.78 1
813.84 2
813.91 3
813.98 3
814.04 3
814.11 3
814.17 3
814.24 2
814.30 2
814.37 1
814.43 1
814.50 1
814.56 1
814.63 1
814.69 1
814.76 0
814.83 0
814.89 0
814.96 0
815.02 0
815.09 0
815.15 0
815.22 0
815.28 0
815.35 0
815.41 0
815.48 0
815.54 0
815.61 0
815.68 0
815.74 0
815.81 0
815.87 0
815.94 0
816.00 1
816.07 0
816.13 0
816.20 0
816.26 0
816.33 0
816.40 0
816.46 0
816.53 0
816.59 0
816.66 1
816.72 1
816.79 1
816.85 1
816.92 1
816.98 1
817.05 1
817.12 0
817.18 0
817.25 0
817.31 0
817.38 0
817.44 0
817.51 0
817.57 0
817.64 0
817.70 0
817.77 0
817.84 0
817.90 0
817.97 0
818.03 0
818.10 0
818.16 0
818.23 0
818.29 0
818.36 0
818.43 0
818.49 0
818.56 0
818.62 0
818.69 0
818.75 0
818.82 1
818.88 1
818.95 1
819.01 1
819.08 0
819.15 0
819.21 0
819.28 0
819.34 0
819.41 0
819.47 0
819.54 0
819.60 0
819.67 0
819.74 0
819.80 0
819.87 0
819.93 0
820.00 0
820.06 0
820.13 0
820.20 0
820.26 0
820.33 0
820.39 0
820.46 0
820.52 0
820.59 0
820.65 0
820.72 0
820.79 0
820.85 0
820.92 0
820.98 0
821.05 0
821.11 0
821.18 0
821.25 0
821.31 0
821.38 0
821.44 0
821.51 0
821.57 0
821.64 0
821.70 0
821.77 0
821.84 0
821.90 0
821.97 0
822.03 0
822.10 0
822.16 0
822.23 0
822.30 0
822.36 0
822.43 0
822.49 0
822.56 0
822.62 0
822.69 0
822.76 0
822.82 0
822.89 0
822.95 0
823.02 0
823.08 0
823.15 0
823.22 0
823.28 0
823.35 0
823.41 0
823.48 0
823.54 0
823.61 0
823.68 0
823.74 0
823.81 0
823.87 0
823.94 0
824.00 0
824.07 0
824.14 0
824.20 0
824.27 0
824.33 0
824.40 0
824.46 0
824.53 0
824.60 0
824.66 0
824.73 0
824.79 0
824.86 0
824.93 0
824.99 0
825.06 0
825.12 0
825.19 0
825.25 0
825.32 0
825.39 0
825.45 0
825.52 0
825.58 0
825.65 0
825.71 0
825.78 0
825.85 0
825.91 0
825.98 1
826.04 1
826.11 1
826.18 1
826.24 1
826.31 0
826.37 0
826.44 0
826.50 0
826.57 0
826.64 0
826.70 0
826.77 0
826.83 0
826.90 0
826.97 0
827.03 0
827.10 0
827.16 0
827.23 0
827.30 0
827.36 0
827.43 0
827.49 0
827.56 0
827.62 0
827.69 0
827.76 0
827.82 0
827.89 0
827.95 0
828.02 0
828.09 0
828.15 0
828.22 0
828.28 0
828.35 0
828.42 0
828.48 0
828.55 0
828.61 0
828.68 1
828.75 1
828.81 1
828.88 1
828.94 1
829.01 0
829.07 0
829.14 0
829.21 0
829.27 0
829.34 0
829.40 0
829.47 0
829.54 0
829.60 0
829.67 0
829.73 0
829.80 0
829.87 0
829.93 0
830.00 0
830.06 0
830.13 0
830.20 0
830.26 0
830.33 0
830.39 0
830.46 0
830.53 0
830.59 0
830.66 0
830.72 0
830.79 0
830.86 0
830.92 0
830.99 0
831.05 0
831.12 0
831.19 0
831.25 0
831.32 0
831.38 0
831.45 0
831.52 0
831.58 0
831.65 0
831.71 0
831.78 0
831.85 0
831.91 0
831.98 0
832.05 0
832.11 0
832.18 0
832.24 0
832.31 0
832.38 0
832.44 0
832.51 0
832.57 0
832.64 0
832.71 0
832.77 0
832.84 0
832.90 0
832.97 0
833.04 0
833.10 0
833.17 0
833.23 0
833.30 0
833.37 0
833.43 0
833.50 0
833.57 0
833.63 0
833.70 0
833.76 0
833.83 0
833.90 0
833.96 0
834.03 0
834.09 0
834.16 0
834.23 0
834.29 0
834.36 0
834.43 0
834.49 0
834.56 0
834.62 0
834.69 0
834.76 0
834.82 0
834.89 0
834.95 0
835.02 0
835.09 0
835.15 0
835.22 0
835.29 0
835.35 0
835.42 0
835.48 0
835.55 0
835.62 0
835.68 0
835.75 0
835.82 0
835.88 0
835.95 0
836.01 0
836.08 0
836.15 0
836.21 0
836.28 0
836.35 0
836.41 0
836.48 0
836.54 0
836.61 0
836.68 0
836.74 0
836.81 0
836.88 0
836.94 0
837.01 0
837.07 0
837.14 0
837.21 0
837.27 0
837.34 0
837.41 0
837.47 0
837.54 0
837.60 0
837.67 0
837.74 0
837.80 0
837.87 0
837.94 0
838.00 0
838.07 0
838.13 0
838.20 0
838.27 0
838.33 0
838.40 0
838.47 0
838.53 0
838.60 0
838.67 0
838.73 0
838.80 0
838.86 0
838.93 0
839.00 0
839.06 0
839.13 0
839.20 0
839.26 0
839.33 0
839.40 0
839.46 0
839.53 0
839.59 0
839.66 0
839.73 0
839.79 0
839.86 0
839.93 0
839.99 0
840.06 0
840.13 0
840.19 0
840.26 0
840.32 0
840.39 0
840.46 0
840.52 0
840.59 0
840.66 0
840.72 0
840.79 0
840.86 0
840.92 0
840.99 0
841.05 0
841.12 1
841.19 1
841.25 0
841.32 0
841.39 0
841.45 0
841.52 0
841.59 0
841.65 0
841.72 0
841.79 0
841.85 0
841.92 0
841.99 0
842.05 0
842.12 0
842.18 0
842.25 0
842.32 0
842.38 0
842.45 0
842.52 0
842.58 0
842.65 0
842.72 0
842.78 0
842.85 0
842.92 0
842.98 0
843.05 0
843.12 0
843.18 0
843.25 0
843.31 0
843.38 0
843.45 0
843.51 0
843.58 0
843.65 0
843.71 0
843.78 0
843.85 0
843.91 0
843.98 0
844.05 0
844.11 0
844.18 0
844.25 0
844.31 0
844.38 0
844.45 0
844.51 0
844.58 0
844.65 0
844.71 0
844.78 0
844.85 0
844.91 0
844.98 0
845.05 0
845.11 0
845.18 0
845.24 0
845.31 0
845.38 0
845.44 0
845.51 0
845.58 0
845.64 0
845.71 0
845.78 0
845.84 1
845.91 1
845.98 1
846.04 1
846.11 1
846.18 1
846.24 0
846.31 0
846.38 0
846.44 0
846.51 0
846.58 0
846.64 0
846.71 0
846.78 0
846.84 0
846.91 0
846.98 0
847.04 0
847.11 0
847.18 0
847.24 0
847.31 0
847.38 0
847.44 0
847.51 0
847.58 0
847.64 0
847.71 0
847.78 0
847.84 0
847.91 0
847.98 0
848.04 0
848.11 0
848.18 0
848.24 0
848.31 0
848.38 0
848.44 0
848.51 0
848.58 0
848.64 0
848.71 0
848.78 0
848.84 0
848.91 0
848.98 0
849.04 0
849.11 0
849.18 0
849.25 0
849.31 0
849.38 0
849.45 0
849.51 0
849.58 0
849.65 0
849.71 0
849.78 0
849.85 0
849.91 0
849.98 0
850.05 0
850.11 0
850.18 0
850.25 0
850.31 0
850.38 0
850.45 0
850.51 0
850.58 0
850.65 0
850.71 0
850.78 0
850.85 0
850.91 0
850.98 0
851.05 0
851.12 0
851.18 0
851.25 0
851.32 0
851.38 0
851.45 0
851.52 0
851.58 0
851.65 0
851.72 0
851.78 0
851.85 0
851.92 0
851.98 0
852.05 1
852.12 1
852.18 1
852.25 0
852.32 0
852.39 0
852.45 0
852.52 0
852.59 0
852.65 0
852.72 0
852.79 0
852.85 0
852.92 0
852.99 0
853.05 0
853.12 0
853.19 0
853.25 0
853.32 0
853.39 0
853.46 0
853.52 0
853.59 0
853.66 0
853.72 0
853.79 0
853.86 0
853.92 0
853.99 0
854.06 0
854.12 0
854.19 0
854.26 0
854.33 0
854.39 0
854.46 0
854.53 0
854.59 0
854.66 0
854.73 0
854.79 0
854.86 0
854.93 0
855.00 0
855.06 1
855.13 1
855.20 0
855.26 0
855.33 0
855.40 0
855.46 0
855.53 0
855.60 0
855.67 0
855.73 0
855.80 0
855.87 0
855.93 0
856.00 0
856.07 0
856.13 0
856.20 0
856.27 0
856.34 0
856.40 0
856.47 0
856.54 0
856.60 0
856.67 0
856.74 0
856.80 0
856.87 0
856.94 0
857.01 0
857.07 0
857.14 0
857.21 0
857.27 0
857.34 0
857.41 0
857.48 0
857.54 0
857.61 0
857.68 0
857.74 0
857.81 0
857.88 0
857.94 0
858.01 0
858.08 0
858.15 0
858.21 0
858.28 0
858.35 0
858.41 0
858.48 0
858.55 0
858.62 0
858.68 0
858.75 0
858.82 0
858.88 0
858.95 0
859.02 0
859.09 0
859.15 0
859.22 0
859.29 0
859.35 0
859.42 0
859.49 0
859.56 0
859.62 0
859.69 0
859.76 0
859.82 0
859.89 0
859.96 0
860.03 0
860.09 0
860.16 0
860.23 0
860.29 0
860.36 0
860.43 0
860.50 0
860.56 0
860.63 0
860.70 0
860.76 0
860.83 0
860.90 0
860.97 0
861.03 0
861.10 0
861.17 0
861.24 0
861.30 0
861.37 0
861.44 0
861.50 0
861.57 0
861.64 0
861.71 0
861.77 0
861.84 0
861.91 0
861.97 0
862.04 0
862.11 0
862.18 0
862.24 0
862.31 0
862.38 0
862.45 0
862.51 0
862.58 1
862.65 1
862.71 1
862.78 0
862.85 0
862.92 0
862.98 0
863.05 0
863.12 0
863.19 0
863.25 0
863.32 1
863.39 1
863.45 1
863.52 1
863.59 0
863.66 0
863.72 0
863.79 0
863.86 0
863.93 0
863.99 0
864.06 0
864.13 0
864.20 0
864.26 0
864.33 0
864.40 0
864.46 0
864.53 0
864.60 0
864.67 0
864.73 0
864.80 0
864.87 0
864.94 0
865.00 0
865.07 0
865.14 0
865.21 0
865.27 0
865.34 0
865.41 0
865.48 0
865.54 0
865.61 0
865.68 0
865.74 0
865.81 0
865.88 0
865.95 0
866.01 0
866.08 0
866.15 0
866.22 0
866.28 0
866.35 0
866.42 0
866.49 0
866.55 0
866.62 0
866.69 0
866.76 0
866.82 0
866.89 0
866.96 0
867.03 0
867.09 0
867.16 0
867.23 0
867.30 0
867.36 0
867.43 0
867.50 0
867.57 0
867.63 0
867.70 0
867.77 0
867.84 0
867.90 0
867.97 0
868.04 0
868.11 0
868.17 0
868.24 0
868.31 0
868.38 0
868.44 0
868.51 0
868.58 0
868.65 0
868.71 0
868.78 0
868.85 0
868.92 0
868.98 0
869.05 0
869.12 0
869.19 0
869.25 0
869.32 0
869.39 0
869.46 0
869.52 0
869.59 0
869.66 0
869.73 0
869.79 0
869.86 0
869.93 0
870.00 0
870.06 0
870.13 0
870.20 0
870.27 0
870.33 0
870.40 0
870.47 0
870.54 0
870.60 0
870.67 0
870.74 0
870.81 0
870.87 0
870.94 0
871.01 0
871.08 0
871.14 0
871.21 0
871.28 0
871.35 0
871.42 0
871.48 0
871.55 0
871.62 1
871.69 1
871.75 1
871.82 1
871.89 1
871.96 0
872.02 0
872.09 0
872.16 0
872.23 0
872.29 0
872.36 0
872.43 0
872.50 0
872.57 0
872.63 0
872.70 0
872.77 0
872.84 0
872.90 0
872.97 0
873.04 0
873.11 0
873.17 0
873.24 0
873.31 0
873.38 0
873.44 0
873.51 0
873.58 0
873.65 0
873.72 0
873.78 0
873.85 0
873.92 0
873.99 0
874.05 0
874.12 0
874.19 0
874.26 0
874.33 0
874.39 0
874.46 0
874.53 0
874.60 0
874.66 0
874.73 0
874.80 0
874.87 0
874.93 0
875.00 0
875.07 1
875.14 1
875.21 1
875.27 1
875.34 1
875.41 1
875.48 0
875.54 0
875.61 0
875.68 0
875.75 0
875.82 0
875.88 0
875.95 0
876.02 0
876.09 0
876.15 0
876.22 0
876.29 0
876.36 0
876.43 0
876.49 0
876.56 0
876.63 0
876.70 0
876.77 0
876.83 0
876.90 0
876.97 0
877.04 0
877.10 0
877.17 0
877.24 0
877.31 0
877.38 0
877.44 0
877.51 0
877.58 0
877.65 0
877.71 0
877.78 0
877.85 0
877.92 0
877.99 0
878.05 0
878.12 0
878.19 0
878.26 0
878.33 0
878.39 0
878.46 0
878.53 0
878.60 0
878.67 0
878.73 0
878.80 0
878.87 0
878.94 0
879.00 0
879.07 0
879.14 0
879.21 0
879.28 0
879.34 0
879.41 0
879.48 0
879.55 0
879.62 0
879.68 0
879.75 0
879.82 0
879.89 0
879.96 0
880.02 0
880.09 0
880.16 0
880.23 0
880.30 0
880.36 0
880.43 0
880.50 0
880.57 0
880.64 0
880.70 0
880.77 0
880.84 0
880.91 0
880.98 0
881.04 0
881.11 0
881.18 0
881.25 0
881.32 0
881.38 0
881.45 0
881.52 0
881.59 0
881.66 0
881.72 0
881.79 0
881.86 0
881.93 0
882.00 0
882.06 0
882.13 0
882.20 0
882.27 0
882.34 0
882.40 0
882.47 0
882.54 0
882.61 0
882.68 0
882.74 0
882.81 0
882.88 0
882.95 0
883.02 0
883.08 0
883.15 0
883.22 0
883.29 0
883.36 0
883.42 0
883.49 0
883.56 0
883.63 0
883.70 0
883.76 0
883.83 0
883.90 1
883.97 1
884.04 1
884.11 1
884.17 1
884.24 0
884.31 0
884.38 0
884.45 0
884.51 0
884.58 0
884.65 0
884.72 0
884.79 0
884.85 0
884.92 0
884.99 0
885.06 0
885.13 0
885.20 0
885.26 0
885.33 0
885.40 0
885.47 0
885.54 0
885.60 0
885.67 0
885.74 0
885.81 0
885.88 0
885.95 0
886.01 0
886.08 0
886.15 0
886.22 0
886.29 0
886.35 0
886.42 0
886.49 0
886.56 0
886.63 0
886.70 0
886.76 0
886.83 0
886.90 0
886.97 0
887.04 0
887.10 0
887.17 0
887.24 0
887.31 0
887.38 0
887.45 0
887.51 0
887.58 0
887.65 0
887.72 0
887.79 0
887.86 0
887.92 0
887.99 0
888.06 0
888.13 0
888.20 0
888.26 0
888.33 0
888.40 0
888.47 0
888.54 0
888.61 0
888.67 0
888.74 0
888.81 0
888.88 0
888.95 0
889.02 0
889.08 0
889.15 0
889.22 0
889.29 0
889.36 0
889.43 0
889.49 0
889.56 0
889.63 0
889.70 0
889.77 0
889.84 0
889.90 0
889.97 0
890.04 0
890.11 0
890.18 0
890.25 0
890.31 0
890.38 0
890.45 0
890.52 0
890.59 0
890.66 0
890.72 0
890.79 0
890.86 0
890.93 0
891.00 0
891.07 0
891.13 0
891.20 0
891.27 0
891.34 0
891.41 0
891.48 0
891.54 0
891.61 0
891.68 0
891.75 0
891.82 0
891.89 0
891.95 0
892.02 0
892.09 0
892.16 0
892.23 0
892.30 0
892.37 0
892.43 0
892.50 0
892.57 0
892.64 0
892.71 0
892.78 0
892.84 0
892.91 0
892.98 0
893.05 0
893.12 0
893.19 0
893.26 0
893.32 0
893.39 0
893.46 0
893.53 0
893.60 0
893.67 0
893.73 0
893.80 0
893.87 0
893.94 0
894.01 0
894.08 0
894.15 0
894.21 0
894.28 0
894.35 0
894.42 0
894.49 0
894.56 0
894.62 0
894.69 0
894.76 0
894.83 0
894.90 0
894.97 0
895.04 0
895.10 0
895.17 0
895.24 0
895.31 0
895.38 0
895.45 0
895.52 0
895.58 0
895.65 0
895.72 0
895.79 0
895.86 0
895.93 0
896.00 0
896.06 0
896.13 0
896.20 0
896.27 0
896.34 0
896.41 0
896.48 0
896.54 0
896.61 0
896.68 0
896.75 0
896.82 0
896.89 0
896.96 0
897.02 0
897.09 0
897.16 0
897.23 0
897.30 0
897.37 0
897.44 0
897.50 0
897.57 0
897.64 0
897.71 0
897.78 0
897.85 0
897.92 0
897.98 0
898.05 0
898.12 0
898.19 0
898.26 0
898.33 0
898.40 0
898.47 0
898.53 0
898.60 0
898.67 0
898.74 0
898.81 0
898.88 0
898.95 0
899.01 0
899.08 0
899.15 0
899.22 0
899.29 0
899.36 0
899.43 0
899.50 0
899.56 0
899.63 0
899.70 0
899.77 0
899.84 0
899.91 0
899.98 0
900.05 0
900.11 0
900.18 0
900.25 0
900.32 0
900.39 0
900.46 0
900.53 0
900.60 0
900.66 0
900.73 0
900.80 0
900.87 0
900.94 0
901.01 0
901.08 0
901.15 0
901.21 0
901.28 0
901.35 0
901.42 0
901.49 0
901.56 0
901.63 0
901.70 0
901.76 0
901.83 0
901.90 0
901.97 0
902.04 0
902.11 0
902.18 0
902.25 0
902.31 0
902.38 0
902.45 0
902.52 0
902.59 0
902.66 0
902.73 0
902.80 0
902.86 0
902.93 0
903.00 0
903.07 0
903.14 0
903.21 0
903.28 0
903.35 0
903.42 0
903.48 0
903.55 0
903.62 0
903.69 0
903.76 0
903.83 0
903.90 0
903.97 0
904.04 0
904.10 0
904.17 0
904.24 0
904.31 0
904.38 0
904.45 0
904.52 0
904.59 0
904.66 0
904.72 0
904.79 0
904.86 0
904.93 0
905.00 0
905.07 0
905.14 0
905.21 0
905.28 0
905.34 0
905.41 0
905.48 0
905.55 0
905.62 0
905.69 0
905.76 0
905.83 0
905.90 0
905.96 0
906.03 0
906.10 0
906.17 0
906.24 0
906.31 0
906.38 0
906.45 0
906.52 0
906.59 0
906.65 0
906.72 0
906.79 0
906.86 0
906.93 0
907.00 0
907.07 0
907.14 0
907.21 0
907.28 0
907.34 0
907.41 0
907.48 0
907.55 0
907.62 0
907.69 0
907.76 0
907.83 0
907.90 0
907.97 0
908.03 0
908.10 0
908.17 0
908.24 0
908.31 0
908.38 0
908.45 0
908.52 0
908.59 0
908.66 0
908.72 0
908.79 0
908.86 0
908.93 0
909.00 0
909.07 0
909.14 0
909.21 0
909.28 0
909.35 0
909.42 0
909.48 0
909.55 0
909.62 0
909.69 0
909.76 0
909.83 0
909.90 0
909.97 0
910.04 0
910.11 0
910.18 0
910.24 0
910.31 0
910.38 0
910.45 0
910.52 1
910.59 1
910.66 1
910.73 1
910.80 1
910.87 0
910.94 0
911.00 0
911.07 0
911.14 0
911.21 0
911.28 0
911.35 0
911.42 0
911.49 0
911.56 0
911.63 1
911.70 1
911.77 1
911.83 1
911.90 1
911.97 0
912.04 0
912.11 0
912.18 0
912.25 0
912.32 0
912.39 0
912.46 0
912.53 0
912.60 0
912.66 0
912.73 0
912.80 0
912.87 0
912.94 0
913.01 0
913.08 0
913.15 0
913.22 0
913.29 0
913.36 0
913.43 0
913.50 0
913.56 0
913.63 0
913.70 0
913.77 0
913.84 0
913.91 0
913.98 0
914.05 0
914.12 0
914.19 0
914.26 0
914.33 0
914.40 0
914.46 0
914.53 0
914.60 0
914.67 0
914.74 0
914.81 0
914.88 0
914.95 0
915.02 0
915.09 0
915.16 0
915.23 0
915.30 0
915.37 0
915.43 0
915.50 0
915.57 0
915.64 0
915.71 0
915.78 0
915.85 0
915.92 0
915.99 0
916.06 0
916.13 0
916.20 0
916.27 0
916.34 0
916.41 0
916.47 0
916.54 0
916.61 1
916.68 1
916.75 1
916.82 1
916.89 0
916.96 0
917.03 0
917.10 0
917.17 0
917.24 0
917.31 0
917.38 0
917.45 0
917.51 0
917.58 0
917.65 0
917.72 0
917.79 0
917.86 0
917.93 0
918.00 0
918.07 0
918.14 1
918.21 1
918.28 1
918.35 1
918.42 1
918.49 1
918.56 0
918.63 0
918.69 0
918.76 0
918.83 0
918.90 0
918.97 0
919.04 0
919.11 0
919.18 0
919.25 0
919.32 0
919.39 0
919.46 0
919.53 0
919.60 0
919.67 0
919.74 0
919.81 0
919.88 0
919.94 0
920.01 0
920.08 0
920.15 0
920.22 0
920.29 0
920.36 0
920.43 0
920.50 0
920.57 0
920.64 0
920.71 0
920.78 0
920.85 0
920.92 0
920.99 0
921.06 0
921.13 0
921.20 0
921.27 0
921.33 0
921.40 0
921.47 0
921.54 0
921.61 0
921.68 0
921.75 0
921.82 0
921.89 0
921.96 0
922.03 0
922.10 0
922.17 0
922.24 0
922.31 0
922.38 0
922.45 0
922.52 0
922.59 0
922.66 0
922.73 0
922.80 0
922.86 0
922.93 0
923.00 0
923.07 0
923.14 0
923.21 0
923.28 0
923.35 0
923.42 0
923.49 0
923.56 0
923.63 0
923.70 0
923.77 0
923.84 0
923.91 0
923.98 0
924.05 0
924.12 0
924.19 0
924.26 0
924.33 0
924.40 0
924.47 0
924.54 0
924.61 0
924.68 0
924.74 0
924.81 0
924.88 0
924.95 0
925.02 0
925.09 0
925.16 0
925.23 0
925.30 0
925.37 0
925.44 0
925.51 0
925.58 0
925.65 0
925.72 0
925.79 0
925.86 0
925.93 0
926.00 0
926.07 0
926.14 0
926.21 0
926.28 0
926.35 0
926.42 0
926.49 0
926.56 0
926.63 0
926.70 0
926.77 0
926.84 0
926.91 0
926.98 0
927.04 0
927.11 0
927.18 0
927.25 0
927.32 0
927.39 0
927.46 0
927.53 0
927.60 0
927.67 0
927.74 0
927.81 0
927.88 0
927.95 0
928.02 0
928.09 0
928.16 0
928.23 0
928.30 0
928.37 1
928.44 1
928.51 1
928.58 1
928.65 1
928.72 0
928.79 0
928.86 0
928.93 0
929.00 0
929.07 1
929.14 1
929.21 1
929.28 1
929.35 1
929.42 1
929.49 0
929.56 0
929.63 0
929.70 0
929.77 0
929.84 0
929.91 0
929.98 0
930.05 0
930.12 0
930.19 0
930.26 0
930.33 0
930.40 0
930.47 0
930.54 0
930.60 0
930.67 0
930.74 0
930.81 0
930.88 0
930.95 0
931.02 0
931.09 0
931.16 0
931.23 0
931.30 0
931.37 0
931.44 0
931.51 0
931.58 0
931.65 1
931.72 1
931.79 1
931.86 1
931.93 0
932.00 0
932.07 0
932.14 0
932.21 0
932.28 0
932.35 0
932.42 0
932.49 0
932.56 0
932.63 0
932.70 0
932.77 0
932.84 0
932.91 0
932.98 0
933.05 0
933.12 0
933.19 0
933.26 0
933.33 0
933.40 0
933.47 0
933.54 0
933.61 0
933.68 0
933.75 0
933.82 0
933.89 0
933.96 0
934.03 0
934.10 0
934.17 0
934.24 0
934.31 0
934.38 0
934.45 0
934.52 0
934.59 0
934.66 0
934.73 0
934.80 0
934.87 0
934.94 0
935.01 0
935.08 0
935.15 0
935.22 0
935.29 0
935.36 0
935.43 0
935.50 0
935.57 0
935.64 0
935.71 0
935.78 0
935.85 0
935.92 0
935.99 0
936.06 0
936.13 1
936.20 1
936.27 1
936.34 1
936.41 1
936.48 0
936.55 0
936.62 0
936.69 0
936.76 0
936.83 0
936.90 0
936.97 1
937.04 1
937.11 1
937.18 1
937.25 1
937.33 1
937.40 0
937.47 0
937.54 0
937.61 0
937.68 0
937.75 0
937.82 0
937.89 0
937.96 0
938.03 0
938.10 0
938.17 0
938.24 0
938.31 0
938.38 0
938.45 0
938.52 0
938.59 0
938.66 0
938.73 0
938.80 0
938.87 0
938.94 0
939.01 0
939.08 0
939.15 0
939.22 0
939.29 0
939.36 0
939.43 0
939.50 0
939.57 0
939.64 0
939.71 0
939.78 0
939.85 0
939.92 0
939.99 0
940.06 0
940.13 0
940.20 0
940.27 0
940.34 0
940.41 0
940.48 0
940.55 0
940.62 0
940.69 0
940.76 0
940.83 0
940.91 0
940.98 0
941.05 0
941.12 0
941.19 0
941.26 0
941.33 0
941.40 0
941.47 0
941.54 0
941.61 0
941.68 0
941.75 0
941.82 0
941.89 0
941.96 0
942.03 0
942.10 0
942.17 0
942.24 0
942.31 0
942.38 0
942.45 0
942.52 0
942.59 0
942.66 0
942.73 0
942.80 0
942.87 0
942.94 0
943.01 0
943.08 0
943.15 0
943.23 0
943.30 0
943.37 0
943.44 0
943.51 0
943.58 0
943.65 0
943.72 0
943.79 0
943.86 0
943.93 0
944.00 0
944.07 0
944.14 0
944.21 0
944.28 0
944.35 1
944.42 1
944.49 1
944.56 1
944.63 1
944.70 1
944.77 0
944.84 0
944.91 0
944.98 0
945.05 0
945.13 0
945.20 0
945.27 0
945.34 0
945.41 0
945.48 0
945.55 0
945.62 1
945.69 1
945.76 1
945.83 0
945.90 0
945.97 0
946.04 0
946.11 0
946.18 0
946.25 0
946.32 0
946.39 0
946.46 0
946.53 0
946.60 0
946.68 0
946.75 0
946.82 0
946.89 0
946.96 0
947.03 0
947.10 0
947.17 0
947.24 0
947.31 0
947.38 0
947.45 0
947.52 0
947.59 0
947.66 0
947.73 0
947.80 0
947.87 0
947.94 0
948.01 0
948.09 0
948.16 0
948.23 0
948.30 0
948.37 0
948.44 0
948.51 0
948.58 0
948.65 0
948.72 0
948.79 0
948.86 0
948.93 0
949.00 0
949.07 0
949.14 0
949.21 0
949.28 0
949.36 0
949.43 0
949.50 0
949.57 0
949.64 0
949.71 0
949.78 0
949.85 0
949.92 0
949.99 0
950.06 0
950.13 0
950.20 0
950.27 0
950.34 0
950.41 0
950.48 0
950.56 0
950.63 0
950.70 0
950.77 0
950.84 0
950.91 0
950.98 0
951.05 0
951.12 0
951.19 0
951.26 0
951.33 0
951.40 0
951.47 0
951.54 0
951.62 0
951.69 1
951.76 1
951.83 1
951.90 1
951.97 1
952.04 1
952.11 1
952.18 1
952.25 1
952.32 1
952.39 1
952.46 1
952.53 1
952.60 1
952.68 1
952.75 1
952.82 1
952.89 0
952.96 0
953.03 0
953.10 0
953.17 0
953.24 0
953.31 0
953.38 0
953.45 0
953.52 0
953.59 0
953.67 0
953.74 0
953.81 1
953.88 1
953.95 0
954.02 0
954.09 0
954.16 0
954.23 0
954.30 0
954.37 0
954.44 0
954.51 0
954.59 0
954.66 0
954.73 1
954.80 0
954.87 0
954.94 0
955.01 0
955.08 0
955.15 0
955.22 0
955.29 0
955.36 0
955.43 0
955.51 0
955.58 0
955.65 0
955.72 0
955.79 0
955.86 0
955.93 0
956.00 0
956.07 0
956.14 0
956.21 0
956.28 0
956.36 0
956.43 0
956.50 0
956.57 0
956.64 0
956.71 0
956.78 0
956.85 0
956.92 0
956.99 0
957.06 1
957.13 1
957.21 1
957.28 1
957.35 1
957.42 1
957.49 1
957.56 1
957.63 1
957.70 0
957.77 0
957.84 0
957.91 0
957.99 0
958.06 0
958.13 0
958.20 0
958.27 0
958.34 0
958.41 0
958.48 0
958.55 0
958.62 0
958.69 0
958.77 0
958.84 1
958.91 1
958.98 1
959.05 1
959.12 0
959.19 0
959.26 0
959.33 0
959.40 0
959.47 1
959.55 1
959.62 0
959.69 0
959.76 0
959.83 0
959.90 0
959.97 0
960.04 0
960.11 0
960.18 0
960.26 0
960.33 0
960.40 0
960.47 0
960.54 0
960.61 0
960.68 0
960.75 0
960.82 0
960.89 0
960.97 0
961.04 0
961.11 0
961.18 0
961.25 0
961.32 0
961.39 0
961.46 0
961.53 0
961.60 0
961.68 0
961.75 0
961.82 0
961.89 0
961.96 0
962.03 0
962.10 0
962.17 0
962.24 0
962.31 0
962.39 0
962.46 0
962.53 0
962.60 0
962.67 0
962.74 0
962.81 0
962.88 0
962.95 0
963.03 0
963.10 0
963.17 0
963.24 0
963.31 0
963.38 0
963.45 0
963.52 0
963.59 0
963.67 0
963.74 0
963.81 0
963.88 0
963.95 0
964.02 0
964.09 0
964.16 0
964.23 0
964.31 0
964.38 0
964.45 0
964.52 0
964.59 0
964.66 0
964.73 0
964.80 0
964.87 0
964.95 0
965.02 0
965.09 0
965.16 0
965.23 0
965.30 0
965.37 0
965.44 0
965.51 0
965.59 0
965.66 0
965.73 0
965.80 0
965.87 0
965.94 0
966.01 0
966.08 0
966.16 0
966.23 0
966.30 0
966.37 0
966.44 0
966.51 0
966.58 0
966.65 0
966.73 0
966.80 0
966.87 0
966.94 0
967.01 0
967.08 0
967.15 0
967.22 0
967.30 0
967.37 0
967.44 0
967.51 0
967.58 0
967.65 0
967.72 0
967.79 0
967.87 0
967.94 0
968.01 0
968.08 0
968.15 0
968.22 0
968.29 0
968.36 0
968.44 0
968.51 0
968.58 0
968.65 0
968.72 0
968.79 0
968.86 0
968.93 0
969.01 0
969.08 0
969.15 0
969.22 0
969.29 0
969.36 0
969.43 0
969.50 0
969.58 0
969.65 0
969.72 0
969.79 1
969.86 1
969.93 1
970.00 1
970.08 1
970.15 1
970.22 1
970.29 0
970.36 0
970.43 0
970.50 0
970.57 0
970.65 0
970.72 0
970.79 0
970.86 0
970.93 0
971.00 0
971.07 0
971.15 0
971.22 0
971.29 0
971.36 0
971.43 0
971.50 0
971.57 0
971.65 0
971.72 0
971.79 0
971.86 0
971.93 0
972.00 0
972.07 0
972.15 0
972.22 0
972.29 0
972.36 0
972.43 0
972.50 0
972.57 0
972.65 0
972.72 0
972.79 0
972.86 0
972.93 1
973.00 1
973.07 0
973.15 0
973.22 0
973.29 0
973.36 0
973.43 0
973.50 0
973.57 0
973.65 0
973.72 1
973.79 1
973.86 0
973.93 0
974.00 0
974.07 0
974.15 0
974.22 0
974.29 0
974.36 0
974.43 0
974.50 0
974.58 0
974.65 0
974.72 0
974.79 0
974.86 0
974.93 0
975.00 0
975.08 0
975.15 0
975.22 0
975.29 0
975.36 0
975.43 0
975.51 0
975.58 0
975.65 0
975.72 0
975.79 0
975.86 0
975.93 0
976.01 0
976.08 0
976.15 0
976.22 0
976.29 0
976.36 0
976.44 0
976.51 0
976.58 0
976.65 0
976.72 0
976.79 0
976.86 0
976.94 0
977.01 0
977.08 0
977.15 0
977.22 0
977.29 0
977.37 0
977.44 0
977.51 0
977.58 0
977.65 0
977.72 0
977.80 0
977.87 0
977.94 0
978.01 0
978.08 0
978.15 0
978.23 0
978.30 0
978.37 0
978.44 0
978.51 0
978.58 0
978.66 0
978.73 0
978.80 0
978.87 0
978.94 0
979.01 0
979.09 0
979.16 0
979.23 0
979.30 0
979.37 0
979.44 0
979.52 0
979.59 0
979.66 1
979.73 1
979.80 1
979.87 1
979.95 0
980.02 0
980.09 0
980.16 0
980.23 0
980.30 0
980.38 0
980.45 0
980.52 0
980.59 0
980.66 0
980.73 0
980.81 0
980.88 0
980.95 0
981.02 0
981.09 0
981.17 0
981.24 0
981.31 0
981.38 0
981.45 0
981.52 0
981.60 0
981.67 0
981.74 0
981.81 0
981.88 0
981.95 0
982.03 0
982.10 0
982.17 0
982.24 0
982.31 0
982.39 0
982.46 0
982.53 0
982.60 0
982.67 0
982.74 0
982.82 0
982.89 0
982.96 0
983.03 0
983.10 0
983.18 0
983.25 0
983.32 0
983.39 0
983.46 0
983.53 0
983.61 0
983.68 0
983.75 0
983.82 0
983.89 0
983.97 0
984.04 0
984.11 0
984.18 0
984.25 0
984.32 0
984.40 0
984.47 0
984.54 0
984.61 0
984.68 0
984.76 0
984.83 0
984.90 1
984.97 1
985.04 1
985.12 1
985.19 1
985.26 1
985.33 0
985.40 0
985.47 0
985.55 0
985.62 0
985.69 0
985.76 0
985.83 0
985.91 0
985.98 0
986.05 0
986.12 0
986.19 0
986.27 0
986.34 0
986.41 0
986.48 0
986.55 0
986.63 0
986.70 0
986.77 0
986.84 0
986.91 0
986.99 0
987.06 0
987.13 0
987.20 0
987.27 0
987.35 1
987.42 1
987.49 1
987.56 1
987.63 1
987.71 1
987.78 1
987.85 1
987.92 1
987.99 1
988.07 1
988.14 1
988.21 1
988.28 1
988.35 1
988.43 1
988.50 1
988.57 1
988.64 1
988.71 1
988.79 1
988.86 1
988.93 1
989.00 1
989.07 1
989.15 1
989.22 1
989.29 1
989.36 1
989.43 1
989.51 0
989.58 0
989.65 0
989.72 0
989.79 0
989.87 0
989.94 0
990.01 1
990.08 1
990.15 1
990.23 1
990.30 1
990.37 1
990.44 1
990.51 1
990.59 1
990.66 1
990.73 1
990.80 0
990.88 0
990.95 0
991.02 0
991.09 1
991.16 1
991.24 1
991.31 1
991.38 1
991.45 1
991.52 0
991.60 0
991.67 1
991.74 1
991.81 1
991.88 1
991.96 1
992.03 1
992.10 1
992.17 1
992.25 1
992.32 1
992.39 1
992.46 1
992.53 1
992.61 1
992.68 1
992.75 1
992.82 1
992.90 1
992.97 1
993.04 1
993.11 1
993.18 1
993.26 2
993.33 2
993.40 2
993.47 1
993.54 1
993.62 1
993.69 1
993.76 1
993.83 1
993.91 1
993.98 1
994.05 0
994.12 0
994.19 0
994.27 0
994.34 0
994.41 1
994.48 1
994.56 1
994.63 2
994.70 2
994.77 2
994.84 2
994.92 2
994.99 1
995.06 1
995.13 1
995.21 1
995.28 1
995.35 0
995.42 0
995.50 0
995.57 0
995.64 0
995.71 1
995.78 1
995.86 1
995.93 1
996.00 1
996.07 1
996.15 1
996.22 1
996.29 1
996.36 1
996.44 1
996.51 1
996.58 1
996.65 1
996.72 0
996.80 0
996.87 0
996.94 0
997.01 0
997.09 0
997.16 0
997.23 1
997.30 1
997.38 1
997.45 1
997.52 1
997.59 1
997.66 1
997.74 1
997.81 1
997.88 0
997.95 0
998.03 0
998.10 0
998.17 0
998.24 0
998.32 0
998.39 0
998.46 0
998.53 0
998.61 0
998.68 0
998.75 0
998.82 0
998.89 0
998.97 0
999.04 0
999.11 0
999.18 0
999.26 0
999.33 0
999.40 0
999.47 0
999.55 0
999.62 0
999.69 0
999.76 0
999.84 0
999.91 0
999.98 0
1000.05 0
1000.13 0
1000.20 0
1000.27 0
1000.34 0
1000.42 0
1000.49 0
1000.56 0
1000.63 0
1000.71 0
1000.78 0
1000.85 0
1000.92 0
1001.00 0
1001.07 0
1001.14 0
1001.21 1
1001.29 1
1001.36 1
1001.43 1
1001.50 1
1001.58 1
1001.65 1
1001.72 1
1001.79 1
1001.87 1
1001.94 1
1002.01 1
1002.08 1
1002.16 1
1002.23 1
1002.30 1
1002.37 1
1002.45 1
1002.52 1
1002.59 1
1002.66 1
1002.74 1
1002.81 1
1002.88 1
1002.95 1
1003.03 1
1003.10 1
1003.17 1
1003.24 1
1003.32 1
1003.39 1
1003.46 1
1003.53 1
1003.61 1
1003.68 1
1003.75 1
1003.82 1
1003.90 1
1003.97 1
1004.04 1
1004.11 1
1004.19 1
1004.26 1
1004.33 1
1004.40 1
1004.48 1
1004.55 1
1004.62 1
1004.69 1
1004.77 1
1004.84 1
1004.91 1
1004.99 1
1005.06 1
1005.13 1
1005.20 1
1005.28 2
1005.35 2
1005.42 2
1005.49 1
1005.57 1
1005.64 1
1005.71 1
1005.78 1
1005.86 1
1005.93 2
1006.00 2
1006.07 2
1006.15 3
1006.22 3
1006.29 3
1006.37 3
1006.44 3
1006.51 3
1006.58 3
1006.66 4
1006.73 4
1006.80 4
1006.87 4
1006.95 4
1007.02 4
1007.09 4
1007.17 4
1007.24 4
1007.31 4
1007.38 4
1007.46 4
1007.53 4
1007.60 5
1007.67 5
1007.75 5
1007.82 5
1007.89 4
1007.96 4
1008.04 3
1008.11 2
1008.18 2
1008.26 2
1008.33 1
1008.40 1
1008.47 1
1008.55 1
1008.62 1
1008.69 2
1008.77 2
1008.84 2
1008.91 2
1008.98 2
1009.06 2
1009.13 2
1009.20 2
1009.27 3
1009.35 3
1009.42 3
1009.49 3
1009.57 4
1009.64 4
1009.71 4
1009.78 4
1009.86 4
1009.93 4
1010.00 4
1010.07 3
1010.15 3
1010.22 2
1010.29 2
1010.37 2
1010.44 2
1010.51 2
1010.58 1
1010.66 1
1010.73 1
1010.80 1
1010.88 1
1010.95 1
1011.02 1
1011.09 2
1011.17 2
1011.24 1
1011.31 1
1011.39 1
1011.46 1
1011.53 1
1011.60 1
1011.68 1
1011.75 1
1011.82 1
1011.90 1
1011.97 1
1012.04 1
1012.11 0
1012.19 0
1012.26 0
1012.33 0
1012.41 0
1012.48 0
1012.55 0
1012.62 0
1012.70 0
1012.77 1
1012.84 1
1012.92 1
1012.99 1
1013.06 1
1013.13 1
1013.21 1
1013.28 1
1013.35 2
1013.43 1
1013.50 1
1013.57 1
1013.65 1
1013.72 1
1013.79 0
1013.86 0
1013.94 0
1014.01 0
1014.08 0
1014.16 0
1014.23 0
1014.30 0
1014.37 0
1014.45 0
1014.52 0
1014.59 0
1014.67 1
1014.74 1
1014.81 1
1014.89 1
1014.96 1
1015.03 1
1015.10 1
1015.18 1
1015.25 1
1015.32 1
1015.40 0
1015.47 0
1015.54 0
1015.62 0
1015.69 0
1015.76 0
1015.83 1
1015.91 1
1015.98 1
1016.05 2
1016.13 2
1016.20 2
1016.27 2
1016.35 2
1016.42 1
1016.49 1
1016.56 1
1016.64 1
1016.71 0
1016.78 0
1016.86 0
1016.93 0
1017.00 0
1017.08 1
1017.15 1
1017.22 1
1017.30 1
1017.37 1
1017.44 1
1017.51 1
1017.59 0
1017.66 0
1017.73 0
1017.81 0
1017.88 0
1017.95 0
1018.03 0
1018.10 0
1018.17 0
1018.25 0
1018.32 0
1018.39 0
1018.46 0
1018.54 0
1018.61 0
1018.68 1
1018.76 1
1018.83 1
1018.90 1
1018.98 1
1019.05 1
1019.12 0
1019.20 0
1019.27 0
1019.34 0
1019.41 1
1019.49 1
1019.56 1
1019.63 1
1019.71 1
1019.78 1
1019.85 2
1019.93 2
1020.00 2
1020.07 2
1020.15 2
1020.22 2
1020.29 2
1020.37 2
1020.44 1
1020.51 1
1020.59 0
1020.66 0
1020.73 0
1020.80 0
1020.88 0
1020.95 1
1021.02 1
1021.10 2
1021.17 2
1021.24 3
1021.32 2
1021.39 2
1021.46 2
1021.54 1
1021.61 1
1021.68 1
1021.76 0
1021.83 0
1021.90 0
1021.98 0
1022.05 0
1022.12 1
1022.20 1
1022.27 1
1022.34 2
1022.42 2
1022.49 2
1022.56 2
1022.64 2
1022.71 2
1022.78 2
1022.86 2
1022.93 3
1023.00 4
1023.07 5
1023.15 6
1023.22 7
1023.29 8
1023.37 9
1023.44 10
1023.51 10
1023.59 10
1023.66 10
1023.73 9
1023.81 8
1023.88 7
1023.95 6
1024.03 6
1024.10 5
1024.17 5
1024.25 5
1024.32 5
1024.39 5
1024.47 6
1024.54 6
1024.61 6
1024.69 7
1024.76 7
1024.83 8
1024.91 8
1024.98 9
1025.05 9
1025.13 9
1025.20 8
1025.27 8
1025.35 8
1025.42 7
1025.49 7
1025.57 7
1025.64 7
1025.71 8
1025.79 8
1025.86 9
1025.93 9
1026.01 9
1026.08 9
1026.15 9
1026.23 9
1026.30 8
1026.37 8
1026.45 8
1026.52 8
1026.59 8
1026.67 7
1026.74 7
1026.81 7
1026.89 6
1026.96 6
1027.04 6
1027.11 5
1027.18 5
1027.26 4
1027.33 4
1027.40 3
1027.48 3
1027.55 3
1027.62 3
1027.70 3
1027.77 3
1027.84 3
1027.92 3
1027.99 3
1028.06 2
1028.14 2
1028.21 2
1028.28 2
1028.36 1
1028.43 1
1028.50 0
1028.58 0
1028.65 0
1028.72 0
1028.80 0
1028.87 0
1028.94 0
1029.02 0
1029.09 0
1029.17 0
1029.24 0
1029.31 1
1029.39 1
1029.46 1
1029.53 1
1029.61 1
1029.68 1
1029.75 1
1029.83 1
1029.90 1
1029.97 2
1030.05 2
1030.12 3
1030.19 3
1030.27 3
1030.34 3
1030.41 3
1030.49 2
1030.56 2
1030.64 1
1030.71 1
1030.78 1
1030.86 1
1030.93 1
1031.00 1
1031.08 1
1031.15 2
1031.22 2
1031.30 2
1031.37 3
1031.44 3
1031.52 3
1031.59 3
1031.67 3
1031.74 3
1031.81 4
1031.89 4
1031.96 4
1032.03 4
1032.11 4
1032.18 4
1032.25 3
1032.33 2
1032.40 2
1032.47 1
1032.55 1
1032.62 1
1032.70 1
1032.77 1
1032.84 1
1032.92 1
1032.99 1
1033.06 1
1033.14 2
1033.21 1
1033.28 1
1033.36 1
1033.43 1
1033.51 1
1033.58 1
1033.65 1
1033.73 1
1033.80 1
1033.87 1
1033.95 1
1034.02 1
1034.09 1
1034.17 1
1034.24 1
1034.32 1
1034.39 1
1034.46 1
1034.54 1
1034.61 2
1034.68 2
1034.76 3
1034.83 3
1034.90 2
1034.98 2
1035.05 1
1035.13 1
1035.20 0
1035.27 0
1035.35 0
1035.42 1
1035.49 1
1035.57 1
1035.64 2
1035.72 2
1035.79 2
1035.86 1
1035.94 1
1036.01 1
1036.08 1
1036.16 2
1036.23 2
1036.31 2
1036.38 2
1036.45 2
1036.53 2
1036.60 2
1036.67 2
1036.75 3
1036.82 3
1036.90 3
1036.97 3
1037.04 4
1037.12 4
1037.19 5
1037.26 5
1037.34 5
1037.41 6
1037.49 6
1037.56 6
1037.63 5
1037.71 5
1037.78 4
1037.85 4
1037.93 4
1038.00 4
1038.08 4
1038.15 4
1038.22 4
1038.30 3
1038.37 3
1038.45 3
1038.52 2
1038.59 2
1038.67 2
1038.74 2
1038.81 2
1038.89 3
1038.96 3
1039.04 3
1039.11 3
1039.18 3
1039.26 3
1039.33 3
1039.40 2
1039.48 2
1039.55 2
1039.63 2
1039.70 1
1039.77 1
1039.85 0
1039.92 0
1040.00 0
1040.07 0
1040.14 0
1040.22 1
1040.29 1
1040.37 2
1040.44 2
1040.51 2
1040.59 2
1040.66 1
1040.73 1
1040.81 0
1040.88 0
1040.96 0
1041.03 0
1041.10 0
1041.18 0
1041.25 0
1041.33 0
1041.40 0
1041.47 0
1041.55 0
1041.62 1
1041.70 1
1041.77 1
1041.84 1
1041.92 1
1041.99 0
1042.07 0
1042.14 0
1042.21 0
1042.29 0
1042.36 0
1042.43 0
1042.51 1
1042.58 1
1042.66 2
1042.73 1
1042.80 1
1042.88 1
1042.95 0
1043.03 0
1043.10 0
1043.17 0
1043.25 1
1043.32 2
1043.40 2
1043.47 3
1043.54 3
1043.62 3
1043.69 3
1043.77 3
1043.84 2
1043.91 2
1043.99 1
1044.06 1
1044.14 1
1044.21 0
1044.28 0
1044.36 0
1044.43 0
1044.51 0
1044.58 1
1044.65 1
1044.73 1
1044.80 1
1044.88 1
1044.95 2
1045.03 2
1045.10 2
1045.17 3
1045.25 3
1045.32 3
1045.40 3
1045.47 3
1045.54 3
1045.62 3
1045.69 3
1045.77 3
1045.84 2
1045.91 2
1045.99 2
1046.06 1
1046.14 1
1046.21 1
1046.28 0
1046.36 0
1046.43 0
1046.51 0
1046.58 1
1046.65 1
1046.73 2
1046.80 2
1046.88 3
1046.95 3
1047.03 3
1047.10 3
1047.17 3
1047.25 3
1047.32 2
1047.40 2
1047.47 2
1047.54 2
1047.62 2
1047.69 2
1047.77 2
1047.84 2
1047.91 2
1047.99 2
1048.06 2
1048.14 2
1048.21 2
1048.29 2
1048.36 2
1048.43 2
1048.51 2
1048.58 2
1048.66 2
1048.73 2
1048.80 2
1048.88 2
1048.95 2
1049.03 1
1049.10 1
1049.18 0
1049.25 0
1049.32 0
1049.40 0
1049.47 0
1049.55 0
1049.62 0
1049.70 0
1049.77 1
1049.84 1
1049.92 2
1049.99 2
1050.07 3
1050.14 3
1050.21 4
1050.29 4
1050.36 3
1050.44 3
1050.51 2
1050.59 2
1050.66 2
1050.73 2
1050.81 2
1050.88 2
1050.96 2
1051.03 3
1051.11 3
1051.18 4
1051.25 4
1051.33 4
1051.40 4
1051.48 4
1051.55 4
1051.63 3
1051.70 2
1051.77 2
1051.85 1
1051.92 0
1052.00 0
1052.07 0
1052.15 0
1052.22 0
1052.29 1
1052.37 1
1052.44 1
1052.52 2
1052.59 2
1052.67 2
1052.74 2
1052.81 3
1052.89 3
1052.96 3
1053.04 3
1053.11 2
1053.19 2
1053.26 2
1053.34 2
1053.41 1
1053.48 1
1053.56 1
1053.63 1
1053.71 0
1053.78 0
1053.86 1
1053.93 1
1054.00 2
1054.08 3
1054.15 3
1054.23 4
1054.30 4
1054.38 4
1054.45 4
1054.52 4
1054.60 4
1054.67 4
1054.75 5
1054.82 5
1054.90 5
1054.97 5
1055.05 4
1055.12 4
1055.19 3
1055.27 2
1055.34 2
1055.42 2
1055.49 3
1055.57 3
1055.64 4
1055.72 4
1055.79 4
1055.86 4
1055.94 4
1056.01 3
1056.09 3
1056.16 3
1056.24 2
1056.31 3
1056.39 3
1056.46 3
1056.53 4
1056.61 4
1056.68 4
1056.76 4
1056.83 3
1056.91 3
1056.98 2
1057.06 2
1057.13 2
1057.20 2
1057.28 2
1057.35 2
1057.43 3
1057.50 3
1057.58 3
1057.65 2
1057.73 2
1057.80 2
1057.87 1
1057.95 1
1058.02 0
1058.10 0
1058.17 0
1058.25 1
1058.32 1
1058.40 2
1058.47 3
1058.55 3
1058.62 3
1058.69 3
1058.77 3
1058.84 3
1058.92 3
1058.99 2
1059.07 2
1059.14 1
1059.22 1
1059.29 0
1059.37 0
1059.44 0
1059.51 0
1059.59 0
1059.66 0
1059.74 1
1059.81 2
1059.89 2
1059.96 2
1060.04 2
1060.11 2
1060.19 1
1060.26 0
1060.33 0
1060.41 0
1060.48 0
1060.56 0
1060.63 0
1060.71 0
1060.78 0
1060.86 0
1060.93 1
1061.01 2
1061.08 3
1061.16 4
1061.23 5
1061.30 6
1061.38 6
1061.45 6
1061.53 6
1061.60 6
1061.68 6
1061.75 6
1061.83 5
1061.90 5
1061.98 5
1062.05 5
1062.13 5
1062.20 5
1062.28 5
1062.35 5
1062.42 5
1062.50 5
1062.57 5
1062.65 5
1062.72 6
1062.80 6
1062.87 7
1062.95 7
1063.02 8
1063.10 8
1063.17 8
1063.25 8
1063.32 8
1063.40 8
1063.47 8
1063.54 9
1063.62 10
1063.69 12
1063.77 13
1063.84 13
1063.92 13
1063.99 13
1064.07 13
1064.14 13
1064.22 12
1064.29 12
1064.37 13
1064.44 13
1064.52 13
1064.59 13
1064.67 12
1064.74 11
1064.82 10
1064.89 9
1064.96 8
1065.04 8
1065.11 8
1065.19 9
1065.26 9
1065.34 9
1065.41 8
1065.49 8
1065.56 6
1065.64 5
1065.71 4
1065.79 3
1065.86 3
1065.94 3
1066.01 3
1066.09 3
1066.16 3
1066.24 3
1066.31 3
1066.39 3
1066.46 3
1066.53 3
1066.61 3
1066.68 4
1066.76 4
1066.83 5
1066.91 5
1066.98 6
1067.06 6
1067.13 6
1067.21 5
1067.28 5
1067.36 4
1067.43 4
1067.51 4
1067.58 5
1067.66 6
1067.73 7
1067.81 9
1067.88 10
1067.96 11
1068.03 12
1068.11 12
1068.18 12
1068.26 12
1068.33 11
1068.41 10
1068.48 10
1068.56 9
1068.63 9
1068.71 9
1068.78 9
1068.86 9
1068.93 10
1069.01 10
1069.08 10
1069.15 9
1069.23 8
1069.30 7
1069.38 6
1069.45 4
1069.53 3
1069.60 3
1069.68 2
1069.75 2
1069.83 2
1069.90 3
1069.98 3
1070.05 4
1070.13 5
1070.20 5
1070.28 5
1070.35 5
1070.43 5
1070.50 5
1070.58 5
1070.65 5
1070.73 6
1070.80 6
1070.88 6
1070.95 5
1071.03 5
1071.10 5
1071.18 5
1071.25 5
1071.33 5
1071.40 5
1071.48 5
1071.55 5
1071.63 4
1071.70 3
1071.78 2
1071.85 1
1071.93 0
1072.00 0
1072.08 0
1072.15 0
1072.23 1
1072.30 1
1072.38 1
1072.45 1
1072.53 1
1072.60 0
1072.68 0
1072.75 0
1072.83 0
1072.90 0
1072.98 0
1073.05 0
1073.13 0
1073.20 1
1073.28 1
1073.35 2
1073.43 2
1073.50 2
1073.58 2
1073.65 3
1073.73 3
1073.80 4
1073.88 4
1073.95 5
1074.03 6
1074.10 6
1074.18 6
1074.25 6
1074.33 6
1074.40 6
1074.48 7
1074.55 8
1074.63 10
1074.70 11
1074.78 12
1074.85 13
1074.93 13
1075.01 12
1075.08 11
1075.16 10
1075.23 10
1075.31 9
1075.38 9
1075.46 8
1075.53 8
1075.61 7
1075.68 6
1075.76 6
1075.83 5
1075.91 5
1075.98 6
1076.06 6
1076.13 6
1076.21 7
1076.28 8
1076.36 8
1076.43 9
1076.51 10
1076.58 11
1076.66 12
1076.73 13
1076.81 13
1076.88 13
1076.96 12
1077.03 10
1077.11 8
1077.18 7
1077.26 5
1077.33 5
1077.41 5
1077.48 5
1077.56 7
1077.64 8
1077.71 9
1077.79 11
1077.86 11
1077.94 12
1078.01 11
1078.09 11
1078.16 10
1078.24 10
1078.31 10
1078.39 10
1078.46 10
1078.54 10
1078.61 10
1078.69 9
1078.76 9
1078.84 8
1078.91 7
1078.99 7
1079.06 7
1079.14 6
1079.22 6
1079.29 6
1079.37 6
1079.44 5
1079.52 5
1079.59 4
1079.67 3
1079.74 3
1079.82 3
1079.89 3
1079.97 3
1080.04 4
1080.12 4
1080.19 5
1080.27 5
1080.34 6
1080.42 6
1080.49 6
1080.57 7
1080.65 7
1080.72 8
1080.80 8
1080.87 8
1080.95 7
1081.02 7
1081.10 7
1081.17 7
1081.25 7
1081.32 7
1081.40 7
1081.47 7
1081.55 8
1081.62 9
1081.70 9
1081.78 10
1081.85 11
1081.93 11
1082.00 12
1082.08 12
1082.15 12
1082.23 12
1082.30 12
1082.38 12
1082.45 12
1082.53 12
1082.60 11
1082.68 9
1082.75 8
1082.83 6
1082.91 4
1082.98 3
1083.06 2
1083.13 2
1083.21 2
1083.28 3
1083.36 4
1083.43 4
1083.51 5
1083.58 5
1083.66 5
1083.73 4
1083.81 4
1083.89 4
1083.96 5
1084.04 5
1084.11 6
1084.19 7
1084.26 8
1084.34 9
1084.41 9
1084.49 10
1084.56 10
1084.64 11
1084.72 12
1084.79 13
1084.87 14
1084.94 15
1085.02 16
1085.09 17
1085.17 17
1085.24 18
1085.32 18
1085.39 19
1085.47 20
1085.55 21
1085.62 22
1085.70 23
1085.77 23
1085.85 23
1085.92 22
1086.00 21
1086.07 19
1086.15 17
1086.22 15
1086.30 13
1086.38 12
1086.45 11
1086.53 10
1086.60 10
1086.68 10
1086.75 10
1086.83 10
1086.90 10
1086.98 9
1087.06 9
1087.13 8
1087.21 7
1087.28 6
1087.36 6
1087.43 5
1087.51 5
1087.58 6
1087.66 7
1087.74 8
1087.81 9
1087.89 10
1087.96 11
1088.04 13
1088.11 14
1088.19 14
1088.26 15
1088.34 16
1088.42 16
1088.49 16
1088.57 17
1088.64 17
1088.72 17
1088.79 17
1088.87 17
1088.94 17
1089.02 18
1089.10 18
1089.17 17
1089.25 17
1089.32 15
1089.40 14
1089.47 12
1089.55 11
1089.62 10
1089.70 9
1089.78 9
1089.85 9
1089.93 11
1090.00 12
1090.08 13
1090.15 14
1090.23 15
1090.31 16
1090.38 15
1090.46 15
1090.53 15
1090.61 14
1090.68 14
1090.76 13
1090.83 14
1090.91 14
1090.99 14
1091.06 15
1091.14 15
1091.21 15
1091.29 15
1091.36 15
1091.44 15
1091.52 16
1091.59 17
1091.67 17
1091.74 18
1091.82 19
1091.89 19
1091.97 19
1092.05 18
1092.12 18
1092.20 18
1092.27 18
1092.35 19
1092.42 20
1092.50 21
1092.58 22
1092.65 22
1092.73 22
1092.80 21
1092.88 20
1092.95 19
1093.03 18
1093.11 17
1093.18 17
1093.26 17
1093.33 17
1093.41 17
1093.48 18
1093.56 19
1093.64 19
1093.71 20
1093.79 20
1093.86 21
1093.94 20
1094.01 20
1094.09 19
1094.17 19
1094.24 18
1094.32 18
1094.39 18
1094.47 17
1094.55 18
1094.62 18
1094.70 18
1094.77 19
1094.85 19
1094.92 19
1095.00 19
1095.08 19
1095.15 18
1095.23 17
1095.30 16
1095.38 14
1095.45 14
1095.53 13
1095.61 13
1095.68 14
1095.76 15
1095.83 15
1095.91 16
1095.99 16
1096.06 16
1096.14 15
1096.21 14
1096.29 13
1096.36 12
1096.44 11
1096.52 10
1096.59 10
1096.67 10
1096.74 11
1096.82 11
1096.90 11
1096.97 11
1097.05 11
1097.12 10
1097.20 10
1097.28 8
1097.35 7
1097.43 6
1097.50 6
1097.58 6
1097.65 7
1097.73 8
1097.81 10
1097.88 10
1097.96 11
1098.03 11
1098.11 10
1098.19 9
1098.26 9
1098.34 9
1098.41 9
1098.49 10
1098.57 11
1098.64 12
1098.72 13
1098.79 13
1098.87 13
1098.95 12
1099.02 11
1099.10 10
1099.17 10
1099.25 9
1099.32 8
1099.40 7
1099.48 6
1099.55 4
1099.63 3
1099.70 1
1099.78 1
1099.86 0
1099.93 0
1100.01 1
1100.08 1
1100.16 1
1100.24 1
1100.31 1
1100.39 0
1100.46 0
1100.54 0
1100.62 0
1100.69 0
1100.77 0
1100.84 0
1100.92 1
1101.00 2
1101.07 4
1101.15 5
1101.22 6
1101.30 6
1101.38 6
1101.45 5
1101.53 5
1101.60 4
1101.68 4
1101.76 5
1101.83 6
1101.91 7
1101.98 7
1102.06 8
1102.14 7
1102.21 7
1102.29 6
1102.37 6
1102.44 6
1102.52 6
1102.59 7
1102.67 8
1102.75 9
1102.82 10
1102.90 11
1102.97 12
1103.05 12
1103.13 12
1103.20 12
1103.28 12
1103.35 12
1103.43 12
1103.51 12
1103.58 12
1103.66 11
1103.73 11
1103.81 11
1103.89 11
1103.96 11
1104.04 11
1104.11 11
1104.19 11
1104.27 11
1104.34 11
1104.42 12
1104.50 14
1104.57 15
1104.65 18
1104.72 20
1104.80 22
1104.88 23
1104.95 25
1105.03 26
1105.10 26
1105.18 27
1105.26 28
1105.33 29
1105.41 30
1105.49 32
1105.56 34
1105.64 37
1105.71 38
1105.79 40
1105.87 41
1105.94 41
1106.02 40
1106.09 40
1106.17 39
1106.25 39
1106.32 38
1106.40 38
1106.48 38
1106.55 37
1106.63 37
1106.70 37
1106.78 38
1106.86 38
1106.93 38
1107.01 39
1107.09 39
1107.16 39
1107.24 39
1107.31 39
1107.39 39
1107.47 40
1107.54 41
1107.62 42
1107.70 42
1107.77 42
1107.85 42
1107.92 41
1108.00 39
1108.08 38
1108.15 36
1108.23 35
1108.31 34
1108.38 33
1108.46 32
1108.53 31
1108.61 30
1108.69 29
1108.76 29
1108.84 28
1108.92 28
1108.99 27
1109.07 27
1109.14 26
1109.22 26
1109.30 27
1109.37 28
1109.45 30
1109.53 31
1109.60 32
1109.68 33
1109.75 33
1109.83 33
1109.91 33
1109.98 33
1110.06 33
1110.14 33
1110.21 33
1110.29 33
1110.37 33
1110.44 33
1110.52 32
1110.59 31
1110.67 31
1110.75 32
1110.82 32
1110.90 33
1110.98 34
1111.05 35
1111.13 35
1111.21 35
1111.28 33
1111.36 32
1111.43 30
1111.51 28
1111.59 26
1111.66 25
1111.74 24
1111.82 23
1111.89 22
1111.97 22
1112.05 21
1112.12 21
1112.20 20
1112.27 19
1112.35 19
1112.43 19
1112.50 19
1112.58 19
1112.66 20
1112.73 21
1112.81 21
1112.89 22
1112.96 21
1113.04 20
1113.11 19
1113.19 17
1113.27 16
1113.34 15
1113.42 14
1113.50 15
1113.57 16
1113.65 18
1113.73 20
1113.80 22
1113.88 24
1113.96 24
1114.03 25
1114.11 24
1114.19 24
1114.26 23
1114.34 22
1114.41 21
1114.49 21
1114.57 21
1114.64 21
1114.72 21
1114.80 21
1114.87 22
1114.95 23
1115.03 23
1115.10 24
1115.18 24
1115.26 25
1115.33 26
1115.41 26
1115.49 27
1115.56 27
1115.64 26
1115.71 25
1115.79 23
1115.87 20
1115.94 18
1116.02 16
1116.10 16
1116.17 17
1116.25 19
1116.33 21
1116.40 23
1116.48 25
1116.56 25
1116.63 24
1116.71 22
1116.79 19
1116.86 16
1116.94 13
1117.02 11
1117.09 11
1117.17 11
1117.25 12
1117.32 14
1117.40 16
1117.48 18
1117.55 20
1117.63 21
1117.71 22
1117.78 22
1117.86 21
1117.93 20
1118.01 19
1118.09 17
1118.16 16
1118.24 15
1118.32 15
1118.39 15
1118.47 16
1118.55 18
1118.62 21
1118.70 23
1118.78 25
1118.85 27
1118.93 29
1119.01 30
1119.08 30
1119.16 31
1119.24 32
1119.31 32
1119.39 33
1119.47 34
1119.54 34
1119.62 34
1119.70 34
1119.77 34
1119.85 34
1119.93 33
1120.00 33
1120.08 32
1120.16 32
1120.23 31
1120.31 31
1120.39 31
1120.46 31
1120.54 31
1120.62 31
1120.69 32
1120.77 32
1120.85 33
1120.92 33
1121.00 33
1121.08 32
1121.15 32
1121.23 31
1121.31 31
1121.38 30
1121.46 30
1121.54 29
1121.61 30
1121.69 30
1121.77 31
1121.84 32
1121.92 32
1122.00 33
1122.07 32
1122.15 31
1122.23 30
1122.30 28
1122.38 26
1122.46 25
1122.54 24
1122.61 23
1122.69 23
1122.77 23
1122.84 23
1122.92 24
1123.00 24
1123.07 24
1123.15 25
1123.23 25
1123.30 26
1123.38 27
1123.46 28
1123.53 29
1123.61 30
1123.69 30
1123.76 31
1123.84 30
1123.92 30
1123.99 29
1124.07 28
1124.15 26
1124.22 25
1124.30 24
1124.38 23
1124.45 23
1124.53 22
1124.61 22
1124.69 21
1124.76 20
1124.84 19
1124.92 18
1124.99 16
1125.07 14
1125.15 13
1125.22 11
1125.30 9
1125.38 8
1125.45 8
1125.53 8
1125.61 9
1125.68 9
1125.76 10
1125.84 11
1125.91 12
1125.99 13
1126.07 14
1126.15 16
1126.22 17
1126.30 18
1126.38 19
1126.45 19
1126.53 19
1126.61 19
1126.68 19
1126.76 19
1126.84 19
1126.91 20
1126.99 20
1127.07 21
1127.14 21
1127.22 20
1127.30 19
1127.38 18
1127.45 17
1127.53 16
1127.61 14
1127.68 14
1127.76 13
1127.84 14
1127.91 14
1127.99 15
1128.07 17
1128.14 18
1128.22 19
1128.30 20
1128.38 20
1128.45 21
1128.53 21
1128.61 22
1128.68 22
1128.76 23
1128.84 23
1128.91 22
1128.99 21
1129.07 20
1129.15 19
1129.22 17
1129.30 14
1129.38 12
1129.45 10
1129.53 7
1129.61 4
1129.68 2
1129.76 0
1129.84 0
1129.92 0
1129.99 0
1130.07 0
1130.15 0
1130.22 0
1130.30 0
1130.38 0
1130.45 0
1130.53 1
1130.61 3
1130.69 5
1130.76 8
1130.84 11
1130.92 13
1130.99 15
1131.07 16
1131.15 16
1131.22 15
1131.30 13
1131.38 12
1131.46 12
1131.53 12
1131.61 14
1131.69 15
1131.76 17
1131.84 20
1131.92 22
1131.99 23
1132.07 25
1132.15 26
1132.23 26
1132.30 26
1132.38 26
1132.46 26
1132.53 26
1132.61 26
1132.69 26
1132.77 26
1132.84 26
1132.92 26
1133.00 26
1133.07 26
1133.15 26
1133.23 26
1133.31 26
1133.38 26
1133.46 26
1133.54 27
1133.61 27
1133.69 28
1133.77 28
1133.85 28
1133.92 29
1134.00 28
1134.08 28
1134.15 27
1134.23 27
1134.31 27
1134.39 27
1134.46 28
1134.54 30
1134.62 32
1134.69 34
1134.77 36
1134.85 38
1134.93 40
1135.00 42
1135.08 44
1135.16 47
1135.23 49
1135.31 52
1135.39 54
1135.47 57
1135.54 59
1135.62 61
1135.70 63
1135.77 64
1135.85 64
1135.93 63
1136.01 62
1136.08 60
1136.16 58
1136.24 57
1136.32 55
1136.39 54
1136.47 52
1136.55 51
1136.62 50
1136.70 48
1136.78 47
1136.86 46
1136.93 46
1137.01 46
1137.09 46
1137.16 47
1137.24 48
1137.32 48
1137.40 49
1137.47 49
1137.55 49
1137.63 49
1137.71 49
1137.78 49
1137.86 50
1137.94 51
1138.01 51
1138.09 51
1138.17 51
1138.25 50
1138.32 48
1138.40 46
1138.48 44
1138.56 42
1138.63 40
1138.71 38
1138.79 36
1138.86 35
1138.94 34
1139.02 33
1139.10 33
1139.17 32
1139.25 31
1139.33 29
1139.41 28
1139.48 26
1139.56 25
1139.64 24
1139.72 23
1139.79 23
1139.87 23
1139.95 22
1140.02 22
1140.10 22
1140.18 21
1140.26 21
1140.33 21
1140.41 21
1140.49 21
1140.57 21
1140.64 21
1140.72 20
1140.80 19
1140.88 18
1140.95 17
1141.03 15
1141.11 14
1141.19 14
1141.26 14
1141.34 15
1141.42 16
1141.49 18
1141.57 20
1141.65 21
1141.73 22
1141.80 22
1141.88 22
1141.96 21
1142.04 20
1142.11 19
1142.19 19
1142.27 18
1142.35 18
1142.42 18
1142.50 17
1142.58 17
1142.66 16
1142.73 16
1142.81 16
1142.89 17
1142.97 18
1143.04 20
1143.12 21
1143.20 22
1143.28 23
1143.35 23
1143.43 23
1143.51 23
1143.59 22
1143.66 21
1143.74 20
1143.82 19
1143.90 18
1143.97 18
1144.05 18
1144.13 20
1144.21 22
1144.28 25
1144.36 28
1144.44 32
1144.52 35
1144.59 37
1144.67 39
1144.75 39
1144.83 39
1144.90 39
1144.98 38
1145.06 36
1145.14 34
1145.21 32
1145.29 30
1145.37 28
1145.45 26
1145.52 24
1145.60 22
1145.68 20
1145.76 18
1145.83 16
1145.91 13
1145.99 11
1146.07 8
1146.14 7
1146.22 6
1146.30 7
1146.38 9
1146.45 13
1146.53 18
1146.61 23
1146.69 28
1146.76 32
1146.84 34
1146.92 35
1147.00 35
1147.07 34
1147.15 32
1147.23 31
1147.31 30
1147.38 30
1147.46 30
1147.54 31
1147.62 32
1147.69 33
1147.77 34
1147.85 35
1147.93 35
1148.01 36
1148.08 36
1148.16 36
1148.24 37
1148.32 39
1148.39 41
1148.47 43
1148.55 46
1148.63 49
1148.70 51
1148.78 52
1148.86 53
1148.94 53
1149.01 52
1149.09 52
1149.17 51
1149.25 51
1149.32 52
1149.40 53
1149.48 53
1149.56 54
1149.64 54
1149.71 54
1149.79 53
1149.87 52
1149.95 51
1150.02 51
1150.10 51
1150.18 52
1150.26 53
1150.33 56
1150.41 59
1150.49 62
1150.57 66
1150.65 70
1150.72 74
1150.80 78
1150.88 83
1150.96 86
1151.03 90
1151.11 92
1151.19 94
1151.27 95
1151.34 94
1151.42 94
1151.50 93
1151.58 92
1151.66 91
1151.73 90
1151.81 91
1151.89 91
1151.97 93
1152.04 95
1152.12 98
1152.20 101
1152.28 103
1152.36 106
1152.43 108
1152.51 109
1152.59 110
1152.67 111
1152.74 113
1152.82 114
1152.90 116
1152.98 118
1153.06 118
1153.13 119
1153.21 118
1153.29 116
1153.37 114
1153.44 113
1153.52 111
1153.60 110
1153.68 109
1153.76 109
1153.83 108
1153.91 108
1153.99 107
1154.07 105
1154.14 104
1154.22 102
1154.30 100
1154.38 99
1154.46 97
1154.53 95
1154.61 93
1154.69 91
1154.77 88
1154.85 86
1154.92 83
1155.00 80
1155.08 78
1155.16 77
1155.23 76
1155.31 76
1155.39 76
1155.47 78
1155.55 79
1155.62 79
1155.70 79
1155.78 76
1155.86 73
1155.94 68
1156.01 62
1156.09 55
1156.17 49
1156.25 43
1156.32 38
1156.40 35
1156.48 33
1156.56 32
1156.64 33
1156.71 34
1156.79 35
1156.87 36
1156.95 37
1157.03 37
1157.10 36
1157.18 35
1157.26 34
1157.34 32
1157.42 30
1157.49 27
1157.57 24
1157.65 21
1157.73 18
1157.81 16
1157.88 14
1157.96 13
1158.04 12
1158.12 12
1158.20 13
1158.27 14
1158.35 15
1158.43 16
1158.51 17
1158.58 17
1158.66 17
1158.74 16
1158.82 15
1158.90 15
1158.97 15
1159.05 16
1159.13 17
1159.21 18
1159.29 19
1159.36 19
1159.44 19
1159.52 18
1159.60 18
1159.68 17
1159.75 17
1159.83 17
1159.91 17
1159.99 17
1160.07 16
1160.14 16
1160.22 16
1160.30 15
1160.38 16
1160.46 17
1160.54 19
1160.61 21
1160.69 22
1160.77 24
1160.85 24
1160.93 24
1161.00 23
1161.08 22
1161.16 22
1161.24 21
1161.32 20
1161.39 20
1161.47 20
1161.55 19
1161.63 18
1161.71 18
1161.78 17
1161.86 17
1161.94 16
1162.02 16
1162.10 16
1162.17 17
1162.25 18
1162.33 19
1162.41 21
1162.49 24
1162.56 27
1162.64 29
1162.72 31
1162.80 33
1162.88 34
1162.96 34
1163.03 34
1163.11 33
1163.19 31
1163.27 30
1163.35 28
1163.42 27
1163.50 25
1163.58 23
1163.66 21
1163.74 18
1163.81 16
1163.89 13
1163.97 10
1164.05 8
1164.13 6
1164.21 4
1164.28 3
1164.36 3
1164.44 4
1164.52 6
1164.60 9
1164.67 11
1164.75 13
1164.83 15
1164.91 15
1164.99 15
1165.07 14
1165.14 13
1165.22 11
1165.30 10
1165.38 9
1165.46 8
1165.53 7
1165.61 7
1165.69 7
1165.77 7
1165.85 7
1165.93 7
1166.00 6
1166.08 5
1166.16 4
1166.24 2
1166.32 1
1166.40 0
1166.47 0
1166.55 0
1166.63 1
1166.71 2
1166.79 4
1166.86 5
1166.94 6
1167.02 6
1167.10 6
1167.18 5
1167.26 4
1167.33 3
1167.41 2
1167.49 2
1167.57 2
1167.65 3
1167.73 4
1167.80 5
1167.88 6
1167.96 6
1168.04 6
1168.12 6
1168.20 5
1168.27 4
1168.35 3
1168.43 2
1168.51 0
1168.59 0
1168.67 0
1168.74 0
1168.82 0
1168.90 0
1168.98 0
1169.06 0
1169.14 2
1169.21 5
1169.29 8
1169.37 11
1169.45 13
1169.53 16
1169.61 19
1169.68 23
1169.76 27
1169.84 30
1169.92 33
1170.00 36
1170.08 37
1170.15 37
1170.23 37
1170.31 35
1170.39 33
1170.47 31
1170.55 29
1170.62 28
1170.70 27
1170.78 28
1170.86 28
1170.94 29
1171.02 30
1171.09 30
1171.17 30
1171.25 29
1171.33 28
1171.41 26
1171.49 25
1171.56 24
1171.64 24
1171.72 25
1171.80 25
1171.88 26
1171.96 27
1172.03 27
1172.11 28
1172.19 28
1172.27 28
1172.35 27
1172.43 26
1172.51 25
1172.58 23
1172.66 22
1172.74 21
1172.82 21
1172.90 22
1172.98 22
1173.05 23
1173.13 23
1173.21 23
1173.29 22
1173.37 20
1173.45 18
1173.53 16
1173.60 14
1173.68 12
1173.76 11
1173.84 11
1173.92 12
1174.00 14
1174.07 16
1174.15 18
1174.23 21
1174.31 23
1174.39 24
1174.47 25
1174.55 26
1174.62 27
1174.70 27
1174.78 28
1174.86 29
1174.94 30
1175.02 31
1175.10 31
1175.17 30
1175.25 29
1175.33 27
1175.41 25
1175.49 23
1175.57 21
1175.65 21
1175.72 22
1175.80 25
1175.88 28
1175.96 32
1176.04 36
1176.12 39
1176.20 42
1176.27 43
1176.35 43
1176.43 42
1176.51 40
1176.59 39
1176.67 38
1176.75 39
1176.82 41
1176.90 45
1176.98 49
1177.06 53
1177.14 56
1177.22 58
1177.30 58
1177.37 57
1177.45 55
1177.53 52
1177.61 48
1177.69 45
1177.77 43
1177.85 41
1177.92 39
1178.00 38
1178.08 38
1178.16 38
1178.24 39
1178.32 39
1178.40 40
1178.47 40
1178.55 39
1178.63 39
1178.71 38
1178.79 37
1178.87 36
1178.95 37
1179.02 38
1179.10 40
1179.18 42
1179.26 43
1179.34 44
1179.42 44
1179.50 44
1179.58 44
1179.65 45
1179.73 47
1179.81 50
1179.89 53
1179.97 57
1180.05 60
1180.13 62
1180.21 62
1180.28 61
1180.36 59
1180.44 57
1180.52 54
1180.60 51
1180.68 49
1180.76 47
1180.83 46
1180.91 45
1180.99 44
1181.07 44
1181.15 43
1181.23 43
1181.31 42
1181.39 42
1181.46 41
1181.54 39
1181.62 37
1181.70 35
1181.78 33
1181.86 31
1181.94 30
1182.02 29
1182.09 29
1182.17 28
1182.25 28
1182.33 28
1182.41 28
1182.49 28
1182.57 28
1182.65 29
1182.72 31
1182.80 33
1182.88 35
1182.96 37
1183.04 39
1183.12 40
1183.20 41
1183.28 41
1183.36 41
1183.43 40
1183.51 38
1183.59 37
1183.67 35
1183.75 33
1183.83 31
1183.91 30
1183.99 30
1184.06 30
1184.14 29
1184.22 29
1184.30 28
1184.38 27
1184.46 28
1184.54 30
1184.62 33
1184.70 39
1184.77 46
1184.85 53
1184.93 59
1185.01 64
1185.09 67
1185.17 69
1185.25 70
1185.33 70
1185.40 71
1185.48 73
1185.56 75
1185.64 77
1185.72 80
1185.80 82
1185.88 84
1185.96 86
1186.04 87
1186.11 87
1186.19 86
1186.27 85
1186.35 82
1186.43 79
1186.51 76
1186.59 72
1186.67 69
1186.75 68
1186.82 67
1186.90 67
1186.98 67
1187.06 68
1187.14 68
1187.22 68
1187.30 67
1187.38 66
1187.46 64
1187.54 62
1187.61 60
1187.69 57
1187.77 55
1187.85 52
1187.93 50
1188.01 48
1188.09 47
1188.17 47
1188.25 49
1188.32 50
1188.40 52
1188.48 54
1188.56 55
1188.64 56
1188.72 57
1188.80 58
1188.88 59
1188.96 60
1189.04 61
1189.11 62
1189.19 62
1189.27 61
1189.35 59
1189.43 57
1189.51 54
1189.59 51
1189.67 48
1189.75 45
1189.83 43
1189.90 41
1189.98 40
1190.06 39
1190.14 38
1190.22 38
1190.30 37
1190.38 37
1190.46 37
1190.54 36
1190.62 35
1190.70 33
1190.77 32
1190.85 30
1190.93 29
1191.01 29
1191.09 29
1191.17 29
1191.25 28
1191.33 28
1191.41 27
1191.49 27
1191.56 26
1191.64 25
1191.72 25
1191.80 25
1191.88 26
1191.96 27
1192.04 27
1192.12 26
1192.20 24
1192.28 20
1192.36 16
1192.43 10
1192.51 6
1192.59 3
1192.67 1
1192.75 0
1192.83 1
1192.91 3
1192.99 5
1193.07 6
1193.15 8
1193.23 9
1193.30 9
1193.38 10
1193.46 12
1193.54 13
1193.62 15
1193.70 17
1193.78 19
1193.86 21
1193.94 23
1194.02 24
1194.10 26
1194.18 28
1194.25 31
1194.33 34
1194.41 36
1194.49 39
1194.57 40
1194.65 40
1194.73 39
1194.81 37
1194.89 35
1194.97 33
1195.05 31
1195.13 29
1195.20 28
1195.28 27
1195.36 26
1195.44 26
1195.52 26
1195.60 26
1195.68 27
1195.76 28
1195.84 28
1195.92 29
1196.00 29
1196.08 28
1196.16 26
1196.23 24
1196.31 22
1196.39 18
1196.47 15
1196.55 12
1196.63 9
1196.71 8
1196.79 9
1196.87 10
1196.95 12
1197.03 15
1197.11 18
1197.19 21
1197.26 22
1197.34 23
1197.42 23
1197.50 22
1197.58 22
1197.66 21
1197.74 21
1197.82 21
1197.90 22
1197.98 23
1198.06 24
1198.14 26
1198.22 26
1198.30 26
1198.37 25
1198.45 23
1198.53 20
1198.61 19
1198.69 20
1198.77 22
1198.85 26
1198.93 31
1199.01 36
1199.09 41
1199.17 44
1199.25 46
1199.33 47
1199.41 47
1199.49 47
1199.56 46
1199.64 45
1199.72 43
1199.80 41
1199.88 39
1199.96 36
1200.04 34
1200.12 32
1200.20 31
1200.28 31
1200.36 31
1200.44 31
1200.52 32
1200.60 34
1200.68 35
1200.75 37
1200.83 39
1200.91 42
1200.99 44
1201.07 46
1201.15 48
1201.23 50
1201.31 51
1201.39 52
1201.47 52
1201.55 51
1201.63 51
1201.71 50
1201.79 49
1201.87 47
1201.95 46
1202.03 44
1202.10 42
1202.18 40
1202.26 38
1202.34 37
1202.42 35
1202.50 33
1202.58 32
1202.66 30
1202.74 29
1202.82 28
1202.90 27
1202.98 26
1203.06 25
1203.14 24
1203.22 23
1203.30 22
1203.38 21
1203.46 21
1203.53 21
1203.61 23
1203.69 24
1203.77 26
1203.85 28
1203.93 29
1204.01 29
1204.09 28
1204.17 26
1204.25 25
1204.33 24
1204.41 23
1204.49 22
1204.57 23
1204.65 23
1204.73 24
1204.81 24
1204.89 24
1204.97 23
1205.05 22
1205.12 21
1205.20 21
1205.28 20
1205.36 21
1205.44 21
1205.52 22
1205.60 22
1205.68 23
1205.76 23
1205.84 22
1205.92 20
1206.00 17
1206.08 14
1206.16 11
1206.24 8
1206.32 5
1206.40 2
1206.48 1
1206.56 1
1206.64 2
1206.72 4
1206.80 6
1206.87 8
1206.95 9
1207.03 8
1207.11 7
1207.19 5
1207.27 3
1207.35 2
1207.43 2
1207.51 3
1207.59 5
1207.67 8
1207.75 11
1207.83 14
1207.91 17
1207.99 20
1208.07 23
1208.15 26
1208.23 28
1208.31 30
1208.39 30
1208.47 29
1208.55 28
1208.63 27
1208.71 25
1208.79 24
1208.87 24
1208.94 23
1209.02 22
1209.10 20
1209.18 18
1209.26 15
1209.34 13
1209.42 11
1209.50 9
1209.58 10
1209.66 11
1209.74 13
1209.82 16
1209.90 18
1209.98 19
1210.06 20
1210.14 20
1210.22 19
1210.30 19
1210.38 19
1210.46 19
1210.54 21
1210.62 24
1210.70 28
1210.78 31
1210.86 34
1210.94 36
1211.02 36
1211.10 36
1211.18 35
1211.26 35
1211.34 34
1211.42 35
1211.50 36
1211.57 37
1211.65 39
1211.73 40
1211.81 39
1211.89 38
1211.97 35
1212.05 31
1212.13 27
1212.21 23
1212.29 20
1212.37 17
1212.45 15
1212.53 14
1212.61 14
1212.69 14
1212.77 15
1212.85 17
1212.93 18
1213.01 20
1213.09 21
1213.17 22
1213.25 23
1213.33 23
1213.41 22
1213.49 22
1213.57 21
1213.65 20
1213.73 18
1213.81 17
1213.89 15
1213.97 14
1214.05 13
1214.13 13
1214.21 13
1214.29 14
1214.37 15
1214.45 17
1214.53 19
1214.61 22
1214.69 24
1214.77 27
1214.85 28
1214.93 29
1215.01 27
1215.09 25
1215.17 21
1215.25 17
1215.33 13
1215.41 10
1215.49 8
1215.56 8
1215.64 9
1215.72 10
1215.80 12
1215.88 13
1215.96 12
1216.04 11
1216.12 9
1216.20 7
1216.28 5
1216.36 4
1216.44 3
1216.52 4
1216.60 4
1216.68 5
1216.76 5
1216.84 3
1216.92 2
1217.00 0
1217.08 0
1217.16 0
1217.24 0
1217.32 0
1217.40 0
1217.48 0
1217.56 1
1217.64 3
1217.72 4
1217.80 4
1217.88 4
1217.96 4
1218.04 4
1218.12 4
1218.20 5
1218.28 7
1218.36 8
1218.44 10
1218.52 11
1218.60 12
1218.68 13
1218.76 14
1218.84 14
1218.92 14
1219.00 13
1219.08 12
1219.16 11
1219.24 10
1219.32 10
1219.40 11
1219.48 13
1219.56 16
1219.64 19
1219.72 22
1219.80 23
1219.88 24
1219.96 23
1220.04 21
1220.12 19
1220.20 16
1220.28 14
1220.36 11
1220.44 8
1220.52 5
1220.60 3
1220.68 1
1220.76 1
1220.84 1
1220.92 3
1221.00 5
1221.08 7
1221.16 8
1221.24 9
1221.32 9
1221.40 9
1221.48 10
1221.56 10
1221.64 11
1221.72 12
1221.80 13
1221.88 13
1221.96 13
1222.04 12
1222.12 12
1222.20 12
1222.28 13
1222.36 14
1222.44 16
1222.52 17
1222.60 19
1222.68 19
1222.76 19
1222.84 18
1222.92 17
1223.00 17
1223.08 17
1223.16 17
1223.24 17
1223.32 18
1223.40 19
1223.48 20
1223.56 21
1223.64 22
1223.73 23
1223.81 26
1223.89 29
1223.97 33
1224.05 37
1224.13 41
1224.21 43
1224.29 45
1224.37 44
1224.45 42
1224.53 38
1224.61 34
1224.69 29
1224.77 24
1224.85 20
1224.93 16
1225.01 13
1225.09 11
1225.17 11
1225.25 12
1225.33 13
1225.41 15
1225.49 16
1225.57 16
1225.65 16
1225.73 15
1225.81 15
1225.89 16
1225.97 17
1226.05 19
1226.13 21
1226.21 23
1226.29 24
1226.37 24
1226.45 24
1226.53 23
1226.61 22
1226.69 22
1226.77 23
1226.85 24
1226.93 26
1227.01 30
1227.09 34
1227.17 38
1227.25 43
1227.33 48
1227.41 53
1227.49 56
1227.57 58
1227.65 58
1227.74 57
1227.82 56
1227.90 55
1227.98 54
1228.06 54
1228.14 56
1228.22 58
1228.30 59
1228.38 61
1228.46 62
1228.54 63
1228.62 63
1228.70 63
1228.78 62
1228.86 61
1228.94 60
1229.02 58
1229.10 56
1229.18 54
1229.26 53
1229.34 54
1229.42 55
1229.50 57
1229.58 58
1229.66 58
1229.74 57
1229.82 53
1229.90 48
1229.98 42
1230.06 37
1230.14 33
1230.22 31
1230.31 31
1230.39 33
1230.47 35
1230.55 37
1230.63 39
1230.71 40
1230.79 39
1230.87 38
1230.95 37
1231.03 36
1231.11 36
1231.19 36
1231.27 37
1231.35 39
1231.43 42
1231.51 44
1231.59 48
1231.67 51
1231.75 53
1231.83 55
1231.91 57
1231.99 57
1232.07 57
1232.15 57
1232.23 56
1232.31 55
1232.40 54
1232.48 53
1232.56 52
1232.64 51
1232.72 50
1232.80 50
1232.88 50
1232.96 50
1233.04 50
1233.12 49
1233.20 47
1233.28 46
1233.36 44
1233.44 42
1233.52 41
1233.60 41
1233.68 42
1233.76 42
1233.84 43
1233.92 43
1234.00 44
1234.08 44
1234.16 43
1234.25 41
1234.33 40
1234.41 38
1234.49 35
1234.57 33
1234.65 32
1234.73 31
1234.81 31
1234.89 31
1234.97 33
1235.05 35
1235.13 37
1235.21 39
1235.29 42
1235.37 45
1235.45 48
1235.53 50
1235.61 52
1235.69 53
1235.77 54
1235.86 53
1235.94 52
1236.02 52
1236.10 51
1236.18 51
1236.26 50
1236.34 49
1236.42 48
1236.50 46
1236.58 44
1236.66 40
1236.74 37
1236.82 32
1236.90 28
1236.98 23
1237.06 20
1237.14 18
1237.22 19
1237.31 21
1237.39 25
1237.47 30
1237.55 34
1237.63 38
1237.71 40
1237.79 40
1237.87 40
1237.95 39
1238.03 38
1238.11 37
1238.19 36
1238.27 34
1238.35 30
1238.43 25
1238.51 19
1238.60 12
1238.68 6
1238.76 0
1238.84 0
1238.92 0
1239.00 0
1239.08 0
1239.16 0
1239.24 0
1239.32 0
1239.40 0
1239.48 1
1239.56 3
1239.64 5
1239.72 7
1239.80 9
1239.89 10
1239.97 10
1240.05 9
1240.13 7
1240.21 5
1240.29 3
1240.37 1
1240.45 0
1240.53 0
1240.61 0
1240.69 0
1240.77 0
1240.85 0
1240.93 0
1241.01 0
1241.10 0
1241.18 2
1241.26 6
1241.34 12
1241.42 18
1241.50 25
1241.58 32
1241.66 39
1241.74 44
1241.82 48
1241.90 50
1241.98 49
1242.06 47
1242.14 44
1242.23 40
1242.31 35
1242.39 31
1242.47 28
1242.55 26
1242.63 25
1242.71 24
1242.79 24
1242.87 25
1242.95 27
1243.03 29
1243.11 30
1243.19 32
1243.28 33
1243.36 33
1243.44 32
1243.52 31
1243.60 28
1243.68 26
1243.76 23
1243.84 19
1243.92 16
1244.00 13
1244.08 10
1244.16 7
1244.25 5
1244.33 2
1244.41 0
1244.49 0
1244.57 0
1244.65 0
1244.73 0
1244.81 0
1244.89 0
1244.97 1
1245.05 6
1245.13 11
1245.21 17
1245.30 23
1245.38 27
1245.46 31
1245.54 34
1245.62 36
1245.70 37
1245.78 37
1245.86 38
1245.94 39
1246.02 39
1246.10 40
1246.19 41
1246.27 40
1246.35 40
1246.43 39
1246.51 37
1246.59 36
1246.67 35
1246.75 35
1246.83 35
1246.91 35
1246.99 35
1247.07 35
1247.16 35
1247.24 34
1247.32 33
1247.40 31
1247.48 28
1247.56 26
1247.64 24
1247.72 22
1247.80 21
1247.88 20
1247.96 19
1248.05 19
1248.13 19
1248.21 19
1248.29 19
1248.37 20
1248.45 21
1248.53 21
1248.61 22
1248.69 23
1248.77 23
1248.86 23
1248.94 23
1249.02 24
1249.10 25
1249.18 26
1249.26 28
1249.34 31
1249.42 34
1249.50 37
1249.58 40
1249.66 43
1249.75 46
1249.83 49
1249.91 52
1249.99 54
1250.07 55
1250.15 56
1250.23 56
1250.31 56
1250.39 54
1250.47 52
1250.56 50
1250.64 48
1250.72 46
1250.80 44
1250.88 43
1250.96 43
1251.04 43
1251.12 44
1251.20 45
1251.29 46
1251.37 47
1251.45 47
1251.53 46
1251.61 43
1251.69 40
1251.77 37
1251.85 34
1251.93 31
1252.01 30
1252.10 29
1252.18 30
1252.26 31
1252.34 33
1252.42 34
1252.50 36
1252.58 37
1252.66 39
1252.74 41
1252.83 42
1252.91 44
1252.99 46
1253.07 48
1253.15 49
1253.23 51
1253.31 53
1253.39 55
1253.47 58
1253.55 60
1253.64 62
1253.72 63
1253.80 63
1253.88 61
1253.96 58
1254.04 54
1254.12 50
1254.20 48
1254.29 46
1254.37 47
1254.45 49
1254.53 52
1254.61 55
1254.69 57
1254.77 58
1254.85 58
1254.93 56
1255.02 53
1255.10 49
1255.18 45
1255.26 40
1255.34 36
1255.42 32
1255.50 29
1255.58 26
1255.66 23
1255.75 21
1255.83 19
1255.91 17
1255.99 15
1256.07 13
1256.15 12
1256.23 10
1256.31 10
1256.40 11
1256.48 14
1256.56 17
1256.64 22
1256.72 28
1256.80 34
1256.88 40
1256.96 46
1257.05 51
1257.13 54
1257.21 56
1257.29 56
1257.37 53
1257.45 49
1257.53 44
1257.61 40
1257.69 35
1257.78 32
1257.86 30
1257.94 28
1258.02 26
1258.10 24
1258.18 21
1258.26 16
1258.34 12
1258.43 8
1258.51 5
1258.59 3
1258.67 3
1258.75 3
1258.83 4
1258.91 4
1259.00 3
1259.08 2
1259.16 0
1259.24 0
1259.32 0
1259.40 0
1259.48 0
1259.56 0
1259.65 0
1259.73 0
1259.81 1
1259.89 1
1259.97 2
1260.05 2
1260.13 3
1260.21 5
1260.30 6
1260.38 7
1260.46 8
1260.54 9
1260.62 9
1260.70 9
1260.78 9
1260.87 11
1260.95 13
1261.03 16
1261.11 19
1261.19 22
1261.27 24
1261.35 25
1261.43 25
1261.52 24
1261.60 22
1261.68 20
1261.76 18
1261.84 17
1261.92 15
1262.00 15
1262.09 16
1262.17 17
1262.25 19
1262.33 21
1262.41 22
1262.49 22
1262.57 21
1262.66 18
1262.74 15
1262.82 12
1262.90 9
1262.98 7
1263.06 6
1263.14 5
1263.23 5
1263.31 6
1263.39 7
1263.47 9
1263.55 11
1263.63 15
1263.71 19
1263.80 24
1263.88 29
1263.96 35
1264.04 40
1264.12 44
1264.20 46
1264.28 48
1264.37 48
1264.45 47
1264.53 46
1264.61 44
1264.69 42
1264.77 40
1264.85 37
1264.94 34
1265.02 30
1265.10 26
1265.18 22
1265.26 19
1265.34 16
1265.42 15
1265.51 13
1265.59 13
1265.67 13
1265.75 14
1265.83 15
1265.91 16
1266.00 17
1266.08 19
1266.16 19
1266.24 19
1266.32 18
1266.40 16
1266.48 14
1266.57 13
1266.65 12
1266.73 13
1266.81 15
1266.89 18
1266.97 22
1267.05 26
1267.14 31
1267.22 35
1267.30 39
1267.38 43
1267.46 47
1267.54 50
1267.63 54
1267.71 56
1267.79 59
1267.87 62
1267.95 64
1268.03 67
1268.12 69
1268.20 72
1268.28 74
1268.36 75
1268.44 75
1268.52 75
1268.60 73
1268.69 72
1268.77 70
1268.85 69
1268.93 69
1269.01 70
1269.09 71
1269.18 73
1269.26 75
1269.34 77
1269.42 78
1269.50 79
1269.58 81
1269.67 82
1269.75 83
1269.83 84
1269.91 83
1269.99 81
1270.07 77
1270.16 73
1270.24 68
1270.32 63
1270.40 58
1270.48 55
1270.56 53
1270.65 51
1270.73 50
1270.81 48
1270.89 46
1270.97 42
1271.05 39
1271.14 34
1271.22 30
1271.30 26
1271.38 22
1271.46 20
1271.54 20
1271.63 20
1271.71 21
1271.79 23
1271.87 24
1271.95 25
1272.03 26
1272.12 26
1272.20 27
1272.28 29
1272.36 31
1272.44 35
1272.52 40
1272.61 45
1272.69 50
1272.77 53
1272.85 55
1272.93 54
1273.01 52
1273.10 48
1273.18 43
1273.26 38
1273.34 34
1273.42 33
1273.51 34
1273.59 38
1273.67 43
1273.75 49
1273.83 55
1273.91 59
1274.00 60
1274.08 58
1274.16 52
1274.24 44
1274.32 33
1274.40 20
1274.49 8
1274.57 0
1274.65 0
1274.73 0
1274.81 0
1274.90 0
1274.98 0
1275.06 0
1275.14 0
1275.22 5
1275.30 9
1275.39 12
1275.47 14
1275.55 15
1275.63 16
1275.71 18
1275.80 21
1275.88 24
1275.96 28
1276.04 32
1276.12 36
1276.20 39
1276.29 40
1276.37 41
1276.45 39
1276.53 37
1276.61 34
1276.70 31
1276.78 27
1276.86 24
1276.94 20
1277.02 17
1277.10 14
1277.19 12
1277.27 10
1277.35 10
1277.43 11
1277.51 13
1277.60 16
1277.68 19
1277.76 23
1277.84 27
1277.92 31
1278.01 34
1278.09 39
1278.17 43
1278.25 48
1278.33 53
1278.41 58
1278.50 63
1278.58 66
1278.66 68
1278.74 68
1278.82 68
1278.91 66
1278.99 63
1279.07 61
1279.15 59
1279.23 58
1279.32 57
1279.40 55
1279.48 54
1279.56 52
1279.64 49
1279.73 46
1279.81 44
1279.89 43
1279.97 44
1280.05 46
1280.14 49
1280.22 52
1280.30 54
1280.38 54
1280.46 52
1280.55 47
1280.63 42
1280.71 35
1280.79 29
1280.87 25
1280.96 23
1281.04 24
1281.12 28
1281.20 34
1281.28 40
1281.37 47
1281.45 54
1281.53 59
1281.61 62
1281.69 63
1281.78 63
1281.86 62
1281.94 59
1282.02 56
1282.10 54
1282.19 53
1282.27 52
1282.35 54
1282.43 57
1282.51 62
1282.60 68
1282.68 74
1282.76 79
1282.84 83
1282.92 85
1283.01 86
1283.09 86
1283.17 85
1283.25 83
1283.33 82
1283.42 80
1283.50 78
1283.58 76
1283.66 73
1283.74 72
1283.83 70
1283.91 68
1283.99 67
1284.07 65
1284.15 63
1284.24 61
1284.32 60
1284.40 59
1284.48 60
1284.57 62
1284.65 66
1284.73 70
1284.81 75
1284.89 80
1284.98 85
1285.06 91
1285.14 96
1285.22 101
1285.30 106
1285.39 109
1285.47 112
1285.55 113
1285.63 113
1285.71 113
1285.80 111
1285.88 109
1285.96 106
1286.04 103
1286.13 99
1286.21 95
1286.29 91
1286.37 88
1286.45 85
1286.54 82
1286.62 81
1286.70 79
1286.78 78
1286.87 77
1286.95 77
1287.03 76
1287.11 75
1287.19 75
1287.28 75
1287.36 75
1287.44 76
1287.52 78
1287.60 81
1287.69 84
1287.77 89
1287.85 94
1287.93 99
1288.02 103
1288.10 106
1288.18 106
1288.26 103
1288.34 98
1288.43 92
1288.51 85
1288.59 78
1288.67 74
1288.76 72
1288.84 72
1288.92 74
1289.00 77
1289.08 81
1289.17 85
1289.25 90
1289.33 94
1289.41 98
1289.50 102
1289.58 104
1289.66 103
1289.74 100
1289.83 95
1289.91 88
1289.99 81
1290.07 74
1290.15 68
1290.24 65
1290.32 64
1290.40 64
1290.48 66
1290.57 67
1290.65 69
1290.73 70
1290.81 70
1290.90 70
1290.98 69
1291.06 69
1291.14 67
1291.22 65
1291.31 62
1291.39 59
1291.47 57
1291.55 55
1291.64 54
1291.72 54
1291.80 54
1291.88 55
1291.97 56
1292.05 58
1292.13 59
1292.21 60
1292.29 60
1292.38 61
1292.46 61
1292.54 61
1292.62 61
1292.71 61
1292.79 60
1292.87 60
1292.95 60
1293.04 59
1293.12 59
1293.20 59
1293.28 59
1293.37 58
1293.45 56
1293.53 52
1293.61 48
1293.70 42
1293.78 36
1293.86 29
1293.94 23
1294.02 19
1294.11 17
1294.19 16
1294.27 17
1294.35 19
1294.44 21
1294.52 22
1294.60 21
1294.68 20
1294.77 18
1294.85 17
1294.93 15
1295.01 14
1295.10 13
1295.18 11
1295.26 8
1295.34 4
1295.43 0
1295.51 0
1295.59 0
1295.67 0
1295.76 0
1295.84 0
1295.92 0
1296.00 0
1296.09 4
1296.17 11
1296.25 17
1296.33 23
1296.42 28
1296.50 33
1296.58 38
1296.66 43
1296.75 49
1296.83 53
1296.91 58
1296.99 61
1297.08 63
1297.16 63
1297.24 61
1297.32 59
1297.41 55
1297.49 52
1297.57 48
1297.65 45
1297.74 42
1297.82 41
1297.90 39
1297.98 38
1298.07 36
1298.15 34
1298.23 33
1298.31 32
1298.40 31
1298.48 32
1298.56 33
1298.64 34
1298.73 35
1298.81 36
1298.89 36
1298.97 36
1299.06 35
1299.14 33
1299.22 33
1299.30 33
1299.39 34
1299.47 36
1299.55 39
1299.63 43
1299.72 48
1299.80 52
1299.88 57
1299.96 60
1300.05 62
1300.13 62
1300.21 61
1300.30 59
1300.38 57
1300.46 54
1300.54 52
1300.63 51
1300.71 50
1300.79 50
1300.87 50
1300.96 50
1301.04 49
1301.12 48
1301.20 46
1301.29 44
1301.37 42
1301.45 40
1301.53 38
1301.62 38
1301.70 38
1301.78 38
1301.87 40
1301.95 42
1302.03 43
1302.11 44
1302.20 44
1302.28 43
1302.36 41
1302.44 39
1302.53 37
1302.61 36
1302.69 35
1302.77 35
1302.86 35
1302.94 36
1303.02 37
1303.11 39
1303.19 42
1303.27 47
1303.35 53
1303.44 59
1303.52 66
1303.60 72
1303.68 77
1303.77 80
1303.85 80
1303.93 79
1304.02 76
1304.10 71
1304.18 66
1304.26 60
1304.35 54
1304.43 47
1304.51 41
1304.59 36
1304.68 33
1304.76 31
1304.84 30
1304.93 30
1305.01 31
1305.09 32
1305.17 33
1305.26 34
1305.34 36
1305.42 39
1305.50 43
1305.59 47
1305.67 51
1305.75 54
1305.84 54
1305.92 52
1306.00 48
1306.08 43
1306.17 39
1306.25 36
1306.33 34
1306.42 34
1306.50 36
1306.58 39
1306.66 44
1306.75 49
1306.83 53
1306.91 56
1306.99 59
1307.08 61
1307.16 61
1307.24 61
1307.33 59
1307.41 58
1307.49 56
1307.57 54
1307.66 52
1307.74 50
1307.82 48
1307.91 46
1307.99 45
1308.07 44
1308.15 44
1308.24 45
1308.32 47
1308.40 50
1308.49 52
1308.57 53
1308.65 53
1308.73 52
1308.82 49
1308.90 45
1308.98 42
1309.07 39
1309.15 38
1309.23 38
1309.31 40
1309.40 43
1309.48 46
1309.56 48
1309.65 50
1309.73 52
1309.81 54
1309.90 55
1309.98 57
1310.06 58
1310.14 59
1310.23 60
1310.31 61
1310.39 61
1310.48 61
1310.56 61
1310.64 60
1310.72 57
1310.81 54
1310.89 50
1310.97 45
1311.06 41
1311.14 38
1311.22 37
1311.31 36
1311.39 37
1311.47 39
1311.55 40
1311.64 42
1311.72 42
1311.80 42
1311.89 42
1311.97 42
1312.05 41
1312.13 40
1312.22 40
1312.30 41
1312.38 43
1312.47 46
1312.55 50
1312.63 56
1312.72 63
1312.80 69
1312.88 75
1312.96 79
1313.05 82
1313.13 84
1313.21 85
1313.30 86
1313.38 87
1313.46 89
1313.55 90
1313.63 92
1313.71 93
1313.79 94
1313.88 95
1313.96 97
1314.04 98
1314.13 99
1314.21 99
1314.29 99
1314.38 96
1314.46 93
1314.54 90
1314.63 86
1314.71 85
1314.79 84
1314.87 85
1314.96 87
1315.04 89
1315.12 90
1315.21 89
1315.29 86
1315.37 82
1315.46 78
1315.54 73
1315.62 68
1315.71 64
1315.79 61
1315.87 59
1315.95 56
1316.04 54
1316.12 50
1316.20 46
1316.29 42
1316.37 37
1316.45 34
1316.54 32
1316.62 31
1316.70 31
1316.79 33
1316.87 35
1316.95 37
1317.04 38
1317.12 37
1317.20 34
1317.28 30
1317.37 25
1317.45 20
1317.53 15
1317.62 12
1317.70 11
1317.78 13
1317.87 17
1317.95 23
1318.03 29
1318.12 35
1318.20 40
1318.28 44
1318.37 45
1318.45 44
1318.53 40
1318.62 34
1318.70 27
1318.78 19
1318.86 10
1318.95 3
1319.03 0
1319.11 0
1319.20 0
1319.28 0
1319.36 0
1319.45 0
1319.53 0
1319.61 0
1319.70 2
1319.78 6
1319.86 10
1319.95 13
1320.03 15
1320.11 16
1320.20 17
1320.28 18
1320.36 19
1320.45 20
1320.53 21
1320.61 22
1320.70 24
1320.78 26
1320.86 28
1320.95 30
1321.03 30
1321.11 29
1321.20 27
1321.28 23
1321.36 19
1321.45 15
1321.53 12
1321.61 10
1321.70 10
1321.78 11
1321.86 14
1321.94 17
1322.03 20
1322.11 23
1322.19 27
1322.28 30
1322.36 33
1322.44 39
1322.53 47
1322.61 58
1322.69 72
1322.78 87
1322.86 102
1322.94 117
1323.03 129
1323.11 138
1323.19 143
1323.28 148
1323.36 151
1323.44 155
1323.53 161
1323.61 167
1323.69 174
1323.78 181
1323.86 186
1323.94 191
1324.03 194
1324.11 197
1324.19 201
1324.28 204
1324.36 209
1324.44 213
1324.53 218
1324.61 222
1324.69 226
1324.78 230
1324.86 234
1324.95 239
1325.03 245
1325.11 252
1325.20 259
1325.28 265
1325.36 270
1325.45 273
1325.53 273
1325.61 270
1325.70 265
1325.78 260
1325.86 255
1325.95 252
1326.03 251
1326.11 252
1326.20 254
1326.28 257
1326.36 258
1326.45 255
1326.53 249
1326.61 240
1326.70 228
1326.78 216
1326.86 205
1326.95 196
1327.03 190
1327.11 186
1327.20 184
1327.28 182
1327.36 180
1327.45 176
1327.53 171
1327.61 166
1327.70 161
1327.78 156
1327.87 150
1327.95 144
1328.03 137
1328.12 129
1328.20 119
1328.28 110
1328.37 102
1328.45 96
1328.53 93
1328.62 94
1328.70 97
1328.78 103
1328.87 108
1328.95 112
1329.03 115
1329.12 114
1329.20 111
1329.28 107
1329.37 102
1329.45 97
1329.54 93
1329.62 90
1329.70 88
1329.79 86
1329.87 83
1329.95 81
1330.04 79
1330.12 78
1330.20 79
1330.29 81
1330.37 86
1330.45 92
1330.54 99
1330.62 105
1330.70 110
1330.79 113
1330.87 114
1330.96 114
1331.04 113
1331.12 114
1331.21 115
1331.29 117
1331.37 119
1331.46 120
1331.54 119
1331.62 115
1331.71 107
1331.79 99
1331.88 90
1331.96 83
1332.04 77
1332.13 74
1332.21 74
1332.29 74
1332.38 75
1332.46 75
1332.54 74
1332.63 72
1332.71 69
1332.80 67
1332.88 64
1332.96 61
1333.05 59
1333.13 57
1333.21 54
1333.30 52
1333.38 49
1333.46 45
1333.55 41
1333.63 38
1333.72 34
1333.80 31
1333.88 29
1333.97 28
1334.05 27
1334.13 27
1334.22 27
1334.30 27
1334.38 26
1334.47 26
1334.55 27
1334.64 27
1334.72 28
1334.80 29
1334.89 30
1334.97 31
1335.05 31
1335.14 32
1335.22 33
1335.31 35
1335.39 37
1335.47 40
1335.56 43
1335.64 45
1335.72 46
1335.81 46
1335.89 44
1335.97 42
1336.06 37
1336.14 32
1336.23 26
1336.31 20
1336.39 15
1336.48 12
1336.56 10
1336.64 11
1336.73 14
1336.81 18
1336.90 23
1336.98 28
1337.06 33
1337.15 37
1337.23 40
1337.32 42
1337.40 44
1337.48 45
1337.57 45
1337.65 44
1337.73 41
1337.82 37
1337.90 33
1337.99 31
1338.07 29
1338.15 31
1338.24 35
1338.32 41
1338.40 49
1338.49 57
1338.57 64
1338.66 70
1338.74 73
1338.82 73
1338.91 70
1338.99 66
1339.07 61
1339.16 55
1339.24 50
1339.33 46
1339.41 43
1339.49 43
1339.58 43
1339.66 45
1339.75 47
1339.83 49
1339.91 50
1340.00 52
1340.08 52
1340.16 53
1340.25 53
1340.33 53
1340.42 51
1340.50 49
1340.58 47
1340.67 45
1340.75 43
1340.84 43
1340.92 43
1341.00 45
1341.09 46
1341.17 48
1341.26 48
1341.34 48
1341.42 48
1341.51 48
1341.59 48
1341.67 49
1341.76 50
1341.84 52
1341.93 53
1342.01 54
1342.09 56
1342.18 59
1342.26 62
1342.35 65
1342.43 69
1342.51 72
1342.60 73
1342.68 72
1342.77 69
1342.85 64
1342.93 58
1343.02 53
1343.10 48
1343.19 46
1343.27 46
1343.35 48
1343.44 52
1343.52 58
1343.61 65
1343.69 71
1343.77 78
1343.86 84
1343.94 88
1344.03 91
1344.11 93
1344.19 93
1344.28 93
1344.36 91
1344.45 89
1344.53 86
1344.61 83
1344.70 80
1344.78 78
1344.87 76
1344.95 76
1345.03 77
1345.12 79
1345.20 83
1345.29 88
1345.37 94
1345.45 99
1345.54 104
1345.62 109
1345.71 112
1345.79 114
1345.87 116
1345.96 118
1346.04 119
1346.13 120
1346.21 121
1346.29 120
1346.38 119
1346.46 117
1346.55 114
1346.63 109
1346.71 104
1346.80 98
1346.88 93
1346.97 88
1347.05 84
1347.13 80
1347.22 77
1347.30 76
1347.39 76
1347.47 77
1347.56 80
1347.64 84
1347.72 87
1347.81 90
1347.89 91
1347.98 90
1348.06 89
1348.14 88
1348.23 88
1348.31 88
1348.40 90
1348.48 91
1348.56 92
1348.65 92
1348.73 91
1348.82 88
1348.90 86
1348.99 84
1349.07 83
1349.15 84
1349.24 88
1349.32 92
1349.41 98
1349.49 103
1349.57 107
1349.66 110
1349.74 110
1349.83 107
1349.91 103
1349.99 96
1350.08 89
1350.16 82
1350.25 75
1350.33 71
1350.42 68
1350.50 66
1350.58 66
1350.67 66
1350.75 66
1350.84 66
1350.92 65
1351.01 64
1351.09 63
1351.17 62
1351.26 61
1351.34 61
1351.43 62
1351.51 64
1351.59 66
1351.68 69
1351.76 72
1351.85 75
1351.93 79
1352.02 82
1352.10 84
1352.18 85
1352.27 85
1352.35 84
1352.44 80
1352.52 75
1352.61 69
1352.69 62
1352.77 55
1352.86 49
1352.94 42
1353.03 35
1353.11 29
1353.20 23
1353.28 17
1353.36 12
1353.45 10
1353.53 10
1353.62 12
1353.70 16
1353.79 21
1353.87 25
1353.95 29
1354.04 32
1354.12 33
1354.21 34
1354.29 33
1354.38 33
1354.46 33
1354.54 33
1354.63 33
1354.71 33
1354.80 32
1354.88 29
1354.97 24
1355.05 18
1355.13 13
1355.22 7
1355.30 4
1355.39 2
1355.47 2
1355.56 3
1355.64 4
1355.72 5
1355.81 5
1355.89 3
1355.98 0
1356.06 0
1356.15 0
1356.23 0
1356.32 0
1356.40 0
1356.48 0
1356.57 4
1356.65 9
1356.74 15
1356.82 19
1356.91 23
1356.99 25
1357.07 27
1357.16 27
1357.24 27
1357.33 27
1357.41 28
1357.50 30
1357.58 33
1357.67 37
1357.75 40
1357.83 43
1357.92 44
1358.00 44
1358.09 42
1358.17 39
1358.26 36
1358.34 33
1358.43 32
1358.51 31
1358.59 33
1358.68 36
1358.76 40
1358.85 46
1358.93 51
1359.02 57
1359.10 62
1359.19 67
1359.27 72
1359.35 77
1359.44 83
1359.52 90
1359.61 97
1359.69 103
1359.78 108
1359.86 111
1359.95 111
1360.03 109
1360.11 106
1360.20 102
1360.28 98
1360.37 96
1360.45 95
1360.54 95
1360.62 96
1360.71 96
1360.79 97
1360.87 97
1360.96 96
1361.04 96
1361.13 97
1361.21 97
1361.30 98
1361.38 99
1361.47 100
1361.55 99
1361.64 98
1361.72 95
1361.80 93
1361.89 92
1361.97 91
1362.06 93
1362.14 97
1362.23 103
1362.31 111
1362.40 121
1362.48 130
1362.57 138
1362.65 142
1362.73 143
1362.82 139
1362.90 132
1362.99 122
1363.07 112
1363.16 104
1363.24 97
1363.33 92
1363.41 91
1363.50 91
1363.58 93
1363.67 96
1363.75 100
1363.83 104
1363.92 108
1364.00 113
1364.09 117
1364.17 121
1364.26 123
1364.34 123
1364.43 122
1364.51 118
1364.60 113
1364.68 107
1364.77 101
1364.85 95
1364.93 89
1365.02 83
1365.10 76
1365.19 70
1365.27 64
1365.36 58
1365.44 53
1365.53 50
1365.61 48
1365.70 47
1365.78 47
1365.87 46
1365.95 45
1366.03 43
1366.12 40
1366.20 37
1366.29 34
1366.37 31
1366.46 29
1366.54 27
1366.63 25
1366.71 24
1366.80 21
1366.88 19
1366.97 16
1367.05 14
1367.14 12
1367.22 10
1367.31 9
1367.39 9
1367.47 9
1367.56 11
1367.64 14
1367.73 17
1367.81 22
1367.90 27
1367.98 32
1368.07 36
1368.15 39
1368.24 41
1368.32 40
1368.41 38
1368.49 34
1368.58 28
1368.66 23
1368.75 18
1368.83 15
1368.92 13
1369.00 12
1369.08 13
1369.17 15
1369.25 17
1369.34 19
1369.42 22
1369.51 24
1369.59 27
1369.68 31
1369.76 35
1369.85 39
1369.93 43
1370.02 47
1370.10 50
1370.19 51
1370.27 52
1370.36 50
1370.44 47
1370.53 43
1370.61 36
1370.70 28
1370.78 21
1370.87 13
1370.95 7
1371.04 2
1371.12 0
1371.20 0
1371.29 0
1371.37 2
1371.46 5
1371.54 9
1371.63 13
1371.71 17
1371.80 20
1371.88 22
1371.97 25
1372.05 28
1372.14 31
1372.22 35
1372.31 40
1372.39 45
1372.48 48
1372.56 51
1372.65 51
1372.73 50
1372.82 47
1372.90 42
1372.99 38
1373.07 34
1373.16 32
1373.24 31
1373.33 32
1373.41 36
1373.50 41
1373.58 49
1373.67 57
1373.75 67
1373.84 75
1373.92 83
1374.01 88
1374.09 90
1374.18 90
1374.26 87
1374.35 83
1374.43 78
1374.52 74
1374.60 71
1374.69 70
1374.77 70
1374.85 70
1374.94 71
1375.02 72
1375.11 73
1375.19 73
1375.28 73
1375.36 74
1375.45 76
1375.53 78
1375.62 82
1375.70 87
1375.79 93
1375.87 99
1375.96 104
1376.04 108
1376.13 111
1376.21 112
1376.30 111
1376.38 110
1376.47 108
1376.55 107
1376.64 107
1376.72 108
1376.81 109
1376.89 110
1376.98 110
1377.06 110
1377.15 109
1377.23 109
1377.32 109
1377.40 111
1377.49 114
1377.57 117
1377.66 121
1377.74 123
1377.83 124
1377.91 124
1378.00 121
1378.08 118
1378.17 115
1378.25 113
1378.34 112
1378.42 112
1378.51 113
1378.59 115
1378.68 118
1378.77 121
1378.85 124
1378.94 127
1379.02 129
1379.11 130
1379.19 128
1379.28 126
1379.36 122
1379.45 117
1379.53 111
1379.62 105
1379.70 98
1379.79 90
1379.87 83
1379.96 75
1380.04 70
1380.13 65
1380.21 63
1380.30 63
1380.38 64
1380.47 64
1380.55 64
1380.64 62
1380.72 58
1380.81 53
1380.89 47
1380.98 42
1381.06 38
1381.15 35
1381.23 34
1381.32 32
1381.40 30
1381.49 28
1381.57 26
1381.66 24
1381.74 22
1381.83 22
1381.91 23
1382.00 25
1382.08 28
1382.17 32
1382.25 36
1382.34 41
1382.43 46
1382.51 50
1382.60 54
1382.68 56
1382.77 56
1382.85 54
1382.94 49
1383.02 43
1383.11 36
1383.19 29
1383.28 24
1383.36 21
1383.45 20
1383.53 21
1383.62 22
1383.70 23
1383.79 24
1383.87 23
1383.96 22
1384.04 22
1384.13 22
1384.21 23
1384.30 26
1384.39 31
1384.47 36
1384.56 43
1384.64 50
1384.73 57
1384.81 65
1384.90 73
1384.98 80
1385.07 86
1385.15 90
1385.24 94
1385.32 96
1385.41 97
1385.49 98
1385.58 100
1385.66 101
1385.75 102
1385.83 102
1385.92 101
1386.01 97
1386.09 92
1386.18 85
1386.26 76
1386.35 68
1386.43 60
1386.52 52
1386.60 45
1386.69 40
1386.77 36
1386.86 33
1386.94 31
1387.03 29
1387.11 28
1387.20 27
1387.28 25
1387.37 23
1387.46 20
1387.54 16
1387.63 11
1387.71 6
1387.80 1
1387.88 0
1387.97 0
1388.05 0
1388.14 0
1388.22 0
1388.31 0
1388.39 0
1388.48 0
1388.56 2
1388.65 6
1388.74 11
1388.82 16
1388.91 21
1388.99 26
1389.08 32
1389.16 38
1389.25 45
1389.33 52
1389.42 61
1389.50 70
1389.59 78
1389.67 84
1389.76 89
1389.85 91
1389.93 91
1390.02 90
1390.10 88
1390.19 87
1390.27 86
1390.36 86
1390.44 87
1390.53 88
1390.61 89
1390.70 90
1390.79 88
1390.87 85
1390.96 80
1391.04 73
1391.13 65
1391.21 57
1391.30 50
1391.38 46
1391.47 44
1391.55 44
1391.64 46
1391.73 48
1391.81 51
1391.90 52
1391.98 54
1392.07 55
1392.15 55
1392.24 55
1392.32 54
1392.41 53
1392.49 51
1392.58 49
1392.67 45
1392.75 42
1392.84 38
1392.92 33
1393.01 28
1393.09 24
1393.18 21
1393.26 20
1393.35 21
1393.44 24
1393.52 29
1393.61 36
1393.69 43
1393.78 50
1393.86 56
1393.95 61
1394.03 64
1394.12 65
1394.20 66
1394.29 65
1394.38 65
1394.46 64
1394.55 63
1394.63 61
1394.72 60
1394.80 59
1394.89 58
1394.97 58
1395.06 60
1395.15 62
1395.23 66
1395.32 70
1395.40 73
1395.49 75
1395.57 76
1395.66 73
1395.74 69
1395.83 63
1395.92 55
1396.00 48
1396.09 41
1396.17 36
1396.26 33
1396.34 33
1396.43 35
1396.52 39
1396.60 44
1396.69 50
1396.77 54
1396.86 57
1396.94 57
1397.03 54
1397.11 50
1397.20 43
1397.29 36
1397.37 30
1397.46 25
1397.54 22
1397.63 21
1397.71 22
1397.80 24
1397.89 28
1397.97 31
1398.06 34
1398.14 34
1398.23 33
1398.31 30
1398.40 26
1398.49 22
1398.57 19
1398.66 18
1398.74 19
1398.83 21
1398.91 23
1399.00 24
1399.08 24
1399.17 22
1399.26 19
1399.34 15
1399.43 11
1399.51 9
1399.60 7
1399.68 8
1399.77 10
1399.86 13
1399.94 17
1400.03 22
1400.11 27
1400.20 31
1400.28 34
1400.37 35
1400.46 33
1400.54 30
1400.63 26
1400.71 22
1400.80 19
1400.88 18
1400.97 19
1401.06 21
1401.14 23
1401.23 23
1401.31 22
1401.40 17
1401.49 12
1401.57 6
1401.66 2
1401.74 0
1401.83 0
1401.91 0
1402.00 1
1402.09 2
1402.17 2
1402.26 1
1402.34 0
1402.43 0
1402.51 0
1402.60 0
1402.69 0
1402.77 1
1402.86 4
1402.94 7
1403.03 9
1403.12 11
1403.20 13
1403.29 14
1403.37 15
1403.46 15
1403.54 15
1403.63 15
1403.72 14
1403.80 14
1403.89 12
1403.97 11
1404.06 10
1404.15 10
1404.23 10
1404.32 11
1404.40 13
1404.49 15
1404.57 18
1404.66 21
1404.75 25
1404.83 27
1404.92 30
1405.00 32
1405.09 36
1405.18 40
1405.26 45
1405.35 50
1405.43 54
1405.52 57
1405.60 58
1405.69 56
1405.78 52
1405.86 48
1405.95 44
1406.03 42
1406.12 43
1406.21 45
1406.29 48
1406.38 51
1406.46 53
1406.55 54
1406.64 53
1406.72 50
1406.81 47
1406.89 44
1406.98 42
1407.07 42
1407.15 43
1407.24 44
1407.32 47
1407.41 50
1407.49 53
1407.58 55
1407.67 56
1407.75 57
1407.84 57
1407.92 56
1408.01 53
1408.10 48
1408.18 42
1408.27 34
1408.35 25
1408.44 18
1408.53 12
1408.61 9
1408.70 8
1408.78 9
1408.87 11
1408.96 15
1409.04 20
1409.13 25
1409.21 30
1409.30 36
1409.39 43
1409.47 50
1409.56 57
1409.64 64
1409.73 71
1409.82 78
1409.90 84
1409.99 87
1410.07 88
1410.16 86
1410.25 82
1410.33 76
1410.42 70
1410.50 64
1410.59 60
1410.68 59
1410.76 58
1410.85 58
1410.93 57
1411.02 54
1411.11 50
1411.19 45
1411.28 39
1411.37 35
1411.45 33
1411.54 33
1411.62 36
1411.71 41
1411.80 47
1411.88 54
1411.97 61
1412.05 67
1412.14 72
1412.23 78
1412.31 82
1412.40 86
1412.48 88
1412.57 90
1412.66 90
1412.74 89
1412.83 86
1412.91 81
1413.00 74
1413.09 66
1413.17 57
1413.26 48
1413.35 40
1413.43 34
1413.52 30
1413.60 28
1413.69 28
1413.78 29
1413.86 32
1413.95 35
1414.03 38
1414.12 39
1414.21 38
1414.29 35
1414.38 31
1414.47 26
1414.55 20
1414.64 16
1414.72 15
1414.81 16
1414.90 20
1414.98 25
1415.07 31
1415.15 35
1415.24 38
1415.33 39
1415.41 37
1415.50 33
1415.59 29
1415.67 23
1415.76 19
1415.84 14
1415.93 11
1416.02 9
1416.10 8
1416.19 6
1416.28 4
1416.36 1
1416.45 0
1416.53 0
1416.62 0
1416.71 0
1416.79 0
1416.88 0
1416.97 0
1417.05 1
1417.14 4
1417.22 6
1417.31 7
1417.40 7
1417.48 7
1417.57 6
1417.65 7
1417.74 8
1417.83 12
1417.91 17
1418.00 23
1418.09 29
1418.17 35
1418.26 39
1418.35 42
1418.43 45
1418.52 46
1418.60 48
1418.69 50
1418.78 52
1418.86 55
1418.95 57
1419.04 59
1419.12 59
1419.21 57
1419.29 55
1419.38 51
1419.47 46
1419.55 41
1419.64 35
1419.73 29
1419.81 23
1419.90 17
1419.98 12
1420.07 9
1420.16 7
1420.24 6
1420.33 7
1420.42 8
1420.50 10
1420.59 12
1420.68 13
1420.76 16
1420.85 19
1420.93 23
1421.02 28
1421.11 34
1421.19 40
1421.28 45
1421.37 48
1421.45 49
1421.54 47
1421.63 44
1421.71 40
1421.80 35
1421.88 31
1421.97 27
1422.06 23
1422.14 20
1422.23 17
1422.32 14
1422.40 13
1422.49 14
1422.58 16
1422.66 20
1422.75 25
1422.84 30
1422.92 33
1423.01 35
1423.09 36
1423.18 37
1423.27 37
1423.35 37
1423.44 38
1423.53 39
1423.61 40
1423.70 39
1423.79 38
1423.87 35
1423.96 32
1424.05 29
1424.13 26
1424.22 24
1424.30 24
1424.39 27
1424.48 33
1424.56 39
1424.65 47
1424.74 53
1424.82 58
1424.91 60
1425.00 59
1425.08 56
1425.17 52
1425.26 50
1425.34 49
1425.43 51
1425.52 57
1425.60 65
1425.69 74
1425.77 83
1425.86 91
1425.95 97
1426.03 101
1426.12 102
1426.21 102
1426.29 101
1426.38 98
1426.47 95
1426.55 89
1426.64 83
1426.73 75
1426.81 66
1426.90 58
1426.99 50
1427.07 43
1427.16 39
1427.25 36
1427.33 33
1427.42 31
1427.51 28
1427.59 23
1427.68 18
1427.77 11
1427.85 5
1427.94 0
1428.02 0
1428.11 0
1428.20 0
1428.28 0
1428.37 0
1428.46 3
1428.54 8
1428.63 12
1428.72 15
1428.80 17
1428.89 18
1428.98 18
1429.06 15
1429.15 10
1429.24 3
1429.32 0
1429.41 0
1429.50 0
1429.58 0
1429.67 0
1429.76 0
1429.84 0
1429.93 0
1430.02 3
1430.10 6
1430.19 10
1430.28 14
1430.36 20
1430.45 27
1430.54 34
1430.62 40
1430.71 44
1430.80 46
1430.88 46
1430.97 44
1431.06 41
1431.14 38
1431.23 34
1431.32 32
1431.40 30
1431.49 30
1431.58 31
1431.66 34
1431.75 37
1431.84 40
1431.92 43
1432.01 45
1432.10 45
1432.18 44
1432.27 42
1432.36 40
1432.44 38
1432.53 38
1432.62 39
1432.70 40
1432.79 43
1432.88 45
1432.96 47
1433.05 48
1433.14 49
1433.22 50
1433.31 51
1433.40 54
1433.48 57
1433.57 62
1433.66 69
1433.74 75
1433.83 82
1433.92 87
1434.00 91
1434.09 93
1434.18 93
1434.26 90
1434.35 85
1434.44 78
1434.52 69
1434.61 58
1434.70 47
1434.79 36
1434.87 27
1434.96 20
1435.05 15
1435.13 12
1435.22 12
1435.31 15
1435.39 21
1435.48 28
1435.57 38
1435.65 49
1435.74 60
1435.83 71
1435.91 80
1436.00 88
1436.09 93
1436.17 97
1436.26 100
1436.35 101
1436.43 101
1436.52 102
1436.61 104
1436.70 107
1436.78 112
1436.87 119
1436.96 127
1437.04 135
1437.13 141
1437.22 144
1437.30 143
1437.39 139
1437.48 132
1437.56 122
1437.65 112
1437.74 102
1437.82 93
1437.91 86
1438.00 79
1438.08 73
1438.17 66
1438.26 59
1438.35 52
1438.43 44
1438.52 38
1438.61 33
1438.69 31
1438.78 32
1438.87 35
1438.95 40
1439.04 46
1439.13 52
1439.21 57
1439.30 59
1439.39 59
1439.48 56
1439.56 51
1439.65 43
1439.74 35
1439.82 26
1439.91 18
1440.00 11
1440.08 4
1440.17 0
1440.26 0
1440.34 0
1440.43 0
1440.52 0
1440.61 0
1440.69 0
1440.78 0
1440.87 0
1440.95 10
1441.04 24
1441.13 38
1441.21 51
1441.30 61
1441.39 67
1441.47 67
1441.56 63
1441.65 56
1441.74 47
1441.82 38
1441.91 32
1442.00 28
1442.08 27
1442.17 27
1442.26 28
1442.34 30
1442.43 30
1442.52 31
1442.61 30
1442.69 30
1442.78 29
1442.87 28
1442.95 26
1443.04 23
1443.13 19
1443.21 17
1443.30 15
1443.39 15
1443.48 19
1443.56 24
1443.65 32
1443.74 39
1443.82 46
1443.91 49
1444.00 50
1444.09 48
1444.17 44
1444.26 39
1444.35 35
1444.43 32
1444.52 30
1444.61 30
1444.69 30
1444.78 30
1444.87 31
1444.96 31
1445.04 32
1445.13 34
1445.22 38
1445.30 42
1445.39 46
1445.48 49
1445.57 50
1445.65 50
1445.74 49
1445.83 48
1445.91 46
1446.00 46
1446.09 47
1446.18 49
1446.26 53
1446.35 58
1446.44 64
1446.52 70
1446.61 76
1446.70 81
1446.79 84
1446.87 84
1446.96 83
1447.05 82
1447.13 81
1447.22 84
1447.31 90
1447.40 101
1447.48 115
1447.57 132
1447.66 149
1447.74 165
1447.83 178
1447.92 189
1448.01 197
1448.09 203
1448.18 207
1448.27 209
1448.35 209
1448.44 207
1448.53 204
1448.62 199
1448.70 194
1448.79 189
1448.88 186
1448.96 184
1449.05 183
1449.14 184
1449.23 185
1449.31 186
1449.40 187
1449.49 188
1449.58 189
1449.66 189
1449.75 188
1449.84 186
1449.92 182
1450.01 178
1450.10 174
1450.19 170
1450.27 167
1450.36 166
1450.45 167
1450.53 168
1450.62 171
1450.71 173
1450.80 174
1450.88 174
1450.97 172
1451.06 169
1451.15 164
1451.23 158
1451.32 151
1451.41 144
1451.49 137
1451.58 130
1451.67 125
1451.76 123
1451.84 123
1451.93 126
1452.02 131
1452.11 136
1452.19 141
1452.28 145
1452.37 147
1452.46 148
1452.54 148
1452.63 146
1452.72 144
1452.80 141
1452.89 138
1452.98 134
1453.07 131
1453.15 127
1453.24 123
1453.33 119
1453.42 116
1453.50 112
1453.59 108
1453.68 103
1453.77 98
1453.85 94
1453.94 91
1454.03 92
1454.11 97
1454.20 105
1454.29 116
1454.38 129
1454.46 141
1454.55 151
1454.64 158
1454.73 160
1454.81 159
1454.90 154
1454.99 147
1455.08 138
1455.16 130
1455.25 122
1455.34 115
1455.43 110
1455.51 106
1455.60 103
1455.69 101
1455.77 98
1455.86 96
1455.95 93
1456.04 90
1456.12 87
1456.21 84
1456.30 82
1456.39 81
1456.47 81
1456.56 80
1456.65 80
1456.74 78
1456.82 75
1456.91 70
1457.00 65
1457.09 60
1457.17 55
1457.26 51
1457.35 47
1457.44 45
1457.52 43
1457.61 41
1457.70 40
1457.79 38
1457.87 36
1457.96 33
1458.05 28
1458.14 23
1458.22 16
1458.31 9
1458.40 1
1458.49 0
1458.57 0
1458.66 0
1458.75 0
1458.84 0
1458.92 0
1459.01 0
1459.10 1
1459.19 8
1459.27 15
1459.36 20
1459.45 25
1459.54 30
1459.62 35
1459.71 41
1459.80 47
1459.89 52
1459.97 56
1460.06 58
1460.15 58
1460.24 57
1460.32 55
1460.41 54
1460.50 55
1460.59 57
1460.67 59
1460.76 62
1460.85 65
1460.94 66
1461.02 67
1461.11 67
1461.20 67
1461.29 68
1461.37 69
1461.46 72
1461.55 75
1461.64 77
1461.72 79
1461.81 80
1461.90 79
1461.99 76
1462.08 72
1462.16 67
1462.25 62
1462.34 57
1462.43 54
1462.51 53
1462.60 54
1462.69 57
1462.78 62
1462.86 67
1462.95 72
1463.04 75
1463.13 77
1463.21 77
1463.30 75
1463.39 72
1463.48 69
1463.56 65
1463.65 62
1463.74 60
1463.83 58
1463.92 57
1464.00 56
1464.09 56
1464.18 55
1464.27 53
1464.35 51
1464.44 48
1464.53 46
1464.62 45
1464.70 45
1464.79 45
1464.88 45
1464.97 45
1465.05 45
1465.14 43
1465.23 42
1465.32 41
1465.41 41
1465.49 42
1465.58 44
1465.67 47
1465.76 51
1465.84 56
1465.93 61
1466.02 66
1466.11 69
1466.20 72
1466.28 73
1466.37 72
1466.46 69
1466.55 64
1466.63 59
1466.72 53
1466.81 49
1466.90 46
1466.98 45
1467.07 46
1467.16 49
1467.25 52
1467.34 56
1467.42 61
1467.51 65
1467.60 70
1467.69 74
1467.77 79
1467.86 82
1467.95 86
1468.04 89
1468.13 94
1468.21 99
1468.30 106
1468.39 115
1468.48 125
1468.56 136
1468.65 147
1468.74 156
1468.83 164
1468.92 169
1469.00 171
1469.09 173
1469.18 174
1469.27 175
1469.35 177
1469.44 179
1469.53 182
1469.62 184
1469.71 183
1469.79 181
1469.88 176
1469.97 169
1470.06 160
1470.15 151
1470.23 143
1470.32 135
1470.41 128
1470.50 123
1470.58 117
1470.67 112
1470.76 106
1470.85 101
1470.94 96
1471.02 92
1471.11 90
1471.20 88
1471.29 87
1471.38 86
1471.46 84
1471.55 82
1471.64 79
1471.73 76
1471.81 73
1471.90 71
1471.99 69
1472.08 67
1472.17 65
1472.25 63
1472.34 60
1472.43 56
1472.52 51
1472.61 46
1472.69 43
1472.78 40
1472.87 38
1472.96 37
1473.05 37
1473.13 37
1473.22 36
1473.31 36
1473.40 36
1473.49 36
1473.57 36
1473.66 35
1473.75 34
1473.84 32
1473.92 31
1474.01 31
1474.10 31
1474.19 33
1474.28 35
1474.36 36
1474.45 36
1474.54 33
1474.63 29
1474.72 23
1474.80 17
1474.89 13
1474.98 11
1475.07 11
1475.16 14
1475.24 19
1475.33 25
1475.42 33
1475.51 42
1475.60 52
1475.68 62
1475.77 72
1475.86 80
1475.95 86
1476.04 87
1476.12 86
1476.21 81
1476.30 76
1476.39 70
1476.48 65
1476.56 62
1476.65 60
1476.74 58
1476.83 57
1476.92 54
1477.00 49
1477.09 43
1477.18 35
1477.27 25
1477.36 14
1477.45 5
1477.53 0
1477.62 0
1477.71 0
1477.80 0
1477.89 0
1477.97 4
1478.06 13
1478.15 22
1478.24 30
1478.33 37
1478.41 43
1478.50 48
1478.59 52
1478.68 56
1478.77 59
1478.85 62
1478.94 64
1479.03 65
1479.12 66
1479.21 65
1479.29 63
1479.38 61
1479.47 57
1479.56 53
1479.65 48
1479.74 44
1479.82 39
1479.91 36
1480.00 33
1480.09 32
1480.18 32
1480.26 34
1480.35 35
1480.44 37
1480.53 38
1480.62 38
1480.71 37
1480.79 35
1480.88 31
1480.97 26
1481.06 18
1481.15 9
1481.23 0
1481.32 0
1481.41 0
1481.50 0
1481.59 0
1481.67 0
1481.76 0
1481.85 0
1481.94 4
1482.03 18
1482.12 32
1482.20 45
1482.29 54
1482.38 60
1482.47 62
1482.56 60
1482.65 56
1482.73 50
1482.82 44
1482.91 41
1483.00 41
1483.09 44
1483.17 51
1483.26 60
1483.35 70
1483.44 79
1483.53 87
1483.62 92
1483.70 95
1483.79 96
1483.88 96
1483.97 94
1484.06 92
1484.15 90
1484.23 87
1484.32 83
1484.41 78
1484.50 72
1484.59 66
1484.67 61
1484.76 58
1484.85 58
1484.94 60
1485.03 63
1485.12 67
1485.20 70
1485.29 70
1485.38 67
1485.47 63
1485.56 58
1485.65 53
1485.73 50
1485.82 48
1485.91 49
1486.00 51
1486.09 52
1486.18 53
1486.26 51
1486.35 49
1486.44 44
1486.53 39
1486.62 34
1486.71 30
1486.79 27
1486.88 27
1486.97 30
1487.06 35
1487.15 42
1487.24 51
1487.32 59
1487.41 66
1487.50 71
1487.59 75
1487.68 77
1487.77 77
1487.85 77
1487.94 77
1488.03 77
1488.12 78
1488.21 80
1488.30 82
1488.38 84
1488.47 85
1488.56 85
1488.65 83
1488.74 80
1488.83 77
1488.91 73
1489.00 70
1489.09 68
1489.18 66
1489.27 65
1489.36 63
1489.45 62
1489.53 60
1489.62 58
1489.71 55
1489.80 53
1489.89 51
1489.98 48
1490.06 46
1490.15 44
1490.24 42
1490.33 42
1490.42 42
1490.51 43
1490.59 45
1490.68 49
1490.77 52
1490.86 56
1490.95 60
1491.04 64
1491.13 68
1491.21 72
1491.30 74
1491.39 76
1491.48 78
1491.57 79
1491.66 81
1491.74 82
1491.83 84
1491.92 87
1492.01 90
1492.10 93
1492.19 96
1492.28 98
1492.36 100
1492.45 100
1492.54 100
1492.63 99
1492.72 97
1492.81 95
1492.90 93
1492.98 91
1493.07 91
1493.16 92
1493.25 94
1493.34 97
1493.43 98
1493.52 99
1493.60 97
1493.69 94
1493.78 90
1493.87 86
1493.96 82
1494.05 79
1494.13 78
1494.22 78
1494.31 79
1494.40 81
1494.49 82
1494.58 83
1494.67 83
1494.75 81
1494.84 77
1494.93 71
1495.02 64
1495.11 57
1495.20 49
1495.29 43
1495.38 37
1495.46 33
1495.55 30
1495.64 28
1495.73 26
1495.82 24
1495.91 24
1496.00 23
1496.08 24
1496.17 24
1496.26 25
1496.35 26
1496.44 27
1496.53 28
1496.62 30
1496.70 31
1496.79 33
1496.88 35
1496.97 37
1497.06 38
1497.15 37
1497.24 36
1497.32 35
1497.41 34
1497.50 34
1497.59 36
1497.68 40
1497.77 46
1497.86 51
1497.95 57
1498.03 60
1498.12 62
1498.21 62
1498.30 61
1498.39 59
1498.48 58
1498.57 57
1498.65 58
1498.74 60
1498.83 63
1498.92 65
1499.01 65
1499.10 62
1499.19 55
1499.28 45
1499.36 33
1499.45 20
1499.54 9
1499.63 2
1499.72 0
1499.81 5
1499.90 15
1499.99 30
1500.07 46
1500.16 61
1500.25 72
1500.34 79
1500.43 83
1500.52 84
1500.61 84
1500.70 85
1500.78 89
1500.87 95
1500.96 102
1501.05 109
1501.14 113
1501.23 115
1501.32 113
1501.41 107
1501.49 100
1501.58 93
1501.67 86
1501.76 80
1501.85 76
1501.94 72
1502.03 67
1502.12 61
1502.20 54
1502.29 45
1502.38 37
1502.47 29
1502.56 23
1502.65 19
1502.74 17
1502.83 15
1502.91 14
1503.00 13
1503.09 12
1503.18 12
1503.27 14
1503.36 18
1503.45 24
1503.54 32
1503.63 39
1503.71 46
1503.80 49
1503.89 49
1503.98 46
1504.07 39
1504.16 31
1504.25 24
1504.34 18
1504.43 13
1504.51 11
1504.60 10
1504.69 10
1504.78 9
1504.87 8
1504.96 7
1505.05 5
1505.14 2
1505.22 0
1505.31 0
1505.40 0
1505.49 0
1505.58 0
1505.67 0
1505.76 0
1505.85 2
1505.94 12
1506.02 22
1506.11 32
1506.20 39
1506.29 43
1506.38 44
1506.47 42
1506.56 37
1506.65 31
1506.74 26
1506.83 22
1506.91 21
1507.00 22
1507.09 27
1507.18 33
1507.27 40
1507.36 47
1507.45 51
1507.54 53
1507.63 51
1507.71 47
1507.80 40
1507.89 33
1507.98 27
1508.07 23
1508.16 22
1508.25 25
1508.34 31
1508.43 39
1508.52 47
1508.60 55
1508.69 60
1508.78 63
1508.87 64
1508.96 63
1509.05 62
1509.14 61
1509.23 59
1509.32 57
1509.41 54
1509.49 51
1509.58 46
1509.67 41
1509.76 36
1509.85 31
1509.94 29
1510.03 28
1510.12 29
1510.21 31
1510.30 33
1510.38 36
1510.47 37
1510.56 38
1510.65 38
1510.74 38
1510.83 38
1510.92 39
1511.01 40
1511.10 42
1511.19 43
1511.27 44
1511.36 43
1511.45 41
1511.54 37
1511.63 32
1511.72 27
1511.81 22
1511.90 20
1511.99 19
1512.08 21
1512.17 25
1512.25 29
1512.34 34
1512.43 37
1512.52 38
1512.61 36
1512.70 32
1512.79 27
1512.88 23
1512.97 19
1513.06 18
1513.15 19
1513.23 22
1513.32 26
1513.41 30
1513.50 33
1513.59 36
1513.68 36
1513.77 35
1513.86 33
1513.95 30
1514.04 27
1514.13 23
1514.22 19
1514.30 17
1514.39 16
1514.48 15
1514.57 17
1514.66 19
1514.75 23
1514.84 27
1514.93 32
1515.02 39
1515.11 48
1515.20 58
1515.29 68
1515.37 79
1515.46 88
1515.55 95
1515.64 101
1515.73 104
1515.82 106
1515.91 107
1516.00 108
1516.09 110
1516.18 112
1516.27 114
1516.36 113
1516.44 110
1516.53 103
1516.62 94
1516.71 84
1516.80 73
1516.89 63
1516.98 56
1517.07 52
1517.16 49
1517.25 47
1517.34 46
1517.43 43
1517.52 39
1517.60 32
1517.69 25
1517.78 17
1517.87 9
1517.96 2
1518.05 0
1518.14 0
1518.23 0
1518.32 0
1518.41 0
1518.50 1
1518.59 8
1518.68 14
1518.77 21
1518.85 26
1518.94 29
1519.03 32
1519.12 33
1519.21 34
1519.30 36
1519.39 39
1519.48 43
1519.57 46
1519.66 49
1519.75 52
1519.84 54
1519.93 56
1520.02 58
1520.10 62
1520.19 67
1520.28 73
1520.37 77
1520.46 78
1520.55 76
1520.64 70
1520.73 60
1520.82 47
1520.91 35
1521.00 23
1521.09 14
1521.18 7
1521.27 2
1521.36 0
1521.45 0
1521.53 0
1521.62 0
1521.71 0
1521.80 0
1521.89 0
1521.98 7
1522.07 17
1522.16 28
1522.25 40
1522.34 51
1522.43 59
1522.52 64
1522.61 65
1522.70 63
1522.79 57
1522.88 50
1522.96 42
1523.05 35
1523.14 31
1523.23 27
1523.32 26
1523.41 24
1523.50 22
1523.59 19
1523.68 14
1523.77 7
1523.86 0
1523.95 0
1524.04 0
1524.13 0
1524.22 0
1524.31 0
1524.40 0
1524.48 1
1524.57 4
1524.66 6
1524.75 7
1524.84 7
1524.93 8
1525.02 10
1525.11 15
1525.20 21
1525.29 29
1525.38 36
1525.47 43
1525.56 48
1525.65 50
1525.74 51
1525.83 51
1525.92 50
1526.01 49
1526.10 47
1526.18 46
1526.27 44
1526.36 42
1526.45 38
1526.54 34
1526.63 30
1526.72 27
1526.81 25
1526.90 25
1526.99 26
1527.08 28
1527.17 31
1527.26 32
1527.35 32
1527.44 28
1527.53 22
1527.62 13
1527.71 3
1527.80 0
1527.89 0
1527.98 0
1528.06 0
1528.15 0
1528.24 2
1528.33 13
1528.42 23
1528.51 31
1528.60 36
1528.69 38
1528.78 37
1528.87 32
1528.96 24
1529.05 15
1529.14 5
1529.23 0
1529.32 0
1529.41 0
1529.50 0
1529.59 0
1529.68 0
1529.77 0
1529.86 0
1529.95 3
1530.04 8
1530.13 14
1530.22 19
1530.30 24
1530.39 29
1530.48 33
1530.57 37
1530.66 40
1530.75 43
1530.84 46
1530.93 48
1531.02 51
1531.11 53
1531.20 56
1531.29 59
1531.38 63
1531.47 67
1531.56 72
1531.65 76
1531.74 80
1531.83 81
1531.92 80
1532.01 75
1532.10 68
1532.19 59
1532.28 49
1532.37 40
1532.46 32
1532.55 25
1532.64 21
1532.73 18
1532.82 16
1532.90 15
1532.99 15
1533.08 15
1533.17 16
1533.26 18
1533.35 19
1533.44 18
1533.53 16
1533.62 11
1533.71 5
1533.80 0
1533.89 0
1533.98 0
1534.07 0
1534.16 0
1534.25 0
1534.34 0
1534.43 0
1534.52 9
1534.61 17
1534.70 24
1534.79 28
1534.88 29
1534.97 28
1535.06 26
1535.15 25
1535.24 25
1535.33 29
1535.42 35
1535.51 44
1535.60 53
1535.69 63
1535.78 71
1535.87 78
1535.96 83
1536.05 87
1536.14 91
1536.23 92
1536.32 92
1536.40 89
1536.49 83
1536.58 75
1536.67 65
1536.76 56
1536.85 49
1536.94 44
1537.03 43
1537.12 44
1537.21 46
1537.30 50
1537.39 55
1537.48 59
1537.57 64
1537.66 68
1537.75 74
1537.84 80
1537.93 86
1538.02 93
1538.11 101
1538.20 110
1538.29 119
1538.38 129
1538.47 138
1538.56 146
1538.65 152
1538.74 155
1538.83 156
1538.92 154
1539.01 151
1539.10 146
1539.19 142
1539.28 137
1539.37 134
1539.46 133
1539.55 134
1539.64 136
1539.73 142
1539.82 149
1539.91 159
1540.00 170
1540.09 181
1540.18 191
1540.27 199
1540.36 203
1540.45 204
1540.54 201
1540.63 194
1540.72 184
1540.81 173
1540.90 162
1540.99 152
1541.08 144
1541.17 138
1541.26 135
1541.35 134
1541.44 135
1541.53 136
1541.62 137
1541.71 138
1541.80 137
1541.89 134
1541.98 130
1542.07 124
1542.16 118
1542.25 112
1542.34 106
1542.43 100
1542.52 96
1542.61 93
1542.70 91
1542.79 90
1542.88 89
1542.97 88
1543.06 87
1543.15 86
1543.24 84
1543.33 81
1543.42 79
1543.51 77
1543.60 76
1543.69 76
1543.78 77
1543.87 80
1543.96 83
1544.05 86
1544.14 86
1544.23 83
1544.32 78
1544.41 70
1544.50 60
1544.59 48
1544.68 37
1544.77 27
1544.86 18
1544.95 12
1545.04 8
1545.13 8
1545.22 10
1545.31 14
1545.40 21
1545.49 27
1545.58 33
1545.67 36
1545.76 36
1545.85 34
1545.94 30
1546.03 26
1546.12 22
1546.21 20
1546.30 19
1546.39 19
1546.48 20
1546.57 21
1546.66 21
1546.75 22
1546.84 22
1546.93 24
1547.02 27
1547.11 32
1547.20 37
1547.29 43
1547.38 48
1547.47 52
1547.56 56
1547.65 59
1547.74 62
1547.83 65
1547.92 69
1548.01 74
1548.10 81
1548.19 88
1548.28 95
1548.37 101
1548.46 105
1548.55 107
1548.64 106
1548.73 102
1548.82 96
1548.91 89
1549.00 82
1549.09 75
1549.18 70
1549.27 66
1549.36 63
1549.45 63
1549.54 64
1549.63 66
1549.72 70
1549.81 74
1549.90 78
1549.99 79
1550.08 79
1550.18 75
1550.27 69
1550.36 60
1550.45 51
1550.54 41
1550.63 33
1550.72 25
1550.81 19
1550.90 14
1550.99 10
1551.08 6
1551.17 4
1551.26 2
1551.35 1
1551.44 1
1551.53 1
1551.62 0
1551.71 0
1551.80 1
1551.89 2
1551.98 5
1552.07 8
1552.16 12
1552.25 16
1552.34 18
1552.43 19
1552.52 17
1552.61 12
1552.70 5
1552.79 0
1552.88 0
1552.97 0
1553.06 0
1553.15 0
1553.24 0
1553.33 0
1553.42 6
1553.51 13
1553.60 20
1553.69 26
1553.79 31
1553.88 35
1553.97 40
1554.06 46
1554.15 53
1554.24 62
1554.33 72
1554.42 84
1554.51 95
1554.60 105
1554.69 113
1554.78 117
1554.87 116
1554.96 111
1555.05 103
1555.14 93
1555.23 83
1555.32 74
1555.41 67
1555.50 61
1555.59 56
1555.68 52
1555.77 48
1555.86 43
1555.95 37
1556.04 31
1556.13 26
1556.22 22
1556.31 22
1556.41 24
1556.50 31
1556.59 40
1556.68 51
1556.77 62
1556.86 71
1556.95 78
1557.04 82
1557.13 83
1557.22 81
1557.31 78
1557.40 76
1557.49 73
1557.58 72
1557.67 73
1557.76 75
1557.85 77
1557.94 80
1558.03 82
1558.12 82
1558.21 81
1558.30 78
1558.39 75
1558.48 70
1558.58 66
1558.67 62
1558.76 59
1558.85 55
1558.94 51
1559.03 45
1559.12 38
1559.21 31
1559.30 23
1559.39 17
1559.48 12
1559.57 8
1559.66 6
1559.75 4
1559.84 3
1559.93 2
1560.02 1
1560.11 0
1560.20 0
1560.29 0
1560.38 0
1560.48 0
1560.57 0
1560.66 0
1560.75 1
1560.84 7
1560.93 15
1561.02 22
1561.11 28
1561.20 31
1561.29 32
1561.38 30
1561.47 25
1561.56 19
1561.65 13
1561.74 8
1561.83 5
1561.92 5
1562.01 9
1562.10 17
1562.20 29
1562.29 43
1562.38 59
1562.47 73
1562.56 86
1562.65 96
1562.74 101
1562.83 104
1562.92 104
1563.01 102
1563.10 99
1563.19 97
1563.28 95
1563.37 93
1563.46 91
1563.55 88
1563.64 84
1563.73 80
1563.83 76
1563.92 74
1564.01 75
1564.10 78
1564.19 85
1564.28 95
1564.37 108
1564.46 121
1564.55 135
1564.64 149
1564.73 164
1564.82 178
1564.91 193
1565.00 208
1565.09 222
1565.18 235
1565.28 247
1565.37 256
1565.46 263
1565.55 267
1565.64 270
1565.73 273
1565.82 276
1565.91 282
1566.00 290
1566.09 301
1566.18 315
1566.27 329
1566.36 343
1566.45 354
1566.54 362
1566.64 366
1566.73 367
1566.82 367
1566.91 368
1567.00 371
1567.09 379
1567.18 390
1567.27 405
1567.36 422
1567.45 438
1567.54 453
1567.63 466
1567.72 476
1567.81 483
1567.91 488
1568.00 493
1568.09 497
1568.18 501
1568.27 505
1568.36 509
1568.45 512
1568.54 513
1568.63 514
1568.72 512
1568.81 510
1568.90 507
1568.99 503
1569.08 499
1569.18 495
1569.27 491
1569.36 487
1569.45 484
1569.54 482
1569.63 482
1569.72 484
1569.81 488
1569.90 493
1569.99 498
1570.08 503
1570.17 506
1570.26 505
1570.36 501
1570.45 492
1570.54 479
1570.63 462
1570.72 444
1570.81 424
1570.90 404
1570.99 386
1571.08 368
1571.17 352
1571.26 336
1571.35 321
1571.44 307
1571.54 294
1571.63 283
1571.72 275
1571.81 270
1571.90 270
1571.99 273
1572.08 278
1572.17 284
1572.26 287
1572.35 288
1572.44 284
1572.53 277
1572.63 266
1572.72 254
1572.81 243
1572.90 234
1572.99 227
1573.08 224
1573.17 224
1573.26 224
1573.35 224
1573.44 223
1573.53 220
1573.63 216
1573.72 210
1573.81 205
1573.90 200
1573.99 196
1574.08 194
1574.17 193
1574.26 192
1574.35 189
1574.44 184
1574.53 175
1574.63 163
1574.72 147
1574.81 130
1574.90 112
1574.99 97
1575.08 85
1575.17 77
1575.26 73
1575.35 71
1575.44 72
1575.53 72
1575.63 71
1575.72 68
1575.81 62
1575.90 55
1575.99 47
1576.08 38
1576.17 31
1576.26 26
1576.35 23
1576.44 23
1576.53 24
1576.63 27
1576.72 30
1576.81 33
1576.90 36
1576.99 38
1577.08 41
1577.17 44
1577.26 48
1577.35 53
1577.44 58
1577.54 64
1577.63 69
1577.72 72
1577.81 76
1577.90 79
1577.99 82
1578.08 86
1578.17 91
1578.26 96
1578.35 102
1578.45 107
1578.54 111
1578.63 114
1578.72 116
1578.81 116
1578.90 116
1578.99 115
1579.08 113
1579.17 112
1579.27 111
1579.36 111
1579.45 112
1579.54 113
1579.63 113
1579.72 114
1579.81 114
1579.90 113
1579.99 112
1580.08 111
1580.18 110
1580.27 108
1580.36 105
1580.45 100
1580.54 93
1580.63 83
1580.72 72
1580.81 61
1580.90 51
1581.00 44
1581.09 40
1581.18 40
1581.27 42
1581.36 47
1581.45 52
1581.54 57
1581.63 60
1581.72 61
1581.82 59
1581.91 57
1582.00 53
1582.09 50
1582.18 48
1582.27 49
1582.36 52
1582.45 59
1582.54 67
1582.64 75
1582.73 81
1582.82 84
1582.91 84
1583.00 79
1583.09 73
1583.18 67
1583.27 62
1583.36 62
1583.46 67
1583.55 76
1583.64 89
1583.73 104
1583.82 117
1583.91 127
1584.00 132
1584.09 131
1584.19 125
1584.28 116
1584.37 107
1584.46 101
1584.55 98
1584.64 100
1584.73 106
1584.82 114
1584.91 122
1585.01 129
1585.10 133
1585.19 135
1585.28 134
1585.37 132
1585.46 129
1585.55 126
1585.64 123
1585.74 120
1585.83 115
1585.92 109
1586.01 101
1586.10 91
1586.19 80
1586.28 69
1586.37 57
1586.47 45
1586.56 35
1586.65 27
1586.74 21
1586.83 18
1586.92 18
1587.01 21
1587.10 27
1587.20 35
1587.29 44
1587.38 50
1587.47 54
1587.56 55
1587.65 51
1587.74 45
1587.83 39
1587.93 32
1588.02 28
1588.11 27
1588.20 26
1588.29 27
1588.38 26
1588.47 24
1588.57 21
1588.66 16
1588.75 10
1588.84 6
1588.93 4
1589.02 5
1589.11 8
1589.20 11
1589.30 14
1589.39 16
1589.48 17
1589.57 15
1589.66 11
1589.75 7
1589.84 3
1589.94 0
1590.03 0
1590.12 0
1590.21 0
1590.30 0
1590.39 0
1590.48 0
1590.57 0
1590.67 0
1590.76 2
1590.85 4
1590.94 7
1591.03 11
1591.12 16
1591.21 22
1591.31 30
1591.40 38
1591.49 45
1591.58 51
1591.67 53
1591.76 54
1591.85 52
1591.95 48
1592.04 45
1592.13 42
1592.22 40
1592.31 40
1592.40 43
1592.49 48
1592.59 54
1592.68 61
1592.77 68
1592.86 73
1592.95 77
1593.04 78
1593.13 78
1593.23 76
1593.32 74
1593.41 72
1593.50 70
1593.59 68
1593.68 67
1593.77 65
1593.87 63
1593.96 60
1594.05 57
1594.14 53
1594.23 50
1594.32 46
1594.41 42
1594.51 39
1594.60 37
1594.69 36
1594.78 37
1594.87 39
1594.96 44
1595.06 49
1595.15 54
1595.24 59
1595.33 62
1595.42 63
1595.51 62
1595.60 60
1595.70 56
1595.79 52
1595.88 48
1595.97 44
1596.06 40
1596.15 36
1596.24 32
1596.34 28
1596.43 23
1596.52 19
1596.61 16
1596.70 14
1596.79 14
1596.89 16
1596.98 21
1597.07 28
1597.16 36
1597.25 45
1597.34 54
1597.44 62
1597.53 68
1597.62 73
1597.71 75
1597.80 74
1597.89 71
1597.98 65
1598.08 58
1598.17 51
1598.26 45
1598.35 41
1598.44 39
1598.53 40
1598.63 43
1598.72 48
1598.81 53
1598.90 60
1598.99 66
1599.08 73
1599.18 79
1599.27 85
1599.36 89
1599.45 91
1599.54 91
1599.63 90
1599.73 86
1599.82 82
1599.91 77
1600.00 73
1600.09 70
1600.18 67
1600.27 66
1600.37 67
1600.46 70
1600.55 73
1600.64 78
1600.73 84
1600.82 90
1600.92 94
1601.01 96
1601.10 95
1601.19 90
1601.28 83
1601.37 76
1601.47 69
1601.56 64
1601.65 63
1601.74 65
1601.83 69
1601.92 74
1602.02 79
1602.11 82
1602.20 81
1602.29 77
1602.38 70
1602.48 61
1602.57 51
1602.66 43
1602.75 35
1602.84 30
1602.93 25
1603.03 22
1603.12 20
1603.21 19
1603.30 21
1603.39 25
1603.48 33
1603.58 44
1603.67 57
1603.76 71
1603.85 83
1603.94 93
1604.03 100
1604.13 104
1604.22 106
1604.31 106
1604.40 105
1604.49 104
1604.59 103
1604.68 102
1604.77 100
1604.86 98
1604.95 95
1605.04 90
1605.14 84
1605.23 77
1605.32 68
1605.41 58
1605.50 49
1605.59 41
1605.69 35
1605.78 32
1605.87 33
1605.96 38
1606.05 46
1606.15 55
1606.24 64
1606.33 72
1606.42 76
1606.51 77
1606.60 76
1606.70 74
1606.79 72
1606.88 72
1606.97 74
1607.06 79
1607.16 86
1607.25 92
1607.34 97
1607.43 100
1607.52 101
1607.62 99
1607.71 97
1607.80 95
1607.89 92
1607.98 91
1608.07 90
1608.17 89
1608.26 90
1608.35 90
1608.44 91
1608.53 92
1608.63 94
1608.72 95
1608.81 98
1608.90 102
1608.99 107
1609.09 114
1609.18 122
1609.27 131
1609.36 141
1609.45 151
1609.54 160
1609.64 168
1609.73 175
1609.82 180
1609.91 181
1610.00 180
1610.10 175
1610.19 168
1610.28 159
1610.37 149
1610.46 139
1610.56 130
1610.65 122
1610.74 114
1610.83 105
1610.92 95
1611.02 85
1611.11 75
1611.20 66
1611.29 60
1611.38 56
1611.48 57
1611.57 62
1611.66 69
1611.75 78
1611.84 87
1611.94 96
1612.03 103
1612.12 108
1612.21 110
1612.30 108
1612.40 103
1612.49 96
1612.58 87
1612.67 80
1612.76 75
1612.86 73
1612.95 75
1613.04 80
1613.13 86
1613.22 91
1613.32 93
1613.41 92
1613.50 89
1613.59 84
1613.68 80
1613.78 79
1613.87 81
1613.96 86
1614.05 94
1614.14 103
1614.24 111
1614.33 118
1614.42 122
1614.51 124
1614.60 123
1614.70 120
1614.79 116
1614.88 110
1614.97 103
1615.06 97
1615.16 91
1615.25 85
1615.34 80
1615.43 76
1615.52 72
1615.62 68
1615.71 65
1615.80 63
1615.89 64
1615.99 67
1616.08 73
1616.17 79
1616.26 86
1616.35 90
1616.45 91
1616.54 90
1616.63 85
1616.72 80
1616.81 75
1616.91 72
1617.00 73
1617.09 78
1617.18 84
1617.27 91
1617.37 96
1617.46 97
1617.55 93
1617.64 86
1617.74 76
1617.83 67
1617.92 61
1618.01 58
1618.10 60
1618.20 64
1618.29 70
1618.38 74
1618.47 77
1618.56 76
1618.66 73
1618.75 69
1618.84 65
1618.93 63
1619.03 64
1619.12 67
1619.21 71
1619.30 75
1619.39 78
1619.49 79
1619.58 78
1619.67 76
1619.76 73
1619.86 71
1619.95 69
1620.04 67
1620.13 65
1620.22 62
1620.32 58
1620.41 53
1620.50 46
1620.59 39
1620.69 32
1620.78 26
1620.87 21
1620.96 16
1621.05 12
1621.15 8
1621.24 5
1621.33 3
1621.42 1
1621.52 0
1621.61 0
1621.70 0
1621.79 0
1621.88 0
1621.98 0
1622.07 0
1622.16 0
1622.25 0
1622.35 0
1622.44 0
1622.53 1
1622.62 6
1622.72 12
1622.81 18
1622.90 26
1622.99 33
1623.08 38
1623.18 43
1623.27 47
1623.36 51
1623.45 56
1623.55 62
1623.64 69
1623.73 77
1623.82 85
1623.92 93
1624.01 99
1624.10 103
1624.19 106
1624.28 109
1624.38 112
1624.47 115
1624.56 119
1624.65 122
1624.75 125
1624.84 126
1624.93 125
1625.02 122
1625.12 117
1625.21 110
1625.30 102
1625.39 92
1625.49 82
1625.58 71
1625.67 59
1625.76 48
1625.85 39
1625.95 30
1626.04 23
1626.13 17
1626.22 12
1626.32 8
1626.41 4
1626.50 1
1626.59 0
1626.69 0
1626.78 1
1626.87 5
1626.96 12
1627.06 21
1627.15 29
1627.24 37
1627.33 44
1627.43 49
1627.52 53
1627.61 56
1627.70 57
1627.80 57
1627.89 56
1627.98 55
1628.07 55
1628.17 57
1628.26 61
1628.35 67
1628.44 75
1628.53 83
1628.63 90
1628.72 94
1628.81 93
1628.90 89
1629.00 80
1629.09 69
1629.18 56
1629.27 45
1629.37 36
1629.46 30
1629.55 27
1629.64 29
1629.74 33
1629.83 40
1629.92 48
1630.01 56
1630.11 63
1630.20 68
1630.29 71
1630.38 74
1630.48 77
1630.57 80
1630.66 85
1630.75 90
1630.85 95
1630.94 98
1631.03 99
1631.12 98
1631.22 95
1631.31 91
1631.40 87
1631.49 83
1631.59 81
1631.68 79
1631.77 76
1631.86 74
1631.96 72
1632.05 71
1632.14 72
1632.24 75
1632.33 80
1632.42 87
1632.51 94
1632.61 101
1632.70 106
1632.79 109
1632.88 109
1632.98 106
1633.07 101
1633.16 95
1633.25 88
1633.35 82
1633.44 77
1633.53 74
1633.62 72
1633.72 70
1633.81 69
1633.90 68
1633.99 68
1634.09 67
1634.18 67
1634.27 68
1634.36 70
1634.46 71
1634.55 73
1634.64 74
1634.74 75
1634.83 75
1634.92 75
1635.01 76
1635.11 78
1635.20 81
1635.29 85
1635.38 89
1635.48 92
1635.57 95
1635.66 96
1635.75 96
1635.85 97
1635.94 97
1636.03 99
1636.12 101
1636.22 104
1636.31 105
1636.40 105
1636.50 102
1636.59 98
1636.68 91
1636.77 82
1636.87 74
1636.96 66
1637.05 60
1637.14 56
1637.24 55
1637.33 56
1637.42 59
1637.52 62
1637.61 65
1637.70 65
1637.79 64
1637.89 60
1637.98 56
1638.07 51
1638.16 46
1638.26 42
1638.35 40
1638.44 40
1638.54 42
1638.63 45
1638.72 49
1638.81 52
1638.91 55
1639.00 56
1639.09 54
1639.18 52
1639.28 48
1639.37 43
1639.46 39
1639.56 36
1639.65 32
1639.74 28
1639.83 23
1639.93 17
1640.02 11
1640.11 4
1640.21 0
1640.30 0
1640.39 0
1640.48 0
1640.58 0
1640.67 0
1640.76 0
1640.85 0
1640.95 0
1641.04 2
1641.13 6
1641.23 12
1641.32 18
1641.41 22
1641.50 24
1641.60 23
1641.69 20
1641.78 16
1641.88 13
1641.97 13
1642.06 17
1642.15 24
1642.25 35
1642.34 46
1642.43 56
1642.53 64
1642.62 68
1642.71 69
1642.80 68
1642.90 65
1642.99 61
1643.08 57
1643.18 53
1643.27 49
1643.36 44
1643.45 39
1643.55 33
1643.64 27
1643.73 21
1643.83 16
1643.92 12
1644.01 9
1644.10 9
1644.20 11
1644.29 14
1644.38 19
1644.48 23
1644.57 27
1644.66 30
1644.75 33
1644.85 36
1644.94 40
1645.03 44
1645.13 51
1645.22 58
1645.31 66
1645.41 73
1645.50 80
1645.59 85
1645.68 89
1645.78 93
1645.87 97
1645.96 101
1646.06 106
1646.15 111
1646.24 116
1646.33 120
1646.43 120
1646.52 117
1646.61 110
1646.71 101
1646.80 90
1646.89 80
1646.99 71
1647.08 64
1647.17 59
1647.26 56
1647.36 54
1647.45 52
1647.54 51
1647.64 51
1647.73 53
1647.82 59
1647.92 67
1648.01 78
1648.10 92
1648.19 106
1648.29 120
1648.38 131
1648.47 139
1648.57 143
1648.66 143
1648.75 140
1648.85 133
1648.94 125
1649.03 115
1649.12 103
1649.22 91
1649.31 78
1649.40 67
1649.50 57
1649.59 49
1649.68 43
1649.78 40
1649.87 39
1649.96 40
1650.06 41
1650.15 42
1650.24 42
1650.33 41
1650.43 39
1650.52 36
1650.61 35
1650.71 36
1650.80 40
1650.89 47
1650.99 57
1651.08 68
1651.17 78
1651.27 87
1651.36 93
1651.45 96
1651.54 95
1651.64 92
1651.73 87
1651.82 82
1651.92 78
1652.01 75
1652.10 74
1652.20 75
1652.29 78
1652.38 84
1652.48 91
1652.57 99
1652.66 108
1652.76 116
1652.85 124
1652.94 131
1653.03 137
1653.13 141
1653.22 142
1653.31 142
1653.41 141
1653.50 138
1653.59 135
1653.69 132
1653.78 131
1653.87 131
1653.97 131
1654.06 131
1654.15 130
1654.25 127
1654.34 123
1654.43 118
1654.53 114
1654.62 111
1654.71 110
1654.80 111
1654.90 114
1654.99 118
1655.08 123
1655.18 129
1655.27 133
1655.36 137
1655.46 138
1655.55 136
1655.64 132
1655.74 124
1655.83 115
1655.92 104
1656.02 93
1656.11 83
1656.20 74
1656.30 67
1656.39 60
1656.48 55
1656.58 51
1656.67 49
1656.76 48
1656.86 49
1656.95 51
1657.04 53
1657.14 55
1657.23 56
1657.32 55
1657.42 54
1657.51 54
1657.60 54
1657.70 56
1657.79 60
1657.88 65
1657.98 72
1658.07 80
1658.16 88
1658.25 97
1658.35 105
1658.44 114
1658.53 121
1658.63 128
1658.72 134
1658.81 138
1658.91 140
1659.00 142
1659.09 143
1659.19 143
1659.28 144
1659.37 146
1659.47 149
1659.56 152
1659.65 156
1659.75 160
1659.84 163
1659.93 166
1660.03 168
1660.12 170
1660.21 171
1660.31 173
1660.40 175
1660.49 179
1660.59 184
1660.68 189
1660.77 194
1660.87 199
1660.96 202
1661.06 203
1661.15 204
1661.24 205
1661.34 208
1661.43 211
1661.52 216
1661.62 221
1661.71 225
1661.80 227
1661.90 228
1661.99 225
1662.08 221
1662.18 216
1662.27 209
1662.36 202
1662.46 195
1662.55 188
1662.64 181
1662.74 174
1662.83 168
1662.92 164
1663.02 163
1663.11 164
1663.20 167
1663.30 171
1663.39 176
1663.48 181
1663.58 184
1663.67 185
1663.76 184
1663.86 183
1663.95 180
1664.04 177
1664.14 174
1664.23 171
1664.32 168
1664.42 166
1664.51 163
1664.61 160
1664.70 158
1664.79 155
1664.89 150
1664.98 144
1665.07 135
1665.17 124
1665.26 112
1665.35 98
1665.45 85
1665.54 74
1665.63 66
1665.73 61
1665.82 61
1665.91 64
1666.01 72
1666.10 82
1666.19 94
1666.29 108
1666.38 121
1666.48 134
1666.57 145
1666.66 154
1666.76 161
1666.85 167
1666.94 173
1667.04 177
1667.13 181
1667.22 184
1667.32 185
1667.41 185
1667.50 184
1667.60 183
1667.69 181
1667.78 178
1667.88 175
1667.97 171
1668.07 165
1668.16 157
1668.25 149
1668.35 141
1668.44 135
1668.53 132
1668.63 131
1668.72 133
1668.81 137
1668.91 143
1669.00 150
1669.09 160
1669.19 171
1669.28 184
1669.38 196
1669.47 207
1669.56 213
1669.66 214
1669.75 209
1669.84 197
1669.94 181
1670.03 162
1670.12 142
1670.22 123
1670.31 105
1670.41 91
1670.50 80
1670.59 73
1670.69 69
1670.78 67
1670.87 68
1670.97 69
1671.06 70
1671.15 69
1671.25 68
1671.34 66
1671.44 63
1671.53 60
1671.62 58
1671.72 56
1671.81 55
1671.90 55
1672.00 56
1672.09 58
1672.19 62
1672.28 66
1672.37 71
1672.47 76
1672.56 82
1672.65 87
1672.75 92
1672.84 95
1672.93 97
1673.03 99
1673.12 102
1673.22 105
1673.31 109
1673.40 113
1673.50 118
1673.59 120
1673.68 121
1673.78 120
1673.87 116
1673.97 111
1674.06 106
1674.15 102
1674.25 101
1674.34 103
1674.43 108
1674.53 115
1674.62 125
1674.72 137
1674.81 147
1674.90 156
1675.00 160
1675.09 160
1675.18 156
1675.28 148
1675.37 138
1675.47 128
1675.56 121
1675.65 117
1675.75 116
1675.84 119
1675.93 123
1676.03 126
1676.12 127
1676.22 125
1676.31 119
1676.40 110
1676.50 100
1676.59 89
1676.69 80
1676.78 73
1676.87 68
1676.97 66
1677.06 65
1677.15 65
1677.25 64
1677.34 61
1677.44 56
1677.53 49
1677.62 41
1677.72 34
1677.81 28
1677.90 24
1678.00 23
1678.09 24
1678.19 25
1678.28 27
1678.37 27
1678.47 26
1678.56 25
1678.66 24
1678.75 26
1678.84 30
1678.94 37
1679.03 45
1679.13 53
1679.22 59
1679.31 62
1679.41 62
1679.50 59
1679.59 55
1679.69 52
1679.78 50
1679.88 52
1679.97 58
1680.06 67
1680.16 79
1680.25 91
1680.35 104
1680.44 115
1680.53 124
1680.63 131
1680.72 135
1680.82 138
1680.91 138
1681.00 137
1681.10 135
1681.19 132
1681.29 129
1681.38 125
1681.47 121
1681.57 118
1681.66 116
1681.75 113
1681.85 111
1681.94 108
1682.04 104
1682.13 99
1682.22 94
1682.32 89
1682.41 85
1682.51 82
1682.60 81
1682.69 82
1682.79 85
1682.88 89
1682.98 93
1683.07 97
1683.16 100
1683.26 103
1683.35 103
1683.45 103
1683.54 101
1683.63 99
1683.73 98
1683.82 99
1683.92 102
1684.01 107
1684.10 113
1684.20 119
1684.29 124
1684.39 126
1684.48 125
1684.57 120
1684.67 111
1684.76 100
1684.86 87
1684.95 75
1685.04 64
1685.14 55
1685.23 49
1685.33 44
1685.42 39
1685.52 33
1685.61 26
1685.70 18
1685.80 9
1685.89 1
1685.99 0
1686.08 0
1686.17 0
1686.27 10
1686.36 23
1686.46 37
1686.55 53
1686.64 67
1686.74 80
1686.83 93
1686.93 104
1687.02 114
1687.11 122
1687.21 128
1687.30 132
1687.40 134
1687.49 136
1687.59 137
1687.68 139
1687.77 142
1687.87 146
1687.96 149
1688.06 150
1688.15 149
1688.24 146
1688.34 140
1688.43 132
1688.53 123
1688.62 114
1688.71 105
1688.81 95
1688.90 85
1689.00 75
1689.09 66
1689.19 58
1689.28 51
1689.37 46
1689.47 42
1689.56 39
1689.66 37
1689.75 34
1689.84 31
1689.94 26
1690.03 22
1690.13 17
1690.22 13
1690.32 10
1690.41 9
1690.50 9
1690.60 10
1690.69 11
1690.79 13
1690.88 15
1690.98 16
1691.07 18
1691.16 21
1691.26 25
1691.35 31
1691.45 37
1691.54 43
1691.63 47
1691.73 50
1691.82 49
1691.92 45
1692.01 39
1692.11 31
1692.20 23
1692.29 15
1692.39 9
1692.48 5
1692.58 4
1692.67 3
1692.77 4
1692.86 4
1692.95 3
1693.05 0
1693.14 0
1693.24 0
1693.33 0
1693.43 0
1693.52 0
1693.61 0
1693.71 1
1693.80 4
1693.90 5
1693.99 6
1694.09 7
1694.18 7
1694.27 7
1694.37 9
1694.46 12
1694.56 15
1694.65 19
1694.75 22
1694.84 24
1694.93 26
1695.03 26
1695.12 27
1695.22 28
1695.31 31
1695.41 37
1695.50 44
1695.59 53
1695.69 62
1695.78 69
1695.88 73
1695.97 74
1696.07 71
1696.16 66
1696.26 59
1696.35 52
1696.44 45
1696.54 40
1696.63 37
1696.73 36
1696.82 37
1696.92 40
1697.01 45
1697.10 51
1697.20 57
1697.29 62
1697.39 66
1697.48 66
1697.58 65
1697.67 61
1697.77 56
1697.86 50
1697.95 45
1698.05 40
1698.14 36
1698.24 31
1698.33 27
1698.43 23
1698.52 20
1698.61 20
1698.71 22
1698.80 28
1698.90 37
1698.99 48
1699.09 59
1699.18 68
1699.28 74
1699.37 76
1699.46 75
1699.56 72
1699.65 67
1699.75 61
1699.84 57
1699.94 54
1700.03 52
1700.13 51
1700.22 52
1700.32 53
1700.41 54
1700.50 54
1700.60 56
1700.69 58
1700.79 61
1700.88 66
1700.98 72
1701.07 79
1701.17 88
1701.26 96
1701.35 103
1701.45 108
1701.54 110
1701.64 109
1701.73 106
1701.83 101
1701.92 94
1702.02 87
1702.11 78
1702.21 69
1702.30 59
1702.39 48
1702.49 37
1702.58 27
1702.68 18
1702.77 11
1702.87 9
1702.96 10
1703.06 16
1703.15 25
1703.24 38
1703.34 53
1703.43 69
1703.53 85
1703.62 101
1703.72 115
1703.81 127
1703.91 136
1704.00 142
1704.10 145
1704.19 146
1704.29 147
1704.38 149
1704.47 152
1704.57 158
1704.66 165
1704.76 173
1704.85 179
1704.95 182
1705.04 180
1705.14 173
1705.23 162
1705.33 149
1705.42 134
1705.52 121
1705.61 110
1705.70 101
1705.80 95
1705.89 92
1705.99 91
1706.08 91
1706.18 91
1706.27 91
1706.37 89
1706.46 85
1706.56 79
1706.65 73
1706.75 67
1706.84 62
1706.93 60
1707.03 60
1707.12 62
1707.22 65
1707.31 67
1707.41 69
1707.50 69
1707.60 69
1707.69 69
1707.79 70
1707.88 73
1707.98 79
1708.07 86
1708.17 95
1708.26 103
1708.35 111
1708.45 116
1708.54 120
1708.64 123
1708.73 125
1708.83 128
1708.92 133
1709.02 138
1709.11 142
1709.21 144
1709.30 143
1709.40 137
1709.49 129
1709.59 118
1709.68 106
1709.78 95
1709.87 86
1709.96 80
1710.06 75
1710.15 73
1710.25 73
1710.34 73
1710.44 72
1710.53 71
1710.63 68
1710.72 63
1710.82 56
1710.91 50
1711.01 44
1711.10 42
1711.20 46
1711.29 54
1711.39 68
1711.48 85
1711.58 102
1711.67 117
1711.77 129
1711.86 135
1711.96 137
1712.05 134
1712.14 129
1712.24 122
1712.33 115
1712.43 108
1712.52 103
1712.62 100
1712.71 100
1712.81 101
1712.90 104
1713.00 108
1713.09 110
1713.19 109
1713.28 107
1713.38 101
1713.47 95
1713.57 88
1713.66 82
1713.76 78
1713.85 75
1713.95 73
1714.04 71
1714.14 69
1714.23 66
1714.33 63
1714.42 59
1714.52 54
1714.61 48
1714.71 43
1714.80 36
1714.89 30
1714.99 23
1715.08 18
1715.18 13
1715.27 10
1715.37 9
1715.46 8
1715.56 7
1715.65 6
1715.75 3
1715.84 0
1715.94 0
1716.03 0
1716.13 0
1716.22 0
1716.32 0
1716.41 0
1716.51 2
1716.60 7
1716.70 10
1716.79 11
1716.89 11
1716.98 11
1717.08 14
1717.17 21
1717.27 31
1717.36 46
1717.46 62
1717.55 77
1717.65 91
1717.74 100
1717.84 106
1717.93 109
1718.03 110
1718.12 110
1718.22 112
1718.31 115
1718.41 120
1718.50 125
1718.60 130
1718.69 134
1718.79 135
1718.88 134
1718.98 131
1719.07 126
1719.17 121
1719.26 115
1719.36 109
1719.45 104
1719.55 99
1719.64 95
1719.74 92
1719.83 91
1719.93 92
1720.02 95
1720.12 100
1720.21 107
1720.31 115
1720.40 123
1720.50 129
1720.59 133
1720.69 135
1720.78 134
1720.88 131
1720.97 126
1721.07 121
1721.16 116
1721.26 110
1721.35 104
1721.45 96
1721.54 88
1721.64 79
1721.73 70
1721.83 60
1721.92 52
1722.02 48
1722.11 48
1722.21 52
1722.30 60
1722.40 72
1722.49 86
1722.59 100
1722.68 112
1722.78 122
1722.87 129
1722.97 133
1723.06 135
1723.16 135
1723.25 134
1723.35 133
1723.44 132
1723.54 130
1723.63 128
1723.73 125
1723.83 121
1723.92 116
1724.02 110
1724.11 104
1724.21 97
1724.30 91
1724.40 87
1724.49 85
1724.59 85
1724.68 89
1724.78 97
1724.87 106
1724.97 115
1725.06 123
1725.16 129
1725.25 131
1725.35 128
1725.44 123
1725.54 115
1725.63 105
1725.73 96
1725.82 87
1725.92 80
1726.01 74
1726.11 69
1726.20 66
1726.30 62
1726.39 58
1726.49 54
1726.58 50
1726.68 45
1726.78 42
1726.87 42
1726.97 44
1727.06 50
1727.16 59
1727.25 71
1727.35 82
1727.44 92
1727.54 98
1727.63 102
1727.73 102
1727.82 100
1727.92 96
1728.01 91
1728.11 86
1728.20 83
1728.30 82
1728.39 83
1728.49 87
1728.58 93
1728.68 99
1728.78 105
1728.87 108
1728.97 108
1729.06 103
1729.16 94
1729.25 83
1729.35 70
1729.44 58
1729.54 47
1729.63 37
1729.73 30
1729.82 24
1729.92 20
1730.01 16
1730.11 13
1730.20 10
1730.30 9
1730.39 9
1730.49 12
1730.59 17
1730.68 25
1730.78 34
1730.87 42
1730.97 49
1731.06 52
1731.16 52
1731.25 48
1731.35 43
1731.44 36
1731.54 30
1731.63 25
1731.73 23
1731.82 22
1731.92 23
1732.02 24
1732.11 26
1732.21 26
1732.30 25
1732.40 21
1732.49 16
1732.59 9
1732.68 2
1732.78 0
1732.87 0
1732.97 0
1733.06 0
1733.16 0
1733.26 0
1733.35 0
1733.45 7
1733.54 15
1733.64 25
1733.73 34
1733.83 41
1733.92 45
1734.02 44
1734.11 41
1734.21 35
1734.30 30
1734.40 25
1734.50 23
1734.59 22
1734.69 21
1734.78 20
1734.88 17
1734.97 13
1735.07 7
1735.16 0
1735.26 0
1735.35 0
1735.45 0
1735.55 0
1735.64 0
1735.74 0
1735.83 0
1735.93 2
1736.02 12
1736.12 23
1736.21 32
1736.31 38
1736.40 41
1736.50 40
1736.60 38
1736.69 35
1736.79 34
1736.88 36
1736.98 39
1737.07 44
1737.17 50
1737.26 54
1737.36 58
1737.45 60
1737.55 63
1737.65 65
1737.74 70
1737.84 76
1737.93 85
1738.03 95
1738.12 105
1738.22 115
1738.31 124
1738.41 131
1738.51 136
1738.60 138
1738.70 139
1738.79 138
1738.89 137
1738.98 135
1739.08 132
1739.17 128
1739.27 123
1739.37 116
1739.46 109
1739.56 100
1739.65 91
1739.75 82
1739.84 74
1739.94 66
1740.03 59
1740.13 53
1740.23 48
1740.32 44
1740.42 42
1740.51 40
1740.61 38
1740.70 36
1740.80 34
1740.89 30
1740.99 27
1741.09 24
1741.18 23
1741.28 25
1741.37 31
1741.47 40
1741.56 52
1741.66 65
1741.75 78
1741.85 89
1741.95 98
1742.04 104
1742.14 107
1742.23 109
1742.33 109
1742.42 109
1742.52 109
1742.62 109
1742.71 109
1742.81 110
1742.90 111
1743.00 111
1743.09 111
1743.19 110
1743.28 108
1743.38 106
1743.48 102
1743.57 96
1743.67 90
1743.76 84
1743.86 78
1743.95 74
1744.05 71
1744.15 71
1744.24 74
1744.34 79
1744.43 86
1744.53 94
1744.62 103
1744.72 111
1744.82 118
1744.91 123
1745.01 125
1745.10 122
1745.20 117
1745.29 109
1745.39 100
1745.49 93
1745.58 87
1745.68 86
1745.77 88
1745.87 94
1745.96 103
1746.06 113
1746.16 122
1746.25 128
1746.35 132
1746.44 133
1746.54 130
1746.63 125
1746.73 118
1746.83 110
1746.92 102
1747.02 93
1747.11 86
1747.21 79
1747.31 73
1747.40 69
1747.50 65
1747.59 62
1747.69 60
1747.78 59
1747.88 59
1747.98 61
1748.07 64
1748.17 69
1748.26 74
1748.36 80
1748.45 85
1748.55 86
1748.65 85
1748.74 79
1748.84 70
1748.93 58
1749.03 44
1749.13 32
1749.22 21
1749.32 12
1749.41 5
1749.51 0
1749.60 0
1749.70 0
1749.80 0
1749.89 0
1749.99 0
1750.08 0
1750.18 0
1750.28 0
1750.37 1
1750.47 9
1750.56 19
1750.66 29
1750.75 39
1750.85 49
1750.95 56
1751.04 62
1751.14 66
1751.23 68
1751.33 69
1751.43 70
1751.52 72
1751.62 75
1751.71 78
1751.81 82
1751.91 86
1752.00 89
1752.10 91
1752.19 91
1752.29 90
1752.38 89
1752.48 87
1752.58 85
1752.67 81
1752.77 77
1752.86 71
1752.96 64
1753.06 57
1753.15 50
1753.25 44
1753.34 38
1753.44 34
1753.54 32
1753.63 31
1753.73 32
1753.82 33
1753.92 36
1754.02 39
1754.11 42
1754.21 45
1754.30 47
1754.40 49
1754.50 50
1754.59 51
1754.69 52
1754.78 53
1754.88 54
1754.98 56
1755.07 59
1755.17 61
1755.26 63
1755.36 64
1755.45 65
1755.55 65
1755.65 63
1755.74 60
1755.84 55
1755.93 49
1756.03 43
1756.13 39
1756.22 36
1756.32 35
1756.42 37
1756.51 41
1756.61 45
1756.70 48
1756.80 49
1756.90 48
1756.99 45
1757.09 41
1757.18 36
1757.28 32
1757.38 29
1757.47 27
1757.57 28
1757.66 30
1757.76 34
1757.86 39
1757.95 44
1758.05 49
1758.14 54
1758.24 57
1758.34 60
1758.43 62
1758.53 64
1758.62 67
1758.72 70
1758.82 73
1758.91 74
1759.01 74
1759.10 72
1759.20 68
1759.30 62
1759.39 57
1759.49 53
1759.59 50
1759.68 49
1759.78 50
1759.87 52
1759.97 54
1760.07 56
1760.16 55
1760.26 53
1760.35 50
1760.45 44
1760.55 37
1760.64 29
1760.74 22
1760.83 16
1760.93 12
1761.03 9
1761.12 9
1761.22 11
1761.32 15
1761.41 19
1761.51 23
1761.60 27
1761.70 28
1761.80 28
1761.89 27
1761.99 25
1762.08 24
1762.18 24
1762.28 27
1762.37 31
1762.47 36
1762.57 42
1762.66 48
1762.76 54
1762.85 60
1762.95 65
1763.05 72
1763.14 79
1763.24 87
1763.34 95
1763.43 103
1763.53 108
1763.62 111
1763.72 112
1763.82 110
1763.91 107
1764.01 103
1764.11 100
1764.20 98
1764.30 98
1764.39 99
1764.49 101
1764.59 103
1764.68 102
1764.78 100
1764.87 96
1764.97 91
1765.07 87
1765.16 85
1765.26 86
1765.36 91
1765.45 97
1765.55 103
1765.65 108
1765.74 110
1765.84 111
1765.93 109
1766.03 106
1766.13 103
1766.22 101
1766.32 100
1766.42 100
1766.51 99
1766.61 98
1766.70 95
1766.80 91
1766.90 86
1766.99 80
1767.09 75
1767.19 70
1767.28 66
1767.38 63
1767.47 60
1767.57 58
1767.67 54
1767.76 49
1767.86 43
1767.96 37
1768.05 32
1768.15 27
1768.25 25
1768.34 25
1768.44 27
1768.53 32
1768.63 39
1768.73 46
1768.82 53
1768.92 60
1769.02 67
1769.11 73
1769.21 81
1769.31 90
1769.40 102
1769.50 116
1769.59 130
1769.69 144
1769.79 155
1769.88 162
1769.98 166
1770.08 166
1770.17 163
1770.27 159
1770.37 154
1770.46 148
1770.56 142
1770.65 135
1770.75 130
1770.85 125
1770.94 122
1771.04 120
1771.14 119
1771.23 119
1771.33 116
1771.43 111
1771.52 103
1771.62 94
1771.72 83
1771.81 74
1771.91 68
1772.00 67
1772.10 69
1772.20 75
1772.29 82
1772.39 89
1772.49 97
1772.58 104
1772.68 111
1772.78 119
1772.87 130
1772.97 143
1773.07 158
1773.16 176
1773.26 194
1773.36 211
1773.45 226
1773.55 236
1773.64 241
1773.74 240
1773.84 233
1773.93 221
1774.03 205
1774.13 189
1774.22 174
1774.32 161
1774.42 152
1774.51 146
1774.61 141
1774.71 137
1774.80 133
1774.90 128
1775.00 122
1775.09 117
1775.19 113
1775.29 111
1775.38 111
1775.48 113
1775.58 116
1775.67 121
1775.77 125
1775.86 129
1775.96 132
1776.06 133
1776.15 133
1776.25 132
1776.35 131
1776.44 131
1776.54 133
1776.64 137
1776.73 143
1776.83 151
1776.93 160
1777.02 169
1777.12 176
1777.22 180
1777.31 181
1777.41 179
1777.51 173
1777.60 166
1777.70 158
1777.80 150
1777.89 142
1777.99 134
1778.09 127
1778.18 120
1778.28 115
1778.38 111
1778.47 109
1778.57 110
1778.67 113
1778.76 118
1778.86 123
1778.96 128
1779.05 132
1779.15 132
1779.25 131
1779.34 126
1779.44 119
1779.54 110
1779.63 100
1779.73 91
1779.83 82
1779.92 75
1780.02 71
1780.12 69
1780.21 69
1780.31 71
1780.41 74
1780.50 78
1780.60 83
1780.70 89
1780.79 96
1780.89 105
1780.99 113
1781.08 121
1781.18 127
1781.28 131
1781.37 132
1781.47 131
1781.57 128
1781.66 123
1781.76 117
1781.86 109
1781.95 99
1782.05 88
1782.15 76
1782.24 65
1782.34 57
1782.44 53
1782.53 54
1782.63 57
1782.73 62
1782.82 66
1782.92 68
1783.02 67
1783.11 62
1783.21 55
1783.31 46
1783.40 37
1783.50 28
1783.60 21
1783.69 14
1783.79 8
1783.89 3
1783.98 0
1784.08 0
1784.18 0
1784.27 0
1784.37 0
1784.47 0
1784.56 1
1784.66 2
1784.76 2
1784.86 2
1784.95 1
1785.05 1
1785.15 1
1785.24 3
1785.34 7
1785.44 12
1785.53 17
1785.63 22
1785.73 27
1785.82 30
1785.92 30
1786.02 29
1786.11 27
1786.21 23
1786.31 19
1786.40 15
1786.50 13
1786.60 12
1786.69 13
1786.79 15
1786.89 19
1786.99 22
1787.08 25
1787.18 26
1787.28 26
1787.37 24
1787.47 22
1787.57 22
1787.66 25
1787.76 30
1787.86 37
1787.95 45
1788.05 53
1788.15 57
1788.24 58
1788.34 56
1788.44 53
1788.54 49
1788.63 45
1788.73 42
1788.83 40
1788.92 38
1789.02 36
1789.12 34
1789.21 33
1789.31 35
1789.41 40
1789.50 48
1789.60 60
1789.70 74
1789.80 88
1789.89 100
1789.99 108
1790.09 112
1790.18 109
1790.28 102
1790.38 90
1790.47 77
1790.57 62
1790.67 50
1790.76 40
1790.86 35
1790.96 33
1791.06 35
1791.15 38
1791.25 41
1791.35 44
1791.44 46
1791.54 47
1791.64 48
1791.73 49
1791.83 53
1791.93 59
1792.03 69
1792.12 82
1792.22 99
1792.32 118
1792.41 137
1792.51 157
1792.61 174
1792.70 190
1792.80 203
1792.90 214
1793.00 225
1793.09 234
1793.19 243
1793.29 249
1793.38 253
1793.48 253
1793.58 249
1793.67 241
1793.77 231
1793.87 221
1793.97 213
1794.06 206
1794.16 201
1794.26 198
1794.35 196
1794.45 192
1794.55 188
1794.64 181
1794.74 173
1794.84 165
1794.94 157
1795.03 150
1795.13 143
1795.23 137
1795.32 130
1795.42 122
1795.52 111
1795.62 100
1795.71 88
1795.81 77
1795.91 69
1796.00 64
1796.10 62
1796.20 64
1796.30 69
1796.39 75
1796.49 81
1796.59 88
1796.68 95
1796.78 101
1796.88 109
1796.98 117
1797.07 126
1797.17 135
1797.27 142
1797.36 146
1797.46 146
1797.56 142
1797.65 133
1797.75 122
1797.85 111
1797.95 100
1798.04 94
1798.14 91
1798.24 91
1798.34 94
1798.43 97
1798.53 98
1798.63 97
1798.72 93
1798.82 87
1798.92 80
1799.02 74
1799.11 69
1799.21 66
1799.31 65
1799.40 66
1799.50 67
1799.60 68
1799.70 67
1799.79 64
1799.89 60
1799.99 55
1800.08 51
1800.18 50
1800.28 51
1800.38 55
1800.47 63
1800.57 72
1800.67 82
1800.76 92
1800.86 99
1800.96 103
1801.06 105
1801.15 104
1801.25 102
1801.35 99
1801.45 96
1801.54 93
1801.64 91
1801.74 90
1801.83 89
1801.93 89
1802.03 88
1802.13 87
1802.22 85
1802.32 82
1802.42 78
1802.52 72
1802.61 66
1802.71 60
1802.81 53
1802.90 46
1803.00 40
1803.10 33
1803.20 27
1803.29 21
1803.39 16
1803.49 13
1803.59 12
1803.68 12
1803.78 14
1803.88 16
1803.97 19
1804.07 20
1804.17 21
1804.27 19
1804.36 16
1804.46 11
1804.56 3
1804.66 0
1804.75 0
1804.85 0
1804.95 0
1805.05 0
1805.14 0
1805.24 0
1805.34 4
1805.43 19
1805.53 33
1805.63 47
1805.73 59
1805.82 70
1805.92 79
1806.02 86
1806.12 91
1806.21 95
1806.31 97
1806.41 98
1806.51 99
1806.60 100
1806.70 102
1806.80 106
1806.90 112
1806.99 119
1807.09 128
1807.19 138
1807.28 148
1807.38 157
1807.48 164
1807.58 170
1807.67 174
1807.77 176
1807.87 177
1807.97 177
1808.06 176
1808.16 173
1808.26 169
1808.36 162
1808.45 152
1808.55 142
1808.65 131
1808.75 122
1808.84 116
1808.94 114
1809.04 116
1809.14 122
1809.23 131
1809.33 144
1809.43 157
1809.53 172
1809.62 187
1809.72 200
1809.82 210
1809.92 216
1810.01 218
1810.11 216
1810.21 210
1810.31 203
1810.40 195
1810.50 188
1810.60 180
1810.70 173
1810.79 165
1810.89 157
1810.99 149
1811.09 141
1811.18 134
1811.28 129
1811.38 126
1811.48 125
1811.57 124
1811.67 124
1811.77 124
1811.87 123
1811.96 122
1812.06 122
1812.16 123
1812.26 126
1812.35 131
1812.45 137
1812.55 145
1812.65 153
1812.74 161
1812.84 167
1812.94 173
1813.04 176
1813.13 177
1813.23 176
1813.33 173
1813.43 167
1813.52 159
1813.62 149
1813.72 139
1813.82 129
1813.91 117
1814.01 106
1814.11 94
1814.21 82
1814.30 70
1814.40 58
1814.50 48
1814.60 40
1814.69 36
1814.79 35
1814.89 36
1814.99 40
1815.09 45
1815.18 51
1815.28 56
1815.38 60
1815.48 65
1815.57 70
1815.67 74
1815.77 79
1815.87 84
1815.96 89
1816.06 94
1816.16 99
1816.26 102
1816.35 105
1816.45 105
1816.55 102
1816.65 97
1816.75 89
1816.84 79
1816.94 68
1817.04 58
1817.14 50
1817.23 44
1817.33 42
1817.43 43
1817.53 47
1817.62 51
1817.72 56
1817.82 59
1817.92 60
1818.01 60
1818.11 57
1818.21 53
1818.31 48
1818.41 43
1818.50 38
1818.60 34
1818.70 30
1818.80 26
1818.89 23
1818.99 18
1819.09 12
1819.19 4
1819.29 0
1819.38 0
1819.48 0
1819.58 0
1819.68 0
1819.77 0
1819.87 0
1819.97 0
1820.07 10
1820.16 22
1820.26 34
1820.36 46
1820.46 56
1820.56 65
1820.65 74
1820.75 82
1820.85 89
1820.95 96
1821.04 102
1821.14 108
1821.24 113
1821.34 116
1821.44 119
1821.53 119
1821.63 116
1821.73 111
1821.83 103
1821.92 93
1822.02 82
1822.12 70
1822.22 60
1822.32 52
1822.41 47
1822.51 48
1822.61 54
1822.71 64
1822.80 79
1822.90 95
1823.00 112
1823.10 127
1823.20 139
1823.29 147
1823.39 151
1823.49 151
1823.59 148
1823.69 142
1823.78 135
1823.88 127
1823.98 119
1824.08 110
1824.17 100
1824.27 90
1824.37 80
1824.47 69
1824.57 59
1824.66 49
1824.76 41
1824.86 35
1824.96 32
1825.06 32
1825.15 36
1825.25 42
1825.35 48
1825.45 54
1825.54 58
1825.64 58
1825.74 55
1825.84 49
1825.94 42
1826.03 33
1826.13 25
1826.23 17
1826.33 11
1826.43 5
1826.52 0
1826.62 0
1826.72 0
1826.82 0
1826.92 0
1827.01 0
1827.11 0
1827.21 3
1827.31 7
1827.41 10
1827.50 10
1827.60 9
1827.70 5
1827.80 1
1827.90 0
1827.99 0
1828.09 0
1828.19 0
1828.29 0
1828.38 5
1828.48 14
1828.58 24
1828.68 33
1828.78 40
1828.87 44
1828.97 47
1829.07 47
1829.17 47
1829.27 49
1829.36 52
1829.46 56
1829.56 61
1829.66 66
1829.76 68
1829.85 68
1829.95 65
1830.05 60
1830.15 54
1830.25 49
1830.34 46
1830.44 47
1830.54 51
1830.64 56
1830.74 62
1830.83 66
1830.93 68
1831.03 69
1831.13 68
1831.23 69
1831.33 72
1831.42 79
1831.52 89
1831.62 101
1831.72 113
1831.82 124
1831.91 132
1832.01 136
1832.11 138
1832.21 137
1832.31 134
1832.40 132
1832.50 128
1832.60 125
1832.70 121
1832.80 118
1832.89 114
1832.99 112
1833.09 110
1833.19 110
1833.29 112
1833.38 115
1833.48 118
1833.58 120
1833.68 123
1833.78 126
1833.88 129
1833.97 133
1834.07 136
1834.17 139
1834.27 140
1834.37 138
1834.46 132
1834.56 123
1834.66 111
1834.76 99
1834.86 88
1834.95 80
1835.05 76
1835.15 76
1835.25 80
1835.35 85
1835.45 91
1835.54 95
1835.64 96
1835.74 96
1835.84 94
1835.94 92
1836.03 92
1836.13 94
1836.23 98
1836.33 106
1836.43 116
1836.53 126
1836.62 135
1836.72 142
1836.82 147
1836.92 150
1837.02 152
1837.11 151
1837.21 150
1837.31 148
1837.41 145
1837.51 141
1837.61 136
1837.70 129
1837.80 121
1837.90 113
1838.00 105
1838.10 98
1838.19 92
1838.29 88
1838.39 88
1838.49 92
1838.59 99
1838.69 108
1838.78 118
1838.88 127
1838.98 134
1839.08 138
1839.18 139
1839.28 137
1839.37 133
1839.47 130
1839.57 127
1839.67 126
1839.77 128
1839.87 131
1839.96 137
1840.06 142
1840.16 145
1840.26 146
1840.36 142
1840.45 135
1840.55 125
1840.65 113
1840.75 99
1840.85 86
1840.95 75
1841.04 65
1841.14 57
1841.24 51
1841.34 45
1841.44 41
1841.54 38
1841.63 36
1841.73 36
1841.83 37
1841.93 40
1842.03 43
1842.13 47
1842.22 51
1842.32 53
1842.42 53
1842.52 50
1842.62 45
1842.72 38
1842.81 31
1842.91 24
1843.01 20
1843.11 19
1843.21 20
1843.31 24
1843.40 28
1843.50 32
1843.60 35
1843.70 37
1843.80 38
1843.90 39
1844.00 41
1844.09 42
1844.19 44
1844.29 46
1844.39 47
1844.49 47
1844.59 46
1844.68 44
1844.78 40
1844.88 35
1844.98 29
1845.08 21
1845.18 13
1845.27 5
1845.37 0
1845.47 0
1845.57 0
1845.67 0
1845.77 0
1845.87 0
1845.96 0
1846.06 0
1846.16 0
1846.26 2
1846.36 8
1846.46 17
1846.55 29
1846.65 43
1846.75 58
1846.85 72
1846.95 81
1847.05 85
1847.14 84
1847.24 78
1847.34 70
1847.44 61
1847.54 54
1847.64 51
1847.74 52
1847.83 58
1847.93 69
1848.03 83
1848.13 98
1848.23 111
1848.33 122
1848.43 129
1848.52 130
1848.62 126
1848.72 118
1848.82 107
1848.92 94
1849.02 82
1849.11 70
1849.21 61
1849.31 55
1849.41 51
1849.51 50
1849.61 51
1849.71 53
1849.80 57
1849.90 61
1850.00 66
1850.10 73
1850.20 81
1850.30 90
1850.40 100
1850.49 109
1850.59 115
1850.69 119
1850.79 118
1850.89 114
1850.99 107
1851.09 97
1851.18 87
1851.28 78
1851.38 72
1851.48 69
1851.58 70
1851.68 74
1851.78 81
1851.87 90
1851.97 101
1852.07 111
1852.17 122
1852.27 132
1852.37 141
1852.47 149
1852.56 155
1852.66 157
1852.76 157
1852.86 152
1852.96 145
1853.06 136
1853.16 126
1853.26 116
1853.35 107
1853.45 102
1853.55 98
1853.65 96
1853.75 95
1853.85 93
1853.95 91
1854.04 86
1854.14 80
1854.24 73
1854.34 66
1854.44 61
1854.54 57
1854.64 56
1854.73 57
1854.83 59
1854.93 60
1855.03 60
1855.13 58
1855.23 54
1855.33 50
1855.43 46
1855.52 45
1855.62 46
1855.72 48
1855.82 52
1855.92 55
1856.02 57
1856.12 58
1856.22 60
1856.31 63
1856.41 69
1856.51 78
1856.61 91
1856.71 107
1856.81 122
1856.91 136
1857.01 147
1857.10 152
1857.20 153
1857.30 149
1857.40 141
1857.50 132
1857.60 121
1857.70 112
1857.80 104
1857.89 97
1857.99 94
1858.09 92
1858.19 91
1858.29 91
1858.39 90
1858.49 88
1858.59 82
1858.68 73
1858.78 61
1858.88 48
1858.98 35
1859.08 25
1859.18 18
1859.28 16
1859.38 18
1859.47 23
1859.57 30
1859.67 37
1859.77 45
1859.87 53
1859.97 61
1860.07 69
1860.17 77
1860.26 85
1860.36 90
1860.46 94
1860.56 94
1860.66 91
1860.76 87
1860.86 81
1860.96 75
1861.06 69
1861.15 64
1861.25 61
1861.35 59
1861.45 57
1861.55 54
1861.65 52
1861.75 50
1861.85 48
1861.95 48
1862.04 49
1862.14 52
1862.24 57
1862.34 63
1862.44 71
1862.54 79
1862.64 88
1862.74 97
1862.83 105
1862.93 113
1863.03 120
1863.13 126
1863.23 131
1863.33 134
1863.43 137
1863.53 138
1863.63 138
1863.73 136
1863.82 133
1863.92 128
1864.02 122
1864.12 116
1864.22 109
1864.32 102
1864.42 97
1864.52 94
1864.62 93
1864.71 94
1864.81 96
1864.91 99
1865.01 101
1865.11 101
1865.21 97
1865.31 91
1865.41 82
1865.51 72
1865.60 63
1865.70 58
1865.80 56
1865.90 59
1866.00 66
1866.10 74
1866.20 83
1866.30 92
1866.40 99
1866.50 104
1866.59 108
1866.69 111
1866.79 113
1866.89 114
1866.99 114
1867.09 113
1867.19 112
1867.29 112
1867.39 112
1867.49 114
1867.58 116
1867.68 119
1867.78 121
1867.88 122
1867.98 123
1868.08 123
1868.18 123
1868.28 125
1868.38 126
1868.48 128
1868.57 129
1868.67 128
1868.77 125
1868.87 120
1868.97 115
1869.07 109
1869.17 105
1869.27 101
1869.37 98
1869.47 95
1869.57 91
1869.66 88
1869.76 85
1869.86 83
1869.96 84
1870.06 87
1870.16 92
1870.26 99
1870.36 106
1870.46 112
1870.56 116
1870.66 117
1870.75 115
1870.85 112
1870.95 107
1871.05 101
1871.15 95
1871.25 89
1871.35 84
1871.45 79
1871.55 75
1871.65 71
1871.75 65
1871.84 58
1871.94 49
1872.04 38
1872.14 25
1872.24 11
1872.34 0
1872.44 0
1872.54 0
1872.64 0
1872.74 0
1872.84 0
1872.94 0
1873.03 0
1873.13 4
1873.23 12
1873.33 20
1873.43 25
1873.53 29
1873.63 32
1873.73 35
1873.83 39
1873.93 44
1874.03 49
1874.13 54
1874.22 58
1874.32 59
1874.42 57
1874.52 51
1874.62 41
1874.72 29
1874.82 16
1874.92 6
1875.02 0
1875.12 0
1875.22 0
1875.32 6
1875.42 15
1875.51 23
1875.61 30
1875.71 33
1875.81 33
1875.91 29
1876.01 23
1876.11 16
1876.21 11
1876.31 7
1876.41 4
1876.51 2
1876.61 0
1876.71 0
1876.80 0
1876.90 0
1877.00 0
1877.10 0
1877.20 0
1877.30 0
1877.40 2
1877.50 10
1877.60 21
1877.70 34
1877.80 48
1877.90 62
1878.00 77
1878.09 90
1878.19 100
1878.29 105
1878.39 105
1878.49 100
1878.59 91
1878.69 80
1878.79 68
1878.89 59
1878.99 54
1879.09 54
1879.19 58
1879.29 65
1879.39 74
1879.49 81
1879.58 86
1879.68 88
1879.78 86
1879.88 81
1879.98 75
1880.08 70
1880.18 67
1880.28 65
1880.38 66
1880.48 66
1880.58 67
1880.68 67
1880.78 67
1880.88 65
1880.98 64
1881.07 63
1881.17 63
1881.27 62
1881.37 61
1881.47 59
1881.57 56
1881.67 54
1881.77 53
1881.87 54
1881.97 60
1882.07 69
1882.17 81
1882.27 95
1882.37 109
1882.47 120
1882.57 128
1882.67 132
1882.76 134
1882.86 134
1882.96 134
1883.06 133
1883.16 133
1883.26 133
1883.36 132
1883.46 129
1883.56 124
1883.66 118
1883.76 111
1883.86 104
1883.96 99
1884.06 95
1884.16 93
1884.26 92
1884.36 93
1884.46 94
1884.55 94
1884.65 94
1884.75 92
1884.85 89
1884.95 84
1885.05 78
1885.15 72
1885.25 66
1885.35 62
1885.45 59
1885.55 59
1885.65 60
1885.75 63
1885.85 66
1885.95 69
1886.05 71
1886.15 74
1886.25 77
1886.35 81
1886.44 86
1886.54 92
1886.64 99
1886.74 106
1886.84 112
1886.94 116
1887.04 118
1887.14 117
1887.24 115
1887.34 114
1887.44 114
1887.54 117
1887.64 125
1887.74 134
1887.84 145
1887.94 153
1888.04 157
1888.14 155
1888.24 150
1888.34 142
1888.44 134
1888.54 129
1888.63 128
1888.73 132
1888.83 141
1888.93 152
1889.03 165
1889.13 176
1889.23 186
1889.33 193
1889.43 198
1889.53 200
1889.63 199
1889.73 196
1889.83 190
1889.93 183
1890.03 174
1890.13 165
1890.23 155
1890.33 145
1890.43 135
1890.53 124
1890.63 113
1890.73 102
1890.83 90
1890.93 79
1891.03 69
1891.12 60
1891.22 53
1891.32 48
1891.42 45
1891.52 43
1891.62 43
1891.72 42
1891.82 42
1891.92 42
1892.02 42
1892.12 42
1892.22 42
1892.32 44
1892.42 47
1892.52 51
1892.62 55
1892.72 60
1892.82 65
1892.92 69
1893.02 71
1893.12 73
1893.22 75
1893.32 77
1893.42 79
1893.52 81
1893.62 82
1893.72 83
1893.82 84
1893.92 84
1894.02 84
1894.12 85
1894.21 87
1894.31 90
1894.41 94
1894.51 98
1894.61 101
1894.71 103
1894.81 102
1894.91 98
1895.01 94
1895.11 89
1895.21 85
1895.31 83
1895.41 83
1895.51 84
1895.61 87
1895.71 89
1895.81 91
1895.91 90
1896.01 88
1896.11 83
1896.21 76
1896.31 69
1896.41 62
1896.51 58
1896.61 59
1896.71 65
1896.81 77
1896.91 93
1897.01 112
1897.11 131
1897.21 148
1897.31 162
1897.41 172
1897.51 178
1897.61 182
1897.71 184
1897.81 186
1897.91 188
1898.01 191
1898.11 195
1898.21 199
1898.31 202
1898.41 204
1898.51 203
1898.61 199
1898.70 192
1898.80 182
1898.90 171
1899.00 160
1899.10 150
1899.20 143
1899.30 138
1899.40 137
1899.50 137
1899.60 139
1899.70 141
1899.80 141
1899.90 140
1900.00 136
1900.10 130
1900.20 122
1900.30 113
1900.40 105
1900.50 98
1900.60 94
1900.70 92
1900.80 93
1900.90 95
1901.00 96
1901.10 96
1901.20 95
1901.30 91
1901.40 86
1901.50 80
1901.60 75
1901.70 70
1901.80 66
1901.90 63
1902.00 60
1902.10 55
1902.20 48
1902.30 39
1902.40 30
1902.50 22
1902.60 16
1902.70 14
1902.80 18
1902.90 28
1903.00 42
1903.10 58
1903.20 75
1903.30 89
1903.40 99
1903.50 105
1903.60 105
1903.70 101
1903.80 94
1903.90 85
1904.00 75
1904.10 64
1904.20 55
1904.30 46
1904.40 39
1904.50 32
1904.60 24
1904.70 15
1904.80 5
1904.90 0
1905.00 0
1905.10 0
1905.20 0
1905.30 0
1905.40 0
1905.50 0
1905.60 0
1905.70 11
1905.80 20
1905.90 26
1906.00 29
1906.10 29
1906.20 27
1906.30 24
1906.40 20
1906.50 17
1906.60 13
1906.70 10
1906.80 6
1906.90 4
1907.00 2
1907.10 3
1907.20 5
1907.30 9
1907.40 13
1907.50 19
1907.60 25
1907.70 30
1907.80 35
1907.90 39
1908.00 42
1908.10 44
1908.20 45
1908.30 45
1908.40 43
1908.50 41
1908.60 38
1908.70 36
1908.80 35
1908.90 34
1909.00 35
1909.10 37
1909.20 41
1909.30 46
1909.40 53
1909.50 62
1909.60 72
1909.70 81
1909.80 89
1909.90 94
1910.00 95
1910.10 89
1910.20 78
1910.30 62
1910.40 43
1910.50 23
1910.60 5
1910.70 0
1910.80 0
1910.90 0
1911.00 0
1911.10 0
1911.21 0
1911.31 0
1911.41 0
1911.51 4
1911.61 11
1911.71 18
1911.81 24
1911.91 29
1912.01 33
1912.11 36
1912.21 36
1912.31 35
1912.41 34
1912.51 32
1912.61 31
1912.71 30
1912.81 31
1912.91 33
1913.01 36
1913.11 40
1913.21 43
1913.31 45
1913.41 45
1913.51 44
1913.61 41
1913.71 37
1913.81 33
1913.91 30
1914.01 27
1914.11 25
1914.21 24
1914.31 24
1914.41 25
1914.51 27
1914.61 29
1914.71 31
1914.81 32
1914.91 33
1915.01 34
1915.11 34
1915.21 35
1915.31 39
1915.41 44
1915.51 52
1915.61 62
1915.72 72
1915.82 80
1915.92 85
1916.02 88
1916.12 89
1916.22 87
1916.32 86
1916.42 86
1916.52 88
1916.62 90
1916.72 93
1916.82 95
1916.92 96
1917.02 94
1917.12 90
1917.22 84
1917.32 78
1917.42 73
1917.52 69
1917.62 67
1917.72 68
1917.82 71
1917.92 75
1918.02 80
1918.12 85
1918.22 89
1918.32 92
1918.42 93
1918.52 93
1918.62 92
1918.72 89
1918.83 85
1918.93 79
1919.03 72
1919.13 65
1919.23 57
1919.33 49
1919.43 42
1919.53 35
1919.63 30
1919.73 27
1919.83 27
1919.93 30
1920.03 35
1920.13 42
1920.23 50
1920.33 58
1920.43 63
1920.53 65
1920.63 64
1920.73 60
1920.83 54
1920.93 49
1921.03 45
1921.13 45
1921.23 48
1921.34 54
1921.44 63
1921.54 73
1921.64 83
1921.74 92
1921.84 99
1921.94 105
1922.04 109
1922.14 112
1922.24 115
1922.34 116
1922.44 118
1922.54 118
1922.64 118
1922.74 116
1922.84 114
1922.94 110
1923.04 105
1923.14 101
1923.24 99
1923.34 98
1923.44 100
1923.55 106
1923.65 113
1923.75 123
1923.85 132
1923.95 140
1924.05 147
1924.15 151
1924.25 153
1924.35 153
1924.45 152
1924.55 150
1924.65 148
1924.75 146
1924.85 142
1924.95 135
1925.05 127
1925.15 117
1925.25 106
1925.35 96
1925.46 89
1925.56 85
1925.66 85
1925.76 89
1925.86 96
1925.96 103
1926.06 108
1926.16 110
1926.26 107
1926.36 100
1926.46 89
1926.56 75
1926.66 61
1926.76 47
1926.86 33
1926.96 21
1927.06 10
1927.16 0
1927.27 0
1927.37 0
1927.47 0
1927.57 0
1927.67 0
1927.77 0
1927.87 0
1927.97 2
1928.07 10
1928.17 18
1928.27 23
1928.37 26
1928.47 29
1928.57 32
1928.67 37
1928.77 45
1928.87 55
1928.98 68
1929.08 81
1929.18 94
1929.28 103
1929.38 109
1929.48 110
1929.58 107
1929.68 101
1929.78 93
1929.88 84
1929.98 75
1930.08 66
1930.18 58
1930.28 51
1930.38 45
1930.49 41
1930.59 38
1930.69 38
1930.79 38
1930.89 39
1930.99 39
1931.09 39
1931.19 36
1931.29 31
1931.39 23
1931.49 14
1931.59 5
1931.69 0
1931.79 0
1931.89 0
1932.00 0
1932.10 1
1932.20 11
1932.30 24
1932.40 35
1932.50 45
1932.60 51
1932.70 56
1932.80 59
1932.90 62
1933.00 65
1933.10 70
1933.20 76
1933.31 81
1933.41 85
1933.51 85
1933.61 83
1933.71 78
1933.81 73
1933.91 70
1934.01 69
1934.11 73
1934.21 81
1934.31 92
1934.41 103
1934.51 113
1934.61 119
1934.72 122
1934.82 122
1934.92 119
1935.02 117
1935.12 116
1935.22 119
1935.32 125
1935.42 134
1935.52 144
1935.62 155
1935.72 164
1935.82 170
1935.93 172
1936.03 171
1936.13 168
1936.23 163
1936.33 157
1936.43 151
1936.53 145
1936.63 140
1936.73 135
1936.83 130
1936.93 124
1937.03 118
1937.14 112
1937.24 107
1937.34 103
1937.44 101
1937.54 100
1937.64 102
1937.74 106
1937.84 113
1937.94 121
1938.04 132
1938.14 144
1938.24 156
1938.35 169
1938.45 180
1938.55 189
1938.65 194
1938.75 195
1938.85 194
1938.95 191
1939.05 189
1939.15 190
1939.25 194
1939.35 201
1939.46 211
1939.56 221
1939.66 229
1939.76 233
1939.86 233
1939.96 228
1940.06 221
1940.16 214
1940.26 209
1940.36 208
1940.46 212
1940.57 218
1940.67 226
1940.77 233
1940.87 237
1940.97 238
1941.07 236
1941.17 233
1941.27 231
1941.37 232
1941.47 236
1941.57 242
1941.68 250
1941.78 258
1941.88 265
1941.98 270
1942.08 273
1942.18 275
1942.28 276
1942.38 275
1942.48 273
1942.58 268
1942.69 261
1942.79 252
1942.89 240
1942.99 229
1943.09 219
1943.19 212
1943.29 211
1943.39 215
1943.49 224
1943.59 236
1943.70 251
1943.80 266
1943.90 279
1944.00 290
1944.10 298
1944.20 303
1944.30 306
1944.40 308
1944.50 309
1944.60 311
1944.71 313
1944.81 317
1944.91 322
1945.01 329
1945.11 336
1945.21 344
1945.31 350
1945.41 355
1945.51 356
1945.62 354
1945.72 348
1945.82 339
1945.92 328
1946.02 315
1946.12 301
1946.22 286
1946.32 271
1946.42 256
1946.52 240
1946.63 224
1946.73 209
1946.83 195
1946.93 182
1947.03 169
1947.13 156
1947.23 145
1947.33 134
1947.43 125
1947.54 119
1947.64 115
1947.74 114
1947.84 115
1947.94 117
1948.04 118
1948.14 118
1948.24 115
1948.34 109
1948.45 102
1948.55 94
1948.65 87
1948.75 82
1948.85 78
1948.95 77
1949.05 77
1949.15 78
1949.26 78
1949.36 77
1949.46 76
1949.56 75
1949.66 74
1949.76 73
1949.86 73
1949.96 72
1950.06 72
1950.17 71
1950.27 68
1950.37 63
1950.47 56
1950.57 49
1950.67 41
1950.77 34
1950.87 29
1950.98 29
1951.08 31
1951.18 38
1951.28 46
1951.38 56
1951.48 65
1951.58 72
1951.68 77
1951.79 78
1951.89 75
1951.99 69
1952.09 61
1952.19 52
1952.29 45
1952.39 40
1952.49 40
1952.59 45
1952.70 54
1952.80 64
1952.90 73
1953.00 80
1953.10 82
1953.20 79
1953.30 71
1953.41 59
1953.51 46
1953.61 33
1953.71 22
1953.81 14
1953.91 9
1954.01 8
1954.11 9
1954.22 12
1954.32 15
1954.42 20
1954.52 24
1954.62 28
1954.72 30
1954.82 31
1954.92 30
1955.03 29
1955.13 26
1955.23 23
1955.33 21
1955.43 19
1955.53 17
1955.63 15
1955.73 11
1955.84 6
1955.94 0
1956.04 0
1956.14 0
1956.24 0
1956.34 0
1956.44 0
1956.55 0
1956.65 0
1956.75 2
1956.85 4
1956.95 7
1957.05 9
1957.15 12
1957.26 14
1957.36 15
1957.46 14
1957.56 11
1957.66 7
1957.76 3
1957.86 0
1957.96 0
1958.07 0
1958.17 0
1958.27 0
1958.37 2
1958.47 8
1958.57 15
1958.67 23
1958.78 33
1958.88 42
1958.98 52
1959.08 59
1959.18 63
1959.28 64
1959.38 61
1959.49 55
1959.59 46
1959.69 37
1959.79 29
1959.89 23
1959.99 19
1960.09 15
1960.20 13
1960.30 9
1960.40 4
1960.50 0
1960.60 0
1960.70 0
1960.80 0
1960.91 0
1961.01 0
1961.11 0
1961.21 0
1961.31 7
1961.41 16
1961.51 25
1961.62 31
1961.72 36
1961.82 38
1961.92 38
1962.02 36
1962.12 32
1962.23 26
1962.33 20
1962.43 14
1962.53 9
1962.63 5
1962.73 5
1962.83 7
1962.94 12
1963.04 21
1963.14 31
1963.24 43
1963.34 54
1963.44 65
1963.54 74
1963.65 82
1963.75 88
1963.85 92
1963.95 93
1964.05 92
1964.15 90
1964.26 85
1964.36 79
1964.46 74
1964.56 69
1964.66 66
1964.76 65
1964.86 65
1964.97 65
1965.07 66
1965.17 65
1965.27 63
1965.37 61
1965.47 59
1965.58 59
1965.68 61
1965.78 65
1965.88 71
1965.98 77
1966.08 82
1966.19 85
1966.29 86
1966.39 84
1966.49 79
1966.59 72
1966.69 65
1966.80 57
1966.90 49
1967.00 42
1967.10 36
1967.20 31
1967.30 27
1967.40 26
1967.51 27
1967.61 30
1967.71 34
1967.81 39
1967.91 43
1968.01 46
1968.12 49
1968.22 51
1968.32 54
1968.42 58
1968.52 65
1968.62 73
1968.73 82
1968.83 91
1968.93 99
1969.03 104
1969.13 107
1969.23 107
1969.34 106
1969.44 103
1969.54 100
1969.64 96
1969.74 92
1969.84 87
1969.95 81
1970.05 75
1970.15 68
1970.25 60
1970.35 53
1970.45 47
1970.56 43
1970.66 41
1970.76 42
1970.86 46
1970.96 53
1971.07 64
1971.17 75
1971.27 88
1971.37 100
1971.47 112
1971.57 122
1971.68 131
1971.78 138
1971.88 143
1971.98 148
1972.08 151
1972.18 153
1972.29 154
1972.39 154
1972.49 152
1972.59 149
1972.69 145
1972.79 140
1972.90 135
1973.00 128
1973.10 121
1973.20 114
1973.30 106
1973.41 98
1973.51 92
1973.61 87
1973.71 85
1973.81 84
1973.91 85
1974.02 85
1974.12 84
1974.22 81
1974.32 76
1974.42 71
1974.53 68
1974.63 69
1974.73 73
1974.83 80
1974.93 88
1975.03 96
1975.14 102
1975.24 104
1975.34 102
1975.44 99
1975.54 95
1975.65 92
1975.75 90
1975.85 88
1975.95 86
1976.05 84
1976.15 80
1976.26 76
1976.36 72
1976.46 70
1976.56 69
1976.66 71
1976.77 75
1976.87 79
1976.97 83
1977.07 84
1977.17 82
1977.28 78
1977.38 72
1977.48 65
1977.58 57
1977.68 49
1977.78 42
1977.89 36
1977.99 29
1978.09 21
1978.19 14
1978.29 6
1978.40 0
1978.50 0
1978.60 0
1978.70 0
1978.80 0
1978.91 0
1979.01 0
1979.11 0
1979.21 1
1979.31 6
1979.42 10
1979.52 15
1979.62 19
1979.72 23
1979.82 27
1979.92 30
1980.03 33
1980.13 34
1980.23 35
1980.33 36
1980.43 36
1980.54 36
1980.64 35
1980.74 35
1980.84 33
1980.94 30
1981.05 27
1981.15 24
1981.25 20
1981.35 16
1981.45 13
1981.56 9
1981.66 5
1981.76 1
1981.86 0
1981.96 0
1982.07 0
1982.17 0
1982.27 2
1982.37 14
1982.47 30
1982.58 51
1982.68 73
1982.78 94
1982.88 112
1982.98 124
1983.09 131
1983.19 131
1983.29 127
1983.39 121
1983.49 114
1983.60 107
1983.70 103
1983.80 100
1983.90 98
1984.01 96
1984.11 95
1984.21 94
1984.31 93
1984.41 92
1984.52 92
1984.62 93
1984.72 94
1984.82 95
1984.92 95
1985.03 94
1985.13 92
1985.23 88
1985.33 84
1985.43 80
1985.54 76
1985.64 74
1985.74 73
1985.84 73
1985.94 73
1986.05 74
1986.15 75
1986.25 74
1986.35 74
1986.46 72
1986.56 71
1986.66 70
1986.76 68
1986.86 66
1986.97 64
1987.07 62
1987.17 61
1987.27 63
1987.37 68
1987.48 77
1987.58 89
1987.68 100
1987.78 110
1987.89 115
1987.99 116
1988.09 113
1988.19 106
1988.29 99
1988.40 93
1988.50 88
1988.60 85
1988.70 82
1988.80 78
1988.91 73
1989.01 67
1989.11 60
1989.21 55
1989.32 53
1989.42 54
1989.52 57
1989.62 63
1989.72 70
1989.83 75
1989.93 79
1990.03 81
1990.13 83
1990.24 86
1990.34 91
1990.44 98
1990.54 107
1990.64 117
1990.75 124
1990.85 127
1990.95 125
1991.05 117
1991.16 106
1991.26 93
1991.36 81
1991.46 73
1991.56 69
1991.67 69
1991.77 74
1991.87 82
1991.97 91
1992.08 101
1992.18 111
1992.28 119
1992.38 126
1992.48 130
1992.59 131
1992.69 129
1992.79 123
1992.89 115
1993.00 105
1993.10 96
1993.20 90
1993.30 87
1993.41 88
1993.51 93
1993.61 102
1993.71 112
1993.81 123
1993.92 132
1994.02 140
1994.12 146
1994.22 150
1994.33 153
1994.43 155
1994.53 156
1994.63 155
1994.74 152
1994.84 145
1994.94 136
1995.04 125
1995.14 115
1995.25 107
1995.35 102
1995.45 103
1995.55 107
1995.66 113
1995.76 119
1995.86 124
1995.96 125
1996.07 122
1996.17 115
1996.27 106
1996.37 96
1996.48 87
1996.58 80
1996.68 76
1996.78 76
1996.89 79
1996.99 85
1997.09 92
1997.19 101
1997.29 111
1997.40 120
1997.50 129
1997.60 134
1997.70 137
1997.81 138
1997.91 135
1998.01 130
1998.11 123
1998.22 115
1998.32 109
1998.42 104
1998.52 101
1998.63 99
1998.73 98
1998.83 98
1998.93 98
1999.04 97
1999.14 96
1999.24 94
1999.34 91
1999.45 88
1999.55 85
1999.65 83
1999.75 81
1999.86 79
1999.96 80
2000.06 81
2000.16 84
2000.27 89
2000.37 93
2000.47 98
2000.57 102
2000.68 105
2000.78 106
2000.88 106
2000.98 105
2001.09 104
2001.19 103
2001.29 102
2001.39 102
2001.50 103
2001.60 104
2001.70 105
2001.80 108
2001.91 110
2002.01 113
2002.11 114
2002.21 114
2002.32 112
2002.42 107
2002.52 102
2002.62 95
2002.73 88
2002.83 83
2002.93 78
2003.03 75
2003.14 71
2003.24 67
2003.34 63
2003.44 59
2003.55 54
2003.65 49
2003.75 44
2003.85 39
2003.96 35
2004.06 29
2004.16 23
2004.26 18
2004.37 13
2004.47 9
2004.57 7
2004.67 6
2004.78 6
2004.88 5
2004.98 4
2005.08 2
2005.19 0
2005.29 0
2005.39 0
2005.50 0
2005.60 0
2005.70 0
2005.80 0
2005.91 6
2006.01 15
2006.11 25
2006.21 35
2006.32 45
2006.42 54
2006.52 63
2006.62 70
2006.73 73
2006.83 72
2006.93 68
2007.03 59
2007.14 48
2007.24 34
2007.34 21
2007.45 9
2007.55 0
2007.65 0
2007.75 0
2007.86 0
2007.96 0
2008.06 0
2008.16 0
2008.27 0
2008.37 1
2008.47 8
2008.57 14
2008.68 18
2008.78 21
2008.88 21
2008.99 19
2009.09 15
2009.19 9
2009.29 3
2009.40 0
2009.50 0
2009.60 0
2009.70 0
2009.81 0
2009.91 0
2010.01 1
2010.12 8
2010.22 14
2010.32 18
2010.42 21
2010.53 22
2010.63 24
2010.73 27
2010.83 32
2010.94 40
2011.04 50
2011.14 61
2011.25 72
2011.35 81
2011.45 88
2011.55 93
2011.66 96
2011.76 98
2011.86 100
2011.96 103
2012.07 106
2012.17 109
2012.27 112
2012.38 116
2012.48 120
2012.58 123
2012.68 126
2012.79 128
2012.89 129
2012.99 128
2013.10 125
2013.20 118
2013.30 110
2013.40 101
2013.51 92
2013.61 86
2013.71 83
2013.82 84
2013.92 89
2014.02 96
2014.12 105
2014.23 114
2014.33 122
2014.43 129
2014.53 135
2014.64 140
2014.74 146
2014.84 153
2014.95 162
2015.05 171
2015.15 180
2015.25 186
2015.36 189
2015.46 188
2015.56 184
2015.67 178
2015.77 172
2015.87 167
2015.97 164
2016.08 163
2016.18 164
2016.28 166
2016.39 168
2016.49 168
2016.59 166
2016.70 162
2016.80 155
2016.90 147
2017.00 138
2017.11 128
2017.21 121
2017.31 114
2017.42 111
2017.52 109
2017.62 109
2017.72 111
2017.83 113
2017.93 115
2018.03 118
2018.14 122
2018.24 127
2018.34 130
2018.44 133
2018.55 133
2018.65 130
2018.75 125
2018.86 117
2018.96 110
2019.06 104
2019.17 100
2019.27 99
2019.37 98
2019.47 98
2019.58 96
2019.68 92
2019.78 87
2019.89 81
2019.99 75
2020.09 70
2020.19 68
2020.30 67
2020.40 67
2020.50 68
2020.61 67
2020.71 63
2020.81 57
2020.92 49
2021.02 40
2021.12 32
2021.22 27
2021.33 24
2021.43 26
2021.53 33
2021.64 42
2021.74 54
2021.84 67
2021.95 78
2022.05 85
2022.15 89
2022.26 88
2022.36 82
2022.46 72
2022.56 59
2022.67 47
2022.77 36
2022.87 28
2022.98 23
2023.08 22
2023.18 24
2023.29 27
2023.39 31
2023.49 35
2023.59 37
2023.70 37
2023.80 36
2023.90 33
2024.01 30
2024.11 29
2024.21 30
2024.32 34
2024.42 41
2024.52 51
2024.63 62
2024.73 73
2024.83 83
2024.94 92
2025.04 99
2025.14 104
2025.24 108
2025.35 110
2025.45 110
2025.55 110
2025.66 107
2025.76 102
2025.86 96
2025.97 88
2026.07 79
2026.17 69
2026.28 61
2026.38 53
2026.48 47
2026.59 45
2026.69 45
2026.79 48
2026.89 54
2027.00 62
2027.10 71
2027.20 79
2027.31 84
2027.41 87
2027.51 88
2027.62 86
2027.72 84
2027.82 81
2027.93 80
2028.03 80
2028.13 82
2028.24 84
2028.34 87
2028.44 90
2028.55 91
2028.65 92
2028.75 94
2028.85 95
2028.96 99
2029.06 104
2029.16 110
2029.27 117
2029.37 123
2029.47 128
2029.58 131
2029.68 134
2029.78 135
2029.89 138
2029.99 141
2030.09 146
2030.20 151
2030.30 155
2030.40 157
2030.51 156
2030.61 152
2030.71 144
2030.82 136
2030.92 128
2031.02 121
2031.13 118
2031.23 117
2031.33 119
2031.44 122
2031.54 124
2031.64 123
2031.75 118
2031.85 110
2031.95 98
2032.06 85
2032.16 72
2032.26 61
2032.37 52
2032.47 46
2032.57 42
2032.68 39
2032.78 37
2032.88 35
2032.99 31
2033.09 27
2033.19 21
2033.30 14
2033.40 7
2033.50 1
2033.61 0
2033.71 0
2033.81 0
2033.92 0
2034.02 0
2034.12 0
2034.23 0
2034.33 0
2034.43 4
2034.54 12
2034.64 21
2034.74 31
2034.85 43
2034.95 55
2035.05 65
2035.16 75
2035.26 81
2035.36 85
2035.47 86
2035.57 85
2035.67 83
2035.78 81
2035.88 81
2035.98 84
2036.09 88
2036.19 94
2036.29 101
2036.40 107
2036.50 112
2036.60 116
2036.71 118
2036.81 119
2036.91 120
2037.02 122
2037.12 123
2037.22 125
2037.33 125
2037.43 123
2037.53 119
2037.64 114
2037.74 109
2037.84 105
2037.95 102
2038.05 100
2038.15 98
2038.26 95
2038.36 91
2038.46 84
2038.57 77
2038.67 71
2038.77 68
2038.88 69
2038.98 76
2039.09 87
2039.19 102
2039.29 117
2039.40 131
2039.50 142
2039.60 149
2039.71 151
2039.81 149
2039.91 144
2040.02 137
2040.12 130
2040.22 123
2040.33 117
2040.43 113
2040.53 112
2040.64 111
2040.74 112
2040.84 114
2040.95 115
2041.05 115
2041.15 115
2041.26 114
2041.36 112
2041.47 110
2041.57 107
2041.67 103
2041.78 99
2041.88 94
2041.98 88
2042.09 81
2042.19 74
2042.29 67
2042.40 63
2042.50 61
2042.60 62
2042.71 67
2042.81 74
2042.92 83
2043.02 91
2043.12 98
2043.23 101
2043.33 102
2043.43 101
2043.54 99
2043.64 96
2043.74 95
2043.85 94
2043.95 95
2044.05 97
2044.16 100
2044.26 104
2044.37 108
2044.47 114
2044.57 120
2044.68 126
2044.78 132
2044.88 137
2044.99 139
2045.09 139
2045.19 135
2045.30 129
2045.40 122
2045.51 114
2045.61 108
2045.71 105
2045.82 106
2045.92 110
2046.02 116
2046.13 123
2046.23 129
2046.33 133
2046.44 134
2046.54 132
2046.65 130
2046.75 129
2046.85 130
2046.96 133
2047.06 137
2047.16 140
2047.27 139
2047.37 135
2047.47 126
2047.58 113
2047.68 100
2047.79 88
2047.89 80
2047.99 76
2048.10 76
2048.20 80
2048.30 85
2048.41 91
2048.51 97
2048.62 104
2048.72 111
2048.82 118
2048.93 125
2049.03 130
2049.13 131
2049.24 129
2049.34 123
2049.44 114
2049.55 104
2049.65 94
2049.76 87
2049.86 83
2049.96 82
2050.07 82
2050.17 83
2050.27 82
2050.38 80
2050.48 75
2050.59 67
2050.69 59
2050.79 51
2050.90 43
2051.00 36
2051.10 30
2051.21 26
2051.31 23
2051.42 20
2051.52 19
2051.62 20
2051.73 24
2051.83 30
2051.94 39
2052.04 49
2052.14 57
2052.25 64
2052.35 68
2052.45 69
2052.56 68
2052.66 67
2052.77 67
2052.87 70
2052.97 76
2053.08 85
2053.18 97
2053.28 109
2053.39 120
2053.49 128
2053.60 132
2053.70 132
2053.80 126
2053.91 117
2054.01 105
2054.12 92
2054.22 80
2054.32 70
2054.43 63
2054.53 60
2054.63 62
2054.74 67
2054.84 76
2054.95 87
2055.05 99
2055.15 110
2055.26 117
2055.36 120
2055.47 118
2055.57 111
2055.67 100
2055.78 87
2055.88 73
2055.98 62
2056.09 53
2056.19 48
2056.30 46
2056.40 48
2056.50 50
2056.61 52
2056.71 54
2056.82 54
2056.92 53
2057.02 52
2057.13 52
2057.23 54
2057.34 59
2057.44 67
2057.54 77
2057.65 87
2057.75 97
2057.86 106
2057.96 113
2058.06 118
2058.17 121
2058.27 122
2058.38 122
2058.48 119
2058.58 113
2058.69 103
2058.79 90
2058.89 73
2059.00 54
2059.10 35
2059.21 18
2059.31 5
2059.41 0
2059.52 0
2059.62 0
2059.73 0
2059.83 0
2059.93 0
2060.04 0
2060.14 0
2060.25 0
2060.35 0
2060.45 2
2060.56 9
2060.66 19
2060.77 31
2060.87 46
2060.97 61
2061.08 74
2061.18 85
2061.29 91
2061.39 93
2061.49 91
2061.60 85
2061.70 77
2061.81 67
2061.91 56
2062.02 45
2062.12 35
2062.22 27
2062.33 21
2062.43 17
2062.54 16
2062.64 18
2062.74 23
2062.85 29
2062.95 36
2063.06 44
2063.16 53
2063.26 61
2063.37 68
2063.47 73
2063.58 78
2063.68 80
2063.78 80
2063.89 80
2063.99 80
2064.10 82
2064.20 86
2064.30 93
2064.41 100
2064.51 107
2064.62 111
2064.72 112
2064.83 110
2064.93 106
2065.03 102
2065.14 99
2065.24 99
2065.35 103
2065.45 108
2065.55 114
2065.66 120
2065.76 123
2065.87 124
2065.97 121
2066.07 115
2066.18 107
2066.28 97
2066.39 85
2066.49 73
2066.60 61
2066.70 50
2066.80 41
2066.91 36
2067.01 36
2067.12 41
2067.22 51
2067.32 64
2067.43 80
2067.53 94
2067.64 106
2067.74 112
2067.85 112
2067.95 106
2068.05 95
2068.16 81
2068.26 66
2068.37 52
2068.47 41
2068.58 35
2068.68 32
2068.78 35
2068.89 41
2068.99 50
2069.10 61
2069.20 74
2069.30 86
2069.41 97
2069.51 107
2069.62 113
2069.72 115
2069.83 113
2069.93 107
2070.03 98
2070.14 86
2070.24 75
2070.35 65
2070.45 57
2070.56 52
2070.66 49
2070.76 49
2070.87 50
2070.97 53
2071.08 57
2071.18 62
2071.29 68
2071.39 75
2071.49 84
2071.60 93
2071.70 100
2071.81 106
2071.91 110
2072.02 112
2072.12 113
2072.22 113
2072.33 114
2072.43 115
2072.54 117
2072.64 120
2072.75 122
2072.85 124
2072.95 125
2073.06 126
2073.16 128
2073.27 129
2073.37 132
2073.48 134
2073.58 136
2073.68 138
2073.79 137
2073.89 136
2074.00 134
2074.10 133
2074.21 134
2074.31 137
2074.42 144
2074.52 152
2074.62 161
2074.73 168
2074.83 173
2074.94 174
2075.04 171
2075.15 166
2075.25 159
2075.35 152
2075.46 147
2075.56 143
2075.67 142
2075.77 143
2075.88 145
2075.98 147
2076.09 148
2076.19 146
2076.29 142
2076.40 137
2076.50 130
2076.61 124
2076.71 119
2076.82 115
2076.92 112
2077.03 108
2077.13 102
2077.23 94
2077.34 83
2077.44 71
2077.55 58
2077.65 47
2077.76 39
2077.86 34
2077.96 34
2078.07 37
2078.17 42
2078.28 50
2078.38 57
2078.49 64
2078.59 70
2078.70 74
2078.80 76
2078.91 76
2079.01 74
2079.11 71
2079.22 67
2079.32 63
2079.43 57
2079.53 52
2079.64 46
2079.74 41
2079.85 36
2079.95 34
2080.05 33
2080.16 33
2080.26 33
2080.37 34
2080.47 34
2080.58 35
2080.68 35
2080.79 37
2080.89 42
2081.00 49
2081.10 58
2081.20 68
2081.31 78
2081.41 86
2081.52 91
2081.62 93
2081.73 94
2081.83 93
2081.94 93
2082.04 93
2082.15 95
2082.25 97
2082.35 100
2082.46 101
2082.56 100
2082.67 97
2082.77 91
2082.88 85
2082.98 80
2083.09 77
2083.19 78
2083.30 83
2083.40 92
2083.50 102
2083.61 112
2083.71 120
2083.82 124
2083.92 124
2084.03 121
2084.13 117
2084.24 112
2084.34 109
2084.45 107
2084.55 107
2084.66 108
2084.76 109
2084.86 110
2084.97 110
2085.07 109
2085.18 107
2085.28 105
2085.39 102
2085.49 98
2085.60 95
2085.70 92
2085.81 89
2085.91 86
2086.02 82
2086.12 76
2086.22 67
2086.33 57
2086.43 45
2086.54 33
2086.64 22
2086.75 13
2086.85 8
2086.96 8
2087.06 13
2087.17 21
2087.27 31
2087.38 42
2087.48 54
2087.59 65
2087.69 75
2087.79 83
2087.90 90
2088.00 95
2088.11 99
2088.21 100
2088.32 99
2088.42 96
2088.53 93
2088.63 89
2088.74 86
2088.84 85
2088.95 87
2089.05 91
2089.16 97
2089.26 104
2089.37 110
2089.47 115
2089.57 117
2089.68 115
2089.78 108
2089.89 98
2089.99 83
2090.10 67
2090.20 50
2090.31 35
2090.41 23
2090.52 16
2090.62 12
2090.73 12
2090.83 13
2090.94 15
2091.04 17
2091.15 17
2091.25 17
2091.36 17
2091.46 16
2091.57 15
2091.67 13
2091.78 12
2091.88 11
2091.98 11
2092.09 14
2092.19 20
2092.30 30
2092.40 43
2092.51 58
2092.61 74
2092.72 87
2092.82 97
2092.93 103
2093.03 107
2093.14 108
2093.24 108
2093.35 108
2093.45 107
2093.56 106
2093.66 104
2093.77 101
2093.87 97
2093.98 91
2094.08 85
2094.19 79
2094.29 73
2094.40 66
2094.50 59
2094.61 52
2094.71 45
2094.82 39
2094.92 35
2095.02 31
2095.13 28
2095.23 24
2095.34 20
2095.44 15
2095.55 12
2095.65 10
2095.76 13
2095.86 21
2095.97 34
2096.07 51
2096.18 70
2096.28 87
2096.39 100
2096.49 108
2096.60 111
2096.70 109
2096.81 104
2096.91 99
2097.02 94
2097.12 91
2097.23 92
2097.33 95
2097.44 101
2097.54 108
2097.65 115
2097.75 122
2097.86 127
2097.96 131
2098.07 134
2098.17 135
2098.28 135
2098.38 135
2098.49 136
2098.59 137
2098.70 140
2098.80 142
2098.91 144
2099.01 145
2099.12 145
2099.22 143
2099.33 142
2099.43 141
2099.54 141
2099.64 142
2099.75 143
2099.85 143
2099.96 140
2100.06 136
2100.17 129
2100.27 120
2100.38 110
2100.48 100
2100.59 93
2100.69 87
2100.80 84
2100.90 83
2101.01 83
2101.11 86
2101.22 90
2101.32 95
2101.43 100
2101.53 106
2101.64 110
2101.74 114
2101.85 117
2101.95 120
2102.06 123
2102.16 126
2102.27 129
2102.37 132
2102.48 133
2102.58 132
2102.69 129
2102.79 125
2102.90 120
2103.00 113
2103.11 107
2103.21 101
2103.32 95
2103.42 89
2103.53 83
2103.63 76
2103.74 69
2103.84 62
2103.95 55
2104.05 50
2104.16 46
2104.26 44
2104.37 44
2104.47 46
2104.58 49
2104.68 54
2104.79 59
2104.89 65
2105.00 70
2105.11 77
2105.21 83
2105.32 89
2105.42 95
2105.53 100
2105.63 104
2105.74 106
2105.84 107
2105.95 106
2106.05 103
2106.16 99
2106.26 94
2106.37 87
2106.47 79
2106.58 70
2106.68 61
2106.79 54
2106.89 48
2107.00 45
2107.10 45
2107.21 49
2107.31 55
2107.42 62
2107.52 69
2107.63 76
2107.73 80
2107.84 84
2107.94 85
2108.05 87
2108.15 88
2108.26 91
2108.37 94
2108.47 97
2108.58 99
2108.68 100
2108.79 98
2108.89 95
2109.00 89
2109.10 83
2109.21 76
2109.31 67
2109.42 59
2109.52 50
2109.63 43
2109.73 38
2109.84 37
2109.94 41
2110.05 52
2110.15 69
2110.26 89
2110.36 111
2110.47 130
2110.58 145
2110.68 154
2110.79 157
2110.89 156
2111.00 152
2111.10 148
2111.21 146
2111.31 144
2111.42 143
2111.52 142
2111.63 139
2111.73 135
2111.84 129
2111.94 120
2112.05 110
2112.15 99
2112.26 89
2112.37 80
2112.47 72
2112.58 67
2112.68 63
2112.79 62
2112.89 61
2113.00 62
2113.10 64
2113.21 66
2113.31 69
2113.42 72
2113.52 77
2113.63 83
2113.73 90
2113.84 96
2113.95 103
2114.05 108
2114.16 112
2114.26 113
2114.37 112
2114.47 110
2114.58 108
2114.68 106
2114.79 103
2114.89 101
2115.00 99
2115.10 96
2115.21 92
2115.32 87
2115.42 81
2115.53 75
2115.63 68
2115.74 60
2115.84 52
2115.95 43
2116.05 33
2116.16 23
2116.26 14
2116.37 5
2116.47 0
2116.58 0
2116.69 0
2116.79 0
2116.90 0
2117.00 0
2117.11 0
2117.21 0
2117.32 1
2117.42 14
2117.53 27
2117.63 40
2117.74 50
2117.84 58
2117.95 62
2118.06 63
2118.16 62
2118.27 59
2118.37 57
2118.48 56
2118.58 57
2118.69 60
2118.79 66
2118.90 72
2119.01 78
2119.11 82
2119.22 83
2119.32 82
2119.43 79
2119.53 75
2119.64 70
2119.74 66
2119.85 63
2119.95 60
2120.06 58
2120.17 55
2120.27 52
2120.38 49
2120.48 47
2120.59 46
2120.69 48
2120.80 51
2120.90 57
2121.01 63
2121.12 69
2121.22 73
2121.33 75
2121.43 73
2121.54 68
2121.64 60
2121.75 50
2121.85 37
2121.96 23
2122.06 10
2122.17 0
2122.28 0
2122.38 0
2122.49 0
2122.59 0
2122.70 0
2122.80 0
2122.91 0
2123.01 3
2123.12 11
2123.23 17
2123.33 22
2123.44 24
2123.54 24
2123.65 24
2123.75 24
2123.86 28
2123.97 35
2124.07 45
2124.18 57
2124.28 69
2124.39 80
2124.49 89
2124.60 94
2124.70 97
2124.81 99
2124.92 100
2125.02 101
2125.13 104
2125.23 108
2125.34 112
2125.44 117
2125.55 121
2125.66 124
2125.76 127
2125.87 128
2125.97 129
2126.08 131
2126.18 134
2126.29 139
2126.39 145
2126.50 150
2126.61 155
2126.71 157
2126.82 156
2126.92 152
2127.03 146
2127.13 138
2127.24 130
2127.35 122
2127.45 115
2127.56 108
2127.66 103
2127.77 100
2127.87 98
2127.98 100
2128.09 104
2128.19 111
2128.30 121
2128.40 132
2128.51 143
2128.61 153
2128.72 158
2128.83 159
2128.93 155
2129.04 145
2129.14 132
2129.25 116
2129.35 101
2129.46 88
2129.57 80
2129.67 78
2129.78 82
2129.88 90
2129.99 101
2130.09 112
2130.20 121
2130.31 125
2130.41 126
2130.52 123
2130.62 118
2130.73 114
2130.83 111
2130.94 110
2131.05 112
2131.15 116
2131.26 120
2131.36 125
2131.47 130
2131.58 134
2131.68 138
2131.79 142
2131.89 146
2132.00 150
2132.10 154
2132.21 158
2132.32 162
2132.42 165
2132.53 168
2132.63 170
2132.74 171
2132.84 170
2132.95 167
2133.06 160
2133.16 150
2133.27 136
2133.37 121
2133.48 105
2133.59 90
2133.69 79
2133.80 72
2133.90 70
2134.01 71
2134.11 74
2134.22 77
2134.33 78
2134.43 77
2134.54 74
2134.64 72
2134.75 72
2134.86 75
2134.96 82
2135.07 91
2135.17 100
2135.28 106
2135.39 108
2135.49 105
2135.60 96
2135.70 85
2135.81 73
2135.91 62
2136.02 54
2136.13 50
2136.23 48
2136.34 48
2136.44 50
2136.55 51
2136.66 52
2136.76 52
2136.87 51
2136.97 48
2137.08 44
2137.19 37
2137.29 30
2137.40 22
2137.50 16
2137.61 12
2137.72 14
2137.82 21
2137.93 33
2138.03 48
2138.14 64
2138.25 76
2138.35 83
2138.46 83
2138.56 76
2138.67 64
2138.77 49
2138.88 34
2138.99 22
2139.09 14
2139.20 10
2139.30 9
2139.41 12
2139.52 17
2139.62 23
2139.73 31
2139.83 38
2139.94 46
2140.05 51
2140.15 56
2140.26 58
2140.36 57
2140.47 55
2140.58 52
2140.68 47
2140.79 43
2140.89 37
2141.00 32
2141.11 28
2141.21 24
2141.32 22
2141.42 21
2141.53 21
2141.64 24
2141.74 28
2141.85 32
2141.96 36
2142.06 40
2142.17 43
2142.27 45
2142.38 46
2142.49 47
2142.59 46
2142.70 44
2142.80 40
2142.91 35
2143.02 29
2143.12 23
2143.23 18
2143.33 15
2143.44 14
2143.55 16
2143.65 19
2143.76 24
2143.86 29
2143.97 33
2144.08 37
2144.18 42
2144.29 46
2144.39 50
2144.50 54
2144.61 58
2144.71 60
2144.82 62
2144.93 62
2145.03 62
2145.14 61
2145.24 59
2145.35 57
2145.46 55
2145.56 53
2145.67 53
2145.77 55
2145.88 60
2145.99 69
2146.09 80
2146.20 94
2146.31 107
2146.41 117
2146.52 123
2146.62 125
2146.73 121
2146.84 112
2146.94 100
2147.05 86
2147.15 70
2147.26 53
2147.37 35
2147.47 17
2147.58 0
2147.69 0
2147.79 0
2147.90 0
2148.00 0
2148.11 0
2148.22 0
2148.32 0
2148.43 0
2148.53 17
2148.64 36
2148.75 54
2148.85 69
2148.96 80
2149.07 88
2149.17 92
2149.28 94
2149.38 94
2149.49 95
2149.60 95
2149.70 96
2149.81 98
2149.92 99
2150.02 99
2150.13 98
2150.23 98
2150.34 99
2150.45 103
2150.55 109
2150.66 118
2150.77 128
2150.87 137
2150.98 144
2151.08 147
2151.19 145
2151.30 139
2151.40 130
2151.51 121
2151.62 111
2151.72 103
2151.83 96
2151.93 91
2152.04 87
2152.15 84
2152.25 81
2152.36 78
2152.47 75
2152.57 72
2152.68 67
2152.79 61
2152.89 53
2153.00 42
2153.10 30
2153.21 16
2153.32 3
2153.42 0
2153.53 0
2153.64 0
2153.74 0
2153.85 0
2153.96 0
2154.06 0
2154.17 8
2154.27 17
2154.38 26
2154.49 34
2154.59 41
2154.70 46
2154.81 50
2154.91 52
2155.02 51
2155.12 48
2155.23 43
2155.34 37
2155.44 31
2155.55 28
2155.66 28
2155.76 30
2155.87 35
2155.98 40
2156.08 45
2156.19 47
2156.30 46
2156.40 42
2156.51 36
2156.61 28
2156.72 21
2156.83 14
2156.93 9
2157.04 5
2157.15 3
2157.25 4
2157.36 8
2157.47 16
2157.57 25
2157.68 36
2157.79 47
2157.89 55
2158.00 59
2158.10 59
2158.21 55
2158.32 50
2158.42 43
2158.53 39
2158.64 36
2158.74 37
2158.85 41
2158.96 46
2159.06 52
2159.17 56
2159.28 59
2159.38 58
2159.49 55
2159.59 49
2159.70 42
2159.81 36
2159.91 32
2160.02 32
2160.13 38
2160.23 48
2160.34 63
2160.45 78
2160.55 92
2160.66 102
2160.77 107
2160.87 107
2160.98 103
2161.09 96
2161.19 89
2161.30 84
2161.41 80
2161.51 78
2161.62 77
2161.73 76
2161.83 74
2161.94 71
2162.04 67
2162.15 63
2162.26 58
2162.36 52
2162.47 45
2162.58 39
2162.68 33
2162.79 29
2162.90 28
2163.00 30
2163.11 35
2163.22 43
2163.32 52
2163.43 60
2163.54 66
2163.64 69
2163.75 69
2163.86 66
2163.96 62
2164.07 58
2164.18 54
2164.28 50
2164.39 47
2164.50 44
2164.60 38
2164.71 31
2164.82 21
2164.92 9
2165.03 0
2165.14 0
2165.24 0
2165.35 0
2165.46 0
2165.56 0
2165.67 0
2165.78 10
2165.88 22
2165.99 33
2166.10 41
2166.20 46
2166.31 49
2166.42 48
2166.52 46
2166.63 44
2166.74 42
2166.84 41
2166.95 40
2167.06 40
2167.16 39
2167.27 38
2167.38 36
2167.48 33
2167.59 30
2167.70 27
2167.80 26
2167.91 26
2168.02 29
2168.12 33
2168.23 37
2168.34 41
2168.44 43
2168.55 43
2168.66 42
2168.76 41
2168.87 40
2168.98 41
2169.08 44
2169.19 50
2169.30 58
2169.40 69
2169.51 81
2169.62 94
2169.72 106
2169.83 117
2169.94 125
2170.04 130
2170.15 132
2170.26 132
2170.36 131
2170.47 132
2170.58 135
2170.68 139
2170.79 145
2170.90 149
2171.00 152
2171.11 150
2171.22 145
2171.32 136
2171.43 126
2171.54 116
2171.64 108
2171.75 102
2171.86 99
2171.96 100
2172.07 103
2172.18 107
2172.28 113
2172.39 118
2172.50 122
2172.61 125
2172.71 125
2172.82 123
2172.93 121
2173.03 119
2173.14 118
2173.25 119
2173.35 122
2173.46 125
2173.57 128
2173.67 129
2173.78 127
2173.89 123
2173.99 116
2174.10 108
2174.21 98
2174.31 90
2174.42 83
2174.53 78
2174.63 77
2174.74 79
2174.85 85
2174.96 92
2175.06 100
2175.17 106
2175.28 109
2175.38 109
2175.49 105
2175.60 99
2175.70 93
2175.81 88
2175.92 84
2176.02 81
2176.13 79
2176.24 76
2176.34 72
2176.45 68
2176.56 63
2176.67 58
2176.77 53
2176.88 47
2176.99 40
2177.09 33
2177.20 25
2177.31 17
2177.41 10
2177.52 5
2177.63 1
2177.73 0
2177.84 0
2177.95 0
2178.06 0
2178.16 0
2178.27 0
2178.38 0
2178.48 0
2178.59 0
2178.70 6
2178.80 17
2178.91 29
2179.02 43
2179.13 56
2179.23 68
2179.34 77
2179.45 83
2179.55 85
2179.66 83
2179.77 78
2179.87 72
2179.98 64
2180.09 56
2180.19 51
2180.30 47
2180.41 47
2180.52 48
2180.62 52
2180.73 56
2180.84 61
2180.94 64
2181.05 66
2181.16 68
2181.26 69
2181.37 70
2181.48 72
2181.59 74
2181.69 77
2181.80 79
2181.91 80
2182.01 79
2182.12 77
2182.23 73
2182.34 67
2182.44 62
2182.55 58
2182.66 53
2182.76 50
2182.87 45
2182.98 40
2183.08 32
2183.19 23
2183.30 14
2183.41 6
2183.51 1
2183.62 0
2183.73 5
2183.83 14
2183.94 26
2184.05 37
2184.16 46
2184.26 52
2184.37 53
2184.48 51
2184.58 49
2184.69 49
2184.80 53
2184.90 60
2185.01 71
2185.12 83
2185.23 94
2185.33 103
2185.44 109
2185.55 114
2185.65 117
2185.76 121
2185.87 126
2185.98 133
2186.08 139
2186.19 145
2186.30 149
2186.40 149
2186.51 147
2186.62 143
2186.73 137
2186.83 132
2186.94 127
2187.05 122
2187.15 118
2187.26 115
2187.37 113
2187.48 110
2187.58 108
2187.69 108
2187.80 109
2187.90 111
2188.01 114
2188.12 116
2188.23 119
2188.33 121
2188.44 123
2188.55 126
2188.66 128
2188.76 131
2188.87 132
2188.98 132
2189.08 130
2189.19 125
2189.30 120
2189.41 114
2189.51 111
2189.62 111
2189.73 115
2189.83 123
2189.94 133
2190.05 145
2190.16 156
2190.26 167
2190.37 174
2190.48 180
2190.59 182
2190.69 180
2190.80 175
2190.91 166
2191.01 154
2191.12 140
2191.23 124
2191.34 109
2191.44 95
2191.55 85
2191.66 79
2191.76 77
2191.87 77
2191.98 77
2192.09 76
2192.19 72
2192.30 63
2192.41 52
2192.52 41
2192.62 33
2192.73 31
2192.84 36
2192.95 50
2193.05 69
2193.16 92
2193.27 116
2193.37 138
2193.48 156
2193.59 170
2193.70 180
2193.80 187
2193.91 191
2194.02 192
2194.13 191
2194.23 187
2194.34 180
2194.45 172
2194.55 162
2194.66 152
2194.77 142
2194.88 132
2194.98 124
2195.09 116
2195.20 108
2195.31 102
2195.41 97
2195.52 93
2195.63 92
2195.74 93
2195.84 96
2195.95 101
2196.06 106
2196.17 111
2196.27 116
2196.38 120
2196.49 123
2196.59 127
2196.70 130
2196.81 133
2196.92 136
2197.02 137
2197.13 136
2197.24 134
2197.35 129
2197.45 123
2197.56 117
2197.67 111
2197.78 106
2197.88 103
2197.99 100
2198.10 98
2198.21 95
2198.31 91
2198.42 85
2198.53 77
2198.64 67
2198.74 56
2198.85 46
2198.96 37
2199.07 30
2199.17 27
2199.28 25
2199.39 26
2199.50 28
2199.60 30
2199.71 31
2199.82 31
2199.93 31
2200.03 30
2200.14 28
2200.25 27
2200.36 24
2200.46 20
2200.57 15
2200.68 8
2200.79 0
2200.89 0
2201.00 0
2201.11 0
2201.22 0
2201.32 0
2201.43 0
2201.54 0
2201.65 4
2201.75 19
2201.86 36
2201.97 55
2202.08 73
2202.18 89
2202.29 102
2202.40 112
2202.51 117
2202.61 119
2202.72 118
2202.83 115
2202.94 113
2203.04 112
2203.15 114
2203.26 119
2203.37 125
2203.47 133
2203.58 141
2203.69 146
2203.80 148
2203.90 145
2204.01 139
2204.12 128
2204.23 115
2204.33 100
2204.44 85
2204.55 71
2204.66 59
2204.76 51
2204.87 47
2204.98 47
2205.09 51
2205.19 55
2205.30 60
2205.41 62
2205.52 61
2205.63 56
2205.73 48
2205.84 39
2205.95 30
2206.06 24
2206.16 22
2206.27 24
2206.38 32
2206.49 43
2206.59 55
2206.70 68
2206.81 80
2206.92 89
2207.02 96
2207.13 100
2207.24 102
2207.35 102
2207.45 101
2207.56 100
2207.67 99
2207.78 99
2207.89 102
2207.99 106
2208.10 111
2208.21 117
2208.32 122
2208.42 125
2208.53 126
2208.64 123
2208.75 117
2208.85 110
2208.96 103
2209.07 95
2209.18 88
2209.29 82
2209.39 76
2209.50 73
2209.61 70
2209.72 69
2209.82 71
2209.93 74
2210.04 81
2210.15 90
2210.25 100
2210.36 111
2210.47 121
2210.58 130
2210.69 135
2210.79 137
2210.90 137
2211.01 134
2211.12 130
2211.22 125
2211.33 122
2211.44 120
2211.55 119
2211.66 119
2211.76 119
2211.87 118
2211.98 116
2212.09 113
2212.19 110
2212.30 106
2212.41 102
2212.52 98
2212.63 94
2212.73 90
2212.84 87
2212.95 86
2213.06 87
2213.16 91
2213.27 100
2213.38 112
2213.49 128
2213.60 144
2213.70 159
2213.81 170
2213.92 176
2214.03 176
2214.13 171
2214.24 161
2214.35 149
2214.46 139
2214.57 132
2214.67 130
2214.78 132
2214.89 136
2215.00 141
2215.11 144
2215.21 144
2215.32 139
2215.43 132
2215.54 122
2215.64 112
2215.75 105
2215.86 100
2215.97 98
2216.08 99
2216.18 101
2216.29 103
2216.40 104
2216.51 105
2216.62 104
2216.72 103
2216.83 103
2216.94 103
2217.05 105
2217.15 106
2217.26 108
2217.37 110
2217.48 110
2217.59 110
2217.69 110
2217.80 111
2217.91 114
2218.02 117
2218.13 121
2218.23 124
2218.34 126
2218.45 126
2218.56 124
2218.67 119
2218.77 114
2218.88 109
2218.99 104
2219.10 101
2219.20 98
2219.31 96
2219.42 94
2219.53 92
2219.64 90
2219.74 89
2219.85 89
2219.96 90
2220.07 93
2220.18 95
2220.28 97
2220.39 96
2220.50 92
2220.61 84
2220.72 75
2220.82 63
2220.93 52
2221.04 41
2221.15 32
2221.26 25
2221.36 21
2221.47 20
2221.58 21
2221.69 24
2221.80 30
2221.90 38
2222.01 48
2222.12 60
2222.23 73
2222.34 87
2222.44 101
2222.55 114
2222.66 125
2222.77 133
2222.88 137
2222.98 136
2223.09 131
2223.20 123
2223.31 113
2223.42 102
2223.52 90
2223.63 80
2223.74 70
2223.85 64
2223.96 60
2224.07 60
2224.17 63
2224.28 70
2224.39 79
2224.50 89
2224.61 99
2224.71 108
2224.82 114
2224.93 117
2225.04 117
2225.15 113
2225.25 105
2225.36 96
2225.47 85
2225.58 75
2225.69 67
2225.79 61
2225.90 58
2226.01 57
2226.12 57
2226.23 58
2226.33 58
2226.44 58
2226.55 59
2226.66 62
2226.77 65
2226.88 69
2226.98 73
2227.09 77
2227.20 79
2227.31 80
2227.42 79
2227.52 77
2227.63 76
2227.74 75
2227.85 75
2227.96 76
2228.07 78
2228.17 82
2228.28 86
2228.39 90
2228.50 94
2228.61 97
2228.71 99
2228.82 99
2228.93 99
2229.04 99
2229.15 100
2229.26 102
2229.36 106
2229.47 110
2229.58 115
2229.69 119
2229.80 121
2229.90 121
2230.01 120
2230.12 116
2230.23 109
2230.34 100
2230.45 89
2230.55 78
2230.66 69
2230.77 62
2230.88 59
2230.99 59
2231.09 62
2231.20 66
2231.31 68
2231.42 68
2231.53 65
2231.64 62
2231.74 58
2231.85 57
2231.96 59
2232.07 64
2232.18 71
2232.29 77
2232.39 81
2232.50 82
2232.61 78
2232.72 71
2232.83 60
2232.93 48
2233.04 35
2233.15 21
2233.26 8
2233.37 0
2233.48 0
2233.58 0
2233.69 0
2233.80 0
2233.91 0
2234.02 0
2234.13 0
2234.23 2
2234.34 12
2234.45 23
2234.56 35
2234.67 46
2234.78 56
2234.88 65
2234.99 72
2235.10 77
2235.21 79
2235.32 78
2235.43 77
2235.53 74
2235.64 72
2235.75 70
2235.86 68
2235.97 65
2236.08 61
2236.18 55
2236.29 46
2236.40 37
2236.51 27
2236.62 20
2236.73 16
2236.83 17
2236.94 24
2237.05 37
2237.16 52
2237.27 68
2237.38 83
2237.48 93
2237.59 98
2237.70 98
2237.81 96
2237.92 93
2238.03 91
2238.14 94
2238.24 100
2238.35 110
2238.46 121
2238.57 131
2238.68 139
2238.79 143
2238.89 142
2239.00 139
2239.11 133
2239.22 126
2239.33 120
2239.44 114
2239.54 109
2239.65 105
2239.76 100
2239.87 96
2239.98 93
2240.09 90
2240.20 89
2240.30 90
2240.41 93
2240.52 98
2240.63 103
2240.74 109
2240.85 112
2240.95 114
2241.06 113
2241.17 110
2241.28 105
2241.39 100
2241.50 95
2241.61 92
2241.71 91
2241.82 91
2241.93 92
2242.04 94
2242.15 96
2242.26 98
2242.36 100
2242.47 102
2242.58 104
2242.69 105
2242.80 105
2242.91 105
2243.02 105
2243.12 107
2243.23 109
2243.34 113
2243.45 118
2243.56 123
2243.67 128
2243.78 131
2243.88 131
2243.99 128
2244.10 122
2244.21 115
2244.32 106
2244.43 97
2244.54 89
2244.64 82
2244.75 76
2244.86 71
2244.97 67
2245.08 64
2245.19 63
2245.30 64
2245.40 68
2245.51 77
2245.62 91
2245.73 111
2245.84 135
2245.95 162
2246.06 190
2246.16 216
2246.27 239
2246.38 257
2246.49 271
2246.60 280
2246.71 285
2246.82 286
2246.92 284
2247.03 279
2247.14 272
2247.25 264
2247.36 255
2247.47 246
2247.58 236
2247.68 225
2247.79 213
2247.90 198
2248.01 182
2248.12 164
2248.23 146
2248.34 131
2248.45 119
2248.55 112
2248.66 109
2248.77 109
2248.88 112
2248.99 117
2249.10 122
2249.21 126
2249.31 131
2249.42 135
2249.53 140
2249.64 145
2249.75 152
2249.86 159
2249.97 167
2250.08 175
2250.18 181
2250.29 185
2250.40 184
2250.51 178
2250.62 170
2250.73 160
2250.84 150
2250.95 143
2251.05 139
2251.16 139
2251.27 142
2251.38 145
2251.49 149
2251.60 150
2251.71 149
2251.81 145
2251.92 138
2252.03 127
2252.14 114
2252.25 99
2252.36 83
2252.47 68
2252.58 55
2252.68 47
2252.79 42
2252.90 42
2253.01 44
2253.12 48
2253.23 54
2253.34 58
2253.45 62
2253.55 63
2253.66 62
2253.77 59
2253.88 55
2253.99 50
2254.10 45
2254.21 42
2254.32 40
2254.43 39
2254.53 39
2254.64 38
2254.75 36
2254.86 33
2254.97 30
2255.08 28
2255.19 28
2255.30 31
2255.40 36
2255.51 44
2255.62 52
2255.73 60
2255.84 66
2255.95 70
2256.06 72
2256.17 73
2256.28 73
2256.38 73
2256.49 74
2256.60 75
2256.71 76
2256.82 75
2256.93 73
2257.04 69
2257.15 63
2257.25 58
2257.36 53
2257.47 51
2257.58 52
2257.69 56
2257.80 65
2257.91 76
2258.02 89
2258.13 104
2258.23 120
2258.34 134
2258.45 145
2258.56 153
2258.67 158
2258.78 158
2258.89 155
2259.00 150
2259.11 143
2259.21 136
2259.32 128
2259.43 121
2259.54 113
2259.65 105
2259.76 97
2259.87 90
2259.98 84
2260.09 82
2260.20 82
2260.30 85
2260.41 90
2260.52 97
2260.63 104
2260.74 109
2260.85 113
2260.96 114
2261.07 113
2261.18 109
2261.28 102
2261.39 94
2261.50 84
2261.61 75
2261.72 67
2261.83 61
2261.94 59
2262.05 60
2262.16 64
2262.27 72
2262.37 83
2262.48 94
2262.59 106
2262.70 117
2262.81 126
2262.92 133
2263.03 138
2263.14 140
2263.25 140
2263.36 139
2263.46 136
2263.57 131
2263.68 124
2263.79 117
2263.90 111
2264.01 107
2264.12 106
2264.23 110
2264.34 116
2264.45 124
2264.55 132
2264.66 136
2264.77 136
2264.88 132
2264.99 124
2265.10 115
2265.21 108
2265.32 103
2265.43 102
2265.54 103
2265.65 108
2265.75 112
2265.86 115
2265.97 115
2266.08 112
2266.19 106
2266.30 97
2266.41 88
2266.52 80
2266.63 74
2266.74 72
2266.85 73
2266.95 78
2267.06 85
2267.17 92
2267.28 101
2267.39 110
2267.50 120
2267.61 131
2267.72 145
2267.83 160
2267.94 176
2268.05 190
2268.15 201
2268.26 206
2268.37 205
2268.48 199
2268.59 188
2268.70 176
2268.81 165
2268.92 157
2269.03 152
2269.14 149
2269.25 147
2269.36 142
2269.46 135
2269.57 124
2269.68 108
2269.79 91
2269.90 73
2270.01 56
2270.12 43
2270.23 34
2270.34 29
2270.45 28
2270.56 30
2270.67 34
2270.77 39
2270.88 44
2270.99 50
2271.10 55
2271.21 62
2271.32 70
2271.43 79
2271.54 88
2271.65 98
2271.76 107
2271.87 113
2271.98 115
2272.08 113
2272.19 107
2272.30 99
2272.41 90
2272.52 81
2272.63 75
2272.74 73
2272.85 74
2272.96 77
2273.07 81
2273.18 85
2273.29 87
2273.40 86
2273.50 84
2273.61 80
2273.72 76
2273.83 73
2273.94 71
2274.05 70
2274.16 69
2274.27 68
2274.38 67
2274.49 66
2274.60 65
2274.71 66
2274.82 70
2274.93 76
2275.03 87
2275.14 100
2275.25 114
2275.36 128
2275.47 140
2275.58 148
2275.69 152
2275.80 151
2275.91 146
2276.02 137
2276.13 126
2276.24 113
2276.35 99
2276.46 84
2276.57 69
2276.67 55
2276.78 43
2276.89 34
2277.00 28
2277.11 24
2277.22 23
2277.33 23
2277.44 23
2277.55 22
2277.66 22
2277.77 22
2277.88 24
2277.99 29
2278.10 37
2278.21 50
2278.31 64
2278.42 79
2278.53 91
2278.64 98
2278.75 100
2278.86 96
2278.97 88
2279.08 78
2279.19 68
2279.30 60
2279.41 52
2279.52 45
2279.63 38
2279.74 31
2279.85 24
2279.96 18
2280.07 15
2280.17 16
2280.28 22
2280.39 31
2280.50 43
2280.61 55
2280.72 64
2280.83 71
2280.94 74
2281.05 76
2281.16 76
2281.27 76
2281.38 77
2281.49 80
2281.60 83
2281.71 88
2281.82 92
2281.93 97
2282.03 102
2282.14 105
2282.25 107
2282.36 106
2282.47 104
2282.58 99
2282.69 94
2282.80 89
2282.91 86
2283.02 84
2283.13 84
2283.24 85
2283.35 86
2283.46 88
2283.57 91
2283.68 94
2283.79 97
2283.90 100
2284.01 100
2284.12 98
2284.22 90
2284.33 78
2284.44 60
2284.55 40
2284.66 18
2284.77 0
2284.88 0
2284.99 0
2285.10 0
2285.21 0
2285.32 0
2285.43 0
2285.54 0
2285.65 1
2285.76 14
2285.87 26
2285.98 36
2286.09 44
2286.20 49
2286.31 53
2286.42 55
2286.53 57
2286.63 60
2286.74 64
2286.85 70
2286.96 76
2287.07 83
2287.18 88
2287.29 93
2287.40 96
2287.51 98
2287.62 99
2287.73 98
2287.84 95
2287.95 91
2288.06 84
2288.17 77
2288.28 70
2288.39 64
2288.50 60
2288.61 58
2288.72 60
2288.83 62
2288.94 65
2289.05 67
2289.16 68
2289.27 66
2289.37 63
2289.48 60
2289.59 57
2289.70 57
2289.81 58
2289.92 61
2290.03 66
2290.14 73
2290.25 81
2290.36 90
2290.47 102
2290.58 115
2290.69 129
2290.80 143
2290.91 157
2291.02 168
2291.13 176
2291.24 178
2291.35 176
2291.46 168
2291.57 157
2291.68 143
2291.79 129
2291.90 117
2292.01 109
2292.12 106
2292.23 107
2292.34 112
2292.45 119
2292.56 128
2292.67 136
2292.77 142
2292.88 145
2292.99 146
2293.10 145
2293.21 141
2293.32 136
2293.43 129
2293.54 123
2293.65 119
2293.76 116
2293.87 117
2293.98 121
2294.09 127
2294.20 136
2294.31 147
2294.42 156
2294.53 165
2294.64 171
2294.75 173
2294.86 172
2294.97 167
2295.08 159
2295.19 150
2295.30 142
2295.41 135
2295.52 131
2295.63 128
2295.74 128
2295.85 128
2295.96 126
2296.07 123
2296.18 119
2296.29 113
2296.40 107
2296.51 104
2296.62 105
2296.73 110
2296.84 120
2296.95 134
2297.06 150
2297.17 167
2297.28 183
2297.39 194
2297.50 201
2297.61 201
2297.71 196
2297.82 188
2297.93 177
2298.04 167
2298.15 158
2298.26 153
2298.37 151
2298.48 151
2298.59 153
2298.70 155
2298.81 157
2298.92 157
2299.03 156
2299.14 154
2299.25 152
2299.36 151
2299.47 151
2299.58 152
2299.69 155
2299.80 158
2299.91 160
2300.02 163
2300.13 165
2300.24 168
2300.35 173
2300.46 180
2300.57 189
2300.68 201
2300.79 213
2300.90 225
2301.01 235
2301.12 242
2301.23 245
2301.34 245
2301.45 241
2301.56 235
2301.67 228
2301.78 219
2301.89 211
2302.00 201
2302.11 192
2302.22 184
2302.33 176
2302.44 170
2302.55 165
2302.66 161
2302.77 157
2302.88 151
2302.99 145
2303.10 137
2303.21 129
2303.32 122
2303.43 116
2303.54 113
2303.65 113
2303.76 115
2303.87 119
2303.98 123
2304.09 127
2304.20 129
2304.31 129
2304.42 128
2304.53 125
2304.64 122
2304.75 120
2304.86 121
2304.97 123
2305.08 127
2305.19 130
2305.30 132
2305.41 130
2305.52 124
2305.63 114
2305.74 102
2305.85 88
2305.96 76
2306.07 67
2306.18 62
2306.29 61
2306.40 65
2306.51 73
2306.62 84
2306.73 96
2306.84 109
2306.95 121
2307.06 131
2307.17 140
2307.28 145
2307.39 149
2307.50 150
2307.61 149
2307.72 148
2307.83 148
2307.94 148
2308.05 149
2308.16 151
2308.27 152
2308.38 151
2308.49 148
2308.60 143
2308.71 139
2308.82 136
2308.93 137
2309.04 142
2309.15 150
2309.26 159
2309.37 169
2309.48 175
2309.59 177
2309.70 175
2309.81 169
2309.92 160
2310.03 150
2310.14 141
2310.25 132
2310.36 124
2310.47 117
2310.58 112
2310.69 109
2310.80 107
2310.91 107
2311.02 108
2311.13 108
2311.24 108
2311.35 107
2311.47 105
2311.58 103
2311.69 101
2311.80 100
2311.91 100
2312.02 101
2312.13 103
2312.24 106
2312.35 108
2312.46 110
2312.57 111
2312.68 112
2312.79 112
2312.90 109
2313.01 105
2313.12 98
2313.23 90
2313.34 81
2313.45 73
2313.56 70
2313.67 71
2313.78 78
2313.89 89
2314.00 103
2314.11 117
2314.22 130
2314.33 140
2314.44 149
2314.55 156
2314.66 164
2314.77 172
2314.88 180
2314.99 189
2315.10 196
2315.21 201
2315.32 202
2315.43 198
2315.54 192
2315.65 182
2315.76 170
2315.87 158
2315.98 148
2316.09 139
2316.20 133
2316.31 131
2316.43 132
2316.54 136
2316.65 142
2316.76 148
2316.87 154
2316.98 159
2317.09 161
2317.20 162
2317.31 161
2317.42 158
2317.53 153
2317.64 147
2317.75 141
2317.86 136
2317.97 133
2318.08 132
2318.19 133
2318.30 136
2318.41 141
2318.52 145
2318.63 148
2318.74 149
2318.85 147
2318.96 141
2319.07 133
2319.18 124
2319.29 115
2319.40 107
2319.51 103
2319.62 102
2319.73 106
2319.85 113
2319.96 123
2320.07 135
2320.18 148
2320.29 160
2320.40 171
2320.51 180
2320.62 186
2320.73 189
2320.84 190
2320.95 189
2321.06 186
2321.17 180
2321.28 172
2321.39 162
2321.50 151
2321.61 140
2321.72 131
2321.83 125
2321.94 124
2322.05 127
2322.16 133
2322.27 140
2322.38 147
2322.49 152
2322.61 154
2322.72 152
2322.83 149
2322.94 144
2323.05 138
2323.16 134
2323.27 129
2323.38 125
2323.49 120
2323.60 114
2323.71 106
2323.82 97
2323.93 87
2324.04 78
2324.15 70
2324.26 65
2324.37 61
2324.48 61
2324.59 62
2324.70 64
2324.81 68
2324.92 73
2325.04 78
2325.15 84
2325.26 89
2325.37 93
2325.48 96
2325.59 97
2325.70 97
2325.81 97
2325.92 98
2326.03 100
2326.14 102
2326.25 104
2326.36 104
2326.47 101
2326.58 94
2326.69 84
2326.80 74
2326.91 64
2327.02 56
2327.14 50
2327.25 47
2327.36 46
2327.47 44
2327.58 41
2327.69 36
2327.80 29
2327.91 19
2328.02 9
2328.13 0
2328.24 0
2328.35 0
2328.46 0
2328.57 0
2328.68 0
2328.79 0
2328.90 0
2329.01 3
2329.13 11
2329.24 18
2329.35 23
2329.46 25
2329.57 25
2329.68 24
2329.79 24
2329.90 25
2330.01 27
2330.12 30
2330.23 34
2330.34 38
2330.45 42
2330.56 46
2330.67 50
2330.78 56
2330.90 64
2331.01 73
2331.12 82
2331.23 90
2331.34 97
2331.45 101
2331.56 101
2331.67 99
2331.78 95
2331.89 89
2332.00 82
2332.11 75
2332.22 69
2332.33 63
2332.44 58
2332.55 53
2332.67 48
2332.78 44
2332.89 39
2333.00 35
2333.11 32
2333.22 31
2333.33 32
2333.44 35
2333.55 39
2333.66 46
2333.77 52
2333.88 56
2333.99 58
2334.10 56
2334.22 51
2334.33 43
2334.44 34
2334.55 29
2334.66 27
2334.77 32
2334.88 43
2334.99 58
2335.10 76
2335.21 94
2335.32 110
2335.43 123
2335.54 131
2335.65 136
2335.77 138
2335.88 138
2335.99 137
2336.10 135
2336.21 132
2336.32 127
2336.43 122
2336.54 115
2336.65 107
2336.76 100
2336.87 95
2336.98 90
2337.09 88
2337.21 86
2337.32 85
2337.43 83
2337.54 80
2337.65 76
2337.76 72
2337.87 68
2337.98 65
2338.09 65
2338.20 66
2338.31 70
2338.42 76
2338.53 83
2338.65 89
2338.76 93
2338.87 94
2338.98 91
2339.09 85
2339.20 78
2339.31 71
2339.42 68
2339.53 69
2339.64 76
2339.75 86
2339.86 97
2339.98 107
2340.09 112
2340.20 111
2340.31 105
2340.42 94
2340.53 80
2340.64 65
2340.75 51
2340.86 40
2340.97 32
2341.08 28
2341.19 25
2341.31 25
2341.42 25
2341.53 25
2341.64 23
2341.75 19
2341.86 13
2341.97 5
2342.08 0
2342.19 0
2342.30 0
2342.41 1
2342.53 13
2342.64 30
2342.75 48
2342.86 66
2342.97 80
2343.08 89
2343.19 93
2343.30 92
2343.41 87
2343.52 79
2343.63 70
2343.75 61
2343.86 54
2343.97 49
2344.08 46
2344.19 45
2344.30 47
2344.41 52
2344.52 59
2344.63 67
2344.74 77
2344.86 85
2344.97 91
2345.08 94
2345.19 91
2345.30 84
2345.41 74
2345.52 61
2345.63 49
2345.74 39
2345.85 30
2345.96 25
2346.08 22
2346.19 20
2346.30 18
2346.41 16
2346.52 13
2346.63 11
2346.74 10
2346.85 10
2346.96 12
2347.07 16
2347.19 21
2347.30 26
2347.41 29
2347.52 30
2347.63 28
2347.74 24
2347.85 18
2347.96 11
2348.07 4
2348.19 0
2348.30 0
2348.41 0
2348.52 0
2348.63 0
2348.74 0
2348.85 0
2348.96 0
2349.07 3
2349.18 18
2349.30 36
2349.41 56
2349.52 77
2349.63 98
2349.74 119
2349.85 140
2349.96 159
2350.07 177
2350.18 191
2350.30 201
2350.41 205
2350.52 204
2350.63 197
2350.74 186
2350.85 174
2350.96 163
2351.07 156
2351.18 154
2351.30 157
2351.41 164
2351.52 172
2351.63 180
2351.74 186
2351.85 188
2351.96 186
2352.07 181
2352.18 175
2352.30 169
2352.41 163
2352.52 159
2352.63 156
2352.74 154
2352.85 152
2352.96 149
2353.07 146
2353.18 143
2353.30 139
2353.41 137
2353.52 135
2353.63 135
2353.74 134
2353.85 134
2353.96 131
2354.07 125
2354.19 116
2354.30 105
2354.41 92
2354.52 79
2354.63 68
2354.74 59
2354.85 52
2354.96 47
2355.07 44
2355.19 41
2355.30 38
2355.41 36
2355.52 34
2355.63 34
2355.74 37
2355.85 42
2355.96 50
2356.08 58
2356.19 65
2356.30 70
2356.41 71
2356.52 69
2356.63 62
2356.74 53
2356.85 45
2356.97 37
2357.08 34
2357.19 33
2357.30 37
2357.41 44
2357.52 52
2357.63 61
2357.74 69
2357.86 78
2357.97 86
2358.08 95
2358.19 104
2358.30 114
2358.41 123
2358.52 132
2358.63 140
2358.75 145
2358.86 149
2358.97 150
2359.08 149
2359.19 146
2359.30 142
2359.41 135
2359.52 126
2359.64 115
2359.75 103
2359.86 91
2359.97 81
2360.08 74
2360.19 70
2360.30 69
2360.42 71
2360.53 75
2360.64 79
2360.75 82
2360.86 84
2360.97 83
2361.08 80
2361.19 75
2361.31 69
2361.42 64
2361.53 59
2361.64 57
2361.75 57
2361.86 61
2361.97 68
2362.09 76
2362.20 85
2362.31 92
2362.42 96
2362.53 96
2362.64 92
2362.75 85
2362.87 78
2362.98 71
2363.09 67
2363.20 65
2363.31 67
2363.42 71
2363.53 76
2363.64 83
2363.76 90
2363.87 98
2363.98 106
2364.09 113
2364.20 120
2364.31 124
2364.42 127
2364.54 126
2364.65 124
2364.76 120
2364.87 115
2364.98 110
2365.09 104
2365.20 98
2365.32 92
2365.43 86
2365.54 80
2365.65 74
2365.76 68
2365.87 61
2365.98 54
2366.10 45
2366.21 36
2366.32 26
2366.43 16
2366.54 6
2366.65 0
2366.77 0
2366.88 0
2366.99 0
2367.10 0
2367.21 0
2367.32 0
2367.43 0
2367.55 0
2367.66 4
2367.77 13
2367.88 24
2367.99 37
2368.10 49
2368.21 61
2368.33 70
2368.44 75
2368.55 77
2368.66 75
2368.77 72
2368.88 70
2369.00 70
2369.11 73
2369.22 78
2369.33 84
2369.44 90
2369.55 96
2369.66 98
2369.78 99
2369.89 98
2370.00 96
2370.11 93
2370.22 90
2370.33 88
2370.45 88
2370.56 90
2370.67 95
2370.78 103
2370.89 115
2371.00 128
2371.11 142
2371.23 154
2371.34 162
2371.45 164
2371.56 160
2371.67 149
2371.78 134
2371.90 115
2372.01 94
2372.12 74
2372.23 55
2372.34 39
2372.45 26
2372.57 16
2372.68 9
2372.79 3
2372.90 0
2373.01 0
2373.12 0
2373.24 0
2373.35 0
2373.46 0
2373.57 0
2373.68 0
2373.79 0
2373.91 2
2374.02 9
2374.13 18
2374.24 28
2374.35 39
2374.46 49
2374.58 58
2374.69 64
2374.80 68
2374.91 68
2375.02 67
2375.13 65
2375.25 63
2375.36 63
2375.47 65
2375.58 69
2375.69 74
2375.80 80
2375.92 86
2376.03 92
2376.14 97
2376.25 102
2376.36 107
2376.47 110
2376.59 111
2376.70 111
2376.81 108
2376.92 104
2377.03 98
2377.14 90
2377.26 81
2377.37 70
2377.48 59
2377.59 47
2377.70 36
2377.81 26
2377.93 18
2378.04 13
2378.15 9
2378.26 7
2378.37 8
2378.48 10
2378.60 12
2378.71 15
2378.82 18
2378.93 21
2379.04 25
2379.16 29
2379.27 33
2379.38 39
2379.49 45
2379.60 52
2379.71 60
2379.83 67
2379.94 75
2380.05 81
2380.16 85
2380.27 87
2380.39 88
2380.50 89
2380.61 89
2380.72 90
2380.83 93
2380.94 99
2381.06 107
2381.17 117
2381.28 126
2381.39 134
2381.50 139
2381.61 140
2381.73 137
2381.84 131
2381.95 122
2382.06 113
2382.17 105
2382.29 98
2382.40 95
2382.51 94
2382.62 95
2382.73 96
2382.85 95
2382.96 92
2383.07 86
2383.18 78
2383.29 70
2383.40 63
2383.52 58
2383.63 57
2383.74 59
2383.85 64
2383.96 71
2384.08 77
2384.19 84
2384.30 89
2384.41 94
2384.52 97
2384.64 100
2384.75 102
2384.86 103
2384.97 101
2385.08 97
2385.19 91
2385.31 82
2385.42 74
2385.53 67
2385.64 62
2385.75 61
2385.87 63
2385.98 66
2386.09 69
2386.20 70
2386.31 70
2386.43 68
2386.54 67
2386.65 68
2386.76 74
2386.87 86
2386.99 102
2387.10 121
2387.21 141
2387.32 157
2387.43 169
2387.55 174
2387.66 173
2387.77 169
2387.88 162
2387.99 156
2388.11 151
2388.22 147
2388.33 145
2388.44 143
2388.55 140
2388.67 137
2388.78 132
2388.89 128
2389.00 124
2389.11 122
2389.23 122
2389.34 123
2389.45 125
2389.56 127
2389.67 129
2389.79 130
2389.90 129
2390.01 128
2390.12 127
2390.23 127
2390.35 129
2390.46 132
2390.57 137
2390.68 142
2390.79 145
2390.91 144
2391.02 141
2391.13 134
2391.24 126
2391.35 117
2391.47 108
2391.58 101
2391.69 95
2391.80 90
2391.91 85
2392.03 81
2392.14 76
2392.25 74
2392.36 75
2392.47 81
2392.59 90
2392.70 103
2392.81 117
2392.92 131
2393.03 142
2393.15 150
2393.26 153
2393.37 154
2393.48 152
2393.60 149
2393.71 146
2393.82 144
2393.93 142
2394.04 140
2394.16 138
2394.27 136
2394.38 133
2394.49 129
2394.60 124
2394.72 119
2394.83 115
2394.94 111
2395.05 108
2395.17 104
2395.28 100
2395.39 95
2395.50 88
2395.61 80
2395.73 72
2395.84 65
2395.95 61
2396.06 62
2396.17 69
2396.29 79
2396.40 92
2396.51 105
2396.62 116
2396.74 123
2396.85 125
2396.96 122
2397.07 117
2397.18 113
2397.30 109
2397.41 107
2397.52 106
2397.63 107
2397.75 109
2397.86 110
2397.97 111
2398.08 112
2398.19 114
2398.31 116
2398.42 120
2398.53 124
2398.64 129
2398.76 135
2398.87 141
2398.98 145
2399.09 148
2399.20 147
2399.32 144
2399.43 136
2399.54 126
2399.65 115
2399.77 103
2399.88 92
2399.99 85
2400.10 80
2400.21 79
2400.33 81
2400.44 84
2400.55 88
2400.66 93
2400.78 97
2400.89 101
2401.00 105
2401.11 107
2401.22 109
2401.34 110
2401.45 109
2401.56 108
2401.67 106
2401.79 103
2401.90 101
2402.01 99
2402.12 98
2402.24 99
2402.35 101
2402.46 105
2402.57 112
2402.68 120
2402.80 129
2402.91 136
2403.02 141
2403.13 142
2403.25 138
2403.36 130
2403.47 118
2403.58 104
2403.70 89
2403.81 72
2403.92 55
2404.03 38
2404.15 22
2404.26 6
2404.37 0
2404.48 0
2404.59 0
2404.71 0
2404.82 0
2404.93 0
2405.04 0
2405.16 0
2405.27 8
2405.38 25
2405.49 42
2405.61 57
2405.72 70
2405.83 81
2405.94 90
2406.06 96
2406.17 100
2406.28 101
2406.39 99
2406.51 96
2406.62 91
2406.73 88
2406.84 86
2406.95 89
2407.07 94
2407.18 103
2407.29 113
2407.40 121
2407.52 128
2407.63 131
2407.74 131
2407.85 129
2407.97 127
2408.08 124
2408.19 120
2408.30 116
2408.42 111
2408.53 104
2408.64 96
2408.75 89
2408.87 85
2408.98 83
2409.09 85
2409.20 89
2409.32 94
2409.43 98
2409.54 101
2409.65 102
2409.77 102
2409.88 101
2409.99 99
2410.10 98
2410.22 96
2410.33 93
2410.44 88
2410.55 80
2410.67 70
2410.78 60
2410.89 49
2411.00 40
2411.12 32
2411.23 28
2411.34 25
2411.45 24
2411.57 24
2411.68 23
2411.79 20
2411.90 17
2412.02 13
2412.13 8
2412.24 3
2412.35 0
2412.47 0
2412.58 0
2412.69 0
2412.80 0
2412.92 0
2413.03 0
2413.14 7
2413.25 15
2413.37 22
2413.48 28
2413.59 31
2413.70 31
2413.82 30
2413.93 28
2414.04 27
2414.16 29
2414.27 33
2414.38 41
2414.49 50
2414.61 61
2414.72 69
2414.83 76
2414.94 81
2415.06 83
2415.17 83
2415.28 82
2415.39 81
2415.51 80
2415.62 79
2415.73 77
2415.84 76
2415.96 74
2416.07 71
2416.18 68
2416.29 64
2416.41 60
2416.52 56
2416.63 51
2416.75 47
2416.86 43
2416.97 39
2417.08 37
2417.20 36
2417.31 35
2417.42 34
2417.53 32
2417.65 29
2417.76 24
2417.87 17
2417.98 9
2418.10 2
2418.21 0
2418.32 0
2418.44 0
2418.55 0
2418.66 0
2418.77 0
2418.89 0
2419.00 0
2419.11 0
2419.22 0
2419.34 4
2419.45 9
2419.56 16
2419.68 22
2419.79 27
2419.90 30
2420.01 30
2420.13 29
2420.24 26
2420.35 24
2420.46 24
2420.58 27
2420.69 33
2420.80 41
2420.92 51
2421.03 62
2421.14 73
2421.25 83
2421.37 92
2421.48 100
2421.59 107
2421.70 113
2421.82 118
2421.93 122
2422.04 124
2422.16 126
2422.27 126
2422.38 125
2422.49 122
2422.61 118
2422.72 114
2422.83 111
2422.95 109
2423.06 108
2423.17 109
2423.28 110
2423.40 110
2423.51 109
2423.62 106
2423.73 102
2423.85 96
2423.96 92
2424.07 90
2424.19 91
2424.30 95
2424.41 102
2424.52 108
2424.64 113
2424.75 114
2424.86 111
2424.98 103
2425.09 92
2425.20 79
2425.31 67
2425.43 57
2425.54 51
2425.65 50
2425.77 53
2425.88 61
2425.99 72
2426.10 84
2426.22 97
2426.33 107
2426.44 114
2426.56 117
2426.67 116
2426.78 110
2426.89 101
2427.01 90
2427.12 78
2427.23 66
2427.35 56
2427.46 47
2427.57 39
2427.68 32
2427.80 26
2427.91 20
2428.02 15
2428.14 11
2428.25 9
2428.36 9
2428.48 9
2428.59 10
2428.70 11
2428.81 10
2428.93 8
2429.04 5
2429.15 1
2429.27 0
2429.38 0
2429.49 0
2429.60 0
2429.72 0
2429.83 0
2429.94 0
2430.06 1
2430.17 6
2430.28 10
2430.40 15
2430.51 19
2430.62 22
2430.73 25
2430.85 29
2430.96 33
2431.07 38
2431.19 45
2431.30 52
2431.41 59
2431.53 67
2431.64 75
2431.75 84
2431.86 94
2431.98 104
2432.09 114
2432.20 124
2432.32 133
2432.43 140
2432.54 146
2432.66 152
2432.77 158
2432.88 163
2432.99 168
2433.11 173
2433.22 176
2433.33 178
2433.45 177
2433.56 172
2433.67 165
2433.79 158
2433.90 151
2434.01 145
2434.12 142
2434.24 142
2434.35 143
2434.46 143
2434.58 142
2434.69 138
2434.80 131
2434.92 124
2435.03 117
2435.14 114
2435.26 116
2435.37 124
2435.48 137
2435.59 152
2435.71 166
2435.82 177
2435.93 182
2436.05 182
2436.16 177
2436.27 169
2436.39 159
2436.50 150
2436.61 143
2436.73 139
2436.84 137
2436.95 137
2437.07 138
2437.18 140
2437.29 143
2437.40 147
2437.52 151
2437.63 155
2437.74 158
2437.86 159
2437.97 157
2438.08 151
2438.20 141
2438.31 128
2438.42 114
2438.54 100
2438.65 90
2438.76 84
2438.88 82
2438.99 84
2439.10 89
2439.21 94
2439.33 98
2439.44 99
2439.55 99
2439.67 96
2439.78 94
2439.89 90
2440.01 86
2440.12 81
2440.23 75
2440.35 68
2440.46 60
2440.57 52
2440.69 46
2440.80 42
2440.91 42
2441.03 43
2441.14 47
2441.25 50
2441.37 54
2441.48 57
2441.59 58
2441.71 57
2441.82 54
2441.93 50
2442.05 44
2442.16 36
2442.27 28
2442.38 21
2442.50 14
2442.61 10
2442.72 9
2442.84 10
2442.95 13
2443.06 19
2443.18 25
2443.29 32
2443.40 39
2443.52 44
2443.63 49
2443.74 52
2443.86 55
2443.97 58
2444.08 61
2444.20 65
2444.31 69
2444.42 74
2444.54 80
2444.65 86
2444.76 91
2444.88 96
2444.99 100
2445.10 102
2445.22 102
2445.33 100
2445.44 96
2445.56 90
2445.67 83
2445.78 75
2445.90 67
2446.01 59
2446.12 51
2446.24 43
2446.35 36
2446.46 29
2446.58 24
2446.69 21
2446.80 21
2446.92 24
2447.03 29
2447.14 36
2447.26 44
2447.37 54
2447.48 65
2447.60 77
2447.71 89
2447.82 102
2447.94 114
2448.05 126
2448.16 135
2448.28 142
2448.39 147
2448.50 149
2448.62 150
2448.73 150
2448.84 149
2448.96 148
2449.07 146
2449.18 145
2449.30 142
2449.41 139
2449.52 134
2449.64 127
2449.75 120
2449.86 111
2449.98 104
2450.09 98
2450.21 94
2450.32 92
2450.43 92
2450.55 93
2450.66 93
2450.77 92
2450.89 89
2451.00 86
2451.11 82
2451.23 78
2451.34 75
2451.45 72
2451.57 69
2451.68 66
2451.79 62
2451.91 57
2452.02 53
2452.13 50
2452.25 49
2452.36 51
2452.47 56
2452.59 62
2452.70 70
2452.81 78
2452.93 85
2453.04 93
2453.16 100
2453.27 107
2453.38 114
2453.50 120
2453.61 124
2453.72 125
2453.84 122
2453.95 114
2454.06 104
2454.18 92
2454.29 79
2454.40 68
2454.52 58
2454.63 49
2454.74 42
2454.86 36
2454.97 29
2455.08 23
2455.20 17
2455.31 14
2455.43 14
2455.54 19
2455.65 27
2455.77 39
2455.88 52
2455.99 66
2456.11 77
2456.22 84
2456.33 88
2456.45 88
2456.56 85
2456.67 80
2456.79 74
2456.90 67
2457.02 60
2457.13 51
2457.24 42
2457.36 32
2457.47 24
2457.58 19
2457.70 19
2457.81 23
2457.92 33
2458.04 46
2458.15 62
2458.26 78
2458.38 91
2458.49 99
2458.61 100
2458.72 95
2458.83 85
2458.95 69
2459.06 52
2459.17 34
2459.29 17
2459.40 3
2459.51 0
2459.63 0
2459.74 0
2459.86 0
2459.97 0
2460.08 0
2460.20 0
2460.31 0
2460.42 0
2460.54 9
2460.65 20
2460.77 32
2460.88 45
2460.99 56
2461.11 64
2461.22 68
2461.33 66
2461.45 59
2461.56 49
2461.67 36
2461.79 22
2461.90 9
2462.02 0
2462.13 0
2462.24 0
2462.36 0
2462.47 0
2462.58 0
2462.70 0
2462.81 0
2462.93 0
2463.04 10
2463.15 22
2463.27 34
2463.38 43
2463.49 49
2463.61 51
2463.72 51
2463.84 48
2463.95 46
2464.06 44
2464.18 44
2464.29 45
2464.40 50
2464.52 56
2464.63 65
2464.75 76
2464.86 89
2464.97 102
2465.09 115
2465.20 126
2465.31 135
2465.43 142
2465.54 145
2465.66 146
2465.77 147
2465.88 147
2466.00 147
2466.11 146
2466.22 143
2466.34 137
2466.45 128
2466.57 117
2466.68 103
2466.79 89
2466.91 77
2467.02 68
2467.13 60
2467.25 55
2467.36 52
2467.48 52
2467.59 53
2467.70 57
2467.82 63
2467.93 71
2468.05 80
2468.16 88
2468.27 94
2468.39 97
2468.50 98
2468.61 97
2468.73 95
2468.84 92
2468.96 89
2469.07 86
2469.18 82
2469.30 77
2469.41 73
2469.53 69
2469.64 68
2469.75 70
2469.87 75
2469.98 82
2470.10 91
2470.21 98
2470.32 102
2470.44 104
2470.55 102
2470.66 99
2470.78 96
2470.89 94
2471.01 96
2471.12 100
2471.23 108
2471.35 117
2471.46 126
2471.58 135
2471.69 143
2471.80 147
2471.92 149
2472.03 146
2472.15 141
2472.26 133
2472.37 123
2472.49 112
2472.60 100
2472.72 89
2472.83 79
2472.94 71
2473.06 65
2473.17 61
2473.28 59
2473.40 58
2473.51 58
2473.63 58
2473.74 57
2473.85 53
2473.97 48
2474.08 40
2474.20 31
2474.31 21
2474.42 11
2474.54 3
2474.65 0
2474.77 0
2474.88 0
2474.99 0
2475.11 0
2475.22 0
2475.34 0
2475.45 0
2475.56 0
2475.68 0
2475.79 0
2475.91 2
2476.02 8
2476.13 17
2476.25 29
2476.36 42
2476.48 54
2476.59 65
2476.70 71
2476.82 72
2476.93 69
2477.05 61
2477.16 53
2477.28 45
2477.39 40
2477.50 39
2477.62 43
2477.73 49
2477.85 56
2477.96 63
2478.07 66
2478.19 66
2478.30 63
2478.42 58
2478.53 52
2478.64 47
2478.76 45
2478.87 46
2478.99 51
2479.10 60
2479.21 70
2479.33 82
2479.44 94
2479.56 105
2479.67 114
2479.79 122
2479.90 128
2480.01 131
2480.13 131
2480.24 128
2480.36 122
2480.47 113
2480.58 102
2480.70 92
2480.81 83
2480.93 77
2481.04 74
2481.15 75
2481.27 78
2481.38 82
2481.50 87
2481.61 90
2481.73 92
2481.84 93
2481.95 93
2482.07 92
2482.18 90
2482.30 90
2482.41 89
2482.52 90
2482.64 91
2482.75 93
2482.87 94
2482.98 96
2483.10 96
2483.21 94
2483.32 91
2483.44 86
2483.55 80
2483.67 73
2483.78 66
2483.89 59
2484.01 54
2484.12 52
2484.24 51
2484.35 53
2484.47 57
2484.58 61
2484.69 64
2484.81 67
2484.92 67
2485.04 65
2485.15 61
2485.27 57
2485.38 52
2485.49 49
2485.61 46
2485.72 44
2485.84 43
2485.95 41
2486.07 39
2486.18 36
2486.29 33
2486.41 29
2486.52 25
2486.64 23
2486.75 24
2486.86 27
2486.98 34
2487.09 43
2487.21 53
2487.32 65
2487.44 75
2487.55 84
2487.66 90
2487.78 94
2487.89 96
2488.01 96
2488.12 95
2488.24 94
2488.35 93
2488.47 93
2488.58 94
2488.69 95
2488.81 97
2488.92 99
2489.04 99
2489.15 98
2489.27 93
2489.38 86
2489.49 77
2489.61 66
2489.72 54
2489.84 42
2489.95 32
2490.07 23
2490.18 16
2490.29 12
2490.41 9
2490.52 8
2490.64 10
2490.75 13
2490.87 19
2490.98 26
2491.09 35
2491.21 45
2491.32 55
2491.44 65
2491.55 74
2491.67 81
2491.78 86
2491.90 89
2492.01 90
2492.12 88
2492.24 83
2492.35 78
2492.47 73
2492.58 70
2492.70 70
2492.81 75
2492.93 85
2493.04 97
2493.15 111
2493.27 124
2493.38 136
2493.50 143
2493.61 147
2493.73 147
2493.84 143
2493.96 136
2494.07 127
2494.18 117
2494.30 108
2494.41 99
2494.53 94
2494.64 92
2494.76 94
2494.87 98
2494.99 105
2495.10 113
2495.21 121
2495.33 128
2495.44 134
2495.56 139
2495.67 144
2495.79 150
2495.90 156
2496.02 162
2496.13 169
2496.24 175
2496.36 181
2496.47 186
2496.59 189
2496.70 191
2496.82 192
2496.93 191
2497.05 189
2497.16 186
2497.27 183
2497.39 181
2497.50 177
2497.62 174
2497.73 171
2497.85 166
2497.96 160
2498.08 154
2498.19 147
2498.31 141
2498.42 136
2498.53 134
2498.65 134
2498.76 136
2498.88 139
2498.99 143
2499.11 147
2499.22 151
2499.34 154
2499.45 157
2499.57 160
2499.68 162
2499.79 164
2499.91 164
2500.02 162
2500.14 158
2500.25 151
2500.37 143
2500.48 132
2500.60 120
2500.71 107
2500.83 92
2500.94 78
2501.06 65
2501.17 53
2501.28 44
2501.40 38
2501.51 37
2501.63 38
2501.74 43
2501.86 49
2501.97 55
2502.09 61
2502.20 67
2502.32 73
2502.43 78
2502.55 83
2502.66 87
2502.77 91
2502.89 95
2503.00 96
2503.12 97
2503.23 96
2503.35 94
2503.46 92
2503.58 90
2503.69 86
2503.81 82
2503.92 76
2504.04 69
2504.15 62
2504.26 56
2504.38 52
2504.49 51
2504.61 54
2504.72 59
2504.84 66
2504.95 74
2505.07 83
2505.18 92
2505.30 101
2505.41 109
2505.53 115
2505.64 120
2505.76 124
2505.87 128
2505.99 130
2506.10 132
2506.21 134
2506.33 136
2506.44 137
2506.56 138
2506.67 138
2506.79 137
2506.90 137
2507.02 139
2507.13 144
2507.25 152
2507.36 161
2507.48 171
2507.59 178
2507.71 182
2507.82 181
2507.94 174
2508.05 163
2508.17 150
2508.28 136
2508.39 124
2508.51 114
2508.62 108
2508.74 106
2508.85 108
2508.97 114
2509.08 122
2509.20 134
2509.31 147
2509.43 161
2509.54 176
2509.66 189
2509.77 200
2509.89 208
2510.00 212
2510.12 212
2510.23 209
2510.35 204
2510.46 198
2510.58 191
2510.69 184
2510.81 177
2510.92 169
2511.04 161
2511.15 153
2511.26 146
2511.38 142
2511.49 140
2511.61 142
2511.72 146
2511.84 150
2511.95 155
2512.07 157
2512.18 157
2512.30 155
2512.41 151
2512.53 147
2512.64 143
2512.76 141
2512.87 140
2512.99 140
2513.10 142
2513.22 145
2513.33 147
2513.45 147
2513.56 146
2513.68 143
2513.79 137
2513.91 130
2514.02 123
2514.14 116
2514.25 110
2514.37 105
2514.48 100
2514.60 96
2514.71 90
2514.83 82
2514.94 74
2515.06 64
2515.17 56
2515.29 50
2515.40 47
2515.52 47
2515.63 50
2515.75 57
2515.86 65
2515.98 75
2516.09 86
2516.21 96
2516.32 105
2516.44 112
2516.55 117
2516.67 120
2516.78 122
2516.89 124
2517.01 126
2517.12 129
2517.24 133
2517.35 137
2517.47 141
2517.58 144
2517.70 146
2517.81 148
2517.93 148
2518.04 147
2518.16 144
2518.27 141
2518.39 137
2518.50 132
2518.62 125
2518.73 118
2518.85 111
2518.96 103
2519.08 95
2519.19 87
2519.31 80
2519.42 73
2519.54 66
2519.65 59
2519.77 52
2519.88 44
2520.00 36
2520.11 27
2520.23 18
2520.35 10
2520.46 3
2520.58 0
2520.69 0
2520.81 0
2520.92 0
2521.04 0
2521.15 0
2521.27 0
2521.38 0
2521.50 0
2521.61 0
2521.73 2
2521.84 9
2521.96 17
2522.07 27
2522.19 35
2522.30 41
2522.42 45
2522.53 48
2522.65 49
2522.76 52
2522.88 55
2522.99 60
2523.11 66
2523.22 72
2523.34 77
2523.45 80
2523.57 81
2523.68 81
2523.80 79
2523.91 76
2524.03 73
2524.14 70
2524.26 66
2524.37 62
2524.49 56
2524.60 49
2524.72 40
2524.83 33
2524.95 27
2525.06 24
2525.18 24
2525.29 28
2525.41 36
2525.52 46
2525.64 56
2525.75 67
2525.87 77
2525.99 85
2526.10 91
2526.22 96
2526.33 99
2526.45 102
2526.56 104
2526.68 106
2526.79 107
2526.91 108
2527.02 108
2527.14 107
2527.25 106
2527.37 106
2527.48 109
2527.60 114
2527.71 122
2527.83 133
2527.94 146
2528.06 158
2528.17 169
2528.29 178
2528.40 184
2528.52 187
2528.63 189
2528.75 189
2528.87 188
2528.98 186
2529.10 182
2529.21 175
2529.33 166
2529.44 155
2529.56 143
2529.67 129
2529.79 116
2529.90 102
2530.02 90
2530.13 78
2530.25 68
2530.36 59
2530.48 52
2530.59 48
2530.71 45
2530.82 45
2530.94 46
2531.06 47
2531.17 49
2531.29 49
2531.40 49
2531.52 48
2531.63 47
2531.75 45
2531.86 43
2531.98 40
2532.09 37
2532.21 33
2532.32 29
2532.44 26
2532.55 23
2532.67 23
2532.78 25
2532.90 29
2533.02 35
2533.13 41
2533.25 46
2533.36 50
2533.48 52
2533.59 52
2533.71 50
2533.82 50
2533.94 50
2534.05 52
2534.17 57
2534.28 65
2534.40 74
2534.51 83
2534.63 92
2534.75 98
2534.86 101
2534.98 101
2535.09 98
2535.21 94
2535.32 88
2535.44 83
2535.55 80
2535.67 80
2535.78 82
2535.90 86
2536.01 90
2536.13 94
2536.25 96
2536.36 97
2536.48 96
2536.59 94
2536.71 91
2536.82 89
2536.94 87
2537.05 87
2537.17 89
2537.28 92
2537.40 96
2537.52 100
2537.63 106
2537.75 111
2537.86 117
2537.98 121
2538.09 125
2538.21 126
2538.32 126
2538.44 123
2538.55 118
2538.67 111
2538.79 103
2538.90 93
2539.02 84
2539.13 74
2539.25 64
2539.36 55
2539.48 45
2539.59 35
2539.71 25
2539.82 15
2539.94 5
2540.06 0
2540.17 0
2540.29 0
2540.40 0
2540.52 0
2540.63 0
2540.75 0
2540.86 0
2540.98 0
2541.10 2
2541.21 7
2541.33 15
2541.44 24
2541.56 34
2541.67 45
2541.79 54
2541.90 61
2542.02 66
2542.13 68
2542.25 68
2542.37 66
2542.48 64
2542.60 60
2542.71 57
2542.83 54
2542.94 52
2543.06 49
2543.17 47
2543.29 45
2543.41 44
2543.52 44
2543.64 45
2543.75 48
2543.87 54
2543.98 64
2544.10 77
2544.21 92
2544.33 108
2544.45 123
2544.56 136
2544.68 145
2544.79 150
2544.91 152
2545.02 151
2545.14 148
2545.26 143
2545.37 138
2545.49 133
2545.60 126
2545.72 118
2545.83 109
2545.95 98
2546.06 87
2546.18 75
2546.30 63
2546.41 52
2546.53 44
2546.64 38
2546.76 36
2546.87 36
2546.99 39
2547.11 44
2547.22 51
2547.34 60
2547.45 69
2547.57 77
2547.68 84
2547.80 88
2547.91 90
2548.03 88
2548.15 84
2548.26 79
2548.38 75
2548.49 73
2548.61 73
2548.72 75
2548.84 79
2548.96 84
2549.07 89
2549.19 94
2549.30 99
2549.42 105
2549.53 111
2549.65 117
2549.77 123
2549.88 126
2550.00 128
2550.11 126
2550.23 120
2550.34 112
2550.46 102
2550.58 90
2550.69 79
2550.81 69
2550.92 62
2551.04 58
2551.15 57
2551.27 59
2551.39 63
2551.50 65
2551.62 66
2551.73 63
2551.85 57
2551.97 49
2552.08 40
2552.20 33
2552.31 31
2552.43 32
2552.54 39
2552.66 51
2552.78 65
2552.89 80
2553.01 94
2553.12 107
2553.24 116
2553.35 123
2553.47 126
2553.59 126
2553.70 124
2553.82 121
2553.93 116
2554.05 109
2554.16 101
2554.28 91
2554.40 81
2554.51 70
2554.63 60
2554.74 50
2554.86 41
2554.98 35
2555.09 32
2555.21 30
2555.32 32
2555.44 35
2555.55 39
2555.67 45
2555.79 53
2555.90 62
2556.02 72
2556.13 84
2556.25 95
2556.37 104
2556.48 111
2556.60 114
2556.71 113
2556.83 109
2556.95 102
2557.06 94
2557.18 84
2557.29 75
2557.41 65
2557.52 56
2557.64 47
2557.76 39
2557.87 32
2557.99 27
2558.10 23
2558.22 21
2558.34 19
2558.45 18
2558.57 18
2558.68 16
2558.80 15
2558.92 15
2559.03 16
2559.15 20
2559.26 26
2559.38 36
2559.50 48
2559.61 62
2559.73 77
2559.84 91
2559.96 103
2560.07 111
2560.19 115
2560.31 116
2560.42 114
2560.54 109
2560.65 104
2560.77 99
2560.89 93
2561.00 86
2561.12 77
2561.23 66
2561.35 54
2561.47 40
2561.58 25
2561.70 12
2561.81 0
2561.93 0
2562.05 0
2562.16 0
2562.28 0
2562.39 0
2562.51 0
2562.63 0
2562.74 0
2562.86 9
2562.97 18
2563.09 25
2563.21 31
2563.32 33
2563.44 33
2563.55 30
2563.67 25
2563.79 20
2563.90 17
2564.02 16
2564.13 18
2564.25 24
2564.37 31
2564.48 39
2564.60 46
2564.71 51
2564.83 52
2564.95 51
2565.06 47
2565.18 42
2565.29 37
2565.41 32
2565.53 29
2565.64 28
2565.76 28
2565.88 32
2565.99 37
2566.11 45
2566.22 55
2566.34 66
2566.46 76
2566.57 83
2566.69 87
2566.80 88
2566.92 84
2567.04 79
2567.15 74
2567.27 70
2567.38 69
2567.50 71
2567.62 77
2567.73 85
2567.85 93
2567.97 101
2568.08 107
2568.20 112
2568.31 115
2568.43 117
2568.55 117
2568.66 116
2568.78 114
2568.89 111
2569.01 108
2569.13 104
2569.24 102
2569.36 101
2569.47 100
2569.59 101
2569.71 101
2569.82 99
2569.94 95
2570.06 88
2570.17 79
2570.29 68
2570.40 57
2570.52 48
2570.64 40
2570.75 36
2570.87 36
2570.99 37
2571.10 41
2571.22 45
2571.33 48
2571.45 51
2571.57 52
2571.68 52
2571.80 51
2571.91 49
2572.03 48
2572.15 47
2572.26 46
2572.38 47
2572.50 48
2572.61 49
2572.73 50
2572.84 48
2572.96 45
2573.08 39
2573.19 32
2573.31 25
2573.43 16
2573.54 8
2573.66 1
2573.77 0
2573.89 0
2574.01 0
2574.12 0
2574.24 0
2574.36 0
2574.47 0
2574.59 1
2574.70 6
2574.82 9
2574.94 11
2575.05 11
2575.17 10
2575.29 8
2575.40 8
2575.52 9
2575.64 12
2575.75 18
2575.87 24
2575.98 30
2576.10 36
2576.22 41
2576.33 45
2576.45 47
2576.57 48
2576.68 48
2576.80 47
2576.91 47
2577.03 48
2577.15 48
2577.26 49
2577.38 50
2577.50 50
2577.61 50
2577.73 49
2577.85 49
2577.96 50
2578.08 52
2578.19 56
2578.31 61
2578.43 66
2578.54 70
2578.66 73
2578.78 73
2578.89 71
2579.01 69
2579.13 66
2579.24 64
2579.36 65
2579.47 66
2579.59 70
2579.71 73
2579.82 75
2579.94 76
2580.06 75
2580.17 72
2580.29 69
2580.41 65
2580.52 61
2580.64 58
2580.75 55
2580.87 52
2580.99 48
2581.10 45
2581.22 42
2581.34 40
2581.45 38
2581.57 36
2581.69 36
2581.80 37
2581.92 38
2582.04 41
2582.15 45
2582.27 49
2582.38 53
2582.50 56
2582.62 58
2582.73 58
2582.85 57
2582.97 57
2583.08 58
2583.20 61
2583.32 66
2583.43 73
2583.55 80
2583.67 84
2583.78 85
2583.90 83
2584.02 77
2584.13 68
2584.25 57
2584.36 44
2584.48 31
2584.60 18
2584.71 5
2584.83 0
2584.95 0
2585.06 0
2585.18 0
2585.30 0
2585.41 0
2585.53 0
2585.65 0
2585.76 4
2585.88 11
2586.00 19
2586.11 25
2586.23 31
2586.35 36
2586.46 40
2586.58 45
2586.70 50
2586.81 54
2586.93 58
2587.04 62
2587.16 65
2587.28 67
2587.39 67
2587.51 67
2587.63 65
2587.74 64
2587.86 63
2587.98 63
2588.09 64
2588.21 66
2588.33 67
2588.44 66
2588.56 64
2588.68 59
2588.79 52
2588.91 43
2589.03 34
2589.14 26
2589.26 18
2589.38 12
2589.49 7
2589.61 2
2589.73 0
2589.84 0
2589.96 0
2590.08 0
2590.19 0
2590.31 0
2590.43 8
2590.54 18
2590.66 29
2590.78 41
2590.89 52
2591.01 62
2591.13 70
2591.24 77
2591.36 83
2591.48 89
2591.59 96
2591.71 104
2591.83 113
2591.94 121
2592.06 128
2592.18 133
2592.29 134
2592.41 132
2592.53 128
2592.64 123
2592.76 119
2592.88 118
2592.99 119
2593.11 124
2593.23 132
2593.34 141
2593.46 150
2593.58 158
2593.69 163
2593.81 164
2593.93 161
2594.04 154
2594.16 145
2594.28 134
2594.39 122
2594.51 113
2594.63 106
2594.74 100
2594.86 96
2594.98 92
2595.09 87
2595.21 81
2595.33 73
2595.44 64
2595.56 55
2595.68 48
2595.79 44
2595.91 41
2596.03 41
2596.14 40
2596.26 39
2596.38 35
2596.49 29
2596.61 21
2596.73 12
2596.84 5
2596.96 0
2597.08 0
2597.20 2
2597.31 10
2597.43 21
2597.55 35
2597.66 49
2597.78 61
2597.90 71
2598.01 77
2598.13 78
2598.25 76
2598.36 71
2598.48 64
2598.60 55
2598.71 47
2598.83 40
2598.95 35
2599.06 32
2599.18 32
2599.30 33
2599.41 37
2599.53 41
2599.65 45
2599.77 50
2599.88 54
2600.00 58
2600.12 60
2600.23 61
2600.35 61
2600.47 59
2600.58 56
2600.70 53
2600.82 48
2600.93 44
2601.05 40
2601.17 36
2601.28 31
2601.40 26
2601.52 22
2601.63 17
2601.75 14
2601.87 12
2601.99 12
2602.10 15
2602.22 19
2602.34 24
2602.45 28
2602.57 30
2602.69 29
2602.80 25
2602.92 17
2603.04 8
2603.15 0
2603.27 0
2603.39 0
2603.51 0
2603.62 0
2603.74 0
2603.86 0
2603.97 0
2604.09 1
2604.21 7
2604.32 12
2604.44 18
2604.56 23
2604.67 27
2604.79 33
2604.91 39
2605.03 47
2605.14 54
2605.26 61
2605.38 67
2605.49 70
2605.61 70
2605.73 67
2605.84 63
2605.96 58
2606.08 55
2606.20 53
2606.31 54
2606.43 57
2606.55 63
2606.66 70
2606.78 79
2606.90 88
2607.01 95
2607.13 100
2607.25 102
2607.37 100
2607.48 96
2607.60 88
2607.72 79
2607.83 67
2607.95 55
2608.07 42
2608.18 30
2608.30 20
2608.42 13
2608.54 9
2608.65 10
2608.77 16
2608.89 25
2609.00 36
2609.12 48
2609.24 58
2609.35 66
2609.47 71
2609.59 72
2609.71 72
2609.82 70
2609.94 69
2610.06 68
2610.17 69
2610.29 71
2610.41 74
2610.53 78
2610.64 80
2610.76 81
2610.88 80
2610.99 79
2611.11 76
2611.23 73
2611.35 71
2611.46 70
2611.58 69
2611.70 68
2611.81 66
2611.93 63
2612.05 58
2612.17 52
2612.28 45
2612.40 38
2612.52 32
2612.63 26
2612.75 22
2612.87 20
2612.98 18
2613.10 18
2613.22 19
2613.34 23
2613.45 30
2613.57 40
2613.69 53
2613.80 70
2613.92 89
2614.04 108
2614.16 126
2614.27 141
2614.39 151
2614.51 156
2614.63 155
2614.74 148
2614.86 137
2614.98 122
2615.09 105
2615.21 88
2615.33 73
2615.45 61
2615.56 54
2615.68 52
2615.80 55
2615.91 63
2616.03 74
2616.15 89
2616.27 105
2616.38 121
2616.50 137
2616.62 151
2616.73 163
2616.85 172
2616.97 179
2617.09 182
2617.20 184
2617.32 183
2617.44 180
2617.56 175
2617.67 169
2617.79 162
2617.91 156
2618.02 149
2618.14 144
2618.26 139
2618.38 136
2618.49 134
2618.61 133
2618.73 132
2618.85 131
2618.96 130
2619.08 130
2619.20 130
2619.31 131
2619.43 134
2619.55 137
2619.67 140
2619.78 143
2619.90 144
2620.02 143
2620.14 139
2620.25 134
2620.37 128
2620.49 123
2620.60 119
2620.72 116
2620.84 114
2620.96 113
2621.07 112
2621.19 111
2621.31 109
2621.43 108
2621.54 108
2621.66 109
2621.78 111
2621.90 113
2622.01 115
2622.13 115
2622.25 112
2622.36 106
2622.48 98
2622.60 89
2622.72 80
2622.83 71
2622.95 64
2623.07 58
2623.19 53
2623.30 48
2623.42 44
2623.54 38
2623.66 32
2623.77 25
2623.89 18
2624.01 11
2624.13 3
2624.24 0
2624.36 0
2624.48 0
2624.59 0
2624.71 0
2624.83 0
2624.95 0
2625.06 0
2625.18 7
2625.30 20
2625.42 31
2625.53 40
2625.65 47
2625.77 50
2625.89 51
2626.00 49
2626.12 48
2626.24 46
2626.36 46
2626.47 47
2626.59 50
2626.71 54
2626.83 59
2626.94 63
2627.06 67
2627.18 70
2627.30 73
2627.41 77
2627.53 81
2627.65 87
2627.77 93
2627.88 98
2628.00 102
2628.12 103
2628.24 99
2628.35 90
2628.47 77
2628.59 63
2628.71 49
2628.82 37
2628.94 31
2629.06 30
2629.18 35
2629.29 45
2629.41 59
2629.53 73
2629.65 86
2629.76 95
2629.88 99
2630.00 98
2630.12 92
2630.23 81
2630.35 69
2630.47 55
2630.59 43
2630.70 33
2630.82 25
2630.94 20
2631.06 18
2631.17 18
2631.29 18
2631.41 19
2631.53 20
2631.64 21
2631.76 23
2631.88 26
2632.00 32
2632.11 40
2632.23 49
2632.35 60
2632.47 71
2632.58 82
2632.70 92
2632.82 101
2632.94 109
2633.05 115
2633.17 120
2633.29 123
2633.41 125
2633.52 126
2633.64 125
2633.76 124
2633.88 124
2633.99 123
2634.11 123
2634.23 123
2634.35 122
2634.47 118
2634.58 113
2634.70 106
2634.82 98
2634.94 91
2635.05 86
2635.17 85
2635.29 89
2635.41 99
2635.52 114
2635.64 132
2635.76 151
2635.88 170
2635.99 186
2636.11 199
2636.23 207
2636.35 211
2636.47 213
2636.58 213
2636.70 212
2636.82 211
2636.94 211
2637.05 210
2637.17 207
2637.29 202
2637.41 194
2637.52 183
2637.64 172
2637.76 159
2637.88 148
2638.00 140
2638.11 133
2638.23 129
2638.35 127
2638.47 125
2638.58 123
2638.70 121
2638.82 119
2638.94 117
2639.05 115
2639.17 115
2639.29 116
2639.41 119
2639.53 122
2639.64 127
2639.76 131
2639.88 136
2640.00 141
2640.11 145
2640.23 151
2640.35 156
2640.47 162
2640.59 169
2640.70 175
2640.82 181
2640.94 186
2641.06 190
2641.17 193
2641.29 194
2641.41 195
2641.53 196
2641.65 195
2641.76 195
2641.88 193
2642.00 190
2642.12 185
2642.23 179
2642.35 172
2642.47 164
2642.59 158
2642.71 155
2642.82 156
2642.94 162
2643.06 174
2643.18 190
2643.29 210
2643.41 231
2643.53 251
2643.65 266
2643.77 275
2643.88 276
2644.00 270
2644.12 258
2644.24 243
2644.35 229
2644.47 218
2644.59 212
2644.71 211
2644.83 214
2644.94 220
2645.06 227
2645.18 234
2645.30 238
2645.42 240
2645.53 238
2645.65 234
2645.77 228
2645.89 222
2646.00 216
2646.12 211
2646.24 208
2646.36 208
2646.48 212
2646.59 219
2646.71 229
2646.83 240
2646.95 251
2647.07 258
2647.18 259
2647.30 255
2647.42 246
2647.54 234
2647.66 222
2647.77 211
2647.89 203
2648.01 199
2648.13 198
2648.24 197
2648.36 196
2648.48 194
2648.60 190
2648.72 185
2648.83 179
2648.95 174
2649.07 170
2649.19 169
2649.31 169
2649.42 172
2649.54 176
2649.66 180
2649.78 185
2649.90 189
2650.01 191
2650.13 191
2650.25 190
2650.37 188
2650.49 184
2650.60 181
2650.72 176
2650.84 171
2650.96 165
2651.08 158
2651.19 151
2651.31 144
2651.43 137
2651.55 132
2651.67 129
2651.78 128
2651.90 128
2652.02 129
2652.14 131
2652.26 132
2652.37 133
2652.49 131
2652.61 128
2652.73 122
2652.85 115
2652.96 108
2653.08 101
2653.20 96
2653.32 95
2653.44 96
2653.55 100
2653.67 105
2653.79 110
2653.91 113
2654.03 115
2654.14 115
2654.26 115
2654.38 114
2654.50 115
2654.62 117
2654.73 121
2654.85 128
2654.97 137
2655.09 148
2655.21 159
2655.33 170
2655.44 179
2655.56 185
2655.68 187
2655.80 185
2655.92 181
2656.03 175
2656.15 170
2656.27 165
2656.39 162
2656.51 160
2656.62 159
2656.74 156
2656.86 151
2656.98 145
2657.10 136
2657.22 128
2657.33 119
2657.45 112
2657.57 105
2657.69 100
2657.81 94
2657.92 87
2658.04 80
2658.16 72
2658.28 64
2658.40 59
2658.51 55
2658.63 53
2658.75 52
2658.87 51
2658.99 49
2659.11 46
2659.22 40
2659.34 33
2659.46 26
2659.58 19
2659.70 13
2659.81 10
2659.93 8
2660.05 8
2660.17 10
2660.29 13
2660.41 17
2660.52 20
2660.64 23
2660.76 25
2660.88 25
2661.00 25
2661.11 24
2661.23 24
2661.35 25
2661.47 29
2661.59 35
2661.71 42
2661.82 49
2661.94 53
2662.06 53
2662.18 48
2662.30 39
2662.42 26
2662.53 11
2662.65 0
2662.77 0
2662.89 0
2663.01 0
2663.12 0
2663.24 0
2663.36 0
2663.48 0
2663.60 3
2663.72 13
2663.83 23
2663.95 31
2664.07 39
2664.19 47
2664.31 55
2664.43 64
2664.54 74
2664.66 84
2664.78 94
2664.90 100
2665.02 103
2665.14 103
2665.25 98
2665.37 92
2665.49 85
2665.61 79
2665.73 76
2665.85 77
2665.96 80
2666.08 84
2666.20 89
2666.32 93
2666.44 95
2666.56 94
2666.67 92
2666.79 87
2666.91 82
2667.03 77
2667.15 73
2667.27 69
2667.38 68
2667.50 68
2667.62 70
2667.74 74
2667.86 80
2667.98 86
2668.09 92
2668.21 98
2668.33 101
2668.45 103
2668.57 102
2668.69 99
2668.80 95
2668.92 90
2669.04 85
2669.16 80
2669.28 75
2669.40 69
2669.51 65
2669.63 61
2669.75 60
2669.87 61
2669.99 64
2670.11 70
2670.22 76
2670.34 82
2670.46 85
2670.58 86
2670.70 84
2670.82 82
2670.94 81
2671.05 82
2671.17 86
2671.29 94
2671.41 104
2671.53 114
2671.65 123
2671.76 129
2671.88 131
2672.00 131
2672.12 129
2672.24 126
2672.36 125
2672.48 126
2672.59 129
2672.71 132
2672.83 136
2672.95 140
2673.07 143
2673.19 145
2673.30 147
2673.42 150
2673.54 155
2673.66 161
2673.78 168
2673.90 175
2674.02 180
2674.13 183
2674.25 183
2674.37 181
2674.49 177
2674.61 172
2674.73 169
2674.85 167
2674.96 166
2675.08 165
2675.20 164
2675.32 163
2675.44 160
2675.56 156
2675.67 151
2675.79 147
2675.91 144
2676.03 142
2676.15 143
2676.27 147
2676.39 151
2676.50 156
2676.62 161
2676.74 165
2676.86 168
2676.98 170
2677.10 171
2677.22 171
2677.33 169
2677.45 165
2677.57 160
2677.69 154
2677.81 148
2677.93 144
2678.05 144
2678.16 146
2678.28 151
2678.40 157
2678.52 161
2678.64 163
2678.76 161
2678.88 155
2678.99 146
2679.11 137
2679.23 128
2679.35 119
2679.47 111
2679.59 104
2679.71 98
2679.83 92
2679.94 88
2680.06 86
2680.18 89
2680.30 96
2680.42 107
2680.54 123
2680.66 140
2680.77 157
2680.89 171
2681.01 182
2681.13 188
2681.25 190
2681.37 188
2681.49 184
2681.60 178
2681.72 173
2681.84 167
2681.96 163
2682.08 160
2682.20 158
2682.32 156
2682.44 155
2682.55 153
2682.67 151
2682.79 147
2682.91 144
2683.03 140
2683.15 137
2683.27 135
2683.39 135
2683.50 136
2683.62 138
2683.74 143
2683.86 147
2683.98 152
2684.10 156
2684.22 158
2684.34 158
2684.45 154
2684.57 148
2684.69 140
2684.81 130
2684.93 120
2685.05 109
2685.17 98
2685.28 87
2685.40 78
2685.52 70
2685.64 65
2685.76 64
2685.88 66
2686.00 73
2686.12 81
2686.24 90
2686.35 98
2686.47 104
2686.59 106
2686.71 107
2686.83 105
2686.95 103
2687.07 102
2687.19 101
2687.30 100
2687.42 100
2687.54 100
2687.66 99
2687.78 98
2687.90 96
2688.02 95
2688.14 95
2688.25 96
2688.37 98
2688.49 99
2688.61 99
2688.73 97
2688.85 93
2688.97 87
2689.09 78
2689.21 68
2689.32 58
2689.44 49
2689.56 42
2689.68 39
2689.80 40
2689.92 43
2690.04 50
2690.16 58
2690.27 66
2690.39 74
2690.51 82
2690.63 89
2690.75 95
2690.87 100
2690.99 104
2691.11 108
2691.23 110
2691.34 112
2691.46 113
2691.58 115
2691.70 118
2691.82 120
2691.94 121
2692.06 121
2692.18 117
2692.30 110
2692.41 101
2692.53 93
2692.65 85
2692.77 81
2692.89 81
2693.01 86
2693.13 93
2693.25 103
2693.37 113
2693.49 123
2693.60 131
2693.72 136
2693.84 138
2693.96 137
2694.08 133
2694.20 127
2694.32 120
2694.44 112
2694.56 106
2694.67 101
2694.79 98
2694.91 96
2695.03 94
2695.15 92
2695.27 89
2695.39 84
2695.51 76
2695.63 67
2695.75 57
2695.86 48
2695.98 39
2696.10 33
2696.22 28
2696.34 23
2696.46 17
2696.58 10
2696.70 1
2696.82 0
2696.94 0
2697.05 0
2697.17 0
2697.29 0
2697.41 0
2697.53 0
2697.65 5
2697.77 20
2697.89 33
2698.01 44
2698.13 52
2698.24 60
2698.36 66
2698.48 72
2698.60 77
2698.72 81
2698.84 85
2698.96 87
2699.08 89
2699.20 90
2699.32 91
2699.43 93
2699.55 95
2699.67 99
2699.79 103
2699.91 107
2700.03 112
2700.15 116
2700.27 121
2700.39 125
2700.51 128
2700.63 131
2700.74 133
2700.86 133
2700.98 131
2701.10 127
2701.22 122
2701.34 115
2701.46 107
2701.58 98
2701.70 89
2701.82 81
2701.94 75
2702.05 71
2702.17 70
2702.29 71
2702.41 73
2702.53 76
2702.65 77
2702.77 76
2702.89 75
2703.01 74
2703.13 73
2703.25 74
2703.37 77
2703.48 79
2703.60 81
2703.72 82
2703.84 81
2703.96 78
2704.08 75
2704.20 73
2704.32 74
2704.44 77
2704.56 83
2704.68 90
2704.80 98
2704.91 105
2705.03 111
2705.15 115
2705.27 118
2705.39 119
2705.51 118
2705.63 115
2705.75 111
2705.87 107
2705.99 105
2706.11 105
2706.23 109
2706.34 117
2706.46 129
2706.58 144
2706.70 158
2706.82 170
2706.94 179
2707.06 182
2707.18 179
2707.30 171
2707.42 159
2707.54 145
2707.66 130
2707.78 116
2707.89 105
2708.01 97
2708.13 91
2708.25 89
2708.37 89
2708.49 91
2708.61 96
2708.73 104
2708.85 113
2708.97 125
2709.09 136
2709.21 147
2709.33 156
2709.45 163
2709.56 165
2709.68 165
2709.80 161
2709.92 154
2710.04 145
2710.16 136
2710.28 126
2710.40 117
2710.52 108
2710.64 99
2710.76 89
2710.88 79
2711.00 67
2711.12 55
2711.23 44
2711.35 34
2711.47 28
2711.59 25
2711.71 28
2711.83 34
2711.95 44
2712.07 57
2712.19 71
2712.31 85
2712.43 99
2712.55 110
2712.67 119
2712.79 125
2712.91 128
2713.03 129
2713.14 129
2713.26 127
2713.38 124
2713.50 119
2713.62 113
2713.74 103
2713.86 91
2713.98 78
2714.10 64
2714.22 50
2714.34 38
2714.46 28
2714.58 23
2714.70 20
2714.82 21
2714.94 24
2715.05 28
2715.17 31
2715.29 34
2715.41 35
2715.53 35
2715.65 33
2715.77 29
2715.89 25
2716.01 22
2716.13 20
2716.25 20
2716.37 22
2716.49 27
2716.61 35
2716.73 43
2716.85 52
2716.97 58
2717.08 60
2717.20 59
2717.32 52
2717.44 43
2717.56 31
2717.68 19
2717.80 11
2717.92 6
2718.04 5
2718.16 7
2718.28 13
2718.40 19
2718.52 26
2718.64 33
2718.76 40
2718.88 47
2719.00 54
2719.12 62
2719.24 70
2719.36 77
2719.47 82
2719.59 85
2719.71 86
2719.83 84
2719.95 81
2720.07 77
2720.19 72
2720.31 68
2720.43 64
2720.55 60
2720.67 57
2720.79 54
2720.91 51
2721.03 46
2721.15 41
2721.27 34
2721.39 26
2721.51 17
2721.63 8
2721.75 0
2721.87 0
2721.98 0
2722.10 0
2722.22 0
2722.34 0
2722.46 0
2722.58 0
2722.70 0
2722.82 10
2722.94 22
2723.06 34
2723.18 45
2723.30 54
2723.42 61
2723.54 66
2723.66 70
2723.78 71
2723.90 70
2724.02 66
2724.14 59
2724.26 51
2724.38 42
2724.50 34
2724.62 28
2724.74 25
2724.85 26
2724.97 28
2725.09 30
2725.21 31
2725.33 29
2725.45 26
2725.57 22
2725.69 21
2725.81 21
2725.93 26
2726.05 34
2726.17 44
2726.29 54
2726.41 64
2726.53 70
2726.65 75
2726.77 78
2726.89 80
2727.01 83
2727.13 88
2727.25 95
2727.37 102
2727.49 110
2727.61 117
2727.73 123
2727.85 128
2727.97 133
2728.09 139
2728.21 146
2728.33 155
2728.44 164
2728.56 172
2728.68 178
2728.80 180
2728.92 177
2729.04 171
2729.16 162
2729.28 152
2729.40 143
2729.52 135
2729.64 130
2729.76 128
2729.88 128
2730.00 129
2730.12 129
2730.24 128
2730.36 125
2730.48 119
2730.60 110
2730.72 99
2730.84 86
2730.96 72
2731.08 58
2731.20 45
2731.32 35
2731.44 30
2731.56 29
2731.68 33
2731.80 41
2731.92 53
2732.04 68
2732.16 84
2732.28 101
2732.40 118
2732.52 134
2732.64 148
2732.76 159
2732.88 167
2733.00 171
2733.12 173
2733.23 172
2733.35 170
2733.47 168
2733.59 167
2733.71 168
2733.83 171
2733.95 176
2734.07 183
2734.19 190
2734.31 195
2734.43 196
2734.55 192
2734.67 183
2734.79 170
2734.91 153
2735.03 135
2735.15 119
2735.27 106
2735.39 97
2735.51 92
2735.63 91
2735.75 92
2735.87 95
2735.99 100
2736.11 104
2736.23 109
2736.35 115
2736.47 121
2736.59 126
2736.71 131
2736.83 135
2736.95 138
2737.07 140
2737.19 141
2737.31 143
2737.43 145
2737.55 146
2737.67 146
2737.79 143
2737.91 136
2738.03 127
2738.15 115
2738.27 103
2738.39 92
2738.51 85
2738.63 82
2738.75 84
2738.87 88
2738.99 93
2739.11 97
2739.23 98
2739.35 96
2739.47 91
2739.59 85
2739.71 81
2739.83 78
2739.95 77
2740.07 78
2740.19 80
2740.31 82
2740.43 84
2740.55 84
2740.67 84
2740.79 83
2740.91 83
2741.03 83
2741.15 82
2741.27 82
2741.39 80
2741.51 76
2741.63 71
2741.75 66
2741.87 61
2741.99 57
2742.11 55
2742.23 54
2742.35 54
2742.47 55
2742.59 56
2742.71 58
2742.83 60
2742.95 63
2743.07 67
2743.19 73
2743.31 81
2743.43 90
2743.55 100
2743.67 110
2743.79 121
2743.91 132
2744.03 142
2744.15 150
2744.27 153
2744.39 152
2744.51 145
2744.63 133
2744.75 118
2744.87 102
2744.99 87
2745.11 73
2745.23 63
2745.35 54
2745.47 46
2745.59 39
2745.71 30
2745.83 20
2745.95 10
2746.07 0
2746.19 0
2746.31 0
2746.43 0
2746.55 0
2746.67 0
2746.79 0
2746.91 0
2747.03 2
2747.15 10
2747.27 16
2747.39 20
2747.51 21
2747.63 20
2747.75 17
2747.87 12
2747.99 7
2748.11 2
2748.23 0
2748.35 0
2748.47 0
2748.59 0
2748.71 2
2748.83 9
2748.95 17
2749.07 24
2749.19 30
2749.31 34
2749.43 36
2749.55 36
2749.67 35
2749.79 34
2749.91 34
2750.03 34
2750.15 34
2750.27 35
2750.39 35
2750.51 36
2750.63 36
2750.75 35
2750.88 35
2751.00 36
2751.12 38
2751.24 40
2751.36 45
2751.48 51
2751.60 60
2751.72 70
2751.84 81
2751.96 92
2752.08 102
2752.20 107
2752.32 107
2752.44 100
2752.56 88
2752.68 70
2752.80 50
2752.92 30
2753.04 12
2753.16 0
2753.28 0
2753.40 0
2753.52 0
2753.64 6
2753.76 15
2753.88 24
2754.00 32
2754.12 37
2754.24 41
2754.36 45
2754.48 49
2754.60 54
2754.72 61
2754.84 69
2754.96 77
2755.08 85
2755.20 90
2755.32 93
2755.44 93
2755.56 89
2755.68 83
2755.81 74
2755.93 63
2756.05 51
2756.17 40
2756.29 30
2756.41 22
2756.53 16
2756.65 13
2756.77 12
2756.89 13
2757.01 13
2757.13 13
2757.25 11
2757.37 8
2757.49 5
2757.61 1
2757.73 0
2757.85 0
2757.97 0
2758.09 0
2758.21 2
2758.33 8
2758.45 14
2758.57 20
2758.69 26
2758.81 29
2758.93 31
2759.05 31
2759.17 28
2759.29 23
2759.42 17
2759.54 10
2759.66 3
2759.78 0
2759.90 0
2760.02 0
2760.14 0
2760.26 0
2760.38 4
2760.50 10
2760.62 16
2760.74 19
2760.86 21
2760.98 20
2761.10 17
2761.22 14
2761.34 9
2761.46 6
2761.58 4
2761.70 4
2761.82 6
2761.94 10
2762.06 13
2762.18 16
2762.31 18
2762.43 18
2762.55 16
2762.67 14
2762.79 12
2762.91 11
2763.03 11
2763.15 11
2763.27 12
2763.39 12
2763.51 11
2763.63 10
2763.75 7
2763.87 3
2763.99 0
2764.11 0
2764.23 0
2764.35 0
2764.47 0
2764.59 0
2764.71 0
2764.84 2
2764.96 11
2765.08 17
2765.20 20
2765.32 18
2765.44 12
2765.56 4
2765.68 0
2765.80 0
2765.92 0
2766.04 0
2766.16 0
2766.28 3
2766.40 10
2766.52 17
2766.64 22
2766.76 25
2766.88 27
2767.00 29
2767.13 31
2767.25 35
2767.37 40
2767.49 46
2767.61 53
2767.73 60
2767.85 69
2767.97 79
2768.09 90
2768.21 101
2768.33 110
2768.45 116
2768.57 119
2768.69 117
2768.81 111
2768.93 101
2769.05 90
2769.17 80
2769.30 70
2769.42 62
2769.54 56
2769.66 50
2769.78 45
2769.90 38
2770.02 29
2770.14 19
2770.26 9
2770.38 0
2770.50 0
2770.62 0
2770.74 0
2770.86 0
2770.98 0
2771.10 0
2771.23 0
2771.35 0
2771.47 7
2771.59 15
2771.71 22
2771.83 27
2771.95 29
2772.07 28
2772.19 24
2772.31 17
2772.43 10
2772.55 2
2772.67 0
2772.79 0
2772.91 0
2773.04 0
2773.16 0
2773.28 8
2773.40 17
2773.52 27
2773.64 35
2773.76 41
2773.88 44
2774.00 44
2774.12 43
2774.24 40
2774.36 38
2774.48 38
2774.60 41
2774.72 48
2774.85 57
2774.97 68
2775.09 79
2775.21 89
2775.33 96
2775.45 99
2775.57 97
2775.69 92
2775.81 86
2775.93 79
2776.05 74
2776.17 71
2776.29 70
2776.42 70
2776.54 70
2776.66 69
2776.78 68
2776.90 66
2777.02 65
2777.14 66
2777.26 69
2777.38 75
2777.50 83
2777.62 91
2777.74 98
2777.86 103
2777.99 107
2778.11 109
2778.23 110
2778.35 111
2778.47 111
2778.59 111
2778.71 110
2778.83 107
2778.95 100
2779.07 91
2779.19 79
2779.31 65
2779.43 50
2779.56 34
2779.68 19
2779.80 5
2779.92 0
2780.04 0
2780.16 0
2780.28 0
2780.40 0
2780.52 8
2780.64 21
2780.76 34
2780.88 48
2781.01 60
2781.13 70
2781.25 79
2781.37 86
2781.49 93
2781.61 101
2781.73 110
2781.85 119
2781.97 127
2782.09 133
2782.21 136
2782.34 136
2782.46 131
2782.58 123
2782.70 113
2782.82 104
2782.94 95
2783.06 89
2783.18 85
2783.30 81
2783.42 76
2783.54 70
2783.66 61
2783.79 51
2783.91 41
2784.03 32
2784.15 24
2784.27 18
2784.39 13
2784.51 9
2784.63 4
2784.75 0
2784.87 0
2784.99 0
2785.12 0
2785.24 0
2785.36 0
2785.48 0
2785.60 0
2785.72 0
2785.84 5
2785.96 11
2786.08 16
2786.20 20
2786.33 23
2786.45 25
2786.57 26
2786.69 26
2786.81 27
2786.93 29
2787.05 34
2787.17 40
2787.29 48
2787.41 56
2787.54 63
2787.66 68
2787.78 70
2787.90 71
2788.02 71
2788.14 71
2788.26 73
2788.38 77
2788.50 83
2788.62 89
2788.75 94
2788.87 97
2788.99 97
2789.11 93
2789.23 86
2789.35 78
2789.47 70
2789.59 64
2789.71 59
2789.83 57
2789.96 57
2790.08 58
2790.20 61
2790.32 65
2790.44 69
2790.56 74
2790.68 80
2790.80 86
2790.92 93
2791.05 98
2791.17 102
2791.29 101
2791.41 96
2791.53 86
2791.65 70
2791.77 52
2791.89 31
2792.01 13
2792.13 0
2792.26 0
2792.38 0
2792.50 0
2792.62 9
2792.74 25
2792.86 44
2792.98 62
2793.10 77
2793.22 88
2793.35 94
2793.47 96
2793.59 93
2793.71 87
2793.83 78
2793.95 68
2794.07 57
2794.19 47
2794.31 39
2794.44 34
2794.56 33
2794.68 36
2794.80 43
2794.92 54
2795.04 69
2795.16 86
2795.28 102
2795.41 117
2795.53 129
2795.65 135
2795.77 137
2795.89 136
2796.01 131
2796.13 127
2796.25 122
2796.37 119
2796.50 116
2796.62 114
2796.74 112
2796.86 110
2796.98 107
2797.10 103
2797.22 100
2797.34 96
2797.47 93
2797.59 90
2797.71 88
2797.83 87
2797.95 89
2798.07 94
2798.19 102
2798.31 114
2798.44 128
2798.56 143
2798.68 158
2798.80 172
2798.92 186
2799.04 200
2799.16 214
2799.28 228
2799.41 244
2799.53 260
2799.65 276
2799.77 291
2799.89 303
2800.01 313
2800.13 321
2800.25 328
2800.38 335
2800.50 344
2800.62 356
2800.74 369
2800.86 385
2800.98 402
2801.10 419
2801.22 434
2801.35 446
2801.47 455
2801.59 460
2801.71 460
2801.83 454
2801.95 442
2802.07 425
2802.19 402
2802.32 376
2802.44 347
2802.56 319
2802.68 293
2802.80 270
2802.92 253
2803.04 241
2803.17 232
2803.29 227
2803.41 223
2803.53 220
2803.65 218
2803.77 217
2803.89 217
2804.01 218
2804.14 220
2804.26 220
2804.38 218
2804.50 211
2804.62 199
2804.74 181
2804.86 160
2804.99 135
2805.11 109
2805.23 85
2805.35 66
2805.47 52
2805.59 45
2805.71 43
2805.84 45
2805.96 51
2806.08 57
2806.20 62
2806.32 65
2806.44 66
2806.56 65
2806.68 63
2806.81 62
2806.93 61
2807.05 60
2807.17 59
2807.29 57
2807.41 54
2807.53 50
2807.66 46
2807.78 42
2807.90 42
2808.02 46
2808.14 55
2808.26 70
2808.38 87
2808.51 107
2808.63 127
2808.75 144
2808.87 156
2808.99 165
2809.11 168
2809.24 168
2809.36 165
2809.48 160
2809.60 153
2809.72 146
2809.84 137
2809.96 126
2810.09 114
2810.21 102
2810.33 90
2810.45 79
2810.57 70
2810.69 64
2810.81 59
2810.94 56
2811.06 53
2811.18 50
2811.30 47
2811.42 44
2811.54 42
2811.66 42
2811.79 44
2811.91 49
2812.03 54
2812.15 61
2812.27 67
2812.39 72
2812.52 77
2812.64 82
2812.76 88
2812.88 95
2813.00 102
2813.12 111
2813.24 119
2813.37 126
2813.49 132
2813.61 137
2813.73 141
2813.85 145
2813.97 150
2814.10 155
2814.22 160
2814.34 164
2814.46 168
2814.58 170
2814.70 169
2814.83 165
2814.95 159
2815.07 149
2815.19 138
2815.31 126
2815.43 117
2815.55 111
2815.68 111
2815.80 116
2815.92 126
2816.04 139
2816.16 152
2816.28 163
2816.41 170
2816.53 171
2816.65 166
2816.77 158
2816.89 147
2817.01 137
2817.14 127
2817.26 119
2817.38 114
2817.50 110
2817.62 107
2817.74 103
2817.87 100
2817.99 95
2818.11 90
2818.23 85
2818.35 80
2818.47 74
2818.60 69
2818.72 63
2818.84 57
2818.96 51
2819.08 43
2819.20 35
2819.33 26
2819.45 18
2819.57 11
2819.69 8
2819.81 7
2819.93 10
2820.06 15
2820.18 20
2820.30 25
2820.42 27
2820.54 25
2820.66 21
2820.79 14
2820.91 7
2821.03 1
2821.15 0
2821.27 0
2821.39 0
2821.52 0
2821.64 1
2821.76 3
2821.88 6
2822.00 7
2822.12 6
2822.25 4
2822.37 1
2822.49 0
2822.61 0
2822.73 0
2822.86 0
2822.98 3
2823.10 12
2823.22 22
2823.34 34
2823.46 45
2823.59 56
2823.71 64
2823.83 69
2823.95 70
2824.07 68
2824.19 63
2824.32 56
2824.44 48
2824.56 39
2824.68 32
2824.80 26
2824.93 22
2825.05 21
2825.17 23
2825.29 26
2825.41 31
2825.53 34
2825.66 37
2825.78 38
2825.90 37
2826.02 34
2826.14 31
2826.27 28
2826.39 26
2826.51 25
2826.63 23
2826.75 22
2826.87 19
2827.00 16
2827.12 11
2827.24 5
2827.36 0
2827.48 0
2827.61 0
2827.73 0
2827.85 0
2827.97 0
2828.09 0
2828.22 0
2828.34 6
2828.46 17
2828.58 28
2828.70 39
2828.82 49
2828.95 59
2829.07 68
2829.19 76
2829.31 82
2829.43 87
2829.56 90
2829.68 92
2829.80 91
2829.92 90
2830.04 90
2830.17 89
2830.29 89
2830.41 89
2830.53 88
2830.65 87
2830.78 85
2830.90 81
2831.02 76
2831.14 71
2831.26 66
2831.38 62
2831.51 59
2831.63 57
2831.75 56
2831.87 55
2831.99 54
2832.12 53
2832.24 53
2832.36 54
2832.48 58
2832.60 64
2832.73 71
2832.85 79
2832.97 85
2833.09 87
2833.21 84
2833.34 76
2833.46 65
2833.58 53
2833.70 41
2833.82 32
2833.95 26
2834.07 24
2834.19 24
2834.31 27
2834.43 30
2834.56 35
2834.68 41
2834.80 48
2834.92 55
2835.04 64
2835.17 72
2835.29 80
2835.41 85
2835.53 88
2835.65 89
2835.78 88
2835.90 86
2836.02 86
2836.14 88
2836.26 92
2836.39 98
2836.51 104
2836.63 109
2836.75 111
2836.87 110
2837.00 107
2837.12 102
2837.24 96
2837.36 90
2837.49 85
2837.61 81
2837.73 75
2837.85 68
2837.97 60
2838.10 52
2838.22 44
2838.34 37
2838.46 31
2838.58 27
2838.71 24
2838.83 19
2838.95 14
2839.07 7
2839.19 1
2839.32 0
2839.44 0
2839.56 0
2839.68 0
2839.81 0
2839.93 0
2840.05 0
2840.17 0
2840.29 0
2840.42 3
2840.54 10
2840.66 19
2840.78 32
2840.90 48
2841.03 63
2841.15 78
2841.27 89
2841.39 96
2841.52 98
2841.64 96
2841.76 91
2841.88 84
2842.00 77
2842.13 70
2842.25 63
2842.37 56
2842.49 48
2842.61 40
2842.74 31
2842.86 22
2842.98 15
2843.10 10
2843.23 9
2843.35 11
2843.47 15
2843.59 21
2843.71 27
2843.84 31
2843.96 33
2844.08 31
2844.20 27
2844.33 22
2844.45 17
2844.57 13
2844.69 12
2844.81 14
2844.94 17
2845.06 23
2845.18 30
2845.30 37
2845.43 44
2845.55 50
2845.67 55
2845.79 60
2845.91 64
2846.04 67
2846.16 68
2846.28 67
2846.40 65
2846.53 61
2846.65 58
2846.77 55
2846.89 53
2847.01 53
2847.14 55
2847.26 58
2847.38 62
2847.50 66
2847.63 69
2847.75 70
2847.87 70
2847.99 68
2848.12 66
2848.24 64
2848.36 62
2848.48 63
2848.60 64
2848.73 66
2848.85 67
2848.97 67
2849.09 65
2849.22 60
2849.34 53
2849.46 45
2849.58 38
2849.71 33
2849.83 30
2849.95 31
2850.07 35
2850.20 41
2850.32 47
2850.44 54
2850.56 60
2850.68 65
2850.81 69
2850.93 73
2851.05 77
2851.17 83
2851.30 90
2851.42 99
2851.54 110
2851.66 122
2851.79 134
2851.91 145
2852.03 154
2852.15 160
2852.28 161
2852.40 157
2852.52 149
2852.64 137
2852.76 123
2852.89 108
2853.01 94
2853.13 82
2853.25 74
2853.38 71
2853.50 74
2853.62 80
2853.74 90
2853.87 101
2853.99 111
2854.11 119
2854.23 124
2854.36 125
2854.48 124
2854.60 120
2854.72 115
2854.85 109
2854.97 102
2855.09 97
2855.21 92
2855.34 89
2855.46 87
2855.58 86
2855.70 87
2855.83 88
2855.95 91
2856.07 95
2856.19 100
2856.32 106
2856.44 111
2856.56 116
2856.68 117
2856.81 117
2856.93 113
2857.05 108
2857.17 101
2857.30 92
2857.42 84
2857.54 76
2857.66 69
2857.79 63
2857.91 59
2858.03 56
2858.15 55
2858.28 55
2858.40 56
2858.52 56
2858.64 57
2858.77 58
2858.89 61
2859.01 65
2859.13 70
2859.26 75
2859.38 79
2859.50 81
2859.62 80
2859.75 77
2859.87 72
2859.99 67
2860.11 63
2860.24 61
2860.36 61
2860.48 62
2860.60 62
2860.73 62
2860.85 58
2860.97 53
2861.09 46
2861.22 40
2861.34 35
2861.46 35
2861.58 38
2861.71 45
2861.83 54
2861.95 64
2862.07 73
2862.20 80
2862.32 85
2862.44 88
2862.57 89
2862.69 90
2862.81 90
2862.93 90
2863.06 91
2863.18 90
2863.30 89
2863.42 85
2863.55 80
2863.67 73
2863.79 64
2863.91 53
2864.04 41
2864.16 29
2864.28 16
2864.40 4
2864.53 0
2864.65 0
2864.77 0
2864.90 0
2865.02 0
2865.14 0
2865.26 0
2865.39 0
2865.51 0
2865.63 3
2865.75 8
2865.88 16
2866.00 29
2866.12 45
2866.24 63
2866.37 81
2866.49 97
2866.61 109
2866.74 116
2866.86 119
2866.98 118
2867.10 115
2867.23 112
2867.35 110
2867.47 110
2867.59 113
2867.72 118
2867.84 125
2867.96 132
2868.09 137
2868.21 140
2868.33 139
2868.45 135
2868.58 129
2868.70 123
2868.82 117
2868.94 114
2869.07 112
2869.19 112
2869.31 112
2869.44 111
2869.56 110
2869.68 108
2869.80 105
2869.93 102
2870.05 100
2870.17 98
2870.30 97
2870.42 95
2870.54 91
2870.66 85
2870.79 76
2870.91 64
2871.03 51
2871.15 39
2871.28 29
2871.40 22
2871.52 21
2871.65 24
2871.77 31
2871.89 43
2872.01 57
2872.14 73
2872.26 89
2872.38 105
2872.51 119
2872.63 132
2872.75 141
2872.87 148
2873.00 153
2873.12 156
2873.24 159
2873.37 162
2873.49 167
2873.61 173
2873.73 179
2873.86 186
2873.98 190
2874.10 193
2874.23 193
2874.35 190
2874.47 185
2874.59 178
2874.72 172
2874.84 166
2874.96 161
2875.09 157
2875.21 152
2875.33 146
2875.45 139
2875.58 131
2875.70 121
2875.82 110
2875.95 100
2876.07 91
2876.19 86
2876.31 84
2876.44 86
2876.56 92
2876.68 100
2876.81 109
2876.93 118
2877.05 125
2877.17 129
2877.30 129
2877.42 125
2877.54 117
2877.67 108
2877.79 98
2877.91 88
2878.04 81
2878.16 76
2878.28 74
2878.40 75
2878.53 79
2878.65 85
2878.77 93
2878.90 104
2879.02 116
2879.14 129
2879.26 143
2879.39 155
2879.51 165
2879.63 172
2879.76 176
2879.88 176
2880.00 174
2880.13 169
2880.25 162
2880.37 154
2880.49 145
2880.62 134
2880.74 122
2880.86 109
2880.99 96
2881.11 85
2881.23 74
2881.36 65
2881.48 55
2881.60 47
2881.72 39
2881.85 33
2881.97 31
2882.09 35
2882.22 47
2882.34 66
2882.46 91
2882.59 119
2882.71 146
2882.83 169
2882.96 185
2883.08 192
2883.20 192
2883.32 186
2883.45 176
2883.57 166
2883.69 157
2883.82 149
2883.94 143
2884.06 140
2884.19 137
2884.31 135
2884.43 133
2884.56 130
2884.68 126
2884.80 120
2884.92 114
2885.05 109
2885.17 105
2885.29 104
2885.42 105
2885.54 108
2885.66 111
2885.79 112
2885.91 111
2886.03 105
2886.16 96
2886.28 84
2886.40 73
2886.52 62
2886.65 55
2886.77 50
2886.89 47
2887.02 45
2887.14 43
2887.26 40
2887.39 35
2887.51 30
2887.63 26
2887.76 25
2887.88 26
2888.00 30
2888.13 37
2888.25 46
2888.37 56
2888.50 66
2888.62 76
2888.74 84
2888.86 90
2888.99 94
2889.11 94
2889.23 89
2889.36 81
2889.48 70
2889.60 57
2889.73 44
2889.85 33
2889.97 23
2890.10 16
2890.22 12
2890.34 11
2890.47 13
2890.59 16
2890.71 21
2890.84 27
2890.96 34
2891.08 40
2891.21 46
2891.33 52
2891.45 57
2891.58 63
2891.70 70
2891.82 78
2891.94 87
2892.07 95
2892.19 102
2892.31 108
2892.44 111
2892.56 112
2892.68 111
2892.81 108
2892.93 103
2893.05 99
2893.18 93
2893.30 88
2893.42 82
2893.55 76
2893.67 70
2893.79 64
2893.92 58
2894.04 53
2894.16 49
2894.29 44
2894.41 40
2894.53 36
2894.66 33
2894.78 32
2894.90 31
2895.03 32
2895.15 33
2895.27 35
2895.40 36
2895.52 37
2895.64 37
2895.77 37
2895.89 38
2896.01 40
2896.14 44
2896.26 50
2896.38 56
2896.51 62
2896.63 66
2896.75 67
2896.88 64
2897.00 57
2897.12 47
2897.25 36
2897.37 24
2897.49 14
2897.62 8
2897.74 7
2897.86 12
2897.99 21
2898.11 33
2898.23 45
2898.36 57
2898.48 66
2898.60 73
2898.73 77
2898.85 80
2898.97 85
2899.10 91
2899.22 98
2899.34 106
2899.47 114
2899.59 119
2899.71 122
2899.84 121
2899.96 118
2900.08 115
2900.21 112
2900.33 111
2900.45 112
2900.58 115
2900.70 118
2900.82 122
2900.95 127
2901.07 131
2901.20 136
2901.32 143
2901.44 151
2901.57 160
2901.69 171
2901.81 181
2901.94 190
2902.06 196
2902.18 200
2902.31 200
2902.43 197
2902.55 193
2902.68 187
2902.80 180
2902.92 174
2903.05 166
2903.17 158
2903.29 149
2903.42 139
2903.54 129
2903.66 120
2903.79 114
2903.91 110
2904.03 108
2904.16 107
2904.28 105
2904.41 104
2904.53 102
2904.65 101
2904.78 103
2904.90 109
2905.02 120
2905.15 135
2905.27 150
2905.39 163
2905.52 172
2905.64 175
2905.76 173
2905.89 167
2906.01 160
2906.13 153
2906.26 145
2906.38 139
2906.51 131
2906.63 123
2906.75 114
2906.88 106
2907.00 101
2907.12 101
2907.25 106
2907.37 116
2907.49 131
2907.62 147
2907.74 163
2907.86 176
2907.99 183
2908.11 187
2908.24 187
2908.36 185
2908.48 183
2908.61 181
2908.73 181
2908.85 181
2908.98 183
2909.10 186
2909.22 188
2909.35 190
2909.47 192
2909.59 195
2909.72 198
2909.84 202
2909.97 206
2910.09 211
2910.21 216
2910.34 220
2910.46 221
2910.58 220
2910.71 215
2910.83 207
2910.95 196
2911.08 184
2911.20 171
2911.33 160
2911.45 152
2911.57 146
2911.70 143
2911.82 142
2911.94 140
2912.07 138
2912.19 135
2912.32 131
2912.44 125
2912.56 118
2912.69 111
2912.81 103
2912.93 94
2913.06 87
2913.18 81
2913.30 77
2913.43 77
2913.55 82
2913.68 90
2913.80 101
2913.92 112
2914.05 120
2914.17 125
2914.29 125
2914.42 121
2914.54 113
2914.67 104
2914.79 96
2914.91 91
2915.04 87
2915.16 86
2915.28 85
2915.41 84
2915.53 83
2915.66 81
2915.78 80
2915.90 79
2916.03 79
2916.15 79
2916.27 80
2916.40 80
2916.52 78
2916.65 74
2916.77 69
2916.89 61
2917.02 50
2917.14 38
2917.26 25
2917.39 11
2917.51 0
2917.64 0
2917.76 0
2917.88 0
2918.01 0
2918.13 0
2918.25 0
2918.38 0
2918.50 1
2918.63 10
2918.75 18
2918.87 25
2919.00 31
2919.12 37
2919.25 41
2919.37 45
2919.49 48
2919.62 50
2919.74 53
2919.86 56
2919.99 58
2920.11 60
2920.24 61
2920.36 61
2920.48 59
2920.61 56
2920.73 53
2920.85 50
2920.98 48
2921.10 47
2921.23 47
2921.35 49
2921.47 52
2921.60 55
2921.72 59
2921.85 63
2921.97 68
2922.09 74
2922.22 81
2922.34 89
2922.47 99
2922.59 108
2922.71 117
2922.84 122
2922.96 123
2923.08 121
2923.21 116
2923.33 110
2923.46 105
2923.58 105
2923.70 110
2923.83 122
2923.95 137
2924.08 155
2924.20 172
2924.32 187
2924.45 198
2924.57 204
2924.70 206
2924.82 205
2924.94 201
2925.07 197
2925.19 194
2925.32 192
2925.44 191
2925.56 192
2925.69 193
2925.81 196
2925.94 199
2926.06 203
2926.18 208
2926.31 213
2926.43 218
2926.56 225
2926.68 231
2926.80 239
2926.93 245
2927.05 251
2927.17 254
2927.30 253
2927.42 248
2927.55 240
2927.67 228
2927.79 215
2927.92 203
2928.04 192
2928.17 184
2928.29 179
2928.42 177
2928.54 175
2928.66 174
2928.79 173
2928.91 171
2929.04 167
2929.16 163
2929.28 160
2929.41 158
2929.53 157
2929.66 158
2929.78 161
2929.90 164
2930.03 167
2930.15 170
2930.28 173
2930.40 175
2930.52 177
2930.65 179
2930.77 179
2930.90 180
2931.02 179
2931.14 178
2931.27 177
2931.39 175
2931.52 174
2931.64 174
2931.76 176
2931.89 179
2932.01 184
2932.14 189
2932.26 193
2932.38 194
2932.51 192
2932.63 185
2932.76 174
2932.88 159
2933.01 141
2933.13 123
2933.25 107
2933.38 93
2933.50 83
2933.63 77
2933.75 75
2933.87 76
2934.00 78
2934.12 82
2934.25 87
2934.37 91
2934.49 96
2934.62 101
2934.74 106
2934.87 110
2934.99 114
2935.12 116
2935.24 116
2935.36 115
2935.49 113
2935.61 111
2935.74 110
2935.86 112
2935.98 116
2936.11 121
2936.23 125
2936.36 126
2936.48 123
2936.61 115
2936.73 105
2936.85 94
2936.98 85
2937.10 81
2937.23 84
2937.35 91
2937.48 102
2937.60 113
2937.72 121
2937.85 124
2937.97 121
2938.10 113
2938.22 102
2938.34 90
2938.47 78
2938.59 68
2938.72 61
2938.84 55
2938.97 52
2939.09 52
2939.21 55
2939.34 61
2939.46 69
2939.59 78
2939.71 87
2939.84 94
2939.96 99
2940.08 101
2940.21 100
2940.33 100
2940.46 99
2940.58 99
2940.71 100
2940.83 101
2940.95 100
2941.08 98
2941.20 94
2941.33 91
2941.45 88
2941.58 90
2941.70 95
2941.82 105
2941.95 116
2942.07 128
2942.20 137
2942.32 142
2942.45 141
2942.57 135
2942.69 125
2942.82 113
2942.94 100
2943.07 88
2943.19 79
2943.32 71
2943.44 64
2943.56 58
2943.69 53
2943.81 46
2943.94 40
2944.06 33
2944.19 26
2944.31 20
2944.43 15
2944.56 11
2944.68 7
2944.81 5
2944.93 3
2945.06 1
2945.18 0
2945.31 0
2945.43 0
2945.55 0
2945.68 0
2945.80 0
2945.93 0
2946.05 2
2946.18 12
2946.30 25
2946.42 36
2946.55 46
2946.67 52
2946.80 54
2946.92 53
2947.05 49
2947.17 45
2947.30 43
2947.42 42
2947.54 42
2947.67 44
2947.79 44
2947.92 43
2948.04 38
2948.17 30
2948.29 20
2948.42 11
2948.54 3
2948.66 0
2948.79 2
2948.91 8
2949.04 17
2949.16 28
2949.29 38
2949.41 46
2949.54 50
2949.66 52
2949.78 52
2949.91 51
2950.03 50
2950.16 50
2950.28 50
2950.41 52
2950.53 54
2950.66 55
2950.78 56
2950.90 56
2951.03 55
2951.15 53
2951.28 52
2951.40 51
2951.53 51
2951.65 52
2951.78 55
2951.90 58
2952.03 62
2952.15 65
2952.27 67
2952.40 67
2952.52 65
2952.65 61
2952.77 55
2952.90 48
2953.02 40
2953.15 33
2953.27 28
2953.40 24
2953.52 22
2953.64 22
2953.77 23
2953.89 24
2954.02 25
2954.14 27
2954.27 28
2954.39 30
2954.52 33
2954.64 34
2954.77 36
2954.89 35
2955.01 33
2955.14 31
2955.26 27
2955.39 26
2955.51 26
2955.64 30
2955.76 36
2955.89 43
2956.01 51
2956.14 57
2956.26 61
2956.39 61
2956.51 60
2956.63 56
2956.76 52
2956.88 49
2957.01 48
2957.13 50
2957.26 54
2957.38 60
2957.51 67
2957.63 74
2957.76 79
2957.88 81
2958.01 81
2958.13 78
2958.25 74
2958.38 71
2958.50 69
2958.63 69
2958.75 72
2958.88 75
2959.00 80
2959.13 83
2959.25 84
2959.38 85
2959.50 84
2959.63 84
2959.75 85
2959.88 89
2960.00 97
2960.12 109
2960.25 124
2960.37 142
2960.50 160
2960.62 178
2960.75 194
2960.87 206
2961.00 214
2961.12 218
2961.25 219
2961.37 219
2961.50 219
2961.62 220
2961.75 222
2961.87 225
2962.00 228
2962.12 230
2962.24 230
2962.37 228
2962.49 223
2962.62 217
2962.74 210
2962.87 204
2962.99 197
2963.12 191
2963.24 186
2963.37 180
2963.49 173
2963.62 164
2963.74 154
2963.87 144
2963.99 134
2964.12 125
2964.24 118
2964.37 113
2964.49 109
2964.61 105
2964.74 101
2964.86 95
2964.99 88
2965.11 81
2965.24 73
2965.36 65
2965.49 57
2965.61 48
2965.74 38
2965.86 27
2965.99 15
2966.11 4
2966.24 0
2966.36 0
2966.49 0
2966.61 0
2966.74 0
2966.86 0
2966.99 0
2967.11 2
2967.24 5
2967.36 7
2967.49 9
2967.61 10
2967.74 11
2967.86 11
2967.98 12
2968.11 14
2968.23 19
2968.36 27
2968.48 38
2968.61 49
2968.73 60
2968.86 69
2968.98 73
2969.11 72
2969.23 68
2969.36 63
2969.48 57
2969.61 54
2969.73 53
2969.86 55
2969.98 58
2970.11 61
2970.23 62
2970.36 60
2970.48 56
2970.61 49
2970.73 42
2970.86 36
2970.98 31
2971.11 30
2971.23 33
2971.36 38
2971.48 46
2971.61 55
2971.73 64
2971.86 74
2971.98 82
2972.11 88
2972.23 93
2972.36 96
2972.48 96
2972.61 95
2972.73 92
2972.86 88
2972.98 83
2973.11 79
2973.23 76
2973.36 73
2973.48 72
2973.61 71
2973.73 70
2973.86 69
2973.98 68
2974.11 67
2974.23 66
2974.36 65
2974.48 64
2974.61 63
2974.73 63
2974.86 64
2974.98 67
2975.11 71
2975.23 76
2975.36 81
2975.48 85
2975.61 88
2975.73 89
2975.86 88
2975.98 87
2976.11 85
2976.23 85
2976.36 86
2976.48 88
2976.61 90
2976.73 92
2976.86 93
2976.98 93
2977.11 92
2977.23 92
2977.36 94
2977.48 97
2977.61 102
2977.73 108
2977.86 115
2977.98 122
2978.11 129
2978.23 133
2978.36 136
2978.48 137
2978.61 136
2978.73 134
2978.86 132
2978.98 128
2979.11 124
2979.23 119
2979.36 114
2979.48 109
2979.61 103
2979.73 99
2979.86 97
2979.98 97
2980.11 100
2980.23 104
2980.36 110
2980.48 114
2980.61 118
2980.73 119
2980.86 119
2980.98 118
2981.11 118
2981.23 119
2981.36 121
2981.48 124
2981.61 126
2981.73 127
2981.86 126
2981.98 124
2982.11 122
2982.24 120
2982.36 120
2982.49 123
2982.61 128
2982.74 133
2982.86 137
2982.99 138
2983.11 134
2983.24 124
2983.36 109
2983.49 91
2983.61 71
2983.74 51
2983.86 35
2983.99 22
2984.11 15
2984.24 13
2984.36 15
2984.49 18
2984.61 21
2984.74 23
2984.86 21
2984.99 17
2985.11 10
2985.24 3
2985.36 0
2985.49 0
2985.62 0
2985.74 0
2985.87 7
2985.99 16
2986.12 24
2986.24 32
2986.37 39
2986.49 45
2986.62 50
2986.74 53
2986.87 55
2986.99 56
2987.12 55
2987.24 52
2987.37 49
2987.49 45
2987.62 41
2987.74 38
2987.87 36
2987.99 35
2988.12 34
2988.25 33
2988.37 33
2988.50 33
2988.62 34
2988.75 37
2988.87 40
2989.00 44
2989.12 47
2989.25 48
2989.37 46
2989.50 40
2989.62 30
2989.75 19
2989.87 7
2990.00 0
2990.12 0
2990.25 0
2990.38 0
2990.50 0
2990.63 8
2990.75 16
2990.88 24
2991.00 31
2991.13 37
2991.25 41
2991.38 45
2991.50 49
2991.63 53
2991.75 57
2991.88 62
2992.00 67
2992.13 73
2992.26 79
2992.38 84
2992.51 90
2992.63 94
2992.76 99
2992.88 103
2993.01 108
2993.13 112
2993.26 115
2993.38 117
2993.51 115
2993.63 110
2993.76 102
2993.89 91
2994.01 79
2994.14 68
2994.26 60
2994.39 56
2994.51 54
2994.64 54
2994.76 55
2994.89 53
2995.01 49
2995.14 42
2995.27 34
2995.39 26
2995.52 20
2995.64 15
2995.77 13
2995.89 12
2996.02 11
2996.14 10
2996.27 7
2996.39 3
2996.52 0
2996.64 0
2996.77 0
2996.90 0
2997.02 0
2997.15 0
2997.27 0
2997.40 0
2997.52 9
2997.65 20
2997.77 33
2997.90 45
2998.03 54
2998.15 62
2998.28 66
2998.40 69
2998.53 70
2998.65 71
2998.78 71
2998.90 71
2999.03 70
2999.15 68
2999.28 63
2999.41 57
2999.53 50
2999.66 46
2999.78 44
2999.91 46
3000.03 52
3000.16 60
3000.28 68
3000.41 73
3000.54 75
3000.66 73
3000.79 67
3000.91 59
3001.04 52
3001.16 48
3001.29 47
3001.41 51
3001.54 57
3001.67 65
3001.79 74
3001.92 81
3002.04 87
3002.17 91
3002.29 94
3002.42 97
3002.54 100
3002.67 103
3002.80 106
3002.92 109
3003.05 111
3003.17 111
3003.30 109
3003.42 106
3003.55 103
3003.67 100
3003.80 98
3003.93 96
3004.05 94
3004.18 92
3004.30 89
3004.43 86
3004.55 83
3004.68 78
3004.81 73
3004.93 65
3005.06 57
3005.18 47
3005.31 39
3005.43 32
3005.56 31
3005.68 36
3005.81 47
3005.94 62
3006.06 79
3006.19 94
3006.31 106
3006.44 112
3006.56 112
3006.69 108
3006.82 102
3006.94 96
3007.07 92
3007.19 90
3007.32 91
3007.44 94
3007.57 98
3007.70 102
3007.82 105
3007.95 106
3008.07 105
3008.20 101
3008.32 95
3008.45 87
3008.57 77
3008.70 66
3008.83 56
3008.95 46
3009.08 36
3009.20 28
3009.33 19
3009.45 10
3009.58 2
3009.71 0
3009.83 0
3009.96 0
3010.08 0
3010.21 0
3010.34 0
3010.46 0
3010.59 0
3010.71 8
3010.84 18
3010.96 27
3011.09 36
3011.22 43
3011.34 51
3011.47 58
3011.59 64
3011.72 71
3011.84 77
3011.97 82
3012.10 86
3012.22 87
3012.35 85
3012.47 82
3012.60 77
3012.72 71
3012.85 64
3012.98 59
3013.10 55
3013.23 52
3013.35 50
3013.48 48
3013.61 47
3013.73 45
3013.86 42
3013.98 40
3014.11 38
3014.23 36
3014.36 34
3014.49 32
3014.61 31
3014.74 29
3014.86 28
3014.99 27
3015.12 28
3015.24 30
3015.37 33
3015.49 37
3015.62 40
3015.74 41
3015.87 40
3016.00 36
3016.12 30
3016.25 25
3016.37 20
3016.50 18
3016.63 20
3016.75 24
3016.88 30
3017.00 37
3017.13 44
3017.25 49
3017.38 52
3017.51 54
3017.63 55
3017.76 56
3017.88 57
3018.01 59
3018.14 61
3018.26 63
3018.39 64
3018.51 65
3018.64 64
3018.77 63
3018.89 62
3019.02 60
3019.14 60
3019.27 62
3019.40 66
3019.52 72
3019.65 82
3019.77 92
3019.90 103
3020.02 111
3020.15 116
3020.28 117
3020.40 113
3020.53 106
3020.65 97
3020.78 87
3020.91 80
3021.03 74
3021.16 70
3021.28 68
3021.41 66
3021.54 63
3021.66 60
3021.79 57
3021.91 54
3022.04 51
3022.17 50
3022.29 49
3022.42 49
3022.54 48
3022.67 48
3022.80 47
3022.92 47
3023.05 49
3023.17 53
3023.30 59
3023.43 66
3023.55 75
3023.68 83
3023.80 90
3023.93 96
3024.06 102
3024.18 108
3024.31 116
3024.43 123
3024.56 131
3024.69 136
3024.81 138
3024.94 136
3025.06 129
3025.19 118
3025.32 105
3025.44 93
3025.57 84
3025.69 78
3025.82 74
3025.95 73
3026.07 72
3026.20 71
3026.33 69
3026.45 65
3026.58 63
3026.70 62
3026.83 64
3026.96 71
3027.08 81
3027.21 94
3027.33 109
3027.46 123
3027.59 135
3027.71 143
3027.84 147
3027.96 148
3028.09 145
3028.22 140
3028.34 134
3028.47 127
3028.60 119
3028.72 111
3028.85 103
3028.97 95
3029.10 87
3029.23 78
3029.35 68
3029.48 59
3029.60 49
3029.73 40
3029.86 31
3029.98 24
3030.11 18
3030.23 16
3030.36 15
3030.49 17
3030.61 21
3030.74 25
3030.87 28
3030.99 31
3031.12 33
3031.24 36
3031.37 38
3031.50 42
3031.62 47
3031.75 52
3031.88 54
3032.00 54
3032.13 50
3032.25 42
3032.38 31
3032.51 20
3032.63 10
3032.76 3
3032.88 2
3033.01 6
3033.14 15
3033.26 28
3033.39 44
3033.52 61
3033.64 77
3033.77 90
3033.89 100
3034.02 106
3034.15 108
3034.27 106
3034.40 101
3034.53 95
3034.65 88
3034.78 82
3034.90 76
3035.03 73
3035.16 71
3035.28 72
3035.41 73
3035.54 74
3035.66 75
3035.79 74
3035.91 72
3036.04 69
3036.17 64
3036.29 59
3036.42 55
3036.55 53
3036.67 55
3036.80 59
3036.92 66
3037.05 75
3037.18 85
3037.30 93
3037.43 100
3037.56 103
3037.68 104
3037.81 102
3037.94 99
3038.06 96
3038.19 92
3038.31 90
3038.44 88
3038.57 86
3038.69 84
3038.82 81
3038.95 78
3039.07 76
3039.20 74
3039.32 72
3039.45 71
3039.58 70
3039.70 69
3039.83 68
3039.96 66
3040.08 64
3040.21 60
3040.34 57
3040.46 52
3040.59 47
3040.71 41
3040.84 36
3040.97 30
3041.09 26
3041.22 22
3041.35 19
3041.47 18
3041.60 19
3041.73 20
3041.85 23
3041.98 28
3042.11 33
3042.23 39
3042.36 45
3042.48 51
3042.61 57
3042.74 61
3042.86 64
3042.99 66
3043.12 68
3043.24 71
3043.37 74
3043.50 78
3043.62 82
3043.75 88
3043.88 93
3044.00 97
3044.13 100
3044.25 101
3044.38 100
3044.51 97
3044.63 92
3044.76 84
3044.89 75
3045.01 64
3045.14 52
3045.27 41
3045.39 32
3045.52 27
3045.65 24
3045.77 24
3045.90 26
3046.02 28
3046.15 30
3046.28 33
3046.40 35
3046.53 38
3046.66 41
3046.78 43
3046.91 45
3047.04 44
3047.16 41
3047.29 33
3047.42 23
3047.54 11
3047.67 0
3047.80 0
3047.92 0
3048.05 0
3048.18 0
3048.30 0
3048.43 0
3048.56 0
3048.68 0
3048.81 14
3048.93 30
3049.06 46
3049.19 61
3049.31 74
3049.44 84
3049.57 93
3049.69 101
3049.82 109
3049.95 117
3050.07 125
3050.20 134
3050.33 143
3050.45 151
3050.58 158
3050.71 164
3050.83 168
3050.96 172
3051.09 174
3051.21 175
3051.34 175
3051.47 172
3051.59 167
3051.72 160
3051.85 151
3051.97 143
3052.10 136
3052.23 132
3052.35 130
3052.48 130
3052.61 131
3052.73 130
3052.86 125
3052.99 118
3053.11 107
3053.24 97
3053.37 88
3053.49 82
3053.62 82
3053.75 85
3053.87 92
3054.00 100
3054.13 107
3054.25 112
3054.38 115
3054.51 115
3054.63 114
3054.76 111
3054.89 109
3055.01 106
3055.14 103
3055.27 103
3055.39 104
3055.52 108
3055.65 114
3055.77 123
3055.90 132
3056.03 142
3056.15 149
3056.28 154
3056.41 155
3056.53 153
3056.66 149
3056.79 145
3056.91 141
3057.04 139
3057.17 139
3057.29 139
3057.42 140
3057.55 140
3057.67 139
3057.80 138
3057.93 136
3058.05 133
3058.18 130
3058.31 126
3058.43 120
3058.56 112
3058.69 101
3058.81 88
3058.94 75
3059.07 63
3059.19 54
3059.32 50
3059.45 51
3059.57 57
3059.70 67
3059.83 80
3059.95 94
3060.08 107
3060.21 119
3060.33 127
3060.46 133
3060.59 136
3060.71 136
3060.84 136
3060.97 136
3061.10 136
3061.22 137
3061.35 140
3061.48 145
3061.60 152
3061.73 161
3061.86 171
3061.98 180
3062.11 187
3062.24 191
3062.36 190
3062.49 185
3062.62 175
3062.74 164
3062.87 152
3063.00 144
3063.12 140
3063.25 143
3063.38 152
3063.50 168
3063.63 187
3063.76 207
3063.89 226
3064.01 242
3064.14 252
3064.27 258
3064.39 259
3064.52 258
3064.65 254
3064.77 250
3064.90 247
3065.03 244
3065.15 243
3065.28 244
3065.41 246
3065.53 251
3065.66 259
3065.79 270
3065.92 284
3066.04 298
3066.17 313
3066.30 327
3066.42 339
3066.55 347
3066.68 351
3066.80 351
3066.93 348
3067.06 342
3067.18 334
3067.31 326
3067.44 317
3067.57 309
3067.69 301
3067.82 295
3067.95 290
3068.07 287
3068.20 286
3068.33 286
3068.45 287
3068.58 289
3068.71 290
3068.83 290
3068.96 289
3069.09 286
3069.22 282
3069.34 278
3069.47 277
3069.60 278
3069.72 282
3069.85 288
3069.98 297
3070.10 306
3070.23 315
3070.36 320
3070.49 322
3070.61 321
3070.74 317
3070.87 310
3070.99 302
3071.12 294
3071.25 286
3071.37 277
3071.50 270
3071.63 263
3071.76 257
3071.88 252
3072.01 248
3072.14 244
3072.26 240
3072.39 237
3072.52 234
3072.64 231
3072.77 231
3072.90 233
3073.03 237
3073.15 243
3073.28 250
3073.41 256
3073.53 260
3073.66 260
3073.79 257
3073.92 250
3074.04 241
3074.17 229
3074.30 217
3074.42 206
3074.55 195
3074.68 187
3074.80 182
3074.93 180
3075.06 181
3075.19 185
3075.31 189
3075.44 193
3075.57 196
3075.69 196
3075.82 193
3075.95 186
3076.08 178
3076.20 169
3076.33 161
3076.46 155
3076.58 153
3076.71 154
3076.84 158
3076.97 163
3077.09 168
3077.22 171
3077.35 171
3077.47 169
3077.60 166
3077.73 163
3077.86 162
3077.98 163
3078.11 167
3078.24 173
3078.36 181
3078.49 190
3078.62 198
3078.75 203
3078.87 206
3079.00 206
3079.13 204
3079.25 200
3079.38 195
3079.51 193
3079.64 194
3079.76 199
3079.89 208
3080.02 220
3080.14 234
3080.27 246
3080.40 256
3080.53 262
3080.65 264
3080.78 263
3080.91 260
3081.03 257
3081.16 255
3081.29 254
3081.42 254
3081.54 254
3081.67 253
3081.80 250
3081.93 245
3082.05 237
3082.18 229
3082.31 221
3082.43 214
3082.56 208
3082.69 204
3082.82 200
3082.94 196
3083.07 192
3083.20 187
3083.32 180
3083.45 174
3083.58 168
3083.71 162
3083.83 157
3083.96 154
3084.09 150
3084.22 146
3084.34 142
3084.47 135
3084.60 126
3084.72 116
3084.85 105
3084.98 94
3085.11 85
3085.23 79
3085.36 75
3085.49 75
3085.62 77
3085.74 81
3085.87 86
3086.00 91
3086.13 94
3086.25 95
3086.38 94
3086.51 91
3086.63 88
3086.76 84
3086.89 82
3087.02 81
3087.14 81
3087.27 82
3087.40 84
3087.53 85
3087.65 86
3087.78 85
3087.91 83
3088.04 80
3088.16 76
3088.29 72
3088.42 65
3088.54 57
3088.67 48
3088.80 38
3088.93 28
3089.05 20
3089.18 13
3089.31 8
3089.44 4
3089.56 1
3089.69 0
3089.82 0
3089.95 0
3090.07 0
3090.20 0
3090.33 0
3090.46 0
3090.58 0
3090.71 9
3090.84 18
3090.97 25
3091.09 30
3091.22 32
3091.35 31
3091.47 31
3091.60 30
3091.73 31
3091.86 34
3091.98 40
3092.11 47
3092.24 55
3092.37 62
3092.49 70
3092.62 77
3092.75 82
3092.88 87
3093.00 91
3093.13 96
3093.26 100
3093.39 105
3093.51 111
3093.64 119
3093.77 126
3093.90 132
3094.02 137
3094.15 138
3094.28 136
3094.41 130
3094.53 121
3094.66 110
3094.79 100
3094.92 92
3095.04 88
3095.17 88
3095.30 91
3095.43 96
3095.55 99
3095.68 101
3095.81 98
3095.94 92
3096.06 81
3096.19 68
3096.32 53
3096.45 39
3096.57 27
3096.70 18
3096.83 12
3096.96 11
3097.08 13
3097.21 19
3097.34 27
3097.47 37
3097.59 46
3097.72 54
3097.85 59
3097.98 61
3098.10 60
3098.23 57
3098.36 52
3098.49 46
3098.61 39
3098.74 34
3098.87 30
3099.00 28
3099.13 26
3099.25 26
3099.38 25
3099.51 25
3099.64 26
3099.76 27
3099.89 29
3100.02 34
3100.15 40
3100.27 48
3100.40 56
3100.53 62
3100.66 66
3100.78 67
3100.91 64
3101.04 58
3101.17 52
3101.29 45
3101.42 39
3101.55 36
3101.68 34
3101.80 34
3101.93 35
3102.06 35
3102.19 33
3102.32 28
3102.44 21
3102.57 12
3102.70 2
3102.83 0
3102.95 0
3103.08 0
3103.21 0
3103.34 0
3103.46 0
3103.59 0
3103.72 0
3103.85 0
3103.98 3
3104.10 9
3104.23 17
3104.36 28
3104.49 41
3104.61 53
3104.74 62
3104.87 67
3105.00 66
3105.12 61
3105.25 53
3105.38 45
3105.51 39
3105.64 37
3105.76 38
3105.89 44
3106.02 52
3106.15 61
3106.27 70
3106.40 77
3106.53 82
3106.66 87
3106.78 91
3106.91 96
3107.04 101
3107.17 107
3107.30 114
3107.42 121
3107.55 127
3107.68 132
3107.81 137
3107.93 142
3108.06 146
3108.19 150
3108.32 154
3108.45 156
3108.57 156
3108.70 152
3108.83 145
3108.96 134
3109.08 121
3109.21 109
3109.34 100
3109.47 96
3109.60 98
3109.72 104
3109.85 113
3109.98 121
3110.11 127
3110.23 129
3110.36 127
3110.49 121
3110.62 115
3110.75 110
3110.87 107
3111.00 108
3111.13 111
3111.26 117
3111.39 124
3111.51 132
3111.64 139
3111.77 146
3111.90 152
3112.02 158
3112.15 163
3112.28 166
3112.41 166
3112.54 162
3112.66 154
3112.79 143
3112.92 129
3113.05 113
3113.18 98
3113.30 84
3113.43 72
3113.56 63
3113.69 57
3113.81 52
3113.94 50
3114.07 49
3114.20 50
3114.33 53
3114.45 56
3114.58 58
3114.71 60
3114.84 61
3114.97 59
3115.09 55
3115.22 49
3115.35 42
3115.48 35
3115.61 30
3115.73 27
3115.86 27
3115.99 30
3116.12 35
3116.24 41
3116.37 46
3116.50 50
3116.63 53
3116.76 56
3116.88 59
3117.01 63
3117.14 67
3117.27 73
3117.40 78
3117.52 83
3117.65 86
3117.78 86
3117.91 85
3118.04 82
3118.16 80
3118.29 79
3118.42 79
3118.55 79
3118.68 78
3118.80 77
3118.93 73
3119.06 67
3119.19 59
3119.32 50
3119.44 42
3119.57 36
3119.70 31
3119.83 28
3119.96 26
3120.08 24
3120.21 22
3120.34 17
3120.47 12
3120.60 6
3120.72 2
3120.85 0
3120.98 3
3121.11 10
3121.24 19
3121.36 31
3121.49 43
3121.62 53
3121.75 61
3121.88 66
3122.00 68
3122.13 67
3122.26 64
3122.39 59
3122.52 54
3122.64 49
3122.77 45
3122.90 43
3123.03 44
3123.16 46
3123.29 49
3123.41 53
3123.54 56
3123.67 59
3123.80 62
3123.93 66
3124.05 70
3124.18 75
3124.31 79
3124.44 83
3124.57 86
3124.69 85
3124.82 82
3124.95 77
3125.08 69
3125.21 59
3125.33 49
3125.46 39
3125.59 31
3125.72 25
3125.85 23
3125.98 23
3126.10 26
3126.23 31
3126.36 36
3126.49 39
3126.62 40
3126.74 39
3126.87 36
3127.00 32
3127.13 30
3127.26 30
3127.39 32
3127.51 35
3127.64 39
3127.77 42
3127.90 45
3128.03 46
3128.15 46
3128.28 46
3128.41 47
3128.54 49
3128.67 52
3128.80 56
3128.92 62
3129.05 69
3129.18 77
3129.31 86
3129.44 95
3129.56 105
3129.69 115
3129.82 124
3129.95 133
3130.08 141
3130.21 148
3130.33 155
3130.46 162
3130.59 168
3130.72 175
3130.85 182
3130.97 190
3131.10 196
3131.23 200
3131.36 202
3131.49 199
3131.62 191
3131.74 178
3131.87 162
3132.00 145
3132.13 128
3132.26 114
3132.39 104
3132.51 99
3132.64 98
3132.77 100
3132.90 105
3133.03 111
3133.16 118
3133.28 127
3133.41 136
3133.54 148
3133.67 159
3133.80 171
3133.93 180
3134.05 185
3134.18 185
3134.31 181
3134.44 173
3134.57 162
3134.69 149
3134.82 137
3134.95 125
3135.08 116
3135.21 110
3135.34 105
3135.46 103
3135.59 103
3135.72 104
3135.85 105
3135.98 106
3136.11 107
3136.23 108
3136.36 109
3136.49 110
3136.62 112
3136.75 115
3136.88 117
3137.00 117
3137.13 116
3137.26 114
3137.39 110
3137.52 105
3137.65 99
3137.78 94
3137.90 90
3138.03 88
3138.16 87
3138.29 87
3138.42 89
3138.55 90
3138.67 91
3138.80 90
3138.93 87
3139.06 83
3139.19 78
3139.32 73
3139.44 69
3139.57 67
3139.70 67
3139.83 68
3139.96 70
3140.09 71
3140.21 70
3140.34 67
3140.47 60
3140.60 52
3140.73 43
3140.86 34
3140.99 27
3141.11 22
3141.24 20
3141.37 19
3141.50 21
3141.63 22
3141.76 24
3141.88 25
3142.01 27
3142.14 30
3142.27 35
3142.40 41
3142.53 49
3142.66 58
3142.78 67
3142.91 75
3143.04 81
3143.17 84
3143.30 85
3143.43 84
3143.55 80
3143.68 74
3143.81 67
3143.94 59
3144.07 50
3144.20 41
3144.33 33
3144.45 25
3144.58 19
3144.71 16
3144.84 14
3144.97 16
3145.10 19
3145.23 25
3145.35 31
3145.48 37
3145.61 42
3145.74 48
3145.87 53
3146.00 58
3146.13 63
3146.25 69
3146.38 75
3146.51 80
3146.64 83
3146.77 84
3146.90 81
3147.03 75
3147.15 66
3147.28 54
3147.41 40
3147.54 26
3147.67 13
3147.80 2
3147.93 0
3148.05 0
3148.18 0
3148.31 0
3148.44 0
3148.57 0
3148.70 9
3148.83 20
3148.95 31
3149.08 42
3149.21 51
3149.34 59
3149.47 65
3149.60 69
3149.73 72
3149.85 74
3149.98 74
3150.11 72
3150.24 69
3150.37 63
3150.50 57
3150.63 50
3150.75 43
3150.88 36
3151.01 29
3151.14 21
3151.27 14
3151.40 8
3151.53 1
3151.66 0
3151.78 0
3151.91 0
3152.04 0
3152.17 0
3152.30 4
3152.43 9
3152.56 15
3152.68 21
3152.81 28
3152.94 35
3153.07 42
3153.20 48
3153.33 53
3153.46 55
3153.59 54
3153.71 50
3153.84 45
3153.97 39
3154.10 34
3154.23 31
3154.36 32
3154.49 37
3154.62 43
3154.74 51
3154.87 58
3155.00 62
3155.13 63
3155.26 60
3155.39 53
3155.52 42
3155.65 29
3155.77 16
3155.90 4
3156.03 0
3156.16 0
3156.29 0
3156.42 0
3156.55 0
3156.68 0
3156.80 1
3156.93 8
3157.06 13
3157.19 16
3157.32 18
3157.45 17
3157.58 13
3157.71 8
3157.83 1
3157.96 0
3158.09 0
3158.22 0
3158.35 0
3158.48 0
3158.61 0
3158.74 0
3158.86 5
3158.99 16
3159.12 26
3159.25 34
3159.38 39
3159.51 42
3159.64 44
3159.77 45
3159.90 45
3160.02 44
3160.15 42
3160.28 40
3160.41 37
3160.54 35
3160.67 33
3160.80 34
3160.93 38
3161.05 46
3161.18 58
3161.31 72
3161.44 89
3161.57 106
3161.70 122
3161.83 137
3161.96 150
3162.09 160
3162.21 167
3162.34 171
3162.47 171
3162.60 168
3162.73 163
3162.86 155
3162.99 146
3163.12 136
3163.25 127
3163.37 119
3163.50 114
3163.63 111
3163.76 110
3163.89 112
3164.02 115
3164.15 118
3164.28 120
3164.41 123
3164.53 124
3164.66 125
3164.79 126
3164.92 126
3165.05 126
3165.18 127
3165.31 129
3165.44 132
3165.57 136
3165.70 142
3165.82 147
3165.95 151
3166.08 153
3166.21 153
3166.34 152
3166.47 150
3166.60 149
3166.73 149
3166.86 153
3166.98 159
3167.11 169
3167.24 180
3167.37 192
3167.50 203
3167.63 211
3167.76 217
3167.89 219
3168.02 217
3168.15 212
3168.27 206
3168.40 198
3168.53 190
3168.66 182
3168.79 174
3168.92 165
3169.05 157
3169.18 149
3169.31 141
3169.44 133
3169.56 126
3169.69 120
3169.82 114
3169.95 110
3170.08 107
3170.21 105
3170.34 105
3170.47 106
3170.60 108
3170.73 110
3170.86 114
3170.98 118
3171.11 123
3171.24 128
3171.37 132
3171.50 136
3171.63 138
3171.76 139
3171.89 139
3172.02 138
3172.15 137
3172.27 137
3172.40 138
3172.53 139
3172.66 139
3172.79 138
3172.92 134
3173.05 127
3173.18 119
3173.31 110
3173.44 102
3173.57 97
3173.69 95
3173.82 96
3173.95 100
3174.08 108
3174.21 117
3174.34 128
3174.47 139
3174.60 149
3174.73 158
3174.86 164
3174.99 167
3175.12 166
3175.24 164
3175.37 159
3175.50 154
3175.63 148
3175.76 142
3175.89 135
3176.02 127
3176.15 117
3176.28 106
3176.41 95
3176.54 84
3176.67 76
3176.79 71
3176.92 68
3177.05 69
3177.18 71
3177.31 76
3177.44 82
3177.57 89
3177.70 97
3177.83 103
3177.96 107
3178.09 109
3178.22 108
3178.34 105
3178.47 102
3178.60 99
3178.73 99
3178.86 101
3178.99 105
3179.12 111
3179.25 117
3179.38 124
3179.51 130
3179.64 136
3179.77 140
3179.90 143
3180.02 143
3180.15 141
3180.28 137
3180.41 133
3180.54 128
3180.67 123
3180.80 120
3180.93 118
3181.06 118
3181.19 118
3181.32 118
3181.45 119
3181.58 118
3181.70 116
3181.83 111
3181.96 103
3182.09 93
3182.22 81
3182.35 70
3182.48 61
3182.61 57
3182.74 57
3182.87 63
3183.00 74
3183.13 88
3183.26 102
3183.39 115
3183.51 126
3183.64 132
3183.77 134
3183.90 130
3184.03 122
3184.16 112
3184.29 99
3184.42 88
3184.55 78
3184.68 71
3184.81 67
3184.94 66
3185.07 68
3185.20 71
3185.33 75
3185.45 80
3185.58 85
3185.71 91
3185.84 97
3185.97 103
3186.10 110
3186.23 116
3186.36 121
3186.49 126
3186.62 130
3186.75 134
3186.88 136
3187.01 138
3187.14 139
3187.27 139
3187.40 139
3187.52 139
3187.65 139
3187.78 139
3187.91 137
3188.04 134
3188.17 127
3188.30 118
3188.43 107
3188.56 94
3188.69 81
3188.82 70
3188.95 61
3189.08 54
3189.21 50
3189.34 48
3189.47 47
3189.60 47
3189.72 50
3189.85 55
3189.98 62
3190.11 71
3190.24 82
3190.37 94
3190.50 104
3190.63 113
3190.76 119
3190.89 123
3191.02 124
3191.15 124
3191.28 123
3191.41 123
3191.54 126
3191.67 130
3191.80 137
3191.93 145
3192.06 153
3192.18 159
3192.31 162
3192.44 161
3192.57 156
3192.70 149
3192.83 141
3192.96 133
3193.09 126
3193.22 123
3193.35 123
3193.48 126
3193.61 132
3193.74 138
3193.87 145
3194.00 151
3194.13 156
3194.26 159
3194.39 161
3194.52 162
3194.65 162
3194.77 160
3194.90 158
3195.03 154
3195.16 150
3195.29 145
3195.42 141
3195.55 136
3195.68 132
3195.81 129
3195.94 125
3196.07 120
3196.20 112
3196.33 103
3196.46 92
3196.59 81
3196.72 72
3196.85 66
3196.98 64
3197.11 66
3197.24 70
3197.37 76
3197.50 80
3197.63 82
3197.76 81
3197.88 78
3198.01 74
3198.14 69
3198.27 64
3198.40 60
3198.53 58
3198.66 57
3198.79 57
3198.92 58
3199.05 59
3199.18 59
3199.31 57
3199.44 53
3199.57 46
3199.70 38
3199.83 30
3199.96 23
3200.09 17
3200.22 15
3200.35 16
3200.48 19
3200.61 25
3200.74 32
3200.87 39
3201.00 44
3201.13 48
3201.26 48
3201.38 46
3201.51 40
3201.64 32
3201.77 21
3201.90 10
3202.03 0
3202.16 0
3202.29 0
3202.42 0
3202.55 0
3202.68 0
3202.81 0
3202.94 0
3203.07 3
3203.20 14
3203.33 22
3203.46 28
3203.59 31
3203.72 33
3203.85 35
3203.98 40
3204.11 48
3204.24 60
3204.37 76
3204.50 94
3204.63 112
3204.76 127
3204.89 139
3205.02 147
3205.15 151
3205.28 153
3205.41 156
3205.54 158
3205.67 162
3205.80 166
3205.93 170
3206.05 172
3206.18 171
3206.31 166
3206.44 159
3206.57 151
3206.70 142
3206.83 135
3206.96 132
3207.09 132
3207.22 137
3207.35 145
3207.48 156
3207.61 167
3207.74 178
3207.87 186
3208.00 191
3208.13 193
3208.26 190
3208.39 185
3208.52 178
3208.65 170
3208.78 162
3208.91 155
3209.04 150
3209.17 147
3209.30 144
3209.43 141
3209.56 138
3209.69 134
3209.82 130
3209.95 125
3210.08 122
3210.21 121
3210.34 123
3210.47 128
3210.60 136
3210.73 145
3210.86 155
3210.99 165
3211.12 173
3211.25 180
3211.38 185
3211.51 189
3211.64 192
3211.77 194
3211.90 195
3212.03 194
3212.16 191
3212.29 185
3212.42 178
3212.55 169
3212.68 160
3212.81 153
3212.94 149
3213.07 147
3213.20 148
3213.33 151
3213.46 155
3213.59 158
3213.72 162
3213.85 165
3213.98 166
3214.11 167
3214.24 167
3214.37 166
3214.50 165
3214.63 164
3214.76 164
3214.89 164
3215.02 166
3215.15 169
3215.28 172
3215.41 174
3215.53 175
3215.66 174
3215.79 171
3215.92 166
3216.05 159
3216.18 151
3216.31 143
3216.44 135
3216.57 130
3216.70 127
3216.83 126
3216.96 128
3217.09 131
3217.22 136
3217.35 141
3217.48 147
3217.61 152
3217.74 156
3217.87 160
3218.00 164
3218.13 169
3218.26 174
3218.39 179
3218.52 184
3218.65 188
3218.78 190
3218.91 190
3219.04 189
3219.17 185
3219.30 179
3219.43 170
3219.57 160
3219.70 147
3219.83 134
3219.96 121
3220.09 110
3220.22 101
3220.35 95
3220.48 92
3220.61 92
3220.74 92
3220.87 93
3221.00 92
3221.13 89
3221.26 85
3221.39 78
3221.52 71
3221.65 64
3221.78 57
3221.91 52
3222.04 48
3222.17 47
3222.30 48
3222.43 52
3222.56 57
3222.69 64
3222.82 70
3222.95 76
3223.08 81
3223.21 85
3223.34 88
3223.47 91
3223.60 94
3223.73 98
3223.86 100
3223.99 102
3224.12 103
3224.25 102
3224.38 100
3224.51 98
3224.64 97
3224.77 97
3224.90 100
3225.03 104
3225.16 109
3225.29 114
3225.42 118
3225.55 120
3225.68 119
3225.81 116
3225.94 110
3226.07 101
3226.20 91
3226.33 80
3226.46 69
3226.59 60
3226.72 51
3226.85 44
3226.98 40
3227.11 36
3227.24 34
3227.37 31
3227.50 29
3227.63 27
3227.76 25
3227.89 22
3228.02 20
3228.15 19
3228.28 19
3228.41 20
3228.54 23
3228.67 26
3228.80 30
3228.93 33
3229.07 35
3229.20 36
3229.33 36
3229.46 35
3229.59 34
3229.72 33
3229.85 32
3229.98 31
3230.11 30
3230.24 27
3230.37 24
3230.50 20
3230.63 15
3230.76 9
3230.89 4
3231.02 0
3231.15 0
3231.28 0
3231.41 0
3231.54 0
3231.67 0
3231.80 0
3231.93 0
3232.06 2
3232.19 12
3232.32 24
3232.45 36
3232.58 47
3232.71 56
3232.84 61
3232.97 61
3233.10 57
3233.23 50
3233.36 40
3233.49 30
3233.62 23
3233.76 20
3233.89 23
3234.02 31
3234.15 42
3234.28 54
3234.41 66
3234.54 76
3234.67 83
3234.80 89
3234.93 94
3235.06 102
3235.19 112
3235.32 124
3235.45 137
3235.58 150
3235.71 160
3235.84 164
3235.97 163
3236.10 157
3236.23 145
3236.36 131
3236.49 114
3236.62 97
3236.75 82
3236.88 68
3237.01 58
3237.14 51
3237.28 48
3237.41 49
3237.54 53
3237.67 59
3237.80 65
3237.93 71
3238.06 75
3238.19 79
3238.32 81
3238.45 82
3238.58 83
3238.71 86
3238.84 89
3238.97 94
3239.10 100
3239.23 106
3239.36 113
3239.49 118
3239.62 122
3239.75 124
3239.88 124
3240.01 120
3240.14 114
3240.27 106
3240.41 95
3240.54 85
3240.67 74
3240.80 66
3240.93 62
3241.06 63
3241.19 68
3241.32 78
3241.45 90
3241.58 103
3241.71 114
3241.84 122
3241.97 126
3242.10 126
3242.23 122
3242.36 117
3242.49 111
3242.62 104
3242.75 99
3242.88 94
3243.02 91
3243.15 88
3243.28 85
3243.41 81
3243.54 77
3243.67 71
3243.80 64
3243.93 57
3244.06 50
3244.19 44
3244.32 40
3244.45 39
3244.58 39
3244.71 42
3244.84 46
3244.97 51
3245.10 58
3245.23 67
3245.36 75
3245.50 84
3245.63 90
3245.76 93
3245.89 91
3246.02 83
3246.15 71
3246.28 54
3246.41 36
3246.54 18
3246.67 2
3246.80 0
3246.93 0
3247.06 0
3247.19 0
3247.32 0
3247.45 11
3247.58 23
3247.72 33
3247.85 41
3247.98 47
3248.11 49
3248.24 49
3248.37 48
3248.50 46
3248.63 45
3248.76 45
3248.89 47
3249.02 48
3249.15 50
3249.28 51
3249.41 51
3249.54 51
3249.67 52
3249.81 53
3249.94 55
3250.07 59
3250.20 64
3250.33 69
3250.46 75
3250.59 82
3250.72 91
3250.85 103
3250.98 117
3251.11 133
3251.24 151
3251.37 168
3251.50 183
3251.63 195
3251.77 202
3251.90 204
3252.03 201
3252.16 195
3252.29 185
3252.42 174
3252.55 163
3252.68 152
3252.81 145
3252.94 140
3253.07 137
3253.20 136
3253.33 136
3253.46 134
3253.60 131
3253.73 125
3253.86 116
3253.99 107
3254.12 98
3254.25 88
3254.38 78
3254.51 68
3254.64 58
3254.77 46
3254.90 34
3255.03 22
3255.16 11
3255.30 2
3255.43 0
3255.56 0
3255.69 0
3255.82 0
3255.95 0
3256.08 0
3256.21 0
3256.34 0
3256.47 0
3256.60 1
3256.73 9
3256.86 21
3257.00 35
3257.13 52
3257.26 71
3257.39 89
3257.52 107
3257.65 123
3257.78 139
3257.91 154
3258.04 169
3258.17 184
3258.30 200
3258.43 217
3258.57 237
3258.70 260
3258.83 286
3258.96 319
3259.09 356
3259.22 397
3259.35 440
3259.48 481
3259.61 516
3259.74 543
3259.87 560
3260.00 568
3260.14 568
3260.27 562
3260.40 554
3260.53 546
3260.66 541
3260.79 539
3260.92 540
3261.05 544
3261.18 550
3261.31 557
3261.44 564
3261.57 570
3261.71 575
3261.84 576
3261.97 572
3262.10 562
3262.23 546
3262.36 526
3262.49 503
3262.62 480
3262.75 460
3262.88 444
3263.01 432
3263.15 423
3263.28 418
3263.41 413
3263.54 409
3263.67 404
3263.80 399
3263.93 395
3264.06 391
3264.19 385
3264.32 378
3264.46 368
3264.59 354
3264.72 338
3264.85 320
3264.98 301
3265.11 284
3265.24 268
3265.37 254
3265.50 242
3265.63 229
3265.76 217
3265.90 204
3266.03 193
3266.16 185
3266.29 182
3266.42 185
3266.55 194
3266.68 208
3266.81 224
3266.94 241
3267.07 257
3267.21 271
3267.34 284
3267.47 294
3267.60 304
3267.73 312
3267.86 318
3267.99 321
3268.12 320
3268.25 314
3268.38 305
3268.52 293
3268.65 281
3268.78 269
3268.91 260
3269.04 252
3269.17 246
3269.30 241
3269.43 235
3269.56 227
3269.69 219
3269.83 208
3269.96 197
3270.09 187
3270.22 178
3270.35 171
3270.48 166
3270.61 162
3270.74 161
3270.87 162
3271.01 164
3271.14 168
3271.27 173
3271.40 179
3271.53 185
3271.66 191
3271.79 195
3271.92 198
3272.05 199
3272.19 199
3272.32 197
3272.45 194
3272.58 191
3272.71 187
3272.84 184
3272.97 181
3273.10 178
3273.23 175
3273.37 171
3273.50 168
3273.63 166
3273.76 164
3273.89 163
3274.02 164
3274.15 165
3274.28 166
3274.41 167
3274.55 167
3274.68 166
3274.81 165
3274.94 164
3275.07 164
3275.20 166
3275.33 171
3275.46 178
3275.59 187
3275.73 196
3275.86 206
3275.99 214
3276.12 221
3276.25 226
3276.38 228
3276.51 229
3276.64 229
3276.78 227
3276.91 226
3277.04 225
3277.17 224
3277.30 224
3277.43 225
3277.56 227
3277.69 229
3277.83 232
3277.96 234
3278.09 236
3278.22 238
3278.35 241
3278.48 244
3278.61 247
3278.74 250
3278.88 251
3279.01 251
3279.14 247
3279.27 239
3279.40 228
3279.53 215
3279.66 202
3279.79 192
3279.93 184
3280.06 181
3280.19 181
3280.32 182
3280.45 183
3280.58 184
3280.71 183
3280.84 181
3280.98 180
3281.11 181
3281.24 185
3281.37 192
3281.50 201
3281.63 211
3281.76 222
3281.89 231
3282.03 239
3282.16 245
3282.29 248
3282.42 250
3282.55 250
3282.68 247
3282.81 242
3282.94 235
3283.08 227
3283.21 218
3283.34 210
3283.47 202
3283.60 196
3283.73 192
3283.86 189
3284.00 188
3284.13 189
3284.26 192
3284.39 197
3284.52 203
3284.65 209
3284.78 216
3284.91 221
3285.05 225
3285.18 228
3285.31 231
3285.44 234
3285.57 238
3285.70 243
3285.83 247
3285.97 250
3286.10 250
3286.23 246
3286.36 239
3286.49 228
3286.62 214
3286.75 199
3286.89 184
3287.02 170
3287.15 158
3287.28 147
3287.41 138
3287.54 130
3287.67 123
3287.81 117
3287.94 114
3288.07 113
3288.20 116
3288.33 122
3288.46 132
3288.59 144
3288.73 157
3288.86 168
3288.99 176
3289.12 181
3289.25 183
3289.38 183
3289.51 183
3289.65 183
3289.78 183
3289.91 184
3290.04 184
3290.17 182
3290.30 177
3290.43 170
3290.57 160
3290.70 149
3290.83 138
3290.96 128
3291.09 121
3291.22 116
3291.35 113
3291.49 110
3291.62 106
3291.75 101
3291.88 95
3292.01 89
3292.14 84
3292.27 81
3292.41 81
3292.54 84
3292.67 87
3292.80 91
3292.93 95
3293.06 97
3293.20 99
3293.33 101
3293.46 103
3293.59 106
3293.72 111
3293.85 116
3293.98 121
3294.12 125
3294.25 129
3294.38 131
3294.51 134
3294.64 136
3294.77 140
3294.91 144
3295.04 150
3295.17 156
3295.30 162
3295.43 168
3295.56 172
3295.69 175
3295.83 177
3295.96 179
3296.09 182
3296.22 186
3296.35 192
3296.48 199
3296.62 208
3296.75 216
3296.88 223
3297.01 228
3297.14 231
3297.27 230
3297.41 225
3297.54 218
3297.67 208
3297.80 197
3297.93 185
3298.06 175
3298.20 167
3298.33 162
3298.46 160
3298.59 159
3298.72 161
3298.85 164
3298.98 168
3299.12 172
3299.25 175
3299.38 177
3299.51 178
3299.64 177
3299.77 174
3299.91 170
3300.04 166
3300.17 162
3300.30 159
3300.43 159
3300.56 163
3300.70 170
3300.83 181
3300.96 194
3301.09 208
3301.22 221
3301.35 230
3301.49 237
3301.62 240
3301.75 240
3301.88 238
3302.01 235
3302.14 231
3302.28 227
3302.41 222
3302.54 217
3302.67 210
3302.80 202
3302.94 194
3303.07 185
3303.20 178
3303.33 173
3303.46 171
3303.59 173
3303.73 178
3303.86 186
3303.99 195
3304.12 202
3304.25 208
3304.38 212
3304.52 215
3304.65 216
3304.78 216
3304.91 217
3305.04 217
3305.17 216
3305.31 213
3305.44 209
3305.57 202
3305.70 195
3305.83 187
3305.97 180
3306.10 175
3306.23 173
3306.36 174
3306.49 178
3306.62 185
3306.76 192
3306.89 199
3307.02 204
3307.15 205
3307.28 203
3307.42 197
3307.55 188
3307.68 178
3307.81 168
3307.94 159
3308.07 152
3308.21 147
3308.34 145
3308.47 145
3308.60 147
3308.73 152
3308.87 158
3309.00 164
3309.13 168
3309.26 170
3309.39 168
3309.52 163
3309.66 155
3309.79 145
3309.92 137
3310.05 130
3310.18 125
3310.32 123
3310.45 123
3310.58 124
3310.71 123
3310.84 122
3310.97 120
3311.11 118
3311.24 117
3311.37 118
3311.50 122
3311.63 128
3311.77 137
3311.90 147
3312.03 157
3312.16 166
3312.29 173
3312.43 180
3312.56 184
3312.69 188
3312.82 190
3312.95 191
3313.09 192
3313.22 191
3313.35 190
3313.48 189
3313.61 189
3313.74 189
3313.88 189
3314.01 190
3314.14 191
3314.27 191
3314.40 190
3314.54 189
3314.67 185
3314.80 181
3314.93 175
3315.06 170
3315.20 165
3315.33 160
3315.46 155
3315.59 149
3315.72 141
3315.86 130
3315.99 118
3316.12 103
3316.25 90
3316.38 78
3316.52 70
3316.65 67
3316.78 68
3316.91 73
3317.04 81
3317.18 90
3317.31 99
3317.44 108
3317.57 115
3317.70 120
3317.84 123
3317.97 124
3318.10 123
3318.23 120
3318.36 116
3318.50 110
3318.63 104
3318.76 99
3318.89 97
3319.02 98
3319.16 103
3319.29 113
3319.42 124
3319.55 137
3319.68 148
3319.82 156
3319.95 160
3320.08 159
3320.21 156
3320.34 151
3320.48 147
3320.61 143
3320.74 141
3320.87 140
3321.01 139
3321.14 136
3321.27 132
3321.40 125
3321.53 117
3321.67 107
3321.80 97
3321.93 87
3322.06 77
3322.19 67
3322.33 57
3322.46 47
3322.59 39
3322.72 31
3322.85 25
3322.99 21
3323.12 17
3323.25 12
3323.38 7
3323.52 0
3323.65 0
3323.78 0
3323.91 0
3324.04 0
3324.18 0
3324.31 0
3324.44 0
3324.57 5
3324.70 18
3324.84 32
3324.97 46
3325.10 62
3325.23 77
3325.37 92
3325.50 106
3325.63 119
3325.76 129
3325.89 137
3326.03 143
3326.16 148
3326.29 151
3326.42 153
3326.55 154
3326.69 153
3326.82 149
3326.95 141
3327.08 130
3327.22 116
3327.35 103
3327.48 92
3327.61 85
3327.74 82
3327.88 83
3328.01 87
3328.14 91
3328.27 95
3328.41 97
3328.54 95
3328.67 91
3328.80 86
3328.93 80
3329.07 75
3329.20 71
3329.33 69
3329.46 69
3329.60 69
3329.73 68
3329.86 66
3329.99 61
3330.12 53
3330.26 42
3330.39 31
3330.52 20
3330.65 10
3330.79 3
3330.92 0
3331.05 0
3331.18 0
3331.32 0
3331.45 0
3331.58 0
3331.71 0
3331.84 0
3331.98 0
3332.11 0
3332.24 0
3332.37 4
3332.51 9
3332.64 13
3332.77 17
3332.90 18
3333.04 18
3333.17 15
3333.30 9
3333.43 3
3333.56 0
3333.70 0
3333.83 0
3333.96 0
3334.09 0
3334.23 5
3334.36 17
3334.49 31
3334.62 44
3334.76 55
3334.89 62
3335.02 65
3335.15 65
3335.28 62
3335.42 60
3335.55 59
3335.68 60
3335.81 63
3335.95 68
3336.08 73
3336.21 78
3336.34 80
3336.48 81
3336.61 81
3336.74 80
3336.87 81
3337.01 83
3337.14 88
3337.27 95
3337.40 103
3337.54 112
3337.67 120
3337.80 127
3337.93 131
3338.06 133
3338.20 133
3338.33 134
3338.46 134
3338.59 136
3338.73 138
3338.86 140
3338.99 142
3339.12 143
3339.26 142
3339.39 138
3339.52 132
3339.65 124
3339.79 116
3339.92 109
3340.05 105
3340.18 103
3340.32 104
3340.45 108
3340.58 114
3340.71 120
3340.85 125
3340.98 127
3341.11 126
3341.24 122
3341.38 115
3341.51 107
3341.64 99
3341.77 93
3341.91 89
3342.04 87
3342.17 88
3342.30 90
3342.44 91
3342.57 91
3342.70 90
3342.83 86
3342.97 81
3343.10 75
3343.23 69
3343.36 63
3343.50 58
3343.63 54
3343.76 51
3343.89 49
3344.03 48
3344.16 49
3344.29 51
3344.42 55
3344.56 60
3344.69 67
3344.82 74
3344.95 82
3345.09 88
3345.22 91
3345.35 91
3345.48 87
3345.62 80
3345.75 71
3345.88 62
3346.01 55
3346.15 51
3346.28 50
3346.41 52
3346.55 55
3346.68 58
3346.81 58
3346.94 55
3347.08 48
3347.21 38
3347.34 25
3347.47 12
3347.61 0
3347.74 0
3347.87 0
3348.00 0
3348.14 0
3348.27 0
3348.40 0
3348.53 1
3348.67 13
3348.80 24
3348.93 35
3349.06 45
3349.20 54
3349.33 64
3349.46 73
3349.60 82
3349.73 91
3349.86 99
3349.99 105
3350.13 109
3350.26 110
3350.39 108
3350.52 104
3350.66 98
3350.79 92
3350.92 84
3351.05 76
3351.19 69
3351.32 63
3351.45 59
3351.59 57
3351.72 58
3351.85 64
3351.98 72
3352.12 84
3352.25 98
3352.38 111
3352.51 125
3352.65 138
3352.78 149
3352.91 158
3353.04 164
3353.18 169
3353.31 171
3353.44 171
3353.58 169
3353.71 166
3353.84 163
3353.97 160
3354.11 158
3354.24 157
3354.37 158
3354.50 159
3354.64 160
3354.77 162
3354.90 162
3355.04 161
3355.17 158
3355.30 155
3355.43 150
3355.57 145
3355.70 140
3355.83 135
3355.97 129
3356.10 124
3356.23 119
3356.36 114
3356.50 110
3356.63 108
3356.76 108
3356.89 109
3357.03 112
3357.16 115
3357.29 119
3357.43 123
3357.56 127
3357.69 132
3357.82 137
3357.96 143
3358.09 150
3358.22 156
3358.36 162
3358.49 166
3358.62 168
3358.75 168
3358.89 167
3359.02 163
3359.15 159
3359.29 156
3359.42 154
3359.55 155
3359.68 160
3359.82 169
3359.95 181
3360.08 195
3360.22 207
3360.35 216
3360.48 220
3360.61 219
3360.75 215
3360.88 210
3361.01 205
3361.15 202
3361.28 201
3361.41 202
3361.54 202
3361.68 200
3361.81 195
3361.94 187
3362.08 175
3362.21 160
3362.34 146
3362.47 132
3362.61 120
3362.74 111
3362.87 105
3363.01 103
3363.14 103
3363.27 105
3363.40 108
3363.54 110
3363.67 111
3363.80 112
3363.94 114
3364.07 116
3364.20 121
3364.34 128
3364.47 137
3364.60 147
3364.73 156
3364.87 165
3365.00 173
3365.13 181
3365.27 189
3365.40 199
3365.53 211
3365.66 225
3365.80 241
3365.93 257
3366.06 271
3366.20 282
3366.33 288
3366.46 289
3366.60 284
3366.73 277
3366.86 269
3366.99 263
3367.13 261
3367.26 262
3367.39 268
3367.53 277
3367.66 288
3367.79 299
3367.93 310
3368.06 321
3368.19 331
3368.32 340
3368.46 347
3368.59 353
3368.72 357
3368.86 359
3368.99 360
3369.12 360
3369.26 359
3369.39 357
3369.52 355
3369.65 350
3369.79 345
3369.92 339
3370.05 332
3370.19 327
3370.32 322
3370.45 318
3370.59 315
3370.72 313
3370.85 311
3370.99 311
3371.12 312
3371.25 315
3371.38 319
3371.52 324
3371.65 329
3371.78 332
3371.92 333
3372.05 331
3372.18 325
3372.32 317
3372.45 308
3372.58 298
3372.72 288
3372.85 281
3372.98 276
3373.11 275
3373.25 278
3373.38 283
3373.51 292
3373.65 303
3373.78 316
3373.91 331
3374.05 348
3374.18 367
3374.31 386
3374.45 405
3374.58 424
3374.71 441
3374.85 456
3374.98 469
3375.11 479
3375.24 489
3375.38 499
3375.51 510
3375.64 522
3375.78 532
3375.91 538
3376.04 540
3376.18 536
3376.31 525
3376.44 510
3376.58 493
3376.71 477
3376.84 463
3376.98 451
3377.11 443
3377.24 436
3377.38 430
3377.51 424
3377.64 417
3377.78 407
3377.91 396
3378.04 383
3378.17 369
3378.31 355
3378.44 341
3378.57 329
3378.71 318
3378.84 307
3378.97 296
3379.11 284
3379.24 272
3379.37 258
3379.51 244
3379.64 229
3379.77 213
3379.91 198
3380.04 184
3380.17 170
3380.31 159
3380.44 149
3380.57 142
3380.71 136
3380.84 130
3380.97 126
3381.11 122
3381.24 117
3381.37 113
3381.51 110
3381.64 107
3381.77 104
3381.91 101
3382.04 98
3382.17 93
3382.31 89
3382.44 84
3382.57 79
3382.71 75
3382.84 73
3382.97 73
3383.11 75
3383.24 78
3383.37 81
3383.51 83
3383.64 85
3383.77 84
3383.91 80
3384.04 75
3384.17 67
3384.31 58
3384.44 49
3384.57 39
3384.71 29
3384.84 20
3384.97 12
3385.11 7
3385.24 4
3385.37 4
3385.51 7
3385.64 12
3385.77 18
3385.91 24
3386.04 29
3386.17 34
3386.31 38
3386.44 42
3386.57 45
3386.71 49
3386.84 51
3386.97 53
3387.11 54
3387.24 54
3387.37 53
3387.51 54
3387.64 57
3387.77 64
3387.91 75
3388.04 89
3388.17 105
3388.31 121
3388.44 135
3388.57 145
3388.71 151
3388.84 154
3388.97 153
3389.11 149
3389.24 144
3389.37 137
3389.51 129
3389.64 119
3389.77 107
3389.91 93
3390.04 79
3390.17 65
3390.31 52
3390.44 41
3390.57 34
3390.71 32
3390.84 34
3390.98 41
3391.11 52
3391.24 64
3391.38 77
3391.51 89
3391.64 98
3391.78 104
3391.91 107
3392.04 109
3392.18 110
3392.31 111
3392.44 113
3392.58 114
3392.71 115
3392.84 114
3392.98 111
3393.11 105
3393.24 97
3393.38 87
3393.51 78
3393.64 69
3393.78 63
3393.91 59
3394.05 57
3394.18 57
3394.31 57
3394.45 57
3394.58 55
3394.71 53
3394.85 51
3394.98 49
3395.11 49
3395.25 50
3395.38 53
3395.51 56
3395.65 59
3395.78 60
3395.91 60
3396.05 57
3396.18 51
3396.32 45
3396.45 37
3396.58 30
3396.72 23
3396.85 19
3396.98 18
3397.12 19
3397.25 23
3397.38 28
3397.52 36
3397.65 44
3397.79 52
3397.92 61
3398.05 70
3398.19 77
3398.32 84
3398.45 88
3398.59 90
3398.72 88
3398.85 83
3398.99 74
3399.12 64
3399.25 52
3399.39 41
3399.52 30
3399.66 21
3399.79 14
3399.92 8
3400.06 3
3400.19 0
3400.32 0
3400.46 0
3400.59 0
3400.72 0
3400.86 0
3400.99 0
3401.13 0
3401.26 8
3401.39 23
3401.53 39
3401.66 52
3401.79 62
3401.93 69
3402.06 71
3402.20 71
3402.33 69
3402.46 67
3402.60 66
3402.73 67
3402.86 71
3403.00 78
3403.13 88
3403.26 98
3403.40 108
3403.53 115
3403.67 119
3403.80 120
3403.93 118
3404.07 116
3404.20 114
3404.33 115
3404.47 118
3404.60 124
3404.74 131
3404.87 137
3405.00 141
3405.14 143
3405.27 143
3405.40 141
3405.54 139
3405.67 139
3405.81 140
3405.94 143
3406.07 145
3406.21 146
3406.34 144
3406.47 141
3406.61 137
3406.74 134
3406.88 132
3407.01 132
3407.14 135
3407.28 139
3407.41 143
3407.54 145
3407.68 145
3407.81 143
3407.95 139
3408.08 135
3408.21 132
3408.35 129
3408.48 127
3408.62 125
3408.75 121
3408.88 115
3409.02 107
3409.15 97
3409.28 87
3409.42 77
3409.55 70
3409.69 65
3409.82 63
3409.95 63
3410.09 64
3410.22 65
3410.35 65
3410.49 66
3410.62 66
3410.76 66
3410.89 67
3411.02 70
3411.16 74
3411.29 79
3411.43 84
3411.56 89
3411.69 92
3411.83 93
3411.96 92
3412.10 91
3412.23 90
3412.36 90
3412.50 92
3412.63 95
3412.76 100
3412.90 103
3413.03 105
3413.17 103
3413.30 99
3413.43 91
3413.57 80
3413.70 68
3413.84 57
3413.97 46
3414.10 36
3414.24 27
3414.37 20
3414.51 13
3414.64 6
3414.77 0
3414.91 0
3415.04 0
3415.17 0
3415.31 0
3415.44 0
3415.58 0
3415.71 0
3415.84 0
3415.98 4
3416.11 9
3416.25 15
3416.38 22
3416.51 30
3416.65 36
3416.78 42
3416.92 46
3417.05 47
3417.18 45
3417.32 42
3417.45 37
3417.59 34
3417.72 31
3417.85 30
3417.99 29
3418.12 30
3418.26 31
3418.39 31
3418.52 32
3418.66 32
3418.79 33
3418.93 33
3419.06 34
3419.19 34
3419.33 34
3419.46 34
3419.60 35
3419.73 37
3419.86 39
3420.00 43
3420.13 48
3420.27 54
3420.40 60
3420.53 66
3420.67 70
3420.80 74
3420.94 75
3421.07 75
3421.20 72
3421.34 66
3421.47 60
3421.61 52
3421.74 44
3421.88 36
3422.01 28
3422.14 20
3422.28 12
3422.41 5
3422.55 0
3422.68 0
3422.81 0
3422.95 0
3423.08 0
3423.22 0
3423.35 0
3423.48 0
3423.62 3
3423.75 11
3423.89 20
3424.02 28
3424.15 35
3424.29 40
3424.42 44
3424.56 47
3424.69 49
3424.83 51
3424.96 53
3425.09 56
3425.23 61
3425.36 67
3425.50 73
3425.63 79
3425.76 83
3425.90 85
3426.03 84
3426.17 79
3426.30 72
3426.44 65
3426.57 57
3426.70 50
3426.84 44
3426.97 39
3427.11 33
3427.24 28
3427.37 24
3427.51 23
3427.64 24
3427.78 29
3427.91 38
3428.05 49
3428.18 61
3428.31 72
3428.45 82
3428.58 91
3428.72 98
3428.85 104
3428.98 109
3429.12 113
3429.25 116
3429.39 115
3429.52 111
3429.66 102
3429.79 88
3429.92 71
3430.06 53
3430.19 36
3430.33 21
3430.46 10
3430.60 4
3430.73 2
3430.86 4
3431.00 9
3431.13 15
3431.27 21
3431.40 26
3431.54 29
3431.67 28
3431.80 25
3431.94 18
3432.07 10
3432.21 1
3432.34 0
3432.47 0
3432.61 0
3432.74 0
3432.88 0
3433.01 0
3433.15 0
3433.28 0
3433.41 9
3433.55 22
3433.68 38
3433.82 54
3433.95 69
3434.09 83
3434.22 93
3434.36 97
3434.49 96
3434.62 90
3434.76 79
3434.89 66
3435.03 52
3435.16 39
3435.30 30
3435.43 24
3435.56 22
3435.70 23
3435.83 26
3435.97 30
3436.10 33
3436.24 35
3436.37 34
3436.50 32
3436.64 28
3436.77 25
3436.91 22
3437.04 21
3437.18 23
3437.31 27
3437.45 34
3437.58 43
3437.71 52
3437.85 62
3437.98 69
3438.12 74
3438.25 76
3438.39 74
3438.52 70
3438.65 64
3438.79 59
3438.92 54
3439.06 51
3439.19 50
3439.33 50
3439.46 51
3439.60 53
3439.73 55
3439.86 57
3440.00 57
3440.13 56
3440.27 54
3440.40 51
3440.54 48
3440.67 45
3440.81 43
3440.94 43
3441.07 44
3441.21 47
3441.34 49
3441.48 52
3441.61 54
3441.75 55
3441.88 56
3442.02 55
3442.15 55
3442.28 55
3442.42 55
3442.55 54
3442.69 51
3442.82 47
3442.96 43
3443.09 39
3443.23 37
3443.36 38
3443.49 42
3443.63 48
3443.76 54
3443.90 60
3444.03 62
3444.17 62
3444.30 59
3444.44 55
3444.57 50
3444.71 46
3444.84 43
3444.97 41
3445.11 40
3445.24 40
3445.38 40
3445.51 41
3445.65 42
3445.78 45
3445.92 48
3446.05 51
3446.19 55
3446.32 57
3446.45 58
3446.59 57
3446.72 56
3446.86 53
3446.99 52
3447.13 51
3447.26 52
3447.40 54
3447.53 57
3447.67 61
3447.80 66
3447.93 70
3448.07 75
3448.20 78
3448.34 82
3448.47 84
3448.61 84
3448.74 83
3448.88 81
3449.01 79
3449.15 76
3449.28 75
3449.41 76
3449.55 78
3449.68 83
3449.82 90
3449.95 99
3450.09 109
3450.22 122
3450.36 136
3450.49 152
3450.63 170
3450.76 187
3450.90 204
3451.03 216
3451.17 222
3451.30 222
3451.43 215
3451.57 202
3451.70 188
3451.84 176
3451.97 167
3452.11 164
3452.24 168
3452.38 179
3452.51 194
3452.65 211
3452.78 229
3452.92 246
3453.05 260
3453.18 270
3453.32 276
3453.45 277
3453.59 273
3453.72 266
3453.86 255
3453.99 244
3454.13 232
3454.26 221
3454.40 211
3454.53 203
3454.67 196
3454.80 191
3454.94 189
3455.07 189
3455.21 192
3455.34 198
3455.47 206
3455.61 215
3455.74 225
3455.88 234
3456.01 241
3456.15 247
3456.28 251
3456.42 253
3456.55 253
3456.69 250
3456.82 244
3456.96 235
3457.09 223
3457.23 208
3457.36 192
3457.50 177
3457.63 164
3457.77 153
3457.90 146
3458.04 141
3458.17 138
3458.30 137
3458.44 138
3458.57 140
3458.71 144
3458.84 150
3458.98 159
3459.11 170
3459.25 181
3459.38 193
3459.52 202
3459.65 210
3459.79 215
3459.92 218
3460.06 220
3460.19 219
3460.33 218
3460.46 216
3460.60 212
3460.73 207
3460.87 201
3461.00 193
3461.14 185
3461.27 176
3461.41 167
3461.54 159
3461.68 152
3461.81 147
3461.94 142
3462.08 138
3462.21 135
3462.35 131
3462.48 128
3462.62 123
3462.75 119
3462.89 114
3463.02 110
3463.16 107
3463.29 104
3463.43 102
3463.56 101
3463.70 99
3463.83 97
3463.97 93
3464.10 89
3464.24 86
3464.37 85
3464.51 85
3464.64 88
3464.78 94
3464.91 102
3465.05 111
3465.18 120
3465.32 127
3465.45 133
3465.59 136
3465.72 136
3465.86 133
3465.99 128
3466.13 121
3466.26 113
3466.40 104
3466.53 96
3466.67 88
3466.80 81
3466.94 75
3467.07 69
3467.21 64
3467.34 59
3467.48 55
3467.61 52
3467.75 49
3467.88 48
3468.02 48
3468.15 50
3468.29 53
3468.42 57
3468.56 61
3468.69 65
3468.83 68
3468.96 72
3469.10 76
3469.23 80
3469.37 85
3469.50 92
3469.64 99
3469.77 106
3469.91 112
3470.04 114
3470.18 114
3470.31 112
3470.45 109
3470.58 107
3470.72 108
3470.85 113
3470.99 122
3471.12 134
3471.26 149
3471.39 164
3471.53 177
3471.66 189
3471.80 196
3471.93 199
3472.07 197
3472.20 192
3472.34 183
3472.47 173
3472.61 163
3472.74 154
3472.88 147
3473.01 142
3473.15 139
3473.28 138
3473.42 136
3473.55 135
3473.69 134
3473.82 134
3473.96 136
3474.09 140
3474.23 146
3474.36 152
3474.50 159
3474.63 163
3474.77 165
3474.90 164
3475.04 161
3475.17 156
3475.31 150
3475.44 146
3475.58 143
3475.71 142
3475.85 142
3475.98 143
3476.12 145
3476.25 146
3476.39 147
3476.52 149
3476.66 152
3476.79 155
3476.93 159
3477.07 164
3477.20 168
3477.34 170
3477.47 170
3477.61 168
3477.74 163
3477.88 156
3478.01 148
3478.15 141
3478.28 134
3478.42 130
3478.55 127
3478.69 126
3478.82 127
3478.96 130
3479.09 135
3479.23 142
3479.36 148
3479.50 155
3479.63 159
3479.77 160
3479.90 158
3480.04 152
3480.17 143
3480.31 134
3480.44 125
3480.58 119
3480.72 116
3480.85 118
3480.99 122
3481.12 129
3481.26 136
3481.39 142
3481.53 146
3481.66 147
3481.80 146
3481.93 143
3482.07 139
3482.20 136
3482.34 133
3482.47 132
3482.61 132
3482.74 132
3482.88 133
3483.01 132
3483.15 130
3483.28 127
3483.42 122
3483.56 116
3483.69 111
3483.83 107
3483.96 104
3484.10 104
3484.23 106
3484.37 109
3484.50 113
3484.64 116
3484.77 119
3484.91 121
3485.04 124
3485.18 127
3485.31 130
3485.45 134
3485.58 138
3485.72 143
3485.86 148
3485.99 153
3486.13 159
3486.26 164
3486.40 170
3486.53 175
3486.67 179
3486.80 182
3486.94 183
3487.07 182
3487.21 179
3487.34 176
3487.48 173
3487.61 171
3487.75 169
3487.89 169
3488.02 167
3488.16 163
3488.29 156
3488.43 145
3488.56 132
3488.70 116
3488.83 102
3488.97 90
3489.10 84
3489.24 82
3489.37 84
3489.51 90
3489.65 97
3489.78 104
3489.92 109
3490.05 112
3490.19 113
3490.32 115
3490.46 117
3490.59 120
3490.73 125
3490.86 131
3491.00 137
3491.13 142
3491.27 145
3491.41 147
3491.54 148
3491.68 148
3491.81 147
3491.95 145
3492.08 142
3492.22 137
3492.35 128
3492.49 117
3492.62 103
3492.76 88
3492.90 74
3493.03 62
3493.17 55
3493.30 54
3493.44 58
3493.57 68
3493.71 82
3493.84 101
3493.98 123
3494.11 147
3494.25 173
3494.39 199
3494.52 226
3494.66 253
3494.79 279
3494.93 303
3495.06 326
3495.20 345
3495.33 362
3495.47 376
3495.61 388
3495.74 399
3495.88 412
3496.01 426
3496.15 443
3496.28 461
3496.42 480
3496.55 498
3496.69 514
3496.82 526
3496.96 537
3497.10 546
3497.23 555
3497.37 566
3497.50 578
3497.64 591
3497.77 603
3497.91 615
3498.04 623
3498.18 630
3498.32 634
3498.45 636
3498.59 639
3498.72 643
3498.86 647
3498.99 652
3499.13 657
3499.26 663
3499.40 668
3499.54 674
3499.67 680
3499.81 686
3499.94 690
3500.08 693
3500.21 694
3500.35 693
3500.49 689
3500.62 683
3500.76 675
3500.89 668
3501.03 661
3501.16 654
3501.30 649
3501.43 642
3501.57 635
3501.71 625
3501.84 611
3501.98 595
3502.11 575
3502.25 554
3502.38 533
3502.52 514
3502.66 497
3502.79 483
3502.93 472
3503.06 463
3503.20 454
3503.33 445
3503.47 434
3503.60 420
3503.74 405
3503.88 387
3504.01 370
3504.15 353
3504.28 339
3504.42 328
3504.55 320
3504.69 315
3504.83 311
3504.96 308
3505.10 303
3505.23 297
3505.37 289
3505.50 280
3505.64 270
3505.78 260
3505.91 250
3506.05 238
3506.18 227
3506.32 215
3506.45 205
3506.59 197
3506.73 193
3506.86 193
3507.00 198
3507.13 204
3507.27 211
3507.40 214
3507.54 214
3507.68 209
3507.81 199
3507.95 186
3508.08 172
3508.22 159
3508.35 149
3508.49 142
3508.63 139
3508.76 139
3508.90 142
3509.03 145
3509.17 147
3509.31 146
3509.44 143
3509.58 137
3509.71 129
3509.85 121
3509.98 115
3510.12 112
3510.26 111
3510.39 112
3510.53 114
3510.66 114
3510.80 113
3510.93 111
3511.07 109
3511.21 106
3511.34 104
3511.48 103
3511.61 102
3511.75 101
3511.89 100
3512.02 100
3512.16 100
3512.29 102
3512.43 106
3512.56 109
3512.70 113
3512.84 115
3512.97 114
3513.11 109
3513.24 101
3513.38 90
3513.52 78
3513.65 67
3513.79 58
3513.92 51
3514.06 48
3514.19 47
3514.33 46
3514.47 46
3514.60 45
3514.74 44
3514.87 44
3515.01 46
3515.15 52
3515.28 63
3515.42 77
3515.55 94
3515.69 113
3515.83 131
3515.96 147
3516.10 161
3516.23 171
3516.37 178
3516.50 181
3516.64 182
3516.78 181
3516.91 177
3517.05 172
3517.18 166
3517.32 159
3517.46 152
3517.59 147
3517.73 143
3517.86 140
3518.00 139
3518.14 139
3518.27 138
3518.41 138
3518.54 136
3518.68 132
3518.82 127
3518.95 121
3519.09 113
3519.22 105
3519.36 97
3519.50 88
3519.63 80
3519.77 71
3519.90 62
3520.04 53
3520.18 43
3520.31 33
3520.45 22
3520.58 12
3520.72 4
3520.86 0
3520.99 0
3521.13 6
3521.26 17
3521.40 33
3521.54 53
3521.67 72
3521.81 89
3521.94 102
3522.08 109
3522.22 110
3522.35 107
3522.49 100
3522.62 92
3522.76 84
3522.90 78
3523.03 73
3523.17 70
3523.30 68
3523.44 67
3523.58 66
3523.71 66
3523.85 66
3523.98 66
3524.12 66
3524.26 66
3524.39 67
3524.53 69
3524.66 72
3524.80 76
3524.94 81
3525.07 86
3525.21 89
3525.34 91
3525.48 91
3525.62 90
3525.75 87
3525.89 84
3526.03 81
3526.16 81
3526.30 81
3526.43 83
3526.57 85
3526.71 88
3526.84 92
3526.98 94
3527.11 94
3527.25 92
3527.39 87
3527.52 80
3527.66 72
3527.79 62
3527.93 53
3528.07 45
3528.20 38
3528.34 33
3528.48 28
3528.61 24
3528.75 18
3528.88 13
3529.02 7
3529.16 1
3529.29 0
3529.43 0
3529.56 0
3529.70 0
3529.84 4
3529.97 10
3530.11 15
3530.25 16
3530.38 15
3530.52 10
3530.65 3
3530.79 0
3530.93 0
3531.06 0
3531.20 0
3531.34 0
3531.47 0
3531.61 0
3531.74 0
3531.88 2
3532.02 6
3532.15 12
3532.29 19
3532.42 29
3532.56 42
3532.70 56
3532.83 70
3532.97 82
3533.11 90
3533.24 95
3533.38 97
3533.51 97
3533.65 96
3533.79 96
3533.92 98
3534.06 103
3534.20 110
3534.33 119
3534.47 131
3534.60 144
3534.74 160
3534.88 175
3535.01 190
3535.15 202
3535.29 211
3535.42 215
3535.56 215
3535.69 210
3535.83 204
3535.97 196
3536.10 190
3536.24 185
3536.38 183
3536.51 184
3536.65 189
3536.79 197
3536.92 207
3537.06 217
3537.19 226
3537.33 235
3537.47 241
3537.60 248
3537.74 254
3537.88 263
3538.01 275
3538.15 289
3538.28 305
3538.42 319
3538.56 331
3538.69 338
3538.83 340
3538.97 338
3539.10 334
3539.24 332
3539.38 331
3539.51 335
3539.65 342
3539.78 351
3539.92 360
3540.06 368
3540.19 374
3540.33 376
3540.47 377
3540.60 376
3540.74 376
3540.88 378
3541.01 383
3541.15 390
3541.28 399
3541.42 410
3541.56 421
3541.69 433
3541.83 443
3541.97 451
3542.10 458
3542.24 462
3542.38 465
3542.51 469
3542.65 473
3542.79 479
3542.92 487
3543.06 497
3543.19 509
3543.33 521
3543.47 532
3543.60 540
3543.74 546
3543.88 548
3544.01 546
3544.15 540
3544.29 531
3544.42 518
3544.56 503
3544.70 487
3544.83 470
3544.97 453
3545.10 436
3545.24 420
3545.38 404
3545.51 389
3545.65 375
3545.79 364
3545.92 355
3546.06 350
3546.20 348
3546.33 348
3546.47 348
3546.61 348
3546.74 347
3546.88 346
3547.02 344
3547.15 342
3547.29 341
3547.43 341
3547.56 339
3547.70 337
3547.83 334
3547.97 330
3548.11 327
3548.24 324
3548.38 324
3548.52 325
3548.65 329
3548.79 333
3548.93 336
3549.06 336
3549.20 331
3549.34 321
3549.47 306
3549.61 287
3549.75 266
3549.88 246
3550.02 228
3550.16 215
3550.29 208
3550.43 207
3550.57 209
3550.70 214
3550.84 220
3550.98 225
3551.11 227
3551.25 225
3551.38 220
3551.52 212
3551.66 203
3551.79 196
3551.93 193
3552.07 195
3552.20 202
3552.34 215
3552.48 229
3552.61 244
3552.75 257
3552.89 266
3553.02 269
3553.16 268
3553.30 262
3553.43 253
3553.57 244
3553.71 233
3553.84 223
3553.98 213
3554.12 203
3554.25 193
3554.39 182
3554.53 172
3554.66 163
3554.80 155
3554.94 149
3555.07 146
3555.21 144
3555.35 142
3555.48 141
3555.62 138
3555.76 134
3555.89 128
3556.03 123
3556.17 120
3556.30 120
3556.44 124
3556.58 132
3556.71 142
3556.85 152
3556.99 159
3557.12 163
3557.26 161
3557.40 155
3557.53 144
3557.67 130
3557.81 114
3557.94 98
3558.08 83
3558.22 69
3558.35 57
3558.49 47
3558.63 39
3558.76 33
3558.90 30
3559.04 30
3559.17 33
3559.31 41
3559.45 51
3559.58 64
3559.72 77
3559.86 88
3560.00 94
3560.13 97
3560.27 94
3560.41 87
3560.54 77
3560.68 67
3560.82 56
3560.95 47
3561.09 39
3561.23 32
3561.36 27
3561.50 22
3561.64 20
3561.77 19
3561.91 21
3562.05 25
3562.18 29
3562.32 33
3562.46 37
3562.59 39
3562.73 40
3562.87 40
3563.00 39
3563.14 39
3563.28 41
3563.41 45
3563.55 50
3563.69 56
3563.83 64
3563.96 73
3564.10 80
3564.24 87
3564.37 92
3564.51 96
3564.65 98
3564.78 99
3564.92 101
3565.06 102
3565.19 105
3565.33 106
3565.47 107
3565.60 105
3565.74 100
3565.88 94
3566.01 86
3566.15 79
3566.29 72
3566.43 68
3566.56 66
3566.70 66
3566.84 67
3566.97 69
3567.11 69
3567.25 68
3567.38 66
3567.52 62
3567.66 57
3567.79 51
3567.93 46
3568.07 43
3568.21 41
3568.34 42
3568.48 46
3568.62 52
3568.75 60
3568.89 69
3569.03 79
3569.16 90
3569.30 101
3569.44 111
3569.57 119
3569.71 123
3569.85 125
3569.99 124
3570.12 120
3570.26 114
3570.40 108
3570.53 102
3570.67 96
3570.81 90
3570.94 83
3571.08 76
3571.22 68
3571.35 61
3571.49 56
3571.63 52
3571.77 51
3571.90 53
3572.04 56
3572.18 60
3572.31 64
3572.45 67
3572.59 69
3572.72 70
3572.86 69
3573.00 68
3573.14 67
3573.27 67
3573.41 68
3573.55 70
3573.68 75
3573.82 80
3573.96 87
3574.09 94
3574.23 99
3574.37 104
3574.51 108
3574.64 112
3574.78 116
3574.92 120
3575.05 126
3575.19 133
3575.33 140
3575.47 146
3575.60 150
3575.74 150
3575.88 147
3576.01 141
3576.15 133
3576.29 122
3576.42 112
3576.56 101
3576.70 90
3576.84 80
3576.97 71
3577.11 63
3577.25 56
3577.38 50
3577.52 47
3577.66 45
3577.80 45
3577.93 47
3578.07 50
3578.21 53
3578.34 56
3578.48 58
3578.62 60
3578.76 61
3578.89 61
3579.03 62
3579.17 62
3579.30 63
3579.44 65
3579.58 66
3579.71 67
3579.85 67
3579.99 66
3580.13 63
3580.26 58
3580.40 52
3580.54 46
3580.67 40
3580.81 35
3580.95 31
3581.09 30
3581.22 32
3581.36 36
3581.50 42
3581.63 50
3581.77 57
3581.91 63
3582.05 67
3582.18 69
3582.32 69
3582.46 68
3582.60 66
3582.73 64
3582.87 60
3583.01 55
3583.14 47
3583.28 38
3583.42 28
3583.56 20
3583.69 13
3583.83 9
3583.97 9
3584.10 10
3584.24 12
3584.38 12
3584.52 9
3584.65 4
3584.79 0
3584.93 0
3585.07 0
3585.20 0
3585.34 0
3585.48 0
3585.61 2
3585.75 17
3585.89 33
3586.03 49
3586.16 65
3586.30 79
3586.44 91
3586.57 100
3586.71 106
3586.85 108
3586.99 108
3587.12 105
3587.26 101
3587.40 96
3587.54 91
3587.67 86
3587.81 83
3587.95 80
3588.08 77
3588.22 75
3588.36 73
3588.50 71
3588.63 69
3588.77 67
3588.91 65
3589.05 61
3589.18 55
3589.32 48
3589.46 39
3589.60 30
3589.73 22
3589.87 16
3590.01 12
3590.14 11
3590.28 13
3590.42 16
3590.56 21
3590.69 27
3590.83 34
3590.97 42
3591.11 50
3591.24 60
3591.38 69
3591.52 79
3591.66 89
3591.79 99
3591.93 110
3592.07 120
3592.20 131
3592.34 140
3592.48 147
3592.62 151
3592.75 152
3592.89 150
3593.03 147
3593.17 142
3593.30 138
3593.44 133
3593.58 129
3593.72 125
3593.85 121
3593.99 117
3594.13 113
3594.27 108
3594.40 101
3594.54 94
3594.68 84
3594.82 74
3594.95 64
3595.09 55
3595.23 47
3595.36 42
3595.50 39
3595.64 38
3595.78 38
3595.91 39
3596.05 39
3596.19 40
3596.33 41
3596.46 42
3596.60 44
3596.74 47
3596.88 50
3597.01 55
3597.15 59
3597.29 64
3597.43 68
3597.56 72
3597.70 76
3597.84 80
3597.98 84
3598.11 89
3598.25 94
3598.39 98
3598.53 103
3598.66 106
3598.80 108
3598.94 108
3599.08 107
3599.21 105
3599.35 102
3599.49 100
3599.63 99
3599.76 99
3599.90 99
3600.04 100
3600.18 98
3600.31 94
3600.45 87
3600.59 77
3600.73 65
3600.86 53
3601.00 43
3601.14 37
3601.28 37
3601.41 41
3601.55 49
3601.69 58
3601.83 68
3601.96 74
3602.10 77
3602.24 75
3602.38 69
3602.51 61
3602.65 53
3602.79 46
3602.93 42
3603.07 42
3603.20 46
3603.34 53
3603.48 63
3603.62 74
3603.75 85
3603.89 95
3604.03 104
3604.17 109
3604.30 112
3604.44 111
3604.58 108
3604.72 102
3604.85 95
3604.99 89
3605.13 84
3605.27 81
3605.40 80
3605.54 81
3605.68 82
3605.82 83
3605.96 82
3606.09 80
3606.23 77
3606.37 75
3606.51 74
3606.64 74
3606.78 75
3606.92 76
3607.06 78
3607.19 80
3607.33 81
3607.47 83
3607.61 86
3607.74 89
3607.88 94
3608.02 97
3608.16 97
3608.30 94
3608.43 88
3608.57 80
3608.71 70
3608.85 61
3608.98 55
3609.12 52
3609.26 51
3609.40 51
3609.53 51
3609.67 51
3609.81 50
3609.95 49
3610.09 51
3610.22 55
3610.36 63
3610.50 72
3610.64 82
3610.77 90
3610.91 94
3611.05 94
3611.19 90
3611.32 84
3611.46 78
3611.60 73
3611.74 72
3611.88 72
3612.01 74
3612.15 76
3612.29 76
3612.43 75
3612.56 71
3612.70 67
3612.84 63
3612.98 60
3613.12 59
3613.25 60
3613.39 63
3613.53 68
3613.67 73
3613.80 79
3613.94 83
3614.08 85
3614.22 85
3614.36 84
3614.49 81
3614.63 79
3614.77 77
3614.91 76
3615.04 76
3615.18 76
3615.32 75
3615.46 73
3615.60 67
3615.73 59
3615.87 48
3616.01 37
3616.15 27
3616.28 18
3616.42 13
3616.56 10
3616.70 10
3616.84 12
3616.97 13
3617.11 13
3617.25 10
3617.39 4
3617.53 0
3617.66 0
3617.80 0
3617.94 0
3618.08 0
3618.21 0
3618.35 0
3618.49 3
3618.63 10
3618.77 16
3618.90 20
3619.04 23
3619.18 25
3619.32 27
3619.46 31
3619.59 36
3619.73 41
3619.87 45
3620.01 48
3620.15 48
3620.28 45
3620.42 40
3620.56 33
3620.70 25
3620.83 18
3620.97 11
3621.11 6
3621.25 2
3621.39 0
3621.52 0
3621.66 2
3621.80 6
3621.94 12
3622.08 20
3622.21 30
3622.35 41
3622.49 51
3622.63 59
3622.77 64
3622.90 66
3623.04 64
3623.18 59
3623.32 52
3623.46 44
3623.59 36
3623.73 29
3623.87 24
3624.01 20
3624.15 18
3624.28 17
3624.42 17
3624.56 16
3624.70 16
3624.84 15
3624.97 15
3625.11 16
3625.25 18
3625.39 22
3625.53 27
3625.66 35
3625.80 43
3625.94 52
3626.08 61
3626.22 69
3626.35 76
3626.49 82
3626.63 88
3626.77 93
3626.91 98
3627.04 103
3627.18 108
3627.32 112
3627.46 116
3627.60 118
3627.73 119
3627.87 118
3628.01 114
3628.15 108
3628.29 101
3628.42 94
3628.56 88
3628.70 86
3628.84 85
3628.98 87
3629.11 90
3629.25 93
3629.39 95
3629.53 96
3629.67 97
3629.81 96
3629.94 94
3630.08 91
3630.22 88
3630.36 83
3630.50 78
3630.63 73
3630.77 67
3630.91 61
3631.05 55
3631.19 48
3631.32 41
3631.46 35
3631.60 28
3631.74 22
3631.88 18
3632.01 16
3632.15 17
3632.29 21
3632.43 29
3632.57 41
3632.71 56
3632.84 74
3632.98 93
3633.12 113
3633.26 132
3633.40 149
3633.53 162
3633.67 170
3633.81 173
3633.95 169
3634.09 161
3634.23 150
3634.36 136
3634.50 124
3634.64 113
3634.78 106
3634.92 103
3635.05 103
3635.19 104
3635.33 105
3635.47 105
3635.61 104
3635.75 101
3635.88 96
3636.02 91
3636.16 86
3636.30 81
3636.44 77
3636.57 76
3636.71 76
3636.85 80
3636.99 85
3637.13 92
3637.27 100
3637.40 108
3637.54 116
3637.68 121
3637.82 126
3637.96 129
3638.10 130
3638.23 132
3638.37 134
3638.51 136
3638.65 140
3638.79 144
3638.92 149
3639.06 155
3639.20 162
3639.34 170
3639.48 180
3639.62 190
3639.75 199
3639.89 208
3640.03 214
3640.17 219
3640.31 221
3640.45 222
3640.58 223
3640.72 223
3640.86 222
3641.00 220
3641.14 216
3641.28 209
3641.41 200
3641.55 187
3641.69 173
3641.83 157
3641.97 139
3642.11 121
3642.24 103
3642.38 85
3642.52 69
3642.66 55
3642.80 44
3642.94 38
3643.07 35
3643.21 36
3643.35 40
3643.49 46
3643.63 52
3643.77 60
3643.90 68
3644.04 77
3644.18 87
3644.32 96
3644.46 105
3644.60 113
3644.73 118
3644.87 121
3645.01 121
3645.15 120
3645.29 118
3645.43 117
3645.56 118
3645.70 119
3645.84 121
3645.98 124
3646.12 126
3646.26 126
3646.39 124
3646.53 122
3646.67 120
3646.81 117
3646.95 115
3647.09 112
3647.23 107
3647.36 100
3647.50 91
3647.64 81
3647.78 70
3647.92 60
3648.06 53
3648.19 48
3648.33 47
3648.47 48
3648.61 50
3648.75 53
3648.89 57
3649.02 61
3649.16 66
3649.30 70
3649.44 73
3649.58 75
3649.72 76
3649.86 76
3649.99 76
3650.13 78
3650.27 80
3650.41 84
3650.55 87
3650.69 90
3650.82 92
3650.96 91
3651.10 88
3651.24 85
3651.38 82
3651.52 80
3651.66 79
3651.79 79
3651.93 81
3652.07 83
3652.21 86
3652.35 90
3652.49 95
3652.63 102
3652.76 110
3652.90 118
3653.04 125
3653.18 129
3653.32 130
3653.46 126
3653.60 118
3653.73 107
3653.87 94
3654.01 83
3654.15 74
3654.29 68
3654.43 67
3654.57 68
3654.70 70
3654.84 73
3654.98 75
3655.12 75
3655.26 74
3655.40 71
3655.54 66
3655.67 61
3655.81 56
3655.95 49
3656.09 43
3656.23 36
3656.37 29
3656.51 23
3656.64 18
3656.78 14
3656.92 11
3657.06 10
3657.20 9
3657.34 9
3657.48 8
3657.61 6
3657.75 3
3657.89 0
3658.03 0
3658.17 0
3658.31 0
3658.45 0
3658.58 0
3658.72 0
3658.86 0
3659.00 3
3659.14 9
3659.28 15
3659.42 20
3659.55 25
3659.69 28
3659.83 30
3659.97 31
3660.11 32
3660.25 33
3660.39 37
3660.53 41
3660.66 47
3660.80 54
3660.94 58
3661.08 59
3661.22 56
3661.36 48
3661.50 38
3661.64 26
3661.77 13
3661.91 3
3662.05 0
3662.19 0
3662.33 0
3662.47 0
3662.61 0
3662.74 0
3662.88 1
3663.02 5
3663.16 8
3663.30 9
3663.44 8
3663.58 6
3663.72 4
3663.85 3
3663.99 3
3664.13 5
3664.27 10
3664.41 15
3664.55 19
3664.69 23
3664.83 24
3664.96 22
3665.10 19
3665.24 16
3665.38 15
3665.52 16
3665.66 21
3665.80 30
3665.94 42
3666.07 57
3666.21 73
3666.35 88
3666.49 101
3666.63 110
3666.77 116
3666.91 118
3667.05 118
3667.18 117
3667.32 115
3667.46 112
3667.60 107
3667.74 100
3667.88 90
3668.02 78
3668.16 65
3668.30 51
3668.43 39
3668.57 30
3668.71 24
3668.85 22
3668.99 23
3669.13 27
3669.27 32
3669.41 38
3669.54 44
3669.68 51
3669.82 57
3669.96 61
3670.10 64
3670.24 65
3670.38 64
3670.52 62
3670.66 60
3670.79 59
3670.93 59
3671.07 61
3671.21 63
3671.35 66
3671.49 67
3671.63 67
3671.77 65
3671.91 63
3672.04 59
3672.18 56
3672.32 54
3672.46 54
3672.60 55
3672.74 56
3672.88 57
3673.02 56
3673.16 52
3673.29 46
3673.43 38
3673.57 29
3673.71 22
3673.85 19
3673.99 21
3674.13 27
3674.27 36
3674.41 46
3674.55 54
3674.68 61
3674.82 65
3674.96 68
3675.10 72
3675.24 78
3675.38 87
3675.52 99
3675.66 112
3675.80 124
3675.93 132
3676.07 136
3676.21 134
3676.35 129
3676.49 122
3676.63 113
3676.77 106
3676.91 100
3677.05 96
3677.19 94
3677.32 94
3677.46 95
3677.60 97
3677.74 99
3677.88 103
3678.02 106
3678.16 110
3678.30 114
3678.44 117
3678.58 119
3678.71 121
3678.85 123
3678.99 125
3679.13 125
3679.27 125
3679.41 122
3679.55 118
3679.69 112
3679.83 105
3679.97 97
3680.10 91
3680.24 86
3680.38 83
3680.52 81
3680.66 82
3680.80 83
3680.94 85
3681.08 85
3681.22 84
3681.36 82
3681.50 78
3681.63 73
3681.77 68
3681.91 64
3682.05 61
3682.19 60
3682.33 61
3682.47 64
3682.61 68
3682.75 72
3682.89 75
3683.03 76
3683.16 76
3683.30 76
3683.44 75
3683.58 76
3683.72 78
3683.86 82
3684.00 86
3684.14 91
3684.28 95
3684.42 98
3684.56 101
3684.69 103
3684.83 105
3684.97 109
3685.11 113
3685.25 117
3685.39 119
3685.53 120
3685.67 118
3685.81 112
3685.95 104
3686.09 93
3686.23 82
3686.36 71
3686.50 61
3686.64 53
3686.78 48
3686.92 46
3687.06 46
3687.20 47
3687.34 50
3687.48 53
3687.62 58
3687.76 63
3687.90 69
3688.03 76
3688.17 85
3688.31 94
3688.45 103
3688.59 112
3688.73 120
3688.87 127
3689.01 132
3689.15 136
3689.29 140
3689.43 145
3689.57 151
3689.70 157
3689.84 166
3689.98 175
3690.12 185
3690.26 197
3690.40 209
3690.54 220
3690.68 229
3690.82 235
3690.96 237
3691.10 236
3691.24 230
3691.38 223
3691.52 216
3691.65 211
3691.79 209
3691.93 209
3692.07 210
3692.21 212
3692.35 212
3692.49 212
3692.63 210
3692.77 207
3692.91 205
3693.05 203
3693.19 202
3693.33 200
3693.46 198
3693.60 193
3693.74 185
3693.88 175
3694.02 164
3694.16 152
3694.30 143
3694.44 136
3694.58 134
3694.72 136
3694.86 142
3695.00 150
3695.14 158
3695.28 166
3695.42 172
3695.55 176
3695.69 178
3695.83 178
3695.97 176
3696.11 172
3696.25 166
3696.39 159
3696.53 150
3696.67 140
3696.81 132
3696.95 127
3697.09 127
3697.23 133
3697.37 144
3697.51 159
3697.65 177
3697.78 197
3697.92 215
3698.06 230
3698.20 242
3698.34 250
3698.48 253
3698.62 252
3698.76 247
3698.90 240
3699.04 231
3699.18 223
3699.32 216
3699.46 211
3699.60 209
3699.74 208
3699.88 208
3700.01 210
3700.15 212
3700.29 216
3700.43 221
3700.57 229
3700.71 238
3700.85 247
3700.99 253
3701.13 256
3701.27 255
3701.41 250
3701.55 243
3701.69 237
3701.83 233
3701.97 232
3702.11 235
3702.25 240
3702.39 246
3702.52 250
3702.66 252
3702.80 251
3702.94 248
3703.08 242
3703.22 234
3703.36 225
3703.50 215
3703.64 204
3703.78 192
3703.92 180
3704.06 167
3704.20 157
3704.34 148
3704.48 143
3704.62 139
3704.76 138
3704.90 136
3705.04 135
3705.18 133
3705.31 129
3705.45 125
3705.59 120
3705.73 115
3705.87 110
3706.01 104
3706.15 98
3706.29 92
3706.43 86
3706.57 81
3706.71 76
3706.85 74
3706.99 75
3707.13 77
3707.27 82
3707.41 87
3707.55 92
3707.69 94
3707.83 93
3707.97 89
3708.11 83
3708.25 75
3708.38 66
3708.52 59
3708.66 53
3708.80 50
3708.94 50
3709.08 52
3709.22 56
3709.36 62
3709.50 70
3709.64 78
3709.78 87
3709.92 97
3710.06 107
3710.20 116
3710.34 124
3710.48 129
3710.62 132
3710.76 131
3710.90 128
3711.04 123
3711.18 119
3711.32 116
3711.46 115
3711.60 116
3711.74 118
3711.88 119
3712.01 119
3712.15 115
3712.29 109
3712.43 101
3712.57 91
3712.71 82
3712.85 76
3712.99 73
3713.13 74
3713.27 79
3713.41 85
3713.55 93
3713.69 99
3713.83 104
3713.97 105
3714.11 103
3714.25 98
3714.39 91
3714.53 83
3714.67 74
3714.81 66
3714.95 58
3715.09 54
3715.23 52
3715.37 55
3715.51 62
3715.65 73
3715.79 86
3715.93 101
3716.07 113
3716.21 122
3716.34 125
3716.48 123
3716.62 117
3716.76 109
3716.90 102
3717.04 97
3717.18 96
3717.32 99
3717.46 106
3717.60 115
3717.74 125
3717.88 135
3718.02 144
3718.16 151
3718.30 155
3718.44 157
3718.58 158
3718.72 157
3718.86 155
3719.00 152
3719.14 149
3719.28 147
3719.42 144
3719.56 142
3719.70 141
3719.84 140
3719.98 141
3720.12 142
3720.26 146
3720.40 150
3720.54 155
3720.68 161
3720.82 167
3720.96 174
3721.10 181
3721.24 188
3721.38 194
3721.52 199
3721.66 202
3721.80 204
3721.94 203
3722.08 200
3722.22 196
3722.36 191
3722.50 185
3722.64 178
3722.78 171
3722.92 163
3723.05 156
3723.19 150
3723.33 143
3723.47 137
3723.61 130
3723.75 123
3723.89 116
3724.03 109
3724.17 103
3724.31 99
3724.45 96
3724.59 97
3724.73 98
3724.87 99
3725.01 99
3725.15 97
3725.29 93
3725.43 88
3725.57 84
3725.71 81
3725.85 80
3725.99 80
3726.13 82
3726.27 83
3726.41 82
3726.55 79
3726.69 75
3726.83 70
3726.97 66
3727.11 64
3727.25 64
3727.39 65
3727.53 67
3727.67 70
3727.81 72
3727.95 74
3728.09 77
3728.23 81
3728.37 86
3728.51 92
3728.65 98
3728.79 100
3728.93 99
3729.07 92
3729.21 81
3729.35 67
3729.49 52
3729.63 37
3729.77 25
3729.91 14
3730.05 7
3730.19 1
3730.33 0
3730.47 0
3730.61 0
3730.75 0
3730.89 0
3731.03 0
3731.17 0
3731.31 0
3731.45 1
3731.59 8
3731.73 17
3731.87 27
3732.01 39
3732.15 51
3732.29 63
3732.43 76
3732.57 89
3732.71 100
3732.85 110
3732.99 116
3733.13 118
3733.27 115
3733.41 107
3733.55 95
3733.69 81
3733.83 68
3733.97 57
3734.11 49
3734.25 45
3734.39 42
3734.53 40
3734.67 38
3734.81 33
3734.95 26
3735.09 17
3735.23 8
3735.37 0
3735.51 0
3735.65 0
3735.79 0
3735.93 1
3736.07 8
3736.21 16
3736.35 24
3736.49 31
3736.63 37
3736.77 41
3736.91 45
3737.05 48
3737.19 52
3737.33 55
3737.47 60
3737.61 65
3737.75 72
3737.89 79
3738.03 88
3738.17 98
3738.31 108
3738.45 117
3738.59 125
3738.74 131
3738.88 133
3739.02 133
3739.16 130
3739.30 126
3739.44 121
3739.58 117
3739.72 114
3739.86 112
3740.00 112
3740.14 114
3740.28 116
3740.42 117
3740.56 118
3740.70 116
3740.84 114
3740.98 109
3741.12 104
3741.26 99
3741.40 93
3741.54 89
3741.68 84
3741.82 80
3741.96 76
3742.10 73
3742.24 71
3742.38 71
3742.52 72
3742.66 75
3742.80 78
3742.94 82
3743.08 87
3743.22 91
3743.36 95
3743.50 99
3743.64 103
3743.78 106
3743.92 109
3744.06 111
3744.20 112
3744.34 114
3744.48 115
3744.62 116
3744.76 118
3744.90 118
3745.04 119
3745.18 118
3745.32 115
3745.47 112
3745.61 107
3745.75 102
3745.89 97
3746.03 92
3746.17 87
3746.31 82
3746.45 76
3746.59 70
3746.73 63
3746.87 56
3747.01 51
3747.15 48
3747.29 49
3747.43 54
3747.57 62
3747.71 71
3747.85 81
3747.99 89
3748.13 96
3748.27 99
3748.41 98
3748.55 95
3748.69 89
3748.83 82
3748.97 74
3749.11 67
3749.25 62
3749.39 60
3749.53 59
3749.67 62
3749.81 65
3749.96 67
3750.10 68
3750.24 67
3750.38 65
3750.52 61
3750.66 58
3750.80 57
3750.94 59
3751.08 64
3751.22 71
3751.36 79
3751.50 87
3751.64 92
3751.78 96
3751.92 97
3752.06 97
3752.20 97
3752.34 98
3752.48 101
3752.62 107
3752.76 114
3752.90 122
3753.04 129
3753.18 134
3753.32 137
3753.47 138
3753.61 135
3753.75 131
3753.89 125
3754.03 119
3754.17 113
3754.31 107
3754.45 104
3754.59 102
3754.73 102
3754.87 106
3755.01 112
3755.15 121
3755.29 131
3755.43 141
3755.57 150
3755.71 157
3755.85 162
3755.99 164
3756.13 165
3756.27 164
3756.41 163
3756.56 164
3756.70 166
3756.84 171
3756.98 178
3757.12 188
3757.26 199
3757.40 210
3757.54 218
3757.68 223
3757.82 224
3757.96 219
3758.10 211
3758.24 199
3758.38 187
3758.52 175
3758.66 165
3758.80 158
3758.94 152
3759.08 147
3759.22 143
3759.37 138
3759.51 133
3759.65 127
3759.79 121
3759.93 116
3760.07 112
3760.21 109
3760.35 110
3760.49 112
3760.63 117
3760.77 124
3760.91 131
3761.05 137
3761.19 142
3761.33 144
3761.47 144
3761.61 142
3761.75 138
3761.90 134
3762.04 130
3762.18 127
3762.32 125
3762.46 123
3762.60 120
3762.74 118
3762.88 115
3763.02 113
3763.16 110
3763.30 107
3763.44 104
3763.58 100
3763.72 96
3763.86 91
3764.00 85
3764.14 78
3764.29 72
3764.43 66
3764.57 61
3764.71 57
3764.85 54
3764.99 53
3765.13 53
3765.27 54
3765.41 55
3765.55 54
3765.69 51
3765.83 45
3765.97 37
3766.11 28
3766.25 19
3766.40 13
3766.54 10
3766.68 10
3766.82 12
3766.96 16
3767.10 20
3767.24 25
3767.38 31
3767.52 37
3767.66 44
3767.80 51
3767.94 57
3768.08 60
3768.22 61
3768.36 58
3768.51 53
3768.65 46
3768.79 39
3768.93 33
3769.07 30
3769.21 29
3769.35 31
3769.49 36
3769.63 42
3769.77 48
3769.91 54
3770.05 58
3770.19 61
3770.34 64
3770.48 66
3770.62 69
3770.76 72
3770.90 75
3771.04 77
3771.18 77
3771.32 73
3771.46 66
3771.60 56
3771.74 43
3771.88 28
3772.02 14
3772.16 1
3772.31 0
3772.45 0
3772.59 0
3772.73 0
3772.87 0
3773.01 0
3773.15 0
3773.29 0
3773.43 4
3773.57 9
3773.71 15
3773.85 21
3774.00 28
3774.14 35
3774.28 42
3774.42 48
3774.56 52
3774.70 53
3774.84 52
3774.98 49
3775.12 44
3775.26 38
3775.40 31
3775.54 24
3775.69 17
3775.83 11
3775.97 7
3776.11 4
3776.25 3
3776.39 4
3776.53 6
3776.67 7
3776.81 7
3776.95 5
3777.09 3
3777.23 0
3777.38 0
3777.52 0
3777.66 0
3777.80 3
3777.94 8
3778.08 14
3778.22 18
3778.36 21
3778.50 23
3778.64 24
3778.78 24
3778.93 26
3779.07 29
3779.21 34
3779.35 41
3779.49 48
3779.63 54
3779.77 58
3779.91 60
3780.05 60
3780.19 58
3780.33 55
3780.48 53
3780.62 51
3780.76 49
3780.90 48
3781.04 45
3781.18 43
3781.32 39
3781.46 37
3781.60 37
3781.74 38
3781.88 42
3782.03 47
3782.17 52
3782.31 55
3782.45 55
3782.59 51
3782.73 45
3782.87 36
3783.01 27
3783.15 20
3783.29 14
3783.44 12
3783.58 12
3783.72 13
3783.86 15
3784.00 16
3784.14 15
3784.28 14
3784.42 13
3784.56 12
3784.70 12
3784.85 13
3784.99 14
3785.13 14
3785.27 14
3785.41 12
3785.55 11
3785.69 11
3785.83 15
3785.97 22
3786.11 33
3786.26 46
3786.40 58
3786.54 69
3786.68 76
3786.82 79
3786.96 80
3787.10 79
3787.24 78
3787.38 77
3787.52 78
3787.67 79
3787.81 80
3787.95 79
3788.09 78
3788.23 76
3788.37 74
3788.51 74
3788.65 76
3788.79 80
3788.94 84
3789.08 89
3789.22 90
3789.36 88
3789.50 82
3789.64 72
3789.78 59
3789.92 46
3790.06 34
3790.21 26
3790.35 21
3790.49 19
3790.63 21
3790.77 25
3790.91 31
3791.05 36
3791.19 42
3791.33 48
3791.48 53
3791.62 58
3791.76 63
3791.90 65
3792.04 65
3792.18 62
3792.32 55
3792.46 45
3792.60 34
3792.75 25
3792.89 18
3793.03 15
3793.17 17
3793.31 24
3793.45 34
3793.59 46
3793.73 58
3793.88 69
3794.02 78
3794.16 86
3794.30 92
3794.44 96
3794.58 98
3794.72 98
3794.86 96
3795.00 93
3795.15 88
3795.29 82
3795.43 77
3795.57 72
3795.71 68
3795.85 65
3795.99 64
3796.13 65
3796.28 67
3796.42 69
3796.56 72
3796.70 74
3796.84 75
3796.98 74
3797.12 70
3797.26 65
3797.41 58
3797.55 50
3797.69 43
3797.83 38
3797.97 37
3798.11 40
3798.25 47
3798.39 58
3798.54 70
3798.68 83
3798.82 93
3798.96 100
3799.10 104
3799.24 106
3799.38 107
3799.52 109
3799.67 112
3799.81 117
3799.95 123
3800.09 130
3800.23 134
3800.37 136
3800.51 136
3800.65 132
3800.80 126
3800.94 120
3801.08 114
3801.22 110
3801.36 109
3801.50 110
3801.64 113
3801.79 118
3801.93 123
3802.07 127
3802.21 130
3802.35 131
3802.49 132
3802.63 131
3802.77 129
3802.92 127
3803.06 124
3803.20 121
3803.34 118
3803.48 117
3803.62 117
3803.76 119
3803.91 123
3804.05 128
3804.19 133
3804.33 136
3804.47 136
3804.61 133
3804.75 126
3804.90 116
3805.04 104
3805.18 91
3805.32 77
3805.46 65
3805.60 56
3805.74 48
3805.89 44
3806.03 42
3806.17 42
3806.31 42
3806.45 41
3806.59 38
3806.73 32
3806.87 25
3807.02 18
3807.16 11
3807.30 7
3807.44 6
3807.58 9
3807.72 15
3807.86 25
3808.01 36
3808.15 46
3808.29 54
3808.43 58
3808.57 57
3808.71 51
3808.86 42
3809.00 31
3809.14 20
3809.28 12
3809.42 7
3809.56 5
3809.70 5
3809.85 7
3809.99 7
3810.13 5
3810.27 1
3810.41 0
3810.55 0
3810.69 0
3810.84 0
3810.98 0
3811.12 0
3811.26 8
3811.40 22
3811.54 35
3811.68 47
3811.83 56
3811.97 62
3812.11 65
3812.25 65
3812.39 64
3812.53 62
3812.68 61
3812.82 60
3812.96 61
3813.10 64
3813.24 68
3813.38 75
3813.52 84
3813.67 94
3813.81 107
3813.95 120
3814.09 133
3814.23 145
3814.37 155
3814.52 162
3814.66 167
3814.80 168
3814.94 167
3815.08 162
3815.22 155
3815.36 143
3815.51 130
3815.65 114
3815.79 98
3815.93 83
3816.07 70
3816.21 62
3816.36 58
3816.50 58
3816.64 61
3816.78 67
3816.92 72
3817.06 77
3817.21 80
3817.35 80
3817.49 78
3817.63 76
3817.77 74
3817.91 75
3818.06 77
3818.20 82
3818.34 89
3818.48 96
3818.62 102
3818.76 107
3818.91 109
3819.05 109
3819.19 109
3819.33 108
3819.47 110
3819.61 113
3819.76 119
3819.90 127
3820.04 135
3820.18 142
3820.32 147
3820.46 148
3820.61 148
3820.75 146
3820.89 145
3821.03 145
3821.17 148
3821.31 154
3821.46 160
3821.60 167
3821.74 173
3821.88 176
3822.02 177
3822.16 174
3822.31 168
3822.45 160
3822.59 151
3822.73 140
3822.87 128
3823.01 116
3823.16 104
3823.30 94
3823.44 88
3823.58 84
3823.72 85
3823.86 90
3824.01 99
3824.15 109
3824.29 120
3824.43 129
3824.57 138
3824.71 145
3824.86 151
3825.00 157
3825.14 163
3825.28 169
3825.42 174
3825.57 178
3825.71 182
3825.85 184
3825.99 187
3826.13 189
3826.27 193
3826.42 198
3826.56 203
3826.70 209
3826.84 213
3826.98 214
3827.13 214
3827.27 211
3827.41 208
3827.55 205
3827.69 202
3827.83 199
3827.98 197
3828.12 194
3828.26 191
3828.40 187
3828.54 181
3828.69 174
3828.83 167
3828.97 161
3829.11 156
3829.25 152
3829.39 151
3829.54 152
3829.68 155
3829.82 161
3829.96 166
3830.10 171
3830.25 173
3830.39 173
3830.53 169
3830.67 162
3830.81 151
3830.95 139
3831.10 127
3831.24 116
3831.38 108
3831.52 102
3831.66 98
3831.81 96
3831.95 95
3832.09 94
3832.23 93
3832.37 93
3832.52 93
3832.66 95
3832.80 101
3832.94 110
3833.08 123
3833.22 139
3833.37 156
3833.51 174
3833.65 189
3833.79 200
3833.93 204
3834.08 203
3834.22 195
3834.36 184
3834.50 170
3834.64 158
3834.79 147
3834.93 138
3835.07 132
3835.21 127
3835.35 122
3835.50 116
3835.64 111
3835.78 106
3835.92 102
3836.06 102
3836.21 106
3836.35 114
3836.49 125
3836.63 139
3836.77 154
3836.92 168
3837.06 179
3837.20 186
3837.34 187
3837.48 182
3837.63 173
3837.77 162
3837.91 150
3838.05 142
3838.19 137
3838.34 139
3838.48 145
3838.62 154
3838.76 165
3838.90 176
3839.05 185
3839.19 193
3839.33 199
3839.47 203
3839.61 205
3839.76 206
3839.90 205
3840.04 202
3840.18 197
3840.32 190
3840.47 183
3840.61 175
3840.75 167
3840.89 161
3841.03 155
3841.18 150
3841.32 146
3841.46 143
3841.60 141
3841.74 141
3841.89 143
3842.03 147
3842.17 152
3842.31 159
3842.45 167
3842.60 173
3842.74 178
3842.88 179
3843.02 175
3843.17 167
3843.31 155
3843.45 140
3843.59 125
3843.73 111
3843.88 101
3844.02 97
3844.16 98
3844.30 105
3844.44 114
3844.59 126
3844.73 137
3844.87 145
3845.01 150
3845.15 151
3845.30 150
3845.44 146
3845.58 141
3845.72 136
3845.87 132
3846.01 127
3846.15 123
3846.29 119
3846.43 114
3846.58 108
3846.72 101
3846.86 94
3847.00 89
3847.14 85
3847.29 84
3847.43 87
3847.57 93
3847.71 101
3847.86 112
3848.00 122
3848.14 132
3848.28 141
3848.42 148
3848.57 153
3848.71 157
3848.85 161
3848.99 164
3849.14 166
3849.28 167
3849.42 165
3849.56 161
3849.70 154
3849.85 146
3849.99 137
3850.13 128
3850.27 122
3850.42 119
3850.56 116
3850.70 115
3850.84 112
3850.98 107
3851.13 101
3851.27 94
3851.41 87
3851.55 82
3851.70 81
3851.84 84
3851.98 89
3852.12 96
3852.26 102
3852.41 107
3852.55 110
3852.69 111
3852.83 110
3852.98 107
3853.12 103
3853.26 98
3853.40 91
3853.54 83
3853.69 74
3853.83 65
3853.97 58
3854.11 51
3854.26 46
3854.40 42
3854.54 38
3854.68 36
3854.83 36
3854.97 38
3855.11 43
3855.25 51
3855.39 62
3855.54 73
3855.68 84
3855.82 92
3855.96 97
3856.11 98
3856.25 96
3856.39 92
3856.53 88
3856.68 84
3856.82 81
3856.96 79
3857.10 77
3857.25 75
3857.39 72
3857.53 67
3857.67 60
3857.81 53
3857.96 44
3858.10 36
3858.24 30
3858.38 26
3858.53 25
3858.67 27
3858.81 32
3858.95 40
3859.10 50
3859.24 61
3859.38 71
3859.52 80
3859.67 87
3859.81 90
3859.95 90
3860.09 86
3860.24 78
3860.38 68
3860.52 57
3860.66 45
3860.81 34
3860.95 25
3861.09 19
3861.23 15
3861.37 13
3861.52 14
3861.66 17
3861.80 22
3861.94 28
3862.09 35
3862.23 41
3862.37 47
3862.51 52
3862.66 54
3862.80 56
3862.94 56
3863.08 57
3863.23 58
3863.37 60
3863.51 63
3863.65 65
3863.80 67
3863.94 67
3864.08 63
3864.22 58
3864.37 50
3864.51 42
3864.65 34
3864.79 28
3864.94 24
3865.08 24
3865.22 25
3865.36 27
3865.51 30
3865.65 33
3865.79 33
3865.93 32
3866.08 28
3866.22 22
3866.36 16
3866.50 9
3866.65 5
3866.79 3
3866.93 7
3867.07 14
3867.22 24
3867.36 35
3867.50 47
3867.64 57
3867.79 64
3867.93 69
3868.07 71
3868.21 73
3868.36 74
3868.50 76
3868.64 76
3868.78 75
3868.93 73
3869.07 67
3869.21 60
3869.36 50
3869.50 39
3869.64 28
3869.78 17
3869.93 8
3870.07 0
3870.21 0
3870.35 0
3870.50 0
3870.64 0
3870.78 0
3870.92 0
3871.07 0
3871.21 0
3871.35 6
3871.49 11
3871.64 15
3871.78 17
3871.92 17
3872.06 17
3872.21 17
3872.35 18
3872.49 22
3872.64 27
3872.78 35
3872.92 43
3873.06 52
3873.21 59
3873.35 63
3873.49 64
3873.63 61
3873.78 56
3873.92 50
3874.06 43
3874.20 37
3874.35 33
3874.49 31
3874.63 30
3874.77 31
3874.92 32
3875.06 33
3875.20 34
3875.35 34
3875.49 33
3875.63 32
3875.77 30
3875.92 27
3876.06 25
3876.20 25
3876.34 27
3876.49 33
3876.63 42
3876.77 55
3876.92 68
3877.06 81
3877.20 91
3877.34 98
3877.49 102
3877.63 103
3877.77 102
3877.91 101
3878.06 99
3878.20 97
3878.34 95
3878.49 94
3878.63 93
3878.77 93
3878.91 93
3879.06 94
3879.20 95
3879.34 95
3879.48 95
3879.63 92
3879.77 88
3879.91 82
3880.06 78
3880.20 75
3880.34 76
3880.48 81
3880.63 89
3880.77 99
3880.91 110
3881.06 121
3881.20 129
3881.34 134
3881.48 138
3881.63 141
3881.77 144
3881.91 147
3882.05 152
3882.20 157
3882.34 161
3882.48 164
3882.63 166
3882.77 165
3882.91 162
3883.05 158
3883.20 153
3883.34 149
3883.48 147
3883.63 149
3883.77 155
3883.91 164
3884.05 177
3884.20 191
3884.34 205
3884.48 217
3884.63 226
3884.77 232
3884.91 235
3885.05 236
3885.20 237
3885.34 238
3885.48 240
3885.63 243
3885.77 245
3885.91 245
3886.05 242
3886.20 237
3886.34 227
3886.48 215
3886.63 201
3886.77 185
3886.91 170
3887.06 155
3887.20 140
3887.34 128
3887.48 118
3887.63 112
3887.77 110
3887.91 111
3888.06 116
3888.20 122
3888.34 128
3888.48 133
3888.63 136
3888.77 135
3888.91 132
3889.06 127
3889.20 121
3889.34 116
3889.48 112
3889.63 109
3889.77 106
3889.91 104
3890.06 102
3890.20 101
3890.34 101
3890.49 103
3890.63 107
3890.77 113
3890.91 120
3891.06 128
3891.20 135
3891.34 139
3891.49 141
3891.63 139
3891.77 134
3891.92 126
3892.06 116
3892.20 106
3892.34 95
3892.49 87
3892.63 82
3892.77 80
3892.92 83
3893.06 89
3893.20 98
3893.35 108
3893.49 117
3893.63 124
3893.77 127
3893.92 126
3894.06 122
3894.20 116
3894.35 107
3894.49 96
3894.63 85
3894.78 74
3894.92 64
3895.06 55
3895.20 49
3895.35 45
3895.49 44
3895.63 45
3895.78 47
3895.92 50
3896.06 52
3896.21 53
3896.35 52
3896.49 51
3896.64 48
3896.78 44
3896.92 39
3897.06 33
3897.21 27
3897.35 20
3897.49 15
3897.64 11
3897.78 9
3897.92 10
3898.07 12
3898.21 15
3898.35 18
3898.50 20
3898.64 21
3898.78 21
3898.93 19
3899.07 18
3899.21 18
3899.35 19
3899.50 24
3899.64 31
3899.78 42
3899.93 54
3900.07 67
3900.21 79
3900.36 91
3900.50 101
3900.64 108
3900.79 111
3900.93 112
3901.07 110
3901.22 106
3901.36 101
3901.50 95
3901.65 89
3901.79 85
3901.93 82
3902.07 80
3902.22 79
3902.36 79
3902.50 79
3902.65 76
3902.79 71
3902.93 62
3903.08 49
3903.22 35
3903.36 20
3903.51 7
3903.65 0
3903.79 0
3903.94 0
3904.08 0
3904.22 0
3904.37 0
3904.51 0
3904.65 0
3904.80 2
3904.94 5
3905.08 7
3905.23 10
3905.37 14
3905.51 17
3905.65 21
3905.80 23
3905.94 24
3906.08 23
3906.23 21
3906.37 18
3906.51 15
3906.66 12
3906.80 11
3906.94 12
3907.09 13
3907.23 14
3907.37 14
3907.52 13
3907.66 10
3907.80 6
3907.95 2
3908.09 0
3908.23 0
3908.38 0
3908.52 5
3908.66 12
3908.81 19
3908.95 25
3909.09 30
3909.24 33
3909.38 33
3909.52 33
3909.67 32
3909.81 33
3909.95 33
3910.10 35
3910.24 37
3910.38 39
3910.53 40
3910.67 42
3910.81 43
3910.96 44
3911.10 44
3911.24 44
3911.39 44
3911.53 42
3911.67 40
3911.82 36
3911.96 32
3912.10 29
3912.25 25
3912.39 23
3912.53 22
3912.68 21
3912.82 22
3912.96 25
3913.11 29
3913.25 33
3913.39 39
3913.54 45
3913.68 50
3913.82 54
3913.97 56
3914.11 58
3914.25 58
3914.40 59
3914.54 60
3914.68 62
3914.83 64
3914.97 67
3915.11 70
3915.26 71
3915.40 70
3915.55 69
3915.69 65
3915.83 60
3915.98 55
3916.12 49
3916.26 44
3916.41 41
3916.55 41
3916.69 43
3916.84 50
3916.98 60
3917.12 72
3917.27 85
3917.41 97
3917.55 108
3917.70 115
3917.84 119
3917.98 118
3918.13 115
3918.27 110
3918.41 102
3918.56 92
3918.70 81
3918.84 69
3918.99 56
3919.13 42
3919.28 27
3919.42 12
3919.56 0
3919.71 0
3919.85 0
3919.99 0
3920.14 0
3920.28 0
3920.42 0
3920.57 0
3920.71 1
3920.85 14
3921.00 28
3921.14 40
3921.28 49
3921.43 56
3921.57 60
3921.72 63
3921.86 63
3922.00 63
3922.15 64
3922.29 64
3922.43 66
3922.58 69
3922.72 72
3922.86 75
3923.01 78
3923.15 79
3923.29 81
3923.44 82
3923.58 83
3923.72 83
3923.87 84
3924.01 84
3924.16 84
3924.30 82
3924.44 80
3924.59 77
3924.73 75
3924.87 73
3925.02 74
3925.16 77
3925.30 84
3925.45 92
3925.59 102
3925.74 111
3925.88 120
3926.02 126
3926.17 130
3926.31 130
3926.45 129
3926.60 126
3926.74 120
3926.88 113
3927.03 104
3927.17 93
3927.32 83
3927.46 73
3927.60 64
3927.75 57
3927.89 54
3928.03 52
3928.18 52
3928.32 53
3928.46 54
3928.61 55
3928.75 56
3928.90 58
3929.04 62
3929.18 67
3929.33 73
3929.47 79
3929.61 84
3929.76 86
3929.90 84
3930.04 78
3930.19 69
3930.33 58
3930.48 48
3930.62 40
3930.76 36
3930.91 34
3931.05 36
3931.19 38
3931.34 41
3931.48 43
3931.63 45
3931.77 46
3931.91 50
3932.06 56
3932.20 65
3932.34 78
3932.49 93
3932.63 110
3932.78 125
3932.92 138
3933.06 148
3933.21 154
3933.35 156
3933.49 156
3933.64 154
3933.78 151
3933.93 147
3934.07 143
3934.21 138
3934.36 133
3934.50 128
3934.64 125
3934.79 122
3934.93 120
3935.08 119
3935.22 118
3935.36 116
3935.51 113
3935.65 110
3935.79 105
3935.94 100
3936.08 95
3936.23 91
3936.37 89
3936.51 86
3936.66 83
3936.80 79
3936.95 74
3937.09 68
3937.23 62
3937.38 56
3937.52 53
3937.66 52
3937.81 54
3937.95 58
3938.10 64
3938.24 69
3938.38 73
3938.53 75
3938.67 75
3938.82 73
3938.96 69
3939.10 63
3939.25 57
3939.39 50
3939.53 43
3939.68 37
3939.82 33
3939.97 30
3940.11 28
3940.25 25
3940.40 22
3940.54 18
3940.69 12
3940.83 8
3940.97 5
3941.12 7
3941.26 14
3941.40 26
3941.55 41
3941.69 58
3941.84 73
3941.98 85
3942.12 93
3942.27 97
3942.41 98
3942.56 98
3942.70 98
3942.84 99
3942.99 102
3943.13 106
3943.28 113
3943.42 121
3943.56 131
3943.71 143
3943.85 155
3944.00 167
3944.14 179
3944.28 191
3944.43 201
3944.57 211
3944.72 220
3944.86 229
3945.00 238
3945.15 247
3945.29 256
3945.44 264
3945.58 270
3945.72 274
3945.87 276
3946.01 277
3946.16 277
3946.30 279
3946.44 283
3946.59 290
3946.73 301
3946.88 314
3947.02 329
3947.16 343
3947.31 355
3947.45 364
3947.60 369
3947.74 373
3947.88 374
3948.03 376
3948.17 379
3948.32 382
3948.46 386
3948.60 390
3948.75 393
3948.89 393
3949.04 391
3949.18 386
3949.32 380
3949.47 373
3949.61 367
3949.76 361
3949.90 355
3950.04 351
3950.19 346
3950.33 342
3950.48 337
3950.62 332
3950.76 327
3950.91 323
3951.05 321
3951.20 320
3951.34 320
3951.48 321
3951.63 323
3951.77 324
3951.92 324
3952.06 322
3952.20 319
3952.35 315
3952.49 311
3952.64 307
3952.78 304
3952.93 301
3953.07 297
3953.21 291
3953.36 283
3953.50 272
3953.65 258
3953.79 241
3953.93 223
3954.08 205
3954.22 191
3954.37 180
3954.51 176
3954.66 176
3954.80 182
3954.94 193
3955.09 205
3955.23 219
3955.38 232
3955.52 244
3955.66 254
3955.81 262
3955.95 265
3956.10 264
3956.24 258
3956.38 248
3956.53 235
3956.67 219
3956.82 203
3956.96 187
3957.11 172
3957.25 160
3957.39 149
3957.54 140
3957.68 132
3957.83 126
3957.97 121
3958.12 117
3958.26 115
3958.40 115
3958.55 114
3958.69 113
3958.84 110
3958.98 105
3959.12 98
3959.27 87
3959.41 75
3959.56 61
3959.70 47
3959.85 33
3959.99 19
3960.13 8
3960.28 0
3960.42 0
3960.57 0
3960.71 0
3960.86 0
3961.00 0
3961.14 0
3961.29 1
3961.43 5
3961.58 7
3961.72 8
3961.87 8
3962.01 8
3962.15 9
3962.30 10
3962.44 11
3962.59 13
3962.73 15
3962.88 18
3963.02 21
3963.16 23
3963.31 26
3963.45 29
3963.60 31
3963.74 32
3963.89 32
3964.03 32
3964.17 32
3964.32 33
3964.46 35
3964.61 39
3964.75 45
3964.90 51
3965.04 57
3965.18 61
3965.33 64
3965.47 66
3965.62 67
3965.76 69
3965.91 70
3966.05 72
3966.19 73
3966.34 74
3966.48 75
3966.63 74
3966.77 73
3966.92 73
3967.06 74
3967.21 76
3967.35 79
3967.49 82
3967.64 84
3967.78 85
3967.93 84
3968.07 81
3968.22 76
3968.36 71
3968.50 66
3968.65 62
3968.79 61
3968.94 62
3969.08 64
3969.23 67
3969.37 69
3969.52 70
3969.66 70
3969.80 69
3969.95 68
3970.09 69
3970.24 71
3970.38 75
3970.53 80
3970.67 84
3970.82 86
3970.96 85
3971.10 80
3971.25 73
3971.39 64
3971.54 55
3971.68 46
3971.83 40
3971.97 35
3972.12 31
3972.26 30
3972.40 29
3972.55 28
3972.69 28
3972.84 28
3972.98 28
3973.13 28
3973.27 28
3973.42 28
3973.56 27
3973.70 27
3973.85 26
3973.99 27
3974.14 29
3974.28 34
3974.43 41
3974.57 50
3974.72 59
3974.86 67
3975.01 70
3975.15 69
3975.29 62
3975.44 49
3975.58 32
3975.73 14
3975.87 0
3976.02 0
3976.16 0
3976.31 0
3976.45 0
3976.60 10
3976.74 29
3976.88 49
3977.03 67
3977.17 81
3977.32 91
3977.46 95
3977.61 95
3977.75 92
3977.90 86
3978.04 80
3978.19 73
3978.33 67
3978.47 62
3978.62 58
3978.76 55
3978.91 53
3979.05 53
3979.20 55
3979.34 59
3979.49 64
3979.63 70
3979.78 75
3979.92 77
3980.07 77
3980.21 73
3980.35 67
3980.50 61
3980.64 55
3980.79 52
3980.93 52
3981.08 52
3981.22 53
3981.37 53
3981.51 50
3981.66 43
3981.80 34
3981.95 25
3982.09 16
3982.23 10
3982.38 8
3982.52 11
3982.67 18
3982.81 28
3982.96 39
3983.10 49
3983.25 58
3983.39 64
3983.54 67
3983.68 68
3983.83 67
3983.97 66
3984.12 63
3984.26 62
3984.40 60
3984.55 59
3984.69 59
3984.84 59
3984.98 59
3985.13 59
3985.27 58
3985.42 57
3985.56 56
3985.71 54
3985.85 53
3986.00 51
3986.14 50
3986.29 49
3986.43 48
3986.58 48
3986.72 47
3986.86 47
3987.01 45
3987.15 44
3987.30 43
3987.44 43
3987.59 46
3987.73 52
3987.88 60
3988.02 71
3988.17 82
3988.31 92
3988.46 100
3988.60 105
3988.75 107
3988.89 107
3989.04 106
3989.18 105
3989.33 104
3989.47 104
3989.61 104
3989.76 104
3989.90 103
3990.05 101
3990.19 99
3990.34 97
3990.48 95
3990.63 94
3990.77 95
3990.92 95
3991.06 96
3991.21 95
3991.35 94
3991.50 93
3991.64 91
3991.79 90
3991.93 90
3992.08 91
3992.22 94
3992.37 98
3992.51 102
3992.66 106
3992.80 109
3992.95 110
3993.09 110
3993.24 108
3993.38 106
3993.52 104
3993.67 102
3993.81 101
3993.96 98
3994.10 94
3994.25 88
3994.39 80
3994.54 70
3994.68 59
3994.83 48
3994.97 39
3995.12 32
3995.26 27
3995.41 24
3995.55 24
3995.70 24
3995.84 25
3995.99 26
3996.13 26
3996.28 24
3996.42 22
3996.57 18
3996.71 13
3996.86 8
3997.00 3
3997.15 0
3997.29 0
3997.44 0
3997.58 0
3997.73 0
3997.87 0
3998.02 0
3998.16 0
3998.31 6
3998.45 16
3998.60 25
3998.74 32
3998.89 35
3999.03 35
3999.18 32
3999.32 25
3999.47 18
3999.61 9
3999.76 0
3999.90 0
4000.05 0
4000.19 0
4000.34 0
4000.48 0
4000.63 11
4000.77 27
4000.92 45
4001.06 64
4001.21 80
4001.35 93
4001.50 101
4001.64 105
4001.79 104
4001.93 100
4002.08 95
4002.22 91
4002.37 87
4002.51 86
4002.66 87
4002.80 90
4002.95 94
4003.09 99
4003.24 104
4003.38 108
4003.53 110
4003.67 109
4003.82 105
4003.96 98
4004.11 89
4004.25 78
4004.40 67
4004.54 58
4004.69 52
4004.83 49
4004.98 49
4005.12 50
4005.27 53
4005.41 55
4005.56 56
4005.70 56
4005.85 56
4005.99 56
4006.14 57
4006.28 57
4006.43 57
4006.57 57
4006.72 55
4006.86 51
4007.01 47
4007.15 44
4007.30 41
4007.44 41
4007.59 43
4007.73 46
4007.88 51
4008.02 57
4008.17 62
4008.31 68
4008.46 73
4008.60 79
4008.75 84
4008.89 88
4009.04 92
4009.18 96
4009.33 100
4009.47 105
4009.62 111
4009.76 119
4009.91 129
4010.06 139
4010.20 147
4010.35 154
4010.49 158
4010.64 159
4010.78 158
4010.93 156
4011.07 154
4011.22 153
4011.36 153
4011.51 155
4011.65 157
4011.80 159
4011.94 162
4012.09 165
4012.23 170
4012.38 177
4012.52 186
4012.67 196
4012.81 205
4012.96 211
4013.10 214
4013.25 212
4013.39 206
4013.54 197
4013.68 184
4013.83 170
4013.98 155
4014.12 142
4014.27 130
4014.41 122
4014.56 118
4014.70 119
4014.85 122
4014.99 126
4015.14 131
4015.28 133
4015.43 133
4015.57 131
4015.72 126
4015.86 121
4016.01 117
4016.15 114
4016.30 114
4016.44 116
4016.59 119
4016.73 123
4016.88 128
4017.03 133
4017.17 138
4017.32 142
4017.46 144
4017.61 143
4017.75 140
4017.90 134
4018.04 126
4018.19 117
4018.33 107
4018.48 97
4018.62 88
4018.77 79
4018.91 71
4019.06 64
4019.20 58
4019.35 54
4019.50 51
4019.64 51
4019.79 54
4019.93 59
4020.08 67
4020.22 75
4020.37 84
4020.51 91
4020.66 96
4020.80 99
4020.95 99
4021.09 97
4021.24 96
4021.38 95
4021.53 95
4021.68 98
4021.82 101
4021.97 106
4022.11 110
4022.26 114
4022.40 115
4022.55 115
4022.69 114
4022.84 112
4022.98 109
4023.13 107
4023.27 104
4023.42 101
4023.57 98
4023.71 94
4023.86 90
4024.00 86
4024.15 83
4024.29 82
4024.44 82
4024.58 82
4024.73 83
4024.87 83
4025.02 81
4025.17 78
4025.31 76
4025.46 74
4025.60 75
4025.75 77
4025.89 81
4026.04 87
4026.18 92
4026.33 97
4026.47 101
4026.62 103
4026.76 105
4026.91 105
4027.06 105
4027.20 104
4027.35 103
4027.49 100
4027.64 97
4027.78 93
4027.93 89
4028.07 85
4028.22 83
4028.37 83
4028.51 85
4028.66 89
4028.80 94
4028.95 98
4029.09 102
4029.24 103
4029.38 103
4029.53 100
4029.67 97
4029.82 94
4029.97 91
4030.11 89
4030.26 90
4030.40 90
4030.55 91
4030.69 92
4030.84 91
4030.98 90
4031.13 89
4031.28 89
4031.42 89
4031.57 91
4031.71 93
4031.86 96
4032.00 98
4032.15 99
4032.29 99
4032.44 96
4032.59 92
4032.73 86
4032.88 77
4033.02 68
4033.17 57
4033.31 46
4033.46 35
4033.60 25
4033.75 15
4033.90 5
4034.04 0
4034.19 0
4034.33 0
4034.48 0
4034.62 0
4034.77 0
4034.91 0
4035.06 0
4035.21 2
4035.35 13
4035.50 24
4035.64 35
4035.79 44
4035.93 52
4036.08 58
4036.22 65
4036.37 72
4036.52 81
4036.66 91
4036.81 101
4036.95 112
4037.10 121
4037.24 127
4037.39 130
4037.54 130
4037.68 125
4037.83 117
4037.97 107
4038.12 95
4038.26 83
4038.41 70
4038.56 59
4038.70 48
4038.85 40
4038.99 35
4039.14 32
4039.28 33
4039.43 35
4039.58 40
4039.72 46
4039.87 52
4040.01 60
4040.16 68
4040.30 78
4040.45 90
4040.59 102
4040.74 114
4040.89 125
4041.03 132
4041.18 135
4041.32 132
4041.47 125
4041.61 115
4041.76 102
4041.91 90
4042.05 78
4042.20 68
4042.34 60
4042.49 54
4042.64 50
4042.78 46
4042.93 43
4043.07 40
4043.22 37
4043.36 34
4043.51 31
4043.66 28
4043.80 25
4043.95 22
4044.09 18
4044.24 13
4044.38 8
4044.53 4
4044.68 0
4044.82 0
4044.97 0
4045.11 0
4045.26 0
4045.40 0
4045.55 0
4045.70 0
4045.84 0
4045.99 2
4046.13 5
4046.28 8
4046.43 13
4046.57 18
4046.72 22
4046.86 26
4047.01 28
4047.15 30
4047.30 31
4047.45 31
4047.59 31
4047.74 31
4047.88 32
4048.03 33
4048.18 35
4048.32 39
4048.47 43
4048.61 49
4048.76 56
4048.90 63
4049.05 71
4049.20 78
4049.34 83
4049.49 85
4049.63 83
4049.78 78
4049.93 70
4050.07 61
4050.22 52
4050.36 44
4050.51 38
4050.65 34
4050.80 32
4050.95 31
4051.09 30
4051.24 28
4051.38 25
4051.53 21
4051.68 17
4051.82 14
4051.97 13
4052.11 14
4052.26 16
4052.41 19
4052.55 22
4052.70 25
4052.84 26
4052.99 27
4053.14 27
4053.28 27
4053.43 27
4053.57 28
4053.72 31
4053.86 34
4054.01 39
4054.16 44
4054.30 49
4054.45 54
4054.59 59
4054.74 63
4054.89 66
4055.03 67
4055.18 67
4055.32 65
4055.47 61
4055.62 56
4055.76 49
4055.91 43
4056.05 38
4056.20 35
4056.35 33
4056.49 33
4056.64 35
4056.78 39
4056.93 45
4057.08 52
4057.22 59
4057.37 68
4057.51 77
4057.66 85
4057.81 93
4057.95 99
4058.10 106
4058.24 111
4058.39 117
4058.54 122
4058.68 126
4058.83 128
4058.97 129
4059.12 129
4059.27 127
4059.41 125
4059.56 124
4059.70 124
4059.85 127
4060.00 132
4060.14 139
4060.29 146
4060.43 153
4060.58 156
4060.73 157
4060.87 153
4061.02 145
4061.17 133
4061.31 118
4061.46 102
4061.60 87
4061.75 73
4061.90 61
4062.04 54
4062.19 50
4062.33 48
4062.48 49
4062.63 51
4062.77 52
4062.92 53
4063.06 53
4063.21 52
4063.36 53
4063.50 56
4063.65 62
4063.80 71
4063.94 83
4064.09 96
4064.23 109
4064.38 119
4064.53 127
4064.67 132
4064.82 134
4064.96 134
4065.11 134
4065.26 134
4065.40 136
4065.55 139
4065.69 144
4065.84 150
4065.99 156
4066.13 162
4066.28 166
4066.43 167
4066.57 165
4066.72 159
4066.86 151
4067.01 141
4067.16 133
4067.30 128
4067.45 127
4067.60 131
4067.74 138
4067.89 147
4068.03 153
4068.18 154
4068.33 151
4068.47 142
4068.62 132
4068.76 121
4068.91 113
4069.06 108
4069.20 108
4069.35 110
4069.50 116
4069.64 122
4069.79 128
4069.93 136
4070.08 144
4070.23 153
4070.37 163
4070.52 175
4070.67 187
4070.81 198
4070.96 209
4071.10 219
4071.25 229
4071.40 238
4071.54 248
4071.69 259
4071.84 270
4071.98 282
4072.13 292
4072.27 300
4072.42 304
4072.57 305
4072.71 301
4072.86 294
4073.01 285
4073.15 276
4073.30 268
4073.44 262
4073.59 259
4073.74 258
4073.88 260
4074.03 262
4074.18 265
4074.32 268
4074.47 270
4074.62 271
4074.76 270
4074.91 266
4075.05 261
4075.20 255
4075.35 249
4075.49 244
4075.64 240
4075.79 238
4075.93 236
4076.08 233
4076.22 230
4076.37 226
4076.52 220
4076.66 213
4076.81 208
4076.96 203
4077.10 201
4077.25 200
4077.40 201
4077.54 202
4077.69 205
4077.83 207
4077.98 209
4078.13 210
4078.27 210
4078.42 208
4078.57 205
4078.71 201
4078.86 196
4079.01 193
4079.15 192
4079.30 194
4079.45 199
4079.59 207
4079.74 218
4079.88 228
4080.03 238
4080.18 246
4080.32 252
4080.47 257
4080.62 262
4080.76 266
4080.91 270
4081.06 273
4081.20 275
4081.35 275
4081.50 272
4081.64 267
4081.79 260
4081.93 252
4082.08 241
4082.23 230
4082.37 217
4082.52 204
4082.67 191
4082.81 178
4082.96 164
4083.11 150
4083.25 135
4083.40 119
4083.55 102
4083.69 84
4083.84 68
4083.99 54
4084.13 43
4084.28 38
4084.42 37
4084.57 40
4084.72 46
4084.86 54
4085.01 62
4085.16 70
4085.30 77
4085.45 82
4085.60 86
4085.74 88
4085.89 87
4086.04 84
4086.18 78
4086.33 71
4086.48 61
4086.62 51
4086.77 40
4086.92 31
4087.06 23
4087.21 19
4087.35 17
4087.50 19
4087.65 23
4087.79 29
4087.94 37
4088.09 45
4088.23 54
4088.38 63
4088.53 73
4088.67 82
4088.82 91
4088.97 98
4089.11 103
4089.26 105
4089.41 104
4089.55 101
4089.70 97
4089.85 94
4089.99 93
4090.14 92
4090.29 91
4090.43 88
4090.58 83
4090.73 76
4090.87 66
4091.02 57
4091.17 48
4091.31 41
4091.46 36
4091.61 31
4091.75 27
4091.90 22
4092.05 17
4092.19 11
4092.34 7
4092.49 4
4092.63 4
4092.78 7
4092.93 12
4093.07 18
4093.22 24
4093.37 28
4093.51 30
4093.66 29
4093.81 26
4093.95 23
4094.10 22
4094.25 23
4094.39 28
4094.54 37
4094.69 49
4094.83 63
4094.98 77
4095.13 88
4095.27 96
4095.42 100
4095.57 102
4095.71 102
4095.86 102
4096.01 102
4096.15 103
4096.30 104
4096.45 104
4096.59 104
4096.74 104
4096.89 103
4097.03 104
4097.18 106
4097.33 109
4097.47 113
4097.62 117
4097.77 121
4097.91 123
4098.06 122
4098.21 119
4098.35 113
4098.50 106
4098.65 97
4098.79 88
4098.94 81
4099.09 77
4099.23 78
4099.38 82
4099.53 90
4099.67 97
4099.82 104
4099.97 107
4100.11 104
4100.26 96
4100.41 84
4100.55 70
4100.70 56
4100.85 44
4100.99 34
4101.14 27
4101.29 22
4101.44 19
4101.58 15
4101.73 11
4101.88 5
4102.02 0
4102.17 0
4102.32 0
4102.46 0
4102.61 0
4102.76 0
4102.90 0
4103.05 0
4103.20 7
4103.34 20
4103.49 35
4103.64 49
4103.78 61
4103.93 70
4104.08 75
4104.23 76
4104.37 74
4104.52 70
4104.67 66
4104.81 62
4104.96 60
4105.11 59
4105.25 61
4105.40 65
4105.55 69
4105.69 73
4105.84 75
4105.99 76
4106.13 75
4106.28 72
4106.43 67
4106.57 61
4106.72 56
4106.87 50
4107.02 46
4107.16 43
4107.31 42
4107.46 42
4107.60 44
4107.75 47
4107.90 50
4108.04 54
4108.19 57
4108.34 61
4108.48 64
4108.63 67
4108.78 69
4108.93 70
4109.07 69
4109.22 65
4109.37 57
4109.51 46
4109.66 33
4109.81 19
4109.95 6
4110.10 0
4110.25 0
4110.39 0
4110.54 0
4110.69 0
4110.84 0
4110.98 0
4111.13 4
4111.28 12
4111.42 22
4111.57 34
4111.72 47
4111.86 61
4112.01 74
4112.16 87
4112.31 97
4112.45 105
4112.60 111
4112.75 115
4112.89 118
4113.04 121
4113.19 124
4113.33 126
4113.48 127
4113.63 127
4113.78 125
4113.92 122
4114.07 118
4114.22 114
4114.36 108
4114.51 103
4114.66 96
4114.80 88
4114.95 79
4115.10 70
4115.25 61
4115.39 54
4115.54 51
4115.69 52
4115.83 56
4115.98 63
4116.13 72
4116.28 82
4116.42 90
4116.57 97
4116.72 103
4116.86 107
4117.01 109
4117.16 109
4117.30 106
4117.45 101
4117.60 93
4117.75 82
4117.89 70
4118.04 57
4118.19 46
4118.33 37
4118.48 32
4118.63 31
4118.78 34
4118.92 41
4119.07 48
4119.22 56
4119.36 63
4119.51 67
4119.66 69
4119.81 69
4119.95 66
4120.10 62
4120.25 58
4120.39 55
4120.54 54
4120.69 55
4120.84 57
4120.98 62
4121.13 68
4121.28 75
4121.42 82
4121.57 88
4121.72 92
4121.87 95
4122.01 95
4122.16 92
4122.31 87
4122.45 80
4122.60 72
4122.75 62
4122.90 53
4123.04 43
4123.19 34
4123.34 26
4123.48 18
4123.63 11
4123.78 5
4123.93 0
4124.07 0
4124.22 0
4124.37 0
4124.52 0
4124.66 1
4124.81 4
4124.96 7
4125.10 10
4125.25 14
4125.40 18
4125.55 23
4125.69 29
4125.84 36
4125.99 43
4126.13 49
4126.28 55
4126.43 60
4126.58 63
4126.72 66
4126.87 69
4127.02 71
4127.17 73
4127.31 76
4127.46 78
4127.61 80
4127.75 81
4127.90 79
4128.05 76
4128.20 72
4128.34 67
4128.49 64
4128.64 61
4128.79 61
4128.93 61
4129.08 61
4129.23 59
4129.37 54
4129.52 46
4129.67 35
4129.82 23
4129.96 11
4130.11 0
4130.26 0
4130.41 0
4130.55 0
4130.70 0
4130.85 0
4130.99 0
4131.14 0
4131.29 0
4131.44 2
4131.58 6
4131.73 11
4131.88 17
4132.03 24
4132.17 31
4132.32 38
4132.47 43
4132.62 46
4132.76 49
4132.91 50
4133.06 51
4133.21 53
4133.35 55
4133.50 59
4133.65 62
4133.79 63
4133.94 61
4134.09 55
4134.24 47
4134.38 37
4134.53 26
4134.68 18
4134.83 13
4134.97 14
4135.12 20
4135.27 30
4135.42 42
4135.56 54
4135.71 63
4135.86 69
4136.01 70
4136.15 67
4136.30 62
4136.45 56
4136.60 51
4136.74 45
4136.89 41
4137.04 37
4137.19 32
4137.33 26
4137.48 19
4137.63 11
4137.77 4
4137.92 0
4138.07 0
4138.22 0
4138.36 0
4138.51 2
4138.66 8
4138.81 16
4138.95 24
4139.10 33
4139.25 40
4139.40 46
4139.54 50
4139.69 50
4139.84 49
4139.99 44
4140.13 38
4140.28 31
4140.43 24
4140.58 18
4140.72 11
4140.87 6
4141.02 1
4141.17 0
4141.31 0
4141.46 3
4141.61 11
4141.76 22
4141.90 36
4142.05 52
4142.20 67
4142.35 80
4142.49 91
4142.64 98
4142.79 102
4142.94 104
4143.08 106
4143.23 110
4143.38 115
4143.53 124
4143.67 133
4143.82 143
4143.97 151
4144.12 155
4144.27 154
4144.41 149
4144.56 140
4144.71 129
4144.86 119
4145.00 110
4145.15 105
4145.30 102
4145.45 101
4145.59 100
4145.74 99
4145.89 97
4146.04 94
4146.18 91
4146.33 89
4146.48 88
4146.63 89
4146.77 91
4146.92 94
4147.07 95
4147.22 94
4147.36 90
4147.51 84
4147.66 78
4147.81 72
4147.95 68
4148.10 68
4148.25 72
4148.40 77
4148.55 82
4148.69 86
4148.84 87
4148.99 86
4149.14 82
4149.28 77
4149.43 71
4149.58 66
4149.73 63
4149.87 62
4150.02 64
4150.17 68
4150.32 73
4150.47 80
4150.61 88
4150.76 94
4150.91 100
4151.06 103
4151.20 103
4151.35 101
4151.50 97
4151.65 91
4151.79 85
4151.94 80
4152.09 78
4152.24 80
4152.39 85
4152.53 92
4152.68 103
4152.83 114
4152.98 124
4153.12 134
4153.27 143
4153.42 151
4153.57 157
4153.71 162
4153.86 166
4154.01 167
4154.16 167
4154.31 166
4154.45 164
4154.60 161
4154.75 159
4154.90 158
4155.04 157
4155.19 157
4155.34 156
4155.49 153
4155.64 146
4155.78 136
4155.93 122
4156.08 107
4156.23 91
4156.37 76
4156.52 63
4156.67 53
4156.82 44
4156.97 37
4157.11 31
4157.26 24
4157.41 16
4157.56 9
4157.70 1
4157.85 0
4158.00 0
4158.15 0
4158.30 0
4158.44 0
4158.59 0
4158.74 0
4158.89 0
4159.03 3
4159.18 6
4159.33 9
4159.48 13
4159.63 17
4159.77 21
4159.92 26
4160.07 31
4160.22 37
4160.37 44
4160.51 51
4160.66 59
4160.81 68
4160.96 78
4161.10 88
4161.25 97
4161.40 107
4161.55 114
4161.70 120
4161.84 123
4161.99 123
4162.14 119
4162.29 113
4162.44 103
4162.58 92
4162.73 80
4162.88 69
4163.03 60
4163.17 54
4163.32 51
4163.47 50
4163.62 51
4163.77 53
4163.91 55
4164.06 57
4164.21 57
4164.36 56
4164.51 53
4164.65 49
4164.80 45
4164.95 41
4165.10 38
4165.25 37
4165.39 38
4165.54 42
4165.69 49
4165.84 58
4165.99 69
4166.13 81
4166.28 92
4166.43 102
4166.58 110
4166.73 116
4166.87 121
4167.02 123
4167.17 122
4167.32 120
4167.46 115
4167.61 109
4167.76 101
4167.91 92
4168.06 83
4168.20 75
4168.35 69
4168.50 64
4168.65 61
4168.80 57
4168.94 53
4169.09 49
4169.24 43
4169.39 37
4169.54 32
4169.68 28
4169.83 25
4169.98 24
4170.13 23
4170.28 22
4170.43 21
4170.57 20
4170.72 20
4170.87 22
4171.02 27
4171.17 35
4171.31 45
4171.46 56
4171.61 66
4171.76 72
4171.91 75
4172.05 74
4172.20 71
4172.35 67
4172.50 64
4172.65 65
4172.79 69
4172.94 76
4173.09 84
4173.24 94
4173.39 104
4173.53 112
4173.68 119
4173.83 124
4173.98 129
4174.13 133
4174.27 137
4174.42 142
4174.57 148
4174.72 155
4174.87 164
4175.02 173
4175.16 182
4175.31 190
4175.46 198
4175.61 204
4175.76 207
4175.90 208
4176.05 208
4176.20 206
4176.35 204
4176.50 202
4176.64 200
4176.79 198
4176.94 195
4177.09 193
4177.24 189
4177.39 184
4177.53 179
4177.68 174
4177.83 171
4177.98 170
4178.13 171
4178.27 175
4178.42 180
4178.57 185
4178.72 187
4178.87 186
4179.02 181
4179.16 172
4179.31 160
4179.46 149
4179.61 139
4179.76 133
4179.90 132
4180.05 135
4180.20 143
4180.35 154
4180.50 167
4180.65 182
4180.79 197
4180.94 212
4181.09 225
4181.24 236
4181.39 243
4181.53 247
4181.68 247
4181.83 242
4181.98 234
4182.13 222
4182.28 207
4182.42 192
4182.57 177
4182.72 165
4182.87 158
4183.02 157
4183.17 161
4183.31 170
4183.46 183
4183.61 199
4183.76 214
4183.91 228
4184.05 240
4184.20 250
4184.35 259
4184.50 267
4184.65 274
4184.80 280
4184.94 284
4185.09 284
4185.24 281
4185.39 274
4185.54 262
4185.69 248
4185.83 233
4185.98 220
4186.13 209
4186.28 201
4186.43 197
4186.58 196
4186.72 197
4186.87 197
4187.02 197
4187.17 195
4187.32 192
4187.47 189
4187.61 186
4187.76 185
4187.91 185
4188.06 188
4188.21 193
4188.36 201
4188.50 210
4188.65 219
4188.80 229
4188.95 237
4189.10 243
4189.25 246
4189.39 247
4189.54 247
4189.69 247
4189.84 249
4189.99 253
4190.14 258
4190.28 264
4190.43 270
4190.58 274
4190.73 275
4190.88 275
4191.03 273
4191.17 269
4191.32 266
4191.47 263
4191.62 261
4191.77 260
4191.92 260
4192.07 259
4192.21 259
4192.36 259
4192.51 259
4192.66 260
4192.81 261
4192.96 264
4193.10 268
4193.25 273
4193.40 279
4193.55 287
4193.70 297
4193.85 310
4193.99 326
4194.14 347
4194.29 371
4194.44 398
4194.59 425
4194.74 450
4194.89 470
4195.03 483
4195.18 490
4195.33 491
4195.48 486
4195.63 478
4195.78 470
4195.93 465
4196.07 464
4196.22 470
4196.37 484
4196.52 503
4196.67 527
4196.82 553
4196.96 578
4197.11 599
4197.26 616
4197.41 627
4197.56 635
4197.71 639
4197.86 642
4198.00 645
4198.15 648
4198.30 654
4198.45 664
4198.60 678
4198.75 699
4198.90 727
4199.04 762
4199.19 801
4199.34 841
4199.49 880
4199.64 915
4199.79 945
4199.93 972
4200.08 999
4200.23 1028
4200.38 1065
4200.53 1111
4200.68 1168
4200.83 1236
4200.97 1313
4201.12 1395
4201.27 1479
4201.42 1565
4201.57 1649
4201.72 1731
4201.87 1810
4202.01 1887
4202.16 1962
4202.31 2035
4202.46 2106
4202.61 2174
4202.76 2239
4202.91 2300
4203.06 2355
4203.20 2404
4203.35 2447
4203.50 2482
4203.65 2509
4203.80 2529
4203.95 2541
4204.10 2547
4204.24 2548
4204.39 2546
4204.54 2542
4204.69 2535
4204.84 2525
4204.99 2511
4205.14 2490
4205.28 2463
4205.43 2432
4205.58 2398
4205.73 2364
4205.88 2331
4206.03 2299
4206.18 2270
4206.33 2241
4206.47 2211
4206.62 2179
4206.77 2143
4206.92 2104
4207.07 2062
4207.22 2017
4207.37 1968
4207.51 1916
4207.66 1862
4207.81 1807
4207.96 1751
4208.11 1696
4208.26 1644
4208.41 1595
4208.56 1549
4208.70 1507
4208.85 1468
4209.00 1430
4209.15 1393
4209.30 1356
4209.45 1319
4209.60 1282
4209.75 1247
4209.89 1213
4210.04 1182
4210.19 1156
4210.34 1133
4210.49 1112
4210.64 1094
4210.79 1075
4210.94 1056
4211.08 1034
4211.23 1009
4211.38 983
4211.53 954
4211.68 925
4211.83 897
4211.98 870
4212.13 845
4212.27 822
4212.42 801
4212.57 782
4212.72 764
4212.87 747
4213.02 732
4213.17 719
4213.32 707
4213.46 698
4213.61 690
4213.76 685
4213.91 681
4214.06 678
4214.21 674
4214.36 668
4214.51 662
4214.65 655
4214.80 647
4214.95 639
4215.10 631
4215.25 624
4215.40 618
4215.55 613
4215.70 610
4215.85 608
4215.99 607
4216.14 608
4216.29 610
4216.44 612
4216.59 615
4216.74 617
4216.89 619
4217.04 621
4217.18 624
4217.33 626
4217.48 628
4217.63 630
4217.78 630
4217.93 628
4218.08 623
4218.23 615
4218.38 605
4218.52 592
4218.67 579
4218.82 565
4218.97 551
4219.12 536
4219.27 522
4219.42 508
4219.57 495
4219.72 482
4219.86 470
4220.01 457
4220.16 446
4220.31 435
4220.46 424
4220.61 414
4220.76 405
4220.91 397
4221.06 390
4221.20 384
4221.35 377
4221.50 370
4221.65 363
4221.80 354
4221.95 345
4222.10 337
4222.25 330
4222.40 327
4222.55 327
4222.69 332
4222.84 339
4222.99 349
4223.14 359
4223.29 368
4223.44 373
4223.59 374
4223.74 370
4223.89 364
4224.04 356
4224.18 347
4224.33 340
4224.48 334
4224.63 331
4224.78 328
4224.93 326
4225.08 324
4225.23 320
4225.38 315
4225.53 308
4225.67 300
4225.82 292
4225.97 284
4226.12 277
4226.27 271
4226.42 265
4226.57 260
4226.72 255
4226.87 250
4227.02 245
4227.16 239
4227.31 234
4227.46 228
4227.61 223
4227.76 219
4227.91 215
4228.06 213
4228.21 210
4228.36 208
4228.51 205
4228.65 202
4228.80 199
4228.95 195
4229.10 192
4229.25 190
4229.40 190
4229.55 193
4229.70 198
4229.85 204
4230.00 211
4230.15 218
4230.29 223
4230.44 226
4230.59 227
4230.74 226
4230.89 222
4231.04 217
4231.19 212
4231.34 205
4231.49 198
4231.64 190
4231.79 183
4231.93 176
4232.08 171
4232.23 166
4232.38 162
4232.53 158
4232.68 155
4232.83 151
4232.98 147
4233.13 142
4233.28 136
4233.43 131
4233.58 127
4233.72 123
4233.87 121
4234.02 120
4234.17 120
4234.32 121
4234.47 123
4234.62 125
4234.77 127
4234.92 128
4235.07 126
4235.22 123
4235.37 116
4235.51 107
4235.66 97
4235.81 86
4235.96 75
4236.11 67
4236.26 62
4236.41 61
4236.56 62
4236.71 66
4236.86 72
4237.01 77
4237.16 81
4237.30 84
4237.45 85
4237.60 83
4237.75 80
4237.90 75
4238.05 71
4238.20 67
4238.35 63
4238.50 61
4238.65 60
4238.80 60
4238.95 61
4239.10 62
4239.24 64
4239.39 67
4239.54 71
4239.69 76
4239.84 80
4239.99 84
4240.14 87
4240.29 87
4240.44 86
4240.59 82
4240.74 76
4240.89 70
4241.04 63
4241.19 56
4241.33 50
4241.48 44
4241.63 38
4241.78 33
4241.93 28
4242.08 23
4242.23 19
4242.38 16
4242.53 13
4242.68 12
4242.83 10
4242.98 9
4243.13 9
4243.28 8
4243.42 6
4243.57 5
4243.72 4
4243.87 2
4244.02 0
4244.17 0
4244.32 0
4244.47 0
4244.62 0
4244.77 0
4244.92 0
4245.07 1
4245.22 9
4245.37 19
4245.52 28
4245.66 35
4245.81 38
4245.96 38
4246.11 35
4246.26 31
4246.41 28
4246.56 28
4246.71 31
4246.86 37
4247.01 46
4247.16 55
4247.31 63
4247.46 69
4247.61 71
4247.76 70
4247.91 67
4248.05 63
4248.20 60
4248.35 59
4248.50 62
4248.65 69
4248.80 79
4248.95 90
4249.10 101
4249.25 109
4249.40 114
4249.55 115
4249.70 110
4249.85 102
4250.00 91
4250.15 79
4250.30 66
4250.45 53
4250.60 41
4250.74 31
4250.89 23
4251.04 18
4251.19 16
4251.34 18
4251.49 24
4251.64 33
4251.79 44
4251.94 56
4252.09 66
4252.24 75
4252.39 81
4252.54 84
4252.69 84
4252.84 82
4252.99 78
4253.14 74
4253.29 70
4253.44 67
4253.58 65
4253.73 65
4253.88 66
4254.03 68
4254.18 69
4254.33 69
4254.48 68
4254.63 65
4254.78 62
4254.93 59
4255.08 58
4255.23 59
4255.38 63
4255.53 70
4255.68 79
4255.83 90
4255.98 100
4256.13 109
4256.28 117
4256.43 121
4256.58 123
4256.72 123
4256.87 122
4257.02 121
4257.17 120
4257.32 121
4257.47 123
4257.62 126
4257.77 129
4257.92 131
4258.07 130
4258.22 128
4258.37 124
4258.52 118
4258.67 111
4258.82 104
4258.97 97
4259.12 89
4259.27 82
4259.42 74
4259.57 67
4259.72 61
4259.87 58
4260.02 57
4260.17 60
4260.31 65
4260.46 72
4260.61 80
4260.76 88
4260.91 95
4261.06 100
4261.21 105
4261.36 108
4261.51 110
4261.66 110
4261.81 109
4261.96 105
4262.11 99
4262.26 92
4262.41 85
4262.56 79
4262.71 75
4262.86 73
4263.01 73
4263.16 74
4263.31 75
4263.46 76
4263.61 76
4263.76 76
4263.91 76
4264.06 76
4264.21 77
4264.36 77
4264.51 77
4264.65 77
4264.80 76
4264.95 74
4265.10 73
4265.25 73
4265.40 73
4265.55 73
4265.70 74
4265.85 75
4266.00 77
4266.15 78
4266.30 81
4266.45 85
4266.60 90
4266.75 96
4266.90 101
4267.05 104
4267.20 105
4267.35 101
4267.50 94
4267.65 85
4267.80 74
4267.95 64
4268.10 56
4268.25 49
4268.40 44
4268.55 40
4268.70 36
4268.85 30
4269.00 22
4269.15 14
4269.30 4
4269.45 0
4269.60 0
4269.75 0
4269.90 0
4270.05 0
4270.20 0
4270.35 0
4270.49 0
4270.64 8
4270.79 19
4270.94 31
4271.09 41
4271.24 51
4271.39 58
4271.54 63
4271.69 64
4271.84 62
4271.99 58
4272.14 51
4272.29 43
4272.44 34
4272.59 27
4272.74 22
4272.89 19
4273.04 18
4273.19 19
4273.34 19
4273.49 19
4273.64 17
4273.79 15
4273.94 12
4274.09 10
4274.24 9
4274.39 10
4274.54 13
4274.69 18
4274.84 22
4274.99 25
4275.14 26
4275.29 25
4275.44 22
4275.59 18
4275.74 13
4275.89 8
4276.04 4
4276.19 2
4276.34 2
4276.49 3
4276.64 5
4276.79 7
4276.94 9
4277.09 9
4277.24 8
4277.39 7
4277.54 6
4277.69 8
4277.84 13
4277.99 21
4278.14 32
4278.29 45
4278.44 58
4278.59 70
4278.74 80
4278.89 89
4279.04 96
4279.19 103
4279.34 108
4279.49 112
4279.64 116
4279.79 118
4279.94 120
4280.09 119
4280.24 116
4280.39 111
4280.54 103
4280.69 94
4280.84 85
4280.99 76
4281.14 69
4281.29 64
4281.44 61
4281.59 60
4281.74 58
4281.89 54
4282.04 49
4282.19 42
4282.34 34
4282.49 27
4282.64 22
4282.79 22
4282.94 25
4283.09 32
4283.24 42
4283.39 52
4283.54 62
4283.69 70
4283.84 77
4283.99 82
4284.14 86
4284.29 90
4284.44 94
4284.59 99
4284.74 105
4284.89 110
4285.04 114
4285.19 115
4285.34 113
4285.49 110
4285.64 104
4285.79 99
4285.94 94
4286.09 90
4286.24 89
4286.39 89
4286.54 92
4286.69 97
4286.84 105
4286.99 114
4287.14 124
4287.29 135
4287.44 146
4287.59 155
4287.74 162
4287.89 166
4288.04 166
4288.19 164
4288.34 161
4288.49 156
4288.64 152
4288.79 149
4288.94 148
4289.09 147
4289.24 148
4289.39 150
4289.54 154
4289.69 160
4289.84 168
4289.99 178
4290.14 191
4290.29 205
4290.44 218
4290.59 230
4290.74 240
4290.89 249
4291.04 256
4291.19 264
4291.34 273
4291.49 283
4291.64 294
4291.79 304
4291.94 312
4292.09 317
4292.24 317
4292.39 315
4292.54 310
4292.69 305
4292.84 301
4292.99 299
4293.14 298
4293.29 299
4293.44 302
4293.59 305
4293.75 309
4293.90 312
4294.05 316
4294.20 319
4294.35 322
4294.50 325
4294.65 328
4294.80 331
4294.95 335
4295.10 340
4295.25 347
4295.40 356
4295.55 368
4295.70 383
4295.85 398
4296.00 412
4296.15 423
4296.30 430
4296.45 433
4296.60 431
4296.75 425
4296.90 418
4297.05 411
4297.20 404
4297.35 399
4297.50 394
4297.65 390
4297.80 385
4297.95 380
4298.10 374
4298.25 369
4298.40 365
4298.55 362
4298.70 360
4298.85 359
4299.00 357
4299.15 354
4299.30 348
4299.45 339
4299.61 328
4299.76 316
4299.91 304
4300.06 294
4300.21 287
4300.36 282
4300.51 281
4300.66 281
4300.81 281
4300.96 281
4301.11 280
4301.26 277
4301.41 272
4301.56 266
4301.71 257
4301.86 246
4302.01 235
4302.16 223
4302.31 213
4302.46 205
4302.61 201
4302.76 200
4302.91 204
4303.06 210
4303.21 217
4303.36 226
4303.51 234
4303.66 243
4303.81 251
4303.97 258
4304.12 265
4304.27 272
4304.42 277
4304.57 283
4304.72 289
4304.87 297
4305.02 306
4305.17 318
4305.32 334
4305.47 351
4305.62 369
4305.77 387
4305.92 402
4306.07 415
4306.22 425
4306.37 433
4306.52 440
4306.67 446
4306.82 454
4306.97 463
4307.12 472
4307.27 482
4307.42 490
4307.58 496
4307.73 499
4307.88 498
4308.03 494
4308.18 486
4308.33 477
4308.48 465
4308.63 452
4308.78 438
4308.93 425
4309.08 412
4309.23 399
4309.38 388
4309.53 379
4309.68 372
4309.83 367
4309.98 364
4310.13 362
4310.28 361
4310.43 357
4310.58 351
4310.73 341
4310.89 330
4311.04 317
4311.19 306
4311.34 296
4311.49 290
4311.64 286
4311.79 283
4311.94 280
4312.09 276
4312.24 271
4312.39 266
4312.54 261
4312.69 258
4312.84 256
4312.99 254
4313.14 252
4313.29 249
4313.44 245
4313.60 239
4313.75 233
4313.90 227
4314.05 222
4314.20 218
4314.35 216
4314.50 217
4314.65 218
4314.80 220
4314.95 222
4315.10 225
4315.25 229
4315.40 234
4315.55 239
4315.70 246
4315.85 254
4316.00 263
4316.15 271
4316.31 277
4316.46 283
4316.61 286
4316.76 288
4316.91 289
4317.06 289
4317.21 288
4317.36 286
4317.51 284
4317.66 279
4317.81 273
4317.96 264
4318.11 254
4318.26 242
4318.41 229
4318.56 215
4318.72 203
4318.87 193
4319.02 185
4319.17 181
4319.32 179
4319.47 179
4319.62 180
4319.77 180
4319.92 179
4320.07 177
4320.22 173
4320.37 168
4320.52 162
4320.67 156
4320.82 151
4320.98 146
4321.13 143
4321.28 141
4321.43 141
4321.58 142
4321.73 143
4321.88 145
4322.03 147
4322.18 148
4322.33 148
4322.48 146
4322.63 143
4322.78 138
4322.93 133
4323.09 128
4323.24 123
4323.39 121
4323.54 120
4323.69 122
4323.84 125
4323.99 128
4324.14 131
4324.29 132
4324.44 131
4324.59 128
4324.74 124
4324.89 119
4325.04 114
4325.20 110
4325.35 107
4325.50 106
4325.65 107
4325.80 108
4325.95 111
4326.10 114
4326.25 116
4326.40 118
4326.55 119
4326.70 119
4326.85 119
4327.00 118
4327.16 115
4327.31 111
4327.46 105
4327.61 99
4327.76 91
4327.91 83
4328.06 77
4328.21 72
4328.36 71
4328.51 73
4328.66 78
4328.81 86
4328.97 95
4329.12 104
4329.27 112
4329.42 119
4329.57 122
4329.72 124
4329.87 123
4330.02 123
4330.17 122
4330.32 123
4330.47 124
4330.62 127
4330.78 130
4330.93 132
4331.08 133
4331.23 132
4331.38 128
4331.53 122
4331.68 114
4331.83 105
4331.98 96
4332.13 88
4332.28 83
4332.43 81
4332.59 82
4332.74 85
4332.89 90
4333.04 95
4333.19 98
4333.34 99
4333.49 97
4333.64 94
4333.79 92
4333.94 91
4334.09 94
4334.25 99
4334.40 106
4334.55 115
4334.70 123
4334.85 129
4335.00 132
4335.15 133
4335.30 131
4335.45 127
4335.60 122
4335.75 116
4335.91 110
4336.06 102
4336.21 93
4336.36 83
4336.51 71
4336.66 59
4336.81 48
4336.96 39
4337.11 35
4337.26 34
4337.42 37
4337.57 44
4337.72 54
4337.87 65
4338.02 76
4338.17 87
4338.32 96
4338.47 104
4338.62 109
4338.77 112
4338.92 113
4339.08 112
4339.23 111
4339.38 110
4339.53 110
4339.68 111
4339.83 113
4339.98 114
4340.13 115
4340.28 113
4340.44 110
4340.59 104
4340.74 98
4340.89 92
4341.04 88
4341.19 85
4341.34 84
4341.49 84
4341.64 86
4341.79 88
4341.95 89
4342.10 88
4342.25 85
4342.40 80
4342.55 73
4342.70 66
4342.85 59
4343.00 53
4343.15 48
4343.30 44
4343.46 41
4343.61 39
4343.76 38
4343.91 38
4344.06 39
4344.21 41
4344.36 43
4344.51 46
4344.66 50
4344.82 55
4344.97 61
4345.12 68
4345.27 75
4345.42 82
4345.57 87
4345.72 91
4345.87 92
4346.02 89
4346.18 84
4346.33 75
4346.48 64
4346.63 51
4346.78 37
4346.93 23
4347.08 11
4347.23 1
4347.38 0
4347.54 0
4347.69 0
4347.84 0
4347.99 0
4348.14 4
4348.29 6
4348.44 7
4348.59 6
4348.75 3
4348.90 1
4349.05 0
4349.20 0
4349.35 0
4349.50 1
4349.65 7
4349.80 15
4349.95 26
4350.11 37
4350.26 48
4350.41 56
4350.56 60
4350.71 60
4350.86 56
4351.01 49
4351.16 41
4351.32 33
4351.47 28
4351.62 26
4351.77 26
4351.92 30
4352.07 34
4352.22 39
4352.37 44
4352.53 48
4352.68 52
4352.83 54
4352.98 56
4353.13 56
4353.28 55
4353.43 53
4353.58 49
4353.74 44
4353.89 38
4354.04 32
4354.19 27
4354.34 23
4354.49 20
4354.64 20
4354.79 21
4354.95 24
4355.10 28
4355.25 33
4355.40 37
4355.55 41
4355.70 44
4355.85 45
4356.00 45
4356.16 45
4356.31 44
4356.46 43
4356.61 44
4356.76 46
4356.91 50
4357.06 55
4357.21 60
4357.37 64
4357.52 67
4357.67 68
4357.82 68
4357.97 67
4358.12 66
4358.27 66
4358.43 66
4358.58 67
4358.73 69
4358.88 71
4359.03 72
4359.18 73
4359.33 73
4359.48 72
4359.64 70
4359.79 68
4359.94 66
4360.09 64
4360.24 61
4360.39 58
4360.54 55
4360.70 51
4360.85 46
4361.00 43
4361.15 40
4361.30 39
4361.45 38
4361.60 40
4361.76 41
4361.91 43
4362.06 44
4362.21 44
4362.36 42
4362.51 39
4362.66 35
4362.81 30
4362.97 25
4363.12 21
4363.27 20
4363.42 21
4363.57 26
4363.72 32
4363.87 39
4364.03 45
4364.18 49
4364.33 51
4364.48 50
4364.63 48
4364.78 46
4364.93 43
4365.09 42
4365.24 41
4365.39 41
4365.54 41
4365.69 41
4365.84 41
4366.00 39
4366.15 37
4366.30 33
4366.45 28
4366.60 20
4366.75 11
4366.90 2
4367.06 0
4367.21 0
4367.36 0
4367.51 0
4367.66 0
4367.81 0
4367.96 0
4368.12 3
4368.27 10
4368.42 16
4368.57 19
4368.72 20
4368.87 20
4369.02 20
4369.18 20
4369.33 22
4369.48 25
4369.63 30
4369.78 36
4369.93 43
4370.09 50
4370.24 55
4370.39 57
4370.54 56
4370.69 52
4370.84 45
4370.99 36
4371.15 26
4371.30 17
4371.45 11
4371.60 7
4371.75 6
4371.90 8
4372.06 12
4372.21 17
4372.36 24
4372.51 31
4372.66 39
4372.81 46
4372.97 54
4373.12 62
4373.27 68
4373.42 74
4373.57 78
4373.72 81
4373.87 84
4374.03 85
4374.18 84
4374.33 82
4374.48 78
4374.63 72
4374.78 64
4374.94 55
4375.09 46
4375.24 37
4375.39 30
4375.54 24
4375.69 21
4375.85 20
4376.00 21
4376.15 24
4376.30 27
4376.45 33
4376.60 39
4376.76 47
4376.91 56
4377.06 66
4377.21 75
4377.36 83
4377.51 90
4377.67 96
4377.82 100
4377.97 104
4378.12 107
4378.27 111
4378.42 114
4378.58 117
4378.73 116
4378.88 113
4379.03 106
4379.18 97
4379.33 87
4379.49 78
4379.64 72
4379.79 68
4379.94 68
4380.09 71
4380.24 76
4380.40 81
4380.55 86
4380.70 91
4380.85 96
4381.00 102
4381.15 107
4381.31 114
4381.46 121
4381.61 129
4381.76 137
4381.91 144
4382.07 151
4382.22 155
4382.37 158
4382.52 158
4382.67 156
4382.82 151
4382.98 147
4383.13 142
4383.28 138
4383.43 136
4383.58 136
4383.73 138
4383.89 140
4384.04 144
4384.19 147
4384.34 151
4384.49 155
4384.65 158
4384.80 161
4384.95 163
4385.10 164
4385.25 164
4385.40 163
4385.56 162
4385.71 159
4385.86 157
4386.01 155
4386.16 154
4386.32 154
4386.47 155
4386.62 157
4386.77 160
4386.92 161
4387.07 162
4387.23 160
4387.38 156
4387.53 150
4387.68 143
4387.83 136
4387.99 130
4388.14 126
4388.29 123
4388.44 121
4388.59 119
4388.74 116
4388.90 114
4389.05 113
4389.20 114
4389.35 118
4389.50 123
4389.66 130
4389.81 136
4389.96 140
4390.11 142
4390.26 142
4390.42 141
4390.57 141
4390.72 142
4390.87 147
4391.02 154
4391.17 163
4391.33 172
4391.48 180
4391.63 188
4391.78 196
4391.93 203
4392.09 211
4392.24 218
4392.39 224
4392.54 228
4392.69 229
4392.85 226
4393.00 220
4393.15 212
4393.30 202
4393.45 192
4393.61 181
4393.76 171
4393.91 161
4394.06 150
4394.21 141
4394.37 132
4394.52 125
4394.67 122
4394.82 123
4394.97 129
4395.12 139
4395.28 152
4395.43 168
4395.58 186
4395.73 203
4395.88 220
4396.04 237
4396.19 253
4396.34 269
4396.49 285
4396.64 300
4396.80 313
4396.95 323
4397.10 330
4397.25 334
4397.40 334
4397.56 332
4397.71 328
4397.86 323
4398.01 320
4398.16 319
4398.32 319
4398.47 320
4398.62 323
4398.77 325
4398.93 326
4399.08 326
4399.23 322
4399.38 317
4399.53 309
4399.69 298
4399.84 287
4399.99 276
4400.14 266
4400.29 258
4400.45 253
4400.60 252
4400.75 253
4400.90 257
4401.05 262
4401.21 266
4401.36 269
4401.51 271
4401.66 271
4401.81 270
4401.97 268
4402.12 265
4402.27 261
4402.42 257
4402.57 252
4402.73 247
4402.88 241
4403.03 235
4403.18 231
4403.34 227
4403.49 225
4403.64 223
4403.79 221
4403.94 220
4404.10 219
4404.25 217
4404.40 214
4404.55 210
4404.70 205
4404.86 198
4405.01 191
4405.16 183
4405.31 177
4405.47 173
4405.62 174
4405.77 178
4405.92 187
4406.07 199
4406.23 213
4406.38 227
4406.53 238
4406.68 247
4406.83 253
4406.99 255
4407.14 255
4407.29 253
4407.44 251
4407.60 248
4407.75 246
4407.90 245
4408.05 246
4408.20 248
4408.36 251
4408.51 256
4408.66 262
4408.81 267
4408.97 271
4409.12 275
4409.27 277
4409.42 279
4409.57 281
4409.73 284
4409.88 288
4410.03 294
4410.18 301
4410.34 307
4410.49 312
4410.64 315
4410.79 313
4410.94 306
4411.10 294
4411.25 280
4411.40 264
4411.55 250
4411.71 238
4411.86 231
4412.01 228
4412.16 230
4412.31 234
4412.47 239
4412.62 244
4412.77 247
4412.92 249
4413.08 249
4413.23 248
4413.38 244
4413.53 238
4413.68 232
4413.84 225
4413.99 219
4414.14 214
4414.29 212
4414.45 212
4414.60 214
4414.75 217
4414.90 219
4415.06 221
4415.21 222
4415.36 222
4415.51 222
4415.66 221
4415.82 220
4415.97 219
4416.12 218
4416.27 215
4416.43 212
4416.58 209
4416.73 207
4416.88 206
4417.04 208
4417.19 211
4417.34 215
4417.49 218
4417.65 219
4417.80 216
4417.95 210
4418.10 200
4418.25 188
4418.41 176
4418.56 166
4418.71 158
4418.86 153
4419.02 150
4419.17 149
4419.32 149
4419.47 148
4419.63 147
4419.78 145
4419.93 142
4420.08 138
4420.24 135
4420.39 132
4420.54 130
4420.69 130
4420.85 131
4421.00 135
4421.15 140
4421.30 145
4421.46 150
4421.61 155
4421.76 159
4421.91 162
4422.06 167
4422.22 173
4422.37 182
4422.52 193
4422.67 205
4422.83 216
4422.98 226
4423.13 232
4423.28 232
4423.44 227
4423.59 216
4423.74 203
4423.89 189
4424.05 176
4424.20 166
4424.35 159
4424.50 155
4424.66 153
4424.81 152
4424.96 152
4425.11 151
4425.27 150
4425.42 148
4425.57 146
4425.72 145
4425.88 144
4426.03 143
4426.18 141
4426.33 139
4426.49 135
4426.64 129
4426.79 123
4426.94 117
4427.10 112
4427.25 109
4427.40 108
4427.55 109
4427.71 113
4427.86 118
4428.01 125
4428.16 133
4428.32 141
4428.47 149
4428.62 155
4428.77 160
4428.93 163
4429.08 162
4429.23 158
4429.38 152
4429.54 144
4429.69 134
4429.84 125
4430.00 117
4430.15 109
4430.30 103
4430.45 98
4430.61 93
4430.76 88
4430.91 83
4431.06 78
4431.22 73
4431.37 68
4431.52 64
4431.67 63
4431.83 64
4431.98 69
4432.13 75
4432.28 84
4432.44 94
4432.59 103
4432.74 112
4432.89 118
4433.05 122
4433.20 123
4433.35 121
4433.51 118
4433.66 114
4433.81 110
4433.96 106
4434.12 105
4434.27 105
4434.42 108
4434.57 112
4434.73 117
4434.88 123
4435.03 128
4435.18 132
4435.34 136
4435.49 139
4435.64 141
4435.79 143
4435.95 144
4436.10 145
4436.25 144
4436.41 143
4436.56 140
4436.71 137
4436.86 132
4437.02 126
4437.17 118
4437.32 108
4437.47 97
4437.63 84
4437.78 71
4437.93 59
4438.09 49
4438.24 42
4438.39 39
4438.54 40
4438.70 44
4438.85 49
4439.00 54
4439.15 57
4439.31 59
4439.46 57
4439.61 54
4439.77 51
4439.92 47
4440.07 45
4440.22 44
4440.38 45
4440.53 46
4440.68 48
4440.83 50
4440.99 51
4441.14 49
4441.29 46
4441.45 40
4441.60 33
4441.75 25
4441.90 18
4442.06 12
4442.21 8
4442.36 5
4442.52 5
4442.67 5
4442.82 7
4442.97 10
4443.13 13
4443.28 18
4443.43 24
4443.58 32
4443.74 40
4443.89 47
4444.04 54
4444.20 59
4444.35 63
4444.50 66
4444.65 67
4444.81 69
4444.96 71
4445.11 72
4445.27 74
4445.42 75
4445.57 76
4445.72 76
4445.88 77
4446.03 79
4446.18 80
4446.34 80
4446.49 79
4446.64 75
4446.79 69
4446.95 61
4447.10 53
4447.25 45
4447.41 39
4447.56 36
4447.71 34
4447.86 34
4448.02 34
4448.17 34
4448.32 32
4448.48 30
4448.63 27
4448.78 23
4448.93 19
4449.09 17
4449.24 16
4449.39 17
4449.55 19
4449.70 21
4449.85 22
4450.00 20
4450.16 16
4450.31 10
4450.46 3
4450.62 0
4450.77 0
4450.92 0
4451.08 0
4451.23 0
4451.38 0
4451.53 0
4451.69 0
4451.84 2
4451.99 7
4452.15 13
4452.30 20
4452.45 26
4452.60 32
4452.76 38
4452.91 43
4453.06 49
4453.22 56
4453.37 64
4453.52 72
4453.68 80
4453.83 88
4453.98 95
4454.13 101
4454.29 106
4454.44 111
4454.59 115
4454.75 118
4454.90 119
4455.05 118
4455.21 115
4455.36 111
4455.51 107
4455.66 104
4455.82 103
4455.97 106
4456.12 111
4456.28 118
4456.43 126
4456.58 135
4456.74 142
4456.89 149
4457.04 155
4457.19 160
4457.35 163
4457.50 165
4457.65 165
4457.81 163
4457.96 159
4458.11 153
4458.27 146
4458.42 138
4458.57 130
4458.73 124
4458.88 119
4459.03 116
4459.18 115
4459.34 115
4459.49 114
4459.64 114
4459.80 111
4459.95 107
4460.10 101
4460.26 96
4460.41 91
4460.56 89
4460.72 90
4460.87 94
4461.02 102
4461.17 112
4461.33 122
4461.48 131
4461.63 139
4461.79 144
4461.94 147
4462.09 148
4462.25 147
4462.40 145
4462.55 141
4462.71 136
4462.86 129
4463.01 121
4463.17 115
4463.32 110
4463.47 108
4463.62 110
4463.78 116
4463.93 125
4464.08 136
4464.24 145
4464.39 153
4464.54 157
4464.70 157
4464.85 153
4465.00 147
4465.16 140
4465.31 133
4465.46 128
4465.62 125
4465.77 124
4465.92 124
4466.08 123
4466.23 122
4466.38 120
4466.54 115
4466.69 110
4466.84 104
4466.99 98
4467.15 93
4467.30 90
4467.45 88
4467.61 87
4467.76 88
4467.91 88
4468.07 88
4468.22 87
4468.37 85
4468.53 82
4468.68 79
4468.83 77
4468.99 78
4469.14 82
4469.29 89
4469.45 98
4469.60 109
4469.75 118
4469.91 124
4470.06 126
4470.21 123
4470.37 117
4470.52 110
4470.67 103
4470.83 100
4470.98 100
4471.13 105
4471.29 113
4471.44 122
4471.59 130
4471.75 135
4471.90 137
4472.05 136
4472.21 132
4472.36 126
4472.51 120
4472.67 115
4472.82 110
4472.97 107
4473.13 104
4473.28 102
4473.43 101
4473.59 101
4473.74 100
4473.89 100
4474.05 98
4474.20 95
4474.35 90
4474.51 82
4474.66 72
4474.81 61
4474.97 49
4475.12 39
4475.27 31
4475.43 26
4475.58 24
4475.73 25
4475.89 28
4476.04 31
4476.19 33
4476.35 34
4476.50 34
4476.65 33
4476.81 31
4476.96 29
4477.11 29
4477.27 28
4477.42 28
4477.57 28
4477.73 26
4477.88 22
4478.03 16
4478.19 8
4478.34 0
4478.49 0
4478.65 0
4478.80 0
4478.95 0
4479.11 0
4479.26 0
4479.41 0
4479.57 0
4479.72 10
4479.87 22
4480.03 36
4480.18 48
4480.33 58
4480.49 65
4480.64 69
4480.79 68
4480.95 64
4481.10 60
4481.25 55
4481.41 52
4481.56 51
4481.72 54
4481.87 60
4482.02 69
4482.18 80
4482.33 94
4482.48 108
4482.64 120
4482.79 131
4482.94 138
4483.10 141
4483.25 139
4483.40 135
4483.56 129
4483.71 123
4483.86 117
4484.02 112
4484.17 107
4484.32 102
4484.48 97
4484.63 91
4484.78 85
4484.94 78
4485.09 70
4485.25 63
4485.40 54
4485.55 45
4485.71 36
4485.86 26
4486.01 17
4486.17 9
4486.32 4
4486.47 2
4486.63 1
4486.78 2
4486.93 4
4487.09 5
4487.24 4
4487.40 2
4487.55 0
4487.70 0
4487.86 0
4488.01 0
4488.16 0
4488.32 0
4488.47 0
4488.62 4
4488.78 10
4488.93 16
4489.08 25
4489.24 35
4489.39 46
4489.55 57
4489.70 66
4489.85 74
4490.01 79
4490.16 83
4490.31 85
4490.47 87
4490.62 88
4490.77 89
4490.93 91
4491.08 91
4491.23 91
4491.39 90
4491.54 86
4491.70 81
4491.85 73
4492.00 63
4492.16 51
4492.31 39
4492.46 27
4492.62 17
4492.77 8
4492.92 3
4493.08 2
4493.23 3
4493.39 8
4493.54 14
4493.69 21
4493.85 27
4494.00 34
4494.15 39
4494.31 43
4494.46 48
4494.62 52
4494.77 58
4494.92 64
4495.08 70
4495.23 77
4495.38 83
4495.54 87
4495.69 89
4495.84 90
4496.00 88
4496.15 85
4496.31 80
4496.46 75
4496.61 69
4496.77 63
4496.92 55
4497.07 46
4497.23 36
4497.38 25
4497.54 16
4497.69 8
4497.84 4
4498.00 2
4498.15 4
4498.30 8
4498.46 13
4498.61 19
4498.77 23
4498.92 26
4499.07 27
4499.23 28
4499.38 29
4499.53 31
4499.69 35
4499.84 41
4500.00 48
4500.15 55
4500.30 61
4500.46 64
4500.61 63
4500.76 59
4500.92 51
4501.07 40
4501.23 30
4501.38 20
4501.53 15
4501.69 14
4501.84 20
4502.00 31
4502.15 48
4502.30 67
4502.46 86
4502.61 104
4502.76 118
4502.92 127
4503.07 132
4503.23 133
4503.38 131
4503.53 128
4503.69 125
4503.84 123
4503.99 122
4504.15 121
4504.30 121
4504.46 121
4504.61 120
4504.76 118
4504.92 116
4505.07 111
4505.23 105
4505.38 97
4505.53 88
4505.69 78
4505.84 69
4506.00 62
4506.15 56
4506.30 54
4506.46 54
4506.61 57
4506.76 62
4506.92 68
4507.07 73
4507.23 78
4507.38 81
4507.53 82
4507.69 81
4507.84 78
4508.00 75
4508.15 72
4508.30 71
4508.46 71
4508.61 72
4508.77 75
4508.92 78
4509.07 80
4509.23 82
4509.38 83
4509.53 83
4509.69 85
4509.84 87
4510.00 90
4510.15 94
4510.30 99
4510.46 104
4510.61 109
4510.77 114
4510.92 119
4511.07 124
4511.23 128
4511.38 131
4511.54 131
4511.69 128
4511.84 121
4512.00 108
4512.15 91
4512.31 72
4512.46 51
4512.61 32
4512.77 16
4512.92 5
4513.08 0
4513.23 2
4513.38 10
4513.54 24
4513.69 43
4513.85 64
4514.00 85
4514.15 102
4514.31 114
4514.46 119
4514.62 116
4514.77 108
4514.92 97
4515.08 86
4515.23 77
4515.39 71
4515.54 69
4515.69 69
4515.85 69
4516.00 68
4516.16 65
4516.31 60
4516.46 52
4516.62 43
4516.77 35
4516.93 27
4517.08 23
4517.24 22
4517.39 25
4517.54 32
4517.70 41
4517.85 52
4518.01 63
4518.16 74
4518.31 83
4518.47 89
4518.62 94
4518.78 96
4518.93 98
4519.08 100
4519.24 103
4519.39 108
4519.55 115
4519.70 123
4519.85 130
4520.01 137
4520.16 143
4520.32 146
4520.47 148
4520.63 147
4520.78 145
4520.93 143
4521.09 140
4521.24 138
4521.40 136
4521.55 135
4521.70 134
4521.86 133
4522.01 131
4522.17 128
4522.32 125
4522.48 122
4522.63 119
4522.78 119
4522.94 120
4523.09 124
4523.25 129
4523.40 136
4523.55 142
4523.71 148
4523.86 153
4524.02 157
4524.17 162
4524.33 166
4524.48 172
4524.63 179
4524.79 187
4524.94 196
4525.10 206
4525.25 217
4525.40 227
4525.56 235
4525.71 242
4525.87 247
4526.02 250
4526.18 251
4526.33 251
4526.48 251
4526.64 250
4526.79 250
4526.95 250
4527.10 251
4527.26 253
4527.41 254
4527.56 255
4527.72 256
4527.87 256
4528.03 255
4528.18 254
4528.34 252
4528.49 249
4528.64 245
4528.80 239
4528.95 232
4529.11 224
4529.26 215
4529.41 207
4529.57 198
4529.72 191
4529.88 185
4530.03 180
4530.19 176
4530.34 174
4530.49 172
4530.65 170
4530.80 168
4530.96 166
4531.11 163
4531.27 162
4531.42 162
4531.58 165
4531.73 171
4531.88 181
4532.04 195
4532.19 210
4532.35 226
4532.50 241
4532.66 252
4532.81 258
4532.96 260
4533.12 258
4533.27 252
4533.43 245
4533.58 238
4533.74 232
4533.89 229
4534.04 227
4534.20 226
4534.35 225
4534.51 222
4534.66 218
4534.82 212
4534.97 204
4535.13 195
4535.28 187
4535.43 182
4535.59 179
4535.74 179
4535.90 182
4536.05 186
4536.21 190
4536.36 194
4536.51 196
4536.67 197
4536.82 197
4536.98 196
4537.13 196
4537.29 197
4537.44 198
4537.60 201
4537.75 205
4537.90 209
4538.06 213
4538.21 214
4538.37 214
4538.52 211
4538.68 205
4538.83 198
4538.99 189
4539.14 182
4539.29 175
4539.45 171
4539.60 169
4539.76 170
4539.91 171
4540.07 174
4540.22 178
4540.38 181
4540.53 185
4540.68 190
4540.84 195
4540.99 199
4541.15 203
4541.30 203
4541.46 201
4541.61 195
4541.77 186
4541.92 173
4542.07 159
4542.23 144
4542.38 131
4542.54 120
4542.69 110
4542.85 103
4543.00 99
4543.16 97
4543.31 96
4543.47 97
4543.62 98
4543.77 99
4543.93 101
4544.08 102
4544.24 102
4544.39 102
4544.55 101
4544.70 100
4544.86 100
4545.01 102
4545.17 108
4545.32 117
4545.47 129
4545.63 144
4545.78 160
4545.94 175
4546.09 188
4546.25 199
4546.40 206
4546.56 211
4546.71 214
4546.87 216
4547.02 217
4547.17 219
4547.33 222
4547.48 226
4547.64 232
4547.79 239
4547.95 246
4548.10 252
4548.26 257
4548.41 257
4548.57 253
4548.72 245
4548.87 233
4549.03 218
4549.18 204
4549.34 190
4549.49 180
4549.65 174
4549.80 171
4549.96 173
4550.11 178
4550.27 186
4550.42 196
4550.58 207
4550.73 216
4550.89 224
4551.04 230
4551.19 232
4551.35 233
4551.50 232
4551.66 231
4551.81 232
4551.97 234
4552.12 239
4552.28 246
4552.43 256
4552.59 268
4552.74 279
4552.90 290
4553.05 297
4553.20 299
4553.36 297
4553.51 289
4553.67 275
4553.82 256
4553.98 235
4554.13 213
4554.29 192
4554.44 174
4554.60 159
4554.75 148
4554.91 142
4555.06 140
4555.22 142
4555.37 146
4555.53 152
4555.68 157
4555.83 161
4555.99 162
4556.14 162
4556.30 159
4556.45 154
4556.61 148
4556.76 142
4556.92 137
4557.07 133
4557.23 129
4557.38 127
4557.54 126
4557.69 126
4557.85 127
4558.00 129
4558.16 130
4558.31 131
4558.47 130
4558.62 129
4558.78 125
4558.93 121
4559.08 117
4559.24 114
4559.39 111
4559.55 110
4559.70 110
4559.86 109
4560.01 109
4560.17 107
4560.32 104
4560.48 100
4560.63 97
4560.79 95
4560.94 94
4561.10 94
4561.25 94
4561.41 93
4561.56 91
4561.72 86
4561.87 81
4562.03 76
4562.18 73
4562.34 72
4562.49 75
4562.65 79
4562.80 85
4562.96 91
4563.11 96
4563.26 99
4563.42 101
4563.57 103
4563.73 104
4563.88 105
4564.04 106
4564.19 107
4564.35 107
4564.50 107
4564.66 105
4564.81 103
4564.97 101
4565.12 101
4565.28 101
4565.43 102
4565.59 103
4565.74 105
4565.90 107
4566.05 108
4566.21 109
4566.36 111
4566.52 112
4566.67 115
4566.83 118
4566.98 122
4567.14 126
4567.29 130
4567.45 133
4567.60 134
4567.76 132
4567.91 127
4568.07 119
4568.22 109
4568.38 96
4568.53 82
4568.69 70
4568.84 60
4569.00 53
4569.15 51
4569.31 54
4569.46 60
4569.62 70
4569.77 81
4569.93 92
4570.08 102
4570.24 109
4570.39 113
4570.55 114
4570.70 111
4570.86 105
4571.01 97
4571.17 85
4571.32 73
4571.48 59
4571.63 45
4571.79 32
4571.94 22
4572.10 13
4572.25 7
4572.41 2
4572.56 0
4572.72 0
4572.87 0
4573.03 0
4573.18 0
4573.34 0
4573.49 0
4573.65 0
4573.80 1
4573.96 4
4574.11 5
4574.27 4
4574.42 3
4574.58 2
4574.73 2
4574.89 3
4575.04 6
4575.20 11
4575.35 17
4575.51 23
4575.66 29
4575.82 34
4575.97 36
4576.13 37
4576.28 36
4576.44 33
4576.59 30
4576.75 27
4576.90 24
4577.06 23
4577.21 23
4577.37 24
4577.52 27
4577.68 29
4577.83 31
4577.99 32
4578.14 31
4578.30 30
4578.45 28
4578.61 26
4578.76 25
4578.92 23
4579.07 22
4579.23 22
4579.38 24
4579.54 29
4579.69 36
4579.85 47
4580.00 61
4580.16 77
4580.31 94
4580.47 108
4580.63 119
4580.78 125
4580.94 127
4581.09 124
4581.25 119
4581.40 114
4581.56 108
4581.71 104
4581.87 102
4582.02 102
4582.18 104
4582.33 108
4582.49 112
4582.64 118
4582.80 122
4582.95 126
4583.11 128
4583.26 126
4583.42 122
4583.57 115
4583.73 107
4583.88 100
4584.04 95
4584.19 92
4584.35 94
4584.50 101
4584.66 111
4584.82 125
4584.97 139
4585.13 154
4585.28 166
4585.44 175
4585.59 180
4585.75 182
4585.90 180
4586.06 178
4586.21 175
4586.37 172
4586.52 171
4586.68 172
4586.83 173
4586.99 174
4587.14 174
4587.30 171
4587.45 168
4587.61 164
4587.76 160
4587.92 157
4588.08 156
4588.23 156
4588.39 159
4588.54 162
4588.70 166
4588.85 168
4589.01 170
4589.16 169
4589.32 165
4589.47 158
4589.63 150
4589.78 139
4589.94 129
4590.09 120
4590.25 114
4590.40 111
4590.56 112
4590.72 115
4590.87 121
4591.03 126
4591.18 131
4591.34 135
4591.49 136
4591.65 136
4591.80 135
4591.96 134
4592.11 133
4592.27 133
4592.42 135
4592.58 137
4592.73 141
4592.89 143
4593.05 145
4593.20 146
4593.36 145
4593.51 144
4593.67 142
4593.82 141
4593.98 142
4594.13 144
4594.29 149
4594.44 155
4594.60 162
4594.75 168
4594.91 174
4595.07 178
4595.22 180
4595.38 179
4595.53 177
4595.69 173
4595.84 168
4596.00 161
4596.15 154
4596.31 146
4596.46 138
4596.62 129
4596.77 121
4596.93 112
4597.09 103
4597.24 95
4597.40 86
4597.55 77
4597.71 67
4597.86 55
4598.02 40
4598.17 26
4598.33 12
4598.48 1
4598.64 0
4598.80 0
4598.95 0
4599.11 4
4599.26 15
4599.42 27
4599.57 38
4599.73 48
4599.88 56
4600.04 62
4600.19 65
4600.35 65
4600.51 61
4600.66 53
4600.82 42
4600.97 27
4601.13 12
4601.28 0
4601.44 0
4601.59 0
4601.75 0
4601.91 0
4602.06 0
4602.22 7
4602.37 23
4602.53 38
4602.68 49
4602.84 57
4602.99 60
4603.15 61
4603.30 60
4603.46 60
4603.62 61
4603.77 65
4603.93 71
4604.08 77
4604.24 82
4604.39 86
4604.55 86
4604.70 83
4604.86 78
4605.02 72
4605.17 66
4605.33 60
4605.48 55
4605.64 52
4605.79 49
4605.95 48
4606.10 48
4606.26 51
4606.42 56
4606.57 63
4606.73 71
4606.88 78
4607.04 83
4607.19 85
4607.35 83
4607.51 77
4607.66 70
4607.82 61
4607.97 53
4608.13 47
4608.28 44
4608.44 44
4608.59 48
4608.75 54
4608.91 62
4609.06 71
4609.22 79
4609.37 86
4609.53 91
4609.68 94
4609.84 96
4610.00 98
4610.15 101
4610.31 107
4610.46 117
4610.62 129
4610.77 144
4610.93 160
4611.08 175
4611.24 190
4611.40 203
4611.55 214
4611.71 222
4611.86 228
4612.02 230
4612.17 230
4612.33 226
4612.49 221
4612.64 215
4612.80 209
4612.95 205
4613.11 203
4613.26 202
4613.42 202
4613.58 202
4613.73 201
4613.89 199
4614.04 196
4614.20 193
4614.35 190
4614.51 188
4614.67 185
4614.82 182
4614.98 178
4615.13 173
4615.29 168
4615.44 163
4615.60 158
4615.76 154
4615.91 152
4616.07 150
4616.22 148
4616.38 145
4616.53 138
4616.69 129
4616.85 117
4617.00 103
4617.16 89
4617.31 77
4617.47 68
4617.63 65
4617.78 66
4617.94 72
4618.09 80
4618.25 91
4618.40 101
4618.56 112
4618.72 121
4618.87 129
4619.03 134
4619.18 137
4619.34 136
4619.49 132
4619.65 125
4619.81 115
4619.96 104
4620.12 93
4620.27 86
4620.43 80
4620.59 78
4620.74 79
4620.90 81
4621.05 83
4621.21 85
4621.36 86
4621.52 84
4621.68 80
4621.83 73
4621.99 63
4622.14 50
4622.30 35
4622.46 18
4622.61 3
4622.77 0
4622.92 0
4623.08 0
4623.23 0
4623.39 0
4623.55 0
4623.70 0
4623.86 3
4624.01 12
4624.17 19
4624.33 23
4624.48 24
4624.64 22
4624.79 18
4624.95 13
4625.11 8
4625.26 3
4625.42 0
4625.57 0
4625.73 1
4625.88 6
4626.04 13
4626.20 21
4626.35 30
4626.51 38
4626.66 44
4626.82 47
4626.98 46
4627.13 42
4627.29 35
4627.44 29
4627.60 25
4627.76 24
4627.91 28
4628.07 35
4628.22 46
4628.38 56
4628.54 65
4628.69 70
4628.85 71
4629.00 69
4629.16 65
4629.32 60
4629.47 56
4629.63 53
4629.78 52
4629.94 52
4630.10 53
4630.25 54
4630.41 54
4630.56 54
4630.72 54
4630.88 53
4631.03 54
4631.19 55
4631.34 57
4631.50 62
4631.66 67
4631.81 74
4631.97 80
4632.12 86
4632.28 90
4632.44 93
4632.59 94
4632.75 95
4632.90 96
4633.06 98
4633.22 100
4633.37 102
4633.53 103
4633.68 103
4633.84 100
4634.00 94
4634.15 86
4634.31 77
4634.46 68
4634.62 61
4634.78 55
4634.93 52
4635.09 51
4635.24 52
4635.40 52
4635.56 52
4635.71 53
4635.87 53
4636.02 54
4636.18 56
4636.34 59
4636.49 63
4636.65 66
4636.81 68
4636.96 68
4637.12 66
4637.27 63
4637.43 60
4637.59 56
4637.74 52
4637.90 48
4638.05 45
4638.21 43
4638.37 41
4638.52 41
4638.68 43
4638.83 48
4638.99 53
4639.15 59
4639.30 65
4639.46 69
4639.62 72
4639.77 73
4639.93 73
4640.08 73
4640.24 72
4640.40 72
4640.55 72
4640.71 73
4640.86 74
4641.02 75
4641.18 77
4641.33 79
4641.49 82
4641.65 86
4641.80 90
4641.96 94
4642.11 98
4642.27 103
4642.43 108
4642.58 113
4642.74 118
4642.90 123
4643.05 127
4643.21 130
4643.36 133
4643.52 135
4643.68 136
4643.83 137
4643.99 138
4644.14 138
4644.30 138
4644.46 139
4644.61 139
4644.77 139
4644.93 139
4645.08 139
4645.24 139
4645.39 141
4645.55 144
4645.71 149
4645.86 158
4646.02 170
4646.18 186
4646.33 204
4646.49 223
4646.64 241
4646.80 255
4646.96 265
4647.11 270
4647.27 269
4647.43 264
4647.58 257
4647.74 250
4647.90 242
4648.05 236
4648.21 230
4648.36 226
4648.52 222
4648.68 218
4648.83 215
4648.99 212
4649.15 211
4649.30 212
4649.46 215
4649.61 221
4649.77 229
4649.93 239
4650.08 249
4650.24 261
4650.40 271
4650.55 280
4650.71 286
4650.86 290
4651.02 290
4651.18 288
4651.33 283
4651.49 278
4651.65 273
4651.80 269
4651.96 269
4652.12 271
4652.27 276
4652.43 284
4652.58 294
4652.74 305
4652.90 317
4653.05 329
4653.21 341
4653.37 352
4653.52 361
4653.68 369
4653.84 374
4653.99 378
4654.15 381
4654.31 382
4654.46 381
4654.62 378
4654.77 373
4654.93 366
4655.09 358
4655.24 348
4655.40 340
4655.56 335
4655.71 333
4655.87 336
4656.03 343
4656.18 352
4656.34 363
4656.49 372
4656.65 380
4656.81 386
4656.96 390
4657.12 393
4657.28 396
4657.43 399
4657.59 402
4657.75 406
4657.90 410
4658.06 413
4658.22 416
4658.37 418
4658.53 417
4658.69 414
4658.84 407
4659.00 397
4659.15 385
4659.31 370
4659.47 356
4659.62 344
4659.78 336
4659.94 332
4660.09 333
4660.25 337
4660.41 343
4660.56 348
4660.72 352
4660.88 353
4661.03 350
4661.19 343
4661.35 332
4661.50 319
4661.66 304
4661.81 289
4661.97 274
4662.13 260
4662.28 249
4662.44 240
4662.60 232
4662.75 226
4662.91 220
4663.07 216
4663.22 213
4663.38 210
4663.54 207
4663.69 205
4663.85 204
4664.01 202
4664.16 200
4664.32 199
4664.48 197
4664.63 196
4664.79 195
4664.95 194
4665.10 191
4665.26 187
4665.42 181
4665.57 174
4665.73 165
4665.89 156
4666.04 146
4666.20 137
4666.36 127
4666.51 118
4666.67 109
4666.82 100
4666.98 93
4667.14 88
4667.29 85
4667.45 84
4667.61 86
4667.76 87
4667.92 87
4668.08 85
4668.23 81
4668.39 75
4668.55 69
4668.70 63
4668.86 59
4669.02 56
4669.17 54
4669.33 52
4669.49 50
4669.64 45
4669.80 39
4669.96 32
4670.11 23
4670.27 12
4670.43 2
4670.58 0
4670.74 0
4670.90 0
4671.05 0
4671.21 0
4671.37 0
4671.52 0
4671.68 0
4671.84 11
4671.99 23
4672.15 34
4672.31 43
4672.46 48
4672.62 51
4672.78 52
4672.93 51
4673.09 50
4673.25 47
4673.40 45
4673.56 43
4673.72 43
4673.87 44
4674.03 47
4674.19 52
4674.34 58
4674.50 65
4674.66 71
4674.82 76
4674.97 80
4675.13 82
4675.29 84
4675.44 87
4675.60 91
4675.76 97
4675.91 105
4676.07 114
4676.23 123
4676.38 130
4676.54 136
4676.70 139
4676.85 140
4677.01 139
4677.17 139
4677.32 139
4677.48 139
4677.64 141
4677.79 143
4677.95 145
4678.11 146
4678.26 145
4678.42 144
4678.58 142
4678.73 141
4678.89 141
4679.05 143
4679.20 147
4679.36 153
4679.52 158
4679.68 163
4679.83 166
4679.99 165
4680.15 161
4680.30 155
4680.46 147
4680.62 140
4680.77 135
4680.93 131
4681.09 128
4681.24 127
4681.40 126
4681.56 125
4681.71 124
4681.87 123
4682.03 125
4682.18 128
4682.34 133
4682.50 139
4682.66 146
4682.81 152
4682.97 157
4683.13 159
4683.28 159
4683.44 158
4683.60 157
4683.75 156
4683.91 156
4684.07 157
4684.22 157
4684.38 156
4684.54 153
4684.69 147
4684.85 139
4685.01 130
4685.17 120
4685.32 111
4685.48 103
4685.64 96
4685.79 89
4685.95 82
4686.11 74
4686.26 65
4686.42 55
4686.58 45
4686.73 35
4686.89 26
4687.05 20
4687.21 15
4687.36 13
4687.52 13
4687.68 15
4687.83 18
4687.99 22
4688.15 27
4688.30 32
4688.46 37
4688.62 41
4688.78 45
4688.93 48
4689.09 49
4689.25 50
4689.40 49
4689.56 49
4689.72 47
4689.87 46
4690.03 44
4690.19 42
4690.35 39
4690.50 37
4690.66 33
4690.82 29
4690.97 26
4691.13 24
4691.29 22
4691.44 22
4691.60 23
4691.76 25
4691.92 29
4692.07 32
4692.23 35
4692.39 37
4692.54 40
4692.70 42
4692.86 43
4693.01 44
4693.17 45
4693.33 46
4693.49 47
4693.64 47
4693.80 46
4693.96 45
4694.11 43
4694.27 40
4694.43 35
4694.59 29
4694.74 21
4694.90 13
4695.06 5
4695.21 0
4695.37 0
4695.53 0
4695.68 0
4695.84 1
4696.00 5
4696.16 10
4696.31 13
4696.47 13
4696.63 12
4696.78 9
4696.94 5
4697.10 0
4697.26 0
4697.41 0
4697.57 0
4697.73 0
4697.88 0
4698.04 0
4698.20 0
4698.36 9
4698.51 21
4698.67 33
4698.83 43
4698.98 51
4699.14 56
4699.30 59
4699.46 60
4699.61 63
4699.77 67
4699.93 74
4700.08 82
4700.24 90
4700.40 98
4700.56 105
4700.71 111
4700.87 117
4701.03 122
4701.18 130
4701.34 139
4701.50 150
4701.66 161
4701.81 172
4701.97 181
4702.13 190
4702.28 198
4702.44 207
4702.60 219
4702.76 234
4702.91 251
4703.07 270
4703.23 288
4703.39 303
4703.54 315
4703.70 321
4703.86 325
4704.01 328
4704.17 332
4704.33 339
4704.49 349
4704.64 362
4704.80 377
4704.96 394
4705.11 411
4705.27 426
4705.43 441
4705.59 453
4705.74 465
4705.90 475
4706.06 484
4706.22 491
4706.37 496
4706.53 499
4706.69 500
4706.84 499
4707.00 496
4707.16 494
4707.32 493
4707.47 494
4707.63 498
4707.79 504
4707.95 512
4708.10 522
4708.26 531
4708.42 538
4708.57 542
4708.73 542
4708.89 539
4709.05 532
4709.20 522
4709.36 510
4709.52 498
4709.68 487
4709.83 477
4709.99 469
4710.15 463
4710.31 459
4710.46 457
4710.62 455
4710.78 451
4710.93 445
4711.09 436
4711.25 423
4711.41 407
4711.56 390
4711.72 373
4711.88 358
4712.04 345
4712.19 335
4712.35 327
4712.51 319
4712.67 310
4712.82 298
4712.98 284
4713.14 267
4713.30 250
4713.45 235
4713.61 224
4713.77 219
4713.92 219
4714.08 223
4714.24 230
4714.40 237
4714.55 243
4714.71 247
4714.87 249
4715.03 249
4715.18 248
4715.34 246
4715.50 242
4715.66 235
4715.81 225
4715.97 212
4716.13 196
4716.29 177
4716.44 159
4716.60 142
4716.76 129
4716.92 120
4717.07 116
4717.23 116
4717.39 120
4717.55 126
4717.70 131
4717.86 135
4718.02 136
4718.18 137
4718.33 136
4718.49 137
4718.65 139
4718.81 145
4718.96 152
4719.12 160
4719.28 167
4719.43 170
4719.59 168
4719.75 162
4719.91 153
4720.06 140
4720.22 127
4720.38 114
4720.54 102
4720.69 94
4720.85 88
4721.01 84
4721.17 82
4721.32 81
4721.48 80
4721.64 79
4721.80 76
4721.96 72
4722.11 69
4722.27 68
4722.43 68
4722.59 72
4722.74 79
4722.90 88
4723.06 97
4723.22 107
4723.37 117
4723.53 125
4723.69 132
4723.85 136
4724.00 140
4724.16 141
4724.32 140
4724.48 137
4724.63 133
4724.79 127
4724.95 121
4725.11 114
4725.26 108
4725.42 102
4725.58 96
4725.74 91
4725.89 85
4726.05 79
4726.21 74
4726.37 69
4726.52 65
4726.68 62
4726.84 61
4727.00 62
4727.15 64
4727.31 66
4727.47 67
4727.63 67
4727.79 65
4727.94 60
4728.10 53
4728.26 45
4728.42 36
4728.57 29
4728.73 24
4728.89 22
4729.05 23
4729.20 27
4729.36 31
4729.52 34
4729.68 36
4729.83 35
4729.99 33
4730.15 30
4730.31 29
4730.47 31
4730.62 36
4730.78 46
4730.94 59
4731.10 73
4731.25 88
4731.41 100
4731.57 109
4731.73 114
4731.88 113
4732.04 109
4732.20 101
4732.36 91
4732.52 80
4732.67 69
4732.83 59
4732.99 51
4733.15 44
4733.30 37
4733.46 30
4733.62 23
4733.78 15
4733.93 7
4734.09 0
4734.25 0
4734.41 0
4734.57 0
4734.72 0
4734.88 0
4735.04 0
4735.20 0
4735.35 2
4735.51 13
4735.67 22
4735.83 31
4735.99 38
4736.14 43
4736.30 45
4736.46 46
4736.62 44
4736.77 39
4736.93 34
4737.09 28
4737.25 24
4737.41 21
4737.56 22
4737.72 26
4737.88 33
4738.04 42
4738.19 52
4738.35 62
4738.51 72
4738.67 80
4738.83 87
4738.98 91
4739.14 92
4739.30 89
4739.46 84
4739.61 77
4739.77 68
4739.93 60
4740.09 52
4740.25 46
4740.40 41
4740.56 38
4740.72 36
4740.88 34
4741.04 34
4741.19 33
4741.35 34
4741.51 34
4741.67 35
4741.82 36
4741.98 37
4742.14 39
4742.30 42
4742.46 45
4742.61 50
4742.77 54
4742.93 58
4743.09 61
4743.25 63
4743.40 64
4743.56 64
4743.72 64
4743.88 64
4744.03 64
4744.19 64
4744.35 64
4744.51 62
4744.67 60
4744.82 56
4744.98 51
4745.14 44
4745.30 38
4745.46 32
4745.61 27
4745.77 25
4745.93 25
4746.09 27
4746.25 32
4746.40 37
4746.56 41
4746.72 43
4746.88 44
4747.04 42
4747.19 40
4747.35 39
4747.51 40
4747.67 44
4747.83 50
4747.98 58
4748.14 67
4748.30 76
4748.46 83
4748.61 87
4748.77 89
4748.93 88
4749.09 86
4749.25 83
4749.40 79
4749.56 76
4749.72 75
4749.88 75
4750.04 77
4750.19 80
4750.35 84
4750.51 88
4750.67 90
4750.83 91
4750.98 88
4751.14 84
4751.30 78
4751.46 72
4751.62 66
4751.77 60
4751.93 55
4752.09 51
4752.25 48
4752.41 47
4752.57 47
4752.72 49
4752.88 53
4753.04 57
4753.20 61
4753.36 64
4753.51 65
4753.67 65
4753.83 63
4753.99 60
4754.15 58
4754.30 57
4754.46 58
4754.62 61
4754.78 63
4754.94 66
4755.09 68
4755.25 67
4755.41 65
4755.57 62
4755.73 59
4755.88 57
4756.04 58
4756.20 63
4756.36 71
4756.52 83
4756.67 96
4756.83 109
4756.99 119
4757.15 125
4757.31 126
4757.47 123
4757.62 117
4757.78 109
4757.94 101
4758.10 95
4758.26 92
4758.41 91
4758.57 93
4758.73 97
4758.89 102
4759.05 107
4759.20 112
4759.36 116
4759.52 118
4759.68 119
4759.84 119
4760.00 117
4760.15 115
4760.31 113
4760.47 111
4760.63 111
4760.79 113
4760.94 118
4761.10 124
4761.26 132
4761.42 140
4761.58 146
4761.74 151
4761.89 154
4762.05 154
4762.21 154
4762.37 153
4762.53 154
4762.68 157
4762.84 163
4763.00 172
4763.16 184
4763.32 199
4763.48 215
4763.63 231
4763.79 248
4763.95 263
4764.11 277
4764.27 288
4764.43 298
4764.58 307
4764.74 314
4764.90 320
4765.06 327
4765.22 333
4765.37 340
4765.53 348
4765.69 356
4765.85 364
4766.01 372
4766.17 378
4766.32 382
4766.48 385
4766.64 385
4766.80 384
4766.96 384
4767.12 385
4767.27 389
4767.43 395
4767.59 405
4767.75 416
4767.91 429
4768.07 442
4768.22 453
4768.38 462
4768.54 469
4768.70 472
4768.86 473
4769.02 472
4769.17 469
4769.33 465
4769.49 462
4769.65 459
4769.81 457
4769.97 454
4770.12 451
4770.28 447
4770.44 441
4770.60 431
4770.76 418
4770.92 402
4771.07 384
4771.23 365
4771.39 346
4771.55 329
4771.71 315
4771.87 303
4772.02 295
4772.18 289
4772.34 284
4772.50 279
4772.66 274
4772.82 267
4772.97 258
4773.13 248
4773.29 237
4773.45 225
4773.61 213
4773.77 201
4773.92 189
4774.08 178
4774.24 167
4774.40 157
4774.56 148
4774.72 141
4774.87 135
4775.03 131
4775.19 129
4775.35 127
4775.51 127
4775.67 127
4775.83 127
4775.98 128
4776.14 129
4776.30 130
4776.46 132
4776.62 132
4776.78 132
4776.93 131
4777.09 128
4777.25 123
4777.41 116
4777.57 109
4777.73 101
4777.88 94
4778.04 87
4778.20 80
4778.36 74
4778.52 68
4778.68 62
4778.84 57
4778.99 54
4779.15 52
4779.31 52
4779.47 54
4779.63 58
4779.79 62
4779.95 68
4780.10 73
4780.26 79
4780.42 86
4780.58 92
4780.74 100
4780.90 107
4781.05 115
4781.21 121
4781.37 126
4781.53 129
4781.69 130
4781.85 128
4782.01 123
4782.16 116
4782.32 107
4782.48 98
4782.64 90
4782.80 82
4782.96 77
4783.12 73
4783.27 72
4783.43 73
4783.59 75
4783.75 78
4783.91 81
4784.07 84
4784.23 87
4784.38 88
4784.54 88
4784.70 88
4784.86 89
4785.02 89
4785.18 91
4785.34 93
4785.49 95
4785.65 95
4785.81 95
4785.97 94
4786.13 93
4786.29 94
4786.45 97
4786.60 101
4786.76 107
4786.92 114
4787.08 120
4787.24 125
4787.40 128
4787.56 129
4787.71 130
4787.87 130
4788.03 129
4788.19 128
4788.35 125
4788.51 122
4788.67 118
4788.82 113
4788.98 107
4789.14 101
4789.30 96
4789.46 91
4789.62 87
4789.78 83
4789.94 79
4790.09 75
4790.25 70
4790.41 65
4790.57 59
4790.73 54
4790.89 51
4791.05 50
4791.20 49
4791.36 50
4791.52 50
4791.68 49
4791.84 44
4792.00 37
4792.16 26
4792.32 14
4792.47 2
4792.63 0
4792.79 0
4792.95 0
4793.11 0
4793.27 0
4793.43 7
4793.59 21
4793.74 33
4793.90 44
4794.06 50
4794.22 52
4794.38 50
4794.54 44
4794.70 36
4794.86 27
4795.01 18
4795.17 10
4795.33 3
4795.49 0
4795.65 0
4795.81 0
4795.97 0
4796.13 3
4796.28 8
4796.44 14
4796.60 19
4796.76 23
4796.92 25
4797.08 25
4797.24 25
4797.40 25
4797.55 26
4797.71 29
4797.87 35
4798.03 42
4798.19 52
4798.35 61
4798.51 70
4798.67 77
4798.82 81
4798.98 84
4799.14 84
4799.30 83
4799.46 81
4799.62 77
4799.78 74
4799.94 69
4800.09 64
4800.25 59
4800.41 54
4800.57 50
4800.73 48
4800.89 46
4801.05 46
4801.21 47
4801.37 48
4801.52 50
4801.68 52
4801.84 53
4802.00 54
4802.16 55
4802.32 54
4802.48 53
4802.64 52
4802.80 51
4802.95 51
4803.11 52
4803.27 53
4803.43 54
4803.59 56
4803.75 58
4803.91 61
4804.07 66
4804.23 73
4804.38 83
4804.54 95
4804.70 108
4804.86 121
4805.02 132
4805.18 142
4805.34 149
4805.50 152
4805.66 153
4805.81 152
4805.97 147
4806.13 139
4806.29 130
4806.45 119
4806.61 109
4806.77 101
4806.93 97
4807.09 95
4807.24 96
4807.40 99
4807.56 102
4807.72 105
4807.88 107
4808.04 108
4808.20 108
4808.36 108
4808.52 108
4808.68 107
4808.83 107
4808.99 107
4809.15 107
4809.31 107
4809.47 106
4809.63 106
4809.79 104
4809.95 101
4810.11 97
4810.27 93
4810.42 88
4810.58 84
4810.74 81
4810.90 80
4811.06 79
4811.22 81
4811.38 85
4811.54 91
4811.70 100
4811.86 111
4812.01 126
4812.17 141
4812.33 157
4812.49 171
4812.65 184
4812.81 193
4812.97 198
4813.13 202
4813.29 204
4813.45 206
4813.60 206
4813.76 207
4813.92 207
4814.08 208
4814.24 208
4814.40 208
4814.56 209
4814.72 209
4814.88 210
4815.04 209
4815.20 208
4815.35 206
4815.51 203
4815.67 200
4815.83 199
4815.99 199
4816.15 199
4816.31 201
4816.47 201
4816.63 200
4816.79 197
4816.95 194
4817.10 189
4817.26 187
4817.42 186
4817.58 189
4817.74 196
4817.90 206
4818.06 219
4818.22 233
4818.38 249
4818.54 264
4818.70 279
4818.85 293
4819.01 305
[truncated: 736,692 more chars]
