# Supplementary material for: Methylobacterium Species Promoting Rice and Barley Growth and Interaction Specificity Revealed with Whole-Cell Matrix-Assisted Laser Desorption / Ionization-Time-of-Flight Mass Spectrometry (MALDI-TOF/MS) Analysis
Source: PLoS One. 2015 Jun 8;10(6):e0129509. doi: 10.1371/journal.pone.0129509 (PMC4460032; doi:10.1371/journal.pone.0129509)
Supplement: S2 Data — (ZIP) [file pone.0129509.s002.zip › Supplementary data 2 (ms from inoculated rice)/23e-7.txt]

780.09 0
780.16 0
780.22 0
780.29 0
780.35 0
780.41 0
780.48 0
780.54 0
780.61 0
780.67 0
780.73 0
780.80 0
780.86 0
780.93 0
780.99 0
781.05 0
781.12 0
781.18 0
781.25 0
781.31 0
781.37 0
781.44 0
781.50 0
781.57 0
781.63 0
781.69 0
781.76 0
781.82 0
781.89 0
781.95 0
782.01 0
782.08 0
782.14 0
782.21 0
782.27 0
782.33 0
782.40 0
782.46 0
782.53 0
782.59 0
782.65 0
782.72 0
782.78 0
782.85 0
782.91 0
782.98 0
783.04 0
783.10 0
783.17 0
783.23 0
783.30 0
783.36 0
783.42 0
783.49 0
783.55 0
783.62 0
783.68 0
783.74 0
783.81 0
783.87 0
783.94 0
784.00 0
784.07 0
784.13 0
784.19 0
784.26 0
784.32 0
784.39 0
784.45 0
784.51 0
784.58 0
784.64 0
784.71 0
784.77 0
784.83 0
784.90 0
784.96 0
785.03 0
785.09 0
785.16 0
785.22 0
785.28 0
785.35 0
785.41 0
785.48 0
785.54 0
785.61 0
785.67 0
785.73 0
785.80 0
785.86 0
785.93 0
785.99 0
786.05 0
786.12 0
786.18 0
786.25 0
786.31 0
786.38 0
786.44 0
786.50 0
786.57 0
786.63 0
786.70 0
786.76 0
786.83 0
786.89 0
786.95 0
787.02 0
787.08 0
787.15 0
787.21 0
787.28 0
787.34 0
787.40 0
787.47 0
787.53 0
787.60 0
787.66 0
787.72 0
787.79 0
787.85 0
787.92 0
787.98 0
788.05 0
788.11 0
788.18 0
788.24 0
788.30 0
788.37 0
788.43 0
788.50 0
788.56 0
788.63 0
788.69 0
788.75 0
788.82 0
788.88 0
788.95 0
789.01 0
789.08 0
789.14 0
789.20 0
789.27 0
789.33 0
789.40 0
789.46 0
789.53 0
789.59 0
789.65 0
789.72 0
789.78 0
789.85 0
789.91 0
789.98 0
790.04 0
790.11 0
790.17 0
790.23 0
790.30 0
790.36 0
790.43 0
790.49 0
790.56 0
790.62 0
790.68 0
790.75 0
790.81 0
790.88 0
790.94 0
791.01 0
791.07 0
791.14 0
791.20 0
791.26 0
791.33 0
791.39 0
791.46 0
791.52 0
791.59 0
791.65 0
791.72 0
791.78 0
791.84 0
791.91 0
791.97 0
792.04 0
792.10 0
792.17 0
792.23 0
792.30 0
792.36 0
792.42 0
792.49 0
792.55 0
792.62 0
792.68 0
792.75 0
792.81 0
792.88 0
792.94 0
793.01 0
793.07 0
793.13 0
793.20 0
793.26 0
793.33 0
793.39 0
793.46 0
793.52 0
793.59 0
793.65 0
793.71 0
793.78 0
793.84 0
793.91 0
793.97 0
794.04 0
794.10 0
794.17 0
794.23 0
794.30 0
794.36 0
794.42 0
794.49 0
794.55 0
794.62 0
794.68 0
794.75 0
794.81 0
794.88 0
794.94 0
795.01 0
795.07 0
795.14 0
795.20 0
795.26 0
795.33 0
795.39 0
795.46 0
795.52 0
795.59 0
795.65 0
795.72 0
795.78 0
795.85 0
795.91 0
795.97 0
796.04 0
796.10 0
796.17 0
796.23 0
796.30 0
796.36 0
796.43 0
796.49 0
796.56 0
796.62 0
796.69 0
796.75 0
796.82 0
796.88 0
796.94 0
797.01 0
797.07 0
797.14 0
797.20 0
797.27 0
797.33 0
797.40 0
797.46 0
797.53 0
797.59 0
797.66 0
797.72 0
797.79 0
797.85 0
797.91 0
797.98 0
798.04 0
798.11 0
798.17 0
798.24 0
798.30 0
798.37 0
798.43 0
798.50 0
798.56 0
798.63 0
798.69 0
798.76 0
798.82 0
798.89 0
798.95 0
799.01 0
799.08 0
799.14 0
799.21 0
799.27 0
799.34 0
799.40 0
799.47 0
799.53 0
799.60 0
799.66 0
799.73 0
799.79 0
799.86 0
799.92 0
799.99 0
800.05 0
800.12 0
800.18 0
800.25 0
800.31 0
800.38 0
800.44 0
800.50 0
800.57 0
800.63 0
800.70 0
800.76 0
800.83 0
800.89 0
800.96 0
801.02 0
801.09 0
801.15 0
801.22 0
801.28 0
801.35 0
801.41 0
801.48 0
801.54 0
801.61 0
801.67 0
801.74 0
801.80 0
801.87 0
801.93 0
802.00 0
802.06 0
802.13 0
802.19 0
802.26 0
802.32 0
802.39 0
802.45 0
802.51 0
802.58 0
802.64 0
802.71 0
802.77 0
802.84 0
802.90 0
802.97 0
803.03 0
803.10 0
803.16 0
803.23 0
803.29 0
803.36 0
803.42 0
803.49 0
803.55 0
803.62 0
803.68 0
803.75 0
803.81 0
803.88 0
803.94 0
804.01 0
804.07 0
804.14 0
804.20 0
804.27 0
804.33 0
804.40 0
804.46 0
804.53 0
804.59 0
804.66 0
804.72 0
804.79 0
804.85 0
804.92 0
804.98 0
805.05 0
805.11 0
805.18 0
805.24 0
805.31 0
805.37 0
805.44 0
805.50 0
805.57 0
805.63 0
805.70 0
805.76 0
805.83 0
805.89 0
805.96 0
806.02 0
806.09 0
806.15 0
806.22 0
806.28 0
806.35 0
806.41 0
806.48 0
806.54 1
806.61 1
806.67 2
806.74 3
806.80 4
806.87 5
806.93 5
807.00 4
807.06 3
807.13 2
807.19 1
807.26 0
807.32 0
807.39 0
807.45 0
807.52 0
807.58 0
807.65 1
807.71 1
807.78 2
807.84 2
807.91 2
807.97 2
808.04 2
808.10 1
808.17 0
808.23 0
808.30 0
808.37 0
808.43 0
808.50 2
808.56 4
808.63 6
808.69 7
808.76 8
808.82 8
808.89 7
808.95 6
809.02 4
809.08 3
809.15 2
809.21 1
809.28 1
809.34 1
809.41 1
809.47 1
809.54 1
809.60 1
809.67 1
809.73 1
809.80 1
809.86 0
809.93 0
809.99 0
810.06 0
810.12 0
810.19 0
810.25 0
810.32 0
810.39 0
810.45 0
810.52 0
810.58 0
810.65 0
810.71 0
810.78 0
810.84 0
810.91 0
810.97 1
811.04 1
811.10 2
811.17 2
811.23 2
811.30 3
811.36 3
811.43 2
811.49 2
811.56 1
811.62 1
811.69 1
811.76 1
811.82 1
811.89 1
811.95 1
812.02 2
812.08 2
812.15 2
812.21 1
812.28 1
812.34 1
812.41 0
812.47 0
812.54 0
812.60 0
812.67 0
812.73 1
812.80 1
812.86 1
812.93 1
813.00 0
813.06 0
813.13 0
813.19 0
813.26 0
813.32 0
813.39 0
813.45 0
813.52 0
813.58 0
813.65 1
813.71 2
813.78 3
813.84 4
813.91 5
813.98 6
814.04 6
814.11 6
814.17 5
814.24 4
814.30 2
814.37 1
814.43 1
814.50 1
814.56 1
814.63 1
814.69 1
814.76 1
814.83 1
814.89 1
814.96 0
815.02 0
815.09 0
815.15 0
815.22 0
815.28 0
815.35 0
815.41 0
815.48 0
815.54 0
815.61 0
815.68 1
815.74 1
815.81 1
815.87 2
815.94 2
816.00 2
816.07 2
816.13 2
816.20 1
816.26 1
816.33 1
816.40 1
816.46 1
816.53 1
816.59 2
816.66 3
816.72 3
816.79 3
816.85 3
816.92 2
816.98 2
817.05 1
817.12 1
817.18 0
817.25 0
817.31 0
817.38 0
817.44 0
817.51 0
817.57 0
817.64 0
817.70 0
817.77 0
817.84 1
817.90 1
817.97 1
818.03 1
818.10 1
818.16 1
818.23 1
818.29 0
818.36 0
818.43 0
818.49 1
818.56 1
818.62 1
818.69 1
818.75 1
818.82 1
818.88 1
818.95 1
819.01 1
819.08 1
819.15 1
819.21 1
819.28 1
819.34 1
819.41 1
819.47 1
819.54 1
819.60 0
819.67 0
819.74 0
819.80 0
819.87 0
819.93 0
820.00 0
820.06 1
820.13 1
820.20 1
820.26 1
820.33 1
820.39 0
820.46 0
820.52 0
820.59 0
820.65 0
820.72 0
820.79 1
820.85 1
820.92 1
820.98 1
821.05 1
821.11 0
821.18 0
821.25 0
821.31 1
821.38 1
821.44 1
821.51 1
821.57 1
821.64 1
821.70 1
821.77 1
821.84 1
821.90 1
821.97 1
822.03 1
822.10 1
822.16 1
822.23 1
822.30 1
822.36 1
822.43 0
822.49 0
822.56 0
822.62 0
822.69 0
822.76 0
822.82 0
822.89 0
822.95 0
823.02 0
823.08 0
823.15 0
823.22 1
823.28 1
823.35 1
823.41 1
823.48 1
823.54 1
823.61 1
823.68 0
823.74 0
823.81 0
823.87 0
823.94 0
824.00 1
824.07 1
824.14 1
824.20 1
824.27 1
824.33 1
824.40 1
824.46 0
824.53 0
824.60 0
824.66 0
824.73 0
824.79 0
824.86 0
824.93 0
824.99 0
825.06 0
825.12 0
825.19 0
825.25 0
825.32 0
825.39 1
825.45 1
825.52 1
825.58 1
825.65 1
825.71 1
825.78 1
825.85 1
825.91 1
825.98 1
826.04 0
826.11 0
826.18 0
826.24 0
826.31 0
826.37 1
826.44 1
826.50 1
826.57 1
826.64 1
826.70 1
826.77 1
826.83 1
826.90 0
826.97 0
827.03 0
827.10 0
827.16 0
827.23 0
827.30 0
827.36 0
827.43 0
827.49 1
827.56 1
827.62 0
827.69 0
827.76 0
827.82 0
827.89 0
827.95 0
828.02 0
828.09 0
828.15 0
828.22 1
828.28 1
828.35 1
828.42 1
828.48 1
828.55 1
828.61 0
828.68 0
828.75 0
828.81 0
828.88 0
828.94 0
829.01 0
829.07 0
829.14 0
829.21 0
829.27 0
829.34 0
829.40 0
829.47 0
829.54 0
829.60 0
829.67 0
829.73 0
829.80 0
829.87 0
829.93 0
830.00 0
830.06 0
830.13 0
830.20 0
830.26 0
830.33 0
830.39 0
830.46 0
830.53 0
830.59 0
830.66 1
830.72 1
830.79 1
830.86 1
830.92 1
830.99 1
831.05 1
831.12 1
831.19 0
831.25 0
831.32 0
831.38 0
831.45 0
831.52 0
831.58 0
831.65 0
831.71 0
831.78 0
831.85 0
831.91 1
831.98 1
832.05 1
832.11 0
832.18 0
832.24 0
832.31 0
832.38 0
832.44 0
832.51 0
832.57 0
832.64 0
832.71 0
832.77 0
832.84 0
832.90 0
832.97 0
833.04 1
833.10 1
833.17 1
833.23 1
833.30 1
833.37 1
833.43 1
833.50 1
833.57 1
833.63 1
833.70 1
833.76 1
833.83 1
833.90 1
833.96 0
834.03 0
834.09 0
834.16 0
834.23 0
834.29 0
834.36 0
834.43 1
834.49 1
834.56 1
834.62 0
834.69 0
834.76 0
834.82 0
834.89 0
834.95 0
835.02 0
835.09 0
835.15 0
835.22 0
835.29 0
835.35 0
835.42 0
835.48 0
835.55 0
835.62 0
835.68 0
835.75 0
835.82 0
835.88 0
835.95 0
836.01 1
836.08 1
836.15 1
836.21 0
836.28 0
836.35 0
836.41 0
836.48 0
836.54 0
836.61 0
836.68 0
836.74 0
836.81 0
836.88 0
836.94 0
837.01 1
837.07 1
837.14 1
837.21 1
837.27 1
837.34 1
837.41 1
837.47 1
837.54 1
837.60 0
837.67 0
837.74 0
837.80 0
837.87 0
837.94 0
838.00 0
838.07 0
838.13 0
838.20 0
838.27 0
838.33 1
838.40 1
838.47 1
838.53 1
838.60 1
838.67 1
838.73 1
838.80 0
838.86 0
838.93 0
839.00 0
839.06 0
839.13 1
839.20 1
839.26 1
839.33 1
839.40 1
839.46 1
839.53 1
839.59 1
839.66 0
839.73 0
839.79 0
839.86 0
839.93 0
839.99 1
840.06 1
840.13 1
840.19 1
840.26 1
840.32 1
840.39 1
840.46 1
840.52 1
840.59 1
840.66 0
840.72 0
840.79 0
840.86 0
840.92 0
840.99 0
841.05 0
841.12 0
841.19 0
841.25 0
841.32 0
841.39 1
841.45 1
841.52 1
841.59 1
841.65 0
841.72 0
841.79 0
841.85 0
841.92 0
841.99 0
842.05 0
842.12 0
842.18 0
842.25 0
842.32 1
842.38 1
842.45 1
842.52 1
842.58 1
842.65 1
842.72 0
842.78 0
842.85 0
842.92 0
842.98 0
843.05 0
843.12 0
843.18 0
843.25 0
843.31 1
843.38 1
843.45 0
843.51 0
843.58 0
843.65 0
843.71 0
843.78 0
843.85 0
843.91 0
843.98 0
844.05 0
844.11 0
844.18 0
844.25 0
844.31 0
844.38 0
844.45 0
844.51 0
844.58 0
844.65 0
844.71 0
844.78 0
844.85 0
844.91 0
844.98 0
845.05 0
845.11 0
845.18 0
845.24 0
845.31 0
845.38 0
845.44 0
845.51 0
845.58 0
845.64 0
845.71 0
845.78 0
845.84 0
845.91 0
845.98 0
846.04 0
846.11 0
846.18 0
846.24 0
846.31 0
846.38 0
846.44 0
846.51 0
846.58 0
846.64 0
846.71 0
846.78 0
846.84 0
846.91 0
846.98 0
847.04 0
847.11 0
847.18 0
847.24 0
847.31 0
847.38 0
847.44 0
847.51 0
847.58 1
847.64 1
847.71 1
847.78 1
847.84 0
847.91 0
847.98 0
848.04 0
848.11 0
848.18 0
848.24 0
848.31 0
848.38 0
848.44 0
848.51 0
848.58 0
848.64 0
848.71 0
848.78 0
848.84 0
848.91 0
848.98 0
849.04 0
849.11 0
849.18 0
849.25 0
849.31 0
849.38 0
849.45 0
849.51 0
849.58 0
849.65 1
849.71 1
849.78 1
849.85 1
849.91 1
849.98 1
850.05 0
850.11 0
850.18 0
850.25 0
850.31 0
850.38 0
850.45 0
850.51 0
850.58 0
850.65 0
850.71 1
850.78 1
850.85 1
850.91 1
850.98 1
851.05 1
851.12 1
851.18 1
851.25 1
851.32 1
851.38 1
851.45 1
851.52 1
851.58 1
851.65 1
851.72 0
851.78 0
851.85 0
851.92 0
851.98 0
852.05 0
852.12 0
852.18 1
852.25 1
852.32 1
852.39 1
852.45 1
852.52 0
852.59 0
852.65 0
852.72 0
852.79 0
852.85 0
852.92 0
852.99 0
853.05 0
853.12 0
853.19 0
853.25 0
853.32 0
853.39 0
853.46 0
853.52 0
853.59 0
853.66 0
853.72 0
853.79 0
853.86 0
853.92 0
853.99 0
854.06 0
854.12 0
854.19 0
854.26 0
854.33 0
854.39 0
854.46 0
854.53 0
854.59 0
854.66 0
854.73 0
854.79 0
854.86 0
854.93 0
855.00 0
855.06 0
855.13 0
855.20 0
855.26 1
855.33 1
855.40 1
855.46 1
855.53 1
855.60 0
855.67 0
855.73 0
855.80 0
855.87 0
855.93 0
856.00 0
856.07 0
856.13 0
856.20 0
856.27 0
856.34 0
856.40 0
856.47 0
856.54 0
856.60 0
856.67 0
856.74 0
856.80 0
856.87 0
856.94 0
857.01 0
857.07 0
857.14 0
857.21 0
857.27 0
857.34 0
857.41 0
857.48 0
857.54 0
857.61 0
857.68 0
857.74 0
857.81 0
857.88 0
857.94 0
858.01 0
858.08 0
858.15 0
858.21 0
858.28 0
858.35 1
858.41 1
858.48 1
858.55 1
858.62 1
858.68 1
858.75 0
858.82 0
858.88 0
858.95 0
859.02 0
859.09 0
859.15 0
859.22 0
859.29 1
859.35 1
859.42 1
859.49 1
859.56 1
859.62 1
859.69 1
859.76 1
859.82 1
859.89 1
859.96 1
860.03 1
860.09 0
860.16 0
860.23 0
860.29 0
860.36 0
860.43 0
860.50 0
860.56 0
860.63 0
860.70 0
860.76 0
860.83 0
860.90 0
860.97 0
861.03 0
861.10 0
861.17 0
861.24 0
861.30 0
861.37 0
861.44 0
861.50 0
861.57 0
861.64 0
861.71 0
861.77 0
861.84 0
861.91 1
861.97 1
862.04 1
862.11 1
862.18 1
862.24 1
862.31 1
862.38 0
862.45 1
862.51 1
862.58 1
862.65 1
862.71 1
862.78 1
862.85 1
862.92 1
862.98 1
863.05 1
863.12 1
863.19 0
863.25 0
863.32 0
863.39 1
863.45 0
863.52 0
863.59 0
863.66 0
863.72 0
863.79 0
863.86 0
863.93 0
863.99 0
864.06 0
864.13 0
864.20 0
864.26 0
864.33 0
864.40 1
864.46 1
864.53 1
864.60 1
864.67 1
864.73 1
864.80 1
864.87 1
864.94 1
865.00 0
865.07 0
865.14 0
865.21 0
865.27 0
865.34 0
865.41 0
865.48 0
865.54 0
865.61 0
865.68 1
865.74 1
865.81 1
865.88 1
865.95 1
866.01 0
866.08 0
866.15 0
866.22 0
866.28 1
866.35 1
866.42 0
866.49 0
866.55 0
866.62 0
866.69 0
866.76 0
866.82 0
866.89 0
866.96 0
867.03 0
867.09 1
867.16 1
867.23 1
867.30 1
867.36 1
867.43 1
867.50 1
867.57 1
867.63 1
867.70 0
867.77 0
867.84 0
867.90 0
867.97 0
868.04 0
868.11 0
868.17 0
868.24 0
868.31 0
868.38 0
868.44 0
868.51 0
868.58 1
868.65 0
868.71 0
868.78 0
868.85 0
868.92 0
868.98 0
869.05 0
869.12 0
869.19 0
869.25 0
869.32 0
869.39 0
869.46 0
869.52 0
869.59 0
869.66 0
869.73 0
869.79 0
869.86 0
869.93 0
870.00 0
870.06 0
870.13 0
870.20 0
870.27 0
870.33 0
870.40 0
870.47 1
870.54 1
870.60 1
870.67 1
870.74 1
870.81 1
870.87 1
870.94 1
871.01 1
871.08 1
871.14 1
871.21 1
871.28 1
871.35 1
871.42 1
871.48 1
871.55 0
871.62 0
871.69 0
871.75 0
871.82 0
871.89 1
871.96 1
872.02 1
872.09 1
872.16 1
872.23 1
872.29 1
872.36 1
872.43 1
872.50 0
872.57 0
872.63 0
872.70 0
872.77 0
872.84 0
872.90 0
872.97 0
873.04 0
873.11 0
873.17 0
873.24 0
873.31 0
873.38 0
873.44 0
873.51 0
873.58 0
873.65 1
873.72 1
873.78 1
873.85 1
873.92 1
873.99 1
874.05 0
874.12 0
874.19 0
874.26 0
874.33 0
874.39 0
874.46 0
874.53 0
874.60 1
874.66 1
874.73 0
874.80 0
874.87 0
874.93 0
875.00 0
875.07 0
875.14 0
875.21 0
875.27 0
875.34 0
875.41 0
875.48 0
875.54 0
875.61 0
875.68 0
875.75 0
875.82 0
875.88 0
875.95 0
876.02 0
876.09 0
876.15 0
876.22 0
876.29 0
876.36 0
876.43 0
876.49 0
876.56 0
876.63 0
876.70 0
876.77 0
876.83 0
876.90 0
876.97 0
877.04 0
877.10 0
877.17 0
877.24 0
877.31 0
877.38 0
877.44 0
877.51 0
877.58 0
877.65 0
877.71 0
877.78 0
877.85 0
877.92 0
877.99 0
878.05 0
878.12 0
878.19 0
878.26 0
878.33 0
878.39 0
878.46 0
878.53 0
878.60 0
878.67 0
878.73 0
878.80 0
878.87 0
878.94 0
879.00 0
879.07 0
879.14 0
879.21 0
879.28 0
879.34 0
879.41 0
879.48 0
879.55 0
879.62 0
879.68 0
879.75 0
879.82 0
879.89 0
879.96 0
880.02 0
880.09 0
880.16 0
880.23 0
880.30 0
880.36 1
880.43 1
880.50 1
880.57 1
880.64 0
880.70 0
880.77 0
880.84 0
880.91 0
880.98 0
881.04 0
881.11 0
881.18 0
881.25 0
881.32 0
881.38 0
881.45 0
881.52 0
881.59 0
881.66 0
881.72 0
881.79 0
881.86 0
881.93 0
882.00 0
882.06 0
882.13 0
882.20 0
882.27 0
882.34 0
882.40 0
882.47 0
882.54 0
882.61 0
882.68 0
882.74 0
882.81 0
882.88 0
882.95 0
883.02 0
883.08 0
883.15 0
883.22 0
883.29 0
883.36 0
883.42 0
883.49 0
883.56 0
883.63 0
883.70 0
883.76 0
883.83 0
883.90 0
883.97 0
884.04 0
884.11 0
884.17 0
884.24 0
884.31 0
884.38 0
884.45 0
884.51 0
884.58 0
884.65 0
884.72 0
884.79 0
884.85 0
884.92 0
884.99 0
885.06 0
885.13 0
885.20 0
885.26 1
885.33 1
885.40 1
885.47 1
885.54 1
885.60 0
885.67 0
885.74 0
885.81 0
885.88 0
885.95 0
886.01 0
886.08 0
886.15 0
886.22 0
886.29 0
886.35 0
886.42 0
886.49 0
886.56 0
886.63 0
886.70 0
886.76 0
886.83 0
886.90 1
886.97 1
887.04 1
887.10 1
887.17 1
887.24 0
887.31 0
887.38 0
887.45 0
887.51 0
887.58 0
887.65 0
887.72 0
887.79 0
887.86 0
887.92 0
887.99 0
888.06 0
888.13 0
888.20 0
888.26 0
888.33 0
888.40 0
888.47 0
888.54 0
888.61 1
888.67 1
888.74 1
888.81 1
888.88 1
888.95 1
889.02 1
889.08 1
889.15 0
889.22 0
889.29 0
889.36 0
889.43 0
889.49 0
889.56 0
889.63 0
889.70 0
889.77 0
889.84 0
889.90 0
889.97 0
890.04 0
890.11 0
890.18 0
890.25 0
890.31 0
890.38 0
890.45 0
890.52 0
890.59 0
890.66 0
890.72 0
890.79 0
890.86 0
890.93 0
891.00 0
891.07 0
891.13 0
891.20 0
891.27 0
891.34 0
891.41 0
891.48 0
891.54 0
891.61 0
891.68 0
891.75 0
891.82 0
891.89 0
891.95 0
892.02 0
892.09 1
892.16 1
892.23 1
892.30 1
892.37 1
892.43 0
892.50 0
892.57 0
892.64 0
892.71 0
892.78 0
892.84 0
892.91 1
892.98 0
893.05 0
893.12 0
893.19 0
893.26 0
893.32 0
893.39 0
893.46 0
893.53 0
893.60 0
893.67 0
893.73 0
893.80 0
893.87 0
893.94 0
894.01 0
894.08 0
894.15 0
894.21 0
894.28 0
894.35 0
894.42 0
894.49 0
894.56 0
894.62 0
894.69 0
894.76 0
894.83 0
894.90 0
894.97 0
895.04 0
895.10 0
895.17 0
895.24 0
895.31 0
895.38 0
895.45 0
895.52 0
895.58 0
895.65 0
895.72 0
895.79 0
895.86 0
895.93 0
896.00 0
896.06 0
896.13 0
896.20 0
896.27 0
896.34 0
896.41 0
896.48 0
896.54 0
896.61 0
896.68 0
896.75 0
896.82 0
896.89 0
896.96 0
897.02 0
897.09 0
897.16 0
897.23 0
897.30 0
897.37 0
897.44 0
897.50 0
897.57 0
897.64 0
897.71 0
897.78 0
897.85 0
897.92 0
897.98 0
898.05 0
898.12 0
898.19 0
898.26 0
898.33 0
898.40 0
898.47 0
898.53 0
898.60 0
898.67 0
898.74 0
898.81 0
898.88 0
898.95 0
899.01 0
899.08 0
899.15 0
899.22 0
899.29 0
899.36 1
899.43 1
899.50 1
899.56 1
899.63 1
899.70 1
899.77 1
899.84 1
899.91 1
899.98 0
900.05 0
900.11 0
900.18 0
900.25 0
900.32 0
900.39 0
900.46 0
900.53 0
900.60 0
900.66 0
900.73 0
900.80 0
900.87 0
900.94 0
901.01 0
901.08 0
901.15 0
901.21 0
901.28 0
901.35 0
901.42 0
901.49 0
901.56 0
901.63 0
901.70 0
901.76 0
901.83 0
901.90 0
901.97 0
902.04 0
902.11 0
902.18 0
902.25 0
902.31 0
902.38 0
902.45 0
902.52 0
902.59 0
902.66 0
902.73 0
902.80 0
902.86 0
902.93 0
903.00 0
903.07 0
903.14 0
903.21 0
903.28 0
903.35 0
903.42 0
903.48 0
903.55 0
903.62 0
903.69 0
903.76 0
903.83 0
903.90 0
903.97 0
904.04 0
904.10 0
904.17 0
904.24 0
904.31 0
904.38 0
904.45 0
904.52 0
904.59 0
904.66 0
904.72 0
904.79 0
904.86 0
904.93 0
905.00 0
905.07 0
905.14 0
905.21 0
905.28 0
905.34 0
905.41 0
905.48 0
905.55 0
905.62 0
905.69 0
905.76 0
905.83 0
905.90 0
905.96 0
906.03 0
906.10 0
906.17 0
906.24 0
906.31 0
906.38 1
906.45 1
906.52 1
906.59 0
906.65 0
906.72 0
906.79 0
906.86 0
906.93 0
907.00 0
907.07 0
907.14 0
907.21 0
907.28 0
907.34 0
907.41 0
907.48 0
907.55 0
907.62 0
907.69 0
907.76 0
907.83 0
907.90 0
907.97 0
908.03 0
908.10 0
908.17 0
908.24 0
908.31 0
908.38 0
908.45 0
908.52 1
908.59 1
908.66 1
908.72 0
908.79 0
908.86 0
908.93 0
909.00 0
909.07 0
909.14 0
909.21 0
909.28 0
909.35 0
909.42 0
909.48 0
909.55 0
909.62 0
909.69 0
909.76 0
909.83 0
909.90 0
909.97 0
910.04 0
910.11 0
910.18 0
910.24 0
910.31 0
910.38 0
910.45 0
910.52 0
910.59 0
910.66 0
910.73 1
910.80 0
910.87 0
910.94 0
911.00 0
911.07 0
911.14 0
911.21 0
911.28 0
911.35 0
911.42 0
911.49 0
911.56 0
911.63 0
911.70 0
911.77 0
911.83 0
911.90 0
911.97 0
912.04 0
912.11 0
912.18 0
912.25 0
912.32 0
912.39 0
912.46 0
912.53 0
912.60 1
912.66 1
912.73 1
912.80 1
912.87 1
912.94 1
913.01 1
913.08 1
913.15 1
913.22 1
913.29 1
913.36 1
913.43 1
913.50 1
913.56 1
913.63 1
913.70 0
913.77 0
913.84 0
913.91 0
913.98 0
914.05 0
914.12 0
914.19 0
914.26 0
914.33 0
914.40 0
914.46 0
914.53 0
914.60 0
914.67 0
914.74 0
914.81 0
914.88 0
914.95 0
915.02 0
915.09 0
915.16 0
915.23 0
915.30 0
915.37 0
915.43 0
915.50 0
915.57 0
915.64 0
915.71 0
915.78 0
915.85 0
915.92 0
915.99 0
916.06 0
916.13 0
916.20 0
916.27 0
916.34 0
916.41 0
916.47 0
916.54 0
916.61 0
916.68 0
916.75 0
916.82 0
916.89 0
916.96 0
917.03 0
917.10 0
917.17 0
917.24 0
917.31 0
917.38 0
917.45 0
917.51 0
917.58 0
917.65 0
917.72 0
917.79 0
917.86 0
917.93 0
918.00 0
918.07 0
918.14 0
918.21 0
918.28 0
918.35 0
918.42 0
918.49 0
918.56 0
918.63 0
918.69 0
918.76 0
918.83 0
918.90 0
918.97 0
919.04 0
919.11 0
919.18 0
919.25 0
919.32 0
919.39 0
919.46 0
919.53 0
919.60 0
919.67 0
919.74 0
919.81 0
919.88 0
919.94 0
920.01 0
920.08 0
920.15 0
920.22 0
920.29 0
920.36 0
920.43 0
920.50 0
920.57 0
920.64 0
920.71 0
920.78 0
920.85 0
920.92 0
920.99 1
921.06 1
921.13 1
921.20 1
921.27 1
921.33 1
921.40 0
921.47 0
921.54 0
921.61 0
921.68 0
921.75 0
921.82 0
921.89 0
921.96 0
922.03 0
922.10 0
922.17 0
922.24 0
922.31 0
922.38 0
922.45 0
922.52 0
922.59 0
922.66 0
922.73 0
922.80 0
922.86 0
922.93 0
923.00 0
923.07 0
923.14 0
923.21 0
923.28 0
923.35 0
923.42 0
923.49 0
923.56 0
923.63 0
923.70 0
923.77 0
923.84 0
923.91 0
923.98 0
924.05 0
924.12 0
924.19 0
924.26 0
924.33 0
924.40 0
924.47 0
924.54 0
924.61 0
924.68 0
924.74 0
924.81 0
924.88 0
924.95 0
925.02 0
925.09 0
925.16 0
925.23 0
925.30 1
925.37 1
925.44 1
925.51 1
925.58 1
925.65 1
925.72 0
925.79 0
925.86 0
925.93 0
926.00 0
926.07 0
926.14 0
926.21 0
926.28 0
926.35 0
926.42 0
926.49 0
926.56 0
926.63 1
926.70 1
926.77 1
926.84 1
926.91 1
926.98 1
927.04 1
927.11 1
927.18 1
927.25 1
927.32 1
927.39 1
927.46 1
927.53 1
927.60 1
927.67 1
927.74 1
927.81 1
927.88 0
927.95 0
928.02 0
928.09 0
928.16 0
928.23 0
928.30 0
928.37 1
928.44 1
928.51 1
928.58 1
928.65 1
928.72 1
928.79 1
928.86 1
928.93 1
929.00 1
929.07 1
929.14 1
929.21 1
929.28 1
929.35 1
929.42 1
929.49 1
929.56 1
929.63 1
929.70 1
929.77 2
929.84 2
929.91 2
929.98 2
930.05 2
930.12 2
930.19 2
930.26 2
930.33 2
930.40 1
930.47 1
930.54 1
930.60 1
930.67 0
930.74 0
930.81 0
930.88 0
930.95 0
931.02 0
931.09 0
931.16 1
931.23 1
931.30 1
931.37 1
931.44 1
931.51 0
931.58 0
931.65 0
931.72 0
931.79 0
931.86 0
931.93 0
932.00 0
932.07 0
932.14 0
932.21 0
932.28 1
932.35 1
932.42 1
932.49 1
932.56 1
932.63 1
932.70 0
932.77 0
932.84 0
932.91 0
932.98 0
933.05 0
933.12 0
933.19 0
933.26 0
933.33 0
933.40 0
933.47 0
933.54 0
933.61 0
933.68 0
933.75 0
933.82 0
933.89 0
933.96 0
934.03 0
934.10 0
934.17 0
934.24 0
934.31 0
934.38 0
934.45 0
934.52 0
934.59 0
934.66 0
934.73 0
934.80 0
934.87 0
934.94 0
935.01 0
935.08 0
935.15 0
935.22 0
935.29 0
935.36 0
935.43 0
935.50 0
935.57 0
935.64 0
935.71 0
935.78 0
935.85 0
935.92 0
935.99 0
936.06 0
936.13 0
936.20 0
936.27 0
936.34 0
936.41 0
936.48 0
936.55 0
936.62 0
936.69 0
936.76 0
936.83 0
936.90 0
936.97 0
937.04 0
937.11 0
937.18 0
937.25 0
937.33 0
937.40 0
937.47 0
937.54 0
937.61 0
937.68 0
937.75 0
937.82 0
937.89 0
937.96 0
938.03 0
938.10 0
938.17 0
938.24 0
938.31 0
938.38 0
938.45 0
938.52 0
938.59 0
938.66 0
938.73 0
938.80 0
938.87 0
938.94 0
939.01 0
939.08 0
939.15 0
939.22 0
939.29 0
939.36 0
939.43 0
939.50 0
939.57 0
939.64 0
939.71 0
939.78 0
939.85 0
939.92 0
939.99 0
940.06 0
940.13 1
940.20 1
940.27 1
940.34 1
940.41 1
940.48 0
940.55 1
940.62 1
940.69 1
940.76 1
940.83 1
940.91 1
940.98 1
941.05 1
941.12 1
941.19 1
941.26 1
941.33 0
941.40 0
941.47 0
941.54 0
941.61 0
941.68 0
941.75 1
941.82 1
941.89 0
941.96 0
942.03 0
942.10 0
942.17 0
942.24 0
942.31 0
942.38 0
942.45 0
942.52 0
942.59 0
942.66 1
942.73 1
942.80 1
942.87 0
942.94 0
943.01 0
943.08 0
943.15 0
943.23 0
943.30 0
943.37 0
943.44 0
943.51 1
943.58 1
943.65 1
943.72 1
943.79 1
943.86 0
943.93 0
944.00 0
944.07 0
944.14 0
944.21 1
944.28 1
944.35 1
944.42 1
944.49 0
944.56 0
944.63 0
944.70 0
944.77 0
944.84 0
944.91 0
944.98 0
945.05 0
945.13 0
945.20 0
945.27 0
945.34 0
945.41 0
945.48 0
945.55 0
945.62 0
945.69 0
945.76 0
945.83 0
945.90 0
945.97 0
946.04 0
946.11 0
946.18 0
946.25 0
946.32 0
946.39 0
946.46 0
946.53 1
946.60 1
946.68 1
946.75 1
946.82 1
946.89 1
946.96 1
947.03 1
947.10 1
947.17 1
947.24 1
947.31 1
947.38 1
947.45 1
947.52 1
947.59 1
947.66 1
947.73 1
947.80 1
947.87 0
947.94 0
948.01 0
948.09 0
948.16 0
948.23 0
948.30 1
948.37 1
948.44 1
948.51 1
948.58 1
948.65 1
948.72 1
948.79 1
948.86 1
948.93 1
949.00 1
949.07 1
949.14 1
949.21 1
949.28 1
949.36 1
949.43 1
949.50 1
949.57 1
949.64 1
949.71 2
949.78 2
949.85 1
949.92 1
949.99 1
950.06 1
950.13 1
950.20 1
950.27 1
950.34 2
950.41 2
950.48 2
950.56 2
950.63 2
950.70 2
950.77 2
950.84 2
950.91 2
950.98 2
951.05 2
951.12 2
951.19 2
951.26 2
951.33 2
951.40 2
951.47 2
951.54 3
951.62 3
951.69 3
951.76 3
951.83 3
951.90 3
951.97 3
952.04 3
952.11 3
952.18 3
952.25 3
952.32 3
952.39 3
952.46 3
952.53 3
952.60 3
952.68 3
952.75 3
952.82 2
952.89 2
952.96 2
953.03 2
953.10 2
953.17 2
953.24 2
953.31 1
953.38 1
953.45 1
953.52 1
953.59 1
953.67 1
953.74 1
953.81 1
953.88 1
953.95 1
954.02 1
954.09 1
954.16 1
954.23 1
954.30 1
954.37 1
954.44 1
954.51 1
954.59 2
954.66 2
954.73 2
954.80 2
954.87 2
954.94 1
955.01 1
955.08 1
955.15 1
955.22 1
955.29 1
955.36 1
955.43 1
955.51 1
955.58 0
955.65 0
955.72 0
955.79 0
955.86 0
955.93 0
956.00 0
956.07 0
956.14 0
956.21 0
956.28 0
956.36 0
956.43 0
956.50 0
956.57 0
956.64 0
956.71 0
956.78 0
956.85 0
956.92 0
956.99 0
957.06 0
957.13 0
957.21 1
957.28 1
957.35 1
957.42 1
957.49 1
957.56 1
957.63 1
957.70 1
957.77 0
957.84 0
957.91 0
957.99 0
958.06 0
958.13 0
958.20 0
958.27 0
958.34 1
958.41 1
958.48 1
958.55 1
958.62 0
958.69 0
958.77 0
958.84 0
958.91 0
958.98 0
959.05 1
959.12 1
959.19 1
959.26 0
959.33 0
959.40 0
959.47 0
959.55 0
959.62 0
959.69 0
959.76 0
959.83 0
959.90 0
959.97 0
960.04 0
960.11 0
960.18 0
960.26 0
960.33 0
960.40 0
960.47 0
960.54 0
960.61 0
960.68 0
960.75 0
960.82 0
960.89 0
960.97 0
961.04 1
961.11 1
961.18 1
961.25 1
961.32 1
961.39 1
961.46 1
961.53 1
961.60 1
961.68 1
961.75 1
961.82 1
961.89 1
961.96 0
962.03 0
962.10 0
962.17 0
962.24 0
962.31 0
962.39 0
962.46 0
962.53 0
962.60 0
962.67 0
962.74 0
962.81 0
962.88 0
962.95 1
963.03 1
963.10 1
963.17 1
963.24 2
963.31 2
963.38 2
963.45 1
963.52 1
963.59 1
963.67 1
963.74 1
963.81 0
963.88 0
963.95 0
964.02 0
964.09 0
964.16 0
964.23 1
964.31 1
964.38 1
964.45 1
964.52 0
964.59 0
964.66 0
964.73 0
964.80 0
964.87 0
964.95 1
965.02 1
965.09 1
965.16 1
965.23 1
965.30 1
965.37 0
965.44 0
965.51 0
965.59 0
965.66 0
965.73 0
965.80 1
965.87 1
965.94 1
966.01 1
966.08 2
966.16 2
966.23 2
966.30 2
966.37 2
966.44 2
966.51 1
966.58 1
966.65 1
966.73 0
966.80 0
966.87 0
966.94 0
967.01 0
967.08 0
967.15 0
967.22 0
967.30 1
967.37 1
967.44 1
967.51 1
967.58 2
967.65 2
967.72 3
967.79 3
967.87 3
967.94 3
968.01 2
968.08 2
968.15 2
968.22 2
968.29 2
968.36 3
968.44 3
968.51 3
968.58 4
968.65 4
968.72 3
968.79 3
968.86 3
968.93 3
969.01 2
969.08 2
969.15 2
969.22 2
969.29 1
969.36 1
969.43 1
969.50 1
969.58 1
969.65 1
969.72 1
969.79 1
969.86 1
969.93 1
970.00 1
970.08 1
970.15 1
970.22 1
970.29 1
970.36 1
970.43 1
970.50 1
970.57 1
970.65 1
970.72 1
970.79 1
970.86 1
970.93 1
971.00 1
971.07 1
971.15 1
971.22 1
971.29 1
971.36 1
971.43 1
971.50 1
971.57 1
971.65 1
971.72 1
971.79 1
971.86 1
971.93 1
972.00 1
972.07 1
972.15 1
972.22 1
972.29 1
972.36 1
972.43 1
972.50 1
972.57 1
972.65 1
972.72 1
972.79 1
972.86 1
972.93 1
973.00 1
973.07 1
973.15 1
973.22 1
973.29 1
973.36 1
973.43 1
973.50 1
973.57 1
973.65 2
973.72 2
973.79 2
973.86 1
973.93 1
974.00 1
974.07 1
974.15 1
974.22 1
974.29 2
974.36 2
974.43 2
974.50 1
974.58 1
974.65 1
974.72 2
974.79 2
974.86 2
974.93 2
975.00 3
975.08 3
975.15 2
975.22 2
975.29 2
975.36 2
975.43 2
975.51 2
975.58 2
975.65 2
975.72 2
975.79 2
975.86 2
975.93 1
976.01 1
976.08 1
976.15 1
976.22 1
976.29 1
976.36 1
976.44 1
976.51 1
976.58 1
976.65 1
976.72 1
976.79 1
976.86 1
976.94 1
977.01 1
977.08 1
977.15 1
977.22 1
977.29 1
977.37 1
977.44 1
977.51 1
977.58 2
977.65 2
977.72 1
977.80 1
977.87 1
977.94 1
978.01 1
978.08 1
978.15 0
978.23 0
978.30 0
978.37 1
978.44 1
978.51 1
978.58 1
978.66 1
978.73 1
978.80 1
978.87 0
978.94 0
979.01 0
979.09 0
979.16 0
979.23 0
979.30 0
979.37 0
979.44 0
979.52 0
979.59 0
979.66 0
979.73 0
979.80 0
979.87 0
979.95 0
980.02 0
980.09 0
980.16 0
980.23 0
980.30 0
980.38 0
980.45 0
980.52 0
980.59 0
980.66 0
980.73 0
980.81 0
980.88 0
980.95 0
981.02 0
981.09 0
981.17 0
981.24 0
981.31 0
981.38 0
981.45 0
981.52 0
981.60 0
981.67 0
981.74 1
981.81 1
981.88 1
981.95 1
982.03 1
982.10 1
982.17 1
982.24 1
982.31 1
982.39 1
982.46 1
982.53 1
982.60 1
982.67 1
982.74 1
982.82 1
982.89 1
982.96 1
983.03 1
983.10 1
983.18 1
983.25 1
983.32 1
983.39 1
983.46 1
983.53 2
983.61 2
983.68 2
983.75 2
983.82 2
983.89 2
983.97 2
984.04 2
984.11 1
984.18 1
984.25 1
984.32 1
984.40 1
984.47 1
984.54 1
984.61 1
984.68 1
984.76 1
984.83 1
984.90 2
984.97 2
985.04 1
985.12 1
985.19 1
985.26 1
985.33 0
985.40 0
985.47 0
985.55 0
985.62 0
985.69 0
985.76 0
985.83 0
985.91 0
985.98 0
986.05 0
986.12 0
986.19 0
986.27 0
986.34 0
986.41 0
986.48 0
986.55 0
986.63 0
986.70 0
986.77 0
986.84 0
986.91 0
986.99 0
987.06 1
987.13 1
987.20 1
987.27 1
987.35 1
987.42 1
987.49 1
987.56 1
987.63 1
987.71 1
987.78 1
987.85 2
987.92 2
987.99 2
988.07 3
988.14 3
988.21 3
988.28 3
988.35 3
988.43 3
988.50 3
988.57 4
988.64 4
988.71 4
988.79 3
988.86 3
988.93 3
989.00 2
989.07 2
989.15 2
989.22 2
989.29 2
989.36 3
989.43 3
989.51 4
989.58 4
989.65 4
989.72 4
989.79 4
989.87 4
989.94 4
990.01 4
990.08 4
990.15 4
990.23 4
990.30 3
990.37 2
990.44 2
990.51 1
990.59 1
990.66 1
990.73 1
990.80 1
990.88 1
990.95 1
991.02 1
991.09 1
991.16 1
991.24 1
991.31 1
991.38 1
991.45 2
991.52 2
991.60 2
991.67 2
991.74 1
991.81 1
991.88 1
991.96 0
992.03 0
992.10 0
992.17 0
992.25 1
992.32 1
992.39 1
992.46 2
992.53 2
992.61 2
992.68 2
992.75 2
992.82 2
992.90 2
992.97 2
993.04 2
993.11 2
993.18 2
993.26 2
993.33 2
993.40 2
993.47 2
993.54 2
993.62 2
993.69 2
993.76 2
993.83 1
993.91 1
993.98 1
994.05 1
994.12 0
994.19 0
994.27 0
994.34 0
994.41 0
994.48 0
994.56 0
994.63 0
994.70 0
994.77 1
994.84 1
994.92 1
994.99 1
995.06 1
995.13 1
995.21 1
995.28 1
995.35 1
995.42 1
995.50 1
995.57 2
995.64 2
995.71 2
995.78 1
995.86 1
995.93 1
996.00 1
996.07 1
996.15 1
996.22 0
996.29 0
996.36 0
996.44 0
996.51 0
996.58 0
996.65 0
996.72 0
996.80 0
996.87 1
996.94 1
997.01 1
997.09 1
997.16 1
997.23 1
997.30 1
997.38 1
997.45 1
997.52 1
997.59 1
997.66 0
997.74 0
997.81 0
997.88 1
997.95 1
998.03 1
998.10 1
998.17 0
998.24 0
998.32 0
998.39 0
998.46 0
998.53 0
998.61 0
998.68 0
998.75 0
998.82 0
998.89 0
998.97 0
999.04 0
999.11 0
999.18 0
999.26 0
999.33 0
999.40 0
999.47 0
999.55 0
999.62 0
999.69 0
999.76 1
999.84 1
999.91 1
999.98 2
1000.05 2
1000.13 1
1000.20 1
1000.27 1
1000.34 0
1000.42 0
1000.49 0
1000.56 0
1000.63 0
1000.71 0
1000.78 0
1000.85 0
1000.92 0
1001.00 1
1001.07 1
1001.14 1
1001.21 2
1001.29 2
1001.36 2
1001.43 2
1001.50 2
1001.58 2
1001.65 2
1001.72 2
1001.79 2
1001.87 2
1001.94 3
1002.01 3
1002.08 4
1002.16 4
1002.23 5
1002.30 5
1002.37 5
1002.45 5
1002.52 5
1002.59 5
1002.66 4
1002.74 5
1002.81 5
1002.88 5
1002.95 5
1003.03 5
1003.10 6
1003.17 6
1003.24 6
1003.32 6
1003.39 5
1003.46 5
1003.53 5
1003.61 5
1003.68 6
1003.75 6
1003.82 7
1003.90 7
1003.97 8
1004.04 8
1004.11 7
1004.19 7
1004.26 7
1004.33 6
1004.40 6
1004.48 6
1004.55 6
1004.62 6
1004.69 7
1004.77 7
1004.84 7
1004.91 8
1004.99 8
1005.06 8
1005.13 8
1005.20 9
1005.28 9
1005.35 10
1005.42 11
1005.49 12
1005.57 12
1005.64 13
1005.71 13
1005.78 13
1005.86 13
1005.93 12
1006.00 12
1006.07 12
1006.15 11
1006.22 11
1006.29 12
1006.37 12
1006.44 13
1006.51 13
1006.58 13
1006.66 12
1006.73 11
1006.80 10
1006.87 9
1006.95 8
1007.02 8
1007.09 8
1007.17 8
1007.24 9
1007.31 9
1007.38 9
1007.46 9
1007.53 9
1007.60 8
1007.67 7
1007.75 6
1007.82 6
1007.89 6
1007.96 6
1008.04 7
1008.11 8
1008.18 9
1008.26 10
1008.33 11
1008.40 11
1008.47 11
1008.55 11
1008.62 11
1008.69 10
1008.77 10
1008.84 9
1008.91 8
1008.98 7
1009.06 6
1009.13 5
1009.20 4
1009.27 4
1009.35 4
1009.42 3
1009.49 3
1009.57 4
1009.64 3
1009.71 3
1009.78 3
1009.86 3
1009.93 2
1010.00 2
1010.07 2
1010.15 2
1010.22 2
1010.29 2
1010.37 2
1010.44 3
1010.51 2
1010.58 2
1010.66 2
1010.73 2
1010.80 2
1010.88 2
1010.95 3
1011.02 3
1011.09 3
1011.17 3
1011.24 3
1011.31 3
1011.39 3
1011.46 3
1011.53 3
1011.60 3
1011.68 3
1011.75 3
1011.82 3
1011.90 3
1011.97 3
1012.04 3
1012.11 3
1012.19 2
1012.26 2
1012.33 2
1012.41 2
1012.48 3
1012.55 3
1012.62 3
1012.70 3
1012.77 3
1012.84 3
1012.92 3
1012.99 3
1013.06 3
1013.13 3
1013.21 3
1013.28 3
1013.35 4
1013.43 4
1013.50 3
1013.57 3
1013.65 2
1013.72 2
1013.79 1
1013.86 1
1013.94 0
1014.01 1
1014.08 1
1014.16 1
1014.23 1
1014.30 1
1014.37 1
1014.45 2
1014.52 2
1014.59 2
1014.67 2
1014.74 3
1014.81 3
1014.89 3
1014.96 3
1015.03 3
1015.10 4
1015.18 4
1015.25 4
1015.32 4
1015.40 4
1015.47 3
1015.54 3
1015.62 2
1015.69 2
1015.76 1
1015.83 1
1015.91 1
1015.98 0
1016.05 1
1016.13 1
1016.20 1
1016.27 1
1016.35 0
1016.42 0
1016.49 0
1016.56 0
1016.64 0
1016.71 0
1016.78 0
1016.86 0
1016.93 0
1017.00 1
1017.08 1
1017.15 1
1017.22 2
1017.30 1
1017.37 1
1017.44 0
1017.51 0
1017.59 0
1017.66 0
1017.73 0
1017.81 0
1017.88 0
1017.95 1
1018.03 1
1018.10 2
1018.17 2
1018.25 1
1018.32 1
1018.39 0
1018.46 0
1018.54 0
1018.61 0
1018.68 0
1018.76 0
1018.83 0
1018.90 1
1018.98 1
1019.05 1
1019.12 2
1019.20 2
1019.27 3
1019.34 3
1019.41 3
1019.49 3
1019.56 2
1019.63 2
1019.71 2
1019.78 1
1019.85 1
1019.93 1
1020.00 1
1020.07 1
1020.15 0
1020.22 0
1020.29 0
1020.37 0
1020.44 0
1020.51 0
1020.59 0
1020.66 0
1020.73 0
1020.80 1
1020.88 1
1020.95 2
1021.02 2
1021.10 1
1021.17 1
1021.24 1
1021.32 1
1021.39 1
1021.46 1
1021.54 1
1021.61 1
1021.68 1
1021.76 2
1021.83 1
1021.90 1
1021.98 2
1022.05 2
1022.12 2
1022.20 3
1022.27 3
1022.34 4
1022.42 4
1022.49 4
1022.56 5
1022.64 5
1022.71 5
1022.78 6
1022.86 7
1022.93 9
1023.00 10
1023.07 12
1023.15 13
1023.22 13
1023.29 14
1023.37 14
1023.44 14
1023.51 14
1023.59 14
1023.66 14
1023.73 15
1023.81 16
1023.88 17
1023.95 17
1024.03 18
1024.10 18
1024.17 17
1024.25 16
1024.32 16
1024.39 15
1024.47 14
1024.54 14
1024.61 14
1024.69 14
1024.76 14
1024.83 14
1024.91 15
1024.98 15
1025.05 15
1025.13 16
1025.20 16
1025.27 16
1025.35 15
1025.42 15
1025.49 13
1025.57 12
1025.64 11
1025.71 10
1025.79 9
1025.86 8
1025.93 8
1026.01 8
1026.08 8
1026.15 8
1026.23 8
1026.30 8
1026.37 7
1026.45 7
1026.52 7
1026.59 8
1026.67 8
1026.74 8
1026.81 9
1026.89 9
1026.96 9
1027.04 9
1027.11 8
1027.18 8
1027.26 8
1027.33 8
1027.40 8
1027.48 9
1027.55 9
1027.62 9
1027.70 9
1027.77 9
1027.84 10
1027.92 10
1027.99 10
1028.06 11
1028.14 11
1028.21 11
1028.28 10
1028.36 10
1028.43 9
1028.50 8
1028.58 7
1028.65 6
1028.72 6
1028.80 6
1028.87 6
1028.94 6
1029.02 6
1029.09 6
1029.17 6
1029.24 6
1029.31 6
1029.39 6
1029.46 6
1029.53 6
1029.61 6
1029.68 7
1029.75 7
1029.83 7
1029.90 7
1029.97 7
1030.05 6
1030.12 6
1030.19 5
1030.27 4
1030.34 3
1030.41 2
1030.49 2
1030.56 2
1030.64 1
1030.71 2
1030.78 2
1030.86 2
1030.93 3
1031.00 3
1031.08 3
1031.15 4
1031.22 3
1031.30 3
1031.37 2
1031.44 1
1031.52 1
1031.59 0
1031.67 0
1031.74 0
1031.81 1
1031.89 1
1031.96 2
1032.03 2
1032.11 3
1032.18 3
1032.25 3
1032.33 4
1032.40 4
1032.47 4
1032.55 4
1032.62 4
1032.70 4
1032.77 3
1032.84 3
1032.92 3
1032.99 3
1033.06 3
1033.14 3
1033.21 4
1033.28 4
1033.36 4
1033.43 4
1033.51 4
1033.58 3
1033.65 3
1033.73 3
1033.80 3
1033.87 3
1033.95 3
1034.02 3
1034.09 4
1034.17 4
1034.24 4
1034.32 4
1034.39 4
1034.46 3
1034.54 3
1034.61 2
1034.68 2
1034.76 3
1034.83 3
1034.90 3
1034.98 3
1035.05 4
1035.13 3
1035.20 3
1035.27 3
1035.35 2
1035.42 1
1035.49 0
1035.57 0
1035.64 0
1035.72 0
1035.79 0
1035.86 0
1035.94 0
1036.01 0
1036.08 0
1036.16 1
1036.23 1
1036.31 2
1036.38 2
1036.45 2
1036.53 3
1036.60 4
1036.67 4
1036.75 5
1036.82 5
1036.90 5
1036.97 5
1037.04 5
1037.12 5
1037.19 5
1037.26 6
1037.34 6
1037.41 6
1037.49 6
1037.56 6
1037.63 6
1037.71 6
1037.78 6
1037.85 5
1037.93 4
1038.00 4
1038.08 3
1038.15 3
1038.22 3
1038.30 4
1038.37 5
1038.45 5
1038.52 6
1038.59 7
1038.67 7
1038.74 6
1038.81 5
1038.89 5
1038.96 4
1039.04 4
1039.11 4
1039.18 4
1039.26 4
1039.33 4
1039.40 4
1039.48 4
1039.55 5
1039.63 5
1039.70 6
1039.77 6
1039.85 6
1039.92 6
1040.00 6
1040.07 5
1040.14 4
1040.22 3
1040.29 3
1040.37 2
1040.44 2
1040.51 2
1040.59 3
1040.66 3
1040.73 4
1040.81 5
1040.88 6
1040.96 6
1041.03 7
1041.10 7
1041.18 7
1041.25 7
1041.33 7
1041.40 6
1041.47 6
1041.55 5
1041.62 4
1041.70 3
1041.77 2
1041.84 2
1041.92 2
1041.99 3
1042.07 4
1042.14 5
1042.21 7
1042.29 8
1042.36 9
1042.43 10
1042.51 10
1042.58 11
1042.66 11
1042.73 12
1042.80 12
1042.88 13
1042.95 13
1043.03 13
1043.10 13
1043.17 13
1043.25 14
1043.32 14
1043.40 16
1043.47 17
1043.54 19
1043.62 20
1043.69 22
1043.77 23
1043.84 24
1043.91 24
1043.99 24
1044.06 25
1044.14 24
1044.21 24
1044.28 23
1044.36 22
1044.43 21
1044.51 20
1044.58 19
1044.65 20
1044.73 21
1044.80 22
1044.88 24
1044.95 27
1045.03 29
1045.10 31
1045.17 32
1045.25 33
1045.32 33
1045.40 33
1045.47 33
1045.54 32
1045.62 31
1045.69 30
1045.77 29
1045.84 28
1045.91 27
1045.99 25
1046.06 24
1046.14 22
1046.21 21
1046.28 20
1046.36 19
1046.43 19
1046.51 20
1046.58 21
1046.65 21
1046.73 22
1046.80 23
1046.88 23
1046.95 22
1047.03 21
1047.10 20
1047.17 18
1047.25 16
1047.32 14
1047.40 12
1047.47 11
1047.54 10
1047.62 9
1047.69 8
1047.77 7
1047.84 6
1047.91 5
1047.99 3
1048.06 2
1048.14 2
1048.21 1
1048.29 2
1048.36 2
1048.43 3
1048.51 4
1048.58 5
1048.66 6
1048.73 6
1048.80 6
1048.88 6
1048.95 6
1049.03 6
1049.10 6
1049.18 6
1049.25 7
1049.32 7
1049.40 8
1049.47 8
1049.55 9
1049.62 9
1049.70 10
1049.77 11
1049.84 12
1049.92 13
1049.99 14
1050.07 14
1050.14 15
1050.21 14
1050.29 14
1050.36 13
1050.44 13
1050.51 12
1050.59 11
1050.66 11
1050.73 10
1050.81 10
1050.88 9
1050.96 9
1051.03 10
1051.11 11
1051.18 12
1051.25 12
1051.33 13
1051.40 13
1051.48 13
1051.55 12
1051.63 11
1051.70 9
1051.77 7
1051.85 6
1051.92 5
1052.00 4
1052.07 4
1052.15 4
1052.22 4
1052.29 4
1052.37 3
1052.44 3
1052.52 3
1052.59 3
1052.67 2
1052.74 2
1052.81 2
1052.89 2
1052.96 2
1053.04 2
1053.11 1
1053.19 0
1053.26 0
1053.34 0
1053.41 0
1053.48 0
1053.56 0
1053.63 0
1053.71 0
1053.78 1
1053.86 3
1053.93 4
1054.00 5
1054.08 6
1054.15 8
1054.23 9
1054.30 10
1054.38 10
1054.45 11
1054.52 11
1054.60 11
1054.67 11
1054.75 10
1054.82 9
1054.90 8
1054.97 7
1055.05 6
1055.12 5
1055.19 4
1055.27 4
1055.34 3
1055.42 3
1055.49 2
1055.57 2
1055.64 2
1055.72 2
1055.79 2
1055.86 1
1055.94 1
1056.01 0
1056.09 0
1056.16 0
1056.24 0
1056.31 0
1056.39 1
1056.46 2
1056.53 4
1056.61 5
1056.68 7
1056.76 9
1056.83 10
1056.91 11
1056.98 11
1057.06 10
1057.13 8
1057.20 6
1057.28 4
1057.35 3
1057.43 2
1057.50 1
1057.58 1
1057.65 2
1057.73 2
1057.80 1
1057.87 1
1057.95 0
1058.02 0
1058.10 0
1058.17 0
1058.25 0
1058.32 0
1058.40 0
1058.47 0
1058.55 2
1058.62 4
1058.69 6
1058.77 8
1058.84 10
1058.92 11
1058.99 12
1059.07 12
1059.14 12
1059.22 11
1059.29 11
1059.37 10
1059.44 10
1059.51 9
1059.59 9
1059.66 8
1059.74 8
1059.81 8
1059.89 9
1059.96 10
1060.04 12
1060.11 15
1060.19 17
1060.26 20
1060.33 22
1060.41 25
1060.48 27
1060.56 28
1060.63 29
1060.71 29
1060.78 29
1060.86 29
1060.93 27
1061.01 26
1061.08 24
1061.16 23
1061.23 22
1061.30 21
1061.38 21
1061.45 21
1061.53 21
1061.60 21
1061.68 20
1061.75 20
1061.83 19
1061.90 18
1061.98 17
1062.05 16
1062.13 15
1062.20 14
1062.28 15
1062.35 16
1062.42 18
1062.50 21
1062.57 24
1062.65 27
1062.72 29
1062.80 30
1062.87 30
1062.95 30
1063.02 30
1063.10 29
1063.17 29
1063.25 29
1063.32 28
1063.40 28
1063.47 27
1063.54 26
1063.62 24
1063.69 23
1063.77 22
1063.84 20
1063.92 20
1063.99 19
1064.07 18
1064.14 18
1064.22 17
1064.29 16
1064.37 16
1064.44 15
1064.52 14
1064.59 14
1064.67 14
1064.74 14
1064.82 14
1064.89 15
1064.96 15
1065.04 15
1065.11 14
1065.19 14
1065.26 15
1065.34 15
1065.41 16
1065.49 18
1065.56 20
1065.64 21
1065.71 23
1065.79 23
1065.86 23
1065.94 22
1066.01 20
1066.09 18
1066.16 16
1066.24 14
1066.31 13
1066.39 13
1066.46 14
1066.53 15
1066.61 17
1066.68 19
1066.76 21
1066.83 23
1066.91 25
1066.98 26
1067.06 26
1067.13 27
1067.21 27
1067.28 26
1067.36 25
1067.43 24
1067.51 22
1067.58 20
1067.66 18
1067.73 16
1067.81 14
1067.88 14
1067.96 14
1068.03 15
1068.11 16
1068.18 17
1068.26 17
1068.33 18
1068.41 18
1068.48 17
1068.56 16
1068.63 14
1068.71 13
1068.78 11
1068.86 9
1068.93 7
1069.01 6
1069.08 6
1069.15 6
1069.23 8
1069.30 9
1069.38 11
1069.45 13
1069.53 15
1069.60 16
1069.68 17
1069.75 16
1069.83 15
1069.90 12
1069.98 10
1070.05 7
1070.13 4
1070.20 2
1070.28 0
1070.35 0
1070.43 0
1070.50 0
1070.58 0
1070.65 0
1070.73 0
1070.80 2
1070.88 4
1070.95 5
1071.03 6
1071.10 6
1071.18 5
1071.25 4
1071.33 2
1071.40 1
1071.48 0
1071.55 0
1071.63 0
1071.70 1
1071.78 1
1071.85 2
1071.93 4
1072.00 5
1072.08 6
1072.15 7
1072.23 8
1072.30 8
1072.38 7
1072.45 6
1072.53 4
1072.60 3
1072.68 3
1072.75 3
1072.83 5
1072.90 6
1072.98 8
1073.05 9
1073.13 9
1073.20 8
1073.28 6
1073.35 3
1073.43 0
1073.50 0
1073.58 0
1073.65 0
1073.73 0
1073.80 0
1073.88 0
1073.95 1
1074.03 2
1074.10 2
1074.18 2
1074.25 1
1074.33 1
1074.40 1
1074.48 2
1074.55 4
1074.63 6
1074.70 9
1074.78 11
1074.85 12
1074.93 12
1075.01 12
1075.08 10
1075.16 8
1075.23 6
1075.31 5
1075.38 5
1075.46 6
1075.53 8
1075.61 10
1075.68 12
1075.76 13
1075.83 14
1075.91 13
1075.98 12
1076.06 11
1076.13 11
1076.21 11
1076.28 12
1076.36 13
1076.43 14
1076.51 14
1076.58 14
1076.66 13
1076.73 13
1076.81 13
1076.88 14
1076.96 15
1077.03 17
1077.11 19
1077.18 21
1077.26 22
1077.33 22
1077.41 22
1077.48 20
1077.56 19
1077.64 17
1077.71 15
1077.79 13
1077.86 12
1077.94 12
1078.01 12
1078.09 13
1078.16 15
1078.24 16
1078.31 18
1078.39 19
1078.46 19
1078.54 20
1078.61 20
1078.69 21
1078.76 22
1078.84 24
1078.91 26
1078.99 28
1079.06 30
1079.14 31
1079.22 31
1079.29 30
1079.37 30
1079.44 29
1079.52 29
1079.59 29
1079.67 29
1079.74 28
1079.82 28
1079.89 27
1079.97 26
1080.04 25
1080.12 24
1080.19 22
1080.27 21
1080.34 20
1080.42 20
1080.49 19
1080.57 18
1080.65 17
1080.72 16
1080.80 16
1080.87 15
1080.95 15
1081.02 16
1081.10 17
1081.17 18
1081.25 20
1081.32 22
1081.40 24
1081.47 26
1081.55 28
1081.62 30
1081.70 31
1081.78 31
1081.85 32
1081.93 32
1082.00 32
1082.08 32
1082.15 32
1082.23 32
1082.30 32
1082.38 32
1082.45 32
1082.53 33
1082.60 33
1082.68 33
1082.75 32
1082.83 31
1082.91 28
1082.98 26
1083.06 23
1083.13 21
1083.21 19
1083.28 17
1083.36 16
1083.43 15
1083.51 15
1083.58 14
1083.66 13
1083.73 12
1083.81 11
1083.89 10
1083.96 9
1084.04 9
1084.11 9
1084.19 10
1084.26 11
1084.34 12
1084.41 12
1084.49 13
1084.56 13
1084.64 13
1084.72 13
1084.79 14
1084.87 15
1084.94 16
1085.02 18
1085.09 20
1085.17 22
1085.24 25
1085.32 27
1085.39 30
1085.47 32
1085.55 33
1085.62 34
1085.70 33
1085.77 31
1085.85 29
1085.92 25
1086.00 22
1086.07 19
1086.15 17
1086.22 15
1086.30 13
1086.38 12
1086.45 11
1086.53 10
1086.60 9
1086.68 9
1086.75 8
1086.83 7
1086.90 7
1086.98 6
1087.06 6
1087.13 5
1087.21 5
1087.28 4
1087.36 4
1087.43 4
1087.51 3
1087.58 3
1087.66 3
1087.74 3
1087.81 3
1087.89 4
1087.96 5
1088.04 6
1088.11 6
1088.19 7
1088.26 8
1088.34 9
1088.42 10
1088.49 12
1088.57 14
1088.64 16
1088.72 19
1088.79 20
1088.87 21
1088.94 22
1089.02 22
1089.10 22
1089.17 22
1089.25 22
1089.32 22
1089.40 22
1089.47 22
1089.55 22
1089.62 22
1089.70 23
1089.78 25
1089.85 26
1089.93 28
1090.00 30
1090.08 32
1090.15 32
1090.23 32
1090.31 32
1090.38 31
1090.46 29
1090.53 28
1090.61 28
1090.68 29
1090.76 30
1090.83 32
1090.91 33
1090.99 35
1091.06 36
1091.14 36
1091.21 36
1091.29 35
1091.36 34
1091.44 34
1091.52 34
1091.59 34
1091.67 34
1091.74 33
1091.82 32
1091.89 31
1091.97 30
1092.05 30
1092.12 30
1092.20 31
1092.27 32
1092.35 34
1092.42 34
1092.50 33
1092.58 32
1092.65 30
1092.73 28
1092.80 26
1092.88 24
1092.95 23
1093.03 23
1093.11 23
1093.18 24
1093.26 24
1093.33 25
1093.41 26
1093.48 26
1093.56 27
1093.64 28
1093.71 29
1093.79 31
1093.86 32
1093.94 35
1094.01 38
1094.09 41
1094.17 45
1094.24 49
1094.32 52
1094.39 54
1094.47 55
1094.55 54
1094.62 51
1094.70 46
1094.77 41
1094.85 35
1094.92 30
1095.00 25
1095.08 21
1095.15 19
1095.23 18
1095.30 19
1095.38 21
1095.45 23
1095.53 26
1095.61 29
1095.68 32
1095.76 33
1095.83 33
1095.91 32
1095.99 31
1096.06 29
1096.14 27
1096.21 25
1096.29 24
1096.36 23
1096.44 23
1096.52 23
1096.59 23
1096.67 24
1096.74 24
1096.82 25
1096.90 26
1096.97 27
1097.05 28
1097.12 29
1097.20 29
1097.28 30
1097.35 30
1097.43 30
1097.50 29
1097.58 29
1097.65 27
1097.73 25
1097.81 23
1097.88 20
1097.96 18
1098.03 16
1098.11 15
1098.19 15
1098.26 15
1098.34 15
1098.41 14
1098.49 14
1098.57 14
1098.64 14
1098.72 15
1098.79 16
1098.87 18
1098.95 20
1099.02 21
1099.10 22
1099.17 21
1099.25 19
1099.32 16
1099.40 12
1099.48 8
1099.55 5
1099.63 2
1099.70 0
1099.78 0
1099.86 0
1099.93 0
1100.01 0
1100.08 0
1100.16 0
1100.24 0
1100.31 0
1100.39 1
1100.46 2
1100.54 3
1100.62 4
1100.69 4
1100.77 4
1100.84 4
1100.92 4
1101.00 5
1101.07 6
1101.15 8
1101.22 11
1101.30 13
1101.38 15
1101.45 16
1101.53 16
1101.60 15
1101.68 13
1101.76 11
1101.83 8
1101.91 6
1101.98 5
1102.06 5
1102.14 6
1102.21 8
1102.29 11
1102.37 13
1102.44 15
1102.52 17
1102.59 18
1102.67 19
1102.75 20
1102.82 21
1102.90 22
1102.97 23
1103.05 24
1103.13 26
1103.20 28
1103.28 30
1103.35 32
1103.43 34
1103.51 36
1103.58 38
1103.66 40
1103.73 43
1103.81 44
1103.89 45
1103.96 45
1104.04 44
1104.11 42
1104.19 40
1104.27 37
1104.34 35
1104.42 32
1104.50 31
1104.57 30
1104.65 29
1104.72 28
1104.80 28
1104.88 29
1104.95 31
1105.03 34
1105.10 39
1105.18 45
1105.26 52
1105.33 59
1105.41 65
1105.49 71
1105.56 75
1105.64 78
1105.71 80
1105.79 81
1105.87 82
1105.94 83
1106.02 86
1106.09 89
1106.17 92
1106.25 96
1106.32 99
1106.40 102
1106.48 105
1106.55 108
1106.63 110
1106.70 112
1106.78 114
1106.86 116
1106.93 118
1107.01 120
1107.09 122
1107.16 124
1107.24 126
1107.31 126
1107.39 126
1107.47 124
1107.54 121
1107.62 118
1107.70 115
1107.77 113
1107.85 112
1107.92 112
1108.00 113
1108.08 113
1108.15 113
1108.23 113
1108.31 112
1108.38 111
1108.46 109
1108.53 109
1108.61 108
1108.69 108
1108.76 109
1108.84 110
1108.92 111
1108.99 113
1109.07 114
1109.14 115
1109.22 116
1109.30 117
1109.37 117
1109.45 116
1109.53 116
1109.60 114
1109.68 112
1109.75 110
1109.83 107
1109.91 103
1109.98 100
1110.06 97
1110.14 95
1110.21 93
1110.29 91
1110.37 90
1110.44 88
1110.52 87
1110.59 86
1110.67 85
1110.75 84
1110.82 82
1110.90 80
1110.98 78
1111.05 76
1111.13 73
1111.21 71
1111.28 69
1111.36 67
1111.43 66
1111.51 65
1111.59 64
1111.66 62
1111.74 60
1111.82 57
1111.89 54
1111.97 51
1112.05 48
1112.12 45
1112.20 44
1112.27 44
1112.35 45
1112.43 47
1112.50 50
1112.58 55
1112.66 59
1112.73 63
1112.81 66
1112.89 68
1112.96 69
1113.04 67
1113.11 64
1113.19 60
1113.27 56
1113.34 53
1113.42 50
1113.50 48
1113.57 47
1113.65 47
1113.73 48
1113.80 51
1113.88 54
1113.96 57
1114.03 61
1114.11 64
1114.19 68
1114.26 71
1114.34 72
1114.41 72
1114.49 72
1114.57 70
1114.64 68
1114.72 67
1114.80 65
1114.87 65
1114.95 64
1115.03 65
1115.10 65
1115.18 65
1115.26 64
1115.33 63
1115.41 62
1115.49 60
1115.56 58
1115.64 55
1115.71 53
1115.79 50
1115.87 49
1115.94 48
1116.02 48
1116.10 50
1116.17 52
1116.25 55
1116.33 58
1116.40 60
1116.48 61
1116.56 61
1116.63 60
1116.71 58
1116.79 57
1116.86 57
1116.94 58
1117.02 60
1117.09 63
1117.17 66
1117.25 69
1117.32 72
1117.40 74
1117.48 76
1117.55 78
1117.63 80
1117.71 82
1117.78 84
1117.86 85
1117.93 85
1118.01 85
1118.09 84
1118.16 84
1118.24 83
1118.32 82
1118.39 80
1118.47 79
1118.55 77
1118.62 74
1118.70 72
1118.78 70
1118.85 70
1118.93 70
1119.01 71
1119.08 73
1119.16 75
1119.24 76
1119.31 77
1119.39 78
1119.47 79
1119.54 79
1119.62 81
1119.70 83
1119.77 85
1119.85 87
1119.93 89
1120.00 90
1120.08 90
1120.16 90
1120.23 90
1120.31 91
1120.39 92
1120.46 95
1120.54 97
1120.62 100
1120.69 102
1120.77 103
1120.85 103
1120.92 102
1121.00 101
1121.08 101
1121.15 101
1121.23 102
1121.31 104
1121.38 105
1121.46 105
1121.54 104
1121.61 103
1121.69 101
1121.77 99
1121.84 98
1121.92 97
1122.00 96
1122.07 96
1122.15 95
1122.23 93
1122.30 91
1122.38 88
1122.46 85
1122.54 82
1122.61 79
1122.69 76
1122.77 74
1122.84 71
1122.92 69
1123.00 67
1123.07 65
1123.15 62
1123.23 59
1123.30 56
1123.38 53
1123.46 51
1123.53 50
1123.61 49
1123.69 48
1123.76 47
1123.84 45
1123.92 43
1123.99 40
1124.07 36
1124.15 33
1124.22 31
1124.30 29
1124.38 29
1124.45 30
1124.53 33
1124.61 38
1124.69 44
1124.76 50
1124.84 55
1124.92 60
1124.99 63
1125.07 64
1125.15 63
1125.22 61
1125.30 58
1125.38 54
1125.45 50
1125.53 46
1125.61 43
1125.68 40
1125.76 38
1125.84 35
1125.91 32
1125.99 30
1126.07 27
1126.15 25
1126.22 23
1126.30 22
1126.38 21
1126.45 22
1126.53 23
1126.61 24
1126.68 26
1126.76 28
1126.84 30
1126.91 32
1126.99 34
1127.07 36
1127.14 36
1127.22 37
1127.30 36
1127.38 36
1127.45 36
1127.53 36
1127.61 37
1127.68 37
1127.76 37
1127.84 36
1127.91 33
1127.99 30
1128.07 26
1128.14 21
1128.22 17
1128.30 13
1128.38 10
1128.45 8
1128.53 6
1128.61 5
1128.68 4
1128.76 4
1128.84 3
1128.91 2
1128.99 3
1129.07 3
1129.15 4
1129.22 5
1129.30 6
1129.38 6
1129.45 5
1129.53 4
1129.61 3
1129.68 0
1129.76 0
1129.84 0
1129.92 0
1129.99 0
1130.07 0
1130.15 0
1130.22 0
1130.30 4
1130.38 9
1130.45 14
1130.53 18
1130.61 20
1130.69 21
1130.76 21
1130.84 21
1130.92 20
1130.99 20
1131.07 21
1131.15 23
1131.22 26
1131.30 29
1131.38 33
1131.46 37
1131.53 39
1131.61 39
1131.69 37
1131.76 34
1131.84 30
1131.92 26
1131.99 23
1132.07 22
1132.15 22
1132.23 23
1132.30 25
1132.38 28
1132.46 31
1132.53 33
1132.61 35
1132.69 37
1132.77 40
1132.84 43
1132.92 47
1133.00 52
1133.07 57
1133.15 63
1133.23 68
1133.31 72
1133.38 76
1133.46 79
1133.54 81
1133.61 83
1133.69 86
1133.77 89
1133.85 92
1133.92 96
1134.00 100
1134.08 104
1134.15 107
1134.23 109
1134.31 110
1134.39 111
1134.46 112
1134.54 114
1134.62 116
1134.69 119
1134.77 123
1134.85 128
1134.93 132
1135.00 137
1135.08 141
1135.16 144
1135.23 145
1135.31 144
1135.39 141
1135.47 138
1135.54 133
1135.62 129
1135.70 127
1135.77 127
1135.85 129
1135.93 134
1136.01 141
1136.08 150
1136.16 159
1136.24 166
1136.32 172
1136.39 176
1136.47 177
1136.55 176
1136.62 172
1136.70 167
1136.78 161
1136.86 154
1136.93 147
1137.01 141
1137.09 137
1137.16 134
1137.24 133
1137.32 133
1137.40 133
1137.47 134
1137.55 134
1137.63 133
1137.71 130
1137.78 126
1137.86 122
1137.94 118
1138.01 115
1138.09 113
1138.17 112
1138.25 112
1138.32 112
1138.40 112
1138.48 112
1138.56 110
1138.63 107
1138.71 104
1138.79 100
1138.86 96
1138.94 92
1139.02 88
1139.10 85
1139.17 82
1139.25 79
1139.33 77
1139.41 75
1139.48 74
1139.56 74
1139.64 75
1139.72 77
1139.79 79
1139.87 82
1139.95 84
1140.02 86
1140.10 87
1140.18 87
1140.26 87
1140.33 85
1140.41 82
1140.49 77
1140.57 72
1140.64 66
1140.72 61
1140.80 57
1140.88 54
1140.95 53
1141.03 52
1141.11 52
1141.19 52
1141.26 51
1141.34 49
1141.42 47
1141.49 45
1141.57 42
1141.65 40
1141.73 37
1141.80 35
1141.88 32
1141.96 30
1142.04 27
1142.11 25
1142.19 24
1142.27 23
1142.35 23
1142.42 23
1142.50 23
1142.58 24
1142.66 26
1142.73 28
1142.81 31
1142.89 34
1142.97 36
1143.04 37
1143.12 37
1143.20 35
1143.28 31
1143.35 27
1143.43 24
1143.51 21
1143.59 20
1143.66 21
1143.74 22
1143.82 23
1143.90 24
1143.97 24
1144.05 25
1144.13 25
1144.21 26
1144.28 28
1144.36 30
1144.44 33
1144.52 37
1144.59 39
1144.67 41
1144.75 42
1144.83 42
1144.90 41
1144.98 40
1145.06 39
1145.14 39
1145.21 38
1145.29 37
1145.37 35
1145.45 33
1145.52 31
1145.60 28
1145.68 25
1145.76 24
1145.83 22
1145.91 22
1145.99 23
1146.07 25
1146.14 27
1146.22 29
1146.30 30
1146.38 31
1146.45 31
1146.53 29
1146.61 27
1146.69 25
1146.76 25
1146.84 25
1146.92 26
1147.00 28
1147.07 30
1147.15 31
1147.23 31
1147.31 29
1147.38 27
1147.46 25
1147.54 24
1147.62 24
1147.69 25
1147.77 28
1147.85 32
1147.93 37
1148.01 40
1148.08 43
1148.16 43
1148.24 42
1148.32 40
1148.39 37
1148.47 34
1148.55 32
1148.63 32
1148.70 34
1148.78 37
1148.86 42
1148.94 46
1149.01 49
1149.09 51
1149.17 53
1149.25 54
1149.32 55
1149.40 57
1149.48 61
1149.56 65
1149.64 71
1149.71 77
1149.79 84
1149.87 91
1149.95 98
1150.02 105
1150.10 113
1150.18 120
1150.26 128
1150.33 135
1150.41 142
1150.49 148
1150.57 153
1150.65 156
1150.72 160
1150.80 162
1150.88 164
1150.96 166
1151.03 168
1151.11 169
1151.19 171
1151.27 173
1151.34 175
1151.42 179
1151.50 184
1151.58 191
1151.66 198
1151.73 206
1151.81 213
1151.89 218
1151.97 221
1152.04 221
1152.12 220
1152.20 219
1152.28 218
1152.36 218
1152.43 221
1152.51 224
1152.59 228
1152.67 232
1152.74 234
1152.82 235
1152.90 235
1152.98 234
1153.06 232
1153.13 231
1153.21 230
1153.29 228
1153.37 225
1153.44 220
1153.52 214
1153.60 206
1153.68 198
1153.76 191
1153.83 186
1153.91 184
1153.99 184
1154.07 186
1154.14 189
1154.22 191
1154.30 192
1154.38 192
1154.46 189
1154.53 184
1154.61 178
1154.69 173
1154.77 168
1154.85 163
1154.92 161
1155.00 158
1155.08 156
1155.16 153
1155.23 150
1155.31 146
1155.39 142
1155.47 137
1155.55 132
1155.62 128
1155.70 125
1155.78 121
1155.86 119
1155.94 117
1156.01 115
1156.09 114
1156.17 113
1156.25 111
1156.32 109
1156.40 107
1156.48 103
1156.56 99
1156.64 94
1156.71 88
1156.79 82
1156.87 75
1156.95 69
1157.03 62
1157.10 55
1157.18 49
1157.26 44
1157.34 39
1157.42 35
1157.49 33
1157.57 32
1157.65 33
1157.73 34
1157.81 37
1157.88 39
1157.96 41
1158.04 42
1158.12 42
1158.20 41
1158.27 39
1158.35 36
1158.43 33
1158.51 29
1158.58 26
1158.66 23
1158.74 21
1158.82 19
1158.90 19
1158.97 19
1159.05 20
1159.13 22
1159.21 24
1159.29 27
1159.36 28
1159.44 29
1159.52 29
1159.60 28
1159.68 26
1159.75 23
1159.83 19
1159.91 16
1159.99 13
1160.07 11
1160.14 10
1160.22 10
1160.30 11
1160.38 12
1160.46 13
1160.54 13
1160.61 13
1160.69 11
1160.77 10
1160.85 9
1160.93 9
1161.00 10
1161.08 12
1161.16 14
1161.24 16
1161.32 17
1161.39 16
1161.47 15
1161.55 12
1161.63 9
1161.71 7
1161.78 4
1161.86 2
1161.94 1
1162.02 0
1162.10 0
1162.17 0
1162.25 0
1162.33 0
1162.41 0
1162.49 0
1162.56 0
1162.64 0
1162.72 3
1162.80 5
1162.88 8
1162.96 10
1163.03 11
1163.11 12
1163.19 12
1163.27 11
1163.35 10
1163.42 8
1163.50 7
1163.58 6
1163.66 5
1163.74 5
1163.81 5
1163.89 4
1163.97 4
1164.05 3
1164.13 2
1164.21 1
1164.28 0
1164.36 0
1164.44 0
1164.52 0
1164.60 2
1164.67 3
1164.75 4
1164.83 6
1164.91 6
1164.99 7
1165.07 7
1165.14 8
1165.22 10
1165.30 12
1165.38 16
1165.46 19
1165.53 23
1165.61 26
1165.69 28
1165.77 28
1165.85 26
1165.93 23
1166.00 18
1166.08 12
1166.16 7
1166.24 2
1166.32 0
1166.40 0
1166.47 0
1166.55 0
1166.63 0
1166.71 0
1166.79 0
1166.86 0
1166.94 0
1167.02 1
1167.10 2
1167.18 3
1167.26 4
1167.33 6
1167.41 7
1167.49 9
1167.57 11
1167.65 14
1167.73 16
1167.80 18
1167.88 20
1167.96 22
1168.04 25
1168.12 28
1168.20 33
1168.27 38
1168.35 45
1168.43 52
1168.51 58
1168.59 64
1168.67 68
1168.74 70
1168.82 70
1168.90 68
1168.98 65
1169.06 63
1169.14 61
1169.21 61
1169.29 63
1169.37 66
1169.45 72
1169.53 78
1169.61 85
1169.68 91
1169.76 96
1169.84 100
1169.92 102
1170.00 104
1170.08 105
1170.15 105
1170.23 104
1170.31 102
1170.39 99
1170.47 96
1170.55 93
1170.62 90
1170.70 89
1170.78 89
1170.86 90
1170.94 91
1171.02 92
1171.09 92
1171.17 91
1171.25 89
1171.33 85
1171.41 80
1171.49 75
1171.56 69
1171.64 64
1171.72 60
1171.80 58
1171.88 57
1171.96 59
1172.03 62
1172.11 65
1172.19 68
1172.27 70
1172.35 70
1172.43 68
1172.51 65
1172.58 61
1172.66 57
1172.74 53
1172.82 51
1172.90 49
1172.98 48
1173.05 49
1173.13 51
1173.21 55
1173.29 59
1173.37 63
1173.45 66
1173.53 67
1173.60 65
1173.68 60
1173.76 54
1173.84 47
1173.92 42
1174.00 39
1174.07 39
1174.15 41
1174.23 46
1174.31 52
1174.39 57
1174.47 61
1174.55 61
1174.62 59
1174.70 56
1174.78 51
1174.86 46
1174.94 43
1175.02 42
1175.10 42
1175.17 43
1175.25 45
1175.33 48
1175.41 51
1175.49 54
1175.57 59
1175.65 64
1175.72 69
1175.80 73
1175.88 77
1175.96 78
1176.04 77
1176.12 73
1176.20 66
1176.27 59
1176.35 50
1176.43 41
1176.51 32
1176.59 24
1176.67 17
1176.75 12
1176.82 9
1176.90 9
1176.98 11
1177.06 16
1177.14 23
1177.22 29
1177.30 35
1177.37 38
1177.45 40
1177.53 41
1177.61 41
1177.69 41
1177.77 42
1177.85 42
1177.92 44
1178.00 45
1178.08 44
1178.16 43
1178.24 40
1178.32 36
1178.40 32
1178.47 27
1178.55 22
1178.63 18
1178.71 16
1178.79 15
1178.87 16
1178.95 19
1179.02 21
1179.10 24
1179.18 27
1179.26 29
1179.34 31
1179.42 32
1179.50 33
1179.58 33
1179.65 33
1179.73 34
1179.81 33
1179.89 32
1179.97 31
1180.05 30
1180.13 30
1180.21 29
1180.28 29
1180.36 30
1180.44 30
1180.52 31
1180.60 31
1180.68 30
1180.76 29
1180.83 27
1180.91 26
1180.99 24
1181.07 24
1181.15 25
1181.23 27
1181.31 30
1181.39 33
1181.46 36
1181.54 37
1181.62 37
1181.70 36
1181.78 34
1181.86 33
1181.94 34
1182.02 36
1182.09 39
1182.17 43
1182.25 46
1182.33 49
1182.41 50
1182.49 49
1182.57 48
1182.65 45
1182.72 43
1182.80 41
1182.88 40
1182.96 39
1183.04 39
1183.12 39
1183.20 39
1183.28 41
1183.36 43
1183.43 45
1183.51 49
1183.59 54
1183.67 59
1183.75 65
1183.83 71
1183.91 77
1183.99 83
1184.06 88
1184.14 92
1184.22 96
1184.30 98
1184.38 100
1184.46 104
1184.54 110
1184.62 119
1184.70 132
1184.77 150
1184.85 171
1184.93 196
1185.01 221
1185.09 247
1185.17 272
1185.25 294
1185.33 314
1185.40 332
1185.48 346
1185.56 359
1185.64 371
1185.72 383
1185.80 395
1185.88 407
1185.96 419
1186.04 432
1186.11 444
1186.19 455
1186.27 466
1186.35 476
1186.43 484
1186.51 491
1186.59 496
1186.67 500
1186.75 501
1186.82 500
1186.90 496
1186.98 491
1187.06 484
1187.14 475
1187.22 464
1187.30 453
1187.38 439
1187.46 425
1187.54 410
1187.61 395
1187.69 381
1187.77 369
1187.85 358
1187.93 350
1188.01 343
1188.09 338
1188.17 332
1188.25 325
1188.32 315
1188.40 303
1188.48 288
1188.56 272
1188.64 255
1188.72 239
1188.80 225
1188.88 213
1188.96 205
1189.04 199
1189.11 194
1189.19 189
1189.27 183
1189.35 177
1189.43 170
1189.51 162
1189.59 156
1189.67 150
1189.75 146
1189.83 143
1189.90 139
1189.98 136
1190.06 132
1190.14 127
1190.22 121
1190.30 115
1190.38 109
1190.46 105
1190.54 102
1190.62 101
1190.70 102
1190.77 104
1190.85 106
1190.93 109
1191.01 111
1191.09 113
1191.17 114
1191.25 114
1191.33 114
1191.41 112
1191.49 109
1191.56 106
1191.64 103
1191.72 99
1191.80 95
1191.88 91
1191.96 88
1192.04 84
1192.12 80
1192.20 77
1192.28 73
1192.36 70
1192.43 67
1192.51 64
1192.59 61
1192.67 58
1192.75 56
1192.83 56
1192.91 57
1192.99 59
1193.07 62
1193.15 65
1193.23 67
1193.30 68
1193.38 67
1193.46 65
1193.54 63
1193.62 60
1193.70 56
1193.78 53
1193.86 51
1193.94 49
1194.02 48
1194.10 48
1194.18 50
1194.25 53
1194.33 57
1194.41 60
1194.49 64
1194.57 67
1194.65 68
1194.73 68
1194.81 67
1194.89 64
1194.97 61
1195.05 58
1195.13 55
1195.20 52
1195.28 50
1195.36 47
1195.44 45
1195.52 43
1195.60 40
1195.68 35
1195.76 30
1195.84 24
1195.92 17
1196.00 10
1196.08 3
1196.16 0
1196.23 0
1196.31 0
1196.39 0
1196.47 0
1196.55 0
1196.63 0
1196.71 0
1196.79 2
1196.87 7
1196.95 12
1197.03 16
1197.11 19
1197.19 20
1197.26 21
1197.34 21
1197.42 20
1197.50 20
1197.58 20
1197.66 20
1197.74 22
1197.82 24
1197.90 25
1197.98 27
1198.06 28
1198.14 28
1198.22 26
1198.30 25
1198.37 23
1198.45 22
1198.53 22
1198.61 23
1198.69 26
1198.77 29
1198.85 34
1198.93 39
1199.01 43
1199.09 47
1199.17 50
1199.25 52
1199.33 52
1199.41 52
1199.49 51
1199.56 50
1199.64 47
1199.72 44
1199.80 41
1199.88 38
1199.96 36
1200.04 36
1200.12 37
1200.20 41
1200.28 47
1200.36 53
1200.44 58
1200.52 63
1200.60 65
1200.68 64
1200.75 62
1200.83 57
1200.91 53
1200.99 50
1201.07 48
1201.15 48
1201.23 49
1201.31 52
1201.39 56
1201.47 60
1201.55 63
1201.63 66
1201.71 68
1201.79 69
1201.87 70
1201.95 70
1202.03 69
1202.10 66
1202.18 62
1202.26 57
1202.34 51
1202.42 46
1202.50 44
1202.58 43
1202.66 44
1202.74 45
1202.82 45
1202.90 43
1202.98 39
1203.06 33
1203.14 26
1203.22 20
1203.30 14
1203.38 10
1203.46 8
1203.53 6
1203.61 3
1203.69 1
1203.77 0
1203.85 0
1203.93 0
1204.01 0
1204.09 0
1204.17 0
1204.25 0
1204.33 2
1204.41 8
1204.49 14
1204.57 18
1204.65 20
1204.73 19
1204.81 16
1204.89 12
1204.97 7
1205.05 3
1205.12 0
1205.20 0
1205.28 0
1205.36 3
1205.44 7
1205.52 13
1205.60 19
1205.68 25
1205.76 30
1205.84 34
1205.92 37
1206.00 38
1206.08 37
1206.16 36
1206.24 34
1206.32 32
1206.40 29
1206.48 27
1206.56 24
1206.64 20
1206.72 16
1206.80 12
1206.87 8
1206.95 5
1207.03 2
1207.11 2
1207.19 4
1207.27 8
1207.35 14
1207.43 22
1207.51 31
1207.59 41
1207.67 50
1207.75 60
1207.83 68
1207.91 76
1207.99 82
1208.07 87
1208.15 90
1208.23 93
1208.31 95
1208.39 96
1208.47 96
1208.55 97
1208.63 97
1208.71 98
1208.79 98
1208.87 98
1208.94 97
1209.02 96
1209.10 94
1209.18 90
1209.26 86
1209.34 80
1209.42 74
1209.50 67
1209.58 61
1209.66 55
1209.74 50
1209.82 47
1209.90 47
1209.98 49
1210.06 53
1210.14 59
1210.22 65
1210.30 72
1210.38 77
1210.46 83
1210.54 87
1210.62 92
1210.70 97
1210.78 102
1210.86 107
1210.94 111
1211.02 114
1211.10 116
1211.18 116
1211.26 115
1211.34 112
1211.42 108
1211.50 104
1211.57 100
1211.65 97
1211.73 94
1211.81 93
1211.89 93
1211.97 94
1212.05 96
1212.13 98
1212.21 99
1212.29 97
1212.37 94
1212.45 88
1212.53 81
1212.61 73
1212.69 66
1212.77 60
1212.85 56
1212.93 54
1213.01 53
1213.09 53
1213.17 53
1213.25 54
1213.33 55
1213.41 55
1213.49 55
1213.57 54
1213.65 54
1213.73 53
1213.81 54
1213.89 55
1213.97 57
1214.05 60
1214.13 65
1214.21 71
1214.29 77
1214.37 83
1214.45 87
1214.53 90
1214.61 90
1214.69 88
1214.77 83
1214.85 77
1214.93 70
1215.01 64
1215.09 60
1215.17 58
1215.25 58
1215.33 60
1215.41 64
1215.49 68
1215.56 71
1215.64 73
1215.72 72
1215.80 69
1215.88 64
1215.96 57
1216.04 49
1216.12 40
1216.20 32
1216.28 25
1216.36 19
1216.44 15
1216.52 13
1216.60 12
1216.68 14
1216.76 18
1216.84 23
1216.92 29
1217.00 35
1217.08 39
1217.16 41
1217.24 41
1217.32 39
1217.40 37
1217.48 35
1217.56 33
1217.64 32
1217.72 33
1217.80 33
1217.88 34
1217.96 34
1218.04 33
1218.12 32
1218.20 29
1218.28 26
1218.36 21
1218.44 16
1218.52 10
1218.60 4
1218.68 0
1218.76 0
1218.84 0
1218.92 0
1219.00 0
1219.08 0
1219.16 0
1219.24 3
1219.32 6
1219.40 6
1219.48 5
1219.56 4
1219.64 2
1219.72 1
1219.80 2
1219.88 4
1219.96 6
1220.04 9
1220.12 12
1220.20 14
1220.28 15
1220.36 15
1220.44 15
1220.52 16
1220.60 17
1220.68 18
1220.76 19
1220.84 20
1220.92 22
1221.00 23
1221.08 25
1221.16 27
1221.24 29
1221.32 32
1221.40 34
1221.48 35
1221.56 36
1221.64 34
1221.72 32
1221.80 28
1221.88 24
1221.96 20
1222.04 17
1222.12 15
1222.20 15
1222.28 16
1222.36 18
1222.44 19
1222.52 20
1222.60 20
1222.68 19
1222.76 18
1222.84 17
1222.92 16
1223.00 17
1223.08 18
1223.16 19
1223.24 20
1223.32 21
1223.40 21
1223.48 20
1223.56 19
1223.64 18
1223.73 19
1223.81 21
1223.89 24
1223.97 30
1224.05 38
1224.13 46
1224.21 55
1224.29 62
1224.37 68
1224.45 71
1224.53 73
1224.61 73
1224.69 74
1224.77 75
1224.85 78
1224.93 82
1225.01 86
1225.09 91
1225.17 97
1225.25 102
1225.33 107
1225.41 111
1225.49 116
1225.57 121
1225.65 125
1225.73 127
1225.81 127
1225.89 124
1225.97 119
1226.05 113
1226.13 107
1226.21 102
1226.29 100
1226.37 101
1226.45 105
1226.53 111
1226.61 117
1226.69 123
1226.77 129
1226.85 135
1226.93 140
1227.01 147
1227.09 154
1227.17 161
1227.25 169
1227.33 176
1227.41 182
1227.49 187
1227.57 190
1227.65 192
1227.74 194
1227.82 194
1227.90 193
1227.98 192
1228.06 191
1228.14 191
1228.22 192
1228.30 194
1228.38 197
1228.46 200
1228.54 204
1228.62 207
1228.70 209
1228.78 210
1228.86 211
1228.94 211
1229.02 211
1229.10 211
1229.18 212
1229.26 211
1229.34 211
1229.42 209
1229.50 206
1229.58 202
1229.66 198
1229.74 192
1229.82 187
1229.90 181
1229.98 176
1230.06 171
1230.14 168
1230.22 164
1230.31 163
1230.39 162
1230.47 164
1230.55 166
1230.63 170
1230.71 173
1230.79 176
1230.87 177
1230.95 177
1231.03 174
1231.11 170
1231.19 164
1231.27 158
1231.35 151
1231.43 143
1231.51 135
1231.59 128
1231.67 123
1231.75 118
1231.83 116
1231.91 115
1231.99 117
1232.07 121
1232.15 124
1232.23 127
1232.31 129
1232.40 129
1232.48 127
1232.56 125
1232.64 123
1232.72 121
1232.80 119
1232.88 118
1232.96 116
1233.04 113
1233.12 109
1233.20 105
1233.28 100
1233.36 95
1233.44 91
1233.52 88
1233.60 87
1233.68 85
1233.76 83
1233.84 80
1233.92 76
1234.00 71
1234.08 65
1234.16 58
1234.25 52
1234.33 47
1234.41 43
1234.49 42
1234.57 43
1234.65 45
1234.73 49
1234.81 52
1234.89 55
1234.97 57
1235.05 57
1235.13 55
1235.21 53
1235.29 52
1235.37 51
1235.45 53
1235.53 55
1235.61 58
1235.69 61
1235.77 62
1235.86 61
1235.94 59
1236.02 55
1236.10 50
1236.18 45
1236.26 40
1236.34 36
1236.42 33
1236.50 31
1236.58 30
1236.66 30
1236.74 32
1236.82 34
1236.90 37
1236.98 40
1237.06 41
1237.14 42
1237.22 41
1237.31 38
1237.39 35
1237.47 33
1237.55 32
1237.63 33
1237.71 35
1237.79 38
1237.87 40
1237.95 41
1238.03 38
1238.11 33
1238.19 26
1238.27 17
1238.35 8
1238.43 0
1238.51 0
1238.60 0
1238.68 0
1238.76 0
1238.84 0
1238.92 0
1239.00 0
1239.08 0
1239.16 4
1239.24 8
1239.32 11
1239.40 15
1239.48 17
1239.56 18
1239.64 17
1239.72 16
1239.80 14
1239.89 13
1239.97 14
1240.05 16
1240.13 20
1240.21 25
1240.29 30
1240.37 35
1240.45 40
1240.53 45
1240.61 50
1240.69 57
1240.77 64
1240.85 72
1240.93 80
1241.01 86
1241.10 91
1241.18 93
1241.26 94
1241.34 93
1241.42 93
1241.50 93
1241.58 94
1241.66 96
1241.74 97
1241.82 96
1241.90 94
1241.98 89
1242.06 81
1242.14 73
1242.23 64
1242.31 57
1242.39 52
1242.47 50
1242.55 50
1242.63 53
1242.71 58
1242.79 62
1242.87 67
1242.95 70
1243.03 72
1243.11 73
1243.19 73
1243.28 73
1243.36 74
1243.44 76
1243.52 79
1243.60 82
1243.68 86
1243.76 90
1243.84 93
1243.92 94
1244.00 93
1244.08 92
1244.16 89
1244.25 86
1244.33 82
1244.41 77
1244.49 72
1244.57 66
1244.65 59
1244.73 53
1244.81 48
1244.89 45
1244.97 43
1245.05 43
1245.13 43
1245.21 43
1245.30 43
1245.38 43
1245.46 44
1245.54 47
1245.62 52
1245.70 61
1245.78 72
1245.86 85
1245.94 99
1246.02 112
1246.10 124
1246.19 134
1246.27 142
1246.35 147
1246.43 150
1246.51 150
1246.59 148
1246.67 143
1246.75 136
1246.83 127
1246.91 118
1246.99 110
1247.07 104
1247.16 100
1247.24 99
1247.32 100
1247.40 103
1247.48 107
1247.56 111
1247.64 114
1247.72 116
1247.80 117
1247.88 116
1247.96 114
1248.05 112
1248.13 109
1248.21 106
1248.29 104
1248.37 102
1248.45 100
1248.53 98
1248.61 97
1248.69 96
1248.77 95
1248.86 94
1248.94 95
1249.02 96
1249.10 98
1249.18 101
1249.26 105
1249.34 109
1249.42 113
1249.50 116
1249.58 118
1249.66 119
1249.75 119
1249.83 118
1249.91 116
1249.99 114
1250.07 114
1250.15 116
1250.23 120
1250.31 125
1250.39 132
1250.47 139
1250.56 146
1250.64 151
1250.72 153
1250.80 154
1250.88 153
1250.96 151
1251.04 148
1251.12 144
1251.20 139
1251.29 135
1251.37 132
1251.45 129
1251.53 128
1251.61 127
1251.69 126
1251.77 126
1251.85 125
1251.93 124
1252.01 121
1252.10 119
1252.18 116
1252.26 113
1252.34 110
1252.42 109
1252.50 108
1252.58 110
1252.66 113
1252.74 117
1252.83 122
1252.91 126
1252.99 130
1253.07 132
1253.15 131
1253.23 129
1253.31 123
1253.39 116
1253.47 107
1253.55 96
1253.64 85
1253.72 74
1253.80 65
1253.88 58
1253.96 55
1254.04 55
1254.12 58
1254.20 62
1254.29 68
1254.37 73
1254.45 77
1254.53 80
1254.61 82
1254.69 82
1254.77 83
1254.85 83
1254.93 84
1255.02 85
1255.10 87
1255.18 91
1255.26 96
1255.34 103
1255.42 112
1255.50 119
1255.58 125
1255.66 128
1255.75 125
1255.83 118
1255.91 106
1255.99 91
1256.07 77
1256.15 66
1256.23 60
1256.31 59
1256.40 64
1256.48 72
1256.56 81
1256.64 90
1256.72 97
1256.80 101
1256.88 103
1256.96 105
1257.05 105
1257.13 105
1257.21 105
1257.29 105
1257.37 104
1257.45 104
1257.53 102
1257.61 101
1257.69 99
1257.78 97
1257.86 95
1257.94 92
1258.02 88
1258.10 84
1258.18 79
1258.26 75
1258.34 70
1258.43 66
1258.51 62
1258.59 59
1258.67 55
1258.75 52
1258.83 48
1258.91 44
1259.00 39
1259.08 32
1259.16 25
1259.24 18
1259.32 12
1259.40 7
1259.48 4
1259.56 3
1259.65 3
1259.73 5
1259.81 8
1259.89 11
1259.97 13
1260.05 14
1260.13 15
1260.21 16
1260.30 17
1260.38 19
1260.46 23
1260.54 27
1260.62 30
1260.70 34
1260.78 36
1260.87 36
1260.95 33
1261.03 30
1261.11 25
1261.19 19
1261.27 14
1261.35 8
1261.43 3
1261.52 0
1261.60 0
1261.68 0
1261.76 0
1261.84 0
1261.92 2
1262.00 5
1262.09 8
1262.17 9
1262.25 8
1262.33 5
1262.41 2
1262.49 0
1262.57 0
1262.66 0
1262.74 0
1262.82 0
1262.90 0
1262.98 0
1263.06 0
1263.14 3
1263.23 10
1263.31 19
1263.39 29
1263.47 40
1263.55 51
1263.63 60
1263.71 66
1263.80 70
1263.88 69
1263.96 65
1264.04 58
1264.12 48
1264.20 38
1264.28 28
1264.37 19
1264.45 11
1264.53 3
1264.61 0
1264.69 0
1264.77 0
1264.85 0
1264.94 0
1265.02 0
1265.10 0
1265.18 0
1265.26 8
1265.34 26
1265.42 43
1265.51 60
1265.59 76
1265.67 89
1265.75 100
1265.83 108
1265.91 113
1266.00 114
1266.08 112
1266.16 107
1266.24 100
1266.32 90
1266.40 80
1266.48 70
1266.57 62
1266.65 56
1266.73 54
1266.81 55
1266.89 60
1266.97 67
1267.05 76
1267.14 85
1267.22 94
1267.30 101
1267.38 106
1267.46 108
1267.54 109
1267.63 108
1267.71 106
1267.79 104
1267.87 102
1267.95 99
1268.03 97
1268.12 95
1268.20 93
1268.28 92
1268.36 91
1268.44 92
1268.52 93
1268.60 95
1268.69 97
1268.77 100
1268.85 102
1268.93 103
1269.01 103
1269.09 101
1269.18 97
1269.26 92
1269.34 87
1269.42 81
1269.50 74
1269.58 66
1269.67 58
1269.75 48
1269.83 39
1269.91 29
1269.99 21
1270.07 14
1270.16 9
1270.24 6
1270.32 5
1270.40 5
1270.48 7
1270.56 9
1270.65 13
1270.73 20
1270.81 29
1270.89 40
1270.97 52
1271.05 64
1271.14 75
1271.22 82
1271.30 86
1271.38 86
1271.46 82
1271.54 78
1271.63 73
1271.71 69
1271.79 67
1271.87 67
1271.95 69
1272.03 71
1272.12 74
1272.20 77
1272.28 80
1272.36 83
1272.44 86
1272.52 90
1272.61 92
1272.69 94
1272.77 93
1272.85 90
1272.93 86
1273.01 81
1273.10 76
1273.18 74
1273.26 75
1273.34 78
1273.42 84
1273.51 90
1273.59 95
1273.67 97
1273.75 94
1273.83 88
1273.91 78
1274.00 65
1274.08 51
1274.16 38
1274.24 27
1274.32 21
1274.40 19
1274.49 20
1274.57 24
1274.65 30
1274.73 35
1274.81 40
1274.90 42
1274.98 42
1275.06 39
1275.14 34
1275.22 28
1275.30 21
1275.39 14
1275.47 8
1275.55 4
1275.63 3
1275.71 4
1275.80 8
1275.88 15
1275.96 23
1276.04 33
1276.12 44
1276.20 55
1276.29 64
1276.37 73
1276.45 79
1276.53 83
1276.61 86
1276.70 87
1276.78 87
1276.86 86
1276.94 86
1277.02 85
1277.10 86
1277.19 87
1277.27 88
1277.35 90
1277.43 93
1277.51 96
1277.60 100
1277.68 105
1277.76 109
1277.84 113
1277.92 116
1278.01 117
1278.09 116
1278.17 114
1278.25 112
1278.33 109
1278.41 107
1278.50 106
1278.58 104
1278.66 104
1278.74 102
1278.82 99
1278.91 94
1278.99 88
1279.07 81
1279.15 73
1279.23 65
1279.32 59
1279.40 54
1279.48 52
1279.56 53
1279.64 55
1279.73 59
1279.81 63
1279.89 68
1279.97 72
1280.05 74
1280.14 74
1280.22 74
1280.30 73
1280.38 72
1280.46 71
1280.55 70
1280.63 69
1280.71 67
1280.79 65
1280.87 61
1280.96 57
1281.04 53
1281.12 49
1281.20 46
1281.28 46
1281.37 48
1281.45 53
1281.53 60
1281.61 69
1281.69 80
1281.78 91
1281.86 103
1281.94 113
1282.02 121
1282.10 126
1282.19 129
1282.27 130
1282.35 128
1282.43 126
1282.51 124
1282.60 123
1282.68 125
1282.76 129
1282.84 134
1282.92 140
1283.01 146
1283.09 151
1283.17 154
1283.25 155
1283.33 155
1283.42 156
1283.50 158
1283.58 162
1283.66 169
1283.74 178
1283.83 187
1283.91 197
1283.99 205
1284.07 211
1284.15 214
1284.24 213
1284.32 209
1284.40 201
1284.48 190
1284.57 177
1284.65 165
1284.73 154
1284.81 145
1284.89 139
1284.98 135
1285.06 133
1285.14 132
1285.22 132
1285.30 131
1285.39 130
1285.47 128
1285.55 127
1285.63 126
1285.71 126
1285.80 127
1285.88 129
1285.96 132
1286.04 136
1286.13 140
1286.21 146
1286.29 151
1286.37 156
1286.45 160
1286.54 163
1286.62 163
1286.70 161
1286.78 157
1286.87 153
1286.95 148
1287.03 145
1287.11 144
1287.19 146
1287.28 150
1287.36 155
1287.44 160
1287.52 164
1287.60 166
1287.69 167
1287.77 166
1287.85 166
1287.93 167
1288.02 170
1288.10 174
1288.18 179
1288.26 185
1288.34 190
1288.43 194
1288.51 197
1288.59 199
1288.67 200
1288.76 201
1288.84 202
1288.92 203
1289.00 202
1289.08 199
1289.17 195
1289.25 189
1289.33 182
1289.41 175
1289.50 170
1289.58 165
1289.66 162
1289.74 161
1289.83 161
1289.91 163
1289.99 166
1290.07 169
1290.15 173
1290.24 176
1290.32 179
1290.40 179
1290.48 178
1290.57 176
1290.65 172
1290.73 169
1290.81 166
1290.90 163
1290.98 162
1291.06 160
1291.14 158
1291.22 156
1291.31 152
1291.39 146
1291.47 140
1291.55 133
1291.64 124
1291.72 116
1291.80 107
1291.88 97
1291.97 89
1292.05 82
1292.13 78
1292.21 77
1292.29 81
1292.38 87
1292.46 96
1292.54 106
1292.62 116
1292.71 124
1292.79 128
1292.87 128
1292.95 124
1293.04 115
1293.12 102
1293.20 86
1293.28 69
1293.37 54
1293.45 41
1293.53 31
1293.61 25
1293.70 22
1293.78 22
1293.86 23
1293.94 24
1294.02 26
1294.11 27
1294.19 30
1294.27 31
1294.35 33
1294.44 33
1294.52 33
1294.60 31
1294.68 27
1294.77 21
1294.85 14
1294.93 7
1295.01 0
1295.10 0
1295.18 0
1295.26 0
1295.34 0
1295.43 0
1295.51 0
1295.59 0
1295.67 0
1295.76 4
1295.84 9
1295.92 15
1296.00 21
1296.09 26
1296.17 30
1296.25 32
1296.33 32
1296.42 31
1296.50 28
1296.58 24
1296.66 20
1296.75 17
1296.83 16
1296.91 17
1296.99 20
1297.08 25
1297.16 30
1297.24 34
1297.32 34
1297.41 32
1297.49 27
1297.57 21
1297.65 14
1297.74 8
1297.82 5
1297.90 4
1297.98 5
1298.07 8
1298.15 11
1298.23 14
1298.31 18
1298.40 20
1298.48 23
1298.56 25
1298.64 28
1298.73 32
1298.81 37
1298.89 43
1298.97 52
1299.06 62
1299.14 72
1299.22 83
1299.30 94
1299.39 103
1299.47 112
1299.55 119
1299.63 125
1299.72 129
1299.80 133
1299.88 136
1299.96 139
1300.05 143
1300.13 148
1300.21 153
1300.30 159
1300.38 166
1300.46 171
1300.54 175
1300.63 174
1300.71 171
1300.79 164
1300.87 156
1300.96 147
1301.04 138
1301.12 132
1301.20 128
1301.29 127
1301.37 127
1301.45 129
1301.53 132
1301.62 135
1301.70 138
1301.78 142
1301.87 144
1301.95 146
1302.03 148
1302.11 149
1302.20 151
1302.28 153
1302.36 157
1302.44 162
1302.53 169
1302.61 175
1302.69 180
1302.77 184
1302.86 187
1302.94 188
1303.02 188
1303.11 187
1303.19 186
1303.27 186
1303.35 185
1303.44 185
1303.52 184
1303.60 183
1303.68 181
1303.77 178
1303.85 173
1303.93 168
1304.02 162
1304.10 157
1304.18 152
1304.26 148
1304.35 145
1304.43 143
1304.51 142
1304.59 142
1304.68 141
1304.76 140
1304.84 136
1304.93 129
1305.01 120
1305.09 110
1305.17 100
1305.26 91
1305.34 85
1305.42 80
1305.50 77
1305.59 73
1305.67 69
1305.75 64
1305.84 58
1305.92 53
1306.00 50
1306.08 49
1306.17 52
1306.25 58
1306.33 67
1306.42 77
1306.50 87
1306.58 96
1306.66 103
1306.75 107
1306.83 109
1306.91 107
1306.99 103
1307.08 99
1307.16 95
1307.24 90
1307.33 86
1307.41 81
1307.49 75
1307.57 68
1307.66 61
1307.74 53
1307.82 48
1307.91 44
1307.99 44
1308.07 46
1308.15 51
1308.24 55
1308.32 59
1308.40 62
1308.49 62
1308.57 61
1308.65 58
1308.73 56
1308.82 53
1308.90 52
1308.98 50
1309.07 49
1309.15 47
1309.23 44
1309.31 43
1309.40 42
1309.48 43
1309.56 47
1309.65 54
1309.73 64
1309.81 75
1309.90 85
1309.98 94
1310.06 100
1310.14 102
1310.23 101
1310.31 97
1310.39 91
1310.48 85
1310.56 79
1310.64 73
1310.72 67
1310.81 59
1310.89 50
1310.97 39
1311.06 26
1311.14 12
1311.22 0
1311.31 0
1311.39 0
1311.47 0
1311.55 0
1311.64 0
1311.72 0
1311.80 2
1311.89 11
1311.97 18
1312.05 21
1312.13 21
1312.22 17
1312.30 11
1312.38 5
1312.47 0
1312.55 0
1312.63 0
1312.72 0
1312.80 5
1312.88 15
1312.96 25
1313.05 35
1313.13 44
1313.21 51
1313.30 55
1313.38 57
1313.46 57
1313.55 56
1313.63 56
1313.71 57
1313.79 60
1313.88 66
1313.96 73
1314.04 80
1314.13 88
1314.21 94
1314.29 99
1314.38 101
1314.46 100
1314.54 99
1314.63 96
1314.71 94
1314.79 93
1314.87 94
1314.96 97
1315.04 103
1315.12 109
1315.21 116
1315.29 122
1315.37 128
1315.46 132
1315.54 135
1315.62 137
1315.71 138
1315.79 140
1315.87 141
1315.95 143
1316.04 145
1316.12 147
1316.20 147
1316.29 146
1316.37 143
1316.45 140
1316.54 135
1316.62 131
1316.70 127
1316.79 125
1316.87 125
1316.95 126
1317.04 129
1317.12 132
1317.20 133
1317.28 132
1317.37 131
1317.45 129
1317.53 127
1317.62 128
1317.70 131
1317.78 136
1317.87 143
1317.95 149
1318.03 153
1318.12 155
1318.20 154
1318.28 152
1318.37 147
1318.45 142
1318.53 137
1318.62 133
1318.70 129
1318.78 124
1318.86 119
1318.95 114
1319.03 107
1319.11 100
1319.20 91
1319.28 82
1319.36 74
1319.45 68
1319.53 65
1319.61 65
1319.70 69
1319.78 76
1319.86 84
1319.95 92
1320.03 99
1320.11 102
1320.20 102
1320.28 98
1320.36 91
1320.45 83
1320.53 73
1320.61 63
1320.70 54
1320.78 46
1320.86 39
1320.95 35
1321.03 33
1321.11 33
1321.20 34
1321.28 37
1321.36 40
1321.45 43
1321.53 45
1321.61 46
1321.70 48
1321.78 50
1321.86 52
1321.94 56
1322.03 61
1322.11 65
1322.19 69
1322.28 72
1322.36 75
1322.44 78
1322.53 83
1322.61 90
1322.69 100
1322.78 114
1322.86 132
1322.94 153
1323.03 175
1323.11 199
1323.19 224
1323.28 249
1323.36 274
1323.44 300
1323.53 326
1323.61 353
1323.69 382
1323.78 413
1323.86 445
1323.94 477
1324.03 508
1324.11 537
1324.19 563
1324.28 588
1324.36 612
1324.44 637
1324.53 664
1324.61 693
1324.69 721
1324.78 745
1324.86 763
1324.95 774
1325.03 777
1325.11 774
1325.20 768
1325.28 761
1325.36 756
1325.45 753
1325.53 752
1325.61 751
1325.70 750
1325.78 748
1325.86 744
1325.95 740
1326.03 735
1326.11 729
1326.20 722
1326.28 713
1326.36 701
1326.45 686
1326.53 666
1326.61 642
1326.70 615
1326.78 584
1326.86 552
1326.95 520
1327.03 488
1327.11 459
1327.20 433
1327.28 410
1327.36 390
1327.45 371
1327.53 355
1327.61 340
1327.70 326
1327.78 313
1327.87 303
1327.95 296
1328.03 292
1328.12 290
1328.20 290
1328.28 291
1328.37 292
1328.45 292
1328.53 291
1328.62 288
1328.70 283
1328.78 275
1328.87 266
1328.95 253
1329.03 239
1329.12 223
1329.20 206
1329.28 192
1329.37 180
1329.45 172
1329.54 168
1329.62 168
1329.70 171
1329.79 176
1329.87 180
1329.95 185
1330.04 188
1330.12 191
1330.20 193
1330.29 195
1330.37 196
1330.45 198
1330.54 200
1330.62 203
1330.70 206
1330.79 209
1330.87 212
1330.96 215
1331.04 218
1331.12 220
1331.21 224
1331.29 228
1331.37 233
1331.46 240
1331.54 246
1331.62 253
1331.71 257
1331.79 258
1331.88 256
1331.96 250
1332.04 242
1332.13 233
1332.21 224
1332.29 216
1332.38 210
1332.46 205
1332.54 202
1332.63 199
1332.71 195
1332.80 192
1332.88 187
1332.96 183
1333.05 178
1333.13 175
1333.21 174
1333.30 175
1333.38 177
1333.46 179
1333.55 183
1333.63 185
1333.72 187
1333.80 187
1333.88 185
1333.97 179
1334.05 171
1334.13 160
1334.22 147
1334.30 132
1334.38 116
1334.47 100
1334.55 86
1334.64 75
1334.72 67
1334.80 63
1334.89 61
1334.97 61
1335.05 62
1335.14 63
1335.22 64
1335.31 63
1335.39 61
1335.47 59
1335.56 58
1335.64 58
1335.72 60
1335.81 65
1335.89 70
1335.97 77
1336.06 84
1336.14 91
1336.23 99
1336.31 106
1336.39 112
1336.48 118
1336.56 123
1336.64 126
1336.73 126
1336.81 124
1336.90 120
1336.98 113
1337.06 105
1337.15 95
1337.23 86
1337.32 77
1337.40 71
1337.48 67
1337.57 67
1337.65 69
1337.73 74
1337.82 80
1337.90 86
1337.99 92
1338.07 97
1338.15 102
1338.24 107
1338.32 113
1338.40 122
1338.49 133
1338.57 147
1338.66 164
1338.74 181
1338.82 198
1338.91 214
1338.99 227
1339.07 236
1339.16 242
1339.24 246
1339.33 250
1339.41 253
1339.49 258
1339.58 265
1339.66 273
1339.75 280
1339.83 287
1339.91 292
1340.00 294
1340.08 294
1340.16 292
1340.25 288
1340.33 282
1340.42 274
1340.50 262
1340.58 246
1340.67 228
1340.75 206
1340.84 185
1340.92 163
1341.00 144
1341.09 128
1341.17 116
1341.26 108
1341.34 105
1341.42 105
1341.51 108
1341.59 113
1341.67 119
1341.76 126
1341.84 132
1341.93 137
1342.01 141
1342.09 143
1342.18 143
1342.26 143
1342.35 141
1342.43 139
1342.51 136
1342.60 133
1342.68 130
1342.77 126
1342.85 121
1342.93 115
1343.02 109
1343.10 104
1343.19 99
1343.27 97
1343.35 99
1343.44 103
1343.52 110
1343.61 119
1343.69 129
1343.77 139
1343.86 148
1343.94 156
1344.03 162
1344.11 168
1344.19 173
1344.28 178
1344.36 182
1344.45 186
1344.53 189
1344.61 190
1344.70 190
1344.78 189
1344.87 186
1344.95 182
1345.03 177
1345.12 171
1345.20 167
1345.29 164
1345.37 164
1345.45 167
1345.54 173
1345.62 181
1345.71 187
1345.79 191
1345.87 191
1345.96 186
1346.04 178
1346.13 167
1346.21 155
1346.29 145
1346.38 135
1346.46 127
1346.55 121
1346.63 114
1346.71 108
1346.80 103
1346.88 97
1346.97 93
1347.05 89
1347.13 86
1347.22 83
1347.30 81
1347.39 79
1347.47 77
1347.56 76
1347.64 76
1347.72 77
1347.81 78
1347.89 79
1347.98 82
1348.06 85
1348.14 90
1348.23 96
1348.31 103
1348.40 112
1348.48 120
1348.56 128
1348.65 135
1348.73 139
1348.82 142
1348.90 142
1348.99 141
1349.07 138
1349.15 134
1349.24 131
1349.32 127
1349.41 123
1349.49 117
1349.57 110
1349.66 100
1349.74 88
1349.83 74
1349.91 59
1349.99 46
1350.08 33
1350.16 23
1350.25 16
1350.33 12
1350.42 11
1350.50 13
1350.58 17
1350.67 25
1350.75 33
1350.84 41
1350.92 46
1351.01 46
1351.09 43
1351.17 34
1351.26 23
1351.34 10
1351.43 0
1351.51 0
1351.59 0
1351.68 0
1351.76 0
1351.85 0
1351.93 0
1352.02 0
1352.10 0
1352.18 11
1352.27 24
1352.35 36
1352.44 45
1352.52 52
1352.61 54
1352.69 53
1352.77 47
1352.86 38
1352.94 27
1353.03 16
1353.11 6
1353.20 0
1353.28 0
1353.36 0
1353.45 0
1353.53 1
1353.62 9
1353.70 19
1353.79 30
1353.87 40
1353.95 50
1354.04 58
1354.12 65
1354.21 71
1354.29 77
1354.38 81
1354.46 86
1354.54 90
1354.63 92
1354.71 93
1354.80 93
1354.88 89
1354.97 84
1355.05 77
1355.13 69
1355.22 61
1355.30 54
1355.39 47
1355.47 41
1355.56 35
1355.64 30
1355.72 24
1355.81 19
1355.89 15
1355.98 13
1356.06 13
1356.15 18
1356.23 26
1356.32 36
1356.40 48
1356.48 60
1356.57 71
1356.65 79
1356.74 85
1356.82 91
1356.91 96
1356.99 103
1357.07 112
1357.16 123
1357.24 135
1357.33 147
1357.41 158
1357.50 166
1357.58 171
1357.67 174
1357.75 174
1357.83 173
1357.92 171
1358.00 169
1358.09 167
1358.17 166
1358.26 166
1358.34 166
1358.43 167
1358.51 169
1358.59 170
1358.68 172
1358.76 174
1358.85 176
1358.93 177
1359.02 180
1359.10 184
1359.19 190
1359.27 199
1359.35 209
1359.44 222
1359.52 234
1359.61 246
1359.69 256
1359.78 266
1359.86 276
1359.95 287
1360.03 300
1360.11 315
1360.20 330
1360.28 346
1360.37 358
1360.45 367
1360.54 370
1360.62 369
1360.71 366
1360.79 361
1360.87 356
1360.96 351
1361.04 346
1361.13 340
1361.21 333
1361.30 323
1361.38 312
1361.47 299
1361.55 288
1361.64 278
1361.72 270
1361.80 264
1361.89 261
1361.97 258
1362.06 255
1362.14 251
1362.23 246
1362.31 241
1362.40 236
1362.48 231
1362.57 229
1362.65 229
1362.73 232
1362.82 239
1362.90 249
1362.99 260
1363.07 272
1363.16 281
1363.24 287
1363.33 288
1363.41 284
1363.50 276
1363.58 264
1363.67 250
1363.75 236
1363.83 221
1363.92 207
1364.00 194
1364.09 182
1364.17 171
1364.26 162
1364.34 156
1364.43 154
1364.51 156
1364.60 162
1364.68 171
1364.77 182
1364.85 192
1364.93 199
1365.02 202
1365.10 200
1365.19 192
1365.27 181
1365.36 167
1365.44 151
1365.53 136
1365.61 123
1365.70 111
1365.78 102
1365.87 94
1365.95 88
1366.03 84
1366.12 81
1366.20 79
1366.29 77
1366.37 74
1366.46 71
1366.54 66
1366.63 61
1366.71 55
1366.80 49
1366.88 42
1366.97 35
1367.05 27
1367.14 19
1367.22 11
1367.31 3
1367.39 0
1367.47 0
1367.56 0
1367.64 0
1367.73 0
1367.81 0
1367.90 0
1367.98 0
1368.07 4
1368.15 13
1368.24 20
1368.32 28
1368.41 34
1368.49 40
1368.58 46
1368.66 53
1368.75 60
1368.83 68
1368.92 75
1369.00 81
1369.08 85
1369.17 87
1369.25 88
1369.34 87
1369.42 84
1369.51 80
1369.59 76
1369.68 72
1369.76 69
1369.85 67
1369.93 66
1370.02 66
1370.10 68
1370.19 69
1370.27 70
1370.36 70
1370.44 70
1370.53 72
1370.61 74
1370.70 79
1370.78 87
1370.87 96
1370.95 107
1371.04 116
1371.12 124
1371.20 128
1371.29 129
1371.37 128
1371.46 124
1371.54 118
1371.63 113
1371.71 108
1371.80 105
1371.88 104
1371.97 104
1372.05 106
1372.14 111
1372.22 118
1372.31 126
1372.39 136
1372.48 144
1372.56 150
1372.65 153
1372.73 152
1372.82 146
1372.90 136
1372.99 124
1373.07 111
1373.16 100
1373.24 93
1373.33 90
1373.41 91
1373.50 96
1373.58 102
1373.67 109
1373.75 115
1373.84 118
1373.92 119
1374.01 120
1374.09 124
1374.18 131
1374.26 142
1374.35 159
1374.43 180
1374.52 202
1374.60 224
1374.69 244
1374.77 261
1374.85 274
1374.94 284
1375.02 291
1375.11 296
1375.19 299
1375.28 301
1375.36 303
1375.45 304
1375.53 307
1375.62 311
1375.70 316
1375.79 321
1375.87 324
1375.96 325
1376.04 324
1376.13 320
1376.21 315
1376.30 310
1376.38 307
1376.47 306
1376.55 308
1376.64 312
1376.72 316
1376.81 318
1376.89 317
1376.98 313
1377.06 304
1377.15 292
1377.23 278
1377.32 263
1377.40 249
1377.49 238
1377.57 230
1377.66 225
1377.74 222
1377.83 221
1377.91 220
1378.00 218
1378.08 215
1378.17 211
1378.25 206
1378.34 203
1378.42 203
1378.51 207
1378.59 216
1378.68 229
1378.77 245
1378.85 260
1378.94 274
1379.02 283
1379.11 286
1379.19 285
1379.28 279
1379.36 270
1379.45 259
1379.53 248
1379.62 236
1379.70 225
1379.79 214
1379.87 202
1379.96 190
1380.04 178
1380.13 168
1380.21 159
1380.30 152
1380.38 147
1380.47 144
1380.55 140
1380.64 136
1380.72 129
1380.81 121
1380.89 112
1380.98 102
1381.06 93
1381.15 84
1381.23 76
1381.32 70
1381.40 64
1381.49 59
1381.57 55
1381.66 53
1381.74 53
1381.83 55
1381.91 59
1382.00 64
1382.08 69
1382.17 75
1382.25 81
1382.34 87
1382.43 93
1382.51 98
1382.60 104
1382.68 109
1382.77 113
1382.85 115
1382.94 117
1383.02 117
1383.11 116
1383.19 114
1383.28 113
1383.36 111
1383.45 109
1383.53 106
1383.62 103
1383.70 99
1383.79 96
1383.87 93
1383.96 90
1384.04 87
1384.13 84
1384.21 81
1384.30 77
1384.39 71
1384.47 64
1384.56 56
1384.64 49
1384.73 42
1384.81 36
1384.90 31
1384.98 29
1385.07 29
1385.15 31
1385.24 34
1385.32 40
1385.41 46
1385.49 53
1385.58 59
1385.66 65
1385.75 69
1385.83 72
1385.92 72
1386.01 69
1386.09 64
1386.18 57
1386.26 49
1386.35 43
1386.43 40
1386.52 41
1386.60 48
1386.69 60
1386.77 75
1386.86 90
1386.94 101
1387.03 107
1387.11 106
1387.20 100
1387.28 89
1387.37 77
1387.46 65
1387.54 55
1387.63 48
1387.71 44
1387.80 41
1387.88 37
1387.97 32
1388.05 25
1388.14 16
1388.22 6
1388.31 0
1388.39 0
1388.48 0
1388.56 0
1388.65 0
1388.74 0
1388.82 0
1388.91 0
1388.99 6
1389.08 16
1389.16 26
1389.25 32
1389.33 34
1389.42 32
1389.50 27
1389.59 20
1389.67 13
1389.76 7
1389.85 5
1389.93 8
1390.02 14
1390.10 23
1390.19 34
1390.27 44
1390.36 53
1390.44 60
1390.53 63
1390.61 64
1390.70 62
1390.79 59
1390.87 53
1390.96 46
1391.04 38
1391.13 29
1391.21 21
1391.30 13
1391.38 6
1391.47 2
1391.55 0
1391.64 1
1391.73 4
1391.81 8
1391.90 12
1391.98 15
1392.07 16
1392.15 16
1392.24 16
1392.32 17
1392.41 20
1392.49 26
1392.58 34
1392.67 44
1392.75 54
1392.84 63
1392.92 70
1393.01 75
1393.09 77
1393.18 77
1393.26 74
1393.35 70
1393.44 66
1393.52 61
1393.61 58
1393.69 57
1393.78 58
1393.86 60
1393.95 65
1394.03 70
1394.12 75
1394.20 79
1394.29 84
1394.38 88
1394.46 94
1394.55 101
1394.63 109
1394.72 118
1394.80 127
1394.89 133
1394.97 136
1395.06 137
1395.15 136
1395.23 134
1395.32 135
1395.40 139
1395.49 146
1395.57 155
1395.66 165
1395.74 171
1395.83 174
1395.92 173
1396.00 167
1396.09 159
1396.17 149
1396.26 140
1396.34 133
1396.43 125
1396.52 119
1396.60 113
1396.69 107
1396.77 102
1396.86 98
1396.94 96
1397.03 97
1397.11 98
1397.20 100
1397.29 101
1397.37 101
1397.46 100
1397.54 99
1397.63 97
1397.71 96
1397.80 96
1397.89 96
1397.97 98
1398.06 102
1398.14 106
1398.23 111
1398.31 117
1398.40 123
1398.49 130
1398.57 136
1398.66 141
1398.74 145
1398.83 146
1398.91 144
1399.00 139
1399.08 131
1399.17 123
1399.26 114
1399.34 107
1399.43 101
1399.51 99
1399.60 98
1399.68 99
1399.77 101
1399.86 102
1399.94 103
1400.03 102
1400.11 99
1400.20 96
1400.28 91
1400.37 87
1400.46 82
1400.54 79
1400.63 78
1400.71 81
1400.80 86
1400.88 93
1400.97 102
1401.06 112
1401.14 121
1401.23 130
1401.31 138
1401.40 146
1401.49 153
1401.57 160
1401.66 167
1401.74 174
1401.83 180
1401.91 185
1402.00 187
1402.09 189
1402.17 188
1402.26 186
1402.34 183
1402.43 180
1402.51 177
1402.60 175
1402.69 174
1402.77 175
1402.86 178
1402.94 185
1403.03 194
1403.12 207
1403.20 221
1403.29 237
1403.37 253
1403.46 268
1403.54 281
1403.63 290
1403.72 295
1403.80 296
1403.89 294
1403.97 287
1404.06 277
1404.15 264
1404.23 249
1404.32 235
1404.40 221
1404.49 210
1404.57 203
1404.66 199
1404.75 197
1404.83 197
1404.92 195
1405.00 193
1405.09 189
1405.18 184
1405.26 178
1405.35 173
1405.43 168
1405.52 163
1405.60 158
1405.69 153
1405.78 147
1405.86 142
1405.95 137
1406.03 134
1406.12 133
1406.21 133
1406.29 133
1406.38 133
1406.46 132
1406.55 130
1406.64 127
1406.72 123
1406.81 120
1406.89 116
1406.98 113
1407.07 111
1407.15 109
1407.24 107
1407.32 106
1407.41 108
1407.49 112
1407.58 118
1407.67 126
1407.75 134
1407.84 140
1407.92 142
1408.01 141
1408.10 137
1408.18 131
1408.27 126
1408.35 123
1408.44 122
1408.53 124
1408.61 125
1408.70 126
1408.78 123
1408.87 117
1408.96 109
1409.04 101
1409.13 95
1409.21 93
1409.30 94
1409.39 100
1409.47 107
1409.56 114
1409.64 120
1409.73 123
1409.82 123
1409.90 120
1409.99 115
1410.07 109
1410.16 103
1410.25 98
1410.33 94
1410.42 90
1410.50 87
1410.59 83
1410.68 78
1410.76 71
1410.85 61
1410.93 50
1411.02 38
1411.11 27
1411.19 17
1411.28 8
1411.37 2
1411.45 0
1411.54 0
1411.62 0
1411.71 0
1411.80 0
1411.88 0
1411.97 0
1412.05 0
1412.14 0
1412.23 1
1412.31 7
1412.40 12
1412.48 17
1412.57 21
1412.66 25
1412.74 29
1412.83 34
1412.91 41
1413.00 48
1413.09 56
1413.17 63
1413.26 69
1413.35 73
1413.43 75
1413.52 75
1413.60 74
1413.69 73
1413.78 74
1413.86 76
1413.95 79
1414.03 82
1414.12 82
1414.21 79
1414.29 72
1414.38 62
1414.47 52
1414.55 43
1414.64 39
1414.72 39
1414.81 43
1414.90 50
1414.98 58
1415.07 66
1415.15 72
1415.24 76
1415.33 77
1415.41 76
1415.50 73
1415.59 69
1415.67 65
1415.76 63
1415.84 64
1415.93 66
1416.02 71
1416.10 75
1416.19 76
1416.28 74
1416.36 68
1416.45 57
1416.53 45
1416.62 32
1416.71 22
1416.79 15
1416.88 12
1416.97 14
1417.05 18
1417.14 26
1417.22 34
1417.31 41
1417.40 47
1417.48 50
1417.57 49
1417.65 46
1417.74 41
1417.83 36
1417.91 32
1418.00 30
1418.09 30
1418.17 31
1418.26 34
1418.35 37
1418.43 39
1418.52 40
1418.60 39
1418.69 38
1418.78 38
1418.86 38
1418.95 39
1419.04 41
1419.12 45
1419.21 50
1419.29 55
1419.38 59
1419.47 64
1419.55 68
1419.64 74
1419.73 80
1419.81 87
1419.90 95
1419.98 104
1420.07 114
1420.16 123
1420.24 131
1420.33 139
1420.42 148
1420.50 156
1420.59 165
1420.68 173
1420.76 179
1420.85 183
1420.93 185
1421.02 185
1421.11 183
1421.19 183
1421.28 184
1421.37 188
1421.45 195
1421.54 204
1421.63 213
1421.71 220
1421.80 223
1421.88 220
1421.97 211
1422.06 197
1422.14 179
1422.23 160
1422.32 142
1422.40 127
1422.49 115
1422.58 108
1422.66 105
1422.75 105
1422.84 108
1422.92 112
1423.01 115
1423.09 118
1423.18 120
1423.27 121
1423.35 121
1423.44 119
1423.53 117
1423.61 115
1423.70 113
1423.79 112
1423.87 112
1423.96 114
1424.05 118
1424.13 124
1424.22 132
1424.30 140
1424.39 150
1424.48 160
1424.56 169
1424.65 177
1424.74 183
1424.82 187
1424.91 189
1425.00 190
1425.08 191
1425.17 193
1425.26 197
1425.34 203
1425.43 211
1425.52 219
1425.60 227
1425.69 232
1425.77 233
1425.86 229
1425.95 221
1426.03 208
1426.12 193
1426.21 175
1426.29 158
1426.38 142
1426.47 128
1426.55 117
1426.64 108
1426.73 102
1426.81 98
1426.90 97
1426.99 98
1427.07 101
1427.16 106
1427.25 113
1427.33 121
1427.42 128
1427.51 134
1427.59 138
1427.68 139
1427.77 139
1427.85 136
1427.94 132
1428.02 127
1428.11 123
1428.20 121
1428.28 120
1428.37 123
1428.46 127
1428.54 132
1428.63 136
1428.72 137
1428.80 134
1428.89 127
1428.98 116
1429.06 103
1429.15 89
1429.24 76
1429.32 65
1429.41 56
1429.50 49
1429.58 45
1429.67 42
1429.76 42
1429.84 42
1429.93 44
1430.02 46
1430.10 48
1430.19 50
1430.28 50
1430.36 50
1430.45 48
1430.54 44
1430.62 39
1430.71 33
1430.80 25
1430.88 16
1430.97 7
1431.06 0
1431.14 0
1431.23 0
1431.32 0
1431.40 0
1431.49 0
1431.58 0
1431.66 0
1431.75 0
1431.84 8
1431.92 23
1432.01 43
1432.10 65
1432.18 89
1432.27 113
1432.36 134
1432.44 150
1432.53 160
1432.62 163
1432.70 161
1432.79 155
1432.88 147
1432.96 139
1433.05 134
1433.14 133
1433.22 136
1433.31 142
1433.40 149
1433.48 156
1433.57 162
1433.66 165
1433.74 165
1433.83 164
1433.92 160
1434.00 157
1434.09 153
1434.18 151
1434.26 151
1434.35 152
1434.44 154
1434.52 157
1434.61 160
1434.70 162
1434.79 163
1434.87 162
1434.96 161
1435.05 159
1435.13 156
1435.22 154
1435.31 150
1435.39 147
1435.48 143
1435.57 138
1435.65 130
1435.74 121
1435.83 110
1435.91 98
1436.00 84
1436.09 71
1436.17 60
1436.26 52
1436.35 49
1436.43 49
1436.52 54
1436.61 61
1436.70 71
1436.78 80
1436.87 89
1436.96 96
1437.04 102
1437.13 107
1437.22 111
1437.30 113
1437.39 114
1437.48 114
1437.56 113
1437.65 112
1437.74 111
1437.82 110
1437.91 108
1438.00 106
1438.08 102
1438.17 96
1438.26 88
1438.35 77
1438.43 64
1438.52 50
1438.61 36
1438.69 24
1438.78 15
1438.87 10
1438.95 9
1439.04 12
1439.13 18
1439.21 24
1439.30 29
1439.39 31
1439.48 29
1439.56 23
1439.65 13
1439.74 3
1439.82 0
1439.91 0
1440.00 0
1440.08 0
1440.17 0
1440.26 0
1440.34 0
1440.43 0
1440.52 6
1440.61 19
1440.69 33
1440.78 46
1440.87 57
1440.95 63
1441.04 66
1441.13 65
1441.21 63
1441.30 62
1441.39 63
1441.47 67
1441.56 74
1441.65 82
1441.74 90
1441.82 95
1441.91 96
1442.00 92
1442.08 84
1442.17 72
1442.26 59
1442.34 47
1442.43 35
1442.52 26
1442.61 19
1442.69 14
1442.78 11
1442.87 8
1442.95 7
1443.04 6
1443.13 5
1443.21 6
1443.30 7
1443.39 9
1443.48 14
1443.56 19
1443.65 26
1443.74 33
1443.82 40
1443.91 46
1444.00 50
1444.09 51
1444.17 51
1444.26 49
1444.35 46
1444.43 43
1444.52 41
1444.61 38
1444.69 36
1444.78 33
1444.87 29
1444.96 24
1445.04 19
1445.13 16
1445.22 14
1445.30 16
1445.39 21
1445.48 28
1445.57 38
1445.65 46
1445.74 54
1445.83 59
1445.91 63
1446.00 66
1446.09 72
1446.18 80
1446.26 93
1446.35 108
1446.44 125
1446.52 141
1446.61 154
1446.70 164
1446.79 172
1446.87 178
1446.96 185
1447.05 194
1447.13 205
1447.22 218
1447.31 231
1447.40 243
1447.48 252
1447.57 257
1447.66 258
1447.74 257
1447.83 256
1447.92 254
1448.01 254
1448.09 253
1448.18 253
1448.27 250
1448.35 246
1448.44 239
1448.53 232
1448.62 225
1448.70 220
1448.79 219
1448.88 220
1448.96 223
1449.05 226
1449.14 227
1449.23 227
1449.31 225
1449.40 221
1449.49 218
1449.58 216
1449.66 217
1449.75 221
1449.84 227
1449.92 234
1450.01 241
1450.10 245
1450.19 247
1450.27 245
1450.36 240
1450.45 232
1450.53 224
1450.62 217
1450.71 211
1450.80 208
1450.88 208
1450.97 209
1451.06 211
1451.15 212
1451.23 210
1451.32 205
1451.41 197
1451.49 188
1451.58 180
1451.67 174
1451.76 171
1451.84 171
1451.93 174
1452.02 176
1452.11 177
1452.19 175
1452.28 172
1452.37 167
1452.46 162
1452.54 160
1452.63 160
1452.72 162
1452.80 165
1452.89 168
1452.98 170
1453.07 170
1453.15 168
1453.24 164
1453.33 158
1453.42 150
1453.50 142
1453.59 134
1453.68 127
1453.77 123
1453.85 123
1453.94 127
1454.03 134
1454.11 143
1454.20 152
1454.29 159
1454.38 164
1454.46 166
1454.55 167
1454.64 170
1454.73 175
1454.81 183
1454.90 193
1454.99 203
1455.08 209
1455.16 209
1455.25 200
1455.34 181
1455.43 155
1455.51 125
1455.60 95
1455.69 69
1455.77 51
1455.86 44
1455.95 46
1456.04 56
1456.12 72
1456.21 89
1456.30 105
1456.39 117
1456.47 126
1456.56 131
1456.65 132
1456.74 130
1456.82 126
1456.91 121
1457.00 115
1457.09 109
1457.17 103
1457.26 97
1457.35 92
1457.44 88
1457.52 84
1457.61 80
1457.70 76
1457.79 71
1457.87 66
1457.96 60
1458.05 53
1458.14 48
1458.22 45
1458.31 46
1458.40 51
1458.49 61
1458.57 73
1458.66 87
1458.75 101
1458.84 113
1458.92 122
1459.01 127
1459.10 128
1459.19 127
1459.27 123
1459.36 118
1459.45 113
1459.54 108
1459.62 104
1459.71 100
1459.80 95
1459.89 90
1459.97 85
1460.06 80
1460.15 75
1460.24 71
1460.32 69
1460.41 69
1460.50 70
1460.59 71
1460.67 71
1460.76 67
1460.85 60
1460.94 47
1461.02 31
1461.11 13
1461.20 0
1461.29 0
1461.37 0
1461.46 0
1461.55 0
1461.64 0
1461.72 0
1461.81 3
1461.90 11
1461.99 17
1462.08 19
1462.16 20
1462.25 21
1462.34 23
1462.43 28
1462.51 35
1462.60 45
1462.69 56
1462.78 68
1462.86 79
1462.95 88
1463.04 95
1463.13 99
1463.21 101
1463.30 101
1463.39 99
1463.48 96
1463.56 91
1463.65 85
1463.74 79
1463.83 74
1463.92 72
1464.00 75
1464.09 83
1464.18 95
1464.27 109
1464.35 123
1464.44 134
1464.53 138
1464.62 133
1464.70 121
1464.79 103
1464.88 82
1464.97 62
1465.05 45
1465.14 33
1465.23 27
1465.32 26
1465.41 28
1465.49 32
1465.58 35
1465.67 38
1465.76 39
1465.84 39
1465.93 39
1466.02 39
1466.11 40
1466.20 40
1466.28 41
1466.37 41
1466.46 39
1466.55 36
1466.63 31
1466.72 24
1466.81 16
1466.90 6
1466.98 0
1467.07 0
1467.16 0
1467.25 0
1467.34 0
1467.42 0
1467.51 0
1467.60 0
1467.69 0
1467.77 5
1467.86 11
1467.95 16
1468.04 19
1468.13 22
1468.21 24
1468.30 29
1468.39 35
1468.48 43
1468.56 54
1468.65 64
1468.74 74
1468.83 81
1468.92 84
1469.00 83
1469.09 76
1469.18 66
1469.27 53
1469.35 39
1469.44 23
1469.53 8
1469.62 0
1469.71 0
1469.79 0
1469.88 0
1469.97 0
1470.06 0
1470.15 0
1470.23 0
1470.32 10
1470.41 19
1470.50 25
1470.58 27
1470.67 26
1470.76 21
1470.85 14
1470.94 5
1471.02 0
1471.11 0
1471.20 0
1471.29 0
1471.38 0
1471.46 0
1471.55 0
1471.64 1
1471.73 24
1471.81 49
1471.90 73
1471.99 95
1472.08 111
1472.17 122
1472.25 126
1472.34 123
1472.43 116
1472.52 104
1472.61 91
1472.69 78
1472.78 67
1472.87 58
1472.96 53
1473.05 49
1473.13 47
1473.22 46
1473.31 45
1473.40 43
1473.49 42
1473.57 42
1473.66 44
1473.75 48
1473.84 54
1473.92 60
1474.01 66
1474.10 71
1474.19 72
1474.28 70
1474.36 65
1474.45 59
1474.54 52
1474.63 47
1474.72 45
1474.80 47
1474.89 53
1474.98 63
1475.07 73
1475.16 84
1475.24 93
1475.33 98
1475.42 99
1475.51 97
1475.60 92
1475.68 85
1475.77 80
1475.86 78
1475.95 79
1476.04 84
1476.12 93
1476.21 104
1476.30 117
1476.39 130
1476.48 141
1476.56 147
1476.65 149
1476.74 144
1476.83 135
1476.92 122
1477.00 109
1477.09 99
1477.18 94
1477.27 95
1477.36 100
1477.45 109
1477.53 118
1477.62 126
1477.71 131
1477.80 132
1477.89 129
1477.97 123
1478.06 115
1478.15 103
1478.24 90
1478.33 74
1478.41 56
1478.50 37
1478.59 19
1478.68 4
1478.77 0
1478.85 0
1478.94 0
1479.03 0
1479.12 0
1479.21 0
1479.29 1
1479.38 4
1479.47 7
1479.56 8
1479.65 8
1479.74 9
1479.82 11
1479.91 14
1480.00 19
1480.09 26
1480.18 34
1480.26 45
1480.35 56
1480.44 68
1480.53 78
1480.62 86
1480.71 91
1480.79 93
1480.88 91
1480.97 86
1481.06 81
1481.15 76
1481.23 73
1481.32 70
1481.41 67
1481.50 64
1481.59 61
1481.67 58
1481.76 55
1481.85 52
1481.94 50
1482.03 49
1482.12 47
1482.20 44
1482.29 40
1482.38 35
1482.47 31
1482.56 27
1482.65 26
1482.73 27
1482.82 32
1482.91 41
1483.00 54
1483.09 69
1483.17 85
1483.26 100
1483.35 112
1483.44 120
1483.53 124
1483.62 123
1483.70 119
1483.79 114
1483.88 109
1483.97 105
1484.06 103
1484.15 103
1484.23 105
1484.32 107
1484.41 110
1484.50 112
1484.59 114
1484.67 118
1484.76 124
1484.85 133
1484.94 144
1485.03 157
1485.12 172
1485.20 189
1485.29 208
1485.38 226
1485.47 244
1485.56 261
1485.65 276
1485.73 286
1485.82 293
1485.91 295
1486.00 294
1486.09 291
1486.18 287
1486.26 285
1486.35 284
1486.44 284
1486.53 286
1486.62 288
1486.71 288
1486.79 286
1486.88 283
1486.97 278
1487.06 274
1487.15 273
1487.24 275
1487.32 280
1487.41 288
1487.50 299
1487.59 309
1487.68 317
1487.77 322
1487.85 322
1487.94 318
1488.03 310
1488.12 302
1488.21 296
1488.30 293
1488.38 297
1488.47 306
1488.56 319
1488.65 335
1488.74 347
1488.83 355
1488.91 355
1489.00 348
1489.09 335
1489.18 320
1489.27 305
1489.36 293
1489.45 284
1489.53 279
1489.62 276
1489.71 274
1489.80 272
1489.89 269
1489.98 264
1490.06 258
1490.15 251
1490.24 242
1490.33 232
1490.42 220
1490.51 208
1490.59 197
1490.68 186
1490.77 177
1490.86 170
1490.95 166
1491.04 165
1491.13 166
1491.21 168
1491.30 170
1491.39 170
1491.48 166
1491.57 159
1491.66 149
1491.74 136
1491.83 123
1491.92 112
1492.01 106
1492.10 105
1492.19 110
1492.28 118
1492.36 127
1492.45 137
1492.54 144
1492.63 146
1492.72 144
1492.81 136
1492.90 124
1492.98 110
1493.07 94
1493.16 80
1493.25 70
1493.34 67
1493.43 70
1493.52 78
1493.60 91
1493.69 104
1493.78 116
1493.87 124
1493.96 130
1494.05 133
1494.13 137
1494.22 142
1494.31 150
1494.40 160
1494.49 170
1494.58 178
1494.67 182
1494.75 181
1494.84 175
1494.93 163
1495.02 148
1495.11 130
1495.20 113
1495.29 96
1495.38 82
1495.46 70
1495.55 63
1495.64 60
1495.73 62
1495.82 69
1495.91 80
1496.00 93
1496.08 106
1496.17 117
1496.26 125
1496.35 130
1496.44 131
1496.53 129
1496.62 124
1496.70 118
1496.79 110
1496.88 101
1496.97 92
1497.06 85
1497.15 80
1497.24 76
1497.32 74
1497.41 71
1497.50 68
1497.59 64
1497.68 58
1497.77 53
1497.86 48
1497.95 46
1498.03 46
1498.12 48
1498.21 51
1498.30 53
1498.39 54
1498.48 53
1498.57 50
1498.65 46
1498.74 43
1498.83 42
1498.92 43
1499.01 48
1499.10 54
1499.19 62
1499.28 70
1499.36 76
1499.45 82
1499.54 84
1499.63 84
1499.72 81
1499.81 74
1499.90 65
1499.99 53
1500.07 40
1500.16 29
1500.25 19
1500.34 13
1500.43 12
1500.52 15
1500.61 22
1500.70 34
1500.78 49
1500.87 65
1500.96 82
1501.05 97
1501.14 111
1501.23 124
1501.32 134
1501.41 144
1501.49 154
1501.58 164
1501.67 173
1501.76 178
1501.85 180
1501.94 176
1502.03 166
1502.12 153
1502.20 140
1502.29 130
1502.38 125
1502.47 127
1502.56 135
1502.65 145
1502.74 156
1502.83 162
1502.91 161
1503.00 154
1503.09 141
1503.18 125
1503.27 110
1503.36 99
1503.45 93
1503.54 95
1503.63 103
1503.71 115
1503.80 127
1503.89 138
1503.98 145
1504.07 146
1504.16 143
1504.25 136
1504.34 129
1504.43 123
1504.51 120
1504.60 120
1504.69 123
1504.78 128
1504.87 133
1504.96 138
1505.05 142
1505.14 143
1505.22 143
1505.31 142
1505.40 139
1505.49 135
1505.58 131
1505.67 128
1505.76 127
1505.85 129
1505.94 134
1506.02 141
1506.11 148
1506.20 153
1506.29 155
1506.38 154
1506.47 148
1506.56 141
1506.65 133
1506.74 127
1506.83 125
1506.91 127
1507.00 133
1507.09 143
1507.18 155
1507.27 170
1507.36 185
1507.45 199
1507.54 210
1507.63 218
1507.71 222
1507.80 221
1507.89 215
1507.98 206
1508.07 194
1508.16 181
1508.25 169
1508.34 159
1508.43 152
1508.52 149
1508.60 149
1508.69 151
1508.78 154
1508.87 156
1508.96 155
1509.05 149
1509.14 139
1509.23 127
1509.32 114
1509.41 102
1509.49 94
1509.58 90
1509.67 91
1509.76 97
1509.85 106
1509.94 117
1510.03 129
1510.12 139
1510.21 149
1510.30 155
1510.38 159
1510.47 160
1510.56 159
1510.65 156
1510.74 152
1510.83 148
1510.92 145
1511.01 142
1511.10 141
1511.19 141
1511.27 142
1511.36 144
1511.45 146
1511.54 146
1511.63 145
1511.72 142
1511.81 138
1511.90 134
1511.99 131
1512.08 130
1512.17 131
1512.25 133
1512.34 136
1512.43 138
1512.52 137
1512.61 135
1512.70 130
1512.79 123
1512.88 115
1512.97 108
1513.06 101
1513.15 96
1513.23 92
1513.32 90
1513.41 90
1513.50 92
1513.59 95
1513.68 98
1513.77 101
1513.86 104
1513.95 106
1514.04 106
1514.13 105
1514.22 101
1514.30 96
1514.39 90
1514.48 83
1514.57 77
1514.66 73
1514.75 75
1514.84 82
1514.93 93
1515.02 107
1515.11 122
1515.20 136
1515.29 145
1515.37 148
1515.46 146
1515.55 139
1515.64 129
1515.73 118
1515.82 107
1515.91 96
1516.00 85
1516.09 76
1516.18 66
1516.27 58
1516.36 54
1516.44 56
1516.53 64
1516.62 79
1516.71 100
1516.80 124
1516.89 148
1516.98 169
1517.07 185
1517.16 194
1517.25 196
1517.34 193
1517.43 185
1517.52 174
1517.60 162
1517.69 150
1517.78 139
1517.87 131
1517.96 126
1518.05 122
1518.14 120
1518.23 117
1518.32 112
1518.41 102
1518.50 88
1518.59 70
1518.68 52
1518.77 35
1518.85 23
1518.94 17
1519.03 17
1519.12 22
1519.21 30
1519.30 40
1519.39 50
1519.48 59
1519.57 68
1519.66 76
1519.75 84
1519.84 90
1519.93 93
1520.02 93
1520.10 88
1520.19 80
1520.28 68
1520.37 55
1520.46 42
1520.55 30
1520.64 20
1520.73 12
1520.82 6
1520.91 1
1521.00 0
1521.09 0
1521.18 0
1521.27 0
1521.36 0
1521.45 0
1521.53 0
1521.62 0
1521.71 0
1521.80 5
1521.89 11
1521.98 19
1522.07 27
1522.16 36
1522.25 45
1522.34 54
1522.43 62
1522.52 69
1522.61 75
1522.70 80
1522.79 84
1522.88 87
1522.96 90
1523.05 92
1523.14 92
1523.23 91
1523.32 86
1523.41 78
1523.50 66
1523.59 53
1523.68 40
1523.77 30
1523.86 25
1523.95 24
1524.04 27
1524.13 33
1524.22 39
1524.31 43
1524.40 45
1524.48 42
1524.57 38
1524.66 32
1524.75 26
1524.84 21
1524.93 17
1525.02 17
1525.11 21
1525.20 28
1525.29 40
1525.38 55
1525.47 72
1525.56 88
1525.65 102
1525.74 111
1525.83 113
1525.92 109
1526.01 99
1526.10 85
1526.18 70
1526.27 56
1526.36 45
1526.45 38
1526.54 34
1526.63 33
1526.72 33
1526.81 32
1526.90 31
1526.99 28
1527.08 25
1527.17 22
1527.26 20
1527.35 20
1527.44 22
1527.53 27
1527.62 35
1527.71 46
1527.80 58
1527.89 69
1527.98 77
1528.06 81
1528.15 77
1528.24 68
1528.33 53
1528.42 35
1528.51 16
1528.60 0
1528.69 0
1528.78 0
1528.87 0
1528.96 0
1529.05 0
1529.14 0
1529.23 0
1529.32 0
1529.41 11
1529.50 35
1529.59 61
1529.68 88
1529.77 111
1529.86 129
1529.95 138
1530.04 138
1530.13 131
1530.22 121
1530.30 110
1530.39 101
1530.48 99
1530.57 103
1530.66 112
1530.75 125
1530.84 138
1530.93 148
1531.02 154
1531.11 154
1531.20 148
1531.29 138
1531.38 124
1531.47 107
1531.56 89
1531.65 70
1531.74 51
1531.83 34
1531.92 20
1532.01 11
1532.10 4
1532.19 1
1532.28 0
1532.37 0
1532.46 0
1532.55 0
1532.64 0
1532.73 0
1532.82 0
1532.90 0
1532.99 0
1533.08 0
1533.17 3
1533.26 7
1533.35 11
1533.44 16
1533.53 21
1533.62 27
1533.71 31
1533.80 32
1533.89 32
1533.98 29
1534.07 24
1534.16 17
1534.25 11
1534.34 7
1534.43 6
1534.52 11
1534.61 20
1534.70 33
1534.79 48
1534.88 63
1534.97 74
1535.06 81
1535.15 82
1535.24 79
1535.33 72
1535.42 66
1535.51 60
1535.60 58
1535.69 58
1535.78 62
1535.87 69
1535.96 77
1536.05 85
1536.14 93
1536.23 98
1536.32 101
1536.40 100
1536.49 93
1536.58 82
1536.67 68
1536.76 53
1536.85 40
1536.94 30
1537.03 25
1537.12 25
1537.21 28
1537.30 34
1537.39 41
1537.48 48
1537.57 57
1537.66 67
1537.75 79
1537.84 94
1537.93 109
1538.02 124
1538.11 137
1538.20 147
1538.29 153
1538.38 158
1538.47 161
1538.56 164
1538.65 168
1538.74 172
1538.83 177
1538.92 182
1539.01 188
1539.10 195
1539.19 203
1539.28 214
1539.37 227
1539.46 242
1539.55 259
1539.64 278
1539.73 298
1539.82 317
1539.91 335
1540.00 349
1540.09 359
1540.18 363
1540.27 359
1540.36 348
1540.45 331
1540.54 313
1540.63 295
1540.72 282
1540.81 277
1540.90 278
1540.99 286
1541.08 297
1541.17 308
1541.26 318
1541.35 326
1541.44 334
1541.53 343
1541.62 356
1541.71 374
1541.80 397
1541.89 422
1541.98 448
1542.07 471
1542.16 488
1542.25 498
1542.34 499
1542.43 494
1542.52 483
1542.61 469
1542.70 454
1542.79 438
1542.88 421
1542.97 405
1543.06 388
1543.15 372
1543.24 357
1543.33 345
1543.42 338
1543.51 336
1543.60 338
1543.69 342
1543.78 346
1543.87 345
1543.96 337
1544.05 321
1544.14 297
1544.23 268
1544.32 235
1544.41 203
1544.50 174
1544.59 151
1544.68 133
1544.77 123
1544.86 118
1544.95 118
1545.04 122
1545.13 128
1545.22 135
1545.31 140
1545.40 142
1545.49 141
1545.58 135
1545.67 127
1545.76 118
1545.85 107
1545.94 97
1546.03 87
1546.12 76
1546.21 62
1546.30 46
1546.39 27
1546.48 6
1546.57 0
1546.66 0
1546.75 0
1546.84 0
1546.93 0
1547.02 0
1547.11 22
1547.20 43
1547.29 60
1547.38 70
1547.47 71
1547.56 64
1547.65 51
1547.74 36
1547.83 24
1547.92 17
1548.01 18
1548.10 25
1548.19 39
1548.28 57
1548.37 76
1548.46 93
1548.55 105
1548.64 111
1548.73 109
1548.82 102
1548.91 90
1549.00 75
1549.09 58
1549.18 42
1549.27 30
1549.36 21
1549.45 15
1549.54 12
1549.63 12
1549.72 13
1549.81 15
1549.90 16
1549.99 17
1550.08 17
1550.18 17
1550.27 17
1550.36 16
1550.45 14
1550.54 11
1550.63 7
1550.72 2
1550.81 0
1550.90 0
1550.99 0
1551.08 0
1551.17 1
1551.26 13
1551.35 29
1551.44 46
1551.53 62
1551.62 74
1551.71 81
1551.80 83
1551.89 82
1551.98 80
1552.07 77
1552.16 74
1552.25 71
1552.34 67
1552.43 63
1552.52 57
1552.61 50
1552.70 43
1552.79 36
1552.88 30
1552.97 25
1553.06 20
1553.15 15
1553.24 10
1553.33 3
1553.42 0
1553.51 0
1553.60 0
1553.69 0
1553.79 0
1553.88 0
1553.97 0
1554.06 9
1554.15 19
1554.24 27
1554.33 32
1554.42 33
1554.51 29
1554.60 21
1554.69 11
1554.78 0
1554.87 0
1554.96 0
1555.05 0
1555.14 0
1555.23 0
1555.32 0
1555.41 0
1555.50 5
1555.59 23
1555.68 40
1555.77 56
1555.86 70
1555.95 79
1556.04 85
1556.13 87
1556.22 86
1556.31 82
1556.41 77
1556.50 73
1556.59 70
1556.68 69
1556.77 71
1556.86 76
1556.95 83
1557.04 92
1557.13 101
1557.22 111
1557.31 119
1557.40 127
1557.49 133
1557.58 139
1557.67 144
1557.76 147
1557.85 148
1557.94 147
1558.03 142
1558.12 134
1558.21 124
1558.30 112
1558.39 101
1558.48 92
1558.58 86
1558.67 86
1558.76 90
1558.85 99
1558.94 109
1559.03 119
1559.12 129
1559.21 135
1559.30 138
1559.39 137
1559.48 132
1559.57 124
1559.66 116
1559.75 107
1559.84 101
1559.93 98
1560.02 100
1560.11 106
1560.20 116
1560.29 129
1560.38 145
1560.48 161
1560.57 179
1560.66 200
1560.75 224
1560.84 249
1560.93 275
1561.02 297
1561.11 312
1561.20 320
1561.29 318
1561.38 307
1561.47 291
1561.56 271
1561.65 252
1561.74 236
1561.83 224
1561.92 218
1562.01 217
1562.10 220
1562.20 227
1562.29 237
1562.38 248
1562.47 259
1562.56 269
1562.65 279
1562.74 287
1562.83 296
1562.92 305
1563.01 316
1563.10 328
1563.19 342
1563.28 358
1563.37 376
1563.46 397
1563.55 421
1563.64 448
1563.73 478
1563.83 508
1563.92 537
1564.01 562
1564.10 583
1564.19 600
1564.28 615
1564.37 631
1564.46 650
1564.55 673
1564.64 702
1564.73 735
1564.82 770
1564.91 804
1565.00 838
1565.09 870
1565.18 902
1565.28 935
1565.37 969
1565.46 1003
1565.55 1038
1565.64 1072
1565.73 1103
1565.82 1131
1565.91 1155
1566.00 1176
1566.09 1196
1566.18 1217
1566.27 1239
1566.36 1264
1566.45 1291
1566.54 1321
1566.64 1355
1566.73 1393
1566.82 1433
1566.91 1475
1567.00 1518
1567.09 1561
1567.18 1603
1567.27 1643
1567.36 1682
1567.45 1719
1567.54 1753
1567.63 1784
1567.72 1811
1567.81 1834
1567.91 1853
1568.00 1872
1568.09 1893
1568.18 1917
1568.27 1945
1568.36 1977
1568.45 2008
1568.54 2035
1568.63 2054
1568.72 2064
1568.81 2063
1568.90 2055
1568.99 2042
1569.08 2025
1569.18 2008
1569.27 1991
1569.36 1974
1569.45 1956
1569.54 1938
1569.63 1919
1569.72 1900
1569.81 1881
1569.90 1861
1569.99 1842
1570.08 1822
1570.17 1803
1570.26 1784
1570.36 1766
1570.45 1750
1570.54 1733
1570.63 1715
1570.72 1694
1570.81 1667
1570.90 1634
1570.99 1596
1571.08 1554
1571.17 1511
1571.26 1471
1571.35 1435
1571.44 1403
1571.54 1376
1571.63 1351
1571.72 1329
1571.81 1308
1571.90 1287
1571.99 1266
1572.08 1246
1572.17 1227
1572.26 1209
1572.35 1191
1572.44 1175
1572.53 1160
1572.63 1146
1572.72 1131
1572.81 1114
1572.90 1093
1572.99 1067
1573.08 1035
1573.17 998
1573.26 959
1573.35 923
1573.44 893
1573.53 872
1573.63 861
1573.72 856
1573.81 854
1573.90 851
1573.99 841
1574.08 824
1574.17 800
1574.26 770
1574.35 739
1574.44 709
1574.53 682
1574.63 657
1574.72 635
1574.81 615
1574.90 596
1574.99 578
1575.08 562
1575.17 551
1575.26 544
1575.35 543
1575.44 544
1575.53 547
1575.63 547
1575.72 541
1575.81 529
1575.90 509
1575.99 482
1576.08 452
1576.17 421
1576.26 392
1576.35 369
1576.44 351
1576.53 339
1576.63 332
1576.72 327
1576.81 323
1576.90 317
1576.99 310
1577.08 302
1577.17 294
1577.26 288
1577.35 284
1577.44 284
1577.54 286
1577.63 290
1577.72 293
1577.81 294
1577.90 291
1577.99 283
1578.08 271
1578.17 258
1578.26 246
1578.35 239
1578.45 240
1578.54 249
1578.63 267
1578.72 289
1578.81 312
1578.90 333
1578.99 348
1579.08 357
1579.17 360
1579.27 359
1579.36 358
1579.45 356
1579.54 355
1579.63 354
1579.72 351
1579.81 344
1579.90 333
1579.99 316
1580.08 296
1580.18 273
1580.27 249
1580.36 228
1580.45 211
1580.54 200
1580.63 197
1580.72 202
1580.81 213
1580.90 230
1581.00 251
1581.09 272
1581.18 292
1581.27 310
1581.36 325
1581.45 339
1581.54 351
1581.63 364
1581.72 378
1581.82 391
1581.91 403
1582.00 412
1582.09 418
1582.18 420
1582.27 417
1582.36 410
1582.45 400
1582.54 387
1582.64 372
1582.73 357
1582.82 343
1582.91 331
1583.00 321
1583.09 313
1583.18 308
1583.27 305
1583.36 304
1583.46 305
1583.55 310
1583.64 318
1583.73 330
1583.82 346
1583.91 364
1584.00 384
1584.09 403
1584.19 420
1584.28 437
1584.37 451
1584.46 462
1584.55 471
1584.64 478
1584.73 481
1584.82 481
1584.91 478
1585.01 473
1585.10 469
1585.19 467
1585.28 468
1585.37 471
1585.46 477
1585.55 484
1585.64 493
1585.74 501
1585.83 507
1585.92 510
1586.01 509
1586.10 503
1586.19 491
1586.28 473
1586.37 451
1586.47 427
1586.56 402
1586.65 379
1586.74 360
1586.83 346
1586.92 336
1587.01 331
1587.10 330
1587.20 330
1587.29 329
1587.38 328
1587.47 324
1587.56 318
1587.65 308
1587.74 295
1587.83 280
1587.93 266
1588.02 253
1588.11 243
1588.20 238
1588.29 239
1588.38 247
1588.47 260
1588.57 279
1588.66 300
1588.75 322
1588.84 343
1588.93 361
1589.02 375
1589.11 383
1589.20 386
1589.30 383
1589.39 375
1589.48 360
1589.57 340
1589.66 317
1589.75 292
1589.84 268
1589.94 248
1590.03 234
1590.12 227
1590.21 226
1590.30 229
1590.39 235
1590.48 241
1590.57 244
1590.67 243
1590.76 239
1590.85 234
1590.94 228
1591.03 222
1591.12 218
1591.21 216
1591.31 216
1591.40 217
1591.49 218
1591.58 220
1591.67 220
1591.76 220
1591.85 218
1591.95 217
1592.04 215
1592.13 213
1592.22 211
1592.31 210
1592.40 208
1592.49 205
1592.59 202
1592.68 197
1592.77 191
1592.86 183
1592.95 175
1593.04 167
1593.13 159
1593.23 154
1593.32 150
1593.41 147
1593.50 145
1593.59 143
1593.68 140
1593.77 136
1593.87 132
1593.96 129
1594.05 126
1594.14 123
1594.23 121
1594.32 117
1594.41 110
1594.51 100
1594.60 86
1594.69 69
1594.78 49
1594.87 29
1594.96 11
1595.06 0
1595.15 0
1595.24 0
1595.33 0
1595.42 0
1595.51 0
1595.60 0
1595.70 0
1595.79 0
1595.88 1
1595.97 18
1596.06 39
1596.15 63
1596.24 87
1596.34 108
1596.43 123
1596.52 131
1596.61 132
1596.70 128
1596.79 124
1596.89 121
1596.98 122
1597.07 128
1597.16 139
1597.25 152
1597.34 163
1597.44 171
1597.53 171
1597.62 164
1597.71 150
1597.80 131
1597.89 110
1597.98 92
1598.08 80
1598.17 76
1598.26 81
1598.35 95
1598.44 115
1598.53 138
1598.63 160
1598.72 179
1598.81 194
1598.90 203
1598.99 208
1599.08 212
1599.18 215
1599.27 220
1599.36 226
1599.45 233
1599.54 242
1599.63 251
1599.73 259
1599.82 268
1599.91 276
1600.00 285
1600.09 295
1600.18 306
1600.27 316
1600.37 326
1600.46 335
1600.55 342
1600.64 345
1600.73 346
1600.82 343
1600.92 338
1601.01 332
1601.10 328
1601.19 325
1601.28 326
1601.37 330
1601.47 335
1601.56 339
1601.65 340
1601.74 337
1601.83 330
1601.92 318
1602.02 305
1602.11 292
1602.20 284
1602.29 282
1602.38 286
1602.48 296
1602.57 310
1602.66 326
1602.75 342
1602.84 356
1602.93 368
1603.03 378
1603.12 387
1603.21 397
1603.30 407
1603.39 418
1603.48 427
1603.58 433
1603.67 434
1603.76 429
1603.85 417
1603.94 401
1604.03 381
1604.13 360
1604.22 341
1604.31 325
1604.40 315
1604.49 310
1604.59 309
1604.68 313
1604.77 319
1604.86 326
1604.95 335
1605.04 344
1605.14 353
1605.23 363
1605.32 373
1605.41 382
1605.50 392
1605.59 400
1605.69 406
1605.78 412
1605.87 416
1605.96 418
1606.05 419
1606.15 418
1606.24 414
1606.33 408
1606.42 402
1606.51 395
1606.60 388
1606.70 382
1606.79 378
1606.88 374
1606.97 371
1607.06 367
1607.16 364
1607.25 361
1607.34 360
1607.43 360
1607.52 361
1607.62 363
1607.71 363
1607.80 362
1607.89 359
1607.98 356
1608.07 355
1608.17 357
1608.26 363
1608.35 372
1608.44 383
1608.53 395
1608.63 404
1608.72 410
1608.81 413
1608.90 410
1608.99 404
1609.09 394
1609.18 381
1609.27 367
1609.36 352
1609.45 338
1609.54 325
1609.64 315
1609.73 308
1609.82 303
1609.91 301
1610.00 301
1610.10 302
1610.19 306
1610.28 312
1610.37 317
1610.46 321
1610.56 322
1610.65 320
1610.74 312
1610.83 302
1610.92 289
1611.02 275
1611.11 264
1611.20 255
1611.29 251
1611.38 249
1611.48 251
1611.57 254
1611.66 257
1611.75 260
1611.84 261
1611.94 260
1612.03 258
1612.12 254
1612.21 250
1612.30 244
1612.40 239
1612.49 235
1612.58 233
1612.67 234
1612.76 238
1612.86 245
1612.95 252
1613.04 259
1613.13 263
1613.22 263
1613.32 259
1613.41 251
1613.50 240
1613.59 228
1613.68 216
1613.78 206
1613.87 196
1613.96 188
1614.05 181
1614.14 175
1614.24 169
1614.33 165
1614.42 166
1614.51 171
1614.60 184
1614.70 203
1614.79 228
1614.88 255
1614.97 281
1615.06 303
1615.16 317
1615.25 321
1615.34 315
1615.43 299
1615.52 277
1615.62 249
1615.71 221
1615.80 194
1615.89 171
1615.99 154
1616.08 144
1616.17 140
1616.26 141
1616.35 145
1616.45 152
1616.54 159
1616.63 167
1616.72 174
1616.81 181
1616.91 186
1617.00 189
1617.09 189
1617.18 185
1617.27 178
1617.37 168
1617.46 155
1617.55 141
1617.64 127
1617.74 114
1617.83 105
1617.92 98
1618.01 97
1618.10 100
1618.20 108
1618.29 119
1618.38 131
1618.47 142
1618.56 150
1618.66 156
1618.75 160
1618.84 163
1618.93 167
1619.03 174
1619.12 183
1619.21 192
1619.30 200
1619.39 204
1619.49 202
1619.58 195
1619.67 183
1619.76 169
1619.86 155
1619.95 142
1620.04 131
1620.13 123
1620.22 116
1620.32 111
1620.41 104
1620.50 97
1620.59 89
1620.69 82
1620.78 74
1620.87 69
1620.96 67
1621.05 68
1621.15 72
1621.24 77
1621.33 82
1621.42 86
1621.52 89
1621.61 90
1621.70 89
1621.79 88
1621.88 85
1621.98 82
1622.07 76
1622.16 68
1622.25 58
1622.35 48
1622.44 37
1622.53 28
1622.62 22
1622.72 17
1622.81 14
1622.90 11
1622.99 7
1623.08 2
1623.18 0
1623.27 0
1623.36 0
1623.45 0
1623.55 0
1623.64 0
1623.73 0
1623.82 0
1623.92 1
1624.01 8
1624.10 17
1624.19 29
1624.28 41
1624.38 53
1624.47 60
1624.56 62
1624.65 57
1624.75 47
1624.84 33
1624.93 18
1625.02 4
1625.12 0
1625.21 0
1625.30 0
1625.39 0
1625.49 0
1625.58 0
1625.67 10
1625.76 25
1625.85 40
1625.95 54
1626.04 65
1626.13 72
1626.22 74
1626.32 74
1626.41 71
1626.50 67
1626.59 63
1626.69 60
1626.78 57
1626.87 56
1626.96 54
1627.06 54
1627.15 56
1627.24 57
1627.33 58
1627.43 58
1627.52 56
1627.61 51
1627.70 42
1627.80 32
1627.89 22
1627.98 14
1628.07 11
1628.17 13
1628.26 21
1628.35 34
1628.44 51
1628.53 69
1628.63 88
1628.72 106
1628.81 120
1628.90 130
1629.00 136
1629.09 135
1629.18 130
1629.27 119
1629.37 106
1629.46 91
1629.55 78
1629.64 67
1629.74 59
1629.83 55
1629.92 53
1630.01 53
1630.11 52
1630.20 51
1630.29 48
1630.38 43
1630.48 36
1630.57 26
1630.66 16
1630.75 4
1630.85 0
1630.94 0
1631.03 0
1631.12 0
1631.22 0
1631.31 0
1631.40 0
1631.49 0
1631.59 5
1631.68 16
1631.77 26
1631.86 37
1631.96 49
1632.05 59
1632.14 68
1632.24 76
1632.33 82
1632.42 85
1632.51 85
1632.61 83
1632.70 80
1632.79 77
1632.88 74
1632.98 71
1633.07 68
1633.16 65
1633.25 61
1633.35 58
1633.44 54
1633.53 52
1633.62 52
1633.72 56
1633.81 63
1633.90 72
1633.99 83
1634.09 93
1634.18 101
1634.27 107
1634.36 110
1634.46 112
1634.55 115
1634.64 120
1634.74 128
1634.83 139
1634.92 153
1635.01 167
1635.11 181
1635.20 191
1635.29 198
1635.38 200
1635.48 196
1635.57 186
1635.66 170
1635.75 150
1635.85 128
1635.94 104
1636.03 82
1636.12 63
1636.22 48
1636.31 37
1636.40 29
1636.50 24
1636.59 21
1636.68 17
1636.77 14
1636.87 10
1636.96 6
1637.05 2
1637.14 0
1637.24 0
1637.33 0
1637.42 0
1637.52 0
1637.61 0
1637.70 0
1637.79 0
1637.89 0
1637.98 0
1638.07 0
1638.16 11
1638.26 28
1638.35 48
1638.44 68
1638.54 85
1638.63 97
1638.72 103
1638.81 103
1638.91 98
1639.00 87
1639.09 74
1639.18 58
1639.28 42
1639.37 26
1639.46 11
1639.56 1
1639.65 0
1639.74 0
1639.83 0
1639.93 5
1640.02 13
1640.11 21
1640.21 24
1640.30 23
1640.39 16
1640.48 5
1640.58 0
1640.67 0
1640.76 0
1640.85 0
1640.95 0
1641.04 0
1641.13 15
1641.23 33
1641.32 50
1641.41 64
1641.50 74
1641.60 81
1641.69 87
1641.78 93
1641.88 98
1641.97 102
1642.06 104
1642.15 102
1642.25 97
1642.34 89
1642.43 81
1642.53 76
1642.62 78
1642.71 89
1642.80 107
1642.90 131
1642.99 157
1643.08 182
1643.18 202
1643.27 216
1643.36 221
1643.45 221
1643.55 217
1643.64 210
1643.73 204
1643.83 199
1643.92 198
1644.01 199
1644.10 205
1644.20 215
1644.29 227
1644.38 240
1644.48 252
1644.57 259
1644.66 259
1644.75 252
1644.85 238
1644.94 220
1645.03 201
1645.13 183
1645.22 169
1645.31 160
1645.41 156
1645.50 155
1645.59 155
1645.68 156
1645.78 157
1645.87 157
1645.96 156
1646.06 155
1646.15 152
1646.24 150
1646.33 148
1646.43 148
1646.52 150
1646.61 155
1646.71 164
1646.80 175
1646.89 186
1646.99 195
1647.08 200
1647.17 199
1647.26 193
1647.36 183
1647.45 172
1647.54 161
1647.64 153
1647.73 149
1647.82 147
1647.92 146
1648.01 144
1648.10 140
1648.19 132
1648.29 121
1648.38 108
1648.47 94
1648.57 82
1648.66 73
1648.75 68
1648.85 66
1648.94 65
1649.03 65
1649.12 63
1649.22 57
1649.31 49
1649.40 38
1649.50 27
1649.59 17
1649.68 11
1649.78 8
1649.87 11
1649.96 18
1650.06 28
1650.15 40
1650.24 53
1650.33 65
1650.43 76
1650.52 84
1650.61 88
1650.71 87
1650.80 82
1650.89 73
1650.99 60
1651.08 45
1651.17 29
1651.27 14
1651.36 0
1651.45 0
1651.54 0
1651.64 0
1651.73 0
1651.82 0
1651.92 0
1652.01 0
1652.10 0
1652.20 9
1652.29 27
1652.38 45
1652.48 61
1652.57 72
1652.66 78
1652.76 79
1652.85 74
1652.94 65
1653.03 56
1653.13 46
1653.22 38
1653.31 33
1653.41 32
1653.50 35
1653.59 39
1653.69 46
1653.78 53
1653.87 59
1653.97 65
1654.06 70
1654.15 75
1654.25 80
1654.34 85
1654.43 90
1654.53 94
1654.62 98
1654.71 102
1654.80 106
1654.90 111
1654.99 117
1655.08 124
1655.18 130
1655.27 136
1655.36 140
1655.46 143
1655.55 143
1655.64 142
1655.74 140
1655.83 136
1655.92 132
1656.02 127
1656.11 122
1656.20 119
1656.30 117
1656.39 118
1656.48 121
1656.58 126
1656.67 131
1656.76 133
1656.86 133
1656.95 130
1657.04 123
1657.14 114
1657.23 103
1657.32 94
1657.42 86
1657.51 81
1657.60 81
1657.70 84
1657.79 90
1657.88 98
1657.98 106
1658.07 113
1658.16 118
1658.25 120
1658.35 121
1658.44 120
1658.53 120
1658.63 119
1658.72 120
1658.81 120
1658.91 121
1659.00 121
1659.09 120
1659.19 119
1659.28 115
1659.37 110
1659.47 102
1659.56 92
1659.65 81
1659.75 70
1659.84 61
1659.93 57
1660.03 58
1660.12 66
1660.21 77
1660.31 91
1660.40 102
1660.49 110
1660.59 112
1660.68 107
1660.77 99
1660.87 88
1660.96 79
1661.06 75
1661.15 75
1661.24 81
1661.34 90
1661.43 102
1661.52 115
1661.62 127
1661.71 139
1661.80 150
1661.90 159
1661.99 166
1662.08 172
1662.18 176
1662.27 177
1662.36 177
1662.46 175
1662.55 174
1662.64 173
1662.74 175
1662.83 177
1662.92 181
1663.02 185
1663.11 188
1663.20 191
1663.30 192
1663.39 193
1663.48 195
1663.58 199
1663.67 205
1663.76 214
1663.86 226
1663.95 239
1664.04 251
1664.14 260
1664.23 264
1664.32 264
1664.42 260
1664.51 253
1664.61 244
1664.70 236
1664.79 230
1664.89 226
1664.98 225
1665.07 226
1665.17 229
1665.26 232
1665.35 234
1665.45 233
1665.54 228
1665.63 220
1665.73 209
1665.82 197
1665.91 186
1666.01 178
1666.10 173
1666.19 171
1666.29 172
1666.38 174
1666.48 176
1666.57 175
1666.66 172
1666.76 167
1666.85 161
1666.94 155
1667.04 148
1667.13 141
1667.22 133
1667.32 125
1667.41 117
1667.50 109
1667.60 102
1667.69 97
1667.78 93
1667.88 90
1667.97 89
1668.07 87
1668.16 85
1668.25 81
1668.35 74
1668.44 64
1668.53 52
1668.63 37
1668.72 22
1668.81 9
1668.91 0
1669.00 0
1669.09 0
1669.19 6
1669.28 15
1669.38 22
1669.47 24
1669.56 20
1669.66 11
1669.75 0
1669.84 0
1669.94 0
1670.03 0
1670.12 0
1670.22 0
1670.31 5
1670.41 19
1670.50 32
1670.59 40
1670.69 45
1670.78 47
1670.87 48
1670.97 49
1671.06 52
1671.15 57
1671.25 64
1671.34 73
1671.44 83
1671.53 91
1671.62 99
1671.72 104
1671.81 107
1671.90 107
1672.00 104
1672.09 101
1672.19 98
1672.28 94
1672.37 92
1672.47 90
1672.56 88
1672.65 85
1672.75 82
1672.84 78
1672.93 74
1673.03 72
1673.12 72
1673.22 75
1673.31 79
1673.40 84
1673.50 89
1673.59 93
1673.68 95
1673.78 96
1673.87 97
1673.97 99
1674.06 102
1674.15 107
1674.25 113
1674.34 119
1674.43 124
1674.53 128
1674.62 131
1674.72 134
1674.81 137
1674.90 140
1675.00 143
1675.09 146
1675.18 148
1675.28 147
1675.37 144
1675.47 137
1675.56 128
1675.65 115
1675.75 101
1675.84 86
1675.93 71
1676.03 59
1676.12 50
1676.22 45
1676.31 44
1676.40 46
1676.50 51
1676.59 59
1676.69 68
1676.78 77
1676.87 86
1676.97 93
1677.06 96
1677.15 97
1677.25 96
1677.34 93
1677.44 91
1677.53 94
1677.62 101
1677.72 113
1677.81 129
1677.90 147
1678.00 163
1678.09 174
1678.19 179
1678.28 176
1678.37 165
1678.47 147
1678.56 126
1678.66 103
1678.75 80
1678.84 59
1678.94 41
1679.03 26
1679.13 14
1679.22 4
1679.31 0
1679.41 0
1679.50 0
1679.59 0
1679.69 0
1679.78 0
1679.88 0
1679.97 0
1680.06 4
1680.16 15
1680.25 25
1680.35 35
1680.44 45
1680.53 55
1680.63 67
1680.72 79
1680.82 93
1680.91 109
1681.00 125
1681.10 141
1681.19 156
1681.29 169
1681.38 177
1681.47 180
1681.57 177
1681.66 168
1681.75 153
1681.85 134
1681.94 114
1682.04 95
1682.13 79
1682.22 69
1682.32 65
1682.41 67
1682.51 72
1682.60 80
1682.69 87
1682.79 93
1682.88 98
1682.98 103
1683.07 108
1683.16 114
1683.26 122
1683.35 132
1683.45 145
1683.54 159
1683.63 175
1683.73 190
1683.82 206
1683.92 221
1684.01 235
1684.10 246
1684.20 253
1684.29 258
1684.39 259
1684.48 257
1684.57 254
1684.67 250
1684.76 248
1684.86 248
1684.95 251
1685.04 257
1685.14 266
1685.23 275
1685.33 285
1685.42 294
1685.52 301
1685.61 306
1685.70 307
1685.80 306
1685.89 303
1685.99 297
1686.08 292
1686.17 286
1686.27 281
1686.36 278
1686.46 276
1686.55 273
1686.64 268
1686.74 261
1686.83 251
1686.93 239
1687.02 226
1687.11 214
1687.21 204
1687.30 199
1687.40 199
1687.49 203
1687.59 212
1687.68 223
1687.77 236
1687.87 247
1687.96 257
1688.06 263
1688.15 265
1688.24 265
1688.34 262
1688.43 259
1688.53 256
1688.62 254
1688.71 253
1688.81 252
1688.90 251
1689.00 249
1689.09 245
1689.19 240
1689.28 235
1689.37 229
1689.47 224
1689.56 218
1689.66 211
1689.75 204
1689.84 195
1689.94 184
1690.03 173
1690.13 161
1690.22 150
1690.32 139
1690.41 129
1690.50 121
1690.60 116
1690.69 114
1690.79 117
1690.88 124
1690.98 135
1691.07 149
1691.16 164
1691.26 178
1691.35 188
1691.45 194
1691.54 196
1691.63 195
1691.73 192
1691.82 188
1691.92 183
1692.01 177
1692.11 169
1692.20 160
1692.29 147
1692.39 134
1692.48 120
1692.58 108
1692.67 98
1692.77 92
1692.86 88
1692.95 87
1693.05 88
1693.14 88
1693.24 88
1693.33 90
1693.43 94
1693.52 101
1693.61 111
1693.71 125
1693.80 140
1693.90 156
1693.99 170
1694.09 181
1694.18 188
1694.27 193
1694.37 196
1694.46 197
1694.56 196
1694.65 195
1694.75 195
1694.84 194
1694.93 194
1695.03 195
1695.12 195
1695.22 195
1695.31 193
1695.41 189
1695.50 184
1695.59 179
1695.69 174
1695.78 172
1695.88 172
1695.97 174
1696.07 178
1696.16 179
1696.26 178
1696.35 173
1696.44 164
1696.54 152
1696.63 139
1696.73 128
1696.82 121
1696.92 118
1697.01 121
1697.10 127
1697.20 135
1697.29 143
1697.39 149
1697.48 152
1697.58 151
1697.67 147
1697.77 140
1697.86 132
1697.95 123
1698.05 113
1698.14 104
1698.24 94
1698.33 86
1698.43 79
1698.52 75
1698.61 76
1698.71 80
1698.80 90
1698.90 104
1698.99 121
1699.09 137
1699.18 152
1699.28 163
1699.37 170
1699.46 172
1699.56 171
1699.65 168
1699.75 167
1699.84 169
1699.94 174
1700.03 182
1700.13 191
1700.22 201
1700.32 207
1700.41 210
1700.50 209
1700.60 203
1700.69 194
1700.79 182
1700.88 171
1700.98 160
1701.07 151
1701.17 145
1701.26 142
1701.35 141
1701.45 141
1701.54 140
1701.64 137
1701.73 130
1701.83 120
1701.92 108
1702.02 95
1702.11 84
1702.21 74
1702.30 67
1702.39 64
1702.49 63
1702.58 64
1702.68 66
1702.77 68
1702.87 71
1702.96 73
1703.06 75
1703.15 74
1703.24 71
1703.34 66
1703.43 59
1703.53 50
1703.62 42
1703.72 35
1703.81 29
1703.91 25
1704.00 23
1704.10 20
1704.19 16
1704.29 10
1704.38 3
1704.47 0
1704.57 0
1704.66 0
1704.76 3
1704.85 18
1704.95 38
1705.04 62
1705.14 87
1705.23 110
1705.33 128
1705.42 141
1705.52 147
1705.61 146
1705.70 140
1705.80 129
1705.89 116
1705.99 101
1706.08 87
1706.18 75
1706.27 66
1706.37 60
1706.46 55
1706.56 51
1706.65 47
1706.75 41
1706.84 33
1706.93 22
1707.03 11
1707.12 0
1707.22 0
1707.31 0
1707.41 0
1707.50 0
1707.60 0
1707.69 0
1707.79 0
1707.88 3
1707.98 21
1708.07 39
1708.17 58
1708.26 76
1708.35 94
1708.45 111
1708.54 128
1708.64 143
1708.73 154
1708.83 160
1708.92 159
1709.02 151
1709.11 136
1709.21 118
1709.30 97
1709.40 78
1709.49 62
1709.59 51
1709.68 45
1709.78 43
1709.87 48
1709.96 58
1710.06 72
1710.15 89
1710.25 106
1710.34 120
1710.44 128
1710.53 128
1710.63 119
1710.72 104
1710.82 83
1710.91 62
1711.01 44
1711.10 30
1711.20 22
1711.29 20
1711.39 22
1711.48 28
1711.58 36
1711.67 44
1711.77 50
1711.86 54
1711.96 56
1712.05 56
1712.14 56
1712.24 55
1712.33 54
1712.43 54
1712.52 54
1712.62 53
1712.71 52
1712.81 51
1712.90 51
1713.00 53
1713.09 56
1713.19 61
1713.28 66
1713.38 70
1713.47 71
1713.57 68
1713.66 61
1713.76 51
1713.85 41
1713.95 31
1714.04 24
1714.14 20
1714.23 19
1714.33 20
1714.42 22
1714.52 24
1714.61 27
1714.71 30
1714.80 34
1714.89 37
1714.99 40
1715.08 43
1715.18 48
1715.27 55
1715.37 64
1715.46 77
1715.56 92
1715.65 109
1715.75 124
1715.84 134
1715.94 139
1716.03 138
1716.13 133
1716.22 125
1716.32 117
1716.41 112
1716.51 113
1716.60 117
1716.70 124
1716.79 132
1716.89 137
1716.98 138
1717.08 135
1717.17 127
1717.27 116
1717.36 105
1717.46 98
1717.55 93
1717.65 93
1717.74 97
1717.84 103
1717.93 110
1718.03 116
1718.12 120
1718.22 122
1718.31 123
1718.41 122
1718.50 120
1718.60 119
1718.69 118
1718.79 119
1718.88 121
1718.98 125
1719.07 131
1719.17 137
1719.26 143
1719.36 147
1719.45 149
1719.55 150
1719.64 149
1719.74 146
1719.83 143
1719.93 139
1720.02 133
1720.12 125
1720.21 114
1720.31 100
1720.40 85
1720.50 71
1720.59 60
1720.69 55
1720.78 56
1720.88 64
1720.97 76
1721.07 91
1721.16 103
1721.26 110
1721.35 111
1721.45 105
1721.54 93
1721.64 78
1721.73 62
1721.83 50
1721.92 41
1722.02 38
1722.11 39
1722.21 45
1722.30 52
1722.40 61
1722.49 69
1722.59 77
1722.68 84
1722.78 89
1722.87 92
1722.97 93
1723.06 92
1723.16 87
1723.25 80
1723.35 69
1723.44 55
1723.54 39
1723.63 22
1723.73 5
1723.83 0
1723.92 0
1724.02 0
1724.11 0
1724.21 0
1724.30 0
1724.40 0
1724.49 0
1724.59 7
1724.68 24
1724.78 42
1724.87 60
1724.97 76
1725.06 86
1725.16 91
1725.25 87
1725.35 77
1725.44 61
1725.54 41
1725.63 23
1725.73 9
1725.82 2
1725.92 2
1726.01 9
1726.11 20
1726.20 33
1726.30 46
1726.39 57
1726.49 68
1726.58 77
1726.68 86
1726.78 96
1726.87 106
1726.97 115
1727.06 122
1727.16 126
1727.25 127
1727.35 125
1727.44 121
1727.54 116
1727.63 112
1727.73 107
1727.82 103
1727.92 99
1728.01 94
1728.11 90
1728.20 85
1728.30 83
1728.39 82
1728.49 85
1728.58 91
1728.68 101
1728.78 113
1728.87 127
1728.97 140
1729.06 152
1729.16 162
1729.25 169
1729.35 173
1729.44 174
1729.54 172
1729.63 169
1729.73 165
1729.82 161
1729.92 157
1730.01 153
1730.11 149
1730.20 145
1730.30 142
1730.39 141
1730.49 143
1730.59 149
1730.68 160
1730.78 174
1730.87 190
1730.97 206
1731.06 221
1731.16 232
1731.25 239
1731.35 242
1731.44 241
1731.54 239
1731.63 234
1731.73 228
1731.82 220
1731.92 209
1732.02 195
1732.11 178
1732.21 160
1732.30 141
1732.40 124
1732.49 110
1732.59 100
1732.68 94
1732.78 92
1732.87 90
1732.97 87
1733.06 80
1733.16 70
1733.26 57
1733.35 41
1733.45 27
1733.54 15
1733.64 7
1733.73 3
1733.83 2
1733.92 4
1734.02 5
1734.11 5
1734.21 4
1734.30 0
1734.40 0
1734.50 0
1734.59 0
1734.69 0
1734.78 0
1734.88 0
1734.97 11
1735.07 27
1735.16 49
1735.26 76
1735.35 106
1735.45 138
1735.55 168
1735.64 195
1735.74 215
1735.83 228
1735.93 233
1736.02 229
1736.12 219
1736.21 203
1736.31 183
1736.40 162
1736.50 142
1736.60 124
1736.69 111
1736.79 102
1736.88 98
1736.98 98
1737.07 101
1737.17 106
1737.26 109
1737.36 111
1737.45 111
1737.55 107
1737.65 100
1737.74 90
1737.84 78
1737.93 67
1738.03 56
1738.12 47
1738.22 41
1738.31 39
1738.41 40
1738.51 44
1738.60 52
1738.70 62
1738.79 75
1738.89 90
1738.98 104
1739.08 116
1739.17 125
1739.27 129
1739.37 127
1739.46 120
1739.56 111
1739.65 100
1739.75 90
1739.84 83
1739.94 80
1740.03 81
1740.13 85
1740.23 91
1740.32 98
1740.42 105
1740.51 112
1740.61 119
1740.70 125
1740.80 130
1740.89 135
1740.99 139
1741.09 142
1741.18 146
1741.28 151
1741.37 158
1741.47 168
1741.56 182
1741.66 197
1741.75 214
1741.85 228
1741.95 239
1742.04 244
1742.14 242
1742.23 232
1742.33 216
1742.42 196
1742.52 174
1742.62 153
1742.71 136
1742.81 124
1742.90 119
1743.00 119
1743.09 123
1743.19 129
1743.28 135
1743.38 140
1743.48 142
1743.57 142
1743.67 139
1743.76 134
1743.86 126
1743.95 115
1744.05 103
1744.15 88
1744.24 73
1744.34 59
1744.43 46
1744.53 37
1744.62 31
1744.72 30
1744.82 32
1744.91 37
1745.01 46
1745.10 56
1745.20 68
1745.29 81
1745.39 93
1745.49 104
1745.58 113
1745.68 120
1745.77 123
1745.87 123
1745.96 121
1746.06 116
1746.16 111
1746.25 108
1746.35 107
1746.44 111
1746.54 118
1746.63 128
1746.73 138
1746.83 146
1746.92 150
1747.02 150
1747.11 144
1747.21 134
1747.31 121
1747.40 106
1747.50 90
1747.59 75
1747.69 60
1747.78 47
1747.88 36
1747.98 28
1748.07 23
1748.17 23
1748.26 26
1748.36 33
1748.45 43
1748.55 54
1748.65 65
1748.74 75
1748.84 82
1748.93 86
1749.03 85
1749.13 81
1749.22 74
1749.32 67
1749.41 60
1749.51 56
1749.60 53
1749.70 52
1749.80 51
1749.89 48
1749.99 43
1750.08 35
1750.18 27
1750.28 20
1750.37 16
1750.47 17
1750.56 24
1750.66 34
1750.75 47
1750.85 59
1750.95 68
1751.04 74
1751.14 75
1751.23 74
1751.33 71
1751.43 69
1751.52 71
1751.62 74
1751.71 81
1751.81 87
1751.91 92
1752.00 93
1752.10 89
1752.19 79
1752.29 66
1752.38 51
1752.48 37
1752.58 28
1752.67 23
1752.77 24
1752.86 31
1752.96 41
1753.06 54
1753.15 68
1753.25 84
1753.34 99
1753.44 115
1753.54 130
1753.63 144
1753.73 154
1753.82 161
1753.92 164
1754.02 162
1754.11 158
1754.21 151
1754.30 145
1754.40 139
1754.50 135
1754.59 133
1754.69 132
1754.78 132
1754.88 131
1754.98 131
1755.07 131
1755.17 130
1755.26 131
1755.36 131
1755.45 130
1755.55 128
1755.65 124
1755.74 117
1755.84 109
1755.93 101
1756.03 93
1756.13 89
1756.22 89
1756.32 92
1756.42 97
1756.51 100
1756.61 99
1756.70 92
1756.80 79
1756.90 60
1756.99 38
1757.09 16
1757.18 0
1757.28 0
1757.38 0
1757.47 0
1757.57 0
1757.66 0
1757.76 1
1757.86 5
1757.95 6
1758.05 6
1758.14 6
1758.24 7
1758.34 9
1758.43 12
1758.53 16
1758.62 21
1758.72 25
1758.82 30
1758.91 35
1759.01 43
1759.10 53
1759.20 64
1759.30 77
1759.39 89
1759.49 100
1759.59 108
1759.68 115
1759.78 120
1759.87 125
1759.97 130
1760.07 134
1760.16 136
1760.26 133
1760.35 124
1760.45 108
1760.55 86
1760.64 61
1760.74 38
1760.83 21
1760.93 12
1761.03 12
1761.12 21
1761.22 35
1761.32 49
1761.41 61
1761.51 68
1761.60 69
1761.70 66
1761.80 60
1761.89 55
1761.99 52
1762.08 51
1762.18 53
1762.28 55
1762.37 58
1762.47 61
1762.57 64
1762.66 67
1762.76 70
1762.85 73
1762.95 77
1763.05 80
1763.14 82
1763.24 83
1763.34 83
1763.43 82
1763.53 82
1763.62 84
1763.72 88
1763.82 97
1763.91 110
1764.01 127
1764.11 145
1764.20 165
1764.30 182
1764.39 196
1764.49 203
1764.59 204
1764.68 199
1764.78 190
1764.87 178
1764.97 165
1765.07 153
1765.16 143
1765.26 133
1765.36 125
1765.45 115
1765.55 104
1765.65 92
1765.74 81
1765.84 73
1765.93 70
1766.03 73
1766.13 84
1766.22 101
1766.32 123
1766.42 146
1766.51 169
1766.61 188
1766.70 204
1766.80 215
1766.90 220
1766.99 221
1767.09 218
1767.19 210
1767.28 197
1767.38 181
1767.47 163
1767.57 145
1767.67 128
1767.76 114
1767.86 104
1767.96 97
1768.05 91
1768.15 86
1768.25 78
1768.34 67
1768.44 53
1768.53 39
1768.63 27
1768.73 19
1768.82 16
1768.92 19
1769.02 28
1769.11 39
1769.21 53
1769.31 66
1769.40 79
1769.50 91
1769.59 103
1769.69 115
1769.79 128
1769.88 141
1769.98 154
1770.08 165
1770.17 174
1770.27 180
1770.37 182
1770.46 181
1770.56 178
1770.65 174
1770.75 170
1770.85 166
1770.94 163
1771.04 161
1771.14 159
1771.23 158
1771.33 155
1771.43 152
1771.52 148
1771.62 142
1771.72 137
1771.81 132
1771.91 128
1772.00 127
1772.10 129
1772.20 133
1772.29 139
1772.39 147
1772.49 157
1772.58 168
1772.68 179
1772.78 191
1772.87 203
1772.97 215
1773.07 224
1773.16 232
1773.26 237
1773.36 239
1773.45 238
1773.55 234
1773.64 228
1773.74 220
1773.84 212
1773.93 204
1774.03 194
1774.13 184
1774.22 171
1774.32 157
1774.42 142
1774.51 127
1774.61 114
1774.71 104
1774.80 98
1774.90 96
1775.00 98
1775.09 101
1775.19 106
1775.29 112
1775.38 118
1775.48 125
1775.58 132
1775.67 139
1775.77 147
1775.86 155
1775.96 161
1776.06 165
1776.15 166
1776.25 165
1776.35 162
1776.44 158
1776.54 153
1776.64 151
1776.73 150
1776.83 152
1776.93 153
1777.02 154
1777.12 151
1777.22 144
1777.31 131
1777.41 115
1777.51 97
1777.60 80
1777.70 66
1777.80 59
1777.89 58
1777.99 63
1778.09 74
1778.18 87
1778.28 102
1778.38 117
1778.47 130
1778.57 140
1778.67 147
1778.76 150
1778.86 149
1778.96 144
1779.05 135
1779.15 124
1779.25 113
1779.34 103
1779.44 97
1779.54 95
1779.63 96
1779.73 100
1779.83 106
1779.92 112
1780.02 119
1780.12 126
1780.21 132
1780.31 138
1780.41 143
1780.50 147
1780.60 149
1780.70 148
1780.79 145
1780.89 139
1780.99 130
1781.08 121
1781.18 112
1781.28 104
1781.37 99
1781.47 96
1781.57 97
1781.66 101
1781.76 108
1781.86 117
1781.95 128
1782.05 139
1782.15 151
1782.24 162
1782.34 173
1782.44 181
1782.53 186
1782.63 185
1782.73 179
1782.82 168
1782.92 153
1783.02 135
1783.11 117
1783.21 102
1783.31 92
1783.40 85
1783.50 83
1783.60 85
1783.69 89
1783.79 95
1783.89 99
1783.98 103
1784.08 105
1784.18 105
1784.27 103
1784.37 101
1784.47 99
1784.56 99
1784.66 100
1784.76 104
1784.86 110
1784.95 117
1785.05 122
1785.15 126
1785.24 126
1785.34 122
1785.44 114
1785.53 102
1785.63 86
1785.73 69
1785.82 52
1785.92 35
1786.02 22
1786.11 13
1786.21 7
1786.31 5
1786.40 4
1786.50 4
1786.60 3
1786.69 0
1786.79 0
1786.89 0
1786.99 0
1787.08 0
1787.18 0
1787.28 0
1787.37 2
1787.47 10
1787.57 19
1787.66 28
1787.76 37
1787.86 45
1787.95 51
1788.05 56
1788.15 58
1788.24 59
1788.34 59
1788.44 61
1788.54 67
1788.63 78
1788.73 95
1788.83 117
1788.92 141
1789.02 165
1789.12 185
1789.21 199
1789.31 207
1789.41 211
1789.50 212
1789.60 213
1789.70 216
1789.80 222
1789.89 232
1789.99 244
1790.09 255
1790.18 265
1790.28 270
1790.38 273
1790.47 273
1790.57 272
1790.67 271
1790.76 272
1790.86 273
1790.96 273
1791.06 270
1791.15 262
1791.25 249
1791.35 230
1791.44 208
1791.54 185
1791.64 164
1791.73 147
1791.83 137
1791.93 132
1792.03 130
1792.12 130
1792.22 128
1792.32 123
1792.41 115
1792.51 103
1792.61 90
1792.70 79
1792.80 72
1792.90 71
1793.00 76
1793.09 86
1793.19 98
1793.29 110
1793.38 120
1793.48 128
1793.58 135
1793.67 141
1793.77 150
1793.87 162
1793.97 178
1794.06 195
1794.16 211
1794.26 223
1794.35 230
1794.45 231
1794.55 226
1794.64 217
1794.74 207
1794.84 199
1794.94 193
1795.03 190
1795.13 190
1795.23 192
1795.32 195
1795.42 196
1795.52 196
1795.62 194
1795.71 188
1795.81 178
1795.91 165
1796.00 148
1796.10 128
1796.20 107
1796.30 88
1796.39 73
1796.49 64
1796.59 59
1796.68 59
1796.78 61
1796.88 61
1796.98 57
1797.07 47
1797.17 33
1797.27 17
1797.36 1
1797.46 0
1797.56 0
1797.65 0
1797.75 0
1797.85 0
1797.95 0
1798.04 5
1798.14 9
1798.24 11
1798.34 11
1798.43 11
1798.53 9
1798.63 7
1798.72 5
1798.82 3
1798.92 2
1799.02 2
1799.11 5
1799.21 11
1799.31 20
1799.40 34
1799.50 50
1799.60 68
1799.70 87
1799.79 105
1799.89 122
1799.99 135
1800.08 145
1800.18 149
1800.28 147
1800.38 139
1800.47 126
1800.57 110
1800.67 94
1800.76 80
1800.86 70
1800.96 65
1801.06 62
1801.15 61
1801.25 61
1801.35 59
1801.45 57
1801.54 56
1801.64 57
1801.74 61
1801.83 67
1801.93 76
1802.03 83
1802.13 88
1802.22 88
1802.32 83
1802.42 73
1802.52 60
1802.61 47
1802.71 38
1802.81 35
1802.90 40
1803.00 51
1803.10 69
1803.20 88
1803.29 106
1803.39 120
1803.49 127
1803.59 128
1803.68 123
1803.78 115
1803.88 106
1803.97 98
1804.07 93
1804.17 92
1804.27 96
1804.36 104
1804.46 118
1804.56 137
1804.66 160
1804.75 184
1804.85 207
1804.95 226
1805.05 241
1805.14 250
1805.24 254
1805.34 253
1805.43 249
1805.53 242
1805.63 234
1805.73 225
1805.82 215
1805.92 205
1806.02 194
1806.12 183
1806.21 172
1806.31 160
1806.41 146
1806.51 132
1806.60 118
1806.70 107
1806.80 99
1806.90 95
1806.99 97
1807.09 105
1807.19 116
1807.28 130
1807.38 144
1807.48 158
1807.58 171
1807.67 182
1807.77 191
1807.87 198
1807.97 202
1808.06 204
1808.16 203
1808.26 201
1808.36 197
1808.45 193
1808.55 189
1808.65 187
1808.75 185
1808.84 184
1808.94 182
1809.04 182
1809.14 181
1809.23 182
1809.33 184
1809.43 187
1809.53 192
1809.62 197
1809.72 202
1809.82 205
1809.92 206
1810.01 205
1810.11 201
1810.21 195
1810.31 188
1810.40 180
1810.50 172
1810.60 164
1810.70 158
1810.79 152
1810.89 148
1810.99 145
1811.09 142
1811.18 137
1811.28 131
1811.38 124
1811.48 116
1811.57 108
1811.67 102
1811.77 99
1811.87 98
1811.96 100
1812.06 103
1812.16 107
1812.26 109
1812.35 111
1812.45 112
1812.55 112
1812.65 113
1812.74 113
1812.84 114
1812.94 114
1813.04 114
1813.13 112
1813.23 107
1813.33 101
1813.43 93
1813.52 83
1813.62 73
1813.72 62
1813.82 50
1813.91 36
1814.01 21
1814.11 5
1814.21 0
1814.30 0
1814.40 0
1814.50 0
1814.60 0
1814.69 0
1814.79 0
1814.89 0
1814.99 11
1815.09 30
1815.18 52
1815.28 75
1815.38 98
1815.48 119
1815.57 136
1815.67 148
1815.77 155
1815.87 156
1815.96 155
1816.06 154
1816.16 154
1816.26 158
1816.35 166
1816.45 176
1816.55 187
1816.65 197
1816.75 204
1816.84 207
1816.94 207
1817.04 204
1817.14 200
1817.23 198
1817.33 198
1817.43 201
1817.53 207
1817.62 215
1817.72 222
1817.82 229
1817.92 233
1818.01 234
1818.11 233
1818.21 230
1818.31 226
1818.41 221
1818.50 216
1818.60 209
1818.70 202
1818.80 194
1818.89 186
1818.99 178
1819.09 169
1819.19 158
1819.29 147
1819.38 136
1819.48 123
1819.58 112
1819.68 104
1819.77 100
1819.87 101
1819.97 108
1820.07 121
1820.16 138
1820.26 158
1820.36 177
1820.46 193
1820.56 205
1820.65 211
1820.75 211
1820.85 207
1820.95 198
1821.04 187
1821.14 175
1821.24 163
1821.34 151
1821.44 139
1821.53 127
1821.63 117
1821.73 109
1821.83 104
1821.92 104
1822.02 108
1822.12 115
1822.22 125
1822.32 137
1822.41 149
1822.51 161
1822.61 174
1822.71 188
1822.80 203
1822.90 219
1823.00 235
1823.10 251
1823.20 267
1823.29 282
1823.39 296
1823.49 308
1823.59 318
1823.69 324
1823.78 326
1823.88 323
1823.98 318
1824.08 312
1824.17 307
1824.27 303
1824.37 300
1824.47 295
1824.57 287
1824.66 273
1824.76 254
1824.86 232
1824.96 210
1825.06 193
1825.15 186
1825.25 189
1825.35 203
1825.45 227
1825.54 255
1825.64 283
1825.74 308
1825.84 325
1825.94 333
1826.03 332
1826.13 323
1826.23 307
1826.33 288
1826.43 267
1826.52 247
1826.62 230
1826.72 217
1826.82 209
1826.92 205
1827.01 205
1827.11 208
1827.21 212
1827.31 215
1827.41 216
1827.50 214
1827.60 209
1827.70 203
1827.80 196
1827.90 189
1827.99 185
1828.09 183
1828.19 183
1828.29 184
1828.38 185
1828.48 185
1828.58 182
1828.68 178
1828.78 173
1828.87 167
1828.97 163
1829.07 161
1829.17 160
1829.27 160
1829.36 160
1829.46 158
1829.56 155
1829.66 150
1829.76 145
1829.85 138
1829.95 133
1830.05 130
1830.15 128
1830.25 128
1830.34 129
1830.44 128
1830.54 125
1830.64 119
1830.74 112
1830.83 104
1830.93 99
1831.03 96
1831.13 98
1831.23 103
1831.33 111
1831.42 119
1831.52 125
1831.62 129
1831.72 129
1831.82 128
1831.91 125
1832.01 123
1832.11 121
1832.21 121
1832.31 120
1832.40 118
1832.50 113
1832.60 105
1832.70 95
1832.80 82
1832.89 69
1832.99 57
1833.09 47
1833.19 40
1833.29 38
1833.38 40
1833.48 45
1833.58 52
1833.68 60
1833.78 65
1833.88 68
1833.97 67
1834.07 63
1834.17 58
1834.27 53
1834.37 51
1834.46 53
1834.56 59
1834.66 67
1834.76 76
1834.86 83
1834.95 87
1835.05 85
1835.15 78
1835.25 67
1835.35 53
1835.45 39
1835.54 26
1835.64 16
1835.74 8
1835.84 4
1835.94 2
1836.03 2
1836.13 1
1836.23 1
1836.33 0
1836.43 0
1836.53 0
1836.62 0
1836.72 0
1836.82 0
1836.92 0
1837.02 5
1837.11 16
1837.21 28
1837.31 41
1837.41 54
1837.51 64
1837.61 70
1837.70 70
1837.80 64
1837.90 52
1838.00 36
1838.10 18
1838.19 3
1838.29 0
1838.39 0
1838.49 0
1838.59 0
1838.69 0
1838.78 2
1838.88 10
1838.98 16
1839.08 22
1839.18 29
1839.28 37
1839.37 47
1839.47 58
1839.57 70
1839.67 82
1839.77 91
1839.87 96
1839.96 97
1840.06 93
1840.16 87
1840.26 81
1840.36 77
1840.45 78
1840.55 82
1840.65 90
1840.75 98
1840.85 104
1840.95 106
1841.04 101
1841.14 89
1841.24 73
1841.34 55
1841.44 38
1841.54 26
1841.63 20
1841.73 22
1841.83 31
1841.93 45
1842.03 63
1842.13 82
1842.22 101
1842.32 119
1842.42 133
1842.52 143
1842.62 148
1842.72 148
1842.81 144
1842.91 135
1843.01 124
1843.11 111
1843.21 98
1843.31 86
1843.40 78
1843.50 74
1843.60 75
1843.70 82
1843.80 95
1843.90 111
1844.00 128
1844.09 144
1844.19 155
1844.29 161
1844.39 161
1844.49 154
1844.59 143
1844.68 129
1844.78 114
1844.88 98
1844.98 84
1845.08 72
1845.18 63
1845.27 57
1845.37 56
1845.47 58
1845.57 61
1845.67 66
1845.77 70
1845.87 73
1845.96 73
1846.06 71
1846.16 66
1846.26 59
1846.36 49
1846.46 37
1846.55 22
1846.65 6
1846.75 0
1846.85 0
1846.95 0
1847.05 0
1847.14 0
1847.24 0
1847.34 9
1847.44 27
1847.54 44
1847.64 61
1847.74 76
1847.83 89
1847.93 99
1848.03 107
1848.13 112
1848.23 115
1848.33 115
1848.43 114
1848.52 113
1848.62 110
1848.72 106
1848.82 100
1848.92 92
1849.02 81
1849.11 69
1849.21 58
1849.31 50
1849.41 48
1849.51 52
1849.61 62
1849.71 77
1849.80 92
1849.90 104
1850.00 111
1850.10 112
1850.20 107
1850.30 98
1850.40 89
1850.49 82
1850.59 77
1850.69 73
1850.79 71
1850.89 68
1850.99 63
1851.09 54
1851.18 44
1851.28 32
1851.38 22
1851.48 17
1851.58 16
1851.68 22
1851.78 33
1851.87 46
1851.97 60
1852.07 71
1852.17 76
1852.27 74
1852.37 66
1852.47 53
1852.56 40
1852.66 28
1852.76 21
1852.86 18
1852.96 19
1853.06 22
1853.16 26
1853.26 29
1853.35 30
1853.45 30
1853.55 28
1853.65 25
1853.75 23
1853.85 20
1853.95 18
1854.04 15
1854.14 11
1854.24 7
1854.34 3
1854.44 0
1854.54 0
1854.64 0
1854.73 2
1854.83 10
1854.93 22
1855.03 39
1855.13 60
1855.23 85
1855.33 110
1855.43 135
1855.52 155
1855.62 170
1855.72 178
1855.82 180
1855.92 178
1856.02 173
1856.12 166
1856.22 158
1856.31 150
1856.41 139
1856.51 127
1856.61 112
1856.71 96
1856.81 80
1856.91 68
1857.01 61
1857.10 61
1857.20 69
1857.30 82
1857.40 101
1857.50 124
1857.60 148
1857.70 172
1857.80 195
1857.89 216
1857.99 232
1858.09 241
1858.19 242
1858.29 235
1858.39 219
1858.49 198
1858.59 175
1858.68 152
1858.78 132
1858.88 118
1858.98 110
1859.08 105
1859.18 102
1859.28 98
1859.38 94
1859.47 88
1859.57 81
1859.67 75
1859.77 71
1859.87 71
1859.97 73
1860.07 76
1860.17 78
1860.26 78
1860.36 73
1860.46 66
1860.56 55
1860.66 43
1860.76 30
1860.86 19
1860.96 9
1861.06 1
1861.15 0
1861.25 0
1861.35 0
1861.45 0
1861.55 0
1861.65 0
1861.75 0
1861.85 0
1861.95 5
1862.04 22
1862.14 42
1862.24 63
1862.34 82
1862.44 97
1862.54 109
1862.64 117
1862.74 121
1862.83 122
1862.93 120
1863.03 116
1863.13 108
1863.23 99
1863.33 88
1863.43 78
1863.53 71
1863.63 69
1863.73 71
1863.82 77
1863.92 86
1864.02 94
1864.12 98
1864.22 97
1864.32 91
1864.42 81
1864.52 69
1864.62 58
1864.71 50
1864.81 47
1864.91 50
1865.01 59
1865.11 73
1865.21 91
1865.31 109
1865.41 127
1865.51 142
1865.60 152
1865.70 158
1865.80 160
1865.90 160
1866.00 157
1866.10 155
1866.20 154
1866.30 154
1866.40 155
1866.50 157
1866.59 159
1866.69 160
1866.79 162
1866.89 163
1866.99 163
1867.09 162
1867.19 158
1867.29 151
1867.39 140
1867.49 126
1867.58 112
1867.68 101
1867.78 93
1867.88 91
1867.98 92
1868.08 94
1868.18 95
1868.28 89
1868.38 77
1868.48 58
1868.57 36
1868.67 15
1868.77 0
1868.87 0
1868.97 0
1869.07 0
1869.17 8
1869.27 22
1869.37 37
1869.47 49
1869.57 59
1869.66 66
1869.76 72
1869.86 77
1869.96 81
1870.06 84
1870.16 85
1870.26 84
1870.36 81
1870.46 76
1870.56 69
1870.66 59
1870.75 48
1870.85 36
1870.95 23
1871.05 12
1871.15 2
1871.25 0
1871.35 0
1871.45 0
1871.55 5
1871.65 17
1871.75 32
1871.84 48
1871.94 63
1872.04 75
1872.14 83
1872.24 88
1872.34 89
1872.44 88
1872.54 85
1872.64 82
1872.74 79
1872.84 76
1872.94 73
1873.03 67
1873.13 59
1873.23 49
1873.33 36
1873.43 23
1873.53 12
1873.63 5
1873.73 3
1873.83 6
1873.93 13
1874.03 22
1874.13 32
1874.22 39
1874.32 43
1874.42 44
1874.52 41
1874.62 36
1874.72 30
1874.82 25
1874.92 22
1875.02 22
1875.12 24
1875.22 30
1875.32 38
1875.42 48
1875.51 58
1875.61 67
1875.71 74
1875.81 78
1875.91 79
1876.01 74
1876.11 67
1876.21 57
1876.31 47
1876.41 36
1876.51 27
1876.61 19
1876.71 15
1876.80 12
1876.90 12
1877.00 14
1877.10 18
1877.20 23
1877.30 29
1877.40 34
1877.50 37
1877.60 37
1877.70 35
1877.80 29
1877.90 20
1878.00 9
1878.09 0
1878.19 0
1878.29 0
1878.39 0
1878.49 0
1878.59 0
1878.69 0
1878.79 0
1878.89 4
1878.99 15
1879.09 28
1879.19 40
1879.29 52
1879.39 64
1879.49 75
1879.58 85
1879.68 93
1879.78 98
1879.88 102
1879.98 105
1880.08 106
1880.18 105
1880.28 101
1880.38 93
1880.48 82
1880.58 68
1880.68 53
1880.78 38
1880.88 27
1880.98 20
1881.07 18
1881.17 20
1881.27 24
1881.37 28
1881.47 30
1881.57 30
1881.67 28
1881.77 23
1881.87 15
1881.97 5
1882.07 0
1882.17 0
1882.27 0
1882.37 0
1882.47 0
1882.57 0
1882.67 0
1882.76 0
1882.86 13
1882.96 24
1883.06 31
1883.16 34
1883.26 32
1883.36 27
1883.46 23
1883.56 21
1883.66 21
1883.76 24
1883.86 30
1883.96 35
1884.06 39
1884.16 39
1884.26 36
1884.36 31
1884.46 25
1884.55 19
1884.65 15
1884.75 13
1884.85 14
1884.95 16
1885.05 21
1885.15 25
1885.25 31
1885.35 36
1885.45 43
1885.55 49
1885.65 57
1885.75 64
1885.85 72
1885.95 80
1886.05 88
1886.15 96
1886.25 106
1886.35 116
1886.44 127
1886.54 137
1886.64 146
1886.74 153
1886.84 156
1886.94 156
1887.04 154
1887.14 149
1887.24 143
1887.34 136
1887.44 130
1887.54 125
1887.64 121
1887.74 117
1887.84 115
1887.94 115
1888.04 116
1888.14 120
1888.24 125
1888.34 130
1888.44 135
1888.54 137
1888.63 137
1888.73 135
1888.83 132
1888.93 128
1889.03 125
1889.13 123
1889.23 122
1889.33 122
1889.43 123
1889.53 127
1889.63 133
1889.73 143
1889.83 156
1889.93 172
1890.03 189
1890.13 205
1890.23 219
1890.33 229
1890.43 233
1890.53 231
1890.63 222
1890.73 209
1890.83 191
1890.93 173
1891.03 154
1891.12 138
1891.22 124
1891.32 115
1891.42 109
1891.52 106
1891.62 106
1891.72 109
1891.82 112
1891.92 117
1892.02 121
1892.12 122
1892.22 120
1892.32 113
1892.42 102
1892.52 87
1892.62 71
1892.72 55
1892.82 43
1892.92 34
1893.02 29
1893.12 26
1893.22 24
1893.32 22
1893.42 20
1893.52 19
1893.62 21
1893.72 26
1893.82 37
1893.92 52
1894.02 71
1894.12 91
1894.21 111
1894.31 129
1894.41 143
1894.51 154
1894.61 162
1894.71 168
1894.81 175
1894.91 184
1895.01 194
1895.11 206
1895.21 218
1895.31 228
1895.41 234
1895.51 235
1895.61 231
1895.71 222
1895.81 212
1895.91 200
1896.01 189
1896.11 178
1896.21 168
1896.31 158
1896.41 147
1896.51 136
1896.61 125
1896.71 116
1896.81 108
1896.91 103
1897.01 101
1897.11 100
1897.21 102
1897.31 105
1897.41 110
1897.51 117
1897.61 126
1897.71 138
1897.81 149
1897.91 160
1898.01 169
1898.11 175
1898.21 177
1898.31 175
1898.41 172
1898.51 170
1898.61 169
1898.70 173
1898.80 181
1898.90 196
1899.00 215
1899.10 236
1899.20 258
1899.30 277
1899.40 290
1899.50 296
1899.60 293
1899.70 283
1899.80 268
1899.90 251
1900.00 234
1900.10 220
1900.20 210
1900.30 205
1900.40 205
1900.50 208
1900.60 212
1900.70 215
1900.80 215
1900.90 211
1901.00 200
1901.10 184
1901.20 162
1901.30 136
1901.40 108
1901.50 81
1901.60 55
1901.70 33
1901.80 15
1901.90 0
1902.00 0
1902.10 0
1902.20 0
1902.30 0
1902.40 0
1902.50 0
1902.60 0
1902.70 0
1902.80 5
1902.90 22
1903.00 39
1903.10 55
1903.20 69
1903.30 80
1903.40 88
1903.50 94
1903.60 99
1903.70 104
1903.80 109
1903.90 115
1904.00 121
1904.10 127
1904.20 130
1904.30 131
1904.40 130
1904.50 127
1904.60 121
1904.70 115
1904.80 108
1904.90 103
1905.00 100
1905.10 101
1905.20 105
1905.30 113
1905.40 124
1905.50 139
1905.60 154
1905.70 169
1905.80 181
1905.90 190
1906.00 195
1906.10 196
1906.20 194
1906.30 191
1906.40 187
1906.50 186
1906.60 187
1906.70 191
1906.80 197
1906.90 202
1907.00 207
1907.10 207
1907.20 202
1907.30 192
1907.40 176
1907.50 158
1907.60 140
1907.70 124
1907.80 114
1907.90 110
1908.00 111
1908.10 118
1908.20 127
1908.30 137
1908.40 146
1908.50 154
1908.60 159
1908.70 163
1908.80 165
1908.90 166
1909.00 166
1909.10 164
1909.20 160
1909.30 154
1909.40 146
1909.50 139
1909.60 135
1909.70 135
1909.80 142
1909.90 153
1910.00 168
1910.10 183
1910.20 194
1910.30 199
1910.40 198
1910.50 191
1910.60 181
1910.70 171
1910.80 163
1910.90 158
1911.00 156
1911.10 156
1911.21 157
1911.31 158
1911.41 157
1911.51 155
1911.61 152
1911.71 147
1911.81 144
1911.91 141
1912.01 139
1912.11 137
1912.21 136
1912.31 135
1912.41 133
1912.51 130
1912.61 126
1912.71 123
1912.81 122
1912.91 122
1913.01 124
1913.11 127
1913.21 130
1913.31 133
1913.41 136
1913.51 138
1913.61 140
1913.71 142
1913.81 142
1913.91 139
1914.01 133
1914.11 122
1914.21 105
1914.31 84
1914.41 61
1914.51 36
1914.61 13
1914.71 0
1914.81 0
1914.91 0
1915.01 0
1915.11 0
1915.21 0
1915.31 0
1915.41 0
1915.51 11
1915.61 26
1915.72 36
1915.82 41
1915.92 41
1916.02 36
1916.12 29
1916.22 22
1916.32 16
1916.42 13
1916.52 13
1916.62 16
1916.72 21
1916.82 28
1916.92 36
1917.02 44
1917.12 52
1917.22 60
1917.32 66
1917.42 71
1917.52 73
1917.62 71
1917.72 65
1917.82 57
1917.92 48
1918.02 39
1918.12 33
1918.22 31
1918.32 34
1918.42 41
1918.52 52
1918.62 64
1918.72 76
1918.83 86
1918.93 94
1919.03 98
1919.13 101
1919.23 101
1919.33 100
1919.43 98
1919.53 96
1919.63 93
1919.73 91
1919.83 90
1919.93 92
1920.03 96
1920.13 102
1920.23 107
1920.33 111
1920.43 111
1920.53 107
1920.63 99
1920.73 90
1920.83 79
1920.93 71
1921.03 65
1921.13 61
1921.23 57
1921.34 53
1921.44 47
1921.54 38
1921.64 26
1921.74 13
1921.84 0
1921.94 0
1922.04 0
1922.14 0
1922.24 0
1922.34 0
1922.44 0
1922.54 0
1922.64 0
1922.74 20
1922.84 41
1922.94 62
1923.04 81
1923.14 99
1923.24 115
1923.34 129
1923.44 141
1923.55 151
1923.65 157
1923.75 158
1923.85 153
1923.95 141
1924.05 126
1924.15 107
1924.25 88
1924.35 70
1924.45 53
1924.55 40
1924.65 29
1924.75 21
1924.85 15
1924.95 12
1925.05 12
1925.15 16
1925.25 24
1925.35 35
1925.46 48
1925.56 62
1925.66 74
1925.76 82
1925.86 86
1925.96 86
1926.06 84
1926.16 81
1926.26 78
1926.36 78
1926.46 81
1926.56 88
1926.66 99
1926.76 111
1926.86 125
1926.96 140
1927.06 153
1927.16 164
1927.27 171
1927.37 173
1927.47 170
1927.57 164
1927.67 156
1927.77 149
1927.87 145
1927.97 146
1928.07 150
1928.17 158
1928.27 166
1928.37 174
1928.47 182
1928.57 190
1928.67 199
1928.77 209
1928.87 221
1928.98 232
1929.08 242
1929.18 248
1929.28 249
1929.38 244
1929.48 235
1929.58 222
1929.68 209
1929.78 197
1929.88 188
1929.98 182
1930.08 180
1930.18 179
1930.28 180
1930.38 182
1930.49 184
1930.59 186
1930.69 188
1930.79 190
1930.89 192
1930.99 190
1931.09 185
1931.19 175
1931.29 159
1931.39 141
1931.49 122
1931.59 106
1931.69 96
1931.79 94
1931.89 101
1932.00 114
1932.10 130
1932.20 146
1932.30 159
1932.40 166
1932.50 168
1932.60 167
1932.70 165
1932.80 164
1932.90 165
1933.00 169
1933.10 173
1933.20 176
1933.31 176
1933.41 170
1933.51 158
1933.61 143
1933.71 127
1933.81 112
1933.91 101
1934.01 95
1934.11 93
1934.21 95
1934.31 98
1934.41 101
1934.51 102
1934.61 102
1934.72 100
1934.82 98
1934.92 95
1935.02 93
1935.12 89
1935.22 85
1935.32 78
1935.42 68
1935.52 54
1935.62 37
1935.72 19
1935.82 1
1935.93 0
1936.03 0
1936.13 0
1936.23 0
1936.33 0
1936.43 0
1936.53 0
1936.63 4
1936.73 15
1936.83 24
1936.93 30
1937.03 34
1937.14 37
1937.24 41
1937.34 45
1937.44 51
1937.54 58
1937.64 67
1937.74 76
1937.84 85
1937.94 94
1938.04 103
1938.14 110
1938.24 116
1938.35 120
1938.45 121
1938.55 121
1938.65 120
1938.75 118
1938.85 116
1938.95 114
1939.05 112
1939.15 109
1939.25 105
1939.35 98
1939.46 89
1939.56 79
1939.66 67
1939.76 56
1939.86 46
1939.96 38
1940.06 34
1940.16 34
1940.26 38
1940.36 47
1940.46 62
1940.57 79
1940.67 99
1940.77 118
1940.87 134
1940.97 145
1941.07 150
1941.17 150
1941.27 145
1941.37 139
1941.47 133
1941.57 130
1941.68 132
1941.78 137
1941.88 144
1941.98 152
1942.08 157
1942.18 158
1942.28 153
1942.38 143
1942.48 131
1942.58 119
1942.69 110
1942.79 106
1942.89 107
1942.99 112
1943.09 118
1943.19 124
1943.29 126
1943.39 126
1943.49 123
1943.59 119
1943.70 117
1943.80 115
1943.90 115
1944.00 116
1944.10 117
1944.20 118
1944.30 120
1944.40 123
1944.50 128
1944.60 135
1944.71 145
1944.81 157
1944.91 169
1945.01 181
1945.11 192
1945.21 201
1945.31 209
1945.41 215
1945.51 219
1945.62 221
1945.72 223
1945.82 225
1945.92 227
1946.02 231
1946.12 235
1946.22 238
1946.32 236
1946.42 230
1946.52 217
1946.63 201
1946.73 183
1946.83 166
1946.93 155
1947.03 150
1947.13 152
1947.23 160
1947.33 169
1947.43 179
1947.54 186
1947.64 191
1947.74 194
1947.84 196
1947.94 197
1948.04 198
1948.14 200
1948.24 201
1948.34 200
1948.45 198
1948.55 192
1948.65 184
1948.75 173
1948.85 160
1948.95 145
1949.05 130
1949.15 116
1949.26 106
1949.36 100
1949.46 97
1949.56 99
1949.66 102
1949.76 106
1949.86 107
1949.96 106
1950.06 101
1950.17 94
1950.27 86
1950.37 79
1950.47 73
1950.57 70
1950.67 69
1950.77 70
1950.87 71
1950.98 71
1951.08 70
1951.18 68
1951.28 66
1951.38 63
1951.48 62
1951.58 65
1951.68 72
1951.79 83
1951.89 98
1951.99 113
1952.09 127
1952.19 137
1952.29 141
1952.39 137
1952.49 127
1952.59 112
1952.70 95
1952.80 78
1952.90 62
1953.00 47
1953.10 34
1953.20 22
1953.30 10
1953.41 0
1953.51 0
1953.61 0
1953.71 0
1953.81 0
1953.91 0
1954.01 0
1954.11 0
1954.22 0
1954.32 8
1954.42 17
1954.52 26
1954.62 34
1954.72 43
1954.82 53
1954.92 63
1955.03 74
1955.13 84
1955.23 93
1955.33 99
1955.43 102
1955.53 103
1955.63 101
1955.73 98
1955.84 94
1955.94 93
1956.04 93
1956.14 96
1956.24 101
1956.34 108
1956.44 115
1956.55 123
1956.65 129
1956.75 134
1956.85 139
1956.95 144
1957.05 151
1957.15 160
1957.26 171
1957.36 184
1957.46 196
1957.56 207
1957.66 214
1957.76 218
1957.86 219
1957.96 219
1958.07 217
1958.17 214
1958.27 209
1958.37 202
1958.47 191
1958.57 177
1958.67 159
1958.78 140
1958.88 121
1958.98 104
1959.08 89
1959.18 76
1959.28 66
1959.38 58
1959.49 52
1959.59 49
1959.69 48
1959.79 49
1959.89 51
1959.99 54
1960.09 55
1960.20 55
1960.30 54
1960.40 51
1960.50 47
1960.60 44
1960.70 41
1960.80 40
1960.91 41
1961.01 44
1961.11 47
1961.21 52
1961.31 59
1961.41 66
1961.51 74
1961.62 83
1961.72 91
1961.82 98
1961.92 103
1962.02 104
1962.12 103
1962.23 99
1962.33 93
1962.43 88
1962.53 83
1962.63 79
1962.73 75
1962.83 72
1962.94 67
1963.04 61
1963.14 51
1963.24 40
1963.34 27
1963.44 15
1963.54 3
1963.65 0
1963.75 0
1963.85 0
1963.95 0
1964.05 0
1964.15 1
1964.26 12
1964.36 25
1964.46 38
1964.56 51
1964.66 63
1964.76 73
1964.86 80
1964.97 85
1965.07 86
1965.17 85
1965.27 81
1965.37 78
1965.47 75
1965.58 74
1965.68 77
1965.78 82
1965.88 88
1965.98 94
1966.08 99
1966.19 101
1966.29 100
1966.39 98
1966.49 96
1966.59 96
1966.69 98
1966.80 101
1966.90 107
1967.00 114
1967.10 119
1967.20 123
1967.30 123
1967.40 120
1967.51 114
1967.61 104
1967.71 92
1967.81 79
1967.91 67
1968.01 57
1968.12 52
1968.22 51
1968.32 55
1968.42 64
1968.52 74
1968.62 84
1968.73 91
1968.83 94
1968.93 91
1969.03 83
1969.13 69
1969.23 54
1969.34 39
1969.44 26
1969.54 16
1969.64 11
1969.74 8
1969.84 7
1969.95 6
1970.05 5
1970.15 2
1970.25 0
1970.35 0
1970.45 0
1970.56 0
1970.66 0
1970.76 0
1970.86 2
1970.96 2
1971.07 1
1971.17 0
1971.27 0
1971.37 0
1971.47 7
1971.57 18
1971.68 34
1971.78 52
1971.88 72
1971.98 89
1972.08 102
1972.18 111
1972.29 116
1972.39 118
1972.49 117
1972.59 113
1972.69 108
1972.79 100
1972.90 91
1973.00 81
1973.10 71
1973.20 62
1973.30 54
1973.41 49
1973.51 46
1973.61 44
1973.71 43
1973.81 43
1973.91 42
1974.02 42
1974.12 41
1974.22 40
1974.32 37
1974.42 34
1974.53 29
1974.63 23
1974.73 17
1974.83 12
1974.93 8
1975.03 6
1975.14 6
1975.24 9
1975.34 12
1975.44 16
1975.54 21
1975.65 25
1975.75 30
1975.85 34
1975.95 37
1976.05 40
1976.15 43
1976.26 48
1976.36 55
1976.46 66
1976.56 81
1976.66 99
1976.77 118
1976.87 133
1976.97 143
1977.07 144
1977.17 137
1977.28 123
1977.38 105
1977.48 87
1977.58 72
1977.68 61
1977.78 55
1977.89 51
1977.99 49
1978.09 46
1978.19 42
1978.29 37
1978.40 30
1978.50 24
1978.60 21
1978.70 21
1978.80 26
1978.91 36
1979.01 49
1979.11 64
1979.21 79
1979.31 92
1979.42 100
1979.52 103
1979.62 101
1979.72 94
1979.82 83
1979.92 69
1980.03 54
1980.13 37
1980.23 20
1980.33 5
1980.43 0
1980.54 0
1980.64 0
1980.74 0
1980.84 0
1980.94 11
1981.05 29
1981.15 44
1981.25 53
1981.35 56
1981.45 50
1981.56 37
1981.66 21
1981.76 5
1981.86 0
1981.96 0
1982.07 0
1982.17 0
1982.27 10
1982.37 23
1982.47 34
1982.58 44
1982.68 51
1982.78 59
1982.88 68
1982.98 78
1983.09 91
1983.19 105
1983.29 119
1983.39 131
1983.49 141
1983.60 147
1983.70 151
1983.80 153
1983.90 152
1984.01 151
1984.11 148
1984.21 143
1984.31 138
1984.41 130
1984.52 122
1984.62 111
1984.72 100
1984.82 88
1984.92 77
1985.03 68
1985.13 61
1985.23 60
1985.33 63
1985.43 71
1985.54 83
1985.64 97
1985.74 113
1985.84 129
1985.94 144
1986.05 159
1986.15 173
1986.25 187
1986.35 197
1986.46 205
1986.56 207
1986.66 204
1986.76 195
1986.86 181
1986.97 166
1987.07 151
1987.17 138
1987.27 129
1987.37 125
1987.48 124
1987.58 125
1987.68 126
1987.78 124
1987.89 121
1987.99 116
1988.09 110
1988.19 105
1988.29 104
1988.40 106
1988.50 111
1988.60 120
1988.70 129
1988.80 137
1988.91 142
1989.01 145
1989.11 145
1989.21 143
1989.32 139
1989.42 135
1989.52 131
1989.62 128
1989.72 127
1989.83 129
1989.93 132
1990.03 137
1990.13 143
1990.24 148
1990.34 150
1990.44 149
1990.54 143
1990.64 135
1990.75 124
1990.85 112
1990.95 100
1991.05 91
1991.16 86
1991.26 88
1991.36 96
1991.46 110
1991.56 128
1991.67 145
1991.77 159
1991.87 164
1991.97 160
1992.08 146
1992.18 127
1992.28 107
1992.38 90
1992.48 79
1992.59 74
1992.69 76
1992.79 80
1992.89 83
1993.00 83
1993.10 79
1993.20 73
1993.30 66
1993.41 60
1993.51 55
1993.61 51
1993.71 49
1993.81 48
1993.92 48
1994.02 50
1994.12 55
1994.22 63
1994.33 73
1994.43 84
1994.53 94
1994.63 101
1994.74 103
1994.84 99
1994.94 91
1995.04 78
1995.14 63
1995.25 47
1995.35 33
1995.45 20
1995.55 10
1995.66 2
1995.76 0
1995.86 0
1995.96 0
1996.07 0
1996.17 0
1996.27 0
1996.37 0
1996.48 0
1996.58 0
1996.68 14
1996.78 30
1996.89 45
1996.99 57
1997.09 65
1997.19 69
1997.29 70
1997.40 70
1997.50 70
1997.60 70
1997.70 70
1997.81 69
1997.91 65
1998.01 57
1998.11 47
1998.22 34
1998.32 22
1998.42 10
1998.52 1
1998.63 0
1998.73 0
1998.83 0
1998.93 0
1999.04 0
1999.14 6
1999.24 15
1999.34 27
1999.45 40
1999.55 52
1999.65 63
1999.75 69
1999.86 70
1999.96 66
2000.06 59
2000.16 49
2000.27 39
2000.37 31
2000.47 27
2000.57 26
2000.68 29
2000.78 35
2000.88 45
2000.98 57
2001.09 70
2001.19 84
2001.29 97
2001.39 109
2001.50 118
2001.60 123
2001.70 124
2001.80 121
2001.91 115
2002.01 108
2002.11 100
2002.21 92
2002.32 86
2002.42 81
2002.52 78
2002.62 76
2002.73 74
2002.83 73
2002.93 72
2003.03 69
2003.14 65
2003.24 58
2003.34 49
2003.44 38
2003.55 27
2003.65 18
2003.75 13
2003.85 13
2003.96 19
2004.06 32
2004.16 49
2004.26 68
2004.37 86
2004.47 99
2004.57 106
2004.67 105
2004.78 96
2004.88 82
2004.98 65
2005.08 49
2005.19 35
2005.29 25
2005.39 20
2005.50 20
2005.60 22
2005.70 28
2005.80 34
2005.91 42
2006.01 51
2006.11 60
2006.21 70
2006.32 78
2006.42 86
2006.52 92
2006.62 96
2006.73 97
2006.83 96
2006.93 93
2007.03 89
2007.14 85
2007.24 79
2007.34 73
2007.45 67
2007.55 62
2007.65 58
2007.75 55
2007.86 53
2007.96 53
2008.06 55
2008.16 57
2008.27 60
2008.37 64
2008.47 69
2008.57 75
2008.68 80
2008.78 84
2008.88 88
2008.99 90
2009.09 90
2009.19 88
2009.29 85
2009.40 82
2009.50 79
2009.60 76
2009.70 73
2009.81 69
2009.91 63
2010.01 55
2010.12 44
2010.22 32
2010.32 20
2010.42 11
2010.53 5
2010.63 6
2010.73 13
2010.83 25
2010.94 42
2011.04 60
2011.14 79
2011.25 96
2011.35 110
2011.45 120
2011.55 126
2011.66 129
2011.76 129
2011.86 127
2011.96 124
2012.07 121
2012.17 118
2012.27 117
2012.38 117
2012.48 118
2012.58 121
2012.68 125
2012.79 130
2012.89 134
2012.99 137
2013.10 139
2013.20 141
2013.30 143
2013.40 148
2013.51 156
2013.61 167
2013.71 180
2013.82 194
2013.92 207
2014.02 216
2014.12 221
2014.23 221
2014.33 215
2014.43 206
2014.53 192
2014.64 176
2014.74 158
2014.84 140
2014.95 123
2015.05 107
2015.15 95
2015.25 86
2015.36 80
2015.46 76
2015.56 77
2015.67 80
2015.77 88
2015.87 100
2015.97 116
2016.08 133
2016.18 149
2016.28 164
2016.39 176
2016.49 185
2016.59 193
2016.70 201
2016.80 208
2016.90 215
2017.00 220
2017.11 221
2017.21 218
2017.31 211
2017.42 201
2017.52 189
2017.62 177
2017.72 166
2017.83 155
2017.93 144
2018.03 131
2018.14 114
2018.24 94
2018.34 71
2018.44 47
2018.55 25
2018.65 6
2018.75 0
2018.86 0
2018.96 0
2019.06 0
2019.17 0
2019.27 0
2019.37 0
2019.47 0
2019.58 1
2019.68 14
2019.78 27
2019.89 38
2019.99 48
2020.09 54
2020.19 58
2020.30 61
2020.40 64
2020.50 69
2020.61 79
2020.71 92
2020.81 108
2020.92 124
2021.02 137
2021.12 145
2021.22 145
2021.33 138
2021.43 125
2021.53 107
2021.64 87
2021.74 68
2021.84 52
2021.95 41
2022.05 34
2022.15 32
2022.26 34
2022.36 39
2022.46 45
2022.56 51
2022.67 57
2022.77 63
2022.87 70
2022.98 80
2023.08 94
2023.18 111
2023.29 129
2023.39 148
2023.49 164
2023.59 174
2023.70 177
2023.80 172
2023.90 161
2024.01 145
2024.11 128
2024.21 111
2024.32 96
2024.42 84
2024.52 75
2024.63 71
2024.73 70
2024.83 73
2024.94 78
2025.04 83
2025.14 88
2025.24 91
2025.35 91
2025.45 88
2025.55 83
2025.66 77
2025.76 72
2025.86 69
2025.97 69
2026.07 70
2026.17 73
2026.28 76
2026.38 78
2026.48 79
2026.59 79
2026.69 77
2026.79 73
2026.89 68
2027.00 61
2027.10 52
2027.20 40
2027.31 26
2027.41 11
2027.51 0
2027.62 0
2027.72 0
2027.82 0
2027.93 0
2028.03 4
2028.13 19
2028.24 34
2028.34 44
2028.44 50
2028.55 51
2028.65 48
2028.75 45
2028.85 43
2028.96 44
2029.06 51
2029.16 61
2029.27 73
2029.37 85
2029.47 96
2029.58 103
2029.68 108
2029.78 110
2029.89 112
2029.99 114
2030.09 119
2030.20 124
2030.30 128
2030.40 131
2030.51 130
2030.61 126
2030.71 119
2030.82 107
2030.92 94
2031.02 79
2031.13 63
2031.23 47
2031.33 31
2031.44 19
2031.54 11
2031.64 9
2031.75 13
2031.85 24
2031.95 40
2032.06 59
2032.16 79
2032.26 99
2032.37 117
2032.47 134
2032.57 148
2032.68 161
2032.78 172
2032.88 179
2032.99 183
2033.09 181
2033.19 174
2033.30 164
2033.40 150
2033.50 135
2033.61 121
2033.71 111
2033.81 104
2033.92 102
2034.02 102
2034.12 104
2034.23 106
2034.33 107
2034.43 104
2034.54 100
2034.64 93
2034.74 86
2034.85 80
2034.95 77
2035.05 78
2035.16 83
2035.26 92
2035.36 104
2035.47 117
2035.57 128
2035.67 134
2035.78 134
2035.88 129
2035.98 118
2036.09 104
2036.19 91
2036.29 80
2036.40 73
2036.50 71
2036.60 72
2036.71 73
2036.81 73
2036.91 71
2037.02 67
2037.12 60
2037.22 54
2037.33 49
2037.43 48
2037.53 50
2037.64 56
2037.74 65
2037.84 75
2037.95 87
2038.05 98
2038.15 109
2038.26 120
2038.36 130
2038.46 140
2038.57 150
2038.67 161
2038.77 172
2038.88 180
2038.98 186
2039.09 186
2039.19 181
2039.29 170
2039.40 153
2039.50 132
2039.60 108
2039.71 84
2039.81 62
2039.91 42
2040.02 27
2040.12 16
2040.22 10
2040.33 8
2040.43 9
2040.53 11
2040.64 12
2040.74 11
2040.84 7
2040.95 1
2041.05 0
2041.15 0
2041.26 0
2041.36 0
2041.47 0
2041.57 0
2041.67 1
2041.78 10
2041.88 21
2041.98 33
2042.09 46
2042.19 61
2042.29 76
2042.40 91
2042.50 103
2042.60 111
2042.71 115
2042.81 113
2042.92 106
2043.02 97
2043.12 87
2043.23 78
2043.33 73
2043.43 71
2043.54 74
2043.64 80
2043.74 89
2043.85 101
2043.95 115
2044.05 132
2044.16 150
2044.26 171
2044.37 193
2044.47 216
2044.57 238
2044.68 255
2044.78 268
2044.88 275
2044.99 277
2045.09 275
2045.19 269
2045.30 263
2045.40 256
2045.51 249
2045.61 242
2045.71 234
2045.82 225
2045.92 214
2046.02 203
2046.13 191
2046.23 180
2046.33 170
2046.44 160
2046.54 150
2046.65 138
2046.75 126
2046.85 113
2046.96 99
2047.06 88
2047.16 79
2047.27 75
2047.37 74
2047.47 76
2047.58 79
2047.68 82
2047.79 83
2047.89 80
2047.99 75
2048.10 67
2048.20 61
2048.30 57
2048.41 57
2048.51 64
2048.62 75
2048.72 91
2048.82 109
2048.93 126
2049.03 141
2049.13 155
2049.24 166
2049.34 176
2049.44 184
2049.55 190
2049.65 195
2049.76 196
2049.86 195
2049.96 191
2050.07 186
2050.17 180
2050.27 175
2050.38 172
2050.48 171
2050.59 172
2050.69 175
2050.79 179
2050.90 186
2051.00 194
2051.10 203
2051.21 211
2051.31 215
2051.42 215
2051.52 209
2051.62 200
2051.73 189
2051.83 180
2051.94 174
2052.04 172
2052.14 174
2052.25 177
2052.35 181
2052.45 184
2052.56 187
2052.66 192
2052.77 198
2052.87 206
2052.97 215
2053.08 225
2053.18 232
2053.28 236
2053.39 237
2053.49 235
2053.60 230
2053.70 222
2053.80 212
2053.91 200
2054.01 186
2054.12 170
2054.22 153
2054.32 137
2054.43 124
2054.53 116
2054.63 113
2054.74 116
2054.84 124
2054.95 136
2055.05 150
2055.15 163
2055.26 174
2055.36 181
2055.47 184
2055.57 183
2055.67 180
2055.78 176
2055.88 173
2055.98 171
2056.09 173
2056.19 177
2056.30 181
2056.40 184
2056.50 185
2056.61 181
2056.71 171
2056.82 156
2056.92 137
2057.02 116
2057.13 97
2057.23 79
2057.34 66
2057.44 57
2057.54 52
2057.65 49
2057.75 49
2057.86 50
2057.96 50
2058.06 49
2058.17 46
2058.27 41
2058.38 33
2058.48 24
2058.58 14
2058.69 6
2058.79 0
2058.89 0
2059.00 0
2059.10 0
2059.21 0
2059.31 0
2059.41 0
2059.52 0
2059.62 0
2059.73 0
2059.83 0
2059.93 1
2060.04 7
2060.14 14
2060.25 20
2060.35 26
2060.45 33
2060.56 42
2060.66 53
2060.77 65
2060.87 79
2060.97 92
2061.08 102
2061.18 111
2061.29 117
2061.39 122
2061.49 128
2061.60 136
2061.70 148
2061.81 161
2061.91 174
2062.02 186
2062.12 192
2062.22 192
2062.33 184
2062.43 170
2062.54 151
2062.64 131
2062.74 112
2062.85 98
2062.95 89
2063.06 86
2063.16 86
2063.26 89
2063.37 93
2063.47 96
2063.58 100
2063.68 103
2063.78 108
2063.89 115
2063.99 122
2064.10 130
2064.20 136
2064.30 137
2064.41 133
2064.51 124
2064.62 111
2064.72 96
2064.83 82
2064.93 72
2065.03 66
2065.14 65
2065.24 67
2065.35 71
2065.45 74
2065.55 76
2065.66 74
2065.76 70
2065.87 66
2065.97 62
2066.07 59
2066.18 58
2066.28 60
2066.39 64
2066.49 69
2066.60 77
2066.70 87
2066.80 100
2066.91 116
2067.01 132
2067.12 147
2067.22 159
2067.32 165
2067.43 164
2067.53 157
2067.64 147
2067.74 137
2067.85 130
2067.95 128
2068.05 133
2068.16 142
2068.26 152
2068.37 159
2068.47 162
2068.58 159
2068.68 150
2068.78 137
2068.89 123
2068.99 109
2069.10 97
2069.20 89
2069.30 84
2069.41 81
2069.51 83
2069.62 87
2069.72 95
2069.83 107
2069.93 121
2070.03 136
2070.14 150
2070.24 160
2070.35 168
2070.45 174
2070.56 178
2070.66 183
2070.76 190
2070.87 199
2070.97 208
2071.08 215
2071.18 217
2071.29 214
2071.39 206
2071.49 196
2071.60 186
2071.70 181
2071.81 182
2071.91 190
2072.02 204
2072.12 219
2072.22 234
2072.33 245
2072.43 251
2072.54 254
2072.64 254
2072.75 255
2072.85 257
2072.95 262
2073.06 269
2073.16 278
2073.27 287
2073.37 295
2073.48 299
2073.58 300
2073.68 298
2073.79 292
2073.89 285
2074.00 276
2074.10 265
2074.21 255
2074.31 243
2074.42 230
2074.52 217
2074.62 203
2074.73 189
2074.83 176
2074.94 164
2075.04 154
2075.15 145
2075.25 137
2075.35 128
2075.46 118
2075.56 106
2075.67 92
2075.77 78
2075.88 66
2075.98 57
2076.09 54
2076.19 57
2076.29 66
2076.40 78
2076.50 91
2076.61 104
2076.71 115
2076.82 123
2076.92 130
2077.03 136
2077.13 143
2077.23 150
2077.34 158
2077.44 166
2077.55 172
2077.65 176
2077.76 177
2077.86 173
2077.96 165
2078.07 153
2078.17 140
2078.28 128
2078.38 119
2078.49 114
2078.59 113
2078.70 115
2078.80 119
2078.91 123
2079.01 126
2079.11 128
2079.22 130
2079.32 133
2079.43 137
2079.53 143
2079.64 149
2079.74 155
2079.85 159
2079.95 161
2080.05 161
2080.16 159
2080.26 158
2080.37 158
2080.47 160
2080.58 164
2080.68 169
2080.79 174
2080.89 178
2081.00 179
2081.10 176
2081.20 170
2081.31 159
2081.41 145
2081.52 129
2081.62 111
2081.73 94
2081.83 79
2081.94 67
2082.04 60
2082.15 57
2082.25 58
2082.35 61
2082.46 65
2082.56 69
2082.67 70
2082.77 69
2082.88 66
2082.98 61
2083.09 56
2083.19 52
2083.30 50
2083.40 52
2083.50 55
2083.61 61
2083.71 66
2083.82 69
2083.92 67
2084.03 61
2084.13 52
2084.24 40
2084.34 29
2084.45 22
2084.55 21
2084.66 27
2084.76 39
2084.86 56
2084.97 75
2085.07 92
2085.18 107
2085.28 117
2085.39 122
2085.49 122
2085.60 117
2085.70 108
2085.81 95
2085.91 78
2086.02 58
2086.12 37
2086.22 17
2086.33 0
2086.43 0
2086.54 0
2086.64 0
2086.75 0
2086.85 0
2086.96 1
2087.06 4
2087.17 6
2087.27 5
2087.38 4
2087.48 4
2087.59 7
2087.69 13
2087.79 24
2087.90 39
2088.00 55
2088.11 72
2088.21 88
2088.32 100
2088.42 109
2088.53 114
2088.63 116
2088.74 116
2088.84 118
2088.95 124
2089.05 134
2089.16 148
2089.26 167
2089.37 186
2089.47 203
2089.57 216
2089.68 222
2089.78 224
2089.89 222
2089.99 217
2090.10 214
2090.20 213
2090.31 215
2090.41 222
2090.52 231
2090.62 241
2090.73 252
2090.83 261
2090.94 267
2091.04 268
2091.15 263
2091.25 253
2091.36 239
2091.46 223
2091.57 209
2091.67 198
2091.78 192
2091.88 193
2091.98 199
2092.09 209
2092.19 219
2092.30 227
2092.40 231
2092.51 230
2092.61 225
2092.72 215
2092.82 204
2092.93 192
2093.03 181
2093.14 170
2093.24 159
2093.35 149
2093.45 138
2093.56 128
2093.66 120
2093.77 116
2093.87 116
2093.98 120
2094.08 128
2094.19 136
2094.29 141
2094.40 142
2094.50 137
2094.61 126
2094.71 112
2094.82 96
2094.92 81
2095.02 67
2095.13 55
2095.23 45
2095.34 36
2095.44 27
2095.55 19
2095.65 13
2095.76 9
2095.86 9
2095.97 12
2096.07 17
2096.18 22
2096.28 27
2096.39 31
2096.49 35
2096.60 39
2096.70 44
2096.81 50
2096.91 57
2097.02 63
2097.12 68
2097.23 68
2097.33 65
2097.44 56
2097.54 45
2097.65 32
2097.75 19
2097.86 7
2097.96 0
2098.07 0
2098.17 0
2098.28 0
2098.38 0
2098.49 0
2098.59 0
2098.70 0
2098.80 6
2098.91 11
2099.01 13
2099.12 13
2099.22 10
2099.33 5
2099.43 0
2099.54 0
2099.64 1
2099.75 8
2099.85 18
2099.96 29
2100.06 40
2100.17 49
2100.27 55
2100.38 58
2100.48 58
2100.59 57
2100.69 56
2100.80 54
2100.90 53
2101.01 54
2101.11 58
2101.22 64
2101.32 73
2101.43 82
2101.53 90
2101.64 94
2101.74 93
2101.85 89
2101.95 81
2102.06 73
2102.16 66
2102.27 62
2102.37 60
2102.48 60
2102.58 60
2102.69 59
2102.79 55
2102.90 48
2103.00 39
2103.11 27
2103.21 16
2103.32 6
2103.42 1
2103.53 0
2103.63 7
2103.74 21
2103.84 41
2103.95 67
2104.05 94
2104.16 122
2104.26 146
2104.37 165
2104.47 177
2104.58 182
2104.68 182
2104.79 178
2104.89 173
2105.00 171
2105.11 173
2105.21 179
2105.32 188
2105.42 197
2105.53 204
2105.63 207
2105.74 204
2105.84 197
2105.95 188
2106.05 180
2106.16 175
2106.26 176
2106.37 181
2106.47 189
2106.58 197
2106.68 204
2106.79 205
2106.89 203
2107.00 197
2107.10 189
2107.21 181
2107.31 173
2107.42 166
2107.52 161
2107.63 156
2107.73 152
2107.84 147
2107.94 143
2108.05 141
2108.15 141
2108.26 144
2108.37 151
2108.47 161
2108.58 172
2108.68 181
2108.79 188
2108.89 189
2109.00 185
2109.10 175
2109.21 161
2109.31 147
2109.42 134
2109.52 124
2109.63 117
2109.73 115
2109.84 117
2109.94 122
2110.05 129
2110.15 137
2110.26 145
2110.36 150
2110.47 152
2110.58 150
2110.68 144
2110.79 134
2110.89 123
2111.00 113
2111.10 107
2111.21 103
2111.31 102
2111.42 103
2111.52 103
2111.63 100
2111.73 94
2111.84 86
2111.94 77
2112.05 69
2112.15 62
2112.26 57
2112.37 56
2112.47 57
2112.58 61
2112.68 68
2112.79 79
2112.89 93
2113.00 109
2113.10 126
2113.21 141
2113.31 154
2113.42 161
2113.52 163
2113.63 160
2113.73 152
2113.84 140
2113.95 127
2114.05 113
2114.16 100
2114.26 89
2114.37 80
2114.47 76
2114.58 76
2114.68 82
2114.79 93
2114.89 109
2115.00 129
2115.10 152
2115.21 174
2115.32 193
2115.42 208
2115.53 216
2115.63 216
2115.74 210
2115.84 200
2115.95 187
2116.05 175
2116.16 167
2116.26 162
2116.37 161
2116.47 162
2116.58 164
2116.69 165
2116.79 162
2116.90 156
2117.00 147
2117.11 136
2117.21 125
2117.32 114
2117.42 107
2117.53 102
2117.63 100
2117.74 101
2117.84 104
2117.95 107
2118.06 112
2118.16 117
2118.27 123
2118.37 130
2118.48 138
2118.58 147
2118.69 158
2118.79 168
2118.90 178
2119.01 186
2119.11 194
2119.22 199
2119.32 203
2119.43 203
2119.53 200
2119.64 192
2119.74 182
2119.85 169
2119.95 155
2120.06 142
2120.17 133
2120.27 128
2120.38 128
2120.48 133
2120.59 142
2120.69 154
2120.80 167
2120.90 180
2121.01 192
2121.12 203
2121.22 212
2121.33 221
2121.43 230
2121.54 238
2121.64 244
2121.75 249
2121.85 251
2121.96 252
2122.06 250
2122.17 246
2122.28 241
2122.38 236
2122.49 231
2122.59 224
2122.70 217
2122.80 208
2122.91 198
2123.01 188
2123.12 177
2123.23 169
2123.33 162
2123.44 157
2123.54 155
2123.65 154
2123.75 155
2123.86 156
2123.97 158
2124.07 161
2124.18 164
2124.28 167
2124.39 171
2124.49 174
2124.60 178
2124.70 181
2124.81 184
2124.92 186
2125.02 185
2125.13 182
2125.23 175
2125.34 165
2125.44 153
2125.55 139
2125.66 126
2125.76 114
2125.87 105
2125.97 99
2126.08 95
2126.18 94
2126.29 95
2126.39 98
2126.50 103
2126.61 110
2126.71 118
2126.82 128
2126.92 137
2127.03 144
2127.13 148
2127.24 149
2127.35 149
2127.45 149
2127.56 152
2127.66 158
2127.77 168
2127.87 181
2127.98 194
2128.09 205
2128.19 211
2128.30 212
2128.40 210
2128.51 205
2128.61 200
2128.72 199
2128.83 202
2128.93 208
2129.04 216
2129.14 222
2129.25 223
2129.35 216
2129.46 201
2129.57 180
2129.67 154
2129.78 127
2129.88 103
2129.99 81
2130.09 63
2130.20 48
2130.31 34
2130.41 20
2130.52 6
2130.62 0
2130.73 0
2130.83 0
2130.94 0
2131.05 0
2131.15 4
2131.26 13
2131.36 18
2131.47 17
2131.58 11
2131.68 3
2131.79 0
2131.89 0
2132.00 0
2132.10 6
2132.21 21
2132.32 36
2132.42 49
2132.53 56
2132.63 57
2132.74 53
2132.84 47
2132.95 41
2133.06 37
2133.16 38
2133.27 43
2133.37 50
2133.48 58
2133.59 65
2133.69 71
2133.80 75
2133.90 79
2134.01 84
2134.11 89
2134.22 95
2134.33 100
2134.43 103
2134.54 103
2134.64 101
2134.75 98
2134.86 96
2134.96 97
2135.07 101
2135.17 109
2135.28 120
2135.39 132
2135.49 143
2135.60 152
2135.70 158
2135.81 162
2135.91 164
2136.02 165
2136.13 165
2136.23 165
2136.34 164
2136.44 164
2136.55 162
2136.66 161
2136.76 160
2136.87 159
2136.97 159
2137.08 159
2137.19 157
2137.29 153
2137.40 148
2137.50 142
2137.61 137
2137.72 136
2137.82 141
2137.93 154
2138.03 173
2138.14 197
2138.25 221
2138.35 242
2138.46 258
2138.56 265
2138.67 264
2138.77 257
2138.88 246
2138.99 234
2139.09 224
2139.20 217
2139.30 214
2139.41 215
2139.52 219
2139.62 223
2139.73 227
2139.83 229
2139.94 228
2140.05 224
2140.15 218
2140.26 209
2140.36 198
2140.47 185
2140.58 172
2140.68 159
2140.79 149
2140.89 141
2141.00 138
2141.11 138
2141.21 141
2141.32 145
2141.42 148
2141.53 149
2141.64 147
2141.74 140
2141.85 130
2141.96 118
2142.06 107
2142.17 99
2142.27 94
2142.38 93
2142.49 94
2142.59 98
2142.70 100
2142.80 101
2142.91 99
2143.02 97
2143.12 95
2143.23 97
2143.33 103
2143.44 114
2143.55 130
2143.65 147
2143.76 163
2143.86 174
2143.97 181
2144.08 184
2144.18 184
2144.29 185
2144.39 188
2144.50 195
2144.61 205
2144.71 215
2144.82 223
2144.93 227
2145.03 226
2145.14 219
2145.24 209
2145.35 198
2145.46 187
2145.56 179
2145.67 173
2145.77 171
2145.88 170
2145.99 171
2146.09 173
2146.20 176
2146.31 179
2146.41 181
2146.52 181
2146.62 179
2146.73 176
2146.84 170
2146.94 161
2147.05 151
2147.15 139
2147.26 127
2147.37 116
2147.47 105
2147.58 96
2147.69 89
2147.79 83
2147.90 79
2148.00 77
2148.11 77
2148.22 79
2148.32 83
2148.43 91
2148.53 100
2148.64 111
2148.75 122
2148.85 131
2148.96 138
2149.07 141
2149.17 142
2149.28 141
2149.38 139
2149.49 138
2149.60 137
2149.70 139
2149.81 143
2149.92 147
2150.02 151
2150.13 154
2150.23 155
2150.34 154
2150.45 152
2150.55 150
2150.66 151
2150.77 156
2150.87 164
2150.98 178
2151.08 194
2151.19 213
2151.30 231
2151.40 248
2151.51 262
2151.62 273
2151.72 282
2151.83 287
2151.93 288
2152.04 286
2152.15 281
2152.25 274
2152.36 266
2152.47 258
2152.57 252
2152.68 248
2152.79 246
2152.89 244
2153.00 242
2153.10 238
2153.21 234
2153.32 230
2153.42 230
2153.53 234
2153.64 245
2153.74 260
2153.85 277
2153.96 295
2154.06 309
2154.17 319
2154.27 322
2154.38 319
2154.49 311
2154.59 298
2154.70 282
2154.81 264
2154.91 244
2155.02 224
2155.12 204
2155.23 185
2155.34 167
2155.44 149
2155.55 133
2155.66 118
2155.76 106
2155.87 97
2155.98 92
2156.08 92
2156.19 97
2156.30 105
2156.40 116
2156.51 128
2156.61 140
2156.72 150
2156.83 159
2156.93 167
2157.04 174
2157.15 180
2157.25 185
2157.36 190
2157.47 196
2157.57 202
2157.68 209
2157.79 218
2157.89 228
2158.00 238
2158.10 248
2158.21 255
2158.32 259
2158.42 259
2158.53 257
2158.64 254
2158.74 251
2158.85 252
2158.96 256
2159.06 263
2159.17 272
2159.28 280
2159.38 284
2159.49 283
2159.59 275
2159.70 262
2159.81 244
2159.91 225
2160.02 206
2160.13 190
2160.23 178
2160.34 171
2160.45 168
2160.55 168
2160.66 170
2160.77 172
2160.87 172
2160.98 168
2161.09 160
2161.19 149
2161.30 137
2161.41 126
2161.51 121
2161.62 123
2161.73 133
2161.83 153
2161.94 180
2162.04 212
2162.15 247
2162.26 280
2162.36 309
2162.47 332
2162.58 349
2162.68 358
2162.79 360
2162.90 358
2163.00 353
2163.11 347
2163.22 343
2163.32 340
2163.43 338
2163.54 336
2163.64 333
2163.75 327
2163.86 318
2163.96 307
2164.07 294
2164.18 281
2164.28 271
2164.39 264
2164.50 260
2164.60 258
2164.71 258
2164.82 257
2164.92 254
2165.03 247
2165.14 235
2165.24 220
2165.35 201
2165.46 183
2165.56 168
2165.67 160
2165.78 161
2165.88 172
2165.99 190
2166.10 213
2166.20 236
2166.31 257
2166.42 272
2166.52 280
2166.63 284
2166.74 283
2166.84 280
2166.95 274
2167.06 267
2167.16 256
2167.27 243
2167.38 226
2167.48 208
2167.59 191
2167.70 177
2167.80 167
2167.91 163
2168.02 164
2168.12 167
2168.23 171
2168.34 174
2168.44 174
2168.55 171
2168.66 165
2168.76 157
2168.87 150
2168.98 144
2169.08 141
2169.19 141
2169.30 145
2169.40 153
2169.51 163
2169.62 176
2169.72 189
2169.83 202
2169.94 214
2170.04 225
2170.15 234
2170.26 242
2170.36 250
2170.47 256
2170.58 261
2170.68 265
2170.79 266
2170.90 267
2171.00 266
2171.11 265
2171.22 263
2171.32 261
2171.43 261
2171.54 260
2171.64 258
2171.75 255
2171.86 248
2171.96 238
2172.07 224
2172.18 208
2172.28 189
2172.39 171
2172.50 155
2172.61 142
2172.71 132
2172.82 125
2172.93 119
2173.03 114
2173.14 109
2173.25 107
2173.35 107
2173.46 110
2173.57 114
2173.67 120
2173.78 125
2173.89 128
2173.99 127
2174.10 122
2174.21 115
2174.31 106
2174.42 97
2174.53 88
2174.63 80
2174.74 72
2174.85 63
2174.96 51
2175.06 37
2175.17 21
2175.28 2
2175.38 0
2175.49 0
2175.60 0
2175.70 0
2175.81 0
2175.92 0
2176.02 0
2176.13 1
2176.24 23
2176.34 44
2176.45 63
2176.56 77
2176.67 87
2176.77 90
2176.88 88
2176.99 81
2177.09 72
2177.20 63
2177.31 56
2177.41 55
2177.52 60
2177.63 72
2177.73 90
2177.84 112
2177.95 134
2178.06 155
2178.16 170
2178.27 180
2178.38 183
2178.48 180
2178.59 171
2178.70 160
2178.80 149
2178.91 139
2179.02 132
2179.13 131
2179.23 136
2179.34 148
2179.45 165
2179.55 187
2179.66 212
2179.77 239
2179.87 265
2179.98 288
2180.09 306
2180.19 318
2180.30 323
2180.41 321
2180.52 312
2180.62 298
2180.73 281
2180.84 263
2180.94 245
2181.05 230
2181.16 217
2181.26 206
2181.37 197
2181.48 188
2181.59 178
2181.69 169
2181.80 158
2181.91 148
2182.01 139
2182.12 131
2182.23 125
2182.34 121
2182.44 120
2182.55 121
2182.66 124
2182.76 126
2182.87 129
2182.98 131
2183.08 132
2183.19 133
2183.30 133
2183.41 132
2183.51 129
2183.62 125
2183.73 118
2183.83 110
2183.94 101
2184.05 93
2184.16 86
2184.26 82
2184.37 80
2184.48 81
2184.58 84
2184.69 88
2184.80 94
2184.90 103
2185.01 114
2185.12 129
2185.23 146
2185.33 163
2185.44 178
2185.55 188
2185.65 192
2185.76 189
2185.87 181
2185.98 170
2186.08 160
2186.19 153
2186.30 152
2186.40 157
2186.51 166
2186.62 176
2186.73 183
2186.83 185
2186.94 179
2187.05 168
2187.15 153
2187.26 138
2187.37 126
2187.48 120
2187.58 120
2187.69 126
2187.80 135
2187.90 144
2188.01 150
2188.12 154
2188.23 153
2188.33 149
2188.44 142
2188.55 134
2188.66 127
2188.76 121
2188.87 118
2188.98 118
2189.08 119
2189.19 121
2189.30 123
2189.41 123
2189.51 120
2189.62 116
2189.73 111
2189.83 104
2189.94 99
2190.05 93
2190.16 89
2190.26 86
2190.37 84
2190.48 84
2190.59 87
2190.69 91
2190.80 97
2190.91 104
2191.01 110
2191.12 114
2191.23 116
2191.34 116
2191.44 114
2191.55 112
2191.66 113
2191.76 115
2191.87 121
2191.98 131
2192.09 144
2192.19 160
2192.30 179
2192.41 200
2192.52 223
2192.62 245
2192.73 265
2192.84 282
2192.95 293
2193.05 297
2193.16 294
2193.27 284
2193.37 270
2193.48 253
2193.59 235
2193.70 219
2193.80 205
2193.91 194
2194.02 186
2194.13 180
2194.23 175
2194.34 170
2194.45 163
2194.55 153
2194.66 142
2194.77 128
2194.88 112
2194.98 96
2195.09 81
2195.20 66
2195.31 53
2195.41 44
2195.52 37
2195.63 32
2195.74 29
2195.84 27
2195.95 27
2196.06 27
2196.17 30
2196.27 35
2196.38 44
2196.49 57
2196.59 72
2196.70 89
2196.81 105
2196.92 121
2197.02 134
2197.13 144
2197.24 150
2197.35 151
2197.45 147
2197.56 139
2197.67 127
2197.78 112
2197.88 95
2197.99 79
2198.10 63
2198.21 49
2198.31 37
2198.42 27
2198.53 21
2198.64 17
2198.74 14
2198.85 13
2198.96 14
2199.07 15
2199.17 17
2199.28 19
2199.39 22
2199.50 25
2199.60 29
2199.71 32
2199.82 34
2199.93 33
2200.03 30
2200.14 25
2200.25 19
2200.36 13
2200.46 9
2200.57 9
2200.68 14
2200.79 24
2200.89 37
2201.00 51
2201.11 64
2201.22 74
2201.32 79
2201.43 79
2201.54 73
2201.65 63
2201.75 51
2201.86 39
2201.97 28
2202.08 21
2202.18 18
2202.29 22
2202.40 31
2202.51 43
2202.61 58
2202.72 74
2202.83 89
2202.94 101
2203.04 110
2203.15 114
2203.26 112
2203.37 106
2203.47 93
2203.58 77
2203.69 57
2203.80 37
2203.90 18
2204.01 2
2204.12 0
2204.23 0
2204.33 0
2204.44 0
2204.55 0
2204.66 0
2204.76 1
2204.87 4
2204.98 6
2205.09 7
2205.19 8
2205.30 9
2205.41 13
2205.52 18
2205.63 23
2205.73 28
2205.84 31
2205.95 32
2206.06 31
2206.16 27
2206.27 22
2206.38 17
2206.49 14
2206.59 14
2206.70 17
2206.81 23
2206.92 32
2207.02 42
2207.13 51
2207.24 58
2207.35 60
2207.45 60
2207.56 58
2207.67 55
2207.78 55
2207.89 59
2207.99 68
2208.10 80
2208.21 94
2208.32 106
2208.42 116
2208.53 121
2208.64 122
2208.75 119
2208.85 114
2208.96 109
2209.07 106
2209.18 105
2209.29 106
2209.39 109
2209.50 112
2209.61 116
2209.72 120
2209.82 125
2209.93 130
2210.04 133
2210.15 136
2210.25 135
2210.36 132
2210.47 126
2210.58 119
2210.69 112
2210.79 107
2210.90 105
2211.01 105
2211.12 107
2211.22 110
2211.33 111
2211.44 111
2211.55 108
2211.66 102
2211.76 93
2211.87 83
2211.98 73
2212.09 65
2212.19 59
2212.30 56
2212.41 55
2212.52 56
2212.63 58
2212.73 59
2212.84 59
2212.95 57
2213.06 54
2213.16 50
2213.27 47
2213.38 46
2213.49 46
2213.60 49
2213.70 53
2213.81 57
2213.92 61
2214.03 64
2214.13 68
2214.24 72
2214.35 78
2214.46 86
2214.57 96
2214.67 108
2214.78 120
2214.89 131
2215.00 141
2215.11 148
2215.21 153
2215.32 156
2215.43 157
2215.54 156
2215.64 152
2215.75 147
2215.86 139
2215.97 129
2216.08 117
2216.18 102
2216.29 87
2216.40 71
2216.51 54
2216.62 39
2216.72 25
2216.83 13
2216.94 6
2217.05 2
2217.15 3
2217.26 7
2217.37 13
2217.48 22
2217.59 33
2217.69 45
2217.80 58
2217.91 71
2218.02 84
2218.13 96
2218.23 106
2218.34 114
2218.45 119
2218.56 122
2218.67 121
2218.77 119
2218.88 115
2218.99 109
2219.10 102
2219.20 94
2219.31 84
2219.42 74
2219.53 63
2219.64 51
2219.74 40
2219.85 31
2219.96 24
2220.07 21
2220.18 22
2220.28 27
2220.39 35
2220.50 44
2220.61 52
2220.72 56
2220.82 55
2220.93 48
2221.04 35
2221.15 19
2221.26 1
2221.36 0
2221.47 0
2221.58 0
2221.69 0
2221.80 0
2221.90 0
2222.01 0
2222.12 6
2222.23 18
2222.34 27
2222.44 33
2222.55 36
2222.66 35
2222.77 33
2222.88 29
2222.98 26
2223.09 23
2223.20 21
2223.31 20
2223.42 21
2223.52 23
2223.63 27
2223.74 31
2223.85 36
2223.96 39
2224.07 41
2224.17 39
2224.28 33
2224.39 24
2224.50 14
2224.61 6
2224.71 3
2224.82 7
2224.93 19
2225.04 38
2225.15 62
2225.25 87
2225.36 110
2225.47 126
2225.58 135
2225.69 136
2225.79 131
2225.90 121
2226.01 109
2226.12 97
2226.23 87
2226.33 78
2226.44 72
2226.55 69
2226.66 68
2226.77 68
2226.88 70
2226.98 71
2227.09 72
2227.20 70
2227.31 66
2227.42 60
2227.52 51
2227.63 42
2227.74 34
2227.85 28
2227.96 25
2228.07 25
2228.17 27
2228.28 32
2228.39 38
2228.50 45
2228.61 51
2228.71 57
2228.82 63
2228.93 67
2229.04 71
2229.15 74
2229.26 77
2229.36 80
2229.47 84
2229.58 88
2229.69 94
2229.80 99
2229.90 105
2230.01 110
2230.12 114
2230.23 116
2230.34 118
2230.45 118
2230.55 117
2230.66 115
2230.77 113
2230.88 111
2230.99 110
2231.09 109
2231.20 111
2231.31 116
2231.42 124
2231.53 133
2231.64 142
2231.74 149
2231.85 152
2231.96 151
2232.07 145
2232.18 135
2232.29 124
2232.39 112
2232.50 103
2232.61 97
2232.72 96
2232.83 99
2232.93 107
2233.04 116
2233.15 126
2233.26 135
2233.37 142
2233.48 147
2233.58 151
2233.69 155
2233.80 160
2233.91 166
2234.02 173
2234.13 178
2234.23 182
2234.34 181
2234.45 176
2234.56 165
2234.67 150
2234.78 131
2234.88 110
2234.99 88
2235.10 68
2235.21 51
2235.32 38
2235.43 30
2235.53 26
2235.64 24
2235.75 23
2235.86 20
2235.97 15
2236.08 7
2236.18 0
2236.29 0
2236.40 0
2236.51 0
2236.62 0
2236.73 0
2236.83 0
2236.94 0
2237.05 14
2237.16 26
2237.27 35
2237.38 40
2237.48 43
2237.59 45
2237.70 48
2237.81 52
2237.92 58
2238.03 63
2238.14 66
2238.24 65
2238.35 59
2238.46 50
2238.57 39
2238.68 28
2238.79 19
2238.89 14
2239.00 14
2239.11 17
2239.22 23
2239.33 30
2239.44 36
2239.54 41
2239.65 45
2239.76 47
2239.87 48
2239.98 48
2240.09 48
2240.20 49
2240.30 51
2240.41 53
2240.52 54
2240.63 54
2240.74 52
2240.85 48
2240.95 42
2241.06 35
2241.17 28
2241.28 22
2241.39 19
2241.50 20
2241.61 26
2241.71 35
2241.82 48
2241.93 62
2242.04 77
2242.15 91
2242.26 101
2242.36 109
2242.47 113
2242.58 114
2242.69 114
2242.80 114
2242.91 114
2243.02 115
2243.12 117
2243.23 118
2243.34 117
2243.45 116
2243.56 112
2243.67 107
2243.78 101
2243.88 94
2243.99 87
2244.10 79
2244.21 72
2244.32 67
2244.43 64
2244.54 64
2244.64 67
2244.75 72
2244.86 77
2244.97 79
2245.08 78
2245.19 73
2245.30 65
2245.40 58
2245.51 54
2245.62 56
2245.73 65
2245.84 80
2245.95 99
2246.06 118
2246.16 133
2246.27 144
2246.38 150
2246.49 151
2246.60 150
2246.71 147
2246.82 144
2246.92 142
2247.03 141
2247.14 138
2247.25 135
2247.36 129
2247.47 122
2247.58 114
2247.68 106
2247.79 98
2247.90 93
2248.01 91
2248.12 91
2248.23 94
2248.34 100
2248.45 110
2248.55 123
2248.66 139
2248.77 157
2248.88 176
2248.99 193
2249.10 207
2249.21 215
2249.31 217
2249.42 212
2249.53 201
2249.64 185
2249.75 167
2249.86 149
2249.97 133
2250.08 122
2250.18 115
2250.29 115
2250.40 120
2250.51 128
2250.62 138
2250.73 146
2250.84 153
2250.95 156
2251.05 157
2251.16 157
2251.27 157
2251.38 159
2251.49 162
2251.60 166
2251.71 169
2251.81 171
2251.92 170
2252.03 167
2252.14 163
2252.25 158
2252.36 154
2252.47 149
2252.58 144
2252.68 139
2252.79 134
2252.90 128
2253.01 124
2253.12 121
2253.23 122
2253.34 126
2253.45 134
2253.55 145
2253.66 155
2253.77 164
2253.88 168
2253.99 168
2254.10 160
2254.21 146
2254.32 126
2254.43 100
2254.53 71
2254.64 41
2254.75 11
2254.86 0
2254.97 0
2255.08 0
2255.19 0
2255.30 0
2255.40 0
2255.51 0
2255.62 0
2255.73 11
2255.84 27
2255.95 43
2256.06 57
2256.17 72
2256.28 86
2256.38 102
2256.49 116
2256.60 130
2256.71 140
2256.82 144
2256.93 143
2257.04 134
2257.15 120
2257.25 103
2257.36 84
2257.47 68
2257.58 54
2257.69 45
2257.80 40
2257.91 38
2258.02 37
2258.13 36
2258.23 35
2258.34 34
2258.45 35
2258.56 38
2258.67 45
2258.78 54
2258.89 66
2259.00 79
2259.11 91
2259.21 103
2259.32 113
2259.43 122
2259.54 130
2259.65 137
2259.76 142
2259.87 143
2259.98 141
2260.09 135
2260.20 126
2260.30 116
2260.41 106
2260.52 98
2260.63 93
2260.74 88
2260.85 85
2260.96 83
2261.07 81
2261.18 80
2261.28 81
2261.39 84
2261.50 91
2261.61 102
2261.72 117
2261.83 134
2261.94 154
2262.05 174
2262.16 195
2262.27 212
2262.37 226
2262.48 233
2262.59 234
2262.70 229
2262.81 219
2262.92 207
2263.03 195
2263.14 185
2263.25 176
2263.36 169
2263.46 162
2263.57 155
2263.68 146
2263.79 137
2263.90 127
2264.01 118
2264.12 114
2264.23 114
2264.34 119
2264.45 130
2264.55 143
2264.66 158
2264.77 171
2264.88 182
2264.99 189
2265.10 193
2265.21 198
2265.32 203
2265.43 212
2265.54 223
2265.65 239
2265.75 255
2265.86 271
2265.97 282
2266.08 287
2266.19 284
2266.30 272
2266.41 253
2266.52 229
2266.63 202
2266.74 175
2266.85 151
2266.95 134
2267.06 123
2267.17 119
2267.28 123
2267.39 131
2267.50 142
2267.61 152
2267.72 160
2267.83 164
2267.94 167
2268.05 168
2268.15 171
2268.26 177
2268.37 188
2268.48 204
2268.59 223
2268.70 245
2268.81 267
2268.92 288
2269.03 304
2269.14 315
2269.25 319
2269.36 316
2269.46 308
2269.57 299
2269.68 289
2269.79 283
2269.90 281
2270.01 284
2270.12 291
2270.23 298
2270.34 305
2270.45 309
2270.56 308
2270.67 303
2270.77 294
2270.88 283
2270.99 270
2271.10 256
2271.21 241
2271.32 225
2271.43 211
2271.54 198
2271.65 188
2271.76 183
2271.87 183
2271.98 187
2272.08 194
2272.19 201
2272.30 206
2272.41 207
2272.52 202
2272.63 192
2272.74 176
2272.85 158
2272.96 140
2273.07 125
2273.18 115
2273.29 110
2273.40 112
2273.50 117
2273.61 123
2273.72 127
2273.83 126
2273.94 121
2274.05 112
2274.16 101
2274.27 90
2274.38 83
2274.49 78
2274.60 76
2274.71 74
2274.82 70
2274.93 62
2275.03 51
2275.14 38
2275.25 27
2275.36 19
2275.47 17
2275.58 19
2275.69 26
2275.80 34
2275.91 41
2276.02 45
2276.13 47
2276.24 46
2276.35 44
2276.46 42
2276.57 40
2276.67 37
2276.78 34
2276.89 31
2277.00 26
2277.11 22
2277.22 18
2277.33 17
2277.44 19
2277.55 25
2277.66 33
2277.77 44
2277.88 54
2277.99 63
2278.10 70
2278.21 75
2278.31 77
2278.42 76
2278.53 75
2278.64 72
2278.75 67
2278.86 62
2278.97 54
2279.08 46
2279.19 38
2279.30 32
2279.41 28
2279.52 27
2279.63 28
2279.74 33
2279.85 38
2279.96 45
2280.07 50
2280.17 55
2280.28 57
2280.39 58
2280.50 56
2280.61 55
2280.72 54
2280.83 56
2280.94 63
2281.05 75
2281.16 92
2281.27 113
2281.38 135
2281.49 154
2281.60 170
2281.71 179
2281.82 181
2281.93 178
2282.03 170
2282.14 160
2282.25 149
2282.36 139
2282.47 130
2282.58 124
2282.69 123
2282.80 125
2282.91 131
2283.02 142
2283.13 155
2283.24 169
2283.35 183
2283.46 193
2283.57 199
2283.68 201
2283.79 197
2283.90 189
2284.01 179
2284.12 169
2284.22 159
2284.33 152
2284.44 148
2284.55 147
2284.66 151
2284.77 158
2284.88 167
2284.99 178
2285.10 190
2285.21 201
2285.32 210
2285.43 217
2285.54 221
2285.65 224
2285.76 226
2285.87 227
2285.98 229
2286.09 232
2286.20 235
2286.31 240
2286.42 245
2286.53 250
2286.63 254
2286.74 257
2286.85 258
2286.96 258
2287.07 256
2287.18 254
2287.29 252
2287.40 253
2287.51 258
2287.62 266
2287.73 279
2287.84 296
2287.95 315
2288.06 335
2288.17 353
2288.28 366
2288.39 371
2288.50 367
2288.61 353
2288.72 329
2288.83 297
2288.94 262
2289.05 225
2289.16 190
2289.27 158
2289.37 130
2289.48 106
2289.59 85
2289.70 69
2289.81 58
2289.92 52
2290.03 50
2290.14 52
2290.25 57
2290.36 65
2290.47 74
2290.58 83
2290.69 91
2290.80 98
2290.91 103
2291.02 107
2291.13 109
2291.24 109
2291.35 109
2291.46 108
2291.57 107
2291.68 107
2291.79 106
2291.90 106
2292.01 106
2292.12 107
2292.23 109
2292.34 109
2292.45 108
2292.56 104
2292.67 98
2292.77 89
2292.88 79
2292.99 69
2293.10 59
2293.21 51
2293.32 47
2293.43 45
2293.54 45
2293.65 47
2293.76 50
2293.87 53
2293.98 54
2294.09 54
2294.20 53
2294.31 52
2294.42 51
2294.53 52
2294.64 55
2294.75 59
2294.86 65
2294.97 72
2295.08 79
2295.19 85
2295.30 91
2295.41 94
2295.52 96
2295.63 95
2295.74 91
2295.85 83
2295.96 72
2296.07 60
2296.18 47
2296.29 34
2296.40 23
2296.51 14
2296.62 6
2296.73 0
2296.84 0
2296.95 0
2297.06 0
2297.17 0
2297.28 0
2297.39 0
2297.50 0
2297.61 1
2297.71 22
2297.82 45
2297.93 67
2298.04 85
2298.15 95
2298.26 99
2298.37 96
2298.48 88
2298.59 79
2298.70 70
2298.81 64
2298.92 61
2299.03 62
2299.14 66
2299.25 70
2299.36 74
2299.47 77
2299.58 78
2299.69 77
2299.80 75
2299.91 73
2300.02 69
2300.13 65
2300.24 59
2300.35 52
2300.46 45
2300.57 40
2300.68 38
2300.79 41
2300.90 51
2301.01 67
2301.12 89
2301.23 115
2301.34 142
2301.45 169
2301.56 194
2301.67 216
2301.78 237
2301.89 258
2302.00 279
2302.11 304
2302.22 333
2302.33 366
2302.44 404
2302.55 445
2302.66 487
2302.77 528
2302.88 565
2302.99 598
2303.10 624
2303.21 646
2303.32 663
2303.43 678
2303.54 692
2303.65 708
2303.76 724
2303.87 743
2303.98 763
2304.09 784
2304.20 803
2304.31 820
2304.42 833
2304.53 840
2304.64 840
2304.75 833
2304.86 817
2304.97 795
2305.08 768
2305.19 739
2305.30 710
2305.41 684
2305.52 661
2305.63 643
2305.74 627
2305.85 613
2305.96 600
2306.07 588
2306.18 576
2306.29 565
2306.40 555
2306.51 546
2306.62 540
2306.73 536
2306.84 535
2306.95 536
2307.06 538
2307.17 540
2307.28 541
2307.39 540
2307.50 538
2307.61 533
2307.72 527
2307.83 522
2307.94 517
2308.05 513
2308.16 510
2308.27 509
2308.38 509
2308.49 507
2308.60 504
2308.71 497
2308.82 486
2308.93 470
2309.04 450
2309.15 427
2309.26 403
2309.37 380
2309.48 357
2309.59 337
2309.70 318
2309.81 300
2309.92 283
2310.03 267
2310.14 252
2310.25 240
2310.36 232
2310.47 228
2310.58 228
2310.69 230
2310.80 233
2310.91 236
2311.02 238
2311.13 238
2311.24 237
2311.35 235
2311.47 232
2311.58 228
2311.69 223
2311.80 215
2311.91 206
2312.02 195
2312.13 184
2312.24 173
2312.35 163
2312.46 156
2312.57 151
2312.68 149
2312.79 150
2312.90 155
2313.01 164
2313.12 176
2313.23 191
2313.34 206
2313.45 219
2313.56 229
2313.67 232
2313.78 229
2313.89 220
2314.00 207
2314.11 192
2314.22 179
2314.33 169
2314.44 166
2314.55 170
2314.66 179
2314.77 192
2314.88 205
2314.99 218
2315.10 230
2315.21 243
2315.32 258
2315.43 279
2315.54 308
2315.65 344
2315.76 386
2315.87 432
2315.98 478
2316.09 521
2316.20 560
2316.31 593
2316.43 621
2316.54 645
2316.65 665
2316.76 682
2316.87 698
2316.98 712
2317.09 725
2317.20 739
2317.31 753
2317.42 766
2317.53 778
2317.64 788
2317.75 795
2317.86 799
2317.97 801
2318.08 803
2318.19 807
2318.30 815
2318.41 826
2318.52 839
2318.63 853
2318.74 864
2318.85 871
2318.96 871
2319.07 864
2319.18 851
2319.29 832
2319.40 811
2319.51 787
2319.62 762
2319.73 739
2319.85 719
2319.96 701
2320.07 689
2320.18 682
2320.29 679
2320.40 680
2320.51 684
2320.62 687
2320.73 687
2320.84 684
2320.95 676
2321.06 664
2321.17 648
2321.28 629
2321.39 609
2321.50 588
2321.61 566
2321.72 544
2321.83 521
2321.94 497
2322.05 472
2322.16 447
2322.27 424
2322.38 402
2322.49 384
2322.61 370
2322.72 357
2322.83 347
2322.94 337
2323.05 327
2323.16 317
2323.27 307
2323.38 300
2323.49 295
2323.60 292
2323.71 292
2323.82 292
2323.93 292
2324.04 291
2324.15 288
2324.26 283
2324.37 276
2324.48 267
2324.59 256
2324.70 242
2324.81 225
2324.92 204
2325.04 181
2325.15 156
2325.26 130
2325.37 105
2325.48 82
2325.59 61
2325.70 43
2325.81 28
2325.92 15
2326.03 5
2326.14 0
2326.25 0
2326.36 0
2326.47 0
2326.58 0
2326.69 0
2326.80 0
2326.91 0
2327.02 0
2327.14 0
2327.25 0
2327.36 3
2327.47 8
2327.58 16
2327.69 24
2327.80 34
2327.91 44
2328.02 52
2328.13 59
2328.24 63
2328.35 64
2328.46 62
2328.57 59
2328.68 56
2328.79 53
2328.90 52
2329.01 52
2329.13 53
2329.24 55
2329.35 56
2329.46 56
2329.57 54
2329.68 50
2329.79 44
2329.90 37
2330.01 30
2330.12 24
2330.23 19
2330.34 16
2330.45 17
2330.56 21
2330.67 28
2330.78 36
2330.90 46
2331.01 56
2331.12 65
2331.23 72
2331.34 77
2331.45 82
2331.56 86
2331.67 91
2331.78 98
2331.89 106
2332.00 115
2332.11 124
2332.22 133
2332.33 139
2332.44 143
2332.55 145
2332.67 145
2332.78 143
2332.89 141
2333.00 137
2333.11 134
2333.22 131
2333.33 130
2333.44 132
2333.55 138
2333.66 148
2333.77 161
2333.88 176
2333.99 190
2334.10 201
2334.22 208
2334.33 212
2334.44 213
2334.55 212
2334.66 211
2334.77 209
2334.88 207
2334.99 203
2335.10 198
2335.21 191
2335.32 182
2335.43 173
2335.54 163
2335.65 153
2335.77 142
2335.88 131
2335.99 120
2336.10 107
2336.21 95
2336.32 82
2336.43 71
2336.54 62
2336.65 54
2336.76 49
2336.87 45
2336.98 42
2337.09 40
2337.21 37
2337.32 34
2337.43 28
2337.54 19
2337.65 7
2337.76 0
2337.87 0
2337.98 0
2338.09 0
2338.20 0
2338.31 0
2338.42 0
2338.53 2
2338.65 18
2338.76 31
2338.87 38
2338.98 39
2339.09 37
2339.20 35
2339.31 35
2339.42 39
2339.53 47
2339.64 56
2339.75 66
2339.86 75
2339.98 80
2340.09 83
2340.20 85
2340.31 85
2340.42 86
2340.53 86
2340.64 86
2340.75 84
2340.86 80
2340.97 73
2341.08 63
2341.19 51
2341.31 39
2341.42 27
2341.53 16
2341.64 6
2341.75 0
2341.86 0
2341.97 0
2342.08 0
2342.19 0
2342.30 11
2342.41 26
2342.53 45
2342.64 67
2342.75 90
2342.86 112
2342.97 131
2343.08 146
2343.19 154
2343.30 158
2343.41 156
2343.52 152
2343.63 146
2343.75 140
2343.86 135
2343.97 130
2344.08 124
2344.19 116
2344.30 107
2344.41 97
2344.52 86
2344.63 76
2344.74 69
2344.86 65
2344.97 64
2345.08 66
2345.19 68
2345.30 72
2345.41 76
2345.52 82
2345.63 88
2345.74 96
2345.85 105
2345.96 114
2346.08 119
2346.19 121
2346.30 117
2346.41 108
2346.52 94
2346.63 77
2346.74 59
2346.85 41
2346.96 25
2347.07 12
2347.19 4
2347.30 0
2347.41 0
2347.52 3
2347.63 9
2347.74 15
2347.85 19
2347.96 19
2348.07 16
2348.19 9
2348.30 0
2348.41 0
2348.52 0
2348.63 0
2348.74 0
2348.85 0
2348.96 0
2349.07 5
2349.18 14
2349.30 18
2349.41 19
2349.52 16
2349.63 10
2349.74 5
2349.85 2
2349.96 2
2350.07 6
2350.18 13
2350.30 21
2350.41 27
2350.52 31
2350.63 32
2350.74 27
2350.85 19
2350.96 7
2351.07 0
2351.18 0
2351.30 0
2351.41 0
2351.52 0
2351.63 0
2351.74 0
2351.85 15
2351.96 30
2352.07 39
2352.18 42
2352.30 37
2352.41 27
2352.52 14
2352.63 2
2352.74 0
2352.85 0
2352.96 2
2353.07 16
2353.18 35
2353.30 56
2353.41 80
2353.52 107
2353.63 134
2353.74 161
2353.85 188
2353.96 212
2354.07 232
2354.19 244
2354.30 249
2354.41 247
2354.52 240
2354.63 232
2354.74 224
2354.85 220
2354.96 220
2355.07 222
2355.19 224
2355.30 223
2355.41 217
2355.52 205
2355.63 188
2355.74 168
2355.85 147
2355.96 127
2356.08 111
2356.19 99
2356.30 90
2356.41 84
2356.52 79
2356.63 77
2356.74 75
2356.85 76
2356.97 78
2357.08 82
2357.19 85
2357.30 87
2357.41 86
2357.52 82
2357.63 77
2357.74 71
2357.86 67
2357.97 70
2358.08 79
2358.19 95
2358.30 116
2358.41 141
2358.52 165
2358.63 186
2358.75 202
2358.86 211
2358.97 214
2359.08 212
2359.19 205
2359.30 195
2359.41 185
2359.52 174
2359.64 165
2359.75 159
2359.86 156
2359.97 155
2360.08 155
2360.19 156
2360.30 154
2360.42 147
2360.53 135
2360.64 118
2360.75 98
2360.86 75
2360.97 53
2361.08 34
2361.19 20
2361.31 12
2361.42 9
2361.53 11
2361.64 17
2361.75 24
2361.86 32
2361.97 39
2362.09 45
2362.20 50
2362.31 56
2362.42 64
2362.53 73
2362.64 82
2362.75 92
2362.87 100
2362.98 104
2363.09 103
2363.20 98
2363.31 88
2363.42 77
2363.53 65
2363.64 55
2363.76 49
2363.87 46
2363.98 47
2364.09 50
2364.20 56
2364.31 62
2364.42 69
2364.54 77
2364.65 85
2364.76 93
2364.87 102
2364.98 109
2365.09 115
2365.20 119
2365.32 122
2365.43 124
2365.54 126
2365.65 129
2365.76 133
2365.87 137
2365.98 141
2366.10 142
2366.21 140
2366.32 134
2366.43 125
2366.54 115
2366.65 105
2366.77 99
2366.88 98
2366.99 101
2367.10 109
2367.21 120
2367.32 132
2367.43 143
2367.55 151
2367.66 154
2367.77 152
2367.88 146
2367.99 137
2368.10 127
2368.21 118
2368.33 110
2368.44 105
2368.55 103
2368.66 104
2368.77 108
2368.88 114
2369.00 124
2369.11 136
2369.22 152
2369.33 170
2369.44 190
2369.55 209
2369.66 228
2369.78 244
2369.89 255
2370.00 262
2370.11 264
2370.22 262
2370.33 257
2370.45 250
2370.56 242
2370.67 235
2370.78 230
2370.89 224
2371.00 218
2371.11 209
2371.23 197
2371.34 180
2371.45 159
2371.56 135
2371.67 109
2371.78 82
2371.90 58
2372.01 38
2372.12 22
2372.23 11
2372.34 5
2372.45 3
2372.57 4
2372.68 5
2372.79 6
2372.90 5
2373.01 4
2373.12 1
2373.24 0
2373.35 0
2373.46 0
2373.57 0
2373.68 0
2373.79 0
2373.91 0
2374.02 5
2374.13 16
2374.24 32
2374.35 51
2374.46 72
2374.58 93
2374.69 111
2374.80 125
2374.91 133
2375.02 137
2375.13 137
2375.25 135
2375.36 134
2375.47 135
2375.58 139
2375.69 147
2375.80 156
2375.92 164
2376.03 171
2376.14 173
2376.25 169
2376.36 161
2376.47 149
2376.59 135
2376.70 122
2376.81 111
2376.92 103
2377.03 97
2377.14 94
2377.26 91
2377.37 89
2377.48 86
2377.59 83
2377.70 77
2377.81 70
2377.93 60
2378.04 47
2378.15 32
2378.26 16
2378.37 1
2378.48 0
2378.60 0
2378.71 0
2378.82 0
2378.93 0
2379.04 0
2379.16 0
2379.27 0
2379.38 7
2379.49 22
2379.60 40
2379.71 57
2379.83 72
2379.94 82
2380.05 85
2380.16 81
2380.27 70
2380.39 53
2380.50 33
2380.61 14
2380.72 0
2380.83 0
2380.94 0
2381.06 0
2381.17 0
2381.28 12
2381.39 29
2381.50 44
2381.61 54
2381.73 60
2381.84 60
2381.95 55
2382.06 47
2382.17 37
2382.29 29
2382.40 22
2382.51 18
2382.62 17
2382.73 19
2382.85 21
2382.96 24
2383.07 25
2383.18 26
2383.29 25
2383.40 24
2383.52 22
2383.63 20
2383.74 18
2383.85 17
2383.96 18
2384.08 19
2384.19 21
2384.30 23
2384.41 26
2384.52 26
2384.64 23
2384.75 17
2384.86 8
2384.97 0
2385.08 0
2385.19 0
2385.31 0
2385.42 0
2385.53 8
2385.64 32
2385.75 61
2385.87 91
2385.98 118
2386.09 141
2386.20 158
2386.31 167
2386.43 171
2386.54 170
2386.65 165
2386.76 157
2386.87 147
2386.99 135
2387.10 122
2387.21 107
2387.32 90
2387.43 73
2387.55 55
2387.66 39
2387.77 23
2387.88 9
2387.99 0
2388.11 0
2388.22 0
2388.33 0
2388.44 0
2388.55 0
2388.67 0
2388.78 0
2388.89 0
2389.00 11
2389.11 31
2389.23 55
2389.34 81
2389.45 106
2389.56 130
2389.67 152
2389.79 168
2389.90 180
2390.01 184
2390.12 182
2390.23 175
2390.35 164
2390.46 151
2390.57 138
2390.68 126
2390.79 115
2390.91 104
2391.02 92
2391.13 79
2391.24 63
2391.35 48
2391.47 35
2391.58 28
2391.69 28
2391.80 37
2391.91 52
2392.03 72
2392.14 92
2392.25 109
2392.36 120
2392.47 126
2392.59 125
2392.70 121
2392.81 115
2392.92 109
2393.03 104
2393.15 100
2393.26 97
2393.37 94
2393.48 88
2393.60 79
2393.71 66
2393.82 49
2393.93 32
2394.04 15
2394.16 2
2394.27 0
2394.38 0
2394.49 0
2394.60 7
2394.72 22
2394.83 40
2394.94 61
2395.05 83
2395.17 105
2395.28 125
2395.39 143
2395.50 156
2395.61 164
2395.73 166
2395.84 164
2395.95 158
2396.06 152
2396.17 146
2396.29 143
2396.40 142
2396.51 145
2396.62 150
2396.74 154
2396.85 158
2396.96 159
2397.07 158
2397.18 154
2397.30 149
2397.41 143
2397.52 138
2397.63 133
2397.75 131
2397.86 133
2397.97 139
2398.08 149
2398.19 163
2398.31 178
2398.42 191
2398.53 199
2398.64 202
2398.76 197
2398.87 186
2398.98 172
2399.09 157
2399.20 145
2399.32 135
2399.43 128
2399.54 123
2399.65 117
2399.77 112
2399.88 106
2399.99 101
2400.10 99
2400.21 101
2400.33 108
2400.44 118
2400.55 129
2400.66 140
2400.78 147
2400.89 150
2401.00 146
2401.11 137
2401.22 124
2401.34 108
2401.45 92
2401.56 77
2401.67 66
2401.79 59
2401.90 56
2402.01 56
2402.12 58
2402.24 59
2402.35 58
2402.46 53
2402.57 44
2402.68 30
2402.80 13
2402.91 0
2403.02 0
2403.13 0
2403.25 0
2403.36 0
2403.47 0
2403.58 0
2403.70 0
2403.81 11
2403.92 20
2404.03 25
2404.15 27
2404.26 27
2404.37 25
2404.48 22
2404.59 20
2404.71 18
2404.82 16
2404.93 14
2405.04 13
2405.16 13
2405.27 14
2405.38 15
2405.49 17
2405.61 20
2405.72 23
2405.83 26
2405.94 28
2406.06 28
2406.17 27
2406.28 26
2406.39 24
2406.51 23
2406.62 25
2406.73 30
2406.84 39
2406.95 51
2407.07 63
2407.18 75
2407.29 84
2407.40 89
2407.52 90
2407.63 87
2407.74 81
2407.85 75
2407.97 70
2408.08 65
2408.19 63
2408.30 62
2408.42 63
2408.53 65
2408.64 69
2408.75 75
2408.87 82
2408.98 89
2409.09 95
2409.20 99
2409.32 100
2409.43 98
2409.54 93
2409.65 85
2409.77 76
2409.88 67
2409.99 59
2410.10 54
2410.22 52
2410.33 54
2410.44 60
2410.55 71
2410.67 86
2410.78 104
2410.89 124
2411.00 144
2411.12 161
2411.23 174
2411.34 182
2411.45 185
2411.57 185
2411.68 181
2411.79 177
2411.90 174
2412.02 172
2412.13 171
2412.24 171
2412.35 172
2412.47 172
2412.58 171
2412.69 169
2412.80 167
2412.92 165
2413.03 163
2413.14 162
2413.25 161
2413.37 161
2413.48 161
2413.59 159
2413.70 156
2413.82 149
2413.93 139
2414.04 125
2414.16 108
2414.27 88
2414.38 67
2414.49 49
2414.61 35
2414.72 27
2414.83 26
2414.94 31
2415.06 40
2415.17 51
2415.28 60
2415.39 65
2415.51 65
2415.62 60
2415.73 51
2415.84 40
2415.96 29
2416.07 20
2416.18 16
2416.29 16
2416.41 20
2416.52 30
2416.63 44
2416.75 62
2416.86 84
2416.97 110
2417.08 137
2417.20 164
2417.31 189
2417.42 211
2417.53 227
2417.65 238
2417.76 242
2417.87 239
2417.98 230
2418.10 215
2418.21 196
2418.32 176
2418.44 158
2418.55 145
2418.66 138
2418.77 137
2418.89 142
2419.00 151
2419.11 162
2419.22 171
2419.34 178
2419.45 182
2419.56 182
2419.68 180
2419.79 175
2419.90 168
2420.01 159
2420.13 151
2420.24 141
2420.35 132
2420.46 124
2420.58 116
2420.69 108
2420.80 102
2420.92 97
2421.03 93
2421.14 93
2421.25 95
2421.37 98
2421.48 102
2421.59 104
2421.70 103
2421.82 97
2421.93 88
2422.04 76
2422.16 62
2422.27 49
2422.38 37
2422.49 26
2422.61 15
2422.72 5
2422.83 0
2422.95 0
2423.06 0
2423.17 0
2423.28 0
2423.40 0
2423.51 0
2423.62 0
2423.73 4
2423.85 10
2423.96 15
2424.07 20
2424.19 26
2424.30 31
2424.41 35
2424.52 40
2424.64 44
2424.75 48
2424.86 51
2424.98 53
2425.09 56
2425.20 59
2425.31 61
2425.43 63
2425.54 63
2425.65 62
2425.77 60
2425.88 56
2425.99 53
2426.10 49
2426.22 47
2426.33 46
2426.44 44
2426.56 42
2426.67 38
2426.78 32
2426.89 25
2427.01 17
2427.12 10
2427.23 5
2427.35 3
2427.46 5
2427.57 11
2427.68 20
2427.80 30
2427.91 40
2428.02 50
2428.14 58
2428.25 64
2428.36 69
2428.48 74
2428.59 79
2428.70 83
2428.81 88
2428.93 93
2429.04 99
2429.15 104
2429.27 110
2429.38 117
2429.49 128
2429.60 141
2429.72 156
2429.83 174
2429.94 192
2430.06 210
2430.17 226
2430.28 239
2430.40 251
2430.51 261
2430.62 270
2430.73 278
2430.85 285
2430.96 290
2431.07 291
2431.19 289
2431.30 281
2431.41 268
2431.53 252
2431.64 235
2431.75 218
2431.86 204
2431.98 195
2432.09 190
2432.20 189
2432.32 190
2432.43 193
2432.54 197
2432.66 200
2432.77 203
2432.88 206
2432.99 209
2433.11 211
2433.22 210
2433.33 206
2433.45 199
2433.56 188
2433.67 174
2433.79 159
2433.90 143
2434.01 129
2434.12 120
2434.24 114
2434.35 112
2434.46 112
2434.58 114
2434.69 117
2434.80 119
2434.92 120
2435.03 122
2435.14 124
2435.26 129
2435.37 137
2435.48 149
2435.59 164
2435.71 181
2435.82 196
2435.93 209
2436.05 217
2436.16 218
2436.27 214
2436.39 204
2436.50 189
2436.61 173
2436.73 157
2436.84 143
2436.95 131
2437.07 122
2437.18 114
2437.29 109
2437.40 104
2437.52 100
2437.63 96
2437.74 95
2437.86 94
2437.97 96
2438.08 100
2438.20 105
2438.31 111
2438.42 117
2438.54 122
2438.65 126
2438.76 128
2438.88 128
2438.99 127
2439.10 125
2439.21 123
2439.33 121
2439.44 119
2439.55 118
2439.67 116
2439.78 114
2439.89 112
2440.01 109
2440.12 105
2440.23 99
2440.35 92
2440.46 84
2440.57 77
2440.69 70
2440.80 64
2440.91 61
2441.03 60
2441.14 61
2441.25 64
2441.37 66
2441.48 67
2441.59 67
2441.71 63
2441.82 58
2441.93 52
2442.05 46
2442.16 43
2442.27 44
2442.38 49
2442.50 57
2442.61 67
2442.72 78
2442.84 86
2442.95 92
2443.06 95
2443.18 96
2443.29 96
2443.40 96
2443.52 97
2443.63 98
2443.74 101
2443.86 104
2443.97 109
2444.08 114
2444.20 119
2444.31 125
2444.42 131
2444.54 138
2444.65 144
2444.76 149
2444.88 153
2444.99 157
2445.10 161
2445.22 164
2445.33 168
2445.44 171
2445.56 175
2445.67 180
2445.78 184
2445.90 187
2446.01 189
2446.12 189
2446.24 186
2446.35 180
2446.46 172
2446.58 162
2446.69 151
2446.80 140
2446.92 131
2447.03 124
2447.14 120
2447.26 117
2447.37 117
2447.48 117
2447.60 117
2447.71 114
2447.82 110
2447.94 103
2448.05 93
2448.16 82
2448.28 71
2448.39 62
2448.50 55
2448.62 52
2448.73 51
2448.84 53
2448.96 57
2449.07 61
2449.18 64
2449.30 67
2449.41 69
2449.52 70
2449.64 70
2449.75 69
2449.86 68
2449.98 65
2450.09 61
2450.21 56
2450.32 51
2450.43 46
2450.55 43
2450.66 41
2450.77 41
2450.89 43
2451.00 47
2451.11 50
2451.23 53
2451.34 54
2451.45 53
2451.57 50
2451.68 46
2451.79 40
2451.91 34
2452.02 30
2452.13 26
2452.25 23
2452.36 20
2452.47 17
2452.59 12
2452.70 6
2452.81 0
2452.93 0
2453.04 0
2453.16 0
2453.27 0
2453.38 0
2453.50 0
2453.61 0
2453.72 11
2453.84 26
2453.95 40
2454.06 53
2454.18 64
2454.29 71
2454.40 77
2454.52 82
2454.63 86
2454.74 92
2454.86 99
2454.97 107
2455.08 114
2455.20 121
2455.31 126
2455.43 129
2455.54 130
2455.65 130
2455.77 129
2455.88 126
2455.99 122
2456.11 116
2456.22 109
2456.33 99
2456.45 87
2456.56 74
2456.67 60
2456.79 48
2456.90 37
2457.02 31
2457.13 29
2457.24 32
2457.36 40
2457.47 51
2457.58 65
2457.70 78
2457.81 90
2457.92 98
2458.04 102
2458.15 100
2458.26 95
2458.38 86
2458.49 74
2458.61 60
2458.72 46
2458.83 32
2458.95 18
2459.06 7
2459.17 0
2459.29 0
2459.40 6
2459.51 20
2459.63 40
2459.74 64
2459.86 90
2459.97 117
2460.08 141
2460.20 164
2460.31 185
2460.42 206
2460.54 224
2460.65 238
2460.77 249
2460.88 253
2460.99 253
2461.11 247
2461.22 240
2461.33 232
2461.45 226
2461.56 224
2461.67 224
2461.79 227
2461.90 231
2462.02 236
2462.13 241
2462.24 247
2462.36 254
2462.47 261
2462.58 268
2462.70 276
2462.81 283
2462.93 290
2463.04 297
2463.15 303
2463.27 308
2463.38 311
2463.49 310
2463.61 307
2463.72 300
2463.84 289
2463.95 278
2464.06 266
2464.18 257
2464.29 253
2464.40 254
2464.52 260
2464.63 271
2464.75 284
2464.86 298
2464.97 311
2465.09 321
2465.20 327
2465.31 330
2465.43 329
2465.54 325
2465.66 320
2465.77 313
2465.88 304
2466.00 295
2466.11 285
2466.22 275
2466.34 265
2466.45 256
2466.57 249
2466.68 243
2466.79 238
2466.91 233
2467.02 225
2467.13 213
2467.25 198
2467.36 178
2467.48 154
2467.59 128
2467.70 103
2467.82 80
2467.93 63
2468.05 51
2468.16 45
2468.27 44
2468.39 46
2468.50 50
2468.61 56
2468.73 62
2468.84 68
2468.96 73
2469.07 79
2469.18 85
2469.30 92
2469.41 99
2469.53 107
2469.64 115
2469.75 122
2469.87 128
2469.98 130
2470.10 129
2470.21 123
2470.32 112
2470.44 98
2470.55 81
2470.66 61
2470.78 42
2470.89 23
2471.01 7
2471.12 0
2471.23 0
2471.35 0
2471.46 0
2471.58 0
2471.69 0
2471.80 0
2471.92 0
2472.03 5
2472.15 15
2472.26 24
2472.37 31
2472.49 36
2472.60 41
2472.72 46
2472.83 52
2472.94 59
2473.06 68
2473.17 77
2473.28 86
2473.40 94
2473.51 100
2473.63 101
2473.74 99
2473.85 92
2473.97 81
2474.08 68
2474.20 54
2474.31 39
2474.42 25
2474.54 13
2474.65 3
2474.77 0
2474.88 0
2474.99 0
2475.11 0
2475.22 0
2475.34 5
2475.45 14
2475.56 22
2475.68 30
2475.79 36
2475.91 39
2476.02 40
2476.13 40
2476.25 41
2476.36 43
2476.48 47
2476.59 52
2476.70 57
2476.82 60
2476.93 61
2477.05 59
2477.16 53
2477.28 46
2477.39 39
2477.50 34
2477.62 30
2477.73 30
2477.85 32
2477.96 38
2478.07 46
2478.19 55
2478.30 63
2478.42 69
2478.53 71
2478.64 68
2478.76 62
2478.87 54
2478.99 44
2479.10 37
2479.21 33
2479.33 33
2479.44 37
2479.56 43
2479.67 49
2479.79 54
2479.90 56
2480.01 54
2480.13 52
2480.24 49
2480.36 49
2480.47 53
2480.58 61
2480.70 71
2480.81 83
2480.93 93
2481.04 100
2481.15 104
2481.27 106
2481.38 108
2481.50 110
2481.61 115
2481.73 122
2481.84 128
2481.95 132
2482.07 132
2482.18 126
2482.30 115
2482.41 100
2482.52 84
2482.64 69
2482.75 58
2482.87 50
2482.98 48
2483.10 50
2483.21 56
2483.32 64
2483.44 72
2483.55 78
2483.67 81
2483.78 80
2483.89 75
2484.01 69
2484.12 64
2484.24 62
2484.35 64
2484.47 73
2484.58 85
2484.69 98
2484.81 110
2484.92 117
2485.04 119
2485.15 117
2485.27 112
2485.38 107
2485.49 105
2485.61 107
2485.72 113
2485.84 121
2485.95 130
2486.07 137
2486.18 142
2486.29 143
2486.41 141
2486.52 136
2486.64 129
2486.75 121
2486.86 112
2486.98 102
2487.09 93
2487.21 83
2487.32 75
2487.44 67
2487.55 61
2487.66 56
2487.78 53
2487.89 51
2488.01 50
2488.12 49
2488.24 47
2488.35 43
2488.47 37
2488.58 30
2488.69 22
2488.81 13
2488.92 4
2489.04 0
2489.15 0
2489.27 0
2489.38 0
2489.49 0
2489.61 0
2489.72 0
2489.84 0
2489.95 2
2490.07 7
2490.18 12
2490.29 16
2490.41 21
2490.52 28
2490.64 38
2490.75 51
2490.87 68
2490.98 87
2491.09 107
2491.21 125
2491.32 140
2491.44 150
2491.55 154
2491.67 155
2491.78 153
2491.90 152
2492.01 151
2492.12 153
2492.24 158
2492.35 164
2492.47 172
2492.58 179
2492.70 184
2492.81 186
2492.93 185
2493.04 179
2493.15 169
2493.27 156
2493.38 140
2493.50 125
2493.61 111
2493.73 100
2493.84 91
2493.96 84
2494.07 77
2494.18 71
2494.30 64
2494.41 57
2494.53 51
2494.64 47
2494.76 47
2494.87 50
2494.99 56
2495.10 64
2495.21 72
2495.33 79
2495.44 85
2495.56 88
2495.67 88
2495.79 86
2495.90 82
2496.02 76
2496.13 69
2496.24 61
2496.36 55
2496.47 50
2496.59 47
2496.70 46
2496.82 49
2496.93 55
2497.05 64
2497.16 76
2497.27 90
2497.39 107
2497.50 125
2497.62 142
2497.73 156
2497.85 167
2497.96 175
2498.08 179
2498.19 180
2498.31 179
2498.42 178
2498.53 177
2498.65 176
2498.76 175
2498.88 174
2498.99 173
2499.11 171
2499.22 170
2499.34 169
2499.45 170
2499.57 171
2499.68 173
2499.79 175
2499.91 177
2500.02 176
2500.14 173
2500.25 167
2500.37 159
2500.48 149
2500.60 139
2500.71 132
2500.83 127
2500.94 126
2501.06 128
2501.17 132
2501.28 137
2501.40 144
2501.51 150
2501.63 158
2501.74 166
2501.86 175
2501.97 182
2502.09 185
2502.20 183
2502.32 173
2502.43 155
2502.55 131
2502.66 104
2502.77 78
2502.89 57
2503.00 44
2503.12 41
2503.23 48
2503.35 60
2503.46 77
2503.58 94
2503.69 109
2503.81 119
2503.92 123
2504.04 122
2504.15 117
2504.26 109
2504.38 100
2504.49 90
2504.61 82
2504.72 74
2504.84 67
2504.95 60
2505.07 53
2505.18 45
2505.30 36
2505.41 27
2505.53 19
2505.64 13
2505.76 9
2505.87 8
2505.99 9
2506.10 13
2506.21 19
2506.33 27
2506.44 35
2506.56 44
2506.67 52
2506.79 59
2506.90 63
2507.02 64
2507.13 61
2507.25 54
2507.36 44
2507.48 33
2507.59 23
2507.71 15
2507.82 9
2507.94 7
2508.05 7
2508.17 7
2508.28 7
2508.39 4
2508.51 0
2508.62 0
2508.74 0
2508.85 0
2508.97 0
2509.08 0
2509.20 7
2509.31 14
2509.43 19
2509.54 19
2509.66 14
2509.77 5
2509.89 0
2510.00 0
2510.12 0
2510.23 0
2510.35 0
2510.46 5
2510.58 17
2510.69 27
2510.81 33
2510.92 35
2511.04 33
2511.15 29
2511.26 25
2511.38 22
2511.49 21
2511.61 23
2511.72 29
2511.84 39
2511.95 52
2512.07 67
2512.18 82
2512.30 97
2512.41 111
2512.53 121
2512.64 130
2512.76 136
2512.87 142
2512.99 148
2513.10 156
2513.22 164
2513.33 173
2513.45 180
2513.56 185
2513.68 184
2513.79 178
2513.91 167
2514.02 152
2514.14 135
2514.25 118
2514.37 103
2514.48 95
2514.60 92
2514.71 95
2514.83 102
2514.94 112
2515.06 123
2515.17 132
2515.29 138
2515.40 140
2515.52 138
2515.63 133
2515.75 123
2515.86 110
2515.98 94
2516.09 79
2516.21 64
2516.32 52
2516.44 43
2516.55 38
2516.67 36
2516.78 34
2516.89 32
2517.01 29
2517.12 24
2517.24 19
2517.35 17
2517.47 18
2517.58 25
2517.70 38
2517.81 56
2517.93 77
2518.04 99
2518.16 118
2518.27 132
2518.39 140
2518.50 142
2518.62 137
2518.73 128
2518.85 116
2518.96 101
2519.08 85
2519.19 69
2519.31 54
2519.42 39
2519.54 25
2519.65 14
2519.77 7
2519.88 6
2520.00 11
2520.11 21
2520.23 37
2520.35 56
2520.46 76
2520.58 93
2520.69 108
2520.81 117
2520.92 122
2521.04 123
2521.15 120
2521.27 114
2521.38 107
2521.50 98
2521.61 89
2521.73 79
2521.84 69
2521.96 58
2522.07 48
2522.19 39
2522.30 31
2522.42 25
2522.53 20
2522.65 19
2522.76 19
2522.88 22
2522.99 25
2523.11 29
2523.22 31
2523.34 32
2523.45 30
2523.57 27
2523.68 22
2523.80 17
2523.91 12
2524.03 8
2524.14 8
2524.26 10
2524.37 15
2524.49 24
2524.60 34
2524.72 44
2524.83 53
2524.95 59
2525.06 61
2525.18 58
2525.29 52
2525.41 45
2525.52 37
2525.64 30
2525.75 26
2525.87 24
2525.99 22
2526.10 22
2526.22 20
2526.33 15
2526.45 8
2526.56 0
2526.68 0
2526.79 0
2526.91 0
2527.02 0
2527.14 0
2527.25 0
2527.37 4
2527.48 26
2527.60 50
2527.71 72
2527.83 91
2527.94 105
2528.06 111
2528.17 112
2528.29 107
2528.40 99
2528.52 89
2528.63 80
2528.75 74
2528.87 71
2528.98 70
2529.10 72
2529.21 74
2529.33 76
2529.44 78
2529.56 81
2529.67 84
2529.79 90
2529.90 98
2530.02 109
2530.13 120
2530.25 128
2530.36 132
2530.48 131
2530.59 125
2530.71 116
2530.82 107
2530.94 102
2531.06 102
2531.17 108
2531.29 119
2531.40 133
2531.52 146
2531.63 156
2531.75 161
2531.86 158
2531.98 149
2532.09 135
2532.21 119
2532.32 102
2532.44 89
2532.55 81
2532.67 81
2532.78 87
2532.90 98
2533.02 109
2533.13 117
2533.25 119
2533.36 116
2533.48 106
2533.59 93
2533.71 80
2533.82 70
2533.94 63
2534.05 60
2534.17 59
2534.28 59
2534.40 58
2534.51 55
2534.63 51
2534.75 47
2534.86 44
2534.98 42
2535.09 43
2535.21 46
2535.32 49
2535.44 52
2535.55 55
2535.67 57
2535.78 60
2535.90 67
2536.01 78
2536.13 94
2536.25 116
2536.36 140
2536.48 164
2536.59 184
2536.71 196
2536.82 200
2536.94 195
2537.05 182
2537.17 162
2537.28 139
2537.40 117
2537.52 97
2537.63 82
2537.75 73
2537.86 70
2537.98 71
2538.09 76
2538.21 83
2538.32 91
2538.44 98
2538.55 104
2538.67 110
2538.79 114
2538.90 119
2539.02 124
2539.13 130
2539.25 137
2539.36 144
2539.48 153
2539.59 164
2539.71 175
2539.82 186
2539.94 195
2540.06 202
2540.17 205
2540.29 204
2540.40 198
2540.52 190
2540.63 180
2540.75 169
2540.86 159
2540.98 151
2541.10 146
2541.21 143
2541.33 144
2541.44 147
2541.56 152
2541.67 159
2541.79 166
2541.90 173
2542.02 180
2542.13 187
2542.25 195
2542.37 205
2542.48 216
2542.60 228
2542.71 239
2542.83 247
2542.94 252
2543.06 254
2543.17 252
2543.29 249
2543.41 245
2543.52 240
2543.64 237
2543.75 234
2543.87 231
2543.98 230
2544.10 231
2544.21 234
2544.33 239
2544.45 246
2544.56 253
2544.68 259
2544.79 260
2544.91 257
2545.02 250
2545.14 242
2545.26 235
2545.37 233
2545.49 236
2545.60 245
2545.72 257
2545.83 269
2545.95 279
2546.06 284
2546.18 285
2546.30 283
2546.41 278
2546.53 272
2546.64 266
2546.76 259
2546.87 252
2546.99 244
2547.11 235
2547.22 225
2547.34 215
2547.45 207
2547.57 200
2547.68 194
2547.80 191
2547.91 190
2548.03 190
2548.15 192
2548.26 196
2548.38 202
2548.49 210
2548.61 221
2548.72 235
2548.84 249
2548.96 263
2549.07 275
2549.19 284
2549.30 289
2549.42 289
2549.53 286
2549.65 280
2549.77 273
2549.88 265
2550.00 255
2550.11 245
2550.23 232
2550.34 218
2550.46 203
2550.58 186
2550.69 170
2550.81 153
2550.92 138
2551.04 124
2551.15 111
2551.27 100
2551.39 92
2551.50 88
2551.62 89
2551.73 94
2551.85 105
2551.97 120
2552.08 137
2552.20 151
2552.31 160
2552.43 162
2552.54 157
2552.66 146
2552.78 133
2552.89 120
2553.01 111
2553.12 109
2553.24 115
2553.35 128
2553.47 146
2553.59 167
2553.70 188
2553.82 207
2553.93 223
2554.05 233
2554.16 238
2554.28 238
2554.40 235
2554.51 230
2554.63 224
2554.74 218
2554.86 213
2554.98 208
2555.09 204
2555.21 200
2555.32 198
2555.44 197
2555.55 197
2555.67 199
2555.79 202
2555.90 205
2556.02 206
2556.13 206
2556.25 204
2556.37 198
2556.48 191
2556.60 183
2556.71 174
2556.83 167
2556.95 163
2557.06 160
2557.18 161
2557.29 162
2557.41 164
2557.52 164
2557.64 161
2557.76 155
2557.87 147
2557.99 137
2558.10 127
2558.22 118
2558.34 111
2558.45 105
2558.57 101
2558.68 96
2558.80 89
2558.92 79
2559.03 67
2559.15 53
2559.26 39
2559.38 27
2559.50 17
2559.61 9
2559.73 5
2559.84 2
2559.96 1
2560.07 0
2560.19 0
2560.31 0
2560.42 0
2560.54 0
2560.65 0
2560.77 0
2560.89 0
2561.00 3
2561.12 12
2561.23 21
2561.35 29
2561.47 35
2561.58 38
2561.70 38
2561.81 37
2561.93 37
2562.05 39
2562.16 46
2562.28 60
2562.39 79
2562.51 103
2562.63 130
2562.74 157
2562.86 182
2562.97 204
2563.09 222
2563.21 235
2563.32 243
2563.44 246
2563.55 244
2563.67 238
2563.79 228
2563.90 216
2564.02 202
2564.13 186
2564.25 171
2564.37 157
2564.48 145
2564.60 135
2564.71 130
2564.83 130
2564.95 135
2565.06 143
2565.18 155
2565.29 169
2565.41 183
2565.53 198
2565.64 212
2565.76 225
2565.88 236
2565.99 246
2566.11 254
2566.22 259
2566.34 260
2566.46 258
2566.57 253
2566.69 247
2566.80 239
2566.92 232
2567.04 226
2567.15 220
2567.27 215
2567.38 208
2567.50 200
2567.62 188
2567.73 174
2567.85 158
2567.97 141
2568.08 124
2568.20 110
2568.31 99
2568.43 93
2568.55 91
2568.66 92
2568.78 96
2568.89 101
2569.01 107
2569.13 111
2569.24 115
2569.36 118
2569.47 120
2569.59 120
2569.71 120
2569.82 119
2569.94 117
2570.06 114
2570.17 111
2570.29 109
2570.40 110
2570.52 114
2570.64 122
2570.75 133
2570.87 147
2570.99 161
2571.10 172
2571.22 178
2571.33 178
2571.45 173
2571.57 164
2571.68 153
2571.80 142
2571.91 134
2572.03 129
2572.15 129
2572.26 133
2572.38 139
2572.50 146
2572.61 152
2572.73 155
2572.84 154
2572.96 149
2573.08 142
2573.19 133
2573.31 124
2573.43 116
2573.54 111
2573.66 109
2573.77 109
2573.89 113
2574.01 119
2574.12 129
2574.24 140
2574.36 151
2574.47 160
2574.59 165
2574.70 165
2574.82 160
2574.94 152
2575.05 144
2575.17 138
2575.29 135
2575.40 137
2575.52 143
2575.64 150
2575.75 157
2575.87 161
2575.98 163
2576.10 163
2576.22 161
2576.33 159
2576.45 159
2576.57 161
2576.68 164
2576.80 167
2576.91 170
2577.03 171
2577.15 172
2577.26 172
2577.38 173
2577.50 174
2577.61 177
2577.73 179
2577.85 182
2577.96 183
2578.08 182
2578.19 180
2578.31 177
2578.43 174
2578.54 170
2578.66 166
2578.78 161
2578.89 155
2579.01 149
2579.13 142
2579.24 135
2579.36 128
2579.47 122
2579.59 117
2579.71 113
2579.82 108
2579.94 100
2580.06 88
2580.17 72
2580.29 51
2580.41 27
2580.52 3
2580.64 0
2580.75 0
2580.87 0
2580.99 0
2581.10 0
2581.22 0
2581.34 0
2581.45 0
2581.57 16
2581.69 30
2581.80 44
2581.92 56
2582.04 66
2582.15 72
2582.27 76
2582.38 76
2582.50 76
2582.62 75
2582.73 76
2582.85 79
2582.97 84
2583.08 90
2583.20 95
2583.32 98
2583.43 99
2583.55 97
2583.67 95
2583.78 92
2583.90 90
2584.02 88
2584.13 85
2584.25 81
2584.36 75
2584.48 67
2584.60 57
2584.71 47
2584.83 36
2584.95 28
2585.06 22
2585.18 20
2585.30 22
2585.41 28
2585.53 38
2585.65 51
2585.76 63
2585.88 73
2586.00 79
2586.11 79
2586.23 74
2586.35 63
2586.46 49
2586.58 33
2586.70 18
2586.81 4
2586.93 0
2587.04 0
2587.16 0
2587.28 0
2587.39 0
2587.51 0
2587.63 0
2587.74 0
2587.86 0
2587.98 6
2588.09 22
2588.21 42
2588.33 66
2588.44 91
2588.56 116
2588.68 138
2588.79 157
2588.91 171
2589.03 182
2589.14 188
2589.26 192
2589.38 193
2589.49 193
2589.61 192
2589.73 191
2589.84 190
2589.96 190
2590.08 190
2590.19 192
2590.31 194
2590.43 196
2590.54 198
2590.66 200
2590.78 201
2590.89 201
2591.01 201
2591.13 200
2591.24 200
2591.36 200
2591.48 201
2591.59 201
2591.71 200
2591.83 197
2591.94 192
2592.06 183
2592.18 173
2592.29 162
2592.41 153
2592.53 146
2592.64 142
2592.76 140
2592.88 140
2592.99 138
2593.11 134
2593.23 126
2593.34 115
2593.46 101
2593.58 84
2593.69 68
2593.81 54
2593.93 41
2594.04 32
2594.16 25
2594.28 22
2594.39 22
2594.51 25
2594.63 32
2594.74 43
2594.86 58
2594.98 76
2595.09 97
2595.21 117
2595.33 134
2595.44 146
2595.56 151
2595.68 150
2595.79 144
2595.91 134
2596.03 123
2596.14 113
2596.26 103
2596.38 93
2596.49 83
2596.61 72
2596.73 59
2596.84 46
2596.96 35
2597.08 28
2597.20 27
2597.31 33
2597.43 46
2597.55 63
2597.66 83
2597.78 103
2597.90 122
2598.01 138
2598.13 151
2598.25 159
2598.36 165
2598.48 168
2598.60 169
2598.71 170
2598.83 171
2598.95 174
2599.06 177
2599.18 181
2599.30 186
2599.41 191
2599.53 195
2599.65 200
2599.77 205
2599.88 212
2600.00 222
2600.12 233
2600.23 244
2600.35 255
2600.47 263
2600.58 266
2600.70 262
2600.82 252
2600.93 235
2601.05 214
2601.17 192
2601.28 172
2601.40 156
2601.52 148
2601.63 147
2601.75 153
2601.87 166
2601.99 181
2602.10 198
2602.22 213
2602.34 225
2602.45 234
2602.57 239
2602.69 241
2602.80 242
2602.92 242
2603.04 241
2603.15 237
2603.27 231
2603.39 221
2603.51 206
2603.62 186
2603.74 163
2603.86 138
2603.97 116
2604.09 97
2604.21 85
2604.32 81
2604.44 85
2604.56 94
2604.67 107
2604.79 121
2604.91 133
2605.03 140
2605.14 141
2605.26 138
2605.38 133
2605.49 128
2605.61 126
2605.73 129
2605.84 137
2605.96 151
2606.08 169
2606.20 187
2606.31 203
2606.43 214
2606.55 220
2606.66 219
2606.78 215
2606.90 209
2607.01 205
2607.13 202
2607.25 202
2607.37 205
2607.48 210
2607.60 214
2607.72 218
2607.83 221
2607.95 223
2608.07 226
2608.18 228
2608.30 228
2608.42 227
2608.54 224
2608.65 219
2608.77 212
2608.89 206
2609.00 204
2609.12 207
2609.24 215
2609.35 228
2609.47 241
2609.59 253
2609.71 260
2609.82 261
2609.94 254
2610.06 241
2610.17 223
2610.29 203
2610.41 185
2610.53 171
2610.64 162
2610.76 161
2610.88 167
2610.99 181
2611.11 200
2611.23 222
2611.35 242
2611.46 259
2611.58 270
2611.70 275
2611.81 272
2611.93 263
2612.05 251
2612.17 236
2612.28 222
2612.40 207
2612.52 195
2612.63 184
2612.75 176
2612.87 172
2612.98 171
2613.10 175
2613.22 183
2613.34 193
2613.45 203
2613.57 213
2613.69 219
2613.80 222
2613.92 221
2614.04 216
2614.16 209
2614.27 201
2614.39 192
2614.51 184
2614.63 177
2614.74 172
2614.86 168
2614.98 166
2615.09 164
2615.21 163
2615.33 163
2615.45 162
2615.56 161
2615.68 161
2615.80 162
2615.91 165
2616.03 169
2616.15 174
2616.27 181
2616.38 190
2616.50 198
2616.62 207
2616.73 216
2616.85 225
2616.97 233
2617.09 241
2617.20 248
2617.32 255
2617.44 262
2617.56 268
2617.67 272
2617.79 273
2617.91 271
2618.02 264
2618.14 253
2618.26 239
2618.38 224
2618.49 211
2618.61 200
2618.73 192
2618.85 188
2618.96 186
2619.08 187
2619.20 190
2619.31 194
2619.43 200
2619.55 207
2619.67 214
2619.78 220
2619.90 224
2620.02 225
2620.14 223
2620.25 218
2620.37 212
2620.49 208
2620.60 208
2620.72 211
2620.84 217
2620.96 226
2621.07 236
2621.19 244
2621.31 247
2621.43 244
2621.54 236
2621.66 225
2621.78 214
2621.90 208
2622.01 208
2622.13 217
2622.25 231
2622.36 247
2622.48 261
2622.60 266
2622.72 261
2622.83 244
2622.95 219
2623.07 190
2623.19 163
2623.30 143
2623.42 134
2623.54 136
2623.66 148
2623.77 166
2623.89 186
2624.01 204
2624.13 216
2624.24 221
2624.36 220
2624.48 215
2624.59 208
2624.71 204
2624.83 204
2624.95 210
2625.06 222
2625.18 238
2625.30 253
2625.42 265
2625.53 270
2625.65 266
2625.77 254
2625.89 234
2626.00 210
2626.12 186
2626.24 164
2626.36 147
2626.47 135
2626.59 127
2626.71 124
2626.83 124
2626.94 128
2627.06 134
2627.18 144
2627.30 157
2627.41 174
2627.53 192
2627.65 210
2627.77 224
2627.88 235
2628.00 240
2628.12 239
2628.24 232
2628.35 221
2628.47 208
2628.59 193
2628.71 178
2628.82 164
2628.94 154
2629.06 148
2629.18 146
2629.29 148
2629.41 154
2629.53 160
2629.65 167
2629.76 171
2629.88 174
2630.00 174
2630.12 174
2630.23 174
2630.35 174
2630.47 177
2630.59 181
2630.70 186
2630.82 192
2630.94 199
2631.06 206
2631.17 214
2631.29 223
2631.41 233
2631.53 245
2631.64 258
2631.76 273
2631.88 286
2632.00 297
2632.11 306
2632.23 311
2632.35 313
2632.47 311
2632.58 307
2632.70 301
2632.82 294
2632.94 286
2633.05 277
2633.17 266
2633.29 256
2633.41 246
2633.52 238
2633.64 233
2633.76 229
2633.88 226
2633.99 222
2634.11 215
2634.23 205
2634.35 193
2634.47 179
2634.58 165
2634.70 154
2634.82 146
2634.94 140
2635.05 137
2635.17 134
2635.29 130
2635.41 125
2635.52 118
2635.64 111
2635.76 105
2635.88 102
2635.99 103
2636.11 109
2636.23 120
2636.35 135
2636.47 151
2636.58 167
2636.70 179
2636.82 187
2636.94 191
2637.05 190
2637.17 186
2637.29 179
2637.41 171
2637.52 162
2637.64 153
2637.76 143
2637.88 135
2638.00 128
2638.11 126
2638.23 127
2638.35 135
2638.47 149
2638.58 167
2638.70 187
2638.82 207
2638.94 225
2639.05 236
2639.17 241
2639.29 238
2639.41 227
2639.53 213
2639.64 196
2639.76 179
2639.88 165
2640.00 155
2640.11 149
2640.23 147
2640.35 148
2640.47 150
2640.59 151
2640.70 151
2640.82 148
2640.94 142
2641.06 134
2641.17 125
2641.29 115
2641.41 107
2641.53 102
2641.65 100
2641.76 101
2641.88 105
2642.00 110
2642.12 114
2642.23 116
2642.35 114
2642.47 108
2642.59 97
2642.71 84
2642.82 70
2642.94 57
2643.06 48
2643.18 44
2643.29 46
2643.41 53
2643.53 62
2643.65 73
2643.77 83
2643.88 90
2644.00 94
2644.12 95
2644.24 93
2644.35 89
2644.47 85
2644.59 81
2644.71 78
2644.83 77
2644.94 78
2645.06 81
2645.18 89
2645.30 100
2645.42 114
2645.53 131
2645.65 148
2645.77 164
2645.89 175
2646.00 182
2646.12 183
2646.24 178
2646.36 168
2646.48 155
2646.59 141
2646.71 125
2646.83 109
2646.95 93
2647.07 75
2647.18 56
2647.30 38
2647.42 20
2647.54 4
2647.66 0
2647.77 0
2647.89 0
2648.01 0
2648.13 0
2648.24 0
2648.36 0
2648.48 0
2648.60 1
2648.72 8
2648.83 16
2648.95 26
2649.07 38
2649.19 50
2649.31 62
2649.42 73
2649.54 81
2649.66 89
2649.78 94
2649.90 98
2650.01 102
2650.13 105
2650.25 107
2650.37 108
2650.49 108
2650.60 107
2650.72 108
2650.84 110
2650.96 115
2651.08 121
2651.19 130
2651.31 137
2651.43 143
2651.55 145
2651.67 143
2651.78 135
2651.90 124
2652.02 109
2652.14 94
2652.26 79
2652.37 66
2652.49 57
2652.61 51
2652.73 48
2652.85 47
2652.96 46
2653.08 46
2653.20 45
2653.32 43
2653.44 43
2653.55 44
2653.67 50
2653.79 60
2653.91 75
2654.03 94
2654.14 115
2654.26 137
2654.38 157
2654.50 174
2654.62 188
2654.73 196
2654.85 201
2654.97 201
2655.09 198
2655.21 192
2655.33 182
2655.44 168
2655.56 150
2655.68 130
2655.80 108
2655.92 86
2656.03 68
2656.15 53
2656.27 44
2656.39 40
2656.51 40
2656.62 41
2656.74 41
2656.86 41
2656.98 41
2657.10 41
2657.22 44
2657.33 51
2657.45 62
2657.57 77
2657.69 95
2657.81 113
2657.92 128
2658.04 139
2658.16 145
2658.28 145
2658.40 142
2658.51 135
2658.63 128
2658.75 120
2658.87 115
2658.99 110
2659.11 107
2659.22 104
2659.34 101
2659.46 98
2659.58 93
2659.70 86
2659.81 79
2659.93 71
2660.05 63
2660.17 56
2660.29 51
2660.41 49
2660.52 50
2660.64 54
2660.76 60
2660.88 69
2661.00 79
2661.11 89
2661.23 97
2661.35 103
2661.47 105
2661.59 105
2661.71 104
2661.82 103
2661.94 104
2662.06 108
2662.18 114
2662.30 120
2662.42 123
2662.53 122
2662.65 117
2662.77 107
2662.89 95
2663.01 83
2663.12 75
2663.24 71
2663.36 73
2663.48 78
2663.60 87
2663.72 98
2663.83 108
2663.95 118
2664.07 126
2664.19 132
2664.31 135
2664.43 136
2664.54 133
2664.66 129
2664.78 124
2664.90 120
2665.02 117
2665.14 113
2665.25 110
2665.37 105
2665.49 98
2665.61 89
2665.73 78
2665.85 66
2665.96 54
2666.08 44
2666.20 35
2666.32 27
2666.44 22
2666.56 20
2666.67 22
2666.79 30
2666.91 45
2667.03 66
2667.15 96
2667.27 130
2667.38 165
2667.50 197
2667.62 224
2667.74 241
2667.86 248
2667.98 245
2668.09 234
2668.21 216
2668.33 195
2668.45 173
2668.57 152
2668.69 133
2668.80 117
2668.92 103
2669.04 93
2669.16 86
2669.28 84
2669.40 84
2669.51 89
2669.63 95
2669.75 103
2669.87 111
2669.99 117
2670.11 118
2670.22 115
2670.34 105
2670.46 90
2670.58 71
2670.70 51
2670.82 34
2670.94 22
2671.05 17
2671.17 19
2671.29 26
2671.41 35
2671.53 44
2671.65 49
2671.76 48
2671.88 43
2672.00 35
2672.12 25
2672.24 17
2672.36 12
2672.48 11
2672.59 14
2672.71 19
2672.83 25
2672.95 31
2673.07 34
2673.19 34
2673.30 32
2673.42 30
2673.54 28
2673.66 27
2673.78 30
2673.90 35
2674.02 44
2674.13 54
2674.25 66
2674.37 79
2674.49 92
2674.61 106
2674.73 120
2674.85 134
2674.96 147
2675.08 158
2675.20 166
2675.32 171
2675.44 173
2675.56 170
2675.67 165
2675.79 160
2675.91 154
2676.03 148
2676.15 145
2676.27 142
2676.39 141
2676.50 141
2676.62 142
2676.74 143
2676.86 146
2676.98 151
2677.10 156
2677.22 162
2677.33 168
2677.45 173
2677.57 177
2677.69 178
2677.81 178
2677.93 176
2678.05 174
2678.16 171
2678.28 169
2678.40 165
2678.52 161
2678.64 156
2678.76 148
2678.88 139
2678.99 128
2679.11 117
2679.23 105
2679.35 94
2679.47 85
2679.59 81
2679.71 80
2679.83 84
2679.94 90
2680.06 96
2680.18 99
2680.30 96
2680.42 86
2680.54 67
2680.66 44
2680.77 18
2680.89 0
2681.01 0
2681.13 0
2681.25 0
2681.37 0
2681.49 0
2681.60 0
2681.72 7
2681.84 20
2681.96 32
2682.08 42
2682.20 52
2682.32 60
2682.44 68
2682.55 75
2682.67 82
2682.79 88
2682.91 91
2683.03 93
2683.15 91
2683.27 87
2683.39 82
2683.50 77
2683.62 74
2683.74 76
2683.86 83
2683.98 97
2684.10 115
2684.22 136
2684.34 156
2684.45 172
2684.57 182
2684.69 184
2684.81 180
2684.93 170
2685.05 158
2685.17 144
2685.28 132
2685.40 121
2685.52 112
2685.64 106
2685.76 102
2685.88 102
2686.00 104
2686.12 108
2686.24 116
2686.35 125
2686.47 136
2686.59 146
2686.71 155
2686.83 159
2686.95 159
2687.07 153
2687.19 143
2687.30 129
2687.42 115
2687.54 103
2687.66 97
2687.78 98
2687.90 105
2688.02 117
2688.14 133
2688.25 149
2688.37 164
2688.49 176
2688.61 183
2688.73 187
2688.85 188
2688.97 186
2689.09 180
2689.21 173
2689.32 162
2689.44 149
2689.56 133
2689.68 116
2689.80 100
2689.92 85
2690.04 73
2690.16 66
2690.27 62
2690.39 62
2690.51 63
2690.63 64
2690.75 62
2690.87 57
2690.99 50
2691.11 41
2691.23 32
2691.34 24
2691.46 19
2691.58 16
2691.70 15
2691.82 14
2691.94 13
2692.06 11
2692.18 8
2692.30 5
2692.41 1
2692.53 0
2692.65 0
2692.77 0
2692.89 0
2693.01 0
2693.13 0
2693.25 0
2693.37 2
2693.49 11
2693.60 20
2693.72 27
2693.84 31
2693.96 31
2694.08 28
2694.20 23
2694.32 17
2694.44 10
2694.56 4
2694.67 0
2694.79 0
2694.91 0
2695.03 5
2695.15 14
2695.27 28
2695.39 44
2695.51 61
2695.63 78
2695.75 93
2695.86 104
2695.98 111
2696.10 113
2696.22 110
2696.34 102
2696.46 92
2696.58 80
2696.70 69
2696.82 61
2696.94 58
2697.05 59
2697.17 65
2697.29 75
2697.41 85
2697.53 95
2697.65 102
2697.77 105
2697.89 103
2698.01 97
2698.13 87
2698.24 75
2698.36 63
2698.48 53
2698.60 47
2698.72 45
2698.84 47
2698.96 51
2699.08 55
2699.20 56
2699.32 53
2699.43 44
2699.55 30
2699.67 12
2699.79 0
2699.91 0
2700.03 0
2700.15 0
2700.27 0
2700.39 0
2700.51 0
2700.63 8
2700.74 16
2700.86 19
2700.98 19
2701.10 17
2701.22 15
2701.34 13
2701.46 13
2701.58 14
2701.70 16
2701.82 18
2701.94 22
2702.05 26
2702.17 33
2702.29 42
2702.41 53
2702.53 65
2702.65 77
2702.77 87
2702.89 95
2703.01 98
2703.13 98
2703.25 95
2703.37 89
2703.48 80
2703.60 70
2703.72 59
2703.84 47
2703.96 36
2704.08 25
2704.20 17
2704.32 10
2704.44 5
2704.56 2
2704.68 1
2704.80 2
2704.91 4
2705.03 8
2705.15 14
2705.27 22
2705.39 29
2705.51 37
2705.63 43
2705.75 48
2705.87 51
2705.99 54
2706.11 56
2706.23 57
2706.34 57
2706.46 55
2706.58 51
2706.70 44
2706.82 34
2706.94 24
2707.06 16
2707.18 11
2707.30 11
2707.42 17
2707.54 27
2707.66 39
2707.78 53
2707.89 65
2708.01 76
2708.13 85
2708.25 93
2708.37 101
2708.49 109
2708.61 117
2708.73 126
2708.85 134
2708.97 140
2709.09 144
2709.21 145
2709.33 143
2709.45 138
2709.56 131
2709.68 124
2709.80 116
2709.92 110
2710.04 106
2710.16 104
2710.28 102
2710.40 99
2710.52 96
2710.64 91
2710.76 84
2710.88 77
2711.00 70
2711.12 64
2711.23 60
2711.35 57
2711.47 55
2711.59 53
2711.71 49
2711.83 44
2711.95 38
2712.07 31
2712.19 25
2712.31 20
2712.43 17
2712.55 17
2712.67 20
2712.79 27
2712.91 36
2713.03 47
2713.14 59
2713.26 71
2713.38 84
2713.50 97
2713.62 109
2713.74 119
2713.86 125
2713.98 127
2714.10 124
2714.22 114
2714.34 100
2714.46 84
2714.58 67
2714.70 53
2714.82 42
2714.94 35
2715.05 31
2715.17 29
2715.29 28
2715.41 26
2715.53 24
2715.65 19
2715.77 13
2715.89 7
2716.01 0
2716.13 0
2716.25 0
2716.37 0
2716.49 0
2716.61 0
2716.73 0
2716.85 0
2716.97 0
2717.08 5
2717.20 10
2717.32 13
2717.44 14
2717.56 12
2717.68 9
2717.80 5
2717.92 2
2718.04 1
2718.16 4
2718.28 10
2718.40 20
2718.52 32
2718.64 45
2718.76 57
2718.88 67
2719.00 72
2719.12 71
2719.24 64
2719.36 50
2719.47 32
2719.59 13
2719.71 0
2719.83 0
2719.95 0
2720.07 0
2720.19 0
2720.31 0
2720.43 6
2720.55 14
2720.67 20
2720.79 25
2720.91 30
2721.03 34
2721.15 39
2721.27 42
2721.39 44
2721.51 42
2721.63 36
2721.75 28
2721.87 19
2721.98 11
2722.10 4
2722.22 1
2722.34 2
2722.46 7
2722.58 13
2722.70 20
2722.82 26
2722.94 29
2723.06 29
2723.18 26
2723.30 22
2723.42 18
2723.54 17
2723.66 21
2723.78 30
2723.90 41
2724.02 54
2724.14 65
2724.26 74
2724.38 79
2724.50 80
2724.62 78
2724.74 75
2724.85 72
2724.97 69
2725.09 65
2725.21 61
2725.33 55
2725.45 49
2725.57 41
2725.69 34
2725.81 29
2725.93 27
2726.05 30
2726.17 36
2726.29 46
2726.41 58
2726.53 70
2726.65 81
2726.77 89
2726.89 94
2727.01 97
2727.13 98
2727.25 97
2727.37 95
2727.49 91
2727.61 87
2727.73 82
2727.85 76
2727.97 70
2728.09 64
2728.21 59
2728.33 56
2728.44 55
2728.56 55
2728.68 57
2728.80 59
2728.92 62
2729.04 64
2729.16 66
2729.28 69
2729.40 73
2729.52 80
2729.64 88
2729.76 98
2729.88 108
2730.00 117
2730.12 122
2730.24 124
2730.36 123
2730.48 123
2730.60 125
2730.72 130
2730.84 139
2730.96 151
2731.08 162
2731.20 172
2731.32 179
2731.44 181
2731.56 180
2731.68 175
2731.80 170
2731.92 164
2732.04 158
2732.16 152
2732.28 145
2732.40 138
2732.52 130
2732.64 121
2732.76 112
2732.88 103
2733.00 96
2733.12 92
2733.23 92
2733.35 96
2733.47 104
2733.59 115
2733.71 127
2733.83 137
2733.95 145
2734.07 147
2734.19 145
2734.31 137
2734.43 127
2734.55 114
2734.67 102
2734.79 92
2734.91 86
2735.03 84
2735.15 86
2735.27 91
2735.39 98
2735.51 103
2735.63 105
2735.75 102
2735.87 94
2735.99 80
2736.11 65
2736.23 50
2736.35 37
2736.47 29
2736.59 26
2736.71 27
2736.83 30
2736.95 32
2737.07 33
2737.19 32
2737.31 27
2737.43 21
2737.55 14
2737.67 8
2737.79 3
2737.91 0
2738.03 0
2738.15 3
2738.27 8
2738.39 16
2738.51 25
2738.63 36
2738.75 49
2738.87 62
2738.99 75
2739.11 88
2739.23 100
2739.35 110
2739.47 117
2739.59 119
2739.71 117
2739.83 109
2739.95 98
2740.07 86
2740.19 74
2740.31 64
2740.43 60
2740.55 60
2740.67 66
2740.79 75
2740.91 86
2741.03 95
2741.15 102
2741.27 103
2741.39 98
2741.51 86
2741.63 71
2741.75 54
2741.87 39
2741.99 28
2742.11 25
2742.23 27
2742.35 35
2742.47 44
2742.59 53
2742.71 59
2742.83 62
2742.95 62
2743.07 61
2743.19 59
2743.31 58
2743.43 59
2743.55 60
2743.67 61
2743.79 60
2743.91 58
2744.03 53
2744.15 48
2744.27 42
2744.39 36
2744.51 30
2744.63 26
2744.75 24
2744.87 22
2744.99 21
2745.11 20
2745.23 18
2745.35 17
2745.47 17
2745.59 19
2745.71 26
2745.83 37
2745.95 52
2746.07 71
2746.19 89
2746.31 103
2746.43 111
2746.55 111
2746.67 102
2746.79 87
2746.91 68
2747.03 49
2747.15 32
2747.27 19
2747.39 10
2747.51 4
2747.63 1
2747.75 0
2747.87 1
2747.99 4
2748.11 10
2748.23 18
2748.35 26
2748.47 34
2748.59 39
2748.71 41
2748.83 39
2748.95 34
2749.07 28
2749.19 22
2749.31 16
2749.43 11
2749.55 6
2749.67 1
2749.79 0
2749.91 0
2750.03 0
2750.15 0
2750.27 0
2750.39 0
2750.51 0
2750.63 4
2750.75 21
2750.88 37
2751.00 52
2751.12 63
2751.24 70
2751.36 71
2751.48 69
2751.60 63
2751.72 56
2751.84 49
2751.96 44
2752.08 43
2752.20 46
2752.32 55
2752.44 68
2752.56 85
2752.68 104
2752.80 122
2752.92 138
2753.04 148
2753.16 152
2753.28 150
2753.40 141
2753.52 127
2753.64 111
2753.76 95
2753.88 83
2754.00 75
2754.12 75
2754.24 81
2754.36 93
2754.48 110
2754.60 129
2754.72 150
2754.84 171
2754.96 190
2755.08 209
2755.20 226
2755.32 241
2755.44 253
2755.56 261
2755.68 265
2755.81 266
2755.93 264
2756.05 260
2756.17 255
2756.29 250
2756.41 244
2756.53 239
2756.65 233
2756.77 228
2756.89 224
2757.01 222
2757.13 221
2757.25 221
2757.37 222
2757.49 222
2757.61 218
2757.73 210
2757.85 198
2757.97 182
2758.09 165
2758.21 150
2758.33 137
2758.45 129
2758.57 128
2758.69 131
2758.81 137
2758.93 144
2759.05 150
2759.17 154
2759.29 154
2759.42 150
2759.54 141
2759.66 129
2759.78 113
2759.90 96
2760.02 77
2760.14 59
2760.26 43
2760.38 31
2760.50 24
2760.62 20
2760.74 20
2760.86 22
2760.98 25
2761.10 28
2761.22 31
2761.34 34
2761.46 36
2761.58 40
2761.70 46
2761.82 53
2761.94 64
2762.06 77
2762.18 92
2762.31 108
2762.43 122
2762.55 132
2762.67 138
2762.79 139
2762.91 134
2763.03 126
2763.15 114
2763.27 102
2763.39 90
2763.51 79
2763.63 69
2763.75 59
2763.87 48
2763.99 36
2764.11 23
2764.23 9
2764.35 0
2764.47 0
2764.59 0
2764.71 0
2764.84 0
2764.96 0
2765.08 0
2765.20 0
2765.32 9
2765.44 18
2765.56 23
2765.68 25
2765.80 22
2765.92 17
2766.04 9
2766.16 3
2766.28 0
2766.40 0
2766.52 0
2766.64 0
2766.76 0
2766.88 0
2767.00 0
2767.13 0
2767.25 0
2767.37 0
2767.49 2
2767.61 13
2767.73 26
2767.85 38
2767.97 47
2768.09 51
2768.21 50
2768.33 47
2768.45 45
2768.57 45
2768.69 51
2768.81 63
2768.93 77
2769.05 93
2769.17 108
2769.30 120
2769.42 127
2769.54 130
2769.66 128
2769.78 123
2769.90 116
2770.02 108
2770.14 98
2770.26 89
2770.38 81
2770.50 77
2770.62 76
2770.74 78
2770.86 83
2770.98 89
2771.10 94
2771.23 96
2771.35 93
2771.47 86
2771.59 74
2771.71 61
2771.83 47
2771.95 35
2772.07 25
2772.19 20
2772.31 18
2772.43 18
2772.55 20
2772.67 24
2772.79 28
2772.91 33
2773.04 40
2773.16 47
2773.28 56
2773.40 66
2773.52 75
2773.64 82
2773.76 88
2773.88 90
2774.00 88
2774.12 82
2774.24 72
2774.36 59
2774.48 43
2774.60 26
2774.72 10
2774.85 0
2774.97 0
2775.09 0
2775.21 0
2775.33 2
2775.45 13
2775.57 24
2775.69 34
2775.81 42
2775.93 47
2776.05 51
2776.17 53
2776.29 55
2776.42 55
2776.54 54
2776.66 54
2776.78 54
2776.90 55
2777.02 60
2777.14 68
2777.26 78
2777.38 90
2777.50 103
2777.62 114
2777.74 122
2777.86 128
2777.99 133
2778.11 139
2778.23 147
2778.35 157
2778.47 169
2778.59 182
2778.71 194
2778.83 202
2778.95 204
2779.07 199
2779.19 188
2779.31 174
2779.43 158
2779.56 143
2779.68 132
2779.80 124
2779.92 120
2780.04 117
2780.16 116
2780.28 114
2780.40 111
2780.52 107
2780.64 100
2780.76 92
2780.88 82
2781.01 70
2781.13 57
2781.25 43
2781.37 31
2781.49 21
2781.61 13
2781.73 8
2781.85 4
2781.97 0
2782.09 0
2782.21 0
2782.34 0
2782.46 0
2782.58 0
2782.70 0
2782.82 0
2782.94 1
2783.06 8
2783.18 17
2783.30 26
2783.42 36
2783.54 47
2783.66 58
2783.79 69
2783.91 77
2784.03 81
2784.15 80
2784.27 74
2784.39 64
2784.51 51
2784.63 37
2784.75 24
2784.87 14
2784.99 5
2785.12 0
2785.24 0
2785.36 0
2785.48 0
2785.60 0
2785.72 0
2785.84 0
2785.96 0
2786.08 0
2786.20 7
2786.33 22
2786.45 38
2786.57 52
2786.69 63
2786.81 67
2786.93 65
2787.05 56
2787.17 43
2787.29 30
2787.41 21
2787.54 18
2787.66 22
2787.78 33
2787.90 47
2788.02 62
2788.14 75
2788.26 83
2788.38 86
2788.50 84
2788.62 79
2788.75 73
2788.87 68
2788.99 64
2789.11 62
2789.23 63
2789.35 66
2789.47 71
2789.59 77
2789.71 85
2789.83 93
2789.96 101
2790.08 109
2790.20 116
2790.32 121
2790.44 123
2790.56 124
2790.68 123
2790.80 122
2790.92 120
2791.05 119
2791.17 117
2791.29 115
2791.41 113
2791.53 111
2791.65 109
2791.77 107
2791.89 107
2792.01 109
2792.13 113
2792.26 118
2792.38 122
2792.50 126
2792.62 128
2792.74 129
2792.86 128
2792.98 126
2793.10 124
2793.22 123
2793.35 124
2793.47 128
2793.59 134
2793.71 142
2793.83 152
2793.95 164
2794.07 177
2794.19 191
2794.31 204
2794.44 216
2794.56 227
2794.68 235
2794.80 239
2794.92 241
2795.04 239
2795.16 235
2795.28 229
2795.41 223
2795.53 218
2795.65 215
2795.77 214
2795.89 215
2796.01 217
2796.13 219
2796.25 219
2796.37 217
2796.50 212
2796.62 205
2796.74 197
2796.86 189
2796.98 184
2797.10 182
2797.22 185
2797.34 193
2797.47 203
2797.59 215
2797.71 227
2797.83 236
2797.95 243
2798.07 245
2798.19 244
2798.31 239
2798.44 231
2798.56 222
2798.68 213
2798.80 205
2798.92 200
2799.04 197
2799.16 195
2799.28 192
2799.41 187
2799.53 178
2799.65 165
2799.77 150
2799.89 135
2800.01 122
2800.13 113
2800.25 110
2800.38 111
2800.50 116
2800.62 123
2800.74 132
2800.86 140
2800.98 148
2801.10 156
2801.22 165
2801.35 175
2801.47 186
2801.59 198
2801.71 210
2801.83 221
2801.95 229
2802.07 235
2802.19 237
2802.32 236
2802.44 233
2802.56 228
2802.68 223
2802.80 218
2802.92 214
2803.04 211
2803.17 210
2803.29 210
2803.41 212
2803.53 215
2803.65 219
2803.77 225
2803.89 231
2804.01 237
2804.14 241
2804.26 243
2804.38 245
2804.50 246
2804.62 249
2804.74 256
2804.86 265
2804.99 278
2805.11 290
2805.23 301
2805.35 307
2805.47 308
2805.59 304
2805.71 297
2805.84 287
2805.96 278
2806.08 270
2806.20 262
2806.32 254
2806.44 243
2806.56 230
2806.68 215
2806.81 200
2806.93 185
2807.05 171
2807.17 160
2807.29 152
2807.41 146
2807.53 141
2807.66 139
2807.78 140
2807.90 145
2808.02 153
2808.14 166
2808.26 181
2808.38 197
2808.51 209
2808.63 217
2808.75 216
2808.87 209
2808.99 195
2809.11 179
2809.24 164
2809.36 153
2809.48 149
2809.60 153
2809.72 162
2809.84 176
2809.96 190
2810.09 203
2810.21 211
2810.33 215
2810.45 214
2810.57 209
2810.69 200
2810.81 190
2810.94 180
2811.06 171
2811.18 164
2811.30 161
2811.42 164
2811.54 171
2811.66 183
2811.79 200
2811.91 217
2812.03 234
2812.15 248
2812.27 257
2812.39 262
2812.52 262
2812.64 258
2812.76 251
2812.88 244
2813.00 237
2813.12 232
2813.24 227
2813.37 222
2813.49 218
2813.61 213
2813.73 207
2813.85 201
2813.97 195
2814.10 191
2814.22 188
2814.34 186
2814.46 187
2814.58 190
2814.70 194
2814.83 200
2814.95 209
2815.07 222
2815.19 237
2815.31 255
2815.43 275
2815.55 294
2815.68 311
2815.80 324
2815.92 333
2816.04 336
2816.16 337
2816.28 334
2816.41 329
2816.53 322
2816.65 312
2816.77 298
2816.89 282
2817.01 263
2817.14 243
2817.26 225
2817.38 209
2817.50 197
2817.62 188
2817.74 181
2817.87 175
2817.99 169
2818.11 163
2818.23 159
2818.35 158
2818.47 160
2818.60 167
2818.72 178
2818.84 192
2818.96 206
2819.08 219
2819.20 229
2819.33 237
2819.45 241
2819.57 244
2819.69 247
2819.81 249
2819.93 252
2820.06 253
2820.18 252
2820.30 247
2820.42 235
2820.54 217
2820.66 193
2820.79 166
2820.91 138
2821.03 112
2821.15 92
2821.27 78
2821.39 73
2821.52 74
2821.64 82
2821.76 93
2821.88 107
2822.00 120
2822.12 132
2822.25 139
2822.37 141
2822.49 138
2822.61 129
2822.73 116
2822.86 101
2822.98 87
2823.10 77
2823.22 72
2823.34 73
2823.46 81
2823.59 95
2823.71 112
2823.83 132
2823.95 152
2824.07 169
2824.19 183
2824.32 192
2824.44 195
2824.56 192
2824.68 184
2824.80 173
2824.93 161
2825.05 150
2825.17 143
2825.29 141
2825.41 144
2825.53 153
2825.66 166
2825.78 183
2825.90 201
2826.02 220
2826.14 239
2826.27 255
2826.39 268
2826.51 276
2826.63 277
2826.75 271
2826.87 255
2827.00 231
2827.12 201
2827.24 166
2827.36 131
2827.48 99
2827.61 74
2827.73 57
2827.85 49
2827.97 50
2828.09 56
2828.22 65
2828.34 75
2828.46 83
2828.58 88
2828.70 90
2828.82 87
2828.95 81
2829.07 71
2829.19 60
2829.31 49
2829.43 37
2829.56 25
2829.68 15
2829.80 5
2829.92 0
2830.04 0
2830.17 0
2830.29 0
2830.41 0
2830.53 0
2830.65 0
2830.78 0
2830.90 10
2831.02 38
2831.14 68
2831.26 99
2831.38 128
2831.51 151
2831.63 170
2831.75 184
2831.87 193
2831.99 198
2832.12 201
2832.24 201
2832.36 199
2832.48 196
2832.60 191
2832.73 185
2832.85 177
2832.97 168
2833.09 158
2833.21 145
2833.34 132
2833.46 119
2833.58 106
2833.70 95
2833.82 87
2833.95 83
2834.07 83
2834.19 89
2834.31 99
2834.43 110
2834.56 122
2834.68 130
2834.80 134
2834.92 131
2835.04 124
2835.17 112
2835.29 100
2835.41 89
2835.53 80
2835.65 73
2835.78 69
2835.90 66
2836.02 63
2836.14 60
2836.26 58
2836.39 57
2836.51 57
2836.63 57
2836.75 58
2836.87 59
2837.00 60
2837.12 60
2837.24 59
2837.36 57
2837.49 54
2837.61 51
2837.73 48
2837.85 46
2837.97 44
2838.10 44
2838.22 46
2838.34 48
2838.46 51
2838.58 53
2838.71 53
2838.83 51
2838.95 47
2839.07 41
2839.19 35
2839.32 29
2839.44 23
2839.56 18
2839.68 13
2839.81 7
2839.93 1
2840.05 0
2840.17 0
2840.29 0
2840.42 0
2840.54 0
2840.66 0
2840.78 0
2840.90 0
2841.03 13
2841.15 29
2841.27 44
2841.39 58
2841.52 69
2841.64 76
2841.76 78
2841.88 77
2842.00 72
2842.13 64
2842.25 56
2842.37 48
2842.49 40
2842.61 33
2842.74 28
2842.86 26
2842.98 26
2843.10 28
2843.23 32
2843.35 36
2843.47 39
2843.59 40
2843.71 37
2843.84 32
2843.96 27
2844.08 22
2844.20 21
2844.33 26
2844.45 36
2844.57 51
2844.69 68
2844.81 85
2844.94 100
2845.06 110
2845.18 116
2845.30 118
2845.43 118
2845.55 118
2845.67 119
2845.79 120
2845.91 122
2846.04 124
2846.16 124
2846.28 121
2846.40 117
2846.53 112
2846.65 106
2846.77 101
2846.89 96
2847.01 91
2847.14 86
2847.26 81
2847.38 76
2847.50 73
2847.63 71
2847.75 73
2847.87 78
2847.99 86
2848.12 94
2848.24 101
2848.36 106
2848.48 108
2848.60 106
2848.73 100
2848.85 92
2848.97 83
2849.09 76
2849.22 71
2849.34 69
2849.46 70
2849.58 73
2849.71 76
2849.83 79
2849.95 81
2850.07 81
2850.20 80
2850.32 78
2850.44 78
2850.56 79
2850.68 82
2850.81 86
2850.93 90
2851.05 94
2851.17 97
2851.30 99
2851.42 101
2851.54 102
2851.66 105
2851.79 111
2851.91 120
2852.03 131
2852.15 145
2852.28 159
2852.40 171
2852.52 182
2852.64 190
2852.76 196
2852.89 201
2853.01 206
2853.13 213
2853.25 221
2853.38 230
2853.50 239
2853.62 246
2853.74 251
2853.87 252
2853.99 250
2854.11 244
2854.23 235
2854.36 225
2854.48 213
2854.60 202
2854.72 191
2854.85 183
2854.97 176
2855.09 169
2855.21 162
2855.34 152
2855.46 140
2855.58 123
2855.70 101
2855.83 77
2855.95 52
2856.07 29
2856.19 8
2856.32 0
2856.44 0
2856.56 0
2856.68 0
2856.81 0
2856.93 0
2857.05 0
2857.17 0
2857.30 3
2857.42 10
2857.54 18
2857.66 26
2857.79 33
2857.91 38
2858.03 43
2858.15 47
2858.28 50
2858.40 55
2858.52 61
2858.64 69
2858.77 79
2858.89 89
2859.01 99
2859.13 108
2859.26 117
2859.38 123
2859.50 128
2859.62 131
2859.75 132
2859.87 133
2859.99 134
2860.11 137
2860.24 140
2860.36 145
2860.48 151
2860.60 157
2860.73 162
2860.85 166
2860.97 169
2861.09 170
2861.22 171
2861.34 172
2861.46 173
2861.58 174
2861.71 175
2861.83 176
2861.95 176
2862.07 178
2862.20 182
2862.32 190
2862.44 202
2862.57 215
2862.69 226
2862.81 234
2862.93 234
2863.06 226
2863.18 210
2863.30 188
2863.42 163
2863.55 139
2863.67 118
2863.79 101
2863.91 88
2864.04 78
2864.16 71
2864.28 66
2864.40 63
2864.53 63
2864.65 67
2864.77 76
2864.90 90
2865.02 107
2865.14 124
2865.26 138
2865.39 146
2865.51 146
2865.63 137
2865.75 121
2865.88 100
2866.00 75
2866.12 49
2866.24 26
2866.37 6
2866.49 0
2866.61 0
2866.74 0
2866.86 0
2866.98 0
2867.10 0
2867.23 13
2867.35 37
2867.47 66
2867.59 98
2867.72 128
2867.84 155
2867.96 175
2868.09 186
2868.21 188
2868.33 182
2868.45 171
2868.58 157
2868.70 142
2868.82 128
2868.94 116
2869.07 104
2869.19 93
2869.31 81
2869.44 70
2869.56 61
2869.68 54
2869.80 51
2869.93 51
2870.05 54
2870.17 59
2870.30 65
2870.42 69
2870.54 72
2870.66 74
2870.79 76
2870.91 80
2871.03 85
2871.15 93
2871.28 101
2871.40 110
2871.52 116
2871.65 119
2871.77 119
2871.89 115
2872.01 110
2872.14 106
2872.26 104
2872.38 108
2872.51 116
2872.63 129
2872.75 144
2872.87 159
2873.00 170
2873.12 176
2873.24 176
2873.37 171
2873.49 162
2873.61 153
2873.73 144
2873.86 138
2873.98 137
2874.10 142
2874.23 151
2874.35 164
2874.47 182
2874.59 204
2874.72 229
2874.84 256
2874.96 282
2875.09 304
2875.21 321
2875.33 330
2875.45 330
2875.58 323
2875.70 308
2875.82 289
2875.95 267
2876.07 243
2876.19 217
2876.31 191
2876.44 164
2876.56 138
2876.68 113
2876.81 90
2876.93 70
2877.05 54
2877.17 41
2877.30 31
2877.42 25
2877.54 22
2877.67 23
2877.79 28
2877.91 38
2878.04 51
2878.16 66
2878.28 81
2878.40 92
2878.53 97
2878.65 98
2878.77 94
2878.90 88
2879.02 82
2879.14 80
2879.26 82
2879.39 89
2879.51 100
2879.63 111
2879.76 121
2879.88 127
2880.00 130
2880.13 129
2880.25 127
2880.37 123
2880.49 119
2880.62 113
2880.74 104
2880.86 92
2880.99 75
2881.11 55
2881.23 36
2881.36 19
2881.48 10
2881.60 8
2881.72 12
2881.85 22
2881.97 32
2882.09 41
2882.22 45
2882.34 43
2882.46 35
2882.59 24
2882.71 11
2882.83 0
2882.96 0
2883.08 0
2883.20 0
2883.32 0
2883.45 0
2883.57 0
2883.69 0
2883.82 7
2883.94 19
2884.06 30
2884.19 38
2884.31 44
2884.43 49
2884.56 55
2884.68 62
2884.80 70
2884.92 78
2885.05 85
2885.17 90
2885.29 93
2885.42 95
2885.54 96
2885.66 98
2885.79 101
2885.91 106
2886.03 111
2886.16 117
2886.28 122
2886.40 126
2886.52 128
2886.65 129
2886.77 128
2886.89 126
2887.02 123
2887.14 119
2887.26 117
2887.39 114
2887.51 112
2887.63 109
2887.76 106
2887.88 102
2888.00 97
2888.13 90
2888.25 81
2888.37 72
2888.50 64
2888.62 58
2888.74 53
2888.86 51
2888.99 51
2889.11 54
2889.23 59
2889.36 66
2889.48 74
2889.60 83
2889.73 93
2889.85 102
2889.97 111
2890.10 119
2890.22 125
2890.34 131
2890.47 136
2890.59 141
2890.71 146
2890.84 152
2890.96 157
2891.08 162
2891.21 167
2891.33 172
2891.45 177
2891.58 182
2891.70 187
2891.82 190
2891.94 191
2892.07 189
2892.19 183
2892.31 174
2892.44 163
2892.56 153
2892.68 145
2892.81 141
2892.93 141
2893.05 144
2893.18 150
2893.30 155
2893.42 159
2893.55 160
2893.67 157
2893.79 152
2893.92 145
2894.04 135
2894.16 124
2894.29 111
2894.41 98
2894.53 86
2894.66 76
2894.78 68
2894.90 64
2895.03 64
2895.15 67
2895.27 74
2895.40 84
2895.52 96
2895.64 111
2895.77 128
2895.89 148
2896.01 167
2896.14 187
2896.26 203
2896.38 214
2896.51 218
2896.63 213
2896.75 200
2896.88 181
2897.00 156
2897.12 130
2897.25 105
2897.37 83
2897.49 67
2897.62 57
2897.74 53
2897.86 53
2897.99 57
2898.11 63
2898.23 68
2898.36 71
2898.48 70
2898.60 66
2898.73 58
2898.85 48
2898.97 38
2899.10 30
2899.22 28
2899.34 34
2899.47 50
2899.59 75
2899.71 107
2899.84 142
2899.96 177
2900.08 207
2900.21 229
2900.33 243
2900.45 249
2900.58 248
2900.70 244
2900.82 237
2900.95 230
2901.07 224
2901.20 218
2901.32 212
2901.44 207
2901.57 202
2901.69 196
2901.81 190
2901.94 185
2902.06 180
2902.18 178
2902.31 177
2902.43 178
2902.55 178
2902.68 178
2902.80 175
2902.92 169
2903.05 159
2903.17 146
2903.29 132
2903.42 118
2903.54 107
2903.66 100
2903.79 98
2903.91 103
2904.03 112
2904.16 125
2904.28 140
2904.41 153
2904.53 164
2904.65 171
2904.78 174
2904.90 172
2905.02 166
2905.15 156
2905.27 143
2905.39 129
2905.52 115
2905.64 102
2905.76 91
2905.89 83
2906.01 78
2906.13 75
2906.26 71
2906.38 65
2906.51 55
2906.63 42
2906.75 25
2906.88 8
2907.00 0
2907.12 0
2907.25 0
2907.37 0
2907.49 0
2907.62 0
2907.74 0
2907.86 0
2907.99 7
2908.11 23
2908.24 40
2908.36 55
2908.48 67
2908.61 74
2908.73 77
2908.85 74
2908.98 67
2909.10 57
2909.22 45
2909.35 34
2909.47 25
2909.59 18
2909.72 15
2909.84 15
2909.97 19
2910.09 25
2910.21 33
2910.34 43
2910.46 55
2910.58 69
2910.71 82
2910.83 94
2910.95 104
2911.08 110
2911.20 112
2911.33 109
2911.45 102
2911.57 93
2911.70 82
2911.82 71
2911.94 61
2912.07 54
2912.19 47
2912.32 43
2912.44 40
2912.56 38
2912.69 37
2912.81 36
2912.93 35
2913.06 32
2913.18 29
2913.30 25
2913.43 21
2913.55 20
2913.68 21
2913.80 25
2913.92 31
2914.05 37
2914.17 44
2914.29 51
2914.42 58
2914.54 65
2914.67 75
2914.79 86
2914.91 99
2915.04 112
2915.16 123
2915.28 133
2915.41 139
2915.53 142
2915.66 142
2915.78 140
2915.90 136
2916.03 130
2916.15 124
2916.27 117
2916.40 110
2916.52 104
2916.65 98
2916.77 94
2916.89 90
2917.02 88
2917.14 86
2917.26 85
2917.39 88
2917.51 93
2917.64 102
2917.76 114
2917.88 130
2918.01 145
2918.13 159
2918.25 170
2918.38 176
2918.50 178
2918.63 178
2918.75 177
2918.87 177
2919.00 181
2919.12 189
2919.25 200
2919.37 213
2919.49 226
2919.62 238
2919.74 247
2919.86 253
2919.99 257
2920.11 261
2920.24 265
2920.36 270
2920.48 276
2920.61 283
2920.73 288
2920.85 290
2920.98 287
2921.10 278
2921.23 265
2921.35 248
2921.47 229
2921.60 210
2921.72 192
2921.85 175
2921.97 161
2922.09 148
2922.22 137
2922.34 127
2922.47 120
2922.59 115
2922.71 112
2922.84 112
2922.96 115
2923.08 121
2923.21 130
2923.33 141
2923.46 156
2923.58 173
2923.70 191
2923.83 210
2923.95 227
2924.08 242
2924.20 253
2924.32 259
2924.45 259
2924.57 253
2924.70 243
2924.82 231
2924.94 217
2925.07 204
2925.19 192
2925.32 181
2925.44 171
2925.56 162
2925.69 154
2925.81 148
2925.94 146
2926.06 147
2926.18 152
2926.31 161
2926.43 171
2926.56 181
2926.68 189
2926.80 194
2926.93 196
2927.05 195
2927.17 194
2927.30 193
2927.42 194
2927.55 196
2927.67 198
2927.79 200
2927.92 199
2928.04 195
2928.17 187
2928.29 176
2928.42 164
2928.54 153
2928.66 142
2928.79 133
2928.91 126
2929.04 119
2929.16 112
2929.28 103
2929.41 93
2929.53 82
2929.66 70
2929.78 58
2929.90 47
2930.03 37
2930.15 28
2930.28 19
2930.40 10
2930.52 2
2930.65 0
2930.77 0
2930.90 0
2931.02 0
2931.14 11
2931.27 33
2931.39 61
2931.52 94
2931.64 129
2931.76 161
2931.89 187
2932.01 205
2932.14 214
2932.26 214
2932.38 208
2932.51 196
2932.63 183
2932.76 168
2932.88 154
2933.01 141
2933.13 126
2933.25 111
2933.38 94
2933.50 75
2933.63 54
2933.75 33
2933.87 14
2934.00 0
2934.12 0
2934.25 0
2934.37 0
2934.49 0
2934.62 0
2934.74 0
2934.87 0
2934.99 4
2935.12 11
2935.24 17
2935.36 22
2935.49 27
2935.61 33
2935.74 41
2935.86 49
2935.98 58
2936.11 65
2936.23 71
2936.36 74
2936.48 75
2936.61 73
2936.73 71
2936.85 68
2936.98 65
2937.10 60
2937.23 55
2937.35 48
2937.48 40
2937.60 31
2937.72 21
2937.85 12
2937.97 5
2938.10 2
2938.22 3
2938.34 9
2938.47 20
2938.59 35
2938.72 53
2938.84 73
2938.97 94
2939.09 114
2939.21 133
2939.34 148
2939.46 158
2939.59 162
2939.71 162
2939.84 158
2939.96 152
2940.08 145
2940.21 141
2940.33 139
2940.46 141
2940.58 145
2940.71 151
2940.83 158
2940.95 165
2941.08 171
2941.20 176
2941.33 179
2941.45 179
2941.58 177
2941.70 172
2941.82 165
2941.95 155
2942.07 144
2942.20 133
2942.32 125
2942.45 122
2942.57 125
2942.69 133
2942.82 146
2942.94 161
2943.07 176
2943.19 187
2943.32 195
2943.44 198
2943.56 199
2943.69 198
2943.81 198
2943.94 200
2944.06 204
2944.19 211
2944.31 219
2944.43 229
2944.56 238
2944.68 246
2944.81 251
2944.93 252
2945.06 248
2945.18 241
2945.31 232
2945.43 222
2945.55 212
2945.68 204
2945.80 199
2945.93 195
2946.05 192
2946.18 188
2946.30 183
2946.42 176
2946.55 166
2946.67 155
2946.80 143
2946.92 131
2947.05 119
2947.17 110
2947.30 103
2947.42 100
2947.54 100
2947.67 105
2947.79 113
2947.92 123
2948.04 133
2948.17 142
2948.29 148
2948.42 151
2948.54 150
2948.66 144
2948.79 135
2948.91 122
2949.04 107
2949.16 91
2949.29 75
2949.41 59
2949.54 44
2949.66 31
2949.78 21
2949.91 13
2950.03 8
2950.16 5
2950.28 6
2950.41 11
2950.53 20
2950.66 32
2950.78 47
2950.90 64
2951.03 80
2951.15 92
2951.28 101
2951.40 103
2951.53 101
2951.65 94
2951.78 84
2951.90 72
2952.03 61
2952.15 52
2952.27 44
2952.40 39
2952.52 35
2952.65 32
2952.77 30
2952.90 28
2953.02 27
2953.15 28
2953.27 30
2953.40 33
2953.52 35
2953.64 35
2953.77 31
2953.89 23
2954.02 11
2954.14 0
2954.27 0
2954.39 0
2954.52 0
2954.64 0
2954.77 0
2954.89 0
2955.01 4
2955.14 15
2955.26 21
2955.39 23
2955.51 22
2955.64 21
2955.76 20
2955.89 24
2956.01 32
2956.14 44
2956.26 58
2956.39 72
2956.51 82
2956.63 88
2956.76 89
2956.88 84
2957.01 77
2957.13 69
2957.26 60
2957.38 54
2957.51 50
2957.63 48
2957.76 48
2957.88 51
2958.01 57
2958.13 66
2958.25 76
2958.38 87
2958.50 97
2958.63 105
2958.75 107
2958.88 105
2959.00 97
2959.13 86
2959.25 73
2959.38 59
2959.50 46
2959.63 36
2959.75 29
2959.88 24
2960.00 23
2960.12 24
2960.25 27
2960.37 31
2960.50 37
2960.62 43
2960.75 48
2960.87 53
2961.00 56
2961.12 60
2961.25 64
2961.37 70
2961.50 78
2961.62 88
2961.75 98
2961.87 106
2962.00 111
2962.12 110
2962.24 103
2962.37 91
2962.49 74
2962.62 55
2962.74 36
2962.87 19
2962.99 6
2963.12 0
2963.24 0
2963.37 0
2963.49 0
2963.62 7
2963.74 17
2963.87 29
2963.99 42
2964.12 57
2964.24 74
2964.37 94
2964.49 116
2964.61 138
2964.74 158
2964.86 173
2964.99 181
2965.11 183
2965.24 178
2965.36 169
2965.49 159
2965.61 151
2965.74 145
2965.86 140
2965.99 136
2966.11 130
2966.24 121
2966.36 109
2966.49 95
2966.61 82
2966.74 72
2966.86 70
2966.99 76
2967.11 90
2967.24 110
2967.36 134
2967.49 157
2967.61 176
2967.74 188
2967.86 193
2967.98 190
2968.11 181
2968.23 169
2968.36 157
2968.48 148
2968.61 145
2968.73 148
2968.86 155
2968.98 165
2969.11 173
2969.23 177
2969.36 176
2969.48 171
2969.61 162
2969.73 152
2969.86 143
2969.98 136
2970.11 130
2970.23 125
2970.36 118
2970.48 110
2970.61 102
2970.73 93
2970.86 85
2970.98 80
2971.11 77
2971.23 77
2971.36 77
2971.48 75
2971.61 71
2971.73 63
2971.86 53
2971.98 40
2972.11 27
2972.23 15
2972.36 7
2972.48 3
2972.61 3
2972.73 8
2972.86 17
2972.98 31
2973.11 48
2973.23 68
2973.36 89
2973.48 108
2973.61 124
2973.73 136
2973.86 141
2973.98 140
2974.11 134
2974.23 124
2974.36 113
2974.48 101
2974.61 90
2974.73 81
2974.86 72
2974.98 65
2975.11 59
2975.23 53
2975.36 48
2975.48 43
2975.61 40
2975.73 38
2975.86 36
2975.98 36
2976.11 37
2976.23 38
2976.36 41
2976.48 43
2976.61 47
2976.73 51
2976.86 56
2976.98 63
2977.11 71
2977.23 82
2977.36 94
2977.48 106
2977.61 118
2977.73 127
2977.86 133
2977.98 135
2978.11 135
2978.23 132
2978.36 129
2978.48 126
2978.61 122
2978.73 118
2978.86 112
2978.98 104
2979.11 94
2979.23 83
2979.36 72
2979.48 62
2979.61 54
2979.73 48
2979.86 45
2979.98 45
2980.11 47
2980.23 52
2980.36 61
2980.48 71
2980.61 82
2980.73 93
2980.86 103
2980.98 110
2981.11 115
2981.23 118
2981.36 120
2981.48 123
2981.61 125
2981.73 126
2981.86 126
2981.98 123
2982.11 116
2982.24 106
2982.36 93
2982.49 78
2982.61 62
2982.74 47
2982.86 34
2982.99 22
2983.11 12
2983.24 5
2983.36 1
2983.49 0
2983.61 0
2983.74 4
2983.86 11
2983.99 20
2984.11 27
2984.24 30
2984.36 29
2984.49 24
2984.61 13
2984.74 0
2984.86 0
2984.99 0
2985.11 0
2985.24 0
2985.36 0
2985.49 0
2985.62 0
2985.74 6
2985.87 17
2985.99 26
2986.12 33
2986.24 36
2986.37 38
2986.49 37
2986.62 35
2986.74 32
2986.87 29
2986.99 25
2987.12 22
2987.24 19
2987.37 16
2987.49 14
2987.62 11
2987.74 7
2987.87 2
2987.99 0
2988.12 0
2988.25 0
2988.37 0
2988.50 0
2988.62 0
2988.75 0
2988.87 2
2989.00 5
2989.12 6
2989.25 6
2989.37 6
2989.50 6
2989.62 7
2989.75 8
2989.87 9
2990.00 9
2990.12 7
2990.25 5
2990.38 4
2990.50 3
2990.63 4
2990.75 8
2990.88 14
2991.00 23
2991.13 32
2991.25 43
2991.38 53
2991.50 64
2991.63 74
2991.75 84
2991.88 92
2992.00 97
2992.13 100
2992.26 100
2992.38 95
2992.51 87
2992.63 75
2992.76 63
2992.88 52
2993.01 43
2993.13 38
2993.26 38
2993.38 40
2993.51 43
2993.63 46
2993.76 46
2993.89 43
2994.01 38
2994.14 31
2994.26 25
2994.39 21
2994.51 20
2994.64 22
2994.76 27
2994.89 32
2995.01 38
2995.14 44
2995.27 49
2995.39 54
2995.52 60
2995.64 66
2995.77 71
2995.89 75
2996.02 77
2996.14 74
2996.27 68
2996.39 58
2996.52 45
2996.64 32
2996.77 20
2996.90 10
2997.02 1
2997.15 0
2997.27 0
2997.40 0
2997.52 0
2997.65 0
2997.77 0
2997.90 0
2998.03 0
2998.15 3
2998.28 18
2998.40 34
2998.53 49
2998.65 61
2998.78 70
2998.90 76
2999.03 78
2999.15 78
2999.28 76
2999.41 72
2999.53 67
2999.66 60
2999.78 54
2999.91 48
3000.03 44
3000.16 42
3000.28 42
3000.41 45
3000.54 49
3000.66 53
3000.79 57
3000.91 60
3001.04 64
3001.16 67
3001.29 71
3001.41 77
3001.54 82
3001.67 87
3001.79 90
3001.92 89
3002.04 83
3002.17 74
3002.29 62
3002.42 49
3002.54 38
3002.67 31
3002.80 29
3002.92 31
3003.05 36
3003.17 43
3003.30 49
3003.42 52
3003.55 52
3003.67 48
3003.80 40
3003.93 31
3004.05 22
3004.18 14
3004.30 9
3004.43 6
3004.55 6
3004.68 10
3004.81 16
3004.93 25
3005.06 36
3005.18 49
3005.31 62
3005.43 75
3005.56 87
3005.68 96
3005.81 103
3005.94 107
3006.06 109
3006.19 109
3006.31 107
3006.44 104
3006.56 100
3006.69 95
3006.82 88
3006.94 79
3007.07 68
3007.19 55
3007.32 43
3007.44 30
3007.57 18
3007.70 7
3007.82 0
3007.95 0
3008.07 0
3008.20 0
3008.32 0
3008.45 0
3008.57 9
3008.70 24
3008.83 40
3008.95 55
3009.08 68
3009.20 79
3009.33 90
3009.45 100
3009.58 111
3009.71 122
3009.83 132
3009.96 141
3010.08 146
3010.21 148
3010.34 145
3010.46 140
3010.59 133
3010.71 127
3010.84 124
3010.96 123
3011.09 124
3011.22 127
3011.34 129
3011.47 130
3011.59 128
3011.72 123
3011.84 114
3011.97 104
3012.10 93
3012.22 82
3012.35 72
3012.47 64
3012.60 55
3012.72 48
3012.85 40
3012.98 33
3013.10 27
3013.23 24
3013.35 23
3013.48 24
3013.61 25
3013.73 25
3013.86 23
3013.98 17
3014.11 7
3014.23 0
3014.36 0
3014.49 0
3014.61 0
3014.74 0
3014.86 0
3014.99 0
3015.12 5
3015.24 22
3015.37 37
3015.49 48
3015.62 53
3015.74 54
3015.87 50
3016.00 44
3016.12 37
3016.25 29
3016.37 23
3016.50 18
3016.63 17
3016.75 19
3016.88 26
3017.00 35
3017.13 47
3017.25 60
3017.38 71
3017.51 79
3017.63 82
3017.76 81
3017.88 77
3018.01 71
3018.14 64
3018.26 59
3018.39 56
3018.51 55
3018.64 57
3018.77 62
3018.89 68
3019.02 76
3019.14 85
3019.27 96
3019.40 106
3019.52 116
3019.65 124
3019.77 130
3019.90 132
3020.02 132
3020.15 130
3020.28 127
3020.40 125
3020.53 123
3020.65 121
3020.78 119
3020.91 117
3021.03 114
3021.16 110
3021.28 108
3021.41 107
3021.54 110
3021.66 117
3021.79 129
3021.91 145
3022.04 163
3022.17 182
3022.29 198
3022.42 209
3022.54 213
3022.67 210
3022.80 201
3022.92 186
3023.05 170
3023.17 154
3023.30 141
3023.43 133
3023.55 130
3023.68 131
3023.80 136
3023.93 142
3024.06 149
3024.18 156
3024.31 163
3024.43 171
3024.56 179
3024.69 188
3024.81 198
3024.94 208
3025.06 218
3025.19 226
3025.32 232
3025.44 235
3025.57 234
3025.69 228
3025.82 219
3025.95 208
3026.07 194
3026.20 178
3026.33 161
3026.45 144
3026.58 128
3026.70 113
3026.83 100
3026.96 89
3027.08 81
3027.21 75
3027.33 71
3027.46 69
3027.59 69
3027.71 72
3027.84 77
3027.96 84
3028.09 92
3028.22 101
3028.34 109
3028.47 115
3028.60 118
3028.72 118
3028.85 115
3028.97 109
3029.10 101
3029.23 92
3029.35 83
3029.48 76
3029.60 71
3029.73 69
3029.86 70
3029.98 75
3030.11 81
3030.23 88
3030.36 94
3030.49 100
3030.61 103
3030.74 105
3030.87 106
3030.99 105
3031.12 105
3031.24 103
3031.37 98
3031.50 91
3031.62 80
3031.75 66
3031.88 48
3032.00 30
3032.13 13
3032.25 0
3032.38 0
3032.51 0
3032.63 0
3032.76 0
3032.88 0
3033.01 0
3033.14 0
3033.26 0
3033.39 1
3033.52 9
3033.64 18
3033.77 27
3033.89 35
3034.02 38
3034.15 38
3034.27 35
3034.40 29
3034.53 22
3034.65 16
3034.78 13
3034.90 13
3035.03 15
3035.16 19
3035.28 22
3035.41 24
3035.54 24
3035.66 21
3035.79 17
3035.91 12
3036.04 8
3036.17 6
3036.29 7
3036.42 11
3036.55 17
3036.67 24
3036.80 32
3036.92 39
3037.05 45
3037.18 49
3037.30 51
3037.43 51
3037.56 48
3037.68 45
3037.81 40
3037.94 34
3038.06 30
3038.19 27
3038.31 25
3038.44 25
3038.57 27
3038.69 30
3038.82 33
3038.95 34
3039.07 32
3039.20 28
3039.32 21
3039.45 12
3039.58 5
3039.70 0
3039.83 0
3039.96 3
3040.08 11
3040.21 20
3040.34 30
3040.46 40
3040.59 49
3040.71 59
3040.84 70
3040.97 84
3041.09 102
3041.22 121
3041.35 141
3041.47 160
3041.60 174
3041.73 181
3041.85 181
3041.98 175
3042.11 163
3042.23 146
3042.36 128
3042.48 109
3042.61 92
3042.74 76
3042.86 62
3042.99 48
3043.12 35
3043.24 23
3043.37 11
3043.50 1
3043.62 0
3043.75 0
3043.88 1
3044.00 14
3044.13 31
3044.25 53
3044.38 74
3044.51 94
3044.63 110
3044.76 121
3044.89 129
3045.01 133
3045.14 135
3045.27 135
3045.39 134
3045.52 132
3045.65 129
3045.77 124
3045.90 116
3046.02 107
3046.15 96
3046.28 83
3046.40 70
3046.53 56
3046.66 42
3046.78 27
3046.91 12
3047.04 0
3047.16 0
3047.29 0
3047.42 0
3047.54 0
3047.67 0
3047.80 0
3047.92 0
3048.05 1
3048.18 13
3048.30 26
3048.43 39
3048.56 53
3048.68 67
3048.81 80
3048.93 90
3049.06 96
3049.19 98
3049.31 94
3049.44 88
3049.57 80
3049.69 74
3049.82 70
3049.95 70
3050.07 73
3050.20 76
3050.33 80
3050.45 81
3050.58 80
3050.71 78
3050.83 76
3050.96 76
3051.09 80
3051.21 87
3051.34 97
3051.47 111
3051.59 127
3051.72 144
3051.85 161
3051.97 179
3052.10 195
3052.23 210
3052.35 221
3052.48 229
3052.61 231
3052.73 229
3052.86 222
3052.99 211
3053.11 198
3053.24 183
3053.37 169
3053.49 156
3053.62 144
3053.75 135
3053.87 130
3054.00 128
3054.13 129
3054.25 132
3054.38 139
3054.51 147
3054.63 157
3054.76 169
3054.89 181
3055.01 194
3055.14 206
3055.27 217
3055.39 224
3055.52 228
3055.65 229
3055.77 227
3055.90 224
3056.03 221
3056.15 218
3056.28 218
3056.41 219
3056.53 221
3056.66 224
3056.79 225
3056.91 223
3057.04 218
3057.17 207
3057.29 192
3057.42 174
3057.55 153
3057.67 132
3057.80 112
3057.93 96
3058.05 82
3058.18 72
3058.31 64
3058.43 58
3058.56 54
3058.69 50
3058.81 46
3058.94 44
3059.07 43
3059.19 42
3059.32 42
3059.45 42
3059.57 42
3059.70 42
3059.83 43
3059.95 44
3060.08 48
3060.21 53
3060.33 61
3060.46 70
3060.59 79
3060.71 86
3060.84 91
3060.97 94
3061.10 93
3061.22 91
3061.35 87
3061.48 83
3061.60 79
3061.73 75
3061.86 72
3061.98 70
3062.11 70
3062.24 73
3062.36 79
3062.49 90
3062.62 102
3062.74 116
3062.87 128
3063.00 137
3063.12 142
3063.25 142
3063.38 137
3063.50 131
3063.63 124
3063.76 118
3063.89 115
3064.01 114
3064.14 116
3064.27 117
3064.39 118
3064.52 116
3064.65 112
3064.77 105
3064.90 95
3065.03 84
3065.15 72
3065.28 60
3065.41 48
3065.53 36
3065.66 26
3065.79 16
3065.92 8
3066.04 1
3066.17 0
3066.30 0
3066.42 0
3066.55 0
3066.68 0
3066.80 0
3066.93 0
3067.06 0
3067.18 5
3067.31 16
3067.44 26
3067.57 36
3067.69 43
3067.82 47
3067.95 49
3068.07 49
3068.20 48
3068.33 47
3068.45 46
3068.58 44
3068.71 42
3068.83 40
3068.96 38
3069.09 36
3069.22 36
3069.34 38
3069.47 42
3069.60 48
3069.72 55
3069.85 62
3069.98 69
3070.10 75
3070.23 77
3070.36 76
3070.49 70
3070.61 60
3070.74 45
3070.87 27
3070.99 9
3071.12 0
3071.25 0
3071.37 0
3071.50 0
3071.63 0
3071.76 0
3071.88 10
3072.01 21
3072.14 30
3072.26 35
3072.39 37
3072.52 36
3072.64 31
3072.77 24
3072.90 16
3073.03 7
3073.15 0
3073.28 0
3073.41 0
3073.53 0
3073.66 0
3073.79 6
3073.92 15
3074.04 26
3074.17 37
3074.30 47
3074.42 55
3074.55 59
3074.68 59
3074.80 54
3074.93 44
3075.06 29
3075.19 13
3075.31 0
3075.44 0
3075.57 0
3075.69 0
3075.82 0
3075.95 0
3076.08 0
3076.20 0
3076.33 9
3076.46 26
3076.58 41
3076.71 50
3076.84 55
3076.97 55
3077.09 52
3077.22 49
3077.35 45
3077.47 44
3077.60 43
3077.73 41
3077.86 39
3077.98 34
3078.11 28
3078.24 21
3078.36 15
3078.49 12
3078.62 13
3078.75 17
3078.87 25
3079.00 34
3079.13 43
3079.25 50
3079.38 56
3079.51 60
3079.64 62
3079.76 62
3079.89 59
3080.02 53
3080.14 45
3080.27 35
3080.40 25
3080.53 17
3080.65 12
3080.78 11
3080.91 12
3081.03 14
3081.16 17
3081.29 18
3081.42 19
3081.54 20
3081.67 23
3081.80 28
3081.93 35
3082.05 43
3082.18 50
3082.31 56
3082.43 61
3082.56 64
3082.69 67
3082.82 72
3082.94 78
3083.07 86
3083.20 93
3083.32 99
3083.45 103
3083.58 103
3083.71 100
3083.83 95
3083.96 89
3084.09 81
3084.22 72
3084.34 62
3084.47 49
3084.60 35
3084.72 21
3084.85 8
3084.98 0
3085.11 0
3085.23 0
3085.36 0
3085.49 8
3085.62 16
3085.74 21
3085.87 23
3086.00 22
3086.13 21
3086.25 21
3086.38 23
3086.51 30
3086.63 39
3086.76 48
3086.89 53
3087.02 53
3087.14 48
3087.27 38
3087.40 26
3087.53 16
3087.65 9
3087.78 7
3087.91 10
3088.04 17
3088.16 24
3088.29 29
3088.42 31
3088.54 30
3088.67 26
3088.80 22
3088.93 18
3089.05 17
3089.18 19
3089.31 24
3089.44 31
3089.56 39
3089.69 47
3089.82 54
3089.95 60
3090.07 64
3090.20 67
3090.33 69
3090.46 69
3090.58 68
3090.71 66
3090.84 63
3090.97 59
3091.09 54
3091.22 48
3091.35 42
3091.47 36
3091.60 29
3091.73 24
3091.86 22
3091.98 25
3092.11 32
3092.24 44
3092.37 59
3092.49 73
3092.62 84
3092.75 88
3092.88 85
3093.00 74
3093.13 59
3093.26 44
3093.39 33
3093.51 31
3093.64 37
3093.77 53
3093.90 74
3094.02 97
3094.15 118
3094.28 134
3094.41 146
3094.53 155
3094.66 162
3094.79 169
3094.92 177
3095.04 184
3095.17 190
3095.30 192
3095.43 189
3095.55 181
3095.68 168
3095.81 153
3095.94 137
3096.06 122
3096.19 108
3096.32 96
3096.45 87
3096.57 80
3096.70 77
3096.83 77
3096.96 81
3097.08 88
3097.21 98
3097.34 110
3097.47 121
3097.59 131
3097.72 139
3097.85 145
3097.98 151
3098.10 157
3098.23 163
3098.36 169
3098.49 176
3098.61 182
3098.74 184
3098.87 183
3099.00 177
3099.13 165
3099.25 150
3099.38 131
3099.51 110
3099.64 90
3099.76 71
3099.89 56
3100.02 46
3100.15 41
3100.27 43
3100.40 49
3100.53 59
3100.66 71
3100.78 83
3100.91 92
3101.04 95
3101.17 92
3101.29 82
3101.42 67
3101.55 48
3101.68 29
3101.80 11
3101.93 0
3102.06 0
3102.19 0
3102.32 0
3102.44 0
3102.57 0
3102.70 0
3102.83 0
3102.95 0
3103.08 7
3103.21 14
3103.34 21
3103.46 27
3103.59 33
3103.72 41
3103.85 50
3103.98 61
3104.10 73
3104.23 86
3104.36 100
3104.49 112
3104.61 122
3104.74 128
3104.87 131
3105.00 130
3105.12 125
3105.25 117
3105.38 108
3105.51 97
3105.64 86
3105.76 76
3105.89 67
3106.02 60
3106.15 56
3106.27 53
3106.40 53
3106.53 54
3106.66 57
3106.78 62
3106.91 68
3107.04 76
3107.17 84
3107.30 92
3107.42 100
3107.55 107
3107.68 112
3107.81 117
3107.93 120
3108.06 122
3108.19 122
3108.32 120
3108.45 115
3108.57 106
3108.70 94
3108.83 80
3108.96 64
3109.08 50
3109.21 38
3109.34 30
3109.47 27
3109.60 28
3109.72 31
3109.85 35
3109.98 37
3110.11 34
3110.23 28
3110.36 19
3110.49 10
3110.62 3
3110.75 0
3110.87 3
3111.00 11
3111.13 21
3111.26 32
3111.39 43
3111.51 52
3111.64 59
3111.77 65
3111.90 70
3112.02 74
3112.15 76
3112.28 76
3112.41 72
3112.54 64
3112.66 53
3112.79 38
3112.92 22
3113.05 6
3113.18 0
3113.30 0
3113.43 0
3113.56 0
3113.69 0
3113.81 0
3113.94 0
3114.07 3
3114.20 12
3114.33 19
3114.45 24
3114.58 28
3114.71 32
3114.84 38
3114.97 45
3115.09 53
3115.22 60
3115.35 66
3115.48 68
3115.61 67
3115.73 63
3115.86 59
3115.99 55
3116.12 54
3116.24 55
3116.37 59
3116.50 64
3116.63 70
3116.76 76
3116.88 80
3117.01 85
3117.14 91
3117.27 98
3117.40 107
3117.52 117
3117.65 128
3117.78 141
3117.91 153
3118.04 166
3118.16 178
3118.29 190
3118.42 201
3118.55 211
3118.68 220
3118.80 226
3118.93 229
3119.06 229
3119.19 226
3119.32 221
3119.44 215
3119.57 210
3119.70 205
3119.83 201
3119.96 198
3120.08 193
3120.21 188
3120.34 181
3120.47 174
3120.60 167
3120.72 162
3120.85 158
3120.98 155
3121.11 154
3121.24 153
3121.36 150
3121.49 147
3121.62 143
3121.75 137
3121.88 132
3122.00 127
3122.13 123
3122.26 120
3122.39 118
3122.52 116
3122.64 115
3122.77 113
3122.90 110
3123.03 107
3123.16 103
3123.29 98
3123.41 94
3123.54 91
3123.67 89
3123.80 88
3123.93 89
3124.05 90
3124.18 90
3124.31 90
3124.44 87
3124.57 84
3124.69 80
3124.82 76
3124.95 71
3125.08 66
3125.21 60
3125.33 52
3125.46 44
3125.59 35
3125.72 27
3125.85 24
3125.98 26
3126.10 34
3126.23 47
3126.36 64
3126.49 82
3126.62 100
3126.74 116
3126.87 128
3127.00 137
3127.13 141
3127.26 140
3127.39 136
3127.51 130
3127.64 121
3127.77 112
3127.90 105
3128.03 99
3128.15 99
3128.28 103
3128.41 112
3128.54 126
3128.67 143
3128.80 162
3128.92 182
3129.05 200
3129.18 216
3129.31 229
3129.44 238
3129.56 242
3129.69 242
3129.82 238
3129.95 230
3130.08 221
3130.21 212
3130.33 204
3130.46 201
3130.59 201
3130.72 206
3130.85 215
3130.97 224
3131.10 234
3131.23 242
3131.36 247
3131.49 248
3131.62 246
3131.74 241
3131.87 233
3132.00 225
3132.13 217
3132.26 212
3132.39 210
3132.51 214
3132.64 223
3132.77 235
3132.90 250
3133.03 263
3133.16 273
3133.28 277
3133.41 274
3133.54 265
3133.67 252
3133.80 239
3133.93 227
3134.05 220
3134.18 216
3134.31 214
3134.44 213
3134.57 212
3134.69 208
3134.82 203
3134.95 195
3135.08 186
3135.21 177
3135.34 169
3135.46 161
3135.59 155
3135.72 150
3135.85 149
3135.98 150
3136.11 154
3136.23 159
3136.36 164
3136.49 166
3136.62 164
3136.75 156
3136.88 144
3137.00 131
3137.13 118
3137.26 109
3137.39 105
3137.52 108
3137.65 116
3137.78 128
3137.90 142
3138.03 154
3138.16 163
3138.29 167
3138.42 167
3138.55 161
3138.67 152
3138.80 142
3138.93 131
3139.06 123
3139.19 118
3139.32 116
3139.44 118
3139.57 121
3139.70 123
3139.83 123
3139.96 119
3140.09 112
3140.21 102
3140.34 92
3140.47 83
3140.60 75
3140.73 67
3140.86 59
3140.99 49
3141.11 37
3141.24 24
3141.37 10
3141.50 0
3141.63 0
3141.76 0
3141.88 0
3142.01 0
3142.14 0
3142.27 0
3142.40 0
3142.53 0
3142.66 8
3142.78 18
3142.91 28
3143.04 38
3143.17 48
3143.30 59
3143.43 72
3143.55 85
3143.68 100
3143.81 113
3143.94 125
3144.07 136
3144.20 143
3144.33 147
3144.45 148
3144.58 145
3144.71 138
3144.84 129
3144.97 118
3145.10 106
3145.23 93
3145.35 83
3145.48 76
3145.61 73
3145.74 73
3145.87 77
3146.00 82
3146.13 89
3146.25 95
3146.38 101
3146.51 105
3146.64 109
3146.77 113
3146.90 117
3147.03 123
3147.15 130
3147.28 140
3147.41 154
3147.54 170
3147.67 188
3147.80 206
3147.93 222
3148.05 232
3148.18 237
3148.31 236
3148.44 229
3148.57 219
3148.70 206
3148.83 194
3148.95 182
3149.08 172
3149.21 163
3149.34 155
3149.47 148
3149.60 141
3149.73 134
3149.85 126
3149.98 116
3150.11 105
3150.24 93
3150.37 81
3150.50 68
3150.63 56
3150.75 46
3150.88 36
3151.01 28
3151.14 22
3151.27 17
3151.40 15
3151.53 16
3151.66 20
3151.78 26
3151.91 32
3152.04 36
3152.17 37
3152.30 34
3152.43 29
3152.56 23
3152.68 19
3152.81 17
3152.94 19
3153.07 24
3153.20 30
3153.33 36
3153.46 39
3153.59 39
3153.71 34
3153.84 25
3153.97 12
3154.10 0
3154.23 0
3154.36 0
3154.49 0
3154.62 0
3154.74 0
3154.87 0
3155.00 0
3155.13 4
3155.26 12
3155.39 20
3155.52 26
3155.65 32
3155.77 37
3155.90 42
3156.03 45
3156.16 48
3156.29 51
3156.42 55
3156.55 60
3156.68 67
3156.80 76
3156.93 84
3157.06 91
3157.19 96
3157.32 97
3157.45 95
3157.58 90
3157.71 84
3157.83 77
3157.96 70
3158.09 63
3158.22 57
3158.35 52
3158.48 47
3158.61 43
3158.74 41
3158.86 43
3158.99 47
3159.12 54
3159.25 64
3159.38 75
3159.51 83
3159.64 89
3159.77 91
3159.90 90
3160.02 85
3160.15 79
3160.28 73
3160.41 68
3160.54 65
3160.67 63
3160.80 62
3160.93 63
3161.05 64
3161.18 66
3161.31 68
3161.44 70
3161.57 71
3161.70 71
3161.83 69
3161.96 66
3162.09 63
3162.21 63
3162.34 67
3162.47 74
3162.60 85
3162.73 96
3162.86 107
3162.99 114
3163.12 117
3163.25 115
3163.37 109
3163.50 101
3163.63 93
3163.76 84
3163.89 77
3164.02 71
3164.15 67
3164.28 65
3164.41 66
3164.53 68
3164.66 71
3164.79 75
3164.92 78
3165.05 78
3165.18 75
3165.31 69
3165.44 61
3165.57 53
3165.70 46
3165.82 41
3165.95 39
3166.08 40
3166.21 42
3166.34 46
3166.47 50
3166.60 53
3166.73 56
3166.86 58
3166.98 59
3167.11 62
3167.24 66
3167.37 73
3167.50 84
3167.63 99
3167.76 118
3167.89 139
3168.02 160
3168.15 176
3168.27 187
3168.40 191
3168.53 189
3168.66 180
3168.79 169
3168.92 158
3169.05 150
3169.18 144
3169.31 141
3169.44 141
3169.56 140
3169.69 140
3169.82 138
3169.95 135
3170.08 131
3170.21 128
3170.34 124
3170.47 119
3170.60 111
3170.73 100
3170.86 86
3170.98 68
3171.11 49
3171.24 31
3171.37 16
3171.50 8
3171.63 7
3171.76 13
3171.89 27
3172.02 45
3172.15 66
3172.27 87
3172.40 106
3172.53 123
3172.66 135
3172.79 142
3172.92 145
3173.05 143
3173.18 137
3173.31 130
3173.44 122
3173.57 117
3173.69 117
3173.82 121
3173.95 129
3174.08 139
3174.21 149
3174.34 154
3174.47 153
3174.60 145
3174.73 131
3174.86 111
3174.99 90
3175.12 68
3175.24 50
3175.37 36
3175.50 28
3175.63 27
3175.76 31
3175.89 41
3176.02 56
3176.15 74
3176.28 94
3176.41 113
3176.54 130
3176.67 143
3176.79 152
3176.92 156
3177.05 156
3177.18 153
3177.31 147
3177.44 139
3177.57 130
3177.70 121
3177.83 111
3177.96 102
3178.09 93
3178.22 87
3178.34 81
3178.47 76
3178.60 72
3178.73 66
3178.86 61
3178.99 55
3179.12 51
3179.25 49
3179.38 51
3179.51 57
3179.64 67
3179.77 78
3179.90 89
3180.02 99
3180.15 105
3180.28 109
3180.41 109
3180.54 107
3180.67 103
3180.80 98
3180.93 92
3181.06 86
3181.19 79
3181.32 74
3181.45 70
3181.58 68
3181.70 69
3181.83 71
3181.96 74
3182.09 76
3182.22 76
3182.35 72
3182.48 65
3182.61 54
3182.74 42
3182.87 28
3183.00 17
3183.13 9
3183.26 5
3183.39 2
3183.51 0
3183.64 0
3183.77 0
3183.90 0
3184.03 0
3184.16 0
3184.29 0
3184.42 0
3184.55 1
3184.68 12
3184.81 23
3184.94 31
3185.07 37
3185.20 38
3185.33 36
3185.45 33
3185.58 30
3185.71 27
3185.84 26
3185.97 26
3186.10 28
3186.23 30
3186.36 34
3186.49 39
3186.62 45
3186.75 54
3186.88 66
3187.01 80
3187.14 94
3187.27 106
3187.40 116
3187.52 120
3187.65 119
3187.78 113
3187.91 104
3188.04 94
3188.17 86
3188.30 80
3188.43 78
3188.56 82
3188.69 89
3188.82 98
3188.95 107
3189.08 114
3189.21 118
3189.34 118
3189.47 114
3189.60 105
3189.72 94
3189.85 81
3189.98 68
3190.11 57
3190.24 51
3190.37 49
3190.50 54
3190.63 65
3190.76 81
3190.89 100
3191.02 120
3191.15 136
3191.28 149
3191.41 156
3191.54 159
3191.67 158
3191.80 155
3191.93 152
3192.06 149
3192.18 148
3192.31 149
3192.44 152
3192.57 159
3192.70 170
3192.83 184
3192.96 202
3193.09 222
3193.22 241
3193.35 256
3193.48 265
3193.61 267
3193.74 261
3193.87 249
3194.00 233
3194.13 215
3194.26 199
3194.39 186
3194.52 176
3194.65 171
3194.77 170
3194.90 173
3195.03 178
3195.16 185
3195.29 192
3195.42 198
3195.55 204
3195.68 208
3195.81 209
3195.94 209
3196.07 206
3196.20 201
3196.33 195
3196.46 190
3196.59 186
3196.72 184
3196.85 184
3196.98 186
3197.11 190
3197.24 194
3197.37 196
3197.50 196
3197.63 191
3197.76 183
3197.88 171
3198.01 155
3198.14 137
3198.27 118
3198.40 100
3198.53 84
3198.66 70
3198.79 57
3198.92 47
3199.05 38
3199.18 31
3199.31 26
3199.44 24
3199.57 24
3199.70 28
3199.83 34
3199.96 42
3200.09 51
3200.22 62
3200.35 73
3200.48 85
3200.61 96
3200.74 105
3200.87 111
3201.00 114
3201.13 113
3201.26 108
3201.38 100
3201.51 91
3201.64 81
3201.77 73
3201.90 66
3202.03 61
3202.16 58
3202.29 57
3202.42 59
3202.55 64
3202.68 71
3202.81 81
3202.94 92
3203.07 103
3203.20 113
3203.33 120
3203.46 123
3203.59 123
3203.72 120
3203.85 115
3203.98 109
3204.11 106
3204.24 105
3204.37 107
3204.50 113
3204.63 121
3204.76 130
3204.89 137
3205.02 142
3205.15 141
3205.28 136
3205.41 126
3205.54 112
3205.67 95
3205.80 77
3205.93 61
3206.05 46
3206.18 31
3206.31 18
3206.44 6
3206.57 0
3206.70 0
3206.83 0
3206.96 0
3207.09 0
3207.22 0
3207.35 0
3207.48 0
3207.61 7
3207.74 24
3207.87 40
3208.00 53
3208.13 60
3208.26 61
3208.39 60
3208.52 57
3208.65 56
3208.78 57
3208.91 63
3209.04 72
3209.17 84
3209.30 96
3209.43 107
3209.56 117
3209.69 124
3209.82 132
3209.95 140
3210.08 149
3210.21 161
3210.34 175
3210.47 188
3210.60 200
3210.73 207
3210.86 208
3210.99 204
3211.12 195
3211.25 183
3211.38 170
3211.51 160
3211.64 153
3211.77 150
3211.90 151
3212.03 155
3212.16 160
3212.29 166
3212.42 172
3212.55 179
3212.68 185
3212.81 190
3212.94 195
3213.07 197
3213.20 198
3213.33 196
3213.46 192
3213.59 189
3213.72 186
3213.85 183
3213.98 182
3214.11 180
3214.24 179
3214.37 176
3214.50 173
3214.63 168
3214.76 164
3214.89 159
3215.02 155
3215.15 149
3215.28 141
3215.41 132
3215.53 121
3215.66 110
3215.79 99
3215.92 92
3216.05 87
3216.18 85
3216.31 86
3216.44 87
3216.57 86
3216.70 85
3216.83 84
3216.96 85
3217.09 88
3217.22 94
3217.35 105
3217.48 118
3217.61 133
3217.74 147
3217.87 158
3218.00 166
3218.13 169
3218.26 168
3218.39 164
3218.52 157
3218.65 147
3218.78 135
3218.91 121
3219.04 106
3219.17 90
3219.30 76
3219.43 64
3219.57 57
3219.70 55
3219.83 56
3219.96 59
3220.09 61
3220.22 61
3220.35 55
3220.48 46
3220.61 33
3220.74 19
3220.87 6
3221.00 0
3221.13 0
3221.26 0
3221.39 0
3221.52 0
3221.65 0
3221.78 0
3221.91 0
3222.04 3
3222.17 8
3222.30 12
3222.43 16
3222.56 18
3222.69 20
3222.82 21
3222.95 22
3223.08 23
3223.21 26
3223.34 31
3223.47 37
3223.60 46
3223.73 56
3223.86 67
3223.99 78
3224.12 89
3224.25 100
3224.38 109
3224.51 117
3224.64 124
3224.77 129
3224.90 132
3225.03 130
3225.16 125
3225.29 117
3225.42 105
3225.55 93
3225.68 81
3225.81 71
3225.94 63
3226.07 58
3226.20 55
3226.33 53
3226.46 53
3226.59 53
3226.72 55
3226.85 58
3226.98 64
3227.11 74
3227.24 87
3227.37 102
3227.50 119
3227.63 134
3227.76 146
3227.89 153
3228.02 155
3228.15 153
3228.28 146
3228.41 139
3228.54 132
3228.67 126
3228.80 122
3228.93 118
3229.07 114
3229.20 110
3229.33 106
3229.46 102
3229.59 99
3229.72 98
3229.85 98
3229.98 98
3230.11 96
3230.24 92
3230.37 85
3230.50 77
3230.63 68
3230.76 62
3230.89 60
3231.02 62
3231.15 68
3231.28 76
3231.41 84
3231.54 91
3231.67 95
3231.80 95
3231.93 91
3232.06 85
3232.19 77
3232.32 69
3232.45 60
3232.58 51
3232.71 42
3232.84 33
3232.97 23
3233.10 12
3233.23 0
3233.36 0
3233.49 0
3233.62 0
3233.76 0
3233.89 0
3234.02 0
3234.15 0
3234.28 4
3234.41 20
3234.54 34
3234.67 45
3234.80 52
3234.93 54
3235.06 53
3235.19 49
3235.32 45
3235.45 42
3235.58 39
3235.71 38
3235.84 39
3235.97 42
3236.10 45
3236.23 48
3236.36 50
3236.49 49
3236.62 45
3236.75 39
3236.88 33
3237.01 28
3237.14 28
3237.28 35
3237.41 48
3237.54 69
3237.67 95
3237.80 123
3237.93 151
3238.06 177
3238.19 198
3238.32 214
3238.45 224
3238.58 228
3238.71 226
3238.84 219
3238.97 208
3239.10 192
3239.23 172
3239.36 149
3239.49 127
3239.62 105
3239.75 86
3239.88 71
3240.01 60
3240.14 53
3240.27 48
3240.41 46
3240.54 46
3240.67 48
3240.80 54
3240.93 62
3241.06 74
3241.19 86
3241.32 98
3241.45 108
3241.58 115
3241.71 118
3241.84 118
3241.97 116
3242.10 115
3242.23 113
3242.36 114
3242.49 115
3242.62 118
3242.75 122
3242.88 127
3243.02 133
3243.15 141
3243.28 151
3243.41 161
3243.54 172
3243.67 182
3243.80 190
3243.93 195
3244.06 193
3244.19 185
3244.32 170
3244.45 150
3244.58 125
3244.71 100
3244.84 77
3244.97 61
3245.10 54
3245.23 56
3245.36 66
3245.50 82
3245.63 101
3245.76 119
3245.89 135
3246.02 148
3246.15 157
3246.28 163
3246.41 167
3246.54 169
3246.67 168
3246.80 166
3246.93 162
3247.06 156
3247.19 149
3247.32 143
3247.45 137
3247.58 132
3247.72 126
3247.85 121
3247.98 114
3248.11 106
3248.24 98
3248.37 91
3248.50 86
3248.63 84
3248.76 85
3248.89 89
3249.02 95
3249.15 100
3249.28 105
3249.41 109
3249.54 111
3249.67 114
3249.81 116
3249.94 118
3250.07 119
3250.20 117
3250.33 112
3250.46 103
3250.59 92
3250.72 82
3250.85 74
3250.98 71
3251.11 73
3251.24 79
3251.37 86
3251.50 93
3251.63 97
3251.77 98
3251.90 96
3252.03 93
3252.16 90
3252.29 88
3252.42 89
3252.55 92
3252.68 98
3252.81 107
3252.94 118
3253.07 132
3253.20 146
3253.33 159
3253.46 168
3253.60 174
3253.73 175
3253.86 174
3253.99 172
3254.12 173
3254.25 178
3254.38 187
3254.51 200
3254.64 212
3254.77 219
3254.90 218
3255.03 208
3255.16 189
3255.30 165
3255.43 139
3255.56 114
3255.69 95
3255.82 81
3255.95 72
3256.08 67
3256.21 64
3256.34 61
3256.47 57
3256.60 51
3256.73 43
3256.86 36
3257.00 28
3257.13 20
3257.26 13
3257.39 6
3257.52 1
3257.65 0
3257.78 0
3257.91 0
3258.04 0
3258.17 0
3258.30 0
3258.43 0
3258.57 0
3258.70 1
3258.83 6
3258.96 13
3259.09 20
3259.22 27
3259.35 33
3259.48 39
3259.61 44
3259.74 49
3259.87 53
3260.00 57
3260.14 61
3260.27 65
3260.40 71
3260.53 76
3260.66 81
3260.79 84
3260.92 84
3261.05 81
3261.18 74
3261.31 66
3261.44 59
3261.57 55
3261.71 57
3261.84 64
3261.97 77
3262.10 92
3262.23 108
3262.36 121
3262.49 132
3262.62 138
3262.75 141
3262.88 140
3263.01 137
3263.15 131
3263.28 124
3263.41 115
3263.54 105
3263.67 93
3263.80 81
3263.93 69
3264.06 58
3264.19 48
3264.32 39
3264.46 33
3264.59 31
3264.72 32
3264.85 35
3264.98 39
3265.11 43
3265.24 45
3265.37 43
3265.50 37
3265.63 28
3265.76 19
3265.90 11
3266.03 4
3266.16 0
3266.29 0
3266.42 0
3266.55 0
3266.68 0
3266.81 0
3266.94 0
3267.07 0
3267.21 0
3267.34 0
3267.47 10
3267.60 25
3267.73 41
3267.86 57
3267.99 71
3268.12 84
3268.25 95
3268.38 104
3268.52 111
3268.65 116
3268.78 119
3268.91 120
3269.04 119
3269.17 116
3269.30 111
3269.43 104
3269.56 96
3269.69 87
3269.83 78
3269.96 68
3270.09 61
3270.22 56
3270.35 55
3270.48 57
3270.61 63
3270.74 70
3270.87 78
3271.01 82
3271.14 81
3271.27 74
3271.40 61
3271.53 45
3271.66 27
3271.79 11
3271.92 0
3272.05 0
3272.19 0
3272.32 0
3272.45 0
3272.58 2
3272.71 12
3272.84 23
3272.97 35
3273.10 45
3273.23 55
3273.37 63
3273.50 70
3273.63 76
3273.76 82
3273.89 88
3274.02 95
3274.15 103
3274.28 111
3274.41 119
3274.55 126
3274.68 132
3274.81 138
3274.94 143
3275.07 147
3275.20 151
3275.33 154
3275.46 154
3275.59 152
3275.73 148
3275.86 143
3275.99 138
3276.12 134
3276.25 132
3276.38 133
3276.51 136
3276.64 140
3276.78 143
3276.91 146
3277.04 148
3277.17 149
3277.30 149
3277.43 149
3277.56 150
3277.69 153
3277.83 157
3277.96 163
3278.09 170
3278.22 179
3278.35 187
3278.48 197
3278.61 209
3278.74 222
3278.88 238
3279.01 256
3279.14 274
3279.27 292
3279.40 306
3279.53 316
3279.66 321
3279.79 322
3279.93 320
3280.06 319
3280.19 320
3280.32 325
3280.45 335
3280.58 348
3280.71 364
3280.84 381
3280.98 398
3281.11 414
3281.24 429
3281.37 443
3281.50 455
3281.63 466
3281.76 474
3281.89 478
3282.03 478
3282.16 475
3282.29 467
3282.42 455
3282.55 441
3282.68 427
3282.81 413
3282.94 401
3283.08 394
3283.21 393
3283.34 401
3283.47 416
3283.60 440
3283.73 471
3283.86 505
3284.00 540
3284.13 573
3284.26 601
3284.39 624
3284.52 641
3284.65 654
3284.78 662
3284.91 667
3285.05 669
3285.18 668
3285.31 664
3285.44 659
3285.57 651
3285.70 643
3285.83 635
3285.97 627
3286.10 620
3286.23 613
3286.36 604
3286.49 594
3286.62 581
3286.75 566
3286.89 552
3287.02 538
3287.15 528
3287.28 521
3287.41 518
3287.54 516
3287.67 513
3287.81 509
3287.94 500
3288.07 487
3288.20 471
3288.33 453
3288.46 435
3288.59 418
3288.73 402
3288.86 387
3288.99 373
3289.12 360
3289.25 348
3289.38 336
3289.51 325
3289.65 315
3289.78 305
3289.91 295
3290.04 285
3290.17 275
3290.30 264
3290.43 254
3290.57 245
3290.70 235
3290.83 226
3290.96 217
3291.09 207
3291.22 198
3291.35 189
3291.49 182
3291.62 177
3291.75 175
3291.88 175
3292.01 176
3292.14 178
3292.27 179
3292.41 178
3292.54 175
3292.67 169
3292.80 163
3292.93 156
3293.06 151
3293.20 149
3293.33 149
3293.46 152
3293.59 158
3293.72 164
3293.85 170
3293.98 176
3294.12 179
3294.25 180
3294.38 179
3294.51 175
3294.64 169
3294.77 163
3294.91 157
3295.04 152
3295.17 147
3295.30 142
3295.43 137
3295.56 130
3295.69 121
3295.83 111
3295.96 101
3296.09 91
3296.22 83
3296.35 78
3296.48 76
3296.62 77
3296.75 81
3296.88 88
3297.01 95
3297.14 101
3297.27 106
3297.41 107
3297.54 104
3297.67 98
3297.80 88
3297.93 77
3298.06 66
3298.20 56
3298.33 50
3298.46 48
3298.59 49
3298.72 54
3298.85 60
3298.98 66
3299.12 71
3299.25 73
3299.38 73
3299.51 70
3299.64 66
3299.77 62
3299.91 58
3300.04 55
3300.17 53
3300.30 50
3300.43 45
3300.56 39
3300.70 32
3300.83 25
3300.96 20
3301.09 17
3301.22 18
3301.35 23
3301.49 31
3301.62 43
3301.75 57
3301.88 73
3302.01 90
3302.14 108
3302.28 128
3302.41 147
3302.54 167
3302.67 186
3302.80 202
3302.94 214
3303.07 222
3303.20 224
3303.33 221
3303.46 216
3303.59 207
3303.73 198
3303.86 189
3303.99 179
3304.12 170
3304.25 159
3304.38 148
3304.52 136
3304.65 126
3304.78 119
3304.91 118
3305.04 123
3305.17 132
3305.31 144
3305.44 154
3305.57 161
3305.70 161
3305.83 155
3305.97 145
3306.10 134
3306.23 124
3306.36 119
3306.49 117
3306.62 120
3306.76 123
3306.89 127
3307.02 128
3307.15 126
3307.28 121
3307.42 115
3307.55 109
3307.68 104
3307.81 100
3307.94 96
3308.07 94
3308.21 95
3308.34 98
3308.47 105
3308.60 115
3308.73 128
3308.87 142
3309.00 155
3309.13 164
3309.26 168
3309.39 166
3309.52 160
3309.66 150
3309.79 140
3309.92 132
3310.05 127
3310.18 127
3310.32 131
3310.45 137
3310.58 145
3310.71 151
3310.84 154
3310.97 153
3311.11 148
3311.24 140
3311.37 130
3311.50 119
3311.63 109
3311.77 101
3311.90 93
3312.03 85
3312.16 78
3312.29 68
3312.43 58
3312.56 47
3312.69 38
3312.82 31
3312.95 28
3313.09 27
3313.22 28
3313.35 30
3313.48 29
3313.61 25
3313.74 18
3313.88 8
3314.01 0
3314.14 0
3314.27 0
3314.40 0
3314.54 0
3314.67 0
3314.80 0
3314.93 6
3315.06 13
3315.20 16
3315.33 16
3315.46 13
3315.59 10
3315.72 9
3315.86 11
3315.99 18
3316.12 29
3316.25 43
3316.38 57
3316.52 69
3316.65 78
3316.78 84
3316.91 87
3317.04 87
3317.18 85
3317.31 82
3317.44 78
3317.57 73
3317.70 68
3317.84 62
3317.97 56
3318.10 51
3318.23 47
3318.36 45
3318.50 46
3318.63 50
3318.76 57
3318.89 65
3319.02 72
3319.16 77
3319.29 78
3319.42 76
3319.55 70
3319.68 63
3319.82 57
3319.95 54
3320.08 54
3320.21 58
3320.34 63
3320.48 69
3320.61 73
3320.74 76
3320.87 77
3321.01 78
3321.14 79
3321.27 83
3321.40 89
3321.53 97
3321.67 107
3321.80 116
3321.93 124
3322.06 128
3322.19 128
3322.33 125
3322.46 116
3322.59 104
3322.72 88
3322.85 69
3322.99 48
3323.12 26
3323.25 5
3323.38 0
3323.52 0
3323.65 0
3323.78 0
3323.91 0
3324.04 0
3324.18 0
3324.31 0
3324.44 10
3324.57 23
3324.70 36
3324.84 50
3324.97 62
3325.10 75
3325.23 88
3325.37 100
3325.50 112
3325.63 123
3325.76 134
3325.89 143
3326.03 150
3326.16 154
3326.29 156
3326.42 154
3326.55 149
3326.69 141
3326.82 131
3326.95 121
3327.08 111
3327.22 101
3327.35 92
3327.48 84
3327.61 78
3327.74 75
3327.88 76
3328.01 80
3328.14 89
3328.27 102
3328.41 116
3328.54 132
3328.67 145
3328.80 156
3328.93 164
3329.07 168
3329.20 169
3329.33 168
3329.46 166
3329.60 162
3329.73 158
3329.86 153
3329.99 148
3330.12 141
3330.26 133
3330.39 125
3330.52 116
3330.65 107
3330.79 99
3330.92 91
3331.05 85
3331.18 81
3331.32 79
3331.45 78
3331.58 79
3331.71 81
3331.84 82
3331.98 81
3332.11 79
3332.24 74
3332.37 68
3332.51 61
3332.64 53
3332.77 46
3332.90 40
3333.04 36
3333.17 32
3333.30 31
3333.43 31
3333.56 34
3333.70 37
3333.83 42
3333.96 48
3334.09 53
3334.23 58
3334.36 63
3334.49 67
3334.62 69
3334.76 70
3334.89 69
3335.02 67
3335.15 63
3335.28 59
3335.42 56
3335.55 55
3335.68 57
3335.81 62
3335.95 67
3336.08 71
3336.21 72
3336.34 67
3336.48 56
3336.61 40
3336.74 21
3336.87 4
3337.01 0
3337.14 0
3337.27 0
3337.40 2
3337.54 21
3337.67 43
3337.80 64
3337.93 81
3338.06 91
3338.20 95
3338.33 93
3338.46 87
3338.59 79
3338.73 69
3338.86 59
3338.99 48
3339.12 37
3339.26 26
3339.39 16
3339.52 7
3339.65 1
3339.79 0
3339.92 0
3340.05 0
3340.18 0
3340.32 0
3340.45 0
3340.58 0
3340.71 0
3340.85 0
3340.98 0
3341.11 6
3341.24 17
3341.38 29
3341.51 42
3341.64 56
3341.77 69
3341.91 82
3342.04 93
3342.17 102
3342.30 107
3342.44 110
3342.57 108
3342.70 103
3342.83 96
3342.97 89
3343.10 83
3343.23 79
3343.36 76
3343.50 75
3343.63 75
3343.76 73
3343.89 71
3344.03 67
3344.16 63
3344.29 59
3344.42 56
3344.56 54
3344.69 53
3344.82 53
3344.95 53
3345.09 53
3345.22 54
3345.35 54
3345.48 57
3345.62 61
3345.75 67
3345.88 76
3346.01 86
3346.15 95
3346.28 102
3346.41 106
3346.55 104
3346.68 95
3346.81 82
3346.94 66
3347.08 47
3347.21 30
3347.34 16
3347.47 7
3347.61 2
3347.74 1
3347.87 2
3348.00 3
3348.14 3
3348.27 1
3348.40 0
3348.53 0
3348.67 0
3348.80 0
3348.93 0
3349.06 0
3349.20 0
3349.33 1
3349.46 2
3349.60 4
3349.73 6
3349.86 10
3349.99 17
3350.13 25
3350.26 35
3350.39 46
3350.52 54
3350.66 60
3350.79 62
3350.92 61
3351.05 55
3351.19 46
3351.32 37
3351.45 27
3351.59 20
3351.72 17
3351.85 18
3351.98 22
3352.12 28
3352.25 33
3352.38 36
3352.51 36
3352.65 33
3352.78 27
3352.91 20
3353.04 14
3353.18 9
3353.31 8
3353.44 10
3353.58 16
3353.71 24
3353.84 34
3353.97 43
3354.11 53
3354.24 62
3354.37 69
3354.50 76
3354.64 82
3354.77 88
3354.90 93
3355.04 96
3355.17 97
3355.30 94
3355.43 88
3355.57 78
3355.70 65
3355.83 49
3355.97 32
3356.10 16
3356.23 3
3356.36 0
3356.50 0
3356.63 0
3356.76 0
3356.89 0
3357.03 5
3357.16 8
3357.29 9
3357.43 7
3357.56 3
3357.69 0
3357.82 0
3357.96 0
3358.09 0
3358.22 7
3358.36 16
3358.49 26
3358.62 36
3358.75 45
3358.89 52
3359.02 56
3359.15 58
3359.29 59
3359.42 59
3359.55 58
3359.68 57
3359.82 55
3359.95 53
3360.08 51
3360.22 49
3360.35 48
3360.48 47
3360.61 48
3360.75 49
3360.88 51
3361.01 54
3361.15 58
3361.28 62
3361.41 65
3361.54 67
3361.68 66
3361.81 64
3361.94 60
3362.08 55
3362.21 50
3362.34 48
3362.47 48
3362.61 49
3362.74 53
3362.87 56
3363.01 60
3363.14 64
3363.27 68
3363.40 75
3363.54 86
3363.67 100
3363.80 115
3363.94 131
3364.07 143
3364.20 150
3364.34 150
3364.47 143
3364.60 131
3364.73 117
3364.87 104
3365.00 94
3365.13 89
3365.27 89
3365.40 91
3365.53 95
3365.66 97
3365.80 97
3365.93 93
3366.06 86
3366.20 76
3366.33 67
3366.46 60
3366.60 56
3366.73 54
3366.86 55
3366.99 56
3367.13 55
3367.26 51
3367.39 43
3367.53 34
3367.66 24
3367.79 16
3367.93 9
3368.06 4
3368.19 0
3368.32 0
3368.46 0
3368.59 0
3368.72 0
3368.86 0
3368.99 0
3369.12 0
3369.26 5
3369.39 20
3369.52 34
3369.65 45
3369.79 52
3369.92 55
3370.05 56
3370.19 55
3370.32 53
3370.45 52
3370.59 52
3370.72 53
3370.85 57
3370.99 63
3371.12 69
3371.25 76
3371.38 81
3371.52 83
3371.65 83
3371.78 82
3371.92 81
3372.05 83
3372.18 89
3372.32 100
3372.45 113
3372.58 127
3372.72 138
3372.85 146
3372.98 148
3373.11 144
3373.25 137
3373.38 129
3373.51 124
3373.65 121
3373.78 123
3373.91 128
3374.05 136
3374.18 145
3374.31 153
3374.45 158
3374.58 159
3374.71 158
3374.85 154
3374.98 150
3375.11 146
3375.24 144
3375.38 145
3375.51 150
3375.64 160
3375.78 174
3375.91 192
3376.04 211
3376.18 230
3376.31 248
3376.44 262
3376.58 272
3376.71 277
3376.84 278
3376.98 276
3377.11 272
3377.24 267
3377.38 265
3377.51 265
3377.64 269
3377.78 277
3377.91 287
3378.04 298
3378.17 307
3378.31 313
3378.44 314
3378.57 309
3378.71 299
3378.84 285
3378.97 270
3379.11 254
3379.24 239
3379.37 225
3379.51 215
3379.64 207
3379.77 202
3379.91 199
3380.04 197
3380.17 197
3380.31 199
3380.44 200
3380.57 200
3380.71 199
3380.84 194
3380.97 186
3381.11 174
3381.24 159
3381.37 142
3381.51 124
3381.64 108
3381.77 93
3381.91 82
3382.04 74
3382.17 68
3382.31 65
3382.44 61
3382.57 57
3382.71 53
3382.84 49
3382.97 47
3383.11 45
3383.24 46
3383.37 47
3383.51 49
3383.64 50
3383.77 50
3383.91 47
3384.04 43
3384.17 39
3384.31 38
3384.44 41
3384.57 49
3384.71 61
3384.84 78
3384.97 96
3385.11 115
3385.24 133
3385.37 149
3385.51 163
3385.64 173
3385.77 181
3385.91 186
3386.04 188
3386.17 189
3386.31 190
3386.44 190
3386.57 189
3386.71 188
3386.84 185
3386.97 180
3387.11 172
3387.24 161
3387.37 147
3387.51 134
3387.64 123
3387.77 115
3387.91 111
3388.04 112
3388.17 117
3388.31 122
3388.44 127
3388.57 128
3388.71 125
3388.84 117
3388.97 104
3389.11 90
3389.24 75
3389.37 63
3389.51 53
3389.64 46
3389.77 41
3389.91 35
3390.04 29
3390.17 20
3390.31 10
3390.44 0
3390.57 0
3390.71 0
3390.84 0
3390.98 0
3391.11 0
3391.24 0
3391.38 0
3391.51 1
3391.64 5
3391.78 10
3391.91 14
3392.04 21
3392.18 29
3392.31 39
3392.44 50
3392.58 60
3392.71 71
3392.84 80
3392.98 88
3393.11 93
3393.24 96
3393.38 95
3393.51 91
3393.64 83
3393.78 75
3393.91 68
3394.05 66
3394.18 71
3394.31 85
3394.45 106
3394.58 132
3394.71 158
3394.85 179
3394.98 194
3395.11 199
3395.25 196
3395.38 189
3395.51 179
3395.65 169
3395.78 161
3395.91 157
3396.05 155
3396.18 153
3396.32 151
3396.45 147
3396.58 142
3396.72 136
3396.85 130
3396.98 127
3397.12 127
3397.25 130
3397.38 136
3397.52 144
3397.65 150
3397.79 155
3397.92 159
3398.05 164
3398.19 170
3398.32 181
3398.45 198
3398.59 219
3398.72 243
3398.85 264
3398.99 279
3399.12 286
3399.25 283
3399.39 272
3399.52 255
3399.66 236
3399.79 216
3399.92 199
3400.06 185
3400.19 173
3400.32 163
3400.46 153
3400.59 143
3400.72 135
3400.86 129
3400.99 125
3401.13 126
3401.26 130
3401.39 139
3401.53 152
3401.66 167
3401.79 184
3401.93 203
3402.06 224
3402.20 246
3402.33 269
3402.46 295
3402.60 324
3402.73 355
3402.86 387
3403.00 419
3403.13 450
3403.26 479
3403.40 503
3403.53 522
3403.67 537
3403.80 549
3403.93 560
3404.07 571
3404.20 585
3404.33 603
3404.47 624
3404.60 647
3404.74 670
3404.87 690
3405.00 706
3405.14 716
3405.27 720
3405.40 719
3405.54 715
3405.67 711
3405.81 710
3405.94 713
3406.07 723
3406.21 739
3406.34 761
3406.47 788
3406.61 817
3406.74 846
3406.88 873
3407.01 895
3407.14 910
3407.28 916
3407.41 913
3407.54 901
3407.68 883
3407.81 861
3407.95 837
3408.08 811
3408.21 785
3408.35 757
3408.48 727
3408.62 694
3408.75 658
3408.88 620
3409.02 583
3409.15 548
3409.28 515
3409.42 486
3409.55 460
3409.69 438
3409.82 419
3409.95 403
3410.09 392
3410.22 385
3410.35 384
3410.49 385
3410.62 387
3410.76 386
3410.89 380
3411.02 365
3411.16 341
3411.29 309
3411.43 274
3411.56 238
3411.69 205
3411.83 177
3411.96 157
3412.10 143
3412.23 135
3412.36 132
3412.50 133
3412.63 137
3412.76 144
3412.90 154
3413.03 164
3413.17 173
3413.30 180
3413.43 182
3413.57 180
3413.70 174
3413.84 164
3413.97 155
3414.10 148
3414.24 144
3414.37 145
3414.51 149
3414.64 155
3414.77 162
3414.91 168
3415.04 172
3415.17 175
3415.31 178
3415.44 181
3415.58 185
3415.71 189
3415.84 192
3415.98 193
3416.11 191
3416.25 185
3416.38 177
3416.51 167
3416.65 155
3416.78 143
3416.92 131
3417.05 120
3417.18 111
3417.32 103
3417.45 96
3417.59 90
3417.72 82
3417.85 71
3417.99 56
3418.12 37
3418.26 14
3418.39 0
3418.52 0
3418.66 0
3418.79 0
3418.93 0
3419.06 0
3419.19 0
3419.33 0
3419.46 19
3419.60 54
3419.73 88
3419.86 119
3420.00 144
3420.13 159
3420.27 166
3420.40 163
3420.53 153
3420.67 138
3420.80 121
3420.94 105
3421.07 92
3421.20 84
3421.34 78
3421.47 74
3421.61 68
3421.74 61
3421.88 51
3422.01 40
3422.14 28
3422.28 20
3422.41 19
3422.55 24
3422.68 38
3422.81 56
3422.95 78
3423.08 99
3423.22 117
3423.35 130
3423.48 135
3423.62 135
3423.75 129
3423.89 121
3424.02 112
3424.15 105
3424.29 101
3424.42 102
3424.56 108
3424.69 118
3424.83 130
3424.96 142
3425.09 151
3425.23 156
3425.36 157
3425.50 155
3425.63 152
3425.76 149
3425.90 150
3426.03 154
3426.17 159
3426.30 164
3426.44 166
3426.57 165
3426.70 160
3426.84 153
3426.97 144
3427.11 136
3427.24 132
3427.37 130
3427.51 132
3427.64 137
3427.78 144
3427.91 152
3428.05 160
3428.18 168
3428.31 175
3428.45 179
3428.58 180
3428.72 176
3428.85 168
3428.98 156
3429.12 140
3429.25 121
3429.39 101
3429.52 82
3429.66 65
3429.79 52
3429.92 43
3430.06 38
3430.19 36
3430.33 37
3430.46 39
3430.60 42
3430.73 47
3430.86 55
3431.00 65
3431.13 80
3431.27 98
3431.40 119
3431.54 143
3431.67 168
3431.80 191
3431.94 212
3432.07 230
3432.21 245
3432.34 257
3432.47 268
3432.61 279
3432.74 291
3432.88 304
3433.01 317
3433.15 331
3433.28 343
3433.41 353
3433.55 359
3433.68 361
3433.82 359
3433.95 352
3434.09 342
3434.22 331
3434.36 319
3434.49 311
3434.62 306
3434.76 307
3434.89 314
3435.03 325
3435.16 338
3435.30 349
3435.43 357
3435.56 359
3435.70 356
3435.83 347
3435.97 336
3436.10 326
3436.24 319
3436.37 317
3436.50 320
3436.64 326
3436.77 334
3436.91 342
3437.04 347
3437.18 348
3437.31 343
3437.45 334
3437.58 322
3437.71 308
3437.85 295
3437.98 284
3438.12 277
3438.25 274
3438.39 271
3438.52 267
3438.65 261
3438.79 250
3438.92 236
3439.06 222
3439.19 208
3439.33 199
3439.46 197
3439.60 203
3439.73 214
3439.86 231
3440.00 250
3440.13 268
3440.27 283
3440.40 293
3440.54 296
3440.67 293
3440.81 283
3440.94 269
3441.07 252
3441.21 233
3441.34 216
3441.48 203
3441.61 193
3441.75 190
3441.88 192
3442.02 199
3442.15 210
3442.28 225
3442.42 240
3442.55 252
3442.69 261
3442.82 264
3442.96 261
3443.09 252
3443.23 239
3443.36 225
3443.49 211
3443.63 200
3443.76 192
3443.90 188
3444.03 187
3444.17 187
3444.30 187
3444.44 186
3444.57 185
3444.71 183
3444.84 179
3444.97 174
3445.11 168
3445.24 161
3445.38 152
3445.51 142
3445.65 131
3445.78 119
3445.92 107
3446.05 96
3446.19 84
3446.32 72
3446.45 61
3446.59 51
3446.72 44
3446.86 39
3446.99 37
3447.13 37
3447.26 37
3447.40 36
3447.53 32
3447.67 23
3447.80 10
3447.93 0
3448.07 0
3448.20 0
3448.34 0
3448.47 0
3448.61 0
3448.74 0
3448.88 1
3449.01 20
3449.15 37
3449.28 48
3449.41 53
3449.55 51
3449.68 43
3449.82 33
3449.95 22
3450.09 14
3450.22 9
3450.36 9
3450.49 14
3450.63 22
3450.76 32
3450.90 43
3451.03 52
3451.17 58
3451.30 63
3451.43 65
3451.57 66
3451.70 66
3451.84 68
3451.97 71
3452.11 77
3452.24 84
3452.38 92
3452.51 100
3452.65 107
3452.78 113
3452.92 116
3453.05 118
3453.18 118
3453.32 118
3453.45 119
3453.59 121
3453.72 125
3453.86 131
3453.99 137
3454.13 144
3454.26 151
3454.40 158
3454.53 164
3454.67 170
3454.80 173
3454.94 175
3455.07 176
3455.21 177
3455.34 180
3455.47 185
3455.61 193
3455.74 204
3455.88 216
3456.01 226
3456.15 230
3456.28 228
3456.42 219
3456.55 204
3456.69 186
3456.82 168
3456.96 151
3457.09 139
3457.23 129
3457.36 123
3457.50 118
3457.63 116
3457.77 114
3457.90 113
3458.04 112
3458.17 113
3458.30 113
3458.44 113
3458.57 111
3458.71 108
3458.84 104
3458.98 99
3459.11 94
3459.25 90
3459.38 87
3459.52 85
3459.65 84
3459.79 84
3459.92 85
3460.06 87
3460.19 91
3460.33 95
3460.46 101
3460.60 105
3460.73 108
3460.87 110
3461.00 111
3461.14 112
3461.27 115
3461.41 120
3461.54 129
3461.68 141
3461.81 156
3461.94 172
3462.08 189
3462.21 205
3462.35 220
3462.48 232
3462.62 242
3462.75 248
3462.89 250
3463.02 246
3463.16 238
3463.29 224
3463.43 206
3463.56 186
3463.70 165
3463.83 145
3463.97 129
3464.10 118
3464.24 114
3464.37 115
3464.51 121
3464.64 130
3464.78 140
3464.91 149
3465.05 156
3465.18 160
3465.32 161
3465.45 159
3465.59 155
3465.72 150
3465.86 143
3465.99 136
3466.13 130
3466.26 125
3466.40 124
3466.53 127
3466.67 135
3466.80 146
3466.94 161
3467.07 176
3467.21 190
3467.34 202
3467.48 210
3467.61 216
3467.75 218
3467.88 217
3468.02 214
3468.15 211
3468.29 208
3468.42 206
3468.56 205
3468.69 205
3468.83 206
3468.96 206
3469.10 204
3469.23 201
3469.37 196
3469.50 188
3469.64 180
3469.77 170
3469.91 162
3470.04 156
3470.18 154
3470.31 155
3470.45 160
3470.58 168
3470.72 179
3470.85 189
3470.99 198
3471.12 203
3471.26 205
3471.39 203
3471.53 198
3471.66 192
3471.80 187
3471.93 184
3472.07 183
3472.20 181
3472.34 179
3472.47 173
3472.61 163
3472.74 150
3472.88 134
3473.01 119
3473.15 106
3473.28 97
3473.42 91
3473.55 88
3473.69 85
3473.82 82
3473.96 76
3474.09 68
3474.23 59
3474.36 49
3474.50 39
3474.63 32
3474.77 26
3474.90 22
3475.04 19
3475.17 17
3475.31 16
3475.44 17
3475.58 20
3475.71 26
3475.85 36
3475.98 47
3476.12 58
3476.25 68
3476.39 75
3476.52 77
3476.66 76
3476.79 73
3476.93 71
3477.07 72
3477.20 76
3477.34 86
3477.47 102
3477.61 122
3477.74 145
3477.88 169
3478.01 193
3478.15 216
3478.28 236
3478.42 253
3478.55 267
3478.69 276
3478.82 280
3478.96 279
3479.09 273
3479.23 262
3479.36 246
3479.50 228
3479.63 207
3479.77 186
3479.90 164
3480.04 145
3480.17 129
3480.31 116
3480.44 107
3480.58 101
3480.72 97
3480.85 94
3480.99 91
3481.12 85
3481.26 78
3481.39 70
3481.53 61
3481.66 54
3481.80 50
3481.93 48
3482.07 49
3482.20 51
3482.34 52
3482.47 50
3482.61 45
3482.74 35
3482.88 22
3483.01 6
3483.15 0
3483.28 0
3483.42 0
3483.56 0
3483.69 0
3483.83 0
3483.96 0
3484.10 0
3484.23 11
3484.37 24
3484.50 36
3484.64 45
3484.77 51
3484.91 55
3485.04 58
3485.18 61
3485.31 65
3485.45 71
3485.58 79
3485.72 89
3485.86 100
3485.99 112
3486.13 123
3486.26 132
3486.40 138
3486.53 142
3486.67 143
3486.80 143
3486.94 144
3487.07 146
3487.21 150
3487.34 154
3487.48 159
3487.61 164
3487.75 166
3487.89 167
3488.02 167
3488.16 167
3488.29 169
3488.43 171
3488.56 174
3488.70 178
3488.83 180
3488.97 182
3489.10 183
3489.24 184
3489.37 188
3489.51 194
3489.65 203
3489.78 215
3489.92 228
3490.05 241
3490.19 251
3490.32 258
3490.46 261
3490.59 259
3490.73 255
3490.86 248
3491.00 239
3491.13 229
3491.27 217
3491.41 204
3491.54 190
3491.68 177
3491.81 165
3491.95 156
3492.08 152
3492.22 153
3492.35 159
3492.49 168
3492.62 180
3492.76 192
3492.90 205
3493.03 217
3493.17 227
3493.30 237
3493.44 246
3493.57 255
3493.71 262
3493.84 267
3493.98 270
3494.11 269
3494.25 264
3494.39 255
3494.52 244
3494.66 234
3494.79 225
3494.93 218
3495.06 214
3495.20 212
3495.33 211
3495.47 210
3495.61 208
3495.74 205
3495.88 201
3496.01 198
3496.15 196
3496.28 194
3496.42 192
3496.55 189
3496.69 184
3496.82 178
3496.96 169
3497.10 162
3497.23 155
3497.37 152
3497.50 153
3497.64 156
3497.77 161
3497.91 167
3498.04 173
3498.18 178
3498.32 181
3498.45 182
3498.59 183
3498.72 181
3498.86 178
3498.99 174
3499.13 168
3499.26 163
3499.40 157
3499.54 153
3499.67 152
3499.81 152
3499.94 156
3500.08 162
3500.21 170
3500.35 177
3500.49 185
3500.62 190
3500.76 193
3500.89 195
3501.03 195
3501.16 196
3501.30 197
3501.43 199
3501.57 202
3501.71 207
3501.84 212
3501.98 217
3502.11 219
3502.25 218
3502.38 211
3502.52 199
3502.66 180
3502.79 157
3502.93 132
3503.06 108
3503.20 89
3503.33 78
3503.47 75
3503.60 80
3503.74 92
3503.88 107
3504.01 122
3504.15 135
3504.28 145
3504.42 153
3504.55 158
3504.69 163
3504.83 168
3504.96 174
3505.10 181
3505.23 188
3505.37 195
3505.50 199
3505.64 202
3505.78 201
3505.91 198
3506.05 191
3506.18 182
3506.32 173
3506.45 164
3506.59 156
3506.73 149
3506.86 145
3507.00 142
3507.13 139
3507.27 136
3507.40 131
3507.54 124
3507.68 117
3507.81 112
3507.95 110
3508.08 112
3508.22 121
3508.35 136
3508.49 154
3508.63 175
3508.76 194
3508.90 210
3509.03 221
3509.17 227
3509.31 229
3509.44 229
3509.58 228
3509.71 227
3509.85 227
3509.98 227
3510.12 228
3510.26 227
3510.39 225
3510.53 223
3510.66 221
3510.80 219
3510.93 218
3511.07 216
3511.21 213
3511.34 208
3511.48 201
3511.61 191
3511.75 180
3511.89 169
3512.02 160
3512.16 152
3512.29 148
3512.43 146
3512.56 146
3512.70 147
3512.84 148
3512.97 149
3513.11 148
3513.24 144
3513.38 139
3513.52 133
3513.65 128
3513.79 125
3513.92 125
3514.06 129
3514.19 138
3514.33 148
3514.47 158
3514.60 166
3514.74 168
3514.87 164
3515.01 154
3515.15 139
3515.28 120
3515.42 100
3515.55 82
3515.69 67
3515.83 57
3515.96 53
3516.10 53
3516.23 56
3516.37 60
3516.50 63
3516.64 64
3516.78 61
3516.91 56
3517.05 50
3517.18 45
3517.32 42
3517.46 41
3517.59 41
3517.73 40
3517.86 38
3518.00 34
3518.14 27
3518.27 18
3518.41 7
3518.54 0
3518.68 0
3518.82 0
3518.95 0
3519.09 0
3519.22 0
3519.36 0
3519.50 0
3519.63 4
3519.77 15
3519.90 25
3520.04 34
3520.18 41
3520.31 48
3520.45 54
3520.58 61
3520.72 71
3520.86 81
3520.99 92
3521.13 103
3521.26 111
3521.40 117
3521.54 118
3521.67 115
3521.81 108
3521.94 98
3522.08 88
3522.22 77
3522.35 67
3522.49 59
3522.62 54
3522.76 50
3522.90 48
3523.03 47
3523.17 49
3523.30 54
3523.44 62
3523.58 75
3523.71 92
3523.85 111
3523.98 131
3524.12 148
3524.26 162
3524.39 171
3524.53 174
3524.66 172
3524.80 165
3524.94 154
3525.07 140
3525.21 124
3525.34 108
3525.48 92
3525.62 79
3525.75 71
3525.89 66
3526.03 65
3526.16 66
3526.30 69
3526.43 71
3526.57 73
3526.71 75
3526.84 77
3526.98 81
3527.11 86
3527.25 91
3527.39 97
3527.52 102
3527.66 106
3527.79 107
3527.93 108
3528.07 108
3528.20 109
3528.34 112
3528.48 119
3528.61 129
3528.75 144
3528.88 161
3529.02 180
3529.16 198
3529.29 215
3529.43 228
3529.56 238
3529.70 243
3529.84 244
3529.97 241
3530.11 236
3530.25 231
3530.38 229
3530.52 230
3530.65 236
3530.79 248
3530.93 264
3531.06 285
3531.20 306
3531.34 327
3531.47 346
3531.61 362
3531.74 376
3531.88 388
3532.02 401
3532.15 418
3532.29 441
3532.42 469
3532.56 503
3532.70 541
3532.83 577
3532.97 610
3533.11 635
3533.24 652
3533.38 659
3533.51 658
3533.65 650
3533.79 639
3533.92 625
3534.06 612
3534.20 601
3534.33 594
3534.47 594
3534.60 603
3534.74 623
3534.88 653
3535.01 694
3535.15 739
3535.29 787
3535.42 830
3535.56 865
3535.69 889
3535.83 901
3535.97 902
3536.10 894
3536.24 879
3536.38 859
3536.51 836
3536.65 813
3536.79 792
3536.92 773
3537.06 757
3537.19 746
3537.33 741
3537.47 742
3537.60 748
3537.74 759
3537.88 773
3538.01 789
3538.15 805
3538.28 819
3538.42 831
3538.56 838
3538.69 841
3538.83 839
3538.97 832
3539.10 822
3539.24 808
3539.38 792
3539.51 777
3539.65 764
3539.78 755
3539.92 750
3540.06 750
3540.19 752
3540.33 756
3540.47 759
3540.60 758
3540.74 752
3540.88 742
3541.01 729
3541.15 714
3541.28 698
3541.42 684
3541.56 671
3541.69 661
3541.83 652
3541.97 644
3542.10 637
3542.24 630
3542.38 624
3542.51 619
3542.65 615
3542.79 612
3542.92 610
3543.06 606
3543.19 598
3543.33 584
3543.47 562
3543.60 533
3543.74 498
3543.88 461
3544.01 426
3544.15 395
3544.29 372
3544.42 356
3544.56 345
3544.70 337
3544.83 329
3544.97 320
3545.10 310
3545.24 301
3545.38 295
3545.51 294
3545.65 299
3545.79 308
3545.92 319
3546.06 328
3546.20 333
3546.33 333
3546.47 327
3546.61 315
3546.74 301
3546.88 286
3547.02 271
3547.15 258
3547.29 245
3547.43 231
3547.56 215
3547.70 197
3547.83 177
3547.97 156
3548.11 136
3548.24 118
3548.38 106
3548.52 98
3548.65 96
3548.79 97
3548.93 102
3549.06 109
3549.20 116
3549.34 121
3549.47 125
3549.61 125
3549.75 123
3549.88 118
3550.02 111
3550.16 104
3550.29 97
3550.43 91
3550.57 86
3550.70 80
3550.84 74
3550.98 68
3551.11 62
3551.25 57
3551.38 53
3551.52 51
3551.66 54
3551.79 61
3551.93 72
3552.07 88
3552.20 106
3552.34 125
3552.48 144
3552.61 159
3552.75 170
3552.89 176
3553.02 178
3553.16 177
3553.30 175
3553.43 174
3553.57 175
3553.71 179
3553.84 184
3553.98 191
3554.12 196
3554.25 199
3554.39 197
3554.53 190
3554.66 177
3554.80 158
3554.94 137
3555.07 114
3555.21 92
3555.35 73
3555.48 58
3555.62 48
3555.76 43
3555.89 43
3556.03 47
3556.17 55
3556.30 65
3556.44 77
3556.58 90
3556.71 103
3556.85 116
3556.99 127
3557.12 135
3557.26 140
3557.40 141
3557.53 138
3557.67 132
3557.81 124
3557.94 116
3558.08 109
3558.22 104
3558.35 101
3558.49 100
3558.63 100
3558.76 100
3558.90 99
3559.04 99
3559.17 100
3559.31 101
3559.45 104
3559.58 108
3559.72 112
3559.86 115
3560.00 117
3560.13 117
3560.27 117
3560.41 116
3560.54 117
3560.68 120
3560.82 127
3560.95 137
3561.09 150
3561.23 163
3561.36 176
3561.50 185
3561.64 188
3561.77 184
3561.91 173
3562.05 153
3562.18 128
3562.32 99
3562.46 69
3562.59 41
3562.73 18
3562.87 1
3563.00 0
3563.14 0
3563.28 0
3563.41 0
3563.55 0
3563.69 0
3563.83 0
3563.96 0
3564.10 1
3564.24 6
3564.37 11
3564.51 17
3564.65 22
3564.78 24
3564.92 23
3565.06 20
3565.19 13
3565.33 6
3565.47 0
3565.60 0
3565.74 0
3565.88 0
3566.01 6
3566.15 16
3566.29 29
3566.43 43
3566.56 59
3566.70 76
3566.84 92
3566.97 105
3567.11 116
3567.25 121
3567.38 121
3567.52 115
3567.66 105
3567.79 92
3567.93 79
3568.07 67
3568.21 58
3568.34 52
3568.48 50
3568.62 50
3568.75 51
3568.89 54
3569.03 56
3569.16 58
3569.30 59
3569.44 60
3569.57 62
3569.71 63
3569.85 65
3569.99 67
3570.12 69
3570.26 70
3570.40 70
3570.53 70
3570.67 70
3570.81 70
3570.94 70
3571.08 69
3571.22 68
3571.35 65
3571.49 59
3571.63 50
3571.77 38
3571.90 24
3572.04 9
3572.18 0
3572.31 0
3572.45 0
3572.59 0
3572.72 0
3572.86 0
3573.00 0
3573.14 0
3573.27 10
3573.41 22
3573.55 31
3573.68 34
3573.82 31
3573.96 24
3574.09 15
3574.23 7
3574.37 2
3574.51 1
3574.64 5
3574.78 12
3574.92 22
3575.05 34
3575.19 46
3575.33 59
3575.47 71
3575.60 83
3575.74 93
3575.88 101
3576.01 108
3576.15 114
3576.29 120
3576.42 126
3576.56 135
3576.70 144
3576.84 154
3576.97 163
3577.11 168
3577.25 167
3577.38 161
3577.52 148
3577.66 131
3577.80 110
3577.93 90
3578.07 70
3578.21 53
3578.34 37
3578.48 25
3578.62 15
3578.76 7
3578.89 3
3579.03 0
3579.17 0
3579.30 1
3579.44 1
3579.58 1
3579.71 0
3579.85 0
3579.99 0
3580.13 0
3580.26 0
3580.40 0
3580.54 4
3580.67 15
3580.81 28
3580.95 43
3581.09 57
3581.22 69
3581.36 81
3581.50 90
3581.63 98
3581.77 105
3581.91 111
3582.05 116
3582.18 120
3582.32 123
3582.46 127
3582.60 132
3582.73 137
3582.87 145
3583.01 153
3583.14 162
3583.28 172
3583.42 182
3583.56 193
3583.69 204
3583.83 215
3583.97 228
3584.10 241
3584.24 253
3584.38 264
3584.52 272
3584.65 276
3584.79 275
3584.93 271
3585.07 263
3585.20 255
3585.34 246
3585.48 238
3585.61 232
3585.75 228
3585.89 225
3586.03 222
3586.16 219
3586.30 214
3586.44 207
3586.57 199
3586.71 190
3586.85 181
3586.99 174
3587.12 170
3587.26 170
3587.40 175
3587.54 185
3587.67 198
3587.81 211
3587.95 223
3588.08 230
3588.22 233
3588.36 231
3588.50 226
3588.63 219
3588.77 211
3588.91 205
3589.05 198
3589.18 192
3589.32 184
3589.46 175
3589.60 164
3589.73 153
3589.87 144
3590.01 137
3590.14 134
3590.28 134
3590.42 138
3590.56 143
3590.69 147
3590.83 150
3590.97 149
3591.11 146
3591.24 142
3591.38 139
3591.52 137
3591.66 137
3591.79 140
3591.93 145
3592.07 151
3592.20 157
3592.34 161
3592.48 162
3592.62 159
3592.75 152
3592.89 141
3593.03 127
3593.17 112
3593.30 98
3593.44 87
3593.58 79
3593.72 76
3593.85 76
3593.99 79
3594.13 84
3594.27 90
3594.40 96
3594.54 103
3594.68 111
3594.82 120
3594.95 131
3595.09 144
3595.23 158
3595.36 173
3595.50 187
3595.64 198
3595.78 206
3595.91 209
3596.05 207
3596.19 201
3596.33 192
3596.46 183
3596.60 175
3596.74 170
3596.88 168
3597.01 169
3597.15 174
3597.29 180
3597.43 188
3597.56 196
3597.70 203
3597.84 209
3597.98 213
3598.11 215
3598.25 215
3598.39 215
3598.53 213
3598.66 211
3598.80 209
3598.94 206
3599.08 203
3599.21 198
3599.35 192
3599.49 183
3599.63 173
3599.76 161
3599.90 149
3600.04 139
3600.18 131
3600.31 127
3600.45 125
3600.59 126
3600.73 128
3600.86 131
3601.00 134
3601.14 136
3601.28 137
3601.41 136
3601.55 135
3601.69 132
3601.83 128
3601.96 123
3602.10 117
3602.24 111
3602.38 105
3602.51 100
3602.65 97
3602.79 96
3602.93 97
3603.07 102
3603.20 108
3603.34 115
3603.48 122
3603.62 127
3603.75 127
3603.89 124
3604.03 118
3604.17 110
3604.30 103
3604.44 98
3604.58 95
3604.72 93
3604.85 90
3604.99 85
3605.13 78
3605.27 68
3605.40 57
3605.54 47
3605.68 38
3605.82 32
3605.96 29
3606.09 29
3606.23 29
3606.37 30
3606.51 28
3606.64 24
3606.78 18
3606.92 10
3607.06 0
3607.19 0
3607.33 0
3607.47 0
3607.61 0
3607.74 0
3607.88 0
3608.02 0
3608.16 8
3608.30 24
3608.43 37
3608.57 47
3608.71 51
3608.85 50
3608.98 43
3609.12 33
3609.26 21
3609.40 8
3609.53 0
3609.67 0
3609.81 0
3609.95 0
3610.09 0
3610.22 2
3610.36 16
3610.50 30
3610.64 42
3610.77 49
3610.91 52
3611.05 50
3611.19 46
3611.32 43
3611.46 41
3611.60 45
3611.74 54
3611.88 68
3612.01 87
3612.15 108
3612.29 131
3612.43 153
3612.56 174
3612.70 190
3612.84 202
3612.98 208
3613.12 208
3613.25 202
3613.39 191
3613.53 175
3613.67 158
3613.80 138
3613.94 119
3614.08 99
3614.22 81
3614.36 65
3614.49 53
3614.63 47
3614.77 47
3614.91 53
3615.04 64
3615.18 79
3615.32 94
3615.46 107
3615.60 116
3615.73 120
3615.87 121
3616.01 119
3616.15 117
3616.28 115
3616.42 114
3616.56 113
3616.70 110
3616.84 106
3616.97 100
3617.11 93
3617.25 86
3617.39 83
3617.53 83
3617.66 87
3617.80 93
3617.94 99
3618.08 102
3618.21 102
3618.35 97
3618.49 89
3618.63 79
3618.77 68
3618.90 58
3619.04 47
3619.18 37
3619.32 29
3619.46 23
3619.59 21
3619.73 22
3619.87 26
3620.01 32
3620.15 40
3620.28 47
3620.42 52
3620.56 54
3620.70 51
3620.83 46
3620.97 39
3621.11 32
3621.25 24
3621.39 19
3621.52 17
3621.66 17
3621.80 19
3621.94 21
3622.08 23
3622.21 24
3622.35 22
3622.49 17
3622.63 10
3622.77 2
3622.90 0
3623.04 0
3623.18 0
3623.32 0
3623.46 0
3623.59 0
3623.73 0
3623.87 0
3624.01 11
3624.15 24
3624.28 35
3624.42 46
3624.56 54
3624.70 61
3624.84 66
3624.97 72
3625.11 78
3625.25 87
3625.39 97
3625.53 109
3625.66 121
3625.80 133
3625.94 144
3626.08 154
3626.22 162
3626.35 168
3626.49 173
3626.63 176
3626.77 176
3626.91 176
3627.04 174
3627.18 171
3627.32 168
3627.46 166
3627.60 166
3627.73 167
3627.87 170
3628.01 175
3628.15 182
3628.29 188
3628.42 195
3628.56 200
3628.70 204
3628.84 207
3628.98 210
3629.11 212
3629.25 214
3629.39 215
3629.53 215
3629.67 212
3629.81 206
3629.94 197
3630.08 185
3630.22 173
3630.36 161
3630.50 153
3630.63 149
3630.77 151
3630.91 158
3631.05 169
3631.19 180
3631.32 190
3631.46 196
3631.60 196
3631.74 189
3631.88 176
3632.01 160
3632.15 142
3632.29 124
3632.43 109
3632.57 95
3632.71 85
3632.84 76
3632.98 71
3633.12 68
3633.26 69
3633.40 75
3633.53 86
3633.67 102
3633.81 122
3633.95 143
3634.09 162
3634.23 177
3634.36 186
3634.50 186
3634.64 179
3634.78 167
3634.92 152
3635.05 138
3635.19 126
3635.33 120
3635.47 118
3635.61 120
3635.75 125
3635.88 130
3636.02 133
3636.16 135
3636.30 135
3636.44 136
3636.57 139
3636.71 145
3636.85 154
3636.99 165
3637.13 178
3637.27 192
3637.40 206
3637.54 221
3637.68 237
3637.82 256
3637.96 278
3638.10 301
3638.23 324
3638.37 345
3638.51 362
3638.65 374
3638.79 380
3638.92 380
3639.06 377
3639.20 372
3639.34 367
3639.48 364
3639.62 362
3639.75 363
3639.89 367
3640.03 372
3640.17 379
3640.31 385
3640.45 390
3640.58 393
3640.72 393
3640.86 390
3641.00 384
3641.14 375
3641.28 364
3641.41 351
3641.55 338
3641.69 325
3641.83 314
3641.97 308
3642.11 307
3642.24 313
3642.38 326
3642.52 344
3642.66 365
3642.80 387
3642.94 407
3643.07 424
3643.21 436
3643.35 446
3643.49 452
3643.63 456
3643.77 458
3643.90 458
3644.04 456
3644.18 454
3644.32 451
3644.46 451
3644.60 456
3644.73 469
3644.87 490
3645.01 520
3645.15 556
3645.29 594
3645.43 629
3645.56 657
3645.70 676
3645.84 686
3645.98 690
3646.12 691
3646.26 693
3646.39 699
3646.53 712
3646.67 731
3646.81 755
3646.95 783
3647.09 814
3647.23 846
3647.36 878
3647.50 909
3647.64 941
3647.78 971
3647.92 999
3648.06 1025
3648.19 1046
3648.33 1063
3648.47 1074
3648.61 1082
3648.75 1086
3648.89 1090
3649.02 1094
3649.16 1100
3649.30 1107
3649.44 1114
3649.58 1120
3649.72 1121
3649.86 1117
3649.99 1107
3650.13 1090
3650.27 1069
3650.41 1043
3650.55 1017
3650.69 991
3650.82 967
3650.96 946
3651.10 928
3651.24 913
3651.38 898
3651.52 884
3651.66 869
3651.79 852
3651.93 834
3652.07 816
3652.21 798
3652.35 783
3652.49 772
3652.63 764
3652.76 760
3652.90 759
3653.04 761
3653.18 764
3653.32 767
3653.46 769
3653.60 770
3653.73 769
3653.87 767
3654.01 764
3654.15 762
3654.29 761
3654.43 761
3654.57 761
3654.70 762
3654.84 762
3654.98 762
3655.12 760
3655.26 757
3655.40 753
3655.54 748
3655.67 741
3655.81 733
3655.95 720
3656.09 703
3656.23 683
3656.37 660
3656.51 636
3656.64 614
3656.78 597
3656.92 585
3657.06 581
3657.20 582
3657.34 587
3657.48 595
3657.61 603
3657.75 609
3657.89 613
3658.03 614
3658.17 612
3658.31 607
3658.45 602
3658.58 598
3658.72 595
3658.86 596
3659.00 600
3659.14 606
3659.28 613
3659.42 620
3659.55 624
3659.69 625
3659.83 623
3659.97 617
3660.11 608
3660.25 597
3660.39 584
3660.53 570
3660.66 557
3660.80 546
3660.94 537
3661.08 532
3661.22 529
3661.36 528
3661.50 525
3661.64 521
3661.77 514
3661.91 503
3662.05 489
3662.19 472
3662.33 455
3662.47 438
3662.61 423
3662.74 409
3662.88 397
3663.02 387
3663.16 379
3663.30 374
3663.44 370
3663.58 368
3663.72 369
3663.85 370
3663.99 371
3664.13 372
3664.27 372
3664.41 371
3664.55 369
3664.69 368
3664.83 368
3664.96 370
3665.10 374
3665.24 379
3665.38 385
3665.52 389
3665.66 390
3665.80 388
3665.94 382
3666.07 373
3666.21 362
3666.35 348
3666.49 335
3666.63 322
3666.77 311
3666.91 302
3667.05 295
3667.18 292
3667.32 291
3667.46 290
3667.60 289
3667.74 286
3667.88 279
3668.02 269
3668.16 256
3668.30 242
3668.43 229
3668.57 221
3668.71 217
3668.85 220
3668.99 227
3669.13 236
3669.27 243
3669.41 245
3669.54 239
3669.68 225
3669.82 204
3669.96 178
3670.10 151
3670.24 126
3670.38 106
3670.52 91
3670.66 83
3670.79 81
3670.93 83
3671.07 89
3671.21 99
3671.35 110
3671.49 123
3671.63 136
3671.77 149
3671.91 161
3672.04 169
3672.18 174
3672.32 175
3672.46 172
3672.60 166
3672.74 158
3672.88 148
3673.02 139
3673.16 132
3673.29 127
3673.43 124
3673.57 123
3673.71 123
3673.85 123
3673.99 122
3674.13 119
3674.27 115
3674.41 111
3674.55 108
3674.68 107
3674.82 108
3674.96 111
3675.10 115
3675.24 118
3675.38 119
3675.52 115
3675.66 107
3675.80 95
3675.93 77
3676.07 55
3676.21 31
3676.35 5
3676.49 0
3676.63 0
3676.77 0
3676.91 0
3677.05 0
3677.19 0
3677.32 0
3677.46 2
3677.60 30
3677.74 54
3677.88 71
3678.02 78
3678.16 75
3678.30 67
3678.44 55
3678.58 44
3678.71 33
3678.85 25
3678.99 19
3679.13 13
3679.27 7
3679.41 0
3679.55 0
3679.69 0
3679.83 0
3679.97 0
3680.10 0
3680.24 0
3680.38 11
3680.52 30
3680.66 51
3680.80 71
3680.94 87
3681.08 100
3681.22 107
3681.36 110
3681.50 110
3681.63 109
3681.77 108
3681.91 110
3682.05 113
3682.19 118
3682.33 124
3682.47 129
3682.61 132
3682.75 133
3682.89 131
3683.03 128
3683.16 122
3683.30 116
3683.44 109
3683.58 103
3683.72 97
3683.86 92
3684.00 88
3684.14 86
3684.28 86
3684.42 88
3684.56 90
3684.69 92
3684.83 93
3684.97 92
3685.11 89
3685.25 84
3685.39 77
3685.53 69
3685.67 61
3685.81 53
3685.95 48
3686.09 44
3686.23 42
3686.36 41
3686.50 41
3686.64 40
3686.78 38
3686.92 35
3687.06 32
3687.20 30
3687.34 31
3687.48 38
3687.62 50
3687.76 67
3687.90 89
3688.03 111
3688.17 132
3688.31 149
3688.45 161
3688.59 166
3688.73 166
3688.87 161
3689.01 153
3689.15 144
3689.29 133
3689.43 123
3689.57 113
3689.70 104
3689.84 95
3689.98 89
3690.12 84
3690.26 82
3690.40 82
3690.54 82
3690.68 83
3690.82 80
3690.96 75
3691.10 66
3691.24 54
3691.38 39
3691.52 22
3691.65 6
3691.79 0
3691.93 0
3692.07 0
3692.21 0
3692.35 0
3692.49 0
3692.63 0
3692.77 0
3692.91 8
3693.05 24
3693.19 39
3693.33 52
3693.46 62
3693.60 70
3693.74 77
3693.88 84
3694.02 91
3694.16 98
3694.30 105
3694.44 109
3694.58 110
3694.72 106
3694.86 98
3695.00 87
3695.14 74
3695.28 61
3695.42 49
3695.55 41
3695.69 35
3695.83 31
3695.97 29
3696.11 27
3696.25 26
3696.39 24
3696.53 23
3696.67 22
3696.81 23
3696.95 25
3697.09 29
3697.23 34
3697.37 40
3697.51 48
3697.65 56
3697.78 66
3697.92 77
3698.06 87
3698.20 95
3698.34 99
3698.48 98
3698.62 92
3698.76 82
3698.90 69
3699.04 57
3699.18 47
3699.32 41
3699.46 42
3699.60 49
3699.74 60
3699.88 74
3700.01 88
3700.15 100
3700.29 108
3700.43 111
3700.57 110
3700.71 107
3700.85 103
3700.99 99
3701.13 96
3701.27 95
3701.41 94
3701.55 94
3701.69 94
3701.83 94
3701.97 95
3702.11 96
3702.25 99
3702.39 105
3702.52 112
3702.66 121
3702.80 130
3702.94 140
3703.08 150
3703.22 160
3703.36 170
3703.50 179
3703.64 187
3703.78 195
3703.92 202
3704.06 207
3704.20 210
3704.34 211
3704.48 209
3704.62 203
3704.76 195
3704.90 184
3705.04 171
3705.18 158
3705.31 146
3705.45 135
3705.59 128
3705.73 123
3705.87 122
3706.01 123
3706.15 126
3706.29 130
3706.43 134
3706.57 137
3706.71 139
3706.85 139
3706.99 138
3707.13 135
3707.27 131
3707.41 127
3707.55 123
3707.69 118
3707.83 112
3707.97 104
3708.11 94
3708.25 83
3708.38 71
3708.52 62
3708.66 56
3708.80 54
3708.94 57
3709.08 62
3709.22 69
3709.36 74
3709.50 78
3709.64 80
3709.78 81
3709.92 83
3710.06 88
3710.20 96
3710.34 108
3710.48 122
3710.62 136
3710.76 147
3710.90 154
3711.04 155
3711.18 151
3711.32 141
3711.46 129
3711.60 115
3711.74 101
3711.88 88
3712.01 76
3712.15 66
3712.29 57
3712.43 47
3712.57 38
3712.71 30
3712.85 25
3712.99 24
3713.13 30
3713.27 42
3713.41 62
3713.55 85
3713.69 110
3713.83 131
3713.97 146
3714.11 155
3714.25 156
3714.39 154
3714.53 149
3714.67 145
3714.81 145
3714.95 149
3715.09 157
3715.23 168
3715.37 180
3715.51 191
3715.65 201
3715.79 208
3715.93 212
3716.07 215
3716.21 216
3716.34 218
3716.48 222
3716.62 226
3716.76 230
3716.90 234
3717.04 235
3717.18 232
3717.32 225
3717.46 214
3717.60 202
3717.74 189
3717.88 179
3718.02 171
3718.16 166
3718.30 162
3718.44 158
3718.58 154
3718.72 149
3718.86 146
3719.00 144
3719.14 144
3719.28 148
3719.42 155
3719.56 162
3719.70 168
3719.84 170
3719.98 168
3720.12 160
3720.26 146
3720.40 130
3720.54 112
3720.68 95
3720.82 81
3720.96 72
3721.10 68
3721.24 69
3721.38 75
3721.52 82
3721.66 90
3721.80 96
3721.94 100
3722.08 102
3722.22 102
3722.36 102
3722.50 103
3722.64 106
3722.78 110
3722.92 115
3723.05 120
3723.19 124
3723.33 126
3723.47 126
3723.61 125
3723.75 122
3723.89 118
3724.03 113
3724.17 108
3724.31 102
3724.45 95
3724.59 87
3724.73 80
3724.87 74
3725.01 70
3725.15 70
3725.29 74
3725.43 81
3725.57 92
3725.71 103
3725.85 114
3725.99 124
3726.13 131
3726.27 137
3726.41 142
3726.55 146
3726.69 150
3726.83 153
3726.97 154
3727.11 153
3727.25 149
3727.39 143
3727.53 134
3727.67 125
3727.81 115
3727.95 105
3728.09 96
3728.23 88
3728.37 81
3728.51 74
3728.65 68
3728.79 64
3728.93 61
3729.07 58
3729.21 57
3729.35 56
3729.49 56
3729.63 55
3729.77 53
3729.91 50
3730.05 46
3730.19 41
3730.33 35
3730.47 28
3730.61 20
3730.75 12
3730.89 4
3731.03 0
3731.17 0
3731.31 0
3731.45 0
3731.59 0
3731.73 0
3731.87 0
3732.01 0
3732.15 3
3732.29 8
3732.43 12
3732.57 15
3732.71 19
3732.85 24
3732.99 28
3733.13 33
3733.27 37
3733.41 39
3733.55 40
3733.69 40
3733.83 39
3733.97 38
3734.11 37
3734.25 37
3734.39 36
3734.53 34
3734.67 29
3734.81 20
3734.95 10
3735.09 0
3735.23 0
3735.37 0
3735.51 0
3735.65 0
3735.79 0
3735.93 0
3736.07 0
3736.21 7
3736.35 21
3736.49 36
3736.63 49
3736.77 59
3736.91 65
3737.05 69
3737.19 69
3737.33 69
3737.47 69
3737.61 70
3737.75 71
3737.89 74
3738.03 76
3738.17 77
3738.31 74
3738.45 68
3738.59 61
3738.74 53
3738.88 47
3739.02 43
3739.16 43
3739.30 46
3739.44 50
3739.58 56
3739.72 60
3739.86 63
3740.00 63
3740.14 62
3740.28 59
3740.42 56
3740.56 56
3740.70 58
3740.84 64
3740.98 75
3741.12 89
3741.26 105
3741.40 121
3741.54 133
3741.68 139
3741.82 138
3741.96 132
3742.10 122
3742.24 111
3742.38 105
3742.52 104
3742.66 110
3742.80 121
3742.94 134
3743.08 144
3743.22 148
3743.36 144
3743.50 133
3743.64 117
3743.78 99
3743.92 83
3744.06 72
3744.20 68
3744.34 70
3744.48 77
3744.62 87
3744.76 98
3744.90 108
3745.04 115
3745.18 118
3745.32 117
3745.47 112
3745.61 103
3745.75 91
3745.89 78
3746.03 65
3746.17 54
3746.31 46
3746.45 42
3746.59 44
3746.73 51
3746.87 60
3747.01 72
3747.15 83
3747.29 92
3747.43 97
3747.57 97
3747.71 93
3747.85 86
3747.99 78
3748.13 68
3748.27 60
3748.41 52
3748.55 47
3748.69 43
3748.83 39
3748.97 35
3749.11 30
3749.25 23
3749.39 15
3749.53 8
3749.67 4
3749.81 3
3749.96 9
3750.10 21
3750.24 38
3750.38 55
3750.52 71
3750.66 83
3750.80 89
3750.94 89
3751.08 85
3751.22 79
3751.36 72
3751.50 67
3751.64 66
3751.78 67
3751.92 71
3752.06 77
3752.20 83
3752.34 88
3752.48 93
3752.62 96
3752.76 98
3752.90 99
3753.04 101
3753.18 104
3753.32 108
3753.47 114
3753.61 121
3753.75 130
3753.89 140
3754.03 149
3754.17 159
3754.31 169
3754.45 180
3754.59 190
3754.73 200
3754.87 209
3755.01 216
3755.15 219
3755.29 220
3755.43 217
3755.57 211
3755.71 203
3755.85 193
3755.99 182
3756.13 170
3756.27 157
3756.41 144
3756.56 130
3756.70 116
3756.84 103
3756.98 91
3757.12 82
3757.26 76
3757.40 76
3757.54 79
3757.68 87
3757.82 98
3757.96 108
3758.10 117
3758.24 122
3758.38 122
3758.52 119
3758.66 113
3758.80 109
3758.94 108
3759.08 114
3759.22 127
3759.37 145
3759.51 166
3759.65 188
3759.79 206
3759.93 220
3760.07 228
3760.21 230
3760.35 227
3760.49 219
3760.63 208
3760.77 195
3760.91 181
3761.05 168
3761.19 155
3761.33 145
3761.47 137
3761.61 131
3761.75 126
3761.90 121
3762.04 117
3762.18 113
3762.32 110
3762.46 109
3762.60 110
3762.74 113
3762.88 118
3763.02 124
3763.16 130
3763.30 135
3763.44 137
3763.58 135
3763.72 131
3763.86 125
3764.00 117
3764.14 109
3764.29 101
3764.43 95
3764.57 89
3764.71 82
3764.85 76
3764.99 68
3765.13 60
3765.27 52
3765.41 43
3765.55 36
3765.69 30
3765.83 26
3765.97 22
3766.11 20
3766.25 20
3766.40 19
3766.54 19
3766.68 17
3766.82 15
3766.96 11
3767.10 6
3767.24 3
3767.38 1
3767.52 2
3767.66 5
3767.80 10
3767.94 15
3768.08 19
3768.22 23
3768.36 27
3768.51 31
3768.65 38
3768.79 46
3768.93 57
3769.07 69
3769.21 79
3769.35 84
3769.49 83
3769.63 76
3769.77 62
3769.91 45
3770.05 27
3770.19 10
3770.34 0
3770.48 0
3770.62 0
3770.76 0
3770.90 0
3771.04 0
3771.18 0
3771.32 0
3771.46 0
3771.60 6
3771.74 22
3771.88 38
3772.02 54
3772.16 67
3772.31 76
3772.45 80
3772.59 79
3772.73 75
3772.87 68
3773.01 60
3773.15 54
3773.29 51
3773.43 52
3773.57 58
3773.71 69
3773.85 82
3774.00 96
3774.14 110
3774.28 122
3774.42 131
3774.56 137
3774.70 143
3774.84 147
3774.98 152
3775.12 155
3775.26 157
3775.40 157
3775.54 154
3775.69 148
3775.83 137
3775.97 124
3776.11 110
3776.25 95
3776.39 80
3776.53 67
3776.67 56
3776.81 45
3776.95 36
3777.09 27
3777.23 18
3777.38 10
3777.52 4
3777.66 1
3777.80 3
3777.94 11
3778.08 23
3778.22 39
3778.36 58
3778.50 77
3778.64 92
3778.78 103
3778.93 106
3779.07 104
3779.21 95
3779.35 84
3779.49 71
3779.63 61
3779.77 54
3779.91 52
3780.05 55
3780.19 60
3780.33 66
3780.48 72
3780.62 75
3780.76 75
3780.90 73
3781.04 67
3781.18 61
3781.32 54
3781.46 48
3781.60 43
3781.74 40
3781.88 38
3782.03 37
3782.17 36
3782.31 37
3782.45 38
3782.59 41
3782.73 44
3782.87 48
3783.01 51
3783.15 51
3783.29 49
3783.44 43
3783.58 35
3783.72 26
3783.86 17
3784.00 11
3784.14 7
3784.28 5
3784.42 7
3784.56 10
3784.70 15
3784.85 22
3784.99 29
3785.13 37
3785.27 44
3785.41 49
3785.55 49
3785.69 44
3785.83 35
3785.97 23
3786.11 9
3786.26 0
3786.40 0
3786.54 0
3786.68 0
3786.82 0
3786.96 0
3787.10 0
3787.24 0
3787.38 0
3787.52 9
3787.67 17
3787.81 26
3787.95 35
3788.09 43
3788.23 51
3788.37 58
3788.51 65
3788.65 71
3788.79 75
3788.94 77
3789.08 77
3789.22 72
3789.36 64
3789.50 53
3789.64 38
3789.78 22
3789.92 5
3790.06 0
3790.21 0
3790.35 0
3790.49 0
3790.63 0
3790.77 0
3790.91 15
3791.05 36
3791.19 55
3791.33 71
3791.48 81
3791.62 85
3791.76 83
3791.90 78
3792.04 70
3792.18 62
3792.32 54
3792.46 48
3792.60 44
3792.75 41
3792.89 42
3793.03 45
3793.17 50
3793.31 55
3793.45 59
3793.59 61
3793.73 59
3793.88 55
3794.02 49
3794.16 45
3794.30 44
3794.44 48
3794.58 57
3794.72 70
3794.86 84
3795.00 97
3795.15 107
3795.29 112
3795.43 111
3795.57 106
3795.71 97
3795.85 86
3795.99 76
3796.13 68
3796.28 61
3796.42 57
3796.56 53
3796.70 48
3796.84 40
3796.98 31
3797.12 19
3797.26 7
3797.41 0
3797.55 0
3797.69 0
3797.83 0
3797.97 0
3798.11 0
3798.25 0
3798.39 0
3798.54 1
3798.68 16
3798.82 31
3798.96 45
3799.10 55
3799.24 61
3799.38 63
3799.52 60
3799.67 55
3799.81 49
3799.95 43
3800.09 39
3800.23 37
3800.37 36
3800.51 36
3800.65 36
3800.80 36
3800.94 35
3801.08 33
3801.22 29
3801.36 24
3801.50 17
3801.64 10
3801.79 2
3801.93 0
3802.07 0
3802.21 0
3802.35 0
3802.49 6
3802.63 16
3802.77 29
3802.92 43
3803.06 57
3803.20 70
3803.34 80
3803.48 87
3803.62 90
3803.76 88
3803.91 82
3804.05 73
3804.19 62
3804.33 51
3804.47 42
3804.61 36
3804.75 32
3804.90 31
3805.04 32
3805.18 36
3805.32 40
3805.46 43
3805.60 45
3805.74 45
3805.89 41
3806.03 34
3806.17 24
3806.31 15
3806.45 8
3806.59 6
3806.73 11
3806.87 23
3807.02 38
3807.16 54
3807.30 68
3807.44 77
3807.58 79
3807.72 76
3807.86 71
3808.01 65
3808.15 62
3808.29 64
3808.43 70
3808.57 79
3808.71 89
3808.86 97
3809.00 101
3809.14 99
3809.28 93
3809.42 83
3809.56 73
3809.70 64
3809.85 59
3809.99 60
3810.13 66
3810.27 76
3810.41 90
3810.55 104
3810.69 117
3810.84 127
3810.98 134
3811.12 136
3811.26 134
3811.40 130
3811.54 124
3811.68 117
3811.83 110
3811.97 104
3812.11 101
3812.25 99
3812.39 100
3812.53 103
3812.68 108
3812.82 113
3812.96 116
3813.10 117
3813.24 116
3813.38 114
3813.52 113
3813.67 114
3813.81 118
3813.95 127
3814.09 139
3814.23 153
3814.37 166
3814.52 177
3814.66 184
3814.80 188
3814.94 189
3815.08 189
3815.22 187
3815.36 185
3815.51 184
3815.65 182
3815.79 181
3815.93 180
3816.07 180
3816.21 181
3816.36 184
3816.50 189
3816.64 193
3816.78 196
3816.92 196
3817.06 192
3817.21 185
3817.35 177
3817.49 169
3817.63 165
3817.77 166
3817.91 172
3818.06 182
3818.20 194
3818.34 205
3818.48 213
3818.62 215
3818.76 212
3818.91 204
3819.05 194
3819.19 184
3819.33 177
3819.47 173
3819.61 173
3819.76 177
3819.90 184
3820.04 192
3820.18 200
3820.32 207
3820.46 211
3820.61 211
3820.75 207
3820.89 198
3821.03 183
3821.17 165
3821.31 143
3821.46 120
3821.60 97
3821.74 76
3821.88 59
3822.02 44
3822.16 34
3822.31 26
3822.45 21
3822.59 17
3822.73 16
3822.87 16
3823.01 16
3823.16 17
3823.30 16
3823.44 14
3823.58 10
3823.72 4
3823.86 0
3824.01 0
3824.15 0
3824.29 0
3824.43 0
3824.57 0
3824.71 0
3824.86 3
3825.00 15
3825.14 28
3825.28 39
3825.42 48
3825.57 53
3825.71 56
3825.85 58
3825.99 60
3826.13 63
3826.27 68
3826.42 74
3826.56 82
3826.70 90
3826.84 96
3826.98 99
3827.13 100
3827.27 101
3827.41 103
3827.55 109
3827.69 120
3827.83 135
3827.98 152
3828.12 168
3828.26 180
3828.40 185
3828.54 182
3828.69 172
3828.83 156
3828.97 138
3829.11 119
3829.25 102
3829.39 87
3829.54 74
3829.68 63
3829.82 53
3829.96 45
3830.10 39
3830.25 34
3830.39 31
3830.53 30
3830.67 29
3830.81 29
3830.95 28
3831.10 25
3831.24 19
3831.38 11
3831.52 1
3831.66 0
3831.81 0
3831.95 0
3832.09 0
3832.23 0
3832.37 0
3832.52 0
3832.66 10
3832.80 29
3832.94 46
3833.08 60
3833.22 68
3833.37 71
3833.51 70
3833.65 68
3833.79 64
3833.93 61
3834.08 60
3834.22 60
3834.36 59
3834.50 57
3834.64 53
3834.79 46
3834.93 38
3835.07 28
3835.21 18
3835.35 10
3835.50 7
3835.64 7
3835.78 11
3835.92 18
3836.06 27
3836.21 36
3836.35 42
3836.49 46
3836.63 45
3836.77 42
3836.92 38
3837.06 34
3837.20 31
3837.34 32
3837.48 35
3837.63 40
3837.77 46
3837.91 52
3838.05 56
3838.19 58
3838.34 59
3838.48 59
3838.62 58
3838.76 57
3838.90 57
3839.05 58
3839.19 60
3839.33 63
3839.47 67
3839.61 72
3839.76 79
3839.90 87
3840.04 96
3840.18 105
3840.32 114
3840.47 123
3840.61 130
3840.75 135
3840.89 139
3841.03 141
3841.18 143
3841.32 145
3841.46 148
3841.60 152
3841.74 157
3841.89 163
3842.03 170
3842.17 176
3842.31 180
3842.45 182
3842.60 182
3842.74 180
3842.88 177
3843.02 173
3843.17 170
3843.31 167
3843.45 166
3843.59 165
3843.73 167
3843.88 169
3844.02 173
3844.16 178
3844.30 185
3844.44 194
3844.59 203
3844.73 211
3844.87 219
3845.01 225
3845.15 228
3845.30 230
3845.44 230
3845.58 230
3845.72 231
3845.87 235
3846.01 241
3846.15 250
3846.29 262
3846.43 277
3846.58 294
3846.72 312
3846.86 332
3847.00 352
3847.14 371
3847.29 389
3847.43 404
3847.57 418
3847.71 428
3847.86 437
3848.00 443
3848.14 448
3848.28 452
3848.42 457
3848.57 463
3848.71 469
3848.85 476
3848.99 482
3849.14 487
3849.28 489
3849.42 489
3849.56 486
3849.70 481
3849.85 476
3849.99 470
3850.13 464
3850.27 455
3850.42 444
3850.56 429
3850.70 410
3850.84 388
3850.98 365
3851.13 344
3851.27 328
3851.41 318
3851.55 313
3851.70 313
3851.84 315
3851.98 318
3852.12 319
3852.26 319
3852.41 318
3852.55 315
3852.69 312
3852.83 307
3852.98 302
3853.12 295
3853.26 287
3853.40 279
3853.54 270
3853.69 263
3853.83 258
3853.97 254
3854.11 252
3854.26 251
3854.40 251
3854.54 250
3854.68 247
3854.83 242
3854.97 236
3855.11 229
3855.25 223
3855.39 219
3855.54 220
3855.68 226
3855.82 238
3855.96 254
3856.11 272
3856.25 288
3856.39 299
3856.53 304
3856.68 299
3856.82 285
3856.96 265
3857.10 240
3857.25 213
3857.39 189
3857.53 166
3857.67 147
3857.81 130
3857.96 114
3858.10 98
3858.24 82
3858.38 68
3858.53 56
3858.67 48
3858.81 46
3858.95 50
3859.10 59
3859.24 70
3859.38 83
3859.52 95
3859.67 105
3859.81 112
3859.95 117
3860.09 119
3860.24 121
3860.38 121
3860.52 120
3860.66 119
3860.81 118
3860.95 119
3861.09 121
3861.23 127
3861.37 137
3861.52 149
3861.66 163
3861.80 177
3861.94 187
3862.09 194
3862.23 197
3862.37 197
3862.51 195
3862.66 194
3862.80 193
3862.94 195
3863.08 197
3863.23 200
3863.37 201
3863.51 199
3863.65 192
3863.80 182
3863.94 169
3864.08 155
3864.22 142
3864.37 132
3864.51 125
3864.65 123
3864.79 124
3864.94 127
3865.08 130
3865.22 131
3865.36 131
3865.51 128
3865.65 123
3865.79 117
3865.93 111
3866.08 107
3866.22 105
3866.36 107
3866.50 112
3866.65 120
3866.79 130
3866.93 141
3867.07 151
3867.22 161
3867.36 170
3867.50 178
3867.64 185
3867.79 191
3867.93 196
3868.07 200
3868.21 200
3868.36 199
3868.50 195
3868.64 190
3868.78 184
3868.93 180
3869.07 175
3869.21 172
3869.36 170
3869.50 167
3869.64 162
3869.78 157
3869.93 150
3870.07 143
3870.21 137
3870.35 133
3870.50 131
3870.64 131
3870.78 133
3870.92 136
3871.07 138
3871.21 141
3871.35 143
3871.49 144
3871.64 143
3871.78 141
3871.92 135
3872.06 125
3872.21 113
3872.35 100
3872.49 88
3872.64 80
3872.78 77
3872.92 79
3873.06 86
3873.21 96
3873.35 108
3873.49 118
3873.63 127
3873.78 132
3873.92 134
3874.06 134
3874.20 131
3874.35 127
3874.49 122
3874.63 116
3874.77 111
3874.92 106
3875.06 102
3875.20 97
3875.35 93
3875.49 89
3875.63 87
3875.77 85
3875.92 85
3876.06 87
3876.20 91
3876.34 96
3876.49 103
3876.63 109
3876.77 113
3876.92 117
3877.06 118
3877.20 115
3877.34 110
3877.49 102
3877.63 91
3877.77 79
3877.91 67
3878.06 56
3878.20 46
3878.34 39
3878.49 34
3878.63 31
3878.77 30
3878.91 27
3879.06 25
3879.20 21
3879.34 15
3879.48 10
3879.63 4
3879.77 0
3879.91 0
3880.06 0
3880.20 1
3880.34 4
3880.48 6
3880.63 5
3880.77 2
3880.91 0
3881.06 0
3881.20 0
3881.34 0
3881.48 2
3881.63 15
3881.77 30
3881.91 46
3882.05 58
3882.20 66
3882.34 68
3882.48 63
3882.63 55
3882.77 44
3882.91 34
3883.05 28
3883.20 27
3883.34 32
3883.48 41
3883.63 53
3883.77 64
3883.91 74
3884.05 79
3884.20 82
3884.34 82
3884.48 82
3884.63 84
3884.77 90
3884.91 98
3885.05 109
3885.20 121
3885.34 130
3885.48 134
3885.63 133
3885.77 126
3885.91 115
3886.05 101
3886.20 87
3886.34 74
3886.48 64
3886.63 57
3886.77 55
3886.91 55
3887.06 59
3887.20 64
3887.34 70
3887.48 76
3887.63 81
3887.77 85
3887.91 88
3888.06 90
3888.20 91
3888.34 91
3888.48 93
3888.63 96
3888.77 101
3888.91 108
3889.06 117
3889.20 124
3889.34 129
3889.48 130
3889.63 125
3889.77 114
3889.91 101
3890.06 86
3890.20 72
3890.34 62
3890.49 55
3890.63 52
3890.77 53
3890.91 55
3891.06 59
3891.20 63
3891.34 68
3891.49 73
3891.63 78
3891.77 81
3891.92 83
3892.06 83
3892.20 82
3892.34 80
3892.49 77
3892.63 74
3892.77 73
3892.92 72
3893.06 71
3893.20 70
3893.35 68
3893.49 64
3893.63 59
3893.77 53
3893.92 46
3894.06 40
3894.20 35
3894.35 32
3894.49 32
3894.63 34
3894.78 40
3894.92 49
3895.06 62
3895.20 77
3895.35 96
3895.49 116
3895.63 137
3895.78 155
3895.92 170
3896.06 178
3896.21 180
3896.35 175
3896.49 163
3896.64 148
3896.78 131
3896.92 116
3897.06 103
3897.21 94
3897.35 91
3897.49 92
3897.64 97
3897.78 104
3897.92 110
3898.07 114
3898.21 116
3898.35 114
3898.50 110
3898.64 105
3898.78 101
3898.93 101
3899.07 105
3899.21 112
3899.35 120
3899.50 126
3899.64 128
3899.78 123
3899.93 113
3900.07 97
3900.21 80
3900.36 64
3900.50 51
3900.64 40
3900.79 32
3900.93 26
3901.07 21
3901.22 17
3901.36 13
3901.50 12
3901.65 14
3901.79 21
3901.93 31
3902.07 45
3902.22 62
3902.36 78
3902.50 93
3902.65 104
3902.79 111
3902.93 114
3903.08 113
3903.22 108
3903.36 103
3903.51 98
3903.65 96
3903.79 97
3903.94 104
3904.08 114
3904.22 127
3904.37 142
3904.51 157
3904.65 170
3904.80 181
3904.94 188
3905.08 193
3905.23 194
3905.37 193
3905.51 190
3905.65 185
3905.80 179
3905.94 171
3906.08 162
3906.23 150
3906.37 136
3906.51 121
3906.66 106
3906.80 93
3906.94 82
3907.09 75
3907.23 72
3907.37 73
3907.52 75
3907.66 77
3907.80 78
3907.95 77
3908.09 74
3908.23 70
3908.38 65
3908.52 60
3908.66 55
3908.81 50
3908.95 43
3909.09 34
3909.24 23
3909.38 12
3909.52 0
3909.67 0
3909.81 0
3909.95 0
3910.10 0
3910.24 0
3910.38 0
3910.53 0
3910.67 0
3910.81 5
3910.96 13
3911.10 23
3911.24 34
3911.39 47
3911.53 60
3911.67 72
3911.82 83
3911.96 91
3912.10 96
3912.25 99
3912.39 100
3912.53 100
3912.68 101
3912.82 102
3912.96 104
3913.11 105
3913.25 105
3913.39 105
3913.54 104
3913.68 104
3913.82 108
3913.97 116
3914.11 130
3914.25 149
3914.40 173
3914.54 199
3914.68 223
3914.83 244
3914.97 257
3915.11 263
3915.26 261
3915.40 253
3915.55 240
3915.69 226
3915.83 212
3915.98 201
3916.12 193
3916.26 188
3916.41 185
3916.55 183
3916.69 181
3916.84 178
3916.98 174
3917.12 170
3917.27 166
3917.41 162
3917.55 157
3917.70 151
3917.84 141
3917.98 128
3918.13 113
3918.27 97
3918.41 82
3918.56 70
3918.70 62
3918.84 57
3918.99 54
3919.13 52
3919.28 48
3919.42 42
3919.56 35
3919.71 27
3919.85 19
3919.99 13
3920.14 10
3920.28 11
3920.42 14
3920.57 19
3920.71 24
3920.85 29
3921.00 31
3921.14 32
3921.28 31
3921.43 29
3921.57 28
3921.72 29
3921.86 32
3922.00 36
3922.15 41
3922.29 44
3922.43 45
3922.58 41
3922.72 34
3922.86 24
3923.01 11
3923.15 0
3923.29 0
3923.44 0
3923.58 0
3923.72 0
3923.87 0
3924.01 0
3924.16 0
3924.30 0
3924.44 4
3924.59 13
3924.73 23
3924.87 34
3925.02 46
3925.16 57
3925.30 66
3925.45 74
3925.59 81
3925.74 85
3925.88 88
3926.02 91
3926.17 92
3926.31 92
3926.45 93
3926.60 94
3926.74 97
3926.88 102
3927.03 111
3927.17 122
3927.32 137
3927.46 154
3927.60 172
3927.75 190
3927.89 207
3928.03 220
3928.18 229
3928.32 234
3928.46 234
3928.61 229
3928.75 221
3928.90 210
3929.04 199
3929.18 188
3929.33 179
3929.47 171
3929.61 166
3929.76 164
3929.90 163
3930.04 165
3930.19 167
3930.33 170
3930.48 172
3930.62 173
3930.76 172
3930.91 171
3931.05 169
3931.19 168
3931.34 167
3931.48 166
3931.63 164
3931.77 161
3931.91 154
3932.06 143
3932.20 130
3932.34 116
3932.49 100
3932.63 86
3932.78 74
3932.92 66
3933.06 62
3933.21 62
3933.35 66
3933.49 74
3933.64 86
3933.78 99
3933.93 112
3934.07 123
3934.21 129
3934.36 131
3934.50 130
3934.64 126
3934.79 123
3934.93 122
3935.08 125
3935.22 131
3935.36 137
3935.51 145
3935.65 150
3935.79 154
3935.94 156
3936.08 156
3936.23 156
3936.37 156
3936.51 156
3936.66 154
3936.80 152
3936.95 149
3937.09 144
3937.23 139
3937.38 135
3937.52 131
3937.66 128
3937.81 125
3937.95 123
3938.10 123
3938.24 123
3938.38 124
3938.53 126
3938.67 127
3938.82 128
3938.96 128
3939.10 126
3939.25 123
3939.39 121
3939.53 120
3939.68 121
3939.82 123
3939.97 125
3940.11 125
3940.25 122
3940.40 117
3940.54 110
3940.69 103
3940.83 97
3940.97 94
3941.12 92
3941.26 91
3941.40 89
3941.55 86
3941.69 80
3941.84 74
3941.98 68
3942.12 64
3942.27 65
3942.41 69
3942.56 76
3942.70 83
3942.84 89
3942.99 92
3943.13 91
3943.28 85
3943.42 75
3943.56 63
3943.71 50
3943.85 37
3944.00 26
3944.14 18
3944.28 14
3944.43 17
3944.57 25
3944.72 40
3944.86 60
3945.00 82
3945.15 104
3945.29 122
3945.44 135
3945.58 142
3945.72 143
3945.87 141
3946.01 137
3946.16 133
3946.30 131
3946.44 132
3946.59 136
3946.73 142
3946.88 152
3947.02 163
3947.16 173
3947.31 182
3947.45 188
3947.60 190
3947.74 187
3947.88 180
3948.03 172
3948.17 163
3948.32 156
3948.46 152
3948.60 153
3948.75 157
3948.89 164
3949.04 172
3949.18 177
3949.32 178
3949.47 175
3949.61 166
3949.76 154
3949.90 140
3950.04 128
3950.19 121
3950.33 120
3950.48 126
3950.62 137
3950.76 151
3950.91 165
3951.05 177
3951.20 185
3951.34 189
3951.48 189
3951.63 187
3951.77 183
3951.92 180
3952.06 178
3952.20 177
3952.35 177
3952.49 178
3952.64 181
3952.78 186
3952.93 192
3953.07 199
3953.21 205
3953.36 212
3953.50 216
3953.65 218
3953.79 218
3953.93 214
3954.08 207
3954.22 197
3954.37 182
3954.51 164
3954.66 144
3954.80 124
3954.94 106
3955.09 94
3955.23 90
3955.38 94
3955.52 106
3955.66 123
3955.81 142
3955.95 159
3956.10 172
3956.24 178
3956.38 178
3956.53 173
3956.67 164
3956.82 152
3956.96 140
3957.11 129
3957.25 119
3957.39 112
3957.54 107
3957.68 105
3957.83 106
3957.97 110
3958.12 115
3958.26 120
3958.40 123
3958.55 123
3958.69 118
3958.84 110
3958.98 100
3959.12 88
3959.27 76
3959.41 66
3959.56 58
3959.70 52
3959.85 47
3959.99 43
3960.13 38
3960.28 35
3960.42 32
3960.57 30
3960.71 30
3960.86 33
3961.00 37
3961.14 44
3961.29 50
3961.43 56
3961.58 62
3961.72 65
3961.87 68
3962.01 70
3962.15 73
3962.30 78
3962.44 84
3962.59 92
3962.73 102
3962.88 111
3963.02 117
3963.16 120
3963.31 118
3963.45 111
3963.60 101
3963.74 89
3963.89 77
3964.03 64
3964.17 53
3964.32 44
3964.46 37
3964.61 33
3964.75 31
3964.90 33
3965.04 39
3965.18 47
3965.33 57
3965.47 67
3965.62 77
3965.76 86
3965.91 93
3966.05 98
3966.19 102
3966.34 105
3966.48 108
3966.63 110
3966.77 112
3966.92 112
3967.06 112
3967.21 110
3967.35 107
3967.49 103
3967.64 101
3967.78 99
3967.93 97
3968.07 95
3968.22 93
3968.36 90
3968.50 86
3968.65 82
3968.79 77
3968.94 72
3969.08 69
3969.23 66
3969.37 63
3969.52 60
3969.66 56
3969.80 52
3969.95 46
3970.09 41
3970.24 35
3970.38 31
3970.53 28
3970.67 27
3970.82 27
3970.96 27
3971.10 27
3971.25 26
3971.39 23
3971.54 19
3971.68 13
3971.83 6
3971.97 0
3972.12 0
3972.26 0
3972.40 0
3972.55 0
3972.69 0
3972.84 0
3972.98 0
3973.13 6
3973.27 19
3973.42 33
3973.56 46
3973.70 58
3973.85 66
3973.99 72
3974.14 74
3974.28 72
3974.43 66
3974.57 59
3974.72 51
3974.86 44
3975.01 38
3975.15 35
3975.29 32
3975.44 31
3975.58 29
3975.73 27
3975.87 24
3976.02 20
3976.16 17
3976.31 16
3976.45 17
3976.60 21
3976.74 29
3976.88 41
3977.03 54
3977.17 68
3977.32 83
3977.46 96
3977.61 107
3977.75 117
3977.90 125
3978.04 133
3978.19 139
3978.33 145
3978.47 151
3978.62 157
3978.76 164
3978.91 169
3979.05 172
3979.20 173
3979.34 170
3979.49 163
3979.63 154
3979.78 144
3979.92 135
3980.07 129
3980.21 126
3980.35 126
3980.50 126
3980.64 126
3980.79 123
3980.93 118
3981.08 112
3981.22 105
3981.37 100
3981.51 99
3981.66 101
3981.80 105
3981.95 110
3982.09 114
3982.23 116
3982.38 115
3982.52 111
3982.67 105
3982.81 98
3982.96 91
3983.10 85
3983.25 81
3983.39 79
3983.54 79
3983.68 82
3983.83 86
3983.97 90
3984.12 94
3984.26 97
3984.40 98
3984.55 97
3984.69 93
3984.84 87
3984.98 79
3985.13 71
3985.27 62
3985.42 53
3985.56 44
3985.71 35
3985.85 28
3986.00 20
3986.14 13
3986.29 7
3986.43 1
3986.58 0
3986.72 0
3986.86 0
3987.01 0
3987.15 0
3987.30 0
3987.44 0
3987.59 0
3987.73 3
3987.88 16
3988.02 31
3988.17 49
3988.31 66
3988.46 83
3988.60 98
3988.75 109
3988.89 118
3989.04 123
3989.18 126
3989.33 126
3989.47 124
3989.61 119
3989.76 113
3989.90 105
3990.05 97
3990.19 90
3990.34 84
3990.48 81
3990.63 79
3990.77 80
3990.92 82
3991.06 85
3991.21 89
3991.35 91
3991.50 93
3991.64 91
3991.79 86
3991.93 77
3992.08 65
3992.22 51
3992.37 36
3992.51 20
3992.66 7
3992.80 0
3992.95 0
3993.09 0
3993.24 0
3993.38 0
3993.52 0
3993.67 0
3993.81 0
3993.96 1
3994.10 4
3994.25 8
3994.39 14
3994.54 24
3994.68 36
3994.83 51
3994.97 68
3995.12 84
3995.26 99
3995.41 110
3995.55 118
3995.70 121
3995.84 122
3995.99 122
3996.13 121
3996.28 121
3996.42 122
3996.57 123
3996.71 126
3996.86 128
3997.00 130
3997.15 133
3997.29 136
3997.44 141
3997.58 147
3997.73 153
3997.87 159
3998.02 161
3998.16 161
3998.31 157
3998.45 150
3998.60 142
3998.74 134
3998.89 127
3999.03 123
3999.18 120
3999.32 118
3999.47 114
3999.61 109
3999.76 102
3999.90 94
4000.05 87
4000.19 81
4000.34 79
4000.48 81
4000.63 85
4000.77 90
4000.92 95
4001.06 98
4001.21 99
4001.35 98
4001.50 95
4001.64 92
4001.79 91
4001.93 92
4002.08 93
4002.22 93
4002.37 92
4002.51 86
4002.66 75
4002.80 60
4002.95 42
4003.09 23
4003.24 6
4003.38 0
4003.53 0
4003.67 0
4003.82 0
4003.96 4
4004.11 17
4004.25 30
4004.40 40
4004.54 46
4004.69 47
4004.83 43
4004.98 38
4005.12 31
4005.27 26
4005.41 22
4005.56 21
4005.70 22
4005.85 24
4005.99 27
4006.14 30
4006.28 35
4006.43 42
4006.57 50
4006.72 60
4006.86 70
4007.01 79
4007.15 86
4007.30 89
4007.44 87
4007.59 81
4007.73 72
4007.88 62
4008.02 54
4008.17 49
4008.31 47
4008.46 49
4008.60 54
4008.75 59
4008.89 63
4009.04 67
4009.18 70
4009.33 73
4009.47 79
4009.62 87
4009.76 97
4009.91 108
4010.06 119
4010.20 127
4010.35 131
4010.49 132
4010.64 130
4010.78 127
4010.93 123
4011.07 121
4011.22 120
4011.36 120
4011.51 118
4011.65 114
4011.80 106
4011.94 94
4012.09 78
4012.23 61
4012.38 44
4012.52 30
4012.67 22
4012.81 20
4012.96 24
4013.10 34
4013.25 47
4013.39 61
4013.54 75
4013.68 87
4013.83 96
4013.98 102
4014.12 105
4014.27 107
4014.41 109
4014.56 114
4014.70 122
4014.85 133
4014.99 148
4015.14 163
4015.28 179
4015.43 193
4015.57 203
4015.72 210
4015.86 213
4016.01 214
4016.15 212
4016.30 207
4016.44 201
4016.59 193
4016.73 185
4016.88 177
4017.03 170
4017.17 165
4017.32 163
4017.46 164
4017.61 166
4017.75 169
4017.90 170
4018.04 168
4018.19 162
4018.33 152
4018.48 140
4018.62 125
4018.77 110
4018.91 94
4019.06 79
4019.20 66
4019.35 54
4019.50 45
4019.64 38
4019.79 35
4019.93 34
4020.08 37
4020.22 41
4020.37 45
4020.51 46
4020.66 44
4020.80 38
4020.95 29
4021.09 20
4021.24 14
4021.38 13
4021.53 19
4021.68 34
4021.82 56
4021.97 82
4022.11 108
4022.26 133
4022.40 152
4022.55 165
4022.69 171
4022.84 170
4022.98 165
4023.13 157
4023.27 147
4023.42 137
4023.57 127
4023.71 118
4023.86 109
4024.00 101
4024.15 93
4024.29 84
4024.44 75
4024.58 66
4024.73 56
4024.87 47
4025.02 38
4025.17 30
4025.31 22
4025.46 17
4025.60 12
4025.75 9
4025.89 7
4026.04 6
4026.18 7
4026.33 10
4026.47 16
4026.62 22
4026.76 30
4026.91 38
4027.06 45
4027.20 48
4027.35 48
4027.49 45
4027.64 38
4027.78 29
4027.93 19
4028.07 9
4028.22 1
4028.37 0
4028.51 0
4028.66 0
4028.80 0
4028.95 0
4029.09 0
4029.24 0
4029.38 0
4029.53 0
4029.67 8
4029.82 18
4029.97 29
4030.11 41
4030.26 53
4030.40 63
4030.55 71
4030.69 76
4030.84 77
4030.98 76
4031.13 74
4031.28 73
4031.42 74
4031.57 78
4031.71 86
4031.86 98
4032.00 111
4032.15 124
4032.29 135
4032.44 143
4032.59 147
4032.73 148
4032.88 145
4033.02 139
4033.17 129
4033.31 116
4033.46 100
4033.60 82
4033.75 63
4033.90 45
4034.04 31
4034.19 23
4034.33 22
4034.48 26
4034.62 36
4034.77 50
4034.91 65
4035.06 80
4035.21 94
4035.35 108
4035.50 120
4035.64 132
4035.79 142
4035.93 150
4036.08 154
4036.22 156
4036.37 155
4036.52 151
4036.66 146
4036.81 140
4036.95 134
4037.10 128
4037.24 119
4037.39 109
4037.54 96
4037.68 82
4037.83 68
4037.97 56
4038.12 49
4038.26 48
4038.41 52
4038.56 60
4038.70 69
4038.85 77
4038.99 82
4039.14 83
4039.28 82
4039.43 78
4039.58 76
4039.72 76
4039.87 79
4040.01 86
4040.16 95
4040.30 106
4040.45 116
4040.59 124
4040.74 129
4040.89 130
4041.03 126
4041.18 120
4041.32 111
4041.47 103
4041.61 95
4041.76 91
4041.91 92
4042.05 96
4042.20 104
4042.34 116
4042.49 130
4042.64 145
4042.78 159
4042.93 171
4043.07 180
4043.22 183
4043.36 182
4043.51 177
4043.66 168
4043.80 159
4043.95 150
4044.09 144
4044.24 141
4044.38 140
4044.53 141
4044.68 144
4044.82 147
4044.97 149
4045.11 152
4045.26 153
4045.40 153
4045.55 151
4045.70 147
4045.84 142
4045.99 134
4046.13 125
4046.28 116
4046.43 109
4046.57 103
4046.72 100
4046.86 100
4047.01 103
4047.15 106
4047.30 111
4047.45 114
4047.59 116
4047.74 116
4047.88 113
4048.03 109
4048.18 103
4048.32 97
4048.47 89
4048.61 81
4048.76 73
4048.90 64
4049.05 56
4049.20 50
4049.34 47
4049.49 48
4049.63 53
4049.78 61
4049.93 71
4050.07 81
4050.22 89
4050.36 94
4050.51 96
4050.65 94
4050.80 88
4050.95 80
4051.09 72
4051.24 65
4051.38 60
4051.53 58
4051.68 59
4051.82 61
4051.97 62
4052.11 61
4052.26 58
4052.41 53
4052.55 47
4052.70 42
4052.84 39
4052.99 39
4053.14 41
4053.28 45
4053.43 51
4053.57 59
4053.72 67
4053.86 74
4054.01 81
4054.16 87
4054.30 90
4054.45 92
4054.59 92
4054.74 89
4054.89 86
4055.03 84
4055.18 82
4055.32 81
4055.47 81
4055.62 82
4055.76 86
4055.91 92
4056.05 100
4056.20 112
4056.35 128
4056.49 147
4056.64 169
4056.78 191
4056.93 212
4057.08 231
4057.22 246
4057.37 258
4057.51 265
4057.66 268
4057.81 268
4057.95 264
4058.10 256
4058.24 245
4058.39 230
4058.54 212
4058.68 193
4058.83 173
4058.97 154
4059.12 137
4059.27 122
4059.41 110
4059.56 100
4059.70 92
4059.85 85
4060.00 77
4060.14 71
4060.29 64
4060.43 58
4060.58 53
4060.73 46
4060.87 40
4061.02 32
4061.17 24
4061.31 14
4061.46 4
4061.60 0
4061.75 0
4061.90 0
4062.04 0
4062.19 0
4062.33 0
4062.48 0
4062.63 0
4062.77 4
4062.92 8
4063.06 12
4063.21 17
4063.36 23
4063.50 31
4063.65 41
4063.80 52
4063.94 64
4064.09 75
4064.23 84
4064.38 91
4064.53 95
4064.67 94
4064.82 90
4064.96 81
4065.11 70
4065.26 59
4065.40 49
4065.55 41
4065.69 36
4065.84 36
4065.99 39
4066.13 44
4066.28 50
4066.43 56
4066.57 61
4066.72 64
4066.86 65
4067.01 61
4067.16 55
4067.30 47
4067.45 37
4067.60 27
4067.74 19
4067.89 13
4068.03 10
4068.18 10
4068.33 13
4068.47 17
4068.62 21
4068.76 25
4068.91 29
4069.06 30
4069.20 29
4069.35 26
4069.50 21
4069.64 15
4069.79 9
4069.93 4
4070.08 1
4070.23 1
4070.37 4
4070.52 10
4070.67 18
4070.81 27
4070.96 36
4071.10 44
4071.25 51
4071.40 54
4071.54 55
4071.69 53
4071.84 49
4071.98 45
4072.13 41
4072.27 37
4072.42 34
4072.57 31
4072.71 28
4072.86 22
4073.01 15
4073.15 7
4073.30 0
4073.44 0
4073.59 0
4073.74 0
4073.88 0
4074.03 0
4074.18 0
4074.32 3
4074.47 4
4074.62 4
4074.76 3
4074.91 3
4075.05 5
4075.20 9
4075.35 17
4075.49 28
4075.64 44
4075.79 62
4075.93 83
4076.08 104
4076.22 123
4076.37 138
4076.52 149
4076.66 153
4076.81 153
4076.96 148
4077.10 142
4077.25 135
4077.40 129
4077.54 127
4077.69 128
4077.83 131
4077.98 136
4078.13 140
4078.27 141
4078.42 137
4078.57 129
4078.71 115
4078.86 97
4079.01 77
4079.15 58
4079.30 42
4079.45 31
4079.59 24
4079.74 21
4079.88 22
4080.03 24
4080.18 25
4080.32 25
4080.47 22
4080.62 15
4080.76 7
4080.91 0
4081.06 0
4081.20 0
4081.35 0
4081.50 0
4081.64 0
4081.79 0
4081.93 0
4082.08 16
4082.23 33
4082.37 50
4082.52 64
4082.67 76
4082.81 83
4082.96 85
4083.11 84
4083.25 80
4083.40 74
4083.55 65
4083.69 55
4083.84 43
4083.99 31
4084.13 20
4084.28 11
4084.42 6
4084.57 9
4084.72 20
4084.86 39
4085.01 66
4085.16 98
4085.30 132
4085.45 165
4085.60 192
4085.74 212
4085.89 224
4086.04 228
4086.18 224
4086.33 214
4086.48 201
4086.62 188
4086.77 175
4086.92 164
4087.06 156
4087.21 149
4087.35 144
4087.50 139
4087.65 134
4087.79 128
4087.94 122
4088.09 118
4088.23 116
4088.38 117
4088.53 121
4088.67 128
4088.82 135
4088.97 143
4089.11 149
4089.26 153
4089.41 155
4089.55 154
4089.70 152
4089.85 149
4089.99 147
4090.14 146
4090.29 146
4090.43 149
4090.58 152
4090.73 156
4090.87 160
4091.02 163
4091.17 166
4091.31 170
4091.46 176
4091.61 187
4091.75 203
4091.90 224
4092.05 249
4092.19 277
4092.34 304
4092.49 328
4092.63 347
4092.78 363
4092.93 376
4093.07 386
4093.22 394
4093.37 402
4093.51 411
4093.66 419
4093.81 427
4093.95 435
4094.10 445
4094.25 456
4094.39 469
4094.54 483
4094.69 497
4094.83 511
4094.98 524
4095.13 535
4095.27 543
4095.42 548
4095.57 551
4095.71 550
4095.86 547
4096.01 542
4096.15 536
4096.30 531
4096.45 528
4096.59 527
4096.74 529
4096.89 531
4097.03 533
4097.18 532
4097.33 526
4097.47 515
4097.62 498
4097.77 476
4097.91 452
4098.06 428
4098.21 405
4098.35 387
4098.50 373
4098.65 365
4098.79 363
4098.94 364
4099.09 367
4099.23 368
4099.38 367
4099.53 362
4099.67 352
4099.82 339
4099.97 324
4100.11 307
4100.26 291
4100.41 274
4100.55 258
4100.70 240
4100.85 221
4100.99 203
4101.14 186
4101.29 173
4101.44 165
4101.58 163
4101.73 166
4101.88 173
4102.02 180
4102.17 186
4102.32 186
4102.46 183
4102.61 175
4102.76 166
4102.90 158
4103.05 153
4103.20 155
4103.34 162
4103.49 175
4103.64 191
4103.78 206
4103.93 220
4104.08 228
4104.23 231
4104.37 229
4104.52 224
4104.67 217
4104.81 212
4104.96 210
4105.11 211
4105.25 214
4105.40 218
4105.55 220
4105.69 219
4105.84 213
4105.99 204
4106.13 191
4106.28 178
4106.43 165
4106.57 154
4106.72 146
4106.87 140
4107.02 137
4107.16 135
4107.31 133
4107.46 130
4107.60 126
4107.75 121
4107.90 115
4108.04 109
4108.19 104
4108.34 102
4108.48 102
4108.63 106
4108.78 113
4108.93 120
4109.07 128
4109.22 134
4109.37 137
4109.51 136
4109.66 131
4109.81 125
4109.95 119
4110.10 114
4110.25 111
4110.39 110
4110.54 109
4110.69 108
4110.84 105
4110.98 100
4111.13 95
4111.28 91
4111.42 89
4111.57 93
4111.72 101
4111.86 113
4112.01 128
4112.16 144
4112.31 158
4112.45 170
4112.60 178
4112.75 183
4112.89 187
4113.04 190
4113.19 193
4113.33 196
4113.48 198
4113.63 199
4113.78 196
4113.92 190
4114.07 180
4114.22 167
4114.36 152
4114.51 136
4114.66 121
4114.80 108
4114.95 97
4115.10 89
4115.25 83
4115.39 78
4115.54 73
4115.69 69
4115.83 64
4115.98 59
4116.13 56
4116.28 52
4116.42 49
4116.57 46
4116.72 42
4116.86 36
4117.01 27
4117.16 17
4117.30 5
4117.45 0
4117.60 0
4117.75 0
4117.89 0
4118.04 0
4118.19 0
4118.33 0
4118.48 0
4118.63 6
4118.78 23
4118.92 42
4119.07 63
4119.22 85
4119.36 104
4119.51 120
4119.66 131
4119.81 138
4119.95 140
4120.10 138
4120.25 134
4120.39 128
4120.54 119
4120.69 109
4120.84 96
4120.98 82
4121.13 67
4121.28 52
4121.42 40
4121.57 31
4121.72 26
4121.87 26
4122.01 30
4122.16 38
4122.31 47
4122.45 57
4122.60 65
4122.75 71
4122.90 75
4123.04 77
4123.19 77
4123.34 78
4123.48 79
4123.63 80
4123.78 84
4123.93 88
4124.07 94
4124.22 100
4124.37 107
4124.52 113
4124.66 117
4124.81 119
4124.96 116
4125.10 108
4125.25 95
4125.40 80
4125.55 64
4125.69 50
4125.84 41
4125.99 39
4126.13 44
4126.28 55
4126.43 69
4126.58 82
4126.72 91
4126.87 95
4127.02 93
4127.17 85
4127.31 74
4127.46 63
4127.61 54
4127.75 49
4127.90 49
4128.05 55
4128.20 68
4128.34 87
4128.49 111
4128.64 136
4128.79 161
4128.93 183
4129.08 199
4129.23 208
4129.37 209
4129.52 203
4129.67 193
4129.82 181
4129.96 169
4130.11 161
4130.26 155
4130.41 150
4130.55 146
4130.70 139
4130.85 130
4130.99 117
4131.14 102
4131.29 87
4131.44 73
4131.58 63
4131.73 57
4131.88 56
4132.03 57
4132.17 60
4132.32 66
4132.47 74
4132.62 83
4132.76 94
4132.91 106
4133.06 117
4133.21 126
4133.35 133
4133.50 138
4133.65 141
4133.79 143
4133.94 147
4134.09 152
4134.24 158
4134.38 165
4134.53 170
4134.68 171
4134.83 170
4134.97 164
4135.12 157
4135.27 148
4135.42 141
4135.56 137
4135.71 136
4135.86 138
4136.01 141
4136.15 145
4136.30 148
4136.45 149
4136.60 147
4136.74 143
4136.89 137
4137.04 131
4137.19 124
4137.33 117
4137.48 110
4137.63 104
4137.77 97
4137.92 91
4138.07 85
4138.22 79
4138.36 74
4138.51 69
4138.66 63
4138.81 56
4138.95 48
4139.10 39
4139.25 30
4139.40 23
4139.54 20
4139.69 22
4139.84 30
4139.99 43
4140.13 58
4140.28 73
4140.43 85
4140.58 92
4140.72 96
4140.87 98
4141.02 102
4141.17 109
4141.31 122
4141.46 140
4141.61 164
4141.76 191
4141.90 219
4142.05 248
4142.20 278
4142.35 308
4142.49 340
4142.64 371
4142.79 402
4142.94 431
4143.08 456
4143.23 477
4143.38 494
4143.53 509
4143.67 523
4143.82 539
4143.97 558
4144.12 579
4144.27 603
4144.41 628
4144.56 652
4144.71 674
4144.86 693
4145.00 713
4145.15 735
4145.30 762
4145.45 796
4145.59 839
4145.74 890
4145.89 947
4146.04 1006
4146.18 1065
4146.33 1124
4146.48 1180
4146.63 1237
4146.77 1294
4146.92 1352
4147.07 1409
4147.22 1463
4147.36 1508
4147.51 1540
4147.66 1557
4147.81 1558
4147.95 1545
4148.10 1520
4148.25 1488
4148.40 1452
4148.55 1416
4148.69 1382
4148.84 1352
4148.99 1326
4149.14 1305
4149.28 1288
4149.43 1273
4149.58 1258
4149.73 1243
4149.87 1225
4150.02 1204
4150.17 1181
4150.32 1155
4150.47 1128
4150.61 1101
4150.76 1074
4150.91 1048
4151.06 1024
4151.20 1002
4151.35 982
4151.50 964
4151.65 945
4151.79 926
4151.94 906
4152.09 883
4152.24 857
4152.39 831
4152.53 805
4152.68 782
4152.83 762
4152.98 745
4153.12 732
4153.27 719
4153.42 705
4153.57 688
4153.71 666
4153.86 639
4154.01 609
4154.16 577
4154.31 546
4154.45 518
4154.60 494
4154.75 473
4154.90 454
4155.04 434
4155.19 413
4155.34 391
4155.49 370
4155.64 351
4155.78 339
4155.93 335
4156.08 339
4156.23 349
4156.37 364
4156.52 379
4156.67 391
4156.82 398
4156.97 400
4157.11 397
4157.26 390
4157.41 382
4157.56 374
4157.70 364
4157.85 354
4158.00 343
4158.15 329
4158.30 314
4158.44 299
4158.59 284
4158.74 272
4158.89 262
4159.03 254
4159.18 248
4159.33 243
4159.48 239
4159.63 236
4159.77 234
4159.92 233
4160.07 234
4160.22 235
4160.37 237
4160.51 236
4160.66 234
4160.81 227
4160.96 218
4161.10 207
4161.25 195
4161.40 183
4161.55 172
4161.70 160
4161.84 148
4161.99 135
4162.14 122
4162.29 109
4162.44 98
4162.58 92
4162.73 92
4162.88 99
4163.03 111
4163.17 128
4163.32 146
4163.47 161
4163.62 172
4163.77 177
4163.91 175
4164.06 167
4164.21 154
4164.36 137
4164.51 120
4164.65 103
4164.80 90
4164.95 82
4165.10 82
4165.25 88
4165.39 100
4165.54 114
4165.69 126
4165.84 135
4165.99 137
4166.13 132
4166.28 123
4166.43 111
4166.58 100
4166.73 90
4166.87 84
4167.02 81
4167.17 80
4167.32 78
4167.46 76
4167.61 72
4167.76 68
4167.91 63
4168.06 60
4168.20 57
4168.35 56
4168.50 56
4168.65 56
4168.80 56
4168.94 57
4169.09 59
4169.24 62
4169.39 68
4169.54 74
4169.68 81
4169.83 86
4169.98 89
4170.13 88
4170.28 82
4170.43 72
4170.57 60
4170.72 46
4170.87 33
4171.02 22
4171.17 14
4171.31 10
4171.46 9
4171.61 11
4171.76 15
4171.91 19
4172.05 23
4172.20 25
4172.35 26
4172.50 26
4172.65 26
4172.79 27
4172.94 28
4173.09 31
4173.24 35
4173.39 40
4173.53 45
4173.68 48
4173.83 49
4173.98 46
4174.13 40
4174.27 31
4174.42 20
4174.57 8
4174.72 0
4174.87 0
4175.02 0
4175.16 0
4175.31 0
4175.46 0
4175.61 0
4175.76 0
4175.90 0
4176.05 3
4176.20 19
4176.35 40
4176.50 66
4176.64 96
4176.79 128
4176.94 160
4177.09 192
4177.24 220
4177.39 247
4177.53 270
4177.68 289
4177.83 302
4177.98 309
4178.13 309
4178.27 301
4178.42 288
4178.57 273
4178.72 258
4178.87 247
4179.02 242
4179.16 243
4179.31 250
4179.46 261
4179.61 274
4179.76 288
4179.90 301
4180.05 314
4180.20 327
4180.35 339
4180.50 352
4180.65 366
4180.79 380
4180.94 396
4181.09 412
4181.24 427
4181.39 440
4181.53 449
4181.68 454
4181.83 453
4181.98 447
4182.13 438
4182.28 429
4182.42 423
4182.57 422
4182.72 428
4182.87 441
4183.02 459
4183.17 478
4183.31 496
4183.46 508
4183.61 513
4183.76 510
4183.91 501
4184.05 487
4184.20 470
4184.35 452
4184.50 434
4184.65 418
4184.80 404
4184.94 394
4185.09 388
4185.24 385
4185.39 387
4185.54 391
4185.69 397
4185.83 402
4185.98 406
4186.13 406
4186.28 402
4186.43 394
4186.58 383
4186.72 370
4186.87 355
4187.02 341
4187.17 327
4187.32 314
4187.47 304
4187.61 294
4187.76 285
4187.91 275
4188.06 265
4188.21 254
4188.36 244
4188.50 234
4188.65 226
4188.80 221
4188.95 220
4189.10 224
4189.25 233
4189.39 245
4189.54 259
4189.69 272
4189.84 281
4189.99 285
4190.14 281
4190.28 270
4190.43 253
4190.58 231
4190.73 207
4190.88 182
4191.03 158
4191.17 134
4191.32 111
4191.47 90
4191.62 71
4191.77 55
4191.92 44
4192.07 38
4192.21 38
4192.36 43
4192.51 53
4192.66 65
4192.81 78
4192.96 91
4193.10 103
4193.25 115
4193.40 124
4193.55 131
4193.70 136
4193.85 137
4193.99 136
4194.14 131
4194.29 125
4194.44 120
4194.59 115
4194.74 112
4194.89 109
4195.03 107
4195.18 102
4195.33 93
4195.48 80
4195.63 62
4195.78 41
4195.93 19
4196.07 0
4196.22 0
4196.37 0
4196.52 0
4196.67 0
4196.82 0
4196.96 0
4197.11 0
4197.26 10
4197.41 29
4197.56 48
4197.71 66
4197.86 84
4198.00 100
4198.15 114
4198.30 126
4198.45 135
4198.60 141
4198.75 142
4198.90 140
4199.04 136
4199.19 132
4199.34 130
4199.49 131
4199.64 134
4199.79 140
4199.93 145
4200.08 145
4200.23 141
4200.38 130
4200.53 116
4200.68 99
4200.83 85
4200.97 77
4201.12 76
4201.27 84
4201.42 99
4201.57 116
4201.72 134
4201.87 147
4202.01 153
4202.16 152
4202.31 144
4202.46 131
4202.61 115
4202.76 99
4202.91 86
4203.06 78
4203.20 75
4203.35 76
4203.50 80
4203.65 84
4203.80 87
4203.95 86
4204.10 81
4204.24 73
4204.39 63
4204.54 56
4204.69 51
4204.84 51
4204.99 56
4205.14 62
4205.28 70
4205.43 75
4205.58 79
4205.73 79
4205.88 79
4206.03 78
4206.18 78
4206.33 80
4206.47 85
4206.62 90
4206.77 95
4206.92 99
4207.07 102
4207.22 104
4207.37 105
4207.51 106
4207.66 109
4207.81 114
4207.96 121
4208.11 128
4208.26 134
4208.41 138
4208.56 140
4208.70 139
4208.85 135
4209.00 130
4209.15 127
4209.30 127
4209.45 134
4209.60 150
4209.75 175
4209.89 211
4210.04 253
4210.19 301
4210.34 349
4210.49 395
4210.64 437
4210.79 475
4210.94 509
4211.08 542
4211.23 572
4211.38 603
4211.53 632
4211.68 660
4211.83 684
4211.98 703
4212.13 715
4212.27 721
4212.42 719
4212.57 710
4212.72 697
4212.87 680
4213.02 661
4213.17 643
4213.32 626
4213.46 611
4213.61 599
4213.76 588
4213.91 578
4214.06 570
4214.21 562
4214.36 556
4214.51 552
4214.65 553
4214.80 558
4214.95 565
4215.10 574
4215.25 582
4215.40 587
4215.55 587
4215.70 583
4215.85 575
4215.99 561
4216.14 543
4216.29 522
4216.44 495
4216.59 465
4216.74 432
4216.89 400
4217.04 370
4217.18 345
4217.33 327
4217.48 317
4217.63 314
4217.78 315
4217.93 318
4218.08 320
4218.23 319
4218.38 313
4218.52 304
4218.67 291
4218.82 274
4218.97 256
4219.12 238
4219.27 220
4219.42 204
4219.57 191
4219.72 180
4219.86 172
4220.01 167
4220.16 163
4220.31 159
4220.46 155
4220.61 150
4220.76 142
4220.91 134
4221.06 125
4221.20 115
4221.35 106
4221.50 99
4221.65 93
4221.80 90
4221.95 89
4222.10 90
4222.25 92
4222.40 95
4222.55 98
4222.69 102
4222.84 105
4222.99 109
4223.14 112
4223.29 113
4223.44 113
4223.59 110
4223.74 104
4223.89 96
4224.04 87
4224.18 79
4224.33 73
4224.48 67
4224.63 63
4224.78 60
4224.93 56
4225.08 51
4225.23 45
4225.38 37
4225.53 30
4225.67 24
4225.82 21
4225.97 20
4226.12 22
4226.27 28
4226.42 35
4226.57 43
4226.72 50
4226.87 55
4227.02 58
4227.16 59
4227.31 57
4227.46 54
4227.61 51
4227.76 49
4227.91 48
4228.06 49
4228.21 52
4228.36 55
4228.51 58
4228.65 58
4228.80 56
4228.95 52
4229.10 47
4229.25 43
4229.40 41
4229.55 43
4229.70 48
4229.85 57
4230.00 67
4230.15 77
4230.29 85
4230.44 92
4230.59 95
4230.74 96
4230.89 95
4231.04 92
4231.19 88
4231.34 85
4231.49 83
4231.64 84
4231.79 86
4231.93 90
4232.08 96
4232.23 103
4232.38 108
4232.53 112
4232.68 114
4232.83 114
4232.98 111
4233.13 106
4233.28 99
4233.43 91
4233.58 84
4233.72 77
4233.87 72
4234.02 69
4234.17 67
4234.32 67
4234.47 66
4234.62 65
4234.77 62
4234.92 58
4235.07 53
4235.22 48
4235.37 45
4235.51 45
4235.66 47
4235.81 51
4235.96 55
4236.11 59
4236.26 60
4236.41 59
4236.56 54
4236.71 46
4236.86 36
4237.01 27
4237.16 19
4237.30 15
4237.45 17
4237.60 26
4237.75 40
4237.90 58
4238.05 76
4238.20 92
4238.35 104
4238.50 109
4238.65 109
4238.80 104
4238.95 96
4239.10 89
4239.24 84
4239.39 80
4239.54 79
4239.69 80
4239.84 81
4239.99 82
4240.14 82
4240.29 81
4240.44 78
4240.59 74
4240.74 70
4240.89 65
4241.04 61
4241.19 58
4241.33 56
4241.48 56
4241.63 58
4241.78 60
4241.93 62
4242.08 63
4242.23 62
4242.38 58
4242.53 52
4242.68 44
4242.83 36
4242.98 29
4243.13 25
4243.28 24
4243.42 28
4243.57 36
4243.72 46
4243.87 59
4244.02 71
4244.17 82
4244.32 89
4244.47 92
4244.62 93
4244.77 92
4244.92 90
4245.07 89
4245.22 88
4245.37 89
4245.52 89
4245.66 87
4245.81 82
4245.96 75
4246.11 67
4246.26 57
4246.41 49
4246.56 44
4246.71 42
4246.86 43
4247.01 46
4247.16 51
4247.31 54
4247.46 56
4247.61 56
4247.76 54
4247.91 50
4248.05 45
4248.20 41
4248.35 38
4248.50 36
4248.65 37
4248.80 38
4248.95 40
4249.10 41
4249.25 41
4249.40 38
4249.55 33
4249.70 25
4249.85 17
4250.00 8
4250.15 0
4250.30 0
4250.45 0
4250.60 0
4250.74 0
4250.89 0
4251.04 0
4251.19 0
4251.34 0
4251.49 2
4251.64 5
4251.79 8
4251.94 10
4252.09 12
4252.24 13
4252.39 15
4252.54 17
4252.69 20
4252.84 24
4252.99 30
4253.14 37
4253.29 46
4253.44 56
4253.58 67
4253.73 77
4253.88 84
4254.03 87
4254.18 85
4254.33 78
4254.48 70
4254.63 62
4254.78 57
4254.93 58
4255.08 64
4255.23 75
4255.38 89
4255.53 103
4255.68 114
4255.83 121
4255.98 124
4256.13 124
4256.28 122
4256.43 120
4256.58 119
4256.72 119
4256.87 121
4257.02 125
4257.17 132
4257.32 142
4257.47 155
4257.62 170
4257.77 186
4257.92 199
4258.07 209
4258.22 214
4258.37 214
4258.52 210
4258.67 203
4258.82 194
4258.97 185
4259.12 176
4259.27 167
4259.42 159
4259.57 151
4259.72 143
4259.87 136
4260.02 130
4260.17 124
4260.31 118
4260.46 112
4260.61 106
4260.76 98
4260.91 89
4261.06 79
4261.21 70
4261.36 63
4261.51 59
4261.66 59
4261.81 62
4261.96 68
4262.11 77
4262.26 87
4262.41 99
4262.56 110
4262.71 121
4262.86 130
4263.01 136
4263.16 137
4263.31 133
4263.46 125
4263.61 114
4263.76 101
4263.91 92
4264.06 86
4264.21 86
4264.36 91
4264.51 100
4264.65 110
4264.80 119
4264.95 126
4265.10 130
4265.25 133
4265.40 135
4265.55 138
4265.70 142
4265.85 148
4266.00 154
4266.15 160
4266.30 165
4266.45 168
4266.60 169
4266.75 168
4266.90 166
4267.05 163
4267.20 161
4267.35 159
4267.50 157
4267.65 155
4267.80 153
4267.95 150
4268.10 146
4268.25 142
4268.40 137
4268.55 133
4268.70 130
4268.85 127
4269.00 124
4269.15 121
4269.30 118
4269.45 115
4269.60 112
4269.75 108
4269.90 104
4270.05 101
4270.20 96
4270.35 91
4270.49 85
4270.64 78
4270.79 69
4270.94 59
4271.09 48
4271.24 37
4271.39 26
4271.54 16
4271.69 8
4271.84 3
4271.99 0
4272.14 0
4272.29 4
4272.44 11
4272.59 18
4272.74 26
4272.89 34
4273.04 42
4273.19 48
4273.34 52
4273.49 56
4273.64 59
4273.79 59
4273.94 57
4274.09 52
4274.24 45
4274.39 35
4274.54 26
4274.69 18
4274.84 12
4274.99 8
4275.14 6
4275.29 4
4275.44 0
4275.59 0
4275.74 0
4275.89 0
4276.04 0
4276.19 0
4276.34 0
4276.49 0
4276.64 13
4276.79 26
4276.94 37
4277.09 45
4277.24 50
4277.39 51
4277.54 51
4277.69 50
4277.84 49
4277.99 46
4278.14 41
4278.29 34
4278.44 25
4278.59 17
4278.74 11
4278.89 8
4279.04 10
4279.19 18
4279.34 29
4279.49 42
4279.64 54
4279.79 62
4279.94 67
4280.09 66
4280.24 62
4280.39 57
4280.54 50
4280.69 44
4280.84 37
4280.99 30
4281.14 21
4281.29 12
4281.44 3
4281.59 0
4281.74 0
4281.89 0
4282.04 0
4282.19 4
4282.34 16
4282.49 29
4282.64 42
4282.79 53
4282.94 61
4283.09 67
4283.24 71
4283.39 74
4283.54 76
4283.69 78
4283.84 79
4283.99 79
4284.14 79
4284.29 77
4284.44 73
4284.59 67
4284.74 61
4284.89 55
4285.04 52
4285.19 51
4285.34 55
4285.49 63
4285.64 74
4285.79 88
4285.94 102
4286.09 116
4286.24 130
4286.39 141
4286.54 150
4286.69 158
4286.84 164
4286.99 169
4287.14 171
4287.29 173
4287.44 173
4287.59 172
4287.74 171
4287.89 171
4288.04 170
4288.19 169
4288.34 168
4288.49 165
4288.64 161
4288.79 154
4288.94 145
4289.09 135
4289.24 126
4289.39 119
4289.54 113
4289.69 110
4289.84 107
4289.99 105
4290.14 103
4290.29 99
4290.44 92
4290.59 83
4290.74 72
4290.89 59
4291.04 45
4291.19 31
4291.34 18
4291.49 7
4291.64 0
4291.79 0
4291.94 0
4292.09 0
4292.24 0
4292.39 0
4292.54 0
4292.69 0
4292.84 0
4292.99 0
4293.14 4
4293.29 12
4293.44 21
4293.59 31
4293.75 40
4293.90 49
4294.05 56
4294.20 62
4294.35 66
4294.50 70
4294.65 72
4294.80 71
4294.95 67
4295.10 60
4295.25 50
4295.40 38
4295.55 27
4295.70 20
4295.85 18
4296.00 23
4296.15 35
4296.30 51
4296.45 70
4296.60 86
4296.75 99
4296.90 106
4297.05 106
4297.20 101
4297.35 91
4297.50 81
4297.65 73
4297.80 68
4297.95 69
4298.10 76
4298.25 88
4298.40 106
4298.55 125
4298.70 146
4298.85 164
4299.00 180
4299.15 190
4299.30 196
4299.45 198
4299.61 197
4299.76 196
4299.91 195
4300.06 197
4300.21 201
4300.36 205
4300.51 210
4300.66 214
4300.81 215
4300.96 214
4301.11 210
4301.26 206
4301.41 202
4301.56 202
4301.71 205
4301.86 214
4302.01 227
4302.16 243
4302.31 260
4302.46 274
4302.61 283
4302.76 284
4302.91 277
4303.06 263
4303.21 244
4303.36 221
4303.51 197
4303.66 174
4303.81 155
4303.97 142
4304.12 136
4304.27 134
4304.42 137
4304.57 141
4304.72 143
4304.87 142
4305.02 136
4305.17 127
4305.32 117
4305.47 109
4305.62 107
4305.77 111
4305.92 121
4306.07 135
4306.22 149
4306.37 161
4306.52 168
4306.67 171
4306.82 169
4306.97 165
4307.12 160
4307.27 155
4307.42 151
4307.58 149
4307.73 148
4307.88 148
4308.03 149
4308.18 151
4308.33 155
4308.48 158
4308.63 163
4308.78 166
4308.93 169
4309.08 168
4309.23 163
4309.38 156
4309.53 145
4309.68 133
4309.83 120
4309.98 110
4310.13 104
4310.28 101
4310.43 101
4310.58 103
4310.73 105
4310.89 107
4311.04 109
4311.19 111
4311.34 114
4311.49 119
4311.64 125
4311.79 133
4311.94 139
4312.09 143
4312.24 142
4312.39 136
4312.54 124
4312.69 109
4312.84 91
4312.99 74
4313.14 60
4313.29 50
4313.44 46
4313.60 48
4313.75 55
4313.90 66
4314.05 81
4314.20 97
4314.35 113
4314.50 128
4314.65 141
4314.80 151
4314.95 159
4315.10 162
4315.25 162
4315.40 159
4315.55 154
4315.70 148
4315.85 142
4316.00 138
4316.15 135
4316.31 133
4316.46 131
4316.61 127
4316.76 122
4316.91 115
4317.06 107
4317.21 98
4317.36 91
4317.51 87
4317.66 87
4317.81 90
4317.96 96
4318.11 102
4318.26 107
4318.41 109
4318.56 109
4318.72 105
4318.87 101
4319.02 96
4319.17 91
4319.32 87
4319.47 84
4319.62 81
4319.77 77
4319.92 73
4320.07 70
4320.22 68
4320.37 67
4320.52 68
4320.67 69
4320.82 69
4320.98 69
4321.13 66
4321.28 63
4321.43 58
4321.58 54
4321.73 51
4321.88 49
4322.03 50
4322.18 53
4322.33 58
4322.48 67
4322.63 77
4322.78 90
4322.93 104
4323.09 117
4323.24 129
4323.39 139
4323.54 147
4323.69 152
4323.84 156
4323.99 160
4324.14 164
4324.29 170
4324.44 177
4324.59 184
4324.74 189
4324.89 192
4325.04 191
4325.20 184
4325.35 171
4325.50 155
4325.65 136
4325.80 116
4325.95 99
4326.10 84
4326.25 74
4326.40 68
4326.55 67
4326.70 69
4326.85 74
4327.00 81
4327.16 90
4327.31 99
4327.46 109
4327.61 118
4327.76 125
4327.91 130
4328.06 133
4328.21 134
4328.36 134
4328.51 134
4328.66 135
4328.81 138
4328.97 143
4329.12 148
4329.27 154
4329.42 158
4329.57 161
4329.72 162
4329.87 161
4330.02 160
4330.17 161
4330.32 163
4330.47 168
4330.62 173
4330.78 178
4330.93 183
4331.08 185
4331.23 186
4331.38 186
4331.53 185
4331.68 185
4331.83 184
4331.98 183
4332.13 182
4332.28 179
4332.43 177
4332.59 176
4332.74 177
4332.89 180
4333.04 186
4333.19 194
4333.34 201
4333.49 207
4333.64 211
4333.79 212
4333.94 211
4334.09 207
4334.25 204
4334.40 201
4334.55 201
4334.70 201
4334.85 203
4335.00 204
4335.15 206
4335.30 205
4335.45 201
4335.60 193
4335.75 181
4335.91 166
4336.06 149
4336.21 130
4336.36 112
4336.51 96
4336.66 83
4336.81 74
4336.96 67
4337.11 63
4337.26 60
4337.42 58
4337.57 55
4337.72 52
4337.87 50
4338.02 50
4338.17 53
4338.32 57
4338.47 63
4338.62 69
4338.77 74
4338.92 76
4339.08 76
4339.23 75
4339.38 72
4339.53 70
4339.68 69
4339.83 68
4339.98 67
4340.13 64
4340.28 60
4340.44 54
4340.59 47
4340.74 40
4340.89 35
4341.04 32
4341.19 35
4341.34 41
4341.49 50
4341.64 61
4341.79 70
4341.95 75
4342.10 77
4342.25 74
4342.40 67
4342.55 57
4342.70 44
4342.85 31
4343.00 18
4343.15 5
4343.30 0
4343.46 0
4343.61 0
4343.76 0
4343.91 0
4344.06 0
4344.21 0
4344.36 4
4344.51 12
4344.66 17
4344.82 19
4344.97 18
4345.12 14
4345.27 9
4345.42 5
4345.57 2
4345.72 1
4345.87 2
4346.02 5
4346.18 8
4346.33 13
4346.48 18
4346.63 23
4346.78 29
4346.93 36
4347.08 46
4347.23 57
4347.38 69
4347.54 81
4347.69 93
4347.84 105
4347.99 116
4348.14 125
4348.29 135
4348.44 142
4348.59 148
4348.75 151
4348.90 151
4349.05 145
4349.20 136
4349.35 123
4349.50 108
4349.65 93
4349.80 79
4349.95 67
4350.11 58
4350.26 54
4350.41 55
4350.56 61
4350.71 73
4350.86 90
4351.01 108
4351.16 128
4351.32 146
4351.47 160
4351.62 171
4351.77 179
4351.92 184
4352.07 189
4352.22 194
4352.37 200
4352.53 207
4352.68 214
4352.83 221
4352.98 226
4353.13 227
4353.28 224
4353.43 217
4353.58 206
4353.74 193
4353.89 178
4354.04 164
4354.19 150
4354.34 139
4354.49 129
4354.64 122
4354.79 117
4354.95 113
4355.10 110
4355.25 107
4355.40 105
4355.55 104
4355.70 103
4355.85 103
4356.00 105
4356.16 109
4356.31 115
4356.46 122
4356.61 130
4356.76 138
4356.91 145
4357.06 150
4357.21 153
4357.37 155
4357.52 156
4357.67 157
4357.82 159
4357.97 162
4358.12 165
4358.27 168
4358.43 169
4358.58 167
4358.73 164
4358.88 159
4359.03 154
4359.18 151
4359.33 149
4359.48 150
4359.64 153
4359.79 158
4359.94 163
4360.09 167
4360.24 169
4360.39 168
4360.54 164
4360.70 158
4360.85 150
4361.00 141
4361.15 131
4361.30 121
4361.45 111
4361.60 100
4361.76 89
4361.91 78
4362.06 67
4362.21 58
4362.36 51
4362.51 46
4362.66 45
4362.81 46
4362.97 50
4363.12 56
4363.27 63
4363.42 69
4363.57 73
4363.72 75
4363.87 72
4364.03 66
4364.18 56
4364.33 44
4364.48 32
4364.63 20
4364.78 11
4364.93 5
4365.09 2
4365.24 1
4365.39 3
4365.54 6
4365.69 10
4365.84 14
4366.00 18
4366.15 23
4366.30 27
4366.45 30
4366.60 31
4366.75 31
4366.90 29
4367.06 25
4367.21 19
4367.36 12
4367.51 6
4367.66 0
4367.81 0
4367.96 0
4368.12 0
4368.27 0
4368.42 3
4368.57 11
4368.72 20
4368.87 29
4369.02 38
4369.18 46
4369.33 54
4369.48 60
4369.63 66
4369.78 73
4369.93 80
4370.09 89
4370.24 99
4370.39 110
4370.54 122
4370.69 132
4370.84 140
4370.99 145
4371.15 146
4371.30 144
4371.45 138
4371.60 130
4371.75 122
4371.90 116
4372.06 111
4372.21 107
4372.36 105
4372.51 103
4372.66 99
4372.81 93
4372.97 84
4373.12 72
4373.27 60
4373.42 48
4373.57 37
4373.72 28
4373.87 21
4374.03 15
4374.18 10
4374.33 7
4374.48 7
4374.63 9
4374.78 16
4374.94 26
4375.09 40
4375.24 55
4375.39 69
4375.54 81
4375.69 88
4375.85 91
4376.00 90
4376.15 85
4376.30 79
4376.45 72
4376.60 65
4376.76 59
4376.91 53
4377.06 48
4377.21 43
4377.36 38
4377.51 33
4377.67 28
4377.82 23
4377.97 17
4378.12 10
4378.27 3
4378.42 0
4378.58 0
4378.73 0
4378.88 0
4379.03 0
4379.18 2
4379.33 7
4379.49 10
4379.64 10
4379.79 8
4379.94 4
4380.09 0
4380.24 0
4380.40 0
4380.55 0
4380.70 0
4380.85 0
4381.00 0
4381.15 0
4381.31 0
4381.46 0
4381.61 0
4381.76 1
4381.91 11
4382.07 24
4382.22 38
4382.37 51
4382.52 60
4382.67 65
4382.82 66
4382.98 65
4383.13 62
4383.28 61
4383.43 63
4383.58 69
4383.73 78
4383.89 88
4384.04 97
4384.19 104
4384.34 106
4384.49 105
4384.65 101
4384.80 97
4384.95 95
4385.10 94
4385.25 95
4385.40 96
4385.56 96
4385.71 95
4385.86 93
4386.01 93
4386.16 95
4386.32 100
4386.47 108
4386.62 120
4386.77 132
4386.92 142
4387.07 148
4387.23 152
4387.38 154
4387.53 155
4387.68 158
4387.83 163
4387.99 171
4388.14 183
4388.29 195
4388.44 209
4388.59 222
4388.74 233
4388.90 241
4389.05 246
4389.20 246
4389.35 243
4389.50 237
4389.66 229
4389.81 219
4389.96 210
4390.11 202
4390.26 194
4390.42 187
4390.57 181
4390.72 174
4390.87 168
4391.02 163
4391.17 158
4391.33 154
4391.48 152
4391.63 150
4391.78 149
4391.93 147
4392.09 144
4392.24 138
4392.39 130
4392.54 120
4392.69 109
4392.85 98
4393.00 90
4393.15 86
4393.30 87
4393.45 91
4393.61 98
4393.76 107
4393.91 115
4394.06 121
4394.21 126
4394.37 127
4394.52 126
4394.67 122
4394.82 116
4394.97 110
4395.12 102
4395.28 95
4395.43 87
4395.58 81
4395.73 77
4395.88 73
4396.04 72
4396.19 72
4396.34 72
4396.49 72
4396.64 72
4396.80 70
4396.95 67
4397.10 64
4397.25 62
4397.40 61
4397.56 63
4397.71 69
4397.86 77
4398.01 86
4398.16 95
4398.32 104
4398.47 109
4398.62 112
4398.77 112
4398.93 110
4399.08 106
4399.23 102
4399.38 97
4399.53 91
4399.69 85
4399.84 79
4399.99 71
4400.14 63
4400.29 56
4400.45 50
4400.60 47
4400.75 48
4400.90 52
4401.05 58
4401.21 66
4401.36 74
4401.51 81
4401.66 87
4401.81 90
4401.97 92
4402.12 92
4402.27 90
4402.42 88
4402.57 85
4402.73 82
4402.88 81
4403.03 81
4403.18 84
4403.34 91
4403.49 101
4403.64 115
4403.79 129
4403.94 142
4404.10 152
4404.25 158
4404.40 160
4404.55 157
4404.70 150
4404.86 140
4405.01 129
4405.16 118
4405.31 108
4405.47 100
4405.62 93
4405.77 89
4405.92 86
4406.07 85
4406.23 83
4406.38 81
4406.53 78
4406.68 73
4406.83 67
4406.99 60
4407.14 52
4407.29 44
4407.44 37
4407.60 32
4407.75 28
4407.90 25
4408.05 24
4408.20 25
4408.36 26
4408.51 27
4408.66 27
4408.81 25
4408.97 21
4409.12 16
4409.27 12
4409.42 8
4409.57 6
4409.73 6
4409.88 7
4410.03 7
4410.18 4
4410.34 0
4410.49 0
4410.64 0
4410.79 0
4410.94 0
4411.10 0
4411.25 0
4411.40 10
4411.55 22
4411.71 33
4411.86 43
4412.01 51
4412.16 60
4412.31 69
4412.47 77
4412.62 85
4412.77 91
4412.92 92
4413.08 89
4413.23 82
4413.38 71
4413.53 60
4413.68 49
4413.84 41
4413.99 36
4414.14 34
4414.29 36
4414.45 39
4414.60 45
4414.75 54
4414.90 66
4415.06 81
4415.21 97
4415.36 113
4415.51 127
4415.66 137
4415.82 141
4415.97 140
4416.12 136
4416.27 131
4416.43 129
4416.58 131
4416.73 138
4416.88 148
4417.04 160
4417.19 172
4417.34 183
4417.49 192
4417.65 198
4417.80 202
4417.95 206
4418.10 208
4418.25 211
4418.41 213
4418.56 215
4418.71 218
4418.86 221
4419.02 223
4419.17 226
4419.32 228
4419.47 229
4419.63 230
4419.78 231
4419.93 232
4420.08 236
4420.24 242
4420.39 253
4420.54 267
4420.69 285
4420.85 305
4421.00 327
4421.15 348
4421.30 370
4421.46 390
4421.61 408
4421.76 423
4421.91 436
4422.06 445
4422.22 451
4422.37 453
4422.52 453
4422.67 453
4422.83 455
4422.98 459
4423.13 467
4423.28 477
4423.44 488
4423.59 499
4423.74 508
4423.89 514
4424.05 517
4424.20 519
4424.35 520
4424.50 523
4424.66 528
4424.81 535
4424.96 543
4425.11 552
4425.27 560
4425.42 564
4425.57 565
4425.72 563
4425.88 559
4426.03 554
4426.18 548
4426.33 543
4426.49 537
4426.64 529
4426.79 517
4426.94 501
4427.10 481
4427.25 457
4427.40 434
4427.55 413
4427.71 396
4427.86 382
4428.01 372
4428.16 362
4428.32 351
4428.47 337
4428.62 321
4428.77 303
4428.93 286
4429.08 273
4429.23 266
4429.38 265
4429.54 269
4429.69 277
4429.84 287
4430.00 297
4430.15 305
4430.30 311
4430.45 314
4430.61 314
4430.76 311
4430.91 304
4431.06 293
4431.22 277
4431.37 259
4431.52 241
4431.67 225
4431.83 214
4431.98 209
4432.13 209
4432.28 212
4432.44 215
4432.59 217
4432.74 214
4432.89 209
4433.05 201
4433.20 192
4433.35 184
4433.51 178
4433.66 174
4433.81 171
4433.96 170
4434.12 169
4434.27 169
4434.42 170
4434.57 170
4434.73 171
4434.88 170
4435.03 167
4435.18 160
4435.34 151
4435.49 140
4435.64 128
4435.79 118
4435.95 110
4436.10 103
4436.25 99
4436.41 94
4436.56 89
4436.71 84
4436.86 79
4437.02 75
4437.17 75
4437.32 77
4437.47 82
4437.63 89
4437.78 97
4437.93 102
4438.09 103
4438.24 100
4438.39 92
4438.54 82
4438.70 72
4438.85 63
4439.00 59
4439.15 60
4439.31 65
4439.46 73
4439.61 81
4439.77 88
4439.92 91
4440.07 90
4440.22 85
4440.38 76
4440.53 66
4440.68 55
4440.83 44
4440.99 35
4441.14 27
4441.29 21
4441.45 17
4441.60 15
4441.75 13
4441.90 13
4442.06 15
4442.21 19
4442.36 24
4442.52 32
4442.67 43
4442.82 55
4442.97 69
4443.13 83
4443.28 98
4443.43 112
4443.58 124
4443.74 135
4443.89 143
4444.04 149
4444.20 153
4444.35 155
4444.50 155
4444.65 154
4444.81 151
4444.96 147
4445.11 140
4445.27 132
4445.42 123
4445.57 114
4445.72 104
4445.88 95
4446.03 88
4446.18 83
4446.34 81
4446.49 82
4446.64 87
4446.79 94
4446.95 103
4447.10 111
4447.25 117
4447.41 118
4447.56 115
4447.71 107
4447.86 97
4448.02 87
4448.17 77
4448.32 71
4448.48 69
4448.63 70
4448.78 75
4448.93 82
4449.09 90
4449.24 98
4449.39 104
4449.55 108
4449.70 109
4449.85 107
4450.00 102
4450.16 95
4450.31 86
4450.46 77
4450.62 68
4450.77 58
4450.92 48
4451.08 38
4451.23 29
4451.38 21
4451.53 13
4451.69 8
4451.84 4
4451.99 2
4452.15 2
4452.30 4
4452.45 7
4452.60 12
4452.76 17
4452.91 23
4453.06 28
4453.22 31
4453.37 33
4453.52 33
4453.68 31
4453.83 27
4453.98 24
4454.13 21
4454.29 19
4454.44 19
4454.59 20
4454.75 23
4454.90 24
4455.05 25
4455.21 24
4455.36 22
4455.51 18
4455.66 13
4455.82 8
4455.97 3
4456.12 0
4456.28 0
4456.43 0
4456.58 0
4456.74 0
4456.89 0
4457.04 0
4457.19 8
4457.35 20
4457.50 32
4457.65 43
4457.81 51
4457.96 54
4458.11 53
4458.27 48
4458.42 40
4458.57 32
4458.73 24
4458.88 17
4459.03 11
4459.18 7
4459.34 2
4459.49 0
4459.64 0
4459.80 0
4459.95 0
4460.10 0
4460.26 0
4460.41 0
4460.56 0
4460.72 9
4460.87 21
4461.02 34
4461.17 47
4461.33 60
4461.48 72
4461.63 84
4461.79 96
4461.94 108
4462.09 120
4462.25 131
4462.40 140
4462.55 147
4462.71 151
4462.86 151
4463.01 148
4463.17 141
4463.32 131
4463.47 121
4463.62 111
4463.78 101
4463.93 92
4464.08 84
4464.24 77
4464.39 71
4464.54 68
4464.70 69
4464.85 75
4465.00 87
4465.16 104
4465.31 124
4465.46 144
4465.62 160
4465.77 169
4465.92 169
4466.08 160
4466.23 143
4466.38 123
4466.54 103
4466.69 87
4466.84 77
4466.99 74
4467.15 75
4467.30 80
4467.45 85
4467.61 90
4467.76 92
4467.91 94
4468.07 94
4468.22 95
4468.37 95
4468.53 96
4468.68 97
4468.83 97
4468.99 96
4469.14 94
4469.29 90
4469.45 86
4469.60 81
4469.75 76
4469.91 71
4470.06 66
4470.21 62
4470.37 59
4470.52 57
4470.67 59
4470.83 63
4470.98 68
4471.13 73
4471.29 77
4471.44 77
4471.59 75
4471.75 69
4471.90 62
4472.05 55
4472.21 50
4472.36 48
4472.51 49
4472.67 51
4472.82 54
4472.97 58
4473.13 63
4473.28 69
4473.43 78
4473.59 90
4473.74 104
4473.89 120
4474.05 135
4474.20 148
4474.35 155
4474.51 156
4474.66 150
4474.81 138
4474.97 122
4475.12 103
4475.27 84
4475.43 65
4475.58 48
4475.73 32
4475.89 17
4476.04 4
4476.19 0
4476.35 0
4476.50 0
4476.65 0
4476.81 0
4476.96 0
4477.11 0
4477.27 0
4477.42 9
4477.57 18
4477.73 25
4477.88 29
4478.03 32
4478.19 35
4478.34 37
4478.49 39
4478.65 41
4478.80 43
4478.95 43
4479.11 41
4479.26 35
4479.41 28
4479.57 19
4479.72 11
4479.87 4
4480.03 0
4480.18 0
4480.33 0
4480.49 3
4480.64 7
4480.79 11
4480.95 17
4481.10 24
4481.25 32
4481.41 42
4481.56 52
4481.72 63
4481.87 73
4482.02 81
4482.18 86
4482.33 89
4482.48 91
4482.64 92
4482.79 95
4482.94 100
4483.10 106
4483.25 112
4483.40 117
4483.56 119
4483.71 118
4483.86 113
4484.02 104
4484.17 91
4484.32 77
4484.48 61
4484.63 46
4484.78 32
4484.94 21
4485.09 13
4485.25 8
4485.40 6
4485.55 6
4485.71 6
4485.86 8
4486.01 10
4486.17 14
4486.32 18
4486.47 25
4486.63 34
4486.78 44
4486.93 56
4487.09 68
4487.24 81
4487.40 95
4487.55 109
4487.70 123
4487.86 136
4488.01 148
4488.16 158
4488.32 165
4488.47 168
4488.62 168
4488.78 165
4488.93 159
4489.08 152
4489.24 145
4489.39 138
4489.55 132
4489.70 128
4489.85 125
4490.01 123
4490.16 121
4490.31 119
4490.47 117
4490.62 113
4490.77 108
4490.93 103
4491.08 98
4491.23 94
4491.39 91
4491.54 90
4491.70 91
4491.85 92
4492.00 95
4492.16 97
4492.31 97
4492.46 96
4492.62 93
4492.77 89
4492.92 86
4493.08 83
4493.23 82
4493.39 82
4493.54 83
4493.69 84
4493.85 84
4494.00 82
4494.15 80
4494.31 78
4494.46 74
4494.62 71
4494.77 69
4494.92 67
4495.08 65
4495.23 64
4495.38 64
4495.54 64
4495.69 63
4495.84 62
4496.00 59
4496.15 55
4496.31 51
4496.46 45
4496.61 39
4496.77 32
4496.92 23
4497.07 13
4497.23 3
4497.38 0
4497.54 0
4497.69 0
4497.84 0
4498.00 0
4498.15 0
4498.30 0
4498.46 0
4498.61 8
4498.77 17
4498.92 23
4499.07 28
4499.23 30
4499.38 30
4499.53 28
4499.69 26
4499.84 25
4500.00 26
4500.15 29
4500.30 35
4500.46 41
4500.61 47
4500.76 52
4500.92 53
4501.07 51
4501.23 47
4501.38 43
4501.53 42
4501.69 44
4501.84 51
4502.00 63
4502.15 78
4502.30 95
4502.46 110
4502.61 122
4502.76 129
4502.92 132
4503.07 132
4503.23 129
4503.38 125
4503.53 121
4503.69 120
4503.84 119
4503.99 120
4504.15 120
4504.30 119
4504.46 117
4504.61 114
4504.76 110
4504.92 107
4505.07 107
4505.23 110
4505.38 116
4505.53 125
4505.69 135
4505.84 144
4506.00 150
4506.15 153
4506.30 152
4506.46 148
4506.61 141
4506.76 132
4506.92 121
4507.07 109
4507.23 96
4507.38 83
4507.53 70
4507.69 58
4507.84 47
4508.00 37
4508.15 30
4508.30 26
4508.46 25
4508.61 25
4508.77 28
4508.92 33
4509.07 39
4509.23 45
4509.38 49
4509.53 52
4509.69 52
4509.84 50
4510.00 44
4510.15 36
4510.30 26
4510.46 17
4510.61 9
4510.77 5
4510.92 4
4511.07 8
4511.23 16
4511.38 26
4511.54 39
4511.69 51
4511.84 63
4512.00 75
4512.15 85
4512.31 94
4512.46 102
4512.61 110
4512.77 117
4512.92 123
4513.08 127
4513.23 127
4513.38 126
4513.54 123
4513.69 119
4513.85 116
4514.00 116
4514.15 118
4514.31 121
4514.46 124
4514.62 127
4514.77 128
4514.92 127
4515.08 126
4515.23 125
4515.39 125
4515.54 129
4515.69 135
4515.85 143
4516.00 151
4516.16 158
4516.31 165
4516.46 169
4516.62 172
4516.77 175
4516.93 178
4517.08 182
4517.24 187
4517.39 194
4517.54 202
4517.70 211
4517.85 220
4518.01 227
4518.16 232
4518.31 233
4518.47 230
4518.62 224
4518.78 215
4518.93 204
4519.08 194
4519.24 184
4519.39 176
4519.55 171
4519.70 167
4519.85 166
4520.01 165
4520.16 163
4520.32 160
4520.47 155
4520.63 147
4520.78 138
4520.93 128
4521.09 118
4521.24 110
4521.40 104
4521.55 102
4521.70 103
4521.86 106
4522.01 111
4522.17 117
4522.32 123
4522.48 127
4522.63 130
4522.78 132
4522.94 131
4523.09 127
4523.25 122
4523.40 114
4523.55 106
4523.71 97
4523.86 88
4524.02 82
4524.17 80
4524.33 82
4524.48 90
4524.63 102
4524.79 118
4524.94 135
4525.10 150
4525.25 162
4525.40 169
4525.56 170
4525.71 167
4525.87 161
4526.02 155
4526.18 149
4526.33 146
4526.48 143
4526.64 142
4526.79 141
4526.95 138
4527.10 135
4527.26 132
4527.41 129
4527.56 126
4527.72 122
4527.87 118
4528.03 112
4528.18 104
4528.34 95
4528.49 83
4528.64 70
4528.80 57
4528.95 44
4529.11 33
4529.26 24
4529.41 19
4529.57 20
4529.72 24
4529.88 31
4530.03 40
4530.19 47
4530.34 52
4530.49 52
4530.65 48
4530.80 40
4530.96 30
4531.11 19
4531.27 9
4531.42 0
4531.58 0
4531.73 0
4531.88 0
4532.04 0
4532.19 0
4532.35 0
4532.50 0
4532.66 3
4532.81 4
4532.96 5
4533.12 6
4533.27 8
4533.43 10
4533.58 15
4533.74 21
4533.89 29
4534.04 37
4534.20 47
4534.35 58
4534.51 69
4534.66 80
4534.82 90
4534.97 98
4535.13 105
4535.28 109
4535.43 112
4535.59 113
4535.74 114
4535.90 115
4536.05 114
4536.21 112
4536.36 107
4536.51 99
4536.67 88
4536.82 75
4536.98 60
4537.13 47
4537.29 36
4537.44 29
4537.60 26
4537.75 25
4537.90 28
4538.06 31
4538.21 35
4538.37 39
4538.52 44
4538.68 50
4538.83 58
4538.99 66
4539.14 75
4539.29 82
4539.45 88
4539.60 93
4539.76 97
4539.91 101
4540.07 106
4540.22 112
4540.38 117
4540.53 122
4540.68 125
4540.84 125
4540.99 122
4541.15 117
4541.30 112
4541.46 106
4541.61 101
4541.77 98
4541.92 95
4542.07 92
4542.23 91
4542.38 90
4542.54 90
4542.69 90
4542.85 89
4543.00 87
4543.16 85
4543.31 80
4543.47 74
4543.62 68
4543.77 62
4543.93 57
4544.08 53
4544.24 51
4544.39 50
4544.55 50
4544.70 49
4544.86 48
4545.01 45
4545.17 40
4545.32 33
4545.47 23
4545.63 10
4545.78 0
4545.94 0
4546.09 0
4546.25 0
4546.40 0
4546.56 0
4546.71 0
4546.87 0
4547.02 9
4547.17 22
4547.33 32
4547.48 40
4547.64 47
4547.79 53
4547.95 59
4548.10 64
4548.26 69
4548.41 73
4548.57 75
4548.72 75
4548.87 72
4549.03 68
4549.18 65
4549.34 61
4549.49 59
4549.65 58
4549.80 58
4549.96 59
4550.11 60
4550.27 62
4550.42 64
4550.58 68
4550.73 73
4550.89 80
4551.04 89
4551.19 97
4551.35 105
4551.50 112
4551.66 116
4551.81 118
4551.97 117
4552.12 116
4552.28 113
4552.43 110
4552.59 106
4552.74 101
4552.90 95
4553.05 89
4553.20 82
4553.36 74
4553.51 66
4553.67 58
4553.82 52
4553.98 48
4554.13 47
4554.29 47
4554.44 50
4554.60 55
4554.75 62
4554.91 69
4555.06 78
4555.22 88
4555.37 99
4555.53 110
4555.68 120
4555.83 128
4555.99 132
4556.14 132
4556.30 128
4556.45 122
4556.61 117
4556.76 117
4556.92 121
4557.07 131
4557.23 145
4557.38 161
4557.54 176
4557.69 188
4557.85 196
4558.00 200
4558.16 200
4558.31 199
4558.47 196
4558.62 190
4558.78 183
4558.93 173
4559.08 160
4559.24 144
4559.39 127
4559.55 109
4559.70 91
4559.86 75
4560.01 63
4560.17 54
4560.32 49
4560.48 49
4560.63 52
4560.79 56
4560.94 61
4561.10 63
4561.25 64
4561.41 64
4561.56 62
4561.72 60
4561.87 59
4562.03 61
4562.18 64
4562.34 69
4562.49 74
4562.65 80
4562.80 85
4562.96 91
4563.11 95
4563.26 98
4563.42 100
4563.57 102
4563.73 102
4563.88 102
4564.04 102
4564.19 104
4564.35 107
4564.50 111
4564.66 113
4564.81 112
4564.97 107
4565.12 97
4565.28 82
4565.43 63
4565.59 44
4565.74 27
4565.90 14
4566.05 7
4566.21 5
4566.36 10
4566.52 18
4566.67 30
4566.83 42
4566.98 56
4567.14 69
4567.29 82
4567.45 96
4567.60 110
4567.76 123
4567.91 136
4568.07 147
4568.22 155
4568.38 159
4568.53 160
4568.69 159
4568.84 159
4569.00 163
4569.15 170
4569.31 182
4569.46 198
4569.62 216
4569.77 234
4569.93 249
4570.08 260
4570.24 267
4570.39 271
4570.55 274
4570.70 278
4570.86 285
4571.01 294
4571.17 306
4571.32 321
4571.48 336
4571.63 352
4571.79 369
4571.94 386
4572.10 404
4572.25 424
4572.41 445
4572.56 467
4572.72 490
4572.87 511
4573.03 531
4573.18 550
4573.34 569
4573.49 587
4573.65 606
4573.80 625
4573.96 643
4574.11 658
4574.27 670
4574.42 676
4574.58 676
4574.73 673
4574.89 667
4575.04 661
4575.20 656
4575.35 656
4575.51 662
4575.66 672
4575.82 687
4575.97 705
4576.13 722
4576.28 738
4576.44 751
4576.59 758
4576.75 759
4576.90 755
4577.06 747
4577.21 734
4577.37 720
4577.52 706
4577.68 691
4577.83 677
4577.99 663
4578.14 646
4578.30 627
4578.45 603
4578.61 576
4578.76 547
4578.92 518
4579.07 492
4579.23 470
4579.38 453
4579.54 440
4579.69 431
4579.85 423
4580.00 414
4580.16 405
4580.31 395
4580.47 385
4580.63 376
4580.78 368
4580.94 363
4581.09 358
4581.25 353
4581.40 346
4581.56 338
4581.71 328
4581.87 318
4582.02 308
4582.18 299
4582.33 291
4582.49 282
4582.64 273
4582.80 262
4582.95 250
4583.11 237
4583.26 223
4583.42 212
4583.57 203
4583.73 197
4583.88 194
4584.04 192
4584.19 191
4584.35 188
4584.50 184
4584.66 178
4584.82 169
4584.97 159
4585.13 148
4585.28 136
4585.44 123
4585.59 110
4585.75 98
4585.90 88
4586.06 81
4586.21 78
4586.37 79
4586.52 85
4586.68 94
4586.83 106
4586.99 118
4587.14 127
4587.30 133
4587.45 135
4587.61 132
4587.76 126
4587.92 119
4588.08 113
4588.23 109
4588.39 108
4588.54 109
4588.70 111
4588.85 114
4589.01 115
4589.16 113
4589.32 109
4589.47 103
4589.63 96
4589.78 90
4589.94 87
4590.09 85
4590.25 85
4590.40 87
4590.56 87
4590.72 85
4590.87 80
4591.03 72
4591.18 61
4591.34 49
4591.49 37
4591.65 25
4591.80 15
4591.96 7
4592.11 1
4592.27 0
4592.42 0
4592.58 0
4592.73 0
4592.89 0
4593.05 1
4593.20 2
4593.36 2
4593.51 2
4593.67 2
4593.82 2
4593.98 2
4594.13 1
4594.29 1
4594.44 1
4594.60 2
4594.75 4
4594.91 9
4595.07 16
4595.22 25
4595.38 35
4595.53 42
4595.69 43
4595.84 40
4596.00 30
4596.15 17
4596.31 2
4596.46 0
4596.62 0
4596.77 0
4596.93 0
4597.09 2
4597.24 17
4597.40 33
4597.55 49
4597.71 64
4597.86 77
4598.02 90
4598.17 101
4598.33 111
4598.48 120
4598.64 127
4598.80 131
4598.95 132
4599.11 129
4599.26 122
4599.42 111
4599.57 98
4599.73 85
4599.88 74
4600.04 65
4600.19 60
4600.35 57
4600.51 56
4600.66 56
4600.82 56
4600.97 57
4601.13 59
4601.28 62
4601.44 66
4601.59 71
4601.75 77
4601.91 83
4602.06 88
4602.22 92
4602.37 93
4602.53 93
4602.68 91
4602.84 88
4602.99 84
4603.15 82
4603.30 81
4603.46 80
4603.62 80
4603.77 79
4603.93 76
4604.08 72
4604.24 66
4604.39 59
4604.55 54
4604.70 52
4604.86 54
4605.02 60
4605.17 70
4605.33 82
4605.48 93
4605.64 102
4605.79 106
4605.95 107
4606.10 105
4606.26 101
4606.42 99
4606.57 100
4606.73 105
4606.88 114
4607.04 128
4607.19 143
4607.35 158
4607.51 172
4607.66 183
4607.82 191
4607.97 196
4608.13 198
4608.28 197
4608.44 194
4608.59 187
4608.75 179
4608.91 169
4609.06 159
4609.22 149
4609.37 140
4609.53 132
4609.68 123
4609.84 113
4610.00 101
4610.15 89
4610.31 75
4610.46 61
4610.62 50
4610.77 43
4610.93 39
4611.08 39
4611.24 41
4611.40 44
4611.55 46
4611.71 45
4611.86 43
4612.02 38
4612.17 32
4612.33 26
4612.49 21
4612.64 17
4612.80 14
4612.95 14
4613.11 16
4613.26 20
4613.42 25
4613.58 33
4613.73 43
4613.89 54
4614.04 65
4614.20 73
4614.35 79
4614.51 80
4614.67 76
4614.82 69
4614.98 59
4615.13 48
4615.29 39
4615.44 32
4615.60 28
4615.76 27
4615.91 28
4616.07 30
4616.22 31
4616.38 32
4616.53 32
4616.69 31
4616.85 28
4617.00 25
4617.16 21
4617.31 17
4617.47 12
4617.63 6
4617.78 1
4617.94 0
4618.09 0
4618.25 1
4618.40 11
4618.56 26
4618.72 43
4618.87 61
4619.03 76
4619.18 85
4619.34 88
4619.49 84
4619.65 75
4619.81 64
4619.96 52
4620.12 42
4620.27 33
4620.43 26
4620.59 18
4620.74 10
4620.90 0
4621.05 0
4621.21 0
4621.36 0
4621.52 0
4621.68 0
4621.83 0
4621.99 0
4622.14 2
4622.30 17
4622.46 31
4622.61 46
4622.77 59
4622.92 70
4623.08 79
4623.23 85
4623.39 89
4623.55 92
4623.70 91
4623.86 89
4624.01 85
4624.17 80
4624.33 74
4624.48 68
4624.64 63
4624.79 59
4624.95 58
4625.11 58
4625.26 59
4625.42 60
4625.57 60
4625.73 59
4625.88 57
4626.04 55
4626.20 54
4626.35 55
4626.51 59
4626.66 64
4626.82 70
4626.98 75
4627.13 79
4627.29 81
4627.44 81
4627.60 78
4627.76 74
4627.91 69
4628.07 64
4628.22 59
4628.38 54
4628.54 50
4628.69 46
4628.85 43
4629.00 41
4629.16 38
4629.32 36
4629.47 35
4629.63 36
4629.78 39
4629.94 44
4630.10 51
4630.25 62
4630.41 73
4630.56 85
4630.72 97
4630.88 108
4631.03 117
4631.19 123
4631.34 126
4631.50 127
4631.66 124
4631.81 120
4631.97 114
4632.12 107
4632.28 101
4632.44 97
4632.59 95
4632.75 95
4632.90 98
4633.06 102
4633.22 107
4633.37 110
4633.53 110
4633.68 107
4633.84 101
4634.00 92
4634.15 82
4634.31 74
4634.46 67
4634.62 62
4634.78 60
4634.93 59
4635.09 59
4635.24 59
4635.40 58
4635.56 56
4635.71 53
4635.87 48
4636.02 42
4636.18 35
4636.34 26
4636.49 17
4636.65 8
4636.81 0
4636.96 0
4637.12 0
4637.27 0
4637.43 0
4637.59 0
4637.74 0
4637.90 0
4638.05 1
4638.21 7
4638.37 15
4638.52 24
4638.68 34
4638.83 49
4638.99 66
4639.15 87
4639.30 109
4639.46 131
4639.62 151
4639.77 167
4639.93 178
4640.08 183
4640.24 182
4640.40 177
4640.55 167
4640.71 155
4640.86 141
4641.02 129
4641.18 118
4641.33 112
4641.49 109
4641.65 109
4641.80 112
4641.96 116
4642.11 118
4642.27 118
4642.43 115
4642.58 110
4642.74 103
4642.90 97
4643.05 91
4643.21 88
4643.36 87
4643.52 89
4643.68 92
4643.83 94
4643.99 95
4644.14 95
4644.30 93
4644.46 88
4644.61 83
4644.77 78
4644.93 73
4645.08 70
4645.24 68
4645.39 68
4645.55 68
4645.71 69
4645.86 70
4646.02 71
4646.18 71
4646.33 71
4646.49 72
4646.64 73
4646.80 74
4646.96 75
4647.11 76
4647.27 77
4647.43 76
4647.58 73
4647.74 68
4647.90 62
4648.05 56
4648.21 50
4648.36 46
4648.52 44
4648.68 44
4648.83 45
4648.99 47
4649.15 49
4649.30 51
4649.46 51
4649.61 50
4649.77 49
4649.93 47
4650.08 47
4650.24 49
4650.40 53
4650.55 61
4650.71 71
4650.86 84
4651.02 99
4651.18 115
4651.33 130
4651.49 143
4651.65 153
4651.80 157
4651.96 155
4652.12 147
4652.27 134
4652.43 118
4652.58 102
4652.74 86
4652.90 73
4653.05 63
4653.21 56
4653.37 51
4653.52 46
4653.68 42
4653.84 37
4653.99 33
4654.15 29
4654.31 26
4654.46 24
4654.62 23
4654.77 23
4654.93 24
4655.09 25
4655.24 26
4655.40 27
4655.56 29
4655.71 29
4655.87 28
4656.03 26
4656.18 22
4656.34 15
4656.49 7
4656.65 0
4656.81 0
4656.96 0
4657.12 0
4657.28 0
4657.43 0
4657.59 0
4657.75 0
4657.90 3
4658.06 9
4658.22 13
4658.37 18
4658.53 22
4658.69 26
4658.84 31
4659.00 38
4659.15 48
4659.31 60
4659.47 72
4659.62 83
4659.78 92
4659.94 97
4660.09 99
4660.25 96
4660.41 91
4660.56 85
4660.72 80
4660.88 77
4661.03 75
4661.19 76
4661.35 77
4661.50 80
4661.66 83
4661.81 88
4661.97 94
4662.13 103
4662.28 113
4662.44 123
4662.60 131
4662.75 134
4662.91 133
4663.07 126
4663.22 114
4663.38 100
4663.54 88
4663.69 79
4663.85 75
4664.01 76
4664.16 80
4664.32 87
4664.48 93
4664.63 99
4664.79 102
4664.95 103
4665.10 103
4665.26 100
4665.42 96
4665.57 89
4665.73 80
4665.89 69
4666.04 59
4666.20 50
4666.36 43
4666.51 39
4666.67 38
4666.82 40
4666.98 42
4667.14 45
4667.29 47
4667.45 48
4667.61 51
4667.76 55
4667.92 64
4668.08 77
4668.23 94
4668.39 113
4668.55 132
4668.70 149
4668.86 162
4669.02 167
4669.17 167
4669.33 161
4669.49 153
4669.64 145
4669.80 138
4669.96 134
4670.11 134
4670.27 136
4670.43 139
4670.58 142
4670.74 144
4670.90 145
4671.05 144
4671.21 140
4671.37 135
4671.52 127
4671.68 118
4671.84 108
4671.99 98
4672.15 87
4672.31 76
4672.46 67
4672.62 60
4672.78 56
4672.93 54
4673.09 56
4673.25 61
4673.40 70
4673.56 80
4673.72 92
4673.87 104
4674.03 116
4674.19 127
4674.34 135
4674.50 141
4674.66 144
4674.82 146
4674.97 147
4675.13 151
4675.29 156
4675.44 166
4675.60 179
4675.76 193
4675.91 206
4676.07 215
4676.23 218
4676.38 215
4676.54 206
4676.70 194
4676.85 180
4677.01 168
4677.17 157
4677.32 149
4677.48 143
4677.64 137
4677.79 132
4677.95 126
4678.11 121
4678.26 117
4678.42 114
4678.58 112
4678.73 112
4678.89 112
4679.05 110
4679.20 108
4679.36 104
4679.52 97
4679.68 90
4679.83 81
4679.99 73
4680.15 66
4680.30 59
4680.46 54
4680.62 52
4680.77 53
4680.93 56
4681.09 61
4681.24 68
4681.40 75
4681.56 82
4681.71 87
4681.87 89
4682.03 88
4682.18 84
4682.34 78
4682.50 71
4682.66 65
4682.81 61
4682.97 59
4683.13 59
4683.28 61
4683.44 64
4683.60 67
4683.75 71
4683.91 75
4684.07 79
4684.22 83
4684.38 86
4684.54 89
4684.69 89
4684.85 87
4685.01 84
4685.17 80
4685.32 76
4685.48 74
4685.64 76
4685.79 83
4685.95 94
4686.11 108
4686.26 122
4686.42 134
4686.58 142
4686.73 144
4686.89 139
4687.05 128
4687.21 113
4687.36 96
4687.52 79
4687.68 65
4687.83 54
4687.99 47
4688.15 45
4688.30 45
4688.46 47
4688.62 51
4688.78 55
4688.93 60
4689.09 66
4689.25 74
4689.40 82
4689.56 90
4689.72 95
4689.87 98
4690.03 95
4690.19 87
4690.35 75
4690.50 60
4690.66 44
4690.82 30
4690.97 18
4691.13 9
4691.29 2
4691.44 0
4691.60 0
4691.76 0
4691.92 0
4692.07 0
4692.23 0
4692.39 0
4692.54 0
4692.70 0
4692.86 7
4693.01 15
4693.17 25
4693.33 35
4693.49 44
4693.64 54
4693.80 62
4693.96 69
4694.11 72
4694.27 71
4694.43 65
4694.59 55
4694.74 43
4694.90 31
4695.06 21
4695.21 14
4695.37 11
4695.53 12
4695.68 14
4695.84 16
4696.00 16
4696.16 15
4696.31 12
4696.47 9
4696.63 5
4696.78 4
4696.94 5
4697.10 7
4697.26 10
4697.41 14
4697.57 18
4697.73 20
4697.88 20
4698.04 18
4698.20 14
4698.36 8
4698.51 1
4698.67 0
4698.83 0
4698.98 1
4699.14 11
4699.30 27
4699.46 46
4699.61 66
4699.77 86
4699.93 102
4700.08 114
4700.24 123
4700.40 128
4700.56 132
4700.71 134
4700.87 134
4701.03 133
4701.18 130
4701.34 126
4701.50 121
4701.66 116
4701.81 111
4701.97 107
4702.13 105
4702.28 102
4702.44 99
4702.60 95
4702.76 90
4702.91 84
4703.07 78
4703.23 72
4703.39 67
4703.54 64
4703.70 60
4703.86 56
4704.01 51
4704.17 47
4704.33 44
4704.49 45
4704.64 49
4704.80 59
4704.96 73
4705.11 90
4705.27 107
4705.43 123
4705.59 135
4705.74 144
4705.90 148
4706.06 149
4706.22 147
4706.37 143
4706.53 135
4706.69 125
4706.84 112
4707.00 95
4707.16 76
4707.32 56
4707.47 37
4707.63 20
4707.79 6
4707.95 0
4708.10 0
4708.26 0
4708.42 0
4708.57 0
4708.73 0
4708.89 0
4709.05 0
4709.20 2
4709.36 5
4709.52 8
4709.68 11
4709.83 13
4709.99 16
4710.15 18
4710.31 20
4710.46 22
4710.62 25
4710.78 30
4710.93 37
4711.09 45
4711.25 54
4711.41 63
4711.56 72
4711.72 79
4711.88 85
4712.04 90
4712.19 94
4712.35 98
4712.51 102
4712.67 107
4712.82 111
4712.98 115
4713.14 118
4713.30 120
4713.45 119
4713.61 114
4713.77 106
4713.92 94
4714.08 79
4714.24 63
4714.40 48
4714.55 35
4714.71 26
4714.87 22
4715.03 21
4715.18 22
4715.34 25
4715.50 28
4715.66 30
4715.81 32
4715.97 33
4716.13 33
4716.29 31
4716.44 27
4716.60 20
4716.76 12
4716.92 2
4717.07 0
4717.23 0
4717.39 0
4717.55 0
4717.70 0
4717.86 0
4718.02 0
4718.18 0
4718.33 9
4718.49 20
4718.65 31
4718.81 41
4718.96 49
4719.12 55
4719.28 58
4719.43 59
4719.59 57
4719.75 53
4719.91 49
4720.06 47
4720.22 46
4720.38 49
4720.54 56
4720.69 66
4720.85 77
4721.01 88
4721.17 96
4721.32 101
4721.48 102
4721.64 100
4721.80 97
4721.96 94
4722.11 92
4722.27 92
4722.43 91
4722.59 90
4722.74 87
4722.90 82
4723.06 75
4723.22 68
4723.37 62
4723.53 60
4723.69 62
4723.85 65
4724.00 69
4724.16 69
4724.32 65
4724.48 55
4724.63 40
4724.79 22
4724.95 3
4725.11 0
4725.26 0
4725.42 0
4725.58 0
4725.74 0
4725.89 0
4726.05 0
4726.21 4
4726.37 9
4726.52 13
4726.68 16
4726.84 21
4727.00 27
4727.15 37
4727.31 49
4727.47 63
4727.63 76
4727.79 88
4727.94 97
4728.10 102
4728.26 102
4728.42 97
4728.57 88
4728.73 75
4728.89 59
4729.05 42
4729.20 26
4729.36 14
4729.52 10
4729.68 13
4729.83 27
4729.99 48
4730.15 76
4730.31 105
4730.47 131
4730.62 151
4730.78 164
4730.94 168
4731.10 164
4731.25 156
4731.41 146
4731.57 136
4731.73 129
4731.88 124
4732.04 122
4732.20 123
4732.36 125
4732.52 127
4732.67 128
4732.83 128
4732.99 126
4733.15 124
4733.30 121
4733.46 118
4733.62 115
4733.78 112
4733.93 112
4734.09 112
4734.25 115
4734.41 119
4734.57 123
4734.72 127
4734.88 127
4735.04 124
4735.20 116
4735.35 107
4735.51 97
4735.67 90
4735.83 88
4735.99 92
4736.14 102
4736.30 114
4736.46 126
4736.62 135
4736.77 139
4736.93 139
4737.09 136
4737.25 133
4737.41 130
4737.56 130
4737.72 131
4737.88 132
4738.04 132
4738.19 129
4738.35 123
4738.51 116
4738.67 109
4738.83 103
4738.98 99
4739.14 97
4739.30 95
4739.46 92
4739.61 89
4739.77 86
4739.93 84
4740.09 85
4740.25 90
4740.40 99
4740.56 111
4740.72 123
4740.88 134
4741.04 144
4741.19 150
4741.35 156
4741.51 161
4741.67 166
4741.82 172
4741.98 179
4742.14 185
4742.30 192
4742.46 198
4742.61 204
4742.77 208
4742.93 210
4743.09 210
4743.25 206
4743.40 199
4743.56 189
4743.72 177
4743.88 167
4744.03 158
4744.19 152
4744.35 150
4744.51 150
4744.67 152
4744.82 154
4744.98 154
4745.14 150
4745.30 143
4745.46 133
4745.61 119
4745.77 104
4745.93 89
4746.09 75
4746.25 63
4746.40 55
4746.56 49
4746.72 46
4746.88 42
4747.04 39
4747.19 34
4747.35 26
4747.51 18
4747.67 9
4747.83 2
4747.98 0
4748.14 0
4748.30 2
4748.46 10
4748.61 21
4748.77 33
4748.93 44
4749.09 53
4749.25 58
4749.40 60
4749.56 60
4749.72 58
4749.88 55
4750.04 53
4750.19 51
4750.35 50
4750.51 50
4750.67 51
4750.83 53
4750.98 55
4751.14 58
4751.30 61
4751.46 64
4751.62 67
4751.77 69
4751.93 69
4752.09 68
4752.25 67
4752.41 66
4752.57 63
4752.72 60
4752.88 55
4753.04 48
4753.20 39
4753.36 29
4753.51 20
4753.67 11
4753.83 6
4753.99 4
4754.15 5
4754.30 8
4754.46 12
4754.62 14
4754.78 14
4754.94 11
4755.09 7
4755.25 0
4755.41 0
4755.57 0
4755.73 0
4755.88 0
4756.04 0
4756.20 0
4756.36 4
4756.52 16
4756.67 28
4756.83 37
4756.99 43
4757.15 47
4757.31 48
4757.47 50
4757.62 54
4757.78 62
4757.94 74
4758.10 89
4758.26 106
4758.41 122
4758.57 135
[truncated: 744,769 more chars]
