# Supplementary material for: Methylobacterium Species Promoting Rice and Barley Growth and Interaction Specificity Revealed with Whole-Cell Matrix-Assisted Laser Desorption / Ionization-Time-of-Flight Mass Spectrometry (MALDI-TOF/MS) Analysis
Source: PLoS One. 2015 Jun 8;10(6):e0129509. doi: 10.1371/journal.pone.0129509 (PMC4460032; doi:10.1371/journal.pone.0129509)
Supplement: S2 Data — (ZIP) [file pone.0129509.s002.zip › Supplementary data 2 (ms from inoculated rice)/23e-8.txt]

780.09 1
780.16 0
780.22 0
780.29 0
780.35 0
780.41 0
780.48 0
780.54 0
780.61 0
780.67 0
780.73 0
780.80 0
780.86 0
780.93 0
780.99 0
781.05 0
781.12 0
781.18 0
781.25 0
781.31 0
781.37 0
781.44 0
781.50 0
781.57 0
781.63 0
781.69 0
781.76 0
781.82 0
781.89 0
781.95 0
782.01 0
782.08 0
782.14 0
782.21 0
782.27 0
782.33 0
782.40 0
782.46 0
782.53 0
782.59 0
782.65 0
782.72 0
782.78 0
782.85 0
782.91 0
782.98 0
783.04 0
783.10 0
783.17 0
783.23 0
783.30 0
783.36 0
783.42 0
783.49 0
783.55 0
783.62 0
783.68 0
783.74 0
783.81 0
783.87 0
783.94 0
784.00 0
784.07 0
784.13 0
784.19 0
784.26 0
784.32 0
784.39 0
784.45 0
784.51 0
784.58 0
784.64 0
784.71 0
784.77 0
784.83 0
784.90 0
784.96 0
785.03 0
785.09 0
785.16 0
785.22 0
785.28 0
785.35 0
785.41 0
785.48 0
785.54 0
785.61 0
785.67 0
785.73 0
785.80 0
785.86 0
785.93 0
785.99 0
786.05 0
786.12 0
786.18 0
786.25 0
786.31 0
786.38 0
786.44 0
786.50 0
786.57 0
786.63 0
786.70 0
786.76 0
786.83 0
786.89 0
786.95 0
787.02 0
787.08 0
787.15 0
787.21 0
787.28 0
787.34 0
787.40 0
787.47 0
787.53 0
787.60 0
787.66 0
787.72 0
787.79 0
787.85 0
787.92 0
787.98 0
788.05 0
788.11 0
788.18 0
788.24 0
788.30 0
788.37 0
788.43 0
788.50 0
788.56 0
788.63 0
788.69 0
788.75 0
788.82 0
788.88 0
788.95 0
789.01 0
789.08 0
789.14 0
789.20 0
789.27 0
789.33 0
789.40 0
789.46 0
789.53 0
789.59 0
789.65 0
789.72 0
789.78 0
789.85 0
789.91 0
789.98 0
790.04 0
790.11 0
790.17 0
790.23 0
790.30 0
790.36 0
790.43 0
790.49 0
790.56 0
790.62 0
790.68 0
790.75 0
790.81 0
790.88 0
790.94 0
791.01 0
791.07 0
791.14 0
791.20 0
791.26 0
791.33 0
791.39 0
791.46 0
791.52 0
791.59 0
791.65 0
791.72 0
791.78 0
791.84 0
791.91 0
791.97 0
792.04 0
792.10 0
792.17 0
792.23 0
792.30 0
792.36 0
792.42 0
792.49 0
792.55 0
792.62 0
792.68 0
792.75 0
792.81 0
792.88 0
792.94 0
793.01 0
793.07 0
793.13 0
793.20 0
793.26 0
793.33 0
793.39 0
793.46 0
793.52 0
793.59 0
793.65 0
793.71 0
793.78 0
793.84 0
793.91 0
793.97 0
794.04 0
794.10 0
794.17 0
794.23 0
794.30 0
794.36 0
794.42 0
794.49 0
794.55 0
794.62 0
794.68 0
794.75 0
794.81 0
794.88 0
794.94 0
795.01 0
795.07 0
795.14 0
795.20 0
795.26 0
795.33 0
795.39 0
795.46 0
795.52 0
795.59 0
795.65 0
795.72 0
795.78 0
795.85 0
795.91 0
795.97 0
796.04 0
796.10 0
796.17 0
796.23 0
796.30 0
796.36 0
796.43 0
796.49 0
796.56 0
796.62 0
796.69 0
796.75 0
796.82 0
796.88 0
796.94 0
797.01 0
797.07 0
797.14 0
797.20 0
797.27 0
797.33 0
797.40 0
797.46 0
797.53 0
797.59 0
797.66 0
797.72 0
797.79 0
797.85 0
797.91 0
797.98 0
798.04 0
798.11 0
798.17 0
798.24 0
798.30 0
798.37 0
798.43 0
798.50 0
798.56 0
798.63 0
798.69 0
798.76 0
798.82 0
798.89 0
798.95 0
799.01 0
799.08 0
799.14 0
799.21 0
799.27 0
799.34 0
799.40 0
799.47 0
799.53 0
799.60 0
799.66 0
799.73 0
799.79 0
799.86 0
799.92 0
799.99 0
800.05 0
800.12 0
800.18 0
800.25 0
800.31 0
800.38 0
800.44 0
800.50 0
800.57 0
800.63 0
800.70 0
800.76 0
800.83 0
800.89 0
800.96 0
801.02 0
801.09 0
801.15 0
801.22 0
801.28 0
801.35 0
801.41 0
801.48 0
801.54 0
801.61 0
801.67 0
801.74 0
801.80 0
801.87 0
801.93 0
802.00 0
802.06 0
802.13 0
802.19 0
802.26 0
802.32 0
802.39 0
802.45 0
802.51 0
802.58 0
802.64 0
802.71 0
802.77 0
802.84 0
802.90 0
802.97 0
803.03 0
803.10 0
803.16 0
803.23 0
803.29 0
803.36 0
803.42 0
803.49 0
803.55 0
803.62 0
803.68 0
803.75 0
803.81 0
803.88 0
803.94 0
804.01 0
804.07 0
804.14 0
804.20 0
804.27 0
804.33 0
804.40 0
804.46 0
804.53 0
804.59 0
804.66 0
804.72 0
804.79 0
804.85 0
804.92 0
804.98 0
805.05 0
805.11 0
805.18 0
805.24 0
805.31 0
805.37 0
805.44 0
805.50 0
805.57 0
805.63 0
805.70 0
805.76 0
805.83 0
805.89 0
805.96 0
806.02 0
806.09 0
806.15 0
806.22 0
806.28 0
806.35 0
806.41 0
806.48 0
806.54 1
806.61 2
806.67 3
806.74 4
806.80 5
806.87 5
806.93 5
807.00 5
807.06 4
807.13 3
807.19 1
807.26 0
807.32 0
807.39 0
807.45 0
807.52 0
807.58 0
807.65 1
807.71 1
807.78 1
807.84 1
807.91 1
807.97 1
808.04 1
808.10 0
808.17 0
808.23 0
808.30 0
808.37 0
808.43 1
808.50 3
808.56 5
808.63 7
808.69 8
808.76 8
808.82 8
808.89 7
808.95 6
809.02 4
809.08 3
809.15 2
809.21 1
809.28 1
809.34 1
809.41 1
809.47 1
809.54 1
809.60 1
809.67 1
809.73 0
809.80 0
809.86 0
809.93 0
809.99 0
810.06 0
810.12 0
810.19 0
810.25 0
810.32 0
810.39 0
810.45 0
810.52 0
810.58 0
810.65 0
810.71 0
810.78 0
810.84 0
810.91 0
810.97 1
811.04 1
811.10 1
811.17 2
811.23 2
811.30 2
811.36 2
811.43 2
811.49 2
811.56 2
811.62 2
811.69 1
811.76 1
811.82 1
811.89 1
811.95 2
812.02 2
812.08 2
812.15 2
812.21 2
812.28 2
812.34 1
812.41 1
812.47 1
812.54 0
812.60 0
812.67 0
812.73 0
812.80 0
812.86 0
812.93 0
813.00 0
813.06 0
813.13 0
813.19 0
813.26 0
813.32 0
813.39 1
813.45 1
813.52 1
813.58 1
813.65 2
813.71 2
813.78 3
813.84 4
813.91 5
813.98 6
814.04 6
814.11 6
814.17 5
814.24 4
814.30 3
814.37 2
814.43 2
814.50 2
814.56 2
814.63 2
814.69 1
814.76 1
814.83 1
814.89 1
814.96 0
815.02 0
815.09 0
815.15 0
815.22 0
815.28 0
815.35 0
815.41 0
815.48 0
815.54 0
815.61 0
815.68 0
815.74 1
815.81 1
815.87 1
815.94 1
816.00 1
816.07 1
816.13 1
816.20 1
816.26 1
816.33 1
816.40 1
816.46 1
816.53 1
816.59 2
816.66 2
816.72 2
816.79 3
816.85 2
816.92 2
816.98 2
817.05 1
817.12 1
817.18 0
817.25 0
817.31 0
817.38 0
817.44 0
817.51 0
817.57 0
817.64 0
817.70 0
817.77 0
817.84 0
817.90 0
817.97 0
818.03 0
818.10 0
818.16 0
818.23 0
818.29 0
818.36 0
818.43 0
818.49 0
818.56 1
818.62 1
818.69 1
818.75 1
818.82 1
818.88 1
818.95 1
819.01 1
819.08 1
819.15 1
819.21 1
819.28 1
819.34 1
819.41 1
819.47 1
819.54 0
819.60 0
819.67 0
819.74 0
819.80 0
819.87 0
819.93 0
820.00 1
820.06 1
820.13 1
820.20 0
820.26 0
820.33 0
820.39 0
820.46 0
820.52 0
820.59 0
820.65 0
820.72 0
820.79 0
820.85 0
820.92 0
820.98 0
821.05 0
821.11 0
821.18 0
821.25 0
821.31 0
821.38 0
821.44 0
821.51 0
821.57 0
821.64 0
821.70 0
821.77 0
821.84 1
821.90 1
821.97 1
822.03 1
822.10 1
822.16 1
822.23 0
822.30 0
822.36 0
822.43 0
822.49 0
822.56 0
822.62 0
822.69 0
822.76 0
822.82 0
822.89 0
822.95 0
823.02 0
823.08 1
823.15 1
823.22 1
823.28 1
823.35 1
823.41 1
823.48 0
823.54 0
823.61 0
823.68 0
823.74 1
823.81 1
823.87 1
823.94 1
824.00 1
824.07 1
824.14 1
824.20 1
824.27 1
824.33 1
824.40 1
824.46 1
824.53 0
824.60 0
824.66 0
824.73 0
824.79 1
824.86 1
824.93 1
824.99 1
825.06 1
825.12 1
825.19 0
825.25 0
825.32 0
825.39 0
825.45 0
825.52 0
825.58 0
825.65 0
825.71 1
825.78 1
825.85 1
825.91 1
825.98 1
826.04 1
826.11 1
826.18 1
826.24 1
826.31 1
826.37 1
826.44 1
826.50 1
826.57 1
826.64 1
826.70 1
826.77 1
826.83 1
826.90 1
826.97 1
827.03 1
827.10 1
827.16 1
827.23 1
827.30 0
827.36 0
827.43 0
827.49 0
827.56 0
827.62 1
827.69 1
827.76 1
827.82 1
827.89 1
827.95 1
828.02 1
828.09 1
828.15 1
828.22 1
828.28 1
828.35 1
828.42 1
828.48 0
828.55 0
828.61 0
828.68 0
828.75 0
828.81 1
828.88 1
828.94 1
829.01 1
829.07 1
829.14 1
829.21 1
829.27 1
829.34 1
829.40 1
829.47 1
829.54 1
829.60 1
829.67 1
829.73 1
829.80 0
829.87 0
829.93 0
830.00 0
830.06 0
830.13 0
830.20 1
830.26 1
830.33 1
830.39 1
830.46 1
830.53 1
830.59 1
830.66 1
830.72 1
830.79 1
830.86 1
830.92 1
830.99 1
831.05 1
831.12 1
831.19 0
831.25 0
831.32 0
831.38 0
831.45 0
831.52 0
831.58 0
831.65 0
831.71 0
831.78 0
831.85 0
831.91 0
831.98 1
832.05 1
832.11 1
832.18 1
832.24 1
832.31 1
832.38 1
832.44 1
832.51 1
832.57 1
832.64 1
832.71 1
832.77 1
832.84 1
832.90 1
832.97 1
833.04 1
833.10 1
833.17 1
833.23 1
833.30 1
833.37 1
833.43 1
833.50 1
833.57 1
833.63 1
833.70 1
833.76 1
833.83 1
833.90 1
833.96 1
834.03 1
834.09 1
834.16 1
834.23 1
834.29 1
834.36 1
834.43 0
834.49 0
834.56 0
834.62 0
834.69 0
834.76 0
834.82 0
834.89 0
834.95 0
835.02 0
835.09 0
835.15 0
835.22 0
835.29 0
835.35 1
835.42 1
835.48 1
835.55 1
835.62 1
835.68 1
835.75 0
835.82 0
835.88 0
835.95 1
836.01 1
836.08 1
836.15 1
836.21 1
836.28 1
836.35 1
836.41 0
836.48 0
836.54 0
836.61 0
836.68 0
836.74 1
836.81 1
836.88 1
836.94 1
837.01 1
837.07 1
837.14 1
837.21 1
837.27 1
837.34 1
837.41 0
837.47 0
837.54 0
837.60 0
837.67 0
837.74 1
837.80 1
837.87 1
837.94 1
838.00 1
838.07 1
838.13 1
838.20 1
838.27 1
838.33 1
838.40 1
838.47 1
838.53 1
838.60 1
838.67 1
838.73 1
838.80 1
838.86 1
838.93 1
839.00 0
839.06 0
839.13 0
839.20 0
839.26 0
839.33 0
839.40 0
839.46 0
839.53 0
839.59 0
839.66 1
839.73 1
839.79 1
839.86 1
839.93 1
839.99 1
840.06 1
840.13 1
840.19 1
840.26 1
840.32 1
840.39 1
840.46 1
840.52 1
840.59 1
840.66 1
840.72 1
840.79 1
840.86 0
840.92 0
840.99 0
841.05 0
841.12 0
841.19 0
841.25 0
841.32 0
841.39 1
841.45 1
841.52 1
841.59 1
841.65 1
841.72 1
841.79 1
841.85 1
841.92 0
841.99 0
842.05 1
842.12 1
842.18 1
842.25 1
842.32 1
842.38 0
842.45 0
842.52 0
842.58 0
842.65 0
842.72 0
842.78 0
842.85 1
842.92 1
842.98 1
843.05 1
843.12 1
843.18 1
843.25 1
843.31 1
843.38 1
843.45 1
843.51 1
843.58 1
843.65 1
843.71 1
843.78 1
843.85 1
843.91 1
843.98 0
844.05 0
844.11 0
844.18 0
844.25 0
844.31 0
844.38 0
844.45 1
844.51 1
844.58 1
844.65 0
844.71 0
844.78 0
844.85 0
844.91 0
844.98 0
845.05 0
845.11 1
845.18 1
845.24 1
845.31 1
845.38 1
845.44 1
845.51 0
845.58 0
845.64 0
845.71 0
845.78 0
845.84 0
845.91 1
845.98 1
846.04 1
846.11 1
846.18 1
846.24 1
846.31 1
846.38 1
846.44 0
846.51 0
846.58 0
846.64 0
846.71 0
846.78 0
846.84 0
846.91 0
846.98 0
847.04 0
847.11 0
847.18 0
847.24 1
847.31 1
847.38 1
847.44 1
847.51 1
847.58 1
847.64 0
847.71 0
847.78 0
847.84 1
847.91 1
847.98 1
848.04 1
848.11 1
848.18 1
848.24 1
848.31 1
848.38 1
848.44 1
848.51 1
848.58 1
848.64 1
848.71 1
848.78 1
848.84 1
848.91 1
848.98 1
849.04 1
849.11 1
849.18 1
849.25 1
849.31 1
849.38 1
849.45 1
849.51 1
849.58 1
849.65 1
849.71 0
849.78 0
849.85 0
849.91 0
849.98 0
850.05 0
850.11 0
850.18 0
850.25 0
850.31 0
850.38 1
850.45 1
850.51 1
850.58 1
850.65 1
850.71 1
850.78 1
850.85 0
850.91 0
850.98 0
851.05 0
851.12 0
851.18 0
851.25 1
851.32 1
851.38 1
851.45 1
851.52 1
851.58 1
851.65 1
851.72 1
851.78 1
851.85 1
851.92 1
851.98 1
852.05 1
852.12 1
852.18 1
852.25 1
852.32 1
852.39 1
852.45 1
852.52 1
852.59 1
852.65 1
852.72 1
852.79 1
852.85 1
852.92 1
852.99 1
853.05 1
853.12 1
853.19 0
853.25 0
853.32 0
853.39 0
853.46 0
853.52 0
853.59 0
853.66 0
853.72 0
853.79 0
853.86 0
853.92 1
853.99 1
854.06 1
854.12 0
854.19 0
854.26 0
854.33 0
854.39 0
854.46 0
854.53 0
854.59 0
854.66 0
854.73 0
854.79 0
854.86 0
854.93 0
855.00 0
855.06 0
855.13 0
855.20 0
855.26 1
855.33 1
855.40 1
855.46 1
855.53 1
855.60 1
855.67 1
855.73 1
855.80 0
855.87 0
855.93 0
856.00 0
856.07 0
856.13 0
856.20 0
856.27 0
856.34 1
856.40 1
856.47 1
856.54 1
856.60 1
856.67 1
856.74 1
856.80 1
856.87 0
856.94 0
857.01 0
857.07 0
857.14 0
857.21 0
857.27 1
857.34 1
857.41 1
857.48 1
857.54 1
857.61 1
857.68 1
857.74 0
857.81 0
857.88 0
857.94 0
858.01 0
858.08 0
858.15 0
858.21 0
858.28 0
858.35 0
858.41 0
858.48 0
858.55 0
858.62 0
858.68 0
858.75 0
858.82 0
858.88 0
858.95 0
859.02 0
859.09 1
859.15 1
859.22 1
859.29 1
859.35 1
859.42 0
859.49 0
859.56 0
859.62 0
859.69 0
859.76 0
859.82 0
859.89 0
859.96 0
860.03 0
860.09 0
860.16 0
860.23 1
860.29 1
860.36 1
860.43 1
860.50 1
860.56 1
860.63 1
860.70 1
860.76 1
860.83 1
860.90 1
860.97 1
861.03 1
861.10 1
861.17 1
861.24 1
861.30 1
861.37 1
861.44 1
861.50 1
861.57 1
861.64 1
861.71 1
861.77 1
861.84 1
861.91 1
861.97 1
862.04 1
862.11 1
862.18 1
862.24 1
862.31 1
862.38 1
862.45 1
862.51 1
862.58 1
862.65 1
862.71 1
862.78 1
862.85 1
862.92 1
862.98 1
863.05 1
863.12 1
863.19 1
863.25 1
863.32 1
863.39 0
863.45 0
863.52 0
863.59 0
863.66 1
863.72 1
863.79 1
863.86 1
863.93 1
863.99 1
864.06 1
864.13 1
864.20 1
864.26 0
864.33 0
864.40 0
864.46 0
864.53 0
864.60 0
864.67 0
864.73 1
864.80 1
864.87 1
864.94 1
865.00 1
865.07 1
865.14 1
865.21 0
865.27 0
865.34 0
865.41 0
865.48 0
865.54 0
865.61 0
865.68 1
865.74 1
865.81 1
865.88 1
865.95 1
866.01 1
866.08 0
866.15 1
866.22 1
866.28 1
866.35 1
866.42 1
866.49 1
866.55 1
866.62 1
866.69 1
866.76 1
866.82 1
866.89 1
866.96 1
867.03 1
867.09 1
867.16 1
867.23 1
867.30 1
867.36 0
867.43 0
867.50 0
867.57 0
867.63 0
867.70 0
867.77 0
867.84 0
867.90 0
867.97 0
868.04 1
868.11 1
868.17 1
868.24 1
868.31 1
868.38 1
868.44 1
868.51 1
868.58 1
868.65 1
868.71 1
868.78 1
868.85 1
868.92 1
868.98 1
869.05 1
869.12 0
869.19 0
869.25 0
869.32 0
869.39 0
869.46 0
869.52 0
869.59 0
869.66 0
869.73 0
869.79 0
869.86 0
869.93 0
870.00 0
870.06 0
870.13 0
870.20 0
870.27 0
870.33 0
870.40 0
870.47 0
870.54 0
870.60 0
870.67 0
870.74 0
870.81 0
870.87 0
870.94 0
871.01 0
871.08 0
871.14 1
871.21 1
871.28 1
871.35 1
871.42 1
871.48 1
871.55 1
871.62 1
871.69 0
871.75 0
871.82 0
871.89 0
871.96 0
872.02 0
872.09 0
872.16 1
872.23 1
872.29 1
872.36 1
872.43 1
872.50 1
872.57 1
872.63 1
872.70 1
872.77 1
872.84 1
872.90 1
872.97 1
873.04 0
873.11 0
873.17 0
873.24 0
873.31 0
873.38 0
873.44 0
873.51 0
873.58 0
873.65 0
873.72 0
873.78 0
873.85 0
873.92 0
873.99 0
874.05 0
874.12 0
874.19 0
874.26 0
874.33 0
874.39 0
874.46 0
874.53 0
874.60 0
874.66 0
874.73 0
874.80 0
874.87 1
874.93 1
875.00 1
875.07 1
875.14 0
875.21 0
875.27 0
875.34 0
875.41 0
875.48 0
875.54 0
875.61 0
875.68 0
875.75 0
875.82 0
875.88 0
875.95 0
876.02 0
876.09 0
876.15 0
876.22 0
876.29 0
876.36 0
876.43 0
876.49 1
876.56 1
876.63 0
876.70 0
876.77 0
876.83 0
876.90 0
876.97 0
877.04 0
877.10 0
877.17 0
877.24 0
877.31 0
877.38 0
877.44 0
877.51 0
877.58 0
877.65 1
877.71 1
877.78 1
877.85 1
877.92 1
877.99 1
878.05 1
878.12 1
878.19 1
878.26 1
878.33 0
878.39 0
878.46 0
878.53 0
878.60 0
878.67 0
878.73 0
878.80 0
878.87 0
878.94 0
879.00 0
879.07 0
879.14 0
879.21 0
879.28 0
879.34 0
879.41 0
879.48 0
879.55 0
879.62 0
879.68 1
879.75 1
879.82 1
879.89 1
879.96 1
880.02 1
880.09 0
880.16 0
880.23 0
880.30 0
880.36 0
880.43 0
880.50 0
880.57 0
880.64 0
880.70 0
880.77 0
880.84 0
880.91 0
880.98 0
881.04 0
881.11 0
881.18 0
881.25 0
881.32 0
881.38 0
881.45 0
881.52 0
881.59 0
881.66 0
881.72 1
881.79 1
881.86 1
881.93 1
882.00 1
882.06 1
882.13 1
882.20 1
882.27 1
882.34 1
882.40 1
882.47 1
882.54 1
882.61 1
882.68 1
882.74 1
882.81 1
882.88 1
882.95 1
883.02 1
883.08 1
883.15 1
883.22 1
883.29 1
883.36 1
883.42 1
883.49 1
883.56 1
883.63 0
883.70 0
883.76 0
883.83 0
883.90 0
883.97 0
884.04 0
884.11 1
884.17 1
884.24 1
884.31 1
884.38 1
884.45 1
884.51 1
884.58 1
884.65 1
884.72 1
884.79 1
884.85 1
884.92 1
884.99 1
885.06 1
885.13 1
885.20 1
885.26 1
885.33 1
885.40 1
885.47 1
885.54 1
885.60 0
885.67 0
885.74 0
885.81 0
885.88 0
885.95 0
886.01 0
886.08 0
886.15 0
886.22 1
886.29 1
886.35 0
886.42 0
886.49 0
886.56 0
886.63 0
886.70 0
886.76 0
886.83 0
886.90 0
886.97 0
887.04 0
887.10 0
887.17 0
887.24 0
887.31 0
887.38 0
887.45 0
887.51 0
887.58 0
887.65 0
887.72 0
887.79 0
887.86 0
887.92 0
887.99 1
888.06 1
888.13 1
888.20 1
888.26 1
888.33 1
888.40 1
888.47 1
888.54 1
888.61 1
888.67 1
888.74 1
888.81 1
888.88 1
888.95 1
889.02 0
889.08 0
889.15 0
889.22 0
889.29 0
889.36 0
889.43 0
889.49 0
889.56 0
889.63 0
889.70 1
889.77 1
889.84 1
889.90 1
889.97 1
890.04 1
890.11 1
890.18 1
890.25 1
890.31 1
890.38 1
890.45 1
890.52 1
890.59 1
890.66 1
890.72 1
890.79 1
890.86 1
890.93 1
891.00 0
891.07 0
891.13 0
891.20 0
891.27 0
891.34 0
891.41 0
891.48 0
891.54 0
891.61 0
891.68 0
891.75 0
891.82 0
891.89 0
891.95 0
892.02 0
892.09 0
892.16 0
892.23 0
892.30 0
892.37 0
892.43 0
892.50 0
892.57 0
892.64 0
892.71 0
892.78 0
892.84 0
892.91 0
892.98 0
893.05 0
893.12 0
893.19 1
893.26 1
893.32 1
893.39 1
893.46 1
893.53 1
893.60 0
893.67 0
893.73 0
893.80 0
893.87 1
893.94 1
894.01 1
894.08 1
894.15 1
894.21 1
894.28 1
894.35 0
894.42 0
894.49 0
894.56 0
894.62 0
894.69 0
894.76 0
894.83 0
894.90 0
894.97 0
895.04 0
895.10 0
895.17 0
895.24 0
895.31 0
895.38 0
895.45 0
895.52 0
895.58 0
895.65 1
895.72 1
895.79 1
895.86 1
895.93 0
896.00 0
896.06 0
896.13 0
896.20 0
896.27 0
896.34 0
896.41 0
896.48 0
896.54 0
896.61 0
896.68 0
896.75 0
896.82 0
896.89 0
896.96 0
897.02 0
897.09 0
897.16 0
897.23 0
897.30 0
897.37 0
897.44 0
897.50 0
897.57 0
897.64 0
897.71 0
897.78 1
897.85 1
897.92 1
897.98 1
898.05 1
898.12 0
898.19 0
898.26 0
898.33 0
898.40 0
898.47 0
898.53 0
898.60 0
898.67 0
898.74 0
898.81 0
898.88 0
898.95 0
899.01 0
899.08 0
899.15 0
899.22 0
899.29 0
899.36 0
899.43 0
899.50 1
899.56 1
899.63 1
899.70 1
899.77 0
899.84 0
899.91 0
899.98 0
900.05 0
900.11 0
900.18 0
900.25 0
900.32 0
900.39 0
900.46 0
900.53 0
900.60 0
900.66 0
900.73 0
900.80 0
900.87 0
900.94 0
901.01 0
901.08 0
901.15 0
901.21 0
901.28 0
901.35 0
901.42 0
901.49 0
901.56 0
901.63 0
901.70 0
901.76 0
901.83 0
901.90 0
901.97 0
902.04 0
902.11 0
902.18 0
902.25 1
902.31 1
902.38 1
902.45 1
902.52 1
902.59 0
902.66 0
902.73 0
902.80 0
902.86 0
902.93 0
903.00 0
903.07 0
903.14 0
903.21 0
903.28 0
903.35 0
903.42 0
903.48 0
903.55 0
903.62 0
903.69 0
903.76 0
903.83 0
903.90 0
903.97 0
904.04 0
904.10 0
904.17 0
904.24 0
904.31 0
904.38 0
904.45 0
904.52 1
904.59 0
904.66 0
904.72 0
904.79 0
904.86 0
904.93 0
905.00 0
905.07 0
905.14 0
905.21 0
905.28 0
905.34 0
905.41 0
905.48 0
905.55 1
905.62 1
905.69 0
905.76 0
905.83 0
905.90 0
905.96 0
906.03 0
906.10 0
906.17 0
906.24 0
906.31 0
906.38 0
906.45 0
906.52 0
906.59 0
906.65 0
906.72 0
906.79 0
906.86 0
906.93 0
907.00 0
907.07 0
907.14 0
907.21 0
907.28 0
907.34 0
907.41 1
907.48 1
907.55 1
907.62 1
907.69 1
907.76 1
907.83 0
907.90 0
907.97 0
908.03 0
908.10 0
908.17 0
908.24 0
908.31 0
908.38 0
908.45 0
908.52 0
908.59 0
908.66 0
908.72 0
908.79 0
908.86 0
908.93 0
909.00 0
909.07 0
909.14 0
909.21 0
909.28 0
909.35 0
909.42 0
909.48 1
909.55 1
909.62 1
909.69 1
909.76 1
909.83 1
909.90 1
909.97 1
910.04 1
910.11 0
910.18 0
910.24 0
910.31 0
910.38 0
910.45 0
910.52 0
910.59 0
910.66 0
910.73 0
910.80 0
910.87 0
910.94 0
911.00 0
911.07 0
911.14 0
911.21 0
911.28 0
911.35 0
911.42 0
911.49 0
911.56 0
911.63 0
911.70 0
911.77 0
911.83 0
911.90 0
911.97 0
912.04 0
912.11 0
912.18 1
912.25 1
912.32 1
912.39 1
912.46 1
912.53 1
912.60 0
912.66 0
912.73 0
912.80 0
912.87 0
912.94 0
913.01 0
913.08 0
913.15 0
913.22 0
913.29 0
913.36 0
913.43 0
913.50 0
913.56 0
913.63 1
913.70 1
913.77 1
913.84 1
913.91 1
913.98 1
914.05 1
914.12 1
914.19 1
914.26 1
914.33 1
914.40 1
914.46 0
914.53 0
914.60 1
914.67 1
914.74 1
914.81 1
914.88 1
914.95 1
915.02 1
915.09 1
915.16 1
915.23 1
915.30 1
915.37 1
915.43 1
915.50 1
915.57 1
915.64 1
915.71 1
915.78 1
915.85 1
915.92 1
915.99 1
916.06 0
916.13 0
916.20 0
916.27 0
916.34 0
916.41 0
916.47 0
916.54 0
916.61 1
916.68 1
916.75 1
916.82 1
916.89 1
916.96 0
917.03 0
917.10 0
917.17 0
917.24 0
917.31 1
917.38 1
917.45 1
917.51 0
917.58 0
917.65 0
917.72 0
917.79 0
917.86 0
917.93 0
918.00 0
918.07 0
918.14 0
918.21 0
918.28 0
918.35 0
918.42 0
918.49 0
918.56 0
918.63 0
918.69 0
918.76 0
918.83 0
918.90 0
918.97 0
919.04 0
919.11 1
919.18 1
919.25 1
919.32 1
919.39 1
919.46 1
919.53 0
919.60 0
919.67 0
919.74 0
919.81 0
919.88 0
919.94 0
920.01 0
920.08 0
920.15 0
920.22 0
920.29 0
920.36 0
920.43 0
920.50 0
920.57 0
920.64 0
920.71 1
920.78 1
920.85 1
920.92 1
920.99 1
921.06 1
921.13 1
921.20 1
921.27 0
921.33 0
921.40 0
921.47 0
921.54 0
921.61 0
921.68 0
921.75 0
921.82 0
921.89 0
921.96 0
922.03 0
922.10 0
922.17 0
922.24 0
922.31 0
922.38 0
922.45 0
922.52 0
922.59 1
922.66 1
922.73 1
922.80 1
922.86 1
922.93 1
923.00 1
923.07 1
923.14 1
923.21 1
923.28 1
923.35 1
923.42 1
923.49 1
923.56 1
923.63 1
923.70 1
923.77 1
923.84 1
923.91 0
923.98 0
924.05 0
924.12 0
924.19 0
924.26 0
924.33 0
924.40 0
924.47 0
924.54 0
924.61 0
924.68 0
924.74 0
924.81 0
924.88 0
924.95 0
925.02 0
925.09 0
925.16 0
925.23 0
925.30 0
925.37 0
925.44 0
925.51 0
925.58 0
925.65 0
925.72 0
925.79 0
925.86 0
925.93 0
926.00 1
926.07 1
926.14 0
926.21 0
926.28 0
926.35 0
926.42 0
926.49 0
926.56 0
926.63 0
926.70 0
926.77 1
926.84 1
926.91 1
926.98 1
927.04 0
927.11 0
927.18 0
927.25 0
927.32 0
927.39 0
927.46 0
927.53 1
927.60 1
927.67 1
927.74 1
927.81 1
927.88 1
927.95 1
928.02 0
928.09 0
928.16 1
928.23 1
928.30 1
928.37 1
928.44 1
928.51 1
928.58 1
928.65 1
928.72 1
928.79 1
928.86 0
928.93 0
929.00 0
929.07 0
929.14 0
929.21 0
929.28 0
929.35 1
929.42 1
929.49 1
929.56 1
929.63 0
929.70 0
929.77 0
929.84 0
929.91 0
929.98 0
930.05 0
930.12 0
930.19 0
930.26 0
930.33 0
930.40 0
930.47 0
930.54 0
930.60 0
930.67 0
930.74 0
930.81 0
930.88 0
930.95 0
931.02 0
931.09 1
931.16 1
931.23 1
931.30 1
931.37 1
931.44 1
931.51 1
931.58 1
931.65 1
931.72 0
931.79 0
931.86 0
931.93 0
932.00 0
932.07 0
932.14 0
932.21 0
932.28 0
932.35 0
932.42 0
932.49 0
932.56 0
932.63 0
932.70 0
932.77 0
932.84 0
932.91 0
932.98 0
933.05 0
933.12 0
933.19 0
933.26 0
933.33 0
933.40 1
933.47 1
933.54 1
933.61 1
933.68 1
933.75 1
933.82 0
933.89 0
933.96 0
934.03 0
934.10 0
934.17 0
934.24 0
934.31 0
934.38 0
934.45 0
934.52 0
934.59 0
934.66 0
934.73 0
934.80 0
934.87 0
934.94 0
935.01 0
935.08 0
935.15 0
935.22 0
935.29 0
935.36 0
935.43 0
935.50 0
935.57 0
935.64 0
935.71 0
935.78 0
935.85 0
935.92 0
935.99 0
936.06 0
936.13 0
936.20 0
936.27 0
936.34 0
936.41 0
936.48 0
936.55 0
936.62 0
936.69 0
936.76 0
936.83 0
936.90 0
936.97 0
937.04 0
937.11 0
937.18 0
937.25 0
937.33 1
937.40 1
937.47 1
937.54 1
937.61 1
937.68 1
937.75 1
937.82 0
937.89 0
937.96 0
938.03 0
938.10 0
938.17 0
938.24 0
938.31 0
938.38 0
938.45 0
938.52 0
938.59 0
938.66 0
938.73 0
938.80 0
938.87 0
938.94 0
939.01 0
939.08 0
939.15 0
939.22 0
939.29 0
939.36 0
939.43 0
939.50 0
939.57 0
939.64 0
939.71 0
939.78 0
939.85 0
939.92 0
939.99 0
940.06 0
940.13 0
940.20 0
940.27 0
940.34 0
940.41 0
940.48 1
940.55 1
940.62 1
940.69 1
940.76 1
940.83 1
940.91 1
940.98 0
941.05 0
941.12 0
941.19 0
941.26 0
941.33 0
941.40 0
941.47 0
941.54 0
941.61 0
941.68 0
941.75 0
941.82 0
941.89 0
941.96 0
942.03 0
942.10 0
942.17 0
942.24 0
942.31 0
942.38 0
942.45 0
942.52 0
942.59 0
942.66 0
942.73 0
942.80 0
942.87 0
942.94 0
943.01 0
943.08 0
943.15 0
943.23 0
943.30 0
943.37 0
943.44 0
943.51 0
943.58 0
943.65 0
943.72 0
943.79 1
943.86 1
943.93 1
944.00 1
944.07 1
944.14 1
944.21 1
944.28 1
944.35 0
944.42 0
944.49 0
944.56 0
944.63 0
944.70 0
944.77 0
944.84 0
944.91 0
944.98 1
945.05 1
945.13 0
945.20 0
945.27 0
945.34 0
945.41 0
945.48 0
945.55 0
945.62 0
945.69 0
945.76 0
945.83 0
945.90 0
945.97 0
946.04 0
946.11 0
946.18 0
946.25 0
946.32 0
946.39 0
946.46 0
946.53 0
946.60 0
946.68 0
946.75 0
946.82 0
946.89 0
946.96 0
947.03 0
947.10 0
947.17 0
947.24 0
947.31 0
947.38 0
947.45 0
947.52 0
947.59 0
947.66 0
947.73 0
947.80 0
947.87 0
947.94 0
948.01 0
948.09 0
948.16 0
948.23 1
948.30 1
948.37 1
948.44 1
948.51 1
948.58 1
948.65 1
948.72 1
948.79 0
948.86 0
948.93 0
949.00 0
949.07 0
949.14 0
949.21 0
949.28 0
949.36 0
949.43 0
949.50 0
949.57 0
949.64 0
949.71 0
949.78 0
949.85 0
949.92 0
949.99 0
950.06 0
950.13 1
950.20 1
950.27 1
950.34 1
950.41 1
950.48 1
950.56 1
950.63 1
950.70 1
950.77 1
950.84 1
950.91 1
950.98 2
951.05 2
951.12 2
951.19 3
951.26 4
951.33 5
951.40 5
951.47 6
951.54 6
951.62 7
951.69 7
951.76 7
951.83 8
951.90 8
951.97 8
952.04 7
952.11 7
952.18 7
952.25 6
952.32 6
952.39 5
952.46 5
952.53 4
952.60 4
952.68 4
952.75 4
952.82 5
952.89 5
952.96 5
953.03 5
953.10 5
953.17 4
953.24 4
953.31 4
953.38 3
953.45 3
953.52 3
953.59 3
953.67 3
953.74 3
953.81 3
953.88 3
953.95 2
954.02 2
954.09 2
954.16 2
954.23 2
954.30 2
954.37 2
954.44 2
954.51 2
954.59 1
954.66 1
954.73 1
954.80 1
954.87 1
954.94 1
955.01 0
955.08 0
955.15 0
955.22 0
955.29 0
955.36 0
955.43 0
955.51 1
955.58 1
955.65 1
955.72 1
955.79 1
955.86 1
955.93 1
956.00 1
956.07 1
956.14 0
956.21 0
956.28 0
956.36 0
956.43 0
956.50 0
956.57 0
956.64 0
956.71 1
956.78 1
956.85 1
956.92 1
956.99 1
957.06 1
957.13 1
957.21 1
957.28 1
957.35 1
957.42 1
957.49 1
957.56 1
957.63 1
957.70 1
957.77 0
957.84 0
957.91 0
957.99 0
958.06 0
958.13 0
958.20 0
958.27 0
958.34 0
958.41 0
958.48 0
958.55 0
958.62 0
958.69 0
958.77 1
958.84 1
958.91 1
958.98 1
959.05 1
959.12 1
959.19 1
959.26 1
959.33 1
959.40 1
959.47 0
959.55 0
959.62 0
959.69 0
959.76 0
959.83 1
959.90 1
959.97 1
960.04 1
960.11 0
960.18 0
960.26 0
960.33 0
960.40 0
960.47 1
960.54 1
960.61 1
960.68 1
960.75 1
960.82 1
960.89 1
960.97 1
961.04 1
961.11 1
961.18 1
961.25 0
961.32 0
961.39 0
961.46 0
961.53 0
961.60 0
961.68 0
961.75 1
961.82 1
961.89 2
961.96 2
962.03 2
962.10 2
962.17 1
962.24 1
962.31 1
962.39 0
962.46 0
962.53 0
962.60 0
962.67 0
962.74 0
962.81 0
962.88 0
962.95 0
963.03 0
963.10 0
963.17 0
963.24 0
963.31 1
963.38 1
963.45 1
963.52 1
963.59 1
963.67 1
963.74 0
963.81 0
963.88 0
963.95 0
964.02 0
964.09 0
964.16 0
964.23 0
964.31 0
964.38 0
964.45 1
964.52 1
964.59 1
964.66 1
964.73 1
964.80 1
964.87 1
964.95 2
965.02 2
965.09 1
965.16 1
965.23 1
965.30 1
965.37 1
965.44 1
965.51 1
965.59 1
965.66 1
965.73 1
965.80 1
965.87 1
965.94 1
966.01 1
966.08 1
966.16 1
966.23 1
966.30 1
966.37 2
966.44 2
966.51 2
966.58 2
966.65 1
966.73 1
966.80 1
966.87 0
966.94 0
967.01 0
967.08 0
967.15 0
967.22 0
967.30 1
967.37 1
967.44 1
967.51 1
967.58 1
967.65 1
967.72 1
967.79 1
967.87 1
967.94 1
968.01 1
968.08 1
968.15 2
968.22 2
968.29 2
968.36 1
968.44 1
968.51 1
968.58 1
968.65 1
968.72 1
968.79 1
968.86 1
968.93 1
969.01 1
969.08 1
969.15 1
969.22 1
969.29 1
969.36 1
969.43 1
969.50 1
969.58 1
969.65 1
969.72 1
969.79 1
969.86 1
969.93 1
970.00 1
970.08 2
970.15 2
970.22 1
970.29 1
970.36 1
970.43 1
970.50 1
970.57 1
970.65 1
970.72 1
970.79 1
970.86 1
970.93 1
971.00 1
971.07 1
971.15 1
971.22 1
971.29 1
971.36 1
971.43 1
971.50 1
971.57 1
971.65 1
971.72 1
971.79 1
971.86 1
971.93 1
972.00 1
972.07 1
972.15 1
972.22 1
972.29 1
972.36 1
972.43 1
972.50 0
972.57 0
972.65 0
972.72 0
972.79 0
972.86 0
972.93 0
973.00 0
973.07 0
973.15 0
973.22 0
973.29 0
973.36 0
973.43 0
973.50 0
973.57 0
973.65 0
973.72 0
973.79 1
973.86 1
973.93 1
974.00 1
974.07 1
974.15 2
974.22 2
974.29 2
974.36 2
974.43 2
974.50 2
974.58 2
974.65 2
974.72 2
974.79 2
974.86 2
974.93 2
975.00 2
975.08 2
975.15 2
975.22 1
975.29 1
975.36 1
975.43 1
975.51 0
975.58 0
975.65 0
975.72 1
975.79 1
975.86 1
975.93 1
976.01 1
976.08 1
976.15 1
976.22 1
976.29 1
976.36 1
976.44 1
976.51 1
976.58 1
976.65 1
976.72 1
976.79 1
976.86 1
976.94 1
977.01 1
977.08 0
977.15 0
977.22 0
977.29 0
977.37 0
977.44 0
977.51 0
977.58 0
977.65 0
977.72 0
977.80 0
977.87 1
977.94 1
978.01 1
978.08 1
978.15 2
978.23 2
978.30 2
978.37 2
978.44 2
978.51 2
978.58 2
978.66 2
978.73 2
978.80 2
978.87 2
978.94 2
979.01 2
979.09 2
979.16 2
979.23 2
979.30 2
979.37 2
979.44 2
979.52 2
979.59 2
979.66 2
979.73 1
979.80 1
979.87 0
979.95 0
980.02 0
980.09 0
980.16 0
980.23 0
980.30 0
980.38 0
980.45 0
980.52 0
980.59 0
980.66 1
980.73 1
980.81 1
980.88 1
980.95 1
981.02 1
981.09 1
981.17 1
981.24 1
981.31 1
981.38 1
981.45 1
981.52 1
981.60 1
981.67 1
981.74 1
981.81 1
981.88 1
981.95 1
982.03 1
982.10 1
982.17 1
982.24 1
982.31 1
982.39 1
982.46 1
982.53 1
982.60 1
982.67 1
982.74 0
982.82 0
982.89 0
982.96 0
983.03 0
983.10 0
983.18 1
983.25 1
983.32 1
983.39 1
983.46 1
983.53 1
983.61 1
983.68 1
983.75 2
983.82 2
983.89 2
983.97 2
984.04 2
984.11 2
984.18 2
984.25 2
984.32 2
984.40 1
984.47 1
984.54 1
984.61 1
984.68 1
984.76 1
984.83 0
984.90 0
984.97 0
985.04 0
985.12 0
985.19 0
985.26 0
985.33 0
985.40 0
985.47 0
985.55 0
985.62 0
985.69 0
985.76 0
985.83 0
985.91 0
985.98 1
986.05 1
986.12 1
986.19 1
986.27 1
986.34 1
986.41 2
986.48 2
986.55 1
986.63 1
986.70 1
986.77 1
986.84 1
986.91 1
986.99 1
987.06 1
987.13 1
987.20 1
987.27 1
987.35 1
987.42 1
987.49 1
987.56 1
987.63 1
987.71 1
987.78 2
987.85 2
987.92 2
987.99 2
988.07 3
988.14 3
988.21 3
988.28 3
988.35 3
988.43 3
988.50 2
988.57 2
988.64 2
988.71 2
988.79 3
988.86 3
988.93 3
989.00 3
989.07 3
989.15 3
989.22 3
989.29 3
989.36 3
989.43 3
989.51 3
989.58 2
989.65 2
989.72 3
989.79 3
989.87 3
989.94 4
990.01 4
990.08 4
990.15 4
990.23 4
990.30 3
990.37 2
990.44 1
990.51 1
990.59 0
990.66 1
990.73 1
990.80 2
990.88 2
990.95 3
991.02 3
991.09 3
991.16 3
991.24 3
991.31 2
991.38 2
991.45 1
991.52 1
991.60 1
991.67 2
991.74 2
991.81 3
991.88 3
991.96 4
992.03 4
992.10 4
992.17 4
992.25 3
992.32 3
992.39 3
992.46 2
992.53 2
992.61 2
992.68 2
992.75 2
992.82 2
992.90 3
992.97 3
993.04 3
993.11 3
993.18 3
993.26 2
993.33 2
993.40 2
993.47 1
993.54 1
993.62 0
993.69 0
993.76 0
993.83 0
993.91 0
993.98 0
994.05 0
994.12 0
994.19 0
994.27 0
994.34 0
994.41 0
994.48 1
994.56 1
994.63 1
994.70 2
994.77 2
994.84 2
994.92 2
994.99 2
995.06 3
995.13 3
995.21 3
995.28 3
995.35 3
995.42 2
995.50 2
995.57 2
995.64 1
995.71 1
995.78 1
995.86 0
995.93 0
996.00 0
996.07 0
996.15 0
996.22 0
996.29 0
996.36 0
996.44 1
996.51 2
996.58 2
996.65 2
996.72 2
996.80 2
996.87 1
996.94 1
997.01 0
997.09 0
997.16 0
997.23 0
997.30 0
997.38 0
997.45 1
997.52 1
997.59 1
997.66 1
997.74 1
997.81 1
997.88 1
997.95 1
998.03 2
998.10 2
998.17 2
998.24 2
998.32 2
998.39 2
998.46 2
998.53 2
998.61 2
998.68 2
998.75 1
998.82 1
998.89 1
998.97 1
999.04 0
999.11 0
999.18 1
999.26 1
999.33 2
999.40 2
999.47 2
999.55 2
999.62 3
999.69 3
999.76 2
999.84 3
999.91 3
999.98 3
1000.05 3
1000.13 3
1000.20 3
1000.27 3
1000.34 3
1000.42 2
1000.49 2
1000.56 1
1000.63 1
1000.71 1
1000.78 1
1000.85 1
1000.92 2
1001.00 2
1001.07 2
1001.14 2
1001.21 2
1001.29 2
1001.36 3
1001.43 3
1001.50 3
1001.58 4
1001.65 4
1001.72 5
1001.79 5
1001.87 5
1001.94 5
1002.01 5
1002.08 5
1002.16 4
1002.23 4
1002.30 4
1002.37 3
1002.45 3
1002.52 4
1002.59 4
1002.66 4
1002.74 5
1002.81 5
1002.88 5
1002.95 5
1003.03 4
1003.10 3
1003.17 3
1003.24 2
1003.32 2
1003.39 3
1003.46 3
1003.53 4
1003.61 4
1003.68 5
1003.75 6
1003.82 7
1003.90 7
1003.97 7
1004.04 7
1004.11 7
1004.19 7
1004.26 7
1004.33 7
1004.40 8
1004.48 8
1004.55 9
1004.62 9
1004.69 10
1004.77 10
1004.84 10
1004.91 10
1004.99 10
1005.06 10
1005.13 10
1005.20 10
1005.28 10
1005.35 11
1005.42 11
1005.49 11
1005.57 11
1005.64 11
1005.71 11
1005.78 11
1005.86 10
1005.93 10
1006.00 10
1006.07 9
1006.15 9
1006.22 8
1006.29 8
1006.37 8
1006.44 7
1006.51 7
1006.58 7
1006.66 7
1006.73 7
1006.80 8
1006.87 8
1006.95 9
1007.02 9
1007.09 9
1007.17 8
1007.24 8
1007.31 7
1007.38 7
1007.46 7
1007.53 7
1007.60 7
1007.67 8
1007.75 8
1007.82 8
1007.89 9
1007.96 9
1008.04 8
1008.11 8
1008.18 7
1008.26 7
1008.33 6
1008.40 5
1008.47 5
1008.55 5
1008.62 5
1008.69 6
1008.77 6
1008.84 7
1008.91 7
1008.98 7
1009.06 6
1009.13 6
1009.20 5
1009.27 5
1009.35 4
1009.42 4
1009.49 5
1009.57 5
1009.64 6
1009.71 6
1009.78 6
1009.86 5
1009.93 4
1010.00 4
1010.07 3
1010.15 2
1010.22 2
1010.29 3
1010.37 3
1010.44 4
1010.51 5
1010.58 6
1010.66 7
1010.73 7
1010.80 7
1010.88 6
1010.95 6
1011.02 5
1011.09 4
1011.17 4
1011.24 4
1011.31 4
1011.39 5
1011.46 5
1011.53 5
1011.60 5
1011.68 5
1011.75 4
1011.82 3
1011.90 3
1011.97 2
1012.04 2
1012.11 2
1012.19 2
1012.26 2
1012.33 2
1012.41 1
1012.48 1
1012.55 1
1012.62 0
1012.70 0
1012.77 0
1012.84 0
1012.92 0
1012.99 0
1013.06 0
1013.13 0
1013.21 0
1013.28 1
1013.35 1
1013.43 2
1013.50 2
1013.57 2
1013.65 2
1013.72 2
1013.79 2
1013.86 2
1013.94 2
1014.01 2
1014.08 2
1014.16 1
1014.23 1
1014.30 1
1014.37 1
1014.45 1
1014.52 1
1014.59 2
1014.67 2
1014.74 2
1014.81 3
1014.89 3
1014.96 2
1015.03 2
1015.10 1
1015.18 1
1015.25 1
1015.32 0
1015.40 0
1015.47 1
1015.54 1
1015.62 1
1015.69 2
1015.76 2
1015.83 2
1015.91 2
1015.98 2
1016.05 2
1016.13 2
1016.20 2
1016.27 2
1016.35 2
1016.42 2
1016.49 3
1016.56 3
1016.64 3
1016.71 3
1016.78 3
1016.86 3
1016.93 3
1017.00 3
1017.08 3
1017.15 3
1017.22 4
1017.30 4
1017.37 4
1017.44 4
1017.51 4
1017.59 4
1017.66 5
1017.73 5
1017.81 5
1017.88 5
1017.95 4
1018.03 4
1018.10 3
1018.17 3
1018.25 2
1018.32 2
1018.39 1
1018.46 1
1018.54 1
1018.61 2
1018.68 2
1018.76 2
1018.83 1
1018.90 1
1018.98 0
1019.05 0
1019.12 0
1019.20 1
1019.27 2
1019.34 4
1019.41 5
1019.49 6
1019.56 7
1019.63 8
1019.71 8
1019.78 8
1019.85 8
1019.93 8
1020.00 7
1020.07 7
1020.15 7
1020.22 7
1020.29 6
1020.37 6
1020.44 5
1020.51 4
1020.59 3
1020.66 3
1020.73 3
1020.80 3
1020.88 4
1020.95 4
1021.02 5
1021.10 5
1021.17 5
1021.24 5
1021.32 5
1021.39 5
1021.46 5
1021.54 6
1021.61 6
1021.68 6
1021.76 7
1021.83 7
1021.90 7
1021.98 7
1022.05 7
1022.12 7
1022.20 7
1022.27 7
1022.34 7
1022.42 6
1022.49 6
1022.56 6
1022.64 6
1022.71 5
1022.78 5
1022.86 5
1022.93 5
1023.00 5
1023.07 5
1023.15 5
1023.22 6
1023.29 7
1023.37 8
1023.44 9
1023.51 10
1023.59 11
1023.66 12
1023.73 13
1023.81 13
1023.88 12
1023.95 11
1024.03 10
1024.10 9
1024.17 7
1024.25 7
1024.32 6
1024.39 6
1024.47 6
1024.54 7
1024.61 7
1024.69 7
1024.76 6
1024.83 6
1024.91 5
1024.98 4
1025.05 3
1025.13 3
1025.20 2
1025.27 2
1025.35 1
1025.42 1
1025.49 1
1025.57 1
1025.64 1
1025.71 0
1025.79 0
1025.86 0
1025.93 0
1026.01 0
1026.08 0
1026.15 0
1026.23 0
1026.30 0
1026.37 0
1026.45 1
1026.52 1
1026.59 2
1026.67 3
1026.74 4
1026.81 5
1026.89 6
1026.96 7
1027.04 7
1027.11 8
1027.18 8
1027.26 8
1027.33 7
1027.40 6
1027.48 5
1027.55 4
1027.62 3
1027.70 3
1027.77 3
1027.84 3
1027.92 3
1027.99 3
1028.06 3
1028.14 4
1028.21 4
1028.28 4
1028.36 4
1028.43 4
1028.50 4
1028.58 3
1028.65 2
1028.72 2
1028.80 1
1028.87 1
1028.94 1
1029.02 1
1029.09 1
1029.17 1
1029.24 0
1029.31 0
1029.39 0
1029.46 0
1029.53 0
1029.61 0
1029.68 0
1029.75 0
1029.83 0
1029.90 2
1029.97 3
1030.05 5
1030.12 6
1030.19 8
1030.27 8
1030.34 8
1030.41 8
1030.49 7
1030.56 5
1030.64 4
1030.71 3
1030.78 2
1030.86 2
1030.93 2
1031.00 2
1031.08 3
1031.15 4
1031.22 4
1031.30 3
1031.37 2
1031.44 1
1031.52 0
1031.59 0
1031.67 0
1031.74 0
1031.81 0
1031.89 0
1031.96 1
1032.03 2
1032.11 4
1032.18 6
1032.25 7
1032.33 8
1032.40 9
1032.47 9
1032.55 9
1032.62 8
1032.70 7
1032.77 6
1032.84 5
1032.92 4
1032.99 4
1033.06 3
1033.14 3
1033.21 3
1033.28 3
1033.36 3
1033.43 3
1033.51 3
1033.58 3
1033.65 3
1033.73 3
1033.80 3
1033.87 4
1033.95 4
1034.02 4
1034.09 4
1034.17 3
1034.24 3
1034.32 3
1034.39 3
1034.46 2
1034.54 2
1034.61 2
1034.68 2
1034.76 2
1034.83 2
1034.90 2
1034.98 2
1035.05 2
1035.13 3
1035.20 4
1035.27 5
1035.35 6
1035.42 7
1035.49 7
1035.57 7
1035.64 7
1035.72 6
1035.79 5
1035.86 4
1035.94 3
1036.01 2
1036.08 2
1036.16 1
1036.23 0
1036.31 0
1036.38 0
1036.45 1
1036.53 1
1036.60 2
1036.67 2
1036.75 3
1036.82 3
1036.90 3
1036.97 3
1037.04 3
1037.12 4
1037.19 5
1037.26 5
1037.34 6
1037.41 7
1037.49 8
1037.56 8
1037.63 9
1037.71 9
1037.78 9
1037.85 8
1037.93 7
1038.00 6
1038.08 5
1038.15 3
1038.22 2
1038.30 1
1038.37 1
1038.45 1
1038.52 2
1038.59 3
1038.67 4
1038.74 4
1038.81 4
1038.89 4
1038.96 4
1039.04 3
1039.11 2
1039.18 2
1039.26 2
1039.33 2
1039.40 2
1039.48 3
1039.55 3
1039.63 4
1039.70 4
1039.77 4
1039.85 4
1039.92 4
1040.00 3
1040.07 2
1040.14 2
1040.22 2
1040.29 2
1040.37 2
1040.44 3
1040.51 3
1040.59 4
1040.66 4
1040.73 3
1040.81 3
1040.88 3
1040.96 4
1041.03 5
1041.10 7
1041.18 8
1041.25 9
1041.33 10
1041.40 11
1041.47 11
1041.55 10
1041.62 10
1041.70 9
1041.77 9
1041.84 9
1041.92 10
1041.99 11
1042.07 13
1042.14 15
1042.21 17
1042.29 19
1042.36 20
1042.43 20
1042.51 20
1042.58 19
1042.66 17
1042.73 16
1042.80 16
1042.88 15
1042.95 16
1043.03 16
1043.10 17
1043.17 18
1043.25 19
1043.32 20
1043.40 21
1043.47 22
1043.54 23
1043.62 23
1043.69 23
1043.77 23
1043.84 23
1043.91 23
1043.99 24
1044.06 25
1044.14 26
1044.21 28
1044.28 29
1044.36 30
1044.43 31
1044.51 31
1044.58 32
1044.65 32
1044.73 33
1044.80 32
1044.88 32
1044.95 31
1045.03 30
1045.10 29
1045.17 28
1045.25 27
1045.32 27
1045.40 26
1045.47 25
1045.54 24
1045.62 23
1045.69 22
1045.77 21
1045.84 20
1045.91 19
1045.99 19
1046.06 19
1046.14 19
1046.21 18
1046.28 18
1046.36 17
1046.43 16
1046.51 15
1046.58 14
1046.65 14
1046.73 14
1046.80 14
1046.88 14
1046.95 15
1047.03 15
1047.10 15
1047.17 14
1047.25 14
1047.32 13
1047.40 13
1047.47 12
1047.54 11
1047.62 10
1047.69 8
1047.77 7
1047.84 6
1047.91 5
1047.99 4
1048.06 3
1048.14 3
1048.21 2
1048.29 2
1048.36 1
1048.43 0
1048.51 0
1048.58 0
1048.66 0
1048.73 0
1048.80 0
1048.88 0
1048.95 2
1049.03 4
1049.10 5
1049.18 6
1049.25 6
1049.32 5
1049.40 3
1049.47 1
1049.55 0
1049.62 0
1049.70 0
1049.77 0
1049.84 0
1049.92 0
1049.99 0
1050.07 0
1050.14 0
1050.21 1
1050.29 2
1050.36 3
1050.44 3
1050.51 2
1050.59 2
1050.66 2
1050.73 2
1050.81 4
1050.88 6
1050.96 8
1051.03 11
1051.11 13
1051.18 14
1051.25 15
1051.33 14
1051.40 13
1051.48 12
1051.55 11
1051.63 9
1051.70 8
1051.77 7
1051.85 6
1051.92 5
1052.00 4
1052.07 3
1052.15 2
1052.22 1
1052.29 1
1052.37 0
1052.44 0
1052.52 0
1052.59 1
1052.67 2
1052.74 4
1052.81 6
1052.89 7
1052.96 9
1053.04 10
1053.11 10
1053.19 10
1053.26 9
1053.34 8
1053.41 7
1053.48 7
1053.56 6
1053.63 6
1053.71 6
1053.78 6
1053.86 7
1053.93 7
1054.00 7
1054.08 7
1054.15 6
1054.23 6
1054.30 5
1054.38 5
1054.45 6
1054.52 7
1054.60 8
1054.67 9
1054.75 10
1054.82 11
1054.90 10
1054.97 8
1055.05 6
1055.12 4
1055.19 3
1055.27 2
1055.34 1
1055.42 2
1055.49 3
1055.57 5
1055.64 7
1055.72 9
1055.79 11
1055.86 13
1055.94 14
1056.01 14
1056.09 13
1056.16 11
1056.24 9
1056.31 7
1056.39 5
1056.46 3
1056.53 1
1056.61 0
1056.68 0
1056.76 0
1056.83 0
1056.91 0
1056.98 0
1057.06 0
1057.13 1
1057.20 2
1057.28 2
1057.35 2
1057.43 3
1057.50 5
1057.58 6
1057.65 9
1057.73 11
1057.80 13
1057.87 14
1057.95 15
1058.02 14
1058.10 13
1058.17 11
1058.25 9
1058.32 7
1058.40 6
1058.47 7
1058.55 8
1058.62 9
1058.69 11
1058.77 12
1058.84 12
1058.92 11
1058.99 11
1059.07 10
1059.14 10
1059.22 10
1059.29 10
1059.37 11
1059.44 13
1059.51 14
1059.59 14
1059.66 15
1059.74 16
1059.81 16
1059.89 17
1059.96 17
1060.04 18
1060.11 18
1060.19 19
1060.26 19
1060.33 19
1060.41 18
1060.48 18
1060.56 17
1060.63 17
1060.71 17
1060.78 17
1060.86 18
1060.93 18
1061.01 19
1061.08 20
1061.16 20
1061.23 21
1061.30 22
1061.38 23
1061.45 25
1061.53 27
1061.60 29
1061.68 30
1061.75 31
1061.83 31
1061.90 30
1061.98 29
1062.05 28
1062.13 27
1062.20 25
1062.28 25
1062.35 24
1062.42 23
1062.50 23
1062.57 22
1062.65 22
1062.72 22
1062.80 22
1062.87 23
1062.95 24
1063.02 25
1063.10 26
1063.17 27
1063.25 29
1063.32 32
1063.40 34
1063.47 36
1063.54 39
1063.62 40
1063.69 41
1063.77 41
1063.84 40
1063.92 39
1063.99 38
1064.07 36
1064.14 35
1064.22 34
1064.29 34
1064.37 34
1064.44 34
1064.52 34
1064.59 34
1064.67 34
1064.74 33
1064.82 32
1064.89 31
1064.96 29
1065.04 28
1065.11 28
1065.19 28
1065.26 29
1065.34 29
1065.41 29
1065.49 28
1065.56 27
1065.64 25
1065.71 22
1065.79 20
1065.86 19
1065.94 18
1066.01 19
1066.09 19
1066.16 21
1066.24 22
1066.31 22
1066.39 23
1066.46 24
1066.53 24
1066.61 25
1066.68 25
1066.76 26
1066.83 25
1066.91 25
1066.98 24
1067.06 23
1067.13 21
1067.21 20
1067.28 19
1067.36 17
1067.43 16
1067.51 15
1067.58 14
1067.66 14
1067.73 15
1067.81 17
1067.88 19
1067.96 22
1068.03 25
1068.11 27
1068.18 28
1068.26 28
1068.33 27
1068.41 25
1068.48 22
1068.56 20
1068.63 17
1068.71 15
1068.78 13
1068.86 11
1068.93 10
1069.01 9
1069.08 8
1069.15 7
1069.23 6
1069.30 6
1069.38 6
1069.45 6
1069.53 6
1069.60 7
1069.68 8
1069.75 9
1069.83 10
1069.90 10
1069.98 10
1070.05 9
1070.13 9
1070.20 8
1070.28 7
1070.35 7
1070.43 7
1070.50 6
1070.58 6
1070.65 4
1070.73 3
1070.80 1
1070.88 0
1070.95 0
1071.03 0
1071.10 0
1071.18 0
1071.25 0
1071.33 0
1071.40 1
1071.48 1
1071.55 1
1071.63 1
1071.70 1
1071.78 2
1071.85 3
1071.93 4
1072.00 5
1072.08 6
1072.15 6
1072.23 6
1072.30 5
1072.38 4
1072.45 4
1072.53 3
1072.60 3
1072.68 3
1072.75 3
1072.83 3
1072.90 3
1072.98 3
1073.05 2
1073.13 3
1073.20 3
1073.28 3
1073.35 4
1073.43 6
1073.50 7
1073.58 8
1073.65 8
1073.73 8
1073.80 8
1073.88 7
1073.95 7
1074.03 6
1074.10 6
1074.18 6
1074.25 5
1074.33 4
1074.40 2
1074.48 1
1074.55 0
1074.63 0
1074.70 0
1074.78 0
1074.85 0
1074.93 0
1075.01 1
1075.08 2
1075.16 2
1075.23 2
1075.31 1
1075.38 1
1075.46 0
1075.53 1
1075.61 2
1075.68 3
1075.76 4
1075.83 4
1075.91 4
1075.98 4
1076.06 4
1076.13 5
1076.21 5
1076.28 6
1076.36 7
1076.43 9
1076.51 10
1076.58 11
1076.66 11
1076.73 12
1076.81 14
1076.88 15
1076.96 17
1077.03 18
1077.11 19
1077.18 19
1077.26 19
1077.33 19
1077.41 19
1077.48 20
1077.56 20
1077.64 21
1077.71 22
1077.79 23
1077.86 23
1077.94 23
1078.01 21
1078.09 19
1078.16 17
1078.24 14
1078.31 12
1078.39 9
1078.46 7
1078.54 6
1078.61 5
1078.69 4
1078.76 5
1078.84 6
1078.91 7
1078.99 10
1079.06 13
1079.14 17
1079.22 20
1079.29 24
1079.37 26
1079.44 27
1079.52 26
1079.59 24
1079.67 22
1079.74 21
1079.82 19
1079.89 19
1079.97 19
1080.04 20
1080.12 22
1080.19 23
1080.27 24
1080.34 24
1080.42 24
1080.49 24
1080.57 22
1080.65 21
1080.72 20
1080.80 18
1080.87 18
1080.95 17
1081.02 17
1081.10 17
1081.17 17
1081.25 17
1081.32 16
1081.40 15
1081.47 14
1081.55 13
1081.62 13
1081.70 13
1081.78 14
1081.85 15
1081.93 16
1082.00 17
1082.08 17
1082.15 16
1082.23 14
1082.30 12
1082.38 10
1082.45 8
1082.53 6
1082.60 5
1082.68 5
1082.75 4
1082.83 4
1082.91 3
1082.98 2
1083.06 1
1083.13 0
1083.21 0
1083.28 0
1083.36 0
1083.43 0
1083.51 0
1083.58 0
1083.66 0
1083.73 1
1083.81 3
1083.89 5
1083.96 7
1084.04 9
1084.11 10
1084.19 11
1084.26 11
1084.34 11
1084.41 10
1084.49 9
1084.56 8
1084.64 8
1084.72 8
1084.79 9
1084.87 10
1084.94 13
1085.02 16
1085.09 19
1085.17 23
1085.24 26
1085.32 30
1085.39 32
1085.47 34
1085.55 34
1085.62 34
1085.70 32
1085.77 29
1085.85 26
1085.92 23
1086.00 20
1086.07 18
1086.15 17
1086.22 16
1086.30 17
1086.38 18
1086.45 19
1086.53 21
1086.60 23
1086.68 24
1086.75 25
1086.83 25
1086.90 25
1086.98 24
1087.06 23
1087.13 22
1087.21 22
1087.28 22
1087.36 23
1087.43 24
1087.51 25
1087.58 25
1087.66 25
1087.74 25
1087.81 24
1087.89 23
1087.96 22
1088.04 21
1088.11 20
1088.19 18
1088.26 16
1088.34 15
1088.42 13
1088.49 12
1088.57 12
1088.64 12
1088.72 13
1088.79 13
1088.87 14
1088.94 15
1089.02 15
1089.10 16
1089.17 17
1089.25 18
1089.32 19
1089.40 20
1089.47 21
1089.55 22
1089.62 23
1089.70 24
1089.78 26
1089.85 27
1089.93 28
1090.00 29
1090.08 30
1090.15 31
1090.23 32
1090.31 33
1090.38 34
1090.46 36
1090.53 38
1090.61 40
1090.68 41
1090.76 43
1090.83 44
1090.91 44
1090.99 45
1091.06 45
1091.14 46
1091.21 47
1091.29 49
1091.36 50
1091.44 52
1091.52 53
1091.59 54
1091.67 53
1091.74 53
1091.82 51
1091.89 49
1091.97 47
1092.05 45
1092.12 43
1092.20 41
1092.27 39
1092.35 38
1092.42 37
1092.50 37
1092.58 38
1092.65 40
1092.73 43
1092.80 46
1092.88 49
1092.95 50
1093.03 51
1093.11 51
1093.18 50
1093.26 48
1093.33 46
1093.41 44
1093.48 43
1093.56 42
1093.64 41
1093.71 40
1093.79 39
1093.86 39
1093.94 39
1094.01 40
1094.09 41
1094.17 43
1094.24 45
1094.32 46
1094.39 47
1094.47 48
1094.55 48
1094.62 49
1094.70 49
1094.77 50
1094.85 51
1094.92 51
1095.00 51
1095.08 49
1095.15 47
1095.23 44
1095.30 40
1095.38 37
1095.45 35
1095.53 33
1095.61 32
1095.68 32
1095.76 32
1095.83 32
1095.91 32
1095.99 32
1096.06 32
1096.14 33
1096.21 34
1096.29 35
1096.36 36
1096.44 37
1096.52 39
1096.59 40
1096.67 42
1096.74 43
1096.82 44
1096.90 46
1096.97 47
1097.05 47
1097.12 47
1097.20 46
1097.28 46
1097.35 45
1097.43 44
1097.50 43
1097.58 41
1097.65 38
1097.73 35
1097.81 31
1097.88 27
1097.96 24
1098.03 22
1098.11 21
1098.19 21
1098.26 22
1098.34 24
1098.41 25
1098.49 26
1098.57 27
1098.64 28
1098.72 28
1098.79 28
1098.87 28
1098.95 27
1099.02 25
1099.10 23
1099.17 21
1099.25 19
1099.32 18
1099.40 17
1099.48 17
1099.55 16
1099.63 16
1099.70 15
1099.78 14
1099.86 14
1099.93 14
1100.01 15
1100.08 16
1100.16 19
1100.24 21
1100.31 24
1100.39 26
1100.46 28
1100.54 29
1100.62 29
1100.69 29
1100.77 29
1100.84 28
1100.92 27
1101.00 25
1101.07 23
1101.15 20
1101.22 16
1101.30 11
1101.38 7
1101.45 2
1101.53 0
1101.60 0
1101.68 0
1101.76 0
1101.83 0
1101.91 0
1101.98 0
1102.06 0
1102.14 3
1102.21 7
1102.29 10
1102.37 11
1102.44 11
1102.52 11
1102.59 10
1102.67 9
1102.75 9
1102.82 10
1102.90 12
1102.97 15
1103.05 18
1103.13 21
1103.20 22
1103.28 23
1103.35 24
1103.43 23
1103.51 22
1103.58 20
1103.66 18
1103.73 16
1103.81 13
1103.89 11
1103.96 9
1104.04 8
1104.11 8
1104.19 10
1104.27 13
1104.34 18
1104.42 24
1104.50 30
1104.57 36
1104.65 41
1104.72 44
1104.80 46
1104.88 46
1104.95 45
1105.03 44
1105.10 42
1105.18 41
1105.26 41
1105.33 44
1105.41 48
1105.49 53
1105.56 59
1105.64 64
1105.71 68
1105.79 71
1105.87 72
1105.94 72
1106.02 70
1106.09 69
1106.17 68
1106.25 67
1106.32 68
1106.40 69
1106.48 70
1106.55 72
1106.63 73
1106.70 73
1106.78 74
1106.86 74
1106.93 74
1107.01 74
1107.09 74
1107.16 75
1107.24 76
1107.31 77
1107.39 78
1107.47 78
1107.54 79
1107.62 80
1107.70 82
1107.77 84
1107.85 88
1107.92 91
1108.00 95
1108.08 97
1108.15 99
1108.23 97
1108.31 95
1108.38 91
1108.46 86
1108.53 81
1108.61 77
1108.69 73
1108.76 70
1108.84 68
1108.92 66
1108.99 64
1109.07 63
1109.14 63
1109.22 63
1109.30 64
1109.37 66
1109.45 68
1109.53 69
1109.60 71
1109.68 72
1109.75 73
1109.83 74
1109.91 75
1109.98 76
1110.06 77
1110.14 78
1110.21 77
1110.29 76
1110.37 73
1110.44 69
1110.52 64
1110.59 60
1110.67 55
1110.75 51
1110.82 48
1110.90 45
1110.98 43
1111.05 42
1111.13 42
1111.21 43
1111.28 44
1111.36 44
1111.43 45
1111.51 44
1111.59 43
1111.66 42
1111.74 41
1111.82 39
1111.89 39
1111.97 38
1112.05 38
1112.12 39
1112.20 40
1112.27 40
1112.35 41
1112.43 42
1112.50 42
1112.58 42
1112.66 43
1112.73 43
1112.81 42
1112.89 42
1112.96 41
1113.04 39
1113.11 37
1113.19 34
1113.27 32
1113.34 31
1113.42 30
1113.50 29
1113.57 30
1113.65 31
1113.73 31
1113.80 32
1113.88 32
1113.96 32
1114.03 32
1114.11 32
1114.19 33
1114.26 35
1114.34 38
1114.41 41
1114.49 45
1114.57 48
1114.64 50
1114.72 51
1114.80 51
1114.87 50
1114.95 48
1115.03 46
1115.10 45
1115.18 44
1115.26 44
1115.33 44
1115.41 43
1115.49 43
1115.56 43
1115.64 42
1115.71 41
1115.79 41
1115.87 40
1115.94 41
1116.02 41
1116.10 42
1116.17 43
1116.25 44
1116.33 45
1116.40 45
1116.48 45
1116.56 45
1116.63 43
1116.71 41
1116.79 38
1116.86 34
1116.94 31
1117.02 28
1117.09 26
1117.17 24
1117.25 24
1117.32 24
1117.40 24
1117.48 25
1117.55 27
1117.63 29
1117.71 31
1117.78 34
1117.86 37
1117.93 39
1118.01 41
1118.09 42
1118.16 42
1118.24 41
1118.32 41
1118.39 41
1118.47 42
1118.55 44
1118.62 47
1118.70 50
1118.78 54
1118.85 58
1118.93 61
1119.01 64
1119.08 67
1119.16 70
1119.24 72
1119.31 75
1119.39 78
1119.47 79
1119.54 80
1119.62 80
1119.70 79
1119.77 77
1119.85 75
1119.93 74
1120.00 73
1120.08 73
1120.16 74
1120.23 74
1120.31 75
1120.39 74
1120.46 73
1120.54 71
1120.62 69
1120.69 67
1120.77 66
1120.85 65
1120.92 64
1121.00 64
1121.08 64
1121.15 64
1121.23 64
1121.31 63
1121.38 63
1121.46 63
1121.54 63
1121.61 64
1121.69 64
1121.77 66
1121.84 68
1121.92 72
1122.00 76
1122.07 80
1122.15 84
1122.23 88
1122.30 90
1122.38 91
1122.46 91
1122.54 90
1122.61 89
1122.69 88
1122.77 87
1122.84 87
1122.92 86
1123.00 86
1123.07 86
1123.15 85
1123.23 83
1123.30 81
1123.38 78
1123.46 75
1123.53 72
1123.61 69
1123.69 68
1123.76 67
1123.84 67
1123.92 68
1123.99 70
1124.07 71
1124.15 72
1124.22 72
1124.30 71
1124.38 68
1124.45 65
1124.53 61
1124.61 57
1124.69 52
1124.76 48
1124.84 45
1124.92 41
1124.99 39
1125.07 37
1125.15 36
1125.22 36
1125.30 36
1125.38 36
1125.45 36
1125.53 36
1125.61 37
1125.68 37
1125.76 37
1125.84 37
1125.91 36
1125.99 35
1126.07 33
1126.15 30
1126.22 27
1126.30 24
1126.38 20
1126.45 15
1126.53 11
1126.61 8
1126.68 4
1126.76 2
1126.84 0
1126.91 0
1126.99 0
1127.07 0
1127.14 0
1127.22 0
1127.30 0
1127.38 0
1127.45 0
1127.53 0
1127.61 1
1127.68 4
1127.76 7
1127.84 11
1127.91 14
1127.99 16
1128.07 16
1128.14 17
1128.22 17
1128.30 19
1128.38 21
1128.45 25
1128.53 29
1128.61 34
1128.68 38
1128.76 41
1128.84 42
1128.91 42
1128.99 40
1129.07 39
1129.15 37
1129.22 36
1129.30 36
1129.38 36
1129.45 37
1129.53 39
1129.61 40
1129.68 40
1129.76 40
1129.84 39
1129.92 37
1129.99 36
1130.07 35
1130.15 34
1130.22 34
1130.30 35
1130.38 35
1130.45 35
1130.53 34
1130.61 34
1130.69 34
1130.76 33
1130.84 33
1130.92 32
1130.99 31
1131.07 28
1131.15 25
1131.22 22
1131.30 19
1131.38 17
1131.46 16
1131.53 17
1131.61 18
1131.69 19
1131.76 20
1131.84 21
1131.92 21
1131.99 21
1132.07 20
1132.15 20
1132.23 21
1132.30 23
1132.38 25
1132.46 27
1132.53 30
1132.61 34
1132.69 38
1132.77 43
1132.84 48
1132.92 54
1133.00 60
1133.07 66
1133.15 70
1133.23 72
1133.31 73
1133.38 72
1133.46 71
1133.54 68
1133.61 66
1133.69 65
1133.77 64
1133.85 64
1133.92 65
1134.00 66
1134.08 68
1134.15 70
1134.23 72
1134.31 74
1134.39 75
1134.46 75
1134.54 75
1134.62 75
1134.69 75
1134.77 76
1134.85 78
1134.93 82
1135.00 88
1135.08 94
1135.16 102
1135.23 109
1135.31 115
1135.39 121
1135.47 124
1135.54 126
1135.62 126
1135.70 126
1135.77 125
1135.85 125
1135.93 126
1136.01 128
1136.08 130
1136.16 133
1136.24 135
1136.32 135
1136.39 133
1136.47 131
1136.55 128
1136.62 125
1136.70 123
1136.78 122
1136.86 122
1136.93 121
1137.01 120
1137.09 119
1137.16 117
1137.24 116
1137.32 116
1137.40 118
1137.47 120
1137.55 122
1137.63 125
1137.71 128
1137.78 130
1137.86 131
1137.94 132
1138.01 133
1138.09 133
1138.17 132
1138.25 130
1138.32 127
1138.40 125
1138.48 124
1138.56 122
1138.63 121
1138.71 120
1138.79 117
1138.86 113
1138.94 108
1139.02 103
1139.10 97
1139.17 93
1139.25 91
1139.33 90
1139.41 91
1139.48 93
1139.56 94
1139.64 93
1139.72 90
1139.79 85
1139.87 79
1139.95 72
1140.02 66
1140.10 61
1140.18 58
1140.26 57
1140.33 57
1140.41 58
1140.49 59
1140.57 58
1140.64 57
1140.72 55
1140.80 52
1140.88 50
1140.95 49
1141.03 49
1141.11 49
1141.19 50
1141.26 50
1141.34 50
1141.42 49
1141.49 47
1141.57 43
1141.65 40
1141.73 36
1141.80 32
1141.88 29
1141.96 27
1142.04 25
1142.11 23
1142.19 23
1142.27 22
1142.35 23
1142.42 23
1142.50 24
1142.58 25
1142.66 26
1142.73 26
1142.81 26
1142.89 24
1142.97 23
1143.04 21
1143.12 19
1143.20 18
1143.28 18
1143.35 19
1143.43 19
1143.51 20
1143.59 19
1143.66 17
1143.74 15
1143.82 12
1143.90 10
1143.97 8
1144.05 7
1144.13 6
1144.21 6
1144.28 5
1144.36 4
1144.44 4
1144.52 3
1144.59 3
1144.67 3
1144.75 3
1144.83 3
1144.90 2
1144.98 1
1145.06 0
1145.14 0
1145.21 0
1145.29 0
1145.37 0
1145.45 0
1145.52 0
1145.60 0
1145.68 1
1145.76 3
1145.83 6
1145.91 10
1145.99 14
1146.07 20
1146.14 25
1146.22 31
1146.30 37
1146.38 42
1146.45 46
1146.53 48
1146.61 50
1146.69 50
1146.76 48
1146.84 45
1146.92 41
1147.00 36
1147.07 31
1147.15 27
1147.23 24
1147.31 23
1147.38 23
1147.46 25
1147.54 27
1147.62 29
1147.69 32
1147.77 33
1147.85 33
1147.93 32
1148.01 29
1148.08 25
1148.16 20
1148.24 15
1148.32 10
1148.39 6
1148.47 3
1148.55 1
1148.63 1
1148.70 2
1148.78 5
1148.86 9
1148.94 13
1149.01 18
1149.09 23
1149.17 28
1149.25 32
1149.32 34
1149.40 35
1149.48 34
1149.56 33
1149.64 31
1149.71 30
1149.79 30
1149.87 31
1149.95 32
1150.02 34
1150.10 35
1150.18 36
1150.26 37
1150.33 39
1150.41 42
1150.49 47
1150.57 53
1150.65 61
1150.72 70
1150.80 79
1150.88 88
1150.96 96
1151.03 104
1151.11 112
1151.19 121
1151.27 131
1151.34 141
1151.42 150
1151.50 160
1151.58 168
1151.66 174
1151.73 179
1151.81 183
1151.89 186
1151.97 188
1152.04 191
1152.12 195
1152.20 199
1152.28 204
1152.36 209
1152.43 214
1152.51 219
1152.59 223
1152.67 225
1152.74 227
1152.82 229
1152.90 229
1152.98 228
1153.06 227
1153.13 224
1153.21 221
1153.29 217
1153.37 212
1153.44 206
1153.52 200
1153.60 193
1153.68 186
1153.76 179
1153.83 174
1153.91 171
1153.99 170
1154.07 170
1154.14 172
1154.22 174
1154.30 178
1154.38 180
1154.46 181
1154.53 181
1154.61 178
1154.69 173
1154.77 166
1154.85 159
1154.92 151
1155.00 144
1155.08 140
1155.16 136
1155.23 135
1155.31 134
1155.39 134
1155.47 134
1155.55 134
1155.62 134
1155.70 133
1155.78 130
1155.86 127
1155.94 123
1156.01 118
1156.09 112
1156.17 107
1156.25 102
1156.32 100
1156.40 98
1156.48 99
1156.56 99
1156.64 100
1156.71 100
1156.79 100
1156.87 98
1156.95 96
1157.03 94
1157.10 93
1157.18 93
1157.26 93
1157.34 93
1157.42 93
1157.49 92
1157.57 92
1157.65 91
1157.73 92
1157.81 92
1157.88 94
1157.96 94
1158.04 95
1158.12 93
1158.20 91
1158.27 87
1158.35 83
1158.43 80
1158.51 77
1158.58 75
1158.66 74
1158.74 74
1158.82 73
1158.90 72
1158.97 71
1159.05 69
1159.13 65
1159.21 61
1159.29 56
1159.36 51
1159.44 46
1159.52 41
1159.60 36
1159.68 32
1159.75 27
1159.83 22
1159.91 17
1159.99 12
1160.07 8
1160.14 4
1160.22 1
1160.30 1
1160.38 1
1160.46 3
1160.54 5
1160.61 6
1160.69 7
1160.77 6
1160.85 3
1160.93 0
1161.00 0
1161.08 0
1161.16 0
1161.24 0
1161.32 0
1161.39 5
1161.47 17
1161.55 29
1161.63 41
1161.71 50
1161.78 56
1161.86 57
1161.94 53
1162.02 46
1162.10 37
1162.17 28
1162.25 19
1162.33 11
1162.41 6
1162.49 2
1162.56 1
1162.64 0
1162.72 2
1162.80 5
1162.88 8
1162.96 12
1163.03 15
1163.11 18
1163.19 19
1163.27 21
1163.35 21
1163.42 22
1163.50 22
1163.58 23
1163.66 22
1163.74 20
1163.81 17
1163.89 13
1163.97 8
1164.05 4
1164.13 0
1164.21 0
1164.28 0
1164.36 0
1164.44 0
1164.52 0
1164.60 0
1164.67 1
1164.75 6
1164.83 12
1164.91 17
1164.99 23
1165.07 28
1165.14 31
1165.22 33
1165.30 34
1165.38 33
1165.46 32
1165.53 30
1165.61 28
1165.69 26
1165.77 24
1165.85 23
1165.93 23
1166.00 22
1166.08 22
1166.16 21
1166.24 19
1166.32 17
1166.40 12
1166.47 7
1166.55 2
1166.63 0
1166.71 0
1166.79 0
1166.86 0
1166.94 0
1167.02 0
1167.10 0
1167.18 0
1167.26 2
1167.33 9
1167.41 16
1167.49 24
1167.57 31
1167.65 36
1167.73 40
1167.80 42
1167.88 42
1167.96 39
1168.04 36
1168.12 33
1168.20 30
1168.27 28
1168.35 27
1168.43 27
1168.51 28
1168.59 29
1168.67 30
1168.74 29
1168.82 28
1168.90 26
1168.98 23
1169.06 20
1169.14 18
1169.21 16
1169.29 16
1169.37 17
1169.45 20
1169.53 25
1169.61 33
1169.68 42
1169.76 52
1169.84 62
1169.92 72
1170.00 80
1170.08 85
1170.15 88
1170.23 90
1170.31 91
1170.39 91
1170.47 92
1170.55 92
1170.62 93
1170.70 93
1170.78 93
1170.86 92
1170.94 92
1171.02 93
1171.09 96
1171.17 100
1171.25 106
1171.33 113
1171.41 119
1171.49 124
1171.56 127
1171.64 126
1171.72 123
1171.80 116
1171.88 108
1171.96 99
1172.03 90
1172.11 83
1172.19 79
1172.27 77
1172.35 79
1172.43 82
1172.51 86
1172.58 90
1172.66 93
1172.74 95
1172.82 96
1172.90 95
1172.98 92
1173.05 88
1173.13 83
1173.21 76
1173.29 68
1173.37 59
1173.45 50
1173.53 44
1173.60 39
1173.68 38
1173.76 38
1173.84 40
1173.92 42
1174.00 43
1174.07 41
1174.15 38
1174.23 33
1174.31 27
1174.39 20
1174.47 14
1174.55 8
1174.62 5
1174.70 2
1174.78 1
1174.86 1
1174.94 3
1175.02 7
1175.10 13
1175.17 20
1175.25 29
1175.33 38
1175.41 46
1175.49 52
1175.57 56
1175.65 56
1175.72 55
1175.80 53
1175.88 52
1175.96 52
1176.04 53
1176.12 56
1176.20 60
1176.27 64
1176.35 67
1176.43 70
1176.51 71
1176.59 72
1176.67 71
1176.75 69
1176.82 66
1176.90 62
1176.98 56
1177.06 51
1177.14 46
1177.22 44
1177.30 44
1177.37 46
1177.45 51
1177.53 56
1177.61 60
1177.69 62
1177.77 61
1177.85 59
1177.92 54
1178.00 48
1178.08 43
1178.16 39
1178.24 38
1178.32 38
1178.40 41
1178.47 45
1178.55 51
1178.63 57
1178.71 63
1178.79 68
1178.87 72
1178.95 74
1179.02 74
1179.10 72
1179.18 68
1179.26 64
1179.34 60
1179.42 57
1179.50 56
1179.58 57
1179.65 60
1179.73 63
1179.81 68
1179.89 72
1179.97 76
1180.05 79
1180.13 82
1180.21 85
1180.28 89
1180.36 92
1180.44 95
1180.52 96
1180.60 94
1180.68 90
1180.76 84
1180.83 76
1180.91 67
1180.99 59
1181.07 53
1181.15 49
1181.23 47
1181.31 47
1181.39 48
1181.46 50
1181.54 51
1181.62 51
1181.70 50
1181.78 48
1181.86 47
1181.94 46
1182.02 47
1182.09 48
1182.17 50
1182.25 51
1182.33 53
1182.41 53
1182.49 51
1182.57 49
1182.65 46
1182.72 43
1182.80 41
1182.88 40
1182.96 41
1183.04 43
1183.12 47
1183.20 51
1183.28 57
1183.36 63
1183.43 68
1183.51 73
1183.59 76
1183.67 78
1183.75 78
1183.83 76
1183.91 73
1183.99 70
1184.06 68
1184.14 67
1184.22 68
1184.30 71
1184.38 75
1184.46 81
1184.54 88
1184.62 95
1184.70 103
1184.77 109
1184.85 116
1184.93 122
1185.01 128
1185.09 134
1185.17 140
1185.25 147
1185.33 153
1185.40 158
1185.48 163
1185.56 168
1185.64 173
1185.72 179
1185.80 187
1185.88 196
1185.96 206
1186.04 216
1186.11 225
1186.19 232
1186.27 238
1186.35 242
1186.43 245
1186.51 249
1186.59 252
1186.67 256
1186.75 260
1186.82 263
1186.90 264
1186.98 265
1187.06 263
1187.14 259
1187.22 254
1187.30 246
1187.38 236
1187.46 226
1187.54 216
1187.61 208
1187.69 202
1187.77 200
1187.85 201
1187.93 205
1188.01 210
1188.09 215
1188.17 220
1188.25 223
1188.32 225
1188.40 225
1188.48 224
1188.56 221
1188.64 215
1188.72 206
1188.80 195
1188.88 183
1188.96 170
1189.04 158
1189.11 147
1189.19 139
1189.27 133
1189.35 128
1189.43 125
1189.51 122
1189.59 120
1189.67 119
1189.75 118
1189.83 117
1189.90 117
1189.98 116
1190.06 114
1190.14 111
1190.22 107
1190.30 102
1190.38 96
1190.46 90
1190.54 85
1190.62 82
1190.70 81
1190.77 81
1190.85 82
1190.93 83
1191.01 83
1191.09 82
1191.17 78
1191.25 73
1191.33 69
1191.41 65
1191.49 62
1191.56 62
1191.64 62
1191.72 62
1191.80 62
1191.88 59
1191.96 53
1192.04 46
1192.12 37
1192.20 30
1192.28 26
1192.36 26
1192.43 30
1192.51 37
1192.59 47
1192.67 57
1192.75 65
1192.83 71
1192.91 73
1192.99 73
1193.07 70
1193.15 65
1193.23 59
1193.30 53
1193.38 46
1193.46 39
1193.54 33
1193.62 28
1193.70 25
1193.78 23
1193.86 24
1193.94 24
1194.02 25
1194.10 26
1194.18 25
1194.25 23
1194.33 21
1194.41 18
1194.49 17
1194.57 18
1194.65 22
1194.73 26
1194.81 31
1194.89 37
1194.97 41
1195.05 44
1195.13 46
1195.20 47
1195.28 48
1195.36 50
1195.44 52
1195.52 54
1195.60 57
1195.68 61
1195.76 65
1195.84 69
1195.92 73
1196.00 77
1196.08 80
1196.16 82
1196.23 83
1196.31 81
1196.39 78
1196.47 72
1196.55 65
1196.63 58
1196.71 51
1196.79 44
1196.87 38
1196.95 33
1197.03 31
1197.11 30
1197.19 31
1197.26 32
1197.34 34
1197.42 35
1197.50 35
1197.58 34
1197.66 31
1197.74 29
1197.82 26
1197.90 24
1197.98 23
1198.06 22
1198.14 21
1198.22 19
1198.30 16
1198.37 12
1198.45 8
1198.53 4
1198.61 2
1198.69 2
1198.77 5
1198.85 8
1198.93 13
1199.01 17
1199.09 20
1199.17 21
1199.25 20
1199.33 19
1199.41 17
1199.49 17
1199.56 19
1199.64 23
1199.72 29
1199.80 35
1199.88 41
1199.96 45
1200.04 47
1200.12 47
1200.20 45
1200.28 43
1200.36 41
1200.44 39
1200.52 37
1200.60 36
1200.68 33
1200.75 30
1200.83 26
1200.91 20
1200.99 13
1201.07 5
1201.15 0
1201.23 0
1201.31 0
1201.39 0
1201.47 0
1201.55 0
1201.63 0
1201.71 0
1201.79 3
1201.87 11
1201.95 19
1202.03 26
1202.10 30
1202.18 34
1202.26 36
1202.34 38
1202.42 40
1202.50 44
1202.58 48
1202.66 55
1202.74 62
1202.82 70
1202.90 76
1202.98 80
1203.06 82
1203.14 80
1203.22 75
1203.30 67
1203.38 58
1203.46 49
1203.53 41
1203.61 35
1203.69 32
1203.77 30
1203.85 31
1203.93 32
1204.01 32
1204.09 32
1204.17 31
1204.25 29
1204.33 26
1204.41 25
1204.49 26
1204.57 29
1204.65 34
1204.73 39
1204.81 45
1204.89 49
1204.97 52
1205.05 53
1205.12 53
1205.20 51
1205.28 47
1205.36 42
1205.44 35
1205.52 27
1205.60 18
1205.68 10
1205.76 3
1205.84 0
1205.92 0
1206.00 0
1206.08 0
1206.16 0
1206.24 0
1206.32 0
1206.40 0
1206.48 0
1206.56 3
1206.64 8
1206.72 13
1206.80 20
1206.87 26
1206.95 33
1207.03 39
1207.11 44
1207.19 48
1207.27 51
1207.35 53
1207.43 54
1207.51 54
1207.59 53
1207.67 51
1207.75 49
1207.83 46
1207.91 42
1207.99 37
1208.07 34
1208.15 32
1208.23 32
1208.31 34
1208.39 38
1208.47 43
1208.55 46
1208.63 49
1208.71 50
1208.79 50
1208.87 48
1208.94 47
1209.02 45
1209.10 44
1209.18 43
1209.26 44
1209.34 46
1209.42 50
1209.50 56
1209.58 64
1209.66 74
1209.74 85
1209.82 96
1209.90 106
1209.98 113
1210.06 118
1210.14 122
1210.22 123
1210.30 125
1210.38 126
1210.46 128
1210.54 130
1210.62 133
1210.70 136
1210.78 137
1210.86 138
1210.94 137
1211.02 135
1211.10 130
1211.18 124
1211.26 116
1211.34 108
1211.42 99
1211.50 91
1211.57 86
1211.65 83
1211.73 82
1211.81 83
1211.89 86
1211.97 89
1212.05 91
1212.13 92
1212.21 92
1212.29 90
1212.37 88
1212.45 85
1212.53 82
1212.61 79
1212.69 77
1212.77 74
1212.85 71
1212.93 68
1213.01 65
1213.09 62
1213.17 59
1213.25 57
1213.33 57
1213.41 57
1213.49 57
1213.57 56
1213.65 56
1213.73 55
1213.81 55
1213.89 56
1213.97 59
1214.05 63
1214.13 69
1214.21 74
1214.29 78
1214.37 79
1214.45 78
1214.53 76
1214.61 73
1214.69 70
1214.77 69
1214.85 67
1214.93 67
1215.01 66
1215.09 65
1215.17 64
1215.25 62
1215.33 61
1215.41 61
1215.49 61
1215.56 60
1215.64 58
1215.72 56
1215.80 53
1215.88 51
1215.96 49
1216.04 47
1216.12 47
1216.20 48
1216.28 49
1216.36 48
1216.44 47
1216.52 44
1216.60 40
1216.68 35
1216.76 30
1216.84 25
1216.92 21
1217.00 18
1217.08 16
1217.16 15
1217.24 12
1217.32 8
1217.40 4
1217.48 0
1217.56 0
1217.64 0
1217.72 0
1217.80 0
1217.88 0
1217.96 0
1218.04 5
1218.12 15
1218.20 25
1218.28 34
1218.36 42
1218.44 47
1218.52 51
1218.60 51
1218.68 48
1218.76 42
1218.84 35
1218.92 27
1219.00 18
1219.08 11
1219.16 6
1219.24 3
1219.32 1
1219.40 1
1219.48 1
1219.56 2
1219.64 2
1219.72 2
1219.80 1
1219.88 0
1219.96 0
1220.04 0
1220.12 0
1220.20 0
1220.28 0
1220.36 0
1220.44 4
1220.52 8
1220.60 12
1220.68 16
1220.76 19
1220.84 21
1220.92 21
1221.00 20
1221.08 19
1221.16 16
1221.24 13
1221.32 11
1221.40 9
1221.48 8
1221.56 9
1221.64 11
1221.72 16
1221.80 22
1221.88 30
1221.96 39
1222.04 48
1222.12 57
1222.20 65
1222.28 72
1222.36 77
1222.44 80
1222.52 82
1222.60 84
1222.68 85
1222.76 85
1222.84 84
1222.92 83
1223.00 80
1223.08 76
1223.16 71
1223.24 66
1223.32 60
1223.40 55
1223.48 50
1223.56 47
1223.64 44
1223.73 43
1223.81 42
1223.89 41
1223.97 39
1224.05 38
1224.13 36
1224.21 36
1224.29 36
1224.37 39
1224.45 45
1224.53 52
1224.61 60
1224.69 67
1224.77 72
1224.85 75
1224.93 77
1225.01 77
1225.09 78
1225.17 81
1225.25 87
1225.33 94
1225.41 103
1225.49 110
1225.57 114
1225.65 115
1225.73 112
1225.81 107
1225.89 99
1225.97 92
1226.05 86
1226.13 83
1226.21 83
1226.29 88
1226.37 97
1226.45 107
1226.53 119
1226.61 129
1226.69 136
1226.77 140
1226.85 140
1226.93 137
1227.01 134
1227.09 131
1227.17 129
1227.25 128
1227.33 129
1227.41 130
1227.49 130
1227.57 130
1227.65 129
1227.74 127
1227.82 125
1227.90 123
1227.98 122
1228.06 123
1228.14 126
1228.22 131
1228.30 138
1228.38 147
1228.46 156
1228.54 166
1228.62 175
1228.70 182
1228.78 188
1228.86 192
1228.94 193
1229.02 193
1229.10 191
1229.18 188
1229.26 183
1229.34 176
1229.42 169
1229.50 161
1229.58 153
1229.66 146
1229.74 141
1229.82 136
1229.90 134
1229.98 132
1230.06 131
1230.14 131
1230.22 132
1230.31 132
1230.39 133
1230.47 134
1230.55 134
1230.63 133
1230.71 130
1230.79 125
1230.87 119
1230.95 113
1231.03 109
1231.11 106
1231.19 106
1231.27 108
1231.35 110
1231.43 112
1231.51 113
1231.59 112
1231.67 110
1231.75 108
1231.83 107
1231.91 105
1231.99 104
1232.07 103
1232.15 102
1232.23 100
1232.31 99
1232.40 100
1232.48 102
1232.56 106
1232.64 111
1232.72 116
1232.80 121
1232.88 122
1232.96 121
1233.04 116
1233.12 109
1233.20 98
1233.28 86
1233.36 74
1233.44 63
1233.52 54
1233.60 46
1233.68 40
1233.76 35
1233.84 31
1233.92 27
1234.00 23
1234.08 18
1234.16 12
1234.25 6
1234.33 1
1234.41 0
1234.49 0
1234.57 0
1234.65 0
1234.73 0
1234.81 0
1234.89 0
1234.97 0
1235.05 3
1235.13 8
1235.21 12
1235.29 17
1235.37 23
1235.45 29
1235.53 36
1235.61 44
1235.69 51
1235.77 58
1235.86 62
1235.94 62
1236.02 59
1236.10 52
1236.18 43
1236.26 33
1236.34 24
1236.42 17
1236.50 14
1236.58 15
1236.66 18
1236.74 23
1236.82 28
1236.90 33
1236.98 36
1237.06 37
1237.14 37
1237.22 38
1237.31 40
1237.39 43
1237.47 47
1237.55 53
1237.63 57
1237.71 60
1237.79 60
1237.87 56
1237.95 48
1238.03 38
1238.11 26
1238.19 15
1238.27 5
1238.35 0
1238.43 0
1238.51 0
1238.60 0
1238.68 0
1238.76 0
1238.84 0
1238.92 0
1239.00 0
1239.08 5
1239.16 10
1239.24 16
1239.32 21
1239.40 25
1239.48 28
1239.56 28
1239.64 26
1239.72 23
1239.80 18
1239.89 13
1239.97 8
1240.05 5
1240.13 4
1240.21 6
1240.29 10
1240.37 15
1240.45 21
1240.53 26
1240.61 29
1240.69 30
1240.77 30
1240.85 28
1240.93 27
1241.01 26
1241.10 28
1241.18 31
1241.26 36
1241.34 43
1241.42 50
1241.50 57
1241.58 62
1241.66 65
1241.74 65
1241.82 62
1241.90 58
1241.98 52
1242.06 47
1242.14 43
1242.23 40
1242.31 37
1242.39 36
1242.47 35
1242.55 33
1242.63 32
1242.71 32
1242.79 31
1242.87 32
1242.95 33
1243.03 35
1243.11 36
1243.19 37
1243.28 37
1243.36 37
1243.44 37
1243.52 37
1243.60 38
1243.68 41
1243.76 44
1243.84 49
1243.92 53
1244.00 57
1244.08 60
1244.16 61
1244.25 61
1244.33 58
1244.41 54
1244.49 48
1244.57 40
1244.65 32
1244.73 23
1244.81 16
1244.89 12
1244.97 9
1245.05 9
1245.13 11
1245.21 13
1245.30 15
1245.38 16
1245.46 14
1245.54 11
1245.62 8
1245.70 3
1245.78 0
1245.86 0
1245.94 0
1246.02 0
1246.10 0
1246.19 0
1246.27 0
1246.35 0
1246.43 1
1246.51 9
1246.59 16
1246.67 21
1246.75 25
1246.83 26
1246.91 23
1246.99 19
1247.07 14
1247.16 9
1247.24 6
1247.32 5
1247.40 7
1247.48 11
1247.56 16
1247.64 21
1247.72 26
1247.80 31
1247.88 34
1247.96 36
1248.05 38
1248.13 38
1248.21 38
1248.29 38
1248.37 38
1248.45 38
1248.53 38
1248.61 40
1248.69 42
1248.77 46
1248.86 50
1248.94 54
1249.02 60
1249.10 65
1249.18 69
1249.26 72
1249.34 73
1249.42 72
1249.50 69
1249.58 64
1249.66 60
1249.75 57
1249.83 57
1249.91 62
1249.99 70
1250.07 81
1250.15 94
1250.23 106
1250.31 117
1250.39 127
1250.47 134
1250.56 139
1250.64 143
1250.72 145
1250.80 146
1250.88 146
1250.96 143
1251.04 138
1251.12 132
1251.20 126
1251.29 121
1251.37 117
1251.45 116
1251.53 117
1251.61 119
1251.69 121
1251.77 122
1251.85 121
1251.93 118
1252.01 114
1252.10 109
1252.18 104
1252.26 98
1252.34 93
1252.42 88
1252.50 84
1252.58 79
1252.66 76
1252.74 73
1252.83 72
1252.91 73
1252.99 76
1253.07 80
1253.15 86
1253.23 92
1253.31 100
1253.39 108
1253.47 117
1253.55 125
1253.64 131
1253.72 135
1253.80 137
1253.88 136
1253.96 133
1254.04 128
1254.12 122
1254.20 116
1254.29 111
1254.37 106
1254.45 102
1254.53 100
1254.61 98
1254.69 97
1254.77 97
1254.85 96
1254.93 95
1255.02 94
1255.10 92
1255.18 90
1255.26 87
1255.34 84
1255.42 80
1255.50 77
1255.58 74
1255.66 73
1255.75 72
1255.83 73
1255.91 75
1255.99 76
1256.07 77
1256.15 76
1256.23 74
1256.31 71
1256.40 67
1256.48 65
1256.56 63
1256.64 64
1256.72 65
1256.80 67
1256.88 69
1256.96 71
1257.05 71
1257.13 69
1257.21 65
1257.29 60
1257.37 54
1257.45 49
1257.53 44
1257.61 41
1257.69 41
1257.78 44
1257.86 49
1257.94 55
1258.02 61
1258.10 66
1258.18 68
1258.26 67
1258.34 64
1258.43 58
1258.51 52
1258.59 46
1258.67 40
1258.75 36
1258.83 32
1258.91 28
1259.00 25
1259.08 23
1259.16 23
1259.24 25
1259.32 29
1259.40 35
1259.48 41
1259.56 47
1259.65 49
1259.73 49
1259.81 44
1259.89 37
1259.97 28
1260.05 18
1260.13 10
1260.21 3
1260.30 0
1260.38 0
1260.46 3
1260.54 8
1260.62 14
1260.70 19
1260.78 22
1260.87 23
1260.95 21
1261.03 18
1261.11 15
1261.19 14
1261.27 15
1261.35 18
1261.43 23
1261.52 29
1261.60 34
1261.68 36
1261.76 37
1261.84 35
1261.92 31
1262.00 26
1262.09 20
1262.17 14
1262.25 8
1262.33 3
1262.41 0
1262.49 0
1262.57 0
1262.66 0
1262.74 0
1262.82 0
1262.90 0
1262.98 0
1263.06 1
1263.14 2
1263.23 4
1263.31 5
1263.39 8
1263.47 12
1263.55 17
1263.63 22
1263.71 27
1263.80 32
1263.88 36
1263.96 38
1264.04 38
1264.12 36
1264.20 32
1264.28 26
1264.37 20
1264.45 14
1264.53 8
1264.61 4
1264.69 0
1264.77 0
1264.85 0
1264.94 0
1265.02 0
1265.10 0
1265.18 0
1265.26 2
1265.34 12
1265.42 24
1265.51 36
1265.59 47
1265.67 56
1265.75 63
1265.83 68
1265.91 71
1266.00 74
1266.08 76
1266.16 78
1266.24 81
1266.32 85
1266.40 89
1266.48 93
1266.57 96
1266.65 97
1266.73 96
1266.81 92
1266.89 87
1266.97 81
1267.05 75
1267.14 70
1267.22 67
1267.30 65
1267.38 64
1267.46 61
1267.54 58
1267.63 54
1267.71 51
1267.79 50
1267.87 52
1267.95 59
1268.03 70
1268.12 82
1268.20 96
1268.28 107
1268.36 116
1268.44 120
1268.52 120
1268.60 117
1268.69 110
1268.77 103
1268.85 95
1268.93 88
1269.01 81
1269.09 75
1269.18 70
1269.26 67
1269.34 65
1269.42 67
1269.50 71
1269.58 80
1269.67 92
1269.75 105
1269.83 120
1269.91 133
1269.99 145
1270.07 155
1270.16 163
1270.24 168
1270.32 170
1270.40 169
1270.48 166
1270.56 160
1270.65 152
1270.73 144
1270.81 135
1270.89 128
1270.97 122
1271.05 118
1271.14 114
1271.22 109
1271.30 104
1271.38 97
1271.46 90
1271.54 82
1271.63 75
1271.71 69
1271.79 64
1271.87 61
1271.95 60
1272.03 62
1272.12 66
1272.20 70
1272.28 75
1272.36 78
1272.44 80
1272.52 81
1272.61 80
1272.69 79
1272.77 77
1272.85 74
1272.93 70
1273.01 65
1273.10 58
1273.18 49
1273.26 40
1273.34 32
1273.42 25
1273.51 20
1273.59 17
1273.67 17
1273.75 19
1273.83 22
1273.91 26
1274.00 31
1274.08 36
1274.16 41
1274.24 46
1274.32 51
1274.40 55
1274.49 59
1274.57 65
1274.65 70
1274.73 76
1274.81 82
1274.90 86
1274.98 88
1275.06 88
1275.14 86
1275.22 82
1275.30 79
1275.39 77
1275.47 78
1275.55 82
1275.63 88
1275.71 95
1275.80 102
1275.88 107
1275.96 110
1276.04 109
1276.12 105
1276.20 99
1276.29 91
1276.37 82
1276.45 72
1276.53 62
1276.61 53
1276.70 45
1276.78 38
1276.86 34
1276.94 30
1277.02 28
1277.10 27
1277.19 26
1277.27 24
1277.35 21
1277.43 17
1277.51 12
1277.60 6
1277.68 0
1277.76 0
1277.84 0
1277.92 0
1278.01 0
1278.09 0
1278.17 0
1278.25 0
1278.33 3
1278.41 9
1278.50 12
1278.58 15
1278.66 15
1278.74 15
1278.82 15
1278.91 16
1278.99 18
1279.07 22
1279.15 27
1279.23 32
1279.32 36
1279.40 37
1279.48 36
1279.56 33
1279.64 28
1279.73 21
1279.81 13
1279.89 5
1279.97 0
1280.05 0
1280.14 0
1280.22 0
1280.30 0
1280.38 0
1280.46 8
1280.55 19
1280.63 30
1280.71 38
1280.79 41
1280.87 40
1280.96 35
1281.04 30
1281.12 25
1281.20 23
1281.28 24
1281.37 29
1281.45 35
1281.53 43
1281.61 51
1281.69 59
1281.78 68
1281.86 78
1281.94 89
1282.02 103
1282.10 118
1282.19 132
1282.27 146
1282.35 157
1282.43 164
1282.51 168
1282.60 169
1282.68 169
1282.76 168
1282.84 168
1282.92 170
1283.01 175
1283.09 183
1283.17 192
1283.25 203
1283.33 213
1283.42 220
1283.50 224
1283.58 222
1283.66 216
1283.74 206
1283.83 194
1283.91 182
1283.99 172
1284.07 166
1284.15 163
1284.24 163
1284.32 166
1284.40 171
1284.48 176
1284.57 183
1284.65 189
1284.73 195
1284.81 201
1284.89 204
1284.98 206
1285.06 206
1285.14 205
1285.22 204
1285.30 205
1285.39 207
1285.47 211
1285.55 217
1285.63 224
1285.71 229
1285.80 234
1285.88 236
1285.96 237
1286.04 237
1286.13 237
1286.21 236
1286.29 235
1286.37 233
1286.45 230
1286.54 227
1286.62 224
1286.70 220
1286.78 217
1286.87 213
1286.95 209
1287.03 203
1287.11 197
1287.19 190
1287.28 185
1287.36 182
1287.44 183
1287.52 187
1287.60 194
1287.69 204
1287.77 216
1287.85 227
1287.93 236
1288.02 243
1288.10 247
1288.18 247
1288.26 243
1288.34 236
1288.43 226
1288.51 215
1288.59 204
1288.67 196
1288.76 190
1288.84 188
1288.92 188
1289.00 190
1289.08 193
1289.17 195
1289.25 197
1289.33 198
1289.41 198
1289.50 197
1289.58 194
1289.66 189
1289.74 181
1289.83 171
1289.91 159
1289.99 145
1290.07 131
1290.15 117
1290.24 106
1290.32 96
1290.40 89
1290.48 85
1290.57 83
1290.65 82
1290.73 80
1290.81 77
1290.90 71
1290.98 64
1291.06 55
1291.14 47
1291.22 40
1291.31 36
1291.39 36
1291.47 40
1291.55 47
1291.64 55
1291.72 64
1291.80 72
1291.88 77
1291.97 80
1292.05 80
1292.13 78
1292.21 74
1292.29 69
1292.38 64
1292.46 61
1292.54 59
1292.62 60
1292.71 61
1292.79 64
1292.87 65
1292.95 65
1293.04 64
1293.12 60
1293.20 56
1293.28 52
1293.37 48
1293.45 46
1293.53 46
1293.61 46
1293.70 46
1293.78 45
1293.86 44
1293.94 43
1294.02 41
1294.11 40
1294.19 40
1294.27 41
1294.35 44
1294.44 47
1294.52 49
1294.60 50
1294.68 49
1294.77 45
1294.85 39
1294.93 30
1295.01 21
1295.10 12
1295.18 6
1295.26 2
1295.34 1
1295.43 4
1295.51 8
1295.59 14
1295.67 19
1295.76 25
1295.84 30
1295.92 34
1296.00 39
1296.09 44
1296.17 50
1296.25 57
1296.33 64
1296.42 69
1296.50 73
1296.58 76
1296.66 76
1296.75 74
1296.83 71
1296.91 68
1296.99 64
1297.08 60
1297.16 56
1297.24 50
1297.32 43
1297.41 35
1297.49 25
1297.57 16
1297.65 7
1297.74 0
1297.82 0
1297.90 0
1297.98 0
1298.07 0
1298.15 0
1298.23 0
1298.31 0
1298.40 0
1298.48 2
1298.56 9
1298.64 17
1298.73 25
1298.81 33
1298.89 39
1298.97 43
1299.06 46
1299.14 47
1299.22 48
1299.30 48
1299.39 48
1299.47 49
1299.55 50
1299.63 49
1299.72 46
1299.80 41
1299.88 33
1299.96 24
1300.05 16
1300.13 10
1300.21 9
1300.30 12
1300.38 19
1300.46 29
1300.54 40
1300.63 50
1300.71 58
1300.79 63
1300.87 64
1300.96 62
1301.04 59
1301.12 55
1301.20 52
1301.29 49
1301.37 48
1301.45 50
1301.53 53
1301.62 59
1301.70 66
1301.78 73
1301.87 81
1301.95 89
1302.03 95
1302.11 100
1302.20 105
1302.28 109
1302.36 113
1302.44 119
1302.53 127
1302.61 136
1302.69 145
1302.77 152
1302.86 157
1302.94 158
1303.02 157
1303.11 153
1303.19 148
1303.27 145
1303.35 143
1303.44 142
1303.52 141
1303.60 139
1303.68 135
1303.77 128
1303.85 120
1303.93 110
1304.02 101
1304.10 93
1304.18 86
1304.26 82
1304.35 78
1304.43 73
1304.51 68
1304.59 61
1304.68 53
1304.76 46
1304.84 39
1304.93 35
1305.01 33
1305.09 33
1305.17 34
1305.26 36
1305.34 36
1305.42 35
1305.50 32
1305.59 27
1305.67 21
1305.75 15
1305.84 10
1305.92 8
1306.00 9
1306.08 15
1306.17 25
1306.25 39
1306.33 53
1306.42 67
1306.50 79
1306.58 87
1306.66 92
1306.75 93
1306.83 93
1306.91 91
1306.99 90
1307.08 90
1307.16 90
1307.24 91
1307.33 90
1307.41 87
1307.49 83
1307.57 76
1307.66 67
1307.74 56
1307.82 47
1307.91 39
1307.99 34
1308.07 32
1308.15 33
1308.24 35
1308.32 37
1308.40 37
1308.49 35
1308.57 31
1308.65 26
1308.73 23
1308.82 21
1308.90 23
1308.98 28
1309.07 35
1309.15 43
1309.23 50
1309.31 55
1309.40 58
1309.48 57
1309.56 55
1309.65 51
1309.73 46
1309.81 42
1309.90 38
1309.98 34
1310.06 29
1310.14 24
1310.23 18
1310.31 12
1310.39 5
1310.48 0
1310.56 0
1310.64 0
1310.72 0
1310.81 0
1310.89 0
1310.97 0
1311.06 0
1311.14 1
1311.22 7
1311.31 13
1311.39 17
1311.47 21
1311.55 25
1311.64 28
1311.72 31
1311.80 33
1311.89 34
1311.97 32
1312.05 27
1312.13 19
1312.22 9
1312.30 0
1312.38 0
1312.47 0
1312.55 0
1312.63 0
1312.72 0
1312.80 0
1312.88 0
1312.96 3
1313.05 12
1313.13 21
1313.21 30
1313.30 37
1313.38 42
1313.46 46
1313.55 48
1313.63 49
1313.71 50
1313.79 51
1313.88 52
1313.96 55
1314.04 59
1314.13 64
1314.21 68
1314.29 72
1314.38 74
1314.46 76
1314.54 77
1314.63 79
1314.71 83
1314.79 89
1314.87 98
1314.96 106
1315.04 114
1315.12 120
1315.21 124
1315.29 124
1315.37 121
1315.46 116
1315.54 109
1315.62 101
1315.71 92
1315.79 82
1315.87 74
1315.95 67
1316.04 64
1316.12 63
1316.20 65
1316.29 68
1316.37 72
1316.45 74
1316.54 73
1316.62 70
1316.70 64
1316.79 57
1316.87 52
1316.95 48
1317.04 45
1317.12 42
1317.20 39
1317.28 35
1317.37 30
1317.45 25
1317.53 22
1317.62 22
1317.70 25
1317.78 31
1317.87 38
1317.95 44
1318.03 48
1318.12 48
1318.20 46
1318.28 41
1318.37 37
1318.45 34
1318.53 33
1318.62 36
1318.70 42
1318.78 50
1318.86 58
1318.95 65
1319.03 70
1319.11 70
1319.20 65
1319.28 55
1319.36 41
1319.45 25
1319.53 7
1319.61 0
1319.70 0
1319.78 0
1319.86 0
1319.95 0
1320.03 0
1320.11 0
1320.20 1
1320.28 9
1320.36 16
1320.45 21
1320.53 25
1320.61 29
1320.70 32
1320.78 37
1320.86 42
1320.95 47
1321.03 53
1321.11 58
1321.20 64
1321.28 69
1321.36 74
1321.45 78
1321.53 82
1321.61 86
1321.70 89
1321.78 91
1321.86 92
1321.94 90
1322.03 87
1322.11 83
1322.19 77
1322.28 71
1322.36 67
1322.44 63
1322.53 62
1322.61 62
1322.69 64
1322.78 68
1322.86 74
1322.94 81
1323.03 90
1323.11 99
1323.19 109
1323.28 118
1323.36 126
1323.44 134
1323.53 143
1323.61 154
1323.69 167
1323.78 185
1323.86 207
1323.94 233
1324.03 262
1324.11 294
1324.19 325
1324.28 355
1324.36 384
1324.44 410
1324.53 434
1324.61 456
1324.69 476
1324.78 496
1324.86 515
1324.95 532
1325.03 549
1325.11 564
1325.20 577
1325.28 590
1325.36 602
1325.45 613
1325.53 621
1325.61 628
1325.70 633
1325.78 635
1325.86 633
1325.95 629
1326.03 622
1326.11 614
1326.20 604
1326.28 594
1326.36 584
1326.45 577
1326.53 572
1326.61 571
1326.70 573
1326.78 578
1326.86 584
1326.95 588
1327.03 588
1327.11 583
1327.20 572
1327.28 556
1327.36 535
1327.45 510
1327.53 485
1327.61 460
1327.70 436
1327.78 414
1327.87 396
1327.95 380
1328.03 366
1328.12 354
1328.20 343
1328.28 330
1328.37 315
1328.45 297
1328.53 276
1328.62 253
1328.70 230
1328.78 206
1328.87 186
1328.95 169
1329.03 158
1329.12 152
1329.20 151
1329.28 154
1329.37 160
1329.45 168
1329.54 176
1329.62 182
1329.70 188
1329.79 190
1329.87 190
1329.95 187
1330.04 181
1330.12 173
1330.20 164
1330.29 154
1330.37 145
1330.45 137
1330.54 133
1330.62 131
1330.70 133
1330.79 138
1330.87 146
1330.96 155
1331.04 166
1331.12 176
1331.21 184
1331.29 190
1331.37 190
1331.46 185
1331.54 175
1331.62 160
1331.71 142
1331.79 123
1331.88 106
1331.96 93
1332.04 86
1332.13 84
1332.21 88
1332.29 95
1332.38 102
1332.46 108
1332.54 109
1332.63 106
1332.71 99
1332.80 90
1332.88 79
1332.96 70
1333.05 63
1333.13 60
1333.21 60
1333.30 62
1333.38 65
1333.46 69
1333.55 73
1333.63 77
1333.72 81
1333.80 85
1333.88 89
1333.97 94
1334.05 97
1334.13 97
1334.22 94
1334.30 88
1334.38 77
1334.47 63
1334.55 46
1334.64 30
1334.72 16
1334.80 6
1334.89 1
1334.97 2
1335.05 9
1335.14 18
1335.22 29
1335.31 39
1335.39 45
1335.47 47
1335.56 44
1335.64 38
1335.72 31
1335.81 24
1335.89 20
1335.97 20
1336.06 26
1336.14 35
1336.23 47
1336.31 58
1336.39 66
1336.48 70
1336.56 69
1336.64 63
1336.73 55
1336.81 46
1336.90 40
1336.98 37
1337.06 38
1337.15 43
1337.23 50
1337.32 56
1337.40 60
1337.48 61
1337.57 58
1337.65 54
1337.73 49
1337.82 46
1337.90 48
1337.99 53
1338.07 63
1338.15 75
1338.24 88
1338.32 99
1338.40 108
1338.49 112
1338.57 112
1338.66 110
1338.74 106
1338.82 100
1338.91 94
1338.99 89
1339.07 83
1339.16 77
1339.24 72
1339.33 69
1339.41 69
1339.49 73
1339.58 81
1339.66 91
1339.75 102
1339.83 109
1339.91 112
1340.00 109
1340.08 100
1340.16 88
1340.25 77
1340.33 69
1340.42 65
1340.50 67
1340.58 73
1340.67 81
1340.75 88
1340.84 92
1340.92 94
1341.00 94
1341.09 94
1341.17 95
1341.26 99
1341.34 104
1341.42 111
1341.51 117
1341.59 122
1341.67 126
1341.76 130
1341.84 135
1341.93 141
1342.01 149
1342.09 156
1342.18 162
1342.26 166
1342.35 168
1342.43 167
1342.51 165
1342.60 162
1342.68 160
1342.77 157
1342.85 153
1342.93 146
1343.02 137
1343.10 126
1343.19 115
1343.27 107
1343.35 103
1343.44 105
1343.52 114
1343.61 128
1343.69 144
1343.77 160
1343.86 173
1343.94 184
1344.03 192
1344.11 197
1344.19 199
1344.28 201
1344.36 202
1344.45 203
1344.53 203
1344.61 202
1344.70 200
1344.78 196
1344.87 192
1344.95 187
1345.03 182
1345.12 175
1345.20 170
1345.29 164
1345.37 158
1345.45 152
1345.54 147
1345.62 143
1345.71 141
1345.79 141
1345.87 144
1345.96 149
1346.04 157
1346.13 168
1346.21 180
1346.29 192
1346.38 203
1346.46 213
1346.55 220
1346.63 222
1346.71 220
1346.80 214
1346.88 205
1346.97 194
1347.05 182
1347.13 170
1347.22 161
1347.30 154
1347.39 149
1347.47 146
1347.56 146
1347.64 148
1347.72 151
1347.81 154
1347.89 156
1347.98 157
1348.06 158
1348.14 158
1348.23 158
1348.31 160
1348.40 164
1348.48 170
1348.56 179
1348.65 190
1348.73 200
1348.82 209
1348.90 214
1348.99 215
1349.07 211
1349.15 203
1349.24 193
1349.32 182
1349.41 171
1349.49 161
1349.57 153
1349.66 147
1349.74 140
1349.83 134
1349.91 127
1349.99 121
1350.08 115
1350.16 110
1350.25 106
1350.33 102
1350.42 97
1350.50 92
1350.58 87
1350.67 81
1350.75 76
1350.84 73
1350.92 71
1351.01 72
1351.09 74
1351.17 77
1351.26 81
1351.34 85
1351.43 87
1351.51 90
1351.59 90
1351.68 88
1351.76 83
1351.85 76
1351.93 65
1352.02 52
1352.10 36
1352.18 19
1352.27 3
1352.35 0
1352.44 0
1352.52 0
1352.61 0
1352.69 0
1352.77 0
1352.86 0
1352.94 1
1353.03 10
1353.11 17
1353.20 24
1353.28 29
1353.36 36
1353.45 42
1353.53 49
1353.62 54
1353.70 59
1353.79 61
1353.87 63
1353.95 63
1354.04 63
1354.12 64
1354.21 65
1354.29 67
1354.38 69
1354.46 70
1354.54 71
1354.63 72
1354.71 72
1354.80 72
1354.88 70
1354.97 67
1355.05 63
1355.13 58
1355.22 52
1355.30 46
1355.39 41
1355.47 39
1355.56 39
1355.64 42
1355.72 46
1355.81 50
1355.89 54
1355.98 56
1356.06 56
1356.15 55
1356.23 52
1356.32 49
1356.40 46
1356.48 44
1356.57 43
1356.65 44
1356.74 45
1356.82 47
1356.91 47
1356.99 47
1357.07 47
1357.16 47
1357.24 50
1357.33 58
1357.41 73
1357.50 95
1357.58 123
1357.67 154
1357.75 186
1357.83 215
1357.92 238
1358.00 254
1358.09 262
1358.17 265
1358.26 265
1358.34 264
1358.43 263
1358.51 262
1358.59 262
1358.68 263
1358.76 262
1358.85 259
1358.93 255
1359.02 247
1359.10 238
1359.19 226
1359.27 213
1359.35 198
1359.44 185
1359.52 172
1359.61 162
1359.69 156
1359.78 153
1359.86 154
1359.95 159
1360.03 166
1360.11 175
1360.20 183
1360.28 190
1360.37 195
1360.45 197
1360.54 197
1360.62 194
1360.71 190
1360.79 187
1360.87 185
1360.96 183
1361.04 181
1361.13 179
1361.21 174
1361.30 168
1361.38 160
1361.47 151
1361.55 144
1361.64 139
1361.72 139
1361.80 143
1361.89 152
1361.97 163
1362.06 173
1362.14 180
1362.23 183
1362.31 181
1362.40 173
1362.48 163
1362.57 151
1362.65 139
1362.73 130
1362.82 125
1362.90 122
1362.99 123
1363.07 126
1363.16 131
1363.24 137
1363.33 144
1363.41 151
1363.50 157
1363.58 161
1363.67 164
1363.75 164
1363.83 162
1363.92 157
1364.00 151
1364.09 145
1364.17 137
1364.26 130
1364.34 123
1364.43 115
1364.51 109
1364.60 102
1364.68 97
1364.77 91
1364.85 86
1364.93 81
1365.02 76
1365.10 70
1365.19 65
1365.27 60
1365.36 56
1365.44 52
1365.53 50
1365.61 49
1365.70 49
1365.78 48
1365.87 48
1365.95 45
1366.03 41
1366.12 35
1366.20 28
1366.29 20
1366.37 14
1366.46 11
1366.54 12
1366.63 15
1366.71 22
1366.80 30
1366.88 40
1366.97 50
1367.05 61
1367.14 72
1367.22 82
1367.31 91
1367.39 98
1367.47 101
1367.56 101
1367.64 97
1367.73 91
1367.81 83
1367.90 75
1367.98 66
1368.07 57
1368.15 49
1368.24 41
1368.32 33
1368.41 25
1368.49 20
1368.58 16
1368.66 15
1368.75 15
1368.83 16
1368.92 18
1369.00 19
1369.08 21
1369.17 21
1369.25 22
1369.34 23
1369.42 24
1369.51 26
1369.59 26
1369.68 25
1369.76 21
1369.85 16
1369.93 9
1370.02 0
1370.10 0
1370.19 0
1370.27 0
1370.36 0
1370.44 0
1370.53 0
1370.61 0
1370.70 3
1370.78 15
1370.87 27
1370.95 37
1371.04 44
1371.12 48
1371.20 50
1371.29 50
1371.37 48
1371.46 46
1371.54 41
1371.63 36
1371.71 29
1371.80 21
1371.88 14
1371.97 8
1372.05 4
1372.14 3
1372.22 5
1372.31 8
1372.39 11
1372.48 13
1372.56 13
1372.65 11
1372.73 8
1372.82 6
1372.90 6
1372.99 9
1373.07 15
1373.16 24
1373.24 34
1373.33 44
1373.41 53
1373.50 59
1373.58 61
1373.67 59
1373.75 54
1373.84 48
1373.92 41
1374.01 36
1374.09 35
1374.18 38
1374.26 47
1374.35 62
1374.43 81
1374.52 103
1374.60 127
1374.69 150
1374.77 172
1374.85 190
1374.94 204
1375.02 213
1375.11 217
1375.19 217
1375.28 213
1375.36 207
1375.45 199
1375.53 190
1375.62 181
1375.70 171
1375.79 161
1375.87 151
1375.96 142
1376.04 135
1376.13 130
1376.21 128
1376.30 129
1376.38 133
1376.47 138
1376.55 144
1376.64 149
1376.72 154
1376.81 158
1376.89 161
1376.98 165
1377.06 169
1377.15 173
1377.23 179
1377.32 184
1377.40 190
1377.49 196
1377.57 203
1377.66 210
1377.74 218
1377.83 224
1377.91 229
1378.00 229
1378.08 225
1378.17 217
1378.25 206
1378.34 195
1378.42 186
1378.51 181
1378.59 181
1378.68 185
1378.77 193
1378.85 203
1378.94 213
1379.02 225
1379.11 236
1379.19 245
1379.28 254
1379.36 259
1379.45 261
1379.53 260
1379.62 255
1379.70 249
1379.79 242
1379.87 237
1379.96 234
1380.04 233
1380.13 233
1380.21 233
1380.30 233
1380.38 232
1380.47 229
1380.55 224
1380.64 219
1380.72 213
1380.81 207
1380.89 198
1380.98 190
1381.06 180
1381.15 172
1381.23 165
1381.32 161
1381.40 161
1381.49 165
1381.57 171
1381.66 181
1381.74 191
1381.83 201
1381.91 210
1382.00 216
1382.08 218
1382.17 216
1382.25 209
1382.34 197
1382.43 181
1382.51 162
1382.60 142
1382.68 123
1382.77 107
1382.85 95
1382.94 88
1383.02 86
1383.11 87
1383.19 90
1383.28 93
1383.36 93
1383.45 89
1383.53 81
1383.62 69
1383.70 53
1383.79 37
1383.87 22
1383.96 9
1384.04 0
1384.13 0
1384.21 0
1384.30 0
1384.39 0
1384.47 0
1384.56 0
1384.64 0
1384.73 0
1384.81 3
1384.90 11
1384.98 19
1385.07 25
1385.15 29
1385.24 29
1385.32 26
1385.41 21
1385.49 16
1385.58 12
1385.66 10
1385.75 10
1385.83 12
1385.92 16
1386.01 19
1386.09 23
1386.18 27
1386.26 28
1386.35 28
1386.43 26
1386.52 22
1386.60 15
1386.69 6
1386.77 0
1386.86 0
1386.94 0
1387.03 0
1387.11 0
1387.20 0
1387.28 4
1387.37 15
1387.46 26
1387.54 36
1387.63 45
1387.71 54
1387.80 62
1387.88 69
1387.97 76
1388.05 82
1388.14 88
1388.22 93
1388.31 96
1388.39 97
1388.48 95
1388.56 88
1388.65 77
1388.74 63
1388.82 45
1388.91 27
1388.99 11
1389.08 0
1389.16 0
1389.25 0
1389.33 0
1389.42 0
1389.50 1
1389.59 8
1389.67 15
1389.76 21
1389.85 24
1389.93 26
1390.02 27
1390.10 27
1390.19 26
1390.27 25
1390.36 23
1390.44 21
1390.53 17
1390.61 13
1390.70 8
1390.79 1
1390.87 0
1390.96 0
1391.04 0
1391.13 0
1391.21 0
1391.30 0
1391.38 0
1391.47 6
1391.55 10
1391.64 12
1391.73 11
1391.81 10
1391.90 11
1391.98 13
1392.07 18
1392.15 25
1392.24 33
1392.32 39
1392.41 42
1392.49 41
1392.58 37
1392.67 31
1392.75 24
1392.84 17
1392.92 11
1393.01 6
1393.09 2
1393.18 0
1393.26 0
1393.35 0
1393.44 0
1393.52 0
1393.61 0
1393.69 6
1393.78 12
1393.86 18
1393.95 23
1394.03 28
1394.12 33
1394.20 40
1394.29 48
1394.38 58
1394.46 68
1394.55 76
1394.63 83
1394.72 86
1394.80 87
1394.89 85
1394.97 82
1395.06 77
1395.15 73
1395.23 70
1395.32 69
1395.40 68
1395.49 69
1395.57 72
1395.66 75
1395.74 79
1395.83 82
1395.92 85
1396.00 86
1396.09 87
1396.17 86
1396.26 82
1396.34 78
1396.43 71
1396.52 62
1396.60 51
1396.69 39
1396.77 27
1396.86 16
1396.94 8
1397.03 2
1397.11 0
1397.20 0
1397.29 0
1397.37 0
1397.46 0
1397.54 0
1397.63 0
1397.71 0
1397.80 0
1397.89 0
1397.97 0
1398.06 4
1398.14 11
1398.23 20
1398.31 31
1398.40 42
1398.49 53
1398.57 64
1398.66 71
1398.74 75
1398.83 77
1398.91 77
1399.00 76
1399.08 76
1399.17 79
1399.26 86
1399.34 96
1399.43 108
1399.51 122
1399.60 135
1399.68 145
1399.77 152
1399.86 155
1399.94 156
1400.03 155
1400.11 154
1400.20 155
1400.28 159
1400.37 164
1400.46 170
1400.54 175
1400.63 178
1400.71 175
1400.80 167
1400.88 155
1400.97 139
1401.06 122
1401.14 105
1401.23 91
1401.31 79
1401.40 72
1401.49 70
1401.57 74
1401.66 84
1401.74 98
1401.83 117
1401.91 138
1402.00 157
1402.09 173
1402.17 184
1402.26 189
1402.34 189
1402.43 186
1402.51 182
1402.60 177
1402.69 174
1402.77 170
1402.86 165
1402.94 160
1403.03 154
1403.12 148
1403.20 143
1403.29 143
1403.37 147
1403.46 157
1403.54 170
1403.63 185
1403.72 200
1403.80 212
1403.89 220
1403.97 223
1404.06 223
1404.15 220
1404.23 216
1404.32 211
1404.40 204
1404.49 197
1404.57 188
1404.66 178
1404.75 168
1404.83 159
1404.92 151
1405.00 146
1405.09 143
1405.18 140
1405.26 138
1405.35 135
1405.43 132
1405.52 129
1405.60 128
1405.69 128
1405.78 130
1405.86 135
1405.95 142
1406.03 150
1406.12 159
1406.21 168
1406.29 177
1406.38 184
1406.46 188
1406.55 190
1406.64 190
1406.72 187
1406.81 184
1406.89 180
1406.98 178
1407.07 177
1407.15 178
1407.24 180
1407.32 181
1407.41 180
1407.49 178
1407.58 174
1407.67 167
1407.75 160
1407.84 153
1407.92 146
1408.01 139
1408.10 132
1408.18 124
1408.27 114
1408.35 103
1408.44 91
1408.53 79
1408.61 67
1408.70 59
1408.78 53
1408.87 50
1408.96 50
1409.04 53
1409.13 57
1409.21 61
1409.30 65
1409.39 68
1409.47 71
1409.56 73
1409.64 74
1409.73 75
1409.82 76
1409.90 76
1409.99 76
1410.07 76
1410.16 77
1410.25 79
1410.33 82
1410.42 85
1410.50 88
1410.59 90
1410.68 92
1410.76 93
1410.85 94
1410.93 94
1411.02 95
1411.11 97
1411.19 99
1411.28 101
1411.37 104
1411.45 108
1411.54 113
1411.62 118
1411.71 123
1411.80 128
1411.88 133
1411.97 135
1412.05 136
1412.14 134
1412.23 131
1412.31 128
1412.40 126
1412.48 124
1412.57 123
1412.66 122
1412.74 119
1412.83 115
1412.91 107
1413.00 98
1413.09 89
1413.17 81
1413.26 77
1413.35 76
1413.43 78
1413.52 81
1413.60 85
1413.69 88
1413.78 89
1413.86 89
1413.95 88
1414.03 86
1414.12 86
1414.21 86
1414.29 85
1414.38 84
1414.47 81
1414.55 75
1414.64 66
1414.72 55
1414.81 44
1414.90 34
1414.98 27
1415.07 25
1415.15 26
1415.24 30
1415.33 36
1415.41 40
1415.50 42
1415.59 40
1415.67 33
1415.76 24
1415.84 14
1415.93 3
1416.02 0
1416.10 0
1416.19 0
1416.28 0
1416.36 0
1416.45 0
1416.53 0
1416.62 0
1416.71 0
1416.79 4
1416.88 10
1416.97 16
1417.05 24
1417.14 34
1417.22 44
1417.31 55
1417.40 67
1417.48 78
1417.57 88
1417.65 97
1417.74 103
1417.83 108
1417.91 110
1418.00 110
1418.09 107
1418.17 102
1418.26 95
1418.35 88
1418.43 80
1418.52 72
1418.60 64
1418.69 57
1418.78 51
1418.86 46
1418.95 42
1419.04 42
1419.12 45
1419.21 52
1419.29 64
1419.38 77
1419.47 92
1419.55 105
1419.64 115
1419.73 120
1419.81 119
1419.90 112
1419.98 102
1420.07 89
1420.16 76
1420.24 65
1420.33 55
1420.42 48
1420.50 44
1420.59 44
1420.68 49
1420.76 58
1420.85 71
1420.93 89
1421.02 109
1421.11 128
1421.19 144
1421.28 155
1421.37 161
1421.45 160
1421.54 154
1421.63 145
1421.71 134
1421.80 124
1421.88 116
1421.97 111
1422.06 109
1422.14 110
1422.23 112
1422.32 115
1422.40 117
1422.49 118
1422.58 120
1422.66 121
1422.75 123
1422.84 126
1422.92 129
1423.01 133
1423.09 135
1423.18 135
1423.27 132
1423.35 126
1423.44 116
1423.53 105
1423.61 91
1423.70 78
1423.79 67
1423.87 58
1423.96 52
1424.05 49
1424.13 49
1424.22 52
1424.30 56
1424.39 63
1424.48 70
1424.56 79
1424.65 90
1424.74 104
1424.82 121
1424.91 141
1425.00 163
1425.08 186
1425.17 206
1425.26 222
1425.34 232
1425.43 236
1425.52 235
1425.60 230
1425.69 223
1425.77 215
1425.86 206
1425.95 198
1426.03 189
1426.12 181
1426.21 173
1426.29 166
1426.38 162
1426.47 159
1426.55 157
1426.64 155
1426.73 151
1426.81 144
1426.90 136
1426.99 127
1427.07 119
1427.16 114
1427.25 112
1427.33 114
1427.42 118
1427.51 124
1427.59 130
1427.68 136
1427.77 141
1427.85 146
1427.94 151
1428.02 157
1428.11 162
1428.20 167
1428.28 171
1428.37 174
1428.46 177
1428.54 180
1428.63 181
1428.72 183
1428.80 183
1428.89 182
1428.98 180
1429.06 177
1429.15 172
1429.24 167
1429.32 161
1429.41 155
1429.50 150
1429.58 147
1429.67 145
1429.76 146
1429.84 148
1429.93 151
1430.02 156
1430.10 162
1430.19 169
1430.28 176
1430.36 183
1430.45 189
1430.54 192
1430.62 192
1430.71 189
1430.80 183
1430.88 175
1430.97 166
1431.06 157
1431.14 149
1431.23 140
1431.32 131
1431.40 120
1431.49 108
1431.58 94
1431.66 81
1431.75 71
1431.84 65
1431.92 64
1432.01 68
1432.10 75
1432.18 85
1432.27 95
1432.36 105
1432.44 114
1432.53 122
1432.62 131
1432.70 140
1432.79 149
1432.88 160
1432.96 171
1433.05 182
1433.14 193
1433.22 203
1433.31 210
1433.40 215
1433.48 215
1433.57 210
1433.66 202
1433.74 191
1433.83 179
1433.92 169
1434.00 162
1434.09 158
1434.18 156
1434.26 156
1434.35 155
1434.44 153
1434.52 147
1434.61 139
1434.70 129
1434.79 120
1434.87 112
1434.96 104
1435.05 99
1435.13 94
1435.22 91
1435.31 88
1435.39 86
1435.48 86
1435.57 87
1435.65 90
1435.74 96
1435.83 103
1435.91 111
1436.00 119
1436.09 125
1436.17 130
1436.26 133
1436.35 134
1436.43 133
1436.52 130
1436.61 125
1436.70 117
1436.78 107
1436.87 96
1436.96 84
1437.04 73
1437.13 63
1437.22 58
1437.30 58
1437.39 63
1437.48 71
1437.56 79
1437.65 86
1437.74 89
1437.82 86
1437.91 79
1438.00 67
1438.08 53
1438.17 39
1438.26 27
1438.35 17
1438.43 10
1438.52 5
1438.61 0
1438.69 0
1438.78 0
1438.87 0
1438.95 0
1439.04 0
1439.13 0
1439.21 0
1439.30 0
1439.39 5
1439.48 15
1439.56 25
1439.65 34
1439.74 40
1439.82 45
1439.91 48
1440.00 50
1440.08 51
1440.17 53
1440.26 54
1440.34 56
1440.43 58
1440.52 59
1440.61 61
1440.69 63
1440.78 67
1440.87 75
1440.95 88
1441.04 106
1441.13 127
1441.21 151
1441.30 174
1441.39 195
1441.47 210
1441.56 218
1441.65 219
1441.74 215
1441.82 205
1441.91 192
1442.00 177
1442.08 162
1442.17 147
1442.26 134
1442.34 122
1442.43 111
1442.52 100
1442.61 89
1442.69 79
1442.78 72
1442.87 68
1442.95 70
1443.04 77
1443.13 89
1443.21 105
1443.30 121
1443.39 133
1443.48 139
1443.56 136
1443.65 126
1443.74 108
1443.82 86
1443.91 63
1444.00 43
1444.09 26
1444.17 16
1444.26 11
1444.35 13
1444.43 21
1444.52 35
1444.61 53
1444.69 75
1444.78 99
1444.87 122
1444.96 143
1445.04 159
1445.13 170
1445.22 174
1445.30 172
1445.39 165
1445.48 155
1445.57 143
1445.65 130
1445.74 119
1445.83 111
1445.91 107
1446.00 108
1446.09 115
1446.18 128
1446.26 145
1446.35 167
1446.44 192
1446.52 217
1446.61 242
1446.70 264
1446.79 284
1446.87 301
1446.96 314
1447.05 324
1447.13 332
1447.22 336
1447.31 338
1447.40 339
1447.48 339
1447.57 340
1447.66 343
1447.74 349
1447.83 357
1447.92 366
1448.01 376
1448.09 385
1448.18 392
1448.27 396
1448.35 400
1448.44 402
1448.53 406
1448.62 412
1448.70 420
1448.79 429
1448.88 440
1448.96 450
1449.05 457
1449.14 461
1449.23 460
1449.31 455
1449.40 449
1449.49 442
1449.58 437
1449.66 433
1449.75 431
1449.84 429
1449.92 425
1450.01 419
1450.10 410
1450.19 400
1450.27 391
1450.36 383
1450.45 377
1450.53 372
1450.62 368
1450.71 364
1450.80 358
1450.88 350
1450.97 342
1451.06 333
1451.15 324
1451.23 316
1451.32 309
1451.41 303
1451.49 297
1451.58 291
1451.67 284
1451.76 277
1451.84 269
1451.93 261
1452.02 251
1452.11 240
1452.19 228
1452.28 214
1452.37 200
1452.46 185
1452.54 172
1452.63 161
1452.72 154
1452.80 151
1452.89 150
1452.98 149
1453.07 148
1453.15 143
1453.24 135
1453.33 124
1453.42 112
1453.50 101
1453.59 95
1453.68 92
1453.77 94
1453.85 99
1453.94 105
1454.03 109
1454.11 110
1454.20 108
1454.29 102
1454.38 95
1454.46 88
1454.55 82
1454.64 79
1454.73 79
1454.81 83
1454.90 88
1454.99 94
1455.08 99
1455.16 100
1455.25 97
1455.34 88
1455.43 75
1455.51 59
1455.60 43
1455.69 29
1455.77 18
1455.86 13
1455.95 14
1456.04 20
1456.12 29
1456.21 40
1456.30 52
1456.39 63
1456.47 74
1456.56 82
1456.65 88
1456.74 93
1456.82 96
1456.91 100
1457.00 103
1457.09 107
1457.17 111
1457.26 116
1457.35 122
1457.44 127
1457.52 133
1457.61 141
1457.70 148
1457.79 157
1457.87 165
1457.96 174
1458.05 183
1458.14 192
1458.22 201
1458.31 208
1458.40 216
1458.49 222
1458.57 228
1458.66 232
1458.75 233
1458.84 233
1458.92 229
1459.01 222
1459.10 213
1459.19 202
1459.27 190
1459.36 178
1459.45 167
1459.54 158
1459.62 148
1459.71 139
1459.80 128
1459.89 117
1459.97 104
1460.06 92
1460.15 80
1460.24 69
1460.32 60
1460.41 52
1460.50 46
1460.59 41
1460.67 37
1460.76 34
1460.85 33
1460.94 34
1461.02 37
1461.11 42
1461.20 49
1461.29 57
1461.37 66
1461.46 75
1461.55 81
1461.64 85
1461.72 83
1461.81 76
1461.90 64
1461.99 47
1462.08 29
1462.16 10
1462.25 0
1462.34 0
1462.43 0
1462.51 0
1462.60 0
1462.69 0
1462.78 0
1462.86 4
1462.95 12
1463.04 19
1463.13 21
1463.21 21
1463.30 16
1463.39 9
1463.48 0
1463.56 0
1463.65 0
1463.74 0
1463.83 0
1463.92 0
1464.00 12
1464.09 27
1464.18 42
1464.27 53
1464.35 60
1464.44 63
1464.53 62
1464.62 61
1464.70 60
1464.79 62
1464.88 67
1464.97 75
1465.05 86
1465.14 99
1465.23 111
1465.32 122
1465.41 131
1465.49 139
1465.58 145
1465.67 149
1465.76 152
1465.84 152
1465.93 150
1466.02 145
1466.11 137
1466.20 126
1466.28 115
1466.37 104
1466.46 97
1466.55 94
1466.63 96
1466.72 102
1466.81 110
1466.90 117
1466.98 121
1467.07 121
1467.16 116
1467.25 107
1467.34 96
1467.42 86
1467.51 79
1467.60 76
1467.69 77
1467.77 82
1467.86 89
1467.95 97
1468.04 102
1468.13 106
1468.21 106
1468.30 102
1468.39 97
1468.48 91
1468.56 85
1468.65 79
1468.74 74
1468.83 70
1468.92 65
1469.00 60
1469.09 54
1469.18 47
1469.27 40
1469.35 36
1469.44 33
1469.53 33
1469.62 36
1469.71 41
1469.79 48
1469.88 55
1469.97 60
1470.06 64
1470.15 66
1470.23 67
1470.32 66
1470.41 65
1470.50 63
1470.58 62
1470.67 60
1470.76 57
1470.85 54
1470.94 51
1471.02 50
1471.11 49
1471.20 50
1471.29 52
1471.38 54
1471.46 56
1471.55 58
1471.64 60
1471.73 60
1471.81 60
1471.90 59
1471.99 58
1472.08 56
1472.17 52
1472.25 48
1472.34 43
1472.43 39
1472.52 35
1472.61 32
1472.69 31
1472.78 33
1472.87 37
1472.96 44
1473.05 55
1473.13 69
1473.22 86
1473.31 105
1473.40 125
1473.49 141
1473.57 154
1473.66 161
1473.75 162
1473.84 159
1473.92 152
1474.01 145
1474.10 139
1474.19 135
1474.28 133
1474.36 132
1474.45 132
1474.54 133
1474.63 132
1474.72 131
1474.80 128
1474.89 122
1474.98 115
1475.07 107
1475.16 96
1475.24 85
1475.33 73
1475.42 61
1475.51 50
1475.60 41
1475.68 33
1475.77 26
1475.86 21
1475.95 17
1476.04 13
1476.12 8
1476.21 2
1476.30 0
1476.39 0
1476.48 0
1476.56 0
1476.65 0
1476.74 0
1476.83 0
1476.92 0
1477.00 12
1477.09 27
1477.18 43
1477.27 60
1477.36 75
1477.45 88
1477.53 96
1477.62 102
1477.71 105
1477.80 107
1477.89 111
1477.97 116
1478.06 125
1478.15 134
1478.24 143
1478.33 149
1478.41 150
1478.50 147
1478.59 140
1478.68 132
1478.77 124
1478.85 119
1478.94 116
1479.03 115
1479.12 114
1479.21 113
1479.29 110
1479.38 107
1479.47 104
1479.56 103
1479.65 105
1479.74 110
1479.82 120
1479.91 133
1480.00 147
1480.09 161
1480.18 173
1480.26 182
1480.35 187
1480.44 189
1480.53 187
1480.62 185
1480.71 183
1480.79 183
1480.88 184
1480.97 189
1481.06 196
1481.15 204
1481.23 212
1481.32 219
1481.41 224
1481.50 226
1481.59 225
1481.67 220
1481.76 213
1481.85 205
1481.94 196
1482.03 188
1482.12 181
1482.20 176
1482.29 173
1482.38 171
1482.47 169
1482.56 167
1482.65 165
1482.73 161
1482.82 157
1482.91 152
1483.00 149
1483.09 147
1483.17 147
1483.26 149
1483.35 153
1483.44 158
1483.53 163
1483.62 168
1483.70 170
1483.79 172
1483.88 172
1483.97 171
1484.06 170
1484.15 167
1484.23 162
1484.32 157
1484.41 151
1484.50 146
1484.59 144
1484.67 147
1484.76 158
1484.85 176
1484.94 200
1485.03 228
1485.12 255
1485.20 279
1485.29 296
1485.38 305
1485.47 307
1485.56 304
1485.65 299
1485.73 295
1485.82 293
1485.91 294
1486.00 300
1486.09 311
1486.18 325
1486.26 342
1486.35 359
1486.44 376
1486.53 389
1486.62 398
1486.71 400
1486.79 397
1486.88 389
1486.97 378
1487.06 364
1487.15 348
1487.24 332
1487.32 316
1487.41 301
1487.50 289
1487.59 278
1487.68 270
1487.77 264
1487.85 260
1487.94 255
1488.03 249
1488.12 242
1488.21 234
1488.30 228
1488.38 224
1488.47 225
1488.56 231
1488.65 241
1488.74 253
1488.83 264
1488.91 270
1489.00 269
1489.09 263
1489.18 251
1489.27 237
1489.36 223
1489.45 211
1489.53 203
1489.62 200
1489.71 198
1489.80 196
1489.89 192
1489.98 186
1490.06 178
1490.15 169
1490.24 161
1490.33 154
1490.42 152
1490.51 153
1490.59 159
1490.68 166
1490.77 175
1490.86 184
1490.95 192
1491.04 198
1491.13 202
1491.21 204
1491.30 203
1491.39 198
1491.48 189
1491.57 176
1491.66 161
1491.74 143
1491.83 125
1491.92 111
1492.01 101
1492.10 98
1492.19 100
1492.28 107
1492.36 115
1492.45 123
1492.54 129
1492.63 130
1492.72 126
1492.81 120
1492.90 112
1492.98 106
1493.07 102
1493.16 101
1493.25 100
1493.34 100
1493.43 99
1493.52 94
1493.60 85
1493.69 74
1493.78 62
1493.87 51
1493.96 44
1494.05 41
1494.13 43
1494.22 50
1494.31 61
1494.40 74
1494.49 89
1494.58 103
1494.67 117
1494.75 130
1494.84 142
1494.93 153
1495.02 162
1495.11 168
1495.20 171
1495.29 170
1495.38 166
1495.46 159
1495.55 150
1495.64 143
1495.73 137
1495.82 133
1495.91 131
1496.00 128
1496.08 124
1496.17 118
1496.26 109
1496.35 100
1496.44 93
1496.53 88
1496.62 88
1496.70 91
1496.79 97
1496.88 104
1496.97 109
1497.06 113
1497.15 113
1497.24 110
1497.32 106
1497.41 101
1497.50 95
1497.59 91
1497.68 87
1497.77 85
1497.86 85
1497.95 87
1498.03 91
1498.12 97
1498.21 102
1498.30 106
1498.39 108
1498.48 106
1498.57 100
1498.65 91
1498.74 82
1498.83 75
1498.92 71
1499.01 70
1499.10 73
1499.19 78
1499.28 84
1499.36 91
1499.45 97
1499.54 105
1499.63 113
1499.72 125
1499.81 140
1499.90 158
1499.99 178
1500.07 198
1500.16 216
1500.25 230
1500.34 239
1500.43 241
1500.52 237
1500.61 228
1500.70 214
1500.78 197
1500.87 178
1500.96 160
1501.05 145
1501.14 133
1501.23 127
1501.32 125
1501.41 127
1501.49 134
1501.58 144
1501.67 157
1501.76 172
1501.85 187
1501.94 202
1502.03 216
1502.12 225
1502.20 230
1502.29 230
1502.38 226
1502.47 219
1502.56 212
1502.65 206
1502.74 202
1502.83 201
1502.91 202
1503.00 205
1503.09 208
1503.18 212
1503.27 216
1503.36 218
1503.45 219
1503.54 217
1503.63 212
1503.71 206
1503.80 199
1503.89 192
1503.98 187
1504.07 185
1504.16 187
1504.25 191
1504.34 195
1504.43 199
1504.51 202
1504.60 201
1504.69 199
1504.78 194
1504.87 189
1504.96 183
1505.05 178
1505.14 173
1505.22 169
1505.31 165
1505.40 162
1505.49 160
1505.58 161
1505.67 163
1505.76 168
1505.85 174
1505.94 181
1506.02 187
1506.11 192
1506.20 196
1506.29 198
1506.38 199
1506.47 198
1506.56 195
1506.65 191
1506.74 188
1506.83 185
1506.91 184
1507.00 185
1507.09 189
1507.18 194
1507.27 200
1507.36 206
1507.45 212
1507.54 216
1507.63 219
1507.71 219
1507.80 217
1507.89 213
1507.98 208
1508.07 203
1508.16 198
1508.25 195
1508.34 192
1508.43 190
1508.52 188
1508.60 184
1508.69 179
1508.78 172
1508.87 165
1508.96 160
1509.05 157
1509.14 157
1509.23 161
1509.32 166
1509.41 173
1509.49 180
1509.58 185
1509.67 190
1509.76 194
1509.85 200
1509.94 209
1510.03 220
1510.12 234
1510.21 249
1510.30 264
1510.38 277
1510.47 287
1510.56 295
1510.65 301
1510.74 305
1510.83 309
1510.92 312
1511.01 313
1511.10 310
1511.19 301
1511.27 287
1511.36 267
1511.45 242
1511.54 215
1511.63 190
1511.72 169
1511.81 154
1511.90 145
1511.99 142
1512.08 143
1512.17 146
1512.25 151
1512.34 157
1512.43 165
1512.52 176
1512.61 188
1512.70 202
1512.79 215
1512.88 226
1512.97 233
1513.06 235
1513.15 234
1513.23 229
1513.32 222
1513.41 214
1513.50 206
1513.59 199
1513.68 193
1513.77 190
1513.86 188
1513.95 188
1514.04 187
1514.13 186
1514.22 182
1514.30 177
1514.39 170
1514.48 162
1514.57 154
1514.66 147
1514.75 142
1514.84 137
1514.93 131
1515.02 125
1515.11 117
1515.20 110
1515.29 102
1515.37 95
1515.46 89
1515.55 85
1515.64 82
1515.73 81
1515.82 80
1515.91 78
1516.00 76
1516.09 73
1516.18 69
1516.27 66
1516.36 62
1516.44 58
1516.53 56
1516.62 55
1516.71 55
1516.80 54
1516.89 52
1516.98 48
1517.07 41
1517.16 32
1517.25 22
1517.34 11
1517.43 2
1517.52 0
1517.60 0
1517.69 0
1517.78 0
1517.87 0
1517.96 0
1518.05 0
1518.14 0
1518.23 8
1518.32 26
1518.41 46
1518.50 63
1518.59 76
1518.68 85
1518.77 89
1518.85 90
1518.94 89
1519.03 90
1519.12 92
1519.21 95
1519.30 99
1519.39 102
1519.48 104
1519.57 104
1519.66 102
1519.75 100
1519.84 98
1519.93 98
1520.02 100
1520.10 102
1520.19 105
1520.28 107
1520.37 105
1520.46 101
1520.55 92
1520.64 82
1520.73 72
1520.82 65
1520.91 62
1521.00 65
1521.09 72
1521.18 83
1521.27 95
1521.36 105
1521.45 110
1521.53 111
1521.62 106
1521.71 98
1521.80 89
1521.89 80
1521.98 74
1522.07 71
1522.16 71
1522.25 74
1522.34 77
1522.43 79
1522.52 78
1522.61 76
1522.70 70
1522.79 62
1522.88 53
1522.96 43
1523.05 33
1523.14 24
1523.23 15
1523.32 7
1523.41 0
1523.50 0
1523.59 0
1523.68 0
1523.77 0
1523.86 0
1523.95 0
1524.04 0
1524.13 0
1524.22 5
1524.31 18
1524.40 33
1524.48 48
1524.57 63
1524.66 75
1524.75 82
1524.84 87
1524.93 88
1525.02 87
1525.11 86
1525.20 85
1525.29 86
1525.38 86
1525.47 85
1525.56 81
1525.65 76
1525.74 69
1525.83 64
1525.92 61
1526.01 62
1526.10 67
1526.18 73
1526.27 79
1526.36 83
1526.45 82
1526.54 77
1526.63 70
1526.72 62
1526.81 56
1526.90 53
1526.99 52
1527.08 53
1527.17 55
1527.26 56
1527.35 56
1527.44 53
1527.53 48
1527.62 40
1527.71 29
1527.80 17
1527.89 4
1527.98 0
1528.06 0
1528.15 0
1528.24 0
1528.33 0
1528.42 0
1528.51 0
1528.60 4
1528.69 11
1528.78 16
1528.87 19
1528.96 20
1529.05 21
1529.14 23
1529.23 25
1529.32 30
1529.41 38
1529.50 48
1529.59 60
1529.68 73
1529.77 86
1529.86 96
1529.95 102
1530.04 105
1530.13 102
1530.22 94
1530.30 84
1530.39 73
1530.48 62
1530.57 55
1530.66 51
1530.75 50
1530.84 54
1530.93 60
1531.02 69
1531.11 80
1531.20 92
1531.29 104
1531.38 117
1531.47 130
1531.56 141
1531.65 151
1531.74 158
1531.83 162
1531.92 164
1532.01 163
1532.10 158
1532.19 149
1532.28 138
1532.37 124
1532.46 108
1532.55 92
1532.64 75
1532.73 59
1532.82 45
1532.90 34
1532.99 25
1533.08 21
1533.17 23
1533.26 30
1533.35 42
1533.44 57
1533.53 73
1533.62 86
1533.71 95
1533.80 97
1533.89 93
1533.98 87
1534.07 80
1534.16 76
1534.25 76
1534.34 78
1534.43 82
1534.52 83
1534.61 80
1534.70 71
1534.79 57
1534.88 40
1534.97 23
1535.06 10
1535.15 1
1535.24 0
1535.33 1
1535.42 9
1535.51 19
1535.60 30
1535.69 42
1535.78 54
1535.87 68
1535.96 83
1536.05 100
1536.14 119
1536.23 139
1536.32 158
1536.40 173
1536.49 181
1536.58 184
1536.67 179
1536.76 171
1536.85 161
1536.94 153
1537.03 150
1537.12 150
1537.21 155
1537.30 162
1537.39 167
1537.48 171
1537.57 171
1537.66 170
1537.75 169
1537.84 167
1537.93 166
1538.02 166
1538.11 166
1538.20 165
1538.29 163
1538.38 161
1538.47 160
1538.56 159
1538.65 161
1538.74 164
1538.83 167
1538.92 171
1539.01 173
1539.10 173
1539.19 171
1539.28 167
1539.37 163
1539.46 160
1539.55 160
1539.64 164
1539.73 170
1539.82 179
1539.91 189
1540.00 199
1540.09 209
1540.18 219
1540.27 228
1540.36 236
1540.45 246
1540.54 255
1540.63 265
1540.72 275
1540.81 286
1540.90 300
1540.99 317
1541.08 337
1541.17 359
1541.26 382
1541.35 403
1541.44 418
1541.53 427
1541.62 428
1541.71 423
1541.80 414
1541.89 405
1541.98 396
1542.07 391
1542.16 390
1542.25 392
1542.34 396
1542.43 400
1542.52 402
1542.61 403
1542.70 400
1542.79 396
1542.88 388
1542.97 378
1543.06 366
1543.15 354
1543.24 341
1543.33 330
1543.42 319
1543.51 312
1543.60 308
1543.69 306
1543.78 306
1543.87 305
1543.96 303
1544.05 299
1544.14 291
1544.23 282
1544.32 273
1544.41 264
1544.50 256
1544.59 251
1544.68 247
1544.77 244
1544.86 243
1544.95 243
1545.04 243
1545.13 244
1545.22 246
1545.31 248
1545.40 249
1545.49 248
1545.58 244
1545.67 238
1545.76 228
1545.85 215
1545.94 199
1546.03 184
1546.12 168
1546.21 154
1546.30 141
1546.39 130
1546.48 122
1546.57 118
1546.66 118
1546.75 124
1546.84 135
1546.93 150
1547.02 166
1547.11 181
1547.20 191
1547.29 195
1547.38 191
1547.47 182
1547.56 169
1547.65 155
1547.74 140
1547.83 125
1547.92 112
1548.01 101
1548.10 90
1548.19 80
1548.28 71
1548.37 63
1548.46 56
1548.55 51
1548.64 48
1548.73 47
1548.82 49
1548.91 54
1549.00 61
1549.09 68
1549.18 73
1549.27 77
1549.36 77
1549.45 74
1549.54 69
1549.63 64
1549.72 62
1549.81 61
1549.90 64
1549.99 67
1550.08 71
1550.18 72
1550.27 70
1550.36 66
1550.45 60
1550.54 55
1550.63 53
1550.72 55
1550.81 62
1550.90 74
1550.99 89
1551.08 106
1551.17 122
1551.26 134
1551.35 141
1551.44 141
1551.53 134
1551.62 120
1551.71 101
1551.80 78
1551.89 55
1551.98 33
1552.07 13
1552.16 0
1552.25 0
1552.34 0
1552.43 0
1552.52 0
1552.61 0
1552.70 0
1552.79 0
1552.88 0
1552.97 10
1553.06 21
1553.15 33
1553.24 43
1553.33 52
1553.42 59
1553.51 65
1553.60 70
1553.69 76
1553.79 82
1553.88 89
1553.97 96
1554.06 101
1554.15 102
1554.24 99
1554.33 89
1554.42 74
1554.51 54
1554.60 31
1554.69 10
1554.78 0
1554.87 0
1554.96 0
1555.05 0
1555.14 0
1555.23 0
1555.32 14
1555.41 29
1555.50 43
1555.59 56
1555.68 66
1555.77 74
1555.86 77
1555.95 77
1556.04 73
1556.13 68
1556.22 62
1556.31 59
1556.41 61
1556.50 67
1556.59 77
1556.68 88
1556.77 97
1556.86 102
1556.95 103
1557.04 99
1557.13 94
1557.22 90
1557.31 89
1557.40 95
1557.49 106
1557.58 121
1557.67 138
1557.76 156
1557.85 172
1557.94 185
1558.03 195
1558.12 202
1558.21 205
1558.30 203
1558.39 195
1558.48 181
1558.58 160
1558.67 134
1558.76 106
1558.85 79
1558.94 55
1559.03 37
1559.12 26
1559.21 18
1559.30 14
1559.39 11
1559.48 9
1559.57 6
1559.66 4
1559.75 5
1559.84 9
1559.93 16
1560.02 25
1560.11 34
1560.20 40
1560.29 42
1560.38 39
1560.48 31
1560.57 19
1560.66 6
1560.75 0
1560.84 0
1560.93 0
1561.02 0
1561.11 0
1561.20 0
1561.29 0
1561.38 0
1561.47 16
1561.56 41
1561.65 65
1561.74 87
1561.83 103
1561.92 112
1562.01 114
1562.10 112
1562.20 106
1562.29 99
1562.38 94
1562.47 93
1562.56 95
1562.65 101
1562.74 109
1562.83 118
1562.92 127
1563.01 134
1563.10 141
1563.19 147
1563.28 156
1563.37 170
1563.46 193
1563.55 224
1563.64 261
1563.73 303
1563.83 344
1563.92 380
1564.01 411
1564.10 433
1564.19 450
1564.28 463
1564.37 475
1564.46 487
1564.55 500
1564.64 515
1564.73 530
1564.82 545
1564.91 560
1565.00 575
1565.09 590
1565.18 607
1565.28 626
1565.37 648
1565.46 672
1565.55 697
1565.64 724
1565.73 751
1565.82 777
1565.91 804
1566.00 830
1566.09 858
1566.18 886
1566.27 916
1566.36 947
1566.45 981
1566.54 1015
1566.64 1049
1566.73 1082
1566.82 1114
1566.91 1143
1567.00 1170
1567.09 1195
1567.18 1220
1567.27 1246
1567.36 1273
1567.45 1302
1567.54 1334
1567.63 1368
1567.72 1404
1567.81 1440
1567.91 1473
1568.00 1504
1568.09 1531
1568.18 1553
1568.27 1572
1568.36 1587
1568.45 1600
1568.54 1609
1568.63 1617
1568.72 1623
1568.81 1627
1568.90 1629
1568.99 1629
1569.08 1629
1569.18 1630
1569.27 1630
1569.36 1630
1569.45 1630
1569.54 1628
1569.63 1623
1569.72 1615
1569.81 1603
1569.90 1587
1569.99 1569
1570.08 1550
1570.17 1530
1570.26 1512
1570.36 1493
1570.45 1475
1570.54 1455
1570.63 1433
1570.72 1408
1570.81 1382
1570.90 1354
1570.99 1327
1571.08 1300
1571.17 1274
1571.26 1250
1571.35 1228
1571.44 1206
1571.54 1184
1571.63 1162
1571.72 1141
1571.81 1119
1571.90 1096
1571.99 1072
1572.08 1048
1572.17 1025
1572.26 1003
1572.35 983
1572.44 965
1572.53 949
1572.63 935
1572.72 922
1572.81 911
1572.90 901
1572.99 892
1573.08 886
1573.17 881
1573.26 876
1573.35 869
1573.44 860
1573.53 847
1573.63 829
1573.72 807
1573.81 782
1573.90 757
1573.99 731
1574.08 706
1574.17 682
1574.26 659
1574.35 637
1574.44 616
1574.53 597
1574.63 580
1574.72 566
1574.81 553
1574.90 542
1574.99 529
1575.08 516
1575.17 501
1575.26 485
1575.35 469
1575.44 453
1575.53 436
1575.63 418
1575.72 399
1575.81 379
1575.90 357
1575.99 335
1576.08 313
1576.17 292
1576.26 274
1576.35 260
1576.44 250
1576.53 242
1576.63 238
1576.72 236
1576.81 235
1576.90 233
1576.99 230
1577.08 225
1577.17 218
1577.26 207
1577.35 195
1577.44 180
1577.54 164
1577.63 147
1577.72 131
1577.81 117
1577.90 107
1577.99 101
1578.08 100
1578.17 104
1578.26 112
1578.35 121
1578.45 130
1578.54 137
1578.63 141
1578.72 141
1578.81 140
1578.90 138
1578.99 136
1579.08 137
1579.17 140
1579.27 146
1579.36 154
1579.45 163
1579.54 172
1579.63 178
1579.72 181
1579.81 177
1579.90 166
1579.99 149
1580.08 126
1580.18 102
1580.27 77
1580.36 56
1580.45 39
1580.54 29
1580.63 25
1580.72 25
1580.81 30
1580.90 38
1581.00 48
1581.09 60
1581.18 73
1581.27 86
1581.36 101
1581.45 116
1581.54 132
1581.63 145
1581.72 157
1581.82 166
1581.91 171
1582.00 173
1582.09 173
1582.18 172
1582.27 170
1582.36 169
1582.45 166
1582.54 161
1582.64 154
1582.73 142
1582.82 127
1582.91 109
1583.00 91
1583.09 73
1583.18 59
1583.27 48
1583.36 42
1583.46 39
1583.55 38
1583.64 38
1583.73 38
1583.82 38
1583.91 39
1584.00 43
1584.09 50
1584.19 59
1584.28 71
1584.37 84
1584.46 96
1584.55 107
1584.64 116
1584.73 123
1584.82 129
1584.91 134
1585.01 139
1585.10 142
1585.19 142
1585.28 140
1585.37 135
1585.46 128
1585.55 121
1585.64 114
1585.74 111
1585.83 111
1585.92 114
1586.01 118
1586.10 122
1586.19 124
1586.28 123
1586.37 119
1586.47 112
1586.56 103
1586.65 95
1586.74 87
1586.83 81
1586.92 77
1587.01 75
1587.10 74
1587.20 73
1587.29 72
1587.38 71
1587.47 70
1587.56 71
1587.65 73
1587.74 78
1587.83 84
1587.93 90
1588.02 93
1588.11 93
1588.20 87
1588.29 75
1588.38 59
1588.47 41
1588.57 23
1588.66 10
1588.75 2
1588.84 4
1588.93 13
1589.02 29
1589.11 49
1589.20 71
1589.30 92
1589.39 110
1589.48 124
1589.57 132
1589.66 137
1589.75 138
1589.84 136
1589.94 134
1590.03 133
1590.12 133
1590.21 134
1590.30 138
1590.39 142
1590.48 146
1590.57 146
1590.67 144
1590.76 137
1590.85 127
1590.94 115
1591.03 103
1591.12 94
1591.21 88
1591.31 87
1591.40 91
1591.49 99
1591.58 111
1591.67 125
1591.76 140
1591.85 154
1591.95 166
1592.04 174
1592.13 179
1592.22 179
1592.31 175
1592.40 167
1592.49 157
1592.59 145
1592.68 132
1592.77 118
1592.86 104
1592.95 90
1593.04 75
1593.13 60
1593.23 45
1593.32 31
1593.41 18
1593.50 6
1593.59 0
1593.68 0
1593.77 0
1593.87 0
1593.96 0
1594.05 0
1594.14 0
1594.23 0
1594.32 1
1594.41 11
1594.51 19
1594.60 23
1594.69 25
1594.78 24
1594.87 25
1594.96 29
1595.06 38
1595.15 51
1595.24 68
1595.33 86
1595.42 101
1595.51 112
1595.60 118
1595.70 119
1595.79 118
1595.88 115
1595.97 114
1596.06 114
1596.15 115
1596.24 118
1596.34 119
1596.43 118
1596.52 115
1596.61 107
1596.70 96
1596.79 82
1596.89 67
1596.98 52
1597.07 39
1597.16 30
1597.25 25
1597.34 26
1597.44 31
1597.53 41
1597.62 53
1597.71 67
1597.80 83
1597.89 99
1597.98 115
1598.08 129
1598.17 140
1598.26 145
1598.35 145
1598.44 138
1598.53 127
1598.63 112
1598.72 97
1598.81 84
1598.90 76
1598.99 74
1599.08 77
1599.18 85
1599.27 97
1599.36 111
1599.45 126
1599.54 140
1599.63 153
1599.73 163
1599.82 171
1599.91 175
1600.00 178
1600.09 180
1600.18 184
1600.27 191
1600.37 202
1600.46 218
1600.55 237
1600.64 257
1600.73 275
1600.82 290
1600.92 301
1601.01 307
1601.10 308
1601.19 305
1601.28 298
1601.37 287
1601.47 270
1601.56 249
1601.65 226
1601.74 201
1601.83 180
1601.92 165
1602.02 159
1602.11 162
1602.20 174
1602.29 192
1602.38 213
1602.48 235
1602.57 256
1602.66 272
1602.75 285
1602.84 293
1602.93 297
1603.03 296
1603.12 291
1603.21 286
1603.30 280
1603.39 277
1603.48 276
1603.58 278
1603.67 283
1603.76 287
1603.85 290
1603.94 289
1604.03 284
1604.13 273
1604.22 259
1604.31 241
1604.40 222
1604.49 203
1604.59 187
1604.68 174
1604.77 168
1604.86 167
1604.95 173
1605.04 184
1605.14 200
1605.23 216
1605.32 231
1605.41 242
1605.50 248
1605.59 248
1605.69 242
1605.78 232
1605.87 219
1605.96 206
1606.05 192
1606.15 180
1606.24 168
1606.33 157
1606.42 148
1606.51 140
1606.60 134
1606.70 132
1606.79 131
1606.88 132
1606.97 132
1607.06 131
1607.16 126
1607.25 118
1607.34 110
1607.43 103
1607.52 102
1607.62 107
1607.71 118
1607.80 134
1607.89 152
1607.98 168
1608.07 179
1608.17 183
1608.26 180
1608.35 172
1608.44 161
1608.53 150
1608.63 140
1608.72 133
1608.81 131
1608.90 134
1608.99 141
1609.09 152
1609.18 165
1609.27 179
1609.36 191
1609.45 200
1609.54 206
1609.64 207
1609.73 205
1609.82 200
1609.91 192
1610.00 182
1610.10 170
1610.19 158
1610.28 146
1610.37 136
1610.46 126
1610.56 118
1610.65 111
1610.74 103
1610.83 92
1610.92 80
1611.02 65
1611.11 49
1611.20 33
1611.29 20
1611.38 9
1611.48 1
1611.57 0
1611.66 0
1611.75 0
1611.84 0
1611.94 0
1612.03 4
1612.12 13
1612.21 23
1612.30 32
1612.40 40
1612.49 45
1612.58 46
1612.67 46
1612.76 45
1612.86 46
1612.95 48
1613.04 52
1613.13 58
1613.22 66
1613.32 75
1613.41 85
1613.50 95
1613.59 106
1613.68 118
1613.78 130
1613.87 141
1613.96 149
1614.05 154
1614.14 154
1614.24 149
1614.33 141
1614.42 131
1614.51 122
1614.60 115
1614.70 111
1614.79 110
1614.88 111
1614.97 114
1615.06 118
1615.16 121
1615.25 123
1615.34 123
1615.43 123
1615.52 122
1615.62 122
1615.71 123
1615.80 125
1615.89 128
1615.99 132
1616.08 136
1616.17 139
1616.26 141
1616.35 142
1616.45 142
1616.54 144
1616.63 146
1616.72 150
1616.81 154
1616.91 159
1617.00 162
1617.09 163
1617.18 161
1617.27 158
1617.37 153
1617.46 147
1617.55 141
1617.64 135
1617.74 128
1617.83 121
1617.92 114
1618.01 107
1618.10 101
1618.20 98
1618.29 98
1618.38 104
1618.47 113
1618.56 128
1618.66 145
1618.75 163
1618.84 180
1618.93 193
1619.03 200
1619.12 199
1619.21 191
1619.30 175
1619.39 155
1619.49 134
1619.58 113
1619.67 96
1619.76 83
1619.86 75
1619.95 70
1620.04 67
1620.13 63
1620.22 58
1620.32 51
1620.41 43
1620.50 37
1620.59 33
1620.69 34
1620.78 38
1620.87 47
1620.96 58
1621.05 70
1621.15 83
1621.24 93
1621.33 100
1621.42 104
1621.52 103
1621.61 98
1621.70 90
1621.79 81
1621.88 71
1621.98 65
1622.07 61
1622.16 60
1622.25 61
1622.35 63
1622.44 64
1622.53 64
1622.62 62
1622.72 58
1622.81 55
1622.90 52
1622.99 52
1623.08 54
1623.18 58
1623.27 62
1623.36 67
1623.45 69
1623.55 69
1623.64 65
1623.73 59
1623.82 50
1623.92 42
1624.01 35
1624.10 30
1624.19 29
1624.28 30
1624.38 32
1624.47 33
1624.56 31
1624.65 25
1624.75 15
1624.84 3
1624.93 0
1625.02 0
1625.12 0
1625.21 0
1625.30 0
1625.39 0
1625.49 0
1625.58 7
1625.67 29
1625.76 50
1625.85 71
1625.95 90
1626.04 105
1626.13 115
1626.22 121
1626.32 122
1626.41 119
1626.50 112
1626.59 104
1626.69 96
1626.78 89
1626.87 86
1626.96 86
1627.06 90
1627.15 96
1627.24 103
1627.33 108
1627.43 112
1627.52 112
1627.61 111
1627.70 109
1627.80 106
1627.89 103
1627.98 100
1628.07 96
1628.17 89
1628.26 78
1628.35 62
1628.44 41
1628.53 17
1628.63 0
1628.72 0
1628.81 0
1628.90 0
1629.00 0
1629.09 0
1629.18 0
1629.27 0
1629.37 9
1629.46 34
1629.55 58
1629.64 79
1629.74 96
1629.83 110
1629.92 119
1630.01 125
1630.11 126
1630.20 122
1630.29 113
1630.38 99
1630.48 82
1630.57 63
1630.66 44
1630.75 28
1630.85 16
1630.94 8
1631.03 4
1631.12 2
1631.22 1
1631.31 2
1631.40 2
1631.49 3
1631.59 3
1631.68 3
1631.77 3
1631.86 2
1631.96 0
1632.05 0
1632.14 0
1632.24 0
1632.33 0
1632.42 0
1632.51 7
1632.61 16
1632.70 27
1632.79 40
1632.88 54
1632.98 69
1633.07 85
1633.16 99
1633.25 110
1633.35 117
1633.44 119
1633.53 116
1633.62 108
1633.72 96
1633.81 84
1633.90 74
1633.99 65
1634.09 61
1634.18 59
1634.27 60
1634.36 62
1634.46 64
1634.55 64
1634.64 61
1634.74 56
1634.83 49
1634.92 41
1635.01 33
1635.11 26
1635.20 21
1635.29 18
1635.38 17
1635.48 16
1635.57 16
1635.66 17
1635.75 19
1635.85 23
1635.94 29
1636.03 40
1636.12 55
1636.22 75
1636.31 99
1636.40 124
1636.50 148
1636.59 167
1636.68 180
1636.77 185
1636.87 183
1636.96 178
1637.05 172
1637.14 168
1637.24 168
1637.33 171
1637.42 174
1637.52 176
1637.61 174
1637.70 167
1637.79 158
1637.89 147
1637.98 139
1638.07 135
1638.16 136
1638.26 140
1638.35 147
1638.44 152
1638.54 156
1638.63 155
1638.72 151
1638.81 145
1638.91 138
1639.00 131
1639.09 124
1639.18 118
1639.28 112
1639.37 106
1639.46 97
1639.56 87
1639.65 75
1639.74 63
1639.83 53
1639.93 45
1640.02 41
1640.11 41
1640.21 46
1640.30 54
1640.39 63
1640.48 72
1640.58 80
1640.67 86
1640.76 89
1640.85 90
1640.95 90
1641.04 90
1641.13 92
1641.23 97
1641.32 103
1641.41 112
1641.50 123
1641.60 133
1641.69 140
1641.78 146
1641.88 148
1641.97 146
1642.06 142
1642.15 136
1642.25 130
1642.34 124
1642.43 118
1642.53 113
1642.62 110
1642.71 107
1642.80 104
1642.90 100
1642.99 96
1643.08 92
1643.18 88
1643.27 86
1643.36 85
1643.45 87
1643.55 92
1643.64 101
1643.73 111
1643.83 122
1643.92 133
1644.01 141
1644.10 145
1644.20 143
1644.29 137
1644.38 126
1644.48 111
1644.57 96
1644.66 83
1644.75 75
1644.85 75
1644.94 85
1645.03 103
1645.13 130
1645.22 160
1645.31 192
1645.41 220
1645.50 241
1645.59 253
1645.68 255
1645.78 248
1645.87 235
1645.96 218
1646.06 202
1646.15 190
1646.24 182
1646.33 180
1646.43 182
1646.52 185
1646.61 189
1646.71 190
1646.80 187
1646.89 181
1646.99 171
1647.08 159
1647.17 147
1647.26 134
1647.36 122
1647.45 111
1647.54 101
1647.64 92
1647.73 84
1647.82 76
1647.92 68
1648.01 60
1648.10 51
1648.19 43
1648.29 35
1648.38 27
1648.47 20
1648.57 15
1648.66 12
1648.75 10
1648.85 9
1648.94 10
1649.03 9
1649.12 8
1649.22 5
1649.31 1
1649.40 0
1649.50 0
1649.59 0
1649.68 0
1649.78 0
1649.87 0
1649.96 1
1650.06 12
1650.15 23
1650.24 34
1650.33 42
1650.43 47
1650.52 50
1650.61 51
1650.71 51
1650.80 52
1650.89 54
1650.99 58
1651.08 64
1651.17 70
1651.27 76
1651.36 81
1651.45 84
1651.54 87
1651.64 88
1651.73 90
1651.82 92
1651.92 96
1652.01 102
1652.10 109
1652.20 116
1652.29 124
1652.38 130
1652.48 134
1652.57 135
1652.66 132
1652.76 126
1652.85 117
1652.94 107
1653.03 96
1653.13 86
1653.22 79
1653.31 75
1653.41 75
1653.50 78
1653.59 83
1653.69 90
1653.78 96
1653.87 100
1653.97 102
1654.06 102
1654.15 98
1654.25 93
1654.34 88
1654.43 81
1654.53 75
1654.62 69
1654.71 64
1654.80 58
1654.90 51
1654.99 44
1655.08 38
1655.18 33
1655.27 31
1655.36 31
1655.46 34
1655.55 39
1655.64 45
1655.74 50
1655.83 53
1655.92 54
1656.02 55
1656.11 56
1656.20 60
1656.30 69
1656.39 83
1656.48 102
1656.58 124
1656.67 148
1656.76 170
1656.86 188
1656.95 201
1657.04 207
1657.14 207
1657.23 200
1657.32 189
1657.42 175
1657.51 163
1657.60 154
1657.70 150
1657.79 152
1657.88 157
1657.98 164
1658.07 171
1658.16 177
1658.25 181
1658.35 184
1658.44 187
1658.53 189
1658.63 191
1658.72 192
1658.81 190
1658.91 184
1659.00 174
1659.09 161
1659.19 148
1659.28 136
1659.37 127
1659.47 124
1659.56 124
1659.65 128
1659.75 133
1659.84 137
1659.93 139
1660.03 139
1660.12 138
1660.21 137
1660.31 137
1660.40 139
1660.49 143
1660.59 148
1660.68 155
1660.77 161
1660.87 169
1660.96 178
1661.06 190
1661.15 204
1661.24 220
1661.34 238
1661.43 257
1661.52 274
1661.62 289
1661.71 301
1661.80 309
1661.90 314
1661.99 316
1662.08 314
1662.18 309
1662.27 300
1662.36 290
1662.46 280
1662.55 273
1662.64 270
1662.74 272
1662.83 278
1662.92 287
1663.02 296
1663.11 302
1663.20 304
1663.30 302
1663.39 297
1663.48 293
1663.58 291
1663.67 294
1663.76 301
1663.86 311
1663.95 320
1664.04 326
1664.14 327
1664.23 320
1664.32 308
1664.42 291
1664.51 273
1664.61 257
1664.70 246
1664.79 242
1664.89 245
1664.98 253
1665.07 266
1665.17 278
1665.26 289
1665.35 295
1665.45 294
1665.54 285
1665.63 270
1665.73 248
1665.82 223
1665.91 197
1666.01 170
1666.10 146
1666.19 126
1666.29 110
1666.38 100
1666.48 96
1666.57 97
1666.66 102
1666.76 111
1666.85 122
1666.94 134
1667.04 144
1667.13 152
1667.22 158
1667.32 162
1667.41 164
1667.50 166
1667.60 169
1667.69 173
1667.78 178
1667.88 184
1667.97 191
1668.07 198
1668.16 205
1668.25 211
1668.35 217
1668.44 222
1668.53 226
1668.63 229
1668.72 230
1668.81 228
1668.91 225
1669.00 219
1669.09 213
1669.19 205
1669.28 196
1669.38 186
1669.47 174
1669.56 161
1669.66 149
1669.75 138
1669.84 130
1669.94 127
1670.03 128
1670.12 134
1670.22 140
1670.31 146
1670.41 148
1670.50 145
1670.59 137
1670.69 124
1670.78 109
1670.87 95
1670.97 85
1671.06 78
1671.15 78
1671.25 84
1671.34 95
1671.44 110
1671.53 128
1671.62 146
1671.72 162
1671.81 174
1671.90 181
1672.00 180
1672.09 173
1672.19 159
1672.28 140
1672.37 117
1672.47 94
1672.56 73
1672.65 57
1672.75 48
1672.84 47
1672.93 52
1673.03 63
1673.12 76
1673.22 88
1673.31 94
1673.40 94
1673.50 85
1673.59 69
1673.68 49
1673.78 28
1673.87 9
1673.97 0
1674.06 0
1674.15 0
1674.25 0
1674.34 11
1674.43 24
1674.53 36
1674.62 42
1674.72 43
1674.81 38
1674.90 30
1675.00 23
1675.09 20
1675.18 22
1675.28 30
1675.37 42
1675.47 54
1675.56 64
1675.65 68
1675.75 64
1675.84 54
1675.93 39
1676.03 21
1676.12 5
1676.22 0
1676.31 0
1676.40 0
1676.50 0
1676.59 0
1676.69 0
1676.78 0
1676.87 0
1676.97 3
1677.06 19
1677.15 37
1677.25 54
1677.34 70
1677.44 84
1677.53 95
1677.62 104
1677.72 112
1677.81 118
1677.90 122
1678.00 124
1678.09 123
1678.19 119
1678.28 113
1678.37 106
1678.47 98
1678.56 90
1678.66 84
1678.75 79
1678.84 75
1678.94 72
1679.03 71
1679.13 71
1679.22 74
1679.31 78
1679.41 83
1679.50 87
1679.59 88
1679.69 85
1679.78 78
1679.88 65
1679.97 51
1680.06 37
1680.16 27
1680.25 22
1680.35 24
1680.44 31
1680.53 42
1680.63 55
1680.72 67
1680.82 78
1680.91 86
1681.00 94
1681.10 100
1681.19 107
1681.29 114
1681.38 121
1681.47 127
1681.57 131
1681.66 133
1681.75 133
1681.85 129
1681.94 122
1682.04 110
1682.13 95
1682.22 78
1682.32 61
1682.41 46
1682.51 36
1682.60 30
1682.69 28
1682.79 30
1682.88 34
1682.98 38
1683.07 41
1683.16 44
1683.26 45
1683.35 46
1683.45 45
1683.54 45
1683.63 43
1683.73 41
1683.82 40
1683.92 42
1684.01 46
1684.10 54
1684.20 66
1684.29 80
1684.39 96
1684.48 111
1684.57 126
1684.67 139
1684.76 152
1684.86 163
1684.95 174
1685.04 185
1685.14 196
1685.23 206
1685.33 214
1685.42 219
1685.52 220
1685.61 218
1685.70 213
1685.80 209
1685.89 206
1685.99 210
1686.08 219
1686.17 236
1686.27 256
1686.36 278
1686.46 297
1686.55 311
1686.64 317
1686.74 317
1686.83 310
1686.93 299
1687.02 287
1687.11 274
1687.21 262
1687.30 250
1687.40 238
1687.49 227
1687.59 216
1687.68 205
1687.77 196
1687.87 188
1687.96 183
1688.06 181
1688.15 182
1688.24 187
1688.34 197
1688.43 212
1688.53 229
1688.62 248
1688.71 268
1688.81 288
1688.90 305
1689.00 318
1689.09 328
1689.19 333
1689.28 336
1689.37 334
1689.47 330
1689.56 324
1689.66 316
1689.75 306
1689.84 294
1689.94 279
1690.03 261
1690.13 242
1690.22 220
1690.32 196
1690.41 171
1690.50 148
1690.60 128
1690.69 113
1690.79 104
1690.88 100
1690.98 103
1691.07 110
1691.16 119
1691.26 130
1691.35 140
1691.45 149
1691.54 155
1691.63 159
1691.73 161
1691.82 161
1691.92 161
1692.01 163
1692.11 166
1692.20 172
1692.29 180
1692.39 191
1692.48 204
1692.58 218
1692.67 231
1692.77 243
1692.86 253
1692.95 260
1693.05 264
1693.14 265
1693.24 265
1693.33 263
1693.43 262
1693.52 261
1693.61 261
1693.71 262
1693.80 261
1693.90 259
1693.99 252
1694.09 241
1694.18 223
1694.27 199
1694.37 169
1694.46 136
1694.56 102
1694.65 71
1694.75 47
1694.84 32
1694.93 29
1695.03 37
1695.12 54
1695.22 80
1695.31 108
1695.41 136
1695.50 160
1695.59 178
1695.69 191
1695.78 198
1695.88 201
1695.97 202
1696.07 203
1696.16 203
1696.26 204
1696.35 205
1696.44 203
1696.54 198
1696.63 189
1696.73 174
1696.82 156
1696.92 134
1697.01 110
1697.10 87
1697.20 66
1697.29 48
1697.39 33
1697.48 23
1697.58 15
1697.67 12
1697.77 11
1697.86 13
1697.95 17
1698.05 25
1698.14 35
1698.24 46
1698.33 57
1698.43 67
1698.52 74
1698.61 77
1698.71 75
1698.80 69
1698.90 60
1698.99 50
1699.09 39
1699.18 30
1699.28 23
1699.37 19
1699.46 19
1699.56 22
1699.65 30
1699.75 39
1699.84 50
1699.94 62
1700.03 72
1700.13 77
1700.22 78
1700.32 74
1700.41 65
1700.50 54
1700.60 42
1700.69 33
1700.79 30
1700.88 35
1700.98 48
1701.07 71
1701.17 100
1701.26 132
1701.35 164
1701.45 191
1701.54 209
1701.64 218
1701.73 218
1701.83 211
1701.92 200
1702.02 187
1702.11 175
1702.21 167
1702.30 162
1702.39 161
1702.49 161
1702.58 162
1702.68 161
1702.77 157
1702.87 150
1702.96 139
1703.06 127
1703.15 114
1703.24 101
1703.34 89
1703.43 80
1703.53 73
1703.62 68
1703.72 66
1703.81 65
1703.91 65
1704.00 66
1704.10 65
1704.19 60
1704.29 50
1704.38 34
1704.47 13
1704.57 0
1704.66 0
1704.76 0
1704.85 0
1704.95 0
1705.04 0
1705.14 0
1705.23 0
1705.33 34
1705.42 72
1705.52 109
1705.61 142
1705.70 169
1705.80 191
1705.89 207
1705.99 216
1706.08 220
1706.18 217
1706.27 210
1706.37 199
1706.46 185
1706.56 169
1706.65 153
1706.75 139
1706.84 127
1706.93 118
1707.03 112
1707.12 109
1707.22 108
1707.31 109
1707.41 111
1707.50 115
1707.60 119
1707.69 125
1707.79 131
1707.88 136
1707.98 140
1708.07 142
1708.17 141
1708.26 139
1708.35 136
1708.45 132
1708.54 128
1708.64 126
1708.73 126
1708.83 128
1708.92 132
1709.02 138
1709.11 143
1709.21 148
1709.30 152
1709.40 153
1709.49 154
1709.59 153
1709.68 153
1709.78 154
1709.87 157
1709.96 161
1710.06 167
1710.15 173
1710.25 180
1710.34 187
1710.44 193
1710.53 196
1710.63 197
1710.72 195
1710.82 189
1710.91 179
1711.01 167
1711.10 154
1711.20 141
1711.29 131
1711.39 126
1711.48 125
1711.58 130
1711.67 140
1711.77 153
1711.86 168
1711.96 182
1712.05 195
1712.14 205
1712.24 212
1712.33 217
1712.43 219
1712.52 221
1712.62 222
1712.71 221
1712.81 217
1712.90 209
1713.00 195
1713.09 178
1713.19 156
1713.28 133
1713.38 112
1713.47 93
1713.57 78
1713.66 69
1713.76 63
1713.85 60
1713.95 58
1714.04 56
1714.14 53
1714.23 48
1714.33 43
1714.42 37
1714.52 32
1714.61 28
1714.71 28
1714.80 31
1714.89 39
1714.99 50
1715.08 65
1715.18 80
1715.27 95
1715.37 108
1715.46 118
1715.56 124
1715.65 127
1715.75 129
1715.84 130
1715.94 131
1716.03 133
1716.13 136
1716.22 139
1716.32 141
1716.41 139
1716.51 134
1716.60 125
1716.70 112
1716.79 97
1716.89 80
1716.98 63
1717.08 49
1717.17 37
1717.27 30
1717.36 27
1717.46 29
1717.55 37
1717.65 48
1717.74 61
1717.84 74
1717.93 84
1718.03 92
1718.12 96
1718.22 97
1718.31 95
1718.41 92
1718.50 90
1718.60 89
1718.69 90
1718.79 93
1718.88 98
1718.98 107
1719.07 117
1719.17 127
1719.26 135
1719.36 140
1719.45 141
1719.55 137
1719.64 129
1719.74 119
1719.83 109
1719.93 100
1720.02 94
1720.12 91
1720.21 89
1720.31 89
1720.40 89
1720.50 88
1720.59 86
1720.69 83
1720.78 79
1720.88 75
1720.97 69
1721.07 62
1721.16 53
1721.26 44
1721.35 36
1721.45 30
1721.54 26
1721.64 27
1721.73 32
1721.83 43
1721.92 58
1722.02 76
1722.11 95
1722.21 114
1722.30 131
1722.40 143
1722.49 149
1722.59 149
1722.68 143
1722.78 133
1722.87 122
1722.97 111
1723.06 102
1723.16 96
1723.25 93
1723.35 93
1723.44 93
1723.54 93
1723.63 91
1723.73 88
1723.83 83
1723.92 77
1724.02 72
1724.11 67
1724.21 63
1724.30 62
1724.40 63
1724.49 66
1724.59 70
1724.68 73
1724.78 75
1724.87 74
1724.97 69
1725.06 62
1725.16 54
1725.25 46
1725.35 41
1725.44 40
1725.54 43
1725.63 49
1725.73 57
1725.82 65
1725.92 72
1726.01 77
1726.11 81
1726.20 85
1726.30 90
1726.39 96
1726.49 102
1726.58 108
1726.68 111
1726.78 112
1726.87 111
1726.97 107
1727.06 103
1727.16 98
1727.25 95
1727.35 92
1727.44 89
1727.54 87
1727.63 84
1727.73 80
1727.82 74
1727.92 65
1728.01 54
1728.11 40
1728.20 26
1728.30 13
1728.39 3
1728.49 0
1728.58 2
1728.68 12
1728.78 28
1728.87 47
1728.97 66
1729.06 83
1729.16 96
1729.25 102
1729.35 103
1729.44 101
1729.54 99
1729.63 99
1729.73 104
1729.82 113
1729.92 126
1730.01 141
1730.11 154
1730.20 165
1730.30 173
1730.39 179
1730.49 185
1730.59 194
1730.68 207
1730.78 223
1730.87 241
1730.97 258
1731.06 272
1731.16 280
1731.25 282
1731.35 277
1731.44 268
1731.54 257
1731.63 246
1731.73 237
1731.82 230
1731.92 227
1732.02 228
1732.11 230
1732.21 234
1732.30 237
1732.40 238
1732.49 235
1732.59 229
1732.68 219
1732.78 208
1732.87 197
1732.97 186
1733.06 177
1733.16 170
1733.26 164
1733.35 157
1733.45 148
1733.54 138
1733.64 127
1733.73 114
1733.83 101
1733.92 89
1734.02 77
1734.11 68
1734.21 60
1734.30 55
1734.40 53
1734.50 54
1734.59 60
1734.69 70
1734.78 84
1734.88 99
1734.97 115
1735.07 130
1735.16 144
1735.26 155
1735.35 163
1735.45 170
1735.55 176
1735.64 181
1735.74 187
1735.83 193
1735.93 198
1736.02 201
1736.12 201
1736.21 199
1736.31 193
1736.40 186
1736.50 179
1736.60 173
1736.69 168
1736.79 165
1736.88 162
1736.98 159
1737.07 154
1737.17 147
1737.26 139
1737.36 129
1737.45 119
1737.55 109
1737.65 100
1737.74 91
1737.84 81
1737.93 72
1738.03 61
1738.12 50
1738.22 39
1738.31 28
1738.41 18
1738.51 10
1738.60 3
1738.70 0
1738.79 0
1738.89 0
1738.98 0
1739.08 0
1739.17 0
1739.27 0
1739.37 0
1739.46 0
1739.56 0
1739.65 7
1739.75 18
1739.84 29
1739.94 40
1740.03 50
1740.13 61
1740.23 71
1740.32 80
1740.42 90
1740.51 98
1740.61 107
1740.70 114
1740.80 121
1740.89 124
1740.99 126
1741.09 123
1741.18 117
1741.28 106
1741.37 93
1741.47 80
1741.56 68
1741.66 62
1741.75 62
1741.85 68
1741.95 79
1742.04 93
1742.14 108
1742.23 120
1742.33 127
1742.42 130
1742.52 129
1742.62 125
1742.71 118
1742.81 110
1742.90 103
1743.00 99
1743.09 99
1743.19 103
1743.28 114
1743.38 129
1743.48 149
1743.57 169
1743.67 186
1743.76 198
1743.86 202
1743.95 199
1744.05 190
1744.15 178
1744.24 166
1744.34 155
1744.43 147
1744.53 139
1744.62 132
1744.72 122
1744.82 109
1744.91 92
1745.01 75
1745.10 58
1745.20 44
1745.29 34
1745.39 30
1745.49 30
1745.58 35
1745.68 42
1745.77 50
1745.87 59
1745.96 68
1746.06 75
1746.16 82
1746.25 88
1746.35 94
1746.44 99
1746.54 105
1746.63 110
1746.73 115
1746.83 118
1746.92 121
1747.02 121
1747.11 121
1747.21 120
1747.31 119
1747.40 119
1747.50 120
1747.59 122
1747.69 126
1747.78 130
1747.88 135
1747.98 141
1748.07 147
1748.17 153
1748.26 159
1748.36 163
1748.45 164
1748.55 161
1748.65 155
1748.74 146
1748.84 137
1748.93 128
1749.03 121
1749.13 115
1749.22 110
1749.32 105
1749.41 100
1749.51 94
1749.60 89
1749.70 86
1749.80 88
1749.89 94
1749.99 103
1750.08 113
1750.18 121
1750.28 126
1750.37 125
1750.47 119
1750.56 108
1750.66 94
1750.75 79
1750.85 64
1750.95 52
1751.04 42
1751.14 34
1751.23 26
1751.33 19
1751.43 10
1751.52 1
1751.62 0
1751.71 0
1751.81 0
1751.91 0
1752.00 0
1752.10 0
1752.19 0
1752.29 6
1752.38 18
1752.48 29
1752.58 36
1752.67 41
1752.77 41
1752.86 39
1752.96 35
1753.06 28
1753.15 19
1753.25 9
1753.34 0
1753.44 0
1753.54 0
1753.63 0
1753.73 0
1753.82 8
1753.92 24
1754.02 41
1754.11 56
1754.21 67
1754.30 70
1754.40 67
1754.50 57
1754.59 43
1754.69 28
1754.78 14
1754.88 3
1754.98 0
1755.07 0
1755.17 2
1755.26 10
1755.36 19
1755.45 28
1755.55 37
1755.65 44
1755.74 51
1755.84 57
1755.93 62
1756.03 67
1756.13 70
1756.22 71
1756.32 69
1756.42 64
1756.51 58
1756.61 53
1756.70 49
1756.80 48
1756.90 49
1756.99 51
1757.09 52
1757.18 50
1757.28 43
1757.38 33
1757.47 21
1757.57 8
1757.66 0
1757.76 0
1757.86 0
1757.95 0
1758.05 0
1758.14 0
1758.24 0
1758.34 0
1758.43 0
1758.53 11
1758.62 27
1758.72 44
1758.82 59
1758.91 71
1759.01 77
1759.10 79
1759.20 78
1759.30 75
1759.39 73
1759.49 74
1759.59 78
1759.68 85
1759.78 92
1759.87 99
1759.97 105
1760.07 110
1760.16 114
1760.26 117
1760.35 119
1760.45 119
1760.55 117
1760.64 111
1760.74 104
1760.83 95
1760.93 87
1761.03 83
1761.12 84
1761.22 89
1761.32 99
1761.41 112
1761.51 125
1761.60 136
1761.70 144
1761.80 149
1761.89 152
1761.99 153
1762.08 153
1762.18 152
1762.28 151
1762.37 148
1762.47 142
1762.57 134
1762.66 124
1762.76 113
1762.85 102
1762.95 92
1763.05 85
1763.14 83
1763.24 84
1763.34 90
1763.43 97
1763.53 104
1763.62 109
1763.72 110
1763.82 106
1763.91 97
1764.01 84
1764.11 70
1764.20 57
1764.30 46
1764.39 39
1764.49 37
1764.59 38
1764.68 43
1764.78 50
1764.87 59
1764.97 71
1765.07 84
1765.16 100
1765.26 116
1765.36 134
1765.45 150
1765.55 165
1765.65 178
1765.74 189
1765.84 198
1765.93 207
1766.03 216
1766.13 224
1766.22 230
1766.32 233
1766.42 233
1766.51 229
1766.61 222
1766.70 213
1766.80 204
1766.90 197
1766.99 192
1767.09 189
1767.19 189
1767.28 189
1767.38 189
1767.47 188
1767.57 183
1767.67 175
1767.76 164
1767.86 152
1767.96 141
1768.05 132
1768.15 127
1768.25 127
1768.34 132
1768.44 138
1768.53 144
1768.63 148
1768.73 150
1768.82 153
1768.92 158
1769.02 167
1769.11 181
1769.21 199
1769.31 219
1769.40 235
1769.50 244
1769.59 243
1769.69 233
1769.79 215
1769.88 193
1769.98 172
1770.08 154
1770.17 141
1770.27 133
1770.37 130
1770.46 128
1770.56 127
1770.65 125
1770.75 120
1770.85 114
1770.94 106
1771.04 98
1771.14 92
1771.23 88
1771.33 84
1771.43 81
1771.52 76
1771.62 68
1771.72 58
1771.81 45
1771.91 32
1772.00 21
1772.10 14
1772.20 13
1772.29 17
1772.39 25
1772.49 35
1772.58 44
1772.68 50
1772.78 52
1772.87 49
1772.97 43
1773.07 35
1773.16 29
1773.26 27
1773.36 29
1773.45 35
1773.55 44
1773.64 53
1773.74 60
1773.84 63
1773.93 60
1774.03 52
1774.13 39
1774.22 25
1774.32 12
1774.42 0
1774.51 0
1774.61 0
1774.71 0
1774.80 0
1774.90 0
1775.00 0
1775.09 0
1775.19 0
1775.29 5
1775.38 22
1775.48 38
1775.58 52
1775.67 64
1775.77 72
1775.86 77
1775.96 81
1776.06 84
1776.15 88
1776.25 92
1776.35 95
1776.44 97
1776.54 96
1776.64 93
1776.73 88
1776.83 84
1776.93 79
1777.02 76
1777.12 72
1777.22 67
1777.31 60
1777.41 53
1777.51 46
1777.60 42
1777.70 43
1777.80 50
1777.89 63
1777.99 80
1778.09 100
1778.18 120
1778.28 139
1778.38 158
1778.47 176
1778.57 193
1778.67 210
1778.76 227
1778.86 242
1778.96 254
1779.05 262
1779.15 266
1779.25 264
1779.34 258
1779.44 248
1779.54 233
1779.63 213
1779.73 191
1779.83 168
1779.92 148
1780.02 133
1780.12 126
1780.21 130
1780.31 141
1780.41 158
1780.50 177
1780.60 195
1780.70 208
1780.79 218
1780.89 225
1780.99 232
1781.08 240
1781.18 251
1781.28 263
1781.37 274
1781.47 281
1781.57 282
1781.66 276
1781.76 263
1781.86 243
1781.95 219
1782.05 192
1782.15 165
1782.24 139
1782.34 118
1782.44 100
1782.53 88
1782.63 81
1782.73 78
1782.82 79
1782.92 83
1783.02 89
1783.11 97
1783.21 107
1783.31 117
1783.40 126
1783.50 133
1783.60 138
1783.69 137
1783.79 132
1783.89 122
1783.98 109
1784.08 96
1784.18 83
1784.27 75
1784.37 70
1784.47 70
1784.56 74
1784.66 80
1784.76 84
1784.86 86
1784.95 84
1785.05 79
1785.15 73
1785.24 68
1785.34 66
1785.44 68
1785.53 76
1785.63 90
1785.73 107
1785.82 126
1785.92 145
1786.02 163
1786.11 178
1786.21 190
1786.31 199
1786.40 205
1786.50 209
1786.60 212
1786.69 216
1786.79 220
1786.89 224
1786.99 229
1787.08 234
1787.18 237
1787.28 238
1787.37 235
1787.47 230
1787.57 222
1787.66 212
1787.76 201
1787.86 190
1787.95 180
1788.05 170
1788.15 160
1788.24 151
1788.34 142
1788.44 134
1788.54 130
1788.63 132
1788.73 139
1788.83 151
1788.92 167
1789.02 183
1789.12 197
1789.21 206
1789.31 209
1789.41 206
1789.50 198
1789.60 187
1789.70 172
1789.80 157
1789.89 141
1789.99 125
1790.09 111
1790.18 99
1790.28 91
1790.38 87
1790.47 86
1790.57 89
1790.67 94
1790.76 101
1790.86 108
1790.96 114
1791.06 118
1791.15 121
1791.25 122
1791.35 121
1791.44 119
1791.54 115
1791.64 111
1791.73 107
1791.83 104
1791.93 102
1792.03 103
1792.12 106
1792.22 110
1792.32 114
1792.41 117
1792.51 117
1792.61 114
1792.70 107
1792.80 96
1792.90 84
1793.00 71
1793.09 60
1793.19 53
1793.29 52
1793.38 56
1793.48 65
1793.58 78
1793.67 94
1793.77 110
1793.87 124
1793.97 134
1794.06 140
1794.16 141
1794.26 137
1794.35 129
1794.45 118
1794.55 106
1794.64 95
1794.74 84
1794.84 75
1794.94 68
1795.03 63
1795.13 59
1795.23 56
1795.32 52
1795.42 46
1795.52 40
1795.62 33
1795.71 26
1795.81 21
1795.91 18
1796.00 17
1796.10 20
1796.20 25
1796.30 31
1796.39 37
1796.49 44
1796.59 50
1796.68 56
1796.78 61
1796.88 67
1796.98 73
1797.07 80
1797.17 85
1797.27 90
1797.36 91
1797.46 90
1797.56 86
1797.65 80
1797.75 73
1797.85 68
1797.95 65
1798.04 68
1798.14 74
1798.24 83
1798.34 94
1798.43 105
1798.53 114
1798.63 119
1798.72 121
1798.82 119
1798.92 114
1799.02 107
1799.11 99
1799.21 91
1799.31 82
1799.40 73
1799.50 63
1799.60 53
1799.70 42
1799.79 32
1799.89 22
1799.99 14
1800.08 11
1800.18 11
1800.28 14
1800.38 19
1800.47 22
1800.57 21
1800.67 16
1800.76 6
1800.86 0
1800.96 0
1801.06 0
1801.15 0
1801.25 0
1801.35 0
1801.45 2
1801.54 18
1801.64 33
1801.74 45
1801.83 54
1801.93 59
1802.03 62
1802.13 64
1802.22 67
1802.32 70
1802.42 74
1802.52 78
1802.61 82
1802.71 86
1802.81 89
1802.90 92
1803.00 93
1803.10 95
1803.20 94
1803.29 93
1803.39 91
1803.49 87
1803.59 83
1803.68 80
1803.78 76
1803.88 74
1803.97 73
1804.07 76
1804.17 81
1804.27 90
1804.36 102
1804.46 116
1804.56 132
1804.66 147
1804.75 160
1804.85 169
1804.95 175
1805.05 179
1805.14 181
1805.24 183
1805.34 188
1805.43 197
1805.53 210
1805.63 225
1805.73 243
1805.82 260
1805.92 274
1806.02 286
1806.12 293
1806.21 298
1806.31 300
1806.41 301
1806.51 302
1806.60 302
1806.70 301
1806.80 298
1806.90 292
1806.99 283
1807.09 272
1807.19 259
1807.28 246
1807.38 233
1807.48 222
1807.58 212
1807.67 203
1807.77 194
1807.87 184
1807.97 173
1808.06 160
1808.16 146
1808.26 133
1808.36 122
1808.45 116
1808.55 117
1808.65 124
1808.75 139
1808.84 158
1808.94 182
1809.04 205
1809.14 226
1809.23 242
1809.33 252
1809.43 256
1809.53 255
1809.62 249
1809.72 242
1809.82 236
1809.92 232
1810.01 231
1810.11 234
1810.21 239
1810.31 245
1810.40 251
1810.50 255
1810.60 255
1810.70 251
1810.79 242
1810.89 231
1810.99 218
1811.09 205
1811.18 193
1811.28 183
1811.38 175
1811.48 170
1811.57 167
1811.67 165
1811.77 163
1811.87 162
1811.96 159
1812.06 154
1812.16 146
1812.26 135
1812.35 121
1812.45 106
1812.55 90
1812.65 76
1812.74 66
1812.84 59
1812.94 56
1813.04 56
1813.13 60
1813.23 65
1813.33 73
1813.43 81
1813.52 90
1813.62 102
1813.72 113
1813.82 125
1813.91 136
1814.01 145
1814.11 150
1814.21 152
1814.30 150
1814.40 145
1814.50 139
1814.60 133
1814.69 127
1814.79 123
1814.89 120
1814.99 120
1815.09 122
1815.18 126
1815.28 132
1815.38 140
1815.48 147
1815.57 152
1815.67 152
1815.77 145
1815.87 131
1815.96 110
1816.06 86
1816.16 60
1816.26 36
1816.35 16
1816.45 0
1816.55 0
1816.65 0
1816.75 0
1816.84 0
1816.94 0
1817.04 0
1817.14 0
1817.23 0
1817.33 2
1817.43 10
1817.53 19
1817.62 28
1817.72 37
1817.82 44
1817.92 49
1818.01 53
1818.11 56
1818.21 58
1818.31 62
1818.41 69
1818.50 80
1818.60 93
1818.70 107
1818.80 120
1818.89 131
1818.99 140
1819.09 146
1819.19 151
1819.29 156
1819.38 163
1819.48 172
1819.58 181
1819.68 189
1819.77 193
1819.87 193
1819.97 186
1820.07 175
1820.16 161
1820.26 148
1820.36 137
1820.46 130
1820.56 129
1820.65 133
1820.75 139
1820.85 147
1820.95 152
1821.04 156
1821.14 157
1821.24 156
1821.34 156
1821.44 157
1821.53 162
1821.63 169
1821.73 179
1821.83 191
1821.92 202
1822.02 210
1822.12 214
1822.22 213
1822.32 205
1822.41 191
1822.51 172
1822.61 150
1822.71 127
1822.80 107
1822.90 92
1823.00 84
1823.10 82
1823.20 86
1823.29 94
1823.39 103
1823.49 110
1823.59 114
1823.69 115
1823.78 114
1823.88 112
1823.98 110
1824.08 108
1824.17 108
1824.27 110
1824.37 112
1824.47 115
1824.57 117
1824.66 119
1824.76 121
1824.86 123
1824.96 125
1825.06 125
1825.15 126
1825.25 127
1825.35 129
1825.45 133
1825.54 138
1825.64 147
1825.74 160
1825.84 175
1825.94 191
1826.03 207
1826.13 221
1826.23 233
1826.33 242
1826.43 247
1826.52 250
1826.62 250
1826.72 251
1826.82 253
1826.92 255
1827.01 259
1827.11 262
1827.21 265
1827.31 264
1827.41 258
1827.50 245
1827.60 225
1827.70 199
1827.80 170
1827.90 141
1827.99 115
1828.09 97
1828.19 88
1828.29 89
1828.38 99
1828.48 113
1828.58 130
1828.68 146
1828.78 158
1828.87 165
1828.97 169
1829.07 169
1829.17 168
1829.27 166
1829.36 163
1829.46 162
1829.56 161
1829.66 159
1829.76 158
1829.85 155
1829.95 152
1830.05 149
1830.15 146
1830.25 142
1830.34 137
1830.44 130
1830.54 120
1830.64 107
1830.74 91
1830.83 75
1830.93 59
1831.03 49
1831.13 44
1831.23 47
1831.33 56
1831.42 69
1831.52 82
1831.62 94
1831.72 99
1831.82 98
1831.91 91
1832.01 80
1832.11 68
1832.21 56
1832.31 46
1832.40 39
1832.50 36
1832.60 36
1832.70 38
1832.80 40
1832.89 44
1832.99 48
1833.09 53
1833.19 58
1833.29 64
1833.38 68
1833.48 72
1833.58 72
1833.68 69
1833.78 63
1833.88 55
1833.97 46
1834.07 39
1834.17 34
1834.27 33
1834.37 36
1834.46 43
1834.56 53
1834.66 65
1834.76 76
1834.86 85
1834.95 91
1835.05 92
1835.15 89
1835.25 82
1835.35 72
1835.45 59
1835.54 45
1835.64 33
1835.74 23
1835.84 16
1835.94 13
1836.03 12
1836.13 15
1836.23 19
1836.33 24
1836.43 30
1836.53 37
1836.62 45
1836.72 55
1836.82 65
1836.92 74
1837.02 82
1837.11 87
1837.21 87
1837.31 83
1837.41 74
1837.51 63
1837.61 51
1837.70 40
1837.80 31
1837.90 26
1838.00 23
1838.10 20
1838.19 16
1838.29 10
1838.39 1
1838.49 0
1838.59 0
1838.69 0
1838.78 0
1838.88 0
1838.98 0
1839.08 0
1839.18 6
1839.28 17
1839.37 25
1839.47 32
1839.57 36
1839.67 40
1839.77 42
1839.87 43
1839.96 44
1840.06 44
1840.16 44
1840.26 43
1840.36 40
1840.45 36
1840.55 30
1840.65 22
1840.75 12
1840.85 3
1840.95 0
1841.04 0
1841.14 0
1841.24 0
1841.34 0
1841.44 0
1841.54 0
1841.63 0
1841.73 0
1841.83 6
1841.93 15
1842.03 25
1842.13 34
1842.22 40
1842.32 40
1842.42 35
1842.52 24
1842.62 11
1842.72 0
1842.81 0
1842.91 0
1843.01 4
1843.11 24
1843.21 52
1843.31 82
1843.40 110
1843.50 133
1843.60 149
1843.70 158
1843.80 160
1843.90 158
1844.00 153
1844.09 147
1844.19 139
1844.29 131
1844.39 120
1844.49 107
1844.59 90
1844.68 71
1844.78 50
1844.88 29
1844.98 9
1845.08 0
1845.18 0
1845.27 0
1845.37 0
1845.47 0
1845.57 5
1845.67 22
1845.77 40
1845.87 56
1845.96 67
1846.06 74
1846.16 78
1846.26 78
1846.36 77
1846.46 78
1846.55 82
1846.65 88
1846.75 99
1846.85 112
1846.95 127
1847.05 143
1847.14 160
1847.24 177
1847.34 194
1847.44 211
1847.54 228
1847.64 242
1847.74 254
1847.83 259
1847.93 259
1848.03 254
1848.13 244
1848.23 232
1848.33 219
1848.43 207
1848.52 195
1848.62 184
1848.72 171
1848.82 157
1848.92 142
1849.02 127
1849.11 113
1849.21 100
1849.31 90
1849.41 81
1849.51 75
1849.61 70
1849.71 65
1849.80 61
1849.90 58
1850.00 56
1850.10 53
1850.20 50
1850.30 46
1850.40 39
1850.49 31
1850.59 23
1850.69 15
1850.79 10
1850.89 9
1850.99 12
1851.09 18
1851.18 25
1851.28 30
1851.38 32
1851.48 30
1851.58 25
1851.68 20
1851.78 15
1851.87 15
1851.97 20
1852.07 31
1852.17 46
1852.27 62
1852.37 79
1852.47 95
1852.56 108
1852.66 120
1852.76 130
1852.86 138
1852.96 146
1853.06 153
1853.16 159
1853.26 162
1853.35 162
1853.45 159
1853.55 152
1853.65 140
1853.75 124
1853.85 104
1853.95 83
1854.04 61
1854.14 41
1854.24 25
1854.34 14
1854.44 8
1854.54 5
1854.64 5
1854.73 6
1854.83 5
1854.93 2
1855.03 0
1855.13 0
1855.23 0
1855.33 0
1855.43 0
1855.52 0
1855.62 1
1855.72 13
1855.82 28
1855.92 42
1856.02 57
1856.12 70
1856.22 81
1856.31 90
1856.41 99
1856.51 107
1856.61 115
1856.71 124
1856.81 131
1856.91 138
1857.01 143
1857.10 146
1857.20 146
1857.30 145
1857.40 144
1857.50 142
1857.60 142
1857.70 144
1857.80 147
1857.89 151
1857.99 156
1858.09 159
1858.19 160
1858.29 158
1858.39 155
1858.49 150
1858.59 147
1858.68 146
1858.78 147
1858.88 149
1858.98 151
1859.08 149
1859.18 143
1859.28 133
1859.38 122
1859.47 112
1859.57 108
1859.67 109
1859.77 117
1859.87 128
1859.97 140
1860.07 149
1860.17 155
1860.26 156
1860.36 155
1860.46 152
1860.56 149
1860.66 147
1860.76 145
1860.86 143
1860.96 141
1861.06 140
1861.15 140
1861.25 143
1861.35 149
1861.45 159
1861.55 171
1861.65 184
1861.75 196
1861.85 206
1861.95 214
1862.04 219
1862.14 222
1862.24 223
1862.34 223
1862.44 221
1862.54 218
1862.64 214
1862.74 211
1862.83 208
1862.93 206
1863.03 206
1863.13 204
1863.23 201
1863.33 195
1863.43 187
1863.53 176
1863.63 164
1863.73 152
1863.82 143
1863.92 137
1864.02 133
1864.12 129
1864.22 124
1864.32 116
1864.42 105
1864.52 93
1864.62 81
1864.71 73
1864.81 71
1864.91 75
1865.01 83
1865.11 95
1865.21 107
1865.31 117
1865.41 122
1865.51 123
1865.60 119
1865.70 112
1865.80 106
1865.90 101
1866.00 100
1866.10 103
1866.20 109
1866.30 118
1866.40 126
1866.50 133
1866.59 137
1866.69 137
1866.79 133
1866.89 129
1866.99 126
1867.09 125
1867.19 129
1867.29 136
1867.39 146
1867.49 157
1867.58 166
1867.68 170
1867.78 170
1867.88 165
1867.98 156
1868.08 145
1868.18 133
1868.28 123
1868.38 113
1868.48 104
1868.57 95
1868.67 86
1868.77 75
1868.87 64
1868.97 53
1869.07 45
1869.17 38
1869.27 34
1869.37 31
1869.47 30
1869.57 29
1869.66 28
1869.76 27
1869.86 27
1869.96 28
1870.06 31
1870.16 36
1870.26 42
1870.36 49
1870.46 56
1870.56 64
1870.66 72
1870.75 79
1870.85 87
1870.95 94
1871.05 100
1871.15 104
1871.25 105
1871.35 104
1871.45 102
1871.55 101
1871.65 102
1871.75 107
1871.84 114
1871.94 125
1872.04 135
1872.14 144
1872.24 150
1872.34 152
1872.44 150
1872.54 147
1872.64 140
1872.74 132
1872.84 121
1872.94 107
1873.03 90
1873.13 71
1873.23 51
1873.33 31
1873.43 13
1873.53 0
1873.63 0
1873.73 0
1873.83 0
1873.93 0
1874.03 0
1874.13 0
1874.22 0
1874.32 0
1874.42 12
1874.52 32
1874.62 53
1874.72 73
1874.82 89
1874.92 99
1875.02 103
1875.12 99
1875.22 90
1875.32 77
1875.42 62
1875.51 49
1875.61 39
1875.71 36
1875.81 39
1875.91 49
1876.01 63
1876.11 79
1876.21 94
1876.31 105
1876.41 109
1876.51 107
1876.61 99
1876.71 89
1876.80 79
1876.90 72
1877.00 71
1877.10 76
1877.20 86
1877.30 98
1877.40 109
1877.50 116
1877.60 117
1877.70 111
1877.80 101
1877.90 87
1878.00 73
1878.09 60
1878.19 51
1878.29 47
1878.39 47
1878.49 50
1878.59 55
1878.69 61
1878.79 67
1878.89 72
1878.99 77
1879.09 81
1879.19 87
1879.29 94
1879.39 102
1879.49 110
1879.58 118
1879.68 122
1879.78 121
1879.88 114
1879.98 101
1880.08 83
1880.18 64
1880.28 45
1880.38 32
1880.48 25
1880.58 26
1880.68 33
1880.78 45
1880.88 60
1880.98 74
1881.07 86
1881.17 95
1881.27 100
1881.37 102
1881.47 103
1881.57 102
1881.67 102
1881.77 103
1881.87 106
1881.97 110
1882.07 115
1882.17 120
1882.27 123
1882.37 125
1882.47 125
1882.57 122
1882.67 119
1882.76 115
1882.86 111
1882.96 108
1883.06 107
1883.16 107
1883.26 107
1883.36 108
1883.46 109
1883.56 110
1883.66 112
1883.76 114
1883.86 117
1883.96 121
1884.06 123
1884.16 125
1884.26 125
1884.36 122
1884.46 119
1884.55 116
1884.65 114
1884.75 113
1884.85 113
1884.95 112
1885.05 109
1885.15 102
1885.25 90
1885.35 74
1885.45 55
1885.55 36
1885.65 17
1885.75 1
1885.85 0
1885.95 0
1886.05 0
1886.15 0
1886.25 0
1886.35 0
1886.44 0
1886.54 0
1886.64 4
1886.74 13
1886.84 23
1886.94 33
1887.04 42
1887.14 50
1887.24 55
1887.34 57
1887.44 57
1887.54 56
1887.64 57
1887.74 61
1887.84 69
1887.94 80
1888.04 94
1888.14 109
1888.24 123
1888.34 136
1888.44 144
1888.54 149
1888.63 148
1888.73 144
1888.83 136
1888.93 127
1889.03 120
1889.13 116
1889.23 118
1889.33 125
1889.43 136
1889.53 148
1889.63 159
1889.73 164
1889.83 163
1889.93 156
1890.03 145
1890.13 131
1890.23 119
1890.33 108
1890.43 100
1890.53 95
1890.63 91
1890.73 88
1890.83 86
1890.93 87
1891.03 88
1891.12 91
1891.22 94
1891.32 95
1891.42 92
1891.52 82
1891.62 66
1891.72 45
1891.82 21
1891.92 0
1892.02 0
1892.12 0
1892.22 0
1892.32 0
1892.42 0
1892.52 0
1892.62 0
1892.72 2
1892.82 12
1892.92 24
1893.02 38
1893.12 54
1893.22 72
1893.32 90
1893.42 106
1893.52 120
1893.62 132
1893.72 144
1893.82 155
1893.92 167
1894.02 180
1894.12 191
1894.21 199
1894.31 203
1894.41 203
1894.51 200
1894.61 198
1894.71 198
1894.81 201
1894.91 205
1895.01 210
1895.11 212
1895.21 210
1895.31 204
1895.41 196
1895.51 187
1895.61 179
1895.71 174
1895.81 170
1895.91 166
1896.01 160
1896.11 152
1896.21 143
1896.31 133
1896.41 125
1896.51 120
1896.61 119
1896.71 124
1896.81 132
1896.91 143
1897.01 153
1897.11 161
1897.21 167
1897.31 170
1897.41 170
1897.51 168
1897.61 164
1897.71 160
1897.81 156
1897.91 152
1898.01 148
1898.11 145
1898.21 141
1898.31 137
1898.41 134
1898.51 130
1898.61 128
1898.70 127
1898.80 129
1898.90 134
1899.00 142
1899.10 153
1899.20 166
1899.30 181
1899.40 194
1899.50 204
1899.60 210
1899.70 213
1899.80 212
1899.90 209
1900.00 207
1900.10 205
1900.20 205
1900.30 205
1900.40 205
1900.50 202
1900.60 195
1900.70 183
1900.80 169
1900.90 154
1901.00 141
1901.10 132
1901.20 130
1901.30 134
1901.40 145
1901.50 160
1901.60 178
1901.70 195
1901.80 210
1901.90 222
1902.00 232
1902.10 240
1902.20 245
1902.30 249
1902.40 252
1902.50 253
1902.60 252
1902.70 249
1902.80 245
1902.90 241
1903.00 236
1903.10 233
1903.20 231
1903.30 229
1903.40 226
1903.50 221
1903.60 214
1903.70 205
1903.80 194
1903.90 182
1904.00 173
1904.10 166
1904.20 162
1904.30 160
1904.40 159
1904.50 159
1904.60 159
1904.70 160
1904.80 162
1904.90 164
1905.00 167
1905.10 170
1905.20 172
1905.30 170
1905.40 166
1905.50 159
1905.60 152
1905.70 146
1905.80 144
1905.90 147
1906.00 155
1906.10 166
1906.20 177
1906.30 188
1906.40 195
1906.50 199
1906.60 199
1906.70 197
1906.80 193
1906.90 188
1907.00 182
1907.10 175
1907.20 168
1907.30 162
1907.40 157
1907.50 157
1907.60 160
1907.70 168
1907.80 177
1907.90 186
1908.00 190
1908.10 189
1908.20 181
1908.30 167
1908.40 150
1908.50 134
1908.60 121
1908.70 113
1908.80 110
1908.90 112
1909.00 117
1909.10 122
1909.20 124
1909.30 122
1909.40 116
1909.50 104
1909.60 88
1909.70 69
1909.80 49
1909.90 32
1910.00 18
1910.10 8
1910.20 3
1910.30 1
1910.40 2
1910.50 4
1910.60 6
1910.70 9
1910.80 13
1910.90 18
1911.00 25
1911.10 34
1911.21 43
1911.31 54
1911.41 64
1911.51 74
1911.61 81
1911.71 86
1911.81 88
1911.91 90
1912.01 91
1912.11 94
1912.21 99
1912.31 106
1912.41 113
1912.51 119
1912.61 121
1912.71 118
1912.81 109
1912.91 94
1913.01 75
1913.11 56
1913.21 39
1913.31 25
1913.41 15
1913.51 8
1913.61 3
1913.71 0
1913.81 0
1913.91 0
1914.01 0
1914.11 0
1914.21 0
1914.31 0
1914.41 0
1914.51 9
1914.61 31
1914.71 55
1914.81 75
1914.91 92
1915.01 102
1915.11 105
1915.21 102
1915.31 94
1915.41 83
1915.51 72
1915.61 62
1915.72 56
1915.82 55
1915.92 61
1916.02 73
1916.12 92
1916.22 115
1916.32 140
1916.42 163
1916.52 183
1916.62 197
1916.72 205
1916.82 208
1916.92 207
1917.02 204
1917.12 199
1917.22 195
1917.32 192
1917.42 191
1917.52 194
1917.62 201
1917.72 210
1917.82 222
1917.92 233
1918.02 242
1918.12 247
1918.22 247
1918.32 241
1918.42 231
1918.52 219
1918.62 206
1918.72 195
1918.83 188
1918.93 186
1919.03 190
1919.13 199
1919.23 213
1919.33 229
1919.43 246
1919.53 261
1919.63 272
1919.73 277
1919.83 276
1919.93 270
1920.03 259
1920.13 244
1920.23 226
1920.33 208
1920.43 188
1920.53 167
1920.63 146
1920.73 126
1920.83 109
1920.93 98
1921.03 94
1921.13 99
1921.23 111
1921.34 129
1921.44 150
1921.54 169
1921.64 184
1921.74 191
1921.84 191
1921.94 185
1922.04 175
1922.14 162
1922.24 151
1922.34 144
1922.44 143
1922.54 149
1922.64 162
1922.74 178
1922.84 195
1922.94 210
1923.04 220
1923.14 223
1923.24 221
1923.34 216
1923.44 210
1923.55 208
1923.65 211
1923.75 217
1923.85 227
1923.95 238
1924.05 247
1924.15 250
1924.25 247
1924.35 239
1924.45 225
1924.55 209
1924.65 194
1924.75 183
1924.85 176
1924.95 175
1925.05 179
1925.15 187
1925.25 196
1925.35 204
1925.46 209
1925.56 212
1925.66 212
1925.76 211
1925.86 210
1925.96 212
1926.06 216
1926.16 223
1926.26 231
1926.36 238
1926.46 240
1926.56 238
1926.66 232
1926.76 222
1926.86 211
1926.96 200
1927.06 192
1927.16 186
1927.27 183
1927.37 180
1927.47 176
1927.57 170
1927.67 161
1927.77 151
1927.87 142
1927.97 135
1928.07 133
1928.17 135
1928.27 142
1928.37 154
1928.47 168
1928.57 183
1928.67 197
1928.77 209
1928.87 218
1928.98 223
1929.08 224
1929.18 221
1929.28 215
1929.38 206
1929.48 197
1929.58 186
1929.68 175
1929.78 164
1929.88 155
1929.98 148
1930.08 145
1930.18 146
1930.28 150
1930.38 159
1930.49 168
1930.59 177
1930.69 183
1930.79 185
1930.89 182
1930.99 175
1931.09 165
1931.19 155
1931.29 144
1931.39 133
1931.49 123
1931.59 114
1931.69 105
1931.79 96
1931.89 89
1932.00 83
1932.10 81
1932.20 83
1932.30 88
1932.40 96
1932.50 106
1932.60 114
1932.70 120
1932.80 121
1932.90 117
1933.00 109
1933.10 98
1933.20 85
1933.31 71
1933.41 58
1933.51 47
1933.61 37
1933.71 28
1933.81 20
1933.91 12
1934.01 4
1934.11 0
1934.21 0
1934.31 0
1934.41 0
1934.51 0
1934.61 0
1934.72 0
1934.82 0
1934.92 5
1935.02 19
1935.12 34
1935.22 47
1935.32 57
1935.42 63
1935.52 65
1935.62 62
1935.72 57
1935.82 49
1935.93 41
1936.03 32
1936.13 23
1936.23 14
1936.33 5
1936.43 0
1936.53 0
1936.63 0
1936.73 0
1936.83 14
1936.93 34
1937.03 60
1937.14 89
1937.24 118
1937.34 145
1937.44 166
1937.54 180
1937.64 187
1937.74 187
1937.84 182
1937.94 173
1938.04 163
1938.14 154
1938.24 146
1938.35 141
1938.45 140
1938.55 142
1938.65 148
1938.75 157
1938.85 168
1938.95 181
1939.05 192
1939.15 201
1939.25 205
1939.35 205
1939.46 199
1939.56 189
1939.66 177
1939.76 164
1939.86 152
1939.96 144
1940.06 137
1940.16 132
1940.26 128
1940.36 121
1940.46 113
1940.57 102
1940.67 91
1940.77 81
1940.87 74
1940.97 71
1941.07 73
1941.17 79
1941.27 89
1941.37 99
1941.47 109
1941.57 118
1941.68 125
1941.78 130
1941.88 136
1941.98 144
1942.08 155
1942.18 169
1942.28 188
1942.38 209
1942.48 231
1942.58 250
1942.69 266
1942.79 278
1942.89 286
1942.99 292
1943.09 296
1943.19 300
1943.29 303
1943.39 303
1943.49 298
1943.59 288
1943.70 274
1943.80 257
1943.90 242
1944.00 229
1944.10 222
1944.20 219
1944.30 218
1944.40 216
1944.50 212
1944.60 204
1944.71 192
1944.81 179
1944.91 167
1945.01 160
1945.11 158
1945.21 162
1945.31 171
1945.41 185
1945.51 202
1945.62 220
1945.72 237
1945.82 253
1945.92 266
1946.02 277
1946.12 284
1946.22 288
1946.32 290
1946.42 292
1946.52 295
1946.63 297
1946.73 301
1946.83 305
1946.93 309
1947.03 313
1947.13 316
1947.23 318
1947.33 320
1947.43 322
1947.54 325
1947.64 327
1947.74 329
1947.84 331
1947.94 333
1948.04 333
1948.14 334
1948.24 333
1948.34 332
1948.45 330
1948.55 329
1948.65 326
1948.75 324
1948.85 320
1948.95 315
1949.05 309
1949.15 301
1949.26 292
1949.36 283
1949.46 274
1949.56 266
1949.66 259
1949.76 252
1949.86 243
1949.96 232
1950.06 219
1950.17 205
1950.27 192
1950.37 181
1950.47 175
1950.57 174
1950.67 177
1950.77 184
1950.87 192
1950.98 201
1951.08 210
1951.18 220
1951.28 231
1951.38 243
1951.48 256
1951.58 268
1951.68 279
1951.79 284
1951.89 284
1951.99 277
1952.09 263
1952.19 245
1952.29 225
1952.39 206
1952.49 189
1952.59 175
1952.70 162
1952.80 149
1952.90 136
1953.00 122
1953.10 108
1953.20 95
1953.30 86
1953.41 80
1953.51 80
1953.61 83
1953.71 89
1953.81 95
1953.91 101
1954.01 104
1954.11 105
1954.22 103
1954.32 99
1954.42 93
1954.52 87
1954.62 80
1954.72 74
1954.82 67
1954.92 60
1955.03 54
1955.13 49
1955.23 44
1955.33 41
1955.43 40
1955.53 39
1955.63 39
1955.73 37
1955.84 33
1955.94 25
1956.04 14
1956.14 0
1956.24 0
1956.34 0
1956.44 0
1956.55 0
1956.65 0
1956.75 0
1956.85 0
1956.95 15
1957.05 40
1957.15 63
1957.26 83
1957.36 97
1957.46 106
1957.56 112
1957.66 117
1957.76 123
1957.86 131
1957.96 140
1958.07 148
1958.17 155
1958.27 156
1958.37 151
1958.47 139
1958.57 121
1958.67 100
1958.78 77
1958.88 55
1958.98 36
1959.08 22
1959.18 13
1959.28 8
1959.38 9
1959.49 13
1959.59 20
1959.69 29
1959.79 39
1959.89 51
1959.99 64
1960.09 80
1960.20 98
1960.30 117
1960.40 136
1960.50 155
1960.60 169
1960.70 177
1960.80 178
1960.91 173
1961.01 164
1961.11 152
1961.21 140
1961.31 131
1961.41 124
1961.51 122
1961.62 123
1961.72 126
1961.82 129
1961.92 130
1962.02 127
1962.12 120
1962.23 107
1962.33 89
1962.43 69
1962.53 47
1962.63 25
1962.73 7
1962.83 0
1962.94 0
1963.04 0
1963.14 0
1963.24 0
1963.34 4
1963.44 25
1963.54 50
1963.65 79
1963.75 108
1963.85 136
1963.95 159
1964.05 176
1964.15 187
1964.26 193
1964.36 195
1964.46 194
1964.56 192
1964.66 191
1964.76 189
1964.86 186
1964.97 181
1965.07 173
1965.17 161
1965.27 147
1965.37 132
1965.47 119
1965.58 107
1965.68 98
1965.78 92
1965.88 90
1965.98 90
1966.08 91
1966.19 92
1966.29 93
1966.39 92
1966.49 89
1966.59 85
1966.69 79
1966.80 74
1966.90 70
1967.00 69
1967.10 71
1967.20 76
1967.30 83
1967.40 93
1967.51 103
1967.61 116
1967.71 130
1967.81 147
1967.91 166
1968.01 187
1968.12 209
1968.22 229
1968.32 248
1968.42 264
1968.52 276
1968.62 285
1968.73 290
1968.83 291
1968.93 288
1969.03 284
1969.13 279
1969.23 274
1969.34 271
1969.44 270
1969.54 270
1969.64 272
1969.74 274
1969.84 276
1969.95 277
1970.05 277
1970.15 277
1970.25 276
1970.35 275
1970.45 273
1970.56 268
1970.66 260
1970.76 248
1970.86 234
1970.96 217
1971.07 200
1971.17 183
1971.27 169
1971.37 158
1971.47 152
1971.57 150
1971.68 152
1971.78 157
1971.88 163
1971.98 168
1972.08 171
1972.18 172
1972.29 170
1972.39 165
1972.49 157
1972.59 148
1972.69 137
1972.79 123
1972.90 110
1973.00 97
1973.10 85
1973.20 76
1973.30 71
1973.41 68
1973.51 68
1973.61 69
1973.71 71
1973.81 74
1973.91 77
1974.02 82
1974.12 87
1974.22 93
1974.32 99
1974.42 105
1974.53 112
1974.63 118
1974.73 124
1974.83 132
1974.93 141
1975.03 151
1975.14 161
1975.24 170
1975.34 178
1975.44 186
1975.54 194
1975.65 204
1975.75 218
1975.85 234
1975.95 253
1976.05 272
1976.15 288
1976.26 299
1976.36 303
1976.46 299
1976.56 287
1976.66 270
1976.77 247
1976.87 222
1976.97 197
1977.07 173
1977.17 155
1977.28 143
1977.38 137
1977.48 139
1977.58 145
1977.68 154
1977.78 163
1977.89 168
1977.99 170
1978.09 167
1978.19 161
1978.29 154
1978.40 148
1978.50 145
1978.60 144
1978.70 146
1978.80 149
1978.91 151
1979.01 152
1979.11 152
1979.21 151
1979.31 151
1979.42 153
1979.52 157
1979.62 163
1979.72 169
1979.82 173
1979.92 170
1980.03 161
1980.13 144
1980.23 121
1980.33 94
1980.43 68
1980.54 44
1980.64 26
1980.74 13
1980.84 5
1980.94 1
1981.05 0
1981.15 0
1981.25 0
1981.35 0
1981.45 0
1981.56 0
1981.66 0
1981.76 0
1981.86 2
1981.96 22
1982.07 44
1982.17 67
1982.27 87
1982.37 102
1982.47 112
1982.58 115
1982.68 114
1982.78 111
1982.88 106
1982.98 101
1983.09 97
1983.19 94
1983.29 93
1983.39 92
1983.49 94
1983.60 99
1983.70 107
1983.80 119
1983.90 135
1984.01 153
1984.11 171
1984.21 186
1984.31 195
1984.41 197
1984.52 194
1984.62 186
1984.72 176
1984.82 167
1984.92 159
1985.03 154
1985.13 151
1985.23 149
1985.33 145
1985.43 140
1985.54 132
1985.64 122
1985.74 110
1985.84 97
1985.94 83
1986.05 70
1986.15 57
1986.25 45
1986.35 37
1986.46 32
1986.56 33
1986.66 38
1986.76 48
1986.86 60
1986.97 74
1987.07 86
1987.17 96
1987.27 102
1987.37 102
1987.48 98
1987.58 89
1987.68 75
1987.78 59
1987.89 43
1987.99 30
1988.09 21
1988.19 19
1988.29 22
1988.40 31
1988.50 43
1988.60 54
1988.70 63
1988.80 69
1988.91 70
1989.01 67
1989.11 63
1989.21 60
1989.32 60
1989.42 64
1989.52 73
1989.62 84
1989.72 96
1989.83 108
1989.93 119
1990.03 128
1990.13 136
1990.24 144
1990.34 154
1990.44 167
1990.54 181
1990.64 194
1990.75 203
1990.85 206
1990.95 201
1991.05 188
1991.16 168
1991.26 145
1991.36 122
1991.46 101
1991.56 84
1991.67 72
1991.77 64
1991.87 61
1991.97 61
1992.08 64
1992.18 70
1992.28 78
1992.38 88
1992.48 99
1992.59 109
1992.69 116
1992.79 119
1992.89 118
1993.00 115
1993.10 110
1993.20 106
1993.30 104
1993.41 105
1993.51 110
1993.61 117
1993.71 126
1993.81 135
1993.92 144
1994.02 149
1994.12 152
1994.22 153
1994.33 154
1994.43 155
1994.53 159
1994.63 166
1994.74 175
1994.84 184
1994.94 191
1995.04 192
1995.14 186
1995.25 175
1995.35 160
1995.45 145
1995.55 133
1995.66 126
1995.76 124
1995.86 125
1995.96 128
1996.07 128
1996.17 125
1996.27 118
1996.37 106
1996.48 92
1996.58 76
1996.68 60
1996.78 45
1996.89 32
1996.99 21
1997.09 12
1997.19 6
1997.29 2
1997.40 1
1997.50 2
1997.60 5
1997.70 11
1997.81 18
1997.91 27
1998.01 38
1998.11 49
1998.22 60
1998.32 70
1998.42 79
1998.52 85
1998.63 90
1998.73 93
1998.83 93
1998.93 91
1999.04 87
1999.14 80
1999.24 71
1999.34 60
1999.45 46
1999.55 31
1999.65 17
1999.75 5
1999.86 0
1999.96 0
2000.06 0
2000.16 5
2000.27 20
2000.37 38
2000.47 56
2000.57 72
2000.68 84
2000.78 91
2000.88 93
2000.98 90
2001.09 85
2001.19 76
2001.29 63
2001.39 47
2001.50 28
2001.60 7
2001.70 0
2001.80 0
2001.91 0
2002.01 0
2002.11 0
2002.21 0
2002.32 0
2002.42 3
2002.52 21
2002.62 36
2002.73 45
2002.83 48
2002.93 45
2003.03 40
2003.14 33
2003.24 29
2003.34 28
2003.44 33
2003.55 43
2003.65 56
2003.75 73
2003.85 92
2003.96 111
2004.06 129
2004.16 144
2004.26 157
2004.37 168
2004.47 177
2004.57 183
2004.67 187
2004.78 188
2004.88 187
2004.98 182
2005.08 173
2005.19 162
2005.29 149
2005.39 136
2005.50 123
2005.60 111
2005.70 100
2005.80 89
2005.91 77
2006.01 63
2006.11 46
2006.21 30
2006.32 14
2006.42 1
2006.52 0
2006.62 0
2006.73 0
2006.83 0
2006.93 1
2007.03 12
2007.14 25
2007.24 37
2007.34 49
2007.45 58
2007.55 65
2007.65 69
2007.75 70
2007.86 67
2007.96 62
2008.06 54
2008.16 42
2008.27 28
2008.37 14
2008.47 0
2008.57 0
2008.68 0
2008.78 0
2008.88 0
2008.99 0
2009.09 0
2009.19 1
2009.29 8
2009.40 12
2009.50 14
2009.60 15
2009.70 15
2009.81 14
2009.91 14
2010.01 13
2010.12 11
2010.22 7
2010.32 1
2010.42 0
2010.53 0
2010.63 0
2010.73 0
2010.83 0
2010.94 0
2011.04 0
2011.14 11
2011.25 25
2011.35 39
2011.45 53
2011.55 67
2011.66 80
2011.76 92
2011.86 103
2011.96 113
2012.07 121
2012.17 127
2012.27 132
2012.38 137
2012.48 141
2012.58 146
2012.68 150
2012.79 155
2012.89 160
2012.99 163
2013.10 163
2013.20 158
2013.30 150
2013.40 139
2013.51 128
2013.61 118
2013.71 113
2013.82 114
2013.92 121
2014.02 132
2014.12 142
2014.23 149
2014.33 149
2014.43 144
2014.53 134
2014.64 122
2014.74 113
2014.84 110
2014.95 113
2015.05 122
2015.15 134
2015.25 144
2015.36 151
2015.46 153
2015.56 150
2015.67 144
2015.77 138
2015.87 133
2015.97 130
2016.08 130
2016.18 130
2016.28 129
2016.39 125
2016.49 119
2016.59 109
2016.70 97
2016.80 83
2016.90 68
2017.00 55
2017.11 44
2017.21 36
2017.31 33
2017.42 33
2017.52 38
2017.62 46
2017.72 56
2017.83 69
2017.93 83
2018.03 100
2018.14 119
2018.24 139
2018.34 157
2018.44 171
2018.55 181
2018.65 184
2018.75 185
2018.86 183
2018.96 183
2019.06 187
2019.17 195
2019.27 204
2019.37 213
2019.47 218
2019.58 216
2019.68 207
2019.78 192
2019.89 174
2019.99 155
2020.09 136
2020.19 120
2020.30 106
2020.40 93
2020.50 82
2020.61 70
2020.71 59
2020.81 49
2020.92 40
2021.02 34
2021.12 31
2021.22 29
2021.33 29
2021.43 29
2021.53 30
2021.64 32
2021.74 36
2021.84 40
2021.95 46
2022.05 54
2022.15 64
2022.26 75
2022.36 87
2022.46 103
2022.56 121
2022.67 140
2022.77 159
2022.87 175
2022.98 185
2023.08 189
2023.18 186
2023.29 178
2023.39 166
2023.49 154
2023.59 142
2023.70 130
2023.80 117
2023.90 101
2024.01 83
2024.11 63
2024.21 43
2024.32 25
2024.42 11
2024.52 1
2024.63 0
2024.73 0
2024.83 0
2024.94 0
2025.04 0
2025.14 0
2025.24 0
2025.35 0
2025.45 0
2025.55 3
2025.66 21
2025.76 44
2025.86 68
2025.97 94
2026.07 120
2026.17 142
2026.28 159
2026.38 171
2026.48 176
2026.59 177
2026.69 175
2026.79 171
2026.89 168
2027.00 166
2027.10 165
2027.20 164
2027.31 162
2027.41 157
2027.51 150
2027.62 140
2027.72 128
2027.82 115
2027.93 102
2028.03 91
2028.13 82
2028.24 76
2028.34 74
2028.44 77
2028.55 84
2028.65 94
2028.75 107
2028.85 120
2028.96 133
2029.06 142
2029.16 149
2029.27 153
2029.37 155
2029.47 156
2029.58 156
2029.68 155
2029.78 152
2029.89 146
2029.99 134
2030.09 118
2030.20 98
2030.30 79
2030.40 63
2030.51 52
2030.61 49
2030.71 54
2030.82 68
2030.92 87
2031.02 110
2031.13 133
2031.23 153
2031.33 169
2031.44 178
2031.54 181
2031.64 178
2031.75 172
2031.85 164
2031.95 159
2032.06 158
2032.16 161
2032.26 169
2032.37 181
2032.47 194
2032.57 208
2032.68 222
2032.78 236
2032.88 248
2032.99 258
2033.09 265
2033.19 266
2033.30 260
2033.40 245
2033.50 222
2033.61 194
2033.71 165
2033.81 139
2033.92 121
2034.02 112
2034.12 111
2034.23 118
2034.33 128
2034.43 137
2034.54 143
2034.64 144
2034.74 139
2034.85 132
2034.95 124
2035.05 118
2035.16 116
2035.26 119
2035.36 126
2035.47 135
2035.57 145
2035.67 155
2035.78 163
2035.88 169
2035.98 172
2036.09 173
2036.19 171
2036.29 167
2036.40 162
2036.50 155
2036.60 148
2036.71 142
2036.81 138
2036.91 137
2037.02 138
2037.12 143
2037.22 148
2037.33 154
2037.43 160
2037.53 163
2037.64 164
2037.74 162
2037.84 159
2037.95 154
2038.05 148
2038.15 144
2038.26 141
2038.36 142
2038.46 144
2038.57 147
2038.67 149
2038.77 149
2038.88 148
2038.98 145
2039.09 143
2039.19 143
2039.29 146
2039.40 153
2039.50 161
2039.60 169
2039.71 174
2039.81 174
2039.91 170
2040.02 162
2040.12 152
2040.22 143
2040.33 137
2040.43 132
2040.53 129
2040.64 127
2040.74 125
2040.84 122
2040.95 120
2041.05 118
2041.15 118
2041.26 118
2041.36 119
2041.47 119
2041.57 117
2041.67 113
2041.78 108
2041.88 102
2041.98 97
2042.09 94
2042.19 93
2042.29 95
2042.40 98
2042.50 103
2042.60 108
2042.71 113
2042.81 118
2042.92 123
2043.02 126
2043.12 129
2043.23 129
2043.33 128
2043.43 124
2043.54 120
2043.64 115
2043.74 109
2043.85 103
2043.95 98
2044.05 93
2044.16 90
2044.26 89
2044.37 91
2044.47 94
2044.57 100
2044.68 106
2044.78 110
2044.88 111
2044.99 108
2045.09 100
2045.19 88
2045.30 74
2045.40 60
2045.51 48
2045.61 39
2045.71 34
2045.82 31
2045.92 29
2046.02 29
2046.13 30
2046.23 34
2046.33 41
2046.44 53
2046.54 70
2046.65 90
2046.75 111
2046.85 131
2046.96 148
2047.06 160
2047.16 167
2047.27 171
2047.37 174
2047.47 178
2047.58 185
2047.68 194
2047.79 205
2047.89 215
2047.99 222
2048.10 224
2048.20 220
2048.30 211
2048.41 199
2048.51 187
2048.62 176
2048.72 168
2048.82 163
2048.93 161
2049.03 161
2049.13 163
2049.24 168
2049.34 176
2049.44 188
2049.55 205
2049.65 225
2049.76 248
2049.86 271
2049.96 292
2050.07 312
2050.17 328
2050.27 342
2050.38 354
2050.48 364
2050.59 373
2050.69 378
2050.79 380
2050.90 376
2051.00 367
2051.10 353
2051.21 336
2051.31 317
2051.42 299
2051.52 281
2051.62 267
2051.73 255
2051.83 245
2051.94 237
2052.04 230
2052.14 223
2052.25 213
2052.35 202
2052.45 190
2052.56 175
2052.66 160
2052.77 144
2052.87 128
2052.97 113
2053.08 100
2053.18 89
2053.28 79
2053.39 73
2053.49 71
2053.60 71
2053.70 74
2053.80 78
2053.91 84
2054.01 89
2054.12 93
2054.22 97
2054.32 99
2054.43 101
2054.53 103
2054.63 106
2054.74 110
2054.84 117
2054.95 125
2055.05 135
2055.15 147
2055.26 158
2055.36 165
2055.47 167
2055.57 163
2055.67 153
2055.78 138
2055.88 119
2055.98 99
2056.09 80
2056.19 65
2056.30 53
2056.40 46
2056.50 41
2056.61 40
2056.71 42
2056.82 45
2056.92 50
2057.02 55
2057.13 60
2057.23 64
2057.34 66
2057.44 66
2057.54 64
2057.65 59
2057.75 51
2057.86 42
2057.96 31
2058.06 20
2058.17 8
2058.27 0
2058.38 0
2058.48 0
2058.58 0
2058.69 0
2058.79 0
2058.89 0
2059.00 6
2059.10 11
2059.21 12
2059.31 11
2059.41 8
2059.52 6
2059.62 6
2059.73 8
2059.83 14
2059.93 21
2060.04 29
2060.14 37
2060.25 44
2060.35 49
2060.45 53
2060.56 55
2060.66 58
2060.77 63
2060.87 69
2060.97 76
2061.08 84
2061.18 90
2061.29 94
2061.39 94
2061.49 89
2061.60 82
2061.70 74
2061.81 68
2061.91 63
2062.02 61
2062.12 61
2062.22 60
2062.33 58
2062.43 54
2062.54 48
2062.64 42
2062.74 39
2062.85 42
2062.95 52
2063.06 70
2063.16 92
2063.26 116
2063.37 141
2063.47 164
2063.58 184
2063.68 200
2063.78 213
2063.89 223
2063.99 230
2064.10 235
2064.20 236
2064.30 234
2064.41 228
2064.51 219
2064.62 206
2064.72 191
2064.83 175
2064.93 158
2065.03 143
2065.14 131
2065.24 125
2065.35 125
2065.45 130
2065.55 140
2065.66 151
2065.76 164
2065.87 176
2065.97 186
2066.07 193
2066.18 200
2066.28 207
2066.39 213
2066.49 220
2066.60 226
2066.70 230
2066.80 229
2066.91 222
2067.01 208
2067.12 187
2067.22 162
2067.32 135
2067.43 112
2067.53 94
2067.64 83
2067.74 78
2067.85 77
2067.95 78
2068.05 78
2068.16 77
2068.26 74
2068.37 72
2068.47 71
2068.58 73
2068.68 77
2068.78 82
2068.89 85
2068.99 86
2069.10 85
2069.20 80
2069.30 74
2069.41 68
2069.51 65
2069.62 64
2069.72 67
2069.83 72
2069.93 79
2070.03 86
2070.14 93
2070.24 99
2070.35 102
2070.45 104
2070.56 105
2070.66 105
2070.76 106
2070.87 110
2070.97 119
2071.08 134
2071.18 155
2071.29 181
2071.39 210
2071.49 239
2071.60 267
2071.70 289
2071.81 305
2071.91 314
2072.02 317
2072.12 315
2072.22 312
2072.33 307
2072.43 303
2072.54 300
2072.64 295
2072.75 288
2072.85 278
2072.95 265
2073.06 248
2073.16 229
2073.27 211
2073.37 195
2073.48 184
2073.58 177
2073.68 173
2073.79 170
2073.89 168
2074.00 166
2074.10 163
2074.21 161
2074.31 162
2074.42 167
2074.52 177
2074.62 192
2074.73 209
2074.83 226
2074.94 241
2075.04 252
2075.15 259
2075.25 263
2075.35 266
2075.46 269
2075.56 273
2075.67 276
2075.77 278
2075.88 278
2075.98 275
2076.09 269
2076.19 261
2076.29 254
2076.40 250
2076.50 250
2076.61 255
2076.71 266
2076.82 281
2076.92 297
2077.03 312
2077.13 325
2077.23 332
2077.34 336
2077.44 338
2077.55 339
2077.65 341
2077.76 347
2077.86 355
2077.96 366
2078.07 377
2078.17 386
2078.28 392
2078.38 392
2078.49 387
2078.59 375
2078.70 358
2078.80 337
2078.91 313
2079.01 289
2079.11 267
2079.22 250
2079.32 238
2079.43 232
2079.53 229
2079.64 227
2079.74 224
2079.85 215
2079.95 199
2080.05 177
2080.16 151
2080.26 122
2080.37 93
2080.47 68
2080.58 48
2080.68 32
2080.79 19
2080.89 10
2081.00 1
2081.10 0
2081.20 0
2081.31 0
2081.41 0
2081.52 0
2081.62 0
2081.73 0
2081.83 0
2081.94 17
2082.04 37
2082.15 56
2082.25 73
2082.35 88
2082.46 103
2082.56 116
2082.67 128
2082.77 139
2082.88 148
2082.98 152
2083.09 151
2083.19 145
2083.30 135
2083.40 122
2083.50 110
2083.61 101
2083.71 97
2083.82 99
2083.92 107
2084.03 121
2084.13 141
2084.24 163
2084.34 185
2084.45 204
2084.55 217
2084.66 221
2084.76 214
2084.86 197
2084.97 173
2085.07 145
2085.18 119
2085.28 99
2085.39 87
2085.49 85
2085.60 93
2085.70 107
2085.81 123
2085.91 140
2086.02 153
2086.12 162
2086.22 169
2086.33 174
2086.43 181
2086.54 191
2086.64 203
2086.75 215
2086.85 225
2086.96 230
2087.06 227
2087.17 215
2087.27 198
2087.38 177
2087.48 156
2087.59 140
2087.69 129
2087.79 125
2087.90 126
2088.00 131
2088.11 137
2088.21 144
2088.32 150
2088.42 155
2088.53 158
2088.63 161
2088.74 163
2088.84 165
2088.95 167
2089.05 170
2089.16 174
2089.26 177
2089.37 179
2089.47 177
2089.57 169
2089.68 155
2089.78 134
2089.89 107
2089.99 78
2090.10 49
2090.20 25
2090.31 9
2090.41 0
2090.52 0
2090.62 1
2090.73 5
2090.83 7
2090.94 8
2091.04 5
2091.15 0
2091.25 0
2091.36 0
2091.46 0
2091.57 0
2091.67 0
2091.78 7
2091.88 18
2091.98 30
2092.09 43
2092.19 56
2092.30 70
2092.40 85
2092.51 101
2092.61 120
2092.72 140
2092.82 160
2092.93 181
2093.03 200
2093.14 217
2093.24 231
2093.35 242
2093.45 249
2093.56 253
2093.66 254
2093.77 249
2093.87 239
2093.98 223
2094.08 202
2094.19 178
2094.29 154
2094.40 132
2094.50 116
2094.61 108
2094.71 107
2094.82 114
2094.92 126
2095.02 139
2095.13 150
2095.23 157
2095.34 160
2095.44 157
2095.55 150
2095.65 142
2095.76 133
2095.86 126
2095.97 122
2096.07 122
2096.18 125
2096.28 131
2096.39 140
2096.49 149
2096.60 159
2096.70 169
2096.81 177
2096.91 183
2097.02 185
2097.12 183
2097.23 178
2097.33 169
2097.44 160
2097.54 151
2097.65 143
2097.75 136
2097.86 129
2097.96 121
2098.07 112
2098.17 101
2098.28 90
2098.38 81
2098.49 75
2098.59 72
2098.70 71
2098.80 71
2098.91 69
2099.01 64
2099.12 56
2099.22 47
2099.33 40
2099.43 36
2099.54 37
2099.64 43
2099.75 54
2099.85 68
2099.96 83
2100.06 96
2100.17 108
2100.27 116
2100.38 122
2100.48 124
2100.59 124
2100.69 121
2100.80 115
2100.90 107
2101.01 99
2101.11 91
2101.22 84
2101.32 80
2101.43 77
2101.53 75
2101.64 74
2101.74 73
2101.85 72
2101.95 70
2102.06 68
2102.16 67
2102.27 66
2102.37 66
2102.48 68
2102.58 73
2102.69 81
2102.79 92
2102.90 104
2103.00 118
2103.11 131
2103.21 143
2103.32 152
2103.42 159
2103.53 164
2103.63 169
2103.74 175
2103.84 184
2103.95 194
2104.05 205
2104.16 215
2104.26 222
2104.37 224
2104.47 219
2104.58 208
2104.68 192
2104.79 175
2104.89 160
2105.00 149
2105.11 144
2105.21 143
2105.32 146
2105.42 147
2105.53 145
2105.63 137
2105.74 124
2105.84 109
2105.95 95
2106.05 87
2106.16 87
2106.26 95
2106.37 111
2106.47 130
2106.58 149
2106.68 163
2106.79 170
2106.89 171
2107.00 165
2107.10 157
2107.21 147
2107.31 136
2107.42 127
2107.52 117
2107.63 108
2107.73 100
2107.84 92
2107.94 87
2108.05 85
2108.15 87
2108.26 93
2108.37 103
2108.47 117
2108.58 134
2108.68 152
2108.79 170
2108.89 186
2109.00 198
2109.10 206
2109.21 209
2109.31 209
2109.42 206
2109.52 203
2109.63 201
2109.73 200
2109.84 200
2109.94 201
2110.05 200
2110.15 197
2110.26 190
2110.36 181
2110.47 168
2110.58 155
2110.68 140
2110.79 125
2110.89 109
2111.00 94
2111.10 80
2111.21 67
2111.31 55
2111.42 46
2111.52 37
2111.63 31
2111.73 26
2111.84 21
2111.94 17
2112.05 11
2112.15 4
2112.26 0
2112.37 0
2112.47 0
2112.58 0
2112.68 0
2112.79 0
2112.89 0
2113.00 0
2113.10 5
2113.21 12
2113.31 16
2113.42 18
2113.52 20
2113.63 23
2113.73 30
2113.84 43
2113.95 62
2114.05 86
2114.16 113
2114.26 138
2114.37 159
2114.47 173
2114.58 180
2114.68 181
2114.79 176
2114.89 166
2115.00 153
2115.10 139
2115.21 124
2115.32 108
2115.42 93
2115.53 79
2115.63 68
2115.74 59
2115.84 54
2115.95 51
2116.05 51
2116.16 54
2116.26 58
2116.37 63
2116.47 68
2116.58 71
2116.69 74
2116.79 75
2116.90 76
2117.00 76
2117.11 77
2117.21 79
2117.32 82
2117.42 86
2117.53 88
2117.63 89
2117.74 89
2117.84 88
2117.95 85
2118.06 83
2118.16 82
2118.27 83
2118.37 86
2118.48 90
2118.58 95
2118.69 101
2118.79 107
2118.90 114
2119.01 121
2119.11 128
2119.22 136
2119.32 144
2119.43 151
2119.53 157
2119.64 160
2119.74 161
2119.85 160
2119.95 156
2120.06 150
2120.17 145
2120.27 139
2120.38 135
2120.48 131
2120.59 129
2120.69 129
2120.80 132
2120.90 137
2121.01 144
2121.12 152
2121.22 161
2121.33 168
2121.43 173
2121.54 175
2121.64 175
2121.75 173
2121.85 172
2121.96 172
2122.06 174
2122.17 179
2122.28 184
2122.38 187
2122.49 186
2122.59 180
2122.70 170
2122.80 156
2122.91 141
2123.01 128
2123.12 117
2123.23 111
2123.33 108
2123.44 107
2123.54 107
2123.65 106
2123.75 103
2123.86 97
2123.97 88
2124.07 77
2124.18 64
2124.28 50
2124.39 38
2124.49 28
2124.60 22
2124.70 21
2124.81 23
2124.92 31
2125.02 42
2125.13 56
2125.23 72
2125.34 87
2125.44 101
2125.55 113
2125.66 121
2125.76 127
2125.87 130
2125.97 134
2126.08 139
2126.18 147
2126.29 158
2126.39 173
2126.50 191
2126.61 210
2126.71 231
2126.82 252
2126.92 272
2127.03 289
2127.13 303
2127.24 312
2127.35 316
2127.45 313
2127.56 305
2127.66 293
2127.77 279
2127.87 264
2127.98 251
2128.09 239
2128.19 230
2128.30 222
2128.40 213
2128.51 204
2128.61 191
2128.72 175
2128.83 154
2128.93 130
2129.04 103
2129.14 78
2129.25 57
2129.35 43
2129.46 39
2129.57 45
2129.67 61
2129.78 84
2129.88 109
2129.99 134
2130.09 154
2130.20 167
2130.31 171
2130.41 167
2130.52 157
2130.62 143
2130.73 126
2130.83 111
2130.94 98
2131.05 89
2131.15 84
2131.26 82
2131.36 83
2131.47 86
2131.58 89
2131.68 91
2131.79 91
2131.89 88
2132.00 81
2132.10 71
2132.21 60
2132.32 51
2132.42 44
2132.53 43
2132.63 46
2132.74 53
2132.84 62
2132.95 70
2133.06 76
2133.16 81
2133.27 84
2133.37 87
2133.48 92
2133.59 100
2133.69 110
2133.80 121
2133.90 133
2134.01 144
2134.11 152
2134.22 158
2134.33 161
2134.43 162
2134.54 162
2134.64 160
2134.75 158
2134.86 156
2134.96 154
2135.07 151
2135.17 147
2135.28 144
2135.39 140
2135.49 136
2135.60 133
2135.70 131
2135.81 131
2135.91 134
2136.02 139
2136.13 145
2136.23 150
2136.34 154
2136.44 155
2136.55 153
2136.66 146
2136.76 138
2136.87 130
2136.97 124
2137.08 122
2137.19 125
2137.29 133
2137.40 147
2137.50 163
2137.61 180
2137.72 196
2137.82 210
2137.93 221
2138.03 229
2138.14 235
2138.25 238
2138.35 240
2138.46 239
2138.56 236
2138.67 231
2138.77 223
2138.88 213
2138.99 203
2139.09 194
2139.20 187
2139.30 182
2139.41 177
2139.52 173
2139.62 166
2139.73 154
2139.83 136
2139.94 112
2140.05 84
2140.15 53
2140.26 25
2140.36 3
2140.47 0
2140.58 0
2140.68 0
2140.79 8
2140.89 28
2141.00 50
2141.11 71
2141.21 89
2141.32 103
2141.42 111
2141.53 114
2141.64 113
2141.74 108
2141.85 101
2141.96 92
2142.06 84
2142.17 75
2142.27 65
2142.38 55
2142.49 43
2142.59 28
2142.70 12
2142.80 0
2142.91 0
2143.02 0
2143.12 0
2143.23 0
2143.33 0
2143.44 0
2143.55 0
2143.65 4
2143.76 14
2143.86 25
2143.97 39
2144.08 58
2144.18 81
2144.29 108
2144.39 135
2144.50 162
2144.61 184
2144.71 201
2144.82 213
2144.93 222
2145.03 229
2145.14 236
2145.24 242
2145.35 247
2145.46 249
2145.56 248
2145.67 242
2145.77 232
2145.88 221
2145.99 211
2146.09 202
2146.20 197
2146.31 193
2146.41 190
2146.52 185
2146.62 178
2146.73 170
2146.84 160
2146.94 150
2147.05 141
2147.15 133
2147.26 126
2147.37 120
2147.47 114
2147.58 108
2147.69 103
2147.79 98
2147.90 95
2148.00 92
2148.11 91
2148.22 90
2148.32 90
2148.43 91
2148.53 93
2148.64 97
2148.75 104
2148.85 114
2148.96 125
2149.07 135
2149.17 142
2149.28 146
2149.38 144
2149.49 135
2149.60 122
2149.70 105
2149.81 87
2149.92 68
2150.02 50
2150.13 34
2150.23 21
2150.34 11
2150.45 5
2150.55 2
2150.66 2
2150.77 5
2150.87 11
2150.98 17
2151.08 26
2151.19 36
2151.30 48
2151.40 63
2151.51 80
2151.62 97
2151.72 114
2151.83 129
2151.93 142
2152.04 151
2152.15 157
2152.25 161
2152.36 162
2152.47 160
2152.57 158
2152.68 154
2152.79 150
2152.89 147
2153.00 146
2153.10 149
2153.21 154
2153.32 161
2153.42 168
2153.53 173
2153.64 175
2153.74 173
2153.85 167
2153.96 158
2154.06 147
2154.17 135
2154.27 124
2154.38 114
2154.49 106
2154.59 99
2154.70 93
2154.81 88
2154.91 84
2155.02 81
2155.12 78
2155.23 76
2155.34 75
2155.44 77
2155.55 80
2155.66 84
2155.76 88
2155.87 90
2155.98 89
2156.08 85
2156.19 76
2156.30 65
2156.40 52
2156.51 41
2156.61 31
2156.72 26
2156.83 24
2156.93 26
2157.04 30
2157.15 34
2157.25 36
2157.36 37
2157.47 35
2157.57 34
2157.68 35
2157.79 39
2157.89 49
2158.00 62
2158.10 78
2158.21 93
2158.32 105
2158.42 111
2158.53 111
2158.64 105
2158.74 97
2158.85 88
2158.96 80
2159.06 75
2159.17 72
2159.28 70
2159.38 67
2159.49 63
2159.59 59
2159.70 54
2159.81 50
2159.91 48
2160.02 49
2160.13 52
2160.23 57
2160.34 61
2160.45 63
2160.55 64
2160.66 63
2160.77 61
2160.87 59
2160.98 59
2161.09 61
2161.19 66
2161.30 72
2161.41 80
2161.51 87
2161.62 95
2161.73 102
2161.83 110
2161.94 116
2162.04 122
2162.15 125
2162.26 126
2162.36 121
2162.47 112
2162.58 98
2162.68 80
2162.79 61
2162.90 42
2163.00 25
2163.11 12
2163.22 2
2163.32 0
2163.43 0
2163.54 0
2163.64 0
2163.75 4
2163.86 10
2163.96 16
2164.07 21
2164.18 23
2164.28 23
2164.39 18
2164.50 10
2164.60 0
2164.71 0
2164.82 0
2164.92 0
2165.03 0
2165.14 0
2165.24 0
2165.35 0
2165.46 5
2165.56 16
2165.67 25
2165.78 33
2165.88 40
2165.99 44
2166.10 45
2166.20 43
2166.31 38
2166.42 30
2166.52 20
2166.63 9
2166.74 0
2166.84 0
2166.95 0
2167.06 0
2167.16 0
2167.27 0
2167.38 0
2167.48 0
2167.59 0
2167.70 3
2167.80 13
2167.91 25
2168.02 40
2168.12 55
2168.23 71
2168.34 85
2168.44 97
2168.55 107
2168.66 115
2168.76 123
2168.87 132
2168.98 141
2169.08 149
2169.19 154
2169.30 156
2169.40 154
2169.51 148
2169.62 140
2169.72 131
2169.83 123
2169.94 117
2170.04 111
2170.15 106
2170.26 99
2170.36 89
2170.47 75
2170.58 57
2170.68 36
2170.79 14
2170.90 0
2171.00 0
2171.11 0
2171.22 0
2171.32 0
2171.43 0
2171.54 0
2171.64 14
2171.75 34
2171.86 50
2171.96 61
2172.07 65
2172.18 61
2172.28 52
2172.39 40
2172.50 27
2172.61 17
2172.71 11
2172.82 11
2172.93 18
2173.03 30
2173.14 48
2173.25 71
2173.35 97
2173.46 124
2173.57 151
2173.67 172
2173.78 187
2173.89 192
2173.99 188
2174.10 173
2174.21 152
2174.31 126
2174.42 100
2174.53 75
2174.63 54
2174.74 36
2174.85 23
2174.96 11
2175.06 0
2175.17 0
2175.28 0
2175.38 0
2175.49 0
2175.60 0
2175.70 0
2175.81 0
2175.92 0
2176.02 13
2176.13 28
2176.24 40
2176.34 49
2176.45 55
2176.56 60
2176.67 65
2176.77 72
2176.88 84
2176.99 100
2177.09 119
2177.20 140
2177.31 158
2177.41 171
2177.52 176
2177.63 175
2177.73 168
2177.84 160
2177.95 153
2178.06 149
2178.16 149
2178.27 150
2178.38 152
2178.48 154
2178.59 154
2178.70 154
2178.80 154
2178.91 155
2179.02 157
2179.13 158
2179.23 156
2179.34 149
2179.45 135
2179.55 116
2179.66 94
2179.77 74
2179.87 59
2179.98 50
2180.09 49
2180.19 53
2180.30 61
2180.41 68
2180.52 74
2180.62 76
2180.73 74
2180.84 71
2180.94 65
2181.05 58
2181.16 50
2181.26 41
2181.37 33
2181.48 24
2181.59 16
2181.69 8
2181.80 0
2181.91 0
2182.01 0
2182.12 0
2182.23 0
2182.34 0
2182.44 0
2182.55 0
2182.66 1
2182.76 20
2182.87 42
2182.98 62
2183.08 78
2183.19 89
2183.30 94
2183.41 93
2183.51 87
2183.62 77
2183.73 65
2183.83 53
2183.94 42
2184.05 35
2184.16 31
2184.26 33
2184.37 40
2184.48 53
2184.58 70
2184.69 88
2184.80 107
2184.90 121
2185.01 129
2185.12 130
2185.23 122
2185.33 108
2185.44 89
2185.55 68
2185.65 47
2185.76 29
2185.87 13
2185.98 2
2186.08 0
2186.19 0
2186.30 0
2186.40 0
2186.51 0
2186.62 0
2186.73 2
2186.83 11
2186.94 21
2187.05 33
2187.15 46
2187.26 58
2187.37 68
2187.48 74
2187.58 75
2187.69 74
2187.80 69
2187.90 64
2188.01 61
2188.12 62
2188.23 70
2188.33 83
2188.44 101
2188.55 120
2188.66 137
2188.76 148
2188.87 153
2188.98 152
2189.08 147
2189.19 140
2189.30 135
2189.41 135
2189.51 137
2189.62 144
2189.73 152
2189.83 160
2189.94 167
2190.05 172
2190.16 177
2190.26 182
2190.37 187
2190.48 191
2190.59 193
2190.69 194
2190.80 192
2190.91 189
2191.01 184
2191.12 179
2191.23 175
2191.34 173
2191.44 172
2191.55 173
2191.66 174
2191.76 175
2191.87 176
2191.98 177
2192.09 176
2192.19 174
2192.30 172
2192.41 168
2192.52 163
2192.62 157
2192.73 150
2192.84 143
2192.95 137
2193.05 132
2193.16 130
2193.27 131
2193.37 135
2193.48 140
2193.59 145
2193.70 149
2193.80 148
2193.91 144
2194.02 136
2194.13 126
2194.23 116
2194.34 107
2194.45 101
2194.55 97
2194.66 93
2194.77 89
2194.88 81
2194.98 70
2195.09 55
2195.20 39
2195.31 23
2195.41 10
2195.52 2
2195.63 1
2195.74 7
2195.84 18
2195.95 32
2196.06 48
2196.17 64
2196.27 78
2196.38 89
2196.49 98
2196.59 104
2196.70 110
2196.81 115
2196.92 122
2197.02 129
2197.13 138
2197.24 146
2197.35 155
2197.45 162
2197.56 167
2197.67 169
2197.78 168
2197.88 164
2197.99 155
2198.10 142
2198.21 125
2198.31 107
2198.42 89
2198.53 73
2198.64 61
2198.74 53
2198.85 48
2198.96 45
2199.07 44
2199.17 41
2199.28 37
2199.39 32
2199.50 27
2199.60 22
2199.71 19
2199.82 19
2199.93 23
2200.03 32
2200.14 47
2200.25 65
2200.36 86
2200.46 108
2200.57 128
2200.68 144
2200.79 153
2200.89 156
2201.00 153
2201.11 145
2201.22 134
2201.32 121
2201.43 110
2201.54 102
2201.65 100
2201.75 102
2201.86 107
2201.97 115
2202.08 124
2202.18 131
2202.29 136
2202.40 138
2202.51 138
2202.61 136
2202.72 132
2202.83 128
2202.94 125
2203.04 122
2203.15 120
2203.26 120
2203.37 121
2203.47 122
2203.58 121
2203.69 117
2203.80 108
2203.90 94
2204.01 75
2204.12 53
2204.23 30
2204.33 9
2204.44 0
2204.55 0
2204.66 0
2204.76 0
2204.87 0
2204.98 0
2205.09 0
2205.19 0
2205.30 2
2205.41 24
2205.52 49
2205.63 74
2205.73 98
2205.84 119
2205.95 137
2206.06 151
2206.16 161
2206.27 166
2206.38 167
2206.49 163
2206.59 154
2206.70 142
2206.81 130
2206.92 119
2207.02 111
2207.13 109
2207.24 114
2207.35 124
2207.45 139
2207.56 156
2207.67 174
2207.78 191
2207.89 206
2207.99 218
2208.10 227
2208.21 235
2208.32 243
2208.42 251
2208.53 260
2208.64 268
2208.75 275
2208.85 279
2208.96 279
2209.07 274
2209.18 268
2209.29 260
2209.39 252
2209.50 245
2209.61 240
2209.72 235
2209.82 230
2209.93 224
2210.04 215
2210.15 205
2210.25 194
2210.36 183
2210.47 172
2210.58 162
2210.69 154
2210.79 146
2210.90 141
2211.01 136
2211.12 134
2211.22 134
2211.33 135
2211.44 137
2211.55 139
2211.66 141
2211.76 142
2211.87 140
2211.98 136
2212.09 130
2212.19 121
2212.30 112
2212.41 102
2212.52 92
2212.63 82
2212.73 74
2212.84 66
2212.95 58
2213.06 50
2213.16 43
2213.27 36
2213.38 30
2213.49 24
2213.60 19
2213.70 14
2213.81 10
2213.92 4
2214.03 0
2214.13 0
2214.24 0
2214.35 0
2214.46 0
2214.57 0
2214.67 0
2214.78 0
2214.89 6
2215.00 19
2215.11 35
2215.21 52
2215.32 71
2215.43 91
2215.54 108
2215.64 121
2215.75 128
2215.86 130
2215.97 127
2216.08 121
2216.18 114
2216.29 110
2216.40 110
2216.51 114
2216.62 122
2216.72 131
2216.83 139
2216.94 144
2217.05 144
2217.15 140
2217.26 131
2217.37 121
2217.48 111
2217.59 103
2217.69 97
2217.80 95
2217.91 95
2218.02 97
2218.13 100
2218.23 103
2218.34 103
2218.45 103
2218.56 101
2218.67 99
2218.77 97
2218.88 95
2218.99 94
2219.10 94
2219.20 92
2219.31 88
2219.42 82
2219.53 75
2219.64 65
2219.74 54
2219.85 43
2219.96 30
2220.07 18
2220.18 6
2220.28 0
2220.39 0
2220.50 0
2220.61 0
2220.72 0
2220.82 0
2220.93 0
2221.04 0
2221.15 1
2221.26 10
2221.36 20
2221.47 29
2221.58 38
2221.69 47
2221.80 55
2221.90 65
2222.01 76
2222.12 89
2222.23 104
2222.34 120
2222.44 134
2222.55 147
2222.66 155
2222.77 158
2222.88 155
2222.98 147
2223.09 136
2223.20 122
2223.31 108
2223.42 95
2223.52 83
2223.63 73
2223.74 64
2223.85 56
2223.96 49
2224.07 45
2224.17 42
2224.28 41
2224.39 43
2224.50 49
2224.61 57
2224.71 68
2224.82 81
2224.93 95
2225.04 108
2225.15 119
2225.25 126
2225.36 129
2225.47 127
2225.58 121
2225.69 115
2225.79 108
2225.90 103
2226.01 99
2226.12 95
2226.23 92
2226.33 86
2226.44 77
2226.55 65
2226.66 53
2226.77 43
2226.88 38
2226.98 39
2227.09 48
2227.20 63
2227.31 83
2227.42 104
2227.52 124
2227.63 141
2227.74 152
2227.85 160
2227.96 163
2228.07 164
2228.17 163
2228.28 162
2228.39 161
2228.50 161
2228.61 160
2228.71 158
2228.82 155
2228.93 148
2229.04 139
2229.15 127
2229.26 114
2229.36 101
2229.47 89
2229.58 81
2229.69 77
2229.80 77
2229.90 81
2230.01 86
2230.12 90
2230.23 93
2230.34 91
2230.45 86
2230.55 78
2230.66 66
2230.77 54
2230.88 40
2230.99 29
2231.09 20
2231.20 14
2231.31 11
2231.42 9
2231.53 9
2231.64 7
2231.74 4
2231.85 0
2231.96 0
2232.07 0
2232.18 0
2232.29 0
2232.39 0
2232.50 0
2232.61 12
2232.72 29
2232.83 47
2232.93 62
2233.04 75
2233.15 86
2233.26 92
2233.37 96
2233.48 96
2233.58 94
2233.69 91
2233.80 86
2233.91 81
2234.02 78
2234.13 77
2234.23 80
2234.34 85
2234.45 94
2234.56 105
2234.67 119
2234.78 134
2234.88 148
2234.99 160
2235.10 169
2235.21 176
2235.32 179
2235.43 181
2235.53 181
2235.64 182
2235.75 185
2235.86 189
2235.97 194
2236.08 199
2236.18 203
2236.29 206
2236.40 208
2236.51 208
2236.62 209
2236.73 212
2236.83 219
2236.94 232
2237.05 249
2237.16 272
2237.27 298
2237.38 323
2237.48 346
2237.59 363
2237.70 372
2237.81 372
2237.92 361
2238.03 342
2238.14 317
2238.24 287
2238.35 255
2238.46 226
2238.57 200
2238.68 181
2238.79 168
2238.89 161
2239.00 159
2239.11 159
2239.22 159
2239.33 157
2239.44 152
2239.54 144
2239.65 134
2239.76 121
2239.87 107
2239.98 93
2240.09 81
2240.20 70
2240.30 62
2240.41 58
2240.52 57
2240.63 60
2240.74 66
2240.85 73
2240.95 80
2241.06 86
2241.17 89
2241.28 89
2241.39 85
2241.50 77
2241.61 67
2241.71 57
2241.82 49
2241.93 45
2242.04 46
2242.15 52
2242.26 62
2242.36 73
2242.47 84
2242.58 93
2242.69 98
2242.80 101
2242.91 102
2243.02 101
2243.12 100
2243.23 99
2243.34 97
2243.45 95
2243.56 92
2243.67 90
2243.78 89
2243.88 88
2243.99 89
2244.10 91
2244.21 92
2244.32 92
2244.43 90
2244.54 85
2244.64 77
2244.75 66
2244.86 54
2244.97 42
2245.08 31
2245.19 22
2245.30 16
2245.40 13
2245.51 14
2245.62 16
2245.73 19
2245.84 22
2245.95 23
2246.06 21
2246.16 16
2246.27 8
2246.38 0
2246.49 0
2246.60 0
2246.71 0
2246.82 0
2246.92 0
2247.03 0
2247.14 0
2247.25 10
2247.36 24
2247.47 36
2247.58 45
2247.68 49
2247.79 48
2247.90 44
2248.01 38
2248.12 32
2248.23 26
2248.34 23
2248.45 21
2248.55 21
2248.66 20
2248.77 19
2248.88 19
2248.99 18
2249.10 20
2249.21 26
2249.31 35
2249.42 47
2249.53 61
2249.64 73
2249.75 81
2249.86 84
2249.97 81
2250.08 72
2250.18 60
2250.29 50
2250.40 44
2250.51 44
2250.62 51
2250.73 64
2250.84 82
2250.95 101
2251.05 119
2251.16 135
2251.27 147
2251.38 156
2251.49 161
2251.60 163
2251.71 163
2251.81 160
2251.92 154
2252.03 144
2252.14 131
2252.25 116
2252.36 100
2252.47 84
2252.58 69
2252.68 56
2252.79 44
2252.90 33
2253.01 22
2253.12 11
2253.23 1
2253.34 0
2253.45 0
2253.55 0
2253.66 0
2253.77 0
2253.88 0
2253.99 0
2254.10 1
2254.21 2
2254.32 4
2254.43 7
2254.53 13
2254.64 22
2254.75 35
2254.86 50
2254.97 66
2255.08 81
2255.19 95
2255.30 107
2255.40 119
2255.51 129
2255.62 138
2255.73 146
2255.84 153
2255.95 157
2256.06 159
2256.17 159
2256.28 155
2256.38 148
2256.49 139
2256.60 130
2256.71 122
2256.82 119
2256.93 121
2257.04 130
2257.15 145
2257.25 163
2257.36 181
2257.47 196
2257.58 207
2257.69 212
2257.80 212
2257.91 210
2258.02 206
2258.13 201
2258.23 196
2258.34 190
2258.45 182
2258.56 169
2258.67 152
2258.78 131
2258.89 107
2259.00 83
2259.11 61
2259.21 42
2259.32 29
2259.43 21
2259.54 19
2259.65 21
2259.76 26
2259.87 33
2259.98 41
2260.09 49
2260.20 56
2260.30 62
2260.41 68
2260.52 73
2260.63 78
2260.74 85
2260.85 94
2260.96 107
2261.07 123
2261.18 141
2261.28 161
2261.39 180
2261.50 196
2261.61 207
2261.72 211
2261.83 209
2261.94 201
2262.05 188
2262.16 173
2262.27 159
2262.37 148
2262.48 140
2262.59 136
2262.70 135
2262.81 136
2262.92 139
2263.03 142
2263.14 148
2263.25 155
2263.36 166
2263.46 180
2263.57 198
2263.68 217
2263.79 236
2263.90 253
2264.01 266
2264.12 275
2264.23 280
2264.34 282
2264.45 283
2264.55 283
2264.66 283
2264.77 280
2264.88 274
2264.99 265
2265.10 252
2265.21 239
2265.32 227
2265.43 221
2265.54 223
2265.65 233
2265.75 251
2265.86 274
2265.97 297
2266.08 316
2266.19 328
2266.30 330
2266.41 320
2266.52 300
2266.63 272
2266.74 238
2266.85 204
2266.95 173
2267.06 149
2267.17 132
2267.28 125
2267.39 126
2267.50 133
2267.61 145
2267.72 159
2267.83 173
2267.94 186
2268.05 196
2268.15 204
2268.26 211
2268.37 217
2268.48 224
2268.59 231
2268.70 236
2268.81 240
2268.92 238
2269.03 231
2269.14 218
2269.25 201
2269.36 184
2269.46 172
2269.57 167
2269.68 173
2269.79 188
2269.90 212
2270.01 240
2270.12 267
2270.23 289
2270.34 305
2270.45 311
2270.56 310
2270.67 301
2270.77 288
2270.88 271
2270.99 253
2271.10 235
2271.21 217
2271.32 201
2271.43 186
2271.54 173
2271.65 161
2271.76 151
2271.87 141
2271.98 131
2272.08 119
2272.19 104
2272.30 89
2272.41 75
2272.52 65
2272.63 60
2272.74 63
2272.85 71
2272.96 83
2273.07 96
2273.18 106
2273.29 110
2273.40 108
2273.50 100
2273.61 90
2273.72 80
2273.83 73
2273.94 70
2274.05 72
2274.16 76
2274.27 80
2274.38 83
2274.49 83
2274.60 78
2274.71 70
2274.82 59
2274.93 46
2275.03 33
2275.14 19
2275.25 6
2275.36 0
2275.47 0
2275.58 0
2275.69 0
2275.80 0
2275.91 0
2276.02 0
2276.13 0
2276.24 6
2276.35 24
2276.46 45
2276.57 64
2276.67 83
2276.78 100
2276.89 114
2277.00 125
2277.11 132
2277.22 135
2277.33 134
2277.44 131
2277.55 126
2277.66 120
2277.77 115
2277.88 112
2277.99 109
2278.10 107
2278.21 105
2278.31 102
2278.42 99
2278.53 97
2278.64 98
2278.75 102
2278.86 111
2278.97 123
2279.08 135
2279.19 145
2279.30 150
2279.41 150
2279.52 145
2279.63 138
2279.74 133
2279.85 134
2279.96 141
2280.07 155
2280.17 175
2280.28 197
2280.39 220
2280.50 238
2280.61 252
2280.72 259
2280.83 260
2280.94 255
2281.05 246
2281.16 231
2281.27 214
2281.38 196
2281.49 178
2281.60 161
2281.71 148
2281.82 136
2281.93 128
2282.03 119
2282.14 109
2282.25 94
2282.36 75
2282.47 52
2282.58 26
2282.69 0
2282.80 0
2282.91 0
2283.02 0
2283.13 0
2283.24 0
2283.35 5
2283.46 27
2283.57 47
2283.68 62
2283.79 73
2283.90 79
2284.01 83
2284.12 87
2284.22 94
2284.33 102
2284.44 112
2284.55 123
2284.66 132
2284.77 138
2284.88 141
2284.99 142
2285.10 141
2285.21 141
2285.32 143
2285.43 147
2285.54 154
2285.65 164
2285.76 174
2285.87 186
2285.98 196
2286.09 206
2286.20 213
2286.31 219
2286.42 225
2286.53 231
2286.63 238
2286.74 246
2286.85 255
2286.96 265
2287.07 274
2287.18 282
2287.29 287
2287.40 290
2287.51 294
2287.62 298
2287.73 304
2287.84 314
2287.95 325
2288.06 336
2288.17 346
2288.28 353
2288.39 355
2288.50 354
2288.61 350
2288.72 347
2288.83 347
2288.94 351
2289.05 361
2289.16 376
2289.27 395
2289.37 413
2289.48 427
2289.59 435
2289.70 434
2289.81 426
2289.92 411
2290.03 392
2290.14 373
2290.25 355
2290.36 341
2290.47 330
2290.58 322
2290.69 315
2290.80 309
2290.91 303
2291.02 296
2291.13 289
2291.24 281
2291.35 273
2291.46 263
2291.57 253
2291.68 242
2291.79 231
2291.90 221
2292.01 213
2292.12 208
2292.23 205
2292.34 203
2292.45 202
2292.56 200
2292.67 196
2292.77 190
2292.88 182
2292.99 173
2293.10 164
2293.21 157
2293.32 149
2293.43 142
2293.54 135
2293.65 127
2293.76 119
2293.87 110
2293.98 103
2294.09 99
2294.20 99
2294.31 103
2294.42 109
2294.53 114
2294.64 118
2294.75 118
2294.86 112
2294.97 101
2295.08 88
2295.19 75
2295.30 64
2295.41 57
2295.52 55
2295.63 57
2295.74 63
2295.85 70
2295.96 76
2296.07 78
2296.18 77
2296.29 72
2296.40 63
2296.51 51
2296.62 39
2296.73 27
2296.84 18
2296.95 11
2297.06 6
2297.17 1
2297.28 0
2297.39 0
2297.50 0
2297.61 0
2297.71 0
2297.82 0
2297.93 0
2298.04 0
2298.15 4
2298.26 14
2298.37 27
2298.48 41
2298.59 58
2298.70 76
2298.81 95
2298.92 112
2299.03 128
2299.14 139
2299.25 146
2299.36 150
2299.47 153
2299.58 157
2299.69 165
2299.80 179
2299.91 199
2300.02 221
2300.13 243
2300.24 262
2300.35 276
2300.46 283
2300.57 285
2300.68 286
2300.79 291
2300.90 301
2301.01 321
2301.12 350
2301.23 387
2301.34 428
2301.45 471
2301.56 513
2301.67 550
2301.78 582
2301.89 607
2302.00 628
2302.11 645
2302.22 660
2302.33 674
2302.44 688
2302.55 705
2302.66 726
2302.77 753
2302.88 789
2302.99 835
2303.10 891
2303.21 956
2303.32 1027
2303.43 1100
2303.54 1170
2303.65 1235
2303.76 1293
2303.87 1345
2303.98 1393
2304.09 1438
2304.20 1482
2304.31 1522
2304.42 1558
2304.53 1586
2304.64 1605
2304.75 1613
2304.86 1611
2304.97 1603
2305.08 1592
2305.19 1581
2305.30 1570
2305.41 1561
2305.52 1552
2305.63 1544
2305.74 1538
2305.85 1534
2305.96 1532
2306.07 1534
2306.18 1537
2306.29 1541
2306.40 1540
2306.51 1534
2306.62 1519
2306.73 1497
2306.84 1467
2306.95 1433
2307.06 1397
2307.17 1361
2307.28 1326
2307.39 1291
2307.50 1256
2307.61 1220
2307.72 1183
2307.83 1145
2307.94 1107
2308.05 1071
2308.16 1037
2308.27 1007
2308.38 980
2308.49 956
2308.60 933
2308.71 912
2308.82 892
2308.93 871
2309.04 848
2309.15 821
2309.26 791
2309.37 755
2309.48 716
2309.59 673
2309.70 630
2309.81 589
2309.92 553
2310.03 523
2310.14 500
2310.25 482
2310.36 469
2310.47 456
2310.58 444
2310.69 430
2310.80 415
2310.91 400
2311.02 387
2311.13 379
2311.24 377
2311.35 380
2311.47 387
2311.58 395
2311.69 401
2311.80 403
2311.91 400
2312.02 394
2312.13 386
2312.24 381
2312.35 379
2312.46 380
2312.57 384
2312.68 387
2312.79 387
2312.90 380
2313.01 367
2313.12 349
2313.23 329
2313.34 309
2313.45 294
2313.56 284
2313.67 278
2313.78 275
2313.89 273
2314.00 268
2314.11 261
2314.22 252
2314.33 241
2314.44 230
2314.55 219
2314.66 209
2314.77 198
2314.88 186
2314.99 173
2315.10 159
2315.21 145
2315.32 135
2315.43 131
2315.54 134
2315.65 146
2315.76 168
2315.87 196
2315.98 232
2316.09 271
2316.20 313
2316.31 354
2316.43 394
2316.54 430
2316.65 465
2316.76 496
2316.87 525
2316.98 550
2317.09 572
2317.20 588
2317.31 599
2317.42 603
2317.53 603
2317.64 598
2317.75 593
2317.86 590
2317.97 591
2318.08 596
2318.19 605
2318.30 615
2318.41 627
2318.52 638
2318.63 647
2318.74 655
2318.85 659
2318.96 662
2319.07 663
2319.18 664
2319.29 665
2319.40 668
2319.51 673
2319.62 678
2319.73 683
2319.85 684
2319.96 681
2320.07 673
2320.18 661
2320.29 647
2320.40 636
2320.51 630
2320.62 630
2320.73 635
2320.84 642
2320.95 648
2321.06 649
2321.17 643
2321.28 631
2321.39 612
2321.50 590
2321.61 565
2321.72 541
2321.83 517
2321.94 493
2322.05 468
2322.16 441
2322.27 414
2322.38 388
2322.49 367
2322.61 351
2322.72 343
2322.83 344
2322.94 350
2323.05 360
2323.16 369
2323.27 376
2323.38 377
2323.49 373
2323.60 363
2323.71 350
2323.82 334
2323.93 319
2324.04 304
2324.15 291
2324.26 280
2324.37 271
2324.48 264
2324.59 257
2324.70 251
2324.81 245
2324.92 239
2325.04 230
2325.15 220
2325.26 209
2325.37 196
2325.48 183
2325.59 172
2325.70 161
2325.81 153
2325.92 148
2326.03 143
2326.14 138
2326.25 131
2326.36 123
2326.47 113
2326.58 102
2326.69 89
2326.80 77
2326.91 66
2327.02 57
2327.14 50
2327.25 44
2327.36 39
2327.47 33
2327.58 28
2327.69 21
2327.80 14
2327.91 6
2328.02 0
2328.13 0
2328.24 0
2328.35 0
2328.46 0
2328.57 0
2328.68 0
2328.79 0
2328.90 0
2329.01 8
2329.13 18
2329.24 28
2329.35 34
2329.46 38
2329.57 40
2329.68 41
2329.79 44
2329.90 49
2330.01 57
2330.12 65
2330.23 74
2330.34 81
2330.45 85
2330.56 85
2330.67 82
2330.78 76
2330.90 69
2331.01 62
2331.12 55
2331.23 51
2331.34 51
2331.45 54
2331.56 59
2331.67 64
2331.78 70
2331.89 74
2332.00 75
2332.11 73
2332.22 68
2332.33 62
2332.44 55
2332.55 50
2332.67 48
2332.78 51
2332.89 60
2333.00 76
2333.11 98
2333.22 123
2333.33 150
2333.44 174
2333.55 193
2333.66 206
2333.77 211
2333.88 210
2333.99 204
2334.10 194
2334.22 180
2334.33 163
2334.44 146
2334.55 128
2334.66 111
2334.77 99
2334.88 91
2334.99 90
2335.10 95
2335.21 106
2335.32 120
2335.43 137
2335.54 154
2335.65 169
2335.77 181
2335.88 189
2335.99 192
2336.10 191
2336.21 185
2336.32 177
2336.43 167
2336.54 159
2336.65 154
2336.76 153
2336.87 156
2336.98 161
2337.09 167
2337.21 173
2337.32 177
2337.43 180
2337.54 180
2337.65 179
2337.76 178
2337.87 176
2337.98 173
2338.09 169
2338.20 163
2338.31 157
2338.42 148
2338.53 137
2338.65 125
2338.76 113
2338.87 104
2338.98 99
2339.09 97
2339.20 98
2339.31 102
2339.42 106
2339.53 108
2339.64 109
2339.75 109
2339.86 107
2339.98 104
2340.09 101
2340.20 96
2340.31 90
2340.42 82
2340.53 72
2340.64 61
2340.75 51
2340.86 44
2340.97 42
2341.08 45
2341.19 52
2341.31 63
2341.42 76
2341.53 88
2341.64 99
2341.75 107
2341.86 112
2341.97 113
2342.08 112
2342.19 108
2342.30 102
2342.41 95
2342.53 89
2342.64 83
2342.75 79
2342.86 78
2342.97 79
2343.08 83
2343.19 88
2343.30 92
2343.41 95
2343.52 95
2343.63 93
2343.75 89
2343.86 85
2343.97 84
2344.08 86
2344.19 94
2344.30 108
2344.41 124
2344.52 142
2344.63 158
2344.74 172
2344.86 182
2344.97 188
2345.08 191
2345.19 193
2345.30 194
2345.41 195
2345.52 195
2345.63 196
2345.74 194
2345.85 191
2345.96 186
2346.08 178
2346.19 170
2346.30 160
2346.41 148
2346.52 134
2346.63 118
2346.74 98
2346.85 75
2346.96 52
2347.07 28
2347.19 8
2347.30 0
2347.41 0
2347.52 0
2347.63 0
2347.74 1
2347.85 14
2347.96 26
2348.07 37
2348.19 46
2348.30 51
2348.41 52
2348.52 51
2348.63 48
2348.74 45
2348.85 43
2348.96 41
2349.07 41
2349.18 40
2349.30 37
2349.41 33
2349.52 27
2349.63 19
2349.74 10
2349.85 2
2349.96 0
2350.07 0
2350.18 0
2350.30 0
2350.41 0
2350.52 0
2350.63 0
2350.74 0
2350.85 0
2350.96 13
2351.07 33
2351.18 59
2351.30 87
2351.41 116
2351.52 143
2351.63 165
2351.74 179
2351.85 185
2351.96 183
2352.07 173
2352.18 157
2352.30 140
2352.41 122
2352.52 108
2352.63 97
2352.74 91
2352.85 88
2352.96 87
2353.07 85
2353.18 82
2353.30 75
2353.41 66
2353.52 54
2353.63 41
2353.74 30
2353.85 21
2353.96 17
2354.07 17
2354.19 21
2354.30 29
2354.41 38
2354.52 47
2354.63 55
2354.74 60
2354.85 62
2354.96 64
2355.07 64
2355.19 63
2355.30 62
2355.41 61
2355.52 59
2355.63 56
2355.74 52
2355.85 49
2355.96 46
2356.08 46
2356.19 47
2356.30 52
2356.41 59
2356.52 66
2356.63 73
2356.74 79
2356.85 82
2356.97 84
2357.08 84
2357.19 83
2357.30 80
2357.41 75
2357.52 67
2357.63 59
2357.74 50
2357.86 41
2357.97 33
2358.08 30
2358.19 31
2358.30 37
2358.41 47
2358.52 61
2358.63 77
2358.75 93
2358.86 109
2358.97 121
2359.08 130
2359.19 134
2359.30 134
2359.41 130
2359.52 123
2359.64 115
2359.75 107
2359.86 102
2359.97 98
2360.08 97
2360.19 96
2360.30 93
2360.42 87
2360.53 77
2360.64 63
2360.75 47
2360.86 32
2360.97 21
2361.08 16
2361.19 17
2361.31 25
2361.42 37
2361.53 50
2361.64 62
2361.75 71
2361.86 78
2361.97 84
2362.09 88
2362.20 91
2362.31 94
2362.42 96
2362.53 98
2362.64 98
2362.75 98
2362.87 96
2362.98 95
2363.09 94
2363.20 95
2363.31 99
2363.42 106
2363.53 114
2363.64 123
2363.76 131
2363.87 136
2363.98 138
2364.09 136
2364.20 130
2364.31 122
2364.42 113
2364.54 104
2364.65 96
2364.76 91
2364.87 89
2364.98 92
2365.09 99
2365.20 111
2365.32 124
2365.43 137
2365.54 147
2365.65 154
2365.76 156
2365.87 151
2365.98 141
2366.10 126
2366.21 108
2366.32 90
2366.43 72
2366.54 59
2366.65 51
2366.77 52
2366.88 59
2366.99 73
2367.10 91
2367.21 111
2367.32 131
2367.43 147
2367.55 158
2367.66 165
2367.77 165
2367.88 160
2367.99 148
2368.10 132
2368.21 113
2368.33 94
2368.44 78
2368.55 66
2368.66 59
2368.77 56
2368.88 57
2369.00 57
2369.11 56
2369.22 51
2369.33 45
2369.44 38
2369.55 30
2369.66 25
2369.78 22
2369.89 20
2370.00 20
2370.11 18
2370.22 15
2370.33 10
2370.45 4
2370.56 0
2370.67 0
2370.78 0
2370.89 0
2371.00 0
2371.11 0
2371.23 0
2371.34 0
2371.45 4
2371.56 11
2371.67 19
2371.78 28
2371.90 37
2372.01 45
2372.12 53
2372.23 58
2372.34 61
2372.45 60
2372.57 56
2372.68 50
2372.79 42
2372.90 33
2373.01 24
2373.12 15
2373.24 7
2373.35 0
2373.46 0
2373.57 2
2373.68 12
2373.79 29
2373.91 50
2374.02 74
2374.13 94
2374.24 109
2374.35 116
2374.46 113
2374.58 104
2374.69 90
2374.80 76
2374.91 63
2375.02 53
2375.13 47
2375.25 43
2375.36 41
2375.47 38
2375.58 33
2375.69 25
2375.80 16
2375.92 4
2376.03 0
2376.14 0
2376.25 0
2376.36 0
2376.47 0
2376.59 0
2376.70 0
2376.81 0
2376.92 8
2377.03 23
2377.14 37
2377.26 52
2377.37 66
2377.48 79
2377.59 91
2377.70 101
2377.81 110
2377.93 116
2378.04 120
2378.15 121
2378.26 119
2378.37 114
2378.48 107
2378.60 99
2378.71 92
2378.82 86
2378.93 82
2379.04 79
2379.16 76
2379.27 75
2379.38 75
2379.49 77
2379.60 81
2379.71 88
2379.83 96
2379.94 105
2380.05 112
2380.16 119
2380.27 125
2380.39 133
2380.50 143
2380.61 157
2380.72 175
2380.83 195
2380.94 214
2381.06 229
2381.17 239
2381.28 241
2381.39 237
2381.50 228
2381.61 218
2381.73 209
2381.84 205
2381.95 205
2382.06 210
2382.17 219
2382.29 227
2382.40 233
2382.51 235
2382.62 231
2382.73 224
2382.85 215
2382.96 207
2383.07 205
2383.18 208
2383.29 216
2383.40 225
2383.52 231
2383.63 230
2383.74 221
2383.85 204
2383.96 183
2384.08 162
2384.19 147
2384.30 139
2384.41 139
2384.52 144
2384.64 151
2384.75 156
2384.86 157
2384.97 153
2385.08 147
2385.19 141
2385.31 137
2385.42 136
2385.53 139
2385.64 144
2385.75 148
2385.87 149
2385.98 149
2386.09 145
2386.20 140
2386.31 135
2386.43 132
2386.54 132
2386.65 134
2386.76 139
2386.87 147
2386.99 159
2387.10 174
2387.21 194
2387.32 216
2387.43 239
2387.55 258
2387.66 272
2387.77 278
2387.88 274
2387.99 261
2388.11 241
2388.22 218
2388.33 195
2388.44 176
2388.55 163
2388.67 156
2388.78 156
2388.89 161
2389.00 167
2389.11 171
2389.23 172
2389.34 168
2389.45 160
2389.56 149
2389.67 138
2389.79 129
2389.90 124
2390.01 122
2390.12 123
2390.23 123
2390.35 121
2390.46 114
2390.57 102
2390.68 88
2390.79 74
2390.91 65
2391.02 64
2391.13 74
2391.24 94
2391.35 123
2391.47 157
2391.58 191
2391.69 219
2391.80 238
2391.91 245
2392.03 239
2392.14 224
2392.25 203
2392.36 180
2392.47 159
2392.59 143
2392.70 135
2392.81 133
2392.92 137
2393.03 145
2393.15 155
2393.26 166
2393.37 177
2393.48 190
2393.60 205
2393.71 223
2393.82 244
2393.93 266
2394.04 287
2394.16 304
2394.27 314
2394.38 316
2394.49 311
2394.60 300
2394.72 287
2394.83 273
2394.94 261
2395.05 253
2395.17 248
2395.28 246
2395.39 245
2395.50 244
2395.61 242
2395.73 241
2395.84 241
2395.95 242
2396.06 244
2396.17 250
2396.29 258
2396.40 268
2396.51 279
2396.62 289
2396.74 297
2396.85 303
2396.96 305
2397.07 305
2397.18 302
2397.30 299
2397.41 295
2397.52 292
2397.63 291
2397.75 292
2397.86 296
2397.97 301
2398.08 307
2398.19 312
2398.31 315
2398.42 317
2398.53 316
2398.64 312
2398.76 307
2398.87 301
2398.98 295
2399.09 288
2399.20 281
2399.32 274
2399.43 268
2399.54 264
2399.65 262
2399.77 261
2399.88 261
2399.99 262
2400.10 263
2400.21 263
2400.33 262
2400.44 258
2400.55 253
2400.66 246
2400.78 239
2400.89 231
2401.00 225
2401.11 221
2401.22 222
2401.34 228
2401.45 238
2401.56 252
2401.67 270
2401.79 290
2401.90 309
2402.01 326
2402.12 337
2402.24 343
2402.35 342
2402.46 335
2402.57 321
2402.68 303
2402.80 284
2402.91 268
2403.02 257
2403.13 254
2403.25 261
2403.36 276
2403.47 297
2403.58 319
2403.70 338
2403.81 350
2403.92 354
2404.03 350
2404.15 341
2404.26 329
2404.37 319
2404.48 313
2404.59 309
2404.71 307
2404.82 305
2404.93 301
2405.04 294
2405.16 285
2405.27 273
2405.38 261
2405.49 249
2405.61 240
2405.72 233
2405.83 229
2405.94 227
2406.06 228
2406.17 230
2406.28 234
2406.39 237
2406.51 238
2406.62 237
2406.73 233
2406.84 228
2406.95 222
2407.07 218
2407.18 215
2407.29 215
2407.40 217
2407.52 219
2407.63 220
2407.74 217
2407.85 210
2407.97 201
2408.08 188
2408.19 175
2408.30 163
2408.42 154
2408.53 149
2408.64 149
2408.75 153
2408.87 161
2408.98 171
2409.09 182
2409.20 190
2409.32 196
2409.43 196
2409.54 193
2409.65 187
2409.77 179
2409.88 172
2409.99 166
2410.10 164
2410.22 166
2410.33 171
2410.44 179
2410.55 189
2410.67 201
2410.78 214
2410.89 225
2411.00 235
2411.12 242
2411.23 245
2411.34 243
2411.45 238
2411.57 229
2411.68 216
2411.79 203
2411.90 188
2412.02 173
2412.13 158
2412.24 143
2412.35 129
2412.47 117
2412.58 108
2412.69 102
2412.80 99
2412.92 99
2413.03 103
2413.14 109
2413.25 117
2413.37 126
2413.48 135
2413.59 144
2413.70 152
2413.82 156
2413.93 157
2414.04 156
2414.16 154
2414.27 152
2414.38 151
2414.49 153
2414.61 155
2414.72 157
2414.83 156
2414.94 150
2415.06 138
2415.17 123
2415.28 105
2415.39 90
2415.51 79
2415.62 75
2415.73 78
2415.84 86
2415.96 96
2416.07 104
2416.18 107
2416.29 104
2416.41 95
2416.52 82
2416.63 70
2416.75 60
2416.86 56
2416.97 58
2417.08 64
2417.20 74
2417.31 83
2417.42 90
2417.53 93
2417.65 93
2417.76 89
2417.87 84
2417.98 79
2418.10 76
2418.21 76
2418.32 78
2418.44 82
2418.55 88
2418.66 93
2418.77 97
2418.89 99
2419.00 98
2419.11 94
2419.22 87
2419.34 78
2419.45 69
2419.56 61
2419.68 56
2419.79 53
2419.90 52
2420.01 52
2420.13 52
2420.24 51
2420.35 49
2420.46 45
2420.58 41
2420.69 40
2420.80 42
2420.92 49
2421.03 59
2421.14 74
2421.25 90
2421.37 107
2421.48 123
2421.59 137
2421.70 148
2421.82 156
2421.93 161
2422.04 160
2422.16 154
2422.27 141
2422.38 121
2422.49 96
2422.61 66
2422.72 34
2422.83 5
2422.95 0
2423.06 0
2423.17 0
2423.28 0
2423.40 0
2423.51 0
2423.62 9
2423.73 21
2423.85 26
2423.96 26
2424.07 21
2424.19 15
2424.30 12
2424.41 14
2424.52 23
2424.64 38
2424.75 56
2424.86 76
2424.98 94
2425.09 110
2425.20 124
2425.31 135
2425.43 144
2425.54 149
2425.65 150
2425.77 147
2425.88 139
2425.99 127
2426.10 112
2426.22 97
2426.33 82
2426.44 70
2426.56 59
2426.67 50
2426.78 43
2426.89 38
2427.01 36
2427.12 37
2427.23 40
2427.35 45
2427.46 50
2427.57 54
2427.68 56
2427.80 58
2427.91 59
2428.02 60
2428.14 63
2428.25 66
2428.36 68
2428.48 69
2428.59 69
2428.70 68
2428.81 67
2428.93 68
2429.04 73
2429.15 82
2429.27 96
2429.38 112
2429.49 130
2429.60 148
2429.72 166
2429.83 182
2429.94 194
2430.06 204
2430.17 210
2430.28 213
2430.40 213
2430.51 210
2430.62 207
2430.73 204
2430.85 201
2430.96 199
2431.07 199
2431.19 201
2431.30 203
2431.41 205
2431.53 206
2431.64 205
2431.75 203
2431.86 198
2431.98 192
2432.09 184
2432.20 175
2432.32 167
2432.43 159
2432.54 153
2432.66 148
2432.77 146
2432.88 145
2432.99 145
2433.11 144
2433.22 142
2433.33 137
2433.45 129
2433.56 118
2433.67 105
2433.79 92
2433.90 81
2434.01 73
2434.12 71
2434.24 74
2434.35 83
2434.46 96
2434.58 112
2434.69 129
2434.80 143
2434.92 154
2435.03 161
2435.14 164
2435.26 164
2435.37 162
2435.48 161
2435.59 161
2435.71 163
2435.82 167
2435.93 173
2436.05 178
2436.16 183
2436.27 185
2436.39 185
2436.50 181
2436.61 173
2436.73 163
2436.84 151
2436.95 139
2437.07 127
2437.18 117
2437.29 109
2437.40 102
2437.52 96
2437.63 89
2437.74 82
2437.86 76
2437.97 71
2438.08 70
2438.20 74
2438.31 83
2438.42 95
2438.54 109
2438.65 123
2438.76 134
2438.88 143
2438.99 148
2439.10 151
2439.21 154
2439.33 158
2439.44 165
2439.55 175
2439.67 187
2439.78 201
2439.89 213
2440.01 223
2440.12 228
2440.23 229
2440.35 226
2440.46 221
2440.57 216
2440.69 213
2440.80 214
2440.91 217
2441.03 223
2441.14 231
2441.25 237
2441.37 241
2441.48 241
2441.59 237
2441.71 228
2441.82 215
2441.93 200
2442.05 184
2442.16 171
2442.27 162
2442.38 160
2442.50 165
2442.61 175
2442.72 188
2442.84 202
2442.95 213
2443.06 220
2443.18 221
2443.29 217
2443.40 207
2443.52 195
2443.63 181
2443.74 168
2443.86 158
2443.97 153
2444.08 156
2444.20 165
2444.31 179
2444.42 195
2444.54 210
2444.65 220
2444.76 225
2444.88 223
2444.99 215
2445.10 203
2445.22 191
2445.33 179
2445.44 168
2445.56 159
2445.67 151
2445.78 143
2445.90 136
2446.01 128
2446.12 121
2446.24 115
2446.35 111
2446.46 109
2446.58 111
2446.69 117
2446.80 126
2446.92 137
2447.03 148
2447.14 156
2447.26 162
2447.37 163
2447.48 161
2447.60 156
2447.71 152
2447.82 149
2447.94 149
2448.05 152
2448.16 157
2448.28 163
2448.39 167
2448.50 167
2448.62 162
2448.73 152
2448.84 138
2448.96 121
2449.07 104
2449.18 87
2449.30 73
2449.41 63
2449.52 54
2449.64 48
2449.75 45
2449.86 42
2449.98 41
2450.09 41
2450.21 42
2450.32 42
2450.43 43
2450.55 42
2450.66 39
2450.77 36
2450.89 32
2451.00 28
2451.11 25
2451.23 22
2451.34 21
2451.45 19
2451.57 16
2451.68 11
2451.79 5
2451.91 0
2452.02 0
2452.13 0
2452.25 0
2452.36 0
2452.47 0
2452.59 0
2452.70 0
2452.81 9
2452.93 22
2453.04 35
2453.16 46
2453.27 55
2453.38 62
2453.50 67
2453.61 71
2453.72 74
2453.84 77
2453.95 80
2454.06 83
2454.18 86
2454.29 90
2454.40 94
2454.52 99
2454.63 103
2454.74 107
2454.86 110
2454.97 112
2455.08 113
2455.20 114
2455.31 117
2455.43 121
2455.54 128
2455.65 137
2455.77 147
2455.88 157
2455.99 164
2456.11 167
2456.22 165
2456.33 159
2456.45 153
2456.56 147
2456.67 144
2456.79 146
2456.90 151
2457.02 160
2457.13 170
2457.24 180
2457.36 187
2457.47 192
2457.58 193
2457.70 191
2457.81 187
2457.92 180
2458.04 170
2458.15 157
2458.26 143
2458.38 128
2458.49 112
2458.61 99
2458.72 88
2458.83 82
2458.95 79
2459.06 82
2459.17 87
2459.29 94
2459.40 102
2459.51 110
2459.63 116
2459.74 121
2459.86 125
2459.97 129
2460.08 136
2460.20 145
2460.31 157
2460.42 172
2460.54 187
2460.65 202
2460.77 215
2460.88 224
2460.99 229
2461.11 231
2461.22 234
2461.33 240
2461.45 250
2461.56 266
2461.67 287
2461.79 310
2461.90 333
2462.02 355
2462.13 373
2462.24 388
2462.36 400
2462.47 411
2462.58 422
2462.70 432
2462.81 444
2462.93 456
2463.04 470
2463.15 486
2463.27 505
2463.38 526
2463.49 547
2463.61 567
2463.72 582
2463.84 592
2463.95 596
2464.06 594
2464.18 589
2464.29 585
2464.40 585
2464.52 590
2464.63 599
2464.75 612
2464.86 626
2464.97 638
2465.09 646
2465.20 651
2465.31 651
2465.43 647
2465.54 641
2465.66 630
2465.77 617
2465.88 603
2466.00 587
2466.11 571
2466.22 555
2466.34 542
2466.45 531
2466.57 520
2466.68 509
2466.79 497
2466.91 483
2467.02 470
2467.13 460
2467.25 455
2467.36 455
2467.48 463
2467.59 476
2467.70 492
2467.82 508
2467.93 520
2468.05 528
2468.16 530
2468.27 529
2468.39 526
2468.50 521
2468.61 515
2468.73 508
2468.84 501
2468.96 492
2469.07 480
2469.18 465
2469.30 447
2469.41 425
2469.53 401
2469.64 373
2469.75 342
2469.87 309
2469.98 278
2470.10 248
2470.21 222
2470.32 201
2470.44 187
2470.55 179
2470.66 177
2470.78 177
2470.89 178
2471.01 178
2471.12 175
2471.23 169
2471.35 160
2471.46 150
2471.58 140
2471.69 134
2471.80 132
2471.92 134
2472.03 141
2472.15 149
2472.26 158
2472.37 163
2472.49 164
2472.60 160
2472.72 153
2472.83 143
2472.94 133
2473.06 126
2473.17 123
2473.28 126
2473.40 133
2473.51 141
2473.63 147
2473.74 151
2473.85 149
2473.97 144
2474.08 137
2474.20 131
2474.31 128
2474.42 131
2474.54 140
2474.65 152
2474.77 163
2474.88 172
2474.99 175
2475.11 172
2475.22 165
2475.34 154
2475.45 142
2475.56 132
2475.68 124
2475.79 118
2475.91 113
2476.02 109
2476.13 106
2476.25 101
2476.36 96
2476.48 91
2476.59 86
2476.70 81
2476.82 77
2476.93 72
2477.05 67
2477.16 61
2477.28 54
2477.39 44
2477.50 33
2477.62 21
2477.73 10
2477.85 0
2477.96 0
2478.07 0
2478.19 0
2478.30 0
2478.42 0
2478.53 0
2478.64 0
2478.76 0
2478.87 15
2478.99 30
2479.10 44
2479.21 56
2479.33 68
2479.44 79
2479.56 90
2479.67 101
2479.79 112
2479.90 124
2480.01 135
2480.13 147
2480.24 159
2480.36 172
2480.47 185
2480.58 196
2480.70 204
2480.81 206
2480.93 200
2481.04 189
2481.15 173
2481.27 155
2481.38 140
2481.50 128
2481.61 123
2481.73 124
2481.84 130
2481.95 139
2482.07 149
2482.18 158
2482.30 165
2482.41 170
2482.52 174
2482.64 177
2482.75 179
2482.87 181
2482.98 181
2483.10 180
2483.21 178
2483.32 173
2483.44 167
2483.55 160
2483.67 153
2483.78 145
2483.89 137
2484.01 130
2484.12 123
2484.24 115
2484.35 106
2484.47 96
2484.58 85
2484.69 71
2484.81 57
2484.92 42
2485.04 28
2485.15 17
2485.27 10
2485.38 8
2485.49 10
2485.61 18
2485.72 30
2485.84 48
2485.95 71
2486.07 99
2486.18 131
2486.29 165
2486.41 200
2486.52 233
2486.64 263
2486.75 287
2486.86 305
2486.98 317
2487.09 323
2487.21 321
2487.32 311
2487.44 294
2487.55 271
2487.66 243
2487.78 215
2487.89 189
2488.01 171
2488.12 161
2488.24 160
2488.35 168
2488.47 180
2488.58 195
2488.69 209
2488.81 220
2488.92 227
2489.04 230
2489.15 231
2489.27 230
2489.38 228
2489.49 225
2489.61 219
2489.72 211
2489.84 199
2489.95 182
2490.07 162
2490.18 140
2490.29 117
2490.41 96
2490.52 78
2490.64 64
2490.75 54
2490.87 48
2490.98 44
2491.09 40
2491.21 34
2491.32 26
2491.44 15
2491.55 3
2491.67 0
2491.78 0
2491.90 0
2492.01 0
2492.12 0
2492.24 0
2492.35 0
2492.47 2
2492.58 23
2492.70 45
2492.81 64
2492.93 79
2493.04 88
2493.15 92
2493.27 91
2493.38 86
2493.50 80
2493.61 75
2493.73 71
2493.84 72
2493.96 76
2494.07 84
2494.18 96
2494.30 109
2494.41 123
2494.53 136
2494.64 145
2494.76 149
2494.87 149
2494.99 144
2495.10 135
2495.21 124
2495.33 112
2495.44 102
2495.56 92
2495.67 84
2495.79 78
2495.90 71
2496.02 64
2496.13 55
2496.24 44
2496.36 31
2496.47 17
2496.59 3
2496.70 0
2496.82 0
2496.93 0
2497.05 0
2497.16 0
2497.27 0
2497.39 0
2497.50 0
2497.62 13
2497.73 28
2497.85 43
2497.96 54
2498.08 62
2498.19 65
2498.31 64
2498.42 60
2498.53 53
2498.65 45
2498.76 39
2498.88 35
2498.99 34
2499.11 36
2499.22 41
2499.34 49
2499.45 58
2499.57 67
2499.68 75
2499.79 82
2499.91 87
2500.02 90
2500.14 91
2500.25 91
2500.37 91
2500.48 91
2500.60 91
2500.71 91
2500.83 90
2500.94 90
2501.06 88
2501.17 84
2501.28 79
2501.40 72
2501.51 65
2501.63 59
2501.74 56
2501.86 57
2501.97 61
2502.09 68
2502.20 75
2502.32 81
2502.43 86
2502.55 88
2502.66 89
2502.77 91
2502.89 95
2503.00 102
2503.12 111
2503.23 121
2503.35 130
2503.46 138
2503.58 144
2503.69 148
2503.81 151
2503.92 153
2504.04 154
2504.15 153
2504.26 151
2504.38 147
2504.49 141
2504.61 135
2504.72 127
2504.84 119
2504.95 110
2505.07 101
2505.18 91
2505.30 82
2505.41 75
2505.53 69
2505.64 66
2505.76 67
2505.87 70
2505.99 75
2506.10 78
2506.21 80
2506.33 80
2506.44 77
2506.56 74
2506.67 71
2506.79 70
2506.90 71
2507.02 75
2507.13 81
2507.25 89
2507.36 96
2507.48 104
2507.59 110
2507.71 114
2507.82 116
2507.94 118
2508.05 119
2508.17 121
2508.28 123
2508.39 127
2508.51 130
2508.62 133
2508.74 137
2508.85 139
2508.97 140
2509.08 141
2509.20 140
2509.31 139
2509.43 137
2509.54 134
2509.66 131
2509.77 127
2509.89 121
2510.00 115
2510.12 107
2510.23 97
2510.35 84
2510.46 70
2510.58 55
2510.69 40
2510.81 25
2510.92 11
2511.04 0
2511.15 0
2511.26 0
2511.38 0
2511.49 0
2511.61 0
2511.72 0
2511.84 0
2511.95 0
2512.07 6
2512.18 23
2512.30 42
2512.41 60
2512.53 75
2512.64 87
2512.76 94
2512.87 98
2512.99 100
2513.10 103
2513.22 107
2513.33 113
2513.45 119
2513.56 123
2513.68 123
2513.79 117
2513.91 107
2514.02 93
2514.14 79
2514.25 68
2514.37 62
2514.48 61
2514.60 65
2514.71 70
2514.83 76
2514.94 81
2515.06 85
2515.17 88
2515.29 93
2515.40 100
2515.52 111
2515.63 123
2515.75 136
2515.86 147
2515.98 156
2516.09 159
2516.21 159
2516.32 155
2516.44 149
2516.55 142
2516.67 135
2516.78 129
2516.89 124
2517.01 119
2517.12 112
2517.24 103
2517.35 92
2517.47 81
2517.58 72
2517.70 67
2517.81 68
2517.93 76
2518.04 90
2518.16 108
2518.27 125
2518.39 140
2518.50 150
2518.62 154
2518.73 153
2518.85 148
2518.96 143
2519.08 137
2519.19 133
2519.31 129
2519.42 125
2519.54 121
2519.65 116
2519.77 110
2519.88 104
2520.00 99
2520.11 96
2520.23 95
2520.35 97
2520.46 100
2520.58 104
2520.69 106
2520.81 107
2520.92 107
2521.04 105
2521.15 104
2521.27 102
2521.38 101
2521.50 99
2521.61 96
2521.73 90
2521.84 83
2521.96 76
2522.07 70
2522.19 67
2522.30 65
2522.42 66
2522.53 68
2522.65 69
2522.76 69
2522.88 66
2522.99 62
2523.11 59
2523.22 55
2523.34 54
2523.45 53
2523.57 54
2523.68 55
2523.80 57
2523.91 59
2524.03 63
2524.14 69
2524.26 77
2524.37 88
2524.49 101
2524.60 114
2524.72 126
2524.83 135
2524.95 141
2525.06 143
2525.18 141
2525.29 135
2525.41 127
2525.52 118
2525.64 110
2525.75 102
2525.87 95
2525.99 89
2526.10 84
2526.22 77
2526.33 69
2526.45 58
2526.56 47
2526.68 36
2526.79 28
2526.91 20
2527.02 15
2527.14 9
2527.25 4
2527.37 0
2527.48 0
2527.60 0
2527.71 0
2527.83 0
2527.94 0
2528.06 0
2528.17 1
2528.29 7
2528.40 11
2528.52 13
2528.63 14
2528.75 14
2528.87 16
2528.98 20
2529.10 27
2529.21 38
2529.33 51
2529.44 67
2529.56 84
2529.67 100
2529.79 113
2529.90 122
2530.02 128
2530.13 129
2530.25 127
2530.36 122
2530.48 117
2530.59 111
2530.71 105
2530.82 99
2530.94 93
2531.06 85
2531.17 77
2531.29 67
2531.40 57
2531.52 48
2531.63 42
2531.75 40
2531.86 43
2531.98 51
2532.09 63
2532.21 77
2532.32 91
2532.44 101
2532.55 108
2532.67 112
2532.78 111
2532.90 107
2533.02 102
2533.13 97
2533.25 91
2533.36 87
2533.48 83
2533.59 79
2533.71 76
2533.82 72
2533.94 69
2534.05 64
2534.17 60
2534.28 54
2534.40 48
2534.51 41
2534.63 35
2534.75 30
2534.86 27
2534.98 26
2535.09 29
2535.21 36
2535.32 45
2535.44 56
2535.55 66
2535.67 74
2535.78 81
2535.90 86
2536.01 90
2536.13 95
2536.25 100
2536.36 105
2536.48 110
2536.59 113
2536.71 111
2536.82 104
2536.94 91
2537.05 74
2537.17 54
2537.28 33
2537.40 15
2537.52 0
2537.63 0
2537.75 0
2537.86 0
2537.98 0
2538.09 0
2538.21 0
2538.32 1
2538.44 7
2538.55 13
2538.67 16
2538.79 16
2538.90 13
2539.02 9
2539.13 6
2539.25 6
2539.36 11
2539.48 22
2539.59 37
2539.71 57
2539.82 78
2539.94 97
2540.06 113
2540.17 123
2540.29 128
2540.40 129
2540.52 126
2540.63 121
2540.75 116
2540.86 110
2540.98 106
2541.10 103
2541.21 102
2541.33 102
2541.44 103
2541.56 106
2541.67 108
2541.79 109
2541.90 110
2542.02 110
2542.13 111
2542.25 112
2542.37 114
2542.48 117
2542.60 120
2542.71 123
2542.83 124
2542.94 124
2543.06 124
2543.17 123
2543.29 124
2543.41 128
2543.52 134
2543.64 143
2543.75 155
2543.87 170
2543.98 185
2544.10 201
2544.21 214
2544.33 222
2544.45 224
2544.56 218
2544.68 204
2544.79 182
2544.91 155
2545.02 127
2545.14 100
2545.26 76
2545.37 57
2545.49 42
2545.60 30
2545.72 20
2545.83 11
2545.95 4
2546.06 0
2546.18 0
2546.30 0
2546.41 0
2546.53 0
2546.64 0
2546.76 0
2546.87 0
2546.99 0
2547.11 1
2547.22 16
2547.34 35
2547.45 57
2547.57 79
2547.68 98
2547.80 114
2547.91 126
2548.03 136
2548.15 144
2548.26 153
2548.38 161
2548.49 170
2548.61 177
2548.72 183
2548.84 187
2548.96 189
2549.07 189
2549.19 190
2549.30 191
2549.42 195
2549.53 200
2549.65 206
2549.77 211
2549.88 214
2550.00 215
2550.11 212
2550.23 206
2550.34 198
2550.46 189
2550.58 179
2550.69 167
2550.81 154
2550.92 138
2551.04 121
2551.15 103
2551.27 86
2551.39 71
2551.50 60
2551.62 51
2551.73 46
2551.85 42
2551.97 38
2552.08 34
2552.20 30
2552.31 26
2552.43 23
2552.54 22
2552.66 25
2552.78 32
2552.89 42
2553.01 52
2553.12 62
2553.24 67
2553.35 68
2553.47 61
2553.59 50
2553.70 35
2553.82 21
2553.93 10
2554.05 3
2554.16 1
2554.28 2
2554.40 5
2554.51 7
2554.63 8
2554.74 9
2554.86 12
2554.98 18
2555.09 28
2555.21 43
2555.32 59
2555.44 74
2555.55 86
2555.67 92
2555.79 91
2555.90 85
2556.02 74
2556.13 63
2556.25 53
2556.37 46
2556.48 42
2556.60 43
2556.71 46
2556.83 50
2556.95 53
2557.06 55
2557.18 56
2557.29 57
2557.41 58
2557.52 60
2557.64 64
2557.76 69
2557.87 76
2557.99 83
2558.10 89
2558.22 94
2558.34 97
2558.45 99
2558.57 98
2558.68 96
2558.80 94
2558.92 93
2559.03 95
2559.15 100
2559.26 109
2559.38 122
2559.50 137
2559.61 153
2559.73 167
2559.84 177
2559.96 184
2560.07 186
2560.19 183
2560.31 176
2560.42 167
2560.54 157
2560.65 147
2560.77 141
2560.89 137
2561.00 138
2561.12 143
2561.23 151
2561.35 158
2561.47 163
2561.58 165
2561.70 163
2561.81 159
2561.93 155
2562.05 154
2562.16 157
2562.28 165
2562.39 178
2562.51 192
2562.63 206
2562.74 218
2562.86 226
2562.97 230
2563.09 231
2563.21 231
2563.32 230
2563.44 228
2563.55 224
2563.67 219
2563.79 212
2563.90 203
2564.02 192
2564.13 181
2564.25 172
2564.37 164
2564.48 157
2564.60 151
2564.71 143
2564.83 134
2564.95 123
2565.06 111
2565.18 101
2565.29 93
2565.41 91
2565.53 94
2565.64 101
2565.76 110
2565.88 120
2565.99 128
2566.11 132
2566.22 133
2566.34 131
2566.46 127
2566.57 121
2566.69 115
2566.80 108
2566.92 102
2567.04 99
2567.15 98
2567.27 100
2567.38 106
2567.50 114
2567.62 123
2567.73 132
2567.85 140
2567.97 147
2568.08 151
2568.20 154
2568.31 156
2568.43 156
2568.55 156
2568.66 156
2568.78 157
2568.89 159
2569.01 163
2569.13 169
2569.24 177
2569.36 184
2569.47 191
2569.59 196
2569.71 198
2569.82 197
2569.94 192
2570.06 184
2570.17 174
2570.29 163
2570.40 152
2570.52 142
2570.64 134
2570.75 129
2570.87 128
2570.99 128
2571.10 130
2571.22 132
2571.33 133
2571.45 132
2571.57 128
2571.68 121
2571.80 111
2571.91 101
2572.03 90
2572.15 80
2572.26 70
2572.38 61
2572.50 51
2572.61 41
2572.73 29
2572.84 18
2572.96 7
2573.08 0
2573.19 0
2573.31 0
2573.43 0
2573.54 4
2573.66 10
2573.77 14
2573.89 15
2574.01 13
2574.12 8
2574.24 2
2574.36 0
2574.47 0
2574.59 0
2574.70 0
2574.82 0
2574.94 0
2575.05 5
2575.17 19
2575.29 38
2575.40 59
2575.52 80
2575.64 100
2575.75 115
2575.87 122
2575.98 121
2576.10 113
2576.22 99
2576.33 84
2576.45 68
2576.57 57
2576.68 50
2576.80 49
2576.91 52
2577.03 58
2577.15 65
2577.26 73
2577.38 81
2577.50 89
2577.61 96
2577.73 103
2577.85 111
2577.96 119
2578.08 128
2578.19 138
2578.31 147
2578.43 157
2578.54 167
2578.66 177
2578.78 186
2578.89 195
2579.01 204
2579.13 214
2579.24 224
2579.36 233
2579.47 242
2579.59 247
2579.71 249
2579.82 246
2579.94 239
2580.06 227
2580.17 213
2580.29 197
2580.41 183
2580.52 171
2580.64 163
2580.75 160
2580.87 161
2580.99 165
2581.10 171
2581.22 176
2581.34 177
2581.45 173
2581.57 164
2581.69 150
2581.80 132
2581.92 114
2582.04 96
2582.15 82
2582.27 70
2582.38 61
2582.50 53
2582.62 46
2582.73 38
2582.85 29
2582.97 19
2583.08 8
2583.20 0
2583.32 0
2583.43 0
2583.55 0
2583.67 0
2583.78 0
2583.90 0
2584.02 9
2584.13 24
2584.25 40
2584.36 53
2584.48 64
2584.60 73
2584.71 79
2584.83 86
2584.95 95
2585.06 105
2585.18 117
2585.30 129
2585.41 140
2585.53 147
2585.65 150
2585.76 149
2585.88 145
2586.00 139
2586.11 132
2586.23 124
2586.35 114
2586.46 103
2586.58 90
2586.70 74
2586.81 59
2586.93 45
2587.04 36
2587.16 35
2587.28 40
2587.39 53
2587.51 70
2587.63 89
2587.74 106
2587.86 118
2587.98 122
2588.09 119
2588.21 110
2588.33 96
2588.44 81
2588.56 67
2588.68 54
2588.79 44
2588.91 36
2589.03 29
2589.14 21
2589.26 11
2589.38 2
2589.49 0
2589.61 0
2589.73 0
2589.84 0
2589.96 0
2590.08 0
2590.19 0
2590.31 0
2590.43 4
2590.54 9
2590.66 14
2590.78 21
2590.89 28
2591.01 37
2591.13 47
2591.24 56
2591.36 64
2591.48 72
2591.59 79
2591.71 88
2591.83 99
2591.94 112
2592.06 127
2592.18 145
2592.29 164
2592.41 181
2592.53 194
2592.64 203
2592.76 206
2592.88 205
2592.99 201
2593.11 196
2593.23 191
2593.34 189
2593.46 191
2593.58 196
2593.69 204
2593.81 213
2593.93 223
2594.04 234
2594.16 244
2594.28 253
2594.39 261
2594.51 266
2594.63 270
2594.74 272
2594.86 271
2594.98 269
2595.09 266
2595.21 262
2595.33 257
2595.44 250
2595.56 241
2595.68 229
2595.79 213
2595.91 193
2596.03 168
2596.14 139
2596.26 108
2596.38 76
2596.49 46
2596.61 21
2596.73 2
2596.84 0
2596.96 0
2597.08 0
2597.20 0
2597.31 1
2597.43 5
2597.55 6
2597.66 5
2597.78 2
2597.90 0
2598.01 0
2598.13 0
2598.25 5
2598.36 14
2598.48 26
2598.60 41
2598.71 57
2598.83 74
2598.95 93
2599.06 111
2599.18 130
2599.30 149
2599.41 167
2599.53 184
2599.65 198
2599.77 208
2599.88 214
2600.00 215
2600.12 211
2600.23 206
2600.35 199
2600.47 192
2600.58 189
2600.70 188
2600.82 190
2600.93 193
2601.05 196
2601.17 194
2601.28 188
2601.40 177
2601.52 160
2601.63 140
2601.75 121
2601.87 105
2601.99 93
2602.10 86
2602.22 84
2602.34 84
2602.45 85
2602.57 86
2602.69 86
2602.80 84
2602.92 83
2603.04 83
2603.15 86
2603.27 93
2603.39 103
2603.51 115
2603.62 129
2603.74 142
2603.86 152
2603.97 158
2604.09 160
2604.21 157
2604.32 150
2604.44 141
2604.56 130
2604.67 121
2604.79 115
2604.91 112
2605.03 114
2605.14 122
2605.26 136
2605.38 154
2605.49 176
2605.61 198
2605.73 219
2605.84 235
2605.96 247
2606.08 253
2606.20 254
2606.31 253
2606.43 250
2606.55 246
2606.66 241
2606.78 236
2606.90 230
2607.01 223
2607.13 215
2607.25 206
2607.37 198
2607.48 192
2607.60 187
2607.72 182
2607.83 177
2607.95 172
2608.07 166
2608.18 161
2608.30 158
2608.42 158
2608.54 162
2608.65 168
2608.77 175
2608.89 181
2609.00 184
2609.12 183
2609.24 178
2609.35 171
2609.47 163
2609.59 155
2609.71 150
2609.82 147
2609.94 146
2610.06 148
2610.17 151
2610.29 153
2610.41 154
2610.53 153
2610.64 148
2610.76 140
2610.88 128
2610.99 113
2611.11 99
2611.23 87
2611.35 78
2611.46 74
2611.58 75
2611.70 81
2611.81 92
2611.93 106
2612.05 124
2612.17 145
2612.28 169
2612.40 195
2612.52 221
2612.63 247
2612.75 270
2612.87 291
2612.98 308
2613.10 321
2613.22 331
2613.34 338
2613.45 343
2613.57 344
2613.69 342
2613.80 336
2613.92 325
2614.04 311
2614.16 294
2614.27 275
2614.39 257
2614.51 242
2614.63 231
2614.74 224
2614.86 222
2614.98 222
2615.09 224
2615.21 226
2615.33 226
2615.45 222
2615.56 214
2615.68 204
2615.80 193
2615.91 181
2616.03 170
2616.15 160
2616.27 153
2616.38 148
2616.50 143
2616.62 138
2616.73 133
2616.85 128
2616.97 122
2617.09 116
2617.20 110
2617.32 107
2617.44 105
2617.56 106
2617.67 109
2617.79 113
2617.91 119
2618.02 125
2618.14 133
2618.26 140
2618.38 148
2618.49 157
2618.61 166
2618.73 175
2618.85 185
2618.96 194
2619.08 203
2619.20 210
2619.31 217
2619.43 224
2619.55 231
2619.67 238
2619.78 244
2619.90 250
2620.02 255
2620.14 256
2620.25 254
2620.37 248
2620.49 240
2620.60 231
2620.72 224
2620.84 219
2620.96 218
2621.07 222
2621.19 229
2621.31 239
2621.43 249
2621.54 257
2621.66 262
2621.78 263
2621.90 260
2622.01 253
2622.13 244
2622.25 231
2622.36 216
2622.48 199
2622.60 180
2622.72 161
2622.83 143
2622.95 128
2623.07 117
2623.19 111
2623.30 109
2623.42 112
2623.54 118
2623.66 123
2623.77 128
2623.89 130
2624.01 129
2624.13 126
2624.24 120
2624.36 114
2624.48 109
2624.59 106
2624.71 105
2624.83 104
2624.95 104
2625.06 102
2625.18 98
2625.30 91
2625.42 83
2625.53 75
2625.65 69
2625.77 67
2625.89 68
2626.00 74
2626.12 84
2626.24 96
2626.36 109
2626.47 121
2626.59 131
2626.71 139
2626.83 143
2626.94 144
2627.06 144
2627.18 144
2627.30 147
2627.41 153
2627.53 161
2627.65 171
2627.77 182
2627.88 192
2628.00 198
2628.12 199
2628.24 195
2628.35 186
2628.47 173
2628.59 157
2628.71 142
2628.82 129
2628.94 122
2629.06 119
2629.18 120
2629.29 124
2629.41 127
2629.53 127
2629.65 124
2629.76 116
2629.88 107
2630.00 99
2630.12 95
2630.23 95
2630.35 98
2630.47 103
2630.59 107
2630.70 108
2630.82 103
2630.94 95
2631.06 84
2631.17 72
2631.29 63
2631.41 56
2631.53 53
2631.64 54
2631.76 57
2631.88 62
2632.00 67
2632.11 74
2632.23 81
2632.35 89
2632.47 96
2632.58 102
2632.70 108
2632.82 112
2632.94 115
2633.05 117
2633.17 117
2633.29 116
2633.41 116
2633.52 115
2633.64 115
2633.76 116
2633.88 120
2633.99 125
2634.11 133
2634.23 142
2634.35 153
2634.47 166
2634.58 179
2634.70 192
2634.82 202
2634.94 210
2635.05 214
2635.17 214
2635.29 210
2635.41 202
2635.52 192
2635.64 181
2635.76 170
2635.88 160
2635.99 150
2636.11 143
2636.23 136
2636.35 131
2636.47 127
2636.58 125
2636.70 124
2636.82 127
2636.94 132
2637.05 138
2637.17 144
2637.29 149
2637.41 152
2637.52 151
2637.64 147
2637.76 141
2637.88 135
2638.00 132
2638.11 132
2638.23 135
2638.35 140
2638.47 144
2638.58 146
2638.70 142
2638.82 133
2638.94 118
2639.05 101
2639.17 84
2639.29 69
2639.41 59
2639.53 55
2639.64 58
2639.76 65
2639.88 76
2640.00 89
2640.11 104
2640.23 119
2640.35 132
2640.47 142
2640.59 150
2640.70 155
2640.82 157
2640.94 158
2641.06 158
2641.17 159
2641.29 161
2641.41 163
2641.53 165
2641.65 167
2641.76 167
2641.88 166
2642.00 164
2642.12 160
2642.23 154
2642.35 146
2642.47 135
2642.59 122
2642.71 107
2642.82 90
2642.94 74
2643.06 60
2643.18 48
2643.29 38
2643.41 31
2643.53 26
2643.65 23
2643.77 20
2643.88 18
2644.00 15
2644.12 10
2644.24 4
2644.35 0
2644.47 0
2644.59 0
2644.71 0
2644.83 0
2644.94 0
2645.06 0
2645.18 6
2645.30 25
2645.42 44
2645.53 62
2645.65 76
2645.77 88
2645.89 98
2646.00 107
2646.12 117
2646.24 127
2646.36 138
2646.48 146
2646.59 150
2646.71 147
2646.83 138
2646.95 124
2647.07 105
2647.18 85
2647.30 67
2647.42 54
2647.54 47
2647.66 46
2647.77 50
2647.89 59
2648.01 69
2648.13 78
2648.24 86
2648.36 92
2648.48 95
2648.60 96
2648.72 95
2648.83 95
2648.95 94
2649.07 93
2649.19 91
2649.31 90
2649.42 87
2649.54 84
2649.66 81
2649.78 77
2649.90 74
2650.01 70
2650.13 66
2650.25 62
2650.37 58
2650.49 54
2650.60 50
2650.72 46
2650.84 42
2650.96 39
2651.08 35
2651.19 29
2651.31 23
2651.43 16
2651.55 9
2651.67 2
2651.78 0
2651.90 0
2652.02 0
2652.14 0
2652.26 0
2652.37 0
2652.49 0
2652.61 0
2652.73 0
2652.85 2
2652.96 12
2653.08 23
2653.20 35
2653.32 47
2653.44 56
2653.55 63
2653.67 69
2653.79 74
2653.91 79
2654.03 86
2654.14 94
2654.26 102
2654.38 109
2654.50 116
2654.62 121
2654.73 126
2654.85 131
2654.97 137
2655.09 144
2655.21 152
2655.33 158
2655.44 162
2655.56 163
2655.68 161
2655.80 158
2655.92 154
2656.03 152
2656.15 151
2656.27 152
2656.39 154
2656.51 154
2656.62 150
2656.74 143
2656.86 131
2656.98 119
2657.10 108
2657.22 101
2657.33 102
2657.45 111
2657.57 128
2657.69 149
2657.81 172
2657.92 193
2658.04 207
2658.16 213
2658.28 211
2658.40 202
2658.51 190
2658.63 178
2658.75 169
2658.87 164
2658.99 163
2659.11 166
2659.22 169
2659.34 172
2659.46 173
2659.58 172
2659.70 170
2659.81 166
2659.93 163
2660.05 159
2660.17 156
2660.29 152
2660.41 147
2660.52 142
2660.64 137
2660.76 133
2660.88 131
2661.00 132
2661.11 136
2661.23 140
2661.35 145
2661.47 148
2661.59 149
2661.71 148
2661.82 145
2661.94 141
2662.06 137
2662.18 133
2662.30 131
2662.42 130
2662.53 130
2662.65 132
2662.77 136
2662.89 142
2663.01 151
2663.12 161
2663.24 171
2663.36 181
2663.48 188
2663.60 194
2663.72 197
2663.83 198
2663.95 198
2664.07 198
2664.19 198
2664.31 199
2664.43 200
2664.54 201
2664.66 202
2664.78 200
2664.90 197
2665.02 193
2665.14 187
2665.25 179
2665.37 169
2665.49 157
2665.61 143
2665.73 127
2665.85 109
2665.96 89
2666.08 67
2666.20 46
2666.32 26
2666.44 7
2666.56 0
2666.67 0
2666.79 0
2666.91 0
2667.03 0
2667.15 0
2667.27 0
2667.38 0
2667.50 2
2667.62 12
2667.74 21
2667.86 33
2667.98 47
2668.09 63
2668.21 80
2668.33 99
2668.45 117
2668.57 135
2668.69 151
2668.80 166
2668.92 178
2669.04 187
2669.16 193
2669.28 196
2669.40 195
2669.51 192
2669.63 187
2669.75 182
2669.87 179
2669.99 178
2670.11 179
2670.22 185
2670.34 195
2670.46 211
2670.58 233
2670.70 259
2670.82 286
2670.94 312
2671.05 332
2671.17 343
2671.29 342
2671.41 330
2671.53 309
2671.65 284
2671.76 257
2671.88 234
2672.00 214
2672.12 200
2672.24 188
2672.36 178
2672.48 168
2672.59 157
2672.71 148
2672.83 139
2672.95 134
2673.07 134
2673.19 137
2673.30 145
2673.42 154
2673.54 164
2673.66 172
2673.78 179
2673.90 184
2674.02 188
2674.13 191
2674.25 195
2674.37 199
2674.49 204
2674.61 207
2674.73 210
2674.85 211
2674.96 210
2675.08 207
2675.20 202
2675.32 196
2675.44 188
2675.56 177
2675.67 164
2675.79 149
2675.91 134
2676.03 119
2676.15 108
2676.27 100
2676.39 97
2676.50 97
2676.62 99
2676.74 103
2676.86 105
2676.98 107
2677.10 108
2677.22 109
2677.33 112
2677.45 117
2677.57 125
2677.69 137
2677.81 151
2677.93 167
2678.05 183
2678.16 200
2678.28 215
2678.40 228
2678.52 238
2678.64 244
2678.76 245
2678.88 242
2678.99 235
2679.11 223
2679.23 210
2679.35 198
2679.47 186
2679.59 178
2679.71 174
2679.83 172
2679.94 171
2680.06 171
2680.18 170
2680.30 167
2680.42 162
2680.54 156
2680.66 149
2680.77 141
2680.89 134
2681.01 129
2681.13 125
2681.25 123
2681.37 123
2681.49 127
2681.60 135
2681.72 145
2681.84 158
2681.96 173
2682.08 189
2682.20 204
2682.32 218
2682.44 228
2682.55 234
2682.67 235
2682.79 232
2682.91 224
2683.03 214
2683.15 201
2683.27 187
2683.39 173
2683.50 161
2683.62 152
2683.74 148
2683.86 149
2683.98 155
2684.10 164
2684.22 176
2684.34 187
2684.45 194
2684.57 196
2684.69 192
2684.81 182
2684.93 167
2685.05 149
2685.17 131
2685.28 115
2685.40 105
2685.52 101
2685.64 104
2685.76 113
2685.88 126
2686.00 141
2686.12 156
2686.24 168
2686.35 178
2686.47 185
2686.59 191
2686.71 196
2686.83 201
2686.95 208
2687.07 215
2687.19 223
2687.30 230
2687.42 236
2687.54 239
2687.66 239
2687.78 235
2687.90 229
2688.02 221
2688.14 212
2688.25 204
2688.37 195
2688.49 188
2688.61 181
2688.73 176
2688.85 172
2688.97 170
2689.09 169
2689.21 171
2689.32 175
2689.44 183
2689.56 193
2689.68 206
2689.80 221
2689.92 237
2690.04 254
2690.16 269
2690.27 281
2690.39 289
2690.51 290
2690.63 284
2690.75 271
2690.87 252
2690.99 228
2691.11 203
2691.23 178
2691.34 155
2691.46 135
2691.58 120
2691.70 109
2691.82 103
2691.94 103
2692.06 108
2692.18 118
2692.30 134
2692.41 152
2692.53 171
2692.65 188
2692.77 201
2692.89 207
2693.01 206
2693.13 199
2693.25 187
2693.37 172
2693.49 158
2693.60 149
2693.72 145
2693.84 148
2693.96 155
2694.08 165
2694.20 173
2694.32 179
2694.44 180
2694.56 176
2694.67 171
2694.79 165
2694.91 160
2695.03 156
2695.15 153
2695.27 150
2695.39 147
2695.51 142
2695.63 139
2695.75 138
2695.86 141
2695.98 148
2696.10 158
2696.22 167
2696.34 173
2696.46 173
2696.58 166
2696.70 155
2696.82 141
2696.94 129
2697.05 121
2697.17 117
2697.29 116
2697.41 116
2697.53 115
2697.65 110
2697.77 101
2697.89 90
2698.01 76
2698.13 62
2698.24 50
2698.36 40
2698.48 32
2698.60 29
2698.72 30
2698.84 35
2698.96 44
2699.08 56
2699.20 69
2699.32 82
2699.43 92
2699.55 100
2699.67 104
2699.79 106
2699.91 107
2700.03 106
2700.15 106
2700.27 107
2700.39 108
2700.51 111
2700.63 114
2700.74 117
2700.86 119
2700.98 121
2701.10 122
2701.22 124
2701.34 126
2701.46 129
2701.58 133
2701.70 137
2701.82 141
2701.94 143
2702.05 144
2702.17 144
2702.29 144
2702.41 145
2702.53 146
2702.65 147
2702.77 147
2702.89 145
2703.01 140
2703.13 133
2703.25 126
2703.37 120
2703.48 117
2703.60 119
2703.72 123
2703.84 129
2703.96 134
2704.08 139
2704.20 142
2704.32 142
2704.44 141
2704.56 139
2704.68 135
2704.80 130
2704.91 122
2705.03 111
2705.15 97
2705.27 82
2705.39 68
2705.51 56
2705.63 47
2705.75 40
2705.87 35
2705.99 30
2706.11 25
2706.23 19
2706.34 12
2706.46 6
2706.58 6
2706.70 13
2706.82 30
2706.94 55
2707.06 87
2707.18 122
2707.30 156
2707.42 183
2707.54 203
2707.66 214
2707.78 216
2707.89 213
2708.01 206
2708.13 197
2708.25 187
2708.37 177
2708.49 168
2708.61 160
2708.73 152
2708.85 144
2708.97 137
2709.09 129
2709.21 120
2709.33 110
2709.45 98
2709.56 85
2709.68 72
2709.80 59
2709.92 48
2710.04 37
2710.16 25
2710.28 14
2710.40 1
2710.52 0
2710.64 0
2710.76 0
2710.88 0
2711.00 0
2711.12 0
2711.23 0
2711.35 0
2711.47 16
2711.59 33
2711.71 48
2711.83 61
2711.95 70
2712.07 76
2712.19 77
2712.31 76
2712.43 71
2712.55 65
2712.67 58
2712.79 52
2712.91 48
2713.03 46
2713.14 46
2713.26 48
2713.38 52
2713.50 55
2713.62 57
2713.74 57
2713.86 54
2713.98 49
2714.10 42
2714.22 37
2714.34 34
2714.46 36
2714.58 44
2714.70 57
2714.82 74
2714.94 90
2715.05 104
2715.17 114
2715.29 117
2715.41 115
2715.53 109
2715.65 101
2715.77 94
2715.89 88
2716.01 85
2716.13 86
2716.25 91
2716.37 98
2716.49 106
2716.61 116
2716.73 125
2716.85 133
2716.97 140
2717.08 145
2717.20 150
2717.32 156
2717.44 162
2717.56 168
2717.68 174
2717.80 178
2717.92 179
2718.04 177
2718.16 172
2718.28 167
2718.40 164
2718.52 164
2718.64 168
2718.76 175
2718.88 186
2719.00 198
2719.12 209
2719.24 218
2719.36 222
2719.47 221
2719.59 216
2719.71 207
2719.83 197
2719.95 186
2720.07 176
2720.19 169
2720.31 163
2720.43 157
2720.55 151
2720.67 143
2720.79 133
2720.91 123
2721.03 111
2721.15 101
2721.27 91
2721.39 82
2721.51 74
2721.63 66
2721.75 59
2721.87 53
2721.98 50
2722.10 49
2722.22 53
2722.34 59
2722.46 69
2722.58 79
2722.70 90
2722.82 99
2722.94 109
2723.06 119
2723.18 129
2723.30 140
2723.42 151
2723.54 161
2723.66 167
2723.78 168
2723.90 165
2724.02 158
2724.14 151
2724.26 145
2724.38 141
2724.50 142
2724.62 147
2724.74 153
2724.85 159
2724.97 163
2725.09 164
2725.21 161
2725.33 156
2725.45 150
2725.57 141
2725.69 132
2725.81 122
2725.93 111
2726.05 100
2726.17 89
2726.29 79
2726.41 71
2726.53 66
2726.65 64
2726.77 63
2726.89 62
2727.01 61
2727.13 58
2727.25 53
2727.37 47
2727.49 42
2727.61 41
2727.73 43
2727.85 51
2727.97 65
2728.09 83
2728.21 105
2728.33 128
2728.44 151
2728.56 172
2728.68 188
2728.80 199
2728.92 202
2729.04 200
2729.16 193
2729.28 182
2729.40 170
2729.52 158
2729.64 147
2729.76 135
2729.88 124
2730.00 113
2730.12 103
2730.24 94
2730.36 88
2730.48 84
2730.60 82
2730.72 82
2730.84 82
2730.96 80
2731.08 78
2731.20 75
2731.32 72
2731.44 71
2731.56 71
2731.68 74
2731.80 77
2731.92 81
2732.04 84
2732.16 85
2732.28 85
2732.40 84
2732.52 82
2732.64 79
2732.76 75
2732.88 72
2733.00 67
2733.12 62
2733.23 57
2733.35 53
2733.47 50
2733.59 48
2733.71 49
2733.83 52
2733.95 56
2734.07 62
2734.19 69
2734.31 77
2734.43 85
2734.55 94
2734.67 103
2734.79 113
2734.91 122
2735.03 133
2735.15 142
2735.27 152
2735.39 162
2735.51 171
2735.63 178
2735.75 182
2735.87 181
2735.99 175
2736.11 163
2736.23 144
2736.35 121
2736.47 93
2736.59 63
2736.71 33
2736.83 6
2736.95 0
2737.07 0
2737.19 0
2737.31 0
2737.43 0
2737.55 0
2737.67 0
2737.79 2
2737.91 19
2738.03 33
2738.15 43
2738.27 49
2738.39 51
2738.51 51
2738.63 51
2738.75 51
2738.87 52
2738.99 55
2739.11 60
2739.23 67
2739.35 75
2739.47 83
2739.59 90
2739.71 98
2739.83 106
2739.95 117
2740.07 130
2740.19 148
2740.31 170
2740.43 192
2740.55 214
2740.67 230
2740.79 238
2740.91 236
2741.03 224
2741.15 204
2741.27 179
2741.39 153
2741.51 129
2741.63 111
2741.75 100
2741.87 99
2741.99 106
2742.11 121
2742.23 140
2742.35 160
2742.47 177
2742.59 189
2742.71 192
2742.83 186
2742.95 173
2743.07 154
2743.19 134
2743.31 114
2743.43 97
2743.55 82
2743.67 69
2743.79 57
2743.91 45
2744.03 33
2744.15 22
2744.27 13
2744.39 9
2744.51 10
2744.63 17
2744.75 30
2744.87 46
2744.99 64
2745.11 80
2745.23 92
2745.35 98
2745.47 99
2745.59 94
2745.71 87
2745.83 78
2745.95 70
2746.07 64
2746.19 62
2746.31 63
2746.43 68
2746.55 77
2746.67 86
2746.79 96
2746.91 104
2747.03 109
2747.15 110
2747.27 107
2747.39 100
2747.51 90
2747.63 80
2747.75 70
2747.87 61
2747.99 56
2748.11 54
2748.23 55
2748.35 60
2748.47 67
2748.59 75
2748.71 84
2748.83 92
2748.95 99
2749.07 105
2749.19 108
2749.31 110
2749.43 111
2749.55 112
2749.67 112
2749.79 111
2749.91 111
2750.03 110
2750.15 108
2750.27 106
2750.39 103
2750.51 99
2750.63 95
2750.75 92
2750.88 89
2751.00 87
2751.12 87
2751.24 87
2751.36 88
2751.48 88
2751.60 89
2751.72 89
2751.84 87
2751.96 84
2752.08 79
2752.20 72
2752.32 63
2752.44 55
2752.56 47
2752.68 41
2752.80 37
2752.92 35
2753.04 34
2753.16 32
2753.28 30
2753.40 29
2753.52 28
2753.64 31
2753.76 38
2753.88 49
2754.00 65
2754.12 83
2754.24 100
2754.36 113
2754.48 120
2754.60 119
2754.72 111
2754.84 99
2754.96 86
2755.08 76
2755.20 72
2755.32 76
2755.44 88
2755.56 108
2755.68 134
2755.81 162
2755.93 193
2756.05 222
2756.17 249
2756.29 271
2756.41 286
2756.53 293
2756.65 292
2756.77 285
2756.89 272
2757.01 257
2757.13 242
2757.25 227
2757.37 213
2757.49 201
2757.61 189
2757.73 177
2757.85 166
2757.97 157
2758.09 149
2758.21 143
2758.33 138
2758.45 135
2758.57 133
2758.69 133
2758.81 134
2758.93 136
2759.05 139
2759.17 142
2759.29 141
2759.42 137
2759.54 129
2759.66 117
2759.78 102
2759.90 86
2760.02 71
2760.14 57
2760.26 46
2760.38 38
2760.50 33
2760.62 30
2760.74 29
2760.86 30
2760.98 31
2761.10 30
2761.22 26
2761.34 18
2761.46 5
2761.58 0
2761.70 0
2761.82 0
2761.94 0
2762.06 0
2762.18 0
2762.31 0
2762.43 14
2762.55 35
2762.67 52
2762.79 64
2762.91 69
2763.03 67
2763.15 59
2763.27 47
2763.39 34
2763.51 21
2763.63 10
2763.75 2
2763.87 0
2763.99 0
2764.11 0
2764.23 0
2764.35 0
2764.47 0
2764.59 9
2764.71 22
2764.84 40
2764.96 62
2765.08 85
2765.20 107
2765.32 127
2765.44 144
2765.56 157
2765.68 168
2765.80 177
2765.92 187
2766.04 199
2766.16 213
2766.28 231
2766.40 251
2766.52 273
2766.64 296
2766.76 318
2766.88 339
2767.00 358
2767.13 374
2767.25 387
2767.37 396
2767.49 402
2767.61 405
2767.73 405
2767.85 405
2767.97 407
2768.09 413
2768.21 424
2768.33 440
2768.45 461
2768.57 485
2768.69 508
2768.81 529
2768.93 544
2769.05 552
2769.17 555
2769.30 552
2769.42 545
2769.54 535
2769.66 523
2769.78 510
2769.90 496
2770.02 481
2770.14 468
2770.26 458
2770.38 453
2770.50 454
2770.62 461
2770.74 471
2770.86 483
2770.98 493
2771.10 500
2771.23 502
2771.35 501
2771.47 496
2771.59 492
2771.71 487
2771.83 485
2771.95 483
2772.07 482
2772.19 480
2772.31 477
2772.43 475
2772.55 473
2772.67 471
2772.79 469
2772.91 465
2773.04 458
2773.16 450
2773.28 439
2773.40 429
2773.52 420
2773.64 415
2773.76 413
2773.88 412
2774.00 410
2774.12 404
2774.24 392
2774.36 374
2774.48 352
2774.60 327
2774.72 303
2774.85 282
2774.97 264
2775.09 248
2775.21 235
2775.33 220
2775.45 205
2775.57 188
2775.69 170
2775.81 153
2775.93 138
2776.05 128
2776.17 121
2776.29 117
2776.42 115
2776.54 113
2776.66 111
2776.78 108
2776.90 107
2777.02 107
2777.14 110
2777.26 118
2777.38 129
2777.50 143
2777.62 157
2777.74 170
2777.86 178
2777.99 181
2778.11 177
2778.23 168
2778.35 153
2778.47 135
2778.59 116
2778.71 98
2778.83 82
2778.95 69
2779.07 60
2779.19 54
2779.31 50
2779.43 46
2779.56 41
2779.68 34
2779.80 23
2779.92 11
2780.04 0
2780.16 0
2780.28 0
2780.40 0
2780.52 0
2780.64 0
2780.76 12
2780.88 26
2781.01 37
2781.13 45
2781.25 48
2781.37 46
2781.49 40
2781.61 33
2781.73 26
2781.85 22
2781.97 21
2782.09 24
2782.21 28
2782.34 33
2782.46 36
2782.58 34
2782.70 27
2782.82 15
2782.94 1
2783.06 0
2783.18 0
2783.30 0
2783.42 0
2783.54 0
2783.66 0
2783.79 0
2783.91 11
2784.03 22
2784.15 28
2784.27 30
2784.39 28
2784.51 22
2784.63 16
2784.75 11
2784.87 8
2784.99 9
2785.12 14
2785.24 24
2785.36 38
2785.48 55
2785.60 73
2785.72 89
2785.84 100
2785.96 105
2786.08 103
2786.20 94
2786.33 80
2786.45 61
2786.57 41
2786.69 20
2786.81 2
2786.93 0
2787.05 0
2787.17 0
2787.29 0
2787.41 0
2787.54 0
2787.66 0
2787.78 0
2787.90 9
2788.02 28
2788.14 47
2788.26 64
2788.38 78
2788.50 86
2788.62 89
2788.75 87
2788.87 79
2788.99 68
2789.11 56
2789.23 45
2789.35 37
2789.47 33
2789.59 33
2789.71 35
2789.83 39
2789.96 44
2790.08 49
2790.20 53
2790.32 57
2790.44 60
2790.56 63
2790.68 64
2790.80 64
2790.92 62
2791.05 58
2791.17 54
2791.29 49
2791.41 45
2791.53 42
2791.65 40
2791.77 38
2791.89 36
2792.01 33
2792.13 30
2792.26 26
2792.38 24
2792.50 23
2792.62 22
2792.74 22
2792.86 21
2792.98 19
2793.10 17
2793.22 14
2793.35 13
2793.47 15
2793.59 21
2793.71 32
2793.83 47
2793.95 64
2794.07 82
2794.19 99
2794.31 113
2794.44 124
2794.56 133
2794.68 138
2794.80 143
2794.92 146
2795.04 148
2795.16 150
2795.28 150
2795.41 147
2795.53 142
2795.65 134
2795.77 124
2795.89 114
2796.01 105
2796.13 98
2796.25 95
2796.37 95
2796.50 97
2796.62 99
2796.74 101
2796.86 101
2796.98 96
2797.10 89
2797.22 78
2797.34 66
2797.47 54
2797.59 43
2797.71 33
2797.83 23
2797.95 14
2798.07 6
2798.19 0
2798.31 0
2798.44 0
2798.56 0
2798.68 0
2798.80 0
2798.92 0
2799.04 0
2799.16 7
2799.28 23
2799.41 39
2799.53 55
2799.65 71
2799.77 89
2799.89 110
2800.01 133
2800.13 158
2800.25 183
2800.38 203
2800.50 218
2800.62 225
2800.74 224
2800.86 218
2800.98 209
2801.10 198
2801.22 188
2801.35 178
2801.47 169
2801.59 159
2801.71 148
2801.83 136
2801.95 125
2802.07 115
2802.19 107
2802.32 100
2802.44 94
2802.56 88
2802.68 82
2802.80 76
2802.92 72
2803.04 71
2803.17 74
2803.29 82
2803.41 94
2803.53 109
2803.65 125
2803.77 142
2803.89 157
2804.01 172
2804.14 187
2804.26 203
2804.38 219
2804.50 236
2804.62 253
2804.74 270
2804.86 285
2804.99 298
2805.11 308
2805.23 315
2805.35 320
2805.47 324
2805.59 327
2805.71 330
2805.84 332
2805.96 335
2806.08 336
2806.20 338
2806.32 340
2806.44 344
2806.56 351
2806.68 360
2806.81 371
2806.93 381
2807.05 387
2807.17 390
2807.29 388
2807.41 381
2807.53 373
2807.66 365
2807.78 359
2807.90 355
2808.02 353
2808.14 350
2808.26 344
2808.38 335
2808.51 322
2808.63 306
2808.75 290
2808.87 275
2808.99 264
2809.11 258
2809.24 255
2809.36 256
2809.48 260
2809.60 266
2809.72 272
2809.84 279
2809.96 283
2810.09 283
2810.21 278
2810.33 267
2810.45 250
2810.57 230
2810.69 210
2810.81 194
2810.94 186
2811.06 187
2811.18 196
2811.30 211
2811.42 228
2811.54 243
2811.66 255
2811.79 263
2811.91 267
2812.03 269
2812.15 271
2812.27 274
2812.39 277
2812.52 279
2812.64 277
2812.76 269
2812.88 256
2813.00 238
2813.12 218
2813.24 199
2813.37 184
2813.49 176
2813.61 174
2813.73 178
2813.85 183
2813.97 188
2814.10 190
2814.22 188
2814.34 184
2814.46 181
2814.58 180
2814.70 184
2814.83 195
2814.95 209
2815.07 226
2815.19 242
2815.31 254
2815.43 259
2815.55 257
2815.68 249
2815.80 237
2815.92 223
2816.04 209
2816.16 196
2816.28 184
2816.41 171
2816.53 159
2816.65 145
2816.77 133
2816.89 124
2817.01 120
2817.14 123
2817.26 134
2817.38 151
2817.50 171
2817.62 190
2817.74 207
2817.87 218
2817.99 225
2818.11 229
2818.23 230
2818.35 233
2818.47 238
2818.60 245
2818.72 252
2818.84 259
2818.96 263
2819.08 263
2819.20 259
2819.33 251
2819.45 240
2819.57 228
2819.69 215
2819.81 202
2819.93 190
2820.06 180
2820.18 172
2820.30 164
2820.42 158
2820.54 153
2820.66 149
2820.79 146
2820.91 145
2821.03 145
2821.15 145
2821.27 145
2821.39 143
2821.52 138
2821.64 129
2821.76 117
2821.88 102
2822.00 86
2822.12 71
2822.25 58
2822.37 50
2822.49 46
2822.61 48
2822.73 55
2822.86 65
2822.98 78
2823.10 90
2823.22 102
2823.34 111
2823.46 118
2823.59 122
2823.71 123
2823.83 122
2823.95 118
2824.07 114
2824.19 109
2824.32 106
2824.44 104
2824.56 105
2824.68 108
2824.80 112
2824.93 117
2825.05 120
2825.17 122
2825.29 121
2825.41 118
2825.53 111
2825.66 103
2825.78 94
2825.90 87
2826.02 82
2826.14 81
2826.27 83
2826.39 90
2826.51 99
2826.63 110
2826.75 121
2826.87 132
2827.00 140
2827.12 144
2827.24 144
2827.36 140
2827.48 133
2827.61 122
2827.73 110
2827.85 99
2827.97 90
2828.09 85
2828.22 85
2828.34 90
2828.46 98
2828.58 108
2828.70 118
2828.82 127
2828.95 134
2829.07 138
2829.19 140
2829.31 142
2829.43 144
2829.56 147
2829.68 151
2829.80 154
2829.92 157
2830.04 157
2830.17 154
2830.29 149
2830.41 141
2830.53 132
2830.65 124
2830.78 118
2830.90 115
2831.02 116
2831.14 119
2831.26 126
2831.38 133
2831.51 140
2831.63 146
2831.75 150
2831.87 151
2831.99 152
2832.12 152
2832.24 155
2832.36 159
2832.48 163
2832.60 167
2832.73 168
2832.85 164
2832.97 155
2833.09 141
2833.21 127
2833.34 114
2833.46 107
2833.58 107
2833.70 114
2833.82 127
2833.95 144
2834.07 161
2834.19 175
2834.31 185
2834.43 189
2834.56 187
2834.68 183
2834.80 177
2834.92 172
2835.04 171
2835.17 172
2835.29 176
2835.41 183
2835.53 190
2835.65 196
2835.78 200
2835.90 201
2836.02 198
2836.14 189
2836.26 175
2836.39 158
2836.51 138
2836.63 120
2836.75 105
2836.87 97
2837.00 95
2837.12 99
2837.24 105
2837.36 109
2837.49 109
2837.61 103
2837.73 91
2837.85 75
2837.97 58
2838.10 41
2838.22 28
2838.34 17
2838.46 9
2838.58 3
2838.71 0
2838.83 0
2838.95 0
2839.07 0
2839.19 0
2839.32 0
2839.44 0
2839.56 0
2839.68 0
2839.81 7
2839.93 16
2840.05 27
2840.17 39
2840.29 50
2840.42 60
2840.54 69
2840.66 77
2840.78 82
2840.90 84
2841.03 83
2841.15 78
2841.27 69
2841.39 56
2841.52 40
2841.64 22
2841.76 5
2841.88 0
2842.00 0
2842.13 0
2842.25 0
2842.37 0
2842.49 0
2842.61 0
2842.74 0
2842.86 4
2842.98 25
2843.10 50
2843.23 77
2843.35 106
2843.47 134
2843.59 159
2843.71 180
2843.84 196
2843.96 206
2844.08 210
2844.20 211
2844.33 208
2844.45 207
2844.57 207
2844.69 210
2844.81 217
2844.94 224
2845.06 231
2845.18 233
2845.30 229
2845.43 217
2845.55 200
2845.67 180
2845.79 161
2845.91 146
2846.04 137
2846.16 135
2846.28 139
2846.40 144
2846.53 149
2846.65 149
2846.77 145
2846.89 137
2847.01 126
2847.14 114
2847.26 104
2847.38 95
2847.50 88
2847.63 80
2847.75 71
2847.87 58
2847.99 43
2848.12 26
2848.24 10
2848.36 0
2848.48 0
2848.60 0
2848.73 0
2848.85 5
2848.97 19
2849.09 34
2849.22 49
2849.34 63
2849.46 74
2849.58 83
2849.71 90
2849.83 95
2849.95 98
2850.07 102
2850.20 103
2850.32 103
2850.44 100
2850.56 94
2850.68 87
2850.81 78
2850.93 71
2851.05 65
2851.17 61
2851.30 60
2851.42 59
2851.54 56
2851.66 52
2851.79 48
2851.91 44
2852.03 42
2852.15 43
2852.28 48
2852.40 54
2852.52 60
2852.64 62
2852.76 59
2852.89 50
2853.01 37
2853.13 21
2853.25 6
2853.38 0
2853.50 0
2853.62 0
2853.74 0
2853.87 0
2853.99 13
2854.11 32
2854.23 54
2854.36 77
2854.48 99
2854.60 119
2854.72 136
2854.85 149
2854.97 158
2855.09 162
2855.21 162
2855.34 157
2855.46 146
2855.58 131
2855.70 112
2855.83 91
2855.95 69
2856.07 50
2856.19 34
2856.32 23
2856.44 15
2856.56 9
2856.68 4
2856.81 0
2856.93 0
2857.05 0
2857.17 0
2857.30 0
2857.42 0
2857.54 0
2857.66 0
2857.79 8
2857.91 18
2858.03 26
2858.15 33
2858.28 40
2858.40 48
2858.52 59
2858.64 73
2858.77 89
2858.89 106
2859.01 120
2859.13 129
2859.26 134
2859.38 134
2859.50 131
2859.62 126
2859.75 120
2859.87 115
2859.99 111
2860.11 108
2860.24 104
2860.36 101
2860.48 97
2860.60 94
2860.73 93
2860.85 92
2860.97 92
2861.09 92
2861.22 93
2861.34 96
2861.46 101
2861.58 108
2861.71 117
2861.83 128
2861.95 138
2862.07 146
2862.20 151
2862.32 153
2862.44 153
2862.57 153
2862.69 155
2862.81 160
2862.93 168
2863.06 178
2863.18 186
2863.30 192
2863.42 193
2863.55 190
2863.67 183
2863.79 175
2863.91 167
2864.04 161
2864.16 158
2864.28 156
2864.40 155
2864.53 154
2864.65 152
2864.77 148
2864.90 142
2865.02 134
2865.14 125
2865.26 116
2865.39 106
2865.51 96
2865.63 85
2865.75 73
2865.88 60
2866.00 48
2866.12 36
2866.24 27
2866.37 22
2866.49 21
2866.61 24
2866.74 32
2866.86 42
2866.98 53
2867.10 62
2867.23 69
2867.35 73
2867.47 75
2867.59 76
2867.72 77
2867.84 80
2867.96 84
2868.09 91
2868.21 99
2868.33 106
2868.45 112
2868.58 115
2868.70 115
2868.82 112
2868.94 107
2869.07 100
2869.19 95
2869.31 92
2869.44 91
2869.56 94
2869.68 99
2869.80 106
2869.93 114
2870.05 122
2870.17 128
2870.30 133
2870.42 137
2870.54 140
2870.66 143
2870.79 145
2870.91 147
2871.03 149
2871.15 152
2871.28 157
2871.40 164
2871.52 174
2871.65 187
2871.77 200
2871.89 212
2872.01 220
2872.14 223
2872.26 219
2872.38 211
2872.51 200
2872.63 186
2872.75 174
2872.87 164
2873.00 158
2873.12 156
2873.24 158
2873.37 162
2873.49 169
2873.61 178
2873.73 188
2873.86 198
2873.98 208
2874.10 215
2874.23 218
2874.35 218
2874.47 213
2874.59 204
2874.72 192
2874.84 178
2874.96 163
2875.09 148
2875.21 134
2875.33 122
2875.45 112
2875.58 105
2875.70 101
2875.82 99
2875.95 99
2876.07 100
2876.19 101
2876.31 100
2876.44 98
2876.56 95
2876.68 92
2876.81 91
2876.93 93
2877.05 99
2877.17 109
2877.30 123
2877.42 139
2877.54 155
2877.67 168
2877.79 176
2877.91 179
2878.04 175
2878.16 166
2878.28 154
2878.40 139
2878.53 125
2878.65 112
2878.77 102
2878.90 95
2879.02 91
2879.14 90
2879.26 92
2879.39 98
2879.51 106
2879.63 116
2879.76 126
2879.88 135
2880.00 141
2880.13 142
2880.25 137
2880.37 127
2880.49 112
2880.62 96
2880.74 81
2880.86 69
2880.99 60
2881.11 53
2881.23 47
2881.36 38
2881.48 24
2881.60 7
2881.72 0
2881.85 0
2881.97 0
2882.09 0
2882.22 0
2882.34 0
2882.46 0
2882.59 0
2882.71 19
2882.83 38
2882.96 53
2883.08 65
2883.20 74
2883.32 78
2883.45 80
2883.57 80
2883.69 80
2883.82 80
2883.94 83
2884.06 90
2884.19 103
2884.31 122
2884.43 145
2884.56 172
2884.68 201
2884.80 231
2884.92 258
2885.05 283
2885.17 304
2885.29 320
2885.42 333
2885.54 343
2885.66 351
2885.79 357
2885.91 365
2886.03 374
2886.16 385
2886.28 399
2886.40 415
2886.52 429
2886.65 441
2886.77 449
2886.89 452
2887.02 450
2887.14 444
2887.26 437
2887.39 429
2887.51 422
2887.63 417
2887.76 415
2887.88 416
2888.00 420
2888.13 429
2888.25 443
2888.37 461
2888.50 483
2888.62 506
2888.74 529
2888.86 548
2888.99 561
2889.11 566
2889.23 563
2889.36 550
2889.48 532
2889.60 510
2889.73 488
2889.85 470
2889.97 458
2890.10 454
2890.22 456
2890.34 461
2890.47 465
2890.59 464
2890.71 455
2890.84 440
2890.96 419
2891.08 397
2891.21 378
2891.33 364
2891.45 357
2891.58 358
2891.70 365
2891.82 376
2891.94 388
2892.07 401
2892.19 412
2892.31 422
2892.44 429
2892.56 433
2892.68 433
2892.81 426
2892.93 414
2893.05 395
2893.18 371
2893.30 343
2893.42 314
2893.55 285
2893.67 259
2893.79 239
2893.92 225
2894.04 219
2894.16 221
2894.29 230
2894.41 243
2894.53 259
2894.66 271
2894.78 279
2894.90 281
2895.03 277
2895.15 269
2895.27 260
2895.40 253
2895.52 251
2895.64 255
2895.77 263
2895.89 274
2896.01 285
2896.14 293
2896.26 297
2896.38 298
2896.51 294
2896.63 288
2896.75 281
2896.88 275
2897.00 271
2897.12 268
2897.25 267
2897.37 266
2897.49 266
2897.62 265
2897.74 262
2897.86 258
2897.99 252
2898.11 246
2898.23 240
2898.36 232
2898.48 224
2898.60 215
2898.73 205
2898.85 193
2898.97 181
2899.10 169
2899.22 156
2899.34 144
2899.47 133
2899.59 122
2899.71 113
2899.84 106
2899.96 100
2900.08 97
2900.21 98
2900.33 100
2900.45 104
2900.58 108
2900.70 111
2900.82 111
2900.95 110
2901.07 105
2901.20 98
2901.32 90
2901.44 82
2901.57 74
2901.69 68
2901.81 64
2901.94 64
2902.06 66
2902.18 73
2902.31 82
2902.43 95
2902.55 109
2902.68 124
2902.80 137
2902.92 147
2903.05 152
2903.17 154
2903.29 150
2903.42 142
2903.54 131
2903.66 117
2903.79 103
2903.91 90
2904.03 80
2904.16 76
2904.28 79
2904.41 89
2904.53 105
2904.65 122
2904.78 139
2904.90 151
2905.02 157
2905.15 157
2905.27 154
2905.39 149
2905.52 146
2905.64 146
2905.76 148
2905.89 151
2906.01 153
2906.13 154
2906.26 151
2906.38 146
2906.51 138
2906.63 129
2906.75 121
2906.88 114
2907.00 110
2907.12 109
2907.25 112
2907.37 117
2907.49 124
2907.62 131
2907.74 137
2907.86 139
2907.99 138
2908.11 134
2908.24 127
2908.36 118
2908.48 110
2908.61 103
2908.73 100
2908.85 101
2908.98 105
2909.10 113
2909.22 123
2909.35 133
2909.47 140
2909.59 142
2909.72 137
2909.84 127
2909.97 112
2910.09 95
2910.21 78
2910.34 66
2910.46 60
2910.58 61
2910.71 68
2910.83 79
2910.95 90
2911.08 101
2911.20 106
2911.33 107
2911.45 103
2911.57 96
2911.70 86
2911.82 77
2911.94 69
2912.07 63
2912.19 59
2912.32 56
2912.44 54
2912.56 50
2912.69 45
2912.81 39
2912.93 33
2913.06 28
2913.18 24
2913.30 21
2913.43 19
2913.55 17
2913.68 14
2913.80 9
2913.92 3
2914.05 0
2914.17 0
2914.29 0
2914.42 0
2914.54 3
2914.67 14
2914.79 25
2914.91 34
2915.04 39
2915.16 39
2915.28 34
2915.41 24
2915.53 11
2915.66 0
2915.78 0
2915.90 0
2916.03 0
2916.15 0
2916.27 0
2916.40 0
2916.52 0
2916.65 13
2916.77 35
2916.89 58
2917.02 80
2917.14 99
2917.26 113
2917.39 122
2917.51 125
2917.64 121
2917.76 112
2917.88 98
2918.01 83
2918.13 68
2918.25 58
2918.38 52
2918.50 50
2918.63 52
2918.75 54
2918.87 55
2919.00 53
2919.12 50
2919.25 46
2919.37 43
2919.49 42
2919.62 44
2919.74 47
2919.86 50
2919.99 52
2920.11 51
2920.24 47
2920.36 39
2920.48 30
2920.61 20
2920.73 10
2920.85 2
2920.98 0
2921.10 0
2921.23 0
2921.35 0
2921.47 0
2921.60 0
2921.72 2
2921.85 10
2921.97 19
2922.09 30
2922.22 41
2922.34 51
2922.47 57
2922.59 58
2922.71 52
2922.84 39
2922.96 21
2923.08 1
2923.21 0
2923.33 0
2923.46 0
2923.58 0
2923.70 0
2923.83 11
2923.95 33
2924.08 52
2924.20 68
2924.32 77
2924.45 82
2924.57 81
2924.70 77
2924.82 70
2924.94 62
2925.07 52
2925.19 43
2925.32 35
2925.44 31
2925.56 30
2925.69 33
2925.81 41
2925.94 50
2926.06 60
2926.18 70
2926.31 79
2926.43 87
2926.56 94
2926.68 101
2926.80 108
2926.93 116
2927.05 124
2927.17 132
2927.30 140
2927.42 148
2927.55 156
2927.67 162
2927.79 167
2927.92 170
2928.04 171
2928.17 169
2928.29 165
2928.42 159
2928.54 152
2928.66 146
2928.79 140
2928.91 136
2929.04 134
2929.16 134
2929.28 136
2929.41 137
2929.53 138
2929.66 138
2929.78 138
2929.90 140
2930.03 144
2930.15 151
2930.28 163
2930.40 179
2930.52 195
2930.65 209
2930.77 216
2930.90 214
2931.02 201
2931.14 180
2931.27 153
2931.39 125
2931.52 102
2931.64 87
2931.76 83
2931.89 87
2932.01 97
2932.14 109
2932.26 119
2932.38 123
2932.51 121
2932.63 113
2932.76 102
2932.88 93
2933.01 87
2933.13 86
2933.25 91
2933.38 99
2933.50 109
2933.63 117
2933.75 123
2933.87 126
2934.00 125
2934.12 122
2934.25 116
2934.37 108
2934.49 98
2934.62 86
2934.74 72
2934.87 57
2934.99 41
2935.12 27
2935.24 17
2935.36 11
2935.49 11
2935.61 15
2935.74 21
2935.86 28
2935.98 33
2936.11 35
2936.23 32
2936.36 24
2936.48 14
2936.61 3
2936.73 0
2936.85 0
2936.98 0
2937.10 0
2937.23 0
2937.35 0
2937.48 0
2937.60 0
2937.72 7
2937.85 20
2937.97 34
2938.10 48
2938.22 59
2938.34 69
2938.47 76
2938.59 82
2938.72 85
2938.84 87
2938.97 90
2939.09 93
2939.21 98
2939.34 106
2939.46 115
2939.59 127
2939.71 139
2939.84 153
2939.96 166
2940.08 178
2940.21 189
2940.33 200
2940.46 210
2940.58 219
2940.71 226
2940.83 232
2940.95 237
2941.08 238
2941.20 237
2941.33 235
2941.45 231
2941.58 229
2941.70 229
2941.82 232
2941.95 239
2942.07 248
2942.20 258
2942.32 268
2942.45 276
2942.57 281
2942.69 283
2942.82 284
2942.94 284
2943.07 285
2943.19 287
2943.32 290
2943.44 292
2943.56 294
2943.69 294
2943.81 293
2943.94 291
2944.06 289
2944.19 287
2944.31 284
2944.43 280
2944.56 273
2944.68 265
2944.81 253
2944.93 241
2945.06 228
2945.18 217
2945.31 211
2945.43 210
2945.55 216
2945.68 226
2945.80 240
2945.93 255
2946.05 269
2946.18 280
2946.30 287
2946.42 289
2946.55 288
2946.67 284
2946.80 280
2946.92 274
2947.05 269
2947.17 263
2947.30 258
2947.42 255
2947.54 253
2947.67 256
2947.79 264
2947.92 276
2948.04 292
2948.17 309
2948.29 322
2948.42 329
2948.54 329
2948.66 320
2948.79 305
2948.91 286
2949.04 268
2949.16 251
2949.29 237
2949.41 226
2949.54 217
2949.66 209
2949.78 202
2949.91 196
2950.03 193
2950.16 193
2950.28 199
2950.41 209
2950.53 222
2950.66 237
2950.78 252
2950.90 265
2951.03 275
2951.15 281
2951.28 283
2951.40 281
2951.53 278
2951.65 274
2951.78 270
2951.90 265
2952.03 261
2952.15 255
2952.27 247
2952.40 238
2952.52 227
2952.65 216
2952.77 207
2952.90 202
2953.02 203
2953.15 208
2953.27 217
2953.40 227
2953.52 236
2953.64 240
2953.77 237
2953.89 225
2954.02 205
2954.14 179
2954.27 149
2954.39 119
2954.52 92
2954.64 72
2954.77 61
2954.89 58
2955.01 61
2955.14 69
2955.26 80
2955.39 91
2955.51 102
2955.64 110
2955.76 115
2955.89 117
2956.01 116
2956.14 111
2956.26 102
2956.39 91
2956.51 79
2956.63 67
2956.76 56
2956.88 45
2957.01 33
2957.13 21
2957.26 8
2957.38 0
2957.51 0
2957.63 0
2957.76 0
2957.88 0
2958.01 0
2958.13 0
2958.25 0
2958.38 9
2958.50 25
2958.63 40
2958.75 56
2958.88 72
2959.00 88
2959.13 104
2959.25 120
2959.38 132
2959.50 140
2959.63 141
2959.75 134
2959.88 119
2960.00 100
2960.12 78
2960.25 59
2960.37 44
2960.50 36
2960.62 34
2960.75 39
2960.87 48
2961.00 57
2961.12 66
2961.25 73
2961.37 78
2961.50 81
2961.62 83
2961.75 86
2961.87 88
2962.00 91
2962.12 94
2962.24 96
2962.37 99
2962.49 103
2962.62 109
2962.74 117
2962.87 127
2962.99 138
2963.12 149
2963.24 158
2963.37 164
2963.49 167
2963.62 165
2963.74 160
2963.87 152
2963.99 143
2964.12 133
2964.24 124
2964.37 116
2964.49 109
2964.61 103
2964.74 100
2964.86 98
2964.99 98
2965.11 101
2965.24 105
2965.36 111
2965.49 118
2965.61 125
2965.74 133
2965.86 140
2965.99 146
2966.11 150
2966.24 154
2966.36 157
2966.49 160
2966.61 163
2966.74 166
2966.86 169
2966.99 174
2967.11 178
2967.24 182
2967.36 184
2967.49 185
2967.61 183
2967.74 179
2967.86 173
2967.98 165
2968.11 156
2968.23 147
2968.36 140
2968.48 136
2968.61 134
2968.73 136
2968.86 141
2968.98 147
2969.11 153
2969.23 156
2969.36 156
2969.48 154
2969.61 150
2969.73 146
2969.86 145
2969.98 147
2970.11 150
2970.23 155
2970.36 159
2970.48 158
2970.61 152
2970.73 141
2970.86 126
2970.98 108
2971.11 89
2971.23 70
2971.36 53
2971.48 39
2971.61 29
2971.73 22
2971.86 19
2971.98 20
2972.11 25
2972.23 32
2972.36 40
2972.48 49
2972.61 59
2972.73 67
2972.86 73
2972.98 77
2973.11 77
2973.23 74
2973.36 68
2973.48 63
2973.61 59
2973.73 60
2973.86 66
2973.98 78
2974.11 94
2974.23 111
2974.36 127
2974.48 138
2974.61 144
2974.73 144
2974.86 140
2974.98 133
2975.11 125
2975.23 116
2975.36 107
2975.48 97
2975.61 87
2975.73 76
2975.86 65
2975.98 53
2976.11 43
2976.23 34
2976.36 28
2976.48 25
2976.61 27
2976.73 33
2976.86 44
2976.98 59
2977.11 76
2977.23 96
2977.36 117
2977.48 137
2977.61 157
2977.73 174
2977.86 189
2977.98 202
2978.11 212
2978.23 220
2978.36 226
2978.48 231
2978.61 233
2978.73 233
2978.86 230
2978.98 222
2979.11 211
2979.23 197
2979.36 181
2979.48 166
2979.61 152
2979.73 141
2979.86 132
2979.98 125
2980.11 120
2980.23 116
2980.36 112
2980.48 109
2980.61 107
2980.73 105
2980.86 105
2980.98 107
2981.11 109
2981.23 114
2981.36 120
2981.48 127
2981.61 134
2981.73 143
2981.86 151
2981.98 157
2982.11 161
2982.24 164
2982.36 163
2982.49 161
2982.61 155
2982.74 148
2982.86 137
2982.99 125
2983.11 111
2983.24 96
2983.36 82
2983.49 69
2983.61 59
2983.74 53
2983.86 49
2983.99 49
2984.11 51
2984.24 57
2984.36 65
2984.49 76
2984.61 89
2984.74 104
2984.86 120
2984.99 135
2985.11 150
2985.24 163
2985.36 174
2985.49 183
2985.62 191
2985.74 198
2985.87 203
2985.99 206
2986.12 206
2986.24 202
2986.37 197
2986.49 190
2986.62 186
2986.74 186
2986.87 191
2986.99 202
2987.12 217
2987.24 233
2987.37 246
2987.49 254
2987.62 252
2987.74 239
2987.87 217
2987.99 185
2988.12 147
2988.25 107
2988.37 68
2988.50 35
2988.62 9
2988.75 0
2988.87 0
2989.00 0
2989.12 4
2989.25 22
2989.37 43
2989.50 65
2989.62 85
2989.75 101
2989.87 112
2990.00 117
2990.12 116
2990.25 110
2990.38 101
2990.50 89
2990.63 78
2990.75 67
2990.88 59
2991.00 55
2991.13 56
2991.25 64
2991.38 78
2991.50 99
2991.63 125
2991.75 155
2991.88 185
2992.00 213
2992.13 237
2992.26 254
2992.38 266
2992.51 272
2992.63 273
2992.76 269
2992.88 262
2993.01 252
2993.13 238
2993.26 223
2993.38 206
2993.51 189
2993.63 172
2993.76 157
2993.89 144
2994.01 134
2994.14 128
2994.26 126
2994.39 127
2994.51 132
2994.64 139
2994.76 147
2994.89 157
2995.01 166
2995.14 174
2995.27 183
2995.39 191
2995.52 199
2995.64 207
2995.77 213
2995.89 217
2996.02 217
2996.14 212
2996.27 204
2996.39 192
2996.52 179
2996.64 166
2996.77 151
2996.90 136
2997.02 120
2997.15 101
2997.27 82
2997.40 62
2997.52 45
2997.65 31
2997.77 23
2997.90 21
2998.03 21
2998.15 23
2998.28 22
2998.40 16
2998.53 7
2998.65 0
2998.78 0
2998.90 0
2999.03 0
2999.15 0
2999.28 0
2999.41 0
2999.53 16
2999.66 34
2999.78 49
2999.91 60
3000.03 65
3000.16 66
3000.28 64
3000.41 62
3000.54 61
3000.66 60
3000.79 60
3000.91 60
3001.04 60
3001.16 60
3001.29 61
3001.41 62
3001.54 65
3001.67 68
3001.79 71
3001.92 72
3002.04 70
3002.17 65
3002.29 56
3002.42 46
3002.54 36
3002.67 27
3002.80 23
3002.92 23
3003.05 27
3003.17 34
3003.30 42
3003.42 50
3003.55 57
3003.67 63
3003.80 69
3003.93 76
3004.05 83
3004.18 92
3004.30 100
3004.43 107
3004.55 111
3004.68 111
3004.81 109
3004.93 103
3005.06 96
3005.18 90
3005.31 85
3005.43 81
3005.56 78
3005.68 75
3005.81 73
3005.94 69
3006.06 64
3006.19 61
3006.31 59
3006.44 58
3006.56 58
3006.69 58
3006.82 57
3006.94 54
3007.07 47
3007.19 38
3007.32 28
3007.44 20
3007.57 16
3007.70 16
3007.82 22
3007.95 33
3008.07 47
3008.20 62
3008.32 77
3008.45 90
3008.57 101
3008.70 107
3008.83 109
3008.95 107
3009.08 100
3009.20 90
3009.33 78
3009.45 64
3009.58 50
3009.71 36
3009.83 23
3009.96 11
3010.08 0
3010.21 0
3010.34 0
3010.46 0
3010.59 0
3010.71 0
3010.84 0
3010.96 0
3011.09 0
3011.22 2
3011.34 11
3011.47 18
3011.59 26
3011.72 34
3011.84 44
3011.97 57
3012.10 72
3012.22 89
3012.35 106
3012.47 121
3012.60 134
3012.72 144
3012.85 151
3012.98 157
3013.10 162
3013.23 165
3013.35 166
3013.48 164
3013.61 158
3013.73 148
3013.86 136
3013.98 123
3014.11 110
3014.23 99
3014.36 90
3014.49 85
3014.61 83
3014.74 84
3014.86 89
3014.99 96
3015.12 104
3015.24 111
3015.37 116
3015.49 115
3015.62 110
3015.74 99
3015.87 85
3016.00 71
3016.12 58
3016.25 48
3016.37 43
3016.50 41
3016.63 41
3016.75 42
3016.88 43
3017.00 45
3017.13 49
3017.25 55
3017.38 64
3017.51 75
3017.63 86
3017.76 95
3017.88 101
3018.01 104
3018.14 105
3018.26 106
3018.39 108
3018.51 113
3018.64 121
3018.77 129
3018.89 136
3019.02 142
3019.14 145
3019.27 149
3019.40 153
3019.52 161
3019.65 172
3019.77 186
3019.90 201
3020.02 216
3020.15 227
3020.28 233
3020.40 232
3020.53 224
3020.65 210
3020.78 191
3020.91 169
3021.03 148
3021.16 130
3021.28 116
3021.41 108
3021.54 105
3021.66 106
3021.79 108
3021.91 111
3022.04 112
3022.17 111
3022.29 108
3022.42 102
3022.54 94
3022.67 84
3022.80 71
3022.92 56
3023.05 40
3023.17 22
3023.30 5
3023.43 0
3023.55 0
3023.68 0
3023.80 0
3023.93 0
3024.06 0
3024.18 0
3024.31 0
3024.43 14
3024.56 38
3024.69 59
3024.81 76
3024.94 88
3025.06 95
3025.19 100
3025.32 103
3025.44 107
3025.57 111
3025.69 116
3025.82 120
3025.95 121
3026.07 118
3026.20 113
3026.33 105
3026.45 95
3026.58 84
3026.70 74
3026.83 65
3026.96 58
3027.08 53
3027.21 52
3027.33 55
3027.46 62
3027.59 73
3027.71 88
3027.84 105
3027.96 124
3028.09 143
3028.22 158
3028.34 167
3028.47 168
3028.60 162
3028.72 148
3028.85 130
3028.97 110
3029.10 92
3029.23 77
3029.35 68
3029.48 64
3029.60 65
3029.73 68
3029.86 75
3029.98 81
3030.11 88
3030.23 94
3030.36 99
3030.49 101
3030.61 101
3030.74 100
3030.87 98
3030.99 96
3031.12 93
3031.24 89
3031.37 83
3031.50 75
3031.62 64
3031.75 51
3031.88 37
3032.00 23
3032.13 12
3032.25 5
3032.38 1
3032.51 1
3032.63 4
3032.76 11
3032.88 18
3033.01 27
3033.14 36
3033.26 45
3033.39 54
3033.52 61
3033.64 66
3033.77 69
3033.89 72
3034.02 74
3034.15 76
3034.27 80
3034.40 86
3034.53 95
3034.65 105
3034.78 115
3034.90 123
3035.03 128
3035.16 128
3035.28 123
3035.41 112
3035.54 97
3035.66 80
3035.79 65
3035.91 53
3036.04 44
3036.17 40
3036.29 37
3036.42 35
3036.55 30
3036.67 23
3036.80 11
3036.92 0
3037.05 0
3037.18 0
3037.30 0
3037.43 0
3037.56 0
3037.68 0
3037.81 0
3037.94 14
3038.06 31
3038.19 49
3038.31 69
3038.44 90
3038.57 110
3038.69 129
3038.82 144
3038.95 153
3039.07 156
3039.20 153
3039.32 144
3039.45 132
3039.58 117
3039.70 102
3039.83 88
3039.96 76
3040.08 67
3040.21 62
3040.34 59
3040.46 60
3040.59 62
3040.71 65
3040.84 65
3040.97 61
3041.09 52
3041.22 38
3041.35 22
3041.47 5
3041.60 0
3041.73 0
3041.85 0
3041.98 0
3042.11 0
3042.23 0
3042.36 7
3042.48 11
3042.61 11
3042.74 8
3042.86 5
3042.99 4
3043.12 6
3043.24 14
3043.37 25
3043.50 38
3043.62 51
3043.75 61
3043.88 66
3044.00 65
3044.13 60
3044.25 52
3044.38 46
3044.51 43
3044.63 45
3044.76 55
3044.89 70
3045.01 92
3045.14 117
3045.27 144
3045.39 170
3045.52 191
3045.65 204
3045.77 209
3045.90 203
3046.02 188
3046.15 166
3046.28 141
3046.40 116
3046.53 94
3046.66 76
3046.78 64
3046.91 55
3047.04 48
3047.16 42
3047.29 37
3047.42 34
3047.54 32
3047.67 35
3047.80 41
3047.92 51
3048.05 62
3048.18 71
3048.30 77
3048.43 77
3048.56 73
3048.68 65
3048.81 56
3048.93 48
3049.06 42
3049.19 39
3049.31 40
3049.44 43
3049.57 46
3049.69 50
3049.82 54
3049.95 57
3050.07 60
3050.20 63
3050.33 65
3050.45 68
3050.58 70
3050.71 70
3050.83 67
3050.96 60
3051.09 50
3051.21 37
3051.34 23
3051.47 9
3051.59 0
3051.72 0
3051.85 0
3051.97 0
3052.10 1
3052.23 11
3052.35 21
3052.48 32
3052.61 41
3052.73 49
3052.86 53
3052.99 54
3053.11 51
3053.24 42
3053.37 30
3053.49 15
3053.62 0
3053.75 0
3053.87 0
3054.00 0
3054.13 0
3054.25 0
3054.38 0
3054.51 1
3054.63 7
3054.76 11
3054.89 13
3055.01 15
3055.14 18
3055.27 23
3055.39 32
3055.52 45
3055.65 60
3055.77 76
3055.90 92
3056.03 107
3056.15 118
3056.28 127
3056.41 131
3056.53 132
3056.66 130
3056.79 126
3056.91 121
3057.04 117
3057.17 115
3057.29 118
3057.42 124
3057.55 133
3057.67 144
3057.80 153
3057.93 161
3058.05 165
3058.18 165
3058.31 160
3058.43 150
3058.56 136
3058.69 118
3058.81 97
3058.94 76
3059.07 58
3059.19 45
3059.32 39
3059.45 39
3059.57 44
3059.70 52
3059.83 60
3059.95 65
3060.08 65
3060.21 61
3060.33 53
3060.46 45
3060.59 38
3060.71 33
3060.84 33
3060.97 36
3061.10 42
3061.22 52
3061.35 64
3061.48 80
3061.60 98
3061.73 118
3061.86 141
3061.98 163
3062.11 183
3062.24 196
3062.36 203
3062.49 201
3062.62 192
3062.74 178
3062.87 162
3063.00 149
3063.12 141
3063.25 138
3063.38 142
3063.50 148
3063.63 156
3063.76 162
3063.89 165
3064.01 164
3064.14 157
3064.27 145
3064.39 129
3064.52 110
3064.65 92
3064.77 74
3064.90 60
3065.03 51
3065.15 48
3065.28 50
3065.41 56
3065.53 64
3065.66 73
3065.79 80
3065.92 85
3066.04 86
3066.17 82
3066.30 77
3066.42 71
3066.55 66
3066.68 65
3066.80 68
3066.93 76
3067.06 87
3067.18 100
3067.31 113
3067.44 125
3067.57 136
3067.69 147
3067.82 158
3067.95 169
3068.07 180
3068.20 190
3068.33 200
3068.45 206
3068.58 210
3068.71 211
3068.83 211
3068.96 209
3069.09 205
3069.22 200
3069.34 193
3069.47 183
3069.60 172
3069.72 159
3069.85 146
3069.98 134
3070.10 125
3070.23 117
3070.36 111
3070.49 107
3070.61 102
3070.74 97
3070.87 91
3070.99 85
3071.12 80
3071.25 76
3071.37 74
3071.50 75
3071.63 78
3071.76 81
3071.88 82
3072.01 78
3072.14 70
3072.26 56
3072.39 38
3072.52 20
3072.64 4
3072.77 0
3072.90 0
3073.03 0
3073.15 0
3073.28 6
3073.41 14
3073.53 18
3073.66 17
3073.79 11
3073.92 2
3074.04 0
3074.17 0
3074.30 0
3074.42 0
3074.55 3
3074.68 23
3074.80 48
3074.93 76
3075.06 102
3075.19 125
3075.31 141
3075.44 151
3075.57 156
3075.69 158
3075.82 161
3075.95 166
3076.08 175
3076.20 185
3076.33 195
3076.46 202
3076.58 206
3076.71 205
3076.84 201
3076.97 195
3077.09 188
3077.22 183
3077.35 178
3077.47 172
3077.60 165
3077.73 155
3077.86 144
3077.98 131
3078.11 119
3078.24 111
3078.36 107
3078.49 109
3078.62 117
3078.75 130
3078.87 146
3079.00 163
3079.13 180
3079.25 193
3079.38 200
3079.51 202
3079.64 197
3079.76 187
3079.89 175
3080.02 162
3080.14 153
3080.27 149
3080.40 150
3080.53 156
3080.65 165
3080.78 173
3080.91 179
3081.03 179
3081.16 173
3081.29 161
3081.42 147
3081.54 132
3081.67 119
3081.80 110
3081.93 106
3082.05 107
3082.18 110
3082.31 114
3082.43 116
3082.56 115
3082.69 112
3082.82 108
3082.94 105
3083.07 105
3083.20 109
3083.32 117
3083.45 126
3083.58 136
3083.71 143
3083.83 148
3083.96 150
3084.09 150
3084.22 151
3084.34 153
3084.47 158
3084.60 165
3084.72 175
3084.85 187
3084.98 202
3085.11 217
3085.23 234
3085.36 251
3085.49 266
3085.62 279
3085.74 288
3085.87 292
3086.00 291
3086.13 286
3086.25 277
3086.38 266
3086.51 253
3086.63 240
3086.76 226
3086.89 212
3087.02 200
3087.14 190
3087.27 183
3087.40 179
3087.53 177
3087.65 175
3087.78 173
3087.91 170
3088.04 164
3088.16 157
3088.29 147
3088.42 137
3088.54 126
3088.67 117
3088.80 110
3088.93 106
3089.05 107
3089.18 111
3089.31 120
3089.44 133
3089.56 149
3089.69 166
3089.82 184
3089.95 199
3090.07 210
3090.20 216
3090.33 214
3090.46 206
3090.58 192
3090.71 176
3090.84 159
3090.97 143
3091.09 131
3091.22 122
3091.35 117
3091.47 115
3091.60 113
3091.73 112
3091.86 110
3091.98 107
3092.11 103
3092.24 98
3092.37 94
3092.49 90
3092.62 86
3092.75 84
3092.88 82
3093.00 81
3093.13 80
3093.26 79
3093.39 77
3093.51 74
3093.64 69
3093.77 62
3093.90 53
3094.02 44
3094.15 35
3094.28 27
3094.41 21
3094.53 18
3094.66 18
3094.79 20
3094.92 25
3095.04 30
3095.17 36
3095.30 40
3095.43 44
3095.55 47
3095.68 50
3095.81 54
3095.94 58
3096.06 64
3096.19 70
3096.32 76
3096.45 83
3096.57 91
3096.70 99
3096.83 108
3096.96 117
3097.08 126
3097.21 132
3097.34 133
3097.47 127
3097.59 114
3097.72 96
3097.85 74
3097.98 53
3098.10 35
3098.23 22
3098.36 15
3098.49 13
3098.61 14
3098.74 16
3098.87 17
3099.00 18
3099.13 17
3099.25 15
3099.38 11
3099.51 7
3099.64 0
3099.76 0
3099.89 0
3100.02 0
3100.15 0
3100.27 0
3100.40 0
3100.53 1
3100.66 21
3100.78 43
3100.91 65
3101.04 85
3101.17 100
3101.29 110
3101.42 115
3101.55 114
3101.68 109
3101.80 101
3101.93 92
3102.06 82
3102.19 74
3102.32 69
3102.44 66
3102.57 65
3102.70 67
3102.83 70
3102.95 73
3103.08 75
3103.21 75
3103.34 73
3103.46 67
3103.59 57
3103.72 44
3103.85 28
3103.98 12
3104.10 0
3104.23 0
3104.36 0
3104.49 0
3104.61 4
3104.74 22
3104.87 42
3105.00 60
3105.12 76
3105.25 88
3105.38 95
3105.51 99
3105.64 100
3105.76 100
3105.89 99
3106.02 98
3106.15 95
3106.27 91
3106.40 86
3106.53 79
3106.66 73
3106.78 68
3106.91 65
3107.04 66
3107.17 71
3107.30 79
3107.42 88
3107.55 97
3107.68 102
3107.81 102
3107.93 96
3108.06 82
3108.19 62
3108.32 38
3108.45 12
3108.57 0
3108.70 0
3108.83 0
3108.96 0
3109.08 0
3109.21 0
3109.34 0
3109.47 17
3109.60 31
3109.72 39
3109.85 39
3109.98 32
3110.11 20
3110.23 5
3110.36 0
3110.49 0
3110.62 0
3110.75 0
3110.87 0
3111.00 13
3111.13 32
3111.26 52
3111.39 72
3111.51 93
3111.64 116
3111.77 141
3111.90 169
3112.02 198
3112.15 226
3112.28 251
3112.41 270
3112.54 281
3112.66 283
3112.79 276
3112.92 261
3113.05 243
3113.18 222
3113.30 202
3113.43 185
3113.56 171
3113.69 163
3113.81 159
3113.94 159
3114.07 162
3114.20 169
3114.33 180
3114.45 193
3114.58 209
3114.71 225
3114.84 239
3114.97 250
3115.09 256
3115.22 256
3115.35 252
3115.48 246
3115.61 240
3115.73 236
3115.86 234
3115.99 234
3116.12 236
3116.24 238
3116.37 239
3116.50 240
3116.63 241
3116.76 244
3116.88 250
3117.01 260
3117.14 276
3117.27 295
3117.40 317
3117.52 338
3117.65 356
3117.78 367
3117.91 371
3118.04 367
3118.16 355
3118.29 337
3118.42 316
3118.55 294
3118.68 273
3118.80 253
3118.93 234
3119.06 215
3119.19 195
3119.32 172
3119.44 147
3119.57 122
3119.70 98
3119.83 79
3119.96 67
3120.08 63
3120.21 65
3120.34 72
3120.47 79
3120.60 83
3120.72 84
3120.85 79
3120.98 72
3121.11 65
3121.24 60
3121.36 58
3121.49 60
3121.62 63
3121.75 64
3121.88 63
3122.00 58
3122.13 51
3122.26 42
3122.39 34
3122.52 28
3122.64 24
3122.77 24
3122.90 25
3123.03 28
3123.16 32
3123.29 37
3123.41 44
3123.54 54
3123.67 65
3123.80 79
3123.93 92
3124.05 102
3124.18 108
3124.31 107
3124.44 102
3124.57 92
3124.69 80
3124.82 69
3124.95 59
3125.08 54
3125.21 50
3125.33 49
3125.46 48
3125.59 45
3125.72 40
3125.85 31
3125.98 20
3126.10 6
3126.23 0
3126.36 0
3126.49 0
3126.62 0
3126.74 0
3126.87 0
3127.00 0
3127.13 0
3127.26 9
3127.39 23
3127.51 37
3127.64 50
3127.77 58
3127.90 61
3128.03 60
3128.15 56
3128.28 52
3128.41 51
3128.54 56
3128.67 68
3128.80 86
3128.92 106
3129.05 124
3129.18 136
3129.31 140
3129.44 135
3129.56 122
3129.69 105
3129.82 85
3129.95 65
3130.08 47
3130.21 32
3130.33 20
3130.46 12
3130.59 9
3130.72 11
3130.85 19
3130.97 31
3131.10 47
3131.23 64
3131.36 79
3131.49 93
3131.62 103
3131.74 110
3131.87 113
3132.00 114
3132.13 112
3132.26 109
3132.39 103
3132.51 97
3132.64 89
3132.77 82
3132.90 77
3133.03 75
3133.16 75
3133.28 76
3133.41 77
3133.54 76
3133.67 71
3133.80 64
3133.93 55
3134.05 48
3134.18 43
3134.31 41
3134.44 43
3134.57 46
3134.69 48
3134.82 48
3134.95 46
3135.08 42
3135.21 38
3135.34 37
3135.46 39
3135.59 46
3135.72 57
3135.85 72
3135.98 88
3136.11 106
3136.23 121
3136.36 135
3136.49 145
3136.62 152
3136.75 154
3136.88 154
3137.00 151
3137.13 146
3137.26 141
3137.39 136
3137.52 130
3137.65 124
3137.78 116
3137.90 106
3138.03 96
3138.16 85
3138.29 75
3138.42 67
3138.55 61
3138.67 58
3138.80 59
3138.93 63
3139.06 69
3139.19 76
3139.32 82
3139.44 88
3139.57 91
3139.70 93
3139.83 94
3139.96 95
3140.09 98
3140.21 103
3140.34 109
3140.47 113
3140.60 113
3140.73 108
3140.86 98
3140.99 86
3141.11 73
3141.24 64
3141.37 60
3141.50 62
3141.63 69
3141.76 78
3141.88 86
3142.01 91
3142.14 91
3142.27 86
3142.40 78
3142.53 68
3142.66 59
3142.78 51
3142.91 46
3143.04 42
3143.17 36
3143.30 28
3143.43 17
3143.55 1
3143.68 0
3143.81 0
3143.94 0
3144.07 0
3144.20 0
3144.33 0
3144.45 0
3144.58 10
3144.71 35
3144.84 58
3144.97 78
3145.10 92
3145.23 101
3145.35 105
3145.48 104
3145.61 99
3145.74 92
3145.87 84
3146.00 78
3146.13 74
3146.25 73
3146.38 74
3146.51 76
3146.64 78
3146.77 78
3146.90 78
3147.03 76
3147.15 75
3147.28 77
3147.41 81
3147.54 89
3147.67 98
3147.80 106
3147.93 111
3148.05 109
3148.18 101
3148.31 85
3148.44 65
3148.57 42
3148.70 19
3148.83 0
3148.95 0
3149.08 0
3149.21 0
3149.34 0
3149.47 0
3149.60 0
3149.73 0
3149.85 0
3149.98 4
3150.11 12
3150.24 23
3150.37 34
3150.50 46
3150.63 59
3150.75 72
3150.88 85
3151.01 98
3151.14 109
3151.27 119
3151.40 127
3151.53 131
3151.66 132
3151.78 129
3151.91 124
3152.04 116
3152.17 108
3152.30 99
3152.43 89
3152.56 79
3152.68 70
3152.81 61
3152.94 54
3153.07 50
3153.20 48
3153.33 50
3153.46 53
3153.59 57
3153.71 61
3153.84 63
3153.97 65
3154.10 66
3154.23 66
3154.36 65
3154.49 63
3154.62 61
3154.74 57
3154.87 52
3155.00 47
3155.13 45
3155.26 46
3155.39 52
3155.52 60
3155.65 70
3155.77 80
3155.90 87
3156.03 89
3156.16 88
3156.29 83
3156.42 77
3156.55 70
3156.68 64
3156.80 58
3156.93 51
3157.06 42
3157.19 31
3157.32 17
3157.45 4
3157.58 0
3157.71 0
3157.83 0
3157.96 0
3158.09 0
3158.22 0
3158.35 0
3158.48 0
3158.61 5
3158.74 9
3158.86 15
3158.99 22
3159.12 31
3159.25 43
3159.38 55
3159.51 66
3159.64 75
3159.77 79
3159.90 81
3160.02 81
3160.15 82
3160.28 84
3160.41 88
3160.54 94
3160.67 99
3160.80 102
3160.93 100
3161.05 93
3161.18 82
3161.31 68
3161.44 54
3161.57 43
3161.70 34
3161.83 28
3161.96 25
3162.09 22
3162.21 20
3162.34 18
3162.47 17
3162.60 19
3162.73 24
3162.86 35
3162.99 48
3163.12 64
3163.25 78
3163.37 90
3163.50 96
3163.63 96
3163.76 90
3163.89 80
3164.02 69
3164.15 62
3164.28 59
3164.41 63
3164.53 72
3164.66 84
3164.79 96
3164.92 107
3165.05 113
3165.18 114
3165.31 113
3165.44 108
3165.57 102
3165.70 96
3165.82 89
3165.95 82
3166.08 76
3166.21 70
3166.34 65
3166.47 61
3166.60 57
3166.73 53
3166.86 48
3166.98 43
3167.11 38
3167.24 34
3167.37 33
3167.50 35
3167.63 40
3167.76 48
3167.89 57
3168.02 66
3168.15 73
3168.27 78
3168.40 80
3168.53 80
3168.66 78
3168.79 74
3168.92 70
3169.05 65
3169.18 62
3169.31 61
3169.44 63
3169.56 67
3169.69 74
3169.82 83
3169.95 93
3170.08 103
3170.21 112
3170.34 122
3170.47 130
3170.60 138
3170.73 144
3170.86 148
3170.98 149
3171.11 148
3171.24 145
3171.37 141
3171.50 137
3171.63 135
3171.76 133
3171.89 132
3172.02 131
3172.15 129
3172.27 125
3172.40 120
3172.53 114
3172.66 109
3172.79 106
3172.92 105
3173.05 109
3173.18 118
3173.31 130
3173.44 146
3173.57 164
3173.69 183
3173.82 199
3173.95 212
3174.08 219
3174.21 219
3174.34 211
3174.47 197
3174.60 178
3174.73 157
3174.86 137
3174.99 121
3175.12 109
3175.24 102
3175.37 99
3175.50 97
3175.63 96
3175.76 96
3175.89 99
3176.02 105
3176.15 116
3176.28 134
3176.41 157
3176.54 182
3176.67 205
3176.79 223
3176.92 233
3177.05 234
3177.18 228
3177.31 216
3177.44 201
3177.57 184
3177.70 166
3177.83 148
3177.96 129
3178.09 111
3178.22 93
3178.34 77
3178.47 63
3178.60 54
3178.73 48
3178.86 46
3178.99 47
3179.12 48
3179.25 49
3179.38 48
3179.51 44
3179.64 38
3179.77 30
3179.90 22
3180.02 15
3180.15 11
3180.28 10
3180.41 13
3180.54 19
3180.67 27
3180.80 37
3180.93 47
3181.06 57
3181.19 69
3181.32 81
3181.45 93
3181.58 105
3181.70 115
3181.83 120
3181.96 122
3182.09 119
3182.22 111
3182.35 102
3182.48 92
3182.61 83
3182.74 77
3182.87 73
3183.00 72
3183.13 74
3183.26 79
3183.39 85
3183.51 94
3183.64 104
3183.77 114
3183.90 121
3184.03 125
3184.16 122
3184.29 114
3184.42 101
3184.55 85
3184.68 68
3184.81 55
3184.94 46
3185.07 42
3185.20 43
3185.33 49
3185.45 57
3185.58 67
3185.71 79
3185.84 92
3185.97 105
3186.10 117
3186.23 126
3186.36 131
3186.49 130
3186.62 123
3186.75 110
3186.88 94
3187.01 77
3187.14 63
3187.27 52
3187.40 47
3187.52 47
3187.65 52
3187.78 61
3187.91 71
3188.04 80
3188.17 89
3188.30 97
3188.43 104
3188.56 110
3188.69 116
3188.82 122
3188.95 130
3189.08 139
3189.21 148
3189.34 158
3189.47 167
3189.60 174
3189.72 177
3189.85 176
3189.98 172
3190.11 164
3190.24 155
3190.37 144
3190.50 134
3190.63 124
3190.76 115
3190.89 107
3191.02 101
3191.15 97
3191.28 96
3191.41 99
3191.54 107
3191.67 119
3191.80 135
3191.93 153
3192.06 172
3192.18 190
3192.31 205
3192.44 216
3192.57 221
3192.70 221
3192.83 217
3192.96 210
3193.09 203
3193.22 198
3193.35 196
3193.48 196
3193.61 198
3193.74 200
3193.87 198
3194.00 191
3194.13 180
3194.26 163
3194.39 145
3194.52 126
3194.65 110
3194.77 96
3194.90 85
3195.03 78
3195.16 72
3195.29 67
3195.42 60
3195.55 51
3195.68 39
3195.81 25
3195.94 9
3196.07 0
3196.20 0
3196.33 0
3196.46 0
3196.59 0
3196.72 0
3196.85 0
3196.98 0
3197.11 11
3197.24 20
3197.37 27
3197.50 33
3197.63 39
3197.76 47
3197.88 56
3198.01 67
3198.14 76
3198.27 83
3198.40 85
3198.53 84
3198.66 80
3198.79 76
3198.92 75
3199.05 76
3199.18 81
3199.31 89
3199.44 97
3199.57 104
3199.70 109
3199.83 112
3199.96 112
3200.09 111
3200.22 110
3200.35 110
3200.48 110
3200.61 110
3200.74 109
3200.87 106
3201.00 101
3201.13 93
3201.26 84
3201.38 75
3201.51 66
3201.64 58
3201.77 53
3201.90 50
3202.03 49
3202.16 52
3202.29 56
3202.42 63
3202.55 72
3202.68 81
3202.81 89
3202.94 95
3203.07 101
3203.20 104
3203.33 107
3203.46 111
3203.59 115
3203.72 121
3203.85 129
3203.98 138
3204.11 145
3204.24 150
3204.37 152
3204.50 150
3204.63 145
3204.76 139
3204.89 133
3205.02 130
3205.15 129
3205.28 130
3205.41 131
3205.54 132
3205.67 130
3205.80 125
3205.93 118
3206.05 111
3206.18 107
3206.31 109
3206.44 117
3206.57 133
3206.70 157
3206.83 184
3206.96 211
3207.09 234
3207.22 250
3207.35 255
3207.48 250
3207.61 235
3207.74 213
3207.87 186
3208.00 158
3208.13 132
3208.26 109
3208.39 91
3208.52 80
3208.65 76
3208.78 78
3208.91 85
3209.04 94
3209.17 103
3209.30 110
3209.43 115
3209.56 118
3209.69 119
3209.82 120
3209.95 122
3210.08 125
3210.21 126
3210.34 125
3210.47 121
3210.60 112
3210.73 101
3210.86 89
3210.99 78
3211.12 69
3211.25 65
3211.38 65
3211.51 68
3211.64 72
3211.77 78
3211.90 84
3212.03 90
3212.16 95
3212.29 100
3212.42 106
3212.55 112
3212.68 118
3212.81 122
3212.94 124
3213.07 122
3213.20 117
3213.33 109
3213.46 100
3213.59 90
3213.72 83
3213.85 78
3213.98 74
3214.11 72
3214.24 69
3214.37 66
3214.50 63
3214.63 62
3214.76 63
3214.89 69
3215.02 79
3215.15 92
3215.28 104
3215.41 113
3215.53 117
3215.66 116
3215.79 111
3215.92 104
3216.05 100
3216.18 101
3216.31 108
3216.44 120
3216.57 135
3216.70 149
3216.83 160
3216.96 165
3217.09 164
3217.22 158
3217.35 150
3217.48 141
3217.61 133
3217.74 128
3217.87 126
3218.00 127
3218.13 128
3218.26 128
3218.39 125
3218.52 117
3218.65 103
3218.78 84
3218.91 61
3219.04 37
3219.17 13
3219.30 0
3219.43 0
3219.57 0
3219.70 0
3219.83 0
3219.96 0
3220.09 0
3220.22 3
3220.35 9
3220.48 14
3220.61 16
3220.74 18
3220.87 20
3221.00 20
3221.13 20
3221.26 18
3221.39 15
3221.52 11
3221.65 8
3221.78 8
3221.91 11
3222.04 18
3222.17 30
3222.30 45
3222.43 63
3222.56 79
3222.69 95
3222.82 107
3222.95 117
3223.08 123
3223.21 127
3223.34 129
3223.47 130
3223.60 128
3223.73 125
3223.86 121
3223.99 116
3224.12 111
3224.25 109
3224.38 110
3224.51 116
3224.64 127
3224.77 140
3224.90 154
3225.03 166
3225.16 175
3225.29 180
3225.42 181
3225.55 180
3225.68 179
3225.81 180
3225.94 183
3226.07 190
3226.20 199
3226.33 211
3226.46 226
3226.59 242
3226.72 260
3226.85 280
3226.98 299
3227.11 319
3227.24 337
3227.37 352
3227.50 364
3227.63 372
3227.76 376
3227.89 377
3228.02 376
3228.15 373
3228.28 370
3228.41 367
3228.54 364
3228.67 363
3228.80 363
3228.93 364
3229.07 368
3229.20 375
3229.33 387
3229.46 402
3229.59 421
3229.72 443
3229.85 467
3229.98 490
3230.11 512
3230.24 532
3230.37 549
3230.50 562
3230.63 571
3230.76 575
3230.89 576
3231.02 572
3231.15 566
3231.28 557
3231.41 548
3231.54 538
3231.67 529
3231.80 519
3231.93 509
3232.06 497
3232.19 482
3232.32 464
3232.45 443
3232.58 419
3232.71 392
3232.84 365
3232.97 338
3233.10 314
3233.23 294
3233.36 278
3233.49 267
3233.62 261
3233.76 258
3233.89 257
3234.02 255
3234.15 251
3234.28 244
3234.41 234
3234.54 220
3234.67 203
3234.80 185
3234.93 168
3235.06 155
3235.19 146
3235.32 143
3235.45 144
3235.58 149
3235.71 155
3235.84 158
3235.97 157
3236.10 151
3236.23 139
3236.36 124
3236.49 108
3236.62 95
3236.75 86
3236.88 84
3237.01 88
3237.14 97
3237.28 111
3237.41 126
3237.54 140
3237.67 151
3237.80 157
3237.93 157
3238.06 151
3238.19 138
3238.32 121
3238.45 100
3238.58 80
3238.71 61
3238.84 46
3238.97 36
3239.10 30
3239.23 27
3239.36 25
3239.49 23
3239.62 20
3239.75 14
3239.88 7
3240.01 1
3240.14 0
3240.27 0
3240.41 0
3240.54 0
3240.67 0
3240.80 0
3240.93 0
3241.06 0
3241.19 1
3241.32 9
3241.45 19
3241.58 31
3241.71 43
3241.84 55
3241.97 66
3242.10 73
3242.23 78
3242.36 81
3242.49 85
3242.62 89
3242.75 98
3242.88 110
3243.02 128
3243.15 150
3243.28 174
3243.41 197
3243.54 218
3243.67 234
3243.80 245
3243.93 252
3244.06 254
3244.19 255
3244.32 256
3244.45 258
3244.58 261
3244.71 265
3244.84 268
3244.97 269
3245.10 267
3245.23 260
3245.36 249
3245.50 235
3245.63 219
3245.76 202
3245.89 186
3246.02 170
3246.15 157
3246.28 145
3246.41 136
3246.54 128
3246.67 122
3246.80 116
3246.93 111
3247.06 105
3247.19 99
3247.32 93
3247.45 86
3247.58 81
3247.72 77
3247.85 75
3247.98 75
3248.11 76
3248.24 78
3248.37 81
3248.50 85
3248.63 88
3248.76 92
3248.89 95
3249.02 98
3249.15 99
3249.28 98
3249.41 97
3249.54 95
3249.67 93
3249.81 93
3249.94 94
3250.07 97
3250.20 100
3250.33 103
3250.46 104
3250.59 104
3250.72 103
3250.85 101
3250.98 100
3251.11 101
3251.24 104
3251.37 111
3251.50 119
3251.63 126
3251.77 132
3251.90 135
3252.03 136
3252.16 137
3252.29 136
3252.42 138
3252.55 141
3252.68 145
3252.81 150
3252.94 153
3253.07 154
3253.20 152
3253.33 147
3253.46 141
3253.60 134
3253.73 129
3253.86 124
3253.99 120
3254.12 116
3254.25 111
3254.38 103
3254.51 93
3254.64 81
3254.77 68
3254.90 58
3255.03 51
3255.16 50
3255.30 55
3255.43 66
3255.56 80
3255.69 92
3255.82 100
3255.95 99
3256.08 90
3256.21 74
3256.34 55
3256.47 38
3256.60 27
3256.73 23
3256.86 28
3257.00 38
3257.13 51
3257.26 63
3257.39 73
3257.52 81
3257.65 86
3257.78 90
3257.91 94
3258.04 99
3258.17 102
3258.30 104
3258.43 102
3258.57 95
3258.70 84
3258.83 68
3258.96 50
3259.09 32
3259.22 15
3259.35 2
3259.48 0
3259.61 0
3259.74 0
3259.87 6
3260.00 17
3260.14 27
3260.27 36
3260.40 41
3260.53 41
3260.66 38
3260.79 32
3260.92 24
3261.05 16
3261.18 9
3261.31 6
3261.44 7
3261.57 14
3261.71 27
3261.84 45
3261.97 68
3262.10 94
3262.23 120
3262.36 142
3262.49 157
3262.62 165
3262.75 163
3262.88 153
3263.01 135
3263.15 112
3263.28 87
3263.41 63
3263.54 40
3263.67 22
3263.80 8
3263.93 0
3264.06 0
3264.19 0
3264.32 0
3264.46 0
3264.59 0
3264.72 0
3264.85 0
3264.98 0
3265.11 0
3265.24 0
3265.37 2
3265.50 11
3265.63 22
3265.76 33
3265.90 42
3266.03 49
3266.16 52
3266.29 53
3266.42 50
3266.55 47
3266.68 43
3266.81 40
3266.94 40
3267.07 43
3267.21 50
3267.34 59
3267.47 70
3267.60 80
3267.73 89
3267.86 95
3267.99 98
3268.12 98
3268.25 98
3268.38 97
3268.52 98
3268.65 98
3268.78 99
3268.91 98
3269.04 93
3269.17 86
3269.30 77
3269.43 68
3269.56 60
3269.69 57
3269.83 59
3269.96 67
3270.09 78
3270.22 91
3270.35 102
3270.48 109
3270.61 112
3270.74 110
3270.87 105
3271.01 100
3271.14 95
3271.27 91
3271.40 88
3271.53 86
3271.66 85
3271.79 84
3271.92 83
3272.05 84
3272.19 88
3272.32 95
3272.45 104
3272.58 115
3272.71 125
3272.84 133
3272.97 138
3273.10 138
3273.23 134
3273.37 128
3273.50 120
3273.63 111
3273.76 102
3273.89 93
3274.02 83
3274.15 75
3274.28 66
3274.41 59
3274.55 53
3274.68 50
3274.81 50
3274.94 55
3275.07 65
3275.20 80
3275.33 100
3275.46 122
3275.59 142
3275.73 158
3275.86 168
3275.99 171
3276.12 168
3276.25 160
3276.38 150
3276.51 143
3276.64 138
3276.78 137
3276.91 140
3277.04 145
3277.17 151
3277.30 156
3277.43 161
3277.56 163
3277.69 163
3277.83 162
3277.96 161
3278.09 162
3278.22 167
3278.35 177
3278.48 194
3278.61 215
3278.74 241
3278.88 267
3279.01 291
3279.14 310
3279.27 323
3279.40 331
3279.53 333
3279.66 331
3279.79 327
3279.93 321
3280.06 314
3280.19 306
3280.32 296
3280.45 285
3280.58 271
3280.71 256
3280.84 240
3280.98 224
3281.11 208
3281.24 195
3281.37 185
3281.50 178
3281.63 173
3281.76 170
3281.89 168
3282.03 167
3282.16 168
3282.29 171
3282.42 179
3282.55 190
3282.68 204
3282.81 221
3282.94 239
3283.08 258
3283.21 277
3283.34 297
3283.47 318
3283.60 340
3283.73 364
3283.86 390
3284.00 418
3284.13 449
3284.26 482
3284.39 516
3284.52 550
3284.65 581
3284.78 603
3284.91 614
3285.05 611
3285.18 594
3285.31 565
3285.44 528
3285.57 489
3285.70 453
3285.83 422
3285.97 401
3286.10 387
3286.23 379
3286.36 374
3286.49 371
3286.62 366
3286.75 361
3286.89 355
3287.02 350
3287.15 346
3287.28 344
3287.41 344
3287.54 344
3287.67 344
3287.81 343
3287.94 341
3288.07 338
3288.20 334
3288.33 332
3288.46 330
3288.59 330
3288.73 330
3288.86 331
3288.99 331
3289.12 331
3289.25 330
3289.38 327
3289.51 322
3289.65 316
3289.78 309
3289.91 303
3290.04 297
3290.17 292
3290.30 288
3290.43 284
3290.57 279
3290.70 273
3290.83 265
3290.96 254
3291.09 242
3291.22 227
3291.35 209
3291.49 190
3291.62 170
3291.75 150
3291.88 132
3292.01 119
3292.14 112
3292.27 110
3292.41 115
3292.54 123
3292.67 131
3292.80 138
3292.93 141
3293.06 140
3293.20 135
3293.33 128
3293.46 119
3293.59 110
3293.72 103
3293.85 98
3293.98 95
3294.12 95
3294.25 96
3294.38 99
3294.51 103
3294.64 110
3294.77 118
3294.91 129
3295.04 142
3295.17 159
3295.30 176
3295.43 193
3295.56 207
3295.69 216
3295.83 219
3295.96 216
3296.09 207
3296.22 196
3296.35 183
3296.48 173
3296.62 165
3296.75 161
3296.88 161
3297.01 164
3297.14 169
3297.27 173
3297.41 173
3297.54 168
3297.67 157
3297.80 140
3297.93 121
3298.06 102
3298.20 87
3298.33 78
3298.46 78
3298.59 84
3298.72 96
3298.85 110
3298.98 123
3299.12 134
3299.25 142
3299.38 146
3299.51 146
3299.64 145
3299.77 142
3299.91 139
3300.04 135
3300.17 131
3300.30 128
3300.43 125
3300.56 123
3300.70 124
3300.83 126
3300.96 131
3301.09 138
3301.22 147
3301.35 156
3301.49 165
3301.62 174
3301.75 181
3301.88 188
3302.01 194
3302.14 199
3302.28 203
3302.41 207
3302.54 211
3302.67 214
3302.80 218
3302.94 220
3303.07 221
3303.20 220
3303.33 217
3303.46 212
3303.59 209
3303.73 207
3303.86 210
3303.99 218
3304.12 231
3304.25 247
3304.38 264
3304.52 280
3304.65 293
3304.78 302
3304.91 305
3305.04 304
3305.17 300
3305.31 292
3305.44 283
3305.57 272
3305.70 262
3305.83 252
3305.97 243
3306.10 235
3306.23 229
3306.36 223
3306.49 217
3306.62 210
3306.76 203
3306.89 194
3307.02 184
3307.15 173
3307.28 163
3307.42 154
3307.55 148
3307.68 143
3307.81 140
3307.94 138
3308.07 137
3308.21 136
3308.34 135
3308.47 135
3308.60 137
3308.73 141
3308.87 146
3309.00 152
3309.13 156
3309.26 158
3309.39 156
3309.52 150
3309.66 141
3309.79 131
3309.92 121
3310.05 112
3310.18 107
3310.32 105
3310.45 105
3310.58 108
3310.71 111
3310.84 116
3310.97 120
3311.11 122
3311.24 122
3311.37 120
3311.50 115
3311.63 108
3311.77 101
3311.90 96
3312.03 94
3312.16 95
3312.29 99
3312.43 104
3312.56 109
3312.69 112
3312.82 114
3312.95 114
3313.09 115
3313.22 115
3313.35 115
3313.48 114
3313.61 111
3313.74 105
3313.88 97
3314.01 86
3314.14 75
3314.27 65
3314.40 59
3314.54 57
3314.67 58
3314.80 62
3314.93 67
3315.06 70
3315.20 71
3315.33 67
3315.46 61
3315.59 52
3315.72 41
3315.86 30
3315.99 18
3316.12 6
3316.25 0
3316.38 0
3316.52 0
3316.65 0
3316.78 0
3316.91 0
3317.04 0
3317.18 0
3317.31 7
3317.44 25
3317.57 43
3317.70 59
3317.84 73
3317.97 84
3318.10 91
3318.23 94
3318.36 92
3318.50 87
3318.63 79
3318.76 70
3318.89 61
3319.02 56
3319.16 54
3319.29 56
3319.42 63
3319.55 73
3319.68 84
3319.82 97
3319.95 108
3320.08 119
3320.21 128
3320.34 136
3320.48 142
3320.61 145
3320.74 144
3320.87 140
3321.01 131
3321.14 119
3321.27 106
3321.40 92
3321.53 82
3321.67 75
3321.80 72
3321.93 72
3322.06 72
3322.19 72
3322.33 70
3322.46 65
3322.59 58
3322.72 53
3322.85 49
3322.99 49
3323.12 54
3323.25 62
3323.38 72
3323.52 84
3323.65 95
3323.78 106
3323.91 114
3324.04 121
3324.18 125
3324.31 126
3324.44 123
3324.57 116
3324.70 105
3324.84 90
3324.97 74
3325.10 57
3325.23 43
3325.37 32
3325.50 26
3325.63 27
3325.76 33
3325.89 43
3326.03 55
3326.16 68
3326.29 80
3326.42 90
3326.55 98
3326.69 106
3326.82 114
3326.95 123
3327.08 133
3327.22 142
3327.35 149
3327.48 152
3327.61 149
3327.74 140
3327.88 125
3328.01 105
3328.14 82
3328.27 58
3328.41 35
3328.54 16
3328.67 2
3328.80 0
3328.93 0
3329.07 0
3329.20 0
3329.33 0
3329.46 0
3329.60 3
3329.73 6
3329.86 6
3329.99 5
3330.12 3
3330.26 1
3330.39 0
3330.52 0
3330.65 0
3330.79 0
3330.92 0
3331.05 3
3331.18 10
3331.32 19
3331.45 29
3331.58 41
3331.71 53
3331.84 63
3331.98 71
3332.11 75
3332.24 76
3332.37 72
3332.51 67
3332.64 60
3332.77 55
3332.90 52
3333.04 55
3333.17 62
3333.30 73
3333.43 87
3333.56 100
3333.70 112
3333.83 119
3333.96 122
3334.09 121
3334.23 118
3334.36 115
3334.49 114
3334.62 115
3334.76 118
3334.89 123
3335.02 128
3335.15 131
3335.28 132
3335.42 131
3335.55 129
3335.68 126
3335.81 124
3335.95 124
3336.08 124
3336.21 124
3336.34 122
3336.48 117
3336.61 109
3336.74 97
3336.87 82
3337.01 66
3337.14 50
3337.27 35
3337.40 23
3337.54 15
3337.67 10
3337.80 9
3337.93 12
3338.06 15
3338.20 18
3338.33 19
3338.46 17
3338.59 13
3338.73 7
3338.86 2
3338.99 0
3339.12 0
3339.26 0
3339.39 1
3339.52 5
3339.65 8
3339.79 9
3339.92 9
3340.05 8
3340.18 5
3340.32 2
3340.45 0
3340.58 0
3340.71 0
3340.85 0
3340.98 0
3341.11 0
3341.24 7
3341.38 27
3341.51 52
3341.64 80
3341.77 108
3341.91 132
3342.04 149
3342.17 158
3342.30 159
3342.44 156
3342.57 152
3342.70 152
3342.83 156
3342.97 166
3343.10 182
3343.23 199
3343.36 214
3343.50 226
3343.63 232
3343.76 233
3343.89 231
3344.03 228
3344.16 224
3344.29 223
3344.42 224
3344.56 227
3344.69 232
3344.82 237
3344.95 241
3345.09 244
3345.22 244
3345.35 240
3345.48 232
3345.62 222
3345.75 209
3345.88 197
3346.01 185
3346.15 176
3346.28 170
3346.41 167
3346.55 166
3346.68 167
3346.81 170
3346.94 173
3347.08 173
3347.21 172
3347.34 166
3347.47 157
3347.61 145
3347.74 132
3347.87 119
3348.00 109
3348.14 105
3348.27 106
3348.40 113
3348.53 122
3348.67 132
3348.80 140
3348.93 144
3349.06 143
3349.20 139
3349.33 133
3349.46 130
3349.60 131
3349.73 140
3349.86 157
3349.99 180
3350.13 207
3350.26 234
3350.39 257
3350.52 272
3350.66 278
3350.79 273
3350.92 258
3351.05 236
3351.19 208
3351.32 178
3351.45 150
3351.59 123
3351.72 101
3351.85 83
3351.98 68
3352.12 57
3352.25 48
3352.38 42
3352.51 40
3352.65 42
3352.78 48
3352.91 59
3353.04 75
3353.18 94
3353.31 114
3353.44 134
3353.58 152
3353.71 166
3353.84 176
3353.97 181
3354.11 181
3354.24 177
3354.37 169
3354.50 160
3354.64 151
3354.77 142
3354.90 135
3355.04 129
3355.17 125
3355.30 123
3355.43 123
3355.57 122
3355.70 122
3355.83 121
3355.97 120
3356.10 118
3356.23 116
3356.36 114
3356.50 111
3356.63 109
3356.76 107
3356.89 105
3357.03 102
3357.16 98
3357.29 94
3357.43 89
3357.56 85
3357.69 80
3357.82 77
3357.96 72
3358.09 66
3358.22 55
3358.36 42
3358.49 25
3358.62 6
3358.75 0
3358.89 0
3359.02 0
3359.15 0
3359.29 0
3359.42 0
3359.55 0
3359.68 0
3359.82 12
3359.95 24
3360.08 33
3360.22 40
3360.35 45
3360.48 47
3360.61 46
3360.75 43
3360.88 38
3361.01 31
3361.15 23
3361.28 16
3361.41 9
3361.54 5
3361.68 1
3361.81 0
3361.94 0
3362.08 0
3362.21 0
3362.34 0
3362.47 0
3362.61 0
3362.74 0
3362.87 0
3363.01 0
3363.14 4
3363.27 13
3363.40 26
3363.54 43
3363.67 62
3363.80 83
3363.94 103
3364.07 121
3364.20 135
3364.34 143
3364.47 146
3364.60 143
3364.73 136
3364.87 127
3365.00 119
3365.13 114
3365.27 112
3365.40 114
3365.53 117
3365.66 121
3365.80 122
3365.93 120
3366.06 115
3366.20 109
3366.33 104
3366.46 103
3366.60 108
3366.73 119
3366.86 135
3366.99 153
3367.13 171
3367.26 185
3367.39 194
3367.53 198
3367.66 198
3367.79 196
3367.93 191
3368.06 186
3368.19 178
3368.32 169
3368.46 158
3368.59 145
3368.72 131
3368.86 119
3368.99 108
3369.12 101
3369.26 95
3369.39 90
3369.52 87
3369.65 83
3369.79 79
3369.92 75
3370.05 73
3370.19 73
3370.32 76
3370.45 83
3370.59 93
3370.72 105
3370.85 116
3370.99 125
3371.12 130
3371.25 130
3371.38 125
3371.52 117
3371.65 108
3371.78 102
3371.92 99
3372.05 101
3372.18 108
3372.32 118
3372.45 128
3372.58 137
3372.72 141
3372.85 142
3372.98 139
3373.11 134
3373.25 129
3373.38 126
3373.51 125
3373.65 128
3373.78 134
3373.91 143
3374.05 153
3374.18 163
3374.31 173
3374.45 181
3374.58 188
3374.71 191
3374.85 192
3374.98 188
3375.11 181
3375.24 170
3375.38 156
3375.51 140
3375.64 125
3375.78 114
3375.91 107
3376.04 108
3376.18 117
3376.31 134
3376.44 155
3376.58 178
3376.71 199
3376.84 215
3376.98 223
3377.11 222
3377.24 214
3377.38 201
3377.51 186
3377.64 170
3377.78 156
3377.91 143
3378.04 132
3378.17 123
3378.31 116
3378.44 111
3378.57 109
3378.71 111
3378.84 118
3378.97 129
3379.11 144
3379.24 160
3379.37 176
3379.51 189
3379.64 199
3379.77 204
3379.91 204
3380.04 199
3380.17 189
3380.31 174
3380.44 156
3380.57 138
3380.71 121
3380.84 106
3380.97 96
3381.11 90
3381.24 87
3381.37 86
3381.51 85
3381.64 83
3381.77 81
3381.91 80
3382.04 79
3382.17 80
3382.31 81
3382.44 82
3382.57 83
3382.71 83
3382.84 83
3382.97 86
3383.11 91
3383.24 102
3383.37 118
3383.51 137
3383.64 157
3383.77 176
3383.91 190
3384.04 199
3384.17 202
3384.31 199
3384.44 192
3384.57 186
3384.71 181
3384.84 180
3384.97 184
3385.11 192
3385.24 202
3385.37 211
3385.51 216
3385.64 214
3385.77 204
3385.91 186
3386.04 164
3386.17 140
3386.31 121
3386.44 109
3386.57 107
3386.71 115
3386.84 130
3386.97 149
3387.11 168
3387.24 183
3387.37 191
3387.51 193
3387.64 188
3387.77 181
3387.91 174
3388.04 170
3388.17 173
3388.31 184
3388.44 201
3388.57 223
3388.71 247
3388.84 270
3388.97 290
3389.11 304
3389.24 311
3389.37 310
3389.51 303
3389.64 290
3389.77 273
3389.91 253
3390.04 234
3390.17 217
3390.31 204
3390.44 195
3390.57 190
3390.71 189
3390.84 191
3390.98 196
3391.11 201
3391.24 207
3391.38 213
3391.51 219
3391.64 225
3391.78 231
3391.91 235
3392.04 239
3392.18 240
3392.31 239
3392.44 233
3392.58 225
3392.71 214
3392.84 202
3392.98 191
3393.11 181
3393.24 174
3393.38 169
3393.51 167
3393.64 168
3393.78 172
3393.91 177
3394.05 183
3394.18 189
3394.31 194
3394.45 195
3394.58 193
3394.71 188
3394.85 182
3394.98 177
3395.11 175
3395.25 176
3395.38 182
3395.51 190
3395.65 199
3395.78 204
3395.91 206
3396.05 203
3396.18 197
3396.32 190
3396.45 184
3396.58 183
3396.72 189
3396.85 205
3396.98 228
3397.12 256
3397.25 286
3397.38 314
3397.52 335
3397.65 348
3397.79 350
3397.92 342
3398.05 327
3398.19 307
3398.32 286
3398.45 268
3398.59 256
3398.72 252
3398.85 257
3398.99 271
3399.12 290
3399.25 311
3399.39 330
3399.52 346
3399.66 356
3399.79 360
3399.92 359
3400.06 355
3400.19 350
3400.32 344
3400.46 337
3400.59 328
3400.72 317
3400.86 305
3400.99 292
3401.13 282
3401.26 277
3401.39 278
3401.53 285
3401.66 299
3401.79 317
3401.93 335
3402.06 352
3402.20 365
3402.33 376
3402.46 387
3402.60 399
3402.73 416
3402.86 440
3403.00 470
3403.13 504
3403.26 539
3403.40 569
3403.53 593
3403.67 609
3403.80 616
3403.93 615
3404.07 612
3404.20 608
3404.33 607
3404.47 612
3404.60 624
3404.74 644
3404.87 668
3405.00 695
3405.14 723
3405.27 750
3405.40 773
3405.54 792
3405.67 808
3405.81 821
3405.94 831
3406.07 838
3406.21 842
3406.34 842
3406.47 837
3406.61 826
3406.74 812
3406.88 794
3407.01 775
3407.14 758
3407.28 744
3407.41 736
3407.54 733
3407.68 737
3407.81 744
3407.95 753
3408.08 762
3408.21 769
3408.35 772
3408.48 771
3408.62 766
3408.75 758
3408.88 748
3409.02 737
3409.15 723
3409.28 706
3409.42 684
3409.55 657
3409.69 626
3409.82 594
3409.95 562
3410.09 535
3410.22 514
3410.35 502
3410.49 496
3410.62 498
3410.76 505
3410.89 514
3411.02 525
3411.16 535
3411.29 542
3411.43 544
3411.56 539
3411.69 526
3411.83 505
3411.96 478
3412.10 447
3412.23 416
3412.36 387
3412.50 364
3412.63 347
3412.76 338
3412.90 333
3413.03 332
3413.17 331
3413.30 329
3413.43 323
3413.57 315
3413.70 302
3413.84 288
3413.97 274
3414.10 262
3414.24 253
3414.37 248
3414.51 244
3414.64 241
3414.77 238
3414.91 232
3415.04 225
3415.17 215
3415.31 206
3415.44 197
3415.58 190
3415.71 185
3415.84 180
3415.98 177
3416.11 173
3416.25 168
3416.38 162
3416.51 155
3416.65 147
3416.78 140
3416.92 134
3417.05 129
3417.18 126
3417.32 127
3417.45 131
3417.59 138
3417.72 148
3417.85 159
3417.99 171
3418.12 180
3418.26 186
3418.39 188
3418.52 185
3418.66 177
3418.79 167
3418.93 157
3419.06 147
3419.19 141
3419.33 140
3419.46 143
3419.60 150
3419.73 161
3419.86 173
3420.00 186
3420.13 197
3420.27 207
3420.40 215
3420.53 223
3420.67 230
3420.80 239
3420.94 248
3421.07 259
3421.20 269
3421.34 277
3421.47 282
3421.61 283
3421.74 278
3421.88 266
3422.01 250
3422.14 229
3422.28 204
3422.41 178
3422.55 151
3422.68 127
3422.81 106
3422.95 90
3423.08 78
3423.22 71
3423.35 66
3423.48 62
3423.62 56
3423.75 48
3423.89 39
3424.02 29
3424.15 20
3424.29 13
3424.42 9
3424.56 9
3424.69 12
3424.83 17
3424.96 24
3425.09 32
3425.23 40
3425.36 47
3425.50 52
3425.63 54
3425.76 52
3425.90 47
3426.03 40
3426.17 34
3426.30 30
3426.44 32
3426.57 39
3426.70 50
3426.84 64
3426.97 76
3427.11 84
3427.24 85
3427.37 79
3427.51 68
3427.64 52
3427.78 35
3427.91 19
3428.05 6
3428.18 0
3428.31 0
3428.45 0
3428.58 0
3428.72 0
3428.85 0
3428.98 0
3429.12 0
3429.25 3
3429.39 8
3429.52 12
3429.66 15
3429.79 17
3429.92 19
3430.06 21
3430.19 21
3430.33 20
3430.46 16
3430.60 10
3430.73 1
3430.86 0
3431.00 0
3431.13 0
3431.27 0
3431.40 0
3431.54 0
3431.67 1
3431.80 25
3431.94 52
3432.07 81
3432.21 111
3432.34 138
3432.47 163
3432.61 183
3432.74 197
3432.88 204
3433.01 204
3433.15 198
3433.28 185
3433.41 169
3433.55 152
3433.68 137
3433.82 129
3433.95 129
3434.09 138
3434.22 155
3434.36 177
3434.49 202
3434.62 227
3434.76 251
3434.89 271
3435.03 290
3435.16 305
3435.30 318
3435.43 328
3435.56 335
3435.70 338
3435.83 336
3435.97 330
3436.10 322
3436.24 313
3436.37 306
3436.50 301
3436.64 300
3436.77 302
3436.91 305
3437.04 308
3437.18 308
3437.31 305
3437.45 298
3437.58 286
3437.71 271
3437.85 254
3437.98 237
3438.12 222
3438.25 210
3438.39 204
3438.52 204
3438.65 208
3438.79 215
3438.92 223
3439.06 230
3439.19 233
3439.33 233
3439.46 230
3439.60 223
3439.73 215
3439.86 205
3440.00 192
3440.13 177
3440.27 159
3440.40 139
3440.54 117
3440.67 97
3440.81 81
3440.94 70
3441.07 63
3441.21 62
3441.34 62
3441.48 64
3441.61 64
3441.75 63
3441.88 61
3442.02 59
3442.15 58
3442.28 60
3442.42 63
3442.55 69
3442.69 77
3442.82 87
3442.96 98
3443.09 109
3443.23 119
3443.36 129
3443.49 139
3443.63 147
3443.76 154
3443.90 161
3444.03 167
3444.17 173
3444.30 178
3444.44 182
3444.57 185
3444.71 186
3444.84 183
3444.97 176
3445.11 162
3445.24 142
3445.38 117
3445.51 87
3445.65 56
3445.78 27
3445.92 2
3446.05 0
3446.19 0
3446.32 0
3446.45 0
3446.59 1
3446.72 21
3446.86 42
3446.99 61
3447.13 77
3447.26 87
3447.40 91
3447.53 91
3447.67 88
3447.80 83
3447.93 78
3448.07 72
3448.20 66
3448.34 57
3448.47 47
3448.61 33
3448.74 18
3448.88 3
3449.01 0
3449.15 0
3449.28 0
3449.41 0
3449.55 0
3449.68 0
3449.82 0
3449.95 0
3450.09 8
3450.22 16
3450.36 24
3450.49 31
3450.63 35
3450.76 37
3450.90 33
3451.03 25
3451.17 14
3451.30 1
3451.43 0
3451.57 0
3451.70 0
3451.84 0
3451.97 0
3452.11 0
3452.24 0
3452.38 8
3452.51 15
3452.65 19
3452.78 20
3452.92 20
3453.05 19
3453.18 17
3453.32 14
3453.45 12
3453.59 9
3453.72 8
3453.86 8
3453.99 10
3454.13 16
3454.26 26
3454.40 40
3454.53 57
3454.67 75
3454.80 93
3454.94 108
3455.07 121
3455.21 132
3455.34 141
3455.47 148
3455.61 155
3455.74 162
3455.88 170
3456.01 177
3456.15 184
3456.28 190
3456.42 196
3456.55 201
3456.69 204
3456.82 206
3456.96 206
3457.09 205
3457.23 202
3457.36 201
3457.50 201
3457.63 205
3457.77 214
3457.90 229
3458.04 248
3458.17 271
3458.30 295
3458.44 318
3458.57 336
3458.71 349
3458.84 354
3458.98 352
3459.11 345
3459.25 333
3459.38 321
3459.52 312
3459.65 305
3459.79 304
3459.92 305
3460.06 309
3460.19 312
3460.33 313
3460.46 309
3460.60 299
3460.73 285
3460.87 267
3461.00 247
3461.14 227
3461.27 209
3461.41 194
3461.54 183
3461.68 179
3461.81 182
3461.94 193
3462.08 209
3462.21 229
3462.35 250
3462.48 269
3462.62 281
3462.75 285
3462.89 279
3463.02 264
3463.16 240
3463.29 208
3463.43 173
3463.56 138
3463.70 108
3463.83 85
3463.97 71
3464.10 67
3464.24 73
3464.37 86
3464.51 102
3464.64 119
3464.78 133
3464.91 144
3465.05 152
3465.18 156
3465.32 157
3465.45 157
3465.59 155
3465.72 152
3465.86 150
3465.99 150
3466.13 151
3466.26 155
3466.40 160
3466.53 164
3466.67 164
3466.80 160
3466.94 150
3467.07 135
3467.21 116
3467.34 98
3467.48 81
3467.61 68
3467.75 60
3467.88 58
3468.02 61
3468.15 66
3468.29 74
3468.42 84
3468.56 94
3468.69 105
3468.83 117
3468.96 131
3469.10 146
3469.23 163
3469.37 179
3469.50 193
3469.64 204
3469.77 211
3469.91 211
3470.04 207
3470.18 198
3470.31 185
3470.45 173
3470.58 162
3470.72 155
3470.85 154
3470.99 159
3471.12 170
3471.26 185
3471.39 203
3471.53 222
3471.66 240
3471.80 255
3471.93 265
3472.07 271
3472.20 273
3472.34 270
3472.47 262
3472.61 251
3472.74 237
3472.88 220
3473.01 201
3473.15 180
3473.28 159
3473.42 139
3473.55 121
3473.69 104
3473.82 91
3473.96 80
3474.09 74
3474.23 71
3474.36 72
3474.50 76
3474.63 81
3474.77 86
3474.90 90
3475.04 91
3475.17 91
3475.31 90
3475.44 89
3475.58 89
3475.71 89
3475.85 88
3475.98 85
3476.12 79
3476.25 69
3476.39 57
3476.52 45
3476.66 37
3476.79 35
3476.93 39
3477.07 49
3477.20 61
3477.34 74
3477.47 84
3477.61 92
3477.74 97
3477.88 100
3478.01 103
3478.15 107
3478.28 110
3478.42 111
3478.55 109
3478.69 103
3478.82 92
3478.96 77
3479.09 59
3479.23 40
3479.36 21
3479.50 4
3479.63 0
3479.77 0
3479.90 0
3480.04 0
3480.17 0
3480.31 0
3480.44 0
3480.58 4
3480.72 15
3480.85 23
3480.99 26
3481.12 27
3481.26 27
3481.39 29
3481.53 34
3481.66 44
3481.80 58
3481.93 75
3482.07 94
3482.20 111
3482.34 123
3482.47 131
3482.61 134
3482.74 132
3482.88 127
3483.01 120
3483.15 112
3483.28 104
3483.42 97
3483.56 89
3483.69 80
3483.83 70
3483.96 59
3484.10 47
3484.23 36
3484.37 25
3484.50 17
3484.64 10
3484.77 6
3484.91 4
3485.04 2
3485.18 0
3485.31 0
3485.45 0
3485.58 0
3485.72 0
3485.86 0
3485.99 0
3486.13 0
3486.26 3
3486.40 19
3486.53 39
3486.67 61
3486.80 83
3486.94 101
3487.07 113
3487.21 118
3487.34 117
3487.48 112
3487.61 105
3487.75 100
3487.89 98
3488.02 99
3488.16 103
3488.29 108
3488.43 110
3488.56 109
3488.70 103
3488.83 94
3488.97 82
3489.10 69
3489.24 58
3489.37 49
3489.51 44
3489.65 41
3489.78 40
3489.92 41
3490.05 43
3490.19 46
3490.32 50
3490.46 57
3490.59 66
3490.73 78
3490.86 92
3491.00 107
3491.13 121
3491.27 134
3491.41 145
3491.54 152
3491.68 157
3491.81 160
3491.95 160
3492.08 159
3492.22 157
3492.35 153
3492.49 149
3492.62 145
3492.76 143
3492.90 141
3493.03 142
3493.17 146
3493.30 151
3493.44 155
3493.57 158
3493.71 157
3493.84 151
3493.98 140
3494.11 124
3494.25 105
3494.39 85
3494.52 65
3494.66 48
3494.79 35
3494.93 25
3495.06 20
3495.20 17
3495.33 18
3495.47 20
3495.61 23
3495.74 26
3495.88 28
3496.01 29
3496.15 30
3496.28 29
3496.42 28
3496.55 28
3496.69 29
3496.82 31
3496.96 35
3497.10 40
3497.23 46
3497.37 51
3497.50 56
3497.64 58
3497.77 58
3497.91 56
3498.04 52
3498.18 49
3498.32 45
3498.45 43
3498.59 42
3498.72 44
3498.86 46
3498.99 49
3499.13 50
3499.26 50
3499.40 48
3499.54 44
3499.67 38
3499.81 29
3499.94 17
3500.08 5
3500.21 0
3500.35 0
3500.49 0
3500.62 0
3500.76 0
3500.89 0
3501.03 0
3501.16 0
3501.30 11
3501.43 29
3501.57 50
3501.71 71
3501.84 92
3501.98 110
3502.11 123
3502.25 131
3502.38 133
3502.52 128
3502.66 117
3502.79 103
3502.93 87
3503.06 73
3503.20 62
3503.33 56
3503.47 53
3503.60 54
3503.74 58
3503.88 63
3504.01 68
3504.15 73
3504.28 79
3504.42 85
3504.55 91
3504.69 98
3504.83 104
3504.96 108
3505.10 110
3505.23 109
3505.37 104
3505.50 97
3505.64 89
3505.78 82
3505.91 76
3506.05 74
3506.18 75
3506.32 80
3506.45 86
3506.59 93
3506.73 98
3506.86 101
3507.00 101
3507.13 100
3507.27 98
3507.40 99
3507.54 104
3507.68 114
3507.81 129
3507.95 149
3508.08 170
3508.22 191
3508.35 208
3508.49 220
3508.63 226
3508.76 227
3508.90 224
3509.03 217
3509.17 208
3509.31 195
3509.44 179
3509.58 160
3509.71 138
3509.85 116
3509.98 96
3510.12 79
3510.26 67
3510.39 62
3510.53 62
3510.66 66
3510.80 71
3510.93 76
3511.07 78
3511.21 79
3511.34 78
3511.48 75
3511.61 71
3511.75 68
3511.89 67
3512.02 68
3512.16 71
3512.29 75
3512.43 81
3512.56 88
3512.70 94
3512.84 97
3512.97 97
3513.11 93
3513.24 85
3513.38 72
3513.52 57
3513.65 41
3513.79 27
3513.92 17
3514.06 12
3514.19 12
3514.33 18
3514.47 27
3514.60 39
3514.74 51
3514.87 60
3515.01 65
3515.15 66
3515.28 63
3515.42 55
3515.55 47
3515.69 38
3515.83 31
3515.96 27
3516.10 28
3516.23 33
3516.37 42
3516.50 54
3516.64 68
3516.78 83
3516.91 98
3517.05 111
3517.18 122
3517.32 130
3517.46 134
3517.59 135
3517.73 131
3517.86 124
3518.00 114
3518.14 103
3518.27 92
3518.41 81
3518.54 71
3518.68 61
3518.82 50
3518.95 37
3519.09 22
3519.22 5
3519.36 0
3519.50 0
3519.63 0
3519.77 0
3519.90 0
3520.04 0
3520.18 0
3520.31 0
3520.45 18
3520.58 37
3520.72 53
3520.86 64
3520.99 70
3521.13 70
3521.26 66
3521.40 61
3521.54 55
3521.67 51
3521.81 49
3521.94 49
3522.08 50
3522.22 50
3522.35 50
3522.49 49
3522.62 48
3522.76 48
3522.90 48
3523.03 49
3523.17 49
3523.30 48
3523.44 45
3523.58 39
3523.71 34
3523.85 30
3523.98 29
3524.12 33
3524.26 42
3524.39 56
3524.53 71
3524.66 86
3524.80 99
3524.94 106
3525.07 110
3525.21 108
3525.34 104
3525.48 97
3525.62 91
3525.75 87
3525.89 86
3526.03 88
3526.16 93
3526.30 101
3526.43 111
3526.57 120
3526.71 129
3526.84 136
3526.98 142
3527.11 145
3527.25 146
3527.39 144
3527.52 142
3527.66 139
3527.79 135
3527.93 132
3528.07 130
3528.20 129
3528.34 129
3528.48 131
3528.61 134
3528.75 140
3528.88 148
3529.02 157
3529.16 167
3529.29 177
3529.43 187
3529.56 196
3529.70 204
3529.84 211
3529.97 219
3530.11 227
3530.25 237
3530.38 246
3530.52 254
3530.65 260
3530.79 264
3530.93 265
3531.06 264
3531.20 263
3531.34 261
3531.47 259
3531.61 260
3531.74 263
3531.88 269
3532.02 279
3532.15 292
3532.29 308
3532.42 326
3532.56 343
3532.70 357
3532.83 368
3532.97 375
3533.11 380
3533.24 384
3533.38 390
3533.51 399
3533.65 413
3533.79 430
3533.92 448
3534.06 464
3534.20 476
3534.33 482
3534.47 482
3534.60 476
3534.74 467
3534.88 456
3535.01 444
3535.15 433
3535.29 423
3535.42 414
3535.56 404
3535.69 395
3535.83 388
3535.97 382
3536.10 381
3536.24 384
3536.38 394
3536.51 407
3536.65 424
3536.79 441
3536.92 456
3537.06 469
3537.19 478
3537.33 485
3537.47 490
3537.60 495
3537.74 500
3537.88 507
3538.01 513
3538.15 518
3538.28 522
3538.42 526
3538.56 530
3538.69 536
3538.83 545
3538.97 556
3539.10 569
3539.24 582
3539.38 590
3539.51 592
3539.65 585
3539.78 568
3539.92 541
3540.06 509
3540.19 473
3540.33 439
3540.47 410
3540.60 387
3540.74 372
3540.88 362
3541.01 356
3541.15 353
3541.28 352
3541.42 354
3541.56 359
3541.69 366
3541.83 376
3541.97 386
3542.10 394
3542.24 398
3542.38 395
3542.51 386
3542.65 372
3542.79 356
3542.92 340
3543.06 326
3543.19 317
3543.33 312
3543.47 310
3543.60 311
3543.74 312
3543.88 312
3544.01 309
3544.15 305
3544.29 300
3544.42 294
3544.56 290
3544.70 289
3544.83 289
3544.97 292
3545.10 296
3545.24 298
3545.38 300
3545.51 301
3545.65 302
3545.79 303
3545.92 304
3546.06 305
3546.20 304
3546.33 300
3546.47 293
3546.61 282
3546.74 267
3546.88 251
3547.02 234
3547.15 219
3547.29 207
3547.43 199
3547.56 195
3547.70 195
3547.83 199
3547.97 205
3548.11 213
3548.24 221
3548.38 228
3548.52 232
3548.65 236
3548.79 238
3548.93 240
3549.06 244
3549.20 248
3549.34 255
3549.47 262
3549.61 269
3549.75 273
3549.88 274
3550.02 271
3550.16 263
3550.29 250
3550.43 232
3550.57 211
3550.70 189
3550.84 169
3550.98 152
3551.11 140
3551.25 133
3551.38 129
3551.52 128
3551.66 126
3551.79 125
3551.93 122
3552.07 120
3552.20 120
3552.34 122
3552.48 127
3552.61 133
3552.75 139
3552.89 143
3553.02 143
3553.16 138
3553.30 127
3553.43 111
3553.57 94
3553.71 76
3553.84 60
3553.98 46
3554.12 36
3554.25 28
3554.39 22
3554.53 17
3554.66 11
3554.80 5
3554.94 0
3555.07 0
3555.21 0
3555.35 0
3555.48 0
3555.62 0
3555.76 0
3555.89 0
3556.03 0
3556.17 0
3556.30 9
3556.44 22
3556.58 40
3556.71 60
3556.85 82
3556.99 102
3557.12 119
3557.26 132
3557.40 142
3557.53 149
3557.67 154
3557.81 160
3557.94 166
3558.08 171
3558.22 177
3558.35 181
3558.49 182
3558.63 182
3558.76 180
3558.90 176
3559.04 171
3559.17 168
3559.31 164
3559.45 161
3559.58 158
3559.72 155
3559.86 152
3560.00 149
3560.13 148
3560.27 147
3560.41 147
3560.54 146
3560.68 143
3560.82 138
3560.95 129
3561.09 119
3561.23 108
3561.36 97
3561.50 88
3561.64 80
3561.77 73
3561.91 66
3562.05 59
3562.18 53
3562.32 48
3562.46 45
3562.59 45
3562.73 47
3562.87 50
3563.00 54
3563.14 58
3563.28 62
3563.41 66
3563.55 72
3563.69 80
3563.83 89
3563.96 99
3564.10 108
3564.24 115
3564.37 119
3564.51 121
3564.65 121
3564.78 119
3564.92 117
3565.06 115
3565.19 113
3565.33 110
3565.47 108
3565.60 106
3565.74 104
3565.88 104
3566.01 106
3566.15 109
3566.29 113
3566.43 117
3566.56 123
3566.70 129
3566.84 137
3566.97 147
3567.11 158
3567.25 170
3567.38 181
3567.52 189
3567.66 193
3567.79 193
3567.93 189
3568.07 182
3568.21 174
3568.34 168
3568.48 163
3568.62 161
3568.75 161
3568.89 163
3569.03 167
3569.16 173
3569.30 179
3569.44 184
3569.57 189
3569.71 192
3569.85 191
3569.99 186
3570.12 176
3570.26 160
3570.40 142
3570.53 122
3570.67 103
3570.81 89
3570.94 80
3571.08 79
3571.22 86
3571.35 97
3571.49 112
3571.63 127
3571.77 140
3571.90 150
3572.04 157
3572.18 159
3572.31 156
3572.45 149
3572.59 140
3572.72 127
3572.86 114
3573.00 101
3573.14 93
3573.27 92
3573.41 97
3573.55 108
3573.68 124
3573.82 141
3573.96 157
3574.09 167
3574.23 172
3574.37 171
3574.51 166
3574.64 157
3574.78 147
3574.92 136
3575.05 126
3575.19 117
3575.33 110
3575.47 107
3575.60 110
3575.74 118
3575.88 132
3576.01 150
3576.15 167
3576.29 182
3576.42 193
3576.56 198
3576.70 198
3576.84 194
3576.97 188
3577.11 183
3577.25 178
3577.38 176
3577.52 175
3577.66 175
3577.80 175
3577.93 173
3578.07 170
3578.21 165
3578.34 159
3578.48 151
3578.62 142
3578.76 134
3578.89 127
3579.03 120
3579.17 114
3579.30 108
3579.44 103
3579.58 96
3579.71 90
3579.85 83
3579.99 77
3580.13 71
3580.26 65
3580.40 61
3580.54 59
3580.67 60
3580.81 65
3580.95 74
3581.09 86
3581.22 102
3581.36 120
3581.50 138
3581.63 156
3581.77 172
3581.91 185
3582.05 195
3582.18 201
3582.32 206
3582.46 209
3582.60 213
3582.73 217
3582.87 221
3583.01 226
3583.14 230
3583.28 234
3583.42 238
3583.56 243
3583.69 250
3583.83 260
3583.97 275
3584.10 293
3584.24 315
3584.38 339
3584.52 365
3584.65 391
3584.79 415
3584.93 436
3585.07 455
3585.20 472
3585.34 487
3585.48 500
3585.61 511
3585.75 521
3585.89 527
3586.03 529
3586.16 527
3586.30 519
3586.44 507
3586.57 492
3586.71 474
3586.85 456
3586.99 440
3587.12 426
3587.26 416
3587.40 409
3587.54 405
3587.67 405
3587.81 407
3587.95 410
3588.08 412
3588.22 412
3588.36 409
3588.50 404
3588.63 398
3588.77 394
3588.91 392
3589.05 394
3589.18 399
3589.32 407
3589.46 416
3589.60 424
3589.73 430
3589.87 432
3590.01 431
3590.14 427
3590.28 421
3590.42 416
3590.56 411
3590.69 408
3590.83 405
3590.97 402
3591.11 396
3591.24 386
3591.38 370
3591.52 348
3591.66 320
3591.79 290
3591.93 260
3592.07 231
3592.20 206
3592.34 186
3592.48 170
3592.62 158
3592.75 147
3592.89 139
3593.03 133
3593.17 130
3593.30 130
3593.44 134
3593.58 142
3593.72 153
3593.85 165
3593.99 177
3594.13 186
3594.27 194
3594.40 199
3594.54 203
3594.68 206
3594.82 209
3594.95 213
3595.09 216
3595.23 218
3595.36 219
3595.50 219
3595.64 221
3595.78 224
3595.91 231
3596.05 242
3596.19 257
3596.33 273
3596.46 289
3596.60 301
3596.74 309
3596.88 311
3597.01 309
3597.15 304
3597.29 297
3597.43 291
3597.56 286
3597.70 284
3597.84 282
3597.98 282
3598.11 282
3598.25 282
3598.39 284
3598.53 286
3598.66 289
3598.80 294
3598.94 300
3599.08 305
3599.21 308
3599.35 308
3599.49 305
3599.63 299
3599.76 291
3599.90 282
3600.04 274
3600.18 268
3600.31 265
3600.45 264
3600.59 264
3600.73 261
3600.86 255
3601.00 243
3601.14 225
3601.28 202
3601.41 177
3601.55 153
3601.69 133
3601.83 118
3601.96 109
3602.10 104
3602.24 101
3602.38 98
3602.51 93
3602.65 85
3602.79 77
3602.93 68
3603.07 63
3603.20 61
3603.34 64
3603.48 71
3603.62 80
3603.75 89
3603.89 96
3604.03 98
3604.17 95
3604.30 88
3604.44 79
3604.58 71
3604.72 67
3604.85 67
3604.99 72
3605.13 81
3605.27 92
3605.40 103
3605.54 110
3605.68 111
3605.82 107
3605.96 96
3606.09 80
3606.23 61
3606.37 42
3606.51 23
3606.64 6
3606.78 0
3606.92 0
3607.06 0
3607.19 0
3607.33 0
3607.47 0
3607.61 0
3607.74 0
3607.88 1
3608.02 11
3608.16 22
3608.30 32
3608.43 41
3608.57 48
3608.71 54
3608.85 57
3608.98 58
3609.12 56
3609.26 54
3609.40 51
3609.53 49
3609.67 47
3609.81 47
3609.95 49
3610.09 52
3610.22 56
3610.36 61
3610.50 68
3610.64 75
3610.77 82
3610.91 90
3611.05 97
3611.19 105
3611.32 112
3611.46 120
3611.60 128
3611.74 134
3611.88 139
3612.01 141
3612.15 140
3612.29 137
3612.43 133
3612.56 128
3612.70 124
3612.84 120
3612.98 118
3613.12 115
3613.25 112
3613.39 109
3613.53 104
3613.67 99
3613.80 94
3613.94 92
3614.08 92
3614.22 94
3614.36 99
3614.49 108
3614.63 118
3614.77 129
3614.91 139
3615.04 148
3615.18 155
3615.32 158
3615.46 157
3615.60 154
3615.73 151
3615.87 149
3616.01 150
3616.15 155
3616.28 163
3616.42 173
3616.56 182
3616.70 189
3616.84 191
3616.97 188
3617.11 182
3617.25 173
3617.39 163
3617.53 152
3617.66 142
3617.80 132
3617.94 123
3618.08 115
3618.21 107
3618.35 101
3618.49 95
3618.63 91
3618.77 88
3618.90 87
3619.04 87
3619.18 88
3619.32 91
3619.46 94
3619.59 98
3619.73 100
3619.87 100
3620.01 99
3620.15 96
3620.28 93
3620.42 89
3620.56 87
3620.70 87
3620.83 88
3620.97 91
3621.11 95
3621.25 100
3621.39 106
3621.52 111
3621.66 117
3621.80 122
3621.94 126
3622.08 129
3622.21 130
3622.35 130
3622.49 130
3622.63 129
3622.77 128
3622.90 127
3623.04 128
3623.18 129
3623.32 131
3623.46 134
3623.59 137
3623.73 140
3623.87 140
3624.01 138
3624.15 132
3624.28 121
3624.42 105
3624.56 86
3624.70 64
3624.84 40
3624.97 17
3625.11 0
3625.25 0
3625.39 0
3625.53 0
3625.66 0
3625.80 0
3625.94 0
3626.08 0
3626.22 2
3626.35 20
3626.49 37
3626.63 53
3626.77 65
3626.91 75
3627.04 80
3627.18 83
3627.32 82
3627.46 80
3627.60 78
3627.73 76
3627.87 75
3628.01 75
3628.15 76
3628.29 75
3628.42 74
3628.56 71
3628.70 66
3628.84 61
3628.98 56
3629.11 53
3629.25 51
3629.39 50
3629.53 51
3629.67 52
3629.81 54
3629.94 56
3630.08 58
3630.22 61
3630.36 67
3630.50 75
3630.63 85
3630.77 98
3630.91 112
3631.05 126
3631.19 140
3631.32 153
3631.46 163
3631.60 173
3631.74 181
3631.88 189
3632.01 198
3632.15 207
3632.29 216
3632.43 225
3632.57 233
3632.71 240
3632.84 243
3632.98 243
3633.12 239
3633.26 233
3633.40 224
3633.53 214
3633.67 205
3633.81 197
3633.95 190
3634.09 184
3634.23 179
3634.36 172
3634.50 164
3634.64 154
3634.78 142
3634.92 131
3635.05 119
3635.19 109
3635.33 101
3635.47 93
3635.61 85
3635.75 77
3635.88 67
3636.02 55
3636.16 42
3636.30 29
3636.44 17
3636.57 7
3636.71 1
3636.85 0
3636.99 0
3637.13 7
3637.27 18
3637.40 31
3637.54 46
3637.68 61
3637.82 74
3637.96 86
3638.10 97
3638.23 105
3638.37 112
3638.51 116
3638.65 115
3638.79 110
3638.92 101
3639.06 86
3639.20 70
3639.34 53
3639.48 40
3639.62 30
3639.75 27
3639.89 30
3640.03 38
3640.17 49
3640.31 60
3640.45 69
3640.58 75
3640.72 79
3640.86 80
3641.00 82
3641.14 86
3641.28 94
3641.41 106
3641.55 122
3641.69 140
3641.83 157
3641.97 172
3642.11 182
3642.24 187
3642.38 187
3642.52 182
3642.66 174
3642.80 163
3642.94 151
3643.07 141
3643.21 132
3643.35 125
3643.49 121
3643.63 118
3643.77 118
3643.90 120
3644.04 123
3644.18 129
3644.32 138
3644.46 151
3644.60 165
3644.73 180
3644.87 195
3645.01 208
3645.15 217
3645.29 224
3645.43 227
3645.56 227
3645.70 225
3645.84 222
3645.98 218
3646.12 216
3646.26 213
3646.39 212
3646.53 211
3646.67 209
3646.81 207
3646.95 204
3647.09 202
3647.23 200
3647.36 200
3647.50 203
3647.64 208
3647.78 213
3647.92 219
3648.06 223
3648.19 223
3648.33 221
3648.47 216
3648.61 211
3648.75 207
3648.89 205
3649.02 205
3649.16 209
3649.30 214
3649.44 221
3649.58 228
3649.72 236
3649.86 243
3649.99 252
3650.13 260
3650.27 269
3650.41 277
3650.55 284
3650.69 290
3650.82 295
3650.96 298
3651.10 298
3651.24 295
3651.38 288
3651.52 278
3651.66 266
3651.79 254
3651.93 243
3652.07 237
3652.21 236
3652.35 241
3652.49 249
3652.63 260
3652.76 271
3652.90 280
3653.04 286
3653.18 289
3653.32 290
3653.46 290
3653.60 291
3653.73 290
3653.87 289
3654.01 285
3654.15 279
3654.29 269
3654.43 257
3654.57 242
3654.70 225
3654.84 209
3654.98 195
3655.12 182
3655.26 171
3655.40 161
3655.54 151
3655.67 141
3655.81 132
3655.95 123
3656.09 116
3656.23 113
3656.37 113
3656.51 117
3656.64 124
3656.78 132
3656.92 139
3657.06 146
3657.20 151
3657.34 156
3657.48 162
3657.61 170
3657.75 178
3657.89 186
3658.03 192
3658.17 195
3658.31 193
3658.45 187
3658.58 180
3658.72 172
3658.86 167
3659.00 166
3659.14 170
3659.28 178
3659.42 188
3659.55 198
3659.69 206
3659.83 211
3659.97 211
3660.11 206
3660.25 197
3660.39 184
3660.53 168
3660.66 150
3660.80 131
3660.94 112
3661.08 94
3661.22 78
3661.36 64
3661.50 54
3661.64 48
3661.77 45
3661.91 45
3662.05 47
3662.19 51
3662.33 55
3662.47 58
3662.61 60
3662.74 60
3662.88 60
3663.02 60
3663.16 62
3663.30 66
3663.44 73
3663.58 82
3663.72 94
3663.85 108
3663.99 124
3664.13 141
3664.27 160
3664.41 178
3664.55 196
3664.69 211
3664.83 221
3664.96 225
3665.10 221
3665.24 211
3665.38 196
3665.52 177
3665.66 157
3665.80 139
3665.94 123
3666.07 112
3666.21 102
3666.35 95
3666.49 88
3666.63 81
3666.77 74
3666.91 67
3667.05 61
3667.18 59
3667.32 59
3667.46 63
3667.60 68
3667.74 74
3667.88 79
3668.02 82
3668.16 84
3668.30 83
3668.43 81
3668.57 79
3668.71 76
3668.85 72
3668.99 66
3669.13 59
3669.27 51
3669.41 42
3669.54 32
3669.68 23
3669.82 17
3669.96 15
3670.10 16
3670.24 21
3670.38 27
3670.52 36
3670.66 46
3670.79 55
3670.93 63
3671.07 70
3671.21 74
3671.35 74
3671.49 70
3671.63 62
3671.77 50
3671.91 38
3672.04 28
3672.18 22
3672.32 21
3672.46 25
3672.60 32
3672.74 40
3672.88 44
3673.02 44
3673.16 39
3673.29 30
3673.43 19
3673.57 9
3673.71 1
3673.85 0
3673.99 0
3674.13 0
3674.27 0
3674.41 3
3674.55 5
3674.68 6
3674.82 5
3674.96 2
3675.10 0
3675.24 0
3675.38 0
3675.52 0
3675.66 0
3675.80 0
3675.93 2
3676.07 11
3676.21 20
3676.35 26
3676.49 27
3676.63 24
3676.77 17
3676.91 8
3677.05 0
3677.19 0
3677.32 0
3677.46 0
3677.60 0
3677.74 6
3677.88 15
3678.02 23
3678.16 30
3678.30 33
3678.44 35
3678.58 34
3678.71 33
3678.85 32
3678.99 30
3679.13 29
3679.27 27
3679.41 26
3679.55 25
3679.69 25
3679.83 26
3679.97 30
3680.10 34
3680.24 40
3680.38 45
3680.52 47
3680.66 47
3680.80 42
3680.94 34
3681.08 24
3681.22 12
3681.36 2
3681.50 0
3681.63 0
3681.77 0
3681.91 0
3682.05 0
3682.19 5
3682.33 16
3682.47 28
3682.61 39
3682.75 46
3682.89 51
3683.03 52
3683.16 50
3683.30 48
3683.44 45
3683.58 42
3683.72 40
3683.86 39
3684.00 38
3684.14 36
3684.28 33
3684.42 30
3684.56 27
3684.69 24
3684.83 21
3684.97 20
3685.11 18
3685.25 16
3685.39 13
3685.53 7
3685.67 0
3685.81 0
3685.95 0
3686.09 0
3686.23 0
3686.36 0
3686.50 0
3686.64 1
3686.78 17
3686.92 34
3687.06 50
3687.20 63
3687.34 71
3687.48 75
3687.62 75
3687.76 73
3687.90 71
3688.03 71
3688.17 73
3688.31 78
3688.45 85
3688.59 93
3688.73 100
3688.87 105
3689.01 108
3689.15 110
3689.29 112
3689.43 114
3689.57 116
3689.70 120
3689.84 123
3689.98 127
3690.12 130
3690.26 134
3690.40 139
3690.54 146
3690.68 152
3690.82 158
3690.96 163
3691.10 165
3691.24 164
3691.38 160
3691.52 156
3691.65 152
3691.79 151
3691.93 152
3692.07 155
3692.21 159
3692.35 163
3692.49 165
3692.63 166
3692.77 164
3692.91 161
3693.05 155
3693.19 147
3693.33 137
3693.46 124
3693.60 109
3693.74 94
3693.88 79
3694.02 66
3694.16 57
3694.30 54
3694.44 56
3694.58 63
3694.72 74
3694.86 85
3695.00 94
3695.14 97
3695.28 93
3695.42 80
3695.55 60
3695.69 34
3695.83 8
3695.97 0
3696.11 0
3696.25 0
3696.39 0
3696.53 0
3696.67 0
3696.81 0
3696.95 3
3697.09 22
3697.23 39
3697.37 54
3697.51 64
3697.65 72
3697.78 77
3697.92 80
3698.06 84
3698.20 87
3698.34 91
3698.48 94
3698.62 96
3698.76 96
3698.90 94
3699.04 92
3699.18 91
3699.32 92
3699.46 96
3699.60 103
3699.74 110
3699.88 116
3700.01 118
3700.15 115
3700.29 108
3700.43 98
3700.57 88
3700.71 80
3700.85 75
3700.99 75
3701.13 79
3701.27 85
3701.41 92
3701.55 99
3701.69 104
3701.83 108
3701.97 112
3702.11 114
3702.25 115
3702.39 116
3702.52 116
3702.66 116
3702.80 114
3702.94 111
3703.08 108
3703.22 105
3703.36 102
3703.50 98
3703.64 95
3703.78 91
3703.92 87
3704.06 81
3704.20 72
3704.34 60
3704.48 47
3704.62 33
3704.76 18
3704.90 7
3705.04 0
3705.18 0
3705.31 0
3705.45 7
3705.59 19
3705.73 33
3705.87 50
3706.01 65
3706.15 78
3706.29 88
3706.43 94
3706.57 97
3706.71 96
3706.85 94
3706.99 91
3707.13 87
3707.27 84
3707.41 82
3707.55 79
3707.69 77
3707.83 74
3707.97 72
3708.11 70
3708.25 68
3708.38 67
3708.52 65
3708.66 64
3708.80 61
3708.94 58
3709.08 53
3709.22 48
3709.36 42
3709.50 36
3709.64 29
3709.78 22
3709.92 15
3710.06 8
3710.20 0
3710.34 0
3710.48 0
3710.62 0
3710.76 0
3710.90 0
3711.04 0
3711.18 0
3711.32 0
3711.46 8
3711.60 18
3711.74 27
3711.88 34
3712.01 40
3712.15 42
3712.29 41
3712.43 35
3712.57 26
3712.71 16
3712.85 6
3712.99 0
3713.13 0
3713.27 1
3713.41 13
3713.55 31
3713.69 55
3713.83 81
3713.97 109
3714.11 135
3714.25 157
3714.39 175
3714.53 188
3714.67 196
3714.81 198
3714.95 195
3715.09 189
3715.23 181
3715.37 171
3715.51 163
3715.65 158
3715.79 156
3715.93 156
3716.07 157
3716.21 157
3716.34 155
3716.48 151
3716.62 144
3716.76 136
3716.90 129
3717.04 124
3717.18 122
3717.32 122
3717.46 125
3717.60 128
3717.74 131
3717.88 134
3718.02 135
3718.16 135
3718.30 133
3718.44 131
3718.58 127
3718.72 125
3718.86 124
3719.00 127
3719.14 133
3719.28 141
3719.42 152
3719.56 162
3719.70 169
3719.84 173
3719.98 171
3720.12 166
3720.26 159
3720.40 152
3720.54 147
3720.68 144
3720.82 144
3720.96 144
3721.10 144
3721.24 141
3721.38 136
3721.52 129
3721.66 121
3721.80 114
3721.94 109
3722.08 106
3722.22 106
3722.36 109
3722.50 114
3722.64 122
3722.78 132
3722.92 144
3723.05 155
3723.19 166
3723.33 174
3723.47 177
3723.61 175
3723.75 169
3723.89 158
3724.03 145
3724.17 131
3724.31 117
3724.45 104
3724.59 95
3724.73 89
3724.87 87
3725.01 89
3725.15 98
3725.29 111
3725.43 130
3725.57 152
3725.71 175
3725.85 199
3725.99 221
3726.13 241
3726.27 257
3726.41 270
3726.55 280
3726.69 287
3726.83 291
3726.97 293
3727.11 291
3727.25 286
3727.39 278
3727.53 267
3727.67 254
3727.81 240
3727.95 225
3728.09 211
3728.23 197
3728.37 184
3728.51 173
3728.65 165
3728.79 160
3728.93 159
3729.07 160
3729.21 162
3729.35 165
3729.49 166
3729.63 163
3729.77 154
3729.91 141
3730.05 124
3730.19 106
3730.33 87
3730.47 72
3730.61 62
3730.75 56
3730.89 54
3731.03 55
3731.17 57
3731.31 59
3731.45 59
3731.59 58
3731.73 56
3731.87 56
3732.01 56
3732.15 57
3732.29 58
3732.43 60
3732.57 60
3732.71 59
3732.85 54
3732.99 46
3733.13 36
3733.27 25
3733.41 12
3733.55 0
3733.69 0
3733.83 0
3733.97 0
3734.11 0
3734.25 0
3734.39 0
3734.53 0
3734.67 0
3734.81 14
3734.95 31
3735.09 47
3735.23 61
3735.37 73
3735.51 82
3735.65 86
3735.79 86
3735.93 82
3736.07 75
3736.21 68
3736.35 61
3736.49 58
3736.63 59
3736.77 66
3736.91 77
3737.05 93
3737.19 110
3737.33 127
3737.47 142
3737.61 154
3737.75 163
3737.89 168
3738.03 170
3738.17 168
3738.31 163
3738.45 157
3738.59 149
3738.74 140
3738.88 133
3739.02 128
3739.16 128
3739.30 132
3739.44 140
3739.58 150
3739.72 162
3739.86 173
3740.00 183
3740.14 191
3740.28 197
3740.42 204
3740.56 210
3740.70 215
3740.84 219
3740.98 218
3741.12 212
3741.26 200
3741.40 182
3741.54 161
3741.68 140
3741.82 121
3741.96 108
3742.10 100
3742.24 99
3742.38 103
3742.52 111
3742.66 119
3742.80 127
3742.94 133
3743.08 138
3743.22 143
3743.36 147
3743.50 152
3743.64 158
3743.78 166
3743.92 173
3744.06 179
3744.20 183
3744.34 186
3744.48 188
3744.62 191
3744.76 196
3744.90 204
3745.04 214
3745.18 226
3745.32 237
3745.47 244
3745.61 248
3745.75 247
3745.89 243
3746.03 237
3746.17 229
3746.31 221
3746.45 214
3746.59 206
3746.73 199
3746.87 192
3747.01 186
3747.15 181
3747.29 178
3747.43 178
3747.57 180
3747.71 185
3747.85 192
3747.99 198
3748.13 203
3748.27 203
3748.41 200
3748.55 191
3748.69 179
3748.83 165
3748.97 150
3749.11 136
3749.25 125
3749.39 117
3749.53 113
3749.67 112
3749.81 115
3749.96 121
3750.10 130
3750.24 140
3750.38 151
3750.52 160
3750.66 167
3750.80 170
3750.94 170
3751.08 167
3751.22 162
3751.36 159
3751.50 158
3751.64 162
3751.78 169
3751.92 181
3752.06 195
3752.20 210
3752.34 222
3752.48 231
3752.62 234
3752.76 232
3752.90 226
3753.04 219
3753.18 211
3753.32 206
3753.47 205
3753.61 206
3753.75 208
3753.89 210
3754.03 211
3754.17 209
3754.31 206
3754.45 202
3754.59 200
3754.73 201
3754.87 205
3755.01 213
3755.15 224
3755.29 234
3755.43 243
3755.57 248
3755.71 249
3755.85 246
3755.99 240
3756.13 232
3756.27 224
3756.41 217
3756.56 213
3756.70 213
3756.84 218
3756.98 229
3757.12 245
3757.26 265
3757.40 287
3757.54 308
3757.68 326
3757.82 339
3757.96 346
3758.10 347
3758.24 343
3758.38 335
3758.52 325
3758.66 315
3758.80 305
3758.94 295
3759.08 287
3759.22 280
3759.37 274
3759.51 269
3759.65 263
3759.79 256
3759.93 247
3760.07 236
3760.21 225
3760.35 214
3760.49 205
3760.63 200
3760.77 199
3760.91 201
3761.05 207
3761.19 212
3761.33 216
3761.47 219
3761.61 219
3761.75 217
3761.90 215
3762.04 214
3762.18 214
3762.32 214
3762.46 214
3762.60 212
3762.74 206
3762.88 196
3763.02 182
3763.16 166
3763.30 148
3763.44 130
3763.58 115
3763.72 102
3763.86 92
3764.00 85
3764.14 81
3764.29 79
3764.43 79
3764.57 82
3764.71 87
3764.85 92
3764.99 98
3765.13 102
3765.27 106
3765.41 107
3765.55 107
3765.69 103
3765.83 98
3765.97 90
3766.11 80
3766.25 70
3766.40 59
3766.54 48
3766.68 39
3766.82 32
3766.96 28
3767.10 26
3767.24 25
3767.38 27
3767.52 29
3767.66 31
3767.80 32
3767.94 31
3768.08 26
3768.22 20
3768.36 11
3768.51 3
3768.65 0
3768.79 0
3768.93 0
3769.07 0
3769.21 0
3769.35 1
3769.49 5
3769.63 6
3769.77 6
3769.91 4
3770.05 2
3770.19 1
3770.34 1
3770.48 4
3770.62 8
3770.76 13
3770.90 19
3771.04 24
3771.18 27
3771.32 28
3771.46 28
3771.60 24
3771.74 19
3771.88 11
3772.02 1
3772.16 0
3772.31 0
3772.45 0
3772.59 0
3772.73 0
3772.87 0
3773.01 12
3773.15 33
3773.29 54
3773.43 71
3773.57 80
3773.71 81
3773.85 75
3774.00 64
3774.14 50
3774.28 37
3774.42 26
3774.56 17
3774.70 9
3774.84 2
3774.98 0
3775.12 0
3775.26 0
3775.40 0
3775.54 0
3775.69 0
3775.83 0
3775.97 0
3776.11 15
3776.25 28
3776.39 38
3776.53 42
3776.67 42
3776.81 38
3776.95 31
3777.09 24
3777.23 19
3777.38 17
3777.52 16
3777.66 17
3777.80 18
3777.94 17
3778.08 15
3778.22 11
3778.36 5
3778.50 0
3778.64 0
3778.78 0
3778.93 0
3779.07 0
3779.21 2
3779.35 7
3779.49 11
3779.63 14
3779.77 16
3779.91 20
3780.05 24
3780.19 30
3780.33 36
3780.48 42
3780.62 47
3780.76 50
3780.90 51
3781.04 51
3781.18 52
3781.32 54
3781.46 57
3781.60 61
3781.74 64
3781.88 65
3782.03 64
3782.17 61
3782.31 56
3782.45 51
3782.59 48
3782.73 47
3782.87 50
3783.01 56
3783.15 65
3783.29 76
3783.44 86
3783.58 96
3783.72 104
3783.86 111
3784.00 115
3784.14 119
3784.28 121
3784.42 121
3784.56 120
3784.70 116
3784.85 111
3784.99 103
3785.13 92
3785.27 79
3785.41 66
3785.55 53
3785.69 42
3785.83 34
3785.97 29
3786.11 27
3786.26 28
3786.40 32
3786.54 37
3786.68 44
3786.82 50
3786.96 58
3787.10 66
3787.24 74
3787.38 83
3787.52 91
3787.67 100
3787.81 108
3787.95 116
3788.09 123
3788.23 128
3788.37 130
3788.51 130
3788.65 127
3788.79 122
3788.94 115
3789.08 108
3789.22 102
3789.36 97
3789.50 94
3789.64 92
3789.78 89
3789.92 84
3790.06 77
3790.21 68
3790.35 59
3790.49 52
3790.63 48
3790.77 49
3790.91 56
3791.05 69
3791.19 85
3791.33 105
3791.48 124
3791.62 141
3791.76 156
3791.90 166
3792.04 171
3792.18 171
3792.32 167
3792.46 161
3792.60 153
3792.75 146
3792.89 140
3793.03 136
3793.17 134
3793.31 136
3793.45 140
3793.59 147
3793.73 154
3793.88 161
3794.02 167
3794.16 170
3794.30 169
3794.44 164
3794.58 155
3794.72 143
3794.86 131
3795.00 120
3795.15 113
3795.29 112
3795.43 118
3795.57 129
3795.71 146
3795.85 164
3795.99 183
3796.13 200
3796.28 214
3796.42 224
3796.56 231
3796.70 235
3796.84 236
3796.98 234
3797.12 230
3797.26 222
3797.41 212
3797.55 199
3797.69 184
3797.83 167
3797.97 150
3798.11 134
3798.25 119
3798.39 106
3798.54 96
3798.68 88
3798.82 83
3798.96 79
3799.10 76
3799.24 75
3799.38 73
3799.52 72
3799.67 71
3799.81 71
3799.95 74
3800.09 77
3800.23 82
3800.37 87
3800.51 92
3800.65 97
3800.80 102
3800.94 107
3801.08 113
3801.22 120
3801.36 129
3801.50 139
3801.64 147
3801.79 153
3801.93 156
3802.07 156
3802.21 153
3802.35 148
3802.49 144
3802.63 141
3802.77 139
3802.92 137
3803.06 137
3803.20 137
3803.34 137
3803.48 140
3803.62 144
3803.76 151
3803.91 161
3804.05 173
3804.19 185
3804.33 197
3804.47 206
3804.61 212
3804.75 214
3804.90 215
3805.04 214
3805.18 214
3805.32 215
3805.46 217
3805.60 220
3805.74 223
3805.89 226
3806.03 228
3806.17 228
3806.31 227
3806.45 226
3806.59 224
3806.73 222
3806.87 221
3807.02 221
3807.16 222
3807.30 226
3807.44 231
3807.58 237
3807.72 242
3807.86 246
3808.01 248
3808.15 246
3808.29 241
3808.43 233
3808.57 222
3808.71 209
3808.86 195
3809.00 180
3809.14 166
3809.28 153
3809.42 141
3809.56 133
3809.70 127
3809.85 124
3809.99 123
3810.13 123
3810.27 124
3810.41 125
3810.55 124
3810.69 121
3810.84 117
3810.98 110
3811.12 101
3811.26 90
3811.40 78
3811.54 65
3811.68 52
3811.83 39
3811.97 26
3812.11 14
3812.25 3
3812.39 0
3812.53 0
3812.68 0
3812.82 0
3812.96 0
3813.10 0
3813.24 0
3813.38 0
3813.52 8
3813.67 16
3813.81 24
3813.95 28
3814.09 30
3814.23 29
3814.37 26
3814.52 23
3814.66 18
3814.80 14
3814.94 11
3815.08 10
3815.22 10
3815.36 11
3815.51 11
3815.65 11
3815.79 8
3815.93 3
3816.07 0
3816.21 0
3816.36 0
3816.50 0
3816.64 0
3816.78 0
3816.92 1
3817.06 12
3817.21 21
3817.35 26
3817.49 28
3817.63 26
3817.77 22
3817.91 18
3818.06 15
3818.20 12
3818.34 13
3818.48 14
3818.62 16
3818.76 19
3818.91 21
3819.05 24
3819.19 26
3819.33 28
3819.47 31
3819.61 34
3819.76 38
3819.90 42
3820.04 47
3820.18 55
3820.32 65
3820.46 80
3820.61 98
3820.75 121
3820.89 145
3821.03 169
3821.17 191
3821.31 208
3821.46 220
3821.60 226
3821.74 229
3821.88 228
3822.02 227
3822.16 223
3822.31 219
3822.45 212
3822.59 203
3822.73 191
3822.87 177
3823.01 163
3823.16 151
3823.30 143
3823.44 140
3823.58 144
3823.72 153
3823.86 165
3824.01 178
3824.15 188
3824.29 195
3824.43 196
3824.57 193
3824.71 185
3824.86 175
3825.00 166
3825.14 157
3825.28 149
3825.42 143
3825.57 137
3825.71 131
3825.85 125
3825.99 119
3826.13 115
3826.27 113
3826.42 113
3826.56 113
3826.70 111
3826.84 108
3826.98 101
3827.13 90
3827.27 77
3827.41 61
3827.55 45
3827.69 31
3827.83 20
3827.98 13
3828.12 11
3828.26 14
3828.40 21
3828.54 32
3828.69 43
3828.83 52
3828.97 57
3829.11 57
3829.25 53
3829.39 44
3829.54 35
3829.68 27
3829.82 22
3829.96 22
3830.10 26
3830.25 33
3830.39 42
3830.53 51
3830.67 59
3830.81 66
3830.95 71
3831.10 74
3831.24 75
3831.38 75
3831.52 73
3831.66 69
3831.81 63
3831.95 56
3832.09 46
3832.23 36
3832.37 26
3832.52 16
3832.66 7
3832.80 1
3832.94 0
3833.08 0
3833.22 0
3833.37 0
3833.51 0
3833.65 0
3833.79 0
3833.93 0
3834.08 0
3834.22 9
3834.36 25
3834.50 45
3834.64 69
3834.79 95
3834.93 122
3835.07 150
3835.21 176
3835.35 200
3835.50 222
3835.64 242
3835.78 258
3835.92 272
3836.06 281
3836.21 287
3836.35 287
3836.49 282
3836.63 270
3836.77 254
3836.92 232
3837.06 208
3837.20 183
3837.34 159
3837.48 139
3837.63 124
3837.77 115
3837.91 112
3838.05 115
3838.19 119
3838.34 125
3838.48 130
3838.62 133
3838.76 135
3838.90 136
3839.05 138
3839.19 139
3839.33 141
3839.47 141
3839.61 139
3839.76 135
3839.90 130
3840.04 125
3840.18 123
3840.32 124
3840.47 130
3840.61 139
3840.75 150
3840.89 161
3841.03 171
3841.18 177
3841.32 179
3841.46 180
3841.60 179
3841.74 179
3841.89 178
3842.03 177
3842.17 173
3842.31 164
3842.45 150
3842.60 130
3842.74 106
3842.88 81
3843.02 59
3843.17 44
3843.31 39
3843.45 42
3843.59 55
3843.73 74
3843.88 95
3844.02 117
3844.16 135
3844.30 148
3844.44 156
3844.59 156
3844.73 151
3844.87 141
3845.01 128
3845.15 116
3845.30 108
3845.44 107
3845.58 114
3845.72 130
3845.87 155
3846.01 186
3846.15 220
3846.29 254
3846.43 284
3846.58 309
3846.72 329
3846.86 342
3847.00 350
3847.14 354
3847.29 354
3847.43 352
3847.57 348
3847.71 343
3847.86 337
3848.00 331
3848.14 325
3848.28 320
3848.42 316
3848.57 314
3848.71 315
3848.85 321
3848.99 330
3849.14 344
3849.28 360
3849.42 377
3849.56 394
3849.70 407
3849.85 417
3849.99 421
3850.13 422
3850.27 418
3850.42 412
3850.56 405
3850.70 396
3850.84 388
3850.98 379
3851.13 369
3851.27 360
3851.41 349
3851.55 339
3851.70 328
3851.84 317
3851.98 305
3852.12 294
3852.26 284
3852.41 277
3852.55 272
3852.69 270
3852.83 270
3852.98 268
3853.12 265
3853.26 257
3853.40 246
3853.54 231
3853.69 213
3853.83 196
3853.97 182
3854.11 171
3854.26 163
3854.40 160
3854.54 159
3854.68 160
3854.83 161
3854.97 161
3855.11 160
3855.25 157
3855.39 152
3855.54 146
3855.68 141
3855.82 139
3855.96 140
3856.11 145
3856.25 153
3856.39 162
3856.53 171
3856.68 180
3856.82 189
3856.96 199
3857.10 211
3857.25 223
3857.39 236
3857.53 248
3857.67 256
3857.81 261
3857.96 261
3858.10 258
3858.24 252
3858.38 247
3858.53 242
3858.67 237
3858.81 231
3858.95 223
3859.10 213
3859.24 201
3859.38 188
3859.52 176
3859.67 166
3859.81 160
3859.95 157
3860.09 159
3860.24 163
3860.38 168
3860.52 174
3860.66 179
3860.81 183
3860.95 184
3861.09 181
3861.23 177
3861.37 169
3861.52 161
3861.66 153
3861.80 147
3861.94 145
3862.09 147
3862.23 153
3862.37 162
3862.51 171
3862.66 180
3862.80 188
3862.94 195
3863.08 203
3863.23 212
3863.37 222
3863.51 234
3863.65 245
3863.80 253
3863.94 256
3864.08 253
3864.22 242
3864.37 226
3864.51 206
3864.65 186
3864.79 168
3864.94 154
3865.08 146
3865.22 144
3865.36 146
3865.51 151
3865.65 157
3865.79 162
3865.93 166
3866.08 169
3866.22 171
3866.36 173
3866.50 175
3866.65 177
3866.79 180
3866.93 183
3867.07 185
3867.22 186
3867.36 184
3867.50 179
3867.64 172
3867.79 164
3867.93 156
3868.07 150
3868.21 148
3868.36 149
3868.50 155
3868.64 164
3868.78 175
3868.93 187
3869.07 199
3869.21 209
3869.36 215
3869.50 218
3869.64 216
3869.78 212
3869.93 204
3870.07 194
3870.21 183
3870.35 174
3870.50 165
3870.64 157
3870.78 150
3870.92 142
3871.07 132
3871.21 121
3871.35 107
3871.49 94
3871.64 81
3871.78 71
3871.92 63
3872.06 60
3872.21 61
3872.35 66
3872.49 74
3872.64 86
3872.78 101
3872.92 117
3873.06 135
3873.21 152
3873.35 169
3873.49 182
3873.63 193
3873.78 201
3873.92 206
3874.06 207
3874.20 206
3874.35 204
3874.49 201
3874.63 197
3874.77 193
3874.92 189
3875.06 185
3875.20 180
3875.35 176
3875.49 172
3875.63 167
3875.77 162
3875.92 158
3876.06 155
3876.20 153
3876.34 152
3876.49 151
3876.63 150
3876.77 148
3876.92 146
3877.06 143
3877.20 140
3877.34 138
3877.49 136
3877.63 135
3877.77 133
3877.91 130
3878.06 124
3878.20 117
3878.34 107
3878.49 96
3878.63 85
3878.77 76
3878.91 68
3879.06 61
3879.20 56
3879.34 52
3879.48 48
3879.63 46
3879.77 45
3879.91 46
3880.06 49
3880.20 55
3880.34 63
3880.48 71
3880.63 79
3880.77 87
3880.91 94
3881.06 100
3881.20 105
3881.34 110
3881.48 114
3881.63 118
3881.77 121
3881.91 123
3882.05 123
3882.20 122
3882.34 120
3882.48 116
3882.63 111
3882.77 105
3882.91 101
3883.05 98
3883.20 99
3883.34 103
3883.48 109
3883.63 114
3883.77 118
3883.91 118
3884.05 114
3884.20 106
3884.34 96
3884.48 88
3884.63 84
3884.77 84
3884.91 89
3885.05 96
3885.20 103
3885.34 109
3885.48 112
3885.63 113
3885.77 112
3885.91 111
3886.05 111
3886.20 114
3886.34 118
3886.48 124
3886.63 130
3886.77 136
3886.91 142
3887.06 148
3887.20 156
3887.34 165
3887.48 176
3887.63 188
3887.77 200
3887.91 211
3888.06 221
3888.20 227
3888.34 232
3888.48 235
3888.63 238
3888.77 243
3888.91 249
3889.06 258
3889.20 268
3889.34 277
3889.48 286
3889.63 292
3889.77 294
3889.91 292
3890.06 286
3890.20 276
3890.34 263
3890.49 248
3890.63 232
3890.77 216
3890.91 202
3891.06 191
3891.20 183
3891.34 178
3891.49 173
3891.63 168
3891.77 161
3891.92 152
3892.06 140
3892.20 127
3892.34 117
3892.49 112
3892.63 114
3892.77 121
3892.92 133
3893.06 146
3893.20 157
3893.35 163
3893.49 165
3893.63 161
3893.77 155
3893.92 148
3894.06 143
3894.20 140
3894.35 141
3894.49 144
3894.63 148
3894.78 152
3894.92 155
3895.06 155
3895.20 152
3895.35 144
3895.49 133
3895.63 119
3895.78 104
3895.92 90
3896.06 80
3896.21 75
3896.35 75
3896.49 79
3896.64 87
3896.78 94
3896.92 100
3897.06 101
3897.21 98
3897.35 90
3897.49 79
3897.64 66
3897.78 55
3897.92 46
3898.07 40
3898.21 36
3898.35 33
3898.50 29
3898.64 24
3898.78 17
3898.93 10
3899.07 5
3899.21 4
3899.35 9
3899.50 20
3899.64 36
3899.78 56
3899.93 77
3900.07 97
3900.21 112
3900.36 122
3900.50 126
3900.64 126
3900.79 121
3900.93 113
3901.07 104
3901.22 94
3901.36 86
3901.50 80
3901.65 76
3901.79 75
3901.93 76
3902.07 78
3902.22 81
3902.36 85
3902.50 89
3902.65 93
3902.79 98
3902.93 103
3903.08 107
3903.22 111
3903.36 113
3903.51 113
3903.65 110
3903.79 105
3903.94 98
3904.08 91
3904.22 86
3904.37 82
3904.51 80
3904.65 83
3904.80 88
3904.94 95
3905.08 102
3905.23 109
3905.37 113
3905.51 115
3905.65 114
3905.80 111
3905.94 107
3906.08 103
3906.23 100
3906.37 100
3906.51 103
3906.66 108
3906.80 116
3906.94 125
3907.09 134
3907.23 142
3907.37 149
3907.52 153
3907.66 156
3907.80 158
3907.95 159
3908.09 160
3908.23 161
3908.38 161
3908.52 159
3908.66 155
3908.81 148
3908.95 140
3909.09 131
3909.24 123
3909.38 115
3909.52 108
3909.67 102
3909.81 97
3909.95 92
3910.10 88
3910.24 85
3910.38 84
3910.53 82
3910.67 80
3910.81 76
3910.96 71
3911.10 62
3911.24 52
3911.39 40
3911.53 29
3911.67 19
3911.82 12
3911.96 6
3912.10 1
3912.25 0
3912.39 0
3912.53 0
3912.68 0
3912.82 0
3912.96 0
3913.11 0
3913.25 0
3913.39 0
3913.54 4
3913.68 18
3913.82 31
3913.97 43
3914.11 52
3914.25 61
3914.40 68
3914.54 77
3914.68 87
3914.83 99
3914.97 114
3915.11 129
3915.26 143
3915.40 157
3915.55 169
3915.69 178
3915.83 187
3915.98 194
3916.12 201
3916.26 206
3916.41 209
3916.55 210
3916.69 207
3916.84 203
3916.98 197
3917.12 191
3917.27 186
3917.41 185
3917.55 186
3917.70 189
3917.84 194
3917.98 199
3918.13 202
3918.27 203
3918.41 200
3918.56 195
3918.70 188
3918.84 179
3918.99 169
3919.13 159
3919.28 149
3919.42 138
3919.56 125
3919.71 113
3919.85 100
3919.99 87
3920.14 77
3920.28 70
3920.42 66
3920.57 64
3920.71 63
3920.85 61
3921.00 59
3921.14 55
3921.28 50
3921.43 45
3921.57 42
3921.72 41
3921.86 42
3922.00 44
3922.15 45
3922.29 46
3922.43 45
3922.58 44
3922.72 45
3922.86 48
3923.01 56
3923.15 69
3923.29 85
3923.44 100
3923.58 113
3923.72 120
3923.87 119
3924.01 113
3924.16 102
3924.30 89
3924.44 80
3924.59 74
3924.73 74
3924.87 76
3925.02 81
3925.16 85
3925.30 88
3925.45 88
3925.59 85
3925.74 81
3925.88 76
3926.02 71
3926.17 64
3926.31 56
3926.45 47
3926.60 37
3926.74 26
3926.88 16
3927.03 7
3927.17 0
3927.32 0
3927.46 0
3927.60 0
3927.75 0
3927.89 0
3928.03 0
3928.18 0
3928.32 0
3928.46 0
3928.61 6
3928.75 21
3928.90 36
3929.04 51
3929.18 65
3929.33 77
3929.47 89
3929.61 99
3929.76 108
3929.90 117
3930.04 125
3930.19 132
3930.33 136
3930.48 138
3930.62 137
3930.76 131
3930.91 122
3931.05 109
3931.19 94
3931.34 79
3931.48 65
3931.63 54
3931.77 44
3931.91 38
3932.06 35
3932.20 34
3932.34 36
3932.49 39
3932.63 44
3932.78 49
3932.92 54
3933.06 59
3933.21 63
3933.35 66
3933.49 69
3933.64 69
3933.78 68
3933.93 66
3934.07 60
3934.21 53
3934.36 44
3934.50 33
3934.64 22
3934.79 12
3934.93 4
3935.08 0
3935.22 0
3935.36 0
3935.51 3
3935.65 8
3935.79 14
3935.94 20
3936.08 27
3936.23 34
3936.37 43
3936.51 52
3936.66 61
3936.80 68
3936.95 71
3937.09 69
3937.23 62
3937.38 52
3937.52 43
3937.66 37
3937.81 36
3937.95 42
3938.10 55
3938.24 73
3938.38 94
3938.53 114
3938.67 131
3938.82 147
3938.96 160
3939.10 170
3939.25 180
3939.39 189
3939.53 197
3939.68 204
3939.82 210
3939.97 214
3940.11 216
3940.25 217
3940.40 216
3940.54 213
3940.69 209
3940.83 202
3940.97 192
3941.12 180
3941.26 166
3941.40 153
3941.55 141
3941.69 130
3941.84 120
3941.98 112
3942.12 104
3942.27 97
3942.41 91
3942.56 86
3942.70 85
3942.84 89
3942.99 99
3943.13 114
3943.28 135
3943.42 160
3943.56 186
3943.71 211
3943.85 233
3944.00 251
3944.14 264
3944.28 272
3944.43 275
3944.57 274
3944.72 268
3944.86 257
3945.00 241
3945.15 220
3945.29 195
3945.44 167
3945.58 139
3945.72 113
3945.87 92
3946.01 76
3946.16 66
3946.30 60
3946.44 58
3946.59 59
3946.73 61
3946.88 66
3947.02 73
3947.16 84
3947.31 98
3947.45 113
3947.60 128
3947.74 140
3947.88 147
3948.03 152
3948.17 153
3948.32 152
3948.46 151
3948.60 150
3948.75 148
3948.89 145
3949.04 138
3949.18 128
3949.32 114
3949.47 100
3949.61 89
3949.76 82
3949.90 81
3950.04 88
3950.19 101
3950.33 118
3950.48 134
3950.62 147
3950.76 155
3950.91 157
3951.05 153
3951.20 144
3951.34 133
3951.48 122
3951.63 114
3951.77 109
3951.92 110
3952.06 114
3952.20 122
3952.35 132
3952.49 142
3952.64 151
3952.78 157
3952.93 159
3953.07 158
3953.21 155
3953.36 149
3953.50 141
3953.65 132
3953.79 123
3953.93 111
3954.08 100
3954.22 87
3954.37 76
3954.51 66
3954.66 58
3954.80 54
3954.94 53
3955.09 54
3955.23 58
3955.38 63
3955.52 69
3955.66 75
3955.81 82
3955.95 88
3956.10 93
3956.24 95
3956.38 94
3956.53 90
3956.67 83
3956.82 75
3956.96 68
3957.11 65
3957.25 66
3957.39 71
3957.54 80
3957.68 88
3957.83 95
3957.97 97
3958.12 95
3958.26 89
3958.40 79
3958.55 69
3958.69 58
3958.84 48
3958.98 41
3959.12 37
3959.27 36
3959.41 39
3959.56 48
3959.70 61
3959.85 78
3959.99 98
3960.13 117
3960.28 133
3960.42 143
3960.57 144
3960.71 138
3960.86 125
3961.00 107
3961.14 88
3961.29 71
3961.43 55
3961.58 44
3961.72 35
3961.87 29
3962.01 23
3962.15 18
3962.30 13
3962.44 9
3962.59 6
3962.73 3
3962.88 1
3963.02 0
3963.16 0
3963.31 0
3963.45 0
3963.60 0
3963.74 0
3963.89 0
3964.03 1
3964.17 13
3964.32 25
3964.46 38
3964.61 48
3964.75 57
3964.90 64
3965.04 70
3965.18 75
3965.33 79
3965.47 83
3965.62 86
3965.76 88
3965.91 90
3966.05 93
3966.19 99
3966.34 107
3966.48 117
3966.63 125
3966.77 129
3966.92 128
3967.06 119
3967.21 104
3967.35 85
3967.49 65
3967.64 48
3967.78 36
3967.93 30
3968.07 30
3968.22 33
3968.36 39
3968.50 45
3968.65 52
3968.79 59
3968.94 68
3969.08 79
3969.23 91
3969.37 106
3969.52 120
3969.66 134
3969.80 146
3969.95 157
3970.09 167
3970.24 175
3970.38 180
3970.53 183
3970.67 182
3970.82 176
3970.96 166
3971.10 153
3971.25 139
3971.39 127
3971.54 117
3971.68 112
3971.83 109
3971.97 110
3972.12 113
3972.26 117
3972.40 122
3972.55 129
3972.69 137
3972.84 146
3972.98 155
3973.13 164
3973.27 171
3973.42 176
3973.56 178
3973.70 177
3973.85 173
3973.99 168
3974.14 163
3974.28 157
3974.43 152
3974.57 148
3974.72 143
3974.86 137
3975.01 129
3975.15 119
3975.29 109
3975.44 99
3975.58 91
3975.73 86
3975.87 85
3976.02 88
3976.16 93
3976.31 99
3976.45 105
3976.60 110
3976.74 114
3976.88 118
3977.03 123
3977.17 130
3977.32 140
3977.46 152
3977.61 165
3977.75 179
3977.90 191
3978.04 199
3978.19 202
3978.33 199
3978.47 191
3978.62 178
3978.76 163
3978.91 147
3979.05 132
3979.20 121
3979.34 115
3979.49 113
3979.63 115
3979.78 121
3979.92 129
3980.07 138
3980.21 145
3980.35 152
3980.50 156
3980.64 157
3980.79 155
3980.93 149
3981.08 138
3981.22 123
3981.37 103
3981.51 80
3981.66 55
3981.80 31
3981.95 10
3982.09 0
3982.23 0
3982.38 0
3982.52 0
3982.67 0
3982.81 0
3982.96 0
3983.10 0
3983.25 9
3983.39 23
3983.54 34
3983.68 41
3983.83 43
3983.97 42
3984.12 41
3984.26 41
3984.40 45
3984.55 51
3984.69 58
3984.84 65
3984.98 71
3985.13 74
3985.27 75
3985.42 74
3985.56 72
3985.71 69
3985.85 65
3986.00 60
3986.14 52
3986.29 45
3986.43 39
3986.58 36
3986.72 37
3986.86 43
3987.01 52
3987.15 63
3987.30 74
3987.44 80
3987.59 82
3987.73 80
3987.88 74
3988.02 67
3988.17 60
3988.31 55
3988.46 53
3988.60 55
3988.75 61
3988.89 70
3989.04 81
3989.18 94
3989.33 108
3989.47 122
3989.61 135
3989.76 145
3989.90 154
3990.05 160
3990.19 163
3990.34 163
3990.48 161
3990.63 154
3990.77 145
3990.92 133
3991.06 119
3991.21 105
3991.35 94
3991.50 85
3991.64 81
3991.79 82
3991.93 86
3992.08 92
3992.22 101
3992.37 109
3992.51 118
3992.66 125
3992.80 131
3992.95 135
3993.09 138
3993.24 138
3993.38 137
3993.52 134
3993.67 129
3993.81 123
3993.96 115
3994.10 106
3994.25 97
3994.39 90
3994.54 86
3994.68 86
3994.83 90
3994.97 96
3995.12 103
3995.26 109
3995.41 113
3995.55 113
3995.70 109
3995.84 102
3995.99 94
3996.13 85
3996.28 75
3996.42 65
3996.57 54
3996.71 44
3996.86 35
3997.00 28
3997.15 23
3997.29 21
3997.44 20
3997.58 20
3997.73 19
3997.87 17
3998.02 14
3998.16 10
3998.31 6
3998.45 4
3998.60 5
3998.74 9
3998.89 16
3999.03 23
3999.18 31
3999.32 37
3999.47 42
3999.61 45
3999.76 46
3999.90 46
4000.05 43
4000.19 38
4000.34 32
4000.48 26
4000.63 19
4000.77 15
4000.92 14
4001.06 18
4001.21 26
4001.35 39
4001.50 53
4001.64 68
4001.79 82
4001.93 93
4002.08 102
4002.22 108
4002.37 113
4002.51 119
4002.66 124
4002.80 129
4002.95 133
4003.09 134
4003.24 131
4003.38 124
4003.53 114
4003.67 102
4003.82 90
4003.96 79
4004.11 72
4004.25 66
4004.40 63
4004.54 60
4004.69 57
4004.83 52
4004.98 47
4005.12 40
4005.27 34
4005.41 29
4005.56 26
4005.70 26
4005.85 30
4005.99 36
4006.14 45
4006.28 54
4006.43 64
4006.57 74
4006.72 82
4006.86 87
4007.01 89
4007.15 87
4007.30 80
4007.44 70
4007.59 57
4007.73 43
4007.88 30
4008.02 20
4008.17 14
4008.31 11
4008.46 12
4008.60 16
4008.75 21
4008.89 25
4009.04 29
4009.18 32
4009.33 33
4009.47 32
4009.62 28
4009.76 24
4009.91 18
4010.06 13
4010.20 9
4010.35 6
4010.49 6
4010.64 7
4010.78 10
4010.93 12
4011.07 12
4011.22 9
4011.36 5
4011.51 0
4011.65 0
4011.80 0
4011.94 0
4012.09 0
4012.23 0
4012.38 0
4012.52 8
4012.67 18
4012.81 28
4012.96 37
4013.10 44
4013.25 49
4013.39 53
4013.54 56
4013.68 57
4013.83 58
4013.98 58
4014.12 58
4014.27 58
4014.41 59
4014.56 61
4014.70 65
4014.85 68
4014.99 71
4015.14 73
4015.28 74
4015.43 74
4015.57 74
4015.72 75
4015.86 77
4016.01 81
4016.15 88
4016.30 95
4016.44 102
4016.59 108
4016.73 113
4016.88 116
4017.03 117
4017.17 116
4017.32 113
4017.46 109
4017.61 104
4017.75 99
4017.90 94
4018.04 91
4018.19 89
4018.33 91
4018.48 94
4018.62 99
4018.77 104
4018.91 108
4019.06 111
4019.20 110
4019.35 107
4019.50 102
4019.64 95
4019.79 87
4019.93 77
4020.08 67
4020.22 57
4020.37 47
4020.51 38
4020.66 31
4020.80 28
4020.95 28
4021.09 31
4021.24 36
4021.38 41
4021.53 44
4021.68 46
4021.82 46
4021.97 45
4022.11 44
4022.26 45
4022.40 48
4022.55 52
4022.69 56
4022.84 59
4022.98 60
4023.13 58
4023.27 55
4023.42 50
4023.57 46
4023.71 43
4023.86 41
4024.00 42
4024.15 44
4024.29 46
4024.44 46
4024.58 44
4024.73 39
4024.87 31
4025.02 21
4025.17 12
4025.31 4
4025.46 0
4025.60 0
4025.75 0
4025.89 0
4026.04 0
4026.18 0
4026.33 0
4026.47 0
4026.62 0
4026.76 0
4026.91 6
4027.06 18
4027.20 31
4027.35 42
4027.49 51
4027.64 55
4027.78 57
4027.93 58
4028.07 60
4028.22 64
4028.37 71
4028.51 81
4028.66 92
4028.80 102
4028.95 109
4029.09 113
4029.24 115
4029.38 118
4029.53 121
4029.67 127
4029.82 135
4029.97 144
4030.11 152
4030.26 157
4030.40 157
4030.55 153
4030.69 146
4030.84 136
4030.98 125
4031.13 115
4031.28 106
4031.42 97
4031.57 90
4031.71 85
4031.86 81
4032.00 80
4032.15 80
4032.29 83
4032.44 87
4032.59 91
4032.73 96
4032.88 99
4033.02 100
4033.17 100
4033.31 98
4033.46 94
4033.60 88
4033.75 82
4033.90 76
4034.04 72
4034.19 70
4034.33 71
4034.48 75
4034.62 81
4034.77 90
4034.91 99
4035.06 108
4035.21 115
4035.35 119
4035.50 120
4035.64 117
4035.79 111
4035.93 103
4036.08 94
4036.22 86
4036.37 81
4036.52 80
4036.66 81
4036.81 82
4036.95 83
4037.10 81
4037.24 75
4037.39 65
4037.54 51
4037.68 36
4037.83 21
4037.97 9
4038.12 0
4038.26 0
4038.41 0
4038.56 0
4038.70 0
4038.85 0
4038.99 0
4039.14 0
4039.28 0
4039.43 0
4039.58 0
4039.72 3
4039.87 11
4040.01 21
4040.16 34
4040.30 48
4040.45 61
4040.59 72
4040.74 78
4040.89 78
4041.03 72
4041.18 61
4041.32 46
4041.47 30
4041.61 16
4041.76 6
4041.91 4
4042.05 10
4042.20 25
4042.34 48
4042.49 77
4042.64 110
4042.78 142
4042.93 169
4043.07 191
4043.22 205
4043.36 212
4043.51 213
4043.66 211
4043.80 209
4043.95 208
4044.09 212
4044.24 219
4044.38 229
4044.53 241
4044.68 253
4044.82 262
4044.97 266
4045.11 265
4045.26 260
4045.40 251
4045.55 240
4045.70 228
4045.84 216
4045.99 205
4046.13 193
4046.28 182
4046.43 171
4046.57 161
4046.72 152
4046.86 146
4047.01 143
4047.15 142
4047.30 143
4047.45 146
4047.59 149
4047.74 152
4047.88 156
4048.03 160
4048.18 165
4048.32 171
4048.47 178
4048.61 186
4048.76 195
4048.90 202
4049.05 206
4049.20 208
4049.34 207
4049.49 203
4049.63 197
4049.78 190
4049.93 184
4050.07 179
4050.22 175
4050.36 173
4050.51 173
4050.65 175
4050.80 179
4050.95 185
4051.09 192
4051.24 200
4051.38 209
4051.53 218
4051.68 225
4051.82 231
4051.97 235
4052.11 237
4052.26 235
4052.41 229
4052.55 218
4052.70 203
4052.84 185
4052.99 165
4053.14 145
4053.28 129
4053.43 118
4053.57 114
4053.72 116
4053.86 124
4054.01 135
4054.16 149
4054.30 162
4054.45 174
4054.59 184
4054.74 193
4054.89 200
4055.03 206
4055.18 212
4055.32 218
4055.47 224
4055.62 230
4055.76 235
4055.91 240
4056.05 243
4056.20 244
4056.35 244
4056.49 241
4056.64 236
4056.78 229
4056.93 221
4057.08 210
4057.22 199
4057.37 186
4057.51 174
4057.66 162
4057.81 154
4057.95 149
4058.10 148
4058.24 153
4058.39 162
4058.54 174
4058.68 187
4058.83 199
4058.97 210
4059.12 219
4059.27 226
4059.41 231
4059.56 236
4059.70 240
4059.85 245
4060.00 249
4060.14 251
4060.29 250
4060.43 245
4060.58 237
4060.73 226
4060.87 214
4061.02 202
4061.17 191
4061.31 181
4061.46 171
4061.60 162
4061.75 153
4061.90 143
4062.04 134
4062.19 125
4062.33 118
4062.48 114
4062.63 113
4062.77 116
4062.92 122
4063.06 131
4063.21 139
4063.36 146
4063.50 150
4063.65 149
4063.80 143
4063.94 134
4064.09 124
4064.23 114
4064.38 106
4064.53 101
4064.67 101
4064.82 102
4064.96 106
4065.11 111
4065.26 114
4065.40 116
4065.55 114
4065.69 109
4065.84 98
4065.99 84
4066.13 66
4066.28 46
4066.43 27
4066.57 11
4066.72 0
4066.86 0
4067.01 0
4067.16 0
4067.30 0
4067.45 0
4067.60 4
4067.74 6
4067.89 8
4068.03 7
4068.18 5
4068.33 2
4068.47 0
4068.62 0
4068.76 0
4068.91 1
4069.06 6
4069.20 13
4069.35 22
4069.50 30
4069.64 38
4069.79 45
4069.93 51
4070.08 56
4070.23 61
4070.37 66
4070.52 71
4070.67 74
4070.81 74
4070.96 70
4071.10 64
4071.25 55
4071.40 45
4071.54 35
4071.69 28
4071.84 24
4071.98 23
4072.13 24
4072.27 25
4072.42 24
4072.57 22
4072.71 18
4072.86 14
4073.01 12
4073.15 14
4073.30 21
4073.44 34
4073.59 51
4073.74 68
4073.88 82
4074.03 92
4074.18 94
4074.32 90
4074.47 81
4074.62 68
4074.76 55
4074.91 44
4075.05 35
4075.20 28
4075.35 21
4075.49 15
4075.64 7
4075.79 0
4075.93 0
4076.08 0
4076.22 0
4076.37 0
4076.52 0
4076.66 0
4076.81 0
4076.96 16
4077.10 34
4077.25 51
4077.40 65
4077.54 76
4077.69 83
4077.83 87
4077.98 87
4078.13 85
4078.27 80
4078.42 75
4078.57 69
4078.71 65
4078.86 62
4079.01 60
4079.15 58
4079.30 56
4079.45 53
4079.59 47
4079.74 40
4079.88 33
4080.03 25
4080.18 19
4080.32 14
4080.47 10
4080.62 5
4080.76 0
4080.91 0
4081.06 0
4081.20 0
4081.35 0
4081.50 0
4081.64 0
4081.79 0
4081.93 4
4082.08 9
4082.23 12
4082.37 14
4082.52 14
4082.67 14
4082.81 14
4082.96 15
4083.11 16
4083.25 18
4083.40 20
4083.55 21
4083.69 23
4083.84 24
4083.99 24
4084.13 24
4084.28 25
4084.42 25
4084.57 26
4084.72 27
4084.86 28
4085.01 28
4085.16 29
4085.30 30
4085.45 31
4085.60 32
4085.74 32
4085.89 32
4086.04 33
4086.18 33
4086.33 35
4086.48 39
4086.62 45
4086.77 54
4086.92 65
4087.06 76
4087.21 86
4087.35 95
4087.50 101
4087.65 105
4087.79 106
4087.94 104
4088.09 101
4088.23 96
4088.38 91
4088.53 87
4088.67 86
4088.82 89
4088.97 99
4089.11 112
4089.26 129
4089.41 145
4089.55 158
4089.70 166
4089.85 167
4089.99 162
4090.14 155
4090.29 147
4090.43 141
4090.58 139
4090.73 140
4090.87 146
4091.02 153
4091.17 161
4091.31 168
4091.46 174
4091.61 178
4091.75 179
4091.90 179
4092.05 179
4092.19 179
4092.34 182
4092.49 188
4092.63 198
4092.78 213
4092.93 231
4093.07 252
4093.22 274
4093.37 296
4093.51 319
4093.66 341
4093.81 363
4093.95 385
4094.10 407
4094.25 427
4094.39 445
4094.54 459
4094.69 467
4094.83 470
4094.98 467
4095.13 459
4095.27 447
4095.42 434
4095.57 422
4095.71 414
4095.86 410
4096.01 413
4096.15 421
4096.30 434
4096.45 449
4096.59 464
4096.74 478
4096.89 490
4097.03 498
4097.18 501
4097.33 500
4097.47 493
4097.62 480
4097.77 463
4097.91 442
4098.06 420
4098.21 398
4098.35 379
4098.50 362
4098.65 349
4098.79 337
4098.94 327
4099.09 316
4099.23 304
4099.38 290
4099.53 276
4099.67 262
4099.82 250
4099.97 241
4100.11 236
4100.26 234
4100.41 234
4100.55 236
4100.70 237
4100.85 238
4100.99 236
4101.14 232
4101.29 226
4101.44 217
4101.58 207
4101.73 196
4101.88 184
4102.02 175
4102.17 168
4102.32 167
4102.46 170
4102.61 178
4102.76 189
4102.90 200
4103.05 210
4103.20 216
4103.34 218
4103.49 215
4103.64 210
4103.78 203
4103.93 197
4104.08 193
4104.23 191
4104.37 192
4104.52 195
4104.67 197
4104.81 197
4104.96 194
4105.11 187
4105.25 177
4105.40 164
4105.55 149
4105.69 135
4105.84 122
4105.99 112
4106.13 106
4106.28 103
4106.43 103
4106.57 104
4106.72 105
4106.87 106
4107.02 106
4107.16 106
4107.31 107
4107.46 110
4107.60 115
4107.75 122
4107.90 133
4108.04 144
4108.19 156
4108.34 166
4108.48 174
4108.63 178
4108.78 177
4108.93 172
4109.07 163
4109.22 152
4109.37 140
4109.51 131
4109.66 124
4109.81 123
4109.95 126
4110.10 133
4110.25 142
4110.39 153
4110.54 163
4110.69 171
4110.84 176
4110.98 178
4111.13 176
4111.28 170
4111.42 160
4111.57 148
4111.72 135
4111.86 122
4112.01 109
4112.16 99
4112.31 91
4112.45 85
4112.60 83
4112.75 82
4112.89 84
4113.04 86
4113.19 90
4113.33 94
4113.48 97
4113.63 97
4113.78 95
4113.92 90
4114.07 82
4114.22 72
4114.36 61
4114.51 50
4114.66 40
4114.80 34
4114.95 30
4115.10 29
4115.25 31
4115.39 35
4115.54 40
4115.69 45
4115.83 52
4115.98 58
4116.13 65
4116.28 71
4116.42 77
4116.57 82
4116.72 86
4116.86 89
4117.01 89
4117.16 89
4117.30 86
4117.45 83
4117.60 77
4117.75 69
4117.89 60
4118.04 49
4118.19 38
4118.33 28
4118.48 19
4118.63 13
4118.78 11
4118.92 11
4119.07 13
4119.22 16
4119.36 20
4119.51 22
4119.66 22
4119.81 21
4119.95 18
4120.10 15
4120.25 10
4120.39 5
4120.54 1
4120.69 0
4120.84 0
4120.98 0
4121.13 0
4121.28 0
4121.42 0
4121.57 0
4121.72 0
4121.87 0
4122.01 0
4122.16 0
4122.31 0
4122.45 4
4122.60 11
4122.75 19
4122.90 29
4123.04 39
4123.19 50
4123.34 62
4123.48 74
4123.63 85
4123.78 96
4123.93 104
4124.07 110
4124.22 112
4124.37 111
4124.52 107
4124.66 102
4124.81 97
4124.96 93
4125.10 91
4125.25 91
4125.40 92
4125.55 93
4125.69 92
4125.84 89
4125.99 87
4126.13 85
4126.28 85
4126.43 89
4126.58 97
4126.72 107
4126.87 120
4127.02 132
4127.17 143
4127.31 152
4127.46 159
4127.61 164
4127.75 168
4127.90 171
4128.05 173
4128.20 175
4128.34 177
4128.49 178
4128.64 176
4128.79 171
4128.93 161
4129.08 147
4129.23 129
4129.37 110
4129.52 93
4129.67 80
4129.82 74
4129.96 76
4130.11 86
4130.26 102
4130.41 120
4130.55 138
4130.70 154
4130.85 167
4130.99 176
4131.14 183
4131.29 188
4131.44 192
4131.58 196
4131.73 200
4131.88 201
4132.03 201
4132.17 199
4132.32 194
4132.47 188
4132.62 180
4132.76 173
4132.91 166
4133.06 161
4133.21 158
4133.35 155
4133.50 153
4133.65 151
4133.79 150
4133.94 149
4134.09 150
4134.24 153
4134.38 158
4134.53 165
4134.68 174
4134.83 183
4134.97 191
4135.12 197
4135.27 200
4135.42 200
4135.56 198
4135.71 193
4135.86 188
4136.01 182
4136.15 176
4136.30 172
4136.45 170
4136.60 170
4136.74 170
4136.89 173
4137.04 175
4137.19 179
4137.33 181
4137.48 183
4137.63 183
4137.77 182
4137.92 178
4138.07 171
4138.22 161
4138.36 150
4138.51 138
4138.66 126
4138.81 117
4138.95 110
4139.10 106
4139.25 105
4139.40 104
4139.54 102
4139.69 99
4139.84 93
4139.99 85
4140.13 77
4140.28 70
4140.43 68
4140.58 71
4140.72 80
4140.87 96
4141.02 116
4141.17 138
4141.31 159
4141.46 176
4141.61 188
4141.76 191
4141.90 188
4142.05 178
4142.20 163
4142.35 146
4142.49 129
4142.64 117
4142.79 111
4142.94 113
4143.08 122
4143.23 136
4143.38 155
4143.53 175
4143.67 193
4143.82 209
4143.97 223
4144.12 237
4144.27 254
4144.41 273
4144.56 297
4144.71 323
4144.86 351
4145.00 376
4145.15 398
4145.30 415
4145.45 426
4145.59 435
4145.74 443
4145.89 454
4146.04 470
4146.18 492
4146.33 520
4146.48 553
4146.63 590
4146.77 628
4146.92 665
4147.07 701
4147.22 736
4147.36 767
4147.51 796
4147.66 821
4147.81 841
4147.95 855
4148.10 865
4148.25 870
4148.40 871
4148.55 868
4148.69 863
4148.84 855
4148.99 845
4149.14 832
4149.28 818
4149.43 804
4149.58 792
4149.73 783
4149.87 777
4150.02 775
4150.17 776
4150.32 778
4150.47 779
4150.61 778
4150.76 775
4150.91 771
4151.06 767
4151.20 764
4151.35 762
4151.50 760
4151.65 757
4151.79 752
4151.94 742
4152.09 728
4152.24 711
4152.39 691
4152.53 670
4152.68 650
4152.83 629
4152.98 608
4153.12 585
4153.27 560
4153.42 531
4153.57 500
4153.71 469
4153.86 439
4154.01 413
4154.16 393
4154.31 380
4154.45 375
4154.60 376
4154.75 381
4154.90 388
4155.04 395
4155.19 400
4155.34 402
4155.49 401
4155.64 396
4155.78 388
4155.93 376
4156.08 363
4156.23 348
4156.37 331
4156.52 314
4156.67 298
4156.82 281
4156.97 266
4157.11 253
4157.26 241
4157.41 232
4157.56 223
4157.70 216
4157.85 209
4158.00 201
4158.15 193
4158.30 183
4158.44 172
4158.59 159
4158.74 146
4158.89 134
4159.03 122
4159.18 113
4159.33 107
4159.48 104
4159.63 103
4159.77 105
4159.92 109
4160.07 113
4160.22 116
4160.37 117
4160.51 115
4160.66 110
4160.81 102
4160.96 93
4161.10 86
4161.25 83
4161.40 85
4161.55 93
4161.70 107
4161.84 126
4161.99 147
4162.14 169
4162.29 189
4162.44 205
4162.58 214
4162.73 215
4162.88 209
4163.03 196
4163.17 179
4163.32 161
4163.47 144
4163.62 132
4163.77 127
4163.91 127
4164.06 131
4164.21 136
4164.36 140
4164.51 140
4164.65 136
4164.80 128
4164.95 117
4165.10 105
4165.25 93
4165.39 82
4165.54 73
4165.69 66
4165.84 60
4165.99 57
4166.13 57
4166.28 61
4166.43 71
4166.58 85
4166.73 104
4166.87 125
4167.02 144
4167.17 159
4167.32 167
4167.46 167
4167.61 158
4167.76 144
4167.91 128
4168.06 112
4168.20 101
4168.35 96
4168.50 97
4168.65 102
4168.80 110
4168.94 116
4169.09 121
4169.24 121
4169.39 118
4169.54 112
4169.68 105
4169.83 97
4169.98 89
4170.13 82
4170.28 74
4170.43 64
4170.57 54
4170.72 41
4170.87 29
4171.02 16
4171.17 5
4171.31 0
4171.46 0
4171.61 0
4171.76 0
4171.91 6
4172.05 17
4172.20 29
4172.35 42
4172.50 53
4172.65 63
4172.79 71
4172.94 77
4173.09 82
4173.24 84
4173.39 83
4173.53 78
4173.68 70
4173.83 59
4173.98 45
4174.13 32
4174.27 20
4174.42 12
4174.57 8
4174.72 6
4174.87 5
4175.02 3
4175.16 0
4175.31 0
4175.46 0
4175.61 0
4175.76 0
4175.90 0
4176.05 0
4176.20 3
4176.35 13
4176.50 20
4176.64 25
4176.79 28
4176.94 28
4177.09 29
4177.24 32
4177.39 38
4177.53 46
4177.68 57
4177.83 69
4177.98 83
4178.13 97
4178.27 110
4178.42 123
4178.57 133
4178.72 142
4178.87 148
4179.02 151
4179.16 154
4179.31 158
4179.46 164
4179.61 172
4179.76 183
4179.90 194
4180.05 205
4180.20 213
4180.35 217
4180.50 217
4180.65 212
4180.79 204
4180.94 193
4181.09 181
4181.24 170
4181.39 160
4181.53 154
4181.68 150
4181.83 151
4181.98 155
4182.13 161
4182.28 169
4182.42 176
4182.57 182
4182.72 187
4182.87 190
4183.02 192
4183.17 194
4183.31 197
4183.46 200
4183.61 203
4183.76 206
4183.91 208
4184.05 209
4184.20 209
4184.35 207
4184.50 205
4184.65 203
4184.80 203
4184.94 204
4185.09 208
4185.24 214
4185.39 221
4185.54 228
4185.69 234
4185.83 239
4185.98 241
4186.13 239
4186.28 235
4186.43 230
4186.58 225
4186.72 222
4186.87 222
4187.02 225
4187.17 231
4187.32 239
4187.47 247
4187.61 253
4187.76 256
4187.91 256
4188.06 253
4188.21 248
4188.36 240
4188.50 232
4188.65 222
4188.80 213
4188.95 204
4189.10 196
4189.25 188
4189.39 182
4189.54 178
4189.69 174
4189.84 170
4189.99 165
4190.14 156
4190.28 145
4190.43 129
4190.58 112
4190.73 96
4190.88 83
4191.03 75
4191.17 73
4191.32 77
4191.47 86
4191.62 96
4191.77 104
4191.92 109
4192.07 109
4192.21 105
4192.36 98
4192.51 90
4192.66 82
4192.81 77
4192.96 74
4193.10 74
4193.25 75
4193.40 77
4193.55 80
4193.70 83
4193.85 87
4193.99 90
4194.14 94
4194.29 99
4194.44 105
4194.59 112
4194.74 119
4194.89 125
4195.03 128
4195.18 127
4195.33 121
4195.48 111
4195.63 98
4195.78 83
4195.93 69
4196.07 57
4196.22 49
4196.37 45
4196.52 45
4196.67 50
4196.82 57
4196.96 66
4197.11 76
4197.26 85
4197.41 92
4197.56 96
4197.71 96
4197.86 91
4198.00 84
4198.15 74
4198.30 65
4198.45 58
4198.60 54
4198.75 52
4198.90 53
4199.04 55
4199.19 56
4199.34 57
4199.49 55
4199.64 53
4199.79 50
4199.93 47
4200.08 46
4200.23 46
4200.38 48
4200.53 52
4200.68 58
4200.83 64
4200.97 71
4201.12 79
4201.27 88
4201.42 100
4201.57 115
4201.72 134
4201.87 156
4202.01 182
4202.16 208
4202.31 234
4202.46 256
4202.61 274
4202.76 287
4202.91 294
4203.06 297
4203.20 295
4203.35 289
4203.50 282
4203.65 275
4203.80 269
4203.95 266
4204.10 268
4204.24 275
4204.39 285
4204.54 296
4204.69 305
4204.84 308
4204.99 305
4205.14 293
4205.28 276
4205.43 256
4205.58 236
4205.73 219
4205.88 209
4206.03 206
4206.18 209
4206.33 216
4206.47 225
4206.62 236
4206.77 246
4206.92 255
4207.07 267
4207.22 281
4207.37 300
4207.51 324
4207.66 352
4207.81 385
4207.96 419
4208.11 452
4208.26 484
4208.41 512
4208.56 539
4208.70 566
4208.85 594
4209.00 626
4209.15 664
4209.30 709
4209.45 759
4209.60 812
4209.75 866
4209.89 918
4210.04 964
4210.19 1003
4210.34 1034
4210.49 1055
4210.64 1070
4210.79 1080
4210.94 1090
4211.08 1103
4211.23 1120
4211.38 1143
4211.53 1171
4211.68 1203
4211.83 1235
4211.98 1263
4212.13 1286
4212.27 1302
4212.42 1312
4212.57 1319
4212.72 1327
4212.87 1339
4213.02 1358
4213.17 1384
4213.32 1416
4213.46 1448
4213.61 1477
4213.76 1496
4213.91 1503
4214.06 1496
4214.21 1478
4214.36 1449
4214.51 1414
4214.65 1374
4214.80 1332
4214.95 1288
4215.10 1242
4215.25 1192
4215.40 1140
4215.55 1085
4215.70 1029
4215.85 974
4215.99 922
4216.14 876
4216.29 835
4216.44 802
4216.59 777
4216.74 758
4216.89 745
4217.04 734
4217.18 724
4217.33 714
4217.48 701
4217.63 686
4217.78 668
4217.93 648
4218.08 628
4218.23 610
4218.38 594
4218.52 579
4218.67 566
4218.82 554
4218.97 540
4219.12 523
4219.27 503
4219.42 482
4219.57 460
4219.72 441
4219.86 425
4220.01 414
4220.16 408
4220.31 405
4220.46 404
4220.61 403
4220.76 402
4220.91 400
4221.06 398
4221.20 394
4221.35 389
4221.50 382
4221.65 374
4221.80 363
4221.95 348
4222.10 331
4222.25 310
4222.40 288
4222.55 265
4222.69 244
4222.84 225
4222.99 211
4223.14 201
4223.29 196
4223.44 194
4223.59 193
4223.74 194
4223.89 193
4224.04 191
4224.18 186
4224.33 180
4224.48 172
4224.63 163
4224.78 153
4224.93 144
4225.08 136
4225.23 130
4225.38 125
4225.53 123
4225.67 121
4225.82 119
4225.97 118
4226.12 115
4226.27 112
4226.42 108
4226.57 104
4226.72 99
4226.87 93
4227.02 87
4227.16 81
4227.31 75
4227.46 68
4227.61 63
4227.76 60
4227.91 58
4228.06 58
4228.21 59
4228.36 60
4228.51 60
4228.65 59
4228.80 58
4228.95 56
4229.10 56
4229.25 58
4229.40 64
4229.55 73
4229.70 86
4229.85 100
4230.00 114
4230.15 124
4230.29 131
4230.44 132
4230.59 127
4230.74 120
4230.89 110
4231.04 102
4231.19 96
4231.34 93
4231.49 94
4231.64 96
4231.79 100
4231.93 102
4232.08 102
4232.23 99
4232.38 95
4232.53 92
4232.68 91
4232.83 95
4232.98 104
4233.13 118
4233.28 136
4233.43 155
4233.58 172
4233.72 185
4233.87 193
4234.02 196
4234.17 196
4234.32 194
4234.47 191
4234.62 190
4234.77 192
4234.92 197
4235.07 203
4235.22 211
4235.37 219
4235.51 227
4235.66 231
4235.81 231
4235.96 225
4236.11 214
4236.26 199
4236.41 179
4236.56 158
4236.71 138
4236.86 122
4237.01 110
4237.16 105
4237.30 108
4237.45 117
4237.60 131
4237.75 148
4237.90 165
4238.05 180
4238.20 189
4238.35 193
4238.50 190
4238.65 183
4238.80 172
4238.95 161
4239.10 150
4239.24 140
4239.39 132
4239.54 124
4239.69 115
4239.84 107
4239.99 98
4240.14 89
4240.29 81
4240.44 75
4240.59 73
4240.74 75
4240.89 83
4241.04 97
4241.19 117
4241.33 141
4241.48 167
4241.63 190
4241.78 207
4241.93 217
4242.08 220
4242.23 215
4242.38 206
4242.53 196
4242.68 188
4242.83 181
4242.98 176
4243.13 172
4243.28 167
4243.42 159
4243.57 149
4243.72 138
4243.87 127
4244.02 118
4244.17 112
4244.32 109
4244.47 108
4244.62 109
4244.77 111
4244.92 115
4245.07 119
4245.22 124
4245.37 128
4245.52 129
4245.66 127
4245.81 122
4245.96 112
4246.11 100
4246.26 87
4246.41 76
4246.56 70
4246.71 68
4246.86 72
4247.01 81
4247.16 92
4247.31 106
4247.46 118
4247.61 129
4247.76 137
4247.91 141
4248.05 142
4248.20 138
4248.35 131
4248.50 120
4248.65 106
4248.80 89
4248.95 72
4249.10 55
4249.25 40
4249.40 31
4249.55 27
4249.70 29
4249.85 38
4250.00 51
4250.15 66
4250.30 81
4250.45 94
4250.60 103
4250.74 109
4250.89 113
4251.04 114
4251.19 115
4251.34 117
4251.49 119
4251.64 122
4251.79 125
4251.94 128
4252.09 129
4252.24 129
4252.39 127
4252.54 124
4252.69 120
4252.84 115
4252.99 110
4253.14 105
4253.29 98
4253.44 90
4253.58 81
4253.73 71
4253.88 60
4254.03 49
4254.18 40
4254.33 32
4254.48 28
4254.63 26
4254.78 29
4254.93 35
4255.08 44
4255.23 54
4255.38 65
4255.53 74
4255.68 80
4255.83 84
4255.98 86
4256.13 88
4256.28 91
4256.43 96
4256.58 104
4256.72 113
4256.87 123
4257.02 130
4257.17 135
4257.32 136
4257.47 134
4257.62 129
4257.77 123
4257.92 116
4258.07 108
4258.22 100
4258.37 94
4258.52 89
4258.67 87
4258.82 87
4258.97 91
4259.12 98
4259.27 107
4259.42 116
4259.57 125
4259.72 132
4259.87 137
4260.02 139
4260.17 139
4260.31 137
4260.46 133
4260.61 130
4260.76 127
4260.91 125
4261.06 126
4261.21 128
4261.36 131
4261.51 135
4261.66 138
4261.81 140
4261.96 142
4262.11 142
4262.26 142
4262.41 140
4262.56 139
4262.71 136
4262.86 132
4263.01 128
4263.16 122
4263.31 115
4263.46 107
4263.61 98
4263.76 90
4263.91 84
4264.06 81
4264.21 84
4264.36 93
4264.51 107
4264.65 125
4264.80 145
4264.95 164
4265.10 179
4265.25 190
4265.40 195
4265.55 196
4265.70 194
4265.85 192
4266.00 191
4266.15 194
4266.30 198
4266.45 203
4266.60 207
4266.75 209
4266.90 208
4267.05 203
4267.20 196
4267.35 186
4267.50 175
4267.65 164
4267.80 152
4267.95 139
4268.10 124
4268.25 108
4268.40 91
4268.55 74
4268.70 60
4268.85 48
4269.00 40
4269.15 34
4269.30 30
4269.45 26
4269.60 21
4269.75 15
4269.90 8
4270.05 2
4270.20 0
4270.35 0
4270.49 0
4270.64 0
4270.79 0
4270.94 0
4271.09 0
4271.24 0
4271.39 0
4271.54 2
4271.69 5
4271.84 9
4271.99 14
4272.14 20
4272.29 26
4272.44 33
4272.59 40
4272.74 48
4272.89 55
4273.04 63
4273.19 68
4273.34 72
4273.49 74
4273.64 73
4273.79 70
4273.94 66
4274.09 61
4274.24 56
4274.39 51
4274.54 44
4274.69 35
4274.84 23
4274.99 10
4275.14 0
4275.29 0
4275.44 0
4275.59 0
4275.74 0
4275.89 0
4276.04 0
4276.19 0
4276.34 12
4276.49 27
4276.64 38
4276.79 45
4276.94 47
4277.09 47
4277.24 46
4277.39 47
4277.54 50
4277.69 56
4277.84 62
4277.99 68
4278.14 70
4278.29 69
4278.44 64
4278.59 56
4278.74 48
4278.89 39
4279.04 33
4279.19 29
4279.34 29
4279.49 32
4279.64 39
4279.79 49
4279.94 61
4280.09 75
4280.24 89
4280.39 103
4280.54 114
4280.69 123
4280.84 128
4280.99 131
4281.14 130
4281.29 127
4281.44 122
4281.59 116
4281.74 110
4281.89 105
4282.04 103
4282.19 103
4282.34 107
4282.49 113
4282.64 120
4282.79 126
4282.94 129
4283.09 129
4283.24 125
4283.39 119
4283.54 111
4283.69 102
4283.84 94
4283.99 87
4284.14 79
4284.29 70
4284.44 60
4284.59 47
4284.74 32
4284.89 16
4285.04 1
4285.19 0
4285.34 0
4285.49 0
4285.64 0
4285.79 0
4285.94 0
4286.09 0
4286.24 0
4286.39 10
4286.54 23
4286.69 36
4286.84 50
4286.99 65
4287.14 80
4287.29 95
4287.44 109
4287.59 121
4287.74 131
4287.89 139
4288.04 145
4288.19 148
4288.34 148
4288.49 145
4288.64 141
4288.79 135
4288.94 129
4289.09 123
4289.24 118
4289.39 115
4289.54 115
4289.69 116
4289.84 120
4289.99 124
4290.14 128
4290.29 132
4290.44 135
4290.59 137
4290.74 138
4290.89 138
4291.04 138
4291.19 137
4291.34 136
4291.49 136
4291.64 139
4291.79 142
4291.94 147
4292.09 153
4292.24 160
4292.39 167
4292.54 173
4292.69 177
4292.84 178
4292.99 175
4293.14 170
4293.29 163
4293.44 154
4293.59 145
4293.75 136
4293.90 127
4294.05 120
4294.20 114
4294.35 109
4294.50 106
4294.65 104
4294.80 103
4294.95 104
4295.10 106
4295.25 109
4295.40 113
4295.55 118
4295.70 122
4295.85 125
4296.00 126
4296.15 126
4296.30 124
4296.45 121
4296.60 119
4296.75 117
4296.90 118
4297.05 121
4297.20 126
4297.35 130
4297.50 134
4297.65 137
4297.80 139
4297.95 140
4298.10 141
4298.25 143
4298.40 147
4298.55 153
4298.70 161
4298.85 170
4299.00 180
4299.15 192
4299.30 205
4299.45 220
4299.61 236
4299.76 252
4299.91 266
4300.06 277
4300.21 283
4300.36 284
4300.51 280
4300.66 275
4300.81 267
4300.96 261
4301.11 255
4301.26 249
4301.41 242
4301.56 232
4301.71 220
4301.86 205
4302.01 190
4302.16 176
4302.31 166
4302.46 161
4302.61 161
4302.76 166
4302.91 173
4303.06 180
4303.21 187
4303.36 191
4303.51 192
4303.66 190
4303.81 186
4303.97 180
4304.12 174
4304.27 169
4304.42 164
4304.57 159
4304.72 153
4304.87 146
4305.02 137
4305.17 126
4305.32 114
4305.47 102
4305.62 93
4305.77 88
4305.92 88
4306.07 92
4306.22 101
4306.37 112
4306.52 123
4306.67 133
4306.82 140
4306.97 144
4307.12 144
4307.27 142
4307.42 138
4307.58 135
4307.73 131
4307.88 128
4308.03 127
4308.18 128
4308.33 132
4308.48 139
4308.63 150
4308.78 162
4308.93 176
4309.08 189
4309.23 199
4309.38 205
4309.53 207
4309.68 206
4309.83 203
4309.98 199
4310.13 195
4310.28 192
4310.43 189
4310.58 187
4310.73 184
4310.89 181
4311.04 179
4311.19 177
4311.34 177
4311.49 180
4311.64 183
4311.79 188
4311.94 191
4312.09 193
4312.24 191
4312.39 186
4312.54 178
4312.69 168
4312.84 159
4312.99 152
4313.14 149
4313.29 149
4313.44 153
4313.60 159
4313.75 167
4313.90 177
4314.05 189
4314.20 203
4314.35 220
4314.50 240
4314.65 259
4314.80 275
4314.95 286
4315.10 290
4315.25 285
4315.40 273
4315.55 257
4315.70 240
4315.85 225
4316.00 215
4316.15 208
4316.31 205
4316.46 202
4316.61 199
4316.76 194
4316.91 187
4317.06 180
4317.21 176
4317.36 175
4317.51 178
4317.66 185
4317.81 195
4317.96 205
4318.11 215
4318.26 222
4318.41 228
4318.56 231
4318.72 232
4318.87 229
4319.02 223
4319.17 213
4319.32 200
4319.47 183
4319.62 165
4319.77 147
4319.92 130
4320.07 114
4320.22 101
4320.37 89
4320.52 79
4320.67 71
4320.82 65
4320.98 61
4321.13 59
4321.28 60
4321.43 64
4321.58 71
4321.73 82
4321.88 94
4322.03 107
4322.18 120
4322.33 130
4322.48 136
4322.63 135
4322.78 127
4322.93 112
4323.09 93
4323.24 72
4323.39 53
4323.54 39
4323.69 33
4323.84 34
4323.99 40
4324.14 49
4324.29 58
4324.44 64
4324.59 66
4324.74 65
4324.89 60
4325.04 53
4325.20 47
4325.35 40
4325.50 34
4325.65 27
4325.80 20
4325.95 13
4326.10 7
4326.25 1
4326.40 0
4326.55 0
4326.70 0
4326.85 0
4327.00 0
4327.16 0
4327.31 0
4327.46 0
4327.61 0
4327.76 0
4327.91 3
4328.06 14
4328.21 31
4328.36 55
4328.51 85
4328.66 117
4328.81 150
4328.97 179
4329.12 202
4329.27 218
4329.42 227
4329.57 230
4329.72 229
4329.87 226
4330.02 223
4330.17 221
4330.32 219
4330.47 216
4330.62 211
4330.78 203
4330.93 193
4331.08 180
4331.23 165
4331.38 149
4331.53 134
4331.68 122
4331.83 113
4331.98 107
4332.13 105
4332.28 104
4332.43 104
4332.59 102
4332.74 98
4332.89 93
4333.04 86
4333.19 80
4333.34 78
4333.49 81
4333.64 88
4333.79 99
4333.94 112
4334.09 124
4334.25 132
4334.40 136
4334.55 135
4334.70 129
4334.85 122
4335.00 113
4335.15 106
4335.30 101
4335.45 97
4335.60 95
4335.75 93
4335.91 92
4336.06 90
4336.21 86
4336.36 81
4336.51 74
4336.66 66
4336.81 57
4336.96 48
4337.11 41
4337.26 34
4337.42 30
4337.57 26
4337.72 21
4337.87 15
4338.02 5
4338.17 0
4338.32 0
4338.47 0
4338.62 0
4338.77 0
4338.92 0
4339.08 0
4339.23 6
4339.38 24
4339.53 39
4339.68 50
4339.83 57
4339.98 61
4340.13 63
4340.28 64
4340.44 66
4340.59 70
4340.74 76
4340.89 82
4341.04 88
4341.19 92
4341.34 95
4341.49 94
4341.64 91
4341.79 85
4341.95 79
4342.10 75
4342.25 73
4342.40 75
4342.55 81
4342.70 90
4342.85 101
4343.00 110
4343.15 117
4343.30 119
4343.46 117
4343.61 110
4343.76 100
4343.91 88
4344.06 75
4344.21 64
4344.36 57
4344.51 53
4344.66 54
4344.82 58
4344.97 65
4345.12 74
4345.27 83
4345.42 90
4345.57 94
4345.72 95
4345.87 93
4346.02 87
4346.18 80
4346.33 70
4346.48 58
4346.63 46
4346.78 33
4346.93 21
4347.08 9
4347.23 0
4347.38 0
4347.54 0
4347.69 0
4347.84 0
4347.99 4
4348.14 12
4348.29 18
4348.44 23
4348.59 26
4348.75 26
4348.90 26
4349.05 25
4349.20 25
4349.35 26
4349.50 28
4349.65 29
4349.80 28
4349.95 25
4350.11 20
4350.26 11
4350.41 0
4350.56 0
4350.71 0
4350.86 0
4351.01 0
4351.16 0
4351.32 0
4351.47 0
4351.62 4
4351.77 17
4351.92 29
4352.07 40
4352.22 51
4352.37 61
4352.53 72
4352.68 82
4352.83 92
4352.98 102
4353.13 111
4353.28 121
4353.43 130
4353.58 139
4353.74 147
4353.89 154
4354.04 159
4354.19 163
4354.34 163
4354.49 160
4354.64 156
4354.79 151
4354.95 147
4355.10 145
4355.25 146
4355.40 150
4355.55 157
4355.70 165
4355.85 173
4356.00 180
4356.16 186
4356.31 189
4356.46 190
4356.61 189
4356.76 188
4356.91 189
4357.06 192
4357.21 198
4357.37 205
4357.52 212
4357.67 217
4357.82 218
4357.97 214
4358.12 203
4358.27 188
4358.43 170
4358.58 152
4358.73 134
4358.88 118
4359.03 106
4359.18 97
4359.33 90
4359.48 86
4359.64 84
4359.79 83
4359.94 83
4360.09 82
4360.24 83
4360.39 83
4360.54 84
4360.70 85
4360.85 86
4361.00 88
4361.15 89
4361.30 90
4361.45 91
4361.60 93
4361.76 95
4361.91 98
4362.06 101
4362.21 103
4362.36 103
4362.51 100
4362.66 97
4362.81 94
4362.97 93
4363.12 97
4363.27 106
4363.42 118
4363.57 132
4363.72 146
4363.87 156
4364.03 161
4364.18 161
4364.33 157
4364.48 151
4364.63 146
4364.78 142
4364.93 140
4365.09 141
4365.24 142
4365.39 143
4365.54 141
4365.69 137
4365.84 130
4366.00 122
4366.15 114
4366.30 106
4366.45 99
4366.60 93
4366.75 88
4366.90 83
4367.06 78
4367.21 73
4367.36 67
4367.51 60
4367.66 53
4367.81 46
4367.96 40
4368.12 34
4368.27 30
4368.42 27
4368.57 25
4368.72 26
4368.87 29
4369.02 35
4369.18 45
4369.33 57
4369.48 72
4369.63 88
4369.78 104
4369.93 119
4370.09 131
4370.24 139
4370.39 144
4370.54 145
4370.69 144
4370.84 141
4370.99 138
4371.15 135
4371.30 133
4371.45 132
4371.60 132
4371.75 133
4371.90 136
4372.06 142
4372.21 151
4372.36 161
4372.51 171
4372.66 180
4372.81 185
4372.97 186
4373.12 183
4373.27 177
4373.42 169
4373.57 162
4373.72 156
4373.87 152
4374.03 150
4374.18 151
4374.33 152
4374.48 154
4374.63 156
4374.78 157
4374.94 157
4375.09 156
4375.24 155
4375.39 153
4375.54 152
4375.69 151
4375.85 151
4376.00 150
4376.15 148
4376.30 144
4376.45 138
4376.60 128
4376.76 114
4376.91 98
4377.06 80
4377.21 64
4377.36 49
4377.51 38
4377.67 30
4377.82 24
4377.97 19
4378.12 12
4378.27 4
4378.42 0
4378.58 0
4378.73 0
4378.88 0
4379.03 0
4379.18 0
4379.33 0
4379.49 0
4379.64 12
4379.79 22
4379.94 30
4380.09 35
4380.24 38
4380.40 39
4380.55 40
4380.70 42
4380.85 45
4381.00 51
4381.15 59
4381.31 68
4381.46 77
4381.61 86
4381.76 91
4381.91 93
4382.07 90
4382.22 83
4382.37 73
4382.52 62
4382.67 52
4382.82 43
4382.98 37
4383.13 35
4383.28 35
4383.43 38
4383.58 43
4383.73 48
4383.89 55
4384.04 60
4384.19 64
4384.34 65
4384.49 64
4384.65 62
4384.80 60
4384.95 58
4385.10 58
4385.25 58
4385.40 60
4385.56 63
4385.71 68
4385.86 77
4386.01 91
4386.16 111
4386.32 139
4386.47 173
4386.62 209
4386.77 244
4386.92 275
4387.07 297
4387.23 310
4387.38 314
4387.53 311
4387.68 304
4387.83 296
4387.99 287
4388.14 279
4388.29 271
4388.44 264
4388.59 256
4388.74 248
4388.90 238
4389.05 229
4389.20 219
4389.35 211
4389.50 203
4389.66 197
4389.81 192
4389.96 189
4390.11 188
4390.26 189
4390.42 192
4390.57 197
4390.72 203
4390.87 207
4391.02 208
4391.17 203
4391.33 192
4391.48 176
4391.63 156
4391.78 135
4391.93 117
4392.09 104
4392.24 98
4392.39 99
4392.54 106
4392.69 116
4392.85 128
4393.00 139
4393.15 147
4393.30 151
4393.45 152
4393.61 152
4393.76 151
4393.91 153
4394.06 159
4394.21 168
4394.37 180
4394.52 192
4394.67 201
4394.82 206
4394.97 206
4395.12 199
4395.28 189
4395.43 178
4395.58 168
4395.73 160
4395.88 155
4396.04 152
4396.19 149
4396.34 145
4396.49 138
4396.64 130
4396.80 121
4396.95 113
4397.10 106
4397.25 102
4397.40 102
4397.56 105
4397.71 110
4397.86 116
4398.01 123
4398.16 130
4398.32 139
4398.47 148
4398.62 158
4398.77 168
4398.93 180
4399.08 191
4399.23 200
4399.38 207
4399.53 211
4399.69 211
4399.84 210
4399.99 206
4400.14 202
4400.29 197
4400.45 193
4400.60 188
4400.75 183
4400.90 177
4401.05 168
4401.21 158
4401.36 146
4401.51 135
4401.66 126
4401.81 118
4401.97 113
4402.12 109
4402.27 106
4402.42 101
4402.57 94
4402.73 86
4402.88 77
4403.03 67
4403.18 56
4403.34 46
4403.49 34
4403.64 22
4403.79 9
4403.94 0
4404.10 0
4404.25 0
4404.40 0
4404.55 0
4404.70 0
4404.86 0
4405.01 0
4405.16 7
4405.31 19
4405.47 29
4405.62 36
4405.77 40
4405.92 40
4406.07 38
4406.23 34
4406.38 31
4406.53 28
4406.68 28
4406.83 31
4406.99 36
4407.14 43
4407.29 53
4407.44 64
4407.60 76
4407.75 87
4407.90 99
4408.05 109
4408.20 116
4408.36 122
4408.51 124
4408.66 123
4408.81 119
4408.97 112
4409.12 103
4409.27 92
4409.42 81
4409.57 71
4409.73 63
4409.88 59
4410.03 60
4410.18 65
4410.34 75
4410.49 87
4410.64 99
4410.79 110
4410.94 117
4411.10 121
4411.25 120
4411.40 118
4411.55 115
4411.71 114
4411.86 115
4412.01 117
4412.16 119
4412.31 121
4412.47 122
4412.62 122
4412.77 120
4412.92 119
4413.08 120
4413.23 123
4413.38 128
4413.53 136
4413.68 143
4413.84 151
4413.99 158
4414.14 166
4414.29 174
4414.45 184
4414.60 195
4414.75 207
4414.90 218
4415.06 228
4415.21 234
4415.36 238
4415.51 238
4415.66 238
4415.82 236
4415.97 235
4416.12 235
4416.27 238
4416.43 241
4416.58 246
4416.73 252
4416.88 259
4417.04 266
4417.19 272
4417.34 275
4417.49 276
4417.65 273
4417.80 268
4417.95 261
4418.10 256
4418.25 253
4418.41 255
4418.56 263
4418.71 276
4418.86 293
4419.02 313
4419.17 333
4419.32 353
4419.47 370
4419.63 385
4419.78 398
4419.93 411
4420.08 424
4420.24 440
4420.39 457
4420.54 476
4420.69 494
4420.85 512
4421.00 527
4421.15 541
4421.30 551
4421.46 559
4421.61 565
4421.76 569
4421.91 572
4422.06 576
4422.22 581
4422.37 588
4422.52 600
4422.67 616
4422.83 636
4422.98 659
4423.13 683
4423.28 706
4423.44 728
4423.59 748
4423.74 765
4423.89 780
4424.05 794
4424.20 806
4424.35 817
4424.50 826
4424.66 835
4424.81 842
4424.96 847
4425.11 852
4425.27 856
4425.42 860
4425.57 863
4425.72 867
4425.88 873
4426.03 883
4426.18 895
4426.33 910
4426.49 925
4426.64 939
4426.79 948
4426.94 952
4427.10 948
4427.25 939
4427.40 924
4427.55 906
4427.71 885
4427.86 861
4428.01 837
4428.16 811
4428.32 785
4428.47 760
4428.62 736
4428.77 716
4428.93 701
4429.08 692
4429.23 686
4429.38 685
4429.54 687
4429.69 689
4429.84 690
4430.00 687
4430.15 681
4430.30 669
4430.45 652
4430.61 631
4430.76 609
4430.91 588
4431.06 570
4431.22 557
4431.37 551
4431.52 550
4431.67 553
4431.83 557
4431.98 558
4432.13 556
4432.28 547
4432.44 533
4432.59 514
4432.74 491
4432.89 466
4433.05 440
4433.20 414
4433.35 388
4433.51 363
4433.66 340
4433.81 320
4433.96 303
4434.12 290
4434.27 281
4434.42 276
4434.57 272
4434.73 270
4434.88 267
4435.03 265
4435.18 261
4435.34 257
4435.49 254
4435.64 253
4435.79 252
4435.95 253
4436.10 254
4436.25 254
4436.41 252
4436.56 246
4436.71 238
4436.86 227
4437.02 215
4437.17 203
4437.32 191
4437.47 179
4437.63 169
4437.78 158
4437.93 148
4438.09 138
4438.24 129
4438.39 121
4438.54 115
4438.70 110
4438.85 105
4439.00 99
4439.15 91
4439.31 80
4439.46 68
4439.61 55
4439.77 43
4439.92 32
4440.07 23
4440.22 16
4440.38 10
4440.53 4
4440.68 0
4440.83 0
4440.99 0
4441.14 5
4441.29 16
4441.45 30
4441.60 45
4441.75 59
4441.90 71
4442.06 78
4442.21 82
4442.36 83
4442.52 84
4442.67 86
4442.82 92
4442.97 101
4443.13 114
4443.28 129
4443.43 146
4443.58 161
4443.74 175
4443.89 186
4444.04 194
4444.20 198
4444.35 200
4444.50 198
4444.65 195
4444.81 187
4444.96 177
4445.11 162
4445.27 144
4445.42 124
4445.57 104
4445.72 86
4445.88 73
4446.03 67
4446.18 67
4446.34 73
4446.49 82
4446.64 91
4446.79 100
4446.95 106
4447.10 110
4447.25 113
4447.41 116
4447.56 120
4447.71 125
4447.86 129
4448.02 131
4448.17 129
4448.32 121
4448.48 107
4448.63 89
4448.78 69
4448.93 51
4449.09 38
4449.24 32
4449.39 34
4449.55 44
4449.70 59
4449.85 77
4450.00 95
4450.16 111
4450.31 125
4450.46 136
4450.62 144
4450.77 150
4450.92 154
4451.08 156
4451.23 155
4451.38 150
4451.53 143
4451.69 134
4451.84 124
4451.99 115
4452.15 110
4452.30 109
4452.45 112
4452.60 117
4452.76 121
4452.91 123
4453.06 119
4453.22 109
4453.37 92
4453.52 71
4453.68 48
4453.83 23
4453.98 1
4454.13 0
4454.29 0
4454.44 0
4454.59 0
4454.75 0
4454.90 0
4455.05 0
4455.21 0
4455.36 12
4455.51 30
4455.66 46
4455.82 59
4455.97 68
4456.12 72
4456.28 72
4456.43 70
4456.58 68
4456.74 66
4456.89 66
4457.04 66
4457.19 66
4457.35 64
4457.50 60
4457.65 54
4457.81 46
4457.96 37
4458.11 28
4458.27 20
4458.42 14
4458.57 8
4458.73 4
4458.88 0
4459.03 0
4459.18 0
4459.34 0
4459.49 1
4459.64 7
4459.80 15
4459.95 24
4460.10 35
4460.26 45
4460.41 55
4460.56 63
4460.72 70
4460.87 76
4461.02 78
4461.17 79
4461.33 77
4461.48 74
4461.63 70
4461.79 67
4461.94 64
4462.09 62
4462.25 61
4462.40 60
4462.55 59
4462.71 59
4462.86 59
4463.01 62
4463.17 68
4463.32 79
4463.47 93
4463.62 111
4463.78 128
4463.93 143
4464.08 153
4464.24 158
4464.39 157
4464.54 151
4464.70 141
4464.85 128
4465.00 113
4465.16 96
4465.31 79
4465.46 61
4465.62 46
4465.77 34
4465.92 26
4466.08 22
4466.23 22
4466.38 25
4466.54 30
4466.69 34
4466.84 37
4466.99 37
4467.15 35
4467.30 29
4467.45 22
4467.61 12
4467.76 2
4467.91 0
4468.07 0
4468.22 0
4468.37 0
4468.53 0
4468.68 0
4468.83 0
4468.99 0
4469.14 14
4469.29 37
4469.45 64
4469.60 94
4469.75 123
4469.91 149
4470.06 169
4470.21 180
4470.37 183
4470.52 177
4470.67 165
4470.83 150
4470.98 137
4471.13 126
4471.29 119
4471.44 116
4471.59 116
4471.75 116
4471.90 115
4472.05 114
4472.21 112
4472.36 111
4472.51 111
4472.67 113
4472.82 116
4472.97 119
4473.13 123
4473.28 126
4473.43 128
4473.59 130
4473.74 132
4473.89 133
4474.05 134
4474.20 134
4474.35 134
4474.51 133
4474.66 132
4474.81 131
4474.97 131
4475.12 132
4475.27 133
4475.43 135
4475.58 138
4475.73 140
4475.89 141
4476.04 142
4476.19 142
4476.35 142
4476.50 141
4476.65 139
4476.81 135
4476.96 129
4477.11 120
4477.27 107
4477.42 92
4477.57 74
4477.73 57
4477.88 42
4478.03 31
4478.19 26
4478.34 28
4478.49 34
4478.65 44
4478.80 53
4478.95 61
4479.11 66
4479.26 66
4479.41 62
4479.57 56
4479.72 48
4479.87 39
4480.03 32
4480.18 25
4480.33 18
4480.49 13
4480.64 8
4480.79 3
4480.95 0
4481.10 0
4481.25 0
4481.41 0
4481.56 0
4481.72 0
4481.87 0
4482.02 0
4482.18 3
4482.33 8
4482.48 14
4482.64 18
4482.79 22
4482.94 26
4483.10 30
4483.25 35
4483.40 41
4483.56 48
4483.71 54
4483.86 61
4484.02 67
4484.17 72
4484.32 76
4484.48 79
4484.63 82
4484.78 86
4484.94 92
4485.09 100
4485.25 110
4485.40 121
4485.55 133
4485.71 143
4485.86 151
4486.01 157
4486.17 160
4486.32 161
4486.47 161
4486.63 160
4486.78 159
4486.93 160
4487.09 163
4487.24 169
4487.40 176
4487.55 185
4487.70 195
4487.86 205
4488.01 211
4488.16 212
4488.32 208
4488.47 197
4488.62 180
4488.78 159
4488.93 139
4489.08 122
4489.24 111
4489.39 107
4489.55 112
4489.70 123
4489.85 136
4490.01 151
4490.16 163
4490.31 172
4490.47 176
4490.62 177
4490.77 175
4490.93 173
4491.08 170
4491.23 169
4491.39 169
4491.54 170
4491.70 171
4491.85 171
4492.00 170
4492.16 167
4492.31 163
4492.46 160
4492.62 160
4492.77 161
4492.92 166
4493.08 173
4493.23 179
4493.39 183
4493.54 184
4493.69 182
4493.85 178
4494.00 172
4494.15 166
4494.31 161
4494.46 157
4494.62 154
4494.77 151
4494.92 146
4495.08 140
4495.23 133
4495.38 126
4495.54 119
4495.69 113
4495.84 110
4496.00 109
4496.15 109
4496.31 111
4496.46 116
4496.61 121
4496.77 128
4496.92 135
4497.07 141
4497.23 146
4497.38 148
4497.54 146
4497.69 140
4497.84 131
4498.00 120
4498.15 108
4498.30 95
4498.46 83
4498.61 70
4498.77 58
4498.92 48
4499.07 38
4499.23 32
4499.38 28
4499.53 27
4499.69 29
4499.84 33
4500.00 39
4500.15 47
4500.30 57
4500.46 69
4500.61 82
4500.76 97
4500.92 111
4501.07 124
4501.23 133
4501.38 137
4501.53 135
4501.69 129
4501.84 118
4502.00 106
4502.15 93
4502.30 82
4502.46 71
4502.61 63
4502.76 55
4502.92 48
4503.07 41
4503.23 35
4503.38 30
4503.53 28
4503.69 29
4503.84 33
4503.99 40
4504.15 49
4504.30 58
4504.46 66
4504.61 73
4504.76 79
4504.92 83
4505.07 87
4505.23 91
4505.38 95
4505.53 98
4505.69 102
4505.84 104
4506.00 104
4506.15 103
4506.30 100
4506.46 98
4506.61 96
4506.76 95
4506.92 96
4507.07 96
4507.23 95
4507.38 92
4507.53 84
4507.69 74
4507.84 63
4508.00 53
4508.15 47
4508.30 45
4508.46 49
4508.61 55
4508.77 62
4508.92 66
4509.07 67
4509.23 64
4509.38 57
4509.53 49
4509.69 41
4509.84 33
4510.00 28
4510.15 24
4510.30 20
4510.46 16
4510.61 11
4510.77 7
4510.92 3
4511.07 0
4511.23 0
4511.38 0
4511.54 3
4511.69 9
4511.84 16
4512.00 23
4512.15 30
4512.31 37
4512.46 42
4512.61 46
4512.77 47
4512.92 46
4513.08 44
4513.23 41
4513.38 38
4513.54 36
4513.69 37
4513.85 42
4514.00 49
4514.15 58
4514.31 68
4514.46 76
4514.62 82
4514.77 84
4514.92 82
4515.08 74
4515.23 63
4515.39 50
4515.54 36
4515.69 22
4515.85 11
4516.00 2
4516.16 0
4516.31 0
4516.46 0
4516.62 0
4516.77 0
4516.93 0
4517.08 0
4517.24 0
4517.39 3
4517.54 13
4517.70 23
4517.85 32
4518.01 38
4518.16 42
4518.31 43
4518.47 42
4518.62 43
4518.78 45
4518.93 51
4519.08 59
4519.24 71
4519.39 85
4519.55 100
4519.70 115
4519.85 129
4520.01 141
4520.16 152
4520.32 160
4520.47 165
4520.63 168
4520.78 170
4520.93 170
4521.09 169
4521.24 166
4521.40 164
4521.55 161
4521.70 157
4521.86 151
4522.01 143
4522.17 134
4522.32 123
4522.48 110
4522.63 97
4522.78 84
4522.94 72
4523.09 62
4523.25 55
4523.40 51
4523.55 50
4523.71 53
4523.86 57
4524.02 61
4524.17 64
4524.33 66
4524.48 67
4524.63 68
4524.79 71
4524.94 77
4525.10 88
4525.25 103
4525.40 120
4525.56 136
4525.71 149
4525.87 159
4526.02 164
4526.18 166
4526.33 166
4526.48 167
4526.64 169
4526.79 174
4526.95 179
4527.10 184
4527.26 186
4527.41 184
4527.56 178
4527.72 167
4527.87 152
4528.03 135
4528.18 117
4528.34 99
4528.49 83
4528.64 71
4528.80 63
4528.95 61
4529.11 66
4529.26 77
4529.41 93
4529.57 112
4529.72 132
4529.88 152
4530.03 170
4530.19 184
4530.34 195
4530.49 203
4530.65 208
4530.80 209
4530.96 209
4531.11 206
4531.27 203
4531.42 199
4531.58 195
4531.73 191
4531.88 187
4532.04 180
4532.19 172
4532.35 160
4532.50 146
4532.66 130
4532.81 115
4532.96 101
4533.12 90
4533.27 83
4533.43 78
4533.58 74
4533.74 72
4533.89 71
4534.04 70
4534.20 69
4534.35 70
4534.51 72
4534.66 76
4534.82 81
4534.97 87
4535.13 93
4535.28 97
4535.43 100
4535.59 100
4535.74 98
4535.90 94
4536.05 89
4536.21 85
4536.36 83
4536.51 84
4536.67 88
4536.82 94
4536.98 101
4537.13 109
4537.29 116
4537.44 121
4537.60 125
4537.75 128
4537.90 128
4538.06 126
4538.21 121
4538.37 113
4538.52 102
4538.68 87
4538.83 71
4538.99 53
4539.14 36
4539.29 23
4539.45 13
4539.60 6
4539.76 3
4539.91 1
4540.07 0
4540.22 0
4540.38 0
4540.53 0
4540.68 0
4540.84 0
4540.99 0
4541.15 0
4541.30 0
4541.46 9
4541.61 23
4541.77 41
4541.92 61
4542.07 83
4542.23 105
4542.38 123
4542.54 138
4542.69 147
4542.85 150
4543.00 147
4543.16 141
4543.31 134
4543.47 127
4543.62 122
4543.77 120
4543.93 121
4544.08 125
4544.24 131
4544.39 137
4544.55 142
4544.70 145
4544.86 146
4545.01 144
4545.17 141
4545.32 137
4545.47 132
4545.63 127
4545.78 123
4545.94 120
4546.09 119
4546.25 120
4546.40 124
4546.56 130
4546.71 140
4546.87 151
4547.02 164
4547.17 176
4547.33 189
4547.48 202
4547.64 215
4547.79 227
4547.95 240
4548.10 251
4548.26 259
4548.41 264
4548.57 265
4548.72 261
4548.87 253
4549.03 244
4549.18 235
4549.34 227
4549.49 221
4549.65 214
4549.80 207
4549.96 196
4550.11 181
4550.27 162
4550.42 141
4550.58 120
4550.73 103
4550.89 92
4551.04 87
4551.19 86
4551.35 88
4551.50 90
4551.66 91
4551.81 90
4551.97 87
4552.12 84
4552.28 82
4552.43 85
4552.59 91
4552.74 101
4552.90 113
4553.05 125
4553.20 135
4553.36 142
4553.51 145
4553.67 144
4553.82 140
4553.98 136
4554.13 134
4554.29 135
4554.44 140
4554.60 149
4554.75 159
4554.91 170
4555.06 177
4555.22 180
4555.37 179
4555.53 174
4555.68 167
4555.83 160
4555.99 153
4556.14 150
4556.30 148
4556.45 150
4556.61 154
4556.76 160
4556.92 168
4557.07 177
4557.23 187
4557.38 197
4557.54 206
4557.69 213
4557.85 218
4558.00 222
4558.16 225
4558.31 230
4558.47 236
4558.62 246
4558.78 260
4558.93 277
4559.08 294
4559.24 310
4559.39 324
4559.55 336
4559.70 345
4559.86 355
4560.01 368
4560.17 385
4560.32 408
4560.48 436
4560.63 466
4560.79 495
4560.94 520
4561.10 542
4561.25 560
4561.41 577
4561.56 595
4561.72 617
4561.87 643
4562.03 673
4562.18 704
4562.34 735
4562.49 762
4562.65 785
4562.80 805
4562.96 822
4563.11 838
4563.26 856
4563.42 874
4563.57 893
4563.73 911
4563.88 925
4564.04 935
4564.19 939
4564.35 938
4564.50 934
4564.66 929
4564.81 926
4564.97 927
4565.12 933
4565.28 942
4565.43 953
4565.59 962
4565.74 968
4565.90 968
4566.05 963
4566.21 953
4566.36 942
4566.52 929
4566.67 916
4566.83 903
4566.98 889
4567.14 871
4567.29 848
4567.45 821
4567.60 790
4567.76 757
4567.91 725
4568.07 694
4568.22 667
4568.38 643
4568.53 622
4568.69 602
4568.84 581
4569.00 561
4569.15 539
4569.31 519
4569.46 498
4569.62 480
4569.77 465
4569.93 454
4570.08 446
4570.24 442
4570.39 443
4570.55 448
4570.70 456
4570.86 466
4571.01 476
4571.17 483
4571.32 487
4571.48 487
4571.63 483
4571.79 477
4571.94 470
4572.10 465
4572.25 460
4572.41 456
4572.56 451
4572.72 442
4572.87 430
4573.03 412
4573.18 391
4573.34 368
4573.49 345
4573.65 325
4573.80 309
4573.96 297
4574.11 287
4574.27 278
4574.42 269
4574.58 259
4574.73 248
4574.89 236
4575.04 223
4575.20 211
4575.35 198
4575.51 183
4575.66 168
4575.82 152
4575.97 135
4576.13 121
4576.28 112
4576.44 108
4576.59 111
4576.75 119
4576.90 130
4577.06 141
4577.21 148
4577.37 148
4577.52 142
4577.68 130
4577.83 113
4577.99 94
4578.14 75
4578.30 57
4578.45 41
4578.61 26
4578.76 12
4578.92 0
4579.07 0
4579.23 0
4579.38 0
4579.54 0
4579.69 0
4579.85 0
4580.00 0
4580.16 3
4580.31 15
4580.47 26
4580.63 34
4580.78 40
4580.94 45
4581.09 49
4581.25 54
4581.40 60
4581.56 66
4581.71 73
4581.87 81
4582.02 87
4582.18 93
4582.33 97
4582.49 99
4582.64 99
4582.80 96
4582.95 92
4583.11 86
4583.26 79
4583.42 72
4583.57 64
4583.73 58
4583.88 55
4584.04 54
4584.19 56
4584.35 59
4584.50 64
4584.66 68
4584.82 70
4584.97 71
4585.13 70
4585.28 69
4585.44 68
4585.59 68
4585.75 69
4585.90 71
4586.06 74
4586.21 76
4586.37 78
4586.52 80
4586.68 80
4586.83 79
4586.99 76
4587.14 72
4587.30 67
4587.45 61
4587.61 57
4587.76 55
4587.92 58
4588.08 64
4588.23 73
4588.39 82
4588.54 89
4588.70 93
4588.85 94
4589.01 91
4589.16 86
4589.32 82
4589.47 78
4589.63 76
4589.78 75
4589.94 73
4590.09 71
4590.25 67
4590.40 62
4590.56 57
4590.72 52
4590.87 49
4591.03 48
4591.18 51
4591.34 56
4591.49 64
4591.65 72
4591.80 80
4591.96 86
4592.11 89
4592.27 90
4592.42 89
4592.58 88
4592.73 88
4592.89 90
4593.05 92
4593.20 96
4593.36 98
4593.51 97
4593.67 92
4593.82 82
4593.98 69
4594.13 54
4594.29 40
4594.44 28
4594.60 21
4594.75 19
4594.91 23
4595.07 31
4595.22 41
4595.38 51
4595.53 59
4595.69 64
4595.84 66
4596.00 67
4596.15 66
4596.31 68
4596.46 72
4596.62 79
4596.77 88
4596.93 98
4597.09 108
4597.24 115
4597.40 120
4597.55 122
4597.71 123
4597.86 122
4598.02 123
4598.17 126
4598.33 130
4598.48 136
4598.64 142
4598.80 148
4598.95 151
4599.11 149
4599.26 143
4599.42 132
4599.57 118
4599.73 102
4599.88 86
4600.04 71
4600.19 61
4600.35 54
4600.51 50
4600.66 49
4600.82 50
4600.97 53
4601.13 56
4601.28 59
4601.44 61
4601.59 63
4601.75 64
4601.91 63
4602.06 60
4602.22 59
4602.37 58
4602.53 61
4602.68 69
4602.84 82
4602.99 98
4603.15 117
4603.30 135
4603.46 151
4603.62 164
4603.77 174
4603.93 181
4604.08 189
4604.24 197
4604.39 207
4604.55 219
4604.70 233
4604.86 247
4605.02 261
4605.17 274
4605.33 285
4605.48 293
4605.64 298
4605.79 299
4605.95 298
4606.10 292
4606.26 283
4606.42 272
4606.57 258
4606.73 243
4606.88 227
4607.04 211
4607.19 195
4607.35 180
4607.51 164
4607.66 150
4607.82 136
4607.97 123
4608.13 112
4608.28 101
4608.44 91
4608.59 81
4608.75 70
4608.91 59
4609.06 48
4609.22 38
4609.37 30
4609.53 24
4609.68 21
4609.84 20
4610.00 21
4610.15 22
4610.31 24
4610.46 27
4610.62 31
4610.77 38
4610.93 48
4611.08 60
4611.24 75
4611.40 91
4611.55 107
4611.71 123
4611.86 138
4612.02 150
4612.17 160
4612.33 167
4612.49 171
4612.64 172
4612.80 170
4612.95 167
4613.11 164
4613.26 161
4613.42 158
4613.58 157
4613.73 157
4613.89 158
4614.04 160
4614.20 164
4614.35 169
4614.51 174
4614.67 177
4614.82 178
4614.98 177
4615.13 171
4615.29 163
4615.44 154
4615.60 145
4615.76 137
4615.91 130
4616.07 123
4616.22 115
4616.38 106
4616.53 95
4616.69 84
4616.85 74
4617.00 67
4617.16 64
4617.31 64
4617.47 69
4617.63 77
4617.78 88
4617.94 101
4618.09 114
4618.25 126
4618.40 136
4618.56 141
4618.72 141
4618.87 135
4619.03 123
4619.18 106
4619.34 87
4619.49 67
4619.65 48
4619.81 31
4619.96 16
4620.12 4
4620.27 0
4620.43 0
4620.59 0
4620.74 0
4620.90 0
4621.05 8
4621.21 17
4621.36 22
4621.52 22
4621.68 16
4621.83 7
4621.99 0
4622.14 0
4622.30 0
4622.46 0
4622.61 0
4622.77 10
4622.92 29
4623.08 50
4623.23 70
4623.39 84
4623.55 92
4623.70 95
4623.86 91
4624.01 84
4624.17 76
4624.33 69
4624.48 64
4624.64 61
4624.79 60
4624.95 60
4625.11 60
4625.26 60
4625.42 59
4625.57 59
4625.73 61
4625.88 66
4626.04 74
4626.20 84
4626.35 96
4626.51 108
4626.66 119
4626.82 128
4626.98 133
4627.13 136
4627.29 136
4627.44 135
4627.60 133
4627.76 131
4627.91 130
4628.07 131
4628.22 133
4628.38 135
4628.54 137
4628.69 137
4628.85 137
4629.00 134
4629.16 132
4629.32 131
4629.47 131
4629.63 135
4629.78 141
4629.94 150
4630.10 158
4630.25 164
4630.41 166
4630.56 163
4630.72 155
4630.88 142
4631.03 128
4631.19 114
4631.34 102
4631.50 95
4631.66 90
4631.81 88
4631.97 85
4632.12 82
4632.28 77
4632.44 72
4632.59 67
4632.75 64
4632.90 64
4633.06 69
4633.22 76
4633.37 84
4633.53 93
4633.68 102
4633.84 111
4634.00 120
4634.15 130
4634.31 139
4634.46 147
4634.62 154
4634.78 157
4634.93 158
4635.09 154
4635.24 147
4635.40 139
4635.56 129
4635.71 119
4635.87 109
4636.02 100
4636.18 91
4636.34 83
4636.49 75
4636.65 70
4636.81 67
4636.96 68
4637.12 73
4637.27 83
4637.43 95
4637.59 106
4637.74 115
4637.90 119
4638.05 116
4638.21 106
4638.37 91
4638.52 75
4638.68 58
4638.83 44
4638.99 35
4639.15 30
4639.30 31
4639.46 36
4639.62 45
4639.77 57
4639.93 71
4640.08 84
4640.24 96
4640.40 104
4640.55 107
4640.71 105
4640.86 99
4641.02 89
4641.18 78
4641.33 68
4641.49 60
4641.65 56
4641.80 56
4641.96 60
4642.11 67
4642.27 77
4642.43 88
4642.58 99
4642.74 112
4642.90 126
4643.05 140
4643.21 154
4643.36 168
4643.52 182
4643.68 195
4643.83 206
4643.99 216
4644.14 223
4644.30 228
4644.46 230
4644.61 229
4644.77 225
4644.93 219
4645.08 212
4645.24 203
4645.39 193
4645.55 184
4645.71 177
4645.86 171
4646.02 167
4646.18 166
4646.33 166
4646.49 167
4646.64 166
4646.80 164
4646.96 160
4647.11 154
4647.27 147
4647.43 140
4647.58 133
4647.74 128
4647.90 123
4648.05 120
4648.21 118
4648.36 116
4648.52 115
4648.68 116
4648.83 117
4648.99 118
4649.15 118
4649.30 118
4649.46 116
4649.61 112
4649.77 108
4649.93 103
4650.08 98
4650.24 95
4650.40 92
4650.55 90
4650.71 89
4650.86 88
4651.02 88
4651.18 89
4651.33 90
4651.49 92
4651.65 94
4651.80 95
4651.96 96
4652.12 97
4652.27 95
4652.43 92
4652.58 88
4652.74 82
4652.90 75
4653.05 68
4653.21 58
4653.37 47
4653.52 35
4653.68 20
4653.84 6
4653.99 0
4654.15 0
4654.31 0
4654.46 0
4654.62 0
4654.77 0
4654.93 0
4655.09 5
4655.24 14
4655.40 19
4655.56 21
4655.71 21
4655.87 20
4656.03 20
4656.18 23
4656.34 28
4656.49 35
4656.65 41
4656.81 47
4656.96 51
4657.12 53
4657.28 54
4657.43 56
4657.59 60
4657.75 67
4657.90 78
4658.06 91
4658.22 105
4658.37 118
4658.53 128
4658.69 134
4658.84 136
4659.00 133
4659.15 128
4659.31 123
4659.47 120
4659.62 120
4659.78 121
4659.94 125
4660.09 129
4660.25 132
4660.41 133
4660.56 133
4660.72 132
4660.88 131
4661.03 131
4661.19 133
4661.35 135
4661.50 140
4661.66 145
4661.81 151
4661.97 158
4662.13 165
4662.28 172
4662.44 178
4662.60 182
4662.75 183
4662.91 182
4663.07 178
4663.22 173
4663.38 168
4663.54 164
4663.69 161
4663.85 160
4664.01 161
4664.16 163
4664.32 166
4664.48 171
4664.63 176
4664.79 181
4664.95 185
4665.10 188
4665.26 189
4665.42 187
4665.57 183
4665.73 178
4665.89 171
4666.04 165
4666.20 159
4666.36 154
4666.51 152
4666.67 153
4666.82 157
4666.98 163
4667.14 172
4667.29 183
4667.45 193
4667.61 203
4667.76 210
4667.92 214
4668.08 215
4668.23 212
4668.39 207
4668.55 200
4668.70 192
4668.86 182
4669.02 170
4669.17 156
4669.33 141
4669.49 124
4669.64 107
4669.80 91
4669.96 78
4670.11 69
4670.27 64
4670.43 63
4670.58 66
4670.74 71
4670.90 78
4671.05 85
4671.21 95
4671.37 106
4671.52 119
4671.68 133
4671.84 148
4671.99 162
4672.15 172
4672.31 175
4672.46 172
4672.62 163
4672.78 149
4672.93 132
4673.09 115
4673.25 99
4673.40 85
4673.56 74
4673.72 65
4673.87 58
4674.03 53
4674.19 48
4674.34 43
4674.50 38
4674.66 32
4674.82 25
4674.97 18
4675.13 13
4675.29 11
4675.44 12
4675.60 19
4675.76 30
4675.91 46
4676.07 62
4676.23 78
4676.38 92
4676.54 103
4676.70 111
4676.85 117
4677.01 121
4677.17 126
4677.32 130
4677.48 133
4677.64 134
4677.79 133
4677.95 130
4678.11 126
4678.26 123
4678.42 120
4678.58 119
4678.73 120
4678.89 121
4679.05 121
4679.20 120
4679.36 115
4679.52 108
4679.68 99
4679.83 89
4679.99 80
4680.15 74
4680.30 72
4680.46 73
4680.62 79
4680.77 87
4680.93 96
4681.09 104
4681.24 109
4681.40 111
4681.56 108
4681.71 101
4681.87 90
4682.03 75
4682.18 58
4682.34 37
4682.50 16
4682.66 0
4682.81 0
4682.97 0
4683.13 0
4683.28 0
4683.44 0
4683.60 0
4683.75 0
4683.91 8
4684.07 33
4684.22 57
4684.38 79
4684.54 97
4684.69 112
4684.85 123
4685.01 130
4685.17 133
4685.32 133
4685.48 130
4685.64 126
4685.79 121
4685.95 116
4686.11 111
4686.26 108
4686.42 106
4686.58 105
4686.73 104
4686.89 102
4687.05 100
4687.21 97
4687.36 95
4687.52 93
4687.68 94
4687.83 98
4687.99 103
4688.15 108
4688.30 112
4688.46 114
4688.62 111
4688.78 105
4688.93 97
4689.09 87
4689.25 80
4689.40 75
4689.56 75
4689.72 79
4689.87 86
4690.03 94
4690.19 101
4690.35 107
4690.50 111
4690.66 114
4690.82 116
4690.97 119
4691.13 121
4691.29 125
4691.44 128
4691.60 130
4691.76 131
4691.92 129
4692.07 125
4692.23 117
4692.39 106
4692.54 93
4692.70 77
4692.86 62
4693.01 49
4693.17 38
4693.33 30
4693.49 25
4693.64 23
4693.80 23
4693.96 24
4694.11 25
4694.27 26
4694.43 26
4694.59 25
4694.74 23
4694.90 21
4695.06 20
4695.21 19
4695.37 19
4695.53 18
4695.68 17
4695.84 14
4696.00 11
4696.16 7
4696.31 2
4696.47 0
4696.63 0
4696.78 0
4696.94 4
4697.10 10
4697.26 15
4697.41 19
4697.57 21
4697.73 20
4697.88 18
4698.04 15
4698.20 14
4698.36 15
4698.51 18
4698.67 24
4698.83 30
4698.98 35
4699.14 38
4699.30 39
4699.46 37
4699.61 34
4699.77 30
4699.93 27
4700.08 25
4700.24 24
4700.40 23
4700.56 21
4700.71 17
4700.87 12
4701.03 5
4701.18 0
4701.34 0
4701.50 0
4701.66 0
4701.81 0
4701.97 0
4702.13 3
4702.28 9
4702.44 13
4702.60 15
4702.76 15
4702.91 11
4703.07 6
4703.23 0
4703.39 0
4703.54 0
4703.70 0
4703.86 0
4704.01 0
4704.17 0
4704.33 6
4704.49 15
4704.64 22
4704.80 25
4704.96 25
4705.11 23
4705.27 19
4705.43 17
4705.59 18
4705.74 24
4705.90 33
4706.06 45
4706.22 57
4706.37 69
4706.53 79
4706.69 88
4706.84 96
4707.00 103
4707.16 109
4707.32 116
4707.47 121
4707.63 124
4707.79 123
4707.95 120
4708.10 114
4708.26 105
4708.42 96
4708.57 87
4708.73 79
4708.89 74
4709.05 70
4709.20 70
4709.36 72
4709.52 76
4709.68 84
4709.83 93
4709.99 104
4710.15 115
4710.31 125
4710.46 132
4710.62 134
4710.78 132
4710.93 123
4711.09 110
4711.25 92
4711.41 73
4711.56 54
4711.72 36
4711.88 20
4712.04 7
4712.19 0
4712.35 0
4712.51 0
4712.67 0
4712.82 0
4712.98 0
4713.14 0
4713.30 3
4713.45 6
4713.61 7
4713.77 7
4713.92 6
4714.08 5
4714.24 5
4714.40 7
4714.55 13
4714.71 23
4714.87 37
4715.03 55
4715.18 76
4715.34 97
4715.50 119
4715.66 138
4715.81 155
4715.97 167
4716.13 176
4716.29 181
4716.44 182
4716.60 180
4716.76 174
4716.92 165
4717.07 154
4717.23 142
4717.39 129
4717.55 117
4717.70 107
4717.86 99
4718.02 91
4718.18 84
4718.33 75
4718.49 64
4718.65 52
4718.81 39
4718.96 26
4719.12 17
4719.28 13
4719.43 15
4719.59 22
4719.75 35
4719.91 52
4720.06 70
4720.22 87
4720.38 103
4720.54 117
4720.69 128
4720.85 136
4721.01 141
4721.17 142
4721.32 138
4721.48 129
4721.64 115
4721.80 97
4721.96 78
4722.11 62
4722.27 50
4722.43 43
4722.59 42
4722.74 44
4722.90 48
4723.06 51
4723.22 51
4723.37 47
4723.53 42
4723.69 36
4723.85 30
4724.00 25
4724.16 22
4724.32 20
4724.48 18
4724.63 16
4724.79 14
4724.95 10
4725.11 5
4725.26 0
4725.42 0
4725.58 0
4725.74 0
4725.89 0
4726.05 0
4726.21 0
4726.37 0
4726.52 0
4726.68 4
4726.84 10
4727.00 16
4727.15 23
4727.31 28
4727.47 33
4727.63 37
4727.79 42
4727.94 48
4728.10 57
4728.26 68
4728.42 82
4728.57 98
4728.73 115
4728.89 131
4729.05 145
4729.20 156
4729.36 163
4729.52 167
4729.68 166
4729.83 163
4729.99 158
4730.15 151
4730.31 146
4730.47 141
4730.62 138
4730.78 137
4730.94 137
4731.10 138
4731.25 139
4731.41 141
4731.57 143
4731.73 147
4731.88 152
4732.04 159
4732.20 167
4732.36 173
4732.52 174
4732.67 171
4732.83 161
4732.99 146
4733.15 130
4733.30 114
4733.46 101
4733.62 92
4733.78 87
4733.93 84
4734.09 81
4734.25 77
4734.41 69
4734.57 60
4734.72 49
4734.88 38
4735.04 31
4735.20 28
4735.35 30
4735.51 39
4735.67 54
4735.83 73
4735.99 94
4736.14 114
4736.30 130
4736.46 140
4736.62 143
4736.77 139
4736.93 129
4737.09 115
4737.25 100
4737.41 84
4737.56 71
4737.72 61
4737.88 55
4738.04 51
4738.19 50
4738.35 51
4738.51 53
4738.67 56
4738.83 59
4738.98 64
4739.14 68
4739.30 73
4739.46 77
[truncated: 743,494 more chars]
