# Supplementary material for: Methylobacterium Species Promoting Rice and Barley Growth and Interaction Specificity Revealed with Whole-Cell Matrix-Assisted Laser Desorption / Ionization-Time-of-Flight Mass Spectrometry (MALDI-TOF/MS) Analysis
Source: PLoS One. 2015 Jun 8;10(6):e0129509. doi: 10.1371/journal.pone.0129509 (PMC4460032; doi:10.1371/journal.pone.0129509)
Supplement: S2 Data — (ZIP) [file pone.0129509.s002.zip › Supplementary data 2 (ms from inoculated rice)/23e-9.txt]

780.09 0
780.16 0
780.22 0
780.29 0
780.35 0
780.41 0
780.48 0
780.54 0
780.61 0
780.67 0
780.73 0
780.80 0
780.86 0
780.93 0
780.99 0
781.05 0
781.12 0
781.18 0
781.25 0
781.31 0
781.37 0
781.44 0
781.50 0
781.57 0
781.63 0
781.69 0
781.76 0
781.82 0
781.89 0
781.95 0
782.01 0
782.08 0
782.14 0
782.21 0
782.27 0
782.33 0
782.40 0
782.46 0
782.53 0
782.59 0
782.65 0
782.72 0
782.78 0
782.85 0
782.91 0
782.98 0
783.04 0
783.10 0
783.17 0
783.23 0
783.30 0
783.36 0
783.42 0
783.49 0
783.55 0
783.62 0
783.68 0
783.74 0
783.81 0
783.87 0
783.94 0
784.00 0
784.07 0
784.13 0
784.19 0
784.26 0
784.32 0
784.39 0
784.45 0
784.51 0
784.58 0
784.64 0
784.71 0
784.77 0
784.83 0
784.90 0
784.96 0
785.03 0
785.09 0
785.16 0
785.22 0
785.28 0
785.35 0
785.41 0
785.48 0
785.54 0
785.61 0
785.67 0
785.73 0
785.80 0
785.86 0
785.93 0
785.99 0
786.05 0
786.12 0
786.18 0
786.25 0
786.31 0
786.38 0
786.44 0
786.50 0
786.57 0
786.63 0
786.70 0
786.76 0
786.83 0
786.89 0
786.95 0
787.02 0
787.08 0
787.15 0
787.21 0
787.28 0
787.34 0
787.40 0
787.47 0
787.53 0
787.60 0
787.66 0
787.72 0
787.79 0
787.85 0
787.92 0
787.98 0
788.05 0
788.11 0
788.18 0
788.24 0
788.30 0
788.37 0
788.43 0
788.50 0
788.56 0
788.63 0
788.69 0
788.75 0
788.82 0
788.88 0
788.95 0
789.01 0
789.08 0
789.14 0
789.20 0
789.27 0
789.33 0
789.40 0
789.46 0
789.53 0
789.59 0
789.65 0
789.72 0
789.78 0
789.85 0
789.91 0
789.98 0
790.04 0
790.11 0
790.17 0
790.23 0
790.30 0
790.36 0
790.43 0
790.49 0
790.56 0
790.62 0
790.68 0
790.75 0
790.81 0
790.88 0
790.94 0
791.01 0
791.07 0
791.14 0
791.20 0
791.26 0
791.33 0
791.39 0
791.46 0
791.52 0
791.59 0
791.65 0
791.72 0
791.78 0
791.84 0
791.91 0
791.97 0
792.04 0
792.10 0
792.17 0
792.23 0
792.30 0
792.36 0
792.42 0
792.49 0
792.55 0
792.62 0
792.68 0
792.75 0
792.81 0
792.88 0
792.94 0
793.01 0
793.07 0
793.13 0
793.20 0
793.26 0
793.33 0
793.39 0
793.46 0
793.52 0
793.59 0
793.65 0
793.71 0
793.78 0
793.84 0
793.91 0
793.97 0
794.04 0
794.10 0
794.17 0
794.23 0
794.30 0
794.36 0
794.42 0
794.49 0
794.55 0
794.62 0
794.68 0
794.75 0
794.81 0
794.88 0
794.94 0
795.01 0
795.07 0
795.14 0
795.20 0
795.26 0
795.33 0
795.39 0
795.46 0
795.52 0
795.59 0
795.65 0
795.72 0
795.78 0
795.85 0
795.91 0
795.97 0
796.04 0
796.10 0
796.17 0
796.23 0
796.30 0
796.36 0
796.43 0
796.49 0
796.56 0
796.62 0
796.69 0
796.75 0
796.82 0
796.88 0
796.94 0
797.01 0
797.07 0
797.14 0
797.20 0
797.27 0
797.33 0
797.40 0
797.46 0
797.53 0
797.59 0
797.66 0
797.72 0
797.79 0
797.85 0
797.91 0
797.98 0
798.04 0
798.11 0
798.17 0
798.24 0
798.30 0
798.37 0
798.43 0
798.50 0
798.56 0
798.63 0
798.69 0
798.76 0
798.82 0
798.89 0
798.95 0
799.01 0
799.08 0
799.14 0
799.21 0
799.27 0
799.34 0
799.40 0
799.47 0
799.53 0
799.60 0
799.66 0
799.73 0
799.79 0
799.86 0
799.92 0
799.99 0
800.05 0
800.12 0
800.18 0
800.25 0
800.31 0
800.38 0
800.44 0
800.50 0
800.57 0
800.63 0
800.70 0
800.76 0
800.83 0
800.89 0
800.96 0
801.02 0
801.09 0
801.15 0
801.22 0
801.28 0
801.35 0
801.41 0
801.48 0
801.54 0
801.61 0
801.67 0
801.74 0
801.80 0
801.87 0
801.93 0
802.00 0
802.06 0
802.13 0
802.19 0
802.26 0
802.32 0
802.39 0
802.45 0
802.51 0
802.58 0
802.64 0
802.71 0
802.77 0
802.84 0
802.90 0
802.97 0
803.03 0
803.10 0
803.16 0
803.23 0
803.29 0
803.36 0
803.42 0
803.49 0
803.55 0
803.62 0
803.68 0
803.75 0
803.81 0
803.88 0
803.94 0
804.01 0
804.07 1
804.14 1
804.20 0
804.27 0
804.33 0
804.40 0
804.46 0
804.53 0
804.59 0
804.66 0
804.72 0
804.79 0
804.85 0
804.92 0
804.98 0
805.05 0
805.11 0
805.18 0
805.24 0
805.31 0
805.37 0
805.44 0
805.50 0
805.57 0
805.63 0
805.70 0
805.76 0
805.83 0
805.89 0
805.96 0
806.02 0
806.09 0
806.15 0
806.22 0
806.28 0
806.35 0
806.41 0
806.48 0
806.54 1
806.61 2
806.67 3
806.74 4
806.80 5
806.87 6
806.93 6
807.00 5
807.06 4
807.13 3
807.19 2
807.26 1
807.32 0
807.39 0
807.45 0
807.52 0
807.58 0
807.65 1
807.71 1
807.78 2
807.84 2
807.91 2
807.97 2
808.04 1
808.10 1
808.17 0
808.23 0
808.30 0
808.37 0
808.43 1
808.50 3
808.56 5
808.63 7
808.69 9
808.76 10
808.82 10
808.89 9
808.95 7
809.02 5
809.08 3
809.15 2
809.21 1
809.28 1
809.34 1
809.41 1
809.47 1
809.54 1
809.60 1
809.67 1
809.73 0
809.80 0
809.86 0
809.93 0
809.99 0
810.06 1
810.12 1
810.19 1
810.25 1
810.32 1
810.39 1
810.45 1
810.52 0
810.58 0
810.65 0
810.71 0
810.78 0
810.84 0
810.91 1
810.97 1
811.04 1
811.10 2
811.17 3
811.23 3
811.30 3
811.36 3
811.43 3
811.49 2
811.56 2
811.62 1
811.69 1
811.76 1
811.82 1
811.89 1
811.95 1
812.02 1
812.08 1
812.15 1
812.21 1
812.28 1
812.34 0
812.41 0
812.47 0
812.54 0
812.60 0
812.67 0
812.73 0
812.80 0
812.86 0
812.93 0
813.00 0
813.06 0
813.13 0
813.19 0
813.26 0
813.32 1
813.39 1
813.45 1
813.52 1
813.58 1
813.65 1
813.71 2
813.78 3
813.84 3
813.91 4
813.98 5
814.04 5
814.11 5
814.17 4
814.24 3
814.30 2
814.37 1
814.43 1
814.50 1
814.56 1
814.63 1
814.69 1
814.76 1
814.83 1
814.89 1
814.96 1
815.02 0
815.09 0
815.15 0
815.22 0
815.28 0
815.35 0
815.41 0
815.48 0
815.54 0
815.61 0
815.68 0
815.74 1
815.81 1
815.87 2
815.94 2
816.00 2
816.07 2
816.13 2
816.20 2
816.26 1
816.33 1
816.40 1
816.46 1
816.53 1
816.59 1
816.66 2
816.72 2
816.79 2
816.85 2
816.92 2
816.98 2
817.05 2
817.12 1
817.18 1
817.25 1
817.31 1
817.38 1
817.44 1
817.51 1
817.57 1
817.64 1
817.70 1
817.77 1
817.84 0
817.90 0
817.97 0
818.03 0
818.10 0
818.16 0
818.23 0
818.29 0
818.36 0
818.43 0
818.49 0
818.56 0
818.62 1
818.69 1
818.75 1
818.82 1
818.88 1
818.95 1
819.01 1
819.08 1
819.15 1
819.21 0
819.28 0
819.34 0
819.41 0
819.47 0
819.54 0
819.60 0
819.67 0
819.74 0
819.80 0
819.87 0
819.93 0
820.00 0
820.06 1
820.13 1
820.20 1
820.26 1
820.33 1
820.39 1
820.46 1
820.52 1
820.59 1
820.65 1
820.72 1
820.79 1
820.85 1
820.92 1
820.98 1
821.05 0
821.11 0
821.18 0
821.25 0
821.31 0
821.38 0
821.44 1
821.51 1
821.57 1
821.64 1
821.70 1
821.77 1
821.84 1
821.90 1
821.97 1
822.03 1
822.10 1
822.16 1
822.23 1
822.30 1
822.36 1
822.43 0
822.49 0
822.56 0
822.62 0
822.69 0
822.76 0
822.82 0
822.89 1
822.95 1
823.02 1
823.08 1
823.15 1
823.22 1
823.28 1
823.35 1
823.41 1
823.48 1
823.54 1
823.61 1
823.68 1
823.74 1
823.81 1
823.87 1
823.94 1
824.00 1
824.07 1
824.14 1
824.20 1
824.27 1
824.33 1
824.40 1
824.46 1
824.53 0
824.60 0
824.66 0
824.73 0
824.79 0
824.86 0
824.93 0
824.99 0
825.06 0
825.12 0
825.19 0
825.25 0
825.32 1
825.39 1
825.45 1
825.52 1
825.58 1
825.65 1
825.71 1
825.78 0
825.85 0
825.91 0
825.98 0
826.04 1
826.11 1
826.18 1
826.24 1
826.31 1
826.37 1
826.44 1
826.50 1
826.57 1
826.64 1
826.70 1
826.77 1
826.83 1
826.90 2
826.97 2
827.03 2
827.10 2
827.16 2
827.23 1
827.30 1
827.36 1
827.43 1
827.49 1
827.56 1
827.62 1
827.69 1
827.76 1
827.82 1
827.89 1
827.95 1
828.02 1
828.09 1
828.15 1
828.22 1
828.28 1
828.35 1
828.42 1
828.48 1
828.55 1
828.61 1
828.68 1
828.75 1
828.81 1
828.88 1
828.94 1
829.01 1
829.07 1
829.14 1
829.21 1
829.27 1
829.34 1
829.40 1
829.47 1
829.54 1
829.60 1
829.67 1
829.73 1
829.80 1
829.87 1
829.93 1
830.00 1
830.06 1
830.13 1
830.20 1
830.26 1
830.33 1
830.39 1
830.46 1
830.53 0
830.59 0
830.66 0
830.72 1
830.79 1
830.86 1
830.92 1
830.99 1
831.05 1
831.12 1
831.19 1
831.25 1
831.32 1
831.38 1
831.45 1
831.52 1
831.58 1
831.65 1
831.71 1
831.78 1
831.85 1
831.91 1
831.98 1
832.05 1
832.11 1
832.18 1
832.24 1
832.31 1
832.38 1
832.44 1
832.51 1
832.57 1
832.64 1
832.71 1
832.77 1
832.84 1
832.90 1
832.97 1
833.04 1
833.10 1
833.17 1
833.23 1
833.30 1
833.37 1
833.43 1
833.50 1
833.57 1
833.63 1
833.70 1
833.76 1
833.83 1
833.90 1
833.96 1
834.03 1
834.09 1
834.16 1
834.23 1
834.29 1
834.36 1
834.43 1
834.49 1
834.56 1
834.62 1
834.69 1
834.76 1
834.82 1
834.89 1
834.95 1
835.02 1
835.09 1
835.15 1
835.22 1
835.29 1
835.35 1
835.42 0
835.48 0
835.55 0
835.62 0
835.68 0
835.75 0
835.82 0
835.88 0
835.95 0
836.01 0
836.08 0
836.15 0
836.21 1
836.28 1
836.35 1
836.41 1
836.48 1
836.54 1
836.61 1
836.68 1
836.74 1
836.81 1
836.88 1
836.94 1
837.01 1
837.07 1
837.14 1
837.21 1
837.27 1
837.34 1
837.41 1
837.47 1
837.54 1
837.60 1
837.67 0
837.74 0
837.80 0
837.87 0
837.94 0
838.00 0
838.07 0
838.13 0
838.20 0
838.27 1
838.33 1
838.40 1
838.47 1
838.53 1
838.60 1
838.67 1
838.73 1
838.80 1
838.86 1
838.93 1
839.00 0
839.06 0
839.13 0
839.20 0
839.26 0
839.33 0
839.40 1
839.46 1
839.53 1
839.59 1
839.66 1
839.73 1
839.79 1
839.86 1
839.93 1
839.99 1
840.06 1
840.13 1
840.19 1
840.26 1
840.32 1
840.39 1
840.46 1
840.52 1
840.59 1
840.66 1
840.72 1
840.79 1
840.86 1
840.92 1
840.99 1
841.05 1
841.12 1
841.19 1
841.25 1
841.32 1
841.39 1
841.45 1
841.52 1
841.59 1
841.65 1
841.72 1
841.79 1
841.85 1
841.92 0
841.99 0
842.05 0
842.12 0
842.18 0
842.25 0
842.32 0
842.38 0
842.45 0
842.52 0
842.58 0
842.65 0
842.72 0
842.78 0
842.85 0
842.92 0
842.98 0
843.05 1
843.12 1
843.18 1
843.25 0
843.31 0
843.38 0
843.45 0
843.51 0
843.58 1
843.65 1
843.71 1
843.78 1
843.85 1
843.91 1
843.98 1
844.05 1
844.11 1
844.18 0
844.25 0
844.31 0
844.38 0
844.45 0
844.51 0
844.58 0
844.65 0
844.71 1
844.78 1
844.85 1
844.91 1
844.98 1
845.05 1
845.11 1
845.18 1
845.24 0
845.31 0
845.38 0
845.44 0
845.51 1
845.58 1
845.64 1
845.71 1
845.78 1
845.84 1
845.91 1
845.98 1
846.04 1
846.11 1
846.18 1
846.24 1
846.31 1
846.38 1
846.44 1
846.51 1
846.58 1
846.64 1
846.71 1
846.78 1
846.84 1
846.91 1
846.98 1
847.04 1
847.11 1
847.18 1
847.24 1
847.31 1
847.38 1
847.44 0
847.51 0
847.58 0
847.64 0
847.71 0
847.78 0
847.84 0
847.91 0
847.98 0
848.04 0
848.11 0
848.18 0
848.24 0
848.31 0
848.38 0
848.44 0
848.51 0
848.58 1
848.64 1
848.71 1
848.78 1
848.84 1
848.91 1
848.98 1
849.04 1
849.11 1
849.18 1
849.25 1
849.31 1
849.38 0
849.45 0
849.51 0
849.58 0
849.65 0
849.71 0
849.78 0
849.85 0
849.91 0
849.98 0
850.05 0
850.11 0
850.18 0
850.25 0
850.31 0
850.38 0
850.45 1
850.51 1
850.58 1
850.65 1
850.71 1
850.78 1
850.85 1
850.91 0
850.98 0
851.05 0
851.12 0
851.18 0
851.25 0
851.32 0
851.38 0
851.45 0
851.52 0
851.58 0
851.65 0
851.72 0
851.78 0
851.85 1
851.92 1
851.98 1
852.05 1
852.12 1
852.18 1
852.25 1
852.32 1
852.39 1
852.45 1
852.52 1
852.59 1
852.65 1
852.72 0
852.79 0
852.85 0
852.92 0
852.99 0
853.05 0
853.12 0
853.19 0
853.25 0
853.32 0
853.39 1
853.46 1
853.52 1
853.59 1
853.66 1
853.72 1
853.79 1
853.86 1
853.92 1
853.99 1
854.06 1
854.12 1
854.19 1
854.26 1
854.33 1
854.39 1
854.46 1
854.53 1
854.59 1
854.66 1
854.73 0
854.79 0
854.86 0
854.93 0
855.00 0
855.06 0
855.13 0
855.20 0
855.26 0
855.33 1
855.40 1
855.46 1
855.53 1
855.60 1
855.67 1
855.73 1
855.80 1
855.87 1
855.93 1
856.00 1
856.07 1
856.13 1
856.20 1
856.27 0
856.34 0
856.40 0
856.47 0
856.54 0
856.60 0
856.67 0
856.74 0
856.80 1
856.87 1
856.94 1
857.01 1
857.07 1
857.14 1
857.21 1
857.27 1
857.34 1
857.41 1
857.48 1
857.54 1
857.61 0
857.68 0
857.74 0
857.81 0
857.88 0
857.94 0
858.01 0
858.08 0
858.15 0
858.21 0
858.28 0
858.35 0
858.41 0
858.48 0
858.55 0
858.62 0
858.68 1
858.75 0
858.82 0
858.88 0
858.95 0
859.02 0
859.09 0
859.15 0
859.22 0
859.29 1
859.35 1
859.42 1
859.49 1
859.56 1
859.62 1
859.69 1
859.76 1
859.82 1
859.89 1
859.96 0
860.03 0
860.09 0
860.16 0
860.23 0
860.29 0
860.36 0
860.43 0
860.50 0
860.56 0
860.63 0
860.70 0
860.76 0
860.83 0
860.90 0
860.97 1
861.03 1
861.10 1
861.17 1
861.24 1
861.30 1
861.37 1
861.44 1
861.50 1
861.57 1
861.64 1
861.71 1
861.77 1
861.84 0
861.91 0
861.97 0
862.04 0
862.11 0
862.18 0
862.24 1
862.31 1
862.38 1
862.45 0
862.51 0
862.58 0
862.65 0
862.71 1
862.78 1
862.85 1
862.92 1
862.98 1
863.05 1
863.12 1
863.19 1
863.25 0
863.32 0
863.39 0
863.45 0
863.52 0
863.59 0
863.66 1
863.72 1
863.79 1
863.86 1
863.93 1
863.99 1
864.06 1
864.13 1
864.20 1
864.26 1
864.33 1
864.40 1
864.46 1
864.53 1
864.60 0
864.67 0
864.73 0
864.80 0
864.87 0
864.94 0
865.00 1
865.07 1
865.14 1
865.21 1
865.27 1
865.34 1
865.41 1
865.48 1
865.54 1
865.61 1
865.68 0
865.74 0
865.81 0
865.88 0
865.95 0
866.01 1
866.08 1
866.15 1
866.22 1
866.28 1
866.35 1
866.42 1
866.49 1
866.55 1
866.62 0
866.69 0
866.76 0
866.82 1
866.89 1
866.96 1
867.03 1
867.09 1
867.16 1
867.23 1
867.30 1
867.36 1
867.43 1
867.50 0
867.57 0
867.63 0
867.70 0
867.77 0
867.84 0
867.90 0
867.97 0
868.04 0
868.11 1
868.17 1
868.24 1
868.31 1
868.38 0
868.44 0
868.51 0
868.58 0
868.65 0
868.71 0
868.78 0
868.85 0
868.92 0
868.98 1
869.05 1
869.12 1
869.19 1
869.25 1
869.32 1
869.39 1
869.46 1
869.52 1
869.59 1
869.66 1
869.73 1
869.79 1
869.86 1
869.93 1
870.00 1
870.06 1
870.13 1
870.20 1
870.27 1
870.33 1
870.40 0
870.47 0
870.54 0
870.60 0
870.67 0
870.74 0
870.81 0
870.87 0
870.94 0
871.01 0
871.08 0
871.14 0
871.21 0
871.28 0
871.35 0
871.42 0
871.48 0
871.55 0
871.62 0
871.69 0
871.75 0
871.82 0
871.89 0
871.96 0
872.02 0
872.09 0
872.16 0
872.23 0
872.29 1
872.36 1
872.43 1
872.50 1
872.57 1
872.63 1
872.70 1
872.77 1
872.84 1
872.90 1
872.97 0
873.04 0
873.11 0
873.17 0
873.24 0
873.31 1
873.38 1
873.44 1
873.51 1
873.58 1
873.65 0
873.72 0
873.78 0
873.85 0
873.92 0
873.99 0
874.05 0
874.12 0
874.19 0
874.26 0
874.33 0
874.39 0
874.46 0
874.53 0
874.60 0
874.66 0
874.73 0
874.80 0
874.87 1
874.93 1
875.00 1
875.07 1
875.14 1
875.21 1
875.27 0
875.34 0
875.41 0
875.48 0
875.54 0
875.61 0
875.68 0
875.75 0
875.82 1
875.88 1
875.95 1
876.02 1
876.09 1
876.15 0
876.22 0
876.29 0
876.36 0
876.43 0
876.49 0
876.56 0
876.63 0
876.70 0
876.77 0
876.83 0
876.90 0
876.97 0
877.04 0
877.10 0
877.17 0
877.24 0
877.31 0
877.38 0
877.44 0
877.51 0
877.58 0
877.65 0
877.71 0
877.78 0
877.85 0
877.92 0
877.99 0
878.05 0
878.12 0
878.19 0
878.26 0
878.33 0
878.39 0
878.46 0
878.53 0
878.60 0
878.67 0
878.73 0
878.80 0
878.87 0
878.94 0
879.00 0
879.07 0
879.14 0
879.21 0
879.28 0
879.34 0
879.41 0
879.48 0
879.55 0
879.62 0
879.68 0
879.75 0
879.82 0
879.89 0
879.96 0
880.02 0
880.09 0
880.16 0
880.23 0
880.30 0
880.36 0
880.43 0
880.50 0
880.57 0
880.64 0
880.70 0
880.77 0
880.84 0
880.91 0
880.98 0
881.04 0
881.11 0
881.18 0
881.25 0
881.32 0
881.38 0
881.45 0
881.52 0
881.59 0
881.66 0
881.72 0
881.79 0
881.86 0
881.93 0
882.00 0
882.06 0
882.13 0
882.20 0
882.27 0
882.34 0
882.40 0
882.47 0
882.54 0
882.61 0
882.68 1
882.74 1
882.81 1
882.88 1
882.95 1
883.02 1
883.08 1
883.15 1
883.22 0
883.29 0
883.36 0
883.42 0
883.49 0
883.56 0
883.63 0
883.70 0
883.76 1
883.83 1
883.90 1
883.97 1
884.04 1
884.11 1
884.17 1
884.24 0
884.31 0
884.38 0
884.45 0
884.51 0
884.58 0
884.65 0
884.72 0
884.79 0
884.85 0
884.92 0
884.99 0
885.06 0
885.13 0
885.20 0
885.26 0
885.33 0
885.40 0
885.47 0
885.54 1
885.60 1
885.67 1
885.74 1
885.81 1
885.88 0
885.95 0
886.01 0
886.08 0
886.15 0
886.22 0
886.29 0
886.35 0
886.42 0
886.49 0
886.56 0
886.63 0
886.70 0
886.76 0
886.83 0
886.90 0
886.97 0
887.04 0
887.10 0
887.17 0
887.24 0
887.31 0
887.38 0
887.45 0
887.51 0
887.58 0
887.65 0
887.72 0
887.79 0
887.86 0
887.92 0
887.99 0
888.06 0
888.13 0
888.20 0
888.26 0
888.33 0
888.40 0
888.47 0
888.54 1
888.61 1
888.67 1
888.74 1
888.81 1
888.88 0
888.95 0
889.02 0
889.08 0
889.15 0
889.22 0
889.29 0
889.36 0
889.43 1
889.49 1
889.56 1
889.63 1
889.70 1
889.77 1
889.84 0
889.90 0
889.97 0
890.04 0
890.11 0
890.18 0
890.25 0
890.31 0
890.38 0
890.45 0
890.52 0
890.59 0
890.66 0
890.72 0
890.79 0
890.86 0
890.93 1
891.00 1
891.07 1
891.13 1
891.20 0
891.27 0
891.34 0
891.41 0
891.48 0
891.54 0
891.61 0
891.68 0
891.75 0
891.82 0
891.89 0
891.95 0
892.02 0
892.09 0
892.16 0
892.23 0
892.30 0
892.37 0
892.43 0
892.50 0
892.57 0
892.64 0
892.71 0
892.78 0
892.84 0
892.91 0
892.98 0
893.05 0
893.12 0
893.19 0
893.26 0
893.32 1
893.39 1
893.46 1
893.53 1
893.60 1
893.67 1
893.73 0
893.80 0
893.87 0
893.94 0
894.01 0
894.08 0
894.15 0
894.21 0
894.28 0
894.35 0
894.42 0
894.49 0
894.56 0
894.62 0
894.69 1
894.76 1
894.83 1
894.90 1
894.97 0
895.04 0
895.10 0
895.17 0
895.24 0
895.31 0
895.38 0
895.45 0
895.52 0
895.58 0
895.65 0
895.72 0
895.79 0
895.86 0
895.93 0
896.00 0
896.06 0
896.13 0
896.20 0
896.27 0
896.34 0
896.41 0
896.48 0
896.54 0
896.61 0
896.68 0
896.75 0
896.82 0
896.89 0
896.96 0
897.02 0
897.09 0
897.16 0
897.23 0
897.30 1
897.37 1
897.44 1
897.50 1
897.57 1
897.64 1
897.71 1
897.78 1
897.85 1
897.92 1
897.98 0
898.05 0
898.12 0
898.19 0
898.26 0
898.33 0
898.40 0
898.47 0
898.53 1
898.60 1
898.67 1
898.74 1
898.81 1
898.88 1
898.95 1
899.01 0
899.08 0
899.15 0
899.22 0
899.29 0
899.36 0
899.43 0
899.50 0
899.56 1
899.63 1
899.70 1
899.77 1
899.84 1
899.91 1
899.98 1
900.05 0
900.11 0
900.18 0
900.25 0
900.32 0
900.39 0
900.46 0
900.53 0
900.60 0
900.66 0
900.73 0
900.80 0
900.87 0
900.94 0
901.01 0
901.08 0
901.15 0
901.21 0
901.28 0
901.35 0
901.42 0
901.49 0
901.56 0
901.63 0
901.70 0
901.76 0
901.83 0
901.90 0
901.97 0
902.04 0
902.11 0
902.18 0
902.25 0
902.31 0
902.38 0
902.45 0
902.52 0
902.59 0
902.66 0
902.73 0
902.80 0
902.86 0
902.93 0
903.00 0
903.07 0
903.14 0
903.21 0
903.28 0
903.35 0
903.42 0
903.48 0
903.55 0
903.62 0
903.69 0
903.76 0
903.83 0
903.90 0
903.97 0
904.04 0
904.10 0
904.17 0
904.24 0
904.31 0
904.38 0
904.45 1
904.52 1
904.59 1
904.66 1
904.72 1
904.79 1
904.86 1
904.93 0
905.00 0
905.07 0
905.14 0
905.21 0
905.28 0
905.34 0
905.41 0
905.48 0
905.55 0
905.62 0
905.69 0
905.76 0
905.83 0
905.90 0
905.96 0
906.03 0
906.10 0
906.17 0
906.24 0
906.31 0
906.38 0
906.45 0
906.52 0
906.59 0
906.65 0
906.72 0
906.79 0
906.86 0
906.93 0
907.00 0
907.07 0
907.14 0
907.21 0
907.28 0
907.34 0
907.41 0
907.48 0
907.55 0
907.62 0
907.69 0
907.76 0
907.83 0
907.90 0
907.97 0
908.03 0
908.10 0
908.17 0
908.24 0
908.31 0
908.38 0
908.45 0
908.52 0
908.59 0
908.66 0
908.72 0
908.79 0
908.86 0
908.93 0
909.00 0
909.07 0
909.14 0
909.21 0
909.28 0
909.35 0
909.42 0
909.48 0
909.55 0
909.62 1
909.69 1
909.76 1
909.83 1
909.90 1
909.97 1
910.04 1
910.11 1
910.18 1
910.24 0
910.31 0
910.38 0
910.45 0
910.52 0
910.59 0
910.66 0
910.73 0
910.80 0
910.87 0
910.94 0
911.00 1
911.07 1
911.14 0
911.21 0
911.28 0
911.35 0
911.42 0
911.49 0
911.56 0
911.63 0
911.70 0
911.77 0
911.83 0
911.90 0
911.97 0
912.04 0
912.11 0
912.18 0
912.25 0
912.32 0
912.39 0
912.46 0
912.53 0
912.60 0
912.66 1
912.73 1
912.80 1
912.87 1
912.94 1
913.01 1
913.08 1
913.15 1
913.22 1
913.29 1
913.36 1
913.43 1
913.50 0
913.56 0
913.63 0
913.70 0
913.77 0
913.84 0
913.91 1
913.98 1
914.05 1
914.12 1
914.19 0
914.26 0
914.33 0
914.40 0
914.46 0
914.53 0
914.60 0
914.67 0
914.74 0
914.81 0
914.88 0
914.95 0
915.02 0
915.09 0
915.16 1
915.23 1
915.30 1
915.37 1
915.43 1
915.50 1
915.57 0
915.64 0
915.71 0
915.78 0
915.85 0
915.92 0
915.99 0
916.06 0
916.13 0
916.20 0
916.27 0
916.34 0
916.41 0
916.47 0
916.54 0
916.61 0
916.68 1
916.75 1
916.82 1
916.89 1
916.96 1
917.03 1
917.10 1
917.17 0
917.24 0
917.31 0
917.38 0
917.45 0
917.51 0
917.58 0
917.65 0
917.72 0
917.79 0
917.86 0
917.93 0
918.00 0
918.07 0
918.14 0
918.21 0
918.28 0
918.35 0
918.42 0
918.49 1
918.56 1
918.63 1
918.69 1
918.76 1
918.83 1
918.90 0
918.97 0
919.04 0
919.11 0
919.18 0
919.25 0
919.32 0
919.39 1
919.46 1
919.53 1
919.60 1
919.67 0
919.74 0
919.81 0
919.88 1
919.94 1
920.01 1
920.08 1
920.15 1
920.22 1
920.29 1
920.36 1
920.43 1
920.50 1
920.57 0
920.64 0
920.71 1
920.78 1
920.85 1
920.92 1
920.99 1
921.06 1
921.13 1
921.20 1
921.27 1
921.33 1
921.40 1
921.47 1
921.54 1
921.61 1
921.68 1
921.75 1
921.82 1
921.89 1
921.96 1
922.03 1
922.10 1
922.17 1
922.24 1
922.31 1
922.38 1
922.45 1
922.52 1
922.59 0
922.66 1
922.73 1
922.80 1
922.86 1
922.93 1
923.00 1
923.07 1
923.14 1
923.21 1
923.28 1
923.35 1
923.42 1
923.49 1
923.56 1
923.63 1
923.70 1
923.77 1
923.84 1
923.91 1
923.98 1
924.05 0
924.12 0
924.19 0
924.26 0
924.33 0
924.40 0
924.47 0
924.54 1
924.61 1
924.68 1
924.74 1
924.81 1
924.88 1
924.95 1
925.02 1
925.09 1
925.16 0
925.23 0
925.30 0
925.37 0
925.44 0
925.51 0
925.58 0
925.65 0
925.72 0
925.79 0
925.86 0
925.93 0
926.00 0
926.07 0
926.14 0
926.21 0
926.28 0
926.35 0
926.42 0
926.49 0
926.56 0
926.63 1
926.70 1
926.77 1
926.84 1
926.91 1
926.98 1
927.04 1
927.11 1
927.18 1
927.25 1
927.32 1
927.39 1
927.46 1
927.53 1
927.60 1
927.67 1
927.74 1
927.81 1
927.88 1
927.95 1
928.02 1
928.09 1
928.16 1
928.23 1
928.30 1
928.37 1
928.44 2
928.51 2
928.58 2
928.65 2
928.72 2
928.79 1
928.86 1
928.93 1
929.00 1
929.07 1
929.14 1
929.21 1
929.28 1
929.35 1
929.42 1
929.49 1
929.56 1
929.63 1
929.70 1
929.77 1
929.84 1
929.91 1
929.98 1
930.05 1
930.12 1
930.19 1
930.26 1
930.33 1
930.40 1
930.47 1
930.54 1
930.60 1
930.67 1
930.74 0
930.81 0
930.88 0
930.95 0
931.02 0
931.09 0
931.16 1
931.23 1
931.30 1
931.37 1
931.44 1
931.51 1
931.58 1
931.65 1
931.72 1
931.79 1
931.86 1
931.93 0
932.00 0
932.07 0
932.14 0
932.21 0
932.28 0
932.35 0
932.42 0
932.49 0
932.56 0
932.63 0
932.70 0
932.77 0
932.84 0
932.91 0
932.98 1
933.05 1
933.12 1
933.19 1
933.26 1
933.33 1
933.40 1
933.47 1
933.54 1
933.61 1
933.68 1
933.75 1
933.82 1
933.89 1
933.96 1
934.03 1
934.10 1
934.17 0
934.24 0
934.31 0
934.38 0
934.45 0
934.52 1
934.59 1
934.66 1
934.73 1
934.80 1
934.87 1
934.94 1
935.01 0
935.08 0
935.15 0
935.22 1
935.29 1
935.36 1
935.43 1
935.50 1
935.57 1
935.64 1
935.71 1
935.78 1
935.85 1
935.92 1
935.99 1
936.06 1
936.13 1
936.20 1
936.27 1
936.34 0
936.41 0
936.48 0
936.55 0
936.62 0
936.69 0
936.76 0
936.83 0
936.90 0
936.97 1
937.04 1
937.11 1
937.18 1
937.25 1
937.33 1
937.40 1
937.47 1
937.54 1
937.61 1
937.68 1
937.75 1
937.82 1
937.89 1
937.96 1
938.03 1
938.10 1
938.17 0
938.24 1
938.31 1
938.38 1
938.45 1
938.52 1
938.59 1
938.66 1
938.73 1
938.80 0
938.87 0
938.94 0
939.01 0
939.08 0
939.15 0
939.22 1
939.29 1
939.36 1
939.43 1
939.50 0
939.57 0
939.64 0
939.71 0
939.78 0
939.85 0
939.92 0
939.99 0
940.06 0
940.13 0
940.20 0
940.27 0
940.34 0
940.41 0
940.48 1
940.55 0
940.62 0
940.69 0
940.76 0
940.83 0
940.91 0
940.98 0
941.05 0
941.12 0
941.19 0
941.26 0
941.33 0
941.40 0
941.47 0
941.54 0
941.61 0
941.68 0
941.75 0
941.82 0
941.89 0
941.96 0
942.03 0
942.10 0
942.17 0
942.24 0
942.31 0
942.38 1
942.45 1
942.52 0
942.59 0
942.66 0
942.73 0
942.80 0
942.87 0
942.94 0
943.01 0
943.08 0
943.15 0
943.23 0
943.30 0
943.37 0
943.44 0
943.51 1
943.58 1
943.65 1
943.72 1
943.79 1
943.86 1
943.93 1
944.00 0
944.07 0
944.14 0
944.21 0
944.28 0
944.35 0
944.42 0
944.49 0
944.56 0
944.63 0
944.70 0
944.77 0
944.84 0
944.91 0
944.98 0
945.05 1
945.13 1
945.20 1
945.27 1
945.34 1
945.41 1
945.48 1
945.55 1
945.62 1
945.69 1
945.76 1
945.83 1
945.90 1
945.97 1
946.04 0
946.11 0
946.18 0
946.25 0
946.32 0
946.39 0
946.46 0
946.53 0
946.60 0
946.68 0
946.75 0
946.82 0
946.89 0
946.96 0
947.03 0
947.10 0
947.17 0
947.24 0
947.31 0
947.38 0
947.45 0
947.52 0
947.59 0
947.66 0
947.73 1
947.80 1
947.87 1
947.94 1
948.01 1
948.09 1
948.16 1
948.23 1
948.30 1
948.37 0
948.44 0
948.51 0
948.58 0
948.65 0
948.72 1
948.79 1
948.86 1
948.93 1
949.00 1
949.07 1
949.14 1
949.21 1
949.28 1
949.36 1
949.43 1
949.50 1
949.57 1
949.64 1
949.71 1
949.78 1
949.85 1
949.92 1
949.99 1
950.06 1
950.13 1
950.20 1
950.27 1
950.34 1
950.41 1
950.48 1
950.56 1
950.63 1
950.70 2
950.77 2
950.84 2
950.91 1
950.98 1
951.05 1
951.12 1
951.19 1
951.26 1
951.33 1
951.40 1
951.47 1
951.54 1
951.62 1
951.69 1
951.76 1
951.83 1
951.90 1
951.97 2
952.04 2
952.11 2
952.18 2
952.25 1
952.32 1
952.39 1
952.46 1
952.53 0
952.60 0
952.68 0
952.75 0
952.82 0
952.89 1
952.96 1
953.03 1
953.10 1
953.17 1
953.24 1
953.31 1
953.38 0
953.45 0
953.52 0
953.59 0
953.67 1
953.74 1
953.81 1
953.88 1
953.95 2
954.02 2
954.09 2
954.16 2
954.23 2
954.30 1
954.37 1
954.44 1
954.51 1
954.59 0
954.66 0
954.73 0
954.80 0
954.87 1
954.94 1
955.01 1
955.08 1
955.15 0
955.22 0
955.29 0
955.36 0
955.43 0
955.51 0
955.58 0
955.65 0
955.72 0
955.79 0
955.86 0
955.93 0
956.00 0
956.07 0
956.14 1
956.21 1
956.28 1
956.36 1
956.43 1
956.50 0
956.57 0
956.64 0
956.71 0
956.78 0
956.85 0
956.92 0
956.99 0
957.06 0
957.13 0
957.21 0
957.28 1
957.35 1
957.42 1
957.49 0
957.56 0
957.63 0
957.70 0
957.77 0
957.84 0
957.91 0
957.99 0
958.06 0
958.13 0
958.20 0
958.27 0
958.34 0
958.41 0
958.48 0
958.55 0
958.62 0
958.69 0
958.77 0
958.84 0
958.91 0
958.98 0
959.05 0
959.12 0
959.19 0
959.26 0
959.33 0
959.40 0
959.47 0
959.55 0
959.62 0
959.69 0
959.76 0
959.83 0
959.90 0
959.97 0
960.04 0
960.11 0
960.18 0
960.26 0
960.33 0
960.40 0
960.47 0
960.54 0
960.61 0
960.68 0
960.75 0
960.82 0
960.89 0
960.97 0
961.04 0
961.11 0
961.18 0
961.25 0
961.32 0
961.39 0
961.46 1
961.53 1
961.60 1
961.68 1
961.75 1
961.82 1
961.89 1
961.96 1
962.03 1
962.10 1
962.17 0
962.24 0
962.31 0
962.39 0
962.46 0
962.53 0
962.60 0
962.67 0
962.74 0
962.81 0
962.88 0
962.95 0
963.03 0
963.10 0
963.17 0
963.24 0
963.31 0
963.38 0
963.45 0
963.52 0
963.59 1
963.67 1
963.74 1
963.81 1
963.88 1
963.95 1
964.02 1
964.09 1
964.16 1
964.23 1
964.31 1
964.38 1
964.45 1
964.52 1
964.59 1
964.66 1
964.73 1
964.80 1
964.87 1
964.95 1
965.02 1
965.09 1
965.16 1
965.23 1
965.30 1
965.37 1
965.44 0
965.51 0
965.59 0
965.66 0
965.73 0
965.80 0
965.87 0
965.94 1
966.01 1
966.08 1
966.16 1
966.23 1
966.30 1
966.37 1
966.44 1
966.51 1
966.58 1
966.65 1
966.73 1
966.80 1
966.87 1
966.94 1
967.01 1
967.08 1
967.15 1
967.22 1
967.30 1
967.37 1
967.44 1
967.51 1
967.58 1
967.65 1
967.72 1
967.79 1
967.87 1
967.94 0
968.01 0
968.08 0
968.15 0
968.22 0
968.29 0
968.36 0
968.44 0
968.51 0
968.58 0
968.65 0
968.72 0
968.79 1
968.86 1
968.93 1
969.01 1
969.08 1
969.15 1
969.22 1
969.29 1
969.36 1
969.43 1
969.50 1
969.58 1
969.65 1
969.72 0
969.79 0
969.86 0
969.93 0
970.00 0
970.08 0
970.15 0
970.22 0
970.29 0
970.36 0
970.43 0
970.50 0
970.57 0
970.65 0
970.72 0
970.79 0
970.86 0
970.93 0
971.00 0
971.07 0
971.15 0
971.22 0
971.29 0
971.36 0
971.43 0
971.50 0
971.57 0
971.65 0
971.72 0
971.79 0
971.86 0
971.93 0
972.00 0
972.07 0
972.15 0
972.22 0
972.29 0
972.36 0
972.43 0
972.50 0
972.57 0
972.65 0
972.72 0
972.79 0
972.86 0
972.93 0
973.00 1
973.07 1
973.15 1
973.22 1
973.29 1
973.36 1
973.43 0
973.50 0
973.57 0
973.65 0
973.72 0
973.79 1
973.86 1
973.93 1
974.00 1
974.07 1
974.15 1
974.22 1
974.29 2
974.36 2
974.43 1
974.50 1
974.58 1
974.65 1
974.72 1
974.79 1
974.86 1
974.93 1
975.00 1
975.08 1
975.15 1
975.22 1
975.29 1
975.36 1
975.43 1
975.51 1
975.58 1
975.65 1
975.72 1
975.79 1
975.86 1
975.93 1
976.01 1
976.08 0
976.15 0
976.22 0
976.29 0
976.36 0
976.44 1
976.51 1
976.58 1
976.65 1
976.72 1
976.79 1
976.86 1
976.94 1
977.01 1
977.08 1
977.15 0
977.22 0
977.29 0
977.37 0
977.44 1
977.51 1
977.58 1
977.65 1
977.72 1
977.80 1
977.87 1
977.94 1
978.01 1
978.08 1
978.15 1
978.23 1
978.30 1
978.37 1
978.44 1
978.51 1
978.58 1
978.66 1
978.73 1
978.80 1
978.87 0
978.94 0
979.01 0
979.09 0
979.16 0
979.23 0
979.30 0
979.37 0
979.44 0
979.52 0
979.59 0
979.66 0
979.73 0
979.80 0
979.87 0
979.95 0
980.02 0
980.09 0
980.16 0
980.23 0
980.30 0
980.38 0
980.45 0
980.52 0
980.59 0
980.66 0
980.73 0
980.81 0
980.88 0
980.95 0
981.02 0
981.09 0
981.17 0
981.24 0
981.31 0
981.38 0
981.45 0
981.52 0
981.60 0
981.67 0
981.74 0
981.81 0
981.88 0
981.95 1
982.03 0
982.10 0
982.17 0
982.24 0
982.31 0
982.39 0
982.46 0
982.53 0
982.60 1
982.67 1
982.74 1
982.82 1
982.89 1
982.96 1
983.03 1
983.10 0
983.18 0
983.25 1
983.32 1
983.39 1
983.46 1
983.53 1
983.61 1
983.68 2
983.75 2
983.82 2
983.89 2
983.97 2
984.04 2
984.11 1
984.18 1
984.25 1
984.32 1
984.40 1
984.47 1
984.54 1
984.61 1
984.68 1
984.76 1
984.83 1
984.90 0
984.97 0
985.04 0
985.12 0
985.19 0
985.26 0
985.33 0
985.40 1
985.47 1
985.55 1
985.62 1
985.69 1
985.76 0
985.83 0
985.91 0
985.98 0
986.05 0
986.12 0
986.19 0
986.27 0
986.34 0
986.41 0
986.48 0
986.55 0
986.63 0
986.70 0
986.77 1
986.84 1
986.91 1
986.99 1
987.06 2
987.13 2
987.20 2
987.27 2
987.35 2
987.42 2
987.49 2
987.56 1
987.63 1
987.71 1
987.78 2
987.85 2
987.92 2
987.99 3
988.07 3
988.14 3
988.21 3
988.28 3
988.35 2
988.43 2
988.50 1
988.57 1
988.64 1
988.71 1
988.79 1
988.86 1
988.93 1
989.00 1
989.07 1
989.15 1
989.22 1
989.29 1
989.36 1
989.43 1
989.51 1
989.58 2
989.65 2
989.72 2
989.79 2
989.87 2
989.94 2
990.01 2
990.08 2
990.15 2
990.23 2
990.30 2
990.37 2
990.44 3
990.51 2
990.59 2
990.66 2
990.73 2
990.80 1
990.88 1
990.95 1
991.02 1
991.09 1
991.16 0
991.24 0
991.31 0
991.38 1
991.45 1
991.52 1
991.60 1
991.67 1
991.74 1
991.81 2
991.88 2
991.96 1
992.03 1
992.10 1
992.17 1
992.25 0
992.32 0
992.39 0
992.46 0
992.53 1
992.61 1
992.68 1
992.75 1
992.82 1
992.90 1
992.97 1
993.04 1
993.11 0
993.18 0
993.26 0
993.33 0
993.40 0
993.47 0
993.54 0
993.62 0
993.69 0
993.76 0
993.83 0
993.91 0
993.98 0
994.05 0
994.12 0
994.19 0
994.27 1
994.34 1
994.41 1
994.48 1
994.56 1
994.63 1
994.70 1
994.77 1
994.84 1
994.92 1
994.99 1
995.06 1
995.13 1
995.21 1
995.28 1
995.35 1
995.42 1
995.50 0
995.57 0
995.64 0
995.71 0
995.78 0
995.86 0
995.93 0
996.00 0
996.07 0
996.15 0
996.22 1
996.29 1
996.36 1
996.44 1
996.51 1
996.58 0
996.65 0
996.72 0
996.80 0
996.87 0
996.94 0
997.01 0
997.09 0
997.16 0
997.23 1
997.30 1
997.38 1
997.45 2
997.52 2
997.59 2
997.66 2
997.74 2
997.81 2
997.88 2
997.95 1
998.03 1
998.10 1
998.17 0
998.24 0
998.32 0
998.39 1
998.46 1
998.53 1
998.61 2
998.68 2
998.75 2
998.82 2
998.89 2
998.97 2
999.04 2
999.11 2
999.18 1
999.26 1
999.33 1
999.40 1
999.47 1
999.55 2
999.62 2
999.69 2
999.76 2
999.84 1
999.91 1
999.98 1
1000.05 1
1000.13 1
1000.20 1
1000.27 1
1000.34 1
1000.42 1
1000.49 1
1000.56 2
1000.63 2
1000.71 2
1000.78 2
1000.85 2
1000.92 2
1001.00 2
1001.07 2
1001.14 2
1001.21 2
1001.29 2
1001.36 2
1001.43 3
1001.50 3
1001.58 3
1001.65 3
1001.72 3
1001.79 3
1001.87 3
1001.94 3
1002.01 3
1002.08 3
1002.16 3
1002.23 3
1002.30 3
1002.37 3
1002.45 3
1002.52 3
1002.59 2
1002.66 2
1002.74 2
1002.81 2
1002.88 3
1002.95 4
1003.03 5
1003.10 6
1003.17 6
1003.24 7
1003.32 7
1003.39 7
1003.46 7
1003.53 6
1003.61 7
1003.68 7
1003.75 7
1003.82 8
1003.90 8
1003.97 8
1004.04 8
1004.11 7
1004.19 7
1004.26 7
1004.33 7
1004.40 7
1004.48 7
1004.55 8
1004.62 8
1004.69 9
1004.77 9
1004.84 10
1004.91 10
1004.99 9
1005.06 9
1005.13 9
1005.20 9
1005.28 8
1005.35 8
1005.42 7
1005.49 6
1005.57 6
1005.64 5
1005.71 5
1005.78 4
1005.86 4
1005.93 4
1006.00 5
1006.07 5
1006.15 5
1006.22 5
1006.29 5
1006.37 5
1006.44 5
1006.51 5
1006.58 6
1006.66 7
1006.73 7
1006.80 8
1006.87 8
1006.95 8
1007.02 8
1007.09 8
1007.17 7
1007.24 7
1007.31 7
1007.38 6
1007.46 6
1007.53 5
1007.60 5
1007.67 5
1007.75 5
1007.82 4
1007.89 4
1007.96 5
1008.04 5
1008.11 5
1008.18 5
1008.26 5
1008.33 5
1008.40 5
1008.47 5
1008.55 4
1008.62 3
1008.69 3
1008.77 2
1008.84 2
1008.91 2
1008.98 2
1009.06 2
1009.13 3
1009.20 3
1009.27 3
1009.35 4
1009.42 4
1009.49 4
1009.57 3
1009.64 3
1009.71 3
1009.78 3
1009.86 3
1009.93 3
1010.00 2
1010.07 2
1010.15 2
1010.22 2
1010.29 1
1010.37 1
1010.44 1
1010.51 0
1010.58 0
1010.66 0
1010.73 0
1010.80 0
1010.88 0
1010.95 0
1011.02 0
1011.09 0
1011.17 0
1011.24 0
1011.31 0
1011.39 0
1011.46 1
1011.53 1
1011.60 1
1011.68 1
1011.75 2
1011.82 2
1011.90 1
1011.97 1
1012.04 1
1012.11 1
1012.19 1
1012.26 1
1012.33 2
1012.41 2
1012.48 3
1012.55 3
1012.62 4
1012.70 4
1012.77 4
1012.84 4
1012.92 3
1012.99 3
1013.06 2
1013.13 2
1013.21 1
1013.28 1
1013.35 1
1013.43 1
1013.50 1
1013.57 1
1013.65 2
1013.72 2
1013.79 2
1013.86 2
1013.94 2
1014.01 2
1014.08 2
1014.16 2
1014.23 1
1014.30 1
1014.37 1
1014.45 1
1014.52 1
1014.59 1
1014.67 1
1014.74 1
1014.81 1
1014.89 2
1014.96 2
1015.03 2
1015.10 3
1015.18 3
1015.25 3
1015.32 3
1015.40 3
1015.47 2
1015.54 2
1015.62 2
1015.69 1
1015.76 1
1015.83 1
1015.91 1
1015.98 1
1016.05 1
1016.13 1
1016.20 1
1016.27 1
1016.35 1
1016.42 1
1016.49 1
1016.56 2
1016.64 2
1016.71 3
1016.78 3
1016.86 3
1016.93 3
1017.00 3
1017.08 3
1017.15 3
1017.22 2
1017.30 2
1017.37 3
1017.44 3
1017.51 3
1017.59 3
1017.66 3
1017.73 3
1017.81 4
1017.88 4
1017.95 4
1018.03 5
1018.10 5
1018.17 5
1018.25 6
1018.32 6
1018.39 6
1018.46 6
1018.54 6
1018.61 6
1018.68 6
1018.76 6
1018.83 6
1018.90 5
1018.98 5
1019.05 4
1019.12 4
1019.20 3
1019.27 3
1019.34 2
1019.41 2
1019.49 2
1019.56 2
1019.63 2
1019.71 2
1019.78 1
1019.85 1
1019.93 1
1020.00 1
1020.07 1
1020.15 2
1020.22 2
1020.29 2
1020.37 3
1020.44 3
1020.51 4
1020.59 4
1020.66 4
1020.73 3
1020.80 3
1020.88 2
1020.95 2
1021.02 2
1021.10 2
1021.17 2
1021.24 2
1021.32 3
1021.39 3
1021.46 3
1021.54 3
1021.61 3
1021.68 3
1021.76 2
1021.83 2
1021.90 2
1021.98 1
1022.05 1
1022.12 2
1022.20 2
1022.27 2
1022.34 3
1022.42 3
1022.49 3
1022.56 4
1022.64 4
1022.71 4
1022.78 5
1022.86 5
1022.93 5
1023.00 5
1023.07 5
1023.15 5
1023.22 5
1023.29 5
1023.37 5
1023.44 5
1023.51 5
1023.59 5
1023.66 5
1023.73 5
1023.81 5
1023.88 6
1023.95 6
1024.03 6
1024.10 6
1024.17 6
1024.25 6
1024.32 6
1024.39 5
1024.47 5
1024.54 5
1024.61 5
1024.69 5
1024.76 4
1024.83 4
1024.91 4
1024.98 5
1025.05 5
1025.13 5
1025.20 5
1025.27 5
1025.35 5
1025.42 5
1025.49 4
1025.57 4
1025.64 4
1025.71 4
1025.79 4
1025.86 4
1025.93 4
1026.01 4
1026.08 4
1026.15 4
1026.23 4
1026.30 3
1026.37 3
1026.45 3
1026.52 4
1026.59 4
1026.67 4
1026.74 4
1026.81 5
1026.89 5
1026.96 5
1027.04 6
1027.11 6
1027.18 6
1027.26 6
1027.33 6
1027.40 6
1027.48 6
1027.55 5
1027.62 5
1027.70 4
1027.77 4
1027.84 3
1027.92 3
1027.99 3
1028.06 3
1028.14 3
1028.21 3
1028.28 3
1028.36 3
1028.43 3
1028.50 4
1028.58 4
1028.65 4
1028.72 4
1028.80 4
1028.87 4
1028.94 4
1029.02 5
1029.09 5
1029.17 5
1029.24 6
1029.31 6
1029.39 6
1029.46 5
1029.53 5
1029.61 4
1029.68 4
1029.75 4
1029.83 4
1029.90 4
1029.97 5
1030.05 5
1030.12 5
1030.19 5
1030.27 5
1030.34 5
1030.41 5
1030.49 5
1030.56 5
1030.64 4
1030.71 4
1030.78 4
1030.86 5
1030.93 5
1031.00 5
1031.08 5
1031.15 5
1031.22 5
1031.30 4
1031.37 4
1031.44 5
1031.52 5
1031.59 5
1031.67 5
1031.74 5
1031.81 4
1031.89 4
1031.96 3
1032.03 3
1032.11 2
1032.18 2
1032.25 2
1032.33 2
1032.40 2
1032.47 2
1032.55 2
1032.62 2
1032.70 2
1032.77 2
1032.84 2
1032.92 2
1032.99 2
1033.06 3
1033.14 3
1033.21 3
1033.28 3
1033.36 3
1033.43 3
1033.51 3
1033.58 2
1033.65 1
1033.73 1
1033.80 0
1033.87 0
1033.95 0
1034.02 1
1034.09 1
1034.17 2
1034.24 2
1034.32 2
1034.39 1
1034.46 1
1034.54 0
1034.61 0
1034.68 0
1034.76 0
1034.83 0
1034.90 0
1034.98 0
1035.05 1
1035.13 1
1035.20 1
1035.27 1
1035.35 0
1035.42 0
1035.49 0
1035.57 0
1035.64 0
1035.72 0
1035.79 1
1035.86 1
1035.94 2
1036.01 3
1036.08 3
1036.16 3
1036.23 4
1036.31 4
1036.38 4
1036.45 4
1036.53 4
1036.60 4
1036.67 4
1036.75 4
1036.82 4
1036.90 4
1036.97 4
1037.04 3
1037.12 3
1037.19 3
1037.26 3
1037.34 4
1037.41 4
1037.49 4
1037.56 4
1037.63 5
1037.71 5
1037.78 5
1037.85 4
1037.93 4
1038.00 4
1038.08 4
1038.15 4
1038.22 4
1038.30 4
1038.37 4
1038.45 4
1038.52 4
1038.59 4
1038.67 4
1038.74 4
1038.81 4
1038.89 5
1038.96 5
1039.04 5
1039.11 6
1039.18 6
1039.26 7
1039.33 7
1039.40 8
1039.48 8
1039.55 7
1039.63 6
1039.70 6
1039.77 5
1039.85 5
1039.92 5
1040.00 5
1040.07 6
1040.14 6
1040.22 6
1040.29 6
1040.37 6
1040.44 5
1040.51 4
1040.59 4
1040.66 3
1040.73 3
1040.81 3
1040.88 3
1040.96 3
1041.03 3
1041.10 3
1041.18 4
1041.25 4
1041.33 4
1041.40 5
1041.47 5
1041.55 5
1041.62 6
1041.70 6
1041.77 6
1041.84 7
1041.92 7
1041.99 7
1042.07 8
1042.14 8
1042.21 8
1042.29 7
1042.36 7
1042.43 7
1042.51 7
1042.58 7
1042.66 7
1042.73 7
1042.80 7
1042.88 8
1042.95 8
1043.03 9
1043.10 10
1043.17 11
1043.25 12
1043.32 13
1043.40 14
1043.47 14
1043.54 15
1043.62 15
1043.69 14
1043.77 14
1043.84 14
1043.91 13
1043.99 12
1044.06 11
1044.14 10
1044.21 9
1044.28 8
1044.36 8
1044.43 8
1044.51 9
1044.58 10
1044.65 12
1044.73 13
1044.80 14
1044.88 14
1044.95 14
1045.03 14
1045.10 14
1045.17 13
1045.25 12
1045.32 12
1045.40 11
1045.47 11
1045.54 10
1045.62 10
1045.69 10
1045.77 10
1045.84 10
1045.91 10
1045.99 10
1046.06 10
1046.14 10
1046.21 10
1046.28 10
1046.36 10
1046.43 9
1046.51 8
1046.58 8
1046.65 7
1046.73 6
1046.80 7
1046.88 7
1046.95 8
1047.03 9
1047.10 9
1047.17 10
1047.25 9
1047.32 9
1047.40 8
1047.47 7
1047.54 7
1047.62 6
1047.69 6
1047.77 6
1047.84 6
1047.91 6
1047.99 6
1048.06 7
1048.14 7
1048.21 7
1048.29 7
1048.36 6
1048.43 5
1048.51 4
1048.58 3
1048.66 2
1048.73 2
1048.80 2
1048.88 2
1048.95 2
1049.03 2
1049.10 3
1049.18 3
1049.25 3
1049.32 3
1049.40 3
1049.47 3
1049.55 4
1049.62 4
1049.70 3
1049.77 3
1049.84 2
1049.92 0
1049.99 0
1050.07 0
1050.14 0
1050.21 0
1050.29 0
1050.36 0
1050.44 0
1050.51 0
1050.59 1
1050.66 1
1050.73 1
1050.81 1
1050.88 2
1050.96 2
1051.03 3
1051.11 3
1051.18 4
1051.25 4
1051.33 4
1051.40 4
1051.48 4
1051.55 4
1051.63 4
1051.70 4
1051.77 4
1051.85 4
1051.92 4
1052.00 4
1052.07 4
1052.15 4
1052.22 4
1052.29 4
1052.37 4
1052.44 5
1052.52 5
1052.59 5
1052.67 6
1052.74 6
1052.81 6
1052.89 6
1052.96 7
1053.04 8
1053.11 8
1053.19 8
1053.26 8
1053.34 8
1053.41 7
1053.48 6
1053.56 5
1053.63 5
1053.71 5
1053.78 4
1053.86 4
1053.93 3
1054.00 3
1054.08 2
1054.15 1
1054.23 1
1054.30 1
1054.38 1
1054.45 1
1054.52 1
1054.60 2
1054.67 2
1054.75 2
1054.82 3
1054.90 3
1054.97 4
1055.05 4
1055.12 4
1055.19 4
1055.27 4
1055.34 3
1055.42 3
1055.49 3
1055.57 3
1055.64 3
1055.72 4
1055.79 5
1055.86 6
1055.94 7
1056.01 8
1056.09 8
1056.16 7
1056.24 7
1056.31 6
1056.39 6
1056.46 6
1056.53 6
1056.61 6
1056.68 6
1056.76 6
1056.83 6
1056.91 6
1056.98 6
1057.06 6
1057.13 6
1057.20 7
1057.28 7
1057.35 7
1057.43 8
1057.50 8
1057.58 7
1057.65 7
1057.73 6
1057.80 5
1057.87 4
1057.95 4
1058.02 4
1058.10 5
1058.17 6
1058.25 7
1058.32 7
1058.40 7
1058.47 7
1058.55 6
1058.62 5
1058.69 5
1058.77 4
1058.84 3
1058.92 3
1058.99 4
1059.07 4
1059.14 5
1059.22 6
1059.29 7
1059.37 7
1059.44 8
1059.51 8
1059.59 8
1059.66 8
1059.74 7
1059.81 7
1059.89 7
1059.96 7
1060.04 8
1060.11 10
1060.19 11
1060.26 12
1060.33 13
1060.41 13
1060.48 12
1060.56 11
1060.63 10
1060.71 10
1060.78 10
1060.86 11
1060.93 12
1061.01 13
1061.08 14
1061.16 14
1061.23 14
1061.30 13
1061.38 12
1061.45 11
1061.53 11
1061.60 10
1061.68 10
1061.75 9
1061.83 8
1061.90 7
1061.98 6
1062.05 5
1062.13 5
1062.20 6
1062.28 7
1062.35 8
1062.42 10
1062.50 11
1062.57 13
1062.65 13
1062.72 14
1062.80 14
1062.87 13
1062.95 11
1063.02 10
1063.10 8
1063.17 7
1063.25 6
1063.32 5
1063.40 6
1063.47 7
1063.54 9
1063.62 11
1063.69 14
1063.77 16
1063.84 17
1063.92 18
1063.99 18
1064.07 17
1064.14 16
1064.22 16
1064.29 15
1064.37 14
1064.44 14
1064.52 14
1064.59 13
1064.67 13
1064.74 12
1064.82 12
1064.89 13
1064.96 14
1065.04 15
1065.11 16
1065.19 17
1065.26 18
1065.34 18
1065.41 18
1065.49 17
1065.56 16
1065.64 15
1065.71 15
1065.79 14
1065.86 14
1065.94 14
1066.01 14
1066.09 14
1066.16 14
1066.24 14
1066.31 13
1066.39 13
1066.46 13
1066.53 12
1066.61 12
1066.68 12
1066.76 11
1066.83 11
1066.91 10
1066.98 9
1067.06 8
1067.13 8
1067.21 9
1067.28 10
1067.36 11
1067.43 12
1067.51 13
1067.58 14
1067.66 13
1067.73 12
1067.81 11
1067.88 9
1067.96 8
1068.03 7
1068.11 7
1068.18 7
1068.26 7
1068.33 8
1068.41 10
1068.48 11
1068.56 13
1068.63 14
1068.71 15
1068.78 15
1068.86 14
1068.93 13
1069.01 12
1069.08 10
1069.15 9
1069.23 9
1069.30 10
1069.38 11
1069.45 12
1069.53 14
1069.60 16
1069.68 17
1069.75 17
1069.83 17
1069.90 17
1069.98 16
1070.05 14
1070.13 13
1070.20 12
1070.28 11
1070.35 10
1070.43 9
1070.50 8
1070.58 7
1070.65 5
1070.73 4
1070.80 3
1070.88 2
1070.95 1
1071.03 0
1071.10 0
1071.18 0
1071.25 0
1071.33 1
1071.40 1
1071.48 1
1071.55 1
1071.63 1
1071.70 1
1071.78 0
1071.85 0
1071.93 1
1072.00 1
1072.08 1
1072.15 0
1072.23 0
1072.30 0
1072.38 0
1072.45 1
1072.53 2
1072.60 4
1072.68 5
1072.75 6
1072.83 6
1072.90 5
1072.98 4
1073.05 3
1073.13 1
1073.20 0
1073.28 0
1073.35 0
1073.43 0
1073.50 0
1073.58 0
1073.65 0
1073.73 0
1073.80 0
1073.88 1
1073.95 3
1074.03 4
1074.10 5
1074.18 7
1074.25 8
1074.33 10
1074.40 11
1074.48 11
1074.55 12
1074.63 12
1074.70 12
1074.78 12
1074.85 13
1074.93 13
1075.01 13
1075.08 13
1075.16 14
1075.23 14
1075.31 13
1075.38 13
1075.46 13
1075.53 13
1075.61 13
1075.68 14
1075.76 15
1075.83 16
1075.91 17
1075.98 17
1076.06 17
1076.13 16
1076.21 15
1076.28 13
1076.36 11
1076.43 10
1076.51 9
1076.58 8
1076.66 8
1076.73 9
1076.81 10
1076.88 11
1076.96 13
1077.03 14
1077.11 15
1077.18 16
1077.26 16
1077.33 15
1077.41 14
1077.48 12
1077.56 10
1077.64 8
1077.71 6
1077.79 5
1077.86 4
1077.94 5
1078.01 6
1078.09 8
1078.16 10
1078.24 12
1078.31 14
1078.39 15
1078.46 14
1078.54 13
1078.61 12
1078.69 10
1078.76 8
1078.84 6
1078.91 5
1078.99 5
1079.06 5
1079.14 6
1079.22 7
1079.29 8
1079.37 9
1079.44 10
1079.52 11
1079.59 11
1079.67 11
1079.74 11
1079.82 11
1079.89 11
1079.97 11
1080.04 12
1080.12 13
1080.19 14
1080.27 15
1080.34 17
1080.42 19
1080.49 21
1080.57 22
1080.65 23
1080.72 24
1080.80 25
1080.87 25
1080.95 25
1081.02 25
1081.10 25
1081.17 26
1081.25 26
1081.32 27
1081.40 28
1081.47 28
1081.55 28
1081.62 27
1081.70 26
1081.78 24
1081.85 22
1081.93 20
1082.00 19
1082.08 19
1082.15 19
1082.23 20
1082.30 20
1082.38 21
1082.45 20
1082.53 19
1082.60 17
1082.68 14
1082.75 12
1082.83 10
1082.91 9
1082.98 8
1083.06 8
1083.13 8
1083.21 9
1083.28 9
1083.36 10
1083.43 11
1083.51 12
1083.58 13
1083.66 14
1083.73 15
1083.81 15
1083.89 16
1083.96 17
1084.04 18
1084.11 19
1084.19 20
1084.26 21
1084.34 21
1084.41 21
1084.49 21
1084.56 20
1084.64 19
1084.72 18
1084.79 16
1084.87 15
1084.94 14
1085.02 14
1085.09 14
1085.17 15
1085.24 16
1085.32 17
1085.39 18
1085.47 18
1085.55 18
1085.62 17
1085.70 17
1085.77 17
1085.85 18
1085.92 19
1086.00 21
1086.07 23
1086.15 23
1086.22 23
1086.30 21
1086.38 18
1086.45 15
1086.53 12
1086.60 10
1086.68 10
1086.75 10
1086.83 11
1086.90 12
1086.98 13
1087.06 14
1087.13 15
1087.21 15
1087.28 15
1087.36 15
1087.43 15
1087.51 15
1087.58 16
1087.66 16
1087.74 15
1087.81 15
1087.89 14
1087.96 12
1088.04 10
1088.11 8
1088.19 6
1088.26 4
1088.34 3
1088.42 3
1088.49 3
1088.57 4
1088.64 5
1088.72 6
1088.79 7
1088.87 9
1088.94 11
1089.02 13
1089.10 15
1089.17 16
1089.25 17
1089.32 18
1089.40 18
1089.47 18
1089.55 17
1089.62 17
1089.70 17
1089.78 18
1089.85 18
1089.93 18
1090.00 19
1090.08 19
1090.15 19
1090.23 19
1090.31 19
1090.38 20
1090.46 20
1090.53 21
1090.61 21
1090.68 21
1090.76 21
1090.83 21
1090.91 21
1090.99 22
1091.06 22
1091.14 22
1091.21 22
1091.29 22
1091.36 22
1091.44 22
1091.52 22
1091.59 22
1091.67 23
1091.74 24
1091.82 25
1091.89 27
1091.97 29
1092.05 30
1092.12 30
1092.20 30
1092.27 29
1092.35 27
1092.42 26
1092.50 25
1092.58 23
1092.65 22
1092.73 21
1092.80 20
1092.88 19
1092.95 19
1093.03 19
1093.11 19
1093.18 20
1093.26 20
1093.33 20
1093.41 19
1093.48 18
1093.56 17
1093.64 15
1093.71 13
1093.79 13
1093.86 13
1093.94 14
1094.01 15
1094.09 16
1094.17 17
1094.24 19
1094.32 19
1094.39 19
1094.47 19
1094.55 18
1094.62 17
1094.70 17
1094.77 17
1094.85 17
1094.92 17
1095.00 17
1095.08 18
1095.15 19
1095.23 20
1095.30 22
1095.38 24
1095.45 27
1095.53 29
1095.61 31
1095.68 32
1095.76 33
1095.83 32
1095.91 31
1095.99 29
1096.06 27
1096.14 26
1096.21 24
1096.29 23
1096.36 22
1096.44 21
1096.52 21
1096.59 21
1096.67 21
1096.74 22
1096.82 22
1096.90 22
1096.97 22
1097.05 21
1097.12 20
1097.20 18
1097.28 16
1097.35 15
1097.43 15
1097.50 15
1097.58 16
1097.65 17
1097.73 19
1097.81 20
1097.88 20
1097.96 20
1098.03 20
1098.11 19
1098.19 17
1098.26 15
1098.34 12
1098.41 9
1098.49 6
1098.57 4
1098.64 2
1098.72 1
1098.79 0
1098.87 1
1098.95 1
1099.02 2
1099.10 2
1099.17 3
1099.25 4
1099.32 6
1099.40 8
1099.48 10
1099.55 11
1099.63 12
1099.70 12
1099.78 10
1099.86 9
1099.93 6
1100.01 4
1100.08 2
1100.16 0
1100.24 0
1100.31 0
1100.39 0
1100.46 0
1100.54 0
1100.62 0
1100.69 0
1100.77 0
1100.84 0
1100.92 2
1101.00 4
1101.07 6
1101.15 9
1101.22 11
1101.30 12
1101.38 13
1101.45 14
1101.53 13
1101.60 12
1101.68 11
1101.76 9
1101.83 8
1101.91 6
1101.98 6
1102.06 6
1102.14 7
1102.21 8
1102.29 9
1102.37 10
1102.44 11
1102.52 11
1102.59 11
1102.67 10
1102.75 10
1102.82 11
1102.90 11
1102.97 12
1103.05 14
1103.13 16
1103.20 18
1103.28 20
1103.35 22
1103.43 23
1103.51 24
1103.58 24
1103.66 24
1103.73 24
1103.81 24
1103.89 24
1103.96 25
1104.04 25
1104.11 25
1104.19 24
1104.27 22
1104.34 20
1104.42 18
1104.50 16
1104.57 14
1104.65 12
1104.72 11
1104.80 10
1104.88 10
1104.95 11
1105.03 12
1105.10 14
1105.18 15
1105.26 17
1105.33 17
1105.41 18
1105.49 19
1105.56 21
1105.64 23
1105.71 25
1105.79 28
1105.87 31
1105.94 33
1106.02 35
1106.09 36
1106.17 37
1106.25 38
1106.32 39
1106.40 40
1106.48 42
1106.55 43
1106.63 45
1106.70 46
1106.78 47
1106.86 47
1106.93 47
1107.01 46
1107.09 45
1107.16 44
1107.24 42
1107.31 41
1107.39 39
1107.47 37
1107.54 36
1107.62 34
1107.70 33
1107.77 32
1107.85 32
1107.92 31
1108.00 31
1108.08 31
1108.15 32
1108.23 34
1108.31 36
1108.38 38
1108.46 41
1108.53 44
1108.61 47
1108.69 49
1108.76 50
1108.84 52
1108.92 52
1108.99 53
1109.07 53
1109.14 52
1109.22 51
1109.30 50
1109.37 48
1109.45 45
1109.53 43
1109.60 42
1109.68 40
1109.75 40
1109.83 40
1109.91 41
1109.98 42
1110.06 42
1110.14 42
1110.21 41
1110.29 40
1110.37 38
1110.44 36
1110.52 33
1110.59 30
1110.67 27
1110.75 25
1110.82 23
1110.90 23
1110.98 23
1111.05 24
1111.13 25
1111.21 26
1111.28 27
1111.36 27
1111.43 26
1111.51 25
1111.59 24
1111.66 22
1111.74 21
1111.82 19
1111.89 18
1111.97 17
1112.05 16
1112.12 16
1112.20 16
1112.27 16
1112.35 17
1112.43 18
1112.50 19
1112.58 21
1112.66 22
1112.73 23
1112.81 24
1112.89 25
1112.96 27
1113.04 28
1113.11 29
1113.19 30
1113.27 31
1113.34 32
1113.42 33
1113.50 33
1113.57 35
1113.65 37
1113.73 40
1113.80 43
1113.88 46
1113.96 49
1114.03 50
1114.11 50
1114.19 49
1114.26 47
1114.34 44
1114.41 41
1114.49 39
1114.57 38
1114.64 37
1114.72 37
1114.80 36
1114.87 35
1114.95 33
1115.03 30
1115.10 27
1115.18 24
1115.26 21
1115.33 19
1115.41 18
1115.49 18
1115.56 18
1115.64 19
1115.71 20
1115.79 21
1115.87 21
1115.94 20
1116.02 18
1116.10 17
1116.17 16
1116.25 17
1116.33 18
1116.40 19
1116.48 21
1116.56 22
1116.63 23
1116.71 23
1116.79 22
1116.86 20
1116.94 19
1117.02 18
1117.09 17
1117.17 18
1117.25 19
1117.32 20
1117.40 21
1117.48 23
1117.55 24
1117.63 25
1117.71 25
1117.78 25
1117.86 25
1117.93 24
1118.01 23
1118.09 22
1118.16 21
1118.24 21
1118.32 21
1118.39 21
1118.47 22
1118.55 24
1118.62 26
1118.70 28
1118.78 29
1118.85 30
1118.93 30
1119.01 30
1119.08 29
1119.16 29
1119.24 30
1119.31 30
1119.39 31
1119.47 33
1119.54 34
1119.62 34
1119.70 34
1119.77 34
1119.85 34
1119.93 36
1120.00 37
1120.08 40
1120.16 43
1120.23 46
1120.31 49
1120.39 50
1120.46 51
1120.54 51
1120.62 50
1120.69 49
1120.77 47
1120.85 46
1120.92 44
1121.00 42
1121.08 40
1121.15 38
1121.23 36
1121.31 34
1121.38 32
1121.46 31
1121.54 31
1121.61 31
1121.69 32
1121.77 32
1121.84 33
1121.92 33
1122.00 34
1122.07 34
1122.15 34
1122.23 35
1122.30 34
1122.38 34
1122.46 33
1122.54 31
1122.61 29
1122.69 28
1122.77 26
1122.84 24
1122.92 23
1123.00 23
1123.07 23
1123.15 24
1123.23 25
1123.30 25
1123.38 25
1123.46 25
1123.53 25
1123.61 25
1123.69 24
1123.76 23
1123.84 22
1123.92 21
1123.99 19
1124.07 19
1124.15 18
1124.22 19
1124.30 20
1124.38 22
1124.45 24
1124.53 25
1124.61 27
1124.69 28
1124.76 29
1124.84 29
1124.92 28
1124.99 28
1125.07 26
1125.15 25
1125.22 24
1125.30 22
1125.38 21
1125.45 20
1125.53 20
1125.61 20
1125.68 19
1125.76 19
1125.84 18
1125.91 17
1125.99 15
1126.07 13
1126.15 10
1126.22 7
1126.30 5
1126.38 3
1126.45 1
1126.53 0
1126.61 1
1126.68 1
1126.76 2
1126.84 3
1126.91 4
1126.99 4
1127.07 4
1127.14 3
1127.22 4
1127.30 5
1127.38 8
1127.45 10
1127.53 13
1127.61 15
1127.68 16
1127.76 15
1127.84 13
1127.91 10
1127.99 7
1128.07 4
1128.14 3
1128.22 2
1128.30 3
1128.38 4
1128.45 5
1128.53 5
1128.61 5
1128.68 5
1128.76 4
1128.84 4
1128.91 4
1128.99 5
1129.07 6
1129.15 8
1129.22 10
1129.30 12
1129.38 14
1129.45 16
1129.53 17
1129.61 18
1129.68 19
1129.76 18
1129.84 17
1129.92 15
1129.99 13
1130.07 10
1130.15 7
1130.22 5
1130.30 2
1130.38 0
1130.45 0
1130.53 0
1130.61 0
1130.69 0
1130.76 0
1130.84 0
1130.92 0
1130.99 0
1131.07 2
1131.15 3
1131.22 4
1131.30 5
1131.38 6
1131.46 6
1131.53 7
1131.61 8
1131.69 10
1131.76 11
1131.84 14
1131.92 16
1131.99 17
1132.07 18
1132.15 19
1132.23 19
1132.30 18
1132.38 18
1132.46 18
1132.53 18
1132.61 19
1132.69 19
1132.77 20
1132.84 19
1132.92 19
1133.00 17
1133.07 15
1133.15 13
1133.23 10
1133.31 8
1133.38 6
1133.46 4
1133.54 4
1133.61 4
1133.69 5
1133.77 6
1133.85 8
1133.92 11
1134.00 13
1134.08 16
1134.15 18
1134.23 21
1134.31 25
1134.39 28
1134.46 33
1134.54 38
1134.62 42
1134.69 47
1134.77 50
1134.85 53
1134.93 55
1135.00 56
1135.08 56
1135.16 56
1135.23 56
1135.31 57
1135.39 58
1135.47 59
1135.54 61
1135.62 63
1135.70 65
1135.77 67
1135.85 68
1135.93 68
1136.01 68
1136.08 67
1136.16 67
1136.24 66
1136.32 67
1136.39 68
1136.47 70
1136.55 74
1136.62 78
1136.70 82
1136.78 86
1136.86 88
1136.93 88
1137.01 87
1137.09 83
1137.16 78
1137.24 72
1137.32 67
1137.40 62
1137.47 58
1137.55 56
1137.63 54
1137.71 52
1137.78 51
1137.86 50
1137.94 48
1138.01 46
1138.09 45
1138.17 43
1138.25 43
1138.32 43
1138.40 43
1138.48 44
1138.56 44
1138.63 44
1138.71 43
1138.79 41
1138.86 38
1138.94 35
1139.02 33
1139.10 30
1139.17 28
1139.25 27
1139.33 26
1139.41 25
1139.48 24
1139.56 22
1139.64 20
1139.72 18
1139.79 16
1139.87 15
1139.95 15
1140.02 15
1140.10 17
1140.18 19
1140.26 21
1140.33 23
1140.41 25
1140.49 25
1140.57 24
1140.64 23
1140.72 21
1140.80 19
1140.88 18
1140.95 18
1141.03 18
1141.11 18
1141.19 18
1141.26 17
1141.34 15
1141.42 12
1141.49 8
1141.57 4
1141.65 0
1141.73 0
1141.80 0
1141.88 0
1141.96 0
1142.04 1
1142.11 4
1142.19 7
1142.27 9
1142.35 9
1142.42 8
1142.50 7
1142.58 4
1142.66 2
1142.73 0
1142.81 0
1142.89 0
1142.97 0
1143.04 0
1143.12 0
1143.20 0
1143.28 0
1143.35 0
1143.43 0
1143.51 0
1143.59 0
1143.66 1
1143.74 1
1143.82 1
1143.90 2
1143.97 2
1144.05 2
1144.13 3
1144.21 3
1144.28 3
1144.36 3
1144.44 4
1144.52 4
1144.59 4
1144.67 5
1144.75 5
1144.83 5
1144.90 6
1144.98 6
1145.06 6
1145.14 7
1145.21 7
1145.29 7
1145.37 7
1145.45 6
1145.52 4
1145.60 3
1145.68 3
1145.76 3
1145.83 5
1145.91 7
1145.99 8
1146.07 10
1146.14 11
1146.22 11
1146.30 10
1146.38 8
1146.45 6
1146.53 4
1146.61 3
1146.69 3
1146.76 3
1146.84 6
1146.92 9
1147.00 13
1147.07 16
1147.15 20
1147.23 23
1147.31 24
1147.38 24
1147.46 23
1147.54 21
1147.62 17
1147.69 14
1147.77 10
1147.85 6
1147.93 4
1148.01 2
1148.08 3
1148.16 5
1148.24 8
1148.32 13
1148.39 18
1148.47 22
1148.55 26
1148.63 29
1148.70 31
1148.78 33
1148.86 35
1148.94 37
1149.01 39
1149.09 42
1149.17 44
1149.25 47
1149.32 49
1149.40 51
1149.48 52
1149.56 53
1149.64 53
1149.71 53
1149.79 54
1149.87 55
1149.95 57
1150.02 59
1150.10 62
1150.18 64
1150.26 66
1150.33 68
1150.41 69
1150.49 70
1150.57 72
1150.65 76
1150.72 81
1150.80 87
1150.88 94
1150.96 101
1151.03 108
1151.11 114
1151.19 118
1151.27 121
1151.34 123
1151.42 123
1151.50 123
1151.58 123
1151.66 124
1151.73 124
1151.81 124
1151.89 125
1151.97 125
1152.04 126
1152.12 127
1152.20 127
1152.28 126
1152.36 125
1152.43 123
1152.51 121
1152.59 119
1152.67 117
1152.74 116
1152.82 116
1152.90 115
1152.98 113
1153.06 111
1153.13 108
1153.21 105
1153.29 102
1153.37 101
1153.44 102
1153.52 104
1153.60 107
1153.68 109
1153.76 110
1153.83 110
1153.91 109
1153.99 106
1154.07 103
1154.14 100
1154.22 97
1154.30 95
1154.38 93
1154.46 90
1154.53 87
1154.61 83
1154.69 79
1154.77 76
1154.85 74
1154.92 73
1155.00 73
1155.08 74
1155.16 75
1155.23 76
1155.31 76
1155.39 75
1155.47 74
1155.55 72
1155.62 70
1155.70 67
1155.78 64
1155.86 60
1155.94 57
1156.01 53
1156.09 49
1156.17 46
1156.25 44
1156.32 43
1156.40 42
1156.48 42
1156.56 42
1156.64 42
1156.71 42
1156.79 42
1156.87 43
1156.95 44
1157.03 45
1157.10 47
1157.18 49
1157.26 51
1157.34 53
1157.42 55
1157.49 56
1157.57 56
1157.65 54
1157.73 52
1157.81 48
1157.88 44
1157.96 40
1158.04 36
1158.12 34
1158.20 33
1158.27 32
1158.35 32
1158.43 31
1158.51 29
1158.58 27
1158.66 25
1158.74 23
1158.82 21
1158.90 21
1158.97 21
1159.05 22
1159.13 24
1159.21 27
1159.29 30
1159.36 32
1159.44 34
1159.52 36
1159.60 37
1159.68 38
1159.75 38
1159.83 37
1159.91 35
1159.99 32
1160.07 28
1160.14 24
1160.22 21
1160.30 18
1160.38 16
1160.46 16
1160.54 16
1160.61 16
1160.69 17
1160.77 18
1160.85 18
1160.93 18
1161.00 17
1161.08 15
1161.16 13
1161.24 12
1161.32 11
1161.39 10
1161.47 9
1161.55 8
1161.63 7
1161.71 5
1161.78 2
1161.86 0
1161.94 0
1162.02 0
1162.10 0
1162.17 0
1162.25 0
1162.33 2
1162.41 4
1162.49 5
1162.56 5
1162.64 4
1162.72 2
1162.80 0
1162.88 0
1162.96 0
1163.03 0
1163.11 0
1163.19 0
1163.27 1
1163.35 3
1163.42 4
1163.50 5
1163.58 4
1163.66 2
1163.74 0
1163.81 0
1163.89 0
1163.97 0
1164.05 1
1164.13 5
1164.21 10
1164.28 15
1164.36 20
1164.44 24
1164.52 26
1164.60 28
1164.67 29
1164.75 30
1164.83 31
1164.91 31
1164.99 31
1165.07 31
1165.14 29
1165.22 27
1165.30 24
1165.38 22
1165.46 20
1165.53 19
1165.61 19
1165.69 19
1165.77 20
1165.85 22
1165.93 23
1166.00 25
1166.08 27
1166.16 30
1166.24 34
1166.32 37
1166.40 40
1166.47 43
1166.55 44
1166.63 44
1166.71 43
1166.79 40
1166.86 38
1166.94 35
1167.02 33
1167.10 32
1167.18 31
1167.26 31
1167.33 32
1167.41 33
1167.49 34
1167.57 35
1167.65 34
1167.73 33
1167.80 31
1167.88 30
1167.96 29
1168.04 29
1168.12 29
1168.20 31
1168.27 33
1168.35 36
1168.43 39
1168.51 42
1168.59 45
1168.67 46
1168.74 46
1168.82 44
1168.90 41
1168.98 37
1169.06 33
1169.14 31
1169.21 30
1169.29 33
1169.37 38
1169.45 45
1169.53 52
1169.61 59
1169.68 63
1169.76 65
1169.84 64
1169.92 62
1170.00 58
1170.08 54
1170.15 52
1170.23 50
1170.31 49
1170.39 48
1170.47 47
1170.55 45
1170.62 42
1170.70 40
1170.78 38
1170.86 36
1170.94 35
1171.02 34
1171.09 33
1171.17 31
1171.25 30
1171.33 28
1171.41 26
1171.49 24
1171.56 23
1171.64 22
1171.72 21
1171.80 20
1171.88 20
1171.96 19
1172.03 19
1172.11 18
1172.19 17
1172.27 15
1172.35 14
1172.43 12
1172.51 10
1172.58 8
1172.66 7
1172.74 7
1172.82 7
1172.90 8
1172.98 10
1173.05 10
1173.13 10
1173.21 9
1173.29 7
1173.37 4
1173.45 2
1173.53 0
1173.60 0
1173.68 1
1173.76 4
1173.84 9
1173.92 14
1174.00 18
1174.07 21
1174.15 22
1174.23 21
1174.31 18
1174.39 14
1174.47 9
1174.55 5
1174.62 2
1174.70 2
1174.78 5
1174.86 9
1174.94 15
1175.02 22
1175.10 27
1175.17 32
1175.25 34
1175.33 35
1175.41 34
1175.49 31
1175.57 29
1175.65 27
1175.72 27
1175.80 27
1175.88 29
1175.96 31
1176.04 33
1176.12 33
1176.20 32
1176.27 30
1176.35 26
1176.43 22
1176.51 19
1176.59 17
1176.67 17
1176.75 19
1176.82 21
1176.90 24
1176.98 26
1177.06 28
1177.14 29
1177.22 30
1177.30 30
1177.37 31
1177.45 33
1177.53 36
1177.61 40
1177.69 46
1177.77 53
1177.85 59
1177.92 65
1178.00 69
1178.08 72
1178.16 72
1178.24 70
1178.32 65
1178.40 60
1178.47 54
1178.55 49
1178.63 44
1178.71 40
1178.79 38
1178.87 37
1178.95 37
1179.02 38
1179.10 38
1179.18 39
1179.26 39
1179.34 39
1179.42 39
1179.50 39
1179.58 39
1179.65 39
1179.73 41
1179.81 43
1179.89 46
1179.97 49
1180.05 53
1180.13 56
1180.21 59
1180.28 62
1180.36 63
1180.44 63
1180.52 62
1180.60 60
1180.68 56
1180.76 51
1180.83 45
1180.91 40
1180.99 36
1181.07 33
1181.15 32
1181.23 33
1181.31 35
1181.39 38
1181.46 41
1181.54 44
1181.62 45
1181.70 46
1181.78 45
1181.86 42
1181.94 38
1182.02 34
1182.09 30
1182.17 26
1182.25 24
1182.33 24
1182.41 26
1182.49 30
1182.57 36
1182.65 42
1182.72 48
1182.80 53
1182.88 57
1182.96 58
1183.04 58
1183.12 55
1183.20 51
1183.28 46
1183.36 41
1183.43 37
1183.51 33
1183.59 31
1183.67 31
1183.75 31
1183.83 31
1183.91 32
1183.99 32
1184.06 32
1184.14 31
1184.22 30
1184.30 29
1184.38 28
1184.46 28
1184.54 28
1184.62 29
1184.70 30
1184.77 32
1184.85 35
1184.93 38
1185.01 43
1185.09 50
1185.17 57
1185.25 65
1185.33 74
1185.40 83
1185.48 92
1185.56 101
1185.64 109
1185.72 116
1185.80 121
1185.88 125
1185.96 127
1186.04 127
1186.11 126
1186.19 124
1186.27 121
1186.35 116
1186.43 111
1186.51 105
1186.59 99
1186.67 93
1186.75 89
1186.82 86
1186.90 85
1186.98 86
1187.06 90
1187.14 95
1187.22 101
1187.30 108
1187.38 114
1187.46 118
1187.54 120
1187.61 119
1187.69 116
1187.77 110
1187.85 103
1187.93 95
1188.01 87
1188.09 81
1188.17 76
1188.25 71
1188.32 68
1188.40 65
1188.48 63
1188.56 60
1188.64 58
1188.72 56
1188.80 53
1188.88 51
1188.96 49
1189.04 47
1189.11 45
1189.19 44
1189.27 44
1189.35 44
1189.43 44
1189.51 44
1189.59 43
1189.67 41
1189.75 37
1189.83 33
1189.90 29
1189.98 25
1190.06 21
1190.14 19
1190.22 17
1190.30 16
1190.38 14
1190.46 14
1190.54 13
1190.62 15
1190.70 17
1190.77 22
1190.85 28
1190.93 33
1191.01 38
1191.09 40
1191.17 39
1191.25 36
1191.33 30
1191.41 24
1191.49 17
1191.56 11
1191.64 6
1191.72 3
1191.80 0
1191.88 0
1191.96 0
1192.04 0
1192.12 0
1192.20 0
1192.28 0
1192.36 0
1192.43 0
1192.51 1
1192.59 2
1192.67 3
1192.75 4
1192.83 4
1192.91 6
1192.99 7
1193.07 10
1193.15 12
1193.23 15
1193.30 16
1193.38 17
1193.46 17
1193.54 16
1193.62 15
1193.70 14
1193.78 14
1193.86 16
1193.94 18
1194.02 22
1194.10 27
1194.18 33
1194.25 39
1194.33 44
1194.41 48
1194.49 52
1194.57 54
1194.65 55
1194.73 54
1194.81 53
1194.89 50
1194.97 47
1195.05 44
1195.13 42
1195.20 42
1195.28 43
1195.36 46
1195.44 50
1195.52 56
1195.60 62
1195.68 67
1195.76 72
1195.84 75
1195.92 75
1196.00 73
1196.08 68
1196.16 62
1196.23 54
1196.31 46
1196.39 39
1196.47 32
1196.55 28
1196.63 26
1196.71 27
1196.79 29
1196.87 33
1196.95 38
1197.03 43
1197.11 47
1197.19 49
1197.26 49
1197.34 47
1197.42 43
1197.50 38
1197.58 33
1197.66 28
1197.74 24
1197.82 21
1197.90 18
1197.98 16
1198.06 14
1198.14 14
1198.22 15
1198.30 18
1198.37 23
1198.45 32
1198.53 42
1198.61 54
1198.69 65
1198.77 75
1198.85 82
1198.93 85
1199.01 85
1199.09 82
1199.17 78
1199.25 72
1199.33 66
1199.41 61
1199.49 57
1199.56 54
1199.64 52
1199.72 50
1199.80 48
1199.88 46
1199.96 43
1200.04 40
1200.12 37
1200.20 34
1200.28 32
1200.36 31
1200.44 32
1200.52 33
1200.60 35
1200.68 37
1200.75 39
1200.83 41
1200.91 42
1200.99 43
1201.07 44
1201.15 44
1201.23 43
1201.31 42
1201.39 41
1201.47 41
1201.55 42
1201.63 44
1201.71 47
1201.79 50
1201.87 53
1201.95 55
1202.03 54
1202.10 52
1202.18 48
1202.26 44
1202.34 40
1202.42 37
1202.50 36
1202.58 36
1202.66 38
1202.74 41
1202.82 45
1202.90 49
1202.98 52
1203.06 55
1203.14 57
1203.22 57
1203.30 56
1203.38 54
1203.46 51
1203.53 48
1203.61 46
1203.69 45
1203.77 45
1203.85 46
1203.93 47
1204.01 49
1204.09 51
1204.17 52
1204.25 53
1204.33 53
1204.41 53
1204.49 52
1204.57 50
1204.65 47
1204.73 42
1204.81 36
1204.89 29
1204.97 23
1205.05 17
1205.12 13
1205.20 11
1205.28 11
1205.36 13
1205.44 17
1205.52 22
1205.60 27
1205.68 31
1205.76 34
1205.84 34
1205.92 33
1206.00 30
1206.08 26
1206.16 23
1206.24 20
1206.32 18
1206.40 17
1206.48 16
1206.56 16
1206.64 14
1206.72 11
1206.80 7
1206.87 3
1206.95 0
1207.03 0
1207.11 0
1207.19 0
1207.27 0
1207.35 0
1207.43 0
1207.51 0
1207.59 1
1207.67 6
1207.75 11
1207.83 16
1207.91 21
1207.99 25
1208.07 27
1208.15 29
1208.23 29
1208.31 30
1208.39 30
1208.47 32
1208.55 34
1208.63 37
1208.71 40
1208.79 44
1208.87 46
1208.94 48
1209.02 50
1209.10 50
1209.18 50
1209.26 51
1209.34 51
1209.42 52
1209.50 52
1209.58 51
1209.66 51
1209.74 50
1209.82 48
1209.90 47
1209.98 46
1210.06 46
1210.14 48
1210.22 52
1210.30 57
1210.38 63
1210.46 70
1210.54 76
1210.62 81
1210.70 85
1210.78 87
1210.86 88
1210.94 89
1211.02 89
1211.10 91
1211.18 93
1211.26 96
1211.34 99
1211.42 101
1211.50 102
1211.57 102
1211.65 100
1211.73 98
1211.81 94
1211.89 89
1211.97 85
1212.05 80
1212.13 76
1212.21 72
1212.29 69
1212.37 67
1212.45 66
1212.53 66
1212.61 67
1212.69 69
1212.77 74
1212.85 80
1212.93 88
1213.01 97
1213.09 107
1213.17 115
1213.25 122
1213.33 126
1213.41 128
1213.49 127
1213.57 125
1213.65 121
1213.73 117
1213.81 112
1213.89 107
1213.97 101
1214.05 94
1214.13 87
1214.21 81
1214.29 75
1214.37 70
1214.45 67
1214.53 64
1214.61 61
1214.69 58
1214.77 54
1214.85 50
1214.93 45
1215.01 41
1215.09 37
1215.17 35
1215.25 33
1215.33 33
1215.41 32
1215.49 31
1215.56 29
1215.64 26
1215.72 23
1215.80 19
1215.88 17
1215.96 16
1216.04 15
1216.12 15
1216.20 15
1216.28 15
1216.36 15
1216.44 14
1216.52 14
1216.60 14
1216.68 14
1216.76 15
1216.84 16
1216.92 16
1217.00 17
1217.08 16
1217.16 16
1217.24 15
1217.32 15
1217.40 16
1217.48 16
1217.56 17
1217.64 18
1217.72 19
1217.80 20
1217.88 20
1217.96 20
1218.04 19
1218.12 17
1218.20 14
1218.28 9
1218.36 4
1218.44 0
1218.52 0
1218.60 0
1218.68 0
1218.76 0
1218.84 0
1218.92 0
1219.00 3
1219.08 6
1219.16 8
1219.24 8
1219.32 7
1219.40 5
1219.48 2
1219.56 0
1219.64 0
1219.72 0
1219.80 0
1219.88 0
1219.96 0
1220.04 5
1220.12 10
1220.20 15
1220.28 20
1220.36 22
1220.44 23
1220.52 21
1220.60 19
1220.68 16
1220.76 13
1220.84 12
1220.92 13
1221.00 14
1221.08 15
1221.16 15
1221.24 14
1221.32 11
1221.40 9
1221.48 6
1221.56 5
1221.64 6
1221.72 9
1221.80 14
1221.88 20
1221.96 26
1222.04 33
1222.12 39
1222.20 45
1222.28 50
1222.36 55
1222.44 59
1222.52 61
1222.60 62
1222.68 61
1222.76 57
1222.84 51
1222.92 43
1223.00 36
1223.08 28
1223.16 22
1223.24 18
1223.32 16
1223.40 16
1223.48 18
1223.56 21
1223.64 25
1223.73 31
1223.81 36
1223.89 41
1223.97 46
1224.05 51
1224.13 55
1224.21 58
1224.29 60
1224.37 62
1224.45 62
1224.53 62
1224.61 61
1224.69 60
1224.77 60
1224.85 60
1224.93 60
1225.01 61
1225.09 63
1225.17 64
1225.25 64
1225.33 63
1225.41 62
1225.49 60
1225.57 59
1225.65 58
1225.73 59
1225.81 61
1225.89 65
1225.97 69
1226.05 75
1226.13 81
1226.21 87
1226.29 93
1226.37 99
1226.45 105
1226.53 109
1226.61 113
1226.69 115
1226.77 117
1226.85 118
1226.93 119
1227.01 121
1227.09 123
1227.17 125
1227.25 127
1227.33 129
1227.41 130
1227.49 131
1227.57 132
1227.65 133
1227.74 133
1227.82 134
1227.90 134
1227.98 135
1228.06 137
1228.14 140
1228.22 143
1228.30 148
1228.38 152
1228.46 157
1228.54 161
1228.62 164
1228.70 166
1228.78 166
1228.86 166
1228.94 165
1229.02 164
1229.10 163
1229.18 162
1229.26 160
1229.34 157
1229.42 154
1229.50 149
1229.58 145
1229.66 141
1229.74 139
1229.82 139
1229.90 140
1229.98 144
1230.06 148
1230.14 151
1230.22 154
1230.31 155
1230.39 154
1230.47 151
1230.55 145
1230.63 137
1230.71 127
1230.79 117
1230.87 107
1230.95 98
1231.03 91
1231.11 86
1231.19 83
1231.27 81
1231.35 80
1231.43 78
1231.51 75
1231.59 72
1231.67 68
1231.75 63
1231.83 60
1231.91 57
1231.99 54
1232.07 53
1232.15 51
1232.23 49
1232.31 46
1232.40 43
1232.48 40
1232.56 37
1232.64 33
1232.72 30
1232.80 27
1232.88 25
1232.96 23
1233.04 23
1233.12 24
1233.20 26
1233.28 30
1233.36 34
1233.44 39
1233.52 42
1233.60 44
1233.68 44
1233.76 43
1233.84 41
1233.92 39
1234.00 38
1234.08 39
1234.16 41
1234.25 45
1234.33 50
1234.41 55
1234.49 59
1234.57 61
1234.65 61
1234.73 58
1234.81 53
1234.89 46
1234.97 38
1235.05 29
1235.13 20
1235.21 14
1235.29 11
1235.37 10
1235.45 12
1235.53 15
1235.61 20
1235.69 24
1235.77 27
1235.86 28
1235.94 27
1236.02 25
1236.10 23
1236.18 22
1236.26 22
1236.34 23
1236.42 25
1236.50 28
1236.58 29
1236.66 29
1236.74 27
1236.82 23
1236.90 18
1236.98 12
1237.06 7
1237.14 2
1237.22 0
1237.31 0
1237.39 0
1237.47 0
1237.55 0
1237.63 0
1237.71 0
1237.79 0
1237.87 1
1237.95 2
1238.03 3
1238.11 5
1238.19 7
1238.27 10
1238.35 13
1238.43 17
1238.51 21
1238.60 25
1238.68 28
1238.76 31
1238.84 33
1238.92 34
1239.00 36
1239.08 37
1239.16 38
1239.24 39
1239.32 40
1239.40 40
1239.48 39
1239.56 38
1239.64 35
1239.72 32
1239.80 30
1239.89 28
1239.97 27
1240.05 29
1240.13 32
1240.21 36
1240.29 41
1240.37 45
1240.45 49
1240.53 52
1240.61 54
1240.69 54
1240.77 53
1240.85 51
1240.93 47
1241.01 43
1241.10 37
1241.18 31
1241.26 26
1241.34 22
1241.42 20
1241.50 19
1241.58 19
1241.66 19
1241.74 18
1241.82 16
1241.90 13
1241.98 10
1242.06 8
1242.14 7
1242.23 8
1242.31 13
1242.39 19
1242.47 28
1242.55 37
1242.63 46
1242.71 54
1242.79 61
1242.87 67
1242.95 71
1243.03 72
1243.11 72
1243.19 70
1243.28 67
1243.36 62
1243.44 56
1243.52 51
1243.60 46
1243.68 43
1243.76 40
1243.84 39
1243.92 38
1244.00 38
1244.08 39
1244.16 40
1244.25 42
1244.33 44
1244.41 46
1244.49 47
1244.57 49
1244.65 50
1244.73 50
1244.81 49
1244.89 48
1244.97 47
1245.05 46
1245.13 46
1245.21 48
1245.30 50
1245.38 54
1245.46 59
1245.54 64
1245.62 69
1245.70 72
1245.78 74
1245.86 74
1245.94 72
1246.02 70
1246.10 67
1246.19 65
1246.27 65
1246.35 66
1246.43 67
1246.51 69
1246.59 71
1246.67 72
1246.75 72
1246.83 71
1246.91 71
1246.99 71
1247.07 72
1247.16 74
1247.24 79
1247.32 85
1247.40 92
1247.48 99
1247.56 106
1247.64 111
1247.72 114
1247.80 116
1247.88 115
1247.96 114
1248.05 113
1248.13 112
1248.21 112
1248.29 113
1248.37 116
1248.45 121
1248.53 125
1248.61 129
1248.69 131
1248.77 132
1248.86 132
1248.94 131
1249.02 129
1249.10 127
1249.18 127
1249.26 128
1249.34 130
1249.42 134
1249.50 138
1249.58 143
1249.66 148
1249.75 153
1249.83 156
1249.91 159
1249.99 160
1250.07 161
1250.15 161
1250.23 161
1250.31 162
1250.39 163
1250.47 166
1250.56 169
1250.64 172
1250.72 173
1250.80 173
1250.88 171
1250.96 167
1251.04 163
1251.12 159
1251.20 156
1251.29 154
1251.37 153
1251.45 153
1251.53 151
1251.61 149
1251.69 145
1251.77 142
1251.85 139
1251.93 136
1252.01 135
1252.10 135
1252.18 136
1252.26 137
1252.34 138
1252.42 137
1252.50 135
1252.58 132
1252.66 128
1252.74 123
1252.83 118
1252.91 114
1252.99 110
1253.07 107
1253.15 105
1253.23 103
1253.31 102
1253.39 102
1253.47 102
1253.55 103
1253.64 105
1253.72 108
1253.80 112
1253.88 115
1253.96 118
1254.04 120
1254.12 120
1254.20 118
1254.29 114
1254.37 110
1254.45 105
1254.53 101
1254.61 97
1254.69 93
1254.77 89
1254.85 84
1254.93 78
1255.02 72
1255.10 65
1255.18 60
1255.26 56
1255.34 54
1255.42 55
1255.50 58
1255.58 62
1255.66 67
1255.75 71
1255.83 74
1255.91 77
1255.99 79
1256.07 80
1256.15 82
1256.23 84
1256.31 86
1256.40 89
1256.48 91
1256.56 92
1256.64 93
1256.72 93
1256.80 93
1256.88 92
1256.96 91
1257.05 90
1257.13 89
1257.21 89
1257.29 89
1257.37 89
1257.45 89
1257.53 88
1257.61 87
1257.69 86
1257.78 84
1257.86 82
1257.94 79
1258.02 76
1258.10 73
1258.18 69
1258.26 64
1258.34 59
1258.43 54
1258.51 49
1258.59 46
1258.67 44
1258.75 44
1258.83 47
1258.91 52
1259.00 58
1259.08 65
1259.16 71
1259.24 75
1259.32 77
1259.40 77
1259.48 75
1259.56 73
1259.65 72
1259.73 73
1259.81 75
1259.89 80
1259.97 85
1260.05 92
1260.13 97
1260.21 102
1260.30 104
1260.38 105
1260.46 104
1260.54 101
1260.62 97
1260.70 91
1260.78 85
1260.87 78
1260.95 73
1261.03 69
1261.11 67
1261.19 66
1261.27 66
1261.35 66
1261.43 66
1261.52 64
1261.60 61
1261.68 55
1261.76 48
1261.84 39
1261.92 30
1262.00 21
1262.09 12
1262.17 4
1262.25 0
1262.33 0
1262.41 0
1262.49 0
1262.57 0
1262.66 0
1262.74 0
1262.82 0
1262.90 0
1262.98 7
1263.06 15
1263.14 23
1263.23 31
1263.31 36
1263.39 40
1263.47 41
1263.55 40
1263.63 38
1263.71 36
1263.80 33
1263.88 32
1263.96 32
1264.04 32
1264.12 33
1264.20 34
1264.28 36
1264.37 38
1264.45 41
1264.53 44
1264.61 49
1264.69 54
1264.77 59
1264.85 64
1264.94 69
1265.02 72
1265.10 75
1265.18 78
1265.26 82
1265.34 88
1265.42 95
1265.51 105
1265.59 115
1265.67 125
1265.75 133
1265.83 137
1265.91 138
1266.00 134
1266.08 127
1266.16 118
1266.24 109
1266.32 102
1266.40 98
1266.48 96
1266.57 97
1266.65 99
1266.73 102
1266.81 103
1266.89 105
1266.97 106
1267.05 107
1267.14 109
1267.22 112
1267.30 116
1267.38 119
1267.46 122
1267.54 124
1267.63 124
1267.71 123
1267.79 122
1267.87 122
1267.95 123
1268.03 126
1268.12 130
1268.20 134
1268.28 138
1268.36 141
1268.44 143
1268.52 144
1268.60 145
1268.69 146
1268.77 147
1268.85 147
1268.93 147
1269.01 146
1269.09 146
1269.18 147
1269.26 149
1269.34 150
1269.42 152
1269.50 152
1269.58 149
1269.67 143
1269.75 133
1269.83 121
1269.91 109
1269.99 98
1270.07 91
1270.16 87
1270.24 88
1270.32 92
1270.40 98
1270.48 104
1270.56 110
1270.65 113
1270.73 115
1270.81 116
1270.89 115
1270.97 113
1271.05 111
1271.14 108
1271.22 103
1271.30 97
1271.38 88
1271.46 79
1271.54 70
1271.63 61
1271.71 54
1271.79 49
1271.87 46
1271.95 46
1272.03 47
1272.12 51
1272.20 57
1272.28 65
1272.36 73
1272.44 81
1272.52 89
1272.61 95
1272.69 99
1272.77 100
1272.85 99
1272.93 97
1273.01 95
1273.10 92
1273.18 89
1273.26 86
1273.34 82
1273.42 78
1273.51 74
1273.59 69
1273.67 65
1273.75 62
1273.83 61
1273.91 60
1274.00 61
1274.08 63
1274.16 65
1274.24 68
1274.32 71
1274.40 75
1274.49 78
1274.57 82
1274.65 84
1274.73 85
1274.81 85
1274.90 83
1274.98 80
1275.06 77
1275.14 73
1275.22 71
1275.30 69
1275.39 69
1275.47 69
1275.55 70
1275.63 70
1275.71 70
1275.80 70
1275.88 69
1275.96 67
1276.04 66
1276.12 66
1276.20 67
1276.29 70
1276.37 73
1276.45 77
1276.53 81
1276.61 86
1276.70 90
1276.78 93
1276.86 94
1276.94 94
1277.02 93
1277.10 91
1277.19 89
1277.27 86
1277.35 84
1277.43 80
1277.51 75
1277.60 69
1277.68 60
1277.76 50
1277.84 39
1277.92 30
1278.01 22
1278.09 18
1278.17 18
1278.25 22
1278.33 28
1278.41 35
1278.50 43
1278.58 50
1278.66 56
1278.74 61
1278.82 66
1278.91 71
1278.99 77
1279.07 83
1279.15 89
1279.23 95
1279.32 100
1279.40 104
1279.48 104
1279.56 102
1279.64 99
1279.73 95
1279.81 91
1279.89 88
1279.97 87
1280.05 87
1280.14 88
1280.22 89
1280.30 90
1280.38 90
1280.46 88
1280.55 86
1280.63 83
1280.71 80
1280.79 78
1280.87 77
1280.96 78
1281.04 80
1281.12 84
1281.20 91
1281.28 98
1281.37 107
1281.45 115
1281.53 123
1281.61 128
1281.69 132
1281.78 134
1281.86 135
1281.94 136
1282.02 136
1282.10 138
1282.19 140
1282.27 142
1282.35 143
1282.43 143
1282.51 140
1282.60 137
1282.68 134
1282.76 130
1282.84 128
1282.92 126
1283.01 125
1283.09 124
1283.17 123
1283.25 120
1283.33 116
1283.42 111
1283.50 106
1283.58 102
1283.66 99
1283.74 98
1283.83 98
1283.91 99
1283.99 100
1284.07 101
1284.15 102
1284.24 103
1284.32 104
1284.40 104
1284.48 105
1284.57 106
1284.65 109
1284.73 112
1284.81 117
1284.89 123
1284.98 129
1285.06 135
1285.14 139
1285.22 142
1285.30 142
1285.39 140
1285.47 136
1285.55 132
1285.63 129
1285.71 127
1285.80 127
1285.88 130
1285.96 134
1286.04 138
1286.13 142
1286.21 144
1286.29 145
1286.37 145
1286.45 144
1286.54 143
1286.62 141
1286.70 139
1286.78 136
1286.87 133
1286.95 130
1287.03 127
1287.11 127
1287.19 128
1287.28 132
1287.36 138
1287.44 144
1287.52 148
1287.60 150
1287.69 147
1287.77 139
1287.85 128
1287.93 114
1288.02 99
1288.10 84
1288.18 72
1288.26 62
1288.34 56
1288.43 53
1288.51 52
1288.59 54
1288.67 56
1288.76 58
1288.84 60
1288.92 62
1289.00 64
1289.08 66
1289.17 69
1289.25 72
1289.33 74
1289.41 77
1289.50 80
1289.58 81
1289.66 82
1289.74 83
1289.83 83
1289.91 82
1289.99 80
1290.07 78
1290.15 75
1290.24 72
1290.32 69
1290.40 66
1290.48 63
1290.57 60
1290.65 58
1290.73 56
1290.81 56
1290.90 57
1290.98 60
1291.06 65
1291.14 70
1291.22 76
1291.31 80
1291.39 81
1291.47 80
1291.55 76
1291.64 70
1291.72 63
1291.80 57
1291.88 52
1291.97 50
1292.05 51
1292.13 52
1292.21 55
1292.29 58
1292.38 60
1292.46 60
1292.54 59
1292.62 57
1292.71 54
1292.79 51
1292.87 49
1292.95 48
1293.04 47
1293.12 45
1293.20 43
1293.28 40
1293.37 34
1293.45 28
1293.53 21
1293.61 13
1293.70 7
1293.78 3
1293.86 2
1293.94 4
1294.02 8
1294.11 15
1294.19 22
1294.27 30
1294.35 38
1294.44 44
1294.52 49
1294.60 51
1294.68 51
1294.77 48
1294.85 43
1294.93 36
1295.01 30
1295.10 24
1295.18 19
1295.26 15
1295.34 13
1295.43 11
1295.51 10
1295.59 9
1295.67 8
1295.76 7
1295.84 7
1295.92 8
1296.00 11
1296.09 14
1296.17 19
1296.25 25
1296.33 31
1296.42 37
1296.50 43
1296.58 47
1296.66 49
1296.75 49
1296.83 48
1296.91 44
1296.99 40
1297.08 35
1297.16 30
1297.24 25
1297.32 21
1297.41 16
1297.49 12
1297.57 8
1297.65 6
1297.74 5
1297.82 5
1297.90 7
1297.98 10
1298.07 11
1298.15 11
1298.23 7
1298.31 2
1298.40 0
1298.48 0
1298.56 0
1298.64 0
1298.73 0
1298.81 0
1298.89 6
1298.97 17
1299.06 29
1299.14 41
1299.22 52
1299.30 63
1299.39 74
1299.47 84
1299.55 92
1299.63 98
1299.72 103
1299.80 105
1299.88 106
1299.96 104
1300.05 101
1300.13 97
1300.21 92
1300.30 88
1300.38 84
1300.46 83
1300.54 84
1300.63 87
1300.71 90
1300.79 94
1300.87 97
1300.96 97
1301.04 95
1301.12 90
1301.20 82
1301.29 73
1301.37 62
1301.45 52
1301.53 43
1301.62 36
1301.70 33
1301.78 33
1301.87 37
1301.95 44
1302.03 53
1302.11 62
1302.20 69
1302.28 74
1302.36 76
1302.44 75
1302.53 71
1302.61 67
1302.69 62
1302.77 58
1302.86 53
1302.94 48
1303.02 43
1303.11 37
1303.19 31
1303.27 25
1303.35 19
1303.44 15
1303.52 14
1303.60 15
1303.68 17
1303.77 22
1303.85 27
1303.93 32
1304.02 34
1304.10 34
1304.18 32
1304.26 27
1304.35 21
1304.43 15
1304.51 10
1304.59 9
1304.68 11
1304.76 16
1304.84 23
1304.93 29
1305.01 35
1305.09 40
1305.17 41
1305.26 41
1305.34 38
1305.42 34
1305.50 28
1305.59 21
1305.67 14
1305.75 6
1305.84 0
1305.92 0
1306.00 0
1306.08 0
1306.17 6
1306.25 18
1306.33 33
1306.42 48
1306.50 62
1306.58 72
1306.66 79
1306.75 82
1306.83 83
1306.91 82
1306.99 82
1307.08 81
1307.16 81
1307.24 80
1307.33 78
1307.41 75
1307.49 70
1307.57 64
1307.66 57
1307.74 51
1307.82 45
1307.91 40
1307.99 36
1308.07 33
1308.15 32
1308.24 32
1308.32 33
1308.40 34
1308.49 35
1308.57 35
1308.65 35
1308.73 32
1308.82 29
1308.90 25
1308.98 22
1309.07 19
1309.15 17
1309.23 16
1309.31 16
1309.40 17
1309.48 17
1309.56 17
1309.65 15
1309.73 13
1309.81 9
1309.90 6
1309.98 3
1310.06 2
1310.14 4
1310.23 8
1310.31 12
1310.39 17
1310.48 20
1310.56 21
1310.64 19
1310.72 15
1310.81 10
1310.89 6
1310.97 3
1311.06 3
1311.14 6
1311.22 10
1311.31 16
1311.39 21
1311.47 25
1311.55 27
1311.64 27
1311.72 27
1311.80 27
1311.89 26
1311.97 26
1312.05 27
1312.13 27
1312.22 29
1312.30 30
1312.38 33
1312.47 36
1312.55 39
1312.63 43
1312.72 46
1312.80 48
1312.88 49
1312.96 50
1313.05 52
1313.13 54
1313.21 57
1313.30 60
1313.38 61
1313.46 61
1313.55 58
1313.63 52
1313.71 44
1313.79 35
1313.88 25
1313.96 17
1314.04 9
1314.13 3
1314.21 0
1314.29 0
1314.38 0
1314.46 0
1314.54 0
1314.63 0
1314.71 0
1314.79 0
1314.87 0
1314.96 3
1315.04 6
1315.12 9
1315.21 13
1315.29 17
1315.37 22
1315.46 27
1315.54 33
1315.62 38
1315.71 43
1315.79 47
1315.87 50
1315.95 52
1316.04 52
1316.12 51
1316.20 49
1316.29 46
1316.37 45
1316.45 45
1316.54 47
1316.62 51
1316.70 56
1316.79 63
1316.87 70
1316.95 76
1317.04 80
1317.12 82
1317.20 80
1317.28 75
1317.37 67
1317.45 57
1317.53 47
1317.62 38
1317.70 32
1317.78 29
1317.87 30
1317.95 35
1318.03 44
1318.12 53
1318.20 62
1318.28 70
1318.37 74
1318.45 76
1318.53 74
1318.62 70
1318.70 65
1318.78 60
1318.86 57
1318.95 56
1319.03 58
1319.11 62
1319.20 70
1319.28 78
1319.36 86
1319.45 93
1319.53 98
1319.61 99
1319.70 97
1319.78 93
1319.86 88
1319.95 82
1320.03 78
1320.11 75
1320.20 71
1320.28 68
1320.36 64
1320.45 61
1320.53 59
1320.61 57
1320.70 57
1320.78 59
1320.86 61
1320.95 64
1321.03 67
1321.11 71
1321.20 75
1321.28 81
1321.36 89
1321.45 99
1321.53 109
1321.61 119
1321.70 128
1321.78 135
1321.86 139
1321.94 142
1322.03 145
1322.11 148
1322.19 153
1322.28 159
1322.36 168
1322.44 177
1322.53 187
1322.61 197
1322.69 208
1322.78 220
1322.86 234
1322.94 253
1323.03 278
1323.11 308
1323.19 343
1323.28 381
1323.36 423
1323.44 466
1323.53 510
1323.61 554
1323.69 599
1323.78 645
1323.86 690
1323.94 732
1324.03 769
1324.11 801
1324.19 826
1324.28 845
1324.36 860
1324.44 874
1324.53 887
1324.61 901
1324.69 916
1324.78 929
1324.86 939
1324.95 943
1325.03 941
1325.11 932
1325.20 917
1325.28 898
1325.36 877
1325.45 855
1325.53 834
1325.61 813
1325.70 793
1325.78 774
1325.86 754
1325.95 734
1326.03 713
1326.11 692
1326.20 671
1326.28 651
1326.36 630
1326.45 610
1326.53 591
1326.61 572
1326.70 552
1326.78 532
1326.86 510
1326.95 487
1327.03 464
1327.11 441
1327.20 421
1327.28 406
1327.36 395
1327.45 389
1327.53 386
1327.61 387
1327.70 388
1327.78 389
1327.87 388
1327.95 383
1328.03 375
1328.12 363
1328.20 348
1328.28 329
1328.37 308
1328.45 288
1328.53 268
1328.62 252
1328.70 239
1328.78 229
1328.87 223
1328.95 219
1329.03 216
1329.12 212
1329.20 209
1329.28 204
1329.37 200
1329.45 196
1329.54 194
1329.62 192
1329.70 190
1329.79 188
1329.87 185
1329.95 180
1330.04 174
1330.12 166
1330.20 158
1330.29 152
1330.37 148
1330.45 148
1330.54 152
1330.62 160
1330.70 170
1330.79 182
1330.87 193
1330.96 203
1331.04 210
1331.12 213
1331.21 212
1331.29 206
1331.37 197
1331.46 187
1331.54 176
1331.62 167
1331.71 159
1331.79 154
1331.88 150
1331.96 147
1332.04 145
1332.13 143
1332.21 139
1332.29 136
1332.38 132
1332.46 128
1332.54 125
1332.63 122
1332.71 120
1332.80 118
1332.88 117
1332.96 116
1333.05 116
1333.13 116
1333.21 117
1333.30 118
1333.38 118
1333.46 116
1333.55 113
1333.63 108
1333.72 102
1333.80 95
1333.88 87
1333.97 80
1334.05 74
1334.13 68
1334.22 65
1334.30 63
1334.38 64
1334.47 67
1334.55 72
1334.64 78
1334.72 84
1334.80 88
1334.89 91
1334.97 92
1335.05 92
1335.14 91
1335.22 91
1335.31 91
1335.39 91
1335.47 90
1335.56 89
1335.64 87
1335.72 85
1335.81 82
1335.89 79
1335.97 79
1336.06 80
1336.14 82
1336.23 85
1336.31 87
1336.39 87
1336.48 86
1336.56 83
1336.64 78
1336.73 73
1336.81 70
1336.90 68
1336.98 67
1337.06 69
1337.15 71
1337.23 72
1337.32 73
1337.40 71
1337.48 67
1337.57 62
1337.65 56
1337.73 50
1337.82 43
1337.90 36
1337.99 30
1338.07 23
1338.15 17
1338.24 13
1338.32 11
1338.40 13
1338.49 18
1338.57 26
1338.66 36
1338.74 45
1338.82 54
1338.91 60
1338.99 64
1339.07 65
1339.16 66
1339.24 66
1339.33 66
1339.41 69
1339.49 73
1339.58 79
1339.66 87
1339.75 96
1339.83 106
1339.91 116
1340.00 124
1340.08 131
1340.16 136
1340.25 139
1340.33 139
1340.42 137
1340.50 132
1340.58 126
1340.67 119
1340.75 112
1340.84 107
1340.92 103
1341.00 101
1341.09 102
1341.17 104
1341.26 106
1341.34 108
1341.42 109
1341.51 109
1341.59 108
1341.67 107
1341.76 106
1341.84 106
1341.93 108
1342.01 110
1342.09 113
1342.18 118
1342.26 122
1342.35 127
1342.43 132
1342.51 137
1342.60 142
1342.68 146
1342.77 149
1342.85 150
1342.93 149
1343.02 148
1343.10 145
1343.19 142
1343.27 140
1343.35 139
1343.44 139
1343.52 140
1343.61 141
1343.69 143
1343.77 144
1343.86 145
1343.94 145
1344.03 143
1344.11 141
1344.19 137
1344.28 133
1344.36 129
1344.45 124
1344.53 120
1344.61 116
1344.70 114
1344.78 113
1344.87 115
1344.95 118
1345.03 123
1345.12 128
1345.20 134
1345.29 138
1345.37 140
1345.45 141
1345.54 139
1345.62 137
1345.71 134
1345.79 131
1345.87 130
1345.96 130
1346.04 131
1346.13 133
1346.21 136
1346.29 138
1346.38 140
1346.46 142
1346.55 144
1346.63 146
1346.71 148
1346.80 148
1346.88 147
1346.97 145
1347.05 141
1347.13 136
1347.22 130
1347.30 124
1347.39 119
1347.47 116
1347.56 113
1347.64 110
1347.72 106
1347.81 102
1347.89 97
1347.98 91
1348.06 85
1348.14 81
1348.23 79
1348.31 78
1348.40 79
1348.48 81
1348.56 81
1348.65 80
1348.73 78
1348.82 75
1348.90 72
1348.99 70
1349.07 70
1349.15 72
1349.24 75
1349.32 79
1349.41 82
1349.49 83
1349.57 82
1349.66 81
1349.74 80
1349.83 81
1349.91 84
1349.99 88
1350.08 94
1350.16 100
1350.25 105
1350.33 108
1350.42 109
1350.50 107
1350.58 102
1350.67 96
1350.75 88
1350.84 80
1350.92 72
1351.01 66
1351.09 61
1351.17 58
1351.26 57
1351.34 58
1351.43 61
1351.51 63
1351.59 64
1351.68 64
1351.76 63
1351.85 61
1351.93 58
1352.02 56
1352.10 55
1352.18 55
1352.27 56
1352.35 59
1352.44 62
1352.52 66
1352.61 70
1352.69 72
1352.77 73
1352.86 71
1352.94 67
1353.03 60
1353.11 50
1353.20 39
1353.28 27
1353.36 16
1353.45 7
1353.53 0
1353.62 0
1353.70 0
1353.79 0
1353.87 0
1353.95 4
1354.04 8
1354.12 10
1354.21 12
1354.29 12
1354.38 11
1354.46 9
1354.54 6
1354.63 2
1354.71 0
1354.80 0
1354.88 0
1354.97 0
1355.05 0
1355.13 0
1355.22 0
1355.30 4
1355.39 16
1355.47 31
1355.56 46
1355.64 61
1355.72 73
1355.81 81
1355.89 85
1355.98 86
1356.06 84
1356.15 81
1356.23 80
1356.32 82
1356.40 86
1356.48 92
1356.57 99
1356.65 103
1356.74 106
1356.82 106
1356.91 104
1356.99 101
1357.07 98
1357.16 97
1357.24 97
1357.33 98
1357.41 100
1357.50 102
1357.58 106
1357.67 109
1357.75 113
1357.83 116
1357.92 118
1358.00 120
1358.09 119
1358.17 117
1358.26 113
1358.34 110
1358.43 106
1358.51 104
1358.59 103
1358.68 105
1358.76 109
1358.85 116
1358.93 125
1359.02 136
1359.10 147
1359.19 158
1359.27 167
1359.35 174
1359.44 177
1359.52 179
1359.61 178
1359.69 175
1359.78 172
1359.86 167
1359.95 162
1360.03 155
1360.11 147
1360.20 138
1360.28 129
1360.37 121
1360.45 114
1360.54 109
1360.62 106
1360.71 106
1360.79 107
1360.87 109
1360.96 112
1361.04 115
1361.13 117
1361.21 120
1361.30 123
1361.38 127
1361.47 133
1361.55 140
1361.64 148
1361.72 158
1361.80 168
1361.89 177
1361.97 185
1362.06 192
1362.14 196
1362.23 197
1362.31 194
1362.40 188
1362.48 178
1362.57 165
1362.65 149
1362.73 131
1362.82 113
1362.90 96
1362.99 80
1363.07 66
1363.16 55
1363.24 47
1363.33 42
1363.41 41
1363.50 43
1363.58 47
1363.67 54
1363.75 61
1363.83 68
1363.92 73
1364.00 75
1364.09 76
1364.17 77
1364.26 79
1364.34 82
1364.43 87
1364.51 92
1364.60 97
1364.68 100
1364.77 100
1364.85 97
1364.93 91
1365.02 84
1365.10 77
1365.19 70
1365.27 64
1365.36 60
1365.44 56
1365.53 53
1365.61 50
1365.70 47
1365.78 45
1365.87 44
1365.95 44
1366.03 46
1366.12 49
1366.20 54
1366.29 59
1366.37 63
1366.46 65
1366.54 65
1366.63 63
1366.71 59
1366.80 54
1366.88 50
1366.97 47
1367.05 46
1367.14 47
1367.22 48
1367.31 49
1367.39 49
1367.47 48
1367.56 46
1367.64 42
1367.73 39
1367.81 35
1367.90 31
1367.98 26
1368.07 21
1368.15 16
1368.24 10
1368.32 5
1368.41 2
1368.49 0
1368.58 0
1368.66 2
1368.75 5
1368.83 8
1368.92 11
1369.00 15
1369.08 20
1369.17 25
1369.25 30
1369.34 36
1369.42 41
1369.51 45
1369.59 46
1369.68 45
1369.76 41
1369.85 36
1369.93 28
1370.02 21
1370.10 14
1370.19 7
1370.27 2
1370.36 0
1370.44 0
1370.53 0
1370.61 0
1370.70 0
1370.78 0
1370.87 0
1370.95 2
1371.04 3
1371.12 3
1371.20 3
1371.29 2
1371.37 1
1371.46 1
1371.54 2
1371.63 5
1371.71 10
1371.80 17
1371.88 24
1371.97 33
1372.05 43
1372.14 54
1372.22 63
1372.31 71
1372.39 78
1372.48 85
1372.56 92
1372.65 100
1372.73 110
1372.82 121
1372.90 134
1372.99 145
1373.07 154
1373.16 158
1373.24 157
1373.33 152
1373.41 145
1373.50 137
1373.58 131
1373.67 127
1373.75 126
1373.84 126
1373.92 127
1374.01 129
1374.09 132
1374.18 135
1374.26 140
1374.35 147
1374.43 157
1374.52 168
1374.60 179
1374.69 188
1374.77 195
1374.85 197
1374.94 195
1375.02 190
1375.11 182
1375.19 173
1375.28 166
1375.36 161
1375.45 159
1375.53 160
1375.62 163
1375.70 168
1375.79 172
1375.87 176
1375.96 177
1376.04 177
1376.13 176
1376.21 173
1376.30 170
1376.38 166
1376.47 162
1376.55 157
1376.64 152
1376.72 148
1376.81 146
1376.89 147
1376.98 150
1377.06 157
1377.15 165
1377.23 172
1377.32 179
1377.40 183
1377.49 185
1377.57 185
1377.66 183
1377.74 183
1377.83 184
1377.91 186
1378.00 189
1378.08 192
1378.17 193
1378.25 193
1378.34 189
1378.42 184
1378.51 176
1378.59 169
1378.68 160
1378.77 152
1378.85 144
1378.94 135
1379.02 126
1379.11 118
1379.19 110
1379.28 104
1379.36 100
1379.45 98
1379.53 101
1379.62 107
1379.70 116
1379.79 129
1379.87 142
1379.96 155
1380.04 166
1380.13 173
1380.21 176
1380.30 175
1380.38 170
1380.47 162
1380.55 152
1380.64 142
1380.72 132
1380.81 123
1380.89 118
1380.98 114
1381.06 114
1381.15 117
1381.23 122
1381.32 128
1381.40 134
1381.49 140
1381.57 145
1381.66 147
1381.74 148
1381.83 147
1381.91 145
1382.00 143
1382.08 140
1382.17 137
1382.25 134
1382.34 129
1382.43 122
1382.51 115
1382.60 107
1382.68 101
1382.77 96
1382.85 95
1382.94 96
1383.02 100
1383.11 105
1383.19 110
1383.28 114
1383.36 117
1383.45 118
1383.53 119
1383.62 118
1383.70 117
1383.79 116
1383.87 115
1383.96 113
1384.04 110
1384.13 107
1384.21 104
1384.30 101
1384.39 99
1384.47 97
1384.56 95
1384.64 92
1384.73 88
1384.81 84
1384.90 79
1384.98 77
1385.07 76
1385.15 77
1385.24 80
1385.32 84
1385.41 88
1385.49 90
1385.58 90
1385.66 88
1385.75 83
1385.83 76
1385.92 69
1386.01 60
1386.09 52
1386.18 44
1386.26 38
1386.35 33
1386.43 29
1386.52 27
1386.60 25
1386.69 24
1386.77 22
1386.86 20
1386.94 16
1387.03 12
1387.11 8
1387.20 3
1387.28 0
1387.37 0
1387.46 0
1387.54 0
1387.63 0
1387.71 0
1387.80 0
1387.88 0
1387.97 2
1388.05 7
1388.14 12
1388.22 16
1388.31 20
1388.39 25
1388.48 31
1388.56 38
1388.65 46
1388.74 53
1388.82 59
1388.91 63
1388.99 64
1389.08 64
1389.16 62
1389.25 61
1389.33 62
1389.42 65
1389.50 69
1389.59 73
1389.67 77
1389.76 80
1389.85 81
1389.93 82
1390.02 83
1390.10 84
1390.19 85
1390.27 84
1390.36 83
1390.44 80
1390.53 76
1390.61 71
1390.70 66
1390.79 62
1390.87 60
1390.96 60
1391.04 63
1391.13 68
1391.21 74
1391.30 83
1391.38 92
1391.47 100
1391.55 108
1391.64 113
1391.73 115
1391.81 114
1391.90 110
1391.98 104
1392.07 96
1392.15 88
1392.24 80
1392.32 75
1392.41 72
1392.49 72
1392.58 74
1392.67 78
1392.75 81
1392.84 84
1392.92 85
1393.01 84
1393.09 83
1393.18 83
1393.26 86
1393.35 91
1393.44 99
1393.52 108
1393.61 117
1393.69 123
1393.78 127
1393.86 126
1393.95 121
1394.03 111
1394.12 99
1394.20 86
1394.29 72
1394.38 60
1394.46 49
1394.55 40
1394.63 35
1394.72 31
1394.80 31
1394.89 33
1394.97 38
1395.06 47
1395.15 57
1395.23 69
1395.32 81
1395.40 91
1395.49 97
1395.57 100
1395.66 98
1395.74 93
1395.83 86
1395.92 78
1396.00 70
1396.09 63
1396.17 57
1396.26 54
1396.34 52
1396.43 53
1396.52 56
1396.60 61
1396.69 67
1396.77 74
1396.86 81
1396.94 88
1397.03 95
1397.11 101
1397.20 107
1397.29 112
1397.37 116
1397.46 117
1397.54 116
1397.63 113
1397.71 107
1397.80 101
1397.89 96
1397.97 93
1398.06 93
1398.14 96
1398.23 100
1398.31 105
1398.40 108
1398.49 109
1398.57 107
1398.66 103
1398.74 98
1398.83 93
1398.91 88
1399.00 84
1399.08 81
1399.17 78
1399.26 74
1399.34 69
1399.43 63
1399.51 55
1399.60 46
1399.68 37
1399.77 31
1399.86 29
1399.94 32
1400.03 39
1400.11 52
1400.20 67
1400.28 84
1400.37 101
1400.46 115
1400.54 127
1400.63 136
1400.71 142
1400.80 146
1400.88 147
1400.97 145
1401.06 141
1401.14 134
1401.23 125
1401.31 115
1401.40 106
1401.49 99
1401.57 95
1401.66 94
1401.74 96
1401.83 100
1401.91 104
1402.00 109
1402.09 114
1402.17 117
1402.26 119
1402.34 120
1402.43 120
1402.51 118
1402.60 116
1402.69 113
1402.77 110
1402.86 108
1402.94 107
1403.03 107
1403.12 109
1403.20 111
1403.29 113
1403.37 113
1403.46 112
1403.54 110
1403.63 106
1403.72 102
1403.80 98
1403.89 95
1403.97 94
1404.06 93
1404.15 92
1404.23 91
1404.32 91
1404.40 92
1404.49 95
1404.57 100
1404.66 108
1404.75 118
1404.83 128
1404.92 138
1405.00 147
1405.09 153
1405.18 157
1405.26 158
1405.35 156
1405.43 153
1405.52 148
1405.60 142
1405.69 136
1405.78 129
1405.86 124
1405.95 121
1406.03 120
1406.12 121
1406.21 124
1406.29 128
1406.38 131
1406.46 133
1406.55 134
1406.64 133
1406.72 131
1406.81 128
1406.89 126
1406.98 123
1407.07 119
1407.15 116
1407.24 111
1407.32 106
1407.41 100
1407.49 94
1407.58 88
1407.67 83
1407.75 81
1407.84 81
1407.92 83
1408.01 88
1408.10 93
1408.18 98
1408.27 103
1408.35 106
1408.44 108
1408.53 110
1408.61 110
1408.70 110
1408.78 110
1408.87 110
1408.96 111
1409.04 112
1409.13 115
1409.21 120
1409.30 125
1409.39 132
1409.47 139
1409.56 146
1409.64 152
1409.73 156
1409.82 159
1409.90 160
1409.99 158
1410.07 154
1410.16 146
1410.25 136
1410.33 125
1410.42 112
1410.50 101
1410.59 92
1410.68 87
1410.76 85
1410.85 87
1410.93 91
1411.02 97
1411.11 102
1411.19 106
1411.28 107
1411.37 104
1411.45 99
1411.54 92
1411.62 83
1411.71 75
1411.80 69
1411.88 65
1411.97 63
1412.05 63
1412.14 62
1412.23 61
1412.31 59
1412.40 55
1412.48 50
1412.57 45
1412.66 39
1412.74 34
1412.83 31
1412.91 28
1413.00 26
1413.09 25
1413.17 25
1413.26 26
1413.35 28
1413.43 32
1413.52 36
1413.60 41
1413.69 45
1413.78 49
1413.86 51
1413.95 51
1414.03 51
1414.12 49
1414.21 47
1414.29 45
1414.38 42
1414.47 40
1414.55 38
1414.64 36
1414.72 36
1414.81 39
1414.90 43
1414.98 51
1415.07 61
1415.15 72
1415.24 83
1415.33 93
1415.41 100
1415.50 104
1415.59 106
1415.67 106
1415.76 107
1415.84 108
1415.93 112
1416.02 117
1416.10 124
1416.19 132
1416.28 137
1416.36 140
1416.45 138
1416.53 131
1416.62 121
1416.71 109
1416.79 96
1416.88 83
1416.97 73
1417.05 67
1417.14 63
1417.22 62
1417.31 61
1417.40 61
1417.48 59
1417.57 56
1417.65 50
1417.74 43
1417.83 36
1417.91 30
1418.00 25
1418.09 22
1418.17 21
1418.26 22
1418.35 25
1418.43 29
1418.52 35
1418.60 43
1418.69 51
1418.78 61
1418.86 71
1418.95 81
1419.04 89
1419.12 95
1419.21 98
1419.29 96
1419.38 92
1419.47 84
1419.55 73
1419.64 62
1419.73 51
1419.81 40
1419.90 31
1419.98 22
1420.07 14
1420.16 8
1420.24 3
1420.33 0
1420.42 0
1420.50 0
1420.59 0
1420.68 0
1420.76 0
1420.85 0
1420.93 0
1421.02 0
1421.11 0
1421.19 1
1421.28 9
1421.37 19
1421.45 30
1421.54 42
1421.63 53
1421.71 62
1421.80 70
1421.88 77
1421.97 82
1422.06 84
1422.14 84
1422.23 82
1422.32 79
1422.40 75
1422.49 70
1422.58 66
1422.66 62
1422.75 59
1422.84 58
1422.92 57
1423.01 59
1423.09 61
1423.18 65
1423.27 69
1423.35 73
1423.44 77
1423.53 82
1423.61 87
1423.70 93
1423.79 101
1423.87 110
1423.96 122
1424.05 135
1424.13 149
1424.22 163
1424.30 176
1424.39 188
1424.48 198
1424.56 205
1424.65 209
1424.74 209
1424.82 206
1424.91 200
1425.00 192
1425.08 181
1425.17 169
1425.26 155
1425.34 140
1425.43 125
1425.52 110
1425.60 97
1425.69 86
1425.77 78
1425.86 73
1425.95 71
1426.03 72
1426.12 73
1426.21 76
1426.29 79
1426.38 83
1426.47 87
1426.55 92
1426.64 100
1426.73 108
1426.81 118
1426.90 127
1426.99 135
1427.07 143
1427.16 149
1427.25 155
1427.33 160
1427.42 166
1427.51 173
1427.59 180
1427.68 186
1427.77 192
1427.85 195
1427.94 195
1428.02 192
1428.11 186
1428.20 179
1428.28 172
1428.37 165
1428.46 160
1428.54 155
1428.63 152
1428.72 151
1428.80 149
1428.89 148
1428.98 147
1429.06 145
1429.15 143
1429.24 141
1429.32 139
1429.41 137
1429.50 136
1429.58 136
1429.67 137
1429.76 139
1429.84 142
1429.93 147
1430.02 153
1430.10 159
1430.19 165
1430.28 170
1430.36 174
1430.45 177
1430.54 178
1430.62 178
1430.71 175
1430.80 170
1430.88 162
1430.97 153
1431.06 143
1431.14 134
1431.23 127
1431.32 124
1431.40 123
1431.49 126
1431.58 130
1431.66 135
1431.75 139
1431.84 142
1431.92 145
1432.01 146
1432.10 148
1432.18 150
1432.27 153
1432.36 157
1432.44 163
1432.53 169
1432.62 175
1432.70 182
1432.79 188
1432.88 192
1432.96 194
1433.05 194
1433.14 192
1433.22 188
1433.31 184
1433.40 180
1433.48 178
1433.57 178
1433.66 178
1433.74 179
1433.83 179
1433.92 176
1434.00 171
1434.09 163
1434.18 154
1434.26 145
1434.35 139
1434.44 135
1434.52 133
1434.61 132
1434.70 132
1434.79 129
1434.87 123
1434.96 114
1435.05 103
1435.13 89
1435.22 76
1435.31 64
1435.39 54
1435.48 47
1435.57 45
1435.65 47
1435.74 52
1435.83 59
1435.91 67
1436.00 74
1436.09 78
1436.17 79
1436.26 78
1436.35 74
1436.43 71
1436.52 70
1436.61 73
1436.70 80
1436.78 92
1436.87 107
1436.96 124
1437.04 141
1437.13 157
1437.22 170
1437.30 179
1437.39 183
1437.48 183
1437.56 179
1437.65 172
1437.74 164
1437.82 155
1437.91 147
1438.00 140
1438.08 136
1438.17 133
1438.26 132
1438.35 133
1438.43 134
1438.52 134
1438.61 134
1438.69 133
1438.78 130
1438.87 126
1438.95 121
1439.04 115
1439.13 109
1439.21 103
1439.30 96
1439.39 90
1439.48 85
1439.56 82
1439.65 80
1439.74 79
1439.82 81
1439.91 82
1440.00 84
1440.08 84
1440.17 82
1440.26 77
1440.34 71
1440.43 64
1440.52 57
1440.61 51
1440.69 46
1440.78 42
1440.87 37
1440.95 33
1441.04 29
1441.13 25
1441.21 22
1441.30 22
1441.39 23
1441.47 28
1441.56 34
1441.65 42
1441.74 50
1441.82 57
1441.91 62
1442.00 65
1442.08 66
1442.17 63
1442.26 58
1442.34 50
1442.43 41
1442.52 31
1442.61 22
1442.69 16
1442.78 14
1442.87 18
1442.95 25
1443.04 36
1443.13 47
1443.21 56
1443.30 62
1443.39 63
1443.48 59
1443.56 52
1443.65 43
1443.74 33
1443.82 26
1443.91 21
1444.00 18
1444.09 19
1444.17 21
1444.26 24
1444.35 28
1444.43 29
1444.52 30
1444.61 28
1444.69 25
1444.78 22
1444.87 18
1444.96 15
1445.04 11
1445.13 6
1445.22 1
1445.30 0
1445.39 0
1445.48 0
1445.57 0
1445.65 0
1445.74 0
1445.83 0
1445.91 3
1446.00 16
1446.09 30
1446.18 44
1446.26 59
1446.35 75
1446.44 89
1446.52 103
1446.61 115
1446.70 125
1446.79 131
1446.87 133
1446.96 132
1447.05 127
1447.13 122
1447.22 116
1447.31 111
1447.40 108
1447.48 107
1447.57 109
1447.66 113
1447.74 119
1447.83 126
1447.92 132
1448.01 138
1448.09 143
1448.18 146
1448.27 147
1448.35 148
1448.44 147
1448.53 147
1448.62 147
1448.70 147
1448.79 146
1448.88 144
1448.96 140
1449.05 135
1449.14 130
1449.23 125
1449.31 121
1449.40 119
1449.49 118
1449.58 118
1449.66 118
1449.75 117
1449.84 114
1449.92 110
1450.01 106
1450.10 101
1450.19 96
1450.27 92
1450.36 89
1450.45 87
1450.53 86
1450.62 86
1450.71 87
1450.80 89
1450.88 89
1450.97 88
1451.06 86
1451.15 84
1451.23 83
1451.32 84
1451.41 89
1451.49 97
1451.58 108
1451.67 119
1451.76 130
1451.84 137
1451.93 140
1452.02 140
1452.11 136
1452.19 131
1452.28 126
1452.37 123
1452.46 123
1452.54 126
1452.63 130
1452.72 134
1452.80 138
1452.89 140
1452.98 138
1453.07 133
1453.15 126
1453.24 116
1453.33 106
1453.42 96
1453.50 90
1453.59 87
1453.68 88
1453.77 89
1453.85 90
1453.94 88
1454.03 83
1454.11 73
1454.20 61
1454.29 50
1454.38 42
1454.46 39
1454.55 41
1454.64 48
1454.73 58
1454.81 67
1454.90 75
1454.99 79
1455.08 80
1455.16 79
1455.25 76
1455.34 74
1455.43 75
1455.51 78
1455.60 84
1455.69 93
1455.77 103
1455.86 113
1455.95 121
1456.04 125
1456.12 126
1456.21 124
1456.30 121
1456.39 117
1456.47 114
1456.56 112
1456.65 112
1456.74 113
1456.82 115
1456.91 117
1457.00 120
1457.09 123
1457.17 126
1457.26 129
1457.35 130
1457.44 128
1457.52 122
1457.61 112
1457.70 99
1457.79 85
1457.87 71
1457.96 59
1458.05 49
1458.14 43
1458.22 38
1458.31 35
1458.40 32
1458.49 28
1458.57 23
1458.66 17
1458.75 11
1458.84 5
1458.92 1
1459.01 0
1459.10 2
1459.19 5
1459.27 10
1459.36 16
1459.45 21
1459.54 25
1459.62 27
1459.71 29
1459.80 30
1459.89 31
1459.97 32
1460.06 34
1460.15 36
1460.24 39
1460.32 43
1460.41 46
1460.50 50
1460.59 54
1460.67 57
1460.76 60
1460.85 62
1460.94 62
1461.02 60
1461.11 56
1461.20 50
1461.29 43
1461.37 36
1461.46 29
1461.55 24
1461.64 19
1461.72 16
1461.81 13
1461.90 11
1461.99 10
1462.08 9
1462.16 9
1462.25 10
1462.34 12
1462.43 16
1462.51 20
1462.60 23
1462.69 25
1462.78 24
1462.86 20
1462.95 15
1463.04 10
1463.13 7
1463.21 8
1463.30 13
1463.39 21
1463.48 32
1463.56 44
1463.65 55
1463.74 63
1463.83 68
1463.92 71
1464.00 72
1464.09 73
1464.18 76
1464.27 81
1464.35 88
1464.44 97
1464.53 106
1464.62 114
1464.70 120
1464.79 123
1464.88 122
1464.97 119
1465.05 115
1465.14 111
1465.23 107
1465.32 104
1465.41 101
1465.49 98
1465.58 95
1465.67 93
1465.76 92
1465.84 93
1465.93 98
1466.02 105
1466.11 114
1466.20 124
1466.28 134
1466.37 143
1466.46 149
1466.55 152
1466.63 153
1466.72 152
1466.81 152
1466.90 154
1466.98 156
1467.07 160
1467.16 165
1467.25 169
1467.34 172
1467.42 171
1467.51 167
1467.60 160
1467.69 150
1467.77 139
1467.86 128
1467.95 119
1468.04 112
1468.13 107
1468.21 103
1468.30 100
1468.39 97
1468.48 93
1468.56 90
1468.65 86
1468.74 84
1468.83 84
1468.92 86
1469.00 88
1469.09 90
1469.18 92
1469.27 92
1469.35 91
1469.44 88
1469.53 84
1469.62 79
1469.71 73
1469.79 67
1469.88 60
1469.97 53
1470.06 48
1470.15 43
1470.23 42
1470.32 42
1470.41 46
1470.50 52
1470.58 59
1470.67 66
1470.76 72
1470.85 75
1470.94 76
1471.02 75
1471.11 72
1471.20 68
1471.29 63
1471.38 58
1471.46 53
1471.55 48
1471.64 43
1471.73 39
1471.81 34
1471.90 31
1471.99 28
1472.08 25
1472.17 23
1472.25 20
1472.34 16
1472.43 11
1472.52 5
1472.61 0
1472.69 0
1472.78 0
1472.87 0
1472.96 0
1473.05 0
1473.13 0
1473.22 0
1473.31 0
1473.40 3
1473.49 6
1473.57 9
1473.66 12
1473.75 16
1473.84 19
1473.92 22
1474.01 25
1474.10 27
1474.19 29
1474.28 30
1474.36 31
1474.45 33
1474.54 37
1474.63 43
1474.72 51
1474.80 60
1474.89 71
1474.98 80
1475.07 88
1475.16 94
1475.24 96
1475.33 96
1475.42 94
1475.51 91
1475.60 89
1475.68 88
1475.77 89
1475.86 91
1475.95 95
1476.04 101
1476.12 106
1476.21 111
1476.30 116
1476.39 120
1476.48 124
1476.56 128
1476.65 133
1476.74 138
1476.83 142
1476.92 145
1477.00 147
1477.09 146
1477.18 143
1477.27 139
1477.36 134
1477.45 130
1477.53 127
1477.62 124
1477.71 122
1477.80 120
1477.89 117
1477.97 113
1478.06 108
1478.15 103
1478.24 99
1478.33 96
1478.41 95
1478.50 96
1478.59 100
1478.68 108
1478.77 118
1478.85 131
1478.94 145
1479.03 160
1479.12 173
1479.21 183
1479.29 189
1479.38 189
1479.47 184
1479.56 175
1479.65 162
1479.74 146
1479.82 131
1479.91 116
1480.00 103
1480.09 93
1480.18 87
1480.26 85
1480.35 87
1480.44 92
1480.53 99
1480.62 108
1480.71 115
1480.79 121
1480.88 123
1480.97 123
1481.06 120
1481.15 116
1481.23 112
1481.32 109
1481.41 107
1481.50 108
1481.59 109
1481.67 112
1481.76 116
1481.85 121
1481.94 127
1482.03 132
1482.12 137
1482.20 140
1482.29 142
1482.38 141
1482.47 139
1482.56 135
1482.65 131
1482.73 130
1482.82 132
1482.91 136
1483.00 144
1483.09 154
1483.17 165
1483.26 175
1483.35 183
1483.44 189
1483.53 191
1483.62 190
1483.70 188
1483.79 185
1483.88 184
1483.97 184
1484.06 188
1484.15 195
1484.23 205
1484.32 218
1484.41 233
1484.50 247
1484.59 261
1484.67 273
1484.76 283
1484.85 290
1484.94 294
1485.03 297
1485.12 298
1485.20 298
1485.29 298
1485.38 298
1485.47 297
1485.56 296
1485.65 293
1485.73 289
1485.82 283
1485.91 277
1486.00 270
1486.09 262
1486.18 254
1486.26 246
1486.35 238
1486.44 231
1486.53 225
1486.62 221
1486.71 219
1486.79 220
1486.88 221
1486.97 223
1487.06 224
1487.15 223
1487.24 221
1487.32 218
1487.41 213
1487.50 208
1487.59 203
1487.68 197
1487.77 192
1487.85 186
1487.94 181
1488.03 177
1488.12 173
1488.21 169
1488.30 164
1488.38 158
1488.47 151
1488.56 144
1488.65 136
1488.74 130
1488.83 126
1488.91 124
1489.00 125
1489.09 126
1489.18 128
1489.27 130
1489.36 130
1489.45 129
1489.53 127
1489.62 122
1489.71 116
1489.80 109
1489.89 100
1489.98 91
1490.06 83
1490.15 76
1490.24 70
1490.33 64
1490.42 60
1490.51 56
1490.59 51
1490.68 46
1490.77 40
1490.86 33
1490.95 26
1491.04 20
1491.13 14
1491.21 8
1491.30 4
1491.39 1
1491.48 0
1491.57 0
1491.66 1
1491.74 3
1491.83 4
1491.92 4
1492.01 3
1492.10 0
1492.19 0
1492.28 0
1492.36 0
1492.45 0
1492.54 1
1492.63 10
1492.72 19
1492.81 28
1492.90 35
1492.98 40
1493.07 42
1493.16 45
1493.25 48
1493.34 54
1493.43 64
1493.52 77
1493.60 93
1493.69 109
1493.78 122
1493.87 130
1493.96 133
1494.05 130
1494.13 122
1494.22 111
1494.31 99
1494.40 89
1494.49 81
1494.58 77
1494.67 76
1494.75 79
1494.84 84
1494.93 90
1495.02 96
1495.11 101
1495.20 105
1495.29 108
1495.38 110
1495.46 111
1495.55 111
1495.64 110
1495.73 108
1495.82 104
1495.91 98
1496.00 92
1496.08 85
1496.17 78
1496.26 73
1496.35 68
1496.44 65
1496.53 62
1496.62 59
1496.70 57
1496.79 55
1496.88 54
1496.97 54
1497.06 56
1497.15 59
1497.24 61
1497.32 62
1497.41 60
1497.50 55
1497.59 46
1497.68 35
1497.77 24
1497.86 13
1497.95 6
1498.03 3
1498.12 6
1498.21 14
1498.30 27
1498.39 44
1498.48 63
1498.57 81
1498.65 97
1498.74 109
1498.83 118
1498.92 121
1499.01 122
1499.10 120
1499.19 118
1499.28 116
1499.36 115
1499.45 115
1499.54 117
1499.63 120
1499.72 123
1499.81 127
1499.90 131
1499.99 135
1500.07 139
1500.16 143
1500.25 148
1500.34 151
1500.43 155
1500.52 157
1500.61 158
1500.70 158
1500.78 157
1500.87 155
1500.96 152
1501.05 149
1501.14 146
1501.23 143
1501.32 139
1501.41 134
1501.49 130
1501.58 126
1501.67 122
1501.76 119
1501.85 117
1501.94 117
1502.03 118
1502.12 119
1502.20 119
1502.29 120
1502.38 120
1502.47 120
1502.56 119
1502.65 118
1502.74 118
1502.83 117
1502.91 118
1503.00 118
1503.09 118
1503.18 117
1503.27 116
1503.36 115
1503.45 113
1503.54 110
1503.63 107
1503.71 103
1503.80 98
1503.89 90
1503.98 81
1504.07 71
1504.16 62
1504.25 55
1504.34 52
1504.43 52
1504.51 56
1504.60 63
1504.69 71
1504.78 78
1504.87 84
1504.96 87
1505.05 88
1505.14 86
1505.22 82
1505.31 78
1505.40 73
1505.49 69
1505.58 66
1505.67 64
1505.76 63
1505.85 64
1505.94 65
1506.02 67
1506.11 67
1506.20 67
1506.29 66
1506.38 64
1506.47 63
1506.56 64
1506.65 66
1506.74 70
1506.83 76
1506.91 82
1507.00 89
1507.09 95
1507.18 100
1507.27 102
1507.36 102
1507.45 99
1507.54 94
1507.63 86
1507.71 78
1507.80 70
1507.89 65
1507.98 63
1508.07 66
1508.16 73
1508.25 83
1508.34 95
1508.43 107
1508.52 118
1508.60 126
1508.69 132
1508.78 137
1508.87 142
1508.96 148
1509.05 155
1509.14 161
1509.23 167
1509.32 169
1509.41 168
1509.49 163
1509.58 156
1509.67 147
1509.76 138
1509.85 131
1509.94 126
1510.03 123
1510.12 121
1510.21 120
1510.30 118
1510.38 115
1510.47 110
1510.56 104
1510.65 98
1510.74 92
1510.83 88
1510.92 85
1511.01 85
1511.10 88
1511.19 91
1511.27 95
1511.36 100
1511.45 104
1511.54 108
1511.63 111
1511.72 113
1511.81 115
1511.90 114
1511.99 111
1512.08 105
1512.17 98
1512.25 88
1512.34 79
1512.43 70
1512.52 62
1512.61 56
1512.70 53
1512.79 53
1512.88 55
1512.97 58
1513.06 64
1513.15 70
1513.23 77
1513.32 82
1513.41 85
1513.50 86
1513.59 84
1513.68 80
1513.77 74
1513.86 69
1513.95 65
1514.04 63
1514.13 63
1514.22 64
1514.30 65
1514.39 67
1514.48 67
1514.57 66
1514.66 64
1514.75 62
1514.84 60
1514.93 57
1515.02 54
1515.11 50
1515.20 46
1515.29 41
1515.37 37
1515.46 34
1515.55 32
1515.64 31
1515.73 30
1515.82 29
1515.91 27
1516.00 24
1516.09 21
1516.18 19
1516.27 19
1516.36 20
1516.44 22
1516.53 24
1516.62 27
1516.71 27
1516.80 26
1516.89 23
1516.98 19
1517.07 14
1517.16 9
1517.25 4
1517.34 0
1517.43 0
1517.52 0
1517.60 0
1517.69 0
1517.78 0
1517.87 0
1517.96 0
1518.05 0
1518.14 8
1518.23 18
1518.32 29
1518.41 40
1518.50 50
1518.59 58
1518.68 62
1518.77 61
1518.85 57
1518.94 51
1519.03 43
1519.12 35
1519.21 29
1519.30 26
1519.39 27
1519.48 29
1519.57 31
1519.66 33
1519.75 34
1519.84 32
1519.93 29
1520.02 26
1520.10 23
1520.19 22
1520.28 23
1520.37 25
1520.46 29
1520.55 34
1520.64 39
1520.73 43
1520.82 46
1520.91 47
1521.00 45
1521.09 41
1521.18 36
1521.27 29
1521.36 22
1521.45 16
1521.53 11
1521.62 7
1521.71 4
1521.80 2
1521.89 0
1521.98 1
1522.07 3
1522.16 9
1522.25 19
1522.34 33
1522.43 50
1522.52 71
1522.61 94
1522.70 116
1522.79 137
1522.88 154
1522.96 166
1523.05 174
1523.14 176
1523.23 172
1523.32 163
1523.41 151
1523.50 135
1523.59 118
1523.68 101
1523.77 84
1523.86 69
1523.95 56
1524.04 46
1524.13 40
1524.22 39
1524.31 42
1524.40 49
1524.48 59
1524.57 71
1524.66 83
1524.75 93
1524.84 100
1524.93 103
1525.02 102
1525.11 98
1525.20 91
1525.29 84
1525.38 76
1525.47 70
1525.56 65
1525.65 62
1525.74 61
1525.83 61
1525.92 63
1526.01 64
1526.10 65
1526.18 65
1526.27 62
1526.36 58
1526.45 52
1526.54 47
1526.63 42
1526.72 39
1526.81 38
1526.90 39
1526.99 41
1527.08 43
1527.17 45
1527.26 45
1527.35 44
1527.44 43
1527.53 41
1527.62 41
1527.71 40
1527.80 40
1527.89 39
1527.98 36
1528.06 31
1528.15 22
1528.24 12
1528.33 1
1528.42 0
1528.51 0
1528.60 0
1528.69 0
1528.78 0
1528.87 10
1528.96 22
1529.05 35
1529.14 46
1529.23 56
1529.32 64
1529.41 69
1529.50 72
1529.59 74
1529.68 74
1529.77 74
1529.86 73
1529.95 73
1530.04 75
1530.13 77
1530.22 81
1530.30 87
1530.39 93
1530.48 99
1530.57 105
1530.66 109
1530.75 111
1530.84 109
1530.93 105
1531.02 99
1531.11 93
1531.20 88
1531.29 85
1531.38 85
1531.47 87
1531.56 91
1531.65 95
1531.74 98
1531.83 99
1531.92 97
1532.01 93
1532.10 87
1532.19 78
1532.28 68
1532.37 57
1532.46 45
1532.55 34
1532.64 24
1532.73 16
1532.82 12
1532.90 12
1532.99 16
1533.08 22
1533.17 30
1533.26 37
1533.35 43
1533.44 46
1533.53 47
1533.62 46
1533.71 45
1533.80 44
1533.89 43
1533.98 45
1534.07 47
1534.16 50
1534.25 53
1534.34 56
1534.43 60
1534.52 64
1534.61 70
1534.70 77
1534.79 85
1534.88 92
1534.97 99
1535.06 103
1535.15 104
1535.24 102
1535.33 97
1535.42 92
1535.51 87
1535.60 84
1535.69 84
1535.78 88
1535.87 95
1535.96 105
1536.05 115
1536.14 125
1536.23 134
1536.32 141
1536.40 145
1536.49 146
1536.58 144
1536.67 140
1536.76 134
1536.85 127
1536.94 120
1537.03 115
1537.12 111
1537.21 110
1537.30 110
1537.39 111
1537.48 112
1537.57 111
1537.66 108
1537.75 103
1537.84 97
1537.93 91
1538.02 87
1538.11 86
1538.20 90
1538.29 97
1538.38 107
1538.47 118
1538.56 128
1538.65 136
1538.74 140
1538.83 141
1538.92 141
1539.01 142
1539.10 145
1539.19 151
1539.28 160
1539.37 170
1539.46 179
1539.55 186
1539.64 191
1539.73 192
1539.82 191
1539.91 190
1540.00 189
1540.09 189
1540.18 191
1540.27 195
1540.36 199
1540.45 204
1540.54 208
1540.63 210
1540.72 211
1540.81 210
1540.90 208
1540.99 204
1541.08 200
1541.17 197
1541.26 196
1541.35 197
1541.44 203
1541.53 213
1541.62 226
1541.71 240
1541.80 253
1541.89 265
1541.98 272
1542.07 276
1542.16 277
1542.25 277
1542.34 277
1542.43 278
1542.52 279
1542.61 282
1542.70 284
1542.79 286
1542.88 285
1542.97 282
1543.06 277
1543.15 269
1543.24 259
1543.33 247
1543.42 233
1543.51 219
1543.60 204
1543.69 189
1543.78 173
1543.87 157
1543.96 142
1544.05 128
1544.14 117
1544.23 107
1544.32 101
1544.41 96
1544.50 94
1544.59 92
1544.68 92
1544.77 92
1544.86 94
1544.95 97
1545.04 100
1545.13 103
1545.22 105
1545.31 103
1545.40 99
1545.49 90
1545.58 79
1545.67 65
1545.76 50
1545.85 34
1545.94 19
1546.03 6
1546.12 0
1546.21 0
1546.30 0
1546.39 0
1546.48 0
1546.57 0
1546.66 0
1546.75 0
1546.84 1
1546.93 16
1547.02 33
1547.11 49
1547.20 63
1547.29 73
1547.38 79
1547.47 82
1547.56 81
1547.65 80
1547.74 78
1547.83 78
1547.92 79
1548.01 82
1548.10 86
1548.19 91
1548.28 95
1548.37 98
1548.46 100
1548.55 100
1548.64 97
1548.73 94
1548.82 90
1548.91 88
1549.00 88
1549.09 91
1549.18 97
1549.27 105
1549.36 113
1549.45 121
1549.54 126
1549.63 130
1549.72 132
1549.81 132
1549.90 130
1549.99 127
1550.08 123
1550.18 117
1550.27 112
1550.36 107
1550.45 104
1550.54 105
1550.63 110
1550.72 120
1550.81 132
1550.90 146
1550.99 159
1551.08 169
1551.17 177
1551.26 182
1551.35 185
1551.44 189
1551.53 193
1551.62 200
1551.71 208
1551.80 215
1551.89 221
1551.98 222
1552.07 218
1552.16 208
1552.25 194
1552.34 178
1552.43 161
1552.52 147
1552.61 136
1552.70 129
1552.79 127
1552.88 129
1552.97 133
1553.06 140
1553.15 148
1553.24 157
1553.33 168
1553.42 179
1553.51 188
1553.60 196
1553.69 200
1553.79 199
1553.88 194
1553.97 185
1554.06 171
1554.15 157
1554.24 142
1554.33 130
1554.42 120
1554.51 114
1554.60 110
1554.69 109
1554.78 109
1554.87 109
1554.96 107
1555.05 104
1555.14 100
1555.23 93
1555.32 86
1555.41 78
1555.50 70
1555.59 64
1555.68 59
1555.77 56
1555.86 55
1555.95 55
1556.04 58
1556.13 63
1556.22 69
1556.31 77
1556.41 87
1556.50 100
1556.59 117
1556.68 135
1556.77 153
1556.86 171
1556.95 187
1557.04 198
1557.13 205
1557.22 206
1557.31 203
1557.40 198
1557.49 190
1557.58 183
1557.67 176
1557.76 171
1557.85 168
1557.94 167
1558.03 168
1558.12 171
1558.21 177
1558.30 185
1558.39 196
1558.48 207
1558.58 219
1558.67 230
1558.76 239
1558.85 245
1558.94 248
1559.03 247
1559.12 242
1559.21 234
1559.30 223
1559.39 210
1559.48 198
1559.57 187
1559.66 180
1559.75 177
1559.84 179
1559.93 185
1560.02 193
1560.11 201
1560.20 205
1560.29 206
1560.38 203
1560.48 197
1560.57 190
1560.66 185
1560.75 182
1560.84 184
1560.93 189
1561.02 197
1561.11 206
1561.20 215
1561.29 224
1561.38 233
1561.47 243
1561.56 253
1561.65 266
1561.74 280
1561.83 296
1561.92 311
1562.01 325
1562.10 338
1562.20 350
1562.29 360
1562.38 370
1562.47 380
1562.56 392
1562.65 406
1562.74 422
1562.83 441
1562.92 461
1563.01 483
1563.10 506
1563.19 528
1563.28 550
1563.37 570
1563.46 588
1563.55 603
1563.64 614
1563.73 621
1563.83 623
1563.92 620
1564.01 614
1564.10 606
1564.19 600
1564.28 598
1564.37 603
1564.46 616
1564.55 638
1564.64 667
1564.73 698
1564.82 730
1564.91 757
1565.00 778
1565.09 793
1565.18 802
1565.28 810
1565.37 820
1565.46 833
1565.55 854
1565.64 881
1565.73 913
1565.82 951
1565.91 991
1566.00 1033
1566.09 1077
1566.18 1123
1566.27 1170
1566.36 1220
1566.45 1270
1566.54 1318
1566.64 1362
1566.73 1401
1566.82 1433
1566.91 1459
1567.00 1481
1567.09 1501
1567.18 1522
1567.27 1545
1567.36 1572
1567.45 1600
1567.54 1628
1567.63 1652
1567.72 1669
1567.81 1677
1567.91 1675
1568.00 1664
1568.09 1646
1568.18 1624
1568.27 1602
1568.36 1582
1568.45 1566
1568.54 1555
1568.63 1547
1568.72 1542
1568.81 1536
1568.90 1528
1568.99 1516
1569.08 1500
1569.18 1480
1569.27 1456
1569.36 1431
1569.45 1406
1569.54 1382
1569.63 1361
1569.72 1345
1569.81 1333
1569.90 1327
1569.99 1323
1570.08 1320
1570.17 1315
1570.26 1305
1570.36 1289
1570.45 1267
1570.54 1242
1570.63 1217
1570.72 1196
1570.81 1181
1570.90 1173
1570.99 1172
1571.08 1173
1571.17 1175
1571.26 1174
1571.35 1167
1571.44 1153
1571.54 1131
1571.63 1102
1571.72 1070
1571.81 1034
1571.90 999
1571.99 966
1572.08 935
1572.17 906
1572.26 878
1572.35 850
1572.44 823
1572.53 795
1572.63 769
1572.72 745
1572.81 724
1572.90 708
1572.99 697
1573.08 688
1573.17 681
1573.26 673
1573.35 662
1573.44 649
1573.53 631
1573.63 611
1573.72 588
1573.81 564
1573.90 541
1573.99 519
1574.08 500
1574.17 486
1574.26 476
1574.35 471
1574.44 469
1574.53 469
1574.63 469
1574.72 469
1574.81 466
1574.90 459
1574.99 449
1575.08 435
1575.17 418
1575.26 399
1575.35 379
1575.44 359
1575.53 340
1575.63 324
1575.72 311
1575.81 303
1575.90 297
1575.99 296
1576.08 297
1576.17 299
1576.26 302
1576.35 303
1576.44 304
1576.53 303
1576.63 300
1576.72 296
1576.81 291
1576.90 286
1576.99 281
1577.08 274
1577.17 265
1577.26 255
1577.35 243
1577.44 231
1577.54 220
1577.63 211
1577.72 208
1577.81 209
1577.90 216
1577.99 226
1578.08 237
1578.17 246
1578.26 251
1578.35 249
1578.45 242
1578.54 230
1578.63 215
1578.72 200
1578.81 187
1578.90 178
1578.99 173
1579.08 174
1579.17 179
1579.27 186
1579.36 196
1579.45 207
1579.54 216
1579.63 223
1579.72 227
1579.81 228
1579.90 224
1579.99 218
1580.08 210
1580.18 202
1580.27 197
1580.36 196
1580.45 201
1580.54 212
1580.63 229
1580.72 250
1580.81 271
1580.90 289
1581.00 302
1581.09 308
1581.18 307
1581.27 301
1581.36 291
1581.45 281
1581.54 272
1581.63 264
1581.72 260
1581.82 258
1581.91 258
1582.00 260
1582.09 262
1582.18 263
1582.27 263
1582.36 261
1582.45 257
1582.54 250
1582.64 242
1582.73 235
1582.82 229
1582.91 225
1583.00 224
1583.09 227
1583.18 233
1583.27 240
1583.36 248
1583.46 257
1583.55 265
1583.64 273
1583.73 280
1583.82 285
1583.91 288
1584.00 290
1584.09 288
1584.19 286
1584.28 283
1584.37 280
1584.46 279
1584.55 279
1584.64 281
1584.73 283
1584.82 283
1584.91 281
1585.01 277
1585.10 270
1585.19 264
1585.28 259
1585.37 258
1585.46 260
1585.55 266
1585.64 275
1585.74 283
1585.83 290
1585.92 292
1586.01 290
1586.10 285
1586.19 275
1586.28 264
1586.37 251
1586.47 236
1586.56 221
1586.65 207
1586.74 194
1586.83 184
1586.92 178
1587.01 177
1587.10 181
1587.20 188
1587.29 196
1587.38 203
1587.47 207
1587.56 208
1587.65 206
1587.74 202
1587.83 196
1587.93 190
1588.02 186
1588.11 183
1588.20 180
1588.29 178
1588.38 175
1588.47 171
1588.57 166
1588.66 161
1588.75 155
1588.84 153
1588.93 153
1589.02 158
1589.11 166
1589.20 176
1589.30 184
1589.39 190
1589.48 190
1589.57 186
1589.66 177
1589.75 165
1589.84 152
1589.94 140
1590.03 130
1590.12 123
1590.21 119
1590.30 118
1590.39 121
1590.48 128
1590.57 137
1590.67 148
1590.76 160
1590.85 171
1590.94 180
1591.03 186
1591.12 187
1591.21 183
1591.31 175
1591.40 162
1591.49 145
1591.58 126
1591.67 105
1591.76 85
1591.85 68
1591.95 56
1592.04 47
1592.13 43
1592.22 43
1592.31 45
1592.40 49
1592.49 54
1592.59 62
1592.68 73
1592.77 86
1592.86 102
1592.95 118
1593.04 131
1593.13 140
1593.23 143
1593.32 139
1593.41 129
1593.50 116
1593.59 101
1593.68 88
1593.77 78
1593.87 71
1593.96 67
1594.05 66
1594.14 65
1594.23 64
1594.32 62
1594.41 59
1594.51 57
1594.60 55
1594.69 55
1594.78 57
1594.87 60
1594.96 62
1595.06 64
1595.15 63
1595.24 60
1595.33 54
1595.42 46
1595.51 38
1595.60 31
1595.70 27
1595.79 24
1595.88 23
1595.97 23
1596.06 23
1596.15 22
1596.24 19
1596.34 15
1596.43 9
1596.52 3
1596.61 0
1596.70 0
1596.79 0
1596.89 0
1596.98 0
1597.07 0
1597.16 0
1597.25 0
1597.34 2
1597.44 8
1597.53 14
1597.62 19
1597.71 24
1597.80 28
1597.89 30
1597.98 32
1598.08 32
1598.17 31
1598.26 29
1598.35 26
1598.44 22
1598.53 18
1598.63 15
1598.72 14
1598.81 17
1598.90 24
1598.99 34
1599.08 46
1599.18 58
1599.27 70
1599.36 82
1599.45 92
1599.54 102
1599.63 111
1599.73 120
1599.82 129
1599.91 136
1600.00 141
1600.09 144
1600.18 144
1600.27 141
1600.37 136
1600.46 130
1600.55 125
1600.64 122
1600.73 120
1600.82 118
1600.92 117
1601.01 115
1601.10 112
1601.19 108
1601.28 105
1601.37 102
1601.47 103
1601.56 107
1601.65 114
1601.74 124
1601.83 133
1601.92 141
1602.02 145
1602.11 147
1602.20 147
1602.29 147
1602.38 147
1602.48 148
1602.57 151
1602.66 155
1602.75 158
1602.84 159
1602.93 159
1603.03 157
1603.12 154
1603.21 150
1603.30 146
1603.39 141
1603.48 136
1603.58 129
1603.67 122
1603.76 115
1603.85 108
1603.94 102
1604.03 99
1604.13 100
1604.22 106
1604.31 115
1604.40 128
1604.49 145
1604.59 163
1604.68 182
1604.77 201
1604.86 216
1604.95 227
1605.04 232
1605.14 231
1605.23 224
1605.32 213
1605.41 200
1605.50 187
1605.59 176
1605.69 167
1605.78 162
1605.87 157
1605.96 153
1606.05 148
1606.15 142
1606.24 135
1606.33 129
1606.42 124
1606.51 122
1606.60 123
1606.70 127
1606.79 133
1606.88 139
1606.97 145
1607.06 150
1607.16 152
1607.25 151
1607.34 146
1607.43 138
1607.52 127
1607.62 114
1607.71 102
1607.80 91
1607.89 84
1607.98 79
1608.07 77
1608.17 76
1608.26 74
1608.35 71
1608.44 68
1608.53 67
1608.63 69
1608.72 75
1608.81 88
1608.90 107
1608.99 130
1609.09 155
1609.18 178
1609.27 196
1609.36 209
1609.45 213
1609.54 212
1609.64 206
1609.73 197
1609.82 187
1609.91 178
1610.00 170
1610.10 163
1610.19 158
1610.28 153
1610.37 149
1610.46 147
1610.56 146
1610.65 147
1610.74 148
1610.83 150
1610.92 152
1611.02 153
1611.11 151
1611.20 149
1611.29 146
1611.38 143
1611.48 142
1611.57 143
1611.66 146
1611.75 150
1611.84 155
1611.94 159
1612.03 161
1612.12 161
1612.21 156
1612.30 149
1612.40 138
1612.49 125
1612.58 109
1612.67 94
1612.76 78
1612.86 65
1612.95 54
1613.04 46
1613.13 41
1613.22 39
1613.32 40
1613.41 42
1613.50 44
1613.59 46
1613.68 47
1613.78 49
1613.87 51
1613.96 53
1614.05 57
1614.14 61
1614.24 68
1614.33 75
1614.42 82
1614.51 90
1614.60 97
1614.70 105
1614.79 113
1614.88 122
1614.97 133
1615.06 145
1615.16 158
1615.25 170
1615.34 180
1615.43 187
1615.52 191
1615.62 192
1615.71 189
1615.80 184
1615.89 178
1615.99 171
1616.08 165
1616.17 161
1616.26 158
1616.35 158
1616.45 159
1616.54 162
1616.63 165
1616.72 166
1616.81 166
1616.91 163
1617.00 158
1617.09 153
1617.18 150
1617.27 148
1617.37 149
1617.46 152
1617.55 156
1617.64 158
1617.74 159
1617.83 156
1617.92 150
1618.01 142
1618.10 132
1618.20 122
1618.29 112
1618.38 102
1618.47 93
1618.56 85
1618.66 78
1618.75 70
1618.84 62
1618.93 53
1619.03 44
1619.12 34
1619.21 23
1619.30 11
1619.39 0
1619.49 0
1619.58 0
1619.67 0
1619.76 0
1619.86 0
1619.95 0
1620.04 0
1620.13 11
1620.22 19
1620.32 23
1620.41 23
1620.50 20
1620.59 15
1620.69 10
1620.78 8
1620.87 10
1620.96 17
1621.05 27
1621.15 42
1621.24 58
1621.33 75
1621.42 89
1621.52 100
1621.61 105
1621.70 106
1621.79 103
1621.88 98
1621.98 91
1622.07 87
1622.16 84
1622.25 84
1622.35 87
1622.44 91
1622.53 95
1622.62 98
1622.72 97
1622.81 94
1622.90 88
1622.99 80
1623.08 71
1623.18 65
1623.27 61
1623.36 62
1623.45 67
1623.55 76
1623.64 86
1623.73 96
1623.82 104
1623.92 109
1624.01 111
1624.10 111
1624.19 108
1624.28 105
1624.38 101
1624.47 98
1624.56 98
1624.65 99
1624.75 103
1624.84 109
1624.93 116
1625.02 125
1625.12 133
1625.21 141
1625.30 148
1625.39 153
1625.49 156
1625.58 156
1625.67 155
1625.76 152
1625.85 147
1625.95 141
1626.04 133
1626.13 125
1626.22 117
1626.32 108
1626.41 100
1626.50 91
1626.59 84
1626.69 79
1626.78 76
1626.87 75
1626.96 74
1627.06 72
1627.15 70
1627.24 65
1627.33 59
1627.43 51
1627.52 43
1627.61 37
1627.70 30
1627.80 24
1627.89 19
1627.98 12
1628.07 6
1628.17 0
1628.26 0
1628.35 0
1628.44 0
1628.53 0
1628.63 0
1628.72 0
1628.81 3
1628.90 7
1629.00 10
1629.09 10
1629.18 8
1629.27 5
1629.37 3
1629.46 1
1629.55 1
1629.64 2
1629.74 5
1629.83 7
1629.92 9
1630.01 9
1630.11 8
1630.20 6
1630.29 3
1630.38 0
1630.48 0
1630.57 0
1630.66 0
1630.75 0
1630.85 0
1630.94 0
1631.03 1
1631.12 1
1631.22 0
1631.31 0
1631.40 0
1631.49 1
1631.59 6
1631.68 15
1631.77 26
1631.86 39
1631.96 51
1632.05 59
1632.14 63
1632.24 62
1632.33 59
1632.42 55
1632.51 52
1632.61 52
1632.70 55
1632.79 61
1632.88 69
1632.98 76
1633.07 83
1633.16 88
1633.25 93
1633.35 97
1633.44 102
1633.53 107
1633.62 113
1633.72 119
1633.81 125
1633.90 131
1633.99 134
1634.09 134
1634.18 131
1634.27 123
1634.36 110
1634.46 93
1634.55 75
1634.64 58
1634.74 43
1634.83 33
1634.92 28
1635.01 28
1635.11 32
1635.20 38
1635.29 45
1635.38 54
1635.48 63
1635.57 73
1635.66 84
1635.75 96
1635.85 108
1635.94 118
1636.03 126
1636.12 132
1636.22 133
1636.31 132
1636.40 128
1636.50 122
1636.59 115
1636.68 109
1636.77 102
1636.87 97
1636.96 93
1637.05 90
1637.14 87
1637.24 86
1637.33 85
1637.42 85
1637.52 86
1637.61 88
1637.70 91
1637.79 93
1637.89 93
1637.98 90
1638.07 83
1638.16 74
1638.26 62
1638.35 49
1638.44 38
1638.54 29
1638.63 23
1638.72 20
1638.81 18
1638.91 18
1639.00 18
1639.09 19
1639.18 19
1639.28 19
1639.37 20
1639.46 23
1639.56 26
1639.65 32
1639.74 40
1639.83 51
1639.93 65
1640.02 81
1640.11 98
1640.21 115
1640.30 131
1640.39 144
1640.48 153
1640.58 159
1640.67 161
1640.76 160
1640.85 156
1640.95 152
1641.04 148
1641.13 144
1641.23 141
1641.32 139
1641.41 139
1641.50 138
1641.60 137
1641.69 135
1641.78 132
1641.88 128
1641.97 121
1642.06 113
1642.15 103
1642.25 93
1642.34 82
1642.43 73
1642.53 65
1642.62 61
1642.71 62
1642.80 67
1642.90 77
1642.99 90
1643.08 103
1643.18 116
1643.27 125
1643.36 129
1643.45 128
1643.55 124
1643.64 118
1643.73 111
1643.83 105
1643.92 102
1644.01 100
1644.10 100
1644.20 100
1644.29 99
1644.38 99
1644.48 97
1644.57 96
1644.66 94
1644.75 94
1644.85 94
1644.94 94
1645.03 95
1645.13 96
1645.22 97
1645.31 98
1645.41 100
1645.50 103
1645.59 108
1645.68 117
1645.78 129
1645.87 144
1645.96 159
1646.06 174
1646.15 185
1646.24 193
1646.33 195
1646.43 193
1646.52 187
1646.61 178
1646.71 169
1646.80 161
1646.89 155
1646.99 151
1647.08 150
1647.17 150
1647.26 152
1647.36 155
1647.45 159
1647.54 164
1647.64 172
1647.73 183
1647.82 196
1647.92 210
1648.01 225
1648.10 239
1648.19 251
1648.29 259
1648.38 263
1648.47 264
1648.57 261
1648.66 254
1648.75 245
1648.85 233
1648.94 220
1649.03 206
1649.12 192
1649.22 180
1649.31 170
1649.40 161
1649.50 155
1649.59 150
1649.68 147
1649.78 144
1649.87 141
1649.96 137
1650.06 133
1650.15 127
1650.24 121
1650.33 112
1650.43 103
1650.52 94
1650.61 87
1650.71 81
1650.80 77
1650.89 77
1650.99 80
1651.08 85
1651.17 91
1651.27 98
1651.36 102
1651.45 105
1651.54 104
1651.64 101
1651.73 95
1651.82 88
1651.92 80
1652.01 72
1652.10 63
1652.20 53
1652.29 42
1652.38 29
1652.48 16
1652.57 5
1652.66 0
1652.76 0
1652.85 0
1652.94 0
1653.03 5
1653.13 11
1653.22 14
1653.31 13
1653.41 8
1653.50 0
1653.59 0
1653.69 0
1653.78 0
1653.87 0
1653.97 5
1654.06 21
1654.15 40
1654.25 59
1654.34 77
1654.43 94
1654.53 109
1654.62 124
1654.71 139
1654.80 152
1654.90 163
1654.99 172
1655.08 177
1655.18 179
1655.27 178
1655.36 174
1655.46 168
1655.55 162
1655.64 155
1655.74 150
1655.83 145
1655.92 142
1656.02 141
1656.11 142
1656.20 142
1656.30 142
1656.39 141
1656.48 136
1656.58 128
1656.67 115
1656.76 99
1656.86 82
1656.95 64
1657.04 48
1657.14 36
1657.23 29
1657.32 28
1657.42 32
1657.51 39
1657.60 50
1657.70 60
1657.79 70
1657.88 79
1657.98 85
1658.07 91
1658.16 96
1658.25 101
1658.35 106
1658.44 112
1658.53 119
1658.63 127
1658.72 137
1658.81 147
1658.91 159
1659.00 170
1659.09 181
1659.19 190
1659.28 197
1659.37 202
1659.47 205
1659.56 206
1659.65 205
1659.75 203
1659.84 201
1659.93 200
1660.03 199
1660.12 200
1660.21 203
1660.31 208
1660.40 215
1660.49 225
1660.59 235
1660.68 246
1660.77 255
1660.87 261
1660.96 262
1661.06 258
1661.15 251
1661.24 240
1661.34 230
1661.43 223
1661.52 220
1661.62 222
1661.71 227
1661.80 233
1661.90 238
1661.99 240
1662.08 237
1662.18 229
1662.27 218
1662.36 206
1662.46 195
1662.55 187
1662.64 183
1662.74 183
1662.83 186
1662.92 189
1663.02 192
1663.11 193
1663.20 192
1663.30 191
1663.39 188
1663.48 185
1663.58 182
1663.67 178
1663.76 174
1663.86 170
1663.95 166
1664.04 164
1664.14 164
1664.23 167
1664.32 171
1664.42 177
1664.51 184
1664.61 189
1664.70 192
1664.79 192
1664.89 191
1664.98 188
1665.07 184
1665.17 180
1665.26 177
1665.35 175
1665.45 176
1665.54 178
1665.63 183
1665.73 189
1665.82 196
1665.91 202
1666.01 206
1666.10 207
1666.19 205
1666.29 200
1666.38 194
1666.48 185
1666.57 176
1666.66 167
1666.76 158
1666.85 149
1666.94 140
1667.04 132
1667.13 125
1667.22 119
1667.32 115
1667.41 113
1667.50 113
1667.60 116
1667.69 121
1667.78 128
1667.88 133
1667.97 135
1668.07 133
1668.16 126
1668.25 115
1668.35 102
1668.44 90
1668.53 79
1668.63 73
1668.72 70
1668.81 70
1668.91 73
1669.00 77
1669.09 81
1669.19 84
1669.28 88
1669.38 93
1669.47 99
1669.56 106
1669.66 115
1669.75 125
1669.84 136
1669.94 146
1670.03 154
1670.12 162
1670.22 167
1670.31 171
1670.41 174
1670.50 175
1670.59 176
1670.69 174
1670.78 171
1670.87 166
1670.97 160
1671.06 153
1671.15 146
1671.25 139
1671.34 133
1671.44 125
1671.53 114
1671.62 100
1671.72 83
1671.81 64
1671.90 46
1672.00 33
1672.09 26
1672.19 28
1672.28 37
1672.37 52
1672.47 69
1672.56 84
1672.65 95
1672.75 100
1672.84 100
1672.93 96
1673.03 89
1673.12 82
1673.22 75
1673.31 69
1673.40 64
1673.50 59
1673.59 53
1673.68 47
1673.78 40
1673.87 33
1673.97 26
1674.06 21
1674.15 18
1674.25 17
1674.34 19
1674.43 22
1674.53 26
1674.62 30
1674.72 33
1674.81 34
1674.90 32
1675.00 28
1675.09 23
1675.18 19
1675.28 17
1675.37 17
1675.47 20
1675.56 25
1675.65 32
1675.75 40
1675.84 46
1675.93 50
1676.03 52
1676.12 49
1676.22 43
1676.31 33
1676.40 22
1676.50 10
1676.59 0
1676.69 0
1676.78 0
1676.87 0
1676.97 0
1677.06 0
1677.15 0
1677.25 5
1677.34 12
1677.44 18
1677.53 23
1677.62 26
1677.72 27
1677.81 25
1677.90 19
1678.00 9
1678.09 0
1678.19 0
1678.28 0
1678.37 0
1678.47 0
1678.56 0
1678.66 0
1678.75 0
1678.84 10
1678.94 23
1679.03 34
1679.13 43
1679.22 49
1679.31 51
1679.41 51
1679.50 48
1679.59 44
1679.69 39
1679.78 36
1679.88 34
1679.97 35
1680.06 38
1680.16 43
1680.25 48
1680.35 52
1680.44 52
1680.53 48
1680.63 40
1680.72 31
1680.82 22
1680.91 16
1681.00 13
1681.10 13
1681.19 14
1681.29 16
1681.38 15
1681.47 13
1681.57 10
1681.66 8
1681.75 9
1681.85 14
1681.94 23
1682.04 36
1682.13 51
1682.22 65
1682.32 76
1682.41 82
1682.51 84
1682.60 82
1682.69 77
1682.79 70
1682.88 64
1682.98 59
1683.07 56
1683.16 58
1683.26 64
1683.35 74
1683.45 86
1683.54 101
1683.63 116
1683.73 130
1683.82 142
1683.92 150
1684.01 155
1684.10 157
1684.20 154
1684.29 149
1684.39 142
1684.48 134
1684.57 127
1684.67 122
1684.76 122
1684.86 126
1684.95 135
1685.04 148
1685.14 164
1685.23 180
1685.33 197
1685.42 213
1685.52 228
1685.61 240
1685.70 250
1685.80 256
1685.89 258
1685.99 256
1686.08 248
1686.17 237
1686.27 223
1686.36 208
1686.46 193
1686.55 180
1686.64 168
1686.74 158
1686.83 148
1686.93 138
1687.02 127
1687.11 116
1687.21 107
1687.30 100
1687.40 97
1687.49 99
1687.59 105
1687.68 113
1687.77 123
1687.87 132
1687.96 140
1688.06 146
1688.15 151
1688.24 155
1688.34 159
1688.43 162
1688.53 165
1688.62 166
1688.71 165
1688.81 162
1688.90 155
1689.00 146
1689.09 136
1689.19 125
1689.28 114
1689.37 106
1689.47 99
1689.56 94
1689.66 91
1689.75 89
1689.84 91
1689.94 96
1690.03 105
1690.13 118
1690.22 133
1690.32 150
1690.41 165
1690.50 175
1690.60 179
1690.69 176
1690.79 168
1690.88 157
1690.98 145
1691.07 138
1691.16 136
1691.26 141
1691.35 152
1691.45 166
1691.54 180
1691.63 190
1691.73 195
1691.82 194
1691.92 189
1692.01 182
1692.11 176
1692.20 174
1692.29 179
1692.39 189
1692.48 203
1692.58 219
1692.67 232
1692.77 242
1692.86 246
1692.95 244
1693.05 238
1693.14 228
1693.24 218
1693.33 210
1693.43 203
1693.52 199
1693.61 196
1693.71 194
1693.80 191
1693.90 187
1693.99 184
1694.09 181
1694.18 179
1694.27 180
1694.37 183
1694.46 186
1694.56 189
1694.65 190
1694.75 187
1694.84 180
1694.93 169
1695.03 156
1695.12 141
1695.22 128
1695.31 119
1695.41 113
1695.50 110
1695.59 111
1695.69 113
1695.78 114
1695.88 113
1695.97 110
1696.07 104
1696.16 99
1696.26 95
1696.35 93
1696.44 92
1696.54 92
1696.63 92
1696.73 91
1696.82 88
1696.92 85
1697.01 84
1697.10 86
1697.20 95
1697.29 109
1697.39 128
1697.48 150
1697.58 171
1697.67 189
1697.77 202
1697.86 209
1697.95 209
1698.05 203
1698.14 195
1698.24 184
1698.33 173
1698.43 162
1698.52 151
1698.61 141
1698.71 132
1698.80 124
1698.90 117
1698.99 112
1699.09 109
1699.18 109
1699.28 112
1699.37 118
1699.46 125
1699.56 133
1699.65 140
1699.75 145
1699.84 147
1699.94 146
1700.03 143
1700.13 139
1700.22 132
1700.32 124
1700.41 115
1700.50 105
1700.60 96
1700.69 88
1700.79 83
1700.88 80
1700.98 80
1701.07 83
1701.17 87
1701.26 91
1701.35 93
1701.45 94
1701.54 94
1701.64 93
1701.73 94
1701.83 98
1701.92 103
1702.02 110
1702.11 118
1702.21 124
1702.30 128
1702.39 130
1702.49 130
1702.58 131
1702.68 133
1702.77 137
1702.87 141
1702.96 145
1703.06 147
1703.15 147
1703.24 142
1703.34 135
1703.43 125
1703.53 115
1703.62 105
1703.72 96
1703.81 88
1703.91 81
1704.00 75
1704.10 70
1704.19 64
1704.29 59
1704.38 54
1704.47 50
1704.57 47
1704.66 46
1704.76 48
1704.85 52
1704.95 58
1705.04 64
1705.14 71
1705.23 77
1705.33 82
1705.42 88
1705.52 94
1705.61 100
1705.70 107
1705.80 114
1705.89 122
1705.99 130
1706.08 138
1706.18 145
1706.27 151
1706.37 156
1706.46 159
1706.56 160
1706.65 161
1706.75 162
1706.84 166
1706.93 172
1707.03 182
1707.12 193
1707.22 205
1707.31 215
1707.41 221
1707.50 222
1707.60 219
1707.69 213
1707.79 204
1707.88 196
1707.98 188
1708.07 181
1708.17 174
1708.26 167
1708.35 159
1708.45 151
1708.54 144
1708.64 137
1708.73 132
1708.83 128
1708.92 125
1709.02 121
1709.11 117
1709.21 112
1709.30 106
1709.40 102
1709.49 100
1709.59 103
1709.68 108
1709.78 118
1709.87 128
1709.96 139
1710.06 148
1710.15 153
1710.25 154
1710.34 151
1710.44 144
1710.53 135
1710.63 124
1710.72 113
1710.82 104
1710.91 98
1711.01 95
1711.10 96
1711.20 100
1711.29 105
1711.39 109
1711.48 112
1711.58 112
1711.67 109
1711.77 105
1711.86 100
1711.96 95
1712.05 91
1712.14 89
1712.24 87
1712.33 86
1712.43 84
1712.52 82
1712.62 79
1712.71 77
1712.81 75
1712.90 74
1713.00 75
1713.09 77
1713.19 80
1713.28 84
1713.38 88
1713.47 92
1713.57 95
1713.66 96
1713.76 97
1713.85 96
1713.95 95
1714.04 95
1714.14 96
1714.23 100
1714.33 108
1714.42 118
1714.52 130
1714.61 140
1714.71 147
1714.80 149
1714.89 146
1714.99 138
1715.08 127
1715.18 116
1715.27 109
1715.37 105
1715.46 105
1715.56 110
1715.65 117
1715.75 125
1715.84 131
1715.94 133
1716.03 132
1716.13 127
1716.22 119
1716.32 109
1716.41 99
1716.51 90
1716.60 84
1716.70 80
1716.79 79
1716.89 80
1716.98 82
1717.08 85
1717.17 88
1717.27 89
1717.36 88
1717.46 85
1717.55 81
1717.65 75
1717.74 68
1717.84 62
1717.93 58
1718.03 56
1718.12 58
1718.22 61
1718.31 66
1718.41 70
1718.50 74
1718.60 75
1718.69 75
1718.79 73
1718.88 72
1718.98 71
1719.07 69
1719.17 66
1719.26 60
1719.36 50
1719.45 36
1719.55 18
1719.64 0
1719.74 0
1719.83 0
1719.93 0
1720.02 0
1720.12 0
1720.21 0
1720.31 0
1720.40 4
1720.50 13
1720.59 21
1720.69 28
1720.78 37
1720.88 45
1720.97 53
1721.07 59
1721.16 63
1721.26 63
1721.35 61
1721.45 57
1721.54 52
1721.64 47
1721.73 42
1721.83 37
1721.92 32
1722.02 27
1722.11 24
1722.21 23
1722.30 25
1722.40 30
1722.49 38
1722.59 48
1722.68 58
1722.78 67
1722.87 74
1722.97 78
1723.06 80
1723.16 80
1723.25 78
1723.35 73
1723.44 67
1723.54 60
1723.63 53
1723.73 46
1723.83 41
1723.92 39
1724.02 41
1724.11 45
1724.21 51
1724.30 59
1724.40 66
1724.49 72
1724.59 77
1724.68 80
1724.78 82
1724.87 82
1724.97 81
1725.06 80
1725.16 81
1725.25 84
1725.35 90
1725.44 99
1725.54 111
1725.63 124
1725.73 136
1725.82 145
1725.92 151
1726.01 153
1726.11 151
1726.20 147
1726.30 141
1726.39 135
1726.49 128
1726.58 119
1726.68 110
1726.78 99
1726.87 87
1726.97 76
1727.06 66
1727.16 58
1727.25 53
1727.35 50
1727.44 49
1727.54 50
1727.63 50
1727.73 51
1727.82 51
1727.92 53
1728.01 56
1728.11 61
1728.20 68
1728.30 77
1728.39 87
1728.49 96
1728.58 103
1728.68 106
1728.78 107
1728.87 105
1728.97 102
1729.06 98
1729.16 95
1729.25 94
1729.35 95
1729.44 97
1729.54 102
1729.63 108
1729.73 117
1729.82 127
1729.92 138
1730.01 150
1730.11 160
1730.20 167
1730.30 170
1730.39 169
1730.49 163
1730.59 155
1730.68 145
1730.78 137
1730.87 132
1730.97 131
1731.06 135
1731.16 142
1731.25 151
1731.35 159
1731.44 165
1731.54 167
1731.63 166
1731.73 162
1731.82 156
1731.92 149
1732.02 144
1732.11 140
1732.21 140
1732.30 143
1732.40 148
1732.49 156
1732.59 166
1732.68 178
1732.78 188
1732.87 196
1732.97 199
1733.06 199
1733.16 193
1733.26 182
1733.35 169
1733.45 152
1733.54 136
1733.64 119
1733.73 105
1733.83 94
1733.92 86
1734.02 82
1734.11 82
1734.21 83
1734.30 86
1734.40 87
1734.50 87
1734.59 85
1734.69 82
1734.78 77
1734.88 73
1734.97 71
1735.07 69
1735.16 69
1735.26 71
1735.35 73
1735.45 76
1735.55 80
1735.64 84
1735.74 89
1735.83 93
1735.93 98
1736.02 103
1736.12 108
1736.21 114
1736.31 120
1736.40 126
1736.50 132
1736.60 139
1736.69 146
1736.79 154
1736.88 165
1736.98 176
1737.07 188
1737.17 199
1737.26 207
1737.36 213
1737.45 215
1737.55 215
1737.65 216
1737.74 217
1737.84 220
1737.93 224
1738.03 225
1738.12 223
1738.22 214
1738.31 199
1738.41 181
1738.51 161
1738.60 144
1738.70 130
1738.79 122
1738.89 118
1738.98 117
1739.08 115
1739.17 112
1739.27 109
1739.37 104
1739.46 101
1739.56 100
1739.65 102
1739.75 106
1739.84 112
1739.94 117
1740.03 122
1740.13 124
1740.23 125
1740.32 125
1740.42 123
1740.51 119
1740.61 115
1740.70 109
1740.80 102
1740.89 95
1740.99 88
1741.09 81
1741.18 77
1741.28 74
1741.37 72
1741.47 70
1741.56 67
1741.66 61
1741.75 52
1741.85 41
1741.95 28
1742.04 14
1742.14 2
1742.23 0
1742.33 0
1742.42 0
1742.52 0
1742.62 3
1742.71 13
1742.81 21
1742.90 28
1743.00 32
1743.09 33
1743.19 32
1743.28 31
1743.38 29
1743.48 28
1743.57 28
1743.67 28
1743.76 29
1743.86 31
1743.95 34
1744.05 40
1744.15 47
1744.24 58
1744.34 69
1744.43 82
1744.53 93
1744.62 101
1744.72 105
1744.82 105
1744.91 101
1745.01 94
1745.10 88
1745.20 83
1745.29 79
1745.39 77
1745.49 76
1745.58 75
1745.68 72
1745.77 67
1745.87 60
1745.96 51
1746.06 42
1746.16 33
1746.25 24
1746.35 17
1746.44 11
1746.54 6
1746.63 3
1746.73 0
1746.83 0
1746.92 0
1747.02 0
1747.11 2
1747.21 3
1747.31 3
1747.40 2
1747.50 0
1747.59 0
1747.69 0
1747.78 0
1747.88 0
1747.98 0
1748.07 0
1748.17 5
1748.26 12
1748.36 20
1748.45 27
1748.55 33
1748.65 39
1748.74 43
1748.84 46
1748.93 50
1749.03 54
1749.13 59
1749.22 65
1749.32 71
1749.41 78
1749.51 85
1749.60 91
1749.70 96
1749.80 100
1749.89 103
1749.99 106
1750.08 109
1750.18 112
1750.28 115
1750.37 118
1750.47 121
1750.56 123
1750.66 124
1750.75 122
1750.85 119
1750.95 114
1751.04 108
1751.14 103
1751.23 98
1751.33 96
1751.43 95
1751.52 95
1751.62 95
1751.71 95
1751.81 92
1751.91 87
1752.00 79
1752.10 69
1752.19 56
1752.29 44
1752.38 34
1752.48 26
1752.58 23
1752.67 24
1752.77 27
1752.86 31
1752.96 35
1753.06 37
1753.15 37
1753.25 35
1753.34 32
1753.44 30
1753.54 30
1753.63 33
1753.73 38
1753.82 45
1753.92 52
1754.02 58
1754.11 61
1754.21 62
1754.30 62
1754.40 62
1754.50 62
1754.59 63
1754.69 66
1754.78 70
1754.88 72
1754.98 72
1755.07 70
1755.17 65
1755.26 60
1755.36 55
1755.45 51
1755.55 50
1755.65 53
1755.74 58
1755.84 64
1755.93 71
1756.03 78
1756.13 86
1756.22 92
1756.32 98
1756.42 103
1756.51 106
1756.61 106
1756.70 102
1756.80 94
1756.90 83
1756.99 68
1757.09 51
1757.18 34
1757.28 18
1757.38 4
1757.47 0
1757.57 0
1757.66 0
1757.76 0
1757.86 1
1757.95 10
1758.05 18
1758.14 25
1758.24 30
1758.34 33
1758.43 32
1758.53 29
1758.62 24
1758.72 17
1758.82 10
1758.91 3
1759.01 0
1759.10 0
1759.20 0
1759.30 0
1759.39 0
1759.49 0
1759.59 1
1759.68 2
1759.78 2
1759.87 2
1759.97 1
1760.07 1
1760.16 3
1760.26 5
1760.35 7
1760.45 10
1760.55 13
1760.64 15
1760.74 17
1760.83 18
1760.93 19
1761.03 21
1761.12 23
1761.22 24
1761.32 25
1761.41 24
1761.51 23
1761.60 20
1761.70 16
1761.80 13
1761.89 10
1761.99 8
1762.08 8
1762.18 8
1762.28 9
1762.37 10
1762.47 13
1762.57 16
1762.66 19
1762.76 23
1762.85 28
1762.95 34
1763.05 41
1763.14 49
1763.24 58
1763.34 68
1763.43 77
1763.53 85
1763.62 89
1763.72 91
1763.82 89
1763.91 84
1764.01 79
1764.11 73
1764.20 69
1764.30 67
1764.39 67
1764.49 68
1764.59 70
1764.68 73
1764.78 77
1764.87 83
1764.97 90
1765.07 100
1765.16 110
1765.26 122
1765.36 135
1765.45 148
1765.55 162
1765.65 176
1765.74 189
1765.84 201
1765.93 210
1766.03 215
1766.13 215
1766.22 211
1766.32 203
1766.42 192
1766.51 180
1766.61 169
1766.70 157
1766.80 146
1766.90 136
1766.99 125
1767.09 116
1767.19 108
1767.28 102
1767.38 98
1767.47 95
1767.57 94
1767.67 93
1767.76 90
1767.86 85
1767.96 79
1768.05 71
1768.15 65
1768.25 60
1768.34 58
1768.44 58
1768.53 60
1768.63 63
1768.73 67
1768.82 69
1768.92 69
1769.02 67
1769.11 63
1769.21 57
1769.31 49
1769.40 39
1769.50 28
1769.59 18
1769.69 9
1769.79 3
1769.88 0
1769.98 1
1770.08 7
1770.17 16
1770.27 26
1770.37 37
1770.46 45
1770.56 51
1770.65 55
1770.75 56
1770.85 57
1770.94 59
1771.04 63
1771.14 69
1771.23 76
1771.33 83
1771.43 87
1771.52 90
1771.62 90
1771.72 88
1771.81 85
1771.91 82
1772.00 80
1772.10 78
1772.20 76
1772.29 73
1772.39 68
1772.49 63
1772.58 56
1772.68 50
1772.78 45
1772.87 40
1772.97 37
1773.07 36
1773.16 36
1773.26 37
1773.36 38
1773.45 41
1773.55 43
1773.64 45
1773.74 45
1773.84 44
1773.93 43
1774.03 43
1774.13 44
1774.22 47
1774.32 53
1774.42 59
1774.51 67
1774.61 74
1774.71 79
1774.80 82
1774.90 81
1775.00 78
1775.09 72
1775.19 65
1775.29 56
1775.38 47
1775.48 39
1775.58 32
1775.67 25
1775.77 19
1775.86 14
1775.96 11
1776.06 10
1776.15 11
1776.25 15
1776.35 22
1776.44 33
1776.54 46
1776.64 61
1776.73 77
1776.83 92
1776.93 106
1777.02 118
1777.12 129
1777.22 139
1777.31 148
1777.41 156
1777.51 162
1777.60 163
1777.70 160
1777.80 151
1777.89 138
1777.99 122
1778.09 105
1778.18 90
1778.28 76
1778.38 66
1778.47 59
1778.57 53
1778.67 49
1778.76 46
1778.86 45
1778.96 44
1779.05 47
1779.15 53
1779.25 63
1779.34 78
1779.44 95
1779.54 114
1779.63 131
1779.73 144
1779.83 153
1779.92 157
1780.02 157
1780.12 154
1780.21 149
1780.31 143
1780.41 137
1780.50 130
1780.60 122
1780.70 114
1780.79 107
1780.89 101
1780.99 98
1781.08 97
1781.18 98
1781.28 101
1781.37 106
1781.47 113
1781.57 120
1781.66 128
1781.76 136
1781.86 143
1781.95 147
1782.05 149
1782.15 147
1782.24 142
1782.34 138
1782.44 134
1782.53 132
1782.63 134
1782.73 138
1782.82 143
1782.92 146
1783.02 145
1783.11 139
1783.21 128
1783.31 113
1783.40 96
1783.50 78
1783.60 63
1783.69 52
1783.79 46
1783.89 45
1783.98 48
1784.08 54
1784.18 61
1784.27 66
1784.37 68
1784.47 67
1784.56 62
1784.66 54
1784.76 45
1784.86 36
1784.95 28
1785.05 23
1785.15 19
1785.24 18
1785.34 17
1785.44 17
1785.53 16
1785.63 13
1785.73 9
1785.82 4
1785.92 0
1786.02 0
1786.11 0
1786.21 0
1786.31 0
1786.40 0
1786.50 0
1786.60 0
1786.69 7
1786.79 17
1786.89 28
1786.99 38
1787.08 45
1787.18 49
1787.28 52
1787.37 54
1787.47 54
1787.57 55
1787.66 55
1787.76 56
1787.86 57
1787.95 57
1788.05 58
1788.15 57
1788.24 56
1788.34 54
1788.44 50
1788.54 45
1788.63 40
1788.73 37
1788.83 37
1788.92 39
1789.02 46
1789.12 55
1789.21 65
1789.31 75
1789.41 84
1789.50 93
1789.60 101
1789.70 112
1789.80 125
1789.89 141
1789.99 160
1790.09 180
1790.18 200
1790.28 216
1790.38 227
1790.47 233
1790.57 234
1790.67 230
1790.76 223
1790.86 214
1790.96 204
1791.06 193
1791.15 183
1791.25 175
1791.35 171
1791.44 169
1791.54 171
1791.64 173
1791.73 175
1791.83 177
1791.93 177
1792.03 175
1792.12 172
1792.22 170
1792.32 169
1792.41 167
1792.51 166
1792.61 164
1792.70 163
1792.80 161
1792.90 160
1793.00 162
1793.09 166
1793.19 174
1793.29 184
1793.38 196
1793.48 207
1793.58 217
1793.67 223
1793.77 227
1793.87 226
1793.97 223
1794.06 219
1794.16 214
1794.26 210
1794.35 209
1794.45 210
1794.55 213
1794.64 218
1794.74 222
1794.84 223
1794.94 221
1795.03 214
1795.13 203
1795.23 191
1795.32 179
1795.42 169
1795.52 165
1795.62 165
1795.71 169
1795.81 177
1795.91 186
1796.00 194
1796.10 201
1796.20 207
1796.30 210
1796.39 213
1796.49 214
1796.59 214
1796.68 212
1796.78 210
1796.88 206
1796.98 202
1797.07 198
1797.17 194
1797.27 192
1797.36 192
1797.46 191
1797.56 190
1797.65 185
1797.75 177
1797.85 164
1797.95 148
1798.04 128
1798.14 108
1798.24 90
1798.34 76
1798.43 66
1798.53 60
1798.63 59
1798.72 63
1798.82 69
1798.92 77
1799.02 87
1799.11 98
1799.21 111
1799.31 127
1799.40 143
1799.50 159
1799.60 175
1799.70 188
1799.79 198
1799.89 203
1799.99 205
1800.08 203
1800.18 198
1800.28 192
1800.38 185
1800.47 179
1800.57 172
1800.67 165
1800.76 158
1800.86 150
1800.96 139
1801.06 127
1801.15 113
1801.25 98
1801.35 83
1801.45 70
1801.54 57
1801.64 47
1801.74 39
1801.83 33
1801.93 28
1802.03 25
1802.13 25
1802.22 27
1802.32 32
1802.42 39
1802.52 48
1802.61 57
1802.71 67
1802.81 76
1802.90 84
1803.00 92
1803.10 101
1803.20 108
1803.29 114
1803.39 117
1803.49 116
1803.59 112
1803.68 104
1803.78 92
1803.88 79
1803.97 65
1804.07 52
1804.17 41
1804.27 33
1804.36 29
1804.46 30
1804.56 36
1804.66 45
1804.75 56
1804.85 67
1804.95 76
1805.05 82
1805.14 83
1805.24 82
1805.34 79
1805.43 76
1805.53 75
1805.63 77
1805.73 85
1805.82 97
1805.92 114
1806.02 134
1806.12 153
1806.21 172
1806.31 187
1806.41 197
1806.51 202
1806.60 204
1806.70 205
1806.80 208
1806.90 213
1806.99 221
1807.09 231
1807.19 241
1807.28 247
1807.38 247
1807.48 239
1807.58 224
1807.67 202
1807.77 176
1807.87 150
1807.97 125
1808.06 103
1808.16 88
1808.26 77
1808.36 72
1808.45 72
1808.55 76
1808.65 83
1808.75 90
1808.84 97
1808.94 101
1809.04 102
1809.14 99
1809.23 92
1809.33 82
1809.43 70
1809.53 58
1809.62 48
1809.72 40
1809.82 34
1809.92 31
1810.01 29
1810.11 28
1810.21 28
1810.31 27
1810.40 25
1810.50 23
1810.60 22
1810.70 22
1810.79 22
1810.89 25
1810.99 29
1811.09 35
1811.18 41
1811.28 47
1811.38 52
1811.48 55
1811.57 57
1811.67 56
1811.77 53
1811.87 50
1811.96 47
1812.06 47
1812.16 48
1812.26 52
1812.35 56
1812.45 61
1812.55 66
1812.65 70
1812.74 73
1812.84 76
1812.94 81
1813.04 87
1813.13 93
1813.23 100
1813.33 104
1813.43 106
1813.52 105
1813.62 101
1813.72 95
1813.82 87
1813.91 78
1814.01 69
1814.11 58
1814.21 47
1814.30 34
1814.40 21
1814.50 9
1814.60 0
1814.69 0
1814.79 0
1814.89 0
1814.99 0
1815.09 0
1815.18 0
1815.28 0
1815.38 0
1815.48 2
1815.57 9
1815.67 18
1815.77 29
1815.87 42
1815.96 55
1816.06 68
1816.16 81
1816.26 93
1816.35 102
1816.45 108
1816.55 110
1816.65 107
1816.75 101
1816.84 91
1816.94 79
1817.04 67
1817.14 57
1817.23 51
1817.33 51
1817.43 55
1817.53 64
1817.62 77
1817.72 90
1817.82 104
1817.92 116
1818.01 125
1818.11 132
1818.21 136
1818.31 137
1818.41 137
1818.50 136
1818.60 134
1818.70 130
1818.80 124
1818.89 117
1818.99 106
1819.09 93
1819.19 79
1819.29 65
1819.38 51
1819.48 40
1819.58 32
1819.68 29
1819.77 29
1819.87 34
1819.97 43
1820.07 55
1820.16 68
1820.26 81
1820.36 93
1820.46 101
1820.56 106
1820.65 108
1820.75 108
1820.85 107
1820.95 107
1821.04 109
1821.14 113
1821.24 119
1821.34 128
1821.44 139
1821.53 152
1821.63 168
1821.73 185
1821.83 204
1821.92 222
1822.02 238
1822.12 250
1822.22 256
1822.32 258
1822.41 256
1822.51 252
1822.61 249
1822.71 248
1822.80 251
1822.90 257
1823.00 264
1823.10 270
1823.20 273
1823.29 272
1823.39 265
1823.49 254
1823.59 240
1823.69 225
1823.78 211
1823.88 199
1823.98 191
1824.08 186
1824.17 185
1824.27 186
1824.37 189
1824.47 194
1824.57 200
1824.66 206
1824.76 212
1824.86 217
1824.96 221
1825.06 222
1825.15 221
1825.25 216
1825.35 209
1825.45 199
1825.54 185
1825.64 170
1825.74 154
1825.84 138
1825.94 125
1826.03 115
1826.13 109
1826.23 107
1826.33 108
1826.43 112
1826.52 117
1826.62 124
1826.72 131
1826.82 136
1826.92 138
1827.01 136
1827.11 130
1827.21 120
1827.31 108
1827.41 94
1827.50 82
1827.60 71
1827.70 63
1827.80 58
1827.90 54
1827.99 52
1828.09 51
1828.19 51
1828.29 53
1828.38 56
1828.48 61
1828.58 68
1828.68 76
1828.78 85
1828.87 94
1828.97 102
1829.07 109
1829.17 114
1829.27 118
1829.36 120
1829.46 123
1829.56 126
1829.66 130
1829.76 135
1829.85 141
1829.95 147
1830.05 151
1830.15 154
1830.25 155
1830.34 155
1830.44 155
1830.54 157
1830.64 160
1830.74 164
1830.83 167
1830.93 169
1831.03 168
1831.13 163
1831.23 154
1831.33 142
1831.42 129
1831.52 116
1831.62 105
1831.72 96
1831.82 90
1831.91 86
1832.01 84
1832.11 83
1832.21 84
1832.31 86
1832.40 91
1832.50 97
1832.60 105
1832.70 112
1832.80 116
1832.89 117
1832.99 112
1833.09 102
1833.19 88
1833.29 71
1833.38 56
1833.48 46
1833.58 43
1833.68 48
1833.78 60
1833.88 79
1833.97 100
1834.07 122
1834.17 142
1834.27 158
1834.37 170
1834.46 178
1834.56 182
1834.66 184
1834.76 184
1834.86 181
1834.95 177
1835.05 172
1835.15 167
1835.25 162
1835.35 157
1835.45 152
1835.54 147
1835.64 140
1835.74 130
1835.84 117
1835.94 101
1836.03 83
1836.13 64
1836.23 45
1836.33 28
1836.43 13
1836.53 0
1836.62 0
1836.72 0
1836.82 0
1836.92 0
1837.02 0
1837.11 0
1837.21 0
1837.31 1
1837.41 10
1837.51 18
1837.61 24
1837.70 28
1837.80 33
1837.90 39
1838.00 48
1838.10 59
1838.19 72
1838.29 85
1838.39 97
1838.49 107
1838.59 113
1838.69 116
1838.78 118
1838.88 118
1838.98 118
1839.08 120
1839.18 121
1839.28 124
1839.37 126
1839.47 127
1839.57 126
1839.67 124
1839.77 121
1839.87 117
1839.96 114
1840.06 112
1840.16 113
1840.26 117
1840.36 122
1840.45 128
1840.55 134
1840.65 138
1840.75 141
1840.85 141
1840.95 139
1841.04 135
1841.14 129
1841.24 123
1841.34 116
1841.44 109
1841.54 103
1841.63 98
1841.73 94
1841.83 91
1841.93 88
1842.03 86
1842.13 84
1842.22 83
1842.32 81
1842.42 80
1842.52 79
1842.62 78
1842.72 77
1842.81 76
1842.91 77
1843.01 78
1843.11 81
1843.21 85
1843.31 89
1843.40 92
1843.50 92
1843.60 89
1843.70 82
1843.80 72
1843.90 61
1844.00 50
1844.09 41
1844.19 35
1844.29 33
1844.39 34
1844.49 37
1844.59 41
1844.68 43
1844.78 44
1844.88 42
1844.98 39
1845.08 36
1845.18 36
1845.27 39
1845.37 46
1845.47 58
1845.57 72
1845.67 87
1845.77 101
1845.87 114
1845.96 125
1846.06 133
1846.16 139
1846.26 144
1846.36 147
1846.46 147
1846.55 145
1846.65 139
1846.75 129
1846.85 118
1846.95 106
1847.05 94
1847.14 83
1847.24 73
1847.34 65
1847.44 55
1847.54 42
1847.64 27
1847.74 9
1847.83 0
1847.93 0
1848.03 0
1848.13 0
1848.23 0
1848.33 0
1848.43 0
1848.52 0
1848.62 14
1848.72 27
1848.82 39
1848.92 50
1849.02 59
1849.11 67
1849.21 73
1849.31 77
1849.41 78
1849.51 77
1849.61 72
1849.71 67
1849.80 60
1849.90 54
1850.00 48
1850.10 41
1850.20 35
1850.30 28
1850.40 21
1850.49 15
1850.59 11
1850.69 11
1850.79 14
1850.89 19
1850.99 27
1851.09 35
1851.18 42
1851.28 46
1851.38 48
1851.48 48
1851.58 47
1851.68 47
1851.78 49
1851.87 51
1851.97 55
1852.07 60
1852.17 64
1852.27 67
1852.37 69
1852.47 70
1852.56 71
1852.66 71
1852.76 70
1852.86 70
1852.96 69
1853.06 68
1853.16 66
1853.26 66
1853.35 66
1853.45 69
1853.55 75
1853.65 84
1853.75 95
1853.85 105
1853.95 112
1854.04 116
1854.14 115
1854.24 111
1854.34 105
1854.44 99
1854.54 95
1854.64 94
1854.73 96
1854.83 100
1854.93 107
1855.03 114
1855.13 121
1855.23 126
1855.33 131
1855.43 134
1855.52 136
1855.62 137
1855.72 136
1855.82 132
1855.92 127
1856.02 121
1856.12 113
1856.22 106
1856.31 101
1856.41 99
1856.51 101
1856.61 106
1856.71 115
1856.81 125
1856.91 134
1857.01 140
1857.10 141
1857.20 138
1857.30 132
1857.40 124
1857.50 116
1857.60 111
1857.70 109
1857.80 112
1857.89 118
1857.99 127
1858.09 137
1858.19 149
1858.29 161
1858.39 173
1858.49 186
1858.59 198
1858.68 211
1858.78 224
1858.88 236
1858.98 246
1859.08 256
1859.18 263
1859.28 268
1859.38 271
1859.47 272
1859.57 273
1859.67 274
1859.77 276
1859.87 280
1859.97 286
1860.07 294
1860.17 302
1860.26 310
1860.36 317
1860.46 323
1860.56 326
1860.66 328
1860.76 328
1860.86 327
1860.96 325
1861.06 321
1861.15 318
1861.25 315
1861.35 312
1861.45 310
1861.55 309
1861.65 307
1861.75 306
1861.85 302
1861.95 296
1862.04 288
1862.14 278
1862.24 265
1862.34 251
1862.44 235
1862.54 218
1862.64 201
1862.74 185
1862.83 171
1862.93 160
1863.03 154
1863.13 153
1863.23 156
1863.33 161
1863.43 167
1863.53 173
1863.63 176
1863.73 176
1863.82 174
1863.92 171
1864.02 167
1864.12 162
1864.22 158
1864.32 153
1864.42 148
1864.52 142
1864.62 136
1864.71 131
1864.81 127
1864.91 127
1865.01 129
1865.11 136
1865.21 146
1865.31 159
1865.41 173
1865.51 185
1865.60 194
1865.70 199
1865.80 199
1865.90 195
1866.00 189
1866.10 180
1866.20 171
1866.30 163
1866.40 155
1866.50 148
1866.59 143
1866.69 140
1866.79 137
1866.89 136
1866.99 134
1867.09 131
1867.19 127
1867.29 123
1867.39 118
1867.49 115
1867.58 112
1867.68 112
1867.78 113
1867.88 114
1867.98 114
1868.08 113
1868.18 110
1868.28 105
1868.38 99
1868.48 92
1868.57 85
1868.67 79
1868.77 73
1868.87 67
1868.97 63
1869.07 61
1869.17 61
1869.27 63
1869.37 68
1869.47 76
1869.57 85
1869.66 94
1869.76 102
1869.86 108
1869.96 113
1870.06 116
1870.16 120
1870.26 126
1870.36 135
1870.46 149
1870.56 165
1870.66 182
1870.75 198
1870.85 210
1870.95 218
1871.05 220
1871.15 217
1871.25 211
1871.35 204
1871.45 197
1871.55 191
1871.65 187
1871.75 183
1871.84 180
1871.94 177
1872.04 172
1872.14 166
1872.24 157
1872.34 146
1872.44 134
1872.54 121
1872.64 110
1872.74 102
1872.84 97
1872.94 96
1873.03 98
1873.13 101
1873.23 104
1873.33 104
1873.43 101
1873.53 95
1873.63 88
1873.73 81
1873.83 75
1873.93 72
1874.03 71
1874.13 73
1874.22 75
1874.32 78
1874.42 80
1874.52 80
1874.62 79
1874.72 78
1874.82 77
1874.92 77
1875.02 79
1875.12 82
1875.22 86
1875.32 90
1875.42 94
1875.51 96
1875.61 97
1875.71 97
1875.81 96
1875.91 95
1876.01 94
1876.11 94
1876.21 96
1876.31 98
1876.41 101
1876.51 104
1876.61 107
1876.71 110
1876.80 113
1876.90 117
1877.00 122
1877.10 129
1877.20 138
1877.30 149
1877.40 163
1877.50 178
1877.60 192
1877.70 204
1877.80 213
1877.90 217
1878.00 216
1878.09 210
1878.19 200
1878.29 188
1878.39 175
1878.49 161
1878.59 147
1878.69 133
1878.79 119
1878.89 104
1878.99 88
1879.09 71
1879.19 54
1879.29 38
1879.39 24
1879.49 15
1879.58 10
1879.68 11
1879.78 15
1879.88 21
1879.98 26
1880.08 29
1880.18 28
1880.28 22
1880.38 14
1880.48 6
1880.58 0
1880.68 0
1880.78 0
1880.88 0
1880.98 0
1881.07 0
1881.17 0
1881.27 0
1881.37 0
1881.47 0
1881.57 6
1881.67 14
1881.77 23
1881.87 31
1881.97 39
1882.07 46
1882.17 52
1882.27 56
1882.37 61
1882.47 64
1882.57 66
1882.67 67
1882.76 68
1882.86 69
1882.96 71
1883.06 76
1883.16 83
1883.26 93
1883.36 105
1883.46 118
1883.56 130
1883.66 141
1883.76 148
1883.86 154
1883.96 156
1884.06 157
1884.16 156
1884.26 154
1884.36 151
1884.46 148
1884.55 145
1884.65 144
1884.75 143
1884.85 143
1884.95 144
1885.05 144
1885.15 143
1885.25 141
1885.35 139
1885.45 136
1885.55 133
1885.65 132
1885.75 131
1885.85 131
1885.95 130
1886.05 130
1886.15 130
1886.25 131
1886.35 134
1886.44 141
1886.54 152
1886.64 165
1886.74 179
1886.84 191
1886.94 199
1887.04 203
1887.14 201
1887.24 195
1887.34 186
1887.44 176
1887.54 164
1887.64 153
1887.74 141
1887.84 128
1887.94 115
1888.04 100
1888.14 86
1888.24 74
1888.34 65
1888.44 60
1888.54 61
1888.63 66
1888.73 77
1888.83 90
1888.93 105
1889.03 117
1889.13 126
1889.23 131
1889.33 133
1889.43 131
1889.53 130
1889.63 129
1889.73 132
1889.83 139
1889.93 149
1890.03 161
1890.13 173
1890.23 184
1890.33 192
1890.43 196
1890.53 196
1890.63 191
1890.73 184
1890.83 172
1890.93 159
1891.03 144
1891.12 129
1891.22 115
1891.32 103
1891.42 93
1891.52 86
1891.62 83
1891.72 83
1891.82 85
1891.92 90
1892.02 95
1892.12 101
1892.22 108
1892.32 114
1892.42 121
1892.52 127
1892.62 133
1892.72 138
1892.82 142
1892.92 144
1893.02 144
1893.12 141
1893.22 138
1893.32 133
1893.42 130
1893.52 127
1893.62 127
1893.72 129
1893.82 131
1893.92 133
1894.02 134
1894.12 133
1894.21 130
1894.31 127
1894.41 125
1894.51 125
1894.61 127
1894.71 132
1894.81 139
1894.91 145
1895.01 148
1895.11 147
1895.21 141
1895.31 132
1895.41 120
1895.51 109
1895.61 100
1895.71 94
1895.81 91
1895.91 91
1896.01 93
1896.11 95
1896.21 96
1896.31 96
1896.41 96
1896.51 94
1896.61 93
1896.71 92
1896.81 92
1896.91 92
1897.01 93
1897.11 93
1897.21 94
1897.31 93
1897.41 91
1897.51 89
1897.61 88
1897.71 87
1897.81 89
1897.91 93
1898.01 100
1898.11 107
1898.21 116
1898.31 124
1898.41 131
1898.51 137
1898.61 141
1898.70 145
1898.80 146
1898.90 145
1899.00 142
1899.10 135
1899.20 125
1899.30 112
1899.40 97
1899.50 82
1899.60 66
1899.70 52
1899.80 40
1899.90 30
1900.00 23
1900.10 20
1900.20 19
1900.30 21
1900.40 25
1900.50 31
1900.60 37
1900.70 43
1900.80 49
1900.90 54
1901.00 59
1901.10 63
1901.20 67
1901.30 73
1901.40 80
1901.50 89
1901.60 100
1901.70 110
1901.80 118
1901.90 122
1902.00 120
1902.10 114
1902.20 105
1902.30 94
1902.40 84
1902.50 77
1902.60 74
1902.70 75
1902.80 78
1902.90 81
1903.00 81
1903.10 78
1903.20 70
1903.30 60
1903.40 48
1903.50 36
1903.60 27
1903.70 23
1903.80 23
1903.90 27
1904.00 36
1904.10 47
1904.20 60
1904.30 72
1904.40 84
1904.50 95
1904.60 105
1904.70 116
1904.80 127
1904.90 138
1905.00 149
1905.10 161
1905.20 172
1905.30 182
1905.40 190
1905.50 196
1905.60 200
1905.70 203
1905.80 204
1905.90 205
1906.00 206
1906.10 207
1906.20 208
1906.30 209
1906.40 210
1906.50 208
1906.60 205
1906.70 201
1906.80 194
1906.90 186
1907.00 178
1907.10 169
1907.20 161
1907.30 153
1907.40 146
1907.50 140
1907.60 136
1907.70 134
1907.80 134
1907.90 137
1908.00 142
1908.10 148
1908.20 156
1908.30 163
1908.40 167
1908.50 168
1908.60 167
1908.70 163
1908.80 156
1908.90 147
1909.00 137
1909.10 126
1909.20 114
1909.30 101
1909.40 88
1909.50 76
1909.60 65
1909.70 57
1909.80 52
1909.90 51
1910.00 52
1910.10 55
1910.20 58
1910.30 60
1910.40 59
1910.50 56
1910.60 49
1910.70 40
1910.80 29
1910.90 16
1911.00 5
1911.10 0
1911.21 0
1911.31 0
1911.41 0
1911.51 0
1911.61 16
1911.71 37
1911.81 62
1911.91 89
1912.01 117
1912.11 143
1912.21 164
1912.31 179
1912.41 186
1912.51 185
1912.61 176
1912.71 159
1912.81 139
1912.91 116
1913.01 93
1913.11 71
1913.21 51
1913.31 34
1913.41 19
1913.51 8
1913.61 0
1913.71 0
1913.81 0
1913.91 0
1914.01 0
1914.11 2
1914.21 5
1914.31 7
1914.41 6
1914.51 4
1914.61 1
1914.71 0
1914.81 0
1914.91 0
1915.01 2
1915.11 9
1915.21 18
1915.31 29
1915.41 40
1915.51 52
1915.61 64
1915.72 76
1915.82 87
1915.92 99
1916.02 113
1916.12 127
1916.22 141
1916.32 154
1916.42 164
1916.52 169
1916.62 170
1916.72 165
1916.82 155
1916.92 143
1917.02 130
1917.12 117
1917.22 105
1917.32 94
1917.42 84
1917.52 74
1917.62 65
1917.72 57
1917.82 50
1917.92 44
1918.02 39
1918.12 35
1918.22 31
1918.32 29
1918.42 27
1918.52 26
1918.62 28
1918.72 32
1918.83 38
1918.93 46
1919.03 55
1919.13 64
1919.23 72
1919.33 78
1919.43 82
1919.53 86
1919.63 89
1919.73 94
1919.83 100
1919.93 108
1920.03 118
1920.13 129
1920.23 141
1920.33 153
1920.43 164
1920.53 175
1920.63 183
1920.73 188
1920.83 188
1920.93 184
1921.03 176
1921.13 165
1921.23 152
1921.34 140
1921.44 130
1921.54 124
1921.64 120
1921.74 120
1921.84 120
1921.94 122
1922.04 123
1922.14 123
1922.24 123
1922.34 122
1922.44 121
1922.54 120
1922.64 119
1922.74 120
1922.84 121
1922.94 124
1923.04 127
1923.14 129
1923.24 131
1923.34 131
1923.44 129
1923.55 125
1923.65 123
1923.75 121
1923.85 119
1923.95 118
1924.05 116
1924.15 112
1924.25 105
1924.35 94
1924.45 81
1924.55 67
1924.65 54
1924.75 43
1924.85 35
1924.95 28
1925.05 22
1925.15 17
1925.25 11
1925.35 4
1925.46 0
1925.56 0
1925.66 0
1925.76 0
1925.86 0
1925.96 1
1926.06 10
1926.16 21
1926.26 32
1926.36 44
1926.46 56
1926.56 69
1926.66 83
1926.76 98
1926.86 111
1926.96 123
1927.06 129
1927.16 129
1927.27 123
1927.37 111
1927.47 95
1927.57 78
1927.67 63
1927.77 51
1927.87 44
1927.97 40
1928.07 39
1928.17 40
1928.27 40
1928.37 41
1928.47 42
1928.57 45
1928.67 50
1928.77 60
1928.87 72
1928.98 85
1929.08 97
1929.18 105
1929.28 108
1929.38 103
1929.48 93
1929.58 79
1929.68 64
1929.78 49
1929.88 38
1929.98 31
1930.08 27
1930.18 25
1930.28 25
1930.38 25
1930.49 24
1930.59 22
1930.69 22
1930.79 22
1930.89 24
1930.99 26
1931.09 28
1931.19 29
1931.29 27
1931.39 22
1931.49 14
1931.59 5
1931.69 0
1931.79 0
1931.89 0
1932.00 0
1932.10 0
1932.20 0
1932.30 0
1932.40 0
1932.50 8
1932.60 27
1932.70 48
1932.80 71
1932.90 93
1933.00 111
1933.10 125
1933.20 135
1933.31 141
1933.41 145
1933.51 147
1933.61 151
1933.71 156
1933.81 164
1933.91 174
1934.01 184
1934.11 195
1934.21 204
1934.31 211
1934.41 215
1934.51 215
1934.61 211
1934.72 204
1934.82 197
1934.92 190
1935.02 184
1935.12 181
1935.22 179
1935.32 178
1935.42 176
1935.52 172
1935.62 164
1935.72 153
1935.82 139
1935.93 124
1936.03 110
1936.13 99
1936.23 90
1936.33 85
1936.43 84
1936.53 86
1936.63 89
1936.73 94
1936.83 99
1936.93 102
1937.03 104
1937.14 103
1937.24 98
1937.34 91
1937.44 81
1937.54 68
1937.64 55
1937.74 43
1937.84 33
1937.94 26
1938.04 20
1938.14 16
1938.24 12
1938.35 5
1938.45 0
1938.55 0
1938.65 0
1938.75 0
1938.85 0
1938.95 0
1939.05 0
1939.15 1
1939.25 16
1939.35 29
1939.46 40
1939.56 48
1939.66 54
1939.76 59
1939.86 64
1939.96 68
1940.06 71
1940.16 72
1940.26 72
1940.36 71
1940.46 68
1940.57 66
1940.67 66
1940.77 68
1940.87 73
1940.97 81
1941.07 90
1941.17 100
1941.27 109
1941.37 116
1941.47 123
1941.57 128
1941.68 132
1941.78 135
1941.88 138
1941.98 142
1942.08 147
1942.18 151
1942.28 157
1942.38 164
1942.48 172
1942.58 180
1942.69 189
1942.79 198
1942.89 208
1942.99 218
1943.09 228
1943.19 237
1943.29 244
1943.39 248
1943.49 248
1943.59 244
1943.70 236
1943.80 226
1943.90 216
1944.00 208
1944.10 205
1944.20 210
1944.30 222
1944.40 242
1944.50 266
1944.60 292
1944.71 317
1944.81 338
1944.91 351
1945.01 358
1945.11 357
1945.21 350
1945.31 340
1945.41 328
1945.51 317
1945.62 306
1945.72 299
1945.82 294
1945.92 291
1946.02 291
1946.12 291
1946.22 292
1946.32 292
1946.42 289
1946.52 282
1946.63 273
1946.73 260
1946.83 246
1946.93 232
1947.03 221
1947.13 214
1947.23 212
1947.33 215
1947.43 223
1947.54 237
1947.64 253
1947.74 272
1947.84 292
1947.94 311
1948.04 327
1948.14 338
1948.24 343
1948.34 343
1948.45 338
1948.55 329
1948.65 317
1948.75 305
1948.85 293
1948.95 283
1949.05 274
1949.15 268
1949.26 263
1949.36 259
1949.46 256
1949.56 253
1949.66 248
1949.76 242
1949.86 234
1949.96 223
1950.06 210
1950.17 195
1950.27 179
1950.37 165
1950.47 154
1950.57 147
1950.67 145
1950.77 150
1950.87 159
1950.98 173
1951.08 190
1951.18 206
1951.28 219
1951.38 228
1951.48 230
1951.58 225
1951.68 213
1951.79 194
1951.89 170
1951.99 145
1952.09 121
1952.19 101
1952.29 87
1952.39 80
1952.49 80
1952.59 86
1952.70 95
1952.80 103
1952.90 108
1953.00 108
1953.10 102
1953.20 93
1953.30 80
1953.41 67
1953.51 55
1953.61 45
1953.71 38
1953.81 35
1953.91 37
1954.01 43
1954.11 54
1954.22 69
1954.32 87
1954.42 107
1954.52 128
1954.62 149
1954.72 170
1954.82 191
1954.92 212
1955.03 233
1955.13 252
1955.23 268
1955.33 280
1955.43 286
1955.53 287
1955.63 282
1955.73 275
1955.84 265
1955.94 256
1956.04 248
1956.14 240
1956.24 233
1956.34 226
1956.44 219
1956.55 211
1956.65 202
1956.75 193
1956.85 184
1956.95 175
1957.05 166
1957.15 159
1957.26 154
1957.36 150
1957.46 148
1957.56 147
1957.66 148
1957.76 150
1957.86 153
1957.96 155
1958.07 155
1958.17 152
1958.27 146
1958.37 136
1958.47 123
1958.57 106
1958.67 88
1958.78 71
1958.88 56
1958.98 44
1959.08 37
1959.18 34
1959.28 35
1959.38 36
1959.49 36
1959.59 33
1959.69 27
1959.79 16
1959.89 4
1959.99 0
1960.09 0
1960.20 0
1960.30 0
1960.40 0
1960.50 0
1960.60 0
1960.70 4
1960.80 10
1960.91 14
1961.01 17
1961.11 21
1961.21 27
1961.31 36
1961.41 48
1961.51 62
1961.62 75
1961.72 86
1961.82 93
1961.92 94
1962.02 90
1962.12 82
1962.23 72
1962.33 63
1962.43 55
1962.53 49
1962.63 44
1962.73 40
1962.83 35
1962.94 31
1963.04 26
1963.14 21
1963.24 18
1963.34 15
1963.44 14
1963.54 14
1963.65 14
1963.75 15
1963.85 18
1963.95 25
1964.05 35
1964.15 52
1964.26 73
1964.36 98
1964.46 124
1964.56 150
1964.66 171
1964.76 188
1964.86 199
1964.97 204
1965.07 205
1965.17 203
1965.27 201
1965.37 200
1965.47 198
1965.58 198
1965.68 199
1965.78 200
1965.88 201
1965.98 201
1966.08 201
1966.19 201
1966.29 201
1966.39 201
1966.49 201
1966.59 203
1966.69 205
1966.80 209
1966.90 213
1967.00 216
1967.10 218
1967.20 219
1967.30 218
1967.40 216
1967.51 214
1967.61 213
1967.71 213
1967.81 216
1967.91 221
1968.01 226
1968.12 231
1968.22 234
1968.32 236
1968.42 237
1968.52 236
1968.62 234
1968.73 233
1968.83 232
1968.93 232
1969.03 231
1969.13 229
1969.23 224
1969.34 217
1969.44 208
1969.54 199
1969.64 189
1969.74 181
1969.84 175
1969.95 171
1970.05 167
1970.15 162
1970.25 156
1970.35 148
1970.45 139
1970.56 129
1970.66 120
1970.76 113
1970.86 108
1970.96 104
1971.07 101
1971.17 97
1971.27 93
1971.37 88
1971.47 84
1971.57 82
1971.68 84
1971.78 91
1971.88 102
1971.98 115
1972.08 129
1972.18 141
1972.29 151
1972.39 158
1972.49 162
1972.59 165
1972.69 170
1972.79 177
1972.90 186
1973.00 197
1973.10 209
1973.20 219
1973.30 225
1973.41 227
1973.51 226
1973.61 221
1973.71 216
1973.81 210
1973.91 206
1974.02 205
1974.12 207
1974.22 210
1974.32 215
1974.42 221
1974.53 228
1974.63 236
1974.73 244
1974.83 252
1974.93 261
1975.03 268
1975.14 273
1975.24 274
1975.34 272
1975.44 265
1975.54 256
1975.65 244
1975.75 232
1975.85 220
1975.95 209
1976.05 200
1976.15 194
1976.26 189
1976.36 186
1976.46 184
1976.56 183
1976.66 182
1976.77 180
1976.87 179
1976.97 177
1977.07 176
1977.17 177
1977.28 181
1977.38 187
1977.48 194
1977.58 202
1977.68 210
1977.78 215
1977.89 218
1977.99 219
1978.09 218
1978.19 217
1978.29 216
1978.40 215
1978.50 215
1978.60 216
1978.70 216
1978.80 215
1978.91 213
1979.01 209
1979.11 205
1979.21 200
1979.31 196
1979.42 193
1979.52 191
1979.62 190
1979.72 191
1979.82 193
1979.92 195
1980.03 199
1980.13 205
1980.23 211
1980.33 219
1980.43 228
1980.54 237
1980.64 247
1980.74 255
1980.84 262
1980.94 267
1981.05 268
1981.15 266
1981.25 259
1981.35 248
1981.45 236
1981.56 224
1981.66 213
1981.76 204
1981.86 200
1981.96 200
1982.07 204
1982.17 211
1982.27 219
1982.37 229
1982.47 239
1982.58 248
1982.68 256
1982.78 261
1982.88 264
1982.98 265
1983.09 265
1983.19 265
1983.29 266
1983.39 267
1983.49 269
1983.60 271
1983.70 273
1983.80 274
1983.90 275
1984.01 277
1984.11 279
1984.21 282
1984.31 284
1984.41 284
1984.52 281
1984.62 274
1984.72 264
1984.82 252
1984.92 239
1985.03 227
1985.13 216
1985.23 205
1985.33 193
1985.43 180
1985.54 165
1985.64 149
1985.74 136
1985.84 127
1985.94 123
1986.05 125
1986.15 132
1986.25 141
1986.35 151
1986.46 158
1986.56 163
1986.66 164
1986.76 164
1986.86 161
1986.97 158
1987.07 155
1987.17 150
1987.27 144
1987.37 136
1987.48 126
1987.58 115
1987.68 102
1987.78 90
1987.89 80
1987.99 73
1988.09 70
1988.19 71
1988.29 76
1988.40 84
1988.50 94
1988.60 105
1988.70 115
1988.80 123
1988.91 129
1989.01 132
1989.11 132
1989.21 130
1989.32 126
1989.42 122
1989.52 118
1989.62 116
1989.72 116
1989.83 117
1989.93 118
1990.03 119
1990.13 121
1990.24 124
1990.34 130
1990.44 138
1990.54 149
1990.64 162
1990.75 176
1990.85 188
1990.95 197
1991.05 202
1991.16 204
1991.26 204
1991.36 203
1991.46 204
1991.56 207
1991.67 214
1991.77 223
1991.87 234
1991.97 246
1992.08 259
1992.18 271
1992.28 282
1992.38 292
1992.48 300
1992.59 306
1992.69 310
1992.79 312
1992.89 313
1993.00 313
1993.10 312
1993.20 311
1993.30 309
1993.41 305
1993.51 298
1993.61 290
1993.71 278
1993.81 264
1993.92 248
1994.02 231
1994.12 213
1994.22 195
1994.33 179
1994.43 167
1994.53 158
1994.63 155
1994.74 155
1994.84 157
1994.94 158
1995.04 155
1995.14 146
1995.25 130
1995.35 110
1995.45 89
1995.55 71
1995.66 61
1995.76 59
1995.86 65
1995.96 76
1996.07 89
1996.17 99
1996.27 103
1996.37 99
1996.48 91
1996.58 78
1996.68 66
1996.78 56
1996.89 50
1996.99 49
1997.09 51
1997.19 55
1997.29 59
1997.40 62
1997.50 64
1997.60 65
1997.70 66
1997.81 68
1997.91 71
1998.01 75
1998.11 80
1998.22 86
1998.32 92
1998.42 99
1998.52 107
1998.63 115
1998.73 125
1998.83 136
1998.93 146
1999.04 155
1999.14 161
1999.24 163
1999.34 162
1999.45 158
1999.55 153
1999.65 148
1999.75 146
1999.86 146
1999.96 149
2000.06 154
2000.16 161
2000.27 167
2000.37 171
2000.47 172
2000.57 171
2000.68 167
2000.78 162
2000.88 156
2000.98 151
2001.09 148
2001.19 149
2001.29 152
2001.39 158
2001.50 166
2001.60 174
2001.70 182
2001.80 189
2001.91 193
2002.01 194
2002.11 193
2002.21 189
2002.32 184
2002.42 178
2002.52 172
2002.62 166
2002.73 162
2002.83 158
2002.93 154
2003.03 151
2003.14 148
2003.24 145
2003.34 145
2003.44 145
2003.55 148
2003.65 153
2003.75 158
2003.85 162
2003.96 162
2004.06 159
2004.16 152
2004.26 142
2004.37 130
2004.47 120
2004.57 112
2004.67 108
2004.78 107
2004.88 109
2004.98 110
2005.08 109
2005.19 105
2005.29 99
2005.39 91
2005.50 82
2005.60 77
2005.70 75
2005.80 78
2005.91 85
2006.01 94
2006.11 103
2006.21 109
2006.32 109
2006.42 103
2006.52 91
2006.62 75
2006.73 57
2006.83 40
2006.93 24
2007.03 10
2007.14 0
2007.24 0
2007.34 0
2007.45 0
2007.55 0
2007.65 0
2007.75 0
2007.86 0
2007.96 0
2008.06 5
2008.16 19
2008.27 35
2008.37 52
2008.47 70
2008.57 88
2008.68 104
2008.78 117
2008.88 125
2008.99 128
2009.09 126
2009.19 121
2009.29 112
2009.40 102
2009.50 92
2009.60 83
2009.70 74
2009.81 67
2009.91 60
2010.01 56
2010.12 54
2010.22 56
2010.32 60
2010.42 66
2010.53 72
2010.63 77
2010.73 79
2010.83 77
2010.94 73
2011.04 68
2011.14 62
2011.25 58
2011.35 56
2011.45 55
2011.55 56
2011.66 58
2011.76 60
2011.86 62
2011.96 66
2012.07 70
2012.17 75
2012.27 81
2012.38 87
2012.48 93
2012.58 97
2012.68 98
2012.79 96
2012.89 90
2012.99 81
2013.10 69
2013.20 56
2013.30 43
2013.40 30
2013.51 18
2013.61 5
2013.71 0
2013.82 0
2013.92 0
2014.02 0
2014.12 0
2014.23 0
2014.33 0
2014.43 0
2014.53 16
2014.64 40
2014.74 61
2014.84 78
2014.95 87
2015.05 91
2015.15 89
2015.25 84
2015.36 78
2015.46 74
2015.56 73
2015.67 76
2015.77 81
2015.87 88
2015.97 96
2016.08 101
2016.18 105
2016.28 105
2016.39 103
2016.49 99
2016.59 94
2016.70 88
2016.80 83
2016.90 78
2017.00 74
2017.11 69
2017.21 65
2017.31 61
2017.42 58
2017.52 55
2017.62 54
2017.72 52
2017.83 50
2017.93 47
2018.03 42
2018.14 36
2018.24 29
2018.34 23
2018.44 20
2018.55 21
2018.65 28
2018.75 40
2018.86 57
2018.96 77
2019.06 98
2019.17 117
2019.27 134
2019.37 148
2019.47 157
2019.58 162
2019.68 164
2019.78 163
2019.89 161
2019.99 157
2020.09 153
2020.19 148
2020.30 143
2020.40 138
2020.50 131
2020.61 122
2020.71 111
2020.81 99
2020.92 86
2021.02 73
2021.12 61
2021.22 52
2021.33 46
2021.43 44
2021.53 43
2021.64 43
2021.74 43
2021.84 41
2021.95 37
2022.05 31
2022.15 22
2022.26 12
2022.36 1
2022.46 0
2022.56 0
2022.67 0
2022.77 0
2022.87 0
2022.98 0
2023.08 0
2023.18 0
2023.29 13
2023.39 26
2023.49 37
2023.59 47
2023.70 57
2023.80 67
2023.90 78
2024.01 89
2024.11 100
2024.21 111
2024.32 119
2024.42 124
2024.52 125
2024.63 124
2024.73 121
2024.83 117
2024.94 113
2025.04 111
2025.14 112
2025.24 116
2025.35 122
2025.45 129
2025.55 136
2025.66 140
2025.76 140
2025.86 134
2025.97 124
2026.07 110
2026.17 95
2026.28 79
2026.38 66
2026.48 55
2026.59 50
2026.69 49
2026.79 53
2026.89 61
2027.00 72
2027.10 84
2027.20 96
2027.31 107
2027.41 115
2027.51 120
2027.62 123
2027.72 125
2027.82 126
2027.93 128
2028.03 129
2028.13 130
2028.24 130
2028.34 129
2028.44 127
2028.55 123
2028.65 119
2028.75 116
2028.85 116
2028.96 120
2029.06 128
2029.16 141
2029.27 159
2029.37 179
2029.47 201
2029.58 221
2029.68 237
2029.78 249
2029.89 256
2029.99 259
2030.09 257
2030.20 252
2030.30 245
2030.40 234
2030.51 222
2030.61 209
2030.71 196
2030.82 183
2030.92 174
2031.02 168
2031.13 167
2031.23 171
2031.33 177
2031.44 184
2031.54 190
2031.64 195
2031.75 196
2031.85 195
2031.95 192
2032.06 188
2032.16 182
2032.26 178
2032.37 174
2032.47 171
2032.57 170
2032.68 172
2032.78 176
2032.88 183
2032.99 191
2033.09 198
2033.19 204
2033.30 207
2033.40 206
2033.50 201
2033.61 191
2033.71 179
2033.81 164
2033.92 149
2034.02 136
2034.12 126
2034.23 123
2034.33 125
2034.43 134
2034.54 147
2034.64 161
2034.74 175
2034.85 185
2034.95 192
2035.05 195
2035.16 196
2035.26 195
2035.36 193
2035.47 190
2035.57 186
2035.67 181
2035.78 173
2035.88 163
2035.98 151
2036.09 138
2036.19 126
2036.29 116
2036.40 110
2036.50 109
2036.60 113
2036.71 122
2036.81 134
2036.91 149
2037.02 163
2037.12 177
2037.22 189
2037.33 201
2037.43 213
2037.53 225
2037.64 238
2037.74 251
2037.84 262
2037.95 269
2038.05 271
2038.15 268
2038.26 262
2038.36 255
2038.46 249
2038.57 245
2038.67 244
2038.77 245
2038.88 246
2038.98 246
2039.09 244
2039.19 239
2039.29 232
2039.40 226
2039.50 223
2039.60 224
2039.71 228
2039.81 236
2039.91 243
2040.02 251
2040.12 257
2040.22 260
2040.33 261
2040.43 262
2040.53 262
2040.64 262
2040.74 261
2040.84 260
2040.95 256
2041.05 253
2041.15 248
2041.26 245
2041.36 243
2041.47 244
2041.57 246
2041.67 247
2041.78 247
2041.88 244
2041.98 236
2042.09 224
2042.19 208
2042.29 190
2042.40 170
2042.50 150
2042.60 134
2042.71 121
2042.81 115
2042.92 114
2043.02 120
2043.12 129
2043.23 141
2043.33 154
2043.43 165
2043.54 173
2043.64 177
2043.74 178
2043.85 176
2043.95 171
2044.05 164
2044.16 156
2044.26 145
2044.37 134
2044.47 123
2044.57 113
2044.68 106
2044.78 103
2044.88 105
2044.99 113
2045.09 127
2045.19 144
2045.30 165
2045.40 187
2045.51 208
2045.61 227
2045.71 243
2045.82 256
2045.92 265
2046.02 271
2046.13 273
2046.23 271
2046.33 267
2046.44 260
2046.54 252
2046.65 243
2046.75 234
2046.85 227
2046.96 221
2047.06 217
2047.16 216
2047.27 216
2047.37 217
2047.47 217
2047.58 217
2047.68 217
2047.79 217
2047.89 218
2047.99 219
2048.10 223
2048.20 228
2048.30 232
2048.41 236
2048.51 237
2048.62 234
2048.72 227
2048.82 215
2048.93 202
2049.03 187
2049.13 172
2049.24 160
2049.34 150
2049.44 141
2049.55 133
2049.65 125
2049.76 116
2049.86 106
2049.96 98
2050.07 91
2050.17 89
2050.27 91
2050.38 97
2050.48 104
2050.59 113
2050.69 120
2050.79 125
2050.90 127
2051.00 127
2051.10 124
2051.21 120
2051.31 115
2051.42 108
2051.52 102
2051.62 96
2051.73 93
2051.83 90
2051.94 90
2052.04 90
2052.14 91
2052.25 91
2052.35 90
2052.45 88
2052.56 85
2052.66 81
2052.77 77
2052.87 71
2052.97 63
2053.08 53
2053.18 42
2053.28 31
2053.39 22
2053.49 16
2053.60 15
2053.70 18
2053.80 24
2053.91 32
2054.01 39
2054.12 44
2054.22 45
2054.32 43
2054.43 38
2054.53 33
2054.63 29
2054.74 28
2054.84 30
2054.95 36
2055.05 44
2055.15 53
2055.26 60
2055.36 65
2055.47 67
2055.57 66
2055.67 62
2055.78 58
2055.88 53
2055.98 50
2056.09 48
2056.19 47
2056.30 47
2056.40 47
2056.50 46
2056.61 44
2056.71 40
2056.82 33
2056.92 23
2057.02 12
2057.13 0
2057.23 0
2057.34 0
2057.44 0
2057.54 0
2057.65 0
2057.75 0
2057.86 0
2057.96 4
2058.06 20
2058.17 33
2058.27 44
2058.38 50
2058.48 52
2058.58 50
2058.69 46
2058.79 41
2058.89 36
2059.00 34
2059.10 34
2059.21 35
2059.31 36
2059.41 37
2059.52 36
2059.62 34
2059.73 31
2059.83 29
2059.93 29
2060.04 32
2060.14 37
2060.25 43
2060.35 49
2060.45 52
2060.56 52
2060.66 49
2060.77 46
2060.87 44
2060.97 46
2061.08 52
2061.18 64
2061.29 79
2061.39 97
2061.49 113
2061.60 126
2061.70 134
2061.81 134
2061.91 127
2062.02 114
2062.12 96
2062.22 75
2062.33 53
2062.43 33
2062.54 14
2062.64 0
2062.74 0
2062.85 0
2062.95 0
2063.06 0
2063.16 0
2063.26 0
2063.37 6
2063.47 26
2063.58 44
2063.68 59
2063.78 70
2063.89 76
2063.99 80
2064.10 84
2064.20 89
2064.30 97
2064.41 107
2064.51 116
2064.62 122
2064.72 125
2064.83 123
2064.93 116
2065.03 106
2065.14 93
2065.24 80
2065.35 66
2065.45 52
2065.55 39
2065.66 26
2065.76 15
2065.87 8
2065.97 7
2066.07 12
2066.18 24
2066.28 42
2066.39 63
2066.49 85
2066.60 103
2066.70 117
2066.80 125
2066.91 127
2067.01 124
2067.12 119
2067.22 115
2067.32 113
2067.43 116
2067.53 122
2067.64 133
2067.74 147
2067.85 161
2067.95 172
2068.05 179
2068.16 180
2068.26 176
2068.37 167
2068.47 156
2068.58 147
2068.68 142
2068.78 143
2068.89 150
2068.99 161
2069.10 174
2069.20 187
2069.30 197
2069.41 202
2069.51 202
2069.62 198
2069.72 191
2069.83 183
2069.93 175
2070.03 167
2070.14 162
2070.24 160
2070.35 161
2070.45 165
2070.56 172
2070.66 181
2070.76 192
2070.87 203
2070.97 214
2071.08 222
2071.18 228
2071.29 231
2071.39 231
2071.49 229
2071.60 226
2071.70 222
2071.81 217
2071.91 213
2072.02 209
2072.12 206
2072.22 205
2072.33 204
2072.43 204
2072.54 204
2072.64 202
2072.75 197
2072.85 190
2072.95 180
2073.06 169
2073.16 156
2073.27 145
2073.37 135
2073.48 127
2073.58 121
2073.68 116
2073.79 112
2073.89 108
2074.00 105
2074.10 101
2074.21 98
2074.31 94
2074.42 92
2074.52 90
2074.62 89
2074.73 90
2074.83 92
2074.94 94
2075.04 95
2075.15 95
2075.25 92
2075.35 88
2075.46 84
2075.56 81
2075.67 81
2075.77 83
2075.88 89
2075.98 96
2076.09 103
2076.19 110
2076.29 114
2076.40 115
2076.50 113
2076.61 110
2076.71 106
2076.82 102
2076.92 98
2077.03 95
2077.13 91
2077.23 88
2077.34 86
2077.44 86
2077.55 89
2077.65 96
2077.76 106
2077.86 119
2077.96 133
2078.07 147
2078.17 159
2078.28 168
2078.38 175
2078.49 180
2078.59 184
2078.70 188
2078.80 191
2078.91 195
2079.01 197
2079.11 198
2079.22 196
2079.32 193
2079.43 188
2079.53 183
2079.64 178
2079.74 173
2079.85 167
2079.95 160
2080.05 152
2080.16 141
2080.26 127
2080.37 111
2080.47 92
2080.58 72
2080.68 50
2080.79 28
2080.89 6
2081.00 0
2081.10 0
2081.20 0
2081.31 0
2081.41 0
2081.52 0
2081.62 0
2081.73 3
2081.83 15
2081.94 25
2082.04 31
2082.15 34
2082.25 35
2082.35 33
2082.46 30
2082.56 27
2082.67 26
2082.77 25
2082.88 26
2082.98 28
2083.09 31
2083.19 35
2083.30 40
2083.40 44
2083.50 46
2083.61 47
2083.71 45
2083.82 41
2083.92 36
2084.03 30
2084.13 23
2084.24 17
2084.34 10
2084.45 4
2084.55 0
2084.66 0
2084.76 0
2084.86 0
2084.97 0
2085.07 0
2085.18 0
2085.28 2
2085.39 7
2085.49 11
2085.60 12
2085.70 11
2085.81 8
2085.91 4
2086.02 1
2086.12 0
2086.22 1
2086.33 6
2086.43 13
2086.54 22
2086.64 33
2086.75 44
2086.85 54
2086.96 65
2087.06 74
2087.17 83
2087.27 92
2087.38 99
2087.48 105
2087.59 110
2087.69 116
2087.79 121
2087.90 127
2088.00 134
2088.11 141
2088.21 149
2088.32 156
2088.42 162
2088.53 165
2088.63 167
2088.74 166
2088.84 164
2088.95 162
2089.05 159
2089.16 155
2089.26 149
2089.37 142
2089.47 133
2089.57 124
2089.68 114
2089.78 106
2089.89 100
2089.99 97
2090.10 98
2090.20 102
2090.31 110
2090.41 119
2090.52 129
2090.62 139
2090.73 147
2090.83 153
2090.94 156
2091.04 158
2091.15 158
2091.25 158
2091.36 159
2091.46 161
2091.57 162
2091.67 162
2091.78 160
2091.88 154
2091.98 146
2092.09 136
2092.19 127
2092.30 119
2092.40 114
2092.51 114
2092.61 117
2092.72 123
2092.82 129
2092.93 134
2093.03 135
2093.14 130
2093.24 120
2093.35 106
2093.45 90
2093.56 73
2093.66 59
2093.77 48
2093.87 41
2093.98 37
2094.08 36
2094.19 36
2094.29 38
2094.40 41
2094.50 46
2094.61 53
2094.71 62
2094.82 72
2094.92 83
2095.02 93
2095.13 101
2095.23 109
2095.34 116
2095.44 122
2095.55 128
2095.65 135
2095.76 140
2095.86 142
2095.97 141
2096.07 136
2096.18 126
2096.28 114
2096.39 101
2096.49 90
2096.60 83
2096.70 82
2096.81 86
2096.91 94
2097.02 104
2097.12 114
2097.23 123
2097.33 131
2097.44 136
2097.54 139
2097.65 141
2097.75 143
2097.86 144
2097.96 142
2098.07 139
2098.17 133
2098.28 125
2098.38 115
2098.49 104
2098.59 94
2098.70 85
2098.80 79
2098.91 76
2099.01 77
2099.12 83
2099.22 93
2099.33 106
2099.43 121
2099.54 136
2099.64 150
2099.75 159
2099.85 166
2099.96 169
2100.06 169
2100.17 167
2100.27 164
2100.38 161
2100.48 156
2100.59 148
2100.69 139
2100.80 127
2100.90 114
2101.01 101
2101.11 88
2101.22 78
2101.32 69
2101.43 62
2101.53 56
2101.64 52
2101.74 48
2101.85 45
2101.95 44
2102.06 46
2102.16 50
2102.27 57
2102.37 66
2102.48 75
2102.58 83
2102.69 89
2102.79 93
2102.90 95
2103.00 96
2103.11 96
2103.21 96
2103.32 96
2103.42 94
2103.53 90
2103.63 83
2103.74 74
2103.84 64
2103.95 54
2104.05 45
2104.16 41
2104.26 41
2104.37 46
2104.47 55
2104.58 68
2104.68 84
2104.79 101
2104.89 119
2105.00 137
2105.11 154
2105.21 169
2105.32 182
2105.42 190
2105.53 196
2105.63 198
2105.74 199
2105.84 199
2105.95 201
2106.05 205
2106.16 208
2106.26 211
2106.37 212
2106.47 211
2106.58 206
2106.68 200
2106.79 194
2106.89 189
2107.00 184
2107.10 180
2107.21 174
2107.31 165
2107.42 154
2107.52 140
2107.63 125
2107.73 109
2107.84 95
2107.94 84
2108.05 74
2108.15 66
2108.26 58
2108.37 52
2108.47 47
2108.58 46
2108.68 48
2108.79 54
2108.89 63
2109.00 73
2109.10 82
2109.21 87
2109.31 88
2109.42 83
2109.52 75
2109.63 63
2109.73 50
2109.84 37
2109.94 26
2110.05 15
2110.15 7
2110.26 1
2110.36 0
2110.47 0
2110.58 5
2110.68 14
2110.79 24
2110.89 34
2111.00 43
2111.10 48
2111.21 50
2111.31 48
2111.42 45
2111.52 42
2111.63 42
2111.73 45
2111.84 52
2111.94 61
2112.05 70
2112.15 77
2112.26 80
2112.37 79
2112.47 75
2112.58 69
2112.68 62
2112.79 58
2112.89 57
2113.00 61
2113.10 68
2113.21 79
2113.31 92
2113.42 105
2113.52 118
2113.63 129
2113.73 136
2113.84 139
2113.95 138
2114.05 133
2114.16 127
2114.26 119
2114.37 113
2114.47 108
2114.58 105
2114.68 106
2114.79 107
2114.89 110
2115.00 111
2115.10 112
2115.21 112
2115.32 109
2115.42 105
2115.53 99
2115.63 92
2115.74 82
2115.84 71
2115.95 60
2116.05 48
2116.16 38
2116.26 30
2116.37 25
2116.47 22
2116.58 21
2116.69 21
2116.79 22
2116.90 23
2117.00 23
2117.11 23
2117.21 24
2117.32 26
2117.42 30
2117.53 36
2117.63 45
2117.74 57
2117.84 71
2117.95 86
2118.06 100
2118.16 111
2118.27 118
2118.37 120
2118.48 118
2118.58 112
2118.69 106
2118.79 101
2118.90 100
2119.01 103
2119.11 111
2119.22 123
2119.32 136
2119.43 150
2119.53 162
2119.64 173
2119.74 182
2119.85 188
2119.95 191
2120.06 191
2120.17 187
2120.27 180
2120.38 169
2120.48 155
2120.59 141
2120.69 127
2120.80 116
2120.90 107
2121.01 101
2121.12 96
2121.22 92
2121.33 88
2121.43 82
2121.54 75
2121.64 67
2121.75 59
2121.85 50
2121.96 40
2122.06 30
2122.17 18
2122.28 7
2122.38 0
2122.49 0
2122.59 0
2122.70 0
2122.80 0
2122.91 0
2123.01 0
2123.12 0
2123.23 4
2123.33 12
2123.44 19
2123.54 26
2123.65 32
2123.75 37
2123.86 39
2123.97 40
2124.07 39
2124.18 38
2124.28 38
2124.39 40
2124.49 47
2124.60 58
2124.70 72
2124.81 86
2124.92 99
2125.02 108
2125.13 113
2125.23 113
2125.34 110
2125.44 104
2125.55 96
2125.66 87
2125.76 77
2125.87 65
2125.97 52
2126.08 38
2126.18 24
2126.29 12
2126.39 1
2126.50 0
2126.61 0
2126.71 0
2126.82 0
2126.92 0
2127.03 0
2127.13 0
2127.24 0
2127.35 5
2127.45 20
2127.56 34
2127.66 46
2127.77 54
2127.87 58
2127.98 60
2128.09 59
2128.19 58
2128.30 55
2128.40 52
2128.51 47
2128.61 40
2128.72 31
2128.83 22
2128.93 13
2129.04 7
2129.14 4
2129.25 5
2129.35 10
2129.46 16
2129.57 24
2129.67 32
2129.78 38
2129.88 44
2129.99 49
2130.09 53
2130.20 58
2130.31 62
2130.41 66
2130.52 69
2130.62 71
2130.73 72
2130.83 72
2130.94 71
2131.05 70
2131.15 71
2131.26 75
2131.36 80
2131.47 88
2131.58 97
2131.68 105
2131.79 112
2131.89 114
2132.00 113
2132.10 108
2132.21 102
2132.32 95
2132.42 88
2132.53 82
2132.63 76
2132.74 70
2132.84 63
2132.95 56
2133.06 50
2133.16 45
2133.27 43
2133.37 44
2133.48 48
2133.59 54
2133.69 60
2133.80 66
2133.90 69
2134.01 70
2134.11 68
2134.22 65
2134.33 63
2134.43 61
2134.54 63
2134.64 68
2134.75 75
2134.86 82
2134.96 89
2135.07 93
2135.17 93
2135.28 91
2135.39 88
2135.49 85
2135.60 84
2135.70 87
2135.81 95
2135.91 104
2136.02 114
2136.13 123
2136.23 129
2136.34 132
2136.44 132
2136.55 129
2136.66 125
2136.76 119
2136.87 112
2136.97 105
2137.08 97
2137.19 88
2137.29 79
2137.40 70
2137.50 60
2137.61 50
2137.72 38
2137.82 26
2137.93 13
2138.03 0
2138.14 0
2138.25 0
2138.35 0
2138.46 0
2138.56 0
2138.67 0
2138.77 0
2138.88 1
2138.99 12
2139.09 23
2139.20 32
2139.30 38
2139.41 41
2139.52 41
2139.62 36
2139.73 27
2139.83 15
2139.94 2
2140.05 0
2140.15 0
2140.26 0
2140.36 0
2140.47 5
2140.58 25
2140.68 47
2140.79 67
2140.89 83
2141.00 93
2141.11 95
2141.21 92
2141.32 86
2141.42 80
2141.53 75
2141.64 73
2141.74 75
2141.85 80
2141.96 88
2142.06 97
2142.17 107
2142.27 117
2142.38 125
2142.49 132
2142.59 136
2142.70 138
2142.80 138
2142.91 136
2143.02 134
2143.12 131
2143.23 129
2143.33 128
2143.44 127
2143.55 127
2143.65 127
2143.76 127
2143.86 127
2143.97 127
2144.08 126
2144.18 123
2144.29 118
2144.39 110
2144.50 99
2144.61 87
2144.71 76
2144.82 67
2144.93 62
2145.03 64
2145.14 72
2145.24 85
2145.35 101
2145.46 119
2145.56 134
2145.67 146
2145.77 151
2145.88 151
2145.99 145
2146.09 134
2146.20 119
2146.31 103
2146.41 86
2146.52 71
2146.62 58
2146.73 48
2146.84 40
2146.94 33
2147.05 26
2147.15 18
2147.26 8
2147.37 0
2147.47 0
2147.58 0
2147.69 0
2147.79 0
2147.90 0
2148.00 0
2148.11 0
2148.22 14
2148.32 36
2148.43 58
2148.53 76
2148.64 89
2148.75 95
2148.85 95
2148.96 90
2149.07 82
2149.17 75
2149.28 70
2149.38 69
2149.49 74
2149.60 84
2149.70 98
2149.81 115
2149.92 132
2150.02 149
2150.13 164
2150.23 174
2150.34 181
2150.45 184
2150.55 184
2150.66 183
2150.77 182
2150.87 183
2150.98 188
2151.08 195
2151.19 205
2151.30 214
2151.40 221
2151.51 225
2151.62 225
2151.72 221
2151.83 214
2151.93 206
2152.04 198
2152.15 191
2152.25 184
2152.36 177
2152.47 170
2152.57 164
2152.68 158
2152.79 152
2152.89 146
2153.00 140
2153.10 134
2153.21 126
2153.32 119
2153.42 111
2153.53 105
2153.64 103
2153.74 106
2153.85 115
2153.96 128
2154.06 146
2154.17 167
2154.27 186
2154.38 202
2154.49 212
2154.59 215
2154.70 211
2154.81 201
2154.91 187
2155.02 171
2155.12 154
2155.23 137
2155.34 119
2155.44 102
2155.55 84
2155.66 66
2155.76 49
2155.87 34
2155.98 24
2156.08 19
2156.19 21
2156.30 29
2156.40 43
2156.51 62
2156.61 84
2156.72 106
2156.83 126
2156.93 144
2157.04 157
2157.15 167
2157.25 172
2157.36 175
2157.47 177
2157.57 179
2157.68 182
2157.79 187
2157.89 191
2158.00 196
2158.10 199
2158.21 200
2158.32 199
2158.42 197
2158.53 193
2158.64 189
2158.74 185
2158.85 181
2158.96 175
2159.06 169
2159.17 161
2159.28 153
2159.38 144
2159.49 137
2159.59 131
2159.70 130
2159.81 132
2159.91 138
2160.02 148
2160.13 159
2160.23 172
2160.34 184
2160.45 193
2160.55 201
2160.66 205
2160.77 205
2160.87 200
2160.98 191
2161.09 178
2161.19 161
2161.30 142
2161.41 120
2161.51 99
2161.62 77
2161.73 58
2161.83 41
2161.94 28
2162.04 20
2162.15 18
2162.26 22
2162.36 34
2162.47 52
2162.58 76
2162.68 105
2162.79 136
2162.90 167
2163.00 197
2163.11 221
2163.22 239
2163.32 250
2163.43 253
2163.54 248
2163.64 238
2163.75 223
2163.86 207
2163.96 191
2164.07 178
2164.18 167
2164.28 158
2164.39 149
2164.50 140
2164.60 127
2164.71 111
2164.82 94
2164.92 77
2165.03 61
2165.14 49
2165.24 41
2165.35 37
2165.46 33
2165.56 29
2165.67 23
2165.78 14
2165.88 2
2165.99 0
2166.10 0
2166.20 0
2166.31 0
2166.42 0
2166.52 0
2166.63 0
2166.74 3
2166.84 11
2166.95 16
2167.06 19
2167.16 19
2167.27 18
2167.38 18
2167.48 21
2167.59 29
2167.70 42
2167.80 61
2167.91 84
2168.02 110
2168.12 135
2168.23 158
2168.34 176
2168.44 188
2168.55 192
2168.66 192
2168.76 188
2168.87 182
2168.98 176
2169.08 172
2169.19 169
2169.30 168
2169.40 166
2169.51 165
2169.62 165
2169.72 165
2169.83 166
2169.94 169
2170.04 173
2170.15 176
2170.26 178
2170.36 177
2170.47 171
2170.58 161
2170.68 146
2170.79 130
2170.90 113
2171.00 98
2171.11 85
2171.22 74
2171.32 66
2171.43 59
2171.54 52
2171.64 46
2171.75 40
2171.86 36
2171.96 35
2172.07 38
2172.18 45
2172.28 53
2172.39 62
2172.50 68
2172.61 71
2172.71 70
2172.82 66
2172.93 59
2173.03 53
2173.14 48
2173.25 46
2173.35 47
2173.46 51
2173.57 56
2173.67 62
2173.78 69
2173.89 77
2173.99 86
2174.10 96
2174.21 107
2174.31 117
2174.42 125
2174.53 130
2174.63 132
2174.74 130
2174.85 125
2174.96 118
2175.06 110
2175.17 101
2175.28 93
2175.38 84
2175.49 75
2175.60 66
2175.70 55
2175.81 45
2175.92 35
2176.02 27
2176.13 22
2176.24 22
2176.34 25
2176.45 31
2176.56 39
2176.67 46
2176.77 52
2176.88 55
2176.99 57
2177.09 57
2177.20 58
2177.31 61
2177.41 66
2177.52 72
2177.63 80
2177.73 86
2177.84 90
2177.95 90
2178.06 85
2178.16 78
2178.27 68
2178.38 58
2178.48 49
2178.59 43
2178.70 41
2178.80 42
2178.91 47
2179.02 55
2179.13 65
2179.23 76
2179.34 87
2179.45 98
2179.55 106
2179.66 111
2179.77 114
2179.87 112
2179.98 107
2180.09 100
2180.19 92
2180.30 83
2180.41 76
2180.52 71
2180.62 70
2180.73 71
2180.84 76
2180.94 83
2181.05 91
2181.16 99
2181.26 106
2181.37 112
2181.48 116
2181.59 117
2181.69 115
2181.80 109
2181.91 100
2182.01 87
2182.12 72
2182.23 57
2182.34 43
2182.44 31
2182.55 24
2182.66 23
2182.76 26
2182.87 35
2182.98 48
2183.08 63
2183.19 77
2183.30 91
2183.41 102
2183.51 111
2183.62 118
2183.73 122
2183.83 126
2183.94 130
2184.05 134
2184.16 137
2184.26 141
2184.37 144
2184.48 146
2184.58 149
2184.69 151
2184.80 155
2184.90 160
2185.01 168
2185.12 177
2185.23 185
2185.33 193
2185.44 199
2185.55 203
2185.65 207
2185.76 211
2185.87 217
2185.98 226
2186.08 238
2186.19 250
2186.30 261
2186.40 269
2186.51 274
2186.62 276
2186.73 275
2186.83 271
2186.94 266
2187.05 261
2187.15 256
2187.26 254
2187.37 254
2187.48 257
2187.58 263
2187.69 272
2187.80 283
2187.90 293
2188.01 301
2188.12 307
2188.23 309
2188.33 309
2188.44 306
2188.55 302
2188.66 297
2188.76 293
2188.87 288
2188.98 282
2189.08 274
2189.19 265
2189.30 255
2189.41 243
2189.51 231
2189.62 221
2189.73 212
2189.83 204
2189.94 196
2190.05 188
2190.16 177
2190.26 164
2190.37 148
2190.48 131
2190.59 116
2190.69 106
2190.80 104
2190.91 112
2191.01 127
2191.12 149
2191.23 174
2191.34 197
2191.44 215
2191.55 227
2191.66 230
2191.76 227
2191.87 219
2191.98 207
2192.09 194
2192.19 181
2192.30 170
2192.41 161
2192.52 156
2192.62 154
2192.73 154
2192.84 155
2192.95 156
2193.05 155
2193.16 152
2193.27 147
2193.37 139
2193.48 131
2193.59 123
2193.70 115
2193.80 109
2193.91 105
2194.02 102
2194.13 99
2194.23 97
2194.34 94
2194.45 92
2194.55 90
2194.66 89
2194.77 92
2194.88 98
2194.98 107
2195.09 118
2195.20 130
2195.31 140
2195.41 147
2195.52 151
2195.63 152
2195.74 151
2195.84 149
2195.95 147
2196.06 146
2196.17 145
2196.27 144
2196.38 141
2196.49 135
2196.59 128
2196.70 120
2196.81 113
2196.92 107
2197.02 104
2197.13 102
2197.24 102
2197.35 103
2197.45 105
2197.56 108
2197.67 110
2197.78 114
2197.88 118
2197.99 122
2198.10 124
2198.21 124
2198.31 121
2198.42 114
2198.53 104
2198.64 92
2198.74 81
2198.85 71
2198.96 64
2199.07 59
2199.17 57
2199.28 57
2199.39 57
2199.50 57
2199.60 57
2199.71 57
2199.82 55
2199.93 54
2200.03 52
2200.14 48
2200.25 44
2200.36 37
2200.46 28
2200.57 17
2200.68 7
2200.79 0
2200.89 0
2201.00 0
2201.11 0
2201.22 0
2201.32 0
2201.43 0
2201.54 0
2201.65 0
2201.75 10
2201.86 23
2201.97 37
2202.08 52
2202.18 68
2202.29 84
2202.40 99
2202.51 112
2202.61 122
2202.72 130
2202.83 135
2202.94 136
2203.04 133
2203.15 129
2203.26 122
2203.37 116
2203.47 110
2203.58 106
2203.69 103
2203.80 102
2203.90 102
2204.01 103
2204.12 104
2204.23 104
2204.33 105
2204.44 107
2204.55 111
2204.66 117
2204.76 127
2204.87 138
2204.98 151
2205.09 164
2205.19 175
2205.30 181
2205.41 181
2205.52 177
2205.63 169
2205.73 159
2205.84 148
2205.95 141
2206.06 138
2206.16 140
2206.27 149
2206.38 162
2206.49 177
2206.59 193
2206.70 206
2206.81 216
2206.92 223
2207.02 225
2207.13 225
2207.24 222
2207.35 217
2207.45 209
2207.56 199
2207.67 186
2207.78 173
2207.89 161
2207.99 151
2208.10 146
2208.21 146
2208.32 150
2208.42 155
2208.53 160
2208.64 161
2208.75 157
2208.85 149
2208.96 138
2209.07 127
2209.18 118
2209.29 113
2209.39 113
2209.50 118
2209.61 126
2209.72 137
2209.82 148
2209.93 157
2210.04 162
2210.15 164
2210.25 161
2210.36 154
2210.47 143
2210.58 130
2210.69 116
2210.79 101
2210.90 86
2211.01 73
2211.12 65
2211.22 64
2211.33 70
2211.44 83
2211.55 103
2211.66 127
2211.76 151
2211.87 170
2211.98 182
2212.09 186
2212.19 181
2212.30 169
2212.41 152
2212.52 134
2212.63 117
2212.73 103
2212.84 93
2212.95 87
2213.06 84
2213.16 85
2213.27 86
2213.38 86
2213.49 84
2213.60 79
2213.70 72
2213.81 63
2213.92 55
2214.03 46
2214.13 40
2214.24 34
2214.35 28
2214.46 21
2214.57 14
2214.67 6
2214.78 0
2214.89 0
2215.00 0
2215.11 0
2215.21 0
2215.32 0
2215.43 0
2215.54 0
2215.64 2
2215.75 15
2215.86 29
2215.97 42
2216.08 52
2216.18 60
2216.29 65
2216.40 69
2216.51 72
2216.62 77
2216.72 85
2216.83 95
2216.94 106
2217.05 116
2217.15 124
2217.26 129
2217.37 130
2217.48 128
2217.59 124
2217.69 121
2217.80 120
2217.91 122
2218.02 125
2218.13 129
2218.23 133
2218.34 134
2218.45 131
2218.56 125
2218.67 116
2218.77 106
2218.88 97
2218.99 91
2219.10 89
2219.20 92
2219.31 100
2219.42 110
2219.53 121
2219.64 129
2219.74 133
2219.85 130
2219.96 121
2220.07 109
2220.18 95
2220.28 85
2220.39 82
2220.50 87
2220.61 99
2220.72 116
2220.82 134
2220.93 148
2221.04 157
2221.15 160
2221.26 156
2221.36 149
2221.47 141
2221.58 133
2221.69 126
2221.80 121
2221.90 117
2222.01 113
2222.12 109
2222.23 106
2222.34 104
2222.44 103
2222.55 103
2222.66 102
2222.77 100
2222.88 97
2222.98 91
2223.09 82
2223.20 71
2223.31 61
2223.42 51
2223.52 45
2223.63 41
2223.74 42
2223.85 48
2223.96 55
2224.07 64
2224.17 72
2224.28 77
2224.39 78
2224.50 74
2224.61 67
2224.71 57
2224.82 47
2224.93 37
2225.04 29
2225.15 23
2225.25 18
2225.36 13
2225.47 8
2225.58 2
2225.69 0
2225.79 0
2225.90 0
2226.01 0
2226.12 0
2226.23 0
2226.33 0
2226.44 0
2226.55 12
2226.66 29
2226.77 50
2226.88 74
2226.98 99
2227.09 123
2227.20 145
2227.31 162
2227.42 173
2227.52 177
2227.63 173
2227.74 164
2227.85 150
2227.96 134
2228.07 117
2228.17 102
2228.28 89
2228.39 79
2228.50 71
2228.61 66
2228.71 63
2228.82 61
2228.93 60
2229.04 60
2229.15 60
2229.26 62
2229.36 64
2229.47 66
2229.58 69
2229.69 71
2229.80 73
2229.90 74
2230.01 73
2230.12 72
2230.23 70
2230.34 67
2230.45 65
2230.55 63
2230.66 63
2230.77 65
2230.88 69
2230.99 74
2231.09 78
2231.20 81
2231.31 82
2231.42 79
2231.53 74
2231.64 68
2231.74 63
2231.85 62
2231.96 64
2232.07 68
2232.18 74
2232.29 79
2232.39 83
2232.50 84
2232.61 84
2232.72 83
2232.83 82
2232.93 83
2233.04 86
2233.15 91
2233.26 98
2233.37 106
2233.48 115
2233.58 124
2233.69 132
2233.80 138
2233.91 142
2234.02 144
2234.13 145
2234.23 145
2234.34 147
2234.45 150
2234.56 156
2234.67 163
2234.78 170
2234.88 175
2234.99 175
2235.10 170
2235.21 161
2235.32 148
2235.43 132
2235.53 116
2235.64 100
2235.75 86
2235.86 74
2235.97 63
2236.08 54
2236.18 46
2236.29 41
2236.40 38
2236.51 38
2236.62 43
2236.73 51
2236.83 62
2236.94 75
2237.05 88
2237.16 100
2237.27 110
2237.38 117
2237.48 122
2237.59 123
2237.70 122
2237.81 118
2237.92 112
2238.03 103
2238.14 94
2238.24 85
2238.35 77
2238.46 73
2238.57 72
2238.68 74
2238.79 78
2238.89 83
2239.00 87
2239.11 89
2239.22 88
2239.33 87
2239.44 86
2239.54 87
2239.65 90
2239.76 96
2239.87 102
2239.98 107
2240.09 108
2240.20 105
2240.30 97
2240.41 86
2240.52 75
2240.63 66
2240.74 62
2240.85 62
2240.95 66
2241.06 73
2241.17 80
2241.28 85
2241.39 87
2241.50 85
2241.61 79
2241.71 69
2241.82 56
2241.93 40
2242.04 24
2242.15 8
2242.26 0
2242.36 0
2242.47 0
2242.58 0
2242.69 0
2242.80 0
2242.91 0
2243.02 0
2243.12 7
2243.23 16
2243.34 23
2243.45 28
2243.56 31
2243.67 31
2243.78 31
2243.88 32
2243.99 34
2244.10 40
2244.21 48
2244.32 61
2244.43 75
2244.54 90
2244.64 103
2244.75 112
2244.86 116
2244.97 112
2245.08 100
2245.19 83
2245.30 63
2245.40 43
2245.51 27
2245.62 16
2245.73 13
2245.84 16
2245.95 23
2246.06 32
2246.16 41
2246.27 48
2246.38 53
2246.49 56
2246.60 58
2246.71 59
2246.82 61
2246.92 63
2247.03 66
2247.14 71
2247.25 77
2247.36 86
2247.47 98
2247.58 112
2247.68 127
2247.79 143
2247.90 157
2248.01 165
2248.12 168
2248.23 165
2248.34 156
2248.45 142
2248.55 125
2248.66 107
2248.77 90
2248.88 76
2248.99 66
2249.10 60
2249.21 58
2249.31 60
2249.42 66
2249.53 72
2249.64 79
2249.75 85
2249.86 90
2249.97 92
2250.08 93
2250.18 93
2250.29 94
2250.40 96
2250.51 101
2250.62 109
2250.73 121
2250.84 135
2250.95 151
2251.05 165
2251.16 177
2251.27 185
2251.38 187
2251.49 183
2251.60 174
2251.71 161
2251.81 147
2251.92 132
2252.03 119
2252.14 107
2252.25 97
2252.36 88
2252.47 80
2252.58 70
2252.68 61
2252.79 52
2252.90 43
2253.01 37
2253.12 33
2253.23 31
2253.34 31
2253.45 32
2253.55 33
2253.66 33
2253.77 34
2253.88 36
2253.99 40
2254.10 47
2254.21 57
2254.32 71
2254.43 87
2254.53 105
2254.64 122
2254.75 139
2254.86 153
2254.97 166
2255.08 176
2255.19 184
2255.30 191
2255.40 198
2255.51 204
2255.62 210
2255.73 216
2255.84 221
2255.95 225
2256.06 228
2256.17 229
2256.28 229
2256.38 228
2256.49 227
2256.60 227
2256.71 228
2256.82 229
2256.93 231
2257.04 231
2257.15 230
2257.25 226
2257.36 219
2257.47 211
2257.58 203
2257.69 196
2257.80 191
2257.91 187
2258.02 186
2258.13 186
2258.23 187
2258.34 190
2258.45 192
2258.56 195
2258.67 197
2258.78 198
2258.89 198
2259.00 195
2259.11 191
2259.21 186
2259.32 180
2259.43 175
2259.54 172
2259.65 170
2259.76 169
2259.87 170
2259.98 171
2260.09 174
2260.20 177
2260.30 182
2260.41 188
2260.52 195
2260.63 204
2260.74 213
2260.85 223
2260.96 233
2261.07 244
2261.18 255
2261.28 266
2261.39 276
2261.50 285
2261.61 291
2261.72 294
2261.83 292
2261.94 288
2262.05 281
2262.16 273
2262.27 264
2262.37 256
2262.48 251
2262.59 250
2262.70 252
2262.81 257
2262.92 265
2263.03 273
2263.14 280
2263.25 284
2263.36 285
2263.46 284
2263.57 281
2263.68 278
2263.79 275
2263.90 275
2264.01 277
2264.12 279
2264.23 281
2264.34 280
2264.45 275
2264.55 266
2264.66 253
2264.77 237
2264.88 219
2264.99 201
2265.10 184
2265.21 170
2265.32 160
2265.43 154
2265.54 152
2265.65 154
2265.75 159
2265.86 164
2265.97 168
2266.08 170
2266.19 168
2266.30 165
2266.41 163
2266.52 164
2266.63 169
2266.74 179
2266.85 193
2266.95 209
2267.06 224
2267.17 238
2267.28 250
2267.39 259
2267.50 266
2267.61 272
2267.72 274
2267.83 272
2267.94 265
2268.05 253
2268.15 235
2268.26 215
2268.37 194
2268.48 174
2268.59 158
2268.70 146
2268.81 139
2268.92 134
2269.03 131
2269.14 127
2269.25 122
2269.36 115
2269.46 108
2269.57 102
2269.68 98
2269.79 98
2269.90 101
2270.01 107
2270.12 113
2270.23 118
2270.34 121
2270.45 120
2270.56 117
2270.67 113
2270.77 108
2270.88 103
2270.99 98
2271.10 93
2271.21 87
2271.32 79
2271.43 69
2271.54 60
2271.65 51
2271.76 45
2271.87 40
2271.98 39
2272.08 40
2272.19 42
2272.30 46
2272.41 50
2272.52 56
2272.63 63
2272.74 72
2272.85 81
2272.96 91
2273.07 100
2273.18 105
2273.29 107
2273.40 103
2273.50 95
2273.61 85
2273.72 73
2273.83 61
2273.94 52
2274.05 44
2274.16 37
2274.27 30
2274.38 23
2274.49 14
2274.60 3
2274.71 0
2274.82 0
2274.93 0
2275.03 0
2275.14 0
2275.25 0
2275.36 0
2275.47 3
2275.58 11
2275.69 17
2275.80 21
2275.91 22
2276.02 23
2276.13 24
2276.24 26
2276.35 30
2276.46 37
2276.57 47
2276.67 59
2276.78 72
2276.89 86
2277.00 98
2277.11 109
2277.22 117
2277.33 122
2277.44 122
2277.55 118
2277.66 111
2277.77 102
2277.88 93
2277.99 87
2278.10 84
2278.21 86
2278.31 94
2278.42 106
2278.53 122
2278.64 140
2278.75 158
2278.86 175
2278.97 188
2279.08 198
2279.19 202
2279.30 201
2279.41 197
2279.52 190
2279.63 182
2279.74 176
2279.85 171
2279.96 169
2280.07 169
2280.17 169
2280.28 170
2280.39 168
2280.50 163
2280.61 154
2280.72 144
2280.83 132
2280.94 122
2281.05 114
2281.16 109
2281.27 107
2281.38 107
2281.49 108
2281.60 110
2281.71 113
2281.82 115
2281.93 118
2282.03 121
2282.14 123
2282.25 123
2282.36 121
2282.47 117
2282.58 112
2282.69 104
2282.80 97
2282.91 91
2283.02 88
2283.13 88
2283.24 93
2283.35 101
2283.46 113
2283.57 126
2283.68 139
2283.79 152
2283.90 163
2284.01 171
2284.12 178
2284.22 182
2284.33 185
2284.44 186
2284.55 186
2284.66 184
2284.77 182
2284.88 178
2284.99 173
2285.10 167
2285.21 158
2285.32 147
2285.43 134
2285.54 120
2285.65 105
2285.76 91
2285.87 79
2285.98 72
2286.09 69
2286.20 69
2286.31 72
2286.42 75
2286.53 77
2286.63 77
2286.74 74
2286.85 71
2286.96 69
2287.07 70
2287.18 77
2287.29 87
2287.40 100
2287.51 113
2287.62 124
2287.73 131
2287.84 133
2287.95 133
2288.06 132
2288.17 130
2288.28 128
2288.39 128
2288.50 127
2288.61 126
2288.72 122
2288.83 117
2288.94 109
2289.05 100
2289.16 89
2289.27 77
2289.37 64
2289.48 51
2289.59 37
2289.70 24
2289.81 11
2289.92 0
2290.03 0
2290.14 0
2290.25 0
2290.36 0
2290.47 0
2290.58 0
2290.69 0
2290.80 8
2290.91 26
2291.02 45
2291.13 63
2291.24 79
2291.35 92
2291.46 100
2291.57 104
2291.68 103
2291.79 99
2291.90 91
2292.01 80
2292.12 68
2292.23 54
2292.34 41
2292.45 29
2292.56 20
2292.67 14
2292.77 13
2292.88 18
2292.99 28
2293.10 42
2293.21 58
2293.32 76
2293.43 93
2293.54 108
2293.65 120
2293.76 129
2293.87 133
2293.98 132
2294.09 126
2294.20 115
2294.31 98
2294.42 79
2294.53 58
2294.64 38
2294.75 22
2294.86 11
2294.97 5
2295.08 4
2295.19 5
2295.30 8
2295.41 10
2295.52 11
2295.63 11
2295.74 9
2295.85 5
2295.96 2
2296.07 0
2296.18 0
2296.29 0
2296.40 0
2296.51 0
2296.62 0
2296.73 0
2296.84 0
2296.95 2
2297.06 4
2297.17 5
2297.28 6
2297.39 6
2297.50 7
2297.61 10
2297.71 14
2297.82 20
2297.93 29
2298.04 39
2298.15 50
2298.26 60
2298.37 69
2298.48 74
2298.59 75
2298.70 72
2298.81 67
2298.92 61
2299.03 56
2299.14 53
2299.25 54
2299.36 58
2299.47 64
2299.58 70
2299.69 74
2299.80 77
2299.91 79
2300.02 80
2300.13 82
2300.24 85
2300.35 90
2300.46 96
2300.57 104
2300.68 111
2300.79 119
2300.90 126
2301.01 133
2301.12 141
2301.23 152
2301.34 166
2301.45 182
2301.56 200
2301.67 219
2301.78 236
2301.89 253
2302.00 267
2302.11 280
2302.22 293
2302.33 307
2302.44 323
2302.55 341
2302.66 359
2302.77 377
2302.88 394
2302.99 409
2303.10 422
2303.21 433
2303.32 442
2303.43 449
2303.54 456
2303.65 461
2303.76 464
2303.87 465
2303.98 463
2304.09 457
2304.20 449
2304.31 438
2304.42 427
2304.53 417
2304.64 410
2304.75 407
2304.86 407
2304.97 410
2305.08 414
2305.19 419
2305.30 422
2305.41 423
2305.52 423
2305.63 421
2305.74 416
2305.85 410
2305.96 402
2306.07 392
2306.18 380
2306.29 367
2306.40 354
2306.51 341
2306.62 329
2306.73 318
2306.84 307
2306.95 298
2307.06 289
2307.17 280
2307.28 270
2307.39 259
2307.50 248
2307.61 236
2307.72 224
2307.83 211
2307.94 199
2308.05 188
2308.16 178
2308.27 169
2308.38 161
2308.49 152
2308.60 142
2308.71 131
2308.82 117
2308.93 102
2309.04 87
2309.15 71
2309.26 56
2309.37 43
2309.48 34
2309.59 29
2309.70 28
2309.81 31
2309.92 38
2310.03 45
2310.14 52
2310.25 57
2310.36 58
2310.47 56
2310.58 52
2310.69 47
2310.80 43
2310.91 40
2311.02 37
2311.13 35
2311.24 32
2311.35 28
2311.47 23
2311.58 16
2311.69 8
2311.80 1
2311.91 0
2312.02 0
2312.13 0
2312.24 0
2312.35 0
2312.46 9
2312.57 21
2312.68 35
2312.79 49
2312.90 61
2313.01 71
2313.12 79
2313.23 85
2313.34 91
2313.45 98
2313.56 107
2313.67 117
2313.78 130
2313.89 142
2314.00 155
2314.11 167
2314.22 176
2314.33 183
2314.44 186
2314.55 186
2314.66 182
2314.77 176
2314.88 170
2314.99 166
2315.10 167
2315.21 176
2315.32 194
2315.43 221
2315.54 255
2315.65 294
2315.76 335
2315.87 375
2315.98 411
2316.09 443
2316.20 468
2316.31 488
2316.43 502
2316.54 510
2316.65 514
2316.76 516
2316.87 518
2316.98 523
2317.09 530
2317.20 541
2317.31 555
2317.42 569
2317.53 582
2317.64 591
2317.75 598
2317.86 602
2317.97 603
2318.08 603
2318.19 603
2318.30 603
2318.41 603
2318.52 603
2318.63 603
2318.74 603
2318.85 602
2318.96 601
2319.07 600
2319.18 599
2319.29 600
2319.40 601
2319.51 602
2319.62 605
2319.73 607
2319.85 609
2319.96 610
2320.07 608
2320.18 604
2320.29 596
2320.40 584
2320.51 568
2320.62 550
2320.73 531
2320.84 512
2320.95 494
2321.06 477
2321.17 462
2321.28 449
2321.39 435
2321.50 419
2321.61 403
2321.72 385
2321.83 365
2321.94 346
2322.05 325
2322.16 306
2322.27 286
2322.38 267
2322.49 248
2322.61 229
2322.72 211
2322.83 192
2322.94 176
2323.05 160
2323.16 147
2323.27 138
2323.38 132
2323.49 128
2323.60 126
2323.71 125
2323.82 122
2323.93 117
2324.04 108
2324.15 94
2324.26 76
2324.37 55
2324.48 34
2324.59 13
2324.70 0
2324.81 0
2324.92 0
2325.04 0
2325.15 0
2325.26 0
2325.37 0
2325.48 0
2325.59 0
2325.70 7
2325.81 23
2325.92 42
2326.03 62
2326.14 82
2326.25 99
2326.36 110
2326.47 117
2326.58 119
2326.69 116
2326.80 111
2326.91 104
2327.02 96
2327.14 89
2327.25 81
2327.36 73
2327.47 65
2327.58 57
2327.69 50
2327.80 45
2327.91 43
2328.02 45
2328.13 51
2328.24 59
2328.35 68
2328.46 78
2328.57 85
2328.68 90
2328.79 91
2328.90 89
2329.01 85
2329.13 79
2329.24 73
2329.35 67
2329.46 63
2329.57 61
2329.68 62
2329.79 65
2329.90 71
2330.01 81
2330.12 94
2330.23 112
2330.34 132
2330.45 154
2330.56 177
2330.67 197
2330.78 214
2330.90 226
2331.01 230
2331.12 228
2331.23 220
2331.34 207
2331.45 193
2331.56 179
2331.67 168
2331.78 161
2331.89 159
2332.00 160
2332.11 165
2332.22 170
2332.33 176
2332.44 180
2332.55 182
2332.67 184
2332.78 186
2332.89 189
2333.00 194
2333.11 199
2333.22 204
2333.33 207
2333.44 207
2333.55 203
2333.66 194
2333.77 183
2333.88 169
2333.99 154
2334.10 139
2334.22 125
2334.33 111
2334.44 97
2334.55 83
2334.66 67
2334.77 53
2334.88 39
2334.99 29
2335.10 21
2335.21 18
2335.32 19
2335.43 24
2335.54 31
2335.65 40
2335.77 50
2335.88 60
2335.99 69
2336.10 77
2336.21 83
2336.32 88
2336.43 91
2336.54 94
2336.65 95
2336.76 94
2336.87 92
2336.98 89
2337.09 83
2337.21 77
2337.32 70
2337.43 65
2337.54 63
2337.65 65
2337.76 72
2337.87 83
2337.98 95
2338.09 106
2338.20 115
2338.31 121
2338.42 124
2338.53 125
2338.65 124
2338.76 124
2338.87 123
2338.98 123
2339.09 122
2339.20 121
2339.31 120
2339.42 121
2339.53 127
2339.64 137
2339.75 151
2339.86 168
2339.98 183
2340.09 194
2340.20 196
2340.31 188
2340.42 171
2340.53 148
2340.64 121
2340.75 94
2340.86 70
2340.97 51
2341.08 37
2341.19 29
2341.31 26
2341.42 28
2341.53 33
2341.64 41
2341.75 49
2341.86 58
2341.97 66
2342.08 73
2342.19 77
2342.30 78
2342.41 77
2342.53 74
2342.64 69
2342.75 61
2342.86 51
2342.97 41
2343.08 31
2343.19 23
2343.30 17
2343.41 15
2343.52 16
2343.63 20
2343.75 25
2343.86 32
2343.97 39
2344.08 47
2344.19 55
2344.30 63
2344.41 72
2344.52 81
2344.63 90
2344.74 97
2344.86 102
2344.97 104
2345.08 104
2345.19 103
2345.30 102
2345.41 99
2345.52 96
2345.63 92
2345.74 85
2345.85 74
2345.96 60
2346.08 43
2346.19 26
2346.30 9
2346.41 0
2346.52 0
2346.63 0
2346.74 0
2346.85 0
2346.96 0
2347.07 0
2347.19 0
2347.30 2
2347.41 13
2347.52 23
2347.63 33
2347.74 43
2347.85 52
2347.96 61
2348.07 70
2348.19 80
2348.30 91
2348.41 104
2348.52 116
2348.63 127
2348.74 135
2348.85 141
2348.96 142
2349.07 140
2349.18 137
2349.30 132
2349.41 130
2349.52 131
2349.63 134
2349.74 140
2349.85 148
2349.96 156
2350.07 163
2350.18 167
2350.30 169
2350.41 168
2350.52 167
2350.63 165
2350.74 162
2350.85 160
2350.96 158
2351.07 157
2351.18 155
2351.30 155
2351.41 156
2351.52 160
2351.63 168
2351.74 180
2351.85 197
2351.96 217
2352.07 240
2352.18 263
2352.30 285
2352.41 305
2352.52 320
2352.63 332
2352.74 339
2352.85 341
2352.96 339
2353.07 333
2353.18 322
2353.30 307
2353.41 289
2353.52 268
2353.63 247
2353.74 225
2353.85 205
2353.96 187
2354.07 173
2354.19 162
2354.30 156
2354.41 152
2354.52 152
2354.63 153
2354.74 156
2354.85 159
2354.96 161
2355.07 162
2355.19 162
2355.30 162
2355.41 162
2355.52 163
2355.63 167
2355.74 173
2355.85 181
2355.96 189
2356.08 197
2356.19 204
2356.30 208
2356.41 210
2356.52 209
2356.63 205
2356.74 200
2356.85 194
2356.97 187
2357.08 179
2357.19 169
2357.30 159
2357.41 147
2357.52 134
2357.63 120
2357.74 105
2357.86 91
2357.97 79
2358.08 69
2358.19 62
2358.30 58
2358.41 58
2358.52 60
2358.63 65
2358.75 70
2358.86 75
2358.97 79
2359.08 82
2359.19 84
2359.30 87
2359.41 92
2359.52 99
2359.64 110
2359.75 124
2359.86 139
2359.97 155
2360.08 167
2360.19 176
2360.30 180
2360.42 180
2360.53 176
2360.64 169
2360.75 159
2360.86 146
2360.97 132
2361.08 117
2361.19 103
2361.31 91
2361.42 82
2361.53 77
2361.64 75
2361.75 78
2361.86 83
2361.97 91
2362.09 101
2362.20 114
2362.31 127
2362.42 141
2362.53 154
2362.64 165
2362.75 173
2362.87 177
2362.98 178
2363.09 176
2363.20 172
2363.31 165
2363.42 157
2363.53 147
2363.64 136
2363.76 125
2363.87 115
2363.98 107
2364.09 102
2364.20 101
2364.31 105
2364.42 113
2364.54 124
2364.65 138
2364.76 153
2364.87 167
2364.98 180
2365.09 190
2365.20 196
2365.32 199
2365.43 197
2365.54 192
2365.65 182
2365.76 169
2365.87 153
2365.98 136
2366.10 118
2366.21 101
2366.32 86
2366.43 74
2366.54 65
2366.65 58
2366.77 56
2366.88 58
2366.99 64
2367.10 74
2367.21 86
2367.32 100
2367.43 114
2367.55 125
2367.66 134
2367.77 139
2367.88 142
2367.99 143
2368.10 144
2368.21 146
2368.33 148
2368.44 150
2368.55 153
2368.66 153
2368.77 151
2368.88 147
2369.00 140
2369.11 133
2369.22 127
2369.33 123
2369.44 122
2369.55 123
2369.66 126
2369.78 129
2369.89 130
2370.00 129
2370.11 126
2370.22 122
2370.33 118
2370.45 116
2370.56 116
2370.67 117
2370.78 119
2370.89 121
2371.00 121
2371.11 120
2371.23 118
2371.34 114
2371.45 110
2371.56 107
2371.67 103
2371.78 100
2371.90 97
2372.01 92
2372.12 86
2372.23 76
2372.34 63
2372.45 46
2372.57 27
2372.68 8
2372.79 0
2372.90 0
2373.01 0
2373.12 0
2373.24 0
2373.35 0
2373.46 0
2373.57 5
2373.68 13
2373.79 18
2373.91 20
2374.02 21
2374.13 23
2374.24 27
2374.35 37
2374.46 54
2374.58 78
2374.69 108
2374.80 143
2374.91 177
2375.02 209
2375.13 234
2375.25 250
2375.36 257
2375.47 256
2375.58 249
2375.69 239
2375.80 229
2375.92 218
2376.03 208
2376.14 197
2376.25 185
2376.36 171
2376.47 156
2376.59 140
2376.70 125
2376.81 114
2376.92 106
2377.03 105
2377.14 111
2377.26 122
2377.37 137
2377.48 154
2377.59 171
2377.70 185
2377.81 195
2377.93 199
2378.04 197
2378.15 191
2378.26 181
2378.37 170
2378.48 159
2378.60 150
2378.71 144
2378.82 143
2378.93 144
2379.04 145
2379.16 144
2379.27 140
2379.38 130
2379.49 114
2379.60 95
2379.71 76
2379.83 58
2379.94 46
2380.05 40
2380.16 40
2380.27 43
2380.39 49
2380.50 55
2380.61 61
2380.72 65
2380.83 68
2380.94 71
2381.06 74
2381.17 78
2381.28 83
2381.39 88
2381.50 93
2381.61 97
2381.73 100
2381.84 102
2381.95 103
2382.06 102
2382.17 100
2382.29 97
2382.40 94
2382.51 91
2382.62 91
2382.73 94
2382.85 102
2382.96 115
2383.07 133
2383.18 154
2383.29 178
2383.40 200
2383.52 220
2383.63 235
2383.74 246
2383.85 252
2383.96 253
2384.08 250
2384.19 242
2384.30 232
2384.41 221
2384.52 209
2384.64 201
2384.75 197
2384.86 198
2384.97 204
2385.08 212
2385.19 222
2385.31 231
2385.42 236
2385.53 237
2385.64 234
2385.75 228
2385.87 220
2385.98 211
2386.09 202
2386.20 195
2386.31 190
2386.43 187
2386.54 187
2386.65 190
2386.76 196
2386.87 204
2386.99 213
2387.10 223
2387.21 230
2387.32 236
2387.43 239
2387.55 239
2387.66 236
2387.77 232
2387.88 226
2387.99 219
2388.11 210
2388.22 200
2388.33 188
2388.44 176
2388.55 163
2388.67 152
2388.78 144
2388.89 140
2389.00 140
2389.11 142
2389.23 147
2389.34 151
2389.45 155
2389.56 157
2389.67 158
2389.79 158
2389.90 157
2390.01 156
2390.12 155
2390.23 156
2390.35 158
2390.46 163
2390.57 172
2390.68 185
2390.79 202
2390.91 221
2391.02 238
2391.13 252
2391.24 260
2391.35 262
2391.47 257
2391.58 247
2391.69 235
2391.80 222
2391.91 211
2392.03 202
2392.14 197
2392.25 195
2392.36 197
2392.47 201
2392.59 206
2392.70 212
2392.81 217
2392.92 220
2393.03 221
2393.15 219
2393.26 214
2393.37 205
2393.48 194
2393.60 181
2393.71 165
2393.82 149
2393.93 132
2394.04 117
2394.16 104
2394.27 95
2394.38 91
2394.49 92
2394.60 97
2394.72 106
2394.83 116
2394.94 126
2395.05 134
2395.17 141
2395.28 145
2395.39 148
2395.50 149
2395.61 149
2395.73 149
2395.84 149
2395.95 148
2396.06 147
2396.17 147
2396.29 147
2396.40 148
2396.51 149
2396.62 152
2396.74 154
2396.85 155
2396.96 155
2397.07 152
2397.18 146
2397.30 139
2397.41 131
2397.52 124
2397.63 121
2397.75 123
2397.86 131
2397.97 143
2398.08 157
2398.19 173
2398.31 188
2398.42 201
2398.53 211
2398.64 218
2398.76 223
2398.87 226
2398.98 229
2399.09 230
2399.20 229
2399.32 226
2399.43 219
2399.54 207
2399.65 192
2399.77 173
2399.88 153
2399.99 134
2400.10 117
2400.21 103
2400.33 91
2400.44 81
2400.55 71
2400.66 60
2400.78 47
2400.89 32
2401.00 16
2401.11 2
2401.22 0
2401.34 0
2401.45 0
2401.56 0
2401.67 9
2401.79 23
2401.90 39
2402.01 53
2402.12 63
2402.24 70
2402.35 75
2402.46 77
2402.57 79
2402.68 80
2402.80 82
2402.91 83
2403.02 82
2403.13 79
2403.25 72
2403.36 63
2403.47 53
2403.58 45
2403.70 39
2403.81 40
2403.92 46
2404.03 58
2404.15 75
2404.26 94
2404.37 112
2404.48 127
2404.59 137
2404.71 140
2404.82 135
2404.93 124
2405.04 109
2405.16 94
2405.27 81
2405.38 73
2405.49 72
2405.61 76
2405.72 84
2405.83 93
2405.94 100
2406.06 103
2406.17 101
2406.28 94
2406.39 84
2406.51 70
2406.62 55
2406.73 42
2406.84 30
2406.95 21
2407.07 16
2407.18 14
2407.29 16
2407.40 20
2407.52 27
2407.63 36
2407.74 45
2407.85 54
2407.97 62
2408.08 66
2408.19 66
2408.30 62
2408.42 54
2408.53 43
2408.64 32
2408.75 23
2408.87 16
2408.98 14
2409.09 17
2409.20 24
2409.32 34
2409.43 44
2409.54 53
2409.65 61
2409.77 65
2409.88 68
2409.99 70
2410.10 70
2410.22 70
2410.33 70
2410.44 69
2410.55 67
2410.67 64
2410.78 63
2410.89 63
2411.00 67
2411.12 74
2411.23 83
2411.34 94
2411.45 104
2411.57 111
2411.68 115
2411.79 114
2411.90 111
2412.02 106
2412.13 101
2412.24 98
2412.35 98
2412.47 100
2412.58 104
2412.69 109
2412.80 112
2412.92 114
2413.03 113
2413.14 111
2413.25 110
2413.37 110
2413.48 113
2413.59 118
2413.70 124
2413.82 131
2413.93 135
2414.04 136
2414.16 135
2414.27 129
2414.38 122
2414.49 112
2414.61 101
2414.72 91
2414.83 81
2414.94 74
2415.06 70
2415.17 71
2415.28 76
2415.39 84
2415.51 92
2415.62 99
2415.73 103
2415.84 101
2415.96 94
2416.07 83
2416.18 70
2416.29 55
2416.41 42
2416.52 31
2416.63 24
2416.75 20
2416.86 19
2416.97 21
2417.08 23
2417.20 25
2417.31 25
2417.42 21
2417.53 13
2417.65 3
2417.76 0
2417.87 0
2417.98 0
2418.10 0
2418.21 0
2418.32 0
2418.44 0
2418.55 4
2418.66 14
2418.77 21
2418.89 25
2419.00 27
2419.11 27
2419.22 27
2419.34 27
2419.45 28
2419.56 31
2419.68 34
2419.79 38
2419.90 43
2420.01 48
2420.13 54
2420.24 61
2420.35 67
2420.46 72
2420.58 76
2420.69 77
2420.80 74
2420.92 69
2421.03 62
2421.14 55
2421.25 50
2421.37 47
2421.48 45
2421.59 45
2421.70 46
2421.82 46
2421.93 47
2422.04 47
2422.16 49
2422.27 53
2422.38 59
2422.49 68
2422.61 79
2422.72 90
2422.83 99
2422.95 105
2423.06 107
2423.17 105
2423.28 100
2423.40 92
2423.51 81
2423.62 70
2423.73 58
2423.85 47
2423.96 37
2424.07 29
2424.19 23
2424.30 22
2424.41 26
2424.52 34
2424.64 46
2424.75 63
2424.86 82
2424.98 103
2425.09 125
2425.20 145
2425.31 164
2425.43 178
2425.54 188
2425.65 192
2425.77 190
2425.88 183
2425.99 175
2426.10 167
2426.22 162
2426.33 160
2426.44 163
2426.56 168
2426.67 175
2426.78 181
2426.89 184
2427.01 184
2427.12 179
2427.23 171
2427.35 159
2427.46 143
2427.57 124
2427.68 102
2427.80 79
2427.91 55
2428.02 32
2428.14 10
2428.25 0
2428.36 0
2428.48 0
2428.59 0
2428.70 0
2428.81 0
2428.93 0
2429.04 0
2429.15 1
2429.27 26
2429.38 53
2429.49 79
2429.60 102
2429.72 120
2429.83 133
2429.94 142
2430.06 147
2430.17 150
2430.28 150
2430.40 148
2430.51 144
2430.62 137
2430.73 128
2430.85 118
2430.96 108
2431.07 100
2431.19 95
2431.30 94
2431.41 99
2431.53 108
2431.64 120
2431.75 136
2431.86 152
2431.98 168
2432.09 181
2432.20 190
2432.32 194
2432.43 193
2432.54 188
2432.66 179
2432.77 168
2432.88 157
2432.99 148
2433.11 142
2433.22 139
2433.33 139
2433.45 141
2433.56 144
2433.67 147
2433.79 149
2433.90 151
2434.01 153
2434.12 156
2434.24 162
2434.35 171
2434.46 180
2434.58 190
2434.69 198
2434.80 203
2434.92 204
2435.03 201
2435.14 195
2435.26 189
2435.37 182
2435.48 177
2435.59 174
2435.71 173
2435.82 175
2435.93 178
2436.05 181
2436.16 184
2436.27 185
2436.39 184
2436.50 180
2436.61 172
2436.73 161
2436.84 147
2436.95 132
2437.07 118
2437.18 107
2437.29 99
2437.40 96
2437.52 98
2437.63 104
2437.74 114
2437.86 126
2437.97 139
2438.08 151
2438.20 162
2438.31 169
2438.42 172
2438.54 170
2438.65 163
2438.76 151
2438.88 137
2438.99 124
2439.10 114
2439.21 107
2439.33 107
2439.44 111
2439.55 118
2439.67 125
2439.78 130
2439.89 130
2440.01 126
2440.12 118
2440.23 108
2440.35 99
2440.46 93
2440.57 92
2440.69 96
2440.80 104
2440.91 113
2441.03 121
2441.14 127
2441.25 128
2441.37 125
2441.48 119
2441.59 112
2441.71 105
2441.82 102
2441.93 104
2442.05 110
2442.16 120
2442.27 134
2442.38 149
2442.50 163
2442.61 175
2442.72 183
2442.84 185
2442.95 180
2443.06 169
2443.18 153
2443.29 134
2443.40 115
2443.52 100
2443.63 90
2443.74 88
2443.86 92
2443.97 103
2444.08 116
2444.20 129
2444.31 139
2444.42 145
2444.54 146
2444.65 144
2444.76 142
2444.88 143
2444.99 146
2445.10 154
2445.22 164
2445.33 173
2445.44 180
2445.56 182
2445.67 179
2445.78 170
2445.90 159
2446.01 146
2446.12 134
2446.24 125
2446.35 121
2446.46 120
2446.58 123
2446.69 129
2446.80 138
2446.92 147
2447.03 158
2447.14 170
2447.26 183
2447.37 198
2447.48 212
2447.60 227
2447.71 239
2447.82 247
2447.94 251
2448.05 249
2448.16 242
2448.28 232
2448.39 219
2448.50 207
2448.62 197
2448.73 190
2448.84 186
2448.96 185
2449.07 185
2449.18 185
2449.30 184
2449.41 180
2449.52 175
2449.64 169
2449.75 162
2449.86 155
2449.98 149
2450.09 142
2450.21 136
2450.32 129
2450.43 122
2450.55 114
2450.66 105
2450.77 98
2450.89 92
2451.00 88
2451.11 89
2451.23 94
2451.34 105
2451.45 120
2451.57 137
2451.68 155
2451.79 170
2451.91 180
2452.02 185
2452.13 184
2452.25 179
2452.36 171
2452.47 162
2452.59 153
2452.70 145
2452.81 138
2452.93 132
2453.04 125
2453.16 117
2453.27 108
2453.38 99
2453.50 89
2453.61 78
2453.72 68
2453.84 59
2453.95 49
2454.06 40
2454.18 31
2454.29 22
2454.40 16
2454.52 13
2454.63 14
2454.74 20
2454.86 29
2454.97 43
2455.08 57
2455.20 72
2455.31 84
2455.43 93
2455.54 97
2455.65 97
2455.77 91
2455.88 83
2455.99 72
2456.11 61
2456.22 51
2456.33 43
2456.45 36
2456.56 31
2456.67 26
2456.79 21
2456.90 16
2457.02 10
2457.13 5
2457.24 0
2457.36 0
2457.47 0
2457.58 0
2457.70 0
2457.81 0
2457.92 0
2458.04 0
2458.15 0
2458.26 7
2458.38 20
2458.49 36
2458.61 54
2458.72 74
2458.83 95
2458.95 114
2459.06 131
2459.17 146
2459.29 158
2459.40 168
2459.51 178
2459.63 187
2459.74 196
2459.86 205
2459.97 215
2460.08 225
2460.20 235
2460.31 247
2460.42 261
2460.54 278
2460.65 297
2460.77 319
2460.88 343
2460.99 369
2461.11 395
2461.22 420
2461.33 442
2461.45 460
2461.56 473
2461.67 480
2461.79 480
2461.90 475
2462.02 466
2462.13 457
2462.24 450
2462.36 448
2462.47 454
2462.58 468
2462.70 490
2462.81 515
2462.93 542
2463.04 565
2463.15 582
2463.27 592
2463.38 595
2463.49 592
2463.61 586
2463.72 579
2463.84 572
2463.95 565
2464.06 558
2464.18 550
2464.29 540
2464.40 527
2464.52 510
2464.63 490
2464.75 468
2464.86 446
2464.97 425
2465.09 409
2465.20 398
2465.31 394
2465.43 395
2465.54 399
2465.66 403
2465.77 406
2465.88 405
2466.00 399
2466.11 391
2466.22 381
2466.34 371
2466.45 362
2466.57 354
2466.68 345
2466.79 335
2466.91 323
2467.02 308
2467.13 291
2467.25 276
2467.36 262
2467.48 252
2467.59 246
2467.70 242
2467.82 240
2467.93 236
2468.05 230
2468.16 221
2468.27 210
2468.39 197
2468.50 182
2468.61 168
2468.73 155
2468.84 142
2468.96 131
2469.07 121
2469.18 113
2469.30 104
2469.41 96
2469.53 88
2469.64 79
2469.75 69
2469.87 59
2469.98 50
2470.10 42
2470.21 37
2470.32 34
2470.44 34
2470.55 36
2470.66 39
2470.78 40
2470.89 41
2471.01 41
2471.12 40
2471.23 38
2471.35 37
2471.46 36
2471.58 35
2471.69 34
2471.80 33
2471.92 31
2472.03 30
2472.15 32
2472.26 38
2472.37 48
2472.49 64
2472.60 85
2472.72 109
2472.83 134
2472.94 156
2473.06 174
2473.17 186
2473.28 192
2473.40 193
2473.51 190
2473.63 183
2473.74 174
2473.85 163
2473.97 151
2474.08 139
2474.20 127
2474.31 118
2474.42 112
2474.54 109
2474.65 110
2474.77 114
2474.88 119
2474.99 125
2475.11 129
2475.22 132
2475.34 133
2475.45 133
2475.56 131
2475.68 129
2475.79 126
2475.91 123
2476.02 119
2476.13 114
2476.25 108
2476.36 100
2476.48 92
2476.59 83
2476.70 75
2476.82 68
2476.93 64
2477.05 61
2477.16 61
2477.28 62
2477.39 64
2477.50 67
2477.62 70
2477.73 74
2477.85 77
2477.96 79
2478.07 80
2478.19 80
2478.30 79
2478.42 77
2478.53 75
2478.64 76
2478.76 79
2478.87 85
2478.99 93
2479.10 101
2479.21 108
2479.33 112
2479.44 113
2479.56 110
2479.67 104
2479.79 99
2479.90 94
2480.01 92
2480.13 93
2480.24 97
2480.36 104
2480.47 111
2480.58 119
2480.70 127
2480.81 133
2480.93 136
2481.04 136
2481.15 133
2481.27 126
2481.38 116
2481.50 104
2481.61 93
2481.73 83
2481.84 78
2481.95 77
2482.07 80
2482.18 87
2482.30 95
2482.41 103
2482.52 109
2482.64 113
2482.75 115
2482.87 117
2482.98 119
2483.10 123
2483.21 128
2483.32 134
2483.44 140
2483.55 145
2483.67 149
2483.78 151
2483.89 151
2484.01 149
2484.12 143
2484.24 134
2484.35 122
2484.47 108
2484.58 92
2484.69 76
2484.81 60
2484.92 45
2485.04 32
2485.15 21
2485.27 11
2485.38 4
2485.49 0
2485.61 0
2485.72 1
2485.84 6
2485.95 15
2486.07 27
2486.18 42
2486.29 58
2486.41 75
2486.52 92
2486.64 108
2486.75 120
2486.86 129
2486.98 133
2487.09 132
2487.21 126
2487.32 116
2487.44 104
2487.55 89
2487.66 74
2487.78 61
2487.89 53
2488.01 50
2488.12 54
2488.24 67
2488.35 86
2488.47 109
2488.58 132
2488.69 152
2488.81 168
2488.92 177
2489.04 180
2489.15 179
2489.27 174
2489.38 169
2489.49 164
2489.61 158
2489.72 152
2489.84 147
2489.95 140
2490.07 133
2490.18 124
2490.29 113
2490.41 101
2490.52 89
2490.64 77
2490.75 67
2490.87 61
2490.98 60
2491.09 64
2491.21 72
2491.32 82
2491.44 91
2491.55 96
2491.67 95
2491.78 87
2491.90 74
2492.01 56
2492.12 38
2492.24 22
2492.35 9
2492.47 1
2492.58 0
2492.70 0
2492.81 0
2492.93 0
2493.04 0
2493.15 0
2493.27 0
2493.38 0
2493.50 0
2493.61 0
2493.73 9
2493.84 25
2493.96 44
2494.07 63
2494.18 79
2494.30 92
2494.41 100
2494.53 104
2494.64 103
2494.76 101
2494.87 98
2494.99 96
2495.10 96
2495.21 97
2495.33 100
2495.44 101
2495.56 100
2495.67 97
2495.79 93
2495.90 87
2496.02 81
2496.13 75
2496.24 71
2496.36 68
2496.47 65
2496.59 63
2496.70 60
2496.82 57
2496.93 55
2497.05 54
2497.16 54
2497.27 56
2497.39 61
2497.50 69
2497.62 79
2497.73 90
2497.85 100
2497.96 109
2498.08 113
2498.19 114
2498.31 110
2498.42 102
2498.53 92
2498.65 83
2498.76 76
2498.88 72
2498.99 72
2499.11 74
2499.22 77
2499.34 78
2499.45 77
2499.57 72
2499.68 65
2499.79 57
2499.91 50
2500.02 46
2500.14 46
2500.25 50
2500.37 59
2500.48 72
2500.60 88
2500.71 106
2500.83 124
2500.94 140
2501.06 156
2501.17 170
2501.28 184
2501.40 196
2501.51 207
2501.63 216
2501.74 224
2501.86 229
2501.97 231
2502.09 228
2502.20 222
2502.32 213
2502.43 201
2502.55 187
2502.66 173
2502.77 159
2502.89 146
2503.00 132
2503.12 119
2503.23 105
2503.35 92
2503.46 79
2503.58 67
2503.69 57
2503.81 49
2503.92 43
2504.04 41
2504.15 41
2504.26 45
2504.38 53
2504.49 64
2504.61 78
2504.72 93
2504.84 108
2504.95 122
2505.07 132
2505.18 140
2505.30 144
2505.41 146
2505.53 146
2505.64 147
2505.76 147
2505.87 149
2505.99 151
2506.10 153
2506.21 156
2506.33 157
2506.44 156
2506.56 152
2506.67 145
2506.79 136
2506.90 126
2507.02 115
2507.13 106
2507.25 100
2507.36 97
2507.48 98
2507.59 104
2507.71 112
2507.82 123
2507.94 133
2508.05 143
2508.17 149
2508.28 151
2508.39 148
2508.51 141
2508.62 129
2508.74 115
2508.85 100
2508.97 86
2509.08 74
2509.20 64
2509.31 57
2509.43 52
2509.54 50
2509.66 50
2509.77 51
2509.89 53
2510.00 55
2510.12 56
2510.23 56
2510.35 55
2510.46 52
2510.58 46
2510.69 37
2510.81 26
2510.92 13
2511.04 0
2511.15 0
2511.26 0
2511.38 0
2511.49 0
2511.61 0
2511.72 0
2511.84 1
2511.95 9
2512.07 15
2512.18 17
2512.30 18
2512.41 18
2512.53 19
2512.64 21
2512.76 25
2512.87 29
2512.99 33
2513.10 35
2513.22 35
2513.33 32
2513.45 27
2513.56 21
2513.68 14
2513.79 7
2513.91 2
2514.02 0
2514.14 0
2514.25 0
2514.37 1
2514.48 3
2514.60 2
2514.71 0
2514.83 0
2514.94 0
2515.06 0
2515.17 0
2515.29 1
2515.40 14
2515.52 31
2515.63 50
2515.75 68
2515.86 81
2515.98 90
2516.09 93
2516.21 92
2516.32 90
2516.44 89
2516.55 90
2516.67 94
2516.78 100
2516.89 106
2517.01 111
2517.12 115
2517.24 117
2517.35 117
2517.47 116
2517.58 113
2517.70 111
2517.81 108
2517.93 104
2518.04 99
2518.16 93
2518.27 86
2518.39 77
2518.50 67
2518.62 57
2518.73 48
2518.85 40
2518.96 33
2519.08 28
2519.19 24
2519.31 20
2519.42 17
2519.54 12
2519.65 6
2519.77 0
2519.88 0
2520.00 0
2520.11 0
2520.23 0
2520.35 0
2520.46 0
2520.58 0
2520.69 7
2520.81 18
2520.92 28
2521.04 38
2521.15 47
2521.27 54
2521.38 60
2521.50 66
2521.61 70
2521.73 72
2521.84 73
2521.96 71
2522.07 67
2522.19 59
2522.30 50
2522.42 41
2522.53 32
2522.65 26
2522.76 22
2522.88 22
2522.99 25
2523.11 30
2523.22 34
2523.34 37
2523.45 37
2523.57 35
2523.68 31
2523.80 25
2523.91 18
2524.03 12
2524.14 6
2524.26 1
2524.37 0
2524.49 0
2524.60 0
2524.72 0
2524.83 5
2524.95 16
2525.06 30
2525.18 45
2525.29 60
2525.41 73
2525.52 83
2525.64 88
2525.75 90
2525.87 87
2525.99 81
2526.10 72
2526.22 60
2526.33 46
2526.45 33
2526.56 22
2526.68 14
2526.79 9
2526.91 9
2527.02 13
2527.14 20
2527.25 29
2527.37 40
2527.48 52
2527.60 66
2527.71 81
2527.83 97
2527.94 112
2528.06 125
2528.17 135
2528.29 141
2528.40 142
2528.52 137
2528.63 128
2528.75 114
2528.87 96
2528.98 75
2529.10 53
2529.21 30
2529.33 10
2529.44 0
2529.56 0
2529.67 0
2529.79 0
2529.90 0
2530.02 0
2530.13 0
2530.25 0
2530.36 2
2530.48 7
2530.59 15
2530.71 25
2530.82 38
2530.94 53
2531.06 68
2531.17 82
2531.29 93
2531.40 100
2531.52 102
2531.63 100
2531.75 95
2531.86 88
2531.98 80
2532.09 71
2532.21 62
2532.32 54
2532.44 48
2532.55 44
2532.67 41
2532.78 40
2532.90 39
2533.02 38
2533.13 36
2533.25 33
2533.36 30
2533.48 27
2533.59 25
2533.71 24
2533.82 23
2533.94 24
2534.05 23
2534.17 22
2534.28 18
2534.40 11
2534.51 2
2534.63 0
2534.75 0
2534.86 0
2534.98 0
2535.09 0
2535.21 0
2535.32 0
2535.44 6
2535.55 23
2535.67 42
2535.78 61
2535.90 77
2536.01 91
2536.13 100
2536.25 106
2536.36 109
2536.48 110
2536.59 110
2536.71 110
2536.82 111
2536.94 112
2537.05 112
2537.17 109
2537.28 104
2537.40 96
2537.52 87
2537.63 78
2537.75 71
2537.86 68
2537.98 70
2538.09 75
2538.21 82
2538.32 88
2538.44 93
2538.55 96
2538.67 97
2538.79 96
2538.90 94
2539.02 92
2539.13 89
2539.25 85
2539.36 81
2539.48 76
2539.59 72
2539.71 70
2539.82 72
2539.94 78
2540.06 88
2540.17 100
2540.29 112
2540.40 123
2540.52 131
2540.63 138
2540.75 143
2540.86 149
2540.98 156
2541.10 163
2541.21 171
2541.33 176
2541.44 177
2541.56 173
2541.67 164
2541.79 151
2541.90 136
2542.02 122
2542.13 110
2542.25 102
2542.37 98
2542.48 100
2542.60 105
2542.71 113
2542.83 123
2542.94 134
2543.06 144
2543.17 154
2543.29 162
2543.41 169
2543.52 176
2543.64 183
2543.75 192
2543.87 202
2543.98 212
2544.10 221
2544.21 228
2544.33 231
2544.45 231
2544.56 226
2544.68 220
2544.79 214
2544.91 210
2545.02 208
2545.14 210
2545.26 213
2545.37 218
2545.49 222
2545.60 223
2545.72 221
2545.83 216
2545.95 209
2546.06 200
2546.18 190
2546.30 178
2546.41 167
2546.53 156
2546.64 147
2546.76 139
2546.87 134
2546.99 133
2547.11 134
2547.22 139
2547.34 145
2547.45 151
2547.57 155
2547.68 157
2547.80 155
2547.91 149
2548.03 142
2548.15 135
2548.26 130
2548.38 127
2548.49 127
2548.61 128
2548.72 131
2548.84 134
2548.96 136
2549.07 137
2549.19 138
2549.30 141
2549.42 145
2549.53 152
2549.65 162
2549.77 173
2549.88 184
2550.00 194
2550.11 201
2550.23 206
2550.34 208
2550.46 207
2550.58 204
2550.69 199
2550.81 192
2550.92 185
2551.04 178
2551.15 171
2551.27 165
2551.39 161
2551.50 157
2551.62 155
2551.73 155
2551.85 155
2551.97 155
2552.08 154
2552.20 151
2552.31 147
2552.43 141
2552.54 135
2552.66 129
2552.78 124
2552.89 121
2553.01 119
2553.12 120
2553.24 120
2553.35 120
2553.47 119
2553.59 118
2553.70 115
2553.82 114
2553.93 113
2554.05 114
2554.16 116
2554.28 117
2554.40 118
2554.51 118
2554.63 117
2554.74 117
2554.86 118
2554.98 123
2555.09 132
2555.21 145
2555.32 160
2555.44 175
2555.55 188
2555.67 197
2555.79 200
2555.90 198
2556.02 191
2556.13 180
2556.25 167
2556.37 153
2556.48 140
2556.60 129
2556.71 120
2556.83 114
2556.95 111
2557.06 112
2557.18 116
2557.29 123
2557.41 132
2557.52 140
2557.64 145
2557.76 148
2557.87 146
2557.99 140
2558.10 130
2558.22 120
2558.34 111
2558.45 105
2558.57 104
2558.68 109
2558.80 119
2558.92 131
2559.03 144
2559.15 154
2559.26 160
2559.38 161
2559.50 158
2559.61 151
2559.73 142
2559.84 133
2559.96 127
2560.07 123
2560.19 121
2560.31 123
2560.42 126
2560.54 132
2560.65 140
2560.77 149
2560.89 161
2561.00 174
2561.12 188
2561.23 201
2561.35 212
2561.47 219
2561.58 222
2561.70 219
2561.81 212
2561.93 201
2562.05 188
2562.16 177
2562.28 169
2562.39 165
2562.51 165
2562.63 171
2562.74 179
2562.86 189
2562.97 200
2563.09 209
2563.21 217
2563.32 223
2563.44 226
2563.55 226
2563.67 224
2563.79 220
2563.90 214
2564.02 206
2564.13 197
2564.25 187
2564.37 176
2564.48 166
2564.60 158
2564.71 152
2564.83 150
2564.95 154
2565.06 162
2565.18 175
2565.29 190
2565.41 207
2565.53 223
2565.64 237
2565.76 248
2565.88 256
2565.99 263
2566.11 269
2566.22 274
2566.34 279
2566.46 281
2566.57 280
2566.69 274
2566.80 262
2566.92 244
2567.04 222
2567.15 197
2567.27 175
2567.38 156
2567.50 144
2567.62 139
2567.73 140
2567.85 145
2567.97 150
2568.08 153
2568.20 154
2568.31 151
2568.43 146
2568.55 140
2568.66 135
2568.78 129
2568.89 125
2569.01 119
2569.13 114
2569.24 108
2569.36 102
2569.47 97
2569.59 95
2569.71 96
2569.82 98
2569.94 101
2570.06 103
2570.17 103
2570.29 100
2570.40 95
2570.52 88
2570.64 82
2570.75 78
2570.87 77
2570.99 80
2571.10 85
2571.22 92
2571.33 99
2571.45 103
2571.57 105
2571.68 104
2571.80 101
2571.91 98
2572.03 95
2572.15 93
2572.26 93
2572.38 94
2572.50 97
2572.61 101
2572.73 107
2572.84 113
2572.96 120
2573.08 126
2573.19 131
2573.31 133
2573.43 133
2573.54 131
2573.66 126
2573.77 120
2573.89 111
2574.01 102
2574.12 94
2574.24 85
2574.36 78
2574.47 72
2574.59 68
2574.70 65
2574.82 63
2574.94 60
2575.05 57
2575.17 53
2575.29 50
2575.40 47
2575.52 46
2575.64 47
2575.75 51
2575.87 57
2575.98 64
2576.10 72
2576.22 80
2576.33 88
2576.45 94
2576.57 100
2576.68 106
2576.80 111
2576.91 118
2577.03 124
2577.15 131
2577.26 137
2577.38 142
2577.50 145
2577.61 146
2577.73 145
2577.85 143
2577.96 141
2578.08 140
2578.19 141
2578.31 144
2578.43 149
2578.54 156
2578.66 163
2578.78 170
2578.89 175
2579.01 178
2579.13 179
2579.24 177
2579.36 173
2579.47 167
2579.59 160
2579.71 152
2579.82 143
2579.94 134
2580.06 123
2580.17 112
2580.29 100
2580.41 88
2580.52 77
2580.64 67
2580.75 59
2580.87 54
2580.99 53
2581.10 56
2581.22 61
2581.34 68
2581.45 75
2581.57 79
2581.69 79
2581.80 72
2581.92 61
2582.04 45
2582.15 28
2582.27 13
2582.38 1
2582.50 0
2582.62 0
2582.73 0
2582.85 0
2582.97 0
2583.08 0
2583.20 0
2583.32 0
2583.43 2
2583.55 6
2583.67 9
2583.78 11
2583.90 12
2584.02 13
2584.13 14
2584.25 16
2584.36 20
2584.48 27
2584.60 35
2584.71 43
2584.83 49
2584.95 52
2585.06 51
2585.18 46
2585.30 38
2585.41 29
2585.53 20
2585.65 13
2585.76 8
2585.88 6
2586.00 5
2586.11 5
2586.23 6
2586.35 5
2586.46 4
2586.58 2
2586.70 0
2586.81 0
2586.93 0
2587.04 0
2587.16 0
2587.28 0
2587.39 0
2587.51 7
2587.63 16
2587.74 26
2587.86 37
2587.98 48
2588.09 59
2588.21 68
2588.33 76
2588.44 82
2588.56 83
2588.68 81
2588.79 74
2588.91 63
2589.03 48
2589.14 31
2589.26 13
2589.38 0
2589.49 0
2589.61 0
2589.73 0
2589.84 0
2589.96 0
2590.08 0
2590.19 10
2590.31 18
2590.43 23
2590.54 25
2590.66 24
2590.78 23
2590.89 22
2591.01 24
2591.13 28
2591.24 34
2591.36 42
2591.48 50
2591.59 55
2591.71 58
2591.83 59
2591.94 57
2592.06 56
2592.18 55
2592.29 56
2592.41 58
2592.53 61
2592.64 63
2592.76 63
2592.88 62
2592.99 60
2593.11 57
2593.23 56
2593.34 56
2593.46 58
2593.58 60
2593.69 61
2593.81 58
2593.93 51
2594.04 39
2594.16 23
2594.28 4
2594.39 0
2594.51 0
2594.63 0
2594.74 0
2594.86 0
2594.98 0
2595.09 0
2595.21 0
2595.33 17
2595.44 37
2595.56 56
2595.68 71
2595.79 80
2595.91 82
2596.03 78
2596.14 69
2596.26 59
2596.38 48
2596.49 42
2596.61 40
2596.73 45
2596.84 55
2596.96 70
2597.08 86
2597.20 100
2597.31 113
2597.43 121
2597.55 124
2597.66 123
2597.78 118
2597.90 112
2598.01 107
2598.13 103
2598.25 100
2598.36 100
2598.48 101
2598.60 102
2598.71 103
2598.83 101
2598.95 97
2599.06 92
2599.18 87
2599.30 81
2599.41 77
2599.53 74
2599.65 72
2599.77 71
2599.88 69
2600.00 67
2600.12 63
2600.23 58
2600.35 52
2600.47 46
2600.58 42
2600.70 41
2600.82 43
2600.93 48
2601.05 53
2601.17 57
2601.28 57
2601.40 53
2601.52 46
2601.63 36
2601.75 26
2601.87 19
2601.99 16
2602.10 18
2602.22 26
2602.34 39
2602.45 58
2602.57 80
2602.69 105
2602.80 131
2602.92 157
2603.04 179
2603.15 198
2603.27 212
2603.39 222
2603.51 230
2603.62 234
2603.74 237
2603.86 240
2603.97 241
2604.09 240
2604.21 237
2604.32 231
2604.44 222
2604.56 211
2604.67 198
2604.79 185
2604.91 171
2605.03 158
2605.14 147
2605.26 138
2605.38 133
2605.49 131
2605.61 134
2605.73 142
2605.84 155
2605.96 169
2606.08 185
2606.20 199
2606.31 211
2606.43 220
2606.55 225
2606.66 228
2606.78 230
2606.90 232
2607.01 235
2607.13 237
2607.25 237
2607.37 234
2607.48 227
2607.60 214
2607.72 198
2607.83 180
2607.95 161
2608.07 143
2608.18 129
2608.30 118
2608.42 111
2608.54 107
2608.65 104
2608.77 104
2608.89 106
2609.00 109
2609.12 114
2609.24 119
2609.35 124
2609.47 126
2609.59 125
2609.71 118
2609.82 106
2609.94 89
2610.06 68
2610.17 47
2610.29 28
2610.41 11
2610.53 0
2610.64 0
2610.76 0
2610.88 0
2610.99 6
2611.11 18
2611.23 33
2611.35 49
2611.46 67
2611.58 85
2611.70 102
2611.81 118
2611.93 133
2612.05 145
2612.17 153
2612.28 157
2612.40 157
2612.52 152
2612.63 144
2612.75 132
2612.87 118
2612.98 104
2613.10 92
2613.22 82
2613.34 75
2613.45 72
2613.57 72
2613.69 74
2613.80 78
2613.92 83
2614.04 87
2614.16 90
2614.27 92
2614.39 92
2614.51 91
2614.63 89
2614.74 86
2614.86 82
2614.98 78
2615.09 74
2615.21 71
2615.33 69
2615.45 69
2615.56 69
2615.68 70
2615.80 71
2615.91 70
2616.03 69
2616.15 66
2616.27 63
2616.38 59
2616.50 56
2616.62 53
2616.73 53
2616.85 54
2616.97 58
2617.09 64
2617.20 72
2617.32 82
2617.44 93
2617.56 104
2617.67 115
2617.79 124
2617.91 132
2618.02 138
2618.14 142
2618.26 146
2618.38 148
2618.49 150
2618.61 149
2618.73 146
2618.85 140
2618.96 132
2619.08 121
2619.20 109
2619.31 99
2619.43 90
2619.55 85
2619.67 84
2619.78 88
2619.90 94
2620.02 102
2620.14 108
2620.25 112
2620.37 113
2620.49 108
2620.60 100
2620.72 90
2620.84 79
2620.96 68
2621.07 58
2621.19 51
2621.31 46
2621.43 45
2621.54 46
2621.66 50
2621.78 56
2621.90 65
2622.01 77
2622.13 90
2622.25 102
2622.36 112
2622.48 119
2622.60 121
2622.72 119
2622.83 111
2622.95 101
2623.07 91
2623.19 82
2623.30 75
2623.42 72
2623.54 72
2623.66 74
2623.77 76
2623.89 76
2624.01 72
2624.13 66
2624.24 58
2624.36 49
2624.48 41
2624.59 39
2624.71 42
2624.83 51
2624.95 66
2625.06 83
2625.18 102
2625.30 120
2625.42 135
2625.53 147
2625.65 155
2625.77 159
2625.89 158
2626.00 153
2626.12 146
2626.24 137
2626.36 128
2626.47 122
2626.59 119
2626.71 121
2626.83 126
2626.94 133
2627.06 142
2627.18 149
2627.30 152
2627.41 151
2627.53 144
2627.65 132
2627.77 116
2627.88 97
2628.00 79
2628.12 63
2628.24 52
2628.35 47
2628.47 47
2628.59 51
2628.71 58
2628.82 65
2628.94 72
2629.06 79
2629.18 85
2629.29 91
2629.41 97
2629.53 104
2629.65 111
2629.76 117
2629.88 123
2630.00 127
2630.12 129
2630.23 129
2630.35 127
2630.47 123
2630.59 115
2630.70 105
2630.82 93
2630.94 79
2631.06 65
2631.17 54
2631.29 45
2631.41 39
2631.53 36
2631.64 35
2631.76 36
2631.88 36
2632.00 36
2632.11 35
2632.23 36
2632.35 38
2632.47 44
2632.58 54
2632.70 69
2632.82 88
2632.94 111
2633.05 135
2633.17 159
2633.29 181
2633.41 198
2633.52 211
2633.64 219
2633.76 222
2633.88 223
2633.99 223
2634.11 224
2634.23 225
2634.35 227
2634.47 227
2634.58 224
2634.70 217
2634.82 205
2634.94 188
2635.05 168
2635.17 147
2635.29 127
2635.41 110
2635.52 98
2635.64 90
2635.76 88
2635.88 89
2635.99 94
2636.11 99
2636.23 106
2636.35 112
2636.47 117
2636.58 124
2636.70 130
2636.82 136
2636.94 141
2637.05 145
2637.17 148
2637.29 149
2637.41 148
2637.52 145
2637.64 142
2637.76 140
2637.88 137
2638.00 134
2638.11 131
2638.23 129
2638.35 127
2638.47 126
2638.58 125
2638.70 125
2638.82 124
2638.94 122
2639.05 119
2639.17 113
2639.29 105
2639.41 96
2639.53 87
2639.64 77
2639.76 66
2639.88 54
2640.00 43
2640.11 31
2640.23 22
2640.35 17
2640.47 15
2640.59 18
2640.70 25
2640.82 34
2640.94 45
2641.06 57
2641.17 69
2641.29 82
2641.41 96
2641.53 109
2641.65 123
2641.76 135
2641.88 145
2642.00 152
2642.12 155
2642.23 154
2642.35 148
2642.47 140
2642.59 129
2642.71 117
2642.82 106
2642.94 97
2643.06 91
2643.18 89
2643.29 91
2643.41 97
2643.53 105
2643.65 115
2643.77 125
2643.88 135
2644.00 143
2644.12 149
2644.24 153
2644.35 155
2644.47 154
2644.59 152
2644.71 147
2644.83 139
2644.94 129
2645.06 119
2645.18 110
2645.30 103
2645.42 100
2645.53 102
2645.65 108
2645.77 117
2645.89 125
2646.00 130
2646.12 133
2646.24 132
2646.36 129
2646.48 127
2646.59 126
2646.71 126
2646.83 127
2646.95 127
2647.07 124
2647.18 117
2647.30 106
2647.42 90
2647.54 72
2647.66 52
2647.77 32
2647.89 13
2648.01 0
2648.13 0
2648.24 0
2648.36 0
2648.48 0
2648.60 0
2648.72 0
2648.83 0
2648.95 1
2649.07 7
2649.19 14
2649.31 22
2649.42 33
2649.54 46
2649.66 59
2649.78 72
2649.90 83
2650.01 93
2650.13 102
2650.25 111
2650.37 121
2650.49 133
2650.60 146
2650.72 158
2650.84 167
2650.96 171
2651.08 170
2651.19 162
2651.31 151
2651.43 136
2651.55 122
2651.67 110
2651.78 102
2651.90 98
2652.02 98
2652.14 101
2652.26 105
2652.37 110
2652.49 114
2652.61 117
2652.73 119
2652.85 118
2652.96 117
2653.08 115
2653.20 113
2653.32 112
2653.44 112
2653.55 114
2653.67 118
2653.79 123
2653.91 129
2654.03 135
2654.14 140
2654.26 142
2654.38 141
2654.50 137
2654.62 129
2654.73 119
2654.85 108
2654.97 98
2655.09 93
2655.21 93
2655.33 99
2655.44 111
2655.56 127
2655.68 144
2655.80 159
2655.92 170
2656.03 175
2656.15 173
2656.27 165
2656.39 155
2656.51 143
2656.62 133
2656.74 125
2656.86 121
2656.98 118
2657.10 115
2657.22 113
2657.33 111
2657.45 108
2657.57 106
2657.69 105
2657.81 106
2657.92 108
2658.04 112
2658.16 116
2658.28 121
2658.40 124
2658.51 127
2658.63 129
2658.75 130
2658.87 132
2658.99 135
2659.11 140
2659.22 145
2659.34 150
2659.46 154
2659.58 155
2659.70 152
2659.81 145
2659.93 136
2660.05 127
2660.17 119
2660.29 112
2660.41 108
2660.52 104
2660.64 99
2660.76 92
2660.88 83
2661.00 72
2661.11 61
2661.23 53
2661.35 49
2661.47 51
2661.59 60
2661.71 76
2661.82 95
2661.94 116
2662.06 136
2662.18 152
2662.30 163
2662.42 169
2662.53 171
2662.65 169
2662.77 165
2662.89 161
2663.01 158
2663.12 155
2663.24 155
2663.36 156
2663.48 159
2663.60 163
2663.72 169
2663.83 175
2663.95 180
2664.07 185
2664.19 189
2664.31 191
2664.43 190
2664.54 187
2664.66 181
2664.78 173
2664.90 163
2665.02 152
2665.14 141
2665.25 132
2665.37 124
2665.49 117
2665.61 111
2665.73 108
2665.85 106
2665.96 108
2666.08 112
2666.20 118
2666.32 126
2666.44 134
2666.56 139
2666.67 140
2666.79 136
2666.91 128
2667.03 120
2667.15 113
2667.27 110
2667.38 114
2667.50 124
2667.62 138
2667.74 155
2667.86 171
2667.98 185
2668.09 197
2668.21 206
2668.33 214
2668.45 223
2668.57 234
2668.69 248
2668.80 263
2668.92 278
2669.04 292
2669.16 304
2669.28 312
2669.40 318
2669.51 322
2669.63 326
2669.75 330
2669.87 334
2669.99 337
2670.11 340
2670.22 342
2670.34 342
2670.46 341
2670.58 340
2670.70 339
2670.82 337
2670.94 336
2671.05 334
2671.17 330
2671.29 326
2671.41 320
2671.53 313
2671.65 305
2671.76 295
2671.88 282
2672.00 268
2672.12 253
2672.24 237
2672.36 222
2672.48 209
2672.59 200
2672.71 194
2672.83 192
2672.95 193
2673.07 198
2673.19 206
2673.30 216
2673.42 226
2673.54 236
2673.66 243
2673.78 246
2673.90 244
2674.02 238
2674.13 229
2674.25 220
2674.37 215
2674.49 215
2674.61 220
2674.73 231
2674.85 245
2674.96 258
2675.08 269
2675.20 278
2675.32 283
2675.44 288
2675.56 291
2675.67 296
2675.79 303
2675.91 310
2676.03 317
2676.15 323
2676.27 327
2676.39 329
2676.50 331
2676.62 331
2676.74 333
2676.86 335
2676.98 337
2677.10 340
2677.22 343
2677.33 345
2677.45 346
2677.57 346
2677.69 345
2677.81 344
2677.93 344
2678.05 344
2678.16 344
2678.28 345
2678.40 346
2678.52 346
2678.64 345
2678.76 342
2678.88 338
2678.99 332
2679.11 327
2679.23 322
2679.35 319
2679.47 316
2679.59 314
2679.71 311
2679.83 308
2679.94 302
2680.06 295
2680.18 289
2680.30 283
2680.42 279
2680.54 278
2680.66 280
2680.77 284
2680.89 291
2681.01 297
2681.13 304
2681.25 310
2681.37 316
2681.49 319
2681.60 322
2681.72 322
2681.84 321
2681.96 318
2682.08 313
2682.20 305
2682.32 296
2682.44 286
2682.55 277
2682.67 268
2682.79 263
2682.91 262
2683.03 264
2683.15 270
2683.27 277
2683.39 283
2683.50 288
2683.62 290
2683.74 288
2683.86 284
2683.98 279
2684.10 275
2684.22 273
2684.34 272
2684.45 273
2684.57 274
2684.69 274
2684.81 271
2684.93 266
2685.05 260
2685.17 252
2685.28 245
2685.40 239
2685.52 235
2685.64 233
2685.76 232
2685.88 232
2686.00 231
2686.12 228
2686.24 225
2686.35 221
2686.47 217
2686.59 214
2686.71 213
2686.83 215
2686.95 220
2687.07 229
2687.19 240
2687.30 252
2687.42 265
2687.54 277
2687.66 288
2687.78 298
2687.90 308
2688.02 318
2688.14 329
2688.25 342
2688.37 355
2688.49 366
2688.61 373
2688.73 374
2688.85 368
2688.97 356
2689.09 340
2689.21 324
2689.32 309
2689.44 298
2689.56 292
2689.68 290
2689.80 291
2689.92 292
2690.04 293
2690.16 292
2690.27 292
2690.39 290
2690.51 288
2690.63 285
2690.75 280
2690.87 272
2690.99 261
2691.11 247
2691.23 232
2691.34 219
2691.46 210
2691.58 205
2691.70 205
2691.82 207
2691.94 211
2692.06 212
2692.18 211
2692.30 207
2692.41 201
2692.53 194
2692.65 188
2692.77 183
2692.89 180
2693.01 178
2693.13 176
2693.25 175
2693.37 174
2693.49 174
2693.60 176
2693.72 180
2693.84 184
2693.96 188
2694.08 191
2694.20 191
2694.32 187
2694.44 182
2694.56 175
2694.67 168
2694.79 161
2694.91 155
2695.03 149
2695.15 143
2695.27 137
2695.39 130
2695.51 124
2695.63 118
2695.75 115
2695.86 115
2695.98 118
2696.10 123
2696.22 130
2696.34 138
2696.46 145
2696.58 151
2696.70 156
2696.82 158
2696.94 158
2697.05 155
2697.17 149
2697.29 142
2697.41 132
2697.53 121
2697.65 110
2697.77 100
2697.89 90
2698.01 84
2698.13 81
2698.24 82
2698.36 88
2698.48 100
2698.60 116
2698.72 134
2698.84 152
2698.96 167
2699.08 178
2699.20 184
2699.32 185
2699.43 183
2699.55 178
2699.67 173
2699.79 170
2699.91 167
2700.03 166
2700.15 163
2700.27 159
2700.39 152
2700.51 142
2700.63 129
2700.74 114
2700.86 99
2700.98 85
2701.10 74
2701.22 66
2701.34 61
2701.46 60
2701.58 62
2701.70 67
2701.82 75
2701.94 86
2702.05 99
2702.17 115
2702.29 130
2702.41 144
2702.53 156
2702.65 162
2702.77 164
2702.89 161
2703.01 154
2703.13 146
2703.25 138
2703.37 131
2703.48 126
2703.60 123
2703.72 122
2703.84 123
2703.96 125
2704.08 129
2704.20 135
2704.32 141
2704.44 148
2704.56 154
2704.68 157
2704.80 156
2704.91 150
2705.03 141
2705.15 130
2705.27 119
2705.39 112
2705.51 109
2705.63 112
2705.75 121
2705.87 132
2705.99 144
2706.11 154
2706.23 161
2706.34 165
2706.46 165
2706.58 163
2706.70 161
2706.82 157
2706.94 152
2707.06 144
2707.18 134
2707.30 119
2707.42 101
2707.54 81
2707.66 61
2707.78 42
2707.89 26
2708.01 14
2708.13 5
2708.25 0
2708.37 0
2708.49 0
2708.61 0
2708.73 0
2708.85 0
2708.97 0
2709.09 0
2709.21 0
2709.33 9
2709.45 25
2709.56 42
2709.68 58
2709.80 73
2709.92 86
2710.04 96
2710.16 103
2710.28 107
2710.40 109
2710.52 109
2710.64 108
2710.76 107
2710.88 106
2711.00 107
2711.12 110
2711.23 114
2711.35 119
2711.47 124
2711.59 129
2711.71 133
2711.83 137
2711.95 142
2712.07 150
2712.19 160
2712.31 174
2712.43 188
2712.55 202
2712.67 214
2712.79 222
2712.91 225
2713.03 223
2713.14 217
2713.26 207
2713.38 196
2713.50 183
2713.62 171
2713.74 159
2713.86 150
2713.98 143
2714.10 138
2714.22 136
2714.34 135
2714.46 135
2714.58 135
2714.70 133
2714.82 129
2714.94 124
2715.05 119
2715.17 113
2715.29 110
2715.41 109
2715.53 110
2715.65 114
2715.77 120
2715.89 127
2716.01 135
2716.13 142
2716.25 146
2716.37 148
2716.49 147
2716.61 141
2716.73 131
2716.85 119
2716.97 104
2717.08 88
2717.20 73
2717.32 60
2717.44 49
2717.56 42
2717.68 38
2717.80 40
2717.92 45
2718.04 54
2718.16 66
2718.28 79
2718.40 93
2718.52 106
2718.64 117
2718.76 125
2718.88 131
2719.00 133
2719.12 133
2719.24 130
2719.36 127
2719.47 123
2719.59 120
2719.71 119
2719.83 119
2719.95 120
2720.07 122
2720.19 122
2720.31 121
2720.43 119
2720.55 114
2720.67 109
2720.79 102
2720.91 96
2721.03 90
2721.15 84
2721.27 80
2721.39 78
2721.51 77
2721.63 78
2721.75 79
2721.87 80
2721.98 81
2722.10 82
2722.22 84
2722.34 89
2722.46 97
2722.58 107
2722.70 119
2722.82 131
2722.94 140
2723.06 144
2723.18 141
2723.30 132
2723.42 117
2723.54 98
2723.66 76
2723.78 55
2723.90 36
2724.02 21
2724.14 11
2724.26 8
2724.38 11
2724.50 20
2724.62 33
2724.74 48
2724.85 64
2724.97 78
2725.09 89
2725.21 95
2725.33 98
2725.45 99
2725.57 98
2725.69 99
2725.81 104
2725.93 113
2726.05 128
2726.17 148
2726.29 170
2726.41 192
2726.53 210
2726.65 223
2726.77 230
2726.89 229
2727.01 223
2727.13 215
2727.25 206
2727.37 200
2727.49 197
2727.61 197
2727.73 201
2727.85 206
2727.97 211
2728.09 215
2728.21 217
2728.33 217
2728.44 215
2728.56 213
2728.68 211
2728.80 209
2728.92 207
2729.04 204
2729.16 201
2729.28 199
2729.40 199
2729.52 200
2729.64 204
2729.76 209
2729.88 213
2730.00 215
2730.12 212
2730.24 204
2730.36 191
2730.48 174
2730.60 155
2730.72 136
2730.84 118
2730.96 103
2731.08 91
2731.20 82
2731.32 76
2731.44 71
2731.56 66
2731.68 61
2731.80 56
2731.92 51
2732.04 46
2732.16 42
2732.28 40
2732.40 40
2732.52 42
2732.64 46
2732.76 52
2732.88 59
2733.00 67
2733.12 74
2733.23 81
2733.35 86
2733.47 89
2733.59 91
2733.71 92
2733.83 93
2733.95 94
2734.07 97
2734.19 102
2734.31 109
2734.43 118
2734.55 127
2734.67 135
2734.79 141
2734.91 144
2735.03 145
2735.15 146
2735.27 146
2735.39 148
2735.51 150
2735.63 152
2735.75 153
2735.87 151
2735.99 145
2736.11 136
2736.23 125
2736.35 113
2736.47 102
2736.59 93
2736.71 87
2736.83 84
2736.95 84
2737.07 87
2737.19 93
2737.31 100
2737.43 110
2737.55 120
2737.67 131
2737.79 142
2737.91 152
2738.03 160
2738.15 166
2738.27 168
2738.39 167
2738.51 162
2738.63 153
2738.75 139
2738.87 122
2738.99 103
2739.11 83
2739.23 64
2739.35 50
2739.47 41
2739.59 40
2739.71 46
2739.83 60
2739.95 79
2740.07 101
2740.19 122
2740.31 141
2740.43 154
2740.55 162
2740.67 163
2740.79 158
2740.91 149
2741.03 134
2741.15 117
2741.27 97
2741.39 76
2741.51 55
2741.63 35
2741.75 17
2741.87 3
2741.99 0
2742.11 0
2742.23 0
2742.35 0
2742.47 0
2742.59 0
2742.71 0
2742.83 3
2742.95 9
2743.07 14
2743.19 16
2743.31 16
2743.43 15
2743.55 12
2743.67 9
2743.79 6
2743.91 7
2744.03 10
2744.15 19
2744.27 33
2744.39 51
2744.51 71
2744.63 89
2744.75 105
2744.87 116
2744.99 121
2745.11 121
2745.23 117
2745.35 112
2745.47 108
2745.59 106
2745.71 106
2745.83 108
2745.95 112
2746.07 115
2746.19 118
2746.31 120
2746.43 121
2746.55 122
2746.67 121
2746.79 121
2746.91 121
2747.03 121
2747.15 122
2747.27 124
2747.39 128
2747.51 133
2747.63 141
2747.75 150
2747.87 160
2747.99 171
2748.11 180
2748.23 187
2748.35 190
2748.47 187
2748.59 179
2748.71 166
2748.83 148
2748.95 127
2749.07 105
2749.19 86
2749.31 72
2749.43 63
2749.55 61
2749.67 66
2749.79 77
2749.91 92
2750.03 108
2750.15 125
2750.27 139
2750.39 151
2750.51 159
2750.63 163
2750.75 166
2750.88 167
2751.00 169
2751.12 171
2751.24 175
2751.36 180
2751.48 186
2751.60 193
2751.72 198
2751.84 203
2751.96 207
2752.08 211
2752.20 217
2752.32 224
2752.44 235
2752.56 247
2752.68 262
2752.80 276
2752.92 290
2753.04 302
2753.16 312
2753.28 318
2753.40 322
2753.52 324
2753.64 323
2753.76 321
2753.88 319
2754.00 316
2754.12 315
2754.24 315
2754.36 319
2754.48 326
2754.60 337
2754.72 348
2754.84 360
2754.96 370
2755.08 378
2755.20 384
2755.32 386
2755.44 385
2755.56 381
2755.68 373
2755.81 362
2755.93 346
2756.05 328
2756.17 307
2756.29 285
2756.41 265
2756.53 245
2756.65 228
2756.77 212
2756.89 199
2757.01 187
2757.13 179
2757.25 173
2757.37 171
2757.49 172
2757.61 177
2757.73 185
2757.85 194
2757.97 205
2758.09 215
2758.21 224
2758.33 234
2758.45 242
2758.57 249
2758.69 255
2758.81 260
2758.93 264
2759.05 266
2759.17 266
2759.29 264
2759.42 259
2759.54 252
2759.66 242
2759.78 231
2759.90 220
2760.02 211
2760.14 205
2760.26 204
2760.38 207
2760.50 214
2760.62 223
2760.74 231
2760.86 235
2760.98 235
2761.10 228
2761.22 216
2761.34 200
2761.46 183
2761.58 169
2761.70 159
2761.82 154
2761.94 155
2762.06 160
2762.18 167
2762.31 174
2762.43 179
2762.55 182
2762.67 181
2762.79 177
2762.91 171
2763.03 164
2763.15 157
2763.27 151
2763.39 144
2763.51 138
2763.63 132
2763.75 127
2763.87 124
2763.99 124
2764.11 129
2764.23 138
2764.35 150
2764.47 164
2764.59 175
2764.71 182
2764.84 184
2764.96 182
2765.08 177
2765.20 174
2765.32 175
2765.44 182
2765.56 196
2765.68 214
2765.80 235
2765.92 257
2766.04 277
2766.16 293
2766.28 307
2766.40 318
2766.52 328
2766.64 338
2766.76 348
2766.88 357
2767.00 366
2767.13 373
2767.25 379
2767.37 383
2767.49 388
2767.61 394
2767.73 402
2767.85 412
2767.97 426
2768.09 440
2768.21 453
2768.33 463
2768.45 466
2768.57 461
2768.69 447
2768.81 425
2768.93 397
2769.05 365
2769.17 331
2769.30 299
2769.42 271
2769.54 249
2769.66 232
2769.78 221
2769.90 215
2770.02 213
2770.14 212
2770.26 212
2770.38 211
2770.50 211
2770.62 210
2770.74 210
2770.86 211
2770.98 214
2771.10 219
2771.23 224
2771.35 229
2771.47 233
2771.59 235
2771.71 234
2771.83 231
2771.95 225
2772.07 215
2772.19 202
2772.31 187
2772.43 171
2772.55 154
2772.67 138
2772.79 126
2772.91 116
2773.04 110
2773.16 107
2773.28 106
2773.40 109
2773.52 113
2773.64 120
2773.76 129
2773.88 141
2774.00 155
2774.12 169
2774.24 184
2774.36 198
2774.48 212
2774.60 226
2774.72 239
2774.85 252
2774.97 264
2775.09 274
2775.21 280
2775.33 281
2775.45 278
2775.57 270
2775.69 261
2775.81 250
2775.93 239
2776.05 229
2776.17 219
2776.29 207
2776.42 193
2776.54 176
2776.66 156
2776.78 136
2776.90 119
2777.02 108
2777.14 102
2777.26 104
2777.38 112
2777.50 123
2777.62 137
2777.74 152
2777.86 166
2777.99 181
2778.11 194
2778.23 205
2778.35 214
2778.47 219
2778.59 219
2778.71 214
2778.83 203
2778.95 186
2779.07 165
2779.19 141
2779.31 115
2779.43 88
2779.56 62
2779.68 37
2779.80 15
2779.92 0
2780.04 0
2780.16 0
2780.28 0
2780.40 0
2780.52 0
2780.64 0
2780.76 0
2780.88 0
2781.01 10
2781.13 21
2781.25 32
2781.37 42
2781.49 53
2781.61 64
2781.73 74
2781.85 83
2781.97 91
2782.09 95
2782.21 96
2782.34 93
2782.46 85
2782.58 74
2782.70 60
2782.82 44
2782.94 30
2783.06 17
2783.18 8
2783.30 4
2783.42 4
2783.54 7
2783.66 12
2783.79 18
2783.91 23
2784.03 27
2784.15 30
2784.27 33
2784.39 35
2784.51 38
2784.63 41
2784.75 43
2784.87 43
2784.99 40
2785.12 34
2785.24 26
2785.36 16
2785.48 7
2785.60 0
2785.72 0
2785.84 0
2785.96 0
2786.08 0
2786.20 0
2786.33 0
2786.45 0
2786.57 0
2786.69 4
2786.81 7
2786.93 10
2787.05 13
2787.17 17
2787.29 20
2787.41 25
2787.54 31
2787.66 37
2787.78 44
2787.90 49
2788.02 54
2788.14 56
2788.26 56
2788.38 54
2788.50 49
2788.62 43
2788.75 37
2788.87 31
2788.99 27
2789.11 26
2789.23 27
2789.35 31
2789.47 38
2789.59 48
2789.71 60
2789.83 73
2789.96 88
2790.08 103
2790.20 119
2790.32 135
2790.44 150
2790.56 165
2790.68 177
2790.80 188
2790.92 195
2791.05 199
2791.17 200
2791.29 198
2791.41 194
2791.53 191
2791.65 188
2791.77 188
2791.89 190
2792.01 192
2792.13 194
2792.26 194
2792.38 191
2792.50 187
2792.62 182
2792.74 178
2792.86 176
2792.98 176
2793.10 179
2793.22 181
2793.35 183
2793.47 183
2793.59 181
2793.71 180
2793.83 180
2793.95 182
2794.07 187
2794.19 193
2794.31 199
2794.44 204
2794.56 207
2794.68 208
2794.80 209
2794.92 209
2795.04 212
2795.16 216
2795.28 223
2795.41 230
2795.53 238
2795.65 245
2795.77 251
2795.89 255
2796.01 256
2796.13 255
2796.25 251
2796.37 243
2796.50 232
2796.62 217
2796.74 201
2796.86 185
2796.98 170
2797.10 158
2797.22 151
2797.34 148
2797.47 150
2797.59 155
2797.71 161
2797.83 167
2797.95 171
2798.07 171
2798.19 169
2798.31 163
2798.44 155
2798.56 145
2798.68 136
2798.80 128
2798.92 123
2799.04 122
2799.16 124
2799.28 130
2799.41 137
2799.53 144
2799.65 148
2799.77 147
2799.89 140
2800.01 128
2800.13 112
2800.25 94
2800.38 76
2800.50 61
2800.62 50
2800.74 43
2800.86 39
2800.98 36
2801.10 35
2801.22 34
2801.35 34
2801.47 37
2801.59 42
2801.71 52
2801.83 64
2801.95 79
2802.07 95
2802.19 111
2802.32 126
2802.44 141
2802.56 153
2802.68 164
2802.80 172
2802.92 179
2803.04 183
2803.17 186
2803.29 189
2803.41 192
2803.53 198
2803.65 207
2803.77 218
2803.89 230
2804.01 243
2804.14 256
2804.26 268
2804.38 282
2804.50 299
2804.62 322
2804.74 353
2804.86 392
2804.99 437
2805.11 484
2805.23 527
2805.35 562
2805.47 585
2805.59 595
2805.71 592
2805.84 579
2805.96 560
2806.08 540
2806.20 521
2806.32 507
2806.44 498
2806.56 495
2806.68 497
2806.81 502
2806.93 507
2807.05 511
2807.17 512
2807.29 509
2807.41 502
2807.53 491
2807.66 476
2807.78 461
2807.90 446
2808.02 433
2808.14 422
2808.26 412
2808.38 402
2808.51 388
2808.63 369
2808.75 345
2808.87 315
2808.99 283
2809.11 252
2809.24 226
2809.36 208
2809.48 199
2809.60 198
2809.72 204
2809.84 214
2809.96 226
2810.09 238
2810.21 250
2810.33 262
2810.45 273
2810.57 284
2810.69 295
2810.81 305
2810.94 314
2811.06 323
2811.18 330
2811.30 334
2811.42 335
2811.54 331
2811.66 322
2811.79 309
2811.91 294
2812.03 279
2812.15 268
2812.27 261
2812.39 259
2812.52 262
2812.64 268
2812.76 275
2812.88 283
2813.00 291
2813.12 298
2813.24 306
2813.37 313
2813.49 320
2813.61 326
2813.73 331
2813.85 333
2813.97 332
2814.10 330
2814.22 326
2814.34 323
2814.46 320
2814.58 318
2814.70 316
2814.83 315
2814.95 311
2815.07 306
2815.19 299
2815.31 290
2815.43 282
2815.55 275
2815.68 272
2815.80 272
2815.92 276
2816.04 280
2816.16 285
2816.28 286
2816.41 284
2816.53 277
2816.65 266
2816.77 252
2816.89 236
2817.01 220
2817.14 207
2817.26 198
2817.38 194
2817.50 197
2817.62 207
2817.74 220
2817.87 236
2817.99 250
2818.11 260
2818.23 264
2818.35 261
2818.47 253
2818.60 243
2818.72 233
2818.84 225
2818.96 221
2819.08 221
2819.20 223
2819.33 226
2819.45 228
2819.57 227
2819.69 223
2819.81 215
2819.93 205
2820.06 193
2820.18 179
2820.30 166
2820.42 154
2820.54 143
2820.66 136
2820.79 133
2820.91 133
2821.03 137
2821.15 143
2821.27 151
2821.39 157
2821.52 160
2821.64 157
2821.76 149
2821.88 136
2822.00 119
2822.12 101
2822.25 85
2822.37 71
2822.49 63
2822.61 60
2822.73 60
2822.86 63
2822.98 66
2823.10 71
2823.22 75
2823.34 80
2823.46 87
2823.59 97
2823.71 110
2823.83 124
2823.95 140
2824.07 154
2824.19 165
2824.32 170
2824.44 171
2824.56 167
2824.68 160
2824.80 152
2824.93 145
2825.05 139
2825.17 136
2825.29 135
2825.41 134
2825.53 134
2825.66 133
2825.78 130
2825.90 126
2826.02 121
2826.14 116
2826.27 112
2826.39 110
2826.51 112
2826.63 116
2826.75 122
2826.87 129
2827.00 136
2827.12 140
2827.24 142
2827.36 141
2827.48 139
2827.61 135
2827.73 130
2827.85 125
2827.97 119
2828.09 111
2828.22 101
2828.34 89
2828.46 75
2828.58 60
2828.70 44
2828.82 31
2828.95 19
2829.07 12
2829.19 10
2829.31 12
2829.43 18
2829.56 26
2829.68 35
2829.80 42
2829.92 45
2830.04 46
2830.17 43
2830.29 40
2830.41 38
2830.53 38
2830.65 40
2830.78 43
2830.90 45
2831.02 45
2831.14 41
2831.26 33
2831.38 20
2831.51 6
2831.63 0
2831.75 0
2831.87 0
2831.99 0
2832.12 0
2832.24 0
2832.36 0
2832.48 0
2832.60 10
2832.73 23
2832.85 36
2832.97 48
2833.09 58
2833.21 66
2833.34 72
2833.46 76
2833.58 79
2833.70 81
2833.82 81
2833.95 79
2834.07 76
2834.19 73
2834.31 70
2834.43 68
2834.56 67
2834.68 69
2834.80 71
2834.92 73
2835.04 74
2835.17 74
2835.29 71
2835.41 65
2835.53 57
2835.65 49
2835.78 40
2835.90 32
2836.02 25
2836.14 18
2836.26 10
2836.39 2
2836.51 0
2836.63 0
2836.75 0
2836.87 0
2837.00 0
2837.12 0
2837.24 0
2837.36 3
2837.49 20
2837.61 36
2837.73 47
2837.85 52
2837.97 53
2838.10 51
2838.22 49
2838.34 49
2838.46 53
2838.58 61
2838.71 73
2838.83 87
2838.95 98
2839.07 105
2839.19 107
2839.32 101
2839.44 90
2839.56 75
2839.68 59
2839.81 45
2839.93 35
2840.05 30
2840.17 30
2840.29 36
2840.42 44
2840.54 54
2840.66 62
2840.78 68
2840.90 72
2841.03 74
2841.15 75
2841.27 74
2841.39 73
2841.52 72
2841.64 69
2841.76 66
2841.88 62
2842.00 57
2842.13 52
2842.25 48
2842.37 46
2842.49 47
2842.61 50
2842.74 57
2842.86 65
2842.98 73
2843.10 80
2843.23 83
2843.35 81
2843.47 73
2843.59 61
2843.71 47
2843.84 33
2843.96 22
2844.08 16
2844.20 14
2844.33 18
2844.45 27
2844.57 39
2844.69 54
2844.81 71
2844.94 91
2845.06 112
2845.18 133
2845.30 151
2845.43 166
2845.55 175
2845.67 179
2845.79 177
2845.91 172
2846.04 164
2846.16 155
2846.28 147
2846.40 139
2846.53 129
2846.65 118
2846.77 105
2846.89 92
2847.01 79
2847.14 68
2847.26 60
2847.38 55
2847.50 53
2847.63 52
2847.75 51
2847.87 49
2847.99 45
2848.12 40
2848.24 33
2848.36 26
2848.48 19
2848.60 12
2848.73 5
2848.85 0
2848.97 0
2849.09 0
2849.22 0
2849.34 0
2849.46 0
2849.58 0
2849.71 0
2849.83 16
2849.95 40
2850.07 63
2850.20 83
2850.32 97
2850.44 105
2850.56 105
2850.68 100
2850.81 91
2850.93 79
2851.05 66
2851.17 53
2851.30 40
2851.42 29
2851.54 21
2851.66 16
2851.79 14
2851.91 15
2852.03 18
2852.15 24
2852.28 32
2852.40 42
2852.52 54
2852.64 69
2852.76 85
2852.89 102
2853.01 116
2853.13 127
2853.25 131
2853.38 127
2853.50 116
2853.62 100
2853.74 82
2853.87 65
2853.99 54
2854.11 49
2854.23 51
2854.36 59
2854.48 69
2854.60 82
2854.72 94
2854.85 105
2854.97 116
2855.09 126
2855.21 134
2855.34 141
2855.46 146
2855.58 147
2855.70 145
2855.83 140
2855.95 133
2856.07 127
2856.19 122
2856.32 120
2856.44 119
2856.56 120
2856.68 122
2856.81 123
2856.93 122
2857.05 121
2857.17 119
2857.30 117
2857.42 114
2857.54 111
2857.66 107
2857.79 103
2857.91 99
2858.03 96
2858.15 95
2858.28 96
2858.40 101
2858.52 110
2858.64 120
2858.77 132
2858.89 142
2859.01 151
2859.13 158
2859.26 162
2859.38 163
2859.50 163
2859.62 163
2859.75 163
2859.87 164
2859.99 166
2860.11 167
2860.24 167
2860.36 164
2860.48 157
2860.60 146
2860.73 132
2860.85 117
2860.97 102
2861.09 91
2861.22 84
2861.34 81
2861.46 81
2861.58 82
2861.71 82
2861.83 78
2861.95 70
2862.07 59
2862.20 46
2862.32 33
2862.44 21
2862.57 14
2862.69 11
2862.81 14
2862.93 20
2863.06 30
2863.18 42
2863.30 55
2863.42 66
2863.55 74
2863.67 79
2863.79 80
2863.91 77
2864.04 70
2864.16 59
2864.28 47
2864.40 32
2864.53 18
2864.65 3
2864.77 0
2864.90 0
2865.02 0
2865.14 0
2865.26 0
2865.39 0
2865.51 0
2865.63 0
2865.75 4
2865.88 10
2866.00 17
2866.12 27
2866.24 41
2866.37 57
2866.49 74
2866.61 88
2866.74 99
2866.86 103
2866.98 102
2867.10 96
2867.23 89
2867.35 80
2867.47 73
2867.59 68
2867.72 63
2867.84 60
2867.96 56
2868.09 52
2868.21 47
2868.33 42
2868.45 37
2868.58 32
2868.70 28
2868.82 26
2868.94 26
2869.07 28
2869.19 33
2869.31 40
2869.44 50
2869.56 62
2869.68 73
2869.80 82
2869.93 89
2870.05 93
2870.17 94
2870.30 93
2870.42 90
2870.54 85
2870.66 80
2870.79 75
2870.91 69
2871.03 62
2871.15 57
2871.28 53
2871.40 52
2871.52 51
2871.65 52
2871.77 53
2871.89 53
2872.01 51
2872.14 47
2872.26 41
2872.38 36
2872.51 31
2872.63 29
2872.75 30
2872.87 35
2873.00 42
2873.12 51
2873.24 61
2873.37 70
2873.49 81
2873.61 92
2873.73 106
2873.86 121
2873.98 137
2874.10 155
2874.23 172
2874.35 188
2874.47 200
2874.59 208
2874.72 211
2874.84 210
2874.96 204
2875.09 196
2875.21 187
2875.33 177
2875.45 168
2875.58 159
2875.70 150
2875.82 141
2875.95 130
2876.07 118
2876.19 105
2876.31 90
2876.44 76
2876.56 64
2876.68 54
2876.81 45
2876.93 38
2877.05 31
2877.17 24
2877.30 16
2877.42 9
2877.54 3
2877.67 0
2877.79 0
2877.91 0
2878.04 0
2878.16 0
2878.28 0
2878.40 0
2878.53 0
2878.65 0
2878.77 3
2878.90 6
2879.02 10
2879.14 14
2879.26 18
2879.39 21
2879.51 23
2879.63 24
2879.76 26
2879.88 28
2880.00 34
2880.13 43
2880.25 54
2880.37 68
2880.49 80
2880.62 89
2880.74 92
2880.86 88
2880.99 79
2881.11 66
2881.23 51
2881.36 37
2881.48 26
2881.60 18
2881.72 16
2881.85 17
2881.97 22
2882.09 31
2882.22 43
2882.34 59
2882.46 76
2882.59 93
2882.71 107
2882.83 116
2882.96 120
2883.08 118
2883.20 113
2883.32 107
2883.45 102
2883.57 101
2883.69 104
2883.82 110
2883.94 116
2884.06 122
2884.19 127
2884.31 132
2884.43 137
2884.56 143
2884.68 153
2884.80 165
2884.92 178
2885.05 189
2885.17 197
2885.29 200
2885.42 198
2885.54 194
2885.66 188
2885.79 185
2885.91 185
2886.03 189
2886.16 197
2886.28 206
2886.40 214
2886.52 220
2886.65 223
2886.77 223
2886.89 222
2887.02 220
2887.14 220
2887.26 223
2887.39 230
2887.51 241
2887.63 256
2887.76 275
2887.88 294
2888.00 313
2888.13 328
2888.25 338
2888.37 342
2888.50 338
2888.62 327
2888.74 312
2888.86 294
2888.99 275
2889.11 257
2889.23 241
2889.36 227
2889.48 214
2889.60 202
2889.73 189
2889.85 175
2889.97 160
2890.10 144
2890.22 131
2890.34 122
2890.47 117
2890.59 117
2890.71 120
2890.84 123
2890.96 126
2891.08 127
2891.21 126
2891.33 126
2891.45 127
2891.58 131
2891.70 138
2891.82 148
2891.94 157
2892.07 166
2892.19 172
2892.31 177
2892.44 181
2892.56 186
2892.68 194
2892.81 205
2892.93 216
2893.05 225
2893.18 232
2893.30 234
2893.42 231
2893.55 224
2893.67 216
2893.79 209
2893.92 204
2894.04 203
2894.16 203
2894.29 204
2894.41 205
2894.53 205
2894.66 202
2894.78 196
2894.90 186
2895.03 174
2895.15 159
2895.27 141
2895.40 122
2895.52 105
2895.64 90
2895.77 81
2895.89 77
2896.01 78
2896.14 83
2896.26 89
2896.38 95
2896.51 100
2896.63 101
2896.75 101
2896.88 101
2897.00 102
2897.12 105
2897.25 110
2897.37 115
2897.49 118
2897.62 119
2897.74 116
2897.86 110
2897.99 103
2898.11 98
2898.23 97
2898.36 102
2898.48 112
2898.60 126
2898.73 140
2898.85 153
2898.97 163
2899.10 169
2899.22 172
2899.34 171
2899.47 169
2899.59 165
2899.71 162
2899.84 159
2899.96 155
2900.08 153
2900.21 150
2900.33 148
2900.45 145
2900.58 143
2900.70 141
2900.82 140
2900.95 142
2901.07 146
2901.20 154
2901.32 164
2901.44 177
2901.57 190
2901.69 203
2901.81 213
2901.94 221
2902.06 227
2902.18 231
2902.31 236
2902.43 243
2902.55 252
2902.68 264
2902.80 279
2902.92 296
2903.05 315
2903.17 332
2903.29 348
2903.42 361
2903.54 370
2903.66 372
2903.79 369
2903.91 359
2904.03 346
2904.16 330
2904.28 315
2904.41 302
2904.53 292
2904.65 284
2904.78 277
2904.90 269
2905.02 259
2905.15 245
2905.27 228
2905.39 209
2905.52 190
2905.64 172
2905.76 156
2905.89 141
2906.01 127
2906.13 114
2906.26 101
2906.38 91
2906.51 83
2906.63 78
2906.75 78
2906.88 81
2907.00 87
2907.12 93
2907.25 99
2907.37 105
2907.49 109
2907.62 113
2907.74 117
2907.86 121
2907.99 127
2908.11 133
2908.24 138
2908.36 140
2908.48 140
2908.61 136
2908.73 130
2908.85 120
2908.98 109
2909.10 98
2909.22 87
2909.35 78
2909.47 72
2909.59 69
2909.72 70
2909.84 74
2909.97 82
2910.09 93
2910.21 104
2910.34 114
2910.46 123
2910.58 130
2910.71 133
2910.83 131
2910.95 124
2911.08 114
2911.20 100
2911.33 84
2911.45 67
2911.57 52
2911.70 39
2911.82 31
2911.94 28
2912.07 31
2912.19 38
2912.32 49
2912.44 61
2912.56 72
2912.69 81
2912.81 86
2912.93 89
2913.06 90
2913.18 91
2913.30 93
2913.43 97
2913.55 103
2913.68 109
2913.80 115
2913.92 117
2914.05 117
2914.17 112
2914.29 104
2914.42 95
2914.54 84
2914.67 75
2914.79 66
2914.91 60
2915.04 55
2915.16 53
2915.28 52
2915.41 51
2915.53 48
2915.66 44
2915.78 37
2915.90 27
2916.03 14
2916.15 0
2916.27 0
2916.40 0
2916.52 0
2916.65 0
2916.77 0
2916.89 0
2917.02 0
2917.14 6
2917.26 23
2917.39 39
2917.51 51
2917.64 60
2917.76 65
2917.88 69
2918.01 72
2918.13 76
2918.25 81
2918.38 85
2918.50 90
2918.63 92
2918.75 92
2918.87 90
2919.00 87
2919.12 84
2919.25 86
2919.37 92
2919.49 104
2919.62 120
2919.74 138
2919.86 156
2919.99 171
2920.11 183
2920.24 189
2920.36 193
2920.48 194
2920.61 195
2920.73 196
2920.85 201
2920.98 209
2921.10 221
2921.23 237
2921.35 253
2921.47 268
2921.60 282
2921.72 291
2921.85 296
2921.97 297
2922.09 296
2922.22 292
2922.34 290
2922.47 288
2922.59 287
2922.71 287
2922.84 286
2922.96 284
2923.08 280
2923.21 271
2923.33 258
2923.46 242
2923.58 224
2923.70 205
2923.83 187
2923.95 172
2924.08 162
2924.20 155
2924.32 152
2924.45 152
2924.57 154
2924.70 158
2924.82 163
2924.94 171
2925.07 181
2925.19 194
2925.32 209
2925.44 225
2925.56 239
2925.69 251
2925.81 259
2925.94 262
2926.06 261
2926.18 256
2926.31 249
2926.43 241
2926.56 234
2926.68 228
2926.80 222
2926.93 218
2927.05 213
2927.17 207
2927.30 198
2927.42 187
2927.55 173
2927.67 159
2927.79 144
2927.92 131
2928.04 120
2928.17 113
2928.29 108
2928.42 106
2928.54 105
2928.66 105
2928.79 105
2928.91 104
2929.04 102
2929.16 99
2929.28 97
2929.41 97
2929.53 98
2929.66 102
2929.78 108
2929.90 113
2930.03 117
2930.15 115
2930.28 108
2930.40 94
2930.52 74
2930.65 51
2930.77 27
2930.90 6
2931.02 0
2931.14 0
2931.27 0
2931.39 0
2931.52 4
2931.64 24
2931.76 45
2931.89 66
2932.01 83
2932.14 94
2932.26 98
2932.38 94
2932.51 85
2932.63 71
2932.76 55
2932.88 40
2933.01 27
2933.13 18
2933.25 12
2933.38 8
2933.50 7
2933.63 7
2933.75 7
2933.87 5
2934.00 2
2934.12 0
2934.25 0
2934.37 0
2934.49 0
2934.62 0
2934.74 0
2934.87 2
2934.99 17
2935.12 33
2935.24 48
2935.36 59
2935.49 64
2935.61 64
2935.74 62
2935.86 58
2935.98 56
2936.11 56
2936.23 59
2936.36 65
2936.48 70
2936.61 77
2936.73 83
2936.85 91
2936.98 102
2937.10 116
2937.23 132
2937.35 150
2937.48 167
2937.60 181
2937.72 190
2937.85 195
2937.97 197
2938.10 196
2938.22 195
2938.34 194
2938.47 195
2938.59 197
2938.72 199
2938.84 201
2938.97 203
2939.09 203
2939.21 202
2939.34 199
2939.46 194
2939.59 188
2939.71 180
2939.84 172
2939.96 164
2940.08 156
2940.21 150
2940.33 144
2940.46 138
2940.58 132
2940.71 125
2940.83 118
2940.95 110
2941.08 103
2941.20 96
2941.33 89
2941.45 82
2941.58 74
2941.70 65
2941.82 54
2941.95 41
2942.07 28
2942.20 14
2942.32 2
2942.45 0
2942.57 0
2942.69 0
2942.82 0
2942.94 0
2943.07 0
2943.19 0
2943.32 0
2943.44 7
2943.56 16
2943.69 22
2943.81 26
2943.94 27
2944.06 25
2944.19 20
2944.31 15
2944.43 10
2944.56 6
2944.68 5
2944.81 5
2944.93 7
2945.06 9
2945.18 10
2945.31 10
2945.43 9
2945.55 7
2945.68 5
2945.80 4
2945.93 6
2946.05 10
2946.18 17
2946.30 27
2946.42 37
2946.55 47
2946.67 56
2946.80 64
2946.92 72
2947.05 81
2947.17 92
2947.30 107
2947.42 125
2947.54 146
2947.67 166
2947.79 186
2947.92 204
2948.04 218
2948.17 228
2948.29 233
2948.42 235
2948.54 232
2948.66 226
2948.79 217
2948.91 205
2949.04 193
2949.16 180
2949.29 169
2949.41 161
2949.54 155
2949.66 152
2949.78 153
2949.91 155
2950.03 159
2950.16 163
2950.28 167
2950.41 169
2950.53 169
2950.66 166
2950.78 162
2950.90 158
2951.03 154
2951.15 151
2951.28 150
2951.40 149
2951.53 149
2951.65 149
2951.78 148
2951.90 145
2952.03 142
2952.15 138
2952.27 133
2952.40 129
2952.52 124
2952.65 119
2952.77 115
2952.90 110
2953.02 106
2953.15 101
2953.27 97
2953.40 93
2953.52 89
2953.64 85
2953.77 81
2953.89 77
2954.02 75
2954.14 75
2954.27 79
2954.39 87
2954.52 99
2954.64 116
2954.77 136
2954.89 156
2955.01 174
2955.14 188
2955.26 195
2955.39 196
2955.51 192
2955.64 184
2955.76 176
2955.89 169
2956.01 165
2956.14 165
2956.26 168
2956.39 172
2956.51 175
2956.63 178
2956.76 179
2956.88 179
2957.01 179
2957.13 179
2957.26 181
2957.38 184
2957.51 186
2957.63 186
2957.76 184
2957.88 179
2958.01 171
2958.13 163
2958.25 153
2958.38 144
2958.50 133
2958.63 121
2958.75 107
2958.88 90
2959.00 72
2959.13 54
2959.25 37
2959.38 24
2959.50 15
2959.63 8
2959.75 4
2959.88 0
2960.00 0
2960.12 0
2960.25 0
2960.37 0
2960.50 0
2960.62 0
2960.75 0
2960.87 0
2961.00 15
2961.12 33
2961.25 54
2961.37 75
2961.50 94
2961.62 109
2961.75 119
2961.87 124
2962.00 123
2962.12 119
2962.24 113
2962.37 107
2962.49 102
2962.62 99
2962.74 100
2962.87 102
2962.99 107
2963.12 112
2963.24 118
2963.37 123
2963.49 128
2963.62 132
2963.74 134
2963.87 134
2963.99 132
2964.12 129
2964.24 126
2964.37 123
2964.49 121
2964.61 122
2964.74 126
2964.86 132
2964.99 139
2965.11 146
2965.24 152
2965.36 156
2965.49 159
2965.61 161
2965.74 164
2965.86 167
2965.99 173
2966.11 181
2966.24 189
2966.36 197
2966.49 203
2966.61 204
2966.74 200
2966.86 192
2966.99 182
2967.11 172
2967.24 166
2967.36 164
2967.49 168
2967.61 176
2967.74 188
2967.86 199
2967.98 208
2968.11 213
2968.23 213
2968.36 210
2968.48 203
2968.61 193
2968.73 182
2968.86 170
2968.98 158
2969.11 145
2969.23 133
2969.36 120
2969.48 109
2969.61 98
2969.73 88
2969.86 79
2969.98 72
2970.11 67
2970.23 65
2970.36 65
2970.48 68
2970.61 73
2970.73 80
2970.86 86
2970.98 90
2971.11 92
2971.23 92
2971.36 92
2971.48 91
2971.61 93
2971.73 99
2971.86 109
2971.98 122
2972.11 138
2972.23 154
2972.36 169
2972.48 181
2972.61 189
2972.73 194
2972.86 197
2972.98 198
2973.11 198
2973.23 199
2973.36 202
2973.48 207
2973.61 214
2973.73 222
2973.86 229
2973.98 233
2974.11 233
2974.23 229
2974.36 221
2974.48 211
2974.61 203
2974.73 198
2974.86 199
2974.98 204
2975.11 213
2975.23 224
2975.36 234
2975.48 241
2975.61 244
2975.73 244
2975.86 240
2975.98 234
2976.11 228
2976.23 221
2976.36 215
2976.48 209
2976.61 201
2976.73 193
2976.86 181
2976.98 166
2977.11 147
2977.23 126
2977.36 105
2977.48 84
2977.61 67
2977.73 54
2977.86 44
2977.98 36
2978.11 29
2978.23 21
2978.36 13
2978.48 5
2978.61 0
2978.73 0
2978.86 0
2978.98 0
2979.11 5
2979.23 13
2979.36 23
2979.48 32
2979.61 42
2979.73 52
2979.86 64
2979.98 78
2980.11 93
2980.23 107
2980.36 120
2980.48 128
2980.61 132
2980.73 130
2980.86 121
2980.98 108
2981.11 91
2981.23 73
2981.36 55
2981.48 40
2981.61 28
2981.73 22
2981.86 21
2981.98 26
2982.11 36
2982.24 52
2982.36 72
2982.49 94
2982.61 117
2982.74 137
2982.86 152
2982.99 161
2983.11 164
2983.24 160
2983.36 150
2983.49 137
2983.61 123
2983.74 110
2983.86 99
2983.99 90
2984.11 84
2984.24 80
2984.36 79
2984.49 80
2984.61 84
2984.74 91
2984.86 101
2984.99 114
2985.11 129
2985.24 144
2985.36 156
2985.49 164
2985.62 168
2985.74 166
2985.87 161
2985.99 153
2986.12 144
2986.24 136
2986.37 130
2986.49 126
2986.62 123
2986.74 121
2986.87 118
2986.99 116
2987.12 113
2987.24 109
2987.37 104
2987.49 99
2987.62 93
2987.74 87
2987.87 80
2987.99 72
2988.12 65
2988.25 57
2988.37 51
2988.50 46
2988.62 42
2988.75 39
2988.87 37
2989.00 35
2989.12 34
2989.25 34
2989.37 35
2989.50 38
2989.62 43
2989.75 51
2989.87 61
2990.00 73
2990.12 85
2990.25 95
2990.38 104
2990.50 109
2990.63 110
2990.75 107
2990.88 98
2991.00 85
2991.13 69
2991.25 49
2991.38 30
2991.50 11
2991.63 0
2991.75 0
2991.88 0
2992.00 0
2992.13 0
2992.26 0
2992.38 0
2992.51 0
2992.63 2
2992.76 4
2992.88 6
2993.01 11
2993.13 16
2993.26 23
2993.38 29
2993.51 34
2993.63 37
2993.76 37
2993.89 35
2994.01 33
2994.14 32
2994.26 34
2994.39 41
2994.51 53
2994.64 69
2994.76 88
2994.89 108
2995.01 127
2995.14 141
2995.27 148
2995.39 149
2995.52 142
2995.64 129
2995.77 114
2995.89 98
2996.02 85
2996.14 76
2996.27 71
2996.39 71
2996.52 74
2996.64 79
2996.77 85
2996.90 91
2997.02 97
2997.15 104
2997.27 110
2997.40 117
2997.52 125
2997.65 133
2997.77 141
2997.90 148
2998.03 153
2998.15 156
2998.28 156
2998.40 153
2998.53 147
2998.65 138
2998.78 128
2998.90 118
2999.03 109
2999.15 100
2999.28 93
2999.41 85
2999.53 78
2999.66 69
2999.78 60
2999.91 51
3000.03 43
3000.16 37
3000.28 33
3000.41 32
3000.54 33
3000.66 35
3000.79 38
3000.91 40
3001.04 44
3001.16 48
3001.29 55
3001.41 62
3001.54 70
3001.67 77
3001.79 82
3001.92 84
3002.04 83
3002.17 81
3002.29 80
3002.42 82
3002.54 88
3002.67 99
3002.80 114
3002.92 128
3003.05 139
3003.17 144
3003.30 142
3003.42 133
3003.55 117
3003.67 99
3003.80 80
3003.93 63
3004.05 51
3004.18 44
3004.30 41
3004.43 41
3004.55 44
3004.68 49
3004.81 52
3004.93 53
3005.06 51
3005.18 45
3005.31 36
3005.43 23
3005.56 8
3005.68 0
3005.81 0
3005.94 0
3006.06 0
3006.19 0
3006.31 0
3006.44 0
3006.56 1
3006.69 12
3006.82 20
3006.94 25
3007.07 26
3007.19 25
3007.32 23
3007.44 21
3007.57 21
3007.70 22
3007.82 24
3007.95 26
3008.07 28
3008.20 30
3008.32 31
3008.45 33
3008.57 36
3008.70 41
3008.83 46
3008.95 52
3009.08 57
3009.20 60
3009.33 61
3009.45 60
3009.58 56
3009.71 51
3009.83 46
3009.96 43
3010.08 43
3010.21 47
3010.34 55
3010.46 67
3010.59 82
3010.71 100
3010.84 120
3010.96 141
3011.09 163
3011.22 184
3011.34 203
3011.47 218
3011.59 229
3011.72 234
3011.84 231
3011.97 222
3012.10 206
3012.22 185
3012.35 162
3012.47 139
3012.60 118
3012.72 101
3012.85 88
3012.98 80
3013.10 74
3013.23 70
3013.35 66
3013.48 60
3013.61 52
3013.73 42
3013.86 30
3013.98 18
3014.11 9
3014.23 3
3014.36 2
3014.49 7
3014.61 15
3014.74 25
3014.86 34
3014.99 42
3015.12 47
3015.24 51
3015.37 54
3015.49 59
3015.62 66
3015.74 75
3015.87 84
3016.00 92
3016.12 97
3016.25 97
3016.37 91
3016.50 83
3016.63 74
3016.75 69
3016.88 69
3017.00 76
3017.13 92
3017.25 114
3017.38 140
3017.51 166
3017.63 189
3017.76 207
3017.88 217
3018.01 219
3018.14 216
3018.26 210
3018.39 204
3018.51 201
3018.64 201
3018.77 203
3018.89 208
3019.02 211
3019.14 214
3019.27 213
3019.40 211
3019.52 209
3019.65 207
3019.77 208
3019.90 211
3020.02 218
3020.15 226
3020.28 236
3020.40 246
3020.53 255
3020.65 262
3020.78 266
3020.91 270
3021.03 272
3021.16 273
3021.28 275
3021.41 278
3021.54 281
3021.66 286
3021.79 290
3021.91 293
3022.04 293
3022.17 290
3022.29 282
3022.42 270
3022.54 255
3022.67 239
3022.80 224
3022.92 212
3023.05 204
3023.17 201
3023.30 201
3023.43 203
3023.55 206
3023.68 208
3023.80 208
3023.93 207
3024.06 205
3024.18 202
3024.31 201
3024.43 201
3024.56 203
3024.69 208
3024.81 217
3024.94 228
3025.06 242
3025.19 257
3025.32 271
3025.44 281
3025.57 285
3025.69 282
3025.82 271
3025.95 256
3026.07 237
3026.20 217
3026.33 199
3026.45 183
3026.58 169
3026.70 156
3026.83 142
3026.96 127
3027.08 111
3027.21 95
3027.33 80
3027.46 68
3027.59 59
3027.71 53
3027.84 50
3027.96 47
3028.09 45
3028.22 42
3028.34 38
3028.47 33
3028.60 27
3028.72 21
3028.85 14
3028.97 7
3029.10 0
3029.23 0
3029.35 0
3029.48 0
3029.60 3
3029.73 14
3029.86 28
3029.98 42
3030.11 56
3030.23 69
3030.36 79
3030.49 88
3030.61 97
3030.74 109
3030.87 123
3030.99 139
3031.12 155
3031.24 170
3031.37 182
3031.50 188
3031.62 189
3031.75 186
3031.88 180
3032.00 173
3032.13 165
3032.25 158
3032.38 150
3032.51 141
3032.63 131
3032.76 120
3032.88 108
3033.01 96
3033.14 86
3033.26 78
3033.39 72
3033.52 69
3033.64 65
3033.77 61
3033.89 54
3034.02 43
3034.15 30
3034.27 14
3034.40 0
3034.53 0
3034.65 0
3034.78 0
3034.90 0
3035.03 0
3035.16 0
3035.28 0
3035.41 8
3035.54 17
3035.66 24
3035.79 27
3035.91 29
3036.04 30
3036.17 29
3036.29 28
3036.42 27
3036.55 26
3036.67 24
3036.80 21
3036.92 18
3037.05 16
3037.18 14
3037.30 15
3037.43 19
3037.56 26
3037.68 36
3037.81 49
3037.94 61
3038.06 73
3038.19 82
3038.31 87
3038.44 89
3038.57 89
3038.69 88
3038.82 88
3038.95 91
3039.07 95
3039.20 101
3039.32 106
3039.45 112
3039.58 115
3039.70 116
3039.83 115
3039.96 111
3040.08 104
3040.21 97
3040.34 88
3040.46 81
3040.59 76
3040.71 74
3040.84 77
3040.97 83
3041.09 91
3041.22 98
3041.35 104
3041.47 105
3041.60 102
3041.73 94
3041.85 84
3041.98 74
3042.11 66
3042.23 62
3042.36 63
3042.48 67
3042.61 73
3042.74 78
3042.86 80
3042.99 81
3043.12 79
3043.24 77
3043.37 75
3043.50 74
3043.62 74
3043.75 75
3043.88 76
3044.00 74
3044.13 71
3044.25 67
3044.38 62
3044.51 58
3044.63 54
3044.76 50
3044.89 45
3045.01 39
3045.14 33
3045.27 26
3045.39 21
3045.52 18
3045.65 17
3045.77 19
3045.90 23
3046.02 26
3046.15 30
3046.28 34
3046.40 38
3046.53 45
3046.66 54
3046.78 67
3046.91 84
3047.04 104
3047.16 126
3047.29 147
3047.42 166
3047.54 181
3047.67 191
3047.80 198
3047.92 200
3048.05 199
3048.18 197
3048.30 195
3048.43 194
3048.56 194
3048.68 194
3048.81 193
3048.93 191
3049.06 185
3049.19 176
3049.31 162
3049.44 145
3049.57 126
3049.69 104
3049.82 82
3049.95 59
3050.07 37
3050.20 17
3050.33 1
3050.45 0
3050.58 0
3050.71 0
3050.83 0
3050.96 6
3051.09 24
3051.21 43
3051.34 63
3051.47 81
3051.59 97
3051.72 109
3051.85 117
3051.97 122
3052.10 125
3052.23 127
3052.35 129
3052.48 133
3052.61 140
3052.73 149
3052.86 159
3052.99 168
3053.11 172
3053.24 171
3053.37 162
3053.49 148
3053.62 129
3053.75 109
3053.87 92
3054.00 80
3054.13 75
3054.25 77
3054.38 83
3054.51 92
3054.63 102
3054.76 110
3054.89 116
3055.01 121
3055.14 123
3055.27 123
3055.39 121
3055.52 116
3055.65 107
3055.77 94
3055.90 77
3056.03 58
3056.15 39
3056.28 21
3056.41 6
3056.53 0
3056.66 0
3056.79 0
3056.91 0
3057.04 0
3057.17 0
3057.29 0
3057.42 0
3057.55 1
3057.67 6
3057.80 11
3057.93 16
3058.05 21
3058.18 27
3058.31 32
3058.43 38
3058.56 43
3058.69 49
3058.81 54
3058.94 58
3059.07 61
3059.19 63
3059.32 66
3059.45 68
3059.57 72
3059.70 78
3059.83 87
3059.95 97
3060.08 107
3060.21 115
3060.33 121
3060.46 123
3060.59 121
3060.71 115
3060.84 107
3060.97 98
3061.10 90
3061.22 85
3061.35 82
3061.48 82
3061.60 85
3061.73 91
3061.86 97
3061.98 104
3062.11 110
3062.24 115
3062.36 118
3062.49 121
3062.62 123
3062.74 123
3062.87 123
3063.00 122
3063.12 120
3063.25 116
3063.38 111
3063.50 105
3063.63 98
3063.76 90
3063.89 82
3064.01 76
3064.14 70
3064.27 65
3064.39 62
3064.52 59
3064.65 55
3064.77 49
3064.90 43
3065.03 36
3065.15 29
3065.28 23
3065.41 21
3065.53 21
3065.66 25
3065.79 31
3065.92 37
3066.04 44
3066.17 50
3066.30 56
3066.42 63
3066.55 73
3066.68 86
3066.80 102
3066.93 119
3067.06 137
3067.18 152
3067.31 163
3067.44 170
3067.57 174
3067.69 176
3067.82 177
3067.95 178
3068.07 178
3068.20 179
3068.33 177
3068.45 172
3068.58 165
3068.71 154
3068.83 140
3068.96 125
3069.09 109
3069.22 94
3069.34 79
3069.47 66
3069.60 56
3069.72 49
3069.85 45
3069.98 45
3070.10 50
3070.23 59
3070.36 71
3070.49 87
3070.61 103
3070.74 117
3070.87 129
3070.99 137
3071.12 141
3071.25 142
3071.37 143
3071.50 143
3071.63 144
3071.76 145
3071.88 145
3072.01 141
3072.14 135
3072.26 127
3072.39 118
3072.52 111
3072.64 109
3072.77 112
3072.90 120
3073.03 130
3073.15 139
3073.28 146
3073.41 147
3073.53 143
3073.66 134
3073.79 123
3073.92 111
3074.04 101
3074.17 94
3074.30 91
3074.42 91
3074.55 96
3074.68 103
3074.80 113
3074.93 124
3075.06 135
3075.19 145
3075.31 152
3075.44 156
3075.57 156
3075.69 154
3075.82 150
3075.95 146
3076.08 145
3076.20 147
3076.33 153
3076.46 162
3076.58 174
3076.71 187
3076.84 199
3076.97 209
3077.09 216
3077.22 221
3077.35 222
3077.47 223
3077.60 221
3077.73 218
3077.86 214
3077.98 210
3078.11 206
3078.24 205
3078.36 206
3078.49 212
3078.62 222
3078.75 234
3078.87 247
3079.00 258
3079.13 265
3079.25 268
3079.38 267
3079.51 262
3079.64 257
3079.76 252
3079.89 251
3080.02 253
3080.14 258
3080.27 264
3080.40 272
3080.53 279
3080.65 285
3080.78 289
3080.91 292
3081.03 292
3081.16 291
3081.29 286
3081.42 280
3081.54 271
3081.67 261
3081.80 251
3081.93 241
3082.05 234
3082.18 230
3082.31 227
3082.43 226
3082.56 225
3082.69 222
3082.82 217
3082.94 208
3083.07 196
3083.20 183
3083.32 171
3083.45 159
3083.58 148
3083.71 139
3083.83 131
3083.96 124
3084.09 116
3084.22 107
3084.34 98
3084.47 89
3084.60 80
3084.72 71
3084.85 63
3084.98 56
3085.11 51
3085.23 47
3085.36 45
3085.49 46
3085.62 48
3085.74 53
3085.87 60
3086.00 69
3086.13 79
3086.25 90
3086.38 101
3086.51 110
3086.63 116
3086.76 117
3086.89 114
3087.02 106
3087.14 94
3087.27 81
3087.40 69
3087.53 60
3087.65 55
3087.78 54
3087.91 57
3088.04 63
3088.16 69
3088.29 75
3088.42 80
3088.54 83
3088.67 86
3088.80 87
3088.93 86
3089.05 84
3089.18 80
3089.31 74
3089.44 67
3089.56 60
3089.69 54
3089.82 50
3089.95 48
3090.07 49
3090.20 51
3090.33 54
3090.46 57
3090.58 59
3090.71 60
3090.84 59
3090.97 57
3091.09 54
3091.22 50
3091.35 45
3091.47 40
3091.60 36
3091.73 32
3091.86 29
3091.98 26
3092.11 23
3092.24 20
3092.37 16
3092.49 11
3092.62 6
3092.75 0
3092.88 0
3093.00 0
3093.13 0
3093.26 0
3093.39 0
3093.51 0
3093.64 0
3093.77 0
3093.90 4
3094.02 9
3094.15 13
3094.28 16
3094.41 18
3094.53 18
3094.66 18
3094.79 18
3094.92 18
3095.04 20
3095.17 24
3095.30 31
3095.43 40
3095.55 51
3095.68 63
3095.81 74
3095.94 83
3096.06 91
3096.19 96
3096.32 99
3096.45 99
3096.57 98
3096.70 96
3096.83 92
3096.96 87
3097.08 81
3097.21 76
3097.34 70
3097.47 66
3097.59 64
3097.72 65
3097.85 68
3097.98 74
3098.10 80
3098.23 87
3098.36 91
3098.49 93
3098.61 90
3098.74 84
3098.87 76
3099.00 65
3099.13 55
3099.25 45
3099.38 38
3099.51 34
3099.64 34
3099.76 37
3099.89 44
3100.02 54
3100.15 66
3100.27 79
3100.40 90
3100.53 99
3100.66 105
3100.78 107
3100.91 108
3101.04 107
3101.17 106
3101.29 106
3101.42 107
3101.55 109
3101.68 108
3101.80 105
3101.93 100
3102.06 92
3102.19 83
3102.32 74
3102.44 68
3102.57 64
3102.70 62
3102.83 62
3102.95 61
3103.08 58
3103.21 53
3103.34 46
3103.46 38
3103.59 29
3103.72 20
3103.85 11
3103.98 2
3104.10 0
3104.23 0
3104.36 0
3104.49 0
3104.61 0
3104.74 0
3104.87 6
3105.00 23
3105.12 43
3105.25 62
3105.38 78
3105.51 91
3105.64 98
3105.76 101
3105.89 100
3106.02 96
3106.15 89
3106.27 79
3106.40 67
3106.53 52
3106.66 36
3106.78 19
3106.91 3
3107.04 0
3107.17 0
3107.30 0
3107.42 0
3107.55 0
3107.68 0
3107.81 0
3107.93 2
3108.06 10
3108.19 16
3108.32 22
3108.45 26
3108.57 30
3108.70 33
3108.83 35
3108.96 37
3109.08 39
3109.21 40
3109.34 40
3109.47 39
3109.60 39
3109.72 39
3109.85 42
3109.98 47
3110.11 55
3110.23 65
3110.36 77
3110.49 88
3110.62 97
3110.75 101
3110.87 100
3111.00 93
3111.13 83
3111.26 70
3111.39 57
3111.51 47
3111.64 42
3111.77 41
3111.90 46
3112.02 55
3112.15 66
3112.28 78
3112.41 90
3112.54 100
3112.66 108
3112.79 116
3112.92 125
3113.05 137
3113.18 152
3113.30 169
3113.43 188
3113.56 207
3113.69 223
3113.81 236
3113.94 246
3114.07 254
3114.20 262
3114.33 274
3114.45 289
3114.58 309
3114.71 329
3114.84 349
3114.97 366
3115.09 376
3115.22 380
3115.35 378
3115.48 371
3115.61 363
3115.73 355
3115.86 349
3115.99 344
3116.12 341
3116.24 337
3116.37 331
3116.50 322
3116.63 312
3116.76 301
3116.88 292
3117.01 288
3117.14 287
3117.27 288
3117.40 289
3117.52 288
3117.65 282
3117.78 270
3117.91 252
3118.04 232
3118.16 211
3118.29 192
3118.42 176
3118.55 163
3118.68 155
3118.80 152
3118.93 152
3119.06 156
3119.19 163
3119.32 170
3119.44 178
3119.57 183
3119.70 184
3119.83 182
3119.96 176
3120.08 169
3120.21 162
3120.34 156
3120.47 152
3120.60 151
3120.72 151
3120.85 152
3120.98 150
3121.11 146
3121.24 138
3121.36 127
3121.49 112
3121.62 96
3121.75 79
3121.88 61
3122.00 43
3122.13 26
3122.26 9
3122.39 0
3122.52 0
3122.64 0
3122.77 0
3122.90 0
3123.03 0
3123.16 0
3123.29 0
3123.41 6
3123.54 25
3123.67 44
3123.80 62
3123.93 76
3124.05 88
3124.18 97
3124.31 105
3124.44 113
3124.57 120
3124.69 126
3124.82 131
3124.95 132
3125.08 129
3125.21 123
3125.33 114
3125.46 104
3125.59 94
3125.72 86
3125.85 81
3125.98 79
3126.10 81
3126.23 86
3126.36 92
3126.49 98
3126.62 103
3126.74 105
3126.87 103
3127.00 98
3127.13 90
3127.26 82
3127.39 74
3127.51 68
3127.64 64
3127.77 63
3127.90 65
3128.03 68
3128.15 72
3128.28 77
3128.41 81
3128.54 84
3128.67 85
3128.80 84
3128.92 80
3129.05 75
3129.18 70
3129.31 67
3129.44 65
3129.56 67
3129.69 72
3129.82 80
3129.95 87
3130.08 93
3130.21 96
3130.33 95
3130.46 90
3130.59 83
3130.72 75
3130.85 69
3130.97 66
3131.10 66
3131.23 68
3131.36 71
3131.49 74
3131.62 74
3131.74 71
3131.87 67
3132.00 63
3132.13 62
3132.26 64
3132.39 70
3132.51 82
3132.64 96
3132.77 113
3132.90 131
3133.03 148
3133.16 164
3133.28 179
3133.41 191
3133.54 200
3133.67 207
3133.80 210
3133.93 210
3134.05 208
3134.18 204
3134.31 199
3134.44 194
3134.57 189
3134.69 183
3134.82 176
3134.95 167
3135.08 156
3135.21 144
3135.34 130
3135.46 118
3135.59 108
3135.72 101
3135.85 98
3135.98 97
3136.11 99
3136.23 102
3136.36 104
3136.49 104
3136.62 102
3136.75 99
3136.88 94
3137.00 89
3137.13 83
3137.26 76
3137.39 68
3137.52 59
3137.65 49
3137.78 40
3137.90 32
3138.03 26
3138.16 23
3138.29 23
3138.42 26
3138.55 29
3138.67 30
3138.80 27
3138.93 21
3139.06 11
3139.19 0
3139.32 0
3139.44 0
3139.57 0
3139.70 0
3139.83 1
3139.96 15
3140.09 30
3140.21 42
3140.34 49
3140.47 50
3140.60 46
3140.73 40
3140.86 33
3140.99 28
3141.11 26
3141.24 28
3141.37 33
3141.50 40
3141.63 48
3141.76 54
3141.88 57
3142.01 58
3142.14 55
3142.27 51
3142.40 44
3142.53 37
3142.66 29
3142.78 22
3142.91 16
3143.04 10
3143.17 5
3143.30 2
3143.43 0
3143.55 0
3143.68 0
3143.81 1
3143.94 1
3144.07 0
3144.20 0
3144.33 0
3144.45 0
3144.58 0
3144.71 0
3144.84 1
3144.97 9
3145.10 22
3145.23 38
3145.35 56
3145.48 74
3145.61 89
3145.74 102
3145.87 109
3146.00 113
3146.13 114
3146.25 114
3146.38 116
3146.51 121
3146.64 129
3146.77 139
3146.90 149
3147.03 156
3147.15 160
3147.28 159
3147.41 153
3147.54 143
3147.67 133
3147.80 122
3147.93 114
3148.05 109
3148.18 106
3148.31 105
3148.44 107
3148.57 109
3148.70 112
3148.83 115
3148.95 117
3149.08 119
3149.21 122
3149.34 126
3149.47 131
3149.60 139
3149.73 149
3149.85 159
3149.98 170
3150.11 179
3150.24 185
3150.37 187
3150.50 187
3150.63 185
3150.75 183
3150.88 181
3151.01 182
3151.14 184
3151.27 190
3151.40 199
3151.53 209
3151.66 222
3151.78 234
3151.91 246
3152.04 256
3152.17 260
3152.30 259
3152.43 253
3152.56 242
3152.68 228
3152.81 212
3152.94 196
3153.07 180
3153.20 165
3153.33 150
3153.46 134
3153.59 116
3153.71 98
3153.84 81
3153.97 65
3154.10 54
3154.23 46
3154.36 43
3154.49 42
3154.62 43
3154.74 44
3154.87 43
3155.00 41
3155.13 40
3155.26 39
3155.39 42
3155.52 48
3155.65 59
3155.77 73
3155.90 89
3156.03 103
3156.16 114
3156.29 120
3156.42 120
3156.55 115
3156.68 104
3156.80 91
3156.93 78
3157.06 66
3157.19 56
3157.32 49
3157.45 44
3157.58 40
3157.71 35
3157.83 28
3157.96 21
3158.09 12
3158.22 4
3158.35 0
3158.48 0
3158.61 0
3158.74 0
3158.86 0
3158.99 0
3159.12 0
3159.25 0
3159.38 0
3159.51 0
3159.64 1
3159.77 6
3159.90 11
3160.02 17
3160.15 22
3160.28 26
3160.41 29
3160.54 31
3160.67 33
3160.80 36
3160.93 39
3161.05 43
3161.18 46
3161.31 47
3161.44 47
3161.57 45
3161.70 44
3161.83 42
3161.96 41
3162.09 41
3162.21 40
3162.34 40
3162.47 38
3162.60 35
3162.73 33
3162.86 33
3162.99 34
3163.12 38
3163.25 42
3163.37 44
3163.50 42
3163.63 35
3163.76 23
3163.89 8
3164.02 0
3164.15 0
3164.28 0
3164.41 0
3164.53 0
3164.66 0
3164.79 17
3164.92 34
3165.05 50
3165.18 63
3165.31 74
3165.44 84
3165.57 92
3165.70 100
3165.82 108
3165.95 114
3166.08 120
3166.21 125
3166.34 129
3166.47 132
3166.60 135
3166.73 138
3166.86 141
3166.98 143
3167.11 142
3167.24 137
3167.37 128
3167.50 114
3167.63 96
3167.76 78
3167.89 60
3168.02 46
3168.15 37
3168.27 33
3168.40 35
3168.53 39
3168.66 45
3168.79 53
3168.92 60
3169.05 69
3169.18 79
3169.31 90
3169.44 101
3169.56 111
3169.69 118
3169.82 121
3169.95 120
3170.08 115
3170.21 107
3170.34 98
3170.47 90
3170.60 82
3170.73 76
3170.86 70
3170.98 65
3171.11 59
3171.24 55
3171.37 53
3171.50 53
3171.63 57
3171.76 65
3171.89 76
3172.02 88
3172.15 102
3172.27 114
3172.40 124
3172.53 132
3172.66 137
3172.79 140
3172.92 141
3173.05 140
3173.18 137
3173.31 134
3173.44 129
3173.57 123
3173.69 118
3173.82 112
3173.95 109
3174.08 107
3174.21 107
3174.34 108
3174.47 110
3174.60 112
3174.73 113
3174.86 114
3174.99 114
3175.12 115
3175.24 117
3175.37 121
3175.50 126
3175.63 132
3175.76 139
3175.89 145
3176.02 151
3176.15 155
3176.28 158
3176.41 160
3176.54 160
3176.67 158
3176.79 155
3176.92 151
3177.05 145
3177.18 137
3177.31 129
3177.44 118
3177.57 107
3177.70 94
3177.83 80
3177.96 67
3178.09 55
3178.22 44
3178.34 35
3178.47 28
3178.60 23
3178.73 20
3178.86 18
3178.99 16
3179.12 16
3179.25 17
3179.38 18
3179.51 20
3179.64 21
3179.77 23
3179.90 25
3180.02 26
3180.15 28
3180.28 28
3180.41 29
3180.54 29
3180.67 27
3180.80 24
3180.93 20
3181.06 14
3181.19 6
3181.32 0
3181.45 0
3181.58 0
3181.70 0
3181.83 0
3181.96 0
3182.09 0
3182.22 0
3182.35 1
3182.48 10
3182.61 19
3182.74 28
3182.87 35
3183.00 40
3183.13 43
3183.26 43
3183.39 40
3183.51 35
3183.64 29
3183.77 21
3183.90 13
3184.03 6
3184.16 0
3184.29 0
3184.42 0
3184.55 0
3184.68 1
3184.81 9
3184.94 19
3185.07 32
3185.20 44
3185.33 57
3185.45 69
3185.58 79
3185.71 88
3185.84 94
3185.97 98
3186.10 99
3186.23 97
3186.36 94
3186.49 89
3186.62 84
3186.75 80
3186.88 78
3187.01 77
3187.14 78
3187.27 80
3187.40 84
3187.52 88
3187.65 93
3187.78 98
3187.91 103
3188.04 106
3188.17 106
3188.30 103
3188.43 96
3188.56 86
3188.69 74
3188.82 61
3188.95 50
3189.08 40
3189.21 33
3189.34 28
3189.47 26
3189.60 27
3189.72 30
3189.85 35
3189.98 43
3190.11 52
3190.24 62
3190.37 72
3190.50 80
3190.63 87
3190.76 90
3190.89 91
3191.02 89
3191.15 86
3191.28 81
3191.41 76
3191.54 71
3191.67 65
3191.80 60
3191.93 56
3192.06 54
3192.18 53
3192.31 56
3192.44 63
3192.57 73
3192.70 86
3192.83 99
3192.96 112
3193.09 121
3193.22 125
3193.35 123
3193.48 116
3193.61 103
3193.74 88
3193.87 72
3194.00 58
3194.13 48
3194.26 42
3194.39 41
3194.52 45
3194.65 53
3194.77 65
3194.90 79
3195.03 94
3195.16 110
3195.29 126
3195.42 142
3195.55 157
3195.68 170
3195.81 180
3195.94 186
3196.07 189
3196.20 187
3196.33 182
3196.46 173
3196.59 161
3196.72 147
3196.85 132
3196.98 117
3197.11 101
3197.24 88
3197.37 76
3197.50 65
3197.63 56
3197.76 46
3197.88 36
3198.01 24
3198.14 13
3198.27 1
3198.40 0
3198.53 0
3198.66 0
3198.79 0
3198.92 0
3199.05 0
3199.18 0
3199.31 2
3199.44 6
3199.57 9
3199.70 12
3199.83 15
3199.96 18
3200.09 21
3200.22 23
3200.35 24
3200.48 24
3200.61 22
3200.74 18
3200.87 14
3201.00 9
3201.13 6
3201.26 2
3201.38 0
3201.51 0
3201.64 0
3201.77 0
3201.90 0
3202.03 0
3202.16 0
3202.29 0
3202.42 0
3202.55 1
3202.68 7
3202.81 14
3202.94 23
3203.07 33
3203.20 42
3203.33 51
3203.46 59
3203.59 66
3203.72 71
3203.85 74
3203.98 75
3204.11 74
3204.24 72
3204.37 69
3204.50 65
3204.63 59
3204.76 54
3204.89 47
3205.02 38
3205.15 30
3205.28 21
3205.41 13
3205.54 8
3205.67 5
3205.80 5
3205.93 9
3206.05 15
3206.18 23
3206.31 32
3206.44 43
3206.57 54
3206.70 66
3206.83 78
3206.96 90
3207.09 99
3207.22 107
3207.35 112
3207.48 114
3207.61 116
3207.74 118
3207.87 122
3208.00 128
3208.13 136
3208.26 145
3208.39 153
3208.52 158
3208.65 161
3208.78 161
3208.91 160
3209.04 157
3209.17 153
3209.30 150
3209.43 145
3209.56 139
3209.69 130
3209.82 119
3209.95 107
3210.08 96
3210.21 86
3210.34 81
3210.47 83
3210.60 90
3210.73 103
3210.86 119
3210.99 139
3211.12 158
3211.25 175
3211.38 188
3211.51 195
3211.64 195
3211.77 189
3211.90 178
3212.03 165
3212.16 152
3212.29 142
3212.42 134
3212.55 129
3212.68 126
3212.81 123
3212.94 120
3213.07 116
3213.20 111
3213.33 107
3213.46 103
3213.59 99
3213.72 95
3213.85 89
3213.98 81
3214.11 70
3214.24 57
3214.37 43
3214.50 30
3214.63 20
3214.76 13
3214.89 12
3215.02 14
3215.15 18
3215.28 24
3215.41 28
3215.53 29
3215.66 26
3215.79 21
3215.92 12
3216.05 3
3216.18 0
3216.31 0
3216.44 0
3216.57 0
3216.70 0
3216.83 0
3216.96 0
3217.09 0
3217.22 10
3217.35 20
3217.48 29
3217.61 36
3217.74 42
3217.87 47
3218.00 52
3218.13 57
3218.26 64
3218.39 70
3218.52 75
3218.65 77
3218.78 75
3218.91 70
3219.04 61
3219.17 51
3219.30 41
3219.43 32
3219.57 26
3219.70 23
3219.83 21
3219.96 20
3220.09 18
3220.22 15
3220.35 12
3220.48 9
3220.61 8
3220.74 10
3220.87 16
3221.00 23
3221.13 32
3221.26 41
3221.39 48
3221.52 54
3221.65 60
3221.78 66
3221.91 75
3222.04 86
3222.17 99
3222.30 113
3222.43 126
3222.56 138
3222.69 147
3222.82 154
3222.95 158
3223.08 160
3223.21 160
3223.34 157
3223.47 151
3223.60 143
3223.73 134
3223.86 126
3223.99 120
3224.12 121
3224.25 128
3224.38 140
3224.51 156
3224.64 173
3224.77 188
3224.90 199
3225.03 206
3225.16 209
3225.29 210
3225.42 214
3225.55 223
3225.68 240
3225.81 265
3225.94 300
3226.07 342
3226.20 390
3226.33 439
3226.46 484
3226.59 524
3226.72 555
3226.85 579
3226.98 596
3227.11 612
3227.24 629
3227.37 651
3227.50 679
3227.63 710
3227.76 742
3227.89 770
3228.02 792
3228.15 805
3228.28 807
3228.41 800
3228.54 786
3228.67 768
3228.80 749
3228.93 733
3229.07 720
3229.20 712
3229.33 709
3229.46 706
3229.59 702
3229.72 694
3229.85 680
3229.98 660
3230.11 636
3230.24 608
3230.37 580
3230.50 553
3230.63 530
3230.76 509
3230.89 489
3231.02 471
3231.15 453
3231.28 436
3231.41 420
3231.54 406
3231.67 394
3231.80 385
3231.93 376
3232.06 367
3232.19 355
3232.32 339
3232.45 319
3232.58 297
3232.71 273
3232.84 251
3232.97 231
3233.10 215
3233.23 203
3233.36 193
3233.49 186
3233.62 179
3233.76 173
3233.89 167
3234.02 162
3234.15 159
3234.28 158
3234.41 159
3234.54 161
3234.67 162
3234.80 162
3234.93 160
3235.06 154
3235.19 147
3235.32 137
3235.45 128
3235.58 119
3235.71 114
3235.84 110
3235.97 109
3236.10 108
3236.23 106
3236.36 103
3236.49 98
3236.62 91
3236.75 84
3236.88 78
3237.01 74
3237.14 71
3237.28 71
3237.41 72
3237.54 74
3237.67 76
3237.80 77
3237.93 76
3238.06 73
3238.19 69
3238.32 64
3238.45 56
3238.58 47
3238.71 37
3238.84 25
3238.97 13
3239.10 1
3239.23 0
3239.36 0
3239.49 0
3239.62 0
3239.75 0
3239.88 0
3240.01 0
3240.14 0
3240.27 4
3240.41 12
3240.54 21
3240.67 33
3240.80 46
3240.93 60
3241.06 72
3241.19 82
3241.32 89
3241.45 92
3241.58 93
3241.71 90
3241.84 87
3241.97 83
3242.10 78
3242.23 72
3242.36 67
3242.49 62
3242.62 58
3242.75 56
3242.88 56
3243.02 57
3243.15 61
3243.28 66
3243.41 73
3243.54 79
3243.67 84
3243.80 87
3243.93 88
3244.06 85
3244.19 78
3244.32 70
3244.45 61
3244.58 52
3244.71 44
3244.84 40
3244.97 38
3245.10 40
3245.23 46
3245.36 54
3245.50 64
3245.63 74
3245.76 82
3245.89 87
3246.02 89
3246.15 85
3246.28 78
3246.41 68
3246.54 57
3246.67 46
3246.80 38
3246.93 33
3247.06 31
3247.19 31
3247.32 31
3247.45 31
3247.58 29
3247.72 26
3247.85 22
3247.98 18
3248.11 16
3248.24 15
3248.37 17
3248.50 20
3248.63 22
3248.76 23
3248.89 22
3249.02 18
3249.15 13
3249.28 8
3249.41 4
3249.54 2
3249.67 1
3249.81 1
3249.94 3
3250.07 5
3250.20 6
3250.33 8
3250.46 8
3250.59 8
3250.72 7
3250.85 6
3250.98 6
3251.11 6
3251.24 8
3251.37 12
3251.50 18
3251.63 26
3251.77 35
3251.90 44
3252.03 53
3252.16 60
3252.29 65
3252.42 65
3252.55 63
3252.68 56
3252.81 48
3252.94 38
3253.07 27
3253.20 17
3253.33 8
3253.46 0
3253.60 0
3253.73 0
3253.86 0
3253.99 0
3254.12 0
3254.25 0
3254.38 0
3254.51 0
3254.64 11
3254.77 23
3254.90 35
3255.03 46
3255.16 55
3255.30 63
3255.43 71
3255.56 80
3255.69 91
3255.82 102
3255.95 112
3256.08 122
3256.21 128
3256.34 130
3256.47 127
3256.60 118
3256.73 103
3256.86 84
3257.00 62
3257.13 38
3257.26 14
3257.39 0
3257.52 0
3257.65 0
3257.78 0
3257.91 0
3258.04 0
3258.17 0
3258.30 0
3258.43 7
3258.57 24
3258.70 38
3258.83 50
3258.96 57
3259.09 60
3259.22 59
3259.35 56
3259.48 51
3259.61 45
3259.74 41
3259.87 37
3260.00 35
3260.14 36
3260.27 38
3260.40 40
3260.53 42
3260.66 44
3260.79 46
3260.92 46
3261.05 48
3261.18 50
3261.31 54
3261.44 61
3261.57 68
3261.71 76
3261.84 83
3261.97 88
3262.10 92
3262.23 93
3262.36 93
3262.49 91
3262.62 89
3262.75 88
3262.88 86
3263.01 84
3263.15 83
3263.28 82
3263.41 81
3263.54 78
3263.67 74
3263.80 68
3263.93 59
3264.06 49
3264.19 38
3264.32 28
3264.46 21
3264.59 16
3264.72 15
3264.85 16
3264.98 18
3265.11 21
3265.24 23
3265.37 26
3265.50 30
3265.63 34
3265.76 41
3265.90 49
3266.03 58
3266.16 67
3266.29 75
3266.42 82
3266.55 86
3266.68 90
3266.81 92
3266.94 95
3267.07 99
3267.21 103
3267.34 108
3267.47 113
3267.60 118
3267.73 122
3267.86 125
3267.99 128
3268.12 132
3268.25 136
3268.38 142
3268.52 148
3268.65 152
3268.78 154
3268.91 152
3269.04 144
3269.17 132
3269.30 116
3269.43 99
3269.56 83
3269.69 70
3269.83 62
3269.96 58
3270.09 59
3270.22 62
3270.35 66
3270.48 68
3270.61 67
3270.74 64
3270.87 57
3271.01 50
3271.14 43
3271.27 39
3271.40 40
3271.53 46
3271.66 56
3271.79 69
3271.92 84
3272.05 98
3272.19 110
3272.32 120
3272.45 127
3272.58 133
3272.71 136
3272.84 136
3272.97 134
3273.10 128
3273.23 119
3273.37 110
3273.50 99
3273.63 89
3273.76 81
3273.89 74
3274.02 70
3274.15 66
3274.28 64
3274.41 64
3274.55 68
3274.68 77
3274.81 91
3274.94 111
3275.07 135
3275.20 163
3275.33 191
3275.46 216
3275.59 237
3275.73 252
3275.86 261
3275.99 263
3276.12 259
3276.25 252
3276.38 244
3276.51 236
3276.64 231
3276.78 230
3276.91 232
3277.04 235
3277.17 238
3277.30 240
3277.43 240
3277.56 238
3277.69 237
3277.83 237
3277.96 239
3278.09 244
3278.22 250
3278.35 256
3278.48 261
3278.61 263
3278.74 261
3278.88 255
3279.01 246
3279.14 234
3279.27 220
3279.40 206
3279.53 192
3279.66 180
3279.79 171
3279.93 167
3280.06 170
3280.19 179
3280.32 194
3280.45 214
3280.58 235
3280.71 256
3280.84 272
3280.98 283
3281.11 289
3281.24 289
3281.37 286
3281.50 281
3281.63 278
3281.76 276
3281.89 278
3282.03 281
3282.16 288
3282.29 296
3282.42 306
3282.55 317
3282.68 330
3282.81 344
3282.94 358
3283.08 373
3283.21 389
3283.34 406
3283.47 424
3283.60 444
3283.73 463
3283.86 482
3284.00 498
3284.13 509
3284.26 514
3284.39 515
3284.52 512
3284.65 507
3284.78 504
3284.91 502
3285.05 503
3285.18 506
3285.31 511
3285.44 514
3285.57 516
3285.70 517
3285.83 516
3285.97 513
3286.10 510
3286.23 507
3286.36 504
3286.49 500
3286.62 496
3286.75 490
3286.89 481
3287.02 469
3287.15 454
3287.28 435
3287.41 413
3287.54 390
3287.67 365
3287.81 340
3287.94 317
3288.07 295
3288.20 276
3288.33 262
3288.46 252
3288.59 247
3288.73 246
3288.86 247
3288.99 248
3289.12 248
3289.25 246
3289.38 241
3289.51 234
3289.65 225
3289.78 217
3289.91 211
3290.04 208
3290.17 208
3290.30 210
3290.43 213
3290.57 216
3290.70 215
3290.83 210
3290.96 201
3291.09 187
3291.22 170
3291.35 151
3291.49 132
3291.62 116
3291.75 103
3291.88 94
3292.01 88
3292.14 84
3292.27 81
3292.41 79
3292.54 76
3292.67 74
3292.80 72
3292.93 72
3293.06 75
3293.20 80
3293.33 87
3293.46 95
3293.59 103
3293.72 109
3293.85 110
3293.98 106
3294.12 97
3294.25 84
3294.38 67
3294.51 49
3294.64 32
3294.77 17
3294.91 7
3295.04 2
3295.17 0
3295.30 1
3295.43 4
3295.56 6
3295.69 7
3295.83 6
3295.96 3
3296.09 0
3296.22 0
3296.35 0
3296.48 0
3296.62 0
3296.75 0
3296.88 7
3297.01 18
3297.14 30
3297.27 40
3297.41 48
3297.54 53
3297.67 55
3297.80 54
3297.93 51
3298.06 48
3298.20 43
3298.33 38
3298.46 34
3298.59 29
3298.72 24
3298.85 21
3298.98 20
3299.12 21
3299.25 26
3299.38 32
3299.51 37
3299.64 41
3299.77 39
3299.91 33
3300.04 23
3300.17 10
3300.30 0
3300.43 0
3300.56 0
3300.70 0
3300.83 11
3300.96 28
3301.09 46
3301.22 63
3301.35 77
3301.49 87
3301.62 95
3301.75 101
3301.88 108
3302.01 115
3302.14 123
3302.28 131
3302.41 138
3302.54 140
3302.67 138
3302.80 132
3302.94 121
3303.07 109
3303.20 99
3303.33 93
3303.46 92
3303.59 96
3303.73 104
3303.86 114
3303.99 124
3304.12 133
3304.25 140
3304.38 146
3304.52 152
3304.65 158
3304.78 165
3304.91 172
3305.04 177
3305.17 179
3305.31 178
3305.44 175
3305.57 170
3305.70 165
3305.83 161
3305.97 160
3306.10 161
3306.23 165
3306.36 170
3306.49 178
3306.62 189
3306.76 200
3306.89 213
3307.02 226
3307.15 236
3307.28 241
3307.42 238
3307.55 226
3307.68 206
3307.81 183
3307.94 158
3308.07 137
3308.21 122
3308.34 114
3308.47 113
3308.60 116
3308.73 122
3308.87 127
3309.00 131
3309.13 133
3309.26 133
3309.39 131
3309.52 128
3309.66 123
3309.79 117
3309.92 110
3310.05 103
3310.18 98
3310.32 93
3310.45 90
3310.58 87
3310.71 83
3310.84 77
3310.97 70
3311.11 62
3311.24 54
3311.37 47
3311.50 44
3311.63 45
3311.77 51
3311.90 59
3312.03 68
3312.16 76
3312.29 82
3312.43 85
3312.56 84
3312.69 80
3312.82 74
3312.95 69
3313.09 65
3313.22 62
3313.35 61
3313.48 59
3313.61 55
3313.74 49
3313.88 40
3314.01 29
3314.14 16
3314.27 4
3314.40 0
3314.54 0
3314.67 0
3314.80 0
3314.93 9
3315.06 25
3315.20 43
3315.33 59
3315.46 72
3315.59 80
3315.72 81
3315.86 76
3315.99 68
3316.12 59
3316.25 50
3316.38 43
3316.52 38
3316.65 34
3316.78 30
3316.91 24
3317.04 18
3317.18 10
3317.31 3
3317.44 0
3317.57 0
3317.70 0
3317.84 0
3317.97 0
3318.10 0
3318.23 0
3318.36 0
3318.50 2
3318.63 3
3318.76 4
3318.89 6
3319.02 8
3319.16 10
3319.29 12
3319.42 13
3319.55 13
3319.68 12
3319.82 9
3319.95 5
3320.08 1
3320.21 0
3320.34 0
3320.48 0
3320.61 0
3320.74 0
3320.87 0
3321.01 0
3321.14 0
3321.27 5
3321.40 11
3321.53 17
3321.67 20
3321.80 20
3321.93 17
3322.06 13
3322.19 8
3322.33 4
3322.46 2
3322.59 1
3322.72 4
3322.85 7
3322.99 10
3323.12 14
3323.25 17
3323.38 20
3323.52 23
3323.65 27
3323.78 31
3323.91 35
3324.04 38
3324.18 40
3324.31 40
3324.44 38
3324.57 35
3324.70 32
3324.84 28
3324.97 25
3325.10 22
3325.23 19
3325.37 15
3325.50 9
3325.63 2
3325.76 0
3325.89 0
3326.03 0
3326.16 0
3326.29 0
3326.42 0
3326.55 0
3326.69 7
3326.82 23
3326.95 40
3327.08 54
3327.22 64
3327.35 70
3327.48 70
3327.61 66
3327.74 57
3327.88 47
3328.01 34
3328.14 22
3328.27 11
3328.41 2
3328.54 0
3328.67 0
3328.80 0
3328.93 0
3329.07 1
3329.20 7
3329.33 12
3329.46 17
3329.60 21
3329.73 25
3329.86 29
3329.99 34
3330.12 40
3330.26 49
3330.39 58
3330.52 67
3330.65 75
3330.79 79
3330.92 78
3331.05 73
3331.18 63
3331.32 51
3331.45 37
3331.58 26
3331.71 18
3331.84 14
3331.98 17
3332.11 25
3332.24 37
3332.37 54
3332.51 73
3332.64 93
3332.77 112
3332.90 130
3333.04 144
3333.17 154
3333.30 159
3333.43 157
3333.56 149
3333.70 135
3333.83 115
3333.96 92
3334.09 68
3334.23 47
3334.36 30
3334.49 20
3334.62 18
3334.76 21
3334.89 28
3335.02 37
3335.15 45
3335.28 50
3335.42 52
3335.55 52
3335.68 49
3335.81 47
3335.95 44
3336.08 44
3336.21 45
3336.34 48
3336.48 52
3336.61 57
3336.74 61
3336.87 64
3337.01 64
3337.14 60
3337.27 54
3337.40 46
3337.54 37
3337.67 28
3337.80 19
3337.93 12
3338.06 5
3338.20 0
3338.33 0
3338.46 0
3338.59 0
3338.73 0
3338.86 0
3338.99 10
3339.12 23
3339.26 38
3339.39 53
3339.52 66
3339.65 76
3339.79 84
3339.92 90
3340.05 93
3340.18 93
3340.32 91
3340.45 86
3340.58 79
3340.71 69
3340.85 57
3340.98 44
3341.11 32
3341.24 21
3341.38 12
3341.51 8
3341.64 7
3341.77 9
3341.91 15
3342.04 22
3342.17 30
3342.30 37
3342.44 43
3342.57 48
3342.70 50
3342.83 52
3342.97 53
3343.10 52
3343.23 51
3343.36 47
3343.50 43
3343.63 37
3343.76 31
3343.89 24
3344.03 17
3344.16 11
3344.29 6
3344.42 2
3344.56 0
3344.69 0
3344.82 0
3344.95 0
3345.09 0
3345.22 0
3345.35 0
3345.48 0
3345.62 0
3345.75 9
3345.88 19
3346.01 28
3346.15 36
3346.28 39
3346.41 38
3346.55 31
3346.68 21
3346.81 8
3346.94 0
3347.08 0
3347.21 0
3347.34 0
3347.47 0
3347.61 0
3347.74 0
3347.87 0
3348.00 0
3348.14 9
3348.27 21
3348.40 33
3348.53 46
3348.67 55
3348.80 59
3348.93 57
3349.06 49
3349.20 35
3349.33 20
3349.46 5
3349.60 0
3349.73 0
3349.86 0
3349.99 0
3350.13 0
3350.26 3
3350.39 7
3350.52 9
3350.66 9
3350.79 7
3350.92 5
3351.05 3
3351.19 0
3351.32 0
3351.45 0
3351.59 0
3351.72 0
3351.85 0
3351.98 6
3352.12 15
3352.25 27
3352.38 40
3352.51 54
3352.65 68
3352.78 81
3352.91 91
3353.04 99
3353.18 103
3353.31 104
3353.44 101
3353.58 95
3353.71 88
3353.84 79
3353.97 70
3354.11 64
3354.24 59
3354.37 57
3354.50 58
3354.64 61
3354.77 66
3354.90 72
3355.04 80
3355.17 90
3355.30 101
3355.43 114
3355.57 127
3355.70 140
3355.83 151
3355.97 157
3356.10 158
3356.23 154
3356.36 144
3356.50 131
3356.63 117
3356.76 102
3356.89 89
3357.03 79
3357.16 72
3357.29 67
3357.43 63
3357.56 58
3357.69 52
3357.82 44
3357.96 35
3358.09 27
3358.22 21
3358.36 19
3358.49 19
3358.62 21
3358.75 25
3358.89 28
3359.02 30
3359.15 32
3359.29 34
3359.42 37
3359.55 42
3359.68 49
3359.82 60
3359.95 72
3360.08 87
3360.22 103
3360.35 118
3360.48 133
3360.61 144
3360.75 150
3360.88 152
3361.01 148
3361.15 141
3361.28 132
3361.41 123
3361.54 114
3361.68 107
3361.81 100
3361.94 91
3362.08 79
3362.21 64
3362.34 44
3362.47 23
3362.61 3
3362.74 0
3362.87 0
3363.01 0
3363.14 0
3363.27 0
3363.40 0
3363.54 11
3363.67 30
3363.80 50
3363.94 71
3364.07 91
3364.20 110
3364.34 125
3364.47 135
3364.60 139
3364.73 137
3364.87 129
3365.00 115
3365.13 100
3365.27 83
3365.40 69
3365.53 57
3365.66 48
3365.80 42
3365.93 39
3366.06 38
3366.20 38
3366.33 39
3366.46 41
3366.60 43
3366.73 47
3366.86 54
3366.99 63
3367.13 75
3367.26 88
3367.39 101
3367.53 113
3367.66 121
3367.79 126
3367.93 125
3368.06 120
3368.19 110
3368.32 98
3368.46 83
3368.59 67
3368.72 51
3368.86 36
3368.99 23
3369.12 12
3369.26 4
3369.39 0
3369.52 0
3369.65 0
3369.79 0
3369.92 0
3370.05 0
3370.19 0
3370.32 0
3370.45 0
3370.59 3
3370.72 8
3370.85 11
3370.99 12
3371.12 9
3371.25 5
3371.38 1
3371.52 0
3371.65 0
3371.78 0
3371.92 4
3372.05 10
3372.18 16
3372.32 23
3372.45 29
3372.58 34
3372.72 37
3372.85 40
3372.98 43
3373.11 45
3373.25 47
3373.38 51
3373.51 57
3373.65 64
3373.78 71
3373.91 79
3374.05 87
3374.18 95
3374.31 103
3374.45 113
3374.58 125
3374.71 138
3374.85 153
3374.98 168
3375.11 182
3375.24 194
3375.38 203
3375.51 209
3375.64 212
3375.78 213
3375.91 213
3376.04 211
3376.18 208
3376.31 205
3376.44 199
3376.58 193
3376.71 184
3376.84 175
3376.98 167
3377.11 160
3377.24 155
3377.38 152
3377.51 151
3377.64 152
3377.78 153
3377.91 155
3378.04 156
3378.17 154
3378.31 150
3378.44 143
3378.57 132
3378.71 118
3378.84 102
3378.97 87
3379.11 72
3379.24 59
3379.37 50
3379.51 46
3379.64 48
3379.77 55
3379.91 68
3380.04 86
3380.17 108
3380.31 129
3380.44 148
3380.57 162
3380.71 169
3380.84 169
3380.97 164
3381.11 157
3381.24 151
3381.37 149
3381.51 150
3381.64 154
3381.77 159
3381.91 162
3382.04 162
3382.17 156
3382.31 144
3382.44 129
3382.57 111
3382.71 94
3382.84 79
3382.97 68
3383.11 62
3383.24 61
3383.37 63
3383.51 70
3383.64 80
3383.77 91
3383.91 104
3384.04 116
3384.17 127
3384.31 136
3384.44 143
3384.57 146
3384.71 145
3384.84 143
3384.97 141
3385.11 139
3385.24 139
3385.37 141
3385.51 147
3385.64 155
3385.77 164
3385.91 173
3386.04 181
3386.17 186
3386.31 190
3386.44 193
3386.57 196
3386.71 201
3386.84 205
3386.97 211
3387.11 215
3387.24 216
3387.37 214
3387.51 208
3387.64 199
3387.77 189
3387.91 178
3388.04 170
3388.17 165
3388.31 163
3388.44 164
3388.57 166
3388.71 167
3388.84 168
3388.97 167
3389.11 165
3389.24 163
3389.37 161
3389.51 162
3389.64 164
3389.77 168
3389.91 174
3390.04 181
3390.17 187
3390.31 193
3390.44 197
3390.57 199
3390.71 198
3390.84 193
3390.98 187
3391.11 180
3391.24 174
3391.38 170
3391.51 170
3391.64 171
3391.78 174
3391.91 174
3392.04 171
3392.18 162
3392.31 150
3392.44 135
3392.58 120
3392.71 109
3392.84 104
3392.98 104
3393.11 109
3393.24 117
3393.38 125
3393.51 131
3393.64 136
3393.78 139
3393.91 141
3394.05 144
3394.18 147
3394.31 151
3394.45 154
3394.58 157
3394.71 158
3394.85 159
3394.98 160
3395.11 159
3395.25 157
3395.38 155
3395.51 151
3395.65 147
3395.78 142
3395.91 139
3396.05 138
3396.18 139
3396.32 142
3396.45 147
3396.58 154
3396.72 161
3396.85 167
3396.98 172
3397.12 176
3397.25 179
3397.38 180
3397.52 180
3397.65 179
3397.79 178
3397.92 176
3398.05 174
3398.19 171
3398.32 168
3398.45 163
3398.59 158
3398.72 154
3398.85 153
3398.99 155
3399.12 160
3399.25 168
3399.39 178
3399.52 187
3399.66 192
3399.79 193
3399.92 189
3400.06 181
3400.19 172
3400.32 164
3400.46 159
3400.59 159
3400.72 165
3400.86 175
3400.99 188
3401.13 203
3401.26 219
3401.39 237
3401.53 256
3401.66 279
3401.79 305
3401.93 336
3402.06 369
3402.20 403
3402.33 438
3402.46 472
3402.60 507
3402.73 543
3402.86 582
3403.00 626
3403.13 673
3403.26 723
3403.40 774
3403.53 824
3403.67 871
3403.80 915
3403.93 956
3404.07 994
3404.20 1029
3404.33 1058
3404.47 1081
3404.60 1097
3404.74 1105
3404.87 1108
3405.00 1106
3405.14 1104
3405.27 1102
3405.40 1102
3405.54 1103
3405.67 1103
3405.81 1100
3405.94 1091
3406.07 1077
3406.21 1057
3406.34 1033
3406.47 1009
3406.61 985
3406.74 964
3406.88 948
3407.01 935
3407.14 925
3407.28 916
3407.41 906
3407.54 895
3407.68 882
3407.81 864
3407.95 843
3408.08 818
3408.21 791
3408.35 763
3408.48 735
3408.62 710
3408.75 688
3408.88 670
3409.02 657
3409.15 648
3409.28 642
3409.42 638
3409.55 636
3409.69 637
3409.82 640
3409.95 646
3410.09 655
3410.22 663
3410.35 668
3410.49 668
3410.62 658
3410.76 637
3410.89 606
3411.02 568
3411.16 525
3411.29 482
3411.43 442
3411.56 406
3411.69 374
3411.83 347
3411.96 323
3412.10 301
3412.23 282
3412.36 266
3412.50 254
3412.63 246
3412.76 242
3412.90 242
3413.03 244
3413.17 246
3413.30 245
3413.43 242
3413.57 235
3413.70 226
3413.84 216
3413.97 205
3414.10 197
3414.24 190
3414.37 184
3414.51 179
3414.64 174
3414.77 167
3414.91 159
3415.04 150
3415.17 142
3415.31 135
3415.44 132
3415.58 132
3415.71 135
3415.84 142
3415.98 151
3416.11 161
3416.25 169
3416.38 177
3416.51 182
3416.65 185
3416.78 186
3416.92 185
3417.05 183
3417.18 182
3417.32 182
3417.45 182
3417.59 184
3417.72 185
3417.85 185
3417.99 184
3418.12 180
3418.26 174
3418.39 167
3418.52 159
3418.66 152
3418.79 147
3418.93 145
3419.06 144
3419.19 143
3419.33 142
3419.46 140
3419.60 136
3419.73 133
3419.86 129
3420.00 126
3420.13 124
3420.27 122
3420.40 119
3420.53 115
3420.67 109
3420.80 101
3420.94 91
3421.07 79
3421.20 67
3421.34 54
3421.47 41
3421.61 30
3421.74 20
3421.88 12
3422.01 7
3422.14 6
3422.28 11
3422.41 22
3422.55 40
3422.68 64
3422.81 92
3422.95 121
3423.08 147
3423.22 169
3423.35 185
3423.48 193
3423.62 196
3423.75 194
3423.89 189
3424.02 183
3424.15 175
3424.29 167
3424.42 158
3424.56 149
3424.69 139
3424.83 129
3424.96 117
3425.09 105
3425.23 91
3425.36 75
3425.50 57
3425.63 37
3425.76 17
3425.90 0
3426.03 0
3426.17 0
3426.30 0
3426.44 0
3426.57 0
3426.70 0
3426.84 0
3426.97 3
3427.11 12
3427.24 19
3427.37 26
3427.51 32
3427.64 37
3427.78 44
3427.91 51
3428.05 59
3428.18 67
3428.31 73
3428.45 77
3428.58 78
3428.72 76
3428.85 74
3428.98 71
3429.12 69
3429.25 69
3429.39 71
3429.52 74
3429.66 77
3429.79 80
3429.92 81
3430.06 83
3430.19 84
3430.33 86
3430.46 90
3430.60 94
3430.73 100
3430.86 105
3431.00 110
3431.13 114
3431.27 117
3431.40 119
3431.54 121
3431.67 124
3431.80 128
3431.94 135
3432.07 145
3432.21 158
3432.34 173
3432.47 189
3432.61 205
3432.74 219
3432.88 231
3433.01 239
3433.15 245
3433.28 248
3433.41 251
3433.55 254
3433.68 258
3433.82 264
3433.95 272
3434.09 281
3434.22 291
3434.36 301
3434.49 311
3434.62 321
3434.76 331
3434.89 341
3435.03 350
3435.16 356
3435.30 360
3435.43 358
3435.56 352
3435.70 341
3435.83 328
3435.97 312
3436.10 298
3436.24 287
3436.37 279
3436.50 276
3436.64 276
3436.77 277
3436.91 279
3437.04 279
3437.18 277
3437.31 272
3437.45 266
3437.58 258
3437.71 249
3437.85 241
3437.98 234
3438.12 228
3438.25 226
3438.39 227
3438.52 233
3438.65 242
3438.79 253
3438.92 265
3439.06 275
3439.19 281
3439.33 282
3439.46 277
3439.60 268
3439.73 255
3439.86 241
3440.00 225
3440.13 211
3440.27 199
3440.40 189
3440.54 181
3440.67 174
3440.81 169
3440.94 165
3441.07 161
3441.21 158
3441.34 154
3441.48 152
3441.61 151
3441.75 152
3441.88 155
3442.02 157
3442.15 157
3442.28 156
3442.42 151
3442.55 144
3442.69 137
3442.82 131
3442.96 128
3443.09 129
3443.23 132
3443.36 137
3443.49 140
3443.63 140
3443.76 138
3443.90 133
3444.03 126
3444.17 118
3444.30 111
3444.44 103
3444.57 95
3444.71 87
3444.84 76
3444.97 65
3445.11 55
3445.24 47
3445.38 41
3445.51 39
3445.65 41
3445.78 44
3445.92 46
3446.05 48
3446.19 47
3446.32 46
3446.45 43
3446.59 43
3446.72 45
3446.86 50
3446.99 59
3447.13 70
3447.26 81
3447.40 89
3447.53 96
3447.67 100
3447.80 103
3447.93 107
3448.07 112
3448.20 119
3448.34 129
3448.47 138
3448.61 146
3448.74 149
3448.88 148
3449.01 142
3449.15 133
3449.28 121
3449.41 109
3449.55 98
3449.68 87
3449.82 76
3449.95 64
3450.09 49
3450.22 31
3450.36 11
3450.49 0
3450.63 0
3450.76 0
3450.90 0
3451.03 0
3451.17 0
3451.30 0
3451.43 0
3451.57 14
3451.70 32
3451.84 46
3451.97 55
3452.11 61
3452.24 62
3452.38 62
3452.51 61
3452.65 61
3452.78 63
3452.92 66
3453.05 71
3453.18 76
3453.32 79
3453.45 82
3453.59 85
3453.72 88
3453.86 96
3453.99 108
3454.13 127
3454.26 150
3454.40 177
3454.53 204
3454.67 228
3454.80 247
3454.94 258
3455.07 263
3455.21 262
3455.34 258
3455.47 253
3455.61 247
3455.74 241
3455.88 235
3456.01 229
3456.15 223
3456.28 216
3456.42 209
3456.55 204
3456.69 201
3456.82 201
3456.96 205
3457.09 211
3457.23 219
3457.36 227
3457.50 232
3457.63 233
3457.77 231
3457.90 225
3458.04 218
3458.17 210
3458.30 202
3458.44 195
3458.57 188
3458.71 181
3458.84 173
3458.98 163
3459.11 153
3459.25 143
3459.38 134
3459.52 128
3459.65 122
3459.79 119
3459.92 116
3460.06 114
3460.19 112
3460.33 111
3460.46 113
3460.60 117
3460.73 124
3460.87 135
3461.00 148
3461.14 160
3461.27 171
3461.41 177
3461.54 178
3461.68 174
3461.81 165
3461.94 154
3462.08 143
3462.21 132
3462.35 124
3462.48 118
3462.62 114
3462.75 111
3462.89 109
3463.02 107
3463.16 105
3463.29 103
3463.43 101
3463.56 99
3463.70 97
3463.83 94
3463.97 90
3464.10 87
3464.24 85
3464.37 86
3464.51 89
3464.64 93
3464.78 98
3464.91 102
3465.05 103
3465.18 102
3465.32 96
3465.45 88
3465.59 78
3465.72 68
3465.86 60
3465.99 52
3466.13 47
3466.26 43
3466.40 41
3466.53 40
3466.67 40
3466.80 41
3466.94 44
3467.07 49
3467.21 55
3467.34 62
3467.48 72
3467.61 83
3467.75 96
3467.88 109
3468.02 121
3468.15 132
3468.29 140
3468.42 144
3468.56 143
3468.69 137
3468.83 128
3468.96 117
3469.10 106
3469.23 97
3469.37 91
3469.50 89
3469.64 92
3469.77 98
3469.91 105
3470.04 109
3470.18 110
3470.31 104
3470.45 91
3470.58 72
3470.72 48
3470.85 23
3470.99 1
3471.12 0
3471.26 0
3471.39 0
3471.53 0
3471.66 0
3471.80 0
3471.93 0
3472.07 0
3472.20 7
3472.34 20
3472.47 33
3472.61 48
3472.74 61
3472.88 71
3473.01 79
3473.15 82
3473.28 82
3473.42 79
3473.55 73
3473.69 66
3473.82 60
3473.96 54
3474.09 50
3474.23 47
3474.36 46
3474.50 45
3474.63 46
3474.77 46
3474.90 47
3475.04 47
3475.17 48
3475.31 48
3475.44 49
3475.58 52
3475.71 54
3475.85 58
3475.98 61
3476.12 62
3476.25 62
3476.39 59
3476.52 53
3476.66 44
3476.79 35
3476.93 25
3477.07 16
3477.20 9
3477.34 5
3477.47 3
3477.61 5
3477.74 10
3477.88 18
3478.01 27
3478.15 37
3478.28 46
3478.42 52
3478.55 53
3478.69 49
3478.82 41
3478.96 30
3479.09 20
3479.23 11
3479.36 5
3479.50 4
3479.63 7
3479.77 14
3479.90 22
3480.04 31
3480.17 40
3480.31 47
3480.44 52
3480.58 54
3480.72 53
3480.85 49
3480.99 44
3481.12 37
3481.26 31
3481.39 26
3481.53 23
3481.66 20
3481.80 19
3481.93 17
3482.07 15
3482.20 12
3482.34 7
3482.47 2
3482.61 0
3482.74 0
3482.88 0
3483.01 0
3483.15 0
3483.28 0
3483.42 0
3483.56 0
3483.69 2
3483.83 9
3483.96 17
3484.10 27
3484.23 37
3484.37 49
3484.50 60
3484.64 70
3484.77 78
3484.91 83
3485.04 86
3485.18 87
3485.31 88
3485.45 88
3485.58 89
3485.72 90
3485.86 91
3485.99 91
3486.13 89
3486.26 87
3486.40 84
3486.53 80
3486.67 78
3486.80 75
3486.94 73
3487.07 71
3487.21 68
3487.34 64
3487.48 59
3487.61 54
3487.75 51
3487.89 48
3488.02 47
3488.16 48
3488.29 50
3488.43 54
3488.56 58
3488.70 63
3488.83 68
3488.97 73
3489.10 77
3489.24 81
3489.37 84
3489.51 88
3489.65 94
3489.78 101
3489.92 110
3490.05 121
3490.19 132
3490.32 142
3490.46 149
3490.59 154
3490.73 156
3490.86 156
3491.00 154
3491.13 152
3491.27 149
3491.41 145
3491.54 140
3491.68 135
3491.81 129
3491.95 123
3492.08 119
3492.22 116
3492.35 113
3492.49 111
3492.62 108
3492.76 103
3492.90 96
3493.03 88
3493.17 79
3493.30 72
3493.44 66
3493.57 61
3493.71 57
3493.84 52
3493.98 47
3494.11 43
3494.25 40
3494.39 39
3494.52 40
3494.66 44
3494.79 50
3494.93 57
3495.06 64
3495.20 70
3495.33 77
3495.47 83
3495.61 89
3495.74 95
3495.88 100
3496.01 104
3496.15 108
3496.28 112
3496.42 117
3496.55 123
3496.69 130
3496.82 137
3496.96 143
3497.10 146
3497.23 145
3497.37 141
3497.50 135
3497.64 130
3497.77 126
3497.91 123
3498.04 120
3498.18 116
3498.32 108
3498.45 95
3498.59 78
3498.72 59
3498.86 41
3498.99 26
3499.13 15
3499.26 9
3499.40 6
3499.54 3
3499.67 0
3499.81 0
3499.94 0
3500.08 0
3500.21 0
3500.35 0
3500.49 0
3500.62 0
3500.76 19
3500.89 46
3501.03 74
3501.16 99
3501.30 119
3501.43 134
3501.57 140
3501.71 141
3501.84 135
3501.98 126
3502.11 114
3502.25 102
3502.38 88
3502.52 75
3502.66 62
3502.79 51
3502.93 42
3503.06 35
3503.20 32
3503.33 32
3503.47 36
3503.60 43
3503.74 50
3503.88 58
3504.01 63
3504.15 67
3504.28 67
3504.42 66
3504.55 66
3504.69 67
3504.83 73
3504.96 83
3505.10 98
3505.23 114
3505.37 129
3505.50 141
3505.64 149
3505.78 150
3505.91 147
3506.05 141
3506.18 133
3506.32 126
3506.45 120
3506.59 115
3506.73 110
3506.86 105
3507.00 102
3507.13 100
3507.27 101
3507.40 106
3507.54 116
3507.68 130
3507.81 147
3507.95 166
3508.08 185
3508.22 203
3508.35 218
3508.49 230
3508.63 239
3508.76 243
3508.90 243
3509.03 238
3509.17 229
3509.31 215
3509.44 198
3509.58 180
3509.71 164
3509.85 152
3509.98 146
3510.12 146
3510.26 151
3510.39 159
3510.53 167
3510.66 172
3510.80 172
3510.93 165
3511.07 152
3511.21 135
3511.34 117
3511.48 101
3511.61 89
3511.75 82
3511.89 80
3512.02 82
3512.16 85
3512.29 89
3512.43 93
3512.56 98
3512.70 103
3512.84 111
3512.97 122
3513.11 135
3513.24 149
3513.38 164
3513.52 178
3513.65 190
3513.79 200
3513.92 207
3514.06 212
3514.19 214
3514.33 215
3514.47 215
3514.60 215
3514.74 216
3514.87 218
3515.01 220
3515.15 224
3515.28 229
3515.42 233
3515.55 236
3515.69 238
3515.83 238
3515.96 236
3516.10 232
3516.23 227
3516.37 221
3516.50 214
3516.64 209
3516.78 206
3516.91 204
3517.05 206
3517.18 209
3517.32 215
3517.46 221
3517.59 228
3517.73 233
3517.86 236
3518.00 238
3518.14 237
3518.27 233
3518.41 226
3518.54 215
3518.68 200
3518.82 184
3518.95 167
3519.09 151
3519.22 139
3519.36 132
3519.50 130
3519.63 133
3519.77 140
3519.90 149
3520.04 157
3520.18 163
3520.31 165
3520.45 163
3520.58 157
3520.72 147
3520.86 135
3520.99 123
3521.13 111
3521.26 102
3521.40 95
3521.54 93
3521.67 94
3521.81 99
3521.94 104
3522.08 110
3522.22 113
3522.35 115
3522.49 115
3522.62 113
3522.76 109
3522.90 105
3523.03 100
3523.17 93
3523.30 84
3523.44 73
3523.58 60
3523.71 47
3523.85 35
3523.98 25
3524.12 20
3524.26 19
3524.39 23
3524.53 31
3524.66 43
3524.80 57
3524.94 70
3525.07 83
3525.21 92
3525.34 99
3525.48 101
3525.62 100
3525.75 97
3525.89 93
3526.03 89
3526.16 86
3526.30 84
3526.43 84
3526.57 85
3526.71 87
3526.84 89
3526.98 90
3527.11 89
3527.25 88
3527.39 86
3527.52 84
3527.66 84
3527.79 86
3527.93 91
3528.07 97
3528.20 104
3528.34 110
3528.48 114
3528.61 117
3528.75 119
3528.88 122
3529.02 128
3529.16 138
3529.29 154
3529.43 175
3529.56 200
3529.70 228
3529.84 256
3529.97 281
3530.11 303
3530.25 321
3530.38 336
3530.52 350
3530.65 364
3530.79 381
3530.93 403
3531.06 429
3531.20 460
3531.34 494
3531.47 528
3531.61 561
3531.74 590
3531.88 616
3532.02 636
3532.15 652
3532.29 664
3532.42 672
3532.56 678
3532.70 680
3532.83 680
3532.97 677
3533.11 672
3533.24 666
3533.38 660
3533.51 653
3533.65 647
3533.79 641
3533.92 635
3534.06 627
3534.20 618
3534.33 609
3534.47 600
3534.60 594
3534.74 591
3534.88 592
3535.01 595
3535.15 600
3535.29 604
3535.42 607
3535.56 607
3535.69 606
3535.83 603
3535.97 601
3536.10 599
3536.24 598
3536.38 597
3536.51 595
3536.65 592
3536.79 586
3536.92 575
3537.06 561
3537.19 543
3537.33 522
3537.47 501
3537.60 481
3537.74 464
3537.88 452
3538.01 445
3538.15 442
3538.28 441
3538.42 441
3538.56 440
3538.69 437
3538.83 433
3538.97 428
3539.10 425
3539.24 425
3539.38 428
3539.51 433
3539.65 438
3539.78 443
3539.92 444
3540.06 441
3540.19 431
3540.33 416
3540.47 397
3540.60 376
3540.74 356
3540.88 339
3541.01 329
3541.15 325
3541.28 328
3541.42 335
3541.56 345
3541.69 355
3541.83 363
3541.97 366
3542.10 364
3542.24 355
3542.38 342
3542.51 326
3542.65 308
3542.79 291
3542.92 276
3543.06 265
3543.19 259
3543.33 258
3543.47 259
3543.60 260
3543.74 259
3543.88 254
3544.01 246
3544.15 234
3544.29 222
3544.42 212
3544.56 206
3544.70 207
3544.83 213
3544.97 221
3545.10 230
3545.24 237
3545.38 240
3545.51 239
3545.65 233
3545.79 225
3545.92 215
3546.06 204
3546.20 195
3546.33 187
3546.47 182
3546.61 180
3546.74 180
3546.88 182
3547.02 183
3547.15 184
3547.29 183
3547.43 181
3547.56 179
3547.70 177
3547.83 177
3547.97 179
3548.11 180
3548.24 181
3548.38 179
3548.52 173
3548.65 165
3548.79 155
3548.93 146
3549.06 137
3549.20 132
3549.34 130
3549.47 130
3549.61 132
3549.75 136
3549.88 142
3550.02 148
3550.16 157
3550.29 167
3550.43 178
3550.57 188
3550.70 197
3550.84 203
3550.98 206
3551.11 205
3551.25 200
3551.38 195
3551.52 189
3551.66 184
3551.79 181
3551.93 177
3552.07 174
3552.20 170
3552.34 164
3552.48 156
3552.61 149
3552.75 142
3552.89 137
3553.02 135
3553.16 137
3553.30 143
3553.43 150
3553.57 159
3553.71 169
3553.84 178
3553.98 185
3554.12 191
3554.25 196
3554.39 198
3554.53 199
3554.66 198
3554.80 195
3554.94 192
3555.07 188
3555.21 186
3555.35 184
3555.48 185
3555.62 188
3555.76 193
3555.89 201
3556.03 209
3556.17 218
3556.30 224
3556.44 227
3556.58 226
3556.71 219
3556.85 207
3556.99 191
3557.12 170
3557.26 149
3557.40 129
3557.53 112
3557.67 101
3557.81 96
3557.94 97
3558.08 102
3558.22 109
3558.35 116
3558.49 121
3558.63 125
3558.76 126
3558.90 127
3559.04 127
3559.17 127
3559.31 127
3559.45 126
3559.58 123
3559.72 117
3559.86 109
3560.00 100
3560.13 91
3560.27 82
3560.41 74
3560.54 67
3560.68 62
3560.82 58
3560.95 54
3561.09 52
3561.23 51
3561.36 52
3561.50 55
3561.64 60
3561.77 66
3561.91 74
3562.05 81
3562.18 88
3562.32 93
3562.46 96
3562.59 96
3562.73 96
3562.87 94
3563.00 92
3563.14 91
3563.28 90
3563.41 91
3563.55 91
3563.69 91
3563.83 90
3563.96 88
3564.10 84
3564.24 76
3564.37 66
3564.51 53
3564.65 37
3564.78 21
3564.92 5
3565.06 0
3565.19 0
3565.33 0
3565.47 0
3565.60 0
3565.74 0
3565.88 0
3566.01 0
3566.15 3
3566.29 7
3566.43 11
3566.56 17
3566.70 25
3566.84 35
3566.97 46
3567.11 58
3567.25 69
3567.38 80
3567.52 90
3567.66 99
3567.79 107
3567.93 116
3568.07 124
3568.21 131
3568.34 136
3568.48 140
3568.62 141
3568.75 141
3568.89 140
3569.03 141
3569.16 143
3569.30 147
3569.44 152
3569.57 157
3569.71 161
3569.85 162
3569.99 161
3570.12 157
3570.26 152
3570.40 146
3570.53 141
3570.67 138
3570.81 137
3570.94 139
3571.08 142
3571.22 146
3571.35 150
3571.49 153
3571.63 155
3571.77 155
3571.90 154
3572.04 152
3572.18 148
3572.31 144
3572.45 138
3572.59 131
3572.72 122
3572.86 112
3573.00 102
3573.14 94
3573.27 89
3573.41 86
3573.55 84
3573.68 83
3573.82 81
3573.96 76
3574.09 68
3574.23 58
3574.37 47
3574.51 36
3574.64 28
3574.78 22
3574.92 18
3575.05 17
3575.19 16
3575.33 15
3575.47 14
3575.60 10
3575.74 6
3575.88 0
3576.01 0
3576.15 0
3576.29 0
3576.42 0
3576.56 0
3576.70 0
3576.84 0
3576.97 2
3577.11 6
3577.25 11
3577.38 16
3577.52 23
3577.66 32
3577.80 45
3577.93 59
3578.07 73
3578.21 84
3578.34 91
3578.48 93
3578.62 93
3578.76 91
3578.89 91
3579.03 94
3579.17 101
3579.30 111
3579.44 121
3579.58 129
3579.71 134
3579.85 135
3579.99 134
3580.13 131
3580.26 129
3580.40 126
3580.54 126
3580.67 126
3580.81 128
3580.95 131
3581.09 136
3581.22 141
3581.36 148
3581.50 155
3581.63 165
3581.77 175
3581.91 187
3582.05 201
3582.18 216
3582.32 232
3582.46 250
3582.60 266
3582.73 280
3582.87 291
3583.01 298
3583.14 301
3583.28 301
3583.42 299
3583.56 297
3583.69 296
3583.83 298
3583.97 302
3584.10 309
3584.24 319
3584.38 329
3584.52 339
3584.65 347
3584.79 353
3584.93 357
3585.07 359
3585.20 361
3585.34 364
3585.48 370
3585.61 378
3585.75 388
3585.89 399
3586.03 409
3586.16 416
3586.30 418
3586.44 417
3586.57 413
3586.71 407
3586.85 402
3586.99 399
3587.12 397
3587.26 395
3587.40 392
3587.54 387
3587.67 379
3587.81 369
3587.95 357
3588.08 347
3588.22 339
3588.36 336
3588.50 338
3588.63 343
3588.77 352
3588.91 361
3589.05 368
3589.18 372
3589.32 370
3589.46 363
3589.60 351
3589.73 337
3589.87 322
3590.01 310
3590.14 301
3590.28 296
3590.42 294
3590.56 295
3590.69 294
3590.83 291
3590.97 284
3591.11 272
3591.24 255
3591.38 235
3591.52 215
3591.66 194
3591.79 177
3591.93 163
3592.07 154
3592.20 148
3592.34 146
3592.48 145
3592.62 147
3592.75 149
3592.89 152
3593.03 157
3593.17 162
3593.30 170
3593.44 179
3593.58 190
3593.72 201
3593.85 213
3593.99 225
3594.13 235
3594.27 244
3594.40 252
3594.54 260
3594.68 268
3594.82 278
3594.95 289
3595.09 300
3595.23 310
3595.36 318
3595.50 324
3595.64 327
3595.78 328
3595.91 328
3596.05 329
3596.19 330
3596.33 331
3596.46 332
3596.60 331
3596.74 328
3596.88 322
3597.01 313
3597.15 301
3597.29 289
3597.43 276
3597.56 263
3597.70 251
3597.84 243
3597.98 240
3598.11 241
3598.25 248
3598.39 259
3598.53 272
3598.66 285
3598.80 295
3598.94 301
3599.08 302
3599.21 298
3599.35 289
3599.49 277
3599.63 263
3599.76 248
3599.90 236
3600.04 226
3600.18 221
3600.31 220
3600.45 222
3600.59 226
3600.73 229
3600.86 229
3601.00 224
3601.14 215
3601.28 203
3601.41 190
3601.55 179
3601.69 170
3601.83 165
3601.96 162
3602.10 160
3602.24 157
3602.38 149
3602.51 137
3602.65 120
3602.79 100
3602.93 79
3603.07 62
3603.20 49
3603.34 43
3603.48 45
3603.62 52
3603.75 64
3603.89 77
3604.03 88
3604.17 97
3604.30 102
3604.44 103
3604.58 100
3604.72 94
3604.85 85
3604.99 74
3605.13 62
3605.27 50
3605.40 39
3605.54 30
3605.68 24
3605.82 20
3605.96 19
3606.09 18
3606.23 16
3606.37 14
3606.51 11
3606.64 8
3606.78 6
3606.92 6
3607.06 7
3607.19 10
3607.33 14
3607.47 19
3607.61 22
3607.74 26
3607.88 29
3608.02 31
3608.16 32
3608.30 34
3608.43 36
3608.57 39
3608.71 42
3608.85 46
3608.98 49
3609.12 52
3609.26 53
3609.40 50
3609.53 44
3609.67 35
3609.81 23
3609.95 10
3610.09 0
3610.22 0
3610.36 0
3610.50 0
3610.64 0
3610.77 0
3610.91 0
3611.05 0
3611.19 0
3611.32 17
3611.46 36
3611.60 55
3611.74 74
3611.88 90
3612.01 100
3612.15 104
3612.29 100
3612.43 91
3612.56 79
3612.70 66
3612.84 57
3612.98 54
3613.12 58
3613.25 69
3613.39 83
3613.53 97
3613.67 108
3613.80 111
3613.94 107
3614.08 97
3614.22 83
3614.36 69
3614.49 58
3614.63 52
3614.77 53
3614.91 58
3615.04 67
3615.18 76
3615.32 85
3615.46 93
3615.60 100
3615.73 107
3615.87 114
3616.01 122
3616.15 132
3616.28 141
3616.42 148
3616.56 152
3616.70 151
3616.84 146
3616.97 137
3617.11 124
3617.25 109
3617.39 95
3617.53 83
3617.66 74
3617.80 68
3617.94 64
3618.08 62
3618.21 59
3618.35 56
3618.49 50
3618.63 43
3618.77 35
3618.90 29
3619.04 26
3619.18 27
3619.32 31
3619.46 38
3619.59 47
3619.73 56
3619.87 65
3620.01 74
3620.15 83
3620.28 93
3620.42 104
3620.56 116
3620.70 129
3620.83 143
3620.97 157
3621.11 168
3621.25 176
3621.39 179
3621.52 176
3621.66 167
3621.80 155
3621.94 140
3622.08 124
3622.21 111
3622.35 100
3622.49 92
3622.63 87
3622.77 83
3622.90 81
3623.04 79
3623.18 77
3623.32 77
3623.46 77
3623.59 78
3623.73 79
3623.87 78
3624.01 74
3624.15 66
3624.28 55
3624.42 42
3624.56 28
3624.70 17
3624.84 11
3624.97 10
3625.11 16
3625.25 28
3625.39 45
3625.53 64
3625.66 84
3625.80 101
3625.94 116
3626.08 126
3626.22 133
3626.35 136
3626.49 135
3626.63 133
3626.77 129
3626.91 124
3627.04 118
3627.18 111
3627.32 106
3627.46 103
3627.60 103
3627.73 108
3627.87 115
3628.01 126
3628.15 136
3628.29 145
3628.42 150
3628.56 151
3628.70 147
3628.84 141
3628.98 134
3629.11 128
3629.25 122
3629.39 119
3629.53 119
3629.67 121
3629.81 124
3629.94 129
3630.08 133
3630.22 137
3630.36 137
3630.50 134
3630.63 128
3630.77 117
3630.91 106
3631.05 95
3631.19 87
3631.32 81
3631.46 81
3631.60 83
3631.74 90
3631.88 99
3632.01 110
3632.15 122
3632.29 137
3632.43 154
3632.57 170
3632.71 186
3632.84 199
3632.98 209
3633.12 216
3633.26 222
3633.40 229
3633.53 236
3633.67 245
3633.81 254
3633.95 262
3634.09 266
3634.23 265
3634.36 258
3634.50 247
3634.64 232
3634.78 215
3634.92 200
3635.05 186
3635.19 175
3635.33 166
3635.47 160
3635.61 155
3635.75 151
3635.88 149
3636.02 148
3636.16 147
3636.30 148
3636.44 148
3636.57 149
3636.71 149
3636.85 149
3636.99 149
3637.13 150
3637.27 150
3637.40 151
3637.54 152
3637.68 152
3637.82 150
3637.96 146
3638.10 140
3638.23 132
3638.37 124
3638.51 117
3638.65 110
3638.79 105
3638.92 101
3639.06 97
3639.20 94
3639.34 91
3639.48 88
3639.62 86
3639.75 87
3639.89 91
3640.03 99
3640.17 109
3640.31 122
3640.45 136
3640.58 149
3640.72 160
3640.86 167
3641.00 172
3641.14 172
3641.28 168
3641.41 160
3641.55 150
3641.69 139
3641.83 128
3641.97 119
3642.11 116
3642.24 118
3642.38 126
3642.52 138
3642.66 152
3642.80 164
3642.94 173
3643.07 177
3643.21 179
3643.35 180
3643.49 181
3643.63 186
3643.77 194
3643.90 205
3644.04 218
3644.18 231
3644.32 243
3644.46 254
3644.60 262
3644.73 269
3644.87 274
3645.01 279
3645.15 284
3645.29 290
3645.43 297
3645.56 304
3645.70 313
3645.84 323
3645.98 336
3646.12 349
3646.26 364
3646.39 379
3646.53 393
3646.67 403
3646.81 409
3646.95 409
3647.09 404
3647.23 394
3647.36 383
3647.50 373
3647.64 366
3647.78 364
3647.92 369
3648.06 378
3648.19 390
3648.33 402
3648.47 411
3648.61 417
3648.75 418
3648.89 414
3649.02 408
3649.16 400
3649.30 392
3649.44 383
3649.58 374
3649.72 363
3649.86 351
3649.99 336
3650.13 320
3650.27 303
3650.41 285
3650.55 268
3650.69 253
3650.82 239
3650.96 227
3651.10 216
3651.24 206
3651.38 197
3651.52 190
3651.66 183
3651.79 178
3651.93 175
3652.07 172
3652.21 169
3652.35 166
3652.49 161
3652.63 154
3652.76 146
3652.90 138
3653.04 130
3653.18 124
3653.32 120
3653.46 120
3653.60 120
3653.73 122
3653.87 123
3654.01 123
3654.15 121
3654.29 121
3654.43 122
3654.57 126
3654.70 132
3654.84 140
3654.98 149
3655.12 155
3655.26 159
3655.40 159
3655.54 157
3655.67 155
3655.81 155
3655.95 158
3656.09 165
3656.23 176
3656.37 189
3656.51 201
3656.64 213
3656.78 221
3656.92 225
3657.06 227
3657.20 226
3657.34 224
3657.48 221
3657.61 217
3657.75 214
3657.89 210
3658.03 207
3658.17 206
3658.31 206
3658.45 207
3658.58 208
3658.72 206
3658.86 201
3659.00 190
3659.14 175
3659.28 156
3659.42 136
3659.55 119
3659.69 107
3659.83 101
3659.97 103
3660.11 110
3660.25 118
3660.39 127
3660.53 132
3660.66 133
3660.80 128
3660.94 120
3661.08 110
3661.22 102
3661.36 96
3661.50 93
3661.64 95
3661.77 98
3661.91 103
3662.05 106
3662.19 108
3662.33 106
3662.47 103
3662.61 98
3662.74 93
3662.88 90
3663.02 89
3663.16 91
3663.30 96
3663.44 103
3663.58 110
3663.72 115
3663.85 117
3663.99 115
3664.13 107
3664.27 96
3664.41 82
3664.55 68
3664.69 54
3664.83 43
3664.96 34
3665.10 26
3665.24 20
3665.38 15
3665.52 11
3665.66 7
3665.80 5
3665.94 4
3666.07 5
3666.21 6
3666.35 8
3666.49 7
3666.63 6
3666.77 2
3666.91 0
3667.05 0
3667.18 0
3667.32 0
3667.46 0
3667.60 0
3667.74 0
3667.88 5
3668.02 10
3668.16 15
3668.30 19
3668.43 21
3668.57 22
3668.71 21
3668.85 19
3668.99 16
3669.13 12
3669.27 8
3669.41 6
3669.54 5
3669.68 6
3669.82 8
3669.96 12
3670.10 16
3670.24 20
3670.38 23
3670.52 27
3670.66 30
3670.79 33
3670.93 35
3671.07 36
3671.21 37
3671.35 36
3671.49 36
3671.63 36
3671.77 37
3671.91 42
3672.04 51
3672.18 63
3672.32 76
3672.46 89
3672.60 98
3672.74 101
3672.88 98
3673.02 91
3673.16 80
3673.29 69
3673.43 61
3673.57 58
3673.71 59
3673.85 63
3673.99 69
3674.13 74
3674.27 77
3674.41 77
3674.55 76
3674.68 75
3674.82 75
3674.96 78
3675.10 83
3675.24 89
3675.38 96
3675.52 101
3675.66 102
3675.80 99
3675.93 92
3676.07 81
3676.21 69
3676.35 58
3676.49 50
3676.63 46
3676.77 48
3676.91 55
3677.05 66
3677.19 78
3677.32 90
3677.46 100
3677.60 107
3677.74 111
3677.88 113
3678.02 111
3678.16 108
3678.30 104
3678.44 98
3678.58 89
3678.71 79
3678.85 67
3678.99 54
3679.13 44
3679.27 36
3679.41 35
3679.55 39
3679.69 48
3679.83 61
3679.97 73
3680.10 84
3680.24 91
3680.38 93
3680.52 91
3680.66 86
3680.80 81
3680.94 77
3681.08 75
3681.22 75
3681.36 77
3681.50 79
3681.63 80
3681.77 78
3681.91 73
3682.05 66
3682.19 56
3682.33 45
3682.47 34
3682.61 23
3682.75 14
3682.89 7
3683.03 1
3683.16 0
3683.30 0
3683.44 0
3683.58 0
3683.72 0
3683.86 0
3684.00 0
3684.14 0
3684.28 3
3684.42 6
3684.56 8
3684.69 9
3684.83 10
3684.97 12
3685.11 15
3685.25 19
3685.39 25
3685.53 32
3685.67 40
3685.81 48
3685.95 56
3686.09 63
3686.23 70
3686.36 76
3686.50 79
3686.64 81
3686.78 81
3686.92 80
3687.06 79
3687.20 79
3687.34 80
3687.48 82
3687.62 84
3687.76 85
3687.90 84
3688.03 81
3688.17 78
3688.31 76
3688.45 78
3688.59 83
3688.73 94
3688.87 107
3689.01 122
3689.15 135
3689.29 145
3689.43 151
3689.57 154
3689.70 153
3689.84 151
3689.98 148
3690.12 145
3690.26 143
3690.40 141
3690.54 138
3690.68 135
3690.82 130
3690.96 124
3691.10 117
3691.24 109
3691.38 101
3691.52 93
3691.65 87
3691.79 81
3691.93 78
3692.07 77
3692.21 79
3692.35 82
3692.49 86
3692.63 90
3692.77 93
3692.91 95
3693.05 94
3693.19 91
3693.33 87
3693.46 81
3693.60 76
3693.74 73
3693.88 73
3694.02 76
3694.16 82
3694.30 89
3694.44 96
3694.58 101
3694.72 104
3694.86 104
3695.00 104
3695.14 104
3695.28 106
3695.42 112
3695.55 120
3695.69 131
3695.83 143
3695.97 153
3696.11 161
3696.25 164
3696.39 162
3696.53 156
3696.67 146
3696.81 131
3696.95 114
3697.09 93
3697.23 72
3697.37 49
3697.51 28
3697.65 9
3697.78 0
3697.92 0
3698.06 0
3698.20 0
3698.34 0
3698.48 0
3698.62 3
3698.76 18
3698.90 33
3699.04 49
3699.18 63
3699.32 74
3699.46 82
3699.60 85
3699.74 84
3699.88 79
3700.01 74
3700.15 69
3700.29 67
3700.43 69
3700.57 76
3700.71 87
3700.85 100
3700.99 114
3701.13 128
3701.27 140
3701.41 150
3701.55 157
3701.69 163
3701.83 167
3701.97 169
3702.11 170
3702.25 170
3702.39 170
3702.52 170
3702.66 170
3702.80 171
3702.94 173
3703.08 175
3703.22 178
3703.36 180
3703.50 181
3703.64 181
3703.78 180
3703.92 179
3704.06 176
3704.20 172
3704.34 166
3704.48 158
3704.62 147
3704.76 134
3704.90 120
3705.04 106
3705.18 92
3705.31 81
3705.45 72
3705.59 68
3705.73 67
3705.87 70
3706.01 77
3706.15 87
3706.29 99
3706.43 112
3706.57 125
3706.71 137
3706.85 146
3706.99 151
3707.13 153
3707.27 153
3707.41 151
3707.55 149
3707.69 147
3707.83 145
3707.97 142
3708.11 138
3708.25 131
3708.38 121
3708.52 109
3708.66 97
3708.80 87
3708.94 81
3709.08 82
3709.22 87
3709.36 98
3709.50 112
3709.64 126
3709.78 139
3709.92 150
3710.06 158
3710.20 164
3710.34 167
3710.48 171
3710.62 174
3710.76 181
3710.90 189
3711.04 199
3711.18 208
3711.32 216
3711.46 220
3711.60 221
3711.74 219
3711.88 214
3712.01 207
3712.15 202
3712.29 198
3712.43 197
3712.57 198
3712.71 200
3712.85 204
3712.99 210
3713.13 218
3713.27 228
3713.41 239
3713.55 250
3713.69 260
3713.83 266
3713.97 267
3714.11 263
3714.25 256
3714.39 249
3714.53 243
3714.67 241
3714.81 244
3714.95 252
3715.09 262
3715.23 272
3715.37 279
3715.51 280
3715.65 275
3715.79 264
3715.93 250
3716.07 234
3716.21 218
3716.34 202
3716.48 187
3716.62 174
3716.76 160
3716.90 147
3717.04 133
3717.18 119
3717.32 104
3717.46 88
3717.60 73
3717.74 60
3717.88 49
3718.02 40
3718.16 35
3718.30 33
3718.44 33
3718.58 35
3718.72 39
3718.86 44
3719.00 49
3719.14 56
3719.28 63
3719.42 70
3719.56 74
3719.70 76
3719.84 74
3719.98 70
3720.12 63
3720.26 56
3720.40 51
3720.54 47
3720.68 47
3720.82 50
3720.96 55
3721.10 63
3721.24 71
3721.38 80
3721.52 90
3721.66 98
3721.80 106
3721.94 112
3722.08 116
3722.22 117
3722.36 117
3722.50 116
3722.64 116
3722.78 118
3722.92 123
3723.05 129
3723.19 137
3723.33 144
3723.47 149
3723.61 149
3723.75 143
3723.89 134
3724.03 121
3724.17 108
3724.31 98
3724.45 94
3724.59 96
3724.73 105
3724.87 119
3725.01 137
3725.15 157
3725.29 174
3725.43 189
3725.57 199
3725.71 205
3725.85 207
3725.99 206
3726.13 203
3726.27 198
3726.41 193
3726.55 188
3726.69 185
3726.83 182
3726.97 181
3727.11 180
3727.25 179
3727.39 177
3727.53 171
3727.67 162
3727.81 151
3727.95 138
3728.09 125
3728.23 114
3728.37 106
3728.51 101
3728.65 97
3728.79 94
3728.93 90
3729.07 85
3729.21 78
3729.35 72
3729.49 68
3729.63 68
3729.77 71
3729.91 78
3730.05 86
3730.19 95
3730.33 101
3730.47 104
3730.61 103
3730.75 100
3730.89 95
3731.03 89
3731.17 84
3731.31 79
3731.45 76
3731.59 74
3731.73 73
3731.87 71
3732.01 69
3732.15 65
3732.29 59
3732.43 52
3732.57 42
3732.71 31
3732.85 22
3732.99 13
3733.13 7
3733.27 2
3733.41 0
3733.55 0
3733.69 0
3733.83 0
3733.97 0
3734.11 0
3734.25 0
3734.39 0
3734.53 0
3734.67 9
3734.81 23
3734.95 37
3735.09 50
3735.23 59
3735.37 64
3735.51 65
3735.65 63
3735.79 58
3735.93 52
3736.07 47
3736.21 44
3736.35 43
3736.49 44
3736.63 47
3736.77 53
3736.91 63
3737.05 75
3737.19 89
3737.33 106
3737.47 124
3737.61 142
3737.75 161
3737.89 180
3738.03 199
3738.17 217
3738.31 235
3738.45 251
3738.59 264
3738.74 274
3738.88 282
3739.02 288
3739.16 292
3739.30 297
3739.44 303
3739.58 310
3739.72 316
3739.86 320
3740.00 322
3740.14 320
3740.28 314
3740.42 306
3740.56 297
3740.70 287
3740.84 276
3740.98 266
3741.12 255
3741.26 244
3741.40 234
3741.54 224
3741.68 217
3741.82 213
3741.96 213
3742.10 217
3742.24 223
3742.38 233
3742.52 244
3742.66 256
3742.80 268
3742.94 280
3743.08 290
3743.22 297
3743.36 302
3743.50 302
3743.64 299
3743.78 294
3743.92 289
3744.06 285
3744.20 284
3744.34 284
3744.48 287
3744.62 290
3744.76 291
3744.90 289
3745.04 283
3745.18 274
3745.32 263
3745.47 250
3745.61 239
3745.75 230
3745.89 224
3746.03 220
3746.17 219
3746.31 221
3746.45 225
3746.59 232
3746.73 240
3746.87 251
3747.01 263
3747.15 275
3747.29 285
3747.43 293
3747.57 298
3747.71 298
3747.85 296
3747.99 290
3748.13 284
3748.27 279
3748.41 276
3748.55 274
3748.69 274
3748.83 274
3748.97 272
3749.11 266
3749.25 254
3749.39 237
3749.53 217
3749.67 197
3749.81 181
3749.96 172
3750.10 172
3750.24 182
3750.38 198
3750.52 217
3750.66 234
3750.80 246
3750.94 251
3751.08 248
3751.22 238
3751.36 224
3751.50 208
3751.64 192
3751.78 180
3751.92 171
3752.06 166
3752.20 163
3752.34 163
3752.48 164
3752.62 164
3752.76 163
3752.90 161
3753.04 159
3753.18 157
3753.32 158
3753.47 162
3753.61 169
3753.75 180
3753.89 192
3754.03 206
3754.17 221
3754.31 236
3754.45 250
3754.59 263
3754.73 272
3754.87 278
3755.01 279
3755.15 275
3755.29 269
3755.43 261
3755.57 255
3755.71 253
3755.85 255
3755.99 261
3756.13 270
3756.27 280
3756.41 292
3756.56 302
3756.70 311
3756.84 317
3756.98 322
3757.12 325
3757.26 326
3757.40 326
3757.54 325
3757.68 323
3757.82 322
3757.96 321
3758.10 322
3758.24 326
3758.38 333
3758.52 344
3758.66 358
3758.80 373
3758.94 386
3759.08 394
3759.22 395
3759.37 389
3759.51 375
3759.65 355
3759.79 333
3759.93 311
3760.07 293
3760.21 281
3760.35 276
3760.49 277
3760.63 281
3760.77 287
3760.91 291
3761.05 292
3761.19 288
3761.33 280
3761.47 269
3761.61 255
3761.75 240
3761.90 227
3762.04 216
3762.18 206
3762.32 199
3762.46 192
3762.60 185
3762.74 178
3762.88 171
3763.02 165
3763.16 160
3763.30 158
3763.44 159
3763.58 162
3763.72 165
3763.86 168
3764.00 169
3764.14 167
3764.29 163
3764.43 159
3764.57 157
3764.71 158
3764.85 163
3764.99 174
3765.13 188
3765.27 204
3765.41 220
3765.55 234
3765.69 245
3765.83 252
3765.97 254
3766.11 252
3766.25 246
3766.40 238
3766.54 229
3766.68 220
3766.82 212
3766.96 206
3767.10 201
3767.24 197
3767.38 194
3767.52 189
3767.66 182
3767.80 174
3767.94 163
3768.08 151
3768.22 137
3768.36 123
3768.51 110
3768.65 97
3768.79 84
3768.93 71
3769.07 57
3769.21 44
3769.35 31
3769.49 19
3769.63 8
3769.77 0
3769.91 0
3770.05 0
3770.19 0
3770.34 0
3770.48 0
3770.62 0
3770.76 0
3770.90 0
3771.04 8
3771.18 17
3771.32 25
3771.46 31
3771.60 34
3771.74 36
3771.88 37
3772.02 37
3772.16 38
3772.31 39
3772.45 41
3772.59 44
3772.73 48
3772.87 53
3773.01 57
3773.15 60
3773.29 61
3773.43 61
3773.57 59
3773.71 57
3773.85 55
3774.00 55
3774.14 58
3774.28 64
3774.42 72
3774.56 81
3774.70 88
3774.84 94
3774.98 97
3775.12 97
3775.26 97
3775.40 96
3775.54 95
3775.69 94
3775.83 92
3775.97 89
3776.11 85
3776.25 79
3776.39 74
3776.53 70
3776.67 68
3776.81 67
3776.95 70
3777.09 73
3777.23 77
3777.38 80
3777.52 82
3777.66 83
3777.80 81
3777.94 77
3778.08 71
3778.22 64
3778.36 57
3778.50 51
3778.64 49
3778.78 50
3778.93 54
3779.07 60
3779.21 66
3779.35 71
3779.49 75
3779.63 76
3779.77 75
3779.91 73
3780.05 72
3780.19 71
3780.33 72
3780.48 74
3780.62 76
3780.76 78
3780.90 79
3781.04 79
3781.18 79
3781.32 81
3781.46 85
3781.60 91
3781.74 98
3781.88 104
3782.03 109
3782.17 110
3782.31 109
3782.45 105
3782.59 100
3782.73 96
3782.87 94
3783.01 95
3783.15 97
3783.29 100
3783.44 102
3783.58 102
3783.72 99
3783.86 94
3784.00 90
3784.14 89
3784.28 92
3784.42 100
3784.56 113
3784.70 129
3784.85 145
3784.99 159
3785.13 169
3785.27 174
3785.41 175
3785.55 174
3785.69 170
3785.83 166
3785.97 161
3786.11 157
3786.26 152
3786.40 149
3786.54 146
3786.68 145
3786.82 147
3786.96 152
3787.10 161
3787.24 172
3787.38 186
3787.52 201
3787.67 215
3787.81 228
3787.95 240
3788.09 250
3788.23 258
3788.37 264
3788.51 267
3788.65 267
3788.79 265
3788.94 259
3789.08 251
3789.22 240
3789.36 227
3789.50 214
3789.64 202
3789.78 192
3789.92 186
3790.06 185
3790.21 187
3790.35 194
3790.49 203
3790.63 214
3790.77 225
3790.91 235
3791.05 244
3791.19 250
3791.33 252
3791.48 249
3791.62 242
3791.76 230
3791.90 212
3792.04 193
3792.18 173
3792.32 155
3792.46 140
3792.60 129
3792.75 122
3792.89 116
3793.03 111
3793.17 105
3793.31 98
3793.45 90
3793.59 83
3793.73 77
3793.88 74
3794.02 73
3794.16 76
3794.30 83
3794.44 92
3794.58 104
3794.72 117
3794.86 129
3795.00 139
3795.15 147
3795.29 150
3795.43 150
3795.57 145
3795.71 136
3795.85 123
3795.99 106
3796.13 86
3796.28 65
3796.42 44
3796.56 27
3796.70 14
3796.84 7
3796.98 4
3797.12 5
3797.26 7
3797.41 8
3797.55 6
3797.69 2
3797.83 0
3797.97 0
3798.11 0
3798.25 0
3798.39 0
3798.54 0
3798.68 4
3798.82 11
3798.96 19
3799.10 24
3799.24 29
3799.38 32
3799.52 35
3799.67 38
3799.81 41
3799.95 44
3800.09 46
3800.23 49
3800.37 53
3800.51 57
3800.65 64
3800.80 72
3800.94 81
3801.08 90
3801.22 99
3801.36 108
3801.50 117
3801.64 127
3801.79 138
3801.93 149
3802.07 159
3802.21 168
3802.35 174
3802.49 178
3802.63 180
3802.77 183
3802.92 186
3803.06 192
3803.20 199
3803.34 206
3803.48 212
3803.62 214
3803.76 212
3803.91 207
3804.05 200
3804.19 194
3804.33 190
3804.47 191
3804.61 195
3804.75 202
3804.90 211
3805.04 220
3805.18 227
3805.32 230
3805.46 230
3805.60 226
3805.74 219
3805.89 208
3806.03 195
3806.17 182
3806.31 168
3806.45 156
3806.59 147
3806.73 143
3806.87 143
3807.02 149
3807.16 159
3807.30 172
3807.44 185
3807.58 198
3807.72 208
3807.86 215
3808.01 218
3808.15 218
3808.29 214
3808.43 208
3808.57 202
3808.71 196
3808.86 192
3809.00 192
3809.14 195
3809.28 202
3809.42 211
3809.56 220
3809.70 227
3809.85 231
3809.99 231
3810.13 226
3810.27 219
3810.41 211
3810.55 202
3810.69 193
3810.84 184
3810.98 174
3811.12 164
3811.26 153
3811.40 143
3811.54 134
3811.68 127
3811.83 122
3811.97 121
3812.11 122
3812.25 126
3812.39 131
3812.53 136
3812.68 141
3812.82 145
3812.96 147
3813.10 147
3813.24 144
3813.38 140
3813.52 134
3813.67 129
3813.81 125
3813.95 122
3814.09 120
3814.23 119
3814.37 119
3814.52 119
3814.66 117
3814.80 116
3814.94 115
3815.08 117
3815.22 122
3815.36 131
3815.51 143
3815.65 158
3815.79 173
3815.93 186
3816.07 195
3816.21 199
3816.36 197
3816.50 192
3816.64 185
3816.78 177
3816.92 172
3817.06 169
3817.21 168
3817.35 171
3817.49 174
3817.63 177
3817.77 179
3817.91 180
3818.06 178
3818.20 174
3818.34 167
3818.48 158
3818.62 147
3818.76 136
3818.91 125
3819.05 115
3819.19 106
3819.33 98
3819.47 90
3819.61 84
3819.76 78
3819.90 75
3820.04 74
3820.18 76
3820.32 83
3820.46 93
3820.61 104
3820.75 116
3820.89 126
3821.03 135
3821.17 143
3821.31 150
3821.46 157
3821.60 165
3821.74 174
3821.88 181
3822.02 186
3822.16 188
3822.31 186
3822.45 179
3822.59 169
3822.73 156
3822.87 141
3823.01 127
3823.16 114
3823.30 101
3823.44 90
3823.58 81
3823.72 74
3823.86 68
3824.01 66
3824.15 65
3824.29 67
3824.43 71
3824.57 76
3824.71 83
3824.86 90
3825.00 96
3825.14 101
3825.28 104
3825.42 106
3825.57 106
3825.71 104
3825.85 103
3825.99 103
3826.13 103
3826.27 104
3826.42 105
3826.56 104
3826.70 100
3826.84 94
3826.98 86
3827.13 76
3827.27 68
3827.41 62
3827.55 59
3827.69 59
3827.83 62
3827.98 67
3828.12 72
3828.26 77
3828.40 81
3828.54 83
3828.69 83
3828.83 83
3828.97 82
3829.11 81
3829.25 81
3829.39 82
3829.54 85
3829.68 87
3829.82 90
3829.96 92
3830.10 94
3830.25 95
3830.39 94
3830.53 93
3830.67 91
3830.81 88
3830.95 83
3831.10 77
3831.24 70
3831.38 63
3831.52 58
3831.66 56
3831.81 56
3831.95 59
3832.09 64
3832.23 70
3832.37 76
3832.52 82
3832.66 89
3832.80 95
3832.94 103
3833.08 112
3833.22 120
3833.37 129
3833.51 136
3833.65 141
3833.79 142
3833.93 140
3834.08 136
3834.22 130
3834.36 124
3834.50 119
3834.64 116
3834.79 114
3834.93 112
3835.07 111
3835.21 110
3835.35 107
3835.50 105
3835.64 105
3835.78 107
3835.92 113
3836.06 122
3836.21 135
3836.35 150
3836.49 163
3836.63 174
3836.77 180
3836.92 182
3837.06 180
3837.20 176
3837.34 172
3837.48 169
3837.63 168
3837.77 167
3837.91 166
3838.05 162
3838.19 153
3838.34 139
3838.48 119
3838.62 95
3838.76 68
3838.90 41
3839.05 15
3839.19 0
3839.33 0
3839.47 0
3839.61 0
3839.76 0
3839.90 0
3840.04 0
3840.18 0
3840.32 4
3840.47 15
3840.61 25
3840.75 34
3840.89 44
3841.03 52
3841.18 60
3841.32 66
3841.46 70
3841.60 70
3841.74 68
3841.89 63
3842.03 56
3842.17 50
3842.31 44
3842.45 41
3842.60 41
3842.74 44
3842.88 48
3843.02 54
3843.17 60
3843.31 68
3843.45 76
3843.59 87
3843.73 100
3843.88 115
3844.02 130
3844.16 145
3844.30 157
3844.44 164
3844.59 167
3844.73 166
3844.87 162
3845.01 158
3845.15 155
3845.30 156
3845.44 162
3845.58 171
3845.72 183
3845.87 196
3846.01 209
3846.15 222
3846.29 233
3846.43 244
3846.58 256
3846.72 268
3846.86 283
3847.00 298
3847.14 315
3847.29 331
3847.43 345
3847.57 357
3847.71 366
3847.86 372
3848.00 376
3848.14 378
3848.28 379
3848.42 380
3848.57 382
3848.71 385
3848.85 387
3848.99 389
3849.14 389
3849.28 386
3849.42 381
3849.56 375
3849.70 369
3849.85 364
3849.99 362
3850.13 363
3850.27 365
3850.42 368
3850.56 369
3850.70 367
3850.84 361
3850.98 352
3851.13 340
3851.27 328
3851.41 316
3851.55 304
3851.70 294
3851.84 284
3851.98 274
3852.12 264
3852.26 254
3852.41 244
3852.55 234
3852.69 225
3852.83 217
3852.98 211
3853.12 206
3853.26 202
3853.40 197
3853.54 192
3853.69 185
3853.83 177
3853.97 167
3854.11 154
3854.26 139
3854.40 123
3854.54 108
3854.68 94
3854.83 83
3854.97 77
3855.11 75
3855.25 78
3855.39 85
3855.54 94
3855.68 103
3855.82 113
3855.96 121
3856.11 130
3856.25 137
3856.39 144
3856.53 148
3856.68 151
3856.82 150
3856.96 146
3857.10 139
3857.25 131
3857.39 122
3857.53 113
3857.67 104
3857.81 94
3857.96 81
3858.10 66
3858.24 49
3858.38 30
3858.53 11
3858.67 0
3858.81 0
3858.95 0
3859.10 0
3859.24 0
3859.38 0
3859.52 0
3859.67 0
3859.81 0
3859.95 9
3860.09 21
3860.24 34
3860.38 46
3860.52 56
3860.66 66
3860.81 76
3860.95 86
3861.09 98
3861.23 112
3861.37 129
3861.52 146
3861.66 162
3861.80 175
3861.94 182
3862.09 184
3862.23 179
3862.37 168
3862.51 155
3862.66 139
3862.80 124
3862.94 112
3863.08 102
3863.23 95
3863.37 90
3863.51 88
3863.65 88
3863.80 87
3863.94 87
3864.08 86
3864.22 84
3864.37 82
3864.51 80
3864.65 79
3864.79 80
3864.94 83
3865.08 88
3865.22 96
3865.36 106
3865.51 117
3865.65 128
3865.79 139
3865.93 149
3866.08 158
3866.22 165
3866.36 170
3866.50 172
3866.65 172
3866.79 169
3866.93 164
3867.07 157
3867.22 148
3867.36 140
3867.50 131
3867.64 123
3867.79 117
3867.93 111
3868.07 105
3868.21 101
3868.36 98
3868.50 96
3868.64 96
3868.78 99
3868.93 104
3869.07 110
3869.21 116
3869.36 120
3869.50 122
3869.64 123
3869.78 122
3869.93 120
3870.07 119
3870.21 119
3870.35 119
3870.50 120
3870.64 121
3870.78 120
3870.92 120
3871.07 121
3871.21 124
3871.35 129
3871.49 137
3871.64 146
3871.78 156
3871.92 164
3872.06 169
3872.21 171
3872.35 169
3872.49 165
3872.64 158
3872.78 150
3872.92 139
3873.06 127
3873.21 114
3873.35 101
3873.49 91
3873.63 86
3873.78 87
3873.92 95
3874.06 108
3874.20 123
3874.35 138
3874.49 149
3874.63 155
3874.77 156
3874.92 152
3875.06 146
3875.20 140
3875.35 135
3875.49 131
3875.63 128
3875.77 124
3875.92 119
3876.06 114
3876.20 107
3876.34 102
3876.49 99
3876.63 99
3876.77 102
3876.92 109
3877.06 117
3877.20 125
3877.34 130
3877.49 131
3877.63 127
3877.77 118
3877.91 106
3878.06 91
3878.20 75
3878.34 59
3878.49 43
3878.63 29
3878.77 15
3878.91 4
3879.06 0
3879.20 0
3879.34 0
3879.48 0
3879.63 0
3879.77 12
3879.91 26
3880.06 39
3880.20 49
3880.34 55
3880.48 55
3880.63 50
3880.77 42
3880.91 31
3881.06 20
3881.20 10
3881.34 3
3881.48 0
3881.63 0
3881.77 3
3881.91 9
3882.05 15
3882.20 23
3882.34 30
3882.48 37
3882.63 44
3882.77 53
3882.91 64
3883.05 78
3883.20 95
3883.34 114
3883.48 135
3883.63 155
3883.77 173
3883.91 188
3884.05 198
3884.20 203
3884.34 204
3884.48 201
3884.63 197
3884.77 191
3884.91 187
3885.05 184
3885.20 183
3885.34 182
3885.48 181
3885.63 179
3885.77 173
3885.91 167
3886.05 159
3886.20 153
3886.34 148
3886.48 146
3886.63 146
3886.77 148
3886.91 151
3887.06 152
3887.20 153
3887.34 153
3887.48 152
3887.63 152
3887.77 153
3887.91 156
3888.06 160
3888.20 163
3888.34 167
3888.48 169
3888.63 170
3888.77 169
3888.91 168
3889.06 165
3889.20 162
3889.34 158
3889.48 154
3889.63 149
3889.77 145
3889.91 141
3890.06 137
3890.20 134
3890.34 132
3890.49 131
3890.63 131
3890.77 130
3890.91 128
3891.06 125
3891.20 118
3891.34 109
3891.49 97
3891.63 85
3891.77 73
3891.92 63
3892.06 56
3892.20 52
3892.34 51
3892.49 52
3892.63 52
3892.77 53
3892.92 53
3893.06 54
3893.20 55
3893.35 58
3893.49 62
3893.63 67
3893.77 70
3893.92 72
3894.06 72
3894.20 69
3894.35 63
3894.49 55
3894.63 46
3894.78 37
3894.92 28
3895.06 22
3895.20 17
3895.35 16
3895.49 17
3895.63 20
3895.78 24
3895.92 29
3896.06 32
3896.21 35
3896.35 37
3896.49 37
3896.64 37
3896.78 37
3896.92 35
3897.06 33
3897.21 28
3897.35 23
3897.49 16
3897.64 11
3897.78 9
3897.92 12
3898.07 20
3898.21 32
3898.35 48
3898.50 64
3898.64 80
3898.78 93
3898.93 103
3899.07 108
3899.21 112
3899.35 114
3899.50 117
3899.64 120
3899.78 125
3899.93 131
3900.07 138
3900.21 144
3900.36 150
3900.50 154
3900.64 157
3900.79 157
3900.93 153
3901.07 145
3901.22 133
3901.36 120
3901.50 104
3901.65 89
3901.79 75
3901.93 63
3902.07 51
3902.22 41
3902.36 31
3902.50 20
3902.65 10
3902.79 3
3902.93 0
3903.08 0
3903.22 6
3903.36 18
3903.51 35
3903.65 52
3903.79 69
3903.94 81
3904.08 88
3904.22 88
3904.37 83
3904.51 75
3904.65 67
3904.80 60
3904.94 57
3905.08 58
3905.23 62
3905.37 68
3905.51 73
3905.65 75
3905.80 75
3905.94 73
3906.08 71
3906.23 68
3906.37 65
3906.51 63
3906.66 61
3906.80 56
3906.94 48
3907.09 37
3907.23 24
3907.37 10
3907.52 0
3907.66 0
3907.80 0
3907.95 0
3908.09 0
3908.23 0
3908.38 0
3908.52 0
3908.66 2
3908.81 10
3908.95 18
3909.09 27
3909.24 37
3909.38 48
3909.52 61
3909.67 74
3909.81 86
3909.95 95
3910.10 101
3910.24 102
3910.38 98
3910.53 92
3910.67 84
3910.81 77
3910.96 73
3911.10 73
3911.24 76
3911.39 83
3911.53 92
3911.67 102
3911.82 110
3911.96 117
3912.10 121
3912.25 121
3912.39 119
3912.53 114
3912.68 107
3912.82 96
3912.96 85
3913.11 72
3913.25 59
3913.39 48
3913.54 38
3913.68 31
3913.82 27
3913.97 26
3914.11 27
3914.25 28
3914.40 30
3914.54 29
3914.68 26
3914.83 22
3914.97 16
3915.11 12
3915.26 10
3915.40 13
3915.55 21
3915.69 33
3915.83 47
3915.98 61
3916.12 72
3916.26 80
3916.41 84
3916.55 85
3916.69 82
3916.84 76
3916.98 69
3917.12 61
3917.27 53
3917.41 46
3917.55 40
3917.70 37
3917.84 37
3917.98 39
3918.13 41
3918.27 44
3918.41 45
3918.56 44
3918.70 42
3918.84 39
3918.99 36
3919.13 33
3919.28 31
3919.42 31
3919.56 31
3919.71 31
3919.85 30
3919.99 29
3920.14 27
3920.28 26
3920.42 25
3920.57 26
3920.71 28
3920.85 31
3921.00 34
3921.14 38
3921.28 40
3921.43 42
3921.57 42
3921.72 41
3921.86 39
3922.00 35
3922.15 29
3922.29 20
3922.43 10
3922.58 0
3922.72 0
3922.86 0
3923.01 0
3923.15 0
3923.29 0
3923.44 0
3923.58 0
3923.72 9
3923.87 18
3924.01 23
3924.16 25
3924.30 24
3924.44 19
3924.59 13
3924.73 6
3924.87 0
3925.02 0
3925.16 0
3925.30 0
3925.45 0
3925.59 0
3925.74 0
3925.88 0
3926.02 6
3926.17 19
3926.31 34
3926.45 49
3926.60 64
3926.74 76
3926.88 85
3927.03 92
3927.17 95
3927.32 96
3927.46 95
3927.60 93
3927.75 90
3927.89 85
3928.03 77
3928.18 66
3928.32 53
3928.46 39
3928.61 25
3928.75 13
3928.90 3
3929.04 0
3929.18 0
3929.33 0
3929.47 0
3929.61 0
3929.76 0
3929.90 0
3930.04 6
3930.19 17
3930.33 29
3930.48 43
3930.62 56
3930.76 67
3930.91 75
3931.05 80
3931.19 82
3931.34 81
3931.48 77
3931.63 72
3931.77 67
3931.91 61
3932.06 56
3932.20 51
3932.34 46
3932.49 41
3932.63 35
3932.78 31
3932.92 27
3933.06 24
3933.21 24
3933.35 25
3933.49 28
3933.64 31
3933.78 35
3933.93 37
3934.07 38
3934.21 37
3934.36 35
3934.50 31
3934.64 27
3934.79 24
3934.93 21
3935.08 20
3935.22 21
3935.36 24
3935.51 28
3935.65 33
3935.79 39
3935.94 44
3936.08 48
3936.23 50
3936.37 50
3936.51 50
3936.66 50
3936.80 50
3936.95 52
3937.09 54
3937.23 59
3937.38 66
3937.52 74
3937.66 81
3937.81 88
3937.95 92
3938.10 94
3938.24 93
3938.38 90
3938.53 87
3938.67 85
3938.82 84
3938.96 85
3939.10 87
3939.25 88
3939.39 87
3939.53 83
3939.68 74
3939.82 61
3939.97 46
3940.11 31
3940.25 19
3940.40 10
3940.54 7
3940.69 8
3940.83 14
3940.97 22
3941.12 31
3941.26 40
3941.40 47
3941.55 53
3941.69 57
3941.84 61
3941.98 64
3942.12 65
3942.27 65
3942.41 64
3942.56 60
3942.70 56
3942.84 51
3942.99 45
3943.13 42
3943.28 41
3943.42 44
3943.56 51
3943.71 62
3943.85 74
3944.00 87
3944.14 98
3944.28 104
3944.43 104
3944.57 99
3944.72 88
3944.86 75
3945.00 62
3945.15 52
3945.29 46
3945.44 47
3945.58 54
3945.72 64
3945.87 76
3946.01 87
3946.16 96
3946.30 101
3946.44 104
3946.59 104
3946.73 104
3946.88 103
3947.02 104
3947.16 106
3947.31 110
3947.45 114
3947.60 120
3947.74 125
3947.88 129
3948.03 131
3948.17 132
3948.32 131
3948.46 130
3948.60 129
3948.75 129
3948.89 130
3949.04 131
3949.18 131
3949.32 128
3949.47 121
3949.61 110
3949.76 96
3949.90 82
3950.04 70
3950.19 61
3950.33 57
3950.48 57
3950.62 61
3950.76 67
3950.91 74
3951.05 80
3951.20 84
3951.34 86
3951.48 88
3951.63 89
3951.77 90
3951.92 90
3952.06 90
3952.20 88
3952.35 83
3952.49 76
3952.64 67
3952.78 57
3952.93 47
3953.07 39
3953.21 34
3953.36 34
3953.50 38
3953.65 45
3953.79 52
3953.93 57
3954.08 58
3954.22 55
3954.37 47
3954.51 35
3954.66 22
3954.80 9
3954.94 0
3955.09 0
3955.23 0
3955.38 0
3955.52 0
3955.66 0
3955.81 0
3955.95 0
3956.10 0
3956.24 11
3956.38 29
3956.53 47
3956.67 63
3956.82 77
3956.96 87
3957.11 93
3957.25 96
3957.39 96
3957.54 95
3957.68 94
3957.83 93
3957.97 92
3958.12 91
3958.26 90
3958.40 90
3958.55 90
3958.69 90
3958.84 90
3958.98 90
3959.12 90
3959.27 90
3959.41 89
3959.56 85
3959.70 79
3959.85 70
3959.99 57
3960.13 42
3960.28 26
3960.42 10
3960.57 0
3960.71 0
3960.86 0
3961.00 0
3961.14 0
3961.29 8
3961.43 17
3961.58 24
3961.72 28
3961.87 29
3962.01 26
3962.15 20
3962.30 14
3962.44 8
3962.59 5
3962.73 3
3962.88 4
3963.02 6
3963.16 8
3963.31 9
3963.45 10
3963.60 11
3963.74 13
3963.89 18
3964.03 25
3964.17 34
3964.32 44
3964.46 54
3964.61 62
3964.75 67
3964.90 68
3965.04 65
3965.18 61
3965.33 56
3965.47 50
3965.62 44
3965.76 38
3965.91 31
3966.05 23
3966.19 15
3966.34 6
3966.48 0
3966.63 0
3966.77 0
3966.92 0
3967.06 0
3967.21 0
3967.35 0
3967.49 0
3967.64 0
3967.78 11
3967.93 23
3968.07 34
3968.22 41
3968.36 45
3968.50 45
3968.65 43
3968.79 41
3968.94 41
3969.08 45
3969.23 54
3969.37 67
3969.52 82
3969.66 98
3969.80 114
3969.95 129
3970.09 142
3970.24 154
3970.38 165
3970.53 175
3970.67 183
3970.82 189
3970.96 190
3971.10 185
3971.25 175
3971.39 161
3971.54 143
3971.68 124
3971.83 106
3971.97 91
3972.12 81
3972.26 77
3972.40 79
3972.55 85
3972.69 94
3972.84 106
3972.98 119
3973.13 131
3973.27 142
3973.42 151
3973.56 159
3973.70 165
3973.85 170
3973.99 176
3974.14 182
3974.28 190
3974.43 199
3974.57 210
3974.72 221
3974.86 230
3975.01 238
3975.15 242
3975.29 244
3975.44 241
3975.58 235
3975.73 226
3975.87 214
3976.02 201
3976.16 186
3976.31 171
3976.45 157
3976.60 144
3976.74 132
3976.88 120
3977.03 109
3977.17 98
3977.32 88
3977.46 79
3977.61 72
3977.75 69
3977.90 71
3978.04 76
3978.19 86
3978.33 98
3978.47 112
3978.62 124
3978.76 136
3978.91 145
3979.05 153
3979.20 158
3979.34 162
3979.49 163
3979.63 162
3979.78 159
3979.92 153
3980.07 144
3980.21 133
3980.35 120
3980.50 105
3980.64 89
3980.79 73
3980.93 58
3981.08 47
3981.22 41
3981.37 41
3981.51 47
3981.66 57
3981.80 69
3981.95 82
3982.09 92
3982.23 100
3982.38 104
3982.52 106
3982.67 107
3982.81 107
3982.96 108
3983.10 108
3983.25 106
3983.39 102
3983.54 96
3983.68 86
3983.83 74
3983.97 64
3984.12 56
3984.26 53
3984.40 57
3984.55 68
3984.69 85
3984.84 107
3984.98 130
3985.13 150
3985.27 166
3985.42 175
3985.56 177
3985.71 172
3985.85 162
3986.00 150
3986.14 138
3986.29 127
3986.43 120
3986.58 114
3986.72 111
3986.86 108
3987.01 106
3987.15 104
3987.30 104
3987.44 105
3987.59 108
3987.73 113
3987.88 119
3988.02 126
3988.17 133
3988.31 140
3988.46 145
3988.60 149
3988.75 152
3988.89 155
3989.04 158
3989.18 161
3989.33 164
3989.47 169
3989.61 174
3989.76 180
3989.90 187
3990.05 193
3990.19 199
3990.34 204
3990.48 207
3990.63 209
3990.77 208
3990.92 207
3991.06 206
3991.21 204
3991.35 201
3991.50 197
3991.64 190
3991.79 178
3991.93 162
3992.08 142
3992.22 120
3992.37 98
3992.51 78
3992.66 62
3992.80 50
3992.95 42
3993.09 37
3993.24 33
3993.38 30
3993.52 26
3993.67 21
3993.81 14
3993.96 6
3994.10 0
3994.25 0
3994.39 0
3994.54 0
3994.68 0
3994.83 0
3994.97 0
3995.12 0
3995.26 4
3995.41 14
3995.55 23
3995.70 33
3995.84 42
3995.99 53
3996.13 64
3996.28 75
3996.42 87
3996.57 97
3996.71 105
3996.86 111
3997.00 114
3997.15 116
3997.29 115
3997.44 114
3997.58 113
3997.73 112
3997.87 111
3998.02 109
3998.16 107
3998.31 104
3998.45 99
3998.60 93
3998.74 87
3998.89 80
3999.03 73
3999.18 67
3999.32 62
3999.47 57
3999.61 53
3999.76 49
3999.90 46
4000.05 43
4000.19 42
4000.34 42
4000.48 44
4000.63 47
4000.77 50
4000.92 52
4001.06 54
4001.21 55
4001.35 56
4001.50 57
4001.64 61
4001.79 68
4001.93 78
4002.08 91
4002.22 105
4002.37 119
4002.51 131
4002.66 139
4002.80 143
4002.95 143
4003.09 138
4003.24 131
4003.38 123
4003.53 116
4003.67 110
4003.82 107
4003.96 106
4004.11 106
4004.25 106
4004.40 104
4004.54 100
4004.69 92
4004.83 82
4004.98 72
4005.12 62
4005.27 55
4005.41 50
4005.56 46
4005.70 45
4005.85 43
4005.99 41
4006.14 37
4006.28 31
4006.43 26
4006.57 21
4006.72 18
4006.86 17
4007.01 19
4007.15 24
4007.30 29
4007.44 33
4007.59 37
4007.73 40
4007.88 43
4008.02 48
4008.17 55
4008.31 65
4008.46 77
4008.60 89
4008.75 101
4008.89 110
4009.04 117
4009.18 121
4009.33 122
4009.47 121
4009.62 121
4009.76 120
4009.91 121
4010.06 123
4010.20 127
4010.35 134
4010.49 144
4010.64 156
4010.78 168
4010.93 181
4011.07 193
4011.22 202
4011.36 206
4011.51 207
4011.65 203
4011.80 196
4011.94 187
4012.09 179
4012.23 172
4012.38 168
4012.52 168
4012.67 170
4012.81 173
4012.96 174
4013.10 172
4013.25 166
4013.39 156
4013.54 146
4013.68 138
4013.83 134
4013.98 136
4014.12 144
4014.27 157
4014.41 172
4014.56 187
4014.70 197
4014.85 203
4014.99 202
4015.14 198
4015.28 190
4015.43 183
4015.57 177
4015.72 173
4015.86 173
4016.01 173
4016.15 175
4016.30 175
4016.44 173
4016.59 168
4016.73 162
4016.88 154
4017.03 146
4017.17 139
4017.32 133
4017.46 128
4017.61 123
4017.75 118
4017.90 112
4018.04 106
4018.19 101
4018.33 95
4018.48 90
4018.62 86
4018.77 82
4018.91 76
4019.06 68
4019.20 59
4019.35 48
4019.50 37
4019.64 27
4019.79 20
4019.93 15
4020.08 13
4020.22 14
4020.37 15
4020.51 17
4020.66 19
4020.80 22
4020.95 24
4021.09 26
4021.24 28
4021.38 28
4021.53 26
4021.68 22
4021.82 17
4021.97 9
4022.11 1
4022.26 0
4022.40 0
4022.55 0
4022.69 0
4022.84 0
4022.98 0
4023.13 0
4023.27 0
4023.42 5
4023.57 12
4023.71 17
4023.86 20
4024.00 19
4024.15 16
4024.29 10
4024.44 5
4024.58 0
4024.73 0
4024.87 0
4025.02 0
4025.17 2
4025.31 7
4025.46 12
4025.60 16
4025.75 19
4025.89 21
4026.04 22
4026.18 23
4026.33 24
4026.47 27
4026.62 31
4026.76 36
4026.91 41
4027.06 45
4027.20 48
4027.35 48
4027.49 45
4027.64 40
4027.78 36
4027.93 35
4028.07 38
4028.22 45
4028.37 56
4028.51 70
4028.66 85
4028.80 97
4028.95 107
4029.09 113
4029.24 116
4029.38 117
4029.53 118
4029.67 119
4029.82 119
4029.97 118
4030.11 116
4030.26 111
4030.40 104
4030.55 95
4030.69 86
4030.84 78
4030.98 72
4031.13 70
4031.28 69
4031.42 68
4031.57 68
4031.71 66
4031.86 62
4032.00 58
4032.15 53
4032.29 49
4032.44 46
4032.59 45
4032.73 45
4032.88 45
4033.02 46
4033.17 47
4033.31 51
4033.46 57
4033.60 66
4033.75 79
4033.90 95
4034.04 111
4034.19 125
4034.33 135
4034.48 140
4034.62 140
4034.77 136
4034.91 131
4035.06 125
4035.21 120
4035.35 118
4035.50 118
4035.64 121
4035.79 125
4035.93 127
4036.08 128
4036.22 126
4036.37 122
4036.52 116
4036.66 109
4036.81 103
4036.95 100
4037.10 99
4037.24 100
4037.39 100
4037.54 99
4037.68 95
4037.83 87
4037.97 76
4038.12 64
4038.26 51
4038.41 42
4038.56 36
4038.70 34
4038.85 36
4038.99 41
4039.14 47
4039.28 53
4039.43 58
4039.58 60
4039.72 59
4039.87 55
4040.01 51
4040.16 45
4040.30 41
4040.45 39
4040.59 39
4040.74 43
4040.89 49
4041.03 56
4041.18 62
4041.32 66
4041.47 67
4041.61 65
4041.76 62
4041.91 59
4042.05 58
4042.20 58
4042.34 61
4042.49 67
4042.64 73
4042.78 78
4042.93 81
4043.07 82
4043.22 80
4043.36 75
4043.51 67
4043.66 59
4043.80 51
4043.95 46
4044.09 43
4044.24 44
4044.38 47
4044.53 54
4044.68 60
4044.82 67
4044.97 71
4045.11 73
4045.26 72
4045.40 70
4045.55 67
4045.70 64
4045.84 62
4045.99 61
4046.13 61
4046.28 63
4046.43 65
4046.57 68
4046.72 71
4046.86 73
4047.01 75
4047.15 74
4047.30 70
4047.45 64
4047.59 55
4047.74 44
4047.88 33
4048.03 24
4048.18 17
4048.32 14
4048.47 14
4048.61 16
4048.76 19
4048.90 22
4049.05 25
4049.20 26
4049.34 28
4049.49 31
4049.63 37
4049.78 45
4049.93 57
4050.07 71
4050.22 86
4050.36 101
4050.51 114
4050.65 126
4050.80 134
4050.95 139
4051.09 140
4051.24 139
4051.38 137
4051.53 134
4051.68 132
4051.82 133
4051.97 136
4052.11 143
4052.26 151
4052.41 162
4052.55 173
4052.70 185
4052.84 197
4052.99 210
4053.14 223
4053.28 234
4053.43 244
4053.57 249
4053.72 249
4053.86 243
4054.01 233
4054.16 220
4054.30 208
4054.45 198
4054.59 192
4054.74 190
4054.89 191
4055.03 191
4055.18 189
4055.32 183
4055.47 172
4055.62 156
4055.76 137
4055.91 117
4056.05 99
4056.20 85
4056.35 77
4056.49 76
4056.64 81
4056.78 91
4056.93 105
4057.08 120
4057.22 135
4057.37 148
4057.51 158
4057.66 164
4057.81 166
4057.95 166
4058.10 163
4058.24 159
4058.39 156
4058.54 154
4058.68 154
4058.83 156
4058.97 161
4059.12 168
4059.27 176
4059.41 183
4059.56 190
4059.70 194
4059.85 195
4060.00 192
4060.14 186
4060.29 177
4060.43 166
4060.58 153
4060.73 139
4060.87 126
4061.02 112
4061.17 100
4061.31 89
4061.46 79
4061.60 71
4061.75 67
4061.90 65
4062.04 65
4062.19 67
4062.33 71
4062.48 74
4062.63 76
4062.77 78
4062.92 80
4063.06 82
4063.21 83
4063.36 84
4063.50 83
4063.65 82
4063.80 80
4063.94 76
4064.09 72
4064.23 68
4064.38 66
4064.53 65
4064.67 65
4064.82 65
4064.96 64
4065.11 62
4065.26 57
4065.40 50
4065.55 42
4065.69 33
4065.84 26
4065.99 21
4066.13 17
4066.28 14
4066.43 11
4066.57 8
4066.72 4
4066.86 0
4067.01 0
4067.16 0
4067.30 0
4067.45 0
4067.60 0
4067.74 0
4067.89 1
4068.03 12
4068.18 21
4068.33 27
4068.47 30
4068.62 30
4068.76 29
4068.91 28
4069.06 29
4069.20 32
4069.35 39
4069.50 48
4069.64 58
4069.79 67
4069.93 74
4070.08 78
4070.23 79
4070.37 76
4070.52 71
4070.67 64
4070.81 57
4070.96 52
4071.10 48
4071.25 47
4071.40 47
4071.54 49
4071.69 52
4071.84 56
4071.98 60
4072.13 64
4072.27 67
4072.42 71
4072.57 74
4072.71 75
4072.86 74
4073.01 71
4073.15 64
4073.30 56
4073.44 47
4073.59 39
4073.74 35
4073.88 35
4074.03 41
4074.18 49
4074.32 60
4074.47 69
4074.62 76
4074.76 80
4074.91 79
4075.05 76
4075.20 71
4075.35 67
4075.49 66
4075.64 70
4075.79 79
4075.93 92
4076.08 109
4076.22 126
4076.37 141
4076.52 153
4076.66 159
4076.81 159
4076.96 155
4077.10 147
4077.25 138
4077.40 129
4077.54 120
4077.69 113
4077.83 109
4077.98 107
4078.13 106
4078.27 106
4078.42 106
4078.57 106
4078.71 104
4078.86 101
4079.01 97
4079.15 93
4079.30 90
4079.45 90
4079.59 91
4079.74 96
4079.88 102
4080.03 110
4080.18 119
4080.32 128
4080.47 137
4080.62 146
4080.76 153
4080.91 158
4081.06 163
4081.20 167
4081.35 172
4081.50 178
4081.64 185
4081.79 193
4081.93 200
4082.08 205
4082.23 206
4082.37 203
4082.52 196
4082.67 187
4082.81 177
4082.96 168
4083.11 162
4083.25 159
4083.40 159
4083.55 160
4083.69 162
4083.84 164
4083.99 164
4084.13 162
4084.28 159
4084.42 154
4084.57 150
4084.72 145
4084.86 142
4085.01 141
4085.16 140
4085.30 141
4085.45 142
4085.60 141
4085.74 138
4085.89 133
4086.04 124
4086.18 112
4086.33 98
4086.48 85
4086.62 72
4086.77 62
4086.92 53
4087.06 45
4087.21 37
4087.35 29
4087.50 22
4087.65 16
4087.79 14
4087.94 17
4088.09 26
4088.23 41
4088.38 59
4088.53 78
4088.67 96
4088.82 110
4088.97 121
4089.11 128
4089.26 135
4089.41 142
4089.55 151
4089.70 162
4089.85 175
4089.99 189
4090.14 203
4090.29 216
4090.43 227
4090.58 237
4090.73 245
4090.87 252
4091.02 261
4091.17 272
4091.31 288
4091.46 311
4091.61 342
4091.75 383
4091.90 433
4092.05 489
4092.19 546
4092.34 601
4092.49 647
4092.63 682
4092.78 704
4092.93 713
4093.07 712
4093.22 705
4093.37 695
4093.51 688
4093.66 686
4093.81 689
4093.95 697
4094.10 707
4094.25 718
4094.39 726
4094.54 729
4094.69 726
4094.83 716
4094.98 701
4095.13 682
4095.27 660
4095.42 638
4095.57 617
4095.71 597
4095.86 579
4096.01 562
4096.15 546
4096.30 530
4096.45 513
4096.59 495
4096.74 477
4096.89 458
4097.03 441
4097.18 427
4097.33 416
4097.47 409
4097.62 405
4097.77 402
4097.91 397
4098.06 390
4098.21 378
4098.35 363
4098.50 345
4098.65 328
4098.79 312
4098.94 298
4099.09 287
4099.23 277
4099.38 268
4099.53 258
4099.67 246
4099.82 232
4099.97 217
4100.11 202
4100.26 187
4100.41 173
4100.55 161
4100.70 152
4100.85 146
4100.99 144
4101.14 144
4101.29 147
4101.44 150
4101.58 153
4101.73 152
4101.88 146
4102.02 136
4102.17 121
4102.32 103
4102.46 85
4102.61 71
4102.76 63
4102.90 63
4103.05 69
4103.20 81
4103.34 96
4103.49 113
4103.64 130
4103.78 145
4103.93 158
4104.08 171
4104.23 184
4104.37 196
4104.52 208
4104.67 219
4104.81 228
4104.96 234
4105.11 237
4105.25 237
4105.40 233
4105.55 226
4105.69 218
4105.84 209
4105.99 202
4106.13 197
4106.28 195
4106.43 195
4106.57 195
4106.72 192
4106.87 186
4107.02 175
4107.16 160
4107.31 143
4107.46 126
4107.60 111
4107.75 98
4107.90 90
4108.04 84
4108.19 81
4108.34 81
4108.48 83
4108.63 85
4108.78 88
4108.93 90
4109.07 92
4109.22 94
4109.37 95
4109.51 96
4109.66 97
4109.81 99
4109.95 103
4110.10 109
4110.25 118
4110.39 128
4110.54 140
4110.69 152
4110.84 162
4110.98 170
4111.13 174
4111.28 174
4111.42 171
4111.57 165
4111.72 156
4111.86 146
4112.01 135
4112.16 124
4112.31 114
4112.45 106
4112.60 100
4112.75 98
4112.89 99
4113.04 103
4113.19 110
4113.33 116
4113.48 120
4113.63 120
4113.78 115
4113.92 103
4114.07 88
4114.22 71
4114.36 54
4114.51 39
4114.66 29
4114.80 22
4114.95 19
4115.10 17
4115.25 17
4115.39 16
4115.54 15
4115.69 13
4115.83 11
4115.98 8
4116.13 5
4116.28 1
4116.42 0
4116.57 0
4116.72 0
4116.86 0
4117.01 0
4117.16 0
4117.30 0
4117.45 0
4117.60 1
4117.75 4
4117.89 6
4118.04 8
4118.19 11
4118.33 15
4118.48 18
4118.63 22
4118.78 25
4118.92 27
4119.07 27
4119.22 26
4119.36 25
4119.51 26
4119.66 29
4119.81 37
4119.95 49
4120.10 64
4120.25 80
4120.39 96
4120.54 108
4120.69 117
4120.84 122
4120.98 124
4121.13 126
4121.28 128
4121.42 132
4121.57 138
4121.72 147
4121.87 156
4122.01 165
4122.16 173
4122.31 179
4122.45 184
4122.60 186
4122.75 186
4122.90 186
4123.04 185
4123.19 184
4123.34 183
4123.48 180
4123.63 175
4123.78 168
4123.93 158
4124.07 145
4124.22 132
4124.37 120
4124.52 111
4124.66 106
4124.81 103
4124.96 104
4125.10 106
4125.25 108
4125.40 109
4125.55 111
4125.69 112
4125.84 114
4125.99 117
4126.13 120
4126.28 123
4126.43 125
4126.58 127
4126.72 129
4126.87 130
4127.02 132
4127.17 134
4127.31 135
4127.46 137
4127.61 137
4127.75 137
4127.90 138
4128.05 141
4128.20 146
4128.34 154
4128.49 164
4128.64 177
4128.79 189
4128.93 199
4129.08 207
4129.23 211
4129.37 212
4129.52 211
4129.67 210
4129.82 209
4129.96 210
4130.11 212
4130.26 215
4130.41 219
4130.55 224
4130.70 228
4130.85 231
4130.99 232
4131.14 229
4131.29 223
4131.44 212
4131.58 199
4131.73 184
4131.88 170
4132.03 160
4132.17 155
4132.32 155
4132.47 161
4132.62 170
4132.76 182
4132.91 194
4133.06 204
4133.21 211
4133.35 214
4133.50 215
4133.65 212
4133.79 209
4133.94 207
4134.09 206
4134.24 206
4134.38 207
4134.53 208
4134.68 207
4134.83 202
4134.97 192
4135.12 177
4135.27 160
4135.42 141
4135.56 124
4135.71 112
4135.86 104
4136.01 99
4136.15 97
4136.30 96
4136.45 94
4136.60 89
4136.74 81
4136.89 71
4137.04 60
4137.19 50
4137.33 42
4137.48 37
4137.63 36
4137.77 40
4137.92 50
4138.07 63
4138.22 78
4138.36 95
4138.51 112
4138.66 127
4138.81 141
4138.95 153
4139.10 163
4139.25 174
4139.40 184
4139.54 194
4139.69 203
4139.84 209
4139.99 214
4140.13 215
4140.28 215
4140.43 214
4140.58 211
4140.72 209
4140.87 206
4141.02 203
4141.17 200
4141.31 197
4141.46 193
4141.61 192
4141.76 193
4141.90 197
4142.05 204
4142.20 214
4142.35 227
4142.49 241
4142.64 256
4142.79 273
4142.94 292
4143.08 313
4143.23 336
4143.38 361
4143.53 387
4143.67 414
4143.82 442
4143.97 472
4144.12 504
4144.27 539
4144.41 578
4144.56 619
4144.71 661
4144.86 702
4145.00 739
4145.15 771
4145.30 798
4145.45 820
4145.59 839
4145.74 857
4145.89 876
4146.04 894
4146.18 914
4146.33 933
4146.48 951
4146.63 968
4146.77 981
4146.92 990
4147.07 996
4147.22 998
4147.36 998
4147.51 994
4147.66 988
4147.81 980
4147.95 971
4148.10 960
4148.25 947
4148.40 933
4148.55 917
4148.69 898
4148.84 878
4148.99 856
4149.14 832
4149.28 808
4149.43 783
4149.58 760
4149.73 737
4149.87 716
4150.02 697
4150.17 682
4150.32 669
4150.47 660
4150.61 652
4150.76 645
4150.91 636
4151.06 625
4151.20 611
4151.35 593
4151.50 573
4151.65 551
4151.79 530
4151.94 511
4152.09 495
4152.24 483
4152.39 475
4152.53 468
4152.68 460
4152.83 452
4152.98 441
4153.12 428
4153.27 414
4153.42 400
4153.57 388
4153.71 380
4153.86 375
4154.01 372
4154.16 369
4154.31 365
4154.45 357
4154.60 345
4154.75 329
4154.90 309
4155.04 288
4155.19 266
4155.34 247
4155.49 230
4155.64 215
4155.78 203
4155.93 191
4156.08 180
4156.23 169
4156.37 160
4156.52 153
4156.67 148
4156.82 148
4156.97 150
4157.11 155
4157.26 160
4157.41 165
4157.56 167
4157.70 167
4157.85 165
4158.00 162
4158.15 159
4158.30 157
4158.44 157
4158.59 160
4158.74 163
4158.89 166
4159.03 166
4159.18 162
4159.33 154
4159.48 142
4159.63 128
4159.77 114
4159.92 102
4160.07 92
4160.22 86
4160.37 84
4160.51 83
4160.66 84
4160.81 84
4160.96 84
4161.10 83
4161.25 82
4161.40 81
4161.55 81
4161.70 82
4161.84 85
4161.99 89
4162.14 92
4162.29 96
4162.44 97
4162.58 96
4162.73 91
4162.88 84
4163.03 74
4163.17 63
4163.32 53
4163.47 43
4163.62 35
4163.77 28
4163.91 22
4164.06 15
4164.21 8
4164.36 1
4164.51 0
4164.65 0
4164.80 0
4164.95 0
4165.10 0
4165.25 0
4165.39 0
4165.54 1
4165.69 10
4165.84 20
4165.99 28
4166.13 35
4166.28 40
4166.43 45
4166.58 49
4166.73 54
4166.87 59
4167.02 64
4167.17 69
4167.32 73
4167.46 76
4167.61 78
4167.76 80
4167.91 81
4168.06 82
4168.20 83
4168.35 82
4168.50 79
4168.65 74
4168.80 66
4168.94 58
4169.09 50
4169.24 43
4169.39 39
4169.54 39
4169.68 43
4169.83 50
4169.98 59
4170.13 69
4170.28 78
4170.43 86
4170.57 92
4170.72 96
4170.87 98
4171.02 98
4171.17 99
4171.31 102
4171.46 106
4171.61 113
4171.76 122
4171.91 132
4172.05 140
4172.20 146
4172.35 149
4172.50 147
4172.65 143
4172.79 137
4172.94 132
4173.09 129
4173.24 128
4173.39 129
4173.53 133
4173.68 139
4173.83 145
4173.98 152
4174.13 157
4174.27 161
4174.42 161
4174.57 158
4174.72 150
4174.87 140
4175.02 129
4175.16 120
4175.31 113
4175.46 109
4175.61 108
4175.76 109
4175.90 111
4176.05 113
4176.20 114
4176.35 117
4176.50 120
4176.64 127
4176.79 135
4176.94 146
4177.09 158
4177.24 169
4177.39 180
4177.53 189
4177.68 198
4177.83 205
4177.98 213
4178.13 222
4178.27 231
4178.42 240
4178.57 248
4178.72 255
4178.87 260
4179.02 263
4179.16 265
4179.31 267
4179.46 269
4179.61 273
4179.76 279
4179.90 288
4180.05 299
4180.20 310
4180.35 320
4180.50 325
4180.65 327
4180.79 325
4180.94 320
4181.09 315
4181.24 312
4181.39 312
4181.53 316
4181.68 323
4181.83 330
4181.98 335
4182.13 338
4182.28 338
4182.42 336
4182.57 334
4182.72 335
4182.87 339
4183.02 345
4183.17 353
4183.31 360
4183.46 364
4183.61 365
4183.76 363
4183.91 358
4184.05 353
4184.20 349
4184.35 348
4184.50 349
4184.65 353
4184.80 358
4184.94 364
4185.09 371
4185.24 378
4185.39 384
4185.54 391
4185.69 395
4185.83 397
4185.98 394
4186.13 385
4186.28 371
4186.43 352
4186.58 331
4186.72 310
4186.87 291
4187.02 277
4187.17 266
4187.32 258
4187.47 254
4187.61 251
4187.76 248
4187.91 244
4188.06 240
4188.21 234
4188.36 227
4188.50 218
4188.65 208
4188.80 198
4188.95 189
4189.10 185
4189.25 185
4189.39 190
4189.54 200
4189.69 211
4189.84 222
4189.99 231
4190.14 235
4190.28 236
4190.43 233
4190.58 229
4190.73 224
4190.88 219
4191.03 217
4191.17 216
4191.32 216
4191.47 217
4191.62 217
4191.77 217
4191.92 216
4192.07 214
4192.21 213
4192.36 214
4192.51 217
4192.66 222
4192.81 230
4192.96 239
4193.10 249
4193.25 259
4193.40 268
4193.55 275
4193.70 281
4193.85 284
4193.99 284
4194.14 282
4194.29 277
4194.44 272
4194.59 266
4194.74 260
4194.89 254
4195.03 249
4195.18 243
4195.33 237
4195.48 231
4195.63 227
4195.78 225
4195.93 226
4196.07 230
4196.22 236
4196.37 244
4196.52 252
4196.67 259
4196.82 265
4196.96 268
4197.11 269
4197.26 267
4197.41 264
4197.56 259
4197.71 255
4197.86 251
4198.00 248
4198.15 247
4198.30 248
4198.45 252
4198.60 259
4198.75 268
4198.90 277
4199.04 287
4199.19 297
4199.34 305
4199.49 312
4199.64 316
4199.79 318
4199.93 319
4200.08 318
4200.23 317
4200.38 315
4200.53 315
4200.68 316
4200.83 317
4200.97 319
4201.12 321
4201.27 322
4201.42 323
4201.57 324
4201.72 326
4201.87 331
4202.01 340
4202.16 352
4202.31 366
4202.46 383
4202.61 399
4202.76 415
4202.91 428
4203.06 440
4203.20 449
4203.35 457
4203.50 463
4203.65 467
4203.80 470
4203.95 470
4204.10 468
4204.24 463
4204.39 457
4204.54 451
4204.69 448
4204.84 449
4204.99 455
4205.14 468
4205.28 485
4205.43 505
4205.58 526
4205.73 544
4205.88 559
4206.03 570
4206.18 578
4206.33 585
4206.47 592
4206.62 600
4206.77 608
4206.92 619
4207.07 631
4207.22 647
4207.37 668
4207.51 697
4207.66 736
4207.81 783
4207.96 839
4208.11 900
4208.26 963
4208.41 1025
4208.56 1085
4208.70 1140
4208.85 1194
4209.00 1247
4209.15 1301
4209.30 1355
4209.45 1410
4209.60 1465
4209.75 1522
4209.89 1578
4210.04 1634
4210.19 1689
4210.34 1742
4210.49 1790
4210.64 1830
4210.79 1860
4210.94 1878
4211.08 1888
4211.23 1890
4211.38 1890
4211.53 1891
4211.68 1894
4211.83 1901
4211.98 1911
4212.13 1920
4212.27 1927
4212.42 1927
4212.57 1920
4212.72 1903
4212.87 1876
4213.02 1840
4213.17 1796
4213.32 1747
4213.46 1694
4213.61 1642
4213.76 1594
4213.91 1550
4214.06 1512
4214.21 1479
4214.36 1449
4214.51 1422
4214.65 1395
4214.80 1365
4214.95 1333
4215.10 1297
4215.25 1258
4215.40 1217
4215.55 1173
4215.70 1129
4215.85 1085
4215.99 1043
4216.14 1003
4216.29 967
4216.44 934
4216.59 905
4216.74 879
4216.89 855
4217.04 831
4217.18 808
4217.33 783
4217.48 757
4217.63 731
4217.78 706
4217.93 681
4218.08 657
4218.23 634
4218.38 612
4218.52 589
4218.67 566
4218.82 544
4218.97 525
4219.12 510
4219.27 500
4219.42 496
4219.57 496
4219.72 497
4219.86 497
4220.01 493
4220.16 483
4220.31 469
4220.46 451
4220.61 432
4220.76 415
4220.91 401
4221.06 393
4221.20 391
4221.35 395
4221.50 403
4221.65 413
4221.80 424
4221.95 434
4222.10 443
4222.25 449
4222.40 453
4222.55 457
4222.69 461
4222.84 465
4222.99 471
4223.14 477
4223.29 483
4223.44 487
4223.59 488
4223.74 485
4223.89 478
4224.04 467
4224.18 451
4224.33 433
4224.48 412
4224.63 391
4224.78 370
4224.93 351
4225.08 335
4225.23 321
4225.38 311
4225.53 302
4225.67 295
4225.82 286
4225.97 276
4226.12 265
4226.27 252
4226.42 239
4226.57 229
4226.72 223
4226.87 222
4227.02 227
4227.16 236
4227.31 249
4227.46 264
4227.61 280
4227.76 296
4227.91 310
4228.06 324
4228.21 335
4228.36 343
4228.51 350
4228.65 353
4228.80 355
4228.95 356
4229.10 355
4229.25 354
4229.40 351
4229.55 347
4229.70 342
4229.85 334
4230.00 326
4230.15 316
4230.29 306
4230.44 297
4230.59 289
4230.74 283
4230.89 279
4231.04 275
4231.19 272
4231.34 268
4231.49 263
4231.64 257
4231.79 250
4231.93 243
4232.08 238
4232.23 234
4232.38 232
4232.53 235
4232.68 241
4232.83 251
4232.98 264
4233.13 279
4233.28 296
4233.43 311
4233.58 325
4233.72 336
4233.87 345
4234.02 350
4234.17 352
4234.32 352
4234.47 348
4234.62 340
4234.77 329
4234.92 314
4235.07 296
4235.22 277
4235.37 258
4235.51 242
4235.66 229
4235.81 222
4235.96 219
4236.11 219
4236.26 220
4236.41 221
4236.56 218
4236.71 212
4236.86 200
4237.01 184
4237.16 165
4237.30 146
4237.45 127
4237.60 112
4237.75 101
4237.90 94
4238.05 93
4238.20 95
4238.35 99
4238.50 105
4238.65 112
4238.80 117
4238.95 123
4239.10 127
4239.24 133
4239.39 139
4239.54 146
4239.69 153
4239.84 159
4239.99 165
4240.14 169
4240.29 171
4240.44 172
4240.59 170
4240.74 167
4240.89 163
4241.04 157
4241.19 150
4241.33 144
4241.48 137
4241.63 131
4241.78 126
4241.93 123
4242.08 120
4242.23 120
4242.38 122
4242.53 127
4242.68 134
4242.83 143
4242.98 153
4243.13 163
4243.28 172
4243.42 178
4243.57 183
4243.72 186
4243.87 187
4244.02 188
4244.17 188
4244.32 188
4244.47 186
4244.62 182
4244.77 177
4244.92 171
4245.07 165
4245.22 161
4245.37 157
4245.52 153
4245.66 150
4245.81 145
4245.96 140
4246.11 134
4246.26 129
4246.41 126
4246.56 127
4246.71 131
4246.86 136
4247.01 139
4247.16 138
4247.31 131
4247.46 118
4247.61 98
4247.76 76
4247.91 54
4248.05 35
4248.20 21
4248.35 13
4248.50 11
4248.65 13
4248.80 17
4248.95 21
4249.10 25
4249.25 28
4249.40 30
4249.55 33
4249.70 37
4249.85 42
4250.00 49
4250.15 57
4250.30 66
4250.45 76
4250.60 86
4250.74 96
4250.89 105
4251.04 115
4251.19 124
4251.34 134
4251.49 142
4251.64 149
4251.79 154
4251.94 156
4252.09 155
4252.24 152
4252.39 149
4252.54 146
4252.69 145
4252.84 145
4252.99 147
4253.14 150
4253.29 154
4253.44 157
4253.58 159
4253.73 161
4253.88 160
4254.03 158
4254.18 152
4254.33 143
4254.48 129
4254.63 112
4254.78 90
4254.93 67
4255.08 43
4255.23 22
4255.38 4
4255.53 0
4255.68 0
4255.83 0
4255.98 0
4256.13 0
4256.28 0
4256.43 0
4256.58 0
4256.72 0
4256.87 6
4257.02 24
4257.17 46
4257.32 69
4257.47 90
4257.62 107
4257.77 115
4257.92 114
4258.07 105
4258.22 92
4258.37 79
4258.52 69
4258.67 64
4258.82 66
4258.97 74
4259.12 86
4259.27 98
4259.42 109
4259.57 117
4259.72 121
4259.87 123
4260.02 121
4260.17 117
4260.31 112
4260.46 106
4260.61 99
4260.76 92
4260.91 86
4261.06 82
4261.21 80
4261.36 83
4261.51 90
4261.66 102
4261.81 117
4261.96 133
4262.11 149
4262.26 161
4262.41 167
4262.56 166
4262.71 158
4262.86 147
4263.01 133
4263.16 121
4263.31 112
4263.46 108
4263.61 109
4263.76 112
4263.91 117
4264.06 120
4264.21 120
4264.36 119
4264.51 115
4264.65 110
4264.80 105
4264.95 101
4265.10 98
4265.25 96
4265.40 93
4265.55 91
4265.70 87
4265.85 83
4266.00 78
4266.15 73
4266.30 69
4266.45 65
4266.60 62
4266.75 60
4266.90 57
4267.05 52
4267.20 46
4267.35 37
4267.50 27
4267.65 16
4267.80 6
4267.95 0
4268.10 0
4268.25 0
4268.40 0
4268.55 0
4268.70 0
4268.85 0
4269.00 0
4269.15 0
4269.30 0
4269.45 4
4269.60 8
4269.75 12
4269.90 15
4270.05 16
4270.20 15
4270.35 13
4270.49 12
4270.64 11
4270.79 12
4270.94 15
4271.09 18
4271.24 22
4271.39 25
4271.54 26
4271.69 26
4271.84 24
4271.99 21
4272.14 18
4272.29 16
4272.44 16
4272.59 18
4272.74 23
4272.89 28
4273.04 35
4273.19 41
4273.34 46
4273.49 49
4273.64 49
4273.79 47
4273.94 41
4274.09 34
4274.24 26
4274.39 18
4274.54 11
4274.69 6
4274.84 4
4274.99 5
4275.14 8
4275.29 13
4275.44 18
4275.59 23
4275.74 26
4275.89 27
4276.04 24
4276.19 20
4276.34 14
4276.49 8
4276.64 3
4276.79 0
4276.94 0
4277.09 0
4277.24 0
4277.39 0
4277.54 0
4277.69 0
4277.84 0
4277.99 0
4278.14 0
4278.29 9
4278.44 20
4278.59 31
4278.74 40
4278.89 44
4279.04 44
4279.19 38
4279.34 27
4279.49 15
4279.64 3
4279.79 0
4279.94 0
4280.09 0
4280.24 0
4280.39 11
4280.54 22
4280.69 31
4280.84 35
4280.99 34
4281.14 26
4281.29 15
4281.44 2
4281.59 0
4281.74 0
4281.89 0
4282.04 0
4282.19 0
4282.34 2
4282.49 13
4282.64 24
4282.79 33
4282.94 38
4283.09 40
4283.24 37
4283.39 31
4283.54 21
4283.69 10
4283.84 0
4283.99 0
4284.14 0
4284.29 0
4284.44 0
4284.59 0
4284.74 0
4284.89 0
4285.04 0
4285.19 12
4285.34 24
4285.49 38
4285.64 52
4285.79 67
4285.94 82
4286.09 96
4286.24 108
4286.39 117
4286.54 123
4286.69 127
4286.84 130
4286.99 131
4287.14 131
4287.29 130
4287.44 129
4287.59 127
4287.74 123
4287.89 117
4288.04 110
4288.19 101
4288.34 91
4288.49 80
4288.64 70
4288.79 60
4288.94 51
4289.09 42
4289.24 34
4289.39 26
4289.54 18
4289.69 10
4289.84 1
4289.99 0
4290.14 0
4290.29 0
4290.44 0
4290.59 0
4290.74 0
4290.89 0
4291.04 0
4291.19 15
4291.34 32
4291.49 47
4291.64 59
4291.79 66
4291.94 70
4292.09 71
4292.24 70
4292.39 69
4292.54 69
4292.69 68
4292.84 67
4292.99 64
4293.14 59
4293.29 51
4293.44 42
4293.59 31
4293.75 20
4293.90 9
4294.05 0
4294.20 0
4294.35 0
4294.50 0
4294.65 0
4294.80 0
4294.95 0
4295.10 4
4295.25 16
4295.40 28
4295.55 40
4295.70 50
4295.85 59
4296.00 67
4296.15 72
4296.30 77
4296.45 81
4296.60 86
4296.75 92
4296.90 101
4297.05 112
4297.20 124
4297.35 137
4297.50 147
4297.65 156
4297.80 161
4297.95 163
4298.10 162
4298.25 161
4298.40 159
4298.55 158
4298.70 158
4298.85 159
4299.00 161
4299.15 163
4299.30 165
4299.45 165
4299.61 164
4299.76 162
4299.91 159
4300.06 156
4300.21 154
4300.36 151
4300.51 148
4300.66 144
4300.81 140
4300.96 135
4301.11 131
4301.26 129
4301.41 130
4301.56 135
4301.71 144
4301.86 155
4302.01 167
4302.16 177
4302.31 185
4302.46 190
4302.61 190
4302.76 187
4302.91 183
4303.06 177
4303.21 172
4303.36 168
4303.51 165
4303.66 161
4303.81 157
4303.97 151
4304.12 143
4304.27 135
4304.42 126
4304.57 118
4304.72 112
4304.87 108
4305.02 105
4305.17 103
4305.32 100
4305.47 96
4305.62 90
4305.77 83
4305.92 76
4306.07 70
4306.22 65
4306.37 63
4306.52 63
4306.67 63
4306.82 62
4306.97 61
4307.12 58
4307.27 54
4307.42 51
4307.58 48
4307.73 47
4307.88 47
4308.03 49
4308.18 52
4308.33 54
4308.48 55
4308.63 54
4308.78 53
4308.93 51
4309.08 49
4309.23 47
4309.38 46
4309.53 44
4309.68 42
4309.83 41
4309.98 39
4310.13 38
4310.28 40
4310.43 46
4310.58 56
4310.73 72
4310.89 93
4311.04 119
4311.19 148
4311.34 178
4311.49 207
4311.64 232
4311.79 253
4311.94 269
4312.09 280
4312.24 290
4312.39 301
4312.54 316
4312.69 334
4312.84 356
4312.99 379
4313.14 400
4313.29 415
4313.44 421
4313.60 420
4313.75 414
4313.90 406
4314.05 400
4314.20 401
4314.35 408
4314.50 421
4314.65 437
4314.80 454
4314.95 468
4315.10 477
4315.25 482
4315.40 482
4315.55 478
4315.70 470
4315.85 459
4316.00 446
4316.15 429
4316.31 409
4316.46 388
4316.61 367
4316.76 347
4316.91 329
4317.06 314
4317.21 302
4317.36 292
4317.51 281
4317.66 270
4317.81 260
4317.96 249
4318.11 240
4318.26 234
4318.41 231
4318.56 232
4318.72 236
4318.87 241
4319.02 245
4319.17 247
4319.32 246
4319.47 241
4319.62 233
4319.77 224
4319.92 213
4320.07 205
4320.22 198
4320.37 195
4320.52 194
4320.67 195
4320.82 197
4320.98 199
4321.13 200
4321.28 198
4321.43 196
4321.58 192
4321.73 188
4321.88 184
4322.03 182
4322.18 180
4322.33 179
4322.48 178
4322.63 176
4322.78 173
4322.93 167
4323.09 160
4323.24 152
4323.39 143
4323.54 136
4323.69 131
4323.84 130
4323.99 132
4324.14 137
4324.29 144
4324.44 152
4324.59 158
4324.74 163
4324.89 165
4325.04 165
4325.20 161
4325.35 155
4325.50 146
4325.65 135
4325.80 123
4325.95 111
4326.10 102
4326.25 97
4326.40 97
4326.55 101
4326.70 110
4326.85 120
4327.00 131
4327.16 139
4327.31 143
4327.46 143
4327.61 138
4327.76 131
4327.91 124
4328.06 118
4328.21 115
4328.36 117
4328.51 122
4328.66 131
4328.81 141
4328.97 153
4329.12 163
4329.27 170
4329.42 173
4329.57 172
4329.72 167
4329.87 159
4330.02 149
4330.17 140
4330.32 133
4330.47 130
4330.62 131
4330.78 135
4330.93 141
4331.08 146
4331.23 150
4331.38 151
4331.53 150
4331.68 146
4331.83 141
4331.98 135
4332.13 127
4332.28 119
4332.43 110
4332.59 101
4332.74 93
4332.89 88
4333.04 86
4333.19 89
4333.34 96
4333.49 105
4333.64 115
4333.79 124
4333.94 131
4334.09 135
4334.25 139
4334.40 142
4334.55 146
4334.70 149
4334.85 152
4335.00 152
4335.15 151
4335.30 147
4335.45 142
4335.60 136
4335.75 130
4335.91 123
4336.06 116
4336.21 108
4336.36 98
4336.51 86
4336.66 73
4336.81 60
4336.96 49
4337.11 41
4337.26 37
4337.42 38
4337.57 42
4337.72 50
4337.87 59
4338.02 69
4338.17 77
4338.32 83
4338.47 85
4338.62 83
4338.77 77
4338.92 69
4339.08 60
4339.23 53
4339.38 49
4339.53 50
4339.68 56
4339.83 66
4339.98 78
4340.13 91
4340.28 103
4340.44 113
4340.59 119
4340.74 123
4340.89 123
4341.04 121
4341.19 116
4341.34 109
4341.49 101
4341.64 92
4341.79 86
4341.95 83
4342.10 84
4342.25 90
4342.40 100
4342.55 112
4342.70 125
4342.85 137
4343.00 148
4343.15 156
4343.30 162
4343.46 166
4343.61 169
4343.76 170
4343.91 170
4344.06 166
4344.21 161
4344.36 152
4344.51 141
4344.66 127
4344.82 109
4344.97 89
4345.12 68
4345.27 45
4345.42 23
4345.57 4
4345.72 0
4345.87 0
4346.02 0
4346.18 0
4346.33 0
4346.48 0
4346.63 0
4346.78 2
4346.93 14
4347.08 24
4347.23 31
4347.38 33
4347.54 30
4347.69 24
4347.84 14
4347.99 5
4348.14 0
4348.29 0
4348.44 0
4348.59 0
4348.75 1
4348.90 12
4349.05 24
4349.20 38
4349.35 51
4349.50 63
4349.65 73
4349.80 80
4349.95 83
4350.11 85
4350.26 86
4350.41 88
4350.56 91
4350.71 97
4350.86 105
4351.01 114
4351.16 122
4351.32 127
4351.47 128
4351.62 125
4351.77 118
4351.92 108
4352.07 98
4352.22 88
4352.37 80
4352.53 76
4352.68 75
4352.83 78
4352.98 83
4353.13 89
4353.28 94
4353.43 96
4353.58 93
4353.74 85
4353.89 73
4354.04 59
4354.19 45
4354.34 34
4354.49 27
4354.64 26
4354.79 30
4354.95 37
4355.10 46
4355.25 54
4355.40 60
4355.55 62
4355.70 60
4355.85 55
4356.00 47
4356.16 38
4356.31 30
4356.46 23
4356.61 19
4356.76 19
4356.91 21
4357.06 27
4357.21 37
4357.37 48
4357.52 59
4357.67 71
4357.82 82
4357.97 90
4358.12 97
4358.27 101
4358.43 104
4358.58 107
4358.73 111
4358.88 117
4359.03 123
4359.18 131
4359.33 139
4359.48 146
4359.64 150
4359.79 150
4359.94 147
4360.09 139
4360.24 130
4360.39 118
4360.54 107
4360.70 97
4360.85 89
4361.00 85
4361.15 84
4361.30 86
4361.45 92
4361.60 100
4361.76 110
4361.91 119
4362.06 127
4362.21 132
4362.36 133
4362.51 129
4362.66 121
4362.81 110
4362.97 98
4363.12 88
4363.27 82
4363.42 79
4363.57 81
4363.72 87
4363.87 95
4364.03 104
4364.18 112
4364.33 118
4364.48 123
4364.63 125
4364.78 127
4364.93 128
4365.09 129
4365.24 129
4365.39 129
4365.54 128
4365.69 125
4365.84 120
4366.00 113
4366.15 107
4366.30 102
4366.45 101
4366.60 103
4366.75 110
4366.90 121
4367.06 133
4367.21 146
4367.36 156
4367.51 163
4367.66 166
4367.81 168
4367.96 167
4368.12 168
4368.27 169
4368.42 171
4368.57 173
4368.72 175
4368.87 175
4369.02 173
4369.18 168
4369.33 160
4369.48 151
4369.63 142
4369.78 134
4369.93 128
4370.09 126
4370.24 128
4370.39 133
4370.54 141
4370.69 150
4370.84 159
4370.99 167
4371.15 173
4371.30 178
4371.45 181
4371.60 185
4371.75 189
4371.90 192
4372.06 195
4372.21 196
4372.36 195
4372.51 192
4372.66 184
4372.81 174
4372.97 160
4373.12 145
4373.27 129
4373.42 113
4373.57 98
4373.72 85
4373.87 75
4374.03 68
4374.18 63
4374.33 61
4374.48 61
4374.63 62
4374.78 63
4374.94 62
4375.09 60
4375.24 57
4375.39 51
4375.54 44
4375.69 36
4375.85 29
4376.00 25
4376.15 25
4376.30 30
4376.45 38
4376.60 48
4376.76 57
4376.91 64
4377.06 66
4377.21 63
4377.36 55
4377.51 44
4377.67 32
4377.82 20
4377.97 11
4378.12 4
4378.27 0
4378.42 0
4378.58 0
4378.73 0
4378.88 0
4379.03 0
4379.18 0
4379.33 0
4379.49 0
4379.64 8
4379.79 15
4379.94 19
4380.09 21
4380.24 20
4380.40 19
4380.55 20
4380.70 23
4380.85 30
4381.00 39
4381.15 50
4381.31 60
4381.46 67
4381.61 73
4381.76 76
4381.91 80
4382.07 85
4382.22 92
4382.37 102
4382.52 113
4382.67 124
4382.82 132
4382.98 137
4383.13 138
4383.28 137
4383.43 133
4383.58 128
4383.73 122
4383.89 116
4384.04 109
4384.19 101
4384.34 92
4384.49 84
4384.65 77
4384.80 71
4384.95 69
4385.10 69
4385.25 71
4385.40 76
4385.56 81
4385.71 87
4385.86 94
4386.01 101
4386.16 109
4386.32 119
4386.47 131
4386.62 146
4386.77 161
4386.92 175
4387.07 187
4387.23 193
4387.38 193
4387.53 187
4387.68 175
4387.83 160
4387.99 144
4388.14 131
4388.29 121
4388.44 116
4388.59 116
4388.74 119
4388.90 124
4389.05 128
4389.20 130
4389.35 128
4389.50 122
4389.66 114
4389.81 103
4389.96 94
4390.11 88
4390.26 87
4390.42 91
4390.57 100
4390.72 111
4390.87 121
4391.02 128
4391.17 130
4391.33 128
4391.48 121
4391.63 112
4391.78 101
4391.93 91
4392.09 82
4392.24 74
4392.39 67
4392.54 62
4392.69 58
4392.85 56
4393.00 56
4393.15 56
4393.30 57
4393.45 58
4393.61 58
4393.76 57
4393.91 54
4394.06 49
4394.21 42
4394.37 35
4394.52 26
4394.67 18
4394.82 10
4394.97 3
4395.12 0
4395.28 0
4395.43 0
4395.58 0
4395.73 0
4395.88 0
4396.04 0
4396.19 0
4396.34 2
4396.49 11
4396.64 20
4396.80 28
4396.95 34
4397.10 38
4397.25 39
4397.40 37
4397.56 34
4397.71 29
4397.86 23
4398.01 18
4398.16 15
4398.32 13
4398.47 15
4398.62 18
4398.77 23
4398.93 27
4399.08 30
4399.23 30
4399.38 27
4399.53 21
4399.69 13
4399.84 5
4399.99 0
4400.14 0
4400.29 0
4400.45 0
4400.60 4
4400.75 15
4400.90 27
4401.05 39
4401.21 51
4401.36 59
4401.51 64
4401.66 66
4401.81 64
4401.97 59
4402.12 52
4402.27 45
4402.42 40
4402.57 36
4402.73 37
4402.88 42
4403.03 51
4403.18 64
4403.34 80
4403.49 96
4403.64 110
4403.79 121
4403.94 127
4404.10 129
4404.25 127
4404.40 123
4404.55 118
4404.70 113
4404.86 108
4405.01 104
4405.16 100
4405.31 96
4405.47 91
4405.62 85
4405.77 80
4405.92 77
4406.07 76
4406.23 79
4406.38 85
4406.53 93
4406.68 101
4406.83 108
4406.99 111
4407.14 109
4407.29 101
4407.44 90
4407.60 76
4407.75 62
4407.90 51
4408.05 43
4408.20 41
4408.36 45
4408.51 54
4408.66 65
4408.81 78
4408.97 90
4409.12 100
4409.27 106
4409.42 108
4409.57 105
4409.73 100
4409.88 91
4410.03 81
4410.18 72
4410.34 64
4410.49 60
4410.64 60
4410.79 66
4410.94 76
4411.10 90
4411.25 106
4411.40 122
4411.55 138
4411.71 153
4411.86 166
4412.01 179
4412.16 192
4412.31 205
4412.47 216
4412.62 225
4412.77 231
4412.92 232
4413.08 229
4413.23 222
4413.38 214
4413.53 206
4413.68 199
4413.84 195
4413.99 193
4414.14 194
4414.29 195
4414.45 199
4414.60 203
4414.75 210
4414.90 220
4415.06 231
4415.21 244
4415.36 255
4415.51 263
4415.66 266
4415.82 264
4415.97 258
4416.12 250
4416.27 243
4416.43 239
4416.58 239
4416.73 245
4416.88 254
4417.04 267
4417.19 280
4417.34 294
4417.49 306
4417.65 318
4417.80 327
4417.95 335
4418.10 341
4418.25 344
4418.41 345
4418.56 345
4418.71 343
4418.86 340
4419.02 335
4419.17 329
4419.32 321
4419.47 313
4419.63 305
4419.78 297
4419.93 290
4420.08 286
4420.24 284
4420.39 284
4420.54 286
4420.69 289
4420.85 291
4421.00 294
4421.15 297
4421.30 301
4421.46 309
4421.61 320
4421.76 333
4421.91 348
4422.06 364
4422.22 377
4422.37 387
4422.52 392
4422.67 392
4422.83 388
4422.98 381
4423.13 372
4423.28 362
4423.44 353
4423.59 347
4423.74 345
4423.89 348
4424.05 355
4424.20 366
4424.35 380
4424.50 395
4424.66 408
4424.81 419
4424.96 426
4425.11 428
4425.27 426
4425.42 420
4425.57 410
4425.72 398
4425.88 384
4426.03 369
4426.18 352
4426.33 334
4426.49 318
4426.64 303
4426.79 290
4426.94 280
4427.10 274
4427.25 270
4427.40 268
4427.55 266
4427.71 263
4427.86 257
4428.01 249
4428.16 239
4428.32 226
4428.47 214
4428.62 204
4428.77 195
4428.93 191
4429.08 190
4429.23 192
4429.38 198
4429.54 206
4429.69 215
4429.84 222
4430.00 226
4430.15 227
4430.30 222
4430.45 213
4430.61 200
4430.76 186
4430.91 173
4431.06 163
4431.22 157
4431.37 154
4431.52 154
4431.67 155
4431.83 154
4431.98 151
4432.13 143
4432.28 131
4432.44 114
4432.59 95
4432.74 75
4432.89 55
4433.05 35
4433.20 19
4433.35 5
4433.51 0
4433.66 0
4433.81 0
4433.96 0
4434.12 1
4434.27 9
4434.42 18
4434.57 24
4434.73 27
4434.88 26
4435.03 21
4435.18 14
4435.34 4
4435.49 0
4435.64 0
4435.79 0
4435.95 0
4436.10 0
4436.25 0
4436.41 0
4436.56 0
4436.71 3
4436.86 14
4437.02 27
4437.17 40
4437.32 51
4437.47 58
4437.63 59
4437.78 56
4437.93 50
4438.09 41
4438.24 32
4438.39 24
4438.54 19
4438.70 17
4438.85 17
4439.00 20
4439.15 25
4439.31 31
4439.46 37
4439.61 43
4439.77 49
4439.92 55
4440.07 62
4440.22 69
4440.38 76
4440.53 84
4440.68 92
4440.83 99
4440.99 105
4441.14 110
4441.29 114
4441.45 118
4441.60 122
4441.75 124
4441.90 126
4442.06 127
4442.21 127
4442.36 126
4442.52 126
4442.67 125
4442.82 125
4442.97 126
4443.13 126
4443.28 125
4443.43 123
4443.58 119
4443.74 113
4443.89 108
4444.04 104
4444.20 103
4444.35 103
4444.50 104
4444.65 105
4444.81 104
4444.96 101
4445.11 95
4445.27 87
4445.42 77
4445.57 67
4445.72 59
4445.88 53
4446.03 50
4446.18 49
4446.34 50
4446.49 51
4446.64 52
4446.79 51
4446.95 48
4447.10 44
4447.25 39
4447.41 33
4447.56 27
4447.71 21
4447.86 16
4448.02 12
4448.17 10
4448.32 8
4448.48 9
4448.63 10
4448.78 11
4448.93 11
4449.09 10
4449.24 6
4449.39 0
4449.55 0
4449.70 0
4449.85 0
4450.00 0
4450.16 0
4450.31 0
4450.46 3
4450.62 14
4450.77 25
4450.92 35
4451.08 43
4451.23 49
4451.38 54
4451.53 57
4451.69 59
4451.84 61
4451.99 61
4452.15 62
4452.30 61
4452.45 61
4452.60 63
4452.76 66
4452.91 73
4453.06 83
4453.22 97
4453.37 112
4453.52 128
4453.68 143
4453.83 153
4453.98 159
4454.13 160
4454.29 154
4454.44 143
4454.59 127
4454.75 110
4454.90 92
4455.05 76
4455.21 62
4455.36 52
4455.51 47
4455.66 45
4455.82 47
4455.97 51
4456.12 56
4456.28 62
4456.43 67
4456.58 70
4456.74 72
4456.89 72
4457.04 70
4457.19 68
4457.35 67
4457.50 67
4457.65 70
4457.81 74
4457.96 80
4458.11 85
4458.27 89
4458.42 90
4458.57 88
4458.73 83
4458.88 76
4459.03 66
4459.18 56
4459.34 46
4459.49 36
4459.64 26
4459.80 17
4459.95 9
4460.10 1
4460.26 0
4460.41 0
4460.56 0
4460.72 0
4460.87 0
4461.02 0
4461.17 0
4461.33 0
4461.48 3
4461.63 14
4461.79 27
4461.94 40
4462.09 53
4462.25 62
4462.40 68
4462.55 69
4462.71 66
4462.86 60
4463.01 55
4463.17 52
4463.32 54
4463.47 60
4463.62 70
4463.78 80
4463.93 89
4464.08 94
4464.24 95
4464.39 93
4464.54 88
4464.70 82
4464.85 75
4465.00 69
4465.16 63
4465.31 57
4465.46 51
4465.62 44
4465.77 37
4465.92 32
4466.08 29
4466.23 29
4466.38 32
4466.54 38
4466.69 46
4466.84 55
4466.99 66
4467.15 77
4467.30 88
4467.45 98
4467.61 109
4467.76 118
4467.91 126
4468.07 133
4468.22 137
4468.37 139
4468.53 139
4468.68 138
4468.83 136
4468.99 134
4469.14 132
4469.29 130
4469.45 126
4469.60 121
4469.75 113
4469.91 102
4470.06 90
4470.21 77
4470.37 64
4470.52 52
4470.67 43
4470.83 37
4470.98 34
4471.13 32
4471.29 33
4471.44 34
4471.59 37
4471.75 41
4471.90 46
4472.05 50
4472.21 55
4472.36 58
4472.51 60
4472.67 60
4472.82 57
4472.97 51
4473.13 45
4473.28 38
4473.43 32
4473.59 27
4473.74 26
4473.89 26
4474.05 27
4474.20 28
4474.35 27
4474.51 23
4474.66 17
4474.81 10
4474.97 2
4475.12 0
4475.27 0
4475.43 0
4475.58 0
4475.73 0
4475.89 0
4476.04 1
4476.19 2
4476.35 2
4476.50 2
4476.65 1
4476.81 2
4476.96 5
4477.11 10
4477.27 17
4477.42 27
4477.57 38
4477.73 48
4477.88 57
4478.03 63
4478.19 65
4478.34 65
4478.49 64
4478.65 62
4478.80 60
4478.95 60
4479.11 61
4479.26 63
4479.41 66
4479.57 70
4479.72 75
4479.87 80
4480.03 85
4480.18 90
4480.33 92
4480.49 92
4480.64 90
4480.79 86
4480.95 80
4481.10 74
4481.25 69
4481.41 67
4481.56 67
4481.72 72
4481.87 81
4482.02 93
4482.18 107
4482.33 121
4482.48 133
4482.64 141
4482.79 145
4482.94 144
4483.10 139
4483.25 132
4483.40 125
4483.56 117
4483.71 111
4483.86 106
4484.02 104
4484.17 104
4484.32 105
4484.48 108
4484.63 113
4484.78 120
4484.94 128
4485.09 137
4485.25 147
4485.40 156
4485.55 165
4485.71 172
4485.86 175
4486.01 175
4486.17 172
4486.32 166
4486.47 160
4486.63 155
4486.78 152
4486.93 151
4487.09 153
4487.24 156
4487.40 160
4487.55 164
4487.70 168
4487.86 173
4488.01 179
4488.16 185
4488.32 191
4488.47 197
4488.62 199
4488.78 199
4488.93 195
4489.08 190
4489.24 184
4489.39 179
4489.55 177
4489.70 178
4489.85 183
4490.01 189
4490.16 196
4490.31 202
4490.47 205
4490.62 204
4490.77 200
4490.93 193
4491.08 182
4491.23 170
4491.39 157
4491.54 144
4491.70 132
4491.85 122
4492.00 114
4492.16 109
4492.31 106
4492.46 104
4492.62 102
4492.77 101
4492.92 99
4493.08 99
4493.23 99
4493.39 100
4493.54 104
4493.69 108
4493.85 114
4494.00 120
4494.15 124
4494.31 125
4494.46 125
4494.62 121
4494.77 116
4494.92 111
4495.08 106
4495.23 103
4495.38 104
4495.54 109
4495.69 118
4495.84 127
4496.00 136
4496.15 142
4496.31 144
4496.46 140
4496.61 131
4496.77 119
4496.92 105
4497.07 93
4497.23 84
4497.38 81
4497.54 83
4497.69 91
4497.84 103
4498.00 116
4498.15 127
4498.30 135
4498.46 138
4498.61 135
4498.77 126
4498.92 114
4499.07 101
4499.23 88
4499.38 77
4499.53 71
4499.69 69
4499.84 69
4500.00 72
4500.15 76
4500.30 79
4500.46 80
4500.61 81
4500.76 80
4500.92 80
4501.07 82
4501.23 85
4501.38 90
4501.53 96
4501.69 102
4501.84 105
4502.00 106
4502.15 104
4502.30 101
4502.46 96
4502.61 91
4502.76 87
4502.92 83
4503.07 80
4503.23 75
4503.38 67
4503.53 58
4503.69 47
4503.84 36
4503.99 28
4504.15 24
4504.30 25
4504.46 32
4504.61 44
4504.76 57
4504.92 71
4505.07 84
4505.23 94
4505.38 99
4505.53 100
4505.69 96
4505.84 88
4506.00 76
4506.15 61
4506.30 44
4506.46 27
4506.61 11
4506.76 0
4506.92 0
4507.07 0
4507.23 0
4507.38 0
4507.53 0
4507.69 0
4507.84 6
4508.00 10
4508.15 12
4508.30 12
4508.46 10
4508.61 6
4508.77 3
4508.92 2
4509.07 2
4509.23 5
4509.38 8
4509.53 12
4509.69 15
4509.84 16
4510.00 15
4510.15 13
4510.30 9
4510.46 6
4510.61 4
4510.77 3
4510.92 2
4511.07 2
4511.23 3
4511.38 3
4511.54 4
4511.69 3
4511.84 3
4512.00 2
4512.15 2
4512.31 1
4512.46 2
4512.61 4
4512.77 7
4512.92 11
4513.08 17
4513.23 23
4513.38 29
4513.54 36
4513.69 42
4513.85 48
4514.00 53
4514.15 57
4514.31 59
4514.46 59
4514.62 58
4514.77 57
4514.92 56
4515.08 56
4515.23 59
4515.39 65
4515.54 72
4515.69 81
4515.85 89
4516.00 96
4516.16 101
4516.31 104
4516.46 103
4516.62 100
4516.77 94
4516.93 87
4517.08 79
4517.24 70
4517.39 60
4517.54 51
4517.70 41
4517.85 32
4518.01 24
4518.16 17
4518.31 12
4518.47 7
4518.62 3
4518.78 0
4518.93 0
4519.08 0
4519.24 0
4519.39 0
4519.55 0
4519.70 0
4519.85 0
4520.01 8
4520.16 22
4520.32 36
4520.47 48
4520.63 59
4520.78 68
4520.93 76
4521.09 83
4521.24 90
4521.40 97
4521.55 102
4521.70 103
4521.86 101
4522.01 94
4522.17 85
4522.32 74
4522.48 64
4522.63 58
4522.78 56
4522.94 58
4523.09 65
4523.25 74
4523.40 83
4523.55 92
4523.71 97
4523.86 100
4524.02 99
4524.17 95
4524.33 89
4524.48 81
4524.63 72
4524.79 63
4524.94 54
4525.10 45
4525.25 37
4525.40 30
4525.56 23
4525.71 18
4525.87 15
4526.02 14
4526.18 15
4526.33 17
4526.48 20
4526.64 23
4526.79 26
4526.95 29
4527.10 34
4527.26 42
4527.41 51
4527.56 62
4527.72 73
4527.87 83
4528.03 90
4528.18 93
4528.34 93
4528.49 91
4528.64 88
4528.80 85
4528.95 84
4529.11 84
4529.26 85
4529.41 85
4529.57 85
4529.72 82
4529.88 78
4530.03 72
4530.19 64
4530.34 56
4530.49 47
4530.65 38
4530.80 29
4530.96 22
4531.11 17
4531.27 15
4531.42 16
4531.58 19
4531.73 24
4531.88 29
4532.04 33
4532.19 36
4532.35 38
4532.50 40
4532.66 43
4532.81 47
4532.96 53
4533.12 60
4533.27 66
4533.43 71
4533.58 73
4533.74 72
4533.89 69
4534.04 64
4534.20 59
4534.35 54
4534.51 50
4534.66 47
4534.82 44
4534.97 43
4535.13 42
4535.28 42
4535.43 43
4535.59 44
4535.74 44
4535.90 45
4536.05 44
4536.21 43
4536.36 42
4536.51 42
4536.67 43
4536.82 46
4536.98 51
4537.13 58
4537.29 67
4537.44 76
4537.60 84
4537.75 92
4537.90 99
4538.06 105
4538.21 112
4538.37 118
4538.52 124
4538.68 128
4538.83 129
4538.99 125
4539.14 116
4539.29 101
4539.45 83
4539.60 65
4539.76 49
4539.91 38
4540.07 34
4540.22 36
4540.38 42
4540.53 51
4540.68 58
4540.84 62
4540.99 63
4541.15 60
4541.30 57
4541.46 52
4541.61 48
4541.77 45
4541.92 43
4542.07 41
4542.23 39
4542.38 36
4542.54 34
4542.69 33
4542.85 33
4543.00 36
4543.16 41
4543.31 49
4543.47 58
4543.62 66
4543.77 72
4543.93 75
4544.08 74
4544.24 69
4544.39 63
4544.55 57
4544.70 53
4544.86 54
4545.01 58
4545.17 66
4545.32 75
4545.47 84
4545.63 92
4545.78 97
4545.94 99
4546.09 99
4546.25 98
4546.40 97
4546.56 96
4546.71 95
4546.87 95
4547.02 94
4547.17 93
4547.33 91
4547.48 88
4547.64 82
4547.79 76
4547.95 69
4548.10 62
4548.26 55
4548.41 50
4548.57 46
4548.72 43
4548.87 40
4549.03 35
4549.18 30
4549.34 23
4549.49 16
4549.65 10
4549.80 5
4549.96 3
4550.11 2
4550.27 1
4550.42 0
4550.58 0
4550.73 0
4550.89 0
4551.04 0
4551.19 0
4551.35 0
4551.50 0
4551.66 3
4551.81 7
4551.97 10
4552.12 12
4552.28 15
4552.43 19
4552.59 25
4552.74 35
4552.90 45
4553.05 57
4553.20 68
4553.36 77
4553.51 84
4553.67 89
4553.82 94
4553.98 99
4554.13 107
4554.29 117
4554.44 128
4554.60 139
4554.75 148
4554.91 154
4555.06 154
4555.22 149
4555.37 138
4555.53 126
4555.68 115
4555.83 108
4555.99 106
4556.14 110
4556.30 117
4556.45 127
4556.61 135
4556.76 140
4556.92 141
4557.07 138
4557.23 133
4557.38 128
4557.54 123
4557.69 120
4557.85 119
4558.00 119
4558.16 118
4558.31 116
4558.47 111
4558.62 103
4558.78 94
4558.93 85
4559.08 76
4559.24 70
4559.39 68
4559.55 70
4559.70 76
4559.86 87
4560.01 100
4560.17 115
4560.32 129
4560.48 143
4560.63 154
4560.79 162
4560.94 167
4561.10 167
4561.25 164
4561.41 156
4561.56 145
4561.72 132
4561.87 118
4562.03 104
4562.18 93
4562.34 85
4562.49 79
4562.65 74
4562.80 70
4562.96 64
4563.11 55
4563.26 45
4563.42 32
4563.57 20
4563.73 8
4563.88 0
4564.04 0
4564.19 0
4564.35 0
4564.50 0
4564.66 0
4564.81 2
4564.97 9
4565.12 15
4565.28 19
4565.43 20
4565.59 18
4565.74 13
4565.90 5
4566.05 0
4566.21 0
4566.36 0
4566.52 0
4566.67 0
4566.83 8
4566.98 23
4567.14 40
4567.29 57
4567.45 72
4567.60 85
4567.76 94
4567.91 101
4568.07 106
4568.22 111
4568.38 117
4568.53 124
4568.69 133
4568.84 143
4569.00 153
4569.15 161
4569.31 166
4569.46 168
4569.62 168
4569.77 166
4569.93 165
4570.08 166
4570.24 172
4570.39 183
4570.55 198
4570.70 218
4570.86 241
4571.01 266
4571.17 293
4571.32 319
4571.48 344
4571.63 368
4571.79 390
4571.94 410
4572.10 428
4572.25 443
4572.41 458
4572.56 471
4572.72 483
4572.87 494
4573.03 503
4573.18 511
4573.34 519
4573.49 527
4573.65 536
4573.80 546
4573.96 556
4574.11 565
4574.27 572
4574.42 575
4574.58 576
4574.73 573
4574.89 567
4575.04 560
4575.20 551
4575.35 543
4575.51 535
4575.66 528
4575.82 521
4575.97 517
4576.13 513
4576.28 510
4576.44 507
4576.59 502
4576.75 495
4576.90 483
4577.06 466
4577.21 445
4577.37 420
4577.52 393
4577.68 368
4577.83 345
4577.99 328
4578.14 318
4578.30 315
4578.45 317
4578.61 321
4578.76 326
4578.92 328
4579.07 326
4579.23 318
4579.38 305
4579.54 288
4579.69 269
4579.85 249
4580.00 230
4580.16 211
4580.31 194
4580.47 177
4580.63 161
4580.78 146
4580.94 131
4581.09 116
4581.25 103
4581.40 92
4581.56 84
4581.71 78
4581.87 75
4582.02 76
4582.18 79
4582.33 84
4582.49 91
4582.64 98
4582.80 105
4582.95 113
4583.11 121
4583.26 130
4583.42 140
4583.57 150
4583.73 159
4583.88 167
4584.04 174
4584.19 178
4584.35 180
4584.50 180
4584.66 179
4584.82 177
4584.97 175
4585.13 173
4585.28 170
4585.44 166
4585.59 162
4585.75 156
4585.90 149
4586.06 141
4586.21 134
4586.37 127
4586.52 121
4586.68 116
4586.83 112
4586.99 109
4587.14 106
4587.30 102
4587.45 96
4587.61 89
4587.76 81
4587.92 72
4588.08 63
4588.23 56
4588.39 50
4588.54 47
4588.70 46
4588.85 47
4589.01 50
4589.16 53
4589.32 57
4589.47 60
4589.63 64
4589.78 67
4589.94 70
4590.09 72
4590.25 76
4590.40 80
4590.56 86
4590.72 93
4590.87 102
4591.03 111
4591.18 119
4591.34 124
4591.49 125
4591.65 122
4591.80 114
4591.96 101
4592.11 84
4592.27 65
4592.42 45
4592.58 27
4592.73 13
4592.89 3
4593.05 0
4593.20 0
4593.36 2
4593.51 7
4593.67 13
4593.82 17
4593.98 19
4594.13 18
4594.29 14
4594.44 9
4594.60 5
4594.75 2
4594.91 0
4595.07 0
4595.22 2
4595.38 4
4595.53 7
4595.69 9
4595.84 11
4596.00 13
4596.15 15
4596.31 17
4596.46 19
4596.62 21
4596.77 21
4596.93 21
4597.09 19
4597.24 16
4597.40 11
4597.55 5
4597.71 0
4597.86 0
4598.02 0
4598.17 0
4598.33 0
4598.48 0
4598.64 0
4598.80 1
4598.95 5
4599.11 8
4599.26 9
4599.42 9
4599.57 9
4599.73 11
4599.88 15
4600.04 22
4600.19 33
4600.35 46
4600.51 61
4600.66 76
4600.82 90
4600.97 103
4601.13 114
4601.28 122
4601.44 127
4601.59 130
4601.75 133
4601.91 136
4602.06 140
4602.22 146
4602.37 152
4602.53 158
4602.68 163
4602.84 166
4602.99 164
4603.15 160
4603.30 152
4603.46 142
4603.62 130
4603.77 119
4603.93 108
4604.08 100
4604.24 97
4604.39 97
4604.55 102
4604.70 110
4604.86 119
4605.02 128
4605.17 134
4605.33 137
4605.48 136
4605.64 133
4605.79 128
4605.95 124
4606.10 122
4606.26 121
4606.42 124
4606.57 127
4606.73 131
4606.88 135
4607.04 137
4607.19 138
4607.35 138
4607.51 139
4607.66 139
4607.82 138
4607.97 137
4608.13 134
4608.28 129
4608.44 123
4608.59 115
4608.75 108
4608.91 103
4609.06 101
4609.22 101
4609.37 102
4609.53 104
4609.68 105
4609.84 104
4610.00 102
4610.15 101
4610.31 101
4610.46 103
4610.62 106
4610.77 109
4610.93 110
4611.08 107
4611.24 102
4611.40 93
4611.55 84
4611.71 76
4611.86 71
4612.02 71
4612.17 74
4612.33 81
4612.49 89
4612.64 97
4612.80 103
4612.95 108
4613.11 111
4613.26 113
4613.42 116
4613.58 119
4613.73 123
4613.89 126
4614.04 129
4614.20 128
4614.35 124
4614.51 116
4614.67 105
4614.82 91
4614.98 77
4615.13 63
4615.29 51
4615.44 42
4615.60 36
4615.76 34
4615.91 37
4616.07 43
4616.22 51
4616.38 62
4616.53 75
4616.69 87
4616.85 99
4617.00 109
4617.16 117
4617.31 121
4617.47 123
4617.63 123
4617.78 121
4617.94 119
4618.09 117
4618.25 117
4618.40 119
4618.56 121
4618.72 123
4618.87 122
4619.03 119
4619.18 114
4619.34 105
4619.49 96
4619.65 86
4619.81 78
4619.96 70
4620.12 64
4620.27 59
4620.43 55
4620.59 53
4620.74 52
4620.90 53
4621.05 57
4621.21 63
4621.36 72
4621.52 81
4621.68 90
4621.83 98
4621.99 103
4622.14 104
4622.30 100
4622.46 91
4622.61 78
4622.77 62
4622.92 45
4623.08 30
4623.23 17
4623.39 10
4623.55 7
4623.70 9
4623.86 17
4624.01 28
4624.17 41
4624.33 55
4624.48 70
4624.64 83
4624.79 96
4624.95 108
4625.11 119
4625.26 130
4625.42 141
4625.57 150
4625.73 157
4625.88 159
4626.04 158
4626.20 151
4626.35 139
4626.51 126
4626.66 112
4626.82 99
4626.98 89
4627.13 83
4627.29 79
4627.44 79
4627.60 81
4627.76 85
4627.91 90
4628.07 96
4628.22 101
4628.38 108
4628.54 114
4628.69 119
4628.85 124
4629.00 129
4629.16 132
4629.32 134
4629.47 134
4629.63 130
4629.78 123
4629.94 112
4630.10 98
4630.25 82
4630.41 65
4630.56 48
4630.72 34
4630.88 23
4631.03 16
4631.19 15
4631.34 17
4631.50 22
4631.66 29
4631.81 35
4631.97 41
4632.12 45
4632.28 47
4632.44 50
4632.59 53
4632.75 57
4632.90 62
4633.06 68
4633.22 74
4633.37 79
4633.53 84
4633.68 88
4633.84 93
4634.00 98
4634.15 103
4634.31 108
4634.46 111
4634.62 114
4634.78 114
4634.93 113
4635.09 111
4635.24 109
4635.40 106
4635.56 102
4635.71 98
4635.87 92
4636.02 86
4636.18 78
4636.34 70
4636.49 63
4636.65 56
4636.81 51
4636.96 46
4637.12 42
4637.27 38
4637.43 35
4637.59 33
4637.74 31
4637.90 30
4638.05 28
4638.21 27
4638.37 26
4638.52 26
4638.68 28
4638.83 31
4638.99 36
4639.15 41
4639.30 46
4639.46 53
4639.62 59
4639.77 67
4639.93 76
4640.08 87
4640.24 98
4640.40 110
4640.55 121
4640.71 129
4640.86 135
4641.02 138
4641.18 139
4641.33 140
4641.49 139
4641.65 138
4641.80 137
4641.96 135
4642.11 134
4642.27 133
4642.43 135
4642.58 140
4642.74 149
4642.90 160
4643.05 172
4643.21 183
4643.36 189
4643.52 191
4643.68 186
4643.83 174
4643.99 159
4644.14 140
4644.30 122
4644.46 104
4644.61 88
4644.77 75
4644.93 64
4645.08 55
4645.24 48
4645.39 42
4645.55 37
4645.71 34
4645.86 31
4646.02 28
4646.18 27
4646.33 27
4646.49 28
4646.64 31
4646.80 35
4646.96 40
4647.11 45
4647.27 51
4647.43 57
4647.58 61
4647.74 63
4647.90 63
4648.05 61
4648.21 59
4648.36 57
4648.52 56
4648.68 56
4648.83 56
4648.99 56
4649.15 55
4649.30 54
4649.46 52
4649.61 51
4649.77 51
4649.93 52
4650.08 54
4650.24 56
4650.40 54
4650.55 48
4650.71 37
4650.86 23
4651.02 7
4651.18 0
4651.33 0
4651.49 0
4651.65 0
4651.80 0
4651.96 0
4652.12 0
4652.27 3
4652.43 10
4652.58 15
4652.74 18
4652.90 20
4653.05 22
4653.21 22
4653.37 23
4653.52 25
4653.68 27
4653.84 30
4653.99 34
4654.15 39
4654.31 44
4654.46 49
4654.62 53
4654.77 57
4654.93 61
4655.09 66
4655.24 71
4655.40 77
4655.56 83
4655.71 87
4655.87 90
4656.03 91
4656.18 90
4656.34 88
4656.49 85
4656.65 83
4656.81 82
4656.96 82
4657.12 81
4657.28 79
4657.43 75
4657.59 70
4657.75 64
4657.90 58
4658.06 54
4658.22 53
4658.37 54
4658.53 58
4658.69 62
4658.84 67
4659.00 72
4659.15 76
4659.31 80
4659.47 84
4659.62 89
4659.78 94
4659.94 100
4660.09 104
4660.25 108
4660.41 110
4660.56 112
4660.72 113
4660.88 116
4661.03 120
4661.19 125
4661.35 132
4661.50 136
4661.66 139
4661.81 137
4661.97 131
4662.13 122
4662.28 111
4662.44 99
4662.60 89
4662.75 82
4662.91 77
4663.07 76
4663.22 76
4663.38 78
4663.54 80
4663.69 81
4663.85 81
4664.01 79
4664.16 77
4664.32 75
4664.48 74
4664.63 76
4664.79 82
4664.95 92
4665.10 105
4665.26 120
4665.42 134
4665.57 147
4665.73 155
4665.89 160
4666.04 159
4666.20 153
4666.36 144
4666.51 133
4666.67 122
4666.82 112
4666.98 105
4667.14 102
4667.29 102
4667.45 105
4667.61 110
4667.76 115
4667.92 120
4668.08 124
4668.23 127
4668.39 128
4668.55 128
4668.70 127
4668.86 125
4669.02 124
4669.17 124
4669.33 127
4669.49 133
4669.64 140
4669.80 149
4669.96 158
4670.11 165
4670.27 170
4670.43 172
4670.58 173
4670.74 173
4670.90 175
4671.05 177
4671.21 181
4671.37 185
4671.52 189
4671.68 192
4671.84 193
4671.99 192
4672.15 188
4672.31 182
4672.46 173
4672.62 163
4672.78 151
4672.93 139
4673.09 129
4673.25 122
4673.40 118
4673.56 117
4673.72 119
4673.87 123
4674.03 127
4674.19 130
4674.34 133
4674.50 135
4674.66 136
4674.82 138
4674.97 139
4675.13 141
4675.29 142
4675.44 144
4675.60 144
4675.76 145
4675.91 145
4676.07 145
4676.23 145
4676.38 144
4676.54 143
4676.70 140
4676.85 135
4677.01 129
4677.17 123
4677.32 117
4677.48 113
4677.64 112
4677.79 113
4677.95 118
4678.11 126
4678.26 135
4678.42 146
4678.58 155
4678.73 164
4678.89 169
4679.05 172
4679.20 171
4679.36 168
4679.52 163
4679.68 158
4679.83 153
4679.99 149
4680.15 147
4680.30 147
4680.46 150
4680.62 156
4680.77 163
4680.93 173
4681.09 182
4681.24 191
4681.40 198
4681.56 204
4681.71 209
4681.87 214
4682.03 219
4682.18 224
4682.34 230
4682.50 236
4682.66 240
4682.81 240
4682.97 237
4683.13 231
4683.28 223
4683.44 213
4683.60 203
4683.75 194
4683.91 188
4684.07 184
4684.22 182
4684.38 182
4684.54 184
4684.69 186
4684.85 188
4685.01 190
4685.17 192
4685.32 195
4685.48 197
4685.64 199
4685.79 197
4685.95 193
4686.11 184
4686.26 172
4686.42 157
4686.58 141
4686.73 127
4686.89 116
4687.05 109
4687.21 106
4687.36 106
4687.52 110
4687.68 115
4687.83 121
4687.99 127
4688.15 130
4688.30 131
4688.46 129
4688.62 125
4688.78 119
4688.93 113
4689.09 109
4689.25 107
4689.40 106
4689.56 108
4689.72 109
4689.87 109
4690.03 107
4690.19 102
4690.35 95
4690.50 87
4690.66 80
4690.82 75
4690.97 73
4691.13 74
4691.29 77
4691.44 83
4691.60 89
4691.76 95
4691.92 98
4692.07 98
4692.23 95
4692.39 89
4692.54 80
4692.70 69
4692.86 57
4693.01 44
4693.17 31
4693.33 17
4693.49 5
4693.64 0
4693.80 0
4693.96 0
4694.11 0
4694.27 0
4694.43 0
4694.59 0
4694.74 2
4694.90 9
4695.06 14
4695.21 18
4695.37 19
4695.53 21
4695.68 22
4695.84 23
4696.00 25
4696.16 25
4696.31 24
4696.47 20
4696.63 15
4696.78 8
4696.94 2
4697.10 0
4697.26 0
4697.41 5
4697.57 15
4697.73 28
4697.88 43
4698.04 57
4698.20 67
4698.36 73
4698.51 73
4698.67 70
4698.83 63
4698.98 55
4699.14 48
4699.30 43
4699.46 39
4699.61 37
4699.77 36
4699.93 35
4700.08 34
4700.24 33
4700.40 33
4700.56 35
4700.71 38
4700.87 43
4701.03 48
4701.18 52
4701.34 53
4701.50 50
4701.66 42
4701.81 31
4701.97 18
4702.13 6
4702.28 0
4702.44 0
4702.60 0
4702.76 0
4702.91 0
4703.07 0
4703.23 0
4703.39 0
4703.54 0
4703.70 1
4703.86 5
4704.01 10
4704.17 17
4704.33 23
4704.49 28
4704.64 32
4704.80 34
4704.96 34
4705.11 33
4705.27 32
4705.43 29
4705.59 27
4705.74 25
4705.90 24
4706.06 24
4706.22 25
4706.37 29
4706.53 35
4706.69 42
4706.84 51
4707.00 59
4707.16 65
4707.32 68
4707.47 68
4707.63 65
4707.79 61
4707.95 57
4708.10 54
4708.26 54
4708.42 56
4708.57 60
4708.73 64
4708.89 68
4709.05 69
4709.20 69
4709.36 66
4709.52 62
4709.68 57
4709.83 53
4709.99 51
4710.15 50
4710.31 51
4710.46 55
4710.62 59
4710.78 64
4710.93 69
4711.09 73
4711.25 75
4711.41 75
4711.56 74
4711.72 73
4711.88 71
4712.04 72
4712.19 75
4712.35 81
4712.51 90
4712.67 100
4712.82 110
4712.98 119
4713.14 125
4713.30 128
4713.45 128
4713.61 126
4713.77 122
4713.92 119
4714.08 117
4714.24 118
4714.40 120
4714.55 124
4714.71 129
4714.87 134
4715.03 138
4715.18 139
4715.34 136
4715.50 130
4715.66 119
4715.81 105
4715.97 90
4716.13 74
4716.29 59
4716.44 47
4716.60 39
4716.76 35
4716.92 35
4717.07 37
4717.23 42
4717.39 48
4717.55 56
4717.70 63
4717.86 70
4718.02 75
4718.18 79
4718.33 80
4718.49 79
4718.65 75
4718.81 69
4718.96 62
4719.12 55
4719.28 50
4719.43 47
4719.59 46
4719.75 49
4719.91 53
4720.06 57
4720.22 61
4720.38 61
4720.54 59
4720.69 53
4720.85 45
4721.01 37
4721.17 30
4721.32 26
4721.48 25
4721.64 26
4721.80 30
4721.96 33
4722.11 34
4722.27 33
4722.43 29
4722.59 24
4722.74 20
4722.90 18
4723.06 18
4723.22 21
4723.37 26
4723.53 32
4723.69 36
4723.85 40
4724.00 41
4724.16 42
4724.32 43
4724.48 44
4724.63 47
4724.79 51
4724.95 56
4725.11 62
4725.26 66
4725.42 68
4725.58 67
4725.74 64
4725.89 58
4726.05 53
4726.21 49
4726.37 49
4726.52 53
4726.68 62
4726.84 74
4727.00 89
4727.15 102
4727.31 114
4727.47 122
4727.63 126
4727.79 126
4727.94 122
4728.10 116
4728.26 109
4728.42 101
4728.57 92
4728.73 82
4728.89 71
4729.05 59
4729.20 46
4729.36 34
4729.52 24
4729.68 18
4729.83 17
4729.99 20
4730.15 27
4730.31 37
4730.47 47
4730.62 56
4730.78 63
4730.94 67
4731.10 68
4731.25 68
4731.41 67
4731.57 68
4731.73 70
4731.88 76
4732.04 84
4732.20 94
4732.36 105
4732.52 115
4732.67 123
4732.83 125
4732.99 122
4733.15 112
4733.30 98
4733.46 81
4733.62 65
4733.78 52
4733.93 44
4734.09 41
4734.25 43
4734.41 47
4734.57 52
4734.72 56
4734.88 58
4735.04 58
4735.20 57
4735.35 56
4735.51 55
4735.67 55
4735.83 56
4735.99 57
4736.14 58
4736.30 59
4736.46 61
4736.62 63
4736.77 65
4736.93 66
4737.09 68
4737.25 68
4737.41 67
4737.56 65
4737.72 61
4737.88 57
4738.04 53
4738.19 50
4738.35 49
4738.51 50
4738.67 53
4738.83 57
4738.98 61
4739.14 64
4739.30 66
4739.46 66
4739.61 65
4739.77 63
4739.93 63
4740.09 64
4740.25 69
4740.40 78
4740.56 92
4740.72 110
4740.88 130
4741.04 152
4741.19 173
4741.35 193
4741.51 209
4741.67 223
4741.82 233
4741.98 240
4742.14 242
4742.30 241
4742.46 236
4742.61 229
4742.77 219
4742.93 209
4743.09 200
4743.25 194
4743.40 192
4743.56 193
4743.72 197
4743.88 202
4744.03 207
4744.19 210
4744.35 210
4744.51 206
4744.67 199
4744.82 191
4744.98 182
4745.14 174
4745.30 167
4745.46 161
4745.61 156
4745.77 153
4745.93 151
4746.09 149
4746.25 148
4746.40 146
4746.56 143
4746.72 140
4746.88 137
4747.04 134
4747.19 131
4747.35 130
4747.51 131
4747.67 133
4747.83 136
4747.98 138
4748.14 139
4748.30 139
4748.46 137
4748.61 135
4748.77 133
4748.93 131
4749.09 130
4749.25 130
4749.40 130
4749.56 129
4749.72 129
4749.88 127
4750.04 124
4750.19 121
4750.35 117
4750.51 112
4750.67 107
4750.83 101
4750.98 94
4751.14 86
4751.30 76
4751.46 65
4751.62 54
4751.77 42
4751.93 31
4752.09 21
4752.25 13
4752.41 7
4752.57 3
4752.72 0
4752.88 0
4753.04 0
4753.20 0
4753.36 0
4753.51 0
4753.67 0
4753.83 0
4753.99 0
4754.15 3
4754.30 7
4754.46 11
4754.62 14
4754.78 16
4754.94 19
4755.09 23
4755.25 29
4755.41 37
4755.57 48
4755.73 59
4755.88 70
4756.04 79
4756.20 85
4756.36 87
4756.52 87
4756.67 86
4756.83 84
4756.99 84
[truncated: 742,560 more chars]
