# Supplementary material for: Methylobacterium Species Promoting Rice and Barley Growth and Interaction Specificity Revealed with Whole-Cell Matrix-Assisted Laser Desorption / Ionization-Time-of-Flight Mass Spectrometry (MALDI-TOF/MS) Analysis
Source: PLoS One. 2015 Jun 8;10(6):e0129509. doi: 10.1371/journal.pone.0129509 (PMC4460032; doi:10.1371/journal.pone.0129509)
Supplement: S2 Data — (ZIP) [file pone.0129509.s002.zip › Supplementary data 2 (ms from inoculated rice)/23e.txt]

779.66 0
779.73 0
779.79 0
779.85 0
779.92 0
779.98 0
780.05 0
780.11 0
780.17 0
780.24 0
780.30 0
780.37 0
780.43 0
780.49 0
780.56 0
780.62 0
780.69 0
780.75 0
780.81 0
780.88 0
780.94 0
781.01 0
781.07 0
781.13 0
781.20 0
781.26 0
781.33 0
781.39 0
781.46 0
781.52 0
781.58 0
781.65 0
781.71 0
781.78 0
781.84 0
781.90 0
781.97 0
782.03 0
782.10 0
782.16 0
782.22 0
782.29 0
782.35 0
782.42 0
782.48 0
782.54 0
782.61 0
782.67 0
782.74 0
782.80 0
782.87 0
782.93 0
782.99 0
783.06 0
783.12 0
783.19 0
783.25 0
783.31 0
783.38 0
783.44 0
783.51 0
783.57 0
783.63 0
783.70 0
783.76 0
783.83 0
783.89 0
783.96 0
784.02 0
784.08 0
784.15 0
784.21 0
784.28 0
784.34 0
784.40 0
784.47 0
784.53 0
784.60 0
784.66 0
784.73 0
784.79 0
784.85 0
784.92 0
784.98 0
785.05 0
785.11 0
785.18 0
785.24 0
785.30 0
785.37 0
785.43 0
785.50 0
785.56 0
785.62 0
785.69 0
785.75 0
785.82 0
785.88 0
785.95 0
786.01 0
786.07 0
786.14 0
786.20 0
786.27 0
786.33 0
786.40 0
786.46 0
786.52 0
786.59 0
786.65 0
786.72 0
786.78 0
786.85 0
786.91 0
786.97 0
787.04 0
787.10 0
787.17 0
787.23 0
787.30 0
787.36 0
787.42 0
787.49 0
787.55 0
787.62 0
787.68 0
787.75 0
787.81 0
787.87 0
787.94 0
788.00 0
788.07 0
788.13 0
788.20 0
788.26 0
788.32 0
788.39 0
788.45 0
788.52 0
788.58 0
788.65 0
788.71 0
788.78 0
788.84 0
788.90 0
788.97 0
789.03 0
789.10 0
789.16 0
789.23 0
789.29 0
789.35 0
789.42 0
789.48 0
789.55 0
789.61 0
789.68 0
789.74 0
789.81 0
789.87 0
789.93 0
790.00 0
790.06 0
790.13 0
790.19 0
790.26 0
790.32 0
790.39 0
790.45 0
790.51 0
790.58 0
790.64 0
790.71 0
790.77 0
790.84 0
790.90 0
790.96 0
791.03 0
791.09 0
791.16 0
791.22 0
791.29 0
791.35 0
791.42 0
791.48 0
791.55 0
791.61 0
791.67 0
791.74 0
791.80 0
791.87 0
791.93 0
792.00 0
792.06 0
792.13 0
792.19 0
792.25 0
792.32 0
792.38 0
792.45 0
792.51 0
792.58 0
792.64 0
792.71 0
792.77 0
792.84 0
792.90 0
792.96 0
793.03 0
793.09 0
793.16 0
793.22 0
793.29 0
793.35 0
793.42 0
793.48 0
793.55 0
793.61 0
793.67 0
793.74 0
793.80 0
793.87 0
793.93 0
794.00 0
794.06 0
794.13 0
794.19 0
794.26 0
794.32 0
794.38 0
794.45 0
794.51 0
794.58 0
794.64 0
794.71 0
794.77 0
794.84 0
794.90 0
794.97 0
795.03 0
795.10 0
795.16 0
795.22 0
795.29 0
795.35 0
795.42 0
795.48 0
795.55 0
795.61 0
795.68 0
795.74 0
795.81 0
795.87 0
795.94 0
796.00 0
796.06 0
796.13 0
796.19 0
796.26 0
796.32 0
796.39 0
796.45 0
796.52 0
796.58 0
796.65 0
796.71 0
796.78 0
796.84 0
796.91 0
796.97 0
797.03 0
797.10 0
797.16 0
797.23 0
797.29 0
797.36 0
797.42 0
797.49 0
797.55 0
797.62 0
797.68 0
797.75 0
797.81 0
797.88 0
797.94 0
798.01 0
798.07 0
798.14 0
798.20 0
798.26 0
798.33 0
798.39 0
798.46 0
798.52 0
798.59 0
798.65 0
798.72 0
798.78 0
798.85 0
798.91 0
798.98 0
799.04 0
799.11 0
799.17 0
799.24 0
799.30 0
799.37 0
799.43 0
799.50 0
799.56 0
799.62 0
799.69 0
799.75 0
799.82 0
799.88 0
799.95 0
800.01 0
800.08 0
800.14 0
800.21 0
800.27 0
800.34 0
800.40 0
800.47 0
800.53 0
800.60 0
800.66 0
800.73 0
800.79 0
800.86 0
800.92 0
800.99 0
801.05 0
801.12 0
801.18 0
801.25 0
801.31 0
801.38 0
801.44 0
801.51 0
801.57 0
801.63 0
801.70 0
801.76 0
801.83 0
801.89 0
801.96 0
802.02 0
802.09 0
802.15 0
802.22 0
802.28 0
802.35 0
802.41 0
802.48 0
802.54 0
802.61 0
802.67 0
802.74 0
802.80 0
802.87 0
802.93 0
803.00 0
803.06 0
803.13 0
803.19 0
803.26 0
803.32 0
803.39 0
803.45 0
803.52 0
803.58 0
803.65 0
803.71 0
803.78 0
803.84 0
803.91 0
803.97 0
804.04 0
804.10 0
804.17 0
804.23 0
804.30 0
804.36 0
804.43 0
804.49 0
804.56 0
804.62 0
804.69 0
804.75 0
804.82 0
804.88 0
804.95 0
805.01 0
805.08 0
805.14 0
805.21 0
805.27 0
805.34 0
805.40 0
805.47 0
805.53 0
805.60 0
805.66 0
805.73 0
805.79 0
805.86 0
805.92 0
805.99 0
806.05 0
806.12 0
806.18 0
806.25 0
806.31 0
806.38 0
806.44 0
806.51 0
806.57 0
806.64 0
806.70 0
806.77 1
806.83 1
806.90 2
806.96 2
807.03 3
807.09 3
807.16 3
807.22 3
807.29 2
807.35 1
807.42 1
807.49 0
807.55 0
807.62 0
807.68 0
807.75 0
807.81 0
807.88 0
807.94 0
808.01 0
808.07 0
808.14 0
808.20 0
808.27 0
808.33 0
808.40 0
808.46 0
808.53 0
808.59 0
808.66 0
808.72 1
808.79 2
808.85 3
808.92 4
808.98 4
809.05 4
809.11 4
809.18 3
809.24 2
809.31 1
809.37 1
809.44 0
809.51 0
809.57 0
809.64 0
809.70 0
809.77 0
809.83 0
809.90 0
809.96 0
810.03 0
810.09 0
810.16 0
810.22 0
810.29 0
810.35 0
810.42 0
810.48 0
810.55 0
810.61 0
810.68 0
810.74 0
810.81 0
810.87 0
810.94 0
811.01 0
811.07 0
811.14 0
811.20 0
811.27 1
811.33 1
811.40 1
811.46 1
811.53 2
811.59 2
811.66 1
811.72 1
811.79 1
811.85 1
811.92 0
811.98 0
812.05 0
812.12 0
812.18 0
812.25 0
812.31 1
812.38 1
812.44 1
812.51 1
812.57 1
812.64 0
812.70 0
812.77 0
812.83 0
812.90 0
812.96 0
813.03 0
813.10 0
813.16 0
813.23 0
813.29 0
813.36 0
813.42 0
813.49 0
813.55 0
813.62 0
813.68 0
813.75 0
813.81 0
813.88 0
813.94 0
814.01 1
814.08 1
814.14 1
814.21 1
814.27 1
814.34 1
814.40 1
814.47 1
814.53 1
814.60 1
814.66 1
814.73 1
814.79 1
814.86 1
814.93 1
814.99 1
815.06 1
815.12 0
815.19 0
815.25 0
815.32 0
815.38 0
815.45 0
815.51 0
815.58 0
815.65 0
815.71 0
815.78 0
815.84 0
815.91 0
815.97 0
816.04 0
816.10 0
816.17 1
816.23 1
816.30 1
816.37 1
816.43 1
816.50 1
816.56 1
816.63 0
816.69 0
816.76 1
816.82 1
816.89 1
816.95 1
817.02 1
817.09 1
817.15 1
817.22 1
817.28 0
817.35 0
817.41 0
817.48 0
817.54 0
817.61 0
817.68 0
817.74 0
817.81 0
817.87 0
817.94 0
818.00 0
818.07 0
818.13 0
818.20 0
818.27 0
818.33 0
818.40 0
818.46 0
818.53 0
818.59 0
818.66 0
818.72 0
818.79 0
818.86 0
818.92 1
818.99 1
819.05 1
819.12 0
819.18 0
819.25 0
819.31 0
819.38 0
819.45 0
819.51 0
819.58 1
819.64 1
819.71 1
819.77 0
819.84 0
819.91 0
819.97 0
820.04 0
820.10 0
820.17 0
820.23 0
820.30 0
820.36 1
820.43 1
820.50 1
820.56 1
820.63 1
820.69 0
820.76 0
820.82 0
820.89 0
820.96 0
821.02 0
821.09 0
821.15 0
821.22 0
821.28 0
821.35 0
821.42 0
821.48 1
821.55 1
821.61 1
821.68 1
821.74 1
821.81 1
821.87 1
821.94 1
822.01 1
822.07 1
822.14 0
822.20 0
822.27 0
822.33 0
822.40 0
822.47 0
822.53 0
822.60 0
822.66 0
822.73 0
822.79 0
822.86 0
822.93 0
822.99 0
823.06 0
823.12 0
823.19 0
823.26 0
823.32 0
823.39 0
823.45 0
823.52 0
823.58 0
823.65 0
823.72 0
823.78 0
823.85 0
823.91 0
823.98 0
824.04 0
824.11 0
824.18 0
824.24 0
824.31 0
824.37 0
824.44 1
824.50 1
824.57 1
824.64 1
824.70 1
824.77 1
824.83 1
824.90 1
824.97 1
825.03 0
825.10 0
825.16 0
825.23 0
825.29 0
825.36 0
825.43 0
825.49 0
825.56 0
825.62 0
825.69 0
825.76 0
825.82 0
825.89 0
825.95 0
826.02 0
826.08 0
826.15 0
826.22 0
826.28 0
826.35 0
826.41 0
826.48 1
826.55 1
826.61 1
826.68 1
826.74 1
826.81 1
826.88 1
826.94 0
827.01 0
827.07 0
827.14 0
827.20 0
827.27 0
827.34 0
827.40 0
827.47 0
827.53 0
827.60 0
827.67 0
827.73 0
827.80 0
827.86 0
827.93 0
828.00 0
828.06 0
828.13 0
828.19 0
828.26 0
828.33 0
828.39 0
828.46 0
828.52 0
828.59 0
828.66 0
828.72 0
828.79 0
828.85 0
828.92 0
828.99 0
829.05 0
829.12 0
829.18 0
829.25 0
829.32 0
829.38 0
829.45 0
829.51 0
829.58 0
829.65 0
829.71 0
829.78 0
829.84 0
829.91 0
829.98 0
830.04 0
830.11 0
830.17 0
830.24 0
830.31 0
830.37 0
830.44 0
830.50 0
830.57 0
830.64 0
830.70 0
830.77 0
830.83 0
830.90 0
830.97 0
831.03 0
831.10 0
831.16 1
831.23 1
831.30 1
831.36 1
831.43 1
831.49 0
831.56 0
831.63 0
831.69 0
831.76 0
831.83 0
831.89 0
831.96 0
832.02 0
832.09 0
832.16 0
832.22 1
832.29 1
832.35 0
832.42 0
832.49 0
832.55 0
832.62 0
832.68 0
832.75 0
832.82 0
832.88 0
832.95 0
833.02 0
833.08 0
833.15 0
833.21 0
833.28 0
833.35 0
833.41 0
833.48 0
833.54 0
833.61 0
833.68 0
833.74 0
833.81 0
833.88 0
833.94 0
834.01 0
834.07 0
834.14 0
834.21 0
834.27 0
834.34 0
834.40 0
834.47 0
834.54 0
834.60 0
834.67 0
834.74 0
834.80 0
834.87 0
834.93 0
835.00 0
835.07 0
835.13 0
835.20 0
835.27 0
835.33 0
835.40 0
835.46 0
835.53 0
835.60 0
835.66 0
835.73 0
835.80 0
835.86 0
835.93 0
835.99 0
836.06 0
836.13 0
836.19 0
836.26 0
836.33 0
836.39 0
836.46 0
836.52 0
836.59 0
836.66 0
836.72 0
836.79 0
836.86 0
836.92 0
836.99 0
837.05 0
837.12 0
837.19 0
837.25 0
837.32 0
837.39 0
837.45 0
837.52 0
837.59 0
837.65 0
837.72 0
837.78 0
837.85 0
837.92 0
837.98 0
838.05 0
838.12 0
838.18 0
838.25 0
838.31 0
838.38 0
838.45 0
838.51 0
838.58 0
838.65 0
838.71 0
838.78 0
838.85 0
838.91 0
838.98 0
839.04 0
839.11 0
839.18 0
839.24 0
839.31 0
839.38 0
839.44 0
839.51 0
839.58 0
839.64 0
839.71 0
839.78 0
839.84 0
839.91 0
839.97 0
840.04 0
840.11 0
840.17 1
840.24 1
840.31 1
840.37 1
840.44 1
840.51 0
840.57 0
840.64 0
840.71 0
840.77 0
840.84 0
840.90 0
840.97 0
841.04 0
841.10 0
841.17 0
841.24 0
841.30 0
841.37 0
841.44 0
841.50 0
841.57 0
841.64 0
841.70 0
841.77 0
841.84 0
841.90 0
841.97 0
842.03 0
842.10 0
842.17 0
842.23 0
842.30 0
842.37 0
842.43 0
842.50 0
842.57 0
842.63 0
842.70 0
842.77 0
842.83 0
842.90 0
842.97 1
843.03 1
843.10 0
843.17 0
843.23 0
843.30 0
843.37 0
843.43 0
843.50 0
843.56 0
843.63 0
843.70 0
843.76 0
843.83 0
843.90 0
843.96 0
844.03 0
844.10 0
844.16 0
844.23 0
844.30 0
844.36 0
844.43 0
844.50 0
844.56 0
844.63 0
844.70 0
844.76 0
844.83 0
844.90 0
844.96 0
845.03 0
845.10 0
845.16 0
845.23 0
845.30 0
845.36 0
845.43 0
845.50 0
845.56 0
845.63 0
845.70 0
845.76 0
845.83 0
845.90 0
845.96 0
846.03 0
846.10 0
846.16 0
846.23 0
846.30 0
846.36 0
846.43 0
846.50 0
846.56 0
846.63 0
846.70 0
846.76 0
846.83 0
846.90 1
846.96 1
847.03 1
847.10 0
847.16 0
847.23 0
847.30 0
847.36 0
847.43 0
847.50 0
847.56 0
847.63 0
847.70 1
847.76 1
847.83 1
847.90 1
847.96 0
848.03 0
848.10 0
848.16 0
848.23 0
848.30 0
848.36 0
848.43 0
848.50 0
848.56 0
848.63 0
848.70 0
848.76 0
848.83 0
848.90 0
848.96 0
849.03 0
849.10 0
849.17 0
849.23 0
849.30 0
849.37 0
849.43 0
849.50 0
849.57 0
849.63 0
849.70 1
849.77 0
849.83 0
849.90 0
849.97 0
850.03 0
850.10 0
850.17 0
850.23 0
850.30 0
850.37 0
850.43 0
850.50 0
850.57 0
850.63 0
850.70 0
850.77 0
850.84 0
850.90 0
850.97 0
851.04 0
851.10 0
851.17 0
851.24 0
851.30 0
851.37 0
851.44 0
851.50 0
851.57 0
851.64 0
851.70 0
851.77 0
851.84 0
851.91 0
851.97 0
852.04 0
852.11 0
852.17 0
852.24 0
852.31 0
852.37 0
852.44 0
852.51 0
852.57 0
852.64 0
852.71 0
852.77 0
852.84 0
852.91 0
852.98 0
853.04 0
853.11 0
853.18 0
853.24 0
853.31 0
853.38 0
853.44 0
853.51 0
853.58 0
853.65 0
853.71 0
853.78 0
853.85 0
853.91 0
853.98 0
854.05 0
854.11 0
854.18 0
854.25 0
854.31 0
854.38 0
854.45 0
854.52 0
854.58 0
854.65 0
854.72 0
854.78 0
854.85 0
854.92 0
854.98 0
855.05 0
855.12 0
855.19 0
855.25 0
855.32 0
855.39 0
855.45 0
855.52 0
855.59 0
855.65 0
855.72 0
855.79 0
855.86 0
855.92 0
855.99 0
856.06 0
856.12 0
856.19 0
856.26 0
856.33 0
856.39 0
856.46 0
856.53 0
856.59 0
856.66 0
856.73 0
856.79 0
856.86 0
856.93 0
857.00 0
857.06 0
857.13 0
857.20 0
857.26 0
857.33 0
857.40 0
857.47 0
857.53 0
857.60 0
857.67 0
857.73 0
857.80 0
857.87 0
857.94 0
858.00 0
858.07 0
858.14 0
858.20 0
858.27 0
858.34 0
858.41 0
858.47 0
858.54 0
858.61 0
858.67 0
858.74 0
858.81 0
858.88 0
858.94 0
859.01 0
859.08 0
859.14 0
859.21 0
859.28 0
859.35 0
859.41 0
859.48 0
859.55 0
859.61 0
859.68 0
859.75 0
859.82 0
859.88 0
859.95 0
860.02 0
860.08 0
860.15 0
860.22 0
860.29 0
860.35 0
860.42 0
860.49 0
860.56 0
860.62 0
860.69 0
860.76 0
860.82 0
860.89 0
860.96 0
861.03 0
861.09 0
861.16 0
861.23 0
861.30 0
861.36 0
861.43 0
861.50 0
861.56 0
861.63 0
861.70 0
861.77 0
861.83 0
861.90 0
861.97 0
862.04 0
862.10 0
862.17 0
862.24 0
862.30 0
862.37 0
862.44 0
862.51 0
862.57 0
862.64 0
862.71 0
862.78 0
862.84 0
862.91 0
862.98 0
863.04 0
863.11 0
863.18 0
863.25 0
863.31 0
863.38 0
863.45 0
863.52 0
863.58 0
863.65 0
863.72 0
863.79 0
863.85 0
863.92 0
863.99 0
864.05 0
864.12 0
864.19 0
864.26 0
864.32 0
864.39 0
864.46 0
864.53 0
864.59 0
864.66 0
864.73 0
864.80 0
864.86 0
864.93 0
865.00 0
865.07 0
865.13 0
865.20 0
865.27 0
865.34 0
865.40 0
865.47 0
865.54 0
865.60 0
865.67 0
865.74 0
865.81 0
865.87 0
865.94 0
866.01 0
866.08 0
866.14 0
866.21 0
866.28 0
866.35 0
866.41 0
866.48 0
866.55 0
866.62 0
866.68 0
866.75 0
866.82 0
866.89 0
866.95 0
867.02 0
867.09 0
867.16 0
867.22 0
867.29 0
867.36 0
867.43 0
867.49 0
867.56 0
867.63 0
867.70 0
867.76 0
867.83 0
867.90 0
867.97 0
868.03 0
868.10 0
868.17 0
868.24 0
868.30 0
868.37 0
868.44 0
868.51 0
868.57 0
868.64 0
868.71 0
868.78 0
868.84 0
868.91 0
868.98 0
869.05 0
869.11 0
869.18 0
869.25 0
869.32 0
869.38 0
869.45 0
869.52 0
869.59 0
869.65 0
869.72 0
869.79 0
869.86 0
869.93 0
869.99 0
870.06 0
870.13 0
870.20 0
870.26 0
870.33 0
870.40 0
870.47 0
870.53 0
870.60 0
870.67 0
870.74 0
870.80 0
870.87 0
870.94 0
871.01 0
871.07 0
871.14 0
871.21 0
871.28 0
871.35 0
871.41 0
871.48 0
871.55 0
871.62 0
871.68 0
871.75 0
871.82 0
871.89 0
871.95 0
872.02 0
872.09 0
872.16 0
872.22 0
872.29 0
872.36 0
872.43 0
872.50 0
872.56 0
872.63 0
872.70 0
872.77 0
872.83 0
872.90 0
872.97 0
873.04 0
873.10 0
873.17 0
873.24 0
873.31 0
873.38 0
873.44 0
873.51 0
873.58 0
873.65 0
873.71 0
873.78 0
873.85 0
873.92 0
873.99 0
874.05 0
874.12 0
874.19 0
874.26 0
874.32 0
874.39 0
874.46 0
874.53 0
874.60 0
874.66 0
874.73 0
874.80 0
874.87 0
874.93 0
875.00 0
875.07 0
875.14 0
875.21 0
875.27 0
875.34 0
875.41 0
875.48 0
875.54 0
875.61 0
875.68 0
875.75 0
875.82 0
875.88 0
875.95 0
876.02 0
876.09 0
876.15 0
876.22 0
876.29 0
876.36 0
876.43 0
876.49 0
876.56 0
876.63 0
876.70 0
876.77 0
876.83 0
876.90 0
876.97 0
877.04 0
877.10 0
877.17 0
877.24 0
877.31 0
877.38 0
877.44 0
877.51 0
877.58 0
877.65 0
877.72 0
877.78 0
877.85 0
877.92 0
877.99 0
878.05 0
878.12 0
878.19 0
878.26 0
878.33 0
878.39 0
878.46 0
878.53 0
878.60 0
878.67 0
878.73 0
878.80 0
878.87 0
878.94 0
879.01 0
879.07 0
879.14 0
879.21 0
879.28 0
879.35 0
879.41 0
879.48 0
879.55 0
879.62 0
879.69 0
879.75 0
879.82 0
879.89 0
879.96 0
880.03 0
880.09 0
880.16 0
880.23 0
880.30 0
880.37 1
880.43 0
880.50 0
880.57 0
880.64 0
880.71 0
880.77 0
880.84 0
880.91 0
880.98 0
881.05 0
881.11 0
881.18 0
881.25 0
881.32 0
881.39 0
881.45 0
881.52 0
881.59 0
881.66 0
881.73 0
881.79 0
881.86 0
881.93 0
882.00 0
882.07 0
882.13 0
882.20 0
882.27 0
882.34 0
882.41 0
882.47 0
882.54 0
882.61 0
882.68 0
882.75 0
882.81 0
882.88 0
882.95 0
883.02 0
883.09 0
883.16 0
883.22 0
883.29 0
883.36 0
883.43 0
883.50 0
883.56 0
883.63 0
883.70 0
883.77 0
883.84 0
883.90 0
883.97 0
884.04 0
884.11 0
884.18 0
884.25 0
884.31 0
884.38 0
884.45 0
884.52 0
884.59 0
884.65 0
884.72 0
884.79 0
884.86 0
884.93 0
884.99 0
885.06 0
885.13 0
885.20 0
885.27 0
885.34 0
885.40 0
885.47 0
885.54 0
885.61 0
885.68 0
885.75 0
885.81 0
885.88 0
885.95 0
886.02 0
886.09 0
886.15 0
886.22 0
886.29 0
886.36 0
886.43 0
886.50 0
886.56 0
886.63 0
886.70 0
886.77 0
886.84 0
886.90 0
886.97 0
887.04 0
887.11 0
887.18 0
887.25 0
887.31 0
887.38 0
887.45 0
887.52 0
887.59 0
887.66 0
887.72 0
887.79 0
887.86 0
887.93 0
888.00 0
888.07 0
888.13 0
888.20 0
888.27 0
888.34 0
888.41 0
888.48 0
888.54 0
888.61 0
888.68 0
888.75 0
888.82 0
888.89 0
888.95 0
889.02 0
889.09 0
889.16 0
889.23 0
889.30 0
889.36 0
889.43 0
889.50 0
889.57 0
889.64 0
889.71 0
889.77 0
889.84 0
889.91 0
889.98 0
890.05 0
890.12 0
890.18 0
890.25 0
890.32 0
890.39 0
890.46 0
890.53 0
890.59 0
890.66 0
890.73 0
890.80 0
890.87 0
890.94 0
891.00 0
891.07 0
891.14 0
891.21 0
891.28 0
891.35 0
891.41 0
891.48 0
891.55 0
891.62 0
891.69 0
891.76 0
891.83 0
891.89 0
891.96 0
892.03 0
892.10 0
892.17 0
892.24 0
892.30 0
892.37 0
892.44 0
892.51 1
892.58 1
892.65 1
892.72 1
892.78 0
892.85 0
892.92 0
892.99 0
893.06 0
893.13 0
893.19 0
893.26 0
893.33 0
893.40 0
893.47 0
893.54 0
893.61 0
893.67 0
893.74 0
893.81 0
893.88 0
893.95 0
894.02 0
894.09 0
894.15 0
894.22 0
894.29 0
894.36 0
894.43 0
894.50 0
894.57 0
894.63 0
894.70 0
894.77 0
894.84 0
894.91 0
894.98 0
895.04 0
895.11 0
895.18 0
895.25 0
895.32 0
895.39 0
895.46 0
895.52 1
895.59 1
895.66 1
895.73 1
895.80 1
895.87 0
895.94 0
896.00 0
896.07 0
896.14 0
896.21 0
896.28 0
896.35 0
896.42 0
896.49 0
896.55 0
896.62 0
896.69 0
896.76 0
896.83 0
896.90 0
896.97 0
897.03 0
897.10 0
897.17 0
897.24 0
897.31 0
897.38 0
897.45 0
897.51 0
897.58 0
897.65 0
897.72 0
897.79 0
897.86 0
897.93 0
898.00 0
898.06 0
898.13 0
898.20 0
898.27 0
898.34 0
898.41 0
898.48 0
898.54 0
898.61 0
898.68 0
898.75 0
898.82 0
898.89 0
898.96 0
899.03 0
899.09 0
899.16 0
899.23 0
899.30 0
899.37 0
899.44 0
899.51 0
899.58 0
899.64 0
899.71 0
899.78 0
899.85 0
899.92 0
899.99 0
900.06 0
900.13 0
900.19 0
900.26 0
900.33 0
900.40 0
900.47 0
900.54 0
900.61 0
900.68 0
900.74 0
900.81 0
900.88 0
900.95 0
901.02 0
901.09 0
901.16 0
901.23 0
901.29 0
901.36 0
901.43 0
901.50 0
901.57 0
901.64 0
901.71 0
901.78 0
901.85 0
901.91 0
901.98 0
902.05 0
902.12 0
902.19 0
902.26 0
902.33 0
902.40 0
902.46 0
902.53 0
902.60 0
902.67 0
902.74 0
902.81 0
902.88 0
902.95 0
903.02 0
903.08 0
903.15 0
903.22 0
903.29 0
903.36 0
903.43 0
903.50 0
903.57 0
903.64 0
903.70 0
903.77 0
903.84 0
903.91 0
903.98 0
904.05 0
904.12 0
904.19 0
904.26 0
904.32 0
904.39 0
904.46 0
904.53 0
904.60 0
904.67 0
904.74 0
904.81 0
904.88 0
904.94 0
905.01 0
905.08 0
905.15 0
905.22 0
905.29 0
905.36 0
905.43 0
905.50 0
905.57 0
905.63 0
905.70 0
905.77 0
905.84 0
905.91 0
905.98 0
906.05 0
906.12 0
906.19 0
906.25 0
906.32 0
906.39 0
906.46 0
906.53 0
906.60 0
906.67 0
906.74 0
906.81 0
906.88 0
906.94 0
907.01 0
907.08 0
907.15 0
907.22 0
907.29 0
907.36 0
907.43 0
907.50 0
907.57 0
907.64 0
907.70 0
907.77 0
907.84 0
907.91 0
907.98 0
908.05 0
908.12 0
908.19 0
908.26 0
908.33 0
908.39 0
908.46 0
908.53 0
908.60 0
908.67 0
908.74 0
908.81 0
908.88 0
908.95 0
909.02 0
909.09 0
909.15 0
909.22 0
909.29 0
909.36 0
909.43 0
909.50 0
909.57 0
909.64 0
909.71 0
909.78 0
909.85 0
909.92 0
909.98 0
910.05 0
910.12 0
910.19 0
910.26 0
910.33 0
910.40 0
910.47 0
910.54 0
910.61 0
910.68 0
910.74 0
910.81 0
910.88 0
910.95 0
911.02 0
911.09 0
911.16 0
911.23 0
911.30 0
911.37 0
911.44 0
911.51 0
911.57 0
911.64 0
911.71 0
911.78 0
911.85 0
911.92 0
911.99 0
912.06 0
912.13 0
912.20 0
912.27 0
912.34 0
912.41 0
912.47 0
912.54 0
912.61 0
912.68 0
912.75 0
912.82 0
912.89 0
912.96 0
913.03 0
913.10 0
913.17 0
913.24 0
913.31 0
913.37 0
913.44 0
913.51 0
913.58 0
913.65 0
913.72 0
913.79 0
913.86 0
913.93 0
914.00 0
914.07 0
914.14 0
914.21 0
914.28 0
914.34 0
914.41 0
914.48 0
914.55 0
914.62 0
914.69 0
914.76 0
914.83 0
914.90 0
914.97 0
915.04 0
915.11 0
915.18 0
915.25 0
915.31 0
915.38 0
915.45 0
915.52 0
915.59 0
915.66 0
915.73 0
915.80 0
915.87 0
915.94 0
916.01 0
916.08 0
916.15 0
916.22 0
916.29 0
916.36 0
916.42 0
916.49 0
916.56 0
916.63 0
916.70 0
916.77 0
916.84 0
916.91 0
916.98 0
917.05 0
917.12 0
917.19 0
917.26 0
917.33 0
917.40 0
917.47 0
917.53 0
917.60 0
917.67 0
917.74 0
917.81 0
917.88 0
917.95 0
918.02 0
918.09 0
918.16 0
918.23 0
918.30 0
918.37 0
918.44 0
918.51 0
918.58 0
918.65 0
918.72 0
918.78 0
918.85 0
918.92 0
918.99 0
919.06 0
919.13 0
919.20 0
919.27 0
919.34 0
919.41 0
919.48 0
919.55 0
919.62 0
919.69 0
919.76 0
919.83 0
919.90 0
919.97 0
920.04 0
920.11 0
920.17 0
920.24 0
920.31 0
920.38 0
920.45 0
920.52 0
920.59 0
920.66 0
920.73 0
920.80 0
920.87 0
920.94 0
921.01 0
921.08 0
921.15 0
921.22 0
921.29 0
921.36 0
921.43 0
921.50 0
921.57 0
921.63 0
921.70 0
921.77 0
921.84 0
921.91 0
921.98 0
922.05 0
922.12 0
922.19 0
922.26 0
922.33 0
922.40 0
922.47 0
922.54 0
922.61 0
922.68 0
922.75 0
922.82 0
922.89 0
922.96 0
923.03 0
923.10 0
923.17 0
923.24 0
923.31 0
923.38 0
923.44 0
923.51 0
923.58 0
923.65 0
923.72 0
923.79 0
923.86 0
923.93 0
924.00 0
924.07 0
924.14 0
924.21 0
924.28 0
924.35 0
924.42 0
924.49 0
924.56 0
924.63 0
924.70 0
924.77 0
924.84 0
924.91 0
924.98 0
925.05 0
925.12 0
925.19 0
925.26 0
925.33 0
925.40 0
925.47 0
925.54 0
925.60 0
925.67 0
925.74 0
925.81 0
925.88 0
925.95 0
926.02 0
926.09 0
926.16 0
926.23 0
926.30 0
926.37 0
926.44 0
926.51 0
926.58 1
926.65 1
926.72 1
926.79 1
926.86 1
926.93 1
927.00 0
927.07 0
927.14 0
927.21 0
927.28 0
927.35 0
927.42 0
927.49 0
927.56 0
927.63 0
927.70 0
927.77 0
927.84 0
927.91 0
927.98 0
928.05 0
928.12 0
928.19 0
928.26 0
928.33 0
928.40 0
928.47 0
928.54 0
928.61 0
928.67 0
928.74 0
928.81 0
928.88 0
928.95 0
929.02 0
929.09 0
929.16 0
929.23 0
929.30 0
929.37 0
929.44 0
929.51 0
929.58 0
929.65 0
929.72 0
929.79 0
929.86 0
929.93 0
930.00 0
930.07 0
930.14 0
930.21 0
930.28 1
930.35 1
930.42 1
930.49 1
930.56 1
930.63 0
930.70 0
930.77 0
930.84 0
930.91 0
930.98 0
931.05 0
931.12 0
931.19 0
931.26 0
931.33 0
931.40 0
931.47 0
931.54 0
931.61 0
931.68 0
931.75 0
931.82 0
931.89 0
931.96 0
932.03 0
932.10 0
932.17 0
932.24 0
932.31 0
932.38 0
932.45 0
932.52 0
932.59 0
932.66 0
932.73 0
932.80 0
932.87 0
932.94 0
933.01 0
933.08 0
933.15 1
933.22 1
933.29 1
933.36 0
933.43 0
933.50 0
933.57 0
933.64 0
933.71 0
933.78 0
933.85 0
933.92 0
933.99 0
934.06 0
934.13 0
934.20 0
934.27 0
934.34 0
934.41 0
934.48 0
934.55 0
934.62 0
934.69 0
934.76 0
934.83 0
934.90 0
934.97 0
935.04 0
935.11 0
935.18 0
935.25 0
935.32 0
935.39 0
935.46 0
935.53 0
935.60 0
935.67 0
935.74 0
935.81 0
935.88 0
935.95 0
936.02 0
936.09 0
936.16 0
936.23 0
936.30 0
936.37 0
936.44 0
936.51 0
936.58 0
936.65 0
936.72 0
936.79 0
936.86 0
936.93 0
937.00 0
937.07 0
937.14 0
937.21 0
937.28 0
937.35 0
937.42 0
937.50 0
937.57 0
937.64 0
937.71 0
937.78 0
937.85 0
937.92 0
937.99 0
938.06 0
938.13 0
938.20 0
938.27 0
938.34 0
938.41 0
938.48 0
938.55 0
938.62 0
938.69 0
938.76 0
938.83 0
938.90 0
938.97 0
939.04 0
939.11 0
939.18 0
939.25 0
939.32 0
939.39 0
939.46 0
939.53 0
939.60 0
939.67 0
939.74 0
939.81 0
939.88 0
939.95 0
940.02 0
940.09 0
940.16 0
940.23 0
940.30 0
940.37 0
940.44 0
940.51 0
940.59 0
940.66 0
940.73 0
940.80 0
940.87 0
940.94 0
941.01 0
941.08 0
941.15 0
941.22 0
941.29 0
941.36 0
941.43 0
941.50 0
941.57 0
941.64 0
941.71 0
941.78 0
941.85 0
941.92 0
941.99 0
942.06 0
942.13 0
942.20 0
942.27 0
942.34 0
942.41 0
942.48 0
942.55 0
942.62 0
942.69 0
942.77 0
942.84 0
942.91 0
942.98 0
943.05 0
943.12 0
943.19 0
943.26 0
943.33 0
943.40 0
943.47 0
943.54 0
943.61 0
943.68 0
943.75 0
943.82 0
943.89 0
943.96 0
944.03 0
944.10 0
944.17 0
944.24 0
944.31 0
944.38 0
944.45 0
944.52 0
944.60 0
944.67 0
944.74 0
944.81 0
944.88 0
944.95 0
945.02 0
945.09 0
945.16 0
945.23 0
945.30 0
945.37 0
945.44 0
945.51 0
945.58 0
945.65 0
945.72 0
945.79 0
945.86 0
945.93 0
946.00 0
946.08 0
946.15 0
946.22 0
946.29 0
946.36 0
946.43 0
946.50 0
946.57 0
946.64 0
946.71 0
946.78 0
946.85 0
946.92 0
946.99 0
947.06 0
947.13 0
947.20 0
947.27 0
947.34 0
947.41 0
947.49 0
947.56 0
947.63 0
947.70 0
947.77 0
947.84 0
947.91 0
947.98 0
948.05 0
948.12 0
948.19 0
948.26 0
948.33 0
948.40 0
948.47 0
948.54 0
948.61 0
948.68 0
948.76 0
948.83 0
948.90 0
948.97 0
949.04 0
949.11 0
949.18 1
949.25 1
949.32 1
949.39 0
949.46 0
949.53 0
949.60 1
949.67 1
949.74 1
949.81 1
949.89 2
949.96 2
950.03 3
950.10 3
950.17 3
950.24 4
950.31 4
950.38 4
950.45 3
950.52 3
950.59 3
950.66 4
950.73 4
950.80 4
950.87 4
950.94 4
951.02 4
951.09 4
951.16 4
951.23 4
951.30 3
951.37 3
951.44 3
951.51 3
951.58 3
951.65 3
951.72 3
951.79 3
951.86 3
951.93 3
952.01 3
952.08 3
952.15 3
952.22 3
952.29 3
952.36 3
952.43 2
952.50 2
952.57 2
952.64 2
952.71 2
952.78 2
952.85 2
952.92 2
953.00 2
953.07 1
953.14 1
953.21 1
953.28 1
953.35 1
953.42 1
953.49 0
953.56 0
953.63 0
953.70 0
953.77 0
953.84 0
953.92 0
953.99 0
954.06 0
954.13 0
954.20 0
954.27 0
954.34 0
954.41 0
954.48 0
954.55 0
954.62 0
954.69 1
954.76 1
954.84 1
954.91 1
954.98 1
955.05 1
955.12 1
955.19 1
955.26 1
955.33 1
955.40 1
955.47 1
955.54 0
955.61 0
955.69 0
955.76 0
955.83 0
955.90 0
955.97 0
956.04 0
956.11 0
956.18 0
956.25 0
956.32 0
956.39 0
956.47 0
956.54 0
956.61 0
956.68 0
956.75 0
956.82 0
956.89 0
956.96 0
957.03 0
957.10 0
957.17 0
957.24 1
957.32 1
957.39 1
957.46 1
957.53 1
957.60 1
957.67 1
957.74 1
957.81 1
957.88 1
957.95 1
958.02 1
958.10 1
958.17 1
958.24 1
958.31 1
958.38 0
958.45 0
958.52 0
958.59 0
958.66 0
958.73 0
958.81 0
958.88 0
958.95 0
959.02 0
959.09 0
959.16 0
959.23 0
959.30 0
959.37 0
959.44 0
959.52 0
959.59 0
959.66 0
959.73 0
959.80 0
959.87 0
959.94 0
960.01 0
960.08 0
960.15 0
960.23 0
960.30 0
960.37 0
960.44 0
960.51 0
960.58 0
960.65 0
960.72 0
960.79 0
960.86 0
960.94 0
961.01 0
961.08 0
961.15 0
961.22 1
961.29 1
961.36 1
961.43 1
961.50 1
961.57 1
961.65 1
961.72 0
961.79 0
961.86 0
961.93 0
962.00 0
962.07 0
962.14 0
962.21 0
962.29 0
962.36 0
962.43 0
962.50 0
962.57 0
962.64 0
962.71 0
962.78 0
962.85 0
962.93 0
963.00 0
963.07 0
963.14 0
963.21 0
963.28 0
963.35 0
963.42 0
963.49 0
963.57 0
963.64 0
963.71 0
963.78 0
963.85 0
963.92 0
963.99 0
964.06 0
964.13 0
964.21 0
964.28 0
964.35 0
964.42 0
964.49 0
964.56 0
964.63 0
964.70 0
964.78 0
964.85 0
964.92 0
964.99 0
965.06 0
965.13 0
965.20 0
965.27 1
965.34 1
965.42 1
965.49 1
965.56 1
965.63 1
965.70 1
965.77 1
965.84 1
965.91 1
965.99 1
966.06 0
966.13 0
966.20 0
966.27 0
966.34 0
966.41 0
966.48 0
966.56 0
966.63 0
966.70 0
966.77 0
966.84 0
966.91 0
966.98 0
967.05 1
967.13 1
967.20 1
967.27 1
967.34 1
967.41 1
967.48 1
967.55 1
967.62 1
967.70 1
967.77 1
967.84 1
967.91 0
967.98 0
968.05 0
968.12 0
968.19 0
968.27 0
968.34 0
968.41 0
968.48 0
968.55 0
968.62 0
968.69 0
968.77 0
968.84 0
968.91 0
968.98 0
969.05 0
969.12 0
969.19 0
969.26 0
969.34 0
969.41 0
969.48 0
969.55 0
969.62 0
969.69 0
969.76 0
969.84 0
969.91 0
969.98 0
970.05 0
970.12 0
970.19 0
970.26 0
970.34 0
970.41 0
970.48 1
970.55 1
970.62 1
970.69 1
970.76 1
970.84 1
970.91 0
970.98 0
971.05 0
971.12 0
971.19 0
971.26 0
971.33 0
971.41 0
971.48 0
971.55 0
971.62 0
971.69 0
971.76 0
971.83 0
971.91 0
971.98 0
972.05 0
972.12 0
972.19 0
972.26 0
972.34 0
972.41 0
972.48 0
972.55 0
972.62 0
972.69 0
972.76 0
972.84 0
972.91 0
972.98 0
973.05 0
973.12 0
973.19 0
973.26 0
973.34 0
973.41 0
973.48 0
973.55 0
973.62 0
973.69 0
973.76 0
973.84 0
973.91 0
973.98 0
974.05 0
974.12 0
974.19 1
974.27 0
974.34 0
974.41 0
974.48 0
974.55 0
974.62 0
974.69 0
974.77 0
974.84 0
974.91 0
974.98 0
975.05 0
975.12 0
975.20 0
975.27 0
975.34 0
975.41 0
975.48 0
975.55 1
975.62 1
975.70 1
975.77 1
975.84 1
975.91 1
975.98 1
976.05 1
976.13 0
976.20 0
976.27 0
976.34 0
976.41 0
976.48 0
976.56 0
976.63 0
976.70 0
976.77 0
976.84 0
976.91 0
976.99 0
977.06 0
977.13 0
977.20 0
977.27 0
977.34 0
977.42 0
977.49 0
977.56 0
977.63 0
977.70 0
977.77 0
977.85 0
977.92 0
977.99 0
978.06 0
978.13 0
978.20 0
978.28 0
978.35 0
978.42 0
978.49 1
978.56 1
978.63 1
978.71 1
978.78 1
978.85 1
978.92 1
978.99 1
979.06 1
979.14 0
979.21 0
979.28 0
979.35 0
979.42 0
979.49 0
979.57 0
979.64 0
979.71 0
979.78 0
979.85 0
979.92 0
980.00 0
980.07 0
980.14 0
980.21 0
980.28 0
980.35 0
980.43 0
980.50 1
980.57 1
980.64 1
980.71 1
980.79 1
980.86 1
980.93 0
981.00 0
981.07 0
981.14 0
981.22 0
981.29 0
981.36 0
981.43 0
981.50 0
981.58 0
981.65 0
981.72 0
981.79 0
981.86 0
981.93 0
982.01 0
982.08 1
982.15 1
982.22 1
982.29 1
982.37 1
982.44 1
982.51 1
982.58 0
982.65 0
982.72 0
982.80 0
982.87 0
982.94 0
983.01 0
983.08 0
983.16 0
983.23 0
983.30 1
983.37 1
983.44 1
983.51 1
983.59 1
983.66 1
983.73 1
983.80 1
983.87 1
983.95 1
984.02 1
984.09 1
984.16 1
984.23 0
984.31 0
984.38 0
984.45 0
984.52 0
984.59 0
984.66 0
984.74 0
984.81 0
984.88 0
984.95 0
985.02 0
985.10 0
985.17 0
985.24 0
985.31 1
985.38 1
985.46 1
985.53 1
985.60 1
985.67 1
985.74 1
985.82 1
985.89 1
985.96 1
986.03 1
986.10 1
986.18 1
986.25 1
986.32 1
986.39 1
986.46 1
986.54 1
986.61 1
986.68 1
986.75 1
986.82 1
986.90 0
986.97 0
987.04 0
987.11 0
987.18 0
987.26 0
987.33 0
987.40 0
987.47 0
987.54 1
987.62 1
987.69 1
987.76 1
987.83 1
987.90 2
987.98 2
988.05 2
988.12 2
988.19 2
988.26 2
988.34 2
988.41 2
988.48 1
988.55 1
988.62 1
988.70 1
988.77 1
988.84 1
988.91 1
988.98 1
989.06 1
989.13 1
989.20 2
989.27 2
989.34 2
989.42 1
989.49 1
989.56 1
989.63 1
989.71 1
989.78 1
989.85 1
989.92 1
989.99 1
990.07 2
990.14 2
990.21 2
990.28 2
990.35 2
990.43 2
990.50 2
990.57 2
990.64 2
990.71 2
990.79 1
990.86 1
990.93 1
991.00 1
991.08 1
991.15 1
991.22 1
991.29 1
991.36 1
991.44 1
991.51 1
991.58 1
991.65 1
991.72 1
991.80 1
991.87 1
991.94 1
992.01 1
992.09 0
992.16 0
992.23 0
992.30 0
992.37 0
992.45 0
992.52 0
992.59 0
992.66 0
992.74 0
992.81 0
992.88 0
992.95 0
993.02 0
993.10 0
993.17 0
993.24 0
993.31 0
993.39 0
993.46 0
993.53 0
993.60 0
993.67 0
993.75 0
993.82 0
993.89 0
993.96 0
994.04 0
994.11 0
994.18 0
994.25 0
994.32 1
994.40 1
994.47 1
994.54 1
994.61 0
994.69 0
994.76 0
994.83 0
994.90 0
994.97 0
995.05 0
995.12 1
995.19 1
995.26 1
995.34 1
995.41 1
995.48 1
995.55 1
995.63 1
995.70 1
995.77 1
995.84 0
995.91 0
995.99 0
996.06 0
996.13 0
996.20 0
996.28 0
996.35 1
996.42 1
996.49 1
996.57 1
996.64 1
996.71 1
996.78 1
996.86 1
996.93 1
997.00 1
997.07 1
997.14 1
997.22 1
997.29 1
997.36 1
997.43 1
997.51 1
997.58 1
997.65 1
997.72 1
997.80 1
997.87 1
997.94 1
998.01 0
998.09 0
998.16 0
998.23 0
998.30 0
998.38 0
998.45 1
998.52 1
998.59 0
998.66 0
998.74 0
998.81 0
998.88 0
998.95 0
999.03 0
999.10 1
999.17 1
999.24 2
999.32 2
999.39 2
999.46 3
999.53 3
999.61 2
999.68 2
999.75 2
999.82 1
999.90 1
999.97 1
1000.04 0
1000.11 0
1000.19 0
1000.26 0
1000.33 0
1000.40 1
1000.48 1
1000.55 1
1000.62 2
1000.69 2
1000.77 2
1000.84 2
1000.91 2
1000.98 2
1001.06 2
1001.13 1
1001.20 1
1001.27 1
1001.35 0
1001.42 0
1001.49 0
1001.56 0
1001.64 0
1001.71 0
1001.78 0
1001.85 0
1001.93 0
1002.00 0
1002.07 0
1002.14 0
1002.22 0
1002.29 0
1002.36 0
1002.43 0
1002.51 0
1002.58 0
1002.65 0
1002.72 0
1002.80 0
1002.87 1
1002.94 1
1003.01 1
1003.09 1
1003.16 2
1003.23 2
1003.31 2
1003.38 3
1003.45 3
1003.52 4
1003.60 4
1003.67 4
1003.74 4
1003.81 4
1003.89 3
1003.96 3
1004.03 2
1004.10 2
1004.18 1
1004.25 1
1004.32 1
1004.39 1
1004.47 2
1004.54 2
1004.61 3
1004.68 3
1004.76 3
1004.83 3
1004.90 3
1004.98 3
1005.05 2
1005.12 2
1005.19 2
1005.27 2
1005.34 2
1005.41 2
1005.48 2
1005.56 2
1005.63 2
1005.70 2
1005.77 1
1005.85 1
1005.92 1
1005.99 1
1006.07 1
1006.14 1
1006.21 1
1006.28 1
1006.36 2
1006.43 2
1006.50 3
1006.57 3
1006.65 3
1006.72 4
1006.79 4
1006.87 4
1006.94 5
1007.01 5
1007.08 6
1007.16 6
1007.23 7
1007.30 7
1007.37 8
1007.45 8
1007.52 8
1007.59 7
1007.67 7
1007.74 7
1007.81 6
1007.88 6
1007.96 6
1008.03 6
1008.10 5
1008.17 5
1008.25 5
1008.32 5
1008.39 5
1008.47 5
1008.54 5
1008.61 5
1008.68 5
1008.76 5
1008.83 6
1008.90 6
1008.98 6
1009.05 6
1009.12 5
1009.19 5
1009.27 5
1009.34 5
1009.41 4
1009.48 4
1009.56 3
1009.63 3
1009.70 2
1009.78 2
1009.85 1
1009.92 1
1009.99 1
1010.07 1
1010.14 1
1010.21 1
1010.29 1
1010.36 0
1010.43 0
1010.50 0
1010.58 0
1010.65 1
1010.72 1
1010.80 1
1010.87 2
1010.94 2
1011.01 3
1011.09 4
1011.16 4
1011.23 5
1011.31 5
1011.38 4
1011.45 4
1011.52 3
1011.60 2
1011.67 1
1011.74 0
1011.82 0
1011.89 0
1011.96 0
1012.03 0
1012.11 1
1012.18 1
1012.25 1
1012.33 1
1012.40 2
1012.47 2
1012.55 1
1012.62 1
1012.69 1
1012.76 0
1012.84 0
1012.91 0
1012.98 0
1013.06 0
1013.13 0
1013.20 0
1013.27 0
1013.35 1
1013.42 1
1013.49 1
1013.57 1
1013.64 1
1013.71 1
1013.79 0
1013.86 0
1013.93 0
1014.00 0
1014.08 0
1014.15 0
1014.22 1
1014.30 1
1014.37 1
1014.44 1
1014.51 0
1014.59 0
1014.66 0
1014.73 0
1014.81 0
1014.88 0
1014.95 0
1015.03 0
1015.10 0
1015.17 1
1015.24 1
1015.32 1
1015.39 2
1015.46 3
1015.54 3
1015.61 3
1015.68 4
1015.76 4
1015.83 3
1015.90 3
1015.98 3
1016.05 3
1016.12 3
1016.19 3
1016.27 3
1016.34 3
1016.41 2
1016.49 2
1016.56 1
1016.63 1
1016.71 1
1016.78 1
1016.85 1
1016.93 1
1017.00 1
1017.07 1
1017.14 1
1017.22 1
1017.29 1
1017.36 1
1017.44 1
1017.51 1
1017.58 1
1017.66 1
1017.73 1
1017.80 1
1017.88 1
1017.95 1
1018.02 1
1018.09 0
1018.17 0
1018.24 0
1018.31 0
1018.39 0
1018.46 0
1018.53 0
1018.61 0
1018.68 0
1018.75 1
1018.83 1
1018.90 1
1018.97 2
1019.05 2
1019.12 2
1019.19 2
1019.26 2
1019.34 2
1019.41 2
1019.48 2
1019.56 2
1019.63 2
1019.70 1
1019.78 1
1019.85 1
1019.92 1
1020.00 1
1020.07 1
1020.14 1
1020.22 1
1020.29 1
1020.36 1
1020.44 1
1020.51 1
1020.58 1
1020.66 1
1020.73 2
1020.80 2
1020.88 2
1020.95 2
1021.02 2
1021.09 2
1021.17 1
1021.24 1
1021.31 0
1021.39 0
1021.46 0
1021.53 0
1021.61 0
1021.68 0
1021.75 0
1021.83 1
1021.90 1
1021.97 1
1022.05 1
1022.12 1
1022.19 0
1022.27 0
1022.34 0
1022.41 1
1022.49 2
1022.56 3
1022.63 4
1022.71 5
1022.78 6
1022.85 8
1022.93 9
1023.00 11
1023.07 12
1023.15 14
1023.22 15
1023.29 16
1023.37 17
1023.44 17
1023.51 17
1023.59 17
1023.66 16
1023.73 16
1023.81 17
1023.88 17
1023.95 18
1024.03 18
1024.10 19
1024.17 19
1024.25 19
1024.32 18
1024.39 17
1024.47 16
1024.54 15
1024.61 14
1024.69 13
1024.76 12
1024.83 11
1024.91 11
1024.98 11
1025.05 12
1025.13 13
1025.20 13
1025.27 13
1025.35 13
1025.42 13
1025.49 12
1025.57 12
1025.64 11
1025.71 11
1025.79 12
1025.86 12
1025.93 12
1026.01 13
1026.08 13
1026.15 13
1026.23 13
1026.30 12
1026.37 12
1026.45 12
1026.52 12
1026.59 12
1026.67 12
1026.74 13
1026.81 13
1026.89 13
1026.96 13
1027.04 13
1027.11 12
1027.18 11
1027.26 10
1027.33 9
1027.40 8
1027.48 7
1027.55 6
1027.62 5
1027.70 4
1027.77 3
1027.84 3
1027.92 2
1027.99 2
1028.06 2
1028.14 2
1028.21 2
1028.28 3
1028.36 3
1028.43 4
1028.50 4
1028.58 5
1028.65 5
1028.72 5
1028.80 6
1028.87 6
1028.95 7
1029.02 7
1029.09 8
1029.17 8
1029.24 7
1029.31 7
1029.39 6
1029.46 6
1029.53 5
1029.61 5
1029.68 5
1029.75 4
1029.83 4
1029.90 4
1029.97 4
1030.05 4
1030.12 4
1030.20 4
1030.27 3
1030.34 3
1030.42 3
1030.49 3
1030.56 3
1030.64 4
1030.71 4
1030.78 5
1030.86 5
1030.93 5
1031.00 6
1031.08 6
1031.15 6
1031.23 6
1031.30 6
1031.37 5
1031.45 5
1031.52 4
1031.59 3
1031.67 2
1031.74 2
1031.81 1
1031.89 1
1031.96 1
1032.04 1
1032.11 1
1032.18 1
1032.26 0
1032.33 0
1032.40 1
1032.48 1
1032.55 2
1032.62 3
1032.70 4
1032.77 5
1032.85 5
1032.92 5
1032.99 5
1033.07 4
1033.14 3
1033.21 3
1033.29 2
1033.36 2
1033.43 2
1033.51 2
1033.58 3
1033.66 3
1033.73 3
1033.80 2
1033.88 2
1033.95 1
1034.02 0
1034.10 0
1034.17 1
1034.24 1
1034.32 2
1034.39 4
1034.47 5
1034.54 6
1034.61 7
1034.69 7
1034.76 7
1034.83 7
1034.91 6
1034.98 5
1035.06 4
1035.13 3
1035.20 2
1035.28 2
1035.35 1
1035.42 1
1035.50 1
1035.57 1
1035.65 1
1035.72 0
1035.79 0
1035.87 0
1035.94 1
1036.01 1
1036.09 2
1036.16 2
1036.24 2
1036.31 2
1036.38 2
1036.46 2
1036.53 2
1036.60 2
1036.68 2
1036.75 2
1036.83 3
1036.90 3
1036.97 3
1037.05 4
1037.12 4
1037.20 5
1037.27 6
1037.34 7
1037.42 7
1037.49 8
1037.56 8
1037.64 8
1037.71 7
1037.79 6
1037.86 6
1037.93 5
1038.01 5
1038.08 5
1038.15 6
1038.23 6
1038.30 7
1038.38 7
1038.45 7
1038.52 7
1038.60 7
1038.67 7
1038.75 7
1038.82 7
1038.89 7
1038.97 7
1039.04 8
1039.11 8
1039.19 8
1039.26 9
1039.34 8
1039.41 8
1039.48 7
1039.56 7
1039.63 6
1039.71 5
1039.78 4
1039.85 3
1039.93 2
1040.00 2
1040.08 1
1040.15 1
1040.22 1
1040.30 1
1040.37 1
1040.44 1
1040.52 1
1040.59 1
1040.67 1
1040.74 0
1040.81 0
1040.89 0
1040.96 0
1041.04 0
1041.11 0
1041.18 0
1041.26 0
1041.33 0
1041.41 1
1041.48 2
1041.55 2
1041.63 3
1041.70 4
1041.78 5
1041.85 5
1041.92 6
1042.00 8
1042.07 9
1042.15 10
1042.22 10
1042.29 11
1042.37 12
1042.44 12
1042.52 12
1042.59 12
1042.66 12
1042.74 11
1042.81 11
1042.89 11
1042.96 11
1043.03 11
1043.11 12
1043.18 14
1043.26 15
1043.33 16
1043.40 17
1043.48 18
1043.55 18
1043.63 18
1043.70 17
1043.77 17
1043.85 17
1043.92 17
1044.00 18
1044.07 18
1044.14 18
1044.22 17
1044.29 17
1044.37 16
1044.44 16
1044.51 15
1044.59 15
1044.66 15
1044.74 15
1044.81 14
1044.88 14
1044.96 14
1045.03 14
1045.11 13
1045.18 13
1045.26 13
1045.33 13
1045.40 13
1045.48 12
1045.55 12
1045.63 12
1045.70 11
1045.77 11
1045.85 10
1045.92 9
1046.00 9
1046.07 8
1046.14 7
1046.22 7
1046.29 6
1046.37 7
1046.44 7
1046.52 7
1046.59 7
1046.66 7
1046.74 6
1046.81 6
1046.89 5
1046.96 4
1047.03 4
1047.11 3
1047.18 4
1047.26 4
1047.33 4
1047.40 4
1047.48 5
1047.55 5
1047.63 5
1047.70 6
1047.78 6
1047.85 6
1047.92 6
1048.00 5
1048.07 5
1048.15 5
1048.22 5
1048.30 5
1048.37 5
1048.44 6
1048.52 6
1048.59 6
1048.67 6
1048.74 6
1048.81 5
1048.89 4
1048.96 3
1049.04 3
1049.11 3
1049.19 3
1049.26 3
1049.33 3
1049.41 3
1049.48 3
1049.56 2
1049.63 1
1049.71 1
1049.78 0
1049.85 0
1049.93 1
1050.00 1
1050.08 2
1050.15 3
1050.23 4
1050.30 5
1050.37 6
1050.45 7
1050.52 7
1050.60 8
1050.67 8
1050.75 7
1050.82 7
1050.89 6
1050.97 5
1051.04 5
1051.12 6
1051.19 6
1051.27 6
1051.34 7
1051.41 6
1051.49 6
1051.56 5
1051.64 3
1051.71 2
1051.79 1
1051.86 1
1051.93 1
1052.01 1
1052.08 1
1052.16 2
1052.23 3
1052.31 3
1052.38 4
1052.45 4
1052.53 5
1052.60 5
1052.68 5
1052.75 6
1052.83 6
1052.90 6
1052.97 6
1053.05 6
1053.12 6
1053.20 6
1053.27 5
1053.35 5
1053.42 4
1053.50 4
1053.57 3
1053.64 2
1053.72 1
1053.79 1
1053.87 0
1053.94 0
1054.02 0
1054.09 0
1054.17 0
1054.24 0
1054.31 1
1054.39 1
1054.46 1
1054.54 1
1054.61 1
1054.69 1
1054.76 2
1054.83 2
1054.91 3
1054.98 4
1055.06 5
1055.13 6
1055.21 6
1055.28 6
1055.36 5
1055.43 4
1055.50 3
1055.58 2
1055.65 0
1055.73 0
1055.80 0
1055.88 0
1055.95 0
1056.03 0
1056.10 0
1056.17 0
1056.25 0
1056.32 0
1056.40 1
1056.47 2
1056.55 2
1056.62 3
1056.70 3
1056.77 4
1056.85 4
1056.92 5
1056.99 5
1057.07 6
1057.14 6
1057.22 6
1057.29 6
1057.37 6
1057.44 6
1057.52 5
1057.59 5
1057.66 5
1057.74 6
1057.81 6
1057.89 7
1057.96 7
1058.04 8
1058.11 8
1058.19 8
1058.26 7
1058.34 7
1058.41 6
1058.48 5
1058.56 4
1058.63 3
1058.71 2
1058.78 1
1058.86 1
1058.93 1
1059.01 2
1059.08 3
1059.16 4
1059.23 4
1059.31 5
1059.38 5
1059.45 5
1059.53 5
1059.60 5
1059.68 4
1059.75 4
1059.83 3
1059.90 3
1059.98 3
1060.05 3
1060.13 3
1060.20 4
1060.28 5
1060.35 6
1060.42 8
1060.50 9
1060.57 11
1060.65 12
1060.72 13
1060.80 14
1060.87 14
1060.95 14
1061.02 14
1061.10 14
1061.17 13
1061.25 13
1061.32 12
1061.39 11
1061.47 10
1061.54 10
1061.62 10
1061.69 10
1061.77 10
1061.84 11
1061.92 12
1061.99 13
1062.07 13
1062.14 13
1062.22 12
1062.29 12
1062.37 11
1062.44 11
1062.51 11
1062.59 12
1062.66 12
1062.74 12
1062.81 11
1062.89 11
1062.96 11
1063.04 10
1063.11 10
1063.19 10
1063.26 10
1063.34 10
1063.41 10
1063.49 10
1063.56 11
1063.64 11
1063.71 11
1063.79 11
1063.86 11
1063.93 11
1064.01 10
1064.08 10
1064.16 9
1064.23 9
1064.31 9
1064.38 9
1064.46 10
1064.53 11
1064.61 13
1064.68 14
1064.76 14
1064.83 14
1064.91 13
1064.98 13
1065.06 11
1065.13 10
1065.21 9
1065.28 9
1065.36 8
1065.43 8
1065.50 9
1065.58 9
1065.65 9
1065.73 10
1065.80 9
1065.88 9
1065.95 8
1066.03 8
1066.10 7
1066.18 6
1066.25 5
1066.33 4
1066.40 3
1066.48 2
1066.55 1
1066.63 0
1066.70 0
1066.78 0
1066.85 1
1066.93 2
1067.00 3
1067.08 4
1067.15 6
1067.23 7
1067.30 8
1067.38 8
1067.45 9
1067.53 9
1067.60 9
1067.68 9
1067.75 9
1067.83 10
1067.90 10
1067.97 10
1068.05 10
1068.12 10
1068.20 10
1068.27 9
1068.35 9
1068.42 9
1068.50 8
1068.57 8
1068.65 8
1068.72 8
1068.80 8
1068.87 9
1068.95 9
1069.02 9
1069.10 9
1069.17 9
1069.25 9
1069.32 8
1069.40 8
1069.47 7
1069.55 7
1069.62 6
1069.70 5
1069.77 5
1069.85 4
1069.92 3
1070.00 2
1070.07 2
1070.15 2
1070.22 1
1070.30 1
1070.37 0
1070.45 0
1070.52 0
1070.60 0
1070.67 0
1070.75 0
1070.82 0
1070.90 0
1070.97 1
1071.05 3
1071.12 4
1071.20 5
1071.27 5
1071.35 5
1071.42 4
1071.50 3
1071.57 2
1071.65 2
1071.72 1
1071.80 2
1071.87 2
1071.95 3
1072.02 5
1072.10 6
1072.17 7
1072.25 9
1072.32 10
1072.40 11
1072.47 11
1072.55 12
1072.62 12
1072.70 12
1072.77 11
1072.85 10
1072.92 10
1073.00 8
1073.07 7
1073.15 6
1073.22 6
1073.30 5
1073.37 5
1073.45 4
1073.52 4
1073.60 3
1073.67 2
1073.75 1
1073.82 1
1073.90 0
1073.97 1
1074.05 2
1074.12 3
1074.20 4
1074.28 4
1074.35 4
1074.43 4
1074.50 4
1074.58 3
1074.65 3
1074.73 2
1074.80 2
1074.88 3
1074.95 3
1075.03 4
1075.10 5
1075.18 6
1075.25 7
1075.33 8
1075.40 9
1075.48 10
1075.55 10
1075.63 9
1075.70 9
1075.78 9
1075.85 9
1075.93 9
1076.00 10
1076.08 11
1076.15 12
1076.23 12
1076.30 11
1076.38 10
1076.45 8
1076.53 5
1076.60 3
1076.68 1
1076.76 0
1076.83 0
1076.91 1
1076.98 3
1077.06 5
1077.13 7
1077.21 9
1077.28 10
1077.36 11
1077.43 12
1077.51 12
1077.58 13
1077.66 13
1077.73 14
1077.81 13
1077.88 12
1077.96 11
1078.03 9
1078.11 7
1078.18 5
1078.26 3
1078.33 3
1078.41 3
1078.49 3
1078.56 4
1078.64 4
1078.71 5
1078.79 6
1078.86 7
1078.94 9
1079.01 11
1079.09 13
1079.16 15
1079.24 16
1079.31 17
1079.39 17
1079.46 16
1079.54 15
1079.61 13
1079.69 11
1079.77 10
1079.84 8
1079.92 7
1079.99 7
1080.07 7
1080.14 7
1080.22 7
1080.29 7
1080.37 7
1080.44 7
1080.52 7
1080.59 7
1080.67 8
1080.74 9
1080.82 10
1080.90 11
1080.97 12
1081.05 13
1081.12 14
1081.20 14
1081.27 14
1081.35 14
1081.42 14
1081.50 14
1081.57 14
1081.65 14
1081.72 14
1081.80 14
1081.87 13
1081.95 13
1082.03 12
1082.10 12
1082.18 12
1082.25 13
1082.33 14
1082.40 16
1082.48 17
1082.55 17
1082.63 17
1082.70 17
1082.78 16
1082.85 15
1082.93 14
1083.01 13
1083.08 13
1083.16 13
1083.23 13
1083.31 13
1083.38 13
1083.46 12
1083.53 11
1083.61 10
1083.68 9
1083.76 8
1083.84 8
1083.91 7
1083.99 7
1084.06 7
1084.14 7
1084.21 6
1084.29 5
1084.36 4
1084.44 3
1084.51 2
1084.59 2
1084.67 2
1084.74 3
1084.82 4
1084.89 5
1084.97 5
1085.04 6
1085.12 6
1085.19 7
1085.27 7
1085.34 8
1085.42 9
1085.50 10
1085.57 13
1085.65 15
1085.72 17
1085.80 20
1085.87 21
1085.95 22
1086.02 22
1086.10 22
1086.18 20
1086.25 18
1086.33 16
1086.40 13
1086.48 10
1086.55 7
1086.63 4
1086.70 2
1086.78 1
1086.86 0
1086.93 1
1087.01 1
1087.08 3
1087.16 4
1087.23 5
1087.31 6
1087.38 7
1087.46 8
1087.54 8
1087.61 9
1087.69 10
1087.76 10
1087.84 10
1087.91 11
1087.99 11
1088.06 12
1088.14 13
1088.22 14
1088.29 15
1088.37 16
1088.44 16
1088.52 16
1088.59 16
1088.67 15
1088.74 14
1088.82 13
1088.90 13
1088.97 13
1089.05 14
1089.12 14
1089.20 15
1089.27 15
1089.35 15
1089.43 15
1089.50 14
1089.58 14
1089.65 14
1089.73 15
1089.80 16
1089.88 17
1089.96 19
1090.03 20
1090.11 21
1090.18 21
1090.26 20
1090.33 19
1090.41 17
1090.48 16
1090.56 15
1090.64 15
1090.71 15
1090.79 16
1090.86 16
1090.94 17
1091.01 17
1091.09 17
1091.17 16
1091.24 15
1091.32 15
1091.39 14
1091.47 13
1091.54 13
1091.62 12
1091.70 12
1091.77 11
1091.85 11
1091.92 11
1092.00 10
1092.07 10
1092.15 9
1092.23 8
1092.30 7
1092.38 6
1092.45 5
1092.53 5
1092.60 6
1092.68 7
1092.76 9
1092.83 10
1092.91 12
1092.98 12
1093.06 12
1093.14 12
1093.21 12
1093.29 13
1093.36 15
1093.44 17
1093.51 20
1093.59 23
1093.67 25
1093.74 27
1093.82 28
1093.89 28
1093.97 28
1094.04 27
1094.12 27
1094.20 27
1094.27 27
1094.35 27
1094.42 27
1094.50 27
1094.58 26
1094.65 25
1094.73 24
1094.80 22
1094.88 22
1094.95 21
1095.03 22
1095.11 24
1095.18 26
1095.26 29
1095.33 31
1095.41 34
1095.49 35
1095.56 35
1095.64 34
1095.71 33
1095.79 31
1095.86 29
1095.94 28
1096.02 26
1096.09 26
1096.17 25
1096.24 25
1096.32 25
1096.40 25
1096.47 25
1096.55 26
1096.62 26
1096.70 26
1096.78 25
1096.85 24
1096.93 23
1097.00 21
1097.08 19
1097.15 17
1097.23 15
1097.31 13
1097.38 10
1097.46 8
1097.53 6
1097.61 4
1097.69 3
1097.76 1
1097.84 1
1097.91 1
1097.99 1
1098.07 2
1098.14 4
1098.22 5
1098.29 5
1098.37 5
1098.45 5
1098.52 3
1098.60 2
1098.67 1
1098.75 1
1098.83 0
1098.90 1
1098.98 1
1099.05 1
1099.13 1
1099.21 1
1099.28 0
1099.36 0
1099.43 0
1099.51 0
1099.58 0
1099.66 0
1099.74 0
1099.81 0
1099.89 0
1099.96 0
1100.04 0
1100.12 0
1100.19 1
1100.27 1
1100.34 1
1100.42 1
1100.50 1
1100.57 1
1100.65 0
1100.73 0
1100.80 0
1100.88 0
1100.95 0
1101.03 0
1101.11 0
1101.18 1
1101.26 2
1101.33 3
1101.41 4
1101.49 4
1101.56 4
1101.64 3
1101.71 3
1101.79 3
1101.87 3
1101.94 4
1102.02 5
1102.09 6
1102.17 7
1102.25 7
1102.32 7
1102.40 7
1102.47 6
1102.55 5
1102.63 4
1102.70 4
1102.78 4
1102.86 5
1102.93 7
1103.01 9
1103.08 11
1103.16 13
1103.24 15
1103.31 17
1103.39 17
1103.46 17
1103.54 17
1103.62 16
1103.69 15
1103.77 14
1103.84 14
1103.92 13
1104.00 14
1104.07 14
1104.15 15
1104.23 16
1104.30 17
1104.38 18
1104.45 18
1104.53 18
1104.61 17
1104.68 16
1104.76 16
1104.83 16
1104.91 16
1104.99 17
1105.06 19
1105.14 20
1105.22 21
1105.29 22
1105.37 22
1105.44 22
1105.52 21
1105.60 20
1105.67 19
1105.75 18
1105.83 17
1105.90 16
1105.98 16
1106.05 16
1106.13 16
1106.21 16
1106.28 17
1106.36 17
1106.43 17
1106.51 17
1106.59 18
1106.66 18
1106.74 18
1106.82 19
1106.89 19
1106.97 20
1107.04 20
1107.12 21
1107.20 21
1107.27 22
1107.35 22
1107.43 23
1107.50 24
1107.58 25
1107.65 25
1107.73 26
1107.81 27
1107.88 27
1107.96 28
1108.04 28
1108.11 28
1108.19 29
1108.27 30
1108.34 30
1108.42 31
1108.49 32
1108.57 32
1108.65 31
1108.72 31
1108.80 30
1108.88 28
1108.95 27
1109.03 26
1109.10 24
1109.18 23
1109.26 21
1109.33 19
1109.41 18
1109.49 17
1109.56 17
1109.64 18
1109.72 19
1109.79 20
1109.87 21
1109.94 21
1110.02 21
1110.10 20
1110.17 19
1110.25 18
1110.33 16
1110.40 15
1110.48 13
1110.55 11
1110.63 10
1110.71 10
1110.78 10
1110.86 10
1110.94 11
1111.01 12
1111.09 14
1111.17 16
1111.24 17
1111.32 18
1111.40 19
1111.47 19
1111.55 20
1111.62 21
1111.70 22
1111.78 25
1111.85 27
1111.93 29
1112.01 31
1112.08 32
1112.16 32
1112.24 31
1112.31 30
1112.39 28
1112.47 27
1112.54 25
1112.62 24
1112.69 22
1112.77 20
1112.85 19
1112.92 17
1113.00 15
1113.08 14
1113.15 13
1113.23 13
1113.31 12
1113.38 12
1113.46 12
1113.54 13
1113.61 14
1113.69 15
1113.76 16
1113.84 17
1113.92 18
1113.99 19
1114.07 19
1114.15 19
1114.22 18
1114.30 18
1114.38 18
1114.45 18
1114.53 19
1114.61 20
1114.68 22
1114.76 23
1114.84 24
1114.91 26
1114.99 27
1115.07 27
1115.14 28
1115.22 28
1115.29 27
1115.37 26
1115.45 25
1115.52 24
1115.60 24
1115.68 23
1115.75 24
1115.83 25
1115.91 26
1115.98 28
1116.06 29
1116.14 30
1116.21 30
1116.29 30
1116.37 29
1116.44 28
1116.52 27
1116.60 26
1116.67 26
1116.75 27
1116.83 28
1116.90 30
1116.98 32
1117.06 34
1117.13 36
1117.21 36
1117.29 35
1117.36 33
1117.44 30
1117.52 28
1117.59 26
1117.67 25
1117.75 25
1117.82 27
1117.90 28
1117.98 30
1118.05 32
1118.13 32
1118.21 32
1118.28 30
1118.36 28
1118.44 25
1118.51 23
1118.59 21
1118.66 21
1118.74 21
1118.82 23
1118.89 26
1118.97 30
1119.05 34
1119.12 38
1119.20 42
1119.28 45
1119.35 48
1119.43 49
1119.51 49
1119.58 49
1119.66 49
1119.74 47
1119.81 46
1119.89 45
1119.97 43
1120.05 41
1120.12 40
1120.20 39
1120.28 38
1120.35 37
1120.43 37
1120.51 37
1120.58 36
1120.66 35
1120.74 34
1120.81 33
1120.89 32
1120.97 31
1121.04 29
1121.12 27
1121.20 25
1121.27 23
1121.35 20
1121.43 18
1121.50 17
1121.58 17
1121.66 17
1121.73 18
1121.81 19
1121.89 21
1121.96 23
1122.04 25
1122.12 26
1122.19 28
1122.27 29
1122.35 29
1122.42 29
1122.50 27
1122.58 25
1122.65 22
1122.73 19
1122.81 16
1122.88 13
1122.96 11
1123.04 9
1123.11 8
1123.19 7
1123.27 7
1123.35 7
1123.42 8
1123.50 10
1123.58 13
1123.65 16
1123.73 18
1123.81 21
1123.88 23
1123.96 24
1124.04 24
1124.11 23
1124.19 22
1124.27 21
1124.34 19
1124.42 18
1124.50 17
1124.57 17
1124.65 18
1124.73 19
1124.81 20
1124.88 21
1124.96 22
1125.04 23
1125.11 24
1125.19 25
1125.27 25
1125.34 24
1125.42 23
1125.50 22
1125.57 20
1125.65 18
1125.73 16
1125.80 15
1125.88 14
1125.96 13
1126.04 12
1126.11 11
1126.19 9
1126.27 8
1126.34 6
1126.42 5
1126.50 5
1126.57 5
1126.65 5
1126.73 6
1126.80 7
1126.88 8
1126.96 8
1127.04 8
1127.11 8
1127.19 8
1127.27 8
1127.34 8
1127.42 9
1127.50 9
1127.57 8
1127.65 8
1127.73 7
1127.80 7
1127.88 6
1127.96 7
1128.04 7
1128.11 8
1128.19 9
1128.27 10
1128.34 11
1128.42 11
1128.50 11
1128.57 11
1128.65 10
1128.73 9
1128.81 8
1128.88 7
1128.96 6
1129.04 4
1129.11 3
1129.19 2
1129.27 1
1129.34 0
1129.42 0
1129.50 0
1129.58 0
1129.65 0
1129.73 0
1129.81 0
1129.88 0
1129.96 0
1130.04 0
1130.11 0
1130.19 2
1130.27 5
1130.35 8
1130.42 12
1130.50 15
1130.58 17
1130.65 19
1130.73 20
1130.81 20
1130.89 19
1130.96 17
1131.04 15
1131.12 14
1131.19 13
1131.27 12
1131.35 12
1131.42 11
1131.50 11
1131.58 11
1131.66 10
1131.73 8
1131.81 7
1131.89 5
1131.96 3
1132.04 2
1132.12 2
1132.20 2
1132.27 3
1132.35 4
1132.43 6
1132.50 7
1132.58 9
1132.66 10
1132.74 12
1132.81 15
1132.89 18
1132.97 22
1133.04 26
1133.12 31
1133.20 35
1133.28 38
1133.35 41
1133.43 43
1133.51 43
1133.58 43
1133.66 42
1133.74 40
1133.82 38
1133.89 36
1133.97 35
1134.05 34
1134.12 34
1134.20 34
1134.28 35
1134.36 36
1134.43 37
1134.51 39
1134.59 39
1134.66 40
1134.74 41
1134.82 41
1134.90 42
1134.97 42
1135.05 42
1135.13 42
1135.21 42
1135.28 42
1135.36 41
1135.44 41
1135.51 41
1135.59 41
1135.67 42
1135.75 44
1135.82 46
1135.90 48
1135.98 49
1136.05 49
1136.13 48
1136.21 46
1136.29 44
1136.36 41
1136.44 40
1136.52 38
1136.60 36
1136.67 35
1136.75 35
1136.83 34
1136.90 35
1136.98 37
1137.06 40
1137.14 43
1137.21 47
1137.29 51
1137.37 54
1137.45 55
1137.52 55
1137.60 54
1137.68 52
1137.75 49
1137.83 46
1137.91 43
1137.99 41
1138.06 39
1138.14 38
1138.22 39
1138.30 39
1138.37 41
1138.45 42
1138.53 43
1138.60 44
1138.68 44
1138.76 43
1138.84 42
1138.91 40
1138.99 38
1139.07 36
1139.15 35
1139.22 35
1139.30 36
1139.38 37
1139.46 38
1139.53 39
1139.61 39
1139.69 39
1139.77 38
1139.84 37
1139.92 35
1140.00 33
1140.07 30
1140.15 27
1140.23 23
1140.31 20
1140.38 17
1140.46 14
1140.54 13
1140.62 12
1140.69 13
1140.77 15
1140.85 18
1140.93 22
1141.00 26
1141.08 29
1141.16 32
1141.24 33
1141.31 32
1141.39 30
1141.47 27
1141.55 24
1141.62 21
1141.70 20
1141.78 20
1141.86 20
1141.93 21
1142.01 20
1142.09 19
1142.16 16
1142.24 12
1142.32 8
1142.40 4
1142.47 2
1142.55 2
1142.63 3
1142.71 6
1142.78 9
1142.86 12
1142.94 15
1143.02 17
1143.09 19
1143.17 19
1143.25 19
1143.33 18
1143.40 17
1143.48 16
1143.56 14
1143.64 13
1143.71 12
1143.79 11
1143.87 11
1143.95 10
1144.02 10
1144.10 9
1144.18 8
1144.26 7
1144.33 5
1144.41 3
1144.49 1
1144.57 0
1144.64 0
1144.72 0
1144.80 0
1144.88 0
1144.95 0
1145.03 0
1145.11 0
1145.19 1
1145.26 2
1145.34 3
1145.42 4
1145.50 5
1145.58 5
1145.65 4
1145.73 4
1145.81 4
1145.89 4
1145.96 5
1146.04 7
1146.12 9
1146.20 11
1146.27 13
1146.35 14
1146.43 15
1146.51 16
1146.58 17
1146.66 17
1146.74 18
1146.82 19
1146.89 20
1146.97 22
1147.05 25
1147.13 27
1147.20 30
1147.28 33
1147.36 35
1147.44 37
1147.52 39
1147.59 39
1147.67 40
1147.75 40
1147.83 40
1147.90 39
1147.98 39
1148.06 37
1148.14 35
1148.21 33
1148.29 31
1148.37 29
1148.45 27
1148.52 26
1148.60 26
1148.68 26
1148.76 27
1148.84 28
1148.91 29
1148.99 30
1149.07 30
1149.15 30
1149.22 30
1149.30 30
1149.38 29
1149.46 29
1149.53 29
1149.61 30
1149.69 31
1149.77 32
1149.85 34
1149.92 37
1150.00 41
1150.08 45
1150.16 50
1150.23 54
1150.31 57
1150.39 60
1150.47 62
1150.54 64
1150.62 66
1150.70 68
1150.78 70
1150.86 73
1150.93 75
1151.01 77
1151.09 78
1151.17 77
1151.24 76
1151.32 75
1151.40 73
1151.48 72
1151.56 71
1151.63 72
1151.71 72
1151.79 73
1151.87 74
1151.94 76
1152.02 79
1152.10 81
1152.18 83
1152.26 85
1152.33 86
1152.41 86
1152.49 84
1152.57 81
1152.64 78
1152.72 76
1152.80 73
1152.88 72
1152.96 71
1153.03 70
1153.11 69
1153.19 68
1153.27 65
1153.34 62
1153.42 58
1153.50 54
1153.58 51
1153.66 48
1153.73 46
1153.81 45
1153.89 44
1153.97 43
1154.05 42
1154.12 41
1154.20 40
1154.28 40
1154.36 41
1154.43 41
1154.51 42
1154.59 43
1154.67 42
1154.75 40
1154.82 37
1154.90 34
1154.98 29
1155.06 26
1155.14 23
1155.21 22
1155.29 22
1155.37 24
1155.45 27
1155.52 30
1155.60 33
1155.68 35
1155.76 36
1155.84 35
1155.91 33
1155.99 29
1156.07 26
1156.15 22
1156.23 19
1156.30 17
1156.38 16
1156.46 17
1156.54 19
1156.62 21
1156.69 24
1156.77 26
1156.85 28
1156.93 29
1157.01 30
1157.08 30
1157.16 29
1157.24 28
1157.32 26
1157.40 25
1157.47 23
1157.55 23
1157.63 23
1157.71 23
1157.79 24
1157.86 24
1157.94 24
1158.02 24
1158.10 23
1158.18 21
1158.25 20
1158.33 20
1158.41 20
1158.49 20
1158.57 20
1158.64 20
1158.72 19
1158.80 18
1158.88 17
1158.96 15
1159.03 15
1159.11 14
1159.19 15
1159.27 16
1159.35 17
1159.42 18
1159.50 19
1159.58 19
1159.66 18
1159.74 17
1159.81 16
1159.89 15
1159.97 14
1160.05 12
1160.13 10
1160.20 8
1160.28 5
1160.36 3
1160.44 1
1160.52 0
1160.59 0
1160.67 2
1160.75 4
1160.83 7
1160.91 10
1160.98 12
1161.06 14
1161.14 14
1161.22 14
1161.30 14
1161.37 14
1161.45 14
1161.53 16
1161.61 17
1161.69 20
1161.77 22
1161.84 25
1161.92 27
1162.00 28
1162.08 29
1162.16 29
1162.23 29
1162.31 29
1162.39 27
1162.47 26
1162.55 24
1162.62 22
1162.70 20
1162.78 19
1162.86 19
1162.94 19
1163.02 21
1163.09 22
1163.17 23
1163.25 23
1163.33 22
1163.41 19
1163.48 16
1163.56 12
1163.64 8
1163.72 5
1163.80 3
1163.88 2
1163.95 2
1164.03 2
1164.11 2
1164.19 3
1164.27 4
1164.34 6
1164.42 8
1164.50 12
1164.58 16
1164.66 20
1164.74 25
1164.81 29
1164.89 31
1164.97 33
1165.05 33
1165.13 33
1165.20 31
1165.28 28
1165.36 26
1165.44 23
1165.52 20
1165.60 18
1165.67 16
1165.75 14
1165.83 12
1165.91 9
1165.99 7
1166.07 5
1166.14 4
1166.22 2
1166.30 1
1166.38 0
1166.46 0
1166.54 0
1166.61 0
1166.69 0
1166.77 0
1166.85 0
1166.93 0
1167.00 0
1167.08 3
1167.16 7
1167.24 10
1167.32 13
1167.40 15
1167.47 16
1167.55 16
1167.63 15
1167.71 14
1167.79 12
1167.87 9
1167.94 5
1168.02 2
1168.10 0
1168.18 0
1168.26 0
1168.34 0
1168.41 4
1168.49 10
1168.57 15
1168.65 20
1168.73 23
1168.81 25
1168.88 25
1168.96 25
1169.04 24
1169.12 24
1169.20 23
1169.28 24
1169.35 24
1169.43 24
1169.51 25
1169.59 25
1169.67 25
1169.75 25
1169.82 25
1169.90 25
1169.98 24
1170.06 23
1170.14 22
1170.22 20
1170.30 19
1170.37 18
1170.45 17
1170.53 16
1170.61 16
1170.69 16
1170.77 17
1170.84 19
1170.92 23
1171.00 26
1171.08 30
1171.16 32
1171.24 33
1171.31 32
1171.39 28
1171.47 23
1171.55 17
1171.63 10
1171.71 5
1171.79 1
1171.86 0
1171.94 0
1172.02 0
1172.10 2
1172.18 3
1172.26 5
1172.33 5
1172.41 5
1172.49 5
1172.57 5
1172.65 6
1172.73 7
1172.81 9
1172.88 11
1172.96 14
1173.04 18
1173.12 21
1173.20 24
1173.28 26
1173.35 27
1173.43 26
1173.51 25
1173.59 23
1173.67 20
1173.75 18
1173.83 15
1173.90 14
1173.98 13
1174.06 13
1174.14 13
1174.22 13
1174.30 14
1174.38 15
1174.45 15
1174.53 16
1174.61 17
1174.69 18
1174.77 19
1174.85 21
1174.93 22
1175.00 24
1175.08 26
1175.16 28
1175.24 30
1175.32 32
1175.40 33
1175.48 34
1175.55 33
1175.63 33
1175.71 33
1175.79 34
1175.87 35
1175.95 36
1176.03 37
1176.10 39
1176.18 39
1176.26 39
1176.34 38
1176.42 37
1176.50 35
1176.58 34
1176.65 33
1176.73 32
1176.81 32
1176.89 33
1176.97 33
1177.05 34
1177.13 35
1177.20 34
1177.28 34
1177.36 32
1177.44 30
1177.52 27
1177.60 25
1177.68 22
1177.75 19
1177.83 17
1177.91 16
1177.99 15
1178.07 15
1178.15 16
1178.23 17
1178.31 19
1178.38 21
1178.46 23
1178.54 24
1178.62 24
1178.70 24
1178.78 24
1178.86 23
1178.93 23
1179.01 22
1179.09 22
1179.17 22
1179.25 22
1179.33 23
1179.41 23
1179.49 24
1179.56 24
1179.64 25
1179.72 26
1179.80 27
1179.88 28
1179.96 29
1180.04 31
1180.12 33
1180.19 35
1180.27 36
1180.35 38
1180.43 40
1180.51 42
1180.59 44
1180.67 46
1180.75 48
1180.82 49
1180.90 49
1180.98 49
1181.06 48
1181.14 48
1181.22 48
1181.30 49
1181.38 50
1181.45 51
1181.53 53
1181.61 54
1181.69 53
1181.77 51
1181.85 48
1181.93 45
1182.01 42
1182.08 40
1182.16 39
1182.24 38
1182.32 39
1182.40 39
1182.48 39
1182.56 40
1182.64 40
1182.71 42
1182.79 43
1182.87 46
1182.95 48
1183.03 50
1183.11 51
1183.19 51
1183.27 49
1183.35 46
1183.42 43
1183.50 39
1183.58 35
1183.66 31
1183.74 28
1183.82 26
1183.90 25
1183.98 24
1184.05 25
1184.13 27
1184.21 30
1184.29 32
1184.37 34
1184.45 36
1184.53 37
1184.61 38
1184.69 38
1184.76 39
1184.84 41
1184.92 44
1185.00 48
1185.08 53
1185.16 59
1185.24 66
1185.32 71
1185.40 76
1185.47 80
1185.55 82
1185.63 84
1185.71 85
1185.79 87
1185.87 88
1185.95 89
1186.03 89
1186.11 90
1186.18 89
1186.26 88
1186.34 86
1186.42 85
1186.50 83
1186.58 82
1186.66 82
1186.74 82
1186.82 84
1186.90 85
1186.97 87
1187.05 88
1187.13 88
1187.21 88
1187.29 86
1187.37 84
1187.45 82
1187.53 79
1187.61 76
1187.69 74
1187.76 72
1187.84 70
1187.92 68
1188.00 66
1188.08 63
1188.16 59
1188.24 54
1188.32 49
1188.40 44
1188.47 38
1188.55 34
1188.63 30
1188.71 27
1188.79 26
1188.87 26
1188.95 26
1189.03 26
1189.11 27
1189.19 28
1189.27 28
1189.34 27
1189.42 26
1189.50 25
1189.58 23
1189.66 22
1189.74 21
1189.82 21
1189.90 21
1189.98 22
1190.06 23
1190.13 23
1190.21 23
1190.29 22
1190.37 20
1190.45 18
1190.53 15
1190.61 12
1190.69 9
1190.77 7
1190.85 5
1190.93 4
1191.00 3
1191.08 4
1191.16 7
1191.24 10
1191.32 14
1191.40 19
1191.48 24
1191.56 29
1191.64 33
1191.72 36
1191.80 38
1191.87 38
1191.95 37
1192.03 34
1192.11 30
1192.19 26
1192.27 22
1192.35 19
1192.43 18
1192.51 17
1192.59 17
1192.67 17
1192.75 17
1192.82 16
1192.90 14
1192.98 12
1193.06 9
1193.14 6
1193.22 4
1193.30 2
1193.38 3
1193.46 6
1193.54 11
1193.62 17
1193.69 25
1193.77 32
1193.85 39
1193.93 45
1194.01 49
1194.09 51
1194.17 53
1194.25 53
1194.33 54
1194.41 55
1194.49 55
1194.57 55
1194.65 54
1194.72 52
1194.80 48
1194.88 44
1194.96 40
1195.04 36
1195.12 33
1195.20 31
1195.28 32
1195.36 33
1195.44 36
1195.52 39
1195.60 43
1195.68 46
1195.75 48
1195.83 50
1195.91 50
1195.99 51
1196.07 50
1196.15 50
1196.23 50
1196.31 49
1196.39 49
1196.47 48
1196.55 47
1196.63 45
1196.71 44
1196.78 43
1196.86 43
1196.94 44
1197.02 45
1197.10 46
1197.18 46
1197.26 46
1197.34 45
1197.42 44
1197.50 41
1197.58 38
1197.66 35
1197.74 32
1197.82 30
1197.90 28
1197.97 26
1198.05 25
1198.13 25
1198.21 25
1198.29 25
1198.37 27
1198.45 28
1198.53 30
1198.61 32
1198.69 34
1198.77 35
1198.85 35
1198.93 35
1199.01 33
1199.09 31
1199.16 28
1199.24 26
1199.32 25
1199.40 25
1199.48 25
1199.56 26
1199.64 26
1199.72 26
1199.80 25
1199.88 22
1199.96 17
1200.04 12
1200.12 5
1200.20 0
1200.28 0
1200.36 0
1200.43 0
1200.51 0
1200.59 0
1200.67 0
1200.75 0
1200.83 3
1200.91 6
1200.99 7
1201.07 8
1201.15 8
1201.23 8
1201.31 7
1201.39 7
1201.47 7
1201.55 7
1201.63 7
1201.71 6
1201.78 5
1201.86 3
1201.94 1
1202.02 0
1202.10 0
1202.18 0
1202.26 0
1202.34 0
1202.42 2
1202.50 6
1202.58 10
1202.66 14
1202.74 18
1202.82 22
1202.90 24
1202.98 26
1203.06 26
1203.14 26
1203.22 24
1203.29 23
1203.37 21
1203.45 20
1203.53 20
1203.61 20
1203.69 22
1203.77 24
1203.85 26
1203.93 29
1204.01 31
1204.09 33
1204.17 34
1204.25 34
1204.33 34
1204.41 33
1204.49 31
1204.57 29
1204.65 26
1204.73 24
1204.81 23
1204.89 23
1204.96 24
1205.04 26
1205.12 29
1205.20 32
1205.28 35
1205.36 37
1205.44 37
1205.52 37
1205.60 37
1205.68 36
1205.76 35
1205.84 35
1205.92 33
1206.00 32
1206.08 29
1206.16 26
1206.24 22
1206.32 19
1206.40 15
1206.48 13
1206.56 12
1206.64 11
1206.72 11
1206.79 12
1206.87 13
1206.95 15
1207.03 18
1207.11 21
1207.19 25
1207.27 28
1207.35 31
1207.43 32
1207.51 33
1207.59 32
1207.67 30
1207.75 28
1207.83 26
1207.91 24
1207.99 23
1208.07 23
1208.15 25
1208.23 27
1208.31 29
1208.39 31
1208.47 32
1208.55 31
1208.63 28
1208.71 24
1208.79 20
1208.87 16
1208.95 12
1209.03 10
1209.10 8
1209.18 7
1209.26 8
1209.34 9
1209.42 11
1209.50 13
1209.58 15
1209.66 17
1209.74 20
1209.82 22
1209.90 25
1209.98 27
1210.06 29
1210.14 31
1210.22 32
1210.30 33
1210.38 32
1210.46 31
1210.54 30
1210.62 28
1210.70 26
1210.78 25
1210.86 24
1210.94 24
1211.02 26
1211.10 27
1211.18 29
1211.26 31
1211.34 33
1211.42 33
1211.50 33
1211.58 31
1211.66 29
1211.74 26
1211.82 25
1211.90 24
1211.98 24
1212.06 25
1212.13 26
1212.21 27
1212.29 26
1212.37 24
1212.45 21
1212.53 16
1212.61 10
1212.69 5
1212.77 2
1212.85 0
1212.93 1
1213.01 4
1213.09 9
1213.17 14
1213.25 19
1213.33 24
1213.41 27
1213.49 29
1213.57 31
1213.65 31
1213.73 31
1213.81 31
1213.89 30
1213.97 29
1214.05 27
1214.13 26
1214.21 25
1214.29 24
1214.37 25
1214.45 26
1214.53 28
1214.61 30
1214.69 33
1214.77 36
1214.85 40
1214.93 43
1215.01 45
1215.09 48
1215.17 49
1215.25 50
1215.33 50
1215.41 50
1215.49 51
1215.57 51
1215.65 53
1215.73 54
1215.81 57
1215.89 60
1215.97 63
1216.05 67
1216.13 70
1216.21 73
1216.29 74
1216.37 73
1216.45 69
1216.53 64
1216.61 57
1216.69 50
1216.77 43
1216.85 37
1216.93 33
1217.01 29
1217.09 25
1217.17 22
1217.25 19
1217.33 16
1217.41 14
1217.49 14
1217.57 15
1217.65 19
1217.73 25
1217.81 33
1217.89 42
1217.97 51
1218.05 59
1218.13 65
1218.21 68
1218.29 69
1218.37 67
1218.45 63
1218.53 58
1218.61 53
1218.69 49
1218.77 46
1218.85 45
1218.93 44
1219.01 44
1219.09 43
1219.17 40
1219.25 36
1219.33 31
1219.41 26
1219.49 21
1219.57 17
1219.65 15
1219.73 13
1219.81 12
1219.89 12
1219.97 12
1220.05 12
1220.13 12
1220.21 13
1220.29 14
1220.37 16
1220.45 19
1220.53 21
1220.61 22
1220.69 24
1220.77 24
1220.85 25
1220.93 27
1221.01 29
1221.09 32
1221.17 34
1221.25 35
1221.33 35
1221.41 33
1221.49 30
1221.57 25
1221.65 21
1221.73 17
1221.81 14
1221.89 12
1221.97 11
1222.05 11
1222.13 11
1222.21 12
1222.29 13
1222.37 15
1222.45 17
1222.53 19
1222.61 21
1222.69 24
1222.77 25
1222.85 26
1222.93 26
1223.01 25
1223.09 24
1223.17 22
1223.25 19
1223.33 15
1223.41 11
1223.49 7
1223.57 4
1223.65 2
1223.73 1
1223.81 2
1223.89 4
1223.97 7
1224.05 10
1224.13 12
1224.21 14
1224.29 15
1224.37 15
1224.45 14
1224.53 14
1224.61 15
1224.69 16
1224.77 18
1224.85 20
1224.93 22
1225.01 23
1225.09 24
1225.17 23
1225.26 20
1225.34 17
1225.42 13
1225.50 8
1225.58 4
1225.66 1
1225.74 0
1225.82 0
1225.90 0
1225.98 0
1226.06 0
1226.14 0
1226.22 0
1226.30 0
1226.38 0
1226.46 0
1226.54 0
1226.62 2
1226.70 4
1226.78 7
1226.86 10
1226.94 14
1227.02 17
1227.10 20
1227.18 22
1227.26 23
1227.34 25
1227.42 25
1227.50 25
1227.58 25
1227.66 24
1227.74 23
1227.82 22
1227.90 20
1227.98 19
1228.06 19
1228.14 20
1228.22 21
1228.31 22
1228.39 23
1228.47 24
1228.55 24
1228.63 24
1228.71 24
1228.79 26
1228.87 29
1228.95 35
1229.03 43
1229.11 52
1229.19 61
1229.27 70
1229.35 77
1229.43 81
1229.51 84
1229.59 84
1229.67 83
1229.75 81
1229.83 79
1229.91 77
1229.99 76
1230.07 74
1230.15 71
1230.23 68
1230.31 64
1230.39 60
1230.47 55
1230.56 51
1230.64 47
1230.72 45
1230.80 43
1230.88 42
1230.96 41
1231.04 41
1231.12 42
1231.20 43
1231.28 45
1231.36 48
1231.44 51
1231.52 54
1231.60 57
1231.68 59
1231.76 60
1231.84 60
1231.92 59
1232.00 58
1232.08 56
1232.16 54
1232.24 51
1232.32 48
1232.40 44
1232.49 41
1232.57 38
1232.65 37
1232.73 37
1232.81 39
1232.89 43
1232.97 49
1233.05 54
1233.13 59
1233.21 62
1233.29 63
1233.37 63
1233.45 61
1233.53 59
1233.61 56
1233.69 53
1233.77 50
1233.85 47
1233.93 44
1234.01 41
1234.09 38
1234.18 36
1234.26 36
1234.34 36
1234.42 36
1234.50 36
1234.58 36
1234.66 34
1234.74 30
1234.82 27
1234.90 23
1234.98 21
1235.06 19
1235.14 20
1235.22 21
1235.30 23
1235.38 25
1235.46 27
1235.54 28
1235.63 28
1235.71 29
1235.79 30
1235.87 31
1235.95 33
1236.03 35
1236.11 36
1236.19 37
1236.27 35
1236.35 33
1236.43 30
1236.51 27
1236.59 24
1236.67 22
1236.75 21
1236.83 21
1236.91 21
1236.99 21
1237.08 20
1237.16 20
1237.24 19
1237.32 18
1237.40 18
1237.48 18
1237.56 19
1237.64 19
1237.72 20
1237.80 21
1237.88 22
1237.96 22
1238.04 22
1238.12 22
1238.20 22
1238.28 23
1238.37 24
1238.45 25
1238.53 27
1238.61 29
1238.69 33
1238.77 36
1238.85 39
1238.93 41
1239.01 41
1239.09 40
1239.17 36
1239.25 31
1239.33 26
1239.41 20
1239.49 16
1239.58 14
1239.66 14
1239.74 15
1239.82 16
1239.90 17
1239.98 18
1240.06 17
1240.14 15
1240.22 13
1240.30 10
1240.38 8
1240.46 7
1240.54 6
1240.62 8
1240.71 10
1240.79 15
1240.87 20
1240.95 26
1241.03 32
1241.11 37
1241.19 41
1241.27 43
1241.35 44
1241.43 44
1241.51 42
1241.59 41
1241.67 40
1241.75 39
1241.84 39
1241.92 40
1242.00 42
1242.08 43
1242.16 45
1242.24 46
1242.32 47
1242.40 48
1242.48 48
1242.56 48
1242.64 48
1242.72 47
1242.80 46
1242.89 45
1242.97 43
1243.05 41
1243.13 39
1243.21 37
1243.29 37
1243.37 36
1243.45 36
1243.53 36
1243.61 35
1243.69 34
1243.77 31
1243.86 28
1243.94 25
1244.02 22
1244.10 21
1244.18 21
1244.26 22
1244.34 24
1244.42 25
1244.50 25
1244.58 25
1244.66 25
1244.74 27
1244.83 29
1244.91 34
1244.99 39
1245.07 46
1245.15 51
1245.23 55
1245.31 56
1245.39 54
1245.47 51
1245.55 45
1245.63 38
1245.72 30
1245.80 22
1245.88 14
1245.96 6
1246.04 0
1246.12 0
1246.20 0
1246.28 0
1246.36 0
1246.44 0
1246.52 0
1246.60 0
1246.69 2
1246.77 5
1246.85 8
1246.93 10
1247.01 10
1247.09 10
1247.17 10
1247.25 10
1247.33 11
1247.41 12
1247.50 13
1247.58 15
1247.66 16
1247.74 18
1247.82 18
1247.90 19
1247.98 18
1248.06 18
1248.14 16
1248.22 15
1248.30 13
1248.39 12
1248.47 12
1248.55 12
1248.63 14
1248.71 15
1248.79 18
1248.87 20
1248.95 23
1249.03 25
1249.11 28
1249.20 32
1249.28 36
1249.36 41
1249.44 46
1249.52 50
1249.60 55
1249.68 58
1249.76 60
1249.84 61
1249.92 60
1250.01 59
1250.09 57
1250.17 55
1250.25 53
1250.33 52
1250.41 51
1250.49 50
1250.57 49
1250.65 47
1250.73 45
1250.82 43
1250.90 41
1250.98 39
1251.06 39
1251.14 40
1251.22 41
1251.30 44
1251.38 46
1251.46 47
1251.55 46
1251.63 45
1251.71 41
1251.79 37
1251.87 32
1251.95 27
1252.03 23
1252.11 20
1252.19 18
1252.28 16
1252.36 15
1252.44 13
1252.52 11
1252.60 9
1252.68 6
1252.76 4
1252.84 1
1252.92 0
1253.01 0
1253.09 0
1253.17 0
1253.25 0
1253.33 0
1253.41 0
1253.49 0
1253.57 5
1253.65 11
1253.74 18
1253.82 23
1253.90 27
1253.98 29
1254.06 32
1254.14 34
1254.22 36
1254.30 39
1254.38 43
1254.47 45
1254.55 47
1254.63 47
1254.71 46
1254.79 44
1254.87 43
1254.95 41
1255.03 41
1255.12 41
1255.20 41
1255.28 42
1255.36 43
1255.44 43
1255.52 43
1255.60 43
1255.68 42
1255.76 41
1255.85 40
1255.93 39
1256.01 38
1256.09 37
1256.17 35
1256.25 33
1256.33 31
1256.41 29
1256.50 26
1256.58 22
1256.66 19
1256.74 17
1256.82 17
1256.90 18
1256.98 21
1257.06 27
1257.15 34
1257.23 41
1257.31 48
1257.39 54
1257.47 58
1257.55 61
1257.63 62
1257.71 61
1257.80 60
1257.88 59
1257.96 58
1258.04 58
1258.12 59
1258.20 62
1258.28 65
1258.36 69
1258.45 73
1258.53 76
1258.61 79
1258.69 82
1258.77 84
1258.85 85
1258.93 87
1259.02 87
1259.10 88
1259.18 88
1259.26 86
1259.34 84
1259.42 81
1259.50 78
1259.58 75
1259.67 72
1259.75 71
1259.83 71
1259.91 71
1259.99 71
1260.07 70
1260.15 68
1260.24 66
1260.32 63
1260.40 60
1260.48 57
1260.56 54
1260.64 51
1260.72 48
1260.80 44
1260.89 40
1260.97 37
1261.05 34
1261.13 34
1261.21 35
1261.29 38
1261.37 43
1261.46 49
1261.54 53
1261.62 57
1261.70 59
1261.78 58
1261.86 56
1261.94 52
1262.03 46
1262.11 39
1262.19 31
1262.27 24
1262.35 17
1262.43 13
1262.51 10
1262.60 11
1262.68 14
1262.76 19
1262.84 25
1262.92 31
1263.00 36
1263.08 40
1263.17 43
1263.25 45
1263.33 46
1263.41 47
1263.49 49
1263.57 49
1263.65 50
1263.74 49
1263.82 49
1263.90 47
1263.98 45
1264.06 41
1264.14 38
1264.22 35
1264.31 33
1264.39 31
1264.47 32
1264.55 34
1264.63 38
1264.71 42
1264.80 47
1264.88 52
1264.96 56
1265.04 58
1265.12 59
1265.20 58
1265.28 57
1265.37 54
1265.45 52
1265.53 49
1265.61 47
1265.69 45
1265.77 43
1265.86 41
1265.94 38
1266.02 36
1266.10 34
1266.18 33
1266.26 34
1266.34 37
1266.43 42
1266.51 49
1266.59 56
1266.67 62
1266.75 68
1266.83 71
1266.92 73
1267.00 74
1267.08 73
1267.16 70
1267.24 66
1267.32 60
1267.40 52
1267.49 44
1267.57 35
1267.65 29
1267.73 25
1267.81 25
1267.89 29
1267.98 36
1268.06 45
1268.14 55
1268.22 63
1268.30 70
1268.38 75
1268.47 79
1268.55 82
1268.63 84
1268.71 85
1268.79 86
1268.87 85
1268.96 83
1269.04 79
1269.12 76
1269.20 73
1269.28 71
1269.36 70
1269.45 71
1269.53 73
1269.61 77
1269.69 81
1269.77 86
1269.85 90
1269.94 94
1270.02 96
1270.10 97
1270.18 95
1270.26 93
1270.34 90
1270.43 87
1270.51 86
1270.59 86
1270.67 88
1270.75 91
1270.83 95
1270.92 99
1271.00 101
1271.08 101
1271.16 99
1271.24 96
1271.32 91
1271.41 85
1271.49 79
1271.57 73
1271.65 67
1271.73 60
1271.81 54
1271.90 47
1271.98 41
1272.06 35
1272.14 31
1272.22 29
1272.30 27
1272.39 27
1272.47 27
1272.55 27
1272.63 26
1272.71 24
1272.80 23
1272.88 22
1272.96 22
1273.04 25
1273.12 30
1273.20 37
1273.29 45
1273.37 53
1273.45 58
1273.53 61
1273.61 61
1273.69 58
1273.78 52
1273.86 44
1273.94 36
1274.02 28
1274.10 21
1274.19 15
1274.27 10
1274.35 6
1274.43 3
1274.51 1
1274.59 0
1274.68 0
1274.76 0
1274.84 1
1274.92 4
1275.00 8
1275.09 13
1275.17 18
1275.25 25
1275.33 32
1275.41 40
1275.49 49
1275.58 56
1275.66 62
1275.74 66
1275.82 66
1275.90 63
1275.99 57
1276.07 51
1276.15 44
1276.23 39
1276.31 38
1276.40 40
1276.48 45
1276.56 52
1276.64 60
1276.72 67
1276.80 72
1276.89 75
1276.97 75
1277.05 73
1277.13 69
1277.21 65
1277.30 61
1277.38 57
1277.46 53
1277.54 48
1277.62 44
1277.71 39
1277.79 34
1277.87 28
1277.95 22
1278.03 17
1278.12 12
1278.20 8
1278.28 4
1278.36 1
1278.44 0
1278.52 0
1278.61 0
1278.69 0
1278.77 0
1278.85 0
1278.93 0
1279.02 0
1279.10 0
1279.18 0
1279.26 1
1279.34 2
1279.43 4
1279.51 6
1279.59 7
1279.67 8
1279.75 8
1279.84 9
1279.92 10
1280.00 9
1280.08 8
1280.16 6
1280.25 2
1280.33 0
1280.41 0
1280.49 0
1280.57 0
1280.66 0
1280.74 0
1280.82 0
1280.90 4
1280.98 8
1281.07 11
1281.15 11
1281.23 9
1281.31 6
1281.39 2
1281.48 0
1281.56 0
1281.64 0
1281.72 0
1281.80 3
1281.89 8
1281.97 16
1282.05 25
1282.13 35
1282.21 44
1282.30 54
1282.38 62
1282.46 69
1282.54 73
1282.63 76
1282.71 76
1282.79 76
1282.87 74
1282.95 73
1283.04 73
1283.12 74
1283.20 75
1283.28 77
1283.36 79
1283.45 81
1283.53 82
1283.61 83
1283.69 83
1283.77 83
1283.86 82
1283.94 81
1284.02 79
1284.10 77
1284.19 74
1284.27 72
1284.35 71
1284.43 70
1284.51 71
1284.60 73
1284.68 75
1284.76 77
1284.84 79
1284.92 81
1285.01 81
1285.09 81
1285.17 80
1285.25 78
1285.34 75
1285.42 72
1285.50 67
1285.58 60
1285.66 54
1285.75 47
1285.83 41
1285.91 37
1285.99 34
1286.07 33
1286.16 32
1286.24 31
1286.32 30
1286.40 28
1286.49 25
1286.57 21
1286.65 17
1286.73 14
1286.81 12
1286.90 11
1286.98 9
1287.06 8
1287.14 7
1287.23 6
1287.31 4
1287.39 3
1287.47 3
1287.55 3
1287.64 5
1287.72 7
1287.80 10
1287.88 14
1287.97 19
1288.05 24
1288.13 29
1288.21 34
1288.29 39
1288.38 43
1288.46 47
1288.54 49
1288.62 50
1288.71 51
1288.79 53
1288.87 55
1288.95 56
1289.03 58
1289.12 58
1289.20 58
1289.28 57
1289.36 55
1289.45 53
1289.53 52
1289.61 52
1289.69 53
1289.78 55
1289.86 58
1289.94 61
1290.02 65
1290.10 68
1290.19 71
1290.27 74
1290.35 75
1290.43 76
1290.52 75
1290.60 74
1290.68 71
1290.76 67
1290.85 63
1290.93 59
1291.01 55
1291.09 51
1291.18 49
1291.26 47
1291.34 45
1291.42 45
1291.50 45
1291.59 45
1291.67 45
1291.75 44
1291.83 42
1291.92 38
1292.00 33
1292.08 27
1292.16 22
1292.25 16
1292.33 12
1292.41 8
1292.49 6
1292.58 4
1292.66 2
1292.74 1
1292.82 1
1292.90 0
1292.99 0
1293.07 0
1293.15 0
1293.23 0
1293.32 0
1293.40 0
1293.48 0
1293.56 0
1293.65 3
1293.73 8
1293.81 14
1293.89 21
1293.98 27
1294.06 33
1294.14 37
1294.22 39
1294.31 39
1294.39 37
1294.47 34
1294.55 30
1294.64 25
1294.72 20
1294.80 14
1294.88 9
1294.97 4
1295.05 0
1295.13 0
1295.21 0
1295.30 0
1295.38 0
1295.46 0
1295.54 0
1295.63 0
1295.71 1
1295.79 5
1295.87 8
1295.96 11
1296.04 12
1296.12 13
1296.20 12
1296.29 11
1296.37 9
1296.45 9
1296.53 9
1296.62 11
1296.70 15
1296.78 21
1296.86 29
1296.95 38
1297.03 49
1297.11 60
1297.19 70
1297.28 80
1297.36 89
1297.44 95
1297.52 101
1297.61 104
1297.69 107
1297.77 108
1297.85 110
1297.94 111
1298.02 112
1298.10 113
1298.18 115
1298.27 116
1298.35 116
1298.43 116
1298.51 114
1298.60 111
1298.68 109
1298.76 106
1298.84 105
1298.93 107
1299.01 110
1299.09 116
1299.18 122
1299.26 130
1299.34 137
1299.42 143
1299.51 148
1299.59 152
1299.67 155
1299.75 157
1299.84 158
1299.92 158
1300.00 156
1300.08 152
1300.17 148
1300.25 142
1300.33 136
1300.41 131
1300.50 127
1300.58 125
1300.66 126
1300.75 129
1300.83 136
1300.91 145
1300.99 155
1301.08 165
1301.16 173
1301.24 179
1301.32 182
1301.41 183
1301.49 183
1301.57 182
1301.65 180
1301.74 179
1301.82 178
1301.90 177
1301.99 175
1302.07 172
1302.15 170
1302.23 167
1302.32 165
1302.40 164
1302.48 163
1302.56 162
1302.65 161
1302.73 158
1302.81 154
1302.89 149
1302.98 144
1303.06 138
1303.14 133
1303.23 129
1303.31 125
1303.39 122
1303.47 118
1303.56 114
1303.64 108
1303.72 101
1303.80 94
1303.89 87
1303.97 81
1304.05 75
1304.14 70
1304.22 66
1304.30 63
1304.38 61
1304.47 60
1304.55 60
1304.63 61
1304.72 62
1304.80 65
1304.88 67
1304.96 69
1305.05 71
1305.13 72
1305.21 72
1305.29 70
1305.38 66
1305.46 61
1305.54 55
1305.63 49
1305.71 43
1305.79 39
1305.87 35
1305.96 34
1306.04 33
1306.12 34
1306.21 35
1306.29 35
1306.37 36
1306.45 36
1306.54 35
1306.62 34
1306.70 32
1306.79 32
1306.87 33
1306.95 37
1307.03 43
1307.12 52
1307.20 63
1307.28 75
1307.37 85
1307.45 94
1307.53 100
1307.61 102
1307.70 101
1307.78 98
1307.86 93
1307.95 87
1308.03 81
1308.11 74
1308.19 66
1308.28 58
1308.36 50
1308.44 43
1308.53 36
1308.61 30
1308.69 24
1308.77 19
1308.86 14
1308.94 9
1309.02 5
1309.11 1
1309.19 0
1309.27 0
1309.36 0
1309.44 3
1309.52 6
1309.60 9
1309.69 10
1309.77 10
1309.85 8
1309.94 4
1310.02 0
1310.10 0
1310.18 0
1310.27 0
1310.35 0
1310.43 0
1310.52 2
1310.60 11
1310.68 21
1310.77 31
1310.85 38
1310.93 42
1311.01 43
1311.10 40
1311.18 35
1311.26 29
1311.35 22
1311.43 16
1311.51 12
1311.59 10
1311.68 10
1311.76 11
1311.84 12
1311.93 12
1312.01 12
1312.09 11
1312.18 10
1312.26 10
1312.34 10
1312.43 11
1312.51 14
1312.59 18
1312.67 23
1312.76 29
1312.84 36
1312.92 43
1313.01 48
1313.09 52
1313.17 54
1313.26 53
1313.34 51
1313.42 46
1313.50 42
1313.59 38
1313.67 37
1313.75 37
1313.84 39
1313.92 41
1314.00 42
1314.09 41
1314.17 37
1314.25 31
1314.34 24
1314.42 16
1314.50 10
1314.58 6
1314.67 4
1314.75 5
1314.83 6
1314.92 8
1315.00 10
1315.08 13
1315.17 16
1315.25 19
1315.33 23
1315.42 28
1315.50 32
1315.58 36
1315.66 38
1315.75 39
1315.83 38
1315.91 35
1316.00 32
1316.08 28
1316.16 24
1316.25 19
1316.33 13
1316.41 8
1316.50 4
1316.58 1
1316.66 0
1316.75 0
1316.83 2
1316.91 4
1317.00 6
1317.08 7
1317.16 7
1317.24 6
1317.33 6
1317.41 7
1317.49 10
1317.58 14
1317.66 20
1317.74 26
1317.83 32
1317.91 38
1317.99 42
1318.08 46
1318.16 50
1318.24 53
1318.33 57
1318.41 61
1318.49 66
1318.58 69
1318.66 70
1318.74 68
1318.83 63
1318.91 55
1318.99 44
1319.08 33
1319.16 23
1319.24 16
1319.32 11
1319.41 9
1319.49 10
1319.57 12
1319.66 15
1319.74 18
1319.82 20
1319.91 21
1319.99 20
1320.07 17
1320.16 13
1320.24 8
1320.32 2
1320.41 0
1320.49 0
1320.57 0
1320.66 0
1320.74 0
1320.82 0
1320.91 0
1320.99 0
1321.07 3
1321.16 7
1321.24 13
1321.32 19
1321.41 27
1321.49 38
1321.57 50
1321.66 65
1321.74 80
1321.82 95
1321.91 108
1321.99 117
1322.07 123
1322.16 125
1322.24 125
1322.32 123
1322.41 120
1322.49 120
1322.57 121
1322.66 126
1322.74 133
1322.82 143
1322.91 155
1322.99 167
1323.07 179
1323.16 190
1323.24 202
1323.32 213
1323.41 225
1323.49 239
1323.57 253
1323.66 268
1323.74 281
1323.82 293
1323.91 302
1323.99 307
1324.07 309
1324.16 308
1324.24 306
1324.32 304
1324.41 303
1324.49 303
1324.57 304
1324.66 305
1324.74 305
1324.82 303
1324.91 299
1324.99 292
1325.07 282
1325.16 270
1325.24 257
1325.33 244
1325.41 231
1325.49 218
1325.58 208
1325.66 199
1325.74 192
1325.83 187
1325.91 184
1325.99 182
1326.08 181
1326.16 179
1326.24 178
1326.33 176
1326.41 174
1326.49 173
1326.58 172
1326.66 172
1326.74 174
1326.83 177
1326.91 181
1326.99 185
1327.08 189
1327.16 193
1327.24 195
1327.33 196
1327.41 194
1327.50 189
1327.58 183
1327.66 175
1327.75 167
1327.83 159
1327.91 151
1328.00 145
1328.08 140
1328.16 136
1328.25 132
1328.33 128
1328.41 123
1328.50 116
1328.58 109
1328.66 101
1328.75 92
1328.83 83
1328.91 74
1329.00 67
1329.08 60
1329.17 56
1329.25 52
1329.33 50
1329.42 49
1329.50 48
1329.58 48
1329.67 48
1329.75 48
1329.83 48
1329.92 47
1330.00 46
1330.08 44
1330.17 42
1330.25 41
1330.34 41
1330.42 42
1330.50 45
1330.59 48
1330.67 50
1330.75 51
1330.84 50
1330.92 47
1331.00 43
1331.09 37
1331.17 30
1331.26 24
1331.34 18
1331.42 12
1331.51 8
1331.59 5
1331.67 2
1331.76 0
1331.84 0
1331.92 0
1332.01 0
1332.09 0
1332.18 0
1332.26 0
1332.34 0
1332.43 0
1332.51 1
1332.59 4
1332.68 6
1332.76 8
1332.84 10
1332.93 11
1333.01 12
1333.10 11
1333.18 11
1333.26 10
1333.35 9
1333.43 8
1333.51 7
1333.60 7
1333.68 7
1333.76 8
1333.85 9
1333.93 10
1334.02 11
1334.10 12
1334.18 12
1334.27 12
1334.35 11
1334.43 11
1334.52 10
1334.60 9
1334.69 7
1334.77 3
1334.85 0
1334.94 0
1335.02 0
1335.10 0
1335.19 0
1335.27 0
1335.36 0
1335.44 1
1335.52 8
1335.61 15
1335.69 20
1335.77 25
1335.86 27
1335.94 29
1336.03 29
1336.11 28
1336.19 27
1336.28 26
1336.36 25
1336.44 24
1336.53 23
1336.61 24
1336.70 24
1336.78 26
1336.86 27
1336.95 29
1337.03 31
1337.11 34
1337.20 38
1337.28 42
1337.37 45
1337.45 47
1337.53 48
1337.62 47
1337.70 44
1337.79 40
1337.87 36
1337.95 31
1338.04 28
1338.12 27
1338.20 27
1338.29 29
1338.37 32
1338.46 38
1338.54 45
1338.62 52
1338.71 59
1338.79 65
1338.88 69
1338.96 70
1339.04 67
1339.13 62
1339.21 55
1339.29 47
1339.38 38
1339.46 30
1339.55 24
1339.63 19
1339.71 15
1339.80 12
1339.88 10
1339.97 8
1340.05 6
1340.13 6
1340.22 6
1340.30 9
1340.38 13
1340.47 19
1340.55 25
1340.64 30
1340.72 34
1340.80 36
1340.89 37
1340.97 38
1341.06 39
1341.14 40
1341.22 43
1341.31 46
1341.39 50
1341.48 53
1341.56 55
1341.64 56
1341.73 56
1341.81 55
1341.90 53
1341.98 51
1342.06 49
1342.15 47
1342.23 46
1342.32 46
1342.40 46
1342.48 46
1342.57 47
1342.65 48
1342.74 50
1342.82 51
1342.90 53
1342.99 54
1343.07 55
1343.16 56
1343.24 56
1343.32 57
1343.41 58
1343.49 58
1343.58 58
1343.66 57
1343.74 55
1343.83 52
1343.91 48
1344.00 44
1344.08 41
1344.16 39
1344.25 39
1344.33 40
1344.42 43
1344.50 47
1344.58 51
1344.67 55
1344.75 58
1344.84 59
1344.92 59
1345.00 58
1345.09 56
1345.17 54
1345.26 52
1345.34 51
1345.42 52
1345.51 53
1345.59 56
1345.68 59
1345.76 62
1345.84 66
1345.93 70
1346.01 74
1346.10 78
1346.18 81
1346.26 85
1346.35 88
1346.43 91
1346.52 95
1346.60 98
1346.68 102
1346.77 107
1346.85 112
1346.94 116
1347.02 119
1347.11 121
1347.19 119
1347.27 116
1347.36 110
1347.44 103
1347.53 96
1347.61 90
1347.69 86
1347.78 83
1347.86 80
1347.95 76
1348.03 71
1348.11 65
1348.20 58
1348.28 51
1348.37 44
1348.45 39
1348.54 35
1348.62 32
1348.70 29
1348.79 26
1348.87 23
1348.96 21
1349.04 19
1349.12 18
1349.21 18
1349.29 19
1349.38 21
1349.46 24
1349.55 27
1349.63 30
1349.71 32
1349.80 33
1349.88 34
1349.97 33
1350.05 31
1350.14 27
1350.22 23
1350.30 19
1350.39 14
1350.47 9
1350.56 5
1350.64 2
1350.72 0
1350.81 0
1350.89 0
1350.98 0
1351.06 0
1351.15 0
1351.23 0
1351.31 0
1351.40 0
1351.48 1
1351.57 3
1351.65 4
1351.74 5
1351.82 5
1351.90 4
1351.99 2
1352.07 0
1352.16 0
1352.24 0
1352.33 0
1352.41 0
1352.49 0
1352.58 0
1352.66 0
1352.75 4
1352.83 9
1352.92 14
1353.00 21
1353.08 29
1353.17 36
1353.25 42
1353.34 48
1353.42 52
1353.51 55
1353.59 57
1353.67 59
1353.76 60
1353.84 61
1353.93 60
1354.01 58
1354.10 55
1354.18 52
1354.26 48
1354.35 45
1354.43 42
1354.52 41
1354.60 41
1354.69 42
1354.77 44
1354.85 46
1354.94 47
1355.02 47
1355.11 44
1355.19 40
1355.28 34
1355.36 28
1355.45 21
1355.53 16
1355.61 12
1355.70 10
1355.78 8
1355.87 8
1355.95 8
1356.04 9
1356.12 10
1356.20 11
1356.29 14
1356.37 17
1356.46 20
1356.54 22
1356.63 22
1356.71 22
1356.80 20
1356.88 16
1356.96 13
1357.05 9
1357.13 7
1357.22 5
1357.30 3
1357.39 3
1357.47 3
1357.56 4
1357.64 6
1357.72 9
1357.81 12
1357.89 16
1357.98 20
1358.06 23
1358.15 25
1358.23 27
1358.32 28
1358.40 28
1358.48 27
1358.57 26
1358.65 25
1358.74 26
1358.82 29
1358.91 35
1358.99 43
1359.08 53
1359.16 63
1359.24 73
1359.33 81
1359.41 86
1359.50 90
1359.58 91
1359.67 92
1359.75 93
1359.84 94
1359.92 98
1360.01 102
1360.09 108
1360.17 113
1360.26 118
1360.34 122
1360.43 125
1360.51 126
1360.60 125
1360.68 123
1360.77 119
1360.85 114
1360.94 109
1361.02 105
1361.10 101
1361.19 97
1361.27 93
1361.36 90
1361.44 86
1361.53 82
1361.61 76
1361.70 70
1361.78 63
1361.87 56
1361.95 50
1362.03 44
1362.12 38
1362.20 34
1362.29 31
1362.37 28
1362.46 25
1362.54 23
1362.63 20
1362.71 18
1362.80 15
1362.88 11
1362.96 8
1363.05 5
1363.13 3
1363.22 2
1363.30 1
1363.39 1
1363.47 2
1363.56 3
1363.64 4
1363.73 5
1363.81 6
1363.90 8
1363.98 10
1364.07 11
1364.15 11
1364.23 11
1364.32 10
1364.40 8
1364.49 6
1364.57 3
1364.66 0
1364.74 0
1364.83 0
1364.91 0
1365.00 0
1365.08 0
1365.17 0
1365.25 0
1365.33 0
1365.42 5
1365.50 13
1365.59 21
1365.67 30
1365.76 39
1365.84 45
1365.93 49
1366.01 50
1366.10 49
1366.18 45
1366.27 40
1366.35 34
1366.44 28
1366.52 23
1366.61 18
1366.69 14
1366.77 11
1366.86 9
1366.94 7
1367.03 7
1367.11 8
1367.20 9
1367.28 12
1367.37 14
1367.45 15
1367.54 16
1367.62 16
1367.71 15
1367.79 14
1367.88 12
1367.96 10
1368.05 9
1368.13 8
1368.22 7
1368.30 7
1368.39 7
1368.47 8
1368.55 8
1368.64 7
1368.72 6
1368.81 4
1368.89 2
1368.98 2
1369.06 5
1369.15 10
1369.23 19
1369.32 29
1369.40 38
1369.49 46
1369.57 51
1369.66 53
1369.74 51
1369.83 47
1369.91 42
1370.00 35
1370.08 28
1370.17 22
1370.25 17
1370.34 13
1370.42 11
1370.51 11
1370.59 13
1370.67 17
1370.76 21
1370.84 24
1370.93 25
1371.01 23
1371.10 19
1371.18 13
1371.27 6
1371.35 0
1371.44 0
1371.52 0
1371.61 0
1371.69 0
1371.78 1
1371.86 3
1371.95 3
1372.03 3
1372.12 1
1372.20 0
1372.29 0
1372.37 0
1372.46 1
1372.54 3
1372.63 7
1372.71 11
1372.80 17
1372.88 24
1372.97 33
1373.05 44
1373.14 55
1373.22 65
1373.31 75
1373.39 83
1373.48 89
1373.56 93
1373.65 97
1373.73 100
1373.82 102
1373.90 103
1373.99 101
1374.07 96
1374.16 88
1374.24 77
1374.33 66
1374.41 54
1374.50 45
1374.58 40
1374.67 39
1374.75 42
1374.84 49
1374.92 57
1375.01 66
1375.09 73
1375.18 80
1375.26 84
1375.35 85
1375.43 85
1375.52 85
1375.60 84
1375.69 83
1375.77 85
1375.86 89
1375.94 95
1376.03 103
1376.11 112
1376.20 122
1376.28 132
1376.37 139
1376.45 145
1376.54 149
1376.62 152
1376.71 153
1376.79 153
1376.88 155
1376.96 157
1377.05 160
1377.13 162
1377.22 164
1377.30 163
1377.39 159
1377.47 153
1377.56 145
1377.64 136
1377.73 128
1377.81 121
1377.90 116
1377.98 112
1378.07 109
1378.15 107
1378.24 107
1378.32 107
1378.41 108
1378.49 109
1378.58 111
1378.66 114
1378.75 116
1378.83 117
1378.92 117
1379.00 117
1379.09 117
1379.17 117
1379.26 118
1379.34 121
1379.43 123
1379.51 124
1379.60 125
1379.68 124
1379.77 121
1379.85 117
1379.94 114
1380.02 111
1380.11 110
1380.19 110
1380.28 111
1380.36 112
1380.45 114
1380.53 113
1380.62 110
1380.70 104
1380.79 95
1380.88 83
1380.96 70
1381.05 58
1381.13 47
1381.22 41
1381.30 39
1381.39 41
1381.47 48
1381.56 57
1381.64 68
1381.73 77
1381.81 83
1381.90 85
1381.98 83
1382.07 79
1382.15 72
1382.24 66
1382.32 60
1382.41 58
1382.49 59
1382.58 63
1382.66 69
1382.75 74
1382.83 78
1382.92 80
1383.01 79
1383.09 76
1383.18 71
1383.26 67
1383.35 64
1383.43 62
1383.52 62
1383.60 62
1383.69 63
1383.77 62
1383.86 60
1383.94 57
1384.03 54
1384.11 50
1384.20 47
1384.28 45
1384.37 43
1384.45 42
1384.54 41
1384.62 40
1384.71 39
1384.80 37
1384.88 35
1384.97 31
1385.05 25
1385.14 19
1385.22 12
1385.31 5
1385.39 0
1385.48 0
1385.56 0
1385.65 0
1385.73 0
1385.82 0
1385.90 0
1385.99 6
1386.07 15
1386.16 24
1386.25 33
1386.33 40
1386.42 43
1386.50 42
1386.59 37
1386.67 30
1386.76 23
1386.84 17
1386.93 13
1387.01 12
1387.10 14
1387.18 17
1387.27 21
1387.35 24
1387.44 26
1387.53 28
1387.61 30
1387.70 32
1387.78 35
1387.87 39
1387.95 43
1388.04 47
1388.12 51
1388.21 55
1388.29 58
1388.38 61
1388.46 63
1388.55 64
1388.64 64
1388.72 63
1388.81 61
1388.89 58
1388.98 55
1389.06 51
1389.15 47
1389.23 43
1389.32 39
1389.40 36
1389.49 33
1389.58 31
1389.66 29
1389.75 29
1389.83 28
1389.92 28
1390.00 28
1390.09 28
1390.17 29
1390.26 30
1390.34 31
1390.43 33
1390.52 34
1390.60 34
1390.69 34
1390.77 31
1390.86 27
1390.94 23
1391.03 18
1391.11 15
1391.20 13
1391.28 13
1391.37 16
1391.46 19
1391.54 23
1391.63 25
1391.71 27
1391.80 26
1391.88 24
1391.97 21
1392.05 16
1392.14 9
1392.22 1
1392.31 0
1392.40 0
1392.48 0
1392.57 0
1392.65 0
1392.74 0
1392.82 0
1392.91 2
1392.99 13
1393.08 24
1393.17 34
1393.25 42
1393.34 50
1393.42 56
1393.51 62
1393.59 66
1393.68 68
1393.76 68
1393.85 63
1393.94 55
1394.02 44
1394.11 31
1394.19 19
1394.28 8
1394.36 1
1394.45 0
1394.53 0
1394.62 4
1394.71 11
1394.79 20
1394.88 28
1394.96 34
1395.05 40
1395.13 44
1395.22 49
1395.30 54
1395.39 60
1395.48 68
1395.56 77
1395.65 87
1395.73 94
1395.82 99
1395.90 100
1395.99 97
1396.08 91
1396.16 84
1396.25 77
1396.33 70
1396.42 64
1396.50 60
1396.59 56
1396.67 52
1396.76 48
1396.85 45
1396.93 43
1397.02 43
1397.10 45
1397.19 49
1397.27 54
1397.36 60
1397.45 66
1397.53 71
1397.62 76
1397.70 81
1397.79 86
1397.87 90
1397.96 95
1398.05 98
1398.13 99
1398.22 97
1398.30 92
1398.39 84
1398.47 76
1398.56 67
1398.65 58
1398.73 49
1398.82 41
1398.90 33
1398.99 26
1399.07 19
1399.16 13
1399.25 8
1399.33 6
1399.42 6
1399.50 9
1399.59 13
1399.67 18
1399.76 22
1399.85 25
1399.93 27
1400.02 28
1400.10 28
1400.19 28
1400.27 28
1400.36 29
1400.45 31
1400.53 33
1400.62 35
1400.70 36
1400.79 35
1400.87 32
1400.96 27
1401.05 22
1401.13 16
1401.22 12
1401.30 10
1401.39 11
1401.48 15
1401.56 21
1401.65 27
1401.73 33
1401.82 37
1401.90 39
1401.99 39
1402.08 37
1402.16 34
1402.25 32
1402.33 30
1402.42 29
1402.50 29
1402.59 29
1402.68 29
1402.76 29
1402.85 28
1402.93 27
1403.02 26
1403.11 24
1403.19 23
1403.28 22
1403.36 21
1403.45 20
1403.53 18
1403.62 16
1403.71 13
1403.79 8
1403.88 3
1403.96 0
1404.05 0
1404.14 0
1404.22 0
1404.31 0
1404.39 0
1404.48 0
1404.57 0
1404.65 5
1404.74 11
1404.82 17
1404.91 20
1404.99 21
1405.08 20
1405.17 18
1405.25 16
1405.34 15
1405.42 16
1405.51 19
1405.60 24
1405.68 31
1405.77 37
1405.85 43
1405.94 46
1406.03 45
1406.11 42
1406.20 36
1406.28 29
1406.37 23
1406.46 20
1406.54 20
1406.63 24
1406.71 29
1406.80 35
1406.89 39
1406.97 41
1407.06 41
1407.14 39
1407.23 35
1407.32 32
1407.40 29
1407.49 28
1407.57 28
1407.66 28
1407.74 29
1407.83 29
1407.92 30
1408.00 31
1408.09 32
1408.17 33
1408.26 35
1408.35 37
1408.43 37
1408.52 37
1408.60 36
1408.69 33
1408.78 31
1408.86 28
1408.95 26
1409.04 24
1409.12 22
1409.21 21
1409.29 21
1409.38 22
1409.47 25
1409.55 30
1409.64 36
1409.72 42
1409.81 47
1409.90 49
1409.98 48
1410.07 43
1410.15 34
1410.24 23
1410.33 11
1410.41 1
1410.50 0
1410.58 0
1410.67 0
1410.76 0
1410.84 8
1410.93 20
1411.01 31
1411.10 42
1411.19 50
1411.27 55
1411.36 57
1411.44 56
1411.53 54
1411.62 50
1411.70 47
1411.79 45
1411.88 44
1411.96 44
1412.05 44
1412.13 45
1412.22 45
1412.31 46
1412.39 46
1412.48 45
1412.56 43
1412.65 41
1412.74 37
1412.82 34
1412.91 30
1412.99 27
1413.08 25
1413.17 25
1413.25 27
1413.34 32
1413.43 37
1413.51 45
1413.60 52
1413.68 60
1413.77 68
1413.86 74
1413.94 78
1414.03 79
1414.12 77
1414.20 72
1414.29 63
1414.37 51
1414.46 38
1414.55 25
1414.63 13
1414.72 4
1414.80 0
1414.89 0
1414.98 0
1415.06 0
1415.15 0
1415.24 0
1415.32 0
1415.41 3
1415.49 11
1415.58 21
1415.67 32
1415.75 41
1415.84 49
1415.93 54
1416.01 55
1416.10 54
1416.18 49
1416.27 42
1416.36 33
1416.44 23
1416.53 12
1416.62 0
1416.70 0
1416.79 0
1416.87 0
1416.96 0
1417.05 0
1417.13 0
1417.22 0
1417.31 2
1417.39 8
1417.48 14
1417.56 19
1417.65 23
1417.74 27
1417.82 30
1417.91 32
1418.00 32
1418.08 31
1418.17 30
1418.25 29
1418.34 28
1418.43 29
1418.51 31
1418.60 35
1418.69 42
1418.77 50
1418.86 61
1418.95 73
1419.03 87
1419.12 100
1419.20 111
1419.29 120
1419.38 125
1419.46 125
1419.55 123
1419.64 118
1419.72 115
1419.81 113
1419.89 115
1419.98 120
1420.07 127
1420.15 135
1420.24 142
1420.33 147
1420.41 148
1420.50 147
1420.59 144
1420.67 140
1420.76 136
1420.85 132
1420.93 130
1421.02 127
1421.10 125
1421.19 121
1421.28 116
1421.36 109
1421.45 101
1421.54 93
1421.62 85
1421.71 78
1421.80 73
1421.88 69
1421.97 68
1422.05 70
1422.14 72
1422.23 77
1422.31 82
1422.40 88
1422.49 95
1422.57 101
1422.66 107
1422.75 113
1422.83 118
1422.92 123
1423.01 126
1423.09 127
1423.18 126
1423.26 123
1423.35 119
1423.44 114
1423.52 109
1423.61 105
1423.70 104
1423.78 107
1423.87 114
1423.96 122
1424.04 131
1424.13 140
1424.22 146
1424.30 151
1424.39 153
1424.48 154
1424.56 154
1424.65 155
1424.73 155
1424.82 155
1424.91 154
1424.99 151
1425.08 147
1425.17 143
1425.25 140
1425.34 137
1425.43 134
1425.51 131
1425.60 126
1425.69 119
1425.77 110
1425.86 99
1425.95 87
1426.03 76
1426.12 66
1426.21 61
1426.29 58
1426.38 60
1426.47 66
1426.55 74
1426.64 85
1426.73 95
1426.81 106
1426.90 116
1426.98 124
1427.07 130
1427.16 135
1427.24 140
1427.33 144
1427.42 148
1427.50 152
1427.59 156
1427.68 159
1427.76 161
1427.85 162
1427.94 162
1428.02 162
1428.11 163
1428.20 164
1428.28 165
1428.37 165
1428.46 165
1428.54 165
1428.63 163
1428.72 161
1428.80 158
1428.89 154
1428.98 151
1429.06 146
1429.15 141
1429.24 135
1429.32 128
1429.41 122
1429.50 117
1429.58 113
1429.67 110
1429.76 109
1429.84 109
1429.93 107
1430.02 105
1430.10 102
1430.19 99
1430.28 96
1430.36 93
1430.45 92
1430.54 91
1430.62 90
1430.71 89
1430.80 88
1430.88 87
1430.97 87
1431.06 88
1431.14 91
1431.23 96
1431.32 102
1431.40 110
1431.49 116
1431.58 121
1431.66 123
1431.75 121
1431.84 116
1431.92 109
1432.01 100
1432.10 92
1432.18 84
1432.27 77
1432.36 71
1432.44 65
1432.53 59
1432.62 52
1432.70 45
1432.79 36
1432.88 28
1432.96 20
1433.05 13
1433.14 8
1433.22 4
1433.31 2
1433.40 1
1433.49 0
1433.57 0
1433.66 0
1433.75 0
1433.83 0
1433.92 0
1434.01 0
1434.09 0
1434.18 0
1434.27 0
1434.35 7
1434.44 16
1434.53 26
1434.61 36
1434.70 45
1434.79 54
1434.87 60
1434.96 65
1435.05 69
1435.13 73
1435.22 77
1435.31 81
1435.39 85
1435.48 89
1435.57 93
1435.66 96
1435.74 98
1435.83 99
1435.92 99
1436.00 100
1436.09 102
1436.18 105
1436.26 109
1436.35 114
1436.44 118
1436.52 122
1436.61 124
1436.70 124
1436.78 123
1436.87 122
1436.96 119
1437.04 117
1437.13 115
1437.22 114
1437.31 113
1437.39 114
1437.48 116
1437.57 119
1437.65 122
1437.74 123
1437.83 121
1437.91 116
1438.00 107
1438.09 95
1438.17 80
1438.26 64
1438.35 49
1438.44 37
1438.52 29
1438.61 26
1438.70 28
1438.78 35
1438.87 47
1438.96 61
1439.04 77
1439.13 91
1439.22 102
1439.30 110
1439.39 112
1439.48 111
1439.57 106
1439.65 98
1439.74 90
1439.83 82
1439.91 75
1440.00 68
1440.09 60
1440.17 52
1440.26 44
1440.35 36
1440.43 29
1440.52 24
1440.61 21
1440.70 21
1440.78 24
1440.87 29
1440.96 35
1441.04 41
1441.13 47
1441.22 51
1441.30 54
1441.39 55
1441.48 54
1441.57 52
1441.65 50
1441.74 47
1441.83 45
1441.91 44
1442.00 44
1442.09 45
1442.17 46
1442.26 46
1442.35 46
1442.44 45
1442.52 44
1442.61 42
1442.70 42
1442.78 44
1442.87 49
1442.96 56
1443.05 67
1443.13 79
1443.22 93
1443.31 106
1443.39 117
1443.48 125
1443.57 130
1443.65 130
1443.74 127
1443.83 122
1443.92 116
1444.00 110
1444.09 106
1444.18 104
1444.26 103
1444.35 104
1444.44 106
1444.53 108
1444.61 111
1444.70 114
1444.79 116
1444.87 115
1444.96 112
1445.05 106
1445.14 97
1445.22 86
1445.31 75
1445.40 66
1445.48 59
1445.57 56
1445.66 56
1445.75 59
1445.83 64
1445.92 68
1446.01 72
1446.09 74
1446.18 75
1446.27 76
1446.36 76
1446.44 77
1446.53 78
1446.62 80
1446.70 82
1446.79 83
1446.88 84
1446.97 85
1447.05 85
1447.14 86
1447.23 87
1447.31 89
1447.40 92
1447.49 97
1447.58 104
1447.66 111
1447.75 120
1447.84 130
1447.92 138
1448.01 145
1448.10 149
1448.19 149
1448.27 147
1448.36 141
1448.45 135
1448.54 128
1448.62 122
1448.71 119
1448.80 118
1448.88 119
1448.97 121
1449.06 123
1449.15 123
1449.23 123
1449.32 120
1449.41 117
1449.49 113
1449.58 110
1449.67 109
1449.76 109
1449.84 110
1449.93 110
1450.02 108
1450.11 104
1450.19 98
1450.28 90
1450.37 81
1450.45 72
1450.54 64
1450.63 56
1450.72 50
1450.80 44
1450.89 40
1450.98 37
1451.07 37
1451.15 39
1451.24 44
1451.33 52
1451.41 62
1451.50 73
1451.59 86
1451.68 97
1451.76 109
1451.85 118
1451.94 124
1452.03 127
1452.11 125
1452.20 119
1452.29 108
1452.38 96
1452.46 83
1452.55 71
1452.64 62
1452.72 56
1452.81 53
1452.90 53
1452.99 54
1453.07 57
1453.16 60
1453.25 62
1453.34 64
1453.42 66
1453.51 68
1453.60 71
1453.69 76
1453.77 82
1453.86 92
1453.95 104
1454.04 118
1454.12 133
1454.21 148
1454.30 161
1454.38 174
1454.47 184
1454.56 191
1454.65 195
1454.73 196
1454.82 194
1454.91 187
1455.00 178
1455.08 166
1455.17 153
1455.26 140
1455.35 128
1455.43 119
1455.52 112
1455.61 110
1455.70 110
1455.78 114
1455.87 119
1455.96 126
1456.05 132
1456.13 137
1456.22 140
1456.31 141
1456.40 140
1456.48 139
1456.57 137
1456.66 135
1456.75 135
1456.83 135
1456.92 136
1457.01 137
1457.10 139
1457.18 139
1457.27 138
1457.36 137
1457.45 134
1457.53 131
1457.62 126
1457.71 122
1457.80 117
1457.88 113
1457.97 109
1458.06 106
1458.15 103
1458.23 102
1458.32 103
1458.41 106
1458.50 111
1458.58 117
1458.67 124
1458.76 131
1458.85 137
1458.93 142
1459.02 144
1459.11 144
1459.20 143
1459.28 140
1459.37 135
1459.46 131
1459.55 127
1459.63 124
1459.72 124
1459.81 127
1459.90 132
1459.98 139
1460.07 147
1460.16 155
1460.25 163
1460.33 171
1460.42 179
1460.51 189
1460.60 201
1460.68 215
1460.77 229
1460.86 243
1460.95 255
1461.03 264
1461.12 268
1461.21 269
1461.30 267
1461.39 263
1461.47 261
1461.56 259
1461.65 260
1461.74 264
1461.82 269
1461.91 275
1462.00 281
1462.09 287
1462.17 293
1462.26 298
1462.35 302
1462.44 304
1462.52 305
1462.61 305
1462.70 303
1462.79 300
1462.87 295
1462.96 288
1463.05 280
1463.14 271
1463.23 260
1463.31 248
1463.40 235
1463.49 223
1463.58 212
1463.66 202
1463.75 195
1463.84 190
1463.93 188
1464.01 186
1464.10 185
1464.19 183
1464.28 182
1464.37 180
1464.45 177
1464.54 175
1464.63 173
1464.72 172
1464.80 170
1464.89 168
1464.98 165
1465.07 161
1465.15 157
1465.24 151
1465.33 144
1465.42 136
1465.51 128
1465.59 120
1465.68 111
1465.77 103
1465.86 95
1465.94 88
1466.03 82
1466.12 77
1466.21 74
1466.30 74
1466.38 75
1466.47 77
1466.56 80
1466.65 83
1466.73 86
1466.82 90
1466.91 94
1467.00 97
1467.09 101
1467.17 103
1467.26 105
1467.35 104
1467.44 102
1467.52 98
1467.61 94
1467.70 89
1467.79 86
1467.88 83
1467.96 83
1468.05 84
1468.14 85
1468.23 87
1468.31 89
1468.40 90
1468.49 89
1468.58 87
1468.67 85
1468.75 82
1468.84 80
1468.93 79
1469.02 79
1469.10 81
1469.19 83
1469.28 85
1469.37 86
1469.46 85
1469.54 81
1469.63 74
1469.72 66
1469.81 56
1469.90 46
1469.98 35
1470.07 24
1470.16 15
1470.25 8
1470.33 2
1470.42 0
1470.51 0
1470.60 0
1470.69 1
1470.77 4
1470.86 7
1470.95 7
1471.04 6
1471.13 4
1471.21 0
1471.30 0
1471.39 0
1471.48 0
1471.57 0
1471.65 0
1471.74 0
1471.83 0
1471.92 0
1472.00 0
1472.09 1
1472.18 4
1472.27 9
1472.36 16
1472.44 23
1472.53 30
1472.62 35
1472.71 36
1472.80 35
1472.88 30
1472.97 23
1473.06 16
1473.15 10
1473.24 6
1473.32 6
1473.41 11
1473.50 20
1473.59 33
1473.68 48
1473.76 65
1473.85 81
1473.94 95
1474.03 107
1474.12 116
1474.20 123
1474.29 127
1474.38 129
1474.47 130
1474.56 130
1474.64 130
1474.73 129
1474.82 127
1474.91 125
1475.00 122
1475.08 118
1475.17 114
1475.26 110
1475.35 106
1475.44 102
1475.52 98
1475.61 94
1475.70 89
1475.79 84
1475.88 78
1475.96 73
1476.05 70
1476.14 69
1476.23 70
1476.32 73
1476.40 76
1476.49 78
1476.58 79
1476.67 79
1476.76 76
1476.84 72
1476.93 67
1477.02 62
1477.11 56
1477.20 49
1477.29 43
1477.37 38
1477.46 33
1477.55 30
1477.64 28
1477.73 29
1477.81 32
1477.90 35
1477.99 40
1478.08 44
1478.17 47
1478.25 49
1478.34 49
1478.43 49
1478.52 48
1478.61 48
1478.69 48
1478.78 50
1478.87 54
1478.96 60
1479.05 67
1479.14 75
1479.22 84
1479.31 93
1479.40 101
1479.49 107
1479.58 112
1479.66 115
1479.75 118
1479.84 121
1479.93 124
1480.02 127
1480.11 131
1480.19 133
1480.28 134
1480.37 134
1480.46 132
1480.55 129
1480.63 126
1480.72 123
1480.81 121
1480.90 119
1480.99 117
1481.08 115
1481.16 112
1481.25 109
1481.34 108
1481.43 108
1481.52 111
1481.60 118
1481.69 128
1481.78 139
1481.87 151
1481.96 160
1482.05 167
1482.13 169
1482.22 169
1482.31 167
1482.40 165
1482.49 163
1482.57 162
1482.66 163
1482.75 165
1482.84 167
1482.93 167
1483.02 167
1483.10 166
1483.19 166
1483.28 167
1483.37 168
1483.46 171
1483.55 173
1483.63 174
1483.72 174
1483.81 171
1483.90 168
1483.99 166
1484.08 165
1484.16 166
1484.25 169
1484.34 175
1484.43 180
1484.52 186
1484.61 189
1484.69 190
1484.78 188
1484.87 185
1484.96 183
1485.05 181
1485.13 182
1485.22 185
1485.31 190
1485.40 196
1485.49 202
1485.58 206
1485.66 208
1485.75 208
1485.84 207
1485.93 204
1486.02 200
1486.11 196
1486.19 191
1486.28 186
1486.37 181
1486.46 176
1486.55 173
1486.64 171
1486.73 171
1486.81 174
1486.90 179
1486.99 185
1487.08 191
1487.17 197
1487.26 200
1487.34 200
1487.43 197
1487.52 192
1487.61 186
1487.70 180
1487.79 174
1487.87 169
1487.96 166
1488.05 166
1488.14 168
1488.23 172
1488.32 179
1488.40 186
1488.49 194
1488.58 202
1488.67 207
1488.76 210
1488.85 210
1488.94 207
1489.02 200
1489.11 191
1489.20 181
1489.29 171
1489.38 161
1489.47 153
1489.55 147
1489.64 143
1489.73 141
1489.82 141
1489.91 141
1490.00 143
1490.08 145
1490.17 146
1490.26 147
1490.35 146
1490.44 143
1490.53 138
1490.62 132
1490.70 125
1490.79 118
1490.88 111
1490.97 105
1491.06 100
1491.15 96
1491.24 92
1491.32 87
1491.41 83
1491.50 80
1491.59 77
1491.68 73
1491.77 71
1491.85 68
1491.94 66
1492.03 66
1492.12 67
1492.21 71
1492.30 77
1492.39 85
1492.47 93
1492.56 101
1492.65 105
1492.74 105
1492.83 101
1492.92 94
1493.01 84
1493.09 75
1493.18 69
1493.27 69
1493.36 74
1493.45 84
1493.54 98
1493.63 112
1493.71 126
1493.80 137
1493.89 145
1493.98 151
1494.07 156
1494.16 160
1494.25 163
1494.33 165
1494.42 166
1494.51 164
1494.60 159
1494.69 152
1494.78 144
1494.87 136
1494.95 129
1495.04 126
1495.13 126
1495.22 130
1495.31 135
1495.40 139
1495.49 141
1495.57 139
1495.66 132
1495.75 120
1495.84 105
1495.93 88
1496.02 71
1496.11 56
1496.20 45
1496.28 36
1496.37 31
1496.46 27
1496.55 25
1496.64 23
1496.73 22
1496.82 21
1496.90 22
1496.99 24
1497.08 28
1497.17 34
1497.26 42
1497.35 52
1497.44 65
1497.53 79
1497.61 94
1497.70 109
1497.79 121
1497.88 130
1497.97 134
1498.06 132
1498.15 126
1498.23 117
1498.32 107
1498.41 98
1498.50 91
1498.59 86
1498.68 81
1498.77 76
1498.86 70
1498.94 62
1499.03 53
1499.12 46
1499.21 42
1499.30 42
1499.39 48
1499.48 59
1499.57 74
1499.65 91
1499.74 108
1499.83 124
1499.92 137
1500.01 148
1500.10 156
1500.19 163
1500.28 167
1500.36 171
1500.45 172
1500.54 173
1500.63 171
1500.72 168
1500.81 164
1500.90 160
1500.99 156
1501.07 154
1501.16 154
1501.25 155
1501.34 158
1501.43 161
1501.52 163
1501.61 164
1501.70 163
1501.78 160
1501.87 156
1501.96 151
1502.05 146
1502.14 141
1502.23 138
1502.32 134
1502.41 130
1502.50 126
1502.58 120
1502.67 113
1502.76 106
1502.85 98
1502.94 91
1503.03 85
1503.12 79
1503.21 73
1503.30 66
1503.38 58
1503.47 49
1503.56 40
1503.65 31
1503.74 26
1503.83 24
1503.92 28
1504.01 36
1504.09 46
1504.18 55
1504.27 63
1504.36 66
1504.45 66
1504.54 63
1504.63 58
1504.72 54
1504.81 52
1504.89 52
1504.98 55
1505.07 60
1505.16 68
1505.25 77
1505.34 87
1505.43 97
1505.52 107
1505.61 116
1505.70 124
1505.78 129
1505.87 131
1505.96 130
1506.05 125
1506.14 119
1506.23 110
1506.32 99
1506.41 88
1506.50 78
1506.58 70
1506.67 64
1506.76 61
1506.85 61
1506.94 62
1507.03 65
1507.12 68
1507.21 72
1507.30 77
1507.39 82
1507.47 87
1507.56 92
1507.65 96
1507.74 98
1507.83 98
1507.92 97
1508.01 95
1508.10 94
1508.19 93
1508.28 94
1508.36 94
1508.45 96
1508.54 96
1508.63 97
1508.72 97
1508.81 97
1508.90 98
1508.99 101
1509.08 105
1509.17 110
1509.25 117
1509.34 123
1509.43 128
1509.52 131
1509.61 132
1509.70 131
1509.79 128
1509.88 124
1509.97 118
1510.06 113
1510.14 107
1510.23 100
1510.32 94
1510.41 87
1510.50 81
1510.59 75
1510.68 69
1510.77 65
1510.86 62
1510.95 61
1511.04 61
1511.12 61
1511.21 62
1511.30 62
1511.39 62
1511.48 61
1511.57 59
1511.66 57
1511.75 55
1511.84 55
1511.93 57
1512.02 61
1512.10 66
1512.19 73
1512.28 79
1512.37 85
1512.46 89
1512.55 91
1512.64 93
1512.73 93
1512.82 92
1512.91 91
1513.00 90
1513.09 89
1513.17 88
1513.26 87
1513.35 86
1513.44 84
1513.53 83
1513.62 81
1513.71 80
1513.80 80
1513.89 80
1513.98 81
1514.07 83
1514.16 85
1514.24 88
1514.33 90
1514.42 91
1514.51 90
1514.60 88
1514.69 84
1514.78 79
1514.87 73
1514.96 68
1515.05 62
1515.14 58
1515.23 53
1515.31 49
1515.40 44
1515.49 39
1515.58 35
1515.67 31
1515.76 28
1515.85 27
1515.94 29
1516.03 34
1516.12 41
1516.21 49
1516.30 56
1516.39 61
1516.47 63
1516.56 61
1516.65 55
1516.74 46
1516.83 36
1516.92 26
1517.01 17
1517.10 9
1517.19 3
1517.28 0
1517.37 0
1517.46 0
1517.55 0
1517.63 0
1517.72 0
1517.81 1
1517.90 4
1517.99 6
1518.08 7
1518.17 6
1518.26 4
1518.35 1
1518.44 0
1518.53 0
1518.62 1
1518.71 7
1518.80 16
1518.89 27
1518.97 38
1519.06 48
1519.15 56
1519.24 62
1519.33 65
1519.42 67
1519.51 66
1519.60 64
1519.69 61
1519.78 57
1519.87 54
1519.96 51
1520.05 49
1520.14 47
1520.23 46
1520.31 45
1520.40 44
1520.49 42
1520.58 40
1520.67 39
1520.76 40
1520.85 44
1520.94 49
1521.03 57
1521.12 65
1521.21 72
1521.30 78
1521.39 81
1521.48 80
1521.57 76
1521.66 69
1521.74 59
1521.83 48
1521.92 37
1522.01 25
1522.10 15
1522.19 7
1522.28 2
1522.37 0
1522.46 1
1522.55 5
1522.64 10
1522.73 15
1522.82 19
1522.91 20
1523.00 18
1523.09 14
1523.18 7
1523.26 0
1523.35 0
1523.44 0
1523.53 0
1523.62 0
1523.71 0
1523.80 0
1523.89 0
1523.98 5
1524.07 15
1524.16 25
1524.25 32
1524.34 39
1524.43 43
1524.52 47
1524.61 50
1524.70 52
1524.79 54
1524.88 56
1524.96 59
1525.05 61
1525.14 64
1525.23 67
1525.32 70
1525.41 73
1525.50 75
1525.59 77
1525.68 78
1525.77 78
1525.86 77
1525.95 77
1526.04 77
1526.13 78
1526.22 79
1526.31 82
1526.40 86
1526.49 90
1526.58 95
1526.67 101
1526.75 107
1526.84 114
1526.93 122
1527.02 129
1527.11 134
1527.20 138
1527.29 139
1527.38 138
1527.47 134
1527.56 129
1527.65 123
1527.74 118
1527.83 113
1527.92 109
1528.01 106
1528.10 102
1528.19 98
1528.28 92
1528.37 85
1528.46 77
1528.55 68
1528.64 61
1528.73 56
1528.82 54
1528.90 57
1528.99 63
1529.08 73
1529.17 87
1529.26 103
1529.35 119
1529.44 136
1529.53 150
1529.62 161
1529.71 169
1529.80 172
1529.89 170
1529.98 165
1530.07 157
1530.16 148
1530.25 138
1530.34 129
1530.43 122
1530.52 118
1530.61 118
1530.70 120
1530.79 125
1530.88 130
1530.97 134
1531.06 136
1531.15 134
1531.24 129
1531.33 120
1531.41 109
1531.50 96
1531.59 85
1531.68 75
1531.77 67
1531.86 61
1531.95 58
1532.04 56
1532.13 55
1532.22 55
1532.31 55
1532.40 56
1532.49 57
1532.58 58
1532.67 58
1532.76 57
1532.85 53
1532.94 47
1533.03 38
1533.12 27
1533.21 14
1533.30 3
1533.39 0
1533.48 0
1533.57 0
1533.66 0
1533.75 0
1533.84 1
1533.93 4
1534.02 5
1534.11 4
1534.20 2
1534.29 1
1534.38 1
1534.47 4
1534.56 10
1534.65 17
1534.73 25
1534.82 34
1534.91 44
1535.00 55
1535.09 68
1535.18 81
1535.27 95
1535.36 109
1535.45 122
1535.54 131
1535.63 136
1535.72 137
1535.81 133
1535.90 126
1535.99 117
1536.08 107
1536.17 99
1536.26 92
1536.35 88
1536.44 87
1536.53 87
1536.62 90
1536.71 94
1536.80 101
1536.89 110
1536.98 122
1537.07 137
1537.16 155
1537.25 174
1537.34 191
1537.43 206
1537.52 216
1537.61 221
1537.70 220
1537.79 215
1537.88 208
1537.97 201
1538.06 196
1538.15 194
1538.24 197
1538.33 205
1538.42 215
1538.51 227
1538.60 239
1538.69 248
1538.78 254
1538.87 257
1538.96 257
1539.05 258
1539.14 259
1539.23 263
1539.32 270
1539.41 279
1539.50 289
1539.59 296
1539.68 301
1539.77 302
1539.86 301
1539.95 297
1540.04 293
1540.13 290
1540.22 288
1540.31 288
1540.40 288
1540.49 288
1540.58 289
1540.67 289
1540.76 289
1540.85 289
1540.94 289
1541.03 289
1541.12 290
1541.21 292
1541.30 294
1541.39 297
1541.48 299
1541.57 301
1541.66 301
1541.75 300
1541.84 296
1541.93 290
1542.02 283
1542.11 276
1542.20 269
1542.29 264
1542.38 261
1542.47 261
1542.56 263
1542.65 266
1542.74 270
1542.83 273
1542.92 274
1543.01 275
1543.10 274
1543.19 272
1543.28 271
1543.37 271
1543.46 271
1543.55 271
1543.64 270
1543.73 268
1543.82 264
1543.91 258
1544.00 250
1544.09 242
1544.18 233
1544.27 226
1544.36 219
1544.45 212
1544.54 206
1544.63 200
1544.72 193
1544.81 184
1544.90 174
1544.99 163
1545.08 150
1545.17 139
1545.26 128
1545.35 118
1545.44 111
1545.53 104
1545.62 99
1545.71 94
1545.80 89
1545.89 83
1545.98 77
1546.07 73
1546.16 72
1546.25 73
1546.34 77
1546.43 85
1546.52 95
1546.61 105
1546.70 115
1546.79 122
1546.88 128
1546.97 130
1547.06 128
1547.15 124
1547.24 117
1547.33 108
1547.42 99
1547.51 89
1547.60 80
1547.69 72
1547.78 64
1547.87 57
1547.96 50
1548.05 44
1548.14 39
1548.23 35
1548.32 34
1548.41 34
1548.50 37
1548.59 41
1548.68 46
1548.77 51
1548.86 55
1548.95 57
1549.04 57
1549.13 55
1549.22 51
1549.31 46
1549.40 41
1549.49 34
1549.58 27
1549.67 20
1549.76 11
1549.86 3
1549.95 0
1550.04 0
1550.13 0
1550.22 0
1550.31 0
1550.40 0
1550.49 0
1550.58 0
1550.67 10
1550.76 24
1550.85 37
1550.94 48
1551.03 58
1551.12 66
1551.21 71
1551.30 75
1551.39 77
1551.48 78
1551.57 79
1551.66 79
1551.75 80
1551.84 81
1551.93 83
1552.02 86
1552.11 90
1552.20 94
1552.29 99
1552.38 102
1552.47 104
1552.56 102
1552.65 97
1552.74 89
1552.83 76
1552.92 61
1553.01 45
1553.10 29
1553.19 16
1553.29 4
1553.38 0
1553.47 0
1553.56 0
1553.65 0
1553.74 0
1553.83 0
1553.92 0
1554.01 0
1554.10 1
1554.19 4
1554.28 7
1554.37 10
1554.46 13
1554.55 16
1554.64 18
1554.73 19
1554.82 18
1554.91 16
1555.00 12
1555.09 6
1555.18 0
1555.27 0
1555.36 0
1555.45 0
1555.54 0
1555.63 0
1555.72 7
1555.82 15
1555.91 24
1556.00 33
1556.09 40
1556.18 46
1556.27 50
1556.36 52
1556.45 52
1556.54 50
1556.63 49
1556.72 49
1556.81 50
1556.90 54
1556.99 58
1557.08 63
1557.17 68
1557.26 70
1557.35 69
1557.44 65
1557.53 59
1557.62 52
1557.71 44
1557.80 36
1557.90 30
1557.99 25
1558.08 21
1558.17 19
1558.26 17
1558.35 16
1558.44 17
1558.53 17
1558.62 19
1558.71 22
1558.80 26
1558.89 32
1558.98 39
1559.07 47
1559.16 55
1559.25 62
1559.34 66
1559.43 66
1559.52 64
1559.61 58
1559.70 50
1559.80 41
1559.89 32
1559.98 24
1560.07 16
1560.16 11
1560.25 7
1560.34 6
1560.43 8
1560.52 12
1560.61 18
1560.70 24
1560.79 30
1560.88 36
1560.97 41
1561.06 47
1561.15 54
1561.24 62
1561.33 73
1561.42 86
1561.52 100
1561.61 116
1561.70 131
1561.79 145
1561.88 159
1561.97 169
1562.06 178
1562.15 182
1562.24 185
1562.33 186
1562.42 186
1562.51 187
1562.60 189
1562.69 195
1562.78 203
1562.87 214
1562.96 227
1563.06 239
1563.15 251
1563.24 262
1563.33 272
1563.42 280
1563.51 287
1563.60 294
1563.69 301
1563.78 308
1563.87 315
1563.96 322
1564.05 329
1564.14 337
1564.23 347
1564.32 359
1564.41 373
1564.51 389
1564.60 406
1564.69 422
1564.78 436
1564.87 448
1564.96 459
1565.05 468
1565.14 478
1565.23 488
1565.32 502
1565.41 518
1565.50 537
1565.59 559
1565.68 584
1565.77 611
1565.87 640
1565.96 672
1566.05 704
1566.14 736
1566.23 767
1566.32 796
1566.41 823
1566.50 847
1566.59 868
1566.68 888
1566.77 905
1566.86 920
1566.95 934
1567.04 946
1567.14 958
1567.23 969
1567.32 979
1567.41 988
1567.50 995
1567.59 1002
1567.68 1007
1567.77 1012
1567.86 1014
1567.95 1015
1568.04 1012
1568.13 1007
1568.22 1000
1568.31 992
1568.41 983
1568.50 977
1568.59 974
1568.68 974
1568.77 977
1568.86 982
1568.95 988
1569.04 994
1569.13 997
1569.22 999
1569.31 999
1569.40 996
1569.49 990
1569.59 982
1569.68 972
1569.77 959
1569.86 945
1569.95 932
1570.04 920
1570.13 911
1570.22 907
1570.31 906
1570.40 910
1570.49 919
1570.58 932
1570.68 948
1570.77 965
1570.86 981
1570.95 994
1571.04 1001
1571.13 1001
1571.22 994
1571.31 980
1571.40 962
1571.49 942
1571.58 922
1571.67 904
1571.77 887
1571.86 870
1571.95 852
1572.04 831
1572.13 808
1572.22 782
1572.31 754
1572.40 726
1572.49 699
1572.58 674
1572.67 650
1572.77 629
1572.86 608
1572.95 587
1573.04 568
1573.13 550
1573.22 534
1573.31 522
1573.40 513
1573.49 508
1573.58 506
1573.67 506
1573.76 505
1573.86 503
1573.95 498
1574.04 490
1574.13 480
1574.22 468
1574.31 455
1574.40 443
1574.49 432
1574.58 420
1574.67 408
1574.77 395
1574.86 381
1574.95 367
1575.04 353
1575.13 339
1575.22 328
1575.31 318
1575.40 310
1575.49 302
1575.58 295
1575.67 288
1575.77 280
1575.86 273
1575.95 266
1576.04 260
1576.13 256
1576.22 252
1576.31 249
1576.40 246
1576.49 242
1576.58 236
1576.68 229
1576.77 221
1576.86 211
1576.95 203
1577.04 195
1577.13 189
1577.22 184
1577.31 180
1577.40 177
1577.49 174
1577.59 170
1577.68 165
1577.77 159
1577.86 153
1577.95 147
1578.04 142
1578.13 138
1578.22 135
1578.31 135
1578.40 135
1578.50 137
1578.59 140
1578.68 143
1578.77 146
1578.86 148
1578.95 148
1579.04 146
1579.13 141
1579.22 133
1579.32 123
1579.41 110
1579.50 98
1579.59 87
1579.68 79
1579.77 75
1579.86 75
1579.95 77
1580.04 81
1580.14 85
1580.23 87
1580.32 86
1580.41 83
1580.50 77
1580.59 70
1580.68 62
1580.77 54
1580.86 47
1580.96 41
1581.05 36
1581.14 32
1581.23 30
1581.32 29
1581.41 29
1581.50 31
1581.59 33
1581.68 36
1581.78 39
1581.87 42
1581.96 44
1582.05 45
1582.14 46
1582.23 48
1582.32 50
1582.41 54
1582.50 60
1582.60 65
1582.69 70
1582.78 74
1582.87 75
1582.96 74
1583.05 71
1583.14 67
1583.23 60
1583.33 53
1583.42 44
1583.51 36
1583.60 29
1583.69 24
1583.78 25
1583.87 32
1583.96 44
1584.06 61
1584.15 79
1584.24 96
1584.33 108
1584.42 115
1584.51 116
1584.60 114
1584.69 110
1584.78 106
1584.88 104
1584.97 104
1585.06 104
1585.15 105
1585.24 104
1585.33 100
1585.42 93
1585.51 84
1585.61 73
1585.70 62
1585.79 52
1585.88 44
1585.97 40
1586.06 41
1586.15 47
1586.24 56
1586.34 67
1586.43 78
1586.52 87
1586.61 91
1586.70 91
1586.79 87
1586.88 80
1586.98 72
1587.07 64
1587.16 58
1587.25 53
1587.34 49
1587.43 46
1587.52 42
1587.61 39
1587.71 35
1587.80 30
1587.89 25
1587.98 20
1588.07 16
1588.16 14
1588.25 16
1588.34 20
1588.44 28
1588.53 38
1588.62 49
1588.71 61
1588.80 71
1588.89 80
1588.98 87
1589.08 92
1589.17 95
1589.26 99
1589.35 102
1589.44 107
1589.53 112
1589.62 118
1589.72 124
1589.81 130
1589.90 134
1589.99 135
1590.08 131
1590.17 124
1590.26 113
1590.35 98
1590.45 82
1590.54 65
1590.63 51
1590.72 40
1590.81 34
1590.90 32
1590.99 34
1591.09 37
1591.18 40
1591.27 40
1591.36 36
1591.45 28
1591.54 18
1591.63 7
1591.73 0
1591.82 0
1591.91 0
1592.00 0
1592.09 0
1592.18 0
1592.27 0
1592.37 3
1592.46 11
1592.55 20
1592.64 31
1592.73 43
1592.82 55
1592.91 65
1593.01 73
1593.10 76
1593.19 74
1593.28 67
1593.37 56
1593.46 43
1593.56 29
1593.65 17
1593.74 9
1593.83 4
1593.92 4
1594.01 7
1594.10 11
1594.20 15
1594.29 18
1594.38 19
1594.47 19
1594.56 19
1594.65 21
1594.74 25
1594.84 31
1594.93 40
1595.02 48
1595.11 56
1595.20 63
1595.29 67
1595.39 70
1595.48 71
1595.57 71
1595.66 71
1595.75 72
1595.84 73
1595.93 75
1596.03 76
1596.12 78
1596.21 80
1596.30 81
1596.39 83
1596.48 84
1596.58 85
1596.67 85
1596.76 84
1596.85 81
1596.94 75
1597.03 67
1597.13 57
1597.22 44
1597.31 29
1597.40 15
1597.49 3
1597.58 0
1597.67 0
1597.77 0
1597.86 0
1597.95 0
1598.04 0
1598.13 0
1598.22 0
1598.32 5
1598.41 10
1598.50 14
1598.59 18
1598.68 21
1598.77 24
1598.87 27
1598.96 33
1599.05 41
1599.14 52
1599.23 65
1599.32 80
1599.42 94
1599.51 107
1599.60 115
1599.69 118
1599.78 117
1599.87 112
1599.97 105
1600.06 100
1600.15 96
1600.24 96
1600.33 99
1600.42 103
1600.52 108
1600.61 112
1600.70 113
1600.79 111
1600.88 107
1600.97 101
1601.07 95
1601.16 90
1601.25 87
1601.34 87
1601.43 89
1601.52 95
1601.62 101
1601.71 107
1601.80 111
1601.89 111
1601.98 108
1602.07 101
1602.17 91
1602.26 78
1602.35 66
1602.44 56
1602.53 48
1602.63 45
1602.72 44
1602.81 46
1602.90 48
1602.99 49
1603.08 48
1603.18 44
1603.27 37
1603.36 29
1603.45 23
1603.54 18
1603.63 17
1603.73 21
1603.82 27
1603.91 36
1604.00 47
1604.09 58
1604.19 68
1604.28 78
1604.37 86
1604.46 93
1604.55 97
1604.64 98
1604.74 96
1604.83 92
1604.92 85
1605.01 77
1605.10 69
1605.19 61
1605.29 55
1605.38 50
1605.47 47
1605.56 44
1605.65 43
1605.75 42
1605.84 43
1605.93 45
1606.02 48
1606.11 51
1606.21 54
1606.30 56
1606.39 58
1606.48 59
1606.57 60
1606.66 62
1606.76 65
1606.85 68
1606.94 72
1607.03 76
1607.12 80
1607.22 83
1607.31 87
1607.40 91
1607.49 95
1607.58 100
1607.67 106
1607.77 113
1607.86 120
1607.95 127
1608.04 133
1608.13 137
1608.23 138
1608.32 137
1608.41 134
1608.50 127
1608.59 118
1608.69 107
1608.78 95
1608.87 83
1608.96 71
1609.05 59
1609.15 49
1609.24 40
1609.33 32
1609.42 24
1609.51 17
1609.61 10
1609.70 4
1609.79 0
1609.88 0
1609.97 0
1610.06 0
1610.16 0
1610.25 0
1610.34 0
1610.43 0
1610.52 0
1610.62 3
1610.71 5
1610.80 8
1610.89 11
1610.98 14
1611.08 17
1611.17 20
1611.26 23
1611.35 27
1611.44 34
1611.54 44
1611.63 58
1611.72 75
1611.81 91
1611.90 105
1612.00 115
1612.09 118
1612.18 114
1612.27 105
1612.36 93
1612.46 80
1612.55 69
1612.64 62
1612.73 59
1612.82 60
1612.92 62
1613.01 64
1613.10 65
1613.19 63
1613.29 58
1613.38 52
1613.47 46
1613.56 42
1613.65 40
1613.75 41
1613.84 42
1613.93 44
1614.02 44
1614.11 41
1614.21 34
1614.30 26
1614.39 16
1614.48 6
1614.57 0
1614.67 0
1614.76 0
1614.85 0
1614.94 0
1615.03 5
1615.13 11
1615.22 16
1615.31 20
1615.40 21
1615.49 21
1615.59 18
1615.68 14
1615.77 10
1615.86 6
1615.96 1
1616.05 0
1616.14 0
1616.23 0
1616.32 0
1616.42 0
1616.51 0
1616.60 7
1616.69 18
1616.78 29
1616.88 38
1616.97 44
1617.06 45
1617.15 44
1617.25 41
1617.34 37
1617.43 34
1617.52 31
1617.61 28
1617.71 26
1617.80 23
1617.89 20
1617.98 17
1618.08 16
1618.17 16
1618.26 19
1618.35 23
1618.44 28
1618.54 33
1618.63 38
1618.72 43
1618.81 48
1618.90 52
1619.00 56
1619.09 58
1619.18 59
1619.27 57
1619.37 53
1619.46 47
1619.55 42
1619.64 38
1619.73 39
1619.83 44
1619.92 54
1620.01 67
1620.10 81
1620.20 95
1620.29 105
1620.38 110
1620.47 109
1620.57 104
1620.66 96
1620.75 87
1620.84 79
1620.93 74
1621.03 73
1621.12 75
1621.21 81
1621.30 87
1621.40 93
1621.49 95
1621.58 94
1621.67 88
1621.76 78
1621.86 65
1621.95 49
1622.04 34
1622.13 21
1622.23 12
1622.32 8
1622.41 8
1622.50 13
1622.60 19
1622.69 24
1622.78 27
1622.87 25
1622.96 20
1623.06 10
1623.15 0
1623.24 0
1623.33 0
1623.43 0
1623.52 0
1623.61 0
1623.70 0
1623.80 0
1623.89 6
1623.98 19
1624.07 30
1624.17 40
1624.26 47
1624.35 50
1624.44 50
1624.53 49
1624.63 48
1624.72 48
1624.81 50
1624.90 54
1625.00 60
1625.09 67
1625.18 71
1625.27 71
1625.37 68
1625.46 60
1625.55 50
1625.64 40
1625.74 30
1625.83 23
1625.92 20
1626.01 20
1626.11 23
1626.20 28
1626.29 32
1626.38 35
1626.47 36
1626.57 36
1626.66 33
1626.75 30
1626.84 27
1626.94 25
1627.03 25
1627.12 27
1627.21 31
1627.31 37
1627.40 44
1627.49 51
1627.58 58
1627.68 63
1627.77 67
1627.86 68
1627.95 67
1628.05 63
1628.14 58
1628.23 51
1628.32 43
1628.42 37
1628.51 32
1628.60 30
1628.69 31
1628.79 36
1628.88 42
1628.97 49
1629.06 55
1629.16 59
1629.25 59
1629.34 55
1629.43 48
1629.53 37
1629.62 27
1629.71 16
1629.80 8
1629.90 4
1629.99 3
1630.08 4
1630.17 7
1630.27 10
1630.36 12
1630.45 13
1630.54 12
1630.64 10
1630.73 6
1630.82 2
1630.91 0
1631.01 0
1631.10 0
1631.19 0
1631.28 0
1631.38 0
1631.47 0
1631.56 0
1631.65 0
1631.75 6
1631.84 13
1631.93 21
1632.03 29
1632.12 35
1632.21 39
1632.30 40
1632.40 40
1632.49 38
1632.58 34
1632.67 31
1632.77 27
1632.86 23
1632.95 19
1633.04 17
1633.14 16
1633.23 16
1633.32 17
1633.41 20
1633.51 22
1633.60 24
1633.69 23
1633.78 21
1633.88 17
1633.97 13
1634.06 10
1634.16 9
1634.25 11
1634.34 16
1634.43 24
1634.53 33
1634.62 43
1634.71 52
1634.80 60
1634.90 66
1634.99 69
1635.08 72
1635.17 73
1635.27 73
1635.36 72
1635.45 71
1635.55 70
1635.64 69
1635.73 67
1635.82 66
1635.92 66
1636.01 67
1636.10 69
1636.19 73
1636.29 77
1636.38 82
1636.47 86
1636.56 87
1636.66 85
1636.75 79
1636.84 71
1636.94 63
1637.03 56
1637.12 52
1637.21 52
1637.31 55
1637.40 60
1637.49 66
1637.58 70
1637.68 71
1637.77 69
1637.86 64
1637.96 58
1638.05 53
1638.14 49
1638.23 47
1638.33 48
1638.42 50
1638.51 54
1638.61 57
1638.70 60
1638.79 61
1638.88 61
1638.98 61
1639.07 60
1639.16 58
1639.25 56
1639.35 55
1639.44 54
1639.53 55
1639.63 58
1639.72 64
1639.81 74
1639.90 86
1640.00 100
1640.09 114
1640.18 127
1640.28 137
1640.37 143
1640.46 145
1640.55 144
1640.65 140
1640.74 133
1640.83 125
1640.93 116
1641.02 106
1641.11 96
1641.20 86
1641.30 76
1641.39 68
1641.48 61
1641.58 56
1641.67 54
1641.76 54
1641.85 55
1641.95 58
1642.04 62
1642.13 67
1642.23 73
1642.32 80
1642.41 89
1642.50 99
1642.60 111
1642.69 124
1642.78 138
1642.88 151
1642.97 162
1643.06 168
1643.15 169
1643.25 163
1643.34 151
1643.43 134
1643.53 115
1643.62 95
1643.71 76
1643.80 61
1643.90 50
1643.99 43
1644.08 39
1644.18 37
1644.27 36
1644.36 36
1644.45 36
1644.55 36
1644.64 36
1644.73 36
1644.83 37
1644.92 39
1645.01 42
1645.11 45
1645.20 49
1645.29 53
1645.38 57
1645.48 60
1645.57 60
1645.66 59
1645.76 57
1645.85 54
1645.94 51
1646.03 48
1646.13 48
1646.22 48
1646.31 49
1646.41 50
1646.50 50
1646.59 48
1646.69 45
1646.78 40
1646.87 35
1646.96 31
1647.06 29
1647.15 30
1647.24 34
1647.34 41
1647.43 49
1647.52 58
1647.62 64
1647.71 68
1647.80 68
1647.90 66
1647.99 64
1648.08 62
1648.17 62
1648.27 64
1648.36 68
1648.45 73
1648.55 79
1648.64 85
1648.73 92
1648.83 100
1648.92 107
1649.01 112
1649.10 114
1649.20 111
1649.29 104
1649.38 92
1649.48 77
1649.57 62
1649.66 48
1649.76 38
1649.85 33
1649.94 32
1650.04 36
1650.13 40
1650.22 44
1650.31 46
1650.41 44
1650.50 40
1650.59 33
1650.69 25
1650.78 18
1650.87 14
1650.97 12
1651.06 14
1651.15 17
1651.25 23
1651.34 30
1651.43 38
1651.53 45
1651.62 52
1651.71 58
1651.80 62
1651.90 65
1651.99 66
1652.08 66
1652.18 65
1652.27 63
1652.36 62
1652.46 61
1652.55 61
1652.64 62
1652.74 63
1652.83 64
1652.92 63
1653.02 60
1653.11 55
1653.20 47
1653.30 37
1653.39 28
1653.48 21
1653.57 17
1653.67 17
1653.76 20
1653.85 24
1653.95 27
1654.04 27
1654.13 23
1654.23 16
1654.32 7
1654.41 0
1654.51 0
1654.60 0
1654.69 0
1654.79 0
1654.88 0
1654.97 0
1655.07 0
1655.16 1
1655.25 10
1655.35 19
1655.44 27
1655.53 35
1655.63 40
1655.72 43
1655.81 43
1655.91 42
1656.00 40
1656.09 38
1656.19 37
1656.28 37
1656.37 40
1656.47 44
1656.56 50
1656.65 56
1656.74 63
1656.84 70
1656.93 78
1657.02 86
1657.12 95
1657.21 103
1657.30 110
1657.40 115
1657.49 117
1657.58 115
1657.68 109
1657.77 101
1657.86 92
1657.96 83
1658.05 77
1658.14 74
1658.24 74
1658.33 78
1658.42 84
1658.52 92
1658.61 101
1658.70 110
1658.80 117
1658.89 124
1658.98 128
1659.08 130
1659.17 131
1659.26 130
1659.36 129
1659.45 127
1659.54 126
1659.64 126
1659.73 126
1659.82 126
1659.92 125
1660.01 124
1660.10 122
1660.20 119
1660.29 115
1660.38 111
1660.48 107
1660.57 103
1660.67 99
1660.76 95
1660.85 92
1660.95 88
1661.04 84
1661.13 80
1661.23 76
1661.32 71
1661.41 64
1661.51 57
1661.60 50
1661.69 43
1661.79 38
1661.88 36
1661.97 36
1662.07 38
1662.16 41
1662.25 43
1662.35 43
1662.44 42
1662.53 40
1662.63 38
1662.72 37
1662.81 39
1662.91 44
1663.00 51
1663.09 60
1663.19 67
1663.28 73
1663.37 75
1663.47 75
1663.56 73
1663.65 70
1663.75 67
1663.84 66
1663.94 66
1664.03 68
1664.12 72
1664.22 75
1664.31 79
1664.40 82
1664.50 84
1664.59 87
1664.68 89
1664.78 91
1664.87 93
1664.96 94
1665.06 94
1665.15 93
1665.24 91
1665.34 89
1665.43 85
1665.52 82
1665.62 78
1665.71 74
1665.81 70
1665.90 66
1665.99 61
1666.09 57
1666.18 53
1666.27 49
1666.37 44
1666.46 39
1666.55 33
1666.65 27
1666.74 23
1666.83 22
1666.93 24
1667.02 32
1667.12 42
1667.21 55
1667.30 69
1667.40 81
1667.49 91
1667.58 98
1667.68 102
1667.77 104
1667.86 104
1667.96 102
1668.05 101
1668.14 99
1668.24 97
1668.33 96
1668.43 96
1668.52 97
1668.61 98
1668.71 98
1668.80 98
1668.89 96
1668.99 92
1669.08 86
1669.17 80
1669.27 74
1669.36 69
1669.46 67
1669.55 68
1669.64 71
1669.74 76
1669.83 82
1669.92 88
1670.02 94
1670.11 97
1670.20 100
1670.30 102
1670.39 103
1670.49 105
1670.58 107
1670.67 110
1670.77 111
1670.86 111
1670.95 109
1671.05 106
1671.14 100
1671.24 94
1671.33 88
1671.42 82
1671.52 77
1671.61 73
1671.70 70
1671.80 67
1671.89 64
1671.98 63
1672.08 62
1672.17 63
1672.27 66
1672.36 70
1672.45 76
1672.55 81
1672.64 87
1672.73 93
1672.83 99
1672.92 103
1673.02 107
1673.11 110
1673.20 113
1673.30 116
1673.39 118
1673.48 120
1673.58 120
1673.67 118
1673.77 115
1673.86 110
1673.95 103
1674.05 97
1674.14 90
1674.23 84
1674.33 79
1674.42 74
1674.52 70
1674.61 65
1674.70 61
1674.80 56
1674.89 52
1674.98 47
1675.08 41
1675.17 35
1675.27 28
1675.36 21
1675.45 16
1675.55 14
1675.64 14
1675.74 18
1675.83 25
1675.92 31
1676.02 37
1676.11 40
1676.20 39
1676.30 33
1676.39 25
1676.49 15
1676.58 6
1676.67 0
1676.77 0
1676.86 0
1676.95 0
1677.05 0
1677.14 0
1677.24 0
1677.33 0
1677.42 0
1677.52 0
1677.61 1
1677.71 3
1677.80 7
1677.89 11
1677.99 16
1678.08 22
1678.18 29
1678.27 36
1678.36 43
1678.46 52
1678.55 62
1678.64 72
1678.74 80
1678.83 87
1678.93 92
1679.02 94
1679.11 94
1679.21 93
1679.30 91
1679.40 90
1679.49 90
1679.58 88
1679.68 84
1679.77 78
1679.87 67
1679.96 54
1680.05 40
1680.15 27
1680.24 17
1680.34 13
1680.43 14
1680.52 21
1680.62 31
1680.71 42
1680.80 53
1680.90 63
1680.99 71
1681.09 77
1681.18 82
1681.27 87
1681.37 90
1681.46 93
1681.56 95
1681.65 96
1681.74 96
1681.84 94
1681.93 91
1682.03 88
1682.12 86
1682.21 85
1682.31 84
1682.40 85
1682.50 86
1682.59 88
1682.68 90
1682.78 91
1682.87 92
1682.97 92
1683.06 91
1683.15 90
1683.25 88
1683.34 87
1683.44 86
1683.53 85
1683.62 85
1683.72 86
1683.81 86
1683.91 85
1684.00 81
1684.09 75
1684.19 67
1684.28 59
1684.38 52
1684.47 48
1684.57 48
1684.66 51
1684.75 57
1684.85 65
1684.94 71
1685.04 75
1685.13 75
1685.22 72
1685.32 68
1685.41 63
1685.51 59
1685.60 57
1685.69 57
1685.79 60
1685.88 65
1685.98 70
1686.07 76
1686.16 82
1686.26 89
1686.35 96
1686.45 106
1686.54 116
1686.64 129
1686.73 142
1686.82 157
1686.92 172
1687.01 187
1687.11 203
1687.20 218
1687.29 232
1687.39 243
1687.48 250
1687.58 253
1687.67 252
1687.76 246
1687.86 237
1687.95 228
1688.05 219
1688.14 212
1688.24 206
1688.33 202
1688.42 197
1688.52 192
1688.61 186
1688.71 178
1688.80 168
1688.89 158
1688.99 147
1689.08 138
1689.18 128
1689.27 121
1689.37 114
1689.46 110
1689.55 110
1689.65 113
1689.74 119
1689.84 128
1689.93 140
1690.03 151
1690.12 160
1690.21 168
1690.31 172
1690.40 175
1690.50 176
1690.59 175
1690.68 173
1690.78 169
1690.87 164
1690.97 158
1691.06 151
1691.16 145
1691.25 142
1691.34 141
1691.44 143
1691.53 146
1691.63 147
1691.72 145
1691.82 137
1691.91 123
1692.00 104
1692.10 83
1692.19 63
1692.29 48
1692.38 38
1692.48 35
1692.57 36
1692.66 40
1692.76 45
1692.85 48
1692.95 50
1693.04 50
1693.14 50
1693.23 51
1693.32 54
1693.42 59
1693.51 67
1693.61 77
1693.70 88
1693.80 99
1693.89 107
1693.98 113
1694.08 116
1694.17 116
1694.27 115
1694.36 112
1694.46 109
1694.55 108
1694.64 107
1694.74 107
1694.83 106
1694.93 105
1695.02 102
1695.12 98
1695.21 91
1695.31 83
1695.40 76
1695.49 68
1695.59 62
1695.68 57
1695.78 54
1695.87 53
1695.97 53
1696.06 55
1696.15 58
1696.25 63
1696.34 69
1696.44 75
1696.53 81
1696.63 85
1696.72 86
1696.82 85
1696.91 83
1697.00 79
1697.10 76
1697.19 73
1697.29 72
1697.38 71
1697.48 70
1697.57 69
1697.67 67
1697.76 63
1697.85 59
1697.95 55
1698.04 51
1698.14 48
1698.23 45
1698.33 43
1698.42 40
1698.51 37
1698.61 35
1698.70 33
1698.80 32
1698.89 31
1698.99 32
1699.08 34
1699.18 37
1699.27 39
1699.37 40
1699.46 41
1699.55 40
1699.65 40
1699.74 39
1699.84 38
1699.93 39
1700.03 41
1700.12 45
1700.22 50
1700.31 55
1700.40 60
1700.50 63
1700.59 63
1700.69 60
1700.78 54
1700.88 45
1700.97 35
1701.07 24
1701.16 15
1701.26 8
1701.35 4
1701.44 2
1701.54 3
1701.63 7
1701.73 11
1701.82 14
1701.92 16
1702.01 16
1702.11 15
1702.20 12
1702.30 9
1702.39 7
1702.48 5
1702.58 6
1702.67 10
1702.77 14
1702.86 21
1702.96 28
1703.05 34
1703.15 41
1703.24 47
1703.34 53
1703.43 59
1703.52 66
1703.62 75
1703.71 86
1703.81 98
1703.90 110
1704.00 121
1704.09 128
1704.19 130
1704.28 127
1704.38 118
1704.47 105
1704.57 90
1704.66 75
1704.75 61
1704.85 48
1704.94 39
1705.04 31
1705.13 25
1705.23 19
1705.32 15
1705.42 12
1705.51 9
1705.61 6
1705.70 3
1705.80 0
1705.89 0
1705.98 0
1706.08 0
1706.17 0
1706.27 0
1706.36 0
1706.46 0
1706.55 6
1706.65 19
1706.74 34
1706.84 47
1706.93 58
1707.03 65
1707.12 68
1707.22 66
1707.31 62
1707.40 57
1707.50 53
1707.59 53
1707.69 56
1707.78 64
1707.88 74
1707.97 85
1708.07 95
1708.16 103
1708.26 108
1708.35 110
1708.45 110
1708.54 107
1708.64 103
1708.73 100
1708.83 96
1708.92 92
1709.02 89
1709.11 87
1709.20 86
1709.30 87
1709.39 91
1709.49 96
1709.58 104
1709.68 112
1709.77 118
1709.87 122
1709.96 122
1710.06 118
1710.15 110
1710.25 101
1710.34 91
1710.44 83
1710.53 76
1710.63 71
1710.72 67
1710.82 63
1710.91 59
1711.01 53
1711.10 47
1711.19 39
1711.29 31
1711.38 24
1711.48 18
1711.57 15
1711.67 15
1711.76 19
1711.86 24
1711.95 32
1712.05 39
1712.14 46
1712.24 51
1712.33 55
1712.43 58
1712.52 60
1712.62 64
1712.71 68
1712.81 73
1712.90 78
1713.00 82
1713.09 85
1713.19 87
1713.28 88
1713.38 89
1713.47 91
1713.57 93
1713.66 97
1713.76 100
1713.85 103
1713.95 106
1714.04 107
1714.13 105
1714.23 102
1714.32 96
1714.42 89
1714.51 81
1714.61 73
1714.70 67
1714.80 63
1714.89 61
1714.99 63
1715.08 65
1715.18 68
1715.27 70
1715.37 70
1715.46 69
1715.56 68
1715.65 67
1715.75 68
1715.84 71
1715.94 77
1716.03 84
1716.13 90
1716.22 96
1716.32 100
1716.41 104
1716.51 108
1716.60 112
1716.70 118
1716.79 125
1716.89 132
1716.98 138
1717.08 142
1717.17 142
1717.27 139
1717.36 135
1717.46 130
1717.55 126
1717.65 123
1717.74 123
1717.84 124
1717.93 127
1718.03 129
1718.12 131
1718.22 131
1718.31 130
1718.41 128
1718.50 126
1718.60 125
1718.69 124
1718.79 124
1718.88 123
1718.98 123
1719.07 122
1719.17 119
1719.26 116
1719.36 113
1719.45 110
1719.55 109
1719.64 109
1719.74 111
1719.83 113
1719.93 114
1720.02 113
1720.12 108
1720.21 100
1720.31 90
1720.40 79
1720.50 70
1720.59 65
1720.69 65
1720.78 69
1720.88 76
1720.97 84
1721.07 92
1721.16 96
1721.26 98
1721.35 96
1721.45 92
1721.54 87
1721.64 83
1721.73 79
1721.83 77
1721.92 77
1722.02 78
1722.11 79
1722.21 80
1722.30 80
1722.40 78
1722.49 76
1722.59 75
1722.69 74
1722.78 75
1722.88 79
1722.97 83
1723.07 86
1723.16 87
1723.26 84
1723.35 78
1723.45 69
1723.54 60
1723.64 52
1723.73 47
1723.83 45
1723.92 44
1724.02 44
1724.11 43
1724.21 41
1724.30 39
1724.40 38
1724.49 39
1724.59 42
1724.68 48
1724.78 55
1724.87 62
1724.97 68
1725.06 73
1725.16 77
1725.25 81
1725.35 85
1725.44 90
1725.54 95
1725.64 99
1725.73 102
1725.83 104
1725.92 103
1726.02 99
1726.11 94
1726.21 87
1726.30 79
1726.40 71
1726.49 62
1726.59 52
1726.68 42
1726.78 31
1726.87 21
1726.97 12
1727.06 5
1727.16 2
1727.25 2
1727.35 6
1727.44 13
1727.54 21
1727.63 28
1727.73 34
1727.83 37
1727.92 39
1728.02 41
1728.11 44
1728.21 48
1728.30 55
1728.40 65
1728.49 74
1728.59 84
1728.68 91
1728.78 95
1728.87 95
1728.97 92
1729.06 86
1729.16 78
1729.25 69
1729.35 59
1729.45 51
1729.54 45
1729.64 41
1729.73 38
1729.83 36
1729.92 36
1730.02 35
1730.11 35
1730.21 34
1730.30 34
1730.40 34
1730.49 34
1730.59 33
1730.68 33
1730.78 33
1730.88 32
1730.97 31
1731.07 30
1731.16 27
1731.26 24
1731.35 18
1731.45 10
1731.54 1
1731.64 0
1731.73 0
1731.83 0
1731.92 0
1732.02 0
1732.11 0
1732.21 0
1732.31 2
1732.40 11
1732.50 19
1732.59 27
1732.69 35
1732.78 44
1732.88 55
1732.97 67
1733.07 79
1733.16 90
1733.26 98
1733.35 103
1733.45 103
1733.55 100
1733.64 95
1733.74 88
1733.83 81
1733.93 76
1734.02 73
1734.12 70
1734.21 69
1734.31 68
1734.40 67
1734.50 67
1734.60 66
1734.69 66
1734.79 68
1734.88 71
1734.98 75
1735.07 80
1735.17 86
1735.26 90
1735.36 92
1735.45 92
1735.55 89
1735.65 85
1735.74 81
1735.84 78
1735.93 79
1736.03 83
1736.12 91
1736.22 103
1736.31 116
1736.41 129
1736.50 139
1736.60 145
1736.70 146
1736.79 143
1736.89 137
1736.98 130
1737.08 125
1737.17 123
1737.27 126
1737.36 131
1737.46 138
1737.56 145
1737.65 149
1737.75 150
1737.84 148
1737.94 143
1738.03 135
1738.13 126
1738.22 115
1738.32 102
1738.42 85
1738.51 66
1738.61 45
1738.70 24
1738.80 3
1738.89 0
1738.99 0
1739.08 0
1739.18 0
1739.28 0
1739.37 0
1739.47 1
1739.56 16
1739.66 30
1739.75 40
1739.85 46
1739.94 49
1740.04 48
1740.14 46
1740.23 44
1740.33 42
1740.42 41
1740.52 41
1740.61 42
1740.71 42
1740.81 41
1740.90 40
1741.00 39
1741.09 38
1741.19 38
1741.28 41
1741.38 47
1741.47 54
1741.57 62
1741.67 70
1741.76 75
1741.86 77
1741.95 76
1742.05 71
1742.14 63
1742.24 54
1742.34 43
1742.43 32
1742.53 21
1742.62 12
1742.72 4
1742.81 0
1742.91 0
1743.01 0
1743.10 0
1743.20 0
1743.29 3
1743.39 5
1743.48 6
1743.58 4
1743.67 1
1743.77 0
1743.87 0
1743.96 0
1744.06 1
1744.15 7
1744.25 16
1744.34 26
1744.44 37
1744.54 47
1744.63 57
1744.73 66
1744.82 75
1744.92 84
1745.01 94
1745.11 103
1745.21 114
1745.30 124
1745.40 134
1745.49 142
1745.59 149
1745.69 155
1745.78 158
1745.88 159
1745.97 158
1746.07 155
1746.16 148
1746.26 140
1746.36 129
1746.45 118
1746.55 106
1746.64 96
1746.74 88
1746.83 82
1746.93 78
1747.03 76
1747.12 75
1747.22 74
1747.31 75
1747.41 75
1747.50 74
1747.60 73
1747.70 71
1747.79 68
1747.89 63
1747.98 56
1748.08 48
1748.18 39
1748.27 31
1748.37 26
1748.46 24
1748.56 27
1748.65 33
1748.75 41
1748.85 49
1748.94 55
1749.04 57
1749.13 56
1749.23 51
1749.33 46
1749.42 41
1749.52 39
1749.61 39
1749.71 42
1749.80 46
1749.90 50
1750.00 53
1750.09 55
1750.19 57
1750.28 58
1750.38 61
1750.48 64
1750.57 67
1750.67 70
1750.76 73
1750.86 74
1750.96 74
1751.05 73
1751.15 72
1751.24 71
1751.34 71
1751.44 72
1751.53 73
1751.63 76
1751.72 78
1751.82 81
1751.91 84
1752.01 87
1752.11 88
1752.20 89
1752.30 89
1752.39 88
1752.49 89
1752.59 91
1752.68 96
1752.78 102
1752.87 110
1752.97 117
1753.07 122
1753.16 122
1753.26 117
1753.35 109
1753.45 97
1753.55 86
1753.64 76
1753.74 70
1753.83 69
1753.93 74
1754.03 83
1754.12 95
1754.22 109
1754.31 123
1754.41 135
1754.51 144
1754.60 152
1754.70 156
1754.79 158
1754.89 158
1754.99 155
1755.08 151
1755.18 144
1755.27 136
1755.37 128
1755.47 119
1755.56 112
1755.66 106
1755.75 103
1755.85 102
1755.95 104
1756.04 107
1756.14 112
1756.23 118
1756.33 124
1756.43 130
1756.52 137
1756.62 144
1756.71 153
1756.81 161
1756.91 170
1757.00 178
1757.10 185
1757.19 189
1757.29 191
1757.39 190
1757.48 185
1757.58 176
1757.67 164
1757.77 149
1757.87 134
1757.96 119
1758.06 107
1758.16 99
1758.25 94
1758.35 93
1758.44 95
1758.54 100
1758.64 105
1758.73 110
1758.83 114
1758.92 116
1759.02 116
1759.12 114
1759.21 110
1759.31 106
1759.40 100
1759.50 96
1759.60 92
1759.69 92
1759.79 94
1759.89 100
1759.98 109
1760.08 120
1760.17 130
1760.27 140
1760.37 146
1760.46 149
1760.56 149
1760.65 147
1760.75 145
1760.85 143
1760.94 144
1761.04 148
1761.14 154
1761.23 161
1761.33 168
1761.42 174
1761.52 178
1761.62 180
1761.71 180
1761.81 177
1761.90 174
1762.00 170
1762.10 165
1762.19 161
1762.29 158
1762.39 156
1762.48 156
1762.58 157
1762.67 158
1762.77 160
1762.87 161
1762.96 161
1763.06 160
1763.16 156
1763.25 152
1763.35 147
1763.44 143
1763.54 140
1763.64 140
1763.73 143
1763.83 148
1763.93 154
1764.02 160
1764.12 165
1764.21 169
1764.31 171
1764.41 172
1764.50 173
1764.60 175
1764.70 180
1764.79 187
1764.89 196
1764.98 207
1765.08 217
1765.18 226
1765.27 233
1765.37 237
1765.47 237
1765.56 234
1765.66 228
1765.75 219
1765.85 207
1765.95 192
1766.04 176
1766.14 160
1766.24 144
1766.33 129
1766.43 118
1766.53 110
1766.62 105
1766.72 102
1766.81 101
1766.91 101
1767.01 102
1767.10 104
1767.20 107
1767.30 112
1767.39 117
1767.49 121
1767.58 124
1767.68 123
1767.78 117
1767.87 105
1767.97 88
1768.07 66
1768.16 41
1768.26 17
1768.36 0
1768.45 0
1768.55 0
1768.64 0
1768.74 0
1768.84 0
1768.93 0
1769.03 0
1769.13 7
1769.22 14
1769.32 21
1769.42 27
1769.51 32
1769.61 36
1769.71 38
1769.80 36
1769.90 32
1769.99 26
1770.09 20
1770.19 15
1770.28 12
1770.38 13
1770.48 17
1770.57 22
1770.67 28
1770.77 34
1770.86 40
1770.96 45
1771.06 49
1771.15 52
1771.25 55
1771.34 58
1771.44 62
1771.54 67
1771.63 73
1771.73 80
1771.83 88
1771.92 97
1772.02 104
1772.12 109
1772.21 112
1772.31 113
1772.41 111
1772.50 107
1772.60 102
1772.70 95
1772.79 87
1772.89 78
1772.98 70
1773.08 62
1773.18 55
1773.27 50
1773.37 47
1773.47 44
1773.56 44
1773.66 44
1773.76 47
1773.85 52
1773.95 60
1774.05 70
1774.14 81
1774.24 92
1774.34 100
1774.43 104
1774.53 103
1774.63 97
1774.72 88
1774.82 79
1774.92 72
1775.01 68
1775.11 71
1775.20 79
1775.30 92
1775.40 109
1775.49 126
1775.59 140
1775.69 152
1775.78 158
1775.88 161
1775.98 161
1776.07 159
1776.17 157
1776.27 157
1776.36 158
1776.46 161
1776.56 166
1776.65 171
1776.75 175
1776.85 178
1776.94 180
1777.04 180
1777.14 179
1777.23 176
1777.33 174
1777.43 172
1777.52 171
1777.62 170
1777.72 171
1777.81 172
1777.91 174
1778.01 175
1778.10 176
1778.20 178
1778.30 180
1778.39 184
1778.49 190
1778.59 197
1778.68 204
1778.78 210
1778.88 214
1778.97 217
1779.07 217
1779.17 217
1779.26 216
1779.36 216
1779.46 218
1779.55 220
1779.65 224
1779.75 226
1779.84 228
1779.94 227
1780.04 224
1780.13 218
1780.23 212
1780.33 205
1780.42 200
1780.52 196
1780.62 196
1780.71 200
1780.81 207
1780.91 215
1781.00 223
1781.10 229
1781.20 230
1781.29 225
1781.39 216
1781.49 203
1781.58 189
1781.68 176
1781.78 165
1781.87 157
1781.97 152
1782.07 148
1782.16 145
1782.26 141
1782.36 137
1782.45 133
1782.55 130
1782.65 129
1782.74 127
1782.84 127
1782.94 127
1783.03 127
1783.13 127
1783.23 127
1783.33 129
1783.42 132
1783.52 137
1783.62 143
1783.71 150
1783.81 155
1783.91 159
1784.00 162
1784.10 163
1784.20 163
1784.29 162
1784.39 162
1784.49 162
1784.58 163
1784.68 166
1784.78 169
1784.87 172
1784.97 176
1785.07 177
1785.16 178
1785.26 176
1785.36 173
1785.45 170
1785.55 166
1785.65 161
1785.75 157
1785.84 153
1785.94 147
1786.04 139
1786.13 129
1786.23 118
1786.33 107
1786.42 95
1786.52 86
1786.62 82
1786.71 82
1786.81 88
1786.91 99
1787.00 114
1787.10 130
1787.20 146
1787.30 157
1787.39 162
1787.49 161
1787.59 153
1787.68 138
1787.78 120
1787.88 100
1787.97 82
1788.07 68
1788.17 60
1788.26 57
1788.36 60
1788.46 66
1788.56 74
1788.65 83
1788.75 91
1788.85 98
1788.94 104
1789.04 112
1789.14 120
1789.23 128
1789.33 137
1789.43 145
1789.52 153
1789.62 161
1789.72 168
1789.82 175
1789.91 182
1790.01 187
1790.11 190
1790.20 190
1790.30 188
1790.40 183
1790.49 177
1790.59 172
1790.69 168
1790.78 167
1790.88 168
1790.98 170
1791.08 172
1791.17 173
1791.27 172
1791.37 171
1791.46 169
1791.56 167
1791.66 167
1791.75 168
1791.85 171
1791.95 175
1792.05 180
1792.14 186
1792.24 192
1792.34 199
1792.43 204
1792.53 207
1792.63 206
1792.73 200
1792.82 189
1792.92 173
1793.02 155
1793.11 137
1793.21 122
1793.31 113
1793.40 112
1793.50 118
1793.60 132
1793.70 150
1793.79 171
1793.89 193
1793.99 214
1794.08 232
1794.18 249
1794.28 263
1794.38 274
1794.47 283
1794.57 287
1794.67 288
1794.76 284
1794.86 276
1794.96 263
1795.05 247
1795.15 229
1795.25 213
1795.35 198
1795.44 187
1795.54 181
1795.64 179
1795.73 181
1795.83 185
1795.93 190
1796.03 196
1796.12 200
1796.22 203
1796.32 205
1796.41 206
1796.51 207
1796.61 209
1796.71 212
1796.80 218
1796.90 226
1797.00 235
1797.09 246
1797.19 256
1797.29 264
1797.39 269
1797.48 270
1797.58 268
1797.68 263
1797.77 258
1797.87 253
1797.97 250
1798.07 249
1798.16 250
1798.26 251
1798.36 251
1798.45 249
1798.55 245
1798.65 239
1798.75 230
1798.84 221
1798.94 211
1799.04 203
1799.14 196
1799.23 192
1799.33 189
1799.43 188
1799.52 187
1799.62 187
1799.72 186
1799.82 184
1799.91 179
1800.01 172
1800.11 163
1800.20 152
1800.30 142
1800.40 132
1800.50 124
1800.59 118
1800.69 114
1800.79 111
1800.89 110
1800.98 108
1801.08 108
1801.18 109
1801.27 112
1801.37 118
1801.47 126
1801.57 136
1801.66 146
1801.76 156
1801.86 164
1801.96 171
1802.05 175
1802.15 177
1802.25 177
1802.34 177
1802.44 177
1802.54 177
1802.64 177
1802.73 179
1802.83 181
1802.93 182
1803.03 181
1803.12 178
1803.22 172
1803.32 165
1803.41 158
1803.51 151
1803.61 148
1803.71 146
1803.80 147
1803.90 150
1804.00 152
1804.10 154
1804.19 154
1804.29 154
1804.39 153
1804.49 152
1804.58 153
1804.68 154
1804.78 155
1804.87 154
1804.97 151
1805.07 143
1805.17 132
1805.26 120
1805.36 108
1805.46 99
1805.56 95
1805.65 95
1805.75 100
1805.85 109
1805.95 119
1806.04 131
1806.14 143
1806.24 156
1806.34 168
1806.43 179
1806.53 188
1806.63 193
1806.73 194
1806.82 190
1806.92 183
1807.02 174
1807.11 164
1807.21 156
1807.31 152
1807.41 150
1807.50 152
1807.60 155
1807.70 159
1807.80 163
1807.89 167
1807.99 169
1808.09 169
1808.19 169
1808.28 167
1808.38 163
1808.48 158
1808.58 149
1808.67 139
1808.77 127
1808.87 115
1808.97 104
1809.06 96
1809.16 90
1809.26 88
1809.36 89
1809.45 94
1809.55 102
1809.65 112
1809.75 126
1809.84 141
1809.94 157
1810.04 171
1810.14 183
1810.23 190
1810.33 192
1810.43 188
1810.53 180
1810.62 168
1810.72 155
1810.82 142
1810.92 130
1811.01 120
1811.11 113
1811.21 109
1811.31 107
1811.40 107
1811.50 108
1811.60 109
1811.70 110
1811.79 110
1811.89 110
1811.99 111
1812.09 112
1812.18 115
1812.28 118
1812.38 122
1812.48 125
1812.57 129
1812.67 132
1812.77 135
1812.87 137
1812.96 139
1813.06 141
1813.16 143
1813.26 143
1813.36 142
1813.45 139
1813.55 135
1813.65 130
1813.75 125
1813.84 120
1813.94 116
1814.04 113
1814.14 109
1814.23 106
1814.33 102
1814.43 98
1814.53 93
1814.62 89
1814.72 85
1814.82 83
1814.92 84
1815.01 87
1815.11 92
1815.21 101
1815.31 110
1815.41 121
1815.50 131
1815.60 138
1815.70 143
1815.80 144
1815.89 141
1815.99 135
1816.09 127
1816.19 119
1816.28 112
1816.38 107
1816.48 107
1816.58 110
1816.67 118
1816.77 129
1816.87 142
1816.97 157
1817.07 173
1817.16 189
1817.26 204
1817.36 217
1817.46 228
1817.55 238
1817.65 245
1817.75 250
1817.85 253
1817.95 255
1818.04 258
1818.14 261
1818.24 265
1818.34 270
1818.43 274
1818.53 278
1818.63 279
1818.73 278
1818.82 274
1818.92 267
1819.02 256
1819.12 244
1819.22 230
1819.31 216
1819.41 204
1819.51 193
1819.61 186
1819.70 180
1819.80 176
1819.90 172
1820.00 167
1820.10 161
1820.19 153
1820.29 144
1820.39 136
1820.49 130
1820.58 126
1820.68 123
1820.78 121
1820.88 120
1820.98 117
1821.07 114
1821.17 109
1821.27 102
1821.37 95
1821.46 86
1821.56 78
1821.66 71
1821.76 65
1821.86 60
1821.95 57
1822.05 55
1822.15 53
1822.25 50
1822.34 47
1822.44 43
1822.54 38
1822.64 34
1822.74 32
1822.83 31
1822.93 32
1823.03 35
1823.13 38
1823.23 40
1823.32 41
1823.42 41
1823.52 39
1823.62 35
1823.71 31
1823.81 27
1823.91 23
1824.01 21
1824.11 20
1824.20 21
1824.30 23
1824.40 26
1824.50 29
1824.60 31
1824.69 29
1824.79 25
1824.89 18
1824.99 7
1825.09 0
1825.18 0
1825.28 0
1825.38 0
1825.48 0
1825.57 0
1825.67 0
1825.77 0
1825.87 12
1825.97 29
1826.06 46
1826.16 61
1826.26 73
1826.36 82
1826.46 88
1826.55 91
1826.65 90
1826.75 87
1826.85 82
1826.95 78
1827.04 75
1827.14 75
1827.24 79
1827.34 87
1827.44 99
1827.53 112
1827.63 125
1827.73 136
1827.83 145
1827.93 151
1828.02 155
1828.12 157
1828.22 159
1828.32 161
1828.42 163
1828.51 166
1828.61 170
1828.71 174
1828.81 178
1828.91 182
1829.00 187
1829.10 191
1829.20 195
1829.30 197
1829.40 197
1829.49 195
1829.59 192
1829.69 187
1829.79 182
1829.89 177
1829.98 171
1830.08 167
1830.18 161
1830.28 156
1830.38 149
1830.47 142
1830.57 134
1830.67 125
1830.77 115
1830.87 105
1830.96 95
1831.06 84
1831.16 74
1831.26 66
1831.36 61
1831.45 59
1831.55 60
1831.65 63
1831.75 66
1831.85 67
1831.95 67
1832.04 66
1832.14 65
1832.24 64
1832.34 65
1832.44 68
1832.53 70
1832.63 72
1832.73 72
1832.83 68
1832.93 62
1833.02 54
1833.12 46
1833.22 40
1833.32 36
1833.42 36
1833.51 38
1833.61 41
1833.71 45
1833.81 49
1833.91 52
1834.01 53
1834.10 54
1834.20 54
1834.30 54
1834.40 54
1834.50 55
1834.59 57
1834.69 61
1834.79 66
1834.89 73
1834.99 81
1835.09 90
1835.18 101
1835.28 113
1835.38 124
1835.48 135
1835.58 143
1835.67 149
1835.77 150
1835.87 147
1835.97 140
1836.07 132
1836.17 123
1836.26 113
1836.36 104
1836.46 96
1836.56 88
1836.66 80
1836.75 74
1836.85 69
1836.95 66
1837.05 67
1837.15 70
1837.25 77
1837.34 85
1837.44 94
1837.54 103
1837.64 110
1837.74 114
1837.84 115
1837.93 115
1838.03 111
1838.13 107
1838.23 101
1838.33 95
1838.42 89
1838.52 83
1838.62 77
1838.72 71
1838.82 66
1838.92 61
1839.01 55
1839.11 49
1839.21 44
1839.31 40
1839.41 37
1839.51 37
1839.60 38
1839.70 40
1839.80 41
1839.90 42
1840.00 41
1840.10 39
1840.19 38
1840.29 38
1840.39 42
1840.49 47
1840.59 55
1840.69 62
1840.78 69
1840.88 74
1840.98 76
1841.08 76
1841.18 74
1841.28 73
1841.37 73
1841.47 74
1841.57 76
1841.67 79
1841.77 81
1841.87 83
1841.96 82
1842.06 80
1842.16 77
1842.26 74
1842.36 72
1842.46 70
1842.55 68
1842.65 66
1842.75 64
1842.85 62
1842.95 58
1843.05 53
1843.14 49
1843.24 44
1843.34 41
1843.44 39
1843.54 37
1843.64 37
1843.73 37
1843.83 37
1843.93 37
1844.03 37
1844.13 36
1844.23 37
1844.33 38
1844.42 41
1844.52 45
1844.62 51
1844.72 58
1844.82 63
1844.92 67
1845.01 69
1845.11 67
1845.21 63
1845.31 57
1845.41 49
1845.51 42
1845.60 36
1845.70 33
1845.80 33
1845.90 35
1846.00 40
1846.10 44
1846.20 49
1846.29 53
1846.39 55
1846.49 54
1846.59 51
1846.69 48
1846.79 44
1846.89 41
1846.98 41
1847.08 43
1847.18 49
1847.28 58
1847.38 69
1847.48 81
1847.57 92
1847.67 102
1847.77 109
1847.87 114
1847.97 116
1848.07 115
1848.17 113
1848.26 109
1848.36 104
1848.46 98
1848.56 92
1848.66 88
1848.76 86
1848.86 86
1848.95 88
1849.05 90
1849.15 91
1849.25 91
1849.35 89
1849.45 85
1849.55 81
1849.64 79
1849.74 79
1849.84 83
1849.94 90
1850.04 97
1850.14 104
1850.24 108
1850.33 109
1850.43 108
1850.53 103
1850.63 97
1850.73 89
1850.83 79
1850.93 68
1851.02 56
1851.12 45
1851.22 36
1851.32 31
1851.42 32
1851.52 40
1851.62 54
1851.71 70
1851.81 87
1851.91 103
1852.01 114
1852.11 122
1852.21 126
1852.31 126
1852.40 125
1852.50 124
1852.60 122
1852.70 120
1852.80 117
1852.90 114
1853.00 111
1853.10 106
1853.19 101
1853.29 95
1853.39 88
1853.49 81
1853.59 73
1853.69 66
1853.79 60
1853.88 54
1853.98 48
1854.08 43
1854.18 38
1854.28 31
1854.38 24
1854.48 16
1854.58 8
1854.67 2
1854.77 0
1854.87 0
1854.97 0
1855.07 0
1855.17 0
1855.27 0
1855.36 0
1855.46 0
1855.56 1
1855.66 4
1855.76 6
1855.86 8
1855.96 9
1856.06 9
1856.15 7
1856.25 5
1856.35 2
1856.45 0
1856.55 0
1856.65 2
1856.75 8
1856.85 18
1856.94 33
1857.04 52
1857.14 74
1857.24 94
1857.34 111
1857.44 122
1857.54 126
1857.64 124
1857.73 116
1857.83 104
1857.93 90
1858.03 76
1858.13 63
1858.23 50
1858.33 38
1858.43 29
1858.53 21
1858.62 15
1858.72 12
1858.82 12
1858.92 14
1859.02 17
1859.12 20
1859.22 21
1859.32 21
1859.41 19
1859.51 15
1859.61 10
1859.71 7
1859.81 7
1859.91 9
1860.01 15
1860.11 24
1860.21 35
1860.30 48
1860.40 61
1860.50 75
1860.60 91
1860.70 108
1860.80 127
1860.90 146
1861.00 165
1861.09 182
1861.19 196
1861.29 206
1861.39 211
1861.49 211
1861.59 208
1861.69 201
1861.79 193
1861.89 184
1861.98 175
1862.08 166
1862.18 157
1862.28 149
1862.38 142
1862.48 138
1862.58 138
1862.68 142
1862.78 148
1862.87 156
1862.97 166
1863.07 175
1863.17 182
1863.27 186
1863.37 187
1863.47 186
1863.57 183
1863.67 179
1863.77 175
1863.86 171
1863.96 168
1864.06 164
1864.16 159
1864.26 152
1864.36 143
1864.46 133
1864.56 122
1864.66 112
1864.75 103
1864.85 97
1864.95 94
1865.05 94
1865.15 97
1865.25 100
1865.35 103
1865.45 106
1865.55 108
1865.65 110
1865.74 113
1865.84 116
1865.94 119
1866.04 123
1866.14 125
1866.24 125
1866.34 123
1866.44 118
1866.54 109
1866.64 99
1866.73 87
1866.83 76
1866.93 66
1867.03 59
1867.13 54
1867.23 53
1867.33 54
1867.43 58
1867.53 63
1867.63 68
1867.72 73
1867.82 75
1867.92 76
1868.02 74
1868.12 71
1868.22 67
1868.32 64
1868.42 62
1868.52 62
1868.62 65
1868.72 71
1868.81 78
1868.91 87
1869.01 96
1869.11 104
1869.21 112
1869.31 118
1869.41 123
1869.51 126
1869.61 127
1869.71 126
1869.81 123
1869.90 120
1870.00 117
1870.10 114
1870.20 112
1870.30 111
1870.40 112
1870.50 115
1870.60 119
1870.70 123
1870.80 126
1870.90 128
1870.99 128
1871.09 125
1871.19 122
1871.29 119
1871.39 119
1871.49 121
1871.59 127
1871.69 134
1871.79 141
1871.89 145
1871.99 146
1872.09 142
1872.18 134
1872.28 124
1872.38 112
1872.48 102
1872.58 95
1872.68 91
1872.78 90
1872.88 94
1872.98 100
1873.08 109
1873.18 118
1873.28 127
1873.37 135
1873.47 143
1873.57 149
1873.67 154
1873.77 158
1873.87 161
1873.97 163
1874.07 164
1874.17 164
1874.27 162
1874.37 159
1874.47 156
1874.57 154
1874.66 151
1874.76 150
1874.86 148
1874.96 144
1875.06 140
1875.16 133
1875.26 124
1875.36 113
1875.46 104
1875.56 96
1875.66 91
1875.76 89
1875.86 90
1875.95 93
1876.05 98
1876.15 102
1876.25 104
1876.35 104
1876.45 102
1876.55 97
1876.65 90
1876.75 82
1876.85 74
1876.95 66
1877.05 60
1877.15 56
1877.25 55
1877.34 58
1877.44 65
1877.54 76
1877.64 89
1877.74 103
1877.84 117
1877.94 129
1878.04 137
1878.14 142
1878.24 143
1878.34 143
1878.44 141
1878.54 141
1878.64 143
1878.73 148
1878.83 155
1878.93 165
1879.03 175
1879.13 185
1879.23 194
1879.33 200
1879.43 204
1879.53 205
1879.63 204
1879.73 202
1879.83 200
1879.93 197
1880.03 195
1880.13 192
1880.23 190
1880.32 187
1880.42 185
1880.52 183
1880.62 183
1880.72 186
1880.82 190
1880.92 196
1881.02 202
1881.12 208
1881.22 212
1881.32 213
1881.42 212
1881.52 210
1881.62 207
1881.72 205
1881.82 204
1881.91 205
1882.01 207
1882.11 208
1882.21 206
1882.31 200
1882.41 190
1882.51 175
1882.61 157
1882.71 138
1882.81 120
1882.91 104
1883.01 92
1883.11 85
1883.21 82
1883.31 82
1883.41 85
1883.51 89
1883.61 94
1883.70 99
1883.80 104
1883.90 108
1884.00 111
1884.10 114
1884.20 118
1884.30 121
1884.40 123
1884.50 124
1884.60 122
1884.70 118
1884.80 109
1884.90 98
1885.00 84
1885.10 68
1885.20 54
1885.30 42
1885.40 33
1885.50 29
1885.60 28
1885.69 29
1885.79 32
1885.89 36
1885.99 38
1886.09 38
1886.19 36
1886.29 33
1886.39 27
1886.49 21
1886.59 15
1886.69 9
1886.79 4
1886.89 1
1886.99 0
1887.09 1
1887.19 2
1887.29 3
1887.39 2
1887.49 1
1887.59 0
1887.69 0
1887.79 0
1887.88 0
1887.98 0
1888.08 2
1888.18 9
1888.28 16
1888.38 22
1888.48 27
1888.58 31
1888.68 34
1888.78 38
1888.88 42
1888.98 46
1889.08 49
1889.18 50
1889.28 49
1889.38 46
1889.48 42
1889.58 38
1889.68 36
1889.78 37
1889.88 41
1889.98 48
1890.08 57
1890.18 66
1890.28 75
1890.37 84
1890.47 93
1890.57 102
1890.67 113
1890.77 125
1890.87 138
1890.97 150
1891.07 160
1891.17 167
1891.27 171
1891.37 172
1891.47 170
1891.57 165
1891.67 158
1891.77 148
1891.87 135
1891.97 119
1892.07 101
1892.17 81
1892.27 62
1892.37 46
1892.47 32
1892.57 24
1892.67 21
1892.77 24
1892.87 33
1892.97 45
1893.07 59
1893.17 73
1893.27 86
1893.37 97
1893.47 106
1893.56 111
1893.66 115
1893.76 119
1893.86 124
1893.96 130
1894.06 140
1894.16 155
1894.26 173
1894.36 194
1894.46 216
1894.56 239
1894.66 258
1894.76 274
1894.86 285
1894.96 290
1895.06 291
1895.16 288
1895.26 282
1895.36 275
1895.46 266
1895.56 256
1895.66 246
1895.76 235
1895.86 223
1895.96 210
1896.06 194
1896.16 177
1896.26 158
1896.36 138
1896.46 119
1896.56 103
1896.66 91
1896.76 85
1896.86 85
1896.96 89
1897.06 97
1897.16 106
1897.26 116
1897.36 124
1897.46 132
1897.56 139
1897.66 146
1897.76 153
1897.86 160
1897.96 167
1898.06 172
1898.16 175
1898.25 177
1898.35 178
1898.45 177
1898.55 175
1898.65 172
1898.75 167
1898.85 159
1898.95 148
1899.05 135
1899.15 120
1899.25 105
1899.35 90
1899.45 79
1899.55 71
1899.65 67
1899.75 66
1899.85 67
1899.95 67
1900.05 65
1900.15 60
1900.25 52
1900.35 43
1900.45 33
1900.55 26
1900.65 22
1900.75 23
1900.85 28
1900.95 36
1901.05 44
1901.15 53
1901.25 59
1901.35 63
1901.45 66
1901.55 68
1901.65 71
1901.75 75
1901.85 81
1901.95 88
1902.05 94
1902.15 99
1902.25 102
1902.35 101
1902.45 96
1902.55 89
1902.65 80
1902.75 72
1902.85 64
1902.95 58
1903.05 54
1903.15 52
1903.25 51
1903.35 52
1903.45 53
1903.55 56
1903.65 60
1903.75 65
1903.85 72
1903.95 80
1904.05 88
1904.15 96
1904.25 102
1904.35 107
1904.45 109
1904.55 108
1904.65 105
1904.75 99
1904.85 91
1904.95 82
1905.05 71
1905.15 60
1905.25 50
1905.35 41
1905.45 36
1905.55 34
1905.65 35
1905.75 39
1905.85 45
1905.95 50
1906.05 55
1906.15 57
1906.25 57
1906.35 55
1906.45 53
1906.55 53
1906.65 56
1906.75 64
1906.85 76
1906.95 92
1907.05 111
1907.15 129
1907.25 144
1907.35 156
1907.45 162
1907.55 164
1907.65 162
1907.75 159
1907.85 156
1907.95 154
1908.05 155
1908.15 157
1908.25 162
1908.35 167
1908.45 173
1908.55 179
1908.65 184
1908.75 188
1908.85 191
1908.95 190
1909.05 187
1909.15 182
1909.25 176
1909.35 168
1909.45 162
1909.55 158
1909.65 156
1909.75 155
1909.86 155
1909.96 154
1910.06 150
1910.16 144
1910.26 134
1910.36 123
1910.46 112
1910.56 102
1910.66 96
1910.76 94
1910.86 95
1910.96 100
1911.06 106
1911.16 111
1911.26 114
1911.36 115
1911.46 113
1911.56 110
1911.66 107
1911.76 105
1911.86 103
1911.96 101
1912.06 99
1912.16 96
1912.26 90
1912.36 81
1912.46 69
1912.56 55
1912.66 40
1912.76 26
1912.86 13
1912.96 4
1913.06 0
1913.16 0
1913.26 3
1913.36 12
1913.46 25
1913.56 39
1913.66 56
1913.76 72
1913.86 88
1913.96 102
1914.06 115
1914.16 125
1914.26 133
1914.36 136
1914.47 136
1914.57 131
1914.67 121
1914.77 109
1914.87 94
1914.97 78
1915.07 63
1915.17 51
1915.27 41
1915.37 33
1915.47 28
1915.57 25
1915.67 24
1915.77 24
1915.87 25
1915.97 28
1916.07 31
1916.17 36
1916.27 42
1916.37 50
1916.47 60
1916.57 72
1916.67 86
1916.77 99
1916.87 112
1916.97 121
1917.07 126
1917.17 126
1917.27 121
1917.37 112
1917.47 100
1917.57 87
1917.68 75
1917.78 66
1917.88 60
1917.98 57
1918.08 58
1918.18 60
1918.28 61
1918.38 61
1918.48 58
1918.58 52
1918.68 44
1918.78 36
1918.88 28
1918.98 23
1919.08 21
1919.18 21
1919.28 24
1919.38 29
1919.48 35
1919.58 39
1919.68 43
1919.78 44
1919.88 45
1919.98 44
1920.08 43
1920.18 43
1920.29 43
1920.39 44
1920.49 45
1920.59 45
1920.69 44
1920.79 44
1920.89 44
1920.99 46
1921.09 50
1921.19 58
1921.29 67
1921.39 77
1921.49 87
1921.59 94
1921.69 98
1921.79 98
1921.89 92
1921.99 83
1922.09 70
1922.19 55
1922.29 40
1922.39 26
1922.50 15
1922.60 10
1922.70 9
1922.80 13
1922.90 20
1923.00 29
1923.10 37
1923.20 42
1923.30 44
1923.40 43
1923.50 37
1923.60 29
1923.70 19
1923.80 9
1923.90 0
1924.00 0
1924.10 0
1924.20 0
1924.30 0
1924.41 0
1924.51 0
1924.61 0
1924.71 1
1924.81 9
1924.91 16
1925.01 22
1925.11 26
1925.21 27
1925.31 26
1925.41 23
1925.51 20
1925.61 19
1925.71 20
1925.81 25
1925.91 31
1926.01 37
1926.11 43
1926.22 46
1926.32 47
1926.42 47
1926.52 46
1926.62 46
1926.72 48
1926.82 50
1926.92 53
1927.02 53
1927.12 52
1927.22 47
1927.32 41
1927.42 34
1927.52 26
1927.62 19
1927.72 12
1927.82 5
1927.93 0
1928.03 0
1928.13 0
1928.23 0
1928.33 0
1928.43 0
1928.53 0
1928.63 0
1928.73 4
1928.83 13
1928.93 20
1929.03 26
1929.13 31
1929.23 35
1929.33 40
1929.44 46
1929.54 52
1929.64 58
1929.74 64
1929.84 68
1929.94 70
1930.04 69
1930.14 66
1930.24 61
1930.34 56
1930.44 50
1930.54 46
1930.64 43
1930.74 42
1930.84 44
1930.95 47
1931.05 51
1931.15 55
1931.25 60
1931.35 64
1931.45 68
1931.55 71
1931.65 72
1931.75 73
1931.85 72
1931.95 71
1932.05 70
1932.15 70
1932.25 72
1932.36 76
1932.46 82
1932.56 91
1932.66 101
1932.76 112
1932.86 123
1932.96 132
1933.06 139
1933.16 144
1933.26 148
1933.36 149
1933.46 149
1933.56 149
1933.67 148
1933.77 147
1933.87 147
1933.97 146
1934.07 145
1934.17 143
1934.27 140
1934.37 136
1934.47 130
1934.57 125
1934.67 121
1934.77 120
1934.88 121
1934.98 126
1935.08 134
1935.18 144
1935.28 156
1935.38 168
1935.48 179
1935.58 187
1935.68 192
1935.78 191
1935.88 186
1935.98 175
1936.08 161
1936.19 146
1936.29 132
1936.39 123
1936.49 118
1936.59 119
1936.69 125
1936.79 134
1936.89 144
1936.99 152
1937.09 158
1937.19 160
1937.30 159
1937.40 155
1937.50 150
1937.60 145
1937.70 139
1937.80 131
1937.90 122
1938.00 112
1938.10 99
1938.20 87
1938.30 76
1938.40 68
1938.51 66
1938.61 68
1938.71 74
1938.81 83
1938.91 92
1939.01 100
1939.11 105
1939.21 107
1939.31 106
1939.41 102
1939.51 95
1939.62 87
1939.72 77
1939.82 68
1939.92 60
1940.02 55
1940.12 53
1940.22 55
1940.32 61
1940.42 69
1940.52 78
1940.63 87
1940.73 95
1940.83 101
1940.93 106
1941.03 110
1941.13 114
1941.23 118
1941.33 122
1941.43 126
1941.53 128
1941.64 129
1941.74 129
1941.84 126
1941.94 122
1942.04 117
1942.14 113
1942.24 109
1942.34 107
1942.44 107
1942.54 107
1942.65 108
1942.75 109
1942.85 109
1942.95 107
1943.05 104
1943.15 100
1943.25 95
1943.35 89
1943.45 83
1943.55 76
1943.66 68
1943.76 61
1943.86 53
1943.96 45
1944.06 36
1944.16 27
1944.26 17
1944.36 6
1944.46 0
1944.56 0
1944.67 0
1944.77 0
1944.87 0
1944.97 0
1945.07 0
1945.17 0
1945.27 6
1945.37 13
1945.47 19
1945.58 23
1945.68 27
1945.78 29
1945.88 31
1945.98 33
1946.08 35
1946.18 36
1946.28 37
1946.38 39
1946.49 41
1946.59 43
1946.69 47
1946.79 51
1946.89 58
1946.99 66
1947.09 77
1947.19 90
1947.29 102
1947.40 114
1947.50 123
1947.60 127
1947.70 127
1947.80 123
1947.90 116
1948.00 109
1948.10 101
1948.20 96
1948.31 92
1948.41 89
1948.51 89
1948.61 89
1948.71 91
1948.81 93
1948.91 95
1949.01 97
1949.12 98
1949.22 97
1949.32 93
1949.42 87
1949.52 81
1949.62 75
1949.72 72
1949.82 73
1949.92 79
1950.03 89
1950.13 101
1950.23 116
1950.33 129
1950.43 141
1950.53 151
1950.63 157
1950.73 162
1950.84 165
1950.94 167
1951.04 170
1951.14 174
1951.24 179
1951.34 185
1951.44 190
1951.54 192
1951.65 190
1951.75 183
1951.85 170
1951.95 153
1952.05 134
1952.15 115
1952.25 98
1952.35 83
1952.46 72
1952.56 63
1952.66 57
1952.76 51
1952.86 46
1952.96 42
1953.06 39
1953.16 36
1953.27 35
1953.37 34
1953.47 34
1953.57 33
1953.67 31
1953.77 27
1953.87 21
1953.97 15
1954.08 9
1954.18 5
1954.28 5
1954.38 7
1954.48 12
1954.58 18
1954.68 23
1954.79 28
1954.89 31
1954.99 34
1955.09 36
1955.19 38
1955.29 40
1955.39 42
1955.49 43
1955.60 40
1955.70 34
1955.80 25
1955.90 15
1956.00 4
1956.10 0
1956.20 0
1956.31 0
1956.41 0
1956.51 0
1956.61 7
1956.71 17
1956.81 27
1956.91 34
1957.02 39
1957.12 41
1957.22 41
1957.32 39
1957.42 37
1957.52 35
1957.62 35
1957.72 35
1957.83 35
1957.93 34
1958.03 31
1958.13 25
1958.23 18
1958.33 11
1958.43 7
1958.54 8
1958.64 14
1958.74 25
1958.84 38
1958.94 52
1959.04 62
1959.14 66
1959.25 64
1959.35 57
1959.45 46
1959.55 34
1959.65 23
1959.75 15
1959.85 8
1959.96 3
1960.06 0
1960.16 0
1960.26 0
1960.36 0
1960.46 0
1960.57 0
1960.67 0
1960.77 0
1960.87 10
1960.97 26
1961.07 40
1961.17 49
1961.28 53
1961.38 50
1961.48 42
1961.58 31
1961.68 19
1961.78 9
1961.88 3
1961.99 2
1962.09 7
1962.19 15
1962.29 26
1962.39 37
1962.49 49
1962.60 59
1962.70 68
1962.80 77
1962.90 86
1963.00 94
1963.10 101
1963.20 106
1963.31 109
1963.41 110
1963.51 109
1963.61 106
1963.71 104
1963.81 102
1963.92 101
1964.02 100
1964.12 97
1964.22 91
1964.32 81
1964.42 68
1964.52 53
1964.63 39
1964.73 29
1964.83 23
1964.93 23
1965.03 26
1965.13 32
1965.24 35
1965.34 35
1965.44 30
1965.54 21
1965.64 9
1965.74 0
1965.85 0
1965.95 0
1966.05 0
1966.15 0
1966.25 0
1966.35 0
1966.46 0
1966.56 4
1966.66 7
1966.76 9
1966.86 10
1966.96 12
1967.06 15
1967.17 19
1967.27 23
1967.37 27
1967.47 28
1967.57 27
1967.67 25
1967.78 23
1967.88 20
1967.98 19
1968.08 20
1968.18 22
1968.28 26
1968.39 30
1968.49 35
1968.59 39
1968.69 43
1968.79 47
1968.89 50
1969.00 52
1969.10 53
1969.20 55
1969.30 57
1969.40 60
1969.51 64
1969.61 71
1969.71 82
1969.81 95
1969.91 110
1970.01 125
1970.12 138
1970.22 147
1970.32 153
1970.42 154
1970.52 154
1970.62 153
1970.73 154
1970.83 157
1970.93 162
1971.03 169
1971.13 176
1971.23 181
1971.34 184
1971.44 183
1971.54 180
1971.64 174
1971.74 169
1971.85 166
1971.95 165
1972.05 167
1972.15 171
1972.25 177
1972.35 183
1972.46 188
1972.56 192
1972.66 197
1972.76 202
1972.86 208
1972.96 215
1973.07 223
1973.17 230
1973.27 234
1973.37 233
1973.47 228
1973.58 218
1973.68 203
1973.78 185
1973.88 163
1973.98 141
1974.08 119
1974.19 98
1974.29 81
1974.39 69
1974.49 61
1974.59 60
1974.70 62
1974.80 68
1974.90 75
1975.00 82
1975.10 87
1975.20 88
1975.31 87
1975.41 83
1975.51 76
1975.61 68
1975.71 59
1975.82 49
1975.92 40
1976.02 32
1976.12 26
1976.22 22
1976.33 20
1976.43 20
1976.53 21
1976.63 21
1976.73 21
1976.83 19
1976.94 16
1977.04 12
1977.14 8
1977.24 3
1977.34 0
1977.45 0
1977.55 0
1977.65 0
1977.75 0
1977.85 0
1977.96 0
1978.06 0
1978.16 0
1978.26 0
1978.36 0
1978.47 0
1978.57 2
1978.67 5
1978.77 8
1978.87 12
1978.98 17
1979.08 26
1979.18 37
1979.28 50
1979.38 65
1979.49 80
1979.59 94
1979.69 105
1979.79 112
1979.89 114
1979.99 112
1980.10 107
1980.20 100
1980.30 93
1980.40 87
1980.50 85
1980.61 86
1980.71 89
1980.81 95
1980.91 101
1981.01 106
1981.12 110
1981.22 112
1981.32 115
1981.42 117
1981.52 120
1981.63 122
1981.73 125
1981.83 127
1981.93 130
1982.03 133
1982.14 136
1982.24 142
1982.34 149
1982.44 156
1982.55 164
1982.65 170
1982.75 175
1982.85 178
1982.95 178
1983.06 178
1983.16 177
1983.26 177
1983.36 177
1983.46 178
1983.57 178
1983.67 178
1983.77 175
1983.87 171
1983.97 165
1984.08 159
1984.18 153
1984.28 149
1984.38 147
1984.48 147
1984.59 147
1984.69 148
1984.79 147
1984.89 143
1984.99 138
1985.10 131
1985.20 123
1985.30 117
1985.40 113
1985.51 111
1985.61 112
1985.71 115
1985.81 120
1985.91 126
1986.02 132
1986.12 138
1986.22 144
1986.32 150
1986.42 155
1986.53 159
1986.63 162
1986.73 162
1986.83 159
1986.94 153
1987.04 144
1987.14 132
1987.24 120
1987.34 108
1987.45 98
1987.55 90
1987.65 83
1987.75 78
1987.85 75
1987.96 73
1988.06 72
1988.16 72
1988.26 72
1988.37 72
1988.47 70
1988.57 66
1988.67 60
1988.77 53
1988.88 46
1988.98 41
1989.08 38
1989.18 38
1989.29 41
1989.39 45
1989.49 49
1989.59 51
1989.69 51
1989.80 49
1989.90 46
1990.00 44
1990.10 43
1990.21 44
1990.31 47
1990.41 52
1990.51 58
1990.61 63
1990.72 68
1990.82 72
1990.92 75
1991.02 77
1991.13 76
1991.23 74
1991.33 69
1991.43 63
1991.54 55
1991.64 47
1991.74 39
1991.84 32
1991.94 26
1992.05 21
1992.15 19
1992.25 17
1992.35 17
1992.46 18
1992.56 18
1992.66 20
1992.76 22
1992.86 26
1992.97 32
1993.07 39
1993.17 47
1993.27 53
1993.38 58
1993.48 60
1993.58 57
1993.68 51
1993.79 42
1993.89 32
1993.99 24
1994.09 17
1994.20 14
1994.30 13
1994.40 15
1994.50 19
1994.60 23
1994.71 26
1994.81 29
1994.91 30
1995.01 29
1995.12 27
1995.22 24
1995.32 20
1995.42 16
1995.53 12
1995.63 7
1995.73 1
1995.83 0
1995.94 0
1996.04 0
1996.14 0
1996.24 0
1996.34 0
1996.45 0
1996.55 0
1996.65 3
1996.75 10
1996.86 16
1996.96 20
1997.06 21
1997.16 20
1997.27 19
1997.37 19
1997.47 22
1997.57 28
1997.68 38
1997.78 48
1997.88 59
1997.98 68
1998.09 74
1998.19 79
1998.29 83
1998.39 87
1998.50 92
1998.60 96
1998.70 101
1998.80 105
1998.91 109
1999.01 112
1999.11 115
1999.21 118
1999.32 120
1999.42 122
1999.52 122
1999.62 120
1999.73 115
1999.83 108
1999.93 99
2000.03 89
2000.14 79
2000.24 68
2000.34 57
2000.44 45
2000.55 32
2000.65 19
2000.75 6
2000.85 0
2000.96 0
2001.06 0
2001.16 0
2001.26 0
2001.37 0
2001.47 0
2001.57 0
2001.67 8
2001.78 17
2001.88 24
2001.98 29
2002.08 30
2002.19 28
2002.29 22
2002.39 14
2002.49 5
2002.60 0
2002.70 0
2002.80 0
2002.90 0
2003.01 0
2003.11 0
2003.21 4
2003.31 15
2003.42 27
2003.52 38
2003.62 48
2003.72 56
2003.83 62
2003.93 65
2004.03 66
2004.13 65
2004.24 63
2004.34 62
2004.44 61
2004.55 61
2004.65 63
2004.75 66
2004.85 71
2004.96 78
2005.06 85
2005.16 93
2005.26 101
2005.37 107
2005.47 111
2005.57 111
2005.67 107
2005.78 99
2005.88 88
2005.98 75
2006.08 63
2006.19 52
2006.29 44
2006.39 39
2006.50 36
2006.60 33
2006.70 30
2006.80 26
2006.91 20
2007.01 13
2007.11 8
2007.21 5
2007.32 5
2007.42 10
2007.52 19
2007.62 31
2007.73 45
2007.83 59
2007.93 73
2008.04 85
2008.14 93
2008.24 98
2008.34 98
2008.45 94
2008.55 87
2008.65 79
2008.75 72
2008.86 68
2008.96 68
2009.06 72
2009.17 80
2009.27 90
2009.37 101
2009.47 109
2009.58 115
2009.68 116
2009.78 114
2009.88 108
2009.99 100
2010.09 91
2010.19 82
2010.30 74
2010.40 68
2010.50 64
2010.60 63
2010.71 62
2010.81 63
2010.91 64
2011.01 65
2011.12 66
2011.22 66
2011.32 67
2011.43 68
2011.53 70
2011.63 73
2011.73 76
2011.84 79
2011.94 81
2012.04 80
2012.15 76
2012.25 69
2012.35 57
2012.45 44
2012.56 30
2012.66 16
2012.76 5
2012.86 0
2012.97 0
2013.07 0
2013.17 0
2013.28 0
2013.38 0
2013.48 0
2013.58 0
2013.69 0
2013.79 0
2013.89 1
2014.00 7
2014.10 15
2014.20 26
2014.30 38
2014.41 49
2014.51 58
2014.61 64
2014.72 66
2014.82 65
2014.92 61
2015.02 54
2015.13 45
2015.23 37
2015.33 29
2015.44 21
2015.54 15
2015.64 10
2015.74 6
2015.85 3
2015.95 0
2016.05 0
2016.16 0
2016.26 0
2016.36 0
2016.47 0
2016.57 0
2016.67 0
2016.77 3
2016.88 4
2016.98 5
2017.08 4
2017.19 3
2017.29 3
2017.39 4
2017.49 6
2017.60 8
2017.70 9
2017.80 8
2017.91 5
2018.01 1
2018.11 0
2018.22 0
2018.32 0
2018.42 1
2018.52 11
2018.63 22
2018.73 34
2018.83 44
2018.94 51
2019.04 56
2019.14 59
2019.24 60
2019.35 61
2019.45 60
2019.55 57
2019.66 52
2019.76 45
2019.86 36
2019.97 27
2020.07 21
2020.17 19
2020.27 25
2020.38 37
2020.48 54
2020.58 74
2020.69 95
2020.79 113
2020.89 126
2021.00 134
2021.10 136
2021.20 133
2021.31 128
2021.41 123
2021.51 118
2021.61 116
2021.72 117
2021.82 119
2021.92 121
2022.03 123
2022.13 123
2022.23 120
2022.34 115
2022.44 108
2022.54 102
2022.64 95
2022.75 90
2022.85 87
2022.95 87
2023.06 88
2023.16 91
2023.26 97
2023.37 105
2023.47 115
2023.57 127
2023.68 139
2023.78 150
2023.88 159
2023.98 165
2024.09 166
2024.19 164
2024.29 159
2024.40 153
2024.50 146
2024.60 140
2024.71 132
2024.81 124
2024.91 115
2025.02 103
2025.12 90
2025.22 77
2025.33 65
2025.43 55
2025.53 48
2025.63 44
2025.74 45
2025.84 48
2025.94 55
2026.05 62
2026.15 71
2026.25 78
2026.36 85
2026.46 88
2026.56 90
2026.67 89
2026.77 86
2026.87 82
2026.98 78
2027.08 75
2027.18 74
2027.29 73
2027.39 75
2027.49 78
2027.60 83
2027.70 89
2027.80 97
2027.90 106
2028.01 115
2028.11 123
2028.21 128
2028.32 130
2028.42 127
2028.52 121
2028.63 112
2028.73 102
2028.83 93
2028.94 87
2029.04 85
2029.14 85
2029.25 87
2029.35 89
2029.45 89
2029.56 86
2029.66 80
2029.76 69
2029.87 57
2029.97 44
2030.07 32
2030.18 22
2030.28 15
2030.38 12
2030.49 12
2030.59 14
2030.69 18
2030.80 22
2030.90 25
2031.00 26
2031.11 25
2031.21 21
2031.31 16
2031.42 10
2031.52 3
2031.62 0
2031.73 0
2031.83 0
2031.93 0
2032.03 0
2032.14 0
2032.24 0
2032.34 0
2032.45 4
2032.55 12
2032.65 21
2032.76 31
2032.86 41
2032.96 51
2033.07 60
2033.17 68
2033.27 74
2033.38 78
2033.48 82
2033.58 85
2033.69 88
2033.79 92
2033.89 96
2034.00 99
2034.10 101
2034.21 102
2034.31 101
2034.41 99
2034.52 95
2034.62 90
2034.72 85
2034.83 78
2034.93 72
2035.03 66
2035.14 62
2035.24 59
2035.34 59
2035.45 60
2035.55 62
2035.65 65
2035.76 68
2035.86 72
2035.96 76
2036.07 81
2036.17 86
2036.27 91
2036.38 95
2036.48 97
2036.58 94
2036.69 88
2036.79 78
2036.89 67
2037.00 56
2037.10 48
2037.20 43
2037.31 41
2037.41 42
2037.51 44
2037.62 47
2037.72 51
2037.82 56
2037.93 62
2038.03 69
2038.13 78
2038.24 88
2038.34 98
2038.45 107
2038.55 114
2038.65 120
2038.76 126
2038.86 133
2038.96 140
2039.07 150
2039.17 160
2039.27 169
2039.38 176
2039.48 179
2039.58 176
2039.69 167
2039.79 153
2039.89 137
2040.00 121
2040.10 108
2040.20 101
2040.31 101
2040.41 108
2040.52 120
2040.62 135
2040.72 150
2040.83 162
2040.93 169
2041.03 169
2041.14 165
2041.24 156
2041.34 146
2041.45 137
2041.55 129
2041.65 125
2041.76 125
2041.86 127
2041.96 132
2042.07 139
2042.17 148
2042.28 157
2042.38 166
2042.48 173
2042.59 177
2042.69 178
2042.79 176
2042.90 171
2043.00 166
2043.10 160
2043.21 156
2043.31 154
2043.41 154
2043.52 156
2043.62 157
2043.73 158
2043.83 156
2043.93 152
2044.04 145
2044.14 136
2044.24 125
2044.35 114
2044.45 103
2044.55 95
2044.66 88
2044.76 83
2044.87 79
2044.97 77
2045.07 76
2045.18 76
2045.28 77
2045.38 80
2045.49 85
2045.59 91
2045.69 98
2045.80 105
2045.90 113
2046.01 122
2046.11 131
2046.21 140
2046.32 149
2046.42 157
2046.52 164
2046.63 169
2046.73 172
2046.84 172
2046.94 169
2047.04 163
2047.15 155
2047.25 144
2047.35 131
2047.46 117
2047.56 103
2047.66 89
2047.77 77
2047.87 68
2047.98 60
2048.08 55
2048.18 51
2048.29 48
2048.39 45
2048.49 43
2048.60 42
2048.70 42
2048.81 44
2048.91 47
2049.01 51
2049.12 58
2049.22 65
2049.32 74
2049.43 84
2049.53 93
2049.64 102
2049.74 109
2049.84 114
2049.95 115
2050.05 113
2050.15 107
2050.26 100
2050.36 92
2050.47 84
2050.57 77
2050.67 72
2050.78 67
2050.88 64
2050.98 60
2051.09 56
2051.19 52
2051.30 46
2051.40 41
2051.50 38
2051.61 36
2051.71 37
2051.81 40
2051.92 46
2052.02 54
2052.13 63
2052.23 73
2052.33 83
2052.44 92
2052.54 102
2052.65 112
2052.75 121
2052.85 129
2052.96 136
2053.06 141
2053.16 143
2053.27 142
2053.37 139
2053.48 133
2053.58 126
2053.68 118
2053.79 110
2053.89 104
2054.00 101
2054.10 101
2054.20 103
2054.31 108
2054.41 112
2054.51 115
2054.62 115
2054.72 112
2054.83 107
2054.93 101
2055.03 95
2055.14 91
2055.24 88
2055.35 86
2055.45 85
2055.55 85
2055.66 84
2055.76 83
2055.87 82
2055.97 80
2056.07 80
2056.18 79
2056.28 77
2056.39 74
2056.49 70
2056.59 63
2056.70 55
2056.80 46
2056.90 38
2057.01 31
2057.11 28
2057.22 27
2057.32 29
2057.42 33
2057.53 39
2057.63 46
2057.74 53
2057.84 58
2057.94 63
2058.05 65
2058.15 65
2058.26 62
2058.36 57
2058.46 50
2058.57 43
2058.67 38
2058.78 35
2058.88 36
2058.98 41
2059.09 47
2059.19 53
2059.30 56
2059.40 56
2059.50 52
2059.61 46
2059.71 40
2059.82 36
2059.92 36
2060.02 40
2060.13 48
2060.23 59
2060.34 70
2060.44 80
2060.54 88
2060.65 91
2060.75 91
2060.86 85
2060.96 76
2061.06 66
2061.17 54
2061.27 42
2061.38 32
2061.48 23
2061.58 16
2061.69 10
2061.79 4
2061.90 0
2062.00 0
2062.11 0
2062.21 0
2062.31 0
2062.42 0
2062.52 0
2062.63 0
2062.73 0
2062.83 1
2062.94 4
2063.04 9
2063.15 16
2063.25 26
2063.35 37
2063.46 49
2063.56 59
2063.67 66
2063.77 69
2063.87 69
2063.98 65
2064.08 60
2064.19 54
2064.29 49
2064.40 44
2064.50 39
2064.60 35
2064.71 32
2064.81 32
2064.92 33
2065.02 37
2065.12 43
2065.23 49
2065.33 54
2065.44 58
2065.54 61
2065.64 63
2065.75 65
2065.85 67
2065.96 69
2066.06 69
2066.17 66
2066.27 60
2066.37 51
2066.48 41
2066.58 32
2066.69 28
2066.79 30
2066.90 38
2067.00 53
2067.10 72
2067.21 93
2067.31 114
2067.42 133
2067.52 148
2067.62 158
2067.73 163
2067.83 164
2067.94 162
2068.04 158
2068.15 154
2068.25 151
2068.35 149
2068.46 149
2068.56 151
2068.67 154
2068.77 157
2068.88 159
2068.98 159
2069.08 157
2069.19 152
2069.29 144
2069.40 135
2069.50 124
2069.60 114
2069.71 106
2069.81 100
2069.92 96
2070.02 96
2070.13 99
2070.23 103
2070.33 109
2070.44 114
2070.54 119
2070.65 122
2070.75 124
2070.86 124
2070.96 122
2071.06 120
2071.17 116
2071.27 112
2071.38 108
2071.48 105
2071.59 105
2071.69 108
2071.79 115
2071.90 126
2072.00 140
2072.11 156
2072.21 170
2072.32 182
2072.42 190
2072.53 194
2072.63 195
2072.73 193
2072.84 191
2072.94 190
2073.05 190
2073.15 191
2073.26 194
2073.36 196
2073.46 196
2073.57 195
2073.67 190
2073.78 182
2073.88 171
2073.99 158
2074.09 144
2074.19 131
2074.30 119
2074.40 108
2074.51 99
2074.61 91
2074.72 83
2074.82 75
2074.93 67
2075.03 58
2075.13 49
2075.24 41
2075.34 35
2075.45 30
2075.55 28
2075.66 26
2075.76 25
2075.87 24
2075.97 24
2076.07 25
2076.18 27
2076.28 31
2076.39 39
2076.49 49
2076.60 60
2076.70 73
2076.81 85
2076.91 94
2077.01 101
2077.12 105
2077.22 106
2077.33 106
2077.43 106
2077.54 106
2077.64 109
2077.75 114
2077.85 120
2077.95 126
2078.06 131
2078.16 133
2078.27 133
2078.37 130
2078.48 125
2078.58 120
2078.69 117
2078.79 117
2078.89 119
2079.00 125
2079.10 133
2079.21 141
2079.31 148
2079.42 152
2079.52 153
2079.63 150
2079.73 144
2079.84 137
2079.94 128
2080.04 121
2080.15 114
2080.25 108
2080.36 102
2080.46 95
2080.57 89
2080.67 81
2080.78 74
2080.88 67
2080.98 63
2081.09 61
2081.19 62
2081.30 65
2081.40 68
2081.51 72
2081.61 75
2081.72 78
2081.82 81
2081.93 84
2082.03 89
2082.14 95
2082.24 99
2082.34 102
2082.45 102
2082.55 99
2082.66 92
2082.76 84
2082.87 75
2082.97 68
2083.08 62
2083.18 57
2083.29 55
2083.39 53
2083.49 52
2083.60 53
2083.70 56
2083.81 61
2083.91 67
2084.02 76
2084.12 84
2084.23 90
2084.33 93
2084.44 92
2084.54 87
2084.65 80
2084.75 71
2084.85 64
2084.96 60
2085.06 58
2085.17 59
2085.27 61
2085.38 65
2085.48 68
2085.59 71
2085.69 73
2085.80 77
2085.90 81
2086.01 87
2086.11 94
2086.22 100
2086.32 106
2086.42 109
2086.53 111
2086.63 111
2086.74 110
2086.84 109
2086.95 110
2087.05 111
2087.16 112
2087.26 113
2087.37 114
2087.47 113
2087.58 111
2087.68 109
2087.79 106
2087.89 104
2088.00 102
2088.10 100
2088.20 97
2088.31 94
2088.41 90
2088.52 85
2088.62 80
2088.73 76
2088.83 72
2088.94 70
2089.04 68
2089.15 68
2089.25 68
2089.36 68
2089.46 68
2089.57 67
2089.67 65
2089.78 61
2089.88 57
2089.99 52
2090.09 49
2090.20 48
2090.30 51
2090.40 58
2090.51 70
2090.61 86
2090.72 102
2090.82 118
2090.93 132
2091.03 141
2091.14 145
2091.24 145
2091.35 143
2091.45 142
2091.56 145
2091.66 151
2091.77 162
2091.87 175
2091.98 189
2092.08 201
2092.19 207
2092.29 207
2092.40 201
2092.50 192
2092.61 181
2092.71 171
2092.82 164
2092.92 159
2093.03 156
2093.13 153
2093.23 149
2093.34 142
2093.44 133
2093.55 122
2093.65 111
2093.76 100
2093.86 93
2093.97 87
2094.07 85
2094.18 83
2094.28 83
2094.39 82
2094.49 80
2094.60 76
2094.70 70
2094.81 63
2094.91 55
2095.02 46
2095.12 37
2095.23 28
2095.33 19
2095.44 12
2095.54 6
2095.65 1
2095.75 0
2095.86 0
2095.96 0
2096.07 0
2096.17 0
2096.28 0
2096.38 0
2096.49 0
2096.59 0
2096.70 3
2096.80 10
2096.91 19
2097.01 31
2097.12 45
2097.22 60
2097.33 75
2097.43 89
2097.54 101
2097.64 111
2097.75 120
2097.85 127
2097.96 134
2098.06 139
2098.17 143
2098.27 144
2098.38 144
2098.48 141
2098.59 136
2098.69 132
2098.80 130
2098.90 130
2099.01 134
2099.11 141
2099.22 150
2099.32 160
2099.43 170
2099.53 179
2099.64 189
2099.74 197
2099.85 206
2099.95 213
2100.06 218
2100.16 220
2100.27 218
2100.37 212
2100.48 201
2100.58 188
2100.69 175
2100.79 163
2100.90 155
2101.00 151
2101.11 152
2101.21 157
2101.32 164
2101.42 174
2101.53 183
2101.63 192
2101.74 197
2101.84 200
2101.95 199
2102.05 195
2102.16 189
2102.26 182
2102.37 174
2102.47 167
2102.58 161
2102.68 157
2102.79 156
2102.89 158
2103.00 161
2103.10 165
2103.21 169
2103.31 171
2103.42 173
2103.52 175
2103.63 177
2103.73 182
2103.84 189
2103.94 201
2104.05 214
2104.15 228
2104.26 241
2104.36 251
2104.47 257
2104.57 257
2104.68 253
2104.78 244
2104.89 232
2104.99 217
2105.10 201
2105.21 185
2105.31 168
2105.42 153
2105.52 140
2105.63 128
2105.73 119
2105.84 111
2105.94 105
2106.05 101
2106.15 96
2106.26 93
2106.36 91
2106.47 91
2106.57 94
2106.68 99
2106.78 107
2106.89 118
2106.99 131
2107.10 144
2107.20 158
2107.31 171
2107.41 184
2107.52 195
2107.62 203
2107.73 208
2107.83 208
2107.94 204
2108.05 195
2108.15 182
2108.26 166
2108.36 151
2108.47 137
2108.57 126
2108.68 120
2108.78 119
2108.89 124
2108.99 132
2109.10 142
2109.20 152
2109.31 162
2109.41 170
2109.52 177
2109.62 182
2109.73 186
2109.83 188
2109.94 188
2110.04 186
2110.15 181
2110.26 173
2110.36 165
2110.47 157
2110.57 150
2110.68 147
2110.78 147
2110.89 149
2110.99 154
2111.10 160
2111.20 166
2111.31 173
2111.41 178
2111.52 184
2111.62 187
2111.73 189
2111.83 189
2111.94 186
2112.05 182
2112.15 177
2112.26 172
2112.36 169
2112.47 168
2112.57 171
2112.68 175
2112.78 181
2112.89 189
2112.99 197
2113.10 205
2113.20 211
2113.31 215
2113.42 216
2113.52 213
2113.63 208
2113.73 201
2113.84 193
2113.94 185
2114.05 178
2114.15 174
2114.26 171
2114.36 172
2114.47 174
2114.57 178
2114.68 183
2114.78 187
2114.89 190
2115.00 189
2115.10 185
2115.21 178
2115.31 167
2115.42 154
2115.52 141
2115.63 128
2115.73 116
2115.84 105
2115.94 96
2116.05 89
2116.16 83
2116.26 78
2116.37 75
2116.47 74
2116.58 73
2116.68 72
2116.79 71
2116.89 69
2117.00 67
2117.10 63
2117.21 59
2117.32 55
2117.42 49
2117.53 41
2117.63 33
2117.74 23
2117.84 12
2117.95 2
2118.05 0
2118.16 0
2118.26 0
2118.37 0
2118.48 0
2118.58 0
2118.69 0
2118.79 0
2118.90 2
2119.00 7
2119.11 13
2119.21 20
2119.32 29
2119.42 39
2119.53 50
2119.64 60
2119.74 71
2119.85 81
2119.95 89
2120.06 96
2120.16 99
2120.27 99
2120.37 96
2120.48 90
2120.59 82
2120.69 74
2120.80 69
2120.90 66
2121.01 67
2121.11 69
2121.22 71
2121.32 71
2121.43 67
2121.54 59
2121.64 48
2121.75 34
2121.85 21
2121.96 11
2122.06 5
2122.17 4
2122.27 7
2122.38 14
2122.49 23
2122.59 33
2122.70 42
2122.80 52
2122.91 62
2123.01 73
2123.12 86
2123.22 100
2123.33 114
2123.44 127
2123.54 137
2123.65 142
2123.75 142
2123.86 136
2123.96 126
2124.07 115
2124.18 103
2124.28 92
2124.39 83
2124.49 76
2124.60 69
2124.70 63
2124.81 57
2124.91 52
2125.02 48
2125.13 48
2125.23 52
2125.34 61
2125.44 73
2125.55 88
2125.65 103
2125.76 116
2125.87 126
2125.97 134
2126.08 138
2126.18 141
2126.29 143
2126.39 144
2126.50 144
2126.61 143
2126.71 140
2126.82 134
2126.92 128
2127.03 120
2127.13 115
2127.24 113
2127.35 115
2127.45 121
2127.56 130
2127.66 139
2127.77 147
2127.87 152
2127.98 153
2128.09 151
2128.19 147
2128.30 143
2128.40 140
2128.51 139
2128.61 137
2128.72 136
2128.83 134
2128.93 128
2129.04 121
2129.14 111
2129.25 101
2129.35 91
2129.46 83
2129.57 77
2129.67 75
2129.78 75
2129.88 76
2129.99 78
2130.09 78
2130.20 76
2130.31 72
2130.41 68
2130.52 62
2130.62 58
2130.73 54
2130.83 53
2130.94 54
2131.05 57
2131.15 60
2131.26 66
2131.36 73
2131.47 82
2131.58 91
2131.68 101
2131.79 109
2131.89 116
2132.00 120
2132.10 122
2132.21 123
2132.32 125
2132.42 128
2132.53 134
2132.63 141
2132.74 147
2132.85 152
2132.95 154
2133.06 152
2133.16 146
2133.27 137
2133.37 129
2133.48 121
2133.59 116
2133.69 113
2133.80 114
2133.90 118
2134.01 125
2134.12 135
2134.22 146
2134.33 159
2134.43 171
2134.54 180
2134.64 187
2134.75 189
2134.86 187
2134.96 182
2135.07 172
2135.17 159
2135.28 142
2135.39 122
2135.49 99
2135.60 74
2135.70 48
2135.81 23
2135.92 2
2136.02 0
2136.13 0
2136.23 0
2136.34 0
2136.45 0
2136.55 0
2136.66 0
2136.76 0
2136.87 9
2136.98 20
2137.08 31
2137.19 42
2137.29 53
2137.40 65
2137.50 78
2137.61 90
2137.72 103
2137.82 114
2137.93 123
2138.03 130
2138.14 134
2138.25 134
2138.35 131
2138.46 124
2138.56 115
2138.67 104
2138.78 94
2138.88 86
2138.99 80
2139.09 77
2139.20 76
2139.31 76
2139.41 76
2139.52 76
2139.62 76
2139.73 76
2139.84 76
2139.94 76
2140.05 78
2140.15 80
2140.26 81
2140.37 81
2140.47 80
2140.58 77
2140.68 71
2140.79 63
2140.90 54
2141.00 44
2141.11 34
2141.21 24
2141.32 17
2141.43 14
2141.53 15
2141.64 22
2141.75 33
2141.85 48
2141.96 63
2142.06 78
2142.17 90
2142.28 98
2142.38 100
2142.49 99
2142.59 93
2142.70 84
2142.81 75
2142.91 67
2143.02 62
2143.12 61
2143.23 65
2143.34 74
2143.44 85
2143.55 96
2143.65 104
2143.76 107
2143.87 105
2143.97 97
2144.08 86
2144.19 74
2144.29 62
2144.40 52
2144.50 44
2144.61 36
2144.72 27
2144.82 18
2144.93 8
2145.03 0
2145.14 0
2145.25 0
2145.35 0
2145.46 0
2145.57 5
2145.67 18
2145.78 33
2145.88 51
2145.99 71
2146.10 92
2146.20 113
2146.31 131
2146.41 145
2146.52 154
2146.63 158
2146.73 155
2146.84 147
2146.95 136
2147.05 124
2147.16 110
2147.26 98
2147.37 87
2147.48 79
2147.58 74
2147.69 73
2147.80 73
2147.90 75
2148.01 75
2148.11 72
2148.22 67
2148.33 59
2148.43 49
2148.54 40
2148.64 33
2148.75 30
2148.86 31
2148.96 37
2149.07 47
2149.18 60
2149.28 74
2149.39 89
2149.49 103
2149.60 114
2149.71 121
2149.81 124
2149.92 122
2150.03 117
2150.13 109
2150.24 100
2150.34 91
2150.45 84
2150.56 79
2150.66 76
2150.77 75
2150.88 75
2150.98 75
2151.09 75
2151.20 74
2151.30 71
2151.41 68
2151.51 64
2151.62 61
2151.73 57
2151.83 54
2151.94 51
2152.05 50
2152.15 51
2152.26 53
2152.36 58
2152.47 66
2152.58 76
2152.68 87
2152.79 99
2152.90 111
2153.00 120
2153.11 126
2153.22 128
2153.32 127
2153.43 122
2153.53 116
2153.64 109
2153.75 102
2153.85 97
2153.96 94
2154.07 93
2154.17 95
2154.28 100
2154.39 108
2154.49 118
2154.60 131
2154.70 145
2154.81 160
2154.92 175
2155.02 189
2155.13 200
2155.24 209
2155.34 214
2155.45 215
2155.56 213
2155.66 208
2155.77 202
2155.87 195
2155.98 188
2156.09 181
2156.19 175
2156.30 168
2156.41 161
2156.51 154
2156.62 146
2156.73 139
2156.83 131
2156.94 123
2157.05 116
2157.15 108
2157.26 100
2157.36 92
2157.47 86
2157.58 82
2157.68 82
2157.79 86
2157.90 93
2158.00 104
2158.11 115
2158.22 126
2158.32 133
2158.43 136
2158.54 135
2158.64 129
2158.75 120
2158.86 108
2158.96 95
2159.07 81
2159.17 66
2159.28 52
2159.39 37
2159.49 23
2159.60 10
2159.71 0
2159.81 0
2159.92 0
2160.03 0
2160.13 0
2160.24 0
2160.35 0
2160.45 0
2160.56 0
2160.67 9
2160.77 22
2160.88 34
2160.99 46
2161.09 56
2161.20 64
2161.31 68
2161.41 69
2161.52 66
2161.62 61
2161.73 52
2161.84 43
2161.94 33
2162.05 25
2162.16 20
2162.26 19
2162.37 22
2162.48 30
2162.58 42
2162.69 57
2162.80 74
2162.90 91
2163.01 108
2163.12 123
2163.22 135
2163.33 144
2163.44 149
2163.54 151
2163.65 150
2163.76 148
2163.86 146
2163.97 145
2164.08 146
2164.18 149
2164.29 153
2164.40 156
2164.50 158
2164.61 156
2164.72 151
2164.82 142
2164.93 130
2165.04 117
2165.14 104
2165.25 95
2165.36 89
2165.46 86
2165.57 86
2165.68 88
2165.78 89
2165.89 90
2166.00 90
2166.10 89
2166.21 89
2166.32 89
2166.42 91
2166.53 92
2166.64 93
2166.74 91
2166.85 86
2166.96 78
2167.06 70
2167.17 62
2167.28 55
2167.38 51
2167.49 50
2167.60 51
2167.70 52
2167.81 53
2167.92 53
2168.02 52
2168.13 50
2168.24 47
2168.34 45
2168.45 44
2168.56 43
2168.66 43
2168.77 43
2168.88 44
2168.98 45
2169.09 46
2169.20 47
2169.30 49
2169.41 50
2169.52 52
2169.62 55
2169.73 58
2169.84 64
2169.94 72
2170.05 84
2170.16 101
2170.26 120
2170.37 142
2170.48 163
2170.58 182
2170.69 195
2170.80 203
2170.90 204
2171.01 201
2171.12 193
2171.23 184
2171.33 174
2171.44 165
2171.55 156
2171.65 148
2171.76 140
2171.87 133
2171.97 128
2172.08 124
2172.19 123
2172.29 125
2172.40 129
2172.51 136
2172.61 143
2172.72 149
2172.83 153
2172.93 153
2173.04 151
2173.15 146
2173.25 139
2173.36 133
2173.47 128
2173.58 125
2173.68 125
2173.79 128
2173.90 132
2174.00 137
2174.11 143
2174.22 147
2174.32 150
2174.43 151
2174.54 151
2174.64 149
2174.75 146
2174.86 142
2174.96 138
2175.07 134
2175.18 130
2175.28 127
2175.39 122
2175.50 117
2175.61 111
2175.71 104
2175.82 96
2175.93 89
2176.03 83
2176.14 82
2176.25 85
2176.35 94
2176.46 106
2176.57 120
2176.67 134
2176.78 146
2176.89 153
2177.00 157
2177.10 158
2177.21 159
2177.32 161
2177.42 164
2177.53 169
2177.64 176
2177.74 183
2177.85 189
2177.96 195
2178.06 199
2178.17 202
2178.28 203
2178.39 201
2178.49 198
2178.60 191
2178.71 182
2178.81 170
2178.92 159
2179.03 149
2179.13 142
2179.24 140
2179.35 141
2179.46 145
2179.56 151
2179.67 156
2179.78 160
2179.88 161
2179.99 159
2180.10 156
2180.20 151
2180.31 146
2180.42 141
2180.53 138
2180.63 135
2180.74 134
2180.85 134
2180.95 133
2181.06 133
2181.17 132
2181.27 130
2181.38 128
2181.49 126
2181.60 125
2181.70 125
2181.81 126
2181.92 128
2182.02 130
2182.13 132
2182.24 131
2182.35 128
2182.45 122
2182.56 114
2182.67 104
2182.77 94
2182.88 83
2182.99 74
2183.09 66
2183.20 60
2183.31 57
2183.42 57
2183.52 61
2183.63 69
2183.74 79
2183.84 91
2183.95 104
2184.06 115
2184.17 124
2184.27 129
2184.38 131
2184.49 128
2184.59 120
2184.70 109
2184.81 96
2184.92 80
2185.02 65
2185.13 49
2185.24 35
2185.34 21
2185.45 9
2185.56 0
2185.67 0
2185.77 0
2185.88 0
2185.99 0
2186.09 0
2186.20 0
2186.31 0
2186.42 4
2186.52 14
2186.63 23
2186.74 30
2186.84 39
2186.95 49
2187.06 63
2187.17 80
2187.27 98
2187.38 114
2187.49 126
2187.59 131
2187.70 128
2187.81 118
2187.92 104
2188.02 90
2188.13 77
2188.24 69
2188.35 66
2188.45 68
2188.56 72
2188.67 77
2188.77 80
2188.88 79
2188.99 74
2189.10 65
2189.20 55
2189.31 45
2189.42 37
2189.52 34
2189.63 36
2189.74 43
2189.85 53
2189.95 66
2190.06 79
2190.17 91
2190.28 99
2190.38 105
2190.49 108
2190.60 109
2190.70 109
2190.81 107
2190.92 104
2191.03 100
2191.13 95
2191.24 91
2191.35 87
2191.46 85
2191.56 85
2191.67 87
2191.78 91
2191.88 98
2191.99 107
2192.10 117
2192.21 129
2192.31 142
2192.42 155
2192.53 167
2192.64 178
2192.74 185
2192.85 190
2192.96 190
2193.06 185
2193.17 177
2193.28 167
2193.39 155
2193.49 145
2193.60 137
2193.71 133
2193.82 134
2193.92 138
2194.03 143
2194.14 147
2194.25 145
2194.35 139
2194.46 126
2194.57 110
2194.67 94
2194.78 81
2194.89 72
2195.00 69
2195.10 71
2195.21 75
2195.32 79
2195.43 83
2195.53 86
2195.64 87
2195.75 89
2195.86 92
2195.96 97
2196.07 102
2196.18 107
2196.29 111
2196.39 112
2196.50 109
2196.61 102
2196.72 90
2196.82 76
2196.93 61
2197.04 46
2197.15 34
2197.25 27
2197.36 27
2197.47 34
2197.57 47
2197.68 64
2197.79 83
2197.90 101
2198.00 113
2198.11 120
2198.22 120
2198.33 114
2198.43 103
2198.54 89
2198.65 74
2198.76 60
2198.86 47
2198.97 37
2199.08 30
2199.19 27
2199.29 27
2199.40 31
2199.51 37
2199.62 42
2199.72 47
2199.83 50
2199.94 51
2200.05 51
2200.15 50
2200.26 51
2200.37 52
2200.48 54
2200.58 56
2200.69 55
2200.80 52
2200.91 45
2201.01 34
2201.12 22
2201.23 8
2201.34 0
2201.44 0
2201.55 0
2201.66 0
2201.77 0
2201.87 0
2201.98 0
2202.09 0
2202.20 6
2202.30 21
2202.41 35
2202.52 47
2202.63 57
2202.73 64
2202.84 69
2202.95 73
2203.06 75
2203.16 76
2203.27 76
2203.38 76
2203.49 76
2203.60 78
2203.70 80
2203.81 85
2203.92 91
2204.03 97
2204.13 103
2204.24 108
2204.35 111
2204.46 112
2204.56 112
2204.67 110
2204.78 108
2204.89 106
2204.99 105
2205.10 104
2205.21 104
2205.32 103
2205.42 101
2205.53 97
2205.64 92
2205.75 85
2205.86 76
2205.96 67
2206.07 59
2206.18 52
2206.29 47
2206.39 44
2206.50 42
2206.61 41
2206.72 41
2206.82 42
2206.93 44
2207.04 47
2207.15 52
2207.25 59
2207.36 65
2207.47 71
2207.58 74
2207.69 73
2207.79 69
2207.90 63
2208.01 55
2208.12 49
2208.22 45
2208.33 45
2208.44 49
2208.55 56
2208.65 64
2208.76 72
2208.87 78
2208.98 80
2209.09 79
2209.19 75
2209.30 69
2209.41 62
2209.52 57
2209.62 56
2209.73 57
2209.84 62
2209.95 69
2210.05 78
2210.16 87
2210.27 95
2210.38 101
2210.49 105
2210.59 106
2210.70 105
2210.81 102
2210.92 97
2211.02 90
2211.13 84
2211.24 78
2211.35 72
2211.46 66
2211.56 60
2211.67 56
2211.78 52
2211.89 50
2211.99 50
2212.10 53
2212.21 59
2212.32 65
2212.43 72
2212.53 78
2212.64 82
2212.75 84
2212.86 84
2212.96 84
2213.07 83
2213.18 81
2213.29 80
2213.40 78
2213.50 75
2213.61 73
2213.72 71
2213.83 70
2213.94 71
2214.04 74
2214.15 79
2214.26 87
2214.37 96
2214.47 108
2214.58 120
2214.69 133
2214.80 147
2214.91 160
2215.01 172
2215.12 184
2215.23 196
2215.34 207
2215.45 220
2215.55 232
2215.66 244
2215.77 254
2215.88 261
2215.98 264
2216.09 262
2216.20 257
2216.31 248
2216.42 238
2216.52 229
2216.63 222
2216.74 218
2216.85 217
2216.96 218
2217.06 221
2217.17 224
2217.28 225
2217.39 224
2217.50 217
2217.60 206
2217.71 190
2217.82 169
2217.93 146
2218.03 123
2218.14 104
2218.25 89
2218.36 80
2218.47 77
2218.57 78
2218.68 81
2218.79 84
2218.90 86
2219.01 86
2219.11 84
2219.22 83
2219.33 82
2219.44 85
2219.55 91
2219.65 100
2219.76 110
2219.87 119
2219.98 127
2220.09 131
2220.19 131
2220.30 130
2220.41 128
2220.52 126
2220.63 126
2220.73 128
2220.84 130
2220.95 133
2221.06 135
2221.17 136
2221.27 133
2221.38 128
2221.49 120
2221.60 111
2221.71 101
2221.81 92
2221.92 85
2222.03 82
2222.14 82
2222.25 84
2222.35 87
2222.46 89
2222.57 90
2222.68 90
2222.79 90
2222.89 89
2223.00 89
2223.11 90
2223.22 92
2223.33 93
2223.43 94
2223.54 96
2223.65 98
2223.76 101
2223.87 105
2223.98 109
2224.08 113
2224.19 116
2224.30 117
2224.41 115
2224.52 111
2224.62 105
2224.73 99
2224.84 94
2224.95 90
2225.06 87
2225.16 85
2225.27 86
2225.38 87
2225.49 90
2225.60 94
2225.70 99
2225.81 103
2225.92 107
2226.03 108
2226.14 107
2226.25 103
2226.35 97
2226.46 91
2226.57 87
2226.68 84
2226.79 84
2226.89 86
2227.00 89
2227.11 91
2227.22 90
2227.33 86
2227.44 80
2227.54 73
2227.65 66
2227.76 61
2227.87 59
2227.98 59
2228.08 61
2228.19 65
2228.30 68
2228.41 70
2228.52 71
2228.63 72
2228.73 73
2228.84 73
2228.95 73
2229.06 73
2229.17 72
2229.27 70
2229.38 66
2229.49 62
2229.60 58
2229.71 55
2229.82 53
2229.92 54
2230.03 57
2230.14 63
2230.25 69
2230.36 75
2230.46 78
2230.57 79
2230.68 77
2230.79 71
2230.90 62
2231.01 54
2231.11 46
2231.22 41
2231.33 38
2231.44 38
2231.55 38
2231.66 38
2231.76 35
2231.87 29
2231.98 20
2232.09 9
2232.20 0
2232.31 0
2232.41 0
2232.52 0
2232.63 0
2232.74 0
2232.85 1
2232.95 5
2233.06 7
2233.17 8
2233.28 7
2233.39 6
2233.50 4
2233.60 3
2233.71 3
2233.82 3
2233.93 4
2234.04 6
2234.15 9
2234.25 11
2234.36 13
2234.47 13
2234.58 12
2234.69 11
2234.80 10
2234.90 12
2235.01 17
2235.12 25
2235.23 36
2235.34 46
2235.45 55
2235.55 59
2235.66 60
2235.77 57
2235.88 51
2235.99 47
2236.10 45
2236.20 47
2236.31 53
2236.42 63
2236.53 75
2236.64 86
2236.75 94
2236.86 98
2236.96 97
2237.07 91
2237.18 81
2237.29 70
2237.40 58
2237.51 47
2237.61 39
2237.72 33
2237.83 28
2237.94 25
2238.05 21
2238.16 17
2238.26 12
2238.37 7
2238.48 2
2238.59 0
2238.70 0
2238.81 0
2238.92 0
2239.02 0
2239.13 0
2239.24 0
2239.35 0
2239.46 2
2239.57 14
2239.67 29
2239.78 46
2239.89 63
2240.00 78
2240.11 89
2240.22 95
2240.33 95
2240.43 90
2240.54 79
2240.65 64
2240.76 46
2240.87 26
2240.98 7
2241.08 0
2241.19 0
2241.30 0
2241.41 0
2241.52 0
2241.63 0
2241.74 4
2241.84 21
2241.95 37
2242.06 52
2242.17 65
2242.28 75
2242.39 81
2242.50 84
2242.60 85
2242.71 84
2242.82 82
2242.93 81
2243.04 82
2243.15 85
2243.25 92
2243.36 100
2243.47 109
2243.58 118
2243.69 125
2243.80 130
2243.91 132
2244.01 132
2244.12 131
2244.23 128
2244.34 125
2244.45 122
2244.56 120
2244.67 118
2244.77 117
2244.88 117
2244.99 120
2245.10 126
2245.21 135
2245.32 145
2245.43 155
2245.53 163
2245.64 168
2245.75 168
2245.86 163
2245.97 155
2246.08 144
2246.19 133
2246.30 124
2246.40 118
2246.51 114
2246.62 113
2246.73 112
2246.84 110
2246.95 107
2247.06 101
2247.16 94
2247.27 87
2247.38 81
2247.49 78
2247.60 77
2247.71 80
2247.82 85
2247.92 91
2248.03 95
2248.14 97
2248.25 95
2248.36 90
2248.47 82
2248.58 72
2248.69 62
2248.79 51
2248.90 41
2249.01 31
2249.12 21
2249.23 11
2249.34 3
2249.45 0
2249.56 0
2249.66 0
2249.77 0
2249.88 0
2249.99 0
2250.10 0
2250.21 0
2250.32 0
2250.42 1
2250.53 5
2250.64 11
2250.75 19
2250.86 27
2250.97 33
2251.08 36
2251.19 36
2251.29 32
2251.40 26
2251.51 17
2251.62 8
2251.73 0
2251.84 0
2251.95 0
2252.06 0
2252.16 0
2252.27 6
2252.38 21
2252.49 37
2252.60 51
2252.71 62
2252.82 66
2252.93 65
2253.03 61
2253.14 55
2253.25 50
2253.36 48
2253.47 50
2253.58 56
2253.69 65
2253.80 76
2253.91 88
2254.01 98
2254.12 106
2254.23 111
2254.34 112
2254.45 111
2254.56 108
2254.67 105
2254.78 103
2254.88 105
2254.99 110
2255.10 116
2255.21 123
2255.32 129
2255.43 132
2255.54 131
2255.65 126
2255.76 118
2255.86 109
2255.97 99
2256.08 90
2256.19 84
2256.30 81
2256.41 81
2256.52 86
2256.63 93
2256.73 102
2256.84 111
2256.95 118
2257.06 123
2257.17 125
2257.28 126
2257.39 125
2257.50 124
2257.61 125
2257.71 127
2257.82 130
2257.93 134
2258.04 136
2258.15 138
2258.26 137
2258.37 134
2258.48 130
2258.59 125
2258.70 119
2258.80 112
2258.91 105
2259.02 98
2259.13 90
2259.24 83
2259.35 75
2259.46 68
2259.57 62
2259.68 58
2259.78 57
2259.89 59
2260.00 64
2260.11 72
2260.22 81
2260.33 89
2260.44 97
2260.55 102
2260.66 107
2260.76 111
2260.87 115
2260.98 120
2261.09 126
2261.20 132
2261.31 136
2261.42 138
2261.53 137
2261.64 133
2261.75 127
2261.85 121
2261.96 116
2262.07 112
2262.18 111
2262.29 111
2262.40 113
2262.51 116
2262.62 121
2262.73 128
2262.84 136
2262.94 145
2263.05 155
2263.16 163
2263.27 168
2263.38 169
2263.49 166
2263.60 160
2263.71 152
2263.82 144
2263.93 141
2264.04 142
2264.14 149
2264.25 161
2264.36 176
2264.47 192
2264.58 206
2264.69 216
2264.80 222
2264.91 224
2265.02 224
2265.13 221
2265.23 218
2265.34 215
2265.45 210
2265.56 204
2265.67 196
2265.78 186
2265.89 173
2266.00 160
2266.11 144
2266.22 129
2266.33 112
2266.43 96
2266.54 81
2266.65 68
2266.76 56
2266.87 47
2266.98 41
2267.09 38
2267.20 38
2267.31 41
2267.42 46
2267.53 55
2267.64 68
2267.74 83
2267.85 100
2267.96 117
2268.07 132
2268.18 145
2268.29 153
2268.40 156
2268.51 155
2268.62 150
2268.73 141
2268.84 131
2268.95 119
2269.05 106
2269.16 91
2269.27 76
2269.38 61
2269.49 45
2269.60 29
2269.71 15
2269.82 4
2269.93 0
2270.04 0
2270.15 0
2270.26 0
2270.36 0
2270.47 0
2270.58 2
2270.69 5
2270.80 5
2270.91 5
2271.02 4
2271.13 3
2271.24 4
2271.35 6
2271.46 10
2271.57 16
2271.68 24
2271.78 34
2271.89 46
2272.00 60
2272.11 75
2272.22 90
2272.33 103
2272.44 113
2272.55 119
2272.66 121
2272.77 118
2272.88 112
2272.99 104
2273.10 96
2273.20 89
2273.31 81
2273.42 72
2273.53 62
2273.64 49
2273.75 35
2273.86 20
2273.97 6
2274.08 0
2274.19 0
2274.30 0
2274.41 0
2274.52 0
2274.63 0
2274.73 1
2274.84 6
2274.95 9
2275.06 11
2275.17 10
2275.28 9
2275.39 7
2275.50 5
2275.61 4
2275.72 3
2275.83 2
2275.94 1
2276.05 1
2276.16 1
2276.27 4
2276.37 11
2276.48 23
2276.59 41
2276.70 63
2276.81 86
2276.92 107
2277.03 125
2277.14 135
2277.25 137
2277.36 130
2277.47 116
2277.58 97
2277.69 76
2277.80 54
2277.91 35
2278.01 20
2278.12 10
2278.23 4
2278.34 1
2278.45 1
2278.56 2
2278.67 2
2278.78 3
2278.89 4
2279.00 5
2279.11 7
2279.22 11
2279.33 16
2279.44 22
2279.55 28
2279.66 33
2279.77 36
2279.87 37
2279.98 37
2280.09 36
2280.20 36
2280.31 37
2280.42 43
2280.53 52
2280.64 65
2280.75 81
2280.86 98
2280.97 112
2281.08 122
2281.19 126
2281.30 126
2281.41 121
2281.52 115
2281.63 110
2281.74 108
2281.84 111
2281.95 117
2282.06 124
2282.17 131
2282.28 135
2282.39 136
2282.50 133
2282.61 127
2282.72 118
2282.83 109
2282.94 100
2283.05 92
2283.16 85
2283.27 78
2283.38 74
2283.49 73
2283.60 75
2283.71 81
2283.82 90
2283.93 101
2284.04 111
2284.14 119
2284.25 122
2284.36 120
2284.47 111
2284.58 96
2284.69 78
2284.80 59
2284.91 42
2285.02 27
2285.13 16
2285.24 11
2285.35 11
2285.46 14
2285.57 21
2285.68 31
2285.79 43
2285.90 54
2286.01 65
2286.12 73
2286.23 78
2286.34 79
2286.45 76
2286.55 70
2286.66 63
2286.77 56
2286.88 50
2286.99 48
2287.10 48
2287.21 51
2287.32 55
2287.43 60
2287.54 65
2287.65 71
2287.76 77
2287.87 84
2287.98 93
2288.09 103
2288.20 115
2288.31 127
2288.42 138
2288.53 147
2288.64 153
2288.75 155
2288.86 154
2288.97 149
2289.08 141
2289.19 131
2289.30 119
2289.41 107
2289.51 94
2289.62 81
2289.73 68
2289.84 55
2289.95 41
2290.06 29
2290.17 18
2290.28 11
2290.39 8
2290.50 9
2290.61 14
2290.72 21
2290.83 29
2290.94 34
2291.05 35
2291.16 33
2291.27 28
2291.38 21
2291.49 14
2291.60 9
2291.71 6
2291.82 7
2291.93 10
2292.04 15
2292.15 20
2292.26 23
2292.37 24
2292.48 20
2292.59 14
2292.70 7
2292.81 1
2292.92 0
2293.03 0
2293.13 0
2293.24 5
2293.35 11
2293.46 16
2293.57 18
2293.68 15
2293.79 10
2293.90 2
2294.01 0
2294.12 0
2294.23 0
2294.34 0
2294.45 0
2294.56 0
2294.67 7
2294.78 19
2294.89 33
2295.00 46
2295.11 59
2295.22 71
2295.33 83
2295.44 93
2295.55 103
2295.66 109
2295.77 112
2295.88 111
2295.99 106
2296.10 99
2296.21 90
2296.32 83
2296.43 78
2296.54 75
2296.65 75
2296.76 76
2296.87 78
2296.98 80
2297.09 81
2297.20 82
2297.31 81
2297.42 81
2297.53 80
2297.64 80
2297.75 79
2297.86 79
2297.97 79
2298.08 78
2298.19 75
2298.30 70
2298.41 65
2298.52 59
2298.63 53
2298.74 49
2298.85 49
2298.96 52
2299.07 58
2299.18 66
2299.28 75
2299.39 82
2299.50 88
2299.61 89
2299.72 87
2299.83 82
2299.94 74
2300.05 65
2300.16 57
2300.27 50
2300.38 46
2300.49 45
2300.60 49
2300.71 55
2300.82 63
2300.93 71
2301.04 78
2301.15 84
2301.26 87
2301.37 89
2301.48 90
2301.59 91
2301.70 93
2301.81 94
2301.92 95
2302.03 95
2302.14 93
2302.25 90
2302.36 86
2302.47 84
2302.58 83
2302.69 85
2302.80 90
2302.91 97
2303.02 105
2303.13 112
2303.24 116
2303.35 117
2303.46 114
2303.57 109
2303.68 102
2303.79 95
2303.90 90
2304.01 86
2304.12 84
2304.23 83
2304.34 84
2304.45 85
2304.56 86
2304.67 87
2304.78 87
2304.89 85
2305.00 80
2305.11 71
2305.22 60
2305.33 46
2305.44 32
2305.55 20
2305.66 10
2305.77 6
2305.88 6
2305.99 10
2306.10 17
2306.21 25
2306.32 33
2306.43 38
2306.54 41
2306.65 41
2306.76 39
2306.87 35
2306.98 30
2307.09 26
2307.20 22
2307.31 20
2307.42 19
2307.53 21
2307.64 24
2307.75 28
2307.86 33
2307.97 37
2308.08 41
2308.19 43
2308.31 43
2308.42 42
2308.53 40
2308.64 36
2308.75 31
2308.86 25
2308.97 19
2309.08 13
2309.19 8
2309.30 4
2309.41 3
2309.52 3
2309.63 5
2309.74 8
2309.85 11
2309.96 15
2310.07 20
2310.18 25
2310.29 32
2310.40 40
2310.51 47
2310.62 53
2310.73 57
2310.84 57
2310.95 56
2311.06 54
2311.17 53
2311.28 56
2311.39 62
2311.50 72
2311.61 84
2311.72 96
2311.83 106
2311.94 114
2312.05 119
2312.16 120
2312.27 121
2312.38 121
2312.49 123
2312.60 127
2312.71 134
2312.82 142
2312.93 152
2313.04 161
2313.15 167
2313.26 172
2313.37 173
2313.48 172
2313.59 170
2313.70 168
2313.81 168
2313.92 170
2314.03 176
2314.14 184
2314.25 194
2314.37 204
2314.48 211
2314.59 214
2314.70 210
2314.81 200
2314.92 184
2315.03 164
2315.14 144
2315.25 127
2315.36 115
2315.47 111
2315.58 114
2315.69 123
2315.80 136
2315.91 148
2316.02 158
2316.13 163
2316.24 160
2316.35 150
2316.46 132
2316.57 110
2316.68 84
2316.79 59
2316.90 36
2317.01 17
2317.12 4
2317.23 0
2317.34 0
2317.45 0
2317.56 0
2317.67 0
2317.78 0
2317.89 0
2318.00 0
2318.12 0
2318.23 7
2318.34 25
2318.45 45
2318.56 65
2318.67 83
2318.78 96
2318.89 106
2319.00 110
2319.11 111
2319.22 109
2319.33 105
2319.44 100
2319.55 94
2319.66 87
2319.77 79
2319.88 69
2319.99 59
2320.10 49
2320.21 38
2320.32 30
2320.43 24
2320.54 23
2320.65 25
2320.76 33
2320.87 44
2320.99 58
2321.10 74
2321.21 89
2321.32 103
2321.43 115
2321.54 124
2321.65 130
2321.76 135
2321.87 137
2321.98 137
2322.09 135
2322.20 132
2322.31 127
2322.42 120
2322.53 113
2322.64 107
2322.75 103
2322.86 100
2322.97 99
2323.08 100
2323.19 100
2323.30 101
2323.41 101
2323.53 102
2323.64 103
2323.75 107
2323.86 114
2323.97 123
2324.08 134
2324.19 145
2324.30 155
2324.41 162
2324.52 166
2324.63 165
2324.74 161
2324.85 155
2324.96 145
2325.07 134
2325.18 122
2325.29 110
2325.40 98
2325.51 87
2325.62 76
2325.74 66
2325.85 57
2325.96 48
2326.07 40
2326.18 34
2326.29 30
2326.40 28
2326.51 27
2326.62 27
2326.73 28
2326.84 28
2326.95 27
2327.06 25
2327.17 24
2327.28 25
2327.39 28
2327.50 33
2327.61 41
2327.73 50
2327.84 57
2327.95 63
2328.06 66
2328.17 65
2328.28 61
2328.39 55
2328.50 50
2328.61 46
2328.72 46
2328.83 52
2328.94 63
2329.05 79
2329.16 99
2329.27 119
2329.38 138
2329.49 152
2329.61 162
2329.72 166
2329.83 165
2329.94 161
2330.05 155
2330.16 148
2330.27 141
2330.38 134
2330.49 128
2330.60 122
2330.71 118
2330.82 116
2330.93 115
2331.04 116
2331.15 119
2331.26 124
2331.38 129
2331.49 135
2331.60 138
2331.71 140
2331.82 138
2331.93 133
2332.04 124
2332.15 113
2332.26 101
2332.37 89
2332.48 79
2332.59 72
2332.70 69
2332.81 69
2332.92 73
2333.04 78
2333.15 85
2333.26 92
2333.37 98
2333.48 103
2333.59 108
2333.70 113
2333.81 118
2333.92 123
2334.03 128
2334.14 135
2334.25 141
2334.36 148
2334.47 155
2334.59 160
2334.70 164
2334.81 165
2334.92 161
2335.03 153
2335.14 140
2335.25 123
2335.36 105
2335.47 88
2335.58 74
2335.69 65
2335.80 62
2335.91 64
2336.03 69
2336.14 75
2336.25 78
2336.36 78
2336.47 73
2336.58 64
2336.69 53
2336.80 41
2336.91 30
2337.02 22
2337.13 18
2337.24 19
2337.35 24
2337.47 33
2337.58 46
2337.69 61
2337.80 76
2337.91 89
2338.02 98
2338.13 103
2338.24 104
2338.35 100
2338.46 94
2338.57 88
2338.68 83
2338.80 80
2338.91 81
2339.02 84
2339.13 89
2339.24 94
2339.35 96
2339.46 95
2339.57 91
2339.68 82
2339.79 70
2339.90 57
2340.01 44
2340.13 32
2340.24 23
2340.35 15
2340.46 8
2340.57 4
2340.68 0
2340.79 0
2340.90 0
2341.01 0
2341.12 0
2341.23 0
2341.35 0
2341.46 0
2341.57 0
2341.68 4
2341.79 13
2341.90 22
2342.01 31
2342.12 37
2342.23 40
2342.34 39
2342.45 35
2342.57 30
2342.68 25
2342.79 22
2342.90 21
2343.01 21
2343.12 23
2343.23 25
2343.34 25
2343.45 24
2343.56 21
2343.67 17
2343.79 14
2343.90 12
2344.01 13
2344.12 17
2344.23 23
2344.34 33
2344.45 44
2344.56 56
2344.67 67
2344.78 77
2344.90 83
2345.01 87
2345.12 87
2345.23 86
2345.34 84
2345.45 84
2345.56 87
2345.67 93
2345.78 101
2345.89 110
2346.01 119
2346.12 126
2346.23 130
2346.34 132
2346.45 130
2346.56 126
2346.67 119
2346.78 111
2346.89 101
2347.00 89
2347.12 76
2347.23 64
2347.34 53
2347.45 45
2347.56 41
2347.67 45
2347.78 56
2347.89 75
2348.00 100
2348.11 129
2348.23 158
2348.34 184
2348.45 205
2348.56 217
2348.67 222
2348.78 220
2348.89 212
2349.00 202
2349.11 190
2349.23 180
2349.34 171
2349.45 164
2349.56 158
2349.67 151
2349.78 143
2349.89 133
2350.00 122
2350.11 109
2350.23 96
2350.34 83
2350.45 69
2350.56 56
2350.67 45
2350.78 35
2350.89 28
2351.00 23
2351.11 21
2351.23 22
2351.34 27
2351.45 35
2351.56 45
2351.67 57
2351.78 70
2351.89 82
2352.00 91
2352.11 97
2352.23 98
2352.34 96
2352.45 90
2352.56 81
2352.67 71
2352.78 59
2352.89 47
2353.00 36
2353.11 26
2353.23 19
2353.34 14
2353.45 12
2353.56 12
2353.67 14
2353.78 16
2353.89 18
2354.00 19
2354.12 19
2354.23 19
2354.34 20
2354.45 21
2354.56 25
2354.67 30
2354.78 36
2354.89 42
2355.01 47
2355.12 50
2355.23 52
2355.34 52
2355.45 51
2355.56 49
2355.67 48
2355.78 47
2355.89 47
2356.01 47
2356.12 48
2356.23 48
2356.34 48
2356.45 48
2356.56 48
2356.67 51
2356.78 55
2356.90 62
2357.01 71
2357.12 81
2357.23 90
2357.34 96
2357.45 100
2357.56 99
2357.68 95
2357.79 89
2357.90 81
2358.01 75
2358.12 69
2358.23 66
2358.34 65
2358.45 64
2358.57 64
2358.68 64
2358.79 63
2358.90 61
2359.01 61
2359.12 60
2359.23 61
2359.34 64
2359.46 67
2359.57 71
2359.68 74
2359.79 75
2359.90 73
2360.01 69
2360.12 60
2360.24 48
2360.35 33
2360.46 17
2360.57 0
2360.68 0
2360.79 0
2360.90 0
2361.01 0
2361.13 0
2361.24 0
2361.35 0
2361.46 2
2361.57 16
2361.68 29
2361.79 40
2361.91 48
2362.02 54
2362.13 58
2362.24 61
2362.35 64
2362.46 67
2362.57 71
2362.69 76
2362.80 81
2362.91 85
2363.02 88
2363.13 91
2363.24 91
2363.35 90
2363.47 87
2363.58 84
2363.69 79
2363.80 74
2363.91 70
2364.02 67
2364.13 67
2364.25 68
2364.36 71
2364.47 74
2364.58 77
2364.69 79
2364.80 79
2364.91 76
2365.03 72
2365.14 67
2365.25 62
2365.36 59
2365.47 57
2365.58 59
2365.69 62
2365.81 68
2365.92 77
2366.03 89
2366.14 104
2366.25 120
2366.36 138
2366.47 155
2366.59 168
2366.70 176
2366.81 178
2366.92 175
2367.03 169
2367.14 162
2367.26 156
2367.37 155
2367.48 157
2367.59 164
2367.70 173
2367.81 183
2367.92 193
2368.04 202
2368.15 211
2368.26 218
2368.37 222
2368.48 224
2368.59 222
2368.70 216
2368.82 207
2368.93 194
2369.04 180
2369.15 165
2369.26 151
2369.37 139
2369.49 127
2369.60 115
2369.71 105
2369.82 95
2369.93 87
2370.04 81
2370.16 78
2370.27 79
2370.38 82
2370.49 87
2370.60 91
2370.71 94
2370.82 94
2370.94 92
2371.05 89
2371.16 85
2371.27 81
2371.38 80
2371.49 80
2371.61 83
2371.72 89
2371.83 96
2371.94 104
2372.05 114
2372.16 123
2372.28 132
2372.39 143
2372.50 153
2372.61 165
2372.72 175
2372.83 184
2372.95 190
2373.06 192
2373.17 188
2373.28 179
2373.39 166
2373.50 150
2373.62 134
2373.73 119
2373.84 108
2373.95 101
2374.06 97
2374.17 97
2374.29 99
2374.40 102
2374.51 104
2374.62 105
2374.73 104
2374.84 101
2374.96 97
2375.07 93
2375.18 90
2375.29 89
2375.40 90
2375.51 94
2375.63 99
2375.74 106
2375.85 111
2375.96 115
2376.07 115
2376.18 113
2376.30 108
2376.41 102
2376.52 97
2376.63 95
2376.74 95
2376.85 99
2376.97 106
2377.08 115
2377.19 124
2377.30 132
2377.41 138
2377.52 141
2377.64 141
2377.75 140
2377.86 139
2377.97 139
2378.08 140
2378.20 143
2378.31 145
2378.42 147
2378.53 146
2378.64 141
2378.75 133
2378.87 122
2378.98 110
2379.09 99
2379.20 92
2379.31 89
2379.42 91
2379.54 98
2379.65 108
2379.76 119
2379.87 129
2379.98 137
2380.10 142
2380.21 145
2380.32 147
2380.43 149
2380.54 152
2380.65 156
2380.77 163
2380.88 172
2380.99 181
2381.10 190
2381.21 198
2381.33 205
2381.44 209
2381.55 212
2381.66 214
2381.77 216
2381.88 218
2382.00 218
2382.11 216
2382.22 213
2382.33 207
2382.44 198
2382.56 187
2382.67 174
2382.78 160
2382.89 145
2383.00 130
2383.12 116
2383.23 102
2383.34 90
2383.45 81
2383.56 76
2383.67 74
2383.79 77
2383.90 83
2384.01 91
2384.12 100
2384.23 107
2384.35 112
2384.46 112
2384.57 108
2384.68 100
2384.79 90
2384.91 80
2385.02 69
2385.13 61
2385.24 54
2385.35 51
2385.47 50
2385.58 50
2385.69 50
2385.80 49
2385.91 45
2386.03 37
2386.14 25
2386.25 11
2386.36 0
2386.47 0
2386.58 0
2386.70 0
2386.81 0
2386.92 0
2387.03 0
2387.14 0
2387.26 8
2387.37 25
2387.48 41
2387.59 55
2387.70 64
2387.82 70
2387.93 75
2388.04 79
2388.15 85
2388.26 95
2388.38 109
2388.49 125
2388.60 140
2388.71 152
2388.82 157
2388.94 153
2389.05 141
2389.16 121
2389.27 96
2389.38 68
2389.50 41
2389.61 16
2389.72 0
2389.83 0
2389.95 0
2390.06 0
2390.17 0
2390.28 0
2390.39 6
2390.51 20
2390.62 34
2390.73 45
2390.84 54
2390.95 60
2391.07 63
2391.18 65
2391.29 64
2391.40 62
2391.51 57
2391.63 51
2391.74 46
2391.85 42
2391.96 40
2392.07 41
2392.19 44
2392.30 50
2392.41 56
2392.52 62
2392.63 68
2392.75 74
2392.86 80
2392.97 86
2393.08 92
2393.20 95
2393.31 96
2393.42 93
2393.53 86
2393.64 75
2393.76 61
2393.87 45
2393.98 29
2394.09 14
2394.20 1
2394.32 0
2394.43 0
2394.54 0
2394.65 0
2394.77 7
2394.88 23
2394.99 40
2395.10 57
2395.21 71
2395.33 81
2395.44 87
2395.55 89
2395.66 88
2395.77 85
2395.89 82
2396.00 80
2396.11 77
2396.22 75
2396.34 73
2396.45 73
2396.56 73
2396.67 75
2396.78 77
2396.90 78
2397.01 78
2397.12 75
2397.23 68
2397.35 57
2397.46 44
2397.57 30
2397.68 18
2397.79 9
2397.91 4
2398.02 4
2398.13 8
2398.24 15
2398.36 26
2398.47 37
2398.58 48
2398.69 58
2398.80 67
2398.92 72
2399.03 75
2399.14 76
2399.25 75
2399.37 72
2399.48 70
2399.59 68
2399.70 65
2399.81 61
2399.93 55
2400.04 48
2400.15 38
2400.26 29
2400.38 21
2400.49 17
2400.60 18
2400.71 25
2400.83 36
2400.94 50
2401.05 64
2401.16 76
2401.27 84
2401.39 88
2401.50 88
2401.61 84
2401.72 79
2401.84 74
2401.95 69
2402.06 65
2402.17 62
2402.29 61
2402.40 62
2402.51 66
2402.62 72
2402.73 83
2402.85 96
2402.96 111
2403.07 125
2403.18 138
2403.30 146
2403.41 150
2403.52 148
2403.63 141
2403.75 129
2403.86 113
2403.97 94
2404.08 72
2404.20 50
2404.31 29
2404.42 10
2404.53 0
2404.64 0
2404.76 0
2404.87 0
2404.98 0
2405.09 9
2405.21 25
2405.32 43
2405.43 60
2405.54 77
2405.66 92
2405.77 105
2405.88 115
2405.99 122
2406.11 124
2406.22 122
2406.33 116
2406.44 105
2406.56 92
2406.67 78
2406.78 66
2406.89 55
2407.01 47
2407.12 41
2407.23 36
2407.34 32
2407.46 27
2407.57 21
2407.68 16
2407.79 13
2407.91 14
2408.02 19
2408.13 27
2408.24 39
2408.35 53
2408.47 68
2408.58 82
2408.69 93
2408.80 102
2408.92 107
2409.03 110
2409.14 111
2409.25 109
2409.37 106
2409.48 102
2409.59 97
2409.70 92
2409.82 87
2409.93 84
2410.04 81
2410.15 81
2410.27 83
2410.38 85
2410.49 87
2410.60 88
2410.72 88
2410.83 86
2410.94 81
2411.05 75
2411.17 67
2411.28 59
2411.39 51
2411.51 43
2411.62 36
2411.73 30
2411.84 25
2411.96 21
2412.07 20
2412.18 21
2412.29 23
2412.41 25
2412.52 27
2412.63 26
2412.74 23
2412.86 17
2412.97 10
2413.08 2
2413.19 0
2413.31 0
2413.42 0
2413.53 0
2413.64 0
2413.76 0
2413.87 0
2413.98 0
2414.09 4
2414.21 11
2414.32 17
2414.43 23
2414.54 28
2414.66 32
2414.77 38
2414.88 43
2415.00 49
2415.11 56
2415.22 64
2415.33 73
2415.45 81
2415.56 88
2415.67 93
2415.78 97
2415.90 100
2416.01 102
2416.12 106
2416.23 111
2416.35 117
2416.46 125
2416.57 132
2416.68 138
2416.80 141
2416.91 141
2417.02 139
2417.14 137
2417.25 134
2417.36 133
2417.47 134
2417.59 136
2417.70 137
2417.81 136
2417.92 131
2418.04 123
2418.15 112
2418.26 100
2418.38 88
2418.49 78
2418.60 71
2418.71 66
2418.83 64
2418.94 62
2419.05 61
2419.16 60
2419.28 58
2419.39 57
2419.50 57
2419.62 56
2419.73 57
2419.84 57
2419.95 58
2420.07 59
2420.18 60
2420.29 62
2420.40 65
2420.52 70
2420.63 75
2420.74 82
2420.86 88
2420.97 94
2421.08 99
2421.19 102
2421.31 103
2421.42 102
2421.53 101
2421.64 100
2421.76 101
2421.87 104
2421.98 110
2422.10 119
2422.21 129
2422.32 139
2422.43 147
2422.55 152
2422.66 153
2422.77 149
2422.89 142
2423.00 133
2423.11 125
2423.22 120
2423.34 117
2423.45 119
2423.56 123
2423.68 129
2423.79 132
2423.90 132
2424.01 127
2424.13 116
2424.24 102
2424.35 84
2424.47 67
2424.58 51
2424.69 37
2424.80 26
2424.92 18
2425.03 13
2425.14 10
2425.26 8
2425.37 9
2425.48 11
2425.59 16
2425.71 21
2425.82 28
2425.93 35
2426.05 41
2426.16 46
2426.27 49
2426.38 50
2426.50 49
2426.61 45
2426.72 40
2426.84 33
2426.95 27
2427.06 23
2427.17 22
2427.29 26
2427.40 35
2427.51 47
2427.63 60
2427.74 73
2427.85 83
2427.96 88
2428.08 88
2428.19 84
2428.30 76
2428.42 68
2428.53 60
2428.64 55
2428.76 54
2428.87 56
2428.98 62
2429.09 68
2429.21 75
2429.32 80
2429.43 84
2429.55 85
2429.66 86
2429.77 86
2429.88 86
2430.00 88
2430.11 91
2430.22 95
2430.34 100
2430.45 104
2430.56 106
2430.68 107
2430.79 104
2430.90 100
2431.01 93
2431.13 85
2431.24 76
2431.35 69
2431.47 64
2431.58 62
2431.69 63
2431.81 64
2431.92 66
2432.03 67
2432.14 65
2432.26 62
2432.37 59
2432.48 58
2432.60 59
2432.71 65
2432.82 73
2432.94 84
2433.05 94
2433.16 102
2433.28 106
2433.39 106
2433.50 103
2433.61 98
2433.73 93
2433.84 89
2433.95 87
2434.07 86
2434.18 85
2434.29 84
2434.41 82
2434.52 79
2434.63 74
2434.74 70
2434.86 66
2434.97 63
2435.08 62
2435.20 63
2435.31 65
2435.42 69
2435.54 74
2435.65 82
2435.76 92
2435.88 104
2435.99 117
2436.10 131
2436.22 143
2436.33 154
2436.44 161
2436.55 166
2436.67 170
2436.78 174
2436.89 179
2437.01 187
2437.12 197
2437.23 208
2437.35 218
2437.46 225
2437.57 227
2437.69 224
2437.80 216
2437.91 204
2438.03 191
2438.14 179
2438.25 169
2438.37 163
2438.48 161
2438.59 164
2438.70 171
2438.82 181
2438.93 192
2439.04 203
2439.16 210
2439.27 213
2439.38 211
2439.50 204
2439.61 195
2439.72 186
2439.84 177
2439.95 171
2440.06 169
2440.18 169
2440.29 170
2440.40 170
2440.52 166
2440.63 159
2440.74 147
2440.86 133
2440.97 119
2441.08 106
2441.20 98
2441.31 95
2441.42 97
2441.53 103
2441.65 111
2441.76 120
2441.87 127
2441.99 130
2442.10 130
2442.21 127
2442.33 121
2442.44 113
2442.55 104
2442.67 97
2442.78 92
2442.89 88
2443.01 87
2443.12 87
2443.23 86
2443.35 84
2443.46 82
2443.57 80
2443.69 79
2443.80 81
2443.91 85
2444.03 91
2444.14 98
2444.25 105
2444.37 110
2444.48 112
2444.59 111
2444.71 108
2444.82 103
2444.93 98
2445.05 95
2445.16 92
2445.27 90
2445.39 88
2445.50 88
2445.61 87
2445.73 86
2445.84 85
2445.95 84
2446.07 81
2446.18 78
2446.29 74
2446.41 69
2446.52 66
2446.63 64
2446.75 63
2446.86 64
2446.97 67
2447.09 69
2447.20 71
2447.31 73
2447.43 74
2447.54 74
2447.65 74
2447.77 74
2447.88 75
2447.99 75
2448.11 74
2448.22 73
2448.33 71
2448.45 69
2448.56 67
2448.67 67
2448.79 68
2448.90 72
2449.01 77
2449.13 83
2449.24 87
2449.35 88
2449.47 87
2449.58 81
2449.70 73
2449.81 63
2449.92 53
2450.04 45
2450.15 38
2450.26 32
2450.38 27
2450.49 22
2450.60 15
2450.72 9
2450.83 2
2450.94 0
2451.06 0
2451.17 0
2451.28 0
2451.40 3
2451.51 11
2451.62 21
2451.74 33
2451.85 45
2451.96 56
2452.08 66
2452.19 73
2452.30 77
2452.42 78
2452.53 78
2452.65 76
2452.76 74
2452.87 74
2452.99 76
2453.10 80
2453.21 86
2453.33 95
2453.44 105
2453.55 116
2453.67 128
2453.78 138
2453.89 146
2454.01 150
2454.12 150
2454.23 146
2454.35 138
2454.46 129
2454.58 119
2454.69 109
2454.80 100
2454.92 92
2455.03 85
2455.14 78
2455.26 72
2455.37 67
2455.48 61
2455.60 56
2455.71 49
2455.82 41
2455.94 32
2456.05 22
2456.17 12
2456.28 3
2456.39 0
2456.51 0
2456.62 0
2456.73 0
2456.85 0
2456.96 0
2457.07 0
2457.19 0
2457.30 1
2457.41 15
2457.53 33
2457.64 55
2457.76 79
2457.87 105
2457.98 130
2458.10 152
2458.21 170
2458.32 181
2458.44 185
2458.55 183
2458.66 176
2458.78 165
2458.89 154
2459.01 142
2459.12 131
2459.23 121
2459.35 113
2459.46 106
2459.57 101
2459.69 98
2459.80 100
2459.91 104
2460.03 112
2460.14 122
2460.26 132
2460.37 141
2460.48 146
2460.60 147
2460.71 142
2460.82 132
2460.94 119
2461.05 103
2461.17 88
2461.28 74
2461.39 63
2461.51 55
2461.62 52
2461.73 52
2461.85 56
2461.96 62
2462.07 69
2462.19 76
2462.30 82
2462.42 87
2462.53 91
2462.64 93
2462.76 93
2462.87 90
2462.98 86
2463.10 80
2463.21 73
2463.33 66
2463.44 61
2463.55 59
2463.67 60
2463.78 63
2463.89 68
2464.01 73
2464.12 76
2464.24 76
2464.35 75
2464.46 72
2464.58 69
2464.69 67
2464.80 66
2464.92 65
2465.03 65
2465.15 64
2465.26 64
2465.37 66
2465.49 69
2465.60 76
2465.72 85
2465.83 97
2465.94 108
2466.06 117
2466.17 121
2466.28 119
2466.40 111
2466.51 101
2466.63 89
2466.74 81
2466.85 76
2466.97 77
2467.08 81
2467.19 88
2467.31 96
2467.42 102
2467.54 107
2467.65 108
2467.76 107
2467.88 104
2467.99 99
2468.11 93
2468.22 86
2468.33 79
2468.45 72
2468.56 65
2468.67 59
2468.79 53
2468.90 47
2469.02 40
2469.13 34
2469.24 28
2469.36 24
2469.47 23
2469.59 24
2469.70 28
2469.81 34
2469.93 41
2470.04 49
2470.16 55
2470.27 61
2470.38 65
2470.50 68
2470.61 69
2470.73 69
2470.84 68
2470.95 68
2471.07 69
2471.18 73
2471.29 80
2471.41 91
2471.52 105
2471.64 121
2471.75 135
2471.86 148
2471.98 157
2472.09 161
2472.21 162
2472.32 159
2472.43 153
2472.55 145
2472.66 135
2472.78 124
2472.89 112
2473.00 99
2473.12 88
2473.23 78
2473.35 71
2473.46 68
2473.57 70
2473.69 75
2473.80 83
2473.92 92
2474.03 99
2474.14 105
2474.26 107
2474.37 105
2474.49 99
2474.60 92
2474.71 83
2474.83 75
2474.94 67
2475.06 60
2475.17 52
2475.28 42
2475.40 31
2475.51 19
2475.63 6
2475.74 0
2475.85 0
2475.97 0
2476.08 0
2476.20 0
2476.31 0
2476.42 0
2476.54 4
2476.65 6
2476.77 7
2476.88 8
2476.99 9
2477.11 11
2477.22 15
2477.34 20
2477.45 25
2477.56 29
2477.68 32
2477.79 34
2477.91 33
2478.02 31
2478.14 28
2478.25 23
2478.36 19
2478.48 13
2478.59 9
2478.71 7
2478.82 7
2478.93 11
2479.05 17
2479.16 27
2479.28 38
2479.39 50
2479.50 59
2479.62 66
2479.73 69
2479.85 68
2479.96 63
2480.08 57
2480.19 51
2480.30 46
2480.42 45
2480.53 46
2480.65 50
2480.76 56
2480.87 61
2480.99 65
2481.10 66
2481.22 64
2481.33 59
2481.44 50
2481.56 40
2481.67 28
2481.79 15
2481.90 2
2482.02 0
2482.13 0
2482.24 0
2482.36 0
2482.47 0
2482.59 0
2482.70 0
2482.82 0
2482.93 12
2483.04 27
2483.16 42
2483.27 55
2483.39 65
2483.50 73
2483.61 79
2483.73 85
2483.84 91
2483.96 95
2484.07 98
2484.19 98
2484.30 96
2484.41 92
2484.53 88
2484.64 84
2484.76 83
2484.87 85
2484.99 87
2485.10 90
2485.21 92
2485.33 93
2485.44 92
2485.56 92
2485.67 92
2485.79 95
2485.90 100
2486.01 108
2486.13 116
2486.24 125
2486.36 131
2486.47 135
2486.59 136
2486.70 134
2486.81 130
2486.93 125
2487.04 120
2487.16 116
2487.27 114
2487.39 113
2487.50 114
2487.61 115
2487.73 115
2487.84 115
2487.96 114
2488.07 113
2488.19 111
2488.30 109
2488.41 106
2488.53 104
2488.64 101
2488.76 98
2488.87 95
2488.99 91
2489.10 88
2489.21 85
2489.33 82
2489.44 80
2489.56 77
2489.67 75
2489.79 72
2489.90 69
2490.01 65
2490.13 60
2490.24 54
2490.36 46
2490.47 38
2490.59 28
2490.70 19
2490.82 11
2490.93 6
2491.04 7
2491.16 13
2491.27 26
2491.39 44
2491.50 66
2491.62 88
2491.73 108
2491.84 124
2491.96 136
2492.07 145
2492.19 151
2492.30 158
2492.42 165
2492.53 174
2492.65 184
2492.76 193
2492.87 201
2492.99 207
2493.10 211
2493.22 214
2493.33 218
2493.45 223
2493.56 230
2493.68 239
2493.79 249
2493.90 260
2494.02 270
2494.13 277
2494.25 283
2494.36 287
2494.48 289
2494.59 290
2494.71 290
2494.82 291
2494.93 293
2495.05 294
2495.16 296
2495.28 298
2495.39 299
2495.51 300
2495.62 300
2495.74 298
2495.85 293
2495.97 285
2496.08 274
2496.19 261
2496.31 247
2496.42 235
2496.54 226
2496.65 219
2496.77 217
2496.88 218
2497.00 220
2497.11 223
2497.22 225
2497.34 226
2497.45 226
2497.57 226
2497.68 226
2497.80 225
2497.91 223
2498.03 219
2498.14 211
2498.26 198
2498.37 179
2498.48 157
2498.60 132
2498.71 108
2498.83 88
2498.94 75
2499.06 68
2499.17 69
2499.29 75
2499.40 86
2499.52 99
2499.63 111
2499.75 122
2499.86 131
2499.97 137
2500.09 141
2500.20 144
2500.32 146
2500.43 149
2500.55 152
2500.66 155
2500.78 157
2500.89 157
2501.01 155
2501.12 151
2501.23 144
2501.35 138
2501.46 132
2501.58 128
2501.69 125
2501.81 123
2501.92 120
2502.04 113
2502.15 101
2502.27 86
2502.38 67
2502.50 49
2502.61 34
2502.73 25
2502.84 22
2502.95 25
2503.07 35
2503.18 48
2503.30 64
2503.41 79
2503.53 93
2503.64 104
2503.76 113
2503.87 119
2503.99 122
2504.10 122
2504.22 119
2504.33 113
2504.45 104
2504.56 94
2504.67 84
2504.79 74
2504.90 67
2505.02 64
2505.13 64
2505.25 68
2505.36 75
2505.48 83
2505.59 92
2505.71 99
2505.82 104
2505.94 106
2506.05 105
2506.17 101
2506.28 93
2506.40 85
2506.51 75
2506.62 66
2506.74 59
2506.85 55
2506.97 55
2507.08 59
2507.20 66
2507.31 76
2507.43 86
2507.54 97
2507.66 105
2507.77 110
2507.89 113
2508.00 114
2508.12 114
2508.23 114
2508.35 115
2508.46 117
2508.58 120
2508.69 123
2508.81 127
2508.92 130
2509.04 132
2509.15 134
2509.26 135
2509.38 136
2509.49 137
2509.61 136
2509.72 134
2509.84 132
2509.95 129
2510.07 127
2510.18 126
2510.30 126
2510.41 127
2510.53 129
2510.64 131
2510.76 132
2510.87 133
2510.99 132
2511.10 131
2511.22 131
2511.33 132
2511.45 133
2511.56 134
2511.68 136
2511.79 138
2511.91 140
2512.02 141
2512.14 142
2512.25 143
2512.37 145
2512.48 146
2512.60 147
2512.71 149
2512.82 150
2512.94 152
2513.05 152
2513.17 150
2513.28 146
2513.40 140
2513.51 133
2513.63 126
2513.74 120
2513.86 117
2513.97 117
2514.09 121
2514.20 127
2514.32 135
2514.43 142
2514.55 148
2514.66 152
2514.78 153
2514.89 152
2515.01 148
2515.12 142
2515.24 135
2515.35 125
2515.47 114
2515.58 101
2515.70 88
2515.81 75
2515.93 66
2516.04 60
2516.16 57
2516.27 58
2516.39 62
2516.50 67
2516.62 72
2516.73 77
2516.85 80
2516.96 82
2517.08 82
2517.19 82
2517.31 81
2517.42 81
2517.54 81
2517.65 82
2517.77 83
2517.88 85
2518.00 86
2518.11 85
2518.23 84
2518.34 82
2518.46 81
2518.57 83
2518.69 89
2518.80 98
2518.92 109
2519.03 121
2519.15 130
2519.26 136
2519.38 137
2519.49 132
2519.61 125
2519.72 115
2519.84 104
2519.95 93
2520.07 82
2520.18 71
2520.30 61
2520.41 52
2520.53 46
2520.64 42
2520.76 41
2520.87 43
2520.99 47
2521.10 52
2521.22 57
2521.33 63
2521.45 68
2521.56 74
2521.68 80
2521.79 86
2521.91 93
2522.02 100
2522.14 106
2522.25 111
2522.37 114
2522.48 115
2522.60 113
2522.71 109
2522.83 103
2522.94 96
2523.06 87
2523.18 79
2523.29 72
2523.41 66
2523.52 64
2523.64 63
2523.75 64
2523.87 66
2523.98 68
2524.10 68
2524.21 66
2524.33 63
2524.44 59
2524.56 55
2524.67 51
2524.79 48
2524.90 46
2525.02 45
2525.13 45
2525.25 44
2525.36 44
2525.48 43
2525.59 44
2525.71 44
2525.82 45
2525.94 46
2526.05 47
2526.17 48
2526.28 50
2526.40 53
2526.51 59
2526.63 67
2526.75 78
2526.86 90
2526.98 101
2527.09 108
2527.21 109
2527.32 104
2527.44 91
2527.55 74
2527.67 53
2527.78 33
2527.90 13
2528.01 0
2528.13 0
2528.24 0
2528.36 0
2528.47 0
2528.59 0
2528.70 0
2528.82 0
2528.93 2
2529.05 13
2529.16 23
2529.28 31
2529.40 34
2529.51 33
2529.63 28
2529.74 21
2529.86 15
2529.97 10
2530.09 10
2530.20 15
2530.32 26
2530.43 41
2530.55 60
2530.66 80
2530.78 101
2530.89 120
2531.01 134
2531.12 142
2531.24 142
2531.36 134
2531.47 117
2531.59 96
2531.70 73
2531.82 51
2531.93 34
2532.05 24
2532.16 21
2532.28 24
2532.39 32
2532.51 41
2532.62 51
2532.74 59
2532.85 65
2532.97 67
2533.09 67
2533.20 66
2533.32 63
2533.43 60
2533.55 56
2533.66 53
2533.78 48
2533.89 43
2534.01 38
2534.12 32
2534.24 27
2534.35 23
2534.47 20
2534.58 19
2534.70 20
2534.82 22
2534.93 27
2535.05 32
2535.16 38
2535.28 43
2535.39 48
2535.51 51
2535.62 54
2535.74 56
2535.85 59
2535.97 63
2536.09 69
2536.20 77
2536.32 85
2536.43 93
2536.55 100
2536.66 104
2536.78 107
2536.89 109
2537.01 111
2537.12 115
2537.24 121
2537.35 130
2537.47 141
2537.59 154
2537.70 167
2537.82 179
2537.93 187
2538.05 189
2538.16 185
2538.28 174
2538.39 156
2538.51 133
2538.62 108
2538.74 83
2538.86 61
2538.97 45
2539.09 35
2539.20 31
2539.32 33
2539.43 38
2539.55 46
2539.66 54
2539.78 62
2539.90 68
2540.01 72
2540.13 75
2540.24 77
2540.36 77
2540.47 76
2540.59 75
2540.70 73
2540.82 73
2540.93 74
2541.05 78
2541.17 83
2541.28 90
2541.40 98
2541.51 107
2541.63 114
2541.74 121
2541.86 126
2541.97 131
2542.09 137
2542.21 142
2542.32 149
2542.44 156
2542.55 162
2542.67 167
2542.78 168
2542.90 166
2543.01 160
2543.13 152
2543.25 142
2543.36 132
2543.48 123
2543.59 116
2543.71 113
2543.82 112
2543.94 114
2544.06 118
2544.17 123
2544.29 128
2544.40 132
2544.52 135
2544.63 135
2544.75 133
2544.86 129
2544.98 125
2545.10 121
2545.21 117
2545.33 113
2545.44 107
2545.56 98
2545.67 87
2545.79 72
2545.90 56
2546.02 39
2546.14 24
2546.25 13
2546.37 5
2546.48 0
2546.60 0
2546.71 0
2546.83 0
2546.95 0
2547.06 0
2547.18 0
2547.29 0
2547.41 0
2547.52 3
2547.64 20
2547.76 39
2547.87 59
2547.99 78
2548.10 95
2548.22 109
2548.33 120
2548.45 127
2548.57 131
2548.68 132
2548.80 129
2548.91 125
2549.03 118
2549.14 111
2549.26 102
2549.38 93
2549.49 84
2549.61 74
2549.72 62
2549.84 49
2549.95 36
2550.07 24
2550.19 13
2550.30 5
2550.42 1
2550.53 0
2550.65 4
2550.76 11
2550.88 22
2551.00 35
2551.11 51
2551.23 68
2551.34 85
2551.46 101
2551.57 114
2551.69 126
2551.81 135
2551.92 144
2552.04 153
2552.15 163
2552.27 173
2552.38 181
2552.50 185
2552.62 184
2552.73 176
2552.85 163
2552.96 147
2553.08 131
2553.20 117
2553.31 108
2553.43 105
2553.54 108
2553.66 117
2553.77 131
2553.89 149
2554.01 170
2554.12 191
2554.24 210
2554.35 223
2554.47 229
2554.59 225
2554.70 211
2554.82 188
2554.93 161
2555.05 134
2555.16 110
2555.28 94
2555.40 87
2555.51 89
2555.63 97
2555.74 109
2555.86 121
2555.98 131
2556.09 138
2556.21 142
2556.32 142
2556.44 139
2556.55 134
2556.67 128
2556.79 121
2556.90 117
2557.02 114
2557.13 117
2557.25 124
2557.37 136
2557.48 153
2557.60 172
2557.71 191
2557.83 208
2557.95 222
2558.06 232
2558.18 238
2558.29 240
2558.41 241
2558.53 240
2558.64 239
2558.76 237
2558.87 235
2558.99 234
2559.10 234
2559.22 235
2559.34 238
2559.45 241
2559.57 244
2559.68 244
2559.80 241
2559.92 233
2560.03 222
2560.15 207
2560.26 192
2560.38 177
2560.50 167
2560.61 161
2560.73 159
2560.84 162
2560.96 168
2561.08 176
2561.19 184
2561.31 192
2561.42 201
2561.54 209
2561.66 217
2561.77 225
2561.89 230
2562.00 233
2562.12 233
2562.24 229
2562.35 223
2562.47 214
2562.58 203
2562.70 192
2562.82 180
2562.93 168
2563.05 158
2563.16 149
2563.28 144
2563.40 143
2563.51 145
2563.63 151
2563.74 157
2563.86 163
2563.98 168
2564.09 169
2564.21 168
2564.32 165
2564.44 160
2564.56 155
2564.67 151
2564.79 147
2564.91 143
2565.02 139
2565.14 135
2565.25 129
2565.37 121
2565.49 113
2565.60 104
2565.72 95
2565.83 87
2565.95 81
2566.07 75
2566.18 72
2566.30 70
2566.41 70
2566.53 72
2566.65 76
2566.76 82
2566.88 88
2566.99 95
2567.11 100
2567.23 104
2567.34 105
2567.46 103
2567.58 99
2567.69 93
2567.81 85
2567.92 76
2568.04 67
2568.16 58
2568.27 51
2568.39 45
2568.50 42
2568.62 42
2568.74 44
2568.85 49
2568.97 55
2569.09 62
2569.20 70
2569.32 78
2569.43 85
2569.55 91
2569.67 97
2569.78 101
2569.90 104
2570.01 105
2570.13 103
2570.25 99
2570.36 91
2570.48 81
2570.60 68
2570.71 55
2570.83 44
2570.94 38
2571.06 38
2571.18 43
2571.29 52
2571.41 63
2571.53 72
2571.64 78
2571.76 78
2571.87 73
2571.99 64
2572.11 53
2572.22 43
2572.34 36
2572.46 32
2572.57 31
2572.69 31
2572.80 32
2572.92 31
2573.04 28
2573.15 24
2573.27 20
2573.39 18
2573.50 20
2573.62 25
2573.73 33
2573.85 41
2573.97 49
2574.08 53
2574.20 53
2574.32 50
2574.43 43
2574.55 36
2574.66 29
2574.78 23
2574.90 20
2575.01 19
2575.13 19
2575.25 21
2575.36 24
2575.48 28
2575.59 32
2575.71 37
2575.83 42
2575.94 46
2576.06 50
2576.18 54
2576.29 56
2576.41 58
2576.53 60
2576.64 63
2576.76 65
2576.87 67
2576.99 68
2577.11 68
2577.22 68
2577.34 67
2577.46 68
2577.57 72
2577.69 79
2577.80 89
2577.92 102
2578.04 116
2578.15 128
2578.27 138
2578.39 142
2578.50 141
2578.62 134
2578.74 122
2578.85 106
2578.97 87
2579.09 70
2579.20 55
2579.32 44
2579.43 41
2579.55 43
2579.67 51
2579.78 63
2579.90 76
2580.02 90
2580.13 100
2580.25 108
2580.37 112
2580.48 113
2580.60 112
2580.71 110
2580.83 107
2580.95 105
2581.06 104
2581.18 105
2581.30 106
2581.41 107
2581.53 107
2581.65 105
2581.76 101
2581.88 93
2582.00 81
2582.11 66
2582.23 49
2582.34 32
2582.46 16
2582.58 4
2582.69 0
2582.81 0
2582.93 0
2583.04 0
2583.16 0
2583.28 0
2583.39 0
2583.51 0
2583.63 1
2583.74 2
2583.86 4
2583.98 7
2584.09 11
2584.21 16
2584.33 21
2584.44 25
2584.56 28
2584.67 28
2584.79 28
2584.91 28
2585.02 29
2585.14 31
2585.26 35
2585.37 41
2585.49 48
2585.61 55
2585.72 59
2585.84 60
2585.96 55
2586.07 46
2586.19 33
2586.31 20
2586.42 7
2586.54 0
2586.66 0
2586.77 2
2586.89 11
2587.01 22
2587.12 31
2587.24 36
2587.36 37
2587.47 33
2587.59 26
2587.71 18
2587.82 12
2587.94 10
2588.05 12
2588.17 19
2588.29 30
2588.40 44
2588.52 58
2588.64 73
2588.75 87
2588.87 99
2588.99 110
2589.10 117
2589.22 123
2589.34 125
2589.45 125
2589.57 121
2589.69 116
2589.80 109
2589.92 103
2590.04 96
2590.15 91
2590.27 87
2590.39 85
2590.50 84
2590.62 83
2590.74 82
2590.85 81
2590.97 80
2591.09 80
2591.20 82
2591.32 84
2591.44 86
2591.55 87
2591.67 87
2591.79 83
2591.90 76
2592.02 66
2592.14 56
2592.25 47
2592.37 42
2592.49 41
2592.60 46
2592.72 56
2592.84 69
2592.95 84
2593.07 98
2593.19 111
2593.30 121
2593.42 128
2593.54 135
2593.65 139
2593.77 143
2593.89 147
2594.00 149
2594.12 150
2594.24 150
2594.35 150
2594.47 149
2594.59 150
2594.70 152
2594.82 154
2594.94 156
2595.06 156
2595.17 154
2595.29 150
2595.41 146
2595.52 143
2595.64 142
2595.76 144
2595.87 149
2595.99 156
2596.11 163
2596.22 168
2596.34 170
2596.46 169
2596.57 164
2596.69 155
2596.81 145
2596.92 133
2597.04 122
2597.16 113
2597.27 108
2597.39 108
2597.51 112
2597.62 122
2597.74 134
2597.86 147
2597.97 159
2598.09 169
2598.21 176
2598.33 181
2598.44 184
2598.56 186
2598.68 186
2598.79 186
2598.91 186
2599.03 185
2599.14 183
2599.26 182
2599.38 180
2599.49 177
2599.61 173
2599.73 165
2599.84 156
2599.96 144
2600.08 132
2600.19 121
2600.31 112
2600.43 106
2600.55 102
2600.66 98
2600.78 95
2600.90 91
2601.01 85
2601.13 76
2601.25 67
2601.36 57
2601.48 50
2601.60 44
2601.71 42
2601.83 41
2601.95 42
2602.06 44
2602.18 47
2602.30 50
2602.42 53
2602.53 59
2602.65 67
2602.77 77
2602.88 89
2603.00 100
2603.12 110
2603.23 117
2603.35 120
2603.47 119
2603.58 116
2603.70 111
2603.82 107
2603.94 106
2604.05 108
2604.17 114
2604.29 123
2604.40 134
2604.52 145
2604.64 155
2604.75 163
2604.87 168
2604.99 168
2605.11 164
2605.22 156
2605.34 145
2605.46 134
2605.57 123
2605.69 115
2605.81 111
2605.92 111
2606.04 115
2606.16 120
2606.28 126
2606.39 131
2606.51 132
2606.63 130
2606.74 124
2606.86 117
2606.98 109
2607.09 103
2607.21 99
2607.33 98
2607.45 101
2607.56 105
2607.68 112
2607.80 119
2607.91 128
2608.03 137
2608.15 146
2608.26 155
2608.38 162
2608.50 166
2608.62 167
2608.73 164
2608.85 156
2608.97 145
2609.08 130
2609.20 114
2609.32 97
2609.44 79
2609.55 62
2609.67 45
2609.79 30
2609.90 19
2610.02 11
2610.14 8
2610.25 9
2610.37 11
2610.49 13
2610.61 14
2610.72 11
2610.84 6
2610.96 0
2611.07 0
2611.19 0
2611.31 0
2611.43 0
2611.54 0
2611.66 0
2611.78 0
2611.89 8
2612.01 18
2612.13 29
2612.25 40
2612.36 52
2612.48 65
2612.60 77
2612.71 87
2612.83 95
2612.95 99
2613.07 99
2613.18 96
2613.30 91
2613.42 85
2613.53 79
2613.65 74
2613.77 71
2613.89 71
2614.00 71
2614.12 72
2614.24 73
2614.35 73
2614.47 72
2614.59 70
2614.71 68
2614.82 66
2614.94 66
2615.06 67
2615.17 70
2615.29 73
2615.41 77
2615.53 80
2615.64 82
2615.76 82
2615.88 79
2616.00 76
2616.11 72
2616.23 69
2616.35 68
2616.46 70
2616.58 75
2616.70 82
2616.82 91
2616.93 100
2617.05 108
2617.17 116
2617.28 122
2617.40 129
2617.52 135
2617.64 142
2617.75 149
2617.87 155
2617.99 160
2618.11 162
2618.22 163
2618.34 161
2618.46 158
2618.57 155
2618.69 152
2618.81 150
2618.93 149
2619.04 150
2619.16 152
2619.28 154
2619.40 156
2619.51 158
2619.63 159
2619.75 158
2619.87 156
2619.98 154
2620.10 153
2620.22 153
2620.33 156
2620.45 161
2620.57 168
2620.69 176
2620.80 185
2620.92 195
2621.04 205
2621.16 216
2621.27 227
2621.39 237
2621.51 244
2621.62 245
2621.74 241
2621.86 229
2621.98 213
2622.09 194
2622.21 176
2622.33 161
2622.45 151
2622.56 148
2622.68 149
2622.80 153
2622.92 158
2623.03 162
2623.15 165
2623.27 166
2623.39 166
2623.50 167
2623.62 169
2623.74 171
2623.86 174
2623.97 177
2624.09 179
2624.21 179
2624.32 178
2624.44 175
2624.56 170
2624.68 164
2624.79 156
2624.91 148
2625.03 140
2625.15 134
2625.26 128
2625.38 124
2625.50 122
2625.62 120
2625.73 120
2625.85 120
2625.97 120
2626.09 121
2626.20 123
2626.32 127
2626.44 133
2626.56 141
2626.67 151
2626.79 163
2626.91 177
2627.03 190
2627.14 202
2627.26 211
2627.38 215
2627.50 215
2627.61 210
2627.73 201
2627.85 190
2627.97 179
2628.08 169
2628.20 164
2628.32 163
2628.44 167
2628.55 175
2628.67 186
2628.79 198
2628.91 208
2629.02 216
2629.14 219
2629.26 217
2629.38 210
2629.49 200
2629.61 189
2629.73 177
2629.85 167
2629.96 160
2630.08 156
2630.20 153
2630.32 151
2630.43 149
2630.55 146
2630.67 144
2630.79 142
2630.90 142
2631.02 144
2631.14 149
2631.26 155
2631.37 161
2631.49 167
2631.61 172
2631.73 176
2631.84 180
2631.96 185
2632.08 190
2632.20 197
2632.31 203
2632.43 208
2632.55 209
2632.67 206
2632.78 199
2632.90 190
2633.02 180
2633.14 170
2633.26 163
2633.37 159
2633.49 158
2633.61 158
2633.73 158
2633.84 157
2633.96 154
2634.08 150
2634.20 146
2634.31 141
2634.43 136
2634.55 130
2634.67 125
2634.78 119
2634.90 113
2635.02 106
2635.14 99
2635.25 91
2635.37 85
2635.49 81
2635.61 81
2635.73 85
2635.84 93
2635.96 106
2636.08 121
2636.20 134
2636.31 144
2636.43 148
2636.55 146
2636.67 139
2636.78 126
2636.90 112
2637.02 98
2637.14 86
2637.26 77
2637.37 72
2637.49 73
2637.61 78
2637.73 87
2637.84 99
2637.96 112
2638.08 124
2638.20 133
2638.31 138
2638.43 139
2638.55 138
2638.67 136
2638.79 135
2638.90 136
2639.02 140
2639.14 145
2639.26 150
2639.37 154
2639.49 156
2639.61 156
2639.73 155
2639.85 155
2639.96 154
2640.08 155
2640.20 156
2640.32 156
2640.43 155
2640.55 153
2640.67 150
2640.79 147
2640.91 144
2641.02 142
2641.14 140
2641.26 138
2641.38 136
2641.49 132
2641.61 127
2641.73 120
2641.85 111
2641.97 102
2642.08 93
2642.20 85
2642.32 79
2642.44 75
2642.55 74
2642.67 76
2642.79 79
2642.91 83
2643.03 87
2643.14 89
2643.26 89
2643.38 85
2643.50 79
2643.61 72
2643.73 66
2643.85 62
2643.97 62
2644.09 65
2644.20 71
2644.32 76
2644.44 79
2644.56 78
2644.68 73
2644.79 64
2644.91 55
2645.03 46
2645.15 40
2645.26 38
2645.38 38
2645.50 39
2645.62 40
2645.74 39
2645.85 35
2645.97 30
2646.09 24
2646.21 19
2646.33 15
2646.44 15
2646.56 17
2646.68 23
2646.80 31
2646.92 43
2647.03 56
2647.15 69
2647.27 82
2647.39 93
2647.50 102
2647.62 107
2647.74 111
2647.86 113
2647.98 116
2648.09 119
2648.21 125
2648.33 132
2648.45 140
2648.57 147
2648.68 151
2648.80 150
2648.92 144
2649.04 131
2649.16 113
2649.27 91
2649.39 68
2649.51 48
2649.63 33
2649.75 25
2649.86 24
2649.98 28
2650.10 37
2650.22 46
2650.34 55
2650.45 62
2650.57 66
2650.69 69
2650.81 72
2650.93 74
2651.04 77
2651.16 81
2651.28 84
2651.40 85
2651.52 86
2651.63 85
2651.75 83
2651.87 80
2651.99 76
2652.11 73
2652.22 71
2652.34 69
2652.46 69
2652.58 70
2652.70 71
2652.81 73
2652.93 72
2653.05 69
2653.17 62
2653.29 51
2653.40 36
2653.52 19
2653.64 2
2653.76 0
2653.88 0
2653.99 0
2654.11 0
2654.23 0
2654.35 0
2654.47 0
2654.58 0
2654.70 11
2654.82 24
2654.94 37
2655.06 50
2655.18 62
2655.29 72
2655.41 80
2655.53 86
2655.65 87
2655.77 85
2655.88 81
2656.00 75
2656.12 69
2656.24 65
2656.36 63
2656.47 64
2656.59 67
2656.71 71
2656.83 74
2656.95 77
2657.07 77
2657.18 75
2657.30 71
2657.42 65
2657.54 59
2657.66 54
2657.77 50
2657.89 48
2658.01 47
2658.13 47
2658.25 46
2658.36 44
2658.48 40
2658.60 35
2658.72 28
2658.84 21
2658.96 14
2659.07 8
2659.19 4
2659.31 0
2659.43 0
2659.55 0
2659.66 0
2659.78 0
2659.90 0
2660.02 0
2660.14 0
2660.26 0
2660.37 2
2660.49 3
2660.61 4
2660.73 5
2660.85 8
2660.97 13
2661.08 19
2661.20 26
2661.32 32
2661.44 38
2661.56 43
2661.67 46
2661.79 48
2661.91 50
2662.03 52
2662.15 54
2662.27 55
2662.38 54
2662.50 52
2662.62 49
2662.74 44
2662.86 38
2662.98 33
2663.09 28
2663.21 25
2663.33 24
2663.45 26
2663.57 29
2663.68 34
2663.80 39
2663.92 45
2664.04 51
2664.16 55
2664.28 57
2664.39 57
2664.51 56
2664.63 55
2664.75 55
2664.87 56
2664.99 59
2665.10 62
2665.22 66
2665.34 70
2665.46 72
2665.58 74
2665.70 75
2665.81 76
2665.93 76
2666.05 76
2666.17 76
2666.29 75
2666.41 74
2666.52 73
2666.64 73
2666.76 75
2666.88 81
2667.00 89
2667.12 98
2667.23 108
2667.35 118
2667.47 127
2667.59 134
2667.71 140
2667.83 145
2667.94 148
2668.06 148
2668.18 145
2668.30 137
2668.42 126
2668.54 113
2668.66 98
2668.77 85
2668.89 74
2669.01 67
2669.13 64
2669.25 66
2669.37 72
2669.48 82
2669.60 93
2669.72 105
2669.84 115
2669.96 122
2670.08 124
2670.19 121
2670.31 113
2670.43 101
2670.55 87
2670.67 72
2670.79 58
2670.91 46
2671.02 37
2671.14 31
2671.26 28
2671.38 27
2671.50 29
2671.62 32
2671.73 35
2671.85 37
2671.97 38
2672.09 39
2672.21 40
2672.33 43
2672.45 49
2672.56 57
2672.68 67
2672.80 78
2672.92 87
2673.04 95
2673.16 98
2673.27 97
2673.39 93
2673.51 87
2673.63 79
2673.75 72
2673.87 66
2673.99 62
2674.10 59
2674.22 58
2674.34 59
2674.46 61
2674.58 63
2674.70 65
2674.82 67
2674.93 67
2675.05 66
2675.17 62
2675.29 55
2675.41 45
2675.53 33
2675.65 21
2675.76 8
2675.88 0
2676.00 0
2676.12 0
2676.24 0
2676.36 0
2676.47 0
2676.59 0
2676.71 2
2676.83 7
2676.95 10
2677.07 12
2677.19 13
2677.30 14
2677.42 16
2677.54 20
2677.66 26
2677.78 32
2677.90 39
2678.02 45
2678.14 50
2678.25 53
2678.37 55
2678.49 56
2678.61 57
2678.73 57
2678.85 57
2678.97 54
2679.08 49
2679.20 43
2679.32 36
2679.44 29
2679.56 23
2679.68 18
2679.80 15
2679.91 13
2680.03 11
2680.15 10
2680.27 9
2680.39 7
2680.51 4
2680.63 2
2680.75 0
2680.86 0
2680.98 2
2681.10 9
2681.22 20
2681.34 35
2681.46 52
2681.58 70
2681.69 87
2681.81 100
2681.93 110
2682.05 115
2682.17 115
2682.29 113
2682.41 108
2682.53 104
2682.64 100
2682.76 98
2682.88 98
2683.00 98
2683.12 98
2683.24 97
2683.36 92
2683.47 84
2683.59 74
2683.71 65
2683.83 57
2683.95 53
2684.07 55
2684.19 63
2684.31 76
2684.42 91
2684.54 106
2684.66 121
2684.78 132
2684.90 141
2685.02 146
2685.14 149
2685.26 151
2685.37 151
2685.49 152
2685.61 151
2685.73 151
2685.85 150
2685.97 150
2686.09 152
2686.21 156
2686.33 164
2686.44 175
2686.56 190
2686.68 208
2686.80 227
2686.92 245
2687.04 260
2687.16 270
2687.28 275
2687.39 275
2687.51 273
2687.63 269
2687.75 265
2687.87 263
2687.99 262
2688.11 262
2688.23 262
2688.34 263
2688.46 263
2688.58 262
2688.70 261
2688.82 259
2688.94 259
2689.06 262
2689.18 267
2689.30 276
2689.41 288
2689.53 302
2689.65 314
2689.77 324
2689.89 329
2690.01 329
2690.13 326
2690.25 322
2690.37 319
2690.48 320
2690.60 326
2690.72 336
2690.84 350
2690.96 365
2691.08 379
2691.20 392
2691.32 401
2691.44 408
2691.55 411
2691.67 412
2691.79 409
2691.91 401
2692.03 391
2692.15 377
2692.27 361
2692.39 345
2692.51 331
2692.62 320
2692.74 313
2692.86 310
2692.98 308
2693.10 306
2693.22 303
2693.34 296
2693.46 286
2693.58 273
2693.69 257
2693.81 242
2693.93 229
2694.05 219
2694.17 213
2694.29 211
2694.41 213
2694.53 217
2694.65 220
2694.77 222
2694.88 222
2695.00 220
2695.12 217
2695.24 215
2695.36 214
2695.48 214
2695.60 214
2695.72 212
2695.84 206
2695.96 196
2696.07 183
2696.19 169
2696.31 157
2696.43 148
2696.55 145
2696.67 144
2696.79 145
2696.91 146
2697.03 143
2697.15 137
2697.26 129
2697.38 120
2697.50 111
2697.62 104
2697.74 98
2697.86 92
2697.98 86
2698.10 79
2698.22 73
2698.34 69
2698.45 67
2698.57 69
2698.69 75
2698.81 86
2698.93 99
2699.05 112
2699.17 123
2699.29 130
2699.41 132
2699.53 129
2699.65 122
2699.76 112
2699.88 105
2700.00 100
2700.12 100
2700.24 105
2700.36 114
2700.48 123
2700.60 131
2700.72 133
2700.84 129
2700.96 120
2701.07 107
2701.19 92
2701.31 78
2701.43 66
2701.55 59
2701.67 56
2701.79 57
2701.91 61
2702.03 66
2702.15 71
2702.27 76
2702.39 80
2702.50 81
2702.62 80
2702.74 77
2702.86 71
2702.98 63
2703.10 53
2703.22 42
2703.34 32
2703.46 23
2703.58 16
2703.70 11
2703.81 9
2703.93 8
2704.05 7
2704.17 7
2704.29 5
2704.41 2
2704.53 0
2704.65 0
2704.77 0
2704.89 0
2705.01 0
2705.13 0
2705.25 0
2705.36 12
2705.48 25
2705.60 39
2705.72 50
2705.84 58
2705.96 63
2706.08 66
2706.20 66
2706.32 65
2706.44 65
2706.56 66
2706.68 69
2706.80 74
2706.91 82
2707.03 91
2707.15 100
2707.27 109
2707.39 116
2707.51 120
2707.63 121
2707.75 118
2707.87 114
2707.99 109
2708.11 104
2708.23 100
2708.35 97
2708.46 95
2708.58 93
2708.70 91
2708.82 89
2708.94 88
2709.06 89
2709.18 90
2709.30 93
2709.42 95
2709.54 95
2709.66 92
2709.78 86
2709.90 78
2710.02 69
2710.13 59
2710.25 50
2710.37 42
2710.49 36
2710.61 31
2710.73 28
2710.85 25
2710.97 24
2711.09 24
2711.21 27
2711.33 32
2711.45 37
2711.57 43
2711.69 47
2711.81 49
2711.92 47
2712.04 41
2712.16 33
2712.28 24
2712.40 15
2712.52 6
2712.64 0
2712.76 0
2712.88 0
2713.00 0
2713.12 0
2713.24 4
2713.36 12
2713.48 23
2713.60 36
2713.72 49
2713.83 62
2713.95 73
2714.07 82
2714.19 88
2714.31 90
2714.43 89
2714.55 84
2714.67 78
2714.79 69
2714.91 62
2715.03 57
2715.15 56
2715.27 61
2715.39 71
2715.51 85
2715.63 100
2715.75 116
2715.86 129
2715.98 139
2716.10 144
2716.22 146
2716.34 144
2716.46 140
2716.58 133
2716.70 124
2716.82 114
2716.94 103
2717.06 92
2717.18 82
2717.30 73
2717.42 67
2717.54 64
2717.66 64
2717.78 67
2717.90 71
2718.01 76
2718.13 79
2718.25 81
2718.37 79
2718.49 74
2718.61 65
2718.73 56
2718.85 45
2718.97 36
2719.09 30
2719.21 27
2719.33 30
2719.45 37
2719.57 49
2719.69 64
2719.81 80
2719.93 94
2720.05 104
2720.17 110
2720.29 110
2720.41 108
2720.52 103
2720.64 99
2720.76 97
2720.88 97
2721.00 100
2721.12 107
2721.24 114
2721.36 122
2721.48 130
2721.60 137
2721.72 141
2721.84 143
2721.96 142
2722.08 138
2722.20 131
2722.32 122
2722.44 111
2722.56 101
2722.68 91
2722.80 83
2722.92 79
2723.04 77
2723.16 78
2723.27 81
2723.39 85
2723.51 88
2723.63 89
2723.75 89
2723.87 86
2723.99 80
2724.11 72
2724.23 62
2724.35 51
2724.47 40
2724.59 30
2724.71 22
2724.83 17
2724.95 14
2725.07 15
2725.19 17
2725.31 21
2725.43 26
2725.55 31
2725.67 36
2725.79 41
2725.91 46
2726.03 51
2726.15 56
2726.27 60
2726.39 61
2726.50 60
2726.62 55
2726.74 47
2726.86 35
2726.98 22
2727.10 10
2727.22 0
2727.34 0
2727.46 0
2727.58 0
2727.70 0
2727.82 0
2727.94 0
2728.06 0
2728.18 0
2728.30 2
2728.42 5
2728.54 9
2728.66 12
2728.78 15
2728.90 16
2729.02 15
2729.14 12
2729.26 8
2729.38 5
2729.50 4
2729.62 5
2729.74 9
2729.86 14
2729.98 19
2730.10 24
2730.22 28
2730.34 30
2730.46 33
2730.58 36
2730.70 41
2730.81 48
2730.93 56
2731.05 64
2731.17 71
2731.29 76
2731.41 78
2731.53 77
2731.65 74
2731.77 70
2731.89 66
2732.01 63
2732.13 60
2732.25 59
2732.37 59
2732.49 58
2732.61 58
2732.73 56
2732.85 55
2732.97 54
2733.09 53
2733.21 55
2733.33 59
2733.45 66
2733.57 76
2733.69 87
2733.81 99
2733.93 110
2734.05 120
2734.17 128
2734.29 134
2734.41 139
2734.53 144
2734.65 150
2734.77 155
2734.89 161
2735.01 167
2735.13 171
2735.25 175
2735.37 178
2735.49 180
2735.61 183
2735.73 187
2735.85 192
2735.97 200
2736.09 209
2736.21 220
2736.33 229
2736.45 238
2736.57 243
2736.69 246
2736.81 246
2736.93 244
2737.05 243
2737.17 243
2737.29 243
2737.41 244
2737.53 243
2737.65 239
2737.77 230
2737.89 216
2738.01 198
2738.13 179
2738.25 163
2738.37 152
2738.49 148
2738.61 152
2738.73 161
2738.85 173
2738.96 185
2739.08 195
2739.20 201
2739.32 202
2739.44 200
2739.56 196
2739.68 191
2739.80 187
2739.92 184
2740.04 182
2740.16 179
2740.28 174
2740.40 166
2740.52 154
2740.64 141
2740.76 127
2740.88 115
2741.00 105
2741.12 100
2741.24 99
2741.36 102
2741.48 108
2741.60 115
2741.72 123
2741.84 128
2741.96 130
2742.08 127
2742.20 120
2742.32 108
2742.44 94
2742.56 79
2742.68 64
2742.80 52
2742.92 42
2743.04 35
2743.16 32
2743.28 31
2743.40 34
2743.52 39
2743.64 45
2743.76 53
2743.88 62
2744.00 69
2744.12 73
2744.25 74
2744.37 71
2744.49 65
2744.61 56
2744.73 46
2744.85 36
2744.97 27
2745.09 19
2745.21 14
2745.33 12
2745.45 12
2745.57 16
2745.69 22
2745.81 31
2745.93 41
2746.05 51
2746.17 60
2746.29 64
2746.41 63
2746.53 58
2746.65 48
2746.77 37
2746.89 26
2747.01 18
2747.13 14
2747.25 13
2747.37 13
2747.49 15
2747.61 15
2747.73 12
2747.85 7
2747.97 0
2748.09 0
2748.21 0
2748.33 0
2748.45 0
2748.57 0
2748.69 0
2748.81 0
2748.93 13
2749.05 29
2749.17 47
2749.29 67
2749.41 88
2749.53 108
2749.65 126
2749.77 140
2749.89 149
2750.01 152
2750.13 149
2750.25 141
2750.37 129
2750.49 118
2750.61 109
2750.73 104
2750.85 104
2750.97 109
2751.09 117
2751.21 125
2751.33 134
2751.45 140
2751.57 144
2751.69 146
2751.81 147
2751.93 148
2752.05 147
2752.17 145
2752.29 141
2752.42 133
2752.54 122
2752.66 108
2752.78 92
2752.90 74
2753.02 57
2753.14 42
2753.26 31
2753.38 23
2753.50 19
2753.62 18
2753.74 20
2753.86 24
2753.98 29
2754.10 33
2754.22 37
2754.34 39
2754.46 38
2754.58 34
2754.70 28
2754.82 19
2754.94 10
2755.06 2
2755.18 0
2755.30 0
2755.42 0
2755.54 5
2755.66 16
2755.78 28
2755.90 39
2756.02 48
2756.14 53
2756.26 55
2756.38 53
2756.50 50
2756.63 46
2756.75 44
2756.87 45
2756.99 49
2757.11 57
2757.23 69
2757.35 83
2757.47 99
2757.59 113
2757.71 126
2757.83 134
2757.95 137
2758.07 134
2758.19 124
2758.31 111
2758.43 94
2758.55 78
2758.67 63
2758.79 52
2758.91 46
2759.03 44
2759.15 46
2759.27 49
2759.39 51
2759.51 53
2759.63 54
2759.75 55
2759.87 58
2760.00 62
2760.12 69
2760.24 77
2760.36 85
2760.48 91
2760.60 94
2760.72 93
2760.84 89
2760.96 82
2761.08 75
2761.20 68
2761.32 62
2761.44 57
2761.56 55
2761.68 55
2761.80 56
2761.92 59
2762.04 63
2762.16 66
2762.28 68
2762.40 68
2762.52 64
2762.64 59
2762.77 52
2762.89 45
2763.01 41
2763.13 39
2763.25 39
2763.37 40
2763.49 40
2763.61 39
2763.73 34
2763.85 27
2763.97 18
2764.09 11
2764.21 5
2764.33 1
2764.45 0
2764.57 0
2764.69 0
2764.81 0
2764.93 0
2765.05 0
2765.18 0
2765.30 0
2765.42 0
2765.54 4
2765.66 12
2765.78 20
2765.90 27
2766.02 31
2766.14 32
2766.26 31
2766.38 26
2766.50 20
2766.62 13
2766.74 8
2766.86 6
2766.98 9
2767.10 17
2767.22 28
2767.34 41
2767.47 55
2767.59 68
2767.71 78
2767.83 85
2767.95 88
2768.07 88
2768.19 85
2768.31 80
2768.43 73
2768.55 66
2768.67 59
2768.79 53
2768.91 49
2769.03 47
2769.15 44
2769.27 41
2769.39 35
2769.52 28
2769.64 20
2769.76 12
2769.88 5
2770.00 1
2770.12 0
2770.24 2
2770.36 6
2770.48 12
2770.60 18
2770.72 25
2770.84 31
2770.96 38
2771.08 44
2771.20 50
2771.32 56
2771.45 60
2771.57 62
2771.69 61
2771.81 59
2771.93 56
2772.05 54
2772.17 55
2772.29 57
2772.41 62
2772.53 67
2772.65 72
2772.77 75
2772.89 76
2773.01 76
2773.14 76
2773.26 78
2773.38 84
2773.50 94
2773.62 106
2773.74 120
2773.86 132
2773.98 143
2774.10 152
2774.22 158
2774.34 163
2774.46 168
2774.58 173
2774.70 179
2774.82 185
2774.95 191
2775.07 195
2775.19 198
2775.31 198
2775.43 197
2775.55 193
2775.67 188
2775.79 182
2775.91 176
2776.03 172
2776.15 169
2776.27 167
2776.39 167
2776.52 167
2776.64 167
2776.76 167
2776.88 166
2777.00 164
2777.12 163
2777.24 163
2777.36 165
2777.48 168
2777.60 174
2777.72 182
2777.84 192
2777.96 203
2778.09 212
2778.21 219
2778.33 224
2778.45 226
2778.57 226
2778.69 225
2778.81 227
2778.93 231
2779.05 239
2779.17 250
2779.29 261
2779.41 270
2779.54 276
2779.66 278
2779.78 276
2779.90 272
2780.02 269
2780.14 270
2780.26 277
2780.38 290
2780.50 310
2780.62 334
2780.74 360
2780.86 386
2780.99 408
2781.11 426
2781.23 438
2781.35 447
2781.47 452
2781.59 455
2781.71 456
2781.83 457
2781.95 455
2782.07 452
2782.19 445
2782.32 435
2782.44 422
2782.56 406
2782.68 390
2782.80 373
2782.92 359
2783.04 349
2783.16 342
2783.28 339
2783.40 339
2783.52 340
2783.64 339
2783.77 336
2783.89 330
2784.01 320
2784.13 307
2784.25 293
2784.37 277
2784.49 261
2784.61 247
2784.73 235
2784.85 224
2784.98 215
2785.10 209
2785.22 204
2785.34 199
2785.46 194
2785.58 188
2785.70 180
2785.82 171
2785.94 160
2786.06 147
2786.18 132
2786.31 116
2786.43 99
2786.55 82
2786.67 66
2786.79 51
2786.91 40
2787.03 32
2787.15 28
2787.27 27
2787.39 29
2787.52 33
2787.64 37
2787.76 42
2787.88 45
2788.00 48
2788.12 50
2788.24 51
2788.36 52
2788.48 54
2788.60 59
2788.73 67
2788.85 77
2788.97 89
2789.09 102
2789.21 113
2789.33 123
2789.45 131
2789.57 137
2789.69 142
2789.82 147
2789.94 152
2790.06 159
2790.18 166
2790.30 175
2790.42 183
2790.54 190
2790.66 195
2790.78 197
2790.90 195
2791.03 187
2791.15 175
2791.27 159
2791.39 141
2791.51 123
2791.63 105
2791.75 90
2791.87 77
2791.99 67
2792.12 57
2792.24 49
2792.36 40
2792.48 32
2792.60 23
2792.72 15
2792.84 8
2792.96 3
2793.08 1
2793.21 0
2793.33 3
2793.45 6
2793.57 10
2793.69 13
2793.81 13
2793.93 11
2794.05 6
2794.17 0
2794.30 0
2794.42 0
2794.54 0
2794.66 0
2794.78 0
2794.90 0
2795.02 1
2795.14 11
2795.27 23
2795.39 37
2795.51 51
2795.63 64
2795.75 74
2795.87 80
2795.99 80
2796.11 75
2796.23 65
2796.36 54
2796.48 42
2796.60 32
2796.72 26
2796.84 23
2796.96 23
2797.08 27
2797.20 33
2797.33 40
2797.45 49
2797.57 57
2797.69 66
2797.81 74
2797.93 82
2798.05 87
2798.17 89
2798.30 88
2798.42 84
2798.54 77
2798.66 66
2798.78 54
2798.90 42
2799.02 31
2799.14 22
2799.27 16
2799.39 12
2799.51 11
2799.63 11
2799.75 13
2799.87 15
2799.99 17
2800.11 22
2800.24 29
2800.36 39
2800.48 54
2800.60 72
2800.72 91
2800.84 110
2800.96 124
2801.08 133
2801.21 135
2801.33 131
2801.45 122
2801.57 110
2801.69 98
2801.81 87
2801.93 79
2802.05 74
2802.18 73
2802.30 75
2802.42 81
2802.54 91
2802.66 104
2802.78 118
2802.90 134
2803.03 150
2803.15 163
2803.27 172
2803.39 176
2803.51 176
2803.63 172
2803.75 165
2803.88 157
2804.00 149
2804.12 143
2804.24 139
2804.36 137
2804.48 137
2804.60 138
2804.72 139
2804.85 139
2804.97 137
2805.09 132
2805.21 125
2805.33 117
2805.45 107
2805.57 98
2805.70 90
2805.82 85
2805.94 84
2806.06 88
2806.18 97
2806.30 110
2806.42 128
2806.55 149
2806.67 172
2806.79 195
2806.91 217
2807.03 234
2807.15 246
2807.27 250
2807.40 246
2807.52 235
2807.64 218
2807.76 198
2807.88 176
2808.00 156
2808.12 138
2808.25 125
2808.37 115
2808.49 108
2808.61 102
2808.73 94
2808.85 85
2808.97 73
2809.10 60
2809.22 48
2809.34 39
2809.46 35
2809.58 39
2809.70 48
2809.82 62
2809.95 78
2810.07 93
2810.19 105
2810.31 111
2810.43 111
2810.55 106
2810.68 96
2810.80 83
2810.92 69
2811.04 57
2811.16 47
2811.28 40
2811.40 35
2811.53 32
2811.65 31
2811.77 29
2811.89 28
2812.01 27
2812.13 26
2812.25 27
2812.38 29
2812.50 35
2812.62 44
2812.74 57
2812.86 74
2812.98 94
2813.11 116
2813.23 139
2813.35 162
2813.47 183
2813.59 200
2813.71 214
2813.84 224
2813.96 230
2814.08 233
2814.20 233
2814.32 232
2814.44 230
2814.56 226
2814.69 220
2814.81 213
2814.93 204
2815.05 193
2815.17 182
2815.29 170
2815.42 160
2815.54 151
2815.66 143
2815.78 138
2815.90 134
2816.02 132
2816.15 131
2816.27 132
2816.39 134
2816.51 137
2816.63 140
2816.75 144
2816.88 146
2817.00 148
2817.12 148
2817.24 146
2817.36 144
2817.48 142
2817.61 142
2817.73 145
2817.85 151
2817.97 160
2818.09 172
2818.21 185
2818.34 197
2818.46 209
2818.58 219
2818.70 227
2818.82 233
2818.94 238
2819.07 241
2819.19 243
2819.31 242
2819.43 240
2819.55 236
2819.67 230
2819.80 224
2819.92 219
2820.04 215
2820.16 212
2820.28 211
2820.40 211
2820.53 210
2820.65 208
2820.77 204
2820.89 197
2821.01 189
2821.13 180
2821.26 170
2821.38 161
2821.50 152
2821.62 145
2821.74 141
2821.86 139
2821.99 139
2822.11 141
2822.23 143
2822.35 144
2822.47 143
2822.60 139
2822.72 133
2822.84 124
2822.96 116
2823.08 110
2823.20 106
2823.33 106
2823.45 109
2823.57 115
2823.69 121
2823.81 126
2823.93 130
2824.06 132
2824.18 134
2824.30 134
2824.42 134
2824.54 133
2824.67 131
2824.79 129
2824.91 126
2825.03 122
2825.15 117
2825.27 112
2825.40 107
2825.52 102
2825.64 95
2825.76 86
2825.88 77
2826.01 67
2826.13 58
2826.25 51
2826.37 46
2826.49 44
2826.61 44
2826.74 45
2826.86 46
2826.98 46
2827.10 44
2827.22 39
2827.35 33
2827.47 25
2827.59 16
2827.71 6
2827.83 0
2827.96 0
2828.08 0
2828.20 0
2828.32 0
2828.44 0
2828.56 0
2828.69 0
2828.81 5
2828.93 11
2829.05 15
2829.17 18
2829.30 20
2829.42 20
2829.54 18
2829.66 17
2829.78 17
2829.91 18
2830.03 23
2830.15 30
2830.27 40
2830.39 52
2830.52 65
2830.64 77
2830.76 87
2830.88 94
2831.00 99
2831.12 101
2831.25 101
2831.37 100
2831.49 99
2831.61 100
2831.73 101
2831.86 104
2831.98 108
2832.10 113
2832.22 118
2832.34 123
2832.47 128
2832.59 134
2832.71 142
2832.83 151
2832.95 161
2833.08 171
2833.20 180
2833.32 185
2833.44 185
2833.56 180
2833.69 171
2833.81 160
2833.93 148
2834.05 137
2834.17 129
2834.30 125
2834.42 123
2834.54 125
2834.66 128
2834.78 134
2834.91 141
2835.03 149
2835.15 157
2835.27 165
2835.39 170
2835.52 172
2835.64 171
2835.76 166
2835.88 160
2836.00 155
2836.13 152
2836.25 155
2836.37 164
2836.49 178
2836.62 195
2836.74 214
2836.86 231
2836.98 246
2837.10 255
2837.23 260
2837.35 259
2837.47 255
2837.59 247
2837.71 238
2837.84 230
2837.96 223
2838.08 218
2838.20 217
2838.32 220
2838.45 225
2838.57 234
2838.69 245
2838.81 255
2838.93 264
2839.06 271
2839.18 274
2839.30 271
2839.42 263
2839.55 250
2839.67 234
2839.79 216
2839.91 197
2840.03 180
2840.16 165
2840.28 153
2840.40 144
2840.52 136
2840.64 129
2840.77 123
2840.89 118
2841.01 114
2841.13 112
2841.26 114
2841.38 119
2841.50 126
2841.62 135
2841.74 143
2841.87 149
2841.99 152
2842.11 151
2842.23 146
2842.36 136
2842.48 123
2842.60 108
2842.72 93
2842.84 78
2842.97 67
2843.09 60
2843.21 58
2843.33 61
2843.45 68
2843.58 77
2843.70 85
2843.82 92
2843.94 96
2844.07 96
2844.19 94
2844.31 88
2844.43 81
2844.55 73
2844.68 64
2844.80 55
2844.92 44
2845.04 32
2845.17 20
2845.29 7
2845.41 0
2845.53 0
2845.66 0
2845.78 0
2845.90 0
2846.02 0
2846.14 0
2846.27 0
2846.39 8
2846.51 15
2846.63 19
2846.76 22
2846.88 24
2847.00 27
2847.12 32
2847.24 38
2847.37 46
2847.49 54
2847.61 60
2847.73 63
2847.86 63
2847.98 61
2848.10 59
2848.22 59
2848.35 62
2848.47 69
2848.59 78
2848.71 87
2848.83 94
2848.96 97
2849.08 97
2849.20 92
2849.32 86
2849.45 81
2849.57 78
2849.69 77
2849.81 79
2849.94 81
2850.06 81
2850.18 78
2850.30 73
2850.43 64
2850.55 55
2850.67 46
2850.79 41
2850.91 39
2851.04 41
2851.16 47
2851.28 54
2851.40 63
2851.53 72
2851.65 79
2851.77 85
2851.89 90
2852.02 93
2852.14 95
2852.26 95
2852.38 94
2852.51 92
2852.63 89
2852.75 85
2852.87 79
2853.00 70
2853.12 60
2853.24 47
2853.36 34
2853.48 21
2853.61 9
2853.73 1
2853.85 0
2853.97 0
2854.10 2
2854.22 9
2854.34 18
2854.46 28
2854.59 37
2854.71 46
2854.83 52
2854.95 58
2855.08 61
2855.20 61
2855.32 59
2855.44 54
2855.57 47
2855.69 36
2855.81 25
2855.93 13
2856.06 3
2856.18 0
2856.30 0
2856.42 0
2856.55 0
2856.67 5
2856.79 13
2856.91 21
2857.04 29
2857.16 35
2857.28 40
2857.40 45
2857.53 50
2857.65 55
2857.77 60
2857.89 63
2858.02 63
2858.14 62
2858.26 57
2858.38 51
2858.51 43
2858.63 36
2858.75 30
2858.87 28
2859.00 30
2859.12 35
2859.24 42
2859.36 48
2859.49 51
2859.61 49
2859.73 43
2859.85 32
2859.98 20
2860.10 7
2860.22 0
2860.34 0
2860.47 0
2860.59 1
2860.71 10
2860.84 20
2860.96 31
2861.08 42
2861.20 53
2861.33 64
2861.45 78
2861.57 92
2861.69 107
2861.82 123
2861.94 136
2862.06 148
2862.18 155
2862.31 158
2862.43 156
2862.55 149
2862.67 137
2862.80 122
2862.92 105
2863.04 86
2863.16 68
2863.29 51
2863.41 37
2863.53 26
2863.66 18
2863.78 13
2863.90 11
2864.02 11
2864.15 14
2864.27 19
2864.39 25
2864.51 32
2864.64 38
2864.76 43
2864.88 47
2865.00 47
2865.13 44
2865.25 38
2865.37 30
2865.50 19
2865.62 7
2865.74 0
2865.86 0
2865.99 0
2866.11 0
2866.23 0
2866.35 0
2866.48 0
2866.60 0
2866.72 7
2866.85 18
2866.97 27
2867.09 33
2867.21 35
2867.34 33
2867.46 27
2867.58 19
2867.70 10
2867.83 2
2867.95 0
2868.07 0
2868.20 0
2868.32 0
2868.44 0
2868.56 0
2868.69 0
2868.81 3
2868.93 7
2869.05 9
2869.18 9
2869.30 9
2869.42 9
2869.55 12
2869.67 18
2869.79 31
2869.91 49
2870.04 71
2870.16 95
2870.28 119
2870.40 139
2870.53 154
2870.65 164
2870.77 170
2870.90 172
2871.02 171
2871.14 170
2871.26 168
2871.39 167
2871.51 167
2871.63 167
2871.76 168
2871.88 168
2872.00 168
2872.12 165
2872.25 159
2872.37 150
2872.49 136
2872.62 120
2872.74 103
2872.86 88
2872.98 78
2873.11 73
2873.23 75
2873.35 83
2873.48 94
2873.60 106
2873.72 116
2873.84 123
2873.97 124
2874.09 121
2874.21 114
2874.34 104
2874.46 93
2874.58 82
2874.70 75
2874.83 70
2874.95 69
2875.07 72
2875.20 78
2875.32 84
2875.44 90
2875.56 95
2875.69 98
2875.81 98
2875.93 97
2876.06 94
2876.18 91
2876.30 87
2876.42 84
2876.55 81
2876.67 80
2876.79 81
2876.92 84
2877.04 88
2877.16 94
2877.29 100
2877.41 107
2877.53 115
2877.65 122
2877.78 129
2877.90 135
2878.02 139
2878.15 138
2878.27 134
2878.39 125
2878.51 113
2878.64 99
2878.76 87
2878.88 78
2879.01 74
2879.13 73
2879.25 74
2879.38 75
2879.50 75
2879.62 72
2879.74 68
2879.87 61
2879.99 55
2880.11 48
2880.24 42
2880.36 36
2880.48 29
2880.61 22
2880.73 14
2880.85 6
2880.97 2
2881.10 1
2881.22 4
2881.34 11
2881.47 22
2881.59 33
2881.71 44
2881.84 54
2881.96 61
2882.08 64
2882.20 64
2882.33 62
2882.45 58
2882.57 53
2882.70 49
2882.82 46
2882.94 44
2883.07 45
2883.19 47
2883.31 52
2883.44 58
2883.56 66
2883.68 76
2883.80 87
2883.93 97
2884.05 105
2884.17 112
2884.30 115
2884.42 114
2884.54 109
2884.67 101
2884.79 92
2884.91 84
2885.04 78
2885.16 77
2885.28 79
2885.40 84
2885.53 92
2885.65 99
2885.77 104
2885.90 106
2886.02 103
2886.14 96
2886.27 86
2886.39 73
2886.51 59
2886.64 44
2886.76 29
2886.88 16
2887.01 5
2887.13 0
2887.25 0
2887.37 0
2887.50 0
2887.62 0
2887.74 1
2887.87 10
2887.99 22
2888.11 35
2888.24 49
2888.36 63
2888.48 76
2888.61 87
2888.73 95
2888.85 99
2888.98 99
2889.10 95
2889.22 86
2889.35 73
2889.47 59
2889.59 43
2889.72 29
2889.84 18
2889.96 11
2890.08 8
2890.21 10
2890.33 14
2890.45 20
2890.58 26
2890.70 28
2890.82 25
2890.95 18
2891.07 7
2891.19 0
2891.32 0
2891.44 0
2891.56 0
2891.69 0
2891.81 0
2891.93 0
2892.06 10
2892.18 29
2892.30 47
2892.43 64
2892.55 79
2892.67 92
2892.80 102
2892.92 111
2893.04 118
2893.17 125
2893.29 130
2893.41 136
2893.54 143
2893.66 149
2893.78 155
2893.91 161
2894.03 164
2894.15 166
2894.28 167
2894.40 166
2894.52 165
2894.65 165
2894.77 166
2894.89 169
2895.02 173
2895.14 176
2895.26 178
2895.39 179
2895.51 177
2895.63 174
2895.76 170
2895.88 166
2896.00 162
2896.13 159
2896.25 157
2896.37 157
2896.50 157
2896.62 160
2896.74 163
2896.87 169
2896.99 175
2897.11 182
2897.24 189
2897.36 195
2897.48 198
2897.61 199
2897.73 198
2897.85 194
2897.98 188
2898.10 181
2898.22 173
2898.35 164
2898.47 155
2898.59 148
2898.72 142
2898.84 138
2898.96 135
2899.09 133
2899.21 133
2899.33 134
2899.46 137
2899.58 141
2899.70 148
2899.83 158
2899.95 171
2900.07 186
2900.20 201
2900.32 213
2900.44 221
2900.57 224
2900.69 220
2900.81 212
2900.94 202
2901.06 192
2901.18 185
2901.31 181
2901.43 181
2901.55 184
2901.68 188
2901.80 190
2901.92 190
2902.05 186
2902.17 179
2902.30 171
2902.42 163
2902.54 156
2902.67 151
2902.79 149
2902.91 149
2903.04 149
2903.16 150
2903.28 151
2903.41 152
2903.53 154
2903.65 157
2903.78 160
2903.90 163
2904.02 166
2904.15 168
2904.27 169
2904.39 169
2904.52 170
2904.64 172
2904.77 175
2904.89 179
2905.01 182
2905.14 186
2905.26 189
2905.38 191
2905.51 194
2905.63 198
2905.75 202
2905.88 208
2906.00 213
2906.12 216
2906.25 216
2906.37 213
2906.49 206
2906.62 195
2906.74 183
2906.87 169
2906.99 155
2907.11 141
2907.24 128
2907.36 116
2907.48 106
2907.61 97
2907.73 90
2907.85 85
2907.98 81
2908.10 79
2908.22 77
2908.35 77
2908.47 78
2908.60 80
2908.72 84
2908.84 90
2908.97 98
2909.09 107
2909.21 119
2909.34 131
2909.46 145
2909.58 158
2909.71 172
2909.83 184
2909.96 194
2910.08 202
2910.20 206
2910.33 206
2910.45 203
2910.57 198
2910.70 193
2910.82 190
2910.94 189
2911.07 192
2911.19 196
2911.32 203
2911.44 209
2911.56 214
2911.69 218
2911.81 222
2911.93 224
2912.06 227
2912.18 229
2912.30 232
2912.43 232
2912.55 232
2912.68 228
2912.80 223
2912.92 216
2913.05 208
2913.17 199
2913.29 192
2913.42 185
2913.54 178
2913.67 170
2913.79 163
2913.91 156
2914.04 150
2914.16 145
2914.28 142
2914.41 140
2914.53 138
2914.66 136
2914.78 133
2914.90 128
2915.03 122
2915.15 114
2915.27 106
2915.40 96
2915.52 87
2915.65 78
2915.77 70
2915.89 64
2916.02 60
2916.14 59
2916.26 60
2916.39 62
2916.51 66
2916.64 70
2916.76 73
2916.88 76
2917.01 78
2917.13 79
2917.25 81
2917.38 82
2917.50 84
2917.63 86
2917.75 86
2917.87 85
2918.00 81
2918.12 75
2918.24 67
2918.37 57
2918.49 48
2918.62 40
2918.74 35
2918.86 33
2918.99 36
2919.11 42
2919.24 52
2919.36 66
2919.48 82
2919.61 99
2919.73 116
2919.85 132
2919.98 145
2920.10 155
2920.23 160
2920.35 162
2920.47 160
2920.60 156
2920.72 151
2920.85 146
2920.97 143
2921.09 142
2921.22 143
2921.34 147
2921.46 152
2921.59 157
2921.71 161
2921.84 164
2921.96 166
2922.08 165
2922.21 162
2922.33 158
2922.46 153
2922.58 148
2922.70 143
2922.83 138
2922.95 133
2923.08 130
2923.20 127
2923.32 125
2923.45 124
2923.57 123
2923.69 122
2923.82 119
2923.94 116
2924.07 111
2924.19 106
2924.31 101
2924.44 96
2924.56 91
2924.69 87
2924.81 83
2924.93 79
2925.06 74
2925.18 66
2925.31 57
2925.43 45
2925.55 32
2925.68 18
2925.80 6
2925.93 0
2926.05 0
2926.17 0
2926.30 0
2926.42 0
2926.55 0
2926.67 0
2926.79 4
2926.92 7
2927.04 8
2927.17 8
2927.29 7
2927.41 7
2927.54 6
2927.66 7
2927.79 9
2927.91 14
2928.03 19
2928.16 26
2928.28 33
2928.41 40
2928.53 47
2928.65 52
2928.78 56
2928.90 59
2929.03 63
2929.15 66
2929.27 69
2929.40 73
2929.52 77
2929.65 82
2929.77 86
2929.89 88
2930.02 87
2930.14 85
2930.27 81
2930.39 75
2930.51 69
2930.64 64
2930.76 59
2930.89 54
2931.01 49
2931.13 44
2931.26 39
2931.38 34
2931.51 30
2931.63 29
2931.76 30
2931.88 35
2932.00 41
2932.13 49
2932.25 57
2932.38 66
2932.50 75
2932.62 84
2932.75 94
2932.87 106
2933.00 118
2933.12 130
2933.24 139
2933.37 145
2933.49 145
2933.62 140
2933.74 131
2933.87 121
2933.99 110
2934.11 102
2934.24 96
2934.36 93
2934.49 91
2934.61 89
2934.73 86
2934.86 83
2934.98 80
2935.11 78
2935.23 77
2935.36 77
2935.48 77
2935.60 76
2935.73 74
2935.85 70
2935.98 66
2936.10 62
2936.22 60
2936.35 60
2936.47 64
2936.60 70
2936.72 79
2936.85 88
2936.97 97
2937.09 105
2937.22 110
2937.34 113
2937.47 114
2937.59 112
2937.71 109
2937.84 104
2937.96 99
2938.09 92
2938.21 85
2938.34 77
2938.46 69
2938.58 61
2938.71 55
2938.83 50
2938.96 46
2939.08 42
2939.21 37
2939.33 32
2939.45 26
2939.58 21
2939.70 17
2939.83 14
2939.95 13
2940.08 14
2940.20 16
2940.32 18
2940.45 19
2940.57 19
2940.70 18
2940.82 16
2940.95 15
2941.07 15
2941.19 15
2941.32 17
2941.44 18
2941.57 20
2941.69 21
2941.82 21
2941.94 23
2942.06 25
2942.19 30
2942.31 36
2942.44 43
2942.56 50
2942.69 56
2942.81 59
2942.93 58
2943.06 54
2943.18 48
2943.31 41
2943.43 36
2943.56 32
2943.68 32
2943.80 35
2943.93 40
2944.05 45
2944.18 49
2944.30 52
2944.43 52
2944.55 51
2944.68 48
2944.80 45
2944.92 42
2945.05 38
2945.17 32
2945.30 26
2945.42 19
2945.55 11
2945.67 4
2945.79 0
2945.92 0
2946.04 0
2946.17 3
2946.29 10
2946.42 17
2946.54 23
2946.67 27
2946.79 28
2946.91 26
2947.04 23
2947.16 18
2947.29 14
2947.41 10
2947.54 8
2947.66 5
2947.79 4
2947.91 2
2948.03 1
2948.16 0
2948.28 0
2948.41 0
2948.53 0
2948.66 0
2948.78 0
2948.91 0
2949.03 0
2949.15 0
2949.28 0
2949.40 3
2949.53 8
2949.65 15
2949.78 25
2949.90 36
2950.03 47
2950.15 58
2950.27 67
2950.40 73
2950.52 75
2950.65 74
2950.77 68
2950.90 59
2951.02 49
2951.15 39
2951.27 29
2951.40 22
2951.52 16
2951.64 10
2951.77 5
2951.89 0
2952.02 0
2952.14 0
2952.27 0
2952.39 0
2952.52 0
2952.64 0
2952.76 0
2952.89 5
2953.01 18
2953.14 30
2953.26 40
2953.39 47
2953.51 50
2953.64 48
2953.76 44
2953.89 38
2954.01 32
2954.13 29
2954.26 30
2954.38 36
2954.51 47
2954.63 61
2954.76 76
2954.88 89
2955.01 100
2955.13 106
2955.26 109
2955.38 110
2955.51 110
2955.63 110
2955.75 111
2955.88 110
2956.00 109
2956.13 106
2956.25 102
2956.38 96
2956.50 90
2956.63 84
2956.75 77
2956.88 70
2957.00 64
2957.13 57
2957.25 52
2957.37 51
2957.50 53
2957.62 61
2957.75 74
2957.87 91
2958.00 110
2958.12 130
2958.25 149
2958.37 165
2958.50 176
2958.62 184
2958.75 187
2958.87 187
2959.00 183
2959.12 178
2959.24 170
2959.37 162
2959.49 153
2959.62 147
2959.74 143
2959.87 142
2959.99 144
2960.12 149
2960.24 155
2960.37 161
2960.49 163
2960.62 162
2960.74 157
2960.87 147
2960.99 135
2961.11 121
2961.24 109
2961.36 100
2961.49 96
2961.61 99
2961.74 107
2961.86 119
2961.99 132
2962.11 145
2962.24 156
2962.36 162
2962.49 165
2962.61 165
2962.74 163
2962.86 158
2962.99 153
2963.11 147
2963.24 141
2963.36 133
2963.48 126
2963.61 119
2963.73 113
2963.86 110
2963.98 108
2964.11 110
2964.23 114
2964.36 120
2964.48 126
2964.61 131
2964.73 134
2964.86 133
2964.98 130
2965.11 124
2965.23 116
2965.36 110
2965.48 105
2965.61 103
2965.73 103
2965.86 104
2965.98 106
2966.11 106
2966.23 103
2966.36 96
2966.48 87
2966.60 78
2966.73 68
2966.85 61
2966.98 57
2967.10 57
2967.23 60
2967.35 65
2967.48 72
2967.60 78
2967.73 83
2967.85 87
2967.98 90
2968.10 92
2968.23 93
2968.35 94
2968.48 93
2968.60 90
2968.73 86
2968.85 81
2968.98 74
2969.10 68
2969.23 62
2969.35 58
2969.48 55
2969.60 54
2969.73 54
2969.85 55
2969.98 54
2970.10 52
2970.23 48
2970.35 42
2970.48 34
2970.60 24
2970.73 15
2970.85 7
2970.98 0
2971.10 0
2971.23 0
2971.35 0
2971.48 0
2971.60 0
2971.73 0
2971.85 0
2971.97 0
2972.10 0
2972.22 5
2972.35 12
2972.47 20
2972.60 27
2972.72 32
2972.85 37
2972.97 42
2973.10 48
2973.22 56
2973.35 66
2973.47 78
2973.60 89
2973.72 99
2973.85 104
2973.97 104
2974.10 99
2974.22 91
2974.35 82
2974.47 73
2974.60 66
2974.72 62
2974.85 59
2974.97 56
2975.10 51
2975.22 45
2975.35 36
2975.47 25
2975.60 14
2975.72 5
2975.85 0
2975.97 0
2976.10 0
2976.22 0
2976.35 0
2976.47 4
2976.60 7
2976.72 9
2976.85 11
2976.97 13
2977.10 17
2977.22 22
2977.35 28
2977.47 36
2977.60 43
2977.73 50
2977.85 56
2977.98 60
2978.10 64
2978.23 67
2978.35 71
2978.48 74
2978.60 76
2978.73 77
2978.85 76
2978.98 74
2979.10 71
2979.23 67
2979.35 64
2979.48 62
2979.60 64
2979.73 68
2979.85 75
2979.98 84
2980.10 94
2980.23 103
2980.35 110
2980.48 114
2980.60 115
2980.73 114
2980.85 114
2980.98 115
2981.10 119
2981.23 127
2981.35 137
2981.48 148
2981.60 157
2981.73 162
2981.85 162
2981.98 157
2982.10 151
2982.23 145
2982.35 141
2982.48 143
2982.60 148
2982.73 157
2982.85 166
2982.98 173
2983.11 176
2983.23 174
2983.36 170
2983.48 163
2983.61 156
2983.73 150
2983.86 145
2983.98 141
2984.11 136
2984.23 129
2984.36 121
2984.48 111
2984.61 102
2984.73 94
2984.86 89
2984.98 88
2985.11 90
2985.23 95
2985.36 101
2985.48 107
2985.61 113
2985.73 118
2985.86 120
2985.98 121
2986.11 121
2986.24 121
2986.36 120
2986.49 120
2986.61 121
2986.74 123
2986.86 126
2986.99 127
2987.11 126
2987.24 120
2987.36 110
2987.49 95
2987.61 78
2987.74 60
2987.86 44
2987.99 33
2988.11 28
2988.24 30
2988.36 36
2988.49 46
2988.62 55
2988.74 61
2988.87 64
2988.99 61
2989.12 56
2989.24 48
2989.37 40
2989.49 33
2989.62 28
2989.74 25
2989.87 23
2989.99 24
2990.12 25
2990.24 28
2990.37 32
2990.50 37
2990.62 44
2990.75 53
2990.87 64
2991.00 76
2991.12 90
2991.25 104
2991.37 116
2991.50 127
2991.62 133
2991.75 136
2991.87 133
2992.00 127
2992.12 118
2992.25 107
2992.38 98
2992.50 89
2992.63 83
2992.75 79
2992.88 78
2993.00 79
2993.13 82
2993.25 87
2993.38 93
2993.50 101
2993.63 108
2993.75 115
2993.88 121
2994.01 126
2994.13 130
2994.26 132
2994.38 134
2994.51 136
2994.63 137
2994.76 138
2994.88 139
2995.01 138
2995.13 134
2995.26 129
2995.39 120
2995.51 109
2995.64 97
2995.76 84
2995.89 73
2996.01 62
2996.14 53
2996.26 45
2996.39 38
2996.51 32
2996.64 28
2996.77 25
2996.89 24
2997.02 24
2997.14 26
2997.27 27
2997.39 29
2997.52 29
2997.64 29
2997.77 29
2997.89 29
2998.02 30
2998.15 31
2998.27 32
2998.40 35
2998.52 38
2998.65 41
2998.77 45
2998.90 50
2999.02 56
2999.15 62
2999.27 67
2999.40 72
2999.53 75
2999.65 77
2999.78 77
2999.90 77
3000.03 75
3000.15 74
3000.28 73
3000.40 72
3000.53 72
3000.66 72
3000.78 73
3000.91 74
3001.03 74
3001.16 73
3001.28 70
3001.41 68
3001.53 65
3001.66 61
3001.79 58
3001.91 53
3002.04 48
3002.16 41
3002.29 34
3002.41 28
3002.54 24
3002.66 24
3002.79 27
3002.92 32
3003.04 40
3003.17 46
3003.29 51
3003.42 53
3003.54 52
3003.67 49
3003.80 47
3003.92 45
3004.05 44
3004.17 44
3004.30 45
3004.42 45
3004.55 45
3004.67 44
3004.80 43
3004.93 43
3005.05 46
3005.18 53
3005.30 63
3005.43 77
3005.55 93
3005.68 108
3005.81 121
3005.93 130
3006.06 134
3006.18 133
3006.31 129
3006.43 124
3006.56 120
3006.68 121
3006.81 127
3006.94 137
3007.06 151
3007.19 164
3007.31 173
3007.44 178
3007.56 175
3007.69 167
3007.82 153
3007.94 137
3008.07 120
3008.19 104
3008.32 88
3008.44 73
3008.57 59
3008.70 45
3008.82 31
3008.95 18
3009.07 8
3009.20 1
3009.32 0
3009.45 0
3009.58 5
3009.70 13
3009.83 24
3009.95 36
3010.08 48
3010.20 59
3010.33 68
3010.46 74
3010.58 78
3010.71 78
3010.83 76
3010.96 71
3011.08 67
3011.21 63
3011.34 62
3011.46 62
3011.59 63
3011.71 65
3011.84 65
3011.97 64
3012.09 61
3012.22 56
3012.34 50
3012.47 45
3012.59 40
3012.72 37
3012.85 36
3012.97 36
3013.10 37
3013.22 37
3013.35 37
3013.47 37
3013.60 37
3013.73 39
3013.85 41
3013.98 44
3014.10 46
3014.23 47
3014.36 45
3014.48 40
3014.61 33
3014.73 23
3014.86 12
3014.98 2
3015.11 0
3015.24 0
3015.36 0
3015.49 0
3015.61 0
3015.74 0
3015.87 0
3015.99 0
3016.12 6
3016.24 23
3016.37 40
3016.50 58
3016.62 74
3016.75 86
3016.87 94
3017.00 97
3017.12 97
3017.25 94
3017.38 92
3017.50 92
3017.63 96
3017.75 104
3017.88 116
3018.01 131
3018.13 149
3018.26 167
3018.38 184
3018.51 198
3018.64 210
3018.76 218
3018.89 224
3019.01 227
3019.14 228
3019.27 228
3019.39 227
3019.52 224
3019.64 219
3019.77 210
3019.89 198
3020.02 183
3020.15 165
3020.27 147
3020.40 131
3020.52 118
3020.65 111
3020.78 108
3020.90 110
3021.03 115
3021.15 122
3021.28 130
3021.41 139
3021.53 148
3021.66 156
3021.78 163
3021.91 168
3022.04 169
3022.16 166
3022.29 160
3022.41 150
3022.54 139
3022.67 128
3022.79 118
3022.92 110
3023.04 103
3023.17 99
3023.30 96
3023.42 95
3023.55 96
3023.67 98
3023.80 100
3023.93 103
3024.05 104
3024.18 104
3024.30 103
3024.43 102
3024.56 101
3024.68 101
3024.81 102
3024.93 105
3025.06 109
3025.19 113
3025.31 116
3025.44 118
3025.57 118
3025.69 118
3025.82 119
3025.94 122
3026.07 126
3026.20 131
3026.32 138
3026.45 143
3026.57 147
3026.70 147
3026.83 144
3026.95 139
3027.08 132
3027.20 125
3027.33 120
3027.46 117
3027.58 118
3027.71 122
3027.83 128
3027.96 138
3028.09 149
3028.21 160
3028.34 170
3028.47 177
3028.59 180
3028.72 178
3028.84 173
3028.97 163
3029.10 152
3029.22 141
3029.35 131
3029.47 124
3029.60 120
3029.73 118
3029.85 118
3029.98 117
3030.11 117
3030.23 115
3030.36 112
3030.48 108
3030.61 105
3030.74 103
3030.86 100
3030.99 98
3031.11 95
3031.24 91
3031.37 86
3031.49 80
3031.62 76
3031.75 73
3031.87 73
3032.00 78
3032.12 87
3032.25 100
3032.38 116
3032.50 133
3032.63 150
3032.75 164
3032.88 173
3033.01 178
3033.13 177
3033.26 172
3033.39 165
3033.51 159
3033.64 155
3033.76 154
3033.89 157
3034.02 161
3034.14 166
3034.27 171
3034.40 174
3034.52 175
3034.65 175
3034.77 174
3034.90 172
3035.03 170
3035.15 169
3035.28 168
3035.41 169
3035.53 172
3035.66 175
3035.78 178
3035.91 182
3036.04 183
3036.16 184
3036.29 183
3036.42 181
3036.54 179
3036.67 177
3036.80 175
3036.92 171
3037.05 166
3037.17 159
3037.30 149
3037.43 138
3037.55 126
3037.68 114
3037.81 102
3037.93 91
3038.06 81
3038.18 72
3038.31 65
3038.44 58
3038.56 54
3038.69 52
3038.82 55
3038.94 62
3039.07 73
3039.20 87
3039.32 102
3039.45 117
3039.57 129
3039.70 138
3039.83 144
3039.95 148
3040.08 150
3040.21 152
3040.33 155
3040.46 159
3040.59 163
3040.71 167
3040.84 171
3040.96 175
3041.09 178
3041.22 181
3041.34 184
3041.47 186
3041.60 187
3041.72 186
3041.85 181
3041.98 172
3042.10 161
3042.23 149
3042.35 135
3042.48 123
3042.61 113
3042.73 106
3042.86 102
3042.99 102
3043.11 104
3043.24 108
3043.37 114
3043.49 119
3043.62 125
3043.75 130
3043.87 135
3044.00 140
3044.12 144
3044.25 148
3044.38 150
3044.50 150
3044.63 148
3044.76 142
3044.88 132
3045.01 120
3045.14 105
3045.26 88
3045.39 71
3045.52 54
3045.64 38
3045.77 25
3045.90 14
3046.02 6
3046.15 0
3046.27 0
3046.40 0
3046.53 0
3046.65 0
3046.78 0
3046.91 0
3047.03 0
3047.16 0
3047.29 2
3047.41 15
3047.54 30
3047.67 45
3047.79 60
3047.92 72
3048.05 80
3048.17 84
3048.30 84
3048.43 81
3048.55 75
3048.68 67
3048.81 61
3048.93 57
3049.06 55
3049.19 57
3049.31 61
3049.44 68
3049.56 75
3049.69 82
3049.82 86
3049.94 89
3050.07 90
3050.20 89
3050.32 87
3050.45 84
3050.58 82
3050.70 79
3050.83 77
3050.96 74
3051.08 71
3051.21 69
3051.34 66
3051.46 64
3051.59 63
3051.72 63
3051.84 66
3051.97 70
3052.10 75
3052.22 81
3052.35 86
3052.48 90
3052.60 93
3052.73 94
3052.86 95
3052.98 95
3053.11 96
3053.24 98
3053.36 101
3053.49 103
3053.62 104
3053.74 104
3053.87 100
3054.00 93
3054.12 84
3054.25 71
3054.38 56
3054.50 39
3054.63 21
3054.76 5
3054.88 0
3055.01 0
3055.14 0
3055.26 0
3055.39 0
3055.52 0
3055.64 3
3055.77 9
3055.90 12
3056.02 13
3056.15 12
3056.28 10
3056.40 9
3056.53 9
3056.66 11
3056.78 14
3056.91 18
3057.04 24
3057.16 30
3057.29 36
3057.42 43
3057.54 50
3057.67 58
3057.80 67
3057.92 77
3058.05 88
3058.18 99
3058.30 110
3058.43 118
3058.56 125
3058.68 129
3058.81 130
3058.94 129
3059.06 128
3059.19 127
3059.32 126
3059.44 127
3059.57 127
3059.70 127
3059.82 126
3059.95 124
3060.08 119
3060.21 112
3060.33 103
3060.46 91
3060.59 78
3060.71 63
3060.84 48
3060.97 36
3061.09 27
3061.22 22
3061.35 21
3061.47 24
3061.60 32
3061.73 42
3061.85 56
3061.98 70
3062.11 84
3062.23 98
3062.36 109
3062.49 116
3062.61 121
3062.74 123
3062.87 125
3063.00 126
3063.12 129
3063.25 133
3063.38 138
3063.50 143
3063.63 147
3063.76 149
3063.88 150
3064.01 148
3064.14 146
3064.26 144
3064.39 143
3064.52 144
3064.64 147
3064.77 152
3064.90 159
3065.03 170
3065.15 183
3065.28 199
3065.41 216
3065.53 236
3065.66 254
3065.79 271
3065.91 284
3066.04 293
3066.17 296
3066.29 293
3066.42 286
3066.55 277
3066.67 266
3066.80 256
3066.93 248
3067.06 243
3067.18 242
3067.31 243
3067.44 247
3067.56 253
3067.69 261
3067.82 269
3067.94 276
3068.07 284
3068.20 292
3068.32 300
3068.45 311
3068.58 322
3068.71 334
3068.83 345
3068.96 352
3069.09 355
3069.21 353
3069.34 345
3069.47 334
3069.59 320
3069.72 307
3069.85 296
3069.98 287
3070.10 281
3070.23 278
3070.36 274
3070.48 269
3070.61 260
3070.74 248
3070.86 231
3070.99 209
3071.12 185
3071.25 158
3071.37 132
3071.50 106
3071.63 84
3071.75 65
3071.88 50
3072.01 40
3072.13 35
3072.26 35
3072.39 39
3072.52 47
3072.64 58
3072.77 70
3072.90 81
3073.02 90
3073.15 95
3073.28 94
3073.41 89
3073.53 79
3073.66 66
3073.79 53
3073.91 42
3074.04 34
3074.17 30
3074.29 29
3074.42 32
3074.55 36
3074.68 42
3074.80 49
3074.93 57
3075.06 66
3075.18 77
3075.31 90
3075.44 104
3075.57 118
3075.69 130
3075.82 139
3075.95 143
3076.07 143
3076.20 138
3076.33 130
3076.46 120
3076.58 110
3076.71 101
3076.84 94
3076.96 91
3077.09 92
3077.22 96
3077.35 103
3077.47 110
3077.60 116
3077.73 119
3077.85 118
3077.98 112
3078.11 103
3078.24 91
3078.36 80
3078.49 71
3078.62 63
3078.74 57
3078.87 53
3079.00 49
3079.13 45
3079.25 40
3079.38 36
3079.51 32
3079.63 30
3079.76 30
3079.89 30
3080.02 31
3080.14 32
3080.27 33
3080.40 32
3080.52 29
3080.65 24
3080.78 17
3080.91 7
3081.03 0
3081.16 0
3081.29 0
3081.41 0
3081.54 0
3081.67 0
3081.80 0
3081.92 0
3082.05 7
3082.18 19
3082.31 29
3082.43 37
3082.56 43
3082.69 45
3082.81 46
3082.94 44
3083.07 41
3083.20 37
3083.32 31
3083.45 26
3083.58 21
3083.71 15
3083.83 11
3083.96 8
3084.09 6
3084.21 6
3084.34 7
3084.47 10
3084.60 13
3084.72 17
3084.85 21
3084.98 25
3085.11 28
3085.23 31
3085.36 35
3085.49 40
3085.61 47
3085.74 55
3085.87 67
3086.00 81
3086.12 99
3086.25 119
3086.38 141
3086.51 162
3086.63 181
3086.76 197
3086.89 209
3087.02 216
3087.14 219
3087.27 220
3087.40 221
3087.52 223
3087.65 225
3087.78 229
3087.91 231
3088.03 230
3088.16 225
3088.29 214
3088.42 199
3088.54 181
3088.67 161
3088.80 143
3088.93 127
3089.05 115
3089.18 106
3089.31 101
3089.44 99
3089.56 99
3089.69 100
3089.82 102
3089.94 104
3090.07 107
3090.20 110
3090.33 112
3090.45 114
3090.58 116
3090.71 118
3090.84 120
3090.96 121
3091.09 121
3091.22 121
3091.35 120
3091.47 119
3091.60 117
3091.73 115
3091.86 115
3091.98 116
3092.11 119
3092.24 125
3092.37 134
3092.49 147
3092.62 162
3092.75 178
3092.88 193
3093.00 206
3093.13 217
3093.26 223
3093.39 227
3093.51 228
3093.64 228
3093.77 227
3093.90 226
3094.02 223
3094.15 220
3094.28 216
3094.41 210
3094.53 204
3094.66 199
3094.79 195
3094.92 194
3095.04 194
3095.17 195
3095.30 195
3095.43 193
3095.55 187
3095.68 177
3095.81 165
3095.94 150
3096.06 136
3096.19 124
3096.32 115
3096.45 109
3096.57 107
3096.70 108
3096.83 110
3096.96 114
3097.08 118
3097.21 121
3097.34 122
3097.47 119
3097.59 114
3097.72 106
3097.85 97
3097.98 87
3098.10 79
3098.23 73
3098.36 71
3098.49 72
3098.61 75
3098.74 78
3098.87 82
3099.00 86
3099.12 90
3099.25 94
3099.38 101
3099.51 110
3099.63 122
3099.76 135
3099.89 147
3100.02 156
3100.15 161
3100.27 161
3100.40 156
3100.53 147
3100.66 138
3100.78 130
3100.91 124
3101.04 121
3101.17 120
3101.29 119
3101.42 117
3101.55 112
3101.68 105
3101.80 96
3101.93 86
3102.06 77
3102.19 70
3102.31 66
3102.44 65
3102.57 66
3102.70 66
3102.83 66
3102.95 65
3103.08 60
3103.21 54
3103.34 47
3103.46 41
3103.59 36
3103.72 35
3103.85 36
3103.97 39
3104.10 44
3104.23 49
3104.36 54
3104.49 59
3104.61 65
3104.74 72
3104.87 80
3105.00 89
3105.12 98
3105.25 105
3105.38 109
3105.51 110
3105.63 107
3105.76 102
3105.89 96
3106.02 90
3106.15 87
3106.27 85
3106.40 85
3106.53 86
3106.66 87
3106.78 89
3106.91 91
3107.04 94
3107.17 97
3107.30 101
3107.42 104
3107.55 104
3107.68 101
3107.81 94
3107.93 85
3108.06 75
3108.19 65
3108.32 58
3108.45 54
3108.57 55
3108.70 59
3108.83 65
3108.96 71
3109.08 75
3109.21 77
3109.34 77
3109.47 74
3109.60 70
3109.72 67
3109.85 64
3109.98 64
3110.11 66
3110.23 68
3110.36 71
3110.49 72
3110.62 70
3110.75 65
3110.87 57
3111.00 48
3111.13 39
3111.26 33
3111.38 31
3111.51 33
3111.64 40
3111.77 50
3111.90 63
3112.02 76
3112.15 88
3112.28 96
3112.41 101
3112.54 100
3112.66 95
3112.79 85
3112.92 72
3113.05 59
3113.17 46
3113.30 35
3113.43 28
3113.56 25
3113.69 23
3113.81 22
3113.94 21
3114.07 18
3114.20 14
3114.33 9
3114.45 5
3114.58 4
3114.71 5
3114.84 11
3114.97 18
3115.09 27
3115.22 35
3115.35 42
3115.48 47
3115.61 51
3115.73 53
3115.86 54
3115.99 55
3116.12 56
3116.24 57
3116.37 57
3116.50 56
3116.63 56
3116.76 58
3116.88 61
3117.01 67
3117.14 76
3117.27 86
3117.40 96
3117.52 106
3117.65 114
3117.78 118
3117.91 118
3118.04 115
3118.16 109
3118.29 100
3118.42 92
3118.55 84
3118.68 78
3118.80 76
3118.93 77
3119.06 79
3119.19 82
3119.32 84
3119.44 83
3119.57 78
3119.70 71
3119.83 63
3119.96 54
3120.08 48
3120.21 44
3120.34 43
3120.47 44
3120.60 47
3120.72 50
3120.85 53
3120.98 54
3121.11 53
3121.24 50
3121.36 45
3121.49 36
3121.62 25
3121.75 12
3121.88 0
3122.00 0
3122.13 0
3122.26 0
3122.39 0
3122.52 0
3122.65 0
3122.77 0
3122.90 5
3123.03 18
3123.16 29
3123.29 38
3123.41 44
3123.54 48
3123.67 49
3123.80 48
3123.93 44
3124.05 39
3124.18 32
3124.31 25
3124.44 17
3124.57 10
3124.69 5
3124.82 2
3124.95 2
3125.08 4
3125.21 8
3125.34 13
3125.46 18
3125.59 22
3125.72 26
3125.85 30
3125.98 33
3126.10 37
3126.23 41
3126.36 45
3126.49 48
3126.62 50
3126.74 52
3126.87 52
3127.00 51
3127.13 49
3127.26 48
3127.39 47
3127.51 46
3127.64 46
3127.77 46
3127.90 47
3128.03 48
3128.15 51
3128.28 55
3128.41 61
3128.54 68
3128.67 76
3128.80 85
3128.92 92
3129.05 97
3129.18 101
3129.31 103
3129.44 103
3129.56 103
3129.69 104
3129.82 105
3129.95 107
3130.08 110
3130.21 113
3130.33 116
3130.46 118
3130.59 118
3130.72 116
3130.85 112
3130.98 107
3131.10 101
3131.23 96
3131.36 93
3131.49 92
3131.62 93
3131.74 94
3131.87 95
3132.00 94
3132.13 92
3132.26 90
3132.39 89
3132.51 92
3132.64 99
3132.77 110
3132.90 125
3133.03 141
3133.16 158
3133.28 172
3133.41 185
3133.54 194
3133.67 201
3133.80 205
3133.93 207
3134.05 206
3134.18 203
3134.31 198
3134.44 190
3134.57 182
3134.70 174
3134.82 167
3134.95 162
3135.08 158
3135.21 155
3135.34 153
3135.47 151
3135.59 149
3135.72 147
3135.85 147
3135.98 149
3136.11 153
3136.24 159
3136.36 168
3136.49 180
3136.62 195
3136.75 211
3136.88 228
3137.01 245
3137.13 260
3137.26 272
3137.39 281
3137.52 285
3137.65 286
3137.78 286
3137.90 284
3138.03 284
3138.16 285
3138.29 287
3138.42 291
3138.55 295
3138.67 299
3138.80 304
3138.93 311
3139.06 319
3139.19 328
3139.32 338
3139.44 348
3139.57 357
3139.70 365
3139.83 370
3139.96 376
3140.09 382
3140.22 389
3140.34 397
3140.47 405
3140.60 409
3140.73 410
3140.86 407
3140.99 401
3141.11 394
3141.24 388
3141.37 386
3141.50 388
3141.63 394
3141.76 399
3141.89 404
3142.01 404
3142.14 399
3142.27 390
3142.40 377
3142.53 363
3142.66 350
3142.78 339
3142.91 331
3143.04 325
3143.17 321
3143.30 318
3143.43 313
3143.56 307
3143.68 298
3143.81 288
3143.94 276
3144.07 262
3144.20 248
3144.33 234
3144.46 221
3144.58 209
3144.71 201
3144.84 196
3144.97 196
3145.10 199
3145.23 204
3145.35 210
3145.48 216
3145.61 219
3145.74 218
3145.87 214
3146.00 207
3146.13 199
3146.25 191
3146.38 183
3146.51 176
3146.64 172
3146.77 169
3146.90 166
3147.03 163
3147.15 160
3147.28 157
3147.41 155
3147.54 155
3147.67 156
3147.80 159
3147.93 162
3148.05 166
3148.18 170
3148.31 172
3148.44 174
3148.57 174
3148.70 173
3148.83 171
3148.95 170
3149.08 168
3149.21 167
3149.34 167
3149.47 169
3149.60 173
3149.73 180
3149.86 188
3149.98 195
3150.11 201
3150.24 203
3150.37 202
3150.50 198
3150.63 192
3150.76 184
3150.88 176
3151.01 167
3151.14 159
3151.27 151
3151.40 142
3151.53 134
3151.66 128
3151.79 124
3151.91 125
3152.04 129
3152.17 137
3152.30 148
3152.43 160
3152.56 170
3152.69 177
3152.81 179
3152.94 176
3153.07 168
3153.20 158
3153.33 149
3153.46 142
3153.59 139
3153.72 140
3153.84 145
3153.97 153
3154.10 163
3154.23 172
3154.36 179
3154.49 184
3154.62 185
3154.75 184
3154.87 180
3155.00 176
3155.13 171
3155.26 168
3155.39 167
3155.52 169
3155.65 172
3155.77 176
3155.90 179
3156.03 180
3156.16 179
3156.29 174
3156.42 168
3156.55 160
3156.68 154
3156.81 151
3156.93 152
3157.06 158
3157.19 169
3157.32 183
3157.45 200
3157.58 218
3157.71 235
3157.84 250
3157.96 263
3158.09 273
3158.22 278
3158.35 280
3158.48 278
3158.61 272
3158.74 263
3158.87 251
3158.99 238
3159.12 226
3159.25 214
3159.38 205
3159.51 197
3159.64 191
3159.77 186
3159.90 182
3160.03 180
3160.15 181
3160.28 185
3160.41 193
3160.54 203
3160.67 215
3160.80 228
3160.93 239
3161.06 248
3161.18 254
3161.31 258
3161.44 260
3161.57 263
3161.70 267
3161.83 271
3161.96 274
3162.09 276
3162.22 273
3162.34 267
3162.47 257
3162.60 246
3162.73 235
3162.86 228
3162.99 225
3163.12 227
3163.25 233
3163.38 241
3163.50 248
3163.63 253
3163.76 253
3163.89 249
3164.02 240
3164.15 228
3164.28 214
3164.41 202
3164.54 194
3164.66 189
3164.79 189
3164.92 194
3165.05 201
3165.18 210
3165.31 218
3165.44 224
3165.57 228
3165.70 230
3165.83 231
3165.95 233
3166.08 235
3166.21 239
3166.34 244
3166.47 247
3166.60 246
3166.73 242
3166.86 234
3166.99 222
3167.12 210
3167.24 199
3167.37 190
3167.50 184
3167.63 181
3167.76 180
3167.89 178
3168.02 175
3168.15 170
3168.28 165
3168.41 161
3168.53 158
3168.66 157
3168.79 159
3168.92 163
3169.05 169
3169.18 176
3169.31 184
3169.44 192
3169.57 202
3169.70 211
3169.82 219
3169.95 223
3170.08 222
3170.21 215
3170.34 201
3170.47 180
3170.60 155
3170.73 127
3170.86 99
3170.99 74
3171.11 54
3171.24 40
3171.37 34
3171.50 34
3171.63 40
3171.76 48
3171.89 58
3172.02 66
3172.15 73
3172.28 77
3172.41 79
3172.53 78
3172.66 77
3172.79 74
3172.92 71
3173.05 66
3173.18 60
3173.31 53
3173.44 45
3173.57 38
3173.70 31
3173.83 27
3173.95 25
3174.08 26
3174.21 28
3174.34 30
3174.47 31
3174.60 31
3174.73 30
3174.86 29
3174.99 29
3175.12 29
3175.25 32
3175.38 37
3175.50 41
3175.63 44
3175.76 44
3175.89 42
3176.02 36
3176.15 30
3176.28 22
3176.41 15
3176.54 9
3176.67 4
3176.80 0
3176.93 0
3177.05 0
3177.18 0
3177.31 0
3177.44 0
3177.57 0
3177.70 0
3177.83 4
3177.96 7
3178.09 9
3178.22 9
3178.35 8
3178.48 9
3178.60 13
3178.73 20
3178.86 31
3178.99 43
3179.12 56
3179.25 68
3179.38 78
3179.51 84
3179.64 87
3179.77 86
3179.90 82
3180.03 75
3180.16 68
3180.28 60
3180.41 53
3180.54 47
3180.67 43
3180.80 40
3180.93 39
3181.06 39
3181.19 40
3181.32 41
3181.45 42
3181.58 43
3181.71 43
3181.84 43
3181.97 44
3182.09 45
3182.22 46
3182.35 47
3182.48 47
3182.61 45
3182.74 39
3182.87 31
3183.00 20
3183.13 8
3183.26 0
3183.39 0
3183.52 0
3183.65 0
3183.78 0
3183.90 0
3184.03 0
3184.16 0
3184.29 1
3184.42 9
3184.55 19
3184.68 30
3184.81 42
3184.94 54
3185.07 67
3185.20 78
3185.33 87
3185.46 95
3185.59 103
3185.72 110
3185.84 117
3185.97 123
3186.10 130
3186.23 136
3186.36 140
3186.49 144
3186.62 146
3186.75 147
3186.88 147
3187.01 148
3187.14 149
3187.27 150
3187.40 150
3187.53 151
3187.66 151
3187.79 153
3187.92 156
3188.04 162
3188.17 170
3188.30 181
3188.43 193
3188.56 205
3188.69 216
3188.82 224
3188.95 230
3189.08 232
3189.21 231
3189.34 227
3189.47 221
3189.60 214
3189.73 207
3189.86 199
3189.99 191
3190.12 182
3190.24 175
3190.37 167
3190.50 161
3190.63 157
3190.76 154
3190.89 152
3191.02 151
3191.15 150
3191.28 148
3191.41 144
3191.54 140
3191.67 134
3191.80 129
3191.93 123
3192.06 118
3192.19 112
3192.32 105
3192.45 97
3192.58 88
3192.70 78
3192.83 68
3192.96 60
3193.09 53
3193.22 48
3193.35 45
3193.48 43
3193.61 40
3193.74 35
3193.87 29
3194.00 22
3194.13 15
3194.26 9
3194.39 8
3194.52 11
3194.65 18
3194.78 29
3194.91 42
3195.04 56
3195.17 67
3195.30 76
3195.42 81
3195.55 83
3195.68 84
3195.81 85
3195.94 86
3196.07 89
3196.20 94
3196.33 101
3196.46 109
3196.59 116
3196.72 121
3196.85 124
3196.98 125
3197.11 124
3197.24 123
3197.37 122
3197.50 120
3197.63 118
3197.76 114
3197.89 108
3198.02 100
3198.15 88
3198.28 75
3198.41 62
3198.53 50
3198.66 40
3198.79 34
3198.92 31
3199.05 31
3199.18 33
3199.31 36
3199.44 40
3199.57 43
3199.70 47
3199.83 51
3199.96 57
3200.09 65
3200.22 73
3200.35 80
3200.48 86
3200.61 89
3200.74 88
3200.87 83
3201.00 73
3201.13 60
3201.26 44
3201.39 27
3201.52 12
3201.65 1
3201.78 0
3201.91 0
3202.04 0
3202.17 0
3202.29 0
3202.42 0
3202.55 0
3202.68 0
3202.81 0
3202.94 1
3203.07 4
3203.20 10
3203.33 16
3203.46 22
3203.59 27
3203.72 31
3203.85 33
3203.98 35
3204.11 37
3204.24 40
3204.37 45
3204.50 51
3204.63 58
3204.76 67
3204.89 75
3205.02 83
3205.15 91
3205.28 98
3205.41 104
3205.54 110
3205.67 116
3205.80 122
3205.93 129
3206.06 136
3206.19 143
3206.32 151
3206.45 157
3206.58 162
3206.71 165
3206.84 166
3206.97 166
3207.10 165
3207.23 163
3207.36 162
3207.48 160
3207.61 158
3207.74 154
3207.87 149
3208.00 144
3208.13 138
3208.26 134
3208.39 131
3208.52 130
3208.65 130
3208.78 130
3208.91 130
3209.04 129
3209.17 127
3209.30 123
3209.43 119
3209.56 115
3209.69 111
3209.82 108
3209.95 105
3210.08 105
3210.21 105
3210.34 108
3210.47 112
3210.60 117
3210.73 122
3210.86 127
3210.99 131
3211.12 135
3211.25 137
3211.38 140
3211.51 143
3211.64 143
3211.77 142
3211.90 138
3212.03 130
3212.16 119
3212.29 107
3212.42 95
3212.55 88
3212.68 86
3212.81 89
3212.94 98
3213.07 110
3213.20 123
3213.33 134
3213.46 140
3213.59 142
3213.72 138
3213.85 129
3213.98 115
3214.11 98
3214.24 79
3214.37 61
3214.50 45
3214.63 32
3214.76 24
3214.89 21
3215.02 23
3215.15 28
3215.28 36
3215.41 44
3215.54 50
3215.67 54
3215.80 55
3215.93 54
3216.06 50
3216.19 48
3216.32 47
3216.45 51
3216.58 58
3216.71 69
3216.84 81
3216.97 92
3217.10 101
3217.23 105
3217.36 105
3217.49 100
3217.62 91
3217.75 79
3217.88 66
3218.01 51
3218.14 36
3218.27 21
3218.40 6
3218.53 0
3218.66 0
3218.79 0
3218.92 0
3219.05 0
3219.18 0
3219.31 0
3219.44 0
3219.57 9
3219.70 23
3219.83 36
3219.96 46
3220.09 54
3220.22 60
3220.35 66
3220.48 73
3220.61 79
3220.74 87
3220.87 94
3221.00 100
3221.13 105
3221.26 108
3221.39 111
3221.52 115
3221.65 119
3221.78 125
3221.91 131
3222.04 137
3222.17 141
3222.30 143
3222.43 142
3222.56 139
3222.69 134
3222.82 128
3222.95 123
3223.08 120
3223.21 119
3223.34 120
3223.47 122
3223.60 124
3223.73 126
3223.86 127
3223.99 128
3224.12 130
3224.25 134
3224.38 140
3224.51 150
3224.64 163
3224.77 178
3224.90 193
3225.03 206
3225.16 216
3225.29 220
3225.42 220
3225.55 215
3225.68 209
3225.81 201
3225.94 194
3226.07 188
3226.20 182
3226.33 175
3226.46 167
3226.59 156
3226.72 143
3226.85 128
3226.98 114
3227.11 99
3227.24 87
3227.38 75
3227.51 65
3227.64 55
3227.77 45
3227.90 37
3228.03 30
3228.16 26
3228.29 25
3228.42 27
3228.55 32
3228.68 40
3228.81 47
3228.94 55
3229.07 61
3229.20 65
3229.33 68
3229.46 70
3229.59 71
3229.72 72
3229.85 74
3229.98 76
3230.11 80
3230.24 83
3230.37 88
3230.50 92
3230.63 96
3230.76 101
3230.89 104
3231.02 107
3231.15 110
3231.28 112
3231.41 113
3231.54 114
3231.67 115
3231.80 117
3231.93 120
3232.06 123
3232.19 125
3232.32 127
3232.45 126
3232.59 125
3232.72 121
3232.85 117
3232.98 113
3233.11 111
3233.24 111
3233.37 115
3233.50 121
3233.63 129
3233.76 138
3233.89 146
3234.02 151
3234.15 153
3234.28 151
3234.41 147
3234.54 141
3234.67 134
3234.80 126
3234.93 119
3235.06 112
3235.19 106
3235.32 100
3235.45 95
3235.58 93
3235.71 94
3235.84 97
3235.97 101
3236.10 105
3236.23 106
3236.37 103
3236.50 96
3236.63 86
3236.76 74
3236.89 64
3237.02 56
3237.15 55
3237.28 59
3237.41 69
3237.54 85
3237.67 105
3237.80 126
3237.93 147
3238.06 166
3238.19 182
3238.32 193
3238.45 199
3238.58 201
3238.71 199
3238.84 193
3238.97 186
3239.10 178
3239.23 171
3239.36 165
3239.50 160
3239.63 157
3239.76 156
3239.89 156
3240.02 157
3240.15 157
3240.28 157
3240.41 158
3240.54 158
3240.67 160
3240.80 162
3240.93 164
3241.06 164
3241.19 162
3241.32 158
3241.45 150
3241.58 141
3241.71 131
3241.84 122
3241.97 116
3242.10 113
3242.24 115
3242.37 120
3242.50 128
3242.63 137
3242.76 146
3242.89 151
3243.02 154
3243.15 152
3243.28 149
3243.41 144
3243.54 139
3243.67 137
3243.80 137
3243.93 140
3244.06 143
3244.19 147
3244.32 149
3244.45 149
3244.58 147
3244.72 143
3244.85 140
3244.98 138
3245.11 139
3245.24 143
3245.37 149
3245.50 156
3245.63 163
3245.76 168
3245.89 170
3246.02 169
3246.15 165
3246.28 160
3246.41 153
3246.54 145
3246.67 137
3246.80 131
3246.93 128
3247.07 130
3247.20 136
3247.33 146
3247.46 161
3247.59 177
3247.72 193
3247.85 206
3247.98 216
3248.11 221
3248.24 222
3248.37 220
3248.50 216
3248.63 212
3248.76 208
3248.89 205
3249.02 202
3249.16 198
3249.29 193
3249.42 186
3249.55 179
3249.68 172
3249.81 165
3249.94 161
3250.07 160
3250.20 161
3250.33 163
3250.46 167
3250.59 169
3250.72 169
3250.85 166
3250.98 161
3251.12 155
3251.25 147
3251.38 141
3251.51 135
3251.64 132
3251.77 129
3251.90 127
3252.03 125
3252.16 121
3252.29 114
3252.42 106
3252.55 97
3252.68 88
3252.81 81
3252.95 77
3253.08 77
3253.21 80
3253.34 87
3253.47 94
3253.60 100
3253.73 103
3253.86 103
3253.99 98
3254.12 91
3254.25 81
3254.38 71
3254.51 62
3254.64 54
3254.78 49
3254.91 45
3255.04 43
3255.17 40
3255.30 36
3255.43 31
3255.56 23
3255.69 14
3255.82 3
3255.95 0
3256.08 0
3256.21 0
3256.34 0
3256.48 0
3256.61 0
3256.74 0
3256.87 0
3257.00 11
3257.13 24
3257.26 37
3257.39 50
3257.52 64
3257.65 79
3257.78 95
3257.91 113
3258.05 132
3258.18 150
3258.31 168
3258.44 184
3258.57 197
3258.70 208
3258.83 217
3258.96 222
3259.09 226
3259.22 228
3259.35 228
3259.48 226
3259.62 224
3259.75 220
3259.88 216
3260.01 212
3260.14 210
3260.27 210
3260.40 212
3260.53 215
3260.66 219
3260.79 220
3260.92 219
3261.05 213
3261.19 203
3261.32 190
3261.45 177
3261.58 165
3261.71 156
3261.84 150
3261.97 147
3262.10 146
3262.23 146
3262.36 147
3262.49 149
3262.63 152
3262.76 156
3262.89 161
3263.02 166
3263.15 170
3263.28 169
3263.41 163
3263.54 150
3263.67 133
3263.80 112
3263.93 92
3264.07 73
3264.20 60
3264.33 54
3264.46 54
3264.59 60
3264.72 70
3264.85 82
3264.98 95
3265.11 108
3265.24 120
3265.38 133
3265.51 148
3265.64 163
3265.77 179
3265.90 193
3266.03 203
3266.16 208
3266.29 206
3266.42 197
3266.55 183
3266.68 165
3266.82 147
3266.95 130
3267.08 115
3267.21 102
3267.34 92
3267.47 83
3267.60 75
3267.73 68
3267.86 62
3267.99 59
3268.13 59
3268.26 63
3268.39 72
3268.52 84
3268.65 98
3268.78 112
3268.91 124
3269.04 132
3269.17 136
3269.31 136
3269.44 133
3269.57 129
3269.70 124
3269.83 120
3269.96 117
3270.09 116
3270.22 115
3270.35 116
3270.48 118
3270.62 121
3270.75 126
3270.88 133
3271.01 142
3271.14 151
3271.27 161
3271.40 168
3271.53 174
3271.66 178
3271.80 180
3271.93 180
3272.06 179
3272.19 178
3272.32 177
3272.45 177
3272.58 179
3272.71 181
3272.84 186
3272.98 192
3273.11 200
3273.24 208
3273.37 216
3273.50 223
3273.63 227
3273.76 229
3273.89 228
3274.02 223
3274.16 217
3274.29 209
3274.42 202
3274.55 197
3274.68 194
3274.81 196
3274.94 201
3275.07 209
3275.20 219
3275.34 229
3275.47 239
3275.60 248
3275.73 254
3275.86 257
3275.99 258
3276.12 258
3276.25 258
3276.39 259
3276.52 261
3276.65 264
3276.78 270
3276.91 277
3277.04 286
3277.17 296
3277.30 308
3277.44 320
3277.57 332
3277.70 340
3277.83 344
3277.96 341
3278.09 331
3278.22 315
3278.35 294
3278.48 272
3278.62 251
3278.75 234
3278.88 222
3279.01 214
3279.14 210
3279.27 209
3279.40 209
3279.53 208
3279.67 207
3279.80 204
3279.93 201
3280.06 197
3280.19 193
3280.32 189
3280.45 186
3280.58 183
3280.72 180
3280.85 178
3280.98 175
3281.11 172
3281.24 169
3281.37 164
3281.50 158
3281.64 150
3281.77 140
3281.90 128
3282.03 116
3282.16 105
3282.29 96
3282.42 90
3282.55 88
3282.69 89
3282.82 91
3282.95 94
3283.08 97
3283.21 97
3283.34 96
3283.47 93
3283.60 91
3283.74 90
3283.87 90
3284.00 92
3284.13 94
3284.26 97
3284.39 98
3284.52 97
3284.66 94
3284.79 87
3284.92 78
3285.05 68
3285.18 57
3285.31 48
3285.44 41
3285.58 38
3285.71 39
3285.84 44
3285.97 52
3286.10 61
3286.23 70
3286.36 76
3286.49 79
3286.63 79
3286.76 77
3286.89 74
3287.02 71
3287.15 69
3287.28 69
3287.41 72
3287.55 76
3287.68 81
3287.81 85
3287.94 88
3288.07 90
3288.20 91
3288.33 91
3288.47 90
3288.60 91
3288.73 91
3288.86 93
3288.99 95
3289.12 98
3289.25 102
3289.39 106
3289.52 111
3289.65 116
3289.78 122
3289.91 127
3290.04 131
3290.17 133
3290.31 133
3290.44 130
3290.57 127
3290.70 122
3290.83 117
3290.96 111
3291.09 105
3291.23 98
3291.36 89
3291.49 79
3291.62 69
3291.75 62
3291.88 60
3292.02 65
3292.15 76
3292.28 92
3292.41 112
3292.54 132
3292.67 150
3292.80 164
3292.94 174
3293.07 182
3293.20 188
3293.33 194
3293.46 200
3293.59 206
3293.73 209
3293.86 208
3293.99 203
3294.12 195
3294.25 185
3294.38 174
3294.51 166
3294.65 159
3294.78 156
3294.91 154
3295.04 151
3295.17 148
3295.30 142
3295.44 134
3295.57 124
3295.70 115
3295.83 108
3295.96 102
3296.09 100
3296.22 100
3296.36 101
3296.49 102
3296.62 101
3296.75 97
3296.88 90
3297.01 80
3297.15 70
3297.28 61
3297.41 56
3297.54 55
3297.67 61
3297.80 72
3297.94 88
3298.07 106
3298.20 127
3298.33 147
3298.46 165
3298.59 179
3298.73 190
3298.86 197
3298.99 199
3299.12 196
3299.25 191
3299.38 184
3299.52 177
3299.65 172
3299.78 168
3299.91 166
3300.04 166
3300.17 167
3300.31 168
3300.44 168
3300.57 168
3300.70 167
3300.83 167
3300.96 168
3301.10 170
3301.23 173
3301.36 175
3301.49 176
3301.62 175
3301.75 173
3301.89 170
3302.02 168
3302.15 169
3302.28 174
3302.41 183
3302.54 195
3302.68 207
3302.81 219
3302.94 228
3303.07 232
3303.20 233
3303.33 231
3303.47 226
3303.60 222
3303.73 217
3303.86 213
3303.99 209
3304.12 205
3304.26 200
3304.39 195
3304.52 191
3304.65 189
3304.78 190
3304.92 192
3305.05 196
3305.18 200
3305.31 202
3305.44 201
3305.57 196
3305.71 188
3305.84 176
3305.97 163
3306.10 149
3306.23 136
3306.36 125
3306.50 114
3306.63 106
3306.76 99
3306.89 92
3307.02 88
3307.16 85
3307.29 86
3307.42 91
3307.55 100
3307.68 113
3307.81 128
3307.95 143
3308.08 157
3308.21 166
3308.34 171
3308.47 171
3308.61 167
3308.74 160
3308.87 151
3309.00 141
3309.13 131
3309.26 121
3309.40 111
3309.53 101
3309.66 93
3309.79 87
3309.92 83
3310.06 83
3310.19 85
3310.32 89
3310.45 94
3310.58 98
3310.71 102
3310.85 106
3310.98 110
3311.11 115
3311.24 122
3311.37 132
3311.51 144
3311.64 156
3311.77 167
3311.90 175
3312.03 179
3312.17 178
3312.30 174
3312.43 166
3312.56 157
3312.69 146
3312.83 134
3312.96 121
3313.09 106
3313.22 92
3313.35 80
3313.48 71
3313.62 66
3313.75 67
3313.88 71
3314.01 79
3314.14 86
3314.28 92
3314.41 95
3314.54 95
3314.67 95
3314.80 94
3314.94 95
3315.07 98
3315.20 102
3315.33 108
3315.46 115
3315.60 121
3315.73 127
3315.86 133
3315.99 141
3316.12 151
3316.26 164
3316.39 180
3316.52 198
3316.65 215
3316.78 229
3316.92 239
3317.05 243
3317.18 241
3317.31 233
3317.44 222
3317.58 208
3317.71 194
3317.84 182
3317.97 172
3318.10 164
3318.24 159
3318.37 155
3318.50 154
3318.63 152
3318.76 151
3318.90 149
3319.03 147
3319.16 144
3319.29 140
3319.42 137
3319.56 135
3319.69 135
3319.82 136
3319.95 137
3320.08 138
3320.22 139
3320.35 138
3320.48 136
3320.61 133
3320.74 128
3320.88 123
3321.01 117
3321.14 110
3321.27 103
3321.41 95
3321.54 88
3321.67 84
3321.80 84
3321.93 88
3322.07 95
3322.20 104
3322.33 112
3322.46 118
3322.59 120
3322.73 115
3322.86 106
3322.99 93
3323.12 79
3323.25 67
3323.39 59
3323.52 55
3323.65 56
3323.78 60
3323.92 66
3324.05 71
3324.18 74
3324.31 74
3324.44 72
3324.58 67
3324.71 61
3324.84 55
3324.97 49
3325.10 46
3325.24 45
3325.37 50
3325.50 59
3325.63 72
3325.77 87
3325.90 102
3326.03 115
3326.16 122
3326.29 124
3326.43 120
3326.56 111
3326.69 101
3326.82 90
3326.96 79
3327.09 68
3327.22 56
3327.35 45
3327.48 33
3327.62 21
3327.75 11
3327.88 3
3328.01 0
3328.14 0
3328.28 0
3328.41 0
3328.54 0
3328.67 0
3328.81 0
3328.94 0
3329.07 0
3329.20 0
3329.34 3
3329.47 11
3329.60 21
3329.73 32
3329.86 41
3330.00 48
3330.13 54
3330.26 57
3330.39 60
3330.53 63
3330.66 67
3330.79 71
3330.92 75
3331.05 78
3331.19 81
3331.32 83
3331.45 84
3331.58 86
3331.72 87
3331.85 89
3331.98 90
3332.11 91
3332.25 90
3332.38 88
3332.51 84
3332.64 80
3332.77 77
3332.91 76
3333.04 78
3333.17 83
3333.30 91
3333.44 101
3333.57 113
3333.70 124
3333.83 135
3333.97 144
3334.10 151
3334.23 157
3334.36 161
3334.49 165
3334.63 167
3334.76 168
3334.89 166
3335.02 162
3335.16 155
3335.29 145
3335.42 133
3335.55 119
3335.69 105
3335.82 93
3335.95 84
3336.08 80
3336.22 81
3336.35 85
3336.48 94
3336.61 103
3336.74 112
3336.88 118
3337.01 121
3337.14 120
3337.27 115
3337.41 108
3337.54 100
3337.67 93
3337.80 89
3337.94 88
3338.07 92
3338.20 100
3338.33 111
3338.47 124
3338.60 138
3338.73 152
3338.86 164
3339.00 174
3339.13 182
3339.26 187
3339.39 189
3339.53 188
3339.66 184
3339.79 177
3339.92 167
3340.06 156
3340.19 145
3340.32 136
3340.45 130
3340.59 126
3340.72 124
3340.85 122
3340.98 117
3341.12 109
3341.25 96
3341.38 80
3341.51 63
3341.65 48
3341.78 37
3341.91 32
3342.04 33
3342.18 40
3342.31 50
3342.44 61
3342.57 70
3342.71 76
3342.84 78
3342.97 77
3343.10 73
3343.24 68
3343.37 63
3343.50 58
3343.63 54
3343.77 51
3343.90 50
3344.03 50
3344.16 53
3344.30 57
3344.43 62
3344.56 68
3344.69 74
3344.83 78
3344.96 79
3345.09 77
3345.22 71
3345.36 63
3345.49 55
3345.62 49
3345.75 48
3345.89 53
3346.02 65
3346.15 82
3346.28 102
3346.42 122
3346.55 140
3346.68 153
3346.81 161
3346.95 163
3347.08 162
3347.21 159
3347.34 156
3347.48 152
3347.61 148
3347.74 144
3347.87 140
3348.01 135
3348.14 129
3348.27 121
3348.41 114
3348.54 108
3348.67 106
3348.80 107
3348.94 113
3349.07 121
3349.20 131
3349.33 138
3349.47 140
3349.60 136
3349.73 126
3349.86 112
3350.00 96
3350.13 80
3350.26 67
3350.39 57
3350.53 49
3350.66 44
3350.79 40
3350.93 36
3351.06 32
3351.19 28
3351.32 24
3351.46 22
3351.59 21
3351.72 21
3351.85 22
3351.99 24
3352.12 26
3352.25 28
3352.39 31
3352.52 35
3352.65 40
3352.78 47
3352.92 55
3353.05 62
3353.18 69
3353.31 75
3353.45 78
3353.58 78
3353.71 76
3353.85 71
3353.98 65
3354.11 57
3354.24 50
3354.38 43
3354.51 37
3354.64 34
3354.77 34
3354.91 36
3355.04 39
3355.17 41
3355.31 42
3355.44 42
3355.57 39
3355.70 34
3355.84 29
3355.97 25
3356.10 22
3356.23 20
3356.37 21
3356.50 22
3356.63 24
3356.77 27
3356.90 29
3357.03 30
3357.16 30
3357.30 27
3357.43 24
3357.56 19
3357.70 13
3357.83 8
3357.96 3
3358.09 0
3358.23 0
3358.36 0
3358.49 0
3358.62 0
3358.76 0
3358.89 0
3359.02 0
3359.16 0
3359.29 4
3359.42 15
3359.55 29
3359.69 42
3359.82 54
3359.95 63
3360.09 67
3360.22 67
3360.35 64
3360.48 58
3360.62 51
3360.75 45
3360.88 39
3361.02 35
3361.15 32
3361.28 32
3361.41 33
3361.55 37
3361.68 43
3361.81 52
3361.95 62
3362.08 73
3362.21 82
3362.35 89
3362.48 92
3362.61 91
3362.74 86
3362.88 79
3363.01 73
3363.14 68
3363.28 66
3363.41 70
3363.54 77
3363.67 86
3363.81 97
3363.94 106
3364.07 112
3364.21 112
3364.34 108
3364.47 98
3364.60 86
3364.74 73
3364.87 61
3365.00 52
3365.14 46
3365.27 45
3365.40 47
3365.54 51
3365.67 56
3365.80 63
3365.93 70
3366.07 77
3366.20 85
3366.33 94
3366.47 104
3366.60 114
3366.73 124
3366.87 133
3367.00 139
3367.13 143
3367.26 144
3367.40 144
3367.53 143
3367.66 142
3367.80 141
3367.93 142
3368.06 144
3368.20 148
3368.33 152
3368.46 156
3368.59 160
3368.73 164
3368.86 167
3368.99 168
3369.13 167
3369.26 165
3369.39 162
3369.53 157
3369.66 152
3369.79 147
3369.92 142
3370.06 136
3370.19 131
3370.32 126
3370.46 120
3370.59 115
3370.72 110
3370.86 104
3370.99 98
3371.12 92
3371.26 86
3371.39 80
3371.52 76
3371.65 73
3371.79 74
3371.92 78
3372.05 86
3372.19 97
3372.32 110
3372.45 123
3372.59 136
3372.72 148
3372.85 157
3372.99 164
3373.12 169
3373.25 172
3373.38 175
3373.52 178
3373.65 182
3373.78 187
3373.92 193
3374.05 201
3374.18 209
3374.32 216
3374.45 223
3374.58 228
3374.72 229
3374.85 228
3374.98 225
3375.12 218
3375.25 210
3375.38 201
3375.51 194
3375.65 188
3375.78 185
3375.91 183
3376.05 184
3376.18 186
3376.31 187
3376.45 187
3376.58 187
3376.71 186
3376.85 185
3376.98 184
3377.11 184
3377.25 184
3377.38 187
3377.51 192
3377.65 199
3377.78 208
3377.91 220
3378.05 232
3378.18 242
3378.31 251
3378.44 255
3378.58 256
3378.71 253
3378.84 248
3378.98 242
3379.11 236
3379.24 230
3379.38 225
3379.51 221
3379.64 218
3379.78 219
3379.91 222
3380.04 229
3380.18 238
3380.31 249
3380.44 259
3380.58 267
3380.71 271
3380.84 270
3380.98 266
3381.11 259
3381.24 252
3381.38 247
3381.51 245
3381.64 246
3381.78 249
3381.91 254
3382.04 260
3382.18 265
3382.31 270
3382.44 273
3382.58 274
3382.71 275
3382.84 273
3382.98 270
3383.11 265
3383.24 258
3383.38 249
3383.51 238
3383.64 226
3383.78 214
3383.91 203
3384.04 193
3384.18 185
3384.31 180
3384.44 179
3384.58 181
3384.71 187
3384.84 195
3384.98 206
3385.11 219
3385.24 231
3385.38 243
3385.51 253
3385.64 260
3385.78 266
3385.91 269
3386.04 270
3386.18 269
3386.31 267
3386.44 264
3386.58 259
3386.71 253
3386.84 246
3386.98 239
3387.11 232
3387.24 226
3387.38 219
3387.51 212
3387.64 204
3387.78 194
3387.91 181
3388.04 168
3388.18 154
3388.31 142
3388.44 133
3388.58 128
3388.71 127
3388.84 129
3388.98 132
3389.11 133
3389.24 132
3389.38 126
3389.51 116
3389.64 103
3389.78 89
3389.91 76
3390.04 66
3390.18 59
3390.31 57
3390.44 57
3390.58 60
3390.71 64
3390.85 70
3390.98 77
3391.11 86
3391.25 96
3391.38 107
3391.51 118
3391.65 129
3391.78 137
3391.91 144
3392.05 148
3392.18 150
3392.31 152
3392.45 152
3392.58 152
3392.71 150
3392.85 145
3392.98 139
3393.11 130
3393.25 120
3393.38 112
3393.51 106
3393.65 105
3393.78 109
3393.92 116
3394.05 124
3394.18 132
3394.32 136
3394.45 136
3394.58 132
3394.72 126
3394.85 120
3394.98 117
3395.12 118
3395.25 124
3395.38 133
3395.52 145
3395.65 156
3395.79 164
3395.92 168
3396.05 166
3396.19 160
3396.32 150
3396.45 139
3396.59 128
3396.72 117
3396.85 108
3396.99 102
3397.12 97
3397.25 95
3397.39 96
3397.52 98
3397.66 102
3397.79 107
3397.92 114
3398.06 120
3398.19 126
3398.32 132
3398.46 138
3398.59 144
3398.72 150
3398.86 154
3398.99 156
3399.12 156
3399.26 151
3399.39 144
3399.53 134
3399.66 122
3399.79 110
3399.93 98
3400.06 87
3400.19 77
3400.33 70
3400.46 65
3400.59 63
3400.73 64
3400.86 69
3401.00 75
3401.13 81
3401.26 87
3401.40 89
3401.53 87
3401.66 81
3401.80 70
3401.93 56
3402.07 41
3402.20 26
3402.33 12
3402.47 1
3402.60 0
3402.73 0
3402.87 0
3403.00 0
3403.13 0
3403.27 0
3403.40 0
3403.54 0
3403.67 0
3403.80 9
3403.94 24
3404.07 41
3404.20 58
3404.34 75
3404.47 90
3404.61 103
3404.74 115
3404.87 126
3405.01 139
3405.14 153
3405.27 168
3405.41 184
3405.54 200
3405.68 214
3405.81 225
3405.94 233
3406.08 239
3406.21 243
3406.34 244
3406.48 245
3406.61 246
3406.75 248
3406.88 251
3407.01 254
3407.15 258
3407.28 263
3407.41 266
3407.55 267
3407.68 265
3407.82 259
3407.95 248
3408.08 233
3408.22 217
3408.35 201
3408.48 186
3408.62 174
3408.75 163
3408.89 154
3409.02 144
3409.15 131
3409.29 115
3409.42 95
3409.56 75
3409.69 56
3409.82 40
3409.96 29
3410.09 24
3410.22 24
3410.36 29
3410.49 37
3410.63 46
3410.76 56
3410.89 65
3411.03 72
3411.16 77
3411.30 80
3411.43 81
3411.56 81
3411.70 80
3411.83 79
3411.96 77
3412.10 76
3412.23 76
3412.37 76
3412.50 78
3412.63 83
3412.77 89
3412.90 97
3413.04 105
3413.17 113
3413.30 118
3413.44 122
3413.57 124
3413.71 124
3413.84 125
3413.97 125
3414.11 127
3414.24 128
3414.37 128
3414.51 128
3414.64 125
3414.78 121
3414.91 115
3415.04 107
3415.18 99
3415.31 90
3415.45 83
3415.58 77
3415.71 72
3415.85 69
3415.98 67
3416.12 65
3416.25 63
3416.38 59
3416.52 52
3416.65 43
3416.79 34
3416.92 24
3417.05 17
3417.19 12
3417.32 11
3417.46 13
3417.59 19
3417.72 27
3417.86 36
3417.99 45
3418.13 53
3418.26 60
3418.39 65
3418.53 68
3418.66 69
3418.80 70
3418.93 69
3419.06 67
3419.20 65
3419.33 63
3419.47 60
3419.60 57
3419.73 53
3419.87 50
3420.00 47
3420.14 46
3420.27 46
3420.40 49
3420.54 54
3420.67 62
3420.81 72
3420.94 83
3421.07 92
3421.21 99
3421.34 103
3421.48 102
3421.61 97
3421.74 89
3421.88 80
3422.01 73
3422.15 68
3422.28 67
3422.41 69
3422.55 74
3422.68 80
3422.82 85
3422.95 90
3423.09 93
3423.22 95
3423.35 95
3423.49 93
3423.62 90
3423.76 85
3423.89 79
3424.02 72
3424.16 64
3424.29 57
3424.43 51
3424.56 46
3424.69 43
3424.83 42
3424.96 42
3425.10 44
3425.23 47
3425.37 52
3425.50 58
3425.63 66
3425.77 76
3425.90 87
3426.04 100
3426.17 115
3426.30 129
3426.44 144
3426.57 156
3426.71 164
3426.84 167
3426.98 165
3427.11 157
3427.24 145
3427.38 131
3427.51 117
3427.65 105
3427.78 96
3427.91 92
3428.05 93
3428.18 97
3428.32 103
3428.45 109
3428.59 114
3428.72 119
3428.85 122
3428.99 124
3429.12 126
3429.26 130
3429.39 135
3429.52 143
3429.66 152
3429.79 162
3429.93 171
3430.06 180
3430.20 188
3430.33 194
3430.46 200
3430.60 206
3430.73 212
3430.87 219
3431.00 224
3431.14 228
3431.27 229
3431.40 226
3431.54 221
3431.67 214
3431.81 206
3431.94 199
3432.08 194
3432.21 191
3432.34 192
3432.48 194
3432.61 198
3432.75 202
3432.88 205
3433.02 205
3433.15 204
3433.28 200
3433.42 195
3433.55 190
3433.69 186
3433.82 184
3433.96 184
3434.09 188
3434.22 195
3434.36 205
3434.49 218
3434.63 231
3434.76 244
3434.90 253
3435.03 259
3435.16 260
3435.30 257
3435.43 251
3435.57 243
3435.70 235
3435.84 228
3435.97 220
3436.10 213
3436.24 205
3436.37 195
3436.51 184
3436.64 174
3436.78 166
3436.91 163
3437.05 165
3437.18 172
3437.31 184
3437.45 197
3437.58 210
3437.72 220
3437.85 226
3437.99 228
3438.12 227
3438.25 225
3438.39 221
3438.52 218
3438.66 215
3438.79 213
3438.93 211
3439.06 211
3439.20 212
3439.33 216
3439.46 223
3439.60 233
3439.73 245
3439.87 257
3440.00 268
3440.14 277
3440.27 284
3440.41 288
3440.54 292
3440.67 295
3440.81 299
3440.94 304
3441.08 310
3441.21 315
3441.35 319
3441.48 322
3441.62 325
3441.75 326
3441.88 327
3442.02 326
3442.15 325
3442.29 321
3442.42 317
3442.56 310
3442.69 303
3442.83 294
3442.96 284
3443.09 272
3443.23 259
3443.36 244
3443.50 228
3443.63 210
3443.77 191
3443.90 175
3444.04 161
3444.17 151
3444.30 144
3444.44 141
3444.57 139
3444.71 138
3444.84 136
3444.98 132
3445.11 128
3445.25 124
3445.38 121
3445.52 120
3445.65 122
3445.78 126
3445.92 133
3446.05 140
3446.19 146
3446.32 152
3446.46 155
3446.59 155
3446.73 153
3446.86 149
3447.00 143
3447.13 137
3447.26 131
3447.40 126
3447.53 122
3447.67 118
3447.80 116
3447.94 114
3448.07 113
3448.21 112
3448.34 111
3448.48 111
3448.61 113
3448.74 115
3448.88 119
3449.01 123
3449.15 127
3449.28 131
3449.42 134
3449.55 134
3449.69 131
3449.82 124
3449.96 114
3450.09 102
3450.23 89
3450.36 78
3450.49 70
3450.63 66
3450.76 66
3450.90 70
3451.03 77
3451.17 83
3451.30 88
3451.44 90
3451.57 89
3451.71 86
3451.84 81
3451.98 74
3452.11 68
3452.25 62
3452.38 55
3452.51 49
3452.65 43
3452.78 37
3452.92 34
3453.05 32
3453.19 35
3453.32 40
3453.46 49
3453.59 59
3453.73 70
3453.86 81
3454.00 90
3454.13 97
3454.27 102
3454.40 106
3454.53 107
3454.67 107
3454.80 105
3454.94 101
3455.07 95
3455.21 86
3455.34 73
3455.48 58
3455.61 42
3455.75 25
3455.88 10
3456.02 0
3456.15 0
3456.29 0
3456.42 0
3456.56 0
3456.69 0
3456.83 0
3456.96 0
3457.09 0
3457.23 3
3457.36 17
3457.50 33
3457.63 51
3457.77 68
3457.90 83
3458.04 93
3458.17 98
3458.31 98
3458.44 96
3458.58 91
3458.71 88
3458.85 86
3458.98 88
3459.12 92
3459.25 97
3459.39 103
3459.52 108
3459.66 110
3459.79 109
3459.93 105
3460.06 100
3460.19 92
3460.33 84
3460.46 77
3460.60 70
3460.73 64
3460.87 60
3461.00 57
3461.14 57
3461.27 59
3461.41 62
3461.54 65
3461.68 67
3461.81 68
3461.95 66
3462.08 62
3462.22 57
3462.35 53
3462.49 50
3462.62 49
3462.76 50
3462.89 51
3463.03 53
3463.16 55
3463.30 55
3463.43 56
3463.57 56
3463.70 57
3463.84 57
3463.97 57
3464.11 56
3464.24 53
3464.38 47
3464.51 39
3464.65 31
3464.78 22
3464.92 16
3465.05 12
3465.18 12
3465.32 15
3465.45 21
3465.59 28
3465.72 34
3465.86 40
3465.99 43
3466.13 45
3466.26 44
3466.40 41
3466.53 38
3466.67 35
3466.80 34
3466.94 34
3467.07 37
3467.21 42
3467.34 49
3467.48 56
3467.61 63
3467.75 67
3467.88 70
3468.02 70
3468.15 70
3468.29 69
3468.42 69
3468.56 71
3468.69 73
3468.83 75
3468.96 75
3469.10 72
3469.23 68
3469.37 60
3469.50 51
3469.64 41
3469.77 32
3469.91 23
3470.04 16
3470.18 11
3470.31 8
3470.45 7
3470.58 7
3470.72 10
3470.85 12
3470.99 15
3471.12 16
3471.26 16
3471.39 13
3471.53 9
3471.66 3
3471.80 0
3471.93 0
3472.07 0
3472.20 0
3472.34 0
3472.47 0
3472.61 0
3472.74 4
3472.88 12
3473.01 19
3473.15 23
3473.28 22
3473.42 18
3473.55 10
3473.69 1
3473.82 0
3473.96 0
3474.10 0
3474.23 0
3474.37 0
3474.50 0
3474.64 0
3474.77 2
3474.91 13
3475.04 25
3475.18 39
3475.31 53
3475.45 67
3475.58 80
3475.72 90
3475.85 97
3475.99 97
3476.12 93
3476.26 83
3476.39 70
3476.53 56
3476.66 43
3476.80 32
3476.93 24
3477.07 19
3477.20 19
3477.34 23
3477.47 30
3477.61 39
3477.74 48
3477.88 56
3478.01 62
3478.15 63
3478.28 61
3478.42 57
3478.55 54
3478.69 53
3478.82 56
3478.96 64
3479.10 77
3479.23 93
3479.37 109
3479.50 124
3479.64 135
3479.77 142
3479.91 144
3480.04 143
3480.18 139
3480.31 133
3480.45 126
3480.58 119
3480.72 112
3480.85 103
3480.99 93
3481.12 81
3481.26 68
3481.39 54
3481.53 39
3481.66 26
3481.80 15
3481.93 8
3482.07 4
3482.21 3
3482.34 6
3482.48 11
3482.61 17
3482.75 22
3482.88 27
3483.02 31
3483.15 34
3483.29 37
3483.42 41
3483.56 45
3483.69 50
3483.83 54
3483.96 58
3484.10 61
3484.23 63
3484.37 64
3484.50 65
3484.64 66
3484.78 68
3484.91 71
3485.05 74
3485.18 78
3485.32 82
3485.45 86
3485.59 91
3485.72 95
3485.86 100
3485.99 105
3486.13 109
3486.26 112
3486.40 114
3486.53 114
3486.67 113
3486.81 111
3486.94 110
3487.08 109
3487.21 110
3487.35 112
3487.48 115
3487.62 119
3487.75 123
3487.89 126
3488.02 128
3488.16 128
3488.29 125
3488.43 121
3488.56 114
3488.70 104
3488.84 94
3488.97 82
3489.11 70
3489.24 59
3489.38 48
3489.51 37
3489.65 28
3489.78 19
3489.92 11
3490.05 5
3490.19 1
3490.32 1
3490.46 3
3490.60 7
3490.73 13
3490.87 18
3491.00 21
3491.14 23
3491.27 23
3491.41 23
3491.54 23
3491.68 23
3491.81 23
3491.95 23
3492.09 22
3492.22 18
3492.36 12
3492.49 5
3492.63 0
3492.76 0
3492.90 0
3493.03 0
3493.17 0
3493.30 0
3493.44 0
3493.58 0
3493.71 6
3493.85 10
3493.98 14
3494.12 17
3494.25 20
3494.39 22
3494.52 24
3494.66 25
3494.79 24
3494.93 22
3495.07 19
3495.20 15
3495.34 13
3495.47 14
3495.61 18
3495.74 27
3495.88 40
3496.01 56
3496.15 74
3496.28 92
3496.42 109
3496.56 126
3496.69 141
3496.83 154
3496.96 165
3497.10 172
3497.23 175
3497.37 172
3497.50 163
3497.64 149
3497.78 132
3497.91 114
3498.05 96
3498.18 82
3498.32 74
3498.45 71
3498.59 75
3498.72 84
3498.86 96
3499.00 112
3499.13 128
3499.27 144
3499.40 158
3499.54 169
3499.67 177
3499.81 181
3499.94 181
3500.08 177
3500.22 170
3500.35 161
3500.49 152
3500.62 144
3500.76 139
3500.89 137
3501.03 138
3501.17 141
3501.30 144
3501.44 146
3501.57 144
3501.71 138
3501.84 128
3501.98 114
3502.11 99
3502.25 86
3502.39 76
3502.52 72
3502.66 75
3502.79 83
3502.93 95
3503.06 108
3503.20 121
3503.34 131
3503.47 138
3503.61 141
3503.74 142
3503.88 142
3504.01 142
3504.15 142
3504.29 142
3504.42 140
3504.56 136
3504.69 130
3504.83 122
3504.96 114
3505.10 108
3505.23 105
3505.37 106
3505.51 112
3505.64 121
3505.78 132
3505.91 143
3506.05 153
3506.18 160
3506.32 163
3506.46 165
3506.59 163
3506.73 159
3506.86 152
3507.00 142
3507.13 129
3507.27 115
3507.41 100
3507.54 87
3507.68 78
3507.81 73
3507.95 73
3508.09 77
3508.22 82
3508.36 87
3508.49 89
3508.63 87
3508.76 81
3508.90 71
3509.04 62
3509.17 53
3509.31 47
3509.44 43
3509.58 42
3509.71 43
3509.85 44
3509.99 46
3510.12 49
3510.26 56
3510.39 65
3510.53 79
3510.66 94
3510.80 111
3510.94 127
3511.07 140
3511.21 149
3511.34 153
3511.48 154
3511.62 150
3511.75 144
3511.89 136
3512.02 126
3512.16 114
3512.29 101
3512.43 86
3512.57 71
3512.70 55
3512.84 40
3512.97 27
3513.11 16
3513.25 8
3513.38 2
3513.52 0
3513.65 0
3513.79 0
3513.92 0
3514.06 0
3514.20 0
3514.33 0
3514.47 0
3514.60 0
3514.74 14
3514.88 34
3515.01 58
3515.15 83
3515.28 107
3515.42 129
3515.56 146
3515.69 159
3515.83 166
3515.96 171
3516.10 175
3516.23 180
3516.37 186
3516.51 193
3516.64 198
3516.78 201
3516.91 198
3517.05 190
3517.19 178
3517.32 162
3517.46 146
3517.59 133
3517.73 124
3517.87 119
3518.00 118
3518.14 120
3518.27 122
3518.41 122
3518.55 119
3518.68 111
3518.82 101
3518.95 90
3519.09 80
3519.23 73
3519.36 70
3519.50 72
3519.63 77
3519.77 84
3519.91 92
3520.04 99
3520.18 105
3520.31 109
3520.45 114
3520.58 119
3520.72 126
3520.86 134
3520.99 145
3521.13 159
3521.26 175
3521.40 193
3521.54 213
3521.67 235
3521.81 258
3521.94 282
3522.08 305
3522.22 328
3522.35 352
3522.49 376
3522.63 402
3522.76 428
3522.90 455
3523.03 480
3523.17 503
3523.31 523
3523.44 539
3523.58 550
3523.71 558
3523.85 562
3523.99 564
3524.12 567
3524.26 573
3524.39 583
3524.53 598
3524.67 617
3524.80 639
3524.94 661
3525.07 681
3525.21 697
3525.35 707
3525.48 713
3525.62 716
3525.75 718
3525.89 720
3526.03 724
3526.16 729
3526.30 735
3526.43 740
3526.57 742
3526.71 742
3526.84 738
3526.98 731
3527.12 722
3527.25 710
3527.39 696
3527.52 679
3527.66 659
3527.80 637
3527.93 612
3528.07 587
3528.20 564
3528.34 545
3528.48 531
3528.61 523
3528.75 520
3528.89 521
3529.02 524
3529.16 526
3529.29 528
3529.43 530
3529.57 530
3529.70 531
3529.84 532
3529.97 533
3530.11 534
3530.25 533
3530.38 530
3530.52 523
3530.66 512
3530.79 496
3530.93 477
3531.06 456
3531.20 433
3531.34 411
3531.47 390
3531.61 373
3531.74 359
3531.88 349
3532.02 342
3532.15 335
3532.29 329
3532.43 321
3532.56 312
3532.70 302
3532.83 290
3532.97 279
3533.11 269
3533.24 260
3533.38 253
3533.52 247
3533.65 242
3533.79 238
3533.92 236
3534.06 235
3534.20 234
3534.33 234
3534.47 235
3534.61 237
3534.74 238
3534.88 239
3535.01 239
3535.15 239
3535.29 236
3535.42 232
3535.56 226
3535.70 218
3535.83 210
3535.97 204
3536.10 199
3536.24 197
3536.38 199
3536.51 204
3536.65 212
3536.79 220
3536.92 226
3537.06 229
3537.20 228
3537.33 222
3537.47 212
3537.60 199
3537.74 185
3537.88 172
3538.01 162
3538.15 156
3538.29 153
3538.42 153
3538.56 153
3538.69 154
3538.83 153
3538.97 151
3539.10 148
3539.24 147
3539.38 147
3539.51 151
3539.65 158
3539.79 168
3539.92 180
3540.06 192
3540.19 203
3540.33 213
3540.47 222
3540.60 231
3540.74 240
3540.88 248
3541.01 258
3541.15 268
3541.29 278
3541.42 288
3541.56 296
3541.69 303
3541.83 308
3541.97 311
3542.10 313
3542.24 313
3542.38 315
3542.51 318
3542.65 325
3542.79 335
3542.92 349
3543.06 365
3543.20 381
3543.33 395
3543.47 405
3543.60 409
3543.74 408
3543.88 402
3544.01 393
3544.15 382
3544.29 370
3544.42 359
3544.56 351
3544.70 345
3544.83 343
3544.97 342
3545.11 344
3545.24 346
3545.38 347
3545.51 347
3545.65 344
3545.79 340
3545.92 335
3546.06 330
3546.20 325
3546.33 322
3546.47 320
3546.61 319
3546.74 319
3546.88 319
3547.02 317
3547.15 313
3547.29 308
3547.43 301
3547.56 293
3547.70 284
3547.84 275
3547.97 268
3548.11 262
3548.24 256
3548.38 251
3548.52 245
3548.65 238
3548.79 231
3548.93 223
3549.06 215
3549.20 209
3549.34 202
3549.47 195
3549.61 186
3549.75 173
3549.88 158
3550.02 141
3550.16 123
3550.29 108
3550.43 97
3550.57 90
3550.70 88
3550.84 87
3550.98 88
3551.11 89
3551.25 88
3551.39 88
3551.52 89
3551.66 92
3551.80 99
3551.93 107
3552.07 118
3552.21 128
3552.34 139
3552.48 149
3552.61 158
3552.75 167
3552.89 176
3553.02 184
3553.16 190
3553.30 192
3553.43 189
3553.57 183
3553.71 173
3553.84 161
3553.98 151
3554.12 142
3554.25 136
3554.39 133
3554.53 131
3554.66 127
3554.80 120
3554.94 110
3555.07 95
3555.21 76
3555.35 56
3555.48 37
3555.62 21
3555.76 10
3555.89 4
3556.03 2
3556.17 5
3556.30 10
3556.44 17
3556.58 24
3556.71 29
3556.85 33
3556.99 36
3557.12 38
3557.26 40
3557.40 41
3557.53 43
3557.67 45
3557.81 48
3557.94 51
3558.08 53
3558.22 52
3558.35 49
3558.49 42
3558.63 33
3558.76 22
3558.90 10
3559.04 1
3559.18 0
3559.31 0
3559.45 0
3559.59 0
3559.72 0
3559.86 0
3560.00 0
3560.13 0
3560.27 0
3560.41 0
3560.54 7
3560.68 18
3560.82 31
3560.95 44
3561.09 56
3561.23 64
3561.36 69
3561.50 70
3561.64 69
3561.77 67
3561.91 66
3562.05 66
3562.18 67
3562.32 71
3562.46 77
3562.59 85
3562.73 96
3562.87 108
3563.00 122
3563.14 135
3563.28 147
3563.42 155
3563.55 158
3563.69 158
3563.83 153
3563.96 146
3564.10 137
3564.24 128
3564.37 120
3564.51 115
3564.65 112
3564.78 113
3564.92 115
3565.06 118
3565.19 120
3565.33 119
3565.47 114
3565.60 104
3565.74 89
3565.88 73
3566.02 55
3566.15 40
3566.29 27
3566.43 20
3566.56 17
3566.70 18
3566.84 23
3566.97 29
3567.11 35
3567.25 40
3567.38 44
3567.52 47
3567.66 49
3567.79 51
3567.93 54
3568.07 56
3568.21 58
3568.34 59
3568.48 59
3568.62 58
3568.75 57
3568.89 58
3569.03 60
3569.16 65
3569.30 72
3569.44 79
3569.57 86
3569.71 90
3569.85 91
3569.99 89
3570.12 84
3570.26 78
3570.40 70
3570.53 62
3570.67 55
3570.81 47
3570.94 39
3571.08 31
3571.22 23
3571.35 16
3571.49 10
3571.63 6
3571.77 6
3571.90 10
3572.04 18
3572.18 29
3572.31 42
3572.45 55
3572.59 67
3572.72 76
3572.86 82
3573.00 85
3573.14 86
3573.27 83
3573.41 79
3573.55 74
3573.68 69
3573.82 63
3573.96 59
3574.09 56
3574.23 55
3574.37 56
3574.51 58
3574.64 60
3574.78 63
3574.92 65
3575.05 65
3575.19 65
3575.33 64
3575.46 62
3575.60 58
3575.74 53
3575.88 47
3576.01 40
3576.15 34
3576.29 28
3576.42 25
3576.56 24
3576.70 27
3576.84 31
3576.97 35
3577.11 38
3577.25 38
3577.38 36
3577.52 32
3577.66 27
3577.80 22
3577.93 19
3578.07 18
3578.21 20
3578.34 22
3578.48 24
3578.62 25
3578.75 25
3578.89 24
3579.03 22
3579.17 20
3579.30 19
3579.44 19
3579.58 21
3579.71 23
3579.85 27
3579.99 30
3580.13 34
3580.26 38
3580.40 42
3580.54 47
3580.67 53
3580.81 59
3580.95 66
3581.09 72
3581.22 76
3581.36 78
3581.50 77
3581.63 74
3581.77 70
3581.91 65
3582.05 61
3582.18 57
3582.32 54
3582.46 55
3582.59 58
3582.73 65
3582.87 74
3583.01 86
3583.14 97
3583.28 107
3583.42 112
3583.56 110
3583.69 103
3583.83 91
3583.97 77
3584.10 63
3584.24 51
3584.38 43
3584.52 40
3584.65 41
3584.79 45
3584.93 53
3585.06 60
3585.20 67
3585.34 72
3585.48 73
3585.61 69
3585.75 61
3585.89 50
3586.03 39
3586.16 29
3586.30 23
3586.44 21
3586.57 25
3586.71 31
3586.85 39
3586.99 45
3587.12 47
3587.26 46
3587.40 40
3587.54 32
3587.67 23
3587.81 15
3587.95 9
3588.08 5
3588.22 3
3588.36 2
3588.50 2
3588.63 3
3588.77 6
3588.91 10
3589.05 17
3589.18 24
3589.32 31
3589.46 36
3589.59 36
3589.73 31
3589.87 21
3590.01 8
3590.14 0
3590.28 0
3590.42 0
3590.56 0
3590.69 0
3590.83 0
3590.97 0
3591.11 3
3591.24 14
3591.38 23
3591.52 28
3591.65 28
3591.79 26
3591.93 21
3592.07 15
3592.20 9
3592.34 5
3592.48 3
3592.62 3
3592.75 5
3592.89 9
3593.03 14
3593.17 17
3593.30 19
3593.44 18
3593.58 15
3593.72 10
3593.85 5
3593.99 1
3594.13 0
3594.26 0
3594.40 2
3594.54 5
3594.68 10
3594.81 15
3594.95 18
3595.09 21
3595.23 23
3595.36 23
3595.50 23
3595.64 23
3595.78 22
3595.91 23
3596.05 25
3596.19 29
3596.33 35
3596.46 44
3596.60 54
3596.74 64
3596.88 73
3597.01 79
3597.15 83
3597.29 83
3597.43 82
3597.56 79
3597.70 75
3597.84 71
3597.98 67
3598.11 64
3598.25 62
3598.39 61
3598.53 62
3598.66 64
3598.80 66
3598.94 68
3599.08 69
3599.21 68
3599.35 65
3599.49 60
3599.63 54
3599.76 46
3599.90 37
3600.04 30
3600.18 25
3600.31 23
3600.45 26
3600.59 33
3600.73 44
3600.86 58
3601.00 73
3601.14 88
3601.28 99
3601.41 108
3601.55 112
3601.69 112
3601.83 110
3601.96 106
3602.10 103
3602.24 101
3602.38 101
3602.51 103
3602.65 106
3602.79 109
3602.93 112
3603.06 112
3603.20 110
3603.34 105
3603.48 98
3603.61 90
3603.75 82
3603.89 73
3604.03 65
3604.16 56
3604.30 48
3604.44 39
3604.58 31
3604.72 23
3604.85 17
3604.99 13
3605.13 10
3605.27 9
3605.40 9
3605.54 9
3605.68 9
3605.82 7
3605.95 6
3606.09 4
3606.23 4
3606.37 6
3606.50 9
3606.64 16
3606.78 24
3606.92 33
3607.05 41
3607.19 48
3607.33 52
3607.47 54
3607.61 54
3607.74 51
3607.88 47
3608.02 41
3608.16 35
3608.29 28
3608.43 22
3608.57 18
3608.71 15
3608.84 13
3608.98 12
3609.12 11
3609.26 9
3609.40 6
3609.53 2
3609.67 0
3609.81 0
3609.95 0
3610.08 0
3610.22 0
3610.36 0
3610.50 0
3610.63 1
3610.77 4
3610.91 6
3611.05 8
3611.19 10
3611.32 14
3611.46 18
3611.60 24
3611.74 31
3611.87 40
3612.01 51
3612.15 65
3612.29 79
3612.43 95
3612.56 111
3612.70 124
3612.84 134
3612.98 139
3613.11 139
3613.25 136
3613.39 129
3613.53 120
3613.67 112
3613.80 104
3613.94 97
3614.08 90
3614.22 83
3614.35 77
3614.49 71
3614.63 67
3614.77 65
3614.91 66
3615.04 70
3615.18 74
3615.32 78
3615.46 80
3615.59 79
3615.73 75
3615.87 68
3616.01 61
3616.15 55
3616.28 50
3616.42 46
3616.56 43
3616.70 41
3616.83 40
3616.97 39
3617.11 38
3617.25 38
3617.39 39
3617.52 41
3617.66 43
3617.80 44
3617.94 44
3618.08 44
3618.21 42
3618.35 39
3618.49 35
3618.63 31
3618.76 27
3618.90 26
3619.04 27
3619.18 31
3619.32 38
3619.45 46
3619.59 54
3619.73 60
3619.87 62
3620.01 62
3620.14 59
3620.28 54
3620.42 50
3620.56 46
3620.70 43
3620.83 41
3620.97 38
3621.11 34
3621.25 28
3621.38 20
3621.52 11
3621.66 2
3621.80 0
3621.94 0
3622.07 0
3622.21 0
3622.35 0
3622.49 6
3622.63 16
3622.76 27
3622.90 37
3623.04 43
3623.18 46
3623.32 45
3623.45 38
3623.59 27
3623.73 13
3623.87 0
3624.01 0
3624.14 0
3624.28 0
3624.42 0
3624.56 0
3624.70 0
3624.83 0
3624.97 2
3625.11 11
3625.25 20
3625.39 29
3625.52 38
3625.66 48
3625.80 57
3625.94 65
3626.08 71
3626.21 75
3626.35 75
3626.49 72
3626.63 66
3626.77 59
3626.90 50
3627.04 41
3627.18 33
3627.32 27
3627.46 22
3627.59 18
3627.73 15
3627.87 11
3628.01 7
3628.15 1
3628.28 0
3628.42 0
3628.56 0
3628.70 0
3628.84 0
3628.97 0
3629.11 0
3629.25 1
3629.39 7
3629.53 13
3629.66 19
3629.80 24
3629.94 30
3630.08 37
3630.22 45
3630.36 54
3630.49 63
3630.63 72
3630.77 79
3630.91 84
3631.05 86
3631.18 84
3631.32 79
3631.46 73
3631.60 66
3631.74 62
3631.87 61
3632.01 63
3632.15 68
3632.29 75
3632.43 82
3632.57 89
3632.70 94
3632.84 98
3632.98 102
3633.12 104
3633.26 105
3633.39 105
3633.53 101
3633.67 95
3633.81 87
3633.95 77
3634.08 66
3634.22 57
3634.36 52
3634.50 49
3634.64 49
3634.78 51
3634.91 54
3635.05 55
3635.19 56
3635.33 54
3635.47 50
3635.60 45
3635.74 37
3635.88 29
3636.02 20
3636.16 10
3636.30 1
3636.43 0
3636.57 0
3636.71 0
3636.85 0
3636.99 0
3637.12 0
3637.26 0
3637.40 0
3637.54 4
3637.68 11
3637.82 18
3637.95 25
3638.09 31
3638.23 36
3638.37 39
3638.51 42
3638.65 45
3638.78 48
3638.92 52
3639.06 56
3639.20 60
3639.34 60
3639.48 58
3639.61 52
3639.75 42
3639.89 31
3640.03 21
3640.17 13
3640.30 9
3640.44 10
3640.58 16
3640.72 25
3640.86 37
3641.00 50
3641.13 63
3641.27 73
3641.41 82
3641.55 87
3641.69 91
3641.83 93
3641.96 96
3642.10 101
3642.24 109
3642.38 120
3642.52 132
3642.66 145
3642.79 156
3642.93 165
3643.07 169
3643.21 167
3643.35 162
3643.49 153
3643.62 143
3643.76 136
3643.90 131
3644.04 132
3644.18 136
3644.32 144
3644.45 154
3644.59 165
3644.73 174
3644.87 181
3645.01 187
3645.15 191
3645.28 193
3645.42 193
3645.56 192
3645.70 189
3645.84 184
3645.98 177
3646.11 167
3646.25 155
3646.39 142
3646.53 130
3646.67 118
3646.81 108
3646.95 102
3647.08 99
3647.22 99
3647.36 102
3647.50 107
3647.64 113
3647.78 119
3647.91 124
3648.05 130
3648.19 135
3648.33 141
3648.47 148
3648.61 154
3648.74 160
3648.88 165
3649.02 166
3649.16 163
3649.30 157
3649.44 148
3649.58 137
3649.71 126
3649.85 118
3649.99 112
3650.13 107
3650.27 103
3650.41 98
3650.54 91
3650.68 82
3650.82 71
3650.96 60
3651.10 52
3651.24 49
3651.38 52
3651.51 62
3651.65 77
3651.79 94
3651.93 111
3652.07 123
3652.21 130
3652.35 129
3652.48 124
3652.62 114
3652.76 105
3652.90 97
3653.04 92
3653.18 90
3653.31 90
3653.45 89
3653.59 86
3653.73 80
3653.87 70
3654.01 58
3654.15 47
3654.28 36
3654.42 29
3654.56 25
3654.70 25
3654.84 28
3654.98 33
3655.12 39
3655.25 45
3655.39 49
3655.53 50
3655.67 48
3655.81 44
3655.95 37
3656.09 30
3656.22 23
3656.36 18
3656.50 17
3656.64 20
3656.78 26
3656.92 36
3657.06 48
3657.19 59
3657.33 68
3657.47 75
3657.61 78
3657.75 78
3657.89 75
3658.03 72
3658.17 70
3658.30 69
3658.44 71
3658.58 76
3658.72 82
3658.86 88
3659.00 94
3659.14 99
3659.27 103
3659.41 106
3659.55 109
3659.69 113
3659.83 120
3659.97 127
3660.11 136
3660.24 145
3660.38 152
3660.52 156
3660.66 155
3660.80 151
3660.94 144
3661.08 136
3661.22 128
3661.35 122
3661.49 118
3661.63 115
3661.77 112
3661.91 107
3662.05 100
3662.19 92
3662.32 82
3662.46 71
3662.60 62
3662.74 53
3662.88 46
3663.02 40
3663.16 35
3663.30 34
3663.43 36
3663.57 43
3663.71 55
3663.85 71
3663.99 90
3664.13 109
3664.27 126
3664.41 138
3664.54 145
3664.68 145
3664.82 140
3664.96 131
3665.10 121
3665.24 110
3665.38 103
3665.52 99
3665.65 99
3665.79 102
3665.93 106
3666.07 111
3666.21 113
3666.35 114
3666.49 114
3666.63 113
3666.76 111
3666.90 111
3667.04 110
3667.18 108
3667.32 105
3667.46 100
3667.60 95
3667.74 91
3667.88 88
3668.01 88
3668.15 91
3668.29 94
3668.43 96
3668.57 95
3668.71 91
3668.85 84
3668.99 74
3669.12 65
3669.26 56
3669.40 50
3669.54 47
3669.68 46
3669.82 48
3669.96 52
3670.10 56
3670.24 62
3670.37 66
3670.51 69
3670.65 70
3670.79 69
3670.93 66
3671.07 60
3671.21 53
3671.35 45
3671.48 37
3671.62 30
3671.76 24
3671.90 21
3672.04 20
3672.18 23
3672.32 27
3672.46 33
3672.60 39
3672.73 44
3672.87 47
3673.01 48
3673.15 46
3673.29 42
3673.43 37
3673.57 30
3673.71 22
3673.85 15
3673.99 9
3674.12 4
3674.26 0
3674.40 0
3674.54 0
3674.68 0
3674.82 0
3674.96 0
3675.10 0
3675.24 0
3675.37 0
3675.51 5
3675.65 13
3675.79 22
3675.93 31
3676.07 40
3676.21 49
3676.35 59
3676.49 68
3676.63 77
3676.76 85
3676.90 91
3677.04 95
3677.18 97
3677.32 97
3677.46 95
3677.60 93
3677.74 91
3677.88 88
3678.01 85
3678.15 82
3678.29 78
3678.43 74
3678.57 70
3678.71 67
3678.85 63
3678.99 60
3679.13 58
3679.27 56
3679.40 54
3679.54 53
3679.68 52
3679.82 52
3679.96 53
3680.10 54
3680.24 56
3680.38 60
3680.52 64
3680.66 67
3680.80 70
3680.93 71
3681.07 71
3681.21 69
3681.35 66
3681.49 63
3681.63 59
3681.77 58
3681.91 57
3682.05 59
3682.19 62
3682.33 67
3682.46 72
3682.60 77
3682.74 81
3682.88 84
3683.02 85
3683.16 85
3683.30 84
3683.44 85
3683.58 87
3683.72 93
3683.86 101
3683.99 110
3684.13 120
3684.27 130
3684.41 136
3684.55 140
3684.69 141
3684.83 141
3684.97 141
3685.11 143
3685.25 147
3685.39 153
3685.52 160
3685.66 166
3685.80 171
3685.94 172
3686.08 172
3686.22 170
3686.36 168
3686.50 167
3686.64 168
3686.78 170
3686.92 174
3687.06 179
3687.19 184
3687.33 189
3687.47 194
3687.61 199
3687.75 205
3687.89 209
3688.03 212
3688.17 213
3688.31 211
3688.45 207
3688.59 202
3688.73 198
3688.86 196
3689.00 196
3689.14 199
3689.28 203
3689.42 208
3689.56 211
3689.70 213
3689.84 211
3689.98 207
3690.12 201
3690.26 195
3690.40 189
3690.54 184
3690.67 181
3690.81 181
3690.95 182
3691.09 183
3691.23 184
3691.37 185
3691.51 184
3691.65 181
3691.79 177
3691.93 173
3692.07 169
3692.21 166
3692.35 164
3692.48 163
3692.62 162
3692.76 162
3692.90 160
3693.04 155
3693.18 148
3693.32 137
3693.46 124
3693.60 110
3693.74 96
3693.88 84
3694.02 76
3694.16 72
3694.30 74
3694.43 82
3694.57 94
3694.71 111
3694.85 130
3694.99 149
3695.13 167
3695.27 181
3695.41 191
3695.55 197
3695.69 199
3695.83 198
3695.97 195
3696.11 193
3696.25 190
3696.39 187
3696.52 182
3696.66 175
3696.80 165
3696.94 153
3697.08 139
3697.22 125
3697.36 114
3697.50 107
3697.64 105
3697.78 108
3697.92 115
3698.06 123
3698.20 132
3698.34 139
3698.48 144
3698.62 149
3698.75 153
3698.89 159
3699.03 166
3699.17 175
3699.31 185
3699.45 196
3699.59 205
3699.73 213
3699.87 220
3700.01 224
3700.15 226
3700.29 226
3700.43 224
3700.57 221
3700.71 217
3700.85 213
3700.99 210
3701.12 210
3701.26 213
3701.40 220
3701.54 229
3701.68 239
3701.82 249
3701.96 257
3702.10 264
3702.24 269
3702.38 273
3702.52 279
3702.66 286
3702.80 296
3702.94 309
3703.08 324
3703.22 340
3703.36 356
3703.50 371
3703.63 383
3703.77 392
3703.91 399
3704.05 405
3704.19 412
3704.33 422
3704.47 434
3704.61 449
3704.75 465
3704.89 480
3705.03 491
3705.17 499
3705.31 500
3705.45 495
3705.59 485
3705.73 472
3705.87 455
3706.01 440
3706.15 426
3706.29 418
3706.42 415
3706.56 421
3706.70 434
3706.84 454
3706.98 479
3707.12 506
3707.26 531
3707.40 553
3707.54 569
3707.68 578
3707.82 581
3707.96 580
3708.10 575
3708.24 568
3708.38 559
3708.52 550
3708.66 539
3708.80 527
3708.94 513
3709.08 499
3709.22 485
3709.36 472
3709.50 461
3709.63 451
3709.77 444
3709.91 438
3710.05 434
3710.19 432
3710.33 431
3710.47 432
3710.61 433
3710.75 434
3710.89 432
3711.03 428
3711.17 421
3711.31 413
3711.45 403
3711.59 394
3711.73 386
3711.87 378
3712.01 371
3712.15 363
3712.29 356
3712.43 347
3712.57 339
3712.71 330
3712.85 322
3712.99 312
3713.13 301
3713.27 287
3713.40 270
3713.54 250
3713.68 228
3713.82 205
3713.96 183
3714.10 164
3714.24 147
3714.38 133
3714.52 121
3714.66 110
3714.80 98
3714.94 84
3715.08 68
3715.22 50
3715.36 30
3715.50 11
3715.64 0
3715.78 0
3715.92 0
3716.06 0
3716.20 0
3716.34 0
3716.48 0
3716.62 0
3716.76 3
3716.90 15
3717.04 27
3717.18 40
3717.32 52
3717.46 63
3717.60 72
3717.74 79
3717.88 84
3718.02 86
3718.16 87
3718.29 85
3718.43 82
3718.57 78
3718.71 73
3718.85 68
3718.99 62
3719.13 56
3719.27 50
3719.41 44
3719.55 38
3719.69 32
3719.83 26
3719.97 21
3720.11 17
3720.25 16
3720.39 17
3720.53 22
3720.67 29
3720.81 39
3720.95 51
3721.09 63
3721.23 76
3721.37 88
3721.51 98
3721.65 107
3721.79 114
3721.93 119
3722.07 124
3722.21 128
3722.35 134
3722.49 140
3722.63 148
3722.77 156
3722.91 164
3723.05 170
3723.19 173
3723.33 173
3723.47 169
3723.61 160
3723.75 147
3723.89 131
3724.03 113
3724.17 94
3724.31 76
3724.45 60
3724.59 47
3724.73 39
3724.87 36
3725.01 37
3725.15 41
3725.29 47
3725.43 56
3725.57 65
3725.71 76
3725.85 88
3725.99 101
3726.13 113
3726.27 125
3726.41 133
3726.55 138
3726.68 137
3726.82 132
3726.96 121
3727.10 107
3727.24 91
3727.38 75
3727.52 61
3727.66 51
3727.80 45
3727.94 43
3728.08 47
3728.22 54
3728.36 64
3728.50 76
3728.64 88
3728.78 99
3728.92 106
3729.06 108
3729.20 106
3729.34 100
3729.48 90
3729.62 78
3729.76 67
3729.90 56
3730.04 47
3730.18 41
3730.32 38
3730.46 37
3730.60 38
3730.74 41
3730.88 43
3731.02 44
3731.16 44
3731.30 42
3731.44 38
3731.58 33
3731.72 27
3731.86 23
3732.00 19
3732.14 18
3732.28 18
3732.42 19
3732.56 19
3732.70 20
3732.84 19
3732.98 18
3733.12 17
3733.26 17
3733.40 19
3733.54 22
3733.68 27
3733.82 32
3733.96 35
3734.10 37
3734.24 37
3734.38 34
3734.52 31
3734.66 27
3734.80 23
3734.94 22
3735.08 22
3735.22 26
3735.36 31
3735.50 39
3735.64 48
3735.78 58
3735.93 69
3736.07 78
3736.21 85
3736.35 88
3736.49 87
3736.63 82
3736.77 74
3736.91 65
3737.05 56
3737.19 49
3737.33 43
3737.47 38
3737.61 34
3737.75 29
3737.89 24
3738.03 17
3738.17 9
3738.31 3
3738.45 0
3738.59 0
3738.73 0
3738.87 1
3739.01 5
3739.15 8
3739.29 11
3739.43 11
3739.57 10
3739.71 7
3739.85 2
3739.99 0
3740.13 0
3740.27 0
3740.41 0
3740.55 0
3740.69 0
3740.83 0
3740.97 9
3741.11 21
3741.25 32
3741.39 39
3741.53 41
3741.67 38
3741.81 31
3741.95 21
3742.09 11
3742.23 2
3742.37 0
3742.51 0
3742.65 0
3742.79 2
3742.93 7
3743.07 10
3743.21 11
3743.35 10
3743.49 8
3743.63 7
3743.77 9
3743.91 14
3744.05 21
3744.19 31
3744.33 39
3744.48 46
3744.62 49
3744.76 49
3744.90 44
3745.04 36
3745.18 25
3745.32 12
3745.46 0
3745.60 0
3745.74 0
3745.88 0
3746.02 0
3746.16 0
3746.30 0
3746.44 0
3746.58 9
3746.72 23
3746.86 35
3747.00 44
3747.14 50
3747.28 54
3747.42 55
3747.56 54
3747.70 50
3747.84 46
3747.98 39
3748.12 33
3748.26 26
3748.40 23
3748.54 22
3748.68 26
3748.82 34
3748.96 44
3749.10 57
3749.25 69
3749.39 80
3749.53 90
3749.67 96
3749.81 100
3749.95 103
3750.09 103
3750.23 102
3750.37 100
3750.51 97
3750.65 94
3750.79 92
3750.93 92
3751.07 93
3751.21 97
3751.35 101
3751.49 105
3751.63 108
3751.77 108
3751.91 105
3752.05 99
3752.19 92
3752.33 84
3752.47 77
3752.61 72
3752.75 71
3752.89 72
3753.04 76
3753.18 82
3753.32 88
3753.46 94
3753.60 98
3753.74 102
3753.88 106
3754.02 110
3754.16 114
3754.30 121
3754.44 129
3754.58 138
3754.72 146
3754.86 154
3755.00 159
3755.14 162
3755.28 162
3755.42 161
3755.56 160
3755.70 159
3755.84 159
3755.98 162
3756.12 166
3756.27 172
3756.41 179
3756.55 186
3756.69 191
3756.83 193
3756.97 192
3757.11 188
3757.25 182
3757.39 173
3757.53 163
3757.67 154
3757.81 145
3757.95 137
3758.09 129
3758.23 120
3758.37 112
3758.51 102
3758.65 92
3758.79 82
3758.93 74
3759.08 68
3759.22 65
3759.36 65
3759.50 68
3759.64 73
3759.78 79
3759.92 85
3760.06 91
3760.20 96
3760.34 101
3760.48 104
3760.62 106
3760.76 107
3760.90 107
3761.04 105
3761.18 101
3761.32 95
3761.46 89
3761.61 82
3761.75 76
3761.89 70
3762.03 65
3762.17 60
3762.31 54
3762.45 47
3762.59 40
3762.73 31
3762.87 23
3763.01 16
3763.15 11
3763.29 7
3763.43 6
3763.57 7
3763.71 10
3763.85 15
3764.00 21
3764.14 29
3764.28 39
3764.42 49
3764.56 59
3764.70 67
3764.84 73
3764.98 77
3765.12 78
3765.26 76
3765.40 73
3765.54 69
3765.68 65
3765.82 61
3765.96 56
3766.10 50
3766.25 44
3766.39 38
3766.53 32
3766.67 26
3766.81 21
3766.95 18
3767.09 15
3767.23 14
3767.37 15
3767.51 19
3767.65 26
3767.79 37
3767.93 50
3768.07 66
3768.21 83
3768.36 98
3768.50 109
3768.64 117
3768.78 120
3768.92 119
3769.06 117
3769.20 113
3769.34 110
3769.48 109
3769.62 109
3769.76 111
3769.90 114
3770.04 117
3770.18 120
3770.33 122
3770.47 122
3770.61 121
3770.75 116
3770.89 108
3771.03 98
3771.17 87
3771.31 75
3771.45 64
3771.59 54
3771.73 48
3771.87 45
3772.01 44
3772.16 45
3772.30 47
3772.44 50
3772.58 52
3772.72 53
3772.86 52
3773.00 49
3773.14 46
3773.28 42
3773.42 38
3773.56 34
3773.70 31
3773.84 28
3773.99 24
3774.13 20
3774.27 14
3774.41 9
3774.55 3
3774.69 0
3774.83 0
3774.97 0
3775.11 0
3775.25 0
3775.39 0
3775.53 0
3775.68 0
3775.82 0
3775.96 1
3776.10 5
3776.24 8
3776.38 10
3776.52 12
3776.66 12
3776.80 12
3776.94 12
3777.08 13
3777.22 16
3777.37 20
3777.51 25
3777.65 29
3777.79 33
3777.93 36
3778.07 36
3778.21 35
3778.35 32
3778.49 27
3778.63 21
3778.77 15
3778.91 7
3779.06 0
3779.20 0
3779.34 0
3779.48 0
3779.62 0
3779.76 0
3779.90 0
3780.04 0
3780.18 1
3780.32 12
3780.46 24
3780.61 34
3780.75 43
3780.89 51
3781.03 57
3781.17 61
3781.31 66
3781.45 70
3781.59 75
3781.73 82
3781.87 89
3782.02 97
3782.16 105
3782.30 113
3782.44 120
3782.58 126
3782.72 130
3782.86 131
3783.00 131
3783.14 128
3783.28 125
3783.42 121
3783.57 116
3783.71 112
3783.85 107
3783.99 102
3784.13 97
3784.27 90
3784.41 83
3784.55 76
3784.69 70
3784.83 66
3784.98 66
3785.12 67
3785.26 69
3785.40 70
3785.54 69
3785.68 65
3785.82 58
3785.96 50
3786.10 41
3786.24 35
3786.39 32
3786.53 33
3786.67 39
3786.81 48
3786.95 59
3787.09 70
3787.23 77
3787.37 80
3787.51 77
3787.66 68
3787.80 53
3787.94 35
3788.08 16
3788.22 0
3788.36 0
3788.50 0
3788.64 0
3788.78 0
3788.92 10
3789.07 21
3789.21 30
3789.35 36
3789.49 39
3789.63 40
3789.77 42
3789.91 47
3790.05 55
3790.19 66
3790.34 79
3790.48 90
3790.62 99
3790.76 103
3790.90 103
3791.04 98
3791.18 92
3791.32 84
3791.46 77
3791.61 72
3791.75 68
3791.89 66
3792.03 66
3792.17 69
3792.31 74
3792.45 81
3792.59 91
3792.73 104
3792.88 120
3793.02 136
3793.16 152
3793.30 167
3793.44 177
3793.58 183
3793.72 184
3793.86 178
3794.01 168
3794.15 155
3794.29 141
3794.43 126
3794.57 113
3794.71 103
3794.85 96
3794.99 92
3795.13 92
3795.28 94
3795.42 98
3795.56 102
3795.70 105
3795.84 106
3795.98 106
3796.12 104
3796.26 101
3796.41 98
3796.55 97
3796.69 98
3796.83 101
3796.97 107
3797.11 115
3797.25 123
3797.39 131
3797.54 137
3797.68 140
3797.82 140
3797.96 137
3798.10 133
3798.24 129
3798.38 126
3798.52 125
3798.67 127
3798.81 130
3798.95 135
3799.09 139
3799.23 141
3799.37 142
3799.51 141
3799.65 138
3799.80 133
3799.94 129
3800.08 125
3800.22 122
3800.36 120
3800.50 119
3800.64 117
3800.78 113
3800.93 106
3801.07 97
3801.21 86
3801.35 74
3801.49 64
3801.63 55
3801.77 50
3801.92 49
3802.06 51
3802.20 54
3802.34 58
3802.48 61
3802.62 63
3802.76 64
3802.90 64
3803.05 63
3803.19 61
3803.33 58
3803.47 54
3803.61 48
3803.75 41
3803.89 34
3804.04 26
3804.18 18
3804.32 12
3804.46 8
3804.60 5
3804.74 5
3804.88 7
3805.02 10
3805.17 15
3805.31 22
3805.45 30
3805.59 39
3805.73 47
3805.87 55
3806.01 61
3806.16 65
3806.30 68
3806.44 68
3806.58 67
3806.72 65
3806.86 63
3807.00 61
3807.15 60
3807.29 60
3807.43 61
3807.57 62
3807.71 65
3807.85 69
3807.99 72
3808.14 76
3808.28 79
3808.42 80
3808.56 79
3808.70 75
3808.84 68
3808.98 60
3809.13 50
3809.27 40
3809.41 33
3809.55 28
3809.69 27
3809.83 30
3809.97 35
3810.12 42
3810.26 48
3810.40 54
3810.54 58
3810.68 61
3810.82 64
3810.96 67
3811.11 71
3811.25 74
3811.39 78
3811.53 80
3811.67 79
3811.81 75
3811.96 67
3812.10 58
3812.24 50
3812.38 43
3812.52 41
3812.66 43
3812.80 49
3812.95 56
3813.09 61
3813.23 64
3813.37 62
3813.51 58
3813.65 54
3813.80 52
3813.94 55
3814.08 64
3814.22 79
3814.36 96
3814.50 111
3814.64 122
3814.79 126
3814.93 122
3815.07 111
3815.21 96
3815.35 80
3815.49 64
3815.64 51
3815.78 41
3815.92 34
3816.06 29
3816.20 26
3816.34 25
3816.48 26
3816.63 30
3816.77 37
3816.91 47
3817.05 60
3817.19 75
3817.33 90
3817.48 104
3817.62 115
3817.76 123
3817.90 127
3818.04 128
3818.18 125
3818.33 122
3818.47 120
3818.61 119
3818.75 119
3818.89 121
3819.03 123
3819.18 124
3819.32 121
3819.46 116
3819.60 107
3819.74 95
3819.88 83
3820.03 71
3820.17 60
3820.31 51
3820.45 43
3820.59 37
3820.73 34
3820.88 32
3821.02 34
3821.16 39
3821.30 46
3821.44 54
3821.58 62
3821.73 69
3821.87 72
3822.01 72
3822.15 69
3822.29 62
3822.43 53
3822.58 44
3822.72 35
3822.86 28
3823.00 21
3823.14 17
3823.28 15
3823.43 16
3823.57 20
3823.71 29
3823.85 42
3823.99 58
3824.13 75
3824.28 90
3824.42 101
3824.56 107
3824.70 106
3824.84 99
3824.99 88
3825.13 73
3825.27 57
3825.41 42
3825.55 29
3825.69 18
3825.84 9
3825.98 3
3826.12 0
3826.26 0
3826.40 0
3826.54 0
3826.69 3
3826.83 9
3826.97 16
3827.11 22
3827.25 27
3827.40 31
3827.54 34
3827.68 36
3827.82 36
3827.96 36
3828.10 34
3828.25 31
3828.39 24
3828.53 16
3828.67 5
3828.81 0
3828.96 0
3829.10 0
3829.24 0
3829.38 0
3829.52 0
3829.66 0
3829.81 0
3829.95 16
3830.09 35
3830.23 51
3830.37 64
3830.52 72
3830.66 74
3830.80 71
3830.94 64
3831.08 54
3831.22 43
3831.37 31
3831.51 20
3831.65 11
3831.79 5
3831.93 3
3832.08 3
3832.22 7
3832.36 13
3832.50 21
3832.64 29
3832.79 36
3832.93 40
3833.07 43
3833.21 45
3833.35 45
3833.49 46
3833.64 48
3833.78 52
3833.92 56
3834.06 59
3834.20 63
3834.35 65
3834.49 66
3834.63 68
3834.77 70
3834.91 73
3835.06 77
3835.20 82
3835.34 85
3835.48 85
3835.62 84
3835.77 79
3835.91 73
3836.05 66
3836.19 58
3836.33 51
3836.48 44
3836.62 38
3836.76 32
3836.90 27
3837.04 22
3837.19 16
3837.33 11
3837.47 7
3837.61 5
3837.75 4
3837.90 5
3838.04 8
3838.18 12
3838.32 17
3838.46 22
3838.60 27
3838.75 29
3838.89 31
3839.03 31
3839.17 30
3839.32 29
3839.46 28
3839.60 28
3839.74 28
3839.88 28
3840.03 29
3840.17 29
3840.31 30
3840.45 31
3840.59 32
3840.74 33
3840.88 35
3841.02 38
3841.16 42
3841.30 46
3841.45 51
3841.59 57
3841.73 61
3841.87 64
3842.01 64
3842.16 61
3842.30 53
3842.44 44
3842.58 33
3842.72 23
3842.87 15
3843.01 13
3843.15 15
3843.29 21
3843.43 31
3843.58 42
3843.72 52
3843.86 60
3844.00 64
3844.14 65
3844.29 62
3844.43 56
3844.57 48
3844.71 40
3844.86 31
3845.00 23
3845.14 16
3845.28 11
3845.42 8
3845.57 6
3845.71 6
3845.85 7
3845.99 9
3846.13 11
3846.28 13
3846.42 16
3846.56 19
3846.70 23
3846.85 27
3846.99 31
3847.13 35
3847.27 37
3847.41 38
3847.56 36
3847.70 33
3847.84 29
3847.98 25
3848.12 22
3848.27 21
3848.41 21
3848.55 24
3848.69 28
3848.84 34
3848.98 40
3849.12 45
3849.26 49
3849.40 51
3849.55 52
3849.69 52
3849.83 52
3849.97 51
3850.12 52
3850.26 52
3850.40 53
3850.54 53
3850.68 52
3850.83 52
3850.97 52
3851.11 54
3851.25 58
3851.40 64
3851.54 73
3851.68 83
3851.82 94
3851.96 103
3852.11 111
3852.25 118
3852.39 124
3852.53 131
3852.68 138
3852.82 147
3852.96 157
3853.10 169
3853.24 180
3853.39 190
3853.53 195
3853.67 196
3853.81 192
3853.96 182
3854.10 169
3854.24 155
3854.38 142
3854.53 131
3854.67 123
3854.81 119
3854.95 116
3855.09 113
3855.24 109
3855.38 103
3855.52 96
3855.66 87
3855.81 79
3855.95 71
3856.09 65
3856.23 61
3856.38 60
3856.52 62
3856.66 67
3856.80 74
3856.94 81
3857.09 88
3857.23 93
3857.37 96
3857.51 96
3857.66 94
3857.80 90
3857.94 87
3858.08 84
3858.23 82
3858.37 81
3858.51 80
3858.65 77
3858.80 74
3858.94 70
3859.08 66
3859.22 62
3859.37 60
3859.51 58
3859.65 58
3859.79 57
3859.93 56
3860.08 54
3860.22 51
3860.36 47
3860.50 43
3860.65 42
3860.79 42
3860.93 46
3861.07 52
3861.22 59
3861.36 68
3861.50 76
3861.64 83
3861.79 90
3861.93 97
3862.07 104
3862.21 111
3862.36 118
3862.50 125
3862.64 130
3862.78 135
3862.93 138
3863.07 139
3863.21 140
3863.35 139
3863.50 136
3863.64 133
3863.78 130
3863.92 128
3864.07 125
3864.21 124
3864.35 122
3864.49 119
3864.63 114
3864.78 105
3864.92 93
3865.06 78
3865.20 61
3865.35 44
3865.49 30
3865.63 19
3865.77 11
3865.92 8
3866.06 8
3866.20 10
3866.34 12
3866.49 15
3866.63 16
3866.77 16
3866.92 14
3867.06 12
3867.20 8
3867.34 5
3867.49 2
3867.63 0
3867.77 0
3867.91 0
3868.06 0
3868.20 0
3868.34 0
3868.48 0
3868.63 0
3868.77 0
3868.91 1
3869.05 5
3869.20 8
3869.34 9
3869.48 9
3869.62 8
3869.77 7
3869.91 8
3870.05 11
3870.19 17
3870.34 26
3870.48 36
3870.62 47
3870.76 57
3870.91 65
3871.05 71
3871.19 76
3871.33 78
3871.48 81
3871.62 83
3871.76 86
3871.90 91
3872.05 96
3872.19 103
3872.33 109
3872.48 114
3872.62 117
3872.76 118
3872.90 117
3873.05 114
3873.19 110
3873.33 106
3873.47 102
3873.62 99
3873.76 97
3873.90 94
3874.04 92
3874.19 87
3874.33 81
3874.47 73
3874.62 63
3874.76 53
3874.90 45
3875.04 40
3875.19 39
3875.33 44
3875.47 52
3875.61 62
3875.76 71
3875.90 79
3876.04 83
3876.18 83
3876.33 81
3876.47 79
3876.61 77
3876.76 78
3876.90 81
3877.04 87
3877.18 94
3877.33 100
3877.47 105
3877.61 106
3877.75 105
3877.90 102
3878.04 99
3878.18 97
3878.33 98
3878.47 102
3878.61 109
3878.75 119
3878.90 132
3879.04 147
3879.18 164
3879.32 180
3879.47 195
3879.61 207
3879.75 215
3879.90 218
3880.04 216
3880.18 211
3880.32 204
3880.47 197
3880.61 191
3880.75 187
3880.89 185
3881.04 185
3881.18 186
3881.32 188
3881.47 189
3881.61 189
3881.75 186
3881.89 181
3882.04 174
3882.18 165
3882.32 157
3882.47 150
3882.61 146
3882.75 147
3882.89 153
3883.04 161
3883.18 172
3883.32 182
3883.47 190
3883.61 195
3883.75 196
3883.89 193
3884.04 186
3884.18 178
3884.32 169
3884.47 160
3884.61 152
3884.75 147
3884.89 145
3885.04 147
3885.18 152
3885.32 160
3885.47 170
3885.61 181
3885.75 190
3885.89 196
3886.04 199
3886.18 200
3886.32 199
3886.47 198
3886.61 198
3886.75 199
3886.89 202
3887.04 204
3887.18 205
3887.32 204
3887.47 200
3887.61 195
3887.75 188
3887.89 181
3888.04 174
3888.18 166
3888.32 158
3888.47 150
3888.61 141
3888.75 133
3888.89 126
3889.04 122
3889.18 121
3889.32 122
3889.47 123
3889.61 125
3889.75 126
3889.90 125
3890.04 123
3890.18 121
3890.32 120
3890.47 121
3890.61 123
3890.75 127
3890.90 131
3891.04 134
3891.18 135
3891.32 134
3891.47 131
3891.61 127
3891.75 123
3891.90 119
3892.04 118
3892.18 117
3892.33 117
3892.47 116
3892.61 113
3892.75 108
3892.90 102
3893.04 96
3893.18 89
3893.33 85
3893.47 82
3893.61 81
3893.76 80
3893.90 78
3894.04 74
3894.18 67
3894.33 56
3894.47 44
3894.61 30
3894.76 19
3894.90 11
3895.04 7
3895.19 8
3895.33 11
3895.47 15
3895.62 19
3895.76 21
3895.90 22
3896.04 22
3896.19 22
3896.33 26
3896.47 32
3896.62 43
3896.76 56
3896.90 71
3897.05 84
3897.19 95
3897.33 102
3897.48 104
3897.62 102
3897.76 98
3897.90 93
3898.05 89
3898.19 85
3898.33 82
3898.48 80
3898.62 79
3898.76 78
3898.91 77
3899.05 78
3899.19 79
3899.34 81
3899.48 85
3899.62 87
3899.76 89
3899.91 89
3900.05 88
3900.19 85
3900.34 81
3900.48 76
3900.62 73
3900.77 69
3900.91 66
3901.05 62
3901.20 57
3901.34 51
3901.48 46
3901.63 40
3901.77 36
3901.91 34
3902.06 33
3902.20 35
3902.34 37
3902.48 38
3902.63 38
3902.77 36
3902.91 30
3903.06 23
3903.20 15
3903.34 7
3903.49 1
3903.63 0
3903.77 0
3903.92 1
3904.06 7
3904.20 15
3904.35 24
3904.49 34
3904.63 44
3904.78 54
3904.92 64
3905.06 75
3905.21 87
3905.35 99
3905.49 110
3905.64 120
3905.78 127
3905.92 130
3906.06 128
3906.21 121
3906.35 109
3906.49 94
3906.64 76
3906.78 59
3906.92 44
3907.07 34
3907.21 29
3907.35 29
3907.50 32
3907.64 38
3907.78 42
3907.93 45
3908.07 44
3908.21 41
3908.36 37
3908.50 33
3908.64 32
3908.79 33
3908.93 37
3909.07 43
3909.22 50
3909.36 58
3909.50 64
3909.65 69
3909.79 73
3909.93 77
3910.08 80
3910.22 86
3910.36 93
3910.51 101
3910.65 109
3910.79 116
3910.94 120
3911.08 119
3911.22 113
3911.37 102
3911.51 88
3911.65 73
3911.80 59
3911.94 46
3912.08 36
3912.23 27
3912.37 19
3912.51 12
3912.66 4
3912.80 0
3912.94 0
3913.09 0
3913.23 0
3913.37 0
3913.52 0
3913.66 0
3913.80 1
3913.95 5
3914.09 7
3914.23 9
3914.38 11
3914.52 11
3914.66 12
3914.81 11
3914.95 9
3915.09 7
3915.24 4
3915.38 1
3915.52 0
3915.67 3
3915.81 9
3915.95 18
3916.10 29
3916.24 41
3916.39 53
3916.53 63
3916.67 73
3916.82 82
3916.96 89
3917.10 96
3917.25 102
3917.39 107
3917.53 109
3917.68 108
3917.82 105
3917.96 99
3918.11 93
3918.25 86
3918.39 81
3918.54 79
3918.68 79
3918.82 81
3918.97 86
3919.11 92
3919.25 98
3919.40 106
3919.54 113
3919.68 120
3919.83 125
3919.97 128
3920.12 129
3920.26 128
3920.40 124
3920.55 119
3920.69 112
3920.83 105
3920.98 98
3921.12 93
3921.26 89
3921.41 88
3921.55 88
3921.69 90
3921.84 92
3921.98 94
3922.12 95
3922.27 94
3922.41 90
3922.56 83
3922.70 74
3922.84 63
3922.99 50
3923.13 37
3923.27 24
3923.42 12
3923.56 2
3923.70 0
3923.85 0
3923.99 0
3924.13 0
3924.28 0
3924.42 0
3924.57 0
3924.71 0
3924.85 4
3925.00 9
3925.14 13
3925.28 17
3925.43 21
3925.57 24
3925.71 26
3925.86 27
3926.00 27
3926.14 24
3926.29 21
3926.43 16
3926.58 12
3926.72 8
3926.86 6
3927.01 5
3927.15 6
3927.29 8
3927.44 11
3927.58 16
3927.72 22
3927.87 30
3928.01 40
3928.16 52
3928.30 65
3928.44 78
3928.59 91
3928.73 102
3928.87 111
3929.02 117
3929.16 120
3929.30 122
3929.45 122
3929.59 121
3929.74 120
3929.88 118
3930.02 115
3930.17 112
3930.31 108
3930.45 104
3930.60 99
3930.74 95
3930.89 92
3931.03 89
3931.17 86
3931.32 83
3931.46 80
3931.60 77
3931.75 74
3931.89 72
3932.03 69
3932.18 67
3932.32 66
3932.47 64
3932.61 61
3932.75 56
3932.90 51
3933.04 45
3933.18 39
3933.33 35
3933.47 32
3933.62 31
3933.76 31
3933.90 31
3934.05 31
3934.19 28
3934.33 24
3934.48 17
3934.62 10
3934.77 4
3934.91 0
3935.05 0
3935.20 0
3935.34 0
3935.48 0
3935.63 0
3935.77 0
3935.92 2
3936.06 7
3936.20 11
3936.35 15
3936.49 18
3936.64 19
3936.78 19
3936.92 17
3937.07 14
3937.21 11
3937.35 10
3937.50 9
3937.64 10
3937.79 12
3937.93 14
3938.07 16
3938.22 17
3938.36 17
3938.50 15
3938.65 13
3938.79 11
3938.94 10
3939.08 11
3939.22 13
3939.37 18
3939.51 24
3939.66 31
3939.80 36
3939.94 39
3940.09 40
3940.23 38
3940.38 33
3940.52 26
3940.66 19
3940.81 12
3940.95 6
3941.09 1
3941.24 0
3941.38 0
3941.53 0
3941.67 0
3941.81 0
3941.96 0
3942.10 0
3942.25 0
3942.39 3
3942.53 10
3942.68 17
3942.82 22
3942.97 24
3943.11 22
3943.25 18
3943.40 13
3943.54 8
3943.68 4
3943.83 1
3943.97 0
3944.12 2
3944.26 6
3944.40 11
3944.55 17
3944.69 23
3944.84 29
3944.98 33
3945.12 34
3945.27 34
3945.41 31
3945.56 26
3945.70 22
3945.84 18
3945.99 16
3946.13 17
3946.28 19
3946.42 22
3946.56 25
3946.71 28
3946.85 30
3947.00 32
3947.14 34
3947.28 36
3947.43 38
3947.57 41
3947.72 44
3947.86 48
3948.00 52
3948.15 56
3948.29 58
3948.44 59
3948.58 57
3948.72 54
3948.87 48
3949.01 43
3949.16 38
3949.30 34
3949.44 34
3949.59 36
3949.73 39
3949.88 44
3950.02 48
3950.16 51
3950.31 53
3950.45 54
3950.60 55
3950.74 56
3950.88 57
3951.03 58
3951.17 59
3951.32 59
3951.46 59
3951.60 57
3951.75 55
3951.89 53
3952.04 50
3952.18 48
3952.33 46
3952.47 44
3952.61 43
3952.76 42
3952.90 42
3953.05 43
3953.19 46
3953.33 50
3953.48 57
3953.62 67
3953.77 79
3953.91 93
3954.05 108
3954.20 121
3954.34 133
3954.49 141
3954.63 147
3954.78 149
3954.92 148
3955.06 147
3955.21 145
3955.35 143
3955.50 141
3955.64 138
3955.78 135
3955.93 130
3956.07 124
3956.22 117
3956.36 109
3956.51 100
3956.65 92
3956.79 85
3956.94 80
3957.08 77
3957.23 77
3957.37 79
3957.51 84
3957.66 90
3957.80 95
3957.95 99
3958.09 102
3958.24 104
3958.38 104
3958.52 103
3958.67 103
3958.81 103
3958.96 105
3959.10 107
3959.24 109
3959.39 111
3959.53 113
3959.68 114
3959.82 115
3959.97 115
3960.11 114
3960.25 111
3960.40 105
3960.54 95
3960.69 81
3960.83 64
3960.98 45
3961.12 25
3961.26 8
3961.41 0
3961.55 0
3961.70 0
3961.84 0
3961.99 0
3962.13 0
3962.27 0
3962.42 0
3962.56 4
3962.71 10
3962.85 15
3963.00 20
3963.14 24
3963.28 29
3963.43 34
3963.57 42
3963.72 52
3963.86 64
3964.01 78
3964.15 94
3964.29 110
3964.44 124
3964.58 135
3964.73 142
3964.87 147
3965.02 148
3965.16 148
3965.30 146
3965.45 143
3965.59 140
3965.74 135
3965.88 129
3966.03 121
3966.17 109
3966.31 95
3966.46 79
3966.60 61
3966.75 44
3966.89 30
3967.04 19
3967.18 14
3967.32 14
3967.47 19
3967.61 27
3967.76 36
3967.90 45
3968.05 50
3968.19 51
3968.34 48
3968.48 42
3968.62 33
3968.77 24
3968.91 16
3969.06 11
3969.20 8
3969.35 9
3969.49 11
3969.63 16
3969.78 22
3969.92 29
3970.07 35
3970.21 40
3970.36 43
3970.50 44
3970.65 43
3970.79 42
3970.93 40
3971.08 40
3971.22 42
3971.37 46
3971.51 52
3971.66 61
3971.80 71
3971.95 81
3972.09 93
3972.23 104
3972.38 115
3972.52 124
3972.67 132
3972.81 138
3972.96 144
3973.10 149
3973.25 153
3973.39 157
3973.53 159
3973.68 160
3973.82 157
3973.97 151
3974.11 142
3974.26 130
3974.40 115
3974.55 100
3974.69 85
3974.84 71
3974.98 60
3975.12 53
3975.27 50
3975.41 52
3975.56 58
3975.70 67
3975.85 76
3975.99 85
3976.14 92
3976.28 97
3976.42 99
3976.57 100
3976.71 100
3976.86 100
3977.00 99
3977.15 98
3977.29 95
3977.44 91
3977.58 86
3977.73 83
3977.87 81
3978.01 82
3978.16 87
3978.30 95
3978.45 104
3978.59 114
3978.74 121
3978.88 125
3979.03 125
3979.17 121
3979.32 115
3979.46 106
3979.61 97
3979.75 87
3979.89 78
3980.04 69
3980.18 61
3980.33 55
3980.47 50
3980.62 48
3980.76 49
3980.91 53
3981.05 60
3981.20 69
3981.34 80
3981.48 90
3981.63 100
3981.77 108
3981.92 112
3982.06 114
3982.21 113
3982.35 109
3982.50 103
3982.64 96
3982.79 90
3982.93 84
3983.08 80
3983.22 76
3983.37 74
3983.51 71
3983.65 68
3983.80 64
3983.94 58
3984.09 52
3984.23 45
3984.38 38
3984.52 32
3984.67 29
3984.81 27
3984.96 27
3985.10 27
3985.25 28
3985.39 29
3985.54 29
3985.68 29
3985.82 28
3985.97 27
3986.11 27
3986.26 28
3986.40 30
3986.55 33
3986.69 37
3986.84 42
3986.98 48
3987.13 54
3987.27 59
3987.42 64
3987.56 67
3987.71 69
3987.85 69
3988.00 69
3988.14 68
3988.28 67
3988.43 66
3988.57 66
3988.72 67
3988.86 67
3989.01 67
3989.15 66
3989.30 66
3989.44 65
3989.59 65
3989.73 65
3989.88 65
3990.02 68
3990.17 71
3990.31 75
3990.46 79
3990.60 84
3990.75 88
3990.89 90
3991.04 89
3991.18 83
3991.33 74
3991.47 60
3991.61 44
3991.76 26
3991.90 8
3992.05 0
3992.19 0
3992.34 0
3992.48 0
3992.63 0
3992.77 0
3992.92 0
3993.06 0
3993.21 6
3993.35 14
3993.50 21
3993.64 27
3993.79 35
3993.93 42
3994.08 51
3994.22 61
3994.37 70
3994.51 79
3994.66 84
3994.80 87
3994.95 86
3995.09 83
3995.24 78
3995.38 75
3995.53 72
3995.67 70
3995.82 70
3995.96 70
3996.10 68
3996.25 65
3996.39 60
3996.54 54
3996.68 48
3996.83 44
3996.97 41
3997.12 42
3997.26 44
3997.41 48
3997.55 53
3997.70 57
3997.84 60
3997.99 61
3998.13 60
3998.28 58
3998.42 56
3998.57 53
3998.71 51
3998.86 50
3999.00 51
3999.15 54
3999.29 57
3999.44 60
3999.58 64
3999.73 69
3999.87 73
4000.02 79
4000.16 85
4000.31 93
4000.45 102
4000.60 112
4000.74 123
4000.89 132
4001.03 141
4001.18 149
4001.32 155
4001.47 162
4001.61 168
4001.76 174
4001.90 181
4002.05 187
4002.19 192
4002.34 194
4002.48 194
4002.63 192
4002.77 187
4002.92 180
4003.06 173
4003.21 166
4003.35 159
4003.50 151
4003.64 141
4003.79 130
4003.93 116
4004.08 99
4004.22 81
4004.37 63
4004.51 46
4004.66 31
4004.80 19
4004.95 11
4005.09 7
4005.24 6
4005.38 5
4005.53 5
4005.67 3
4005.82 0
4005.96 0
4006.11 0
4006.25 0
4006.40 0
4006.54 0
4006.69 0
4006.83 5
4006.98 19
4007.12 38
4007.27 59
4007.41 83
4007.56 108
4007.70 133
4007.85 155
4007.99 173
4008.14 185
4008.28 192
4008.43 194
4008.57 193
4008.72 190
4008.86 188
4009.01 186
4009.16 186
4009.30 187
4009.45 188
4009.59 188
4009.74 186
4009.88 184
4010.03 183
4010.17 182
4010.32 184
4010.46 187
4010.61 191
4010.75 196
4010.90 200
4011.04 202
4011.19 202
4011.33 201
4011.48 202
4011.62 204
4011.77 210
4011.91 221
4012.06 236
4012.20 253
4012.35 269
4012.49 283
4012.64 292
4012.78 294
4012.93 289
4013.07 278
4013.22 264
4013.36 248
4013.51 234
4013.66 222
4013.80 214
4013.95 209
4014.09 208
4014.24 209
4014.38 212
4014.53 218
4014.67 224
4014.82 233
4014.96 244
4015.11 255
4015.25 265
4015.40 273
4015.54 276
4015.69 275
4015.83 269
4015.98 261
4016.12 251
4016.27 242
4016.41 237
4016.56 234
4016.70 235
4016.85 237
4017.00 237
4017.14 235
4017.29 230
4017.43 221
4017.58 210
4017.72 200
4017.87 192
4018.01 189
4018.16 190
4018.30 195
4018.45 204
4018.59 216
4018.74 227
4018.88 237
4019.03 243
4019.17 247
4019.32 247
4019.47 244
4019.61 241
4019.76 239
4019.90 238
4020.05 240
4020.19 245
4020.34 252
4020.48 260
4020.63 268
4020.77 273
4020.92 274
4021.06 271
4021.21 263
4021.35 253
4021.50 241
4021.65 229
4021.79 220
4021.94 214
4022.08 212
4022.23 213
4022.37 215
4022.52 217
4022.66 219
4022.81 219
4022.95 218
4023.10 217
4023.24 214
4023.39 210
4023.53 205
4023.68 201
4023.83 197
4023.97 195
4024.12 195
4024.26 198
4024.41 204
4024.55 212
4024.70 221
4024.84 231
4024.99 240
4025.13 247
4025.28 252
4025.43 252
4025.57 248
4025.72 240
4025.86 229
4026.01 216
4026.15 203
4026.30 190
4026.44 179
4026.59 169
4026.73 162
4026.88 156
4027.02 152
4027.17 148
4027.32 146
4027.46 146
4027.61 147
4027.75 149
4027.90 151
4028.04 153
4028.19 154
4028.33 154
4028.48 151
4028.62 146
4028.77 141
4028.92 133
4029.06 125
4029.21 114
4029.35 102
4029.50 89
4029.64 76
4029.79 64
4029.93 55
4030.08 50
4030.23 50
4030.37 55
4030.52 65
4030.66 78
4030.81 93
4030.95 108
4031.10 123
4031.24 136
4031.39 147
4031.53 155
4031.68 160
4031.83 162
4031.97 160
4032.12 155
4032.26 147
4032.41 137
4032.55 126
4032.70 115
4032.84 104
4032.99 95
4033.14 87
4033.28 83
4033.43 82
4033.57 84
4033.72 88
4033.86 94
4034.01 99
4034.15 102
4034.30 103
4034.45 101
4034.59 97
4034.74 93
4034.88 90
4035.03 90
4035.17 93
4035.32 98
4035.47 105
4035.61 112
4035.76 117
4035.90 121
4036.05 121
4036.19 118
4036.34 112
4036.48 105
4036.63 97
4036.78 90
4036.92 83
4037.07 77
4037.21 73
4037.36 71
4037.50 71
4037.65 72
4037.79 75
4037.94 80
4038.09 85
4038.23 91
4038.38 96
4038.52 99
4038.67 101
4038.81 100
4038.96 98
4039.11 95
4039.25 91
4039.40 87
4039.54 82
4039.69 78
4039.83 73
4039.98 70
4040.13 68
4040.27 66
4040.42 66
4040.56 67
4040.71 69
4040.85 72
4041.00 76
4041.15 81
4041.29 86
4041.44 92
4041.58 97
4041.73 100
4041.87 100
4042.02 99
4042.17 95
4042.31 91
4042.46 88
4042.60 88
4042.75 90
4042.89 97
4043.04 105
4043.19 116
4043.33 126
4043.48 134
4043.62 140
4043.77 142
4043.91 140
4044.06 134
4044.21 125
4044.35 113
4044.50 101
4044.64 90
4044.79 82
4044.93 77
4045.08 78
4045.23 83
4045.37 89
4045.52 95
4045.66 99
4045.81 99
4045.95 94
4046.10 86
4046.25 75
4046.39 66
4046.54 59
4046.68 56
4046.83 57
4046.98 63
4047.12 72
4047.27 82
4047.41 91
4047.56 98
4047.70 100
4047.85 99
4048.00 93
4048.14 85
4048.29 76
4048.43 68
4048.58 60
4048.73 54
4048.87 49
4049.02 46
4049.16 45
4049.31 46
4049.45 48
4049.60 54
4049.75 60
4049.89 67
4050.04 72
4050.18 75
4050.33 74
4050.48 70
4050.62 64
4050.77 57
4050.91 51
4051.06 48
4051.20 49
4051.35 51
4051.50 56
4051.64 62
4051.79 67
4051.93 73
4052.08 77
4052.23 79
4052.37 80
4052.52 80
4052.66 79
4052.81 78
4052.96 78
4053.10 79
4053.25 83
4053.39 88
4053.54 94
4053.69 99
4053.83 102
4053.98 102
4054.12 99
4054.27 93
4054.41 86
4054.56 80
4054.71 75
4054.85 72
4055.00 71
4055.14 71
4055.29 70
4055.44 68
4055.58 64
4055.73 60
4055.87 55
4056.02 52
4056.17 51
4056.31 52
4056.46 55
4056.60 59
4056.75 63
4056.90 67
4057.04 70
4057.19 73
4057.33 75
4057.48 78
4057.63 80
4057.77 83
4057.92 85
4058.06 84
4058.21 81
4058.36 74
4058.50 63
4058.65 51
4058.79 37
4058.94 24
4059.09 13
4059.23 3
4059.38 0
4059.52 0
4059.67 0
4059.82 0
4059.96 0
4060.11 0
4060.25 0
4060.40 0
4060.55 1
4060.69 7
4060.84 12
4060.98 18
4061.13 24
4061.28 30
4061.42 38
4061.57 48
4061.72 60
4061.86 73
4062.01 86
4062.15 99
4062.30 110
4062.45 118
4062.59 122
4062.74 122
4062.88 117
4063.03 109
4063.18 100
4063.32 91
4063.47 84
4063.61 78
4063.76 75
4063.91 73
4064.05 73
4064.20 73
4064.34 74
4064.49 77
4064.64 81
4064.78 87
4064.93 94
4065.08 100
4065.22 105
4065.37 106
4065.51 104
4065.66 99
4065.81 91
4065.95 84
4066.10 77
4066.24 72
4066.39 68
4066.54 65
4066.68 62
4066.83 58
4066.98 53
4067.12 47
4067.27 39
4067.41 33
4067.56 27
4067.71 23
4067.85 21
4068.00 20
4068.14 19
4068.29 19
4068.44 18
4068.58 17
4068.73 16
4068.88 16
4069.02 16
4069.17 16
4069.31 16
4069.46 15
4069.61 13
4069.75 10
4069.90 7
4070.05 5
4070.19 2
4070.34 0
4070.48 0
4070.63 0
4070.78 0
4070.92 0
4071.07 0
4071.22 0
4071.36 0
4071.51 0
4071.65 7
4071.80 15
4071.95 22
4072.09 27
4072.24 30
4072.39 31
4072.53 32
4072.68 33
4072.82 34
4072.97 35
4073.12 36
4073.26 37
4073.41 36
4073.56 34
4073.70 30
4073.85 25
4073.99 20
4074.14 15
4074.29 11
4074.43 8
4074.58 6
4074.73 6
4074.87 7
4075.02 8
4075.16 8
4075.31 6
4075.46 2
4075.60 0
4075.75 0
4075.90 0
4076.04 0
4076.19 0
4076.34 6
4076.48 15
4076.63 24
4076.77 30
4076.92 32
4077.07 32
4077.21 30
4077.36 29
4077.51 31
4077.65 35
4077.80 42
4077.94 50
4078.09 58
4078.24 63
4078.38 66
4078.53 65
4078.68 62
4078.82 57
4078.97 53
4079.12 50
4079.26 49
4079.41 50
4079.56 54
4079.70 60
4079.85 66
4079.99 71
4080.14 71
4080.29 68
4080.43 59
4080.58 48
4080.73 36
4080.87 25
4081.02 18
4081.17 15
4081.31 16
4081.46 19
4081.60 22
4081.75 24
4081.90 23
4082.04 19
4082.19 13
4082.34 5
4082.48 0
4082.63 0
4082.78 0
4082.92 0
4083.07 0
4083.22 0
4083.36 0
4083.51 0
4083.66 2
4083.80 12
4083.95 24
4084.09 37
4084.24 49
4084.39 61
4084.53 71
4084.68 78
4084.83 81
4084.97 82
4085.12 80
4085.27 76
4085.41 72
4085.56 69
4085.71 67
4085.85 67
4086.00 69
4086.15 72
4086.29 75
4086.44 78
4086.58 81
4086.73 83
4086.88 83
4087.02 83
4087.17 82
4087.32 79
4087.46 75
4087.61 70
4087.76 65
4087.90 61
4088.05 58
4088.20 57
4088.34 60
4088.49 65
4088.64 73
4088.78 81
4088.93 89
4089.08 94
4089.22 96
4089.37 93
4089.52 87
4089.66 78
4089.81 68
4089.96 58
4090.10 50
4090.25 44
4090.40 41
4090.54 41
4090.69 41
4090.83 43
4090.98 44
4091.13 45
4091.27 48
4091.42 52
4091.57 58
4091.71 67
4091.86 77
4092.01 87
4092.15 96
4092.30 101
4092.45 101
4092.59 98
4092.74 91
4092.89 83
4093.03 75
4093.18 68
4093.33 64
4093.47 61
4093.62 59
4093.77 57
4093.91 53
4094.06 48
4094.21 42
4094.35 34
4094.50 27
4094.65 22
4094.79 19
4094.94 19
4095.09 21
4095.23 25
4095.38 31
4095.53 38
4095.67 44
4095.82 50
4095.97 55
4096.11 58
4096.26 61
4096.41 62
4096.55 62
4096.70 61
4096.85 60
4096.99 58
4097.14 57
4097.29 56
4097.43 58
4097.58 61
4097.73 67
4097.87 75
4098.02 83
4098.17 90
4098.31 95
4098.46 97
4098.61 95
4098.75 90
4098.90 81
4099.05 70
4099.19 57
4099.34 45
4099.49 34
4099.64 26
4099.78 21
4099.93 20
4100.08 23
4100.22 28
4100.37 37
4100.52 48
4100.66 61
4100.81 74
4100.96 87
4101.10 98
4101.25 108
4101.40 114
4101.54 117
4101.69 118
4101.84 118
4101.98 118
4102.13 120
4102.28 125
4102.42 133
4102.57 143
4102.72 155
4102.86 167
4103.01 179
4103.16 190
4103.30 199
4103.45 206
4103.60 211
4103.75 211
4103.89 208
4104.04 199
4104.19 184
4104.33 164
4104.48 140
4104.63 114
4104.77 87
4104.92 64
4105.07 47
4105.21 35
4105.36 32
4105.51 35
4105.65 46
4105.80 62
4105.95 82
4106.09 103
4106.24 124
4106.39 141
4106.54 153
4106.68 159
4106.83 158
4106.98 150
4107.12 139
4107.27 126
4107.42 115
4107.56 106
4107.71 102
4107.86 101
4108.00 103
4108.15 107
4108.30 111
4108.44 114
4108.59 114
4108.74 111
4108.89 107
4109.03 101
4109.18 95
4109.33 89
4109.47 83
4109.62 79
4109.77 75
4109.91 71
4110.06 68
4110.21 65
4110.35 62
4110.50 58
4110.65 53
4110.80 48
4110.94 43
4111.09 39
4111.24 36
4111.38 37
4111.53 40
4111.68 46
4111.82 54
4111.97 63
4112.12 71
4112.27 77
4112.41 79
4112.56 79
4112.71 74
4112.85 66
4113.00 55
4113.15 40
4113.29 23
4113.44 4
4113.59 0
4113.74 0
4113.88 0
4114.03 0
4114.18 0
4114.32 0
4114.47 0
4114.62 3
4114.76 20
4114.91 34
4115.06 43
4115.21 48
4115.35 49
4115.50 48
4115.65 46
4115.79 44
4115.94 42
4116.09 41
4116.23 39
4116.38 38
4116.53 38
4116.68 39
4116.82 42
4116.97 45
4117.12 50
4117.26 53
4117.41 54
4117.56 54
4117.71 50
4117.85 45
4118.00 39
4118.15 34
4118.29 30
4118.44 28
4118.59 28
4118.73 29
4118.88 33
4119.03 37
4119.18 42
4119.32 46
4119.47 50
4119.62 52
4119.76 52
4119.91 51
4120.06 49
4120.21 46
4120.35 44
4120.50 43
4120.65 43
4120.79 45
4120.94 48
4121.09 52
4121.24 56
4121.38 60
4121.53 64
4121.68 68
4121.82 70
4121.97 72
4122.12 72
4122.27 69
4122.41 63
4122.56 56
4122.71 47
4122.85 38
4123.00 29
4123.15 21
4123.30 15
4123.44 10
4123.59 6
4123.74 4
4123.88 2
4124.03 1
4124.18 3
4124.33 6
4124.47 12
4124.62 21
4124.77 31
4124.92 44
4125.06 57
4125.21 71
4125.36 83
4125.50 94
4125.65 103
4125.80 111
4125.95 116
4126.09 119
4126.24 121
4126.39 122
4126.53 122
4126.68 121
4126.83 121
4126.98 121
4127.12 122
4127.27 122
4127.42 122
4127.57 121
4127.71 119
4127.86 114
4128.01 108
4128.15 100
4128.30 91
4128.45 82
4128.60 72
4128.74 62
4128.89 51
4129.04 40
4129.19 29
4129.33 16
4129.48 3
4129.63 0
4129.77 0
4129.92 0
4130.07 0
4130.22 0
4130.36 0
4130.51 0
4130.66 0
4130.81 12
4130.95 25
4131.10 37
4131.25 46
4131.39 55
4131.54 62
4131.69 69
4131.84 75
4131.98 81
4132.13 86
4132.28 90
4132.43 93
4132.57 93
4132.72 92
4132.87 89
4133.02 85
4133.16 81
4133.31 78
4133.46 75
4133.60 75
4133.75 77
4133.90 80
4134.05 85
4134.19 91
4134.34 96
4134.49 99
4134.64 101
4134.78 100
4134.93 97
4135.08 92
4135.23 85
4135.37 78
4135.52 72
4135.67 68
4135.82 67
4135.96 68
4136.11 72
4136.26 77
4136.40 84
4136.55 91
4136.70 96
4136.85 100
4136.99 102
4137.14 102
4137.29 101
4137.44 99
4137.58 95
4137.73 89
4137.88 81
4138.03 71
4138.17 60
4138.32 49
4138.47 40
4138.62 34
4138.76 33
4138.91 36
4139.06 44
4139.21 54
4139.35 64
4139.50 71
4139.65 75
4139.80 73
4139.94 68
4140.09 61
4140.24 55
4140.39 52
4140.53 53
4140.68 59
4140.83 67
4140.98 77
4141.12 87
4141.27 95
4141.42 100
4141.57 102
4141.71 102
4141.86 101
4142.01 101
4142.16 102
4142.30 106
4142.45 112
4142.60 120
4142.75 129
4142.89 137
4143.04 142
4143.19 142
4143.34 138
4143.48 128
4143.63 115
4143.78 100
4143.93 85
4144.07 72
4144.22 61
4144.37 52
4144.52 46
4144.66 42
4144.81 39
4144.96 38
4145.11 39
4145.25 44
4145.40 53
4145.55 64
4145.70 76
4145.84 87
4145.99 97
4146.14 103
4146.29 108
4146.43 110
4146.58 113
4146.73 115
4146.88 118
4147.02 121
4147.17 121
4147.32 119
4147.47 113
4147.62 104
4147.76 93
4147.91 82
4148.06 75
4148.21 71
4148.35 72
4148.50 77
4148.65 85
4148.80 95
4148.94 103
4149.09 108
4149.24 111
4149.39 110
4149.53 107
4149.68 103
4149.83 102
4149.98 104
4150.13 110
4150.27 121
4150.42 134
4150.57 148
4150.72 162
4150.86 173
4151.01 181
4151.16 186
4151.31 188
4151.45 189
4151.60 188
4151.75 187
4151.90 186
4152.04 187
4152.19 189
4152.34 192
4152.49 197
4152.64 203
4152.78 211
4152.93 218
4153.08 225
4153.23 230
4153.37 234
4153.52 235
4153.67 233
4153.82 229
4153.96 225
4154.11 221
4154.26 217
4154.41 216
4154.56 217
4154.70 219
4154.85 224
4155.00 228
4155.15 233
4155.29 235
4155.44 236
4155.59 234
4155.74 230
4155.89 223
4156.03 215
4156.18 205
4156.33 194
4156.48 182
4156.62 173
4156.77 166
4156.92 163
4157.07 166
4157.22 174
4157.36 188
4157.51 205
4157.66 223
4157.81 238
4157.95 250
4158.10 255
4158.25 254
4158.40 249
4158.55 244
4158.69 241
4158.84 244
4158.99 252
4159.14 265
4159.28 281
4159.43 295
4159.58 306
4159.73 312
4159.88 312
4160.02 308
4160.17 302
4160.32 297
4160.47 293
4160.61 293
4160.76 296
4160.91 301
4161.06 308
4161.21 316
4161.35 324
4161.50 330
4161.65 336
4161.80 340
4161.95 343
4162.09 346
4162.24 350
4162.39 355
4162.54 362
4162.68 372
4162.83 384
4162.98 396
4163.13 409
4163.28 420
4163.42 429
4163.57 434
4163.72 436
4163.87 435
4164.02 431
4164.16 426
4164.31 420
4164.46 414
4164.61 409
4164.76 405
4164.90 404
4165.05 405
4165.20 408
4165.35 415
4165.50 425
4165.64 436
4165.79 448
4165.94 458
4166.09 467
4166.23 474
4166.38 481
4166.53 489
4166.68 500
4166.83 516
4166.97 536
4167.12 560
4167.27 585
4167.42 608
4167.57 629
4167.71 644
4167.86 656
4168.01 664
4168.16 670
4168.31 676
4168.45 684
4168.60 692
4168.75 701
4168.90 712
4169.05 725
4169.19 740
4169.34 758
4169.49 783
4169.64 813
4169.79 849
4169.93 891
4170.08 936
4170.23 981
4170.38 1026
4170.53 1070
4170.67 1111
4170.82 1151
4170.97 1190
4171.12 1229
4171.27 1268
4171.41 1308
4171.56 1351
4171.71 1397
4171.86 1449
4172.01 1508
4172.15 1574
4172.30 1648
4172.45 1727
4172.60 1809
4172.75 1892
4172.89 1972
4173.04 2048
4173.19 2119
4173.34 2186
4173.49 2249
4173.63 2308
4173.78 2362
4173.93 2412
4174.08 2456
4174.23 2494
4174.38 2525
4174.52 2549
4174.67 2568
4174.82 2582
4174.97 2594
4175.12 2605
4175.26 2618
4175.41 2632
4175.56 2645
4175.71 2655
4175.86 2658
4176.00 2652
4176.15 2632
4176.30 2599
4176.45 2554
4176.60 2501
4176.74 2444
4176.89 2385
4177.04 2327
4177.19 2271
4177.34 2216
4177.49 2160
4177.63 2103
4177.78 2044
4177.93 1982
4178.08 1921
4178.23 1859
4178.37 1801
4178.52 1747
4178.67 1698
4178.82 1652
4178.97 1608
4179.12 1566
4179.26 1526
4179.41 1486
4179.56 1447
4179.71 1411
4179.86 1379
4180.00 1351
4180.15 1327
4180.30 1306
4180.45 1286
4180.60 1265
4180.75 1242
4180.89 1215
4181.04 1184
4181.19 1149
4181.34 1112
4181.49 1076
4181.63 1042
4181.78 1012
4181.93 985
4182.08 962
4182.23 940
4182.38 918
4182.52 895
4182.67 872
4182.82 849
4182.97 827
4183.12 808
4183.26 790
4183.41 772
4183.56 752
4183.71 731
4183.86 708
4184.01 685
4184.15 663
4184.30 644
4184.45 630
4184.60 619
4184.75 611
4184.90 603
4185.04 593
4185.19 582
4185.34 569
4185.49 555
4185.64 541
4185.79 527
4185.93 513
4186.08 499
4186.23 487
4186.38 476
4186.53 468
4186.68 464
4186.82 465
4186.97 470
4187.12 479
4187.27 490
4187.42 501
4187.56 510
4187.71 518
4187.86 524
4188.01 529
4188.16 533
4188.31 535
4188.45 534
4188.60 531
4188.75 523
4188.90 514
4189.05 502
4189.20 489
4189.34 477
4189.49 464
4189.64 453
4189.79 442
4189.94 432
4190.09 423
4190.24 416
4190.38 411
4190.53 408
4190.68 407
4190.83 409
4190.98 411
4191.13 415
4191.27 418
4191.42 421
4191.57 422
4191.72 421
4191.87 418
4192.02 413
4192.16 405
4192.31 396
4192.46 387
4192.61 377
4192.76 368
4192.91 361
4193.05 355
4193.20 350
4193.35 348
4193.50 348
4193.65 351
4193.80 356
4193.94 364
4194.09 374
4194.24 385
4194.39 396
4194.54 405
4194.69 410
4194.84 412
4194.98 410
4195.13 404
4195.28 397
4195.43 388
4195.58 380
4195.73 373
4195.87 369
4196.02 366
4196.17 365
4196.32 365
4196.47 366
4196.62 368
4196.77 372
4196.91 378
4197.06 385
4197.21 393
4197.36 401
4197.51 406
4197.66 407
4197.80 402
4197.95 392
4198.10 380
4198.25 365
4198.40 352
4198.55 341
4198.70 335
4198.84 335
4198.99 339
4199.14 348
4199.29 358
4199.44 369
4199.59 378
4199.74 383
4199.88 384
4200.03 382
4200.18 380
4200.33 379
4200.48 382
4200.63 388
4200.78 399
4200.92 410
4201.07 420
4201.22 426
4201.37 427
4201.52 425
4201.67 420
4201.82 414
4201.96 410
4202.11 408
4202.26 409
4202.41 413
4202.56 421
4202.71 433
4202.86 450
4203.00 472
4203.15 500
4203.30 533
4203.45 569
4203.60 606
4203.75 642
4203.90 675
4204.04 702
4204.19 723
4204.34 739
4204.49 750
4204.64 759
4204.79 767
4204.94 777
4205.08 792
4205.23 811
4205.38 835
4205.53 864
4205.68 895
4205.83 927
4205.98 958
4206.12 986
4206.27 1011
4206.42 1033
4206.57 1052
4206.72 1072
4206.87 1093
4207.02 1117
4207.17 1147
4207.31 1180
4207.46 1218
4207.61 1257
4207.76 1296
4207.91 1332
4208.06 1363
4208.21 1391
4208.35 1415
4208.50 1436
4208.65 1455
4208.80 1473
4208.95 1491
4209.10 1507
4209.25 1521
4209.40 1533
4209.54 1540
4209.69 1544
4209.84 1544
4209.99 1540
4210.14 1532
4210.29 1522
4210.44 1511
4210.59 1499
4210.73 1486
4210.88 1473
4211.03 1459
4211.18 1446
4211.33 1433
4211.48 1421
4211.63 1411
4211.78 1402
4211.92 1396
4212.07 1391
4212.22 1385
4212.37 1377
4212.52 1364
4212.67 1345
4212.82 1320
4212.97 1290
4213.11 1256
4213.26 1222
4213.41 1189
4213.56 1160
4213.71 1134
4213.86 1113
4214.01 1096
4214.16 1081
4214.30 1069
4214.45 1057
4214.60 1046
4214.75 1036
4214.90 1025
4215.05 1014
4215.20 1002
4215.35 991
4215.49 979
4215.64 968
4215.79 955
4215.94 942
4216.09 926
4216.24 908
4216.39 887
4216.54 862
4216.69 834
4216.83 806
4216.98 776
4217.13 747
4217.28 720
4217.43 694
4217.58 670
4217.73 647
4217.88 625
4218.02 604
4218.17 584
4218.32 566
4218.47 551
4218.62 537
4218.77 524
4218.92 512
4219.07 499
4219.22 484
4219.36 466
4219.51 446
4219.66 426
4219.81 408
4219.96 394
4220.11 383
4220.26 378
4220.41 376
4220.56 376
4220.70 377
4220.85 377
4221.00 375
4221.15 373
4221.30 370
4221.45 366
4221.60 361
4221.75 354
4221.90 347
4222.04 337
4222.19 326
4222.34 315
4222.49 304
4222.64 296
4222.79 291
4222.94 289
4223.09 290
4223.24 292
4223.39 292
4223.53 289
4223.68 284
4223.83 275
4223.98 267
4224.13 258
4224.28 252
4224.43 249
4224.58 247
4224.73 246
4224.87 243
4225.02 238
4225.17 229
4225.32 220
4225.47 210
4225.62 201
4225.77 195
4225.92 193
4226.07 193
4226.22 194
4226.36 195
4226.51 194
4226.66 190
4226.81 184
4226.96 174
4227.11 163
4227.26 150
4227.41 136
4227.56 123
4227.71 109
4227.86 96
4228.00 82
4228.15 69
4228.30 57
4228.45 47
4228.60 38
4228.75 33
4228.90 31
4229.05 33
4229.20 39
4229.35 47
4229.49 59
4229.64 71
4229.79 83
4229.94 94
4230.09 103
4230.24 109
4230.39 112
4230.54 112
4230.69 111
4230.84 108
4230.99 104
4231.13 100
4231.28 97
4231.43 94
4231.58 91
4231.73 88
4231.88 85
4232.03 81
4232.18 75
4232.33 68
4232.48 59
4232.63 48
4232.77 37
4232.92 27
4233.07 17
4233.22 9
4233.37 4
4233.52 2
4233.67 2
4233.82 6
4233.97 12
4234.12 20
4234.27 28
4234.41 35
4234.56 41
4234.71 46
4234.86 50
4235.01 55
4235.16 61
4235.31 67
4235.46 74
4235.61 81
4235.76 86
4235.91 88
4236.06 88
4236.20 86
4236.35 84
4236.50 82
4236.65 80
4236.80 78
4236.95 75
4237.10 70
4237.25 63
4237.40 53
4237.55 42
4237.70 31
4237.85 20
4237.99 9
4238.14 0
4238.29 0
4238.44 0
4238.59 0
4238.74 0
4238.89 0
4239.04 0
4239.19 0
4239.34 0
4239.49 12
4239.64 27
4239.79 42
4239.93 58
4240.08 73
4240.23 88
4240.38 102
4240.53 114
4240.68 123
4240.83 127
4240.98 127
4241.13 123
4241.28 116
4241.43 109
4241.58 104
4241.73 102
4241.88 104
4242.02 109
4242.17 116
4242.32 125
4242.47 132
4242.62 138
4242.77 142
4242.92 143
4243.07 142
4243.22 140
4243.37 138
4243.52 136
4243.67 135
4243.82 135
4243.97 135
4244.11 136
4244.26 136
4244.41 135
4244.56 131
4244.71 124
4244.86 114
4245.01 102
4245.16 89
4245.31 76
4245.46 64
4245.61 54
4245.76 47
4245.91 42
4246.06 39
4246.21 36
4246.35 35
4246.50 37
4246.65 41
4246.80 49
4246.95 60
4247.10 75
4247.25 91
4247.40 105
4247.55 117
4247.70 125
4247.85 128
4248.00 128
4248.15 125
4248.30 122
4248.45 119
4248.60 119
4248.74 120
4248.89 122
4249.04 123
4249.19 123
4249.34 121
4249.49 120
4249.64 120
4249.79 123
4249.94 129
4250.09 138
4250.24 149
4250.39 161
4250.54 173
4250.69 185
4250.84 195
4250.99 204
4251.14 213
4251.28 221
4251.43 229
4251.58 236
4251.73 241
4251.88 246
4252.03 251
4252.18 257
4252.33 263
4252.48 270
4252.63 278
4252.78 286
4252.93 292
4253.08 297
4253.23 299
4253.38 299
4253.53 300
4253.68 300
4253.83 302
4253.98 305
4254.12 308
4254.27 310
4254.42 310
4254.57 308
4254.72 304
4254.87 299
4255.02 295
4255.17 293
4255.32 294
4255.47 298
4255.62 304
4255.77 313
4255.92 322
4256.07 330
4256.22 338
4256.37 344
4256.52 350
4256.67 356
4256.82 362
4256.97 366
4257.11 370
4257.26 371
4257.41 371
4257.56 368
4257.71 364
4257.86 360
4258.01 358
4258.16 359
4258.31 364
4258.46 373
4258.61 382
4258.76 389
4258.91 392
4259.06 391
4259.21 386
4259.36 378
4259.51 369
4259.66 363
4259.81 361
4259.96 362
4260.11 366
4260.26 370
4260.41 373
4260.56 372
4260.70 368
4260.85 362
4261.00 354
4261.15 347
4261.30 343
4261.45 343
4261.60 347
4261.75 356
4261.90 368
4262.05 383
4262.20 397
4262.35 409
4262.50 418
4262.65 421
4262.80 419
4262.95 414
4263.10 408
4263.25 401
4263.40 396
4263.55 392
4263.70 390
4263.85 387
4264.00 383
4264.15 378
4264.30 372
4264.45 365
4264.60 360
4264.75 356
4264.89 353
4265.04 350
4265.19 348
4265.34 344
4265.49 340
4265.64 335
4265.79 330
4265.94 324
4266.09 320
4266.24 316
4266.39 312
4266.54 309
4266.69 306
4266.84 302
4266.99 297
4267.14 291
4267.29 284
4267.44 277
4267.59 271
4267.74 265
4267.89 262
4268.04 260
4268.19 261
4268.34 265
4268.49 270
4268.64 275
4268.79 281
4268.94 287
4269.09 291
4269.24 293
4269.39 292
4269.54 288
4269.69 282
4269.84 275
4269.99 268
4270.14 262
4270.28 259
4270.43 260
4270.58 263
4270.73 268
4270.88 271
4271.03 271
4271.18 268
4271.33 261
4271.48 252
4271.63 243
4271.78 236
4271.93 230
4272.08 225
4272.23 220
4272.38 215
4272.53 208
4272.68 199
4272.83 191
4272.98 183
4273.13 176
4273.28 172
4273.43 170
4273.58 169
4273.73 170
4273.88 171
4274.03 173
4274.18 177
4274.33 183
4274.48 193
4274.63 205
4274.78 220
4274.93 235
4275.08 250
4275.23 262
4275.38 273
4275.53 280
4275.68 287
4275.83 294
4275.98 303
4276.13 314
4276.28 329
4276.43 347
4276.58 367
4276.73 388
4276.88 409
4277.03 428
4277.18 445
4277.33 459
4277.48 468
4277.63 473
4277.78 473
4277.93 467
4278.08 458
4278.23 445
4278.38 431
4278.53 419
4278.68 410
4278.83 403
4278.98 400
4279.13 398
4279.28 398
4279.43 399
4279.58 399
4279.73 398
4279.88 396
4280.03 392
4280.18 386
4280.33 378
4280.48 368
4280.63 359
4280.78 352
4280.93 349
4281.08 349
4281.23 353
4281.38 356
4281.53 358
4281.68 356
4281.83 349
4281.98 337
4282.13 322
4282.28 305
4282.43 289
4282.58 276
4282.73 266
4282.88 260
4283.03 257
4283.18 257
4283.33 258
4283.48 260
4283.63 262
4283.78 264
4283.93 264
4284.08 262
4284.23 258
4284.38 252
4284.53 245
4284.68 239
4284.83 234
4284.98 232
4285.13 232
4285.28 235
4285.43 240
4285.58 248
4285.73 257
4285.88 264
4286.03 270
4286.18 272
4286.33 271
4286.48 266
4286.63 258
4286.78 249
4286.93 238
4287.08 229
4287.23 221
4287.38 216
4287.53 214
4287.68 215
4287.83 217
4287.98 219
4288.13 220
4288.28 218
4288.43 214
4288.58 208
4288.73 200
4288.88 193
4289.03 186
4289.18 181
4289.33 177
4289.48 174
4289.63 172
4289.78 169
4289.93 166
4290.08 162
4290.23 159
4290.38 156
4290.53 154
4290.68 153
4290.83 154
4290.98 155
4291.13 158
4291.28 161
4291.43 165
4291.58 169
4291.73 172
4291.88 175
4292.03 178
4292.18 181
4292.33 185
4292.48 190
4292.63 196
4292.78 203
4292.93 211
4293.08 219
4293.23 226
4293.38 231
4293.53 235
4293.68 239
4293.83 242
4293.98 246
4294.13 251
4294.28 257
4294.43 263
4294.58 268
4294.73 271
4294.88 271
4295.03 269
4295.18 265
4295.33 260
4295.48 253
4295.63 247
4295.78 241
4295.93 235
4296.08 229
4296.24 225
4296.39 221
4296.54 220
4296.69 221
4296.84 224
4296.99 228
4297.14 234
4297.29 239
4297.44 242
4297.59 242
4297.74 239
4297.89 234
4298.04 226
4298.19 218
4298.34 210
4298.49 204
4298.64 200
4298.79 198
4298.94 198
4299.09 199
4299.24 200
4299.39 200
4299.54 198
4299.69 195
4299.84 189
4299.99 182
4300.14 175
4300.29 168
4300.44 162
4300.59 157
4300.74 152
4300.89 147
4301.04 141
4301.19 133
4301.34 124
4301.49 114
4301.65 104
4301.80 95
4301.95 86
4302.10 80
4302.25 75
4302.40 72
4302.55 70
4302.70 68
4302.85 68
4303.00 67
4303.15 66
4303.30 63
4303.45 59
4303.60 52
4303.75 45
4303.90 36
4304.05 26
4304.20 16
4304.35 6
4304.50 0
4304.65 0
4304.80 0
4304.95 0
4305.10 0
4305.25 0
4305.40 0
4305.55 0
4305.70 1
4305.86 16
4306.01 33
4306.16 49
4306.31 63
4306.46 75
4306.61 82
4306.76 87
4306.91 90
4307.06 90
4307.21 89
4307.36 87
4307.51 83
4307.66 77
4307.81 68
4307.96 58
4308.11 47
4308.26 36
4308.41 27
4308.56 20
4308.71 16
4308.86 15
4309.01 16
4309.16 18
4309.31 19
4309.47 18
4309.62 14
4309.77 8
4309.92 0
4310.07 0
4310.22 0
4310.37 0
4310.52 0
4310.67 0
4310.82 0
4310.97 0
4311.12 5
4311.27 16
4311.42 27
4311.57 38
4311.72 48
4311.87 56
4312.02 62
4312.17 64
4312.32 63
4312.48 58
4312.63 52
4312.78 46
4312.93 40
4313.08 37
4313.23 38
4313.38 42
4313.53 49
4313.68 56
4313.83 63
4313.98 66
4314.13 66
4314.28 62
4314.43 55
4314.58 46
4314.73 37
4314.88 30
4315.03 25
4315.18 24
4315.34 27
4315.49 31
4315.64 35
4315.79 39
4315.94 40
4316.09 38
4316.24 34
4316.39 28
4316.54 20
4316.69 13
4316.84 8
4316.99 4
4317.14 4
4317.29 7
4317.44 13
4317.59 22
4317.74 33
4317.90 45
4318.05 55
4318.20 62
4318.35 64
4318.50 63
4318.65 56
4318.80 47
4318.95 35
4319.10 22
4319.25 9
4319.40 0
4319.55 0
4319.70 0
4319.85 0
4320.00 0
4320.15 0
4320.31 0
4320.46 0
4320.61 0
4320.76 7
4320.91 15
4321.06 21
4321.21 28
4321.36 33
4321.51 37
4321.66 42
4321.81 48
4321.96 57
4322.11 67
4322.26 79
4322.41 92
4322.57 103
4322.72 113
4322.87 119
4323.02 121
4323.17 121
4323.32 119
4323.47 116
4323.62 113
4323.77 110
4323.92 107
4324.07 104
4324.22 100
4324.37 94
4324.52 88
4324.68 81
4324.83 73
4324.98 65
4325.13 57
4325.28 48
4325.43 38
4325.58 28
4325.73 17
4325.88 6
4326.03 0
4326.18 0
4326.33 0
4326.48 0
4326.63 0
4326.79 0
4326.94 0
4327.09 0
4327.24 3
4327.39 9
4327.54 15
4327.69 21
4327.84 28
4327.99 37
4328.14 46
4328.29 55
4328.44 64
4328.59 71
4328.75 77
4328.90 81
4329.05 84
4329.20 87
4329.35 88
4329.50 90
4329.65 91
4329.80 91
4329.95 88
4330.10 83
4330.25 76
4330.40 67
4330.56 59
4330.71 51
4330.86 47
4331.01 46
4331.16 50
4331.31 58
4331.46 69
4331.61 79
4331.76 88
4331.91 93
4332.06 94
4332.21 91
4332.37 83
4332.52 73
4332.67 62
4332.82 53
4332.97 47
4333.12 43
4333.27 43
4333.42 45
4333.57 49
4333.72 54
4333.87 59
4334.03 63
4334.18 66
4334.33 68
4334.48 70
4334.63 71
4334.78 74
4334.93 77
4335.08 83
4335.23 90
4335.38 99
4335.53 109
4335.69 119
4335.84 127
4335.99 134
4336.14 137
4336.29 137
4336.44 135
4336.59 131
4336.74 127
4336.89 123
4337.04 120
4337.19 118
4337.35 119
4337.50 123
4337.65 128
4337.80 134
4337.95 142
4338.10 150
4338.25 159
4338.40 168
4338.55 177
4338.70 185
4338.86 192
4339.01 198
4339.16 203
4339.31 207
4339.46 210
4339.61 213
4339.76 215
4339.91 216
4340.06 218
4340.21 220
4340.36 222
4340.52 224
4340.67 227
4340.82 228
4340.97 229
4341.12 228
4341.27 226
4341.42 223
4341.57 220
4341.72 218
4341.87 217
4342.03 217
4342.18 217
4342.33 216
4342.48 213
4342.63 207
4342.78 199
4342.93 188
4343.08 176
4343.23 165
4343.39 154
4343.54 145
4343.69 139
4343.84 136
4343.99 136
4344.14 138
4344.29 141
4344.44 144
4344.59 145
4344.74 145
4344.90 142
4345.05 138
4345.20 133
4345.35 129
4345.50 127
4345.65 127
4345.80 131
4345.95 136
4346.10 143
4346.26 149
4346.41 155
4346.56 159
4346.71 161
4346.86 160
4347.01 157
4347.16 153
4347.31 150
4347.46 147
4347.62 147
4347.77 149
4347.92 153
4348.07 158
4348.22 162
4348.37 166
4348.52 166
4348.67 162
4348.82 155
4348.98 144
4349.13 131
4349.28 117
4349.43 102
4349.58 88
4349.73 77
4349.88 68
4350.03 63
4350.19 62
4350.34 65
4350.49 70
4350.64 77
4350.79 84
4350.94 91
4351.09 97
4351.24 101
4351.39 104
4351.55 105
4351.70 104
4351.85 103
4352.00 100
4352.15 97
4352.30 93
4352.45 90
4352.60 87
4352.76 86
4352.91 87
4353.06 91
4353.21 97
4353.36 106
4353.51 118
4353.66 132
4353.81 145
4353.97 155
4354.12 163
4354.27 166
4354.42 163
4354.57 155
4354.72 144
4354.87 131
4355.02 118
4355.18 105
4355.33 93
4355.48 84
4355.63 76
4355.78 70
4355.93 66
4356.08 63
4356.23 63
4356.39 65
4356.54 68
4356.69 72
4356.84 77
4356.99 82
4357.14 85
4357.29 86
4357.44 86
4357.60 84
4357.75 81
4357.90 80
4358.05 80
4358.20 83
4358.35 90
4358.50 98
4358.65 108
4358.81 118
4358.96 126
4359.11 131
4359.26 133
4359.41 133
4359.56 130
4359.71 127
4359.87 123
4360.02 121
4360.17 120
4360.32 120
4360.47 121
4360.62 122
4360.77 123
4360.92 123
4361.08 124
4361.23 125
4361.38 128
4361.53 132
4361.68 136
4361.83 140
4361.98 143
4362.14 145
4362.29 145
4362.44 142
4362.59 137
4362.74 129
4362.89 120
4363.04 110
4363.20 99
4363.35 90
4363.50 84
4363.65 82
4363.80 84
4363.95 90
4364.10 98
4364.26 108
4364.41 117
4364.56 123
4364.71 124
4364.86 122
4365.01 115
4365.16 105
4365.32 93
4365.47 82
4365.62 72
4365.77 64
4365.92 59
4366.07 57
4366.22 57
4366.38 58
4366.53 58
4366.68 58
4366.83 56
4366.98 54
4367.13 52
4367.28 50
4367.44 50
4367.59 51
4367.74 54
4367.89 58
4368.04 61
4368.19 63
4368.34 64
4368.50 64
4368.65 61
4368.80 58
4368.95 54
4369.10 51
4369.25 51
4369.40 53
4369.56 59
4369.71 67
4369.86 78
4370.01 89
4370.16 99
4370.31 106
4370.47 108
4370.62 107
4370.77 102
4370.92 94
4371.07 84
4371.22 71
4371.37 57
4371.53 43
4371.68 28
4371.83 14
4371.98 1
4372.13 0
4372.28 0
4372.44 0
4372.59 0
4372.74 0
4372.89 0
4373.04 0
4373.19 0
4373.34 8
4373.50 17
4373.65 26
4373.80 34
4373.95 41
4374.10 45
4374.25 48
4374.41 49
4374.56 49
4374.71 47
4374.86 44
4375.01 41
4375.16 37
4375.32 33
4375.47 28
4375.62 22
4375.77 15
4375.92 8
4376.07 1
4376.23 0
4376.38 0
4376.53 0
4376.68 0
4376.83 0
4376.98 0
4377.14 3
4377.29 11
4377.44 20
4377.59 28
4377.74 36
4377.89 42
4378.04 46
4378.20 48
4378.35 48
4378.50 46
4378.65 42
4378.80 37
4378.95 33
4379.11 29
4379.26 27
4379.41 28
4379.56 33
4379.71 41
4379.86 52
4380.02 63
4380.17 74
4380.32 82
4380.47 88
4380.62 90
4380.78 90
4380.93 89
4381.08 88
4381.23 88
4381.38 90
4381.53 94
4381.69 101
4381.84 110
4381.99 120
4382.14 130
4382.29 138
4382.44 143
4382.60 143
4382.75 138
4382.90 127
4383.05 112
4383.20 96
4383.35 81
4383.51 70
4383.66 64
4383.81 65
4383.96 72
4384.11 83
4384.26 96
4384.42 109
4384.57 120
4384.72 130
4384.87 136
4385.02 139
4385.18 137
4385.33 130
4385.48 119
4385.63 105
4385.78 88
4385.93 71
4386.09 56
4386.24 45
4386.39 37
4386.54 34
4386.69 36
4386.85 41
4387.00 48
4387.15 55
4387.30 62
4387.45 68
4387.60 71
4387.76 71
4387.91 68
4388.06 64
4388.21 58
4388.36 53
4388.52 49
4388.67 47
4388.82 45
4388.97 45
4389.12 45
4389.27 44
4389.43 42
4389.58 39
4389.73 35
4389.88 33
4390.03 31
4390.19 31
4390.34 32
4390.49 34
4390.64 36
4390.79 37
4390.94 38
4391.10 38
4391.25 38
4391.40 37
4391.55 37
4391.70 38
4391.86 41
4392.01 46
4392.16 53
4392.31 61
4392.46 71
4392.62 80
4392.77 90
4392.92 98
4393.07 106
4393.22 111
4393.38 115
4393.53 117
4393.68 117
4393.83 118
4393.98 119
4394.13 120
4394.29 123
4394.44 128
4394.59 132
4394.74 135
4394.89 137
4395.05 135
4395.20 131
4395.35 126
4395.50 121
4395.65 117
4395.81 117
4395.96 121
4396.11 127
4396.26 136
4396.41 144
4396.57 150
4396.72 151
4396.87 147
4397.02 139
4397.17 128
4397.33 116
4397.48 105
4397.63 96
4397.78 91
4397.93 88
4398.09 87
4398.24 85
4398.39 84
4398.54 81
4398.69 78
4398.85 76
4399.00 75
4399.15 76
4399.30 79
4399.45 83
4399.61 88
4399.76 91
4399.91 94
4400.06 94
4400.21 93
4400.37 89
4400.52 84
4400.67 79
4400.82 73
4400.97 68
4401.13 63
4401.28 60
4401.43 59
4401.58 58
4401.73 59
4401.89 60
4402.04 61
4402.19 62
4402.34 62
4402.50 62
4402.65 62
4402.80 64
4402.95 67
4403.10 72
4403.26 81
4403.41 93
4403.56 106
4403.71 121
4403.86 135
4404.02 149
4404.17 160
4404.32 170
4404.47 179
4404.62 187
4404.78 197
4404.93 207
4405.08 219
4405.23 233
4405.38 247
4405.54 261
4405.69 273
4405.84 283
4405.99 288
4406.15 290
4406.30 290
4406.45 290
4406.60 291
4406.75 296
4406.91 305
4407.06 317
4407.21 333
4407.36 349
4407.51 364
4407.67 376
4407.82 383
4407.97 386
4408.12 385
4408.28 381
4408.43 375
4408.58 370
4408.73 366
4408.88 363
4409.04 361
4409.19 360
4409.34 359
4409.49 358
4409.65 355
4409.80 351
4409.95 346
4410.10 339
4410.25 331
4410.41 322
4410.56 312
4410.71 303
4410.86 292
4411.02 282
4411.17 271
4411.32 261
4411.47 252
4411.62 245
4411.78 238
4411.93 231
4412.08 226
4412.23 220
4412.39 214
4412.54 209
4412.69 203
4412.84 199
4412.99 196
4413.15 196
4413.30 197
4413.45 200
4413.60 205
4413.76 209
4413.91 210
4414.06 209
4414.21 203
4414.36 193
4414.52 179
4414.67 163
4414.82 147
4414.97 132
4415.13 120
4415.28 112
4415.43 108
4415.58 109
4415.74 114
4415.89 122
4416.04 132
4416.19 143
4416.34 155
4416.50 167
4416.65 178
4416.80 187
4416.95 193
4417.11 197
4417.26 199
4417.41 198
4417.56 195
4417.72 190
4417.87 183
4418.02 175
4418.17 166
4418.33 156
4418.48 145
4418.63 135
4418.78 124
4418.93 114
4419.09 105
4419.24 97
4419.39 92
4419.54 90
4419.70 90
4419.85 93
4420.00 98
4420.15 104
4420.31 109
4420.46 113
4420.61 116
4420.76 118
4420.92 118
4421.07 117
4421.22 116
4421.37 113
4421.52 110
4421.68 106
4421.83 101
4421.98 96
4422.13 92
4422.29 89
4422.44 89
4422.59 91
4422.74 95
4422.90 100
4423.05 105
4423.20 110
4423.35 112
4423.51 112
4423.66 110
4423.81 105
4423.96 98
4424.12 91
4424.27 83
4424.42 76
4424.57 69
4424.73 62
4424.88 55
4425.03 48
4425.18 40
4425.34 31
4425.49 24
4425.64 21
4425.79 22
4425.95 27
4426.10 37
4426.25 50
4426.40 64
4426.56 76
4426.71 85
4426.86 91
4427.01 94
4427.17 94
4427.32 94
4427.47 92
4427.62 90
4427.78 87
4427.93 83
4428.08 76
4428.23 67
4428.39 57
4428.54 47
4428.69 39
4428.84 34
4429.00 31
4429.15 31
4429.30 32
4429.45 33
4429.61 33
4429.76 31
4429.91 27
4430.06 22
4430.22 17
4430.37 13
4430.52 10
4430.67 8
4430.83 8
4430.98 7
4431.13 6
4431.28 3
4431.44 0
4431.59 0
4431.74 0
4431.89 0
4432.05 0
4432.20 0
4432.35 0
4432.50 0
4432.66 0
4432.81 4
4432.96 7
4433.12 11
4433.27 14
4433.42 15
4433.57 14
4433.73 11
4433.88 6
4434.03 0
4434.18 0
4434.34 0
4434.49 0
4434.64 0
4434.79 0
4434.95 0
4435.10 5
4435.25 18
4435.40 31
4435.56 42
4435.71 50
4435.86 55
4436.02 56
4436.17 56
4436.32 56
4436.47 55
4436.63 55
4436.78 56
4436.93 57
4437.08 59
4437.24 60
4437.39 61
4437.54 60
4437.69 57
4437.85 52
4438.00 44
4438.15 32
4438.31 19
4438.46 5
4438.61 0
4438.76 0
4438.92 0
4439.07 0
4439.22 0
4439.37 14
4439.53 34
4439.68 53
4439.83 70
4439.99 83
4440.14 89
4440.29 90
4440.44 85
4440.60 77
4440.75 67
4440.90 58
4441.05 51
4441.21 47
4441.36 45
4441.51 44
4441.67 45
4441.82 46
4441.97 47
4442.12 46
4442.28 45
4442.43 42
4442.58 37
4442.73 32
4442.89 27
4443.04 23
4443.19 21
4443.35 21
4443.50 25
4443.65 32
4443.80 41
4443.96 48
4444.11 54
4444.26 56
4444.42 52
4444.57 43
4444.72 30
4444.87 14
4445.03 0
4445.18 0
4445.33 0
4445.48 0
4445.64 0
4445.79 0
4445.94 0
4446.10 5
4446.25 15
4446.40 23
4446.55 28
4446.71 32
4446.86 33
4447.01 35
4447.17 36
4447.32 38
4447.47 41
4447.62 46
4447.78 52
4447.93 60
4448.08 68
4448.24 75
4448.39 80
4448.54 82
4448.69 82
4448.85 80
4449.00 77
4449.15 74
4449.31 74
4449.46 75
4449.61 78
4449.76 82
4449.92 86
4450.07 88
4450.22 88
4450.38 84
4450.53 77
4450.68 67
4450.83 55
4450.99 41
4451.14 27
4451.29 14
4451.45 4
4451.60 0
4451.75 0
4451.91 0
4452.06 0
4452.21 0
4452.36 0
4452.52 0
4452.67 0
4452.82 2
4452.98 10
4453.13 20
4453.28 33
4453.43 47
4453.59 62
4453.74 76
4453.89 89
4454.05 101
4454.20 110
4454.35 115
4454.51 117
4454.66 115
4454.81 108
4454.96 98
4455.12 84
4455.27 68
4455.42 52
4455.58 37
4455.73 23
4455.88 12
4456.04 5
4456.19 3
4456.34 6
4456.49 14
4456.65 26
4456.80 40
4456.95 54
4457.11 66
4457.26 75
4457.41 80
4457.57 81
4457.72 79
4457.87 73
4458.02 65
4458.18 56
4458.33 44
4458.48 32
4458.64 19
4458.79 7
4458.94 0
4459.10 0
4459.25 0
4459.40 0
4459.56 0
4459.71 0
4459.86 0
4460.01 0
4460.17 0
4460.32 8
4460.47 16
4460.63 24
4460.78 32
4460.93 39
4461.09 46
4461.24 53
4461.39 59
4461.54 67
4461.70 76
4461.85 85
4462.00 96
4462.16 106
4462.31 116
4462.46 122
4462.62 125
4462.77 123
4462.92 117
4463.08 108
4463.23 99
4463.38 91
4463.54 84
4463.69 82
4463.84 84
4463.99 89
4464.15 97
4464.30 107
4464.45 118
4464.61 129
4464.76 139
4464.91 148
4465.07 154
4465.22 159
4465.37 160
4465.53 157
4465.68 152
4465.83 145
4465.99 137
4466.14 130
4466.29 125
4466.45 122
4466.60 120
4466.75 120
4466.90 121
4467.06 123
4467.21 126
4467.36 131
4467.52 138
4467.67 148
4467.82 160
4467.98 173
4468.13 187
4468.28 198
4468.44 208
4468.59 215
4468.74 220
4468.90 223
4469.05 225
4469.20 226
4469.36 226
4469.51 225
4469.66 224
4469.82 220
4469.97 216
4470.12 209
4470.28 201
4470.43 192
4470.58 183
4470.74 174
4470.89 168
4471.04 164
4471.20 164
4471.35 170
4471.50 179
4471.65 191
4471.81 203
4471.96 213
4472.11 218
4472.27 216
4472.42 208
4472.57 194
4472.73 178
4472.88 163
4473.03 152
4473.19 147
4473.34 147
4473.49 153
4473.65 162
4473.80 171
4473.95 178
4474.11 181
4474.26 182
4474.41 179
4474.57 173
4474.72 167
4474.87 160
4475.03 153
4475.18 146
4475.33 139
4475.49 132
4475.64 127
4475.79 122
4475.95 119
4476.10 117
4476.25 115
4476.41 114
4476.56 112
4476.71 109
4476.87 106
4477.02 103
4477.17 99
4477.33 96
4477.48 91
4477.63 86
4477.79 78
4477.94 70
4478.09 60
4478.25 52
4478.40 46
4478.55 43
4478.71 44
4478.86 49
4479.01 56
4479.17 66
4479.32 75
4479.47 83
4479.63 90
4479.78 95
4479.93 99
4480.09 101
4480.24 102
4480.40 100
4480.55 97
4480.70 92
4480.86 86
4481.01 79
4481.16 72
4481.32 65
4481.47 60
4481.62 56
4481.78 53
4481.93 52
4482.08 53
4482.24 54
4482.39 57
4482.54 59
4482.70 61
4482.85 61
4483.00 58
4483.16 53
4483.31 44
4483.46 34
4483.62 22
4483.77 10
4483.92 0
4484.08 0
4484.23 0
4484.38 0
4484.54 0
4484.69 0
4484.85 0
4485.00 0
4485.15 1
4485.31 2
4485.46 4
4485.61 5
4485.77 7
4485.92 10
4486.07 11
4486.23 13
4486.38 15
4486.53 18
4486.69 23
4486.84 29
4486.99 36
4487.15 43
4487.30 49
4487.46 54
4487.61 57
4487.76 59
4487.92 62
4488.07 66
4488.22 72
4488.38 80
4488.53 90
4488.68 98
4488.84 106
4488.99 110
4489.14 112
4489.30 112
4489.45 111
4489.60 110
4489.76 110
4489.91 110
4490.07 111
4490.22 111
4490.37 110
4490.53 108
4490.68 104
4490.83 99
4490.99 91
4491.14 82
4491.29 70
4491.45 57
4491.60 44
4491.76 32
4491.91 23
4492.06 18
4492.22 19
4492.37 26
4492.52 38
4492.68 54
4492.83 72
4492.98 87
4493.14 100
4493.29 108
4493.45 110
4493.60 108
4493.75 103
4493.91 97
4494.06 93
4494.21 92
4494.37 95
4494.52 102
4494.67 111
4494.83 122
4494.98 131
4495.14 139
4495.29 144
4495.44 146
4495.60 145
4495.75 142
4495.90 137
4496.06 130
4496.21 122
4496.36 114
4496.52 106
4496.67 100
4496.83 95
4496.98 92
4497.13 91
4497.29 91
4497.44 94
4497.59 97
4497.75 101
4497.90 105
4498.06 110
4498.21 116
4498.36 122
4498.52 128
4498.67 133
4498.82 136
4498.98 138
4499.13 138
4499.29 137
4499.44 136
4499.59 135
4499.75 134
4499.90 133
4500.05 133
4500.21 133
4500.36 134
4500.52 136
4500.67 141
4500.82 148
4500.98 156
4501.13 164
4501.28 171
4501.44 176
4501.59 179
4501.75 180
4501.90 179
4502.05 177
4502.21 174
4502.36 171
4502.51 167
4502.67 163
4502.82 158
4502.98 153
4503.13 149
4503.28 145
4503.44 141
4503.59 137
4503.74 133
4503.90 128
4504.05 121
4504.21 112
4504.36 104
4504.51 96
4504.67 91
4504.82 90
4504.98 92
4505.13 97
4505.28 104
4505.44 110
4505.59 114
4505.74 117
4505.90 117
4506.05 116
4506.21 115
4506.36 116
4506.51 118
4506.67 122
4506.82 130
4506.98 140
4507.13 154
4507.28 170
4507.44 188
4507.59 207
4507.74 225
4507.90 240
4508.05 251
4508.21 258
4508.36 259
4508.51 257
4508.67 251
4508.82 244
4508.98 237
4509.13 233
4509.28 233
4509.44 238
4509.59 247
4509.75 260
4509.90 276
4510.05 294
4510.21 312
4510.36 328
4510.52 344
4510.67 358
4510.82 372
4510.98 385
4511.13 398
4511.28 410
4511.44 421
4511.59 430
4511.75 436
4511.90 440
4512.05 443
4512.21 447
4512.36 454
4512.52 466
4512.67 484
4512.82 509
4512.98 538
4513.13 571
4513.29 605
4513.44 639
4513.59 671
4513.75 700
4513.90 728
4514.06 755
4514.21 782
4514.36 811
4514.52 842
4514.67 877
4514.83 916
4514.98 956
4515.13 999
4515.29 1042
4515.44 1086
4515.60 1128
4515.75 1170
4515.90 1209
4516.06 1248
4516.21 1284
4516.37 1317
4516.52 1346
4516.67 1372
4516.83 1391
4516.98 1405
4517.14 1413
4517.29 1414
4517.44 1410
4517.60 1403
4517.75 1394
4517.91 1383
4518.06 1372
4518.21 1362
4518.37 1350
4518.52 1338
4518.68 1325
4518.83 1312
4518.99 1298
4519.14 1285
4519.29 1272
4519.45 1258
4519.60 1243
4519.76 1226
4519.91 1208
4520.06 1188
4520.22 1166
4520.37 1143
4520.53 1120
4520.68 1097
4520.83 1073
4520.99 1048
4521.14 1022
4521.30 996
4521.45 970
4521.60 946
4521.76 924
4521.91 906
4522.07 893
4522.22 882
4522.38 872
4522.53 861
4522.68 846
4522.84 826
4522.99 802
4523.15 774
4523.30 746
4523.45 719
4523.61 695
4523.76 675
4523.92 657
4524.07 639
4524.23 621
4524.38 600
4524.53 577
4524.69 552
4524.84 527
4525.00 504
4525.15 482
4525.30 464
4525.46 449
4525.61 436
4525.77 427
4525.92 421
4526.08 415
4526.23 411
4526.38 406
4526.54 400
4526.69 393
4526.85 385
4527.00 376
4527.15 369
4527.31 364
4527.46 361
4527.62 359
4527.77 357
4527.93 354
4528.08 349
4528.23 341
4528.39 331
4528.54 320
4528.70 309
4528.85 300
4529.01 292
4529.16 287
4529.31 284
4529.47 281
4529.62 277
4529.78 273
4529.93 268
4530.09 262
4530.24 254
4530.39 245
4530.55 234
4530.70 223
4530.86 211
4531.01 201
4531.17 192
4531.32 185
4531.47 181
4531.63 180
4531.78 178
4531.94 175
4532.09 170
4532.25 161
4532.40 148
4532.55 134
4532.71 120
4532.86 107
4533.02 98
4533.17 92
4533.33 90
4533.48 91
4533.63 94
4533.79 99
4533.94 104
4534.10 111
4534.25 118
4534.41 126
4534.56 134
4534.71 143
4534.87 152
4535.02 160
4535.18 167
4535.33 171
4535.49 171
4535.64 167
4535.80 159
4535.95 148
4536.10 134
4536.26 122
4536.41 112
4536.57 106
4536.72 107
4536.88 112
4537.03 121
4537.18 132
4537.34 141
4537.49 147
4537.65 148
4537.80 144
4537.96 136
4538.11 126
4538.27 115
4538.42 106
4538.57 98
4538.73 94
4538.88 94
4539.04 97
4539.19 103
4539.35 111
4539.50 120
4539.65 130
4539.81 139
4539.96 147
4540.12 154
4540.27 159
4540.43 161
4540.58 161
4540.74 157
4540.89 149
4541.04 138
4541.20 126
4541.35 113
4541.51 102
4541.66 93
4541.82 88
4541.97 86
4542.13 87
4542.28 90
4542.43 95
4542.59 100
4542.74 104
4542.90 109
4543.05 114
4543.21 118
4543.36 122
4543.52 127
4543.67 131
4543.83 135
4543.98 138
4544.13 140
4544.29 139
4544.44 136
4544.60 132
4544.75 128
4544.91 124
4545.06 122
4545.22 124
4545.37 129
4545.52 137
4545.68 147
4545.83 158
4545.99 167
4546.14 172
4546.30 174
4546.45 171
4546.61 166
4546.76 161
4546.92 158
4547.07 159
4547.22 165
4547.38 177
4547.53 194
4547.69 212
4547.84 230
4548.00 245
4548.15 255
4548.31 258
4548.46 257
4548.62 251
4548.77 242
4548.93 233
4549.08 223
4549.23 214
4549.39 206
4549.54 197
4549.70 186
4549.85 176
4550.01 164
4550.16 154
4550.32 146
4550.47 140
4550.63 137
4550.78 136
4550.94 136
4551.09 135
4551.24 134
4551.40 133
4551.55 135
4551.71 138
4551.86 145
4552.02 154
4552.17 163
4552.33 169
4552.48 171
4552.64 167
4552.79 158
4552.95 145
4553.10 131
4553.25 117
4553.41 106
4553.56 97
4553.72 90
4553.87 84
4554.03 77
4554.18 69
4554.34 58
4554.49 47
4554.65 34
4554.80 22
4554.96 12
4555.11 3
4555.27 0
4555.42 0
4555.57 0
4555.73 0
4555.88 0
4556.04 0
4556.19 0
4556.35 0
4556.50 0
4556.66 1
4556.81 6
4556.97 13
4557.12 23
4557.28 33
4557.43 43
4557.59 52
4557.74 59
4557.90 62
4558.05 62
4558.21 60
4558.36 57
4558.51 55
4558.67 55
4558.82 58
4558.98 64
4559.13 74
4559.29 88
4559.44 104
4559.60 121
4559.75 137
4559.91 150
4560.06 160
4560.22 167
4560.37 170
4560.53 171
4560.68 172
4560.84 175
4560.99 181
4561.15 190
4561.30 202
4561.46 214
4561.61 224
4561.76 233
4561.92 238
4562.07 242
4562.23 245
4562.38 248
4562.54 254
4562.69 265
4562.85 281
4563.00 301
4563.16 324
4563.31 349
4563.47 374
4563.62 397
4563.78 416
4563.93 430
4564.09 440
4564.24 446
4564.40 449
4564.55 451
4564.71 453
4564.86 456
4565.02 462
4565.17 471
4565.33 485
4565.48 504
4565.64 528
4565.79 557
4565.95 589
4566.10 621
4566.26 648
4566.41 669
4566.56 680
4566.72 681
4566.87 675
4567.03 663
4567.18 648
4567.34 632
4567.49 618
4567.65 605
4567.80 593
4567.96 581
4568.11 568
4568.27 554
4568.42 539
4568.58 523
4568.73 507
4568.89 493
4569.04 480
4569.20 470
4569.35 462
4569.51 456
4569.66 452
4569.82 448
4569.97 445
4570.13 440
4570.28 433
4570.44 423
4570.59 410
4570.75 394
4570.90 377
4571.06 359
4571.21 343
4571.37 330
4571.52 320
4571.68 315
4571.83 313
4571.99 313
4572.14 316
4572.30 318
4572.45 319
4572.61 318
4572.76 314
4572.92 307
4573.07 300
4573.23 292
4573.38 286
4573.54 283
4573.69 283
4573.85 285
4574.00 287
4574.16 289
4574.31 288
4574.47 283
4574.62 274
4574.78 262
4574.93 247
4575.09 231
4575.24 215
4575.40 200
4575.55 188
4575.71 179
4575.86 174
4576.02 173
4576.17 175
4576.33 180
4576.48 187
4576.64 193
4576.79 198
4576.95 201
4577.10 201
4577.26 199
4577.41 196
4577.57 194
4577.72 193
4577.88 194
4578.03 199
4578.19 207
4578.34 218
4578.50 230
4578.65 242
4578.81 252
4578.96 260
4579.12 264
4579.27 265
4579.43 263
4579.58 258
4579.74 252
4579.89 246
4580.05 241
4580.20 236
4580.36 234
4580.52 232
4580.67 232
4580.83 233
4580.98 236
4581.14 241
4581.29 246
4581.45 253
4581.60 258
4581.76 262
4581.91 261
4582.07 257
4582.22 249
4582.38 237
4582.53 224
4582.69 212
4582.84 203
4583.00 199
4583.15 199
4583.31 202
4583.46 208
4583.62 213
4583.77 217
4583.93 218
4584.08 217
4584.24 214
4584.39 211
4584.55 208
4584.70 206
4584.86 206
4585.01 205
4585.17 202
4585.33 194
4585.48 182
4585.64 166
4585.79 146
4585.95 126
4586.10 107
4586.26 92
4586.41 82
4586.57 77
4586.72 76
4586.88 76
4587.03 77
4587.19 78
4587.34 78
4587.50 79
4587.65 80
4587.81 83
4587.96 87
4588.12 93
4588.27 98
4588.43 103
4588.58 105
4588.74 106
4588.90 105
4589.05 103
4589.21 100
4589.36 97
4589.52 95
4589.67 94
4589.83 94
4589.98 95
4590.14 98
4590.29 102
4590.45 107
4590.60 113
4590.76 119
4590.91 124
4591.07 129
4591.22 133
4591.38 135
4591.54 138
4591.69 142
4591.85 148
4592.00 156
4592.16 166
4592.31 178
4592.47 190
4592.62 202
4592.78 211
4592.93 216
4593.09 217
4593.24 211
4593.40 201
4593.55 188
4593.71 174
4593.87 163
4594.02 156
4594.18 154
4594.33 157
4594.49 164
4594.64 172
4594.80 180
4594.95 185
4595.11 187
4595.26 187
4595.42 185
4595.57 183
4595.73 182
4595.88 181
4596.04 180
4596.20 180
4596.35 180
4596.51 180
4596.66 180
4596.82 181
4596.97 182
4597.13 184
4597.28 186
4597.44 189
4597.59 191
4597.75 192
4597.91 193
4598.06 192
4598.22 188
4598.37 182
4598.53 171
4598.68 157
4598.84 141
4598.99 124
4599.15 110
4599.30 100
4599.46 96
4599.61 97
4599.77 104
4599.93 112
4600.08 119
4600.24 123
4600.39 122
4600.55 116
4600.70 105
4600.86 90
4601.01 74
4601.17 59
4601.32 46
4601.48 35
4601.64 27
4601.79 21
4601.95 18
4602.10 17
4602.26 16
4602.41 17
4602.57 17
4602.72 16
4602.88 15
4603.04 13
4603.19 10
4603.35 6
4603.50 1
4603.66 0
4603.81 0
4603.97 0
4604.12 0
4604.28 0
4604.43 0
4604.59 0
4604.75 4
4604.90 6
4605.06 7
4605.21 7
4605.37 8
4605.52 12
4605.68 21
4605.83 34
4605.99 51
4606.15 69
4606.30 86
4606.46 99
4606.61 106
4606.77 107
4606.92 102
4607.08 94
4607.23 85
4607.39 77
4607.55 72
4607.70 71
4607.86 75
4608.01 83
4608.17 95
4608.32 108
4608.48 122
4608.64 135
4608.79 146
4608.95 154
4609.10 159
4609.26 162
4609.41 162
4609.57 162
4609.72 161
4609.88 162
4610.04 164
4610.19 168
4610.35 176
4610.50 187
4610.66 200
4610.81 216
4610.97 232
4611.12 246
4611.28 258
4611.44 265
4611.59 267
4611.75 263
4611.90 254
4612.06 242
4612.21 229
4612.37 218
4612.53 209
4612.68 204
4612.84 202
4612.99 203
4613.15 205
4613.30 207
4613.46 209
4613.62 210
4613.77 210
4613.93 209
4614.08 207
4614.24 206
4614.39 204
4614.55 203
4614.71 203
4614.86 203
4615.02 204
4615.17 205
4615.33 207
4615.48 209
4615.64 210
4615.80 211
4615.95 212
4616.11 212
4616.26 211
4616.42 209
4616.57 205
4616.73 200
4616.89 193
4617.04 185
4617.20 178
4617.35 172
4617.51 167
4617.66 164
4617.82 160
4617.98 155
4618.13 146
4618.29 134
4618.44 118
4618.60 100
4618.75 82
4618.91 65
4619.07 53
4619.22 47
4619.38 47
4619.53 51
4619.69 58
4619.84 66
4620.00 73
4620.16 78
4620.31 82
4620.47 84
4620.62 86
4620.78 88
4620.94 91
4621.09 92
4621.25 93
4621.40 93
4621.56 91
4621.71 88
4621.87 83
4622.03 78
4622.18 74
4622.34 72
4622.49 72
4622.65 74
4622.81 78
4622.96 83
4623.12 86
4623.27 87
4623.43 85
4623.58 78
4623.74 68
4623.90 54
4624.05 39
4624.21 24
4624.36 11
4624.52 2
4624.68 0
4624.83 0
4624.99 0
4625.14 3
4625.30 13
4625.45 24
4625.61 38
4625.77 52
4625.92 65
4626.08 77
4626.23 87
4626.39 93
4626.55 95
4626.70 93
4626.86 87
4627.01 77
4627.17 66
4627.33 55
4627.48 46
4627.64 41
4627.79 40
4627.95 43
4628.11 49
4628.26 58
4628.42 67
4628.57 75
4628.73 82
4628.88 87
4629.04 90
4629.20 91
4629.35 90
4629.51 88
4629.66 84
4629.82 80
4629.98 76
4630.13 72
4630.29 68
4630.44 64
4630.60 59
4630.76 53
4630.91 48
4631.07 42
4631.22 38
4631.38 35
4631.54 34
4631.69 35
4631.85 38
4632.00 41
4632.16 45
4632.32 48
4632.47 50
4632.63 52
4632.78 54
4632.94 56
4633.10 60
4633.25 66
4633.41 75
4633.56 86
4633.72 98
4633.88 109
4634.03 117
4634.19 121
4634.34 120
4634.50 115
4634.66 107
4634.81 100
4634.97 94
4635.12 92
4635.28 93
4635.44 96
4635.59 101
4635.75 105
4635.90 108
4636.06 110
4636.22 110
4636.37 110
4636.53 110
4636.68 109
4636.84 107
4637.00 103
4637.15 97
4637.31 90
4637.47 82
4637.62 75
4637.78 70
4637.93 68
4638.09 69
4638.25 73
4638.40 79
4638.56 86
4638.71 93
4638.87 99
4639.03 104
4639.18 108
4639.34 111
4639.49 113
4639.65 114
4639.81 115
4639.96 114
4640.12 113
4640.28 110
4640.43 105
4640.59 99
4640.74 92
4640.90 84
4641.06 74
4641.21 65
4641.37 55
4641.52 46
4641.68 38
4641.84 29
4641.99 20
4642.15 11
4642.31 2
4642.46 0
4642.62 0
4642.77 0
4642.93 0
4643.09 0
4643.24 0
4643.40 0
4643.55 0
4643.71 5
4643.87 12
4644.02 18
4644.18 23
4644.34 27
4644.49 31
4644.65 35
4644.80 40
4644.96 44
4645.12 47
4645.27 47
4645.43 44
4645.59 39
4645.74 32
4645.90 25
4646.05 20
4646.21 18
4646.37 20
4646.52 26
4646.68 36
4646.83 48
4646.99 62
4647.15 74
4647.30 84
4647.46 91
4647.62 94
4647.77 94
4647.93 91
4648.08 87
4648.24 83
4648.40 79
4648.55 75
4648.71 70
4648.87 66
4649.02 62
4649.18 57
4649.34 53
4649.49 49
4649.65 45
4649.80 42
4649.96 39
4650.12 36
4650.27 31
4650.43 26
4650.59 20
4650.74 15
4650.90 11
4651.05 9
4651.21 8
4651.37 8
4651.52 8
4651.68 8
4651.84 7
4651.99 5
4652.15 3
4652.30 1
4652.46 0
4652.62 0
4652.77 0
4652.93 3
4653.09 8
4653.24 15
4653.40 24
4653.56 32
4653.71 39
4653.87 44
4654.02 46
4654.18 45
4654.34 42
4654.49 37
4654.65 32
4654.81 28
4654.96 26
4655.12 25
4655.28 27
4655.43 29
4655.59 32
4655.74 35
4655.90 37
4656.06 41
4656.21 45
4656.37 50
4656.53 56
4656.68 64
4656.84 72
4657.00 78
4657.15 84
4657.31 86
4657.47 87
4657.62 85
4657.78 81
4657.93 76
4658.09 70
4658.25 61
4658.40 51
4658.56 40
4658.72 28
4658.87 15
4659.03 5
4659.19 0
4659.34 0
4659.50 0
4659.66 2
4659.81 12
4659.97 23
4660.12 35
4660.28 46
4660.44 55
4660.59 64
4660.75 70
4660.91 76
4661.06 80
4661.22 83
4661.38 85
4661.53 85
4661.69 83
4661.85 81
4662.00 77
4662.16 72
4662.32 67
4662.47 64
4662.63 64
4662.79 67
4662.94 74
4663.10 83
4663.25 94
4663.41 104
4663.57 111
4663.72 114
4663.88 112
4664.04 109
4664.19 104
4664.35 99
4664.51 97
4664.66 97
4664.82 100
4664.98 104
4665.13 108
4665.29 111
4665.45 113
4665.60 114
4665.76 115
4665.92 116
4666.07 117
4666.23 119
4666.39 122
4666.54 125
4666.70 127
4666.86 128
4667.01 128
4667.17 128
4667.32 127
4667.48 126
4667.64 124
4667.79 122
4667.95 120
4668.11 119
4668.26 118
4668.42 118
4668.58 118
4668.73 118
4668.89 118
4669.05 116
4669.20 114
4669.36 110
4669.52 107
4669.67 105
4669.83 105
4669.99 109
4670.14 115
4670.30 124
4670.46 136
4670.61 148
4670.77 161
4670.93 173
4671.08 183
4671.24 191
4671.40 197
4671.55 201
4671.71 203
4671.87 203
4672.02 202
4672.18 200
4672.34 196
4672.49 192
4672.65 187
4672.81 184
4672.96 183
4673.12 183
4673.28 185
4673.43 188
4673.59 191
4673.75 192
4673.90 190
4674.06 185
4674.22 179
4674.37 171
4674.53 163
4674.69 156
4674.84 152
4675.00 151
4675.16 152
4675.31 155
4675.47 158
4675.63 160
4675.78 159
4675.94 155
4676.10 148
4676.25 139
4676.41 127
4676.57 115
4676.72 103
4676.88 92
4677.04 85
4677.19 81
4677.35 80
4677.51 84
4677.67 89
4677.82 96
4677.98 102
4678.14 106
4678.29 107
4678.45 106
4678.61 102
4678.76 98
4678.92 94
4679.08 90
4679.23 86
4679.39 82
4679.55 79
4679.70 74
4679.86 70
4680.02 65
4680.17 62
4680.33 60
4680.49 60
4680.64 62
4680.80 66
4680.96 71
4681.11 77
4681.27 83
4681.43 88
4681.58 91
4681.74 91
4681.90 88
4682.06 80
4682.21 70
4682.37 57
4682.53 45
4682.68 35
4682.84 30
4683.00 31
4683.15 36
4683.31 47
4683.47 60
4683.62 73
4683.78 86
4683.94 95
4684.09 102
4684.25 106
4684.41 107
4684.57 108
4684.72 111
4684.88 116
4685.04 124
4685.19 136
4685.35 149
4685.51 162
4685.66 174
4685.82 183
4685.98 189
4686.13 192
4686.29 194
4686.45 194
4686.60 193
4686.76 192
4686.92 191
4687.08 188
4687.23 185
4687.39 180
4687.55 175
4687.70 169
4687.86 162
4688.02 155
4688.17 147
4688.33 139
4688.49 130
4688.64 121
4688.80 114
4688.96 108
4689.12 104
4689.27 102
4689.43 103
4689.59 107
4689.74 112
4689.90 119
4690.06 127
4690.21 136
4690.37 145
4690.53 155
4690.69 165
4690.84 176
4691.00 187
4691.16 198
4691.31 208
4691.47 216
4691.63 223
4691.78 226
4691.94 227
4692.10 225
4692.25 221
4692.41 216
4692.57 210
4692.73 205
4692.88 202
4693.04 199
4693.20 199
4693.35 201
4693.51 205
4693.67 212
4693.83 220
4693.98 229
4694.14 236
4694.30 241
4694.45 243
4694.61 243
4694.77 242
4694.92 242
4695.08 242
4695.24 245
4695.40 249
4695.55 253
4695.71 256
4695.87 256
4696.02 254
4696.18 249
4696.34 241
4696.49 231
4696.65 220
4696.81 209
4696.97 197
4697.12 186
4697.28 176
4697.44 166
4697.59 156
4697.75 148
4697.91 141
4698.07 137
4698.22 135
4698.38 136
4698.54 140
4698.69 146
4698.85 153
4699.01 160
4699.17 166
4699.32 171
4699.48 175
4699.64 178
4699.79 181
4699.95 184
4700.11 189
4700.27 194
4700.42 201
4700.58 208
4700.74 218
4700.89 228
4701.05 239
4701.21 250
4701.37 259
4701.52 265
4701.68 266
4701.84 262
4701.99 255
4702.15 245
4702.31 234
4702.47 225
4702.62 217
4702.78 212
4702.94 208
4703.09 206
4703.25 205
4703.41 205
4703.57 205
4703.72 206
4703.88 206
4704.04 207
4704.19 207
4704.35 207
4704.51 207
4704.67 207
4704.82 208
4704.98 212
4705.14 219
4705.30 229
4705.45 242
4705.61 259
4705.77 278
4705.92 297
4706.08 315
4706.24 331
4706.40 344
4706.55 355
4706.71 363
4706.87 371
4707.02 379
4707.18 389
4707.34 400
4707.50 414
4707.65 429
4707.81 446
4707.97 463
4708.13 481
4708.28 496
4708.44 510
4708.60 520
4708.75 527
4708.91 531
4709.07 532
4709.23 531
4709.38 531
4709.54 531
4709.70 531
4709.86 532
4710.01 533
4710.17 533
4710.33 531
4710.48 526
4710.64 518
4710.80 509
4710.96 499
4711.11 490
4711.27 483
4711.43 478
4711.59 474
4711.74 470
4711.90 467
4712.06 462
4712.22 457
4712.37 451
4712.53 446
4712.69 443
4712.84 443
4713.00 447
4713.16 453
4713.32 461
4713.47 470
4713.63 477
4713.79 481
4713.95 480
4714.10 476
4714.26 466
4714.42 454
4714.58 438
4714.73 421
4714.89 403
4715.05 385
4715.21 367
4715.36 349
4715.52 331
4715.68 315
4715.83 300
4715.99 287
4716.15 276
4716.31 268
4716.46 262
4716.62 259
4716.78 257
4716.94 256
4717.09 255
4717.25 253
4717.41 250
4717.57 247
4717.72 244
4717.88 240
4718.04 237
4718.20 233
4718.35 229
4718.51 223
4718.67 215
4718.83 206
4718.98 196
4719.14 187
4719.30 180
4719.46 176
4719.61 175
4719.77 177
4719.93 181
4720.09 186
4720.24 189
4720.40 191
4720.56 190
4720.72 186
4720.87 182
4721.03 178
4721.19 176
4721.35 177
4721.50 180
4721.66 185
4721.82 190
4721.98 194
4722.13 196
4722.29 194
4722.45 190
4722.61 183
4722.76 175
4722.92 165
4723.08 154
4723.24 142
4723.39 129
4723.55 116
4723.71 105
4723.87 95
4724.02 90
4724.18 90
4724.34 94
4724.50 101
4724.65 108
4724.81 115
4724.97 121
4725.13 123
4725.28 125
4725.44 125
4725.60 126
4725.76 127
4725.91 128
4726.07 128
4726.23 124
4726.39 119
4726.54 111
4726.70 102
4726.86 94
4727.02 88
4727.17 85
4727.33 86
4727.49 89
4727.65 95
4727.80 102
4727.96 110
4728.12 117
4728.28 123
4728.43 128
4728.59 130
4728.75 131
4728.91 128
4729.07 124
4729.22 119
4729.38 114
4729.54 109
4729.70 106
4729.85 103
4730.01 100
4730.17 97
4730.33 92
4730.48 86
4730.64 78
4730.80 71
4730.96 65
4731.11 63
4731.27 63
4731.43 67
4731.59 74
4731.75 81
4731.90 88
4732.06 94
4732.22 98
4732.38 102
4732.53 106
4732.69 111
4732.85 117
4733.01 124
4733.16 130
4733.32 134
4733.48 136
4733.64 136
4733.79 135
4733.95 134
4734.11 133
4734.27 132
4734.43 132
4734.58 134
4734.74 137
4734.90 140
4735.06 144
4735.21 148
4735.37 152
4735.53 156
4735.69 158
4735.85 159
4736.00 159
4736.16 156
4736.32 151
4736.48 145
4736.63 138
4736.79 133
4736.95 128
4737.11 126
4737.26 127
4737.42 130
4737.58 134
4737.74 137
4737.90 140
4738.05 141
4738.21 139
4738.37 137
4738.53 134
4738.68 132
4738.84 130
4739.00 130
4739.16 129
4739.32 126
4739.47 121
4739.63 114
4739.79 104
4739.95 94
4740.10 83
4740.26 75
4740.42 70
4740.58 69
4740.74 71
4740.89 76
4741.05 81
4741.21 87
4741.37 91
4741.53 92
4741.68 91
4741.84 88
4742.00 82
4742.16 76
4742.31 69
4742.47 64
4742.63 59
4742.79 56
4742.95 55
4743.10 55
4743.26 57
4743.42 60
4743.58 65
4743.73 70
4743.89 76
4744.05 81
4744.21 82
4744.37 79
4744.52 71
4744.68 58
4744.84 42
4745.00 24
4745.16 9
4745.31 0
4745.47 0
4745.63 0
4745.79 0
4745.95 4
4746.10 13
4746.26 21
4746.42 25
4746.58 27
4746.73 25
4746.89 22
4747.05 18
4747.21 14
4747.37 10
4747.52 7
4747.68 4
4747.84 1
4748.00 0
4748.16 0
4748.31 0
4748.47 0
4748.63 0
4748.79 0
4748.95 0
4749.10 0
4749.26 1
4749.42 4
4749.58 7
4749.74 10
4749.89 12
4750.05 14
4750.21 15
4750.37 16
4750.53 18
4750.68 20
4750.84 23
4751.00 28
4751.16 33
4751.32 39
4751.47 44
4751.63 46
4751.79 46
4751.95 44
4752.11 40
4752.26 34
4752.42 28
4752.58 22
4752.74 16
4752.90 12
4753.05 9
4753.21 7
4753.37 6
4753.53 6
4753.69 5
4753.84 5
4754.00 5
4754.16 6
4754.32 7
4754.48 9
4754.63 11
4754.79 13
4754.95 15
4755.11 15
4755.27 15
4755.42 13
4755.58 12
4755.74 12
4755.90 14
4756.06 19
4756.21 27
4756.37 38
4756.53 50
4756.69 63
4756.85 74
4757.00 82
4757.16 87
4757.32 88
4757.48 88
4757.64 86
4757.79 84
4757.95 84
4758.11 87
4758.27 91
4758.43 96
4758.59 101
4758.74 104
4758.90 104
4759.06 100
4759.22 93
4759.38 85
4759.53 76
4759.69 70
4759.85 67
4760.01 67
4760.17 70
4760.32 74
4760.48 80
4760.64 84
4760.80 86
4760.96 87
4761.12 87
4761.27 86
4761.43 87
4761.59 89
4761.75 93
4761.91 98
4762.06 104
4762.22 110
4762.38 114
4762.54 116
4762.70 114
4762.86 111
4763.01 107
4763.17 101
4763.33 96
4763.49 92
4763.65 89
4763.80 87
4763.96 85
4764.12 85
4764.28 85
4764.44 85
4764.60 86
4764.75 87
4764.91 87
4765.07 87
4765.23 86
4765.39 86
4765.54 86
4765.70 86
4765.86 87
4766.02 87
4766.18 85
4766.34 82
4766.49 77
4766.65 71
4766.81 64
4766.97 59
4767.13 56
4767.29 55
4767.44 58
4767.60 62
4767.76 65
4767.92 68
4768.08 67
4768.23 65
4768.39 59
4768.55 52
4768.71 46
4768.87 40
4769.03 35
4769.18 32
4769.34 30
4769.50 29
4769.66 27
4769.82 25
4769.98 22
4770.13 19
4770.29 16
4770.45 13
4770.61 10
4770.77 6
4770.93 2
4771.08 0
4771.24 0
4771.40 0
4771.56 0
4771.72 0
4771.88 0
4772.03 0
4772.19 3
4772.35 15
4772.51 27
4772.67 37
4772.83 43
4772.98 46
4773.14 46
4773.30 43
4773.46 40
4773.62 37
4773.78 35
4773.93 36
4774.09 38
4774.25 43
4774.41 50
4774.57 57
4774.73 65
4774.88 72
4775.04 78
4775.20 81
4775.36 81
4775.52 79
4775.68 74
4775.83 67
4775.99 60
4776.15 51
4776.31 43
4776.47 36
4776.63 30
4776.79 24
4776.94 20
4777.10 17
4777.26 15
4777.42 14
4777.58 13
4777.74 11
4777.89 8
4778.05 3
4778.21 0
4778.37 0
4778.53 0
4778.69 0
4778.84 0
4779.00 0
4779.16 0
4779.32 0
4779.48 3
4779.64 7
4779.80 9
4779.95 11
4780.11 12
4780.27 15
4780.43 19
4780.59 25
4780.75 33
4780.90 43
4781.06 54
4781.22 65
4781.38 75
4781.54 83
4781.70 90
4781.86 94
4782.01 98
4782.17 101
4782.33 105
4782.49 107
4782.65 108
4782.81 107
4782.97 104
4783.12 98
4783.28 93
4783.44 89
4783.60 89
4783.76 93
4783.92 103
4784.07 116
4784.23 130
4784.39 142
4784.55 152
4784.71 157
4784.87 158
4785.03 156
4785.18 152
4785.34 148
4785.50 145
4785.66 142
4785.82 139
4785.98 135
4786.14 131
4786.29 126
4786.45 121
4786.61 117
4786.77 114
4786.93 111
4787.09 110
4787.25 108
4787.40 106
4787.56 103
4787.72 99
4787.88 93
4788.04 87
4788.20 81
4788.36 77
4788.51 75
4788.67 76
4788.83 79
4788.99 85
4789.15 92
4789.31 99
4789.47 105
4789.63 110
4789.78 111
4789.94 109
4790.10 105
4790.26 99
4790.42 91
4790.58 83
4790.74 75
4790.89 67
4791.05 59
4791.21 51
4791.37 43
4791.53 33
4791.69 23
4791.85 12
4792.00 3
4792.16 0
4792.32 0
4792.48 0
4792.64 0
4792.80 0
4792.96 0
4793.12 0
4793.27 0
4793.43 0
4793.59 4
4793.75 9
4793.91 16
4794.07 23
4794.23 29
4794.38 34
4794.54 38
4794.70 38
4794.86 36
4795.02 31
4795.18 25
4795.34 17
4795.50 8
4795.65 0
4795.81 0
4795.97 0
4796.13 0
4796.29 0
4796.45 0
4796.61 6
4796.77 15
4796.92 24
4797.08 32
4797.24 39
4797.40 44
4797.56 46
4797.72 46
4797.88 43
4798.04 39
4798.19 34
4798.35 29
4798.51 24
4798.67 19
4798.83 15
4798.99 11
4799.15 8
4799.31 4
4799.46 0
4799.62 0
4799.78 0
4799.94 0
4800.10 0
4800.26 0
4800.42 0
4800.58 0
4800.74 0
4800.89 3
4801.05 6
4801.21 10
4801.37 15
4801.53 19
4801.69 24
4801.85 29
4802.01 33
4802.16 36
4802.32 38
4802.48 37
4802.64 33
4802.80 27
4802.96 18
4803.12 9
4803.28 1
4803.44 0
4803.59 0
4803.75 3
4803.91 12
4804.07 24
4804.23 35
4804.39 44
4804.55 48
4804.71 48
4804.87 45
4805.02 42
4805.18 40
4805.34 42
4805.50 47
4805.66 57
4805.82 70
4805.98 83
4806.14 95
4806.29 104
4806.45 111
4806.61 116
4806.77 118
4806.93 120
4807.09 121
4807.25 122
4807.41 123
[truncated: 737,958 more chars]
