# Supplementary material for: Methylobacterium Species Promoting Rice and Barley Growth and Interaction Specificity Revealed with Whole-Cell Matrix-Assisted Laser Desorption / Ionization-Time-of-Flight Mass Spectrometry (MALDI-TOF/MS) Analysis
Source: PLoS One. 2015 Jun 8;10(6):e0129509. doi: 10.1371/journal.pone.0129509 (PMC4460032; doi:10.1371/journal.pone.0129509)
Supplement: S2 Data — (ZIP) [file pone.0129509.s002.zip › Supplementary data 2 (ms from inoculated rice)/66g-1.txt]

781.31 0
781.37 0
781.44 0
781.50 0
781.56 0
781.63 0
781.69 0
781.76 0
781.82 0
781.88 0
781.95 0
782.01 0
782.08 0
782.14 0
782.20 0
782.27 0
782.33 0
782.40 0
782.46 0
782.52 0
782.59 0
782.65 0
782.72 0
782.78 0
782.84 0
782.91 0
782.97 0
783.04 0
783.10 0
783.16 0
783.23 0
783.29 0
783.36 0
783.42 0
783.49 0
783.55 0
783.61 0
783.68 0
783.74 0
783.81 0
783.87 0
783.93 0
784.00 0
784.06 0
784.13 0
784.19 0
784.25 0
784.32 0
784.38 0
784.45 0
784.51 0
784.57 0
784.64 0
784.70 0
784.77 0
784.83 0
784.90 0
784.96 0
785.02 0
785.09 0
785.15 0
785.22 0
785.28 0
785.34 0
785.41 0
785.47 0
785.54 0
785.60 0
785.67 0
785.73 0
785.79 0
785.86 0
785.92 0
785.99 0
786.05 0
786.11 0
786.18 0
786.24 0
786.31 0
786.37 0
786.44 0
786.50 0
786.56 0
786.63 0
786.69 0
786.76 0
786.82 0
786.88 0
786.95 0
787.01 0
787.08 0
787.14 0
787.21 0
787.27 0
787.33 0
787.40 0
787.46 0
787.53 0
787.59 0
787.66 0
787.72 0
787.78 0
787.85 0
787.91 0
787.98 0
788.04 0
788.11 0
788.17 0
788.23 0
788.30 0
788.36 0
788.43 0
788.49 0
788.56 0
788.62 0
788.68 0
788.75 0
788.81 0
788.88 0
788.94 0
789.01 0
789.07 0
789.13 0
789.20 0
789.26 0
789.33 0
789.39 0
789.46 0
789.52 0
789.58 0
789.65 0
789.71 0
789.78 0
789.84 0
789.91 0
789.97 0
790.03 0
790.10 0
790.16 0
790.23 0
790.29 0
790.36 0
790.42 0
790.48 0
790.55 0
790.61 0
790.68 0
790.74 0
790.81 0
790.87 0
790.94 0
791.00 0
791.06 0
791.13 0
791.19 0
791.26 0
791.32 0
791.39 0
791.45 0
791.51 0
791.58 0
791.64 0
791.71 0
791.77 0
791.84 0
791.90 0
791.97 0
792.03 0
792.09 0
792.16 0
792.22 0
792.29 0
792.35 0
792.42 0
792.48 0
792.55 0
792.61 0
792.67 0
792.74 0
792.80 0
792.87 0
792.93 0
793.00 0
793.06 0
793.13 0
793.19 0
793.25 0
793.32 0
793.38 0
793.45 0
793.51 0
793.58 0
793.64 0
793.71 0
793.77 0
793.83 0
793.90 0
793.96 0
794.03 0
794.09 0
794.16 0
794.22 0
794.29 0
794.35 0
794.42 0
794.48 0
794.54 0
794.61 0
794.67 0
794.74 0
794.80 0
794.87 0
794.93 0
795.00 0
795.06 0
795.13 0
795.19 0
795.25 0
795.32 0
795.38 0
795.45 0
795.51 0
795.58 0
795.64 0
795.71 0
795.77 0
795.84 0
795.90 0
795.96 0
796.03 0
796.09 0
796.16 0
796.22 0
796.29 0
796.35 0
796.42 0
796.48 0
796.55 0
796.61 0
796.68 0
796.74 0
796.80 0
796.87 0
796.93 0
797.00 0
797.06 0
797.13 0
797.19 0
797.26 0
797.32 0
797.39 0
797.45 0
797.52 0
797.58 0
797.64 0
797.71 0
797.77 0
797.84 0
797.90 0
797.97 0
798.03 0
798.10 0
798.16 0
798.23 0
798.29 0
798.36 0
798.42 0
798.49 0
798.55 0
798.61 0
798.68 0
798.74 0
798.81 0
798.87 0
798.94 0
799.00 0
799.07 0
799.13 0
799.20 0
799.26 0
799.33 0
799.39 0
799.46 0
799.52 0
799.59 0
799.65 0
799.71 0
799.78 0
799.84 0
799.91 0
799.97 0
800.04 0
800.10 0
800.17 0
800.23 0
800.30 0
800.36 0
800.43 0
800.49 0
800.56 0
800.62 0
800.69 0
800.75 0
800.82 0
800.88 0
800.94 0
801.01 0
801.07 0
801.14 0
801.20 0
801.27 0
801.33 0
801.40 0
801.46 0
801.53 0
801.59 0
801.66 0
801.72 0
801.79 0
801.85 0
801.92 0
801.98 0
802.05 0
802.11 0
802.18 0
802.24 0
802.31 0
802.37 0
802.44 0
802.50 0
802.57 0
802.63 0
802.70 0
802.76 0
802.82 0
802.89 0
802.95 0
803.02 0
803.08 0
803.15 0
803.21 0
803.28 0
803.34 0
803.41 0
803.47 0
803.54 0
803.60 0
803.67 0
803.73 0
803.80 0
803.86 0
803.93 0
803.99 0
804.06 0
804.12 0
804.19 0
804.25 0
804.32 0
804.38 0
804.45 0
804.51 0
804.58 0
804.64 0
804.71 0
804.77 0
804.84 0
804.90 0
804.97 0
805.03 0
805.10 0
805.16 0
805.23 0
805.29 0
805.36 0
805.42 0
805.49 0
805.55 0
805.62 0
805.68 0
805.75 0
805.81 0
805.88 0
805.94 0
806.01 0
806.07 0
806.14 0
806.20 0
806.27 0
806.33 0
806.40 0
806.46 1
806.53 2
806.59 3
806.66 5
806.72 6
806.79 7
806.85 7
806.92 6
806.98 5
807.05 3
807.11 2
807.18 1
807.24 0
807.31 0
807.37 0
807.44 0
807.50 0
807.57 1
807.63 1
807.70 1
807.76 2
807.83 2
807.89 2
807.96 1
808.02 1
808.09 0
808.15 0
808.22 0
808.28 0
808.35 1
808.41 2
808.48 5
808.54 7
808.61 8
808.67 9
808.74 9
808.80 8
808.87 7
808.93 5
809.00 4
809.06 2
809.13 2
809.19 2
809.26 1
809.32 1
809.39 1
809.45 1
809.52 1
809.58 1
809.65 1
809.71 0
809.78 0
809.84 0
809.91 0
809.98 0
810.04 0
810.11 0
810.17 0
810.24 0
810.30 0
810.37 0
810.43 0
810.50 0
810.56 0
810.63 0
810.69 0
810.76 0
810.82 0
810.89 0
810.95 1
811.02 1
811.08 2
811.15 3
811.21 3
811.28 4
811.34 3
811.41 3
811.47 3
811.54 2
811.60 2
811.67 1
811.74 1
811.80 1
811.87 1
811.93 1
812.00 1
812.06 1
812.13 1
812.19 1
812.26 1
812.32 1
812.39 1
812.45 0
812.52 0
812.58 0
812.65 0
812.71 0
812.78 0
812.84 0
812.91 0
812.97 0
813.04 0
813.11 0
813.17 1
813.24 1
813.30 1
813.37 1
813.43 1
813.50 1
813.56 1
813.63 2
813.69 3
813.76 4
813.82 5
813.89 6
813.95 6
814.02 6
814.08 5
814.15 4
814.22 2
814.28 1
814.35 1
814.41 1
814.48 1
814.54 1
814.61 1
814.67 1
814.74 1
814.80 1
814.87 0
814.93 0
815.00 0
815.06 0
815.13 0
815.20 0
815.26 0
815.33 0
815.39 0
815.46 0
815.52 0
815.59 0
815.65 0
815.72 0
815.78 0
815.85 0
815.91 1
815.98 1
816.05 1
816.11 1
816.18 1
816.24 1
816.31 1
816.37 1
816.44 1
816.50 1
816.57 1
816.63 1
816.70 2
816.76 1
816.83 1
816.90 1
816.96 1
817.03 1
817.09 1
817.16 1
817.22 1
817.29 1
817.35 1
817.42 1
817.48 0
817.55 0
817.62 0
817.68 0
817.75 0
817.81 0
817.88 0
817.94 0
818.01 0
818.07 0
818.14 0
818.20 0
818.27 0
818.34 0
818.40 0
818.47 0
818.53 1
818.60 1
818.66 1
818.73 1
818.79 1
818.86 1
818.92 1
818.99 1
819.06 1
819.12 1
819.19 1
819.25 1
819.32 1
819.38 1
819.45 1
819.51 0
819.58 0
819.65 0
819.71 0
819.78 0
819.84 0
819.91 1
819.97 1
820.04 1
820.10 1
820.17 1
820.24 1
820.30 1
820.37 1
820.43 1
820.50 1
820.56 0
820.63 0
820.69 0
820.76 1
820.83 1
820.89 1
820.96 1
821.02 1
821.09 1
821.15 1
821.22 1
821.28 1
821.35 1
821.42 1
821.48 1
821.55 1
821.61 1
821.68 1
821.74 1
821.81 1
821.88 1
821.94 1
822.01 1
822.07 1
822.14 1
822.20 1
822.27 1
822.33 1
822.40 1
822.47 0
822.53 0
822.60 0
822.66 0
822.73 0
822.79 0
822.86 0
822.93 0
822.99 0
823.06 0
823.12 0
823.19 1
823.25 1
823.32 1
823.39 1
823.45 1
823.52 1
823.58 1
823.65 1
823.71 1
823.78 1
823.85 1
823.91 1
823.98 1
824.04 1
824.11 1
824.17 1
824.24 1
824.31 0
824.37 0
824.44 0
824.50 0
824.57 0
824.63 0
824.70 0
824.77 0
824.83 0
824.90 0
824.96 0
825.03 0
825.09 1
825.16 1
825.23 1
825.29 1
825.36 1
825.42 1
825.49 1
825.55 1
825.62 0
825.69 0
825.75 0
825.82 0
825.88 0
825.95 0
826.01 0
826.08 1
826.15 1
826.21 1
826.28 1
826.34 1
826.41 1
826.48 1
826.54 1
826.61 1
826.67 0
826.74 0
826.80 1
826.87 1
826.94 1
827.00 1
827.07 1
827.13 1
827.20 1
827.27 1
827.33 1
827.40 1
827.46 1
827.53 1
827.59 1
827.66 1
827.73 0
827.79 0
827.86 0
827.92 0
827.99 0
828.06 0
828.12 1
828.19 1
828.25 1
828.32 1
828.38 1
828.45 1
828.52 1
828.58 1
828.65 1
828.71 1
828.78 1
828.85 1
828.91 1
828.98 1
829.04 1
829.11 0
829.18 0
829.24 0
829.31 0
829.37 0
829.44 0
829.51 0
829.57 0
829.64 1
829.70 1
829.77 1
829.84 1
829.90 1
829.97 1
830.03 1
830.10 0
830.16 0
830.23 0
830.30 0
830.36 0
830.43 0
830.49 0
830.56 0
830.63 0
830.69 0
830.76 0
830.82 0
830.89 1
830.96 1
831.02 1
831.09 1
831.15 1
831.22 1
831.29 1
831.35 1
831.42 1
831.48 1
831.55 1
831.62 1
831.68 1
831.75 2
831.81 1
831.88 1
831.95 1
832.01 1
832.08 1
832.14 1
832.21 1
832.28 1
832.34 1
832.41 1
832.47 1
832.54 1
832.61 0
832.67 0
832.74 0
832.81 0
832.87 0
832.94 0
833.00 0
833.07 0
833.14 0
833.20 0
833.27 0
833.33 0
833.40 0
833.47 1
833.53 1
833.60 1
833.66 1
833.73 1
833.80 1
833.86 1
833.93 1
833.99 1
834.06 1
834.13 0
834.19 1
834.26 1
834.33 1
834.39 1
834.46 1
834.52 1
834.59 1
834.66 1
834.72 1
834.79 1
834.85 0
834.92 0
834.99 0
835.05 0
835.12 0
835.18 0
835.25 0
835.32 0
835.38 0
835.45 1
835.52 1
835.58 0
835.65 0
835.71 0
835.78 0
835.85 0
835.91 0
835.98 0
836.05 0
836.11 0
836.18 0
836.24 0
836.31 0
836.38 0
836.44 0
836.51 0
836.57 0
836.64 0
836.71 0
836.77 0
836.84 0
836.91 0
836.97 0
837.04 1
837.10 1
837.17 1
837.24 1
837.30 1
837.37 1
837.44 1
837.50 1
837.57 1
837.63 0
837.70 0
837.77 0
837.83 0
837.90 1
837.97 1
838.03 1
838.10 1
838.16 1
838.23 1
838.30 1
838.36 1
838.43 1
838.50 1
838.56 1
838.63 1
838.69 1
838.76 1
838.83 1
838.89 1
838.96 1
839.03 1
839.09 1
839.16 1
839.23 1
839.29 1
839.36 1
839.42 1
839.49 1
839.56 1
839.62 0
839.69 1
839.76 1
839.82 1
839.89 1
839.95 1
840.02 1
840.09 1
840.15 1
840.22 1
840.29 1
840.35 1
840.42 1
840.49 0
840.55 0
840.62 1
840.68 1
840.75 1
840.82 1
840.88 1
840.95 1
841.02 1
841.08 1
841.15 1
841.22 1
841.28 1
841.35 1
841.42 1
841.48 1
841.55 1
841.61 0
841.68 0
841.75 0
841.81 0
841.88 0
841.95 0
842.01 0
842.08 0
842.15 0
842.21 0
842.28 0
842.34 0
842.41 1
842.48 1
842.54 1
842.61 1
842.68 1
842.74 1
842.81 1
842.88 1
842.94 1
843.01 0
843.08 0
843.14 0
843.21 1
843.28 1
843.34 1
843.41 1
843.47 1
843.54 1
843.61 1
843.67 1
843.74 1
843.81 1
843.87 1
843.94 1
844.01 1
844.07 1
844.14 1
844.21 1
844.27 1
844.34 1
844.41 1
844.47 1
844.54 1
844.61 1
844.67 1
844.74 1
844.80 1
844.87 1
844.94 1
845.00 1
845.07 1
845.14 1
845.20 1
845.27 1
845.34 1
845.40 1
845.47 1
845.54 0
845.60 0
845.67 0
845.74 0
845.80 0
845.87 0
845.94 1
846.00 1
846.07 1
846.14 1
846.20 1
846.27 1
846.34 1
846.40 1
846.47 1
846.54 1
846.60 1
846.67 1
846.74 1
846.80 1
846.87 0
846.94 0
847.00 0
847.07 0
847.14 0
847.20 0
847.27 1
847.34 1
847.40 1
847.47 1
847.54 1
847.60 1
847.67 1
847.73 1
847.80 0
847.87 0
847.93 0
848.00 0
848.07 0
848.13 0
848.20 0
848.27 0
848.33 0
848.40 0
848.47 0
848.53 0
848.60 0
848.67 0
848.73 0
848.80 0
848.87 0
848.94 1
849.00 1
849.07 1
849.14 1
849.20 1
849.27 1
849.34 1
849.40 1
849.47 1
849.54 0
849.60 0
849.67 0
849.74 0
849.80 0
849.87 1
849.94 1
850.00 1
850.07 1
850.14 1
850.20 1
850.27 1
850.34 1
850.40 1
850.47 1
850.54 1
850.60 1
850.67 1
850.74 1
850.80 1
850.87 1
850.94 1
851.00 0
851.07 0
851.14 0
851.20 0
851.27 0
851.34 0
851.40 1
851.47 1
851.54 1
851.61 1
851.67 1
851.74 1
851.81 0
851.87 0
851.94 0
852.01 0
852.07 0
852.14 0
852.21 1
852.27 1
852.34 1
852.41 1
852.47 1
852.54 1
852.61 1
852.67 1
852.74 1
852.81 1
852.87 1
852.94 0
853.01 1
853.08 1
853.14 1
853.21 1
853.28 1
853.34 1
853.41 1
853.48 1
853.54 1
853.61 1
853.68 1
853.74 1
853.81 1
853.88 1
853.94 1
854.01 1
854.08 1
854.15 1
854.21 0
854.28 0
854.35 0
854.41 0
854.48 0
854.55 0
854.61 0
854.68 0
854.75 0
854.81 0
854.88 0
854.95 0
855.02 0
855.08 0
855.15 1
855.22 1
855.28 1
855.35 1
855.42 0
855.48 0
855.55 0
855.62 0
855.68 1
855.75 1
855.82 1
855.89 1
855.95 1
856.02 1
856.09 1
856.15 0
856.22 0
856.29 0
856.35 0
856.42 0
856.49 0
856.56 0
856.62 0
856.69 0
856.76 0
856.82 0
856.89 0
856.96 0
857.02 0
857.09 0
857.16 0
857.23 0
857.29 0
857.36 0
857.43 0
857.49 0
857.56 0
857.63 1
857.69 1
857.76 1
857.83 1
857.90 1
857.96 1
858.03 0
858.10 0
858.16 0
858.23 0
858.30 0
858.37 0
858.43 0
858.50 0
858.57 1
858.63 1
858.70 1
858.77 1
858.84 1
858.90 1
858.97 1
859.04 1
859.10 1
859.17 1
859.24 1
859.30 1
859.37 1
859.44 1
859.51 1
859.57 1
859.64 1
859.71 1
859.77 1
859.84 1
859.91 1
859.98 1
860.04 1
860.11 1
860.18 1
860.24 1
860.31 0
860.38 0
860.45 0
860.51 0
860.58 0
860.65 0
860.71 0
860.78 0
860.85 0
860.92 0
860.98 0
861.05 0
861.12 0
861.18 0
861.25 0
861.32 1
861.39 1
861.45 1
861.52 1
861.59 1
861.65 1
861.72 1
861.79 1
861.86 1
861.92 1
861.99 1
862.06 1
862.13 1
862.19 1
862.26 1
862.33 1
862.39 1
862.46 1
862.53 1
862.60 1
862.66 1
862.73 0
862.80 0
862.86 0
862.93 0
863.00 0
863.07 0
863.13 0
863.20 0
863.27 0
863.34 1
863.40 1
863.47 1
863.54 1
863.60 1
863.67 0
863.74 0
863.81 0
863.87 0
863.94 0
864.01 0
864.08 0
864.14 0
864.21 0
864.28 0
864.34 0
864.41 0
864.48 0
864.55 0
864.61 0
864.68 0
864.75 0
864.82 0
864.88 0
864.95 1
865.02 1
865.09 1
865.15 1
865.22 1
865.29 1
865.35 1
865.42 0
865.49 0
865.56 0
865.62 0
865.69 0
865.76 0
865.83 0
865.89 0
865.96 1
866.03 1
866.10 1
866.16 1
866.23 1
866.30 1
866.37 1
866.43 1
866.50 0
866.57 0
866.63 0
866.70 0
866.77 0
866.84 0
866.90 0
866.97 0
867.04 0
867.11 0
867.17 0
867.24 0
867.31 0
867.38 0
867.44 0
867.51 0
867.58 0
867.65 1
867.71 1
867.78 1
867.85 1
867.92 0
867.98 0
868.05 0
868.12 0
868.19 0
868.25 0
868.32 0
868.39 0
868.46 0
868.52 0
868.59 0
868.66 0
868.72 0
868.79 0
868.86 0
868.93 0
868.99 0
869.06 0
869.13 0
869.20 0
869.26 0
869.33 0
869.40 0
869.47 0
869.53 1
869.60 1
869.67 1
869.74 1
869.80 1
869.87 1
869.94 0
870.01 0
870.07 0
870.14 0
870.21 0
870.28 0
870.34 1
870.41 1
870.48 1
870.55 1
870.62 1
870.68 1
870.75 1
870.82 1
870.89 0
870.95 0
871.02 0
871.09 0
871.16 0
871.22 0
871.29 0
871.36 0
871.43 0
871.49 0
871.56 0
871.63 0
871.70 0
871.76 0
871.83 0
871.90 1
871.97 1
872.03 1
872.10 1
872.17 1
872.24 1
872.30 0
872.37 0
872.44 0
872.51 0
872.58 0
872.64 0
872.71 0
872.78 0
872.85 0
872.91 0
872.98 0
873.05 0
873.12 1
873.18 1
873.25 0
873.32 0
873.39 0
873.45 0
873.52 0
873.59 0
873.66 0
873.72 0
873.79 0
873.86 0
873.93 0
874.00 0
874.06 0
874.13 0
874.20 0
874.27 0
874.33 0
874.40 0
874.47 0
874.54 0
874.60 0
874.67 0
874.74 0
874.81 0
874.88 0
874.94 0
875.01 0
875.08 0
875.15 0
875.21 0
875.28 0
875.35 0
875.42 0
875.49 0
875.55 0
875.62 0
875.69 0
875.76 0
875.82 0
875.89 0
875.96 0
876.03 0
876.09 0
876.16 0
876.23 0
876.30 0
876.37 0
876.43 0
876.50 0
876.57 0
876.64 0
876.70 0
876.77 0
876.84 0
876.91 0
876.98 0
877.04 0
877.11 0
877.18 0
877.25 0
877.31 0
877.38 0
877.45 0
877.52 0
877.59 0
877.65 0
877.72 0
877.79 0
877.86 0
877.93 0
877.99 0
878.06 0
878.13 0
878.20 0
878.26 0
878.33 0
878.40 0
878.47 0
878.54 0
878.60 0
878.67 0
878.74 0
878.81 0
878.88 0
878.94 0
879.01 0
879.08 0
879.15 0
879.21 0
879.28 0
879.35 0
879.42 0
879.49 0
879.55 1
879.62 1
879.69 1
879.76 1
879.83 1
879.89 1
879.96 1
880.03 1
880.10 1
880.17 1
880.23 1
880.30 1
880.37 0
880.44 0
880.50 1
880.57 1
880.64 1
880.71 1
880.78 1
880.84 1
880.91 1
880.98 1
881.05 1
881.12 0
881.18 0
881.25 0
881.32 0
881.39 0
881.46 0
881.52 0
881.59 0
881.66 0
881.73 0
881.80 0
881.86 0
881.93 0
882.00 1
882.07 1
882.14 1
882.20 1
882.27 1
882.34 1
882.41 1
882.48 1
882.54 1
882.61 1
882.68 0
882.75 0
882.82 0
882.88 0
882.95 0
883.02 0
883.09 0
883.16 0
883.22 0
883.29 0
883.36 0
883.43 0
883.50 1
883.56 1
883.63 1
883.70 1
883.77 1
883.84 1
883.90 1
883.97 1
884.04 1
884.11 1
884.18 1
884.24 1
884.31 1
884.38 1
884.45 1
884.52 1
884.59 1
884.65 1
884.72 1
884.79 1
884.86 1
884.93 1
884.99 1
885.06 1
885.13 1
885.20 1
885.27 0
885.33 0
885.40 0
885.47 0
885.54 0
885.61 0
885.67 0
885.74 0
885.81 0
885.88 1
885.95 1
886.02 1
886.08 0
886.15 0
886.22 1
886.29 1
886.36 1
886.42 1
886.49 1
886.56 1
886.63 0
886.70 0
886.77 0
886.83 0
886.90 0
886.97 0
887.04 0
887.11 0
887.17 0
887.24 0
887.31 0
887.38 0
887.45 0
887.52 0
887.58 0
887.65 0
887.72 0
887.79 0
887.86 0
887.92 0
887.99 0
888.06 0
888.13 0
888.20 0
888.27 0
888.33 0
888.40 0
888.47 0
888.54 0
888.61 0
888.67 0
888.74 0
888.81 0
888.88 0
888.95 0
889.02 0
889.08 0
889.15 0
889.22 0
889.29 0
889.36 0
889.43 0
889.49 0
889.56 0
889.63 0
889.70 0
889.77 0
889.84 0
889.90 0
889.97 0
890.04 0
890.11 0
890.18 0
890.25 0
890.31 0
890.38 0
890.45 1
890.52 1
890.59 1
890.65 1
890.72 1
890.79 0
890.86 0
890.93 0
891.00 1
891.06 1
891.13 1
891.20 1
891.27 1
891.34 1
891.41 1
891.47 1
891.54 1
891.61 1
891.68 1
891.75 1
891.82 1
891.89 1
891.95 1
892.02 1
892.09 1
892.16 0
892.23 0
892.30 0
892.36 0
892.43 0
892.50 0
892.57 0
892.64 0
892.71 0
892.77 0
892.84 0
892.91 0
892.98 0
893.05 0
893.12 0
893.18 0
893.25 0
893.32 1
893.39 1
893.46 1
893.53 1
893.60 1
893.66 1
893.73 1
893.80 1
893.87 1
893.94 1
894.01 0
894.07 0
894.14 0
894.21 0
894.28 0
894.35 0
894.42 1
894.48 1
894.55 1
894.62 1
894.69 1
894.76 1
894.83 0
894.90 0
894.96 0
895.03 0
895.10 0
895.17 0
895.24 0
895.31 1
895.38 1
895.44 1
895.51 1
895.58 1
895.65 1
895.72 1
895.79 1
895.85 1
895.92 1
895.99 1
896.06 1
896.13 1
896.20 1
896.27 1
896.33 1
896.40 1
896.47 1
896.54 1
896.61 1
896.68 1
896.75 1
896.81 1
896.88 0
896.95 0
897.02 0
897.09 0
897.16 0
897.23 0
897.29 0
897.36 0
897.43 0
897.50 0
897.57 0
897.64 0
897.71 0
897.77 0
897.84 0
897.91 0
897.98 0
898.05 0
898.12 0
898.19 0
898.25 0
898.32 1
898.39 1
898.46 1
898.53 0
898.60 0
898.67 0
898.73 0
898.80 0
898.87 0
898.94 0
899.01 0
899.08 0
899.15 0
899.22 0
899.28 0
899.35 0
899.42 0
899.49 0
899.56 0
899.63 0
899.70 0
899.76 0
899.83 0
899.90 0
899.97 0
900.04 0
900.11 0
900.18 0
900.25 0
900.31 0
900.38 0
900.45 0
900.52 0
900.59 0
900.66 0
900.73 0
900.79 0
900.86 0
900.93 0
901.00 0
901.07 0
901.14 0
901.21 0
901.28 0
901.34 0
901.41 0
901.48 0
901.55 0
901.62 0
901.69 0
901.76 0
901.83 1
901.89 1
901.96 1
902.03 1
902.10 1
902.17 1
902.24 0
902.31 0
902.38 0
902.44 0
902.51 0
902.58 0
902.65 0
902.72 0
902.79 0
902.86 0
902.93 0
902.99 0
903.06 0
903.13 0
903.20 0
903.27 0
903.34 0
903.41 0
903.48 0
903.55 0
903.61 0
903.68 0
903.75 0
903.82 0
903.89 0
903.96 0
904.03 1
904.10 1
904.16 1
904.23 1
904.30 0
904.37 0
904.44 0
904.51 0
904.58 0
904.65 0
904.72 0
904.78 0
904.85 1
904.92 1
904.99 1
905.06 1
905.13 1
905.20 1
905.27 1
905.34 0
905.40 0
905.47 0
905.54 0
905.61 0
905.68 0
905.75 0
905.82 0
905.89 0
905.96 0
906.02 0
906.09 0
906.16 0
906.23 0
906.30 0
906.37 0
906.44 0
906.51 0
906.58 0
906.64 0
906.71 0
906.78 0
906.85 0
906.92 0
906.99 0
907.06 1
907.13 1
907.20 1
907.26 1
907.33 1
907.40 1
907.47 1
907.54 1
907.61 1
907.68 1
907.75 1
907.82 1
907.89 1
907.95 1
908.02 1
908.09 1
908.16 0
908.23 0
908.30 0
908.37 0
908.44 0
908.51 0
908.58 0
908.64 0
908.71 0
908.78 0
908.85 0
908.92 0
908.99 0
909.06 0
909.13 0
909.20 0
909.27 0
909.33 0
909.40 0
909.47 0
909.54 0
909.61 0
909.68 0
909.75 0
909.82 0
909.89 0
909.96 0
910.03 0
910.09 0
910.16 0
910.23 1
910.30 1
910.37 1
910.44 1
910.51 1
910.58 1
910.65 0
910.72 0
910.78 0
910.85 0
910.92 0
910.99 0
911.06 0
911.13 0
911.20 0
911.27 0
911.34 0
911.41 0
911.48 0
911.55 0
911.61 0
911.68 0
911.75 0
911.82 0
911.89 0
911.96 0
912.03 0
912.10 0
912.17 0
912.24 0
912.31 0
912.37 0
912.44 0
912.51 0
912.58 0
912.65 0
912.72 0
912.79 0
912.86 0
912.93 0
913.00 0
913.07 1
913.14 1
913.20 1
913.27 1
913.34 1
913.41 1
913.48 1
913.55 1
913.62 0
913.69 0
913.76 0
913.83 0
913.90 0
913.97 0
914.03 0
914.10 0
914.17 0
914.24 0
914.31 0
914.38 0
914.45 0
914.52 0
914.59 0
914.66 0
914.73 0
914.80 0
914.87 0
914.93 0
915.00 0
915.07 0
915.14 0
915.21 0
915.28 0
915.35 0
915.42 0
915.49 0
915.56 0
915.63 0
915.70 0
915.77 0
915.84 0
915.90 0
915.97 0
916.04 0
916.11 0
916.18 0
916.25 0
916.32 0
916.39 0
916.46 0
916.53 0
916.60 0
916.67 0
916.74 0
916.81 0
916.87 0
916.94 0
917.01 0
917.08 0
917.15 0
917.22 0
917.29 0
917.36 0
917.43 0
917.50 0
917.57 0
917.64 0
917.71 0
917.78 0
917.85 0
917.91 0
917.98 0
918.05 0
918.12 0
918.19 0
918.26 0
918.33 0
918.40 0
918.47 0
918.54 0
918.61 0
918.68 0
918.75 0
918.82 0
918.89 0
918.96 0
919.02 0
919.09 0
919.16 0
919.23 0
919.30 0
919.37 0
919.44 0
919.51 0
919.58 0
919.65 0
919.72 0
919.79 0
919.86 0
919.93 0
920.00 0
920.07 0
920.14 0
920.21 0
920.27 0
920.34 0
920.41 0
920.48 0
920.55 0
920.62 0
920.69 0
920.76 0
920.83 0
920.90 0
920.97 0
921.04 0
921.11 0
921.18 0
921.25 0
921.32 0
921.39 0
921.46 0
921.52 0
921.59 0
921.66 0
921.73 0
921.80 0
921.87 0
921.94 0
922.01 0
922.08 0
922.15 1
922.22 0
922.29 0
922.36 0
922.43 0
922.50 0
922.57 0
922.64 0
922.71 0
922.78 0
922.85 0
922.92 0
922.98 0
923.05 0
923.12 0
923.19 1
923.26 1
923.33 1
923.40 1
923.47 1
923.54 1
923.61 1
923.68 0
923.75 0
923.82 0
923.89 0
923.96 0
924.03 0
924.10 0
924.17 0
924.24 0
924.31 1
924.38 1
924.45 1
924.52 1
924.59 1
924.65 1
924.72 1
924.79 1
924.86 1
924.93 0
925.00 0
925.07 0
925.14 0
925.21 0
925.28 0
925.35 0
925.42 0
925.49 1
925.56 1
925.63 1
925.70 0
925.77 0
925.84 0
925.91 0
925.98 0
926.05 0
926.12 0
926.19 0
926.26 0
926.33 0
926.40 0
926.47 0
926.54 0
926.61 1
926.67 1
926.74 1
926.81 0
926.88 0
926.95 0
927.02 0
927.09 0
927.16 0
927.23 0
927.30 0
927.37 0
927.44 0
927.51 0
927.58 0
927.65 0
927.72 0
927.79 0
927.86 0
927.93 0
928.00 0
928.07 0
928.14 1
928.21 1
928.28 1
928.35 1
928.42 1
928.49 1
928.56 1
928.63 1
928.70 1
928.77 1
928.84 1
928.91 1
928.98 1
929.05 1
929.12 1
929.19 0
929.25 1
929.32 1
929.39 1
929.46 2
929.53 2
929.60 2
929.67 2
929.74 3
929.81 2
929.88 2
929.95 2
930.02 1
930.09 1
930.16 1
930.23 1
930.30 1
930.37 1
930.44 1
930.51 1
930.58 2
930.65 2
930.72 2
930.79 2
930.86 1
930.93 1
931.00 1
931.07 1
931.14 1
931.21 1
931.28 1
931.35 1
931.42 1
931.49 1
931.56 1
931.63 0
931.70 0
931.77 0
931.84 0
931.91 0
931.98 0
932.05 0
932.12 0
932.19 0
932.26 0
932.33 0
932.40 1
932.47 1
932.54 1
932.61 1
932.68 1
932.75 1
932.82 1
932.89 1
932.96 1
933.03 1
933.10 1
933.17 1
933.24 1
933.31 1
933.38 1
933.45 1
933.52 0
933.59 0
933.66 0
933.73 0
933.80 0
933.87 0
933.94 0
934.01 0
934.08 0
934.15 0
934.22 0
934.29 0
934.36 0
934.43 0
934.50 0
934.57 0
934.64 0
934.71 0
934.78 0
934.85 0
934.92 0
934.99 1
935.06 1
935.13 1
935.20 1
935.27 0
935.34 0
935.41 0
935.48 0
935.55 0
935.62 0
935.69 0
935.76 0
935.83 0
935.90 0
935.97 0
936.04 0
936.11 0
936.18 0
936.25 0
936.32 0
936.39 0
936.46 0
936.53 0
936.60 0
936.67 0
936.74 0
936.81 0
936.88 0
936.95 0
937.02 0
937.09 0
937.16 0
937.23 0
937.30 0
937.37 0
937.44 0
937.51 0
937.58 0
937.65 0
937.72 0
937.79 0
937.86 0
937.93 0
938.00 0
938.07 0
938.14 0
938.21 0
938.28 0
938.35 0
938.42 0
938.49 0
938.56 0
938.63 0
938.70 0
938.77 0
938.84 0
938.91 0
938.98 0
939.05 0
939.12 0
939.19 0
939.26 0
939.33 0
939.40 0
939.47 0
939.54 0
939.61 0
939.68 0
939.75 0
939.82 0
939.89 0
939.96 0
940.03 0
940.10 0
940.17 0
940.24 0
940.31 0
940.38 0
940.45 0
940.52 0
940.59 0
940.66 0
940.73 0
940.81 0
940.88 0
940.95 0
941.02 0
941.09 0
941.16 0
941.23 0
941.30 0
941.37 0
941.44 0
941.51 0
941.58 0
941.65 0
941.72 0
941.79 0
941.86 0
941.93 0
942.00 0
942.07 0
942.14 0
942.21 0
942.28 0
942.35 0
942.42 0
942.49 0
942.56 0
942.63 0
942.70 1
942.77 1
942.84 1
942.91 1
942.98 1
943.05 1
943.12 1
943.19 1
943.26 1
943.33 1
943.41 1
943.48 0
943.55 0
943.62 0
943.69 0
943.76 0
943.83 0
943.90 0
943.97 0
944.04 0
944.11 1
944.18 1
944.25 1
944.32 1
944.39 1
944.46 1
944.53 0
944.60 0
944.67 0
944.74 0
944.81 0
944.88 0
944.95 0
945.02 0
945.09 0
945.16 1
945.23 1
945.30 1
945.37 1
945.45 1
945.52 1
945.59 1
945.66 0
945.73 0
945.80 0
945.87 0
945.94 0
946.01 0
946.08 0
946.15 0
946.22 1
946.29 1
946.36 1
946.43 1
946.50 1
946.57 0
946.64 0
946.71 0
946.78 0
946.85 0
946.92 0
946.99 0
947.07 0
947.14 0
947.21 0
947.28 0
947.35 0
947.42 0
947.49 0
947.56 0
947.63 0
947.70 0
947.77 1
947.84 1
947.91 1
947.98 1
948.05 1
948.12 1
948.19 1
948.26 1
948.33 1
948.40 1
948.47 1
948.55 1
948.62 1
948.69 1
948.76 1
948.83 1
948.90 1
948.97 1
949.04 1
949.11 1
949.18 0
949.25 0
949.32 0
949.39 0
949.46 0
949.53 0
949.60 0
949.67 0
949.74 0
949.81 0
949.89 0
949.96 0
950.03 0
950.10 0
950.17 0
950.24 0
950.31 0
950.38 0
950.45 0
950.52 0
950.59 0
950.66 0
950.73 1
950.80 1
950.87 1
950.94 1
951.01 1
951.09 2
951.16 2
951.23 1
951.30 1
951.37 1
951.44 1
951.51 1
951.58 2
951.65 2
951.72 2
951.79 2
951.86 2
951.93 3
952.00 3
952.07 4
952.14 4
952.21 4
952.29 5
952.36 5
952.43 5
952.50 6
952.57 6
952.64 6
952.71 7
952.78 7
952.85 7
952.92 6
952.99 6
953.06 5
953.13 4
953.20 4
953.27 4
953.35 3
953.42 3
953.49 4
953.56 4
953.63 4
953.70 4
953.77 4
953.84 3
953.91 3
953.98 3
954.05 3
954.12 3
954.19 3
954.26 2
954.34 2
954.41 2
954.48 2
954.55 1
954.62 1
954.69 1
954.76 1
954.83 1
954.90 1
954.97 1
955.04 1
955.11 1
955.18 1
955.26 1
955.33 1
955.40 1
955.47 1
955.54 0
955.61 0
955.68 0
955.75 0
955.82 1
955.89 1
955.96 1
956.03 1
956.10 1
956.18 1
956.25 1
956.32 1
956.39 1
956.46 0
956.53 0
956.60 1
956.67 1
956.74 1
956.81 1
956.88 1
956.95 1
957.02 1
957.10 1
957.17 1
957.24 1
957.31 0
957.38 0
957.45 0
957.52 0
957.59 0
957.66 0
957.73 0
957.80 0
957.87 0
957.95 0
958.02 0
958.09 0
958.16 0
958.23 0
958.30 0
958.37 0
958.44 1
958.51 1
958.58 1
958.65 1
958.73 1
958.80 1
958.87 1
958.94 1
959.01 1
959.08 1
959.15 1
959.22 1
959.29 1
959.36 0
959.43 0
959.51 0
959.58 0
959.65 0
959.72 1
959.79 1
959.86 1
959.93 1
960.00 1
960.07 1
960.14 1
960.21 1
960.29 1
960.36 1
960.43 1
960.50 1
960.57 1
960.64 1
960.71 1
960.78 1
960.85 1
960.92 1
960.99 1
961.07 1
961.14 1
961.21 1
961.28 1
961.35 0
961.42 0
961.49 0
961.56 0
961.63 0
961.70 1
961.78 1
961.85 1
961.92 1
961.99 1
962.06 1
962.13 1
962.20 1
962.27 1
962.34 1
962.41 1
962.49 1
962.56 1
962.63 1
962.70 0
962.77 0
962.84 0
962.91 0
962.98 0
963.05 0
963.13 0
963.20 0
963.27 1
963.34 1
963.41 1
963.48 1
963.55 1
963.62 1
963.69 1
963.76 1
963.84 1
963.91 1
963.98 1
964.05 0
964.12 0
964.19 0
964.26 0
964.33 0
964.40 0
964.48 0
964.55 0
964.62 0
964.69 0
964.76 0
964.83 0
964.90 0
964.97 1
965.04 1
965.12 1
965.19 1
965.26 1
965.33 1
965.40 1
965.47 1
965.54 1
965.61 1
965.68 1
965.76 1
965.83 2
965.90 2
965.97 1
966.04 1
966.11 1
966.18 1
966.25 1
966.32 1
966.40 1
966.47 1
966.54 1
966.61 1
966.68 1
966.75 1
966.82 1
966.89 2
966.97 2
967.04 2
967.11 1
967.18 1
967.25 1
967.32 1
967.39 1
967.46 1
967.54 2
967.61 2
967.68 2
967.75 3
967.82 3
967.89 3
967.96 4
968.03 4
968.10 3
968.18 3
968.25 3
968.32 2
968.39 2
968.46 2
968.53 2
968.60 2
968.67 2
968.75 2
968.82 2
968.89 2
968.96 2
969.03 1
969.10 1
969.17 2
969.24 2
969.32 2
969.39 3
969.46 3
969.53 3
969.60 3
969.67 3
969.74 3
969.82 2
969.89 2
969.96 1
970.03 1
970.10 1
970.17 1
970.24 1
970.31 1
970.39 1
970.46 1
970.53 1
970.60 1
970.67 0
970.74 0
970.81 0
970.88 0
970.96 0
971.03 0
971.10 0
971.17 0
971.24 0
971.31 0
971.38 0
971.46 0
971.53 0
971.60 1
971.67 1
971.74 1
971.81 1
971.88 1
971.96 0
972.03 0
972.10 0
972.17 0
972.24 0
972.31 0
972.38 0
972.45 0
972.53 0
972.60 0
972.67 0
972.74 0
972.81 0
972.88 0
972.95 0
973.03 0
973.10 1
973.17 1
973.24 1
973.31 1
973.38 1
973.45 1
973.53 0
973.60 0
973.67 0
973.74 0
973.81 0
973.88 1
973.95 1
974.03 2
974.10 2
974.17 2
974.24 2
974.31 2
974.38 2
974.45 1
974.53 1
974.60 1
974.67 1
974.74 1
974.81 1
974.88 1
974.96 1
975.03 1
975.10 0
975.17 0
975.24 0
975.31 0
975.38 0
975.46 0
975.53 0
975.60 1
975.67 1
975.74 1
975.81 1
975.88 1
975.96 1
976.03 1
976.10 1
976.17 1
976.24 1
976.31 1
976.39 1
976.46 1
976.53 0
976.60 0
976.67 1
976.74 1
976.81 1
976.89 2
976.96 2
977.03 2
977.10 2
977.17 2
977.24 2
977.32 2
977.39 2
977.46 2
977.53 3
977.60 3
977.67 3
977.74 3
977.82 3
977.89 3
977.96 3
978.03 3
978.10 3
978.17 3
978.25 3
978.32 3
978.39 2
978.46 2
978.53 2
978.60 1
978.68 1
978.75 2
978.82 2
978.89 3
978.96 3
979.03 3
979.11 3
979.18 3
979.25 2
979.32 2
979.39 1
979.46 1
979.54 1
979.61 2
979.68 2
979.75 2
979.82 2
979.89 2
979.97 2
980.04 1
980.11 1
980.18 1
980.25 1
980.32 0
980.40 0
980.47 0
980.54 0
980.61 0
980.68 0
980.75 0
980.83 0
980.90 0
980.97 0
981.04 0
981.11 0
981.18 0
981.26 0
981.33 0
981.40 0
981.47 0
981.54 0
981.61 0
981.69 1
981.76 1
981.83 1
981.90 1
981.97 2
982.04 1
982.12 1
982.19 1
982.26 1
982.33 1
982.40 1
982.48 2
982.55 2
982.62 2
982.69 2
982.76 1
982.83 1
982.91 0
982.98 0
983.05 0
983.12 0
983.19 0
983.26 0
983.34 0
983.41 0
983.48 0
983.55 0
983.62 0
983.70 0
983.77 1
983.84 1
983.91 1
983.98 1
984.05 2
984.13 2
984.20 2
984.27 3
984.34 2
984.41 2
984.49 2
984.56 2
984.63 2
984.70 2
984.77 2
984.84 2
984.92 2
984.99 2
985.06 2
985.13 2
985.20 2
985.28 2
985.35 2
985.42 3
985.49 3
985.56 3
985.64 3
985.71 2
985.78 1
985.85 1
985.92 0
985.99 0
986.07 0
986.14 0
986.21 0
986.28 0
986.35 0
986.43 0
986.50 0
986.57 0
986.64 0
986.71 1
986.79 1
986.86 1
986.93 2
987.00 2
987.07 3
987.15 3
987.22 3
987.29 3
987.36 3
987.43 3
987.50 3
987.58 3
987.65 3
987.72 3
987.79 3
987.86 3
987.94 3
988.01 3
988.08 3
988.15 3
988.22 4
988.30 4
988.37 4
988.44 4
988.51 4
988.58 3
988.66 3
988.73 2
988.80 2
988.87 2
988.94 2
989.02 2
989.09 2
989.16 3
989.23 3
989.30 3
989.38 2
989.45 2
989.52 2
989.59 1
989.66 2
989.74 2
989.81 3
989.88 5
989.95 6
990.02 7
990.10 7
990.17 7
990.24 7
990.31 7
990.38 7
990.46 6
990.53 6
990.60 6
990.67 6
990.74 6
990.82 6
990.89 5
990.96 5
991.03 5
991.11 4
991.18 4
991.25 4
991.32 3
991.39 3
991.47 2
991.54 2
991.61 2
991.68 3
991.75 3
991.83 3
991.90 4
991.97 4
992.04 4
992.11 4
992.19 5
992.26 5
992.33 4
992.40 4
992.48 4
992.55 3
992.62 3
992.69 2
992.76 2
992.84 2
992.91 1
992.98 1
993.05 1
993.12 1
993.20 1
993.27 2
993.34 2
993.41 2
993.48 2
993.56 2
993.63 2
993.70 2
993.77 2
993.85 2
993.92 2
993.99 2
994.06 2
994.13 2
994.21 2
994.28 1
994.35 1
994.42 1
994.50 2
994.57 2
994.64 2
994.71 3
994.78 3
994.86 3
994.93 2
995.00 2
995.07 1
995.15 0
995.22 0
995.29 0
995.36 0
995.43 0
995.51 1
995.58 1
995.65 1
995.72 2
995.80 2
995.87 1
995.94 1
996.01 0
996.08 0
996.16 0
996.23 0
996.30 0
996.37 0
996.45 0
996.52 0
996.59 0
996.66 0
996.73 1
996.81 1
996.88 2
996.95 2
997.02 2
997.10 1
997.17 1
997.24 1
997.31 1
997.39 1
997.46 1
997.53 1
997.60 1
997.67 1
997.75 1
997.82 1
997.89 2
997.96 2
998.04 2
998.11 2
998.18 1
998.25 1
998.33 0
998.40 0
998.47 0
998.54 0
998.61 0
998.69 0
998.76 1
998.83 1
998.90 2
998.98 3
999.05 3
999.12 3
999.19 3
999.27 3
999.34 2
999.41 1
999.48 1
999.56 1
999.63 1
999.70 1
999.77 1
999.85 2
999.92 2
999.99 3
1000.06 3
1000.13 3
1000.21 3
1000.28 3
1000.35 3
1000.42 3
1000.50 3
1000.57 3
1000.64 3
1000.71 3
1000.79 4
1000.86 4
1000.93 4
1001.00 4
1001.08 4
1001.15 4
1001.22 3
1001.29 3
1001.37 3
1001.44 3
1001.51 3
1001.58 3
1001.66 3
1001.73 4
1001.80 4
1001.87 3
1001.95 3
1002.02 2
1002.09 1
1002.16 0
1002.24 0
1002.31 0
1002.38 0
1002.45 0
1002.53 0
1002.60 0
1002.67 1
1002.74 1
1002.82 2
1002.89 2
1002.96 2
1003.03 2
1003.11 2
1003.18 2
1003.25 2
1003.32 2
1003.40 2
1003.47 2
1003.54 3
1003.61 4
1003.69 5
1003.76 5
1003.83 5
1003.90 5
1003.98 4
1004.05 4
1004.12 3
1004.19 3
1004.27 4
1004.34 5
1004.41 6
1004.48 7
1004.56 8
1004.63 9
1004.70 10
1004.77 10
1004.85 9
1004.92 9
1004.99 8
1005.06 8
1005.14 8
1005.21 7
1005.28 7
1005.35 7
1005.43 7
1005.50 7
1005.57 8
1005.64 8
1005.72 9
1005.79 9
1005.86 10
1005.94 10
1006.01 10
1006.08 10
1006.15 9
1006.23 9
1006.30 9
1006.37 9
1006.44 9
1006.52 9
1006.59 9
1006.66 8
1006.73 8
1006.81 7
1006.88 7
1006.95 7
1007.02 7
1007.10 6
1007.17 6
1007.24 6
1007.32 6
1007.39 5
1007.46 5
1007.53 5
1007.61 5
1007.68 6
1007.75 6
1007.82 7
1007.90 7
1007.97 8
1008.04 8
1008.11 9
1008.19 10
1008.26 11
1008.33 12
1008.41 13
1008.48 14
1008.55 15
1008.62 16
1008.70 16
1008.77 16
1008.84 17
1008.91 17
1008.99 16
1009.06 16
1009.13 16
1009.21 15
1009.28 15
1009.35 14
1009.42 13
1009.50 13
1009.57 13
1009.64 13
1009.71 13
1009.79 12
1009.86 12
1009.93 11
1010.01 11
1010.08 10
1010.15 9
1010.22 9
1010.30 9
1010.37 9
1010.44 9
1010.51 8
1010.59 8
1010.66 7
1010.73 7
1010.81 6
1010.88 5
1010.95 4
1011.02 4
1011.10 4
1011.17 3
1011.24 3
1011.32 3
1011.39 3
1011.46 3
1011.53 3
1011.61 3
1011.68 3
1011.75 3
1011.83 3
1011.90 2
1011.97 2
1012.04 1
1012.12 0
1012.19 0
1012.26 0
1012.34 0
1012.41 1
1012.48 2
1012.55 3
1012.63 4
1012.70 4
1012.77 5
1012.85 5
1012.92 4
1012.99 4
1013.06 4
1013.14 4
1013.21 4
1013.28 5
1013.36 5
1013.43 5
1013.50 5
1013.57 5
1013.65 4
1013.72 4
1013.79 3
1013.87 3
1013.94 3
1014.01 3
1014.08 3
1014.16 3
1014.23 3
1014.30 3
1014.38 2
1014.45 2
1014.52 2
1014.59 2
1014.67 2
1014.74 2
1014.81 2
1014.89 2
1014.96 2
1015.03 2
1015.11 2
1015.18 2
1015.25 2
1015.32 2
1015.40 2
1015.47 2
1015.54 1
1015.62 1
1015.69 1
1015.76 0
1015.83 0
1015.91 0
1015.98 0
1016.05 0
1016.13 0
1016.20 0
1016.27 0
1016.35 0
1016.42 0
1016.49 1
1016.56 2
1016.64 3
1016.71 4
1016.78 4
1016.86 5
1016.93 5
1017.00 5
1017.08 5
1017.15 4
1017.22 4
1017.29 4
1017.37 3
1017.44 4
1017.51 4
1017.59 4
1017.66 5
1017.73 5
1017.81 5
1017.88 6
1017.95 6
1018.02 7
1018.10 7
1018.17 8
1018.24 9
1018.32 9
1018.39 10
1018.46 10
1018.54 10
1018.61 10
1018.68 9
1018.76 9
1018.83 8
1018.90 7
1018.97 6
1019.05 6
1019.12 6
1019.19 7
1019.27 8
1019.34 8
1019.41 9
1019.49 9
1019.56 8
1019.63 8
1019.71 7
1019.78 6
1019.85 6
1019.92 6
1020.00 7
1020.07 7
1020.14 8
1020.22 8
1020.29 9
1020.36 9
1020.44 10
1020.51 10
1020.58 10
1020.66 9
1020.73 9
1020.80 8
1020.88 7
1020.95 6
1021.02 5
1021.10 5
1021.17 4
1021.24 4
1021.31 4
1021.39 4
1021.46 5
1021.53 5
1021.61 6
1021.68 6
1021.75 7
1021.83 7
1021.90 8
1021.97 8
1022.05 8
1022.12 8
1022.19 9
1022.27 9
1022.34 9
1022.41 8
1022.49 8
1022.56 9
1022.63 9
1022.71 9
1022.78 10
1022.85 11
1022.92 12
1023.00 12
1023.07 13
1023.14 14
1023.22 15
1023.29 17
1023.36 19
1023.44 22
1023.51 26
1023.58 29
1023.66 33
1023.73 38
1023.80 42
1023.88 47
1023.95 53
1024.02 59
1024.10 64
1024.17 70
1024.24 74
1024.32 78
1024.39 82
1024.46 84
1024.54 87
1024.61 88
1024.68 90
1024.76 91
1024.83 92
1024.90 93
1024.98 94
1025.05 94
1025.12 93
1025.20 92
1025.27 91
1025.34 89
1025.42 87
1025.49 85
1025.56 83
1025.64 81
1025.71 79
1025.78 78
1025.86 76
1025.93 74
1026.00 71
1026.08 69
1026.15 67
1026.22 66
1026.30 64
1026.37 63
1026.44 62
1026.52 61
1026.59 61
1026.66 60
1026.74 60
1026.81 59
1026.88 59
1026.96 57
1027.03 55
1027.10 53
1027.18 50
1027.25 47
1027.32 44
1027.40 41
1027.47 38
1027.54 35
1027.62 33
1027.69 31
1027.76 29
1027.84 28
1027.91 28
1027.98 28
1028.06 29
1028.13 29
1028.20 30
1028.28 31
1028.35 31
1028.42 31
1028.50 31
1028.57 31
1028.64 30
1028.72 29
1028.79 28
1028.86 27
1028.94 26
1029.01 25
1029.08 24
1029.16 23
1029.23 23
1029.31 22
1029.38 22
1029.45 21
1029.53 21
1029.60 21
1029.67 20
1029.75 20
1029.82 20
1029.89 20
1029.97 20
1030.04 20
1030.11 19
1030.19 19
1030.26 18
1030.33 18
1030.41 17
1030.48 17
1030.55 16
1030.63 16
1030.70 16
1030.77 15
1030.85 15
1030.92 14
1031.00 13
1031.07 12
1031.14 12
1031.22 11
1031.29 11
1031.36 12
1031.44 12
1031.51 13
1031.58 13
1031.66 13
1031.73 14
1031.80 14
1031.88 15
1031.95 16
1032.02 16
1032.10 17
1032.17 17
1032.25 16
1032.32 16
1032.39 15
1032.47 14
1032.54 13
1032.61 12
1032.69 12
1032.76 11
1032.83 11
1032.91 11
1032.98 10
1033.05 10
1033.13 10
1033.20 10
1033.28 9
1033.35 9
1033.42 9
1033.50 8
1033.57 8
1033.64 7
1033.72 7
1033.79 8
1033.86 9
1033.94 9
1034.01 10
1034.09 10
1034.16 10
1034.23 10
1034.31 9
1034.38 8
1034.45 7
1034.53 7
1034.60 6
1034.67 6
1034.75 7
1034.82 7
1034.90 7
1034.97 7
1035.04 7
1035.12 6
1035.19 6
1035.26 5
1035.34 4
1035.41 3
1035.48 3
1035.56 3
1035.63 3
1035.71 3
1035.78 4
1035.85 4
1035.93 5
1036.00 6
1036.07 7
1036.15 7
1036.22 8
1036.29 8
1036.37 7
1036.44 7
1036.52 7
1036.59 6
1036.66 6
1036.74 7
1036.81 7
1036.88 8
1036.96 7
1037.03 7
1037.11 5
1037.18 4
1037.25 2
1037.33 0
1037.40 0
1037.47 0
1037.55 0
1037.62 0
1037.70 0
1037.77 0
1037.84 0
1037.92 0
1037.99 0
1038.06 0
1038.14 2
1038.21 3
1038.29 5
1038.36 6
1038.43 7
1038.51 8
1038.58 8
1038.65 8
1038.73 8
1038.80 7
1038.88 6
1038.95 5
1039.02 5
1039.10 4
1039.17 3
1039.24 3
1039.32 3
1039.39 3
1039.47 3
1039.54 3
1039.61 3
1039.69 3
1039.76 3
1039.84 3
1039.91 3
1039.98 3
1040.06 4
1040.13 4
1040.20 4
1040.28 4
1040.35 3
1040.43 3
1040.50 3
1040.57 2
1040.65 2
1040.72 3
1040.80 3
1040.87 4
1040.94 4
1041.02 4
1041.09 4
1041.16 4
1041.24 4
1041.31 5
1041.39 6
1041.46 7
1041.53 8
1041.61 9
1041.68 9
1041.76 10
1041.83 9
1041.90 9
1041.98 9
1042.05 9
1042.13 9
1042.20 9
1042.27 10
1042.35 11
1042.42 12
1042.49 13
1042.57 15
1042.64 16
1042.72 17
1042.79 18
1042.86 19
1042.94 20
1043.01 21
1043.09 22
1043.16 23
1043.23 24
1043.31 24
1043.38 24
1043.46 24
1043.53 24
1043.60 24
1043.68 25
1043.75 25
1043.83 26
1043.90 26
1043.97 26
1044.05 25
1044.12 24
1044.20 23
1044.27 21
1044.34 21
1044.42 21
1044.49 22
1044.57 24
1044.64 27
1044.71 30
1044.79 34
1044.86 37
1044.94 40
1045.01 41
1045.08 42
1045.16 43
1045.23 42
1045.31 42
1045.38 41
1045.45 41
1045.53 41
1045.60 41
1045.68 42
1045.75 42
1045.82 42
1045.90 42
1045.97 41
1046.05 40
1046.12 39
1046.19 39
1046.27 38
1046.34 37
1046.42 36
1046.49 35
1046.56 34
1046.64 33
1046.71 31
1046.79 30
1046.86 28
1046.93 27
1047.01 26
1047.08 25
1047.16 25
1047.23 24
1047.31 24
1047.38 23
1047.45 23
1047.53 23
1047.60 23
1047.68 23
1047.75 22
1047.82 22
1047.90 21
1047.97 21
1048.05 21
1048.12 21
1048.19 21
1048.27 21
1048.34 21
1048.42 21
1048.49 20
1048.57 19
1048.64 18
1048.71 17
1048.79 16
1048.86 15
1048.94 14
1049.01 13
1049.08 12
1049.16 11
1049.23 11
1049.31 10
1049.38 9
1049.46 8
1049.53 7
1049.60 7
1049.68 7
1049.75 8
1049.83 9
1049.90 11
1049.97 12
1050.05 14
1050.12 15
1050.20 16
1050.27 17
1050.35 17
1050.42 17
1050.49 16
1050.57 15
1050.64 13
1050.72 11
1050.79 9
1050.86 8
1050.94 7
1051.01 7
1051.09 7
1051.16 8
1051.24 9
1051.31 10
1051.38 11
1051.46 12
1051.53 12
1051.61 13
1051.68 13
1051.76 13
1051.83 12
1051.90 11
1051.98 10
1052.05 10
1052.13 9
1052.20 9
1052.28 10
1052.35 11
1052.42 12
1052.50 13
1052.57 13
1052.65 13
1052.72 11
1052.80 10
1052.87 7
1052.94 5
1053.02 4
1053.09 3
1053.17 3
1053.24 4
1053.32 5
1053.39 6
1053.46 7
1053.54 7
1053.61 7
1053.69 6
1053.76 5
1053.84 3
1053.91 2
1053.98 2
1054.06 1
1054.13 1
1054.21 1
1054.28 2
1054.36 3
1054.43 4
1054.50 5
1054.58 6
1054.65 7
1054.73 8
1054.80 8
1054.88 7
1054.95 7
1055.02 6
1055.10 5
1055.17 4
1055.25 4
1055.32 4
1055.40 3
1055.47 3
1055.55 3
1055.62 2
1055.69 1
1055.77 0
1055.84 0
1055.92 0
1055.99 0
1056.07 0
1056.14 0
1056.22 1
1056.29 2
1056.36 3
1056.44 4
1056.51 4
1056.59 3
1056.66 1
1056.74 0
1056.81 0
1056.88 0
1056.96 0
1057.03 0
1057.11 0
1057.18 0
1057.26 1
1057.33 1
1057.41 1
1057.48 1
1057.55 1
1057.63 1
1057.70 2
1057.78 3
1057.85 4
1057.93 5
1058.00 6
1058.08 7
1058.15 7
1058.23 8
1058.30 8
1058.37 8
1058.45 8
1058.52 7
1058.60 6
1058.67 6
1058.75 5
1058.82 5
1058.90 5
1058.97 5
1059.04 6
1059.12 6
1059.19 6
1059.27 6
1059.34 6
1059.42 5
1059.49 5
1059.57 4
1059.64 5
1059.72 5
1059.79 6
1059.86 6
1059.94 6
1060.01 6
1060.09 6
1060.16 6
1060.24 6
1060.31 6
1060.39 7
1060.46 9
1060.54 11
1060.61 14
1060.68 16
1060.76 18
1060.83 19
1060.91 20
1060.98 19
1061.06 19
1061.13 18
1061.21 17
1061.28 16
1061.36 16
1061.43 16
1061.50 17
1061.58 18
1061.65 19
1061.73 21
1061.80 23
1061.88 24
1061.95 25
1062.03 26
1062.10 27
1062.18 27
1062.25 26
1062.33 26
1062.40 25
1062.47 24
1062.55 23
1062.62 23
1062.70 23
1062.77 24
1062.85 25
1062.92 26
1063.00 26
1063.07 26
1063.15 25
1063.22 24
1063.30 23
1063.37 21
1063.44 20
1063.52 19
1063.59 18
1063.67 18
1063.74 17
1063.82 15
1063.89 13
1063.97 12
1064.04 10
1064.12 9
1064.19 9
1064.27 10
1064.34 11
1064.42 12
1064.49 13
1064.57 14
1064.64 14
1064.71 14
1064.79 13
1064.86 13
1064.94 12
1065.01 11
1065.09 11
1065.16 11
1065.24 12
1065.31 13
1065.39 14
1065.46 16
1065.54 17
1065.61 18
1065.69 18
1065.76 17
1065.84 16
1065.91 15
1065.98 13
1066.06 12
1066.13 11
1066.21 10
1066.28 10
1066.36 9
1066.43 9
1066.51 10
1066.58 10
1066.66 10
1066.73 11
1066.81 12
1066.88 12
1066.96 13
1067.03 13
1067.11 13
1067.18 13
1067.26 12
1067.33 11
1067.41 10
1067.48 9
1067.56 9
1067.63 9
1067.70 10
1067.78 11
1067.85 13
1067.93 14
1068.00 15
1068.08 16
1068.15 17
1068.23 17
1068.30 17
1068.38 16
1068.45 15
1068.53 14
1068.60 13
1068.68 12
1068.75 11
1068.83 11
1068.90 10
1068.98 10
1069.05 9
1069.13 8
1069.20 8
1069.28 8
1069.35 7
1069.43 7
1069.50 8
1069.58 8
1069.65 8
1069.73 8
1069.80 9
1069.88 10
1069.95 11
1070.03 12
1070.10 12
1070.17 13
1070.25 13
1070.32 13
1070.40 13
1070.47 14
1070.55 15
1070.62 16
1070.70 18
1070.77 20
1070.85 21
1070.92 21
1071.00 20
1071.07 17
1071.15 14
1071.22 11
1071.30 8
1071.37 6
1071.45 4
1071.52 4
1071.60 4
1071.67 5
1071.75 6
1071.82 8
1071.90 8
1071.97 8
1072.05 8
1072.12 6
1072.20 4
1072.27 2
1072.35 0
1072.42 0
1072.50 0
1072.57 0
1072.65 0
1072.72 0
1072.80 2
1072.87 4
1072.95 6
1073.02 8
1073.10 9
1073.17 10
1073.25 10
1073.32 9
1073.40 7
1073.47 5
1073.55 2
1073.62 1
1073.70 0
1073.77 0
1073.85 0
1073.92 0
1074.00 0
1074.07 0
1074.15 0
1074.22 1
1074.30 1
1074.37 1
1074.45 1
1074.52 1
1074.60 1
1074.67 1
1074.75 1
1074.82 1
1074.90 1
1074.97 0
1075.05 0
1075.12 0
1075.20 0
1075.27 0
1075.35 0
1075.42 1
1075.50 3
1075.57 5
1075.65 8
1075.72 10
1075.80 13
1075.87 16
1075.95 18
1076.02 20
1076.10 21
1076.18 22
1076.25 21
1076.33 20
1076.40 17
1076.48 15
1076.55 12
1076.63 10
1076.70 9
1076.78 9
1076.85 9
1076.93 10
1077.00 9
1077.08 9
1077.15 8
1077.23 7
1077.30 5
1077.38 5
1077.45 5
1077.53 6
1077.60 7
1077.68 8
1077.75 9
1077.83 9
1077.90 10
1077.98 10
1078.05 10
1078.13 10
1078.20 10
1078.28 11
1078.35 11
1078.43 11
1078.50 10
1078.58 9
1078.66 7
1078.73 4
1078.81 2
1078.88 0
1078.96 0
1079.03 0
1079.11 0
1079.18 0
1079.26 0
1079.33 0
1079.41 0
1079.48 0
1079.56 0
1079.63 1
1079.71 2
1079.78 3
1079.86 4
1079.93 5
1080.01 6
1080.08 7
1080.16 7
1080.23 7
1080.31 7
1080.39 7
1080.46 8
1080.54 9
1080.61 10
1080.69 12
1080.76 14
1080.84 15
1080.91 17
1080.99 18
1081.06 18
1081.14 18
1081.21 17
1081.29 16
1081.36 14
1081.44 12
1081.51 9
1081.59 6
1081.66 3
1081.74 1
1081.82 0
1081.89 0
1081.97 0
1082.04 0
1082.12 0
1082.19 0
1082.27 0
1082.34 0
1082.42 2
1082.49 3
1082.57 4
1082.64 5
1082.72 5
1082.79 6
1082.87 6
1082.95 6
1083.02 6
1083.10 7
1083.17 9
1083.25 10
1083.32 12
1083.40 14
1083.47 15
1083.55 16
1083.62 16
1083.70 15
1083.77 14
1083.85 14
1083.93 13
1084.00 14
1084.08 15
1084.15 17
1084.23 19
1084.30 21
1084.38 22
1084.45 23
1084.53 23
1084.60 23
1084.68 22
1084.75 21
1084.83 20
1084.91 18
1084.98 17
1085.06 16
1085.13 16
1085.21 16
1085.28 16
1085.36 17
1085.43 18
1085.51 19
1085.58 20
1085.66 20
1085.73 20
1085.81 19
1085.89 18
1085.96 18
1086.04 17
1086.11 18
1086.19 19
1086.26 20
1086.34 20
1086.41 21
1086.49 21
1086.56 20
1086.64 20
1086.72 19
1086.79 19
1086.87 19
1086.94 19
1087.02 19
1087.09 17
1087.17 15
1087.24 13
1087.32 10
1087.40 7
1087.47 5
1087.55 4
1087.62 4
1087.70 4
1087.77 6
1087.85 7
1087.92 9
1088.00 10
1088.07 11
1088.15 12
1088.23 13
1088.30 13
1088.38 13
1088.45 14
1088.53 14
1088.60 15
1088.68 16
1088.75 17
1088.83 17
1088.91 18
1088.98 19
1089.06 19
1089.13 18
1089.21 18
1089.28 17
1089.36 17
1089.43 17
1089.51 18
1089.59 19
1089.66 21
1089.74 23
1089.81 25
1089.89 27
1089.96 29
1090.04 31
1090.11 33
1090.19 34
1090.27 35
1090.34 35
1090.42 35
1090.49 34
1090.57 32
1090.64 31
1090.72 30
1090.80 30
1090.87 31
1090.95 32
1091.02 33
1091.10 34
1091.17 35
1091.25 36
1091.32 36
1091.40 37
1091.48 38
1091.55 39
1091.63 40
1091.70 41
1091.78 42
1091.85 42
1091.93 42
1092.01 42
1092.08 42
1092.16 41
1092.23 41
1092.31 41
1092.38 40
1092.46 40
1092.54 39
1092.61 38
1092.69 37
1092.76 37
1092.84 37
1092.91 37
1092.99 37
1093.06 36
1093.14 35
1093.22 34
1093.29 33
1093.37 32
1093.44 32
1093.52 32
1093.59 33
1093.67 35
1093.75 37
1093.82 37
1093.90 37
1093.97 36
1094.05 34
1094.12 31
1094.20 28
1094.28 26
1094.35 26
1094.43 26
1094.50 27
1094.58 29
1094.66 31
1094.73 32
1094.81 33
1094.88 32
1094.96 31
1095.03 29
1095.11 26
1095.19 24
1095.26 22
1095.34 19
1095.41 17
1095.49 16
1095.56 15
1095.64 14
1095.72 14
1095.79 14
1095.87 15
1095.94 15
1096.02 16
1096.09 17
1096.17 18
1096.25 20
1096.32 22
1096.40 24
1096.47 27
1096.55 29
1096.63 30
1096.70 31
1096.78 32
1096.85 32
1096.93 32
1097.00 31
1097.08 29
1097.16 27
1097.23 26
1097.31 24
1097.38 24
1097.46 23
1097.54 23
1097.61 24
1097.69 24
1097.76 23
1097.84 23
1097.91 21
1097.99 20
1098.07 20
1098.14 19
1098.22 20
1098.29 20
1098.37 20
1098.45 20
1098.52 20
1098.60 19
1098.67 17
1098.75 16
1098.83 15
1098.90 14
1098.98 14
1099.05 13
1099.13 13
1099.20 13
1099.28 13
1099.36 13
1099.43 13
1099.51 13
1099.58 14
1099.66 14
1099.74 14
1099.81 13
1099.89 12
1099.96 10
1100.04 8
1100.12 6
1100.19 4
1100.27 3
1100.34 4
1100.42 4
1100.50 6
1100.57 7
1100.65 8
1100.72 9
1100.80 9
1100.88 9
1100.95 10
1101.03 10
1101.10 10
1101.18 11
1101.26 11
1101.33 10
1101.41 8
1101.48 6
1101.56 5
1101.64 3
1101.71 2
1101.79 1
1101.86 0
1101.94 0
1102.02 0
1102.09 0
1102.17 0
1102.24 0
1102.32 0
1102.40 0
1102.47 0
1102.55 0
1102.62 1
1102.70 2
1102.78 3
1102.85 3
1102.93 2
1103.00 2
1103.08 2
1103.16 2
1103.23 3
1103.31 4
1103.38 6
1103.46 8
1103.54 9
1103.61 10
1103.69 10
1103.76 11
1103.84 11
1103.92 11
1103.99 10
1104.07 10
1104.14 10
1104.22 10
1104.30 10
1104.37 9
1104.45 9
1104.52 8
1104.60 7
1104.68 6
1104.75 5
1104.83 4
1104.91 4
1104.98 3
1105.06 2
1105.13 1
1105.21 0
1105.29 0
1105.36 0
1105.44 0
1105.51 0
1105.59 3
1105.67 7
1105.74 12
1105.82 16
1105.89 19
1105.97 22
1106.05 24
1106.12 25
1106.20 26
1106.28 27
1106.35 28
1106.43 30
1106.50 33
1106.58 37
1106.66 42
1106.73 48
1106.81 54
1106.88 60
1106.96 64
1107.04 67
1107.11 68
1107.19 67
1107.27 66
1107.34 64
1107.42 63
1107.49 63
1107.57 63
1107.65 65
1107.72 67
1107.80 69
1107.88 71
1107.95 73
1108.03 75
1108.10 76
1108.18 78
1108.26 79
1108.33 80
1108.41 81
1108.48 82
1108.56 82
1108.64 82
1108.71 81
1108.79 81
1108.87 82
1108.94 83
1109.02 86
1109.09 90
1109.17 95
1109.25 99
1109.32 103
1109.40 105
1109.48 104
1109.55 102
1109.63 98
1109.70 94
1109.78 89
1109.86 85
1109.93 81
1110.01 79
1110.09 77
1110.16 76
1110.24 74
1110.32 72
1110.39 69
1110.47 65
1110.54 61
1110.62 57
1110.70 52
1110.77 48
1110.85 45
1110.93 42
1111.00 40
1111.08 38
1111.15 38
1111.23 38
1111.31 38
1111.38 39
1111.46 41
1111.54 42
1111.61 43
1111.69 44
1111.77 46
1111.84 47
1111.92 49
1111.99 51
1112.07 53
1112.15 55
1112.22 55
1112.30 55
1112.38 53
1112.45 50
1112.53 47
1112.61 43
1112.68 40
1112.76 37
1112.83 35
1112.91 33
1112.99 32
1113.06 31
1113.14 31
1113.22 31
1113.29 30
1113.37 31
1113.45 31
1113.52 31
1113.60 31
1113.67 31
1113.75 31
1113.83 30
1113.90 29
1113.98 28
1114.06 28
1114.13 27
1114.21 28
1114.29 28
1114.36 30
1114.44 32
1114.52 34
1114.59 36
1114.67 38
1114.74 39
1114.82 40
1114.90 40
1114.97 40
1115.05 41
1115.13 41
1115.20 41
1115.28 42
1115.36 42
1115.43 41
1115.51 39
1115.59 37
1115.66 34
1115.74 30
1115.81 27
1115.89 24
1115.97 21
1116.04 20
1116.12 19
1116.20 19
1116.27 20
1116.35 22
1116.43 23
1116.50 23
1116.58 23
1116.66 22
1116.73 21
1116.81 21
1116.89 21
1116.96 22
1117.04 24
1117.12 27
1117.19 30
1117.27 33
1117.35 35
1117.42 36
1117.50 37
1117.57 37
1117.65 37
1117.73 37
1117.80 36
1117.88 36
1117.96 36
1118.03 38
1118.11 40
1118.19 43
1118.26 46
1118.34 50
1118.42 52
1118.49 54
1118.57 53
1118.65 52
1118.72 49
1118.80 47
1118.88 45
1118.95 43
1119.03 43
1119.11 44
1119.18 46
1119.26 48
1119.34 51
1119.41 54
1119.49 57
1119.57 60
1119.64 62
1119.72 63
1119.80 63
1119.87 63
1119.95 63
1120.03 62
1120.10 62
1120.18 61
1120.26 61
1120.33 61
1120.41 61
1120.49 60
1120.56 59
1120.64 58
1120.71 57
1120.79 56
1120.87 54
1120.94 51
1121.02 49
1121.10 47
1121.17 46
1121.25 45
1121.33 46
1121.40 47
1121.48 49
1121.56 50
1121.63 50
1121.71 50
1121.79 50
1121.86 49
1121.94 48
1122.02 48
1122.10 49
1122.17 51
1122.25 53
1122.33 55
1122.40 57
1122.48 57
1122.56 57
1122.63 56
1122.71 55
1122.79 53
1122.86 52
1122.94 51
1123.02 51
1123.09 52
1123.17 53
1123.25 54
1123.32 54
1123.40 54
1123.48 52
1123.55 50
1123.63 48
1123.71 45
1123.78 42
1123.86 41
1123.94 41
1124.01 41
1124.09 44
1124.17 46
1124.24 49
1124.32 52
1124.40 53
1124.47 52
1124.55 50
1124.63 47
1124.70 44
1124.78 40
1124.86 37
1124.93 34
1125.01 32
1125.09 32
1125.16 32
1125.24 33
1125.32 35
1125.40 38
1125.47 41
1125.55 44
1125.63 46
1125.70 47
1125.78 47
1125.86 46
1125.93 45
1126.01 43
1126.09 42
1126.16 40
1126.24 39
1126.32 39
1126.39 38
1126.47 38
1126.55 38
1126.62 37
1126.70 36
1126.78 34
1126.86 32
1126.93 30
1127.01 27
1127.09 24
1127.16 21
1127.24 19
1127.32 18
1127.39 16
1127.47 15
1127.55 15
1127.62 14
1127.70 14
1127.78 13
1127.85 13
1127.93 14
1128.01 15
1128.09 15
1128.16 16
1128.24 15
1128.32 14
1128.39 12
1128.47 10
1128.55 7
1128.62 5
1128.70 3
1128.78 3
1128.85 3
1128.93 4
1129.01 4
1129.09 4
1129.16 3
1129.24 1
1129.32 0
1129.39 0
1129.47 0
1129.55 0
1129.62 0
1129.70 0
1129.78 0
1129.85 3
1129.93 8
1130.01 13
1130.09 18
1130.16 20
1130.24 22
1130.32 22
1130.39 21
1130.47 20
1130.55 19
1130.62 18
1130.70 19
1130.78 19
1130.86 20
1130.93 19
1131.01 16
1131.09 12
1131.16 7
1131.24 2
1131.32 0
1131.39 0
1131.47 0
1131.55 0
1131.63 0
1131.70 0
1131.78 1
1131.86 4
1131.93 6
1132.01 7
1132.09 7
1132.16 5
1132.24 3
1132.32 1
1132.40 0
1132.47 0
1132.55 2
1132.63 5
1132.70 8
1132.78 12
1132.86 15
1132.94 17
1133.01 18
1133.09 18
1133.17 18
1133.24 18
1133.32 18
1133.40 19
1133.47 19
1133.55 20
1133.63 20
1133.71 19
1133.78 18
1133.86 18
1133.94 18
1134.01 19
1134.09 21
1134.17 24
1134.25 29
1134.32 34
1134.40 39
1134.48 45
1134.55 50
1134.63 56
1134.71 61
1134.79 66
1134.86 70
1134.94 73
1135.02 76
1135.09 77
1135.17 78
1135.25 78
1135.33 79
1135.40 79
1135.48 80
1135.56 82
1135.63 84
1135.71 86
1135.79 88
1135.87 90
1135.94 91
1136.02 92
1136.10 93
1136.17 94
1136.25 95
1136.33 96
1136.41 97
1136.48 98
1136.56 98
1136.64 99
1136.71 99
1136.79 99
1136.87 98
1136.95 98
1137.02 99
1137.10 101
1137.18 105
1137.25 109
1137.33 114
1137.41 119
1137.49 123
1137.56 126
1137.64 127
1137.72 126
1137.80 124
1137.87 119
1137.95 114
1138.03 108
1138.10 101
1138.18 95
1138.26 89
1138.34 83
1138.41 79
1138.49 76
1138.57 74
1138.65 73
1138.72 74
1138.80 75
1138.88 76
1138.95 77
1139.03 76
1139.11 75
1139.19 73
1139.26 71
1139.34 69
1139.42 68
1139.50 68
1139.57 68
1139.65 68
1139.73 67
1139.80 66
1139.88 66
1139.96 65
1140.04 64
1140.11 63
1140.19 62
1140.27 61
1140.35 59
1140.42 56
1140.50 53
1140.58 51
1140.65 49
1140.73 48
1140.81 48
1140.89 48
1140.96 48
1141.04 47
1141.12 45
1141.20 42
1141.27 39
1141.35 35
1141.43 33
1141.51 33
1141.58 34
1141.66 36
1141.74 39
1141.81 41
1141.89 41
1141.97 39
1142.05 36
1142.12 31
1142.20 25
1142.28 20
1142.36 15
1142.43 11
1142.51 9
1142.59 8
1142.67 8
1142.74 8
1142.82 8
1142.90 7
1142.98 6
1143.05 4
1143.13 1
1143.21 0
1143.29 0
1143.36 0
1143.44 0
1143.52 1
1143.60 3
1143.67 4
1143.75 5
1143.83 4
1143.90 2
1143.98 0
1144.06 0
1144.14 0
1144.21 0
1144.29 0
1144.37 0
1144.45 2
1144.52 5
1144.60 8
1144.68 11
1144.76 13
1144.83 15
1144.91 17
1144.99 19
1145.07 21
1145.14 23
1145.22 26
1145.30 29
1145.38 33
1145.45 38
1145.53 42
1145.61 46
1145.69 49
1145.76 51
1145.84 51
1145.92 49
1146.00 46
1146.07 43
1146.15 41
1146.23 39
1146.31 38
1146.38 38
1146.46 38
1146.54 38
1146.62 38
1146.69 37
1146.77 35
1146.85 33
1146.93 30
1147.00 27
1147.08 23
1147.16 19
1147.24 15
1147.31 11
1147.39 9
1147.47 8
1147.55 9
1147.62 10
1147.70 13
1147.78 15
1147.86 18
1147.94 19
1148.01 20
1148.09 19
1148.17 18
1148.25 17
1148.32 16
1148.40 14
1148.48 11
1148.56 9
1148.63 5
1148.71 2
1148.79 0
1148.87 0
1148.94 0
1149.02 0
1149.10 0
1149.18 1
1149.25 4
1149.33 8
1149.41 13
1149.49 17
1149.56 23
1149.64 28
1149.72 33
1149.80 39
1149.88 45
1149.95 51
1150.03 56
1150.11 61
1150.19 64
1150.26 67
1150.34 68
1150.42 69
1150.50 69
1150.57 69
1150.65 70
1150.73 71
1150.81 73
1150.88 75
1150.96 77
1151.04 78
1151.12 80
1151.20 81
1151.27 82
1151.35 84
1151.43 85
1151.51 88
1151.58 90
1151.66 93
1151.74 96
1151.82 101
1151.89 106
1151.97 112
1152.05 119
1152.13 127
1152.21 135
1152.28 143
1152.36 150
1152.44 156
1152.52 161
1152.59 165
1152.67 169
1152.75 172
1152.83 173
1152.91 174
1152.98 173
1153.06 171
1153.14 168
1153.22 165
1153.29 160
1153.37 156
1153.45 151
1153.53 148
1153.60 146
1153.68 145
1153.76 145
1153.84 145
1153.92 146
1153.99 146
1154.07 145
1154.15 145
1154.23 144
1154.30 144
1154.38 145
1154.46 148
1154.54 152
1154.62 157
1154.69 163
1154.77 168
1154.85 171
1154.93 172
1155.01 170
1155.08 166
1155.16 161
1155.24 154
1155.32 148
1155.39 143
1155.47 138
1155.55 134
1155.63 130
1155.71 126
1155.78 122
1155.86 118
1155.94 115
1156.02 112
1156.09 110
1156.17 108
1156.25 106
1156.33 104
1156.41 100
1156.48 95
1156.56 89
1156.64 84
1156.72 79
1156.80 75
1156.87 72
1156.95 71
1157.03 71
1157.11 71
1157.18 72
1157.26 72
1157.34 72
1157.42 71
1157.50 68
1157.57 64
1157.65 59
1157.73 54
1157.81 49
1157.89 44
1157.96 41
1158.04 39
1158.12 38
1158.20 38
1158.28 39
1158.35 40
1158.43 41
1158.51 42
1158.59 43
1158.67 44
1158.74 44
1158.82 43
1158.90 42
1158.98 41
1159.05 39
1159.13 37
1159.21 35
1159.29 33
1159.37 30
1159.44 28
1159.52 25
1159.60 23
1159.68 21
1159.76 20
1159.83 20
1159.91 20
1159.99 21
1160.07 22
1160.15 23
1160.22 22
1160.30 20
1160.38 18
1160.46 15
1160.54 12
1160.61 8
1160.69 6
1160.77 3
1160.85 1
1160.93 0
1161.00 0
1161.08 0
1161.16 0
1161.24 0
1161.32 0
1161.39 0
1161.47 2
1161.55 6
1161.63 9
1161.71 12
1161.78 14
1161.86 16
1161.94 16
1162.02 16
1162.10 16
1162.18 16
1162.25 17
1162.33 17
1162.41 17
1162.49 15
1162.57 11
1162.64 6
1162.72 1
1162.80 0
1162.88 0
1162.96 0
1163.03 0
1163.11 0
1163.19 2
1163.27 7
1163.35 12
1163.42 15
1163.50 17
1163.58 18
1163.66 17
1163.74 16
1163.81 14
1163.89 13
1163.97 12
1164.05 11
1164.13 10
1164.21 10
1164.28 10
1164.36 10
1164.44 11
1164.52 12
1164.60 13
1164.67 14
1164.75 15
1164.83 15
1164.91 14
1164.99 11
1165.06 7
1165.14 3
1165.22 0
1165.30 0
1165.38 0
1165.46 0
1165.53 0
1165.61 0
1165.69 0
1165.77 3
1165.85 5
1165.92 6
1166.00 6
1166.08 5
1166.16 4
1166.24 1
1166.32 0
1166.39 0
1166.47 0
1166.55 0
1166.63 0
1166.71 0
1166.78 0
1166.86 1
1166.94 3
1167.02 6
1167.10 7
1167.18 7
1167.25 7
1167.33 6
1167.41 6
1167.49 5
1167.57 5
1167.65 4
1167.72 4
1167.80 4
1167.88 5
1167.96 6
1168.04 9
1168.11 12
1168.19 15
1168.27 19
1168.35 22
1168.43 26
1168.51 29
1168.58 33
1168.66 37
1168.74 40
1168.82 43
1168.90 45
1168.98 45
1169.05 44
1169.13 42
1169.21 41
1169.29 41
1169.37 44
1169.45 49
1169.52 57
1169.60 68
1169.68 78
1169.76 89
1169.84 99
1169.92 107
1169.99 113
1170.07 118
1170.15 123
1170.23 128
1170.31 132
1170.39 137
1170.46 141
1170.54 146
1170.62 151
1170.70 157
1170.78 163
1170.86 170
1170.93 177
1171.01 185
1171.09 191
1171.17 196
1171.25 198
1171.33 197
1171.40 195
1171.48 191
1171.56 186
1171.64 182
1171.72 180
1171.80 181
1171.87 183
1171.95 186
1172.03 190
1172.11 192
1172.19 192
1172.27 189
1172.34 184
1172.42 178
1172.50 170
1172.58 165
1172.66 160
1172.74 158
1172.81 157
1172.89 157
1172.97 155
1173.05 152
1173.13 146
1173.21 139
1173.29 131
1173.36 124
1173.44 118
1173.52 113
1173.60 110
1173.68 107
1173.76 105
1173.83 103
1173.91 99
1173.99 95
1174.07 91
1174.15 88
1174.23 85
1174.30 82
1174.38 81
1174.46 79
1174.54 77
1174.62 74
1174.70 70
1174.78 65
1174.85 59
1174.93 51
1175.01 43
1175.09 35
1175.17 27
1175.25 20
1175.33 15
1175.40 11
1175.48 9
1175.56 7
1175.64 6
1175.72 5
1175.80 3
1175.87 0
1175.95 0
1176.03 0
1176.11 0
1176.19 0
1176.27 2
1176.35 7
1176.42 11
1176.50 15
1176.58 19
1176.66 21
1176.74 23
1176.82 23
1176.90 22
1176.97 20
1177.05 17
1177.13 14
1177.21 12
1177.29 10
1177.37 9
1177.45 9
1177.52 10
1177.60 10
1177.68 11
1177.76 10
1177.84 9
1177.92 7
1178.00 5
1178.07 3
1178.15 2
1178.23 2
1178.31 3
1178.39 4
1178.47 4
1178.55 4
1178.62 3
1178.70 3
1178.78 2
1178.86 1
1178.94 0
1179.02 0
1179.10 0
1179.17 0
1179.25 0
1179.33 0
1179.41 0
1179.49 0
1179.57 0
1179.65 2
1179.73 4
1179.80 6
1179.88 9
1179.96 12
1180.04 15
1180.12 19
1180.20 24
1180.28 29
1180.35 32
1180.43 35
1180.51 35
1180.59 33
1180.67 29
1180.75 24
1180.83 19
1180.90 15
1180.98 12
1181.06 12
1181.14 14
1181.22 17
1181.30 21
1181.38 24
1181.46 25
1181.53 26
1181.61 24
1181.69 22
1181.77 20
1181.85 17
1181.93 15
1182.01 14
1182.09 13
1182.16 14
1182.24 16
1182.32 19
1182.40 23
1182.48 27
1182.56 32
1182.64 37
1182.72 41
1182.79 44
1182.87 46
1182.95 48
1183.03 48
1183.11 49
1183.19 51
1183.27 53
1183.35 55
1183.42 58
1183.50 59
1183.58 58
1183.66 57
1183.74 54
1183.82 51
1183.90 49
1183.98 48
1184.05 49
1184.13 52
1184.21 58
1184.29 65
1184.37 75
1184.45 86
1184.53 97
1184.61 109
1184.68 122
1184.76 134
1184.84 145
1184.92 157
1185.00 169
1185.08 183
1185.16 198
1185.24 217
1185.32 239
1185.39 265
1185.47 294
1185.55 326
1185.63 361
1185.71 398
1185.79 439
1185.87 482
1185.95 528
1186.02 576
1186.10 627
1186.18 680
1186.26 735
1186.34 792
1186.42 851
1186.50 910
1186.58 970
1186.66 1028
1186.73 1085
1186.81 1137
1186.89 1183
1186.97 1223
1187.05 1256
1187.13 1282
1187.21 1301
1187.29 1313
1187.37 1320
1187.44 1322
1187.52 1319
1187.60 1310
1187.68 1295
1187.76 1275
1187.84 1250
1187.92 1221
1188.00 1188
1188.08 1153
1188.15 1117
1188.23 1080
1188.31 1044
1188.39 1008
1188.47 973
1188.55 940
1188.63 908
1188.71 877
1188.79 848
1188.87 821
1188.94 794
1189.02 768
1189.10 743
1189.18 717
1189.26 691
1189.34 665
1189.42 638
1189.50 612
1189.58 586
1189.65 561
1189.73 537
1189.81 514
1189.89 493
1189.97 472
1190.05 452
1190.13 431
1190.21 411
1190.29 390
1190.37 369
1190.44 349
1190.52 330
1190.60 313
1190.68 297
1190.76 283
1190.84 268
1190.92 253
1191.00 238
1191.08 222
1191.16 206
1191.23 192
1191.31 179
1191.39 170
1191.47 165
1191.55 162
1191.63 162
1191.71 162
1191.79 163
1191.87 163
1191.95 161
1192.03 157
1192.10 152
1192.18 145
1192.26 138
1192.34 130
1192.42 121
1192.50 111
1192.58 100
1192.66 88
1192.74 76
1192.82 64
1192.89 53
1192.97 44
1193.05 39
1193.13 36
1193.21 36
1193.29 37
1193.37 38
1193.45 38
1193.53 36
1193.61 33
1193.69 29
1193.76 24
1193.84 20
1193.92 17
1194.00 15
1194.08 14
1194.16 13
1194.24 14
1194.32 16
1194.40 19
1194.48 23
1194.56 28
1194.64 32
1194.71 36
1194.79 38
1194.87 39
1194.95 39
1195.03 38
1195.11 36
1195.19 35
1195.27 33
1195.35 32
1195.43 31
1195.51 31
1195.59 32
1195.66 34
1195.74 36
1195.82 39
1195.90 41
1195.98 44
1196.06 46
1196.14 47
1196.22 48
1196.30 48
1196.38 48
1196.46 47
1196.54 46
1196.61 44
1196.69 41
1196.77 38
1196.85 36
1196.93 34
1197.01 31
1197.09 29
1197.17 27
1197.25 24
1197.33 20
1197.41 14
1197.49 8
1197.57 2
1197.64 0
1197.72 0
1197.80 0
1197.88 0
1197.96 0
1198.04 0
1198.12 0
1198.20 2
1198.28 6
1198.36 9
1198.44 13
1198.52 16
1198.60 18
1198.67 19
1198.75 19
1198.83 18
1198.91 15
1198.99 12
1199.07 8
1199.15 3
1199.23 0
1199.31 0
1199.39 0
1199.47 0
1199.55 0
1199.63 0
1199.71 0
1199.78 0
1199.86 0
1199.94 0
1200.02 0
1200.10 1
1200.18 3
1200.26 8
1200.34 15
1200.42 23
1200.50 30
1200.58 37
1200.66 43
1200.74 47
1200.82 50
1200.90 53
1200.97 56
1201.05 60
1201.13 65
1201.21 69
1201.29 72
1201.37 72
1201.45 70
1201.53 66
1201.61 60
1201.69 55
1201.77 51
1201.85 51
1201.93 54
1202.01 59
1202.09 67
1202.17 75
1202.24 82
1202.32 88
1202.40 93
1202.48 95
1202.56 96
1202.64 96
1202.72 94
1202.80 93
1202.88 91
1202.96 90
1203.04 89
1203.12 89
1203.20 89
1203.28 91
1203.36 93
1203.44 96
1203.52 100
1203.59 104
1203.67 108
1203.75 113
1203.83 117
1203.91 120
1203.99 123
1204.07 125
1204.15 125
1204.23 124
1204.31 121
1204.39 117
1204.47 111
1204.55 104
1204.63 95
1204.71 87
1204.79 79
1204.87 72
1204.95 67
1205.02 63
1205.10 61
1205.18 61
1205.26 61
1205.34 62
1205.42 63
1205.50 65
1205.58 67
1205.66 70
1205.74 73
1205.82 77
1205.90 80
1205.98 83
1206.06 84
1206.14 84
1206.22 83
1206.30 81
1206.38 78
1206.46 75
1206.54 74
1206.62 74
1206.69 76
1206.77 80
1206.85 84
1206.93 89
1207.01 94
1207.09 97
1207.17 99
1207.25 101
1207.33 102
1207.41 103
1207.49 104
1207.57 104
1207.65 104
1207.73 103
1207.81 100
1207.89 97
1207.97 94
1208.05 92
1208.13 91
1208.21 92
1208.29 95
1208.37 99
1208.45 102
1208.52 103
1208.60 102
1208.68 99
1208.76 95
1208.84 91
1208.92 87
1209.00 85
1209.08 84
1209.16 83
1209.24 84
1209.32 84
1209.40 83
1209.48 82
1209.56 80
1209.64 77
1209.72 74
1209.80 70
1209.88 66
1209.96 62
1210.04 60
1210.12 60
1210.20 61
1210.28 64
1210.36 68
1210.44 72
1210.52 77
1210.60 82
1210.67 86
1210.75 90
1210.83 94
1210.91 97
1210.99 98
1211.07 98
1211.15 96
1211.23 93
1211.31 88
1211.39 83
1211.47 78
1211.55 74
1211.63 72
1211.71 71
1211.79 70
1211.87 70
1211.95 70
1212.03 69
1212.11 69
1212.19 69
1212.27 70
1212.35 72
1212.43 74
1212.51 77
1212.59 80
1212.67 83
1212.75 86
1212.83 88
1212.91 89
1212.99 89
1213.07 89
1213.15 88
1213.23 89
1213.31 90
1213.39 94
1213.46 100
1213.54 107
1213.62 116
1213.70 126
1213.78 136
1213.86 144
1213.94 151
1214.02 156
1214.10 158
1214.18 159
1214.26 157
1214.34 155
1214.42 151
1214.50 148
1214.58 145
1214.66 144
1214.74 144
1214.82 146
1214.90 149
1214.98 154
1215.06 159
1215.14 164
1215.22 168
1215.30 171
1215.38 173
1215.46 171
1215.54 168
1215.62 162
1215.70 155
1215.78 147
1215.86 139
1215.94 132
1216.02 127
1216.10 123
1216.18 122
1216.26 122
1216.34 122
1216.42 124
1216.50 126
1216.58 128
1216.66 130
1216.74 133
1216.82 135
1216.90 138
1216.98 140
1217.06 141
1217.14 141
1217.22 141
1217.30 139
1217.38 136
1217.46 132
1217.54 127
1217.62 121
1217.70 115
1217.78 111
1217.86 108
1217.94 107
1218.02 107
1218.10 108
1218.18 110
1218.26 110
1218.34 109
1218.42 107
1218.49 104
1218.57 99
1218.65 93
1218.73 86
1218.81 79
1218.89 71
1218.97 63
1219.05 57
1219.13 51
1219.21 46
1219.29 42
1219.37 38
1219.45 34
1219.53 29
1219.61 24
1219.69 20
1219.77 16
1219.85 15
1219.93 15
1220.01 17
1220.09 20
1220.17 23
1220.25 26
1220.33 28
1220.41 29
1220.49 29
1220.57 29
1220.65 29
1220.73 29
1220.81 31
1220.89 34
1220.97 39
1221.05 45
1221.13 52
1221.21 58
1221.29 62
1221.37 64
1221.45 62
1221.53 56
1221.61 47
1221.69 36
1221.77 24
1221.85 12
1221.93 2
1222.01 0
1222.09 0
1222.17 0
1222.25 0
1222.33 0
1222.41 0
1222.49 0
1222.57 0
1222.65 3
1222.73 9
1222.81 14
1222.89 19
1222.97 24
1223.06 29
1223.14 35
1223.22 42
1223.30 49
1223.38 56
1223.46 62
1223.54 67
1223.62 69
1223.70 69
1223.78 67
1223.86 64
1223.94 61
1224.02 58
1224.10 56
1224.18 56
1224.26 58
1224.34 62
1224.42 65
1224.50 69
1224.58 72
1224.66 74
1224.74 75
1224.82 76
1224.90 76
1224.98 76
1225.06 77
1225.14 79
1225.22 83
1225.30 86
1225.38 90
1225.46 92
1225.54 94
1225.62 95
1225.70 95
1225.78 95
1225.86 96
1225.94 97
1226.02 98
1226.10 100
1226.18 102
1226.26 103
1226.34 103
1226.42 103
1226.50 103
1226.58 103
1226.66 104
1226.74 105
1226.82 107
1226.90 110
1226.98 113
1227.06 116
1227.14 121
1227.22 125
1227.30 131
1227.38 135
1227.46 139
1227.54 141
1227.62 142
1227.70 142
1227.78 141
1227.86 141
1227.94 143
1228.02 146
1228.11 150
1228.19 153
1228.27 155
1228.35 156
1228.43 154
1228.51 150
1228.59 145
1228.67 140
1228.75 136
1228.83 132
1228.91 131
1228.99 131
1229.07 133
1229.15 136
1229.23 141
1229.31 147
1229.39 153
1229.47 160
1229.55 167
1229.63 171
1229.71 174
1229.79 173
1229.87 170
1229.95 165
1230.03 158
1230.11 150
1230.19 144
1230.27 139
1230.35 136
1230.43 135
1230.51 136
1230.59 139
1230.67 143
1230.75 147
1230.83 150
1230.92 152
1231.00 152
1231.08 150
1231.16 148
1231.24 144
1231.32 140
1231.40 137
1231.48 134
1231.56 131
1231.64 128
1231.72 124
1231.80 121
1231.88 118
1231.96 116
1232.04 115
1232.12 114
1232.20 114
1232.28 114
1232.36 114
1232.44 112
1232.52 108
1232.60 104
1232.68 99
1232.76 93
1232.84 87
1232.92 82
1233.00 76
1233.08 71
1233.17 66
1233.25 61
1233.33 57
1233.41 53
1233.49 51
1233.57 50
1233.65 50
1233.73 50
1233.81 51
1233.89 51
1233.97 51
1234.05 50
1234.13 49
1234.21 49
1234.29 49
1234.37 50
1234.45 50
1234.53 49
1234.61 46
1234.69 41
1234.77 36
1234.85 31
1234.93 26
1235.02 23
1235.10 23
1235.18 24
1235.26 26
1235.34 30
1235.42 33
1235.50 37
1235.58 41
1235.66 44
1235.74 48
1235.82 51
1235.90 53
1235.98 54
1236.06 54
1236.14 52
1236.22 48
1236.30 44
1236.38 39
1236.46 35
1236.54 32
1236.63 30
1236.71 29
1236.79 30
1236.87 32
1236.95 33
1237.03 34
1237.11 35
1237.19 36
1237.27 36
1237.35 37
1237.43 38
1237.51 41
1237.59 44
1237.67 48
1237.75 52
1237.83 55
1237.91 58
1237.99 59
1238.08 60
1238.16 59
1238.24 58
1238.32 57
1238.40 57
1238.48 56
1238.56 54
1238.64 52
1238.72 49
1238.80 47
1238.88 46
1238.96 47
1239.04 50
1239.12 55
1239.20 61
1239.28 66
1239.36 70
1239.45 71
1239.53 70
1239.61 67
1239.69 62
1239.77 56
1239.85 51
1239.93 47
1240.01 45
1240.09 44
1240.17 45
1240.25 47
1240.33 50
1240.41 53
1240.49 57
1240.57 61
1240.65 65
1240.74 70
1240.82 74
1240.90 79
1240.98 84
1241.06 88
1241.14 91
1241.22 92
1241.30 93
1241.38 92
1241.46 89
1241.54 85
1241.62 79
1241.70 72
1241.78 65
1241.86 58
1241.95 51
1242.03 45
1242.11 40
1242.19 36
1242.27 32
1242.35 29
1242.43 26
1242.51 23
1242.59 20
1242.67 18
1242.75 16
1242.83 15
1242.91 12
1242.99 9
1243.08 4
1243.16 0
1243.24 0
1243.32 0
1243.40 0
1243.48 0
1243.56 0
1243.64 0
1243.72 0
1243.80 13
1243.88 27
1243.96 41
1244.04 52
1244.12 60
1244.21 63
1244.29 63
1244.37 60
1244.45 55
1244.53 51
1244.61 46
1244.69 43
1244.77 41
1244.85 40
1244.93 40
1245.01 42
1245.09 46
1245.18 51
1245.26 56
1245.34 61
1245.42 65
1245.50 67
1245.58 68
1245.66 67
1245.74 65
1245.82 64
1245.90 65
1245.98 67
1246.06 71
1246.14 77
1246.23 85
1246.31 92
1246.39 99
1246.47 106
1246.55 111
1246.63 117
1246.71 122
1246.79 125
1246.87 128
1246.95 129
1247.03 127
1247.11 124
1247.20 119
1247.28 113
1247.36 107
1247.44 102
1247.52 99
1247.60 97
1247.68 96
1247.76 96
1247.84 95
1247.92 94
1248.00 92
1248.09 90
1248.17 88
1248.25 88
1248.33 90
1248.41 96
1248.49 103
1248.57 112
1248.65 123
1248.73 132
1248.81 140
1248.89 145
1248.98 147
1249.06 145
1249.14 141
1249.22 134
1249.30 126
1249.38 118
1249.46 112
1249.54 108
1249.62 107
1249.70 109
1249.78 114
1249.87 122
1249.95 132
1250.03 146
1250.11 160
1250.19 176
1250.27 190
1250.35 202
1250.43 210
1250.51 213
1250.59 213
1250.68 208
1250.76 200
1250.84 190
1250.92 179
1251.00 169
1251.08 161
1251.16 154
1251.24 150
1251.32 148
1251.40 147
1251.49 149
1251.57 151
1251.65 153
1251.73 155
1251.81 158
1251.89 160
1251.97 162
1252.05 164
1252.13 167
1252.21 170
1252.30 174
1252.38 178
1252.46 183
1252.54 187
1252.62 192
1252.70 195
1252.78 198
1252.86 201
1252.94 202
1253.02 203
1253.11 204
1253.19 205
1253.27 206
1253.35 207
1253.43 209
1253.51 210
1253.59 212
1253.67 212
1253.75 213
1253.84 215
1253.92 216
1254.00 218
1254.08 221
1254.16 225
1254.24 230
1254.32 235
1254.40 242
1254.48 250
1254.57 259
1254.65 269
1254.73 279
1254.81 286
1254.89 290
1254.97 288
1255.05 281
1255.13 267
1255.21 250
1255.30 232
1255.38 214
1255.46 199
1255.54 186
1255.62 175
1255.70 166
1255.78 156
1255.86 146
1255.94 135
1256.03 125
1256.11 115
1256.19 108
1256.27 103
1256.35 103
1256.43 105
1256.51 110
1256.59 116
1256.67 121
1256.76 124
1256.84 124
1256.92 121
1257.00 115
1257.08 106
1257.16 97
1257.24 88
1257.32 80
1257.41 72
1257.49 66
1257.57 60
1257.65 56
1257.73 52
1257.81 50
1257.89 50
1257.97 52
1258.06 57
1258.14 64
1258.22 71
1258.30 79
1258.38 87
1258.46 94
1258.54 100
1258.62 104
1258.70 107
1258.79 109
1258.87 110
1258.95 108
1259.03 104
1259.11 98
1259.19 89
1259.27 78
1259.35 67
1259.44 56
1259.52 46
1259.60 39
1259.68 35
1259.76 34
1259.84 35
1259.92 36
1260.00 37
1260.09 38
1260.17 38
1260.25 38
1260.33 38
1260.41 39
1260.49 42
1260.57 46
1260.66 50
1260.74 55
1260.82 58
1260.90 59
1260.98 57
1261.06 54
1261.14 50
1261.22 45
1261.31 41
1261.39 39
1261.47 39
1261.55 41
1261.63 44
1261.71 47
1261.79 51
1261.88 54
1261.96 56
1262.04 58
1262.12 61
1262.20 62
1262.28 62
1262.36 60
1262.44 54
1262.53 46
1262.61 37
1262.69 26
1262.77 17
1262.85 9
1262.93 2
1263.01 0
1263.10 0
1263.18 0
1263.26 0
1263.34 0
1263.42 0
1263.50 0
1263.58 0
1263.67 2
1263.75 8
1263.83 12
1263.91 15
1263.99 17
1264.07 19
1264.15 21
1264.23 24
1264.32 29
1264.40 34
1264.48 38
1264.56 41
1264.64 42
1264.72 42
1264.80 40
1264.89 37
1264.97 34
1265.05 31
1265.13 29
1265.21 27
1265.29 25
1265.38 24
1265.46 23
1265.54 22
1265.62 22
1265.70 24
1265.78 26
1265.86 29
1265.95 33
1266.03 38
1266.11 42
1266.19 46
1266.27 49
1266.35 51
1266.43 52
1266.52 53
1266.60 54
1266.68 56
1266.76 58
1266.84 60
1266.92 62
1267.00 63
1267.09 64
1267.17 65
1267.25 66
1267.33 69
1267.41 74
1267.49 79
1267.58 84
1267.66 89
1267.74 94
1267.82 98
1267.90 103
1267.98 111
1268.06 120
1268.15 133
1268.23 147
1268.31 160
1268.39 171
1268.47 177
1268.55 178
1268.64 173
1268.72 165
1268.80 156
1268.88 148
1268.96 142
1269.04 138
1269.12 135
1269.21 134
1269.29 132
1269.37 128
1269.45 123
1269.53 118
1269.61 112
1269.70 107
1269.78 104
1269.86 102
1269.94 101
1270.02 101
1270.10 101
1270.19 102
1270.27 102
1270.35 103
1270.43 104
1270.51 107
1270.59 111
1270.67 117
1270.76 123
1270.84 130
1270.92 137
1271.00 143
1271.08 147
1271.16 150
1271.25 150
1271.33 148
1271.41 145
1271.49 140
1271.57 135
1271.65 129
1271.74 125
1271.82 120
1271.90 116
1271.98 112
1272.06 107
1272.14 100
1272.23 91
1272.31 82
1272.39 74
1272.47 67
1272.55 62
1272.63 60
1272.72 60
1272.80 61
1272.88 62
1272.96 63
1273.04 63
1273.12 63
1273.21 63
1273.29 63
1273.37 65
1273.45 67
1273.53 69
1273.62 72
1273.70 75
1273.78 78
1273.86 81
1273.94 85
1274.02 90
1274.11 97
1274.19 105
1274.27 113
1274.35 123
1274.43 131
1274.51 138
1274.60 141
1274.68 142
1274.76 139
1274.84 133
1274.92 126
1275.00 118
1275.09 110
1275.17 103
1275.25 98
1275.33 96
1275.41 94
1275.50 94
1275.58 94
1275.66 93
1275.74 92
1275.82 91
1275.90 90
1275.99 91
1276.07 95
1276.15 100
1276.23 106
1276.31 112
1276.39 115
1276.48 116
1276.56 114
1276.64 110
1276.72 104
1276.80 98
1276.89 94
1276.97 93
1277.05 94
1277.13 98
1277.21 103
1277.29 107
1277.38 111
1277.46 112
1277.54 112
1277.62 109
1277.70 105
1277.79 101
1277.87 96
1277.95 92
1278.03 88
1278.11 84
1278.20 79
1278.28 74
1278.36 67
1278.44 61
1278.52 54
1278.60 47
1278.69 43
1278.77 40
1278.85 40
1278.93 42
1279.01 47
1279.10 54
1279.18 63
1279.26 73
1279.34 83
1279.42 93
1279.51 101
1279.59 107
1279.67 110
1279.75 110
1279.83 107
1279.91 103
1280.00 98
1280.08 95
1280.16 93
1280.24 93
1280.32 96
1280.41 99
1280.49 104
1280.57 108
1280.65 111
1280.73 113
1280.82 114
1280.90 113
1280.98 112
1281.06 111
1281.14 111
1281.23 112
1281.31 114
1281.39 116
1281.47 118
1281.55 119
1281.64 119
1281.72 118
1281.80 117
1281.88 115
1281.96 114
1282.05 114
1282.13 116
1282.21 119
1282.29 124
1282.37 128
1282.46 132
1282.54 134
1282.62 135
1282.70 134
1282.78 133
1282.87 133
1282.95 133
1283.03 135
1283.11 138
1283.19 142
1283.28 145
1283.36 147
1283.44 149
1283.52 150
1283.60 151
1283.69 153
1283.77 157
1283.85 161
1283.93 165
1284.01 169
1284.10 173
1284.18 176
1284.26 178
1284.34 180
1284.42 179
1284.51 177
1284.59 172
1284.67 165
1284.75 156
1284.83 147
1284.92 138
1285.00 130
1285.08 126
1285.16 125
1285.25 129
1285.33 135
1285.41 144
1285.49 156
1285.57 169
1285.66 184
1285.74 198
1285.82 212
1285.90 224
1285.98 236
1286.07 246
1286.15 253
1286.23 258
1286.31 261
1286.39 262
1286.48 261
1286.56 259
1286.64 255
1286.72 251
1286.81 246
1286.89 240
1286.97 234
1287.05 227
1287.13 219
1287.22 211
1287.30 203
1287.38 196
1287.46 189
1287.54 184
1287.63 182
1287.71 182
1287.79 185
1287.87 191
1287.96 200
1288.04 210
1288.12 220
1288.20 229
1288.28 235
1288.37 238
1288.45 237
1288.53 234
1288.61 228
1288.70 220
1288.78 210
1288.86 200
1288.94 188
1289.02 176
1289.11 163
1289.19 149
1289.27 136
1289.35 124
1289.44 114
1289.52 106
1289.60 100
1289.68 96
1289.76 95
1289.85 94
1289.93 93
1290.01 92
1290.09 90
1290.18 86
1290.26 80
1290.34 74
1290.42 68
1290.50 63
1290.59 60
1290.67 58
1290.75 59
1290.83 61
1290.92 64
1291.00 68
1291.08 73
1291.16 79
1291.24 85
1291.33 91
1291.41 97
1291.49 102
1291.57 105
1291.66 107
1291.74 109
1291.82 109
1291.90 110
1291.99 110
1292.07 110
1292.15 110
1292.23 111
1292.31 112
1292.40 113
1292.48 116
1292.56 121
1292.64 127
1292.73 134
1292.81 141
1292.89 148
1292.97 153
1293.06 157
1293.14 159
1293.22 160
1293.30 159
1293.38 158
1293.47 155
1293.55 151
1293.63 146
1293.71 138
1293.80 129
1293.88 118
1293.96 106
1294.04 95
1294.13 84
1294.21 74
1294.29 67
1294.37 62
1294.46 60
1294.54 59
1294.62 60
1294.70 62
1294.79 63
1294.87 63
1294.95 60
1295.03 53
1295.11 42
1295.20 29
1295.28 13
1295.36 0
1295.44 0
1295.53 0
1295.61 0
1295.69 0
1295.77 0
1295.86 0
1295.94 0
1296.02 5
1296.10 11
1296.19 15
1296.27 19
1296.35 23
1296.43 29
1296.52 35
1296.60 43
1296.68 52
1296.76 61
1296.85 69
1296.93 74
1297.01 78
1297.09 79
1297.18 80
1297.26 81
1297.34 84
1297.42 89
1297.51 96
1297.59 104
1297.67 112
1297.75 117
1297.84 118
1297.92 114
1298.00 105
1298.08 94
1298.17 80
1298.25 66
1298.33 53
1298.41 42
1298.50 35
1298.58 30
1298.66 28
1298.74 28
1298.83 31
1298.91 35
1298.99 41
1299.07 48
1299.16 56
1299.24 63
1299.32 70
1299.40 77
1299.49 82
1299.57 87
1299.65 91
1299.73 95
1299.82 98
1299.90 100
1299.98 101
1300.06 101
1300.15 100
1300.23 98
1300.31 98
1300.39 98
1300.48 100
1300.56 103
1300.64 107
1300.72 110
1300.81 113
1300.89 114
1300.97 115
1301.05 114
1301.14 114
1301.22 113
1301.30 113
1301.39 112
1301.47 110
1301.55 106
1301.63 101
1301.72 95
1301.80 90
1301.88 87
1301.96 87
1302.05 93
1302.13 104
1302.21 118
1302.29 135
1302.38 152
1302.46 166
1302.54 177
1302.62 183
1302.71 186
1302.79 185
1302.87 180
1302.96 174
1303.04 166
1303.12 156
1303.20 144
1303.29 133
1303.37 122
1303.45 113
1303.53 106
1303.62 100
1303.70 95
1303.78 91
1303.86 85
1303.95 78
1304.03 70
1304.11 62
1304.20 55
1304.28 50
1304.36 48
1304.44 50
1304.53 55
1304.61 64
1304.69 73
1304.77 82
1304.86 90
1304.94 96
1305.02 100
1305.10 102
1305.19 101
1305.27 100
1305.35 98
1305.44 97
1305.52 95
1305.60 94
1305.68 94
1305.77 93
1305.85 92
1305.93 90
1306.02 89
1306.10 87
1306.18 87
1306.26 88
1306.35 90
1306.43 94
1306.51 97
1306.59 98
1306.68 97
1306.76 92
1306.84 85
1306.93 76
1307.01 67
1307.09 59
1307.17 53
1307.26 50
1307.34 50
1307.42 52
1307.51 56
1307.59 59
1307.67 63
1307.75 64
1307.84 64
1307.92 63
1308.00 62
1308.08 61
1308.17 62
1308.25 64
1308.33 67
1308.42 71
1308.50 75
1308.58 77
1308.66 76
1308.75 73
1308.83 68
1308.91 60
1309.00 53
1309.08 47
1309.16 45
1309.24 48
1309.33 57
1309.41 69
1309.49 85
1309.58 101
1309.66 115
1309.74 124
1309.82 129
1309.91 128
1309.99 125
1310.07 119
1310.16 114
1310.24 109
1310.32 105
1310.40 102
1310.49 99
1310.57 96
1310.65 92
1310.74 88
1310.82 83
1310.90 77
1310.98 70
1311.07 62
1311.15 53
1311.23 43
1311.32 33
1311.40 25
1311.48 19
1311.57 15
1311.65 13
1311.73 14
1311.81 15
1311.90 15
1311.98 14
1312.06 11
1312.15 8
1312.23 4
1312.31 1
1312.39 0
1312.48 0
1312.56 0
1312.64 0
1312.73 0
1312.81 0
1312.89 0
1312.98 0
1313.06 0
1313.14 0
1313.22 5
1313.31 18
1313.39 34
1313.47 51
1313.56 68
1313.64 81
1313.72 90
1313.81 93
1313.89 93
1313.97 90
1314.05 86
1314.14 83
1314.22 82
1314.30 84
1314.39 88
1314.47 94
1314.55 103
1314.64 113
1314.72 124
1314.80 134
1314.88 142
1314.97 148
1315.05 151
1315.13 152
1315.22 149
1315.30 144
1315.38 136
1315.47 126
1315.55 114
1315.63 100
1315.71 86
1315.80 72
1315.88 62
1315.96 56
1316.05 54
1316.13 57
1316.21 66
1316.30 78
1316.38 92
1316.46 108
1316.55 122
1316.63 135
1316.71 146
1316.79 154
1316.88 160
1316.96 163
1317.04 165
1317.13 165
1317.21 164
1317.29 163
1317.38 161
1317.46 159
1317.54 155
1317.63 150
1317.71 144
1317.79 137
1317.88 131
1317.96 127
1318.04 126
1318.12 131
1318.21 139
1318.29 150
1318.37 161
1318.46 169
1318.54 173
1318.62 172
1318.71 165
1318.79 155
1318.87 143
1318.96 131
1319.04 121
1319.12 113
1319.21 106
1319.29 101
1319.37 97
1319.46 94
1319.54 91
1319.62 89
1319.70 89
1319.79 89
1319.87 89
1319.95 89
1320.04 89
1320.12 88
1320.20 85
1320.29 82
1320.37 78
1320.45 74
1320.54 73
1320.62 75
1320.70 81
1320.79 91
1320.87 104
1320.95 117
1321.04 129
1321.12 137
1321.20 140
1321.29 138
1321.37 132
1321.45 122
1321.54 113
1321.62 105
1321.70 102
1321.79 103
1321.87 109
1321.95 117
1322.03 127
1322.12 137
1322.20 147
1322.28 155
1322.37 162
1322.45 168
1322.53 174
1322.62 178
1322.70 182
1322.78 185
1322.87 186
1322.95 186
1323.03 183
1323.12 180
1323.20 177
1323.28 175
1323.37 175
1323.45 178
1323.53 184
1323.62 194
1323.70 208
1323.78 225
1323.87 244
1323.95 267
1324.03 290
1324.12 314
1324.20 339
1324.28 363
1324.37 389
1324.45 416
1324.53 445
1324.62 476
1324.70 510
1324.78 544
1324.87 579
1324.95 612
1325.03 643
1325.12 670
1325.20 694
1325.28 715
1325.37 731
1325.45 743
1325.53 751
1325.62 756
1325.70 756
1325.78 752
1325.87 745
1325.95 736
1326.03 726
1326.12 715
1326.20 703
1326.28 693
1326.37 684
1326.45 675
1326.53 668
1326.62 660
1326.70 650
1326.78 639
1326.87 624
1326.95 607
1327.04 588
1327.12 568
1327.20 549
1327.29 533
1327.37 521
1327.45 513
1327.54 508
1327.62 505
1327.70 504
1327.79 503
1327.87 500
1327.95 495
1328.04 487
1328.12 476
1328.20 463
1328.29 448
1328.37 432
1328.45 413
1328.54 394
1328.62 372
1328.70 349
1328.79 325
1328.87 302
1328.95 282
1329.04 265
1329.12 252
1329.20 243
1329.29 236
1329.37 231
1329.46 227
1329.54 222
1329.62 217
1329.71 212
1329.79 207
1329.87 201
1329.96 196
1330.04 191
1330.12 186
1330.21 183
1330.29 182
1330.37 182
1330.46 185
1330.54 189
1330.62 194
1330.71 200
1330.79 205
1330.87 209
1330.96 211
1331.04 211
1331.13 210
1331.21 208
1331.29 205
1331.38 201
1331.46 195
1331.54 189
1331.63 183
1331.71 177
1331.79 173
1331.88 171
1331.96 172
1332.04 175
1332.13 182
1332.21 190
1332.30 198
1332.38 207
1332.46 215
1332.55 223
1332.63 231
1332.71 239
1332.80 248
1332.88 255
1332.96 259
1333.05 258
1333.13 251
1333.21 239
1333.30 225
1333.38 211
1333.47 199
1333.55 193
1333.63 193
1333.72 198
1333.80 205
1333.88 212
1333.97 215
1334.05 213
1334.13 206
1334.22 194
1334.30 180
1334.39 165
1334.47 151
1334.55 139
1334.64 131
1334.72 125
1334.80 121
1334.89 119
1334.97 118
1335.06 117
1335.14 116
1335.22 113
1335.31 110
1335.39 106
1335.47 103
1335.56 101
1335.64 101
1335.72 102
1335.81 102
1335.89 102
1335.98 102
1336.06 100
1336.14 98
1336.23 97
1336.31 97
1336.39 98
1336.48 100
1336.56 102
1336.65 103
1336.73 103
1336.81 101
1336.90 98
1336.98 96
1337.06 94
1337.15 94
1337.23 97
1337.31 100
1337.40 104
1337.48 106
1337.57 107
1337.65 104
1337.73 99
1337.82 93
1337.90 85
1337.98 79
1338.07 75
1338.15 75
1338.24 79
1338.32 85
1338.40 93
1338.49 103
1338.57 112
1338.66 122
1338.74 131
1338.82 138
1338.91 143
1338.99 146
1339.07 146
1339.16 142
1339.24 135
1339.33 128
1339.41 121
1339.49 116
1339.58 115
1339.66 116
1339.74 120
1339.83 125
1339.91 130
1340.00 133
1340.08 134
1340.16 132
1340.25 125
1340.33 114
1340.42 99
1340.50 81
1340.58 60
1340.67 40
1340.75 20
1340.83 4
1340.92 0
1341.00 0
1341.09 0
1341.17 0
1341.25 0
1341.34 0
1341.42 0
1341.51 1
1341.59 3
1341.67 5
1341.76 8
1341.84 11
1341.92 16
1342.01 22
1342.09 30
1342.18 39
1342.26 49
1342.34 58
1342.43 65
1342.51 70
1342.60 72
1342.68 72
1342.76 72
1342.85 72
1342.93 73
1343.02 76
1343.10 81
1343.18 88
1343.27 95
1343.35 102
1343.43 110
1343.52 117
1343.60 124
1343.69 131
1343.77 136
1343.85 139
1343.94 140
1344.02 138
1344.11 135
1344.19 130
1344.27 126
1344.36 125
1344.44 126
1344.53 129
1344.61 134
1344.69 138
1344.78 141
1344.86 141
1344.95 138
1345.03 131
1345.11 123
1345.20 115
1345.28 107
1345.37 103
1345.45 101
1345.53 102
1345.62 104
1345.70 106
1345.79 107
1345.87 106
1345.95 103
1346.04 98
1346.12 93
1346.21 88
1346.29 84
1346.37 80
1346.46 76
1346.54 71
1346.63 65
1346.71 58
1346.79 51
1346.88 46
1346.96 43
1347.05 44
1347.13 49
1347.21 57
1347.30 69
1347.38 82
1347.47 95
1347.55 107
1347.63 116
1347.72 123
1347.80 128
1347.89 132
1347.97 137
1348.05 142
1348.14 149
1348.22 156
1348.31 164
1348.39 170
1348.48 173
1348.56 174
1348.64 172
1348.73 169
1348.81 167
1348.90 166
1348.98 168
1349.06 172
1349.15 178
1349.23 183
1349.32 189
1349.40 194
1349.48 199
1349.57 206
1349.65 214
1349.74 224
1349.82 234
1349.91 244
1349.99 252
1350.07 257
1350.16 259
1350.24 257
1350.33 250
1350.41 240
1350.49 227
1350.58 210
1350.66 190
1350.75 170
1350.83 151
1350.92 136
1351.00 126
1351.08 120
1351.17 120
1351.25 124
1351.34 129
1351.42 134
1351.50 137
1351.59 136
1351.67 133
1351.76 127
1351.84 120
1351.93 115
1352.01 111
1352.09 111
1352.18 113
1352.26 117
1352.35 120
1352.43 122
1352.51 120
1352.60 115
1352.68 107
1352.77 98
1352.85 88
1352.94 79
1353.02 72
1353.10 66
1353.19 61
1353.27 58
1353.36 55
1353.44 53
1353.53 52
1353.61 50
1353.69 49
1353.78 47
1353.86 45
1353.95 43
1354.03 42
1354.12 43
1354.20 47
1354.28 53
1354.37 60
1354.45 68
1354.54 73
1354.62 74
1354.71 70
1354.79 61
1354.87 50
1354.96 38
1355.04 27
1355.13 19
1355.21 15
1355.30 14
1355.38 15
1355.46 17
1355.55 17
1355.63 16
1355.72 14
1355.80 9
1355.89 4
1355.97 0
1356.05 0
1356.14 0
1356.22 0
1356.31 0
1356.39 0
1356.48 0
1356.56 0
1356.64 2
1356.73 7
1356.81 12
1356.90 16
1356.98 20
1357.07 25
1357.15 29
1357.23 33
1357.32 37
1357.40 39
1357.49 40
1357.57 38
1357.66 36
1357.74 33
1357.83 31
1357.91 30
1357.99 32
1358.08 36
1358.16 42
1358.25 50
1358.33 59
1358.42 69
1358.50 79
1358.58 89
1358.67 98
1358.75 104
1358.84 108
1358.92 109
1359.01 107
1359.09 102
1359.18 96
1359.26 91
1359.34 89
1359.43 89
1359.51 94
1359.60 103
1359.68 113
1359.77 124
1359.85 134
1359.94 141
1360.02 146
1360.10 149
1360.19 150
1360.27 151
1360.36 152
1360.44 153
1360.53 154
1360.61 154
1360.70 154
1360.78 153
1360.86 151
1360.95 148
1361.03 145
1361.12 142
1361.20 139
1361.29 137
1361.37 135
1361.46 136
1361.54 140
1361.62 146
1361.71 154
1361.79 164
1361.88 172
1361.96 179
1362.05 182
1362.13 182
1362.22 180
1362.30 175
1362.39 170
1362.47 163
1362.55 157
1362.64 151
1362.72 147
1362.81 144
1362.89 142
1362.98 141
1363.06 142
1363.15 144
1363.23 146
1363.32 149
1363.40 152
1363.48 155
1363.57 157
1363.65 158
1363.74 158
1363.82 157
1363.91 155
1363.99 154
1364.08 155
1364.16 157
1364.25 162
1364.33 167
1364.41 172
1364.50 176
1364.58 177
1364.67 176
1364.75 173
1364.84 168
1364.92 164
1365.01 160
1365.09 157
1365.18 154
1365.26 150
1365.35 145
1365.43 139
1365.51 131
1365.60 122
1365.68 113
1365.77 105
1365.85 98
1365.94 93
1366.02 90
1366.11 89
1366.19 91
1366.28 95
1366.36 102
1366.45 111
1366.53 119
1366.61 127
1366.70 131
1366.78 130
1366.87 124
1366.95 114
1367.04 100
1367.12 84
1367.21 68
1367.29 53
1367.38 39
1367.46 27
1367.55 15
1367.63 6
1367.72 0
1367.80 0
1367.88 0
1367.97 0
1368.05 0
1368.14 2
1368.22 7
1368.31 9
1368.39 9
1368.48 6
1368.56 2
1368.65 0
1368.73 0
1368.82 0
1368.90 1
1368.99 9
1369.07 18
1369.16 29
1369.24 39
1369.33 48
1369.41 55
1369.49 59
1369.58 59
1369.66 57
1369.75 51
1369.83 43
1369.92 33
1370.00 24
1370.09 16
1370.17 11
1370.26 9
1370.34 10
1370.43 11
1370.51 13
1370.60 13
1370.68 12
1370.77 10
1370.85 10
1370.94 12
1371.02 16
1371.11 23
1371.19 31
1371.27 39
1371.36 44
1371.44 46
1371.53 45
1371.61 40
1371.70 32
1371.78 23
1371.87 14
1371.95 5
1372.04 0
1372.12 0
1372.21 0
1372.29 4
1372.38 14
1372.46 28
1372.55 44
1372.63 60
1372.72 75
1372.80 88
1372.89 96
1372.97 100
1373.06 100
1373.14 96
1373.23 89
1373.31 82
1373.40 75
1373.48 70
1373.57 69
1373.65 71
1373.73 78
1373.82 89
1373.90 104
1373.99 121
1374.07 140
1374.16 159
1374.24 176
1374.33 188
1374.41 195
1374.50 196
1374.58 192
1374.67 182
1374.75 169
1374.84 156
1374.92 145
1375.01 140
1375.09 139
1375.18 145
1375.26 154
1375.35 166
1375.43 178
1375.52 189
1375.60 197
1375.69 203
1375.77 207
1375.86 211
1375.94 214
1376.03 218
1376.11 223
1376.20 229
1376.28 235
1376.37 241
1376.45 245
1376.54 248
1376.62 249
1376.71 249
1376.79 247
1376.88 245
1376.96 242
1377.05 240
1377.13 239
1377.22 237
1377.30 235
1377.39 234
1377.47 234
1377.56 234
1377.64 235
1377.73 237
1377.81 240
1377.90 243
1377.98 246
1378.07 247
1378.15 247
1378.24 245
1378.32 242
1378.41 238
1378.49 234
1378.58 229
1378.66 225
1378.75 220
1378.83 215
1378.92 210
1379.00 203
1379.09 196
1379.17 190
1379.26 185
1379.34 182
1379.43 183
1379.51 189
1379.60 198
1379.68 211
1379.77 226
1379.85 240
1379.94 253
1380.02 261
1380.11 265
1380.19 264
1380.28 258
1380.36 250
1380.45 238
1380.53 226
1380.62 214
1380.70 205
1380.79 198
1380.87 194
1380.96 194
1381.04 196
1381.13 200
1381.21 204
1381.30 206
1381.38 207
1381.47 206
1381.55 203
1381.64 199
1381.72 193
1381.81 185
1381.89 175
1381.98 164
1382.06 151
1382.15 137
1382.24 125
1382.32 114
1382.41 105
1382.49 100
1382.58 97
1382.66 95
1382.75 93
1382.83 89
1382.92 82
1383.00 73
1383.09 61
1383.17 48
1383.26 35
1383.34 23
1383.43 14
1383.51 8
1383.60 6
1383.68 5
1383.77 6
1383.85 6
1383.94 6
1384.02 5
1384.11 3
1384.19 1
1384.28 0
1384.36 0
1384.45 2
1384.53 8
1384.62 15
1384.71 25
1384.79 36
1384.88 48
1384.96 58
1385.05 66
1385.13 72
1385.22 75
1385.30 77
1385.39 77
1385.47 78
1385.56 80
1385.64 82
1385.73 85
1385.81 89
1385.90 91
1385.98 92
1386.07 91
1386.15 88
1386.24 85
1386.32 81
1386.41 79
1386.50 77
1386.58 77
1386.67 78
1386.75 80
1386.84 83
1386.92 86
1387.01 88
1387.09 90
1387.18 91
1387.26 92
1387.35 91
1387.43 90
1387.52 88
1387.60 86
1387.69 84
1387.77 80
1387.86 74
1387.95 68
1388.03 60
1388.12 53
1388.20 46
1388.29 41
1388.37 37
1388.46 35
1388.54 33
1388.63 31
1388.71 27
1388.80 20
1388.88 12
1388.97 3
1389.05 0
1389.14 0
1389.23 0
1389.31 0
1389.40 0
1389.48 0
1389.57 0
1389.65 0
1389.74 8
1389.82 19
1389.91 31
1389.99 40
1390.08 47
1390.16 52
1390.25 54
1390.33 55
1390.42 56
1390.51 57
1390.59 60
1390.68 65
1390.76 72
1390.85 80
1390.93 88
1391.02 97
1391.10 106
1391.19 115
1391.27 125
1391.36 136
1391.45 148
1391.53 159
1391.62 168
1391.70 173
1391.79 172
1391.87 163
1391.96 149
1392.04 131
1392.13 112
1392.21 96
1392.30 85
1392.38 82
1392.47 84
1392.56 91
1392.64 99
1392.73 106
1392.81 111
1392.90 114
1392.98 117
1393.07 120
1393.15 126
1393.24 133
1393.32 143
1393.41 152
1393.50 161
1393.58 168
1393.67 173
1393.75 175
1393.84 176
1393.92 176
1394.01 175
1394.09 175
1394.18 174
1394.27 172
1394.35 169
1394.44 165
1394.52 159
1394.61 151
1394.69 141
1394.78 130
1394.86 119
1394.95 109
1395.04 100
1395.12 93
1395.21 89
1395.29 87
1395.38 87
1395.46 87
1395.55 87
1395.63 88
1395.72 88
1395.80 90
1395.89 93
1395.98 98
1396.06 105
1396.15 113
1396.23 119
1396.32 122
1396.40 122
1396.49 117
1396.57 111
1396.66 105
1396.75 100
1396.83 97
1396.92 97
1397.00 99
1397.09 102
1397.17 104
1397.26 105
1397.35 104
1397.43 100
1397.52 95
1397.60 88
1397.69 80
1397.77 74
1397.86 69
1397.94 67
1398.03 69
1398.12 74
1398.20 83
1398.29 93
1398.37 105
1398.46 115
1398.54 124
1398.63 129
1398.72 131
1398.80 130
1398.89 127
1398.97 122
1399.06 116
1399.14 111
1399.23 106
1399.31 101
1399.40 98
1399.49 96
1399.57 95
1399.66 96
1399.74 97
1399.83 99
1399.91 101
1400.00 102
1400.09 102
1400.17 101
1400.26 100
1400.34 99
1400.43 99
1400.51 99
1400.60 100
1400.69 100
1400.77 101
1400.86 101
1400.94 100
1401.03 100
1401.11 99
1401.20 100
1401.29 102
1401.37 105
1401.46 110
1401.54 116
1401.63 123
1401.71 130
1401.80 138
1401.89 146
1401.97 152
1402.06 158
1402.14 161
1402.23 162
1402.31 161
1402.40 159
1402.49 156
1402.57 153
1402.66 149
1402.74 144
1402.83 138
1402.91 131
1403.00 121
1403.09 110
1403.17 99
1403.26 89
1403.34 81
1403.43 76
1403.52 75
1403.60 75
1403.69 75
1403.77 73
1403.86 69
1403.94 62
1404.03 51
1404.12 38
1404.20 24
1404.29 11
1404.37 0
1404.46 0
1404.54 0
1404.63 0
1404.72 0
1404.80 5
1404.89 14
1404.97 20
1405.06 22
1405.15 20
1405.23 12
1405.32 1
1405.40 0
1405.49 0
1405.57 0
1405.66 0
1405.75 0
1405.83 7
1405.92 23
1406.00 38
1406.09 51
1406.18 60
1406.26 66
1406.35 68
1406.43 69
1406.52 68
1406.61 67
1406.69 65
1406.78 65
1406.86 64
1406.95 64
1407.03 63
1407.12 63
1407.21 63
1407.29 63
1407.38 63
1407.46 62
1407.55 62
1407.64 61
1407.72 60
1407.81 58
1407.89 57
1407.98 57
1408.07 60
1408.15 65
1408.24 74
1408.32 86
1408.41 99
1408.50 112
1408.58 123
1408.67 129
1408.75 131
1408.84 128
1408.93 120
1409.01 108
1409.10 93
1409.18 77
1409.27 63
1409.35 49
1409.44 38
1409.53 29
1409.61 20
1409.70 12
1409.78 4
1409.87 0
1409.96 0
1410.04 0
1410.13 0
1410.21 0
1410.30 0
1410.39 0
1410.47 0
1410.56 11
1410.64 25
1410.73 38
1410.82 48
1410.90 55
1410.99 57
1411.07 57
1411.16 54
1411.25 49
1411.33 45
1411.42 41
1411.50 38
1411.59 36
1411.68 34
1411.76 34
1411.85 35
1411.94 37
1412.02 40
1412.11 43
1412.19 47
1412.28 51
1412.37 53
1412.45 53
1412.54 51
1412.62 47
1412.71 42
1412.80 37
1412.88 33
1412.97 31
1413.05 33
1413.14 37
1413.23 45
1413.31 53
1413.40 60
1413.48 65
1413.57 67
1413.66 67
1413.74 63
1413.83 58
1413.91 51
1414.00 43
1414.09 36
1414.17 30
1414.26 26
1414.35 24
1414.43 25
1414.52 29
1414.60 35
1414.69 44
1414.78 53
1414.86 63
1414.95 73
1415.03 81
1415.12 89
1415.21 95
1415.29 101
1415.38 105
1415.47 108
1415.55 111
1415.64 114
1415.72 117
1415.81 121
1415.90 126
1415.98 133
1416.07 141
1416.15 148
1416.24 154
1416.33 157
1416.41 157
1416.50 153
1416.59 145
1416.67 136
1416.76 126
1416.84 118
1416.93 112
1417.02 108
1417.10 107
1417.19 106
1417.28 105
1417.36 103
1417.45 101
1417.53 97
1417.62 92
1417.71 85
1417.79 77
1417.88 69
1417.96 60
1418.05 50
1418.14 41
1418.22 33
1418.31 25
1418.40 20
1418.48 17
1418.57 16
1418.65 19
1418.74 24
1418.83 32
1418.91 42
1419.00 52
1419.09 61
1419.17 65
1419.26 66
1419.34 62
1419.43 55
1419.52 46
1419.60 36
1419.69 28
1419.78 23
1419.86 20
1419.95 20
1420.04 23
1420.12 28
1420.21 35
1420.29 44
1420.38 54
1420.47 65
1420.55 74
1420.64 82
1420.73 88
1420.81 92
1420.90 93
1420.98 91
1421.07 88
1421.16 83
1421.24 78
1421.33 72
1421.42 66
1421.50 60
1421.59 55
1421.68 52
1421.76 51
1421.85 53
1421.93 57
1422.02 63
1422.11 70
1422.19 76
1422.28 81
1422.37 84
1422.45 84
1422.54 83
1422.63 81
1422.71 79
1422.80 76
1422.88 72
1422.97 67
1423.06 61
1423.14 53
1423.23 44
1423.32 36
1423.40 29
1423.49 26
1423.58 26
1423.66 30
1423.75 37
1423.83 47
1423.92 59
1424.01 71
1424.09 83
1424.18 94
1424.27 104
1424.35 112
1424.44 119
1424.53 125
1424.61 129
1424.70 133
1424.79 136
1424.87 138
1424.96 139
1425.04 139
1425.13 139
1425.22 139
1425.30 139
1425.39 140
1425.48 140
1425.56 140
1425.65 139
1425.74 136
1425.82 131
1425.91 124
1426.00 116
1426.08 108
1426.17 101
1426.26 98
1426.34 97
1426.43 100
1426.51 105
1426.60 112
1426.69 118
1426.77 123
1426.86 126
1426.95 126
1427.03 123
1427.12 117
1427.21 109
1427.29 100
1427.38 90
1427.47 82
1427.55 75
1427.64 70
1427.73 68
1427.81 66
1427.90 67
1427.99 69
1428.07 72
1428.16 75
1428.24 78
1428.33 82
1428.42 86
1428.50 90
1428.59 95
1428.68 99
1428.76 104
1428.85 108
1428.94 112
1429.02 115
1429.11 117
1429.20 120
1429.28 123
1429.37 127
1429.46 131
1429.54 136
1429.63 140
1429.72 141
1429.80 140
1429.89 134
1429.98 124
1430.06 112
1430.15 100
1430.24 89
1430.32 81
1430.41 76
1430.50 73
1430.58 72
1430.67 70
1430.76 68
1430.84 64
1430.93 59
1431.02 56
1431.10 54
1431.19 56
1431.28 62
1431.36 72
1431.45 85
1431.54 98
1431.62 109
1431.71 116
1431.80 118
1431.88 113
1431.97 103
1432.06 90
1432.14 77
1432.23 67
1432.32 62
1432.40 64
1432.49 69
1432.58 77
1432.66 83
1432.75 84
1432.84 79
1432.92 68
1433.01 51
1433.10 31
1433.18 11
1433.27 0
1433.36 0
1433.44 0
1433.53 0
1433.62 0
1433.70 0
1433.79 0
1433.88 0
1433.96 9
1434.05 20
1434.14 30
1434.22 36
1434.31 40
1434.40 41
1434.48 43
1434.57 45
1434.66 49
1434.74 57
1434.83 67
1434.92 79
1435.00 94
1435.09 109
1435.18 125
1435.26 141
1435.35 156
1435.44 172
1435.52 187
1435.61 202
1435.70 214
1435.78 224
1435.87 230
1435.96 231
1436.04 228
1436.13 221
1436.22 211
1436.30 200
1436.39 190
1436.48 179
1436.57 169
1436.65 161
1436.74 154
1436.83 149
1436.91 147
1437.00 149
1437.09 154
1437.17 162
1437.26 172
1437.35 182
1437.43 190
1437.52 195
1437.61 197
1437.69 195
1437.78 192
1437.87 187
1437.95 183
1438.04 180
1438.13 178
1438.21 179
1438.30 180
1438.39 184
1438.48 189
1438.56 194
1438.65 200
1438.74 204
1438.82 204
1438.91 202
1439.00 194
1439.08 183
1439.17 170
1439.26 157
1439.34 147
1439.43 141
1439.52 141
1439.60 146
1439.69 155
1439.78 166
1439.87 177
1439.95 186
1440.04 191
1440.13 195
1440.21 196
1440.30 197
1440.39 200
1440.47 204
1440.56 211
1440.65 219
1440.73 228
1440.82 236
1440.91 244
1440.99 249
1441.08 251
1441.17 250
1441.26 245
1441.34 237
1441.43 226
1441.52 212
1441.60 197
1441.69 182
1441.78 168
1441.86 156
1441.95 146
1442.04 140
1442.13 135
1442.21 132
1442.30 130
1442.39 127
1442.47 123
1442.56 118
1442.65 112
1442.73 104
1442.82 96
1442.91 89
1443.00 83
1443.08 79
1443.17 77
1443.26 75
1443.34 73
1443.43 70
1443.52 66
1443.60 62
1443.69 59
1443.78 57
1443.87 57
1443.95 59
1444.04 62
1444.13 64
1444.21 66
1444.30 67
1444.39 69
1444.47 72
1444.56 75
1444.65 81
1444.74 88
1444.82 96
1444.91 105
1445.00 115
1445.08 126
1445.17 137
1445.26 148
1445.34 157
1445.43 165
1445.52 171
1445.61 173
1445.69 174
1445.78 172
1445.87 169
1445.95 167
1446.04 164
1446.13 161
1446.22 158
1446.30 154
1446.39 149
1446.48 145
1446.56 142
1446.65 143
1446.74 148
1446.83 158
1446.91 172
1447.00 191
1447.09 212
1447.17 234
1447.26 254
1447.35 270
1447.43 282
1447.52 288
1447.61 290
1447.70 290
1447.78 288
1447.87 288
1447.96 292
1448.04 299
1448.13 312
1448.22 330
1448.31 351
1448.39 373
1448.48 393
1448.57 410
1448.65 422
1448.74 429
1448.83 432
1448.92 434
1449.00 438
1449.09 445
1449.18 458
1449.27 475
1449.35 494
1449.44 512
1449.53 527
1449.61 536
1449.70 537
1449.79 531
1449.88 520
1449.96 505
1450.05 488
1450.14 472
1450.22 458
1450.31 447
1450.40 438
1450.49 431
1450.57 425
1450.66 421
1450.75 418
1450.83 417
1450.92 417
1451.01 418
1451.10 420
1451.18 420
1451.27 416
1451.36 408
1451.45 396
1451.53 380
1451.62 364
1451.71 350
1451.79 339
1451.88 334
1451.97 334
1452.06 336
1452.14 338
1452.23 336
1452.32 330
1452.41 318
1452.49 302
1452.58 283
1452.67 265
1452.75 249
1452.84 237
1452.93 229
1453.02 224
1453.10 222
1453.19 221
1453.28 222
1453.37 222
1453.45 223
1453.54 225
1453.63 227
1453.71 229
1453.80 229
1453.89 229
1453.98 226
1454.06 221
1454.15 214
1454.24 206
1454.33 196
1454.41 186
1454.50 174
1454.59 162
1454.68 149
1454.76 137
1454.85 125
1454.94 113
1455.02 102
1455.11 91
1455.20 79
1455.29 67
1455.37 53
1455.46 40
1455.55 29
1455.64 22
1455.72 20
1455.81 23
1455.90 31
1455.99 42
1456.07 54
1456.16 65
1456.25 71
1456.34 72
1456.42 69
1456.51 61
1456.60 52
1456.68 44
1456.77 39
1456.86 38
1456.95 41
1457.03 46
1457.12 53
1457.21 60
1457.30 67
1457.38 73
1457.47 78
1457.56 82
1457.65 84
1457.73 84
1457.82 81
1457.91 76
1458.00 68
1458.08 59
1458.17 49
1458.26 40
1458.35 33
1458.43 28
1458.52 25
1458.61 23
1458.70 23
1458.78 25
1458.87 28
1458.96 34
1459.05 42
1459.13 52
1459.22 63
1459.31 73
1459.40 80
1459.48 81
1459.57 78
1459.66 71
1459.75 61
1459.83 50
1459.92 40
1460.01 34
1460.10 31
1460.18 31
1460.27 33
1460.36 35
1460.45 34
1460.53 32
1460.62 26
1460.71 19
1460.80 11
1460.88 4
1460.97 0
1461.06 0
1461.15 0
1461.23 0
1461.32 0
1461.41 0
1461.50 0
1461.58 0
1461.67 0
1461.76 4
1461.85 15
1461.93 26
1462.02 38
1462.11 48
1462.20 56
1462.28 63
1462.37 67
1462.46 69
1462.55 68
1462.63 65
1462.72 60
1462.81 53
1462.90 46
1462.98 39
1463.07 34
1463.16 31
1463.25 30
1463.33 30
1463.42 31
1463.51 33
1463.60 36
1463.69 39
1463.77 42
1463.86 47
1463.95 53
1464.04 59
1464.12 65
1464.21 71
1464.30 75
1464.39 78
1464.47 80
1464.56 82
1464.65 83
1464.74 84
1464.82 83
1464.91 80
1465.00 73
1465.09 62
1465.17 48
1465.26 33
1465.35 19
1465.44 8
1465.53 3
1465.61 5
1465.70 13
1465.79 28
1465.88 47
1465.96 67
1466.05 86
1466.14 102
1466.23 112
1466.31 116
1466.40 113
1466.49 104
1466.58 92
1466.67 79
1466.75 66
1466.84 57
1466.93 51
1467.02 51
1467.10 55
1467.19 65
1467.28 78
1467.37 94
1467.45 111
1467.54 128
1467.63 142
1467.72 154
1467.81 163
1467.89 169
1467.98 171
1468.07 172
1468.16 171
1468.24 168
1468.33 165
1468.42 161
1468.51 157
1468.60 153
1468.68 149
1468.77 147
1468.86 145
1468.95 145
1469.03 145
1469.12 145
1469.21 145
1469.30 144
1469.39 144
1469.47 144
1469.56 143
1469.65 142
1469.74 137
1469.82 129
1469.91 116
1470.00 101
1470.09 83
1470.18 65
1470.26 50
1470.35 41
1470.44 38
1470.53 40
1470.61 47
1470.70 56
1470.79 65
1470.88 72
1470.97 74
1471.05 73
1471.14 68
1471.23 62
1471.32 56
1471.41 51
1471.49 48
1471.58 46
1471.67 46
1471.76 47
1471.84 47
1471.93 48
1472.02 48
1472.11 48
1472.20 48
1472.28 47
1472.37 46
1472.46 42
1472.55 36
1472.64 28
1472.72 20
1472.81 13
1472.90 8
1472.99 8
1473.07 12
1473.16 19
1473.25 29
1473.34 38
1473.43 45
1473.51 48
1473.60 48
1473.69 45
1473.78 40
1473.87 36
1473.95 33
1474.04 31
1474.13 30
1474.22 28
1474.31 27
1474.39 26
1474.48 25
1474.57 27
1474.66 30
1474.75 36
1474.83 44
1474.92 52
1475.01 59
1475.10 63
1475.18 63
1475.27 60
1475.36 54
1475.45 47
1475.54 41
1475.62 38
1475.71 38
1475.80 42
1475.89 48
1475.98 56
1476.06 63
1476.15 68
1476.24 70
1476.33 70
1476.42 68
1476.50 65
1476.59 63
1476.68 62
1476.77 62
1476.86 64
1476.94 65
1477.03 66
1477.12 64
1477.21 61
1477.30 55
1477.38 46
1477.47 37
1477.56 28
1477.65 21
1477.74 17
1477.82 18
1477.91 22
1478.00 29
1478.09 38
1478.18 45
1478.26 50
1478.35 51
1478.44 48
1478.53 42
1478.62 34
1478.71 24
1478.79 15
1478.88 8
1478.97 5
1479.06 5
1479.15 9
1479.23 19
1479.32 32
1479.41 49
1479.50 67
1479.59 85
1479.67 100
1479.76 112
1479.85 118
1479.94 117
1480.03 111
1480.11 101
1480.20 88
1480.29 76
1480.38 66
1480.47 62
1480.55 64
1480.64 73
1480.73 88
1480.82 108
1480.91 129
1481.00 150
1481.08 167
1481.17 177
1481.26 181
1481.35 177
1481.44 166
1481.52 150
1481.61 132
1481.70 112
1481.79 92
1481.88 72
1481.97 54
1482.05 36
1482.14 21
1482.23 7
1482.32 0
1482.41 0
1482.49 0
1482.58 0
1482.67 0
1482.76 0
1482.85 0
1482.94 0
1483.02 0
1483.11 9
1483.20 20
1483.29 32
1483.38 43
1483.46 52
1483.55 56
1483.64 56
1483.73 52
1483.82 47
1483.91 41
1483.99 35
1484.08 29
1484.17 24
1484.26 20
1484.35 15
1484.43 9
1484.52 5
1484.61 3
1484.70 5
1484.79 12
1484.88 23
1484.96 38
1485.05 56
1485.14 76
1485.23 97
1485.32 117
1485.41 136
1485.49 153
1485.58 168
1485.67 180
1485.76 192
1485.85 203
1485.93 216
1486.02 231
1486.11 248
1486.20 265
1486.29 280
1486.38 292
1486.46 298
1486.55 298
1486.64 293
1486.73 283
1486.82 272
1486.91 261
1486.99 251
1487.08 243
1487.17 239
1487.26 239
1487.35 242
1487.44 249
1487.52 259
1487.61 272
1487.70 285
1487.79 298
1487.88 308
1487.97 316
1488.05 321
1488.14 324
1488.23 324
1488.32 321
1488.41 318
1488.50 313
1488.58 308
1488.67 304
1488.76 300
1488.85 297
1488.94 295
1489.03 294
1489.11 293
1489.20 290
1489.29 286
1489.38 279
1489.47 270
1489.56 260
1489.64 250
1489.73 241
1489.82 233
1489.91 227
1490.00 221
1490.09 215
1490.18 207
1490.26 198
1490.35 187
1490.44 175
1490.53 163
1490.62 152
1490.71 143
1490.79 135
1490.88 129
1490.97 124
1491.06 121
1491.15 120
1491.24 119
1491.32 119
1491.41 117
1491.50 113
1491.59 106
1491.68 97
1491.77 85
1491.86 72
1491.94 60
1492.03 50
1492.12 45
1492.21 43
1492.30 45
1492.39 50
1492.47 56
1492.56 63
1492.65 67
1492.74 70
1492.83 72
1492.92 72
1493.01 72
1493.09 70
1493.18 69
1493.27 67
1493.36 65
1493.45 63
1493.54 62
1493.62 61
1493.71 62
1493.80 65
1493.89 69
1493.98 75
1494.07 82
1494.16 89
1494.24 97
1494.33 104
1494.42 111
1494.51 118
1494.60 125
1494.69 134
1494.78 143
1494.86 152
1494.95 160
1495.04 165
1495.13 165
1495.22 161
1495.31 151
1495.40 136
1495.48 117
1495.57 97
1495.66 78
1495.75 60
1495.84 45
1495.93 32
1496.02 22
1496.10 12
1496.19 2
1496.28 0
1496.37 0
1496.46 0
1496.55 0
1496.64 0
1496.72 0
1496.81 0
1496.90 0
1496.99 14
1497.08 31
1497.17 45
1497.26 53
1497.34 55
1497.43 51
1497.52 44
1497.61 36
1497.70 30
1497.79 26
1497.88 26
1497.96 29
1498.05 34
1498.14 38
1498.23 42
1498.32 45
1498.41 47
1498.50 51
1498.59 55
1498.67 60
1498.76 67
1498.85 74
1498.94 81
1499.03 87
1499.12 93
1499.21 99
1499.29 104
1499.38 110
1499.47 116
1499.56 123
1499.65 130
1499.74 139
1499.83 147
1499.92 154
1500.00 159
1500.09 161
1500.18 158
1500.27 152
1500.36 142
1500.45 133
1500.54 125
1500.62 122
1500.71 123
1500.80 129
1500.89 140
1500.98 153
1501.07 165
1501.16 176
1501.25 184
1501.33 189
1501.42 191
1501.51 192
1501.60 191
1501.69 191
1501.78 190
1501.87 190
1501.96 191
1502.04 192
1502.13 192
1502.22 193
1502.31 192
1502.40 190
1502.49 187
1502.58 181
1502.67 173
1502.75 164
1502.84 154
1502.93 143
1503.02 133
1503.11 125
1503.20 117
1503.29 112
1503.38 107
1503.47 103
1503.55 99
1503.64 96
1503.73 92
1503.82 89
1503.91 86
1504.00 85
1504.09 88
1504.18 95
1504.26 108
1504.35 126
1504.44 148
1504.53 171
1504.62 192
1504.71 210
1504.80 221
1504.89 226
1504.97 225
1505.06 221
1505.15 216
1505.24 212
1505.33 210
1505.42 208
1505.51 204
1505.60 198
1505.69 188
1505.77 174
1505.86 157
1505.95 138
1506.04 119
1506.13 103
1506.22 89
1506.31 79
1506.40 70
1506.49 63
1506.57 56
1506.66 49
1506.75 42
1506.84 36
1506.93 31
1507.02 30
1507.11 32
1507.20 38
1507.29 47
1507.37 58
1507.46 72
1507.55 87
1507.64 101
1507.73 115
1507.82 126
1507.91 136
1508.00 143
1508.09 148
1508.17 151
1508.26 151
1508.35 150
1508.44 147
1508.53 142
1508.62 133
1508.71 120
1508.80 104
1508.89 84
1508.98 64
1509.06 45
1509.15 29
1509.24 19
1509.33 14
1509.42 12
1509.51 13
1509.60 14
1509.69 12
1509.78 8
1509.87 0
1509.95 0
1510.04 0
1510.13 0
1510.22 0
1510.31 0
1510.40 0
1510.49 2
1510.58 15
1510.67 28
1510.76 42
1510.84 56
1510.93 70
1511.02 83
1511.11 95
1511.20 106
1511.29 114
1511.38 118
1511.47 118
1511.56 116
1511.65 112
1511.73 107
1511.82 103
1511.91 101
1512.00 98
1512.09 97
1512.18 95
1512.27 93
1512.36 90
1512.45 89
1512.54 88
1512.62 89
1512.71 92
1512.80 96
1512.89 101
1512.98 105
1513.07 109
1513.16 113
1513.25 116
1513.34 120
1513.43 123
1513.52 126
1513.60 129
1513.69 129
1513.78 127
1513.87 123
1513.96 117
1514.05 109
1514.14 101
1514.23 93
1514.32 86
1514.41 81
1514.50 79
1514.59 79
1514.67 80
1514.76 83
1514.85 88
1514.94 92
1515.03 98
1515.12 104
1515.21 112
1515.30 120
1515.39 128
1515.48 135
1515.57 138
1515.65 137
1515.74 132
1515.83 122
1515.92 110
1516.01 98
1516.10 87
1516.19 80
1516.28 76
1516.37 75
1516.46 76
1516.55 77
1516.64 79
1516.72 80
1516.81 80
1516.90 80
1516.99 81
1517.08 81
1517.17 83
1517.26 85
1517.35 87
1517.44 90
1517.53 92
1517.62 94
1517.71 94
1517.80 93
1517.88 92
1517.97 90
1518.06 88
1518.15 86
1518.24 84
1518.33 82
1518.42 79
1518.51 76
1518.60 74
1518.69 73
1518.78 75
1518.87 81
1518.96 88
1519.04 97
1519.13 104
1519.22 108
1519.31 106
1519.40 100
1519.49 88
1519.58 73
1519.67 58
1519.76 44
1519.85 33
1519.94 26
1520.03 23
1520.12 23
1520.21 27
1520.29 33
1520.38 41
1520.47 49
1520.56 57
1520.65 63
1520.74 67
1520.83 69
1520.92 68
1521.01 66
1521.10 63
1521.19 61
1521.28 59
1521.37 59
1521.46 61
1521.54 66
1521.63 73
1521.72 83
1521.81 96
1521.90 112
1521.99 129
1522.08 147
1522.17 164
1522.26 178
1522.35 190
1522.44 197
1522.53 199
1522.62 197
1522.71 190
1522.80 179
1522.88 165
1522.97 149
1523.06 132
1523.15 117
1523.24 103
1523.33 92
1523.42 85
1523.51 80
1523.60 78
1523.69 80
1523.78 83
1523.87 89
1523.96 97
1524.05 106
1524.14 114
1524.23 121
1524.32 127
1524.40 129
1524.49 128
1524.58 124
1524.67 119
1524.76 113
1524.85 109
1524.94 106
1525.03 106
1525.12 107
1525.21 109
1525.30 110
1525.39 109
1525.48 106
1525.57 102
1525.66 97
1525.75 92
1525.84 89
1525.92 89
1526.01 92
1526.10 98
1526.19 106
1526.28 113
1526.37 118
1526.46 121
1526.55 121
1526.64 118
1526.73 113
1526.82 109
1526.91 106
1527.00 105
1527.09 108
1527.18 113
1527.27 120
1527.36 129
1527.45 137
1527.54 146
1527.63 152
1527.71 157
1527.80 161
1527.89 162
1527.98 162
1528.07 160
1528.16 157
1528.25 154
1528.34 149
1528.43 144
1528.52 138
1528.61 131
1528.70 124
1528.79 116
1528.88 107
1528.97 99
1529.06 91
1529.15 84
1529.24 78
1529.33 74
1529.42 72
1529.51 71
1529.59 71
1529.68 72
1529.77 72
1529.86 72
1529.95 72
1530.04 71
1530.13 71
1530.22 71
1530.31 73
1530.40 76
1530.49 82
1530.58 90
1530.67 98
1530.76 107
1530.85 116
1530.94 122
1531.03 126
1531.12 125
1531.21 121
1531.30 114
1531.39 105
1531.48 96
1531.57 89
1531.66 85
1531.75 84
1531.83 86
1531.92 91
1532.01 97
1532.10 103
1532.19 108
1532.28 111
1532.37 109
1532.46 103
1532.55 93
1532.64 79
1532.73 65
1532.82 51
1532.91 41
1533.00 36
1533.09 38
1533.18 46
1533.27 58
1533.36 74
1533.45 91
1533.54 107
1533.63 121
1533.72 130
1533.81 136
1533.90 137
1533.99 135
1534.08 131
1534.17 124
1534.26 117
1534.35 108
1534.44 101
1534.53 94
1534.61 88
1534.70 83
1534.79 79
1534.88 75
1534.97 69
1535.06 62
1535.15 51
1535.24 39
1535.33 25
1535.42 12
1535.51 2
1535.60 0
1535.69 0
1535.78 0
1535.87 1
1535.96 5
1536.05 6
1536.14 4
1536.23 0
1536.32 0
1536.41 0
1536.50 0
1536.59 0
1536.68 3
1536.77 12
1536.86 23
1536.95 33
1537.04 42
1537.13 50
1537.22 57
1537.31 64
1537.40 72
1537.49 81
1537.58 91
1537.67 101
1537.76 112
1537.85 121
1537.94 128
1538.03 134
1538.12 137
1538.21 138
1538.30 138
1538.38 136
1538.47 135
1538.56 133
1538.65 133
1538.74 132
1538.83 132
1538.92 132
1539.01 131
1539.10 130
1539.19 129
1539.28 128
1539.37 129
1539.46 133
1539.55 140
1539.64 149
1539.73 160
1539.82 173
1539.91 184
1540.00 194
1540.09 201
1540.18 206
1540.27 210
1540.36 214
1540.45 219
1540.54 228
1540.63 241
1540.72 256
1540.81 272
1540.90 288
1540.99 300
1541.08 308
1541.17 310
1541.26 309
1541.35 304
1541.44 298
1541.53 291
1541.62 284
1541.71 278
1541.80 273
1541.89 270
1541.98 269
1542.07 271
1542.16 275
1542.25 282
1542.34 290
1542.43 300
1542.52 310
1542.61 319
1542.70 326
1542.79 330
1542.88 331
1542.97 327
1543.06 320
1543.15 311
1543.24 299
1543.33 287
1543.42 273
1543.51 259
1543.60 243
1543.69 227
1543.78 210
1543.87 193
1543.96 176
1544.05 162
1544.14 153
1544.23 149
1544.32 151
1544.41 159
1544.50 171
1544.59 186
1544.68 201
1544.77 214
1544.86 225
1544.95 234
1545.04 239
1545.13 240
1545.22 238
1545.31 233
1545.40 222
1545.49 208
1545.58 190
1545.67 173
1545.76 157
1545.85 148
1545.94 145
1546.03 150
1546.12 159
1546.21 170
1546.30 179
1546.39 183
1546.48 180
1546.57 171
1546.66 158
1546.75 144
1546.84 131
1546.93 121
1547.02 114
1547.11 111
1547.20 109
1547.29 108
1547.38 106
1547.47 104
1547.56 102
1547.65 101
1547.74 102
1547.83 103
1547.92 104
1548.01 105
1548.10 104
1548.19 100
1548.28 92
1548.37 79
1548.46 64
1548.55 48
1548.64 35
1548.73 27
1548.82 25
1548.91 32
1549.00 44
1549.09 62
1549.18 80
1549.27 96
1549.36 106
1549.45 111
1549.54 108
1549.63 100
1549.72 87
1549.81 73
1549.90 61
1549.99 52
1550.08 48
1550.17 47
1550.26 49
1550.35 53
1550.44 57
1550.54 60
1550.63 62
1550.72 63
1550.81 66
1550.90 69
1550.99 74
1551.08 79
1551.17 85
1551.26 91
1551.35 94
1551.44 95
1551.53 93
1551.62 90
1551.71 85
1551.80 81
1551.89 77
1551.98 75
1552.07 74
1552.16 73
1552.25 72
1552.34 71
1552.43 68
1552.52 64
1552.61 59
1552.70 54
1552.79 49
1552.88 43
1552.97 38
1553.06 33
1553.15 27
1553.24 20
1553.33 13
1553.42 5
1553.51 0
1553.60 0
1553.69 0
1553.78 0
1553.87 0
1553.96 0
1554.05 3
1554.14 9
1554.23 14
1554.32 17
1554.42 16
1554.51 12
1554.60 6
1554.69 0
1554.78 0
1554.87 0
1554.96 0
1555.05 0
1555.14 0
1555.23 0
1555.32 0
1555.41 1
1555.50 7
1555.59 15
1555.68 25
1555.77 37
1555.86 50
1555.95 64
1556.04 78
1556.13 91
1556.22 102
1556.31 110
1556.40 115
1556.49 117
1556.58 115
1556.67 109
1556.76 100
1556.85 91
1556.94 82
1557.03 75
1557.12 71
1557.22 72
1557.31 76
1557.40 83
1557.49 93
1557.58 102
1557.67 111
1557.76 121
1557.85 132
1557.94 145
1558.03 161
1558.12 179
1558.21 199
1558.30 219
1558.39 236
1558.48 248
1558.57 254
1558.66 255
1558.75 250
1558.84 241
1558.93 231
1559.02 219
1559.11 206
1559.20 193
1559.29 179
1559.39 165
1559.48 150
1559.57 137
1559.66 125
1559.75 114
1559.84 105
1559.93 96
1560.02 87
1560.11 79
1560.20 73
1560.29 70
1560.38 72
1560.47 80
1560.56 92
1560.65 109
1560.74 126
1560.83 142
1560.92 154
1561.01 159
1561.10 158
1561.19 150
1561.28 136
1561.38 119
1561.47 101
1561.56 85
1561.65 75
1561.74 71
1561.83 74
1561.92 85
1562.01 100
1562.10 118
1562.19 135
1562.28 150
1562.37 160
1562.46 167
1562.55 170
1562.64 171
1562.73 171
1562.82 170
1562.91 168
1563.00 163
1563.10 157
1563.19 148
1563.28 138
1563.37 127
1563.46 118
1563.55 110
1563.64 106
1563.73 104
1563.82 104
1563.91 104
1564.00 104
1564.09 104
1564.18 104
1564.27 106
1564.36 110
1564.45 117
1564.54 129
1564.63 143
1564.73 160
1564.82 179
1564.91 199
1565.00 220
1565.09 239
1565.18 257
1565.27 271
1565.36 281
1565.45 287
1565.54 290
1565.63 290
1565.72 292
1565.81 296
1565.90 305
1565.99 319
1566.08 337
1566.18 358
1566.27 381
1566.36 402
1566.45 421
1566.54 438
1566.63 452
1566.72 465
1566.81 478
1566.90 492
1566.99 506
1567.08 523
1567.17 540
1567.26 558
1567.35 575
1567.44 591
1567.53 607
1567.63 620
1567.72 633
1567.81 644
1567.90 654
1567.99 662
1568.08 670
1568.17 677
1568.26 684
1568.35 692
1568.44 703
1568.53 715
1568.62 729
1568.71 743
1568.80 756
1568.90 767
1568.99 774
1569.08 777
1569.17 777
1569.26 775
1569.35 773
1569.44 770
1569.53 768
1569.62 766
1569.71 764
1569.80 759
1569.89 751
1569.98 741
1570.07 728
1570.17 715
1570.26 701
1570.35 687
1570.44 674
1570.53 663
1570.62 654
1570.71 647
1570.80 642
1570.89 641
1570.98 643
1571.07 649
1571.16 657
1571.25 667
1571.35 677
1571.44 687
1571.53 696
1571.62 700
1571.71 700
1571.80 695
1571.89 683
1571.98 665
1572.07 642
1572.16 614
1572.25 585
1572.34 557
1572.43 532
1572.53 512
1572.62 498
1572.71 490
1572.80 487
1572.89 487
1572.98 487
1573.07 484
1573.16 477
1573.25 466
1573.34 451
1573.43 436
1573.52 422
1573.62 410
1573.71 401
1573.80 395
1573.89 391
1573.98 387
1574.07 383
1574.16 376
1574.25 367
1574.34 356
1574.43 343
1574.52 329
1574.62 313
1574.71 296
1574.80 278
1574.89 262
1574.98 248
1575.07 237
1575.16 230
1575.25 227
1575.34 227
1575.43 228
1575.52 228
1575.61 227
1575.71 222
1575.80 213
1575.89 202
1575.98 190
1576.07 177
1576.16 165
1576.25 155
1576.34 147
1576.43 140
1576.52 134
1576.62 128
1576.71 122
1576.80 113
1576.89 103
1576.98 92
1577.07 80
1577.16 68
1577.25 57
1577.34 47
1577.43 39
1577.52 31
1577.62 23
1577.71 15
1577.80 6
1577.89 0
1577.98 0
1578.07 0
1578.16 0
1578.25 0
1578.34 0
1578.43 0
1578.53 0
1578.62 8
1578.71 20
1578.80 31
1578.89 39
1578.98 43
1579.07 44
1579.16 42
1579.25 38
1579.34 34
1579.44 30
1579.53 28
1579.62 26
1579.71 23
1579.80 20
1579.89 16
1579.98 13
1580.07 11
1580.16 11
1580.25 13
1580.35 17
1580.44 22
1580.53 27
1580.62 30
1580.71 34
1580.80 39
1580.89 47
1580.98 59
1581.07 77
1581.17 99
1581.26 124
1581.35 149
1581.44 172
1581.53 190
1581.62 203
1581.71 208
1581.80 207
1581.89 200
1581.98 188
1582.08 174
1582.17 159
1582.26 145
1582.35 131
1582.44 118
1582.53 105
1582.62 92
1582.71 78
1582.80 64
1582.90 52
1582.99 41
1583.08 35
1583.17 32
1583.26 34
1583.35 39
1583.44 46
1583.53 52
1583.62 59
1583.72 65
1583.81 72
1583.90 80
1583.99 91
1584.08 105
1584.17 121
1584.26 138
1584.35 153
1584.45 165
1584.54 173
1584.63 178
1584.72 181
1584.81 184
1584.90 189
1584.99 196
1585.08 205
1585.17 215
1585.27 222
1585.36 226
1585.45 226
1585.54 222
1585.63 217
1585.72 212
1585.81 209
1585.90 209
1586.00 211
1586.09 215
1586.18 218
1586.27 222
1586.36 225
1586.45 228
1586.54 233
1586.63 239
1586.72 247
1586.82 257
1586.91 266
1587.00 274
1587.09 279
1587.18 281
1587.27 279
1587.36 274
1587.45 267
1587.55 259
1587.64 251
1587.73 242
1587.82 233
1587.91 223
1588.00 211
1588.09 199
1588.18 185
1588.28 170
1588.37 156
1588.46 144
1588.55 135
1588.64 130
1588.73 129
1588.82 133
1588.92 139
1589.01 147
1589.10 155
1589.19 163
1589.28 167
1589.37 168
1589.46 166
1589.55 159
1589.65 149
1589.74 136
1589.83 123
1589.92 111
1590.01 102
1590.10 97
1590.19 96
1590.28 100
1590.38 108
1590.47 116
1590.56 125
1590.65 132
1590.74 137
1590.83 138
1590.92 137
1591.02 134
1591.11 130
1591.20 126
1591.29 122
1591.38 118
1591.47 112
1591.56 105
1591.65 95
1591.75 85
1591.84 76
1591.93 70
1592.02 67
1592.11 67
1592.20 69
1592.29 72
1592.39 72
1592.48 71
1592.57 69
1592.66 67
1592.75 69
1592.84 74
1592.93 82
1593.03 93
1593.12 103
1593.21 110
1593.30 111
1593.39 105
1593.48 91
1593.57 73
1593.67 52
1593.76 31
1593.85 13
1593.94 0
1594.03 0
1594.12 0
1594.21 0
1594.31 0
1594.40 0
1594.49 0
1594.58 1
1594.67 6
1594.76 9
1594.85 10
1594.95 11
1595.04 12
1595.13 12
1595.22 12
1595.31 13
1595.40 13
1595.49 12
1595.59 10
1595.68 9
1595.77 8
1595.86 8
1595.95 12
1596.04 18
1596.14 26
1596.23 37
1596.32 48
1596.41 59
1596.50 68
1596.59 75
1596.68 80
1596.78 81
1596.87 79
1596.96 75
1597.05 70
1597.14 66
1597.23 64
1597.32 66
1597.42 72
1597.51 79
1597.60 87
1597.69 93
1597.78 96
1597.87 96
1597.97 94
1598.06 92
1598.15 90
1598.24 90
1598.33 91
1598.42 90
1598.51 88
1598.61 82
1598.70 74
1598.79 63
1598.88 52
1598.97 44
1599.06 41
1599.16 42
1599.25 47
1599.34 55
1599.43 65
1599.52 75
1599.61 84
1599.71 91
1599.80 94
1599.89 94
1599.98 91
1600.07 85
1600.16 76
1600.26 65
1600.35 53
1600.44 43
1600.53 33
1600.62 26
1600.71 22
1600.80 20
1600.90 21
1600.99 25
1601.08 32
1601.17 42
1601.26 53
1601.35 66
1601.45 77
1601.54 87
1601.63 96
1601.72 105
1601.81 116
1601.90 131
1602.00 150
1602.09 173
1602.18 196
1602.27 217
1602.36 233
1602.45 241
1602.55 241
1602.64 237
1602.73 230
1602.82 224
1602.91 222
1603.00 225
1603.10 233
1603.19 243
1603.28 253
1603.37 260
1603.46 264
1603.55 264
1603.65 262
1603.74 259
1603.83 256
1603.92 255
1604.01 254
1604.11 252
1604.20 248
1604.29 242
1604.38 233
1604.47 223
1604.56 214
1604.66 207
1604.75 204
1604.84 205
1604.93 209
1605.02 215
1605.11 221
1605.21 226
1605.30 228
1605.39 227
1605.48 223
1605.57 218
1605.66 213
1605.76 208
1605.85 206
1605.94 207
1606.03 211
1606.12 217
1606.22 225
1606.31 231
1606.40 236
1606.49 238
1606.58 236
1606.67 230
1606.77 220
1606.86 210
1606.95 198
1607.04 187
1607.13 177
1607.23 167
1607.32 157
1607.41 147
1607.50 137
1607.59 127
1607.68 117
1607.78 109
1607.87 103
1607.96 98
1608.05 95
1608.14 93
1608.24 93
1608.33 92
1608.42 93
1608.51 94
1608.60 97
1608.69 101
1608.79 108
1608.88 117
1608.97 128
1609.06 138
1609.15 148
1609.25 155
1609.34 160
1609.43 162
1609.52 163
1609.61 163
1609.71 163
1609.80 163
1609.89 163
1609.98 161
1610.07 156
1610.16 147
1610.26 135
1610.35 120
1610.44 105
1610.53 91
1610.62 79
1610.72 72
1610.81 68
1610.90 69
1610.99 72
1611.08 77
1611.18 84
1611.27 90
1611.36 96
1611.45 101
1611.54 105
1611.64 109
1611.73 113
1611.82 115
1611.91 116
1612.00 116
1612.10 113
1612.19 108
1612.28 101
1612.37 93
1612.46 84
1612.55 76
1612.65 68
1612.74 62
1612.83 56
1612.92 51
1613.01 47
1613.11 43
1613.20 39
1613.29 35
1613.38 32
1613.47 30
1613.57 27
1613.66 26
1613.75 26
1613.84 28
1613.93 31
1614.03 35
1614.12 41
1614.21 48
1614.30 57
1614.39 68
1614.49 81
1614.58 94
1614.67 109
1614.76 124
1614.85 139
1614.95 152
1615.04 163
1615.13 172
1615.22 180
1615.32 186
1615.41 193
1615.50 200
1615.59 209
1615.68 221
1615.78 235
1615.87 249
1615.96 264
1616.05 276
1616.14 284
1616.24 287
1616.33 285
1616.42 280
1616.51 272
1616.60 265
1616.70 261
1616.79 258
1616.88 258
1616.97 258
1617.06 258
1617.16 256
1617.25 250
1617.34 241
1617.43 229
1617.52 214
1617.62 196
1617.71 178
1617.80 159
1617.89 140
1617.99 124
1618.08 111
1618.17 101
1618.26 94
1618.35 91
1618.45 89
1618.54 88
1618.63 86
1618.72 83
1618.81 79
1618.91 72
1619.00 61
1619.09 48
1619.18 32
1619.28 15
1619.37 1
1619.46 0
1619.55 0
1619.64 0
1619.74 1
1619.83 14
1619.92 27
1620.01 37
1620.11 40
1620.20 37
1620.29 28
1620.38 17
1620.47 6
1620.57 0
1620.66 0
1620.75 0
1620.84 0
1620.93 0
1621.03 0
1621.12 0
1621.21 0
1621.30 0
1621.40 1
1621.49 7
1621.58 14
1621.67 25
1621.76 36
1621.86 49
1621.95 61
1622.04 72
1622.13 82
1622.23 91
1622.32 98
1622.41 105
1622.50 110
1622.59 114
1622.69 116
1622.78 114
1622.87 111
1622.96 105
1623.06 100
1623.15 97
1623.24 97
1623.33 101
1623.43 107
1623.52 115
1623.61 121
1623.70 124
1623.79 123
1623.89 119
1623.98 113
1624.07 107
1624.16 103
1624.26 100
1624.35 99
1624.44 97
1624.53 94
1624.63 88
1624.72 79
1624.81 70
1624.90 61
1624.99 53
1625.09 49
1625.18 48
1625.27 50
1625.36 54
1625.46 59
1625.55 63
1625.64 64
1625.73 62
1625.83 58
1625.92 52
1626.01 45
1626.10 39
1626.19 33
1626.29 31
1626.38 31
1626.47 33
1626.56 37
1626.66 40
1626.75 42
1626.84 42
1626.93 39
1627.03 32
1627.12 22
1627.21 7
1627.30 0
1627.40 0
1627.49 0
1627.58 0
1627.67 0
1627.77 0
1627.86 0
1627.95 0
1628.04 17
1628.13 36
1628.23 49
1628.32 56
1628.41 58
1628.50 57
1628.60 54
1628.69 52
1628.78 51
1628.87 51
1628.97 50
1629.06 49
1629.15 46
1629.24 41
1629.34 33
1629.43 24
1629.52 13
1629.61 3
1629.71 0
1629.80 0
1629.89 0
1629.98 0
1630.08 0
1630.17 0
1630.26 6
1630.35 15
1630.45 23
1630.54 30
1630.63 36
1630.72 40
1630.82 44
1630.91 47
1631.00 50
1631.09 52
1631.19 53
1631.28 53
1631.37 51
1631.46 47
1631.56 42
1631.65 35
1631.74 26
1631.83 17
1631.93 8
1632.02 0
1632.11 0
1632.20 0
1632.30 0
1632.39 0
1632.48 5
1632.57 12
1632.67 19
1632.76 24
1632.85 27
1632.94 29
1633.04 29
1633.13 29
1633.22 27
1633.31 25
1633.41 23
1633.50 21
1633.59 18
1633.68 16
1633.78 14
1633.87 12
1633.96 12
1634.05 13
1634.15 16
1634.24 20
1634.33 26
1634.42 32
1634.52 37
1634.61 39
1634.70 37
1634.80 30
1634.89 20
1634.98 9
1635.07 0
1635.17 0
1635.26 0
1635.35 0
1635.44 12
1635.54 30
1635.63 48
1635.72 65
1635.81 78
1635.91 87
1636.00 92
1636.09 93
1636.18 92
1636.28 89
1636.37 85
1636.46 80
1636.55 73
1636.65 65
1636.74 57
1636.83 51
1636.93 47
1637.02 45
1637.11 44
1637.20 42
1637.30 39
1637.39 32
1637.48 21
1637.57 9
1637.67 0
1637.76 0
1637.85 0
1637.95 0
1638.04 0
1638.13 0
1638.22 12
1638.32 26
1638.41 41
1638.50 53
1638.59 63
1638.69 69
1638.78 70
1638.87 67
1638.96 61
1639.06 53
1639.15 46
1639.24 42
1639.34 41
1639.43 44
1639.52 50
1639.61 57
1639.71 63
1639.80 64
1639.89 62
1639.98 56
1640.08 48
1640.17 42
1640.26 40
1640.36 44
1640.45 54
1640.54 69
1640.63 84
1640.73 98
1640.82 109
1640.91 114
1641.01 116
1641.10 116
1641.19 117
1641.28 119
1641.38 122
1641.47 124
1641.56 125
1641.65 122
1641.75 114
1641.84 102
1641.93 86
1642.03 71
1642.12 58
1642.21 48
1642.30 41
1642.40 38
1642.49 35
1642.58 32
1642.68 28
1642.77 23
1642.86 17
1642.95 12
1643.05 10
1643.14 12
1643.23 17
1643.33 24
1643.42 32
1643.51 38
1643.60 43
1643.70 45
1643.79 47
1643.88 49
1643.98 52
1644.07 58
1644.16 66
1644.25 75
1644.35 84
1644.44 91
1644.53 96
1644.63 97
1644.72 96
1644.81 93
1644.90 91
1645.00 91
1645.09 93
1645.18 98
1645.28 107
1645.37 120
1645.46 135
1645.55 150
1645.65 165
1645.74 177
1645.83 185
1645.93 190
1646.02 191
1646.11 189
1646.20 186
1646.30 183
1646.39 179
1646.48 175
1646.58 171
1646.67 167
1646.76 163
1646.86 158
1646.95 152
1647.04 145
1647.13 137
1647.23 127
1647.32 115
1647.41 101
1647.51 88
1647.60 75
1647.69 64
1647.78 55
1647.88 47
1647.97 41
1648.06 35
1648.16 28
1648.25 20
1648.34 11
1648.44 0
1648.53 0
1648.62 0
1648.71 0
1648.81 0
1648.90 0
1648.99 0
1649.09 0
1649.18 6
1649.27 18
1649.37 28
1649.46 33
1649.55 36
1649.64 35
1649.74 35
1649.83 35
1649.92 37
1650.02 42
1650.11 48
1650.20 55
1650.30 61
1650.39 64
1650.48 63
1650.57 59
1650.67 52
1650.76 45
1650.85 40
1650.95 38
1651.04 40
1651.13 46
1651.23 54
1651.32 62
1651.41 67
1651.51 68
1651.60 63
1651.69 53
1651.78 39
1651.88 23
1651.97 7
1652.06 0
1652.16 0
1652.25 0
1652.34 0
1652.44 0
1652.53 10
1652.62 26
1652.72 42
1652.81 56
1652.90 67
1653.00 73
1653.09 76
1653.18 75
1653.27 72
1653.37 68
1653.46 64
1653.55 63
1653.65 64
1653.74 68
1653.83 75
1653.93 85
1654.02 94
1654.11 103
1654.21 110
1654.30 113
1654.39 113
1654.49 110
1654.58 105
1654.67 97
1654.76 88
1654.86 78
1654.95 70
1655.04 63
1655.14 59
1655.23 56
1655.32 55
1655.42 56
1655.51 58
1655.60 59
1655.70 59
1655.79 61
1655.88 63
1655.98 67
1656.07 72
1656.16 78
1656.26 87
1656.35 96
1656.44 105
1656.54 112
1656.63 118
1656.72 121
1656.81 122
1656.91 119
1657.00 113
1657.09 106
1657.19 97
1657.28 89
1657.37 81
1657.47 73
1657.56 66
1657.65 59
1657.75 50
1657.84 41
1657.93 31
1658.03 22
1658.12 14
1658.21 8
1658.31 4
1658.40 2
1658.49 2
1658.59 4
1658.68 8
1658.77 13
1658.87 21
1658.96 31
1659.05 41
1659.15 49
1659.24 52
1659.33 50
1659.43 41
1659.52 27
1659.61 11
1659.71 0
1659.80 0
1659.89 0
1659.99 0
1660.08 0
1660.17 0
1660.27 4
1660.36 9
1660.45 11
1660.55 10
1660.64 9
1660.73 7
1660.83 5
1660.92 4
1661.01 3
1661.11 4
1661.20 6
1661.29 8
1661.39 12
1661.48 17
1661.57 23
1661.67 30
1661.76 36
1661.85 43
1661.95 49
1662.04 56
1662.13 63
1662.23 71
1662.32 79
1662.41 88
1662.51 96
1662.60 104
1662.69 110
1662.79 114
1662.88 118
1662.97 120
1663.07 124
1663.16 130
1663.25 137
1663.35 146
1663.44 156
1663.53 165
1663.63 170
1663.72 171
1663.81 167
1663.91 159
1664.00 149
1664.09 139
1664.19 130
1664.28 125
1664.37 124
1664.47 126
1664.56 130
1664.65 136
1664.75 142
1664.84 147
1664.94 151
1665.03 154
1665.12 156
1665.22 157
1665.31 156
1665.40 153
1665.50 148
1665.59 141
1665.68 133
1665.78 125
1665.87 117
1665.96 111
1666.06 107
1666.15 104
1666.24 101
1666.34 95
1666.43 85
1666.52 70
1666.62 51
1666.71 28
1666.80 6
1666.90 0
1666.99 0
1667.09 0
1667.18 0
1667.27 0
1667.37 0
1667.46 0
1667.55 3
1667.65 12
1667.74 20
1667.83 26
1667.93 32
1668.02 37
1668.11 42
1668.21 49
1668.30 58
1668.39 68
1668.49 78
1668.58 86
1668.68 93
1668.77 98
1668.86 100
1668.96 102
1669.05 103
1669.14 104
1669.24 106
1669.33 108
1669.42 109
1669.52 111
1669.61 111
1669.70 111
1669.80 111
1669.89 111
1669.99 110
1670.08 110
1670.17 110
1670.27 110
1670.36 111
1670.45 111
1670.55 112
1670.64 113
1670.73 113
1670.83 112
1670.92 110
1671.02 108
1671.11 106
1671.20 104
1671.30 103
1671.39 104
1671.48 106
1671.58 108
1671.67 111
1671.76 113
1671.86 113
1671.95 113
1672.05 113
1672.14 113
1672.23 115
1672.33 119
1672.42 124
1672.51 130
1672.61 137
1672.70 143
1672.79 147
1672.89 151
1672.98 154
1673.08 157
1673.17 161
1673.26 166
1673.36 169
1673.45 170
1673.54 167
1673.64 161
1673.73 150
1673.82 139
1673.92 127
1674.01 117
1674.11 109
1674.20 103
1674.29 97
1674.39 89
1674.48 79
1674.57 67
1674.67 53
1674.76 40
1674.86 29
1674.95 21
1675.04 16
1675.14 15
1675.23 17
1675.32 21
1675.42 26
1675.51 31
1675.61 36
1675.70 39
1675.79 39
1675.89 36
1675.98 30
1676.07 22
1676.17 14
1676.26 7
1676.36 3
1676.45 2
1676.54 5
1676.64 8
1676.73 12
1676.82 13
1676.92 12
1677.01 8
1677.11 2
1677.20 0
1677.29 0
1677.39 0
1677.48 0
1677.57 0
1677.67 0
1677.76 0
1677.86 0
1677.95 5
1678.04 12
1678.14 21
1678.23 31
1678.33 42
1678.42 52
1678.51 59
1678.61 62
1678.70 59
1678.79 52
1678.89 41
1678.98 29
1679.08 19
1679.17 11
1679.26 5
1679.36 0
1679.45 0
1679.55 0
1679.64 0
1679.73 0
1679.83 0
1679.92 0
1680.01 0
1680.11 0
1680.20 14
1680.30 30
1680.39 44
1680.48 55
1680.58 61
1680.67 63
1680.77 62
1680.86 59
1680.95 54
1681.05 50
1681.14 46
1681.24 44
1681.33 43
1681.42 43
1681.52 43
1681.61 44
1681.70 44
1681.80 44
1681.89 45
1681.99 48
1682.08 52
1682.17 59
1682.27 68
1682.36 79
1682.46 90
1682.55 101
1682.64 110
1682.74 117
1682.83 122
1682.93 125
1683.02 124
1683.11 122
1683.21 117
1683.30 111
1683.40 104
1683.49 98
1683.58 92
1683.68 87
1683.77 85
1683.87 86
1683.96 90
1684.05 98
1684.15 109
1684.24 124
1684.34 141
1684.43 158
1684.52 173
1684.62 186
1684.71 195
1684.81 201
1684.90 205
1684.99 210
1685.09 217
1685.18 227
1685.28 240
1685.37 255
1685.46 270
1685.56 284
1685.65 297
1685.75 308
1685.84 319
1685.93 330
1686.03 341
1686.12 354
1686.22 368
1686.31 381
1686.40 394
1686.50 404
1686.59 413
1686.69 420
1686.78 424
1686.87 427
1686.97 427
1687.06 425
1687.16 420
1687.25 411
1687.34 399
1687.44 383
1687.53 365
1687.63 346
1687.72 326
1687.82 307
1687.91 290
1688.00 274
1688.10 260
1688.19 248
1688.29 239
1688.38 233
1688.47 230
1688.57 229
1688.66 230
1688.76 231
1688.85 231
1688.94 229
1689.04 225
1689.13 219
1689.23 213
1689.32 207
1689.42 201
1689.51 196
1689.60 193
1689.70 191
1689.79 190
1689.89 189
1689.98 189
1690.07 190
1690.17 190
1690.26 191
1690.36 192
1690.45 193
1690.55 196
1690.64 200
1690.73 205
1690.83 210
1690.92 215
1691.02 217
1691.11 217
1691.20 212
1691.30 203
1691.39 190
1691.49 175
1691.58 159
1691.68 143
1691.77 127
1691.86 112
1691.96 100
1692.05 89
1692.15 80
1692.24 75
1692.33 74
1692.43 77
1692.52 83
1692.62 93
1692.71 104
1692.81 117
1692.90 130
1692.99 143
1693.09 155
1693.18 167
1693.28 178
1693.37 187
1693.47 194
1693.56 197
1693.65 197
1693.75 193
1693.84 187
1693.94 179
1694.03 172
1694.13 165
1694.22 160
1694.31 157
1694.41 156
1694.50 155
1694.60 155
1694.69 154
1694.79 151
1694.88 146
1694.97 138
1695.07 127
1695.16 114
1695.26 101
1695.35 87
1695.45 74
1695.54 63
1695.63 54
1695.73 47
1695.82 41
1695.92 36
1696.01 33
1696.11 32
1696.20 31
1696.29 33
1696.39 34
1696.48 35
1696.58 34
1696.67 31
1696.77 25
1696.86 17
1696.95 6
1697.05 0
1697.14 0
1697.24 0
1697.33 0
1697.43 0
1697.52 0
1697.62 0
1697.71 0
1697.80 8
1697.90 25
1697.99 44
1698.09 64
1698.18 86
1698.28 109
1698.37 130
1698.46 149
1698.56 163
1698.65 173
1698.75 178
1698.84 181
1698.94 183
1699.03 187
1699.13 193
1699.22 201
1699.31 210
1699.41 218
1699.50 223
1699.60 224
1699.69 221
1699.79 216
1699.88 209
1699.98 203
1700.07 198
1700.16 194
1700.26 191
1700.35 187
1700.45 183
1700.54 179
1700.64 177
1700.73 177
1700.83 180
1700.92 185
1701.01 192
1701.11 198
1701.20 203
1701.30 204
1701.39 202
1701.49 198
1701.58 193
1701.68 188
1701.77 184
1701.86 180
1701.96 176
1702.05 173
1702.15 171
1702.24 167
1702.34 162
1702.43 155
1702.53 145
1702.62 133
1702.71 118
1702.81 101
1702.90 85
1703.00 71
1703.09 61
1703.19 57
1703.28 59
1703.38 66
1703.47 77
1703.57 91
1703.66 104
1703.75 117
1703.85 126
1703.94 132
1704.04 134
1704.13 134
1704.23 132
1704.32 130
1704.42 128
1704.51 128
1704.61 130
1704.70 133
1704.79 136
1704.89 138
1704.98 141
1705.08 143
1705.17 147
1705.27 152
1705.36 158
1705.46 165
1705.55 171
1705.65 174
1705.74 173
1705.83 169
1705.93 162
1706.02 156
1706.12 150
1706.21 147
1706.31 146
1706.40 147
1706.50 148
1706.59 148
1706.69 146
1706.78 143
1706.88 139
1706.97 135
1707.06 133
1707.16 132
1707.25 133
1707.35 137
1707.44 143
1707.54 149
1707.63 154
1707.73 158
1707.82 160
1707.92 159
1708.01 156
1708.11 154
1708.20 151
1708.30 150
1708.39 148
1708.48 146
1708.58 144
1708.67 139
1708.77 132
1708.86 123
1708.96 115
1709.05 110
1709.15 108
1709.24 109
1709.34 114
1709.43 121
1709.53 128
1709.62 133
1709.72 135
1709.81 134
1709.90 132
1710.00 130
1710.09 129
1710.19 128
1710.28 129
1710.38 129
1710.47 128
1710.57 124
1710.66 119
1710.76 112
1710.85 106
1710.95 101
1711.04 98
1711.14 98
1711.23 100
1711.33 103
1711.42 106
1711.52 106
1711.61 103
1711.70 96
1711.80 89
1711.89 82
1711.99 78
1712.08 78
1712.18 84
1712.27 95
1712.37 108
1712.46 121
1712.56 133
1712.65 142
1712.75 148
1712.84 153
1712.94 155
1713.03 157
1713.13 158
1713.22 157
1713.32 154
1713.41 149
1713.51 142
1713.60 136
1713.70 131
1713.79 131
1713.88 135
1713.98 145
1714.07 159
1714.17 175
1714.26 190
1714.36 203
1714.45 212
1714.55 217
1714.64 217
1714.74 215
1714.83 209
1714.93 200
1715.02 189
1715.12 174
1715.21 155
1715.31 135
1715.40 112
1715.50 90
1715.59 69
1715.69 53
1715.78 40
1715.88 33
1715.97 32
1716.07 35
1716.16 42
1716.26 51
1716.35 61
1716.45 69
1716.54 75
1716.64 77
1716.73 74
1716.83 67
1716.92 59
1717.02 51
1717.11 47
1717.20 46
1717.30 49
1717.39 56
1717.49 65
1717.58 75
1717.68 83
1717.77 88
1717.87 91
1717.96 92
1718.06 91
1718.15 90
1718.25 87
1718.34 84
1718.44 79
1718.53 74
1718.63 69
1718.72 65
1718.82 63
1718.91 63
1719.01 65
1719.10 68
1719.20 72
1719.29 73
1719.39 73
1719.48 72
1719.58 70
1719.67 69
1719.77 70
1719.86 72
1719.96 76
1720.05 79
1720.15 81
1720.24 80
1720.34 76
1720.43 70
1720.53 62
1720.62 53
1720.72 45
1720.81 39
1720.91 36
1721.00 37
1721.10 42
1721.19 50
1721.29 61
1721.38 74
1721.48 86
1721.57 96
1721.67 103
1721.76 109
1721.86 112
1721.95 113
1722.05 113
1722.14 112
1722.24 110
1722.33 105
1722.43 100
1722.52 93
1722.62 85
1722.71 77
1722.81 68
1722.90 56
1723.00 42
1723.09 26
1723.19 9
1723.28 0
1723.38 0
1723.47 0
1723.57 0
1723.66 0
1723.76 0
1723.85 0
1723.95 0
1724.05 8
1724.14 18
1724.24 29
1724.33 39
1724.43 50
1724.52 62
1724.62 75
1724.71 88
1724.81 101
1724.90 113
1725.00 122
1725.09 130
1725.19 135
1725.28 140
1725.38 145
1725.47 151
1725.57 158
1725.66 164
1725.76 168
1725.85 167
1725.95 161
1726.04 151
1726.14 137
1726.23 123
1726.33 111
1726.42 103
1726.52 100
1726.61 104
1726.71 112
1726.80 125
1726.90 138
1726.99 152
1727.09 164
1727.18 173
1727.28 177
1727.38 179
1727.47 177
1727.57 174
1727.66 172
1727.76 172
1727.85 176
1727.95 184
1728.04 197
1728.14 213
1728.23 230
1728.33 248
1728.42 266
1728.52 280
1728.61 290
1728.71 294
1728.80 293
1728.90 287
1728.99 276
1729.09 261
1729.18 244
1729.28 227
1729.37 211
1729.47 198
1729.57 186
1729.66 177
1729.76 171
1729.85 166
1729.95 162
1730.04 159
1730.14 158
1730.23 159
1730.33 160
1730.42 163
1730.52 165
1730.61 166
1730.71 164
1730.80 158
1730.90 150
1730.99 139
1731.09 128
1731.18 120
1731.28 115
1731.38 115
1731.47 119
1731.57 125
1731.66 134
1731.76 141
1731.85 147
1731.95 152
1732.04 157
1732.14 163
1732.23 170
1732.33 178
1732.42 187
1732.52 195
1732.61 200
1732.71 200
1732.81 197
1732.90 189
1733.00 180
1733.09 171
1733.19 163
1733.28 156
1733.38 152
1733.47 149
1733.57 149
1733.66 149
1733.76 151
1733.85 153
1733.95 156
1734.04 158
1734.14 159
1734.24 159
1734.33 158
1734.43 156
1734.52 153
1734.62 150
1734.71 148
1734.81 147
1734.90 146
1735.00 148
1735.09 152
1735.19 156
1735.28 161
1735.38 166
1735.48 171
1735.57 174
1735.67 175
1735.76 177
1735.86 179
1735.95 182
1736.05 186
1736.14 191
1736.24 194
1736.33 193
1736.43 190
1736.53 182
1736.62 171
1736.72 159
1736.81 149
1736.91 142
1737.00 140
1737.10 142
1737.19 147
1737.29 154
1737.38 161
1737.48 166
1737.58 167
1737.67 166
1737.77 161
1737.86 155
1737.96 148
1738.05 142
1738.15 135
1738.24 129
1738.34 122
1738.43 114
1738.53 105
1738.63 97
1738.72 92
1738.82 90
1738.91 92
1739.01 97
1739.10 105
1739.20 112
1739.29 119
1739.39 122
1739.49 122
1739.58 121
1739.68 119
1739.77 118
1739.87 121
1739.96 127
1740.06 135
1740.15 143
1740.25 149
1740.35 151
1740.44 148
1740.54 140
1740.63 129
1740.73 117
1740.82 107
1740.92 100
1741.01 98
1741.11 100
1741.21 105
1741.30 111
1741.40 118
1741.49 125
1741.59 132
1741.68 140
1741.78 146
1741.87 151
1741.97 154
1742.07 153
1742.16 149
1742.26 144
1742.35 138
1742.45 133
1742.54 131
1742.64 132
1742.73 136
1742.83 140
1742.93 145
1743.02 149
1743.12 151
1743.21 151
1743.31 149
1743.40 145
1743.50 140
1743.60 132
1743.69 125
1743.79 117
1743.88 110
1743.98 104
1744.07 99
1744.17 95
1744.26 91
1744.36 86
1744.46 82
1744.55 77
1744.65 73
1744.74 70
1744.84 68
1744.93 67
1745.03 69
1745.13 72
1745.22 77
1745.32 84
1745.41 91
1745.51 99
1745.60 104
1745.70 105
1745.80 102
1745.89 93
1745.99 78
1746.08 61
1746.18 43
1746.27 26
1746.37 12
1746.47 2
1746.56 0
1746.66 0
1746.75 0
1746.85 0
1746.94 0
1747.04 0
1747.14 0
1747.23 0
1747.33 0
1747.42 5
1747.52 16
1747.61 28
1747.71 38
1747.81 45
1747.90 50
1748.00 53
1748.09 57
1748.19 62
1748.28 71
1748.38 82
1748.48 95
1748.57 109
1748.67 121
1748.76 132
1748.86 142
1748.96 150
1749.05 158
1749.15 165
1749.24 171
1749.34 175
1749.43 176
1749.53 175
1749.63 171
1749.72 167
1749.82 164
1749.91 163
1750.01 164
1750.10 167
1750.20 169
1750.30 168
1750.39 162
1750.49 152
1750.58 138
1750.68 122
1750.78 108
1750.87 97
1750.97 91
1751.06 88
1751.16 87
1751.25 86
1751.35 83
1751.45 79
1751.54 72
1751.64 66
1751.73 61
1751.83 59
1751.93 63
1752.02 71
1752.12 82
1752.21 95
1752.31 108
1752.41 118
1752.50 127
1752.60 134
1752.69 140
1752.79 146
1752.88 155
1752.98 167
1753.08 182
1753.17 198
1753.27 214
1753.36 228
1753.46 236
1753.56 240
1753.65 238
1753.75 230
1753.84 220
1753.94 210
1754.04 200
1754.13 191
1754.23 185
1754.32 179
1754.42 173
1754.52 168
1754.61 161
1754.71 154
1754.80 147
1754.90 140
1754.99 133
1755.09 125
1755.19 117
1755.28 108
1755.38 99
1755.47 90
1755.57 82
1755.67 74
1755.76 67
1755.86 62
1755.95 59
1756.05 59
1756.15 61
1756.24 66
1756.34 72
1756.43 78
1756.53 82
1756.63 82
1756.72 78
1756.82 69
1756.91 59
1757.01 49
1757.11 41
1757.20 37
1757.30 38
1757.39 44
1757.49 55
1757.59 69
1757.68 86
1757.78 104
1757.87 123
1757.97 139
1758.07 153
1758.16 162
1758.26 165
1758.35 162
1758.45 155
1758.55 146
1758.64 136
1758.74 127
1758.83 122
1758.93 118
1759.03 117
1759.12 117
1759.22 117
1759.32 116
1759.41 114
1759.51 110
1759.60 105
1759.70 98
1759.80 91
1759.89 85
1759.99 81
1760.08 80
1760.18 82
1760.28 87
1760.37 93
1760.47 99
1760.56 103
1760.66 105
1760.76 106
1760.85 106
1760.95 107
1761.04 109
1761.14 111
1761.24 114
1761.33 114
1761.43 112
1761.53 108
1761.62 102
1761.72 96
1761.81 91
1761.91 88
1762.01 88
1762.10 91
1762.20 99
1762.29 110
1762.39 127
1762.49 147
1762.58 171
1762.68 195
1762.78 218
1762.87 236
1762.97 250
1763.06 257
1763.16 258
1763.26 255
1763.35 248
1763.45 240
1763.54 231
1763.64 221
1763.74 211
1763.83 201
1763.93 189
1764.03 177
1764.12 164
1764.22 152
1764.31 142
1764.41 135
1764.51 133
1764.60 136
1764.70 146
1764.80 161
1764.89 179
1764.99 198
1765.08 215
1765.18 229
1765.28 238
1765.37 241
1765.47 239
1765.57 233
1765.66 225
1765.76 215
1765.85 205
1765.95 196
1766.05 187
1766.14 180
1766.24 174
1766.34 170
1766.43 167
1766.53 167
1766.62 169
1766.72 173
1766.82 176
1766.91 178
1767.01 176
1767.11 169
1767.20 157
1767.30 142
1767.39 125
1767.49 109
1767.59 97
1767.68 92
1767.78 95
1767.88 105
1767.97 120
1768.07 137
1768.16 154
1768.26 169
1768.36 180
1768.45 187
1768.55 190
1768.65 191
1768.74 189
1768.84 184
1768.93 176
1769.03 165
1769.13 151
1769.22 136
1769.32 121
1769.42 109
1769.51 101
1769.61 99
1769.71 103
1769.80 111
1769.90 122
1769.99 134
1770.09 146
1770.19 158
1770.28 168
1770.38 178
1770.48 186
1770.57 194
1770.67 200
1770.77 204
1770.86 207
1770.96 208
1771.05 206
1771.15 204
1771.25 200
1771.34 197
1771.44 195
1771.54 194
1771.63 196
1771.73 199
1771.83 205
1771.92 212
1772.02 219
1772.12 224
1772.21 227
1772.31 227
1772.40 224
1772.50 217
1772.60 207
1772.69 197
1772.79 186
1772.89 176
1772.98 168
1773.08 161
1773.18 154
1773.27 149
1773.37 143
1773.47 137
1773.56 130
1773.66 123
1773.75 119
1773.85 117
1773.95 120
1774.04 129
1774.14 144
1774.24 165
1774.33 189
1774.43 216
1774.53 241
1774.62 263
1774.72 280
1774.82 287
1774.91 285
1775.01 274
1775.11 255
1775.20 231
1775.30 204
1775.39 179
1775.49 159
1775.59 146
1775.68 138
1775.78 136
1775.88 138
1775.97 140
1776.07 143
1776.17 144
1776.26 144
1776.36 144
1776.46 144
1776.55 144
1776.65 147
1776.75 151
1776.84 156
1776.94 161
1777.04 165
1777.13 166
1777.23 166
1777.33 165
1777.42 165
1777.52 166
1777.62 171
1777.71 180
1777.81 192
1777.91 205
1778.00 217
1778.10 227
1778.19 233
1778.29 237
1778.39 237
1778.48 237
1778.58 237
1778.68 237
1778.77 237
1778.87 235
1778.97 230
1779.06 223
1779.16 213
1779.26 201
1779.35 188
1779.45 174
1779.55 162
1779.64 149
1779.74 137
1779.84 122
1779.93 105
1780.03 84
1780.13 61
1780.22 35
1780.32 9
1780.42 0
1780.51 0
1780.61 0
1780.71 0
1780.80 0
1780.90 0
1781.00 0
1781.09 3
1781.19 22
1781.29 36
1781.38 46
1781.48 50
1781.58 49
1781.67 46
1781.77 42
1781.87 38
1781.96 37
1782.06 38
1782.16 42
1782.25 47
1782.35 52
1782.45 58
1782.54 62
1782.64 64
1782.74 63
1782.83 60
1782.93 55
1783.03 49
1783.12 41
1783.22 34
1783.32 26
1783.41 20
1783.51 15
1783.61 10
1783.70 6
1783.80 2
1783.90 0
1783.99 0
1784.09 0
1784.19 0
1784.28 0
1784.38 0
1784.48 0
1784.57 3
1784.67 20
1784.77 38
1784.87 54
1784.96 64
1785.06 68
1785.16 64
1785.25 54
1785.35 39
1785.45 23
1785.54 9
1785.64 0
1785.74 0
1785.83 1
1785.93 13
1786.03 30
1786.12 50
1786.22 70
1786.32 89
1786.41 103
1786.51 114
1786.61 120
1786.70 122
1786.80 122
1786.90 120
1786.99 117
1787.09 113
1787.19 109
1787.29 105
1787.38 102
1787.48 100
1787.58 100
1787.67 101
1787.77 104
1787.87 107
1787.96 109
1788.06 108
1788.16 105
1788.25 100
1788.35 93
1788.45 85
1788.54 78
1788.64 74
1788.74 72
1788.83 73
1788.93 74
1789.03 74
1789.13 72
1789.22 68
1789.32 61
1789.42 53
1789.51 44
1789.61 36
1789.71 27
1789.80 17
1789.90 7
1790.00 0
1790.09 0
1790.19 0
1790.29 0
1790.38 0
1790.48 10
1790.58 29
1790.68 48
1790.77 61
1790.87 69
1790.97 69
1791.06 65
1791.16 59
1791.26 54
1791.35 52
1791.45 54
1791.55 57
1791.65 62
1791.74 66
1791.84 71
1791.94 77
1792.03 85
1792.13 97
1792.23 113
1792.32 132
1792.42 154
1792.52 175
1792.61 196
1792.71 213
1792.81 227
1792.91 234
1793.00 235
1793.10 229
1793.20 217
1793.29 200
1793.39 181
1793.49 162
1793.58 146
1793.68 137
1793.78 134
1793.88 136
1793.97 143
1794.07 150
1794.17 155
1794.26 155
1794.36 149
1794.46 137
1794.55 123
1794.65 108
1794.75 95
1794.85 86
1794.94 84
1795.04 89
1795.14 98
1795.23 111
1795.33 125
1795.43 138
1795.53 148
1795.62 153
1795.72 154
1795.82 151
1795.91 145
1796.01 137
1796.11 129
1796.20 121
1796.30 115
1796.40 110
1796.50 106
1796.59 103
1796.69 102
1796.79 101
1796.88 104
1796.98 109
1797.08 118
1797.18 129
1797.27 141
1797.37 152
1797.47 160
1797.56 164
1797.66 164
1797.76 163
1797.86 161
1797.95 159
1798.05 159
1798.15 160
1798.24 161
1798.34 159
1798.44 154
1798.53 144
1798.63 130
1798.73 114
1798.83 96
1798.92 79
1799.02 65
1799.12 56
1799.21 51
1799.31 49
1799.41 51
1799.51 53
1799.60 56
1799.70 58
1799.80 60
1799.90 62
1799.99 67
1800.09 76
1800.19 88
1800.28 104
1800.38 121
1800.48 139
1800.58 156
1800.67 168
1800.77 176
1800.87 179
1800.96 176
1801.06 168
1801.16 157
1801.26 143
1801.35 129
1801.45 113
1801.55 98
1801.64 84
1801.74 70
1801.84 56
1801.94 42
1802.03 28
1802.13 14
1802.23 0
1802.33 0
1802.42 0
1802.52 0
1802.62 0
1802.71 0
1802.81 0
1802.91 0
1803.01 7
1803.10 17
1803.20 23
1803.30 26
1803.39 26
1803.49 25
1803.59 22
1803.69 21
1803.78 21
1803.88 22
1803.98 22
1804.08 21
1804.17 19
1804.27 15
1804.37 10
1804.47 7
1804.56 6
1804.66 10
1804.76 18
1804.85 29
1804.95 42
1805.05 53
1805.15 60
1805.24 62
1805.34 60
1805.44 54
1805.54 46
1805.63 38
1805.73 33
1805.83 29
1805.92 28
1806.02 28
1806.12 29
1806.22 31
1806.31 33
1806.41 36
1806.51 39
1806.61 42
1806.70 44
1806.80 46
1806.90 45
1807.00 44
1807.09 43
1807.19 43
1807.29 45
1807.39 49
1807.48 55
1807.58 63
1807.68 73
1807.77 82
1807.87 91
1807.97 99
1808.07 106
1808.16 113
1808.26 119
1808.36 126
1808.46 134
1808.55 143
1808.65 152
1808.75 159
1808.85 165
1808.94 167
1809.04 165
1809.14 160
1809.24 152
1809.33 143
1809.43 133
1809.53 124
1809.63 117
1809.72 112
1809.82 107
1809.92 102
1810.02 96
1810.11 88
1810.21 78
1810.31 65
1810.40 50
1810.50 36
1810.60 25
1810.70 17
1810.79 16
1810.89 21
1810.99 33
1811.09 47
1811.18 63
1811.28 79
1811.38 91
1811.48 99
1811.57 102
1811.67 100
1811.77 93
1811.87 83
1811.96 69
1812.06 54
1812.16 38
1812.26 23
1812.35 12
1812.45 4
1812.55 0
1812.65 0
1812.74 0
1812.84 1
1812.94 3
1813.04 5
1813.13 9
1813.23 15
1813.33 25
1813.43 37
1813.52 51
1813.62 64
1813.72 75
1813.82 82
1813.91 86
1814.01 87
1814.11 86
1814.21 85
1814.31 85
1814.40 86
1814.50 88
1814.60 91
1814.70 94
1814.79 96
1814.89 99
1814.99 102
1815.09 105
1815.18 111
1815.28 117
1815.38 125
1815.48 135
1815.57 145
1815.67 156
1815.77 167
1815.87 175
1815.96 181
1816.06 184
1816.16 185
1816.26 183
1816.35 180
1816.45 177
1816.55 174
1816.65 170
1816.75 164
1816.84 155
1816.94 142
1817.04 124
1817.14 104
1817.23 82
1817.33 60
1817.43 40
1817.53 25
1817.62 14
1817.72 7
1817.82 3
1817.92 1
1818.01 1
1818.11 0
1818.21 0
1818.31 0
1818.41 0
1818.50 0
1818.60 0
1818.70 0
1818.80 0
1818.89 7
1818.99 15
1819.09 23
1819.19 30
1819.28 38
1819.38 45
1819.48 53
1819.58 61
1819.67 67
1819.77 71
1819.87 71
1819.97 65
1820.07 54
1820.16 41
1820.26 27
1820.36 16
1820.46 11
1820.55 12
1820.65 21
1820.75 35
1820.85 54
1820.95 73
1821.04 93
1821.14 110
1821.24 125
1821.34 136
1821.43 145
1821.53 150
1821.63 152
1821.73 151
1821.83 146
1821.92 138
1822.02 127
1822.12 115
1822.22 104
1822.31 94
1822.41 87
1822.51 86
1822.61 88
1822.71 95
1822.80 104
1822.90 115
1823.00 125
1823.10 135
1823.19 144
1823.29 151
1823.39 157
1823.49 161
1823.59 165
1823.68 166
1823.78 167
1823.88 167
1823.98 168
1824.07 171
1824.17 178
1824.27 189
1824.37 202
1824.47 218
1824.56 233
1824.66 247
1824.76 257
1824.86 262
1824.95 261
1825.05 257
1825.15 249
1825.25 240
1825.35 232
1825.44 226
1825.54 223
1825.64 224
1825.74 227
1825.84 231
1825.93 233
1826.03 230
1826.13 222
1826.23 207
1826.32 186
1826.42 160
1826.52 132
1826.62 105
1826.72 80
1826.81 61
1826.91 48
1827.01 43
1827.11 43
1827.21 48
1827.30 55
1827.40 61
1827.50 64
1827.60 63
1827.70 57
1827.79 48
1827.89 41
1827.99 36
1828.09 37
1828.19 46
1828.28 63
1828.38 85
1828.48 111
1828.58 136
1828.67 158
1828.77 175
1828.87 185
1828.97 189
1829.07 186
1829.16 178
1829.26 165
1829.36 149
1829.46 130
1829.56 108
1829.65 87
1829.75 67
1829.85 50
1829.95 38
1830.05 31
1830.14 29
1830.24 32
1830.34 38
1830.44 47
1830.54 58
1830.63 69
1830.73 80
1830.83 90
1830.93 96
1831.03 99
1831.12 98
1831.22 92
1831.32 83
1831.42 71
1831.52 57
1831.61 45
1831.71 36
1831.81 29
1831.91 26
1832.01 27
1832.10 29
1832.20 34
1832.30 40
1832.40 45
1832.50 50
1832.59 52
1832.69 53
1832.79 52
1832.89 49
1832.99 44
1833.09 39
1833.18 34
1833.28 31
1833.38 28
1833.48 27
1833.58 26
1833.67 26
1833.77 26
1833.87 27
1833.97 30
1834.07 34
1834.16 40
1834.26 48
1834.36 57
1834.46 65
1834.56 71
1834.65 75
1834.75 74
1834.85 71
1834.95 66
1835.05 61
1835.15 56
1835.24 52
1835.34 50
1835.44 48
1835.54 45
1835.64 41
1835.73 33
1835.83 24
1835.93 13
1836.03 4
1836.13 0
1836.22 0
1836.32 0
1836.42 0
1836.52 8
1836.62 17
1836.72 25
1836.81 30
1836.91 32
1837.01 31
1837.11 28
1837.21 24
1837.30 20
1837.40 18
1837.50 17
1837.60 17
1837.70 19
1837.80 23
1837.89 27
1837.99 31
1838.09 37
1838.19 45
1838.29 54
1838.38 64
1838.48 75
1838.58 87
1838.68 100
1838.78 111
1838.88 122
1838.97 132
1839.07 141
1839.17 147
1839.27 152
1839.37 155
1839.46 153
1839.56 148
1839.66 138
1839.76 123
1839.86 105
1839.96 86
1840.05 66
1840.15 49
1840.25 37
1840.35 30
1840.45 28
1840.55 31
1840.64 37
1840.74 46
1840.84 55
1840.94 64
1841.04 70
1841.14 73
1841.23 73
1841.33 71
1841.43 68
1841.53 64
1841.63 61
1841.72 61
1841.82 64
1841.92 70
1842.02 78
1842.12 86
1842.22 92
1842.31 94
1842.41 91
1842.51 83
1842.61 72
1842.71 58
1842.81 43
1842.90 30
1843.00 19
1843.10 12
1843.20 8
1843.30 6
1843.40 5
1843.49 4
1843.59 3
1843.69 0
1843.79 0
1843.89 0
1843.99 0
1844.08 0
1844.18 0
1844.28 0
1844.38 4
1844.48 19
1844.58 37
1844.67 56
1844.77 75
1844.87 94
1844.97 111
1845.07 127
1845.17 142
1845.27 156
1845.36 169
1845.46 178
1845.56 185
1845.66 187
1845.76 184
1845.86 179
1845.95 171
1846.05 162
1846.15 154
1846.25 147
1846.35 143
1846.45 142
1846.54 145
1846.64 153
1846.74 164
1846.84 177
1846.94 189
1847.04 196
1847.14 197
1847.23 190
1847.33 176
1847.43 158
1847.53 142
1847.63 131
1847.73 129
1847.82 137
1847.92 152
1848.02 171
1848.12 190
1848.22 204
1848.32 210
1848.42 205
1848.51 192
1848.61 173
1848.71 150
1848.81 128
1848.91 110
1849.01 97
1849.10 89
1849.20 87
1849.30 90
1849.40 95
1849.50 102
1849.60 110
1849.70 118
1849.79 125
1849.89 131
1849.99 136
1850.09 140
1850.19 144
1850.29 146
1850.39 148
1850.48 149
1850.58 149
1850.68 147
1850.78 144
1850.88 140
1850.98 135
1851.07 131
1851.17 129
1851.27 129
1851.37 133
1851.47 139
1851.57 146
1851.67 153
1851.76 160
1851.86 166
1851.96 170
1852.06 171
1852.16 170
1852.26 165
1852.36 157
1852.45 145
1852.55 132
1852.65 118
1852.75 106
1852.85 96
1852.95 88
1853.05 82
1853.14 77
1853.24 73
1853.34 69
1853.44 67
1853.54 68
1853.64 73
1853.74 83
1853.84 97
1853.93 115
1854.03 134
1854.13 154
1854.23 170
1854.33 183
1854.43 191
1854.53 194
1854.62 193
1854.72 188
1854.82 181
1854.92 174
1855.02 167
1855.12 163
1855.22 163
1855.31 170
1855.41 183
1855.51 201
1855.61 221
1855.71 241
1855.81 258
1855.91 268
1856.01 269
1856.10 263
1856.20 250
1856.30 233
1856.40 215
1856.50 199
1856.60 185
1856.70 175
1856.79 169
1856.89 167
1856.99 167
1857.09 170
1857.19 173
1857.29 177
1857.39 181
1857.49 186
1857.58 192
1857.68 199
1857.78 207
1857.88 215
1857.98 223
1858.08 228
1858.18 230
1858.28 226
1858.37 219
1858.47 208
1858.57 195
1858.67 182
1858.77 171
1858.87 162
1858.97 157
1859.07 155
1859.16 157
1859.26 162
1859.36 169
1859.46 177
1859.56 187
1859.66 197
1859.76 206
1859.86 214
1859.95 219
1860.05 221
1860.15 220
1860.25 213
1860.35 203
1860.45 191
1860.55 179
1860.65 168
1860.74 160
1860.84 155
1860.94 152
1861.04 150
1861.14 148
1861.24 146
1861.34 144
1861.44 144
1861.54 147
1861.63 153
1861.73 162
1861.83 174
1861.93 185
1862.03 195
1862.13 202
1862.23 206
1862.33 206
1862.42 205
1862.52 205
1862.62 208
1862.72 214
1862.82 225
1862.92 241
1863.02 257
1863.12 273
1863.22 284
1863.31 288
1863.41 285
1863.51 276
1863.61 261
1863.71 245
1863.81 230
1863.91 220
1864.01 215
1864.11 216
1864.20 222
1864.30 231
1864.40 241
1864.50 250
1864.60 255
1864.70 257
1864.80 255
1864.90 250
1865.00 244
1865.09 238
1865.19 232
1865.29 228
1865.39 225
1865.49 222
1865.59 219
1865.69 214
1865.79 210
1865.89 206
1865.99 204
1866.08 205
1866.18 206
1866.28 208
1866.38 209
1866.48 205
1866.58 196
1866.68 182
1866.78 164
1866.88 143
1866.97 125
1867.07 111
1867.17 104
1867.27 107
1867.37 120
1867.47 140
1867.57 163
1867.67 187
1867.77 209
1867.87 226
1867.96 237
1868.06 245
1868.16 249
1868.26 252
1868.36 253
1868.46 252
1868.56 248
1868.66 240
1868.76 228
1868.86 211
1868.95 192
1869.05 171
1869.15 152
1869.25 134
1869.35 120
1869.45 108
1869.55 98
1869.65 89
1869.75 81
1869.85 72
1869.94 62
1870.04 51
1870.14 39
1870.24 26
1870.34 14
1870.44 2
1870.54 0
1870.64 0
1870.74 0
1870.84 0
1870.94 0
1871.03 0
1871.13 0
1871.23 0
1871.33 0
1871.43 11
1871.53 24
1871.63 40
1871.73 57
1871.83 76
1871.93 97
1872.03 120
1872.12 144
1872.22 168
1872.32 190
1872.42 208
1872.52 221
1872.62 226
1872.72 223
1872.82 214
1872.92 200
1873.02 183
1873.12 167
1873.21 153
1873.31 142
1873.41 133
1873.51 126
1873.61 119
1873.71 112
1873.81 104
1873.91 96
1874.01 89
1874.11 85
1874.21 84
1874.31 86
1874.40 91
1874.50 98
1874.60 106
1874.70 115
1874.80 123
1874.90 131
1875.00 138
1875.10 142
1875.20 145
1875.30 145
1875.40 144
1875.50 141
1875.59 138
1875.69 137
1875.79 138
1875.89 142
1875.99 147
1876.09 153
1876.19 160
1876.29 167
1876.39 174
1876.49 183
1876.59 192
1876.69 201
1876.79 209
1876.88 216
1876.98 219
1877.08 219
1877.18 214
1877.28 208
1877.38 199
1877.48 190
1877.58 181
1877.68 172
1877.78 164
1877.88 156
1877.98 148
1878.08 141
1878.17 135
1878.27 132
1878.37 132
1878.47 138
1878.57 148
1878.67 162
1878.77 180
1878.87 198
1878.97 216
1879.07 231
1879.17 243
1879.27 253
1879.37 261
1879.47 265
1879.56 267
1879.66 264
1879.76 257
1879.86 246
1879.96 230
1880.06 210
1880.16 189
1880.26 168
1880.36 150
1880.46 135
1880.56 124
1880.66 117
1880.76 116
1880.86 119
1880.96 125
1881.05 134
1881.15 146
1881.25 158
1881.35 169
1881.45 177
1881.55 179
1881.65 175
1881.75 165
1881.85 150
1881.95 133
1882.05 115
1882.15 102
1882.25 93
1882.35 90
1882.45 91
1882.55 94
1882.64 98
1882.74 102
1882.84 105
1882.94 108
1883.04 112
1883.14 116
1883.24 121
1883.34 124
1883.44 123
1883.54 117
1883.64 105
1883.74 88
1883.84 69
1883.94 50
1884.04 33
1884.14 20
1884.23 9
1884.33 1
1884.43 0
1884.53 0
1884.63 0
1884.73 0
1884.83 0
1884.93 0
1885.03 0
1885.13 0
1885.23 9
1885.33 17
1885.43 23
1885.53 27
1885.63 29
1885.73 31
1885.83 33
1885.93 35
1886.03 38
1886.12 39
1886.22 39
1886.32 39
1886.42 40
1886.52 45
1886.62 55
1886.72 71
1886.82 93
1886.92 119
1887.02 146
1887.12 171
1887.22 192
1887.32 208
1887.42 219
1887.52 225
1887.62 226
1887.72 224
1887.82 217
1887.92 207
1888.02 195
1888.11 183
1888.21 173
1888.31 168
1888.41 168
1888.51 174
1888.61 185
1888.71 198
1888.81 209
1888.91 216
1889.01 218
1889.11 215
1889.21 206
1889.31 194
1889.41 180
1889.51 166
1889.61 154
1889.71 144
1889.81 136
1889.91 131
1890.01 127
1890.11 124
1890.21 121
1890.30 116
1890.40 109
1890.50 100
1890.60 89
1890.70 79
1890.80 72
1890.90 69
1891.00 71
1891.10 80
1891.20 92
1891.30 107
1891.40 121
1891.50 132
1891.60 139
1891.70 142
1891.80 142
1891.90 141
1892.00 141
1892.10 144
1892.20 148
1892.30 155
1892.40 163
1892.50 170
1892.60 176
1892.70 178
1892.80 177
1892.89 171
1892.99 160
1893.09 146
1893.19 127
1893.29 107
1893.39 86
1893.49 65
1893.59 46
1893.69 30
1893.79 16
1893.89 6
1893.99 0
1894.09 0
1894.19 0
1894.29 0
1894.39 0
1894.49 0
1894.59 0
1894.69 0
1894.79 0
1894.89 0
1894.99 10
1895.09 22
1895.19 34
1895.29 44
1895.39 52
1895.49 56
1895.59 55
1895.69 51
1895.79 44
1895.89 35
1895.99 26
1896.09 17
1896.18 10
1896.28 5
1896.38 2
1896.48 2
1896.58 5
1896.68 9
1896.78 15
1896.88 22
1896.98 28
1897.08 32
1897.18 33
1897.28 31
1897.38 27
1897.48 22
1897.58 20
1897.68 22
1897.78 29
1897.88 44
1897.98 63
1898.08 84
1898.18 103
1898.28 117
1898.38 124
1898.48 123
1898.58 115
1898.68 102
1898.78 86
1898.88 72
1898.98 60
1899.08 53
1899.18 51
1899.28 54
1899.38 62
1899.48 71
1899.58 79
1899.68 85
1899.78 88
1899.88 87
1899.98 84
1900.08 81
1900.18 77
1900.28 76
1900.38 77
1900.48 80
1900.58 85
1900.68 92
1900.78 98
1900.88 103
1900.98 107
1901.08 107
1901.18 104
1901.28 97
1901.38 87
1901.47 74
1901.57 59
1901.67 44
1901.77 29
1901.87 16
1901.97 4
1902.07 0
1902.17 0
1902.27 0
1902.37 0
1902.47 0
1902.57 0
1902.67 0
1902.77 0
1902.87 7
1902.97 16
1903.07 25
1903.17 31
1903.27 36
1903.37 40
1903.47 43
1903.57 45
1903.67 46
1903.77 46
1903.87 45
1903.97 43
1904.07 41
1904.17 42
1904.27 44
1904.37 49
1904.47 58
1904.57 68
1904.67 79
1904.77 88
1904.87 92
1904.97 93
1905.07 88
1905.17 81
1905.27 73
1905.37 68
1905.47 68
1905.57 74
1905.67 85
1905.77 97
1905.87 108
1905.97 115
1906.07 116
1906.17 111
1906.27 101
1906.37 89
1906.47 79
1906.57 72
1906.67 70
1906.77 73
1906.87 80
1906.97 86
1907.07 91
1907.17 91
1907.27 86
1907.37 75
1907.47 61
1907.57 46
1907.67 32
1907.77 21
1907.87 13
1907.97 10
1908.07 8
1908.17 8
1908.27 7
1908.37 5
1908.47 4
1908.57 3
1908.67 5
1908.77 9
1908.87 14
1908.97 20
1909.07 25
1909.17 29
1909.27 32
1909.37 34
1909.47 38
1909.57 44
1909.67 53
1909.77 65
1909.87 78
1909.97 90
1910.07 98
1910.17 101
1910.27 98
1910.37 91
1910.47 81
1910.57 71
1910.68 63
1910.78 59
1910.88 59
1910.98 64
1911.08 73
1911.18 83
1911.28 94
1911.38 102
1911.48 108
1911.58 110
1911.68 108
1911.78 103
1911.88 95
1911.98 87
1912.08 78
1912.18 68
1912.28 57
1912.38 45
1912.48 33
1912.58 20
1912.68 8
1912.78 0
1912.88 0
1912.98 0
1913.08 9
1913.18 23
1913.28 40
1913.38 58
1913.48 73
1913.58 85
1913.68 90
1913.78 90
1913.88 84
1913.98 75
1914.08 63
1914.18 52
1914.28 42
1914.38 34
1914.48 28
1914.58 25
1914.68 23
1914.78 22
1914.88 20
1914.98 17
1915.08 13
1915.18 9
1915.28 4
1915.38 2
1915.48 2
1915.58 7
1915.68 17
1915.78 32
1915.88 49
1915.99 68
1916.09 85
1916.19 98
1916.29 106
1916.39 107
1916.49 102
1916.59 93
1916.69 84
1916.79 76
1916.89 72
1916.99 73
1917.09 77
1917.19 83
1917.29 88
1917.39 92
1917.49 92
1917.59 90
1917.69 85
1917.79 80
1917.89 76
1917.99 74
1918.09 73
1918.19 72
1918.29 71
1918.39 67
1918.49 59
1918.59 48
1918.69 34
1918.79 20
1918.89 7
1918.99 0
1919.09 0
1919.19 0
1919.30 0
1919.40 0
1919.50 0
1919.60 0
1919.70 0
1919.80 0
1919.90 0
1920.00 2
1920.10 13
1920.20 29
1920.30 48
1920.40 69
1920.50 89
1920.60 107
1920.70 122
1920.80 134
1920.90 144
1921.00 151
1921.10 157
1921.20 161
1921.30 162
1921.40 159
1921.50 153
1921.60 143
1921.70 132
1921.80 120
1921.91 111
1922.01 106
1922.11 105
1922.21 110
1922.31 118
1922.41 128
1922.51 137
1922.61 143
1922.71 147
1922.81 147
1922.91 146
1923.01 143
1923.11 141
1923.21 142
1923.31 145
1923.41 151
1923.51 160
1923.61 172
1923.71 186
1923.81 202
1923.91 217
1924.01 232
1924.11 243
1924.22 249
1924.32 248
1924.42 240
1924.52 225
1924.62 206
1924.72 184
1924.82 164
1924.92 149
1925.02 141
1925.12 139
1925.22 142
1925.32 147
1925.42 149
1925.52 148
1925.62 141
1925.72 131
1925.82 119
1925.92 107
1926.02 99
1926.13 96
1926.23 100
1926.33 110
1926.43 125
1926.53 143
1926.63 163
1926.73 183
1926.83 202
1926.93 218
1927.03 232
1927.13 244
1927.23 256
1927.33 266
1927.43 274
1927.53 279
1927.63 281
1927.73 278
1927.83 271
1927.93 260
1928.04 245
1928.14 227
1928.24 207
1928.34 187
1928.44 166
1928.54 147
1928.64 130
1928.74 116
1928.84 109
1928.94 108
1929.04 112
1929.14 122
1929.24 134
1929.34 148
1929.44 161
1929.54 172
1929.65 180
1929.75 185
1929.85 188
1929.95 189
1930.05 189
1930.15 189
1930.25 189
1930.35 190
1930.45 190
1930.55 192
1930.65 193
1930.75 193
1930.85 194
1930.95 194
1931.05 193
1931.15 191
1931.26 188
1931.36 185
1931.46 182
1931.56 180
1931.66 179
1931.76 179
1931.86 179
1931.96 178
1932.06 175
1932.16 169
1932.26 160
1932.36 150
1932.46 139
1932.56 130
1932.66 123
1932.77 121
1932.87 122
1932.97 126
1933.07 131
1933.17 137
1933.27 142
1933.37 145
1933.47 148
1933.57 149
1933.67 151
1933.77 153
1933.87 155
1933.97 156
1934.07 156
1934.18 153
1934.28 146
1934.38 135
1934.48 123
1934.58 110
1934.68 99
1934.78 90
1934.88 85
1934.98 83
1935.08 84
1935.18 88
1935.28 92
1935.38 97
1935.49 102
1935.59 106
1935.69 107
1935.79 106
1935.89 101
1935.99 93
1936.09 82
1936.19 69
1936.29 54
1936.39 39
1936.49 23
1936.59 7
1936.69 0
1936.80 0
1936.90 0
1937.00 0
1937.10 0
1937.20 0
1937.30 0
1937.40 0
1937.50 11
1937.60 32
1937.70 54
1937.80 73
1937.90 89
1938.01 102
1938.11 110
1938.21 116
1938.31 120
1938.41 124
1938.51 128
1938.61 133
1938.71 139
1938.81 147
1938.91 155
1939.01 164
1939.11 174
1939.22 185
1939.32 196
1939.42 204
1939.52 211
1939.62 213
1939.72 211
1939.82 204
1939.92 195
1940.02 184
1940.12 173
1940.22 164
1940.33 158
1940.43 154
1940.53 153
1940.63 155
1940.73 159
1940.83 163
1940.93 166
1941.03 169
1941.13 169
1941.23 167
1941.33 163
1941.44 157
1941.54 152
1941.64 148
1941.74 147
1941.84 147
1941.94 149
1942.04 151
1942.14 152
1942.24 152
1942.34 149
1942.44 143
1942.55 136
1942.65 127
1942.75 117
1942.85 105
1942.95 93
1943.05 78
1943.15 63
1943.25 46
1943.35 29
1943.45 13
1943.56 0
1943.66 0
1943.76 0
1943.86 0
1943.96 0
1944.06 5
1944.16 18
1944.26 31
1944.36 45
1944.46 58
1944.57 72
1944.67 85
1944.77 96
1944.87 106
1944.97 114
1945.07 119
1945.17 121
1945.27 122
1945.37 123
1945.47 125
1945.58 128
1945.68 133
1945.78 137
1945.88 141
1945.98 142
1946.08 140
1946.18 134
1946.28 124
1946.38 114
1946.49 104
1946.59 97
1946.69 93
1946.79 93
1946.89 96
1946.99 103
1947.09 110
1947.19 118
1947.29 124
1947.39 129
1947.50 133
1947.60 135
1947.70 136
1947.80 137
1947.90 137
1948.00 138
1948.10 141
1948.20 146
1948.30 154
1948.41 164
1948.51 175
1948.61 187
1948.71 196
1948.81 201
1948.91 202
1949.01 199
1949.11 192
1949.21 185
1949.32 178
1949.42 173
1949.52 172
1949.62 173
1949.72 176
1949.82 179
1949.92 181
1950.02 181
1950.12 180
1950.23 178
1950.33 177
1950.43 177
1950.53 180
1950.63 187
1950.73 195
1950.83 206
1950.93 217
1951.04 227
1951.14 236
1951.24 243
1951.34 247
1951.44 247
1951.54 246
1951.64 243
1951.74 239
1951.84 236
1951.95 235
1952.05 236
1952.15 239
1952.25 244
1952.35 251
1952.45 259
1952.55 268
1952.65 276
1952.76 283
1952.86 288
1952.96 291
1953.06 290
1953.16 287
1953.26 280
1953.36 270
1953.46 259
1953.57 246
1953.67 236
1953.77 228
1953.87 223
1953.97 220
1954.07 219
1954.17 217
1954.27 214
1954.38 209
1954.48 203
1954.58 196
1954.68 190
1954.78 185
1954.88 182
1954.98 179
1955.08 179
1955.19 179
1955.29 180
1955.39 183
1955.49 188
1955.59 195
1955.69 202
1955.79 209
1955.89 214
1956.00 216
1956.10 216
1956.20 213
1956.30 208
1956.40 201
1956.50 196
1956.60 191
1956.71 186
1956.81 183
1956.91 181
1957.01 181
1957.11 183
1957.21 187
1957.31 193
1957.41 199
1957.52 204
1957.62 208
1957.72 207
1957.82 202
1957.92 192
1958.02 179
1958.12 164
1958.23 149
1958.33 134
1958.43 121
1958.53 111
1958.63 103
1958.73 98
1958.83 96
1958.93 98
1959.04 101
1959.14 106
1959.24 111
1959.34 114
1959.44 113
1959.54 107
1959.64 96
1959.75 82
1959.85 65
1959.95 49
1960.05 33
1960.15 21
1960.25 11
1960.35 7
1960.46 6
1960.56 11
1960.66 20
1960.76 32
1960.86 46
1960.96 61
1961.06 75
1961.17 86
1961.27 94
1961.37 99
1961.47 100
1961.57 98
1961.67 93
1961.77 86
1961.88 78
1961.98 69
1962.08 59
1962.18 50
1962.28 41
1962.38 33
1962.48 26
1962.59 18
1962.69 11
1962.79 3
1962.89 0
1962.99 0
1963.09 0
1963.20 0
1963.30 0
1963.40 0
1963.50 0
1963.60 0
1963.70 2
1963.80 5
1963.91 8
1964.01 13
1964.11 18
1964.21 24
1964.31 30
1964.41 35
1964.51 39
1964.62 42
1964.72 44
1964.82 47
1964.92 52
1965.02 62
1965.12 77
1965.23 99
1965.33 125
1965.43 154
1965.53 183
1965.63 209
1965.73 229
1965.83 240
1965.94 241
1966.04 235
1966.14 223
1966.24 208
1966.34 192
1966.44 177
1966.55 164
1966.65 155
1966.75 147
1966.85 141
1966.95 134
1967.05 127
1967.16 117
1967.26 104
1967.36 89
1967.46 74
1967.56 59
1967.66 46
1967.77 37
1967.87 33
1967.97 33
1968.07 38
1968.17 46
1968.27 58
1968.37 71
1968.48 84
1968.58 98
1968.68 111
1968.78 125
1968.88 138
1968.98 151
1969.09 164
1969.19 176
1969.29 186
1969.39 192
1969.49 192
1969.59 186
1969.70 174
1969.80 157
1969.90 138
1970.00 120
1970.10 104
1970.20 93
1970.31 86
1970.41 82
1970.51 79
1970.61 75
1970.71 69
1970.81 61
1970.92 53
1971.02 46
1971.12 44
1971.22 46
1971.32 52
1971.42 62
1971.53 72
1971.63 82
1971.73 88
1971.83 90
1971.93 88
1972.03 83
1972.14 77
1972.24 70
1972.34 63
1972.44 57
1972.54 53
1972.65 49
1972.75 46
1972.85 44
1972.95 43
1973.05 42
1973.15 43
1973.26 45
1973.36 48
1973.46 52
1973.56 56
1973.66 60
1973.76 62
1973.87 64
1973.97 65
1974.07 64
1974.17 64
1974.27 63
1974.38 63
1974.48 65
1974.58 67
1974.68 70
1974.78 72
1974.88 73
1974.99 71
1975.09 67
1975.19 59
1975.29 49
1975.39 40
1975.49 32
1975.60 28
1975.70 27
1975.80 28
1975.90 31
1976.00 34
1976.11 35
1976.21 35
1976.31 33
1976.41 30
1976.51 27
1976.62 24
1976.72 22
1976.82 20
1976.92 19
1977.02 18
1977.12 18
1977.23 20
1977.33 25
1977.43 32
1977.53 41
1977.63 50
1977.74 58
1977.84 62
1977.94 63
1978.04 59
1978.14 52
1978.24 43
1978.35 35
1978.45 28
1978.55 23
1978.65 21
1978.75 20
1978.86 20
1978.96 20
1979.06 20
1979.16 19
1979.26 17
1979.37 15
1979.47 14
1979.57 15
1979.67 18
1979.77 26
1979.88 37
1979.98 53
1980.08 71
1980.18 90
1980.28 108
1980.38 121
1980.49 128
1980.59 129
1980.69 124
1980.79 113
1980.89 99
1981.00 83
1981.10 68
1981.20 55
1981.30 43
1981.40 34
1981.51 26
1981.61 18
1981.71 8
1981.81 0
1981.91 0
1982.02 0
1982.12 0
1982.22 0
1982.32 0
1982.42 0
1982.53 0
1982.63 12
1982.73 30
1982.83 45
1982.93 55
1983.04 62
1983.14 64
1983.24 64
1983.34 64
1983.44 64
1983.55 66
1983.65 69
1983.75 73
1983.85 78
1983.95 83
1984.06 87
1984.16 91
1984.26 93
1984.36 92
1984.46 88
1984.57 80
1984.67 70
1984.77 58
1984.87 45
1984.97 34
1985.08 26
1985.18 22
1985.28 23
1985.38 27
1985.48 36
1985.59 46
1985.69 58
1985.79 68
1985.89 76
1986.00 81
1986.10 84
1986.20 83
1986.30 81
1986.40 79
1986.51 76
1986.61 74
1986.71 72
1986.81 69
1986.91 66
1987.02 60
1987.12 52
1987.22 42
1987.32 31
1987.42 20
1987.53 9
1987.63 0
1987.73 0
1987.83 0
1987.94 0
1988.04 0
1988.14 0
1988.24 0
1988.34 0
1988.45 0
1988.55 3
1988.65 8
1988.75 13
1988.85 21
1988.96 30
1989.06 41
1989.16 51
1989.26 60
1989.37 66
1989.47 69
1989.57 68
1989.67 63
1989.77 57
1989.88 48
1989.98 39
1990.08 30
1990.18 23
1990.28 18
1990.39 17
1990.49 22
1990.59 33
1990.69 50
1990.80 71
1990.90 95
1991.00 119
1991.10 140
1991.20 156
1991.31 167
1991.41 172
1991.51 172
1991.61 169
1991.72 163
1991.82 155
1991.92 147
1992.02 138
1992.12 128
1992.23 118
1992.33 108
1992.43 99
1992.53 92
1992.64 87
1992.74 85
1992.84 85
1992.94 86
1993.05 86
1993.15 84
1993.25 80
1993.35 76
1993.45 72
1993.56 72
1993.66 80
1993.76 95
1993.86 118
1993.97 145
1994.07 172
1994.17 197
1994.27 215
1994.37 225
1994.48 229
1994.58 227
1994.68 221
1994.78 213
1994.89 204
1994.99 194
1995.09 183
1995.19 172
1995.30 161
1995.40 153
1995.50 148
1995.60 148
1995.70 152
1995.81 159
1995.91 168
1996.01 177
1996.11 186
1996.22 193
1996.32 199
1996.42 203
1996.52 206
1996.63 207
1996.73 206
1996.83 204
1996.93 199
1997.04 192
1997.14 182
1997.24 171
1997.34 159
1997.44 147
1997.55 136
1997.65 125
1997.75 115
1997.85 106
1997.96 95
1998.06 85
1998.16 75
1998.26 66
1998.37 58
1998.47 52
1998.57 49
1998.67 48
1998.78 47
1998.88 48
1998.98 49
1999.08 53
1999.19 59
1999.29 70
1999.39 83
1999.49 97
1999.60 112
1999.70 125
1999.80 135
1999.90 143
2000.00 147
2000.11 151
2000.21 155
2000.31 159
2000.41 163
2000.52 168
2000.62 172
2000.72 175
2000.82 178
2000.93 182
2001.03 186
2001.13 190
2001.23 193
2001.34 194
2001.44 190
2001.54 182
2001.64 169
2001.75 151
2001.85 130
2001.95 109
2002.05 89
2002.16 71
2002.26 56
2002.36 43
2002.46 33
2002.57 25
2002.67 20
2002.77 18
2002.87 19
2002.98 23
2003.08 28
2003.18 34
2003.28 37
2003.39 37
2003.49 33
2003.59 26
2003.69 17
2003.80 8
2003.90 0
2004.00 0
2004.10 0
2004.21 0
2004.31 0
2004.41 0
2004.51 0
2004.62 0
2004.72 0
2004.82 10
2004.93 20
2005.03 29
2005.13 40
2005.23 51
2005.34 64
2005.44 77
2005.54 90
2005.64 102
2005.75 113
2005.85 122
2005.95 128
2006.05 132
2006.16 134
2006.26 134
2006.36 133
2006.46 129
2006.57 122
2006.67 112
2006.77 100
2006.87 87
2006.98 74
2007.08 64
2007.18 57
2007.28 55
2007.39 57
2007.49 63
2007.59 72
2007.70 82
2007.80 93
2007.90 102
2008.00 109
2008.11 114
2008.21 116
2008.31 116
2008.41 114
2008.52 108
2008.62 101
2008.72 93
2008.82 87
2008.93 84
2009.03 86
2009.13 91
2009.24 101
2009.34 112
2009.44 124
2009.54 135
2009.65 146
2009.75 155
2009.85 164
2009.95 172
2010.06 180
2010.16 188
2010.26 194
2010.36 196
2010.47 196
2010.57 194
2010.67 191
2010.78 188
2010.88 188
2010.98 191
2011.08 196
2011.19 204
2011.29 212
2011.39 218
2011.49 221
2011.60 219
2011.70 211
2011.80 197
2011.91 180
2012.01 161
2012.11 143
2012.21 129
2012.32 120
2012.42 115
2012.52 115
2012.62 117
2012.73 119
2012.83 118
2012.93 114
2013.04 107
2013.14 98
2013.24 89
2013.34 83
2013.45 79
2013.55 81
2013.65 87
2013.76 96
2013.86 107
2013.96 118
2014.06 129
2014.17 138
2014.27 145
2014.37 149
2014.48 151
2014.58 150
2014.68 147
2014.78 144
2014.89 141
2014.99 140
2015.09 142
2015.19 147
2015.30 154
2015.40 164
2015.50 175
2015.61 188
2015.71 201
2015.81 214
2015.91 226
2016.02 237
2016.12 246
2016.22 251
2016.33 253
2016.43 252
2016.53 249
2016.63 244
2016.74 240
2016.84 236
2016.94 234
2017.05 233
2017.15 232
2017.25 230
2017.35 226
2017.46 219
2017.56 210
2017.66 200
2017.77 189
2017.87 179
2017.97 172
2018.08 167
2018.18 165
2018.28 163
2018.38 161
2018.49 159
2018.59 155
2018.69 153
2018.80 151
2018.90 153
2019.00 159
2019.10 167
2019.21 177
2019.31 185
2019.41 188
2019.52 187
2019.62 181
2019.72 172
2019.82 161
2019.93 153
2020.03 148
2020.13 150
2020.24 156
2020.34 164
2020.44 172
2020.55 175
2020.65 172
2020.75 161
2020.85 144
2020.96 123
2021.06 102
2021.16 85
2021.27 74
2021.37 71
2021.47 75
2021.58 83
2021.68 94
2021.78 105
2021.88 115
2021.99 121
2022.09 124
2022.19 123
2022.30 120
2022.40 113
2022.50 104
2022.61 92
2022.71 80
2022.81 68
2022.91 59
2023.02 51
2023.12 47
2023.22 46
2023.33 48
2023.43 53
2023.53 59
2023.64 67
2023.74 77
2023.84 89
2023.94 99
2024.05 108
2024.15 114
2024.25 116
2024.36 116
2024.46 114
2024.56 112
2024.67 112
2024.77 115
2024.87 121
2024.98 127
2025.08 132
2025.18 136
2025.28 137
2025.39 136
2025.49 133
2025.59 129
2025.70 124
2025.80 120
2025.90 116
2026.01 114
2026.11 115
2026.21 118
2026.32 125
2026.42 135
2026.52 146
2026.63 157
2026.73 166
2026.83 171
2026.93 170
2027.04 165
2027.14 157
2027.24 146
2027.35 136
2027.45 126
2027.55 118
2027.66 112
2027.76 106
2027.86 101
2027.97 94
2028.07 86
2028.17 76
2028.28 67
2028.38 58
2028.48 52
2028.58 49
2028.69 50
2028.79 54
2028.89 60
2029.00 66
2029.10 72
2029.20 77
2029.31 81
2029.41 86
2029.51 91
2029.62 98
2029.72 106
2029.82 114
2029.93 121
2030.03 125
2030.13 126
2030.24 123
2030.34 118
2030.44 113
2030.55 108
2030.65 105
2030.75 103
2030.86 102
2030.96 101
2031.06 100
2031.16 98
2031.27 97
2031.37 98
2031.47 103
2031.58 110
2031.68 120
2031.78 132
2031.89 142
2031.99 149
2032.09 152
2032.20 150
2032.30 144
2032.40 135
2032.51 123
2032.61 111
2032.71 97
2032.82 83
2032.92 69
2033.02 55
2033.13 41
2033.23 28
2033.33 17
2033.44 9
2033.54 5
2033.64 3
2033.75 5
2033.85 9
2033.95 12
2034.06 14
2034.16 13
2034.26 8
2034.37 0
2034.47 0
2034.57 0
2034.68 0
2034.78 0
2034.88 0
2034.99 9
2035.09 35
2035.19 66
2035.30 99
2035.40 130
2035.50 156
2035.61 175
2035.71 188
2035.81 193
2035.92 191
2036.02 184
2036.12 174
2036.23 163
2036.33 153
2036.43 146
2036.54 143
2036.64 147
2036.74 157
2036.85 172
2036.95 191
2037.05 210
2037.16 226
2037.26 237
2037.36 240
2037.47 236
2037.57 225
2037.67 212
2037.78 199
2037.88 189
2037.98 184
2038.09 183
2038.19 186
2038.29 190
2038.40 194
2038.50 195
2038.60 194
2038.71 192
2038.81 188
2038.92 184
2039.02 182
2039.12 182
2039.23 183
2039.33 185
2039.43 187
2039.54 189
2039.64 190
2039.74 189
2039.85 186
2039.95 182
2040.05 177
2040.16 171
2040.26 166
2040.36 161
2040.47 158
2040.57 157
2040.67 157
2040.78 158
2040.88 159
2040.98 161
2041.09 161
2041.19 161
2041.29 159
2041.40 155
2041.50 149
2041.61 140
2041.71 129
2041.81 116
2041.92 101
2042.02 86
2042.12 72
2042.23 58
2042.33 46
2042.43 35
2042.54 25
2042.64 17
2042.74 10
2042.85 4
2042.95 0
2043.05 0
2043.16 0
2043.26 0
2043.37 0
2043.47 2
2043.57 7
2043.68 14
2043.78 24
2043.88 35
2043.99 48
2044.09 62
2044.19 73
2044.30 82
2044.40 86
2044.50 86
2044.61 83
2044.71 78
2044.82 74
2044.92 73
2045.02 75
2045.13 79
2045.23 84
2045.33 88
2045.44 88
2045.54 86
2045.64 81
2045.75 76
2045.85 71
2045.95 67
2046.06 66
2046.16 65
2046.27 64
2046.37 63
2046.47 61
2046.58 59
2046.68 59
2046.78 62
2046.89 67
2046.99 74
2047.09 81
2047.20 85
2047.30 85
2047.41 80
2047.51 69
2047.61 57
2047.72 44
2047.82 35
2047.92 31
2048.03 35
2048.13 47
2048.23 66
2048.34 89
2048.44 113
2048.55 136
2048.65 154
2048.75 166
2048.86 172
2048.96 171
2049.06 167
2049.17 161
2049.27 158
2049.38 158
2049.48 162
2049.58 170
2049.69 179
2049.79 187
2049.89 192
2050.00 193
2050.10 189
2050.20 181
2050.31 170
2050.41 158
2050.52 144
2050.62 129
2050.72 114
2050.83 100
2050.93 85
2051.03 72
2051.14 59
2051.24 50
2051.35 43
2051.45 41
2051.55 45
2051.66 52
2051.76 63
2051.86 76
2051.97 88
2052.07 98
2052.18 104
2052.28 105
2052.38 101
2052.49 94
2052.59 86
2052.69 79
2052.80 76
2052.90 77
2053.01 84
2053.11 93
2053.21 103
2053.32 111
2053.42 115
2053.53 114
2053.63 107
2053.73 96
2053.84 80
2053.94 63
2054.04 45
2054.15 27
2054.25 11
2054.36 0
2054.46 0
2054.56 0
2054.67 0
2054.77 3
2054.88 17
2054.98 33
2055.08 49
2055.19 62
2055.29 71
2055.39 75
2055.50 74
2055.60 69
2055.71 61
2055.81 55
2055.91 50
2056.02 49
2056.12 51
2056.23 55
2056.33 58
2056.43 58
2056.54 54
2056.64 45
2056.74 34
2056.85 23
2056.95 14
2057.06 11
2057.16 13
2057.26 19
2057.37 25
2057.47 30
2057.58 31
2057.68 28
2057.78 21
2057.89 13
2057.99 6
2058.10 2
2058.20 2
2058.30 8
2058.41 16
2058.51 27
2058.61 39
2058.72 50
2058.82 58
2058.93 65
2059.03 68
2059.13 67
2059.24 63
2059.34 57
2059.45 48
2059.55 40
2059.65 34
2059.76 30
2059.86 29
2059.97 30
2060.07 30
2060.17 28
2060.28 22
2060.38 12
2060.49 0
2060.59 0
2060.69 0
2060.80 0
2060.90 0
2061.01 0
2061.11 0
2061.21 0
2061.32 6
2061.42 15
2061.53 23
2061.63 30
2061.73 37
2061.84 45
2061.94 52
2062.05 58
2062.15 63
2062.25 67
2062.36 70
2062.46 72
2062.57 72
2062.67 72
2062.77 73
2062.88 74
2062.98 79
2063.09 86
2063.19 97
2063.29 111
2063.40 125
2063.50 137
2063.61 146
2063.71 150
2063.81 148
2063.92 142
2064.02 135
2064.13 128
2064.23 124
2064.34 123
2064.44 126
2064.54 130
2064.65 134
2064.75 135
2064.86 133
2064.96 127
2065.06 118
2065.17 110
2065.27 102
2065.38 97
2065.48 95
2065.58 94
2065.69 93
2065.79 92
2065.90 89
2066.00 83
2066.10 76
2066.21 69
2066.31 64
2066.42 63
2066.52 66
2066.63 72
2066.73 81
2066.83 89
2066.94 97
2067.04 102
2067.15 105
2067.25 107
2067.35 109
2067.46 112
2067.56 115
2067.67 117
2067.77 117
2067.88 116
2067.98 111
2068.08 103
2068.19 94
2068.29 83
2068.40 72
2068.50 60
2068.60 47
2068.71 35
2068.81 24
2068.92 16
2069.02 12
2069.13 15
2069.23 26
2069.33 43
2069.44 64
2069.54 87
2069.65 106
2069.75 119
2069.85 123
2069.96 116
2070.06 99
2070.17 77
2070.27 52
2070.38 28
2070.48 10
2070.58 0
2070.69 0
2070.79 1
2070.90 12
2071.00 26
2071.11 43
2071.21 60
2071.31 76
2071.42 90
2071.52 102
2071.63 111
2071.73 115
2071.84 116
2071.94 114
2072.04 109
2072.15 103
2072.25 97
2072.36 93
2072.46 92
2072.57 94
2072.67 99
2072.77 106
2072.88 114
2072.98 121
2073.09 124
2073.19 123
2073.30 118
2073.40 109
2073.50 99
2073.61 89
2073.71 80
2073.82 73
2073.92 68
2074.03 64
2074.13 58
2074.23 50
2074.34 41
2074.44 32
2074.55 24
2074.65 18
2074.76 15
2074.86 13
2074.96 12
2075.07 11
2075.17 7
2075.28 2
2075.38 0
2075.49 0
2075.59 0
2075.70 0
2075.80 0
2075.90 0
2076.01 0
2076.11 9
2076.22 25
2076.32 45
2076.43 67
2076.53 88
2076.63 108
2076.74 124
2076.84 134
2076.95 139
2077.05 140
2077.16 137
2077.26 133
2077.37 130
2077.47 128
2077.57 127
2077.68 128
2077.78 129
2077.89 129
2077.99 130
2078.10 129
2078.20 129
2078.31 128
2078.41 129
2078.51 131
2078.62 135
2078.72 139
2078.83 143
2078.93 147
2079.04 150
2079.14 152
2079.25 152
2079.35 151
2079.45 149
2079.56 145
2079.66 141
2079.77 136
2079.87 130
2079.98 124
2080.08 119
2080.19 115
2080.29 115
2080.39 118
2080.50 127
2080.60 139
2080.71 153
2080.81 168
2080.92 180
2081.02 188
2081.13 190
2081.23 188
2081.33 181
2081.44 172
2081.54 162
2081.65 153
2081.75 144
2081.86 136
2081.96 130
2082.07 124
2082.17 120
2082.28 117
2082.38 116
2082.48 115
2082.59 114
2082.69 111
2082.80 107
2082.90 101
2083.01 93
2083.11 86
2083.22 79
2083.32 73
2083.43 68
2083.53 63
2083.63 56
2083.74 48
2083.84 39
2083.95 29
2084.05 19
2084.16 13
2084.26 10
2084.37 11
2084.47 13
2084.58 16
2084.68 17
2084.78 15
2084.89 9
2084.99 1
2085.10 0
2085.20 0
2085.31 0
2085.41 0
2085.52 0
2085.62 0
2085.73 0
2085.83 10
2085.94 19
2086.04 26
2086.14 29
2086.25 30
2086.35 29
2086.46 27
2086.56 24
2086.67 23
2086.77 23
2086.88 26
2086.98 32
2087.09 41
2087.19 52
2087.30 66
2087.40 81
2087.51 95
2087.61 107
2087.71 115
2087.82 119
2087.92 120
2088.03 116
2088.13 110
2088.24 103
2088.34 96
2088.45 88
2088.55 78
2088.66 68
2088.76 58
2088.87 49
2088.97 43
2089.08 42
2089.18 47
2089.28 57
2089.39 72
2089.49 89
2089.60 108
2089.70 127
2089.81 145
2089.91 163
2090.02 180
2090.12 196
2090.23 209
2090.33 218
2090.44 219
2090.54 214
2090.65 203
2090.75 187
2090.86 167
2090.96 147
2091.07 126
2091.17 106
2091.27 86
2091.38 67
2091.48 48
2091.59 30
2091.69 14
2091.80 2
2091.90 0
2092.01 0
2092.11 0
2092.22 9
2092.32 26
2092.43 47
2092.53 70
2092.64 92
2092.74 112
2092.85 128
2092.95 140
2093.06 147
2093.16 151
2093.27 152
2093.37 151
2093.48 149
2093.58 147
2093.68 146
2093.79 146
2093.89 146
2094.00 144
2094.10 142
2094.21 137
2094.31 131
2094.42 124
2094.52 116
2094.63 111
2094.73 107
2094.84 106
2094.94 107
2095.05 108
2095.15 109
2095.26 108
2095.36 105
2095.47 98
2095.57 88
2095.68 75
2095.78 62
2095.89 49
2095.99 38
2096.10 29
2096.20 21
2096.31 16
2096.41 11
2096.52 7
2096.62 2
2096.73 0
2096.83 0
2096.94 0
2097.04 0
2097.15 0
2097.25 0
2097.35 0
2097.46 0
2097.56 13
2097.67 28
2097.77 45
2097.88 62
2097.98 78
2098.09 93
2098.19 106
2098.30 117
2098.40 128
2098.51 137
2098.61 146
2098.72 154
2098.82 161
2098.93 165
2099.03 167
2099.14 165
2099.24 161
2099.35 154
2099.45 145
2099.56 135
2099.66 125
2099.77 115
2099.87 105
2099.98 96
2100.08 88
2100.19 83
2100.29 79
2100.40 79
2100.50 79
2100.61 80
2100.71 80
2100.82 78
2100.92 73
2101.03 64
2101.13 54
2101.24 44
2101.34 37
2101.45 36
2101.55 41
2101.66 53
2101.76 71
2101.87 90
2101.97 107
2102.08 120
2102.18 126
2102.29 124
2102.39 115
2102.50 102
2102.60 86
2102.71 70
2102.81 57
2102.92 48
2103.02 43
2103.13 43
2103.23 47
2103.34 55
2103.44 66
2103.55 81
2103.65 97
2103.76 114
2103.86 129
2103.97 142
2104.07 149
2104.18 152
2104.28 149
2104.39 143
2104.49 134
2104.60 125
2104.71 118
2104.81 114
2104.92 114
2105.02 118
2105.13 126
2105.23 137
2105.34 150
2105.44 163
2105.55 173
2105.65 178
2105.76 177
2105.86 167
2105.97 148
2106.07 123
2106.18 94
2106.28 65
2106.39 39
2106.49 19
2106.60 7
2106.70 3
2106.81 5
2106.91 13
2107.02 23
2107.12 34
2107.23 44
2107.33 53
2107.44 61
2107.54 66
2107.65 69
2107.75 70
2107.86 69
2107.96 68
2108.07 67
2108.17 69
2108.28 73
2108.38 81
2108.49 90
2108.60 100
2108.70 109
2108.81 116
2108.91 119
2109.02 119
2109.12 114
2109.23 108
2109.33 100
2109.44 92
2109.54 85
2109.65 81
2109.75 77
2109.86 75
2109.96 74
2110.07 72
2110.17 68
2110.28 64
2110.38 58
2110.49 52
2110.59 46
2110.70 41
2110.80 37
2110.91 34
2111.02 32
2111.12 30
2111.23 28
2111.33 26
2111.44 24
2111.54 23
2111.65 23
2111.75 25
2111.86 29
2111.96 34
2112.07 41
2112.17 49
2112.28 58
2112.38 66
2112.49 74
2112.59 81
2112.70 87
2112.80 90
2112.91 91
2113.02 90
2113.12 88
2113.23 86
2113.33 87
2113.44 90
2113.54 96
2113.65 105
2113.75 115
2113.86 123
2113.96 129
2114.07 131
2114.17 127
2114.28 119
2114.38 107
2114.49 93
2114.60 79
2114.70 67
2114.81 59
2114.91 56
2115.02 60
2115.12 68
2115.23 80
2115.33 92
2115.44 102
2115.54 108
2115.65 109
2115.75 106
2115.86 102
2115.96 99
2116.07 98
2116.18 102
2116.28 110
2116.39 121
2116.49 135
2116.60 149
2116.70 162
2116.81 172
2116.91 179
2117.02 182
2117.12 181
2117.23 178
2117.34 172
2117.44 166
2117.55 160
2117.65 154
2117.76 149
2117.86 145
2117.97 142
2118.07 139
2118.18 134
2118.28 129
2118.39 122
2118.49 114
2118.60 105
2118.71 96
2118.81 87
2118.92 79
2119.02 72
2119.13 65
2119.23 57
2119.34 49
2119.44 41
2119.55 33
2119.65 26
2119.76 22
2119.87 22
2119.97 25
2120.08 32
2120.18 40
2120.29 46
2120.39 49
2120.50 45
2120.60 34
2120.71 15
2120.81 0
2120.92 0
2121.03 0
2121.13 0
2121.24 0
2121.34 0
2121.45 0
2121.55 10
2121.66 38
2121.76 60
2121.87 76
2121.98 83
2122.08 83
2122.19 78
2122.29 70
2122.40 60
2122.50 51
2122.61 44
2122.71 37
2122.82 32
2122.93 28
2123.03 26
2123.14 23
2123.24 20
2123.35 17
2123.45 13
2123.56 9
2123.66 6
2123.77 4
2123.88 5
2123.98 7
2124.09 11
2124.19 16
2124.30 22
2124.40 26
2124.51 30
2124.61 33
2124.72 35
2124.83 38
2124.93 41
2125.04 47
2125.14 55
2125.25 64
2125.35 73
2125.46 81
2125.56 87
2125.67 89
2125.78 88
2125.88 86
2125.99 84
2126.09 85
2126.20 88
2126.30 93
2126.41 98
2126.52 102
2126.62 102
2126.73 99
2126.83 93
2126.94 88
2127.04 86
2127.15 90
2127.25 102
2127.36 121
2127.47 144
2127.57 167
2127.68 187
2127.78 200
2127.89 203
2127.99 196
2128.10 180
2128.21 158
2128.31 133
2128.42 108
2128.52 85
2128.63 67
2128.73 54
2128.84 45
2128.95 41
2129.05 40
2129.16 42
2129.26 47
2129.37 53
2129.47 61
2129.58 70
2129.69 80
2129.79 92
2129.90 105
2130.00 119
2130.11 132
2130.21 145
2130.32 156
2130.43 163
2130.53 165
2130.64 161
2130.74 154
2130.85 143
2130.95 130
2131.06 117
2131.17 106
2131.27 97
2131.38 88
2131.48 80
2131.59 70
2131.69 58
2131.80 45
2131.91 32
2132.01 21
2132.12 13
2132.22 9
2132.33 10
2132.44 15
2132.54 22
2132.65 30
2132.75 40
2132.86 50
2132.96 60
2133.07 69
2133.18 77
2133.28 81
2133.39 83
2133.49 80
2133.60 74
2133.70 64
2133.81 52
2133.92 40
2134.02 27
2134.13 16
2134.23 6
2134.34 0
2134.45 0
2134.55 0
2134.66 0
2134.76 0
2134.87 0
2134.97 0
2135.08 0
2135.19 1
2135.29 5
2135.40 8
2135.50 11
2135.61 14
2135.72 16
2135.82 18
2135.93 21
2136.03 23
2136.14 27
2136.25 32
2136.35 37
2136.46 42
2136.56 48
2136.67 55
2136.77 63
2136.88 72
2136.99 81
2137.09 91
2137.20 103
2137.30 115
2137.41 128
2137.52 140
2137.62 150
2137.73 159
2137.83 164
2137.94 165
2138.05 161
2138.15 154
2138.26 143
2138.36 130
2138.47 117
2138.58 103
2138.68 91
2138.79 82
2138.89 75
2139.00 71
2139.10 69
2139.21 69
2139.32 71
2139.42 75
2139.53 79
2139.63 85
2139.74 92
2139.85 99
2139.95 106
2140.06 113
2140.16 120
2140.27 123
2140.38 122
2140.48 115
2140.59 103
2140.69 85
2140.80 63
2140.91 42
2141.01 22
2141.12 9
2141.22 3
2141.33 5
2141.44 14
2141.54 28
2141.65 44
2141.75 61
2141.86 78
2141.97 95
2142.07 111
2142.18 127
2142.28 144
2142.39 161
2142.50 174
2142.60 184
2142.71 187
2142.81 183
2142.92 172
2143.03 155
2143.13 137
2143.24 120
2143.34 107
2143.45 102
2143.56 106
2143.66 118
2143.77 136
2143.88 157
2143.98 178
2144.09 196
2144.19 208
2144.30 213
2144.41 213
2144.51 206
2144.62 196
2144.72 185
2144.83 174
2144.94 165
2145.04 159
2145.15 158
2145.25 163
2145.36 172
2145.47 185
2145.57 199
2145.68 213
2145.78 223
2145.89 228
2146.00 228
2146.10 223
2146.21 214
2146.32 203
2146.42 192
2146.53 180
2146.63 170
2146.74 163
2146.85 157
2146.95 153
2147.06 150
2147.16 148
2147.27 146
2147.38 145
2147.48 145
2147.59 145
2147.70 145
2147.80 147
2147.91 148
2148.01 151
2148.12 152
2148.23 153
2148.33 153
2148.44 150
2148.54 146
2148.65 139
2148.76 129
2148.86 118
2148.97 107
2149.08 96
2149.18 87
2149.29 82
2149.39 82
2149.50 88
2149.61 99
2149.71 116
2149.82 136
2149.93 156
2150.03 173
2150.14 188
2150.24 197
2150.35 201
2150.46 201
2150.56 198
2150.67 193
2150.78 189
2150.88 185
2150.99 183
2151.09 183
2151.20 185
2151.31 187
2151.41 190
2151.52 192
2151.63 194
2151.73 193
2151.84 192
2151.94 192
2152.05 193
2152.16 197
2152.26 204
2152.37 214
2152.48 227
2152.58 241
2152.69 253
2152.79 263
2152.90 269
2153.01 273
2153.11 274
2153.22 274
2153.33 274
2153.43 274
2153.54 275
2153.64 275
2153.75 272
2153.86 264
2153.96 250
2154.07 228
2154.18 201
2154.28 171
2154.39 141
2154.50 116
2154.60 98
2154.71 88
2154.81 86
2154.92 91
2155.03 101
2155.13 113
2155.24 126
2155.35 139
2155.45 151
2155.56 162
2155.66 171
2155.77 178
2155.88 183
2155.98 184
2156.09 184
2156.20 180
2156.30 176
2156.41 170
2156.52 164
2156.62 158
2156.73 152
2156.84 145
2156.94 137
2157.05 128
2157.15 120
2157.26 113
2157.37 108
2157.47 107
2157.58 108
2157.69 112
2157.79 117
2157.90 123
2158.01 128
2158.11 131
2158.22 130
2158.32 125
2158.43 116
2158.54 102
2158.64 85
2158.75 66
2158.86 47
2158.96 30
2159.07 16
2159.18 7
2159.28 0
2159.39 0
2159.50 0
2159.60 0
2159.71 0
2159.81 0
2159.92 0
2160.03 0
2160.13 0
2160.24 3
2160.35 19
2160.45 36
2160.56 55
2160.67 72
2160.77 87
2160.88 100
2160.99 108
2161.09 114
2161.20 117
2161.31 118
2161.41 119
2161.52 122
2161.63 126
2161.73 132
2161.84 139
2161.94 146
2162.05 152
2162.16 156
2162.26 158
2162.37 159
2162.48 159
2162.58 161
2162.69 164
2162.80 168
2162.90 175
2163.01 182
2163.12 189
2163.22 194
2163.33 196
2163.44 196
2163.54 192
2163.65 186
2163.76 179
2163.86 171
2163.97 164
2164.08 160
2164.18 157
2164.29 155
2164.40 153
2164.50 149
2164.61 144
2164.71 135
2164.82 125
2164.93 113
2165.03 101
2165.14 90
2165.25 82
2165.35 75
2165.46 68
2165.57 61
2165.67 53
2165.78 43
2165.89 32
2165.99 21
2166.10 11
2166.21 3
2166.31 0
2166.42 0
2166.53 2
2166.63 10
2166.74 22
2166.85 37
2166.95 54
2167.06 73
2167.17 90
2167.27 105
2167.38 116
2167.49 120
2167.59 118
2167.70 110
2167.81 99
2167.91 88
2168.02 80
2168.13 77
2168.23 81
2168.34 91
2168.45 104
2168.55 117
2168.66 128
2168.77 135
2168.87 137
2168.98 135
2169.09 131
2169.19 124
2169.30 117
2169.41 109
2169.51 102
2169.62 96
2169.73 92
2169.83 92
2169.94 96
2170.05 105
2170.15 117
2170.26 131
2170.37 145
2170.47 157
2170.58 167
2170.69 175
2170.79 181
2170.90 185
2171.01 186
2171.11 186
2171.22 181
2171.33 172
2171.43 158
2171.54 141
2171.65 123
2171.76 107
2171.86 94
2171.97 87
2172.08 84
2172.18 85
2172.29 88
2172.40 91
2172.50 93
2172.61 94
2172.72 93
2172.82 91
2172.93 90
2173.04 88
2173.14 86
2173.25 83
2173.36 79
2173.46 76
2173.57 73
2173.68 72
2173.78 73
2173.89 77
2174.00 84
2174.10 93
2174.21 103
2174.32 112
2174.42 121
2174.53 126
2174.64 129
2174.75 127
2174.85 121
2174.96 112
2175.07 101
2175.17 88
2175.28 75
2175.39 64
2175.49 56
2175.60 51
2175.71 50
2175.81 51
2175.92 54
2176.03 60
2176.13 66
2176.24 74
2176.35 84
2176.45 94
2176.56 105
2176.67 116
2176.78 125
2176.88 132
2176.99 136
2177.10 136
2177.20 132
2177.31 123
2177.42 110
2177.52 93
2177.63 75
2177.74 57
2177.84 44
2177.95 36
2178.06 35
2178.17 41
2178.27 53
2178.38 68
2178.49 82
2178.59 93
2178.70 99
2178.81 97
2178.91 89
2179.02 76
2179.13 58
2179.23 39
2179.34 20
2179.45 3
2179.56 0
2179.66 0
2179.77 0
2179.88 0
2179.98 0
2180.09 0
2180.20 0
2180.30 0
2180.41 7
2180.52 15
2180.62 23
2180.73 31
2180.84 39
2180.95 48
2181.05 57
2181.16 66
2181.27 75
2181.37 84
2181.48 94
2181.59 106
2181.69 120
2181.80 136
2181.91 152
2182.02 166
2182.12 176
2182.23 182
2182.34 185
2182.44 184
2182.55 182
2182.66 180
2182.76 178
2182.87 176
2182.98 174
2183.09 171
2183.19 166
2183.30 158
2183.41 147
2183.51 134
2183.62 120
2183.73 108
2183.84 99
2183.94 93
2184.05 92
2184.16 95
2184.26 101
2184.37 106
2184.48 110
2184.58 111
2184.69 109
2184.80 106
2184.91 103
2185.01 102
2185.12 104
2185.23 108
2185.33 114
2185.44 118
2185.55 120
2185.66 117
2185.76 110
2185.87 98
2185.98 82
2186.08 67
2186.19 54
2186.30 45
2186.41 41
2186.51 44
2186.62 50
2186.73 58
2186.83 66
2186.94 71
2187.05 73
2187.16 73
2187.26 72
2187.37 73
2187.48 77
2187.58 85
2187.69 97
2187.80 111
2187.91 125
2188.01 138
2188.12 149
2188.23 159
2188.33 168
2188.44 176
2188.55 185
2188.66 194
2188.76 201
2188.87 204
2188.98 204
2189.08 200
2189.19 190
2189.30 176
2189.41 159
2189.51 138
2189.62 115
2189.73 93
2189.83 73
2189.94 57
2190.05 48
2190.16 46
2190.26 51
2190.37 61
2190.48 75
2190.58 91
2190.69 106
2190.80 120
2190.91 132
2191.01 142
2191.12 151
2191.23 159
2191.34 166
2191.44 174
2191.55 182
2191.66 191
2191.76 200
2191.87 209
2191.98 217
2192.09 223
2192.19 226
2192.30 225
2192.41 220
2192.52 209
2192.62 192
2192.73 171
2192.84 147
2192.94 120
2193.05 93
2193.16 67
2193.27 44
2193.37 26
2193.48 12
2193.59 2
2193.70 0
2193.80 0
2193.91 0
2194.02 0
2194.12 6
2194.23 20
2194.34 39
2194.45 65
2194.55 98
2194.66 135
2194.77 175
2194.88 216
2194.98 256
2195.09 291
2195.20 319
2195.31 337
2195.41 345
2195.52 343
2195.63 331
2195.73 312
2195.84 289
2195.95 264
2196.06 241
2196.16 223
2196.27 209
2196.38 199
2196.49 191
2196.59 182
2196.70 171
2196.81 155
2196.92 137
2197.02 116
2197.13 95
2197.24 78
2197.35 67
2197.45 62
2197.56 64
2197.67 71
2197.77 82
2197.88 94
2197.99 105
2198.10 113
2198.20 117
2198.31 117
2198.42 112
2198.53 105
2198.63 95
2198.74 85
2198.85 75
2198.96 68
2199.06 62
2199.17 58
2199.28 55
2199.39 55
2199.49 55
2199.60 56
2199.71 57
2199.82 59
2199.92 62
2200.03 67
2200.14 74
2200.25 81
2200.35 87
2200.46 93
2200.57 96
2200.68 96
2200.78 95
2200.89 95
2201.00 95
2201.11 98
2201.21 103
2201.32 109
2201.43 115
2201.54 119
2201.64 118
2201.75 115
2201.86 108
2201.96 101
2202.07 94
2202.18 88
2202.29 83
2202.40 81
2202.50 80
2202.61 81
2202.72 81
2202.83 82
2202.93 83
2203.04 84
2203.15 83
2203.26 80
2203.36 74
2203.47 66
2203.58 55
2203.69 42
2203.79 31
2203.90 21
2204.01 17
2204.12 17
2204.22 22
2204.33 31
2204.44 42
2204.55 52
2204.65 59
2204.76 63
2204.87 62
2204.98 57
2205.08 49
2205.19 40
2205.30 32
2205.41 28
2205.51 29
2205.62 36
2205.73 49
2205.84 68
2205.94 90
2206.05 112
2206.16 131
2206.27 146
2206.37 156
2206.48 162
2206.59 164
2206.70 166
2206.81 167
2206.91 169
2207.02 171
2207.13 172
2207.24 171
2207.34 168
2207.45 159
2207.56 148
2207.67 134
2207.77 121
2207.88 110
2207.99 104
2208.10 102
2208.20 103
2208.31 105
2208.42 104
2208.53 95
2208.63 78
2208.74 54
2208.85 24
2208.96 0
2209.07 0
2209.17 0
2209.28 0
2209.39 0
2209.50 0
2209.60 0
2209.71 0
2209.82 8
2209.93 30
2210.03 50
2210.14 67
2210.25 80
2210.36 90
2210.47 94
2210.57 94
2210.68 91
2210.79 87
2210.90 84
2211.00 83
2211.11 85
2211.22 88
2211.33 93
2211.43 98
2211.54 103
2211.65 107
2211.76 111
2211.87 113
2211.97 114
2212.08 112
2212.19 107
2212.30 100
2212.40 92
2212.51 84
2212.62 79
2212.73 78
2212.84 82
2212.94 90
2213.05 102
2213.16 114
2213.27 125
2213.37 134
2213.48 140
2213.59 144
2213.70 147
2213.81 151
2213.91 157
2214.02 162
2214.13 166
2214.24 166
2214.34 161
2214.45 151
2214.56 136
2214.67 120
2214.78 104
2214.88 90
2214.99 79
2215.10 70
2215.21 61
2215.31 49
2215.42 36
2215.53 21
2215.64 7
2215.75 0
2215.85 0
2215.96 0
2216.07 10
2216.18 27
2216.29 47
2216.39 67
2216.50 84
2216.61 98
2216.72 109
2216.82 120
2216.93 130
2217.04 140
2217.15 148
2217.26 154
2217.36 157
2217.47 154
2217.58 146
2217.69 134
2217.80 119
2217.90 103
2218.01 89
2218.12 77
2218.23 68
2218.34 60
2218.44 55
2218.55 51
2218.66 50
2218.77 52
2218.87 60
2218.98 73
2219.09 91
2219.20 111
2219.31 129
2219.41 144
2219.52 153
2219.63 155
2219.74 154
2219.85 150
2219.95 147
2220.06 146
2220.17 146
2220.28 147
2220.39 147
2220.49 145
2220.60 139
2220.71 129
2220.82 118
2220.93 107
2221.03 97
2221.14 91
2221.25 89
2221.36 92
2221.47 98
2221.57 106
2221.68 115
2221.79 124
2221.90 131
2222.01 136
2222.11 140
2222.22 142
2222.33 142
2222.44 142
2222.55 140
2222.65 136
2222.76 132
2222.87 128
2222.98 125
2223.09 124
2223.19 127
2223.30 132
2223.41 140
2223.52 148
2223.63 153
2223.73 154
2223.84 150
2223.95 140
2224.06 126
2224.17 109
2224.27 91
2224.38 73
2224.49 57
2224.60 44
2224.71 34
2224.81 25
2224.92 19
2225.03 14
2225.14 11
2225.25 9
2225.35 9
2225.46 11
2225.57 15
2225.68 21
2225.79 27
2225.89 33
2226.00 37
2226.11 39
2226.22 38
2226.33 33
2226.43 27
2226.54 19
2226.65 14
2226.76 12
2226.87 17
2226.98 27
2227.08 42
2227.19 61
2227.30 80
2227.41 95
2227.52 105
2227.62 107
2227.73 102
2227.84 91
2227.95 77
2228.06 60
2228.16 43
2228.27 28
2228.38 13
2228.49 1
2228.60 0
2228.71 0
2228.81 0
2228.92 0
2229.03 0
2229.14 0
2229.25 0
2229.35 1
2229.46 12
2229.57 21
2229.68 27
2229.79 30
2229.90 30
2230.00 28
2230.11 25
2230.22 21
2230.33 18
2230.44 14
2230.54 10
2230.65 5
2230.76 0
2230.87 0
2230.98 0
2231.09 0
2231.19 0
2231.30 0
2231.41 0
2231.52 2
2231.63 22
2231.73 44
2231.84 63
2231.95 80
2232.06 90
2232.17 94
2232.28 92
2232.38 84
2232.49 74
2232.60 63
2232.71 51
2232.82 40
2232.93 30
2233.03 22
2233.14 16
2233.25 13
2233.36 14
2233.47 19
2233.57 29
2233.68 43
2233.79 58
2233.90 74
2234.01 86
2234.12 95
2234.22 98
2234.33 95
2234.44 89
2234.55 79
2234.66 69
2234.77 60
2234.87 53
2234.98 50
2235.09 50
2235.20 54
2235.31 61
2235.42 70
2235.52 80
2235.63 88
2235.74 95
2235.85 99
2235.96 100
2236.07 98
2236.17 94
2236.28 87
2236.39 78
2236.50 67
2236.61 55
2236.72 44
2236.82 33
2236.93 26
2237.04 23
2237.15 24
2237.26 28
2237.37 36
2237.47 44
2237.58 54
2237.69 63
2237.80 70
2237.91 76
2238.02 80
2238.12 81
2238.23 81
2238.34 81
2238.45 82
2238.56 87
2238.67 97
2238.77 111
2238.88 129
2238.99 149
2239.10 168
2239.21 183
2239.32 192
2239.43 195
2239.53 194
2239.64 189
2239.75 183
2239.86 178
2239.97 173
2240.08 171
2240.18 169
2240.29 168
2240.40 166
2240.51 162
2240.62 156
2240.73 148
2240.83 139
2240.94 130
2241.05 123
2241.16 120
2241.27 120
2241.38 126
2241.49 134
2241.59 143
2241.70 152
2241.81 157
2241.92 158
2242.03 156
2242.14 151
2242.24 145
2242.35 140
2242.46 138
2242.57 138
2242.68 142
2242.79 148
2242.90 153
2243.00 156
2243.11 157
2243.22 153
2243.33 146
2243.44 137
2243.55 128
2243.66 121
2243.76 118
2243.87 119
2243.98 126
2244.09 138
2244.20 152
2244.31 167
2244.41 179
2244.52 187
2244.63 190
2244.74 187
2244.85 179
2244.96 166
2245.07 151
2245.17 136
2245.28 122
2245.39 109
2245.50 99
2245.61 93
2245.72 91
2245.83 93
2245.93 97
2246.04 102
2246.15 107
2246.26 110
2246.37 109
2246.48 103
2246.59 95
2246.69 84
2246.80 74
2246.91 65
2247.02 60
2247.13 57
2247.24 55
2247.35 55
2247.45 55
2247.56 54
2247.67 53
2247.78 52
2247.89 53
2248.00 55
2248.11 57
2248.21 58
2248.32 56
2248.43 50
2248.54 41
2248.65 29
2248.76 15
2248.87 3
2248.98 0
2249.08 0
2249.19 0
2249.30 0
2249.41 10
2249.52 24
2249.63 39
2249.74 53
2249.84 66
2249.95 77
2250.06 85
2250.17 89
2250.28 88
2250.39 82
2250.50 71
2250.61 57
2250.71 42
2250.82 26
2250.93 11
2251.04 0
2251.15 0
2251.26 0
2251.37 0
2251.47 0
2251.58 0
2251.69 0
2251.80 0
2251.91 1
2252.02 7
2252.13 13
2252.24 18
2252.34 22
2252.45 25
2252.56 31
2252.67 39
2252.78 53
2252.89 72
2253.00 97
2253.11 124
2253.21 152
2253.32 175
2253.43 191
2253.54 199
2253.65 199
2253.76 193
2253.87 183
2253.98 174
2254.08 168
2254.19 165
2254.30 167
2254.41 170
2254.52 174
2254.63 175
2254.74 172
2254.85 165
2254.95 153
2255.06 139
2255.17 125
2255.28 112
2255.39 101
2255.50 94
2255.61 90
2255.72 87
2255.82 83
2255.93 76
2256.04 65
2256.15 51
2256.26 35
2256.37 20
2256.48 7
2256.59 0
2256.70 0
2256.80 1
2256.91 10
2257.02 23
2257.13 39
2257.24 57
2257.35 74
2257.46 91
2257.57 106
2257.68 119
2257.78 128
2257.89 135
2258.00 139
2258.11 141
2258.22 139
2258.33 133
2258.44 125
2258.55 113
2258.65 100
2258.76 86
2258.87 72
2258.98 62
2259.09 55
2259.20 52
2259.31 52
2259.42 54
2259.53 57
2259.63 59
2259.74 59
2259.85 58
2259.96 56
2260.07 55
2260.18 56
2260.29 60
2260.40 66
2260.51 76
2260.62 86
2260.72 96
2260.83 101
2260.94 101
2261.05 94
2261.16 81
2261.27 61
2261.38 39
2261.49 19
2261.60 2
2261.70 0
2261.81 0
2261.92 0
2262.03 0
2262.14 9
2262.25 19
2262.36 26
2262.47 30
2262.58 32
2262.69 31
2262.79 30
2262.90 31
2263.01 33
2263.12 37
2263.23 42
2263.34 48
2263.45 53
2263.56 55
2263.67 55
2263.77 53
2263.88 49
2263.99 44
2264.10 39
2264.21 37
2264.32 36
2264.43 37
2264.54 37
2264.65 36
2264.76 34
2264.87 30
2264.97 26
2265.08 23
2265.19 21
2265.30 22
2265.41 24
2265.52 25
2265.63 23
2265.74 17
2265.85 7
2265.96 0
2266.06 0
2266.17 0
2266.28 0
2266.39 0
2266.50 0
2266.61 0
2266.72 11
2266.83 33
2266.94 57
2267.05 80
2267.16 99
2267.26 115
2267.37 127
2267.48 134
2267.59 138
2267.70 141
2267.81 144
2267.92 148
2268.03 154
2268.14 162
2268.25 170
2268.36 177
2268.46 183
2268.57 187
2268.68 191
2268.79 194
2268.90 196
2269.01 198
2269.12 197
2269.23 195
2269.34 190
2269.45 183
2269.56 174
2269.66 165
2269.77 156
2269.88 147
2269.99 139
2270.10 130
2270.21 121
2270.32 112
2270.43 103
2270.54 95
2270.65 88
2270.76 83
2270.87 79
2270.97 75
2271.08 70
2271.19 63
2271.30 56
2271.41 49
2271.52 42
2271.63 36
2271.74 33
2271.85 31
2271.96 31
2272.07 32
2272.18 35
2272.28 37
2272.39 40
2272.50 43
2272.61 44
2272.72 44
2272.83 41
2272.94 37
2273.05 32
2273.16 28
2273.27 27
2273.38 28
2273.49 33
2273.60 41
2273.70 48
2273.81 54
2273.92 58
2274.03 58
2274.14 55
2274.25 52
2274.36 50
2274.47 50
2274.58 52
2274.69 55
2274.80 57
2274.91 57
2275.02 54
2275.13 49
2275.23 43
2275.34 38
2275.45 35
2275.56 35
2275.67 37
2275.78 40
2275.89 43
2276.00 45
2276.11 46
2276.22 46
2276.33 46
2276.44 48
2276.55 53
2276.66 60
2276.76 70
2276.87 82
2276.98 94
2277.09 105
2277.20 114
2277.31 120
2277.42 121
2277.53 118
2277.64 112
2277.75 105
2277.86 97
2277.97 90
2278.08 86
2278.19 83
2278.30 83
2278.40 83
2278.51 82
2278.62 80
2278.73 75
2278.84 70
2278.95 66
2279.06 64
2279.17 67
2279.28 75
2279.39 89
2279.50 106
2279.61 124
2279.72 142
2279.83 156
2279.94 167
2280.04 174
2280.15 177
2280.26 177
2280.37 176
2280.48 171
2280.59 165
2280.70 155
2280.81 144
2280.92 132
2281.03 119
2281.14 109
2281.25 101
2281.36 96
2281.47 94
2281.58 94
2281.69 94
2281.80 97
2281.90 102
2282.01 109
2282.12 120
2282.23 132
2282.34 142
2282.45 149
2282.56 150
2282.67 144
2282.78 133
2282.89 120
2283.00 108
2283.11 102
2283.22 103
2283.33 112
2283.44 127
2283.55 145
2283.66 164
2283.77 181
2283.88 195
2283.98 207
2284.09 216
2284.20 224
2284.31 233
2284.42 241
2284.53 251
2284.64 263
2284.75 276
2284.86 292
2284.97 309
2285.08 327
2285.19 346
2285.30 362
2285.41 376
2285.52 386
2285.63 392
2285.74 394
2285.85 393
2285.96 391
2286.07 388
2286.17 386
2286.28 384
2286.39 382
2286.50 380
2286.61 375
2286.72 370
2286.83 363
2286.94 355
2287.05 348
2287.16 341
2287.27 334
2287.38 326
2287.49 319
2287.60 312
2287.71 306
2287.82 302
2287.93 300
2288.04 301
2288.15 303
2288.26 306
2288.37 306
2288.48 303
2288.59 298
2288.70 291
2288.80 282
2288.91 273
2289.02 264
2289.13 254
2289.24 244
2289.35 231
2289.46 216
2289.57 199
2289.68 181
2289.79 163
2289.90 146
2290.01 131
2290.12 118
2290.23 107
2290.34 97
2290.45 86
2290.56 76
2290.67 65
2290.78 54
2290.89 45
2291.00 39
2291.11 36
2291.22 35
2291.33 36
2291.44 36
2291.55 36
2291.66 33
2291.76 29
2291.87 24
2291.98 20
2292.09 18
2292.20 19
2292.31 22
2292.42 26
2292.53 30
2292.64 32
2292.75 30
2292.86 23
2292.97 13
2293.08 0
2293.19 0
2293.30 0
2293.41 0
2293.52 0
2293.63 0
2293.74 0
2293.85 0
2293.96 8
2294.07 15
2294.18 19
2294.29 20
2294.40 21
2294.51 22
2294.62 28
2294.73 39
2294.84 55
2294.95 74
2295.06 93
2295.17 108
2295.28 117
2295.39 116
2295.50 107
2295.60 91
2295.71 73
2295.82 56
2295.93 44
2296.04 41
2296.15 45
2296.26 55
2296.37 68
2296.48 80
2296.59 89
2296.70 94
2296.81 95
2296.92 94
2297.03 94
2297.14 95
2297.25 97
2297.36 98
2297.47 98
2297.58 93
2297.69 82
2297.80 67
2297.91 49
2298.02 32
2298.13 17
2298.24 7
2298.35 2
2298.46 1
2298.57 1
2298.68 2
2298.79 2
2298.90 0
2299.01 0
2299.12 0
2299.23 0
2299.34 0
2299.45 0
2299.56 0
2299.67 8
2299.78 18
2299.89 29
2300.00 39
2300.11 49
2300.22 55
2300.33 57
2300.44 56
2300.55 52
2300.66 48
2300.77 48
2300.88 53
2300.99 68
2301.10 92
2301.21 126
2301.32 168
2301.43 214
2301.54 262
2301.65 310
2301.76 356
2301.87 402
2301.98 447
2302.09 493
2302.20 538
2302.31 583
2302.42 626
2302.53 667
2302.64 706
2302.75 745
2302.86 784
2302.97 826
2303.08 872
2303.18 922
2303.29 975
2303.40 1029
2303.51 1085
2303.62 1140
2303.73 1194
2303.84 1247
2303.95 1299
2304.06 1347
2304.17 1391
2304.28 1428
2304.39 1457
2304.50 1479
2304.61 1496
2304.72 1509
2304.83 1522
2304.94 1537
2305.05 1556
2305.16 1576
2305.27 1597
2305.38 1616
2305.49 1629
2305.60 1637
2305.71 1636
2305.82 1628
2305.93 1613
2306.04 1592
2306.15 1565
2306.26 1533
2306.37 1498
2306.48 1460
2306.59 1420
2306.70 1379
2306.81 1339
2306.92 1297
2307.03 1255
2307.14 1211
2307.25 1166
2307.36 1120
2307.47 1074
2307.58 1031
2307.69 992
2307.80 959
2307.92 931
2308.03 909
2308.14 889
2308.25 871
2308.36 853
2308.47 834
2308.58 812
2308.69 788
2308.80 762
2308.91 736
2309.02 707
2309.13 675
2309.24 641
2309.35 603
2309.46 564
2309.57 525
2309.68 489
2309.79 459
2309.90 438
2310.01 425
2310.12 420
2310.23 420
2310.34 422
2310.45 422
2310.56 419
2310.67 411
2310.78 396
2310.89 376
2311.00 353
2311.11 329
2311.22 303
2311.33 279
2311.44 255
2311.55 234
2311.66 216
2311.77 200
2311.88 188
2311.99 179
2312.10 174
2312.21 172
2312.32 173
2312.43 176
2312.54 179
2312.65 180
2312.76 179
2312.87 175
2312.98 168
2313.09 160
2313.20 152
2313.31 146
2313.42 141
2313.53 138
2313.64 137
2313.75 138
2313.86 139
2313.97 142
2314.08 146
2314.19 153
2314.30 163
2314.41 177
2314.52 194
2314.63 214
2314.74 235
2314.85 255
2314.96 274
2315.07 289
2315.18 302
2315.29 311
2315.41 318
2315.52 323
2315.63 328
2315.74 335
2315.85 346
2315.96 363
2316.07 387
2316.18 416
2316.29 450
2316.40 485
2316.51 518
2316.62 548
2316.73 571
2316.84 591
2316.95 607
2317.06 622
2317.17 640
2317.28 662
2317.39 688
2317.50 720
2317.61 755
2317.72 792
2317.83 829
2317.94 866
2318.05 901
2318.16 936
2318.27 971
2318.38 1006
2318.49 1043
2318.60 1080
2318.71 1117
2318.82 1151
2318.93 1180
2319.04 1204
2319.15 1223
2319.27 1236
2319.38 1246
2319.49 1253
2319.60 1257
2319.71 1257
2319.82 1251
2319.93 1241
2320.04 1224
2320.15 1204
2320.26 1182
2320.37 1159
2320.48 1138
2320.59 1118
2320.70 1098
2320.81 1077
2320.92 1052
2321.03 1022
2321.14 986
2321.25 947
2321.36 905
2321.47 862
2321.58 819
2321.69 778
2321.80 736
2321.91 695
2322.02 652
2322.13 608
2322.24 562
2322.36 518
2322.47 476
2322.58 438
2322.69 407
2322.80 384
2322.91 368
2323.02 359
2323.13 356
2323.24 357
2323.35 360
2323.46 364
2323.57 367
2323.68 368
2323.79 367
2323.90 362
2324.01 353
2324.12 341
2324.23 324
2324.34 304
2324.45 282
2324.56 260
2324.67 239
2324.78 220
2324.90 203
2325.01 188
2325.12 172
2325.23 155
2325.34 138
2325.45 119
2325.56 101
2325.67 84
2325.78 71
2325.89 60
2326.00 53
2326.11 48
2326.22 43
2326.33 36
2326.44 28
2326.55 17
2326.66 7
2326.77 0
2326.88 0
2326.99 0
2327.11 0
2327.22 0
2327.33 1
2327.44 6
2327.55 9
2327.66 8
2327.77 6
2327.88 2
2327.99 0
2328.10 0
2328.21 1
2328.32 9
2328.43 21
2328.54 34
2328.65 48
2328.76 58
2328.87 63
2328.98 62
2329.09 53
2329.21 39
2329.32 22
2329.43 3
2329.54 0
2329.65 0
2329.76 0
2329.87 0
2329.98 0
2330.09 0
2330.20 0
2330.31 0
2330.42 14
2330.53 30
2330.64 44
2330.75 56
2330.86 65
2330.97 70
2331.09 73
2331.20 73
2331.31 74
2331.42 75
2331.53 78
2331.64 83
2331.75 90
2331.86 98
2331.97 104
2332.08 107
2332.19 109
2332.30 108
2332.41 108
2332.52 110
2332.63 114
2332.74 121
2332.86 129
2332.97 137
2333.08 143
2333.19 146
2333.30 146
2333.41 144
2333.52 139
2333.63 132
2333.74 123
2333.85 112
2333.96 100
2334.07 88
2334.18 77
2334.29 71
2334.40 70
2334.52 76
2334.63 88
2334.74 105
2334.85 125
2334.96 145
2335.07 165
2335.18 182
2335.29 196
2335.40 206
2335.51 212
2335.62 214
2335.73 212
2335.84 205
2335.95 194
2336.07 179
2336.18 162
2336.29 144
2336.40 127
2336.51 111
2336.62 98
2336.73 88
2336.84 82
2336.95 79
2337.06 78
2337.17 79
2337.28 82
2337.39 87
2337.51 93
2337.62 100
2337.73 106
2337.84 111
2337.95 113
2338.06 110
2338.17 101
2338.28 86
2338.39 66
2338.50 46
2338.61 27
2338.72 13
2338.83 5
2338.95 6
2339.06 15
2339.17 30
2339.28 50
2339.39 72
2339.50 94
2339.61 116
2339.72 134
2339.83 147
2339.94 156
2340.05 160
2340.16 161
2340.28 162
2340.39 165
2340.50 171
2340.61 180
2340.72 190
2340.83 199
2340.94 202
2341.05 195
2341.16 177
2341.27 151
2341.38 119
2341.49 86
2341.61 58
2341.72 37
2341.83 26
2341.94 23
2342.05 23
2342.16 25
2342.27 24
2342.38 19
2342.49 10
2342.60 0
2342.71 0
2342.82 0
2342.94 0
2343.05 0
2343.16 0
2343.27 0
2343.38 1
2343.49 6
2343.60 10
2343.71 12
2343.82 16
2343.93 23
2344.04 35
2344.16 51
2344.27 71
2344.38 92
2344.49 110
2344.60 123
2344.71 129
2344.82 128
2344.93 121
2345.04 112
2345.15 104
2345.27 97
2345.38 95
2345.49 95
2345.60 98
2345.71 101
2345.82 102
2345.93 101
2346.04 98
2346.15 92
2346.26 86
2346.37 81
2346.49 75
2346.60 71
2346.71 66
2346.82 61
2346.93 54
2347.04 45
2347.15 36
2347.26 27
2347.37 19
2347.48 14
2347.60 12
2347.71 13
2347.82 16
2347.93 18
2348.04 20
2348.15 21
2348.26 22
2348.37 24
2348.48 27
2348.59 31
2348.71 37
2348.82 43
2348.93 48
2349.04 53
2349.15 57
2349.26 60
2349.37 65
2349.48 71
2349.59 78
2349.71 84
2349.82 89
2349.93 91
2350.04 91
2350.15 90
2350.26 86
2350.37 82
2350.48 79
2350.59 75
2350.70 71
2350.82 66
2350.93 59
2351.04 51
2351.15 41
2351.26 31
2351.37 21
2351.48 13
2351.59 9
2351.70 11
2351.82 18
2351.93 32
2352.04 53
2352.15 78
2352.26 107
2352.37 136
2352.48 162
2352.59 183
2352.70 197
2352.82 203
2352.93 201
2353.04 194
2353.15 184
2353.26 174
2353.37 167
2353.48 164
2353.59 165
2353.70 167
2353.82 169
2353.93 168
2354.04 163
2354.15 155
2354.26 146
2354.37 139
2354.48 136
2354.59 139
2354.71 150
2354.82 168
2354.93 193
2355.04 222
2355.15 252
2355.26 281
2355.37 304
2355.48 320
2355.59 327
2355.71 326
2355.82 317
2355.93 301
2356.04 280
2356.15 256
2356.26 230
2356.37 204
2356.48 180
2356.60 162
2356.71 150
2356.82 146
2356.93 150
2357.04 159
2357.15 171
2357.26 183
2357.37 193
2357.49 198
2357.60 197
2357.71 192
2357.82 183
2357.93 172
2358.04 161
2358.15 151
2358.26 144
2358.38 141
2358.49 143
2358.60 150
2358.71 161
2358.82 178
2358.93 197
2359.04 219
2359.15 240
2359.27 259
2359.38 272
2359.49 278
2359.60 277
2359.71 267
2359.82 252
2359.93 234
2360.04 215
2360.16 197
2360.27 182
2360.38 170
2360.49 160
2360.60 152
2360.71 146
2360.82 141
2360.93 139
2361.05 139
2361.16 141
2361.27 145
2361.38 150
2361.49 154
2361.60 156
2361.71 158
2361.83 159
2361.94 160
2362.05 161
2362.16 164
2362.27 167
2362.38 169
2362.49 168
2362.60 164
2362.72 157
2362.83 148
2362.94 139
2363.05 132
2363.16 130
2363.27 132
2363.38 138
2363.50 144
2363.61 149
2363.72 150
2363.83 147
2363.94 140
2364.05 131
2364.16 122
2364.28 115
2364.39 110
2364.50 109
2364.61 110
2364.72 113
2364.83 117
2364.94 121
2365.06 124
2365.17 126
2365.28 127
2365.39 126
2365.50 123
2365.61 119
2365.72 115
2365.84 112
2365.95 110
2366.06 110
2366.17 111
2366.28 114
2366.39 117
2366.50 117
2366.62 114
2366.73 105
2366.84 92
2366.95 75
2367.06 56
2367.17 36
2367.28 17
2367.40 1
2367.51 0
2367.62 0
2367.73 0
2367.84 0
2367.95 0
2368.06 0
2368.18 0
2368.29 0
2368.40 3
2368.51 22
2368.62 46
2368.73 71
2368.85 95
2368.96 117
2369.07 133
2369.18 142
2369.29 142
2369.40 136
2369.51 124
2369.63 110
2369.74 97
2369.85 85
2369.96 76
2370.07 69
2370.18 65
2370.29 63
2370.41 61
2370.52 62
2370.63 66
2370.74 73
2370.85 82
2370.96 93
2371.08 103
2371.19 112
2371.30 118
2371.41 121
2371.52 121
2371.63 122
2371.75 123
2371.86 125
2371.97 128
2372.08 131
2372.19 132
2372.30 131
2372.41 127
2372.53 120
2372.64 109
2372.75 97
2372.86 82
2372.97 68
2373.08 53
2373.20 41
2373.31 32
2373.42 28
2373.53 30
2373.64 37
2373.75 48
2373.87 61
2373.98 74
2374.09 85
2374.20 95
2374.31 104
2374.42 112
2374.54 122
2374.65 132
2374.76 141
2374.87 149
2374.98 152
2375.09 150
2375.21 142
2375.32 130
2375.43 113
2375.54 95
2375.65 78
2375.76 65
2375.88 56
2375.99 54
2376.10 60
2376.21 73
2376.32 92
2376.43 114
2376.55 137
2376.66 159
2376.77 178
2376.88 193
2376.99 204
2377.10 211
2377.22 216
2377.33 221
2377.44 227
2377.55 234
2377.66 241
2377.77 249
2377.89 256
2378.00 260
2378.11 262
2378.22 260
2378.33 253
2378.44 241
2378.56 226
2378.67 210
2378.78 195
2378.89 181
2379.00 171
2379.11 166
2379.23 164
2379.34 165
2379.45 167
2379.56 169
2379.67 172
2379.79 174
2379.90 175
2380.01 173
2380.12 169
2380.23 163
2380.34 156
2380.46 148
2380.57 144
2380.68 144
2380.79 149
2380.90 159
2381.01 172
2381.13 185
2381.24 196
2381.35 203
2381.46 206
2381.57 205
2381.69 202
2381.80 198
2381.91 194
2382.02 191
2382.13 189
2382.24 187
2382.36 184
2382.47 179
2382.58 172
2382.69 163
2382.80 152
2382.92 141
2383.03 130
2383.14 121
2383.25 114
2383.36 108
2383.47 103
2383.59 98
2383.70 92
2383.81 85
2383.92 76
2384.03 65
2384.15 53
2384.26 43
2384.37 33
2384.48 26
2384.59 22
2384.71 20
2384.82 21
2384.93 25
2385.04 32
2385.15 44
2385.26 59
2385.38 77
2385.49 96
2385.60 113
2385.71 127
2385.82 135
2385.94 137
2386.05 131
2386.16 120
2386.27 106
2386.38 91
2386.50 75
2386.61 62
2386.72 51
2386.83 41
2386.94 33
2387.06 26
2387.17 20
2387.28 15
2387.39 11
2387.50 9
2387.62 10
2387.73 16
2387.84 27
2387.95 43
2388.06 63
2388.17 85
2388.29 108
2388.40 130
2388.51 147
2388.62 158
2388.73 162
2388.85 159
2388.96 149
2389.07 133
2389.18 113
2389.29 89
2389.41 67
2389.52 47
2389.63 34
2389.74 30
2389.85 33
2389.97 43
2390.08 57
2390.19 70
2390.30 78
2390.41 79
2390.53 72
2390.64 58
2390.75 38
2390.86 17
2390.97 0
2391.09 0
2391.20 0
2391.31 0
2391.42 0
2391.53 0
2391.65 0
2391.76 0
2391.87 2
2391.98 16
2392.10 30
2392.21 42
2392.32 51
2392.43 57
2392.54 60
2392.66 59
2392.77 56
2392.88 50
2392.99 42
2393.10 33
2393.22 22
2393.33 12
2393.44 4
2393.55 0
2393.66 0
2393.78 0
2393.89 6
2394.00 12
2394.11 19
2394.22 25
2394.34 28
2394.45 29
2394.56 28
2394.67 26
2394.79 25
2394.90 25
2395.01 29
2395.12 36
2395.23 44
2395.35 53
2395.46 60
2395.57 64
2395.68 63
2395.79 59
2395.91 54
2396.02 50
2396.13 50
2396.24 55
2396.35 65
2396.47 80
2396.58 96
2396.69 113
2396.80 127
2396.92 138
2397.03 145
2397.14 148
2397.25 147
2397.36 143
2397.48 137
2397.59 130
2397.70 124
2397.81 119
2397.93 117
2398.04 120
2398.15 128
2398.26 140
2398.37 155
2398.49 172
2398.60 190
2398.71 206
2398.82 221
2398.94 234
2399.05 245
2399.16 253
2399.27 258
2399.38 259
2399.50 256
2399.61 250
2399.72 240
2399.83 227
2399.95 212
2400.06 195
2400.17 179
2400.28 162
2400.39 147
2400.51 134
2400.62 126
2400.73 121
2400.84 121
2400.96 125
2401.07 130
2401.18 135
2401.29 139
2401.40 140
2401.52 139
2401.63 135
2401.74 129
2401.85 120
2401.97 109
2402.08 97
2402.19 85
2402.30 74
2402.41 66
2402.53 63
2402.64 66
2402.75 74
2402.86 85
2402.98 98
2403.09 109
2403.20 117
2403.31 120
2403.43 118
2403.54 112
2403.65 103
2403.76 94
2403.88 86
2403.99 80
2404.10 78
2404.21 78
2404.32 81
2404.44 85
2404.55 89
2404.66 91
2404.77 91
2404.89 88
2405.00 84
2405.11 81
2405.22 78
2405.34 78
2405.45 82
2405.56 88
2405.67 97
2405.78 105
2405.90 114
2406.01 120
2406.12 125
2406.23 127
2406.35 126
2406.46 123
2406.57 118
2406.68 111
2406.80 103
2406.91 96
2407.02 92
2407.13 92
2407.25 97
2407.36 107
2407.47 121
2407.58 136
2407.70 150
2407.81 161
2407.92 167
2408.03 169
2408.15 165
2408.26 156
2408.37 145
2408.48 132
2408.60 118
2408.71 105
2408.82 93
2408.93 84
2409.04 76
2409.16 71
2409.27 69
2409.38 70
2409.49 73
2409.61 77
2409.72 83
2409.83 88
2409.94 92
2410.06 94
2410.17 93
2410.28 89
2410.39 83
2410.51 76
2410.62 69
2410.73 62
2410.84 56
2410.96 52
2411.07 48
2411.18 46
2411.29 46
2411.41 47
2411.52 49
2411.63 51
2411.74 51
2411.86 49
2411.97 43
2412.08 33
2412.19 21
2412.31 7
2412.42 0
2412.53 0
2412.64 0
2412.76 0
2412.87 0
2412.98 0
2413.09 0
2413.21 0
2413.32 7
2413.43 13
2413.54 17
2413.66 22
2413.77 27
2413.88 33
2414.00 41
2414.11 51
2414.22 61
2414.33 72
2414.45 82
2414.56 92
2414.67 101
2414.78 112
2414.90 123
2415.01 136
2415.12 149
2415.23 161
2415.35 171
2415.46 176
2415.57 175
2415.68 167
2415.80 152
2415.91 133
2416.02 114
2416.13 98
2416.25 86
2416.36 81
2416.47 80
2416.58 84
2416.70 88
2416.81 91
2416.92 92
2417.04 91
2417.15 90
2417.26 90
2417.37 91
2417.49 95
2417.60 100
2417.71 104
2417.82 108
2417.94 109
2418.05 106
2418.16 100
2418.27 90
2418.39 78
2418.50 64
2418.61 49
2418.73 35
2418.84 23
2418.95 14
2419.06 11
2419.18 12
2419.29 17
2419.40 24
2419.51 32
2419.63 38
2419.74 42
2419.85 43
2419.96 41
2420.08 38
2420.19 33
2420.30 27
2420.42 19
2420.53 9
2420.64 0
2420.75 0
2420.87 0
2420.98 0
2421.09 0
2421.20 0
2421.32 0
2421.43 0
2421.54 4
2421.66 20
2421.77 38
2421.88 58
2421.99 79
2422.11 100
2422.22 121
2422.33 141
2422.44 158
2422.56 171
2422.67 181
2422.78 185
2422.90 186
2423.01 181
2423.12 173
2423.23 162
2423.35 149
2423.46 138
2423.57 128
2423.69 121
2423.80 117
2423.91 115
2424.02 114
2424.14 112
2424.25 107
2424.36 100
2424.48 90
2424.59 80
2424.70 70
2424.81 62
2424.93 56
2425.04 52
2425.15 50
2425.26 50
2425.38 51
2425.49 51
2425.60 53
2425.72 54
2425.83 54
2425.94 54
2426.05 54
2426.17 53
2426.28 53
2426.39 53
2426.51 53
2426.62 53
2426.73 54
2426.84 55
2426.96 55
2427.07 55
2427.18 53
2427.30 49
2427.41 45
2427.52 40
2427.63 36
2427.75 35
2427.86 37
2427.97 44
2428.09 55
2428.20 69
2428.31 83
2428.43 96
2428.54 107
2428.65 116
2428.76 124
2428.88 131
2428.99 141
2429.10 155
2429.22 173
2429.33 194
2429.44 219
2429.55 244
2429.67 270
2429.78 296
2429.89 323
2430.01 350
2430.12 377
2430.23 404
2430.34 428
2430.46 445
2430.57 453
2430.68 451
2430.80 437
2430.91 415
2431.02 388
2431.14 360
2431.25 335
2431.36 314
2431.47 298
2431.59 284
2431.70 272
2431.81 259
2431.93 245
2432.04 233
2432.15 224
2432.27 218
2432.38 219
2432.49 224
2432.60 232
2432.72 241
2432.83 248
2432.94 252
2433.06 252
2433.17 251
2433.28 248
2433.40 245
2433.51 243
2433.62 240
2433.73 238
2433.85 236
2433.96 234
2434.07 233
2434.19 233
2434.30 233
2434.41 234
2434.53 234
2434.64 232
2434.75 226
2434.86 215
2434.98 199
2435.09 178
2435.20 156
2435.32 133
2435.43 113
2435.54 99
2435.66 91
2435.77 89
2435.88 91
2436.00 96
2436.11 101
2436.22 103
2436.33 103
2436.45 99
2436.56 94
2436.67 89
2436.79 87
2436.90 86
2437.01 89
2437.13 94
2437.24 102
2437.35 111
2437.47 121
2437.58 132
2437.69 142
2437.80 152
2437.92 160
2438.03 164
2438.14 165
2438.26 162
2438.37 157
2438.48 150
2438.60 145
2438.71 144
2438.82 147
2438.94 155
2439.05 166
2439.16 180
2439.28 194
2439.39 206
2439.50 217
2439.62 224
2439.73 229
2439.84 233
2439.95 238
2440.07 244
2440.18 251
2440.29 259
2440.41 267
2440.52 274
2440.63 279
2440.75 280
2440.86 276
2440.97 268
2441.09 258
2441.20 247
2441.31 237
2441.43 229
2441.54 226
2441.65 225
2441.77 227
2441.88 228
2441.99 227
2442.11 223
2442.22 216
2442.33 206
2442.45 196
2442.56 186
2442.67 180
2442.78 178
2442.90 181
2443.01 186
2443.12 193
2443.24 200
2443.35 206
2443.46 209
2443.58 208
2443.69 204
2443.80 197
2443.92 187
2444.03 176
2444.14 166
2444.26 158
2444.37 153
2444.48 152
2444.60 154
2444.71 158
2444.82 162
2444.94 165
2445.05 166
2445.16 163
2445.28 158
2445.39 150
2445.50 140
2445.62 129
2445.73 116
2445.84 101
2445.96 84
2446.07 64
2446.18 42
2446.30 20
2446.41 0
2446.52 0
2446.64 0
2446.75 0
2446.86 0
2446.98 0
2447.09 0
2447.20 0
2447.32 9
2447.43 22
2447.54 31
2447.66 35
2447.77 35
2447.88 31
2448.00 24
2448.11 18
2448.22 13
2448.34 12
2448.45 14
2448.56 18
2448.68 26
2448.79 35
2448.90 45
2449.02 56
2449.13 66
2449.24 77
2449.36 88
2449.47 99
2449.58 110
2449.70 119
2449.81 127
2449.92 131
2450.04 130
2450.15 124
2450.26 115
2450.38 103
2450.49 91
2450.60 82
2450.72 76
2450.83 75
2450.94 78
2451.06 84
2451.17 90
2451.28 94
2451.40 97
2451.51 100
2451.63 102
2451.74 108
2451.85 116
2451.97 128
2452.08 142
2452.19 155
2452.31 164
2452.42 167
2452.53 163
2452.65 151
2452.76 133
2452.87 111
2452.99 88
2453.10 67
2453.21 50
2453.33 39
2453.44 36
2453.55 38
2453.67 46
2453.78 57
2453.89 69
2454.01 80
2454.12 87
2454.23 91
2454.35 91
2454.46 86
2454.58 80
2454.69 71
2454.80 64
2454.92 58
2455.03 56
2455.14 56
2455.26 59
2455.37 64
2455.48 69
2455.60 72
2455.71 72
2455.82 69
2455.94 63
2456.05 55
2456.16 47
2456.28 39
2456.39 32
2456.51 26
2456.62 21
2456.73 17
2456.85 15
2456.96 14
2457.07 16
2457.19 22
2457.30 30
2457.41 41
2457.53 53
2457.64 64
2457.75 75
2457.87 84
2457.98 92
2458.10 99
2458.21 104
2458.32 108
2458.44 111
2458.55 111
2458.66 107
2458.78 99
2458.89 88
2459.00 74
2459.12 59
2459.23 47
2459.35 39
2459.46 37
2459.57 42
2459.69 52
2459.80 66
2459.91 80
2460.03 91
2460.14 99
2460.25 102
2460.37 102
2460.48 100
2460.60 100
2460.71 100
2460.82 103
2460.94 106
2461.05 109
2461.16 112
2461.28 115
2461.39 117
2461.50 118
2461.62 118
2461.73 117
2461.85 113
2461.96 108
2462.07 100
2462.19 91
2462.30 82
2462.41 74
2462.53 68
2462.64 65
2462.75 64
2462.87 67
2462.98 72
2463.10 80
2463.21 90
2463.32 100
2463.44 109
2463.55 117
2463.66 124
2463.78 128
2463.89 132
2464.01 137
2464.12 144
2464.23 154
2464.35 167
2464.46 183
2464.57 199
2464.69 214
2464.80 226
2464.92 235
2465.03 239
2465.14 238
2465.26 232
2465.37 222
2465.48 209
2465.60 195
2465.71 179
2465.83 165
2465.94 153
2466.05 144
2466.17 138
2466.28 134
2466.39 131
2466.51 130
2466.62 127
2466.74 125
2466.85 121
2466.96 118
2467.08 115
2467.19 114
2467.30 115
2467.42 120
2467.53 128
2467.65 137
2467.76 147
2467.87 156
2467.99 161
2468.10 162
2468.22 156
2468.33 145
2468.44 130
2468.56 114
2468.67 97
2468.78 82
2468.90 71
2469.01 63
2469.13 59
2469.24 57
2469.35 57
2469.47 57
2469.58 56
2469.70 55
2469.81 52
2469.92 47
2470.04 41
2470.15 33
2470.26 24
2470.38 14
2470.49 4
2470.61 0
2470.72 0
2470.83 0
2470.95 0
2471.06 0
2471.18 0
2471.29 3
2471.40 7
2471.52 10
2471.63 10
2471.75 9
2471.86 6
2471.97 3
2472.09 2
2472.20 4
2472.31 9
2472.43 17
2472.54 29
2472.66 42
2472.77 56
2472.88 68
2473.00 77
2473.11 83
2473.23 85
2473.34 85
2473.45 84
2473.57 81
2473.68 79
2473.80 77
2473.91 74
2474.02 70
2474.14 66
2474.25 63
2474.37 60
2474.48 60
2474.59 64
2474.71 71
2474.82 82
2474.94 95
2475.05 110
2475.16 123
2475.28 134
2475.39 141
2475.51 144
2475.62 141
2475.73 132
2475.85 118
2475.96 99
2476.08 78
2476.19 54
2476.30 32
2476.42 11
2476.53 0
2476.65 0
2476.76 0
2476.87 0
2476.99 1
2477.10 19
2477.22 41
2477.33 65
2477.44 86
2477.56 102
2477.67 112
2477.79 114
2477.90 109
2478.01 101
2478.13 93
2478.24 86
2478.36 84
2478.47 88
2478.58 98
2478.70 113
2478.81 132
2478.93 152
2479.04 173
2479.15 193
2479.27 213
2479.38 231
2479.50 248
2479.61 263
2479.73 276
2479.84 286
2479.95 291
2480.07 289
2480.18 281
2480.30 267
2480.41 248
2480.52 227
2480.64 206
2480.75 188
2480.87 173
2480.98 162
2481.09 154
2481.21 147
2481.32 142
2481.44 138
2481.55 136
2481.67 138
2481.78 142
2481.89 147
2482.01 153
2482.12 157
2482.24 158
2482.35 156
2482.46 152
2482.58 148
2482.69 145
2482.81 144
2482.92 143
2483.03 143
2483.15 142
2483.26 141
2483.38 138
2483.49 136
2483.61 136
2483.72 139
2483.83 145
2483.95 154
2484.06 165
2484.18 177
2484.29 191
2484.41 206
2484.52 221
2484.63 236
2484.75 250
2484.86 262
2484.98 271
2485.09 275
2485.20 274
2485.32 270
2485.43 261
2485.55 250
2485.66 237
2485.78 223
2485.89 208
2486.00 192
2486.12 175
2486.23 158
2486.35 142
2486.46 127
2486.58 114
2486.69 105
2486.80 99
2486.92 98
2487.03 101
2487.15 108
2487.26 117
2487.38 127
2487.49 137
2487.60 147
2487.72 154
2487.83 160
2487.95 166
2488.06 170
2488.18 175
2488.29 179
2488.40 185
2488.52 191
2488.63 198
2488.75 205
2488.86 214
2488.98 222
2489.09 231
2489.20 241
2489.32 250
2489.43 259
2489.55 266
2489.66 271
2489.78 275
2489.89 277
2490.00 277
2490.12 277
2490.23 278
2490.35 280
2490.46 283
2490.58 286
2490.69 288
2490.80 289
2490.92 288
2491.03 288
2491.15 287
2491.26 288
2491.38 291
2491.49 294
2491.60 297
2491.72 298
2491.83 295
2491.95 289
2492.06 279
2492.18 267
2492.29 254
2492.41 242
2492.52 231
2492.63 222
2492.75 216
2492.86 212
2492.98 211
2493.09 212
2493.21 216
2493.32 224
2493.43 233
2493.55 245
2493.66 257
2493.78 268
2493.89 276
2494.01 281
2494.12 280
2494.24 275
2494.35 266
2494.46 254
2494.58 242
2494.69 230
2494.81 219
2494.92 208
2495.04 198
2495.15 190
2495.27 184
2495.38 181
2495.49 182
2495.61 187
2495.72 194
2495.84 204
2495.95 213
2496.07 220
2496.18 225
2496.30 227
2496.41 225
2496.52 220
2496.64 212
2496.75 202
2496.87 191
2496.98 181
2497.10 171
2497.21 161
2497.33 153
2497.44 147
2497.56 141
2497.67 135
2497.78 129
2497.90 124
2498.01 120
2498.13 117
2498.24 116
2498.36 116
2498.47 118
2498.59 121
2498.70 125
2498.81 129
2498.93 132
2499.04 135
2499.16 136
2499.27 135
2499.39 134
2499.50 133
2499.62 135
2499.73 139
2499.85 147
2499.96 161
2500.07 177
2500.19 196
2500.30 214
2500.42 230
2500.53 243
2500.65 252
2500.76 259
2500.88 263
2500.99 266
2501.11 268
2501.22 268
2501.34 264
2501.45 257
2501.56 247
2501.68 232
2501.79 216
2501.91 198
2502.02 180
2502.14 163
2502.25 149
2502.37 137
2502.48 130
2502.60 129
2502.71 134
2502.83 146
2502.94 163
2503.05 182
2503.17 197
2503.28 205
2503.40 203
2503.51 189
2503.63 165
2503.74 134
2503.86 101
2503.97 70
2504.09 44
2504.20 24
2504.32 12
2504.43 5
2504.54 0
2504.66 0
2504.77 0
2504.89 0
2505.00 0
2505.12 0
2505.23 0
2505.35 0
2505.46 0
2505.58 1
2505.69 8
2505.81 16
2505.92 25
2506.04 34
2506.15 46
2506.26 58
2506.38 73
2506.49 88
2506.61 104
2506.72 119
2506.84 132
2506.95 143
2507.07 152
2507.18 160
2507.30 168
2507.41 177
2507.53 186
2507.64 196
2507.76 205
2507.87 212
2507.99 216
2508.10 217
2508.22 214
2508.33 209
2508.44 202
2508.56 193
2508.67 184
2508.79 174
2508.90 163
2509.02 152
2509.13 139
2509.25 124
2509.36 108
2509.48 92
2509.59 76
2509.71 62
2509.82 51
2509.94 44
2510.05 39
2510.17 38
2510.28 38
2510.40 39
2510.51 42
2510.63 47
2510.74 55
2510.86 66
2510.97 80
2511.08 97
2511.20 115
2511.31 132
2511.43 146
2511.54 155
2511.66 160
2511.77 160
2511.89 158
2512.00 155
2512.12 152
2512.23 151
2512.35 150
2512.46 151
2512.58 150
2512.69 149
2512.81 144
2512.92 138
2513.04 129
2513.15 119
2513.27 110
2513.38 102
2513.50 94
2513.61 88
2513.73 83
2513.84 79
2513.96 78
2514.07 80
2514.19 86
2514.30 95
2514.42 108
2514.53 122
2514.65 134
2514.76 143
2514.87 147
2514.99 145
2515.10 138
2515.22 128
2515.33 116
2515.45 105
2515.56 96
2515.68 91
2515.79 89
2515.91 90
2516.02 93
2516.14 97
2516.25 102
2516.37 105
2516.48 107
2516.60 106
2516.71 101
2516.83 94
2516.94 85
2517.06 76
2517.17 66
2517.29 59
2517.40 55
2517.52 56
2517.63 61
2517.75 71
2517.86 84
2517.98 101
2518.09 119
2518.21 140
2518.32 162
2518.44 184
2518.55 205
2518.67 223
2518.78 238
2518.90 247
2519.01 248
2519.13 241
2519.24 227
2519.36 207
2519.47 185
2519.59 161
2519.70 139
2519.82 118
2519.93 97
2520.05 77
2520.16 57
2520.28 35
2520.39 12
2520.51 0
2520.62 0
2520.74 0
2520.85 0
2520.97 0
2521.08 0
2521.20 0
2521.31 0
2521.43 8
2521.54 33
2521.66 56
2521.77 77
2521.89 95
2522.00 107
2522.12 114
2522.23 118
2522.35 119
2522.46 120
2522.58 122
2522.69 125
2522.81 131
2522.92 139
2523.04 147
2523.15 155
2523.27 161
2523.38 164
2523.50 163
2523.61 159
2523.73 153
2523.84 145
2523.96 138
2524.08 133
2524.19 131
2524.31 131
2524.42 133
2524.54 135
2524.65 137
2524.77 137
2524.88 134
2525.00 129
2525.11 123
2525.23 117
2525.34 112
2525.46 111
2525.57 113
2525.69 119
2525.80 127
2525.92 135
2526.03 143
2526.15 149
2526.26 153
2526.38 154
2526.49 154
2526.61 155
2526.72 157
2526.84 163
2526.95 172
2527.07 184
2527.18 197
2527.30 208
2527.41 216
2527.53 218
2527.64 214
2527.76 206
2527.88 194
2527.99 180
2528.11 167
2528.22 155
2528.34 143
2528.45 132
2528.57 121
2528.68 108
2528.80 94
2528.91 79
2529.03 64
2529.14 52
2529.26 42
2529.37 38
2529.49 38
2529.60 43
2529.72 50
2529.83 59
2529.95 67
2530.06 73
2530.18 76
2530.29 76
2530.41 72
2530.53 67
2530.64 59
2530.76 52
2530.87 44
2530.99 39
2531.10 37
2531.22 38
2531.33 44
2531.45 52
2531.56 64
2531.68 76
2531.79 88
2531.91 99
2532.02 109
2532.14 119
2532.25 129
2532.37 140
2532.48 152
2532.60 165
2532.72 178
2532.83 189
2532.95 199
2533.06 206
2533.18 213
2533.29 220
2533.41 227
2533.52 235
2533.64 244
2533.75 250
2533.87 252
2533.98 248
2534.10 238
2534.21 223
2534.33 203
2534.45 183
2534.56 165
2534.68 151
2534.79 142
2534.91 139
2535.02 140
2535.14 142
2535.25 145
2535.37 146
2535.48 145
2535.60 142
2535.71 139
2535.83 137
2535.95 136
2536.06 137
2536.18 138
2536.29 139
2536.41 138
2536.52 134
2536.64 127
2536.75 117
2536.87 103
2536.98 88
2537.10 71
2537.21 55
2537.33 39
2537.45 24
2537.56 10
2537.68 0
2537.79 0
2537.91 0
2538.02 0
2538.14 0
2538.25 0
2538.37 0
2538.48 0
2538.60 2
2538.72 12
2538.83 21
2538.95 28
2539.06 32
2539.18 35
2539.29 38
2539.41 43
2539.52 51
2539.64 64
2539.75 79
2539.87 97
2539.99 114
2540.10 129
2540.22 140
2540.33 148
2540.45 152
2540.56 154
2540.68 156
2540.79 157
2540.91 157
2541.02 158
2541.14 156
2541.26 154
2541.37 152
2541.49 151
2541.60 153
2541.72 160
2541.83 170
2541.95 182
2542.06 195
2542.18 204
2542.29 209
2542.41 209
2542.53 204
2542.64 197
2542.76 190
2542.87 184
2542.99 181
2543.10 180
2543.22 182
2543.33 185
2543.45 190
2543.57 198
2543.68 210
2543.80 226
2543.91 247
2544.03 271
2544.14 296
2544.26 318
2544.37 335
2544.49 343
2544.61 343
2544.72 335
2544.84 323
2544.95 309
2545.07 297
2545.18 288
2545.30 284
2545.42 285
2545.53 287
2545.65 288
2545.76 286
2545.88 278
2545.99 263
2546.11 243
2546.22 219
2546.34 195
2546.46 176
2546.57 165
2546.69 163
2546.80 171
2546.92 187
2547.03 207
2547.15 228
2547.26 246
2547.38 260
2547.50 269
2547.61 275
2547.73 279
2547.84 280
2547.96 278
2548.07 274
2548.19 267
2548.31 257
2548.42 245
2548.54 230
2548.65 216
2548.77 202
2548.88 188
2549.00 173
2549.12 157
2549.23 139
2549.35 119
2549.46 99
2549.58 79
2549.69 62
2549.81 47
2549.93 37
2550.04 30
2550.16 26
2550.27 24
2550.39 26
2550.50 30
2550.62 35
2550.74 40
2550.85 44
2550.97 48
2551.08 50
2551.20 51
2551.31 52
2551.43 54
2551.55 58
2551.66 63
2551.78 69
2551.89 73
2552.01 76
2552.12 77
2552.24 77
2552.36 80
2552.47 86
2552.59 99
2552.70 117
2552.82 140
2552.93 165
2553.05 189
2553.17 209
2553.28 222
2553.40 228
2553.51 227
2553.63 220
2553.74 210
2553.86 197
2553.98 184
2554.09 172
2554.21 162
2554.32 156
2554.44 151
2554.56 146
2554.67 140
2554.79 132
2554.90 120
2555.02 105
2555.13 87
2555.25 69
2555.37 53
2555.48 42
2555.60 37
2555.71 37
2555.83 42
2555.95 49
2556.06 54
2556.18 56
2556.29 51
2556.41 41
2556.52 28
2556.64 13
2556.76 0
2556.87 0
2556.99 0
2557.10 0
2557.22 0
2557.34 0
2557.45 0
2557.57 0
2557.68 0
2557.80 4
2557.91 11
2558.03 18
2558.15 25
2558.26 32
2558.38 36
2558.49 38
2558.61 36
2558.73 31
2558.84 23
2558.96 13
2559.07 3
2559.19 0
2559.31 0
2559.42 0
2559.54 0
2559.65 0
2559.77 7
2559.88 18
2560.00 27
2560.12 33
2560.23 37
2560.35 37
2560.46 36
2560.58 35
2560.70 35
2560.81 36
2560.93 38
2561.04 41
2561.16 46
2561.28 51
2561.39 56
2561.51 61
2561.62 65
2561.74 69
2561.86 72
2561.97 76
2562.09 82
2562.20 91
2562.32 104
2562.44 121
2562.55 140
2562.67 158
2562.78 174
2562.90 185
2563.02 191
2563.13 191
2563.25 187
2563.36 183
2563.48 181
2563.60 183
2563.71 189
2563.83 196
2563.94 204
2564.06 211
2564.18 214
2564.29 213
2564.41 208
2564.52 201
2564.64 194
2564.76 189
2564.87 186
2564.99 187
2565.10 193
2565.22 202
2565.34 214
2565.45 227
2565.57 236
2565.68 241
2565.80 240
2565.92 232
2566.03 217
2566.15 199
2566.26 180
2566.38 163
2566.50 151
2566.61 145
2566.73 146
2566.85 153
2566.96 165
2567.08 179
2567.19 194
2567.31 205
2567.43 213
2567.54 215
2567.66 210
2567.77 200
2567.89 186
2568.01 171
2568.12 158
2568.24 150
2568.35 148
2568.47 152
2568.59 161
2568.70 173
2568.82 184
2568.94 191
2569.05 193
2569.17 190
2569.28 185
2569.40 180
2569.52 176
2569.63 174
2569.75 175
2569.86 176
2569.98 175
2570.10 172
2570.21 164
2570.33 154
2570.44 140
2570.56 125
2570.68 110
2570.79 96
2570.91 84
2571.03 75
2571.14 69
2571.26 66
2571.37 65
2571.49 66
2571.61 68
2571.72 72
2571.84 76
2571.96 82
2572.07 88
2572.19 95
2572.30 102
2572.42 107
2572.54 110
2572.65 109
2572.77 106
2572.88 102
2573.00 96
2573.12 93
2573.23 92
2573.35 94
2573.47 99
2573.58 105
2573.70 111
2573.81 117
2573.93 119
2574.05 119
2574.16 117
2574.28 114
2574.40 112
2574.51 111
2574.63 112
2574.74 116
2574.86 121
2574.98 127
2575.09 133
2575.21 138
2575.33 141
2575.44 142
2575.56 142
2575.67 141
2575.79 140
2575.91 138
2576.02 136
2576.14 132
2576.26 126
2576.37 117
2576.49 104
2576.61 89
2576.72 73
2576.84 58
2576.95 46
2577.07 39
2577.19 39
2577.30 46
2577.42 57
2577.54 71
2577.65 83
2577.77 93
2577.88 97
2578.00 94
2578.12 87
2578.23 76
2578.35 66
2578.47 57
2578.58 51
2578.70 48
2578.82 48
2578.93 48
2579.05 48
2579.16 45
2579.28 40
2579.40 35
2579.51 29
2579.63 24
2579.75 21
2579.86 20
2579.98 20
2580.10 19
2580.21 16
2580.33 10
2580.44 3
2580.56 0
2580.68 0
2580.79 0
2580.91 0
2581.03 0
2581.14 0
2581.26 0
2581.38 5
2581.49 21
2581.61 38
2581.73 52
2581.84 64
2581.96 71
2582.07 75
2582.19 77
2582.31 80
2582.42 85
2582.54 92
2582.66 102
2582.77 113
2582.89 123
2583.01 130
2583.12 136
2583.24 139
2583.36 141
2583.47 146
2583.59 153
2583.70 163
2583.82 175
2583.94 188
2584.05 200
2584.17 210
2584.29 218
2584.40 223
2584.52 228
2584.64 233
2584.75 239
2584.87 246
2584.99 252
2585.10 257
2585.22 261
2585.34 261
2585.45 259
2585.57 253
2585.68 243
2585.80 231
2585.92 218
2586.03 205
2586.15 194
2586.27 185
2586.38 179
2586.50 177
2586.62 176
2586.73 178
2586.85 179
2586.97 178
2587.08 175
2587.20 169
2587.32 158
2587.43 141
2587.55 120
2587.67 97
2587.78 73
2587.90 53
2588.02 38
2588.13 33
2588.25 37
2588.37 50
2588.48 69
2588.60 91
2588.71 111
2588.83 127
2588.95 138
2589.06 142
2589.18 140
2589.30 133
2589.41 122
2589.53 109
2589.65 94
2589.76 81
2589.88 70
2590.00 64
2590.11 63
2590.23 68
2590.35 78
2590.46 90
2590.58 103
2590.70 112
2590.81 117
2590.93 116
2591.05 111
2591.16 104
2591.28 96
2591.40 91
2591.51 88
2591.63 89
2591.75 92
2591.86 97
2591.98 100
2592.10 102
2592.21 102
2592.33 100
2592.45 98
2592.56 96
2592.68 96
2592.80 100
2592.91 108
2593.03 119
2593.15 133
2593.26 147
2593.38 161
2593.50 174
2593.61 183
2593.73 189
2593.85 191
2593.96 190
2594.08 187
2594.20 182
2594.31 176
2594.43 169
2594.55 162
2594.66 156
2594.78 151
2594.90 148
2595.01 147
2595.13 149
2595.25 154
2595.36 162
2595.48 171
2595.60 181
2595.71 192
2595.83 204
2595.95 216
2596.06 228
2596.18 239
2596.30 251
2596.41 263
2596.53 274
2596.65 283
2596.76 287
2596.88 287
2597.00 283
2597.12 276
2597.23 266
2597.35 255
2597.47 246
2597.58 240
2597.70 236
2597.82 234
2597.93 233
2598.05 230
2598.17 226
2598.28 219
2598.40 212
2598.52 205
2598.63 200
2598.75 199
2598.87 200
2598.98 203
2599.10 208
2599.22 212
2599.33 216
2599.45 220
2599.57 225
2599.68 231
2599.80 238
2599.92 246
2600.04 254
2600.15 260
2600.27 262
2600.39 261
2600.50 256
2600.62 248
2600.74 240
2600.85 234
2600.97 230
2601.09 228
2601.20 229
2601.32 232
2601.44 237
2601.55 242
2601.67 247
2601.79 250
2601.90 251
2602.02 249
2602.14 242
2602.26 230
2602.37 215
2602.49 198
2602.61 184
2602.72 175
2602.84 173
2602.96 178
2603.07 191
2603.19 208
2603.31 225
2603.42 239
2603.54 249
2603.66 252
2603.78 249
2603.89 241
2604.01 231
2604.13 222
2604.24 215
2604.36 211
2604.48 211
2604.59 212
2604.71 213
2604.83 213
2604.94 211
2605.06 208
2605.18 206
2605.30 207
2605.41 212
2605.53 222
2605.65 235
2605.76 251
2605.88 266
2606.00 278
2606.11 285
2606.23 288
2606.35 287
2606.46 284
2606.58 282
2606.70 282
2606.82 284
2606.93 290
2607.05 297
2607.17 304
2607.28 312
2607.40 317
2607.52 319
2607.63 316
2607.75 309
2607.87 297
2607.99 282
2608.10 264
2608.22 246
2608.34 228
2608.45 213
2608.57 201
2608.69 194
2608.80 191
2608.92 192
2609.04 196
2609.16 200
2609.27 206
2609.39 210
2609.51 213
2609.62 216
2609.74 219
2609.86 223
2609.98 230
2610.09 240
2610.21 250
2610.33 261
2610.44 269
2610.56 272
2610.68 272
2610.79 268
2610.91 262
2611.03 255
2611.15 248
2611.26 240
2611.38 231
2611.50 219
2611.61 203
2611.73 184
2611.85 162
2611.97 139
2612.08 118
2612.20 100
2612.32 87
2612.43 78
2612.55 74
2612.67 75
2612.79 79
2612.90 87
2613.02 98
2613.14 111
2613.25 126
2613.37 141
2613.49 154
2613.61 165
2613.72 171
2613.84 172
2613.96 169
2614.07 165
2614.19 161
2614.31 159
2614.43 160
2614.54 165
2614.66 171
2614.78 177
2614.89 180
2615.01 180
2615.13 177
2615.25 173
2615.36 168
2615.48 166
2615.60 166
2615.71 170
2615.83 176
2615.95 181
2616.07 184
2616.18 186
2616.30 187
2616.42 187
2616.53 188
2616.65 191
2616.77 195
2616.89 199
2617.00 203
2617.12 205
2617.24 205
2617.35 202
2617.47 197
2617.59 189
2617.71 181
2617.82 171
2617.94 160
2618.06 149
2618.18 141
2618.29 137
2618.41 138
2618.53 146
2618.64 159
2618.76 175
2618.88 191
2619.00 204
2619.11 213
2619.23 217
2619.35 218
2619.47 216
2619.58 215
2619.70 214
2619.82 215
2619.93 215
2620.05 213
2620.17 209
2620.29 203
2620.40 197
2620.52 193
2620.64 193
2620.76 197
2620.87 205
2620.99 216
2621.11 227
2621.22 237
2621.34 245
2621.46 249
2621.58 251
2621.69 252
2621.81 251
2621.93 250
2622.05 250
2622.16 249
2622.28 248
2622.40 246
2622.52 242
2622.63 235
2622.75 226
2622.87 214
2622.98 199
2623.10 184
2623.22 169
2623.34 156
2623.45 147
2623.57 142
2623.69 142
2623.81 146
2623.92 154
2624.04 164
2624.16 174
2624.28 185
2624.39 194
2624.51 200
2624.63 202
2624.75 201
2624.86 197
2624.98 190
2625.10 183
2625.21 176
2625.33 170
2625.45 166
2625.57 164
2625.68 164
2625.80 166
2625.92 170
2626.04 176
2626.15 182
2626.27 187
2626.39 190
2626.51 189
2626.62 184
2626.74 176
2626.86 167
2626.98 157
2627.09 150
2627.21 145
2627.33 144
2627.45 146
2627.56 149
2627.68 152
2627.80 156
2627.92 160
2628.03 164
2628.15 170
2628.27 178
2628.39 189
2628.50 201
2628.62 213
2628.74 224
2628.86 231
2628.97 234
2629.09 231
2629.21 225
2629.33 217
2629.44 208
2629.56 201
2629.68 197
2629.80 198
2629.91 202
2630.03 211
2630.15 222
2630.27 236
2630.38 250
2630.50 264
2630.62 276
2630.74 285
2630.85 290
2630.97 291
2631.09 288
2631.21 284
2631.32 280
2631.44 278
2631.56 278
2631.68 282
2631.79 287
2631.91 292
2632.03 296
2632.15 296
2632.26 295
2632.38 291
2632.50 288
2632.62 286
2632.73 288
2632.85 293
2632.97 301
2633.09 309
2633.20 317
2633.32 321
2633.44 321
2633.56 317
2633.67 308
2633.79 296
2633.91 281
2634.03 265
2634.14 248
2634.26 233
2634.38 220
2634.50 209
2634.61 201
2634.73 197
2634.85 195
2634.97 195
2635.09 196
2635.20 197
2635.32 196
2635.44 193
2635.56 185
2635.67 173
2635.79 157
2635.91 137
2636.03 116
2636.14 94
2636.26 75
2636.38 62
2636.50 55
2636.61 56
2636.73 65
2636.85 79
2636.97 95
2637.09 109
2637.20 119
2637.32 122
2637.44 117
2637.56 104
2637.67 85
2637.79 62
2637.91 37
2638.03 13
2638.14 0
2638.26 0
2638.38 0
2638.50 0
2638.61 0
2638.73 0
2638.85 0
2638.97 0
2639.09 3
2639.20 16
2639.32 30
2639.44 45
2639.56 62
2639.67 82
2639.79 104
2639.91 128
2640.03 152
2640.15 177
2640.26 200
2640.38 220
2640.50 238
2640.62 253
2640.73 266
2640.85 276
2640.97 285
2641.09 290
2641.20 293
2641.32 293
2641.44 289
2641.56 282
2641.68 274
2641.79 265
2641.91 257
2642.03 251
2642.15 246
2642.26 242
2642.38 237
2642.50 231
2642.62 224
2642.74 217
2642.85 211
2642.97 208
2643.09 208
2643.21 212
2643.32 219
2643.44 226
2643.56 234
2643.68 239
2643.80 241
2643.91 241
2644.03 237
2644.15 231
2644.27 224
2644.39 216
2644.50 208
2644.62 199
2644.74 190
2644.86 181
2644.97 172
2645.09 163
2645.21 156
2645.33 151
2645.45 149
2645.56 151
2645.68 156
2645.80 162
2645.92 169
2646.04 174
2646.15 174
2646.27 172
2646.39 165
2646.51 158
2646.62 151
2646.74 145
2646.86 142
2646.98 142
2647.10 143
2647.21 143
2647.33 142
2647.45 140
2647.57 136
2647.69 133
2647.80 131
2647.92 133
2648.04 137
2648.16 142
2648.27 146
2648.39 149
2648.51 147
2648.63 142
2648.75 132
2648.86 120
2648.98 107
2649.10 94
2649.22 82
2649.34 72
2649.45 65
2649.57 62
2649.69 61
2649.81 63
2649.93 66
2650.04 71
2650.16 75
2650.28 78
2650.40 80
2650.52 81
2650.63 84
2650.75 89
2650.87 96
2650.99 106
2651.11 117
2651.22 128
2651.34 136
2651.46 141
2651.58 144
2651.70 146
2651.81 148
2651.93 153
2652.05 161
2652.17 173
2652.29 186
2652.40 199
2652.52 210
2652.64 218
2652.76 221
2652.88 218
2652.99 212
2653.11 201
2653.23 187
2653.35 172
2653.47 156
2653.58 142
2653.70 131
2653.82 125
2653.94 123
2654.06 126
2654.17 132
2654.29 142
2654.41 151
2654.53 160
2654.65 168
2654.76 175
2654.88 182
2655.00 188
2655.12 195
2655.24 200
2655.35 202
2655.47 199
2655.59 190
2655.71 174
2655.83 153
2655.94 129
2656.06 104
2656.18 82
2656.30 64
2656.42 52
2656.54 46
2656.65 47
2656.77 53
2656.89 63
2657.01 77
2657.13 93
2657.24 109
2657.36 124
2657.48 137
2657.60 146
2657.72 151
2657.83 151
2657.95 146
2658.07 137
2658.19 124
2658.31 108
2658.43 90
2658.54 71
2658.66 52
2658.78 35
2658.90 20
2659.02 8
2659.13 0
2659.25 0
2659.37 0
2659.49 0
2659.61 0
2659.72 3
2659.84 9
2659.96 15
2660.08 21
2660.20 25
2660.32 28
2660.43 30
2660.55 32
2660.67 33
2660.79 34
2660.91 33
2661.02 31
2661.14 25
2661.26 16
2661.38 5
2661.50 0
2661.62 0
2661.73 0
2661.85 0
2661.97 0
2662.09 0
2662.21 0
2662.33 0
2662.44 13
2662.56 24
2662.68 33
2662.80 40
2662.92 44
2663.03 46
2663.15 47
2663.27 47
2663.39 49
2663.51 51
2663.63 55
2663.74 60
2663.86 66
2663.98 71
2664.10 75
2664.22 77
2664.34 79
2664.45 81
2664.57 85
2664.69 90
2664.81 98
2664.93 106
2665.04 116
2665.16 126
2665.28 134
2665.40 140
2665.52 144
2665.64 144
2665.75 142
2665.87 137
2665.99 129
2666.11 120
2666.23 111
2666.35 103
2666.46 99
2666.58 100
2666.70 107
2666.82 119
2666.94 135
2667.06 152
2667.17 166
2667.29 175
2667.41 176
2667.53 170
2667.65 157
2667.77 140
2667.88 122
2668.00 107
2668.12 95
2668.24 87
2668.36 83
2668.48 79
2668.59 76
2668.71 71
2668.83 65
2668.95 58
2669.07 51
2669.19 45
2669.30 42
2669.42 41
2669.54 42
2669.66 45
2669.78 51
2669.90 57
2670.02 64
2670.13 71
2670.25 78
2670.37 83
2670.49 87
2670.61 89
2670.73 90
2670.84 92
2670.96 95
2671.08 100
2671.20 108
2671.32 118
2671.44 129
2671.55 136
2671.67 139
2671.79 134
2671.91 122
2672.03 103
2672.15 80
2672.27 56
2672.38 36
2672.50 22
2672.62 17
2672.74 22
2672.86 36
2672.98 56
2673.09 79
2673.21 102
2673.33 120
2673.45 134
2673.57 142
2673.69 145
2673.81 146
2673.92 144
2674.04 141
2674.16 135
2674.28 125
2674.40 111
2674.52 91
2674.63 69
2674.75 47
2674.87 27
2674.99 14
2675.11 7
2675.23 7
2675.35 12
2675.46 20
2675.58 27
2675.70 34
2675.82 40
2675.94 45
2676.06 50
2676.18 54
2676.29 58
2676.41 62
2676.53 65
2676.65 67
2676.77 69
2676.89 71
2677.01 73
2677.12 75
2677.24 76
2677.36 75
2677.48 72
2677.60 66
2677.72 58
2677.84 49
2677.95 39
2678.07 29
2678.19 21
2678.31 16
2678.43 12
2678.55 11
2678.67 12
2678.78 14
2678.90 17
2679.02 21
2679.14 27
2679.26 36
2679.38 46
2679.50 58
2679.61 70
2679.73 83
2679.85 92
2679.97 98
2680.09 98
2680.21 94
2680.33 87
2680.44 77
2680.56 67
2680.68 60
2680.80 58
2680.92 62
2681.04 70
2681.16 82
2681.27 94
2681.39 105
2681.51 111
2681.63 112
2681.75 106
2681.87 96
2681.99 84
2682.11 73
2682.22 63
2682.34 58
2682.46 56
2682.58 57
2682.70 62
2682.82 68
2682.94 74
2683.05 79
2683.17 81
2683.29 80
2683.41 75
2683.53 65
2683.65 51
2683.77 36
2683.89 20
2684.00 6
2684.12 0
2684.24 0
2684.36 0
2684.48 1
2684.60 16
2684.72 35
2684.84 57
2684.95 80
2685.07 102
2685.19 118
2685.31 129
2685.43 133
2685.55 130
2685.67 124
2685.79 117
2685.90 113
2686.02 115
2686.14 122
2686.26 134
2686.38 147
2686.50 159
2686.62 166
2686.74 166
2686.85 158
2686.97 145
2687.09 131
2687.21 119
2687.33 113
2687.45 112
2687.57 117
2687.69 124
2687.80 131
2687.92 135
2688.04 133
2688.16 125
2688.28 113
2688.40 99
2688.52 86
2688.64 74
2688.75 66
2688.87 61
2688.99 61
2689.11 66
2689.23 76
2689.35 90
2689.47 109
2689.59 130
2689.71 150
2689.82 167
2689.94 179
2690.06 185
2690.18 186
2690.30 184
2690.42 179
2690.54 175
2690.66 171
2690.77 167
2690.89 163
2691.01 158
2691.13 151
2691.25 141
2691.37 128
2691.49 112
2691.61 95
2691.73 78
2691.84 64
2691.96 53
2692.08 49
2692.20 52
2692.32 62
2692.44 78
2692.56 97
2692.68 116
2692.80 134
2692.91 149
2693.03 159
2693.15 163
2693.27 162
2693.39 155
2693.51 145
2693.63 132
2693.75 118
2693.87 105
2693.98 95
2694.10 90
2694.22 89
2694.34 93
2694.46 99
2694.58 106
2694.70 112
2694.82 115
2694.94 114
2695.06 111
2695.17 107
2695.29 102
2695.41 99
2695.53 98
2695.65 100
2695.77 104
2695.89 108
2696.01 113
2696.13 115
2696.25 116
2696.36 113
2696.48 108
2696.60 102
2696.72 96
2696.84 94
2696.96 95
2697.08 100
2697.20 110
2697.32 122
2697.43 136
2697.55 149
2697.67 161
2697.79 169
2697.91 174
2698.03 176
2698.15 175
2698.27 171
2698.39 165
2698.51 158
2698.63 150
2698.74 142
2698.86 136
2698.98 131
2699.10 127
2699.22 124
2699.34 121
2699.46 119
2699.58 116
2699.70 111
2699.82 106
2699.93 99
2700.05 92
2700.17 87
2700.29 82
2700.41 81
2700.53 81
2700.65 83
2700.77 84
2700.89 86
2701.01 86
2701.13 85
2701.24 85
2701.36 86
2701.48 89
2701.60 95
2701.72 102
2701.84 110
2701.96 116
2702.08 120
2702.20 121
2702.32 120
2702.44 117
2702.55 114
2702.67 109
2702.79 106
2702.91 102
2703.03 98
2703.15 94
2703.27 90
2703.39 85
2703.51 80
2703.63 74
2703.75 67
2703.86 62
2703.98 58
2704.10 56
2704.22 56
2704.34 58
2704.46 62
2704.58 65
2704.70 68
2704.82 70
2704.94 69
2705.06 65
2705.18 59
2705.29 51
2705.41 41
2705.53 31
2705.65 23
2705.77 18
2705.89 17
2706.01 19
2706.13 24
2706.25 31
2706.37 38
2706.49 44
2706.61 47
2706.73 49
2706.84 48
2706.96 47
2707.08 45
2707.20 43
2707.32 39
2707.44 34
2707.56 27
2707.68 19
2707.80 10
2707.92 1
2708.04 0
2708.16 0
2708.28 0
2708.39 0
2708.51 0
2708.63 2
2708.75 5
2708.87 5
2708.99 3
2709.11 0
2709.23 0
2709.35 1
2709.47 9
2709.59 22
2709.71 40
2709.83 60
2709.94 78
2710.06 93
2710.18 103
2710.30 109
2710.42 110
2710.54 107
2710.66 102
2710.78 97
2710.90 91
2711.02 86
2711.14 84
2711.26 85
2711.38 91
2711.50 101
2711.62 112
2711.73 124
2711.85 133
2711.97 138
2712.09 139
2712.21 137
2712.33 131
2712.45 125
2712.57 117
2712.69 108
2712.81 97
2712.93 85
2713.05 71
2713.17 57
2713.29 46
2713.41 39
2713.52 38
2713.64 42
2713.76 51
2713.88 61
2714.00 71
2714.12 79
2714.24 83
2714.36 84
2714.48 83
2714.60 81
2714.72 78
2714.84 75
2714.96 73
2715.08 71
2715.20 71
2715.32 72
2715.43 75
2715.55 80
2715.67 85
2715.79 89
2715.91 92
2716.03 92
2716.15 90
2716.27 86
2716.39 82
2716.51 77
2716.63 73
2716.75 71
2716.87 69
2716.99 70
2717.11 72
2717.23 76
2717.35 82
2717.46 90
2717.58 99
2717.70 108
2717.82 117
2717.94 123
2718.06 127
2718.18 127
2718.30 125
2718.42 122
2718.54 120
2718.66 120
2718.78 123
2718.90 130
2719.02 139
2719.14 148
2719.26 156
2719.38 162
2719.50 166
2719.62 167
2719.73 167
2719.85 167
2719.97 170
2720.09 174
2720.21 179
2720.33 184
2720.45 187
2720.57 187
2720.69 183
2720.81 176
2720.93 164
2721.05 152
2721.17 140
2721.29 131
2721.41 126
2721.53 125
2721.65 128
2721.77 134
2721.89 143
2722.01 151
2722.13 158
2722.24 163
2722.36 165
2722.48 164
2722.60 161
2722.72 156
2722.84 151
2722.96 145
2723.08 140
2723.20 134
2723.32 129
2723.44 124
2723.56 119
2723.68 115
2723.80 112
2723.92 109
2724.04 106
2724.16 104
2724.28 102
2724.40 100
2724.52 100
2724.64 102
2724.76 106
2724.88 112
2725.00 120
2725.11 129
2725.23 137
2725.35 145
2725.47 153
2725.59 161
2725.71 170
2725.83 180
2725.95 191
2726.07 204
2726.19 215
2726.31 224
2726.43 230
2726.55 232
2726.67 230
2726.79 224
2726.91 216
2727.03 207
2727.15 198
2727.27 190
2727.39 182
2727.51 176
2727.63 170
2727.75 165
2727.87 162
2727.99 158
2728.11 156
2728.23 154
2728.35 153
2728.46 153
2728.58 153
2728.70 154
2728.82 156
2728.94 159
2729.06 165
2729.18 173
2729.30 184
2729.42 196
2729.54 207
2729.66 216
2729.78 222
2729.90 223
2730.02 220
2730.14 212
2730.26 201
2730.38 189
2730.50 177
2730.62 164
2730.74 152
2730.86 140
2730.98 128
2731.10 114
2731.22 99
2731.34 84
2731.46 67
2731.58 51
2731.70 36
2731.82 21
2731.94 8
2732.06 0
2732.18 0
2732.30 0
2732.42 0
2732.54 0
2732.66 0
2732.78 0
2732.90 0
2733.01 0
2733.13 6
2733.25 13
2733.37 23
2733.49 36
2733.61 50
2733.73 66
2733.85 82
2733.97 97
2734.09 111
2734.21 124
2734.33 138
2734.45 152
2734.57 167
2734.69 183
2734.81 197
2734.93 208
2735.05 215
2735.17 216
2735.29 212
2735.41 205
2735.53 198
2735.65 192
2735.77 191
2735.89 193
2736.01 200
2736.13 208
2736.25 217
2736.37 223
2736.49 224
2736.61 218
2736.73 207
2736.85 190
2736.97 171
2737.09 153
2737.21 139
2737.33 129
2737.45 126
2737.57 127
2737.69 130
2737.81 133
2737.93 134
2738.05 133
2738.17 130
2738.29 126
2738.41 122
2738.53 121
2738.65 121
2738.77 122
2738.89 125
2739.01 127
2739.13 129
2739.25 130
2739.37 130
2739.49 131
2739.61 130
2739.73 129
2739.85 128
2739.97 126
2740.09 124
2740.21 120
2740.33 116
2740.45 112
2740.57 106
2740.69 101
2740.81 95
2740.93 90
2741.05 88
2741.17 90
2741.29 98
2741.41 111
2741.53 130
2741.65 153
2741.77 176
2741.89 199
2742.01 219
2742.13 234
2742.25 244
2742.37 250
2742.49 252
2742.61 251
2742.73 246
2742.85 237
2742.97 226
2743.09 211
2743.21 194
2743.33 177
2743.45 160
2743.57 145
2743.69 132
2743.81 121
2743.93 111
2744.05 102
2744.17 94
2744.29 86
2744.41 81
2744.53 78
2744.65 80
2744.77 86
2744.89 95
2745.01 107
2745.13 120
2745.25 132
2745.37 144
2745.49 154
2745.61 164
2745.73 175
2745.85 185
2745.97 196
2746.09 208
2746.21 219
2746.33 229
2746.45 237
2746.57 241
2746.69 242
2746.81 239
2746.93 233
2747.05 228
2747.17 224
2747.29 224
2747.41 228
2747.53 237
2747.65 248
2747.77 260
2747.89 272
2748.01 282
2748.13 291
2748.25 298
2748.37 303
2748.49 307
2748.61 307
2748.73 303
2748.85 294
2748.97 278
2749.09 258
2749.21 236
2749.33 215
2749.45 198
2749.57 184
2749.69 175
2749.81 170
2749.93 166
2750.05 164
2750.17 162
2750.29 162
2750.41 164
2750.53 168
2750.65 176
2750.77 186
2750.89 198
2751.01 211
2751.13 222
2751.25 232
2751.37 237
2751.49 239
2751.61 236
2751.73 230
2751.85 218
2751.97 204
2752.09 188
2752.21 171
2752.33 156
2752.46 144
2752.58 136
2752.70 131
2752.82 131
2752.94 132
2753.06 133
2753.18 131
2753.30 125
2753.42 116
2753.54 103
2753.66 90
2753.78 78
2753.90 70
2754.02 66
2754.14 66
2754.26 71
2754.38 79
2754.50 90
2754.62 102
2754.74 117
2754.86 132
2754.98 146
2755.10 160
2755.22 172
2755.34 183
2755.46 192
2755.58 201
2755.70 211
2755.82 223
2755.94 238
2756.06 255
2756.18 274
2756.30 293
2756.42 310
2756.54 326
2756.66 338
2756.78 345
2756.90 348
2757.03 345
2757.15 336
2757.27 323
2757.39 306
2757.51 287
2757.63 268
2757.75 251
2757.87 237
2757.99 228
2758.11 222
2758.23 221
2758.35 223
2758.47 228
2758.59 234
2758.71 240
2758.83 244
2758.95 246
2759.07 245
2759.19 243
2759.31 239
2759.43 235
2759.55 232
2759.67 227
2759.79 221
2759.91 212
2760.03 198
2760.15 181
2760.27 161
2760.39 143
2760.52 128
2760.64 118
2760.76 114
2760.88 115
2761.00 119
2761.12 124
2761.24 128
2761.36 130
2761.48 133
2761.60 137
2761.72 145
2761.84 156
2761.96 170
2762.08 187
2762.20 203
2762.32 216
2762.44 225
2762.56 228
2762.68 226
2762.80 219
2762.92 208
2763.04 193
2763.16 175
2763.29 156
2763.41 136
2763.53 117
2763.65 100
2763.77 86
2763.89 77
2764.01 73
2764.13 74
2764.25 79
2764.37 88
2764.49 98
2764.61 109
2764.73 120
2764.85 130
2764.97 140
2765.09 148
2765.21 154
2765.33 158
2765.45 158
2765.57 153
2765.69 145
2765.82 132
2765.94 115
2766.06 98
2766.18 81
2766.30 68
2766.42 61
2766.54 62
2766.66 70
2766.78 84
2766.90 103
2767.02 124
2767.14 143
2767.26 159
2767.38 170
2767.50 178
2767.62 184
2767.74 190
2767.86 199
2767.98 211
2768.11 225
2768.23 240
2768.35 251
2768.47 258
2768.59 258
2768.71 252
2768.83 241
2768.95 228
2769.07 216
2769.19 208
2769.31 204
2769.43 204
2769.55 208
2769.67 211
2769.79 212
2769.91 209
2770.03 200
2770.15 186
2770.28 169
2770.40 150
2770.52 133
2770.64 121
2770.76 113
2770.88 111
2771.00 112
2771.12 114
2771.24 115
2771.36 113
2771.48 107
2771.60 98
2771.72 87
2771.84 75
2771.96 65
2772.08 57
2772.21 52
2772.33 49
2772.45 48
2772.57 47
2772.69 44
2772.81 40
2772.93 34
2773.05 29
2773.17 25
2773.29 23
2773.41 23
2773.53 25
2773.65 27
2773.77 29
2773.89 31
2774.02 32
2774.14 34
2774.26 38
2774.38 45
2774.50 55
2774.62 66
2774.74 76
2774.86 84
2774.98 87
2775.10 87
2775.22 84
2775.34 81
2775.46 81
2775.58 83
2775.71 89
2775.83 97
2775.95 105
2776.07 109
2776.19 108
2776.31 103
2776.43 93
2776.55 82
2776.67 71
2776.79 63
2776.91 56
2777.03 53
2777.15 50
2777.28 47
2777.40 41
2777.52 34
2777.64 23
2777.76 12
2777.88 1
2778.00 0
2778.12 0
2778.24 0
2778.36 0
2778.48 0
2778.60 0
2778.72 0
2778.85 0
2778.97 9
2779.09 25
2779.21 41
2779.33 58
2779.45 72
2779.57 84
2779.69 93
2779.81 102
2779.93 110
2780.05 118
2780.17 127
2780.29 136
2780.42 144
2780.54 151
2780.66 156
2780.78 158
2780.90 158
2781.02 156
2781.14 152
2781.26 145
2781.38 137
2781.50 127
2781.62 116
2781.74 102
2781.87 86
2781.99 70
2782.11 52
2782.23 34
2782.35 17
2782.47 0
2782.59 0
2782.71 0
2782.83 0
2782.95 0
2783.07 0
2783.20 0
2783.32 5
2783.44 23
2783.56 39
2783.68 53
2783.80 62
2783.92 67
2784.04 69
2784.16 68
2784.28 66
2784.40 63
2784.53 61
2784.65 59
2784.77 57
2784.89 53
2785.01 49
2785.13 44
2785.25 41
2785.37 39
2785.49 39
2785.61 43
2785.73 49
2785.86 58
2785.98 69
2786.10 81
2786.22 93
2786.34 103
2786.46 111
2786.58 116
2786.70 116
2786.82 112
2786.94 102
2787.06 88
2787.19 71
2787.31 53
2787.43 35
2787.55 20
2787.67 11
2787.79 8
2787.91 11
2788.03 19
2788.15 29
2788.27 40
2788.40 50
2788.52 58
2788.64 64
2788.76 68
2788.88 70
2789.00 70
2789.12 70
2789.24 68
2789.36 64
2789.48 60
2789.61 55
2789.73 52
2789.85 51
2789.97 53
2790.09 59
2790.21 67
2790.33 78
2790.45 91
2790.57 105
2790.70 121
2790.82 137
2790.94 152
2791.06 165
2791.18 176
2791.30 184
2791.42 188
2791.54 189
2791.66 189
2791.78 189
2791.91 191
2792.03 194
2792.15 200
2792.27 207
2792.39 215
2792.51 223
2792.63 231
2792.75 240
2792.87 249
2793.00 259
2793.12 269
2793.24 277
2793.36 283
2793.48 286
2793.60 286
2793.72 283
2793.84 279
2793.96 274
2794.09 268
2794.21 261
2794.33 254
2794.45 245
2794.57 235
2794.69 222
2794.81 209
2794.93 193
2795.05 176
2795.18 158
2795.30 139
2795.42 120
2795.54 101
2795.66 84
2795.78 69
2795.90 59
2796.02 53
2796.14 52
2796.27 54
2796.39 58
2796.51 61
2796.63 62
2796.75 58
2796.87 50
2796.99 41
2797.11 31
2797.24 22
2797.36 16
2797.48 12
2797.60 10
2797.72 9
2797.84 6
2797.96 2
2798.08 0
2798.21 0
2798.33 0
2798.45 0
2798.57 0
2798.69 0
2798.81 0
2798.93 5
2799.05 15
2799.17 25
2799.30 35
2799.42 45
2799.54 54
2799.66 64
2799.78 75
2799.90 87
2800.02 100
2800.14 112
2800.27 124
2800.39 134
2800.51 143
2800.63 150
2800.75 156
2800.87 162
2800.99 169
2801.12 177
2801.24 185
2801.36 193
2801.48 200
2801.60 204
2801.72 205
2801.84 205
2801.96 203
2802.09 202
2802.21 203
2802.33 205
2802.45 208
2802.57 210
2802.69 210
2802.81 208
2802.93 201
2803.06 192
2803.18 180
2803.30 168
2803.42 155
2803.54 142
2803.66 130
2803.78 119
2803.91 109
2804.03 100
2804.15 92
2804.27 85
2804.39 82
2804.51 84
2804.63 91
2804.75 103
2804.88 119
2805.00 137
2805.12 154
2805.24 169
2805.36 180
2805.48 186
2805.60 188
2805.73 188
2805.85 186
2805.97 184
2806.09 182
2806.21 181
2806.33 180
2806.45 178
2806.58 176
2806.70 172
2806.82 168
2806.94 163
2807.06 160
2807.18 159
2807.30 161
2807.42 166
2807.55 173
2807.67 182
2807.79 191
2807.91 200
2808.03 208
2808.15 214
2808.27 218
2808.40 219
2808.52 217
2808.64 212
2808.76 202
2808.88 189
2809.00 174
2809.12 160
2809.25 149
2809.37 143
2809.49 143
2809.61 149
2809.73 159
2809.85 170
2809.98 178
2810.10 182
2810.22 182
2810.34 176
2810.46 167
2810.58 157
2810.70 147
2810.83 136
2810.95 125
2811.07 114
2811.19 102
2811.31 89
2811.43 76
2811.55 63
2811.68 51
2811.80 39
2811.92 29
2812.04 20
2812.16 12
2812.28 6
2812.40 3
2812.53 4
2812.65 9
2812.77 17
2812.89 29
2813.01 44
2813.13 60
2813.26 78
2813.38 95
2813.50 111
2813.62 125
2813.74 137
2813.86 146
2813.98 152
2814.11 155
2814.23 155
2814.35 153
2814.47 150
2814.59 144
2814.71 135
2814.84 125
2814.96 114
2815.08 103
2815.20 92
2815.32 82
2815.44 72
2815.57 64
2815.69 57
2815.81 52
2815.93 50
2816.05 50
2816.17 54
2816.29 60
2816.42 68
2816.54 75
2816.66 80
2816.78 82
2816.90 82
2817.02 81
2817.15 82
2817.27 84
2817.39 91
2817.51 100
2817.63 111
2817.75 122
2817.88 130
2818.00 135
2818.12 137
2818.24 137
2818.36 137
2818.48 137
2818.61 140
2818.73 145
2818.85 150
2818.97 155
2819.09 157
2819.21 156
2819.34 152
2819.46 146
2819.58 141
2819.70 138
2819.82 139
2819.94 143
2820.07 150
2820.19 156
2820.31 160
2820.43 160
2820.55 154
2820.67 143
2820.80 128
2820.92 111
2821.04 93
2821.16 74
2821.28 57
2821.40 42
2821.53 30
2821.65 22
2821.77 18
2821.89 18
2822.01 23
2822.13 30
2822.26 38
2822.38 44
2822.50 48
2822.62 50
2822.74 51
2822.87 52
2822.99 55
2823.11 61
2823.23 70
2823.35 81
2823.47 93
2823.60 103
2823.72 110
2823.84 112
2823.96 110
2824.08 104
2824.20 95
2824.33 84
2824.45 70
2824.57 56
2824.69 40
2824.81 26
2824.94 12
2825.06 1
2825.18 0
2825.30 0
2825.42 0
2825.54 0
2825.67 0
2825.79 0
2825.91 0
2826.03 0
2826.15 4
2826.28 13
2826.40 21
2826.52 28
2826.64 33
2826.76 36
2826.88 38
2827.01 40
2827.13 43
2827.25 47
2827.37 51
2827.49 54
2827.62 55
2827.74 55
2827.86 55
2827.98 55
2828.10 56
2828.22 57
2828.35 58
2828.47 57
2828.59 53
2828.71 47
2828.83 40
2828.96 33
2829.08 29
2829.20 29
2829.32 33
2829.44 41
2829.57 49
2829.69 55
2829.81 58
2829.93 58
2830.05 53
2830.17 45
2830.30 35
2830.42 24
2830.54 12
2830.66 0
2830.78 0
2830.91 0
2831.03 0
2831.15 0
2831.27 0
2831.39 0
2831.52 0
2831.64 0
2831.76 13
2831.88 27
2832.00 41
2832.13 53
2832.25 63
2832.37 70
2832.49 74
2832.61 74
2832.74 70
2832.86 63
2832.98 53
2833.10 41
2833.22 31
2833.35 23
2833.47 19
2833.59 19
2833.71 20
2833.83 23
2833.96 25
2834.08 25
2834.20 21
2834.32 15
2834.44 7
2834.56 0
2834.69 0
2834.81 0
2834.93 0
2835.05 0
2835.17 0
2835.30 0
2835.42 7
2835.54 26
2835.66 47
2835.79 67
2835.91 84
2836.03 97
2836.15 105
2836.27 107
2836.40 107
2836.52 106
2836.64 106
2836.76 108
2836.88 111
2837.01 114
2837.13 115
2837.25 112
2837.37 104
2837.49 91
2837.62 76
2837.74 59
2837.86 43
2837.98 29
2838.10 18
2838.23 10
2838.35 5
2838.47 4
2838.59 5
2838.71 8
2838.84 13
2838.96 20
2839.08 29
2839.20 37
2839.32 44
2839.45 49
2839.57 52
2839.69 52
2839.81 51
2839.94 48
2840.06 43
2840.18 39
2840.30 36
2840.42 34
2840.55 34
2840.67 37
2840.79 43
2840.91 51
2841.03 60
2841.16 70
2841.28 79
2841.40 86
2841.52 92
2841.65 95
2841.77 98
2841.89 100
2842.01 102
2842.13 104
2842.26 105
2842.38 103
2842.50 98
2842.62 90
2842.74 77
2842.87 61
2842.99 45
2843.11 31
2843.23 22
2843.36 20
2843.48 26
2843.60 39
2843.72 56
2843.84 76
2843.97 96
2844.09 114
2844.21 129
2844.33 142
2844.46 153
2844.58 163
2844.70 174
2844.82 185
2844.94 193
2845.07 197
2845.19 196
2845.31 190
2845.43 177
2845.56 162
2845.68 145
2845.80 132
2845.92 124
2846.04 121
2846.17 122
2846.29 125
2846.41 128
2846.53 128
2846.66 122
2846.78 110
2846.90 95
2847.02 80
2847.14 67
2847.27 59
2847.39 60
2847.51 67
2847.63 82
2847.76 100
2847.88 118
2848.00 133
2848.12 142
2848.25 146
2848.37 143
2848.49 135
2848.61 121
2848.73 104
2848.86 85
2848.98 67
2849.10 49
2849.22 35
2849.35 24
2849.47 19
2849.59 18
2849.71 20
2849.84 24
2849.96 26
2850.08 25
2850.20 20
2850.32 11
2850.45 0
2850.57 0
2850.69 0
2850.81 0
2850.94 0
2851.06 0
2851.18 0
2851.30 0
2851.43 3
2851.55 15
2851.67 28
2851.79 42
2851.92 55
2852.04 70
2852.16 86
2852.28 102
2852.40 118
2852.53 133
2852.65 146
2852.77 156
2852.89 163
2853.02 165
2853.14 163
2853.26 158
2853.38 150
2853.51 140
2853.63 128
2853.75 116
2853.87 103
2854.00 91
2854.12 78
2854.24 68
2854.36 59
2854.49 54
2854.61 52
2854.73 54
2854.85 58
2854.98 63
2855.10 67
2855.22 69
2855.34 68
2855.47 65
2855.59 62
2855.71 60
2855.83 60
2855.95 63
2856.08 66
2856.20 68
2856.32 67
2856.44 61
2856.57 49
2856.69 34
2856.81 15
2856.93 0
2857.06 0
2857.18 0
2857.30 0
2857.42 0
2857.55 0
2857.67 1
2857.79 18
2857.91 33
2858.04 45
2858.16 55
2858.28 63
2858.40 70
2858.53 76
2858.65 81
2858.77 85
2858.89 86
2859.02 83
2859.14 74
2859.26 60
2859.38 43
2859.51 26
2859.63 12
2859.75 6
2859.87 8
2860.00 18
2860.12 35
2860.24 55
2860.37 74
2860.49 91
2860.61 104
2860.73 111
2860.86 115
2860.98 116
2861.10 114
2861.22 112
2861.35 108
2861.47 104
2861.59 101
2861.71 98
2861.84 95
2861.96 94
2862.08 94
2862.20 95
2862.33 98
2862.45 101
2862.57 106
2862.69 110
2862.82 115
2862.94 119
2863.06 120
2863.18 118
2863.31 111
2863.43 100
2863.55 86
2863.68 71
2863.80 57
2863.92 45
2864.04 36
2864.17 30
2864.29 26
2864.41 23
2864.53 20
2864.66 16
2864.78 11
2864.90 5
2865.02 2
2865.15 0
2865.27 2
2865.39 7
2865.51 14
2865.64 21
2865.76 27
2865.88 31
2866.01 30
2866.13 27
2866.25 22
2866.37 16
2866.50 12
2866.62 11
2866.74 15
2866.86 23
2866.99 36
2867.11 53
2867.23 71
2867.35 89
2867.48 104
2867.60 114
2867.72 120
2867.85 120
2867.97 115
2868.09 107
2868.21 96
2868.34 84
2868.46 74
2868.58 65
2868.70 59
2868.83 55
2868.95 53
2869.07 52
2869.20 51
2869.32 50
2869.44 47
2869.56 42
2869.69 36
2869.81 30
2869.93 25
2870.06 24
2870.18 26
2870.30 34
2870.42 46
2870.55 62
2870.67 79
2870.79 97
2870.91 113
2871.04 125
2871.16 133
2871.28 138
2871.41 139
2871.53 139
2871.65 139
2871.77 138
2871.90 139
2872.02 140
2872.14 142
2872.27 144
2872.39 145
2872.51 145
2872.63 144
2872.76 144
2872.88 144
2873.00 147
2873.12 153
2873.25 161
2873.37 173
2873.49 187
2873.62 202
2873.74 216
2873.86 230
2873.98 241
2874.11 250
2874.23 257
2874.35 263
2874.48 268
2874.60 273
2874.72 278
2874.84 283
2874.97 289
2875.09 295
2875.21 301
2875.34 305
2875.46 307
2875.58 306
2875.70 302
2875.83 296
2875.95 289
2876.07 284
2876.20 283
2876.32 287
2876.44 295
2876.57 305
2876.69 316
2876.81 323
2876.93 324
2877.06 317
2877.18 302
2877.30 279
2877.43 251
2877.55 221
2877.67 191
2877.79 165
2877.92 144
2878.04 130
2878.16 121
2878.29 115
2878.41 111
2878.53 106
2878.65 98
2878.78 85
2878.90 69
2879.02 51
2879.15 33
2879.27 17
2879.39 4
2879.52 0
2879.64 0
2879.76 0
2879.88 0
2880.01 0
2880.13 0
2880.25 0
2880.38 0
2880.50 1
2880.62 4
2880.75 7
2880.87 9
2880.99 10
2881.11 9
2881.24 7
2881.36 4
2881.48 2
2881.61 2
2881.73 4
2881.85 9
2881.98 16
2882.10 24
2882.22 32
2882.34 40
2882.47 45
2882.59 50
2882.71 54
2882.84 58
2882.96 63
2883.08 68
2883.21 73
2883.33 77
2883.45 80
2883.57 80
2883.70 79
2883.82 76
2883.94 73
2884.07 70
2884.19 68
2884.31 65
2884.44 63
2884.56 60
2884.68 56
2884.81 51
2884.93 46
2885.05 41
2885.17 36
2885.30 32
2885.42 27
2885.54 21
2885.67 16
2885.79 10
2885.91 4
2886.04 1
2886.16 0
2886.28 2
2886.41 6
2886.53 9
2886.65 9
2886.77 7
2886.90 2
2887.02 0
2887.14 0
2887.27 0
2887.39 0
2887.51 0
2887.64 4
2887.76 15
2887.88 24
2888.01 31
2888.13 35
2888.25 36
2888.38 35
2888.50 35
2888.62 37
2888.75 42
2888.87 48
2888.99 55
2889.11 62
2889.24 68
2889.36 72
2889.48 75
2889.61 78
2889.73 82
2889.85 87
2889.98 95
2890.10 107
2890.22 121
2890.35 136
2890.47 152
2890.59 165
2890.72 175
2890.84 181
2890.96 184
2891.09 183
2891.21 180
2891.33 176
2891.46 172
2891.58 170
2891.70 168
2891.82 167
2891.95 166
2892.07 163
2892.19 159
2892.32 154
2892.44 147
2892.56 140
2892.69 133
2892.81 127
2892.93 122
2893.06 119
2893.18 119
2893.30 123
2893.43 132
2893.55 144
2893.67 159
2893.80 172
2893.92 183
2894.04 187
2894.17 184
2894.29 174
2894.41 160
2894.54 144
2894.66 129
2894.78 116
2894.91 106
2895.03 98
2895.15 92
2895.28 85
2895.40 77
2895.52 69
2895.65 62
2895.77 57
2895.89 56
2896.02 59
2896.14 66
2896.26 76
2896.39 87
2896.51 98
2896.63 108
2896.76 116
2896.88 123
2897.00 130
2897.13 137
2897.25 143
2897.37 150
2897.50 155
2897.62 158
2897.74 158
2897.87 154
2897.99 146
2898.11 135
2898.24 122
2898.36 110
2898.48 99
2898.61 91
2898.73 85
2898.85 82
2898.98 82
2899.10 85
2899.22 90
2899.35 98
2899.47 106
2899.59 113
2899.72 118
2899.84 119
2899.96 117
2900.09 114
2900.21 111
2900.33 111
2900.46 114
2900.58 122
2900.70 132
2900.83 142
2900.95 150
2901.07 152
2901.20 148
2901.32 138
2901.44 124
2901.57 107
2901.69 92
2901.81 79
2901.94 71
2902.06 66
2902.19 64
2902.31 64
2902.43 63
2902.56 61
2902.68 59
2902.80 57
2902.93 56
2903.05 60
2903.17 68
2903.30 82
2903.42 100
2903.54 119
2903.67 139
2903.79 155
2903.91 167
2904.04 173
2904.16 175
2904.28 174
2904.41 172
2904.53 170
2904.65 169
2904.78 170
2904.90 172
2905.03 174
2905.15 177
2905.27 178
2905.40 179
2905.52 179
2905.64 179
2905.77 178
2905.89 178
2906.01 178
2906.14 177
2906.26 177
2906.38 175
2906.51 172
2906.63 168
2906.75 161
2906.88 154
2907.00 145
2907.13 137
2907.25 130
2907.37 124
2907.50 119
2907.62 114
2907.74 108
2907.87 101
2907.99 93
2908.11 83
2908.24 75
2908.36 69
2908.48 67
2908.61 71
2908.73 78
2908.86 86
2908.98 94
2909.10 101
2909.23 104
2909.35 106
2909.47 108
2909.60 112
2909.72 118
2909.84 127
2909.97 137
2910.09 146
2910.21 151
2910.34 151
2910.46 146
2910.59 136
2910.71 124
2910.83 113
2910.96 104
2911.08 99
2911.20 98
2911.33 99
2911.45 99
2911.57 99
2911.70 96
2911.82 91
2911.95 85
2912.07 78
2912.19 72
2912.32 67
2912.44 62
2912.56 58
2912.69 54
2912.81 49
2912.94 45
2913.06 40
2913.18 36
2913.31 33
2913.43 31
2913.55 33
2913.68 38
2913.80 47
2913.92 58
2914.05 72
2914.17 85
2914.30 96
2914.42 104
2914.54 106
2914.67 105
2914.79 100
2914.91 93
2915.04 85
2915.16 77
2915.29 69
2915.41 60
2915.53 49
2915.66 37
2915.78 22
2915.90 6
2916.03 0
2916.15 0
2916.28 0
2916.40 0
2916.52 0
2916.65 0
2916.77 0
2916.89 0
2917.02 6
2917.14 20
2917.27 37
2917.39 56
2917.51 78
2917.64 102
2917.76 127
2917.88 152
2918.01 175
2918.13 193
2918.26 207
2918.38 216
2918.50 220
2918.63 222
2918.75 224
2918.87 229
2919.00 236
2919.12 246
2919.25 258
2919.37 270
2919.49 283
2919.62 294
2919.74 303
2919.87 309
2919.99 314
2920.11 318
2920.24 322
2920.36 327
2920.48 333
2920.61 342
2920.73 351
2920.86 361
2920.98 368
2921.10 370
2921.23 365
2921.35 356
2921.48 343
2921.60 330
2921.72 320
2921.85 318
2921.97 323
2922.09 334
2922.22 349
2922.34 363
2922.47 374
2922.59 377
2922.71 372
2922.84 361
2922.96 345
2923.09 325
2923.21 305
2923.33 286
2923.46 270
2923.58 257
2923.71 248
2923.83 244
2923.95 243
2924.08 246
2924.20 252
2924.32 259
2924.45 266
2924.57 273
2924.70 279
2924.82 284
2924.94 288
2925.07 288
2925.19 286
2925.32 281
2925.44 274
2925.56 266
2925.69 257
2925.81 249
2925.94 243
2926.06 239
2926.18 238
2926.31 238
2926.43 240
2926.56 243
2926.68 246
2926.80 246
2926.93 245
2927.05 240
2927.18 232
2927.30 224
2927.42 214
2927.55 206
2927.67 198
2927.80 193
2927.92 190
2928.04 187
2928.17 186
2928.29 186
2928.42 187
2928.54 189
2928.66 191
2928.79 193
2928.91 192
2929.04 189
2929.16 182
2929.28 170
2929.41 155
2929.53 137
2929.66 116
2929.78 93
2929.90 71
2930.03 51
2930.15 33
2930.28 19
2930.40 9
2930.52 3
2930.65 2
2930.77 3
2930.90 6
2931.02 9
2931.14 13
2931.27 15
2931.39 15
2931.52 13
2931.64 8
2931.76 1
2931.89 0
2932.01 0
2932.14 0
2932.26 0
2932.38 0
2932.51 0
2932.63 18
2932.76 40
2932.88 61
2933.01 79
2933.13 91
2933.25 97
2933.38 96
2933.50 91
2933.63 85
2933.75 80
2933.87 77
2934.00 77
2934.12 78
2934.25 79
2934.37 80
2934.49 79
2934.62 76
2934.74 71
2934.87 65
2934.99 59
2935.12 52
2935.24 45
2935.36 40
2935.49 37
2935.61 36
2935.74 36
2935.86 37
2935.98 37
2936.11 36
2936.23 32
2936.36 25
2936.48 18
2936.61 11
2936.73 6
2936.85 4
2936.98 6
2937.10 11
2937.23 19
2937.35 28
2937.47 38
2937.60 48
2937.72 59
2937.85 71
2937.97 84
2938.10 96
2938.22 107
2938.34 114
2938.47 116
2938.59 114
2938.72 108
2938.84 100
2938.97 92
2939.09 86
2939.21 84
2939.34 87
2939.46 95
2939.59 106
2939.71 120
2939.84 136
2939.96 154
2940.08 173
2940.21 192
2940.33 208
2940.46 222
2940.58 232
2940.70 238
2940.83 240
2940.95 239
2941.08 236
2941.20 232
2941.33 227
2941.45 220
2941.57 213
2941.70 204
2941.82 195
2941.95 189
2942.07 187
2942.20 191
2942.32 199
2942.44 211
2942.57 226
2942.69 239
2942.82 250
2942.94 258
2943.07 262
2943.19 265
2943.32 266
2943.44 267
2943.56 269
2943.69 271
2943.81 274
2943.94 274
2944.06 272
2944.19 267
2944.31 262
2944.43 256
2944.56 252
2944.68 250
2944.81 251
2944.93 253
2945.06 255
2945.18 254
2945.30 250
2945.43 243
2945.55 234
2945.68 226
2945.80 221
2945.93 221
2946.05 225
2946.18 232
2946.30 239
2946.42 242
2946.55 238
2946.67 227
2946.80 209
2946.92 187
2947.05 164
2947.17 144
2947.29 129
2947.42 121
2947.54 120
2947.67 124
2947.79 132
2947.92 141
2948.04 151
2948.17 160
2948.29 169
2948.41 178
2948.54 187
2948.66 197
2948.79 206
2948.91 215
2949.04 222
2949.16 227
2949.29 229
2949.41 228
2949.53 224
2949.66 217
2949.78 208
2949.91 197
2950.03 184
2950.16 168
2950.28 152
2950.41 135
2950.53 119
2950.65 107
2950.78 100
2950.90 99
2951.03 105
2951.15 116
2951.28 132
2951.40 150
2951.53 167
2951.65 182
2951.77 193
2951.90 199
2952.02 200
2952.15 197
2952.27 191
2952.40 184
2952.52 176
2952.65 170
2952.77 166
2952.90 165
2953.02 164
2953.14 162
2953.27 158
2953.39 150
2953.52 138
2953.64 121
2953.77 102
2953.89 84
2954.02 67
2954.14 54
2954.27 46
2954.39 43
2954.51 46
2954.64 55
2954.76 68
2954.89 85
2955.01 103
2955.14 121
2955.26 136
2955.39 146
2955.51 150
2955.64 150
2955.76 145
2955.88 139
2956.01 132
2956.13 125
2956.26 118
2956.38 109
2956.51 99
2956.63 87
2956.76 73
2956.88 60
2957.01 50
2957.13 46
2957.26 48
2957.38 57
2957.50 72
2957.63 90
2957.75 108
2957.88 124
2958.00 134
2958.13 137
2958.25 133
2958.38 124
2958.50 110
2958.63 95
2958.75 81
2958.88 69
2959.00 59
2959.13 52
2959.25 45
2959.37 38
2959.50 30
2959.62 21
2959.75 12
2959.87 3
2960.00 0
2960.12 0
2960.25 0
2960.37 3
2960.50 7
2960.62 10
2960.75 10
2960.87 6
2961.00 0
2961.12 0
2961.24 0
2961.37 0
2961.49 0
2961.62 4
2961.74 19
2961.87 37
2961.99 54
2962.12 69
2962.24 79
2962.37 84
2962.49 86
2962.62 86
2962.74 87
2962.87 91
2962.99 99
2963.12 111
2963.24 124
2963.36 135
2963.49 142
2963.61 143
2963.74 137
2963.86 125
2963.99 109
2964.11 93
2964.24 79
2964.36 69
2964.49 67
2964.61 71
2964.74 81
2964.86 97
2964.99 117
2965.11 137
2965.24 158
2965.36 176
2965.49 190
2965.61 199
2965.74 203
2965.86 201
2965.99 195
2966.11 185
2966.23 174
2966.36 163
2966.48 155
2966.61 151
2966.73 152
2966.86 158
2966.98 168
2967.11 181
2967.23 196
2967.36 211
2967.48 224
2967.61 234
2967.73 238
2967.86 237
2967.98 229
2968.11 216
2968.23 199
2968.36 182
2968.48 164
2968.61 148
2968.73 136
2968.86 126
2968.98 119
2969.11 113
2969.23 107
2969.36 102
2969.48 98
2969.61 95
2969.73 96
2969.86 100
2969.98 106
2970.10 115
2970.23 122
2970.35 126
2970.48 124
2970.60 115
2970.73 100
2970.85 81
2970.98 59
2971.10 39
2971.23 22
2971.35 9
2971.48 2
2971.60 0
2971.73 0
2971.85 0
2971.98 0
2972.10 0
2972.23 0
2972.35 0
2972.48 2
2972.60 13
2972.73 28
2972.85 45
2972.98 61
2973.10 74
2973.23 85
2973.35 91
2973.48 95
2973.60 97
2973.73 97
2973.85 96
2973.98 92
2974.10 85
2974.23 74
2974.35 58
2974.48 39
2974.60 19
2974.73 1
2974.85 0
2974.98 0
2975.10 0
2975.23 0
2975.35 0
2975.48 0
2975.60 4
2975.73 10
2975.85 15
2975.98 16
2976.10 16
2976.23 14
2976.35 12
2976.48 10
2976.60 8
2976.73 9
2976.85 11
2976.98 17
2977.10 26
2977.23 38
2977.35 53
2977.48 70
2977.60 87
2977.73 104
2977.85 119
2977.98 131
2978.10 142
2978.23 150
2978.35 157
2978.48 164
2978.60 171
2978.73 178
2978.85 185
2978.98 192
2979.10 198
2979.23 202
2979.35 205
2979.48 207
2979.60 207
2979.73 206
2979.85 204
2979.98 202
2980.10 198
2980.23 193
2980.35 186
2980.48 177
2980.60 167
2980.73 159
2980.85 153
2980.98 153
2981.11 157
2981.23 164
2981.36 172
2981.48 177
2981.61 176
2981.73 168
2981.86 153
2981.98 134
2982.11 114
2982.23 96
2982.36 84
2982.48 79
2982.61 82
2982.73 91
2982.86 103
2982.98 116
2983.11 127
2983.23 133
2983.36 133
2983.48 128
2983.61 118
2983.73 105
2983.86 92
2983.98 80
2984.11 70
2984.23 62
2984.36 56
2984.48 51
2984.61 48
2984.73 46
2984.86 46
2984.99 50
2985.11 57
2985.24 68
2985.36 82
2985.49 96
2985.61 109
2985.74 118
2985.86 122
2985.99 122
2986.11 118
2986.24 114
2986.36 109
2986.49 105
2986.61 103
2986.74 102
2986.86 101
2986.99 100
2987.11 99
2987.24 97
2987.36 94
2987.49 90
2987.61 85
2987.74 79
2987.87 72
2987.99 63
2988.12 55
2988.24 47
2988.37 39
2988.49 31
2988.62 25
2988.74 20
2988.87 16
2988.99 15
2989.12 16
2989.24 19
2989.37 25
2989.49 31
2989.62 36
2989.74 40
2989.87 41
2990.00 38
2990.12 33
2990.25 27
2990.37 22
2990.50 19
2990.62 18
2990.75 19
2990.87 23
2991.00 29
2991.12 35
2991.25 41
2991.37 48
2991.50 55
2991.62 62
2991.75 70
2991.88 78
2992.00 86
2992.13 93
2992.25 99
2992.38 102
2992.50 102
2992.63 99
2992.75 92
2992.88 83
2993.00 73
2993.13 63
2993.25 56
2993.38 53
2993.50 52
2993.63 54
2993.76 57
2993.88 60
2994.01 63
2994.13 63
2994.26 61
2994.38 57
2994.51 50
2994.63 42
2994.76 33
2994.88 22
2995.01 11
2995.14 0
2995.26 0
2995.39 0
2995.51 0
2995.64 0
2995.76 0
2995.89 0
2996.01 0
2996.14 0
2996.26 12
2996.39 24
2996.51 33
2996.64 38
2996.77 37
2996.89 32
2997.02 23
2997.14 13
2997.27 7
2997.39 6
2997.52 13
2997.64 26
2997.77 45
2997.89 64
2998.02 80
2998.15 91
2998.27 95
2998.40 92
2998.52 85
2998.65 78
2998.77 72
2998.90 71
2999.02 76
2999.15 84
2999.28 94
2999.40 103
2999.53 108
2999.65 106
2999.78 98
2999.90 84
3000.03 67
3000.15 50
3000.28 36
3000.40 27
3000.53 24
3000.66 25
3000.78 29
3000.91 36
3001.03 43
3001.16 51
3001.28 59
3001.41 69
3001.53 81
3001.66 94
3001.79 106
3001.91 118
3002.04 128
3002.16 135
3002.29 141
3002.41 146
3002.54 151
3002.66 155
3002.79 158
3002.92 159
3003.04 157
3003.17 152
3003.29 143
3003.42 131
3003.54 119
3003.67 107
3003.79 97
3003.92 91
3004.05 90
3004.17 95
3004.30 104
3004.42 115
3004.55 128
3004.67 138
3004.80 145
3004.93 145
3005.05 140
3005.18 130
3005.30 117
3005.43 103
3005.55 89
3005.68 76
3005.80 65
3005.93 55
3006.06 47
3006.18 39
3006.31 34
3006.43 31
3006.56 29
3006.68 31
3006.81 34
3006.94 39
3007.06 45
3007.19 53
3007.31 64
3007.44 79
3007.56 97
3007.69 117
3007.82 139
3007.94 160
3008.07 178
3008.19 190
3008.32 196
3008.44 196
3008.57 189
3008.70 178
3008.82 162
3008.95 143
3009.07 124
3009.20 107
3009.32 93
3009.45 85
3009.58 80
3009.70 79
3009.83 78
3009.95 76
3010.08 71
3010.20 63
3010.33 51
3010.46 37
3010.58 23
3010.71 10
3010.83 0
3010.96 0
3011.08 0
3011.21 0
3011.34 0
3011.46 0
3011.59 0
3011.71 0
3011.84 0
3011.96 9
3012.09 17
3012.22 25
3012.34 31
3012.47 35
3012.59 36
3012.72 36
3012.84 33
3012.97 29
3013.10 25
3013.22 21
3013.35 16
3013.47 12
3013.60 7
3013.73 1
3013.85 0
3013.98 0
3014.10 0
3014.23 0
3014.35 0
3014.48 0
3014.61 13
3014.73 33
3014.86 58
3014.98 87
3015.11 118
3015.23 149
3015.36 177
3015.49 202
3015.61 222
3015.74 237
3015.86 248
3015.99 254
3016.12 257
3016.24 256
3016.37 252
3016.49 245
3016.62 237
3016.75 230
3016.87 227
3017.00 229
3017.12 238
3017.25 251
3017.37 266
3017.50 281
3017.63 291
3017.75 293
3017.88 289
3018.00 278
3018.13 262
3018.26 245
3018.38 229
3018.51 214
3018.63 201
3018.76 190
3018.89 181
3019.01 174
3019.14 169
3019.26 166
3019.39 167
3019.51 171
3019.64 176
3019.77 183
3019.89 192
3020.02 202
3020.14 215
3020.27 229
3020.40 246
3020.52 265
3020.65 283
3020.77 298
3020.90 311
3021.03 319
3021.15 324
3021.28 326
3021.40 326
3021.53 324
3021.66 319
3021.78 313
3021.91 305
3022.03 296
3022.16 288
3022.29 284
3022.41 283
3022.54 287
3022.66 293
3022.79 302
3022.92 309
3023.04 315
3023.17 317
3023.29 315
3023.42 309
3023.55 302
3023.67 292
3023.80 281
3023.92 270
3024.05 258
3024.18 246
3024.30 235
3024.43 225
3024.55 217
3024.68 212
3024.81 209
3024.93 209
3025.06 210
3025.18 211
3025.31 212
3025.44 212
3025.56 211
3025.69 210
3025.81 210
3025.94 210
3026.07 212
3026.19 215
3026.32 218
3026.44 221
3026.57 223
3026.70 223
3026.82 220
3026.95 216
3027.07 209
3027.20 199
3027.33 186
3027.45 171
3027.58 154
3027.71 135
3027.83 117
3027.96 99
3028.08 86
3028.21 77
3028.34 74
3028.46 75
3028.59 80
3028.71 86
3028.84 89
3028.97 90
3029.09 86
3029.22 78
3029.34 67
3029.47 55
3029.60 43
3029.72 34
3029.85 26
3029.98 20
3030.10 15
3030.23 10
3030.35 5
3030.48 0
3030.61 0
3030.73 0
3030.86 0
3030.98 0
3031.11 0
3031.24 0
3031.36 0
3031.49 0
3031.62 6
3031.74 12
3031.87 20
3031.99 30
3032.12 44
3032.25 60
3032.37 78
3032.50 98
3032.63 116
3032.75 133
3032.88 145
3033.00 154
3033.13 159
3033.26 162
3033.38 163
3033.51 165
3033.63 167
3033.76 170
3033.89 173
3034.01 176
3034.14 177
3034.27 178
3034.39 176
3034.52 171
3034.64 164
3034.77 153
3034.90 142
3035.02 129
3035.15 117
3035.28 107
3035.40 99
3035.53 93
3035.65 88
3035.78 82
3035.91 74
3036.03 63
3036.16 49
3036.29 33
3036.41 17
3036.54 5
3036.66 0
3036.79 0
3036.92 0
3037.04 10
3037.17 22
3037.30 36
3037.42 49
3037.55 62
3037.68 74
3037.80 87
3037.93 100
3038.05 112
3038.18 123
3038.31 129
3038.43 129
3038.56 122
3038.69 108
3038.81 90
3038.94 71
3039.06 54
3039.19 42
3039.32 36
3039.44 37
3039.57 44
3039.70 52
3039.82 62
3039.95 69
3040.08 74
3040.20 75
3040.33 73
3040.45 68
3040.58 61
3040.71 54
3040.83 45
3040.96 37
3041.09 31
3041.21 26
3041.34 22
3041.47 21
3041.59 21
3041.72 25
3041.84 31
3041.97 40
3042.10 51
3042.22 62
3042.35 72
3042.48 78
3042.60 80
3042.73 76
3042.86 69
3042.98 60
3043.11 53
3043.24 50
3043.36 52
3043.49 59
3043.61 69
3043.74 80
3043.87 89
3043.99 95
3044.12 97
3044.25 96
3044.37 92
3044.50 87
3044.63 83
3044.75 81
3044.88 82
3045.01 84
3045.13 89
3045.26 95
3045.38 101
3045.51 107
3045.64 113
3045.76 119
3045.89 126
3046.02 135
3046.14 144
3046.27 154
3046.40 164
3046.52 172
3046.65 179
3046.78 183
3046.90 185
3047.03 185
3047.16 184
3047.28 181
3047.41 179
3047.53 176
3047.66 174
3047.79 172
3047.91 172
3048.04 173
3048.17 176
3048.29 180
3048.42 185
3048.55 191
3048.67 196
3048.80 199
3048.93 201
3049.05 201
3049.18 199
3049.31 197
3049.43 196
3049.56 195
3049.69 195
3049.81 195
3049.94 193
3050.07 189
3050.19 181
3050.32 169
3050.45 155
3050.57 140
3050.70 126
3050.82 115
3050.95 108
3051.08 103
3051.20 102
3051.33 101
3051.46 102
3051.58 103
3051.71 105
3051.84 109
3051.96 116
3052.09 126
3052.22 137
3052.34 149
3052.47 160
3052.60 168
3052.72 171
3052.85 171
3052.98 167
3053.10 160
3053.23 151
3053.36 141
3053.48 130
3053.61 119
3053.74 110
3053.86 104
3053.99 102
3054.12 105
3054.24 112
3054.37 121
3054.50 131
3054.62 140
3054.75 147
3054.88 151
3055.00 152
3055.13 150
3055.26 147
3055.38 142
3055.51 137
3055.64 130
3055.76 123
3055.89 115
3056.02 108
3056.14 101
3056.27 96
3056.40 93
3056.52 91
3056.65 92
3056.78 94
3056.90 98
3057.03 102
3057.16 108
3057.28 114
3057.41 118
3057.54 120
3057.66 119
3057.79 114
3057.92 107
3058.04 99
3058.17 92
3058.30 87
3058.42 86
3058.55 90
3058.68 97
3058.80 106
3058.93 117
3059.06 127
3059.18 136
3059.31 142
3059.44 146
3059.57 147
3059.69 144
3059.82 138
3059.95 128
3060.07 116
3060.20 103
3060.33 89
3060.45 77
3060.58 65
3060.71 56
3060.83 49
3060.96 44
3061.09 41
3061.21 40
3061.34 42
3061.47 46
3061.59 51
3061.72 57
3061.85 63
3061.97 69
3062.10 74
3062.23 79
3062.35 84
3062.48 90
3062.61 96
3062.73 101
3062.86 106
3062.99 108
3063.12 108
3063.24 103
3063.37 96
3063.50 86
3063.62 74
3063.75 63
3063.88 52
3064.00 45
3064.13 40
3064.26 40
3064.38 43
3064.51 49
3064.64 58
3064.76 69
3064.89 80
3065.02 92
3065.14 104
3065.27 113
3065.40 120
3065.53 123
3065.65 122
3065.78 117
3065.91 108
3066.03 98
3066.16 87
3066.29 78
3066.41 73
3066.54 70
3066.67 71
3066.79 75
3066.92 78
3067.05 81
3067.18 82
3067.30 81
3067.43 78
3067.56 74
3067.68 70
3067.81 69
3067.94 70
3068.06 75
3068.19 83
3068.32 94
3068.44 107
3068.57 120
3068.70 132
3068.83 141
3068.95 146
3069.08 146
3069.21 143
3069.33 135
3069.46 126
3069.59 116
3069.71 108
3069.84 102
3069.97 100
3070.10 101
3070.22 104
3070.35 107
3070.48 109
3070.60 108
3070.73 105
3070.86 100
3070.98 94
3071.11 89
3071.24 86
3071.36 86
3071.49 90
3071.62 97
3071.75 105
3071.87 114
3072.00 122
3072.13 128
3072.25 131
3072.38 130
3072.51 125
3072.64 117
3072.76 107
3072.89 95
3073.02 85
3073.14 77
3073.27 73
3073.40 71
3073.52 71
3073.65 73
3073.78 76
3073.91 79
3074.03 83
3074.16 88
3074.29 93
3074.41 99
3074.54 104
3074.67 109
3074.79 111
3074.92 110
3075.05 107
3075.18 101
3075.30 94
3075.43 87
3075.56 80
3075.68 74
3075.81 68
3075.94 65
3076.07 62
3076.19 60
3076.32 59
3076.45 57
3076.57 54
3076.70 51
3076.83 47
3076.96 45
3077.08 44
3077.21 46
3077.34 51
3077.46 58
3077.59 67
3077.72 75
3077.85 82
3077.97 87
3078.10 89
3078.23 89
3078.35 87
3078.48 83
3078.61 79
3078.74 76
3078.86 72
3078.99 70
3079.12 69
3079.24 69
3079.37 70
3079.50 72
3079.63 75
3079.75 77
3079.88 79
3080.01 81
3080.13 84
3080.26 87
3080.39 90
3080.52 92
3080.64 92
3080.77 89
3080.90 82
3081.02 71
3081.15 58
3081.28 44
3081.41 30
3081.53 19
3081.66 11
3081.79 7
3081.92 6
3082.04 9
3082.17 13
3082.30 19
3082.42 26
3082.55 33
3082.68 39
3082.81 44
3082.93 48
3083.06 51
3083.19 54
3083.31 58
3083.44 64
3083.57 73
3083.70 85
3083.82 101
3083.95 117
3084.08 131
3084.21 142
3084.33 145
3084.46 142
3084.59 132
3084.71 117
3084.84 100
3084.97 84
3085.10 72
3085.22 65
3085.35 66
3085.48 75
3085.61 90
3085.73 111
3085.86 134
3085.99 158
3086.12 178
3086.24 191
3086.37 196
3086.50 192
3086.62 179
3086.75 162
3086.88 143
3087.01 126
3087.13 114
3087.26 106
3087.39 104
3087.52 106
3087.64 111
3087.77 117
3087.90 123
3088.02 127
3088.15 130
3088.28 131
3088.41 127
3088.53 119
3088.66 107
3088.79 91
3088.92 73
3089.04 54
3089.17 36
3089.30 19
3089.43 6
3089.55 0
3089.68 0
3089.81 0
3089.94 0
3090.06 0
3090.19 0
3090.32 0
3090.45 0
3090.57 2
3090.70 12
3090.83 22
3090.95 30
3091.08 35
3091.21 38
3091.34 39
3091.46 39
3091.59 39
3091.72 39
3091.85 40
3091.97 41
3092.10 41
3092.23 39
3092.36 36
3092.48 32
3092.61 28
3092.74 26
3092.87 27
3092.99 32
3093.12 39
3093.25 48
3093.38 56
3093.50 62
3093.63 64
3093.76 62
3093.89 58
3094.01 51
3094.14 44
3094.27 39
3094.40 38
3094.52 41
3094.65 48
3094.78 58
3094.91 70
3095.03 81
3095.16 88
3095.29 92
3095.42 91
3095.54 87
3095.67 81
3095.80 77
3095.93 76
3096.05 80
3096.18 88
3096.31 101
3096.44 116
3096.56 132
3096.69 146
3096.82 157
3096.95 165
3097.07 169
3097.20 170
3097.33 168
3097.46 163
3097.58 157
3097.71 151
3097.84 145
3097.97 139
3098.09 136
3098.22 133
3098.35 133
3098.48 134
3098.60 136
3098.73 140
3098.86 144
3098.99 148
3099.11 152
3099.24 157
3099.37 162
3099.50 166
3099.62 170
3099.75 172
3099.88 172
3100.01 168
3100.13 160
3100.26 148
3100.39 135
3100.52 121
3100.65 110
3100.77 104
3100.90 104
3101.03 109
3101.16 116
3101.28 123
3101.41 126
3101.54 123
3101.67 113
3101.79 99
3101.92 82
3102.05 65
3102.18 53
3102.30 46
3102.43 45
3102.56 50
3102.69 60
3102.82 72
3102.94 86
3103.07 103
3103.20 120
3103.33 138
3103.45 155
3103.58 171
3103.71 183
3103.84 191
3103.96 194
3104.09 191
3104.22 183
3104.35 172
3104.47 160
3104.60 148
3104.73 139
3104.86 133
3104.99 130
3105.11 130
3105.24 131
3105.37 132
3105.50 132
3105.62 129
3105.75 126
3105.88 122
3106.01 119
3106.13 117
3106.26 117
3106.39 119
3106.52 123
3106.65 128
3106.77 135
3106.90 143
3107.03 154
3107.16 166
3107.28 178
3107.41 189
3107.54 197
3107.67 200
3107.80 198
3107.92 192
3108.05 183
3108.18 173
3108.31 166
3108.43 161
3108.56 158
3108.69 155
3108.82 151
3108.95 146
3109.07 139
3109.20 130
3109.33 120
3109.46 111
3109.58 101
3109.71 92
3109.84 83
3109.97 75
3110.10 67
3110.22 61
3110.35 58
3110.48 60
3110.61 68
3110.73 80
3110.86 98
3110.99 119
3111.12 142
3111.25 164
3111.37 184
3111.50 199
3111.63 208
3111.76 211
3111.89 209
3112.01 203
3112.14 195
3112.27 189
3112.40 185
3112.52 184
3112.65 186
3112.78 188
3112.91 190
3113.04 188
3113.16 183
3113.29 173
3113.42 159
3113.55 144
3113.68 129
3113.80 116
3113.93 105
3114.06 97
3114.19 93
3114.31 91
3114.44 91
3114.57 94
3114.70 97
3114.83 101
3114.95 104
3115.08 105
3115.21 102
3115.34 96
3115.47 86
3115.59 73
3115.72 59
3115.85 46
3115.98 35
3116.11 27
3116.23 21
3116.36 16
3116.49 12
3116.62 9
3116.74 8
3116.87 11
3117.00 17
3117.13 26
3117.26 37
3117.38 47
3117.51 55
3117.64 59
3117.77 59
3117.90 55
3118.02 51
3118.15 48
3118.28 45
3118.41 44
3118.54 44
3118.66 45
3118.79 46
3118.92 48
3119.05 50
3119.18 54
3119.30 60
3119.43 66
3119.56 71
3119.69 76
3119.82 77
3119.94 75
3120.07 69
3120.20 59
3120.33 46
3120.46 32
3120.58 18
3120.71 6
3120.84 0
3120.97 0
3121.10 0
3121.22 0
3121.35 8
3121.48 20
3121.61 34
3121.74 47
3121.86 58
3121.99 67
3122.12 73
3122.25 75
3122.38 75
3122.50 72
3122.63 69
3122.76 65
3122.89 60
3123.02 55
3123.15 49
3123.27 42
3123.40 34
3123.53 26
3123.66 18
3123.79 13
3123.91 11
3124.04 14
3124.17 21
3124.30 32
3124.43 47
3124.55 65
3124.68 86
3124.81 108
3124.94 131
3125.07 153
3125.19 172
3125.32 188
3125.45 198
3125.58 203
3125.71 202
3125.84 197
3125.96 186
3126.09 172
3126.22 153
3126.35 131
3126.48 106
3126.60 78
3126.73 50
3126.86 23
3126.99 0
3127.12 0
3127.24 0
3127.37 0
3127.50 0
3127.63 0
3127.76 0
3127.89 0
3128.01 6
3128.14 15
3128.27 21
3128.40 27
3128.53 33
3128.65 40
3128.78 49
3128.91 60
3129.04 71
3129.17 81
3129.30 87
3129.42 88
3129.55 84
3129.68 77
3129.81 67
3129.94 58
3130.06 51
3130.19 48
3130.32 48
3130.45 51
3130.58 55
3130.71 60
3130.83 66
3130.96 72
3131.09 78
3131.22 84
3131.35 89
3131.48 92
3131.60 91
3131.73 87
3131.86 80
3131.99 72
3132.12 64
3132.24 58
3132.37 55
3132.50 52
3132.63 51
3132.76 51
3132.89 51
3133.01 53
3133.14 58
3133.27 67
3133.40 81
3133.53 99
3133.66 117
3133.78 135
3133.91 150
3134.04 161
3134.17 167
3134.30 168
3134.43 166
3134.55 162
3134.68 159
3134.81 154
3134.94 150
3135.07 145
3135.20 138
3135.32 130
3135.45 121
3135.58 111
3135.71 101
3135.84 93
3135.97 87
3136.09 81
3136.22 76
3136.35 71
3136.48 67
3136.61 62
3136.74 58
3136.86 56
3136.99 57
3137.12 61
3137.25 68
3137.38 75
3137.51 82
3137.63 87
3137.76 88
3137.89 84
3138.02 77
3138.15 67
3138.28 57
3138.40 48
3138.53 39
3138.66 31
3138.79 24
3138.92 17
3139.05 10
3139.17 5
3139.30 1
3139.43 1
3139.56 3
3139.69 9
3139.82 17
3139.95 25
3140.07 32
3140.20 38
3140.33 44
3140.46 50
3140.59 57
3140.72 67
3140.84 78
3140.97 89
3141.10 97
3141.23 100
3141.36 98
3141.49 90
3141.61 77
3141.74 63
3141.87 50
3142.00 40
3142.13 34
3142.26 32
3142.39 33
3142.51 33
3142.64 30
3142.77 24
3142.90 14
3143.03 0
3143.16 0
3143.28 0
3143.41 0
3143.54 0
3143.67 0
3143.80 0
3143.93 0
3144.06 13
3144.18 33
3144.31 50
3144.44 64
3144.57 74
3144.70 82
3144.83 89
3144.96 96
3145.08 103
3145.21 111
3145.34 119
3145.47 125
3145.60 128
3145.73 128
3145.86 127
3145.98 126
3146.11 127
3146.24 130
3146.37 135
3146.50 142
3146.63 148
3146.75 152
3146.88 152
3147.01 148
3147.14 142
3147.27 133
3147.40 125
3147.53 119
3147.65 115
3147.78 114
3147.91 116
3148.04 120
3148.17 126
3148.30 133
3148.43 142
3148.55 151
3148.68 160
3148.81 167
3148.94 171
3149.07 171
3149.20 168
3149.33 161
3149.46 151
3149.58 140
3149.71 129
3149.84 118
3149.97 109
3150.10 101
3150.23 95
3150.36 89
3150.48 84
3150.61 79
3150.74 74
3150.87 68
3151.00 61
3151.13 54
3151.26 46
3151.38 36
3151.51 27
3151.64 18
3151.77 11
3151.90 8
3152.03 10
3152.16 18
3152.29 32
3152.41 52
3152.54 74
3152.67 97
3152.80 116
3152.93 130
3153.06 139
3153.19 141
3153.31 139
3153.44 134
3153.57 128
3153.70 123
3153.83 119
3153.96 116
3154.09 113
3154.22 109
3154.34 102
3154.47 91
3154.60 78
3154.73 65
3154.86 53
3154.99 44
3155.12 39
3155.25 39
3155.37 43
3155.50 50
3155.63 58
3155.76 65
3155.89 72
3156.02 78
3156.15 82
3156.28 85
3156.40 86
3156.53 85
3156.66 84
3156.79 83
3156.92 81
3157.05 79
3157.18 77
3157.31 73
3157.43 66
3157.56 56
3157.69 40
3157.82 21
3157.95 0
3158.08 0
3158.21 0
3158.34 0
3158.46 0
3158.59 0
3158.72 0
3158.85 0
3158.98 6
3159.11 36
3159.24 66
3159.37 91
3159.49 112
3159.62 124
3159.75 129
3159.88 126
3160.01 116
3160.14 102
3160.27 86
3160.40 71
3160.53 58
3160.65 50
3160.78 45
3160.91 43
3161.04 43
3161.17 44
3161.30 46
3161.43 49
3161.56 54
3161.69 60
3161.81 66
3161.94 72
3162.07 77
3162.20 78
3162.33 75
3162.46 68
3162.59 59
3162.72 48
3162.85 37
3162.97 28
3163.10 23
3163.23 22
3163.36 25
3163.49 33
3163.62 44
3163.75 59
3163.88 76
3164.01 94
3164.13 112
3164.26 128
3164.39 139
3164.52 146
3164.65 148
3164.78 145
3164.91 139
3165.04 132
3165.17 124
3165.29 117
3165.42 111
3165.55 105
3165.68 100
3165.81 93
3165.94 85
3166.07 76
3166.20 65
3166.33 55
3166.45 46
3166.58 40
3166.71 36
3166.84 34
3166.97 36
3167.10 39
3167.23 42
3167.36 44
3167.49 45
3167.62 42
3167.74 35
3167.87 25
3168.00 14
3168.13 3
3168.26 0
3168.39 0
3168.52 0
3168.65 0
3168.78 5
3168.91 13
3169.03 20
3169.16 23
3169.29 24
3169.42 20
3169.55 15
3169.68 8
3169.81 2
3169.94 0
3170.07 0
3170.20 0
3170.32 0
3170.45 0
3170.58 0
3170.71 0
3170.84 0
3170.97 3
3171.10 20
3171.23 42
3171.36 69
3171.49 97
3171.62 125
3171.74 149
3171.87 169
3172.00 182
3172.13 190
3172.26 195
3172.39 196
3172.52 198
3172.65 199
3172.78 200
3172.91 199
3173.04 195
3173.16 188
3173.29 176
3173.42 163
3173.55 149
3173.68 138
3173.81 133
3173.94 135
3174.07 145
3174.20 162
3174.33 185
3174.46 209
3174.58 230
3174.71 246
3174.84 254
3174.97 254
3175.10 247
3175.23 235
3175.36 220
3175.49 206
3175.62 195
3175.75 185
3175.88 177
3176.01 169
3176.13 161
3176.26 153
3176.39 144
3176.52 136
3176.65 129
3176.78 125
3176.91 123
3177.04 122
3177.17 121
3177.30 118
3177.43 114
3177.56 107
3177.68 97
3177.81 86
3177.94 75
3178.07 64
3178.20 54
3178.33 46
3178.46 39
3178.59 33
3178.72 27
3178.85 21
3178.98 14
3179.11 7
3179.23 3
3179.36 1
3179.49 4
3179.62 14
3179.75 28
3179.88 48
3180.01 68
3180.14 88
3180.27 102
3180.40 111
3180.53 113
3180.66 112
3180.79 108
3180.91 106
3181.04 107
3181.17 112
3181.30 121
3181.43 132
3181.56 142
3181.69 151
3181.82 158
3181.95 163
3182.08 167
3182.21 172
3182.34 178
3182.47 186
3182.60 194
3182.72 202
3182.85 206
3182.98 205
3183.11 199
3183.24 187
3183.37 170
3183.50 149
3183.63 126
3183.76 104
3183.89 84
3184.02 66
3184.15 52
3184.28 41
3184.41 33
3184.53 28
3184.66 27
3184.79 30
3184.92 36
3185.05 47
3185.18 60
3185.31 75
3185.44 89
3185.57 101
3185.70 108
3185.83 111
3185.96 109
3186.09 103
3186.22 95
3186.35 86
3186.48 78
3186.60 72
3186.73 68
3186.86 67
3186.99 68
3187.12 70
3187.25 73
3187.38 74
3187.51 73
3187.64 69
3187.77 62
3187.90 54
3188.03 46
3188.16 39
3188.29 36
3188.42 39
3188.55 47
3188.67 62
3188.80 81
3188.93 103
3189.06 126
3189.19 149
3189.32 168
3189.45 184
3189.58 195
3189.71 200
3189.84 201
3189.97 196
3190.10 188
3190.23 177
3190.36 164
3190.49 150
3190.62 137
3190.75 124
3190.88 113
3191.00 103
3191.13 95
3191.26 91
3191.39 90
3191.52 94
3191.65 102
3191.78 111
3191.91 121
3192.04 127
3192.17 128
3192.30 123
3192.43 112
3192.56 96
3192.69 78
3192.82 59
3192.95 43
3193.08 30
3193.21 20
3193.34 14
3193.46 11
3193.59 11
3193.72 15
3193.85 23
3193.98 34
3194.11 49
3194.24 64
3194.37 79
3194.50 92
3194.63 103
3194.76 109
3194.89 111
3195.02 111
3195.15 109
3195.28 105
3195.41 101
3195.54 96
3195.67 91
3195.80 84
3195.93 77
3196.06 69
3196.19 61
3196.31 53
3196.44 47
3196.57 41
3196.70 38
3196.83 34
3196.96 32
3197.09 31
3197.22 32
3197.35 37
3197.48 44
3197.61 54
3197.74 65
3197.87 75
3198.00 83
3198.13 87
3198.26 86
3198.39 81
3198.52 73
3198.65 63
3198.78 53
3198.91 44
3199.04 37
3199.17 32
3199.30 29
3199.42 29
3199.55 29
3199.68 31
3199.81 34
3199.94 38
3200.07 43
3200.20 47
3200.33 51
3200.46 53
3200.59 53
3200.72 50
3200.85 46
3200.98 39
3201.11 32
3201.24 25
3201.37 19
3201.50 13
3201.63 9
3201.76 5
3201.89 3
3202.02 0
3202.15 0
3202.28 0
3202.41 0
3202.54 0
3202.67 4
3202.80 9
3202.93 16
3203.06 24
3203.19 33
3203.32 40
3203.44 45
3203.57 47
3203.70 46
3203.83 41
3203.96 35
3204.09 27
3204.22 20
3204.35 13
3204.48 6
3204.61 1
3204.74 0
3204.87 0
3205.00 0
3205.13 0
3205.26 0
3205.39 0
3205.52 0
3205.65 0
3205.78 6
3205.91 13
3206.04 16
3206.17 16
3206.30 13
3206.43 10
3206.56 8
3206.69 10
3206.82 18
3206.95 30
3207.08 48
3207.21 66
3207.34 85
3207.47 99
3207.60 109
3207.73 113
3207.86 111
3207.99 104
3208.12 94
3208.25 82
3208.38 70
3208.51 59
3208.64 50
3208.77 44
3208.89 42
3209.02 43
3209.15 48
3209.28 56
3209.41 65
3209.54 75
3209.67 85
3209.80 91
3209.93 94
3210.06 94
3210.19 89
3210.32 81
3210.45 71
3210.58 59
3210.71 49
3210.84 41
3210.97 36
3211.10 36
3211.23 41
3211.36 50
3211.49 64
3211.62 79
3211.75 93
3211.88 105
3212.01 112
3212.14 114
3212.27 110
3212.40 100
3212.53 86
3212.66 68
3212.79 49
3212.92 30
3213.05 15
3213.18 5
3213.31 2
3213.44 4
3213.57 12
3213.70 23
3213.83 35
3213.96 45
3214.09 51
3214.22 54
3214.35 55
3214.48 54
3214.61 55
3214.74 58
3214.87 66
3215.00 79
3215.13 94
3215.26 110
3215.39 124
3215.52 136
3215.65 142
3215.78 143
3215.91 139
3216.04 130
3216.17 118
3216.30 105
3216.43 94
3216.56 87
3216.69 88
3216.82 97
3216.95 116
3217.08 143
3217.21 175
3217.34 208
3217.47 238
3217.60 261
3217.73 274
3217.86 277
3217.99 272
3218.12 260
3218.25 245
3218.38 231
3218.51 219
3218.64 209
3218.77 201
3218.90 195
3219.03 187
3219.16 178
3219.29 166
3219.42 152
3219.55 136
3219.68 120
3219.81 105
3219.94 93
3220.07 83
3220.20 76
3220.33 71
3220.46 67
3220.59 63
3220.72 57
3220.85 49
3220.98 38
3221.11 27
3221.24 17
3221.37 8
3221.50 2
3221.63 0
3221.76 0
3221.89 0
3222.02 2
3222.15 3
3222.28 3
3222.41 2
3222.54 1
3222.67 0
3222.80 0
3222.93 0
3223.06 0
3223.19 0
3223.32 1
3223.45 5
3223.58 10
3223.71 15
3223.84 22
3223.97 30
3224.10 39
3224.23 48
3224.36 56
3224.49 63
3224.62 68
3224.75 72
3224.88 74
3225.01 77
3225.14 79
3225.27 84
3225.40 92
3225.53 104
3225.66 118
3225.79 135
3225.92 154
3226.05 173
3226.18 190
3226.31 203
3226.44 211
3226.58 213
3226.71 210
3226.84 203
3226.97 195
3227.10 187
3227.23 183
3227.36 181
3227.49 182
3227.62 184
3227.75 184
3227.88 182
3228.01 176
3228.14 168
3228.27 157
3228.40 146
3228.53 136
3228.66 126
3228.79 115
3228.92 103
3229.05 90
3229.18 76
3229.31 61
3229.44 48
3229.57 37
3229.70 31
3229.83 29
3229.96 33
3230.09 40
3230.22 49
3230.35 60
3230.48 70
3230.61 80
3230.74 87
3230.87 93
3231.00 98
3231.13 102
3231.26 106
3231.39 112
3231.52 118
3231.65 125
3231.78 130
3231.91 133
3232.05 133
3232.18 128
3232.31 119
3232.44 106
3232.57 93
3232.70 80
3232.83 70
3232.96 63
3233.09 62
3233.22 64
3233.35 68
3233.48 72
3233.61 74
3233.74 74
3233.87 70
3234.00 65
3234.13 60
3234.26 58
3234.39 59
3234.52 64
3234.65 72
3234.78 82
3234.91 90
3235.04 95
3235.17 96
3235.30 91
3235.43 82
3235.56 72
3235.69 61
3235.82 52
3235.95 46
3236.09 42
3236.22 40
3236.35 39
3236.48 37
3236.61 34
3236.74 30
3236.87 25
3237.00 20
3237.13 14
3237.26 7
3237.39 1
3237.52 0
3237.65 0
3237.78 0
3237.91 0
3238.04 0
3238.17 0
3238.30 0
3238.43 0
3238.56 5
3238.69 10
3238.82 13
3238.95 15
3239.08 18
3239.22 21
3239.35 27
3239.48 35
3239.61 44
3239.74 55
3239.87 65
3240.00 73
3240.13 78
3240.26 79
3240.39 75
3240.52 68
3240.65 60
3240.78 51
3240.91 44
3241.04 39
3241.17 37
3241.30 36
3241.43 36
3241.56 35
3241.69 33
3241.82 31
3241.95 28
3242.09 26
3242.22 26
3242.35 27
3242.48 29
3242.61 34
3242.74 40
3242.87 48
3243.00 60
3243.13 73
3243.26 89
3243.39 105
3243.52 120
3243.65 132
3243.78 138
3243.91 140
3244.04 135
3244.17 127
3244.30 116
3244.43 104
3244.57 95
3244.70 88
3244.83 86
3244.96 88
3245.09 94
3245.22 103
3245.35 112
3245.48 121
3245.61 127
3245.74 130
3245.87 131
3246.00 130
3246.13 129
3246.26 127
3246.39 126
3246.52 126
3246.65 127
3246.78 128
3246.92 127
3247.05 125
3247.18 120
3247.31 113
3247.44 104
3247.57 95
3247.70 85
3247.83 77
3247.96 70
3248.09 64
3248.22 59
3248.35 56
3248.48 54
3248.61 54
3248.74 55
3248.87 57
3249.01 62
3249.14 67
3249.27 71
3249.40 73
3249.53 72
3249.66 69
3249.79 62
3249.92 53
3250.05 44
3250.18 36
3250.31 31
3250.44 28
3250.57 29
3250.70 31
3250.83 32
3250.96 33
3251.10 31
3251.23 28
3251.36 26
3251.49 25
3251.62 29
3251.75 38
3251.88 52
3252.01 70
3252.14 89
3252.27 106
3252.40 119
3252.53 127
3252.66 130
3252.79 127
3252.93 121
3253.06 114
3253.19 106
3253.32 99
3253.45 92
3253.58 87
3253.71 82
3253.84 77
3253.97 73
3254.10 70
3254.23 67
3254.36 62
3254.49 57
3254.62 49
3254.76 39
3254.89 29
3255.02 21
3255.15 16
3255.28 14
3255.41 18
3255.54 27
3255.67 41
3255.80 59
3255.93 81
3256.06 104
3256.19 128
3256.32 149
3256.46 165
3256.59 175
3256.72 176
3256.85 170
3256.98 158
3257.11 142
3257.24 127
3257.37 114
3257.50 105
3257.63 101
3257.76 102
3257.89 106
3258.03 110
3258.16 115
3258.29 116
3258.42 115
3258.55 112
3258.68 106
3258.81 99
3258.94 93
3259.07 89
3259.20 90
3259.33 94
3259.46 102
3259.59 111
3259.73 119
3259.86 125
3259.99 126
3260.12 122
3260.25 114
3260.38 102
3260.51 90
3260.64 80
3260.77 74
3260.90 72
3261.03 75
3261.17 79
3261.30 83
3261.43 84
3261.56 80
3261.69 72
3261.82 60
3261.95 47
3262.08 34
3262.21 23
3262.34 15
3262.47 9
3262.61 5
3262.74 2
3262.87 0
3263.00 0
3263.13 0
3263.26 0
3263.39 0
3263.52 0
3263.65 0
3263.78 0
3263.91 0
3264.05 7
3264.18 16
3264.31 24
3264.44 31
3264.57 34
3264.70 34
3264.83 29
3264.96 21
3265.09 12
3265.22 4
3265.35 0
3265.49 0
3265.62 2
3265.75 9
3265.88 18
3266.01 26
3266.14 33
3266.27 39
3266.40 43
3266.53 47
3266.66 51
3266.80 57
3266.93 65
3267.06 75
3267.19 86
3267.32 96
3267.45 105
3267.58 112
3267.71 115
3267.84 116
3267.97 113
3268.11 107
3268.24 98
3268.37 86
3268.50 72
3268.63 56
3268.76 40
3268.89 24
3269.02 10
3269.15 0
3269.28 0
3269.42 0
3269.55 0
3269.68 0
3269.81 0
3269.94 0
3270.07 0
3270.20 2
3270.33 9
3270.46 14
3270.60 19
3270.73 22
3270.86 25
3270.99 28
3271.12 30
3271.25 32
3271.38 33
3271.51 35
3271.64 37
3271.78 39
3271.91 42
3272.04 46
3272.17 49
3272.30 53
3272.43 56
3272.56 58
3272.69 58
3272.82 56
3272.96 53
3273.09 46
3273.22 38
3273.35 28
3273.48 17
3273.61 7
3273.74 0
3273.87 0
3274.00 0
3274.14 9
3274.27 25
3274.40 46
3274.53 69
3274.66 93
3274.79 114
3274.92 130
3275.05 142
3275.18 150
3275.32 156
3275.45 161
3275.58 168
3275.71 178
3275.84 191
3275.97 205
3276.10 220
3276.23 233
3276.36 241
3276.50 244
3276.63 243
3276.76 238
3276.89 233
3277.02 229
3277.15 229
3277.28 233
3277.41 240
3277.55 249
3277.68 255
3277.81 258
3277.94 257
3278.07 252
3278.20 247
3278.33 243
3278.46 241
3278.60 243
3278.73 248
3278.86 253
3278.99 256
3279.12 254
3279.25 248
3279.38 238
3279.51 223
3279.65 207
3279.78 189
3279.91 173
3280.04 158
3280.17 145
3280.30 137
3280.43 132
3280.56 131
3280.70 133
3280.83 139
3280.96 146
3281.09 152
3281.22 156
3281.35 158
3281.48 157
3281.61 154
3281.75 149
3281.88 144
3282.01 141
3282.14 141
3282.27 144
3282.40 152
3282.53 162
3282.66 175
3282.80 189
3282.93 203
3283.06 216
3283.19 226
3283.32 235
3283.45 244
3283.58 251
3283.72 259
3283.85 268
3283.98 278
3284.11 291
3284.24 306
3284.37 323
3284.50 343
3284.63 366
3284.77 392
3284.90 420
3285.03 448
3285.16 475
3285.29 500
3285.42 523
3285.55 541
3285.69 555
3285.82 565
3285.95 572
3286.08 576
3286.21 578
3286.34 578
3286.47 577
3286.61 576
3286.74 573
3286.87 571
3287.00 567
3287.13 563
3287.26 559
3287.39 556
3287.52 554
3287.66 552
3287.79 550
3287.92 547
3288.05 542
3288.18 535
3288.31 525
3288.44 514
3288.58 501
3288.71 487
3288.84 472
3288.97 456
3289.10 436
3289.23 415
3289.36 391
3289.50 368
3289.63 346
3289.76 327
3289.89 314
3290.02 307
3290.15 305
3290.29 308
3290.42 313
3290.55 320
3290.68 327
3290.81 334
3290.94 340
3291.07 343
3291.21 344
3291.34 340
3291.47 332
3291.60 318
3291.73 300
3291.86 279
3291.99 256
3292.13 234
3292.26 214
3292.39 198
3292.52 185
3292.65 175
3292.78 166
3292.91 156
3293.05 145
3293.18 131
3293.31 115
3293.44 100
3293.57 87
3293.70 79
3293.84 75
3293.97 78
3294.10 86
3294.23 99
3294.36 115
3294.49 130
3294.62 143
3294.76 153
3294.89 159
3295.02 161
3295.15 159
3295.28 154
3295.41 148
3295.55 141
3295.68 136
3295.81 131
3295.94 128
3296.07 126
3296.20 126
3296.34 125
3296.47 124
3296.60 123
3296.73 120
3296.86 117
3296.99 115
3297.12 115
3297.26 119
3297.39 127
3297.52 137
3297.65 149
3297.78 160
3297.91 167
3298.05 169
3298.18 165
3298.31 157
3298.44 147
3298.57 136
3298.70 128
3298.84 122
3298.97 118
3299.10 116
3299.23 114
3299.36 110
3299.49 105
3299.63 99
3299.76 94
3299.89 90
3300.02 90
3300.15 92
3300.28 97
3300.42 102
3300.55 108
3300.68 112
3300.81 116
3300.94 119
3301.07 122
3301.21 124
3301.34 125
3301.47 124
3301.60 120
3301.73 116
3301.86 111
3302.00 107
3302.13 109
3302.26 118
3302.39 133
3302.52 154
3302.65 178
3302.79 201
3302.92 220
3303.05 234
3303.18 241
3303.31 244
3303.44 245
3303.58 245
3303.71 245
3303.84 247
3303.97 250
3304.10 254
3304.23 260
3304.37 267
3304.50 278
3304.63 293
3304.76 311
3304.89 331
3305.03 350
3305.16 364
3305.29 370
3305.42 368
3305.55 357
3305.68 339
3305.82 319
3305.95 298
3306.08 281
3306.21 268
3306.34 261
3306.47 258
3306.61 258
3306.74 260
3306.87 261
3307.00 261
3307.13 258
3307.27 252
3307.40 242
3307.53 230
3307.66 216
3307.79 201
3307.92 186
3308.06 175
3308.19 166
3308.32 161
3308.45 160
3308.58 162
3308.72 165
3308.85 169
3308.98 171
3309.11 174
3309.24 176
3309.37 178
3309.51 182
3309.64 188
3309.77 195
3309.90 203
3310.03 209
3310.17 212
3310.30 211
3310.43 206
3310.56 197
3310.69 185
3310.83 171
3310.96 156
3311.09 142
3311.22 128
3311.35 116
3311.48 105
3311.62 95
3311.75 89
3311.88 85
3312.01 83
3312.14 82
3312.28 81
3312.41 79
3312.54 76
3312.67 72
3312.80 69
3312.94 67
3313.07 67
3313.20 70
3313.33 75
3313.46 82
3313.60 89
3313.73 98
3313.86 106
3313.99 115
3314.12 123
3314.25 129
3314.39 132
3314.52 130
3314.65 123
3314.78 112
3314.91 96
3315.05 80
3315.18 65
3315.31 52
3315.44 43
3315.57 36
3315.71 31
3315.84 27
3315.97 23
3316.10 20
3316.23 18
3316.37 16
3316.50 15
3316.63 13
3316.76 9
3316.89 3
3317.03 0
3317.16 0
3317.29 0
3317.42 0
3317.55 0
3317.69 0
3317.82 0
3317.95 8
3318.08 20
3318.21 32
3318.35 41
3318.48 48
3318.61 54
3318.74 57
3318.87 59
3319.01 58
3319.14 54
3319.27 49
3319.40 43
3319.53 37
3319.67 33
3319.80 32
3319.93 36
3320.06 45
3320.19 56
3320.33 70
3320.46 84
3320.59 95
3320.72 101
3320.86 102
3320.99 98
3321.12 88
3321.25 75
3321.38 60
3321.52 45
3321.65 32
3321.78 22
3321.91 15
3322.04 13
3322.18 15
3322.31 20
3322.44 28
3322.57 37
3322.70 48
3322.84 60
3322.97 72
3323.10 84
3323.23 95
3323.37 104
3323.50 112
3323.63 116
3323.76 118
3323.89 117
3324.03 114
3324.16 111
3324.29 107
3324.42 105
3324.55 104
3324.69 103
3324.82 101
3324.95 98
3325.08 94
3325.22 88
3325.35 82
3325.48 77
3325.61 73
3325.74 71
3325.88 70
3326.01 72
3326.14 74
3326.27 77
3326.40 80
3326.54 82
3326.67 83
3326.80 81
3326.93 77
3327.07 71
3327.20 63
3327.33 56
3327.46 50
3327.59 46
3327.73 45
3327.86 46
3327.99 48
3328.12 50
3328.26 52
3328.39 52
3328.52 53
3328.65 53
3328.78 54
3328.92 56
3329.05 59
3329.18 64
3329.31 70
3329.45 77
3329.58 84
3329.71 90
3329.84 94
3329.97 95
3330.11 93
3330.24 89
3330.37 82
3330.50 75
3330.64 69
3330.77 65
3330.90 63
3331.03 63
3331.16 65
3331.30 67
3331.43 68
3331.56 68
3331.69 65
3331.83 59
3331.96 50
3332.09 39
3332.22 27
3332.36 13
3332.49 0
3332.62 0
3332.75 0
3332.88 0
3333.02 0
3333.15 0
3333.28 0
3333.41 0
3333.55 2
3333.68 13
3333.81 22
3333.94 29
3334.08 33
3334.21 35
3334.34 36
3334.47 37
3334.61 41
3334.74 48
3334.87 57
3335.00 68
3335.13 80
3335.27 90
3335.40 99
3335.53 106
3335.66 111
3335.80 115
3335.93 118
3336.06 122
3336.19 127
3336.33 133
3336.46 138
3336.59 142
3336.72 143
3336.86 139
3336.99 130
3337.12 116
3337.25 98
3337.38 79
3337.52 61
3337.65 44
3337.78 31
3337.91 21
3338.05 14
3338.18 10
3338.31 10
3338.44 13
3338.58 19
3338.71 29
3338.84 41
3338.97 53
3339.11 65
3339.24 75
3339.37 80
3339.50 80
3339.64 75
3339.77 66
3339.90 52
3340.03 37
3340.17 22
3340.30 11
3340.43 5
3340.56 4
3340.70 10
3340.83 21
3340.96 34
3341.09 48
3341.23 59
3341.36 67
3341.49 70
3341.62 70
3341.76 66
3341.89 63
3342.02 61
3342.15 62
3342.29 67
3342.42 75
3342.55 85
3342.68 94
3342.82 101
3342.95 106
3343.08 107
3343.21 107
3343.35 105
3343.48 104
3343.61 104
3343.74 103
3343.88 103
3344.01 102
3344.14 100
3344.27 97
3344.41 94
3344.54 91
3344.67 89
3344.80 87
3344.94 84
3345.07 81
3345.20 77
3345.33 73
3345.47 70
3345.60 69
3345.73 69
3345.86 73
3346.00 77
3346.13 83
3346.26 87
3346.39 90
3346.53 91
3346.66 90
3346.79 88
3346.92 86
3347.06 85
3347.19 84
3347.32 84
3347.46 85
3347.59 85
3347.72 83
3347.85 80
3347.99 75
3348.12 67
3348.25 59
3348.38 50
3348.52 41
3348.65 34
3348.78 29
3348.91 28
3349.05 29
3349.18 32
3349.31 38
3349.44 45
3349.58 54
3349.71 64
3349.84 76
3349.97 90
3350.11 104
3350.24 119
3350.37 133
3350.51 143
3350.64 149
3350.77 150
3350.90 148
3351.04 143
3351.17 138
3351.30 135
3351.43 133
3351.57 134
3351.70 136
3351.83 137
3351.97 136
3352.10 132
3352.23 124
3352.36 112
3352.50 98
3352.63 83
3352.76 68
3352.89 52
3353.03 37
3353.16 22
3353.29 8
3353.42 0
3353.56 0
3353.69 0
3353.82 0
3353.96 0
3354.09 0
3354.22 0
3354.35 0
3354.49 3
3354.62 18
3354.75 34
3354.88 52
3355.02 71
3355.15 89
3355.28 106
3355.42 120
3355.55 130
3355.68 135
3355.81 136
3355.95 134
3356.08 131
3356.21 129
3356.35 128
3356.48 130
3356.61 134
3356.74 138
3356.88 141
3357.01 142
3357.14 138
3357.27 131
3357.41 120
3357.54 108
3357.67 96
3357.81 85
3357.94 77
3358.07 71
3358.20 68
3358.34 66
3358.47 66
3358.60 67
3358.74 70
3358.87 75
3359.00 82
3359.13 93
3359.27 106
3359.40 121
3359.53 136
3359.67 150
3359.80 161
3359.93 170
3360.06 177
3360.20 183
3360.33 188
3360.46 194
3360.60 198
3360.73 202
3360.86 202
3360.99 198
3361.13 188
3361.26 173
3361.39 155
3361.53 136
3361.66 119
3361.79 105
3361.92 96
3362.06 90
3362.19 86
3362.32 83
3362.46 80
3362.59 74
3362.72 66
3362.85 59
3362.99 51
3363.12 45
3363.25 42
3363.39 41
3363.52 41
3363.65 41
3363.79 42
3363.92 42
3364.05 43
3364.18 45
3364.32 48
3364.45 54
3364.58 63
3364.72 73
3364.85 84
3364.98 95
3365.11 105
3365.25 113
3365.38 119
3365.51 124
3365.65 129
3365.78 134
3365.91 140
3366.05 147
3366.18 155
3366.31 163
3366.44 171
3366.58 178
3366.71 183
3366.84 185
3366.98 185
3367.11 180
3367.24 172
3367.38 159
3367.51 144
3367.64 129
3367.77 116
3367.91 106
3368.04 101
3368.17 99
3368.31 101
3368.44 105
3368.57 110
3368.71 114
3368.84 117
3368.97 121
3369.10 124
3369.24 128
3369.37 130
3369.50 133
3369.64 134
3369.77 135
3369.90 134
3370.04 132
3370.17 129
3370.30 125
3370.43 120
3370.57 115
3370.70 109
3370.83 105
3370.97 102
3371.10 101
3371.23 105
3371.37 111
3371.50 119
3371.63 127
3371.77 131
3371.90 130
3372.03 123
3372.16 110
3372.30 93
3372.43 77
3372.56 62
3372.70 53
3372.83 51
3372.96 55
3373.10 66
3373.23 81
3373.36 99
3373.50 118
3373.63 137
3373.76 154
3373.90 168
3374.03 178
3374.16 184
3374.29 184
3374.43 179
3374.56 167
3374.69 152
3374.83 134
3374.96 117
3375.09 103
3375.23 94
3375.36 93
3375.49 98
3375.63 109
3375.76 123
3375.89 138
3376.03 151
3376.16 161
3376.29 167
3376.42 171
3376.56 173
3376.69 174
3376.82 176
3376.96 180
3377.09 186
3377.22 193
3377.36 201
3377.49 207
3377.62 212
3377.76 214
3377.89 215
3378.02 214
3378.16 213
3378.29 210
3378.42 208
3378.56 206
3378.69 205
3378.82 205
3378.96 205
3379.09 205
3379.22 204
3379.36 203
3379.49 199
3379.62 193
3379.76 183
3379.89 170
3380.02 156
3380.15 140
3380.29 125
3380.42 112
3380.55 102
3380.69 95
3380.82 92
3380.95 90
3381.09 89
3381.22 88
3381.35 86
3381.49 83
3381.62 79
3381.75 76
3381.89 74
3382.02 72
3382.15 72
3382.29 71
3382.42 71
3382.55 70
3382.69 70
3382.82 73
3382.95 78
3383.09 88
3383.22 101
3383.35 116
3383.49 130
3383.62 142
3383.75 150
3383.89 152
3384.02 149
3384.15 141
3384.29 131
3384.42 120
3384.55 110
3384.69 102
3384.82 97
3384.95 96
3385.09 96
3385.22 98
3385.35 99
3385.49 100
3385.62 100
3385.75 99
3385.89 97
3386.02 94
3386.15 93
3386.29 92
3386.42 92
3386.55 93
3386.69 96
3386.82 98
3386.95 100
3387.09 102
3387.22 103
3387.35 104
3387.49 106
3387.62 110
3387.75 117
3387.89 128
3388.02 143
3388.15 161
3388.29 179
3388.42 196
3388.55 209
3388.69 217
3388.82 221
3388.96 221
3389.09 217
3389.22 210
3389.36 203
3389.49 194
3389.62 185
3389.76 176
3389.89 168
3390.02 162
3390.16 157
3390.29 153
3390.42 149
3390.56 143
3390.69 135
3390.82 123
3390.96 108
3391.09 91
3391.22 74
3391.36 57
3391.49 42
3391.62 28
3391.76 15
3391.89 4
3392.02 0
3392.16 0
3392.29 0
3392.43 0
3392.56 0
3392.69 0
3392.83 0
3392.96 0
3393.09 5
3393.23 16
3393.36 29
3393.49 42
3393.63 53
3393.76 64
3393.89 72
3394.03 78
3394.16 82
3394.29 85
3394.43 87
3394.56 90
3394.69 95
3394.83 104
3394.96 116
3395.10 131
3395.23 148
3395.36 166
3395.50 182
3395.63 195
3395.76 205
3395.90 211
3396.03 214
3396.16 213
3396.30 209
3396.43 203
3396.56 195
3396.70 185
3396.83 176
3396.97 167
3397.10 160
3397.23 156
3397.37 154
3397.50 154
3397.63 154
3397.77 154
3397.90 154
3398.03 153
3398.17 152
3398.30 150
3398.43 148
3398.57 146
3398.70 143
3398.84 141
3398.97 138
3399.10 137
3399.24 138
3399.37 142
3399.50 150
3399.64 160
3399.77 173
3399.90 187
3400.04 204
3400.17 221
3400.31 239
3400.44 257
3400.57 275
3400.71 292
3400.84 308
3400.97 321
3401.11 331
3401.24 340
3401.37 349
3401.51 359
3401.64 372
3401.78 389
3401.91 411
3402.04 437
3402.18 464
3402.31 491
3402.44 516
3402.58 537
3402.71 553
3402.85 565
3402.98 573
3403.11 581
3403.25 590
3403.38 602
3403.51 618
3403.65 638
3403.78 661
3403.92 684
3404.05 705
3404.18 720
3404.32 730
3404.45 734
3404.58 733
3404.72 732
3404.85 733
3404.98 738
3405.12 748
3405.25 763
3405.39 780
3405.52 798
3405.65 813
3405.79 823
3405.92 829
3406.05 830
3406.19 825
3406.32 818
3406.46 809
3406.59 800
3406.72 791
3406.86 786
3406.99 784
3407.13 787
3407.26 795
3407.39 805
3407.53 816
3407.66 825
3407.79 829
3407.93 827
3408.06 820
3408.20 807
3408.33 790
3408.46 770
3408.60 750
3408.73 730
3408.86 712
3409.00 695
3409.13 679
3409.27 665
3409.40 650
3409.53 633
3409.67 613
3409.80 588
3409.94 556
3410.07 521
3410.20 482
3410.34 444
3410.47 410
3410.60 384
3410.74 367
3410.87 358
3411.01 357
3411.14 360
3411.27 362
3411.41 362
3411.54 358
3411.68 349
3411.81 339
3411.94 328
3412.08 320
3412.21 315
3412.34 314
3412.48 316
3412.61 319
3412.75 321
3412.88 321
3413.01 316
3413.15 307
3413.28 294
3413.42 279
3413.55 263
3413.68 247
3413.82 235
3413.95 227
3414.09 224
3414.22 226
3414.35 230
3414.49 235
3414.62 237
3414.75 237
3414.89 233
3415.02 225
3415.16 215
3415.29 204
3415.42 194
3415.56 188
3415.69 184
3415.83 185
3415.96 189
3416.09 196
3416.23 204
3416.36 213
3416.50 221
3416.63 228
3416.76 231
3416.90 233
3417.03 233
3417.17 232
3417.30 232
3417.43 234
3417.57 238
3417.70 244
3417.84 254
3417.97 266
3418.10 279
3418.24 294
3418.37 308
3418.51 318
3418.64 324
3418.77 324
3418.91 319
3419.04 310
3419.18 302
3419.31 297
3419.44 298
3419.58 305
3419.71 317
3419.85 332
3419.98 346
3420.11 357
3420.25 364
3420.38 366
3420.52 366
3420.65 364
3420.78 364
3420.92 366
3421.05 371
3421.19 377
3421.32 384
3421.45 392
3421.59 399
3421.72 406
3421.86 413
3421.99 420
3422.13 427
3422.26 433
3422.39 438
3422.53 440
3422.66 437
3422.80 429
3422.93 416
3423.06 399
3423.20 379
3423.33 358
3423.47 337
3423.60 319
3423.73 303
3423.87 290
3424.00 279
3424.14 269
3424.27 261
3424.40 252
3424.54 244
3424.67 237
3424.81 231
3424.94 226
3425.08 221
3425.21 217
3425.34 213
3425.48 208
3425.61 203
3425.75 196
3425.88 190
3426.01 185
3426.15 181
3426.28 180
3426.42 181
3426.55 185
3426.69 191
3426.82 199
3426.95 209
3427.09 220
3427.22 232
3427.36 244
3427.49 255
3427.62 264
3427.76 270
3427.89 274
3428.03 275
3428.16 275
3428.30 275
3428.43 274
3428.56 272
3428.70 269
3428.83 265
3428.97 257
3429.10 248
3429.23 236
3429.37 224
3429.50 213
3429.64 206
3429.77 202
3429.91 203
3430.04 207
3430.17 215
3430.31 224
3430.44 233
3430.58 243
3430.71 251
3430.85 256
3430.98 260
3431.11 262
3431.25 262
3431.38 263
3431.52 264
3431.65 268
3431.79 273
3431.92 281
3432.05 290
3432.19 299
3432.32 306
3432.46 310
3432.59 311
3432.73 310
3432.86 307
3432.99 306
3433.13 307
3433.26 313
3433.40 325
3433.53 344
3433.67 369
3433.80 399
3433.93 432
3434.07 464
3434.20 492
3434.34 512
3434.47 523
3434.61 523
3434.74 516
3434.87 503
3435.01 488
3435.14 474
3435.28 465
3435.41 460
3435.55 458
3435.68 458
3435.81 459
3435.95 459
3436.08 457
3436.22 452
3436.35 446
3436.49 440
3436.62 432
3436.76 423
3436.89 413
3437.02 402
3437.16 391
3437.29 381
3437.43 370
3437.56 361
3437.70 352
3437.83 343
3437.96 333
3438.10 322
3438.23 311
3438.37 301
3438.50 294
3438.64 290
3438.77 290
3438.91 294
3439.04 300
3439.17 306
3439.31 312
3439.44 317
3439.58 320
3439.71 322
3439.85 323
3439.98 322
3440.12 321
3440.25 317
3440.38 309
3440.52 298
3440.65 285
3440.79 270
3440.92 255
3441.06 243
3441.19 234
3441.33 233
3441.46 238
3441.59 249
3441.73 265
3441.86 282
3442.00 296
3442.13 305
3442.27 305
3442.40 295
3442.54 277
3442.67 255
3442.80 232
3442.94 212
3443.07 197
3443.21 188
3443.34 184
3443.48 183
3443.61 181
3443.75 178
3443.88 171
3444.01 163
3444.15 155
3444.28 149
3444.42 145
3444.55 145
3444.69 146
3444.82 146
3444.96 145
3445.09 141
3445.23 133
3445.36 120
3445.49 103
3445.63 84
3445.76 63
3445.90 41
3446.03 20
3446.17 1
3446.30 0
3446.44 0
3446.57 0
3446.71 0
3446.84 0
3446.97 0
3447.11 0
3447.24 7
3447.38 16
3447.51 22
3447.65 25
3447.78 25
3447.92 23
3448.05 20
3448.19 18
3448.32 18
3448.45 21
3448.59 28
3448.72 39
3448.86 52
3448.99 66
3449.13 80
3449.26 90
3449.40 98
3449.53 101
3449.67 102
3449.80 99
3449.94 95
3450.07 91
3450.20 86
3450.34 83
3450.47 80
3450.61 78
3450.74 77
3450.88 77
3451.01 77
3451.15 77
3451.28 78
3451.42 78
3451.55 78
3451.69 77
3451.82 75
3451.96 71
3452.09 67
3452.22 64
3452.36 64
3452.49 69
3452.63 77
3452.76 89
3452.90 101
3453.03 113
3453.17 124
3453.30 132
3453.44 138
3453.57 145
3453.71 152
3453.84 161
3453.98 172
3454.11 183
3454.24 192
3454.38 197
3454.51 199
3454.65 196
3454.78 190
3454.92 181
3455.05 171
3455.19 159
3455.32 148
3455.46 138
3455.59 130
3455.73 124
3455.86 121
3456.00 122
3456.13 125
3456.27 127
3456.40 128
3456.54 125
3456.67 118
3456.80 107
3456.94 94
3457.07 81
3457.21 69
3457.34 62
3457.48 59
3457.61 61
3457.75 69
3457.88 79
3458.02 93
3458.15 107
3458.29 122
3458.42 136
3458.56 149
3458.69 160
3458.83 170
3458.96 180
3459.10 189
3459.23 196
3459.37 201
3459.50 204
3459.63 202
3459.77 197
3459.90 188
3460.04 175
3460.17 159
3460.31 142
3460.44 123
3460.58 105
3460.71 89
3460.85 76
3460.98 66
3461.12 61
3461.25 59
3461.39 60
3461.52 60
3461.66 59
3461.79 55
3461.93 49
3462.06 43
3462.20 38
3462.33 38
3462.47 45
3462.60 57
3462.74 76
3462.87 97
3463.01 119
3463.14 136
3463.28 147
3463.41 152
3463.55 150
3463.68 144
3463.82 135
3463.95 126
3464.09 118
3464.22 111
3464.36 104
3464.49 98
3464.62 92
3464.76 86
3464.89 79
3465.03 74
3465.16 70
3465.30 67
3465.43 64
3465.57 62
3465.70 61
3465.84 60
3465.97 61
3466.11 64
3466.24 71
3466.38 81
3466.51 93
3466.65 106
3466.78 117
3466.92 126
3467.05 131
3467.19 132
3467.32 128
3467.46 120
3467.59 109
3467.73 97
3467.86 84
3468.00 71
3468.13 61
3468.27 54
3468.40 52
3468.54 54
3468.67 59
3468.81 67
3468.94 76
3469.08 84
3469.21 91
3469.35 96
3469.48 99
3469.62 99
3469.75 99
3469.89 100
3470.02 102
3470.16 107
3470.29 113
3470.43 122
3470.56 131
3470.70 139
3470.83 145
3470.97 149
3471.10 151
3471.24 153
3471.37 156
3471.51 159
3471.64 165
3471.78 171
3471.91 178
3472.05 186
3472.18 193
3472.32 202
3472.45 210
3472.59 218
3472.72 224
3472.86 228
3472.99 229
3473.13 225
3473.26 216
3473.40 204
3473.53 190
3473.67 176
3473.80 163
3473.94 154
3474.07 150
3474.21 151
3474.35 156
3474.48 165
3474.62 175
3474.75 185
3474.89 192
3475.02 196
3475.16 196
3475.29 193
3475.43 187
3475.56 181
3475.70 175
3475.83 169
3475.97 163
3476.10 157
3476.24 151
3476.37 143
3476.51 134
3476.64 124
3476.78 114
3476.91 105
3477.05 98
3477.18 94
3477.32 93
3477.45 95
3477.59 98
3477.72 102
3477.86 106
3477.99 110
3478.13 112
3478.26 115
3478.40 116
3478.53 118
3478.67 120
3478.80 121
3478.94 122
3479.08 122
3479.21 122
3479.35 122
3479.48 122
3479.62 123
3479.75 125
3479.89 130
3480.02 138
3480.16 148
3480.29 159
3480.43 169
3480.56 176
3480.70 180
3480.83 178
3480.97 171
3481.10 160
3481.24 146
3481.37 132
3481.51 117
3481.64 104
3481.78 91
3481.91 79
3482.05 67
3482.19 54
3482.32 43
3482.46 32
3482.59 24
3482.73 18
3482.86 14
3483.00 10
3483.13 5
3483.27 0
3483.40 0
3483.54 0
3483.67 0
3483.81 0
3483.94 0
3484.08 0
3484.21 5
3484.35 25
3484.48 43
3484.62 57
3484.76 64
3484.89 66
3485.03 63
3485.16 58
3485.30 53
3485.43 50
3485.57 48
3485.70 46
3485.84 45
3485.97 43
3486.11 41
3486.24 38
3486.38 37
3486.51 38
3486.65 41
3486.79 44
3486.92 48
3487.06 52
3487.19 53
3487.33 53
3487.46 50
3487.60 47
3487.73 43
3487.87 40
3488.00 38
3488.14 36
3488.27 33
3488.41 29
3488.54 21
3488.68 12
3488.82 2
3488.95 0
3489.09 0
3489.22 0
3489.36 0
3489.49 0
3489.63 0
3489.76 0
3489.90 0
3490.03 7
3490.17 15
3490.30 24
3490.44 35
3490.58 48
3490.71 61
3490.85 75
3490.98 88
3491.12 100
3491.25 111
3491.39 120
3491.52 127
3491.66 133
3491.79 138
3491.93 143
3492.07 147
3492.20 151
3492.34 154
3492.47 156
3492.61 157
3492.74 156
3492.88 154
3493.01 150
3493.15 146
3493.28 142
3493.42 139
3493.56 138
3493.69 137
3493.83 137
3493.96 137
3494.10 136
3494.23 133
3494.37 130
3494.50 128
3494.64 128
3494.77 130
3494.91 134
3495.05 140
3495.18 145
3495.32 147
3495.45 143
3495.59 133
3495.72 117
3495.86 96
3495.99 73
3496.13 51
3496.27 31
3496.40 16
3496.54 6
3496.67 0
3496.81 0
3496.94 0
3497.08 0
3497.21 0
3497.35 0
3497.49 0
3497.62 4
3497.76 15
3497.89 30
3498.03 46
3498.16 62
3498.30 78
3498.43 92
3498.57 103
3498.71 112
3498.84 117
3498.98 119
3499.11 118
3499.25 114
3499.38 109
3499.52 103
3499.65 95
3499.79 87
3499.93 80
3500.06 72
3500.20 66
3500.33 62
3500.47 61
3500.60 62
3500.74 68
3500.87 76
3501.01 86
3501.15 95
3501.28 103
3501.42 109
3501.55 113
3501.69 114
3501.82 115
3501.96 114
3502.10 114
3502.23 113
3502.37 111
3502.50 107
3502.64 101
3502.77 91
3502.91 80
3503.05 67
3503.18 53
3503.32 41
3503.45 30
3503.59 21
3503.72 15
3503.86 10
3503.99 6
3504.13 2
3504.27 0
3504.40 0
3504.54 0
3504.67 0
3504.81 0
3504.94 0
3505.08 0
3505.22 0
3505.35 1
3505.49 6
3505.62 14
3505.76 23
3505.89 33
3506.03 43
3506.17 53
3506.30 59
3506.44 61
3506.57 59
3506.71 53
3506.84 44
3506.98 35
3507.12 27
3507.25 22
3507.39 21
3507.52 24
3507.66 30
3507.79 39
3507.93 49
3508.07 62
3508.20 75
3508.34 89
3508.47 103
3508.61 118
3508.74 132
3508.88 146
3509.02 157
3509.15 166
3509.29 171
3509.42 171
3509.56 167
3509.70 160
3509.83 151
3509.97 143
3510.10 137
3510.24 133
3510.37 131
3510.51 129
3510.65 127
3510.78 124
3510.92 120
3511.05 115
3511.19 111
3511.33 108
3511.46 108
3511.60 110
3511.73 114
3511.87 119
3512.00 124
3512.14 129
3512.28 133
3512.41 134
3512.55 133
3512.68 127
3512.82 117
3512.96 102
3513.09 84
3513.23 63
3513.36 41
3513.50 21
3513.63 5
3513.77 0
3513.91 0
3514.04 0
3514.18 0
3514.31 8
3514.45 18
3514.59 26
3514.72 33
3514.86 39
3514.99 46
3515.13 55
3515.26 68
3515.40 84
3515.54 103
3515.67 123
3515.81 140
3515.94 152
3516.08 157
3516.22 154
3516.35 145
3516.49 131
3516.62 115
3516.76 98
3516.90 82
3517.03 67
3517.17 52
3517.30 37
3517.44 21
3517.58 5
3517.71 0
3517.85 0
3517.98 0
3518.12 0
3518.26 0
3518.39 2
3518.53 17
3518.66 31
3518.80 41
3518.93 45
3519.07 43
3519.21 35
3519.34 23
3519.48 10
3519.61 0
3519.75 0
3519.89 0
3520.02 0
3520.16 0
3520.29 0
3520.43 0
3520.57 0
3520.70 1
3520.84 13
3520.97 25
3521.11 35
3521.25 42
3521.38 46
3521.52 46
3521.65 43
3521.79 39
3521.93 35
3522.06 31
3522.20 29
3522.33 28
3522.47 28
3522.61 28
3522.74 26
3522.88 24
3523.02 20
3523.15 15
3523.29 11
3523.42 8
3523.56 9
3523.70 12
3523.83 18
3523.97 27
3524.10 38
3524.24 49
3524.38 60
3524.51 70
3524.65 78
3524.78 85
3524.92 90
3525.06 91
3525.19 89
3525.33 85
3525.46 80
3525.60 75
3525.74 71
3525.87 70
3526.01 74
3526.14 82
3526.28 93
3526.42 107
3526.55 120
3526.69 131
3526.83 138
3526.96 142
3527.10 142
3527.23 139
3527.37 136
3527.51 134
3527.64 134
3527.78 138
3527.91 146
3528.05 158
3528.19 176
3528.32 197
3528.46 220
3528.60 244
3528.73 266
3528.87 283
3529.00 292
3529.14 293
3529.28 287
3529.41 277
3529.55 266
3529.68 259
3529.82 256
3529.96 260
3530.09 267
3530.23 277
3530.37 286
3530.50 291
3530.64 290
3530.77 284
3530.91 275
3531.05 265
3531.18 256
3531.32 251
3531.45 252
3531.59 259
3531.73 274
3531.86 294
3532.00 320
3532.14 349
3532.27 380
3532.41 411
3532.54 441
3532.68 470
3532.82 497
3532.95 522
3533.09 544
3533.23 566
3533.36 585
3533.50 603
3533.63 619
3533.77 634
3533.91 648
3534.04 662
3534.18 676
3534.32 687
3534.45 697
3534.59 705
3534.72 710
3534.86 714
3535.00 716
3535.13 718
3535.27 722
3535.41 727
3535.54 732
3535.68 737
3535.81 741
3535.95 744
3536.09 747
3536.22 751
3536.36 757
3536.50 767
3536.63 779
3536.77 792
3536.91 805
3537.04 814
3537.18 821
3537.31 823
3537.45 823
3537.59 821
3537.72 819
3537.86 816
3538.00 814
3538.13 811
3538.27 806
3538.40 801
3538.54 795
3538.68 790
3538.81 787
3538.95 786
3539.09 786
3539.22 786
3539.36 783
3539.50 774
3539.63 759
3539.77 737
3539.90 709
3540.04 679
3540.18 650
3540.31 624
3540.45 605
3540.59 591
3540.72 582
3540.86 577
3541.00 574
3541.13 570
3541.27 566
3541.40 562
3541.54 560
3541.68 560
3541.81 563
3541.95 566
3542.09 569
3542.22 569
3542.36 564
3542.50 555
3542.63 542
3542.77 529
3542.91 515
3543.04 504
3543.18 494
3543.31 484
3543.45 473
3543.59 458
3543.72 439
3543.86 418
3544.00 396
3544.13 377
3544.27 361
3544.41 350
3544.54 342
3544.68 338
3544.82 334
3544.95 329
3545.09 323
3545.23 318
3545.36 312
3545.50 306
3545.63 301
3545.77 295
3545.91 286
3546.04 274
3546.18 258
3546.32 240
3546.45 223
3546.59 208
3546.73 198
3546.86 193
3547.00 193
3547.14 197
3547.27 202
3547.41 206
3547.55 209
3547.68 210
3547.82 210
3547.96 209
3548.09 208
3548.23 207
3548.36 204
3548.50 200
3548.64 194
3548.77 186
3548.91 177
3549.05 168
3549.18 160
3549.32 154
3549.46 149
3549.59 146
3549.73 142
3549.87 139
3550.00 136
3550.14 131
3550.28 128
3550.41 125
3550.55 125
3550.69 127
3550.82 130
3550.96 132
3551.10 133
3551.23 130
3551.37 121
3551.51 107
3551.64 89
3551.78 71
3551.92 56
3552.05 45
3552.19 40
3552.33 40
3552.46 44
3552.60 48
3552.74 50
3552.87 50
3553.01 47
3553.14 45
3553.28 44
3553.42 49
3553.55 59
3553.69 75
3553.83 93
3553.96 110
3554.10 123
3554.24 128
3554.37 124
3554.51 112
3554.65 93
3554.78 72
3554.92 50
3555.06 31
3555.19 15
3555.33 3
3555.47 0
3555.60 0
3555.74 0
3555.88 0
3556.01 0
3556.15 0
3556.29 0
3556.42 1
3556.56 4
3556.70 7
3556.83 10
3556.97 12
3557.11 15
3557.24 21
3557.38 31
3557.52 45
3557.66 62
3557.79 83
3557.93 105
3558.07 126
3558.20 146
3558.34 162
3558.48 175
3558.61 184
3558.75 189
3558.89 190
3559.02 189
3559.16 185
3559.30 180
3559.43 174
3559.57 168
3559.71 163
3559.84 159
3559.98 158
3560.12 158
3560.25 162
3560.39 167
3560.53 174
3560.66 181
3560.80 186
3560.94 188
3561.07 187
3561.21 181
3561.35 170
3561.48 155
3561.62 136
3561.76 116
3561.89 94
3562.03 72
3562.17 51
3562.30 33
3562.44 19
3562.58 12
3562.72 10
3562.85 14
3562.99 22
3563.13 33
3563.26 44
3563.40 55
3563.54 65
3563.67 75
3563.81 84
3563.95 93
3564.08 101
3564.22 109
3564.36 114
3564.49 118
3564.63 121
3564.77 121
3564.90 121
3565.04 120
3565.18 118
3565.32 115
3565.45 110
3565.59 103
3565.73 93
3565.86 82
3566.00 71
3566.14 60
3566.27 52
3566.41 46
3566.55 45
3566.68 47
3566.82 52
3566.96 58
3567.09 63
3567.23 66
3567.37 66
3567.51 63
3567.64 58
3567.78 52
3567.92 47
3568.05 44
3568.19 44
3568.33 46
3568.46 48
3568.60 49
3568.74 47
3568.87 43
3569.01 35
3569.15 25
3569.29 14
3569.42 4
3569.56 0
3569.70 0
3569.83 0
3569.97 2
3570.11 11
3570.24 22
3570.38 34
3570.52 43
3570.65 48
3570.79 48
3570.93 44
3571.07 38
3571.20 31
3571.34 26
3571.48 25
3571.61 28
3571.75 33
3571.89 38
3572.02 41
3572.16 42
3572.30 40
3572.44 36
3572.57 32
3572.71 30
3572.85 31
3572.98 33
3573.12 36
3573.26 39
3573.39 42
3573.53 45
3573.67 49
3573.81 55
3573.94 64
3574.08 76
3574.22 87
3574.35 97
3574.49 103
3574.63 104
3574.76 102
3574.90 99
3575.04 96
3575.18 96
3575.31 99
3575.45 105
3575.59 110
3575.72 113
3575.86 111
3576.00 104
3576.14 93
3576.27 80
3576.41 69
3576.55 63
3576.68 63
3576.82 69
3576.96 79
3577.09 90
3577.23 100
3577.37 104
3577.51 102
3577.64 93
3577.78 79
3577.92 62
3578.05 43
3578.19 26
3578.33 12
3578.47 1
3578.60 0
3578.74 0
3578.88 0
3579.01 0
3579.15 0
3579.29 0
3579.43 0
3579.56 0
3579.70 0
3579.84 1
3579.97 9
3580.11 20
3580.25 33
3580.39 48
3580.52 62
3580.66 74
3580.80 84
3580.93 90
3581.07 93
3581.21 94
3581.35 94
3581.48 93
3581.62 92
3581.76 91
3581.89 91
3582.03 90
3582.17 89
3582.31 87
3582.44 86
3582.58 85
3582.72 83
3582.85 81
3582.99 80
3583.13 79
3583.27 79
3583.40 80
3583.54 84
3583.68 90
3583.82 99
3583.95 108
3584.09 117
3584.23 124
3584.36 127
3584.50 126
3584.64 122
3584.78 117
3584.91 114
3585.05 114
3585.19 118
3585.32 124
3585.46 132
3585.60 139
3585.74 142
3585.87 141
3586.01 135
3586.15 125
3586.29 113
3586.42 101
3586.56 91
3586.70 85
3586.83 86
3586.97 91
3587.11 102
3587.25 117
3587.38 135
3587.52 154
3587.66 173
3587.80 188
3587.93 200
3588.07 207
3588.21 210
3588.34 208
3588.48 202
3588.62 192
3588.76 181
3588.89 169
3589.03 159
3589.17 151
3589.31 147
3589.44 148
3589.58 153
3589.72 160
3589.86 168
3589.99 175
3590.13 181
3590.27 184
3590.40 185
3590.54 186
3590.68 187
3590.82 190
3590.95 194
3591.09 199
3591.23 202
3591.37 201
3591.50 196
3591.64 187
3591.78 174
3591.92 159
3592.05 142
3592.19 126
3592.33 112
3592.46 100
3592.60 90
3592.74 84
3592.88 79
3593.01 78
3593.15 79
3593.29 82
3593.43 87
3593.56 94
3593.70 103
3593.84 113
3593.98 126
3594.11 143
3594.25 164
3594.39 191
3594.53 221
3594.66 256
3594.80 290
3594.94 322
3595.08 349
3595.21 369
3595.35 380
3595.49 382
3595.63 377
3595.76 365
3595.90 349
3596.04 330
3596.18 310
3596.31 289
3596.45 269
3596.59 249
3596.73 232
3596.86 217
3597.00 205
3597.14 197
3597.27 193
3597.41 194
3597.55 199
3597.69 207
3597.82 219
3597.96 232
3598.10 243
3598.24 252
3598.37 256
3598.51 254
3598.65 247
3598.79 238
3598.92 230
3599.06 224
3599.20 223
3599.34 226
3599.47 232
3599.61 238
3599.75 242
3599.89 241
3600.02 235
3600.16 227
3600.30 218
3600.44 211
3600.58 206
3600.71 204
3600.85 204
3600.99 204
3601.13 204
3601.26 203
3601.40 201
3601.54 201
3601.68 204
3601.81 211
3601.95 221
3602.09 234
3602.23 248
3602.36 261
3602.50 272
3602.64 279
3602.78 281
3602.91 279
3603.05 271
3603.19 261
3603.33 248
3603.46 236
3603.60 226
3603.74 218
3603.88 211
3604.01 205
3604.15 197
3604.29 186
3604.43 171
3604.56 153
3604.70 134
3604.84 116
3604.98 101
3605.12 89
3605.25 81
3605.39 73
3605.53 65
3605.67 55
3605.80 43
3605.94 28
3606.08 13
3606.22 0
3606.35 0
3606.49 0
3606.63 0
3606.77 0
3606.90 0
3607.04 0
3607.18 0
3607.32 0
3607.46 6
3607.59 16
3607.73 28
3607.87 43
3608.01 60
3608.14 79
3608.28 100
3608.42 122
3608.56 144
3608.69 164
3608.83 181
3608.97 194
3609.11 202
3609.25 204
3609.38 201
3609.52 193
3609.66 182
3609.80 169
3609.93 156
3610.07 144
3610.21 133
3610.35 125
3610.48 120
3610.62 117
3610.76 117
3610.90 121
3611.04 128
3611.17 137
3611.31 147
3611.45 157
3611.59 164
3611.72 168
3611.86 167
3612.00 162
3612.14 156
3612.28 149
3612.41 143
3612.55 142
3612.69 145
3612.83 152
3612.96 163
3613.10 175
3613.24 187
3613.38 199
3613.52 207
3613.65 214
3613.79 218
3613.93 221
3614.07 221
3614.20 219
3614.34 215
3614.48 207
3614.62 197
3614.76 184
3614.89 170
3615.03 157
3615.17 144
3615.31 134
3615.44 126
3615.58 118
3615.72 111
3615.86 102
3616.00 93
3616.13 81
3616.27 69
3616.41 57
3616.55 47
3616.68 38
3616.82 33
3616.96 32
3617.10 36
3617.24 44
3617.37 56
3617.51 71
3617.65 88
3617.79 106
3617.93 123
3618.06 138
3618.20 152
3618.34 163
3618.48 172
3618.61 179
3618.75 184
3618.89 186
3619.03 188
3619.17 187
3619.30 185
3619.44 182
3619.58 179
3619.72 176
3619.86 172
3619.99 168
3620.13 163
3620.27 158
3620.41 154
3620.55 150
3620.68 146
3620.82 144
3620.96 141
3621.10 136
3621.24 129
3621.37 118
3621.51 106
3621.65 92
3621.79 79
3621.92 70
3622.06 66
3622.20 68
3622.34 76
3622.48 88
3622.61 103
3622.75 121
3622.89 139
3623.03 157
3623.17 172
3623.30 186
3623.44 197
3623.58 205
3623.72 208
3623.86 206
3623.99 201
3624.13 193
3624.27 183
3624.41 175
3624.55 169
3624.68 168
3624.82 174
3624.96 186
3625.10 203
3625.24 225
3625.37 248
3625.51 271
3625.65 290
3625.79 304
3625.93 312
3626.06 314
3626.20 312
3626.34 310
3626.48 309
3626.62 312
3626.75 321
3626.89 334
3627.03 351
3627.17 367
3627.31 382
3627.44 393
3627.58 400
3627.72 403
3627.86 406
3628.00 409
3628.14 414
3628.27 420
3628.41 426
3628.55 431
3628.69 434
3628.83 434
3628.96 431
3629.10 426
3629.24 420
3629.38 415
3629.52 410
3629.65 405
3629.79 398
3629.93 390
3630.07 378
3630.21 362
3630.34 344
3630.48 323
3630.62 301
3630.76 278
3630.90 257
3631.03 238
3631.17 222
3631.31 209
3631.45 201
3631.59 197
3631.73 196
3631.86 199
3632.00 203
3632.14 209
3632.28 215
3632.42 222
3632.55 228
3632.69 234
3632.83 240
3632.97 246
3633.11 253
3633.25 261
3633.38 268
3633.52 274
3633.66 279
3633.80 282
3633.94 284
3634.07 284
3634.21 284
3634.35 285
3634.49 290
3634.63 297
3634.77 306
3634.90 316
3635.04 324
3635.18 331
3635.32 333
3635.46 332
3635.59 328
3635.73 322
3635.87 316
3636.01 310
3636.15 304
3636.29 299
3636.42 294
3636.56 290
3636.70 288
3636.84 287
3636.98 287
3637.11 287
3637.25 286
3637.39 284
3637.53 281
3637.67 277
3637.81 274
3637.94 273
3638.08 275
3638.22 281
3638.36 289
3638.50 299
3638.64 308
3638.77 314
3638.91 318
3639.05 320
3639.19 322
3639.33 326
3639.47 332
3639.60 342
3639.74 353
3639.88 366
3640.02 379
3640.16 389
3640.29 396
3640.43 401
3640.57 406
3640.71 410
3640.85 414
3640.99 418
3641.12 420
3641.26 421
3641.40 417
3641.54 410
3641.68 400
3641.82 388
3641.95 375
3642.09 364
3642.23 356
3642.37 353
3642.51 354
3642.65 361
3642.78 373
3642.92 389
3643.06 409
3643.20 430
3643.34 450
3643.48 468
3643.61 481
3643.75 488
3643.89 491
3644.03 489
3644.17 485
3644.31 482
3644.44 482
3644.58 487
3644.72 497
3644.86 513
3645.00 532
3645.14 553
3645.28 576
3645.41 599
3645.55 623
3645.69 647
3645.83 672
3645.97 700
3646.11 730
3646.24 762
3646.38 798
3646.52 835
3646.66 872
3646.80 908
3646.94 940
3647.07 969
3647.21 995
3647.35 1019
3647.49 1044
3647.63 1071
3647.77 1102
3647.90 1137
3648.04 1175
3648.18 1212
3648.32 1246
3648.46 1273
3648.60 1292
3648.74 1302
3648.87 1306
3649.01 1305
3649.15 1303
3649.29 1302
3649.43 1304
3649.57 1308
3649.70 1314
3649.84 1321
3649.98 1329
3650.12 1334
3650.26 1339
3650.40 1341
3650.54 1340
3650.67 1335
3650.81 1325
3650.95 1307
3651.09 1282
3651.23 1251
3651.37 1216
3651.51 1179
3651.64 1141
3651.78 1105
3651.92 1071
3652.06 1037
3652.20 1002
3652.34 965
3652.47 925
3652.61 883
3652.75 840
3652.89 799
3653.03 759
3653.17 722
3653.31 689
3653.44 659
3653.58 632
3653.72 607
3653.86 586
3654.00 569
3654.14 557
3654.28 550
3654.41 548
3654.55 550
3654.69 556
3654.83 564
3654.97 572
3655.11 579
3655.25 583
3655.38 586
3655.52 585
3655.66 583
3655.80 579
3655.94 575
3656.08 572
3656.22 572
3656.35 574
3656.49 580
3656.63 587
3656.77 597
3656.91 608
3657.05 620
3657.19 634
3657.33 648
3657.46 664
3657.60 680
3657.74 697
3657.88 714
3658.02 728
3658.16 740
3658.30 749
3658.43 755
3658.57 759
3658.71 761
3658.85 763
3658.99 765
3659.13 768
3659.27 772
3659.40 776
3659.54 781
3659.68 786
3659.82 790
3659.96 792
3660.10 792
3660.24 788
3660.38 779
3660.51 765
3660.65 747
3660.79 726
3660.93 703
3661.07 679
3661.21 656
3661.35 632
3661.48 610
3661.62 590
3661.76 571
3661.90 554
3662.04 540
3662.18 529
3662.32 518
3662.46 509
3662.59 498
3662.73 485
3662.87 468
3663.01 447
3663.15 422
3663.29 397
3663.43 372
3663.57 350
3663.70 333
3663.84 321
3663.98 313
3664.12 311
3664.26 310
3664.40 310
3664.54 309
3664.68 305
3664.81 298
3664.95 287
3665.09 273
3665.23 255
3665.37 236
3665.51 219
3665.65 205
3665.79 196
3665.92 193
3666.06 195
3666.20 201
3666.34 210
3666.48 220
3666.62 228
3666.76 235
3666.90 240
3667.03 243
3667.17 244
3667.31 243
3667.45 242
3667.59 239
3667.73 235
3667.87 230
3668.01 223
3668.15 215
3668.28 206
3668.42 196
3668.56 188
3668.70 180
3668.84 173
3668.98 167
3669.12 161
3669.26 154
3669.39 146
3669.53 136
3669.67 126
3669.81 116
3669.95 106
3670.09 97
3670.23 89
3670.37 82
3670.51 76
3670.64 71
3670.78 69
3670.92 70
3671.06 76
3671.20 86
3671.34 99
3671.48 114
3671.62 127
3671.76 137
3671.89 140
3672.03 136
3672.17 126
3672.31 111
3672.45 93
3672.59 76
3672.73 61
3672.87 51
3673.01 47
3673.14 47
3673.28 52
3673.42 62
3673.56 74
3673.70 87
3673.84 100
3673.98 111
3674.12 118
3674.26 121
3674.40 119
3674.53 110
3674.67 97
3674.81 80
3674.95 62
3675.09 43
3675.23 27
3675.37 15
3675.51 9
3675.65 9
3675.78 14
3675.92 23
3676.06 33
3676.20 42
3676.34 47
3676.48 47
3676.62 42
3676.76 34
3676.90 24
3677.04 16
3677.17 11
3677.31 9
3677.45 10
3677.59 10
3677.73 9
3677.87 4
3678.01 0
3678.15 0
3678.29 0
3678.43 0
3678.56 0
3678.70 0
3678.84 10
3678.98 33
3679.12 57
3679.26 78
3679.40 93
3679.54 99
3679.68 99
3679.82 91
3679.95 80
3680.09 66
3680.23 51
3680.37 37
3680.51 22
3680.65 8
3680.79 0
3680.93 0
3681.07 0
3681.21 0
3681.35 0
3681.48 0
3681.62 0
3681.76 20
3681.90 45
3682.04 69
3682.18 91
3682.32 108
3682.46 119
3682.60 125
3682.74 128
3682.88 129
3683.01 130
3683.15 132
3683.29 136
3683.43 142
3683.57 151
3683.71 160
3683.85 170
3683.99 181
3684.13 191
3684.27 201
3684.41 210
3684.54 217
3684.68 222
3684.82 225
3684.96 224
3685.10 219
3685.24 210
3685.38 198
3685.52 182
3685.66 164
3685.80 144
3685.94 125
3686.08 106
3686.21 89
3686.35 76
3686.49 67
3686.63 63
3686.77 60
3686.91 60
3687.05 59
3687.19 57
3687.33 53
3687.47 46
3687.61 39
3687.75 32
3687.88 27
3688.02 24
3688.16 24
3688.30 26
3688.44 28
3688.58 31
3688.72 32
3688.86 32
3689.00 31
3689.14 30
3689.28 31
3689.42 34
3689.56 41
3689.69 50
3689.83 62
3689.97 76
3690.11 91
3690.25 105
3690.39 118
3690.53 128
3690.67 136
3690.81 141
3690.95 144
3691.09 143
3691.23 141
3691.37 138
3691.50 134
3691.64 129
3691.78 122
3691.92 115
3692.06 108
3692.20 101
3692.34 97
3692.48 95
3692.62 97
3692.76 102
3692.90 107
3693.04 113
3693.18 117
3693.32 118
3693.45 116
3693.59 112
3693.73 107
3693.87 104
3694.01 103
3694.15 104
3694.29 106
3694.43 110
3694.57 113
3694.71 116
3694.85 118
3694.99 119
3695.13 120
3695.27 122
3695.41 127
3695.54 134
3695.68 144
3695.82 155
3695.96 164
3696.10 170
3696.24 169
3696.38 162
3696.52 149
3696.66 132
3696.80 113
3696.94 95
3697.08 79
3697.22 66
3697.36 56
3697.50 47
3697.64 39
3697.77 31
3697.91 22
3698.05 15
3698.19 10
3698.33 7
3698.47 5
3698.61 5
3698.75 3
3698.89 1
3699.03 0
3699.17 0
3699.31 0
3699.45 0
3699.59 0
3699.73 0
3699.87 1
3700.01 13
3700.14 28
3700.28 43
3700.42 57
3700.56 68
3700.70 77
3700.84 84
3700.98 90
3701.12 95
3701.26 101
3701.40 105
3701.54 108
3701.68 108
3701.82 104
3701.96 96
3702.10 85
3702.24 73
3702.38 63
3702.52 56
3702.65 54
3702.79 56
3702.93 60
3703.07 66
3703.21 71
3703.35 74
3703.49 74
3703.63 70
3703.77 63
3703.91 56
3704.05 50
3704.19 46
3704.33 45
3704.47 49
3704.61 56
3704.75 66
3704.89 77
3705.03 86
3705.17 91
3705.31 91
3705.44 87
3705.58 79
3705.72 71
3705.86 64
3706.00 62
3706.14 66
3706.28 76
3706.42 91
3706.56 109
3706.70 128
3706.84 147
3706.98 163
3707.12 176
3707.26 185
3707.40 190
3707.54 190
3707.68 186
3707.82 178
3707.96 168
3708.10 155
3708.24 141
3708.38 126
3708.52 112
3708.65 100
3708.79 91
3708.93 87
3709.07 87
3709.21 92
3709.35 101
3709.49 113
3709.63 125
3709.77 136
3709.91 144
3710.05 150
3710.19 153
3710.33 154
3710.47 152
3710.61 149
3710.75 145
3710.89 140
3711.03 134
3711.17 127
3711.31 121
3711.45 115
3711.59 111
3711.73 109
3711.87 109
3712.01 111
3712.15 116
3712.28 123
3712.42 132
3712.56 142
3712.70 152
3712.84 162
3712.98 169
3713.12 175
3713.26 179
3713.40 180
3713.54 179
3713.68 177
3713.82 173
3713.96 169
3714.10 164
3714.24 160
3714.38 157
3714.52 154
3714.66 153
3714.80 152
3714.94 153
3715.08 156
3715.22 162
3715.36 171
3715.50 184
3715.64 200
3715.78 218
3715.92 237
3716.06 255
3716.20 271
3716.34 285
3716.48 297
3716.62 307
3716.76 313
3716.90 315
3717.03 313
3717.17 305
3717.31 293
3717.45 276
3717.59 256
3717.73 237
3717.87 220
3718.01 207
3718.15 197
3718.29 191
3718.43 186
3718.57 181
3718.71 174
3718.85 165
3718.99 154
3719.13 145
3719.27 138
3719.41 134
3719.55 135
3719.69 141
3719.83 149
3719.97 159
3720.11 169
3720.25 178
3720.39 184
3720.53 186
3720.67 185
3720.81 179
3720.95 169
3721.09 157
3721.23 143
3721.37 129
3721.51 117
3721.65 106
3721.79 99
3721.93 96
3722.07 96
3722.21 98
3722.35 103
3722.49 110
3722.63 118
3722.77 126
3722.91 133
3723.05 139
3723.19 143
3723.33 144
3723.47 143
3723.61 140
3723.75 135
3723.89 130
3724.03 125
3724.17 122
3724.31 121
3724.45 123
3724.59 129
3724.73 139
3724.86 150
3725.00 161
3725.14 172
3725.28 179
3725.42 184
3725.56 187
3725.70 189
3725.84 191
3725.98 196
3726.12 202
3726.26 209
3726.40 216
3726.54 221
3726.68 223
3726.82 222
3726.96 219
3727.10 213
3727.24 207
3727.38 201
3727.52 194
3727.66 187
3727.80 181
3727.94 175
3728.08 169
3728.22 164
3728.36 159
3728.50 154
3728.64 149
3728.78 143
3728.92 135
3729.06 125
3729.20 112
3729.34 96
3729.48 78
3729.62 60
3729.76 44
3729.90 32
3730.04 25
3730.18 25
3730.32 30
3730.46 38
3730.60 48
3730.74 57
3730.88 63
3731.02 66
3731.16 64
3731.30 60
3731.44 54
3731.58 48
3731.72 41
3731.86 35
3732.00 31
3732.14 30
3732.28 31
3732.42 33
3732.56 36
3732.70 38
3732.84 37
3732.98 33
3733.12 25
3733.26 15
3733.40 4
3733.54 0
3733.68 0
3733.82 0
3733.96 0
3734.10 0
3734.24 0
3734.38 0
3734.52 0
3734.66 2
3734.80 9
3734.94 16
3735.08 25
3735.22 37
3735.36 51
3735.50 68
3735.64 88
3735.78 110
3735.93 133
3736.07 156
3736.21 178
3736.35 197
3736.49 213
3736.63 224
3736.77 231
3736.91 233
3737.05 231
3737.19 225
3737.33 215
3737.47 204
3737.61 190
3737.75 176
3737.89 162
3738.03 149
3738.17 137
3738.31 129
3738.45 123
3738.59 123
3738.73 126
3738.87 134
3739.01 144
3739.15 156
3739.29 168
3739.43 178
3739.57 187
3739.71 193
3739.85 196
3739.99 197
3740.13 195
3740.27 190
3740.41 183
3740.55 173
3740.69 161
3740.83 149
3740.97 137
3741.11 125
3741.25 115
3741.39 108
3741.53 105
3741.67 106
3741.81 111
3741.95 119
3742.09 130
3742.23 141
3742.37 152
3742.51 159
3742.65 163
3742.79 163
3742.93 159
3743.07 151
3743.21 140
3743.35 128
3743.49 116
3743.63 105
3743.78 94
3743.92 86
3744.06 80
3744.20 77
3744.34 76
3744.48 76
3744.62 77
3744.76 78
3744.90 78
3745.04 77
3745.18 75
3745.32 74
3745.46 73
3745.60 75
3745.74 78
3745.88 83
3746.02 88
3746.16 92
3746.30 93
3746.44 92
3746.58 89
3746.72 85
3746.86 84
3747.00 85
3747.14 89
3747.28 95
3747.42 104
3747.56 113
3747.70 122
3747.84 130
3747.98 136
3748.12 140
3748.26 144
3748.40 147
3748.55 149
3748.69 151
3748.83 153
3748.97 155
3749.11 157
3749.25 159
3749.39 161
3749.53 164
3749.67 167
3749.81 170
3749.95 173
3750.09 176
3750.23 180
3750.37 183
3750.51 187
3750.65 190
3750.79 194
3750.93 199
3751.07 203
3751.21 206
3751.35 209
3751.49 210
3751.63 210
3751.77 208
3751.91 205
3752.05 202
3752.19 200
3752.34 199
3752.48 199
3752.62 201
3752.76 203
3752.90 206
3753.04 207
3753.18 207
3753.32 206
3753.46 204
3753.60 201
3753.74 198
3753.88 196
3754.02 195
3754.16 195
3754.30 195
3754.44 194
3754.58 192
3754.72 188
3754.86 184
3755.00 181
3755.14 179
3755.28 181
3755.42 185
3755.57 191
3755.71 198
3755.85 205
3755.99 209
3756.13 210
3756.27 209
3756.41 206
3756.55 203
3756.69 202
3756.83 202
3756.97 206
3757.11 214
3757.25 224
3757.39 236
3757.53 250
3757.67 263
3757.81 277
3757.95 288
3758.09 295
3758.23 299
3758.38 298
3758.52 293
3758.66 283
3758.80 272
3758.94 259
3759.08 249
3759.22 241
3759.36 237
3759.50 235
3759.64 236
3759.78 237
3759.92 236
3760.06 231
3760.20 223
3760.34 211
3760.48 198
3760.62 182
3760.76 166
3760.91 149
3761.05 133
3761.19 118
3761.33 105
3761.47 96
3761.61 91
3761.75 90
3761.89 94
3762.03 99
3762.17 104
3762.31 107
3762.45 106
3762.59 102
3762.73 97
3762.87 91
3763.01 86
3763.15 83
3763.30 83
3763.44 84
3763.58 85
3763.72 85
3763.86 84
3764.00 82
3764.14 80
3764.28 78
3764.42 78
3764.56 79
3764.70 83
3764.84 88
3764.98 93
3765.12 98
3765.26 103
3765.41 107
3765.55 110
3765.69 112
3765.83 113
3765.97 113
3766.11 113
3766.25 112
3766.39 112
3766.53 111
3766.67 110
3766.81 110
3766.95 109
3767.09 108
3767.23 106
3767.37 103
3767.52 99
3767.66 94
3767.80 88
3767.94 83
3768.08 77
3768.22 73
3768.36 70
3768.50 68
3768.64 67
3768.78 66
3768.92 65
3769.06 65
3769.20 64
3769.34 64
3769.49 63
3769.63 64
3769.77 66
3769.91 68
3770.05 72
3770.19 77
3770.33 83
3770.47 90
3770.61 97
3770.75 104
3770.89 112
3771.03 120
3771.17 126
3771.31 129
3771.46 128
3771.60 121
3771.74 108
3771.88 89
3772.02 65
3772.16 40
3772.30 16
3772.44 0
3772.58 0
3772.72 0
3772.86 0
3773.00 0
3773.15 17
3773.29 39
3773.43 63
3773.57 85
3773.71 106
3773.85 124
3773.99 139
3774.13 153
3774.27 165
3774.41 175
3774.55 184
3774.69 190
3774.84 193
3774.98 192
3775.12 186
3775.26 176
3775.40 165
3775.54 154
3775.68 144
3775.82 138
3775.96 135
3776.10 135
3776.24 138
3776.38 142
3776.53 145
3776.67 147
3776.81 146
3776.95 141
3777.09 132
3777.23 120
3777.37 104
3777.51 88
3777.65 71
3777.79 57
3777.93 44
3778.07 33
3778.22 22
3778.36 11
3778.50 1
3778.64 0
3778.78 0
3778.92 0
3779.06 0
3779.20 0
3779.34 0
3779.48 2
3779.62 6
3779.77 9
3779.91 9
3780.05 9
3780.19 10
3780.33 12
3780.47 16
3780.61 22
3780.75 30
3780.89 38
3781.03 47
3781.18 54
3781.32 60
3781.46 62
3781.60 61
3781.74 56
3781.88 47
3782.02 34
3782.16 20
3782.30 7
3782.44 0
3782.58 0
3782.73 0
3782.87 0
3783.01 0
3783.15 0
3783.29 7
3783.43 17
3783.57 25
3783.71 33
3783.85 38
3783.99 41
3784.14 42
3784.28 41
3784.42 37
3784.56 31
3784.70 24
3784.84 16
3784.98 8
3785.12 1
3785.26 0
3785.40 0
3785.55 0
3785.69 0
3785.83 0
3785.97 0
3786.11 0
3786.25 0
3786.39 0
3786.53 0
3786.67 4
3786.82 15
3786.96 30
3787.10 48
3787.24 66
3787.38 82
3787.52 94
3787.66 100
3787.80 101
3787.94 98
3788.09 92
3788.23 84
3788.37 75
3788.51 65
3788.65 55
3788.79 45
3788.93 35
3789.07 27
3789.21 19
3789.35 14
3789.50 10
3789.64 7
3789.78 4
3789.92 0
3790.06 0
3790.20 0
3790.34 0
3790.48 0
3790.62 0
3790.77 0
3790.91 0
3791.05 3
3791.19 12
3791.33 20
3791.47 27
3791.61 31
3791.75 32
3791.90 30
3792.04 26
3792.18 22
3792.32 19
3792.46 19
3792.60 21
3792.74 26
3792.88 33
3793.02 40
3793.17 45
3793.31 48
3793.45 48
3793.59 46
3793.73 41
3793.87 37
3794.01 34
3794.15 33
3794.30 37
3794.44 43
3794.58 51
3794.72 59
3794.86 68
3795.00 74
3795.14 79
3795.28 81
3795.42 81
3795.57 80
3795.71 78
3795.85 77
3795.99 75
3796.13 75
3796.27 75
3796.41 76
3796.55 79
3796.70 82
3796.84 87
3796.98 92
3797.12 97
3797.26 101
3797.40 103
3797.54 102
3797.68 100
3797.83 97
3797.97 95
3798.11 95
3798.25 98
3798.39 103
3798.53 110
3798.67 118
3798.81 124
3798.96 127
3799.10 129
3799.24 128
3799.38 127
3799.52 125
3799.66 124
3799.80 123
3799.95 123
3800.09 122
3800.23 121
3800.37 118
3800.51 115
3800.65 113
3800.79 111
3800.93 109
3801.08 109
3801.22 109
3801.36 110
3801.50 111
3801.64 111
3801.78 111
3801.92 111
3802.07 111
3802.21 112
3802.35 114
3802.49 119
3802.63 125
3802.77 133
3802.91 141
3803.05 150
3803.20 157
3803.34 161
3803.48 163
3803.62 161
3803.76 157
3803.90 151
3804.04 143
3804.19 136
3804.33 131
3804.47 127
3804.61 126
3804.75 127
3804.89 129
3805.03 133
3805.18 137
3805.32 141
3805.46 147
3805.60 152
3805.74 158
3805.88 165
3806.02 170
3806.17 174
3806.31 175
3806.45 174
3806.59 170
3806.73 163
3806.87 155
3807.01 145
3807.16 135
3807.30 124
3807.44 113
3807.58 103
3807.72 94
3807.86 86
3808.00 79
3808.15 72
3808.29 65
3808.43 59
3808.57 55
3808.71 52
3808.85 52
3808.99 55
3809.14 60
3809.28 66
3809.42 73
3809.56 79
3809.70 83
3809.84 86
3809.98 86
3810.13 85
3810.27 82
3810.41 80
3810.55 79
3810.69 80
3810.83 84
3810.97 91
3811.12 101
3811.26 115
3811.40 132
3811.54 149
3811.68 167
3811.82 182
3811.97 194
3812.11 201
3812.25 201
3812.39 196
3812.53 187
3812.67 173
3812.81 156
3812.96 137
3813.10 119
3813.24 100
3813.38 83
3813.52 67
3813.66 54
3813.81 44
3813.95 38
3814.09 33
3814.23 31
3814.37 30
3814.51 29
3814.65 28
3814.80 27
3814.94 25
3815.08 23
3815.22 21
3815.36 19
3815.50 17
3815.65 15
3815.79 15
3815.93 16
3816.07 21
3816.21 29
3816.35 43
3816.50 61
3816.64 80
3816.78 98
3816.92 112
3817.06 121
3817.20 125
3817.35 124
3817.49 120
3817.63 116
3817.77 114
3817.91 114
3818.05 116
3818.20 119
3818.34 120
3818.48 118
3818.62 113
3818.76 104
3818.90 92
3819.05 79
3819.19 69
3819.33 62
3819.47 59
3819.61 62
3819.75 68
3819.90 78
3820.04 88
3820.18 96
3820.32 103
3820.46 107
3820.60 110
3820.75 114
3820.89 119
3821.03 127
3821.17 137
3821.31 147
3821.45 156
3821.60 163
3821.74 165
3821.88 162
3822.02 156
3822.16 148
3822.30 139
3822.45 132
3822.59 129
3822.73 128
3822.87 132
3823.01 139
3823.15 149
3823.30 162
3823.44 174
3823.58 184
3823.72 191
3823.86 192
3824.00 186
3824.15 175
3824.29 159
3824.43 141
3824.57 122
3824.71 104
3824.86 89
3825.00 78
3825.14 70
3825.28 64
3825.42 59
3825.56 52
3825.71 44
3825.85 32
3825.99 20
3826.13 7
3826.27 0
3826.41 0
3826.56 0
3826.70 0
3826.84 0
3826.98 2
3827.12 8
3827.27 13
3827.41 15
3827.55 13
3827.69 9
3827.83 3
3827.97 0
3828.12 0
3828.26 0
3828.40 0
3828.54 0
3828.68 0
3828.83 0
3828.97 0
3829.11 4
3829.25 10
3829.39 16
3829.54 20
3829.68 23
3829.82 23
3829.96 22
3830.10 19
3830.24 15
3830.39 12
3830.53 11
3830.67 13
3830.81 16
3830.95 21
3831.10 25
3831.24 27
3831.38 26
3831.52 23
3831.66 19
3831.81 13
3831.95 7
3832.09 2
3832.23 0
3832.37 0
3832.51 0
3832.66 1
3832.80 6
3832.94 12
3833.08 16
3833.22 19
3833.37 19
3833.51 16
3833.65 10
3833.79 2
3833.93 0
3834.08 0
3834.22 0
3834.36 0
3834.50 0
3834.64 0
3834.79 0
3834.93 2
3835.07 8
3835.21 13
3835.35 16
3835.50 19
3835.64 22
3835.78 25
3835.92 29
3836.06 32
3836.21 35
3836.35 36
3836.49 34
3836.63 31
3836.77 25
3836.91 17
3837.06 8
3837.20 0
3837.34 0
3837.48 0
3837.62 0
3837.77 0
3837.91 0
3838.05 0
3838.19 7
3838.34 15
3838.48 20
3838.62 24
3838.76 24
3838.90 23
3839.05 22
3839.19 24
3839.33 31
3839.47 43
3839.61 59
3839.76 77
3839.90 95
3840.04 111
3840.18 123
3840.32 129
3840.47 132
3840.61 130
3840.75 126
3840.89 120
3841.03 113
3841.18 107
3841.32 101
3841.46 97
3841.60 93
3841.74 90
3841.89 88
3842.03 86
3842.17 84
3842.31 82
3842.45 82
3842.60 84
3842.74 87
3842.88 93
3843.02 99
3843.17 104
3843.31 108
3843.45 109
3843.59 108
3843.73 105
3843.88 100
3844.02 95
3844.16 91
3844.30 90
3844.44 92
3844.59 98
3844.73 107
3844.87 120
3845.01 134
3845.15 149
3845.30 162
3845.44 171
3845.58 176
3845.72 175
3845.87 170
3846.01 161
3846.15 150
3846.29 140
3846.43 131
3846.58 126
3846.72 124
3846.86 125
3847.00 128
3847.15 132
3847.29 135
3847.43 138
3847.57 139
3847.71 140
3847.86 141
3848.00 143
3848.14 146
3848.28 151
3848.42 158
3848.57 166
3848.71 175
3848.85 184
3848.99 193
3849.14 199
3849.28 204
3849.42 208
3849.56 211
3849.70 214
3849.85 218
3849.99 223
3850.13 229
3850.27 236
3850.42 241
3850.56 243
3850.70 242
3850.84 238
3850.98 231
3851.13 221
3851.27 209
3851.41 197
3851.55 186
3851.70 177
3851.84 171
3851.98 168
3852.12 166
3852.27 165
3852.41 162
3852.55 155
3852.69 145
3852.83 131
3852.98 116
3853.12 100
3853.26 87
3853.40 78
3853.55 75
3853.69 76
3853.83 83
3853.97 91
3854.12 100
3854.26 108
3854.40 114
3854.54 117
3854.68 117
3854.83 116
3854.97 113
3855.11 109
3855.25 106
3855.40 103
3855.54 103
3855.68 104
3855.82 109
3855.97 116
3856.11 126
3856.25 137
3856.39 148
3856.53 155
3856.68 159
3856.82 156
3856.96 149
3857.10 137
3857.25 124
3857.39 112
3857.53 101
3857.67 94
3857.82 89
3857.96 85
3858.10 79
3858.24 71
3858.39 61
3858.53 48
3858.67 35
3858.81 23
3858.96 13
3859.10 8
3859.24 7
3859.38 10
3859.52 16
3859.67 25
3859.81 35
3859.95 44
3860.09 53
3860.24 60
3860.38 65
3860.52 67
3860.66 67
3860.81 66
3860.95 63
3861.09 60
3861.23 55
3861.38 50
3861.52 43
3861.66 36
3861.80 28
3861.95 20
3862.09 13
3862.23 7
3862.37 4
3862.52 4
3862.66 5
3862.80 8
3862.94 11
3863.09 12
3863.23 12
3863.37 9
3863.51 6
3863.66 1
3863.80 0
3863.94 0
3864.08 0
3864.23 0
3864.37 0
3864.51 0
3864.65 0
3864.80 0
3864.94 4
3865.08 11
3865.22 18
3865.37 27
3865.51 38
3865.65 49
3865.79 62
3865.94 73
3866.08 83
3866.22 90
3866.36 94
3866.51 96
3866.65 96
3866.79 96
3866.93 97
3867.08 101
3867.22 107
3867.36 115
3867.50 124
3867.65 132
3867.79 138
3867.93 142
3868.07 143
3868.22 142
3868.36 141
3868.50 140
3868.64 139
3868.79 140
3868.93 141
3869.07 144
3869.21 146
3869.36 149
3869.50 151
3869.64 153
3869.79 154
3869.93 154
3870.07 152
3870.21 148
3870.36 142
3870.50 133
3870.64 124
3870.78 115
3870.93 106
3871.07 98
3871.21 90
3871.35 82
3871.50 73
3871.64 62
3871.78 49
3871.92 35
3872.07 20
3872.21 7
3872.35 0
3872.49 0
3872.64 0
3872.78 0
3872.92 6
3873.07 20
3873.21 35
3873.35 47
3873.49 56
3873.64 59
3873.78 57
3873.92 52
3874.06 45
3874.21 41
3874.35 41
3874.49 45
3874.63 52
3874.78 62
3874.92 72
3875.06 81
3875.21 88
3875.35 93
3875.49 97
3875.63 99
3875.78 101
3875.92 102
3876.06 103
3876.20 102
3876.35 102
3876.49 102
3876.63 103
3876.78 105
3876.92 109
3877.06 114
3877.20 120
3877.35 126
3877.49 130
3877.63 132
3877.77 130
3877.92 125
3878.06 117
3878.20 109
3878.35 100
3878.49 93
3878.63 87
3878.77 83
3878.92 82
3879.06 82
3879.20 85
3879.35 89
3879.49 94
3879.63 99
3879.77 103
3879.92 107
3880.06 111
3880.20 113
3880.34 115
3880.49 117
3880.63 118
3880.77 120
3880.92 122
3881.06 124
3881.20 125
3881.34 126
3881.49 126
3881.63 126
3881.77 127
3881.92 129
3882.06 131
3882.20 136
3882.34 142
3882.49 149
3882.63 154
3882.77 157
3882.92 156
3883.06 152
3883.20 144
3883.34 133
3883.49 123
3883.63 115
3883.77 110
3883.92 108
3884.06 110
3884.20 114
3884.34 118
3884.49 123
3884.63 126
3884.77 129
3884.92 132
3885.06 135
3885.20 139
3885.34 143
3885.49 149
3885.63 153
3885.77 156
3885.92 156
3886.06 153
3886.20 146
3886.34 137
3886.49 128
3886.63 119
3886.77 113
3886.92 109
3887.06 107
3887.20 106
3887.34 104
3887.49 101
3887.63 97
3887.77 91
3887.92 83
3888.06 75
3888.20 68
3888.35 62
3888.49 58
3888.63 57
3888.77 59
3888.92 64
3889.06 72
3889.20 82
3889.35 94
3889.49 106
3889.63 119
3889.77 133
3889.92 148
3890.06 164
3890.20 178
3890.35 191
3890.49 201
3890.63 206
3890.78 206
3890.92 202
3891.06 197
3891.20 192
3891.35 188
3891.49 185
3891.63 180
3891.78 173
3891.92 162
3892.06 147
3892.21 131
3892.35 115
3892.49 104
3892.63 98
3892.78 100
3892.92 106
3893.06 115
3893.21 121
3893.35 124
3893.49 121
3893.64 113
3893.78 101
3893.92 89
3894.06 77
3894.21 67
3894.35 61
3894.49 56
3894.64 55
3894.78 55
3894.92 56
3895.07 59
3895.21 63
3895.35 67
3895.50 71
3895.64 73
3895.78 72
3895.92 69
3896.07 64
3896.21 59
3896.35 54
3896.50 51
3896.64 51
3896.78 55
3896.93 62
3897.07 73
3897.21 85
3897.36 98
3897.50 111
3897.64 123
3897.79 132
3897.93 137
3898.07 139
3898.21 137
3898.36 132
3898.50 126
3898.64 120
3898.79 115
3898.93 110
3899.07 106
3899.22 101
3899.36 94
3899.50 86
3899.65 76
3899.79 66
3899.93 56
3900.08 48
3900.22 43
3900.36 41
3900.50 42
3900.65 43
3900.79 44
3900.93 44
3901.08 42
3901.22 39
3901.36 36
3901.51 33
3901.65 31
3901.79 31
3901.94 32
3902.08 33
3902.22 33
3902.37 32
3902.51 30
3902.65 27
3902.80 22
3902.94 17
3903.08 11
3903.23 6
3903.37 1
3903.51 0
3903.65 0
3903.80 0
3903.94 0
3904.08 0
3904.23 0
3904.37 0
3904.51 0
3904.66 0
3904.80 4
3904.94 11
3905.09 21
3905.23 33
3905.37 46
3905.52 57
3905.66 65
3905.80 70
3905.95 70
3906.09 66
3906.23 58
3906.38 49
3906.52 39
3906.66 31
3906.81 26
3906.95 24
3907.09 25
3907.24 30
3907.38 38
3907.52 48
3907.67 59
3907.81 72
3907.95 84
3908.10 97
3908.24 108
3908.38 117
3908.53 124
3908.67 130
3908.81 134
3908.96 136
3909.10 136
3909.24 133
3909.39 127
3909.53 116
3909.67 102
3909.82 87
3909.96 72
3910.10 59
3910.25 50
3910.39 45
3910.53 44
3910.68 44
3910.82 42
3910.96 39
3911.11 32
3911.25 24
3911.39 13
3911.54 3
3911.68 0
3911.82 0
3911.97 0
3912.11 0
3912.25 4
3912.40 14
3912.54 24
3912.68 33
3912.83 39
3912.97 43
3913.11 44
3913.26 42
3913.40 39
3913.54 34
3913.69 28
3913.83 23
3913.97 18
3914.12 14
3914.26 13
3914.40 15
3914.55 22
3914.69 31
3914.83 42
3914.98 53
3915.12 62
3915.26 67
3915.41 68
3915.55 65
3915.69 62
3915.84 59
3915.98 59
3916.13 62
3916.27 68
3916.41 75
3916.56 82
3916.70 87
3916.84 87
3916.99 83
3917.13 77
3917.27 68
3917.42 59
3917.56 51
3917.70 43
3917.85 35
3917.99 27
3918.13 20
3918.28 12
3918.42 5
3918.56 0
3918.71 0
3918.85 0
3918.99 0
3919.14 0
3919.28 0
3919.43 0
3919.57 0
3919.71 0
3919.86 3
3920.00 7
3920.14 13
3920.29 20
3920.43 28
3920.57 38
3920.72 48
3920.86 58
3921.00 66
3921.15 72
3921.29 75
3921.43 75
3921.58 73
3921.72 70
3921.87 67
3922.01 67
3922.15 69
3922.30 73
3922.44 79
3922.58 86
3922.73 93
3922.87 98
3923.01 99
3923.16 97
3923.30 92
3923.44 83
3923.59 72
3923.73 61
3923.88 51
3924.02 42
3924.16 37
3924.31 34
3924.45 32
3924.59 32
3924.74 33
3924.88 34
3925.02 36
3925.17 38
3925.31 42
3925.46 47
3925.60 53
3925.74 60
3925.89 68
3926.03 75
3926.17 82
3926.32 86
3926.46 88
3926.60 87
3926.75 83
3926.89 77
3927.04 69
3927.18 62
3927.32 56
3927.47 52
3927.61 48
3927.75 46
3927.90 43
3928.04 40
3928.18 36
3928.33 32
3928.47 28
3928.62 26
3928.76 27
3928.90 31
3929.05 40
3929.19 53
3929.33 70
3929.48 89
3929.62 111
3929.77 134
3929.91 155
3930.05 174
3930.20 189
3930.34 200
3930.48 206
3930.63 206
3930.77 202
3930.91 196
3931.06 187
3931.20 178
3931.35 170
3931.49 162
3931.63 155
3931.78 148
3931.92 141
3932.06 133
3932.21 125
3932.35 118
3932.50 113
3932.64 109
3932.78 106
3932.93 104
3933.07 103
3933.21 100
3933.36 95
3933.50 89
3933.65 83
3933.79 79
3933.93 78
3934.08 82
3934.22 91
3934.37 105
3934.51 120
3934.65 135
3934.80 146
3934.94 152
3935.08 152
3935.23 145
3935.37 134
3935.52 120
3935.66 105
3935.80 92
3935.95 80
3936.09 71
3936.23 63
3936.38 58
3936.52 55
3936.67 53
3936.81 54
3936.95 57
3937.10 62
3937.24 69
3937.39 78
3937.53 88
3937.67 97
3937.82 105
3937.96 109
3938.10 111
3938.25 109
3938.39 107
3938.54 104
3938.68 102
3938.82 102
3938.97 104
3939.11 105
3939.26 107
3939.40 107
3939.54 105
3939.69 102
3939.83 99
3939.97 96
3940.12 94
3940.26 94
3940.41 95
3940.55 98
3940.69 101
3940.84 104
3940.98 106
3941.13 108
3941.27 108
3941.41 107
3941.56 104
3941.70 101
3941.85 96
3941.99 91
3942.13 85
3942.28 78
3942.42 69
3942.57 59
3942.71 48
3942.85 37
3943.00 24
3943.14 13
3943.28 3
3943.43 0
3943.57 0
3943.72 0
3943.86 0
3944.00 5
3944.15 18
3944.29 32
3944.44 46
3944.58 57
3944.72 65
3944.87 68
3945.01 67
3945.16 63
3945.30 56
3945.44 48
3945.59 40
3945.73 31
3945.88 24
3946.02 17
3946.16 13
3946.31 12
3946.45 14
3946.60 21
3946.74 33
3946.88 48
3947.03 66
3947.17 84
3947.32 101
3947.46 116
3947.60 129
3947.75 138
3947.89 146
3948.04 151
3948.18 155
3948.32 159
3948.47 163
3948.61 166
3948.76 169
3948.90 170
3949.04 168
3949.19 162
3949.33 152
3949.48 139
3949.62 124
3949.77 109
3949.91 96
3950.05 85
3950.20 76
3950.34 70
3950.49 65
3950.63 61
3950.77 56
3950.92 50
3951.06 43
3951.21 36
3951.35 28
3951.49 21
3951.64 13
3951.78 5
3951.93 0
3952.07 0
3952.21 0
3952.36 0
3952.50 0
3952.65 0
3952.79 0
3952.94 0
3953.08 0
3953.22 10
3953.37 20
3953.51 28
3953.66 32
3953.80 33
3953.94 29
3954.09 23
3954.23 15
3954.38 9
3954.52 5
3954.67 5
3954.81 8
3954.95 14
3955.10 22
3955.24 32
3955.39 42
3955.53 53
3955.67 65
3955.82 75
3955.96 84
3956.11 89
3956.25 90
3956.40 87
3956.54 81
3956.68 73
3956.83 65
3956.97 58
3957.12 54
3957.26 54
3957.40 55
3957.55 58
3957.69 60
3957.84 61
3957.98 61
3958.13 62
3958.27 63
3958.41 66
3958.56 71
3958.70 77
3958.85 84
3958.99 89
3959.14 91
3959.28 90
3959.42 86
3959.57 80
3959.71 74
3959.86 67
3960.00 62
3960.15 58
3960.29 56
3960.43 56
3960.58 58
3960.72 61
3960.87 65
3961.01 69
3961.15 73
3961.30 77
3961.44 79
3961.59 81
3961.73 84
3961.88 89
3962.02 98
3962.16 109
3962.31 122
3962.45 135
3962.60 146
3962.74 152
3962.89 151
3963.03 144
3963.18 132
3963.32 116
3963.46 101
3963.61 89
3963.75 80
3963.90 75
3964.04 75
3964.19 78
3964.33 82
3964.47 86
3964.62 88
3964.76 89
3964.91 88
3965.05 82
3965.20 73
3965.34 61
3965.48 46
3965.63 30
3965.77 14
3965.92 1
3966.06 0
3966.21 0
3966.35 0
3966.50 2
3966.64 13
3966.78 24
3966.93 35
3967.07 43
3967.22 47
3967.36 47
3967.51 42
3967.65 33
3967.79 21
3967.94 8
3968.08 0
3968.23 0
3968.37 0
3968.52 0
3968.66 0
3968.81 0
3968.95 0
3969.09 3
3969.24 12
3969.38 18
3969.53 21
3969.67 22
3969.82 22
3969.96 26
3970.11 33
3970.25 46
3970.39 64
3970.54 84
3970.68 103
3970.83 118
3970.97 127
3971.12 129
3971.26 127
3971.41 121
3971.55 114
3971.69 107
3971.84 102
3971.98 99
3972.13 98
3972.27 99
3972.42 101
3972.56 106
3972.71 112
3972.85 119
3972.99 125
3973.14 128
3973.28 129
3973.43 126
3973.57 120
3973.72 111
3973.86 102
3974.01 94
3974.15 87
3974.30 82
3974.44 79
3974.58 78
3974.73 77
3974.87 77
3975.02 76
3975.16 76
3975.31 74
3975.45 73
3975.60 70
3975.74 68
3975.88 68
3976.03 69
3976.17 73
3976.32 80
3976.46 89
3976.61 99
3976.75 107
3976.90 112
3977.04 113
3977.19 111
3977.33 107
3977.48 103
3977.62 100
3977.76 100
3977.91 100
3978.05 101
3978.20 99
3978.34 95
3978.49 88
3978.63 79
3978.78 68
3978.92 59
3979.07 53
3979.21 50
3979.35 51
3979.50 56
3979.64 62
3979.79 68
3979.93 71
3980.08 71
3980.22 68
3980.37 62
3980.51 54
3980.66 47
3980.80 42
3980.95 39
3981.09 41
3981.23 45
3981.38 51
3981.52 56
3981.67 58
3981.81 56
3981.96 52
3982.10 45
3982.25 38
3982.39 30
3982.54 25
3982.68 22
3982.83 21
3982.97 23
3983.12 26
3983.26 30
3983.40 34
3983.55 39
3983.69 45
3983.84 53
3983.98 62
3984.13 74
3984.27 86
3984.42 99
3984.56 109
3984.71 115
3984.85 115
3985.00 112
3985.14 105
3985.29 98
3985.43 92
3985.58 90
3985.72 91
3985.86 94
3986.01 96
3986.15 96
3986.30 90
3986.44 79
3986.59 64
3986.73 46
3986.88 27
3987.02 11
3987.17 0
3987.31 0
3987.46 0
3987.60 0
3987.75 0
3987.89 0
3988.04 3
3988.18 7
3988.33 9
3988.47 7
3988.62 5
3988.76 2
3988.90 1
3989.05 3
3989.19 9
3989.34 20
3989.48 33
3989.63 48
3989.77 62
3989.92 73
3990.06 81
3990.21 85
3990.35 86
3990.50 84
3990.64 80
3990.79 75
3990.93 69
3991.08 63
3991.22 57
3991.37 51
3991.51 45
3991.66 39
3991.80 34
3991.95 31
3992.09 29
3992.24 29
3992.38 30
3992.53 33
3992.67 37
3992.81 41
3992.96 45
3993.10 47
3993.25 46
3993.39 44
3993.54 38
3993.68 32
3993.83 24
3993.97 17
3994.12 10
3994.26 4
3994.41 0
3994.55 0
3994.70 0
3994.84 0
3994.99 0
3995.13 0
3995.28 0
3995.42 0
3995.57 1
3995.71 11
3995.86 21
3996.00 31
3996.15 41
3996.29 51
3996.44 62
3996.58 72
3996.73 83
3996.87 94
3997.02 103
3997.16 109
3997.31 111
3997.45 108
3997.60 102
3997.74 94
3997.89 84
3998.03 77
3998.18 71
3998.32 68
3998.47 68
3998.61 68
3998.76 67
3998.90 65
3999.05 61
3999.19 56
3999.34 50
3999.48 45
3999.63 41
3999.77 38
3999.92 36
4000.06 35
4000.21 35
4000.35 37
4000.50 39
4000.64 42
4000.79 46
4000.93 52
4001.08 58
4001.22 65
4001.37 72
4001.51 78
4001.66 84
4001.80 89
4001.95 92
4002.09 94
4002.24 94
4002.38 93
4002.53 91
4002.67 88
4002.82 84
4002.96 80
4003.11 74
4003.25 66
4003.40 58
4003.54 51
4003.69 45
4003.83 42
4003.98 43
4004.12 49
4004.27 58
4004.41 70
4004.56 83
4004.70 95
4004.85 105
4004.99 113
4005.14 117
4005.28 120
4005.43 121
4005.57 122
4005.72 124
4005.86 126
4006.01 129
4006.15 129
4006.30 126
4006.44 118
4006.59 103
4006.73 84
4006.88 62
4007.02 41
4007.17 25
4007.31 15
4007.46 13
4007.60 17
4007.75 25
4007.89 34
4008.04 41
4008.18 44
4008.33 44
4008.47 40
4008.62 35
4008.76 28
4008.91 23
4009.05 19
4009.20 16
4009.35 14
4009.49 11
4009.64 8
4009.78 4
4009.93 0
4010.07 0
4010.22 0
4010.36 0
4010.51 0
4010.65 0
4010.80 0
4010.94 0
4011.09 7
4011.23 19
4011.38 32
4011.52 44
4011.67 53
4011.81 60
4011.96 64
4012.10 66
4012.25 68
4012.39 70
4012.54 72
4012.68 75
4012.83 79
4012.97 82
4013.12 85
4013.27 88
4013.41 92
4013.56 97
4013.70 105
4013.85 115
4013.99 127
4014.14 138
4014.28 147
4014.43 154
4014.57 157
4014.72 156
4014.86 152
4015.01 147
4015.15 140
4015.30 133
4015.44 126
4015.59 118
4015.73 110
4015.88 101
4016.03 92
4016.17 84
4016.32 77
4016.46 72
4016.61 70
4016.75 70
4016.90 73
4017.04 79
4017.19 86
4017.33 95
4017.48 105
4017.62 114
4017.77 124
4017.91 133
4018.06 139
4018.20 144
4018.35 147
4018.50 148
4018.64 147
4018.79 147
4018.93 147
4019.08 147
4019.22 149
4019.37 150
4019.51 151
4019.66 151
4019.80 150
4019.95 145
4020.09 138
4020.24 129
4020.38 117
4020.53 104
4020.68 90
4020.82 75
4020.97 59
4021.11 44
4021.26 29
4021.40 17
4021.55 9
4021.69 6
4021.84 10
4021.98 21
4022.13 36
4022.27 52
4022.42 66
4022.57 73
4022.71 72
4022.86 63
4023.00 46
4023.15 25
4023.29 5
4023.44 0
4023.58 0
4023.73 0
4023.87 0
4024.02 0
4024.16 0
4024.31 0
4024.46 0
4024.60 8
4024.75 18
4024.89 28
4025.04 38
4025.18 46
4025.33 52
4025.47 58
4025.62 62
4025.76 65
4025.91 68
4026.06 70
4026.20 72
4026.35 74
4026.49 76
4026.64 78
4026.78 81
4026.93 84
4027.07 88
4027.22 93
4027.36 98
4027.51 104
4027.66 110
4027.80 116
4027.95 121
4028.09 124
4028.24 123
4028.38 119
4028.53 111
4028.67 100
4028.82 87
4028.97 75
4029.11 65
4029.26 58
4029.40 55
4029.55 55
4029.69 55
4029.84 53
4029.98 49
4030.13 43
4030.27 34
4030.42 26
4030.57 20
4030.71 16
4030.86 15
4031.00 15
4031.15 16
4031.29 16
4031.44 14
4031.58 10
4031.73 7
4031.88 6
4032.02 8
4032.17 14
4032.31 25
4032.46 40
4032.60 57
4032.75 75
4032.89 91
4033.04 105
4033.19 116
4033.33 125
4033.48 130
4033.62 134
4033.77 136
4033.91 138
4034.06 140
4034.21 143
4034.35 145
4034.50 149
4034.64 152
4034.79 154
4034.93 156
4035.08 157
4035.22 156
4035.37 155
4035.52 153
4035.66 149
4035.81 145
4035.95 139
4036.10 134
4036.24 129
4036.39 124
4036.54 121
4036.68 119
4036.83 119
4036.97 119
4037.12 121
4037.26 122
4037.41 122
4037.55 122
4037.70 121
4037.85 119
4037.99 118
4038.14 116
4038.28 117
4038.43 119
4038.57 124
4038.72 132
4038.87 142
4039.01 153
4039.16 164
4039.30 173
4039.45 180
4039.59 186
4039.74 190
4039.89 194
4040.03 198
4040.18 202
4040.32 208
4040.47 214
4040.61 221
4040.76 226
4040.91 231
4041.05 234
4041.20 237
4041.34 238
4041.49 239
4041.63 238
4041.78 235
4041.93 231
4042.07 223
4042.22 212
4042.36 199
4042.51 184
4042.65 171
4042.80 158
4042.95 148
4043.09 140
4043.24 134
4043.38 131
4043.53 131
4043.68 134
4043.82 141
4043.97 153
4044.11 170
4044.26 191
4044.40 212
4044.55 233
4044.70 250
4044.84 262
4044.99 268
4045.13 269
4045.28 266
4045.42 260
4045.57 253
4045.72 246
4045.86 238
4046.01 230
4046.15 222
4046.30 212
4046.45 202
4046.59 192
4046.74 183
4046.88 177
4047.03 174
4047.17 173
4047.32 173
4047.47 173
4047.61 172
4047.76 168
4047.90 162
4048.05 155
4048.20 148
4048.34 143
4048.49 140
4048.63 140
4048.78 141
4048.92 143
4049.07 146
4049.22 149
4049.36 152
4049.51 155
4049.65 158
4049.80 161
4049.95 164
4050.09 166
4050.24 167
4050.38 164
4050.53 157
4050.68 147
4050.82 135
4050.97 122
4051.11 110
4051.26 103
4051.40 101
4051.55 105
4051.70 113
4051.84 124
4051.99 134
4052.13 141
4052.28 146
4052.43 147
4052.57 148
4052.72 148
4052.86 150
4053.01 154
4053.16 160
4053.30 165
4053.45 168
4053.59 169
4053.74 167
4053.89 163
4054.03 159
4054.18 155
4054.32 153
4054.47 153
4054.62 155
4054.76 157
4054.91 160
4055.05 163
4055.20 166
4055.35 169
4055.49 174
4055.64 181
4055.78 190
4055.93 200
4056.08 210
4056.22 220
4056.37 230
4056.51 239
4056.66 248
4056.81 256
4056.95 265
4057.10 273
4057.24 280
4057.39 284
4057.54 283
4057.68 278
4057.83 268
4057.97 254
4058.12 236
4058.27 216
4058.41 197
4058.56 180
4058.70 166
4058.85 157
4059.00 154
4059.14 156
4059.29 163
4059.43 173
4059.58 184
4059.73 197
4059.87 208
4060.02 217
4060.16 225
4060.31 229
4060.46 229
4060.60 225
4060.75 215
4060.89 201
4061.04 183
4061.19 163
4061.33 144
4061.48 126
4061.63 113
4061.77 103
4061.92 96
4062.06 90
4062.21 84
4062.36 78
4062.50 71
4062.65 64
4062.79 59
4062.94 56
4063.09 58
4063.23 65
4063.38 76
4063.52 90
4063.67 105
4063.82 120
4063.96 131
4064.11 137
4064.26 137
4064.40 131
4064.55 121
4064.69 108
4064.84 96
4064.99 86
4065.13 79
4065.28 76
4065.42 77
4065.57 82
4065.72 88
4065.86 95
4066.01 101
4066.16 105
4066.30 107
4066.45 109
4066.59 109
4066.74 109
4066.89 110
4067.03 112
4067.18 113
4067.33 112
4067.47 109
4067.62 101
4067.76 88
4067.91 70
4068.06 50
4068.20 28
4068.35 8
4068.49 0
4068.64 0
4068.79 0
4068.93 0
4069.08 0
4069.23 0
4069.37 0
4069.52 0
4069.66 3
4069.81 15
4069.96 28
4070.10 40
4070.25 50
4070.40 55
4070.54 57
4070.69 56
4070.83 53
4070.98 50
4071.13 50
4071.27 53
4071.42 60
4071.57 71
4071.71 83
4071.86 94
4072.01 103
4072.15 106
4072.30 104
4072.44 96
4072.59 85
4072.74 71
4072.88 57
4073.03 44
4073.18 34
4073.32 28
4073.47 25
4073.61 27
4073.76 31
4073.91 38
4074.05 47
4074.20 56
4074.35 66
4074.49 75
4074.64 83
4074.79 90
4074.93 96
4075.08 100
4075.22 103
4075.37 104
4075.52 102
4075.66 97
4075.81 89
4075.96 78
4076.10 65
4076.25 50
4076.39 36
4076.54 25
4076.69 17
4076.83 14
4076.98 18
4077.13 26
4077.27 38
4077.42 52
4077.57 64
4077.71 72
4077.86 75
4078.01 72
4078.15 66
4078.30 58
4078.44 52
4078.59 50
4078.74 55
4078.88 68
4079.03 86
4079.18 109
4079.32 133
4079.47 156
4079.62 176
4079.76 190
4079.91 199
4080.05 201
4080.20 196
4080.35 187
4080.49 175
4080.64 163
4080.79 152
4080.93 146
4081.08 144
4081.23 148
4081.37 155
4081.52 164
4081.67 172
4081.81 177
4081.96 179
4082.11 178
4082.25 176
4082.40 174
4082.54 171
4082.69 170
4082.84 170
4082.98 169
4083.13 168
4083.28 166
4083.42 163
4083.57 159
4083.72 153
4083.86 148
4084.01 144
4084.16 141
4084.30 142
4084.45 145
4084.60 151
4084.74 158
4084.89 166
4085.04 172
4085.18 174
4085.33 174
4085.47 171
4085.62 167
4085.77 163
4085.91 161
4086.06 161
4086.21 163
4086.35 165
4086.50 165
4086.65 161
4086.79 153
4086.94 141
4087.09 126
4087.23 109
4087.38 94
4087.53 81
4087.67 73
4087.82 71
4087.97 73
4088.11 78
4088.26 86
4088.41 93
4088.55 100
4088.70 105
4088.85 110
4088.99 115
4089.14 120
4089.29 126
4089.43 134
4089.58 143
4089.73 155
4089.87 167
4090.02 181
4090.16 196
4090.31 209
4090.46 221
4090.60 231
4090.75 238
4090.90 242
4091.04 245
4091.19 249
4091.34 254
4091.48 263
4091.63 277
4091.78 295
4091.92 317
4092.07 341
4092.22 365
4092.36 387
4092.51 408
4092.66 425
4092.80 439
4092.95 451
4093.10 459
4093.24 465
4093.39 466
4093.54 462
4093.68 452
4093.83 439
4093.98 423
4094.12 408
4094.27 398
4094.42 394
4094.56 398
4094.71 409
4094.86 424
4095.00 440
4095.15 456
4095.30 467
4095.44 473
4095.59 475
4095.74 471
4095.88 464
4096.03 455
4096.18 445
4096.33 434
4096.47 423
4096.62 411
4096.77 398
4096.91 384
4097.06 370
4097.21 356
4097.35 343
4097.50 333
4097.65 326
4097.79 322
4097.94 320
4098.09 320
4098.23 320
4098.38 318
4098.53 314
4098.67 309
4098.82 302
4098.97 296
4099.11 291
4099.26 288
4099.41 286
4099.55 284
4099.70 282
4099.85 279
4099.99 272
4100.14 263
4100.29 251
4100.43 237
4100.58 223
4100.73 211
4100.87 202
4101.02 197
4101.17 196
4101.32 196
4101.46 196
4101.61 192
4101.76 183
4101.90 167
4102.05 146
4102.20 123
4102.34 100
4102.49 80
4102.64 67
4102.78 61
4102.93 61
4103.08 68
4103.22 78
4103.37 90
4103.52 104
4103.66 117
4103.81 130
4103.96 143
4104.11 154
4104.25 165
4104.40 174
4104.55 180
4104.69 184
4104.84 186
4104.99 186
4105.13 185
4105.28 182
4105.43 180
4105.57 179
4105.72 178
4105.87 178
4106.01 178
4106.16 178
4106.31 179
4106.46 180
4106.60 180
4106.75 179
4106.90 177
4107.04 174
4107.19 169
4107.34 164
4107.48 159
4107.63 155
4107.78 154
4107.92 155
4108.07 158
4108.22 162
4108.37 163
4108.51 160
4108.66 153
4108.81 139
4108.95 121
4109.10 100
4109.25 78
4109.39 56
4109.54 37
4109.69 22
4109.83 10
4109.98 2
4110.13 0
4110.28 0
4110.42 2
4110.57 9
4110.72 22
4110.86 38
4111.01 57
4111.16 78
4111.30 98
4111.45 114
4111.60 125
4111.75 130
4111.89 127
4112.04 118
4112.19 106
4112.33 92
4112.48 80
4112.63 73
4112.77 70
4112.92 71
4113.07 77
4113.22 83
4113.36 88
4113.51 89
4113.66 86
4113.80 79
4113.95 67
4114.10 52
4114.25 36
4114.39 20
4114.54 6
4114.69 0
4114.83 0
4114.98 0
4115.13 0
4115.27 0
4115.42 0
4115.57 0
4115.72 0
4115.86 0
4116.01 5
4116.16 12
4116.30 21
4116.45 33
4116.60 47
4116.75 62
4116.89 77
4117.04 92
4117.19 105
4117.33 113
4117.48 119
4117.63 120
4117.77 119
4117.92 115
4118.07 111
4118.22 106
4118.36 100
4118.51 94
4118.66 90
4118.80 89
4118.95 91
4119.10 97
4119.25 107
4119.39 119
4119.54 131
4119.69 139
4119.83 140
4119.98 134
4120.13 122
4120.28 104
4120.42 85
4120.57 68
4120.72 55
4120.86 49
4121.01 50
4121.16 57
4121.31 66
4121.45 75
4121.60 83
4121.75 88
4121.90 89
4122.04 88
4122.19 84
4122.34 81
4122.48 78
4122.63 77
4122.78 77
4122.93 78
4123.07 81
4123.22 87
4123.37 94
4123.51 102
4123.66 111
4123.81 118
4123.96 122
4124.10 119
4124.25 111
4124.40 98
4124.54 82
4124.69 67
4124.84 55
4124.99 47
4125.13 44
4125.28 46
4125.43 50
4125.58 55
4125.72 61
4125.87 69
4126.02 77
4126.16 86
4126.31 95
4126.46 105
4126.61 112
4126.75 118
4126.90 122
4127.05 127
4127.20 132
4127.34 140
4127.49 151
4127.64 163
4127.78 175
4127.93 185
4128.08 193
4128.23 196
4128.37 195
4128.52 191
4128.67 184
4128.82 175
4128.96 166
4129.11 156
4129.26 145
4129.40 135
4129.55 125
4129.70 116
4129.85 109
4129.99 105
4130.14 104
4130.29 105
4130.44 110
4130.58 118
4130.73 126
4130.88 135
4131.03 142
4131.17 147
4131.32 150
4131.47 151
4131.61 151
4131.76 151
4131.91 152
4132.06 153
4132.20 155
4132.35 156
4132.50 155
4132.65 151
4132.79 143
4132.94 133
4133.09 122
4133.24 111
4133.38 102
4133.53 96
4133.68 94
4133.83 95
4133.97 99
4134.12 105
4134.27 112
4134.42 118
4134.56 122
4134.71 123
4134.86 121
4135.00 119
4135.15 115
4135.30 113
4135.45 112
4135.59 114
4135.74 119
4135.89 126
4136.04 132
4136.18 138
4136.33 141
4136.48 143
4136.63 142
4136.77 139
4136.92 135
4137.07 131
4137.22 127
4137.36 122
4137.51 117
4137.66 113
4137.81 107
4137.95 102
4138.10 97
4138.25 90
4138.40 83
4138.54 74
4138.69 63
4138.84 51
4138.99 38
4139.13 25
4139.28 13
4139.43 5
4139.58 0
4139.72 0
4139.87 0
4140.02 0
4140.17 0
4140.31 0
4140.46 0
4140.61 0
4140.76 0
4140.90 0
4141.05 14
4141.20 31
4141.35 48
4141.49 63
4141.64 76
4141.79 87
4141.94 97
4142.08 108
4142.23 122
4142.38 140
4142.53 161
4142.67 184
4142.82 206
4142.97 228
4143.12 248
4143.26 265
4143.41 280
4143.56 294
4143.71 307
4143.85 321
4144.00 334
4144.15 349
4144.30 365
4144.44 383
4144.59 405
4144.74 432
4144.89 464
4145.04 501
4145.18 541
4145.33 581
4145.48 620
4145.63 655
4145.77 685
4145.92 709
4146.07 729
4146.22 746
4146.36 762
4146.51 777
4146.66 792
4146.81 805
4146.95 816
4147.10 824
4147.25 829
4147.40 831
4147.54 832
4147.69 834
4147.84 840
4147.99 850
4148.14 864
4148.28 881
4148.43 897
4148.58 911
4148.73 918
4148.87 917
4149.02 908
4149.17 893
4149.32 873
4149.46 852
4149.61 832
4149.76 815
4149.91 800
4150.06 787
4150.20 773
4150.35 756
4150.50 738
4150.65 718
4150.79 699
4150.94 682
4151.09 668
4151.24 659
4151.38 652
4151.53 647
4151.68 641
4151.83 635
4151.98 627
4152.12 618
4152.27 611
4152.42 605
4152.57 601
4152.71 598
4152.86 595
4153.01 590
4153.16 583
4153.30 573
4153.45 561
4153.60 546
4153.75 531
4153.90 515
4154.04 499
4154.19 484
4154.34 470
4154.49 456
4154.63 442
4154.78 427
4154.93 411
4155.08 394
4155.23 378
4155.37 362
4155.52 348
4155.67 339
4155.82 333
4155.96 330
4156.11 331
4156.26 334
4156.41 339
4156.56 344
4156.70 350
4156.85 356
4157.00 362
4157.15 368
4157.29 373
4157.44 378
4157.59 381
4157.74 382
4157.89 382
4158.03 381
4158.18 380
4158.33 378
4158.48 376
4158.63 375
4158.77 374
4158.92 373
4159.07 373
4159.22 372
4159.36 370
4159.51 365
4159.66 356
4159.81 344
4159.96 328
4160.10 310
4160.25 293
4160.40 278
4160.55 268
4160.70 265
4160.84 268
4160.99 274
4161.14 282
4161.29 289
4161.43 294
4161.58 296
4161.73 296
4161.88 296
4162.03 298
4162.17 303
4162.32 311
4162.47 318
4162.62 324
4162.77 325
4162.91 321
4163.06 310
4163.21 294
4163.36 275
4163.51 258
4163.65 245
4163.80 238
4163.95 236
4164.10 241
4164.25 251
4164.39 264
4164.54 277
4164.69 290
4164.84 300
4164.98 307
4165.13 309
4165.28 307
4165.43 300
4165.58 291
4165.72 280
4165.87 268
4166.02 258
4166.17 249
4166.32 244
4166.46 240
4166.61 238
4166.76 237
4166.91 236
4167.06 235
4167.20 234
4167.35 234
4167.50 234
4167.65 237
4167.80 241
4167.94 246
4168.09 252
4168.24 258
4168.39 264
4168.54 268
4168.68 270
4168.83 268
4168.98 263
4169.13 256
4169.28 248
4169.42 240
4169.57 233
4169.72 229
4169.87 227
4170.02 228
4170.16 233
4170.31 240
4170.46 249
4170.61 260
4170.76 271
4170.90 281
4171.05 290
4171.20 297
4171.35 301
4171.50 301
4171.65 299
4171.79 296
4171.94 292
4172.09 289
4172.24 288
4172.39 287
4172.53 288
4172.68 288
4172.83 287
4172.98 283
4173.13 277
4173.27 270
4173.42 261
4173.57 254
4173.72 249
4173.87 246
4174.01 246
4174.16 246
4174.31 246
4174.46 243
4174.61 237
4174.76 229
4174.90 219
4175.05 209
4175.20 202
4175.35 198
4175.50 197
4175.64 199
4175.79 204
4175.94 211
4176.09 218
4176.24 227
4176.38 236
4176.53 246
4176.68 255
4176.83 263
4176.98 268
4177.13 270
4177.27 269
4177.42 265
4177.57 259
4177.72 252
4177.87 244
4178.01 238
4178.16 233
4178.31 232
4178.46 234
4178.61 241
4178.76 251
4178.90 264
4179.05 279
4179.20 293
4179.35 306
4179.50 316
4179.64 325
4179.79 334
4179.94 343
4180.09 354
4180.24 368
4180.39 385
4180.53 403
4180.68 422
4180.83 441
4180.98 458
4181.13 473
4181.28 487
4181.42 499
4181.57 508
4181.72 515
4181.87 520
4182.02 520
4182.16 517
4182.31 509
4182.46 500
4182.61 489
4182.76 479
4182.91 471
4183.05 466
4183.20 465
4183.35 469
4183.50 476
4183.65 489
4183.80 505
4183.94 525
4184.09 547
4184.24 571
4184.39 594
4184.54 614
4184.69 629
4184.83 639
4184.98 644
4185.13 644
4185.28 641
4185.43 636
4185.58 629
4185.72 621
4185.87 612
4186.02 602
4186.17 591
4186.32 579
4186.47 568
4186.61 558
4186.76 549
4186.91 542
4187.06 536
4187.21 530
4187.36 522
4187.50 510
4187.65 494
4187.80 475
4187.95 455
4188.10 434
4188.25 416
4188.39 400
4188.54 387
4188.69 377
4188.84 369
4188.99 361
4189.14 354
4189.28 346
4189.43 338
4189.58 332
4189.73 326
4189.88 321
4190.03 316
4190.17 312
4190.32 306
4190.47 300
4190.62 292
4190.77 282
4190.92 271
4191.07 261
4191.21 253
4191.36 245
4191.51 238
4191.66 231
4191.81 224
4191.96 216
4192.10 206
4192.25 197
4192.40 187
4192.55 179
4192.70 171
4192.85 165
4192.99 158
4193.14 152
4193.29 145
4193.44 138
4193.59 132
4193.74 125
4193.89 119
4194.03 113
4194.18 106
4194.33 98
4194.48 90
4194.63 82
4194.78 76
4194.92 73
4195.07 72
4195.22 76
4195.37 82
4195.52 90
4195.67 98
4195.82 107
4195.96 115
4196.11 123
4196.26 131
4196.41 138
4196.56 146
4196.71 152
4196.86 155
4197.00 156
4197.15 152
4197.30 145
4197.45 135
4197.60 122
4197.75 107
4197.90 91
4198.04 73
4198.19 54
4198.34 34
4198.49 15
4198.64 0
4198.79 0
4198.93 0
4199.08 0
4199.23 0
4199.38 0
4199.53 0
4199.68 0
4199.83 1
4199.97 14
4200.12 27
4200.27 40
4200.42 54
4200.57 67
4200.72 79
4200.87 89
4201.01 96
4201.16 100
4201.31 100
4201.46 96
4201.61 89
4201.76 80
4201.91 74
4202.06 70
4202.20 72
4202.35 79
4202.50 90
4202.65 104
4202.80 117
4202.95 128
4203.10 135
4203.24 137
4203.39 135
4203.54 130
4203.69 122
4203.84 113
4203.99 106
4204.14 99
4204.28 93
4204.43 88
4204.58 83
4204.73 78
4204.88 73
4205.03 67
4205.18 61
4205.33 56
4205.47 54
4205.62 56
4205.77 63
4205.92 74
4206.07 90
4206.22 107
4206.37 124
4206.51 139
4206.66 148
4206.81 153
4206.96 151
4207.11 145
4207.26 135
4207.41 125
4207.56 117
4207.70 112
4207.85 111
4208.00 116
4208.15 128
4208.30 146
4208.45 169
4208.60 195
4208.75 224
4208.89 252
4209.04 276
4209.19 294
4209.34 305
4209.49 307
4209.64 303
4209.79 293
4209.94 281
4210.08 271
4210.23 265
4210.38 267
4210.53 277
4210.68 294
4210.83 316
4210.98 338
4211.13 357
4211.27 368
4211.42 369
4211.57 361
4211.72 346
4211.87 326
4212.02 306
4212.17 290
4212.32 281
4212.46 279
4212.61 285
4212.76 296
4212.91 310
4213.06 325
4213.21 339
4213.36 351
4213.51 362
4213.65 373
4213.80 384
4213.95 397
4214.10 413
4214.25 430
4214.40 448
4214.55 464
4214.70 476
4214.85 482
4214.99 481
4215.14 475
4215.29 465
4215.44 454
4215.59 444
4215.74 435
4215.89 429
4216.04 423
4216.19 417
4216.33 408
4216.48 397
4216.63 384
4216.78 369
4216.93 354
4217.08 339
4217.23 323
4217.38 308
4217.52 291
4217.67 273
4217.82 254
4217.97 233
4218.12 214
4218.27 198
4218.42 187
4218.57 181
4218.72 181
4218.87 186
4219.01 193
4219.16 201
4219.31 206
4219.46 209
4219.61 208
4219.76 203
4219.91 197
4220.06 189
4220.21 180
4220.35 173
4220.50 166
4220.65 160
4220.80 157
4220.95 154
4221.10 154
4221.25 155
4221.40 157
4221.55 161
4221.69 165
4221.84 169
4221.99 172
4222.14 172
4222.29 170
4222.44 165
4222.59 156
4222.74 147
4222.89 137
4223.04 131
4223.18 128
4223.33 131
4223.48 137
4223.63 146
4223.78 154
4223.93 160
4224.08 160
4224.23 155
4224.38 145
4224.53 132
4224.67 116
4224.82 100
4224.97 84
4225.12 67
4225.27 51
4225.42 35
4225.57 20
4225.72 8
4225.87 0
4226.02 0
4226.16 0
4226.31 8
4226.46 23
4226.61 41
4226.76 60
4226.91 78
4227.06 94
4227.21 105
4227.36 112
4227.51 117
4227.66 120
4227.80 122
4227.95 124
4228.10 127
4228.25 132
4228.40 138
4228.55 143
4228.70 148
4228.85 150
4229.00 151
4229.15 149
4229.30 146
4229.44 143
4229.59 142
4229.74 145
4229.89 153
4230.04 165
4230.19 181
4230.34 198
4230.49 213
4230.64 224
4230.79 230
4230.94 229
4231.08 222
4231.23 210
4231.38 197
4231.53 182
4231.68 168
4231.83 156
4231.98 146
4232.13 138
4232.28 131
4232.43 126
4232.58 120
4232.72 115
4232.87 110
4233.02 105
4233.17 100
4233.32 94
4233.47 89
4233.62 84
4233.77 80
4233.92 78
4234.07 77
4234.22 78
4234.37 81
4234.52 86
4234.66 90
4234.81 92
4234.96 91
4235.11 87
4235.26 79
4235.41 68
4235.56 57
4235.71 48
4235.86 42
4236.01 39
4236.16 39
4236.31 39
4236.45 40
4236.60 40
4236.75 39
4236.90 39
4237.05 39
4237.20 43
4237.35 50
4237.50 60
4237.65 73
4237.80 88
4237.95 103
4238.10 116
4238.25 126
4238.39 132
4238.54 135
4238.69 134
4238.84 132
4238.99 129
4239.14 128
4239.29 129
4239.44 133
4239.59 138
4239.74 143
4239.89 147
4240.04 148
4240.19 146
4240.34 141
4240.48 135
4240.63 129
4240.78 125
4240.93 122
4241.08 121
4241.23 120
4241.38 118
4241.53 114
4241.68 110
4241.83 107
4241.98 105
4242.13 107
4242.28 112
4242.43 119
4242.57 127
4242.72 134
4242.87 138
4243.02 137
4243.17 132
4243.32 123
4243.47 112
4243.62 99
4243.77 86
4243.92 73
4244.07 60
4244.22 47
4244.37 34
4244.52 20
4244.67 7
4244.82 0
4244.96 0
4245.11 0
4245.26 0
4245.41 0
4245.56 1
4245.71 15
4245.86 30
4246.01 46
4246.16 60
4246.31 73
4246.46 83
4246.61 90
4246.76 94
4246.91 94
4247.06 90
4247.21 82
4247.35 70
4247.50 55
4247.65 39
4247.80 21
4247.95 4
4248.10 0
4248.25 0
4248.40 0
4248.55 0
4248.70 0
4248.85 0
4249.00 0
4249.15 0
4249.30 11
4249.45 26
4249.60 40
4249.75 53
4249.90 65
4250.04 75
4250.19 83
4250.34 89
4250.49 91
4250.64 87
4250.79 77
4250.94 62
4251.09 42
4251.24 21
4251.39 2
4251.54 0
4251.69 0
4251.84 0
4251.99 0
4252.14 0
4252.29 0
4252.44 0
4252.59 1
4252.74 6
4252.88 12
4253.03 18
4253.18 26
4253.33 36
4253.48 46
4253.63 56
4253.78 66
4253.93 76
4254.08 84
4254.23 92
4254.38 97
4254.53 100
4254.68 101
4254.83 97
4254.98 91
4255.13 82
4255.28 71
4255.43 61
4255.58 53
4255.73 47
4255.88 42
4256.03 40
4256.17 39
4256.32 37
4256.47 35
4256.62 31
4256.77 27
4256.92 24
4257.07 24
4257.22 28
4257.37 36
4257.52 49
4257.67 64
4257.82 81
4257.97 97
4258.12 109
4258.27 118
4258.42 123
4258.57 124
4258.72 124
4258.87 122
4259.02 121
4259.17 119
4259.32 117
4259.47 113
4259.62 106
4259.77 97
4259.91 85
4260.06 72
4260.21 58
4260.36 46
4260.51 37
4260.66 32
4260.81 32
4260.96 35
4261.11 40
4261.26 46
4261.41 50
4261.56 52
4261.71 53
4261.86 52
4262.01 52
4262.16 55
4262.31 60
4262.46 68
4262.61 77
4262.76 87
4262.91 94
4263.06 99
4263.21 99
4263.36 96
4263.51 90
4263.66 85
4263.81 80
4263.96 77
4264.11 76
4264.26 78
4264.40 80
4264.55 82
4264.70 82
4264.85 81
4265.00 80
4265.15 78
4265.30 76
4265.45 73
4265.60 70
4265.75 66
4265.90 58
4266.05 47
4266.20 34
4266.35 18
4266.50 2
4266.65 0
4266.80 0
4266.95 0
4267.10 0
4267.25 0
4267.40 0
4267.55 0
4267.70 0
4267.85 11
4268.00 25
4268.15 38
4268.30 48
4268.45 53
4268.60 52
4268.75 46
4268.90 35
4269.05 22
4269.20 7
4269.35 0
4269.50 0
4269.65 0
4269.80 0
4269.95 0
4270.10 0
4270.25 13
4270.40 27
4270.55 41
4270.70 53
4270.84 64
4270.99 74
4271.14 82
4271.29 87
4271.44 92
4271.59 95
4271.74 96
4271.89 96
4272.04 95
4272.19 92
4272.34 87
4272.49 82
4272.64 76
4272.79 70
4272.94 64
4273.09 57
4273.24 52
4273.39 47
4273.54 42
4273.69 38
4273.84 36
4273.99 35
4274.14 37
4274.29 42
4274.44 48
4274.59 54
4274.74 60
4274.89 64
4275.04 65
4275.19 63
4275.34 59
4275.49 54
4275.64 49
4275.79 44
4275.94 41
4276.09 40
4276.24 39
4276.39 39
4276.54 39
4276.69 38
4276.84 35
4276.99 31
4277.14 26
4277.29 21
4277.44 18
4277.59 18
4277.74 21
4277.89 27
4278.04 36
4278.19 44
4278.34 51
4278.49 56
4278.64 58
4278.79 58
4278.94 58
4279.09 60
4279.24 62
4279.39 65
4279.54 67
4279.69 65
4279.84 59
4279.99 49
4280.14 37
4280.29 24
4280.44 13
4280.59 6
4280.74 4
4280.89 4
4281.04 7
4281.19 9
4281.34 9
4281.49 8
4281.64 5
4281.79 1
4281.94 0
4282.09 0
4282.24 0
4282.39 0
4282.54 0
4282.69 0
4282.84 0
4282.99 9
4283.14 22
4283.29 39
4283.44 56
4283.59 74
4283.74 88
4283.89 99
4284.04 105
4284.19 107
4284.34 106
4284.49 103
4284.64 99
4284.79 95
4284.94 92
4285.09 89
4285.24 86
4285.39 83
4285.54 79
4285.69 75
4285.84 69
4285.99 64
4286.14 60
4286.29 56
4286.44 54
4286.59 52
4286.74 52
4286.89 53
4287.04 53
4287.19 52
4287.34 50
4287.49 47
4287.64 43
4287.79 37
4287.94 32
4288.09 28
4288.24 25
4288.39 25
4288.54 28
4288.69 34
4288.84 42
4288.99 50
4289.14 57
4289.29 60
4289.44 60
4289.59 54
4289.74 45
4289.89 33
4290.04 20
4290.19 7
4290.34 0
4290.49 0
4290.64 0
4290.80 0
4290.95 0
4291.10 0
4291.25 0
4291.40 0
4291.55 1
4291.70 10
4291.85 20
4292.00 30
4292.15 37
4292.30 41
4292.45 41
4292.60 39
4292.75 33
4292.90 25
4293.05 16
4293.20 9
4293.35 5
4293.50 4
4293.65 8
4293.80 15
4293.95 24
4294.10 35
4294.25 45
4294.40 53
4294.55 62
4294.70 70
4294.85 81
4295.00 94
4295.15 109
4295.30 124
4295.45 139
4295.60 150
4295.75 156
4295.90 158
4296.05 155
4296.20 150
4296.35 142
4296.50 133
4296.65 122
4296.80 110
4296.95 97
4297.10 84
4297.26 70
4297.41 58
4297.56 48
4297.71 40
4297.86 35
4298.01 32
4298.16 31
4298.31 31
4298.46 32
4298.61 34
4298.76 37
4298.91 40
4299.06 42
4299.21 44
4299.36 45
4299.51 44
4299.66 44
4299.81 44
4299.96 45
4300.11 47
4300.26 51
4300.41 54
4300.56 58
4300.71 61
4300.86 63
4301.01 64
4301.16 65
4301.31 65
4301.46 65
4301.61 63
4301.76 60
4301.92 56
4302.07 50
4302.22 44
4302.37 36
4302.52 29
4302.67 22
4302.82 16
4302.97 10
4303.12 5
4303.27 1
4303.42 0
4303.57 0
4303.72 0
4303.87 0
4304.02 0
4304.17 0
4304.32 0
4304.47 0
4304.62 1
4304.77 7
4304.92 15
4305.07 24
4305.22 35
4305.37 47
4305.52 59
4305.68 69
4305.83 74
4305.98 74
4306.13 67
4306.28 53
4306.43 36
4306.58 17
4306.73 0
4306.88 0
4307.03 0
4307.18 0
4307.33 0
4307.48 0
4307.63 0
4307.78 0
4307.93 6
4308.08 10
4308.23 13
4308.38 15
4308.53 18
4308.68 21
4308.84 27
4308.99 34
4309.14 43
4309.29 54
4309.44 68
4309.59 84
4309.74 99
4309.89 112
4310.04 120
4310.19 121
4310.34 117
4310.49 106
4310.64 91
4310.79 74
4310.94 58
4311.09 44
4311.24 33
4311.39 26
4311.54 22
4311.70 20
4311.85 20
4312.00 22
4312.15 23
4312.30 25
4312.45 26
4312.60 25
4312.75 23
4312.90 19
4313.05 15
4313.20 10
4313.35 6
4313.50 4
4313.65 4
4313.80 8
4313.95 14
4314.10 24
4314.25 36
4314.41 49
4314.56 61
4314.71 71
4314.86 76
4315.01 77
4315.16 74
4315.31 68
4315.46 60
4315.61 54
4315.76 52
4315.91 53
4316.06 59
4316.21 68
4316.36 79
4316.51 89
4316.66 98
4316.81 103
4316.97 103
4317.12 100
4317.27 93
4317.42 83
4317.57 73
4317.72 65
4317.87 58
4318.02 55
4318.17 55
4318.32 57
4318.47 60
4318.62 63
4318.77 65
4318.92 65
4319.07 63
4319.23 59
4319.38 52
4319.53 45
4319.68 37
4319.83 29
4319.98 22
4320.13 16
4320.28 12
4320.43 9
4320.58 7
4320.73 6
4320.88 8
4321.03 11
4321.18 17
4321.34 24
4321.49 32
4321.64 39
4321.79 42
4321.94 42
4322.09 38
4322.24 31
4322.39 24
4322.54 17
4322.69 13
4322.84 13
4322.99 15
4323.14 19
4323.29 22
4323.45 24
4323.60 23
4323.75 18
4323.90 10
4324.05 1
4324.20 0
4324.35 0
4324.50 0
4324.65 0
4324.80 0
4324.95 0
4325.10 0
4325.25 8
4325.41 25
4325.56 42
4325.71 59
4325.86 74
4326.01 87
4326.16 96
4326.31 100
4326.46 99
4326.61 94
4326.76 85
4326.91 75
4327.06 64
4327.21 53
4327.37 43
4327.52 34
4327.67 25
4327.82 17
4327.97 8
4328.12 1
4328.27 0
4328.42 0
4328.57 0
4328.72 0
4328.87 0
4329.02 0
4329.18 0
4329.33 0
4329.48 5
4329.63 12
4329.78 19
4329.93 27
4330.08 36
4330.23 48
4330.38 61
4330.53 77
4330.68 91
4330.84 104
4330.99 110
4331.14 110
4331.29 102
4331.44 87
4331.59 69
4331.74 51
4331.89 37
4332.04 30
4332.19 30
4332.34 37
4332.49 48
4332.65 62
4332.80 74
4332.95 84
4333.10 89
4333.25 89
4333.40 83
4333.55 74
4333.70 63
4333.85 52
4334.00 41
4334.16 32
4334.31 27
4334.46 26
4334.61 27
4334.76 32
4334.91 38
4335.06 46
4335.21 54
4335.36 63
4335.51 70
4335.66 76
4335.82 81
4335.97 83
4336.12 81
4336.27 76
4336.42 67
4336.57 55
4336.72 43
4336.87 31
4337.02 23
4337.17 19
4337.33 21
4337.48 29
4337.63 40
4337.78 53
4337.93 65
4338.08 73
4338.23 76
4338.38 74
4338.53 66
4338.68 56
4338.84 45
4338.99 35
4339.14 30
4339.29 28
4339.44 32
4339.59 41
4339.74 54
4339.89 70
4340.04 86
4340.19 101
4340.35 114
4340.50 123
4340.65 128
4340.80 129
4340.95 126
4341.10 120
4341.25 112
4341.40 104
4341.55 96
4341.71 89
4341.86 83
4342.01 78
4342.16 74
4342.31 69
4342.46 65
4342.61 61
4342.76 58
4342.91 57
4343.06 59
4343.22 65
4343.37 75
4343.52 88
4343.67 103
4343.82 119
4343.97 135
4344.12 149
4344.27 158
4344.42 163
4344.58 161
4344.73 152
4344.88 137
4345.03 118
4345.18 98
4345.33 79
4345.48 66
4345.63 59
4345.78 59
4345.94 65
4346.09 75
4346.24 85
4346.39 93
4346.54 96
4346.69 93
4346.84 84
4346.99 71
4347.15 57
4347.30 43
4347.45 31
4347.60 22
4347.75 18
4347.90 16
4348.05 17
4348.20 19
4348.35 20
4348.51 22
4348.66 23
4348.81 22
4348.96 20
4349.11 17
4349.26 13
4349.41 7
4349.56 1
4349.72 0
4349.87 0
4350.02 0
4350.17 0
4350.32 0
4350.47 0
4350.62 0
4350.77 6
4350.93 23
4351.08 39
4351.23 54
4351.38 66
4351.53 74
4351.68 80
4351.83 84
4351.98 88
4352.14 94
4352.29 103
4352.44 116
4352.59 132
4352.74 150
4352.89 169
4353.04 188
4353.19 206
4353.35 221
4353.50 233
4353.65 241
4353.80 245
4353.95 244
4354.10 240
4354.25 233
4354.40 225
4354.56 216
4354.71 209
4354.86 202
4355.01 196
4355.16 190
4355.31 185
4355.46 180
4355.61 174
4355.77 170
4355.92 167
4356.07 167
4356.22 170
4356.37 176
4356.52 184
4356.67 191
4356.83 196
4356.98 197
4357.13 195
4357.28 189
4357.43 180
4357.58 172
4357.73 164
4357.88 160
4358.04 156
4358.19 154
4358.34 152
4358.49 147
4358.64 140
4358.79 131
4358.94 120
4359.10 109
4359.25 101
4359.40 98
4359.55 100
4359.70 107
4359.85 116
4360.00 127
4360.15 138
4360.31 146
4360.46 151
4360.61 155
4360.76 156
4360.91 157
4361.06 157
4361.21 157
4361.37 157
4361.52 156
4361.67 155
4361.82 154
4361.97 153
4362.12 152
4362.27 151
4362.43 150
4362.58 146
4362.73 139
4362.88 129
4363.03 118
4363.18 107
4363.33 97
4363.49 90
4363.64 87
4363.79 88
4363.94 90
4364.09 94
4364.24 96
4364.39 96
4364.55 92
4364.70 84
4364.85 73
4365.00 60
4365.15 49
4365.30 41
4365.46 37
4365.61 39
4365.76 46
4365.91 56
4366.06 67
4366.21 79
4366.36 90
4366.52 100
4366.67 110
4366.82 120
4366.97 129
4367.12 137
4367.27 144
4367.42 149
4367.58 153
4367.73 153
4367.88 151
4368.03 147
4368.18 141
4368.33 134
4368.49 127
4368.64 118
4368.79 110
4368.94 104
4369.09 99
4369.24 96
4369.39 96
4369.55 98
4369.70 101
4369.85 105
4370.00 108
4370.15 110
4370.30 110
4370.46 111
4370.61 112
4370.76 114
4370.91 118
4371.06 124
4371.21 130
4371.36 136
4371.52 140
4371.67 142
4371.82 142
4371.97 141
4372.12 142
4372.27 145
4372.43 152
4372.58 161
4372.73 172
4372.88 183
4373.03 194
4373.18 203
4373.34 210
4373.49 213
4373.64 214
4373.79 213
4373.94 210
4374.09 206
4374.25 201
4374.40 198
4374.55 196
4374.70 196
4374.85 198
4375.00 201
4375.16 204
4375.31 207
4375.46 208
4375.61 207
4375.76 204
4375.91 198
4376.07 189
4376.22 178
4376.37 165
4376.52 150
4376.67 136
4376.82 122
4376.98 111
4377.13 103
4377.28 98
4377.43 96
4377.58 97
4377.73 101
4377.89 105
4378.04 109
4378.19 113
4378.34 115
4378.49 118
4378.64 122
4378.80 125
4378.95 130
4379.10 135
4379.25 139
4379.40 142
4379.55 142
4379.71 140
4379.86 134
4380.01 126
4380.16 117
4380.31 108
4380.46 101
4380.62 96
4380.77 94
4380.92 96
4381.07 101
4381.22 109
4381.38 118
4381.53 126
4381.68 133
4381.83 137
4381.98 138
4382.13 136
4382.29 133
4382.44 129
4382.59 127
4382.74 126
4382.89 128
4383.04 131
4383.20 134
4383.35 135
4383.50 130
4383.65 120
4383.80 103
4383.96 80
4384.11 52
4384.26 24
4384.41 0
4384.56 0
4384.71 0
4384.87 0
4385.02 0
4385.17 0
4385.32 0
4385.47 0
4385.63 0
4385.78 19
4385.93 43
4386.08 68
4386.23 92
4386.38 113
4386.54 131
4386.69 143
4386.84 150
4386.99 152
4387.14 150
4387.30 145
4387.45 137
4387.60 129
4387.75 122
4387.90 117
4388.06 115
4388.21 117
4388.36 121
4388.51 128
4388.66 135
4388.81 142
4388.97 146
4389.12 148
4389.27 147
4389.42 145
4389.57 142
4389.73 140
4389.88 139
4390.03 139
4390.18 141
4390.33 144
4390.49 146
4390.64 148
4390.79 149
4390.94 149
4391.09 147
4391.25 143
4391.40 138
4391.55 129
4391.70 119
4391.85 106
4392.00 93
4392.16 80
4392.31 67
4392.46 56
4392.61 47
4392.76 39
4392.92 32
4393.07 27
4393.22 23
4393.37 21
4393.52 21
4393.68 23
4393.83 27
4393.98 32
4394.13 38
4394.28 43
4394.44 48
4394.59 52
4394.74 56
4394.89 59
4395.04 63
4395.20 69
4395.35 77
4395.50 89
4395.65 103
4395.80 118
4395.96 133
4396.11 146
4396.26 156
4396.41 163
4396.56 166
4396.72 165
4396.87 161
4397.02 155
4397.17 148
4397.32 139
4397.48 130
4397.63 120
4397.78 109
4397.93 98
4398.08 87
4398.24 75
4398.39 64
4398.54 53
4398.69 43
4398.84 35
4399.00 31
4399.15 31
4399.30 34
4399.45 40
4399.61 47
4399.76 54
4399.91 60
4400.06 64
4400.21 65
4400.37 66
4400.52 66
4400.67 66
4400.82 67
4400.97 69
4401.13 71
4401.28 72
4401.43 72
4401.58 69
4401.73 62
4401.89 53
4402.04 43
4402.19 33
4402.34 26
4402.49 23
4402.65 25
4402.80 30
4402.95 39
4403.10 48
4403.26 57
4403.41 64
4403.56 70
4403.71 73
4403.86 76
4404.02 76
4404.17 74
4404.32 69
4404.47 62
4404.62 53
4404.78 43
4404.93 33
4405.08 26
4405.23 22
4405.39 22
4405.54 26
4405.69 32
4405.84 39
4405.99 46
4406.15 52
4406.30 56
4406.45 59
4406.60 61
4406.76 61
4406.91 61
4407.06 62
4407.21 63
4407.36 64
4407.52 65
4407.67 65
4407.82 63
4407.97 58
4408.13 51
4408.28 43
4408.43 32
4408.58 22
4408.73 13
4408.89 6
4409.04 2
4409.19 2
4409.34 5
4409.50 11
4409.65 18
4409.80 26
4409.95 33
4410.10 38
4410.26 40
4410.41 39
4410.56 35
4410.71 31
4410.87 26
4411.02 21
4411.17 17
4411.32 15
4411.47 15
4411.63 16
4411.78 20
4411.93 23
4412.08 27
4412.24 30
4412.39 31
4412.54 30
4412.69 27
4412.85 22
4413.00 16
4413.15 9
4413.30 3
4413.45 0
4413.61 0
4413.76 0
4413.91 0
4414.06 1
4414.22 8
4414.37 17
4414.52 23
4414.67 26
4414.83 23
4414.98 15
4415.13 2
4415.28 0
4415.44 0
4415.59 0
4415.74 0
4415.89 0
4416.04 2
4416.20 23
4416.35 45
4416.50 67
4416.65 86
4416.81 102
4416.96 115
4417.11 126
4417.26 135
4417.42 141
4417.57 144
4417.72 145
4417.87 143
4418.03 139
4418.18 133
4418.33 126
4418.48 119
4418.63 112
4418.79 106
4418.94 101
4419.09 98
4419.24 95
4419.40 93
4419.55 91
4419.70 87
4419.85 82
4420.01 76
4420.16 71
4420.31 68
4420.46 69
4420.62 75
4420.77 86
4420.92 101
4421.07 120
4421.23 141
4421.38 163
4421.53 185
4421.68 205
4421.84 224
4421.99 241
4422.14 256
4422.29 269
4422.45 280
4422.60 290
4422.75 301
4422.90 312
4423.06 324
4423.21 337
4423.36 349
4423.51 359
4423.67 366
4423.82 369
4423.97 366
4424.12 361
4424.28 352
4424.43 343
4424.58 336
4424.73 330
4424.89 329
4425.04 331
4425.19 336
4425.34 342
4425.50 350
4425.65 357
4425.80 364
4425.95 370
4426.11 376
4426.26 382
4426.41 388
4426.56 395
4426.72 402
4426.87 408
4427.02 414
4427.17 419
4427.33 421
4427.48 421
4427.63 418
4427.78 413
4427.94 404
4428.09 394
4428.24 383
4428.39 372
4428.55 363
4428.70 357
4428.85 354
4429.00 353
4429.16 352
4429.31 351
4429.46 347
4429.61 341
4429.77 333
4429.92 323
4430.07 313
4430.23 304
4430.38 295
4430.53 289
4430.68 284
4430.84 282
4430.99 280
4431.14 280
4431.29 280
4431.45 279
4431.60 277
4431.75 273
4431.90 266
4432.06 259
4432.21 250
4432.36 241
4432.51 232
4432.67 222
4432.82 214
4432.97 207
4433.13 200
4433.28 194
4433.43 187
4433.58 180
4433.74 172
4433.89 164
4434.04 154
4434.19 144
4434.35 134
4434.50 122
4434.65 110
4434.80 98
4434.96 85
4435.11 72
4435.26 61
4435.42 52
4435.57 45
4435.72 41
4435.87 40
4436.03 41
4436.18 42
4436.33 41
4436.48 39
4436.64 34
4436.79 26
4436.94 18
4437.10 9
4437.25 1
4437.40 0
4437.55 0
4437.71 0
4437.86 0
4438.01 0
4438.16 0
4438.32 0
4438.47 0
4438.62 0
4438.78 7
4438.93 17
4439.08 27
4439.23 35
4439.39 42
4439.54 47
4439.69 51
4439.84 54
4440.00 57
4440.15 59
4440.30 62
4440.46 65
4440.61 70
4440.76 76
4440.91 84
4441.07 96
4441.22 110
4441.37 125
4441.53 137
4441.68 143
4441.83 143
4441.98 133
4442.14 116
4442.29 94
4442.44 71
4442.59 50
4442.75 34
4442.90 23
4443.05 17
4443.21 13
4443.36 10
4443.51 6
4443.66 1
4443.82 0
4443.97 0
4444.12 0
4444.28 0
4444.43 0
4444.58 1
4444.73 7
4444.89 12
4445.04 14
4445.19 15
4445.35 14
4445.50 13
4445.65 13
4445.80 16
4445.96 23
4446.11 33
4446.26 45
4446.42 59
4446.57 73
4446.72 85
4446.87 95
4447.03 105
4447.18 114
4447.33 123
4447.49 135
4447.64 149
4447.79 164
4447.94 178
4448.10 189
4448.25 195
4448.40 196
4448.56 192
4448.71 186
4448.86 179
4449.02 172
4449.17 168
4449.32 165
4449.47 163
4449.63 161
4449.78 158
4449.93 154
4450.09 150
4450.24 146
4450.39 145
4450.54 145
4450.70 147
4450.85 150
4451.00 154
4451.16 156
4451.31 157
4451.46 155
4451.62 151
4451.77 144
4451.92 134
4452.07 122
4452.23 109
4452.38 94
4452.53 79
4452.69 65
4452.84 53
4452.99 44
4453.15 36
4453.30 32
4453.45 31
4453.60 31
4453.76 34
4453.91 37
4454.06 40
4454.22 43
4454.37 44
4454.52 43
4454.68 40
4454.83 36
4454.98 33
4455.13 30
4455.29 29
4455.44 30
4455.59 32
4455.75 33
4455.90 35
4456.05 35
4456.21 34
4456.36 33
4456.51 32
4456.67 32
4456.82 34
4456.97 37
4457.12 42
4457.28 48
4457.43 53
4457.58 59
4457.74 63
4457.89 66
4458.04 66
4458.20 62
4458.35 56
4458.50 48
4458.66 39
4458.81 31
4458.96 26
4459.11 26
4459.27 31
4459.42 39
4459.57 50
4459.73 62
4459.88 75
4460.03 86
4460.19 95
4460.34 101
4460.49 107
4460.65 111
4460.80 114
4460.95 116
4461.10 117
4461.26 119
4461.41 121
4461.56 122
4461.72 124
4461.87 125
4462.02 125
4462.18 123
4462.33 120
4462.48 115
4462.64 109
4462.79 103
4462.94 96
4463.10 89
4463.25 83
4463.40 76
4463.56 69
4463.71 62
4463.86 55
4464.01 48
4464.17 42
4464.32 38
4464.47 36
4464.63 36
4464.78 39
4464.93 43
4465.09 47
4465.24 51
4465.39 55
4465.55 60
4465.70 67
4465.85 76
4466.01 88
4466.16 101
4466.31 115
4466.47 128
4466.62 138
4466.77 143
4466.93 143
4467.08 137
4467.23 127
4467.39 115
4467.54 101
4467.69 89
4467.85 80
4468.00 76
4468.15 75
4468.31 79
4468.46 87
4468.61 98
4468.76 111
4468.92 125
4469.07 138
4469.22 150
4469.38 159
4469.53 164
4469.68 167
4469.84 166
4469.99 163
4470.14 157
4470.30 149
4470.45 139
4470.60 128
4470.76 116
4470.91 105
4471.06 95
4471.22 89
4471.37 87
4471.52 88
4471.68 92
4471.83 97
4471.98 102
4472.14 104
4472.29 103
4472.44 98
4472.60 91
4472.75 83
4472.90 75
4473.06 69
4473.21 65
4473.36 63
4473.52 62
4473.67 61
4473.82 59
4473.98 54
4474.13 47
4474.28 38
4474.44 27
4474.59 17
4474.74 9
4474.90 3
4475.05 0
4475.20 0
4475.36 0
4475.51 0
4475.66 0
4475.82 0
4475.97 0
4476.12 0
4476.28 0
4476.43 0
4476.59 0
4476.74 0
4476.89 0
4477.05 3
4477.20 9
4477.35 14
4477.51 19
4477.66 22
4477.81 24
4477.97 25
4478.12 25
4478.27 23
4478.43 20
4478.58 15
4478.73 8
4478.89 0
4479.04 0
4479.19 0
4479.35 0
4479.50 0
4479.65 0
4479.81 0
4479.96 0
4480.11 2
4480.27 10
4480.42 19
4480.57 30
4480.73 42
4480.88 57
4481.03 73
4481.19 91
4481.34 109
4481.50 127
4481.65 142
4481.80 155
4481.96 165
4482.11 169
4482.26 168
4482.42 163
4482.57 154
4482.72 143
4482.88 133
4483.03 124
4483.18 118
4483.34 115
4483.49 113
4483.64 111
4483.80 109
4483.95 104
4484.10 98
4484.26 90
4484.41 83
4484.57 78
4484.72 78
4484.87 81
4485.03 88
4485.18 96
4485.33 103
4485.49 108
4485.64 109
4485.79 105
4485.95 96
4486.10 84
4486.25 71
4486.41 57
4486.56 44
4486.72 33
4486.87 25
4487.02 20
4487.18 18
4487.33 18
4487.48 22
4487.64 28
4487.79 36
4487.94 45
4488.10 55
4488.25 64
4488.40 71
4488.56 76
4488.71 79
4488.87 82
4489.02 83
4489.17 85
4489.33 88
4489.48 90
4489.63 92
4489.79 93
4489.94 92
4490.09 89
4490.25 85
4490.40 81
4490.56 77
4490.71 74
4490.86 72
4491.02 71
4491.17 70
4491.32 68
4491.48 65
4491.63 62
4491.78 57
4491.94 51
4492.09 44
4492.25 37
4492.40 29
4492.55 23
4492.71 19
4492.86 17
4493.01 19
4493.17 23
4493.32 30
4493.48 38
4493.63 45
4493.78 52
4493.94 57
4494.09 60
4494.24 61
4494.40 60
4494.55 58
4494.70 55
4494.86 51
4495.01 47
4495.17 44
4495.32 41
4495.47 39
4495.63 41
4495.78 46
4495.93 56
4496.09 70
4496.24 89
4496.40 108
4496.55 125
4496.70 138
4496.86 143
4497.01 140
4497.16 131
4497.32 118
4497.47 105
4497.63 96
4497.78 91
4497.93 90
4498.09 92
4498.24 95
4498.39 97
4498.55 96
4498.70 91
4498.86 84
4499.01 74
4499.16 64
4499.32 54
4499.47 43
4499.63 34
4499.78 25
4499.93 18
4500.09 12
4500.24 8
4500.39 6
4500.55 5
4500.70 6
4500.86 7
4501.01 7
4501.16 8
4501.32 7
4501.47 5
4501.62 2
4501.78 0
4501.93 0
4502.09 0
4502.24 0
4502.39 0
4502.55 0
4502.70 6
4502.86 21
4503.01 40
4503.16 60
4503.32 80
4503.47 98
4503.62 114
4503.78 126
4503.93 135
4504.09 141
4504.24 145
4504.39 146
4504.55 146
4504.70 145
4504.86 144
4505.01 143
4505.16 142
4505.32 141
4505.47 140
4505.63 139
4505.78 138
4505.93 137
4506.09 138
4506.24 141
4506.39 146
4506.55 154
4506.70 162
4506.86 170
4507.01 175
4507.16 178
4507.32 176
4507.47 173
4507.63 167
4507.78 161
4507.93 157
4508.09 153
4508.24 149
4508.40 146
4508.55 141
4508.70 134
4508.86 124
4509.01 112
4509.17 100
4509.32 88
4509.47 76
4509.63 64
4509.78 53
4509.94 42
4510.09 32
4510.24 22
4510.40 14
4510.55 8
4510.71 5
4510.86 6
4511.01 9
4511.17 16
4511.32 25
4511.48 36
4511.63 49
4511.78 63
4511.94 77
4512.09 90
4512.25 101
4512.40 108
4512.55 111
4512.71 110
4512.86 105
4513.02 96
4513.17 86
4513.32 75
4513.48 64
4513.63 55
4513.79 49
4513.94 48
4514.09 52
4514.25 60
4514.40 71
4514.56 83
4514.71 93
4514.86 100
4515.02 102
4515.17 100
4515.33 96
4515.48 91
4515.63 89
4515.79 88
4515.94 88
4516.10 88
4516.25 87
4516.40 83
4516.56 75
4516.71 66
4516.87 56
4517.02 47
4517.18 42
4517.33 39
4517.48 40
4517.64 44
4517.79 48
4517.95 54
4518.10 59
4518.25 64
4518.41 69
4518.56 74
4518.72 78
4518.87 81
4519.02 84
4519.18 87
4519.33 90
4519.49 95
4519.64 103
4519.80 113
4519.95 125
4520.10 138
4520.26 149
4520.41 158
4520.57 162
4520.72 163
4520.87 162
4521.03 160
4521.18 159
4521.34 158
4521.49 159
4521.65 160
4521.80 159
4521.95 157
4522.11 151
4522.26 142
4522.42 131
4522.57 118
4522.72 103
4522.88 88
4523.03 71
4523.19 55
4523.34 39
4523.50 25
4523.65 13
4523.80 4
4523.96 0
4524.11 0
4524.27 0
4524.42 0
4524.57 0
4524.73 0
4524.88 0
4525.04 0
4525.19 0
4525.35 0
4525.50 0
4525.65 0
4525.81 6
4525.96 13
4526.12 21
4526.27 31
4526.43 41
4526.58 50
4526.73 58
4526.89 63
4527.04 65
4527.20 63
4527.35 57
4527.51 47
4527.66 34
4527.81 20
4527.97 5
4528.12 0
4528.28 0
4528.43 0
4528.59 0
4528.74 0
4528.89 0
4529.05 0
4529.20 13
4529.36 24
4529.51 33
4529.67 38
4529.82 39
4529.97 38
4530.13 35
4530.28 33
4530.44 33
4530.59 38
4530.75 48
4530.90 65
4531.05 86
4531.21 110
4531.36 134
4531.52 158
4531.67 178
4531.83 194
4531.98 206
4532.14 212
4532.29 214
4532.44 212
4532.60 205
4532.75 195
4532.91 183
4533.06 168
4533.22 152
4533.37 136
4533.52 120
4533.68 105
4533.83 94
4533.99 87
4534.14 84
4534.30 86
4534.45 91
4534.61 99
4534.76 109
4534.91 118
4535.07 126
4535.22 131
4535.38 134
4535.53 132
4535.69 126
4535.84 115
4535.99 101
4536.15 84
4536.30 67
4536.46 51
4536.61 40
4536.77 32
4536.92 27
4537.08 24
4537.23 22
4537.38 18
4537.54 12
4537.69 6
4537.85 2
4538.00 0
4538.16 3
4538.31 10
4538.47 20
4538.62 32
4538.77 43
4538.93 51
4539.08 56
4539.24 59
4539.39 60
4539.55 61
4539.70 61
4539.86 62
4540.01 62
4540.16 61
4540.32 58
4540.47 52
4540.63 46
4540.78 39
4540.94 32
4541.09 26
4541.25 22
4541.40 17
4541.56 11
4541.71 4
4541.86 0
4542.02 0
4542.17 0
4542.33 0
4542.48 0
4542.64 0
4542.79 0
4542.95 5
4543.10 27
4543.26 51
4543.41 76
4543.56 99
4543.72 120
4543.87 136
4544.03 146
4544.18 151
4544.34 150
4544.49 145
4544.65 136
4544.80 127
4544.96 121
4545.11 119
4545.26 122
4545.42 131
4545.57 144
4545.73 158
4545.88 172
4546.04 182
4546.19 188
4546.35 191
4546.50 190
4546.66 188
4546.81 186
4546.97 188
4547.12 192
4547.27 199
4547.43 208
4547.58 217
4547.74 226
4547.89 233
4548.05 237
4548.20 240
4548.36 242
4548.51 242
4548.67 243
4548.82 242
4548.98 241
4549.13 239
4549.28 236
4549.44 233
4549.59 230
4549.75 230
4549.90 231
4550.06 234
4550.21 238
4550.37 242
4550.52 246
4550.68 249
4550.83 252
4550.99 254
4551.14 255
4551.30 256
4551.45 255
4551.60 251
4551.76 244
4551.91 235
4552.07 223
4552.22 211
4552.38 200
4552.53 191
4552.69 184
4552.84 179
4553.00 176
4553.15 172
4553.31 167
4553.46 159
4553.62 149
4553.77 137
4553.93 125
4554.08 114
4554.23 107
4554.39 104
4554.54 105
4554.70 109
4554.85 115
4555.01 121
4555.16 125
4555.32 127
4555.47 127
4555.63 125
4555.78 122
4555.94 118
4556.09 113
4556.25 108
4556.40 103
4556.56 96
4556.71 89
4556.87 82
4557.02 76
4557.17 73
4557.33 73
4557.48 78
4557.64 86
4557.79 98
4557.95 114
4558.10 132
4558.26 151
4558.41 169
4558.57 183
4558.72 193
4558.88 197
4559.03 195
4559.19 189
4559.34 180
4559.50 170
4559.65 160
4559.81 151
4559.96 142
4560.12 134
4560.27 124
4560.43 112
4560.58 99
4560.74 83
4560.89 67
4561.05 54
4561.20 44
4561.35 39
4561.51 39
4561.66 45
4561.82 54
4561.97 64
4562.13 72
4562.28 76
4562.44 77
4562.59 74
4562.75 70
4562.90 65
4563.06 62
4563.21 62
4563.37 64
4563.52 68
4563.68 73
4563.83 78
4563.99 84
4564.14 89
4564.30 95
4564.45 102
4564.61 111
4564.76 122
4564.92 136
4565.07 150
4565.23 164
4565.38 178
4565.54 190
4565.69 198
4565.85 203
4566.00 204
4566.16 201
4566.31 197
4566.47 191
4566.62 184
4566.78 178
4566.93 172
4567.09 166
4567.24 161
4567.40 157
4567.55 152
4567.71 149
4567.86 148
4568.02 148
4568.17 151
4568.33 155
4568.48 161
4568.64 168
4568.79 175
4568.95 182
4569.10 186
4569.26 190
4569.41 193
4569.57 198
4569.72 206
4569.88 219
4570.03 238
4570.19 263
4570.34 293
4570.50 326
4570.65 359
4570.81 390
4570.96 417
4571.12 439
4571.27 456
4571.43 468
4571.58 479
4571.74 490
4571.89 504
4572.05 522
4572.20 545
4572.36 571
4572.51 599
4572.67 626
4572.82 650
4572.98 670
4573.13 684
4573.29 694
4573.44 701
4573.60 708
4573.75 714
4573.91 723
4574.06 734
4574.22 748
4574.37 765
4574.53 783
4574.68 802
4574.84 819
4574.99 836
4575.15 850
4575.30 863
4575.46 874
4575.61 884
4575.77 893
4575.92 899
4576.08 901
4576.23 899
4576.39 892
4576.54 882
4576.70 869
4576.85 856
4577.01 844
4577.16 834
4577.32 827
4577.47 820
4577.63 815
4577.78 810
4577.94 805
4578.09 800
4578.25 796
4578.40 793
4578.56 790
4578.71 787
4578.87 782
4579.03 776
4579.18 767
4579.34 755
4579.49 739
4579.65 720
4579.80 697
4579.96 672
4580.11 646
4580.27 622
4580.42 600
4580.58 582
4580.73 568
4580.89 557
4581.04 546
4581.20 534
4581.35 520
4581.51 503
4581.66 483
4581.82 462
4581.97 442
4582.13 424
4582.28 407
4582.44 391
4582.59 375
4582.75 358
4582.90 340
4583.06 320
4583.22 302
4583.37 287
4583.53 278
4583.68 274
4583.84 277
4583.99 283
4584.15 291
4584.30 299
4584.46 303
4584.61 304
4584.77 301
4584.92 296
4585.08 289
4585.23 281
4585.39 273
4585.54 264
4585.70 254
4585.85 244
4586.01 234
4586.17 226
4586.32 219
4586.48 215
4586.63 214
4586.79 215
4586.94 217
4587.10 217
4587.25 216
4587.41 214
4587.56 211
4587.72 208
4587.87 207
4588.03 207
4588.18 209
4588.34 214
4588.49 220
4588.65 225
4588.81 229
4588.96 230
4589.12 227
4589.27 219
4589.43 207
4589.58 190
4589.74 172
4589.89 153
4590.05 137
4590.20 125
4590.36 117
4590.51 115
4590.67 115
4590.82 117
4590.98 118
4591.14 119
4591.29 119
4591.45 119
4591.60 120
4591.76 121
4591.91 122
4592.07 122
4592.22 121
4592.38 117
4592.53 111
4592.69 104
4592.84 99
4593.00 96
4593.15 97
4593.31 101
4593.47 107
4593.62 116
4593.78 127
4593.93 137
4594.09 146
4594.24 153
4594.40 157
4594.55 158
4594.71 156
4594.86 153
4595.02 149
4595.18 148
4595.33 149
4595.49 152
4595.64 158
4595.80 165
4595.95 170
4596.11 173
4596.26 171
4596.42 167
4596.57 160
4596.73 151
4596.89 140
4597.04 128
4597.20 115
4597.35 99
4597.51 82
4597.66 63
4597.82 42
4597.97 23
4598.13 5
4598.28 0
4598.44 0
4598.60 0
4598.75 0
4598.91 0
4599.06 0
4599.22 0
4599.37 0
4599.53 7
4599.68 14
4599.84 22
4599.99 28
4600.15 35
4600.31 42
4600.46 49
4600.62 59
4600.77 70
4600.93 84
4601.08 98
4601.24 114
4601.39 128
4601.55 139
4601.71 147
4601.86 151
4602.02 152
4602.17 152
4602.33 151
4602.48 152
4602.64 154
4602.79 159
4602.95 164
4603.11 168
4603.26 170
4603.42 170
4603.57 168
4603.73 164
4603.88 162
4604.04 161
4604.19 165
4604.35 172
4604.51 182
4604.66 196
4604.82 211
4604.97 226
4605.13 242
4605.28 257
4605.44 270
4605.59 282
4605.75 291
4605.91 296
4606.06 298
4606.22 297
4606.37 294
4606.53 290
4606.68 285
4606.84 281
4607.00 278
4607.15 276
4607.31 274
4607.46 271
4607.62 267
4607.77 260
4607.93 250
4608.08 239
4608.24 226
4608.40 213
4608.55 202
4608.71 191
4608.86 182
4609.02 175
4609.17 167
4609.33 160
4609.49 153
4609.64 146
4609.80 140
4609.95 136
4610.11 135
4610.26 136
4610.42 140
4610.58 144
4610.73 147
4610.89 146
4611.04 141
4611.20 131
4611.35 118
4611.51 103
4611.67 88
4611.82 75
4611.98 66
4612.13 60
4612.29 58
4612.44 58
4612.60 59
4612.76 59
4612.91 60
4613.07 61
4613.22 63
4613.38 69
4613.53 78
4613.69 89
4613.85 102
4614.00 114
4614.16 123
4614.31 128
4614.47 129
4614.62 126
4614.78 120
4614.94 113
4615.09 107
4615.25 101
4615.40 96
4615.56 93
4615.71 89
4615.87 86
4616.03 83
4616.18 80
4616.34 78
4616.49 76
4616.65 76
4616.81 77
4616.96 80
4617.12 82
4617.27 84
4617.43 85
4617.58 85
4617.74 84
4617.90 83
4618.05 81
4618.21 81
4618.36 81
4618.52 83
4618.67 86
4618.83 89
4618.99 92
4619.14 95
4619.30 95
4619.45 95
4619.61 93
4619.77 91
4619.92 87
4620.08 83
4620.23 79
4620.39 73
4620.54 67
4620.70 60
4620.86 54
4621.01 49
4621.17 46
4621.32 45
4621.48 47
4621.64 50
4621.79 54
4621.95 57
4622.10 60
4622.26 62
4622.42 62
4622.57 61
4622.73 60
4622.88 60
4623.04 61
4623.19 63
4623.35 66
4623.51 70
4623.66 74
4623.82 78
4623.97 80
4624.13 79
4624.29 76
4624.44 69
4624.60 59
4624.75 47
4624.91 32
4625.07 17
4625.22 3
4625.38 0
4625.53 0
4625.69 0
4625.85 0
4626.00 0
4626.16 0
4626.31 0
4626.47 0
4626.63 5
4626.78 16
4626.94 27
4627.09 37
4627.25 47
4627.41 54
4627.56 59
4627.72 62
4627.87 63
4628.03 64
4628.18 66
4628.34 70
4628.50 77
4628.65 85
4628.81 94
4628.96 101
4629.12 105
4629.28 105
4629.43 101
4629.59 95
4629.74 87
4629.90 79
4630.06 73
4630.21 69
4630.37 69
4630.53 72
4630.68 80
4630.84 91
4630.99 105
4631.15 120
4631.31 133
4631.46 144
4631.62 151
4631.77 154
4631.93 152
4632.09 146
4632.24 137
4632.40 127
4632.55 115
4632.71 102
4632.87 89
4633.02 76
4633.18 63
4633.33 50
4633.49 37
4633.65 23
4633.80 9
4633.96 0
4634.11 0
4634.27 0
4634.43 0
4634.58 0
4634.74 0
4634.89 0
4635.05 0
4635.21 9
4635.36 25
4635.52 39
4635.68 50
4635.83 58
4635.99 65
4636.14 71
4636.30 77
4636.46 83
4636.61 88
4636.77 89
4636.92 87
4637.08 81
4637.24 72
4637.39 62
4637.55 52
4637.71 45
4637.86 43
4638.02 45
4638.17 51
4638.33 60
4638.49 68
4638.64 75
4638.80 80
4638.95 82
4639.11 82
4639.27 82
4639.42 84
4639.58 90
4639.74 99
4639.89 111
4640.05 124
4640.20 135
4640.36 141
4640.52 142
4640.67 138
4640.83 129
4640.98 119
4641.14 111
4641.30 107
4641.45 109
4641.61 117
4641.77 127
4641.92 139
4642.08 150
4642.23 157
4642.39 161
4642.55 162
4642.70 162
4642.86 163
4643.02 166
4643.17 171
4643.33 177
4643.48 184
4643.64 189
4643.80 192
4643.95 192
4644.11 188
4644.27 182
4644.42 175
4644.58 167
4644.73 158
4644.89 149
4645.05 140
4645.20 131
4645.36 123
4645.52 114
4645.67 108
4645.83 103
4645.98 102
4646.14 103
4646.30 105
4646.45 107
4646.61 108
4646.77 106
4646.92 101
4647.08 93
4647.23 83
4647.39 72
4647.55 61
4647.70 54
4647.86 51
4648.02 53
4648.17 58
4648.33 66
4648.49 74
4648.64 79
4648.80 80
4648.95 76
4649.11 68
4649.27 59
4649.42 50
4649.58 43
4649.74 40
4649.89 39
4650.05 40
4650.21 43
4650.36 45
4650.52 47
4650.67 49
4650.83 50
4650.99 51
4651.14 51
4651.30 51
4651.46 50
4651.61 49
4651.77 48
4651.93 45
4652.08 40
4652.24 34
4652.39 25
4652.55 15
4652.71 4
4652.86 0
4653.02 0
4653.18 0
4653.33 0
4653.49 0
4653.65 0
4653.80 0
4653.96 0
4654.11 9
4654.27 18
4654.43 25
4654.58 28
4654.74 28
4654.90 26
4655.05 23
4655.21 20
4655.37 18
4655.52 20
4655.68 24
4655.84 32
4655.99 42
4656.15 55
4656.31 69
4656.46 84
4656.62 99
4656.77 113
4656.93 126
4657.09 136
4657.24 143
4657.40 146
4657.56 144
4657.71 140
4657.87 133
4658.03 126
4658.18 118
4658.34 111
4658.50 105
4658.65 100
4658.81 97
4658.97 94
4659.12 93
4659.28 92
4659.43 93
4659.59 95
4659.75 98
4659.90 102
4660.06 105
4660.22 108
4660.37 110
4660.53 112
4660.69 114
4660.84 117
4661.00 120
4661.16 122
4661.31 124
4661.47 121
4661.63 114
4661.78 102
4661.94 85
4662.10 65
4662.25 44
4662.41 26
4662.57 12
4662.72 4
4662.88 2
4663.04 5
4663.19 12
4663.35 22
4663.51 32
4663.66 41
4663.82 47
4663.97 51
4664.13 51
4664.29 50
4664.44 48
4664.60 47
4664.76 47
4664.91 49
4665.07 53
4665.23 57
4665.38 58
4665.54 57
4665.70 52
4665.85 45
4666.01 35
4666.17 24
4666.32 15
4666.48 10
4666.64 7
4666.79 7
4666.95 10
4667.11 14
4667.26 19
4667.42 24
4667.58 31
4667.73 38
4667.89 48
4668.05 60
4668.20 74
4668.36 89
4668.52 105
4668.67 120
4668.83 133
4668.99 143
4669.14 150
4669.30 153
4669.46 152
4669.61 148
4669.77 143
4669.93 136
4670.08 129
4670.24 123
4670.40 116
4670.55 108
4670.71 99
4670.87 89
4671.02 77
4671.18 65
4671.34 54
4671.49 47
4671.65 44
4671.81 46
4671.96 53
4672.12 64
4672.28 77
4672.43 91
4672.59 104
4672.75 114
4672.90 122
4673.06 126
4673.22 127
4673.37 125
4673.53 121
4673.69 116
4673.85 111
4674.00 106
4674.16 102
4674.32 100
4674.47 100
4674.63 103
4674.79 108
4674.94 114
4675.10 119
4675.26 123
4675.41 125
4675.57 125
4675.73 123
4675.88 120
4676.04 117
4676.20 115
4676.35 115
4676.51 117
4676.67 119
4676.82 122
4676.98 123
4677.14 123
4677.29 120
4677.45 116
4677.61 111
4677.76 107
4677.92 105
4678.08 106
4678.24 109
4678.39 116
4678.55 123
4678.71 131
4678.86 137
4679.02 140
4679.18 139
4679.33 133
4679.49 124
4679.65 113
4679.80 102
4679.96 92
4680.12 86
4680.27 86
4680.43 90
4680.59 99
4680.74 111
4680.90 123
4681.06 133
4681.22 140
4681.37 144
4681.53 146
4681.69 146
4681.84 147
4682.00 149
4682.16 153
4682.31 159
4682.47 166
4682.63 172
4682.78 177
4682.94 178
4683.10 176
4683.26 172
4683.41 167
4683.57 164
4683.73 163
4683.88 165
4684.04 171
4684.20 179
4684.35 188
4684.51 196
4684.67 201
4684.82 202
4684.98 201
4685.14 196
4685.30 191
4685.45 185
4685.61 182
4685.77 181
4685.92 182
4686.08 186
4686.24 189
4686.39 191
4686.55 191
4686.71 188
4686.86 180
4687.02 170
4687.18 157
4687.34 143
4687.49 129
4687.65 115
4687.81 103
4687.96 93
4688.12 86
4688.28 82
4688.43 82
4688.59 84
4688.75 88
4688.91 93
4689.06 98
4689.22 102
4689.38 102
4689.53 100
4689.69 95
4689.85 88
4690.00 80
4690.16 72
4690.32 64
4690.48 57
4690.63 51
4690.79 45
4690.95 39
4691.10 32
4691.26 26
4691.42 20
4691.58 17
4691.73 16
4691.89 18
4692.05 21
4692.20 25
4692.36 27
4692.52 28
4692.67 26
4692.83 22
4692.99 17
4693.15 12
4693.30 8
4693.46 4
4693.62 1
4693.77 0
4693.93 0
4694.09 0
4694.25 0
4694.40 0
4694.56 0
4694.72 5
4694.87 15
4695.03 23
4695.19 28
4695.35 29
4695.50 25
4695.66 16
4695.82 7
4695.97 0
4696.13 0
4696.29 0
4696.45 0
4696.60 0
4696.76 6
4696.92 12
4697.07 16
4697.23 18
4697.39 17
4697.55 15
4697.70 11
4697.86 5
4698.02 0
4698.17 0
4698.33 0
4698.49 0
4698.65 0
4698.80 0
4698.96 0
4699.12 0
4699.27 12
4699.43 26
4699.59 39
4699.75 50
4699.90 59
4700.06 65
4700.22 70
4700.37 74
4700.53 79
4700.69 85
4700.85 92
4701.00 100
4701.16 110
4701.32 121
4701.47 132
4701.63 144
4701.79 156
4701.95 166
4702.10 174
4702.26 180
4702.42 182
4702.58 181
4702.73 174
4702.89 164
4703.05 149
4703.20 132
4703.36 113
4703.52 94
4703.68 77
4703.83 64
4703.99 54
4704.15 50
4704.31 50
4704.46 53
4704.62 58
4704.78 64
4704.93 69
4705.09 74
4705.25 78
4705.41 82
4705.56 86
4705.72 92
4705.88 99
4706.04 105
4706.19 111
4706.35 115
4706.51 116
4706.66 116
4706.82 114
4706.98 111
4707.14 111
4707.29 113
4707.45 118
4707.61 126
4707.77 136
4707.92 147
4708.08 157
4708.24 166
4708.40 172
4708.55 176
4708.71 177
4708.87 174
4709.02 170
4709.18 163
4709.34 154
4709.50 144
4709.65 132
4709.81 120
4709.97 107
4710.13 94
4710.28 81
4710.44 68
4710.60 57
4710.76 49
4710.91 42
4711.07 38
4711.23 36
4711.38 33
4711.54 30
4711.70 25
4711.86 16
4712.01 4
4712.17 0
4712.33 0
4712.49 0
4712.64 0
4712.80 0
4712.96 0
4713.12 0
4713.27 6
4713.43 31
4713.59 59
4713.75 87
4713.90 113
4714.06 136
4714.22 154
4714.38 166
4714.53 174
4714.69 178
4714.85 180
4715.01 182
4715.16 184
4715.32 187
4715.48 191
4715.64 195
4715.79 198
4715.95 200
4716.11 202
4716.27 204
4716.42 206
4716.58 210
4716.74 213
4716.90 215
4717.05 215
4717.21 211
4717.37 202
4717.52 190
4717.68 175
4717.84 158
4718.00 143
4718.15 130
4718.31 120
4718.47 113
4718.63 109
4718.78 107
4718.94 105
4719.10 103
4719.26 99
4719.41 94
4719.57 87
4719.73 79
4719.89 70
4720.05 61
4720.20 52
4720.36 45
4720.52 41
4720.68 40
4720.83 42
4720.99 47
4721.15 55
4721.31 64
4721.46 74
4721.62 84
4721.78 93
4721.94 101
4722.09 108
4722.25 113
4722.41 117
4722.57 119
4722.72 121
4722.88 121
4723.04 119
4723.20 117
4723.35 112
4723.51 107
4723.67 100
4723.83 93
4723.98 85
4724.14 76
4724.30 67
4724.46 56
4724.61 45
4724.77 34
4724.93 22
4725.09 12
4725.25 3
4725.40 0
4725.56 0
4725.72 2
4725.88 10
4726.03 20
4726.19 32
4726.35 44
4726.51 53
4726.66 58
4726.82 59
4726.98 56
4727.14 51
4727.29 45
4727.45 43
4727.61 45
4727.77 54
4727.92 69
4728.08 88
4728.24 109
4728.40 129
4728.56 145
4728.71 155
4728.87 158
4729.03 157
4729.19 150
4729.34 142
4729.50 133
4729.66 125
4729.82 118
4729.97 114
4730.13 112
4730.29 113
4730.45 117
4730.61 122
4730.76 126
4730.92 129
4731.08 129
4731.24 126
4731.39 118
4731.55 108
4731.71 96
4731.87 84
4732.02 74
4732.18 67
4732.34 65
4732.50 68
4732.66 76
4732.81 86
4732.97 97
4733.13 106
4733.29 111
4733.44 112
4733.60 109
4733.76 103
4733.92 96
4734.08 91
4734.23 87
4734.39 86
4734.55 85
4734.71 85
4734.86 83
4735.02 79
4735.18 73
4735.34 65
4735.50 57
4735.65 50
4735.81 46
4735.97 46
4736.13 49
4736.28 55
4736.44 62
4736.60 69
4736.76 73
4736.92 74
4737.07 73
4737.23 68
4737.39 61
4737.55 52
4737.71 42
4737.86 32
4738.02 21
4738.18 12
4738.34 4
4738.49 0
4738.65 0
4738.81 0
4738.97 0
4739.13 0
4739.28 0
4739.44 0
4739.60 0
4739.76 0
4739.91 0
4740.07 3
4740.23 14
4740.39 27
4740.55 43
4740.70 59
4740.86 74
4741.02 86
4741.18 94
4741.34 98
4741.49 97
4741.65 94
4741.81 88
4741.97 81
4742.13 75
4742.28 73
4742.44 75
4742.60 82
4742.76 93
4742.91 108
4743.07 124
4743.23 140
4743.39 153
4743.55 162
4743.70 168
4743.86 171
4744.02 170
4744.18 167
4744.34 162
4744.49 155
4744.65 145
4744.81 134
4744.97 120
4745.13 105
4745.28 91
4745.44 80
4745.60 71
4745.76 66
4745.92 63
4746.07 61
4746.23 59
4746.39 56
4746.55 53
4746.71 50
4746.86 48
4747.02 49
4747.18 52
4747.34 58
4747.50 65
4747.65 73
4747.81 79
4747.97 84
4748.13 87
4748.29 88
4748.44 87
4748.60 84
4748.76 80
4748.92 74
4749.08 69
4749.23 65
4749.39 62
4749.55 62
4749.71 65
4749.87 68
4750.02 71
4750.18 72
4750.34 70
4750.50 62
4750.66 51
4750.81 37
4750.97 22
4751.13 9
4751.29 0
4751.45 0
4751.60 0
4751.76 0
4751.92 0
4752.08 0
4752.24 0
4752.39 0
4752.55 0
4752.71 4
4752.87 13
4753.03 21
4753.18 30
4753.34 37
4753.50 42
4753.66 45
4753.82 45
4753.98 43
4754.13 42
4754.29 42
4754.45 43
4754.61 45
4754.77 49
4754.92 54
4755.08 59
4755.24 65
4755.40 73
4755.56 82
4755.71 91
4755.87 102
[truncated: 745,048 more chars]
