# Supplementary material for: Methylobacterium Species Promoting Rice and Barley Growth and Interaction Specificity Revealed with Whole-Cell Matrix-Assisted Laser Desorption / Ionization-Time-of-Flight Mass Spectrometry (MALDI-TOF/MS) Analysis
Source: PLoS One. 2015 Jun 8;10(6):e0129509. doi: 10.1371/journal.pone.0129509 (PMC4460032; doi:10.1371/journal.pone.0129509)
Supplement: S2 Data — (ZIP) [file pone.0129509.s002.zip › Supplementary data 2 (ms from inoculated rice)/66g-10.txt]

783.12 0
783.18 0
783.25 0
783.31 0
783.37 0
783.44 0
783.50 0
783.57 0
783.63 0
783.69 0
783.76 0
783.82 0
783.89 0
783.95 0
784.01 0
784.08 0
784.14 0
784.21 0
784.27 0
784.33 0
784.40 0
784.46 0
784.53 0
784.59 0
784.65 0
784.72 0
784.78 0
784.85 0
784.91 0
784.97 0
785.04 0
785.10 0
785.17 0
785.23 0
785.30 0
785.36 0
785.42 0
785.49 0
785.55 0
785.62 0
785.68 0
785.74 0
785.81 0
785.87 0
785.94 0
786.00 0
786.06 0
786.13 0
786.19 0
786.26 0
786.32 0
786.38 0
786.45 0
786.51 0
786.58 0
786.64 0
786.71 0
786.77 0
786.83 0
786.90 0
786.96 0
787.03 0
787.09 0
787.15 0
787.22 0
787.28 0
787.35 0
787.41 0
787.47 0
787.54 0
787.60 0
787.67 0
787.73 0
787.80 0
787.86 0
787.92 0
787.99 0
788.05 0
788.12 0
788.18 0
788.24 0
788.31 0
788.37 0
788.44 0
788.50 0
788.57 0
788.63 0
788.69 0
788.76 0
788.82 0
788.89 0
788.95 0
789.02 0
789.08 0
789.14 0
789.21 0
789.27 0
789.34 0
789.40 0
789.46 0
789.53 0
789.59 0
789.66 0
789.72 0
789.79 0
789.85 0
789.91 0
789.98 0
790.04 0
790.11 0
790.17 0
790.24 0
790.30 0
790.36 0
790.43 0
790.49 0
790.56 0
790.62 0
790.69 0
790.75 0
790.81 0
790.88 0
790.94 0
791.01 0
791.07 0
791.14 0
791.20 0
791.26 0
791.33 0
791.39 0
791.46 0
791.52 0
791.59 0
791.65 0
791.71 0
791.78 0
791.84 0
791.91 0
791.97 0
792.04 0
792.10 0
792.16 0
792.23 0
792.29 0
792.36 0
792.42 0
792.49 0
792.55 0
792.62 0
792.68 0
792.74 0
792.81 0
792.87 0
792.94 0
793.00 0
793.07 0
793.13 0
793.19 0
793.26 0
793.32 0
793.39 0
793.45 0
793.52 0
793.58 0
793.65 0
793.71 0
793.77 0
793.84 0
793.90 0
793.97 0
794.03 0
794.10 0
794.16 0
794.22 0
794.29 0
794.35 0
794.42 0
794.48 0
794.55 0
794.61 0
794.68 0
794.74 0
794.80 0
794.87 0
794.93 0
795.00 0
795.06 0
795.13 0
795.19 0
795.26 0
795.32 0
795.38 0
795.45 0
795.51 0
795.58 0
795.64 0
795.71 0
795.77 0
795.84 0
795.90 0
795.97 0
796.03 0
796.09 0
796.16 0
796.22 0
796.29 0
796.35 0
796.42 0
796.48 0
796.55 0
796.61 0
796.67 0
796.74 0
796.80 0
796.87 0
796.93 0
797.00 0
797.06 0
797.13 0
797.19 0
797.26 0
797.32 0
797.38 0
797.45 0
797.51 0
797.58 0
797.64 0
797.71 0
797.77 0
797.84 0
797.90 0
797.97 0
798.03 0
798.10 0
798.16 0
798.22 0
798.29 0
798.35 0
798.42 0
798.48 0
798.55 0
798.61 0
798.68 0
798.74 0
798.81 0
798.87 0
798.93 0
799.00 0
799.06 0
799.13 0
799.19 0
799.26 0
799.32 0
799.39 0
799.45 0
799.52 0
799.58 0
799.65 0
799.71 0
799.78 0
799.84 0
799.90 0
799.97 0
800.03 0
800.10 0
800.16 0
800.23 0
800.29 0
800.36 0
800.42 0
800.49 0
800.55 0
800.62 0
800.68 0
800.75 0
800.81 0
800.87 0
800.94 0
801.00 0
801.07 0
801.13 0
801.20 0
801.26 0
801.33 0
801.39 0
801.46 0
801.52 0
801.59 0
801.65 0
801.72 0
801.78 0
801.85 0
801.91 0
801.97 0
802.04 0
802.10 0
802.17 0
802.23 0
802.30 0
802.36 0
802.43 0
802.49 0
802.56 0
802.62 0
802.69 0
802.75 0
802.82 0
802.88 0
802.95 0
803.01 0
803.08 0
803.14 0
803.21 0
803.27 0
803.33 0
803.40 0
803.46 0
803.53 0
803.59 0
803.66 0
803.72 0
803.79 0
803.85 0
803.92 0
803.98 0
804.05 0
804.11 0
804.18 0
804.24 0
804.31 0
804.37 0
804.44 0
804.50 0
804.57 0
804.63 0
804.70 0
804.76 0
804.83 0
804.89 0
804.96 0
805.02 0
805.09 0
805.15 0
805.21 0
805.28 0
805.34 0
805.41 0
805.47 0
805.54 0
805.60 0
805.67 0
805.73 0
805.80 0
805.86 0
805.93 0
805.99 0
806.06 0
806.12 0
806.19 0
806.25 0
806.32 1
806.38 2
806.45 4
806.51 6
806.58 7
806.64 8
806.71 7
806.77 7
806.84 5
806.90 4
806.97 2
807.03 1
807.10 0
807.16 0
807.23 0
807.29 0
807.36 0
807.42 1
807.49 1
807.55 1
807.62 1
807.68 1
807.75 1
807.81 1
807.88 0
807.94 0
808.01 0
808.07 0
808.14 0
808.20 1
808.27 3
808.33 4
808.40 6
808.46 7
808.53 7
808.59 7
808.66 6
808.72 5
808.79 3
808.85 2
808.92 2
808.98 1
809.05 1
809.11 1
809.18 2
809.24 2
809.31 2
809.37 2
809.44 2
809.50 2
809.57 1
809.63 1
809.70 1
809.76 1
809.83 0
809.89 0
809.96 0
810.02 0
810.09 0
810.15 0
810.22 0
810.28 0
810.35 0
810.41 0
810.48 0
810.54 0
810.61 0
810.67 0
810.74 1
810.80 1
810.87 2
810.93 3
811.00 4
811.06 4
811.13 5
811.19 5
811.26 4
811.32 3
811.39 2
811.45 2
811.52 1
811.58 1
811.65 1
811.72 1
811.78 2
811.85 2
811.91 2
811.98 2
812.04 1
812.11 1
812.17 1
812.24 1
812.30 0
812.37 0
812.43 0
812.50 0
812.56 0
812.63 0
812.69 0
812.76 0
812.82 1
812.89 1
812.95 1
813.02 1
813.08 1
813.15 1
813.21 1
813.28 1
813.34 1
813.41 1
813.47 1
813.54 2
813.60 3
813.67 4
813.74 5
813.80 5
813.87 5
813.93 4
814.00 4
814.06 3
814.13 2
814.19 2
814.26 2
814.32 2
814.39 2
814.45 2
814.52 2
814.58 1
814.65 1
814.71 1
814.78 0
814.84 0
814.91 0
814.97 0
815.04 0
815.11 0
815.17 0
815.24 0
815.30 0
815.37 0
815.43 0
815.50 1
815.56 1
815.63 1
815.69 2
815.76 2
815.82 2
815.89 2
815.95 2
816.02 1
816.08 1
816.15 1
816.22 1
816.28 1
816.35 2
816.41 2
816.48 2
816.54 3
816.61 2
816.67 2
816.74 2
816.80 1
816.87 1
816.93 1
817.00 1
817.06 1
817.13 1
817.20 1
817.26 1
817.33 1
817.39 1
817.46 1
817.52 0
817.59 0
817.65 0
817.72 0
817.78 0
817.85 0
817.91 0
817.98 1
818.05 1
818.11 1
818.18 1
818.24 1
818.31 1
818.37 2
818.44 2
818.50 2
818.57 2
818.63 2
818.70 2
818.76 1
818.83 1
818.90 1
818.96 1
819.03 1
819.09 1
819.16 1
819.22 1
819.29 1
819.35 1
819.42 1
819.48 1
819.55 0
819.62 0
819.68 0
819.75 0
819.81 0
819.88 0
819.94 0
820.01 0
820.07 0
820.14 0
820.20 0
820.27 0
820.34 1
820.40 1
820.47 1
820.53 1
820.60 1
820.66 1
820.73 1
820.79 1
820.86 1
820.92 1
820.99 1
821.06 1
821.12 1
821.19 1
821.25 1
821.32 1
821.38 1
821.45 1
821.51 1
821.58 0
821.65 0
821.71 0
821.78 1
821.84 1
821.91 1
821.97 1
822.04 1
822.10 1
822.17 0
822.24 0
822.30 0
822.37 0
822.43 0
822.50 0
822.56 0
822.63 0
822.69 0
822.76 0
822.83 0
822.89 0
822.96 0
823.02 1
823.09 1
823.15 1
823.22 1
823.28 1
823.35 1
823.42 1
823.48 1
823.55 1
823.61 1
823.68 1
823.74 1
823.81 1
823.87 1
823.94 1
824.01 1
824.07 1
824.14 1
824.20 0
824.27 0
824.33 0
824.40 0
824.47 0
824.53 0
824.60 0
824.66 0
824.73 0
824.79 0
824.86 0
824.92 0
824.99 0
825.06 0
825.12 0
825.19 0
825.25 0
825.32 0
825.38 0
825.45 0
825.52 0
825.58 0
825.65 0
825.71 0
825.78 0
825.84 0
825.91 0
825.98 1
826.04 1
826.11 1
826.17 1
826.24 1
826.30 1
826.37 1
826.44 1
826.50 1
826.57 1
826.63 1
826.70 1
826.76 1
826.83 1
826.90 1
826.96 1
827.03 0
827.09 0
827.16 0
827.22 0
827.29 0
827.36 0
827.42 0
827.49 1
827.55 1
827.62 1
827.68 1
827.75 1
827.82 1
827.88 1
827.95 1
828.01 1
828.08 0
828.15 0
828.21 0
828.28 0
828.34 0
828.41 0
828.47 0
828.54 0
828.61 0
828.67 0
828.74 1
828.80 1
828.87 1
828.94 1
829.00 1
829.07 1
829.13 1
829.20 1
829.26 1
829.33 1
829.40 1
829.46 0
829.53 0
829.59 0
829.66 0
829.73 0
829.79 0
829.86 0
829.92 0
829.99 0
830.05 1
830.12 1
830.19 1
830.25 1
830.32 1
830.38 1
830.45 1
830.52 1
830.58 1
830.65 1
830.71 1
830.78 1
830.84 1
830.91 1
830.98 1
831.04 1
831.11 1
831.17 1
831.24 1
831.31 1
831.37 0
831.44 0
831.50 0
831.57 0
831.64 0
831.70 0
831.77 0
831.83 0
831.90 0
831.97 0
832.03 0
832.10 0
832.16 0
832.23 0
832.30 0
832.36 0
832.43 0
832.49 0
832.56 0
832.63 0
832.69 0
832.76 0
832.82 0
832.89 0
832.95 0
833.02 1
833.09 1
833.15 1
833.22 1
833.28 1
833.35 1
833.42 1
833.48 1
833.55 1
833.61 1
833.68 1
833.75 1
833.81 1
833.88 1
833.94 0
834.01 0
834.08 0
834.14 0
834.21 0
834.28 0
834.34 0
834.41 0
834.47 0
834.54 0
834.61 0
834.67 0
834.74 0
834.80 0
834.87 0
834.94 1
835.00 1
835.07 1
835.13 1
835.20 1
835.27 1
835.33 0
835.40 0
835.46 0
835.53 0
835.60 0
835.66 0
835.73 0
835.79 0
835.86 0
835.93 0
835.99 0
836.06 0
836.13 0
836.19 0
836.26 0
836.32 0
836.39 0
836.46 0
836.52 1
836.59 1
836.65 1
836.72 1
836.79 1
836.85 0
836.92 0
836.98 0
837.05 0
837.12 0
837.18 0
837.25 0
837.32 0
837.38 0
837.45 0
837.51 0
837.58 0
837.65 0
837.71 0
837.78 0
837.84 0
837.91 0
837.98 0
838.04 0
838.11 0
838.18 0
838.24 1
838.31 1
838.37 1
838.44 1
838.51 1
838.57 1
838.64 1
838.71 1
838.77 1
838.84 1
838.90 1
838.97 1
839.04 1
839.10 1
839.17 1
839.23 1
839.30 1
839.37 1
839.43 1
839.50 1
839.57 1
839.63 1
839.70 1
839.76 1
839.83 1
839.90 1
839.96 1
840.03 1
840.10 1
840.16 1
840.23 1
840.29 1
840.36 1
840.43 1
840.49 1
840.56 1
840.63 1
840.69 1
840.76 1
840.83 0
840.89 0
840.96 0
841.02 0
841.09 0
841.16 0
841.22 0
841.29 0
841.36 0
841.42 0
841.49 0
841.55 0
841.62 0
841.69 1
841.75 1
841.82 1
841.89 1
841.95 1
842.02 1
842.09 0
842.15 0
842.22 0
842.28 0
842.35 0
842.42 0
842.48 0
842.55 0
842.62 0
842.68 0
842.75 0
842.81 0
842.88 0
842.95 0
843.01 0
843.08 0
843.15 0
843.21 0
843.28 0
843.35 0
843.41 0
843.48 0
843.55 1
843.61 1
843.68 1
843.74 1
843.81 1
843.88 1
843.94 1
844.01 1
844.08 0
844.14 0
844.21 1
844.28 1
844.34 1
844.41 1
844.48 1
844.54 1
844.61 1
844.67 1
844.74 1
844.81 1
844.87 1
844.94 1
845.01 1
845.07 1
845.14 1
845.21 1
845.27 1
845.34 1
845.41 1
845.47 0
845.54 0
845.60 0
845.67 0
845.74 0
845.80 0
845.87 0
845.94 0
846.00 0
846.07 0
846.14 1
846.20 1
846.27 1
846.34 1
846.40 1
846.47 1
846.54 1
846.60 1
846.67 1
846.74 1
846.80 1
846.87 1
846.93 1
847.00 0
847.07 0
847.13 0
847.20 0
847.27 0
847.33 0
847.40 0
847.47 0
847.53 0
847.60 0
847.67 0
847.73 0
847.80 0
847.87 0
847.93 0
848.00 0
848.07 0
848.13 0
848.20 0
848.27 0
848.33 0
848.40 1
848.47 1
848.53 1
848.60 1
848.67 1
848.73 1
848.80 1
848.87 1
848.93 0
849.00 0
849.07 0
849.13 0
849.20 0
849.27 0
849.33 1
849.40 1
849.47 1
849.53 1
849.60 1
849.66 1
849.73 1
849.80 1
849.86 1
849.93 1
850.00 0
850.06 0
850.13 0
850.20 0
850.26 0
850.33 0
850.40 0
850.46 0
850.53 0
850.60 0
850.66 0
850.73 0
850.80 0
850.86 0
850.93 0
851.00 0
851.06 0
851.13 1
851.20 1
851.26 1
851.33 1
851.40 1
851.47 1
851.53 1
851.60 1
851.67 1
851.73 0
851.80 0
851.87 0
851.93 0
852.00 0
852.07 1
852.13 1
852.20 1
852.27 1
852.33 1
852.40 1
852.47 1
852.53 1
852.60 0
852.67 0
852.73 0
852.80 0
852.87 0
852.93 0
853.00 0
853.07 0
853.13 0
853.20 0
853.27 0
853.33 1
853.40 1
853.47 1
853.53 1
853.60 1
853.67 1
853.73 1
853.80 1
853.87 1
853.94 1
854.00 1
854.07 1
854.14 1
854.20 1
854.27 1
854.34 1
854.40 1
854.47 1
854.54 1
854.60 1
854.67 0
854.74 0
854.80 0
854.87 0
854.94 0
855.00 1
855.07 1
855.14 1
855.20 0
855.27 0
855.34 0
855.41 0
855.47 0
855.54 0
855.61 0
855.67 0
855.74 0
855.81 0
855.87 1
855.94 1
856.01 1
856.07 1
856.14 1
856.21 1
856.27 1
856.34 1
856.41 1
856.48 1
856.54 1
856.61 1
856.68 1
856.74 1
856.81 1
856.88 1
856.94 1
857.01 0
857.08 0
857.14 0
857.21 0
857.28 0
857.35 0
857.41 0
857.48 0
857.55 0
857.61 0
857.68 0
857.75 1
857.81 1
857.88 1
857.95 1
858.02 1
858.08 1
858.15 1
858.22 1
858.28 1
858.35 1
858.42 1
858.48 1
858.55 1
858.62 0
858.69 0
858.75 0
858.82 0
858.89 0
858.95 0
859.02 0
859.09 0
859.15 0
859.22 0
859.29 1
859.36 1
859.42 1
859.49 1
859.56 1
859.62 1
859.69 1
859.76 1
859.82 1
859.89 1
859.96 0
860.03 0
860.09 0
860.16 0
860.23 0
860.29 0
860.36 0
860.43 0
860.49 0
860.56 0
860.63 0
860.70 0
860.76 0
860.83 0
860.90 0
860.96 0
861.03 0
861.10 0
861.17 0
861.23 0
861.30 0
861.37 0
861.43 0
861.50 0
861.57 0
861.64 0
861.70 0
861.77 0
861.84 0
861.90 0
861.97 0
862.04 0
862.11 0
862.17 0
862.24 1
862.31 1
862.37 1
862.44 1
862.51 1
862.57 1
862.64 1
862.71 0
862.78 0
862.84 0
862.91 0
862.98 0
863.05 0
863.11 0
863.18 0
863.25 0
863.31 0
863.38 0
863.45 0
863.52 0
863.58 0
863.65 0
863.72 0
863.78 0
863.85 0
863.92 0
863.99 0
864.05 0
864.12 0
864.19 0
864.25 0
864.32 0
864.39 0
864.46 0
864.52 0
864.59 0
864.66 0
864.72 0
864.79 0
864.86 0
864.93 0
864.99 0
865.06 0
865.13 0
865.20 0
865.26 0
865.33 0
865.40 0
865.46 0
865.53 0
865.60 0
865.67 0
865.73 0
865.80 0
865.87 0
865.94 1
866.00 1
866.07 1
866.14 1
866.20 1
866.27 1
866.34 1
866.41 1
866.47 1
866.54 1
866.61 1
866.68 1
866.74 1
866.81 0
866.88 0
866.94 0
867.01 0
867.08 0
867.15 0
867.21 0
867.28 0
867.35 0
867.42 0
867.48 0
867.55 0
867.62 0
867.69 0
867.75 0
867.82 0
867.89 0
867.95 1
868.02 1
868.09 1
868.16 1
868.22 1
868.29 1
868.36 0
868.43 0
868.49 0
868.56 0
868.63 0
868.70 0
868.76 0
868.83 0
868.90 0
868.97 0
869.03 0
869.10 0
869.17 0
869.24 0
869.30 0
869.37 0
869.44 0
869.50 0
869.57 0
869.64 0
869.71 0
869.77 0
869.84 0
869.91 0
869.98 0
870.04 0
870.11 0
870.18 0
870.25 0
870.31 0
870.38 0
870.45 0
870.52 0
870.58 0
870.65 0
870.72 0
870.79 0
870.85 0
870.92 0
870.99 0
871.06 0
871.12 0
871.19 0
871.26 0
871.33 0
871.39 0
871.46 0
871.53 0
871.60 0
871.66 0
871.73 0
871.80 0
871.87 0
871.93 0
872.00 0
872.07 0
872.14 0
872.20 0
872.27 0
872.34 0
872.41 0
872.47 0
872.54 0
872.61 0
872.68 0
872.74 0
872.81 0
872.88 0
872.95 0
873.01 0
873.08 0
873.15 0
873.22 0
873.28 0
873.35 0
873.42 0
873.49 0
873.55 0
873.62 0
873.69 0
873.76 0
873.82 0
873.89 0
873.96 0
874.03 0
874.09 0
874.16 0
874.23 0
874.30 0
874.37 0
874.43 0
874.50 0
874.57 0
874.64 0
874.70 0
874.77 0
874.84 0
874.91 0
874.97 0
875.04 0
875.11 0
875.18 0
875.24 0
875.31 0
875.38 0
875.45 0
875.51 0
875.58 0
875.65 0
875.72 0
875.79 0
875.85 1
875.92 1
875.99 1
876.06 1
876.12 1
876.19 1
876.26 0
876.33 0
876.39 0
876.46 0
876.53 0
876.60 0
876.67 0
876.73 0
876.80 0
876.87 0
876.94 0
877.00 0
877.07 0
877.14 0
877.21 0
877.27 0
877.34 0
877.41 0
877.48 0
877.55 0
877.61 0
877.68 0
877.75 0
877.82 0
877.88 0
877.95 1
878.02 1
878.09 0
878.16 0
878.22 0
878.29 0
878.36 0
878.43 0
878.49 0
878.56 0
878.63 0
878.70 0
878.76 0
878.83 0
878.90 0
878.97 0
879.04 0
879.10 0
879.17 0
879.24 0
879.31 0
879.38 0
879.44 0
879.51 0
879.58 0
879.65 0
879.71 0
879.78 0
879.85 0
879.92 0
879.99 0
880.05 0
880.12 0
880.19 0
880.26 0
880.32 0
880.39 0
880.46 0
880.53 0
880.60 0
880.66 0
880.73 0
880.80 0
880.87 0
880.94 0
881.00 0
881.07 0
881.14 0
881.21 0
881.27 0
881.34 0
881.41 0
881.48 0
881.55 0
881.61 0
881.68 0
881.75 0
881.82 0
881.89 0
881.95 0
882.02 0
882.09 0
882.16 0
882.22 0
882.29 0
882.36 0
882.43 0
882.50 0
882.56 0
882.63 0
882.70 0
882.77 0
882.84 0
882.90 0
882.97 0
883.04 0
883.11 0
883.18 0
883.24 0
883.31 0
883.38 0
883.45 1
883.52 1
883.58 1
883.65 1
883.72 1
883.79 1
883.86 1
883.92 0
883.99 0
884.06 0
884.13 0
884.20 0
884.26 0
884.33 0
884.40 0
884.47 0
884.54 0
884.60 0
884.67 0
884.74 0
884.81 0
884.88 0
884.94 0
885.01 0
885.08 1
885.15 1
885.22 1
885.28 1
885.35 1
885.42 1
885.49 1
885.56 0
885.62 0
885.69 0
885.76 0
885.83 0
885.90 0
885.96 0
886.03 0
886.10 0
886.17 0
886.24 0
886.30 0
886.37 0
886.44 0
886.51 1
886.58 1
886.64 1
886.71 1
886.78 1
886.85 1
886.92 0
886.98 0
887.05 0
887.12 0
887.19 0
887.26 0
887.33 0
887.39 0
887.46 0
887.53 0
887.60 0
887.67 0
887.73 0
887.80 0
887.87 0
887.94 0
888.01 0
888.07 0
888.14 0
888.21 0
888.28 0
888.35 0
888.42 0
888.48 0
888.55 0
888.62 0
888.69 0
888.76 1
888.82 1
888.89 1
888.96 1
889.03 1
889.10 1
889.16 1
889.23 0
889.30 0
889.37 0
889.44 0
889.51 0
889.57 0
889.64 0
889.71 0
889.78 0
889.85 0
889.91 0
889.98 0
890.05 0
890.12 0
890.19 0
890.26 0
890.32 0
890.39 0
890.46 0
890.53 0
890.60 0
890.67 0
890.73 1
890.80 1
890.87 0
890.94 0
891.01 0
891.07 0
891.14 0
891.21 0
891.28 0
891.35 0
891.42 0
891.48 0
891.55 0
891.62 0
891.69 1
891.76 0
891.83 0
891.89 0
891.96 0
892.03 0
892.10 0
892.17 0
892.24 0
892.30 0
892.37 0
892.44 0
892.51 0
892.58 0
892.65 0
892.71 0
892.78 0
892.85 0
892.92 0
892.99 0
893.05 0
893.12 0
893.19 0
893.26 0
893.33 0
893.40 0
893.46 0
893.53 0
893.60 0
893.67 0
893.74 0
893.81 0
893.87 0
893.94 0
894.01 0
894.08 0
894.15 0
894.22 0
894.29 0
894.35 0
894.42 0
894.49 0
894.56 0
894.63 0
894.70 0
894.76 0
894.83 0
894.90 0
894.97 0
895.04 0
895.11 0
895.17 0
895.24 0
895.31 0
895.38 0
895.45 0
895.52 0
895.58 0
895.65 0
895.72 0
895.79 0
895.86 0
895.93 0
896.00 0
896.06 0
896.13 0
896.20 0
896.27 0
896.34 0
896.41 0
896.47 0
896.54 0
896.61 0
896.68 0
896.75 0
896.82 0
896.89 0
896.95 0
897.02 0
897.09 0
897.16 0
897.23 0
897.30 0
897.36 0
897.43 0
897.50 0
897.57 0
897.64 0
897.71 0
897.78 0
897.84 0
897.91 0
897.98 0
898.05 0
898.12 0
898.19 0
898.25 0
898.32 0
898.39 0
898.46 0
898.53 0
898.60 0
898.67 0
898.73 0
898.80 0
898.87 0
898.94 0
899.01 0
899.08 0
899.15 0
899.21 0
899.28 0
899.35 0
899.42 0
899.49 0
899.56 0
899.63 0
899.69 0
899.76 0
899.83 0
899.90 0
899.97 0
900.04 0
900.11 0
900.17 0
900.24 0
900.31 0
900.38 0
900.45 0
900.52 0
900.59 0
900.65 0
900.72 0
900.79 0
900.86 0
900.93 0
901.00 0
901.07 0
901.14 0
901.20 0
901.27 0
901.34 0
901.41 0
901.48 0
901.55 0
901.62 0
901.68 0
901.75 0
901.82 0
901.89 0
901.96 0
902.03 0
902.10 0
902.16 1
902.23 1
902.30 1
902.37 1
902.44 1
902.51 0
902.58 0
902.65 0
902.71 0
902.78 0
902.85 0
902.92 0
902.99 0
903.06 0
903.13 0
903.20 0
903.26 0
903.33 0
903.40 0
903.47 1
903.54 1
903.61 1
903.68 1
903.75 1
903.81 1
903.88 0
903.95 0
904.02 0
904.09 0
904.16 0
904.23 0
904.29 0
904.36 0
904.43 0
904.50 1
904.57 1
904.64 1
904.71 1
904.78 1
904.85 1
904.91 0
904.98 0
905.05 0
905.12 0
905.19 0
905.26 0
905.33 0
905.40 0
905.46 0
905.53 0
905.60 0
905.67 0
905.74 0
905.81 0
905.88 1
905.95 1
906.01 1
906.08 1
906.15 1
906.22 0
906.29 0
906.36 0
906.43 0
906.50 0
906.57 0
906.63 0
906.70 0
906.77 0
906.84 0
906.91 0
906.98 0
907.05 0
907.12 0
907.18 0
907.25 0
907.32 0
907.39 0
907.46 0
907.53 0
907.60 0
907.67 0
907.74 0
907.80 0
907.87 0
907.94 0
908.01 0
908.08 0
908.15 0
908.22 0
908.29 0
908.36 0
908.42 1
908.49 1
908.56 1
908.63 0
908.70 0
908.77 0
908.84 0
908.91 0
908.98 0
909.05 0
909.11 0
909.18 0
909.25 0
909.32 0
909.39 0
909.46 0
909.53 0
909.60 0
909.67 0
909.73 0
909.80 0
909.87 0
909.94 0
910.01 0
910.08 0
910.15 0
910.22 0
910.29 1
910.36 1
910.42 1
910.49 1
910.56 1
910.63 0
910.70 0
910.77 0
910.84 0
910.91 0
910.98 0
911.05 0
911.11 0
911.18 0
911.25 0
911.32 0
911.39 0
911.46 0
911.53 0
911.60 0
911.67 0
911.74 0
911.80 0
911.87 0
911.94 0
912.01 0
912.08 0
912.15 0
912.22 0
912.29 0
912.36 0
912.43 0
912.49 0
912.56 1
912.63 1
912.70 1
912.77 1
912.84 1
912.91 1
912.98 1
913.05 1
913.12 1
913.19 1
913.25 0
913.32 0
913.39 0
913.46 0
913.53 0
913.60 0
913.67 0
913.74 0
913.81 0
913.88 0
913.95 0
914.01 0
914.08 0
914.15 0
914.22 0
914.29 0
914.36 0
914.43 0
914.50 1
914.57 1
914.64 1
914.71 1
914.78 1
914.84 0
914.91 0
914.98 0
915.05 0
915.12 0
915.19 0
915.26 0
915.33 0
915.40 0
915.47 0
915.54 0
915.61 0
915.67 1
915.74 1
915.81 1
915.88 1
915.95 1
916.02 0
916.09 0
916.16 0
916.23 0
916.30 0
916.37 0
916.44 0
916.50 0
916.57 0
916.64 0
916.71 0
916.78 0
916.85 0
916.92 0
916.99 0
917.06 1
917.13 1
917.20 1
917.27 1
917.34 1
917.40 1
917.47 1
917.54 1
917.61 0
917.68 0
917.75 0
917.82 0
917.89 0
917.96 0
918.03 0
918.10 0
918.17 0
918.24 0
918.31 1
918.37 1
918.44 1
918.51 1
918.58 1
918.65 1
918.72 1
918.79 1
918.86 0
918.93 0
919.00 0
919.07 0
919.14 0
919.21 0
919.28 0
919.34 0
919.41 0
919.48 0
919.55 0
919.62 1
919.69 1
919.76 1
919.83 1
919.90 1
919.97 1
920.04 0
920.11 0
920.18 0
920.25 0
920.32 0
920.39 0
920.45 0
920.52 1
920.59 1
920.66 1
920.73 1
920.80 1
920.87 0
920.94 0
921.01 0
921.08 0
921.15 0
921.22 0
921.29 0
921.36 0
921.43 0
921.50 0
921.56 0
921.63 0
921.70 0
921.77 0
921.84 0
921.91 0
921.98 0
922.05 0
922.12 0
922.19 0
922.26 0
922.33 0
922.40 0
922.47 0
922.54 0
922.61 0
922.68 0
922.74 0
922.81 0
922.88 0
922.95 0
923.02 0
923.09 0
923.16 0
923.23 0
923.30 0
923.37 0
923.44 0
923.51 0
923.58 0
923.65 0
923.72 0
923.79 0
923.86 0
923.93 0
924.00 0
924.06 0
924.13 0
924.20 0
924.27 0
924.34 0
924.41 0
924.48 0
924.55 0
924.62 0
924.69 0
924.76 0
924.83 0
924.90 0
924.97 1
925.04 1
925.11 1
925.18 1
925.25 0
925.32 0
925.39 0
925.46 0
925.53 0
925.59 0
925.66 0
925.73 0
925.80 0
925.87 0
925.94 0
926.01 0
926.08 0
926.15 0
926.22 0
926.29 0
926.36 0
926.43 0
926.50 0
926.57 0
926.64 0
926.71 0
926.78 0
926.85 0
926.92 0
926.99 0
927.06 0
927.13 0
927.20 0
927.26 0
927.33 0
927.40 1
927.47 1
927.54 1
927.61 1
927.68 1
927.75 1
927.82 0
927.89 0
927.96 0
928.03 0
928.10 0
928.17 0
928.24 0
928.31 0
928.38 0
928.45 1
928.52 1
928.59 1
928.66 1
928.73 1
928.80 0
928.87 0
928.94 0
929.01 0
929.08 0
929.15 0
929.22 0
929.28 0
929.35 1
929.42 1
929.49 1
929.56 1
929.63 0
929.70 0
929.77 0
929.84 0
929.91 0
929.98 1
930.05 1
930.12 1
930.19 1
930.26 2
930.33 2
930.40 1
930.47 1
930.54 1
930.61 0
930.68 0
930.75 0
930.82 0
930.89 0
930.96 0
931.03 0
931.10 0
931.17 0
931.24 0
931.31 0
931.38 0
931.45 0
931.52 0
931.59 0
931.66 0
931.73 0
931.80 0
931.87 0
931.94 0
932.00 0
932.07 0
932.14 1
932.21 1
932.28 1
932.35 1
932.42 1
932.49 1
932.56 0
932.63 0
932.70 0
932.77 0
932.84 0
932.91 0
932.98 0
933.05 0
933.12 0
933.19 1
933.26 1
933.33 1
933.40 1
933.47 1
933.54 1
933.61 1
933.68 1
933.75 0
933.82 0
933.89 0
933.96 1
934.03 0
934.10 0
934.17 0
934.24 0
934.31 0
934.38 0
934.45 0
934.52 0
934.59 0
934.66 0
934.73 0
934.80 0
934.87 0
934.94 0
935.01 0
935.08 0
935.15 0
935.22 0
935.29 0
935.36 0
935.43 0
935.50 0
935.57 0
935.64 0
935.71 0
935.78 0
935.85 0
935.92 0
935.99 0
936.06 0
936.13 0
936.20 0
936.27 0
936.34 0
936.41 0
936.48 0
936.55 0
936.62 0
936.69 0
936.76 0
936.83 0
936.90 0
936.97 0
937.04 0
937.11 0
937.18 0
937.25 0
937.32 0
937.39 0
937.46 0
937.53 0
937.60 0
937.67 1
937.74 1
937.81 1
937.88 1
937.95 0
938.02 0
938.09 0
938.16 0
938.23 0
938.30 0
938.37 0
938.44 0
938.51 0
938.58 0
938.65 0
938.72 0
938.79 0
938.86 0
938.93 0
939.00 0
939.07 0
939.14 0
939.21 0
939.28 0
939.35 0
939.42 0
939.49 0
939.56 0
939.63 0
939.70 0
939.77 0
939.84 0
939.91 0
939.98 0
940.05 0
940.12 0
940.19 0
940.26 0
940.33 0
940.40 0
940.47 0
940.54 0
940.61 0
940.68 0
940.75 0
940.82 0
940.89 0
940.96 0
941.03 0
941.10 0
941.17 0
941.24 0
941.31 0
941.38 0
941.45 0
941.52 0
941.59 0
941.66 0
941.73 0
941.80 0
941.87 0
941.94 0
942.01 0
942.08 0
942.15 0
942.22 0
942.29 0
942.36 1
942.43 1
942.50 0
942.57 0
942.64 0
942.71 0
942.79 0
942.86 0
942.93 0
943.00 0
943.07 0
943.14 0
943.21 0
943.28 0
943.35 0
943.42 0
943.49 0
943.56 0
943.63 0
943.70 0
943.77 0
943.84 0
943.91 0
943.98 0
944.05 0
944.12 0
944.19 0
944.26 0
944.33 0
944.40 0
944.47 0
944.54 0
944.61 0
944.68 0
944.75 0
944.82 0
944.89 0
944.96 0
945.03 0
945.10 0
945.17 0
945.24 0
945.31 0
945.38 0
945.45 0
945.52 0
945.60 0
945.67 0
945.74 0
945.81 0
945.88 0
945.95 0
946.02 0
946.09 0
946.16 0
946.23 0
946.30 0
946.37 0
946.44 0
946.51 0
946.58 0
946.65 0
946.72 0
946.79 0
946.86 0
946.93 0
947.00 0
947.07 0
947.14 0
947.21 0
947.28 0
947.35 0
947.42 0
947.49 0
947.56 0
947.64 0
947.71 0
947.78 0
947.85 0
947.92 0
947.99 0
948.06 0
948.13 1
948.20 1
948.27 1
948.34 1
948.41 1
948.48 1
948.55 0
948.62 0
948.69 0
948.76 0
948.83 0
948.90 0
948.97 0
949.04 0
949.11 0
949.18 0
949.25 0
949.33 0
949.40 0
949.47 0
949.54 0
949.61 0
949.68 0
949.75 0
949.82 0
949.89 0
949.96 0
950.03 0
950.10 0
950.17 0
950.24 0
950.31 0
950.38 0
950.45 0
950.52 0
950.59 0
950.66 0
950.73 0
950.81 0
950.88 0
950.95 0
951.02 0
951.09 1
951.16 1
951.23 1
951.30 1
951.37 0
951.44 0
951.51 0
951.58 0
951.65 0
951.72 0
951.79 0
951.86 0
951.93 0
952.00 0
952.07 0
952.15 0
952.22 0
952.29 0
952.36 0
952.43 1
952.50 1
952.57 1
952.64 0
952.71 0
952.78 0
952.85 0
952.92 0
952.99 0
953.06 0
953.13 0
953.20 0
953.27 0
953.34 0
953.42 0
953.49 0
953.56 0
953.63 0
953.70 0
953.77 0
953.84 0
953.91 0
953.98 0
954.05 0
954.12 0
954.19 0
954.26 0
954.33 0
954.40 0
954.47 0
954.55 0
954.62 0
954.69 0
954.76 0
954.83 1
954.90 1
954.97 1
955.04 1
955.11 1
955.18 1
955.25 1
955.32 1
955.39 1
955.46 0
955.53 0
955.61 0
955.68 0
955.75 0
955.82 0
955.89 1
955.96 1
956.03 1
956.10 1
956.17 1
956.24 1
956.31 1
956.38 0
956.45 0
956.52 0
956.59 0
956.67 0
956.74 0
956.81 0
956.88 0
956.95 0
957.02 0
957.09 0
957.16 0
957.23 0
957.30 0
957.37 0
957.44 0
957.51 0
957.59 0
957.66 0
957.73 1
957.80 1
957.87 1
957.94 1
958.01 1
958.08 0
958.15 0
958.22 0
958.29 0
958.36 0
958.43 0
958.51 0
958.58 0
958.65 0
958.72 0
958.79 1
958.86 1
958.93 0
959.00 0
959.07 0
959.14 0
959.21 0
959.28 0
959.35 0
959.43 0
959.50 0
959.57 0
959.64 0
959.71 0
959.78 0
959.85 0
959.92 1
959.99 1
960.06 1
960.13 1
960.20 1
960.28 1
960.35 1
960.42 1
960.49 0
960.56 0
960.63 0
960.70 0
960.77 0
960.84 0
960.91 0
960.98 0
961.06 0
961.13 0
961.20 0
961.27 0
961.34 0
961.41 0
961.48 0
961.55 0
961.62 0
961.69 0
961.76 0
961.83 0
961.91 0
961.98 0
962.05 0
962.12 0
962.19 0
962.26 0
962.33 0
962.40 0
962.47 0
962.54 0
962.62 0
962.69 0
962.76 0
962.83 0
962.90 0
962.97 0
963.04 0
963.11 0
963.18 0
963.25 0
963.32 1
963.40 1
963.47 1
963.54 2
963.61 2
963.68 2
963.75 2
963.82 1
963.89 1
963.96 0
964.03 0
964.11 0
964.18 0
964.25 0
964.32 0
964.39 0
964.46 1
964.53 1
964.60 0
964.67 0
964.74 0
964.82 0
964.89 0
964.96 0
965.03 0
965.10 1
965.17 1
965.24 1
965.31 1
965.38 1
965.45 1
965.53 1
965.60 1
965.67 1
965.74 1
965.81 0
965.88 0
965.95 0
966.02 0
966.09 0
966.17 0
966.24 0
966.31 0
966.38 1
966.45 1
966.52 1
966.59 1
966.66 1
966.73 1
966.80 1
966.88 1
966.95 1
967.02 1
967.09 1
967.16 1
967.23 1
967.30 1
967.37 0
967.44 0
967.52 0
967.59 0
967.66 0
967.73 0
967.80 1
967.87 1
967.94 0
968.01 0
968.09 0
968.16 0
968.23 0
968.30 0
968.37 0
968.44 1
968.51 1
968.58 1
968.65 1
968.73 1
968.80 1
968.87 2
968.94 2
969.01 1
969.08 1
969.15 1
969.22 1
969.29 1
969.37 1
969.44 1
969.51 1
969.58 2
969.65 2
969.72 2
969.79 2
969.86 1
969.94 1
970.01 1
970.08 0
970.15 0
970.22 1
970.29 1
970.36 1
970.43 2
970.51 2
970.58 2
970.65 2
970.72 2
970.79 2
970.86 1
970.93 1
971.00 1
971.08 1
971.15 1
971.22 1
971.29 1
971.36 1
971.43 1
971.50 1
971.57 1
971.65 1
971.72 1
971.79 1
971.86 1
971.93 1
972.00 1
972.07 1
972.14 1
972.22 1
972.29 1
972.36 1
972.43 1
972.50 1
972.57 1
972.64 1
972.71 2
972.79 2
972.86 2
972.93 2
973.00 2
973.07 2
973.14 1
973.21 1
973.29 1
973.36 1
973.43 1
973.50 1
973.57 1
973.64 1
973.71 2
973.78 1
973.86 1
973.93 1
974.00 1
974.07 1
974.14 1
974.21 1
974.28 1
974.36 1
974.43 2
974.50 2
974.57 2
974.64 2
974.71 2
974.78 2
974.86 1
974.93 1
975.00 1
975.07 1
975.14 1
975.21 1
975.28 1
975.35 1
975.43 2
975.50 2
975.57 2
975.64 2
975.71 2
975.78 2
975.85 1
975.93 1
976.00 1
976.07 0
976.14 0
976.21 1
976.28 1
976.35 1
976.43 1
976.50 1
976.57 1
976.64 1
976.71 1
976.78 0
976.85 0
976.93 0
977.00 0
977.07 0
977.14 0
977.21 0
977.28 0
977.36 0
977.43 0
977.50 0
977.57 0
977.64 0
977.71 0
977.78 0
977.86 0
977.93 0
978.00 0
978.07 0
978.14 0
978.21 0
978.28 0
978.36 0
978.43 0
978.50 0
978.57 0
978.64 0
978.71 1
978.79 1
978.86 1
978.93 1
979.00 1
979.07 1
979.14 1
979.21 1
979.29 1
979.36 1
979.43 1
979.50 1
979.57 0
979.64 0
979.72 0
979.79 0
979.86 0
979.93 0
980.00 0
980.07 0
980.14 0
980.22 0
980.29 0
980.36 0
980.43 0
980.50 0
980.57 1
980.65 1
980.72 1
980.79 1
980.86 1
980.93 1
981.00 1
981.08 1
981.15 1
981.22 1
981.29 1
981.36 1
981.43 1
981.51 1
981.58 1
981.65 0
981.72 0
981.79 0
981.86 0
981.94 0
982.01 1
982.08 1
982.15 1
982.22 1
982.29 1
982.37 0
982.44 0
982.51 0
982.58 1
982.65 1
982.72 1
982.80 1
982.87 1
982.94 1
983.01 1
983.08 1
983.15 1
983.23 1
983.30 1
983.37 1
983.44 1
983.51 0
983.58 0
983.66 0
983.73 1
983.80 1
983.87 1
983.94 1
984.01 1
984.09 1
984.16 1
984.23 1
984.30 1
984.37 1
984.44 1
984.52 0
984.59 0
984.66 0
984.73 0
984.80 0
984.88 0
984.95 0
985.02 0
985.09 0
985.16 0
985.23 0
985.31 0
985.38 0
985.45 0
985.52 0
985.59 0
985.66 1
985.74 1
985.81 1
985.88 1
985.95 1
986.02 1
986.10 1
986.17 1
986.24 1
986.31 1
986.38 1
986.45 1
986.53 1
986.60 2
986.67 2
986.74 2
986.81 2
986.89 2
986.96 1
987.03 1
987.10 1
987.17 0
987.24 0
987.32 0
987.39 0
987.46 0
987.53 0
987.60 0
987.68 0
987.75 0
987.82 1
987.89 1
987.96 1
988.03 1
988.11 1
988.18 1
988.25 1
988.32 1
988.39 1
988.47 0
988.54 0
988.61 0
988.68 0
988.75 0
988.83 0
988.90 0
988.97 0
989.04 1
989.11 1
989.19 1
989.26 1
989.33 1
989.40 1
989.47 1
989.54 1
989.62 1
989.69 1
989.76 1
989.83 1
989.90 1
989.98 2
990.05 2
990.12 2
990.19 2
990.26 2
990.34 1
990.41 1
990.48 1
990.55 0
990.62 0
990.70 0
990.77 0
990.84 0
990.91 0
990.98 0
991.06 0
991.13 0
991.20 0
991.27 0
991.34 0
991.42 0
991.49 0
991.56 0
991.63 1
991.70 1
991.78 1
991.85 2
991.92 2
991.99 2
992.06 2
992.14 1
992.21 1
992.28 1
992.35 0
992.42 0
992.50 0
992.57 1
992.64 1
992.71 1
992.78 1
992.86 2
992.93 2
993.00 2
993.07 2
993.14 2
993.22 2
993.29 2
993.36 2
993.43 2
993.50 1
993.58 1
993.65 0
993.72 0
993.79 0
993.86 0
993.94 0
994.01 0
994.08 0
994.15 0
994.23 0
994.30 1
994.37 1
994.44 2
994.51 3
994.59 3
994.66 4
994.73 4
994.80 4
994.87 4
994.95 4
995.02 3
995.09 3
995.16 2
995.23 2
995.31 2
995.38 2
995.45 1
995.52 1
995.60 1
995.67 1
995.74 2
995.81 2
995.88 3
995.96 3
996.03 4
996.10 4
996.17 3
996.24 3
996.32 2
996.39 2
996.46 2
996.53 2
996.61 1
996.68 1
996.75 1
996.82 1
996.89 1
996.97 2
997.04 2
997.11 2
997.18 2
997.26 3
997.33 3
997.40 3
997.47 2
997.54 2
997.62 1
997.69 1
997.76 1
997.83 0
997.91 0
997.98 0
998.05 0
998.12 0
998.19 0
998.27 0
998.34 0
998.41 1
998.48 1
998.56 1
998.63 1
998.70 1
998.77 1
998.84 1
998.92 1
998.99 1
999.06 1
999.13 0
999.21 0
999.28 0
999.35 0
999.42 0
999.50 0
999.57 0
999.64 0
999.71 0
999.78 0
999.86 0
999.93 0
1000.00 1
1000.07 2
1000.15 3
1000.22 3
1000.29 3
1000.36 3
1000.44 3
1000.51 2
1000.58 2
1000.65 1
1000.72 1
1000.80 1
1000.87 0
1000.94 0
1001.01 0
1001.09 0
1001.16 0
1001.23 0
1001.30 0
1001.38 0
1001.45 0
1001.52 0
1001.59 0
1001.66 0
1001.74 0
1001.81 0
1001.88 1
1001.95 1
1002.03 1
1002.10 1
1002.17 1
1002.24 1
1002.32 1
1002.39 1
1002.46 1
1002.53 1
1002.61 1
1002.68 1
1002.75 1
1002.82 1
1002.90 1
1002.97 1
1003.04 0
1003.11 0
1003.19 1
1003.26 1
1003.33 1
1003.40 2
1003.47 2
1003.55 3
1003.62 3
1003.69 2
1003.76 2
1003.84 2
1003.91 1
1003.98 1
1004.05 1
1004.13 1
1004.20 1
1004.27 1
1004.34 1
1004.42 1
1004.49 1
1004.56 1
1004.63 1
1004.71 1
1004.78 2
1004.85 2
1004.92 3
1005.00 3
1005.07 4
1005.14 4
1005.21 4
1005.29 4
1005.36 4
1005.43 4
1005.50 4
1005.58 4
1005.65 4
1005.72 4
1005.79 4
1005.87 5
1005.94 5
1006.01 5
1006.08 5
1006.16 5
1006.23 5
1006.30 5
1006.37 5
1006.45 4
1006.52 4
1006.59 3
1006.66 3
1006.74 3
1006.81 3
1006.88 4
1006.95 5
1007.03 6
1007.10 7
1007.17 8
1007.24 9
1007.32 9
1007.39 8
1007.46 8
1007.54 7
1007.61 6
1007.68 5
1007.75 5
1007.83 5
1007.90 5
1007.97 5
1008.04 5
1008.12 5
1008.19 4
1008.26 4
1008.33 3
1008.41 3
1008.48 3
1008.55 3
1008.62 3
1008.70 4
1008.77 5
1008.84 6
1008.91 7
1008.99 9
1009.06 10
1009.13 11
1009.20 11
1009.28 11
1009.35 11
1009.42 10
1009.50 9
1009.57 8
1009.64 8
1009.71 8
1009.79 8
1009.86 8
1009.93 8
1010.00 8
1010.08 8
1010.15 8
1010.22 7
1010.29 6
1010.37 5
1010.44 5
1010.51 4
1010.59 4
1010.66 5
1010.73 6
1010.80 8
1010.88 10
1010.95 11
1011.02 12
1011.09 13
1011.17 13
1011.24 13
1011.31 12
1011.39 11
1011.46 10
1011.53 9
1011.60 7
1011.68 6
1011.75 5
1011.82 5
1011.89 5
1011.97 5
1012.04 5
1012.11 6
1012.19 6
1012.26 7
1012.33 7
1012.40 7
1012.48 7
1012.55 8
1012.62 8
1012.69 8
1012.77 8
1012.84 8
1012.91 8
1012.99 8
1013.06 8
1013.13 8
1013.20 7
1013.28 7
1013.35 6
1013.42 6
1013.50 6
1013.57 6
1013.64 5
1013.71 5
1013.79 5
1013.86 4
1013.93 4
1014.00 3
1014.08 3
1014.15 3
1014.22 2
1014.30 3
1014.37 3
1014.44 3
1014.51 4
1014.59 5
1014.66 5
1014.73 5
1014.81 5
1014.88 5
1014.95 5
1015.02 5
1015.10 5
1015.17 5
1015.24 5
1015.32 5
1015.39 5
1015.46 4
1015.53 4
1015.61 4
1015.68 4
1015.75 4
1015.83 4
1015.90 4
1015.97 3
1016.04 3
1016.12 3
1016.19 3
1016.26 3
1016.34 3
1016.41 3
1016.48 3
1016.55 2
1016.63 2
1016.70 3
1016.77 3
1016.85 3
1016.92 3
1016.99 3
1017.07 3
1017.14 3
1017.21 2
1017.28 2
1017.36 2
1017.43 2
1017.50 2
1017.58 3
1017.65 3
1017.72 3
1017.79 3
1017.87 3
1017.94 2
1018.01 1
1018.09 1
1018.16 1
1018.23 0
1018.31 0
1018.38 0
1018.45 0
1018.52 0
1018.60 1
1018.67 2
1018.74 2
1018.82 3
1018.89 3
1018.96 4
1019.03 3
1019.11 3
1019.18 2
1019.25 1
1019.33 0
1019.40 0
1019.47 0
1019.55 0
1019.62 0
1019.69 0
1019.76 0
1019.84 0
1019.91 1
1019.98 1
1020.06 1
1020.13 1
1020.20 1
1020.28 1
1020.35 1
1020.42 1
1020.50 1
1020.57 1
1020.64 1
1020.71 1
1020.79 1
1020.86 1
1020.93 2
1021.01 2
1021.08 3
1021.15 3
1021.23 4
1021.30 5
1021.37 5
1021.44 5
1021.52 6
1021.59 6
1021.66 6
1021.74 6
1021.81 6
1021.88 5
1021.96 5
1022.03 5
1022.10 5
1022.18 5
1022.25 5
1022.32 5
1022.40 5
1022.47 6
1022.54 6
1022.61 6
1022.69 6
1022.76 5
1022.83 5
1022.91 4
1022.98 3
1023.05 2
1023.13 2
1023.20 2
1023.27 3
1023.35 3
1023.42 4
1023.49 5
1023.57 6
1023.64 6
1023.71 6
1023.78 6
1023.86 6
1023.93 5
1024.00 5
1024.08 4
1024.15 4
1024.22 3
1024.30 3
1024.37 3
1024.44 3
1024.52 4
1024.59 4
1024.66 4
1024.74 5
1024.81 4
1024.88 4
1024.96 4
1025.03 4
1025.10 5
1025.18 5
1025.25 6
1025.32 6
1025.39 6
1025.47 5
1025.54 4
1025.61 3
1025.69 2
1025.76 1
1025.83 1
1025.91 1
1025.98 1
1026.05 1
1026.13 2
1026.20 2
1026.27 2
1026.35 2
1026.42 3
1026.49 4
1026.57 6
1026.64 7
1026.71 9
1026.79 10
1026.86 12
1026.93 13
1027.01 14
1027.08 14
1027.15 14
1027.23 14
1027.30 13
1027.37 13
1027.45 12
1027.52 12
1027.59 11
1027.67 11
1027.74 12
1027.81 12
1027.89 12
1027.96 12
1028.03 12
1028.11 11
1028.18 10
1028.25 9
1028.33 8
1028.40 7
1028.47 7
1028.55 6
1028.62 6
1028.69 6
1028.77 6
1028.84 6
1028.91 5
1028.99 5
1029.06 4
1029.13 3
1029.21 2
1029.28 1
1029.35 1
1029.43 2
1029.50 3
1029.57 4
1029.65 6
1029.72 8
1029.79 10
1029.87 11
1029.94 12
1030.01 12
1030.09 11
1030.16 9
1030.23 7
1030.31 5
1030.38 3
1030.45 2
1030.53 1
1030.60 1
1030.67 2
1030.75 2
1030.82 3
1030.89 4
1030.97 4
1031.04 4
1031.11 4
1031.19 4
1031.26 4
1031.33 3
1031.41 3
1031.48 3
1031.55 3
1031.63 2
1031.70 2
1031.77 2
1031.85 2
1031.92 1
1032.00 1
1032.07 0
1032.14 0
1032.22 0
1032.29 0
1032.36 0
1032.44 0
1032.51 0
1032.58 0
1032.66 0
1032.73 1
1032.80 1
1032.88 1
1032.95 1
1033.02 1
1033.10 0
1033.17 0
1033.24 0
1033.32 0
1033.39 1
1033.46 2
1033.54 3
1033.61 4
1033.69 4
1033.76 4
1033.83 4
1033.91 4
1033.98 3
1034.05 2
1034.13 0
1034.20 0
1034.27 0
1034.35 0
1034.42 0
1034.49 0
1034.57 0
1034.64 1
1034.71 2
1034.79 3
1034.86 3
1034.94 4
1035.01 4
1035.08 5
1035.16 5
1035.23 5
1035.30 5
1035.38 5
1035.45 4
1035.52 4
1035.60 3
1035.67 2
1035.74 1
1035.82 1
1035.89 0
1035.97 0
1036.04 0
1036.11 0
1036.19 0
1036.26 1
1036.33 2
1036.41 3
1036.48 4
1036.55 5
1036.63 6
1036.70 6
1036.78 6
1036.85 6
1036.92 5
1037.00 5
1037.07 5
1037.14 5
1037.22 6
1037.29 7
1037.36 8
1037.44 9
1037.51 9
1037.59 10
1037.66 9
1037.73 9
1037.81 8
1037.88 7
1037.95 6
1038.03 5
1038.10 5
1038.17 4
1038.25 3
1038.32 3
1038.40 3
1038.47 2
1038.54 3
1038.62 3
1038.69 4
1038.76 4
1038.84 5
1038.91 5
1038.99 4
1039.06 4
1039.13 3
1039.21 3
1039.28 2
1039.35 2
1039.43 1
1039.50 1
1039.57 1
1039.65 0
1039.72 0
1039.80 0
1039.87 0
1039.94 0
1040.02 0
1040.09 1
1040.16 3
1040.24 4
1040.31 5
1040.39 6
1040.46 6
1040.53 5
1040.61 4
1040.68 2
1040.75 1
1040.83 1
1040.90 1
1040.98 1
1041.05 2
1041.12 3
1041.20 4
1041.27 5
1041.34 5
1041.42 6
1041.49 5
1041.57 5
1041.64 5
1041.71 4
1041.79 3
1041.86 2
1041.94 1
1042.01 0
1042.08 0
1042.16 0
1042.23 0
1042.30 2
1042.38 4
1042.45 7
1042.53 9
1042.60 11
1042.67 12
1042.75 11
1042.82 10
1042.89 9
1042.97 7
1043.04 5
1043.12 4
1043.19 3
1043.26 3
1043.34 3
1043.41 4
1043.49 4
1043.56 3
1043.63 3
1043.71 2
1043.78 1
1043.86 0
1043.93 0
1044.00 0
1044.08 0
1044.15 0
1044.22 0
1044.30 0
1044.37 0
1044.45 1
1044.52 3
1044.59 4
1044.67 5
1044.74 5
1044.82 5
1044.89 4
1044.96 3
1045.04 2
1045.11 1
1045.19 0
1045.26 0
1045.33 0
1045.41 0
1045.48 0
1045.55 0
1045.63 0
1045.70 0
1045.78 0
1045.85 1
1045.92 2
1046.00 2
1046.07 3
1046.15 4
1046.22 5
1046.29 6
1046.37 8
1046.44 10
1046.52 11
1046.59 13
1046.66 14
1046.74 14
1046.81 14
1046.89 12
1046.96 10
1047.03 7
1047.11 4
1047.18 2
1047.26 0
1047.33 0
1047.40 0
1047.48 0
1047.55 1
1047.63 2
1047.70 2
1047.77 3
1047.85 2
1047.92 2
1048.00 1
1048.07 0
1048.14 0
1048.22 0
1048.29 0
1048.37 1
1048.44 2
1048.51 3
1048.59 4
1048.66 5
1048.74 6
1048.81 7
1048.88 8
1048.96 8
1049.03 8
1049.11 8
1049.18 7
1049.26 7
1049.33 6
1049.40 6
1049.48 6
1049.55 6
1049.63 6
1049.70 6
1049.77 5
1049.85 5
1049.92 5
1050.00 5
1050.07 5
1050.14 6
1050.22 6
1050.29 6
1050.37 6
1050.44 5
1050.51 4
1050.59 2
1050.66 1
1050.74 0
1050.81 0
1050.89 0
1050.96 1
1051.03 3
1051.11 4
1051.18 4
1051.26 4
1051.33 3
1051.40 2
1051.48 0
1051.55 0
1051.63 0
1051.70 0
1051.77 0
1051.85 0
1051.92 0
1052.00 0
1052.07 1
1052.15 2
1052.22 3
1052.29 3
1052.37 3
1052.44 2
1052.52 1
1052.59 0
1052.66 0
1052.74 0
1052.81 0
1052.89 0
1052.96 0
1053.04 1
1053.11 3
1053.18 4
1053.26 5
1053.33 5
1053.41 6
1053.48 8
1053.56 9
1053.63 11
1053.70 12
1053.78 13
1053.85 14
1053.93 14
1054.00 13
1054.07 11
1054.15 9
1054.22 6
1054.30 4
1054.37 2
1054.45 1
1054.52 1
1054.59 2
1054.67 3
1054.74 4
1054.82 4
1054.89 4
1054.97 4
1055.04 3
1055.11 3
1055.19 2
1055.26 2
1055.34 2
1055.41 3
1055.49 3
1055.56 3
1055.63 3
1055.71 2
1055.78 2
1055.86 1
1055.93 1
1056.01 1
1056.08 1
1056.15 1
1056.23 2
1056.30 3
1056.38 4
1056.45 5
1056.53 5
1056.60 5
1056.67 5
1056.75 4
1056.82 3
1056.90 1
1056.97 0
1057.05 0
1057.12 0
1057.20 0
1057.27 0
1057.34 2
1057.42 3
1057.49 4
1057.57 5
1057.64 5
1057.72 5
1057.79 5
1057.86 6
1057.94 7
1058.01 8
1058.09 10
1058.16 11
1058.24 11
1058.31 11
1058.39 10
1058.46 9
1058.53 8
1058.61 7
1058.68 7
1058.76 7
1058.83 7
1058.91 7
1058.98 7
1059.05 6
1059.13 5
1059.20 3
1059.28 3
1059.35 2
1059.43 2
1059.50 2
1059.58 2
1059.65 2
1059.72 2
1059.80 1
1059.87 0
1059.95 0
1060.02 0
1060.10 0
1060.17 0
1060.25 0
1060.32 0
1060.39 0
1060.47 0
1060.54 0
1060.62 1
1060.69 2
1060.77 3
1060.84 3
1060.92 3
1060.99 2
1061.06 1
1061.14 0
1061.21 0
1061.29 0
1061.36 0
1061.44 0
1061.51 0
1061.59 0
1061.66 1
1061.74 2
1061.81 3
1061.88 4
1061.96 5
1062.03 5
1062.11 5
1062.18 5
1062.26 4
1062.33 3
1062.41 2
1062.48 1
1062.55 0
1062.63 0
1062.70 0
1062.78 1
1062.85 1
1062.93 2
1063.00 3
1063.08 4
1063.15 4
1063.23 4
1063.30 5
1063.37 5
1063.45 5
1063.52 6
1063.60 8
1063.67 9
1063.75 11
1063.82 12
1063.90 13
1063.97 13
1064.05 13
1064.12 13
1064.20 12
1064.27 11
1064.34 11
1064.42 11
1064.49 11
1064.57 13
1064.64 15
1064.72 17
1064.79 18
1064.87 20
1064.94 21
1065.02 21
1065.09 21
1065.17 21
1065.24 21
1065.31 21
1065.39 20
1065.46 20
1065.54 20
1065.61 20
1065.69 20
1065.76 19
1065.84 18
1065.91 17
1065.99 17
1066.06 17
1066.14 18
1066.21 18
1066.28 19
1066.36 19
1066.43 18
1066.51 17
1066.58 16
1066.66 14
1066.73 14
1066.81 14
1066.88 15
1066.96 17
1067.03 19
1067.11 21
1067.18 22
1067.26 22
1067.33 22
1067.41 22
1067.48 22
1067.55 22
1067.63 23
1067.70 24
1067.78 25
1067.85 26
1067.93 25
1068.00 24
1068.08 22
1068.15 19
1068.23 16
1068.30 13
1068.38 11
1068.45 10
1068.53 10
1068.60 10
1068.68 12
1068.75 13
1068.83 15
1068.90 17
1068.97 18
1069.05 19
1069.12 19
1069.20 18
1069.27 17
1069.35 16
1069.42 15
1069.50 15
1069.57 14
1069.65 14
1069.72 15
1069.80 16
1069.87 17
1069.95 18
1070.02 19
1070.10 19
1070.17 19
1070.25 19
1070.32 17
1070.40 16
1070.47 14
1070.55 13
1070.62 13
1070.69 13
1070.77 13
1070.84 13
1070.92 14
1070.99 15
1071.07 15
1071.14 16
1071.22 16
1071.29 17
1071.37 17
1071.44 17
1071.52 18
1071.59 18
1071.67 19
1071.74 21
1071.82 23
1071.89 25
1071.97 27
1072.04 29
1072.12 30
1072.19 31
1072.27 31
1072.34 29
1072.42 28
1072.49 25
1072.57 23
1072.64 21
1072.72 19
1072.79 18
1072.87 17
1072.94 16
1073.02 16
1073.09 14
1073.17 13
1073.24 11
1073.32 10
1073.39 8
1073.46 7
1073.54 6
1073.61 6
1073.69 6
1073.76 7
1073.84 6
1073.91 6
1073.99 6
1074.06 5
1074.14 5
1074.21 4
1074.29 4
1074.36 4
1074.44 4
1074.51 4
1074.59 4
1074.66 4
1074.74 6
1074.81 7
1074.89 9
1074.96 10
1075.04 12
1075.11 12
1075.19 11
1075.26 10
1075.34 9
1075.41 8
1075.49 8
1075.56 9
1075.64 11
1075.71 13
1075.79 15
1075.86 17
1075.94 18
1076.01 17
1076.09 15
1076.16 14
1076.24 11
1076.31 10
1076.39 8
1076.46 7
1076.54 6
1076.61 5
1076.69 4
1076.76 2
1076.84 1
1076.91 0
1076.99 0
1077.06 0
1077.14 0
1077.21 0
1077.29 2
1077.36 5
1077.44 8
1077.51 10
1077.59 12
1077.66 13
1077.74 13
1077.81 11
1077.89 10
1077.96 8
1078.04 6
1078.11 4
1078.19 2
1078.27 1
1078.34 0
1078.42 0
1078.49 0
1078.57 0
1078.64 0
1078.72 0
1078.79 0
1078.87 0
1078.94 0
1079.02 0
1079.09 0
1079.17 0
1079.24 1
1079.32 2
1079.39 2
1079.47 2
1079.54 3
1079.62 2
1079.69 2
1079.77 2
1079.84 3
1079.92 3
1079.99 3
1080.07 4
1080.14 4
1080.22 4
1080.29 5
1080.37 5
1080.44 6
1080.52 6
1080.59 8
1080.67 9
1080.74 11
1080.82 13
1080.89 15
1080.97 17
1081.05 19
1081.12 21
1081.20 22
1081.27 23
1081.35 24
1081.42 25
1081.50 26
1081.57 26
1081.65 27
1081.72 27
1081.80 28
1081.87 29
1081.95 29
1082.02 30
1082.10 30
1082.17 29
1082.25 29
1082.32 29
1082.40 30
1082.47 30
1082.55 30
1082.62 30
1082.70 30
1082.77 29
1082.85 28
1082.93 27
1083.00 27
1083.08 26
1083.15 26
1083.23 25
1083.30 24
1083.38 23
1083.45 21
1083.53 20
1083.60 19
1083.68 18
1083.75 16
1083.83 16
1083.90 15
1083.98 15
1084.05 15
1084.13 15
1084.21 17
1084.28 19
1084.36 21
1084.43 23
1084.51 25
1084.58 26
1084.66 26
1084.73 26
1084.81 24
1084.88 22
1084.96 19
1085.03 18
1085.11 16
1085.18 16
1085.26 16
1085.33 17
1085.41 18
1085.49 18
1085.56 17
1085.64 16
1085.71 15
1085.79 13
1085.86 12
1085.94 11
1086.01 11
1086.09 11
1086.16 12
1086.24 12
1086.31 13
1086.39 14
1086.46 15
1086.54 16
1086.62 17
1086.69 18
1086.77 19
1086.84 19
1086.92 18
1086.99 17
1087.07 16
1087.14 13
1087.22 11
1087.29 9
1087.37 7
1087.45 6
1087.52 6
1087.60 7
1087.67 8
1087.75 9
1087.82 11
1087.90 12
1087.97 12
1088.05 12
1088.12 13
1088.20 13
1088.27 13
1088.35 13
1088.43 12
1088.50 12
1088.58 12
1088.65 12
1088.73 13
1088.80 14
1088.88 16
1088.95 19
1089.03 21
1089.10 24
1089.18 26
1089.26 28
1089.33 28
1089.41 29
1089.48 29
1089.56 28
1089.63 28
1089.71 28
1089.78 28
1089.86 28
1089.93 28
1090.01 27
1090.09 27
1090.16 26
1090.24 25
1090.31 24
1090.39 23
1090.46 23
1090.54 23
1090.61 23
1090.69 23
1090.77 23
1090.84 23
1090.92 23
1090.99 22
1091.07 21
1091.14 19
1091.22 17
1091.29 15
1091.37 14
1091.45 14
1091.52 14
1091.60 15
1091.67 15
1091.75 16
1091.82 16
1091.90 16
1091.97 16
1092.05 17
1092.13 18
1092.20 20
1092.28 22
1092.35 24
1092.43 26
1092.50 29
1092.58 31
1092.65 33
1092.73 35
1092.81 36
1092.88 36
1092.96 35
1093.03 32
1093.11 30
1093.18 27
1093.26 25
1093.33 23
1093.41 23
1093.49 23
1093.56 25
1093.64 27
1093.71 28
1093.79 30
1093.86 31
1093.94 32
1094.02 33
1094.09 32
1094.17 32
1094.24 31
1094.32 30
1094.39 29
1094.47 29
1094.54 30
1094.62 31
1094.70 32
1094.77 35
1094.85 37
1094.92 40
1095.00 42
1095.07 42
1095.15 42
1095.23 40
1095.30 38
1095.38 35
1095.45 34
1095.53 33
1095.60 32
1095.68 32
1095.76 33
1095.83 32
1095.91 31
1095.98 29
1096.06 27
1096.13 26
1096.21 25
1096.29 26
1096.36 28
1096.44 32
1096.51 35
1096.59 39
1096.66 42
1096.74 43
1096.82 42
1096.89 40
1096.97 36
1097.04 32
1097.12 27
1097.19 23
1097.27 20
1097.35 18
1097.42 17
1097.50 17
1097.57 17
1097.65 17
1097.72 17
1097.80 18
1097.88 19
1097.95 20
1098.03 21
1098.10 23
1098.18 25
1098.25 27
1098.33 29
1098.41 30
1098.48 31
1098.56 32
1098.63 32
1098.71 33
1098.79 33
1098.86 33
1098.94 33
1099.01 33
1099.09 34
1099.16 35
1099.24 37
1099.32 38
1099.39 39
1099.47 39
1099.54 38
1099.62 36
1099.69 33
1099.77 30
1099.85 28
1099.92 27
1100.00 26
1100.07 28
1100.15 30
1100.23 32
1100.30 34
1100.38 35
1100.45 37
1100.53 38
1100.61 39
1100.68 40
1100.76 42
1100.83 45
1100.91 47
1100.98 49
1101.06 50
1101.14 51
1101.21 50
1101.29 48
1101.36 46
1101.44 43
1101.52 41
1101.59 38
1101.67 36
1101.74 34
1101.82 32
1101.90 30
1101.97 29
1102.05 27
1102.12 27
1102.20 26
1102.27 26
1102.35 26
1102.43 27
1102.50 27
1102.58 27
1102.65 26
1102.73 26
1102.81 25
1102.88 25
1102.96 25
1103.03 26
1103.11 27
1103.19 29
1103.26 31
1103.34 32
1103.41 32
1103.49 32
1103.57 32
1103.64 32
1103.72 31
1103.79 30
1103.87 29
1103.95 27
1104.02 25
1104.10 23
1104.17 21
1104.25 19
1104.33 17
1104.40 14
1104.48 11
1104.55 8
1104.63 5
1104.71 3
1104.78 2
1104.86 1
1104.93 3
1105.01 5
1105.09 8
1105.16 10
1105.24 13
1105.31 16
1105.39 18
1105.47 20
1105.54 21
1105.62 22
1105.69 22
1105.77 21
1105.85 18
1105.92 14
1106.00 9
1106.07 3
1106.15 0
1106.23 0
1106.30 0
1106.38 0
1106.45 0
1106.53 0
1106.61 0
1106.68 0
1106.76 1
1106.83 2
1106.91 4
1106.99 5
1107.06 7
1107.14 9
1107.21 11
1107.29 14
1107.37 17
1107.44 20
1107.52 23
1107.60 26
1107.67 29
1107.75 30
1107.82 31
1107.90 31
1107.98 29
1108.05 28
1108.13 26
1108.20 25
1108.28 25
1108.36 25
1108.43 26
1108.51 28
1108.58 30
1108.66 32
1108.74 34
1108.81 35
1108.89 37
1108.97 38
1109.04 39
1109.12 41
1109.19 43
1109.27 44
1109.35 45
1109.42 46
1109.50 46
1109.57 46
1109.65 45
1109.73 44
1109.80 43
1109.88 42
1109.96 40
1110.03 38
1110.11 37
1110.18 37
1110.26 37
1110.34 38
1110.41 39
1110.49 40
1110.57 41
1110.64 41
1110.72 40
1110.79 38
1110.87 37
1110.95 35
1111.02 34
1111.10 33
1111.18 33
1111.25 32
1111.33 32
1111.40 31
1111.48 30
1111.56 29
1111.63 29
1111.71 29
1111.78 29
1111.86 29
1111.94 29
1112.01 28
1112.09 27
1112.17 25
1112.24 24
1112.32 23
1112.39 23
1112.47 24
1112.55 25
1112.62 28
1112.70 32
1112.78 36
1112.85 40
1112.93 44
1113.01 47
1113.08 48
1113.16 47
1113.23 45
1113.31 42
1113.39 38
1113.46 35
1113.54 32
1113.62 30
1113.69 30
1113.77 30
1113.84 31
1113.92 32
1114.00 32
1114.07 31
1114.15 29
1114.23 28
1114.30 26
1114.38 25
1114.46 25
1114.53 25
1114.61 26
1114.68 26
1114.76 26
1114.84 26
1114.91 25
1114.99 25
1115.07 24
1115.14 23
1115.22 21
1115.30 19
1115.37 16
1115.45 13
1115.52 11
1115.60 9
1115.68 9
1115.75 10
1115.83 13
1115.91 17
1115.98 20
1116.06 23
1116.14 25
1116.21 26
1116.29 26
1116.36 25
1116.44 24
1116.52 23
1116.59 23
1116.67 22
1116.75 23
1116.82 23
1116.90 23
1116.98 23
1117.05 24
1117.13 24
1117.20 23
1117.28 23
1117.36 21
1117.43 19
1117.51 16
1117.59 14
1117.66 12
1117.74 11
1117.82 11
1117.89 13
1117.97 15
1118.05 16
1118.12 18
1118.20 18
1118.28 18
1118.35 18
1118.43 18
1118.50 17
1118.58 17
1118.66 17
1118.73 17
1118.81 17
1118.89 17
1118.96 17
1119.04 17
1119.12 18
1119.19 19
1119.27 20
1119.35 21
1119.42 21
1119.50 20
1119.58 19
1119.65 17
1119.73 14
1119.81 12
1119.88 11
1119.96 10
1120.03 11
1120.11 12
1120.19 15
1120.26 18
1120.34 21
1120.42 25
1120.49 29
1120.57 32
1120.65 35
1120.72 38
1120.80 39
1120.88 39
1120.95 39
1121.03 38
1121.11 36
1121.18 34
1121.26 33
1121.34 32
1121.41 31
1121.49 30
1121.57 30
1121.64 28
1121.72 26
1121.80 24
1121.87 22
1121.95 20
1122.03 20
1122.10 20
1122.18 21
1122.26 23
1122.33 25
1122.41 28
1122.49 31
1122.56 34
1122.64 37
1122.71 41
1122.79 44
1122.87 47
1122.94 50
1123.02 53
1123.10 55
1123.17 56
1123.25 56
1123.33 56
1123.40 55
1123.48 54
1123.56 53
1123.63 51
1123.71 50
1123.79 48
1123.86 47
1123.94 47
1124.02 47
1124.09 47
1124.17 48
1124.25 49
1124.32 50
1124.40 50
1124.48 50
1124.55 51
1124.63 52
1124.71 53
1124.78 54
1124.86 54
1124.94 54
1125.01 51
1125.09 47
1125.17 41
1125.24 36
1125.32 31
1125.40 28
1125.47 26
1125.55 26
1125.63 26
1125.71 27
1125.78 28
1125.86 27
1125.94 27
1126.01 27
1126.09 28
1126.17 29
1126.24 30
1126.32 30
1126.40 31
1126.47 30
1126.55 29
1126.63 28
1126.70 26
1126.78 25
1126.86 25
1126.93 25
1127.01 26
1127.09 27
1127.16 29
1127.24 30
1127.32 31
1127.39 31
1127.47 31
1127.55 31
1127.62 30
1127.70 30
1127.78 30
1127.85 31
1127.93 33
1128.01 36
1128.08 38
1128.16 39
1128.24 40
1128.32 39
1128.39 37
1128.47 34
1128.55 31
1128.62 28
1128.70 25
1128.78 23
1128.85 20
1128.93 18
1129.01 17
1129.08 16
1129.16 15
1129.24 15
1129.31 14
1129.39 14
1129.47 12
1129.54 10
1129.62 7
1129.70 3
1129.78 0
1129.85 0
1129.93 0
1130.01 0
1130.08 0
1130.16 0
1130.24 0
1130.31 0
1130.39 1
1130.47 4
1130.54 7
1130.62 10
1130.70 12
1130.77 15
1130.85 16
1130.93 17
1131.01 17
1131.08 17
1131.16 15
1131.24 13
1131.31 11
1131.39 9
1131.47 7
1131.54 6
1131.62 6
1131.70 5
1131.77 5
1131.85 6
1131.93 7
1132.01 8
1132.08 9
1132.16 10
1132.24 12
1132.31 13
1132.39 14
1132.47 14
1132.54 15
1132.62 15
1132.70 15
1132.77 14
1132.85 13
1132.93 12
1133.01 12
1133.08 11
1133.16 11
1133.24 12
1133.31 12
1133.39 12
1133.47 12
1133.54 12
1133.62 12
1133.70 13
1133.78 14
1133.85 17
1133.93 20
1134.01 24
1134.08 29
1134.16 33
1134.24 37
1134.31 41
1134.39 44
1134.47 47
1134.55 50
1134.62 52
1134.70 54
1134.78 55
1134.85 56
1134.93 57
1135.01 57
1135.08 57
1135.16 57
1135.24 58
1135.32 58
1135.39 58
1135.47 58
1135.55 58
1135.62 57
1135.70 55
1135.78 53
1135.86 51
1135.93 49
1136.01 47
1136.09 45
1136.16 45
1136.24 44
1136.32 43
1136.39 43
1136.47 42
1136.55 40
1136.63 38
1136.70 36
1136.78 35
1136.86 33
1136.93 33
1137.01 32
1137.09 32
1137.17 31
1137.24 30
1137.32 28
1137.40 26
1137.47 24
1137.55 22
1137.63 21
1137.71 20
1137.78 20
1137.86 20
1137.94 21
1138.01 23
1138.09 25
1138.17 27
1138.25 29
1138.32 32
1138.40 34
1138.48 36
1138.55 38
1138.63 40
1138.71 43
1138.79 45
1138.86 47
1138.94 50
1139.02 52
1139.09 56
1139.17 59
1139.25 64
1139.33 68
1139.40 73
1139.48 76
1139.56 78
1139.63 78
1139.71 77
1139.79 74
1139.87 70
1139.94 65
1140.02 61
1140.10 57
1140.18 54
1140.25 51
1140.33 49
1140.41 48
1140.48 47
1140.56 47
1140.64 48
1140.72 49
1140.79 50
1140.87 51
1140.95 53
1141.02 55
1141.10 57
1141.18 59
1141.26 61
1141.33 62
1141.41 63
1141.49 64
1141.57 63
1141.64 62
1141.72 60
1141.80 57
1141.87 53
1141.95 49
1142.03 45
1142.11 42
1142.18 39
1142.26 36
1142.34 34
1142.42 31
1142.49 28
1142.57 25
1142.65 23
1142.72 20
1142.80 17
1142.88 14
1142.96 12
1143.03 10
1143.11 9
1143.19 10
1143.27 12
1143.34 15
1143.42 20
1143.50 25
1143.58 31
1143.65 36
1143.73 40
1143.81 43
1143.88 45
1143.96 45
1144.04 45
1144.12 44
1144.19 43
1144.27 42
1144.35 41
1144.43 40
1144.50 39
1144.58 37
1144.66 36
1144.74 35
1144.81 33
1144.89 32
1144.97 30
1145.04 28
1145.12 26
1145.20 23
1145.28 21
1145.35 19
1145.43 18
1145.51 17
1145.59 16
1145.66 16
1145.74 16
1145.82 16
1145.90 17
1145.97 18
1146.05 19
1146.13 22
1146.21 24
1146.28 27
1146.36 29
1146.44 31
1146.52 31
1146.59 31
1146.67 30
1146.75 29
1146.83 28
1146.90 28
1146.98 29
1147.06 29
1147.14 30
1147.21 30
1147.29 29
1147.37 27
1147.44 25
1147.52 23
1147.60 21
1147.68 19
1147.75 16
1147.83 14
1147.91 10
1147.99 5
1148.06 0
1148.14 0
1148.22 0
1148.30 0
1148.37 0
1148.45 0
1148.53 0
1148.61 0
1148.68 5
1148.76 9
1148.84 11
1148.92 11
1148.99 9
1149.07 7
1149.15 4
1149.23 3
1149.30 3
1149.38 4
1149.46 6
1149.54 9
1149.61 11
1149.69 13
1149.77 14
1149.85 16
1149.93 18
1150.00 20
1150.08 23
1150.16 26
1150.24 29
1150.31 32
1150.39 34
1150.47 36
1150.55 38
1150.62 38
1150.70 39
1150.78 38
1150.86 38
1150.93 37
1151.01 37
1151.09 37
1151.17 39
1151.24 41
1151.32 45
1151.40 48
1151.48 51
1151.55 54
1151.63 55
1151.71 56
1151.79 55
1151.86 55
1151.94 54
1152.02 53
1152.10 52
1152.17 51
1152.25 49
1152.33 47
1152.41 45
1152.49 43
1152.56 41
1152.64 40
1152.72 40
1152.80 42
1152.87 45
1152.95 49
1153.03 54
1153.11 58
1153.18 62
1153.26 66
1153.34 68
1153.42 69
1153.49 69
1153.57 69
1153.65 68
1153.73 67
1153.81 66
1153.88 65
1153.96 64
1154.04 64
1154.12 64
1154.19 64
1154.27 65
1154.35 67
1154.43 70
1154.50 73
1154.58 78
1154.66 83
1154.74 88
1154.82 91
1154.89 94
1154.97 95
1155.05 96
1155.13 95
1155.20 95
1155.28 95
1155.36 96
1155.44 98
1155.52 101
1155.59 105
1155.67 109
1155.75 113
1155.83 117
1155.90 121
1155.98 124
1156.06 126
1156.14 127
1156.21 126
1156.29 125
1156.37 122
1156.45 118
1156.53 114
1156.60 110
1156.68 106
1156.76 103
1156.84 101
1156.91 99
1156.99 98
1157.07 98
1157.15 99
1157.23 101
1157.30 104
1157.38 108
1157.46 113
1157.54 117
1157.61 119
1157.69 119
1157.77 116
1157.85 111
1157.93 103
1158.00 93
1158.08 83
1158.16 74
1158.24 66
1158.32 60
1158.39 57
1158.47 56
1158.55 56
1158.63 58
1158.70 60
1158.78 61
1158.86 62
1158.94 62
1159.02 61
1159.09 60
1159.17 59
1159.25 58
1159.33 57
1159.40 55
1159.48 54
1159.56 54
1159.64 54
1159.72 55
1159.79 57
1159.87 59
1159.95 60
1160.03 61
1160.11 60
1160.18 58
1160.26 54
1160.34 51
1160.42 47
1160.50 45
1160.57 43
1160.65 43
1160.73 44
1160.81 45
1160.88 47
1160.96 48
1161.04 49
1161.12 50
1161.20 51
1161.27 50
1161.35 49
1161.43 48
1161.51 46
1161.59 44
1161.66 43
1161.74 43
1161.82 45
1161.90 47
1161.98 50
1162.05 52
1162.13 52
1162.21 51
1162.29 48
1162.37 44
1162.44 40
1162.52 37
1162.60 35
1162.68 34
1162.76 34
1162.83 36
1162.91 39
1162.99 43
1163.07 46
1163.15 50
1163.22 53
1163.30 56
1163.38 59
1163.46 60
1163.54 60
1163.61 59
1163.69 57
1163.77 54
1163.85 51
1163.93 47
1164.00 44
1164.08 41
1164.16 39
1164.24 38
1164.32 37
1164.39 37
1164.47 38
1164.55 40
1164.63 43
1164.71 45
1164.78 47
1164.86 48
1164.94 48
1165.02 47
1165.10 46
1165.17 44
1165.25 43
1165.33 42
1165.41 43
1165.49 43
1165.56 44
1165.64 44
1165.72 44
1165.80 42
1165.88 40
1165.95 37
1166.03 33
1166.11 29
1166.19 25
1166.27 22
1166.35 19
1166.42 17
1166.50 16
1166.58 15
1166.66 13
1166.74 11
1166.81 8
1166.89 5
1166.97 1
1167.05 0
1167.13 0
1167.20 0
1167.28 0
1167.36 0
1167.44 0
1167.52 0
1167.60 1
1167.67 3
1167.75 5
1167.83 6
1167.91 8
1167.99 9
1168.06 11
1168.14 13
1168.22 15
1168.30 17
1168.38 17
1168.45 16
1168.53 14
1168.61 12
1168.69 8
1168.77 4
1168.85 1
1168.92 0
1169.00 0
1169.08 0
1169.16 0
1169.24 0
1169.31 0
1169.39 0
1169.47 0
1169.55 3
1169.63 10
1169.71 18
1169.78 26
1169.86 34
1169.94 39
1170.02 42
1170.10 43
1170.18 42
1170.25 38
1170.33 35
1170.41 31
1170.49 28
1170.57 26
1170.64 25
1170.72 23
1170.80 22
1170.88 21
1170.96 19
1171.04 16
1171.11 14
1171.19 10
1171.27 7
1171.35 3
1171.43 0
1171.51 0
1171.58 0
1171.66 0
1171.74 0
1171.82 0
1171.90 2
1171.98 7
1172.05 13
1172.13 19
1172.21 23
1172.29 25
1172.37 25
1172.44 23
1172.52 21
1172.60 18
1172.68 16
1172.76 14
1172.84 14
1172.91 16
1172.99 19
1173.07 23
1173.15 28
1173.23 34
1173.31 39
1173.38 44
1173.46 48
1173.54 51
1173.62 53
1173.70 55
1173.78 57
1173.85 58
1173.93 59
1174.01 60
1174.09 61
1174.17 61
1174.25 61
1174.32 60
1174.40 58
1174.48 53
1174.56 48
1174.64 42
1174.72 35
1174.80 30
1174.87 25
1174.95 23
1175.03 22
1175.11 22
1175.19 24
1175.27 27
1175.34 29
1175.42 32
1175.50 34
1175.58 36
1175.66 37
1175.74 37
1175.81 37
1175.89 36
1175.97 35
1176.05 34
1176.13 32
1176.21 30
1176.28 29
1176.36 29
1176.44 29
1176.52 30
1176.60 31
1176.68 32
1176.76 32
1176.83 31
1176.91 29
1176.99 26
1177.07 22
1177.15 17
1177.23 12
1177.30 8
1177.38 4
1177.46 0
1177.54 0
1177.62 0
1177.70 0
1177.78 0
1177.85 0
1177.93 2
1178.01 8
1178.09 15
1178.17 23
1178.25 31
1178.32 38
1178.40 43
1178.48 47
1178.56 50
1178.64 52
1178.72 53
1178.80 53
1178.87 55
1178.95 56
1179.03 58
1179.11 60
1179.19 61
1179.27 63
1179.35 64
1179.42 65
1179.50 66
1179.58 68
1179.66 69
1179.74 70
1179.82 71
1179.90 72
1179.97 73
1180.05 74
1180.13 74
1180.21 75
1180.29 74
1180.37 73
1180.45 71
1180.52 68
1180.60 63
1180.68 57
1180.76 51
1180.84 45
1180.92 41
1181.00 39
1181.07 39
1181.15 42
1181.23 46
1181.31 50
1181.39 55
1181.47 58
1181.55 60
1181.62 61
1181.70 61
1181.78 59
1181.86 58
1181.94 57
1182.02 57
1182.10 58
1182.17 62
1182.25 67
1182.33 73
1182.41 80
1182.49 87
1182.57 93
1182.65 97
1182.72 100
1182.80 102
1182.88 102
1182.96 102
1183.04 101
1183.12 100
1183.20 99
1183.28 97
1183.35 95
1183.43 92
1183.51 88
1183.59 83
1183.67 79
1183.75 75
1183.83 71
1183.90 68
1183.98 64
1184.06 60
1184.14 56
1184.22 50
1184.30 44
1184.38 38
1184.46 33
1184.53 29
1184.61 27
1184.69 27
1184.77 30
1184.85 35
1184.93 40
1185.01 45
1185.09 49
1185.16 52
1185.24 53
1185.32 53
1185.40 53
1185.48 53
1185.56 53
1185.64 54
1185.72 55
1185.79 56
1185.87 57
1185.95 55
1186.03 51
1186.11 45
1186.19 38
1186.27 30
1186.35 23
1186.42 19
1186.50 18
1186.58 21
1186.66 26
1186.74 32
1186.82 39
1186.90 45
1186.98 50
1187.05 52
1187.13 51
1187.21 48
1187.29 42
1187.37 35
1187.45 25
1187.53 16
1187.61 7
1187.68 0
1187.76 0
1187.84 0
1187.92 0
1188.00 0
1188.08 0
1188.16 0
1188.24 0
1188.32 0
1188.39 0
1188.47 1
1188.55 4
1188.63 9
1188.71 16
1188.79 24
1188.87 33
1188.95 41
1189.02 49
1189.10 56
1189.18 63
1189.26 68
1189.34 72
1189.42 74
1189.50 76
1189.58 77
1189.66 77
1189.73 78
1189.81 78
1189.89 79
1189.97 80
1190.05 81
1190.13 82
1190.21 82
1190.29 82
1190.37 81
1190.44 81
1190.52 81
1190.60 82
1190.68 84
1190.76 86
1190.84 88
1190.92 89
1191.00 89
1191.08 87
1191.15 84
1191.23 80
1191.31 75
1191.39 70
1191.47 65
1191.55 62
1191.63 60
1191.71 59
1191.79 60
1191.87 64
1191.94 69
1192.02 76
1192.10 84
1192.18 92
1192.26 100
1192.34 105
1192.42 108
1192.50 108
1192.58 106
1192.66 102
1192.73 96
1192.81 90
1192.89 84
1192.97 78
1193.05 72
1193.13 65
1193.21 58
1193.29 52
1193.37 45
1193.44 39
1193.52 35
1193.60 31
1193.68 30
1193.76 30
1193.84 32
1193.92 34
1194.00 37
1194.08 41
1194.16 43
1194.24 45
1194.31 47
1194.39 47
1194.47 47
1194.55 46
1194.63 45
1194.71 44
1194.79 42
1194.87 40
1194.95 37
1195.03 34
1195.10 31
1195.18 28
1195.26 25
1195.34 22
1195.42 21
1195.50 20
1195.58 21
1195.66 22
1195.74 23
1195.82 24
1195.90 25
1195.97 26
1196.05 26
1196.13 27
1196.21 27
1196.29 27
1196.37 27
1196.45 26
1196.53 25
1196.61 23
1196.69 20
1196.77 18
1196.84 16
1196.92 14
1197.00 14
1197.08 13
1197.16 14
1197.24 16
1197.32 19
1197.40 21
1197.48 24
1197.56 27
1197.64 29
1197.71 31
1197.79 31
1197.87 31
1197.95 30
1198.03 28
1198.11 25
1198.19 22
1198.27 19
1198.35 16
1198.43 13
1198.51 12
1198.59 11
1198.66 12
1198.74 15
1198.82 18
1198.90 23
1198.98 28
1199.06 32
1199.14 36
1199.22 39
1199.30 42
1199.38 43
1199.46 45
1199.54 46
1199.61 48
1199.69 49
1199.77 51
1199.85 52
1199.93 52
1200.01 49
1200.09 45
1200.17 39
1200.25 32
1200.33 23
1200.41 14
1200.49 6
1200.57 0
1200.64 0
1200.72 0
1200.80 0
1200.88 0
1200.96 0
1201.04 0
1201.12 0
1201.20 2
1201.28 4
1201.36 6
1201.44 8
1201.52 11
1201.60 14
1201.68 18
1201.75 23
1201.83 28
1201.91 34
1201.99 38
1202.07 40
1202.15 40
1202.23 37
1202.31 34
1202.39 29
1202.47 25
1202.55 21
1202.63 20
1202.71 19
1202.79 20
1202.86 20
1202.94 21
1203.02 20
1203.10 19
1203.18 17
1203.26 15
1203.34 12
1203.42 8
1203.50 5
1203.58 2
1203.66 0
1203.74 0
1203.82 0
1203.90 1
1203.98 3
1204.05 6
1204.13 9
1204.21 12
1204.29 15
1204.37 17
1204.45 20
1204.53 23
1204.61 25
1204.69 28
1204.77 29
1204.85 30
1204.93 30
1205.01 30
1205.09 30
1205.17 30
1205.25 30
1205.32 31
1205.40 32
1205.48 34
1205.56 35
1205.64 36
1205.72 36
1205.80 35
1205.88 33
1205.96 29
1206.04 25
1206.12 19
1206.20 14
1206.28 9
1206.36 5
1206.44 2
1206.52 2
1206.60 3
1206.67 6
1206.75 9
1206.83 14
1206.91 18
1206.99 23
1207.07 27
1207.15 30
1207.23 32
1207.31 33
1207.39 34
1207.47 35
1207.55 37
1207.63 40
1207.71 44
1207.79 48
1207.87 52
1207.95 55
1208.03 55
1208.10 54
1208.18 51
1208.26 46
1208.34 41
1208.42 37
1208.50 33
1208.58 32
1208.66 31
1208.74 32
1208.82 32
1208.90 32
1208.98 31
1209.06 30
1209.14 29
1209.22 29
1209.30 29
1209.38 30
1209.46 30
1209.54 29
1209.62 27
1209.70 22
1209.77 16
1209.85 10
1209.93 5
1210.01 2
1210.09 2
1210.17 4
1210.25 8
1210.33 12
1210.41 16
1210.49 17
1210.57 17
1210.65 16
1210.73 14
1210.81 12
1210.89 12
1210.97 12
1211.05 13
1211.13 15
1211.21 17
1211.29 18
1211.37 19
1211.45 20
1211.53 22
1211.60 24
1211.68 27
1211.76 31
1211.84 37
1211.92 43
1212.00 49
1212.08 54
1212.16 58
1212.24 59
1212.32 60
1212.40 59
1212.48 59
1212.56 58
1212.64 59
1212.72 60
1212.80 62
1212.88 64
1212.96 65
1213.04 64
1213.12 63
1213.20 61
1213.28 57
1213.36 53
1213.44 48
1213.52 43
1213.60 38
1213.68 32
1213.76 26
1213.83 21
1213.91 17
1213.99 13
1214.07 10
1214.15 7
1214.23 5
1214.31 2
1214.39 0
1214.47 0
1214.55 0
1214.63 0
1214.71 0
1214.79 0
1214.87 0
1214.95 0
1215.03 0
1215.11 2
1215.19 5
1215.27 7
1215.35 10
1215.43 14
1215.51 19
1215.59 25
1215.67 32
1215.75 38
1215.83 44
1215.91 49
1215.99 51
1216.07 51
1216.15 50
1216.23 47
1216.31 43
1216.39 38
1216.47 34
1216.55 30
1216.62 26
1216.70 24
1216.78 22
1216.86 21
1216.94 21
1217.02 21
1217.10 22
1217.18 22
1217.26 22
1217.34 23
1217.42 23
1217.50 23
1217.58 22
1217.66 22
1217.74 22
1217.82 23
1217.90 26
1217.98 31
1218.06 38
1218.14 47
1218.22 56
1218.30 65
1218.38 72
1218.46 78
1218.54 80
1218.62 81
1218.70 80
1218.78 78
1218.86 76
1218.94 74
1219.02 71
1219.10 68
1219.18 65
1219.26 60
1219.34 55
1219.42 50
1219.50 45
1219.58 42
1219.66 39
1219.74 38
1219.82 38
1219.90 39
1219.98 41
1220.06 43
1220.14 46
1220.22 48
1220.30 48
1220.38 48
1220.46 45
1220.54 42
1220.62 37
1220.70 33
1220.78 29
1220.86 26
1220.94 23
1221.02 22
1221.10 20
1221.18 19
1221.26 16
1221.34 14
1221.42 11
1221.50 7
1221.58 4
1221.66 0
1221.74 0
1221.82 0
1221.90 0
1221.98 0
1222.06 0
1222.14 0
1222.22 0
1222.30 2
1222.37 6
1222.45 8
1222.53 10
1222.61 10
1222.69 10
1222.77 9
1222.85 7
1222.93 5
1223.01 2
1223.09 0
1223.17 0
1223.25 0
1223.33 0
1223.41 0
1223.49 0
1223.57 0
1223.65 1
1223.73 10
1223.81 19
1223.89 27
1223.97 33
1224.05 36
1224.13 36
1224.21 34
1224.29 31
1224.37 28
1224.45 27
1224.53 28
1224.61 31
1224.69 35
1224.77 42
1224.85 48
1224.93 55
1225.01 62
1225.09 68
1225.17 74
1225.26 79
1225.34 82
1225.42 84
1225.50 84
1225.58 84
1225.66 84
1225.74 83
1225.82 83
1225.90 83
1225.98 83
1226.06 81
1226.14 79
1226.22 74
1226.30 68
1226.38 60
1226.46 52
1226.54 43
1226.62 36
1226.70 32
1226.78 30
1226.86 30
1226.94 31
1227.02 34
1227.10 36
1227.18 38
1227.26 38
1227.34 38
1227.42 37
1227.50 36
1227.58 35
1227.66 34
1227.74 34
1227.82 35
1227.90 39
1227.98 44
1228.06 50
1228.14 58
1228.22 66
1228.30 73
1228.38 78
1228.46 79
1228.54 76
1228.62 70
1228.70 61
1228.78 50
1228.86 39
1228.94 30
1229.02 22
1229.10 18
1229.18 17
1229.26 18
1229.34 19
1229.42 21
1229.50 20
1229.58 18
1229.66 14
1229.74 10
1229.82 5
1229.90 2
1229.98 0
1230.06 0
1230.14 0
1230.22 1
1230.30 2
1230.38 3
1230.46 3
1230.54 2
1230.62 1
1230.70 0
1230.78 0
1230.86 0
1230.95 0
1231.03 0
1231.11 2
1231.19 8
1231.27 16
1231.35 25
1231.43 34
1231.51 43
1231.59 50
1231.67 55
1231.75 59
1231.83 62
1231.91 64
1231.99 67
1232.07 69
1232.15 70
1232.23 71
1232.31 70
1232.39 67
1232.47 64
1232.55 61
1232.63 58
1232.71 57
1232.79 58
1232.87 60
1232.95 63
1233.03 66
1233.11 68
1233.19 70
1233.27 72
1233.35 73
1233.43 74
1233.51 76
1233.59 78
1233.67 80
1233.75 83
1233.84 85
1233.92 85
1234.00 84
1234.08 81
1234.16 78
1234.24 73
1234.32 68
1234.40 62
1234.48 57
1234.56 53
1234.64 49
1234.72 45
1234.80 43
1234.88 44
1234.96 47
1235.04 52
1235.12 60
1235.20 70
1235.28 80
1235.36 90
1235.44 97
1235.52 103
1235.60 105
1235.68 106
1235.76 105
1235.84 102
1235.92 98
1236.01 94
1236.09 90
1236.17 86
1236.25 80
1236.33 74
1236.41 67
1236.49 60
1236.57 51
1236.65 43
1236.73 35
1236.81 29
1236.89 24
1236.97 21
1237.05 21
1237.13 21
1237.21 23
1237.29 24
1237.37 25
1237.45 25
1237.53 24
1237.61 22
1237.69 20
1237.77 18
1237.86 18
1237.94 18
1238.02 21
1238.10 24
1238.18 29
1238.26 34
1238.34 38
1238.42 40
1238.50 42
1238.58 42
1238.66 41
1238.74 40
1238.82 40
1238.90 39
1238.98 39
1239.06 39
1239.14 39
1239.22 40
1239.30 41
1239.38 41
1239.46 42
1239.55 41
1239.63 40
1239.71 39
1239.79 38
1239.87 38
1239.95 40
1240.03 43
1240.11 49
1240.19 56
1240.27 62
1240.35 69
1240.43 74
1240.51 79
1240.59 82
1240.67 85
1240.75 86
1240.83 87
1240.91 85
1241.00 82
1241.08 76
1241.16 68
1241.24 59
1241.32 49
1241.40 39
1241.48 29
1241.56 21
1241.64 15
1241.72 12
1241.80 11
1241.88 14
1241.96 19
1242.04 26
1242.12 34
1242.20 42
1242.28 50
1242.36 55
1242.45 58
1242.53 59
1242.61 57
1242.69 54
1242.77 50
1242.85 47
1242.93 45
1243.01 45
1243.09 47
1243.17 51
1243.25 56
1243.33 62
1243.41 67
1243.49 70
1243.57 73
1243.66 73
1243.74 73
1243.82 72
1243.90 71
1243.98 70
1244.06 70
1244.14 70
1244.22 72
1244.30 75
1244.38 79
1244.46 85
1244.54 93
1244.62 101
1244.70 108
1244.78 115
1244.87 118
1244.95 119
1245.03 117
1245.11 113
1245.19 107
1245.27 101
1245.35 94
1245.43 87
1245.51 81
1245.59 76
1245.67 72
1245.75 69
1245.83 67
1245.91 66
1245.99 63
1246.08 61
1246.16 58
1246.24 56
1246.32 54
1246.40 53
1246.48 53
1246.56 53
1246.64 54
1246.72 53
1246.80 51
1246.88 49
1246.96 47
1247.04 45
1247.13 45
1247.21 48
1247.29 52
1247.37 57
1247.45 61
1247.53 64
1247.61 65
1247.69 62
1247.77 57
1247.85 50
1247.93 42
1248.01 34
1248.09 27
1248.18 22
1248.26 19
1248.34 19
1248.42 21
1248.50 24
1248.58 29
1248.66 33
1248.74 38
1248.82 42
1248.90 45
1248.98 47
1249.06 48
1249.15 47
1249.23 46
1249.31 44
1249.39 41
1249.47 39
1249.55 37
1249.63 36
1249.71 35
1249.79 33
1249.87 30
1249.95 26
1250.03 20
1250.12 14
1250.20 6
1250.28 0
1250.36 0
1250.44 0
1250.52 0
1250.60 0
1250.68 0
1250.76 0
1250.84 0
1250.92 0
1251.00 2
1251.09 8
1251.17 16
1251.25 24
1251.33 34
1251.41 44
1251.49 55
1251.57 64
1251.65 72
1251.73 78
1251.81 82
1251.89 82
1251.98 81
1252.06 79
1252.14 76
1252.22 72
1252.30 69
1252.38 66
1252.46 63
1252.54 61
1252.62 59
1252.70 58
1252.79 58
1252.87 58
1252.95 57
1253.03 57
1253.11 57
1253.19 56
1253.27 56
1253.35 56
1253.43 57
1253.51 59
1253.59 62
1253.68 66
1253.76 70
1253.84 74
1253.92 77
1254.00 79
1254.08 79
1254.16 77
1254.24 74
1254.32 70
1254.40 64
1254.49 59
1254.57 54
1254.65 51
1254.73 49
1254.81 48
1254.89 48
1254.97 48
1255.05 46
1255.13 44
1255.21 41
1255.30 37
1255.38 32
1255.46 28
1255.54 25
1255.62 23
1255.70 22
1255.78 24
1255.86 29
1255.94 35
1256.03 44
1256.11 53
1256.19 61
1256.27 67
1256.35 72
1256.43 75
1256.51 76
1256.59 77
1256.67 77
1256.75 77
1256.84 75
1256.92 72
1257.00 68
1257.08 64
1257.16 60
1257.24 58
1257.32 59
1257.40 62
1257.48 69
1257.57 75
1257.65 80
1257.73 83
1257.81 83
1257.89 79
1257.97 72
1258.05 63
1258.13 54
1258.21 46
1258.30 39
1258.38 34
1258.46 31
1258.54 28
1258.62 27
1258.70 25
1258.78 24
1258.86 22
1258.94 22
1259.03 22
1259.11 25
1259.19 28
1259.27 33
1259.35 38
1259.43 41
1259.51 43
1259.59 43
1259.67 42
1259.76 41
1259.84 40
1259.92 39
1260.00 38
1260.08 39
1260.16 38
1260.24 38
1260.32 37
1260.41 35
1260.49 33
1260.57 31
1260.65 29
1260.73 28
1260.81 26
1260.89 25
1260.97 24
1261.06 23
1261.14 22
1261.22 20
1261.30 18
1261.38 14
1261.46 10
1261.54 5
1261.62 1
1261.71 0
1261.79 0
1261.87 0
1261.95 0
1262.03 0
1262.11 0
1262.19 0
1262.27 3
1262.35 5
1262.44 6
1262.52 5
1262.60 5
1262.68 3
1262.76 3
1262.84 4
1262.92 6
1263.01 10
1263.09 16
1263.17 23
1263.25 31
1263.33 38
1263.41 45
1263.49 50
1263.57 53
1263.66 52
1263.74 49
1263.82 43
1263.90 36
1263.98 30
1264.06 24
1264.14 20
1264.22 18
1264.31 17
1264.39 18
1264.47 18
1264.55 19
1264.63 18
1264.71 17
1264.79 17
1264.88 18
1264.96 20
1265.04 24
1265.12 29
1265.20 35
1265.28 40
1265.36 44
1265.44 46
1265.53 47
1265.61 47
1265.69 48
1265.77 50
1265.85 54
1265.93 61
1266.01 69
1266.10 76
1266.18 83
1266.26 89
1266.34 92
1266.42 94
1266.50 95
1266.58 97
1266.67 100
1266.75 104
1266.83 108
1266.91 110
1266.99 111
1267.07 109
1267.15 104
1267.23 97
1267.32 89
1267.40 81
1267.48 74
1267.56 69
1267.64 65
1267.72 64
1267.80 64
1267.89 65
1267.97 67
1268.05 68
1268.13 69
1268.21 68
1268.29 66
1268.37 62
1268.46 59
1268.54 56
1268.62 54
1268.70 54
1268.78 56
1268.86 58
1268.95 60
1269.03 63
1269.11 66
1269.19 69
1269.27 73
1269.35 79
1269.43 85
1269.52 91
1269.60 97
1269.68 101
1269.76 103
1269.84 102
1269.92 100
1270.00 95
1270.09 89
1270.17 83
1270.25 77
1270.33 71
1270.41 68
1270.49 66
1270.58 66
1270.66 68
1270.74 71
1270.82 73
1270.90 73
1270.98 73
1271.06 71
1271.15 69
1271.23 68
1271.31 68
1271.39 70
1271.47 74
1271.55 78
1271.64 82
1271.72 84
1271.80 84
1271.88 82
1271.96 79
1272.04 73
1272.12 67
1272.21 59
1272.29 52
1272.37 46
1272.45 43
1272.53 42
1272.61 44
1272.70 49
1272.78 56
1272.86 65
1272.94 73
1273.02 78
1273.10 81
1273.18 81
1273.27 79
1273.35 74
1273.43 69
1273.51 65
1273.59 62
1273.67 60
1273.76 60
1273.84 60
1273.92 61
1274.00 60
1274.08 59
1274.16 55
1274.25 51
1274.33 46
1274.41 43
1274.49 39
1274.57 36
1274.65 33
1274.74 29
1274.82 24
1274.90 17
1274.98 10
1275.06 2
1275.14 0
1275.23 0
1275.31 0
1275.39 0
1275.47 0
1275.55 0
1275.63 0
1275.72 0
1275.80 10
1275.88 25
1275.96 40
1276.04 54
1276.12 66
1276.21 74
1276.29 77
1276.37 76
1276.45 70
1276.53 63
1276.61 54
1276.70 44
1276.78 35
1276.86 28
1276.94 22
1277.02 17
1277.10 14
1277.19 11
1277.27 10
1277.35 9
1277.43 7
1277.51 7
1277.60 6
1277.68 7
1277.76 9
1277.84 12
1277.92 16
1278.00 21
1278.09 27
1278.17 31
1278.25 35
1278.33 38
1278.41 39
1278.49 39
1278.58 38
1278.66 36
1278.74 34
1278.82 31
1278.90 28
1278.99 23
1279.07 18
1279.15 12
1279.23 8
1279.31 5
1279.39 4
1279.48 7
1279.56 12
1279.64 19
1279.72 27
1279.80 34
1279.89 41
1279.97 45
1280.05 48
1280.13 48
1280.21 47
1280.29 45
1280.38 42
1280.46 39
1280.54 35
1280.62 33
1280.70 31
1280.79 30
1280.87 30
1280.95 29
1281.03 27
1281.11 23
1281.19 17
1281.28 9
1281.36 0
1281.44 0
1281.52 0
1281.60 0
1281.69 0
1281.77 0
1281.85 0
1281.93 0
1282.01 8
1282.10 21
1282.18 32
1282.26 38
1282.34 40
1282.42 37
1282.50 33
1282.59 28
1282.67 25
1282.75 25
1282.83 27
1282.91 31
1283.00 36
1283.08 41
1283.16 44
1283.24 46
1283.32 47
1283.41 48
1283.49 49
1283.57 52
1283.65 56
1283.73 60
1283.82 63
1283.90 65
1283.98 65
1284.06 63
1284.14 60
1284.23 57
1284.31 55
1284.39 55
1284.47 56
1284.55 58
1284.64 60
1284.72 60
1284.80 58
1284.88 54
1284.96 49
1285.04 45
1285.13 43
1285.21 43
1285.29 45
1285.37 48
1285.45 52
1285.54 55
1285.62 56
1285.70 53
1285.78 48
1285.86 41
1285.95 34
1286.03 27
1286.11 22
1286.19 19
1286.28 19
1286.36 21
1286.44 25
1286.52 28
1286.60 32
1286.69 34
1286.77 35
1286.85 35
1286.93 34
1287.01 33
1287.10 31
1287.18 30
1287.26 30
1287.34 30
1287.42 31
1287.51 33
1287.59 35
1287.67 37
1287.75 40
1287.83 45
1287.92 51
1288.00 60
1288.08 70
1288.16 80
1288.24 89
1288.33 95
1288.41 97
1288.49 93
1288.57 86
1288.65 77
1288.74 68
1288.82 60
1288.90 55
1288.98 54
1289.07 53
1289.15 54
1289.23 55
1289.31 54
1289.39 54
1289.48 54
1289.56 55
1289.64 58
1289.72 63
1289.80 68
1289.89 73
1289.97 75
1290.05 75
1290.13 70
1290.22 62
1290.30 52
1290.38 41
1290.46 32
1290.54 25
1290.63 23
1290.71 25
1290.79 32
1290.87 44
1290.95 59
1291.04 75
1291.12 92
1291.20 108
1291.28 121
1291.37 129
1291.45 132
1291.53 130
1291.61 123
1291.69 113
1291.78 101
1291.86 91
1291.94 83
1292.02 79
1292.11 80
1292.19 83
1292.27 89
1292.35 95
1292.43 102
1292.52 107
1292.60 110
1292.68 110
1292.76 107
1292.85 102
1292.93 94
1293.01 84
1293.09 73
1293.17 63
1293.26 55
1293.34 51
1293.42 51
1293.50 55
1293.59 63
1293.67 75
1293.75 87
1293.83 98
1293.91 109
1294.00 117
1294.08 122
1294.16 124
1294.24 123
1294.33 119
1294.41 111
1294.49 101
1294.57 89
1294.65 76
1294.74 65
1294.82 55
1294.90 48
1294.98 44
1295.07 43
1295.15 42
1295.23 41
1295.31 39
1295.40 33
1295.48 26
1295.56 18
1295.64 10
1295.72 5
1295.81 3
1295.89 4
1295.97 6
1296.05 9
1296.14 10
1296.22 9
1296.30 6
1296.38 2
1296.47 0
1296.55 0
1296.63 0
1296.71 1
1296.80 6
1296.88 10
1296.96 14
1297.04 16
1297.12 15
1297.21 13
1297.29 9
1297.37 4
1297.45 0
1297.54 0
1297.62 0
1297.70 0
1297.78 0
1297.87 0
1297.95 0
1298.03 0
1298.11 2
1298.20 9
1298.28 15
1298.36 21
1298.44 25
1298.53 29
1298.61 31
1298.69 33
1298.77 34
1298.86 34
1298.94 35
1299.02 35
1299.10 36
1299.18 37
1299.27 40
1299.35 44
1299.43 48
1299.51 53
1299.60 57
1299.68 60
1299.76 61
1299.84 60
1299.93 58
1300.01 53
1300.09 48
1300.17 41
1300.26 33
1300.34 25
1300.42 18
1300.50 12
1300.59 6
1300.67 1
1300.75 0
1300.83 0
1300.92 0
1301.00 0
1301.08 0
1301.16 0
1301.25 1
1301.33 5
1301.41 7
1301.49 7
1301.58 6
1301.66 3
1301.74 0
1301.82 0
1301.91 0
1301.99 2
1302.07 8
1302.15 17
1302.24 27
1302.32 36
1302.40 44
1302.48 50
1302.57 54
1302.65 55
1302.73 55
1302.81 54
1302.90 52
1302.98 49
1303.06 44
1303.14 39
1303.23 33
1303.31 26
1303.39 19
1303.47 11
1303.56 2
1303.64 0
1303.72 0
1303.81 0
1303.89 0
1303.97 0
1304.05 0
1304.14 8
1304.22 22
1304.30 35
1304.38 47
1304.47 54
1304.55 58
1304.63 57
1304.71 52
1304.80 44
1304.88 34
1304.96 24
1305.04 14
1305.13 5
1305.21 0
1305.29 0
1305.37 0
1305.46 0
1305.54 0
1305.62 0
1305.71 0
1305.79 0
1305.87 0
1305.95 4
1306.04 8
1306.12 12
1306.20 16
1306.28 21
1306.37 26
1306.45 34
1306.53 44
1306.61 55
1306.70 67
1306.78 77
1306.86 85
1306.95 88
1307.03 88
1307.11 83
1307.19 76
1307.28 69
1307.36 64
1307.44 60
1307.52 59
1307.61 60
1307.69 61
1307.77 61
1307.85 57
1307.94 51
1308.02 42
1308.10 32
1308.19 23
1308.27 17
1308.35 15
1308.43 17
1308.52 23
1308.60 30
1308.68 39
1308.76 46
1308.85 53
1308.93 57
1309.01 60
1309.10 62
1309.18 65
1309.26 67
1309.34 69
1309.43 71
1309.51 72
1309.59 70
1309.68 65
1309.76 58
1309.84 49
1309.92 38
1310.01 26
1310.09 15
1310.17 4
1310.25 0
1310.34 0
1310.42 0
1310.50 0
1310.59 0
1310.67 0
1310.75 0
1310.83 2
1310.92 8
1311.00 11
1311.08 13
1311.17 13
1311.25 13
1311.33 12
1311.41 12
1311.50 12
1311.58 11
1311.66 8
1311.75 4
1311.83 0
1311.91 0
1311.99 0
1312.08 0
1312.16 7
1312.24 18
1312.32 32
1312.41 46
1312.49 59
1312.57 71
1312.66 81
1312.74 89
1312.82 97
1312.90 103
1312.99 109
1313.07 114
1313.15 117
1313.24 118
1313.32 117
1313.40 115
1313.49 112
1313.57 109
1313.65 104
1313.73 99
1313.82 93
1313.90 86
1313.98 79
1314.07 72
1314.15 64
1314.23 58
1314.31 51
1314.40 46
1314.48 41
1314.56 36
1314.65 32
1314.73 28
1314.81 25
1314.89 23
1314.98 23
1315.06 23
1315.14 24
1315.23 23
1315.31 22
1315.39 19
1315.48 15
1315.56 9
1315.64 3
1315.72 0
1315.81 0
1315.89 0
1315.97 0
1316.06 0
1316.14 0
1316.22 1
1316.30 7
1316.39 14
1316.47 22
1316.55 30
1316.64 38
1316.72 46
1316.80 54
1316.89 60
1316.97 63
1317.05 63
1317.13 60
1317.22 55
1317.30 50
1317.38 45
1317.47 41
1317.55 40
1317.63 39
1317.72 39
1317.80 38
1317.88 36
1317.96 33
1318.05 30
1318.13 28
1318.21 28
1318.30 29
1318.38 32
1318.46 36
1318.55 39
1318.63 41
1318.71 42
1318.80 42
1318.88 41
1318.96 39
1319.04 35
1319.13 29
1319.21 22
1319.29 13
1319.38 3
1319.46 0
1319.54 0
1319.63 0
1319.71 0
1319.79 0
1319.88 0
1319.96 0
1320.04 1
1320.12 9
1320.21 16
1320.29 21
1320.37 23
1320.46 22
1320.54 18
1320.62 12
1320.71 5
1320.79 0
1320.87 0
1320.96 0
1321.04 2
1321.12 9
1321.20 18
1321.29 26
1321.37 34
1321.45 39
1321.54 42
1321.62 43
1321.70 41
1321.79 38
1321.87 33
1321.95 27
1322.04 20
1322.12 13
1322.20 7
1322.29 4
1322.37 5
1322.45 10
1322.54 20
1322.62 32
1322.70 45
1322.78 55
1322.87 62
1322.95 64
1323.03 61
1323.12 55
1323.20 47
1323.28 39
1323.37 32
1323.45 27
1323.53 23
1323.62 20
1323.70 18
1323.78 14
1323.87 10
1323.95 6
1324.03 2
1324.12 0
1324.20 1
1324.28 4
1324.37 9
1324.45 16
1324.53 23
1324.62 28
1324.70 31
1324.78 31
1324.87 29
1324.95 27
1325.03 25
1325.11 23
1325.20 24
1325.28 26
1325.36 28
1325.45 31
1325.53 34
1325.61 35
1325.70 37
1325.78 38
1325.86 42
1325.95 47
1326.03 56
1326.11 68
1326.20 82
1326.28 97
1326.36 111
1326.45 125
1326.53 137
1326.61 148
1326.70 159
1326.78 170
1326.86 184
1326.95 198
1327.03 213
1327.11 228
1327.20 243
1327.28 256
1327.36 269
1327.45 282
1327.53 297
1327.61 316
1327.70 338
1327.78 361
1327.86 384
1327.95 403
1328.03 417
1328.11 423
1328.20 421
1328.28 412
1328.36 400
1328.45 387
1328.53 376
1328.61 368
1328.70 363
1328.78 360
1328.86 359
1328.95 359
1329.03 357
1329.11 356
1329.20 355
1329.28 355
1329.36 358
1329.45 363
1329.53 370
1329.61 378
1329.70 387
1329.78 395
1329.86 402
1329.95 408
1330.03 411
1330.11 410
1330.20 405
1330.28 396
1330.37 384
1330.45 369
1330.53 354
1330.62 341
1330.70 331
1330.78 323
1330.87 319
1330.95 315
1331.03 312
1331.12 308
1331.20 303
1331.28 295
1331.37 286
1331.45 275
1331.53 263
1331.62 249
1331.70 236
1331.78 222
1331.87 211
1331.95 201
1332.03 194
1332.12 188
1332.20 183
1332.28 177
1332.37 170
1332.45 161
1332.53 150
1332.62 141
1332.70 133
1332.79 127
1332.87 123
1332.95 121
1333.04 118
1333.12 114
1333.20 108
1333.29 100
1333.37 90
1333.45 79
1333.54 68
1333.62 58
1333.70 49
1333.79 40
1333.87 32
1333.95 23
1334.04 15
1334.12 7
1334.21 0
1334.29 0
1334.37 0
1334.46 0
1334.54 0
1334.62 0
1334.71 0
1334.79 1
1334.87 3
1334.96 3
1335.04 3
1335.12 4
1335.21 7
1335.29 11
1335.38 16
1335.46 23
1335.54 29
1335.63 34
1335.71 39
1335.79 43
1335.88 49
1335.96 56
1336.04 64
1336.13 74
1336.21 85
1336.29 96
1336.38 109
1336.46 121
1336.55 133
1336.63 143
1336.71 150
1336.80 153
1336.88 150
1336.96 140
1337.05 124
1337.13 104
1337.21 82
1337.30 62
1337.38 45
1337.47 35
1337.55 31
1337.63 33
1337.72 38
1337.80 44
1337.88 50
1337.97 53
1338.05 53
1338.13 49
1338.22 44
1338.30 37
1338.39 29
1338.47 23
1338.55 17
1338.64 13
1338.72 12
1338.80 14
1338.89 19
1338.97 25
1339.05 33
1339.14 39
1339.22 44
1339.31 46
1339.39 44
1339.47 41
1339.56 37
1339.64 33
1339.72 30
1339.81 29
1339.89 28
1339.98 27
1340.06 27
1340.14 26
1340.23 26
1340.31 25
1340.39 24
1340.48 24
1340.56 23
1340.65 22
1340.73 21
1340.81 20
1340.90 19
1340.98 19
1341.06 21
1341.15 24
1341.23 30
1341.32 37
1341.40 45
1341.48 52
1341.57 57
1341.65 59
1341.73 60
1341.82 58
1341.90 55
1341.99 52
1342.07 50
1342.15 50
1342.24 53
1342.32 61
1342.40 73
1342.49 89
1342.57 108
1342.66 127
1342.74 145
1342.82 158
1342.91 166
1342.99 169
1343.08 168
1343.16 164
1343.24 159
1343.33 154
1343.41 149
1343.49 146
1343.58 143
1343.66 142
1343.75 141
1343.83 140
1343.91 141
1344.00 141
1344.08 140
1344.16 139
1344.25 136
1344.33 133
1344.42 128
1344.50 122
1344.58 116
1344.67 111
1344.75 105
1344.84 100
1344.92 95
1345.00 91
1345.09 88
1345.17 86
1345.26 88
1345.34 91
1345.42 96
1345.51 102
1345.59 108
1345.67 113
1345.76 116
1345.84 116
1345.93 114
1346.01 110
1346.09 104
1346.18 98
1346.26 92
1346.35 86
1346.43 82
1346.51 78
1346.60 75
1346.68 72
1346.77 69
1346.85 67
1346.93 64
1347.02 61
1347.10 59
1347.19 57
1347.27 57
1347.35 57
1347.44 59
1347.52 64
1347.61 71
1347.69 81
1347.77 94
1347.86 110
1347.94 126
1348.02 141
1348.11 153
1348.19 161
1348.28 164
1348.36 163
1348.44 159
1348.53 155
1348.61 150
1348.70 147
1348.78 144
1348.86 143
1348.95 141
1349.03 138
1349.12 134
1349.20 129
1349.28 122
1349.37 116
1349.45 110
1349.54 104
1349.62 100
1349.70 96
1349.79 92
1349.87 89
1349.96 87
1350.04 86
1350.13 86
1350.21 87
1350.29 88
1350.38 88
1350.46 87
1350.55 85
1350.63 83
1350.71 83
1350.80 84
1350.88 90
1350.97 98
1351.05 110
1351.13 123
1351.22 135
1351.30 146
1351.39 152
1351.47 156
1351.55 156
1351.64 155
1351.72 153
1351.81 152
1351.89 152
1351.97 154
1352.06 156
1352.14 159
1352.23 162
1352.31 164
1352.39 164
1352.48 162
1352.56 158
1352.65 153
1352.73 146
1352.82 139
1352.90 132
1352.98 127
1353.07 125
1353.15 127
1353.24 133
1353.32 142
1353.40 153
1353.49 163
1353.57 172
1353.66 177
1353.74 178
1353.83 176
1353.91 170
1353.99 161
1354.08 152
1354.16 141
1354.25 130
1354.33 121
1354.41 114
1354.50 110
1354.58 110
1354.67 115
1354.75 124
1354.84 135
1354.92 145
1355.00 154
1355.09 159
1355.17 159
1355.26 153
1355.34 144
1355.42 132
1355.51 118
1355.59 104
1355.68 90
1355.76 77
1355.85 64
1355.93 51
1356.01 38
1356.10 25
1356.18 12
1356.27 1
1356.35 0
1356.44 0
1356.52 0
1356.60 0
1356.69 0
1356.77 0
1356.86 0
1356.94 1
1357.02 6
1357.11 10
1357.19 14
1357.28 19
1357.36 25
1357.45 33
1357.53 43
1357.61 55
1357.70 66
1357.78 76
1357.87 83
1357.95 86
1358.04 84
1358.12 78
1358.20 69
1358.29 59
1358.37 51
1358.46 45
1358.54 44
1358.63 46
1358.71 50
1358.79 56
1358.88 62
1358.96 67
1359.05 71
1359.13 73
1359.22 75
1359.30 76
1359.39 77
1359.47 77
1359.55 77
1359.64 76
1359.72 74
1359.81 72
1359.89 70
1359.98 67
1360.06 64
1360.14 61
1360.23 58
1360.31 54
1360.40 50
1360.48 47
1360.57 45
1360.65 44
1360.73 45
1360.82 49
1360.90 55
1360.99 65
1361.07 76
1361.16 88
1361.24 101
1361.33 114
1361.41 123
1361.49 129
1361.58 130
1361.66 127
1361.75 122
1361.83 116
1361.92 111
1362.00 110
1362.08 114
1362.17 123
1362.25 135
1362.34 147
1362.42 159
1362.51 166
1362.59 169
1362.68 166
1362.76 159
1362.84 149
1362.93 137
1363.01 126
1363.10 116
1363.18 110
1363.27 107
1363.35 107
1363.44 109
1363.52 114
1363.60 119
1363.69 125
1363.77 130
1363.86 135
1363.94 140
1364.03 144
1364.11 148
1364.20 151
1364.28 154
1364.36 157
1364.45 160
1364.53 164
1364.62 169
1364.70 174
1364.79 181
1364.87 189
1364.96 196
1365.04 203
1365.13 209
1365.21 213
1365.29 215
1365.38 216
1365.46 215
1365.55 213
1365.63 209
1365.72 204
1365.80 198
1365.89 189
1365.97 180
1366.05 169
1366.14 157
1366.22 145
1366.31 134
1366.39 124
1366.48 115
1366.56 108
1366.65 102
1366.73 97
1366.82 96
1366.90 96
1366.98 101
1367.07 108
1367.15 117
1367.24 128
1367.32 137
1367.41 145
1367.49 148
1367.58 147
1367.66 139
1367.75 125
1367.83 106
1367.92 82
1368.00 58
1368.08 33
1368.17 13
1368.25 0
1368.34 0
1368.42 0
1368.51 0
1368.59 0
1368.68 8
1368.76 19
1368.85 30
1368.93 39
1369.02 49
1369.10 58
1369.18 67
1369.27 76
1369.35 84
1369.44 91
1369.52 95
1369.61 97
1369.69 97
1369.78 96
1369.86 94
1369.95 93
1370.03 93
1370.12 95
1370.20 99
1370.28 104
1370.37 111
1370.45 117
1370.54 124
1370.62 130
1370.71 133
1370.79 135
1370.88 134
1370.96 129
1371.05 122
1371.13 113
1371.22 101
1371.30 89
1371.39 75
1371.47 60
1371.56 45
1371.64 29
1371.72 13
1371.81 0
1371.89 0
1371.98 0
1372.06 0
1372.15 0
1372.23 0
1372.32 0
1372.40 6
1372.49 10
1372.57 11
1372.66 10
1372.74 9
1372.83 8
1372.91 9
1373.00 13
1373.08 19
1373.16 28
1373.25 35
1373.33 42
1373.42 46
1373.50 49
1373.59 49
1373.67 47
1373.76 44
1373.84 41
1373.93 39
1374.01 38
1374.10 37
1374.18 36
1374.27 35
1374.35 33
1374.44 31
1374.52 27
1374.61 23
1374.69 19
1374.78 18
1374.86 20
1374.95 24
1375.03 30
1375.11 37
1375.20 43
1375.28 48
1375.37 51
1375.45 53
1375.54 55
1375.62 58
1375.71 63
1375.79 70
1375.88 77
1375.96 83
1376.05 89
1376.13 91
1376.22 92
1376.30 90
1376.39 88
1376.47 87
1376.56 87
1376.64 89
1376.73 91
1376.81 93
1376.90 93
1376.98 92
1377.07 89
1377.15 86
1377.24 84
1377.32 83
1377.41 85
1377.49 89
1377.58 94
1377.66 100
1377.75 104
1377.83 105
1377.92 102
1378.00 96
1378.09 88
1378.17 77
1378.25 67
1378.34 59
1378.42 54
1378.51 53
1378.59 56
1378.68 62
1378.76 71
1378.85 82
1378.93 93
1379.02 103
1379.10 112
1379.19 120
1379.27 125
1379.36 129
1379.44 131
1379.53 130
1379.61 129
1379.70 128
1379.78 127
1379.87 127
1379.95 128
1380.04 130
1380.12 133
1380.21 138
1380.29 142
1380.38 148
1380.46 156
1380.55 164
1380.63 172
1380.72 180
1380.80 184
1380.89 183
1380.97 178
1381.06 168
1381.14 154
1381.23 137
1381.31 120
1381.40 105
1381.48 92
1381.57 84
1381.65 79
1381.74 77
1381.82 78
1381.91 81
1381.99 83
1382.08 84
1382.16 84
1382.25 83
1382.33 82
1382.42 81
1382.50 82
1382.59 84
1382.67 89
1382.76 94
1382.84 100
1382.93 104
1383.01 106
1383.10 106
1383.18 104
1383.27 99
1383.35 93
1383.44 86
1383.52 78
1383.61 70
1383.69 61
1383.78 52
1383.86 44
1383.95 37
1384.03 32
1384.12 29
1384.20 27
1384.29 26
1384.38 24
1384.46 22
1384.55 19
1384.63 16
1384.72 12
1384.80 10
1384.89 10
1384.97 13
1385.06 19
1385.14 27
1385.23 36
1385.31 45
1385.40 52
1385.48 56
1385.57 59
1385.65 60
1385.74 59
1385.82 58
1385.91 57
1385.99 56
1386.08 55
1386.16 53
1386.25 52
1386.33 51
1386.42 51
1386.50 51
1386.59 51
1386.67 50
1386.76 47
1386.84 41
1386.93 33
1387.01 23
1387.10 12
1387.18 2
1387.27 0
1387.36 0
1387.44 0
1387.53 1
1387.61 11
1387.70 22
1387.78 34
1387.87 45
1387.95 53
1388.04 56
1388.12 55
1388.21 50
1388.29 41
1388.38 30
1388.46 18
1388.55 8
1388.63 0
1388.72 0
1388.80 0
1388.89 1
1388.97 8
1389.06 18
1389.14 28
1389.23 37
1389.32 45
1389.40 50
1389.49 51
1389.57 48
1389.66 40
1389.74 29
1389.83 14
1389.91 0
1390.00 0
1390.08 0
1390.17 0
1390.25 0
1390.34 0
1390.42 0
1390.51 0
1390.59 12
1390.68 32
1390.76 49
1390.85 61
1390.94 67
1391.02 67
1391.11 62
1391.19 55
1391.28 48
1391.36 42
1391.45 38
1391.53 36
1391.62 36
1391.70 37
1391.79 38
1391.87 39
1391.96 40
1392.04 41
1392.13 42
1392.22 42
1392.30 44
1392.39 45
1392.47 48
1392.56 51
1392.64 55
1392.73 59
1392.81 64
1392.90 67
1392.98 68
1393.07 67
1393.15 62
1393.24 54
1393.32 44
1393.41 33
1393.50 24
1393.58 18
1393.67 15
1393.75 17
1393.84 22
1393.92 30
1394.01 40
1394.09 49
1394.18 57
1394.26 64
1394.35 71
1394.44 77
1394.52 83
1394.61 88
1394.69 92
1394.78 95
1394.86 98
1394.95 99
1395.03 99
1395.12 100
1395.20 100
1395.29 100
1395.37 100
1395.46 101
1395.55 101
1395.63 100
1395.72 99
1395.80 96
1395.89 91
1395.97 85
1396.06 78
1396.14 69
1396.23 60
1396.31 50
1396.40 39
1396.49 30
1396.57 23
1396.66 19
1396.74 20
1396.83 27
1396.91 39
1397.00 54
1397.08 72
1397.17 91
1397.25 108
1397.34 123
1397.43 135
1397.51 144
1397.60 147
1397.68 145
1397.77 137
1397.85 124
1397.94 108
1398.02 90
1398.11 75
1398.20 64
1398.28 59
1398.37 60
1398.45 66
1398.54 74
1398.62 81
1398.71 83
1398.79 80
1398.88 74
1398.97 65
1399.05 55
1399.14 47
1399.22 41
1399.31 37
1399.39 34
1399.48 30
1399.56 26
1399.65 22
1399.74 20
1399.82 23
1399.91 32
1399.99 47
1400.08 68
1400.16 90
1400.25 111
1400.33 127
1400.42 137
1400.51 140
1400.59 137
1400.68 131
1400.76 123
1400.85 116
1400.93 111
1401.02 109
1401.10 110
1401.19 113
1401.28 118
1401.36 122
1401.45 127
1401.53 130
1401.62 132
1401.70 133
1401.79 131
1401.88 127
1401.96 120
1402.05 111
1402.13 100
1402.22 86
1402.30 73
1402.39 59
1402.48 48
1402.56 42
1402.65 40
1402.73 45
1402.82 54
1402.90 66
1402.99 77
1403.07 85
1403.16 88
1403.25 86
1403.33 79
1403.42 71
1403.50 62
1403.59 55
1403.67 52
1403.76 51
1403.85 53
1403.93 55
1404.02 58
1404.10 61
1404.19 63
1404.27 66
1404.36 70
1404.45 73
1404.53 75
1404.62 75
1404.70 71
1404.79 63
1404.87 53
1404.96 43
1405.05 34
1405.13 26
1405.22 21
1405.30 18
1405.39 15
1405.47 12
1405.56 8
1405.65 4
1405.73 0
1405.82 0
1405.90 0
1405.99 0
1406.07 0
1406.16 0
1406.25 0
1406.33 0
1406.42 0
1406.50 0
1406.59 5
1406.68 15
1406.76 28
1406.85 43
1406.93 59
1407.02 76
1407.10 92
1407.19 106
1407.28 119
1407.36 129
1407.45 136
1407.53 141
1407.62 144
1407.70 145
1407.79 144
1407.88 142
1407.96 140
1408.05 136
1408.13 131
1408.22 124
1408.31 116
1408.39 106
1408.48 95
1408.56 86
1408.65 79
1408.73 74
1408.82 74
1408.91 77
1408.99 82
1409.08 87
1409.16 90
1409.25 92
1409.34 90
1409.42 86
1409.51 81
1409.59 76
1409.68 72
1409.77 71
1409.85 70
1409.94 70
1410.02 69
1410.11 68
1410.19 66
1410.28 65
1410.37 66
1410.45 68
1410.54 72
1410.62 78
1410.71 84
1410.80 88
1410.88 92
1410.97 94
1411.05 96
1411.14 98
1411.23 101
1411.31 106
1411.40 113
1411.48 121
1411.57 128
1411.66 134
1411.74 138
1411.83 139
1411.91 137
1412.00 134
1412.08 129
1412.17 123
1412.26 117
1412.34 112
1412.43 107
1412.51 103
1412.60 99
1412.69 96
1412.77 95
1412.86 94
1412.94 95
1413.03 98
1413.12 103
1413.20 112
1413.29 123
1413.37 135
1413.46 149
1413.55 162
1413.63 171
1413.72 177
1413.80 177
1413.89 172
1413.98 163
1414.06 152
1414.15 141
1414.23 133
1414.32 128
1414.41 127
1414.49 130
1414.58 136
1414.66 144
1414.75 150
1414.84 154
1414.92 155
1415.01 151
1415.09 143
1415.18 131
1415.27 116
1415.35 102
1415.44 88
1415.52 77
1415.61 70
1415.70 66
1415.78 66
1415.87 68
1415.96 70
1416.04 71
1416.13 70
1416.21 68
1416.30 65
1416.39 62
1416.47 60
1416.56 59
1416.64 59
1416.73 59
1416.82 59
1416.90 59
1416.99 59
1417.07 59
1417.16 59
1417.25 59
1417.33 60
1417.42 60
1417.50 60
1417.59 60
1417.68 60
1417.76 61
1417.85 62
1417.94 66
1418.02 71
1418.11 78
1418.19 87
1418.28 97
1418.37 107
1418.45 116
1418.54 123
1418.62 126
1418.71 125
1418.80 120
1418.88 111
1418.97 101
1419.06 90
1419.14 80
1419.23 73
1419.31 67
1419.40 62
1419.49 58
1419.57 55
1419.66 53
1419.74 52
1419.83 53
1419.92 57
1420.00 63
1420.09 71
1420.18 80
1420.26 88
1420.35 96
1420.43 101
1420.52 104
1420.61 105
1420.69 105
1420.78 103
1420.87 101
1420.95 98
1421.04 95
1421.12 91
1421.21 87
1421.30 83
1421.38 79
1421.47 76
1421.55 73
1421.64 71
1421.73 69
1421.81 66
1421.90 62
1421.99 56
1422.07 50
1422.16 44
1422.24 41
1422.33 40
1422.42 43
1422.50 49
1422.59 56
1422.68 64
1422.76 71
1422.85 77
1422.94 82
1423.02 87
1423.11 93
1423.19 99
1423.28 106
1423.37 112
1423.45 116
1423.54 118
1423.63 119
1423.71 118
1423.80 119
1423.88 122
1423.97 127
1424.06 134
1424.14 140
1424.23 143
1424.32 143
1424.40 140
1424.49 134
1424.57 128
1424.66 122
1424.75 116
1424.83 112
1424.92 107
1425.01 102
1425.09 97
1425.18 92
1425.27 88
1425.35 86
1425.44 86
1425.52 89
1425.61 92
1425.70 97
1425.78 102
1425.87 108
1425.96 115
1426.04 122
1426.13 130
1426.22 136
1426.30 140
1426.39 141
1426.47 138
1426.56 131
1426.65 123
1426.73 114
1426.82 105
1426.91 99
1426.99 93
1427.08 87
1427.17 82
1427.25 76
1427.34 70
1427.43 64
1427.51 60
1427.60 59
1427.68 62
1427.77 67
1427.86 75
1427.94 83
1428.03 92
1428.12 99
1428.20 106
1428.29 112
1428.38 119
1428.46 127
1428.55 135
1428.64 142
1428.72 145
1428.81 144
1428.89 137
1428.98 127
1429.07 113
1429.15 98
1429.24 87
1429.33 80
1429.41 78
1429.50 82
1429.59 89
1429.67 97
1429.76 103
1429.85 106
1429.93 106
1430.02 103
1430.11 99
1430.19 96
1430.28 95
1430.36 97
1430.45 103
1430.54 111
1430.62 121
1430.71 131
1430.80 142
1430.88 152
1430.97 161
1431.06 168
1431.14 173
1431.23 173
1431.32 170
1431.40 161
1431.49 148
1431.58 133
1431.66 116
1431.75 99
1431.84 85
1431.92 74
1432.01 67
1432.10 61
1432.18 57
1432.27 53
1432.35 46
1432.44 37
1432.53 25
1432.61 11
1432.70 0
1432.79 0
1432.87 0
1432.96 0
1433.05 0
1433.13 0
1433.22 0
1433.31 0
1433.39 5
1433.48 21
1433.57 37
1433.65 54
1433.74 71
1433.83 88
1433.91 104
1434.00 119
1434.09 131
1434.17 139
1434.26 142
1434.35 140
1434.43 135
1434.52 127
1434.61 117
1434.69 108
1434.78 100
1434.87 94
1434.95 89
1435.04 85
1435.13 81
1435.21 76
1435.30 69
1435.39 60
1435.47 50
1435.56 40
1435.65 30
1435.73 22
1435.82 16
1435.91 13
1435.99 13
1436.08 15
1436.17 20
1436.25 26
1436.34 34
1436.43 42
1436.51 50
1436.60 58
1436.69 67
1436.77 74
1436.86 81
1436.95 87
1437.03 92
1437.12 96
1437.21 98
1437.29 100
1437.38 102
1437.47 105
1437.55 108
1437.64 113
1437.73 118
1437.81 123
1437.90 128
1437.99 132
1438.07 135
1438.16 140
1438.25 145
1438.33 153
1438.42 162
1438.51 171
1438.59 179
1438.68 184
1438.77 183
1438.85 175
1438.94 163
1439.03 146
1439.11 129
1439.20 113
1439.29 102
1439.38 94
1439.46 91
1439.55 90
1439.64 92
1439.72 95
1439.81 98
1439.90 102
1439.98 106
1440.07 111
1440.16 116
1440.24 122
1440.33 128
1440.42 132
1440.50 135
1440.59 135
1440.68 133
1440.76 129
1440.85 122
1440.94 114
1441.02 105
1441.11 95
1441.20 86
1441.28 77
1441.37 69
1441.46 61
1441.55 53
1441.63 44
1441.72 35
1441.81 24
1441.89 13
1441.98 3
1442.07 0
1442.15 0
1442.24 0
1442.33 0
1442.41 0
1442.50 2
1442.59 13
1442.67 23
1442.76 32
1442.85 39
1442.94 43
1443.02 45
1443.11 46
1443.20 45
1443.28 43
1443.37 42
1443.46 42
1443.54 43
1443.63 46
1443.72 51
1443.80 57
1443.89 63
1443.98 68
1444.07 70
1444.15 70
1444.24 67
1444.33 62
1444.41 56
1444.50 51
1444.59 47
1444.67 45
1444.76 44
1444.85 42
1444.93 39
1445.02 35
1445.11 29
1445.20 22
1445.28 15
1445.37 10
1445.46 5
1445.54 2
1445.63 0
1445.72 0
1445.80 0
1445.89 0
1445.98 0
1446.06 0
1446.15 3
1446.24 5
1446.33 6
1446.41 6
1446.50 3
1446.59 0
1446.67 0
1446.76 0
1446.85 0
1446.93 0
1447.02 9
1447.11 22
1447.20 36
1447.28 51
1447.37 64
1447.46 75
1447.54 82
1447.63 85
1447.72 85
1447.80 83
1447.89 79
1447.98 74
1448.07 70
1448.15 66
1448.24 64
1448.33 64
1448.41 66
1448.50 70
1448.59 75
1448.68 82
1448.76 89
1448.85 96
1448.94 103
1449.02 107
1449.11 109
1449.20 108
1449.28 104
1449.37 98
1449.46 90
1449.55 81
1449.63 75
1449.72 70
1449.81 69
1449.89 71
1449.98 77
1450.07 87
1450.16 99
1450.24 113
1450.33 129
1450.42 145
1450.50 162
1450.59 179
1450.68 196
1450.77 215
1450.85 236
1450.94 259
1451.03 286
1451.11 317
1451.20 349
1451.29 381
1451.38 410
1451.46 433
1451.55 451
1451.64 461
1451.72 464
1451.81 463
1451.90 459
1451.99 453
1452.07 447
1452.16 440
1452.25 434
1452.33 427
1452.42 419
1452.51 411
1452.60 402
1452.68 394
1452.77 388
1452.86 383
1452.94 379
1453.03 376
1453.12 374
1453.21 372
1453.29 368
1453.38 364
1453.47 358
1453.55 351
1453.64 341
1453.73 330
1453.82 317
1453.90 302
1453.99 288
1454.08 273
1454.17 260
1454.25 250
1454.34 243
1454.43 240
1454.51 241
1454.60 243
1454.69 246
1454.78 247
1454.86 246
1454.95 241
1455.04 233
1455.12 224
1455.21 218
1455.30 217
1455.39 221
1455.47 231
1455.56 244
1455.65 259
1455.74 272
1455.82 281
1455.91 286
1456.00 289
1456.08 291
1456.17 295
1456.26 299
1456.35 305
1456.43 310
1456.52 311
1456.61 307
1456.70 298
1456.78 285
1456.87 270
1456.96 256
1457.04 245
1457.13 236
1457.22 231
1457.31 227
1457.39 225
1457.48 223
1457.57 222
1457.66 221
1457.74 220
1457.83 218
1457.92 215
1458.01 210
1458.09 201
1458.18 191
1458.27 180
1458.35 168
1458.44 159
1458.53 152
1458.62 149
1458.70 147
1458.79 147
1458.88 148
1458.97 149
1459.05 152
1459.14 156
1459.23 160
1459.32 164
1459.40 166
1459.49 165
1459.58 162
1459.67 156
1459.75 149
1459.84 144
1459.93 141
1460.01 142
1460.10 145
1460.19 151
1460.28 156
1460.36 158
1460.45 156
1460.54 151
1460.63 143
1460.71 133
1460.80 124
1460.89 116
1460.98 110
1461.06 106
1461.15 102
1461.24 97
1461.33 90
1461.41 82
1461.50 71
1461.59 59
1461.68 49
1461.76 42
1461.85 38
1461.94 40
1462.03 47
1462.11 59
1462.20 73
1462.29 89
1462.38 103
1462.46 113
1462.55 118
1462.64 116
1462.73 107
1462.81 92
1462.90 73
1462.99 54
1463.08 37
1463.16 25
1463.25 20
1463.34 23
1463.43 31
1463.51 44
1463.60 58
1463.69 71
1463.78 83
1463.86 93
1463.95 102
1464.04 112
1464.13 123
1464.21 135
1464.30 149
1464.39 162
1464.48 173
1464.56 181
1464.65 183
1464.74 179
1464.83 169
1464.91 154
1465.00 136
1465.09 116
1465.18 97
1465.26 81
1465.35 67
1465.44 57
1465.53 49
1465.61 42
1465.70 35
1465.79 27
1465.88 19
1465.96 10
1466.05 2
1466.14 0
1466.23 0
1466.31 0
1466.40 5
1466.49 18
1466.58 34
1466.66 51
1466.75 69
1466.84 84
1466.93 97
1467.02 104
1467.10 107
1467.19 106
1467.28 100
1467.37 91
1467.45 80
1467.54 68
1467.63 56
1467.72 45
1467.80 36
1467.89 28
1467.98 22
1468.07 15
1468.15 8
1468.24 1
1468.33 0
1468.42 0
1468.50 0
1468.59 0
1468.68 8
1468.77 24
1468.86 44
1468.94 65
1469.03 85
1469.12 105
1469.21 122
1469.29 137
1469.38 149
1469.47 159
1469.56 167
1469.64 173
1469.73 177
1469.82 180
1469.91 180
1470.00 180
1470.08 177
1470.17 172
1470.26 164
1470.35 155
1470.43 146
1470.52 137
1470.61 132
1470.70 130
1470.78 132
1470.87 137
1470.96 145
1471.05 153
1471.14 160
1471.22 166
1471.31 171
1471.40 174
1471.49 176
1471.57 177
1471.66 176
1471.75 173
1471.84 168
1471.93 162
1472.01 155
1472.10 149
1472.19 145
1472.28 141
1472.36 140
1472.45 140
1472.54 139
1472.63 138
1472.72 136
1472.80 132
1472.89 126
1472.98 119
1473.07 111
1473.15 102
1473.24 95
1473.33 90
1473.42 89
1473.51 94
1473.59 103
1473.68 118
1473.77 135
1473.86 152
1473.94 166
1474.03 176
1474.12 179
1474.21 177
1474.30 170
1474.38 160
1474.47 149
1474.56 137
1474.65 125
1474.73 115
1474.82 104
1474.91 94
1475.00 82
1475.09 69
1475.17 57
1475.26 44
1475.35 32
1475.44 22
1475.53 13
1475.61 4
1475.70 0
1475.79 0
1475.88 0
1475.96 0
1476.05 0
1476.14 0
1476.23 0
1476.32 0
1476.40 0
1476.49 13
1476.58 28
1476.67 44
1476.76 62
1476.84 81
1476.93 98
1477.02 113
1477.11 125
1477.20 133
1477.28 137
1477.37 138
1477.46 136
1477.55 135
1477.63 135
1477.72 136
1477.81 138
1477.90 140
1477.99 141
1478.07 140
1478.16 136
1478.25 129
1478.34 122
1478.43 114
1478.51 107
1478.60 101
1478.69 98
1478.78 96
1478.87 96
1478.95 97
1479.04 98
1479.13 99
1479.22 98
1479.31 95
1479.39 89
1479.48 81
1479.57 70
1479.66 58
1479.75 45
1479.83 34
1479.92 26
1480.01 21
1480.10 20
1480.19 22
1480.27 25
1480.36 29
1480.45 32
1480.54 33
1480.63 32
1480.71 29
1480.80 28
1480.89 27
1480.98 30
1481.07 35
1481.15 41
1481.24 48
1481.33 54
1481.42 57
1481.51 57
1481.59 54
1481.68 49
1481.77 44
1481.86 40
1481.95 39
1482.03 41
1482.12 45
1482.21 50
1482.30 54
1482.39 56
1482.47 56
1482.56 52
1482.65 47
1482.74 40
1482.83 32
1482.91 25
1483.00 19
1483.09 14
1483.18 10
1483.27 7
1483.36 5
1483.44 2
1483.53 0
1483.62 0
1483.71 0
1483.80 0
1483.88 0
1483.97 0
1484.06 0
1484.15 0
1484.24 0
1484.32 1
1484.41 8
1484.50 12
1484.59 15
1484.68 14
1484.77 12
1484.85 9
1484.94 6
1485.03 6
1485.12 10
1485.21 19
1485.29 32
1485.38 46
1485.47 61
1485.56 72
1485.65 78
1485.73 78
1485.82 72
1485.91 63
1486.00 53
1486.09 45
1486.18 40
1486.26 39
1486.35 41
1486.44 47
1486.53 54
1486.62 62
1486.70 72
1486.79 82
1486.88 94
1486.97 105
1487.06 116
1487.15 126
1487.23 136
1487.32 144
1487.41 153
1487.50 162
1487.59 173
1487.68 183
1487.76 194
1487.85 202
1487.94 208
1488.03 211
1488.12 213
1488.20 215
1488.29 219
1488.38 224
1488.47 231
1488.56 238
1488.65 242
1488.73 242
1488.82 237
1488.91 227
1489.00 212
1489.09 197
1489.18 184
1489.26 175
1489.35 171
1489.44 173
1489.53 178
1489.62 183
1489.71 186
1489.79 184
1489.88 177
1489.97 165
1490.06 151
1490.15 139
1490.23 131
1490.32 130
1490.41 136
1490.50 147
1490.59 161
1490.68 175
1490.76 186
1490.85 193
1490.94 196
1491.03 195
1491.12 193
1491.21 192
1491.29 193
1491.38 197
1491.47 205
1491.56 215
1491.65 226
1491.74 235
1491.82 242
1491.91 246
1492.00 247
1492.09 246
1492.18 243
1492.27 237
1492.35 230
1492.44 221
1492.53 210
1492.62 195
1492.71 179
1492.80 160
1492.88 140
1492.97 120
1493.06 102
1493.15 86
1493.24 75
1493.33 67
1493.42 64
1493.50 64
1493.59 67
1493.68 73
1493.77 79
1493.86 87
1493.95 94
1494.03 100
1494.12 105
1494.21 110
1494.30 115
1494.39 121
1494.48 126
1494.56 131
1494.65 135
1494.74 137
1494.83 136
1494.92 133
1495.01 128
1495.10 120
1495.18 112
1495.27 104
1495.36 96
1495.45 89
1495.54 83
1495.63 79
1495.71 76
1495.80 76
1495.89 80
1495.98 86
1496.07 95
1496.16 104
1496.25 113
1496.33 119
1496.42 121
1496.51 118
1496.60 112
1496.69 102
1496.78 90
1496.86 79
1496.95 69
1497.04 63
1497.13 60
1497.22 61
1497.31 65
1497.40 69
1497.48 73
1497.57 75
1497.66 75
1497.75 73
1497.84 72
1497.93 71
1498.02 73
1498.10 77
1498.19 83
1498.28 91
1498.37 98
1498.46 104
1498.55 108
1498.64 110
1498.72 109
1498.81 108
1498.90 106
1498.99 102
1499.08 98
1499.17 91
1499.25 82
1499.34 69
1499.43 54
1499.52 38
1499.61 24
1499.70 14
1499.79 10
1499.88 13
1499.96 22
1500.05 36
1500.14 51
1500.23 64
1500.32 74
1500.41 79
1500.50 80
1500.58 78
1500.67 75
1500.76 74
1500.85 76
1500.94 81
1501.03 87
1501.12 94
1501.20 98
1501.29 100
1501.38 98
1501.47 93
1501.56 88
1501.65 84
1501.74 83
1501.82 85
1501.91 90
1502.00 98
1502.09 107
1502.18 117
1502.27 127
1502.36 136
1502.45 144
1502.53 150
1502.62 152
1502.71 151
1502.80 145
1502.89 136
1502.98 123
1503.07 108
1503.15 92
1503.24 75
1503.33 60
1503.42 47
1503.51 37
1503.60 30
1503.69 28
1503.78 29
1503.86 31
1503.95 34
1504.04 36
1504.13 37
1504.22 38
1504.31 38
1504.40 39
1504.48 41
1504.57 43
1504.66 47
1504.75 48
1504.84 48
1504.93 46
1505.02 42
1505.11 38
1505.19 35
1505.28 36
1505.37 41
1505.46 51
1505.55 66
1505.64 82
1505.73 98
1505.82 111
1505.90 118
1505.99 118
1506.08 111
1506.17 100
1506.26 86
1506.35 73
1506.44 64
1506.53 60
1506.62 62
1506.70 67
1506.79 75
1506.88 83
1506.97 90
1507.06 94
1507.15 95
1507.24 94
1507.33 93
1507.41 92
1507.50 92
1507.59 91
1507.68 90
1507.77 86
1507.86 80
1507.95 70
1508.04 58
1508.12 47
1508.21 39
1508.30 37
1508.39 40
1508.48 48
1508.57 61
1508.66 76
1508.75 91
1508.84 103
1508.92 111
1509.01 117
1509.10 120
1509.19 121
1509.28 121
1509.37 120
1509.46 119
1509.55 116
1509.64 111
1509.72 105
1509.81 96
1509.90 88
1509.99 81
1510.08 76
1510.17 74
1510.26 74
1510.35 76
1510.44 77
1510.52 78
1510.61 77
1510.70 75
1510.79 73
1510.88 70
1510.97 67
1511.06 65
1511.15 63
1511.24 61
1511.32 58
1511.41 56
1511.50 54
1511.59 52
1511.68 52
1511.77 52
1511.86 51
1511.95 49
1512.04 46
1512.12 40
1512.21 32
1512.30 23
1512.39 15
1512.48 8
1512.57 2
1512.66 0
1512.75 0
1512.84 0
1512.93 1
1513.01 2
1513.10 3
1513.19 4
1513.28 3
1513.37 2
1513.46 0
1513.55 0
1513.64 0
1513.73 0
1513.82 0
1513.90 3
1513.99 11
1514.08 23
1514.17 37
1514.26 51
1514.35 66
1514.44 79
1514.53 91
1514.62 102
1514.71 113
1514.79 124
1514.88 135
1514.97 146
1515.06 155
1515.15 161
1515.24 163
1515.33 160
1515.42 151
1515.51 139
1515.60 123
1515.68 108
1515.77 93
1515.86 82
1515.95 75
1516.04 73
1516.13 76
1516.22 85
1516.31 96
1516.40 108
1516.49 117
1516.58 121
1516.66 119
1516.75 111
1516.84 98
1516.93 84
1517.02 72
1517.11 66
1517.20 66
1517.29 75
1517.38 88
1517.47 105
1517.56 121
1517.64 133
1517.73 139
1517.82 139
1517.91 133
1518.00 122
1518.09 108
1518.18 91
1518.27 74
1518.36 57
1518.45 42
1518.54 29
1518.62 21
1518.71 18
1518.80 20
1518.89 26
1518.98 35
1519.07 44
1519.16 51
1519.25 55
1519.34 55
1519.43 51
1519.52 45
1519.61 41
1519.69 39
1519.78 40
1519.87 46
1519.96 54
1520.05 63
1520.14 70
1520.23 74
1520.32 74
1520.41 70
1520.50 64
1520.59 58
1520.68 55
1520.76 58
1520.85 68
1520.94 84
1521.03 105
1521.12 128
1521.21 149
1521.30 168
1521.39 181
1521.48 191
1521.57 199
1521.66 205
1521.75 211
1521.84 218
1521.92 224
1522.01 227
1522.10 228
1522.19 227
1522.28 222
1522.37 215
1522.46 209
1522.55 204
1522.64 203
1522.73 204
1522.82 208
1522.91 214
1523.00 219
1523.09 223
1523.17 223
1523.26 220
1523.35 214
1523.44 205
1523.53 196
1523.62 188
1523.71 181
1523.80 176
1523.89 174
1523.98 172
1524.07 170
1524.16 168
1524.25 164
1524.34 159
1524.42 153
1524.51 147
1524.60 138
1524.69 128
1524.78 116
1524.87 102
1524.96 86
1525.05 68
1525.14 52
1525.23 39
1525.32 32
1525.41 32
1525.50 41
1525.59 56
1525.67 77
1525.76 99
1525.85 121
1525.94 140
1526.03 154
1526.12 163
1526.21 166
1526.30 165
1526.39 159
1526.48 149
1526.57 135
1526.66 118
1526.75 100
1526.84 84
1526.93 71
1527.02 64
1527.10 63
1527.19 67
1527.28 74
1527.37 82
1527.46 88
1527.55 89
1527.64 87
1527.73 82
1527.82 76
1527.91 72
1528.00 70
1528.09 71
1528.18 74
1528.27 76
1528.36 77
1528.45 75
1528.54 69
1528.62 60
1528.71 49
1528.80 36
1528.89 23
1528.98 11
1529.07 1
1529.16 0
1529.25 0
1529.34 0
1529.43 0
1529.52 0
1529.61 0
1529.70 0
1529.79 0
1529.88 0
1529.97 9
1530.06 21
1530.15 36
1530.23 53
1530.32 71
1530.41 91
1530.50 110
1530.59 128
1530.68 143
1530.77 154
1530.86 161
1530.95 164
1531.04 160
1531.13 153
1531.22 143
1531.31 133
1531.40 123
1531.49 116
1531.58 113
1531.67 115
1531.76 120
1531.85 127
1531.94 135
1532.03 141
1532.11 145
1532.20 146
1532.29 145
1532.38 143
1532.47 140
1532.56 139
1532.65 139
1532.74 139
1532.83 140
1532.92 140
1533.01 138
1533.10 134
1533.19 128
1533.28 121
1533.37 115
1533.46 111
1533.55 112
1533.64 117
1533.73 127
1533.82 141
1533.91 155
1534.00 166
1534.09 171
1534.17 169
1534.26 160
1534.35 146
1534.44 131
1534.53 118
1534.62 111
1534.71 111
1534.80 118
1534.89 130
1534.98 144
1535.07 157
1535.16 164
1535.25 166
1535.34 161
1535.43 151
1535.52 138
1535.61 123
1535.70 109
1535.79 98
1535.88 89
1535.97 82
1536.06 76
1536.15 69
1536.24 61
1536.33 51
1536.42 39
1536.50 27
1536.59 15
1536.68 4
1536.77 0
1536.86 0
1536.95 0
1537.04 0
1537.13 0
1537.22 0
1537.31 0
1537.40 0
1537.49 2
1537.58 6
1537.67 10
1537.76 16
1537.85 21
1537.94 29
1538.03 37
1538.12 45
1538.21 54
1538.30 62
1538.39 69
1538.48 75
1538.57 82
1538.66 90
1538.75 98
1538.84 106
1538.93 114
1539.02 120
1539.11 122
1539.20 120
1539.29 115
1539.38 106
1539.47 97
1539.55 89
1539.64 82
1539.73 79
1539.82 78
1539.91 78
1540.00 77
1540.09 76
1540.18 74
1540.27 71
1540.36 70
1540.45 71
1540.54 76
1540.63 84
1540.72 95
1540.81 108
1540.90 120
1540.99 131
1541.08 139
1541.17 142
1541.26 141
1541.35 134
1541.44 123
1541.53 108
1541.62 91
1541.71 74
1541.80 59
1541.89 47
1541.98 41
1542.07 40
1542.16 45
1542.25 54
1542.34 66
1542.43 79
1542.52 92
1542.61 105
1542.70 116
1542.79 126
1542.88 135
1542.97 144
1543.06 153
1543.15 162
1543.24 170
1543.33 178
1543.42 183
1543.51 187
1543.60 189
1543.69 192
1543.78 198
1543.87 206
1543.96 218
1544.05 233
1544.14 250
1544.23 264
1544.32 275
1544.41 279
1544.50 278
1544.59 272
1544.68 263
1544.77 253
1544.85 244
1544.94 237
1545.03 233
1545.12 229
1545.21 226
1545.30 222
1545.39 217
1545.48 211
1545.57 204
1545.66 196
1545.75 188
1545.84 182
1545.93 178
1546.02 179
1546.11 184
1546.20 196
1546.29 213
1546.38 234
1546.47 258
1546.56 281
1546.65 301
1546.74 318
1546.83 329
1546.92 337
1547.01 342
1547.10 346
1547.19 349
1547.28 351
1547.37 352
1547.46 351
1547.55 346
1547.64 337
1547.73 324
1547.82 307
1547.91 290
1548.00 273
1548.09 258
1548.18 247
1548.27 238
1548.36 232
1548.45 226
1548.54 221
1548.63 215
1548.72 210
1548.81 206
1548.90 204
1548.99 206
1549.08 212
1549.17 222
1549.26 235
1549.35 249
1549.44 264
1549.53 277
1549.62 287
1549.71 291
1549.80 289
1549.89 281
1549.98 267
1550.07 250
1550.16 230
1550.25 211
1550.34 195
1550.43 183
1550.52 175
1550.61 171
1550.70 169
1550.79 167
1550.88 164
1550.97 160
1551.06 155
1551.15 150
1551.24 147
1551.33 149
1551.43 154
1551.52 163
1551.61 174
1551.70 183
1551.79 187
1551.88 187
1551.97 182
1552.06 172
1552.15 161
1552.24 149
1552.33 140
1552.42 133
1552.51 127
1552.60 123
1552.69 117
1552.78 112
1552.87 105
1552.96 99
1553.05 94
1553.14 91
1553.23 91
1553.32 94
1553.41 98
1553.50 102
1553.59 105
1553.68 108
1553.77 110
1553.86 113
1553.95 118
1554.04 124
1554.13 131
1554.22 139
1554.31 144
1554.40 146
1554.49 143
1554.58 134
1554.67 121
1554.76 105
1554.85 88
1554.94 72
1555.03 59
1555.12 47
1555.21 36
1555.30 25
1555.39 14
1555.48 1
1555.57 0
1555.66 0
1555.75 0
1555.84 0
1555.93 0
1556.02 0
1556.11 0
1556.20 1
1556.29 13
1556.38 23
1556.47 31
1556.56 36
1556.66 39
1556.75 38
1556.84 36
1556.93 32
1557.02 27
1557.11 24
1557.20 22
1557.29 21
1557.38 22
1557.47 23
1557.56 24
1557.65 26
1557.74 27
1557.83 29
1557.92 31
1558.01 32
1558.10 33
1558.19 33
1558.28 31
1558.37 27
1558.46 24
1558.55 22
1558.64 21
1558.73 22
1558.82 24
1558.91 27
1559.00 30
1559.09 33
1559.18 36
1559.27 38
1559.36 40
1559.45 44
1559.54 47
1559.63 51
1559.73 54
1559.82 57
1559.91 60
1560.00 64
1560.09 68
1560.18 73
1560.27 78
1560.36 83
1560.45 86
1560.54 87
1560.63 85
1560.72 82
1560.81 78
1560.90 73
1560.99 67
1561.08 61
1561.17 52
1561.26 42
1561.35 30
1561.44 16
1561.53 5
1561.62 0
1561.71 0
1561.80 0
1561.89 7
1561.98 19
1562.07 31
1562.17 41
1562.26 48
1562.35 51
1562.44 52
1562.53 52
1562.62 53
1562.71 56
1562.80 59
1562.89 63
1562.98 67
1563.07 69
1563.16 69
1563.25 68
1563.34 66
1563.43 65
1563.52 64
1563.61 63
1563.70 64
1563.79 65
1563.88 65
1563.97 66
1564.06 65
1564.15 62
1564.25 58
1564.34 51
1564.43 42
1564.52 33
1564.61 26
1564.70 22
1564.79 24
1564.88 34
1564.97 51
1565.06 73
1565.15 99
1565.24 125
1565.33 149
1565.42 168
1565.51 181
1565.60 190
1565.69 194
1565.78 195
1565.87 195
1565.96 195
1566.06 195
1566.15 194
1566.24 193
1566.33 190
1566.42 187
1566.51 184
1566.60 183
1566.69 186
1566.78 194
1566.87 208
1566.96 225
1567.05 246
1567.14 265
1567.23 281
1567.32 290
1567.41 292
1567.50 289
1567.59 281
1567.69 273
1567.78 268
1567.87 265
1567.96 266
1568.05 269
1568.14 273
1568.23 276
1568.32 278
1568.41 281
1568.50 284
1568.59 290
1568.68 297
1568.77 305
1568.86 314
1568.95 321
1569.04 328
1569.13 334
1569.23 342
1569.32 353
1569.41 368
1569.50 387
1569.59 409
1569.68 432
1569.77 453
1569.86 472
1569.95 486
1570.04 498
1570.13 508
1570.22 517
1570.31 526
1570.40 536
1570.49 547
1570.58 559
1570.68 571
1570.77 584
1570.86 598
1570.95 612
1571.04 626
1571.13 637
1571.22 644
1571.31 645
1571.40 640
1571.49 629
1571.58 615
1571.67 601
1571.76 591
1571.85 588
1571.94 592
1572.04 605
1572.13 623
1572.22 644
1572.31 666
1572.40 687
1572.49 707
1572.58 725
1572.67 742
1572.76 757
1572.85 770
1572.94 779
1573.03 781
1573.12 776
1573.21 763
1573.31 745
1573.40 724
1573.49 704
1573.58 687
1573.67 677
1573.76 674
1573.85 676
1573.94 682
1574.03 689
1574.12 695
1574.21 697
1574.30 695
1574.39 690
1574.49 681
1574.58 671
1574.67 662
1574.76 654
1574.85 648
1574.94 645
1575.03 643
1575.12 642
1575.21 640
1575.30 637
1575.39 631
1575.48 622
1575.57 609
1575.67 593
1575.76 576
1575.85 560
1575.94 547
1576.03 539
1576.12 536
1576.21 535
1576.30 534
1576.39 531
1576.48 522
1576.57 509
1576.66 492
1576.76 474
1576.85 457
1576.94 442
1577.03 429
1577.12 418
1577.21 406
1577.30 393
1577.39 378
1577.48 363
1577.57 349
1577.66 338
1577.75 333
1577.85 332
1577.94 334
1578.03 337
1578.12 337
1578.21 333
1578.30 324
1578.39 311
1578.48 297
1578.57 286
1578.66 280
1578.75 281
1578.85 288
1578.94 300
1579.03 314
1579.12 325
1579.21 330
1579.30 330
1579.39 323
1579.48 313
1579.57 300
1579.66 286
1579.75 271
1579.85 257
1579.94 241
1580.03 223
1580.12 202
1580.21 181
1580.30 161
1580.39 144
1580.48 131
1580.57 123
1580.66 119
1580.75 117
1580.85 117
1580.94 116
1581.03 113
1581.12 108
1581.21 99
1581.30 89
1581.39 76
1581.48 63
1581.57 51
1581.66 42
1581.75 37
1581.85 36
1581.94 38
1582.03 43
1582.12 50
1582.21 59
1582.30 70
1582.39 82
1582.48 95
1582.57 109
1582.66 122
1582.76 131
1582.85 135
1582.94 135
1583.03 132
1583.12 126
1583.21 120
1583.30 115
1583.39 111
1583.48 108
1583.58 102
1583.67 95
1583.76 86
1583.85 74
1583.94 63
1584.03 52
1584.12 43
1584.21 36
1584.30 29
1584.39 23
1584.49 17
1584.58 10
1584.67 5
1584.76 1
1584.85 1
1584.94 7
1585.03 19
1585.12 34
1585.21 51
1585.31 66
1585.40 78
1585.49 85
1585.58 85
1585.67 80
1585.76 73
1585.85 65
1585.94 59
1586.03 55
1586.12 55
1586.22 58
1586.31 62
1586.40 65
1586.49 65
1586.58 63
1586.67 56
1586.76 47
1586.85 37
1586.94 26
1587.04 19
1587.13 14
1587.22 14
1587.31 17
1587.40 22
1587.49 30
1587.58 38
1587.67 47
1587.77 55
1587.86 63
1587.95 70
1588.04 76
1588.13 80
1588.22 81
1588.31 79
1588.40 73
1588.49 63
1588.59 49
1588.68 32
1588.77 15
1588.86 0
1588.95 0
1589.04 0
1589.13 0
1589.22 0
1589.32 0
1589.41 0
1589.50 0
1589.59 7
1589.68 13
1589.77 18
1589.86 21
1589.95 23
1590.04 26
1590.14 28
1590.23 31
1590.32 33
1590.41 33
1590.50 33
1590.59 31
1590.68 28
1590.77 26
1590.87 24
1590.96 24
1591.05 26
1591.14 28
1591.23 31
1591.32 33
1591.41 33
1591.50 32
1591.60 30
1591.69 29
1591.78 30
1591.87 34
1591.96 42
1592.05 54
1592.14 68
1592.23 82
1592.33 94
1592.42 104
1592.51 110
1592.60 114
1592.69 116
1592.78 119
1592.87 121
1592.96 124
1593.06 125
1593.15 126
1593.24 123
1593.33 119
1593.42 113
1593.51 108
1593.60 103
1593.70 101
1593.79 100
1593.88 100
1593.97 101
1594.06 101
1594.15 99
1594.24 95
1594.33 88
1594.43 78
1594.52 66
1594.61 52
1594.70 37
1594.79 22
1594.88 9
1594.97 0
1595.07 0
1595.16 0
1595.25 0
1595.34 2
1595.43 16
1595.52 32
1595.61 50
1595.71 67
1595.80 83
1595.89 95
1595.98 103
1596.07 104
1596.16 100
1596.25 89
1596.34 73
1596.44 54
1596.53 34
1596.62 17
1596.71 3
1596.80 0
1596.89 0
1596.98 7
1597.08 23
1597.17 42
1597.26 63
1597.35 82
1597.44 96
1597.53 104
1597.62 105
1597.72 100
1597.81 91
1597.90 79
1597.99 68
1598.08 58
1598.17 52
1598.26 51
1598.36 53
1598.45 58
1598.54 65
1598.63 71
1598.72 75
1598.81 75
1598.90 70
1599.00 61
1599.09 51
1599.18 41
1599.27 33
1599.36 29
1599.45 28
1599.55 29
1599.64 28
1599.73 25
1599.82 16
1599.91 4
1600.00 0
1600.09 0
1600.19 0
1600.28 0
1600.37 0
1600.46 0
1600.55 0
1600.64 7
1600.73 21
1600.83 30
1600.92 36
1601.01 36
1601.10 33
1601.19 28
1601.28 21
1601.38 15
1601.47 10
1601.56 7
1601.65 6
1601.74 6
1601.83 5
1601.92 3
1602.02 0
1602.11 0
1602.20 0
1602.29 0
1602.38 0
1602.47 0
1602.57 0
1602.66 11
1602.75 29
1602.84 50
1602.93 71
1603.02 90
1603.12 107
1603.21 119
1603.30 126
1603.39 129
1603.48 129
1603.57 126
1603.66 123
1603.76 120
1603.85 118
1603.94 119
1604.03 121
1604.12 124
1604.21 128
1604.31 134
1604.40 141
1604.49 150
1604.58 161
1604.67 175
1604.76 191
1604.86 206
1604.95 218
1605.04 223
1605.13 219
1605.22 204
1605.31 181
1605.41 151
1605.50 119
1605.59 88
1605.68 64
1605.77 47
1605.86 40
1605.96 40
1606.05 46
1606.14 56
1606.23 66
1606.32 78
1606.41 88
1606.51 99
1606.60 108
1606.69 116
1606.78 121
1606.87 123
1606.96 123
1607.06 121
1607.15 118
1607.24 114
1607.33 112
1607.42 111
1607.51 112
1607.61 113
1607.70 115
1607.79 117
1607.88 118
1607.97 118
1608.06 118
1608.16 116
1608.25 113
1608.34 110
1608.43 108
1608.52 107
1608.62 107
1608.71 109
1608.80 111
1608.89 111
1608.98 108
1609.07 100
1609.17 88
1609.26 74
1609.35 59
1609.44 46
1609.53 38
1609.62 36
1609.72 38
1609.81 45
1609.90 54
1609.99 61
1610.08 64
1610.18 62
1610.27 55
1610.36 43
1610.45 29
1610.54 16
1610.63 9
1610.73 7
1610.82 12
1610.91 23
1611.00 38
1611.09 54
1611.19 69
1611.28 81
1611.37 90
1611.46 95
1611.55 97
1611.64 97
1611.74 96
1611.83 95
1611.92 96
1612.01 98
1612.10 103
1612.20 109
1612.29 115
1612.38 121
1612.47 126
1612.56 128
1612.65 128
1612.75 126
1612.84 125
1612.93 125
1613.02 127
1613.11 133
1613.21 141
1613.30 152
1613.39 164
1613.48 177
1613.57 188
1613.67 196
1613.76 199
1613.85 196
1613.94 188
1614.03 174
1614.12 158
1614.22 140
1614.31 121
1614.40 105
1614.49 90
1614.58 79
1614.68 71
1614.77 69
1614.86 71
1614.95 77
1615.04 86
1615.14 95
1615.23 104
1615.32 109
1615.41 109
1615.50 103
1615.60 93
1615.69 80
1615.78 66
1615.87 54
1615.96 46
1616.06 45
1616.15 50
1616.24 59
1616.33 72
1616.42 85
1616.52 95
1616.61 102
1616.70 105
1616.79 103
1616.88 99
1616.98 94
1617.07 89
1617.16 85
1617.25 85
1617.34 88
1617.44 94
1617.53 105
1617.62 119
1617.71 135
1617.80 150
1617.90 162
1617.99 169
1618.08 169
1618.17 163
1618.26 151
1618.36 136
1618.45 119
1618.54 103
1618.63 88
1618.72 74
1618.82 61
1618.91 48
1619.00 35
1619.09 22
1619.18 12
1619.28 7
1619.37 6
1619.46 12
1619.55 24
1619.64 41
1619.74 59
1619.83 76
1619.92 89
1620.01 97
1620.10 98
1620.20 94
1620.29 85
1620.38 73
1620.47 61
1620.56 51
1620.66 42
1620.75 36
1620.84 32
1620.93 29
1621.03 27
1621.12 26
1621.21 24
1621.30 21
1621.39 18
1621.49 14
1621.58 9
1621.67 5
1621.76 2
1621.85 1
1621.95 1
1622.04 3
1622.13 4
1622.22 2
1622.31 0
1622.41 0
1622.50 0
1622.59 0
1622.68 0
1622.78 0
1622.87 14
1622.96 31
1623.05 48
1623.14 62
1623.24 71
1623.33 74
1623.42 72
1623.51 66
1623.60 57
1623.70 49
1623.79 42
1623.88 38
1623.97 37
1624.07 39
1624.16 44
1624.25 53
1624.34 63
1624.43 76
1624.53 88
1624.62 100
1624.71 109
1624.80 112
1624.90 111
1624.99 103
1625.08 91
1625.17 77
1625.26 63
1625.36 53
1625.45 46
1625.54 43
1625.63 44
1625.73 47
1625.82 50
1625.91 50
1626.00 46
1626.09 40
1626.19 32
1626.28 24
1626.37 16
1626.46 10
1626.56 7
1626.65 6
1626.74 6
1626.83 8
1626.92 12
1627.02 18
1627.11 25
1627.20 33
1627.29 44
1627.39 57
1627.48 72
1627.57 89
1627.66 106
1627.76 122
1627.85 134
1627.94 140
1628.03 139
1628.12 130
1628.22 114
1628.31 95
1628.40 74
1628.49 54
1628.59 38
1628.68 25
1628.77 15
1628.86 9
1628.96 5
1629.05 5
1629.14 8
1629.23 14
1629.32 23
1629.42 32
1629.51 40
1629.60 44
1629.69 44
1629.79 40
1629.88 34
1629.97 28
1630.06 24
1630.16 26
1630.25 32
1630.34 42
1630.43 53
1630.53 63
1630.62 71
1630.71 74
1630.80 73
1630.89 68
1630.99 62
1631.08 57
1631.17 55
1631.26 57
1631.36 65
1631.45 76
1631.54 91
1631.63 108
1631.73 123
1631.82 136
1631.91 145
1632.00 148
1632.10 145
1632.19 137
1632.28 124
1632.37 109
1632.47 93
1632.56 78
1632.65 67
1632.74 58
1632.84 53
1632.93 50
1633.02 49
1633.11 50
1633.21 52
1633.30 54
1633.39 56
1633.48 59
1633.58 60
1633.67 60
1633.76 56
1633.85 50
1633.94 41
1634.04 31
1634.13 20
1634.22 10
1634.31 1
1634.41 0
1634.50 0
1634.59 0
1634.68 0
1634.78 0
1634.87 0
1634.96 0
1635.05 0
1635.15 0
1635.24 0
1635.33 3
1635.42 10
1635.52 20
1635.61 34
1635.70 49
1635.79 65
1635.89 80
1635.98 91
1636.07 97
1636.16 98
1636.26 93
1636.35 84
1636.44 73
1636.54 62
1636.63 52
1636.72 45
1636.81 41
1636.91 41
1637.00 44
1637.09 50
1637.18 58
1637.28 67
1637.37 76
1637.46 85
1637.55 93
1637.65 99
1637.74 103
1637.83 104
1637.92 103
1638.02 100
1638.11 96
1638.20 90
1638.29 84
1638.39 79
1638.48 73
1638.57 68
1638.66 61
1638.76 52
1638.85 41
1638.94 28
1639.03 14
1639.13 2
1639.22 0
1639.31 0
1639.41 0
1639.50 6
1639.59 23
1639.68 43
1639.78 65
1639.87 84
1639.96 99
1640.05 109
1640.15 114
1640.24 114
1640.33 111
1640.42 109
1640.52 108
1640.61 111
1640.70 115
1640.79 121
1640.89 124
1640.98 123
1641.07 117
1641.17 104
1641.26 86
1641.35 66
1641.44 47
1641.54 31
1641.63 20
1641.72 14
1641.81 14
1641.91 18
1642.00 25
1642.09 33
1642.19 42
1642.28 50
1642.37 57
1642.46 62
1642.56 65
1642.65 65
1642.74 63
1642.83 59
1642.93 54
1643.02 48
1643.11 43
1643.20 39
1643.30 36
1643.39 33
1643.48 32
1643.58 32
1643.67 34
1643.76 38
1643.85 44
1643.95 52
1644.04 61
1644.13 70
1644.23 80
1644.32 88
1644.41 96
1644.50 102
1644.60 108
1644.69 114
1644.78 121
1644.87 128
1644.97 135
1645.06 143
1645.15 150
1645.25 155
1645.34 158
1645.43 158
1645.52 156
1645.62 152
1645.71 148
1645.80 146
1645.90 145
1645.99 146
1646.08 149
1646.17 153
1646.27 156
1646.36 158
1646.45 160
1646.54 161
1646.64 164
1646.73 169
1646.82 175
1646.92 183
1647.01 191
1647.10 198
1647.19 201
1647.29 200
1647.38 193
1647.47 181
1647.57 164
1647.66 145
1647.75 124
1647.84 105
1647.94 88
1648.03 76
1648.12 69
1648.22 67
1648.31 67
1648.40 68
1648.49 68
1648.59 64
1648.68 55
1648.77 42
1648.87 27
1648.96 11
1649.05 0
1649.15 0
1649.24 0
1649.33 0
1649.42 0
1649.52 0
1649.61 5
1649.70 13
1649.80 19
1649.89 24
1649.98 27
1650.07 28
1650.17 26
1650.26 20
1650.35 10
1650.45 0
1650.54 0
1650.63 0
1650.72 0
1650.82 0
1650.91 0
1651.00 0
1651.10 0
1651.19 19
1651.28 45
1651.38 73
1651.47 101
1651.56 126
1651.65 146
1651.75 159
1651.84 166
1651.93 165
1652.03 157
1652.12 145
1652.21 131
1652.31 118
1652.40 108
1652.49 102
1652.58 103
1652.68 110
1652.77 123
1652.86 139
1652.96 155
1653.05 168
1653.14 176
1653.24 176
1653.33 168
1653.42 152
1653.51 133
1653.61 112
1653.70 95
1653.79 83
1653.89 78
1653.98 80
1654.07 88
1654.17 100
1654.26 112
1654.35 123
1654.44 131
1654.54 135
1654.63 134
1654.72 131
1654.82 125
1654.91 118
1655.00 111
1655.10 104
1655.19 96
1655.28 87
1655.38 77
1655.47 65
1655.56 52
1655.65 38
1655.75 26
1655.84 14
1655.93 4
1656.03 0
1656.12 0
1656.21 0
1656.31 0
1656.40 0
1656.49 0
1656.59 0
1656.68 0
1656.77 2
1656.86 9
1656.96 16
1657.05 21
1657.14 26
1657.24 30
1657.33 34
1657.42 39
1657.52 44
1657.61 50
1657.70 58
1657.80 69
1657.89 84
1657.98 102
1658.08 123
1658.17 146
1658.26 166
1658.35 182
1658.45 190
1658.54 189
1658.63 181
1658.73 167
1658.82 149
1658.91 132
1659.01 116
1659.10 104
1659.19 94
1659.29 86
1659.38 81
1659.47 79
1659.57 79
1659.66 84
1659.75 92
1659.85 103
1659.94 116
1660.03 130
1660.13 143
1660.22 155
1660.31 168
1660.40 182
1660.50 200
1660.59 221
1660.68 243
1660.78 263
1660.87 278
1660.96 283
1661.06 277
1661.15 261
1661.24 236
1661.34 206
1661.43 177
1661.52 152
1661.62 134
1661.71 123
1661.80 116
1661.90 112
1661.99 107
1662.08 100
1662.18 92
1662.27 84
1662.36 78
1662.46 78
1662.55 86
1662.64 102
1662.74 123
1662.83 148
1662.92 171
1663.02 191
1663.11 205
1663.20 214
1663.30 218
1663.39 219
1663.48 219
1663.58 218
1663.67 219
1663.76 220
1663.86 224
1663.95 229
1664.04 236
1664.14 244
1664.23 254
1664.32 264
1664.42 275
1664.51 287
1664.60 299
1664.70 310
1664.79 322
1664.88 334
1664.98 347
1665.07 358
1665.16 367
1665.26 374
1665.35 377
1665.44 376
1665.54 370
1665.63 359
1665.72 345
1665.82 329
1665.91 313
1666.00 297
1666.10 284
1666.19 272
1666.28 261
1666.38 250
1666.47 240
1666.56 231
1666.66 224
1666.75 220
1666.84 220
1666.94 224
1667.03 231
1667.12 241
1667.22 250
1667.31 259
1667.40 266
1667.50 271
1667.59 276
1667.68 281
1667.78 286
1667.87 293
1667.96 301
1668.06 308
1668.15 313
1668.24 315
1668.34 314
1668.43 308
1668.52 299
1668.62 287
1668.71 274
1668.80 262
1668.90 253
1668.99 247
1669.09 244
1669.18 245
1669.27 247
1669.37 250
1669.46 251
1669.55 253
1669.65 254
1669.74 255
1669.83 257
1669.93 258
1670.02 258
1670.11 255
1670.21 249
1670.30 240
1670.39 228
1670.49 217
1670.58 208
1670.67 203
1670.77 203
1670.86 209
1670.96 219
1671.05 229
1671.14 239
1671.24 248
1671.33 253
1671.42 257
1671.52 259
1671.61 261
1671.70 264
1671.80 267
1671.89 271
1671.98 275
1672.08 278
1672.17 279
1672.26 277
1672.36 271
1672.45 260
1672.55 245
1672.64 225
1672.73 203
1672.83 181
1672.92 162
1673.01 149
1673.11 144
1673.20 148
1673.29 160
1673.39 178
1673.48 201
1673.57 225
1673.67 249
1673.76 270
1673.86 288
1673.95 300
1674.04 306
1674.14 304
1674.23 296
1674.32 284
1674.42 270
1674.51 255
1674.60 244
1674.70 236
1674.79 233
1674.88 232
1674.98 231
1675.07 229
1675.17 224
1675.26 216
1675.35 205
1675.45 194
1675.54 185
1675.63 180
1675.73 181
1675.82 187
1675.91 196
1676.01 206
1676.10 213
1676.20 215
1676.29 211
1676.38 200
1676.48 184
1676.57 165
1676.66 146
1676.76 133
1676.85 126
1676.95 127
1677.04 137
1677.13 152
1677.23 171
1677.32 188
1677.41 202
1677.51 210
1677.60 215
1677.69 217
1677.79 218
1677.88 221
1677.98 226
1678.07 232
1678.16 236
1678.26 237
1678.35 233
1678.44 223
1678.54 208
1678.63 189
1678.73 169
1678.82 151
1678.91 137
1679.01 129
1679.10 127
1679.19 133
1679.29 144
1679.38 160
1679.48 178
1679.57 196
1679.66 212
1679.76 225
1679.85 235
1679.94 242
1680.04 246
1680.13 247
1680.23 246
1680.32 241
1680.41 234
1680.51 226
1680.60 215
1680.69 204
1680.79 193
1680.88 183
1680.98 174
1681.07 166
1681.16 160
1681.26 155
1681.35 151
1681.44 148
1681.54 148
1681.63 149
1681.73 154
1681.82 163
1681.91 174
1682.01 186
1682.10 199
1682.20 208
1682.29 214
1682.38 215
1682.48 211
1682.57 203
1682.66 193
1682.76 184
1682.85 176
1682.95 169
1683.04 163
1683.13 157
1683.23 151
1683.32 145
1683.42 141
1683.51 140
1683.60 143
1683.70 150
1683.79 162
1683.88 175
1683.98 186
1684.07 195
1684.17 197
1684.26 195
1684.35 188
1684.45 178
1684.54 169
1684.64 162
1684.73 158
1684.82 158
1684.92 160
1685.01 165
1685.11 171
1685.20 178
1685.29 184
1685.39 190
1685.48 194
1685.57 197
1685.67 198
1685.76 198
1685.86 196
1685.95 194
1686.04 191
1686.14 187
1686.23 182
1686.33 176
1686.42 167
1686.51 157
1686.61 146
1686.70 134
1686.80 121
1686.89 109
1686.98 97
1687.08 88
1687.17 83
1687.27 82
1687.36 87
1687.45 98
1687.55 113
1687.64 131
1687.74 149
1687.83 163
1687.92 171
1688.02 173
1688.11 167
1688.21 157
1688.30 143
1688.39 128
1688.49 113
1688.58 100
1688.68 88
1688.77 77
1688.86 68
1688.96 60
1689.05 54
1689.15 50
1689.24 48
1689.33 47
1689.43 47
1689.52 47
1689.62 44
1689.71 39
1689.80 32
1689.90 21
1689.99 9
1690.09 0
1690.18 0
1690.27 0
1690.37 0
1690.46 0
1690.56 0
1690.65 0
1690.74 3
1690.84 9
1690.93 13
1691.03 14
1691.12 14
1691.21 16
1691.31 21
1691.40 33
1691.50 51
1691.59 74
1691.69 100
1691.78 126
1691.87 149
1691.97 166
1692.06 176
1692.16 178
1692.25 173
1692.34 165
1692.44 156
1692.53 148
1692.63 143
1692.72 141
1692.81 143
1692.91 146
1693.00 148
1693.10 149
1693.19 146
1693.29 140
1693.38 131
1693.47 119
1693.57 105
1693.66 91
1693.76 79
1693.85 67
1693.94 58
1694.04 50
1694.13 44
1694.23 39
1694.32 37
1694.41 35
1694.51 35
1694.60 35
1694.70 35
1694.79 35
1694.89 33
1694.98 32
1695.07 32
1695.17 35
1695.26 44
1695.36 58
1695.45 76
1695.55 97
1695.64 119
1695.73 138
1695.83 153
1695.92 163
1696.02 168
1696.11 171
1696.20 172
1696.30 173
1696.39 174
1696.49 175
1696.58 175
1696.68 173
1696.77 169
1696.86 162
1696.96 152
1697.05 142
1697.15 131
1697.24 120
1697.34 109
1697.43 99
1697.52 90
1697.62 83
1697.71 77
1697.81 73
1697.90 71
1698.00 71
1698.09 71
1698.18 71
1698.28 70
1698.37 68
1698.47 65
1698.56 62
1698.66 60
1698.75 58
1698.84 59
1698.94 61
1699.03 64
1699.13 67
1699.22 71
1699.32 75
1699.41 78
1699.50 81
1699.60 85
1699.69 88
1699.79 90
1699.88 89
1699.98 85
1700.07 77
1700.16 67
1700.26 55
1700.35 43
1700.45 35
1700.54 33
1700.64 38
1700.73 49
1700.82 65
1700.92 85
1701.01 104
1701.11 122
1701.20 135
1701.30 144
1701.39 148
1701.48 147
1701.58 143
1701.67 137
1701.77 128
1701.86 118
1701.96 108
1702.05 98
1702.15 89
1702.24 83
1702.33 81
1702.43 82
1702.52 87
1702.62 94
1702.71 99
1702.81 100
1702.90 96
1703.00 86
1703.09 71
1703.18 53
1703.28 36
1703.37 21
1703.47 12
1703.56 8
1703.66 11
1703.75 18
1703.84 29
1703.94 42
1704.03 56
1704.13 71
1704.22 84
1704.32 95
1704.41 103
1704.51 108
1704.60 110
1704.69 108
1704.79 105
1704.88 101
1704.98 99
1705.07 100
1705.17 107
1705.26 118
1705.36 133
1705.45 149
1705.55 165
1705.64 177
1705.73 182
1705.83 180
1705.92 172
1706.02 158
1706.11 142
1706.21 126
1706.30 113
1706.40 105
1706.49 103
1706.58 105
1706.68 111
1706.77 118
1706.87 125
1706.96 130
1707.06 133
1707.15 132
1707.25 129
1707.34 124
1707.44 118
1707.53 111
1707.62 105
1707.72 99
1707.81 97
1707.91 99
1708.00 105
1708.10 115
1708.19 127
1708.29 139
1708.38 150
1708.48 157
1708.57 161
1708.66 160
1708.76 157
1708.85 152
1708.95 147
1709.04 143
1709.14 140
1709.23 140
1709.33 143
1709.42 149
1709.52 157
1709.61 164
1709.70 171
1709.80 176
1709.89 177
1709.99 175
1710.08 171
1710.18 164
1710.27 157
1710.37 151
1710.46 145
1710.56 138
1710.65 130
1710.75 119
1710.84 104
1710.93 86
1711.03 65
1711.12 44
1711.22 26
1711.31 12
1711.41 6
1711.50 7
1711.60 14
1711.69 25
1711.79 37
1711.88 49
1711.98 59
1712.07 67
1712.16 74
1712.26 82
1712.35 92
1712.45 104
1712.54 119
1712.64 136
1712.73 152
1712.83 166
1712.92 176
1713.02 180
1713.11 178
1713.21 171
1713.30 159
1713.40 145
1713.49 129
1713.59 113
1713.68 97
1713.77 83
1713.87 71
1713.96 64
1714.06 60
1714.15 61
1714.25 68
1714.34 78
1714.44 93
1714.53 108
1714.63 122
1714.72 131
1714.82 134
1714.91 128
1715.01 115
1715.10 95
1715.20 72
1715.29 51
1715.38 35
1715.48 27
1715.57 28
1715.67 38
1715.76 54
1715.86 72
1715.95 89
1716.05 102
1716.14 107
1716.24 103
1716.33 90
1716.43 70
1716.52 45
1716.62 20
1716.71 0
1716.81 0
1716.90 0
1717.00 0
1717.09 0
1717.19 0
1717.28 0
1717.38 0
1717.47 0
1717.56 7
1717.66 15
1717.75 27
1717.85 41
1717.94 58
1718.04 75
1718.13 90
1718.23 99
1718.32 104
1718.42 103
1718.51 99
1718.61 95
1718.70 93
1718.80 92
1718.89 93
1718.99 94
1719.08 92
1719.18 88
1719.27 81
1719.37 70
1719.46 59
1719.56 49
1719.65 42
1719.75 38
1719.84 38
1719.94 43
1720.03 50
1720.13 60
1720.22 71
1720.32 80
1720.41 87
1720.51 90
1720.60 89
1720.69 86
1720.79 79
1720.88 72
1720.98 65
1721.07 60
1721.17 58
1721.26 61
1721.36 69
1721.45 83
1721.55 102
1721.64 125
1721.74 150
1721.83 173
1721.93 194
1722.02 209
1722.12 219
1722.21 224
1722.31 225
1722.40 224
1722.50 221
1722.59 220
1722.69 219
1722.78 218
1722.88 217
1722.97 215
1723.07 211
1723.16 205
1723.26 196
1723.35 185
1723.45 172
1723.54 158
1723.64 145
1723.73 134
1723.83 126
1723.92 121
1724.02 118
1724.11 117
1724.21 116
1724.30 116
1724.40 115
1724.49 114
1724.59 115
1724.68 117
1724.78 120
1724.87 123
1724.97 126
1725.06 127
1725.16 124
1725.25 118
1725.35 110
1725.44 100
1725.54 90
1725.63 81
1725.73 76
1725.82 75
1725.92 77
1726.01 82
1726.11 89
1726.20 96
1726.30 101
1726.39 105
1726.49 107
1726.58 108
1726.68 111
1726.77 115
1726.87 123
1726.96 133
1727.06 144
1727.15 154
1727.25 163
1727.34 172
1727.44 179
1727.53 187
1727.63 196
1727.72 206
1727.82 217
1727.91 228
1728.01 240
1728.10 251
1728.20 263
1728.30 274
1728.39 285
1728.49 292
1728.58 295
1728.68 292
1728.77 282
1728.87 266
1728.96 247
1729.06 226
1729.15 207
1729.25 193
1729.34 183
1729.44 177
1729.53 175
1729.63 174
1729.72 172
1729.82 169
1729.91 164
1730.01 156
1730.10 148
1730.20 140
1730.29 131
1730.39 124
1730.48 118
1730.58 112
1730.67 106
1730.77 99
1730.86 91
1730.96 80
1731.05 68
1731.15 56
1731.24 44
1731.34 34
1731.44 28
1731.53 26
1731.63 29
1731.72 35
1731.82 45
1731.91 58
1732.01 70
1732.10 82
1732.20 89
1732.29 92
1732.39 90
1732.48 85
1732.58 78
1732.67 71
1732.77 68
1732.86 69
1732.96 74
1733.05 81
1733.15 87
1733.24 88
1733.34 83
1733.43 72
1733.53 55
1733.63 35
1733.72 18
1733.82 5
1733.91 0
1734.01 2
1734.10 11
1734.20 24
1734.29 39
1734.39 53
1734.48 66
1734.58 76
1734.67 84
1734.77 89
1734.86 92
1734.96 94
1735.05 93
1735.15 91
1735.24 88
1735.34 82
1735.44 75
1735.53 66
1735.63 56
1735.72 46
1735.82 37
1735.91 28
1736.01 21
1736.10 16
1736.20 12
1736.29 9
1736.39 6
1736.48 2
1736.58 0
1736.67 0
1736.77 0
1736.87 0
1736.96 0
1737.06 0
1737.15 0
1737.25 0
1737.34 4
1737.44 10
1737.53 16
1737.63 22
1737.72 30
1737.82 38
1737.91 47
1738.01 57
1738.10 65
1738.20 70
1738.30 72
1738.39 68
1738.49 59
1738.58 48
1738.68 35
1738.77 24
1738.87 16
1738.96 12
1739.06 13
1739.15 18
1739.25 27
1739.35 38
1739.44 48
1739.54 59
1739.63 69
1739.73 79
1739.82 91
1739.92 104
1740.01 119
1740.11 136
1740.20 152
1740.30 165
1740.39 173
1740.49 175
1740.59 171
1740.68 162
1740.78 150
1740.87 139
1740.97 130
1741.06 126
1741.16 126
1741.25 130
1741.35 137
1741.44 144
1741.54 151
1741.64 157
1741.73 160
1741.83 160
1741.92 158
1742.02 152
1742.11 145
1742.21 136
1742.30 126
1742.40 116
1742.50 105
1742.59 92
1742.69 78
1742.78 61
1742.88 41
1742.97 22
1743.07 4
1743.16 0
1743.26 0
1743.35 0
1743.45 3
1743.55 24
1743.64 49
1743.74 75
1743.83 99
1743.93 120
1744.02 137
1744.12 150
1744.21 162
1744.31 172
1744.41 182
1744.50 192
1744.60 200
1744.69 205
1744.79 206
1744.88 202
1744.98 194
1745.07 184
1745.17 175
1745.27 169
1745.36 168
1745.46 171
1745.55 179
1745.65 188
1745.74 194
1745.84 194
1745.93 187
1746.03 171
1746.13 148
1746.22 121
1746.32 94
1746.41 71
1746.51 55
1746.60 47
1746.70 46
1746.80 53
1746.89 63
1746.99 75
1747.08 84
1747.18 90
1747.27 91
1747.37 87
1747.46 78
1747.56 65
1747.66 52
1747.75 40
1747.85 32
1747.94 29
1748.04 32
1748.13 40
1748.23 53
1748.33 68
1748.42 85
1748.52 101
1748.61 115
1748.71 126
1748.80 135
1748.90 140
1748.99 142
1749.09 142
1749.19 141
1749.28 141
1749.38 144
1749.47 150
1749.57 158
1749.66 166
1749.76 173
1749.86 176
1749.95 175
1750.05 170
1750.14 165
1750.24 160
1750.33 158
1750.43 161
1750.53 166
1750.62 173
1750.72 180
1750.81 188
1750.91 195
1751.00 204
1751.10 215
1751.20 229
1751.29 246
1751.39 265
1751.48 284
1751.58 300
1751.67 312
1751.77 320
1751.87 324
1751.96 324
1752.06 323
1752.15 320
1752.25 316
1752.35 311
1752.44 304
1752.54 296
1752.63 285
1752.73 273
1752.82 260
1752.92 248
1753.02 238
1753.11 231
1753.21 229
1753.30 232
1753.40 238
1753.49 246
1753.59 251
1753.69 251
1753.78 244
1753.88 228
1753.97 205
1754.07 176
1754.17 146
1754.26 118
1754.36 95
1754.45 80
1754.55 74
1754.64 78
1754.74 91
1754.84 111
1754.93 134
1755.03 159
1755.12 182
1755.22 198
1755.32 206
1755.41 205
1755.51 197
1755.60 183
1755.70 165
1755.79 148
1755.89 133
1755.99 122
1756.08 115
1756.18 110
1756.27 106
1756.37 102
1756.47 98
1756.56 95
1756.66 96
1756.75 101
1756.85 110
1756.95 124
1757.04 141
1757.14 157
1757.23 170
1757.33 178
1757.42 181
1757.52 180
1757.62 176
1757.71 170
1757.81 163
1757.90 158
1758.00 153
1758.10 150
1758.19 148
1758.29 147
1758.38 147
1758.48 149
1758.58 153
1758.67 157
1758.77 161
1758.86 165
1758.96 167
1759.06 169
1759.15 168
1759.25 166
1759.34 162
1759.44 156
1759.54 149
1759.63 140
1759.73 132
1759.82 125
1759.92 121
1760.01 120
1760.11 120
1760.21 120
1760.30 118
1760.40 112
1760.49 101
1760.59 87
1760.69 71
1760.78 56
1760.88 46
1760.97 41
1761.07 43
1761.17 50
1761.26 61
1761.36 72
1761.45 79
1761.55 83
1761.65 80
1761.74 73
1761.84 63
1761.94 51
1762.03 41
1762.13 33
1762.22 28
1762.32 27
1762.42 29
1762.51 31
1762.61 31
1762.70 29
1762.80 22
1762.90 13
1762.99 0
1763.09 0
1763.18 0
1763.28 0
1763.38 0
1763.47 0
1763.57 0
1763.66 0
1763.76 15
1763.86 37
1763.95 59
1764.05 78
1764.14 94
1764.24 106
1764.34 113
1764.43 117
1764.53 118
1764.62 118
1764.72 116
1764.82 114
1764.91 112
1765.01 110
1765.11 108
1765.20 107
1765.30 106
1765.39 106
1765.49 108
1765.59 111
1765.68 115
1765.78 121
1765.87 130
1765.97 140
1766.07 150
1766.16 159
1766.26 164
1766.36 165
1766.45 158
1766.55 145
1766.64 125
1766.74 103
1766.84 82
1766.93 65
1767.03 55
1767.12 54
1767.22 58
1767.32 66
1767.41 75
1767.51 81
1767.61 84
1767.70 84
1767.80 82
1767.89 79
1767.99 76
1768.09 74
1768.18 72
1768.28 68
1768.37 62
1768.47 55
1768.57 47
1768.66 40
1768.76 35
1768.86 36
1768.95 41
1769.05 49
1769.14 60
1769.24 72
1769.34 83
1769.43 93
1769.53 99
1769.63 103
1769.72 104
1769.82 103
1769.91 103
1770.01 104
1770.11 106
1770.20 111
1770.30 119
1770.40 130
1770.49 141
1770.59 151
1770.68 158
1770.78 162
1770.88 162
1770.97 158
1771.07 150
1771.17 140
1771.26 130
1771.36 121
1771.45 115
1771.55 111
1771.65 110
1771.74 112
1771.84 115
1771.94 120
1772.03 125
1772.13 131
1772.23 138
1772.32 147
1772.42 159
1772.51 173
1772.61 188
1772.71 203
1772.80 216
1772.90 225
1773.00 228
1773.09 224
1773.19 213
1773.28 198
1773.38 180
1773.48 165
1773.57 153
1773.67 147
1773.77 147
1773.86 153
1773.96 163
1774.06 176
1774.15 189
1774.25 201
1774.34 212
1774.44 220
1774.54 224
1774.63 223
1774.73 218
1774.83 210
1774.92 198
1775.02 182
1775.12 165
1775.21 147
1775.31 128
1775.40 111
1775.50 98
1775.60 89
1775.69 87
1775.79 92
1775.89 103
1775.98 117
1776.08 134
1776.18 150
1776.27 165
1776.37 176
1776.47 184
1776.56 189
1776.66 191
1776.75 192
1776.85 191
1776.95 189
1777.04 186
1777.14 182
1777.24 177
1777.33 173
1777.43 168
1777.53 163
1777.62 158
1777.72 152
1777.82 146
1777.91 140
1778.01 134
1778.11 130
1778.20 126
1778.30 125
1778.39 125
1778.49 128
1778.59 133
1778.68 139
1778.78 146
1778.88 153
1778.97 157
1779.07 156
1779.17 151
1779.26 141
1779.36 127
1779.46 113
1779.55 100
1779.65 91
1779.75 87
1779.84 86
1779.94 87
1780.04 89
1780.13 90
1780.23 90
1780.32 89
1780.42 90
1780.52 92
1780.61 97
1780.71 104
1780.81 112
1780.90 122
1781.00 132
1781.10 144
1781.19 157
1781.29 170
1781.39 185
1781.48 199
1781.58 210
1781.68 216
1781.77 217
1781.87 212
1781.97 204
1782.06 193
1782.16 182
1782.26 173
1782.35 167
1782.45 163
1782.55 160
1782.64 156
1782.74 151
1782.84 144
1782.93 136
1783.03 127
1783.13 120
1783.22 116
1783.32 115
1783.41 117
1783.51 120
1783.61 122
1783.70 123
1783.80 119
1783.90 113
1783.99 102
1784.09 90
1784.19 77
1784.28 67
1784.38 60
1784.48 59
1784.57 62
1784.67 71
1784.77 80
1784.86 89
1784.96 95
1785.06 94
1785.15 88
1785.25 77
1785.35 62
1785.44 47
1785.54 34
1785.64 27
1785.73 25
1785.83 29
1785.93 37
1786.02 48
1786.12 60
1786.22 73
1786.31 87
1786.41 100
1786.51 113
1786.60 124
1786.70 131
1786.80 134
1786.89 132
1786.99 123
1787.09 108
1787.18 88
1787.28 65
1787.38 40
1787.48 16
1787.57 0
1787.67 0
1787.77 0
1787.86 0
1787.96 0
1788.06 0
1788.15 0
1788.25 7
1788.35 17
1788.44 22
1788.54 22
1788.64 20
1788.73 17
1788.83 16
1788.93 16
1789.02 20
1789.12 27
1789.22 38
1789.31 51
1789.41 65
1789.51 78
1789.60 89
1789.70 99
1789.80 109
1789.89 119
1789.99 130
1790.09 142
1790.18 156
1790.28 170
1790.38 183
1790.47 193
1790.57 200
1790.67 204
1790.77 207
1790.86 211
1790.96 216
1791.06 224
1791.15 233
1791.25 241
1791.35 247
1791.44 249
1791.54 249
1791.64 246
1791.73 243
1791.83 242
1791.93 245
1792.02 250
1792.12 258
1792.22 266
1792.31 272
1792.41 274
1792.51 273
1792.61 268
1792.70 261
1792.80 256
1792.90 252
1792.99 250
1793.09 249
1793.19 247
1793.28 242
1793.38 232
1793.48 218
1793.57 200
1793.67 182
1793.77 166
1793.86 152
1793.96 143
1794.06 137
1794.16 136
1794.25 138
1794.35 143
1794.45 151
1794.54 162
1794.64 175
1794.74 189
1794.83 204
1794.93 217
1795.03 229
1795.12 239
1795.22 249
1795.32 257
1795.42 266
1795.51 274
1795.61 281
1795.71 285
1795.80 287
1795.90 288
1796.00 288
1796.09 289
1796.19 290
1796.29 294
1796.38 297
1796.48 300
1796.58 302
1796.68 303
1796.77 304
1796.87 306
1796.97 310
1797.06 318
1797.16 330
1797.26 346
1797.35 363
1797.45 381
1797.55 397
1797.65 410
1797.74 418
1797.84 421
1797.94 419
1798.03 414
1798.13 408
1798.23 404
1798.32 402
1798.42 403
1798.52 406
1798.62 409
1798.71 411
1798.81 409
1798.91 403
1799.00 394
1799.10 383
1799.20 373
1799.30 363
1799.39 354
1799.49 345
1799.59 335
1799.68 321
1799.78 303
1799.88 282
1799.97 259
1800.07 236
1800.17 214
1800.27 195
1800.36 180
1800.46 167
1800.56 159
1800.65 152
1800.75 148
1800.85 145
1800.95 145
1801.04 148
1801.14 155
1801.24 165
1801.33 177
1801.43 192
1801.53 208
1801.62 222
1801.72 234
1801.82 243
1801.92 249
1802.01 250
1802.11 249
1802.21 244
1802.30 236
1802.40 227
1802.50 216
1802.60 207
1802.69 200
1802.79 197
1802.89 199
1802.98 206
1803.08 218
1803.18 231
1803.28 245
1803.37 257
1803.47 266
1803.57 272
1803.66 273
1803.76 270
1803.86 263
1803.96 255
1804.05 246
1804.15 238
1804.25 233
1804.34 230
1804.44 231
1804.54 232
1804.64 232
1804.73 230
1804.83 225
1804.93 217
1805.03 206
1805.12 194
1805.22 183
1805.32 174
1805.41 170
1805.51 170
1805.61 174
1805.71 181
1805.80 191
1805.90 204
1806.00 218
1806.09 234
1806.19 251
1806.29 268
1806.39 286
1806.48 302
1806.58 316
1806.68 328
1806.78 338
1806.87 347
1806.97 356
1807.07 366
1807.16 376
1807.26 387
1807.36 396
1807.46 402
1807.55 404
1807.65 400
1807.75 391
1807.85 377
1807.94 360
1808.04 343
1808.14 326
1808.23 311
1808.33 299
1808.43 290
1808.53 283
1808.62 279
1808.72 276
1808.82 273
1808.92 268
1809.01 262
1809.11 253
1809.21 244
1809.30 233
1809.40 225
1809.50 218
1809.60 214
1809.69 213
1809.79 212
1809.89 212
1809.99 212
1810.08 212
1810.18 212
1810.28 212
1810.38 213
1810.47 215
1810.57 219
1810.67 223
1810.76 226
1810.86 229
1810.96 232
1811.06 234
1811.15 235
1811.25 236
1811.35 239
1811.45 242
1811.54 248
1811.64 256
1811.74 265
1811.84 274
1811.93 281
1812.03 285
1812.13 286
1812.23 282
1812.32 276
1812.42 269
1812.52 263
1812.61 258
1812.71 255
1812.81 253
1812.91 251
1813.00 247
1813.10 241
1813.20 232
1813.30 221
1813.39 210
1813.49 201
1813.59 194
1813.69 192
1813.78 194
1813.88 198
1813.98 203
1814.08 207
1814.17 209
1814.27 207
1814.37 203
1814.47 195
1814.56 187
1814.66 179
1814.76 172
1814.86 167
1814.95 165
1815.05 165
1815.15 169
1815.25 174
1815.34 181
1815.44 189
1815.54 194
1815.64 198
1815.73 200
1815.83 200
1815.93 199
1816.03 200
1816.12 204
1816.22 211
1816.32 221
1816.42 234
1816.51 247
1816.61 259
1816.71 267
1816.81 271
1816.90 269
1817.00 262
1817.10 250
1817.20 234
1817.29 216
1817.39 197
1817.49 179
1817.59 163
1817.68 152
1817.78 145
1817.88 143
1817.98 145
1818.07 149
1818.17 155
1818.27 161
1818.37 167
1818.46 172
1818.56 176
1818.66 178
1818.76 179
1818.85 177
1818.95 172
1819.05 164
1819.15 155
1819.24 147
1819.34 141
1819.44 139
1819.54 142
1819.63 149
1819.73 157
1819.83 162
1819.93 164
1820.03 159
1820.12 149
1820.22 135
1820.32 120
1820.42 106
1820.51 95
1820.61 88
1820.71 87
1820.81 91
1820.90 98
1821.00 108
1821.10 119
1821.20 131
1821.29 141
1821.39 149
1821.49 154
1821.59 156
1821.68 157
1821.78 156
1821.88 153
1821.98 147
1822.08 137
1822.17 124
1822.27 105
1822.37 82
1822.47 57
1822.56 33
1822.66 10
1822.76 0
1822.86 0
1822.95 0
1823.05 0
1823.15 0
1823.25 0
1823.35 0
1823.44 0
1823.54 5
1823.64 10
1823.74 15
1823.83 20
1823.93 25
1824.03 32
1824.13 38
1824.22 44
1824.32 47
1824.42 49
1824.52 49
1824.62 49
1824.71 49
1824.81 49
1824.91 51
1825.01 54
1825.10 57
1825.20 62
1825.30 67
1825.40 76
1825.50 88
1825.59 104
1825.69 124
1825.79 146
1825.89 165
1825.98 178
1826.08 183
1826.18 180
1826.28 169
1826.37 155
1826.47 140
1826.57 130
1826.67 125
1826.77 126
1826.86 132
1826.96 140
1827.06 149
1827.16 156
1827.25 160
1827.35 163
1827.45 163
1827.55 161
1827.65 159
1827.74 156
1827.84 153
1827.94 149
1828.04 145
1828.14 143
1828.23 144
1828.33 148
1828.43 155
1828.53 164
1828.62 175
1828.72 186
1828.82 197
1828.92 205
1829.02 210
1829.11 214
1829.21 216
1829.31 217
1829.41 218
1829.50 219
1829.60 220
1829.70 221
1829.80 224
1829.90 228
1829.99 235
1830.09 245
1830.19 261
1830.29 281
1830.39 303
1830.48 323
1830.58 340
1830.68 351
1830.78 355
1830.88 351
1830.97 342
1831.07 330
1831.17 317
1831.27 303
1831.36 288
1831.46 272
1831.56 256
1831.66 240
1831.76 226
1831.85 215
1831.95 209
1832.05 207
1832.15 206
1832.25 203
1832.34 195
1832.44 181
1832.54 160
1832.64 136
1832.74 109
1832.83 85
1832.93 65
1833.03 49
1833.13 36
1833.23 24
1833.32 12
1833.42 0
1833.52 0
1833.62 0
1833.72 0
1833.81 0
1833.91 0
1834.01 0
1834.11 0
1834.21 17
1834.30 49
1834.40 79
1834.50 103
1834.60 116
1834.70 118
1834.79 110
1834.89 92
1834.99 70
1835.09 46
1835.19 25
1835.28 9
1835.38 1
1835.48 1
1835.58 8
1835.68 23
1835.77 44
1835.87 68
1835.97 95
1836.07 123
1836.17 149
1836.26 171
1836.36 185
1836.46 192
1836.56 189
1836.66 180
1836.75 165
1836.85 148
1836.95 133
1837.05 123
1837.15 119
1837.24 119
1837.34 124
1837.44 129
1837.54 133
1837.64 133
1837.73 130
1837.83 124
1837.93 120
1838.03 121
1838.13 128
1838.22 144
1838.32 167
1838.42 196
1838.52 224
1838.62 248
1838.72 262
1838.81 263
1838.91 250
1839.01 226
1839.11 193
1839.21 156
1839.30 123
1839.40 99
1839.50 87
1839.60 88
1839.70 102
1839.79 126
1839.89 156
1839.99 188
1840.09 217
1840.19 241
1840.29 259
1840.38 270
1840.48 276
1840.58 279
1840.68 281
1840.78 282
1840.87 283
1840.97 284
1841.07 285
1841.17 285
1841.27 285
1841.37 285
1841.46 284
1841.56 283
1841.66 279
1841.76 273
1841.86 263
1841.95 250
1842.05 236
1842.15 221
1842.25 210
1842.35 205
1842.45 206
1842.54 215
1842.64 229
1842.74 247
1842.84 265
1842.94 280
1843.03 291
1843.13 295
1843.23 294
1843.33 287
1843.43 277
1843.53 265
1843.62 253
1843.72 242
1843.82 231
1843.92 221
1844.02 210
1844.11 200
1844.21 189
1844.31 176
1844.41 164
1844.51 151
1844.61 139
1844.70 129
1844.80 119
1844.90 111
1845.00 104
1845.10 98
1845.20 94
1845.29 91
1845.39 88
1845.49 85
1845.59 81
1845.69 78
1845.79 75
1845.88 74
1845.98 75
1846.08 80
1846.18 87
1846.28 97
1846.38 106
1846.47 113
1846.57 116
1846.67 115
1846.77 111
1846.87 104
1846.97 97
1847.06 90
1847.16 84
1847.26 80
1847.36 77
1847.46 76
1847.56 75
1847.65 75
1847.75 75
1847.85 76
1847.95 77
1848.05 77
1848.15 77
1848.24 77
1848.34 79
1848.44 83
1848.54 90
1848.64 100
1848.74 111
1848.83 122
1848.93 130
1849.03 134
1849.13 132
1849.23 125
1849.33 115
1849.42 103
1849.52 92
1849.62 84
1849.72 81
1849.82 82
1849.92 88
1850.01 98
1850.11 113
1850.21 132
1850.31 156
1850.41 183
1850.51 211
1850.61 237
1850.70 259
1850.80 274
1850.90 280
1851.00 279
1851.10 270
1851.20 257
1851.29 240
1851.39 222
1851.49 202
1851.59 182
1851.69 162
1851.79 143
1851.88 126
1851.98 113
1852.08 103
1852.18 96
1852.28 90
1852.38 84
1852.48 78
1852.57 71
1852.67 65
1852.77 61
1852.87 60
1852.97 64
1853.07 74
1853.16 87
1853.26 101
1853.36 115
1853.46 126
1853.56 134
1853.66 138
1853.76 139
1853.85 137
1853.95 132
1854.05 125
1854.15 115
1854.25 103
1854.35 90
1854.45 76
1854.54 64
1854.64 53
1854.74 45
1854.84 38
1854.94 34
1855.04 32
1855.14 31
1855.23 32
1855.33 33
1855.43 36
1855.53 39
1855.63 44
1855.73 49
1855.83 55
1855.92 63
1856.02 71
1856.12 82
1856.22 93
1856.32 105
1856.42 119
1856.52 135
1856.61 150
1856.71 165
1856.81 178
1856.91 188
1857.01 194
1857.11 195
1857.21 192
1857.30 186
1857.40 180
1857.50 175
1857.60 172
1857.70 173
1857.80 176
1857.90 181
1857.99 186
1858.09 191
1858.19 195
1858.29 199
1858.39 202
1858.49 205
1858.59 209
1858.68 214
1858.78 220
1858.88 226
1858.98 230
1859.08 231
1859.18 227
1859.28 216
1859.38 200
1859.47 177
1859.57 151
1859.67 124
1859.77 99
1859.87 79
1859.97 64
1860.07 55
1860.16 53
1860.26 57
1860.36 66
1860.46 78
1860.56 93
1860.66 108
1860.76 125
1860.86 141
1860.95 157
1861.05 173
1861.15 186
1861.25 198
1861.35 205
1861.45 207
1861.55 205
1861.64 198
1861.74 188
1861.84 178
1861.94 171
1862.04 169
1862.14 172
1862.24 179
1862.34 189
1862.43 198
1862.53 205
1862.63 207
1862.73 202
1862.83 191
1862.93 175
1863.03 153
1863.13 128
1863.22 101
1863.32 73
1863.42 46
1863.52 22
1863.62 1
1863.72 0
1863.82 0
1863.92 0
1864.01 0
1864.11 0
1864.21 0
1864.31 0
1864.41 0
1864.51 2
1864.61 17
1864.71 35
1864.81 54
1864.90 70
1865.00 82
1865.10 86
1865.20 82
1865.30 70
1865.40 52
1865.50 31
1865.60 11
1865.69 0
1865.79 0
1865.89 0
1865.99 0
1866.09 0
1866.19 0
1866.29 0
1866.39 0
1866.49 10
1866.58 23
1866.68 35
1866.78 46
1866.88 54
1866.98 60
1867.08 64
1867.18 67
1867.28 70
1867.37 75
1867.47 82
1867.57 91
1867.67 103
1867.77 117
1867.87 129
1867.97 141
1868.07 150
1868.17 156
1868.26 161
1868.36 163
1868.46 163
1868.56 161
1868.66 157
1868.76 151
1868.86 144
1868.96 137
1869.06 132
1869.15 131
1869.25 134
1869.35 142
1869.45 155
1869.55 170
1869.65 186
1869.75 200
1869.85 211
1869.95 218
1870.05 220
1870.14 218
1870.24 212
1870.34 204
1870.44 195
1870.54 185
1870.64 175
1870.74 164
1870.84 151
1870.94 136
1871.03 120
1871.13 105
1871.23 93
1871.33 84
1871.43 81
1871.53 81
1871.63 82
1871.73 83
1871.83 80
1871.93 74
1872.02 62
1872.12 48
1872.22 34
1872.32 22
1872.42 13
1872.52 10
1872.62 11
1872.72 16
1872.82 24
1872.92 33
1873.01 41
1873.11 48
1873.21 54
1873.31 59
1873.41 61
1873.51 63
1873.61 65
1873.71 66
1873.81 68
1873.91 71
1874.00 75
1874.10 80
1874.20 85
1874.30 91
1874.40 97
1874.50 101
1874.60 104
1874.70 105
1874.80 103
1874.90 100
1875.00 96
1875.09 90
1875.19 84
1875.29 77
1875.39 68
1875.49 59
1875.59 48
1875.69 37
1875.79 26
1875.89 15
1875.99 6
1876.09 0
1876.18 0
1876.28 0
1876.38 0
1876.48 0
1876.58 1
1876.68 2
1876.78 2
1876.88 1
1876.98 0
1877.08 0
1877.18 0
1877.27 1
1877.37 8
1877.47 20
1877.57 36
1877.67 57
1877.77 80
1877.87 104
1877.97 127
1878.07 146
1878.17 157
1878.27 160
1878.37 151
1878.46 132
1878.56 107
1878.66 77
1878.76 49
1878.86 25
1878.96 10
1879.06 5
1879.16 10
1879.26 25
1879.36 48
1879.46 79
1879.56 114
1879.65 150
1879.75 182
1879.85 209
1879.95 226
1880.05 231
1880.15 225
1880.25 210
1880.35 187
1880.45 162
1880.55 137
1880.65 115
1880.75 98
1880.85 86
1880.94 80
1881.04 79
1881.14 82
1881.24 87
1881.34 95
1881.44 101
1881.54 106
1881.64 106
1881.74 101
1881.84 92
1881.94 79
1882.04 67
1882.14 57
1882.23 53
1882.33 54
1882.43 61
1882.53 72
1882.63 86
1882.73 99
1882.83 109
1882.93 115
1883.03 115
1883.13 112
1883.23 104
1883.33 95
1883.43 85
1883.53 76
1883.62 69
1883.72 65
1883.82 63
1883.92 63
1884.02 65
1884.12 67
1884.22 70
1884.32 72
1884.42 73
1884.52 75
1884.62 78
1884.72 81
1884.82 84
1884.92 87
1885.01 89
1885.11 89
1885.21 87
1885.31 84
1885.41 81
1885.51 79
1885.61 78
1885.71 78
1885.81 78
1885.91 77
1886.01 73
1886.11 65
1886.21 54
1886.31 41
1886.41 26
1886.51 12
1886.60 0
1886.70 0
1886.80 0
1886.90 0
1887.00 0
1887.10 0
1887.20 0
1887.30 0
1887.40 6
1887.50 12
1887.60 15
1887.70 16
1887.80 15
1887.90 13
1888.00 12
1888.10 13
1888.19 18
1888.29 27
1888.39 40
1888.49 54
1888.59 67
1888.69 75
1888.79 78
1888.89 74
1888.99 65
1889.09 52
1889.19 38
1889.29 27
1889.39 19
1889.49 17
1889.59 20
1889.69 27
1889.79 37
1889.89 48
1889.98 58
1890.08 67
1890.18 73
1890.28 77
1890.38 78
1890.48 78
1890.58 78
1890.68 77
1890.78 76
1890.88 74
1890.98 73
1891.08 71
1891.18 68
1891.28 65
1891.38 62
1891.48 61
1891.58 61
1891.68 63
1891.78 67
1891.88 71
1891.97 75
1892.07 76
1892.17 75
1892.27 72
1892.37 69
1892.47 68
1892.57 71
1892.67 78
1892.77 89
1892.87 101
1892.97 114
1893.07 124
1893.17 132
1893.27 137
1893.37 140
1893.47 144
1893.57 152
1893.67 163
1893.77 179
1893.87 196
1893.97 211
1894.07 222
1894.16 225
1894.26 218
1894.36 202
1894.46 180
1894.56 154
1894.66 130
1894.76 109
1894.86 94
1894.96 85
1895.06 81
1895.16 83
1895.26 87
1895.36 95
1895.46 103
1895.56 112
1895.66 120
1895.76 124
1895.86 124
1895.96 120
1896.06 111
1896.16 101
1896.26 91
1896.36 83
1896.46 77
1896.56 74
1896.66 72
1896.75 70
1896.85 66
1896.95 61
1897.05 56
1897.15 53
1897.25 51
1897.35 54
1897.45 60
1897.55 70
1897.65 81
1897.75 91
1897.85 100
1897.95 105
1898.05 106
1898.15 104
1898.25 100
1898.35 96
1898.45 92
1898.55 90
1898.65 89
1898.75 90
1898.85 92
1898.95 95
1899.05 98
1899.15 102
1899.25 107
1899.35 113
1899.45 119
1899.55 125
1899.65 131
1899.75 136
1899.84 140
1899.94 144
1900.04 147
1900.14 152
1900.24 157
1900.34 163
1900.44 168
1900.54 174
1900.64 179
1900.74 184
1900.84 189
1900.94 194
1901.04 200
1901.14 204
1901.24 206
1901.34 205
1901.44 201
1901.54 194
1901.64 184
1901.74 173
1901.84 161
1901.94 150
1902.04 141
1902.14 135
1902.24 130
1902.34 125
1902.44 121
1902.54 115
1902.64 107
1902.74 95
1902.84 81
1902.94 66
1903.04 53
1903.14 42
1903.24 35
1903.34 34
1903.44 39
1903.54 47
1903.64 57
1903.74 68
1903.84 79
1903.94 89
1904.04 96
1904.14 101
1904.24 103
1904.34 102
1904.44 97
1904.53 89
1904.63 82
1904.73 77
1904.83 77
1904.93 84
1905.03 97
1905.13 113
1905.23 130
1905.33 143
1905.43 152
1905.53 155
1905.63 154
1905.73 153
1905.83 152
1905.93 154
1906.03 157
1906.13 162
1906.23 164
1906.33 164
1906.43 160
1906.53 152
1906.63 142
1906.73 133
1906.83 125
1906.93 120
1907.03 117
1907.13 117
1907.23 118
1907.33 119
1907.43 119
1907.53 117
1907.63 112
1907.73 104
1907.83 93
1907.93 81
1908.03 70
1908.13 63
1908.23 60
1908.33 65
1908.43 76
1908.53 91
1908.63 109
1908.73 125
1908.83 136
1908.93 139
1909.03 135
1909.13 125
1909.23 112
1909.33 100
1909.43 91
1909.53 88
1909.63 92
1909.73 100
1909.83 109
1909.93 118
1910.03 124
1910.13 125
1910.23 120
1910.33 109
1910.43 95
1910.53 78
1910.63 61
1910.73 45
1910.83 32
1910.93 23
1911.03 17
1911.13 13
1911.23 12
1911.33 11
1911.43 12
1911.53 15
1911.63 19
1911.73 26
1911.83 35
1911.93 45
1912.03 57
1912.13 69
1912.23 81
1912.33 92
1912.43 102
1912.53 112
1912.63 120
1912.73 126
1912.83 129
1912.93 129
1913.03 127
1913.13 124
1913.23 121
1913.33 119
1913.43 120
1913.53 124
1913.63 129
1913.73 135
1913.83 140
1913.93 143
1914.03 145
1914.13 145
1914.23 142
1914.33 139
1914.43 133
1914.53 127
1914.63 119
1914.73 110
1914.83 100
1914.93 90
1915.03 80
1915.13 71
1915.23 61
1915.33 51
1915.43 41
1915.53 32
1915.63 24
1915.73 17
1915.83 13
1915.93 9
1916.04 7
1916.14 5
1916.24 3
1916.34 0
1916.44 0
1916.54 0
1916.64 0
1916.74 0
1916.84 0
1916.94 0
1917.04 1
1917.14 13
1917.24 27
1917.34 41
1917.44 54
1917.54 65
1917.64 74
1917.74 83
1917.84 92
1917.94 103
1918.04 116
1918.14 131
1918.24 146
1918.34 159
1918.44 169
1918.54 176
1918.64 179
1918.74 179
1918.84 176
1918.94 172
1919.04 167
1919.14 159
1919.24 148
1919.34 133
1919.44 114
1919.54 94
1919.64 74
1919.74 57
1919.84 47
1919.94 46
1920.04 54
1920.14 69
1920.24 88
1920.34 109
1920.44 127
1920.54 142
1920.64 151
1920.75 156
1920.85 156
1920.95 154
1921.05 149
1921.15 144
1921.25 140
1921.35 139
1921.45 140
1921.55 145
1921.65 153
1921.75 162
1921.85 172
1921.95 180
1922.05 184
1922.15 184
1922.25 180
1922.35 174
1922.45 169
1922.55 164
1922.65 161
1922.75 159
1922.85 157
1922.95 155
1923.05 149
1923.15 141
1923.25 131
1923.35 119
1923.45 108
1923.55 99
1923.65 93
1923.75 92
1923.85 95
1923.96 101
1924.06 109
1924.16 118
1924.26 127
1924.36 136
1924.46 143
1924.56 149
1924.66 153
1924.76 157
1924.86 161
1924.96 166
1925.06 172
1925.16 182
1925.26 193
1925.36 206
1925.46 219
1925.56 230
1925.66 237
1925.76 239
1925.86 236
1925.96 227
1926.06 215
1926.16 199
1926.26 182
1926.36 163
1926.46 144
1926.57 125
1926.67 108
1926.77 93
1926.87 83
1926.97 78
1927.07 80
1927.17 89
1927.27 105
1927.37 125
1927.47 146
1927.57 165
1927.67 178
1927.77 184
1927.87 182
1927.97 174
1928.07 163
1928.17 150
1928.27 138
1928.37 130
1928.47 125
1928.57 122
1928.67 122
1928.78 123
1928.88 124
1928.98 125
1929.08 124
1929.18 121
1929.28 112
1929.38 98
1929.48 79
1929.58 56
1929.68 32
1929.78 9
1929.88 0
1929.98 0
1930.08 0
1930.18 0
1930.28 0
1930.38 0
1930.48 0
1930.58 0
1930.69 0
1930.79 4
1930.89 15
1930.99 29
1931.09 47
1931.19 65
1931.29 81
1931.39 94
1931.49 101
1931.59 102
1931.69 98
1931.79 90
1931.89 80
1931.99 70
1932.09 60
1932.19 52
1932.29 45
1932.39 42
1932.50 41
1932.60 43
1932.70 47
1932.80 51
1932.90 54
1933.00 55
1933.10 53
1933.20 51
1933.30 48
1933.40 48
1933.50 51
1933.60 59
1933.70 70
1933.80 84
1933.90 96
1934.00 103
1934.10 104
1934.21 97
1934.31 84
1934.41 65
1934.51 45
1934.61 24
1934.71 7
1934.81 0
1934.91 0
1935.01 0
1935.11 0
1935.21 0
1935.31 0
1935.41 0
1935.51 0
1935.61 5
1935.72 13
1935.82 20
1935.92 23
1936.02 25
1936.12 25
1936.22 24
1936.32 25
1936.42 27
1936.52 31
1936.62 36
1936.72 41
1936.82 45
1936.92 46
1937.02 45
1937.12 43
1937.23 41
1937.33 39
1937.43 41
1937.53 45
1937.63 52
1937.73 60
1937.83 70
1937.93 82
1938.03 94
1938.13 106
1938.23 119
1938.33 132
1938.43 145
1938.53 156
1938.64 164
1938.74 168
1938.84 166
1938.94 159
1939.04 149
1939.14 137
1939.24 124
1939.34 112
1939.44 104
1939.54 101
1939.64 103
1939.74 109
1939.84 120
1939.95 136
1940.05 157
1940.15 182
1940.25 211
1940.35 241
1940.45 271
1940.55 298
1940.65 319
1940.75 333
1940.85 337
1940.95 332
1941.05 320
1941.15 303
1941.26 283
1941.36 261
1941.46 240
1941.56 219
1941.66 200
1941.76 183
1941.86 168
1941.96 155
1942.06 144
1942.16 134
1942.26 127
1942.36 120
1942.47 116
1942.57 116
1942.67 120
1942.77 130
1942.87 145
1942.97 165
1943.07 185
1943.17 204
1943.27 218
1943.37 228
1943.47 232
1943.57 234
1943.68 233
1943.78 234
1943.88 237
1943.98 242
1944.08 249
1944.18 257
1944.28 263
1944.38 269
1944.48 275
1944.58 281
1944.68 287
1944.79 296
1944.89 308
1944.99 322
1945.09 338
1945.19 353
1945.29 367
1945.39 376
1945.49 379
1945.59 376
1945.69 368
1945.79 356
1945.90 343
1946.00 332
1946.10 325
1946.20 326
1946.30 335
1946.40 351
1946.50 373
1946.60 397
1946.70 420
1946.80 439
1946.91 451
1947.01 456
1947.11 453
1947.21 445
1947.31 434
1947.41 424
1947.51 416
1947.61 413
1947.71 413
1947.81 416
1947.91 419
1948.02 419
1948.12 415
1948.22 406
1948.32 393
1948.42 379
1948.52 365
1948.62 355
1948.72 349
1948.82 349
1948.92 352
1949.03 358
1949.13 365
1949.23 371
1949.33 376
1949.43 378
1949.53 379
1949.63 379
1949.73 377
1949.83 375
1949.93 371
1950.04 367
1950.14 362
1950.24 356
1950.34 349
1950.44 341
1950.54 332
1950.64 323
1950.74 314
1950.84 307
1950.95 303
1951.05 302
1951.15 303
1951.25 305
1951.35 305
1951.45 302
1951.55 293
1951.65 281
1951.75 265
1951.86 250
1951.96 236
1952.06 226
1952.16 222
1952.26 222
1952.36 225
1952.46 231
1952.56 238
1952.66 244
1952.76 249
1952.87 252
1952.97 252
1953.07 249
1953.17 242
1953.27 233
1953.37 222
1953.47 211
1953.57 202
1953.68 195
1953.78 191
1953.88 189
1953.98 191
1954.08 194
1954.18 200
1954.28 206
1954.38 211
1954.48 215
1954.59 216
1954.69 212
1954.79 203
1954.89 189
1954.99 173
1955.09 158
1955.19 144
1955.29 132
1955.39 124
1955.50 119
1955.60 116
1955.70 114
1955.80 113
1955.90 115
1956.00 119
1956.10 127
1956.20 139
1956.31 154
1956.41 170
1956.51 184
1956.61 195
1956.71 201
1956.81 202
1956.91 199
1957.01 194
1957.12 190
1957.22 186
1957.32 183
1957.42 179
1957.52 172
1957.62 160
1957.72 141
1957.82 117
1957.92 89
1958.03 61
1958.13 35
1958.23 15
1958.33 3
1958.43 0
1958.53 0
1958.63 6
1958.73 15
1958.84 26
1958.94 37
1959.04 47
1959.14 56
1959.24 63
1959.34 68
1959.44 70
1959.55 68
1959.65 61
1959.75 48
1959.85 31
1959.95 12
1960.05 0
1960.15 0
1960.25 0
1960.36 0
1960.46 0
1960.56 0
1960.66 0
1960.76 0
1960.86 7
1960.96 25
1961.06 42
1961.17 60
1961.27 78
1961.37 93
1961.47 106
1961.57 116
1961.67 122
1961.77 125
1961.88 127
1961.98 128
1962.08 129
1962.18 132
1962.28 136
1962.38 141
1962.48 145
1962.58 149
1962.69 152
1962.79 154
1962.89 155
1962.99 153
1963.09 148
1963.19 142
1963.29 135
1963.40 128
1963.50 125
1963.60 126
1963.70 134
1963.80 147
1963.90 162
1964.00 178
1964.11 189
1964.21 196
1964.31 195
1964.41 188
1964.51 177
1964.61 164
1964.71 150
1964.82 137
1964.92 126
1965.02 118
1965.12 112
1965.22 110
1965.32 113
1965.42 121
1965.53 134
1965.63 152
1965.73 173
1965.83 195
1965.93 214
1966.03 229
1966.13 239
1966.24 242
1966.34 241
1966.44 236
1966.54 230
1966.64 226
1966.74 225
1966.84 228
1966.95 236
1967.05 248
1967.15 262
1967.25 276
1967.35 289
1967.45 298
1967.55 303
1967.66 304
1967.76 300
1967.86 295
1967.96 288
1968.06 283
1968.16 280
1968.27 278
1968.37 277
1968.47 274
1968.57 268
1968.67 259
1968.77 248
1968.87 238
1968.98 230
1969.08 229
1969.18 236
1969.28 249
1969.38 267
1969.48 286
1969.59 301
1969.69 310
1969.79 310
1969.89 301
1969.99 286
1970.09 268
1970.19 249
1970.30 234
1970.40 225
1970.50 222
1970.60 226
1970.70 235
1970.80 247
1970.91 258
1971.01 267
1971.11 273
1971.21 274
1971.31 272
1971.41 269
1971.51 264
1971.62 260
1971.72 256
1971.82 252
1971.92 248
1972.02 241
1972.12 234
1972.23 224
1972.33 212
1972.43 199
1972.53 185
1972.63 171
1972.73 158
1972.84 148
1972.94 140
1973.04 135
1973.14 132
1973.24 131
1973.34 129
1973.45 126
1973.55 122
1973.65 116
1973.75 108
1973.85 99
1973.95 90
1974.06 82
1974.16 73
1974.26 65
1974.36 56
1974.46 47
1974.56 36
1974.67 23
1974.77 9
1974.87 0
1974.97 0
1975.07 0
1975.17 0
1975.28 0
1975.38 0
1975.48 0
1975.58 0
1975.68 4
1975.78 18
1975.89 32
1975.99 47
1976.09 62
1976.19 78
1976.29 91
1976.39 99
1976.50 99
1976.60 92
1976.70 78
1976.80 59
1976.90 40
1977.00 23
1977.11 13
1977.21 10
1977.31 14
1977.41 22
1977.51 32
1977.62 43
1977.72 52
1977.82 59
1977.92 64
1978.02 67
1978.12 68
1978.23 67
1978.33 66
1978.43 65
1978.53 64
1978.63 65
1978.73 66
1978.84 70
1978.94 75
1979.04 83
1979.14 94
1979.24 109
1979.35 128
1979.45 148
1979.55 170
1979.65 191
1979.75 209
1979.85 223
1979.96 234
1980.06 242
1980.16 247
1980.26 249
1980.36 248
1980.47 246
1980.57 242
1980.67 237
1980.77 230
1980.87 221
1980.97 211
1981.08 199
1981.18 187
1981.28 173
1981.38 159
1981.48 146
1981.59 136
1981.69 127
1981.79 120
1981.89 115
1981.99 109
1982.09 102
1982.20 94
1982.30 84
1982.40 73
1982.50 62
1982.60 52
1982.71 45
1982.81 41
1982.91 39
1983.01 40
1983.11 42
1983.22 45
1983.32 48
1983.42 49
1983.52 48
1983.62 45
1983.73 41
1983.83 37
1983.93 35
1984.03 35
1984.13 39
1984.23 47
1984.34 57
1984.44 70
1984.54 84
1984.64 98
1984.74 112
1984.85 125
1984.95 136
1985.05 145
1985.15 150
1985.25 151
1985.36 151
1985.46 149
1985.56 147
1985.66 147
1985.76 147
1985.87 148
1985.97 148
1986.07 145
1986.17 139
1986.27 130
1986.38 119
1986.48 109
1986.58 101
1986.68 95
1986.78 92
1986.89 91
1986.99 89
1987.09 86
1987.19 81
1987.29 73
1987.40 64
1987.50 57
1987.60 54
1987.70 54
1987.80 58
1987.91 66
1988.01 75
1988.11 83
1988.21 88
1988.31 89
1988.42 87
1988.52 84
1988.62 81
1988.72 82
1988.82 86
1988.93 95
1989.03 106
1989.13 118
1989.23 130
1989.33 138
1989.44 143
1989.54 147
1989.64 149
1989.74 151
1989.84 154
1989.95 159
1990.05 165
1990.15 169
1990.25 171
1990.35 169
1990.46 164
1990.56 157
1990.66 148
1990.76 142
1990.87 141
1990.97 146
1991.07 157
1991.17 171
1991.27 187
1991.38 200
1991.48 209
1991.58 210
1991.68 204
1991.78 192
1991.89 176
1991.99 158
1992.09 140
1992.19 123
1992.29 109
1992.40 97
1992.50 88
1992.60 81
1992.70 75
1992.81 72
1992.91 71
1993.01 73
1993.11 76
1993.21 80
1993.32 84
1993.42 87
1993.52 88
1993.62 87
1993.72 87
1993.83 87
1993.93 90
1994.03 96
1994.13 102
1994.24 109
1994.34 113
1994.44 114
1994.54 110
1994.64 104
1994.75 97
1994.85 90
1994.95 86
1995.05 85
1995.16 88
1995.26 94
1995.36 103
1995.46 112
1995.56 122
1995.67 131
1995.77 138
1995.87 142
1995.97 142
1996.08 139
1996.18 133
1996.28 126
1996.38 117
1996.48 108
1996.59 99
1996.69 91
1996.79 82
1996.89 74
1997.00 67
1997.10 62
1997.20 59
1997.30 60
1997.40 64
1997.51 70
1997.61 77
1997.71 85
1997.81 91
1997.92 94
1998.02 95
1998.12 93
1998.22 90
1998.33 86
1998.43 83
1998.53 81
1998.63 81
1998.73 82
1998.84 85
1998.94 90
1999.04 98
1999.14 110
1999.25 122
1999.35 135
1999.45 147
1999.55 154
1999.65 155
1999.76 151
1999.86 142
1999.96 131
2000.06 121
2000.17 114
2000.27 112
2000.37 112
2000.47 115
2000.58 117
2000.68 118
2000.78 115
2000.88 110
2000.99 104
2001.09 98
2001.19 95
2001.29 94
2001.39 96
2001.50 101
2001.60 107
2001.70 113
2001.80 117
2001.91 118
2002.01 116
2002.11 110
2002.21 100
2002.32 88
2002.42 73
2002.52 56
2002.62 39
2002.73 22
2002.83 6
2002.93 0
2003.03 0
2003.14 0
2003.24 0
2003.34 0
2003.44 0
2003.54 0
2003.65 0
2003.75 1
2003.85 14
2003.95 27
2004.06 40
2004.16 49
2004.26 53
2004.36 52
2004.47 46
2004.57 37
2004.67 28
2004.77 20
2004.88 16
2004.98 16
2005.08 20
2005.18 25
2005.29 32
2005.39 38
2005.49 44
2005.59 50
2005.70 56
2005.80 61
2005.90 65
2006.00 67
2006.11 65
2006.21 59
2006.31 49
2006.41 36
2006.52 24
2006.62 13
2006.72 6
2006.82 3
2006.93 4
2007.03 8
2007.13 12
2007.23 15
2007.34 15
2007.44 14
2007.54 10
2007.64 6
2007.75 2
2007.85 0
2007.95 0
2008.05 0
2008.16 0
2008.26 0
2008.36 0
2008.46 0
2008.57 0
2008.67 0
2008.77 0
2008.87 4
2008.98 15
2009.08 28
2009.18 40
2009.28 50
2009.39 55
2009.49 55
2009.59 48
2009.69 37
2009.80 26
2009.90 16
2010.00 11
2010.11 11
2010.21 16
2010.31 24
2010.41 32
2010.52 37
2010.62 37
2010.72 33
2010.82 25
2010.93 14
2011.03 4
2011.13 0
2011.23 0
2011.34 0
2011.44 0
2011.54 0
2011.64 0
2011.75 5
2011.85 21
2011.95 39
2012.05 60
2012.16 80
2012.26 100
2012.36 116
2012.47 130
2012.57 140
2012.67 147
2012.77 150
2012.88 146
2012.98 137
2013.08 122
2013.18 101
2013.29 77
2013.39 52
2013.49 30
2013.59 12
2013.70 1
2013.80 0
2013.90 0
2014.01 0
2014.11 7
2014.21 15
2014.31 25
2014.42 36
2014.52 48
2014.62 60
2014.72 72
2014.83 83
2014.93 94
2015.03 105
2015.13 114
2015.24 122
2015.34 127
2015.44 129
2015.55 129
2015.65 125
2015.75 120
2015.85 114
2015.96 108
2016.06 104
2016.16 101
2016.26 98
2016.37 94
2016.47 88
2016.57 80
2016.68 70
2016.78 59
2016.88 48
2016.98 38
2017.09 29
2017.19 22
2017.29 17
2017.40 12
2017.50 8
2017.60 5
2017.70 3
2017.81 2
2017.91 1
2018.01 0
2018.11 0
2018.22 0
2018.32 0
2018.42 0
2018.53 0
2018.63 0
2018.73 0
2018.83 7
2018.94 12
2019.04 16
2019.14 16
2019.25 12
2019.35 7
2019.45 3
2019.55 1
2019.66 4
2019.76 10
2019.86 19
2019.97 29
2020.07 38
2020.17 46
2020.27 51
2020.38 56
2020.48 63
2020.58 75
2020.69 90
2020.79 110
2020.89 132
2020.99 155
2021.10 175
2021.20 191
2021.30 200
2021.41 203
2021.51 200
2021.61 193
2021.71 182
2021.82 168
2021.92 152
2022.02 135
2022.13 118
2022.23 102
2022.33 88
2022.43 78
2022.54 73
2022.64 74
2022.74 80
2022.85 89
2022.95 100
2023.05 111
2023.15 120
2023.26 124
2023.36 124
2023.46 121
2023.57 116
2023.67 110
2023.77 103
2023.88 96
2023.98 89
2024.08 83
2024.18 79
2024.29 75
2024.39 75
2024.49 77
2024.60 81
2024.70 86
2024.80 90
2024.90 91
2025.01 87
2025.11 78
2025.21 64
2025.32 47
2025.42 30
2025.52 15
2025.63 6
2025.73 3
2025.83 8
2025.93 18
2026.04 32
2026.14 46
2026.24 57
2026.35 65
2026.45 68
2026.55 69
2026.66 67
2026.76 66
2026.86 66
2026.96 69
2027.07 73
2027.17 77
2027.27 81
2027.38 85
2027.48 89
2027.58 94
2027.69 101
2027.79 112
2027.89 125
2027.99 141
2028.10 155
2028.20 168
2028.30 176
2028.41 179
2028.51 177
2028.61 171
2028.72 162
2028.82 154
2028.92 148
2029.03 143
2029.13 140
2029.23 138
2029.33 137
2029.44 137
2029.54 136
2029.64 134
2029.75 132
2029.85 129
2029.95 125
2030.06 119
2030.16 112
2030.26 103
2030.37 92
2030.47 80
2030.57 68
2030.67 55
2030.78 42
2030.88 30
2030.98 19
2031.09 9
2031.19 0
2031.29 0
2031.40 0
2031.50 0
2031.60 0
2031.71 0
2031.81 0
2031.91 0
2032.02 1
2032.12 27
2032.22 57
2032.32 87
2032.43 113
2032.53 134
2032.63 147
2032.74 152
2032.84 149
2032.94 141
2033.05 130
2033.15 117
2033.25 104
2033.36 94
2033.46 89
2033.56 88
2033.67 91
2033.77 98
2033.87 105
2033.98 111
2034.08 112
2034.18 108
2034.29 99
2034.39 84
2034.49 65
2034.59 44
2034.70 23
2034.80 4
2034.90 0
2035.01 0
2035.11 0
2035.21 0
2035.32 0
2035.42 0
2035.52 6
2035.63 22
2035.73 38
2035.83 49
2035.94 56
2036.04 57
2036.14 53
2036.25 46
2036.35 37
2036.45 28
2036.56 20
2036.66 13
2036.76 9
2036.87 9
2036.97 12
2037.07 19
2037.18 30
2037.28 44
2037.38 58
2037.49 73
2037.59 86
2037.69 97
2037.80 105
2037.90 110
2038.00 113
2038.11 114
2038.21 111
2038.31 106
2038.42 97
2038.52 85
2038.62 69
2038.73 51
2038.83 32
2038.93 11
2039.04 0
2039.14 0
2039.24 0
2039.35 0
2039.45 0
2039.55 0
2039.66 0
2039.76 0
2039.86 8
2039.97 29
2040.07 49
2040.17 66
2040.28 79
2040.38 88
2040.48 93
2040.59 93
2040.69 91
2040.79 87
2040.90 83
2041.00 78
2041.10 74
2041.21 71
2041.31 68
2041.41 67
2041.52 67
2041.62 69
2041.72 73
2041.83 80
2041.93 91
2042.03 105
2042.14 120
2042.24 135
2042.34 147
2042.45 155
2042.55 158
2042.65 154
2042.76 144
2042.86 130
2042.96 112
2043.07 91
2043.17 68
2043.27 46
2043.38 25
2043.48 7
2043.58 0
2043.69 0
2043.79 0
2043.89 2
2044.00 20
2044.10 43
2044.20 70
2044.31 98
2044.41 124
2044.52 146
2044.62 163
2044.72 173
2044.83 178
2044.93 179
2045.03 178
2045.14 177
2045.24 176
2045.34 178
2045.45 181
2045.55 187
2045.65 195
2045.76 204
2045.86 212
2045.96 218
2046.07 219
2046.17 214
2046.27 203
2046.38 185
2046.48 164
2046.59 142
2046.69 122
2046.79 107
2046.90 97
2047.00 91
2047.10 89
2047.21 87
2047.31 85
2047.41 81
2047.52 76
2047.62 71
2047.72 68
2047.83 68
2047.93 70
2048.03 75
2048.14 80
2048.24 86
2048.35 89
2048.45 92
2048.55 93
2048.66 92
2048.76 90
2048.86 86
2048.97 79
2049.07 68
2049.17 55
2049.28 42
2049.38 33
2049.48 30
2049.59 36
2049.69 50
2049.80 70
2049.90 94
2050.00 116
2050.11 134
2050.21 146
2050.31 151
2050.42 150
2050.52 145
2050.62 137
2050.73 129
2050.83 122
2050.93 118
2051.04 117
2051.14 119
2051.25 123
2051.35 131
2051.45 140
2051.56 150
2051.66 161
2051.76 171
2051.87 181
2051.97 189
2052.08 194
2052.18 197
2052.28 197
2052.39 195
2052.49 192
2052.59 188
2052.70 185
2052.80 183
2052.90 183
2053.01 184
2053.11 185
2053.22 185
2053.32 184
2053.42 180
2053.53 173
2053.63 163
2053.73 151
2053.84 136
2053.94 120
2054.04 103
2054.15 88
2054.25 75
2054.36 64
2054.46 57
2054.56 54
2054.67 55
2054.77 60
2054.87 67
2054.98 76
2055.08 85
2055.19 94
2055.29 101
2055.39 105
2055.50 106
2055.60 104
2055.70 97
2055.81 87
2055.91 74
2056.02 62
2056.12 51
2056.22 46
2056.33 47
2056.43 55
2056.53 69
2056.64 87
2056.74 105
2056.85 121
2056.95 133
2057.05 140
2057.16 143
2057.26 142
2057.36 139
2057.47 135
2057.57 132
2057.68 129
2057.78 127
2057.88 126
2057.99 126
2058.09 126
2058.20 128
2058.30 133
2058.40 140
2058.51 151
2058.61 161
2058.71 171
2058.82 178
2058.92 181
2059.03 179
2059.13 173
2059.23 165
2059.34 158
2059.44 156
2059.54 158
2059.65 164
2059.75 173
2059.86 184
2059.96 193
2060.06 200
2060.17 204
2060.27 205
2060.38 203
2060.48 199
2060.58 194
2060.69 186
2060.79 175
2060.90 160
2061.00 143
2061.10 124
2061.21 106
2061.31 89
2061.41 74
2061.52 62
2061.62 53
2061.73 43
2061.83 33
2061.93 21
2062.04 8
2062.14 0
2062.25 0
2062.35 0
2062.45 0
2062.56 0
2062.66 0
2062.77 0
2062.87 0
2062.97 0
2063.08 10
2063.18 26
2063.28 44
2063.39 62
2063.49 80
2063.60 95
2063.70 107
2063.80 116
2063.91 123
2064.01 130
2064.12 137
2064.22 146
2064.32 155
2064.43 163
2064.53 168
2064.64 167
2064.74 163
2064.84 155
2064.95 145
2065.05 135
2065.16 126
2065.26 119
2065.36 116
2065.47 114
2065.57 113
2065.68 111
2065.78 107
2065.88 100
2065.99 89
2066.09 76
2066.20 61
2066.30 48
2066.40 38
2066.51 34
2066.61 35
2066.72 40
2066.82 47
2066.92 56
2067.03 65
2067.13 74
2067.24 85
2067.34 100
2067.44 121
2067.55 148
2067.65 176
2067.76 201
2067.86 220
2067.96 228
2068.07 223
2068.17 209
2068.28 188
2068.38 167
2068.49 151
2068.59 145
2068.69 148
2068.80 159
2068.90 176
2069.01 193
2069.11 207
2069.21 216
2069.32 221
2069.42 222
2069.53 223
2069.63 224
2069.73 229
2069.84 236
2069.94 245
2070.05 253
2070.15 259
2070.25 262
2070.36 260
2070.46 253
2070.57 243
2070.67 230
2070.78 216
2070.88 203
2070.98 191
2071.09 180
2071.19 170
2071.30 161
2071.40 153
2071.50 143
2071.61 131
2071.71 118
2071.82 103
2071.92 87
2072.03 71
2072.13 56
2072.23 44
2072.34 34
2072.44 25
2072.55 18
2072.65 11
2072.75 5
2072.86 1
2072.96 0
2073.07 0
2073.17 5
2073.28 15
2073.38 28
2073.48 44
2073.59 59
2073.69 72
2073.80 83
2073.90 90
2074.00 95
2074.11 97
2074.21 97
2074.32 94
2074.42 90
2074.53 83
2074.63 73
2074.73 62
2074.84 50
2074.94 41
2075.05 34
2075.15 32
2075.26 34
2075.36 38
2075.46 43
2075.57 46
2075.67 45
2075.78 40
2075.88 30
2075.98 19
2076.09 9
2076.19 2
2076.30 0
2076.40 0
2076.51 6
2076.61 15
2076.71 26
2076.82 39
2076.92 52
2077.03 65
2077.13 76
2077.24 85
2077.34 92
2077.44 97
2077.55 99
2077.65 99
2077.76 98
2077.86 96
2077.97 94
2078.07 93
2078.17 91
2078.28 90
2078.38 90
2078.49 92
2078.59 97
2078.70 106
2078.80 118
2078.91 132
2079.01 147
2079.11 159
2079.22 168
2079.32 171
2079.43 167
2079.53 157
2079.64 141
2079.74 120
2079.84 96
2079.95 70
2080.05 45
2080.16 23
2080.26 9
2080.37 4
2080.47 7
2080.57 17
2080.68 32
2080.78 49
2080.89 63
2080.99 72
2081.10 73
2081.20 68
2081.31 58
2081.41 45
2081.51 29
2081.62 13
2081.72 0
2081.83 0
2081.93 0
2082.04 0
2082.14 0
2082.25 0
2082.35 0
2082.45 0
2082.56 1
2082.66 16
2082.77 30
2082.87 40
2082.98 45
2083.08 45
2083.18 42
2083.29 37
2083.39 31
2083.50 28
2083.60 29
2083.71 34
2083.81 43
2083.92 55
2084.02 69
2084.13 83
2084.23 95
2084.33 101
2084.44 102
2084.54 97
2084.65 87
2084.75 75
2084.86 61
2084.96 49
2085.07 39
2085.17 32
2085.27 25
2085.38 17
2085.48 10
2085.59 1
2085.69 0
2085.80 0
2085.90 0
2086.01 0
2086.11 0
2086.21 0
2086.32 0
2086.42 0
2086.53 8
2086.63 17
2086.74 27
2086.84 37
2086.95 49
2087.05 62
2087.16 77
2087.26 90
2087.36 102
2087.47 109
2087.57 111
2087.68 108
2087.78 100
2087.89 88
2087.99 76
2088.10 67
2088.20 61
2088.31 61
2088.41 64
2088.51 71
2088.62 79
2088.72 86
2088.83 91
2088.93 93
2089.04 92
2089.14 87
2089.25 80
2089.35 69
2089.46 57
2089.56 43
2089.67 31
2089.77 21
2089.87 16
2089.98 15
2090.08 19
2090.19 25
2090.29 31
2090.40 36
2090.50 38
2090.61 37
2090.71 34
2090.82 30
2090.92 28
2091.03 29
2091.13 32
2091.23 36
2091.34 42
2091.44 48
2091.55 54
2091.65 60
2091.76 66
2091.86 72
2091.97 78
2092.07 82
2092.18 83
2092.28 79
2092.39 71
2092.49 58
2092.60 41
2092.70 22
2092.80 3
2092.91 0
2093.01 0
2093.12 0
2093.22 0
2093.33 0
2093.43 0
2093.54 0
2093.64 0
2093.75 15
2093.85 28
2093.96 40
2094.06 51
2094.17 62
2094.27 73
2094.37 85
2094.48 97
2094.58 109
2094.69 120
2094.79 130
2094.90 138
2095.00 144
2095.11 148
2095.21 149
2095.32 147
2095.42 139
2095.53 128
2095.63 114
2095.74 99
2095.84 86
2095.95 77
2096.05 72
2096.16 72
2096.26 77
2096.37 84
2096.47 93
2096.57 102
2096.68 110
2096.78 118
2096.89 124
2096.99 129
2097.10 133
2097.20 135
2097.31 136
2097.41 136
2097.52 137
2097.62 138
2097.73 140
2097.83 142
2097.94 146
2098.04 150
2098.15 156
2098.25 163
2098.36 173
2098.46 182
2098.57 192
2098.67 198
2098.78 200
2098.88 197
2098.99 189
2099.09 176
2099.19 162
2099.30 149
2099.40 139
2099.51 133
2099.61 131
2099.72 134
2099.82 139
2099.93 146
2100.03 153
2100.14 160
2100.24 166
2100.35 171
2100.45 175
2100.56 178
2100.66 182
2100.77 186
2100.87 191
2100.98 198
2101.08 204
2101.19 211
2101.29 218
2101.40 224
2101.50 228
2101.61 229
2101.71 225
2101.82 218
2101.92 207
2102.03 194
2102.13 180
2102.24 169
2102.34 161
2102.45 158
2102.55 159
2102.66 166
2102.76 175
2102.87 184
2102.97 193
2103.08 198
2103.18 197
2103.29 190
2103.39 177
2103.50 159
2103.60 139
2103.71 119
2103.81 104
2103.92 94
2104.02 93
2104.13 99
2104.23 111
2104.34 125
2104.44 140
2104.55 154
2104.65 164
2104.76 171
2104.86 173
2104.97 172
2105.07 167
2105.18 160
2105.28 152
2105.38 144
2105.49 139
2105.59 138
2105.70 142
2105.80 151
2105.91 162
2106.02 177
2106.12 191
2106.23 204
2106.33 215
2106.44 222
2106.54 226
2106.65 226
2106.75 224
2106.86 219
2106.96 212
2107.07 204
2107.17 196
2107.28 187
2107.38 178
2107.49 169
2107.59 162
2107.70 155
2107.80 149
2107.91 144
2108.01 141
2108.12 139
2108.22 140
2108.33 144
2108.43 150
2108.54 157
2108.64 166
2108.75 174
2108.85 181
2108.96 186
2109.06 189
2109.17 193
2109.27 196
2109.38 199
2109.48 202
2109.59 203
2109.69 203
2109.80 201
2109.90 197
2110.01 193
2110.11 192
2110.22 194
2110.32 201
2110.43 210
2110.53 221
2110.64 232
2110.74 242
2110.85 249
2110.95 254
2111.06 257
2111.16 260
2111.27 264
2111.37 270
2111.48 276
2111.58 283
2111.69 289
2111.79 291
2111.90 290
2112.00 283
2112.11 271
2112.22 257
2112.32 241
2112.43 226
2112.53 215
2112.64 209
2112.74 209
2112.85 214
2112.95 222
2113.06 231
2113.16 240
2113.27 247
2113.37 249
2113.48 247
2113.58 240
2113.69 226
2113.79 209
2113.90 188
2114.00 168
2114.11 151
2114.21 142
2114.32 141
2114.42 150
2114.53 168
2114.63 192
2114.74 219
2114.85 244
2114.95 262
2115.06 273
2115.16 275
2115.27 270
2115.37 259
2115.48 247
2115.58 234
2115.69 224
2115.79 217
2115.90 211
2116.00 206
2116.11 199
2116.21 189
2116.32 175
2116.42 158
2116.53 141
2116.63 125
2116.74 114
2116.85 108
2116.95 109
2117.06 115
2117.16 125
2117.27 136
2117.37 144
2117.48 149
2117.58 148
2117.69 143
2117.79 135
2117.90 126
2118.00 118
2118.11 112
2118.21 108
2118.32 106
2118.42 105
2118.53 102
2118.64 98
2118.74 91
2118.85 85
2118.95 81
2119.06 82
2119.16 92
2119.27 110
2119.37 136
2119.48 166
2119.58 198
2119.69 227
2119.79 250
2119.90 266
2120.00 275
2120.11 278
2120.22 276
2120.32 270
2120.43 260
2120.53 247
2120.64 230
2120.74 210
2120.85 186
2120.95 162
2121.06 138
2121.16 118
2121.27 104
2121.37 95
2121.48 91
2121.59 91
2121.69 95
2121.80 101
2121.90 110
2122.01 120
2122.11 131
2122.22 142
2122.32 152
2122.43 157
2122.53 157
2122.64 152
2122.74 143
2122.85 133
2122.96 125
2123.06 122
2123.17 125
2123.27 133
2123.38 143
2123.48 155
2123.59 163
2123.69 164
2123.80 157
2123.90 142
2124.01 120
2124.12 96
2124.22 73
2124.33 53
2124.43 41
2124.54 35
2124.64 33
2124.75 33
2124.85 32
2124.96 27
2125.07 19
2125.17 6
2125.28 0
2125.38 0
2125.49 0
2125.59 0
2125.70 0
2125.80 0
2125.91 0
2126.01 0
2126.12 14
2126.23 33
2126.33 54
2126.44 76
2126.54 95
2126.65 111
2126.75 122
2126.86 128
2126.96 130
2127.07 128
2127.18 125
2127.28 123
2127.39 121
2127.49 122
2127.60 124
2127.70 129
2127.81 135
2127.91 143
2128.02 153
2128.13 164
2128.23 176
2128.34 188
2128.44 198
2128.55 206
2128.65 211
2128.76 212
2128.86 211
2128.97 209
2129.08 207
2129.18 208
2129.29 211
2129.39 218
2129.50 227
2129.60 238
2129.71 249
2129.81 257
2129.92 262
2130.03 262
2130.13 259
2130.24 253
2130.34 248
2130.45 245
2130.55 245
2130.66 247
2130.77 250
2130.87 253
2130.98 253
2131.08 249
2131.19 242
2131.29 230
2131.40 216
2131.50 200
2131.61 184
2131.72 170
2131.82 158
2131.93 151
2132.03 147
2132.14 146
2132.24 149
2132.35 152
2132.46 155
2132.56 156
2132.67 155
2132.77 154
2132.88 151
2132.98 149
2133.09 148
2133.20 146
2133.30 145
2133.41 142
2133.51 137
2133.62 130
2133.72 121
2133.83 114
2133.94 109
2134.04 109
2134.15 114
2134.25 123
2134.36 134
2134.46 147
2134.57 158
2134.68 166
2134.78 171
2134.89 173
2134.99 174
2135.10 175
2135.20 176
2135.31 178
2135.42 182
2135.52 185
2135.63 189
2135.73 192
2135.84 196
2135.94 200
2136.05 204
2136.16 208
2136.26 211
2136.37 212
2136.47 211
2136.58 207
2136.68 201
2136.79 195
2136.90 191
2137.00 191
2137.11 194
2137.21 201
2137.32 210
2137.42 218
2137.53 221
2137.64 218
2137.74 209
2137.85 195
2137.95 178
2138.06 161
2138.17 149
2138.27 142
2138.38 141
2138.48 144
2138.59 151
2138.69 157
2138.80 163
2138.91 166
2139.01 167
2139.12 166
2139.22 164
2139.33 161
2139.44 157
2139.54 153
2139.65 147
2139.75 142
2139.86 136
2139.96 131
2140.07 128
2140.18 125
2140.28 123
2140.39 120
2140.49 117
2140.60 112
2140.71 108
2140.81 103
2140.92 100
2141.02 100
2141.13 101
2141.24 105
2141.34 112
2141.45 121
2141.55 131
2141.66 141
2141.76 149
2141.87 154
2141.98 153
2142.08 146
2142.19 134
2142.29 118
2142.40 101
2142.51 83
2142.61 67
2142.72 53
2142.82 41
2142.93 32
2143.04 24
2143.14 18
2143.25 15
2143.35 16
2143.46 20
2143.57 28
2143.67 41
2143.78 57
2143.88 77
2143.99 101
2144.10 126
2144.20 151
2144.31 173
2144.41 192
2144.52 204
2144.62 208
2144.73 206
2144.84 200
2144.94 193
2145.05 187
2145.15 184
2145.26 185
2145.37 188
2145.47 192
2145.58 195
2145.68 195
2145.79 192
2145.90 188
2146.00 183
2146.11 179
2146.21 176
2146.32 174
2146.43 171
2146.53 165
2146.64 157
2146.74 146
2146.85 133
2146.96 120
2147.06 108
2147.17 97
2147.28 88
2147.38 81
2147.49 76
2147.59 72
2147.70 69
2147.81 68
2147.91 69
2148.02 71
2148.12 75
2148.23 80
2148.34 86
2148.44 91
2148.55 95
2148.65 98
2148.76 101
2148.87 104
2148.97 107
2149.08 110
2149.18 112
2149.29 112
2149.40 109
2149.50 104
2149.61 96
2149.71 87
2149.82 78
2149.93 73
2150.03 71
2150.14 73
2150.25 77
2150.35 80
2150.46 82
2150.56 81
2150.67 78
2150.78 72
2150.88 65
2150.99 60
2151.09 58
2151.20 61
2151.31 70
2151.41 84
2151.52 101
2151.62 118
2151.73 133
2151.84 142
2151.94 143
2152.05 136
2152.16 122
2152.26 104
2152.37 87
2152.47 72
2152.58 63
2152.69 60
2152.79 60
2152.90 62
2153.00 63
2153.11 62
2153.22 56
2153.32 47
2153.43 37
2153.54 27
2153.64 19
2153.75 13
2153.85 10
2153.96 9
2154.07 10
2154.17 11
2154.28 11
2154.39 11
2154.49 9
2154.60 5
2154.70 1
2154.81 0
2154.92 0
2155.02 0
2155.13 0
2155.24 0
2155.34 0
2155.45 0
2155.55 9
2155.66 27
2155.77 48
2155.87 72
2155.98 97
2156.09 119
2156.19 137
2156.30 149
2156.40 155
2156.51 154
2156.62 146
2156.72 134
2156.83 120
2156.94 107
2157.04 97
2157.15 91
2157.25 90
2157.36 94
2157.47 99
2157.57 105
2157.68 108
2157.79 108
2157.89 104
2158.00 95
2158.10 82
2158.21 65
2158.32 48
2158.42 30
2158.53 13
2158.64 1
2158.74 0
2158.85 0
2158.96 3
2159.06 16
2159.17 34
2159.27 52
2159.38 70
2159.49 85
2159.59 96
2159.70 103
2159.81 108
2159.91 111
2160.02 114
2160.12 116
2160.23 118
2160.34 118
2160.44 116
2160.55 112
2160.66 106
2160.76 99
2160.87 93
2160.98 89
2161.08 90
2161.19 96
2161.29 106
2161.40 120
2161.51 135
2161.61 151
2161.72 165
2161.83 178
2161.93 187
2162.04 193
2162.15 193
2162.25 188
2162.36 177
2162.47 161
2162.57 142
2162.68 123
2162.78 107
2162.89 96
2163.00 91
2163.10 92
2163.21 97
2163.32 105
2163.42 114
2163.53 121
2163.64 126
2163.74 129
2163.85 129
2163.96 125
2164.06 118
2164.17 109
2164.27 96
2164.38 82
2164.49 68
2164.59 56
2164.70 48
2164.81 45
2164.91 45
2165.02 49
2165.13 55
2165.23 62
2165.34 69
2165.45 75
2165.55 80
2165.66 84
2165.77 87
2165.87 90
2165.98 94
2166.08 97
2166.19 102
2166.30 110
2166.40 119
2166.51 130
2166.62 140
2166.72 148
2166.83 151
2166.94 147
2167.04 133
2167.15 112
2167.26 85
2167.36 56
2167.47 31
2167.58 13
2167.68 3
2167.79 4
2167.90 13
2168.00 26
2168.11 41
2168.22 56
2168.32 68
2168.43 80
2168.53 91
2168.64 102
2168.75 114
2168.85 125
2168.96 135
2169.07 142
2169.17 145
2169.28 143
2169.39 138
2169.49 131
2169.60 123
2169.71 115
2169.81 108
2169.92 102
2170.03 97
2170.13 95
2170.24 96
2170.35 99
2170.45 106
2170.56 115
2170.67 124
2170.77 131
2170.88 133
2170.99 131
2171.09 125
2171.20 114
2171.31 103
2171.41 92
2171.52 84
2171.63 81
2171.73 82
2171.84 89
2171.95 98
2172.05 109
2172.16 120
2172.27 128
2172.37 131
2172.48 130
2172.59 126
2172.69 117
2172.80 108
2172.91 98
2173.01 90
2173.12 83
2173.23 77
2173.33 72
2173.44 66
2173.55 59
2173.65 52
2173.76 45
2173.87 41
2173.97 40
2174.08 45
2174.19 54
2174.29 68
2174.40 85
2174.51 102
2174.61 119
2174.72 134
2174.83 146
2174.93 154
2175.04 159
2175.15 161
2175.25 161
2175.36 159
2175.47 157
2175.57 155
2175.68 152
2175.79 149
2175.89 145
2176.00 137
2176.11 127
2176.21 113
2176.32 96
2176.43 78
2176.53 61
2176.64 47
2176.75 37
2176.85 34
2176.96 36
2177.07 44
2177.18 55
2177.28 69
2177.39 84
2177.50 99
2177.60 113
2177.71 126
2177.82 137
2177.92 143
2178.03 144
2178.14 139
2178.24 127
2178.35 110
2178.46 90
2178.56 71
2178.67 54
2178.78 42
2178.88 36
2178.99 35
2179.10 36
2179.20 40
2179.31 43
2179.42 44
2179.52 42
2179.63 38
2179.74 31
2179.85 21
2179.95 10
2180.06 0
2180.17 0
2180.27 0
2180.38 0
2180.49 0
2180.59 0
2180.70 0
2180.81 0
2180.91 4
2181.02 18
2181.13 29
2181.23 38
2181.34 43
2181.45 46
2181.56 46
2181.66 47
2181.77 50
2181.88 55
2181.98 63
2182.09 74
2182.20 86
2182.30 97
2182.41 107
2182.52 113
2182.62 116
2182.73 114
2182.84 111
2182.94 106
2183.05 102
2183.16 100
2183.27 100
2183.37 102
2183.48 106
2183.59 111
2183.69 116
2183.80 123
2183.91 132
2184.01 143
2184.12 155
2184.23 168
2184.33 179
2184.44 186
2184.55 187
2184.66 183
2184.76 176
2184.87 167
2184.98 161
2185.08 159
2185.19 162
2185.30 168
2185.40 174
2185.51 180
2185.62 181
2185.73 177
2185.83 169
2185.94 158
2186.05 146
2186.15 134
2186.26 122
2186.37 112
2186.47 102
2186.58 94
2186.69 86
2186.80 80
2186.90 73
2187.01 68
2187.12 64
2187.22 60
2187.33 58
2187.44 56
2187.54 56
2187.65 59
2187.76 65
2187.87 75
2187.97 89
2188.08 106
2188.19 125
2188.29 146
2188.40 166
2188.51 183
2188.62 195
2188.72 200
2188.83 198
2188.94 189
2189.04 175
2189.15 160
2189.26 146
2189.36 137
2189.47 134
2189.58 135
2189.69 139
2189.79 143
2189.90 143
2190.01 138
2190.11 127
2190.22 113
2190.33 98
2190.44 85
2190.54 75
2190.65 72
2190.76 76
2190.86 88
2190.97 107
2191.08 132
2191.19 158
2191.29 184
2191.40 204
2191.51 216
2191.61 220
2191.72 216
2191.83 209
2191.94 202
2192.04 198
2192.15 199
2192.26 205
2192.36 214
2192.47 223
2192.58 230
2192.69 235
2192.79 237
2192.90 239
2193.01 241
2193.11 243
2193.22 245
2193.33 246
2193.44 244
2193.54 239
2193.65 231
2193.76 218
2193.86 203
2193.97 187
2194.08 173
2194.19 160
2194.29 153
2194.40 151
2194.51 156
2194.61 168
2194.72 186
2194.83 207
2194.94 228
2195.04 248
2195.15 264
2195.26 273
2195.36 276
2195.47 273
2195.58 264
2195.69 251
2195.79 235
2195.90 216
2196.01 195
2196.12 173
2196.22 150
2196.33 128
2196.44 109
2196.54 93
2196.65 83
2196.76 78
2196.87 80
2196.97 85
2197.08 92
2197.19 100
2197.30 106
2197.40 110
2197.51 113
2197.62 114
2197.72 114
2197.83 116
2197.94 118
2198.05 121
2198.15 124
2198.26 127
2198.37 130
2198.48 132
2198.58 133
2198.69 134
2198.80 137
2198.90 141
2199.01 147
2199.12 153
2199.23 160
2199.33 165
2199.44 168
2199.55 167
2199.66 163
2199.76 156
2199.87 150
2199.98 144
2200.09 141
2200.19 140
2200.30 142
2200.41 145
2200.51 147
2200.62 147
2200.73 142
2200.84 132
2200.94 116
2201.05 94
2201.16 69
2201.27 42
2201.37 17
2201.48 0
2201.59 0
2201.70 0
2201.80 0
2201.91 0
2202.02 0
2202.13 0
2202.23 0
2202.34 4
2202.45 11
2202.55 17
2202.66 24
2202.77 32
2202.88 42
2202.98 53
2203.09 64
2203.20 74
2203.31 83
2203.41 87
2203.52 88
2203.63 84
2203.74 77
2203.84 67
2203.95 57
2204.06 48
2204.17 41
2204.27 38
2204.38 37
2204.49 39
2204.60 41
2204.70 41
2204.81 37
2204.92 27
2205.03 14
2205.13 0
2205.24 0
2205.35 0
2205.46 0
2205.56 0
2205.67 0
2205.78 0
2205.89 0
2205.99 5
2206.10 26
2206.21 50
2206.32 77
2206.42 103
2206.53 126
2206.64 145
2206.75 160
2206.85 170
2206.96 178
2207.07 184
2207.18 193
2207.28 203
2207.39 214
2207.50 224
2207.61 230
2207.71 230
2207.82 222
2207.93 204
2208.04 178
2208.14 146
2208.25 113
2208.36 80
2208.47 52
2208.57 29
2208.68 12
2208.79 0
2208.90 0
2209.00 0
2209.11 0
2209.22 0
2209.33 0
2209.43 8
2209.54 25
2209.65 45
2209.76 63
2209.86 76
2209.97 80
2210.08 75
2210.19 62
2210.29 42
2210.40 19
2210.51 0
2210.62 0
2210.72 0
2210.83 0
2210.94 0
2211.05 0
2211.15 0
2211.26 0
2211.37 5
2211.48 17
2211.59 29
2211.69 40
2211.80 50
2211.91 58
2212.02 63
2212.12 65
2212.23 62
2212.34 55
2212.45 45
2212.55 35
2212.66 28
2212.77 27
2212.88 30
2212.98 38
2213.09 49
2213.20 60
2213.31 69
2213.42 75
2213.52 78
2213.63 78
2213.74 77
2213.85 77
2213.95 78
2214.06 81
2214.17 88
2214.28 100
2214.38 117
2214.49 138
2214.60 161
2214.71 184
2214.81 205
2214.92 219
2215.03 224
2215.14 221
2215.25 211
2215.35 196
2215.46 180
2215.57 165
2215.68 155
2215.78 149
2215.89 148
2216.00 150
2216.11 151
2216.22 151
2216.32 148
2216.43 142
2216.54 134
2216.65 126
2216.75 119
2216.86 115
2216.97 113
2217.08 115
2217.18 119
2217.29 126
2217.40 134
2217.51 142
2217.62 148
2217.72 152
2217.83 153
2217.94 150
2218.05 144
2218.15 136
2218.26 126
2218.37 116
2218.48 107
2218.59 99
2218.69 92
2218.80 85
2218.91 77
2219.02 69
2219.12 61
2219.23 54
2219.34 47
2219.45 43
2219.56 41
2219.66 42
2219.77 44
2219.88 49
2219.99 55
2220.10 62
2220.20 71
2220.31 80
2220.42 91
2220.53 103
2220.63 116
2220.74 131
2220.85 145
2220.96 159
2221.07 173
2221.17 187
2221.28 200
2221.39 212
2221.50 223
2221.60 232
2221.71 237
2221.82 236
2221.93 227
2222.04 211
2222.14 190
2222.25 168
2222.36 148
2222.47 134
2222.58 130
2222.68 133
2222.79 142
2222.90 151
2223.01 156
2223.12 155
2223.22 146
2223.33 134
2223.44 122
2223.55 115
2223.65 117
2223.76 127
2223.87 146
2223.98 169
2224.09 193
2224.19 214
2224.30 227
2224.41 232
2224.52 228
2224.63 217
2224.73 200
2224.84 178
2224.95 156
2225.06 134
2225.17 116
2225.27 103
2225.38 95
2225.49 95
2225.60 101
2225.71 113
2225.81 127
2225.92 142
2226.03 154
2226.14 161
2226.25 161
2226.35 155
2226.46 144
2226.57 130
2226.68 117
2226.79 108
2226.89 104
2227.00 105
2227.11 112
2227.22 123
2227.33 137
2227.43 152
2227.54 165
2227.65 175
2227.76 181
2227.87 184
2227.97 184
2228.08 180
2228.19 175
2228.30 170
2228.41 165
2228.51 162
2228.62 161
2228.73 163
2228.84 166
2228.95 170
2229.05 174
2229.16 175
2229.27 173
2229.38 167
2229.49 156
2229.59 142
2229.70 127
2229.81 111
2229.92 97
2230.03 86
2230.13 79
2230.24 74
2230.35 73
2230.46 73
2230.57 74
2230.67 77
2230.78 81
2230.89 86
2231.00 91
2231.11 95
2231.22 98
2231.32 100
2231.43 99
2231.54 96
2231.65 91
2231.76 86
2231.86 81
2231.97 77
2232.08 75
2232.19 74
2232.30 74
2232.40 76
2232.51 80
2232.62 85
2232.73 92
2232.84 102
2232.94 112
2233.05 122
2233.16 129
2233.27 130
2233.38 124
2233.49 112
2233.59 93
2233.70 68
2233.81 42
2233.92 16
2234.03 0
2234.13 0
2234.24 0
2234.35 0
2234.46 0
2234.57 0
2234.68 0
2234.78 0
2234.89 6
2235.00 16
2235.11 26
2235.22 33
2235.32 38
2235.43 42
2235.54 44
2235.65 46
2235.76 47
2235.87 50
2235.97 52
2236.08 56
2236.19 59
2236.30 61
2236.41 63
2236.51 64
2236.62 63
2236.73 62
2236.84 59
2236.95 55
2237.06 52
2237.16 49
2237.27 49
2237.38 53
2237.49 60
2237.60 70
2237.71 81
2237.81 92
2237.92 99
2238.03 102
2238.14 99
2238.25 93
2238.36 85
2238.46 78
2238.57 74
2238.68 74
2238.79 79
2238.90 87
2239.00 96
2239.11 103
2239.22 109
2239.33 111
2239.44 110
2239.55 106
2239.65 99
2239.76 88
2239.87 73
2239.98 55
2240.09 34
2240.20 12
2240.30 0
2240.41 0
2240.52 0
2240.63 0
2240.74 0
2240.85 0
2240.95 0
2241.06 3
2241.17 9
2241.28 13
2241.39 16
2241.50 20
2241.60 26
2241.71 34
2241.82 43
2241.93 54
2242.04 63
2242.15 71
2242.25 77
2242.36 82
2242.47 85
2242.58 87
2242.69 89
2242.80 90
2242.90 90
2243.01 89
2243.12 89
2243.23 89
2243.34 89
2243.45 92
2243.56 97
2243.66 106
2243.77 119
2243.88 137
2243.99 157
2244.10 178
2244.21 198
2244.31 212
2244.42 218
2244.53 216
2244.64 207
2244.75 193
2244.86 178
2244.96 166
2245.07 160
2245.18 162
2245.29 170
2245.40 182
2245.51 196
2245.62 210
2245.72 219
2245.83 225
2245.94 226
2246.05 224
2246.16 219
2246.27 213
2246.37 208
2246.48 206
2246.59 207
2246.70 212
2246.81 221
2246.92 232
2247.03 244
2247.13 254
2247.24 260
2247.35 262
2247.46 257
2247.57 248
2247.68 236
2247.78 222
2247.89 208
2248.00 194
2248.11 181
2248.22 168
2248.33 159
2248.44 152
2248.54 150
2248.65 154
2248.76 166
2248.87 183
2248.98 205
2249.09 228
2249.20 248
2249.30 264
2249.41 274
2249.52 277
2249.63 277
2249.74 274
2249.85 273
2249.95 273
2250.06 276
2250.17 281
2250.28 287
2250.39 292
2250.50 295
2250.61 295
2250.71 293
2250.82 288
2250.93 282
2251.04 275
2251.15 268
2251.26 262
2251.37 257
2251.47 253
2251.58 251
2251.69 252
2251.80 256
2251.91 262
2252.02 269
2252.13 276
2252.24 281
2252.34 282
2252.45 277
2252.56 267
2252.67 251
2252.78 232
2252.89 211
2253.00 188
2253.10 167
2253.21 148
2253.32 136
2253.43 131
2253.54 135
2253.65 148
2253.76 168
2253.86 193
2253.97 217
2254.08 237
2254.19 249
2254.30 252
2254.41 245
2254.52 231
2254.62 211
2254.73 187
2254.84 162
2254.95 138
2255.06 115
2255.17 96
2255.28 81
2255.39 70
2255.49 62
2255.60 57
2255.71 54
2255.82 51
2255.93 46
2256.04 39
2256.15 30
2256.26 18
2256.36 6
2256.47 0
2256.58 0
2256.69 0
2256.80 0
2256.91 0
2257.02 0
2257.12 0
2257.23 0
2257.34 12
2257.45 34
2257.56 56
2257.67 76
2257.78 91
2257.89 103
2257.99 111
2258.10 118
2258.21 127
2258.32 140
2258.43 159
2258.54 182
2258.65 207
2258.76 230
2258.86 247
2258.97 254
2259.08 251
2259.19 239
2259.30 222
2259.41 204
2259.52 188
2259.63 176
2259.73 169
2259.84 166
2259.95 164
2260.06 161
2260.17 157
2260.28 151
2260.39 144
2260.50 138
2260.61 132
2260.71 128
2260.82 126
2260.93 123
2261.04 121
2261.15 119
2261.26 117
2261.37 116
2261.48 117
2261.58 120
2261.69 125
2261.80 130
2261.91 134
2262.02 135
2262.13 132
2262.24 125
2262.35 116
2262.46 105
2262.56 93
2262.67 84
2262.78 76
2262.89 72
2263.00 71
2263.11 72
2263.22 77
2263.33 85
2263.44 95
2263.54 107
2263.65 117
2263.76 127
2263.87 133
2263.98 135
2264.09 134
2264.20 129
2264.31 121
2264.42 113
2264.52 105
2264.63 100
2264.74 99
2264.85 103
2264.96 113
2265.07 127
2265.18 144
2265.29 161
2265.40 178
2265.50 189
2265.61 195
2265.72 194
2265.83 187
2265.94 175
2266.05 161
2266.16 145
2266.27 127
2266.38 110
2266.48 94
2266.59 80
2266.70 68
2266.81 61
2266.92 57
2267.03 58
2267.14 63
2267.25 69
2267.36 76
2267.47 80
2267.57 81
2267.68 79
2267.79 74
2267.90 67
2268.01 61
2268.12 56
2268.23 53
2268.34 53
2268.45 54
2268.56 55
2268.66 57
2268.77 59
2268.88 60
2268.99 60
2269.10 58
2269.21 54
2269.32 47
2269.43 37
2269.54 24
2269.65 9
2269.75 0
2269.86 0
2269.97 0
2270.08 0
2270.19 0
2270.30 0
2270.41 0
2270.52 0
2270.63 8
2270.74 27
2270.84 45
2270.95 62
2271.06 77
2271.17 89
2271.28 99
2271.39 106
2271.50 112
2271.61 116
2271.72 118
2271.83 118
2271.94 117
2272.04 117
2272.15 118
2272.26 122
2272.37 130
2272.48 141
2272.59 157
2272.70 174
2272.81 192
2272.92 209
2273.03 225
2273.14 239
2273.24 251
2273.35 260
2273.46 265
2273.57 265
2273.68 258
2273.79 245
2273.90 226
2274.01 201
2274.12 173
2274.23 145
2274.34 120
2274.45 100
2274.55 86
2274.66 79
2274.77 78
2274.88 81
2274.99 88
2275.10 98
2275.21 110
2275.32 125
2275.43 142
2275.54 161
2275.65 180
2275.75 198
2275.86 213
2275.97 224
2276.08 229
2276.19 230
2276.30 225
2276.41 216
2276.52 205
2276.63 193
2276.74 181
2276.85 170
2276.96 161
2277.07 154
2277.17 147
2277.28 140
2277.39 131
2277.50 120
2277.61 107
2277.72 93
2277.83 79
2277.94 66
2278.05 55
2278.16 46
2278.27 39
2278.38 34
2278.49 30
2278.59 28
2278.70 27
2278.81 28
2278.92 30
2279.03 33
2279.14 35
2279.25 38
2279.36 40
2279.47 41
2279.58 42
2279.69 42
2279.80 41
2279.91 38
2280.01 33
2280.12 26
2280.23 18
2280.34 11
2280.45 6
2280.56 5
2280.67 8
2280.78 14
2280.89 21
2281.00 26
2281.11 28
2281.22 26
2281.33 22
2281.44 16
2281.54 14
2281.65 16
2281.76 25
2281.87 39
2281.98 56
2282.09 72
2282.20 85
2282.31 92
2282.42 92
2282.53 87
2282.64 78
2282.75 69
2282.86 62
2282.97 57
2283.08 55
2283.18 56
2283.29 60
2283.40 65
2283.51 72
2283.62 79
2283.73 85
2283.84 90
2283.95 93
2284.06 92
2284.17 87
2284.28 79
2284.39 67
2284.50 53
2284.61 38
2284.72 24
2284.83 12
2284.93 2
2285.04 0
2285.15 0
2285.26 0
2285.37 7
2285.48 19
2285.59 37
2285.70 56
2285.81 76
2285.92 95
2286.03 110
2286.14 120
2286.25 124
2286.36 122
2286.47 116
2286.58 108
2286.69 100
2286.79 92
2286.90 86
2287.01 80
2287.12 73
2287.23 62
2287.34 48
2287.45 31
2287.56 11
2287.67 0
2287.78 0
2287.89 0
2288.00 0
2288.11 0
2288.22 0
2288.33 0
2288.44 0
2288.55 14
2288.66 26
2288.76 35
2288.87 39
2288.98 39
2289.09 34
2289.20 26
2289.31 17
2289.42 6
2289.53 0
2289.64 0
2289.75 0
2289.86 0
2289.97 0
2290.08 2
2290.19 6
2290.30 8
2290.41 7
2290.52 3
2290.63 0
2290.74 0
2290.85 0
2290.96 1
2291.06 7
2291.17 14
2291.28 19
2291.39 21
2291.50 20
2291.61 17
2291.72 15
2291.83 18
2291.94 27
2292.05 44
2292.16 68
2292.27 97
2292.38 127
2292.49 154
2292.60 175
2292.71 188
2292.82 193
2292.93 191
2293.04 184
2293.15 175
2293.26 164
2293.37 155
2293.48 148
2293.58 142
2293.69 137
2293.80 134
2293.91 132
2294.02 130
2294.13 130
2294.24 131
2294.35 135
2294.46 142
2294.57 150
2294.68 159
2294.79 166
2294.90 170
2295.01 170
2295.12 165
2295.23 154
2295.34 140
2295.45 124
2295.56 108
2295.67 93
2295.78 81
2295.89 73
2296.00 68
2296.11 69
2296.22 74
2296.33 85
2296.44 101
2296.54 122
2296.65 148
2296.76 177
2296.87 207
2296.98 239
2297.09 267
2297.20 292
2297.31 309
2297.42 317
2297.53 317
2297.64 307
2297.75 290
2297.86 269
2297.97 245
2298.08 223
2298.19 202
2298.30 185
2298.41 172
2298.52 161
2298.63 153
2298.74 147
2298.85 143
2298.96 139
2299.07 137
2299.18 135
2299.29 133
2299.40 129
2299.51 126
2299.62 123
2299.73 121
2299.84 122
2299.95 128
2300.06 137
2300.17 151
2300.28 168
2300.39 186
2300.49 205
2300.60 223
2300.71 238
2300.82 251
2300.93 259
2301.04 264
2301.15 264
2301.26 260
2301.37 253
2301.48 242
2301.59 228
2301.70 212
2301.81 193
2301.92 173
2302.03 151
2302.14 129
2302.25 109
2302.36 92
2302.47 79
2302.58 70
2302.69 66
2302.80 67
2302.91 71
2303.02 76
2303.13 81
2303.24 84
2303.35 82
2303.46 75
2303.57 62
2303.68 45
2303.79 24
2303.90 3
2304.01 0
2304.12 0
2304.23 0
2304.34 0
2304.45 0
2304.56 0
2304.67 0
2304.78 1
2304.89 16
2305.00 30
2305.11 41
2305.22 49
2305.33 53
2305.44 54
2305.55 52
2305.66 48
2305.77 41
2305.88 34
2305.99 28
2306.10 23
2306.21 19
2306.32 17
2306.43 17
2306.54 17
2306.65 20
2306.76 25
2306.87 33
2306.98 44
2307.09 59
2307.20 77
2307.31 95
2307.42 112
2307.53 125
2307.64 134
2307.75 138
2307.85 141
2307.96 143
2308.07 148
2308.18 155
2308.29 164
2308.40 173
2308.51 178
2308.62 178
2308.73 171
2308.84 158
2308.95 141
2309.06 122
2309.17 106
2309.28 93
2309.39 85
2309.50 81
2309.61 80
2309.72 79
2309.83 76
2309.94 69
2310.05 58
2310.16 42
2310.27 23
2310.38 4
2310.49 0
2310.60 0
2310.71 0
2310.82 0
2310.93 0
2311.04 0
2311.15 0
2311.26 1
2311.37 12
2311.48 22
2311.59 31
2311.70 40
2311.81 50
2311.92 62
2312.03 76
2312.14 90
2312.25 100
2312.36 105
2312.47 102
2312.58 91
2312.69 73
2312.80 52
2312.92 32
2313.03 16
2313.14 7
2313.25 5
2313.36 9
2313.47 18
2313.58 27
2313.69 37
2313.80 44
2313.91 50
2314.02 54
2314.13 59
2314.24 67
2314.35 78
2314.46 93
2314.57 111
2314.68 132
2314.79 153
2314.90 174
2315.01 191
2315.12 205
2315.23 214
2315.34 216
2315.45 212
2315.56 202
2315.67 187
2315.78 170
2315.89 154
2316.00 140
2316.11 131
2316.22 128
2316.33 129
2316.44 133
2316.55 138
2316.66 142
2316.77 144
2316.88 145
2316.99 145
2317.10 146
2317.21 147
2317.32 150
2317.43 154
2317.54 160
2317.65 168
2317.76 179
2317.87 190
2317.98 203
2318.09 213
2318.20 218
2318.31 217
2318.42 208
2318.53 194
2318.64 178
2318.75 163
2318.86 154
2318.97 151
2319.08 154
2319.19 161
2319.30 167
2319.41 170
2319.52 168
2319.63 162
2319.74 152
2319.85 141
2319.96 133
2320.07 128
2320.18 127
2320.30 129
2320.41 132
2320.52 136
2320.63 139
2320.74 141
2320.85 143
2320.96 146
2321.07 151
2321.18 159
2321.29 169
2321.40 180
2321.51 191
2321.62 200
2321.73 205
2321.84 207
2321.95 205
2322.06 200
2322.17 193
2322.28 186
2322.39 182
2322.50 182
2322.61 186
2322.72 194
2322.83 205
2322.94 215
2323.05 223
2323.16 226
2323.27 225
2323.38 219
2323.49 210
2323.60 199
2323.71 189
2323.82 181
2323.93 174
2324.04 170
2324.16 170
2324.27 173
2324.38 182
2324.49 195
2324.60 213
2324.71 232
2324.82 251
2324.93 266
2325.04 274
2325.15 275
2325.26 267
2325.37 252
2325.48 234
2325.59 213
2325.70 193
2325.81 175
2325.92 161
2326.03 150
2326.14 143
2326.25 139
2326.36 138
2326.47 137
2326.58 138
2326.69 137
2326.80 134
2326.91 130
2327.02 123
2327.13 114
2327.25 104
2327.36 93
2327.47 82
2327.58 71
2327.69 60
2327.80 49
2327.91 39
2328.02 29
2328.13 20
2328.24 13
2328.35 8
2328.46 5
2328.57 4
2328.68 4
2328.79 6
2328.90 9
2329.01 13
2329.12 16
2329.23 20
2329.34 24
2329.45 26
2329.56 26
2329.67 22
2329.79 15
2329.90 4
2330.01 0
2330.12 0
2330.23 0
2330.34 0
2330.45 0
2330.56 0
2330.67 0
2330.78 6
2330.89 20
2331.00 32
2331.11 40
2331.22 42
2331.33 40
2331.44 33
2331.55 23
2331.66 10
2331.77 0
2331.88 0
2332.00 0
2332.11 0
2332.22 0
2332.33 0
2332.44 0
2332.55 0
2332.66 7
2332.77 20
2332.88 32
2332.99 43
2333.10 50
2333.21 53
2333.32 52
2333.43 47
2333.54 40
2333.65 32
2333.76 25
2333.87 23
2333.98 26
2334.10 36
2334.21 51
2334.32 69
2334.43 88
2334.54 105
2334.65 118
2334.76 127
2334.87 132
2334.98 135
2335.09 136
2335.20 138
2335.31 139
2335.42 140
2335.53 140
2335.64 140
2335.75 139
2335.86 138
2335.98 136
2336.09 134
2336.20 131
2336.31 127
2336.42 122
2336.53 116
2336.64 107
2336.75 98
2336.86 87
2336.97 74
2337.08 59
2337.19 42
2337.30 24
2337.41 7
2337.52 0
2337.63 0
2337.75 0
2337.86 0
2337.97 0
2338.08 0
2338.19 0
2338.30 0
2338.41 13
2338.52 33
2338.63 50
2338.74 62
2338.85 68
2338.96 70
2339.07 69
2339.18 67
2339.29 65
2339.41 63
2339.52 61
2339.63 59
2339.74 55
2339.85 50
2339.96 44
2340.07 39
2340.18 36
2340.29 34
2340.40 33
2340.51 33
2340.62 33
2340.73 33
2340.84 34
2340.96 36
2341.07 39
2341.18 45
2341.29 53
2341.40 63
2341.51 75
2341.62 89
2341.73 103
2341.84 118
2341.95 132
2342.06 146
2342.17 160
2342.28 171
2342.40 181
2342.51 188
2342.62 194
2342.73 199
2342.84 202
2342.95 204
2343.06 204
2343.17 202
2343.28 196
2343.39 186
2343.50 171
2343.61 152
2343.72 129
2343.84 104
2343.95 78
2344.06 53
2344.17 31
2344.28 14
2344.39 2
2344.50 0
2344.61 0
2344.72 0
2344.83 0
2344.94 0
2345.05 0
2345.17 0
2345.28 0
2345.39 0
2345.50 0
2345.61 0
2345.72 9
2345.83 23
2345.94 38
2346.05 52
2346.16 63
2346.27 69
2346.38 69
2346.50 65
2346.61 57
2346.72 49
2346.83 42
2346.94 36
2347.05 34
2347.16 34
2347.27 36
2347.38 41
2347.49 48
2347.60 56
2347.71 64
2347.83 71
2347.94 78
2348.05 82
2348.16 84
2348.27 84
2348.38 82
2348.49 80
2348.60 78
2348.71 78
2348.82 79
2348.93 82
2349.05 88
2349.16 94
2349.27 101
2349.38 106
2349.49 109
2349.60 109
2349.71 104
2349.82 97
2349.93 86
2350.04 75
2350.15 64
2350.27 55
2350.38 48
2350.49 45
2350.60 46
2350.71 51
2350.82 61
2350.93 75
2351.04 92
2351.15 111
2351.26 129
2351.38 143
2351.49 152
2351.60 155
2351.71 153
2351.82 146
2351.93 138
2352.04 130
2352.15 126
2352.26 126
2352.37 129
2352.49 134
2352.60 139
2352.71 142
2352.82 141
2352.93 136
2353.04 128
2353.15 119
2353.26 111
2353.37 106
2353.48 106
2353.60 110
2353.71 119
2353.82 131
2353.93 144
2354.04 156
2354.15 165
2354.26 172
2354.37 176
2354.48 180
2354.59 185
2354.71 190
2354.82 195
2354.93 198
2355.04 197
2355.15 190
2355.26 176
2355.37 154
2355.48 127
2355.59 98
2355.71 68
2355.82 41
2355.93 17
2356.04 0
2356.15 0
2356.26 0
2356.37 0
2356.48 0
2356.59 0
2356.71 0
2356.82 0
2356.93 0
2357.04 20
2357.15 42
2357.26 62
2357.37 77
2357.48 88
2357.59 95
2357.71 101
2357.82 106
2357.93 112
2358.04 119
2358.15 127
2358.26 135
2358.37 140
2358.48 141
2358.59 136
2358.71 126
2358.82 112
2358.93 95
2359.04 76
2359.15 57
2359.26 39
2359.37 24
2359.48 15
2359.59 12
2359.71 16
2359.82 27
2359.93 43
2360.04 61
2360.15 79
2360.26 94
2360.37 106
2360.48 115
2360.60 124
2360.71 133
2360.82 145
2360.93 158
2361.04 170
2361.15 177
2361.26 177
2361.37 168
2361.49 151
2361.60 128
2361.71 106
2361.82 88
2361.93 79
2362.04 80
2362.15 91
2362.26 109
2362.38 129
2362.49 147
2362.60 160
2362.71 165
2362.82 161
2362.93 150
2363.04 134
2363.15 116
2363.26 98
2363.38 85
2363.49 76
2363.60 73
2363.71 73
2363.82 74
2363.93 74
2364.04 71
2364.16 64
2364.27 56
2364.38 47
2364.49 42
2364.60 40
2364.71 43
2364.82 50
2364.93 60
2365.05 72
2365.16 83
2365.27 95
2365.38 107
2365.49 122
2365.60 139
2365.71 160
2365.82 184
2365.94 210
2366.05 238
2366.16 263
2366.27 282
2366.38 293
2366.49 294
2366.60 285
2366.72 269
2366.83 248
2366.94 228
2367.05 210
2367.16 198
2367.27 190
2367.38 186
2367.49 183
2367.61 179
2367.72 174
2367.83 166
2367.94 157
2368.05 146
2368.16 134
2368.27 122
2368.39 108
2368.50 92
2368.61 76
2368.72 61
2368.83 48
2368.94 38
2369.05 33
2369.17 32
2369.28 33
2369.39 37
2369.50 40
2369.61 41
2369.72 42
2369.83 43
2369.95 46
2370.06 51
2370.17 59
2370.28 68
2370.39 78
2370.50 86
2370.61 90
2370.73 91
2370.84 88
2370.95 84
2371.06 79
2371.17 75
2371.28 75
2371.39 78
2371.51 86
2371.62 98
2371.73 114
2371.84 133
2371.95 152
2372.06 169
2372.17 182
2372.29 189
2372.40 189
2372.51 184
2372.62 175
2372.73 164
2372.84 154
2372.95 148
2373.07 145
2373.18 148
2373.29 154
2373.40 163
2373.51 171
2373.62 178
2373.73 181
2373.85 181
2373.96 178
2374.07 175
2374.18 172
2374.29 171
2374.40 172
2374.52 175
2374.63 177
2374.74 178
2374.85 177
2374.96 174
2375.07 169
2375.18 164
2375.30 159
2375.41 154
2375.52 151
2375.63 150
2375.74 151
2375.85 154
2375.97 160
2376.08 166
2376.19 171
2376.30 173
2376.41 170
2376.52 161
2376.63 147
2376.75 129
2376.86 111
2376.97 96
2377.08 84
2377.19 77
2377.30 73
2377.42 70
2377.53 67
2377.64 61
2377.75 52
2377.86 41
2377.97 28
2378.09 14
2378.20 2
2378.31 0
2378.42 0
2378.53 0
2378.64 0
2378.76 0
2378.87 0
2378.98 0
2379.09 0
2379.20 1
2379.31 17
2379.42 36
2379.54 57
2379.65 77
2379.76 96
2379.87 111
2379.98 122
2380.09 131
2380.21 138
2380.32 146
2380.43 152
2380.54 158
2380.65 161
2380.76 159
2380.88 155
2380.99 147
2381.10 140
2381.21 134
2381.32 132
2381.43 135
2381.55 140
2381.66 147
2381.77 152
2381.88 153
2381.99 150
2382.10 142
2382.22 130
2382.33 117
2382.44 103
2382.55 90
2382.66 80
2382.78 73
2382.89 67
2383.00 62
2383.11 59
2383.22 55
2383.33 53
2383.45 54
2383.56 57
2383.67 66
2383.78 78
2383.89 95
2384.00 114
2384.12 134
2384.23 154
2384.34 173
2384.45 191
2384.56 209
2384.67 226
2384.79 244
2384.90 262
2385.01 278
2385.12 291
2385.23 298
2385.35 299
2385.46 291
2385.57 275
2385.68 250
2385.79 220
2385.90 186
2386.02 152
2386.13 122
2386.24 98
2386.35 84
2386.46 79
2386.57 82
2386.69 92
2386.80 107
2386.91 124
2387.02 141
2387.13 157
2387.25 171
2387.36 183
2387.47 192
2387.58 198
2387.69 199
2387.81 197
2387.92 192
2388.03 188
2388.14 185
2388.25 184
2388.36 186
2388.48 191
2388.59 195
2388.70 198
2388.81 196
2388.92 189
2389.04 178
2389.15 164
2389.26 149
2389.37 135
2389.48 123
2389.59 114
2389.71 108
2389.82 106
2389.93 105
2390.04 104
2390.15 101
2390.27 96
2390.38 89
2390.49 78
2390.60 66
2390.71 54
2390.83 41
2390.94 30
2391.05 19
2391.16 9
2391.27 0
2391.39 0
2391.50 0
2391.61 0
2391.72 0
2391.83 0
2391.94 0
2392.06 5
2392.17 11
2392.28 13
2392.39 12
2392.50 9
2392.62 5
2392.73 5
2392.84 9
2392.95 20
2393.06 35
2393.18 54
2393.29 73
2393.40 89
2393.51 100
2393.62 104
2393.74 102
2393.85 95
2393.96 85
2394.07 76
2394.18 69
2394.30 65
2394.41 65
2394.52 66
2394.63 68
2394.74 70
2394.86 71
2394.97 71
2395.08 70
2395.19 68
2395.30 67
2395.42 66
2395.53 65
2395.64 66
2395.75 68
2395.86 70
2395.98 73
2396.09 77
2396.20 81
2396.31 86
2396.42 92
2396.54 98
2396.65 106
2396.76 115
2396.87 125
2396.98 136
2397.10 145
2397.21 152
2397.32 156
2397.43 154
2397.54 149
2397.66 141
2397.77 132
2397.88 127
2397.99 125
2398.10 128
2398.22 134
2398.33 142
2398.44 149
2398.55 153
2398.67 153
2398.78 149
2398.89 143
2399.00 136
2399.11 130
2399.23 126
2399.34 126
2399.45 129
2399.56 136
2399.67 144
2399.79 152
2399.90 159
2400.01 163
2400.12 163
2400.23 160
2400.35 154
2400.46 148
2400.57 145
2400.68 146
2400.80 152
2400.91 162
2401.02 175
2401.13 189
2401.24 199
2401.36 205
2401.47 203
2401.58 194
2401.69 179
2401.80 161
2401.92 143
2402.03 128
2402.14 120
2402.25 119
2402.37 126
2402.48 140
2402.59 157
2402.70 175
2402.81 192
2402.93 206
2403.04 217
2403.15 225
2403.26 232
2403.38 236
2403.49 240
2403.60 241
2403.71 239
2403.82 233
2403.94 222
2404.05 207
2404.16 188
2404.27 169
2404.39 151
2404.50 137
2404.61 129
2404.72 129
2404.83 134
2404.95 144
2405.06 155
2405.17 165
2405.28 170
2405.40 171
2405.51 165
2405.62 156
2405.73 145
2405.84 136
2405.96 131
2406.07 132
2406.18 137
2406.29 148
2406.41 162
2406.52 177
2406.63 192
2406.74 205
2406.85 216
2406.97 224
2407.08 228
2407.19 229
2407.30 227
2407.42 222
2407.53 217
2407.64 212
2407.75 211
2407.87 213
2407.98 219
2408.09 229
2408.20 239
2408.31 250
2408.43 260
2408.54 267
2408.65 273
2408.76 275
2408.88 275
2408.99 271
2409.10 263
2409.21 250
2409.33 233
2409.44 213
2409.55 193
2409.66 175
2409.77 160
2409.89 151
2410.00 147
2410.11 145
2410.22 146
2410.34 148
2410.45 149
2410.56 151
2410.67 153
2410.79 156
2410.90 161
2411.01 167
2411.12 174
2411.24 180
2411.35 186
2411.46 189
2411.57 191
2411.69 193
2411.80 194
2411.91 197
2412.02 201
2412.13 208
2412.25 215
2412.36 221
2412.47 225
2412.58 224
2412.70 218
2412.81 207
2412.92 192
2413.03 173
2413.15 153
2413.26 132
2413.37 113
2413.48 96
2413.60 84
2413.71 76
2413.82 74
2413.93 76
2414.05 82
2414.16 89
2414.27 97
2414.38 103
2414.50 106
2414.61 107
2414.72 105
2414.83 101
2414.95 96
2415.06 89
2415.17 83
2415.28 76
2415.40 70
2415.51 64
2415.62 59
2415.73 53
2415.85 46
2415.96 40
2416.07 34
2416.18 31
2416.30 33
2416.41 39
2416.52 50
2416.63 65
2416.75 83
2416.86 100
2416.97 116
2417.08 127
2417.20 134
2417.31 137
2417.42 137
2417.53 135
2417.65 133
2417.76 132
2417.87 133
2417.98 134
2418.10 136
2418.21 137
2418.32 136
2418.43 132
2418.55 127
2418.66 122
2418.77 117
2418.88 114
2419.00 113
2419.11 113
2419.22 111
2419.33 107
2419.45 98
2419.56 83
2419.67 65
2419.78 45
2419.90 26
2420.01 9
2420.12 0
2420.23 0
2420.35 0
2420.46 0
2420.57 11
2420.69 27
2420.80 45
2420.91 66
2421.02 85
2421.14 101
2421.25 111
2421.36 113
2421.47 105
2421.59 89
2421.70 67
2421.81 41
2421.92 15
2422.04 0
2422.15 0
2422.26 0
2422.37 0
2422.49 0
2422.60 0
2422.71 0
2422.83 0
2422.94 0
2423.05 18
2423.16 44
2423.28 72
2423.39 98
2423.50 122
2423.61 140
2423.73 153
2423.84 164
2423.95 175
2424.06 186
2424.18 199
2424.29 213
2424.40 225
2424.52 233
2424.63 236
2424.74 234
2424.85 227
2424.97 220
2425.08 213
2425.19 207
2425.30 203
2425.42 199
2425.53 193
2425.64 186
2425.76 177
2425.87 169
2425.98 164
2426.09 163
2426.21 167
2426.32 175
2426.43 185
2426.54 196
2426.66 205
2426.77 210
2426.88 211
2427.00 207
2427.11 200
2427.22 191
2427.33 181
2427.45 172
2427.56 165
2427.67 161
2427.78 160
2427.90 161
2428.01 162
2428.12 165
2428.24 169
2428.35 173
2428.46 180
2428.57 191
2428.69 205
2428.80 223
2428.91 241
2429.03 259
2429.14 274
2429.25 285
2429.36 289
2429.48 286
2429.59 277
2429.70 264
2429.81 247
2429.93 228
2430.04 210
2430.15 193
2430.27 181
2430.38 173
2430.49 172
2430.60 176
2430.72 186
2430.83 199
2430.94 214
2431.06 230
2431.17 245
2431.28 258
2431.39 269
2431.51 279
2431.62 288
2431.73 296
2431.85 303
2431.96 309
2432.07 313
2432.18 314
2432.30 310
2432.41 302
2432.52 290
2432.64 275
2432.75 258
2432.86 243
2432.97 230
2433.09 221
2433.20 215
2433.31 212
2433.43 210
2433.54 208
2433.65 204
2433.76 196
2433.88 185
2433.99 170
2434.10 152
2434.22 133
2434.33 115
2434.44 100
2434.56 89
2434.67 82
2434.78 79
2434.89 79
2435.01 80
2435.12 82
2435.23 84
2435.35 85
2435.46 86
2435.57 85
2435.68 86
2435.80 87
2435.91 91
2436.02 98
2436.14 110
2436.25 125
2436.36 144
2436.48 164
2436.59 186
2436.70 206
2436.81 227
2436.93 246
2437.04 266
2437.15 285
2437.27 305
2437.38 323
2437.49 338
2437.61 350
2437.72 357
2437.83 359
2437.94 356
2438.06 350
2438.17 344
2438.28 337
2438.40 333
2438.51 332
2438.62 333
2438.74 338
2438.85 342
2438.96 344
2439.07 341
2439.19 331
2439.30 313
2439.41 289
2439.53 261
2439.64 233
2439.75 207
2439.87 187
2439.98 172
2440.09 162
2440.20 154
2440.32 148
2440.43 143
2440.54 138
2440.66 137
2440.77 138
2440.88 143
2441.00 150
2441.11 157
2441.22 162
2441.34 165
2441.45 165
2441.56 163
2441.67 161
2441.79 159
2441.90 159
2442.01 162
2442.13 165
2442.24 168
2442.35 170
2442.47 169
2442.58 165
2442.69 160
2442.81 155
2442.92 151
2443.03 149
2443.15 150
2443.26 153
2443.37 157
2443.48 157
2443.60 154
2443.71 144
2443.82 128
2443.94 108
2444.05 87
2444.16 67
2444.28 51
2444.39 41
2444.50 36
2444.62 35
2444.73 37
2444.84 38
2444.96 40
2445.07 42
2445.18 44
2445.30 49
2445.41 56
2445.52 64
2445.63 73
2445.75 80
2445.86 84
2445.97 83
2446.09 80
2446.20 74
2446.31 69
2446.43 67
2446.54 69
2446.65 77
2446.77 90
2446.88 107
2446.99 127
2447.11 147
2447.22 166
2447.33 182
2447.45 196
2447.56 208
2447.67 218
2447.79 227
2447.90 234
2448.01 241
2448.13 246
2448.24 249
2448.35 250
2448.47 248
2448.58 243
2448.69 238
2448.80 233
2448.92 227
2449.03 223
2449.14 219
2449.26 216
2449.37 214
2449.48 213
2449.60 215
2449.71 219
2449.82 227
2449.94 236
2450.05 246
2450.16 254
2450.28 259
2450.39 257
2450.50 249
2450.62 233
2450.73 212
2450.84 187
2450.96 161
2451.07 135
2451.18 112
2451.30 91
2451.41 73
2451.52 59
2451.64 48
2451.75 41
2451.86 38
2451.98 40
2452.09 45
2452.20 52
2452.32 60
2452.43 66
2452.54 70
2452.66 70
2452.77 70
2452.88 71
2453.00 76
2453.11 86
2453.22 100
2453.34 117
2453.45 134
2453.56 148
2453.68 156
2453.79 156
2453.90 148
2454.02 133
2454.13 114
2454.24 92
2454.36 70
2454.47 51
2454.58 36
2454.70 25
2454.81 19
2454.92 17
2455.04 18
2455.15 19
2455.26 19
2455.38 17
2455.49 12
2455.61 4
2455.72 0
2455.83 0
2455.95 0
2456.06 0
2456.17 0
2456.29 0
2456.40 0
2456.51 4
2456.63 17
2456.74 31
2456.85 46
2456.97 59
2457.08 71
2457.19 81
2457.31 89
2457.42 95
2457.53 100
2457.65 104
2457.76 108
2457.87 112
2457.99 116
2458.10 118
2458.21 117
2458.33 113
2458.44 106
2458.55 95
2458.67 82
2458.78 69
2458.90 58
2459.01 51
2459.12 48
2459.24 49
2459.35 56
2459.46 67
2459.58 83
2459.69 101
2459.80 121
2459.92 141
2460.03 160
2460.14 176
2460.26 188
2460.37 195
2460.48 197
2460.60 194
2460.71 187
2460.83 174
2460.94 159
2461.05 141
2461.17 124
2461.28 109
2461.39 98
2461.51 91
2461.62 88
2461.73 88
2461.85 90
2461.96 91
2462.07 90
2462.19 86
2462.30 79
2462.41 70
2462.53 61
2462.64 53
2462.76 47
2462.87 44
2462.98 46
2463.10 51
2463.21 60
2463.32 71
2463.44 85
2463.55 99
2463.66 114
2463.78 128
2463.89 141
2464.01 151
2464.12 159
2464.23 164
2464.35 166
2464.46 164
2464.57 160
2464.69 154
2464.80 148
2464.91 142
2465.03 138
2465.14 138
2465.25 142
2465.37 148
2465.48 156
2465.60 162
2465.71 163
2465.82 158
2465.94 147
2466.05 130
2466.16 110
2466.28 90
2466.39 73
2466.51 61
2466.62 55
2466.73 56
2466.85 63
2466.96 74
2467.07 87
2467.19 100
2467.30 112
2467.41 122
2467.53 131
2467.64 139
2467.76 148
2467.87 157
2467.98 167
2468.10 177
2468.21 187
2468.32 197
2468.44 207
2468.55 216
2468.67 224
2468.78 229
2468.89 230
2469.01 225
2469.12 214
2469.23 198
2469.35 178
2469.46 158
2469.58 141
2469.69 130
2469.80 125
2469.92 125
2470.03 131
2470.14 139
2470.26 147
2470.37 154
2470.49 159
2470.60 163
2470.71 166
2470.83 166
2470.94 166
2471.05 163
2471.17 160
2471.28 155
2471.40 148
2471.51 141
2471.62 136
2471.74 133
2471.85 133
2471.96 134
2472.08 136
2472.19 138
2472.31 138
2472.42 136
2472.53 133
2472.65 131
2472.76 131
2472.87 135
2472.99 142
2473.10 151
2473.22 159
2473.33 164
2473.44 165
2473.56 162
2473.67 155
2473.79 148
2473.90 140
2474.01 133
2474.13 127
2474.24 123
2474.35 122
2474.47 124
2474.58 129
2474.70 139
2474.81 154
2474.92 171
2475.04 190
2475.15 208
2475.27 223
2475.38 232
2475.49 236
2475.61 234
2475.72 227
2475.83 216
2475.95 200
2476.06 181
2476.18 159
2476.29 137
2476.40 116
2476.52 98
2476.63 84
2476.75 76
2476.86 73
2476.97 74
2477.09 77
2477.20 83
2477.32 89
2477.43 97
2477.54 105
2477.66 114
2477.77 123
2477.88 132
2478.00 142
2478.11 150
2478.23 158
2478.34 164
2478.45 169
2478.57 171
2478.68 171
2478.80 169
2478.91 166
2479.02 162
2479.14 158
2479.25 156
2479.37 156
2479.48 158
2479.59 161
2479.71 166
2479.82 171
2479.94 177
2480.05 184
2480.16 192
2480.28 200
2480.39 208
2480.51 214
2480.62 215
2480.73 210
2480.85 197
2480.96 178
2481.08 153
2481.19 126
2481.30 101
2481.42 79
2481.53 64
2481.65 55
2481.76 52
2481.87 54
2481.99 60
2482.10 68
2482.22 77
2482.33 86
2482.44 93
2482.56 98
2482.67 100
2482.79 99
2482.90 95
2483.01 87
2483.13 76
2483.24 61
2483.36 43
2483.47 22
2483.58 0
2483.70 0
2483.81 0
2483.93 0
2484.04 0
2484.16 0
2484.27 0
2484.38 0
2484.50 3
2484.61 22
2484.73 40
2484.84 56
2484.95 70
2485.07 82
2485.18 92
2485.30 102
2485.41 111
2485.52 120
2485.64 130
2485.75 139
2485.87 150
2485.98 160
2486.09 171
2486.21 180
2486.32 187
2486.44 192
2486.55 195
2486.67 197
2486.78 197
2486.89 196
2487.01 196
2487.12 196
2487.24 197
2487.35 197
2487.46 197
2487.58 194
2487.69 187
2487.81 176
2487.92 159
2488.04 136
2488.15 110
2488.26 82
2488.38 57
2488.49 35
2488.61 20
2488.72 11
2488.83 10
2488.95 14
2489.06 20
2489.18 28
2489.29 34
2489.41 38
2489.52 39
2489.63 38
2489.75 35
2489.86 32
2489.98 29
2490.09 28
2490.20 29
2490.32 32
2490.43 35
2490.55 38
2490.66 38
2490.78 34
2490.89 25
2491.00 13
2491.12 0
2491.23 0
2491.35 0
2491.46 0
2491.58 0
2491.69 0
2491.80 0
2491.92 0
2492.03 1
2492.15 10
2492.26 19
2492.38 27
2492.49 34
2492.60 37
2492.72 37
2492.83 32
2492.95 23
2493.06 12
2493.18 1
2493.29 0
2493.40 0
2493.52 0
2493.63 1
2493.75 11
2493.86 20
2493.98 28
2494.09 31
2494.20 31
2494.32 28
2494.43 24
2494.55 21
2494.66 20
2494.78 22
2494.89 25
2495.00 29
2495.12 34
2495.23 38
2495.35 42
2495.46 48
2495.58 57
2495.69 69
2495.80 85
2495.92 102
2496.03 119
2496.15 135
2496.26 149
2496.38 163
2496.49 177
2496.60 193
2496.72 213
2496.83 235
2496.95 257
2497.06 275
2497.18 287
2497.29 289
2497.41 282
2497.52 267
2497.63 246
2497.75 222
2497.86 199
2497.98 178
2498.09 161
2498.21 149
2498.32 140
2498.43 134
2498.55 130
2498.66 127
2498.78 123
2498.89 117
2499.01 110
2499.12 101
2499.24 92
2499.35 86
2499.46 82
2499.58 83
2499.69 87
2499.81 95
2499.92 103
2500.04 111
2500.15 116
2500.27 119
2500.38 119
2500.49 119
2500.61 120
2500.72 124
2500.84 129
2500.95 137
2501.07 145
2501.18 153
2501.30 159
2501.41 163
2501.52 164
2501.64 165
2501.75 166
2501.87 167
2501.98 169
2502.10 173
2502.21 179
2502.33 187
2502.44 196
2502.56 207
2502.67 218
2502.78 226
2502.90 231
2503.01 229
2503.13 222
2503.24 209
2503.36 192
2503.47 172
2503.59 152
2503.70 131
2503.81 109
2503.93 88
2504.04 67
2504.16 47
2504.27 28
2504.39 12
2504.50 0
2504.62 0
2504.73 0
2504.85 0
2504.96 4
2505.07 13
2505.19 21
2505.30 27
2505.42 29
2505.53 27
2505.65 22
2505.76 16
2505.88 9
2505.99 2
2506.11 0
2506.22 0
2506.33 0
2506.45 0
2506.56 0
2506.68 0
2506.79 0
2506.91 0
2507.02 0
2507.14 2
2507.25 14
2507.37 30
2507.48 51
2507.60 75
2507.71 101
2507.82 126
2507.94 149
2508.05 167
2508.17 178
2508.28 179
2508.40 173
2508.51 160
2508.63 144
2508.74 129
2508.86 118
2508.97 116
2509.09 122
2509.20 136
2509.32 156
2509.43 177
2509.54 195
2509.66 208
2509.77 212
2509.89 210
2510.00 203
2510.12 196
2510.23 190
2510.35 188
2510.46 190
2510.58 196
2510.69 202
2510.81 207
2510.92 207
2511.04 202
2511.15 191
2511.26 175
2511.38 157
2511.49 139
2511.61 125
2511.72 117
2511.84 115
2511.95 119
2512.07 128
2512.18 141
2512.30 155
2512.41 167
2512.53 177
2512.64 185
2512.76 190
2512.87 192
2512.99 193
2513.10 194
2513.21 194
2513.33 196
2513.44 198
2513.56 200
2513.67 203
2513.79 206
2513.90 207
2514.02 206
2514.13 202
2514.25 196
2514.36 187
2514.48 177
2514.59 168
2514.71 159
2514.82 153
2514.94 148
2515.05 146
2515.17 144
2515.28 144
2515.40 146
2515.51 150
2515.62 155
2515.74 160
2515.85 164
2515.97 166
2516.08 164
2516.20 157
2516.31 145
2516.43 130
2516.54 114
2516.66 98
2516.77 85
2516.89 74
2517.00 68
2517.12 66
2517.23 68
2517.35 72
2517.46 78
2517.58 83
2517.69 87
2517.81 88
2517.92 84
2518.04 76
2518.15 65
2518.27 54
2518.38 45
2518.50 40
2518.61 42
2518.73 50
2518.84 62
2518.96 77
2519.07 90
2519.18 98
2519.30 100
2519.41 95
2519.53 84
2519.64 70
2519.76 54
2519.87 41
2519.99 32
2520.10 28
2520.22 29
2520.33 34
2520.45 42
2520.56 51
2520.68 58
2520.79 62
2520.91 62
2521.02 57
2521.14 49
2521.25 39
2521.37 29
2521.48 21
2521.60 17
2521.71 17
2521.83 20
2521.94 26
2522.06 31
2522.17 37
2522.29 40
2522.40 42
2522.52 41
2522.63 39
2522.75 35
2522.86 29
2522.98 22
2523.09 14
2523.21 6
2523.32 0
2523.44 0
2523.55 0
2523.67 0
2523.78 2
2523.90 11
2524.01 22
2524.13 33
2524.24 43
2524.36 49
2524.47 52
2524.59 51
2524.70 48
2524.82 45
2524.93 42
2525.05 40
2525.16 40
2525.28 40
2525.39 40
2525.51 37
2525.62 33
2525.74 27
2525.85 21
2525.97 18
2526.08 21
2526.20 29
2526.31 44
2526.43 65
2526.54 89
2526.66 115
2526.77 138
2526.89 158
2527.00 172
2527.12 181
2527.23 185
2527.35 185
2527.46 182
2527.58 179
2527.69 177
2527.81 176
2527.92 176
2528.04 179
2528.15 184
2528.27 190
2528.38 197
2528.50 205
2528.61 213
2528.73 220
2528.84 226
2528.96 232
2529.07 236
2529.19 240
2529.30 243
2529.42 245
2529.53 247
2529.65 247
2529.76 246
2529.88 245
2529.99 242
2530.11 238
2530.23 233
2530.34 227
2530.46 219
2530.57 212
2530.69 205
2530.80 201
2530.92 200
2531.03 202
2531.15 207
2531.26 211
2531.38 214
2531.49 212
2531.61 205
2531.72 194
2531.84 179
2531.95 162
2532.07 148
2532.18 136
2532.30 128
2532.41 124
2532.53 121
2532.64 120
2532.76 119
2532.87 117
2532.99 113
2533.10 106
2533.22 97
2533.33 84
2533.45 67
2533.57 46
2533.68 24
2533.80 2
2533.91 0
2534.03 0
2534.14 0
2534.26 0
2534.37 0
2534.49 0
2534.60 0
2534.72 3
2534.83 10
2534.95 16
2535.06 23
2535.18 32
2535.29 44
2535.41 60
2535.52 77
2535.64 95
2535.75 111
2535.87 125
2535.99 134
2536.10 141
2536.22 146
2536.33 151
2536.45 156
2536.56 162
2536.68 168
2536.79 172
2536.91 175
2537.02 176
2537.14 175
2537.25 173
2537.37 173
2537.48 176
2537.60 183
2537.71 194
2537.83 208
2537.94 223
2538.06 237
2538.18 248
2538.29 254
2538.41 254
2538.52 247
2538.64 234
2538.75 216
2538.87 193
2538.98 169
2539.10 145
2539.21 122
2539.33 102
2539.44 87
2539.56 77
2539.67 71
2539.79 67
2539.91 65
2540.02 62
2540.14 56
2540.25 47
2540.37 35
2540.48 22
2540.60 9
2540.71 0
2540.83 0
2540.94 0
2541.06 0
2541.17 0
2541.29 0
2541.41 0
2541.52 0
2541.64 0
2541.75 1
2541.87 7
2541.98 15
2542.10 23
2542.21 31
2542.33 38
2542.44 46
2542.56 56
2542.67 68
2542.79 81
2542.91 92
2543.02 102
2543.14 106
2543.25 105
2543.37 98
2543.48 87
2543.60 75
2543.71 64
2543.83 56
2543.94 51
2544.06 49
2544.18 51
2544.29 55
2544.41 60
2544.52 65
2544.64 70
2544.75 74
2544.87 77
2544.98 77
2545.10 74
2545.21 66
2545.33 56
2545.45 46
2545.56 38
2545.68 37
2545.79 43
2545.91 58
2546.02 80
2546.14 106
2546.25 131
2546.37 154
2546.48 172
2546.60 186
2546.72 198
2546.83 209
2546.95 222
2547.06 238
2547.18 254
2547.29 272
2547.41 288
2547.52 302
2547.64 312
2547.76 317
2547.87 315
2547.99 309
2548.10 298
2548.22 284
2548.33 270
2548.45 257
2548.56 249
2548.68 246
2548.80 250
2548.91 258
2549.03 268
2549.14 278
2549.26 286
2549.37 290
2549.49 288
2549.60 282
2549.72 274
2549.84 265
2549.95 257
2550.07 250
2550.18 245
2550.30 241
2550.41 237
2550.53 231
2550.64 222
2550.76 211
2550.88 199
2550.99 186
2551.11 174
2551.22 165
2551.34 160
2551.45 158
2551.57 160
2551.68 164
2551.80 171
2551.92 180
2552.03 190
2552.15 199
2552.26 205
2552.38 207
2552.49 204
2552.61 196
2552.73 183
2552.84 167
2552.96 149
2553.07 131
2553.19 114
2553.30 100
2553.42 88
2553.54 79
2553.65 71
2553.77 64
2553.88 56
2554.00 46
2554.11 33
2554.23 18
2554.34 3
2554.46 0
2554.58 0
2554.69 0
2554.81 0
2554.92 0
2555.04 0
2555.15 0
2555.27 5
2555.39 11
2555.50 16
2555.62 18
2555.73 20
2555.85 22
2555.96 25
2556.08 29
2556.20 35
2556.31 42
2556.43 49
2556.54 56
2556.66 62
2556.77 66
2556.89 69
2557.01 71
2557.12 71
2557.24 70
2557.35 68
2557.47 64
2557.58 57
2557.70 49
2557.82 39
2557.93 28
2558.05 18
2558.16 12
2558.28 9
2558.40 11
2558.51 16
2558.63 24
2558.74 32
2558.86 39
2558.97 45
2559.09 48
2559.21 51
2559.32 54
2559.44 58
2559.55 64
2559.67 69
2559.78 74
2559.90 77
2560.02 75
2560.13 68
2560.25 57
2560.36 42
2560.48 26
2560.60 11
2560.71 0
2560.83 0
2560.94 0
2561.06 0
2561.17 0
2561.29 0
2561.41 0
2561.52 0
2561.64 1
2561.75 3
2561.87 5
2561.99 10
2562.10 18
2562.22 33
2562.33 54
2562.45 82
2562.56 114
2562.68 147
2562.80 179
2562.91 206
2563.03 227
2563.14 239
2563.26 245
2563.38 245
2563.49 241
2563.61 236
2563.72 230
2563.84 224
2563.96 216
2564.07 207
2564.19 194
2564.30 178
2564.42 160
2564.53 143
2564.65 127
2564.77 115
2564.88 108
2565.00 105
2565.11 105
2565.23 104
2565.35 102
2565.46 95
2565.58 83
2565.69 68
2565.81 51
2565.93 35
2566.04 23
2566.16 14
2566.27 11
2566.39 13
2566.51 17
2566.62 23
2566.74 29
2566.85 33
2566.97 37
2567.09 39
2567.20 40
2567.32 41
2567.43 40
2567.55 38
2567.67 33
2567.78 26
2567.90 18
2568.01 10
2568.13 2
2568.25 0
2568.36 0
2568.48 0
2568.59 0
2568.71 0
2568.83 0
2568.94 5
2569.06 11
2569.17 18
2569.29 23
2569.41 28
2569.52 30
2569.64 31
2569.75 31
2569.87 31
2569.99 34
2570.10 42
2570.22 55
2570.33 73
2570.45 92
2570.57 112
2570.68 128
2570.80 140
2570.91 144
2571.03 143
2571.15 138
2571.26 132
2571.38 129
2571.49 129
2571.61 132
2571.73 137
2571.84 142
2571.96 145
2572.07 144
2572.19 139
2572.31 133
2572.42 127
2572.54 123
2572.65 121
2572.77 123
2572.89 127
2573.00 131
2573.12 134
2573.24 136
2573.35 136
2573.47 134
2573.58 131
2573.70 126
2573.82 120
2573.93 113
2574.05 104
2574.16 95
2574.28 88
2574.40 84
2574.51 87
2574.63 96
2574.75 110
2574.86 128
2574.98 145
2575.09 159
2575.21 168
2575.33 171
2575.44 169
2575.56 162
2575.67 153
2575.79 143
2575.91 131
2576.02 119
2576.14 106
2576.26 93
2576.37 80
2576.49 69
2576.60 59
2576.72 50
2576.84 42
2576.95 34
2577.07 24
2577.18 13
2577.30 1
2577.42 0
2577.53 0
2577.65 0
2577.77 0
2577.88 0
2578.00 0
2578.11 0
2578.23 2
2578.35 15
2578.46 25
2578.58 33
2578.70 36
2578.81 34
2578.93 26
2579.04 14
2579.16 0
2579.28 0
2579.39 0
2579.51 0
2579.63 0
2579.74 0
2579.86 0
2579.97 0
2580.09 9
2580.21 15
2580.32 19
2580.44 20
2580.56 18
2580.67 16
2580.79 14
2580.90 16
2581.02 23
2581.14 35
2581.25 52
2581.37 73
2581.49 95
2581.60 116
2581.72 134
2581.83 147
2581.95 155
2582.07 158
2582.18 158
2582.30 157
2582.42 156
2582.53 156
2582.65 158
2582.77 159
2582.88 161
2583.00 163
2583.11 164
2583.23 167
2583.35 173
2583.46 181
2583.58 192
2583.70 204
2583.81 215
2583.93 222
2584.04 222
2584.16 215
2584.28 199
2584.39 179
2584.51 158
2584.63 140
2584.74 131
2584.86 131
2584.98 140
2585.09 156
2585.21 173
2585.32 188
2585.44 195
2585.56 195
2585.67 186
2585.79 173
2585.91 159
2586.02 148
2586.14 142
2586.26 144
2586.37 151
2586.49 163
2586.61 179
2586.72 195
2586.84 211
2586.95 225
2587.07 235
2587.19 239
2587.30 236
2587.42 227
2587.54 214
2587.65 198
2587.77 182
2587.89 170
2588.00 163
2588.12 162
2588.24 165
2588.35 171
2588.47 177
2588.58 182
2588.70 183
2588.82 180
2588.93 173
2589.05 163
2589.17 149
2589.28 134
2589.40 120
2589.52 107
2589.63 99
2589.75 96
2589.87 100
2589.98 111
2590.10 127
2590.22 146
2590.33 166
2590.45 184
2590.56 199
2590.68 208
2590.80 212
2590.91 211
2591.03 205
2591.15 197
2591.26 186
2591.38 173
2591.50 158
2591.61 141
2591.73 122
2591.85 102
2591.96 84
2592.08 68
2592.20 57
2592.31 52
2592.43 52
2592.55 56
2592.66 63
2592.78 69
2592.90 72
2593.01 73
2593.13 71
2593.24 68
2593.36 65
2593.48 64
2593.59 65
2593.71 70
2593.83 78
2593.94 89
2594.06 102
2594.18 118
2594.29 137
2594.41 159
2594.53 183
2594.64 205
2594.76 223
2594.88 234
2594.99 237
2595.11 231
2595.23 217
2595.34 196
2595.46 172
2595.58 148
2595.69 128
2595.81 113
2595.93 105
2596.04 102
2596.16 104
2596.28 109
2596.39 112
2596.51 111
2596.63 106
2596.74 97
2596.86 83
2596.98 68
2597.09 54
2597.21 44
2597.33 38
2597.44 37
2597.56 40
2597.68 44
2597.79 46
2597.91 45
2598.03 37
2598.14 23
2598.26 6
2598.38 0
2598.49 0
2598.61 0
2598.73 0
2598.84 0
2598.96 0
2599.08 0
2599.19 3
2599.31 22
2599.43 40
2599.54 55
2599.66 67
2599.78 76
2599.89 80
2600.01 80
2600.13 76
2600.24 69
2600.36 60
2600.48 50
2600.59 41
2600.71 35
2600.83 33
2600.94 36
2601.06 44
2601.18 57
2601.29 73
2601.41 91
2601.53 107
2601.64 119
2601.76 126
2601.88 127
2601.99 121
2602.11 110
2602.23 95
2602.34 77
2602.46 59
2602.58 44
2602.69 33
2602.81 28
2602.93 28
2603.05 32
2603.16 39
2603.28 47
2603.40 54
2603.51 59
2603.63 61
2603.75 61
2603.86 59
2603.98 57
2604.10 55
2604.21 56
2604.33 61
2604.45 70
2604.56 83
2604.68 97
2604.80 112
2604.91 125
2605.03 135
2605.15 140
2605.26 142
2605.38 139
2605.50 135
2605.61 130
2605.73 124
2605.85 118
2605.97 111
2606.08 103
2606.20 95
2606.32 86
2606.43 80
2606.55 75
2606.67 75
2606.78 76
2606.90 79
2607.02 80
2607.13 80
2607.25 77
2607.37 71
2607.48 64
2607.60 57
2607.72 52
2607.84 49
2607.95 48
2608.07 50
2608.19 53
2608.30 58
2608.42 63
2608.54 68
2608.65 71
2608.77 73
2608.89 73
2609.00 72
2609.12 70
2609.24 70
2609.35 71
2609.47 75
2609.59 79
2609.71 82
2609.82 85
2609.94 84
2610.06 82
2610.17 78
2610.29 74
2610.41 72
2610.52 71
2610.64 73
2610.76 76
2610.88 79
2610.99 83
2611.11 87
2611.23 92
2611.34 96
2611.46 99
2611.58 102
2611.69 104
2611.81 104
2611.93 102
2612.04 96
2612.16 89
2612.28 81
2612.40 75
2612.51 72
2612.63 74
2612.75 79
2612.86 89
2612.98 99
2613.10 106
2613.21 108
2613.33 106
2613.45 99
2613.57 91
2613.68 84
2613.80 80
2613.92 82
2614.03 91
2614.15 104
2614.27 119
2614.39 135
2614.50 150
2614.62 163
2614.74 171
2614.85 174
2614.97 172
2615.09 164
2615.20 152
2615.32 137
2615.44 121
2615.56 107
2615.67 98
2615.79 94
2615.91 99
2616.02 110
2616.14 128
2616.26 149
2616.38 171
2616.49 191
2616.61 208
2616.73 222
2616.84 233
2616.96 244
2617.08 257
2617.19 274
2617.31 293
2617.43 312
2617.55 331
2617.66 346
2617.78 357
2617.90 361
2618.01 359
2618.13 354
2618.25 345
2618.37 335
2618.48 322
2618.60 307
2618.72 290
2618.83 273
2618.95 257
2619.07 243
2619.19 233
2619.30 228
2619.42 226
2619.54 226
2619.65 226
2619.77 226
2619.89 224
2620.01 221
2620.12 218
2620.24 215
2620.36 212
2620.47 208
2620.59 203
2620.71 197
2620.83 189
2620.94 181
2621.06 174
2621.18 171
2621.29 172
2621.41 178
2621.53 187
2621.65 198
2621.76 207
2621.88 211
2622.00 206
2622.12 193
2622.23 172
2622.35 147
2622.47 122
2622.58 104
2622.70 96
2622.82 100
2622.94 117
2623.05 143
2623.17 173
2623.29 201
2623.40 222
2623.52 231
2623.64 228
2623.76 214
2623.87 190
2623.99 163
2624.11 136
2624.23 114
2624.34 100
2624.46 95
2624.58 98
2624.69 107
2624.81 118
2624.93 129
2625.05 137
2625.16 141
2625.28 140
2625.40 135
2625.52 129
2625.63 124
2625.75 120
2625.87 119
2625.98 119
2626.10 118
2626.22 115
2626.34 106
2626.45 94
2626.57 78
2626.69 63
2626.81 52
2626.92 48
2627.04 50
2627.16 57
2627.27 67
2627.39 75
2627.51 80
2627.63 81
2627.74 79
2627.86 78
2627.98 80
2628.10 86
2628.21 97
2628.33 111
2628.45 125
2628.57 136
2628.68 145
2628.80 150
2628.92 153
2629.03 155
2629.15 157
2629.27 159
2629.39 161
2629.50 161
2629.62 158
2629.74 153
2629.86 147
2629.97 141
2630.09 137
2630.21 135
2630.33 137
2630.44 141
2630.56 146
2630.68 151
2630.80 155
2630.91 156
2631.03 152
2631.15 143
2631.27 129
2631.38 111
2631.50 92
2631.62 73
2631.73 56
2631.85 42
2631.97 30
2632.09 20
2632.20 8
2632.32 0
2632.44 0
2632.56 0
2632.67 0
2632.79 0
2632.91 0
2633.03 0
2633.14 0
2633.26 13
2633.38 35
2633.50 56
2633.61 74
2633.73 88
2633.85 96
2633.97 99
2634.08 97
2634.20 92
2634.32 85
2634.44 78
2634.55 71
2634.67 68
2634.79 67
2634.91 70
2635.02 74
2635.14 79
2635.26 84
2635.38 88
2635.49 89
2635.61 88
2635.73 87
2635.85 87
2635.96 88
2636.08 91
2636.20 96
2636.32 102
2636.43 106
2636.55 107
2636.67 105
2636.79 98
2636.90 89
2637.02 80
2637.14 75
2637.26 73
2637.37 76
2637.49 83
2637.61 91
2637.73 99
2637.84 106
2637.96 111
2638.08 117
2638.20 126
2638.31 140
2638.43 160
2638.55 183
2638.67 210
2638.79 235
2638.90 257
2639.02 273
2639.14 282
2639.26 285
2639.37 285
2639.49 282
2639.61 278
2639.73 273
2639.84 268
2639.96 262
2640.08 253
2640.20 242
2640.31 228
2640.43 211
2640.55 194
2640.67 179
2640.78 167
2640.90 159
2641.02 157
2641.14 159
2641.25 164
2641.37 169
2641.49 173
2641.61 173
2641.73 170
2641.84 165
2641.96 159
2642.08 157
2642.20 158
2642.31 165
2642.43 176
2642.55 191
2642.67 205
2642.78 218
2642.90 227
2643.02 233
2643.14 235
2643.26 236
2643.37 235
2643.49 232
2643.61 230
2643.73 225
2643.84 219
2643.96 213
2644.08 207
2644.20 205
2644.31 209
2644.43 219
2644.55 237
2644.67 259
2644.79 285
2644.90 311
2645.02 333
2645.14 350
2645.26 361
2645.37 365
2645.49 362
2645.61 354
2645.73 343
2645.84 329
2645.96 315
2646.08 302
2646.20 290
2646.32 282
2646.43 276
2646.55 272
2646.67 272
2646.79 275
2646.90 282
2647.02 293
2647.14 307
2647.26 324
2647.38 343
2647.49 360
2647.61 375
2647.73 385
2647.85 389
2647.96 389
2648.08 385
2648.20 378
2648.32 368
2648.44 357
2648.55 345
2648.67 332
2648.79 318
2648.91 302
2649.02 283
2649.14 263
2649.26 241
2649.38 219
2649.50 197
2649.61 179
2649.73 164
2649.85 155
2649.97 151
2650.08 150
2650.20 152
2650.32 154
2650.44 154
2650.56 152
2650.67 150
2650.79 148
2650.91 149
2651.03 154
2651.15 162
2651.26 171
2651.38 180
2651.50 187
2651.62 191
2651.73 190
2651.85 187
2651.97 185
2652.09 185
2652.21 190
2652.32 202
2652.44 221
2652.56 245
2652.68 271
2652.80 295
2652.91 313
2653.03 323
2653.15 324
2653.27 315
2653.39 301
2653.50 283
2653.62 267
2653.74 256
2653.86 251
2653.97 251
2654.09 255
2654.21 260
2654.33 264
2654.45 264
2654.56 259
2654.68 251
2654.80 239
2654.92 225
2655.04 211
2655.15 197
2655.27 186
2655.39 178
2655.51 175
2655.63 176
2655.74 181
2655.86 189
2655.98 199
2656.10 208
2656.22 214
2656.33 214
2656.45 209
2656.57 197
2656.69 181
2656.81 162
2656.92 142
2657.04 123
2657.16 108
2657.28 97
2657.40 90
2657.51 87
2657.63 87
2657.75 89
2657.87 92
2657.99 95
2658.10 98
2658.22 100
2658.34 101
2658.46 102
2658.58 102
2658.69 101
2658.81 98
2658.93 94
2659.05 89
2659.17 85
2659.28 83
2659.40 82
2659.52 82
2659.64 84
2659.76 86
2659.87 87
2659.99 85
2660.11 78
2660.23 67
2660.35 52
2660.46 35
2660.58 17
2660.70 1
2660.82 0
2660.94 0
2661.05 0
2661.17 0
2661.29 0
2661.41 3
2661.53 10
2661.65 14
2661.76 14
2661.88 12
2662.00 7
2662.12 3
2662.24 0
2662.35 0
2662.47 1
2662.59 8
2662.71 18
2662.83 31
2662.94 43
2663.06 53
2663.18 60
2663.30 64
2663.42 66
2663.54 68
2663.65 71
2663.77 78
2663.89 89
2664.01 103
2664.13 118
2664.24 132
2664.36 146
2664.48 157
2664.60 167
2664.72 175
2664.83 184
2664.95 193
2665.07 203
2665.19 212
2665.31 220
2665.43 225
2665.54 225
2665.66 222
2665.78 213
2665.90 200
2666.02 184
2666.13 166
2666.25 148
2666.37 131
2666.49 114
2666.61 99
2666.73 85
2666.84 71
2666.96 57
2667.08 42
2667.20 26
2667.32 10
2667.43 0
2667.55 0
2667.67 0
2667.79 0
2667.91 0
2668.03 0
2668.14 0
2668.26 7
2668.38 26
2668.50 47
2668.62 66
2668.74 84
2668.85 100
2668.97 114
2669.09 127
2669.21 138
2669.33 149
2669.44 158
2669.56 167
2669.68 174
2669.80 180
2669.92 184
2670.04 188
2670.15 190
2670.27 192
2670.39 194
2670.51 196
2670.63 197
2670.75 198
2670.86 196
2670.98 191
2671.10 183
2671.22 172
2671.34 160
2671.46 149
2671.57 141
2671.69 138
2671.81 140
2671.93 146
2672.05 154
2672.17 161
2672.28 165
2672.40 166
2672.52 164
2672.64 159
2672.76 155
2672.88 154
2672.99 154
2673.11 157
2673.23 160
2673.35 163
2673.47 166
2673.59 167
2673.70 166
2673.82 164
2673.94 159
2674.06 152
2674.18 143
2674.30 130
2674.41 115
2674.53 99
2674.65 84
2674.77 71
2674.89 62
2675.01 57
2675.12 55
2675.24 55
2675.36 57
2675.48 58
2675.60 58
2675.72 58
2675.84 57
2675.95 55
2676.07 52
2676.19 47
2676.31 41
2676.43 34
2676.55 24
2676.66 13
2676.78 1
2676.90 0
2677.02 0
2677.14 0
2677.26 0
2677.37 0
2677.49 0
2677.61 0
2677.73 3
2677.85 25
2677.97 47
2678.09 67
2678.20 82
2678.32 92
2678.44 97
2678.56 100
2678.68 102
2678.80 107
2678.91 115
2679.03 126
2679.15 141
2679.27 158
2679.39 174
2679.51 188
2679.63 199
2679.74 205
2679.86 208
2679.98 207
2680.10 204
2680.22 199
2680.34 193
2680.45 188
2680.57 184
2680.69 183
2680.81 185
2680.93 189
2681.05 196
2681.17 202
2681.28 206
2681.40 207
2681.52 202
2681.64 192
2681.76 179
2681.88 165
2682.00 152
2682.11 143
2682.23 138
2682.35 140
2682.47 147
2682.59 159
2682.71 174
2682.83 190
2682.94 204
2683.06 215
2683.18 221
2683.30 220
2683.42 212
2683.54 200
2683.66 186
2683.77 173
2683.89 163
2684.01 157
2684.13 155
2684.25 156
2684.37 158
2684.49 160
2684.60 159
2684.72 156
2684.84 151
2684.96 146
2685.08 142
2685.20 142
2685.32 145
2685.43 154
2685.55 167
2685.67 184
2685.79 202
2685.91 219
2686.03 234
2686.15 244
2686.26 251
2686.38 253
2686.50 253
2686.62 249
2686.74 244
2686.86 236
2686.98 225
2687.10 212
2687.21 196
2687.33 178
2687.45 161
2687.57 144
2687.69 130
2687.81 120
2687.93 113
2688.04 109
2688.16 108
2688.28 110
2688.40 114
2688.52 121
2688.64 131
2688.76 143
2688.88 156
2688.99 169
2689.11 181
2689.23 190
2689.35 193
2689.47 191
2689.59 185
2689.71 174
2689.83 160
2689.94 143
2690.06 126
2690.18 109
2690.30 93
2690.42 80
2690.54 72
2690.66 68
2690.78 71
2690.89 80
2691.01 94
2691.13 111
2691.25 129
2691.37 147
2691.49 164
2691.61 176
2691.73 185
2691.84 188
2691.96 187
2692.08 182
2692.20 173
2692.32 161
2692.44 146
2692.56 131
2692.68 117
2692.79 105
2692.91 95
2693.03 90
2693.15 89
2693.27 91
2693.39 96
2693.51 102
2693.63 108
2693.74 113
2693.86 116
2693.98 116
2694.10 113
2694.22 108
2694.34 100
2694.46 92
2694.58 84
2694.69 77
2694.81 72
2694.93 70
2695.05 70
2695.17 73
2695.29 76
2695.41 80
2695.53 83
2695.65 87
2695.76 90
2695.88 95
2696.00 100
2696.12 106
2696.24 112
2696.36 118
2696.48 123
2696.60 126
2696.72 125
2696.83 122
2696.95 118
2697.07 113
2697.19 110
2697.31 109
2697.43 111
2697.55 116
2697.67 124
2697.79 131
2697.90 138
2698.02 143
2698.14 144
2698.26 142
2698.38 135
2698.50 126
2698.62 113
2698.74 97
2698.86 79
2698.97 60
2699.09 40
2699.21 21
2699.33 4
2699.45 0
2699.57 0
2699.69 0
2699.81 0
2699.93 0
2700.04 0
2700.16 0
2700.28 3
2700.40 11
2700.52 18
2700.64 22
2700.76 23
2700.88 22
2701.00 21
2701.12 21
2701.23 24
2701.35 31
2701.47 39
2701.59 49
2701.71 58
2701.83 66
2701.95 70
2702.07 72
2702.19 71
2702.30 70
2702.42 69
2702.54 69
2702.66 71
2702.78 76
2702.90 84
2703.02 95
2703.14 108
2703.26 122
2703.38 136
2703.49 147
2703.61 153
2703.73 154
2703.85 151
2703.97 143
2704.09 134
2704.21 125
2704.33 118
2704.45 113
2704.57 112
2704.69 113
2704.80 113
2704.92 111
2705.04 106
2705.16 97
2705.28 86
2705.40 76
2705.52 67
2705.64 63
2705.76 66
2705.88 74
2705.99 86
2706.11 101
2706.23 115
2706.35 127
2706.47 135
2706.59 140
2706.71 143
2706.83 147
2706.95 154
2707.07 164
2707.19 179
2707.30 197
2707.42 215
2707.54 228
2707.66 234
2707.78 232
2707.90 222
2708.02 208
2708.14 194
2708.26 184
2708.38 182
2708.50 190
2708.62 204
2708.73 221
2708.85 238
2708.97 250
2709.09 254
2709.21 248
2709.33 235
2709.45 217
2709.57 198
2709.69 180
2709.81 166
2709.93 157
2710.04 152
2710.16 149
2710.28 149
2710.40 151
2710.52 153
2710.64 157
2710.76 163
2710.88 170
2711.00 176
2711.12 180
2711.24 179
2711.36 172
2711.48 159
2711.59 140
2711.71 119
2711.83 99
2711.95 83
2712.07 72
2712.19 68
2712.31 69
2712.43 74
2712.55 82
2712.67 90
2712.79 96
2712.91 100
2713.02 102
2713.14 101
2713.26 98
2713.38 94
2713.50 92
2713.62 92
2713.74 96
2713.86 103
2713.98 114
2714.10 126
2714.22 136
2714.34 140
2714.46 138
2714.58 127
2714.69 108
2714.81 85
2714.93 59
2715.05 36
2715.17 18
2715.29 7
2715.41 5
2715.53 12
2715.65 26
2715.77 46
2715.89 69
2716.01 95
2716.13 122
2716.24 145
2716.36 164
2716.48 175
2716.60 178
2716.72 174
2716.84 162
2716.96 146
2717.08 129
2717.20 114
2717.32 102
2717.44 95
2717.56 90
2717.68 85
2717.80 78
2717.92 67
2718.03 51
2718.15 30
2718.27 6
2718.39 0
2718.51 0
2718.63 0
2718.75 0
2718.87 0
2718.99 0
2719.11 2
2719.23 28
2719.35 54
2719.47 77
2719.59 94
2719.71 107
2719.83 113
2719.94 113
2720.06 106
2720.18 94
2720.30 76
2720.42 54
2720.54 29
2720.66 4
2720.78 0
2720.90 0
2721.02 0
2721.14 0
2721.26 0
2721.38 0
2721.50 8
2721.62 24
2721.74 35
2721.85 42
2721.97 45
2722.09 43
2722.21 38
2722.33 31
2722.45 24
2722.57 17
2722.69 12
2722.81 7
2722.93 4
2723.05 3
2723.17 2
2723.29 4
2723.41 6
2723.53 9
2723.65 14
2723.77 20
2723.89 26
2724.00 31
2724.12 34
2724.24 33
2724.36 26
2724.48 13
2724.60 0
2724.72 0
2724.84 0
2724.96 0
2725.08 0
2725.20 0
2725.32 0
2725.44 2
2725.56 19
2725.68 31
2725.80 38
2725.92 39
2726.04 37
2726.16 32
2726.28 27
2726.39 24
2726.51 23
2726.63 24
2726.75 25
2726.87 25
2726.99 24
2727.11 23
2727.23 22
2727.35 23
2727.47 27
2727.59 34
2727.71 44
2727.83 57
2727.95 70
2728.07 82
2728.19 91
2728.31 96
2728.43 96
2728.55 91
2728.67 80
2728.79 66
2728.91 50
2729.03 34
2729.14 23
2729.26 17
2729.38 19
2729.50 29
2729.62 46
2729.74 67
2729.86 89
2729.98 109
2730.10 122
2730.22 127
2730.34 125
2730.46 115
2730.58 100
2730.70 84
2730.82 68
2730.94 56
2731.06 48
2731.18 42
2731.30 37
2731.42 31
2731.54 24
2731.66 14
2731.78 2
2731.90 0
2732.02 0
2732.14 0
2732.25 0
2732.37 0
2732.49 0
2732.61 0
2732.73 0
2732.85 15
2732.97 31
2733.09 46
2733.21 60
2733.33 71
2733.45 78
2733.57 80
2733.69 77
2733.81 72
2733.93 64
2734.05 57
2734.17 53
2734.29 51
2734.41 54
2734.53 59
2734.65 65
2734.77 70
2734.89 73
2735.01 74
2735.13 73
2735.25 69
2735.37 64
2735.49 58
2735.61 52
2735.73 46
2735.85 42
2735.97 41
2736.08 45
2736.20 54
2736.32 68
2736.44 85
2736.56 104
2736.68 124
2736.80 143
2736.92 163
2737.04 181
2737.16 201
2737.28 220
2737.40 237
2737.52 251
2737.64 260
2737.76 262
2737.88 260
2738.00 252
2738.12 243
2738.24 234
2738.36 226
2738.48 220
2738.60 216
2738.72 212
2738.84 208
2738.96 204
2739.08 201
2739.20 199
2739.32 199
2739.44 198
2739.56 197
2739.68 194
2739.80 189
2739.92 182
2740.04 175
2740.16 171
2740.28 172
2740.40 179
2740.52 190
2740.64 203
2740.76 215
2740.88 222
2741.00 223
2741.12 216
2741.24 204
2741.36 189
2741.48 174
2741.60 163
2741.72 156
2741.84 155
2741.96 160
2742.07 169
2742.19 180
2742.31 192
2742.43 202
2742.55 210
2742.67 215
2742.79 217
2742.91 215
2743.03 209
2743.15 201
2743.27 191
2743.39 181
2743.51 174
2743.63 171
2743.75 173
2743.87 182
2743.99 197
2744.11 217
2744.23 238
2744.35 258
2744.47 275
2744.59 286
2744.71 293
2744.83 296
2744.95 299
2745.07 302
2745.19 306
2745.31 312
2745.43 317
2745.55 320
2745.67 320
2745.79 317
2745.91 312
2746.03 306
2746.15 301
2746.27 298
2746.39 297
2746.51 297
2746.63 296
2746.75 293
2746.87 289
2746.99 284
2747.11 279
2747.23 276
2747.35 275
2747.47 278
2747.59 284
2747.71 291
2747.83 298
2747.95 301
2748.07 300
2748.19 293
2748.31 281
2748.43 265
2748.55 247
2748.67 230
2748.79 215
2748.91 202
2749.03 190
2749.15 177
2749.27 161
2749.39 139
2749.51 114
2749.63 84
2749.75 54
2749.87 25
2749.99 1
2750.11 0
2750.23 0
2750.35 0
2750.47 0
2750.59 0
2750.71 0
2750.83 0
2750.95 0
2751.07 4
2751.19 14
2751.31 26
2751.43 39
2751.55 54
2751.67 68
2751.79 81
2751.91 90
2752.03 97
2752.15 102
2752.27 106
2752.39 109
2752.51 115
2752.63 122
2752.75 132
2752.87 144
2752.99 158
2753.11 172
2753.23 186
2753.35 200
2753.47 214
2753.59 226
2753.71 236
2753.83 244
2753.95 248
2754.07 247
2754.19 243
2754.31 236
2754.44 228
2754.56 222
2754.68 220
2754.80 225
2754.92 237
2755.04 256
2755.16 281
2755.28 310
2755.40 340
2755.52 366
2755.64 387
2755.76 400
2755.88 403
2756.00 397
2756.12 384
2756.24 366
2756.36 345
2756.48 323
2756.60 304
2756.72 288
2756.84 276
2756.96 268
2757.08 264
2757.20 263
2757.32 265
2757.44 269
2757.56 273
2757.68 276
2757.80 279
2757.92 280
2758.04 278
2758.16 274
2758.28 268
2758.40 260
2758.52 251
2758.64 240
2758.76 229
2758.88 217
2759.00 204
2759.12 190
2759.24 174
2759.36 157
2759.48 139
2759.60 121
2759.72 106
2759.84 93
2759.96 86
2760.08 83
2760.20 86
2760.33 92
2760.45 100
2760.57 109
2760.69 117
2760.81 124
2760.93 127
2761.05 129
2761.17 128
2761.29 126
2761.41 124
2761.53 121
2761.65 117
2761.77 112
2761.89 107
2762.01 100
2762.13 91
2762.25 81
2762.37 71
2762.49 62
2762.61 55
2762.73 52
2762.85 52
2762.97 56
2763.09 65
2763.21 75
2763.33 87
2763.45 98
2763.57 109
2763.69 120
2763.81 128
2763.93 135
2764.05 139
2764.17 139
2764.30 135
2764.42 128
2764.54 118
2764.66 108
2764.78 101
2764.90 99
2765.02 103
2765.14 112
2765.26 124
2765.38 139
2765.50 153
2765.62 167
2765.74 178
2765.86 187
2765.98 193
2766.10 199
2766.22 202
2766.34 205
2766.46 206
2766.58 205
2766.70 202
2766.82 197
2766.94 191
2767.06 183
2767.18 176
2767.30 170
2767.43 166
2767.55 164
2767.67 164
2767.79 167
2767.91 171
2768.03 175
2768.15 179
2768.27 183
2768.39 187
2768.51 190
2768.63 192
2768.75 192
2768.87 190
2768.99 186
2769.11 178
2769.23 168
2769.35 154
2769.47 137
2769.59 119
2769.71 100
2769.83 82
2769.95 68
2770.08 59
2770.20 55
2770.32 56
2770.44 60
2770.56 67
2770.68 74
2770.80 80
2770.92 85
2771.04 89
2771.16 94
2771.28 98
2771.40 103
2771.52 106
2771.64 108
2771.76 106
2771.88 100
2772.00 91
2772.12 77
2772.24 63
2772.36 49
2772.49 37
2772.61 28
2772.73 22
2772.85 18
2772.97 16
2773.09 13
2773.21 9
2773.33 2
2773.45 0
2773.57 0
2773.69 0
2773.81 0
2773.93 0
2774.05 0
2774.17 0
2774.29 14
2774.41 37
2774.53 61
2774.66 84
2774.78 104
2774.90 122
2775.02 137
2775.14 149
2775.26 158
2775.38 168
2775.50 177
2775.62 188
2775.74 201
2775.86 214
2775.98 227
2776.10 240
2776.22 252
2776.34 261
2776.46 266
2776.58 267
2776.71 263
2776.83 255
2776.95 242
2777.07 225
2777.19 204
2777.31 182
2777.43 159
2777.55 136
2777.67 116
2777.79 98
2777.91 83
2778.03 74
2778.15 70
2778.27 71
2778.39 79
2778.52 92
2778.64 108
2778.76 127
2778.88 145
2779.00 161
2779.12 173
2779.24 180
2779.36 183
2779.48 179
2779.60 171
2779.72 157
2779.84 139
2779.96 117
2780.08 95
2780.20 73
2780.33 54
2780.45 41
2780.57 35
2780.69 38
2780.81 48
2780.93 64
2781.05 84
2781.17 104
2781.29 122
2781.41 136
2781.53 147
2781.65 152
2781.77 154
2781.89 151
2782.02 145
2782.14 138
2782.26 130
2782.38 124
2782.50 120
2782.62 119
2782.74 121
2782.86 124
2782.98 127
2783.10 127
2783.22 124
2783.34 117
2783.46 108
2783.59 99
2783.71 93
2783.83 91
2783.95 95
2784.07 104
2784.19 116
2784.31 128
2784.43 137
2784.55 139
2784.67 134
2784.79 122
2784.91 105
2785.03 88
2785.16 73
2785.28 65
2785.40 66
2785.52 74
2785.64 89
2785.76 108
2785.88 127
2786.00 143
2786.12 155
2786.24 160
2786.36 161
2786.48 159
2786.61 155
2786.73 151
2786.85 147
2786.97 145
2787.09 143
2787.21 143
2787.33 143
2787.45 143
2787.57 142
2787.69 141
2787.81 140
2787.93 137
2788.06 134
2788.18 130
2788.30 128
2788.42 127
2788.54 128
2788.66 130
2788.78 131
2788.90 132
2789.02 131
2789.14 127
2789.26 121
2789.39 113
2789.51 104
2789.63 96
2789.75 89
2789.87 83
2789.99 77
2790.11 73
2790.23 70
2790.35 69
2790.47 70
2790.59 73
2790.72 77
2790.84 82
2790.96 86
2791.08 88
2791.20 85
2791.32 79
2791.44 70
2791.56 59
2791.68 49
2791.80 41
2791.92 35
2792.05 33
2792.17 33
2792.29 35
2792.41 37
2792.53 37
2792.65 37
2792.77 38
2792.89 39
2793.01 43
2793.13 50
2793.26 61
2793.38 74
2793.50 87
2793.62 97
2793.74 102
2793.86 100
2793.98 92
2794.10 79
2794.22 61
2794.34 41
2794.47 23
2794.59 8
2794.71 0
2794.83 0
2794.95 0
2795.07 0
2795.19 0
2795.31 0
2795.43 0
2795.55 0
2795.68 0
2795.80 0
2795.92 0
2796.04 1
2796.16 9
2796.28 23
2796.40 40
2796.52 57
2796.64 73
2796.77 85
2796.89 92
2797.01 93
2797.13 88
2797.25 80
2797.37 70
2797.49 60
2797.61 51
2797.73 43
2797.85 36
2797.98 31
2798.10 28
2798.22 28
2798.34 31
2798.46 37
2798.58 46
2798.70 58
2798.82 68
2798.94 76
2799.07 79
2799.19 77
2799.31 70
2799.43 58
2799.55 42
2799.67 26
2799.79 9
2799.91 0
2800.03 0
2800.16 0
2800.28 0
2800.40 0
2800.52 0
2800.64 0
2800.76 5
2800.88 29
2801.00 54
2801.13 76
2801.25 93
2801.37 101
2801.49 103
2801.61 101
2801.73 98
2801.85 96
2801.97 97
2802.09 101
2802.22 108
2802.34 116
2802.46 123
2802.58 128
2802.70 132
2802.82 135
2802.94 140
2803.06 145
2803.19 152
2803.31 159
2803.43 167
2803.55 173
2803.67 176
2803.79 174
2803.91 169
2804.03 161
2804.15 152
2804.28 144
2804.40 141
2804.52 143
2804.64 153
2804.76 167
2804.88 183
2805.00 195
2805.12 199
2805.25 194
2805.37 178
2805.49 155
2805.61 128
2805.73 103
2805.85 83
2805.97 70
2806.09 63
2806.22 61
2806.34 62
2806.46 65
2806.58 68
2806.70 71
2806.82 74
2806.94 78
2807.06 82
2807.19 85
2807.31 88
2807.43 89
2807.55 88
2807.67 87
2807.79 87
2807.91 88
2808.04 92
2808.16 98
2808.28 105
2808.40 111
2808.52 115
2808.64 115
2808.76 110
2808.88 101
2809.01 88
2809.13 73
2809.25 59
2809.37 45
2809.49 34
2809.61 26
2809.73 20
2809.86 17
2809.98 15
2810.10 12
2810.22 9
2810.34 3
2810.46 0
2810.58 0
2810.70 0
2810.83 0
2810.95 0
2811.07 0
2811.19 0
2811.31 7
2811.43 23
2811.55 38
2811.68 53
2811.80 65
2811.92 75
2812.04 83
2812.16 90
2812.28 96
2812.40 103
2812.53 109
2812.65 116
2812.77 122
2812.89 125
2813.01 127
2813.13 126
2813.25 122
2813.38 117
2813.50 110
2813.62 102
2813.74 96
2813.86 92
2813.98 92
2814.10 97
2814.23 108
2814.35 122
2814.47 141
2814.59 159
2814.71 176
2814.83 187
2814.95 192
2815.08 192
2815.20 187
2815.32 180
2815.44 174
2815.56 172
2815.68 173
2815.80 178
2815.93 184
2816.05 188
2816.17 187
2816.29 181
2816.41 171
2816.53 157
2816.65 143
2816.78 131
2816.90 121
2817.02 112
2817.14 103
2817.26 91
2817.38 74
2817.50 54
2817.63 31
2817.75 9
2817.87 0
2817.99 0
2818.11 0
2818.23 0
2818.36 22
2818.48 47
2818.60 74
2818.72 97
2818.84 115
2818.96 126
2819.08 130
2819.21 131
2819.33 130
2819.45 129
2819.57 129
2819.69 130
2819.81 130
2819.94 128
2820.06 122
2820.18 114
2820.30 105
2820.42 98
2820.54 93
2820.67 90
2820.79 90
2820.91 90
2821.03 89
2821.15 86
2821.27 80
2821.39 74
2821.52 69
2821.64 67
2821.76 68
2821.88 73
2822.00 78
2822.12 81
2822.25 83
2822.37 80
2822.49 73
2822.61 64
2822.73 53
2822.85 43
2822.98 34
2823.10 29
2823.22 27
2823.34 29
2823.46 35
2823.58 42
2823.71 49
2823.83 55
2823.95 58
2824.07 59
2824.19 59
2824.31 58
2824.44 58
2824.56 61
2824.68 64
2824.80 68
2824.92 71
2825.04 70
2825.17 66
2825.29 57
2825.41 46
2825.53 33
2825.65 20
2825.77 8
2825.90 0
2826.02 0
2826.14 0
2826.26 0
2826.38 8
2826.50 21
2826.63 37
2826.75 54
2826.87 69
2826.99 81
2827.11 88
2827.23 91
2827.36 90
2827.48 88
2827.60 84
2827.72 80
2827.84 80
2827.96 83
2828.09 89
2828.21 98
2828.33 109
2828.45 120
2828.57 128
2828.69 133
2828.82 133
2828.94 129
2829.06 125
2829.18 121
2829.30 120
2829.43 122
2829.55 129
2829.67 138
2829.79 148
2829.91 157
2830.03 163
2830.16 166
2830.28 164
2830.40 158
2830.52 148
2830.64 134
2830.76 117
2830.89 96
2831.01 73
2831.13 49
2831.25 25
2831.37 2
2831.50 0
2831.62 0
2831.74 0
2831.86 0
2831.98 0
2832.10 0
2832.23 0
2832.35 0
2832.47 20
2832.59 38
2832.71 52
2832.84 61
2832.96 66
2833.08 67
2833.20 66
2833.32 66
2833.45 68
2833.57 77
2833.69 93
2833.81 117
2833.93 147
2834.05 181
2834.18 214
2834.30 242
2834.42 260
2834.54 268
2834.66 265
2834.79 255
2834.91 239
2835.03 223
2835.15 209
2835.27 197
2835.40 187
2835.52 180
2835.64 175
2835.76 170
2835.88 167
2836.00 164
2836.13 164
2836.25 165
2836.37 167
2836.49 169
2836.61 172
2836.74 173
2836.86 173
2836.98 173
2837.10 173
2837.22 173
2837.35 175
2837.47 177
2837.59 178
2837.71 175
2837.83 167
2837.96 153
2838.08 131
2838.20 107
2838.32 83
2838.44 63
2838.57 53
2838.69 53
2838.81 64
2838.93 84
2839.05 107
2839.18 130
2839.30 149
2839.42 162
2839.54 171
2839.66 175
2839.79 176
2839.91 177
2840.03 178
2840.15 179
2840.27 181
2840.40 183
2840.52 187
2840.64 191
2840.76 195
2840.88 198
2841.01 200
2841.13 198
2841.25 192
2841.37 183
2841.49 171
2841.62 159
2841.74 149
2841.86 141
2841.98 136
2842.10 134
2842.23 133
2842.35 132
2842.47 132
2842.59 133
2842.71 135
2842.84 139
2842.96 145
2843.08 152
2843.20 158
2843.32 163
2843.45 166
2843.57 168
2843.69 168
2843.81 169
2843.93 171
2844.06 175
2844.18 180
2844.30 186
2844.42 191
2844.54 194
2844.67 194
2844.79 192
2844.91 186
2845.03 179
2845.16 171
2845.28 164
2845.40 158
2845.52 153
2845.64 148
2845.77 141
2845.89 132
2846.01 120
2846.13 106
2846.25 92
2846.38 80
2846.50 74
2846.62 73
2846.74 79
2846.86 90
2846.99 102
2847.11 114
2847.23 123
2847.35 127
2847.48 127
2847.60 123
2847.72 118
2847.84 114
2847.96 112
2848.09 114
2848.21 119
2848.33 124
2848.45 130
2848.58 134
2848.70 137
2848.82 139
2848.94 141
2849.06 143
2849.19 147
2849.31 150
2849.43 151
2849.55 147
2849.67 140
2849.80 128
2849.92 115
2850.04 102
2850.16 90
2850.29 81
2850.41 76
2850.53 73
2850.65 73
2850.77 74
2850.90 77
2851.02 83
2851.14 90
2851.26 99
2851.39 106
2851.51 112
2851.63 115
2851.75 115
2851.87 110
2852.00 102
2852.12 91
2852.24 78
2852.36 65
2852.49 51
2852.61 40
2852.73 30
2852.85 24
2852.98 21
2853.10 20
2853.22 21
2853.34 25
2853.46 31
2853.59 41
2853.71 53
2853.83 68
2853.95 84
2854.08 98
2854.20 106
2854.32 107
2854.44 100
2854.57 85
2854.69 64
2854.81 40
2854.93 14
2855.05 0
2855.18 0
2855.30 0
2855.42 0
2855.54 0
2855.67 0
2855.79 0
2855.91 0
2856.03 7
2856.16 22
2856.28 37
2856.40 50
2856.52 64
2856.64 78
2856.77 92
2856.89 107
2857.01 120
2857.13 131
2857.26 139
2857.38 143
2857.50 143
2857.62 141
2857.75 137
2857.87 132
2857.99 127
2858.11 120
2858.24 114
2858.36 108
2858.48 104
2858.60 103
2858.73 107
2858.85 114
2858.97 125
2859.09 138
2859.21 148
2859.34 153
2859.46 153
2859.58 149
2859.70 141
2859.83 134
2859.95 130
2860.07 132
2860.19 139
2860.32 151
2860.44 164
2860.56 177
2860.68 186
2860.81 191
2860.93 191
2861.05 188
2861.17 183
2861.30 178
2861.42 174
2861.54 173
2861.66 176
2861.79 184
2861.91 195
2862.03 208
2862.15 221
2862.28 232
2862.40 239
2862.52 243
2862.64 244
2862.77 243
2862.89 241
2863.01 236
2863.13 230
2863.26 221
2863.38 209
2863.50 193
2863.62 176
2863.75 160
2863.87 146
2863.99 136
2864.11 131
2864.24 128
2864.36 126
2864.48 120
2864.60 110
2864.73 94
2864.85 73
2864.97 49
2865.09 26
2865.22 7
2865.34 0
2865.46 0
2865.58 0
2865.71 4
2865.83 21
2865.95 43
2866.07 68
2866.20 95
2866.32 122
2866.44 146
2866.56 166
2866.69 179
2866.81 184
2866.93 182
2867.05 175
2867.18 165
2867.30 158
2867.42 156
2867.54 161
2867.67 174
2867.79 195
2867.91 218
2868.03 242
2868.16 261
2868.28 272
2868.40 274
2868.53 267
2868.65 252
2868.77 230
2868.89 206
2869.02 182
2869.14 161
2869.26 144
2869.38 131
2869.51 124
2869.63 121
2869.75 121
2869.87 124
2870.00 127
2870.12 129
2870.24 128
2870.36 122
2870.49 112
2870.61 97
2870.73 79
2870.86 61
2870.98 45
2871.10 35
2871.22 32
2871.35 37
2871.47 49
2871.59 65
2871.71 82
2871.84 97
2871.96 108
2872.08 113
2872.20 114
2872.33 113
2872.45 115
2872.57 121
2872.70 133
2872.82 151
2872.94 172
2873.06 194
2873.19 215
2873.31 231
2873.43 244
2873.55 253
2873.68 261
2873.80 269
2873.92 277
2874.05 285
2874.17 294
2874.29 301
2874.41 305
2874.54 306
2874.66 303
2874.78 298
2874.90 291
2875.03 284
2875.15 276
2875.27 266
2875.40 255
2875.52 239
2875.64 220
2875.76 198
2875.89 173
2876.01 148
2876.13 125
2876.25 107
2876.38 95
2876.50 89
2876.62 88
2876.75 91
2876.87 96
2876.99 101
2877.11 106
2877.24 109
2877.36 111
2877.48 112
2877.61 111
2877.73 108
2877.85 104
2877.97 98
2878.10 89
2878.22 79
2878.34 67
2878.47 55
2878.59 44
2878.71 34
2878.83 27
2878.96 22
2879.08 19
2879.20 16
2879.32 12
2879.45 7
2879.57 1
2879.69 0
2879.82 0
2879.94 0
2880.06 0
2880.18 0
2880.31 0
2880.43 0
2880.55 9
2880.68 27
2880.80 45
2880.92 62
2881.04 77
2881.17 90
2881.29 101
2881.41 111
2881.54 121
2881.66 132
2881.78 143
2881.91 155
2882.03 169
2882.15 183
2882.27 197
2882.40 209
2882.52 220
2882.64 227
2882.77 228
2882.89 224
2883.01 215
2883.13 201
2883.26 186
2883.38 172
2883.50 163
2883.63 161
2883.75 167
2883.87 181
2883.99 201
2884.12 225
2884.24 249
2884.36 270
2884.49 286
2884.61 297
2884.73 303
2884.86 306
2884.98 308
2885.10 312
2885.22 318
2885.35 327
2885.47 340
2885.59 355
2885.72 370
2885.84 385
2885.96 398
2886.09 407
2886.21 412
2886.33 410
2886.45 402
2886.58 389
2886.70 372
2886.82 353
2886.95 332
2887.07 312
2887.19 291
2887.31 271
2887.44 249
2887.56 227
2887.68 206
2887.81 186
2887.93 169
2888.05 157
2888.18 151
2888.30 151
2888.42 157
2888.55 166
2888.67 176
2888.79 186
2888.91 194
2889.04 201
2889.16 207
2889.28 213
2889.41 219
2889.53 228
2889.65 237
2889.78 245
2889.90 251
2890.02 253
2890.14 252
2890.27 247
2890.39 241
2890.51 235
2890.64 231
2890.76 232
2890.88 237
2891.01 244
2891.13 252
2891.25 257
2891.38 259
2891.50 256
2891.62 249
2891.75 237
2891.87 222
2891.99 205
2892.11 188
2892.24 172
2892.36 158
2892.48 147
2892.61 139
2892.73 134
2892.85 130
2892.98 127
2893.10 122
2893.22 115
2893.35 106
2893.47 95
2893.59 86
2893.72 79
2893.84 77
2893.96 80
2894.08 87
2894.21 97
2894.33 109
2894.45 122
2894.58 135
2894.70 149
2894.82 161
2894.95 173
2895.07 182
2895.19 188
2895.32 187
2895.44 180
2895.56 166
2895.69 147
2895.81 126
2895.93 103
2896.06 82
2896.18 63
2896.30 45
2896.42 29
2896.55 13
2896.67 0
2896.79 0
2896.92 0
2897.04 0
2897.16 0
2897.29 0
2897.41 0
2897.53 0
2897.66 5
2897.78 20
2897.90 35
2898.03 47
2898.15 57
2898.27 65
2898.40 71
2898.52 78
2898.64 83
2898.77 89
2898.89 94
2899.01 97
2899.14 100
2899.26 100
2899.38 99
2899.51 98
2899.63 96
2899.75 94
2899.88 94
2900.00 94
2900.12 95
2900.25 97
2900.37 99
2900.49 101
2900.62 102
2900.74 102
2900.86 101
2900.99 100
2901.11 97
2901.23 93
2901.36 88
2901.48 81
2901.60 75
2901.73 69
2901.85 64
2901.97 62
2902.10 62
2902.22 65
2902.34 71
2902.47 78
2902.59 85
2902.71 90
2902.84 93
2902.96 92
2903.08 87
2903.21 78
2903.33 67
2903.45 56
2903.58 45
2903.70 36
2903.82 31
2903.95 29
2904.07 32
2904.19 37
2904.32 43
2904.44 50
2904.56 55
2904.69 59
2904.81 61
2904.93 64
2905.06 68
2905.18 75
2905.30 86
2905.43 101
2905.55 117
2905.67 132
2905.80 143
2905.92 145
2906.04 137
2906.17 121
2906.29 98
2906.41 73
2906.54 52
2906.66 38
2906.78 34
2906.91 42
2907.03 59
2907.15 81
2907.28 106
2907.40 130
2907.52 149
2907.65 164
2907.77 171
2907.89 171
2908.02 166
2908.14 156
2908.26 143
2908.39 128
2908.51 112
2908.63 97
2908.76 82
2908.88 66
2909.01 51
2909.13 35
2909.25 22
2909.38 11
2909.50 6
2909.62 7
2909.75 14
2909.87 25
2909.99 39
2910.12 50
2910.24 57
2910.36 57
2910.49 52
2910.61 43
2910.73 35
2910.86 33
2910.98 38
2911.10 52
2911.23 74
2911.35 100
2911.48 126
2911.60 147
2911.72 163
2911.85 172
2911.97 177
2912.09 180
2912.22 183
2912.34 187
2912.46 191
2912.59 196
2912.71 198
2912.83 197
2912.96 191
2913.08 182
2913.20 171
2913.33 158
2913.45 145
2913.58 132
2913.70 118
2913.82 104
2913.95 89
2914.07 74
2914.19 62
2914.32 54
2914.44 52
2914.56 58
2914.69 70
2914.81 87
2914.94 107
2915.06 125
2915.18 141
2915.31 151
2915.43 156
2915.55 157
2915.68 156
2915.80 152
2915.92 149
2916.05 146
2916.17 142
2916.29 136
2916.42 129
2916.54 119
2916.67 108
2916.79 95
2916.91 82
2917.04 71
2917.16 63
2917.28 58
2917.41 58
2917.53 61
2917.65 66
2917.78 72
2917.90 77
2918.03 79
2918.15 76
2918.27 68
2918.40 55
2918.52 39
2918.64 23
2918.77 8
2918.89 0
2919.02 0
2919.14 0
2919.26 0
2919.39 0
2919.51 2
2919.63 4
2919.76 4
2919.88 2
2920.00 0
2920.13 0
2920.25 0
2920.38 0
2920.50 2
2920.62 6
2920.75 11
2920.87 17
2920.99 23
2921.12 27
2921.24 31
2921.37 34
2921.49 36
2921.61 39
2921.74 43
2921.86 48
2921.98 56
2922.11 66
2922.23 76
2922.36 84
2922.48 88
2922.60 89
2922.73 85
2922.85 78
2922.97 67
2923.10 55
2923.22 43
2923.35 31
2923.47 18
2923.59 6
2923.72 0
2923.84 0
2923.96 0
2924.09 0
2924.21 0
2924.34 0
2924.46 0
2924.58 3
2924.71 10
2924.83 14
2924.96 17
2925.08 18
2925.20 18
2925.33 18
2925.45 17
2925.57 15
2925.70 14
2925.82 12
2925.95 11
2926.07 11
2926.19 13
2926.32 17
2926.44 21
2926.56 26
2926.69 30
2926.81 32
2926.94 34
2927.06 37
2927.18 42
2927.31 51
2927.43 63
2927.56 76
2927.68 90
2927.80 103
2927.93 114
2928.05 121
2928.18 126
2928.30 129
2928.42 132
2928.55 135
2928.67 138
2928.79 140
2928.92 141
2929.04 141
2929.17 139
2929.29 135
2929.41 129
2929.54 122
2929.66 113
2929.79 105
2929.91 98
2930.03 91
2930.16 87
2930.28 84
2930.41 83
2930.53 83
2930.65 85
2930.78 88
2930.90 94
2931.03 100
2931.15 106
2931.27 111
2931.40 112
2931.52 109
2931.64 100
2931.77 88
2931.89 74
2932.02 60
2932.14 50
2932.26 45
2932.39 45
2932.51 50
2932.64 60
2932.76 72
2932.88 88
2933.01 106
2933.13 127
2933.26 151
2933.38 176
2933.50 199
2933.63 219
2933.75 232
2933.88 236
2934.00 232
2934.12 220
2934.25 203
2934.37 182
2934.50 160
2934.62 138
2934.74 117
2934.87 97
2934.99 78
2935.12 61
2935.24 46
2935.36 35
2935.49 29
2935.61 27
2935.74 29
2935.86 33
2935.98 39
2936.11 44
2936.23 47
2936.36 50
2936.48 51
2936.61 51
2936.73 52
2936.85 53
2936.98 54
2937.10 53
2937.23 51
2937.35 48
2937.47 45
2937.60 44
2937.72 48
2937.85 57
2937.97 71
2938.09 89
2938.22 107
2938.34 123
2938.47 133
2938.59 138
2938.71 136
2938.84 131
2938.96 123
2939.09 116
2939.21 110
2939.33 108
2939.46 107
2939.58 109
2939.71 112
2939.83 115
2939.96 116
2940.08 114
2940.20 110
2940.33 103
2940.45 94
2940.58 83
2940.70 73
2940.82 63
2940.95 56
2941.07 50
2941.20 47
2941.32 44
2941.45 42
2941.57 40
2941.69 39
2941.82 39
2941.94 40
2942.07 42
2942.19 45
2942.31 48
2942.44 49
2942.56 50
2942.69 50
2942.81 49
2942.94 47
2943.06 45
2943.18 41
2943.31 37
2943.43 35
2943.56 36
2943.68 42
2943.80 55
2943.93 75
2944.05 99
2944.18 126
2944.30 151
2944.43 170
2944.55 180
2944.67 181
2944.80 172
2944.92 155
2945.05 133
2945.17 108
2945.30 82
2945.42 57
2945.54 33
2945.67 12
2945.79 0
2945.92 0
2946.04 0
2946.17 0
2946.29 0
2946.41 0
2946.54 0
2946.66 0
2946.79 3
2946.91 11
2947.04 18
2947.16 25
2947.28 30
2947.41 33
2947.53 36
2947.66 39
2947.78 42
2947.91 47
2948.03 55
2948.15 64
2948.28 73
2948.40 81
2948.53 86
2948.65 87
2948.78 82
2948.90 73
2949.02 62
2949.15 49
2949.27 36
2949.40 25
2949.52 17
2949.65 13
2949.77 14
2949.89 17
2950.02 23
2950.14 29
2950.27 34
2950.39 39
2950.52 42
2950.64 44
2950.76 47
2950.89 51
2951.01 56
2951.14 62
2951.26 69
2951.39 74
2951.51 77
2951.64 77
2951.76 73
2951.88 66
2952.01 55
2952.13 42
2952.26 29
2952.38 18
2952.51 9
2952.63 5
2952.75 6
2952.88 12
2953.00 23
2953.13 38
2953.25 54
2953.38 72
2953.50 87
2953.63 101
2953.75 110
2953.87 114
2954.00 111
2954.12 104
2954.25 92
2954.37 78
2954.50 65
2954.62 55
2954.75 50
2954.87 51
2954.99 57
2955.12 65
2955.24 73
2955.37 79
2955.49 80
2955.62 78
2955.74 73
2955.87 67
2955.99 61
2956.11 55
2956.24 50
2956.36 46
2956.49 44
2956.61 43
2956.74 46
2956.86 51
2956.99 60
2957.11 71
2957.23 83
2957.36 94
2957.48 104
2957.61 110
2957.73 111
2957.86 107
2957.98 100
2958.11 90
2958.23 80
2958.36 69
2958.48 59
2958.60 51
2958.73 45
2958.85 42
2958.98 43
2959.10 46
2959.23 53
2959.35 62
2959.48 72
2959.60 81
2959.73 88
2959.85 91
2959.97 91
2960.10 89
2960.22 88
2960.35 90
2960.47 97
2960.60 109
2960.72 126
2960.85 147
2960.97 168
2961.10 189
2961.22 208
2961.34 227
2961.47 244
2961.59 261
2961.72 279
2961.84 296
2961.97 309
2962.09 318
2962.22 322
2962.34 320
2962.47 313
2962.59 304
2962.72 296
2962.84 290
2962.96 289
2963.09 291
2963.21 294
2963.34 298
2963.46 299
2963.59 299
2963.71 296
2963.84 292
2963.96 290
2964.09 289
2964.21 290
2964.34 292
2964.46 294
2964.58 293
2964.71 289
2964.83 278
2964.96 261
2965.08 239
2965.21 211
2965.33 182
2965.46 152
2965.58 125
2965.71 102
2965.83 83
2965.96 69
2966.08 60
2966.21 53
2966.33 49
2966.45 46
2966.58 44
2966.70 42
2966.83 41
2966.95 43
2967.08 47
2967.20 55
2967.33 68
2967.45 85
2967.58 105
2967.70 126
2967.83 148
2967.95 166
2968.08 180
2968.20 188
2968.33 190
2968.45 189
2968.57 185
2968.70 181
2968.82 179
2968.95 179
2969.07 182
2969.20 187
2969.32 192
2969.45 197
2969.57 201
2969.70 203
2969.82 204
2969.95 205
2970.07 206
2970.20 207
2970.32 207
2970.45 207
2970.57 205
2970.70 200
2970.82 191
2970.95 178
2971.07 162
2971.19 145
2971.32 129
2971.44 116
2971.57 108
2971.69 107
2971.82 111
2971.94 119
2972.07 127
2972.19 132
2972.32 133
2972.44 129
2972.57 122
2972.69 113
2972.82 106
2972.94 101
2973.07 99
2973.19 99
2973.32 98
2973.44 97
2973.57 94
2973.69 89
2973.82 85
2973.94 84
2974.07 84
2974.19 89
2974.32 95
2974.44 104
2974.57 113
2974.69 123
2974.81 133
2974.94 145
2975.06 158
2975.19 173
2975.31 189
2975.44 202
2975.56 213
2975.69 219
2975.81 220
2975.94 215
2976.06 204
2976.19 188
2976.31 169
2976.44 150
2976.56 133
2976.69 118
2976.81 108
2976.94 103
2977.06 103
2977.19 108
2977.31 116
2977.44 125
2977.56 136
2977.69 147
2977.81 158
2977.94 171
2978.06 184
2978.19 198
2978.31 213
2978.44 227
2978.56 240
2978.69 251
2978.81 259
2978.94 264
2979.06 265
2979.19 261
2979.31 254
2979.44 243
2979.56 229
2979.69 214
2979.81 200
2979.94 190
2980.06 183
2980.19 183
2980.31 187
2980.44 195
2980.56 204
2980.69 213
2980.81 220
2980.94 224
2981.06 226
2981.19 225
2981.31 223
2981.44 220
2981.56 217
2981.69 214
2981.81 210
2981.94 205
2982.06 198
2982.19 191
2982.31 182
2982.44 170
2982.56 157
2982.69 143
2982.81 128
2982.94 114
2983.06 100
2983.19 87
2983.31 74
2983.44 62
2983.56 49
2983.69 37
2983.81 24
2983.94 14
2984.06 7
2984.19 4
2984.31 5
2984.44 10
2984.56 17
2984.69 27
2984.81 40
2984.94 55
2985.06 73
2985.19 94
2985.31 117
2985.44 142
2985.56 164
2985.69 184
2985.81 197
2985.94 204
2986.06 205
2986.19 201
2986.31 195
2986.44 189
2986.56 186
2986.69 187
2986.81 191
2986.94 199
2987.06 208
2987.19 217
2987.31 223
2987.44 227
2987.56 228
2987.69 225
2987.81 221
2987.94 215
2988.07 209
2988.19 202
2988.32 193
2988.44 181
2988.57 165
2988.69 146
2988.82 125
2988.94 103
2989.07 83
2989.19 65
2989.32 52
2989.44 41
2989.57 34
2989.69 29
2989.82 27
2989.94 26
2990.07 27
2990.19 31
2990.32 37
2990.44 44
2990.57 53
2990.69 63
2990.82 74
2990.94 85
2991.07 95
2991.19 103
2991.32 110
2991.45 115
2991.57 118
2991.70 119
2991.82 120
2991.95 121
2992.07 122
2992.20 123
2992.32 123
2992.45 121
2992.57 117
2992.70 111
2992.82 105
2992.95 100
2993.07 98
2993.20 101
2993.32 107
2993.45 115
2993.57 124
2993.70 130
2993.82 132
2993.95 128
2994.08 119
2994.20 106
2994.33 92
2994.45 79
2994.58 67
2994.70 59
2994.83 53
2994.95 49
2995.08 46
2995.20 43
2995.33 40
2995.45 38
2995.58 37
2995.70 37
2995.83 36
2995.95 33
2996.08 27
2996.21 18
2996.33 6
2996.46 0
2996.58 0
2996.71 0
2996.83 0
2996.96 0
2997.08 0
2997.21 0
2997.33 6
2997.46 20
2997.58 32
2997.71 38
2997.83 38
2997.96 31
2998.09 18
2998.21 0
2998.34 0
2998.46 0
2998.59 0
2998.71 0
2998.84 0
2998.96 0
2999.09 0
2999.21 17
2999.34 31
2999.46 40
2999.59 42
2999.71 41
2999.84 39
2999.97 40
3000.09 43
3000.22 51
3000.34 60
3000.47 71
3000.59 80
3000.72 86
3000.84 88
3000.97 88
3001.09 86
3001.22 82
3001.35 76
3001.47 68
3001.60 58
3001.72 46
3001.85 33
3001.97 19
3002.10 6
3002.22 0
3002.35 0
3002.47 0
3002.60 0
3002.73 0
3002.85 11
3002.98 28
3003.10 47
3003.23 68
3003.35 89
3003.48 108
3003.60 124
3003.73 135
3003.85 143
3003.98 151
3004.11 159
3004.23 170
3004.36 184
3004.48 200
3004.61 216
3004.73 232
3004.86 247
3004.98 259
3005.11 268
3005.23 274
3005.36 276
3005.49 272
3005.61 261
3005.74 243
3005.86 218
3005.99 188
3006.11 158
3006.24 131
3006.36 109
3006.49 93
3006.62 82
3006.74 75
3006.87 69
3006.99 62
3007.12 54
3007.24 48
3007.37 45
3007.49 48
3007.62 56
3007.75 67
3007.87 80
3008.00 93
3008.12 104
3008.25 113
3008.37 121
3008.50 128
3008.62 136
3008.75 145
3008.88 153
3009.00 157
3009.13 157
3009.25 151
3009.38 139
3009.50 122
3009.63 101
3009.75 78
3009.88 55
3010.01 33
3010.13 15
3010.26 2
3010.38 0
3010.51 0
3010.63 1
3010.76 12
3010.88 24
3011.01 34
3011.14 41
3011.26 42
3011.39 40
3011.51 37
3011.64 36
3011.76 40
3011.89 49
3012.02 64
3012.14 83
3012.27 101
3012.39 116
3012.52 126
3012.64 127
3012.77 122
3012.90 112
3013.02 98
3013.15 83
3013.27 70
3013.40 59
3013.52 50
3013.65 43
3013.77 37
3013.90 34
3014.03 34
3014.15 36
3014.28 42
3014.40 52
3014.53 64
3014.65 78
3014.78 92
3014.91 102
3015.03 109
3015.16 112
3015.28 111
3015.41 108
3015.53 105
3015.66 103
3015.79 104
3015.91 108
3016.04 115
3016.16 123
3016.29 131
3016.41 136
3016.54 136
3016.67 129
3016.79 116
3016.92 96
3017.04 71
3017.17 45
3017.30 20
3017.42 0
3017.55 0
3017.67 0
3017.80 0
3017.92 0
3018.05 0
3018.18 0
3018.30 0
3018.43 0
3018.55 0
3018.68 3
3018.80 10
3018.93 21
3019.06 36
3019.18 55
3019.31 74
3019.43 90
3019.56 102
3019.68 105
3019.81 101
3019.94 89
3020.06 71
3020.19 50
3020.31 29
3020.44 10
3020.57 0
3020.69 0
3020.82 0
3020.94 0
3021.07 0
3021.19 0
3021.32 0
3021.45 0
3021.57 0
3021.70 13
3021.82 29
3021.95 48
3022.08 70
3022.20 95
3022.33 123
3022.45 152
3022.58 179
3022.71 203
3022.83 219
3022.96 225
3023.08 221
3023.21 208
3023.33 189
3023.46 168
3023.59 148
3023.71 134
3023.84 126
3023.96 126
3024.09 132
3024.22 141
3024.34 151
3024.47 158
3024.59 161
3024.72 161
3024.85 158
3024.97 156
3025.10 155
3025.22 160
3025.35 169
3025.47 181
3025.60 195
3025.73 208
3025.85 217
3025.98 220
3026.10 219
3026.23 214
3026.36 206
3026.48 197
3026.61 186
3026.73 175
3026.86 162
3026.99 148
3027.11 133
3027.24 120
3027.36 109
3027.49 103
3027.62 103
3027.74 109
3027.87 120
3027.99 133
3028.12 145
3028.25 153
3028.37 156
3028.50 151
3028.62 139
3028.75 122
3028.88 101
3029.00 81
3029.13 62
3029.25 46
3029.38 34
3029.51 28
3029.63 27
3029.76 32
3029.88 42
3030.01 57
3030.14 76
3030.26 95
3030.39 112
3030.51 125
3030.64 134
3030.77 138
3030.89 137
3031.02 133
3031.14 127
3031.27 120
3031.40 112
3031.52 104
3031.65 97
3031.77 92
3031.90 90
3032.03 92
3032.15 97
3032.28 103
3032.40 110
3032.53 114
3032.66 114
3032.78 108
3032.91 96
3033.04 78
3033.16 56
3033.29 32
3033.41 9
3033.54 0
3033.67 0
3033.79 0
3033.92 0
3034.04 0
3034.17 0
3034.30 0
3034.42 7
3034.55 13
3034.67 15
3034.80 16
3034.93 18
3035.05 25
3035.18 38
3035.31 58
3035.43 83
3035.56 111
3035.68 138
3035.81 162
3035.94 179
3036.06 190
3036.19 193
3036.31 189
3036.44 180
3036.57 169
3036.69 155
3036.82 141
3036.95 128
3037.07 116
3037.20 107
3037.32 103
3037.45 102
3037.58 106
3037.70 115
3037.83 128
3037.95 145
3038.08 163
3038.21 181
3038.33 198
3038.46 213
3038.59 226
3038.71 236
3038.84 243
3038.96 248
3039.09 251
3039.22 252
3039.34 251
3039.47 248
3039.60 244
3039.72 240
3039.85 237
3039.97 235
3040.10 235
3040.23 237
3040.35 240
3040.48 242
3040.60 243
3040.73 239
3040.86 232
3040.98 221
3041.11 207
3041.24 193
3041.36 178
3041.49 165
3041.62 155
3041.74 148
3041.87 144
3041.99 141
3042.12 140
3042.25 139
3042.37 137
3042.50 132
3042.63 125
3042.75 116
3042.88 108
3043.00 102
3043.13 101
3043.26 106
3043.38 116
3043.51 129
3043.64 144
3043.76 157
3043.89 166
3044.01 172
3044.14 176
3044.27 179
3044.39 184
3044.52 192
3044.65 200
3044.77 208
3044.90 211
3045.03 207
3045.15 195
3045.28 174
3045.40 148
3045.53 120
3045.66 95
3045.78 77
3045.91 68
3046.04 69
3046.16 79
3046.29 94
3046.41 112
3046.54 130
3046.67 144
3046.79 154
3046.92 158
3047.05 159
3047.17 156
3047.30 150
3047.43 144
3047.55 136
3047.68 127
3047.81 116
3047.93 102
3048.06 87
3048.18 70
3048.31 55
3048.44 41
3048.56 32
3048.69 27
3048.82 26
3048.94 27
3049.07 28
3049.20 26
3049.32 19
3049.45 8
3049.57 0
3049.70 0
3049.83 0
3049.95 0
3050.08 0
3050.21 0
3050.33 0
3050.46 6
3050.59 27
3050.71 50
3050.84 72
3050.97 94
3051.09 115
3051.22 133
3051.35 147
3051.47 155
3051.60 157
3051.72 153
3051.85 145
3051.98 134
3052.10 122
3052.23 112
3052.36 103
3052.48 99
3052.61 97
3052.74 98
3052.86 99
3052.99 100
3053.12 100
3053.24 100
3053.37 99
3053.50 99
3053.62 100
3053.75 103
3053.87 110
3054.00 119
3054.13 130
3054.25 142
3054.38 153
3054.51 164
3054.63 171
3054.76 176
3054.89 179
3055.01 179
3055.14 179
3055.27 178
3055.39 179
3055.52 181
3055.65 185
3055.77 191
3055.90 197
3056.03 204
3056.15 210
3056.28 213
3056.41 215
3056.53 215
3056.66 213
3056.79 211
3056.91 209
3057.04 205
3057.17 202
3057.29 198
3057.42 195
3057.55 192
3057.67 190
3057.80 191
3057.92 193
3058.05 196
3058.18 199
3058.30 200
3058.43 199
3058.56 198
3058.68 196
3058.81 196
3058.94 199
3059.06 206
3059.19 217
3059.32 229
3059.44 241
3059.57 251
3059.70 258
3059.82 261
3059.95 261
3060.08 259
3060.20 256
3060.33 254
3060.46 251
3060.58 249
3060.71 245
3060.84 241
3060.96 235
3061.09 228
3061.22 221
3061.34 212
3061.47 205
3061.60 199
3061.72 196
3061.85 197
3061.98 201
3062.10 209
3062.23 220
3062.36 233
3062.48 247
3062.61 261
3062.74 273
3062.86 282
3062.99 288
3063.12 291
3063.24 292
3063.37 290
3063.50 285
3063.62 279
3063.75 270
3063.88 260
3064.00 250
3064.13 239
3064.26 229
3064.39 222
3064.51 218
3064.64 219
3064.77 224
3064.89 235
3065.02 249
3065.15 266
3065.27 284
3065.40 300
3065.53 312
3065.65 320
3065.78 323
3065.91 322
3066.03 318
3066.16 314
3066.29 310
3066.41 307
3066.54 307
3066.67 308
3066.79 310
3066.92 313
3067.05 315
3067.17 316
3067.30 317
3067.43 317
3067.55 319
3067.68 325
3067.81 334
3067.93 349
3068.06 368
3068.19 388
3068.32 408
3068.44 425
3068.57 438
3068.70 445
3068.82 448
3068.95 449
3069.08 450
3069.20 453
3069.33 457
3069.46 462
3069.58 466
3069.71 466
3069.84 461
3069.96 451
3070.09 436
3070.22 419
3070.34 402
3070.47 386
3070.60 372
3070.73 359
3070.85 348
3070.98 337
3071.11 324
3071.23 310
3071.36 294
3071.49 277
3071.61 259
3071.74 243
3071.87 228
3071.99 216
3072.12 209
3072.25 206
3072.37 206
3072.50 209
3072.63 214
3072.76 219
3072.88 224
3073.01 228
3073.14 233
3073.26 238
3073.39 245
3073.52 253
3073.64 262
3073.77 272
3073.90 282
3074.02 292
3074.15 301
3074.28 308
3074.41 313
3074.53 315
3074.66 316
3074.79 315
3074.91 313
3075.04 311
3075.17 310
3075.29 310
3075.42 312
3075.55 314
3075.68 317
3075.80 319
3075.93 321
3076.06 322
3076.18 322
3076.31 320
3076.44 317
3076.56 310
3076.69 300
3076.82 286
3076.94 268
3077.07 249
3077.20 230
3077.33 214
3077.45 202
3077.58 194
3077.71 187
3077.83 181
3077.96 174
3078.09 165
3078.21 155
3078.34 146
3078.47 139
3078.60 136
3078.72 137
3078.85 144
3078.98 152
3079.10 161
3079.23 169
3079.36 176
3079.49 181
3079.61 185
3079.74 190
3079.87 197
3079.99 205
3080.12 215
3080.25 224
3080.37 231
3080.50 233
3080.63 232
3080.76 226
3080.88 217
3081.01 207
3081.14 198
3081.26 189
3081.39 183
3081.52 179
3081.65 178
3081.77 180
3081.90 184
3082.03 189
3082.15 193
3082.28 196
3082.41 197
3082.54 194
3082.66 188
3082.79 180
3082.92 168
3083.04 155
3083.17 141
3083.30 126
3083.43 112
3083.55 99
3083.68 89
3083.81 83
3083.93 80
3084.06 81
3084.19 83
3084.32 86
3084.44 88
3084.57 90
3084.70 90
3084.82 89
3084.95 89
3085.08 88
3085.21 88
3085.33 88
3085.46 87
3085.59 85
3085.71 83
3085.84 78
3085.97 74
3086.10 71
3086.22 70
3086.35 73
3086.48 82
3086.60 97
3086.73 118
3086.86 143
3086.99 168
3087.11 192
3087.24 212
3087.37 227
3087.49 235
3087.62 239
3087.75 240
3087.88 241
3088.00 242
3088.13 243
3088.26 243
3088.39 240
3088.51 235
3088.64 226
3088.77 214
3088.89 201
3089.02 191
3089.15 184
3089.28 184
3089.40 191
3089.53 205
3089.66 223
3089.78 245
3089.91 267
3090.04 288
3090.17 305
3090.29 317
3090.42 322
3090.55 319
3090.68 310
3090.80 296
3090.93 278
3091.06 258
3091.19 239
3091.31 223
3091.44 212
3091.57 206
3091.69 205
3091.82 208
3091.95 214
3092.08 222
3092.20 231
3092.33 239
3092.46 245
3092.59 248
3092.71 248
3092.84 246
3092.97 242
3093.09 237
3093.22 232
3093.35 226
3093.48 221
3093.60 213
3093.73 203
3093.86 191
3093.99 177
3094.11 162
3094.24 146
3094.37 130
3094.50 115
3094.62 99
3094.75 82
3094.88 65
3095.00 48
3095.13 34
3095.26 24
3095.39 19
3095.51 18
3095.64 20
3095.77 22
3095.90 21
3096.02 16
3096.15 7
3096.28 0
3096.41 0
3096.53 0
3096.66 0
3096.79 0
3096.92 0
3097.04 0
3097.17 6
3097.30 19
3097.43 29
3097.55 35
3097.68 37
3097.81 36
3097.94 34
3098.06 33
3098.19 35
3098.32 40
3098.44 50
3098.57 63
3098.70 77
3098.83 91
3098.95 102
3099.08 109
3099.21 109
3099.34 102
3099.46 89
3099.59 70
3099.72 49
3099.85 28
3099.97 8
3100.10 0
3100.23 0
3100.36 0
3100.48 0
3100.61 0
3100.74 1
3100.87 18
3100.99 38
3101.12 60
3101.25 82
3101.38 106
3101.50 129
3101.63 151
3101.76 171
3101.89 188
3102.01 200
3102.14 207
3102.27 209
3102.40 206
3102.52 198
3102.65 187
3102.78 175
3102.91 162
3103.03 150
3103.16 140
3103.29 131
3103.42 125
3103.54 121
3103.67 121
3103.80 122
3103.93 124
3104.05 124
3104.18 121
3104.31 113
3104.44 100
3104.57 85
3104.69 69
3104.82 57
3104.95 51
3105.08 52
3105.20 62
3105.33 79
3105.46 100
3105.59 123
3105.71 144
3105.84 162
3105.97 175
3106.10 183
3106.22 186
3106.35 186
3106.48 184
3106.61 181
3106.73 179
3106.86 179
3106.99 182
3107.12 188
3107.24 196
3107.37 207
3107.50 219
3107.63 230
3107.76 238
3107.88 244
3108.01 247
3108.14 249
3108.27 250
3108.39 253
3108.52 259
3108.65 267
3108.78 276
3108.90 286
3109.03 294
3109.16 299
3109.29 301
3109.41 299
3109.54 294
3109.67 288
3109.80 282
3109.93 276
3110.05 272
3110.18 269
3110.31 267
3110.44 266
3110.56 264
3110.69 260
3110.82 256
3110.95 250
3111.07 244
3111.20 237
3111.33 230
3111.46 221
3111.59 212
3111.71 201
3111.84 191
3111.97 181
3112.10 175
3112.22 172
3112.35 173
3112.48 177
3112.61 181
3112.73 186
3112.86 188
3112.99 188
3113.12 186
3113.25 184
3113.37 185
3113.50 190
3113.63 200
3113.76 215
3113.88 233
3114.01 252
3114.14 269
3114.27 281
3114.40 285
3114.52 281
3114.65 270
3114.78 255
3114.91 238
3115.03 222
3115.16 210
3115.29 202
3115.42 199
3115.55 199
3115.67 201
3115.80 205
3115.93 210
3116.06 217
3116.18 224
3116.31 233
3116.44 243
3116.57 252
3116.70 260
3116.82 266
3116.95 270
3117.08 272
3117.21 271
3117.34 266
3117.46 258
3117.59 247
3117.72 234
3117.85 220
3117.97 206
3118.10 192
3118.23 181
3118.36 171
3118.49 161
3118.61 150
3118.74 138
3118.87 124
3119.00 110
3119.12 97
3119.25 86
3119.38 80
3119.51 78
3119.64 80
3119.76 83
3119.89 86
3120.02 90
3120.15 96
3120.28 105
3120.40 119
3120.53 137
3120.66 160
3120.79 185
3120.92 209
3121.04 228
3121.17 240
3121.30 244
3121.43 242
3121.55 237
3121.68 232
3121.81 230
3121.94 231
3122.07 235
3122.19 239
3122.32 241
3122.45 238
3122.58 230
3122.71 217
3122.83 202
3122.96 189
3123.09 180
3123.22 176
3123.35 177
3123.47 181
3123.60 187
3123.73 192
3123.86 196
3123.99 197
3124.11 197
3124.24 196
3124.37 193
3124.50 188
3124.63 181
3124.75 173
3124.88 165
3125.01 156
3125.14 148
3125.27 142
3125.39 136
3125.52 130
3125.65 124
3125.78 116
3125.91 105
3126.03 93
3126.16 79
3126.29 64
3126.42 47
3126.55 29
3126.67 10
3126.80 0
3126.93 0
3127.06 0
3127.19 0
3127.31 0
3127.44 0
3127.57 0
3127.70 0
3127.83 13
3127.95 33
3128.08 50
3128.21 64
3128.34 74
3128.47 82
3128.59 87
3128.72 90
3128.85 92
3128.98 92
3129.11 93
3129.23 94
3129.36 99
3129.49 108
3129.62 120
3129.75 135
3129.88 150
3130.00 162
3130.13 170
3130.26 171
3130.39 166
3130.52 157
3130.64 146
3130.77 138
3130.90 133
3131.03 134
3131.16 140
3131.28 150
3131.41 162
3131.54 173
3131.67 183
3131.80 192
3131.92 199
3132.05 207
3132.18 216
3132.31 226
3132.44 237
3132.57 246
3132.69 253
3132.82 257
3132.95 256
3133.08 252
3133.21 245
3133.33 237
3133.46 230
3133.59 224
3133.72 220
3133.85 217
3133.98 217
3134.10 217
3134.23 219
3134.36 221
3134.49 223
3134.62 223
3134.74 221
3134.87 215
3135.00 206
3135.13 194
3135.26 181
3135.39 171
3135.51 164
3135.64 162
3135.77 164
3135.90 170
3136.03 177
3136.15 181
3136.28 182
3136.41 178
3136.54 170
3136.67 160
3136.80 149
3136.92 140
3137.05 133
3137.18 130
3137.31 129
3137.44 132
3137.57 137
3137.69 143
3137.82 150
3137.95 156
3138.08 162
3138.21 168
3138.33 173
3138.46 176
3138.59 179
3138.72 182
3138.85 184
3138.98 187
3139.10 190
3139.23 193
3139.36 194
3139.49 191
3139.62 182
3139.75 168
3139.87 149
3140.00 127
3140.13 105
3140.26 87
3140.39 75
3140.52 71
3140.64 73
3140.77 81
3140.90 92
3141.03 102
3141.16 112
3141.29 120
3141.41 128
3141.54 136
3141.67 144
3141.80 152
3141.93 159
3142.06 165
3142.18 169
3142.31 172
3142.44 175
3142.57 177
3142.70 180
3142.83 183
3142.95 187
3143.08 192
3143.21 197
3143.34 202
3143.47 207
3143.60 210
3143.72 210
3143.85 206
3143.98 197
3144.11 183
3144.24 166
3144.37 148
3144.49 130
3144.62 116
3144.75 105
3144.88 98
3145.01 94
3145.14 92
3145.26 91
3145.39 91
3145.52 93
3145.65 97
3145.78 103
3145.91 111
3146.03 121
3146.16 129
3146.29 134
3146.42 134
3146.55 131
3146.68 123
3146.81 113
3146.93 103
3147.06 94
3147.19 86
3147.32 79
3147.45 74
3147.58 68
3147.70 64
3147.83 59
3147.96 56
3148.09 54
3148.22 55
3148.35 57
3148.48 62
3148.60 68
3148.73 74
3148.86 80
3148.99 82
3149.12 82
3149.25 78
3149.37 71
3149.50 64
3149.63 57
3149.76 51
3149.89 47
3150.02 44
3150.15 41
3150.27 35
3150.40 26
3150.53 14
3150.66 2
3150.79 0
3150.92 0
3151.05 0
3151.17 0
3151.30 0
3151.43 0
3151.56 0
3151.69 0
3151.82 8
3151.95 22
3152.07 40
3152.20 61
3152.33 84
3152.46 109
3152.59 133
3152.72 153
3152.84 165
3152.97 168
3153.10 162
3153.23 149
3153.36 130
3153.49 110
3153.62 92
3153.74 77
3153.87 65
3154.00 58
3154.13 54
3154.26 52
3154.39 54
3154.52 59
3154.64 68
3154.77 79
3154.90 91
3155.03 102
3155.16 109
3155.29 109
3155.42 100
3155.55 85
3155.67 63
3155.80 39
3155.93 16
3156.06 0
3156.19 0
3156.32 0
3156.45 0
3156.57 9
3156.70 28
3156.83 47
3156.96 65
3157.09 79
3157.22 89
3157.35 96
3157.47 98
3157.60 99
3157.73 100
3157.86 102
3157.99 105
3158.12 111
3158.25 118
3158.38 126
3158.50 133
3158.63 139
3158.76 142
3158.89 144
3159.02 143
3159.15 141
3159.28 137
3159.40 132
3159.53 124
3159.66 116
3159.79 107
3159.92 96
3160.05 85
3160.18 74
3160.31 63
3160.43 52
3160.56 41
3160.69 29
3160.82 18
3160.95 8
3161.08 1
3161.21 0
3161.34 0
3161.46 3
3161.59 13
3161.72 25
3161.85 39
3161.98 52
3162.11 62
3162.24 68
3162.37 71
3162.49 70
3162.62 67
3162.75 61
3162.88 54
3163.01 45
3163.14 35
3163.27 24
3163.40 14
3163.52 4
3163.65 0
3163.78 0
3163.91 0
3164.04 0
3164.17 0
3164.30 0
3164.43 0
3164.55 0
3164.68 1
3164.81 6
3164.94 12
3165.07 18
3165.20 24
3165.33 31
3165.46 39
3165.59 47
3165.71 53
3165.84 58
3165.97 60
3166.10 59
3166.23 55
3166.36 49
3166.49 43
3166.62 39
3166.74 40
3166.87 45
3167.00 56
3167.13 72
3167.26 90
3167.39 109
3167.52 126
3167.65 139
3167.78 147
3167.90 149
3168.03 145
3168.16 137
3168.29 126
3168.42 113
3168.55 99
3168.68 85
3168.81 73
3168.94 63
3169.06 56
3169.19 50
3169.32 46
3169.45 43
3169.58 40
3169.71 38
3169.84 36
3169.97 35
3170.10 34
3170.22 37
3170.35 42
3170.48 49
3170.61 60
3170.74 72
3170.87 86
3171.00 99
3171.13 110
3171.26 117
3171.38 119
3171.51 117
3171.64 112
3171.77 105
3171.90 99
3172.03 96
3172.16 97
3172.29 100
3172.42 104
3172.55 107
3172.67 106
3172.80 101
3172.93 91
3173.06 77
3173.19 62
3173.32 50
3173.45 41
3173.58 39
3173.71 43
3173.83 51
3173.96 63
3174.09 74
3174.22 84
3174.35 89
3174.48 92
3174.61 95
3174.74 100
3174.87 111
3175.00 130
3175.12 157
3175.25 190
3175.38 224
3175.51 256
3175.64 278
3175.77 289
3175.90 287
3176.03 274
3176.16 253
3176.29 227
3176.42 203
3176.54 184
3176.67 173
3176.80 170
3176.93 174
3177.06 184
3177.19 198
3177.32 210
3177.45 220
3177.58 224
3177.71 221
3177.83 212
3177.96 197
3178.09 180
3178.22 161
3178.35 144
3178.48 131
3178.61 123
3178.74 121
3178.87 126
3179.00 137
3179.13 154
3179.25 174
3179.38 194
3179.51 211
3179.64 222
3179.77 225
3179.90 220
3180.03 206
3180.16 187
3180.29 166
3180.42 146
3180.55 130
3180.67 119
3180.80 114
3180.93 115
3181.06 123
3181.19 137
3181.32 154
3181.45 173
3181.58 191
3181.71 206
3181.84 215
3181.97 219
3182.10 217
3182.22 212
3182.35 206
3182.48 202
3182.61 202
3182.74 207
3182.87 215
3183.00 226
3183.13 238
3183.26 249
3183.39 257
3183.52 260
3183.65 259
3183.77 253
3183.90 241
3184.03 226
3184.16 210
3184.29 193
3184.42 179
3184.55 169
3184.68 165
3184.81 166
3184.94 170
3185.07 178
3185.20 187
3185.33 195
3185.45 199
3185.58 200
3185.71 197
3185.84 190
3185.97 181
3186.10 171
3186.23 162
3186.36 158
3186.49 159
3186.62 164
3186.75 172
3186.88 182
3187.01 192
3187.13 202
3187.26 211
3187.39 219
3187.52 226
3187.65 232
3187.78 235
3187.91 235
3188.04 230
3188.17 220
3188.30 206
3188.43 189
3188.56 171
3188.69 156
3188.82 144
3188.94 137
3189.07 134
3189.20 135
3189.33 137
3189.46 139
3189.59 142
3189.72 146
3189.85 152
3189.98 160
3190.11 172
3190.24 188
3190.37 205
3190.50 221
3190.63 233
3190.75 238
3190.88 233
3191.01 218
3191.14 194
3191.27 162
3191.40 125
3191.53 87
3191.66 52
3191.79 22
3191.92 0
3192.05 0
3192.18 0
3192.31 0
3192.44 0
3192.57 0
3192.69 0
3192.82 0
3192.95 2
3193.08 14
3193.21 25
3193.34 34
3193.47 42
3193.60 48
3193.73 54
3193.86 60
3193.99 66
3194.12 72
3194.25 78
3194.38 84
3194.51 90
3194.64 97
3194.77 105
3194.89 114
3195.02 123
3195.15 130
3195.28 133
3195.41 131
3195.54 124
3195.67 112
3195.80 97
3195.93 83
3196.06 71
3196.19 66
3196.32 67
3196.45 77
3196.58 92
3196.71 111
3196.84 131
3196.97 147
3197.10 157
3197.22 160
3197.35 156
3197.48 145
3197.61 131
3197.74 115
3197.87 99
3198.00 84
3198.13 72
3198.26 62
3198.39 54
3198.52 48
3198.65 46
3198.78 46
3198.91 51
3199.04 59
3199.17 69
3199.30 80
3199.43 90
3199.56 97
3199.68 101
3199.81 100
3199.94 97
3200.07 91
3200.20 84
3200.33 78
3200.46 73
3200.59 73
3200.72 77
3200.85 87
3200.98 102
3201.11 122
3201.24 144
3201.37 165
3201.50 183
3201.63 195
3201.76 198
3201.89 194
3202.02 184
3202.15 170
3202.28 154
3202.41 141
3202.53 130
3202.66 122
3202.79 116
3202.92 110
3203.05 102
3203.18 92
3203.31 79
3203.44 63
3203.57 46
3203.70 31
3203.83 19
3203.96 11
3204.09 7
3204.22 6
3204.35 6
3204.48 6
3204.61 5
3204.74 2
3204.87 0
3205.00 0
3205.13 0
3205.26 0
3205.39 0
3205.52 0
3205.65 0
3205.77 0
3205.90 1
3206.03 4
3206.16 8
3206.29 16
3206.42 27
3206.55 44
3206.68 66
3206.81 90
3206.94 115
3207.07 137
3207.20 154
3207.33 165
3207.46 167
3207.59 162
3207.72 152
3207.85 139
3207.98 124
3208.11 110
3208.24 97
3208.37 86
3208.50 77
3208.63 69
3208.76 62
3208.89 54
3209.02 47
3209.15 38
3209.28 30
3209.41 21
3209.54 13
3209.67 6
3209.79 0
3209.92 0
3210.05 0
3210.18 0
3210.31 0
3210.44 1
3210.57 4
3210.70 7
3210.83 7
3210.96 5
3211.09 2
3211.22 0
3211.35 0
3211.48 0
3211.61 0
3211.74 7
3211.87 20
3212.00 34
3212.13 49
3212.26 61
3212.39 69
3212.52 71
3212.65 69
3212.78 64
3212.91 57
3213.04 52
3213.17 50
3213.30 52
3213.43 58
3213.56 68
3213.69 78
3213.82 88
3213.95 96
3214.08 101
3214.21 103
3214.34 104
3214.47 105
3214.60 106
3214.73 109
3214.86 112
3214.99 115
3215.12 116
3215.25 115
3215.38 112
3215.51 106
3215.63 98
3215.76 89
3215.89 80
3216.02 72
3216.15 65
3216.28 60
3216.41 57
3216.54 56
3216.67 58
3216.80 61
3216.93 67
3217.06 76
3217.19 87
3217.32 100
3217.45 116
3217.58 133
3217.71 151
3217.84 168
3217.97 184
3218.10 198
3218.23 208
3218.36 213
3218.49 215
3218.62 213
3218.75 208
3218.88 200
3219.01 190
3219.14 179
3219.27 166
3219.40 152
3219.53 136
3219.66 119
3219.79 101
3219.92 84
3220.05 70
3220.18 60
3220.31 55
3220.44 55
3220.57 60
3220.70 68
3220.83 78
3220.96 87
3221.09 96
3221.22 104
3221.35 109
3221.48 113
3221.61 113
3221.74 110
3221.87 102
3222.00 90
3222.13 74
3222.26 57
3222.39 40
3222.52 25
3222.65 13
3222.78 4
3222.91 0
3223.04 0
3223.17 0
3223.30 0
3223.43 0
3223.56 2
3223.69 3
3223.82 2
3223.95 1
3224.08 0
3224.21 0
3224.34 0
3224.47 0
3224.60 3
3224.73 10
3224.86 19
3224.99 26
3225.12 32
3225.25 35
3225.38 34
3225.51 32
3225.64 29
3225.77 28
3225.90 31
3226.03 38
3226.16 47
3226.29 55
3226.42 62
3226.55 65
3226.68 63
3226.81 58
3226.94 51
3227.07 43
3227.20 38
3227.33 36
3227.46 38
3227.59 45
3227.72 56
3227.85 69
3227.98 82
3228.11 93
3228.24 100
3228.37 102
3228.50 99
3228.63 92
3228.76 82
3228.89 73
3229.02 65
3229.15 59
3229.28 57
3229.41 57
3229.54 58
3229.67 60
3229.80 62
3229.93 64
3230.06 64
3230.19 64
3230.32 63
3230.45 62
3230.58 63
3230.71 65
3230.84 71
3230.97 80
3231.10 92
3231.23 107
3231.36 121
3231.49 132
3231.62 138
3231.75 138
3231.88 130
3232.02 118
3232.15 103
3232.28 89
3232.41 80
3232.54 74
3232.67 72
3232.80 71
3232.93 69
3233.06 64
3233.19 54
3233.32 40
3233.45 25
3233.58 10
3233.71 0
3233.84 0
3233.97 0
3234.10 0
3234.23 0
3234.36 0
3234.49 0
3234.62 4
3234.75 16
3234.88 30
3235.01 45
3235.14 59
3235.27 72
3235.40 80
3235.53 84
3235.66 82
3235.79 76
3235.92 67
3236.05 54
3236.18 41
3236.31 28
3236.44 18
3236.57 10
3236.70 5
3236.83 3
3236.96 2
3237.09 1
3237.22 0
3237.35 0
3237.48 0
3237.61 0
3237.75 0
3237.88 0
3238.01 0
3238.14 10
3238.27 28
3238.40 46
3238.53 62
3238.66 72
3238.79 76
3238.92 75
3239.05 70
3239.18 63
3239.31 55
3239.44 49
3239.57 44
3239.70 41
3239.83 38
3239.96 36
3240.09 34
3240.22 32
3240.35 32
3240.48 33
3240.61 36
3240.74 40
3240.87 47
3241.00 55
3241.13 63
3241.26 72
3241.39 81
3241.52 90
3241.65 99
3241.79 107
3241.92 113
3242.05 119
3242.18 123
3242.31 126
3242.44 130
3242.57 134
3242.70 139
3242.83 146
3242.96 155
3243.09 167
3243.22 181
3243.35 196
3243.48 212
3243.61 227
3243.74 239
3243.87 246
3244.00 248
3244.13 242
3244.26 230
3244.39 212
3244.52 190
3244.65 169
3244.78 151
3244.91 141
3245.05 140
3245.18 149
3245.31 167
3245.44 191
3245.57 218
3245.70 246
3245.83 271
3245.96 294
3246.09 315
3246.22 334
3246.35 353
3246.48 374
3246.61 398
3246.74 424
3246.87 452
3247.00 481
3247.13 507
3247.26 527
3247.39 539
3247.52 542
3247.65 536
3247.78 521
3247.92 502
3248.05 482
3248.18 463
3248.31 449
3248.44 438
3248.57 431
3248.70 425
3248.83 419
3248.96 413
3249.09 406
3249.22 401
3249.35 398
3249.48 398
3249.61 403
3249.74 411
3249.87 421
3250.00 431
3250.13 441
3250.26 449
3250.39 455
3250.53 457
3250.66 457
3250.79 453
3250.92 446
3251.05 436
3251.18 424
3251.31 410
3251.44 393
3251.57 376
3251.70 358
3251.83 340
3251.96 322
3252.09 304
3252.22 287
3252.35 271
3252.48 257
3252.61 247
3252.75 240
3252.88 239
3253.01 244
3253.14 253
3253.27 264
3253.40 273
3253.53 278
3253.66 276
3253.79 267
3253.92 252
3254.05 233
3254.18 215
3254.31 199
3254.44 188
3254.57 183
3254.70 183
3254.83 187
3254.97 193
3255.10 200
3255.23 208
3255.36 214
3255.49 220
3255.62 224
3255.75 226
3255.88 227
3256.01 227
3256.14 226
3256.27 226
3256.40 227
3256.53 230
3256.66 236
3256.79 244
3256.93 255
3257.06 267
3257.19 280
3257.32 295
3257.45 311
3257.58 329
3257.71 349
3257.84 370
3257.97 390
3258.10 406
3258.23 417
3258.36 421
3258.49 417
3258.62 405
3258.75 389
3258.89 372
3259.02 356
3259.15 343
3259.28 336
3259.41 333
3259.54 333
3259.67 336
3259.80 340
3259.93 343
3260.06 346
3260.19 348
3260.32 348
3260.45 347
3260.58 345
3260.72 343
3260.85 339
3260.98 335
3261.11 330
3261.24 323
3261.37 315
3261.50 305
3261.63 294
3261.76 282
3261.89 271
3262.02 263
3262.15 259
3262.28 260
3262.42 265
3262.55 272
3262.68 281
3262.81 289
3262.94 297
3263.07 306
3263.20 318
3263.33 335
3263.46 358
3263.59 388
3263.72 423
3263.85 461
3263.99 500
3264.12 537
3264.25 569
3264.38 596
3264.51 616
3264.64 630
3264.77 639
3264.90 645
3265.03 650
3265.16 654
3265.29 659
3265.42 665
3265.56 669
3265.69 669
3265.82 663
3265.95 649
3266.08 626
3266.21 596
3266.34 560
3266.47 522
3266.60 488
3266.73 459
3266.86 438
3266.99 424
3267.13 417
3267.26 414
3267.39 413
3267.52 411
3267.65 407
3267.78 400
3267.91 390
3268.04 376
3268.17 359
3268.30 339
3268.43 317
3268.57 292
3268.70 266
3268.83 237
3268.96 209
3269.09 182
3269.22 158
3269.35 139
3269.48 125
3269.61 116
3269.74 114
3269.87 117
3270.01 124
3270.14 135
3270.27 147
3270.40 160
3270.53 173
3270.66 182
3270.79 187
3270.92 187
3271.05 181
3271.18 171
3271.31 157
3271.45 142
3271.58 127
3271.71 112
3271.84 96
3271.97 79
3272.10 60
3272.23 40
3272.36 20
3272.49 1
3272.62 0
3272.76 0
3272.89 0
3273.02 0
3273.15 0
3273.28 0
3273.41 5
3273.54 18
3273.67 31
3273.80 45
3273.93 58
3274.07 72
3274.20 84
3274.33 94
3274.46 104
3274.59 113
3274.72 120
3274.85 125
3274.98 127
3275.11 123
3275.24 113
3275.38 98
3275.51 77
3275.64 54
3275.77 32
3275.90 14
3276.03 2
3276.16 0
3276.29 0
3276.42 5
3276.56 13
3276.69 18
3276.82 20
3276.95 18
3277.08 12
3277.21 4
3277.34 0
3277.47 0
3277.60 0
3277.73 0
3277.87 0
3278.00 0
3278.13 0
3278.26 0
3278.39 5
3278.52 11
3278.65 17
3278.78 20
3278.91 20
3279.05 17
3279.18 11
3279.31 2
3279.44 0
3279.57 0
3279.70 0
3279.83 0
3279.96 0
3280.09 0
3280.23 0
3280.36 17
3280.49 37
3280.62 60
3280.75 83
3280.88 105
3281.01 125
3281.14 141
3281.28 151
3281.41 156
3281.54 157
3281.67 154
3281.80 151
3281.93 149
3282.06 150
3282.19 153
3282.32 158
3282.46 163
3282.59 166
3282.72 167
3282.85 164
3282.98 158
3283.11 149
3283.24 137
3283.37 125
3283.51 113
3283.64 102
3283.77 94
3283.90 91
3284.03 92
3284.16 99
3284.29 110
3284.42 125
3284.56 141
3284.69 155
3284.82 165
3284.95 170
3285.08 171
3285.21 169
3285.34 166
3285.47 164
3285.60 165
3285.74 171
3285.87 179
3286.00 188
3286.13 195
3286.26 198
3286.39 196
3286.52 188
3286.65 176
3286.79 162
3286.92 147
3287.05 135
3287.18 125
3287.31 121
3287.44 122
3287.57 128
3287.71 137
3287.84 149
3287.97 163
3288.10 176
3288.23 190
3288.36 202
3288.49 213
3288.62 223
3288.76 230
3288.89 233
3289.02 233
3289.15 227
3289.28 218
3289.41 205
3289.54 190
3289.67 176
3289.81 163
3289.94 152
3290.07 145
3290.20 141
3290.33 141
3290.46 143
3290.59 148
3290.73 154
3290.86 161
3290.99 166
3291.12 170
3291.25 173
3291.38 175
3291.51 180
3291.64 189
3291.78 202
3291.91 220
3292.04 240
3292.17 259
3292.30 274
3292.43 284
3292.56 287
3292.70 284
3292.83 274
3292.96 261
3293.09 244
3293.22 225
3293.35 206
3293.48 186
3293.62 167
3293.75 151
3293.88 138
3294.01 131
3294.14 129
3294.27 132
3294.40 138
3294.54 146
3294.67 153
3294.80 159
3294.93 161
3295.06 160
3295.19 157
3295.32 152
3295.46 146
3295.59 139
3295.72 132
3295.85 125
3295.98 118
3296.11 113
3296.24 109
3296.38 109
3296.51 112
3296.64 118
3296.77 126
3296.90 137
3297.03 147
3297.16 157
3297.30 164
3297.43 168
3297.56 171
3297.69 172
3297.82 172
3297.95 173
3298.09 174
3298.22 173
3298.35 170
3298.48 162
3298.61 151
3298.74 137
3298.87 122
3299.01 110
3299.14 103
3299.27 103
3299.40 109
3299.53 121
3299.66 134
3299.79 146
3299.93 155
3300.06 158
3300.19 155
3300.32 146
3300.45 133
3300.58 118
3300.72 103
3300.85 90
3300.98 80
3301.11 75
3301.24 73
3301.37 73
3301.50 74
3301.64 75
3301.77 75
3301.90 74
3302.03 73
3302.16 72
3302.29 71
3302.43 69
3302.56 67
3302.69 64
3302.82 60
3302.95 56
3303.08 56
3303.22 61
3303.35 71
3303.48 87
3303.61 104
3303.74 121
3303.87 133
3304.01 139
3304.14 138
3304.27 132
3304.40 124
3304.53 115
3304.66 107
3304.79 101
3304.93 96
3305.06 91
3305.19 83
3305.32 72
3305.45 60
3305.58 48
3305.72 37
3305.85 26
3305.98 17
3306.11 7
3306.24 0
3306.37 0
3306.51 0
3306.64 0
3306.77 0
3306.90 0
3307.03 0
3307.16 0
3307.30 11
3307.43 34
3307.56 57
3307.69 76
3307.82 89
3307.95 96
3308.09 98
3308.22 95
3308.35 90
3308.48 83
3308.61 74
3308.74 65
3308.88 55
3309.01 45
3309.14 37
3309.27 30
3309.40 25
3309.54 21
3309.67 18
3309.80 15
3309.93 11
3310.06 8
3310.19 6
3310.33 8
3310.46 14
3310.59 25
3310.72 41
3310.85 60
3310.98 79
3311.12 97
3311.25 112
3311.38 122
3311.51 126
3311.64 126
3311.77 121
3311.91 114
3312.04 106
3312.17 100
3312.30 98
3312.43 102
3312.57 111
3312.70 123
3312.83 136
3312.96 145
3313.09 150
3313.22 149
3313.36 141
3313.49 130
3313.62 118
3313.75 109
3313.88 104
3314.02 103
3314.15 104
3314.28 106
3314.41 107
3314.54 105
3314.67 100
3314.81 94
3314.94 89
3315.07 85
3315.20 84
3315.33 86
3315.47 90
3315.60 95
3315.73 101
3315.86 107
3315.99 112
3316.12 115
3316.26 118
3316.39 119
3316.52 118
3316.65 115
3316.78 110
3316.92 104
3317.05 97
3317.18 89
3317.31 82
3317.44 77
3317.58 74
3317.71 72
3317.84 71
3317.97 70
3318.10 69
3318.23 66
3318.37 61
3318.50 56
3318.63 48
3318.76 40
3318.89 31
3319.03 18
3319.16 4
3319.29 0
3319.42 0
3319.55 0
3319.69 0
3319.82 0
3319.95 0
3320.08 0
3320.21 7
3320.35 34
3320.48 60
3320.61 81
3320.74 95
3320.87 102
3321.01 104
3321.14 102
3321.27 101
3321.40 100
3321.53 102
3321.66 106
3321.80 109
3321.93 111
3322.06 110
3322.19 105
3322.32 96
3322.46 84
3322.59 70
3322.72 56
3322.85 44
3322.98 34
3323.12 26
3323.25 18
3323.38 11
3323.51 3
3323.64 0
3323.78 0
3323.91 0
3324.04 0
3324.17 0
3324.30 0
3324.44 0
3324.57 4
3324.70 10
3324.83 12
3324.96 10
3325.10 7
3325.23 3
3325.36 0
3325.49 1
3325.63 5
3325.76 12
3325.89 22
3326.02 32
3326.15 42
3326.29 50
3326.42 57
3326.55 61
3326.68 62
3326.81 59
3326.95 53
3327.08 44
3327.21 32
3327.34 19
3327.47 9
3327.61 2
3327.74 1
3327.87 4
3328.00 13
3328.13 25
3328.27 39
3328.40 53
3328.53 65
3328.66 76
3328.79 85
3328.93 94
3329.06 101
3329.19 107
3329.32 113
3329.46 118
3329.59 121
3329.72 122
3329.85 121
3329.98 118
3330.12 114
3330.25 110
3330.38 106
3330.51 103
3330.64 101
3330.78 101
3330.91 103
3331.04 107
3331.17 113
3331.31 121
3331.44 131
3331.57 142
3331.70 155
3331.83 168
3331.97 181
3332.10 195
3332.23 207
3332.36 216
3332.50 222
3332.63 224
3332.76 222
3332.89 215
3333.02 206
3333.16 193
3333.29 178
3333.42 163
3333.55 146
3333.68 128
3333.82 109
3333.95 89
3334.08 70
3334.21 51
3334.35 32
3334.48 15
3334.61 0
3334.74 0
3334.87 0
3335.01 0
3335.14 0
3335.27 0
3335.40 4
3335.54 19
3335.67 32
3335.80 43
3335.93 50
3336.06 51
3336.20 47
3336.33 39
3336.46 30
3336.59 20
3336.73 11
3336.86 4
3336.99 0
3337.12 0
3337.26 0
3337.39 0
3337.52 0
3337.65 0
3337.78 0
3337.92 1
3338.05 1
3338.18 0
3338.31 0
3338.45 1
3338.58 3
3338.71 9
3338.84 17
3338.98 27
3339.11 37
3339.24 45
3339.37 50
3339.50 53
3339.64 54
3339.77 56
3339.90 59
3340.03 65
3340.17 76
3340.30 90
3340.43 107
3340.56 124
3340.70 141
3340.83 155
3340.96 166
3341.09 173
3341.22 176
3341.36 176
3341.49 173
3341.62 169
3341.75 163
3341.89 156
3342.02 149
3342.15 140
3342.28 129
3342.42 117
3342.55 105
3342.68 93
3342.81 82
3342.95 76
3343.08 74
3343.21 78
3343.34 87
3343.48 99
3343.61 114
3343.74 128
3343.87 142
3344.00 154
3344.14 162
3344.27 167
3344.40 169
3344.53 166
3344.67 159
3344.80 150
3344.93 139
3345.06 128
3345.20 119
3345.33 113
3345.46 111
3345.59 111
3345.73 115
3345.86 123
3345.99 132
3346.12 143
3346.26 155
3346.39 166
3346.52 176
3346.65 183
3346.79 188
3346.92 190
3347.05 191
3347.18 192
3347.32 194
3347.45 197
3347.58 200
3347.71 203
3347.85 206
3347.98 208
3348.11 207
3348.24 205
3348.38 200
3348.51 194
3348.64 187
3348.77 180
3348.91 174
3349.04 169
3349.17 166
3349.30 166
3349.44 168
3349.57 171
3349.70 172
3349.83 172
3349.97 169
3350.10 164
3350.23 158
3350.36 152
3350.50 149
3350.63 149
3350.76 152
3350.89 159
3351.03 167
3351.16 175
3351.29 182
3351.42 186
3351.56 186
3351.69 182
3351.82 174
3351.95 163
3352.09 151
3352.22 139
3352.35 127
3352.48 118
3352.62 111
3352.75 107
3352.88 104
3353.01 103
3353.15 103
3353.28 102
3353.41 100
3353.55 97
3353.68 92
3353.81 84
3353.94 73
3354.08 60
3354.21 43
3354.34 25
3354.47 7
3354.61 0
3354.74 0
3354.87 0
3355.00 0
3355.14 0
3355.27 0
3355.40 0
3355.53 0
3355.67 4
3355.80 16
3355.93 30
3356.07 48
3356.20 68
3356.33 90
3356.46 113
3356.60 134
3356.73 154
3356.86 172
3356.99 187
3357.13 200
3357.26 209
3357.39 213
3357.52 213
3357.66 207
3357.79 196
3357.92 183
3358.06 171
3358.19 162
3358.32 159
3358.45 160
3358.59 166
3358.72 175
3358.85 184
3358.98 192
3359.12 199
3359.25 206
3359.38 214
3359.51 225
3359.65 238
3359.78 253
3359.91 270
3360.05 286
3360.18 300
3360.31 311
3360.44 319
3360.58 324
3360.71 328
3360.84 332
3360.97 336
3361.11 340
3361.24 345
3361.37 347
3361.51 347
3361.64 341
3361.77 330
3361.90 315
3362.04 296
3362.17 276
3362.30 260
3362.44 251
3362.57 250
3362.70 258
3362.83 273
3362.97 291
3363.10 309
3363.23 324
3363.36 333
3363.50 337
3363.63 338
3363.76 337
3363.90 338
3364.03 343
3364.16 350
3364.29 358
3364.43 366
3364.56 370
3364.69 368
3364.83 359
3364.96 344
3365.09 325
3365.22 305
3365.36 287
3365.49 274
3365.62 268
3365.76 271
3365.89 282
3366.02 298
3366.15 316
3366.29 334
3366.42 350
3366.55 362
3366.69 370
3366.82 377
3366.95 383
3367.08 390
3367.22 398
3367.35 407
3367.48 414
3367.62 420
3367.75 421
3367.88 417
3368.01 409
3368.15 397
3368.28 384
3368.41 372
3368.55 363
3368.68 357
3368.81 356
3368.94 358
3369.08 364
3369.21 372
3369.34 382
3369.48 393
3369.61 406
3369.74 420
3369.87 435
3370.01 450
3370.14 464
3370.27 479
3370.41 493
3370.54 505
3370.67 517
3370.81 528
3370.94 538
3371.07 547
3371.20 555
3371.34 561
3371.47 567
3371.60 572
3371.74 575
3371.87 575
3372.00 571
3372.14 563
3372.27 551
3372.40 535
3372.53 516
3372.67 497
3372.80 478
3372.93 460
3373.07 443
3373.20 427
3373.33 412
3373.46 401
3373.60 394
3373.73 392
3373.86 397
3374.00 408
3374.13 423
3374.26 440
3374.40 459
3374.53 476
3374.66 491
3374.79 503
3374.93 512
3375.06 519
3375.19 524
3375.33 529
3375.46 534
3375.59 542
3375.73 553
3375.86 567
3375.99 580
3376.13 593
3376.26 602
3376.39 605
3376.52 602
3376.66 593
3376.79 581
3376.92 568
3377.06 555
3377.19 547
3377.32 543
3377.46 544
3377.59 550
3377.72 560
3377.86 573
3377.99 587
3378.12 602
3378.25 616
3378.39 628
3378.52 639
3378.65 648
3378.79 654
3378.92 657
3379.05 658
3379.19 657
3379.32 656
3379.45 655
3379.59 656
3379.72 657
3379.85 660
3379.98 661
3380.12 660
3380.25 655
3380.38 644
3380.52 630
3380.65 610
3380.78 587
3380.92 561
3381.05 533
3381.18 504
3381.32 476
3381.45 449
3381.58 425
3381.72 404
3381.85 388
3381.98 374
3382.12 362
3382.25 351
3382.38 341
3382.51 332
3382.65 325
3382.78 320
3382.91 320
3383.05 325
3383.18 334
3383.31 347
3383.45 360
3383.58 372
3383.71 382
3383.85 388
3383.98 391
3384.11 390
3384.25 387
3384.38 383
3384.51 377
3384.65 368
3384.78 355
3384.91 339
3385.05 320
3385.18 298
3385.31 273
3385.44 249
3385.58 225
3385.71 205
3385.84 190
3385.98 179
3386.11 173
3386.24 171
3386.38 172
3386.51 174
3386.64 176
3386.78 175
3386.91 174
3387.04 171
3387.18 170
3387.31 171
3387.44 176
3387.58 183
3387.71 194
3387.84 206
3387.98 218
3388.11 229
3388.24 239
3388.38 248
3388.51 254
3388.64 257
3388.78 256
3388.91 250
3389.04 239
3389.18 223
3389.31 203
3389.44 180
3389.58 157
3389.71 136
3389.84 118
3389.98 103
3390.11 91
3390.24 82
3390.38 74
3390.51 69
3390.64 65
3390.78 61
3390.91 59
3391.04 58
3391.18 59
3391.31 61
3391.44 64
3391.58 69
3391.71 75
3391.84 83
3391.98 90
3392.11 97
3392.24 101
3392.38 102
3392.51 97
3392.64 87
3392.78 75
3392.91 60
3393.04 47
3393.18 35
3393.31 27
3393.44 23
3393.58 23
3393.71 24
3393.84 28
3393.98 32
3394.11 36
3394.24 40
3394.38 43
3394.51 44
3394.64 45
3394.78 44
3394.91 44
3395.04 44
3395.18 46
3395.31 50
3395.44 57
3395.58 65
3395.71 74
3395.85 84
3395.98 92
3396.11 99
3396.25 102
3396.38 103
3396.51 101
3396.65 97
3396.78 92
3396.91 87
3397.05 84
3397.18 83
3397.31 85
3397.45 88
3397.58 93
3397.71 98
3397.85 101
3397.98 100
3398.11 94
3398.25 82
3398.38 65
3398.51 44
3398.65 21
3398.78 0
3398.91 0
3399.05 0
3399.18 0
3399.32 0
3399.45 0
3399.58 0
3399.72 0
3399.85 14
3399.98 27
3400.12 34
3400.25 36
3400.38 35
3400.52 32
3400.65 31
3400.78 32
3400.92 36
3401.05 41
3401.18 46
3401.32 50
3401.45 52
3401.59 53
3401.72 54
3401.85 56
3401.99 60
3402.12 67
3402.25 76
3402.39 85
3402.52 94
3402.65 103
3402.79 110
3402.92 117
3403.05 121
3403.19 123
3403.32 121
3403.46 115
3403.59 105
3403.72 92
3403.86 80
3403.99 71
3404.12 67
3404.26 70
3404.39 80
3404.52 96
3404.66 114
3404.79 132
3404.92 146
3405.06 156
3405.19 160
3405.33 159
3405.46 155
3405.59 149
3405.73 143
3405.86 139
3405.99 136
3406.13 135
3406.26 134
3406.39 133
3406.53 132
3406.66 131
3406.80 132
3406.93 136
3407.06 141
3407.20 148
3407.33 155
3407.46 159
3407.60 159
3407.73 155
3407.86 146
3408.00 134
3408.13 123
3408.27 114
3408.40 109
3408.53 110
3408.67 116
3408.80 127
3408.93 142
3409.07 158
3409.20 173
3409.34 186
3409.47 195
3409.60 200
3409.74 200
3409.87 196
3410.00 188
3410.14 176
3410.27 160
3410.41 144
3410.54 126
3410.67 111
3410.81 97
3410.94 87
3411.07 82
3411.21 81
3411.34 82
3411.48 86
3411.61 89
3411.74 92
3411.88 93
3412.01 92
3412.14 91
3412.28 89
3412.41 88
3412.55 88
3412.68 88
3412.81 86
3412.95 84
3413.08 80
3413.21 76
3413.35 74
3413.48 76
3413.62 84
3413.75 97
3413.88 115
3414.02 134
3414.15 152
3414.28 165
3414.42 171
3414.55 170
3414.69 163
3414.82 153
3414.95 142
3415.09 134
3415.22 130
3415.35 131
3415.49 137
3415.62 145
3415.76 154
3415.89 161
3416.02 166
3416.16 166
3416.29 163
3416.43 158
3416.56 152
3416.69 147
3416.83 144
3416.96 143
3417.09 144
3417.23 146
3417.36 147
3417.50 148
3417.63 148
3417.76 147
3417.90 142
3418.03 135
3418.17 125
3418.30 115
3418.43 104
3418.57 95
3418.70 90
3418.84 90
3418.97 94
3419.10 102
3419.24 112
3419.37 122
3419.50 130
3419.64 134
3419.77 133
3419.91 125
3420.04 111
3420.17 90
3420.31 65
3420.44 37
3420.58 10
3420.71 0
3420.84 0
3420.98 0
3421.11 0
3421.25 0
3421.38 0
3421.51 0
3421.65 0
3421.78 2
3421.92 11
3422.05 23
3422.18 40
3422.32 63
3422.45 92
3422.58 123
3422.72 155
3422.85 185
3422.99 211
3423.12 233
3423.25 248
3423.39 260
3423.52 267
3423.66 272
3423.79 275
3423.92 278
3424.06 280
3424.19 284
3424.33 289
3424.46 293
3424.59 297
3424.73 300
3424.86 299
3425.00 296
3425.13 290
3425.26 283
3425.40 277
3425.53 274
3425.67 274
3425.80 279
3425.93 287
3426.07 297
3426.20 309
3426.34 319
3426.47 326
3426.60 331
3426.74 333
3426.87 331
3427.01 328
3427.14 322
3427.28 314
3427.41 304
3427.54 292
3427.68 278
3427.81 263
3427.95 249
3428.08 235
3428.21 223
3428.35 213
3428.48 204
3428.62 197
3428.75 190
3428.88 184
3429.02 180
3429.15 179
3429.29 181
3429.42 188
3429.55 199
3429.69 213
3429.82 228
3429.96 242
3430.09 254
3430.23 263
3430.36 270
3430.49 276
3430.63 280
3430.76 284
3430.90 286
3431.03 286
3431.16 282
3431.30 273
3431.43 259
3431.57 241
3431.70 221
3431.83 200
3431.97 179
3432.10 160
3432.24 141
3432.37 123
3432.51 105
3432.64 87
3432.77 69
3432.91 53
3433.04 42
3433.18 39
3433.31 45
3433.44 60
3433.58 85
3433.71 115
3433.85 148
3433.98 179
3434.12 204
3434.25 220
3434.38 225
3434.52 220
3434.65 207
3434.79 188
3434.92 166
3435.05 146
3435.19 130
3435.32 118
3435.46 109
3435.59 104
3435.73 101
3435.86 99
3435.99 99
3436.13 101
3436.26 105
3436.40 111
3436.53 119
3436.67 128
3436.80 136
3436.93 144
3437.07 152
3437.20 160
3437.34 170
3437.47 182
3437.61 196
3437.74 208
3437.87 218
3438.01 223
3438.14 222
3438.28 215
3438.41 203
3438.55 188
3438.68 172
3438.81 157
3438.95 144
3439.08 135
3439.22 130
3439.35 129
3439.49 131
3439.62 136
3439.75 143
3439.89 150
3440.02 154
3440.16 155
3440.29 151
3440.43 143
3440.56 132
3440.69 121
3440.83 111
3440.96 106
3441.10 107
3441.23 114
3441.37 126
3441.50 140
3441.63 154
3441.77 165
3441.90 170
3442.04 168
3442.17 162
3442.31 151
3442.44 137
3442.57 123
3442.71 109
3442.84 94
3442.98 79
3443.11 63
3443.25 47
3443.38 31
3443.52 16
3443.65 5
3443.78 0
3443.92 0
3444.05 0
3444.19 0
3444.32 0
3444.46 0
3444.59 0
3444.72 3
3444.86 6
3444.99 7
3445.13 7
3445.26 7
3445.40 6
3445.53 7
3445.67 11
3445.80 19
3445.93 28
3446.07 39
3446.20 48
3446.34 54
3446.47 55
3446.61 50
3446.74 40
3446.88 26
3447.01 12
3447.14 0
3447.28 0
3447.41 0
3447.55 0
3447.68 0
3447.82 0
3447.95 1
3448.09 5
3448.22 7
3448.35 7
3448.49 6
3448.62 5
3448.76 5
3448.89 7
3449.03 12
3449.16 18
3449.30 24
3449.43 31
3449.56 37
3449.70 43
3449.83 50
3449.97 59
3450.10 70
3450.24 81
3450.37 91
3450.51 100
3450.64 104
3450.78 103
3450.91 98
3451.04 91
3451.18 83
3451.31 78
3451.45 74
3451.58 73
3451.72 72
3451.85 71
3451.99 67
3452.12 62
3452.25 56
3452.39 49
3452.52 45
3452.66 43
3452.79 43
3452.93 45
3453.06 46
3453.20 47
3453.33 45
3453.47 42
3453.60 36
3453.74 31
3453.87 26
3454.00 22
3454.14 21
3454.27 21
3454.41 24
3454.54 28
3454.68 34
3454.81 41
3454.95 51
3455.08 64
3455.22 82
3455.35 106
3455.48 135
3455.62 165
3455.75 195
3455.89 219
3456.02 234
3456.16 240
3456.29 239
3456.43 232
3456.56 224
3456.70 219
3456.83 218
3456.97 221
3457.10 227
3457.23 234
3457.37 241
3457.50 248
3457.64 255
3457.77 262
3457.91 270
3458.04 277
3458.18 284
3458.31 289
3458.45 292
3458.58 295
3458.72 299
3458.85 305
3458.99 313
3459.12 322
3459.25 331
3459.39 338
3459.52 341
3459.66 340
3459.79 336
3459.93 329
3460.06 322
3460.20 313
3460.33 304
3460.47 293
3460.60 279
3460.74 263
3460.87 244
3461.01 223
3461.14 202
3461.28 181
3461.41 161
3461.54 142
3461.68 123
3461.81 106
3461.95 91
3462.08 80
3462.22 74
3462.35 72
3462.49 74
3462.62 77
3462.76 81
3462.89 83
3463.03 84
3463.16 83
3463.30 80
3463.43 78
3463.57 76
3463.70 73
3463.84 70
3463.97 64
3464.10 57
3464.24 47
3464.37 36
3464.51 24
3464.64 13
3464.78 4
3464.91 0
3465.05 0
3465.18 0
3465.32 0
3465.45 2
3465.59 8
3465.72 15
3465.86 25
3465.99 36
3466.13 49
3466.26 62
3466.40 74
3466.53 84
3466.67 90
3466.80 92
3466.94 91
3467.07 87
3467.21 82
3467.34 78
3467.48 75
3467.61 75
3467.74 79
3467.88 85
3468.01 94
3468.15 104
3468.28 113
3468.42 120
3468.55 123
3468.69 122
3468.82 118
3468.96 111
3469.09 104
3469.23 99
3469.36 97
3469.50 97
3469.63 99
3469.77 101
3469.90 101
3470.04 100
3470.17 98
3470.31 94
3470.44 91
3470.58 87
3470.71 84
3470.85 80
3470.98 75
3471.12 69
3471.25 62
3471.39 54
3471.52 44
3471.66 34
3471.79 22
3471.93 10
3472.06 0
3472.20 0
3472.33 0
3472.47 0
3472.60 0
3472.74 0
3472.87 0
3473.01 0
3473.14 8
3473.28 14
3473.41 17
3473.55 19
3473.68 21
3473.82 26
3473.95 33
3474.09 44
3474.22 58
3474.36 77
3474.49 101
3474.63 129
3474.76 161
3474.90 195
3475.03 229
3475.17 260
3475.30 284
3475.44 301
3475.57 308
3475.71 305
3475.84 295
3475.98 280
3476.11 260
3476.25 239
3476.38 221
3476.52 206
3476.65 198
3476.79 198
3476.92 205
3477.06 219
3477.19 236
3477.33 255
3477.46 271
3477.60 283
3477.73 289
3477.87 290
3478.00 285
3478.14 278
3478.27 269
3478.41 259
3478.54 251
3478.68 246
3478.81 245
3478.95 248
3479.08 256
3479.22 269
3479.35 284
3479.49 299
3479.62 313
3479.76 323
3479.89 327
3480.03 326
3480.16 320
3480.30 310
3480.43 297
3480.57 283
3480.70 268
3480.84 253
3480.97 240
3481.11 227
3481.24 216
3481.38 207
3481.51 200
3481.65 195
3481.78 191
3481.92 189
3482.05 189
3482.19 191
3482.32 194
3482.46 199
3482.59 203
3482.73 207
3482.86 209
3483.00 209
3483.13 206
3483.27 201
3483.40 193
3483.54 183
3483.67 172
3483.81 160
3483.95 146
3484.08 131
3484.22 115
3484.35 100
3484.49 86
3484.62 75
3484.76 68
3484.89 66
3485.03 66
3485.16 69
3485.30 73
3485.43 76
3485.57 78
3485.70 78
3485.84 77
3485.97 75
3486.11 73
3486.24 71
3486.38 70
3486.51 70
3486.65 70
3486.78 71
3486.92 71
3487.05 73
3487.19 74
3487.33 77
3487.46 80
3487.60 83
3487.73 85
3487.87 87
3488.00 87
3488.14 85
3488.27 83
3488.41 81
3488.54 79
3488.68 78
3488.81 78
3488.95 80
3489.08 82
3489.22 83
3489.35 83
3489.49 84
3489.62 83
3489.76 83
3489.89 82
3490.03 83
3490.17 85
3490.30 89
3490.44 96
3490.57 105
3490.71 116
3490.84 130
3490.98 143
3491.11 154
3491.25 160
3491.38 162
3491.52 161
3491.65 159
3491.79 158
3491.92 159
3492.06 166
3492.20 176
3492.33 187
3492.47 196
3492.60 200
3492.74 199
3492.87 191
3493.01 180
3493.14 167
3493.28 155
3493.41 145
3493.55 138
3493.68 133
3493.82 129
3493.95 126
3494.09 122
3494.23 118
3494.36 115
3494.50 113
3494.63 114
3494.77 117
3494.90 122
3495.04 129
3495.17 137
3495.31 144
3495.44 152
3495.58 160
3495.71 171
3495.85 186
3495.99 205
3496.12 228
3496.26 255
3496.39 282
3496.53 309
3496.66 333
3496.80 354
3496.93 373
3497.07 390
3497.20 408
3497.34 426
3497.47 446
3497.61 467
3497.75 487
3497.88 507
3498.02 525
3498.15 543
3498.29 560
3498.42 578
3498.56 596
3498.69 615
3498.83 634
3498.96 653
3499.10 675
3499.24 699
3499.37 728
3499.51 764
3499.64 805
3499.78 850
3499.91 896
3500.05 941
3500.18 981
3500.32 1016
3500.45 1046
3500.59 1072
3500.73 1096
3500.86 1122
3501.00 1150
3501.13 1180
3501.27 1214
3501.40 1247
3501.54 1279
3501.67 1307
3501.81 1330
3501.95 1347
3502.08 1358
3502.22 1364
3502.35 1365
3502.49 1364
3502.62 1361
3502.76 1358
3502.89 1354
3503.03 1351
3503.16 1348
3503.30 1348
3503.44 1349
3503.57 1350
3503.71 1353
3503.84 1355
3503.98 1354
3504.11 1350
3504.25 1339
3504.38 1322
3504.52 1299
3504.66 1272
3504.79 1244
3504.93 1217
3505.06 1194
3505.20 1177
3505.33 1165
3505.47 1154
3505.60 1143
3505.74 1127
3505.88 1107
3506.01 1082
3506.15 1055
3506.28 1030
3506.42 1009
3506.55 997
3506.69 991
3506.83 992
3506.96 997
3507.10 1002
3507.23 1004
3507.37 1002
3507.50 994
3507.64 979
3507.77 958
3507.91 930
3508.05 896
3508.18 857
3508.32 813
3508.45 766
3508.59 720
3508.72 677
3508.86 638
3509.00 604
3509.13 575
3509.27 551
3509.40 530
3509.54 511
3509.67 494
3509.81 476
3509.94 459
3510.08 443
3510.22 429
3510.35 416
3510.49 406
3510.62 399
3510.76 394
3510.89 390
3511.03 387
3511.17 384
3511.30 380
3511.44 376
3511.57 372
3511.71 369
3511.84 368
3511.98 368
3512.12 369
3512.25 368
3512.39 363
3512.52 354
3512.66 339
3512.79 320
3512.93 296
3513.07 272
3513.20 249
3513.34 228
3513.47 213
3513.61 203
3513.74 199
3513.88 201
3514.02 207
3514.15 216
3514.29 227
3514.42 236
3514.56 242
3514.69 243
3514.83 237
3514.97 225
3515.10 206
3515.24 182
3515.37 153
3515.51 122
3515.65 89
3515.78 55
3515.92 23
3516.05 0
3516.19 0
3516.32 0
3516.46 0
3516.60 0
3516.73 0
3516.87 0
3517.00 0
3517.14 8
3517.27 24
3517.41 38
3517.55 50
3517.68 62
3517.82 73
3517.95 83
3518.09 93
3518.23 102
3518.36 110
3518.50 115
3518.63 118
3518.77 118
3518.90 118
3519.04 118
3519.18 119
3519.31 124
3519.45 132
3519.58 144
3519.72 157
3519.86 171
3519.99 182
3520.13 188
3520.26 188
3520.40 183
3520.53 173
3520.67 161
3520.81 149
3520.94 138
3521.08 132
3521.21 130
3521.35 132
3521.49 139
3521.62 151
3521.76 168
3521.89 189
3522.03 211
3522.17 235
3522.30 255
3522.44 271
3522.57 280
3522.71 282
3522.85 279
3522.98 272
3523.12 264
3523.25 257
3523.39 252
3523.52 251
3523.66 254
3523.80 259
3523.93 265
3524.07 269
3524.20 270
3524.34 265
3524.48 255
3524.61 238
3524.75 216
3524.88 193
3525.02 171
3525.16 152
3525.29 141
3525.43 139
3525.56 147
3525.70 162
3525.84 184
3525.97 207
3526.11 229
3526.24 245
3526.38 253
3526.52 253
3526.65 245
3526.79 233
3526.92 220
3527.06 210
3527.20 204
3527.33 203
3527.47 208
3527.60 216
3527.74 225
3527.88 232
3528.01 236
3528.15 237
3528.28 234
3528.42 229
3528.56 224
3528.69 221
3528.83 221
3528.96 224
3529.10 228
3529.24 233
3529.37 235
3529.51 236
3529.64 235
3529.78 233
3529.92 232
3530.05 230
3530.19 228
3530.32 226
3530.46 221
3530.60 211
3530.73 197
3530.87 179
3531.00 159
3531.14 139
3531.28 119
3531.41 100
3531.55 82
3531.69 65
3531.82 47
3531.96 27
3532.09 7
3532.23 0
3532.37 0
3532.50 0
3532.64 0
3532.77 0
3532.91 0
3533.05 0
3533.18 0
3533.32 16
3533.45 29
3533.59 38
3533.73 44
3533.86 47
3534.00 50
3534.14 52
3534.27 55
3534.41 59
3534.54 63
3534.68 67
3534.82 69
3534.95 68
3535.09 65
3535.22 58
3535.36 49
3535.50 38
3535.63 26
3535.77 16
3535.91 7
3536.04 2
3536.18 2
3536.31 5
3536.45 13
3536.59 23
3536.72 36
3536.86 52
3536.99 71
3537.13 92
3537.27 114
3537.40 137
3537.54 158
3537.68 175
3537.81 186
3537.95 190
3538.08 189
3538.22 185
3538.36 180
3538.49 177
3538.63 178
3538.77 183
3538.90 191
3539.04 201
3539.17 211
3539.31 218
3539.45 222
3539.58 221
3539.72 217
3539.86 210
3539.99 202
3540.13 192
3540.26 183
3540.40 173
3540.54 165
3540.67 160
3540.81 158
3540.95 160
3541.08 166
3541.22 176
3541.35 189
3541.49 203
3541.63 216
3541.76 226
3541.90 233
3542.04 235
3542.17 232
3542.31 226
3542.44 218
3542.58 208
3542.72 199
3542.85 190
3542.99 185
3543.13 183
3543.26 186
3543.40 194
3543.53 209
3543.67 228
3543.81 249
3543.94 271
3544.08 291
3544.22 309
3544.35 323
3544.49 335
3544.63 347
3544.76 361
3544.90 378
3545.03 397
3545.17 419
3545.31 439
3545.44 457
3545.58 469
3545.72 475
3545.85 473
3545.99 464
3546.13 451
3546.26 436
3546.40 422
3546.53 413
3546.67 411
3546.81 416
3546.94 426
3547.08 439
3547.22 450
3547.35 457
3547.49 457
3547.63 451
3547.76 440
3547.90 430
3548.03 423
3548.17 423
3548.31 430
3548.44 442
3548.58 457
3548.72 471
3548.85 480
3548.99 484
3549.13 483
3549.26 479
3549.40 475
3549.54 475
3549.67 478
3549.81 485
3549.94 493
3550.08 500
3550.22 502
3550.35 498
3550.49 487
3550.63 472
3550.76 454
3550.90 437
3551.04 422
3551.17 410
3551.31 402
3551.45 394
3551.58 385
3551.72 375
3551.86 362
3551.99 348
3552.13 335
3552.26 324
3552.40 315
3552.54 311
3552.67 308
3552.81 307
3552.95 303
3553.08 297
3553.22 288
3553.36 277
3553.49 267
3553.63 260
3553.77 256
3553.90 257
3554.04 261
3554.18 267
3554.31 272
3554.45 275
3554.59 275
3554.72 272
3554.86 267
3554.99 261
3555.13 257
3555.27 256
3555.40 257
3555.54 262
3555.68 268
3555.81 274
3555.95 279
3556.09 280
3556.22 277
3556.36 270
3556.50 260
3556.63 249
3556.77 238
3556.91 228
3557.04 220
3557.18 213
3557.32 209
3557.45 207
3557.59 206
3557.73 207
3557.86 208
3558.00 211
3558.14 213
3558.27 214
3558.41 215
3558.55 213
3558.68 212
3558.82 210
3558.96 207
3559.09 205
3559.23 203
3559.37 201
3559.50 199
3559.64 197
3559.78 195
3559.91 194
3560.05 192
3560.19 189
3560.32 185
3560.46 177
3560.59 167
3560.73 155
3560.87 142
3561.00 128
3561.14 113
3561.28 99
3561.41 85
3561.55 69
3561.69 53
3561.82 36
3561.96 22
3562.10 11
3562.23 7
3562.37 9
3562.51 16
3562.64 29
3562.78 44
3562.92 59
3563.06 72
3563.19 82
3563.33 90
3563.47 94
3563.60 95
3563.74 93
3563.88 88
3564.01 81
3564.15 72
3564.29 64
3564.42 58
3564.56 55
3564.70 55
3564.83 57
3564.97 58
3565.11 55
3565.24 47
3565.38 34
3565.52 18
3565.65 0
3565.79 0
3565.93 0
3566.06 0
3566.20 0
3566.34 0
3566.47 0
3566.61 0
3566.75 4
3566.88 9
3567.02 14
3567.16 19
3567.29 26
3567.43 34
3567.57 44
3567.70 56
3567.84 70
3567.98 85
3568.11 103
3568.25 120
3568.39 135
3568.52 146
3568.66 152
3568.80 151
3568.94 145
3569.07 137
3569.21 131
3569.35 128
3569.48 131
3569.62 137
3569.76 146
3569.89 155
3570.03 160
3570.17 162
3570.30 161
3570.44 158
3570.58 157
3570.71 159
3570.85 164
3570.99 174
3571.12 187
3571.26 202
3571.40 219
3571.54 234
3571.67 247
3571.81 257
3571.95 263
3572.08 266
3572.22 265
3572.36 261
3572.49 256
3572.63 250
3572.77 242
3572.90 233
3573.04 223
3573.18 211
3573.31 201
3573.45 192
3573.59 187
3573.73 187
3573.86 191
3574.00 197
3574.14 203
3574.27 206
3574.41 204
3574.55 195
3574.68 182
3574.82 166
3574.96 152
3575.09 144
3575.23 142
3575.37 148
3575.50 160
3575.64 174
3575.78 188
3575.92 199
3576.05 205
3576.19 206
3576.33 203
3576.46 197
3576.60 190
3576.74 181
3576.87 172
3577.01 163
3577.15 154
3577.29 146
3577.42 139
3577.56 135
3577.70 136
3577.83 139
3577.97 146
3578.11 153
3578.24 161
3578.38 168
3578.52 173
3578.66 176
3578.79 177
3578.93 177
3579.07 177
3579.20 177
3579.34 179
3579.48 183
3579.61 187
3579.75 192
3579.89 195
3580.03 196
3580.16 195
3580.30 191
3580.44 186
3580.57 181
3580.71 175
3580.85 169
3580.98 164
3581.12 160
3581.26 157
3581.40 154
3581.53 153
3581.67 152
3581.81 153
3581.94 154
3582.08 154
3582.22 154
3582.35 152
3582.49 146
3582.63 138
3582.77 127
3582.90 116
3583.04 106
3583.18 99
3583.31 96
3583.45 98
3583.59 102
3583.73 107
3583.86 110
3584.00 109
3584.14 105
3584.27 97
3584.41 87
3584.55 77
3584.69 68
3584.82 60
3584.96 53
3585.10 48
3585.23 45
3585.37 43
3585.51 44
3585.65 49
3585.78 57
3585.92 67
3586.06 76
3586.19 83
3586.33 85
3586.47 82
3586.61 74
3586.74 64
3586.88 53
3587.02 44
3587.15 40
3587.29 39
3587.43 41
3587.57 45
3587.70 49
3587.84 51
3587.98 51
3588.11 48
3588.25 44
3588.39 38
3588.53 32
3588.66 27
3588.80 24
3588.94 23
3589.07 24
3589.21 27
3589.35 29
3589.49 32
3589.62 33
3589.76 31
3589.90 27
3590.03 21
3590.17 13
3590.31 6
3590.45 0
3590.58 0
3590.72 0
3590.86 0
3591.00 0
3591.13 7
3591.27 16
3591.41 25
3591.54 31
3591.68 33
3591.82 30
3591.96 23
3592.09 13
3592.23 1
3592.37 0
3592.50 0
3592.64 0
3592.78 0
3592.92 0
3593.05 0
3593.19 0
3593.33 8
3593.47 33
3593.60 62
3593.74 93
3593.88 120
3594.01 141
3594.15 154
3594.29 156
3594.43 151
3594.56 139
3594.70 125
3594.84 111
3594.98 98
3595.11 88
3595.25 79
3595.39 73
3595.53 67
3595.66 62
3595.80 60
3595.94 61
3596.07 66
3596.21 76
3596.35 89
3596.49 103
3596.62 118
3596.76 131
3596.90 142
3597.04 149
3597.17 152
3597.31 150
3597.45 143
3597.59 130
3597.72 112
3597.86 92
3598.00 72
3598.13 56
3598.27 47
3598.41 46
3598.55 54
3598.68 69
3598.82 86
3598.96 104
3599.10 120
3599.23 132
3599.37 141
3599.51 146
3599.65 150
3599.78 153
3599.92 158
3600.06 164
3600.20 172
3600.33 184
3600.47 199
3600.61 218
3600.75 238
3600.88 258
3601.02 275
3601.16 287
3601.29 292
3601.43 290
3601.57 279
3601.71 263
3601.84 244
3601.98 224
3602.12 206
3602.26 191
3602.39 181
3602.53 176
3602.67 172
3602.81 171
3602.94 169
3603.08 166
3603.22 161
3603.36 154
3603.49 146
3603.63 136
3603.77 126
3603.91 115
3604.04 106
3604.18 98
3604.32 92
3604.46 88
3604.59 86
3604.73 84
3604.87 82
3605.01 81
3605.14 80
3605.28 81
3605.42 83
3605.56 86
3605.69 90
3605.83 92
3605.97 90
3606.11 84
3606.24 74
3606.38 61
3606.52 48
3606.66 38
3606.79 33
3606.93 35
3607.07 45
3607.21 61
3607.34 83
3607.48 105
3607.62 126
3607.76 143
3607.89 153
3608.03 156
3608.17 154
3608.31 149
3608.44 144
3608.58 140
3608.72 142
3608.86 148
3608.99 158
3609.13 169
3609.27 177
3609.41 180
3609.55 176
3609.68 162
3609.82 141
3609.96 114
3610.10 85
3610.23 55
3610.37 28
3610.51 6
3610.65 0
3610.78 0
3610.92 0
3611.06 0
3611.20 0
3611.33 0
3611.47 0
3611.61 5
3611.75 13
3611.88 18
3612.02 21
3612.16 22
3612.30 22
3612.43 22
3612.57 25
3612.71 29
3612.85 34
3612.99 39
3613.12 45
3613.26 50
3613.40 56
3613.54 61
3613.67 67
3613.81 73
3613.95 80
3614.09 86
3614.22 91
3614.36 94
3614.50 96
3614.64 95
3614.78 92
3614.91 87
3615.05 82
3615.19 77
3615.33 74
3615.46 75
3615.60 79
3615.74 88
3615.88 101
3616.01 117
3616.15 133
3616.29 148
3616.43 159
3616.57 163
3616.70 160
3616.84 149
3616.98 130
3617.12 105
3617.25 77
3617.39 48
3617.53 21
3617.67 0
3617.80 0
3617.94 0
3618.08 0
3618.22 0
3618.36 0
3618.49 0
3618.63 0
3618.77 0
3618.91 4
3619.04 11
3619.18 19
3619.32 29
3619.46 40
3619.60 51
3619.73 61
3619.87 70
3620.01 75
3620.15 78
3620.28 78
3620.42 76
3620.56 72
3620.70 69
3620.84 67
3620.97 67
3621.11 69
3621.25 73
3621.39 79
3621.52 86
3621.66 90
3621.80 93
3621.94 92
3622.08 89
3622.21 83
3622.35 78
3622.49 75
3622.63 74
3622.77 78
3622.90 84
3623.04 90
3623.18 95
3623.32 95
3623.45 90
3623.59 80
3623.73 68
3623.87 55
3624.01 46
3624.14 43
3624.28 47
3624.42 59
3624.56 76
3624.70 96
3624.83 118
3624.97 140
3625.11 162
3625.25 181
3625.38 196
3625.52 207
3625.66 212
3625.80 207
3625.94 194
3626.07 171
3626.21 143
3626.35 112
3626.49 82
3626.63 56
3626.76 36
3626.90 23
3627.04 14
3627.18 8
3627.32 1
3627.45 0
3627.59 0
3627.73 0
3627.87 0
3628.01 0
3628.14 0
3628.28 0
3628.42 0
3628.56 12
3628.69 26
3628.83 37
3628.97 44
3629.11 47
3629.25 45
3629.38 38
3629.52 30
3629.66 22
3629.80 18
3629.94 17
3630.07 21
3630.21 29
3630.35 41
3630.49 54
3630.63 68
3630.76 82
3630.90 95
3631.04 108
3631.18 122
3631.32 135
3631.45 149
3631.59 162
3631.73 173
3631.87 181
3632.01 185
3632.14 183
3632.28 177
3632.42 166
3632.56 154
3632.70 140
3632.83 128
3632.97 119
3633.11 115
3633.25 114
3633.39 117
3633.52 123
3633.66 130
3633.80 137
3633.94 145
3634.08 153
3634.21 160
3634.35 167
3634.49 175
3634.63 181
3634.77 187
3634.91 192
3635.04 196
3635.18 199
3635.32 201
3635.46 201
3635.60 201
3635.73 200
3635.87 200
3636.01 202
3636.15 206
3636.29 211
3636.42 218
3636.56 225
3636.70 230
3636.84 230
3636.98 226
3637.11 216
3637.25 202
3637.39 187
3637.53 172
3637.67 161
3637.81 157
3637.94 159
3638.08 167
3638.22 179
3638.36 191
3638.50 199
3638.63 202
3638.77 198
3638.91 189
3639.05 178
3639.19 168
3639.32 162
3639.46 162
3639.60 167
3639.74 176
3639.88 184
3640.02 188
3640.15 187
3640.29 180
3640.43 168
3640.57 153
3640.71 137
3640.84 124
3640.98 115
3641.12 111
3641.26 113
3641.40 119
3641.54 130
3641.67 144
3641.81 160
3641.95 178
3642.09 195
3642.23 211
3642.36 223
3642.50 232
3642.64 237
3642.78 238
3642.92 235
3643.06 228
3643.19 219
3643.33 208
3643.47 195
3643.61 184
3643.75 175
3643.89 170
3644.02 173
3644.16 182
3644.30 197
3644.44 216
3644.58 236
3644.71 254
3644.85 267
3644.99 274
3645.13 275
3645.27 274
3645.41 272
3645.54 272
3645.68 273
3645.82 278
3645.96 284
3646.10 292
3646.24 300
3646.37 306
3646.51 310
3646.65 313
3646.79 314
3646.93 314
3647.07 311
3647.20 306
3647.34 298
3647.48 286
3647.62 271
3647.76 253
3647.90 234
3648.03 216
3648.17 200
3648.31 189
3648.45 183
3648.59 181
3648.73 183
3648.86 190
3649.00 199
3649.14 210
3649.28 221
3649.42 232
3649.56 240
3649.69 242
3649.83 239
3649.97 230
3650.11 216
3650.25 200
3650.39 185
3650.52 174
3650.66 168
3650.80 168
3650.94 172
3651.08 178
3651.22 186
3651.35 195
3651.49 204
3651.63 214
3651.77 223
3651.91 231
3652.05 238
3652.18 242
3652.32 241
3652.46 237
3652.60 228
3652.74 218
3652.88 206
3653.01 195
3653.15 183
3653.29 171
3653.43 157
3653.57 141
3653.71 124
3653.85 105
3653.98 87
3654.12 71
3654.26 59
3654.40 51
3654.54 48
3654.68 49
3654.81 54
3654.95 65
3655.09 80
3655.23 97
3655.37 115
3655.51 131
3655.65 142
3655.78 147
3655.92 145
3656.06 137
3656.20 126
3656.34 115
3656.48 107
3656.61 102
3656.75 101
3656.89 104
3657.03 109
3657.17 115
3657.31 120
3657.45 126
3657.58 132
3657.72 140
3657.86 149
3658.00 160
3658.14 171
3658.28 181
3658.41 186
3658.55 186
3658.69 178
3658.83 164
3658.97 145
3659.11 125
3659.25 107
3659.38 93
3659.52 86
3659.66 86
3659.80 91
3659.94 100
3660.08 109
3660.22 117
3660.35 124
3660.49 130
3660.63 135
3660.77 142
3660.91 151
3661.05 160
3661.19 168
3661.32 172
3661.46 169
3661.60 157
3661.74 138
3661.88 112
3662.02 84
3662.16 58
3662.29 37
3662.43 22
3662.57 15
3662.71 14
3662.85 16
3662.99 20
3663.13 24
3663.26 26
3663.40 25
3663.54 21
3663.68 15
3663.82 8
3663.96 0
3664.10 0
3664.23 0
3664.37 0
3664.51 0
3664.65 0
3664.79 0
3664.93 0
3665.07 0
3665.21 3
3665.34 7
3665.48 13
3665.62 21
3665.76 30
3665.90 42
3666.04 54
3666.18 67
3666.31 79
3666.45 87
3666.59 92
3666.73 95
3666.87 95
3667.01 93
3667.15 90
3667.29 87
3667.42 83
3667.56 79
3667.70 74
3667.84 69
3667.98 66
3668.12 67
3668.26 73
3668.39 86
3668.53 104
3668.67 127
3668.81 152
3668.95 176
3669.09 195
3669.23 210
3669.37 218
3669.50 221
3669.64 221
3669.78 218
3669.92 215
3670.06 214
3670.20 215
3670.34 218
3670.48 221
3670.61 225
3670.75 226
3670.89 223
3671.03 215
3671.17 203
3671.31 186
3671.45 168
3671.59 150
3671.72 137
3671.86 129
3672.00 129
3672.14 135
3672.28 148
3672.42 164
3672.56 180
3672.70 193
3672.83 201
3672.97 202
3673.11 196
3673.25 185
3673.39 170
3673.53 153
3673.67 136
3673.81 120
3673.95 104
3674.08 89
3674.22 74
3674.36 60
3674.50 46
3674.64 35
3674.78 26
3674.92 20
3675.06 17
3675.19 15
3675.33 12
3675.47 9
3675.61 4
3675.75 0
3675.89 0
3676.03 0
3676.17 0
3676.31 0
3676.44 0
3676.58 0
3676.72 7
3676.86 27
3677.00 48
3677.14 65
3677.28 78
3677.42 83
3677.56 82
3677.69 78
3677.83 74
3677.97 74
3678.11 79
3678.25 91
3678.39 107
3678.53 126
3678.67 146
3678.81 163
3678.94 178
3679.08 190
3679.22 200
3679.36 207
3679.50 211
3679.64 213
3679.78 213
3679.92 212
3680.06 210
3680.19 208
3680.33 208
3680.47 209
3680.61 211
3680.75 214
3680.89 217
3681.03 221
3681.17 225
3681.31 229
3681.44 232
3681.58 233
3681.72 229
3681.86 221
3682.00 208
3682.14 190
3682.28 169
3682.42 147
3682.56 127
3682.70 111
3682.83 100
3682.97 94
3683.11 93
3683.25 94
3683.39 96
3683.53 96
3683.67 92
3683.81 83
3683.95 71
3684.09 55
3684.22 40
3684.36 25
3684.50 16
3684.64 11
3684.78 13
3684.92 20
3685.06 30
3685.20 43
3685.34 57
3685.48 70
3685.61 82
3685.75 91
3685.89 97
3686.03 99
3686.17 96
3686.31 88
3686.45 76
3686.59 62
3686.73 47
3686.87 34
3687.00 23
3687.14 15
3687.28 11
3687.42 9
3687.56 10
3687.70 14
3687.84 20
3687.98 29
3688.12 42
3688.26 58
3688.40 77
3688.53 97
3688.67 118
3688.81 138
3688.95 158
3689.09 176
3689.23 192
3689.37 204
3689.51 212
3689.65 213
3689.79 210
3689.93 202
3690.06 192
3690.20 182
3690.34 173
3690.48 168
3690.62 167
3690.76 168
3690.90 170
3691.04 173
3691.18 176
3691.32 177
3691.46 177
3691.60 173
3691.73 168
3691.87 161
3692.01 153
3692.15 145
3692.29 139
3692.43 137
3692.57 139
3692.71 145
3692.85 154
3692.99 164
3693.13 175
3693.27 186
3693.40 198
3693.54 209
3693.68 222
3693.82 238
3693.96 254
3694.10 270
3694.24 282
3694.38 289
3694.52 287
3694.66 278
3694.80 262
3694.94 243
3695.07 227
3695.21 218
3695.35 219
3695.49 232
3695.63 253
3695.77 280
3695.91 307
3696.05 329
3696.19 344
3696.33 352
3696.47 352
3696.61 350
3696.75 346
3696.88 341
3697.02 338
3697.16 335
3697.30 334
3697.44 334
3697.58 335
3697.72 337
3697.86 342
3698.00 347
3698.14 352
3698.28 355
3698.42 355
3698.56 352
3698.70 346
3698.83 338
3698.97 329
3699.11 320
3699.25 312
3699.39 304
3699.53 298
3699.67 293
3699.81 290
3699.95 290
3700.09 294
3700.23 301
3700.37 310
3700.51 319
3700.65 325
3700.78 325
3700.92 316
3701.06 299
3701.20 275
3701.34 248
3701.48 223
3701.62 203
3701.76 192
3701.90 190
3702.04 196
3702.18 206
3702.32 217
3702.46 225
3702.60 229
3702.74 229
3702.87 225
3703.01 221
3703.15 216
3703.29 214
3703.43 214
3703.57 217
3703.71 222
3703.85 227
3703.99 230
3704.13 232
3704.27 232
3704.41 230
3704.55 229
3704.69 228
3704.83 231
3704.97 236
3705.10 243
3705.24 250
3705.38 255
3705.52 255
3705.66 249
3705.80 239
3705.94 224
3706.08 205
3706.22 186
3706.36 166
3706.50 148
3706.64 133
3706.78 122
3706.92 115
3707.06 114
3707.20 117
3707.34 123
3707.47 130
3707.61 136
3707.75 139
3707.89 137
3708.03 133
3708.17 127
3708.31 122
3708.45 121
3708.59 125
3708.73 134
3708.87 148
3709.01 163
3709.15 176
3709.29 185
3709.43 188
3709.57 185
3709.71 176
3709.85 163
3709.99 148
3710.12 134
3710.26 122
3710.40 113
3710.54 109
3710.68 110
3710.82 115
3710.96 125
3711.10 138
3711.24 151
3711.38 163
3711.52 171
3711.66 173
3711.80 169
3711.94 159
3712.08 145
3712.22 128
3712.36 112
3712.50 97
3712.64 86
3712.78 77
3712.92 73
3713.05 71
3713.19 72
3713.33 76
3713.47 83
3713.61 92
3713.75 100
3713.89 108
3714.03 112
3714.17 110
3714.31 102
3714.45 87
3714.59 67
3714.73 44
3714.87 22
3715.01 2
3715.15 0
3715.29 0
3715.43 0
3715.57 0
3715.71 13
3715.85 33
3715.99 55
3716.13 77
3716.27 98
3716.40 116
3716.54 129
3716.68 137
3716.82 139
3716.96 133
3717.10 120
3717.24 102
3717.38 81
3717.52 61
3717.66 45
3717.80 37
3717.94 38
3718.08 48
3718.22 63
3718.36 80
3718.50 95
3718.64 106
3718.78 110
3718.92 108
3719.06 101
3719.20 90
3719.34 75
3719.48 58
3719.62 39
3719.76 17
3719.90 0
3720.04 0
3720.18 0
3720.31 0
3720.45 0
3720.59 0
3720.73 0
3720.87 0
3721.01 12
3721.15 37
3721.29 58
3721.43 75
3721.57 87
3721.71 95
3721.85 100
3721.99 104
3722.13 108
3722.27 112
3722.41 118
3722.55 125
3722.69 134
3722.83 144
3722.97 157
3723.11 171
3723.25 186
3723.39 200
3723.53 212
3723.67 220
3723.81 224
3723.95 222
3724.09 217
3724.23 210
3724.37 201
3724.51 193
3724.65 187
3724.79 182
3724.93 178
3725.07 175
3725.21 173
3725.35 170
3725.49 166
3725.62 163
3725.76 162
3725.90 163
3726.04 166
3726.18 172
3726.32 180
3726.46 188
3726.60 194
3726.74 197
3726.88 197
3727.02 193
3727.16 188
3727.30 182
3727.44 178
3727.58 176
3727.72 176
3727.86 178
3728.00 180
3728.14 181
3728.28 180
3728.42 176
3728.56 168
3728.70 158
3728.84 147
3728.98 134
3729.12 122
3729.26 110
3729.40 98
3729.54 87
3729.68 75
3729.82 63
3729.96 50
3730.10 38
3730.24 26
3730.38 17
3730.52 10
3730.66 5
3730.80 3
3730.94 4
3731.08 8
3731.22 14
3731.36 24
3731.50 36
3731.64 49
3731.78 63
3731.92 74
3732.06 80
3732.20 80
3732.34 74
3732.48 63
3732.62 49
3732.76 38
3732.90 33
3733.04 37
3733.18 50
3733.32 69
3733.46 91
3733.60 111
3733.74 123
3733.88 126
3734.02 117
3734.16 99
3734.30 76
3734.44 52
3734.58 32
3734.72 20
3734.86 18
3735.00 24
3735.14 37
3735.28 54
3735.42 71
3735.56 85
3735.70 96
3735.84 102
3735.98 103
3736.12 101
3736.26 94
3736.40 82
3736.54 67
3736.68 49
3736.82 29
3736.96 12
3737.10 0
3737.24 0
3737.38 0
3737.52 0
3737.66 0
3737.80 2
3737.94 2
3738.08 0
3738.22 0
3738.36 0
3738.50 0
3738.64 0
3738.78 9
3738.92 29
3739.06 54
3739.20 84
3739.34 115
3739.48 146
3739.62 174
3739.76 198
3739.90 214
3740.04 222
3740.18 220
3740.32 208
3740.46 189
3740.60 164
3740.74 136
3740.88 110
3741.02 89
3741.16 74
3741.30 67
3741.44 66
3741.58 69
3741.72 76
3741.86 83
3742.00 89
3742.14 94
3742.28 97
3742.42 98
3742.56 98
3742.70 99
3742.84 99
3742.98 100
3743.12 102
3743.26 103
3743.40 103
3743.54 102
3743.68 99
3743.82 95
3743.96 91
3744.10 87
3744.24 86
3744.38 88
3744.52 95
3744.66 105
3744.80 117
3744.94 132
3745.08 147
3745.22 160
3745.36 169
3745.50 175
3745.64 177
3745.78 176
3745.92 171
3746.06 166
3746.20 161
3746.34 158
3746.48 159
3746.62 163
3746.76 170
3746.90 182
3747.04 196
3747.18 210
3747.32 224
3747.46 236
3747.60 244
3747.74 248
3747.88 249
3748.02 248
3748.16 245
3748.30 241
3748.45 237
3748.59 234
3748.73 231
3748.87 229
3749.01 227
3749.15 225
3749.29 223
3749.43 221
3749.57 217
3749.71 212
3749.85 204
3749.99 196
3750.13 190
3750.27 185
3750.41 185
3750.55 188
3750.69 193
3750.83 200
3750.97 204
3751.11 203
3751.25 198
3751.39 188
3751.53 176
3751.67 164
3751.81 153
3751.95 144
3752.09 138
3752.23 133
3752.37 129
3752.51 126
3752.65 124
3752.79 125
3752.93 129
3753.07 138
3753.21 149
3753.35 162
3753.49 174
3753.63 185
3753.78 192
3753.92 195
3754.06 195
3754.20 190
3754.34 181
3754.48 170
3754.62 155
3754.76 139
3754.90 124
3755.04 110
3755.18 101
3755.32 95
3755.46 92
3755.60 91
3755.74 90
3755.88 87
3756.02 82
3756.16 75
3756.30 68
3756.44 63
3756.58 60
3756.72 62
3756.86 69
3757.00 80
3757.14 95
3757.28 110
3757.42 126
3757.56 139
3757.71 149
3757.85 156
3757.99 161
3758.13 165
3758.27 171
3758.41 178
3758.55 188
3758.69 200
3758.83 210
3758.97 217
3759.11 220
3759.25 218
3759.39 211
3759.53 201
3759.67 190
3759.81 180
3759.95 171
3760.09 164
3760.23 157
3760.37 149
3760.51 141
3760.65 132
3760.79 123
3760.93 117
3761.08 112
3761.22 111
3761.36 113
3761.50 117
3761.64 120
3761.78 124
3761.92 128
3762.06 132
3762.20 138
3762.34 147
3762.48 157
3762.62 169
3762.76 178
3762.90 182
3763.04 177
3763.18 163
3763.32 137
3763.46 103
3763.60 65
3763.74 27
3763.88 0
3764.03 0
3764.17 0
3764.31 0
3764.45 0
3764.59 0
3764.73 0
3764.87 0
3765.01 3
3765.15 21
3765.29 40
3765.43 57
3765.57 73
3765.71 85
3765.85 94
3765.99 97
3766.13 96
3766.27 91
3766.41 85
3766.55 78
3766.70 73
3766.84 70
3766.98 72
3767.12 79
3767.26 90
3767.40 107
3767.54 125
3767.68 143
3767.82 157
3767.96 165
3768.10 166
3768.24 158
3768.38 145
3768.52 130
3768.66 115
3768.80 104
3768.94 98
3769.09 96
3769.23 97
3769.37 99
3769.51 102
3769.65 105
3769.79 108
3769.93 112
3770.07 118
3770.21 125
3770.35 133
3770.49 140
3770.63 145
3770.77 146
3770.91 144
3771.05 138
3771.19 129
3771.34 117
3771.48 103
3771.62 88
3771.76 76
3771.90 66
3772.04 62
3772.18 64
3772.32 73
3772.46 88
3772.60 105
3772.74 122
3772.88 135
3773.02 143
3773.16 145
3773.30 143
3773.45 137
3773.59 130
3773.73 125
3773.87 124
3774.01 126
3774.15 132
3774.29 138
3774.43 144
3774.57 147
3774.71 146
3774.85 141
3774.99 134
3775.13 126
3775.27 119
3775.42 114
3775.56 113
3775.70 115
3775.84 119
3775.98 123
3776.12 126
3776.26 126
3776.40 122
3776.54 116
3776.68 108
3776.82 100
3776.96 91
3777.10 84
3777.24 78
3777.39 74
3777.53 71
3777.67 70
3777.81 69
3777.95 69
3778.09 70
3778.23 71
3778.37 73
3778.51 77
3778.65 80
3778.79 83
3778.93 85
3779.07 86
3779.22 87
3779.36 88
3779.50 90
3779.64 94
3779.78 98
3779.92 102
3780.06 105
3780.20 107
3780.34 105
3780.48 101
3780.62 94
3780.76 85
3780.91 75
3781.05 66
3781.19 58
3781.33 54
3781.47 54
3781.61 59
3781.75 68
3781.89 81
3782.03 95
3782.17 109
3782.31 119
3782.45 124
3782.60 124
3782.74 120
3782.88 111
3783.02 101
3783.16 90
3783.30 80
3783.44 72
3783.58 66
3783.72 63
3783.86 62
3784.00 63
3784.14 67
3784.29 72
3784.43 79
3784.57 85
3784.71 90
3784.85 94
3784.99 96
3785.13 95
3785.27 91
3785.41 85
3785.55 76
3785.69 66
3785.84 56
3785.98 45
3786.12 37
3786.26 31
3786.40 29
3786.54 31
3786.68 39
3786.82 50
3786.96 64
3787.10 79
3787.24 93
3787.39 104
3787.53 111
3787.67 112
3787.81 108
3787.95 99
3788.09 86
3788.23 71
3788.37 57
3788.51 45
3788.65 37
3788.80 35
3788.94 37
3789.08 43
3789.22 52
3789.36 59
3789.50 65
3789.64 66
3789.78 64
3789.92 58
3790.06 49
3790.21 38
3790.35 27
3790.49 17
3790.63 9
3790.77 3
3790.91 0
3791.05 0
3791.19 1
3791.33 5
3791.47 10
3791.62 13
3791.76 14
3791.90 12
3792.04 8
3792.18 1
3792.32 0
3792.46 0
3792.60 0
3792.74 0
3792.88 0
3793.03 0
3793.17 0
3793.31 0
3793.45 2
3793.59 9
3793.73 19
3793.87 33
3794.01 51
3794.15 72
3794.30 94
3794.44 114
3794.58 128
3794.72 134
3794.86 131
3795.00 121
3795.14 107
3795.28 90
3795.42 75
3795.57 64
3795.71 59
3795.85 58
3795.99 62
3796.13 69
3796.27 77
3796.41 87
3796.55 99
3796.69 113
3796.84 128
3796.98 144
3797.12 162
3797.26 179
3797.40 195
3797.54 210
3797.68 223
3797.82 234
3797.96 243
3798.11 249
3798.25 251
3798.39 248
3798.53 239
3798.67 226
3798.81 209
3798.95 190
3799.09 172
3799.23 156
3799.38 145
3799.52 138
3799.66 136
3799.80 139
3799.94 145
3800.08 152
3800.22 159
3800.36 162
3800.51 162
3800.65 157
3800.79 148
3800.93 135
3801.07 121
3801.21 106
3801.35 94
3801.49 84
3801.63 77
3801.78 72
3801.92 68
3802.06 64
3802.20 60
3802.34 57
3802.48 55
3802.62 56
3802.76 60
3802.91 67
3803.05 75
3803.19 85
3803.33 93
3803.47 99
3803.61 100
3803.75 98
3803.89 91
3804.04 82
3804.18 71
3804.32 61
3804.46 53
3804.60 48
3804.74 46
3804.88 48
3805.02 53
3805.17 61
3805.31 71
3805.45 82
3805.59 93
3805.73 104
3805.87 113
3806.01 121
3806.15 125
3806.30 128
3806.44 128
3806.58 127
3806.72 125
3806.86 123
3807.00 121
3807.14 119
3807.29 117
3807.43 115
3807.57 111
3807.71 105
3807.85 100
3807.99 94
3808.13 88
3808.27 84
3808.42 81
3808.56 79
3808.70 79
3808.84 80
3808.98 84
3809.12 91
3809.26 103
3809.41 119
3809.55 139
3809.69 159
3809.83 178
3809.97 191
3810.11 197
3810.25 195
3810.39 188
3810.54 179
3810.68 170
3810.82 166
3810.96 168
3811.10 175
3811.24 186
3811.38 197
3811.53 206
3811.67 210
3811.81 208
3811.95 200
3812.09 187
3812.23 171
3812.37 153
3812.52 137
3812.66 122
3812.80 109
3812.94 97
3813.08 85
3813.22 74
3813.36 61
3813.51 49
3813.65 38
3813.79 29
3813.93 23
3814.07 19
3814.21 16
3814.35 14
3814.50 12
3814.64 10
3814.78 6
3814.92 2
3815.06 0
3815.20 0
3815.34 0
3815.49 0
3815.63 0
3815.77 0
3815.91 0
3816.05 0
3816.19 0
3816.33 0
3816.48 2
3816.62 5
3816.76 7
3816.90 9
3817.04 10
3817.18 10
3817.33 11
3817.47 13
3817.61 16
3817.75 20
3817.89 25
3818.03 30
3818.17 36
3818.32 41
3818.46 47
3818.60 55
3818.74 64
3818.88 76
3819.02 91
3819.17 106
3819.31 120
3819.45 132
3819.59 140
3819.73 142
3819.87 139
3820.01 132
3820.16 120
3820.30 104
3820.44 87
3820.58 68
3820.72 50
3820.86 34
3821.01 21
3821.15 13
3821.29 10
3821.43 13
3821.57 21
3821.71 33
3821.85 49
3822.00 65
3822.14 82
3822.28 96
3822.42 108
3822.56 115
3822.70 119
3822.85 118
3822.99 113
3823.13 106
3823.27 99
3823.41 94
3823.55 92
3823.70 95
3823.84 101
3823.98 111
3824.12 123
3824.26 135
3824.40 145
3824.55 151
3824.69 153
3824.83 151
3824.97 146
3825.11 140
3825.25 133
3825.40 129
3825.54 127
3825.68 129
3825.82 133
3825.96 139
3826.10 146
3826.25 152
3826.39 156
3826.53 157
3826.67 155
3826.81 149
3826.95 139
3827.10 125
3827.24 108
3827.38 89
3827.52 70
3827.66 53
3827.80 41
3827.95 35
3828.09 34
3828.23 38
3828.37 43
3828.51 50
3828.65 55
3828.80 60
3828.94 64
3829.08 69
3829.22 75
3829.36 85
3829.50 96
3829.65 110
3829.79 126
3829.93 143
3830.07 161
3830.21 177
3830.35 192
3830.50 203
3830.64 210
3830.78 210
3830.92 203
3831.06 188
3831.21 168
3831.35 144
3831.49 118
3831.63 93
3831.77 72
3831.91 54
3832.06 40
3832.20 30
3832.34 23
3832.48 19
3832.62 20
3832.76 24
3832.91 32
3833.05 42
3833.19 54
3833.33 65
3833.47 74
3833.62 81
3833.76 86
3833.90 89
3834.04 93
3834.18 98
3834.32 105
3834.47 116
3834.61 130
3834.75 147
3834.89 165
3835.03 184
3835.18 201
3835.32 216
3835.46 225
3835.60 230
3835.74 228
3835.88 220
3836.03 207
3836.17 192
3836.31 176
3836.45 163
3836.59 153
3836.74 147
3836.88 146
3837.02 149
3837.16 153
3837.30 158
3837.45 163
3837.59 167
3837.73 171
3837.87 175
3838.01 180
3838.15 187
3838.30 193
3838.44 201
3838.58 207
3838.72 212
3838.86 216
3839.01 218
3839.15 220
3839.29 220
3839.43 220
3839.57 220
3839.72 219
3839.86 216
3840.00 212
3840.14 205
3840.28 197
3840.43 188
3840.57 179
3840.71 170
3840.85 164
3840.99 161
3841.13 161
3841.28 165
3841.42 171
3841.56 180
3841.70 190
3841.84 198
3841.99 202
3842.13 202
3842.27 195
3842.41 183
3842.55 168
3842.70 150
3842.84 130
3842.98 111
3843.12 92
3843.26 73
3843.41 54
3843.55 36
3843.69 20
3843.83 6
3843.97 0
3844.12 0
3844.26 0
3844.40 9
3844.54 23
3844.68 41
3844.83 60
3844.97 76
3845.11 89
3845.25 97
3845.39 101
3845.54 101
3845.68 99
3845.82 98
3845.96 100
3846.10 107
3846.25 118
3846.39 135
3846.53 154
3846.67 177
3846.81 200
3846.96 223
3847.10 245
3847.24 265
3847.38 284
3847.53 299
3847.67 310
3847.81 316
3847.95 318
3848.09 316
3848.24 311
3848.38 304
3848.52 296
3848.66 288
3848.80 282
3848.95 278
3849.09 276
3849.23 279
3849.37 284
3849.51 291
3849.66 296
3849.80 299
3849.94 296
3850.08 286
3850.22 271
3850.37 253
3850.51 234
3850.65 218
3850.79 206
3850.94 200
3851.08 198
3851.22 198
3851.36 198
3851.50 195
3851.65 189
3851.79 178
3851.93 165
3852.07 150
3852.21 135
3852.36 122
3852.50 111
3852.64 103
3852.78 98
3852.93 94
3853.07 89
3853.21 84
3853.35 76
3853.49 67
3853.64 59
3853.78 52
3853.92 48
3854.06 46
3854.20 47
3854.35 50
3854.49 53
3854.63 54
3854.77 54
3854.92 56
3855.06 60
3855.20 69
3855.34 83
3855.48 104
3855.63 130
3855.77 157
3855.91 183
3856.05 204
3856.20 220
3856.34 229
3856.48 234
3856.62 234
3856.76 234
3856.91 233
3857.05 232
3857.19 231
3857.33 228
3857.48 223
3857.62 217
3857.76 208
3857.90 199
3858.04 192
3858.19 189
3858.33 190
3858.47 195
3858.61 202
3858.76 210
3858.90 215
3859.04 215
3859.18 211
3859.33 203
3859.47 194
3859.61 186
3859.75 180
3859.89 178
3860.04 177
3860.18 175
3860.32 171
3860.46 163
3860.61 149
3860.75 132
3860.89 111
3861.03 89
3861.18 65
3861.32 41
3861.46 19
3861.60 0
3861.74 0
3861.89 0
3862.03 0
3862.17 0
3862.31 0
3862.46 0
3862.60 7
3862.74 13
3862.88 17
3863.03 16
3863.17 14
3863.31 10
3863.45 6
3863.59 1
3863.74 0
3863.88 0
3864.02 0
3864.16 0
3864.31 0
3864.45 0
3864.59 0
3864.73 0
3864.88 6
3865.02 17
3865.16 30
3865.30 44
3865.45 60
3865.59 76
3865.73 92
3865.87 106
3866.02 118
3866.16 128
3866.30 138
3866.44 148
3866.59 160
3866.73 174
3866.87 189
3867.01 204
3867.15 217
3867.30 226
3867.44 229
3867.58 226
3867.72 217
3867.87 203
3868.01 186
3868.15 164
3868.29 141
3868.44 116
3868.58 90
3868.72 65
3868.86 42
3869.01 24
3869.15 10
3869.29 2
3869.43 0
3869.58 3
3869.72 9
3869.86 19
3870.00 30
3870.15 41
3870.29 51
3870.43 59
3870.57 65
3870.72 68
3870.86 67
3871.00 63
3871.14 55
3871.29 44
3871.43 32
3871.57 17
3871.71 2
3871.86 0
3872.00 0
3872.14 0
3872.28 0
3872.43 0
3872.57 3
3872.71 22
3872.85 43
3873.00 61
3873.14 75
3873.28 84
3873.42 86
3873.57 82
3873.71 74
3873.85 63
3873.99 52
3874.14 43
3874.28 35
3874.42 31
3874.56 31
3874.71 34
3874.85 40
3874.99 48
3875.13 57
3875.28 67
3875.42 75
3875.56 82
3875.71 88
3875.85 94
3875.99 99
3876.13 104
3876.28 110
3876.42 115
3876.56 118
3876.70 116
3876.85 109
3876.99 97
3877.13 80
3877.27 60
3877.42 39
3877.56 21
3877.70 8
3877.84 0
3877.99 0
3878.13 1
3878.27 8
3878.41 17
3878.56 28
3878.70 37
3878.84 44
3878.99 48
3879.13 46
3879.27 41
3879.41 31
3879.56 18
3879.70 5
3879.84 0
3879.98 0
3880.13 0
3880.27 0
3880.41 0
3880.55 0
3880.70 0
3880.84 0
3880.98 7
3881.13 22
3881.27 37
3881.41 51
3881.55 62
3881.70 70
3881.84 75
3881.98 78
3882.12 80
3882.27 82
3882.41 84
3882.55 88
3882.69 93
3882.84 99
3882.98 105
3883.12 111
3883.27 115
3883.41 118
3883.55 118
3883.69 116
3883.84 113
3883.98 109
3884.12 106
3884.26 103
3884.41 103
3884.55 104
3884.69 108
3884.84 113
3884.98 119
3885.12 129
3885.26 141
3885.41 156
3885.55 172
3885.69 190
3885.84 208
3885.98 224
3886.12 236
3886.26 246
3886.41 251
3886.55 256
3886.69 259
3886.83 262
3886.98 266
3887.12 273
3887.26 282
3887.41 293
3887.55 304
3887.69 313
3887.83 319
3887.98 318
3888.12 311
3888.26 298
3888.41 280
3888.55 260
3888.69 243
3888.83 231
3888.98 226
3889.12 227
3889.26 234
3889.41 243
3889.55 252
3889.69 259
3889.83 261
3889.98 258
3890.12 251
3890.26 241
3890.41 230
3890.55 220
3890.69 213
3890.83 209
3890.98 210
3891.12 217
3891.26 228
3891.41 244
3891.55 261
3891.69 279
3891.83 294
3891.98 305
3892.12 311
3892.26 312
3892.41 310
3892.55 307
3892.69 303
3892.83 301
3892.98 299
3893.12 298
3893.26 297
3893.41 294
3893.55 288
3893.69 280
3893.83 270
3893.98 260
3894.12 249
3894.26 238
3894.41 227
3894.55 218
3894.69 211
3894.83 204
3894.98 199
3895.12 195
3895.26 191
3895.41 186
3895.55 181
3895.69 174
3895.84 166
3895.98 159
3896.12 153
3896.26 149
3896.41 145
3896.55 143
3896.69 139
3896.84 134
3896.98 126
3897.12 116
3897.27 106
3897.41 96
3897.55 86
3897.69 78
3897.84 70
3897.98 63
3898.12 55
3898.27 49
3898.41 44
3898.55 43
3898.70 46
3898.84 52
3898.98 60
3899.12 66
3899.27 68
3899.41 65
3899.55 55
3899.70 42
3899.84 27
3899.98 14
3900.13 6
3900.27 2
3900.41 3
3900.55 8
3900.70 15
3900.84 22
3900.98 27
3901.13 32
3901.27 35
3901.41 37
3901.56 38
3901.70 37
3901.84 35
3901.99 30
3902.13 22
3902.27 13
3902.41 2
3902.56 0
3902.70 0
3902.84 0
3902.99 0
3903.13 0
3903.27 0
3903.42 0
3903.56 0
3903.70 6
3903.85 16
3903.99 27
3904.13 40
3904.27 53
3904.42 66
3904.56 78
3904.70 89
3904.85 97
3904.99 102
3905.13 104
3905.28 105
3905.42 104
3905.56 103
3905.71 102
3905.85 102
3905.99 105
3906.14 111
3906.28 121
3906.42 133
3906.56 148
3906.71 164
3906.85 179
3906.99 193
3907.14 205
3907.28 216
3907.42 226
3907.57 235
3907.71 243
3907.85 250
3908.00 253
3908.14 252
3908.28 245
3908.43 233
3908.57 216
3908.71 195
3908.86 172
3909.00 151
3909.14 132
3909.29 117
3909.43 105
3909.57 98
3909.71 94
3909.86 91
3910.00 88
3910.14 87
3910.29 87
3910.43 89
3910.57 93
3910.72 100
3910.86 107
3911.00 113
3911.15 117
3911.29 117
3911.43 112
3911.58 104
3911.72 95
3911.86 88
3912.01 84
3912.15 84
3912.29 89
3912.44 97
3912.58 106
3912.72 111
3912.87 111
3913.01 108
3913.15 101
3913.30 96
3913.44 93
3913.58 95
3913.73 103
3913.87 116
3914.01 130
3914.16 143
3914.30 151
3914.44 155
3914.59 152
3914.73 143
3914.87 130
3915.02 114
3915.16 97
3915.30 81
3915.45 68
3915.59 58
3915.73 51
3915.88 48
3916.02 47
3916.16 46
3916.31 44
3916.45 41
3916.59 36
3916.74 29
3916.88 21
3917.02 14
3917.17 8
3917.31 5
3917.45 5
3917.60 8
3917.74 13
3917.88 20
3918.03 27
3918.17 34
3918.31 41
3918.46 48
3918.60 56
3918.74 64
3918.89 73
3919.03 82
3919.17 92
3919.32 102
3919.46 113
3919.60 123
3919.75 134
3919.89 142
3920.03 148
3920.18 149
3920.32 145
3920.46 134
3920.61 118
3920.75 101
3920.89 83
3921.04 68
3921.18 56
3921.32 48
3921.47 44
3921.61 42
3921.75 41
3921.90 37
3922.04 33
3922.18 27
3922.33 20
3922.47 13
3922.61 6
3922.76 0
3922.90 0
3923.04 0
3923.19 0
3923.33 0
3923.47 0
3923.62 0
3923.76 0
3923.91 0
3924.05 5
3924.19 14
3924.34 27
3924.48 43
3924.62 63
3924.77 86
3924.91 111
3925.05 136
3925.20 158
3925.34 175
3925.48 185
3925.63 187
3925.77 182
3925.91 171
3926.06 156
3926.20 139
3926.34 123
3926.49 109
3926.63 98
3926.78 89
3926.92 80
3927.06 72
3927.21 62
3927.35 52
3927.49 40
3927.64 30
3927.78 23
3927.92 22
3928.07 27
3928.21 37
3928.35 51
3928.50 65
3928.64 76
3928.78 82
3928.93 81
3929.07 77
3929.22 71
3929.36 66
3929.50 64
3929.65 65
3929.79 68
3929.93 71
3930.08 73
3930.22 72
3930.36 70
3930.51 66
3930.65 62
3930.80 58
3930.94 55
3931.08 54
3931.23 54
3931.37 56
3931.51 59
3931.66 63
3931.80 66
3931.94 67
3932.09 65
3932.23 60
3932.37 51
3932.52 41
3932.66 30
3932.81 19
3932.95 11
3933.09 5
3933.24 1
3933.38 0
3933.52 0
3933.67 0
3933.81 0
3933.95 0
3934.10 0
3934.24 0
3934.39 0
3934.53 7
3934.67 13
3934.82 16
3934.96 14
3935.10 9
3935.25 3
3935.39 0
3935.54 0
3935.68 0
3935.82 8
3935.97 21
3936.11 38
3936.25 57
3936.40 76
3936.54 94
3936.68 111
3936.83 125
3936.97 137
3937.12 145
3937.26 148
3937.40 148
3937.55 145
3937.69 141
3937.83 139
3937.98 140
3938.12 144
3938.27 150
3938.41 156
3938.55 161
3938.70 162
3938.84 159
3938.98 154
3939.13 147
3939.27 140
3939.42 134
3939.56 130
3939.70 126
3939.85 123
3939.99 120
3940.13 116
3940.28 110
3940.42 103
3940.57 94
3940.71 83
3940.85 71
3941.00 58
3941.14 45
3941.28 33
3941.43 25
3941.57 21
3941.72 23
3941.86 30
3942.00 43
3942.15 60
3942.29 79
3942.44 99
3942.58 118
3942.72 134
3942.87 146
3943.01 157
3943.15 165
3943.30 171
3943.44 178
3943.59 184
3943.73 190
3943.87 197
3944.02 202
3944.16 208
3944.30 215
3944.45 223
3944.59 233
3944.74 246
3944.88 262
3945.02 279
3945.17 294
3945.31 305
3945.46 310
3945.60 308
3945.74 302
3945.89 296
3946.03 293
3946.18 300
3946.32 320
3946.46 353
3946.61 398
3946.75 450
3946.89 506
3947.04 560
3947.18 609
3947.33 652
3947.47 690
3947.61 723
3947.76 752
3947.90 779
3948.05 804
3948.19 826
3948.33 847
3948.48 865
3948.62 881
3948.77 898
3948.91 917
3949.05 938
3949.20 964
3949.34 993
3949.48 1024
3949.63 1056
3949.77 1085
3949.92 1110
3950.06 1127
3950.20 1137
3950.35 1137
3950.49 1130
3950.64 1117
3950.78 1102
3950.92 1088
3951.07 1077
3951.21 1072
3951.36 1072
3951.50 1076
3951.64 1084
3951.79 1093
3951.93 1103
3952.08 1115
3952.22 1127
3952.36 1141
3952.51 1156
3952.65 1171
3952.80 1184
3952.94 1194
3953.08 1198
3953.23 1195
3953.37 1185
3953.52 1168
3953.66 1146
3953.80 1119
3953.95 1090
3954.09 1061
3954.24 1035
3954.38 1015
3954.52 1001
3954.67 995
3954.81 994
3954.96 998
3955.10 1002
3955.24 1004
3955.39 1004
3955.53 999
3955.68 989
3955.82 974
3955.96 954
3956.11 929
3956.25 900
3956.40 868
3956.54 835
3956.69 805
3956.83 780
3956.97 762
3957.12 751
3957.26 744
3957.41 740
3957.55 735
3957.69 727
3957.84 714
3957.98 698
3958.13 681
3958.27 665
3958.41 651
3958.56 640
3958.70 633
3958.85 627
3958.99 622
3959.13 616
3959.28 609
3959.42 600
3959.57 590
3959.71 580
3959.86 569
3960.00 558
3960.14 543
3960.29 525
3960.43 502
3960.58 474
3960.72 444
3960.86 412
3961.01 382
3961.15 357
3961.30 338
3961.44 324
3961.59 313
3961.73 304
3961.87 293
3962.02 280
3962.16 263
3962.31 245
3962.45 227
3962.59 213
3962.74 205
3962.88 204
3963.03 209
3963.17 220
3963.32 232
3963.46 245
3963.60 253
3963.75 256
3963.89 253
3964.04 244
3964.18 230
3964.32 215
3964.47 200
3964.61 187
3964.76 179
3964.90 176
3965.05 177
3965.19 181
3965.33 185
3965.48 188
3965.62 191
3965.77 192
3965.91 190
3966.06 187
3966.20 181
3966.34 171
3966.49 159
3966.63 145
3966.78 131
3966.92 121
3967.07 117
3967.21 122
3967.35 134
3967.50 152
3967.64 172
3967.79 192
3967.93 209
3968.08 221
3968.22 229
3968.36 233
3968.51 235
3968.65 235
3968.80 233
3968.94 229
3969.09 222
3969.23 211
3969.37 195
3969.52 174
3969.66 149
3969.81 122
3969.95 93
3970.10 65
3970.24 40
3970.38 18
3970.53 0
3970.67 0
3970.82 0
3970.96 0
3971.11 0
3971.25 0
3971.39 0
3971.54 0
3971.68 0
3971.83 7
3971.97 19
3972.12 31
3972.26 41
3972.40 50
3972.55 57
3972.69 64
3972.84 71
3972.98 77
3973.13 82
3973.27 85
3973.42 86
3973.56 83
3973.70 79
3973.85 73
3973.99 68
3974.14 63
3974.28 61
3974.43 60
3974.57 60
3974.71 60
3974.86 60
3975.00 60
3975.15 61
3975.29 64
3975.44 69
3975.58 75
3975.73 81
3975.87 86
3976.01 88
3976.16 85
3976.30 80
3976.45 72
3976.59 64
3976.74 58
3976.88 55
3977.03 56
3977.17 59
3977.31 63
3977.46 66
3977.60 67
3977.75 66
3977.89 62
3978.04 57
3978.18 52
3978.33 47
3978.47 45
3978.61 46
3978.76 50
3978.90 56
3979.05 64
3979.19 74
3979.34 84
3979.48 95
3979.63 106
3979.77 117
3979.91 128
3980.06 137
3980.20 146
3980.35 151
3980.49 152
3980.64 149
3980.78 142
3980.93 130
3981.07 115
3981.22 98
3981.36 81
3981.50 65
3981.65 51
3981.79 37
3981.94 26
3982.08 15
3982.23 6
3982.37 0
3982.52 0
3982.66 0
3982.81 0
3982.95 0
3983.09 1
3983.24 2
3983.38 0
3983.53 0
3983.67 0
3983.82 0
3983.96 0
3984.11 11
3984.25 28
3984.40 48
3984.54 67
3984.68 81
3984.83 89
3984.97 89
3985.12 83
3985.26 71
3985.41 57
3985.55 42
3985.70 27
3985.84 15
3985.99 5
3986.13 0
3986.28 0
3986.42 0
3986.56 0
3986.71 0
3986.85 0
3987.00 0
3987.14 0
3987.29 0
3987.43 5
3987.58 20
3987.72 40
3987.87 62
3988.01 84
3988.16 104
3988.30 120
3988.44 131
3988.59 136
3988.73 138
3988.88 138
3989.02 135
3989.17 130
3989.31 126
3989.46 121
3989.60 115
3989.75 110
3989.89 105
3990.04 100
3990.18 97
3990.33 94
3990.47 91
3990.61 86
3990.76 78
3990.90 69
3991.05 58
3991.19 46
3991.34 36
3991.48 30
3991.63 28
3991.77 31
3991.92 37
3992.06 45
3992.21 56
3992.35 66
3992.50 76
3992.64 87
3992.79 97
3992.93 108
3993.07 119
3993.22 130
3993.36 139
3993.51 146
3993.65 149
3993.80 148
3993.94 143
3994.09 135
3994.23 125
3994.38 116
3994.52 108
3994.67 104
3994.81 104
3994.96 109
3995.10 117
3995.25 126
3995.39 137
3995.54 146
3995.68 152
3995.83 154
3995.97 151
3996.11 144
3996.26 136
3996.40 127
3996.55 119
3996.69 113
3996.84 111
3996.98 112
3997.13 115
3997.27 120
3997.42 125
3997.56 131
3997.71 136
3997.85 140
3998.00 144
3998.14 147
3998.29 150
3998.43 152
3998.58 154
3998.72 155
3998.87 155
3999.01 154
3999.16 153
3999.30 151
3999.45 147
3999.59 142
3999.74 135
3999.88 128
4000.02 121
4000.17 114
4000.31 108
4000.46 106
4000.60 106
4000.75 109
4000.89 114
4001.04 120
4001.18 128
4001.33 136
4001.47 142
4001.62 144
4001.76 142
4001.91 135
4002.05 123
4002.20 108
4002.34 91
4002.49 76
4002.63 64
4002.78 58
4002.92 56
4003.07 58
4003.21 62
4003.36 68
4003.50 75
4003.65 81
4003.79 86
4003.94 92
4004.08 97
4004.23 102
4004.37 106
4004.52 108
4004.66 107
4004.81 104
4004.95 98
4005.10 90
4005.24 81
4005.39 73
4005.53 70
4005.68 71
4005.82 78
4005.97 90
4006.11 105
4006.26 119
4006.40 128
4006.55 130
4006.69 124
4006.84 110
4006.98 91
4007.13 69
4007.27 48
4007.42 30
4007.56 16
4007.71 5
4007.85 0
4008.00 0
4008.14 0
4008.29 0
4008.43 0
4008.58 0
4008.72 0
4008.87 0
4009.01 0
4009.16 11
4009.30 23
4009.45 33
4009.59 37
4009.74 37
4009.88 32
4010.03 25
4010.17 19
4010.32 17
4010.46 18
4010.61 23
4010.75 29
4010.90 35
4011.04 39
4011.19 38
4011.33 35
4011.48 30
4011.62 26
4011.77 25
4011.91 27
4012.06 32
4012.20 38
4012.35 44
4012.49 48
4012.64 50
4012.78 50
4012.93 49
4013.07 49
4013.22 48
4013.36 47
4013.51 44
4013.65 40
4013.80 33
4013.94 24
4014.09 17
4014.23 11
4014.38 9
4014.52 9
4014.67 12
4014.81 17
4014.96 23
4015.10 28
4015.25 33
4015.40 39
4015.54 46
4015.69 54
4015.83 64
4015.98 77
4016.12 93
4016.27 112
4016.41 131
4016.56 151
4016.70 168
4016.85 181
4016.99 188
4017.14 187
4017.28 180
4017.43 168
4017.57 155
4017.72 142
4017.86 132
4018.01 124
4018.15 119
4018.30 114
4018.44 109
4018.59 103
4018.73 96
4018.88 87
4019.02 76
4019.17 63
4019.31 49
4019.46 34
4019.61 20
4019.75 7
4019.90 0
4020.04 0
4020.19 0
4020.33 0
4020.48 0
4020.62 0
4020.77 0
4020.91 0
4021.06 0
4021.20 0
4021.35 3
4021.49 7
4021.64 13
4021.78 20
4021.93 26
4022.07 31
4022.22 33
4022.36 34
4022.51 33
4022.66 31
4022.80 30
4022.95 31
4023.09 33
4023.24 36
4023.38 39
4023.53 42
4023.67 45
4023.82 50
4023.96 55
4024.11 63
4024.25 73
4024.40 85
4024.54 99
4024.69 114
4024.83 129
4024.98 142
4025.13 152
4025.27 157
4025.42 156
4025.56 149
4025.71 135
4025.85 116
4026.00 97
4026.14 80
4026.29 69
4026.43 68
4026.58 76
4026.72 91
4026.87 108
4027.01 125
4027.16 137
4027.31 142
4027.45 140
4027.60 132
4027.74 122
4027.89 112
4028.03 104
4028.18 102
4028.32 107
4028.47 118
4028.61 134
4028.76 151
4028.90 168
4029.05 181
4029.20 189
4029.34 190
4029.49 185
4029.63 176
4029.78 165
4029.92 154
4030.07 143
4030.21 133
4030.36 124
4030.50 117
4030.65 111
4030.79 106
4030.94 103
4031.09 99
4031.23 95
4031.38 89
4031.52 81
4031.67 73
4031.81 64
4031.96 57
4032.10 53
4032.25 51
4032.39 51
4032.54 52
4032.69 52
4032.83 52
4032.98 50
4033.12 50
4033.27 51
4033.41 56
4033.56 62
4033.70 69
4033.85 75
4033.99 79
4034.14 79
4034.29 77
4034.43 73
4034.58 69
4034.72 67
4034.87 67
4035.01 70
4035.16 74
4035.30 77
4035.45 78
4035.59 77
4035.74 74
4035.89 68
4036.03 61
4036.18 52
4036.32 45
4036.47 38
4036.61 34
4036.76 32
4036.90 33
4037.05 37
4037.20 42
4037.34 49
4037.49 56
4037.63 63
4037.78 70
4037.92 78
4038.07 86
4038.21 95
4038.36 103
4038.51 111
4038.65 118
4038.80 123
4038.94 127
4039.09 131
4039.23 135
4039.38 139
4039.52 142
4039.67 143
4039.82 140
4039.96 134
4040.11 124
4040.25 111
4040.40 97
4040.54 83
4040.69 71
4040.83 64
4040.98 59
4041.13 58
4041.27 59
4041.42 60
4041.56 60
4041.71 58
4041.85 54
4042.00 48
4042.15 41
4042.29 35
4042.44 30
4042.58 25
4042.73 21
4042.87 18
4043.02 14
4043.16 9
4043.31 5
4043.46 1
4043.60 0
4043.75 0
4043.89 2
4044.04 4
4044.18 6
4044.33 6
4044.48 3
4044.62 0
4044.77 0
4044.91 0
4045.06 0
4045.20 0
4045.35 0
4045.50 0
4045.64 7
4045.79 14
4045.93 20
4046.08 27
4046.22 33
4046.37 38
4046.52 44
4046.66 49
4046.81 53
4046.95 55
4047.10 56
4047.24 56
4047.39 55
4047.54 53
4047.68 49
4047.83 43
4047.97 36
4048.12 28
4048.26 20
4048.41 15
4048.56 15
4048.70 20
4048.85 32
4048.99 49
4049.14 69
4049.28 90
4049.43 109
4049.58 124
4049.72 135
4049.87 140
4050.01 140
4050.16 136
4050.30 128
4050.45 118
4050.60 107
4050.74 97
4050.89 87
4051.03 77
4051.18 68
4051.32 58
4051.47 49
4051.62 40
4051.76 35
4051.91 33
4052.05 34
4052.20 38
4052.35 42
4052.49 46
4052.64 48
4052.78 47
4052.93 45
4053.07 41
4053.22 38
4053.37 36
4053.51 35
4053.66 35
4053.80 36
4053.95 36
4054.10 37
4054.24 37
4054.39 38
4054.53 39
4054.68 40
4054.82 41
4054.97 43
4055.12 45
4055.26 47
4055.41 49
4055.55 51
4055.70 51
4055.85 49
4055.99 44
4056.14 36
4056.28 26
4056.43 14
4056.58 4
4056.72 0
4056.87 0
4057.01 0
4057.16 0
4057.30 0
4057.45 0
4057.60 1
4057.74 3
4057.89 4
4058.03 4
4058.18 3
4058.33 3
4058.47 2
4058.62 1
4058.76 0
4058.91 0
4059.06 0
4059.20 1
4059.35 5
4059.49 10
4059.64 17
4059.79 24
4059.93 32
4060.08 40
4060.22 47
4060.37 54
4060.51 60
4060.66 66
4060.81 69
4060.95 71
4061.10 71
4061.24 68
4061.39 64
4061.54 59
4061.68 54
4061.83 50
4061.97 47
4062.12 44
4062.27 43
4062.41 43
4062.56 43
4062.70 45
4062.85 48
4063.00 53
4063.14 58
4063.29 65
4063.43 70
4063.58 74
4063.73 76
4063.87 74
4064.02 68
4064.16 58
4064.31 47
4064.46 34
4064.60 23
4064.75 13
4064.89 6
4065.04 2
4065.19 1
4065.33 2
4065.48 3
4065.62 4
4065.77 3
4065.92 2
4066.06 0
4066.21 0
4066.36 0
4066.50 0
4066.65 0
4066.79 2
4066.94 5
4067.09 9
4067.23 13
4067.38 19
4067.52 26
4067.67 35
4067.82 44
4067.96 52
4068.11 59
4068.25 64
4068.40 67
4068.55 69
4068.69 71
4068.84 72
4068.98 74
4069.13 76
4069.28 77
4069.42 75
4069.57 70
4069.72 64
4069.86 57
4070.01 52
4070.15 49
4070.30 50
4070.45 54
4070.59 61
4070.74 70
4070.88 78
4071.03 86
4071.18 94
4071.32 101
4071.47 107
4071.62 115
4071.76 124
4071.91 136
4072.05 151
4072.20 169
4072.35 189
4072.49 210
4072.64 229
4072.78 245
4072.93 257
4073.08 265
4073.22 269
4073.37 273
4073.52 277
4073.66 282
4073.81 288
4073.95 295
4074.10 301
4074.25 305
4074.39 306
4074.54 304
4074.68 299
4074.83 290
4074.98 277
4075.12 261
4075.27 243
4075.42 223
4075.56 203
4075.71 185
4075.85 171
4076.00 161
4076.15 159
4076.29 163
4076.44 173
4076.59 189
4076.73 207
4076.88 225
4077.02 242
4077.17 254
4077.32 260
4077.46 261
4077.61 258
4077.76 253
4077.90 247
4078.05 241
4078.19 238
4078.34 235
4078.49 232
4078.63 230
4078.78 227
4078.93 224
4079.07 222
4079.22 222
4079.37 224
4079.51 229
4079.66 235
4079.80 239
4079.95 239
4080.10 233
4080.24 220
4080.39 202
4080.54 181
4080.68 158
4080.83 138
4080.97 122
4081.12 112
4081.27 110
4081.41 114
4081.56 125
4081.71 141
4081.85 159
4082.00 179
4082.15 197
4082.29 213
4082.44 224
4082.58 230
4082.73 230
4082.88 224
4083.02 212
4083.17 197
4083.32 179
4083.46 162
4083.61 146
4083.76 134
4083.90 126
4084.05 121
4084.19 118
4084.34 115
4084.49 112
4084.63 108
4084.78 103
4084.93 97
4085.07 90
4085.22 82
4085.37 76
4085.51 69
4085.66 64
4085.80 59
4085.95 56
4086.10 53
4086.24 52
4086.39 52
4086.54 52
4086.68 54
4086.83 56
4086.98 59
4087.12 62
4087.27 67
4087.42 73
4087.56 81
4087.71 91
4087.85 103
4088.00 115
4088.15 126
4088.29 134
4088.44 136
4088.59 131
4088.73 120
4088.88 105
4089.03 87
4089.17 71
4089.32 58
4089.47 52
4089.61 52
4089.76 57
4089.91 65
4090.05 72
4090.20 77
4090.34 77
4090.49 75
4090.64 71
4090.78 67
4090.93 66
4091.08 67
4091.22 70
4091.37 74
4091.52 77
4091.66 78
4091.81 78
4091.96 77
4092.10 76
4092.25 77
4092.40 80
4092.54 87
4092.69 97
4092.84 108
4092.98 120
4093.13 130
4093.27 137
4093.42 139
4093.57 134
4093.71 123
4093.86 108
4094.01 92
4094.15 76
4094.30 63
4094.45 53
4094.59 47
4094.74 44
4094.89 43
4095.03 43
4095.18 44
4095.33 46
4095.47 49
4095.62 54
4095.77 60
4095.91 66
4096.06 73
4096.21 78
4096.35 84
4096.50 88
4096.65 93
4096.79 97
4096.94 101
4097.09 106
4097.23 112
4097.38 117
4097.53 122
4097.67 127
4097.82 131
4097.97 133
4098.11 134
4098.26 133
4098.41 130
4098.55 127
4098.70 124
4098.85 121
4098.99 119
4099.14 118
4099.29 117
4099.43 115
4099.58 113
4099.73 109
4099.87 104
4100.02 100
4100.17 97
4100.31 96
4100.46 96
4100.61 96
4100.75 97
4100.90 97
4101.05 95
4101.19 93
4101.34 90
4101.49 86
4101.63 81
4101.78 75
4101.93 68
4102.07 59
4102.22 50
4102.37 41
4102.51 34
4102.66 27
4102.81 23
4102.95 20
4103.10 19
4103.25 18
4103.39 16
4103.54 14
4103.69 9
4103.83 3
4103.98 0
4104.13 0
4104.27 0
4104.42 0
4104.57 0
4104.71 0
4104.86 0
4105.01 15
4105.15 37
4105.30 58
4105.45 75
4105.59 86
4105.74 89
4105.89 85
4106.03 75
4106.18 61
4106.33 47
4106.47 34
4106.62 24
4106.77 16
4106.92 13
4107.06 15
4107.21 21
4107.36 31
4107.50 46
4107.65 65
4107.80 85
4107.94 106
4108.09 124
4108.24 138
4108.38 148
4108.53 151
4108.68 149
4108.82 142
4108.97 133
4109.12 122
4109.26 111
4109.41 101
4109.56 93
4109.70 86
4109.85 81
4110.00 78
4110.15 76
4110.29 76
4110.44 78
4110.59 81
4110.73 85
4110.88 88
4111.03 89
4111.17 86
4111.32 79
4111.47 67
4111.61 53
4111.76 37
4111.91 22
4112.05 10
4112.20 3
4112.35 0
4112.50 1
4112.64 6
4112.79 15
4112.94 26
4113.08 40
4113.23 56
4113.38 73
4113.52 89
4113.67 104
4113.82 117
4113.96 129
4114.11 140
4114.26 152
4114.40 164
4114.55 177
4114.70 189
4114.85 197
4114.99 201
4115.14 199
4115.29 192
4115.43 181
4115.58 168
4115.73 155
4115.87 143
4116.02 135
4116.17 129
4116.32 126
4116.46 127
4116.61 130
4116.76 135
4116.90 141
4117.05 147
4117.20 151
4117.34 152
4117.49 148
4117.64 142
4117.78 132
4117.93 120
4118.08 107
4118.23 94
4118.37 85
4118.52 79
4118.67 79
4118.81 81
4118.96 86
4119.11 90
4119.25 91
4119.40 88
4119.55 80
4119.70 69
4119.84 57
4119.99 47
4120.14 41
4120.28 38
4120.43 38
4120.58 38
4120.73 38
4120.87 35
4121.02 29
4121.17 20
4121.31 9
4121.46 0
4121.61 0
4121.75 0
4121.90 0
4122.05 0
4122.20 0
4122.34 0
4122.49 0
4122.64 0
4122.78 7
4122.93 14
4123.08 22
4123.23 29
4123.37 35
4123.52 40
4123.67 45
4123.81 48
4123.96 51
4124.11 52
4124.25 50
4124.40 46
4124.55 38
4124.70 28
4124.84 17
4124.99 6
4125.14 0
4125.28 0
4125.43 0
4125.58 0
4125.73 7
4125.87 19
4126.02 36
4126.17 56
4126.31 80
4126.46 106
4126.61 133
4126.76 157
4126.90 177
4127.05 189
4127.20 191
4127.34 184
4127.49 169
4127.64 150
4127.79 129
4127.93 111
4128.08 97
4128.23 89
4128.37 88
4128.52 94
4128.67 106
4128.82 123
4128.96 144
4129.11 166
4129.26 187
4129.40 205
4129.55 218
4129.70 224
4129.85 225
4129.99 221
4130.14 216
4130.29 210
4130.44 205
4130.58 201
4130.73 197
4130.88 193
4131.02 187
4131.17 179
4131.32 170
4131.47 161
4131.61 153
4131.76 149
4131.91 149
4132.05 153
4132.20 159
4132.35 166
4132.50 171
4132.64 173
4132.79 171
4132.94 164
4133.09 155
4133.23 145
4133.38 134
4133.53 125
4133.67 119
4133.82 115
4133.97 114
4134.12 116
4134.26 120
4134.41 126
4134.56 133
4134.71 140
4134.85 146
4135.00 150
4135.15 151
4135.29 146
4135.44 136
4135.59 120
4135.74 99
4135.88 75
4136.03 51
4136.18 29
4136.33 13
4136.47 4
4136.62 2
4136.77 6
4136.92 14
4137.06 24
4137.21 33
4137.36 39
4137.50 41
4137.65 39
4137.80 33
4137.95 27
4138.09 19
4138.24 12
4138.39 6
4138.54 0
4138.68 0
4138.83 0
4138.98 0
4139.13 0
4139.27 1
4139.42 10
4139.57 21
4139.71 36
4139.86 53
4140.01 71
4140.16 91
4140.30 111
4140.45 129
4140.60 143
4140.75 154
4140.89 159
4141.04 157
4141.19 149
4141.34 135
4141.48 116
4141.63 94
4141.78 70
4141.93 47
4142.07 26
4142.22 9
4142.37 0
4142.52 0
4142.66 0
4142.81 0
4142.96 0
4143.11 0
4143.25 0
4143.40 0
4143.55 0
4143.69 0
4143.84 9
4143.99 20
4144.14 33
4144.28 44
4144.43 52
4144.58 56
4144.73 56
4144.87 51
4145.02 44
4145.17 37
4145.32 33
4145.46 31
4145.61 33
4145.76 39
4145.91 47
4146.05 57
4146.20 70
4146.35 82
4146.50 95
4146.64 106
4146.79 114
4146.94 119
4147.09 119
4147.23 114
4147.38 108
4147.53 100
4147.68 94
4147.82 92
4147.97 95
4148.12 103
4148.27 114
4148.41 128
4148.56 143
4148.71 157
4148.86 170
4149.00 181
4149.15 190
4149.30 196
4149.45 199
4149.60 198
4149.74 192
4149.89 181
4150.04 166
4150.19 148
4150.33 129
4150.48 112
4150.63 98
4150.78 88
4150.92 81
4151.07 76
4151.22 71
4151.37 66
4151.51 61
4151.66 57
4151.81 55
4151.96 58
4152.10 66
4152.25 79
4152.40 95
4152.55 112
4152.69 127
4152.84 138
4152.99 143
4153.14 141
4153.28 134
4153.43 123
4153.58 110
4153.73 97
4153.88 85
4154.02 76
4154.17 71
4154.32 73
4154.47 83
4154.61 100
4154.76 123
4154.91 152
4155.06 183
4155.20 213
4155.35 237
4155.50 256
4155.65 268
4155.79 273
4155.94 275
4156.09 274
4156.24 273
4156.39 273
4156.53 275
4156.68 280
4156.83 288
4156.98 298
4157.12 310
4157.27 324
4157.42 337
4157.57 350
4157.71 361
4157.86 370
4158.01 376
4158.16 380
4158.31 381
4158.45 381
4158.60 379
4158.75 377
4158.90 373
4159.04 369
4159.19 365
4159.34 361
4159.49 359
4159.63 359
4159.78 362
4159.93 368
4160.08 376
4160.23 386
4160.37 394
4160.52 399
4160.67 399
4160.82 395
4160.96 387
4161.11 377
4161.26 367
4161.41 357
4161.56 349
4161.70 341
4161.85 331
4162.00 319
4162.15 302
4162.29 280
4162.44 253
4162.59 224
4162.74 196
4162.89 171
4163.03 152
4163.18 139
4163.33 133
4163.48 135
4163.62 142
4163.77 154
4163.92 168
4164.07 181
4164.22 191
4164.36 196
4164.51 195
4164.66 188
4164.81 179
4164.95 169
4165.10 161
4165.25 156
4165.40 155
4165.55 155
4165.69 156
4165.84 155
4165.99 152
4166.14 146
4166.29 140
4166.43 134
4166.58 128
4166.73 124
4166.88 119
4167.02 115
4167.17 109
4167.32 104
4167.47 99
4167.62 98
4167.76 99
4167.91 103
4168.06 108
4168.21 112
4168.36 110
4168.50 103
4168.65 90
4168.80 74
4168.95 56
4169.10 42
4169.24 35
4169.39 36
4169.54 47
4169.69 66
4169.83 90
4169.98 117
4170.13 144
4170.28 169
4170.43 189
4170.57 205
4170.72 214
4170.87 216
4171.02 212
4171.17 203
4171.31 190
4171.46 177
4171.61 164
4171.76 155
4171.91 150
4172.05 150
4172.20 153
4172.35 158
4172.50 163
4172.65 167
4172.79 168
4172.94 166
4173.09 162
4173.24 156
4173.39 148
4173.53 140
4173.68 133
4173.83 128
4173.98 125
4174.13 126
4174.27 129
4174.42 134
4174.57 139
4174.72 143
4174.87 145
4175.01 144
4175.16 141
4175.31 136
4175.46 131
4175.61 125
4175.75 122
4175.90 121
4176.05 123
4176.20 128
4176.35 135
4176.49 143
4176.64 151
4176.79 159
4176.94 166
4177.09 170
4177.23 173
4177.38 172
4177.53 169
4177.68 161
4177.83 150
4177.97 136
4178.12 120
4178.27 105
4178.42 92
4178.57 84
4178.71 81
4178.86 82
4179.01 87
4179.16 93
4179.31 100
4179.45 104
4179.60 107
4179.75 107
4179.90 105
4180.05 102
4180.20 97
4180.34 91
4180.49 81
4180.64 67
4180.79 50
4180.94 30
4181.08 9
4181.23 0
4181.38 0
4181.53 0
4181.68 0
4181.82 0
4181.97 0
4182.12 0
4182.27 2
4182.42 14
4182.56 23
4182.71 29
4182.86 32
4183.01 32
4183.16 30
4183.31 28
4183.45 26
4183.60 28
4183.75 35
4183.90 47
4184.05 65
4184.19 86
4184.34 109
4184.49 130
4184.64 146
4184.79 155
4184.94 156
4185.08 151
4185.23 141
4185.38 131
4185.53 122
4185.68 119
4185.82 120
4185.97 127
4186.12 138
4186.27 149
4186.42 158
4186.57 165
4186.71 168
4186.86 170
4187.01 170
4187.16 171
4187.31 175
4187.46 181
4187.60 189
4187.75 197
4187.90 204
4188.05 209
4188.20 210
4188.34 207
4188.49 200
4188.64 190
4188.79 178
4188.94 167
4189.09 157
4189.23 151
4189.38 149
4189.53 151
4189.68 156
4189.83 162
4189.98 168
4190.12 173
4190.27 177
4190.42 178
4190.57 178
4190.72 178
4190.86 178
4191.01 178
4191.16 180
4191.31 182
4191.46 183
4191.61 183
4191.75 182
4191.90 177
4192.05 171
4192.20 163
4192.35 156
4192.50 149
4192.64 143
4192.79 138
4192.94 135
4193.09 132
4193.24 131
4193.39 129
4193.53 129
4193.68 129
4193.83 132
4193.98 136
4194.13 141
4194.28 149
4194.42 159
4194.57 172
4194.72 185
4194.87 199
4195.02 213
4195.17 224
4195.31 234
4195.46 240
4195.61 242
4195.76 242
4195.91 240
4196.06 236
4196.21 231
4196.35 226
4196.50 222
4196.65 220
4196.80 222
4196.95 226
4197.10 234
4197.24 245
4197.39 258
4197.54 271
4197.69 286
4197.84 302
4197.99 318
4198.13 335
4198.28 353
4198.43 371
4198.58 386
4198.73 399
4198.88 408
4199.02 412
4199.17 413
4199.32 410
4199.47 405
4199.62 400
4199.77 395
4199.92 393
4200.06 393
4200.21 397
4200.36 407
4200.51 421
4200.66 441
4200.81 464
4200.95 490
4201.10 516
4201.25 541
4201.40 564
4201.55 584
4201.70 601
4201.85 617
4201.99 632
4202.14 649
4202.29 668
4202.44 690
4202.59 716
4202.74 745
4202.88 776
4203.03 809
4203.18 843
4203.33 878
4203.48 914
4203.63 951
4203.78 991
4203.92 1033
4204.07 1078
4204.22 1126
4204.37 1176
4204.52 1227
4204.67 1278
4204.82 1325
4204.96 1367
4205.11 1404
4205.26 1432
4205.41 1452
4205.56 1465
4205.71 1473
4205.86 1479
4206.00 1488
4206.15 1503
4206.30 1527
4206.45 1559
4206.60 1598
4206.75 1639
4206.90 1677
4207.04 1709
4207.19 1732
4207.34 1745
4207.49 1750
4207.64 1750
4207.79 1746
4207.94 1742
4208.08 1738
4208.23 1734
4208.38 1728
4208.53 1720
4208.68 1708
4208.83 1691
4208.98 1670
4209.12 1645
4209.27 1616
4209.42 1585
4209.57 1550
4209.72 1513
4209.87 1475
4210.02 1437
4210.16 1400
4210.31 1367
4210.46 1339
4210.61 1319
4210.76 1306
4210.91 1299
4211.06 1296
4211.21 1294
4211.35 1290
4211.50 1281
4211.65 1265
4211.80 1243
4211.95 1216
4212.10 1185
4212.25 1152
4212.39 1117
4212.54 1079
4212.69 1038
4212.84 995
4212.99 950
4213.14 906
4213.29 864
4213.44 831
4213.58 810
4213.73 801
4213.88 803
4214.03 815
4214.18 832
4214.33 848
4214.48 858
4214.62 861
4214.77 855
4214.92 842
4215.07 825
4215.22 807
4215.37 792
4215.52 780
4215.67 773
4215.81 768
4215.96 763
4216.11 756
4216.26 743
4216.41 723
4216.56 696
4216.71 665
4216.86 631
4217.00 599
4217.15 572
4217.30 553
4217.45 540
4217.60 535
4217.75 534
4217.90 537
4218.05 542
4218.19 548
4218.34 556
4218.49 564
4218.64 573
4218.79 582
4218.94 589
4219.09 594
4219.24 596
4219.38 592
4219.53 584
4219.68 571
4219.83 554
4219.98 535
4220.13 514
4220.28 494
4220.43 476
4220.58 461
4220.72 448
4220.87 438
4221.02 429
4221.17 421
4221.32 413
4221.47 406
4221.62 399
4221.77 394
4221.91 392
4222.06 392
4222.21 394
4222.36 397
4222.51 399
4222.66 397
4222.81 392
4222.96 382
4223.11 370
4223.25 356
4223.40 343
4223.55 333
4223.70 326
4223.85 324
4224.00 325
4224.15 328
4224.30 332
4224.45 335
4224.59 336
4224.74 337
4224.89 337
4225.04 335
4225.19 332
4225.34 329
4225.49 326
4225.64 322
4225.79 319
4225.93 318
4226.08 318
4226.23 321
4226.38 327
4226.53 335
4226.68 344
4226.83 354
4226.98 365
4227.13 374
4227.27 383
4227.42 390
4227.57 395
4227.72 399
4227.87 403
4228.02 405
4228.17 408
4228.32 412
4228.47 416
4228.62 422
4228.76 428
4228.91 435
4229.06 441
4229.21 447
4229.36 449
4229.51 448
4229.66 443
4229.81 432
4229.96 417
4230.10 400
4230.25 383
4230.40 369
4230.55 359
4230.70 355
4230.85 355
4231.00 359
4231.15 364
4231.30 367
4231.45 369
4231.59 369
4231.74 367
4231.89 363
4232.04 359
4232.19 355
4232.34 351
4232.49 346
4232.64 339
4232.79 330
4232.94 321
4233.09 310
4233.23 299
4233.38 290
4233.53 283
4233.68 279
4233.83 279
4233.98 280
4234.13 282
4234.28 282
4234.43 279
4234.58 272
4234.72 259
4234.87 243
4235.02 226
4235.17 212
4235.32 204
4235.47 202
4235.62 207
4235.77 217
4235.92 230
4236.07 241
4236.22 245
4236.36 242
4236.51 230
4236.66 211
4236.81 188
4236.96 165
4237.11 145
4237.26 132
4237.41 126
4237.56 125
4237.71 128
4237.86 133
4238.00 136
4238.15 137
4238.30 137
4238.45 136
4238.60 135
4238.75 135
4238.90 136
4239.05 137
4239.20 136
4239.35 133
4239.50 127
4239.65 120
4239.79 110
4239.94 100
4240.09 91
4240.24 83
4240.39 77
4240.54 73
4240.69 70
4240.84 68
4240.99 67
4241.14 66
4241.29 64
4241.44 59
4241.58 50
4241.73 39
4241.88 24
4242.03 8
4242.18 0
4242.33 0
4242.48 0
4242.63 0
4242.78 0
4242.93 0
4243.08 0
4243.23 0
4243.37 13
4243.52 26
4243.67 35
4243.82 38
4243.97 37
4244.12 32
4244.27 25
4244.42 19
4244.57 15
4244.72 13
4244.87 14
4245.02 17
4245.17 20
4245.31 21
4245.46 18
4245.61 11
4245.76 0
4245.91 0
4246.06 0
4246.21 0
4246.36 0
4246.51 0
4246.66 0
4246.81 15
4246.96 44
4247.11 75
4247.26 104
4247.40 129
4247.55 147
4247.70 158
4247.85 162
4248.00 162
4248.15 158
4248.30 153
4248.45 147
4248.60 141
4248.75 136
4248.90 130
4249.05 124
4249.20 118
4249.35 112
4249.49 108
4249.64 106
4249.79 107
4249.94 111
4250.09 118
4250.24 129
4250.39 141
4250.54 154
4250.69 167
4250.84 179
4250.99 189
4251.14 197
4251.29 203
4251.44 206
4251.59 208
4251.74 208
4251.88 207
4252.03 205
4252.18 201
4252.33 196
4252.48 188
4252.63 177
4252.78 165
4252.93 151
4253.08 137
4253.23 126
4253.38 117
4253.53 113
4253.68 111
4253.83 112
4253.98 114
4254.13 116
4254.27 118
4254.42 120
4254.57 123
4254.72 130
4254.87 141
4255.02 157
4255.17 178
4255.32 200
4255.47 222
4255.62 239
4255.77 248
4255.92 248
4256.07 239
4256.22 221
4256.37 199
4256.52 175
4256.67 153
4256.82 135
4256.96 122
4257.11 112
4257.26 105
4257.41 98
4257.56 90
4257.71 80
4257.86 70
4258.01 60
4258.16 54
4258.31 53
4258.46 57
4258.61 67
4258.76 81
4258.91 97
4259.06 114
4259.21 128
4259.36 140
4259.51 150
4259.66 158
4259.80 164
4259.95 169
4260.10 173
4260.25 175
4260.40 176
4260.55 174
4260.70 170
4260.85 164
4261.00 159
4261.15 154
4261.30 151
4261.45 150
4261.60 151
4261.75 154
4261.90 157
4262.05 160
4262.20 163
4262.35 164
4262.50 162
4262.65 158
4262.80 150
4262.94 139
4263.09 124
4263.24 107
4263.39 91
4263.54 77
4263.69 66
4263.84 60
4263.99 58
4264.14 59
4264.29 62
4264.44 66
4264.59 68
4264.74 69
4264.89 68
4265.04 65
4265.19 60
4265.34 54
4265.49 46
4265.64 37
4265.79 28
4265.94 18
4266.09 9
4266.24 0
4266.39 0
4266.54 0
4266.68 0
4266.83 0
4266.98 0
4267.13 0
4267.28 0
4267.43 0
4267.58 8
4267.73 22
4267.88 37
4268.03 49
4268.18 58
4268.33 62
4268.48 61
4268.63 56
4268.78 48
4268.93 39
4269.08 30
4269.23 24
4269.38 20
4269.53 20
4269.68 24
4269.83 31
4269.98 41
4270.13 53
4270.28 65
4270.43 75
4270.58 82
4270.73 85
4270.88 84
4271.03 77
4271.17 67
4271.32 55
4271.47 42
4271.62 31
4271.77 21
4271.92 14
4272.07 10
4272.22 9
4272.37 10
4272.52 10
4272.67 10
4272.82 7
4272.97 4
4273.12 0
4273.27 0
4273.42 0
4273.57 0
4273.72 0
4273.87 0
4274.02 0
4274.17 0
4274.32 0
4274.47 4
4274.62 10
4274.77 16
4274.92 23
4275.07 28
4275.22 31
4275.37 34
4275.52 35
4275.67 39
4275.82 44
4275.97 53
4276.12 62
4276.27 72
4276.42 79
4276.57 83
4276.72 82
4276.87 76
4277.02 70
4277.17 66
4277.32 67
4277.46 76
4277.61 93
4277.76 118
4277.91 146
4278.06 174
4278.21 199
4278.36 216
4278.51 225
4278.66 225
4278.81 218
4278.96 205
4279.11 188
4279.26 168
4279.41 147
4279.56 127
4279.71 107
4279.86 90
4280.01 78
4280.16 69
4280.31 65
4280.46 63
4280.61 62
4280.76 61
4280.91 57
4281.06 51
4281.21 44
4281.36 38
4281.51 36
4281.66 39
4281.81 50
4281.96 68
4282.11 91
4282.26 117
4282.41 144
4282.56 169
4282.71 189
4282.86 203
4283.01 210
4283.16 211
4283.31 209
4283.46 205
4283.61 201
4283.76 198
4283.91 199
4284.06 200
4284.21 201
4284.36 201
4284.51 196
4284.66 188
4284.81 175
4284.96 161
4285.11 147
4285.26 138
4285.41 134
4285.56 138
4285.71 150
4285.86 167
4286.01 188
4286.16 209
4286.31 229
4286.46 245
4286.61 259
4286.76 269
4286.91 277
4287.06 283
4287.21 287
4287.36 289
4287.51 288
4287.66 284
4287.81 277
4287.96 269
4288.11 261
4288.26 255
4288.41 252
4288.56 252
4288.71 256
4288.86 263
4289.01 271
4289.16 278
4289.31 284
4289.46 286
4289.61 285
4289.76 280
4289.91 275
4290.06 269
4290.21 265
4290.36 264
4290.51 265
4290.66 268
4290.81 271
4290.96 274
4291.11 278
4291.26 282
4291.41 288
4291.56 296
4291.71 306
4291.86 318
4292.01 332
4292.16 348
4292.31 365
4292.46 385
4292.61 408
4292.76 432
4292.91 458
4293.06 482
4293.21 505
4293.36 524
4293.51 540
4293.66 553
4293.81 565
4293.96 577
4294.11 590
4294.26 604
4294.41 618
4294.56 629
4294.71 639
4294.86 645
4295.01 648
4295.16 650
4295.31 651
4295.46 654
4295.61 660
4295.76 669
4295.91 681
4296.06 694
4296.21 708
4296.36 720
4296.51 730
4296.66 736
4296.81 739
4296.96 739
4297.11 736
4297.26 732
4297.41 728
4297.56 725
4297.71 723
4297.86 723
4298.01 724
4298.16 726
4298.32 728
4298.47 730
4298.62 732
4298.77 732
4298.92 730
4299.07 726
4299.22 719
4299.37 708
4299.52 693
4299.67 677
4299.82 659
4299.97 643
4300.12 629
4300.27 619
4300.42 612
4300.57 608
4300.72 605
4300.87 603
4301.02 600
4301.17 597
4301.32 594
4301.47 593
4301.62 592
4301.77 593
4301.92 594
4302.07 595
4302.22 593
4302.37 589
4302.52 583
4302.67 575
4302.82 566
4302.97 557
4303.12 549
4303.27 543
4303.42 537
4303.57 534
4303.72 532
4303.87 530
4304.02 529
4304.17 527
4304.32 523
4304.47 518
4304.63 511
4304.78 504
4304.93 496
4305.08 492
4305.23 490
4305.38 493
4305.53 500
4305.68 509
4305.83 518
4305.98 527
4306.13 534
4306.28 539
4306.43 542
4306.58 546
4306.73 549
4306.88 554
4307.03 558
4307.18 562
4307.33 564
4307.48 563
4307.63 559
4307.78 554
4307.93 547
4308.08 539
4308.23 531
4308.38 523
4308.53 516
4308.68 508
4308.83 500
4308.98 493
4309.14 485
4309.29 478
4309.44 471
4309.59 464
4309.74 456
4309.89 448
4310.04 440
4310.19 433
4310.34 430
4310.49 432
4310.64 439
4310.79 451
4310.94 466
4311.09 481
4311.24 496
4311.39 507
4311.54 515
4311.69 518
4311.84 518
4311.99 515
4312.14 508
4312.29 500
4312.44 491
4312.59 482
4312.74 472
4312.90 462
4313.05 452
4313.20 440
4313.35 426
4313.50 411
4313.65 394
4313.80 376
4313.95 359
4314.10 344
4314.25 330
4314.40 317
4314.55 306
4314.70 294
4314.85 283
4315.00 273
4315.15 266
4315.30 263
4315.45 264
4315.60 268
4315.75 275
4315.90 284
4316.06 291
4316.21 295
4316.36 294
4316.51 290
4316.66 282
4316.81 271
4316.96 260
4317.11 249
4317.26 240
4317.41 236
4317.56 235
4317.71 238
4317.86 243
4318.01 248
4318.16 250
4318.31 248
4318.46 241
4318.61 231
4318.76 218
4318.91 207
4319.07 200
4319.22 200
4319.37 207
4319.52 220
4319.67 236
4319.82 251
4319.97 263
4320.12 268
4320.27 265
4320.42 256
4320.57 242
4320.72 226
4320.87 212
4321.02 200
4321.17 195
4321.32 196
4321.47 205
4321.63 219
4321.78 237
4321.93 258
4322.08 278
4322.23 297
4322.38 313
4322.53 325
4322.68 333
4322.83 337
4322.98 338
4323.13 337
4323.28 334
4323.43 330
4323.58 326
4323.73 321
4323.88 315
4324.04 308
4324.19 300
4324.34 291
4324.49 281
4324.64 271
4324.79 261
4324.94 251
4325.09 242
4325.24 234
4325.39 226
4325.54 217
4325.69 210
4325.84 205
4325.99 203
4326.14 205
4326.29 212
4326.45 222
4326.60 235
4326.75 247
4326.90 257
4327.05 263
4327.20 265
4327.35 264
4327.50 260
4327.65 255
4327.80 249
4327.95 243
4328.10 237
4328.25 233
4328.40 231
4328.56 232
4328.71 235
4328.86 240
4329.01 248
4329.16 258
4329.31 268
4329.46 277
4329.61 287
4329.76 296
4329.91 305
4330.06 312
4330.21 316
4330.36 316
4330.51 311
4330.67 300
4330.82 283
4330.97 262
4331.12 240
4331.27 219
4331.42 200
4331.57 186
4331.72 175
4331.87 167
4332.02 161
4332.17 156
4332.32 151
4332.47 148
4332.63 147
4332.78 147
4332.93 150
4333.08 154
4333.23 159
4333.38 164
4333.53 167
4333.68 168
4333.83 167
4333.98 162
4334.13 155
4334.28 146
4334.44 136
4334.59 127
4334.74 123
4334.89 124
4335.04 132
4335.19 147
4335.34 169
4335.49 195
4335.64 223
4335.79 249
4335.94 271
4336.09 287
4336.25 297
4336.40 302
4336.55 302
4336.70 299
4336.85 293
4337.00 287
4337.15 280
4337.30 273
4337.45 267
4337.60 262
4337.75 261
4337.90 263
4338.06 271
4338.21 284
4338.36 301
4338.51 321
4338.66 343
4338.81 363
4338.96 382
4339.11 396
4339.26 406
4339.41 412
4339.56 415
4339.72 415
4339.87 414
4340.02 413
4340.17 414
4340.32 417
4340.47 421
4340.62 427
4340.77 433
4340.92 437
4341.07 440
4341.22 442
4341.38 443
4341.53 444
4341.68 446
4341.83 448
4341.98 451
4342.13 453
4342.28 453
4342.43 450
4342.58 444
4342.73 434
4342.88 422
4343.04 407
4343.19 390
4343.34 372
4343.49 352
4343.64 331
4343.79 310
4343.94 289
4344.09 271
4344.24 254
4344.39 241
4344.55 230
4344.70 223
4344.85 218
4345.00 214
4345.15 211
4345.30 208
4345.45 204
4345.60 197
4345.75 188
4345.90 176
4346.06 161
4346.21 145
4346.36 130
4346.51 117
4346.66 109
4346.81 108
4346.96 115
4347.11 128
4347.26 147
4347.41 170
4347.57 193
4347.72 213
4347.87 228
4348.02 236
4348.17 238
4348.32 235
4348.47 228
4348.62 219
4348.77 208
4348.93 197
4349.08 188
4349.23 179
4349.38 172
4349.53 166
4349.68 161
4349.83 158
4349.98 157
4350.13 159
4350.29 164
4350.44 173
4350.59 185
4350.74 199
4350.89 212
4351.04 224
4351.19 232
4351.34 234
4351.49 232
4351.65 226
4351.80 217
4351.95 207
4352.10 200
4352.25 195
4352.40 193
4352.55 195
4352.70 199
4352.85 206
4353.01 215
4353.16 224
4353.31 232
4353.46 240
4353.61 247
4353.76 253
4353.91 258
4354.06 263
4354.21 268
4354.37 272
4354.52 276
4354.67 278
4354.82 278
4354.97 275
4355.12 268
4355.27 257
4355.42 245
4355.58 232
4355.73 221
4355.88 213
4356.03 208
4356.18 207
4356.33 208
4356.48 211
4356.63 214
4356.78 215
4356.94 215
4357.09 213
4357.24 209
4357.39 202
4357.54 194
4357.69 183
4357.84 170
4357.99 154
4358.15 134
4358.30 112
4358.45 88
4358.60 63
4358.75 40
4358.90 19
4359.05 1
4359.20 0
4359.36 0
4359.51 0
4359.66 0
4359.81 0
4359.96 0
4360.11 0
4360.26 0
4360.41 4
4360.57 22
4360.72 42
4360.87 63
4361.02 83
4361.17 101
4361.32 115
4361.47 126
4361.62 134
4361.78 140
4361.93 145
4362.08 149
4362.23 152
4362.38 153
4362.53 152
4362.68 146
4362.84 137
4362.99 125
4363.14 113
4363.29 103
4363.44 95
4363.59 92
4363.74 94
4363.89 100
4364.05 109
4364.20 121
4364.35 136
4364.50 153
4364.65 171
4364.80 188
4364.95 203
4365.11 213
4365.26 216
4365.41 212
4365.56 201
4365.71 183
4365.86 163
4366.01 142
4366.16 123
4366.32 109
4366.47 100
4366.62 95
4366.77 93
4366.92 92
4367.07 90
4367.22 87
4367.38 83
4367.53 79
4367.68 77
4367.83 78
4367.98 82
4368.13 89
4368.28 96
4368.44 101
4368.59 104
4368.74 104
4368.89 102
4369.04 100
4369.19 100
4369.34 101
4369.50 105
4369.65 110
4369.80 114
4369.95 116
4370.10 116
4370.25 114
4370.40 113
4370.56 112
4370.71 112
4370.86 114
4371.01 116
4371.16 117
4371.31 116
4371.46 112
4371.62 104
4371.77 93
4371.92 81
4372.07 69
4372.22 58
4372.37 49
4372.52 41
4372.68 35
4372.83 29
4372.98 26
4373.13 24
4373.28 25
4373.43 30
4373.58 38
4373.74 48
4373.89 59
4374.04 69
4374.19 75
4374.34 76
4374.49 73
4374.65 67
4374.80 59
4374.95 51
4375.10 46
4375.25 43
4375.40 44
4375.55 48
4375.71 53
4375.86 60
4376.01 67
4376.16 74
4376.31 79
4376.46 82
4376.62 85
4376.77 87
4376.92 87
4377.07 87
4377.22 84
4377.37 79
4377.52 72
4377.68 61
4377.83 47
4377.98 32
4378.13 17
4378.28 4
4378.43 0
4378.59 0
4378.74 0
4378.89 0
4379.04 0
4379.19 4
4379.34 9
4379.50 12
4379.65 11
4379.80 8
4379.95 3
4380.10 0
4380.25 0
4380.40 0
4380.56 3
4380.71 11
4380.86 18
4381.01 22
4381.16 24
4381.31 20
4381.47 14
4381.62 7
4381.77 2
4381.92 1
4382.07 5
4382.22 13
4382.38 24
4382.53 35
4382.68 44
4382.83 48
4382.98 47
4383.13 43
4383.29 37
4383.44 32
4383.59 30
4383.74 33
4383.89 39
4384.04 49
4384.20 61
4384.35 72
4384.50 82
4384.65 91
4384.80 98
4384.95 106
4385.11 114
4385.26 125
4385.41 136
4385.56 149
4385.71 160
4385.86 169
4386.02 176
4386.17 179
4386.32 181
4386.47 183
4386.62 188
4386.78 196
4386.93 208
4387.08 225
4387.23 244
4387.38 265
4387.53 285
4387.69 302
4387.84 316
4387.99 324
4388.14 328
4388.29 328
4388.44 325
4388.60 321
4388.75 318
4388.90 318
4389.05 320
4389.20 324
4389.35 329
4389.51 333
4389.66 336
4389.81 337
4389.96 337
4390.11 337
4390.27 338
4390.42 339
4390.57 341
4390.72 341
4390.87 339
4391.02 335
4391.18 327
4391.33 317
4391.48 305
4391.63 290
4391.78 274
4391.94 257
4392.09 238
4392.24 217
4392.39 195
4392.54 174
4392.69 153
4392.85 134
4393.00 117
4393.15 102
4393.30 91
4393.45 81
4393.61 75
4393.76 73
4393.91 75
4394.06 83
4394.21 96
4394.36 112
4394.52 131
4394.67 149
4394.82 164
4394.97 175
4395.12 180
4395.28 182
4395.43 181
4395.58 178
4395.73 176
4395.88 177
4396.04 181
4396.19 190
4396.34 203
4396.49 219
4396.64 239
4396.79 258
4396.95 274
4397.10 285
4397.25 289
4397.40 287
4397.55 279
4397.71 266
4397.86 251
4398.01 235
4398.16 220
4398.31 207
4398.47 195
4398.62 186
4398.77 181
4398.92 180
4399.07 185
4399.23 196
4399.38 210
4399.53 227
4399.68 245
4399.83 260
4399.99 271
4400.14 276
4400.29 277
4400.44 273
4400.59 265
4400.75 256
4400.90 246
4401.05 236
4401.20 229
4401.35 223
4401.51 219
4401.66 217
4401.81 216
4401.96 215
4402.11 214
4402.26 212
4402.42 209
4402.57 205
4402.72 200
4402.87 193
4403.02 185
4403.18 174
4403.33 161
4403.48 147
4403.63 132
4403.79 117
4403.94 105
4404.09 97
4404.24 93
4404.39 92
4404.55 95
4404.70 99
4404.85 105
4405.00 110
4405.15 114
4405.31 117
4405.46 121
4405.61 125
4405.76 129
4405.91 133
4406.07 139
4406.22 145
4406.37 154
4406.52 162
4406.67 170
4406.83 177
4406.98 182
4407.13 184
4407.28 182
4407.43 178
4407.59 173
4407.74 170
4407.89 169
4408.04 172
4408.19 177
4408.35 184
4408.50 191
4408.65 196
4408.80 197
4408.96 195
4409.11 191
4409.26 185
4409.41 180
4409.56 177
4409.72 176
4409.87 177
4410.02 180
4410.17 185
4410.32 192
4410.48 201
4410.63 212
4410.78 225
4410.93 240
4411.09 256
4411.24 270
4411.39 284
4411.54 295
4411.69 303
4411.85 310
4412.00 315
4412.15 319
4412.30 322
4412.45 326
4412.61 330
4412.76 334
4412.91 337
4413.06 340
4413.22 342
4413.37 342
4413.52 341
4413.67 336
4413.82 330
4413.98 321
4414.13 310
4414.28 299
4414.43 288
4414.59 278
4414.74 269
4414.89 262
4415.04 256
4415.19 252
4415.35 247
4415.50 242
4415.65 235
4415.80 227
4415.96 218
4416.11 208
4416.26 197
4416.41 185
4416.56 173
4416.72 161
4416.87 150
4417.02 142
4417.17 138
4417.33 140
4417.48 147
4417.63 160
4417.78 177
4417.93 194
4418.09 211
4418.24 226
4418.39 237
4418.54 246
4418.70 253
4418.85 259
4419.00 265
4419.15 272
4419.31 279
4419.46 286
4419.61 291
4419.76 294
4419.91 296
4420.07 297
4420.22 297
4420.37 295
4420.52 293
4420.68 288
4420.83 279
4420.98 267
4421.13 252
4421.29 236
4421.44 220
4421.59 206
4421.74 197
4421.89 194
4422.05 194
4422.20 198
4422.35 204
4422.50 210
4422.66 214
4422.81 215
4422.96 214
4423.11 210
4423.27 204
4423.42 197
4423.57 190
4423.72 184
4423.87 180
4424.03 179
4424.18 182
4424.33 187
4424.48 192
4424.64 198
4424.79 202
4424.94 205
4425.09 204
4425.25 201
4425.40 196
4425.55 189
4425.70 180
4425.86 169
4426.01 157
4426.16 143
4426.31 129
4426.47 116
4426.62 107
4426.77 101
4426.92 100
4427.08 104
4427.23 110
4427.38 117
4427.53 122
4427.68 125
4427.84 125
4427.99 123
4428.14 119
4428.29 116
4428.45 113
4428.60 113
4428.75 115
4428.90 119
4429.06 124
4429.21 129
4429.36 136
4429.51 143
4429.67 150
4429.82 156
4429.97 160
4430.12 162
4430.28 160
4430.43 155
4430.58 148
4430.73 141
4430.89 134
4431.04 130
4431.19 130
4431.34 133
4431.50 139
4431.65 147
4431.80 157
4431.95 165
4432.11 170
4432.26 171
4432.41 167
4432.56 160
4432.72 149
4432.87 136
4433.02 124
4433.17 113
4433.33 107
4433.48 106
4433.63 111
4433.78 121
4433.94 135
4434.09 150
4434.24 162
4434.39 169
4434.55 171
4434.70 167
4434.85 160
4435.00 151
4435.16 143
4435.31 137
4435.46 133
4435.62 130
4435.77 129
4435.92 128
4436.07 127
4436.23 130
4436.38 135
4436.53 144
4436.68 155
4436.84 165
4436.99 172
4437.14 174
4437.29 168
4437.45 155
4437.60 138
4437.75 120
4437.90 107
4438.06 101
4438.21 104
4438.36 116
4438.51 136
4438.67 159
4438.82 180
4438.97 195
4439.13 202
4439.28 200
4439.43 190
4439.58 176
4439.74 160
4439.89 147
4440.04 139
4440.19 135
4440.35 135
4440.50 138
4440.65 143
4440.80 148
4440.96 153
4441.11 157
4441.26 159
4441.41 160
4441.57 158
4441.72 154
4441.87 148
4442.03 140
4442.18 132
4442.33 124
4442.48 116
4442.64 110
4442.79 104
4442.94 99
4443.09 96
4443.25 92
4443.40 89
4443.55 84
4443.71 78
4443.86 69
4444.01 57
4444.16 44
4444.32 29
4444.47 16
4444.62 5
4444.77 0
4444.93 0
4445.08 0
4445.23 1
4445.39 5
4445.54 7
4445.69 6
4445.84 3
4446.00 0
4446.15 0
4446.30 0
4446.45 0
4446.61 0
4446.76 2
4446.91 8
4447.07 13
4447.22 14
4447.37 13
4447.52 7
4447.68 0
4447.83 0
4447.98 0
4448.14 0
4448.29 0
4448.44 0
4448.59 8
4448.75 22
4448.90 38
4449.05 55
4449.20 70
4449.36 83
4449.51 92
4449.66 96
4449.82 96
4449.97 94
4450.12 90
4450.27 87
4450.43 86
4450.58 87
4450.73 90
4450.89 94
4451.04 98
4451.19 103
4451.34 108
4451.50 113
4451.65 118
4451.80 124
4451.96 130
4452.11 136
4452.26 141
4452.41 143
4452.57 143
4452.72 140
4452.87 135
4453.03 127
4453.18 118
4453.33 106
4453.48 93
4453.64 79
4453.79 67
4453.94 58
4454.10 52
4454.25 51
4454.40 53
4454.55 59
4454.71 66
4454.86 73
4455.01 79
4455.17 85
4455.32 93
4455.47 101
4455.62 112
4455.78 123
4455.93 133
4456.08 142
4456.24 145
4456.39 145
4456.54 140
4456.70 133
4456.85 128
4457.00 126
4457.15 129
4457.31 136
4457.46 146
4457.61 156
4457.77 164
4457.92 167
4458.07 165
4458.22 160
4458.38 153
4458.53 148
4458.68 144
4458.84 144
4458.99 147
4459.14 151
4459.30 155
4459.45 157
4459.60 155
4459.75 150
4459.91 140
4460.06 128
4460.21 113
4460.37 96
4460.52 80
4460.67 63
4460.83 48
4460.98 34
4461.13 23
4461.28 15
4461.44 10
4461.59 9
4461.74 11
4461.90 17
4462.05 27
4462.20 39
4462.36 52
4462.51 65
4462.66 77
4462.81 88
4462.97 97
4463.12 103
4463.27 106
4463.43 106
4463.58 104
4463.73 98
4463.89 92
4464.04 85
4464.19 78
4464.35 72
4464.50 68
4464.65 64
4464.80 61
4464.96 57
4465.11 53
4465.26 49
4465.42 45
4465.57 44
4465.72 44
4465.88 46
4466.03 50
4466.18 55
4466.34 60
4466.49 65
4466.64 69
4466.79 73
4466.95 77
4467.10 83
4467.25 89
4467.41 96
4467.56 104
4467.71 111
4467.87 120
4468.02 127
4468.17 135
4468.33 142
4468.48 148
4468.63 153
4468.79 154
4468.94 153
4469.09 148
4469.24 142
4469.40 135
4469.55 130
4469.70 127
4469.86 128
4470.01 132
4470.16 136
4470.32 140
4470.47 142
4470.62 139
4470.78 131
4470.93 121
4471.08 109
4471.24 98
4471.39 90
4471.54 85
4471.70 82
4471.85 80
4472.00 80
4472.16 78
4472.31 75
4472.46 71
4472.61 66
4472.77 62
4472.92 58
4473.07 56
4473.23 55
4473.38 56
4473.53 57
4473.69 58
4473.84 58
4473.99 58
4474.15 57
4474.30 53
4474.45 48
4474.61 41
4474.76 33
4474.91 25
4475.07 17
4475.22 10
4475.37 6
4475.53 4
4475.68 6
4475.83 10
4475.99 15
4476.14 21
4476.29 25
4476.45 26
4476.60 22
4476.75 14
4476.91 2
4477.06 0
4477.21 0
4477.37 0
4477.52 0
4477.67 0
4477.83 0
4477.98 0
4478.13 7
4478.29 19
4478.44 28
4478.59 35
4478.75 39
4478.90 43
4479.05 46
4479.21 50
4479.36 56
4479.51 62
4479.67 69
4479.82 75
4479.97 82
4480.13 90
4480.28 99
4480.43 110
4480.59 124
4480.74 137
4480.89 149
4481.05 158
4481.20 161
4481.35 159
4481.51 150
4481.66 138
4481.81 125
4481.97 115
4482.12 110
4482.27 111
4482.43 117
4482.58 128
4482.73 141
4482.89 152
4483.04 162
4483.19 167
4483.35 169
4483.50 169
4483.65 167
4483.81 164
4483.96 162
4484.11 161
4484.27 160
4484.42 160
4484.57 158
4484.73 155
4484.88 151
4485.03 147
4485.19 144
4485.34 142
4485.49 142
4485.65 145
4485.80 151
4485.95 160
4486.11 170
4486.26 182
4486.41 192
4486.57 201
4486.72 207
4486.87 210
4487.03 209
4487.18 205
4487.34 200
4487.49 193
4487.64 189
4487.80 187
4487.95 187
4488.10 191
4488.26 196
4488.41 203
4488.56 210
4488.72 215
4488.87 220
4489.02 221
4489.18 221
4489.33 218
4489.48 211
4489.64 201
4489.79 188
4489.94 173
4490.10 156
4490.25 141
4490.40 129
4490.56 120
4490.71 116
4490.87 116
4491.02 118
4491.17 119
4491.33 117
4491.48 111
4491.63 102
4491.79 90
4491.94 79
4492.09 70
4492.25 65
4492.40 63
4492.55 62
4492.71 62
4492.86 60
4493.02 55
4493.17 49
4493.32 42
4493.48 35
4493.63 29
4493.78 25
4493.94 24
4494.09 23
4494.24 23
4494.40 24
4494.55 25
4494.70 27
4494.86 28
4495.01 28
4495.17 27
4495.32 25
4495.47 20
4495.63 14
4495.78 7
4495.93 1
4496.09 0
4496.24 0
4496.39 0
4496.55 0
4496.70 0
4496.85 0
4497.01 0
4497.16 0
4497.32 0
4497.47 0
4497.62 4
4497.78 11
4497.93 23
4498.08 37
4498.24 54
4498.39 71
4498.55 86
4498.70 96
4498.85 100
4499.01 96
4499.16 87
4499.31 74
4499.47 60
4499.62 46
4499.77 34
4499.93 24
4500.08 17
4500.24 10
4500.39 4
4500.54 0
4500.70 0
4500.85 0
4501.00 3
4501.16 9
4501.31 16
4501.46 22
4501.62 25
4501.77 24
4501.93 21
4502.08 15
4502.23 7
4502.39 0
4502.54 0
4502.69 0
4502.85 0
4503.00 0
4503.16 0
4503.31 0
4503.46 0
4503.62 1
4503.77 9
4503.92 18
4504.08 27
4504.23 36
4504.39 48
4504.54 62
4504.69 79
4504.85 97
4505.00 115
4505.15 132
4505.31 145
4505.46 154
4505.62 159
4505.77 159
4505.92 155
4506.08 148
4506.23 138
4506.38 125
4506.54 112
4506.69 99
4506.85 88
4507.00 81
4507.15 79
4507.31 83
4507.46 91
4507.62 101
4507.77 111
4507.92 118
4508.08 119
4508.23 115
4508.38 105
4508.54 92
4508.69 80
4508.85 70
4509.00 64
4509.15 64
4509.31 70
4509.46 80
4509.62 92
4509.77 106
4509.92 119
4510.08 131
4510.23 141
4510.38 147
4510.54 150
4510.69 148
4510.85 143
4511.00 135
4511.15 123
4511.31 111
4511.46 98
4511.62 86
4511.77 76
4511.92 67
4512.08 60
4512.23 54
4512.38 49
4512.54 44
4512.69 39
4512.85 34
4513.00 30
4513.15 28
4513.31 29
4513.46 34
4513.62 45
4513.77 60
4513.92 79
4514.08 98
4514.23 115
4514.39 128
4514.54 136
4514.69 137
4514.85 133
4515.00 126
4515.16 119
4515.31 113
4515.46 111
4515.62 113
4515.77 117
4515.92 122
4516.08 125
4516.23 123
4516.39 117
4516.54 107
4516.69 95
4516.85 81
4517.00 69
4517.16 60
4517.31 53
4517.46 49
4517.62 46
4517.77 43
4517.93 39
4518.08 33
4518.23 28
4518.39 23
4518.54 21
4518.70 20
4518.85 22
4519.00 24
4519.16 26
4519.31 25
4519.47 22
4519.62 18
4519.77 13
4519.93 10
4520.08 9
4520.24 10
4520.39 12
4520.54 14
4520.70 17
4520.85 19
4521.01 21
4521.16 23
4521.31 26
4521.47 31
4521.62 36
4521.78 43
4521.93 51
4522.09 61
4522.24 70
4522.39 80
4522.55 91
4522.70 101
4522.86 111
4523.01 118
4523.16 124
4523.32 127
4523.47 127
4523.63 124
4523.78 119
4523.93 111
4524.09 103
4524.24 94
4524.40 86
4524.55 80
4524.70 75
4524.86 74
4525.01 75
4525.17 79
4525.32 86
4525.47 95
4525.63 107
4525.78 120
4525.94 134
4526.09 148
4526.25 160
4526.40 170
4526.55 177
4526.71 183
4526.86 187
4527.02 190
4527.17 194
4527.32 198
4527.48 204
4527.63 211
4527.79 218
4527.94 225
4528.10 229
4528.25 231
4528.40 229
4528.56 224
4528.71 217
4528.87 208
4529.02 199
4529.17 190
4529.33 182
4529.48 175
4529.64 169
4529.79 164
4529.95 159
4530.10 154
4530.25 149
4530.41 144
4530.56 140
4530.72 136
4530.87 132
4531.02 130
4531.18 129
4531.33 129
4531.49 129
4531.64 128
4531.80 127
4531.95 126
4532.10 124
4532.26 122
4532.41 122
4532.57 125
4532.72 131
4532.88 140
4533.03 152
4533.18 166
4533.34 178
4533.49 188
4533.65 194
4533.80 196
4533.96 194
4534.11 190
4534.26 184
4534.42 178
4534.57 174
4534.73 172
4534.88 174
4535.04 180
4535.19 188
4535.34 198
4535.50 210
4535.65 221
4535.81 231
4535.96 240
4536.12 245
4536.27 248
4536.42 247
4536.58 243
4536.73 236
4536.89 228
4537.04 218
4537.20 209
4537.35 202
4537.50 197
4537.66 195
4537.81 197
4537.97 200
4538.12 203
4538.28 204
4538.43 202
4538.58 196
4538.74 184
4538.89 169
4539.05 152
4539.20 136
4539.36 123
4539.51 115
4539.66 111
4539.82 111
4539.97 113
4540.13 114
4540.28 113
4540.44 108
4540.59 100
4540.75 89
4540.90 77
4541.05 64
4541.21 52
4541.36 40
4541.52 31
4541.67 23
4541.83 17
4541.98 13
4542.13 12
4542.29 11
4542.44 9
4542.60 4
4542.75 0
4542.91 0
4543.06 0
4543.22 0
4543.37 0
4543.52 0
4543.68 0
4543.83 15
4543.99 37
4544.14 60
4544.30 81
4544.45 99
4544.61 114
4544.76 125
4544.91 134
4545.07 143
4545.22 152
4545.38 162
4545.53 171
4545.69 181
4545.84 189
4546.00 197
4546.15 202
4546.30 207
4546.46 212
4546.61 218
4546.77 224
4546.92 230
4547.08 235
4547.23 237
4547.39 234
4547.54 226
4547.70 213
4547.85 194
4548.00 174
4548.16 154
4548.31 137
4548.47 126
4548.62 120
4548.78 120
4548.93 124
4549.09 130
4549.24 136
4549.39 140
4549.55 140
4549.70 138
4549.86 134
4550.01 128
4550.17 122
4550.32 117
4550.48 112
4550.63 107
4550.79 101
4550.94 94
4551.09 86
4551.25 76
4551.40 67
4551.56 59
4551.71 53
4551.87 50
4552.02 50
4552.18 52
4552.33 55
4552.49 59
4552.64 62
4552.79 64
4552.95 64
4553.10 62
4553.26 58
4553.41 54
4553.57 50
4553.72 46
4553.88 44
4554.03 43
4554.19 44
4554.34 47
4554.50 54
4554.65 63
4554.80 74
4554.96 85
4555.11 94
4555.27 100
4555.42 100
4555.58 94
4555.73 82
4555.89 65
4556.04 48
4556.20 31
4556.35 18
4556.51 10
4556.66 7
4556.81 8
4556.97 13
4557.12 19
4557.28 25
4557.43 29
4557.59 28
4557.74 25
4557.90 17
4558.05 7
4558.21 0
4558.36 0
4558.52 0
4558.67 0
4558.83 0
4558.98 0
4559.13 0
4559.29 0
4559.44 6
4559.60 19
4559.75 34
4559.91 49
4560.06 64
4560.22 77
4560.37 89
4560.53 97
4560.68 102
4560.84 105
4560.99 105
4561.15 104
4561.30 103
4561.46 103
4561.61 103
4561.76 104
4561.92 105
4562.07 107
4562.23 109
4562.38 109
4562.54 109
4562.69 107
4562.85 104
4563.00 99
4563.16 94
4563.31 90
4563.47 88
4563.62 89
4563.78 94
4563.93 103
4564.09 113
4564.24 123
4564.40 131
4564.55 135
4564.71 134
4564.86 130
4565.02 123
4565.17 115
4565.32 107
4565.48 101
4565.63 97
4565.79 95
4565.94 95
4566.10 97
4566.25 100
4566.41 105
4566.56 112
4566.72 119
4566.87 128
4567.03 136
4567.18 144
4567.34 150
4567.49 154
4567.65 156
4567.80 157
4567.96 156
4568.11 154
4568.27 150
4568.42 146
4568.58 139
4568.73 131
4568.89 122
4569.04 112
4569.20 101
4569.35 92
4569.51 83
4569.66 76
4569.81 68
4569.97 59
4570.12 50
4570.28 39
4570.43 27
4570.59 16
4570.74 5
4570.90 0
4571.05 0
4571.21 0
4571.36 0
4571.52 0
4571.67 0
4571.83 0
4571.98 0
4572.14 0
4572.29 6
4572.45 15
4572.60 25
4572.76 35
4572.91 46
4573.07 57
4573.22 69
4573.38 79
4573.53 88
4573.69 92
4573.84 91
4574.00 84
4574.15 72
4574.31 58
4574.46 43
4574.62 29
4574.77 17
4574.93 9
4575.08 3
4575.24 0
4575.39 0
4575.55 0
4575.70 3
4575.86 8
4576.01 16
4576.17 26
4576.32 37
4576.48 49
4576.63 59
4576.79 67
4576.94 71
4577.10 73
4577.25 71
4577.41 68
4577.56 64
4577.72 59
4577.87 54
4578.03 48
4578.18 42
4578.34 36
4578.49 31
4578.65 26
4578.80 25
4578.96 27
4579.11 32
4579.27 39
4579.42 46
4579.58 52
4579.73 54
4579.89 52
4580.04 45
4580.20 35
4580.35 24
4580.51 13
4580.66 5
4580.82 0
4580.97 0
4581.13 0
4581.28 0
4581.44 0
4581.59 0
4581.75 0
4581.90 0
4582.06 0
4582.21 0
4582.37 0
4582.52 1
4582.68 6
4582.83 13
4582.99 21
4583.14 28
4583.30 34
4583.45 36
4583.61 37
4583.76 35
4583.92 34
4584.07 34
4584.23 36
4584.38 42
4584.54 50
4584.69 58
4584.85 66
4585.00 72
4585.16 77
4585.32 81
4585.47 84
4585.63 87
4585.78 90
4585.94 92
4586.09 93
4586.25 93
4586.40 92
4586.56 90
4586.71 87
4586.87 85
4587.02 85
4587.18 86
4587.33 90
4587.49 96
4587.64 103
4587.80 110
4587.95 116
4588.11 119
4588.26 118
4588.42 112
4588.57 102
4588.73 91
4588.88 81
4589.04 72
4589.19 68
4589.35 67
4589.50 71
4589.66 78
4589.82 86
4589.97 93
4590.13 97
4590.28 97
4590.44 92
4590.59 83
4590.75 70
4590.90 55
4591.06 41
4591.21 29
4591.37 20
4591.52 13
4591.68 8
4591.83 4
4591.99 0
4592.14 0
4592.30 0
4592.45 0
4592.61 0
4592.76 0
4592.92 5
4593.08 13
4593.23 19
4593.39 21
4593.54 19
4593.70 12
4593.85 3
4594.01 0
4594.16 0
4594.32 0
4594.47 0
4594.63 0
4594.78 0
4594.94 9
4595.09 23
4595.25 37
4595.40 50
4595.56 60
4595.72 66
4595.87 69
4596.03 69
4596.18 68
4596.34 69
4596.49 72
4596.65 79
4596.80 89
4596.96 101
4597.11 114
4597.27 125
4597.42 132
4597.58 135
4597.73 135
4597.89 131
4598.05 125
4598.20 119
4598.36 111
4598.51 105
4598.67 98
4598.82 91
4598.98 84
4599.13 76
4599.29 68
4599.44 60
4599.60 54
4599.75 49
4599.91 48
4600.06 50
4600.22 55
4600.38 62
4600.53 69
4600.69 75
4600.84 80
4601.00 82
4601.15 82
4601.31 80
4601.46 76
4601.62 71
4601.77 65
4601.93 61
4602.09 58
4602.24 57
4602.40 59
4602.55 64
4602.71 70
4602.86 77
4603.02 84
4603.17 91
4603.33 98
4603.48 105
4603.64 113
4603.79 120
4603.95 128
4604.11 136
4604.26 142
4604.42 148
4604.57 151
4604.73 152
4604.88 151
4605.04 148
4605.19 142
4605.35 135
4605.51 128
4605.66 122
4605.82 117
4605.97 115
4606.13 115
4606.28 115
4606.44 113
4606.59 108
4606.75 100
4606.90 89
4607.06 77
4607.22 66
4607.37 58
4607.53 54
4607.68 55
4607.84 58
4607.99 62
4608.15 66
4608.30 69
4608.46 69
4608.62 67
4608.77 63
4608.93 58
4609.08 51
4609.24 44
4609.39 37
4609.55 32
4609.70 29
4609.86 28
4610.01 30
4610.17 33
4610.33 39
4610.48 47
4610.64 56
4610.79 67
4610.95 81
4611.10 97
4611.26 116
4611.42 134
4611.57 149
4611.73 160
4611.88 166
4612.04 164
4612.19 158
4612.35 148
4612.50 138
4612.66 130
4612.82 124
4612.97 121
4613.13 121
4613.28 123
4613.44 126
4613.59 130
4613.75 134
4613.90 137
4614.06 141
4614.22 144
4614.37 147
4614.53 149
4614.68 150
4614.84 151
4614.99 151
4615.15 148
4615.31 143
4615.46 133
4615.62 121
4615.77 106
4615.93 93
4616.08 84
4616.24 82
4616.39 88
4616.55 100
4616.71 115
4616.86 131
4617.02 144
4617.17 151
4617.33 154
4617.48 153
4617.64 151
4617.80 150
4617.95 153
4618.11 158
4618.26 166
4618.42 175
4618.57 183
4618.73 188
4618.89 192
4619.04 191
4619.20 187
4619.35 180
4619.51 170
4619.66 158
4619.82 145
4619.98 132
4620.13 120
4620.29 110
4620.44 102
4620.60 97
4620.75 93
4620.91 92
4621.07 92
4621.22 93
4621.38 94
4621.53 92
4621.69 89
4621.84 83
4622.00 75
4622.16 67
4622.31 61
4622.47 58
4622.62 59
4622.78 65
4622.94 73
4623.09 83
4623.25 92
4623.40 98
4623.56 101
4623.71 100
4623.87 95
4624.03 90
4624.18 83
4624.34 76
4624.49 68
4624.65 60
4624.80 50
4624.96 38
4625.12 25
4625.27 10
4625.43 0
4625.58 0
4625.74 0
4625.90 0
4626.05 0
4626.21 0
4626.36 0
4626.52 0
4626.67 1
4626.83 16
4626.99 33
4627.14 50
4627.30 67
4627.45 80
4627.61 90
4627.77 94
4627.92 93
4628.08 87
4628.23 76
4628.39 63
4628.54 49
4628.70 37
4628.86 27
4629.01 22
4629.17 21
4629.32 26
4629.48 36
4629.64 51
4629.79 69
4629.95 89
4630.10 109
4630.26 126
4630.42 139
4630.57 146
4630.73 147
4630.88 143
4631.04 135
4631.19 126
4631.35 117
4631.51 110
4631.66 105
4631.82 101
4631.97 98
4632.13 94
4632.29 87
4632.44 78
4632.60 67
4632.75 55
4632.91 43
4633.07 34
4633.22 29
4633.38 30
4633.53 36
4633.69 47
4633.85 59
4634.00 71
4634.16 80
4634.31 84
4634.47 83
4634.63 78
4634.78 73
4634.94 70
4635.09 72
4635.25 81
4635.41 96
4635.56 116
4635.72 138
4635.87 160
4636.03 178
4636.19 192
4636.34 200
4636.50 204
4636.65 205
4636.81 206
4636.97 211
4637.12 219
4637.28 233
4637.43 251
4637.59 271
4637.75 291
4637.90 307
4638.06 317
4638.21 319
4638.37 315
4638.53 303
4638.68 285
4638.84 263
4638.99 237
4639.15 209
4639.31 182
4639.46 158
4639.62 136
4639.77 118
4639.93 104
4640.09 92
4640.24 81
4640.40 71
4640.55 61
4640.71 53
4640.87 48
4641.02 47
4641.18 50
4641.33 56
4641.49 65
4641.65 73
4641.80 80
4641.96 82
4642.12 81
4642.27 79
4642.43 76
4642.58 76
4642.74 80
4642.90 88
4643.05 101
4643.21 115
4643.36 129
4643.52 141
4643.68 151
4643.83 158
4643.99 162
4644.14 166
4644.30 170
4644.46 175
4644.61 181
4644.77 187
4644.93 193
4645.08 199
4645.24 205
4645.39 213
4645.55 221
4645.71 230
4645.86 240
4646.02 249
4646.17 257
4646.33 263
4646.49 265
4646.64 264
4646.80 262
4646.96 258
4647.11 255
4647.27 253
4647.42 253
4647.58 256
4647.74 262
4647.89 269
4648.05 279
4648.20 290
4648.36 303
4648.52 315
4648.67 328
4648.83 341
4648.99 354
4649.14 367
4649.30 379
4649.45 393
4649.61 407
4649.77 424
4649.92 442
4650.08 462
4650.24 483
4650.39 505
4650.55 527
4650.70 547
4650.86 566
4651.02 582
4651.17 596
4651.33 606
4651.49 614
4651.64 620
4651.80 623
4651.95 625
4652.11 626
4652.27 626
4652.42 626
4652.58 628
4652.74 632
4652.89 637
4653.05 645
4653.20 654
4653.36 664
4653.52 674
4653.67 684
4653.83 694
4653.99 704
4654.14 713
4654.30 722
4654.45 730
4654.61 735
4654.77 737
4654.92 736
4655.08 732
4655.24 727
4655.39 722
4655.55 719
4655.71 720
4655.86 725
4656.02 732
4656.17 738
4656.33 741
4656.49 739
4656.64 731
4656.80 719
4656.96 705
4657.11 692
4657.27 681
4657.43 674
4657.58 668
4657.74 661
4657.89 651
4658.05 634
4658.21 613
4658.36 587
4658.52 560
4658.68 535
4658.83 516
4658.99 502
4659.15 494
4659.30 490
4659.46 487
4659.61 482
4659.77 475
4659.93 465
4660.08 452
4660.24 438
4660.40 424
4660.55 412
4660.71 403
4660.87 397
4661.02 394
4661.18 394
4661.33 396
4661.49 398
4661.65 399
4661.80 399
4661.96 396
4662.12 389
4662.27 379
4662.43 366
4662.59 351
4662.74 336
4662.90 322
4663.06 312
4663.21 307
4663.37 307
4663.53 312
4663.68 322
4663.84 334
4663.99 348
4664.15 361
4664.31 372
4664.46 379
4664.62 381
4664.78 379
4664.93 373
4665.09 364
4665.25 354
4665.40 345
4665.56 337
4665.72 331
4665.87 327
4666.03 322
4666.19 315
4666.34 306
4666.50 293
4666.65 277
4666.81 262
4666.97 248
4667.12 237
4667.28 232
4667.44 230
4667.59 232
4667.75 234
4667.91 235
4668.06 232
4668.22 226
4668.38 219
4668.53 213
4668.69 209
4668.85 208
4669.00 211
4669.16 216
4669.32 221
4669.47 225
4669.63 225
4669.79 223
4669.94 220
4670.10 216
4670.26 213
4670.41 212
4670.57 213
4670.72 215
4670.88 216
4671.04 216
4671.19 214
4671.35 207
4671.51 198
4671.66 186
4671.82 173
4671.98 161
4672.13 151
4672.29 144
4672.45 140
4672.60 139
4672.76 138
4672.92 137
4673.07 135
4673.23 131
4673.39 125
4673.54 119
4673.70 112
4673.86 107
4674.01 102
4674.17 98
4674.33 96
4674.48 94
4674.64 92
4674.80 92
4674.95 91
4675.11 88
4675.27 83
4675.42 74
4675.58 61
4675.74 44
4675.89 26
4676.05 9
4676.21 0
4676.36 0
4676.52 0
4676.68 5
4676.83 27
4676.99 59
4677.15 97
4677.30 139
4677.46 181
4677.62 221
4677.77 256
4677.93 283
4678.09 300
4678.24 307
4678.40 305
4678.56 297
4678.71 285
4678.87 274
4679.03 266
4679.18 265
4679.34 271
4679.50 283
4679.65 299
4679.81 314
4679.97 327
4680.12 334
4680.28 335
4680.44 331
4680.59 323
4680.75 315
4680.91 308
4681.06 303
4681.22 302
4681.38 303
4681.54 305
4681.69 307
4681.85 308
4682.01 309
4682.16 307
4682.32 305
4682.48 302
4682.63 300
4682.79 300
4682.95 302
4683.10 307
4683.26 315
4683.42 326
4683.57 338
4683.73 350
4683.89 360
4684.04 367
4684.20 372
4684.36 373
4684.51 372
4684.67 371
4684.83 370
4684.98 370
4685.14 373
4685.30 377
4685.45 382
4685.61 386
4685.77 387
4685.93 385
4686.08 376
4686.24 362
4686.40 341
4686.55 315
4686.71 286
4686.87 257
4687.02 229
4687.18 205
4687.34 186
4687.49 173
4687.65 166
4687.81 165
4687.96 169
4688.12 178
4688.28 189
4688.44 203
4688.59 217
4688.75 228
4688.91 235
4689.06 237
4689.22 232
4689.38 218
4689.53 198
4689.69 171
4689.85 140
4690.00 107
4690.16 74
4690.32 43
4690.47 17
4690.63 0
4690.79 0
4690.95 0
4691.10 0
4691.26 0
4691.42 0
4691.57 1
4691.73 10
4691.89 19
4692.04 26
4692.20 30
4692.36 31
4692.51 29
4692.67 26
4692.83 21
4692.99 16
4693.14 11
4693.30 6
4693.46 3
4693.61 1
4693.77 0
4693.93 0
4694.08 0
4694.24 0
4694.40 0
4694.56 0
4694.71 0
4694.87 0
4695.03 0
4695.18 4
4695.34 14
4695.50 28
4695.65 47
4695.81 69
4695.97 95
4696.13 123
4696.28 150
4696.44 174
4696.60 191
4696.75 198
4696.91 196
4697.07 184
4697.22 166
4697.38 143
4697.54 121
4697.70 101
4697.85 86
4698.01 74
4698.17 66
4698.32 59
4698.48 51
4698.64 42
4698.79 31
4698.95 20
4699.11 9
4699.27 0
4699.42 0
4699.58 0
4699.74 0
4699.89 0
4700.05 0
4700.21 0
4700.37 0
4700.52 0
4700.68 8
4700.84 22
4700.99 38
4701.15 54
4701.31 68
4701.46 79
4701.62 88
4701.78 94
4701.94 98
4702.09 102
4702.25 106
4702.41 110
4702.56 114
4702.72 117
4702.88 117
4703.04 113
4703.19 107
4703.35 100
4703.51 95
4703.66 93
4703.82 98
4703.98 111
4704.14 130
4704.29 156
4704.45 186
4704.61 217
4704.76 247
4704.92 273
4705.08 295
4705.24 312
4705.39 325
4705.55 334
4705.71 342
4705.86 350
4706.02 359
4706.18 369
4706.34 378
4706.49 387
4706.65 393
4706.81 398
4706.96 401
4707.12 405
4707.28 411
4707.44 421
4707.59 436
4707.75 455
4707.91 477
4708.07 500
4708.22 521
4708.38 540
4708.54 556
4708.69 568
4708.85 575
4709.01 578
4709.17 576
4709.32 570
4709.48 560
4709.64 547
4709.79 533
4709.95 521
4710.11 514
4710.27 513
4710.42 520
4710.58 534
4710.74 554
4710.90 576
4711.05 596
4711.21 614
4711.37 625
4711.52 631
4711.68 633
4711.84 632
4712.00 630
4712.15 629
4712.31 629
4712.47 628
4712.63 625
4712.78 617
4712.94 605
4713.10 587
4713.25 563
4713.41 536
4713.57 508
4713.73 480
4713.88 455
4714.04 432
4714.20 413
4714.36 395
4714.51 381
4714.67 369
4714.83 359
4714.98 352
4715.14 348
4715.30 345
4715.46 345
4715.61 344
4715.77 341
4715.93 335
4716.09 324
4716.24 310
4716.40 294
4716.56 278
4716.72 264
4716.87 253
4717.03 245
4717.19 241
4717.35 238
4717.50 236
4717.66 233
4717.82 228
4717.97 222
4718.13 214
4718.29 205
4718.45 198
4718.60 192
4718.76 189
4718.92 189
4719.08 194
4719.23 201
4719.39 211
4719.55 222
4719.71 232
4719.86 242
4720.02 249
4720.18 255
4720.34 259
4720.49 263
4720.65 267
4720.81 273
4720.97 279
4721.12 286
4721.28 291
4721.44 293
4721.59 291
4721.75 284
4721.91 272
4722.07 256
4722.22 238
4722.38 219
4722.54 203
4722.70 191
4722.85 184
4723.01 183
4723.17 184
4723.33 187
4723.48 189
4723.64 186
4723.80 178
4723.96 166
4724.11 151
4724.27 135
4724.43 121
4724.59 111
4724.74 106
4724.90 105
4725.06 108
4725.22 111
4725.37 114
4725.53 115
4725.69 114
4725.85 113
4726.00 113
4726.16 115
4726.32 119
4726.48 125
4726.63 132
4726.79 136
4726.95 136
4727.11 132
4727.26 125
4727.42 116
4727.58 109
4727.74 105
4727.89 106
4728.05 111
4728.21 120
4728.37 130
4728.52 139
4728.68 145
4728.84 146
4729.00 142
4729.15 133
4729.31 120
4729.47 105
4729.63 90
4729.78 76
4729.94 64
4730.10 56
4730.26 51
4730.42 47
4730.57 43
4730.73 39
4730.89 34
4731.05 28
4731.20 23
4731.36 21
4731.52 24
4731.68 32
4731.83 46
4731.99 65
4732.15 86
4732.31 104
4732.46 116
4732.62 119
4732.78 112
4732.94 94
4733.09 68
4733.25 37
4733.41 6
4733.57 0
4733.72 0
4733.88 0
4734.04 0
4734.20 0
4734.36 0
4734.51 0
4734.67 0
4734.83 21
4734.99 41
4735.14 56
4735.30 65
4735.46 68
4735.62 67
4735.77 63
4735.93 58
4736.09 54
4736.25 51
4736.41 47
4736.56 43
4736.72 38
4736.88 31
4737.04 23
4737.19 14
4737.35 5
4737.51 0
4737.67 0
4737.82 0
4737.98 0
4738.14 0
4738.30 0
4738.46 0
4738.61 0
4738.77 3
4738.93 10
4739.09 16
4739.24 21
4739.40 24
4739.56 26
4739.72 27
4739.87 29
4740.03 32
4740.19 38
4740.35 46
4740.51 57
4740.66 69
4740.82 83
4740.98 96
4741.14 108
4741.29 117
4741.45 123
4741.61 125
4741.77 123
4741.93 117
4742.08 109
4742.24 99
4742.40 88
4742.56 79
4742.71 71
4742.87 66
4743.03 65
4743.19 69
4743.35 76
4743.50 86
4743.66 97
4743.82 109
4743.98 118
4744.13 122
4744.29 122
4744.45 117
4744.61 107
4744.77 94
4744.92 79
4745.08 64
4745.24 49
4745.40 36
4745.55 25
4745.71 16
4745.87 9
4746.03 6
4746.19 4
4746.34 5
4746.50 7
4746.66 10
4746.82 12
4746.98 13
4747.13 12
4747.29 9
4747.45 5
4747.61 2
4747.76 1
4747.92 3
4748.08 8
4748.24 18
4748.40 31
4748.55 44
4748.71 57
4748.87 66
4749.03 69
4749.19 67
4749.34 60
4749.50 47
4749.66 32
4749.82 16
4749.98 1
4750.13 0
4750.29 0
4750.45 0
4750.61 0
4750.76 0
4750.92 6
4751.08 15
4751.24 20
4751.40 21
[truncated: 756,351 more chars]
