# Supplementary material for: Methylobacterium Species Promoting Rice and Barley Growth and Interaction Specificity Revealed with Whole-Cell Matrix-Assisted Laser Desorption / Ionization-Time-of-Flight Mass Spectrometry (MALDI-TOF/MS) Analysis
Source: PLoS One. 2015 Jun 8;10(6):e0129509. doi: 10.1371/journal.pone.0129509 (PMC4460032; doi:10.1371/journal.pone.0129509)
Supplement: S2 Data — (ZIP) [file pone.0129509.s002.zip › Supplementary data 2 (ms from inoculated rice)/66g-11 .txt]

780.88 0
780.94 0
781.01 0
781.07 0
781.14 0
781.20 0
781.26 0
781.33 0
781.39 0
781.46 0
781.52 0
781.58 0
781.65 0
781.71 0
781.78 0
781.84 0
781.91 0
781.97 0
782.03 0
782.10 0
782.16 0
782.23 0
782.29 0
782.35 0
782.42 0
782.48 0
782.55 0
782.61 0
782.67 0
782.74 0
782.80 0
782.87 0
782.93 0
783.00 0
783.06 0
783.12 0
783.19 0
783.25 0
783.32 0
783.38 0
783.44 0
783.51 0
783.57 0
783.64 0
783.70 0
783.77 0
783.83 0
783.89 0
783.96 0
784.02 0
784.09 0
784.15 0
784.21 0
784.28 0
784.34 0
784.41 0
784.47 0
784.54 0
784.60 0
784.66 0
784.73 0
784.79 0
784.86 0
784.92 0
784.98 0
785.05 0
785.11 0
785.18 0
785.24 0
785.31 0
785.37 0
785.43 0
785.50 0
785.56 0
785.63 0
785.69 0
785.76 0
785.82 0
785.88 0
785.95 0
786.01 0
786.08 0
786.14 0
786.21 0
786.27 0
786.33 0
786.40 0
786.46 0
786.53 0
786.59 0
786.66 0
786.72 0
786.78 0
786.85 0
786.91 0
786.98 0
787.04 0
787.11 0
787.17 0
787.23 0
787.30 0
787.36 0
787.43 0
787.49 0
787.56 0
787.62 0
787.68 0
787.75 0
787.81 0
787.88 0
787.94 0
788.01 0
788.07 0
788.13 0
788.20 0
788.26 0
788.33 0
788.39 0
788.46 0
788.52 0
788.58 0
788.65 0
788.71 0
788.78 0
788.84 0
788.91 0
788.97 0
789.04 0
789.10 0
789.16 0
789.23 0
789.29 0
789.36 0
789.42 0
789.49 0
789.55 0
789.61 0
789.68 0
789.74 0
789.81 0
789.87 0
789.94 0
790.00 0
790.07 0
790.13 0
790.19 0
790.26 0
790.32 0
790.39 0
790.45 0
790.52 0
790.58 0
790.65 0
790.71 0
790.77 0
790.84 0
790.90 0
790.97 0
791.03 0
791.10 0
791.16 0
791.23 0
791.29 0
791.35 0
791.42 0
791.48 0
791.55 0
791.61 0
791.68 0
791.74 0
791.81 0
791.87 0
791.94 0
792.00 0
792.06 0
792.13 0
792.19 0
792.26 0
792.32 0
792.39 0
792.45 0
792.52 0
792.58 0
792.64 0
792.71 0
792.77 0
792.84 0
792.90 0
792.97 0
793.03 0
793.10 0
793.16 0
793.23 0
793.29 0
793.35 0
793.42 0
793.48 0
793.55 0
793.61 0
793.68 0
793.74 0
793.81 0
793.87 0
793.94 0
794.00 0
794.07 0
794.13 0
794.19 0
794.26 0
794.32 0
794.39 0
794.45 0
794.52 0
794.58 0
794.65 0
794.71 0
794.78 0
794.84 0
794.90 0
794.97 0
795.03 0
795.10 0
795.16 0
795.23 0
795.29 0
795.36 0
795.42 0
795.49 0
795.55 0
795.62 0
795.68 0
795.75 0
795.81 0
795.87 0
795.94 0
796.00 0
796.07 0
796.13 0
796.20 0
796.26 0
796.33 0
796.39 0
796.46 0
796.52 0
796.59 0
796.65 0
796.72 0
796.78 0
796.84 0
796.91 0
796.97 0
797.04 0
797.10 0
797.17 0
797.23 0
797.30 0
797.36 0
797.43 0
797.49 0
797.56 0
797.62 0
797.69 0
797.75 0
797.82 0
797.88 0
797.94 0
798.01 0
798.07 0
798.14 0
798.20 0
798.27 0
798.33 0
798.40 0
798.46 0
798.53 0
798.59 0
798.66 0
798.72 0
798.79 0
798.85 0
798.92 0
798.98 0
799.05 0
799.11 0
799.18 0
799.24 0
799.31 0
799.37 0
799.43 0
799.50 0
799.56 0
799.63 0
799.69 0
799.76 0
799.82 0
799.89 0
799.95 0
800.02 0
800.08 0
800.15 0
800.21 0
800.28 0
800.34 0
800.41 0
800.47 0
800.54 0
800.60 0
800.67 0
800.73 0
800.80 0
800.86 0
800.93 0
800.99 0
801.06 0
801.12 0
801.19 0
801.25 0
801.32 0
801.38 0
801.44 0
801.51 0
801.57 0
801.64 0
801.70 0
801.77 0
801.83 0
801.90 0
801.96 0
802.03 0
802.09 0
802.16 0
802.22 0
802.29 0
802.35 0
802.42 0
802.48 0
802.55 0
802.61 0
802.68 0
802.74 0
802.81 0
802.87 0
802.94 0
803.00 0
803.07 0
803.13 0
803.20 0
803.26 0
803.33 0
803.39 0
803.46 0
803.52 0
803.59 0
803.65 0
803.72 0
803.78 0
803.85 0
803.91 0
803.98 0
804.04 0
804.11 0
804.17 0
804.24 0
804.30 0
804.37 0
804.43 0
804.50 0
804.56 0
804.63 0
804.69 0
804.76 0
804.82 0
804.89 0
804.95 0
805.02 0
805.08 0
805.15 0
805.21 0
805.28 0
805.34 0
805.41 0
805.47 0
805.54 0
805.60 0
805.67 0
805.73 0
805.80 0
805.86 0
805.93 0
805.99 0
806.06 0
806.12 0
806.19 0
806.25 0
806.32 0
806.38 0
806.45 0
806.51 0
806.58 0
806.64 0
806.71 0
806.77 0
806.84 0
806.90 0
806.97 0
807.03 0
807.10 0
807.16 0
807.23 0
807.30 0
807.36 0
807.43 0
807.49 0
807.56 0
807.62 0
807.69 0
807.75 0
807.82 0
807.88 0
807.95 0
808.01 0
808.08 0
808.14 0
808.21 0
808.27 0
808.34 0
808.40 0
808.47 0
808.53 0
808.60 0
808.66 0
808.73 0
808.79 0
808.86 0
808.92 0
808.99 0
809.05 0
809.12 0
809.18 0
809.25 0
809.32 0
809.38 0
809.45 0
809.51 0
809.58 0
809.64 0
809.71 0
809.77 0
809.84 0
809.90 0
809.97 0
810.03 0
810.10 0
810.16 0
810.23 0
810.29 0
810.36 0
810.42 0
810.49 0
810.55 0
810.62 0
810.69 0
810.75 0
810.82 0
810.88 0
810.95 0
811.01 0
811.08 0
811.14 0
811.21 0
811.27 0
811.34 0
811.40 0
811.47 0
811.53 0
811.60 0
811.66 0
811.73 0
811.79 0
811.86 0
811.93 0
811.99 0
812.06 0
812.12 0
812.19 0
812.25 0
812.32 0
812.38 0
812.45 0
812.51 0
812.58 0
812.64 0
812.71 0
812.77 0
812.84 0
812.91 0
812.97 0
813.04 0
813.10 0
813.17 0
813.23 0
813.30 0
813.36 0
813.43 0
813.49 0
813.56 0
813.62 0
813.69 0
813.76 0
813.82 0
813.89 0
813.95 0
814.02 0
814.08 0
814.15 0
814.21 0
814.28 0
814.34 0
814.41 0
814.47 0
814.54 0
814.61 0
814.67 0
814.74 0
814.80 0
814.87 0
814.93 0
815.00 0
815.06 0
815.13 0
815.19 0
815.26 0
815.33 0
815.39 0
815.46 0
815.52 0
815.59 0
815.65 0
815.72 0
815.78 0
815.85 0
815.91 0
815.98 0
816.05 0
816.11 0
816.18 0
816.24 0
816.31 0
816.37 0
816.44 0
816.50 0
816.57 0
816.63 0
816.70 0
816.77 0
816.83 0
816.90 0
816.96 0
817.03 0
817.09 0
817.16 0
817.22 0
817.29 0
817.36 0
817.42 0
817.49 0
817.55 0
817.62 0
817.68 0
817.75 0
817.81 0
817.88 0
817.94 0
818.01 0
818.08 0
818.14 0
818.21 0
818.27 0
818.34 0
818.40 0
818.47 0
818.54 0
818.60 0
818.67 0
818.73 0
818.80 0
818.86 0
818.93 0
818.99 0
819.06 0
819.13 0
819.19 0
819.26 0
819.32 0
819.39 0
819.45 0
819.52 0
819.58 0
819.65 0
819.72 0
819.78 0
819.85 0
819.91 0
819.98 0
820.04 0
820.11 0
820.18 0
820.24 0
820.31 0
820.37 0
820.44 0
820.50 0
820.57 0
820.63 0
820.70 0
820.77 0
820.83 0
820.90 0
820.96 0
821.03 0
821.09 0
821.16 0
821.23 0
821.29 0
821.36 0
821.42 0
821.49 0
821.55 0
821.62 0
821.69 0
821.75 0
821.82 0
821.88 0
821.95 0
822.01 0
822.08 0
822.15 0
822.21 0
822.28 0
822.34 0
822.41 0
822.47 0
822.54 0
822.61 0
822.67 0
822.74 0
822.80 0
822.87 0
822.93 0
823.00 0
823.07 0
823.13 0
823.20 0
823.26 0
823.33 0
823.39 0
823.46 0
823.53 0
823.59 0
823.66 0
823.72 0
823.79 0
823.86 0
823.92 0
823.99 0
824.05 0
824.12 0
824.18 0
824.25 0
824.32 0
824.38 0
824.45 0
824.51 0
824.58 0
824.64 0
824.71 0
824.78 0
824.84 0
824.91 0
824.97 0
825.04 0
825.11 0
825.17 0
825.24 0
825.30 0
825.37 0
825.43 0
825.50 0
825.57 0
825.63 0
825.70 0
825.76 0
825.83 0
825.90 0
825.96 0
826.03 0
826.09 0
826.16 0
826.23 0
826.29 0
826.36 0
826.42 0
826.49 0
826.55 0
826.62 0
826.69 0
826.75 0
826.82 0
826.88 0
826.95 0
827.02 0
827.08 0
827.15 0
827.21 0
827.28 0
827.35 0
827.41 0
827.48 0
827.54 0
827.61 0
827.68 0
827.74 0
827.81 0
827.87 0
827.94 0
828.00 0
828.07 0
828.14 0
828.20 0
828.27 0
828.33 0
828.40 0
828.47 0
828.53 0
828.60 0
828.66 0
828.73 0
828.80 0
828.86 0
828.93 0
828.99 0
829.06 0
829.13 0
829.19 0
829.26 0
829.32 0
829.39 0
829.46 0
829.52 0
829.59 0
829.65 0
829.72 0
829.79 0
829.85 0
829.92 0
829.98 0
830.05 0
830.12 0
830.18 0
830.25 0
830.31 0
830.38 0
830.45 0
830.51 0
830.58 0
830.65 0
830.71 0
830.78 0
830.84 0
830.91 0
830.98 0
831.04 0
831.11 0
831.17 0
831.24 0
831.31 0
831.37 0
831.44 0
831.50 0
831.57 0
831.64 0
831.70 0
831.77 0
831.83 0
831.90 0
831.97 0
832.03 0
832.10 0
832.17 0
832.23 0
832.30 0
832.36 0
832.43 0
832.50 0
832.56 0
832.63 0
832.69 0
832.76 0
832.83 0
832.89 0
832.96 0
833.02 0
833.09 0
833.16 0
833.22 0
833.29 0
833.36 0
833.42 0
833.49 0
833.55 0
833.62 0
833.69 0
833.75 0
833.82 0
833.89 0
833.95 0
834.02 0
834.08 0
834.15 0
834.22 0
834.28 0
834.35 0
834.41 0
834.48 0
834.55 0
834.61 0
834.68 0
834.75 0
834.81 0
834.88 0
834.94 0
835.01 0
835.08 0
835.14 0
835.21 0
835.28 0
835.34 0
835.41 0
835.47 0
835.54 0
835.61 0
835.67 0
835.74 0
835.81 0
835.87 0
835.94 0
836.00 0
836.07 0
836.14 0
836.20 0
836.27 0
836.34 0
836.40 0
836.47 0
836.53 0
836.60 0
836.67 0
836.73 0
836.80 0
836.87 0
836.93 0
837.00 0
837.06 0
837.13 0
837.20 0
837.26 0
837.33 0
837.40 0
837.46 0
837.53 0
837.60 0
837.66 0
837.73 0
837.79 0
837.86 0
837.93 0
837.99 0
838.06 0
838.13 0
838.19 0
838.26 0
838.33 0
838.39 0
838.46 0
838.52 0
838.59 0
838.66 0
838.72 0
838.79 0
838.86 0
838.92 0
838.99 0
839.06 0
839.12 0
839.19 0
839.25 0
839.32 0
839.39 0
839.45 0
839.52 0
839.59 0
839.65 0
839.72 0
839.79 0
839.85 0
839.92 0
839.99 0
840.05 0
840.12 0
840.18 0
840.25 0
840.32 0
840.38 0
840.45 0
840.52 0
840.58 0
840.65 0
840.72 0
840.78 0
840.85 0
840.92 0
840.98 0
841.05 0
841.11 0
841.18 0
841.25 0
841.31 0
841.38 0
841.45 0
841.51 0
841.58 0
841.65 0
841.71 0
841.78 0
841.85 0
841.91 0
841.98 0
842.05 0
842.11 0
842.18 0
842.25 0
842.31 0
842.38 0
842.44 0
842.51 0
842.58 0
842.64 0
842.71 0
842.78 0
842.84 0
842.91 0
842.98 0
843.04 0
843.11 0
843.18 0
843.24 0
843.31 0
843.38 0
843.44 0
843.51 0
843.58 0
843.64 0
843.71 0
843.78 0
843.84 0
843.91 0
843.98 0
844.04 0
844.11 0
844.18 0
844.24 0
844.31 0
844.38 0
844.44 0
844.51 0
844.58 0
844.64 0
844.71 0
844.77 0
844.84 0
844.91 0
844.97 0
845.04 0
845.11 0
845.17 0
845.24 0
845.31 0
845.37 0
845.44 0
845.51 0
845.57 0
845.64 0
845.71 0
845.77 0
845.84 0
845.91 0
845.97 0
846.04 0
846.11 0
846.17 0
846.24 0
846.31 0
846.37 0
846.44 0
846.51 0
846.57 0
846.64 0
846.71 0
846.77 0
846.84 0
846.91 0
846.97 0
847.04 0
847.11 0
847.17 0
847.24 0
847.31 0
847.37 0
847.44 0
847.51 0
847.58 0
847.64 0
847.71 0
847.78 0
847.84 0
847.91 0
847.98 0
848.04 0
848.11 0
848.18 0
848.24 0
848.31 0
848.38 0
848.44 0
848.51 0
848.58 0
848.64 0
848.71 0
848.78 0
848.84 0
848.91 0
848.98 0
849.04 0
849.11 0
849.18 0
849.24 0
849.31 0
849.38 0
849.44 0
849.51 0
849.58 0
849.64 0
849.71 0
849.78 0
849.85 0
849.91 0
849.98 0
850.05 0
850.11 0
850.18 0
850.25 0
850.31 0
850.38 0
850.45 0
850.51 0
850.58 0
850.65 0
850.71 0
850.78 0
850.85 0
850.91 0
850.98 0
851.05 0
851.12 0
851.18 0
851.25 0
851.32 0
851.38 0
851.45 0
851.52 0
851.58 0
851.65 0
851.72 0
851.78 0
851.85 0
851.92 0
851.98 0
852.05 0
852.12 0
852.19 0
852.25 0
852.32 0
852.39 0
852.45 0
852.52 0
852.59 0
852.65 0
852.72 0
852.79 0
852.85 0
852.92 0
852.99 0
853.06 0
853.12 0
853.19 0
853.26 0
853.32 0
853.39 0
853.46 0
853.52 0
853.59 0
853.66 0
853.73 0
853.79 0
853.86 0
853.93 0
853.99 0
854.06 0
854.13 0
854.19 0
854.26 0
854.33 0
854.39 0
854.46 0
854.53 0
854.60 0
854.66 0
854.73 0
854.80 0
854.86 0
854.93 0
855.00 0
855.07 0
855.13 0
855.20 0
855.27 0
855.33 0
855.40 0
855.47 0
855.53 0
855.60 0
855.67 0
855.74 0
855.80 0
855.87 0
855.94 0
856.00 0
856.07 0
856.14 0
856.20 0
856.27 0
856.34 0
856.41 0
856.47 0
856.54 0
856.61 0
856.67 0
856.74 0
856.81 0
856.88 0
856.94 0
857.01 0
857.08 0
857.14 0
857.21 0
857.28 0
857.35 0
857.41 0
857.48 0
857.55 0
857.61 0
857.68 0
857.75 0
857.82 0
857.88 0
857.95 0
858.02 0
858.08 0
858.15 0
858.22 0
858.29 0
858.35 0
858.42 0
858.49 0
858.55 0
858.62 0
858.69 0
858.76 0
858.82 0
858.89 0
858.96 0
859.02 0
859.09 0
859.16 0
859.23 0
859.29 0
859.36 0
859.43 0
859.49 0
859.56 0
859.63 0
859.70 0
859.76 0
859.83 0
859.90 0
859.96 0
860.03 0
860.10 0
860.17 0
860.23 0
860.30 0
860.37 0
860.44 0
860.50 0
860.57 0
860.64 0
860.70 0
860.77 0
860.84 0
860.91 0
860.97 0
861.04 0
861.11 0
861.17 0
861.24 0
861.31 0
861.38 0
861.44 0
861.51 0
861.58 0
861.65 0
861.71 0
861.78 0
861.85 0
861.91 0
861.98 0
862.05 0
862.12 0
862.18 0
862.25 0
862.32 0
862.39 0
862.45 0
862.52 0
862.59 0
862.66 0
862.72 0
862.79 0
862.86 0
862.92 0
862.99 0
863.06 0
863.13 0
863.19 0
863.26 0
863.33 0
863.40 0
863.46 0
863.53 0
863.60 0
863.67 0
863.73 0
863.80 0
863.87 0
863.93 0
864.00 0
864.07 0
864.14 0
864.20 0
864.27 0
864.34 0
864.41 0
864.47 0
864.54 0
864.61 0
864.68 0
864.74 0
864.81 0
864.88 0
864.95 0
865.01 0
865.08 0
865.15 0
865.22 0
865.28 0
865.35 0
865.42 0
865.48 0
865.55 0
865.62 0
865.69 0
865.75 0
865.82 0
865.89 0
865.96 0
866.02 0
866.09 0
866.16 0
866.23 0
866.29 0
866.36 0
866.43 0
866.50 0
866.56 0
866.63 0
866.70 0
866.77 0
866.83 0
866.90 0
866.97 0
867.04 0
867.10 0
867.17 0
867.24 0
867.31 0
867.37 0
867.44 0
867.51 0
867.58 0
867.64 0
867.71 0
867.78 0
867.85 0
867.91 0
867.98 0
868.05 0
868.12 0
868.18 0
868.25 0
868.32 0
868.39 0
868.45 0
868.52 0
868.59 0
868.66 0
868.72 0
868.79 0
868.86 0
868.93 0
868.99 0
869.06 0
869.13 0
869.20 0
869.27 0
869.33 0
869.40 0
869.47 0
869.54 0
869.60 0
869.67 0
869.74 0
869.81 0
869.87 0
869.94 0
870.01 0
870.08 0
870.14 0
870.21 0
870.28 0
870.35 0
870.41 0
870.48 0
870.55 0
870.62 0
870.68 0
870.75 0
870.82 0
870.89 0
870.96 0
871.02 0
871.09 0
871.16 0
871.23 0
871.29 0
871.36 0
871.43 0
871.50 0
871.56 0
871.63 0
871.70 0
871.77 0
871.83 0
871.90 0
871.97 0
872.04 0
872.11 0
872.17 0
872.24 0
872.31 0
872.38 0
872.44 0
872.51 0
872.58 0
872.65 0
872.71 0
872.78 0
872.85 0
872.92 0
872.99 0
873.05 0
873.12 0
873.19 0
873.26 0
873.32 0
873.39 0
873.46 0
873.53 0
873.60 0
873.66 0
873.73 0
873.80 0
873.87 0
873.93 0
874.00 0
874.07 0
874.14 0
874.21 0
874.27 0
874.34 0
874.41 0
874.48 0
874.54 0
874.61 0
874.68 0
874.75 0
874.82 0
874.88 0
874.95 0
875.02 0
875.09 0
875.15 0
875.22 0
875.29 0
875.36 0
875.43 0
875.49 0
875.56 0
875.63 0
875.70 0
875.76 0
875.83 0
875.90 0
875.97 0
876.04 0
876.10 0
876.17 0
876.24 0
876.31 0
876.38 0
876.44 0
876.51 0
876.58 0
876.65 0
876.71 0
876.78 0
876.85 0
876.92 0
876.99 0
877.05 0
877.12 0
877.19 0
877.26 0
877.33 0
877.39 0
877.46 0
877.53 0
877.60 0
877.66 0
877.73 0
877.80 0
877.87 0
877.94 0
878.00 0
878.07 0
878.14 0
878.21 0
878.28 0
878.34 0
878.41 0
878.48 0
878.55 0
878.62 0
878.68 0
878.75 0
878.82 0
878.89 0
878.96 0
879.02 0
879.09 0
879.16 0
879.23 0
879.30 0
879.36 0
879.43 0
879.50 0
879.57 0
879.64 0
879.70 0
879.77 0
879.84 0
879.91 0
879.97 0
880.04 0
880.11 0
880.18 0
880.25 0
880.31 0
880.38 0
880.45 0
880.52 0
880.59 0
880.66 0
880.72 0
880.79 0
880.86 0
880.93 0
881.00 0
881.06 0
881.13 0
881.20 0
881.27 0
881.34 0
881.40 0
881.47 0
881.54 0
881.61 0
881.68 0
881.74 0
881.81 0
881.88 0
881.95 0
882.02 0
882.08 0
882.15 0
882.22 0
882.29 0
882.36 0
882.42 0
882.49 0
882.56 0
882.63 0
882.70 0
882.76 0
882.83 0
882.90 0
882.97 0
883.04 0
883.11 0
883.17 0
883.24 0
883.31 0
883.38 0
883.45 0
883.51 0
883.58 0
883.65 0
883.72 0
883.79 0
883.85 0
883.92 0
883.99 0
884.06 0
884.13 0
884.20 0
884.26 0
884.33 0
884.40 0
884.47 0
884.54 0
884.60 0
884.67 0
884.74 0
884.81 0
884.88 0
884.95 0
885.01 0
885.08 0
885.15 0
885.22 0
885.29 0
885.35 0
885.42 0
885.49 0
885.56 0
885.63 0
885.70 0
885.76 0
885.83 0
885.90 0
885.97 0
886.04 0
886.10 0
886.17 0
886.24 0
886.31 0
886.38 0
886.45 0
886.51 0
886.58 0
886.65 0
886.72 0
886.79 0
886.86 0
886.92 0
886.99 0
887.06 0
887.13 0
887.20 0
887.27 0
887.33 0
887.40 0
887.47 0
887.54 0
887.61 0
887.67 0
887.74 0
887.81 0
887.88 0
887.95 0
888.02 0
888.08 0
888.15 0
888.22 0
888.29 0
888.36 0
888.43 0
888.49 0
888.56 0
888.63 0
888.70 0
888.77 0
888.84 0
888.90 0
888.97 0
889.04 0
889.11 0
889.18 0
889.25 0
889.31 0
889.38 0
889.45 0
889.52 0
889.59 0
889.66 0
889.72 0
889.79 0
889.86 0
889.93 0
890.00 0
890.07 0
890.13 0
890.20 0
890.27 0
890.34 0
890.41 0
890.48 0
890.55 0
890.61 0
890.68 0
890.75 0
890.82 0
890.89 0
890.96 0
891.02 0
891.09 0
891.16 0
891.23 0
891.30 0
891.37 0
891.43 0
891.50 0
891.57 0
891.64 0
891.71 0
891.78 0
891.85 0
891.91 0
891.98 0
892.05 0
892.12 0
892.19 0
892.26 0
892.32 0
892.39 0
892.46 0
892.53 0
892.60 0
892.67 0
892.74 0
892.80 0
892.87 0
892.94 0
893.01 0
893.08 0
893.15 0
893.21 0
893.28 0
893.35 0
893.42 0
893.49 0
893.56 0
893.63 0
893.69 0
893.76 0
893.83 0
893.90 0
893.97 0
894.04 0
894.11 0
894.17 0
894.24 0
894.31 0
894.38 0
894.45 0
894.52 0
894.59 0
894.65 0
894.72 0
894.79 0
894.86 0
894.93 0
895.00 0
895.07 0
895.13 0
895.20 0
895.27 0
895.34 0
895.41 0
895.48 0
895.55 0
895.61 0
895.68 0
895.75 0
895.82 0
895.89 0
895.96 0
896.03 0
896.09 0
896.16 0
896.23 0
896.30 0
896.37 0
896.44 0
896.51 0
896.57 0
896.64 0
896.71 0
896.78 0
896.85 0
896.92 0
896.99 0
897.06 0
897.12 0
897.19 0
897.26 0
897.33 0
897.40 0
897.47 0
897.54 0
897.60 0
897.67 0
897.74 0
897.81 0
897.88 0
897.95 0
898.02 0
898.09 0
898.15 0
898.22 0
898.29 0
898.36 0
898.43 0
898.50 0
898.57 0
898.63 0
898.70 0
898.77 0
898.84 0
898.91 0
898.98 0
899.05 0
899.12 0
899.18 0
899.25 0
899.32 0
899.39 0
899.46 0
899.53 0
899.60 0
899.67 0
899.73 0
899.80 0
899.87 0
899.94 0
900.01 0
900.08 0
900.15 0
900.22 0
900.28 0
900.35 0
900.42 0
900.49 0
900.56 0
900.63 0
900.70 0
900.77 0
900.83 0
900.90 0
900.97 0
901.04 0
901.11 0
901.18 0
901.25 0
901.32 0
901.39 0
901.45 0
901.52 0
901.59 0
901.66 0
901.73 0
901.80 0
901.87 0
901.94 0
902.00 0
902.07 0
902.14 0
902.21 0
902.28 0
902.35 0
902.42 0
902.49 0
902.56 0
902.62 0
902.69 0
902.76 0
902.83 0
902.90 0
902.97 0
903.04 0
903.11 0
903.18 0
903.24 0
903.31 0
903.38 0
903.45 0
903.52 0
903.59 0
903.66 0
903.73 0
903.80 0
903.86 0
903.93 0
904.00 0
904.07 0
904.14 0
904.21 0
904.28 0
904.35 0
904.42 0
904.48 0
904.55 0
904.62 0
904.69 0
904.76 0
904.83 0
904.90 0
904.97 0
905.04 0
905.10 0
905.17 0
905.24 0
905.31 0
905.38 0
905.45 0
905.52 0
905.59 0
905.66 0
905.73 0
905.79 0
905.86 0
905.93 0
906.00 0
906.07 0
906.14 0
906.21 0
906.28 0
906.35 0
906.42 0
906.48 0
906.55 0
906.62 0
906.69 0
906.76 0
906.83 0
906.90 0
906.97 0
907.04 0
907.11 0
907.17 0
907.24 0
907.31 0
907.38 0
907.45 0
907.52 0
907.59 0
907.66 0
907.73 0
907.80 0
907.87 0
907.93 0
908.00 0
908.07 0
908.14 0
908.21 0
908.28 0
908.35 0
908.42 0
908.49 0
908.56 0
908.63 0
908.69 0
908.76 0
908.83 0
908.90 0
908.97 0
909.04 0
909.11 0
909.18 0
909.25 0
909.32 0
909.39 0
909.45 0
909.52 0
909.59 0
909.66 0
909.73 0
909.80 0
909.87 0
909.94 0
910.01 0
910.08 0
910.15 0
910.21 0
910.28 0
910.35 0
910.42 0
910.49 0
910.56 0
910.63 0
910.70 0
910.77 0
910.84 0
910.91 0
910.98 0
911.04 0
911.11 0
911.18 0
911.25 0
911.32 0
911.39 0
911.46 0
911.53 0
911.60 0
911.67 0
911.74 0
911.81 0
911.88 0
911.94 0
912.01 0
912.08 0
912.15 0
912.22 0
912.29 0
912.36 0
912.43 0
912.50 0
912.57 0
912.64 0
912.71 0
912.78 0
912.84 0
912.91 0
912.98 0
913.05 0
913.12 0
913.19 0
913.26 0
913.33 0
913.40 0
913.47 0
913.54 0
913.61 0
913.68 0
913.74 0
913.81 0
913.88 0
913.95 0
914.02 0
914.09 0
914.16 0
914.23 0
914.30 0
914.37 0
914.44 0
914.51 0
914.58 0
914.65 0
914.72 0
914.78 0
914.85 0
914.92 0
914.99 0
915.06 0
915.13 0
915.20 0
915.27 0
915.34 0
915.41 0
915.48 0
915.55 0
915.62 0
915.69 0
915.76 0
915.82 0
915.89 0
915.96 0
916.03 0
916.10 0
916.17 0
916.24 0
916.31 0
916.38 0
916.45 0
916.52 0
916.59 0
916.66 0
916.73 0
916.80 0
916.87 0
916.93 0
917.00 0
917.07 0
917.14 0
917.21 0
917.28 0
917.35 0
917.42 0
917.49 0
917.56 0
917.63 0
917.70 0
917.77 0
917.84 0
917.91 0
917.98 0
918.05 0
918.12 0
918.18 0
918.25 0
918.32 0
918.39 0
918.46 0
918.53 0
918.60 0
918.67 0
918.74 0
918.81 0
918.88 0
918.95 0
919.02 0
919.09 0
919.16 0
919.23 0
919.30 0
919.37 0
919.44 0
919.50 0
919.57 0
919.64 0
919.71 0
919.78 0
919.85 0
919.92 0
919.99 0
920.06 0
920.13 0
920.20 0
920.27 0
920.34 0
920.41 0
920.48 0
920.55 0
920.62 0
920.69 0
920.76 0
920.83 0
920.90 0
920.96 0
921.03 0
921.10 0
921.17 0
921.24 0
921.31 0
921.38 0
921.45 0
921.52 0
921.59 0
921.66 0
921.73 0
921.80 0
921.87 0
921.94 0
922.01 0
922.08 0
922.15 0
922.22 0
922.29 0
922.36 0
922.43 0
922.50 0
922.57 0
922.63 0
922.70 0
922.77 0
922.84 0
922.91 0
922.98 0
923.05 0
923.12 0
923.19 0
923.26 0
923.33 0
923.40 0
923.47 0
923.54 0
923.61 0
923.68 0
923.75 0
923.82 0
923.89 0
923.96 0
924.03 0
924.10 0
924.17 0
924.24 0
924.31 0
924.38 0
924.45 0
924.52 0
924.59 0
924.66 0
924.72 0
924.79 0
924.86 0
924.93 0
925.00 0
925.07 0
925.14 0
925.21 0
925.28 0
925.35 0
925.42 0
925.49 0
925.56 0
925.63 0
925.70 0
925.77 0
925.84 0
925.91 0
925.98 0
926.05 0
926.12 0
926.19 0
926.26 0
926.33 0
926.40 0
926.47 0
926.54 0
926.61 0
926.68 0
926.75 0
926.82 0
926.89 0
926.96 0
927.03 0
927.10 0
927.17 0
927.24 0
927.31 0
927.38 0
927.45 0
927.51 0
927.58 0
927.65 0
927.72 0
927.79 0
927.86 0
927.93 0
928.00 0
928.07 0
928.14 0
928.21 0
928.28 0
928.35 0
928.42 0
928.49 0
928.56 0
928.63 0
928.70 0
928.77 0
928.84 0
928.91 0
928.98 0
929.05 0
929.12 0
929.19 0
929.26 0
929.33 0
929.40 0
929.47 0
929.54 0
929.61 0
929.68 0
929.75 0
929.82 0
929.89 0
929.96 0
930.03 0
930.10 0
930.17 0
930.24 0
930.31 0
930.38 0
930.45 0
930.52 0
930.59 0
930.66 0
930.73 0
930.80 0
930.87 0
930.94 0
931.01 0
931.08 0
931.15 0
931.22 0
931.29 0
931.36 0
931.43 0
931.50 0
931.57 0
931.64 0
931.71 0
931.78 0
931.85 0
931.92 0
931.99 0
932.06 0
932.13 0
932.20 0
932.27 0
932.34 0
932.41 0
932.48 0
932.55 0
932.62 0
932.69 0
932.76 0
932.83 0
932.90 0
932.97 0
933.04 0
933.11 0
933.18 0
933.25 0
933.32 0
933.39 0
933.46 0
933.53 0
933.60 0
933.67 0
933.74 0
933.81 0
933.88 0
933.95 0
934.02 0
934.09 0
934.16 0
934.23 0
934.30 0
934.37 0
934.44 0
934.51 0
934.58 0
934.65 0
934.72 0
934.79 0
934.86 0
934.93 0
935.00 0
935.07 0
935.14 0
935.21 0
935.28 0
935.35 0
935.42 0
935.49 0
935.56 0
935.63 0
935.70 0
935.77 0
935.84 0
935.91 0
935.98 0
936.05 0
936.12 0
936.19 0
936.26 0
936.33 0
936.40 0
936.47 0
936.54 0
936.61 0
936.68 0
936.75 0
936.82 0
936.89 0
936.96 0
937.03 0
937.10 0
937.17 0
937.24 0
937.31 0
937.38 0
937.45 0
937.52 0
937.59 0
937.66 0
937.73 0
937.80 0
937.87 0
937.94 0
938.02 0
938.09 0
938.16 0
938.23 0
938.30 0
938.37 0
938.44 0
938.51 0
938.58 0
938.65 0
938.72 0
938.79 0
938.86 0
938.93 0
939.00 0
939.07 0
939.14 0
939.21 0
939.28 0
939.35 0
939.42 0
939.49 0
939.56 0
939.63 0
939.70 0
939.77 0
939.84 0
939.91 0
939.98 0
940.05 0
940.12 0
940.19 0
940.26 0
940.33 0
940.40 0
940.47 0
940.54 0
940.61 0
940.68 0
940.75 0
940.83 0
940.90 0
940.97 0
941.04 0
941.11 0
941.18 0
941.25 0
941.32 0
941.39 0
941.46 0
941.53 0
941.60 0
941.67 0
941.74 0
941.81 0
941.88 0
941.95 0
942.02 0
942.09 0
942.16 0
942.23 0
942.30 0
942.37 0
942.44 0
942.51 0
942.58 0
942.65 0
942.72 0
942.79 0
942.87 0
942.94 0
943.01 0
943.08 0
943.15 0
943.22 0
943.29 0
943.36 0
943.43 0
943.50 0
943.57 0
943.64 0
943.71 0
943.78 0
943.85 0
943.92 0
943.99 0
944.06 0
944.13 0
944.20 0
944.27 0
944.34 0
944.41 0
944.48 0
944.56 0
944.63 0
944.70 0
944.77 0
944.84 0
944.91 0
944.98 0
945.05 0
945.12 0
945.19 0
945.26 0
945.33 0
945.40 0
945.47 0
945.54 0
945.61 0
945.68 0
945.75 0
945.82 0
945.89 0
945.96 0
946.03 0
946.11 0
946.18 0
946.25 0
946.32 0
946.39 0
946.46 0
946.53 0
946.60 0
946.67 0
946.74 0
946.81 0
946.88 0
946.95 0
947.02 0
947.09 0
947.16 0
947.23 0
947.30 0
947.37 0
947.45 0
947.52 0
947.59 0
947.66 0
947.73 0
947.80 0
947.87 0
947.94 0
948.01 0
948.08 0
948.15 0
948.22 0
948.29 0
948.36 0
948.43 0
948.50 0
948.57 0
948.65 0
948.72 0
948.79 0
948.86 0
948.93 0
949.00 0
949.07 0
949.14 0
949.21 0
949.28 0
949.35 0
949.42 0
949.49 0
949.56 0
949.63 0
949.70 0
949.78 0
949.85 0
949.92 0
949.99 0
950.06 0
950.13 0
950.20 0
950.27 0
950.34 0
950.41 0
950.48 0
950.55 0
950.62 0
950.69 0
950.76 0
950.83 0
950.91 0
950.98 0
951.05 0
951.12 0
951.19 0
951.26 0
951.33 0
951.40 0
951.47 0
951.54 0
951.61 0
951.68 0
951.75 0
951.82 0
951.90 0
951.97 0
952.04 0
952.11 0
952.18 0
952.25 0
952.32 0
952.39 0
952.46 0
952.53 0
952.60 0
952.67 0
952.74 0
952.81 0
952.89 0
952.96 0
953.03 0
953.10 0
953.17 0
953.24 0
953.31 0
953.38 0
953.45 0
953.52 0
953.59 0
953.66 0
953.73 0
953.81 0
953.88 0
953.95 0
954.02 0
954.09 0
954.16 0
954.23 0
954.30 0
954.37 0
954.44 0
954.51 0
954.58 0
954.66 0
954.73 0
954.80 0
954.87 0
954.94 0
955.01 0
955.08 0
955.15 0
955.22 0
955.29 0
955.36 0
955.43 0
955.51 0
955.58 0
955.65 0
955.72 0
955.79 0
955.86 0
955.93 0
956.00 0
956.07 0
956.14 0
956.21 0
956.28 0
956.36 0
956.43 0
956.50 0
956.57 0
956.64 0
956.71 0
956.78 0
956.85 0
956.92 0
956.99 0
957.06 0
957.14 0
957.21 0
957.28 0
957.35 0
957.42 0
957.49 0
957.56 0
957.63 0
957.70 0
957.77 0
957.84 0
957.92 0
957.99 0
958.06 0
958.13 0
958.20 0
958.27 0
958.34 0
958.41 0
958.48 0
958.55 0
958.63 0
958.70 0
958.77 0
958.84 0
958.91 0
958.98 0
959.05 0
959.12 0
959.19 0
959.26 0
959.34 0
959.41 0
959.48 0
959.55 0
959.62 0
959.69 0
959.76 0
959.83 0
959.90 0
959.97 0
960.05 0
960.12 0
960.19 0
960.26 0
960.33 0
960.40 0
960.47 0
960.54 0
960.61 0
960.68 0
960.76 0
960.83 0
960.90 0
960.97 0
961.04 0
961.11 0
961.18 0
961.25 0
961.32 0
961.40 0
961.47 0
961.54 0
961.61 0
961.68 0
961.75 0
961.82 0
961.89 0
961.96 0
962.03 0
962.11 0
962.18 0
962.25 0
962.32 0
962.39 0
962.46 0
962.53 0
962.60 0
962.67 0
962.75 0
962.82 0
962.89 0
962.96 0
963.03 0
963.10 0
963.17 0
963.24 0
963.31 0
963.39 0
963.46 0
963.53 0
963.60 0
963.67 0
963.74 0
963.81 0
963.88 0
963.96 0
964.03 0
964.10 0
964.17 0
964.24 0
964.31 0
964.38 0
964.45 0
964.52 0
964.60 0
964.67 0
964.74 0
964.81 0
964.88 0
964.95 0
965.02 0
965.09 0
965.17 0
965.24 0
965.31 0
965.38 0
965.45 0
965.52 0
965.59 0
965.66 0
965.74 0
965.81 0
965.88 0
965.95 0
966.02 0
966.09 0
966.16 0
966.23 0
966.31 0
966.38 0
966.45 0
966.52 0
966.59 0
966.66 0
966.73 0
966.80 0
966.88 0
966.95 0
967.02 0
967.09 0
967.16 0
967.23 0
967.30 0
967.37 0
967.45 0
967.52 0
967.59 0
967.66 0
967.73 0
967.80 0
967.87 0
967.94 0
968.02 0
968.09 0
968.16 0
968.23 0
968.30 0
968.37 0
968.44 0
968.52 0
968.59 0
968.66 0
968.73 0
968.80 0
968.87 0
968.94 0
969.01 0
969.09 0
969.16 0
969.23 0
969.30 0
969.37 0
969.44 0
969.51 0
969.59 0
969.66 0
969.73 0
969.80 0
969.87 0
969.94 0
970.01 0
970.09 0
970.16 0
970.23 0
970.30 0
970.37 0
970.44 0
970.51 0
970.58 0
970.66 0
970.73 0
970.80 0
970.87 0
970.94 0
971.01 0
971.08 0
971.16 0
971.23 0
971.30 0
971.37 0
971.44 0
971.51 0
971.58 0
971.66 0
971.73 0
971.80 0
971.87 0
971.94 0
972.01 0
972.09 0
972.16 0
972.23 0
972.30 0
972.37 0
972.44 0
972.51 0
972.59 0
972.66 0
972.73 0
972.80 0
972.87 0
972.94 0
973.01 0
973.09 0
973.16 0
973.23 0
973.30 0
973.37 0
973.44 0
973.51 0
973.59 0
973.66 0
973.73 0
973.80 0
973.87 0
973.94 0
974.02 0
974.09 0
974.16 0
974.23 0
974.30 0
974.37 0
974.44 0
974.52 0
974.59 0
974.66 0
974.73 0
974.80 0
974.87 0
974.95 0
975.02 0
975.09 0
975.16 0
975.23 0
975.30 0
975.38 0
975.45 0
975.52 0
975.59 0
975.66 0
975.73 0
975.80 0
975.88 0
975.95 0
976.02 0
976.09 0
976.16 0
976.23 0
976.31 0
976.38 0
976.45 0
976.52 0
976.59 0
976.66 0
976.74 0
976.81 0
976.88 0
976.95 0
977.02 0
977.09 0
977.17 0
977.24 0
977.31 0
977.38 0
977.45 0
977.52 0
977.60 0
977.67 0
977.74 0
977.81 0
977.88 0
977.95 0
978.03 0
978.10 0
978.17 0
978.24 0
978.31 0
978.38 0
978.46 0
978.53 0
978.60 0
978.67 0
978.74 0
978.81 0
978.89 0
978.96 0
979.03 0
979.10 0
979.17 0
979.24 0
979.32 0
979.39 0
979.46 0
979.53 0
979.60 0
979.68 0
979.75 0
979.82 0
979.89 0
979.96 0
980.03 0
980.11 0
980.18 0
980.25 0
980.32 0
980.39 0
980.46 0
980.54 0
980.61 0
980.68 0
980.75 0
980.82 0
980.90 0
980.97 0
981.04 0
981.11 0
981.18 0
981.25 0
981.33 0
981.40 0
981.47 0
981.54 0
981.61 0
981.68 0
981.76 0
981.83 0
981.90 0
981.97 0
982.04 0
982.12 0
982.19 0
982.26 0
982.33 0
982.40 0
982.47 0
982.55 0
982.62 0
982.69 0
982.76 0
982.83 0
982.91 0
982.98 0
983.05 0
983.12 0
983.19 0
983.27 0
983.34 0
983.41 0
983.48 0
983.55 0
983.62 0
983.70 0
983.77 0
983.84 0
983.91 0
983.98 0
984.06 0
984.13 0
984.20 0
984.27 0
984.34 0
984.42 0
984.49 0
984.56 0
984.63 0
984.70 0
984.78 0
984.85 0
984.92 0
984.99 0
985.06 0
985.14 0
985.21 0
985.28 0
985.35 0
985.42 0
985.49 0
985.57 0
985.64 0
985.71 0
985.78 0
985.85 0
985.93 0
986.00 0
986.07 0
986.14 0
986.21 0
986.29 0
986.36 0
986.43 0
986.50 0
986.57 0
986.65 0
986.72 0
986.79 0
986.86 0
986.93 0
987.01 0
987.08 0
987.15 0
987.22 0
987.29 0
987.37 0
987.44 0
987.51 0
987.58 0
987.65 0
987.73 0
987.80 0
987.87 0
987.94 0
988.01 0
988.09 0
988.16 0
988.23 0
988.30 0
988.38 0
988.45 0
988.52 0
988.59 0
988.66 0
988.74 0
988.81 0
988.88 0
988.95 0
989.02 0
989.10 0
989.17 0
989.24 0
989.31 0
989.38 0
989.46 0
989.53 0
989.60 0
989.67 0
989.74 0
989.82 0
989.89 0
989.96 0
990.03 0
990.11 0
990.18 0
990.25 0
990.32 0
990.39 0
990.47 0
990.54 0
990.61 0
990.68 0
990.75 0
990.83 0
990.90 0
990.97 0
991.04 0
991.12 0
991.19 0
991.26 0
991.33 0
991.40 0
991.48 0
991.55 0
991.62 0
991.69 0
991.76 0
991.84 0
991.91 0
991.98 0
992.05 0
992.13 0
992.20 0
992.27 0
992.34 0
992.41 0
992.49 0
992.56 0
992.63 0
992.70 0
992.78 0
992.85 0
992.92 0
992.99 1
993.06 1
993.14 1
993.21 1
993.28 1
993.35 1
993.43 1
993.50 1
993.57 1
993.64 0
993.71 0
993.79 0
993.86 1
993.93 1
994.00 1
994.08 1
994.15 1
994.22 0
994.29 0
994.37 0
994.44 0
994.51 0
994.58 0
994.65 0
994.73 0
994.80 0
994.87 0
994.94 0
995.02 0
995.09 0
995.16 0
995.23 0
995.30 0
995.38 0
995.45 0
995.52 0
995.59 0
995.67 0
995.74 0
995.81 0
995.88 0
995.96 0
996.03 0
996.10 0
996.17 0
996.25 0
996.32 0
996.39 0
996.46 0
996.53 0
996.61 0
996.68 0
996.75 0
996.82 0
996.90 0
996.97 0
997.04 0
997.11 0
997.19 0
997.26 0
997.33 0
997.40 0
997.48 0
997.55 0
997.62 0
997.69 0
997.77 0
997.84 0
997.91 0
997.98 0
998.05 0
998.13 0
998.20 0
998.27 0
998.34 0
998.42 0
998.49 0
998.56 0
998.63 0
998.71 0
998.78 0
998.85 0
998.92 0
999.00 0
999.07 0
999.14 0
999.21 0
999.29 0
999.36 0
999.43 0
999.50 0
999.58 0
999.65 0
999.72 0
999.79 0
999.87 0
999.94 0
1000.01 0
1000.08 0
1000.16 0
1000.23 0
1000.30 0
1000.37 0
1000.45 0
1000.52 0
1000.59 0
1000.66 0
1000.74 0
1000.81 0
1000.88 0
1000.95 0
1001.03 0
1001.10 0
1001.17 0
1001.24 0
1001.32 0
1001.39 0
1001.46 0
1001.53 0
1001.61 0
1001.68 0
1001.75 0
1001.82 0
1001.90 0
1001.97 0
1002.04 0
1002.11 0
1002.19 0
1002.26 0
1002.33 0
1002.40 0
1002.48 0
1002.55 0
1002.62 0
1002.69 0
1002.77 0
1002.84 1
1002.91 1
1002.98 1
1003.06 1
1003.13 1
1003.20 1
1003.28 0
1003.35 0
1003.42 0
1003.49 0
1003.57 0
1003.64 0
1003.71 0
1003.78 0
1003.86 0
1003.93 0
1004.00 0
1004.07 0
1004.15 0
1004.22 0
1004.29 0
1004.36 0
1004.44 0
1004.51 1
1004.58 1
1004.66 1
1004.73 1
1004.80 1
1004.87 1
1004.95 1
1005.02 1
1005.09 1
1005.16 1
1005.24 0
1005.31 0
1005.38 1
1005.45 1
1005.53 1
1005.60 1
1005.67 1
1005.75 1
1005.82 0
1005.89 0
1005.96 0
1006.04 0
1006.11 0
1006.18 0
1006.25 0
1006.33 0
1006.40 0
1006.47 0
1006.55 0
1006.62 0
1006.69 0
1006.76 0
1006.84 0
1006.91 0
1006.98 1
1007.05 1
1007.13 2
1007.20 2
1007.27 3
1007.35 4
1007.42 5
1007.49 6
1007.56 7
1007.64 8
1007.71 8
1007.78 9
1007.85 10
1007.93 10
1008.00 11
1008.07 11
1008.15 11
1008.22 11
1008.29 11
1008.36 10
1008.44 10
1008.51 9
1008.58 8
1008.66 8
1008.73 7
1008.80 6
1008.87 5
1008.95 5
1009.02 4
1009.09 3
1009.16 3
1009.24 2
1009.31 2
1009.38 1
1009.46 1
1009.53 1
1009.60 1
1009.67 1
1009.75 1
1009.82 1
1009.89 1
1009.97 1
1010.04 1
1010.11 1
1010.18 1
1010.26 1
1010.33 1
1010.40 1
1010.48 1
1010.55 1
1010.62 1
1010.69 1
1010.77 1
1010.84 1
1010.91 1
1010.99 1
1011.06 0
1011.13 0
1011.20 0
1011.28 0
1011.35 0
1011.42 0
1011.50 0
1011.57 0
1011.64 0
1011.71 0
1011.79 0
1011.86 0
1011.93 0
1012.01 0
1012.08 0
1012.15 0
1012.23 0
1012.30 0
1012.37 0
1012.44 0
1012.52 0
1012.59 0
1012.66 0
1012.74 0
1012.81 0
1012.88 0
1012.95 0
1013.03 0
1013.10 0
1013.17 0
1013.25 0
1013.32 0
1013.39 0
1013.47 0
1013.54 0
1013.61 0
1013.68 0
1013.76 0
1013.83 0
1013.90 0
1013.98 0
1014.05 0
1014.12 0
1014.20 0
1014.27 0
1014.34 0
1014.41 0
1014.49 0
1014.56 0
1014.63 0
1014.71 0
1014.78 0
1014.85 0
1014.93 0
1015.00 0
1015.07 0
1015.14 0
1015.22 0
1015.29 0
1015.36 0
1015.44 0
1015.51 1
1015.58 1
1015.66 1
1015.73 1
1015.80 1
1015.87 1
1015.95 1
1016.02 1
1016.09 1
1016.17 1
1016.24 1
1016.31 1
1016.39 1
1016.46 0
1016.53 0
1016.61 0
1016.68 0
1016.75 0
1016.82 0
1016.90 0
1016.97 0
1017.04 0
1017.12 0
1017.19 0
1017.26 0
1017.34 0
1017.41 0
1017.48 0
1017.56 0
1017.63 0
1017.70 0
1017.78 0
1017.85 0
1017.92 0
1017.99 0
1018.07 0
1018.14 1
1018.21 1
1018.29 1
1018.36 1
1018.43 1
1018.51 1
1018.58 1
1018.65 0
1018.73 0
1018.80 0
1018.87 0
1018.95 0
1019.02 0
1019.09 0
1019.16 0
1019.24 0
1019.31 0
1019.38 0
1019.46 0
1019.53 0
1019.60 0
1019.68 0
1019.75 0
1019.82 0
1019.90 0
1019.97 0
1020.04 0
1020.12 0
1020.19 0
1020.26 0
1020.34 0
1020.41 0
1020.48 0
1020.56 0
1020.63 0
1020.70 0
1020.78 0
1020.85 0
1020.92 0
1021.00 0
1021.07 0
1021.14 0
1021.21 0
1021.29 0
1021.36 0
1021.43 0
1021.51 0
1021.58 0
1021.65 0
1021.73 0
1021.80 0
1021.87 0
1021.95 1
1022.02 1
1022.09 2
1022.17 2
1022.24 3
1022.31 3
1022.39 4
1022.46 4
1022.53 4
1022.61 4
1022.68 5
1022.75 5
1022.83 7
1022.90 9
1022.97 11
1023.05 15
1023.12 18
1023.19 22
1023.27 26
1023.34 29
1023.41 33
1023.49 36
1023.56 39
1023.63 42
1023.71 45
1023.78 47
1023.85 48
1023.93 49
1024.00 50
1024.07 50
1024.15 49
1024.22 48
1024.29 47
1024.37 46
1024.44 45
1024.51 43
1024.59 42
1024.66 41
1024.73 39
1024.81 38
1024.88 36
1024.95 35
1025.03 33
1025.10 32
1025.17 31
1025.25 29
1025.32 28
1025.39 26
1025.47 25
1025.54 24
1025.61 23
1025.69 22
1025.76 21
1025.83 19
1025.91 18
1025.98 16
1026.05 15
1026.13 14
1026.20 12
1026.28 11
1026.35 10
1026.42 9
1026.50 8
1026.57 7
1026.64 7
1026.72 6
1026.79 5
1026.86 5
1026.94 4
1027.01 4
1027.08 3
1027.16 3
1027.23 3
1027.30 3
1027.38 3
1027.45 3
1027.52 3
1027.60 3
1027.67 4
1027.74 4
1027.82 4
1027.89 4
1027.96 4
1028.04 4
1028.11 4
1028.19 3
1028.26 3
1028.33 3
1028.41 3
1028.48 2
1028.55 2
1028.63 2
1028.70 2
1028.77 3
1028.85 3
1028.92 2
1028.99 2
1029.07 2
1029.14 2
1029.21 1
1029.29 1
1029.36 1
1029.44 1
1029.51 0
1029.58 0
1029.66 1
1029.73 1
1029.80 1
1029.88 1
1029.95 1
1030.02 1
1030.10 1
1030.17 1
1030.24 1
1030.32 1
1030.39 1
1030.47 1
1030.54 1
1030.61 1
1030.69 1
1030.76 1
1030.83 2
1030.91 2
1030.98 2
1031.05 3
1031.13 3
1031.20 4
1031.27 4
1031.35 5
1031.42 5
1031.50 5
1031.57 6
1031.64 6
1031.72 6
1031.79 5
1031.86 5
1031.94 4
1032.01 3
1032.08 3
1032.16 2
1032.23 2
1032.31 2
1032.38 2
1032.45 2
1032.53 2
1032.60 2
1032.67 2
1032.75 2
1032.82 2
1032.89 2
1032.97 2
1033.04 2
1033.12 2
1033.19 2
1033.26 2
1033.34 3
1033.41 3
1033.48 3
1033.56 3
1033.63 2
1033.71 2
1033.78 2
1033.85 1
1033.93 1
1034.00 1
1034.07 0
1034.15 0
1034.22 0
1034.29 0
1034.37 0
1034.44 0
1034.52 0
1034.59 0
1034.66 1
1034.74 1
1034.81 1
1034.88 1
1034.96 1
1035.03 1
1035.11 1
1035.18 1
1035.25 1
1035.33 1
1035.40 1
1035.47 1
1035.55 1
1035.62 1
1035.70 1
1035.77 1
1035.84 1
1035.92 1
1035.99 1
1036.06 1
1036.14 0
1036.21 0
1036.29 0
1036.36 0
1036.43 0
1036.51 0
1036.58 1
1036.65 1
1036.73 2
1036.80 2
1036.88 2
1036.95 3
1037.02 3
1037.10 3
1037.17 3
1037.25 3
1037.32 3
1037.39 3
1037.47 2
1037.54 2
1037.61 2
1037.69 1
1037.76 1
1037.84 1
1037.91 0
1037.98 0
1038.06 0
1038.13 0
1038.21 0
1038.28 0
1038.35 0
1038.43 1
1038.50 1
1038.57 1
1038.65 1
1038.72 1
1038.80 1
1038.87 1
1038.94 1
1039.02 0
1039.09 0
1039.17 0
1039.24 0
1039.31 0
1039.39 0
1039.46 1
1039.54 1
1039.61 1
1039.68 1
1039.76 1
1039.83 1
1039.90 1
1039.98 1
1040.05 1
1040.13 1
1040.20 1
1040.27 1
1040.35 1
1040.42 1
1040.50 1
1040.57 1
1040.64 1
1040.72 1
1040.79 1
1040.87 1
1040.94 1
1041.01 1
1041.09 1
1041.16 1
1041.24 1
1041.31 1
1041.38 1
1041.46 1
1041.53 1
1041.61 1
1041.68 1
1041.75 1
1041.83 1
1041.90 1
1041.98 1
1042.05 1
1042.12 1
1042.20 1
1042.27 1
1042.35 1
1042.42 1
1042.49 1
1042.57 0
1042.64 0
1042.72 0
1042.79 1
1042.86 1
1042.94 1
1043.01 1
1043.09 1
1043.16 2
1043.23 2
1043.31 2
1043.38 2
1043.46 2
1043.53 2
1043.60 2
1043.68 2
1043.75 2
1043.83 2
1043.90 2
1043.97 2
1044.05 2
1044.12 2
1044.20 2
1044.27 2
1044.34 2
1044.42 2
1044.49 1
1044.57 1
1044.64 1
1044.71 1
1044.79 1
1044.86 2
1044.94 2
1045.01 2
1045.09 2
1045.16 2
1045.23 2
1045.31 2
1045.38 1
1045.46 1
1045.53 1
1045.60 1
1045.68 1
1045.75 1
1045.83 1
1045.90 1
1045.97 2
1046.05 2
1046.12 2
1046.20 2
1046.27 2
1046.35 2
1046.42 3
1046.49 3
1046.57 3
1046.64 3
1046.72 4
1046.79 4
1046.86 4
1046.94 4
1047.01 4
1047.09 4
1047.16 3
1047.24 3
1047.31 3
1047.38 2
1047.46 2
1047.53 2
1047.61 1
1047.68 1
1047.75 1
1047.83 1
1047.90 2
1047.98 2
1048.05 2
1048.13 2
1048.20 2
1048.27 3
1048.35 3
1048.42 3
1048.50 3
1048.57 4
1048.65 4
1048.72 4
1048.79 4
1048.87 3
1048.94 3
1049.02 3
1049.09 3
1049.16 2
1049.24 2
1049.31 2
1049.39 2
1049.46 1
1049.54 1
1049.61 1
1049.68 1
1049.76 2
1049.83 2
1049.91 2
1049.98 3
1050.06 3
1050.13 3
1050.20 2
1050.28 2
1050.35 2
1050.43 1
1050.50 1
1050.58 1
1050.65 1
1050.72 1
1050.80 1
1050.87 1
1050.95 2
1051.02 2
1051.10 2
1051.17 3
1051.24 3
1051.32 3
1051.39 3
1051.47 4
1051.54 4
1051.62 4
1051.69 5
1051.76 5
1051.84 6
1051.91 6
1051.99 7
1052.06 7
1052.14 7
1052.21 7
1052.29 7
1052.36 7
1052.43 6
1052.51 6
1052.58 6
1052.66 6
1052.73 6
1052.81 6
1052.88 6
1052.95 5
1053.03 5
1053.10 5
1053.18 5
1053.25 5
1053.33 5
1053.40 5
1053.48 5
1053.55 4
1053.62 4
1053.70 4
1053.77 4
1053.85 4
1053.92 3
1054.00 3
1054.07 3
1054.15 3
1054.22 3
1054.29 3
1054.37 4
1054.44 4
1054.52 4
1054.59 4
1054.67 3
1054.74 3
1054.81 3
1054.89 3
1054.96 3
1055.04 2
1055.11 2
1055.19 2
1055.26 2
1055.34 2
1055.41 3
1055.49 3
1055.56 3
1055.63 3
1055.71 3
1055.78 2
1055.86 2
1055.93 1
1056.01 1
1056.08 1
1056.16 0
1056.23 0
1056.30 1
1056.38 1
1056.45 1
1056.53 2
1056.60 3
1056.68 3
1056.75 3
1056.83 3
1056.90 3
1056.97 2
1057.05 2
1057.12 1
1057.20 1
1057.27 0
1057.35 0
1057.42 0
1057.50 0
1057.57 0
1057.65 0
1057.72 0
1057.79 0
1057.87 0
1057.94 0
1058.02 0
1058.09 0
1058.17 0
1058.24 1
1058.32 1
1058.39 1
1058.47 2
1058.54 2
1058.62 2
1058.69 2
1058.76 3
1058.84 3
1058.91 3
1058.99 3
1059.06 2
1059.14 2
1059.21 2
1059.29 2
1059.36 2
1059.44 2
1059.51 2
1059.58 2
1059.66 3
1059.73 3
1059.81 3
1059.88 3
1059.96 3
1060.03 4
1060.11 4
1060.18 4
1060.26 4
1060.33 4
1060.41 4
1060.48 4
1060.56 4
1060.63 4
1060.70 4
1060.78 4
1060.85 3
1060.93 3
1061.00 3
1061.08 2
1061.15 2
1061.23 1
1061.30 1
1061.38 0
1061.45 0
1061.53 0
1061.60 0
1061.68 0
1061.75 0
1061.82 0
1061.90 1
1061.97 1
1062.05 1
1062.12 2
1062.20 3
1062.27 3
1062.35 4
1062.42 5
1062.50 5
1062.57 6
1062.65 6
1062.72 6
1062.80 5
1062.87 5
1062.95 4
1063.02 3
1063.09 3
1063.17 2
1063.24 2
1063.32 2
1063.39 2
1063.47 2
1063.54 3
1063.62 3
1063.69 4
1063.77 4
1063.84 5
1063.92 5
1063.99 5
1064.07 5
1064.14 5
1064.22 6
1064.29 6
1064.37 6
1064.44 6
1064.51 6
1064.59 6
1064.66 5
1064.74 5
1064.81 5
1064.89 4
1064.96 4
1065.04 3
1065.11 3
1065.19 3
1065.26 3
1065.34 3
1065.41 3
1065.49 3
1065.56 3
1065.64 3
1065.71 3
1065.79 3
1065.86 2
1065.94 2
1066.01 2
1066.09 2
1066.16 3
1066.24 3
1066.31 4
1066.39 4
1066.46 5
1066.54 5
1066.61 5
1066.68 5
1066.76 4
1066.83 4
1066.91 4
1066.98 4
1067.06 4
1067.13 4
1067.21 4
1067.28 3
1067.36 3
1067.43 3
1067.51 3
1067.58 4
1067.66 4
1067.73 5
1067.81 6
1067.88 6
1067.96 7
1068.03 8
1068.11 8
1068.18 8
1068.26 7
1068.33 7
1068.41 6
1068.48 5
1068.56 4
1068.63 4
1068.71 4
1068.78 3
1068.86 3
1068.93 3
1069.01 4
1069.08 4
1069.16 4
1069.23 5
1069.31 5
1069.38 6
1069.46 6
1069.53 6
1069.61 6
1069.68 5
1069.76 5
1069.83 4
1069.91 4
1069.98 4
1070.06 3
1070.13 3
1070.21 3
1070.28 3
1070.36 2
1070.43 3
1070.51 3
1070.58 3
1070.66 3
1070.73 3
1070.81 3
1070.88 3
1070.96 3
1071.03 3
1071.11 3
1071.18 3
1071.26 3
1071.33 3
1071.41 4
1071.48 4
1071.56 4
1071.63 4
1071.71 4
1071.78 4
1071.86 4
1071.93 3
1072.01 3
1072.08 4
1072.16 4
1072.23 4
1072.31 5
1072.38 5
1072.46 5
1072.53 5
1072.61 4
1072.68 4
1072.76 3
1072.83 3
1072.91 3
1072.98 3
1073.06 3
1073.13 3
1073.21 3
1073.28 3
1073.36 2
1073.43 2
1073.51 2
1073.58 2
1073.66 2
1073.73 2
1073.81 2
1073.88 2
1073.96 3
1074.03 4
1074.11 4
1074.18 5
1074.26 6
1074.33 6
1074.41 6
1074.48 6
1074.56 6
1074.64 5
1074.71 4
1074.79 4
1074.86 3
1074.94 3
1075.01 3
1075.09 4
1075.16 5
1075.24 6
1075.31 7
1075.39 8
1075.46 8
1075.54 8
1075.61 7
1075.69 6
1075.76 5
1075.84 4
1075.91 4
1075.99 4
1076.06 4
1076.14 5
1076.21 7
1076.29 8
1076.36 9
1076.44 10
1076.51 11
1076.59 11
1076.66 10
1076.74 9
1076.82 8
1076.89 7
1076.97 6
1077.04 4
1077.12 4
1077.19 3
1077.27 3
1077.34 3
1077.42 4
1077.49 5
1077.57 6
1077.64 7
1077.72 8
1077.79 8
1077.87 8
1077.94 9
1078.02 9
1078.09 9
1078.17 9
1078.24 9
1078.32 9
1078.40 9
1078.47 8
1078.55 8
1078.62 8
1078.70 8
1078.77 8
1078.85 8
1078.92 8
1079.00 9
1079.07 9
1079.15 9
1079.22 8
1079.30 8
1079.37 7
1079.45 7
1079.52 7
1079.60 6
1079.68 6
1079.75 6
1079.83 6
1079.90 6
1079.98 6
1080.05 7
1080.13 7
1080.20 7
1080.28 7
1080.35 7
1080.43 7
1080.50 6
1080.58 6
1080.65 6
1080.73 5
1080.81 5
1080.88 5
1080.96 4
1081.03 4
1081.11 5
1081.18 5
1081.26 5
1081.33 5
1081.41 5
1081.48 5
1081.56 4
1081.63 4
1081.71 3
1081.79 3
1081.86 4
1081.94 4
1082.01 5
1082.09 5
1082.16 5
1082.24 5
1082.31 5
1082.39 5
1082.46 4
1082.54 4
1082.61 4
1082.69 4
1082.77 4
1082.84 4
1082.92 4
1082.99 4
1083.07 4
1083.14 4
1083.22 4
1083.29 4
1083.37 4
1083.44 4
1083.52 4
1083.60 4
1083.67 4
1083.75 3
1083.82 3
1083.90 3
1083.97 3
1084.05 4
1084.12 4
1084.20 4
1084.27 5
1084.35 5
1084.43 5
1084.50 5
1084.58 4
1084.65 4
1084.73 3
1084.80 2
1084.88 1
1084.95 0
1085.03 0
1085.11 0
1085.18 0
1085.26 0
1085.33 0
1085.41 0
1085.48 0
1085.56 0
1085.63 0
1085.71 1
1085.78 1
1085.86 2
1085.94 3
1086.01 4
1086.09 4
1086.16 4
1086.24 4
1086.31 4
1086.39 4
1086.46 4
1086.54 4
1086.62 4
1086.69 5
1086.77 5
1086.84 6
1086.92 6
1086.99 5
1087.07 5
1087.14 5
1087.22 4
1087.30 4
1087.37 3
1087.45 3
1087.52 3
1087.60 4
1087.67 4
1087.75 4
1087.83 4
1087.90 4
1087.98 3
1088.05 3
1088.13 2
1088.20 1
1088.28 0
1088.35 0
1088.43 0
1088.51 0
1088.58 0
1088.66 0
1088.73 0
1088.81 0
1088.88 1
1088.96 1
1089.03 2
1089.11 3
1089.19 4
1089.26 5
1089.34 5
1089.41 5
1089.49 5
1089.56 5
1089.64 4
1089.72 3
1089.79 3
1089.87 2
1089.94 1
1090.02 1
1090.09 1
1090.17 1
1090.25 2
1090.32 2
1090.40 3
1090.47 4
1090.55 5
1090.62 6
1090.70 6
1090.78 6
1090.85 7
1090.93 7
1091.00 7
1091.08 7
1091.15 8
1091.23 8
1091.31 9
1091.38 10
1091.46 10
1091.53 11
1091.61 12
1091.68 13
1091.76 13
1091.84 14
1091.91 14
1091.99 13
1092.06 12
1092.14 12
1092.21 11
1092.29 10
1092.37 10
1092.44 10
1092.52 10
1092.59 10
1092.67 10
1092.74 11
1092.82 11
1092.90 11
1092.97 12
1093.05 12
1093.12 12
1093.20 13
1093.28 13
1093.35 14
1093.43 14
1093.50 14
1093.58 14
1093.65 14
1093.73 14
1093.81 14
1093.88 13
1093.96 12
1094.03 10
1094.11 9
1094.18 8
1094.26 7
1094.34 6
1094.41 6
1094.49 7
1094.56 8
1094.64 9
1094.72 10
1094.79 10
1094.87 11
1094.94 11
1095.02 11
1095.09 10
1095.17 10
1095.25 10
1095.32 10
1095.40 10
1095.47 11
1095.55 11
1095.63 13
1095.70 14
1095.78 16
1095.85 18
1095.93 20
1096.01 22
1096.08 23
1096.16 24
1096.23 25
1096.31 25
1096.38 25
1096.46 24
1096.54 23
1096.61 22
1096.69 21
1096.76 20
1096.84 20
1096.92 19
1096.99 19
1097.07 18
1097.14 17
1097.22 15
1097.30 14
1097.37 12
1097.45 11
1097.52 11
1097.60 10
1097.68 11
1097.75 11
1097.83 12
1097.90 12
1097.98 13
1098.06 13
1098.13 12
1098.21 12
1098.28 11
1098.36 11
1098.43 10
1098.51 10
1098.59 9
1098.66 9
1098.74 8
1098.81 8
1098.89 8
1098.97 8
1099.04 7
1099.12 7
1099.19 6
1099.27 5
1099.35 4
1099.42 4
1099.50 4
1099.57 4
1099.65 4
1099.73 4
1099.80 4
1099.88 4
1099.95 4
1100.03 3
1100.11 2
1100.18 1
1100.26 0
1100.33 0
1100.41 0
1100.49 0
1100.56 0
1100.64 0
1100.72 0
1100.79 0
1100.87 1
1100.94 1
1101.02 1
1101.10 1
1101.17 1
1101.25 1
1101.32 1
1101.40 1
1101.48 2
1101.55 3
1101.63 4
1101.70 4
1101.78 4
1101.86 4
1101.93 3
1102.01 3
1102.08 2
1102.16 1
1102.24 1
1102.31 0
1102.39 0
1102.47 0
1102.54 0
1102.62 0
1102.69 0
1102.77 1
1102.85 2
1102.92 3
1103.00 4
1103.07 4
1103.15 5
1103.23 5
1103.30 5
1103.38 4
1103.45 3
1103.53 2
1103.61 1
1103.68 0
1103.76 0
1103.84 0
1103.91 0
1103.99 0
1104.06 0
1104.14 0
1104.22 0
1104.29 1
1104.37 2
1104.44 3
1104.52 3
1104.60 3
1104.67 3
1104.75 4
1104.83 4
1104.90 5
1104.98 6
1105.05 8
1105.13 10
1105.21 11
1105.28 13
1105.36 14
1105.44 15
1105.51 16
1105.59 16
1105.66 16
1105.74 15
1105.82 15
1105.89 15
1105.97 15
1106.05 15
1106.12 16
1106.20 16
1106.27 17
1106.35 17
1106.43 17
1106.50 17
1106.58 16
1106.65 15
1106.73 15
1106.81 15
1106.88 15
1106.96 15
1107.04 16
1107.11 17
1107.19 19
1107.27 20
1107.34 21
1107.42 22
1107.49 23
1107.57 23
1107.65 24
1107.72 24
1107.80 24
1107.88 25
1107.95 25
1108.03 25
1108.10 24
1108.18 23
1108.26 22
1108.33 21
1108.41 19
1108.49 19
1108.56 18
1108.64 18
1108.71 17
1108.79 17
1108.87 17
1108.94 17
1109.02 17
1109.10 17
1109.17 18
1109.25 18
1109.33 18
1109.40 18
1109.48 18
1109.55 17
1109.63 16
1109.71 15
1109.78 13
1109.86 12
1109.94 11
1110.01 10
1110.09 10
1110.17 10
1110.24 10
1110.32 11
1110.39 11
1110.47 10
1110.55 9
1110.62 9
1110.70 8
1110.78 7
1110.85 7
1110.93 6
1111.01 6
1111.08 6
1111.16 6
1111.23 5
1111.31 4
1111.39 4
1111.46 3
1111.54 2
1111.62 2
1111.69 2
1111.77 2
1111.85 2
1111.92 2
1112.00 2
1112.08 2
1112.15 2
1112.23 2
1112.30 3
1112.38 4
1112.46 5
1112.53 6
1112.61 7
1112.69 8
1112.76 9
1112.84 10
1112.92 10
1112.99 11
1113.07 11
1113.15 11
1113.22 11
1113.30 11
1113.38 10
1113.45 10
1113.53 9
1113.60 8
1113.68 7
1113.76 6
1113.83 5
1113.91 4
1113.99 3
1114.06 3
1114.14 4
1114.22 4
1114.29 5
1114.37 7
1114.45 8
1114.52 10
1114.60 11
1114.68 12
1114.75 12
1114.83 11
1114.91 10
1114.98 9
1115.06 8
1115.14 8
1115.21 8
1115.29 8
1115.36 9
1115.44 10
1115.52 11
1115.59 12
1115.67 12
1115.75 12
1115.82 12
1115.90 12
1115.98 12
1116.05 12
1116.13 12
1116.21 12
1116.28 12
1116.36 12
1116.44 11
1116.51 10
1116.59 10
1116.67 9
1116.74 9
1116.82 9
1116.90 9
1116.97 9
1117.05 9
1117.13 9
1117.20 9
1117.28 8
1117.36 8
1117.43 7
1117.51 6
1117.59 4
1117.66 3
1117.74 2
1117.82 1
1117.89 1
1117.97 1
1118.05 2
1118.12 3
1118.20 3
1118.28 4
1118.35 4
1118.43 4
1118.51 4
1118.58 5
1118.66 6
1118.74 7
1118.81 9
1118.89 12
1118.97 14
1119.04 16
1119.12 18
1119.20 19
1119.27 18
1119.35 18
1119.43 16
1119.50 15
1119.58 15
1119.66 15
1119.73 16
1119.81 17
1119.89 18
1119.96 19
1120.04 20
1120.12 20
1120.19 18
1120.27 17
1120.35 14
1120.42 11
1120.50 9
1120.58 7
1120.65 5
1120.73 4
1120.81 5
1120.88 5
1120.96 7
1121.04 8
1121.11 10
1121.19 11
1121.27 11
1121.34 11
1121.42 11
1121.50 10
1121.57 9
1121.65 9
1121.73 9
1121.80 9
1121.88 9
1121.96 9
1122.03 9
1122.11 8
1122.19 7
1122.27 6
1122.34 5
1122.42 4
1122.50 4
1122.57 3
1122.65 3
1122.73 3
1122.80 2
1122.88 2
1122.96 1
1123.03 1
1123.11 0
1123.19 0
1123.26 0
1123.34 0
1123.42 1
1123.49 1
1123.57 2
1123.65 4
1123.72 5
1123.80 7
1123.88 8
1123.96 9
1124.03 9
1124.11 8
1124.19 8
1124.26 7
1124.34 5
1124.42 4
1124.49 4
1124.57 3
1124.65 3
1124.72 4
1124.80 4
1124.88 5
1124.95 6
1125.03 7
1125.11 7
1125.19 8
1125.26 7
1125.34 7
1125.42 6
1125.49 6
1125.57 4
1125.65 3
1125.72 2
1125.80 1
1125.88 0
1125.95 0
1126.03 0
1126.11 0
1126.18 0
1126.26 1
1126.34 2
1126.42 3
1126.49 4
1126.57 4
1126.65 4
1126.72 3
1126.80 3
1126.88 2
1126.95 2
1127.03 1
1127.11 1
1127.19 1
1127.26 1
1127.34 1
1127.42 1
1127.49 0
1127.57 1
1127.65 1
1127.72 1
1127.80 2
1127.88 3
1127.95 4
1128.03 5
1128.11 5
1128.19 6
1128.26 6
1128.34 6
1128.42 6
1128.49 5
1128.57 4
1128.65 3
1128.72 2
1128.80 0
1128.88 0
1128.96 0
1129.03 0
1129.11 0
1129.19 0
1129.26 0
1129.34 0
1129.42 0
1129.50 1
1129.57 2
1129.65 2
1129.73 3
1129.80 3
1129.88 3
1129.96 4
1130.03 4
1130.11 5
1130.19 5
1130.27 4
1130.34 4
1130.42 3
1130.50 3
1130.57 2
1130.65 2
1130.73 2
1130.81 2
1130.88 2
1130.96 2
1131.04 2
1131.11 2
1131.19 2
1131.27 2
1131.34 2
1131.42 2
1131.50 2
1131.58 2
1131.65 3
1131.73 3
1131.81 4
1131.88 4
1131.96 4
1132.04 4
1132.12 4
1132.19 4
1132.27 4
1132.35 5
1132.42 6
1132.50 7
1132.58 8
1132.66 9
1132.73 9
1132.81 9
1132.89 9
1132.96 9
1133.04 9
1133.12 10
1133.20 10
1133.27 11
1133.35 12
1133.43 13
1133.50 14
1133.58 15
1133.66 15
1133.74 16
1133.81 16
1133.89 17
1133.97 18
1134.04 19
1134.12 20
1134.20 21
1134.28 22
1134.35 24
1134.43 25
1134.51 26
1134.59 27
1134.66 28
1134.74 28
1134.82 28
1134.89 28
1134.97 28
1135.05 28
1135.13 28
1135.20 28
1135.28 28
1135.36 28
1135.43 29
1135.51 29
1135.59 29
1135.67 30
1135.74 31
1135.82 32
1135.90 33
1135.98 35
1136.05 36
1136.13 38
1136.21 39
1136.28 41
1136.36 41
1136.44 41
1136.52 41
1136.59 39
1136.67 37
1136.75 35
1136.83 33
1136.90 31
1136.98 30
1137.06 29
1137.13 29
1137.21 30
1137.29 32
1137.37 34
1137.44 36
1137.52 39
1137.60 41
1137.68 43
1137.75 44
1137.83 43
1137.91 42
1137.99 40
1138.06 38
1138.14 36
1138.22 33
1138.29 31
1138.37 28
1138.45 26
1138.53 23
1138.60 21
1138.68 18
1138.76 16
1138.84 14
1138.91 12
1138.99 12
1139.07 12
1139.15 13
1139.22 14
1139.30 15
1139.38 17
1139.45 18
1139.53 18
1139.61 18
1139.69 18
1139.76 18
1139.84 18
1139.92 18
1140.00 18
1140.07 18
1140.15 18
1140.23 17
1140.31 16
1140.38 14
1140.46 13
1140.54 11
1140.62 10
1140.69 10
1140.77 10
1140.85 10
1140.93 12
1141.00 13
1141.08 14
1141.16 15
1141.24 15
1141.31 15
1141.39 14
1141.47 12
1141.54 11
1141.62 9
1141.70 8
1141.78 7
1141.85 7
1141.93 6
1142.01 6
1142.09 6
1142.16 6
1142.24 5
1142.32 5
1142.40 5
1142.47 4
1142.55 4
1142.63 4
1142.71 4
1142.78 4
1142.86 4
1142.94 4
1143.02 4
1143.09 4
1143.17 3
1143.25 2
1143.33 0
1143.40 0
1143.48 0
1143.56 0
1143.64 0
1143.71 0
1143.79 0
1143.87 0
1143.95 0
1144.02 0
1144.10 2
1144.18 3
1144.26 4
1144.33 5
1144.41 5
1144.49 4
1144.57 3
1144.64 2
1144.72 0
1144.80 0
1144.88 0
1144.95 0
1145.03 0
1145.11 0
1145.19 1
1145.27 2
1145.34 2
1145.42 2
1145.50 2
1145.58 2
1145.65 3
1145.73 4
1145.81 5
1145.89 6
1145.96 7
1146.04 9
1146.12 10
1146.20 10
1146.27 11
1146.35 11
1146.43 12
1146.51 12
1146.58 13
1146.66 13
1146.74 14
1146.82 13
1146.89 13
1146.97 12
1147.05 10
1147.13 9
1147.21 8
1147.28 7
1147.36 7
1147.44 8
1147.52 10
1147.59 12
1147.67 14
1147.75 16
1147.83 17
1147.90 19
1147.98 20
1148.06 20
1148.14 20
1148.21 20
1148.29 19
1148.37 19
1148.45 19
1148.53 18
1148.60 18
1148.68 18
1148.76 18
1148.84 18
1148.91 18
1148.99 18
1149.07 19
1149.15 20
1149.22 22
1149.30 25
1149.38 29
1149.46 34
1149.54 38
1149.61 41
1149.69 43
1149.77 44
1149.85 44
1149.92 42
1150.00 40
1150.08 38
1150.16 35
1150.24 32
1150.31 30
1150.39 28
1150.47 27
1150.55 26
1150.62 27
1150.70 28
1150.78 30
1150.86 32
1150.94 35
1151.01 37
1151.09 39
1151.17 41
1151.25 42
1151.32 44
1151.40 45
1151.48 48
1151.56 50
1151.64 54
1151.71 57
1151.79 61
1151.87 64
1151.95 66
1152.02 67
1152.10 67
1152.18 67
1152.26 67
1152.34 67
1152.41 68
1152.49 70
1152.57 71
1152.65 73
1152.72 75
1152.80 77
1152.88 77
1152.96 77
1153.04 77
1153.11 76
1153.19 74
1153.27 73
1153.35 73
1153.42 72
1153.50 72
1153.58 71
1153.66 71
1153.74 71
1153.81 70
1153.89 68
1153.97 67
1154.05 66
1154.13 64
1154.20 64
1154.28 64
1154.36 64
1154.44 64
1154.52 64
1154.59 64
1154.67 62
1154.75 60
1154.83 58
1154.90 55
1154.98 53
1155.06 50
1155.14 48
1155.22 46
1155.29 44
1155.37 42
1155.45 39
1155.53 36
1155.61 34
1155.68 32
1155.76 30
1155.84 29
1155.92 29
1156.00 28
1156.07 28
1156.15 28
1156.23 27
1156.31 26
1156.39 25
1156.46 24
1156.54 23
1156.62 22
1156.70 22
1156.77 21
1156.85 21
1156.93 21
1157.01 21
1157.09 21
1157.16 22
1157.24 22
1157.32 22
1157.40 21
1157.48 19
1157.55 16
1157.63 14
1157.71 11
1157.79 9
1157.87 8
1157.94 7
1158.02 8
1158.10 8
1158.18 8
1158.26 8
1158.33 8
1158.41 7
1158.49 7
1158.57 7
1158.65 8
1158.72 9
1158.80 11
1158.88 13
1158.96 14
1159.04 15
1159.11 16
1159.19 16
1159.27 16
1159.35 16
1159.43 16
1159.51 16
1159.58 16
1159.66 17
1159.74 18
1159.82 20
1159.90 20
1159.97 21
1160.05 21
1160.13 21
1160.21 21
1160.29 20
1160.36 19
1160.44 18
1160.52 17
1160.60 17
1160.68 17
1160.75 17
1160.83 17
1160.91 17
1160.99 17
1161.07 17
1161.14 16
1161.22 15
1161.30 14
1161.38 13
1161.46 12
1161.54 12
1161.61 12
1161.69 11
1161.77 11
1161.85 10
1161.93 9
1162.00 7
1162.08 6
1162.16 5
1162.24 4
1162.32 3
1162.39 4
1162.47 4
1162.55 5
1162.63 6
1162.71 7
1162.79 8
1162.86 8
1162.94 9
1163.02 9
1163.10 9
1163.18 10
1163.25 10
1163.33 10
1163.41 10
1163.49 9
1163.57 9
1163.65 9
1163.72 10
1163.80 11
1163.88 11
1163.96 12
1164.04 12
1164.11 11
1164.19 9
1164.27 8
1164.35 6
1164.43 5
1164.51 4
1164.58 4
1164.66 4
1164.74 5
1164.82 5
1164.90 5
1164.98 5
1165.05 4
1165.13 3
1165.21 2
1165.29 1
1165.37 0
1165.44 0
1165.52 0
1165.60 0
1165.68 0
1165.76 0
1165.84 0
1165.91 0
1165.99 0
1166.07 1
1166.15 2
1166.23 3
1166.31 4
1166.38 5
1166.46 6
1166.54 6
1166.62 6
1166.70 6
1166.78 6
1166.85 6
1166.93 5
1167.01 5
1167.09 4
1167.17 3
1167.25 2
1167.32 1
1167.40 0
1167.48 0
1167.56 0
1167.64 0
1167.72 0
1167.79 0
1167.87 0
1167.95 0
1168.03 0
1168.11 2
1168.19 4
1168.26 6
1168.34 9
1168.42 11
1168.50 14
1168.58 16
1168.66 18
1168.73 19
1168.81 20
1168.89 20
1168.97 19
1169.05 18
1169.13 18
1169.20 19
1169.28 20
1169.36 23
1169.44 27
1169.52 31
1169.60 36
1169.67 40
1169.75 44
1169.83 48
1169.91 50
1169.99 52
1170.07 53
1170.14 53
1170.22 53
1170.30 53
1170.38 54
1170.46 56
1170.54 59
1170.62 62
1170.69 66
1170.77 69
1170.85 72
1170.93 74
1171.01 75
1171.09 75
1171.16 74
1171.24 73
1171.32 70
1171.40 68
1171.48 65
1171.56 62
1171.64 60
1171.71 58
1171.79 57
1171.87 57
1171.95 56
1172.03 56
1172.11 55
1172.18 54
1172.26 51
1172.34 48
1172.42 45
1172.50 42
1172.58 40
1172.66 39
1172.73 38
1172.81 38
1172.89 37
1172.97 36
1173.05 33
1173.13 30
1173.20 25
1173.28 20
1173.36 15
1173.44 10
1173.52 6
1173.60 3
1173.68 0
1173.75 0
1173.83 0
1173.91 0
1173.99 0
1174.07 0
1174.15 0
1174.23 2
1174.30 5
1174.38 7
1174.46 8
1174.54 9
1174.62 9
1174.70 8
1174.78 8
1174.85 8
1174.93 8
1175.01 9
1175.09 11
1175.17 13
1175.25 14
1175.33 16
1175.40 17
1175.48 16
1175.56 15
1175.64 14
1175.72 12
1175.80 11
1175.88 10
1175.95 10
1176.03 11
1176.11 11
1176.19 12
1176.27 13
1176.35 14
1176.43 15
1176.50 15
1176.58 15
1176.66 15
1176.74 14
1176.82 13
1176.90 12
1176.98 11
1177.06 8
1177.13 6
1177.21 4
1177.29 2
1177.37 0
1177.45 0
1177.53 0
1177.61 0
1177.68 0
1177.76 0
1177.84 0
1177.92 1
1178.00 1
1178.08 2
1178.16 2
1178.24 3
1178.31 4
1178.39 5
1178.47 6
1178.55 7
1178.63 8
1178.71 8
1178.79 7
1178.86 6
1178.94 6
1179.02 6
1179.10 6
1179.18 7
1179.26 7
1179.34 8
1179.42 8
1179.49 8
1179.57 8
1179.65 8
1179.73 9
1179.81 10
1179.89 12
1179.97 15
1180.05 16
1180.12 18
1180.20 18
1180.28 16
1180.36 14
1180.44 11
1180.52 7
1180.60 3
1180.68 0
1180.75 0
1180.83 0
1180.91 0
1180.99 0
1181.07 0
1181.15 0
1181.23 0
1181.31 0
1181.38 1
1181.46 3
1181.54 4
1181.62 6
1181.70 9
1181.78 11
1181.86 14
1181.94 16
1182.01 18
1182.09 19
1182.17 20
1182.25 20
1182.33 20
1182.41 20
1182.49 20
1182.57 19
1182.65 19
1182.72 18
1182.80 17
1182.88 15
1182.96 13
1183.04 12
1183.12 11
1183.20 11
1183.28 11
1183.35 12
1183.43 14
1183.51 15
1183.59 17
1183.67 19
1183.75 21
1183.83 24
1183.91 27
1183.99 31
1184.06 35
1184.14 40
1184.22 45
1184.30 51
1184.38 56
1184.46 61
1184.54 65
1184.62 68
1184.70 71
1184.77 73
1184.85 76
1184.93 79
1185.01 82
1185.09 86
1185.17 92
1185.25 99
1185.33 109
1185.41 120
1185.48 134
1185.56 151
1185.64 169
1185.72 188
1185.80 207
1185.88 226
1185.96 243
1186.04 258
1186.12 271
1186.20 282
1186.27 290
1186.35 297
1186.43 301
1186.51 303
1186.59 301
1186.67 295
1186.75 287
1186.83 276
1186.91 265
1186.98 253
1187.06 241
1187.14 232
1187.22 225
1187.30 220
1187.38 215
1187.46 211
1187.54 206
1187.62 200
1187.70 193
1187.77 185
1187.85 175
1187.93 166
1188.01 158
1188.09 152
1188.17 146
1188.25 142
1188.33 138
1188.41 134
1188.49 130
1188.56 124
1188.64 118
1188.72 111
1188.80 103
1188.88 96
1188.96 89
1189.04 83
1189.12 78
1189.20 74
1189.28 71
1189.36 70
1189.43 68
1189.51 67
1189.59 65
1189.67 62
1189.75 58
1189.83 53
1189.91 48
1189.99 43
1190.07 39
1190.15 36
1190.23 33
1190.30 32
1190.38 31
1190.46 30
1190.54 30
1190.62 30
1190.70 29
1190.78 28
1190.86 27
1190.94 26
1191.02 23
1191.10 21
1191.17 18
1191.25 16
1191.33 15
1191.41 14
1191.49 15
1191.57 16
1191.65 17
1191.73 18
1191.81 19
1191.89 20
1191.97 20
1192.04 20
1192.12 19
1192.20 19
1192.28 19
1192.36 20
1192.44 20
1192.52 20
1192.60 20
1192.68 20
1192.76 20
1192.84 19
1192.92 19
1192.99 19
1193.07 19
1193.15 19
1193.23 18
1193.31 18
1193.39 18
1193.47 18
1193.55 19
1193.63 19
1193.71 19
1193.79 19
1193.87 18
1193.94 17
1194.02 16
1194.10 15
1194.18 14
1194.26 13
1194.34 14
1194.42 14
1194.50 16
1194.58 17
1194.66 18
1194.74 18
1194.82 17
1194.90 15
1194.97 12
1195.05 10
1195.13 7
1195.21 5
1195.29 3
1195.37 2
1195.45 2
1195.53 1
1195.61 1
1195.69 0
1195.77 0
1195.85 0
1195.93 0
1196.01 1
1196.08 4
1196.16 7
1196.24 11
1196.32 14
1196.40 16
1196.48 18
1196.56 18
1196.64 18
1196.72 18
1196.80 17
1196.88 16
1196.96 16
1197.04 16
1197.12 16
1197.19 16
1197.27 16
1197.35 17
1197.43 17
1197.51 17
1197.59 17
1197.67 17
1197.75 16
1197.83 15
1197.91 14
1197.99 12
1198.07 11
1198.15 11
1198.23 10
1198.31 10
1198.38 11
1198.46 12
1198.54 14
1198.62 16
1198.70 19
1198.78 22
1198.86 25
1198.94 28
1199.02 31
1199.10 33
1199.18 35
1199.26 36
1199.34 36
1199.42 36
1199.50 36
1199.58 35
1199.65 34
1199.73 32
1199.81 31
1199.89 30
1199.97 29
1200.05 28
1200.13 27
1200.21 26
1200.29 26
1200.37 26
1200.45 25
1200.53 26
1200.61 26
1200.69 28
1200.77 29
1200.85 30
1200.93 31
1201.00 30
1201.08 29
1201.16 28
1201.24 25
1201.32 22
1201.40 19
1201.48 16
1201.56 14
1201.64 12
1201.72 11
1201.80 10
1201.88 9
1201.96 9
1202.04 8
1202.12 8
1202.20 8
1202.28 7
1202.36 7
1202.43 7
1202.51 7
1202.59 8
1202.67 9
1202.75 9
1202.83 10
1202.91 10
1202.99 9
1203.07 9
1203.15 8
1203.23 8
1203.31 8
1203.39 9
1203.47 10
1203.55 11
1203.63 13
1203.71 14
1203.79 16
1203.87 17
1203.95 18
1204.03 19
1204.10 19
1204.18 18
1204.26 17
1204.34 15
1204.42 12
1204.50 9
1204.58 6
1204.66 4
1204.74 2
1204.82 2
1204.90 2
1204.98 4
1205.06 5
1205.14 7
1205.22 9
1205.30 10
1205.38 12
1205.46 13
1205.54 14
1205.62 14
1205.70 15
1205.78 16
1205.86 16
1205.93 17
1206.01 17
1206.09 16
1206.17 15
1206.25 14
1206.33 12
1206.41 11
1206.49 10
1206.57 10
1206.65 10
1206.73 10
1206.81 10
1206.89 10
1206.97 10
1207.05 10
1207.13 10
1207.21 10
1207.29 10
1207.37 10
1207.45 10
1207.53 9
1207.61 8
1207.69 7
1207.77 5
1207.85 3
1207.93 2
1208.01 1
1208.09 1
1208.16 1
1208.24 1
1208.32 1
1208.40 1
1208.48 0
1208.56 0
1208.64 0
1208.72 0
1208.80 0
1208.88 0
1208.96 0
1209.04 2
1209.12 4
1209.20 7
1209.28 8
1209.36 10
1209.44 10
1209.52 10
1209.60 10
1209.68 9
1209.76 7
1209.84 6
1209.92 4
1210.00 2
1210.08 1
1210.16 1
1210.24 1
1210.32 2
1210.40 3
1210.48 4
1210.56 5
1210.64 5
1210.72 5
1210.80 4
1210.88 3
1210.95 1
1211.03 1
1211.11 0
1211.19 1
1211.27 2
1211.35 4
1211.43 5
1211.51 6
1211.59 7
1211.67 7
1211.75 7
1211.83 6
1211.91 6
1211.99 7
1212.07 8
1212.15 9
1212.23 10
1212.31 10
1212.39 11
1212.47 12
1212.55 13
1212.63 14
1212.71 16
1212.79 17
1212.87 19
1212.95 21
1213.03 23
1213.11 24
1213.19 25
1213.27 26
1213.35 26
1213.43 26
1213.51 27
1213.59 28
1213.67 30
1213.75 33
1213.83 35
1213.91 37
1213.99 37
1214.07 37
1214.15 36
1214.23 35
1214.31 33
1214.39 32
1214.47 32
1214.55 32
1214.63 33
1214.71 34
1214.79 36
1214.87 38
1214.95 39
1215.03 40
1215.11 41
1215.19 41
1215.27 40
1215.35 39
1215.43 38
1215.51 38
1215.59 37
1215.67 37
1215.75 38
1215.83 38
1215.91 38
1215.99 37
1216.07 35
1216.15 33
1216.23 31
1216.31 30
1216.39 29
1216.47 30
1216.55 31
1216.63 33
1216.71 33
1216.79 33
1216.87 32
1216.94 30
1217.02 26
1217.10 23
1217.18 20
1217.26 18
1217.34 17
1217.42 17
1217.50 17
1217.58 18
1217.66 19
1217.74 19
1217.82 18
1217.90 17
1217.98 15
1218.06 14
1218.14 13
1218.22 13
1218.30 14
1218.38 16
1218.46 18
1218.54 19
1218.62 21
1218.70 21
1218.78 21
1218.86 21
1218.94 21
1219.02 20
1219.11 20
1219.19 21
1219.27 23
1219.35 25
1219.43 26
1219.51 28
1219.59 28
1219.67 28
1219.75 25
1219.83 22
1219.91 19
1219.99 15
1220.07 12
1220.15 9
1220.23 7
1220.31 6
1220.39 5
1220.47 5
1220.55 4
1220.63 4
1220.71 3
1220.79 4
1220.87 4
1220.95 6
1221.03 8
1221.11 11
1221.19 14
1221.27 17
1221.35 19
1221.43 19
1221.51 19
1221.59 17
1221.67 15
1221.75 14
1221.83 13
1221.91 13
1221.99 13
1222.07 14
1222.15 15
1222.23 16
1222.31 15
1222.39 14
1222.47 13
1222.55 12
1222.63 12
1222.71 13
1222.79 15
1222.87 16
1222.95 18
1223.03 19
1223.11 19
1223.19 18
1223.27 16
1223.35 14
1223.43 13
1223.51 12
1223.59 11
1223.67 11
1223.75 11
1223.83 11
1223.91 11
1223.99 11
1224.07 12
1224.15 13
1224.23 14
1224.31 16
1224.39 18
1224.47 19
1224.55 19
1224.63 18
1224.71 17
1224.79 15
1224.87 13
1224.95 13
1225.03 13
1225.12 13
1225.20 15
1225.28 17
1225.36 19
1225.44 22
1225.52 24
1225.60 26
1225.68 28
1225.76 30
1225.84 32
1225.92 33
1226.00 35
1226.08 37
1226.16 38
1226.24 40
1226.32 42
1226.40 43
1226.48 44
1226.56 44
1226.64 42
1226.72 40
1226.80 37
1226.88 34
1226.96 31
1227.04 29
1227.12 28
1227.20 28
1227.28 30
1227.36 32
1227.44 34
1227.52 36
1227.60 37
1227.68 37
1227.76 37
1227.84 36
1227.92 35
1228.01 34
1228.09 33
1228.17 33
1228.25 33
1228.33 34
1228.41 34
1228.49 34
1228.57 35
1228.65 35
1228.73 36
1228.81 36
1228.89 36
1228.97 36
1229.05 37
1229.13 38
1229.21 39
1229.29 41
1229.37 42
1229.45 44
1229.53 46
1229.61 49
1229.69 51
1229.77 53
1229.85 55
1229.93 56
1230.01 57
1230.09 56
1230.18 56
1230.26 56
1230.34 55
1230.42 56
1230.50 56
1230.58 57
1230.66 58
1230.74 58
1230.82 58
1230.90 56
1230.98 55
1231.06 53
1231.14 52
1231.22 50
1231.30 48
1231.38 46
1231.46 44
1231.54 42
1231.62 40
1231.70 38
1231.78 37
1231.86 38
1231.94 39
1232.02 41
1232.11 43
1232.19 45
1232.27 47
1232.35 48
1232.43 48
1232.51 47
1232.59 45
1232.67 42
1232.75 38
1232.83 34
1232.91 30
1232.99 27
1233.07 23
1233.15 21
1233.23 19
1233.31 18
1233.39 17
1233.47 16
1233.55 16
1233.63 15
1233.72 14
1233.80 13
1233.88 12
1233.96 11
1234.04 10
1234.12 9
1234.20 10
1234.28 11
1234.36 13
1234.44 16
1234.52 20
1234.60 23
1234.68 27
1234.76 30
1234.84 33
1234.92 34
1235.00 34
1235.08 33
1235.16 31
1235.25 27
1235.33 24
1235.41 20
1235.49 16
1235.57 13
1235.65 11
1235.73 9
1235.81 8
1235.89 7
1235.97 6
1236.05 5
1236.13 4
1236.21 4
1236.29 3
1236.37 3
1236.45 3
1236.53 4
1236.62 6
1236.70 7
1236.78 8
1236.86 9
1236.94 9
1237.02 8
1237.10 6
1237.18 4
1237.26 2
1237.34 1
1237.42 0
1237.50 0
1237.58 0
1237.66 1
1237.74 2
1237.82 4
1237.91 5
1237.99 5
1238.07 4
1238.15 3
1238.23 1
1238.31 0
1238.39 0
1238.47 0
1238.55 0
1238.63 0
1238.71 0
1238.79 0
1238.87 0
1238.95 1
1239.03 4
1239.12 7
1239.20 10
1239.28 13
1239.36 15
1239.44 17
1239.52 17
1239.60 17
1239.68 16
1239.76 15
1239.84 13
1239.92 11
1240.00 10
1240.08 10
1240.16 10
1240.25 10
1240.33 10
1240.41 10
1240.49 10
1240.57 9
1240.65 8
1240.73 7
1240.81 5
1240.89 4
1240.97 3
1241.05 2
1241.13 2
1241.21 2
1241.30 4
1241.38 7
1241.46 11
1241.54 16
1241.62 21
1241.70 26
1241.78 31
1241.86 35
1241.94 38
1242.02 40
1242.10 42
1242.18 43
1242.26 43
1242.35 43
1242.43 43
1242.51 43
1242.59 42
1242.67 41
1242.75 40
1242.83 39
1242.91 38
1242.99 36
1243.07 35
1243.15 33
1243.23 30
1243.31 28
1243.40 25
1243.48 22
1243.56 18
1243.64 16
1243.72 14
1243.80 13
1243.88 13
1243.96 14
1244.04 15
1244.12 16
1244.20 17
1244.29 18
1244.37 19
1244.45 20
1244.53 20
1244.61 21
1244.69 22
1244.77 23
1244.85 24
1244.93 25
1245.01 25
1245.09 25
1245.17 26
1245.26 26
1245.34 26
1245.42 26
1245.50 26
1245.58 25
1245.66 24
1245.74 24
1245.82 24
1245.90 25
1245.98 26
1246.06 27
1246.15 28
1246.23 28
1246.31 27
1246.39 25
1246.47 22
1246.55 19
1246.63 15
1246.71 11
1246.79 8
1246.87 6
1246.95 5
1247.04 5
1247.12 5
1247.20 7
1247.28 8
1247.36 9
1247.44 11
1247.52 13
1247.60 15
1247.68 18
1247.76 21
1247.85 23
1247.93 25
1248.01 27
1248.09 28
1248.17 28
1248.25 29
1248.33 30
1248.41 32
1248.49 34
1248.57 36
1248.66 37
1248.74 38
1248.82 39
1248.90 40
1248.98 41
1249.06 44
1249.14 47
1249.22 51
1249.30 55
1249.38 58
1249.47 60
1249.55 61
1249.63 61
1249.71 61
1249.79 60
1249.87 60
1249.95 59
1250.03 57
1250.11 54
1250.19 51
1250.28 47
1250.36 42
1250.44 38
1250.52 35
1250.60 32
1250.68 30
1250.76 29
1250.84 29
1250.92 29
1251.01 29
1251.09 29
1251.17 30
1251.25 32
1251.33 34
1251.41 36
1251.49 37
1251.57 38
1251.65 38
1251.74 37
1251.82 35
1251.90 33
1251.98 31
1252.06 31
1252.14 31
1252.22 33
1252.30 35
1252.38 37
1252.47 40
1252.55 43
1252.63 47
1252.71 51
1252.79 56
1252.87 62
1252.95 68
1253.03 74
1253.11 78
1253.20 81
1253.28 82
1253.36 81
1253.44 79
1253.52 76
1253.60 74
1253.68 73
1253.76 73
1253.84 73
1253.93 74
1254.01 74
1254.09 74
1254.17 74
1254.25 72
1254.33 70
1254.41 68
1254.49 66
1254.58 64
1254.66 63
1254.74 62
1254.82 61
1254.90 60
1254.98 59
1255.06 59
1255.14 59
1255.23 60
1255.31 60
1255.39 60
1255.47 58
1255.55 56
1255.63 52
1255.71 48
1255.79 43
1255.87 40
1255.96 38
1256.04 37
1256.12 36
1256.20 36
1256.28 36
1256.36 36
1256.44 36
1256.52 35
1256.61 36
1256.69 37
1256.77 39
1256.85 41
1256.93 42
1257.01 43
1257.09 44
1257.17 44
1257.26 44
1257.34 45
1257.42 46
1257.50 47
1257.58 48
1257.66 49
1257.74 49
1257.83 50
1257.91 50
1257.99 50
1258.07 51
1258.15 53
1258.23 55
1258.31 56
1258.39 57
1258.48 56
1258.56 54
1258.64 51
1258.72 46
1258.80 41
1258.88 35
1258.96 29
1259.05 24
1259.13 19
1259.21 16
1259.29 14
1259.37 13
1259.45 13
1259.53 15
1259.61 16
1259.70 16
1259.78 15
1259.86 13
1259.94 10
1260.02 8
1260.10 6
1260.18 5
1260.27 6
1260.35 9
1260.43 12
1260.51 15
1260.59 18
1260.67 20
1260.75 20
1260.84 19
1260.92 17
1261.00 15
1261.08 12
1261.16 11
1261.24 10
1261.32 9
1261.40 10
1261.49 11
1261.57 13
1261.65 15
1261.73 16
1261.81 18
1261.89 20
1261.97 22
1262.06 24
1262.14 26
1262.22 27
1262.30 28
1262.38 28
1262.46 28
1262.54 28
1262.63 27
1262.71 26
1262.79 26
1262.87 25
1262.95 25
1263.03 25
1263.12 26
1263.20 27
1263.28 28
1263.36 30
1263.44 31
1263.52 33
1263.60 35
1263.69 37
1263.77 38
1263.85 39
1263.93 39
1264.01 39
1264.09 39
1264.17 38
1264.26 37
1264.34 36
1264.42 34
1264.50 32
1264.58 29
1264.66 26
1264.75 23
1264.83 20
1264.91 18
1264.99 17
1265.07 18
1265.15 19
1265.23 21
1265.32 24
1265.40 26
1265.48 28
1265.56 30
1265.64 31
1265.72 32
1265.81 33
1265.89 34
1265.97 34
1266.05 33
1266.13 33
1266.21 31
1266.29 30
1266.38 28
1266.46 27
1266.54 26
1266.62 26
1266.70 26
1266.78 27
1266.87 28
1266.95 29
1267.03 30
1267.11 31
1267.19 32
1267.27 34
1267.36 36
1267.44 39
1267.52 44
1267.60 48
1267.68 54
1267.76 58
1267.84 61
1267.93 63
1268.01 62
1268.09 60
1268.17 58
1268.25 54
1268.33 52
1268.42 50
1268.50 50
1268.58 50
1268.66 52
1268.74 54
1268.82 57
1268.91 61
1268.99 64
1269.07 67
1269.15 69
1269.23 69
1269.31 68
1269.40 67
1269.48 64
1269.56 62
1269.64 60
1269.72 60
1269.80 60
1269.89 61
1269.97 61
1270.05 61
1270.13 61
1270.21 60
1270.29 60
1270.38 59
1270.46 59
1270.54 59
1270.62 60
1270.70 61
1270.78 61
1270.87 61
1270.95 59
1271.03 56
1271.11 53
1271.19 49
1271.28 45
1271.36 41
1271.44 38
1271.52 35
1271.60 32
1271.68 30
1271.77 29
1271.85 27
1271.93 27
1272.01 27
1272.09 28
1272.17 30
1272.26 32
1272.34 35
1272.42 39
1272.50 42
1272.58 45
1272.67 47
1272.75 47
1272.83 46
1272.91 44
1272.99 42
1273.07 39
1273.16 37
1273.24 37
1273.32 37
1273.40 38
1273.48 39
1273.56 40
1273.65 40
1273.73 39
1273.81 38
1273.89 36
1273.97 35
1274.06 34
1274.14 33
1274.22 34
1274.30 35
1274.38 37
1274.46 39
1274.55 41
1274.63 42
1274.71 43
1274.79 43
1274.87 43
1274.96 43
1275.04 43
1275.12 43
1275.20 44
1275.28 45
1275.37 45
1275.45 45
1275.53 45
1275.61 44
1275.69 43
1275.77 43
1275.86 44
1275.94 45
1276.02 46
1276.10 47
1276.18 47
1276.27 46
1276.35 43
1276.43 39
1276.51 35
1276.59 32
1276.68 29
1276.76 28
1276.84 29
1276.92 31
1277.00 34
1277.08 37
1277.17 39
1277.25 39
1277.33 38
1277.41 35
1277.49 31
1277.58 27
1277.66 23
1277.74 20
1277.82 17
1277.90 15
1277.99 13
1278.07 10
1278.15 7
1278.23 3
1278.31 0
1278.40 0
1278.48 0
1278.56 0
1278.64 0
1278.72 0
1278.81 0
1278.89 1
1278.97 3
1279.05 4
1279.13 4
1279.22 4
1279.30 4
1279.38 5
1279.46 6
1279.54 7
1279.63 9
1279.71 11
1279.79 12
1279.87 13
1279.95 13
1280.04 13
1280.12 12
1280.20 10
1280.28 9
1280.36 7
1280.45 5
1280.53 3
1280.61 2
1280.69 1
1280.77 2
1280.86 4
1280.94 8
1281.02 12
1281.10 17
1281.18 21
1281.27 24
1281.35 25
1281.43 23
1281.51 20
1281.59 16
1281.68 11
1281.76 7
1281.84 3
1281.92 1
1282.00 0
1282.09 0
1282.17 2
1282.25 4
1282.33 7
1282.42 11
1282.50 15
1282.58 19
1282.66 22
1282.74 23
1282.83 23
1282.91 23
1282.99 21
1283.07 18
1283.15 16
1283.24 15
1283.32 15
1283.40 15
1283.48 16
1283.56 18
1283.65 20
1283.73 21
1283.81 22
1283.89 22
1283.98 22
1284.06 23
1284.14 23
1284.22 23
1284.30 24
1284.39 25
1284.47 27
1284.55 30
1284.63 33
1284.71 36
1284.80 39
1284.88 42
1284.96 45
1285.04 48
1285.13 50
1285.21 52
1285.29 55
1285.37 57
1285.45 58
1285.54 60
1285.62 61
1285.70 62
1285.78 63
1285.87 64
1285.95 65
1286.03 65
1286.11 64
1286.19 63
1286.28 60
1286.36 57
1286.44 54
1286.52 50
1286.61 47
1286.69 44
1286.77 41
1286.85 40
1286.93 39
1287.02 38
1287.10 38
1287.18 39
1287.26 39
1287.35 39
1287.43 38
1287.51 38
1287.59 37
1287.67 37
1287.76 37
1287.84 36
1287.92 36
1288.00 35
1288.09 33
1288.17 30
1288.25 27
1288.33 25
1288.41 23
1288.50 22
1288.58 22
1288.66 23
1288.74 25
1288.83 27
1288.91 28
1288.99 30
1289.07 32
1289.16 34
1289.24 37
1289.32 42
1289.40 48
1289.48 54
1289.57 59
1289.65 64
1289.73 66
1289.81 65
1289.90 63
1289.98 59
1290.06 54
1290.14 50
1290.23 46
1290.31 44
1290.39 43
1290.47 43
1290.55 43
1290.64 43
1290.72 44
1290.80 45
1290.88 45
1290.97 46
1291.05 46
1291.13 47
1291.21 48
1291.30 49
1291.38 50
1291.46 51
1291.54 52
1291.63 53
1291.71 53
1291.79 52
1291.87 49
1291.96 46
1292.04 42
1292.12 38
1292.20 34
1292.28 30
1292.37 28
1292.45 25
1292.53 23
1292.61 21
1292.70 19
1292.78 17
1292.86 16
1292.94 16
1293.03 16
1293.11 16
1293.19 16
1293.27 16
1293.36 15
1293.44 14
1293.52 14
1293.60 14
1293.69 15
1293.77 17
1293.85 20
1293.93 23
1294.02 26
1294.10 27
1294.18 27
1294.26 26
1294.35 23
1294.43 21
1294.51 19
1294.59 17
1294.68 16
1294.76 16
1294.84 15
1294.92 15
1295.01 15
1295.09 14
1295.17 14
1295.25 14
1295.34 14
1295.42 16
1295.50 17
1295.58 18
1295.67 19
1295.75 19
1295.83 18
1295.91 18
1296.00 16
1296.08 15
1296.16 13
1296.24 11
1296.33 9
1296.41 5
1296.49 2
1296.57 0
1296.66 0
1296.74 0
1296.82 0
1296.90 0
1296.99 0
1297.07 5
1297.15 12
1297.23 20
1297.32 27
1297.40 34
1297.48 40
1297.56 44
1297.65 47
1297.73 48
1297.81 47
1297.89 45
1297.98 43
1298.06 41
1298.14 38
1298.22 35
1298.31 33
1298.39 31
1298.47 30
1298.56 29
1298.64 29
1298.72 29
1298.80 29
1298.89 28
1298.97 29
1299.05 30
1299.13 32
1299.22 35
1299.30 39
1299.38 43
1299.46 47
1299.55 50
1299.63 52
1299.71 52
1299.79 50
1299.88 49
1299.96 48
1300.04 48
1300.13 49
1300.21 52
1300.29 55
1300.37 60
1300.46 65
1300.54 70
1300.62 75
1300.70 79
1300.79 82
1300.87 83
1300.95 83
1301.03 82
1301.12 81
1301.20 80
1301.28 79
1301.37 79
1301.45 78
1301.53 78
1301.61 76
1301.70 73
1301.78 69
1301.86 64
1301.94 60
1302.03 58
1302.11 58
1302.19 60
1302.28 63
1302.36 67
1302.44 70
1302.52 72
1302.61 72
1302.69 71
1302.77 68
1302.85 65
1302.94 61
1303.02 58
1303.10 55
1303.19 51
1303.27 47
1303.35 43
1303.43 38
1303.52 34
1303.60 29
1303.68 26
1303.76 22
1303.85 19
1303.93 16
1304.01 13
1304.10 10
1304.18 6
1304.26 2
1304.34 0
1304.43 0
1304.51 0
1304.59 0
1304.68 0
1304.76 0
1304.84 0
1304.92 0
1305.01 1
1305.09 2
1305.17 4
1305.25 6
1305.34 8
1305.42 9
1305.50 11
1305.59 11
1305.67 12
1305.75 12
1305.83 12
1305.92 14
1306.00 17
1306.08 21
1306.17 26
1306.25 31
1306.33 35
1306.41 38
1306.50 40
1306.58 39
1306.66 38
1306.75 36
1306.83 33
1306.91 30
1306.99 27
1307.08 24
1307.16 22
1307.24 19
1307.33 17
1307.41 15
1307.49 15
1307.57 16
1307.66 18
1307.74 21
1307.82 26
1307.91 31
1307.99 35
1308.07 39
1308.15 41
1308.24 41
1308.32 41
1308.40 39
1308.49 36
1308.57 35
1308.65 35
1308.74 37
1308.82 41
1308.90 47
1308.98 53
1309.07 60
1309.15 66
1309.23 70
1309.32 73
1309.40 73
1309.48 73
1309.56 73
1309.65 73
1309.73 74
1309.81 76
1309.90 78
1309.98 79
1310.06 80
1310.15 79
1310.23 77
1310.31 72
1310.39 67
1310.48 61
1310.56 55
1310.64 50
1310.73 47
1310.81 46
1310.89 45
1310.98 45
1311.06 45
1311.14 44
1311.22 42
1311.31 39
1311.39 35
1311.47 30
1311.56 26
1311.64 23
1311.72 20
1311.81 19
1311.89 18
1311.97 18
1312.05 17
1312.14 17
1312.22 17
1312.30 17
1312.39 17
1312.47 18
1312.55 19
1312.64 21
1312.72 22
1312.80 24
1312.89 25
1312.97 26
1313.05 26
1313.13 24
1313.22 23
1313.30 22
1313.38 21
1313.47 21
1313.55 23
1313.63 26
1313.72 30
1313.80 34
1313.88 39
1313.97 44
1314.05 49
1314.13 53
1314.21 56
1314.30 59
1314.38 60
1314.46 61
1314.55 61
1314.63 59
1314.71 57
1314.80 55
1314.88 52
1314.96 49
1315.05 46
1315.13 43
1315.21 41
1315.29 39
1315.38 39
1315.46 40
1315.54 41
1315.63 44
1315.71 47
1315.79 50
1315.88 52
1315.96 53
1316.04 53
1316.13 51
1316.21 49
1316.29 46
1316.38 43
1316.46 41
1316.54 39
1316.63 37
1316.71 36
1316.79 35
1316.88 34
1316.96 32
1317.04 31
1317.12 30
1317.21 29
1317.29 29
1317.37 30
1317.46 31
1317.54 33
1317.62 35
1317.71 36
1317.79 36
1317.87 35
1317.96 34
1318.04 32
1318.12 31
1318.21 31
1318.29 32
1318.37 34
1318.46 36
1318.54 37
1318.62 38
1318.71 37
1318.79 35
1318.87 32
1318.96 29
1319.04 27
1319.12 26
1319.21 26
1319.29 27
1319.37 29
1319.46 31
1319.54 33
1319.62 34
1319.70 35
1319.79 37
1319.87 38
1319.95 40
1320.04 42
1320.12 45
1320.20 48
1320.29 50
1320.37 52
1320.45 52
1320.54 52
1320.62 51
1320.70 48
1320.79 46
1320.87 43
1320.95 41
1321.04 39
1321.12 38
1321.20 37
1321.29 37
1321.37 36
1321.45 35
1321.54 33
1321.62 30
1321.70 26
1321.79 21
1321.87 17
1321.95 14
1322.04 13
1322.12 13
1322.20 14
1322.29 17
1322.37 19
1322.45 20
1322.54 21
1322.62 21
1322.70 20
1322.79 18
1322.87 17
1322.95 16
1323.04 16
1323.12 17
1323.20 20
1323.29 25
1323.37 32
1323.45 40
1323.54 51
1323.62 63
1323.71 74
1323.79 85
1323.87 94
1323.96 102
1324.04 107
1324.12 111
1324.21 113
1324.29 116
1324.37 118
1324.46 121
1324.54 125
1324.62 128
1324.71 131
1324.79 133
1324.87 133
1324.96 132
1325.04 131
1325.12 129
1325.21 128
1325.29 127
1325.37 128
1325.46 129
1325.54 130
1325.62 131
1325.71 131
1325.79 129
1325.87 126
1325.96 121
1326.04 114
1326.12 107
1326.21 99
1326.29 92
1326.38 86
1326.46 82
1326.54 78
1326.63 76
1326.71 74
1326.79 71
1326.88 68
1326.96 64
1327.04 60
1327.13 56
1327.21 52
1327.29 49
1327.38 47
1327.46 44
1327.54 41
1327.63 37
1327.71 33
1327.79 28
1327.88 23
1327.96 18
1328.05 14
1328.13 11
1328.21 9
1328.30 8
1328.38 9
1328.46 9
1328.55 11
1328.63 13
1328.71 16
1328.80 19
1328.88 22
1328.96 26
1329.05 29
1329.13 31
1329.22 32
1329.30 32
1329.38 29
1329.47 26
1329.55 21
1329.63 17
1329.72 13
1329.80 11
1329.88 9
1329.97 9
1330.05 9
1330.13 10
1330.22 12
1330.30 15
1330.39 19
1330.47 24
1330.55 32
1330.64 40
1330.72 50
1330.80 59
1330.89 68
1330.97 76
1331.05 82
1331.14 88
1331.22 92
1331.31 96
1331.39 101
1331.47 105
1331.56 110
1331.64 115
1331.72 121
1331.81 128
1331.89 136
1331.97 144
1332.06 152
1332.14 159
1332.23 164
1332.31 167
1332.39 168
1332.48 166
1332.56 162
1332.64 156
1332.73 150
1332.81 145
1332.90 140
1332.98 136
1333.06 132
1333.15 129
1333.23 127
1333.31 124
1333.40 120
1333.48 116
1333.56 110
1333.65 104
1333.73 97
1333.82 90
1333.90 84
1333.98 78
1334.07 74
1334.15 70
1334.23 68
1334.32 68
1334.40 69
1334.49 71
1334.57 73
1334.65 75
1334.74 77
1334.82 79
1334.90 80
1334.99 80
1335.07 80
1335.16 79
1335.24 77
1335.32 74
1335.41 71
1335.49 67
1335.57 63
1335.66 59
1335.74 55
1335.83 52
1335.91 49
1335.99 46
1336.08 44
1336.16 41
1336.24 40
1336.33 39
1336.41 40
1336.50 40
1336.58 41
1336.66 42
1336.75 43
1336.83 45
1336.92 47
1337.00 50
1337.08 55
1337.17 60
1337.25 65
1337.33 70
1337.42 73
1337.50 73
1337.59 72
1337.67 68
1337.75 64
1337.84 61
1337.92 57
1338.01 56
1338.09 55
1338.17 55
1338.26 56
1338.34 56
1338.42 57
1338.51 57
1338.59 57
1338.68 56
1338.76 54
1338.84 52
1338.93 50
1339.01 48
1339.10 46
1339.18 44
1339.26 41
1339.35 39
1339.43 37
1339.51 35
1339.60 32
1339.68 30
1339.77 27
1339.85 25
1339.93 23
1340.02 21
1340.10 20
1340.19 21
1340.27 21
1340.35 23
1340.44 25
1340.52 27
1340.61 29
1340.69 31
1340.77 33
1340.86 34
1340.94 35
1341.03 35
1341.11 34
1341.19 32
1341.28 30
1341.36 27
1341.45 25
1341.53 22
1341.61 20
1341.70 19
1341.78 18
1341.87 18
1341.95 19
1342.03 20
1342.12 20
1342.20 21
1342.29 21
1342.37 22
1342.45 22
1342.54 24
1342.62 25
1342.70 28
1342.79 31
1342.87 33
1342.96 35
1343.04 37
1343.13 40
1343.21 43
1343.29 47
1343.38 54
1343.46 61
1343.55 68
1343.63 75
1343.71 80
1343.80 84
1343.88 86
1343.97 87
1344.05 87
1344.13 86
1344.22 84
1344.30 81
1344.39 78
1344.47 74
1344.55 70
1344.64 65
1344.72 60
1344.81 54
1344.89 49
1344.97 43
1345.06 38
1345.14 33
1345.23 29
1345.31 28
1345.39 29
1345.48 32
1345.56 38
1345.65 44
1345.73 51
1345.81 57
1345.90 61
1345.98 65
1346.07 70
1346.15 74
1346.24 81
1346.32 88
1346.40 98
1346.49 108
1346.57 119
1346.66 130
1346.74 140
1346.82 151
1346.91 161
1346.99 172
1347.08 183
1347.16 195
1347.24 208
1347.33 222
1347.41 235
1347.50 247
1347.58 257
1347.67 264
1347.75 267
1347.83 267
1347.92 266
1348.00 263
1348.09 262
1348.17 261
1348.25 262
1348.34 264
1348.42 266
1348.51 268
1348.59 267
1348.68 265
1348.76 261
1348.84 255
1348.93 249
1349.01 243
1349.10 237
1349.18 231
1349.26 225
1349.35 219
1349.43 213
1349.52 207
1349.60 201
1349.69 196
1349.77 190
1349.85 184
1349.94 177
1350.02 169
1350.11 159
1350.19 150
1350.28 140
1350.36 131
1350.44 122
1350.53 116
1350.61 111
1350.70 106
1350.78 102
1350.87 97
1350.95 93
1351.03 89
1351.12 85
1351.20 81
1351.29 80
1351.37 79
1351.46 80
1351.54 82
1351.62 83
1351.71 85
1351.79 86
1351.88 85
1351.96 82
1352.05 78
1352.13 72
1352.21 65
1352.30 58
1352.38 51
1352.47 45
1352.55 41
1352.64 39
1352.72 39
1352.80 39
1352.89 39
1352.97 39
1353.06 36
1353.14 33
1353.23 28
1353.31 22
1353.39 17
1353.48 13
1353.56 11
1353.65 9
1353.73 9
1353.82 10
1353.90 11
1353.98 12
1354.07 13
1354.15 15
1354.24 17
1354.32 20
1354.41 23
1354.49 25
1354.57 26
1354.66 26
1354.74 24
1354.83 21
1354.91 16
1355.00 11
1355.08 6
1355.17 2
1355.25 0
1355.33 0
1355.42 0
1355.50 0
1355.59 0
1355.67 0
1355.76 0
1355.84 0
1355.93 0
1356.01 0
1356.09 2
1356.18 4
1356.26 7
1356.35 11
1356.43 15
1356.52 20
1356.60 23
1356.68 26
1356.77 28
1356.85 29
1356.94 28
1357.02 27
1357.11 27
1357.19 27
1357.28 27
1357.36 28
1357.44 31
1357.53 34
1357.61 38
1357.70 43
1357.78 48
1357.87 53
1357.95 57
1358.04 61
1358.12 63
1358.21 65
1358.29 67
1358.37 69
1358.46 72
1358.54 76
1358.63 82
1358.71 88
1358.80 95
1358.88 100
1358.97 104
1359.05 105
1359.13 105
1359.22 103
1359.30 101
1359.39 99
1359.47 99
1359.56 100
1359.64 102
1359.73 105
1359.81 108
1359.90 111
1359.98 114
1360.06 116
1360.15 117
1360.23 118
1360.32 119
1360.40 119
1360.49 120
1360.57 121
1360.66 124
1360.74 130
1360.83 137
1360.91 145
1360.99 153
1361.08 161
1361.16 168
1361.25 172
1361.33 175
1361.42 177
1361.50 177
1361.59 178
1361.67 178
1361.76 177
1361.84 175
1361.92 172
1362.01 167
1362.09 162
1362.18 157
1362.26 153
1362.35 150
1362.43 149
1362.52 148
1362.60 148
1362.69 148
1362.77 147
1362.86 144
1362.94 141
1363.02 137
1363.11 133
1363.19 129
1363.28 126
1363.36 123
1363.45 119
1363.53 114
1363.62 108
1363.70 102
1363.79 95
1363.87 89
1363.96 84
1364.04 80
1364.13 78
1364.21 77
1364.29 76
1364.38 75
1364.46 74
1364.55 73
1364.63 72
1364.72 71
1364.80 71
1364.89 71
1364.97 70
1365.06 69
1365.14 67
1365.23 65
1365.31 62
1365.40 59
1365.48 57
1365.57 55
1365.65 54
1365.73 53
1365.82 53
1365.90 54
1365.99 55
1366.07 56
1366.16 57
1366.24 58
1366.33 58
1366.41 58
1366.50 56
1366.58 52
1366.67 47
1366.75 41
1366.84 35
1366.92 28
1367.01 22
1367.09 17
1367.18 14
1367.26 13
1367.34 12
1367.43 13
1367.51 14
1367.60 14
1367.68 13
1367.77 11
1367.85 8
1367.94 5
1368.02 1
1368.11 0
1368.19 0
1368.28 0
1368.36 0
1368.45 0
1368.53 0
1368.62 0
1368.70 6
1368.79 12
1368.87 19
1368.96 24
1369.04 28
1369.13 31
1369.21 31
1369.29 31
1369.38 29
1369.46 27
1369.55 25
1369.63 23
1369.72 20
1369.80 18
1369.89 17
1369.97 16
1370.06 16
1370.14 17
1370.23 19
1370.31 20
1370.40 22
1370.48 22
1370.57 21
1370.65 19
1370.74 16
1370.82 12
1370.91 10
1370.99 7
1371.08 6
1371.16 4
1371.25 3
1371.33 2
1371.42 0
1371.50 0
1371.59 0
1371.67 0
1371.76 0
1371.84 0
1371.93 0
1372.01 0
1372.10 3
1372.18 6
1372.27 9
1372.35 10
1372.44 10
1372.52 8
1372.61 7
1372.69 5
1372.78 4
1372.86 4
1372.94 6
1373.03 8
1373.11 11
1373.20 14
1373.28 18
1373.37 21
1373.45 23
1373.54 26
1373.62 29
1373.71 32
1373.79 35
1373.88 38
1373.96 41
1374.05 44
1374.13 46
1374.22 48
1374.30 49
1374.39 51
1374.47 54
1374.56 58
1374.64 62
1374.73 68
1374.81 74
1374.90 81
1374.98 88
1375.07 96
1375.15 103
1375.24 110
1375.32 117
1375.41 124
1375.49 130
1375.58 135
1375.66 139
1375.75 141
1375.83 142
1375.92 141
1376.00 139
1376.09 137
1376.17 136
1376.26 137
1376.34 141
1376.43 148
1376.51 157
1376.60 166
1376.68 175
1376.77 181
1376.85 185
1376.94 187
1377.03 187
1377.11 185
1377.20 183
1377.28 181
1377.37 179
1377.45 175
1377.54 171
1377.62 166
1377.71 160
1377.79 155
1377.88 149
1377.96 145
1378.05 142
1378.13 141
1378.22 140
1378.30 140
1378.39 140
1378.47 140
1378.56 140
1378.64 139
1378.73 137
1378.81 134
1378.90 130
1378.98 123
1379.07 116
1379.15 108
1379.24 99
1379.32 92
1379.41 85
1379.49 80
1379.58 76
1379.66 73
1379.75 71
1379.83 70
1379.92 70
1380.00 73
1380.09 78
1380.17 84
1380.26 91
1380.34 97
1380.43 102
1380.51 104
1380.60 104
1380.69 101
1380.77 96
1380.86 91
1380.94 86
1381.03 82
1381.11 78
1381.20 74
1381.28 72
1381.37 69
1381.45 67
1381.54 64
1381.62 60
1381.71 56
1381.79 51
1381.88 46
1381.96 41
1382.05 38
1382.13 35
1382.22 32
1382.30 31
1382.39 31
1382.47 31
1382.56 32
1382.65 34
1382.73 37
1382.82 41
1382.90 46
1382.99 51
1383.07 56
1383.16 60
1383.24 64
1383.33 67
1383.41 68
1383.50 68
1383.58 67
1383.67 66
1383.75 63
1383.84 61
1383.92 59
1384.01 57
1384.09 56
1384.18 55
1384.27 55
1384.35 54
1384.44 53
1384.52 52
1384.61 52
1384.69 52
1384.78 52
1384.86 53
1384.95 54
1385.03 55
1385.12 55
1385.20 54
1385.29 52
1385.37 49
1385.46 46
1385.54 43
1385.63 40
1385.72 38
1385.80 38
1385.89 39
1385.97 40
1386.06 41
1386.14 41
1386.23 40
1386.31 37
1386.40 34
1386.48 29
1386.57 24
1386.65 20
1386.74 16
1386.83 14
1386.91 12
1387.00 12
1387.08 12
1387.17 12
1387.25 11
1387.34 10
1387.42 8
1387.51 6
1387.59 5
1387.68 5
1387.76 7
1387.85 12
1387.94 19
1388.02 26
1388.11 34
1388.19 41
1388.28 45
1388.36 47
1388.45 48
1388.53 47
1388.62 47
1388.70 47
1388.79 50
1388.87 53
1388.96 56
1389.05 59
1389.13 59
1389.22 57
1389.30 53
1389.39 46
1389.47 39
1389.56 32
1389.64 26
1389.73 22
1389.81 19
1389.90 18
1389.99 18
1390.07 17
1390.16 16
1390.24 15
1390.33 12
1390.41 9
1390.50 7
1390.58 6
1390.67 7
1390.75 9
1390.84 13
1390.93 18
1391.01 23
1391.10 27
1391.18 31
1391.27 34
1391.35 36
1391.44 37
1391.52 36
1391.61 35
1391.70 33
1391.78 31
1391.87 30
1391.95 29
1392.04 30
1392.12 33
1392.21 36
1392.29 40
1392.38 43
1392.47 46
1392.55 48
1392.64 48
1392.72 47
1392.81 46
1392.89 44
1392.98 42
1393.06 41
1393.15 39
1393.24 38
1393.32 37
1393.41 37
1393.49 37
1393.58 38
1393.66 38
1393.75 39
1393.83 40
1393.92 41
1394.01 43
1394.09 45
1394.18 47
1394.26 49
1394.35 50
1394.43 50
1394.52 49
1394.60 45
1394.69 41
1394.78 35
1394.86 29
1394.95 23
1395.03 18
1395.12 14
1395.20 12
1395.29 11
1395.38 10
1395.46 11
1395.55 11
1395.63 13
1395.72 14
1395.80 14
1395.89 15
1395.97 15
1396.06 14
1396.15 14
1396.23 13
1396.32 12
1396.40 12
1396.49 12
1396.57 11
1396.66 10
1396.75 9
1396.83 6
1396.92 4
1397.00 3
1397.09 3
1397.17 4
1397.26 8
1397.35 12
1397.43 17
1397.52 21
1397.60 25
1397.69 26
1397.77 27
1397.86 26
1397.95 25
1398.03 24
1398.12 23
1398.20 22
1398.29 21
1398.37 19
1398.46 17
1398.55 15
1398.63 12
1398.72 9
1398.80 6
1398.89 5
1398.97 6
1399.06 9
1399.15 14
1399.23 20
1399.32 26
1399.40 32
1399.49 36
1399.57 37
1399.66 36
1399.75 33
1399.83 28
1399.92 21
1400.00 14
1400.09 7
1400.17 2
1400.26 0
1400.35 0
1400.43 0
1400.52 0
1400.60 0
1400.69 0
1400.78 0
1400.86 1
1400.95 2
1401.03 3
1401.12 3
1401.20 4
1401.29 4
1401.38 5
1401.46 6
1401.55 8
1401.63 10
1401.72 14
1401.80 19
1401.89 24
1401.98 30
1402.06 36
1402.15 41
1402.23 45
1402.32 48
1402.41 49
1402.49 48
1402.58 46
1402.66 42
1402.75 37
1402.83 30
1402.92 23
1403.01 16
1403.09 9
1403.18 3
1403.26 0
1403.35 0
1403.44 0
1403.52 1
1403.61 6
1403.69 13
1403.78 19
1403.87 25
1403.95 30
1404.04 33
1404.12 35
1404.21 35
1404.29 34
1404.38 32
1404.47 31
1404.55 30
1404.64 30
1404.72 30
1404.81 30
1404.90 30
1404.98 30
1405.07 28
1405.15 26
1405.24 24
1405.33 21
1405.41 17
1405.50 14
1405.58 12
1405.67 10
1405.76 10
1405.84 10
1405.93 11
1406.01 13
1406.10 15
1406.19 18
1406.27 21
1406.36 25
1406.44 30
1406.53 35
1406.62 39
1406.70 43
1406.79 46
1406.87 47
1406.96 46
1407.05 45
1407.13 44
1407.22 42
1407.30 41
1407.39 40
1407.48 40
1407.56 39
1407.65 38
1407.73 37
1407.82 35
1407.91 33
1407.99 31
1408.08 29
1408.16 28
1408.25 27
1408.34 28
1408.42 30
1408.51 32
1408.59 34
1408.68 36
1408.77 38
1408.85 39
1408.94 39
1409.02 39
1409.11 39
1409.20 39
1409.28 40
1409.37 41
1409.45 42
1409.54 44
1409.63 45
1409.71 47
1409.80 49
1409.88 50
1409.97 52
1410.06 52
1410.14 52
1410.23 51
1410.31 48
1410.40 46
1410.49 44
1410.57 43
1410.66 43
1410.75 46
1410.83 51
1410.92 56
1411.00 63
1411.09 70
1411.18 75
1411.26 80
1411.35 82
1411.43 83
1411.52 83
1411.61 81
1411.69 77
1411.78 73
1411.86 67
1411.95 59
1412.04 50
1412.12 40
1412.21 32
1412.30 24
1412.38 20
1412.47 18
1412.55 20
1412.64 23
1412.73 28
1412.81 34
1412.90 39
1412.98 43
1413.07 46
1413.16 48
1413.24 50
1413.33 53
1413.42 55
1413.50 57
1413.59 58
1413.67 59
1413.76 59
1413.85 58
1413.93 58
1414.02 58
1414.11 58
1414.19 60
1414.28 61
1414.36 62
1414.45 62
1414.54 61
1414.62 59
1414.71 56
1414.79 52
1414.88 49
1414.97 47
1415.05 46
1415.14 46
1415.23 47
1415.31 50
1415.40 55
1415.48 60
1415.57 67
1415.66 73
1415.74 79
1415.83 83
1415.92 86
1416.00 87
1416.09 86
1416.17 84
1416.26 82
1416.35 78
1416.43 74
1416.52 69
1416.61 64
1416.69 59
1416.78 54
1416.87 49
1416.95 45
1417.04 43
1417.12 43
1417.21 44
1417.30 47
1417.38 51
1417.47 55
1417.56 59
1417.64 63
1417.73 66
1417.81 67
1417.90 68
1417.99 67
1418.07 65
1418.16 62
1418.25 59
1418.33 55
1418.42 51
1418.50 48
1418.59 46
1418.68 44
1418.76 43
1418.85 43
1418.94 42
1419.02 41
1419.11 40
1419.20 39
1419.28 38
1419.37 38
1419.45 38
1419.54 40
1419.63 42
1419.71 45
1419.80 48
1419.89 51
1419.97 54
1420.06 57
1420.15 60
1420.23 63
1420.32 65
1420.41 66
1420.49 66
1420.58 66
1420.66 65
1420.75 63
1420.84 62
1420.92 62
1421.01 61
1421.10 61
1421.18 61
1421.27 61
1421.36 61
1421.44 61
1421.53 63
1421.61 65
1421.70 67
1421.79 71
1421.87 75
1421.96 79
1422.05 82
1422.13 84
1422.22 84
1422.31 83
1422.39 80
1422.48 76
1422.57 71
1422.65 65
1422.74 59
1422.83 54
1422.91 49
1423.00 44
1423.08 41
1423.17 39
1423.26 38
1423.34 37
1423.43 38
1423.52 40
1423.60 43
1423.69 48
1423.78 54
1423.86 61
1423.95 68
1424.04 74
1424.12 79
1424.21 81
1424.30 80
1424.38 78
1424.47 75
1424.56 72
1424.64 69
1424.73 66
1424.81 63
1424.90 60
1424.99 57
1425.07 54
1425.16 52
1425.25 52
1425.33 52
1425.42 53
1425.51 54
1425.59 55
1425.68 55
1425.77 55
1425.85 54
1425.94 53
1426.03 53
1426.11 54
1426.20 55
1426.29 56
1426.37 57
1426.46 57
1426.55 56
1426.63 53
1426.72 49
1426.81 45
1426.89 40
1426.98 35
1427.07 30
1427.15 26
1427.24 22
1427.33 18
1427.41 15
1427.50 12
1427.59 12
1427.67 14
1427.76 17
1427.84 23
1427.93 29
1428.02 37
1428.10 44
1428.19 50
1428.28 55
1428.36 58
1428.45 60
1428.54 60
1428.62 60
1428.71 59
1428.80 58
1428.88 57
1428.97 55
1429.06 53
1429.14 51
1429.23 49
1429.32 47
1429.40 45
1429.49 43
1429.58 41
1429.66 38
1429.75 35
1429.84 31
1429.92 28
1430.01 24
1430.10 21
1430.18 19
1430.27 19
1430.36 20
1430.44 22
1430.53 26
1430.62 29
1430.70 33
1430.79 37
1430.88 40
1430.96 43
1431.05 43
1431.14 43
1431.23 43
1431.31 42
1431.40 41
1431.49 41
1431.57 42
1431.66 43
1431.75 44
1431.83 45
1431.92 45
1432.01 45
1432.09 44
1432.18 42
1432.27 40
1432.35 38
1432.44 37
1432.53 36
1432.61 37
1432.70 38
1432.79 39
1432.87 42
1432.96 44
1433.05 47
1433.13 50
1433.22 53
1433.31 56
1433.39 60
1433.48 65
1433.57 70
1433.65 75
1433.74 80
1433.83 85
1433.91 88
1434.00 89
1434.09 87
1434.18 84
1434.26 79
1434.35 73
1434.44 67
1434.52 62
1434.61 59
1434.70 59
1434.78 60
1434.87 64
1434.96 68
1435.04 73
1435.13 77
1435.22 81
1435.30 83
1435.39 84
1435.48 83
1435.56 82
1435.65 81
1435.74 80
1435.83 80
1435.91 80
1436.00 81
1436.09 83
1436.17 85
1436.26 87
1436.35 88
1436.43 88
1436.52 87
1436.61 85
1436.69 82
1436.78 78
1436.87 74
1436.95 69
1437.04 65
1437.13 63
1437.22 62
1437.30 63
1437.39 66
1437.48 70
1437.56 76
1437.65 82
1437.74 87
1437.82 92
1437.91 95
1438.00 98
1438.08 99
1438.17 99
1438.26 97
1438.35 95
1438.43 92
1438.52 88
1438.61 84
1438.69 80
1438.78 76
1438.87 72
1438.95 69
1439.04 66
1439.13 65
1439.22 65
1439.30 66
1439.39 67
1439.48 70
1439.56 72
1439.65 75
1439.74 76
1439.82 77
1439.91 78
1440.00 78
1440.08 78
1440.17 78
1440.26 78
1440.35 78
1440.43 78
1440.52 78
1440.61 77
1440.69 75
1440.78 74
1440.87 72
1440.95 69
1441.04 68
1441.13 66
1441.22 66
1441.30 65
1441.39 65
1441.48 65
1441.56 63
1441.65 61
1441.74 57
1441.83 53
1441.91 48
1442.00 42
1442.09 37
1442.17 33
1442.26 31
1442.35 30
1442.43 30
1442.52 31
1442.61 33
1442.70 36
1442.78 40
1442.87 43
1442.96 45
1443.04 46
1443.13 46
1443.22 43
1443.31 39
1443.39 34
1443.48 28
1443.57 22
1443.65 16
1443.74 10
1443.83 6
1443.92 1
1444.00 0
1444.09 0
1444.18 0
1444.26 0
1444.35 0
1444.44 0
1444.52 0
1444.61 0
1444.70 1
1444.79 7
1444.87 14
1444.96 21
1445.05 30
1445.13 38
1445.22 45
1445.31 51
1445.40 55
1445.48 57
1445.57 57
1445.66 56
1445.74 54
1445.83 53
1445.92 51
1446.01 51
1446.09 50
1446.18 51
1446.27 52
1446.36 52
1446.44 54
1446.53 55
1446.62 59
1446.70 64
1446.79 73
1446.88 84
1446.97 97
1447.05 111
1447.14 124
1447.23 137
1447.31 147
1447.40 155
1447.49 163
1447.58 170
1447.66 179
1447.75 190
1447.84 201
1447.92 214
1448.01 226
1448.10 238
1448.19 249
1448.27 258
1448.36 266
1448.45 273
1448.54 278
1448.62 281
1448.71 283
1448.80 283
1448.88 282
1448.97 279
1449.06 276
1449.15 273
1449.23 271
1449.32 269
1449.41 267
1449.50 265
1449.58 262
1449.67 257
1449.76 250
1449.84 240
1449.93 227
1450.02 213
1450.11 199
1450.19 186
1450.28 176
1450.37 170
1450.46 167
1450.54 168
1450.63 171
1450.72 175
1450.80 178
1450.89 180
1450.98 180
1451.07 179
1451.15 177
1451.24 173
1451.33 169
1451.42 163
1451.50 156
1451.59 148
1451.68 138
1451.77 129
1451.85 120
1451.94 113
1452.03 107
1452.11 103
1452.20 100
1452.29 98
1452.38 97
1452.46 96
1452.55 95
1452.64 94
1452.73 94
1452.81 92
1452.90 91
1452.99 89
1453.08 87
1453.16 84
1453.25 82
1453.34 82
1453.43 82
1453.51 83
1453.60 85
1453.69 86
1453.78 86
1453.86 86
1453.95 84
1454.04 82
1454.12 80
1454.21 79
1454.30 80
1454.39 81
1454.47 83
1454.56 84
1454.65 85
1454.74 85
1454.82 83
1454.91 82
1455.00 81
1455.09 80
1455.17 80
1455.26 80
1455.35 80
1455.44 80
1455.52 79
1455.61 79
1455.70 78
1455.79 78
1455.87 78
1455.96 77
1456.05 75
1456.14 73
1456.22 69
1456.31 66
1456.40 63
1456.49 62
1456.57 62
1456.66 63
1456.75 66
1456.84 69
1456.92 71
1457.01 72
1457.10 72
1457.19 71
1457.27 69
1457.36 66
1457.45 63
1457.54 60
1457.62 56
1457.71 52
1457.80 50
1457.89 49
1457.97 50
1458.06 53
1458.15 57
1458.24 61
1458.32 64
1458.41 65
1458.50 64
1458.59 61
1458.67 57
1458.76 54
1458.85 52
1458.94 54
1459.02 58
1459.11 63
1459.20 70
1459.29 75
1459.37 79
1459.46 81
1459.55 82
1459.64 82
1459.72 82
1459.81 84
1459.90 86
1459.99 88
1460.08 90
1460.16 90
1460.25 89
1460.34 87
1460.43 85
1460.51 84
1460.60 86
1460.69 92
1460.78 103
1460.86 117
1460.95 133
1461.04 150
1461.13 167
1461.21 183
1461.30 197
1461.39 208
1461.48 216
1461.56 222
1461.65 226
1461.74 229
1461.83 230
1461.92 231
1462.00 230
1462.09 229
1462.18 228
1462.27 225
1462.35 222
1462.44 218
1462.53 213
1462.62 207
1462.70 201
1462.79 194
1462.88 187
1462.97 182
1463.06 179
1463.14 179
1463.23 181
1463.32 185
1463.41 188
1463.49 190
1463.58 189
1463.67 185
1463.76 177
1463.84 167
1463.93 155
1464.02 142
1464.11 130
1464.20 120
1464.28 112
1464.37 107
1464.46 104
1464.55 104
1464.63 106
1464.72 109
1464.81 110
1464.90 111
1464.98 109
1465.07 106
1465.16 101
1465.25 95
1465.34 89
1465.42 83
1465.51 76
1465.60 70
1465.69 63
1465.77 56
1465.86 50
1465.95 43
1466.04 37
1466.13 33
1466.21 31
1466.30 32
1466.39 34
1466.48 38
1466.56 43
1466.65 47
1466.74 49
1466.83 50
1466.92 49
1467.00 48
1467.09 46
1467.18 45
1467.27 44
1467.35 43
1467.44 42
1467.53 40
1467.62 38
1467.71 35
1467.79 33
1467.88 32
1467.97 33
1468.06 35
1468.15 39
1468.23 43
1468.32 46
1468.41 48
1468.50 48
1468.58 47
1468.67 44
1468.76 40
1468.85 37
1468.94 33
1469.02 30
1469.11 28
1469.20 26
1469.29 24
1469.38 22
1469.46 19
1469.55 16
1469.64 14
1469.73 11
1469.81 10
1469.90 10
1469.99 11
1470.08 13
1470.17 17
1470.25 22
1470.34 29
1470.43 36
1470.52 42
1470.61 49
1470.69 53
1470.78 55
1470.87 55
1470.96 52
1471.05 49
1471.13 44
1471.22 41
1471.31 40
1471.40 42
1471.48 46
1471.57 51
1471.66 57
1471.75 62
1471.84 66
1471.92 67
1472.01 67
1472.10 65
1472.19 64
1472.28 62
1472.36 61
1472.45 61
1472.54 59
1472.63 58
1472.72 55
1472.80 51
1472.89 47
1472.98 43
1473.07 39
1473.16 36
1473.24 33
1473.33 31
1473.42 28
1473.51 24
1473.60 20
1473.68 15
1473.77 11
1473.86 6
1473.95 3
1474.04 0
1474.12 0
1474.21 0
1474.30 0
1474.39 0
1474.48 0
1474.56 3
1474.65 6
1474.74 10
1474.83 14
1474.92 16
1475.00 18
1475.09 18
1475.18 17
1475.27 16
1475.36 16
1475.44 18
1475.53 22
1475.62 28
1475.71 34
1475.80 39
1475.89 42
1475.97 41
1476.06 38
1476.15 33
1476.24 28
1476.33 24
1476.41 22
1476.50 23
1476.59 24
1476.68 26
1476.77 28
1476.85 29
1476.94 28
1477.03 28
1477.12 27
1477.21 26
1477.29 26
1477.38 26
1477.47 27
1477.56 28
1477.65 29
1477.74 30
1477.82 32
1477.91 34
1478.00 37
1478.09 40
1478.18 43
1478.26 46
1478.35 48
1478.44 49
1478.53 47
1478.62 44
1478.70 39
1478.79 33
1478.88 28
1478.97 24
1479.06 23
1479.15 24
1479.23 28
1479.32 33
1479.41 37
1479.50 41
1479.59 42
1479.67 40
1479.76 35
1479.85 29
1479.94 21
1480.03 15
1480.12 10
1480.20 6
1480.29 5
1480.38 5
1480.47 5
1480.56 5
1480.64 4
1480.73 1
1480.82 0
1480.91 0
1481.00 0
1481.09 0
1481.17 0
1481.26 0
1481.35 0
1481.44 1
1481.53 4
1481.62 7
1481.70 11
1481.79 15
1481.88 19
1481.97 24
1482.06 28
1482.14 32
1482.23 34
1482.32 34
1482.41 32
1482.50 29
1482.59 27
1482.67 25
1482.76 24
1482.85 23
1482.94 24
1483.03 25
1483.12 25
1483.20 25
1483.29 24
1483.38 23
1483.47 22
1483.56 21
1483.65 20
1483.73 20
1483.82 20
1483.91 21
1484.00 21
1484.09 22
1484.18 22
1484.26 23
1484.35 23
1484.44 23
1484.53 22
1484.62 20
1484.71 18
1484.79 15
1484.88 13
1484.97 12
1485.06 12
1485.15 14
1485.24 16
1485.32 17
1485.41 18
1485.50 18
1485.59 17
1485.68 16
1485.77 17
1485.85 20
1485.94 25
1486.03 31
1486.12 38
1486.21 45
1486.30 50
1486.38 53
1486.47 55
1486.56 56
1486.65 57
1486.74 59
1486.83 63
1486.91 68
1487.00 74
1487.09 81
1487.18 87
1487.27 91
1487.36 93
1487.44 93
1487.53 92
1487.62 90
1487.71 87
1487.80 86
1487.89 85
1487.98 85
1488.06 86
1488.15 86
1488.24 86
1488.33 86
1488.42 87
1488.51 88
1488.59 90
1488.68 93
1488.77 97
1488.86 100
1488.95 101
1489.04 101
1489.12 98
1489.21 93
1489.30 86
1489.39 80
1489.48 74
1489.57 70
1489.66 66
1489.74 62
1489.83 58
1489.92 52
1490.01 44
1490.10 36
1490.19 28
1490.28 22
1490.36 18
1490.45 17
1490.54 19
1490.63 22
1490.72 25
1490.81 27
1490.89 28
1490.98 28
1491.07 26
1491.16 24
1491.25 22
1491.34 21
1491.43 19
1491.51 18
1491.60 16
1491.69 14
1491.78 12
1491.87 10
1491.96 9
1492.05 8
1492.13 9
1492.22 12
1492.31 15
1492.40 19
1492.49 23
1492.58 27
1492.67 31
1492.75 33
1492.84 35
1492.93 36
1493.02 37
1493.11 37
1493.20 37
1493.29 37
1493.37 36
1493.46 36
1493.55 35
1493.64 34
1493.73 33
1493.82 32
1493.91 30
1493.99 29
1494.08 29
1494.17 30
1494.26 33
1494.35 38
1494.44 45
1494.53 52
1494.61 59
1494.70 65
1494.79 69
1494.88 70
1494.97 69
1495.06 66
1495.15 63
1495.24 60
1495.32 58
1495.41 57
1495.50 57
1495.59 57
1495.68 59
1495.77 60
1495.86 62
1495.94 62
1496.03 62
1496.12 59
1496.21 55
1496.30 50
1496.39 43
1496.48 36
1496.57 30
1496.65 27
1496.74 25
1496.83 25
1496.92 26
1497.01 29
1497.10 31
1497.19 32
1497.27 33
1497.36 32
1497.45 30
1497.54 27
1497.63 24
1497.72 21
1497.81 17
1497.90 14
1497.98 11
1498.07 9
1498.16 8
1498.25 8
1498.34 8
1498.43 9
1498.52 11
1498.61 13
1498.69 16
1498.78 19
1498.87 22
1498.96 26
1499.05 29
1499.14 32
1499.23 35
1499.32 36
1499.40 37
1499.49 37
1499.58 38
1499.67 39
1499.76 42
1499.85 47
1499.94 54
1500.03 61
1500.11 69
1500.20 75
1500.29 80
1500.38 82
1500.47 81
1500.56 79
1500.65 75
1500.74 71
1500.83 66
1500.91 63
1501.00 61
1501.09 60
1501.18 61
1501.27 63
1501.36 66
1501.45 69
1501.54 72
1501.62 73
1501.71 73
1501.80 72
1501.89 68
1501.98 63
1502.07 58
1502.16 52
1502.25 47
1502.34 43
1502.42 40
1502.51 38
1502.60 38
1502.69 38
1502.78 39
1502.87 39
1502.96 38
1503.05 37
1503.13 36
1503.22 35
1503.31 35
1503.40 36
1503.49 38
1503.58 42
1503.67 46
1503.76 50
1503.85 53
1503.94 56
1504.02 57
1504.11 58
1504.20 58
1504.29 57
1504.38 57
1504.47 58
1504.56 60
1504.65 62
1504.74 65
1504.82 69
1504.91 72
1505.00 74
1505.09 76
1505.18 77
1505.27 77
1505.36 76
1505.45 75
1505.54 75
1505.62 76
1505.71 77
1505.80 79
1505.89 81
1505.98 82
1506.07 81
1506.16 80
1506.25 77
1506.34 74
1506.43 70
1506.51 66
1506.60 62
1506.69 58
1506.78 53
1506.87 47
1506.96 41
1507.05 34
1507.14 28
1507.23 23
1507.32 20
1507.40 19
1507.49 20
1507.58 21
1507.67 23
1507.76 24
1507.85 24
1507.94 24
1508.03 23
1508.12 21
1508.21 18
1508.29 14
1508.38 10
1508.47 6
1508.56 3
1508.65 1
1508.74 0
1508.83 2
1508.92 5
1509.01 11
1509.10 18
1509.18 26
1509.27 34
1509.36 42
1509.45 50
1509.54 57
1509.63 62
1509.72 67
1509.81 70
1509.90 71
1509.99 71
1510.08 70
1510.16 69
1510.25 68
1510.34 67
1510.43 68
1510.52 69
1510.61 71
1510.70 72
1510.79 71
1510.88 70
1510.97 66
1511.06 62
1511.14 58
1511.23 54
1511.32 51
1511.41 49
1511.50 48
1511.59 48
1511.68 48
1511.77 49
1511.86 48
1511.95 48
1512.04 48
1512.13 48
1512.21 49
1512.30 51
1512.39 54
1512.48 59
1512.57 64
1512.66 70
1512.75 76
1512.84 82
1512.93 87
1513.02 91
1513.11 94
1513.20 96
1513.28 96
1513.37 94
1513.46 93
1513.55 91
1513.64 88
1513.73 86
1513.82 83
1513.91 80
1514.00 76
1514.09 72
1514.18 67
1514.27 62
1514.35 58
1514.44 55
1514.53 52
1514.62 51
1514.71 49
1514.80 46
1514.89 43
1514.98 40
1515.07 36
1515.16 33
1515.25 32
1515.34 31
1515.43 32
1515.51 33
1515.60 35
1515.69 38
1515.78 41
1515.87 44
1515.96 49
1516.05 55
1516.14 62
1516.23 69
1516.32 76
1516.41 81
1516.50 83
1516.59 83
1516.67 82
1516.76 78
1516.85 75
1516.94 72
1517.03 69
1517.12 68
1517.21 67
1517.30 66
1517.39 64
1517.48 62
1517.57 58
1517.66 53
1517.75 47
1517.84 40
1517.93 32
1518.01 24
1518.10 17
1518.19 11
1518.28 7
1518.37 5
1518.46 5
1518.55 7
1518.64 10
1518.73 13
1518.82 15
1518.91 16
1519.00 14
1519.09 9
1519.18 3
1519.27 0
1519.35 0
1519.44 0
1519.53 0
1519.62 0
1519.71 0
1519.80 0
1519.89 9
1519.98 22
1520.07 34
1520.16 44
1520.25 50
1520.34 53
1520.43 53
1520.52 51
1520.61 49
1520.70 47
1520.78 46
1520.87 47
1520.96 48
1521.05 49
1521.14 49
1521.23 49
1521.32 48
1521.41 46
1521.50 44
1521.59 41
1521.68 38
1521.77 34
1521.86 30
1521.95 26
1522.04 22
1522.13 18
1522.22 15
1522.30 14
1522.39 13
1522.48 13
1522.57 14
1522.66 16
1522.75 18
1522.84 20
1522.93 21
1523.02 21
1523.11 21
1523.20 19
1523.29 18
1523.38 17
1523.47 17
1523.56 17
1523.65 19
1523.74 20
1523.83 21
1523.92 20
1524.00 18
1524.09 14
1524.18 8
1524.27 3
1524.36 0
1524.45 0
1524.54 0
1524.63 0
1524.72 1
1524.81 3
1524.90 5
1524.99 5
1525.08 4
1525.17 1
1525.26 0
1525.35 0
1525.44 0
1525.53 0
1525.62 3
1525.71 8
1525.80 14
1525.88 21
1525.97 29
1526.06 36
1526.15 42
1526.24 48
1526.33 52
1526.42 54
1526.51 54
1526.60 51
1526.69 46
1526.78 40
1526.87 34
1526.96 30
1527.05 28
1527.14 29
1527.23 31
1527.32 36
1527.41 41
1527.50 47
1527.59 51
1527.68 54
1527.77 55
1527.86 54
1527.94 51
1528.03 45
1528.12 39
1528.21 31
1528.30 24
1528.39 16
1528.48 9
1528.57 2
1528.66 0
1528.75 0
1528.84 0
1528.93 0
1529.02 0
1529.11 2
1529.20 12
1529.29 25
1529.38 38
1529.47 49
1529.56 58
1529.65 64
1529.74 67
1529.83 68
1529.92 69
1530.01 69
1530.10 70
1530.19 72
1530.28 74
1530.37 75
1530.46 75
1530.54 73
1530.63 70
1530.72 65
1530.81 60
1530.90 53
1530.99 47
1531.08 41
1531.17 37
1531.26 33
1531.35 30
1531.44 28
1531.53 27
1531.62 26
1531.71 25
1531.80 24
1531.89 24
1531.98 23
1532.07 24
1532.16 24
1532.25 25
1532.34 25
1532.43 25
1532.52 25
1532.61 24
1532.70 23
1532.79 21
1532.88 20
1532.97 19
1533.06 18
1533.15 17
1533.24 17
1533.33 17
1533.42 16
1533.51 15
1533.60 13
1533.69 11
1533.78 8
1533.86 7
1533.95 6
1534.04 8
1534.13 11
1534.22 17
1534.31 23
1534.40 31
1534.49 39
1534.58 46
1534.67 52
1534.76 57
1534.85 61
1534.94 62
1535.03 62
1535.12 62
1535.21 61
1535.30 60
1535.39 60
1535.48 61
1535.57 62
1535.66 61
1535.75 60
1535.84 56
1535.93 51
1536.02 46
1536.11 40
1536.20 36
1536.29 33
1536.38 32
1536.47 33
1536.56 34
1536.65 35
1536.74 37
1536.83 38
1536.92 41
1537.01 43
1537.10 46
1537.19 49
1537.28 51
1537.37 51
1537.46 51
1537.55 49
1537.64 48
1537.73 48
1537.82 51
1537.91 57
1538.00 66
1538.09 76
1538.18 86
1538.27 93
1538.36 98
1538.45 100
1538.54 100
1538.63 99
1538.72 100
1538.81 102
1538.90 106
1538.99 112
1539.08 117
1539.17 121
1539.26 123
1539.35 124
1539.44 125
1539.53 128
1539.62 136
1539.71 146
1539.80 160
1539.89 176
1539.98 191
1540.07 204
1540.16 213
1540.25 220
1540.34 225
1540.43 228
1540.52 231
1540.61 235
1540.70 239
1540.79 244
1540.88 250
1540.97 256
1541.06 262
1541.15 268
1541.24 275
1541.33 282
1541.42 290
1541.51 300
1541.60 312
1541.69 326
1541.78 343
1541.87 360
1541.96 378
1542.05 394
1542.14 408
1542.23 418
1542.32 424
1542.41 426
1542.50 425
1542.59 421
1542.68 414
1542.77 406
1542.86 398
1542.95 391
1543.04 384
1543.13 378
1543.22 373
1543.31 368
1543.40 362
1543.49 354
1543.58 344
1543.67 331
1543.76 317
1543.85 302
1543.94 287
1544.03 273
1544.12 261
1544.21 250
1544.30 242
1544.39 234
1544.48 226
1544.57 218
1544.66 210
1544.75 202
1544.84 194
1544.93 187
1545.02 182
1545.11 179
1545.20 179
1545.29 181
1545.38 184
1545.47 188
1545.56 189
1545.65 188
1545.74 184
1545.83 176
1545.92 165
1546.01 154
1546.10 144
1546.19 136
1546.28 133
1546.37 134
1546.46 138
1546.55 144
1546.64 151
1546.73 156
1546.82 158
1546.91 156
1547.00 149
1547.09 140
1547.18 128
1547.27 117
1547.36 106
1547.45 98
1547.54 92
1547.63 88
1547.72 86
1547.81 85
1547.90 86
1547.99 86
1548.08 86
1548.17 87
1548.26 86
1548.35 86
1548.44 85
1548.53 85
1548.62 84
1548.71 84
1548.81 84
1548.90 83
1548.99 83
1549.08 82
1549.17 82
1549.26 81
1549.35 81
1549.44 81
1549.53 81
1549.62 81
1549.71 81
1549.80 81
1549.89 82
1549.98 85
1550.07 88
1550.16 91
1550.25 93
1550.34 95
1550.43 94
1550.52 90
1550.61 84
1550.70 76
1550.79 66
1550.88 56
1550.97 47
1551.06 38
1551.15 31
1551.24 27
1551.33 25
1551.42 25
1551.51 28
1551.60 31
1551.69 35
1551.78 39
1551.87 42
1551.96 45
1552.05 47
1552.15 49
1552.24 51
1552.33 55
1552.42 58
1552.51 60
1552.60 62
1552.69 62
1552.78 62
1552.87 63
1552.96 64
1553.05 68
1553.14 72
1553.23 78
1553.32 82
1553.41 83
1553.50 81
1553.59 74
1553.68 64
1553.77 53
1553.86 41
1553.95 31
1554.04 25
1554.13 24
1554.22 26
1554.31 31
1554.40 37
1554.49 43
1554.58 49
1554.68 52
1554.77 54
1554.86 55
1554.95 54
1555.04 52
1555.13 49
1555.22 46
1555.31 45
1555.40 44
1555.49 46
1555.58 49
1555.67 55
1555.76 63
1555.85 73
1555.94 84
1556.03 95
1556.12 105
1556.21 115
1556.30 122
1556.39 127
1556.48 130
1556.57 131
1556.66 130
1556.75 128
1556.85 124
1556.94 120
1557.03 114
1557.12 107
1557.21 100
1557.30 93
1557.39 87
1557.48 81
1557.57 77
1557.66 73
1557.75 69
1557.84 66
1557.93 63
1558.02 60
1558.11 57
1558.20 55
1558.29 55
1558.38 55
1558.47 57
1558.56 58
1558.65 60
1558.75 60
1558.84 60
1558.93 58
1559.02 57
1559.11 57
1559.20 57
1559.29 59
1559.38 60
1559.47 61
1559.56 61
1559.65 58
1559.74 53
1559.83 47
1559.92 41
1560.01 37
1560.10 37
1560.19 40
1560.28 47
1560.37 56
1560.47 65
1560.56 75
1560.65 82
1560.74 89
1560.83 94
1560.92 100
1561.01 105
1561.10 111
1561.19 117
1561.28 122
1561.37 125
1561.46 126
1561.55 124
1561.64 121
1561.73 118
1561.82 115
1561.91 115
1562.01 116
1562.10 120
1562.19 126
1562.28 133
1562.37 140
1562.46 146
1562.55 152
1562.64 157
1562.73 161
1562.82 165
1562.91 167
1563.00 169
1563.09 170
1563.18 172
1563.27 174
1563.36 177
1563.46 182
1563.55 189
1563.64 197
1563.73 206
1563.82 216
1563.91 226
1564.00 238
1564.09 249
1564.18 263
1564.27 277
1564.36 293
1564.45 310
1564.54 327
1564.63 343
1564.72 357
1564.82 367
1564.91 376
1565.00 382
1565.09 388
1565.18 395
1565.27 403
1565.36 413
1565.45 425
1565.54 439
1565.63 452
1565.72 464
1565.81 475
1565.90 485
1565.99 494
1566.09 504
1566.18 517
1566.27 534
1566.36 556
1566.45 581
1566.54 608
1566.63 635
1566.72 661
1566.81 683
1566.90 699
1566.99 712
1567.08 721
1567.17 730
1567.26 741
1567.36 756
1567.45 777
1567.54 804
1567.63 836
1567.72 872
1567.81 911
1567.90 948
1567.99 984
1568.08 1017
1568.17 1049
1568.26 1080
1568.35 1111
1568.44 1146
1568.54 1183
1568.63 1221
1568.72 1259
1568.81 1293
1568.90 1321
1568.99 1340
1569.08 1353
1569.17 1358
1569.26 1359
1569.35 1357
1569.44 1355
1569.53 1353
1569.63 1352
1569.72 1352
1569.81 1353
1569.90 1356
1569.99 1359
1570.08 1363
1570.17 1367
1570.26 1371
1570.35 1371
1570.44 1368
1570.53 1360
1570.62 1347
1570.72 1330
1570.81 1308
1570.90 1283
1570.99 1255
1571.08 1226
1571.17 1195
1571.26 1162
1571.35 1127
1571.44 1091
1571.53 1055
1571.62 1019
1571.72 984
1571.81 951
1571.90 921
1571.99 892
1572.08 866
1572.17 841
1572.26 817
1572.35 794
1572.44 772
1572.53 751
1572.62 729
1572.71 708
1572.81 686
1572.90 664
1572.99 642
1573.08 620
1573.17 599
1573.26 579
1573.35 561
1573.44 544
1573.53 529
1573.62 515
1573.72 502
1573.81 489
1573.90 477
1573.99 465
1574.08 454
1574.17 444
1574.26 436
1574.35 431
1574.44 427
1574.53 424
1574.62 424
1574.72 424
1574.81 424
1574.90 424
1574.99 423
1575.08 420
1575.17 413
1575.26 404
1575.35 390
1575.44 373
1575.53 354
1575.63 335
1575.72 317
1575.81 302
1575.90 290
1575.99 283
1576.08 278
1576.17 274
1576.26 271
1576.35 267
1576.44 262
1576.54 255
1576.63 248
1576.72 241
1576.81 235
1576.90 230
1576.99 226
1577.08 224
1577.17 223
1577.26 222
1577.35 221
1577.45 219
1577.54 215
1577.63 211
1577.72 206
1577.81 202
1577.90 199
1577.99 197
1578.08 198
1578.17 200
1578.27 203
1578.36 206
1578.45 210
1578.54 212
1578.63 213
1578.72 214
1578.81 215
1578.90 217
1578.99 219
1579.09 223
1579.18 226
1579.27 227
1579.36 226
1579.45 222
1579.54 215
1579.63 206
1579.72 196
1579.81 186
1579.91 179
1580.00 175
1580.09 174
1580.18 176
1580.27 179
1580.36 183
1580.45 186
1580.54 188
1580.63 189
1580.73 189
1580.82 187
1580.91 185
1581.00 181
1581.09 176
1581.18 172
1581.27 167
1581.36 164
1581.45 162
1581.55 162
1581.64 165
1581.73 170
1581.82 175
1581.91 181
1582.00 185
1582.09 188
1582.18 188
1582.28 186
1582.37 183
1582.46 179
1582.55 176
1582.64 174
1582.73 174
1582.82 175
1582.91 176
1583.01 176
1583.10 174
1583.19 169
1583.28 161
1583.37 151
1583.46 140
1583.55 129
1583.64 119
1583.73 111
1583.83 106
1583.92 102
1584.01 100
1584.10 99
1584.19 100
1584.28 101
1584.37 104
1584.46 109
1584.56 115
1584.65 121
1584.74 128
1584.83 134
1584.92 139
1585.01 142
1585.10 144
1585.19 143
1585.29 140
1585.38 136
1585.47 130
1585.56 124
1585.65 118
1585.74 112
1585.83 109
1585.93 108
1586.02 109
1586.11 113
1586.20 118
1586.29 126
1586.38 134
1586.47 142
1586.56 150
1586.66 156
1586.75 160
1586.84 160
1586.93 158
1587.02 152
1587.11 143
1587.20 133
1587.29 122
1587.39 112
1587.48 104
1587.57 98
1587.66 95
1587.75 93
1587.84 93
1587.93 93
1588.03 95
1588.12 96
1588.21 99
1588.30 102
1588.39 105
1588.48 108
1588.57 111
1588.67 112
1588.76 112
1588.85 111
1588.94 108
1589.03 105
1589.12 103
1589.21 105
1589.30 110
1589.40 118
1589.49 129
1589.58 140
1589.67 150
1589.76 157
1589.85 161
1589.94 162
1590.04 160
1590.13 157
1590.22 154
1590.31 152
1590.40 150
1590.49 149
1590.58 148
1590.68 147
1590.77 145
1590.86 143
1590.95 142
1591.04 142
1591.13 143
1591.22 145
1591.32 148
1591.41 151
1591.50 154
1591.59 157
1591.68 160
1591.77 164
1591.86 168
1591.96 173
1592.05 178
1592.14 184
1592.23 189
1592.32 194
1592.41 198
1592.51 201
1592.60 206
1592.69 210
1592.78 214
1592.87 217
1592.96 219
1593.05 219
1593.15 216
1593.24 211
1593.33 203
1593.42 194
1593.51 183
1593.60 173
1593.69 162
1593.79 154
1593.88 146
1593.97 141
1594.06 138
1594.15 136
1594.24 137
1594.34 137
1594.43 139
1594.52 139
1594.61 138
1594.70 137
1594.79 135
1594.88 133
1594.98 132
1595.07 132
1595.16 134
1595.25 138
1595.34 143
1595.43 149
1595.53 156
1595.62 160
1595.71 163
1595.80 163
1595.89 161
1595.98 156
1596.08 150
1596.17 142
1596.26 135
1596.35 128
1596.44 121
1596.53 115
1596.62 109
1596.72 104
1596.81 100
1596.90 96
1596.99 94
1597.08 91
1597.17 89
1597.27 87
1597.36 85
1597.45 82
1597.54 80
1597.63 78
1597.72 75
1597.82 74
1597.91 72
1598.00 70
1598.09 68
1598.18 65
1598.27 63
1598.37 62
1598.46 62
1598.55 64
1598.64 67
1598.73 71
1598.82 74
1598.92 78
1599.01 79
1599.10 79
1599.19 76
1599.28 72
1599.37 66
1599.47 61
1599.56 57
1599.65 56
1599.74 58
1599.83 62
1599.92 68
1600.02 75
1600.11 82
1600.20 89
1600.29 94
1600.38 98
1600.47 101
1600.57 103
1600.66 104
1600.75 104
1600.84 104
1600.93 104
1601.02 105
1601.12 108
1601.21 111
1601.30 117
1601.39 123
1601.48 130
1601.58 137
1601.67 143
1601.76 147
1601.85 150
1601.94 152
1602.03 153
1602.13 154
1602.22 155
1602.31 156
1602.40 156
1602.49 155
1602.58 154
1602.68 152
1602.77 150
1602.86 148
1602.95 147
1603.04 147
1603.14 146
1603.23 144
1603.32 142
1603.41 139
1603.50 135
1603.59 131
1603.69 129
1603.78 127
1603.87 127
1603.96 128
1604.05 129
1604.15 129
1604.24 129
1604.33 130
1604.42 132
1604.51 135
1604.60 141
1604.70 151
1604.79 163
1604.88 177
1604.97 193
1605.06 208
1605.16 222
1605.25 233
1605.34 240
1605.43 243
1605.52 241
1605.61 236
1605.71 230
1605.80 222
1605.89 215
1605.98 209
1606.07 205
1606.17 203
1606.26 201
1606.35 200
1606.44 199
1606.53 199
1606.63 200
1606.72 202
1606.81 206
1606.90 213
1606.99 222
1607.08 232
1607.18 242
1607.27 250
1607.36 255
1607.45 256
1607.54 254
1607.64 249
1607.73 242
1607.82 235
1607.91 230
1608.00 228
1608.10 229
1608.19 232
1608.28 236
1608.37 242
1608.46 248
1608.56 253
1608.65 256
1608.74 258
1608.83 258
1608.92 256
1609.02 252
1609.11 247
1609.20 240
1609.29 234
1609.38 229
1609.47 225
1609.57 223
1609.66 221
1609.75 221
1609.84 219
1609.93 216
1610.03 211
1610.12 204
1610.21 197
1610.30 190
1610.39 184
1610.49 181
1610.58 179
1610.67 180
1610.76 182
1610.85 184
1610.95 184
1611.04 183
1611.13 180
1611.22 176
1611.31 171
1611.41 166
1611.50 161
1611.59 156
1611.68 151
1611.78 145
1611.87 139
1611.96 133
1612.05 128
1612.14 124
1612.24 122
1612.33 123
1612.42 125
1612.51 129
1612.60 132
1612.70 136
1612.79 137
1612.88 138
1612.97 137
1613.06 135
1613.16 133
1613.25 133
1613.34 133
1613.43 134
1613.52 136
1613.62 137
1613.71 138
1613.80 138
1613.89 135
1613.98 132
1614.08 128
1614.17 124
1614.26 121
1614.35 119
1614.45 119
1614.54 119
1614.63 119
1614.72 119
1614.81 118
1614.91 117
1615.00 115
1615.09 113
1615.18 111
1615.27 110
1615.37 109
1615.46 110
1615.55 113
1615.64 117
1615.74 123
1615.83 131
1615.92 139
1616.01 147
1616.10 153
1616.20 155
1616.29 155
1616.38 152
1616.47 146
1616.56 139
1616.66 130
1616.75 121
1616.84 113
1616.93 105
1617.03 97
1617.12 91
1617.21 87
1617.30 85
1617.39 84
1617.49 85
1617.58 86
1617.67 87
1617.76 87
1617.86 86
1617.95 85
1618.04 83
1618.13 82
1618.22 82
1618.32 83
1618.41 85
1618.50 88
1618.59 91
1618.69 93
1618.78 95
1618.87 96
1618.96 95
1619.05 92
1619.15 88
1619.24 81
1619.33 74
1619.42 66
1619.52 58
1619.61 52
1619.70 46
1619.79 42
1619.88 39
1619.98 36
1620.07 33
1620.16 30
1620.25 27
1620.35 24
1620.44 21
1620.53 18
1620.62 17
1620.72 16
1620.81 17
1620.90 20
1620.99 24
1621.08 28
1621.18 33
1621.27 37
1621.36 40
1621.45 41
1621.55 40
1621.64 37
1621.73 34
1621.82 31
1621.92 27
1622.01 23
1622.10 20
1622.19 16
1622.28 11
1622.38 7
1622.47 2
1622.56 0
1622.65 0
1622.75 0
1622.84 0
1622.93 0
1623.02 0
1623.12 0
1623.21 0
1623.30 2
1623.39 8
1623.49 15
1623.58 22
1623.67 29
1623.76 36
1623.85 43
1623.95 49
1624.04 54
1624.13 58
1624.22 61
1624.32 62
1624.41 61
1624.50 59
1624.59 55
1624.69 50
1624.78 44
1624.87 38
1624.96 31
1625.06 25
1625.15 21
1625.24 18
1625.33 18
1625.43 19
1625.52 22
1625.61 26
1625.70 31
1625.80 34
1625.89 37
1625.98 39
1626.07 39
1626.16 38
1626.26 37
1626.35 37
1626.44 36
1626.53 36
1626.63 36
1626.72 37
1626.81 37
1626.90 37
1627.00 36
1627.09 35
1627.18 35
1627.27 34
1627.37 34
1627.46 34
1627.55 35
1627.64 37
1627.74 39
1627.83 42
1627.92 45
1628.01 47
1628.11 49
1628.20 49
1628.29 49
1628.38 47
1628.48 44
1628.57 39
1628.66 32
1628.75 24
1628.85 16
1628.94 8
1629.03 2
1629.12 0
1629.22 0
1629.31 3
1629.40 9
1629.49 18
1629.59 27
1629.68 36
1629.77 43
1629.86 48
1629.96 51
1630.05 52
1630.14 53
1630.24 53
1630.33 52
1630.42 51
1630.51 50
1630.61 48
1630.70 47
1630.79 47
1630.88 48
1630.98 51
1631.07 55
1631.16 59
1631.25 63
1631.35 64
1631.44 64
1631.53 61
1631.62 58
1631.72 54
1631.81 51
1631.90 48
1631.99 45
1632.09 42
1632.18 38
1632.27 33
1632.36 26
1632.46 20
1632.55 14
1632.64 11
1632.74 9
1632.83 10
1632.92 13
1633.01 17
1633.11 22
1633.20 25
1633.29 28
1633.38 28
1633.48 27
1633.57 26
1633.66 23
1633.75 21
1633.85 20
1633.94 20
1634.03 21
1634.13 23
1634.22 26
1634.31 29
1634.40 32
1634.50 34
1634.59 35
1634.68 35
1634.77 34
1634.87 32
1634.96 31
1635.05 32
1635.14 36
1635.24 43
1635.33 52
1635.42 63
1635.52 75
1635.61 85
1635.70 93
1635.79 96
1635.89 95
1635.98 89
1636.07 80
1636.16 69
1636.26 58
1636.35 47
1636.44 38
1636.54 32
1636.63 30
1636.72 30
1636.81 32
1636.91 36
1637.00 39
1637.09 42
1637.18 42
1637.28 41
1637.37 37
1637.46 34
1637.56 30
1637.65 28
1637.74 27
1637.83 28
1637.93 30
1638.02 33
1638.11 36
1638.21 39
1638.30 41
1638.39 43
1638.48 46
1638.58 48
1638.67 52
1638.76 56
1638.85 61
1638.95 67
1639.04 74
1639.13 80
1639.23 86
1639.32 90
1639.41 93
1639.50 94
1639.60 95
1639.69 94
1639.78 95
1639.88 96
1639.97 99
1640.06 103
1640.15 107
1640.25 110
1640.34 110
1640.43 107
1640.53 100
1640.62 90
1640.71 77
1640.80 65
1640.90 55
1640.99 47
1641.08 42
1641.18 39
1641.27 39
1641.36 41
1641.45 43
1641.55 45
1641.64 47
1641.73 48
1641.83 49
1641.92 49
1642.01 47
1642.10 45
1642.20 41
1642.29 37
1642.38 33
1642.48 29
1642.57 27
1642.66 26
1642.76 26
1642.85 26
1642.94 27
1643.03 28
1643.13 30
1643.22 31
1643.31 32
1643.41 34
1643.50 36
1643.59 39
1643.68 41
1643.78 44
1643.87 47
1643.96 49
1644.06 52
1644.15 53
1644.24 55
1644.34 55
1644.43 55
1644.52 54
1644.61 52
1644.71 49
1644.80 46
1644.89 44
1644.99 41
1645.08 39
1645.17 38
1645.26 37
1645.36 36
1645.45 34
1645.54 33
1645.64 30
1645.73 27
1645.82 23
1645.92 20
1646.01 16
1646.10 13
1646.19 10
1646.29 9
1646.38 10
1646.47 12
1646.57 15
1646.66 20
1646.75 25
1646.85 30
1646.94 36
1647.03 41
1647.13 45
1647.22 49
1647.31 52
1647.40 53
1647.50 53
1647.59 51
1647.68 47
1647.78 43
1647.87 38
1647.96 34
1648.06 31
1648.15 29
1648.24 28
1648.33 28
1648.43 27
1648.52 25
1648.61 22
1648.71 17
1648.80 12
1648.89 6
1648.99 1
1649.08 0
1649.17 0
1649.27 0
1649.36 0
1649.45 4
1649.55 9
1649.64 14
1649.73 19
1649.82 23
1649.92 26
1650.01 28
1650.10 28
1650.20 27
1650.29 24
1650.38 22
1650.48 19
1650.57 17
1650.66 17
1650.76 18
1650.85 21
1650.94 25
1651.04 29
1651.13 32
1651.22 34
1651.31 36
1651.41 37
1651.50 39
1651.59 41
1651.69 44
1651.78 49
1651.87 54
1651.97 59
1652.06 63
1652.15 65
1652.25 66
1652.34 63
1652.43 59
1652.53 52
1652.62 44
1652.71 36
1652.81 28
1652.90 23
1652.99 19
1653.09 17
1653.18 16
1653.27 18
1653.36 20
1653.46 23
1653.55 25
1653.64 26
1653.74 26
1653.83 25
1653.92 23
1654.02 21
1654.11 18
1654.20 16
1654.30 15
1654.39 13
1654.48 11
1654.58 9
1654.67 6
1654.76 4
1654.86 1
1654.95 0
1655.04 0
1655.14 0
1655.23 2
1655.32 5
1655.42 8
1655.51 11
1655.60 12
1655.70 12
1655.79 11
1655.88 8
1655.98 5
1656.07 2
1656.16 0
1656.26 0
1656.35 0
1656.44 0
1656.54 0
1656.63 0
1656.72 0
1656.82 0
1656.91 1
1657.00 8
1657.10 16
1657.19 26
1657.28 36
1657.38 48
1657.47 58
1657.56 67
1657.66 73
1657.75 76
1657.84 75
1657.94 69
1658.03 61
1658.12 50
1658.22 40
1658.31 31
1658.40 25
1658.50 23
1658.59 23
1658.68 27
1658.78 32
1658.87 37
1658.96 43
1659.06 49
1659.15 56
1659.24 65
1659.34 74
1659.43 85
1659.52 96
1659.62 105
1659.71 114
1659.80 120
1659.90 125
1659.99 130
1660.08 135
1660.18 141
1660.27 148
1660.36 155
1660.46 161
1660.55 164
1660.64 163
1660.74 159
1660.83 153
1660.92 144
1661.02 136
1661.11 129
1661.20 124
1661.30 120
1661.39 119
1661.48 118
1661.58 119
1661.67 121
1661.77 124
1661.86 128
1661.95 133
1662.05 137
1662.14 141
1662.23 143
1662.33 145
1662.42 145
1662.51 143
1662.61 141
1662.70 137
1662.79 132
1662.89 126
1662.98 118
1663.07 109
1663.17 99
1663.26 88
1663.35 78
1663.45 69
1663.54 63
1663.63 59
1663.73 59
1663.82 62
1663.92 68
1664.01 74
1664.10 81
1664.20 87
1664.29 91
1664.38 92
1664.48 91
1664.57 88
1664.66 85
1664.76 82
1664.85 79
1664.94 78
1665.04 77
1665.13 77
1665.22 77
1665.32 78
1665.41 79
1665.51 79
1665.60 80
1665.69 81
1665.79 82
1665.88 82
1665.97 82
1666.07 82
1666.16 81
1666.25 79
1666.35 76
1666.44 73
1666.53 70
1666.63 68
1666.72 67
1666.82 67
1666.91 68
1667.00 70
1667.10 70
1667.19 69
1667.28 67
1667.38 63
1667.47 59
1667.56 56
1667.66 54
1667.75 54
1667.85 55
1667.94 58
1668.03 62
1668.13 65
1668.22 70
1668.31 75
1668.41 80
1668.50 86
1668.59 91
1668.69 95
1668.78 97
1668.88 97
1668.97 95
1669.06 91
1669.16 86
1669.25 82
1669.34 79
1669.44 76
1669.53 74
1669.62 73
1669.72 73
1669.81 74
1669.91 74
1670.00 75
1670.09 77
1670.19 79
1670.28 80
1670.37 80
1670.47 78
1670.56 74
1670.66 69
1670.75 63
1670.84 57
1670.94 53
1671.03 50
1671.12 50
1671.22 53
1671.31 57
1671.40 62
1671.50 67
1671.59 70
1671.69 70
1671.78 68
1671.87 63
1671.97 57
1672.06 51
1672.15 45
1672.25 41
1672.34 39
1672.44 39
1672.53 40
1672.62 43
1672.72 47
1672.81 50
1672.90 53
1673.00 56
1673.09 57
1673.19 58
1673.28 59
1673.37 60
1673.47 61
1673.56 64
1673.66 67
1673.75 72
1673.84 77
1673.94 82
1674.03 86
1674.12 89
1674.22 89
1674.31 87
1674.41 83
1674.50 77
1674.59 71
1674.69 65
1674.78 61
1674.87 59
1674.97 57
1675.06 56
1675.16 56
1675.25 55
1675.34 54
1675.44 53
1675.53 52
1675.63 52
1675.72 52
1675.81 53
1675.91 55
1676.00 56
1676.09 55
1676.19 53
1676.28 49
1676.38 44
1676.47 38
1676.56 31
1676.66 25
1676.75 20
1676.85 17
1676.94 15
1677.03 15
1677.13 16
1677.22 17
1677.31 18
1677.41 20
1677.50 22
1677.60 26
1677.69 30
1677.78 35
1677.88 41
1677.97 46
1678.07 49
1678.16 51
1678.25 50
1678.35 49
1678.44 47
1678.54 44
1678.63 43
1678.72 42
1678.82 40
1678.91 37
1679.01 33
1679.10 28
1679.19 23
1679.29 18
1679.38 16
1679.48 15
1679.57 17
1679.66 21
1679.76 25
1679.85 30
1679.94 33
1680.04 35
1680.13 35
1680.23 35
1680.32 34
1680.41 33
1680.51 33
1680.60 33
1680.70 35
1680.79 37
1680.88 40
1680.98 42
1681.07 45
1681.17 46
1681.26 46
1681.35 45
1681.45 44
1681.54 42
1681.64 40
1681.73 39
1681.82 37
1681.92 35
1682.01 34
1682.11 35
1682.20 37
1682.29 41
1682.39 47
1682.48 53
1682.58 57
1682.67 59
1682.77 57
1682.86 53
1682.95 47
1683.05 41
1683.14 35
1683.24 32
1683.33 31
1683.42 31
1683.52 33
1683.61 35
1683.71 37
1683.80 38
1683.89 38
1683.99 38
1684.08 36
1684.18 35
1684.27 34
1684.36 33
1684.46 34
1684.55 36
1684.65 37
1684.74 39
1684.83 40
1684.93 38
1685.02 35
1685.12 31
1685.21 25
1685.31 19
1685.40 13
1685.49 7
1685.59 2
1685.68 0
1685.78 0
1685.87 0
1685.96 0
1686.06 0
1686.15 0
1686.25 0
1686.34 0
1686.43 4
1686.53 13
1686.62 22
1686.72 30
1686.81 36
1686.91 39
1687.00 40
1687.09 39
1687.19 37
1687.28 35
1687.38 33
1687.47 31
1687.56 32
1687.66 34
1687.75 38
1687.85 43
1687.94 47
1688.04 51
1688.13 53
1688.22 53
1688.32 52
1688.41 50
1688.51 49
1688.60 49
1688.70 51
1688.79 55
1688.88 60
1688.98 64
1689.07 68
1689.17 70
1689.26 70
1689.35 70
1689.45 68
1689.54 66
1689.64 64
1689.73 63
1689.83 62
1689.92 61
1690.01 61
1690.11 61
1690.20 62
1690.30 64
1690.39 67
1690.49 69
1690.58 71
1690.67 72
1690.77 71
1690.86 69
1690.96 67
1691.05 64
1691.15 62
1691.24 61
1691.33 59
1691.43 58
1691.52 56
1691.62 53
1691.71 49
1691.81 45
1691.90 42
1691.99 41
1692.09 40
1692.18 40
1692.28 42
1692.37 43
1692.47 45
1692.56 47
1692.65 49
1692.75 50
1692.84 51
1692.94 53
1693.03 56
1693.13 59
1693.22 64
1693.31 69
1693.41 74
1693.50 79
1693.60 83
1693.69 86
1693.79 87
1693.88 87
1693.97 85
1694.07 80
1694.16 73
1694.26 65
1694.35 55
1694.45 45
1694.54 37
1694.64 30
1694.73 26
1694.82 25
1694.92 27
1695.01 29
1695.11 32
1695.20 33
1695.30 33
1695.39 30
1695.48 27
1695.58 23
1695.67 21
1695.77 19
1695.86 19
1695.96 20
1696.05 21
1696.15 22
1696.24 23
1696.33 25
1696.43 27
1696.52 30
1696.62 34
1696.71 39
1696.81 44
1696.90 48
1697.00 50
1697.09 51
1697.18 52
1697.28 53
1697.37 55
1697.47 59
1697.56 65
1697.66 73
1697.75 81
1697.85 89
1697.94 94
1698.03 98
1698.13 98
1698.22 94
1698.32 87
1698.41 78
1698.51 67
1698.60 56
1698.70 46
1698.79 39
1698.88 35
1698.98 33
1699.07 35
1699.17 38
1699.26 42
1699.36 45
1699.45 47
1699.55 48
1699.64 47
1699.74 45
1699.83 42
1699.92 40
1700.02 38
1700.11 36
1700.21 34
1700.30 33
1700.40 32
1700.49 31
1700.59 30
1700.68 32
1700.78 35
1700.87 41
1700.96 50
1701.06 60
1701.15 71
1701.25 80
1701.34 87
1701.44 91
1701.53 91
1701.63 88
1701.72 84
1701.82 80
1701.91 76
1702.00 73
1702.10 70
1702.19 68
1702.29 65
1702.38 62
1702.48 59
1702.57 58
1702.67 59
1702.76 63
1702.86 71
1702.95 80
1703.05 90
1703.14 100
1703.23 109
1703.33 115
1703.42 120
1703.52 122
1703.61 124
1703.71 124
1703.80 124
1703.90 122
1703.99 120
1704.09 116
1704.18 113
1704.28 109
1704.37 107
1704.46 106
1704.56 106
1704.65 106
1704.75 105
1704.84 103
1704.94 100
1705.03 95
1705.13 89
1705.22 84
1705.32 80
1705.41 78
1705.51 77
1705.60 77
1705.70 78
1705.79 79
1705.88 80
1705.98 81
1706.07 81
1706.17 82
1706.26 82
1706.36 81
1706.45 81
1706.55 80
1706.64 80
1706.74 80
1706.83 81
1706.93 84
1707.02 87
1707.12 91
1707.21 95
1707.31 98
1707.40 100
1707.49 101
1707.59 102
1707.68 102
1707.78 102
1707.87 103
1707.97 104
1708.06 106
1708.16 107
1708.25 107
1708.35 103
1708.44 97
1708.54 87
1708.63 76
1708.73 65
1708.82 55
1708.92 47
1709.01 43
1709.11 42
1709.20 43
1709.30 47
1709.39 51
1709.48 55
1709.58 58
1709.67 61
1709.77 64
1709.86 66
1709.96 69
1710.05 72
1710.15 76
1710.24 81
1710.34 88
1710.43 96
1710.53 105
1710.62 114
1710.72 122
1710.81 130
1710.91 136
1711.00 140
1711.10 142
1711.19 144
1711.29 144
1711.38 144
1711.48 143
1711.57 140
1711.67 137
1711.76 132
1711.86 126
1711.95 120
1712.05 113
1712.14 105
1712.23 98
1712.33 91
1712.42 83
1712.52 75
1712.61 66
1712.71 59
1712.80 53
1712.90 49
1712.99 47
1713.09 46
1713.18 47
1713.28 47
1713.37 46
1713.47 43
1713.56 38
1713.66 31
1713.75 24
1713.85 17
1713.94 12
1714.04 8
1714.13 6
1714.23 6
1714.32 7
1714.42 8
1714.51 8
1714.61 8
1714.70 6
1714.80 4
1714.89 0
1714.99 0
1715.08 0
1715.18 0
1715.27 0
1715.37 0
1715.46 0
1715.56 0
1715.65 1
1715.75 4
1715.84 7
1715.94 8
1716.03 9
1716.13 10
1716.22 11
1716.32 13
1716.41 16
1716.51 19
1716.60 24
1716.70 28
1716.79 34
1716.89 39
1716.98 45
1717.08 49
1717.17 54
1717.27 58
1717.36 61
1717.46 63
1717.55 66
1717.65 69
1717.74 72
1717.84 77
1717.93 83
1718.03 90
1718.12 97
1718.22 105
1718.31 112
1718.41 117
1718.50 119
1718.60 119
1718.69 115
1718.79 109
1718.88 100
1718.98 90
1719.07 80
1719.17 70
1719.26 61
1719.36 55
1719.45 51
1719.55 49
1719.64 47
1719.74 46
1719.83 44
1719.93 42
1720.02 39
1720.12 36
1720.21 34
1720.31 34
1720.40 38
1720.50 44
1720.59 52
1720.69 63
1720.78 74
1720.88 84
1720.97 93
1721.07 99
1721.16 103
1721.26 104
1721.35 103
1721.45 100
1721.54 95
1721.64 90
1721.73 86
1721.83 83
1721.92 81
1722.02 81
1722.11 82
1722.21 84
1722.31 87
1722.40 89
1722.50 91
1722.59 91
1722.69 90
1722.78 87
1722.88 82
1722.97 75
1723.07 69
1723.16 63
1723.26 57
1723.35 54
1723.45 52
1723.54 50
1723.64 49
1723.73 48
1723.83 45
1723.92 43
1724.02 40
1724.11 38
1724.21 37
1724.30 39
1724.40 43
1724.49 50
1724.59 57
1724.68 65
1724.78 72
1724.87 78
1724.97 82
1725.07 85
1725.16 86
1725.26 86
1725.35 85
1725.45 83
1725.54 82
1725.64 81
1725.73 80
1725.83 79
1725.92 77
1726.02 75
1726.11 72
1726.21 67
1726.30 62
1726.40 57
1726.49 50
1726.59 44
1726.68 40
1726.78 36
1726.88 35
1726.97 35
1727.07 36
1727.16 38
1727.26 40
1727.35 41
1727.45 41
1727.54 39
1727.64 36
1727.73 31
1727.83 27
1727.92 23
1728.02 20
1728.11 18
1728.21 19
1728.30 20
1728.40 23
1728.50 26
1728.59 29
1728.69 32
1728.78 34
1728.88 36
1728.97 39
1729.07 43
1729.16 46
1729.26 50
1729.35 54
1729.45 56
1729.54 58
1729.64 59
1729.73 60
1729.83 62
1729.93 64
1730.02 67
1730.12 70
1730.21 72
1730.31 74
1730.40 74
1730.50 73
1730.59 72
1730.69 71
1730.78 71
1730.88 72
1730.97 74
1731.07 75
1731.16 76
1731.26 77
1731.36 76
1731.45 74
1731.55 72
1731.64 69
1731.74 67
1731.83 68
1731.93 71
1732.02 77
1732.12 84
1732.21 93
1732.31 100
1732.41 105
1732.50 106
1732.60 103
1732.69 96
1732.79 87
1732.88 77
1732.98 68
1733.07 59
1733.17 52
1733.26 46
1733.36 42
1733.45 38
1733.55 36
1733.65 35
1733.74 34
1733.84 34
1733.93 34
1734.03 33
1734.12 31
1734.22 29
1734.31 28
1734.41 27
1734.51 29
1734.60 31
1734.70 34
1734.79 37
1734.89 38
1734.98 37
1735.08 36
1735.17 34
1735.27 33
1735.36 34
1735.46 37
1735.56 42
1735.65 47
1735.75 50
1735.84 52
1735.94 51
1736.03 49
1736.13 47
1736.22 45
1736.32 45
1736.42 46
1736.51 49
1736.61 54
1736.70 58
1736.80 64
1736.89 69
1736.99 75
1737.08 80
1737.18 85
1737.28 88
1737.37 88
1737.47 87
1737.56 83
1737.66 77
1737.75 71
1737.85 66
1737.94 62
1738.04 59
1738.14 58
1738.23 58
1738.33 58
1738.42 58
1738.52 59
1738.61 60
1738.71 63
1738.80 67
1738.90 73
1739.00 79
1739.09 86
1739.19 91
1739.28 96
1739.38 98
1739.47 99
1739.57 99
1739.66 97
1739.76 93
1739.86 88
1739.95 82
1740.05 76
1740.14 70
1740.24 65
1740.33 62
1740.43 61
1740.53 62
1740.62 64
1740.72 64
1740.81 63
1740.91 60
1741.00 56
1741.10 50
1741.20 45
1741.29 39
1741.39 34
1741.48 29
1741.58 23
1741.67 18
1741.77 12
1741.86 7
1741.96 4
1742.06 2
1742.15 2
1742.25 3
1742.34 6
1742.44 9
1742.53 14
1742.63 19
1742.73 24
1742.82 31
1742.92 38
1743.01 45
1743.11 52
1743.20 56
1743.30 59
1743.40 59
1743.49 58
1743.59 56
1743.68 54
1743.78 53
1743.87 55
1743.97 59
1744.07 65
1744.16 73
1744.26 81
1744.35 88
1744.45 93
1744.54 96
1744.64 95
1744.74 92
1744.83 87
1744.93 81
1745.02 75
1745.12 69
1745.22 64
1745.31 60
1745.41 57
1745.50 56
1745.60 56
1745.69 59
1745.79 64
1745.89 70
1745.98 76
1746.08 80
1746.17 82
1746.27 80
1746.36 75
1746.46 68
1746.56 61
1746.65 54
1746.75 48
1746.84 45
1746.94 43
1747.04 43
1747.13 44
1747.23 46
1747.32 50
1747.42 55
1747.51 62
1747.61 68
1747.71 75
1747.80 80
1747.90 83
1747.99 85
1748.09 84
1748.19 83
1748.28 81
1748.38 80
1748.47 79
1748.57 79
1748.66 79
1748.76 79
1748.86 77
1748.95 74
1749.05 70
1749.14 65
1749.24 61
1749.34 57
1749.43 56
1749.53 56
1749.62 58
1749.72 60
1749.82 62
1749.91 64
1750.01 64
1750.10 62
1750.20 58
1750.30 54
1750.39 48
1750.49 44
1750.58 39
1750.68 36
1750.77 35
1750.87 35
1750.97 36
1751.06 39
1751.16 42
1751.25 45
1751.35 47
1751.45 49
1751.54 49
1751.64 49
1751.73 48
1751.83 48
1751.93 48
1752.02 49
1752.12 50
1752.21 50
1752.31 50
1752.41 48
1752.50 45
1752.60 41
1752.69 36
1752.79 31
1752.89 28
1752.98 25
1753.08 23
1753.17 22
1753.27 21
1753.37 19
1753.46 17
1753.56 13
1753.65 9
1753.75 3
1753.85 0
1753.94 0
1754.04 0
1754.13 0
1754.23 0
1754.33 0
1754.42 0
1754.52 0
1754.61 2
1754.71 7
1754.81 11
1754.90 15
1755.00 19
1755.09 22
1755.19 24
1755.29 25
1755.38 26
1755.48 26
1755.57 26
1755.67 27
1755.77 29
1755.86 32
1755.96 37
1756.05 41
1756.15 45
1756.25 46
1756.34 46
1756.44 43
1756.54 38
1756.63 32
1756.73 26
1756.82 22
1756.92 20
1757.02 20
1757.11 22
1757.21 24
1757.30 27
1757.40 29
1757.50 29
1757.59 29
1757.69 29
1757.78 28
1757.88 29
1757.98 31
1758.07 34
1758.17 37
1758.26 40
1758.36 40
1758.46 39
1758.55 34
1758.65 28
1758.75 20
1758.84 14
1758.94 9
1759.03 6
1759.13 6
1759.23 6
1759.32 7
1759.42 8
1759.51 8
1759.61 9
1759.71 11
1759.80 14
1759.90 19
1760.00 26
1760.09 33
1760.19 41
1760.28 49
1760.38 57
1760.48 64
1760.57 70
1760.67 75
1760.77 78
1760.86 78
1760.96 76
1761.05 70
1761.15 62
1761.25 51
1761.34 39
1761.44 28
1761.53 20
1761.63 15
1761.73 14
1761.82 18
1761.92 25
1762.02 34
1762.11 43
1762.21 50
1762.30 56
1762.40 58
1762.50 59
1762.59 58
1762.69 57
1762.79 56
1762.88 57
1762.98 57
1763.07 59
1763.17 61
1763.27 62
1763.36 63
1763.46 63
1763.56 64
1763.65 65
1763.75 66
1763.85 68
1763.94 70
1764.04 73
1764.13 74
1764.23 74
1764.33 72
1764.42 69
1764.52 64
1764.62 59
1764.71 54
1764.81 50
1764.90 48
1765.00 47
1765.10 48
1765.19 50
1765.29 53
1765.39 55
1765.48 57
1765.58 59
1765.67 60
1765.77 59
1765.87 58
1765.96 56
1766.06 53
1766.16 49
1766.25 45
1766.35 42
1766.45 38
1766.54 35
1766.64 33
1766.73 31
1766.83 31
1766.93 31
1767.02 32
1767.12 32
1767.22 32
1767.31 31
1767.41 29
1767.51 26
1767.60 23
1767.70 20
1767.79 17
1767.89 15
1767.99 14
1768.08 13
1768.18 12
1768.28 10
1768.37 8
1768.47 5
1768.57 1
1768.66 0
1768.76 0
1768.86 0
1768.95 0
1769.05 0
1769.14 0
1769.24 4
1769.34 8
1769.43 13
1769.53 18
1769.63 24
1769.72 29
1769.82 32
1769.92 33
1770.01 32
1770.11 28
1770.21 23
1770.30 18
1770.40 15
1770.49 14
1770.59 16
1770.69 21
1770.78 27
1770.88 35
1770.98 42
1771.07 48
1771.17 53
1771.27 56
1771.36 58
1771.46 57
1771.56 54
1771.65 49
1771.75 42
1771.85 34
1771.94 25
1772.04 17
1772.14 11
1772.23 7
1772.33 5
1772.42 5
1772.52 7
1772.62 10
1772.71 13
1772.81 16
1772.91 19
1773.00 20
1773.10 21
1773.20 21
1773.29 21
1773.39 19
1773.49 16
1773.58 12
1773.68 6
1773.78 0
1773.87 0
1773.97 0
1774.07 0
1774.16 0
1774.26 0
1774.36 0
1774.45 0
1774.55 5
1774.65 14
1774.74 23
1774.84 30
1774.94 36
1775.03 40
1775.13 42
1775.22 43
1775.32 44
1775.42 44
1775.51 44
1775.61 43
1775.71 41
1775.80 39
1775.90 36
1776.00 32
1776.09 29
1776.19 26
1776.29 24
1776.38 22
1776.48 22
1776.58 23
1776.67 25
1776.77 29
1776.87 33
1776.96 39
1777.06 45
1777.16 52
1777.25 60
1777.35 67
1777.45 74
1777.54 79
1777.64 83
1777.74 84
1777.83 84
1777.93 81
1778.03 78
1778.12 75
1778.22 73
1778.32 72
1778.41 72
1778.51 74
1778.61 76
1778.70 79
1778.80 82
1778.90 84
1778.99 86
1779.09 87
1779.19 88
1779.28 87
1779.38 86
1779.48 85
1779.57 84
1779.67 83
1779.77 83
1779.86 84
1779.96 85
1780.06 87
1780.15 89
1780.25 91
1780.35 93
1780.44 93
1780.54 92
1780.64 90
1780.74 86
1780.83 83
1780.93 79
1781.03 76
1781.12 75
1781.22 74
1781.32 74
1781.41 75
1781.51 77
1781.61 79
1781.70 79
1781.80 79
1781.90 79
1781.99 77
1782.09 74
1782.19 72
1782.28 70
1782.38 69
1782.48 69
1782.57 70
1782.67 70
1782.77 70
1782.86 69
1782.96 67
1783.06 63
1783.15 60
1783.25 56
1783.35 52
1783.45 48
1783.54 45
1783.64 41
1783.74 37
1783.83 34
1783.93 31
1784.03 28
1784.12 26
1784.22 24
1784.32 22
1784.41 20
1784.51 19
1784.61 18
1784.70 18
1784.80 19
1784.90 20
1784.99 21
1785.09 22
1785.19 22
1785.29 21
1785.38 19
1785.48 18
1785.58 18
1785.67 18
1785.77 20
1785.87 22
1785.96 25
1786.06 27
1786.16 30
1786.25 32
1786.35 33
1786.45 34
1786.54 32
1786.64 30
1786.74 26
1786.84 22
1786.93 19
1787.03 16
1787.13 14
1787.22 12
1787.32 12
1787.42 12
1787.51 12
1787.61 12
1787.71 13
1787.80 14
1787.90 15
1788.00 15
1788.10 15
1788.19 13
1788.29 10
1788.39 4
1788.48 0
1788.58 0
1788.68 0
1788.77 0
1788.87 0
1788.97 0
1789.06 0
1789.16 0
1789.26 6
1789.36 16
1789.45 26
1789.55 35
1789.65 41
1789.74 44
1789.84 43
1789.94 40
1790.03 35
1790.13 32
1790.23 31
1790.33 33
1790.42 40
1790.52 49
1790.62 61
1790.71 73
1790.81 84
1790.91 91
1791.00 93
1791.10 92
1791.20 86
1791.30 79
1791.39 72
1791.49 65
1791.59 60
1791.68 58
1791.78 57
1791.88 57
1791.98 57
1792.07 57
1792.17 56
1792.27 56
1792.36 57
1792.46 59
1792.56 62
1792.65 66
1792.75 70
1792.85 73
1792.95 75
1793.04 76
1793.14 75
1793.24 73
1793.33 69
1793.43 65
1793.53 61
1793.63 57
1793.72 55
1793.82 54
1793.92 55
1794.01 57
1794.11 60
1794.21 63
1794.31 66
1794.40 68
1794.50 69
1794.60 70
1794.69 69
1794.79 69
1794.89 70
1794.99 72
1795.08 75
1795.18 80
1795.28 85
1795.37 91
1795.47 95
1795.57 97
1795.67 97
1795.76 94
1795.86 88
1795.96 80
1796.05 73
1796.15 65
1796.25 59
1796.35 55
1796.44 53
1796.54 53
1796.64 54
1796.73 56
1796.83 58
1796.93 60
1797.03 61
1797.12 62
1797.22 61
1797.32 59
1797.41 55
1797.51 49
1797.61 43
1797.71 36
1797.80 29
1797.90 24
1798.00 20
1798.09 20
1798.19 22
1798.29 27
1798.39 33
1798.48 39
1798.58 45
1798.68 50
1798.78 52
1798.87 52
1798.97 50
1799.07 46
1799.16 41
1799.26 36
1799.36 30
1799.46 24
1799.55 18
1799.65 13
1799.75 8
1799.85 5
1799.94 4
1800.04 4
1800.14 7
1800.23 11
1800.33 16
1800.43 20
1800.53 24
1800.62 26
1800.72 27
1800.82 26
1800.92 24
1801.01 22
1801.11 19
1801.21 16
1801.30 13
1801.40 10
1801.50 6
1801.60 2
1801.69 0
1801.79 0
1801.89 0
1801.99 0
1802.08 0
1802.18 0
1802.28 0
1802.37 0
1802.47 2
1802.57 6
1802.67 9
1802.76 12
1802.86 13
1802.96 13
1803.06 13
1803.15 13
1803.25 13
1803.35 14
1803.45 16
1803.54 18
1803.64 21
1803.74 24
1803.84 25
1803.93 26
1804.03 24
1804.13 21
1804.22 18
1804.32 13
1804.42 10
1804.52 7
1804.61 5
1804.71 5
1804.81 6
1804.91 8
1805.00 10
1805.10 13
1805.20 15
1805.30 16
1805.39 17
1805.49 17
1805.59 17
1805.69 18
1805.78 18
1805.88 18
1805.98 17
1806.08 16
1806.17 15
1806.27 14
1806.37 13
1806.46 13
1806.56 13
1806.66 15
1806.76 19
1806.85 24
1806.95 31
1807.05 37
1807.15 44
1807.24 49
1807.34 51
1807.44 52
1807.54 50
1807.63 48
1807.73 45
1807.83 44
1807.93 44
1808.02 46
1808.12 48
1808.22 50
1808.32 52
1808.41 53
1808.51 52
1808.61 52
1808.71 52
1808.80 52
1808.90 52
1809.00 52
1809.10 49
1809.19 45
1809.29 37
1809.39 28
1809.49 17
1809.58 6
1809.68 0
1809.78 0
1809.88 0
1809.97 0
1810.07 0
1810.17 0
1810.27 0
1810.36 3
1810.46 6
1810.56 7
1810.66 7
1810.75 7
1810.85 7
1810.95 10
1811.05 14
1811.15 20
1811.24 28
1811.34 35
1811.44 42
1811.54 47
1811.63 50
1811.73 51
1811.83 50
1811.93 48
1812.02 47
1812.12 45
1812.22 44
1812.32 44
1812.41 44
1812.51 44
1812.61 45
1812.71 45
1812.80 47
1812.90 48
1813.00 50
1813.10 51
1813.19 52
1813.29 52
1813.39 52
1813.49 52
1813.59 52
1813.68 55
1813.78 58
1813.88 61
1813.98 63
1814.07 63
1814.17 61
1814.27 55
1814.37 48
1814.46 42
1814.56 37
1814.66 35
1814.76 36
1814.85 41
1814.95 46
1815.05 51
1815.15 54
1815.25 54
1815.34 52
1815.44 49
1815.54 47
1815.64 46
1815.73 48
1815.83 53
1815.93 59
1816.03 65
1816.12 70
1816.22 70
1816.32 67
1816.42 60
1816.52 52
1816.61 43
1816.71 37
1816.81 35
1816.91 38
1817.00 46
1817.10 57
1817.20 69
1817.30 79
1817.40 85
1817.49 88
1817.59 88
1817.69 85
1817.79 81
1817.88 78
1817.98 75
1818.08 72
1818.18 68
1818.27 63
1818.37 56
1818.47 49
1818.57 41
1818.67 34
1818.76 30
1818.86 28
1818.96 28
1819.06 30
1819.15 33
1819.25 35
1819.35 35
1819.45 34
1819.55 32
1819.64 29
1819.74 26
1819.84 23
1819.94 21
1820.03 22
1820.13 24
1820.23 27
1820.33 30
1820.43 33
1820.52 35
1820.62 36
1820.72 35
1820.82 34
1820.92 32
1821.01 30
1821.11 28
1821.21 26
1821.31 24
1821.40 22
1821.50 21
1821.60 19
1821.70 18
1821.80 17
1821.89 17
1821.99 17
1822.09 18
1822.19 20
1822.29 23
1822.38 26
1822.48 29
1822.58 32
1822.68 36
1822.77 38
1822.87 41
1822.97 43
1823.07 45
1823.17 47
1823.26 50
1823.36 53
1823.46 56
1823.56 59
1823.66 62
1823.75 66
1823.85 69
1823.95 72
1824.05 75
1824.15 78
1824.24 80
1824.34 83
1824.44 84
1824.54 86
1824.63 86
1824.73 85
1824.83 83
1824.93 82
1825.03 81
1825.12 81
1825.22 83
1825.32 86
1825.42 90
1825.52 93
1825.61 94
1825.71 91
1825.81 85
1825.91 76
1826.01 65
1826.10 53
1826.20 42
1826.30 32
1826.40 24
1826.50 18
1826.59 14
1826.69 11
1826.79 10
1826.89 10
1826.99 10
1827.08 12
1827.18 14
1827.28 17
1827.38 20
1827.48 23
1827.57 26
1827.67 29
1827.77 32
1827.87 36
1827.97 40
1828.06 45
1828.16 50
1828.26 57
1828.36 63
1828.46 69
1828.55 73
1828.65 76
1828.75 75
1828.85 73
1828.95 68
1829.04 62
1829.14 55
1829.24 49
1829.34 44
1829.44 40
1829.53 36
1829.63 33
1829.73 30
1829.83 27
1829.93 26
1830.02 25
1830.12 25
1830.22 26
1830.32 28
1830.42 30
1830.52 32
1830.61 33
1830.71 34
1830.81 35
1830.91 38
1831.01 43
1831.10 51
1831.20 61
1831.30 72
1831.40 83
1831.50 91
1831.59 97
1831.69 98
1831.79 94
1831.89 88
1831.99 80
1832.09 71
1832.18 63
1832.28 55
1832.38 48
1832.48 41
1832.58 34
1832.67 28
1832.77 22
1832.87 19
1832.97 17
1833.07 18
1833.16 21
1833.26 25
1833.36 30
1833.46 34
1833.56 37
1833.66 39
1833.75 39
1833.85 38
1833.95 38
1834.05 37
1834.15 36
1834.24 36
1834.34 37
1834.44 38
1834.54 38
1834.64 39
1834.74 39
1834.83 38
1834.93 38
1835.03 38
1835.13 39
1835.23 41
1835.32 43
1835.42 46
1835.52 48
1835.62 48
1835.72 47
1835.82 45
1835.91 43
1836.01 42
1836.11 41
1836.21 42
1836.31 42
1836.41 43
1836.50 42
1836.60 40
1836.70 36
1836.80 32
1836.90 28
1836.99 25
1837.09 22
1837.19 21
1837.29 21
1837.39 22
1837.49 24
1837.58 25
1837.68 26
1837.78 26
1837.88 24
1837.98 21
1838.08 18
1838.17 15
1838.27 13
1838.37 11
1838.47 11
1838.57 10
1838.67 9
1838.76 8
1838.86 5
1838.96 1
1839.06 0
1839.16 0
1839.26 0
1839.35 0
1839.45 0
1839.55 0
1839.65 0
1839.75 6
1839.85 15
1839.94 23
1840.04 30
1840.14 33
1840.24 33
1840.34 30
1840.44 26
1840.53 23
1840.63 20
1840.73 20
1840.83 22
1840.93 24
1841.03 27
1841.12 28
1841.22 26
1841.32 23
1841.42 18
1841.52 14
1841.62 11
1841.71 10
1841.81 12
1841.91 16
1842.01 20
1842.11 24
1842.21 27
1842.30 30
1842.40 31
1842.50 33
1842.60 36
1842.70 38
1842.80 40
1842.90 42
1842.99 43
1843.09 43
1843.19 42
1843.29 39
1843.39 36
1843.49 33
1843.58 29
1843.68 24
1843.78 18
1843.88 12
1843.98 6
1844.08 0
1844.18 0
1844.27 0
1844.37 0
1844.47 0
1844.57 0
1844.67 0
1844.77 0
1844.86 0
1844.96 4
1845.06 7
1845.16 9
1845.26 11
1845.36 12
1845.46 13
1845.55 14
1845.65 17
1845.75 21
1845.85 26
1845.95 33
1846.05 41
1846.14 49
1846.24 58
1846.34 65
1846.44 72
1846.54 77
1846.64 81
1846.74 82
1846.83 80
1846.93 76
1847.03 68
1847.13 59
1847.23 49
1847.33 40
1847.43 33
1847.52 30
1847.62 31
1847.72 35
1847.82 40
1847.92 46
1848.02 50
1848.12 52
1848.21 51
1848.31 48
1848.41 43
1848.51 38
1848.61 33
1848.71 29
1848.81 26
1848.90 23
1849.00 22
1849.10 23
1849.20 26
1849.30 31
1849.40 40
1849.50 51
1849.59 63
1849.69 75
1849.79 84
1849.89 91
1849.99 95
1850.09 95
1850.19 93
1850.28 90
1850.38 86
1850.48 82
1850.58 79
1850.68 76
1850.78 75
1850.88 75
1850.97 75
1851.07 76
1851.17 77
1851.27 79
1851.37 81
1851.47 82
1851.57 82
1851.67 81
1851.76 79
1851.86 75
1851.96 70
1852.06 63
1852.16 54
1852.26 45
1852.36 36
1852.45 27
1852.55 19
1852.65 13
1852.75 10
1852.85 8
1852.95 8
1853.05 9
1853.15 10
1853.24 11
1853.34 12
1853.44 12
1853.54 13
1853.64 13
1853.74 15
1853.84 19
1853.94 24
1854.03 31
1854.13 39
1854.23 47
1854.33 54
1854.43 59
1854.53 61
1854.63 60
1854.72 57
1854.82 51
1854.92 45
1855.02 40
1855.12 35
1855.22 32
1855.32 31
1855.42 33
1855.51 37
1855.61 42
1855.71 47
1855.81 52
1855.91 55
1856.01 56
1856.11 56
1856.21 55
1856.30 53
1856.40 52
1856.50 51
1856.60 50
1856.70 51
1856.80 51
1856.90 52
1857.00 54
1857.10 57
1857.19 59
1857.29 62
1857.39 64
1857.49 65
1857.59 65
1857.69 62
1857.79 59
1857.89 54
1857.98 49
1858.08 44
1858.18 39
1858.28 36
1858.38 33
1858.48 32
1858.58 32
1858.68 33
1858.78 34
1858.87 34
1858.97 32
1859.07 28
1859.17 22
1859.27 13
1859.37 4
1859.47 0
1859.57 0
1859.66 0
1859.76 0
1859.86 0
1859.96 9
1860.06 17
1860.16 22
1860.26 25
1860.36 23
1860.46 19
1860.55 14
1860.65 8
1860.75 4
1860.85 1
1860.95 0
1861.05 0
1861.15 2
1861.25 3
1861.35 4
1861.45 5
1861.54 6
1861.64 7
1861.74 9
1861.84 12
1861.94 17
1862.04 23
1862.14 30
1862.24 38
1862.34 44
1862.43 48
1862.53 50
1862.63 50
1862.73 49
1862.83 46
1862.93 43
1863.03 42
1863.13 41
1863.23 40
1863.32 41
1863.42 42
1863.52 43
1863.62 44
1863.72 44
1863.82 44
1863.92 42
1864.02 40
1864.12 37
1864.22 34
1864.31 30
1864.41 26
1864.51 22
1864.61 19
1864.71 18
1864.81 18
1864.91 19
1865.01 20
1865.11 22
1865.21 23
1865.30 23
1865.40 21
1865.50 19
1865.60 17
1865.70 15
1865.80 13
1865.90 13
1866.00 14
1866.10 15
1866.20 17
1866.30 19
1866.39 21
1866.49 22
1866.59 23
1866.69 24
1866.79 26
1866.89 29
1866.99 33
1867.09 36
1867.19 39
1867.29 40
1867.38 40
1867.48 37
1867.58 32
1867.68 27
1867.78 20
1867.88 14
1867.98 8
1868.08 3
1868.18 0
1868.28 0
1868.38 0
1868.47 0
1868.57 0
1868.67 0
1868.77 0
1868.87 0
1868.97 0
1869.07 5
1869.17 11
1869.27 18
1869.37 23
1869.47 28
1869.56 32
1869.66 35
1869.76 37
1869.86 40
1869.96 43
1870.06 46
1870.16 49
1870.26 51
1870.36 53
1870.46 55
1870.56 57
1870.66 59
1870.75 62
1870.85 66
1870.95 70
1871.05 74
1871.15 77
1871.25 78
1871.35 77
1871.45 73
1871.55 67
1871.65 60
1871.75 52
1871.85 44
1871.94 38
1872.04 35
1872.14 34
1872.24 36
1872.34 39
1872.44 44
1872.54 48
1872.64 50
1872.74 51
1872.84 50
1872.94 49
1873.04 48
1873.14 47
1873.23 47
1873.33 47
1873.43 47
1873.53 45
1873.63 40
1873.73 34
1873.83 27
1873.93 20
1874.03 14
1874.13 9
1874.23 7
1874.33 6
1874.43 5
1874.52 5
1874.62 5
1874.72 4
1874.82 3
1874.92 1
1875.02 0
1875.12 0
1875.22 0
1875.32 0
1875.42 1
1875.52 2
1875.62 4
1875.72 5
1875.82 5
1875.91 5
1876.01 6
1876.11 9
1876.21 13
1876.31 19
1876.41 26
1876.51 32
1876.61 37
1876.71 39
1876.81 39
1876.91 36
1877.01 32
1877.11 28
1877.21 25
1877.31 22
1877.40 21
1877.50 22
1877.60 23
1877.70 24
1877.80 25
1877.90 26
1878.00 26
1878.10 25
1878.20 24
1878.30 22
1878.40 20
1878.50 17
1878.60 14
1878.70 11
1878.80 10
1878.89 10
1878.99 13
1879.09 19
1879.19 26
1879.29 33
1879.39 40
1879.49 43
1879.59 43
1879.69 40
1879.79 33
1879.89 24
1879.99 14
1880.09 4
1880.19 0
1880.29 0
1880.39 0
1880.49 0
1880.58 0
1880.68 0
1880.78 0
1880.88 1
1880.98 5
1881.08 8
1881.18 10
1881.28 10
1881.38 10
1881.48 10
1881.58 9
1881.68 8
1881.78 8
1881.88 8
1881.98 9
1882.08 10
1882.18 13
1882.28 16
1882.37 19
1882.47 22
1882.57 23
1882.67 22
1882.77 20
1882.87 16
1882.97 12
1883.07 10
1883.17 11
1883.27 16
1883.37 23
1883.47 32
1883.57 41
1883.67 48
1883.77 52
1883.87 52
1883.97 49
1884.07 44
1884.17 38
1884.27 32
1884.36 27
1884.46 24
1884.56 23
1884.66 23
1884.76 24
1884.86 24
1884.96 25
1885.06 24
1885.16 23
1885.26 22
1885.36 22
1885.46 23
1885.56 26
1885.66 30
1885.76 37
1885.86 46
1885.96 54
1886.06 62
1886.16 69
1886.26 73
1886.36 75
1886.46 74
1886.55 71
1886.65 66
1886.75 60
1886.85 55
1886.95 50
1887.05 47
1887.15 45
1887.25 44
1887.35 45
1887.45 46
1887.55 47
1887.65 48
1887.75 49
1887.85 50
1887.95 52
1888.05 56
1888.15 62
1888.25 69
1888.35 76
1888.45 82
1888.55 86
1888.65 86
1888.75 81
1888.85 73
1888.95 62
1889.05 51
1889.14 40
1889.24 31
1889.34 25
1889.44 22
1889.54 22
1889.64 22
1889.74 23
1889.84 23
1889.94 24
1890.04 24
1890.14 25
1890.24 28
1890.34 33
1890.44 40
1890.54 47
1890.64 53
1890.74 58
1890.84 59
1890.94 57
1891.04 51
1891.14 43
1891.24 33
1891.34 24
1891.44 18
1891.54 13
1891.64 12
1891.74 14
1891.84 18
1891.94 23
1892.04 27
1892.14 30
1892.24 31
1892.33 31
1892.43 29
1892.53 26
1892.63 22
1892.73 20
1892.83 18
1892.93 18
1893.03 19
1893.13 20
1893.23 22
1893.33 23
1893.43 23
1893.53 22
1893.63 20
1893.73 16
1893.83 13
1893.93 10
1894.03 9
1894.13 10
1894.23 13
1894.33 18
1894.43 23
1894.53 27
1894.63 31
1894.73 33
1894.83 32
1894.93 30
1895.03 28
1895.13 25
1895.23 23
1895.33 22
1895.43 23
1895.53 26
1895.63 29
1895.73 32
1895.83 35
1895.93 38
1896.03 41
1896.13 43
1896.23 47
1896.33 51
1896.43 55
1896.53 60
1896.63 64
1896.73 67
1896.83 69
1896.93 68
1897.03 66
1897.13 64
1897.22 62
1897.32 60
1897.42 58
1897.52 57
1897.62 55
1897.72 52
1897.82 48
1897.92 42
1898.02 35
1898.12 28
1898.22 20
1898.32 13
1898.42 8
1898.52 3
1898.62 0
1898.72 0
1898.82 0
1898.92 0
1899.02 0
1899.12 0
1899.22 0
1899.32 0
1899.42 1
1899.52 3
1899.62 5
1899.72 7
1899.82 9
1899.92 12
1900.02 15
1900.12 20
1900.22 25
1900.32 30
1900.42 35
1900.52 39
1900.62 41
1900.72 41
1900.82 39
1900.92 36
1901.02 33
1901.12 28
1901.22 24
1901.32 20
1901.42 16
1901.52 13
1901.62 10
1901.72 9
1901.82 9
1901.92 10
1902.02 13
1902.12 17
1902.22 21
1902.32 25
1902.42 29
1902.52 32
1902.62 35
1902.72 38
1902.82 41
1902.92 45
1903.02 49
1903.12 53
1903.22 57
1903.32 59
1903.42 60
1903.52 60
1903.62 58
1903.72 55
1903.82 50
1903.92 45
1904.02 38
1904.12 31
1904.22 24
1904.32 18
1904.42 14
1904.52 12
1904.62 11
1904.72 11
1904.82 13
1904.92 14
1905.02 14
1905.12 14
1905.22 12
1905.32 11
1905.42 11
1905.52 13
1905.62 17
1905.72 23
1905.82 29
1905.92 36
1906.02 43
1906.12 50
1906.22 55
1906.32 61
1906.42 65
1906.52 68
1906.62 70
1906.72 70
1906.82 66
1906.92 61
1907.02 53
1907.12 43
1907.22 34
1907.32 26
1907.42 18
1907.52 13
1907.62 8
1907.72 5
1907.83 3
1907.93 0
1908.03 0
1908.13 0
1908.23 0
1908.33 0
1908.43 0
1908.53 0
1908.63 0
1908.73 0
1908.83 1
1908.93 2
1909.03 3
1909.13 4
1909.23 5
1909.33 7
1909.43 10
1909.53 14
1909.63 18
1909.73 24
1909.83 30
1909.93 37
1910.03 43
1910.13 48
1910.23 52
1910.33 55
1910.43 56
1910.53 56
1910.63 55
1910.73 55
1910.83 55
1910.93 54
1911.03 54
1911.13 53
1911.23 51
1911.33 49
1911.43 48
1911.53 47
1911.63 49
1911.73 53
1911.83 60
1911.93 68
1912.03 76
1912.13 85
1912.23 91
1912.33 95
1912.43 96
1912.53 95
1912.63 90
1912.74 85
1912.84 79
1912.94 73
1913.04 67
1913.14 64
1913.24 62
1913.34 62
1913.44 63
1913.54 67
1913.64 71
1913.74 77
1913.84 84
1913.94 90
1914.04 95
1914.14 100
1914.24 102
1914.34 103
1914.44 103
1914.54 101
1914.64 98
1914.74 95
1914.84 93
1914.94 92
1915.04 93
1915.14 95
1915.24 96
1915.34 97
1915.44 97
1915.54 94
1915.64 88
1915.74 82
1915.84 74
1915.95 66
1916.05 58
1916.15 50
1916.25 44
1916.35 38
1916.45 34
1916.55 31
1916.65 30
1916.75 30
1916.85 31
1916.95 34
1917.05 36
1917.15 39
1917.25 40
1917.35 40
1917.45 39
1917.55 37
1917.65 34
1917.75 31
1917.85 29
1917.95 26
1918.05 25
1918.15 24
1918.25 23
1918.35 23
1918.45 24
1918.56 24
1918.66 25
1918.76 27
1918.86 30
1918.96 33
1919.06 38
1919.16 43
1919.26 49
1919.36 53
1919.46 55
1919.56 56
1919.66 54
1919.76 50
1919.86 46
1919.96 41
1920.06 37
1920.16 33
1920.26 32
1920.36 31
1920.46 33
1920.56 35
1920.66 39
1920.77 42
1920.87 46
1920.97 49
1921.07 52
1921.17 54
1921.27 56
1921.37 58
1921.47 59
1921.57 60
1921.67 61
1921.77 61
1921.87 61
1921.97 61
1922.07 62
1922.17 63
1922.27 65
1922.37 67
1922.47 70
1922.57 73
1922.67 77
1922.78 82
1922.88 87
1922.98 91
1923.08 95
1923.18 98
1923.28 98
1923.38 97
1923.48 95
1923.58 93
1923.68 91
1923.78 91
1923.88 93
1923.98 97
1924.08 101
1924.18 105
1924.28 108
1924.38 108
1924.48 106
1924.59 101
1924.69 95
1924.79 88
1924.89 82
1924.99 78
1925.09 74
1925.19 73
1925.29 72
1925.39 70
1925.49 69
1925.59 66
1925.69 62
1925.79 57
1925.89 53
1925.99 49
1926.09 46
1926.19 44
1926.30 44
1926.40 44
1926.50 43
1926.60 41
1926.70 37
1926.80 32
1926.90 26
1927.00 21
1927.10 17
1927.20 17
1927.30 19
1927.40 24
1927.50 31
1927.60 38
1927.70 45
1927.81 50
1927.91 54
1928.01 56
1928.11 57
1928.21 57
1928.31 59
1928.41 60
1928.51 62
1928.61 63
1928.71 64
1928.81 63
1928.91 62
1929.01 61
1929.11 60
1929.21 60
1929.32 62
1929.42 64
1929.52 66
1929.62 67
1929.72 66
1929.82 63
1929.92 59
1930.02 53
1930.12 49
1930.22 44
1930.32 41
1930.42 38
1930.52 36
1930.62 33
1930.73 31
1930.83 30
1930.93 29
1931.03 32
1931.13 37
1931.23 43
1931.33 51
1931.43 58
1931.53 63
1931.63 65
1931.73 64
1931.83 60
1931.93 54
1932.04 48
1932.14 44
1932.24 42
1932.34 42
1932.44 44
1932.54 47
1932.64 49
1932.74 51
1932.84 51
1932.94 51
1933.04 50
1933.14 50
1933.24 50
1933.35 51
1933.45 53
1933.55 54
1933.65 56
1933.75 56
1933.85 55
1933.95 53
1934.05 52
1934.15 51
1934.25 51
1934.35 52
1934.45 55
1934.56 59
1934.66 63
1934.76 67
1934.86 68
1934.96 68
1935.06 65
1935.16 61
1935.26 56
1935.36 52
1935.46 49
1935.56 48
1935.67 49
1935.77 52
1935.87 55
1935.97 58
1936.07 60
1936.17 59
1936.27 57
1936.37 53
1936.47 48
1936.57 43
1936.67 40
1936.77 38
1936.88 39
1936.98 42
1937.08 47
1937.18 52
1937.28 57
1937.38 62
1937.48 64
1937.58 65
1937.68 65
1937.78 64
1937.88 62
1937.99 61
1938.09 60
1938.19 60
1938.29 62
1938.39 63
1938.49 64
1938.59 64
1938.69 64
1938.79 62
1938.89 61
1939.00 59
1939.10 58
1939.20 57
1939.30 57
1939.40 58
1939.50 59
1939.60 61
1939.70 63
1939.80 65
1939.90 67
1940.00 68
1940.11 67
1940.21 65
1940.31 61
1940.41 56
1940.51 52
1940.61 49
1940.71 48
1940.81 50
1940.91 54
1941.01 60
1941.12 65
1941.22 68
1941.32 69
1941.42 67
1941.52 63
1941.62 59
1941.72 55
1941.82 53
1941.92 53
1942.03 56
1942.13 59
1942.23 63
1942.33 65
1942.43 66
1942.53 66
1942.63 65
1942.73 63
1942.83 63
1942.93 64
1943.04 66
1943.14 70
1943.24 76
1943.34 83
1943.44 91
1943.54 100
1943.64 110
1943.74 120
1943.84 131
1943.95 140
1944.05 148
1944.15 154
1944.25 157
1944.35 159
1944.45 159
1944.55 157
1944.65 156
1944.75 153
1944.86 151
1944.96 147
1945.06 142
1945.16 137
1945.26 132
1945.36 127
1945.46 124
1945.56 122
1945.66 121
1945.77 122
1945.87 123
1945.97 125
1946.07 126
1946.17 126
1946.27 125
1946.37 122
1946.47 118
1946.57 113
1946.68 108
1946.78 104
1946.88 100
1946.98 98
1947.08 97
1947.18 96
1947.28 96
1947.38 94
1947.48 91
1947.59 87
1947.69 80
1947.79 72
1947.89 63
1947.99 53
1948.09 44
1948.19 36
1948.29 29
1948.40 23
1948.50 19
1948.60 16
1948.70 15
1948.80 15
1948.90 19
1949.00 24
1949.10 32
1949.21 41
1949.31 52
1949.41 62
1949.51 71
1949.61 78
1949.71 81
1949.81 81
1949.91 79
1950.02 75
1950.12 70
1950.22 67
1950.32 65
1950.42 64
1950.52 65
1950.62 65
1950.72 65
1950.83 62
1950.93 58
1951.03 52
1951.13 45
1951.23 38
1951.33 31
1951.43 27
1951.53 25
1951.64 25
1951.74 27
1951.84 31
1951.94 35
1952.04 37
1952.14 39
1952.24 39
1952.34 37
1952.45 35
1952.55 34
1952.65 32
1952.75 31
1952.85 31
1952.95 30
1953.05 30
1953.15 29
1953.26 28
1953.36 26
1953.46 25
1953.56 24
1953.66 23
1953.76 24
1953.86 24
1953.97 26
1954.07 27
1954.17 29
1954.27 31
1954.37 33
1954.47 35
1954.57 37
1954.68 40
1954.78 43
1954.88 47
1954.98 51
1955.08 55
1955.18 58
1955.28 60
1955.38 60
1955.49 58
1955.59 54
1955.69 49
1955.79 43
1955.89 37
1955.99 32
1956.09 28
1956.20 26
1956.30 26
1956.40 28
1956.50 30
1956.60 32
1956.70 33
1956.80 32
1956.91 29
1957.01 25
1957.11 20
1957.21 16
1957.31 13
1957.41 11
1957.51 11
1957.62 13
1957.72 16
1957.82 21
1957.92 27
1958.02 33
1958.12 41
1958.22 48
1958.33 54
1958.43 61
1958.53 66
1958.63 71
1958.73 75
1958.83 78
1958.93 81
1959.04 84
1959.14 87
1959.24 89
1959.34 90
1959.44 91
1959.54 91
1959.65 88
1959.75 83
1959.85 77
1959.95 70
1960.05 62
1960.15 54
1960.25 47
1960.36 41
1960.46 36
1960.56 31
1960.66 26
1960.76 21
1960.86 16
1960.96 12
1961.07 9
1961.17 8
1961.27 10
1961.37 14
1961.47 20
1961.57 26
1961.68 30
1961.78 33
1961.88 33
1961.98 31
1962.08 28
1962.18 24
1962.28 20
1962.39 19
1962.49 20
1962.59 23
1962.69 28
1962.79 34
1962.89 39
1963.00 43
1963.10 47
1963.20 49
1963.30 51
1963.40 53
1963.50 56
1963.61 59
1963.71 62
1963.81 63
1963.91 62
1964.01 59
1964.11 54
1964.21 48
1964.32 40
1964.42 33
1964.52 26
1964.62 20
1964.72 16
1964.82 13
1964.93 12
1965.03 11
1965.13 11
1965.23 10
1965.33 7
1965.43 4
1965.54 0
1965.64 0
1965.74 0
1965.84 0
1965.94 0
1966.04 0
1966.15 0
1966.25 0
1966.35 6
1966.45 13
1966.55 19
1966.65 22
1966.76 25
1966.86 27
1966.96 28
1967.06 30
1967.16 32
1967.26 35
1967.37 38
1967.47 40
1967.57 40
1967.67 38
1967.77 35
1967.87 30
1967.98 26
1968.08 22
1968.18 19
1968.28 17
1968.38 15
1968.48 14
1968.59 14
1968.69 14
1968.79 15
1968.89 18
1968.99 22
1969.10 27
1969.20 32
1969.30 37
1969.40 42
1969.50 46
1969.60 49
1969.71 53
1969.81 56
1969.91 60
1970.01 64
1970.11 67
1970.21 70
1970.32 72
1970.42 73
1970.52 72
1970.62 70
1970.72 67
1970.83 63
1970.93 59
1971.03 55
1971.13 51
1971.23 49
1971.33 49
1971.44 50
1971.54 54
1971.64 59
1971.74 65
1971.84 72
1971.94 77
1972.05 81
1972.15 83
1972.25 83
1972.35 81
1972.45 78
1972.56 77
1972.66 76
1972.76 78
1972.86 81
1972.96 84
1973.06 88
1973.17 89
1973.27 88
1973.37 85
1973.47 78
1973.57 71
1973.68 63
1973.78 57
1973.88 53
1973.98 51
1974.08 51
1974.19 53
1974.29 56
1974.39 59
1974.49 62
1974.59 64
1974.69 66
1974.80 66
1974.90 64
1975.00 60
1975.10 54
1975.20 46
1975.31 37
1975.41 28
1975.51 22
1975.61 18
1975.71 15
1975.82 14
1975.92 13
1976.02 12
1976.12 11
1976.22 10
1976.33 8
1976.43 7
1976.53 6
1976.63 6
1976.73 6
1976.83 6
1976.94 5
1977.04 4
1977.14 4
1977.24 4
1977.34 4
1977.45 5
1977.55 5
1977.65 4
1977.75 2
1977.85 0
1977.96 0
1978.06 0
1978.16 0
1978.26 0
1978.36 0
1978.47 2
1978.57 9
1978.67 17
1978.77 26
1978.87 34
1978.98 42
1979.08 49
1979.18 56
1979.28 62
1979.38 68
1979.49 73
1979.59 77
1979.69 79
1979.79 79
1979.89 79
1980.00 77
1980.10 75
1980.20 72
1980.30 69
1980.40 66
1980.51 62
1980.61 59
1980.71 56
1980.81 54
1980.91 52
1981.02 50
1981.12 48
1981.22 44
1981.32 39
1981.42 33
1981.53 29
1981.63 25
1981.73 25
1981.83 27
1981.94 31
1982.04 38
1982.14 44
1982.24 51
1982.34 57
1982.45 61
1982.55 64
1982.65 66
1982.75 66
1982.85 66
1982.96 64
1983.06 62
1983.16 60
1983.26 58
1983.36 57
1983.47 58
1983.57 59
1983.67 60
1983.77 61
1983.87 62
1983.98 63
1984.08 64
1984.18 66
1984.28 68
1984.39 70
1984.49 72
1984.59 73
1984.69 72
1984.79 69
1984.90 66
1985.00 61
1985.10 58
1985.20 55
1985.30 53
1985.41 52
1985.51 52
1985.61 52
1985.71 53
1985.82 54
1985.92 56
1986.02 58
1986.12 60
1986.22 63
1986.33 64
1986.43 66
1986.53 67
1986.63 67
1986.74 67
1986.84 68
1986.94 68
1987.04 69
1987.14 71
1987.25 72
1987.35 73
1987.45 74
1987.55 75
1987.66 76
1987.76 77
1987.86 79
1987.96 81
1988.06 82
1988.17 84
1988.27 86
1988.37 88
1988.47 91
1988.58 96
1988.68 100
1988.78 105
1988.88 110
1988.98 113
1989.09 115
1989.19 116
1989.29 115
1989.39 112
1989.50 108
1989.60 103
1989.70 97
1989.80 91
1989.90 83
1990.01 75
1990.11 68
1990.21 61
1990.31 55
1990.42 49
1990.52 45
1990.62 41
1990.72 38
1990.83 35
1990.93 33
1991.03 32
1991.13 33
1991.23 35
1991.34 39
1991.44 43
1991.54 47
1991.64 49
1991.75 50
1991.85 48
1991.95 46
1992.05 43
1992.16 41
1992.26 41
1992.36 42
1992.46 46
1992.56 51
1992.67 56
1992.77 60
1992.87 64
1992.97 67
1993.08 69
1993.18 70
1993.28 70
1993.38 69
1993.49 67
1993.59 63
1993.69 59
1993.79 55
1993.90 51
1994.00 48
1994.10 47
1994.20 47
1994.30 49
1994.41 52
1994.51 58
1994.61 64
1994.71 73
1994.82 82
1994.92 92
1995.02 101
1995.12 108
1995.23 112
1995.33 114
1995.43 112
1995.53 109
1995.64 104
1995.74 98
1995.84 94
1995.94 90
1996.05 86
1996.15 83
1996.25 79
1996.35 76
1996.46 73
1996.56 70
1996.66 69
1996.76 70
1996.87 73
1996.97 77
1997.07 83
1997.17 90
1997.28 97
1997.38 105
1997.48 114
1997.58 122
1997.68 129
1997.79 134
1997.89 137
1997.99 137
1998.09 134
1998.20 130
1998.30 126
1998.40 124
1998.50 125
1998.61 129
1998.71 136
1998.81 146
1998.91 156
1999.02 166
1999.12 174
1999.22 180
1999.32 183
1999.43 183
1999.53 179
1999.63 173
1999.73 163
1999.84 152
1999.94 141
2000.04 131
2000.15 123
2000.25 119
2000.35 119
2000.45 121
2000.56 125
2000.66 130
2000.76 135
2000.86 139
2000.97 140
2001.07 138
2001.17 134
2001.27 127
2001.38 117
2001.48 107
2001.58 96
2001.68 87
2001.79 80
2001.89 75
2001.99 72
2002.09 70
2002.20 69
2002.30 67
2002.40 65
2002.50 63
2002.61 62
2002.71 61
2002.81 61
2002.91 62
2003.02 62
2003.12 64
2003.22 65
2003.32 67
2003.43 69
2003.53 72
2003.63 75
2003.74 77
2003.84 78
2003.94 78
2004.04 77
2004.15 76
2004.25 73
2004.35 71
2004.45 68
2004.56 65
2004.66 60
2004.76 55
2004.86 50
2004.97 44
2005.07 38
2005.17 34
2005.28 32
2005.38 32
2005.48 34
2005.58 38
2005.69 42
2005.79 46
2005.89 49
2005.99 52
2006.10 54
2006.20 55
2006.30 56
2006.40 56
2006.51 54
2006.61 52
2006.71 48
2006.82 42
2006.92 36
2007.02 30
2007.12 25
2007.23 23
2007.33 24
2007.43 28
2007.53 34
2007.64 41
2007.74 48
2007.84 53
2007.95 55
2008.05 54
2008.15 53
2008.25 51
2008.36 49
2008.46 50
2008.56 53
2008.66 57
2008.77 62
2008.87 68
2008.97 73
2009.08 78
2009.18 82
2009.28 85
2009.38 87
2009.49 90
2009.59 92
2009.69 93
2009.80 94
2009.90 94
2010.00 94
2010.10 94
2010.21 93
2010.31 93
2010.41 93
2010.51 94
2010.62 94
2010.72 93
2010.82 92
2010.93 89
2011.03 85
2011.13 79
2011.23 72
2011.34 64
2011.44 57
2011.54 51
2011.65 49
2011.75 51
2011.85 58
2011.95 69
2012.06 83
2012.16 99
2012.26 114
2012.37 126
2012.47 132
2012.57 134
2012.67 131
2012.78 124
2012.88 114
2012.98 104
2013.09 94
2013.19 86
2013.29 80
2013.39 76
2013.50 73
2013.60 70
2013.70 68
2013.81 65
2013.91 61
2014.01 57
2014.11 53
2014.22 50
2014.32 49
2014.42 50
2014.53 53
2014.63 58
2014.73 65
2014.83 73
2014.94 81
2015.04 87
2015.14 92
2015.25 95
2015.35 95
2015.45 93
2015.56 89
2015.66 84
2015.76 78
2015.86 74
2015.97 72
2016.07 71
2016.17 73
2016.28 77
2016.38 82
2016.48 88
2016.58 93
2016.69 96
2016.79 97
2016.89 95
2017.00 89
2017.10 82
2017.20 72
2017.31 60
2017.41 47
2017.51 35
2017.61 24
2017.72 15
2017.82 8
2017.92 3
2018.03 1
2018.13 1
2018.23 2
2018.34 5
2018.44 10
2018.54 15
2018.64 23
2018.75 30
2018.85 38
2018.95 45
2019.06 50
2019.16 53
2019.26 54
2019.37 53
2019.47 51
2019.57 49
2019.67 49
2019.78 50
2019.88 52
2019.98 54
2020.09 57
2020.19 60
2020.29 61
2020.40 62
2020.50 61
2020.60 59
2020.71 58
2020.81 56
2020.91 54
2021.01 51
2021.12 48
2021.22 45
2021.32 42
2021.43 41
2021.53 40
2021.63 42
2021.74 45
2021.84 50
2021.94 56
2022.05 61
2022.15 66
2022.25 69
2022.35 71
2022.46 72
2022.56 71
2022.66 69
2022.77 67
2022.87 64
2022.97 61
2023.08 58
2023.18 54
2023.28 50
2023.39 47
2023.49 45
2023.59 45
2023.70 47
2023.80 51
2023.90 56
2024.00 62
2024.11 67
2024.21 72
2024.31 75
2024.42 76
2024.52 75
2024.62 73
2024.73 70
2024.83 67
2024.93 64
2025.04 61
2025.14 59
2025.24 57
2025.35 56
2025.45 54
2025.55 53
2025.66 52
2025.76 51
2025.86 50
2025.96 48
2026.07 46
2026.17 44
2026.27 42
2026.38 42
2026.48 43
2026.58 46
2026.69 51
2026.79 58
2026.89 65
2027.00 73
2027.10 82
2027.20 89
2027.31 96
2027.41 102
2027.51 106
2027.62 109
2027.72 110
2027.82 110
2027.93 108
2028.03 105
2028.13 101
2028.24 96
2028.34 89
2028.44 82
2028.55 74
2028.65 66
2028.75 57
2028.86 50
2028.96 43
2029.06 38
2029.17 35
2029.27 33
2029.37 33
2029.48 34
2029.58 37
2029.68 39
2029.78 42
2029.89 45
2029.99 47
2030.09 47
2030.20 47
2030.30 47
2030.40 47
2030.51 47
2030.61 49
2030.71 54
2030.82 63
2030.92 74
2031.02 86
2031.13 98
2031.23 107
2031.33 113
2031.44 113
2031.54 107
2031.64 97
2031.75 85
2031.85 70
2031.95 56
2032.06 43
2032.16 31
2032.26 20
2032.37 12
2032.47 6
2032.57 1
2032.68 0
2032.78 0
2032.88 0
2032.99 0
2033.09 4
2033.20 8
2033.30 12
2033.40 16
2033.51 19
2033.61 21
2033.71 22
2033.82 20
2033.92 17
2034.02 13
2034.13 8
2034.23 3
2034.33 0
2034.44 0
2034.54 0
2034.64 0
2034.75 0
2034.85 0
2034.95 2
2035.06 5
2035.16 8
2035.26 9
2035.37 10
2035.47 9
2035.57 8
2035.68 5
2035.78 1
2035.88 0
2035.99 0
2036.09 0
2036.19 0
2036.30 0
2036.40 0
2036.50 3
2036.61 6
2036.71 8
2036.82 8
2036.92 7
2037.02 5
2037.13 2
2037.23 0
2037.33 0
2037.44 0
2037.54 0
2037.64 0
2037.75 0
2037.85 6
2037.95 15
2038.06 25
2038.16 34
2038.26 41
2038.37 47
2038.47 50
2038.57 51
2038.68 51
2038.78 50
2038.89 49
2038.99 48
2039.09 47
2039.20 46
2039.30 46
2039.40 47
2039.51 48
2039.61 50
2039.71 52
2039.82 54
2039.92 55
2040.02 57
2040.13 58
2040.23 60
2040.33 63
2040.44 66
2040.54 69
2040.65 71
2040.75 71
2040.85 68
2040.96 63
2041.06 55
2041.16 45
2041.27 35
2041.37 25
2041.47 17
2041.58 11
2041.68 7
2041.78 6
2041.89 7
2041.99 9
2042.10 12
2042.20 16
2042.30 19
2042.41 24
2042.51 28
2042.61 33
2042.72 37
2042.82 41
2042.92 43
2043.03 44
2043.13 43
2043.24 40
2043.34 36
2043.44 32
2043.55 29
2043.65 28
2043.75 28
2043.86 30
2043.96 34
2044.06 38
2044.17 42
2044.27 46
2044.38 49
2044.48 52
2044.58 54
2044.69 56
2044.79 58
2044.89 59
2045.00 60
2045.10 59
2045.21 58
2045.31 57
2045.41 54
2045.52 52
2045.62 49
2045.72 45
2045.83 41
2045.93 38
2046.03 36
2046.14 35
2046.24 36
2046.35 40
2046.45 46
2046.55 53
2046.66 60
2046.76 66
2046.86 70
2046.97 73
2047.07 74
2047.18 74
2047.28 74
2047.38 76
2047.49 79
2047.59 83
2047.69 87
2047.80 92
2047.90 96
2048.01 98
2048.11 100
2048.21 99
2048.32 98
2048.42 96
2048.52 93
2048.63 89
2048.73 85
2048.84 81
2048.94 76
2049.04 71
2049.15 66
2049.25 62
2049.35 58
2049.46 55
2049.56 53
2049.67 52
2049.77 53
2049.87 54
2049.98 56
2050.08 57
2050.19 58
2050.29 59
2050.39 59
2050.50 58
2050.60 57
2050.70 57
2050.81 58
2050.91 62
2051.02 68
2051.12 75
2051.22 83
2051.33 89
2051.43 93
2051.53 94
2051.64 91
2051.74 86
2051.85 78
2051.95 70
2052.05 62
2052.16 55
2052.26 50
2052.37 46
2052.47 44
2052.57 43
2052.68 44
2052.78 45
2052.89 47
2052.99 48
2053.09 50
2053.20 50
2053.30 48
2053.40 45
2053.51 40
2053.61 34
2053.72 29
2053.82 24
2053.92 21
2054.03 21
2054.13 23
2054.24 26
2054.34 30
2054.44 35
2054.55 40
2054.65 46
2054.76 52
2054.86 58
2054.96 64
2055.07 68
2055.17 70
2055.28 69
2055.38 66
2055.48 62
2055.59 57
2055.69 52
2055.79 50
2055.90 51
2056.00 56
2056.11 63
2056.21 73
2056.31 82
2056.42 91
2056.52 98
2056.63 102
2056.73 102
2056.83 99
2056.94 93
2057.04 85
2057.15 78
2057.25 71
2057.35 66
2057.46 63
2057.56 63
2057.67 64
2057.77 67
2057.87 72
2057.98 76
2058.08 81
2058.19 85
2058.29 87
2058.39 87
2058.50 85
2058.60 80
2058.71 73
2058.81 64
2058.91 54
2059.02 43
2059.12 33
2059.23 24
2059.33 18
2059.43 16
2059.54 18
2059.64 22
2059.75 28
2059.85 33
2059.96 36
2060.06 36
2060.16 32
2060.27 25
2060.37 16
2060.48 6
2060.58 0
2060.68 0
2060.79 0
2060.89 0
2061.00 0
2061.10 0
2061.20 0
2061.31 0
2061.41 2
2061.52 8
2061.62 13
2061.72 17
2061.83 18
2061.93 17
2062.04 13
2062.14 8
2062.25 3
2062.35 0
2062.45 0
2062.56 0
2062.66 2
2062.77 9
2062.87 16
2062.97 25
2063.08 32
2063.18 39
2063.29 44
2063.39 48
2063.49 51
2063.60 53
2063.70 55
2063.81 56
2063.91 57
2064.02 58
2064.12 58
2064.22 57
2064.33 57
2064.43 55
2064.54 54
2064.64 54
2064.74 53
2064.85 53
2064.95 53
2065.06 53
2065.16 51
2065.27 49
2065.37 45
2065.47 39
2065.58 31
2065.68 22
2065.79 12
2065.89 4
2066.00 0
2066.10 0
2066.20 0
2066.31 0
2066.41 0
2066.52 7
2066.62 17
2066.72 27
2066.83 36
2066.93 44
2067.04 50
2067.14 53
2067.25 53
2067.35 51
2067.45 48
2067.56 44
2067.66 40
2067.77 37
2067.87 35
2067.98 35
2068.08 37
2068.18 40
2068.29 44
2068.39 48
2068.50 53
2068.60 55
2068.71 55
2068.81 52
2068.91 48
2069.02 41
2069.12 34
2069.23 28
2069.33 22
2069.44 17
2069.54 13
2069.64 10
2069.75 7
2069.85 4
2069.96 3
2070.06 2
2070.17 3
2070.27 5
2070.37 8
2070.48 11
2070.58 14
2070.69 15
2070.79 14
2070.90 12
2071.00 9
2071.10 5
2071.21 3
2071.31 2
2071.42 4
2071.52 8
2071.63 15
2071.73 24
2071.84 34
2071.94 44
2072.04 52
2072.15 58
2072.25 60
2072.36 60
2072.46 57
2072.57 51
2072.67 45
2072.77 40
2072.88 36
2072.98 36
2073.09 38
2073.19 42
2073.30 49
2073.40 56
2073.51 63
2073.61 67
2073.71 69
2073.82 68
2073.92 64
2074.03 59
2074.13 54
2074.24 51
2074.34 50
2074.44 51
2074.55 54
2074.65 58
2074.76 61
2074.86 63
2074.97 62
2075.07 60
2075.18 56
2075.28 53
2075.38 50
2075.49 48
2075.59 48
2075.70 49
2075.80 51
2075.91 54
2076.01 58
2076.12 62
2076.22 66
2076.33 69
2076.43 71
2076.53 71
2076.64 69
2076.74 66
2076.85 62
2076.95 58
2077.06 56
2077.16 54
2077.27 53
2077.37 53
2077.47 52
2077.58 50
2077.68 47
2077.79 43
2077.89 40
2078.00 37
2078.10 35
2078.21 35
2078.31 36
2078.42 37
2078.52 39
2078.62 40
2078.73 40
2078.83 40
2078.94 39
2079.04 39
2079.15 39
2079.25 39
2079.36 40
2079.46 42
2079.56 44
2079.67 46
2079.77 49
2079.88 52
2079.98 54
2080.09 55
2080.19 54
2080.30 51
2080.40 48
2080.51 43
2080.61 39
2080.72 36
2080.82 35
2080.92 35
2081.03 37
2081.13 40
2081.24 42
2081.34 44
2081.45 46
2081.55 47
2081.66 48
2081.76 49
2081.87 50
2081.97 52
2082.08 53
2082.18 54
2082.28 55
2082.39 55
2082.49 54
2082.60 52
2082.70 50
2082.81 48
2082.91 46
2083.02 44
2083.12 42
2083.23 41
2083.33 41
2083.44 42
2083.54 43
2083.64 44
2083.75 45
2083.85 46
2083.96 46
2084.06 44
2084.17 41
2084.27 36
2084.38 30
2084.48 23
2084.59 16
2084.69 9
2084.80 2
2084.90 0
2085.01 0
2085.11 0
2085.21 0
2085.32 0
2085.42 0
2085.53 5
2085.63 12
2085.74 19
2085.84 25
2085.95 30
2086.05 34
2086.16 35
2086.26 36
2086.37 35
2086.47 34
2086.58 33
2086.68 33
2086.79 32
2086.89 32
2087.00 31
2087.10 31
2087.20 32
2087.31 32
2087.41 33
2087.52 34
2087.62 36
2087.73 36
2087.83 36
2087.94 35
2088.04 34
2088.15 32
2088.25 29
2088.36 28
2088.46 27
2088.57 27
2088.67 28
2088.78 30
2088.88 33
2088.99 37
2089.09 40
2089.20 45
2089.30 49
2089.40 55
2089.51 60
2089.61 66
2089.72 72
2089.82 77
2089.93 80
2090.03 79
2090.14 75
2090.24 68
2090.35 59
2090.45 48
2090.56 38
2090.66 30
2090.77 25
2090.87 23
2090.98 24
2091.08 29
2091.19 34
2091.29 40
2091.40 45
2091.50 49
2091.61 52
2091.71 55
2091.82 57
2091.92 59
2092.03 61
2092.13 63
2092.24 65
2092.34 66
2092.45 66
2092.55 66
2092.65 66
2092.76 66
2092.86 68
2092.97 69
2093.07 71
2093.18 72
2093.28 70
2093.39 68
2093.49 63
2093.60 59
2093.70 56
2093.81 54
2093.91 55
2094.02 57
2094.12 61
2094.23 64
2094.33 65
2094.44 63
2094.54 60
2094.65 54
2094.75 48
2094.86 42
2094.96 37
2095.07 33
2095.17 30
2095.28 29
2095.38 29
2095.49 29
2095.59 30
2095.70 31
2095.80 32
2095.91 32
2096.01 32
2096.12 30
2096.22 27
2096.33 21
2096.43 14
2096.54 7
2096.64 0
2096.75 0
2096.85 0
2096.96 0
2097.06 0
2097.17 0
2097.27 0
2097.38 4
2097.48 8
2097.59 11
2097.69 15
2097.80 18
2097.90 22
2098.01 26
2098.11 31
2098.22 36
2098.32 42
2098.43 47
2098.53 54
2098.64 60
2098.74 66
2098.85 72
2098.95 76
2099.06 79
2099.16 79
2099.27 78
2099.37 76
2099.48 74
2099.58 72
2099.69 71
2099.79 71
2099.90 70
2100.00 69
2100.11 65
2100.21 59
2100.32 52
2100.42 44
2100.53 37
2100.63 33
2100.74 30
2100.84 31
2100.95 33
2101.05 36
2101.16 39
2101.26 42
2101.37 45
2101.47 49
2101.58 54
2101.68 60
2101.79 66
2101.89 72
2102.00 76
2102.11 78
2102.21 76
2102.32 72
2102.42 66
2102.53 60
2102.63 54
2102.74 50
2102.84 49
2102.95 51
2103.05 56
2103.16 61
2103.26 68
2103.37 73
2103.47 78
2103.58 80
2103.68 80
2103.79 78
2103.89 74
2104.00 70
2104.10 65
2104.21 60
2104.31 56
2104.42 52
2104.52 47
2104.63 41
2104.73 34
2104.84 28
2104.94 21
2105.05 15
2105.15 12
2105.26 13
2105.37 16
2105.47 24
2105.58 33
2105.68 43
2105.79 52
2105.89 59
2106.00 63
2106.10 64
2106.21 63
2106.31 61
2106.42 59
2106.52 59
2106.63 60
2106.73 62
2106.84 64
2106.94 66
2107.05 67
2107.15 67
2107.26 67
2107.36 66
2107.47 67
2107.57 67
2107.68 66
2107.79 64
2107.89 61
2108.00 58
2108.10 54
2108.21 51
2108.31 49
2108.42 47
2108.52 46
2108.63 44
2108.73 41
2108.84 37
2108.94 33
2109.05 29
2109.15 25
2109.26 24
2109.36 25
2109.47 27
2109.58 32
2109.68 37
2109.79 42
2109.89 46
2110.00 49
2110.10 51
2110.21 52
2110.31 52
2110.42 51
2110.52 50
2110.63 48
2110.73 46
2110.84 44
2110.94 42
2111.05 39
2111.16 36
2111.26 32
2111.37 28
2111.47 22
2111.58 15
2111.68 8
2111.79 0
2111.89 0
2112.00 0
2112.10 0
2112.21 0
2112.31 0
2112.42 0
2112.53 0
2112.63 2
2112.74 7
2112.84 12
2112.95 16
2113.05 22
2113.16 29
2113.26 38
2113.37 49
2113.47 62
2113.58 74
2113.68 86
2113.79 96
2113.90 103
2114.00 108
2114.11 111
2114.21 110
2114.32 106
2114.42 99
2114.53 89
2114.63 76
2114.74 62
2114.84 47
2114.95 34
2115.05 23
2115.16 15
2115.27 11
2115.37 10
2115.48 11
2115.58 13
2115.69 15
2115.79 16
2115.90 18
2116.00 19
2116.11 21
2116.21 24
2116.32 29
2116.43 36
2116.53 43
2116.64 51
2116.74 58
2116.85 63
2116.95 66
2117.06 65
2117.16 61
2117.27 54
2117.38 45
2117.48 34
2117.59 23
2117.69 13
2117.80 5
2117.90 0
2118.01 0
2118.11 0
2118.22 0
2118.32 0
2118.43 0
2118.54 0
2118.64 0
2118.75 2
2118.85 6
2118.96 10
2119.06 14
2119.17 18
2119.27 20
2119.38 22
2119.49 23
2119.59 23
2119.70 23
2119.80 23
2119.91 24
2120.01 25
2120.12 26
2120.22 27
2120.33 28
2120.44 29
2120.54 29
2120.65 29
2120.75 29
2120.86 29
2120.96 30
2121.07 32
2121.18 33
2121.28 34
2121.39 33
2121.49 31
2121.60 28
2121.70 24
2121.81 20
2121.91 15
2122.02 11
2122.13 7
2122.23 5
2122.34 2
2122.44 1
2122.55 0
2122.65 0
2122.76 0
2122.86 0
2122.97 0
2123.08 0
2123.18 0
2123.29 0
2123.39 3
2123.50 10
2123.60 19
2123.71 27
2123.82 34
2123.92 39
2124.03 43
2124.13 46
2124.24 48
2124.34 52
2124.45 55
2124.56 59
2124.66 62
2124.77 62
2124.87 58
2124.98 51
2125.08 41
2125.19 28
2125.30 15
2125.40 3
2125.51 0
2125.61 0
2125.72 0
2125.82 0
2125.93 0
2126.04 0
2126.14 0
2126.25 0
2126.35 3
2126.46 9
2126.56 15
2126.67 22
2126.78 30
2126.88 38
2126.99 46
2127.09 53
2127.20 58
2127.30 60
2127.41 60
2127.52 59
2127.62 55
2127.73 52
2127.83 49
2127.94 46
2128.04 44
2128.15 43
2128.26 42
2128.36 41
2128.47 41
2128.57 42
2128.68 45
2128.78 49
2128.89 54
2129.00 60
2129.10 65
2129.21 69
2129.31 70
2129.42 69
2129.53 65
2129.63 58
2129.74 50
2129.84 42
2129.95 33
2130.05 24
2130.16 15
2130.27 8
2130.37 1
2130.48 0
2130.58 0
2130.69 0
2130.80 0
2130.90 0
2131.01 0
2131.11 0
2131.22 0
2131.32 2
2131.43 7
2131.54 12
2131.64 18
2131.75 22
2131.85 27
2131.96 30
2132.07 32
2132.17 32
2132.28 31
2132.38 27
2132.49 21
2132.59 14
2132.70 6
2132.81 0
2132.91 0
2133.02 0
2133.12 0
2133.23 0
2133.34 0
2133.44 0
2133.55 1
2133.65 4
2133.76 6
2133.87 7
2133.97 8
2134.08 10
2134.18 12
2134.29 15
2134.40 20
2134.50 25
2134.61 31
2134.71 38
2134.82 45
2134.92 53
2135.03 61
2135.14 69
2135.24 76
2135.35 82
2135.45 87
2135.56 90
2135.67 93
2135.77 96
2135.88 98
2135.98 100
2136.09 103
2136.20 104
2136.30 105
2136.41 104
2136.51 102
2136.62 98
2136.73 93
2136.83 88
2136.94 82
2137.04 77
2137.15 72
2137.26 68
2137.36 64
2137.47 59
2137.57 53
2137.68 47
2137.79 40
2137.89 32
2138.00 25
2138.10 18
2138.21 13
2138.32 9
2138.42 7
2138.53 7
2138.63 9
2138.74 13
2138.85 18
2138.95 25
2139.06 32
2139.16 39
2139.27 45
2139.38 49
2139.48 51
2139.59 51
2139.69 50
2139.80 49
2139.91 47
2140.01 46
2140.12 44
2140.23 44
2140.33 43
2140.44 42
2140.54 41
2140.65 39
2140.76 36
2140.86 32
2140.97 26
2141.07 20
2141.18 13
2141.29 5
2141.39 0
2141.50 0
2141.60 0
2141.71 0
2141.82 0
2141.92 0
2142.03 0
2142.13 6
2142.24 16
2142.35 28
2142.45 41
2142.56 54
2142.67 67
2142.77 80
2142.88 92
2142.98 104
2143.09 114
2143.20 122
2143.30 128
2143.41 132
2143.51 134
2143.62 135
2143.73 136
2143.83 138
2143.94 141
2144.05 144
2144.15 146
2144.26 147
2144.36 146
2144.47 141
2144.58 135
2144.68 126
2144.79 118
2144.89 110
2145.00 104
2145.11 102
2145.21 102
2145.32 104
2145.43 107
2145.53 109
2145.64 110
2145.74 108
2145.85 104
2145.96 97
2146.06 90
2146.17 82
2146.28 76
2146.38 72
2146.49 70
2146.59 71
2146.70 73
2146.81 77
2146.91 80
2147.02 82
2147.13 82
2147.23 79
2147.34 74
2147.44 67
2147.55 58
2147.66 50
2147.76 42
2147.87 36
2147.98 32
2148.08 30
2148.19 28
2148.29 27
2148.40 26
2148.51 24
2148.61 21
2148.72 18
2148.83 15
2148.93 13
2149.04 12
2149.14 12
2149.25 12
2149.36 13
2149.46 14
2149.57 15
2149.68 16
2149.78 16
2149.89 17
2149.99 19
2150.10 21
2150.21 24
2150.31 28
2150.42 31
2150.53 34
2150.63 36
2150.74 37
2150.85 38
2150.95 38
2151.06 39
2151.16 40
2151.27 42
2151.38 44
2151.48 46
2151.59 49
2151.70 51
2151.80 52
2151.91 53
2152.02 53
2152.12 53
2152.23 53
2152.33 52
2152.44 52
2152.55 52
2152.65 52
2152.76 51
2152.87 51
2152.97 50
2153.08 48
2153.19 45
2153.29 42
2153.40 39
2153.50 36
2153.61 34
2153.72 31
2153.82 29
2153.93 27
2154.04 26
2154.14 25
2154.25 25
2154.36 25
2154.46 27
2154.57 29
2154.68 30
2154.78 31
2154.89 30
2154.99 27
2155.10 23
2155.21 18
2155.31 14
2155.42 9
2155.53 6
2155.63 4
2155.74 3
2155.85 2
2155.95 3
2156.06 4
2156.17 6
2156.27 9
2156.38 11
2156.48 14
2156.59 17
2156.70 18
2156.80 18
2156.91 17
2157.02 15
2157.12 12
2157.23 9
2157.34 6
2157.44 5
2157.55 5
2157.66 6
2157.76 9
2157.87 13
2157.98 18
2158.08 25
2158.19 32
2158.30 40
2158.40 48
2158.51 56
2158.61 62
2158.72 65
2158.83 67
2158.93 67
2159.04 66
2159.15 65
2159.25 65
2159.36 66
2159.47 69
2159.57 74
2159.68 79
2159.79 84
2159.89 87
2160.00 90
2160.11 91
2160.21 92
2160.32 92
2160.43 94
2160.53 96
2160.64 98
2160.75 99
2160.85 98
2160.96 94
2161.07 87
2161.17 77
2161.28 65
2161.39 52
2161.49 39
2161.60 28
2161.71 18
2161.81 12
2161.92 8
2162.02 6
2162.13 7
2162.24 8
2162.34 10
2162.45 12
2162.56 13
2162.66 14
2162.77 14
2162.88 14
2162.98 14
2163.09 15
2163.20 16
2163.30 19
2163.41 22
2163.52 26
2163.62 30
2163.73 34
2163.84 38
2163.94 42
2164.05 46
2164.16 50
2164.26 54
2164.37 57
2164.48 60
2164.58 61
2164.69 63
2164.80 63
2164.90 63
2165.01 61
2165.12 59
2165.22 55
2165.33 49
2165.44 44
2165.54 39
2165.65 36
2165.76 36
2165.86 39
2165.97 45
2166.08 54
2166.18 64
2166.29 73
2166.40 80
2166.50 83
2166.61 82
2166.72 78
2166.83 72
2166.93 66
2167.04 59
2167.15 54
2167.25 49
2167.36 45
2167.47 40
2167.57 35
2167.68 29
2167.79 23
2167.89 17
2168.00 13
2168.11 9
2168.21 7
2168.32 7
2168.43 9
2168.53 12
2168.64 16
2168.75 21
2168.85 26
2168.96 31
2169.07 36
2169.17 40
2169.28 42
2169.39 43
2169.49 42
2169.60 40
2169.71 37
2169.81 34
2169.92 29
2170.03 24
2170.13 18
2170.24 12
2170.35 6
2170.46 0
2170.56 0
2170.67 0
2170.78 0
2170.88 0
2170.99 0
2171.10 0
2171.20 0
2171.31 0
2171.42 7
2171.52 18
2171.63 28
2171.74 36
2171.84 41
2171.95 43
2172.06 41
2172.16 36
2172.27 30
2172.38 22
2172.49 14
2172.59 7
2172.70 1
2172.81 0
2172.91 0
2173.02 0
2173.13 0
2173.23 4
2173.34 11
2173.45 19
2173.55 26
2173.66 32
2173.77 34
2173.87 33
2173.98 29
2174.09 20
2174.20 11
2174.30 1
2174.41 0
2174.52 0
2174.62 0
2174.73 0
2174.84 0
2174.94 0
2175.05 0
2175.16 2
2175.26 6
2175.37 9
2175.48 13
2175.59 16
2175.69 20
2175.80 24
2175.91 26
2176.01 29
2176.12 30
2176.23 31
2176.33 31
2176.44 32
2176.55 33
2176.66 35
2176.76 38
2176.87 41
2176.98 44
2177.08 47
2177.19 48
2177.30 47
2177.40 44
2177.51 39
2177.62 33
2177.72 25
2177.83 17
2177.94 10
2178.05 4
2178.15 1
2178.26 0
2178.37 1
2178.47 3
2178.58 7
2178.69 11
2178.80 14
2178.90 17
2179.01 19
2179.12 20
2179.22 21
2179.33 22
2179.44 23
2179.54 24
2179.65 23
2179.76 21
2179.87 18
2179.97 13
2180.08 8
2180.19 4
2180.29 1
2180.40 0
2180.51 1
2180.61 5
2180.72 9
2180.83 14
2180.94 18
2181.04 21
2181.15 24
2181.26 27
2181.36 31
2181.47 37
2181.58 45
2181.69 54
2181.79 63
2181.90 70
2182.01 73
2182.11 73
2182.22 70
2182.33 64
2182.44 58
2182.54 53
2182.65 51
2182.76 51
2182.86 54
2182.97 56
2183.08 58
2183.19 57
2183.29 52
2183.40 44
2183.51 33
2183.61 20
2183.72 9
2183.83 0
2183.94 0
2184.04 0
2184.15 0
2184.26 4
2184.36 12
2184.47 21
2184.58 30
2184.69 38
2184.79 45
2184.90 50
2185.01 55
2185.11 59
2185.22 61
2185.33 61
2185.44 59
2185.54 56
2185.65 51
2185.76 45
2185.86 39
2185.97 35
2186.08 32
2186.19 31
2186.29 32
2186.40 35
2186.51 39
2186.61 44
2186.72 49
2186.83 55
2186.94 60
2187.04 65
2187.15 69
2187.26 71
2187.37 73
2187.47 74
2187.58 74
2187.69 74
2187.79 73
2187.90 73
2188.01 73
2188.12 74
2188.22 74
2188.33 75
2188.44 76
2188.55 77
2188.65 77
2188.76 77
2188.87 75
2188.97 73
2189.08 70
2189.19 66
2189.30 63
2189.40 60
2189.51 59
2189.62 59
2189.73 60
2189.83 60
2189.94 60
2190.05 58
2190.15 54
2190.26 49
2190.37 42
2190.48 36
2190.58 32
2190.69 28
2190.80 27
2190.91 27
2191.01 28
2191.12 29
2191.23 29
2191.33 27
2191.44 25
2191.55 21
2191.66 17
2191.76 14
2191.87 11
2191.98 10
2192.09 10
2192.19 12
2192.30 14
2192.41 17
2192.52 21
2192.62 24
2192.73 27
2192.84 30
2192.95 33
2193.05 35
2193.16 37
2193.27 37
2193.37 37
2193.48 36
2193.59 35
2193.70 35
2193.80 36
2193.91 39
2194.02 45
2194.13 51
2194.23 58
2194.34 63
2194.45 67
2194.56 67
2194.66 65
2194.77 60
2194.88 54
2194.99 47
2195.09 42
2195.20 40
2195.31 41
2195.42 44
2195.52 49
2195.63 54
2195.74 59
2195.84 62
2195.95 63
2196.06 62
2196.17 59
2196.27 56
2196.38 53
2196.49 51
2196.60 49
2196.70 49
2196.81 50
2196.92 50
2197.03 50
2197.13 50
2197.24 48
2197.35 47
2197.46 45
2197.56 44
2197.67 43
2197.78 43
2197.89 44
2197.99 43
2198.10 42
2198.21 39
2198.32 34
2198.42 30
2198.53 25
2198.64 22
2198.75 21
2198.85 23
2198.96 27
2199.07 34
2199.18 41
2199.28 48
2199.39 56
2199.50 62
2199.61 66
2199.71 68
2199.82 68
2199.93 65
2200.04 60
2200.14 53
2200.25 45
2200.36 36
2200.47 28
2200.57 21
2200.68 16
2200.79 14
2200.90 14
2201.01 16
2201.11 20
2201.22 25
2201.33 32
2201.44 39
2201.54 47
2201.65 56
2201.76 65
2201.87 74
2201.97 82
2202.08 88
2202.19 92
2202.30 95
2202.40 97
2202.51 97
2202.62 98
2202.73 98
2202.83 98
2202.94 97
2203.05 94
2203.16 89
2203.26 83
2203.37 75
2203.48 66
2203.59 58
2203.70 52
2203.80 46
2203.91 43
2204.02 40
2204.13 38
2204.23 36
2204.34 35
2204.45 33
2204.56 32
2204.66 31
2204.77 30
2204.88 30
2204.99 30
2205.09 31
2205.20 32
2205.31 32
2205.42 33
2205.53 35
2205.63 37
2205.74 39
2205.85 43
2205.96 48
2206.06 54
2206.17 60
2206.28 65
2206.39 71
2206.49 75
2206.60 78
2206.71 81
2206.82 84
2206.93 87
2207.03 90
2207.14 93
2207.25 95
2207.36 97
2207.46 98
2207.57 99
2207.68 99
2207.79 100
2207.89 101
2208.00 102
2208.11 104
2208.22 105
2208.33 105
2208.43 104
2208.54 101
2208.65 96
2208.76 90
2208.86 82
2208.97 74
2209.08 66
2209.19 60
2209.30 56
2209.40 54
2209.51 55
2209.62 57
2209.73 62
2209.83 66
2209.94 71
2210.05 74
2210.16 75
2210.27 75
2210.37 72
2210.48 69
2210.59 65
2210.70 61
2210.80 57
2210.91 53
2211.02 50
2211.13 46
2211.24 43
2211.34 39
2211.45 35
2211.56 30
2211.67 25
2211.78 20
2211.88 15
2211.99 10
2212.10 5
2212.21 1
2212.31 0
2212.42 0
2212.53 0
2212.64 0
2212.75 0
2212.85 0
2212.96 1
2213.07 3
2213.18 5
2213.28 7
2213.39 8
2213.50 10
2213.61 11
2213.72 13
2213.82 14
2213.93 14
2214.04 12
2214.15 10
2214.26 7
2214.36 4
2214.47 0
2214.58 0
2214.69 0
2214.80 0
2214.90 0
2215.01 0
2215.12 0
2215.23 1
2215.33 2
2215.44 2
2215.55 1
2215.66 1
2215.77 3
2215.87 6
2215.98 11
2216.09 19
2216.20 28
2216.31 38
2216.41 47
2216.52 54
2216.63 59
2216.74 61
2216.85 62
2216.95 61
2217.06 59
2217.17 58
2217.28 56
2217.39 55
2217.49 53
2217.60 50
2217.71 47
2217.82 42
2217.93 38
2218.03 33
2218.14 30
2218.25 27
2218.36 25
2218.47 24
2218.57 24
2218.68 25
2218.79 27
2218.90 29
2219.01 32
2219.11 35
2219.22 39
2219.33 42
2219.44 45
2219.55 46
2219.65 45
2219.76 42
2219.87 38
2219.98 34
2220.09 30
2220.19 27
2220.30 26
2220.41 26
2220.52 29
2220.63 33
2220.73 39
2220.84 45
2220.95 51
2221.06 56
2221.17 60
2221.27 63
2221.38 63
2221.49 63
2221.60 61
2221.71 58
2221.81 55
2221.92 51
2222.03 48
2222.14 45
2222.25 42
2222.36 41
2222.46 41
2222.57 43
2222.68 46
2222.79 51
2222.90 55
2223.00 59
2223.11 62
2223.22 63
2223.33 62
2223.44 60
2223.54 58
2223.65 55
2223.76 51
2223.87 48
2223.98 45
2224.08 42
2224.19 38
2224.30 34
2224.41 31
2224.52 28
2224.63 26
2224.73 25
2224.84 26
2224.95 28
2225.06 30
2225.17 31
2225.27 32
2225.38 33
2225.49 34
2225.60 34
2225.71 35
2225.82 37
2225.92 39
2226.03 41
2226.14 44
2226.25 47
2226.36 50
2226.46 55
2226.57 60
2226.68 66
2226.79 72
2226.90 77
2227.01 80
2227.11 81
2227.22 80
2227.33 78
2227.44 76
2227.55 75
2227.65 75
2227.76 77
2227.87 81
2227.98 85
2228.09 90
2228.20 94
2228.30 97
2228.41 98
2228.52 98
2228.63 97
2228.74 95
2228.85 91
2228.95 86
2229.06 80
2229.17 72
2229.28 64
2229.39 54
2229.49 45
2229.60 37
2229.71 31
2229.82 28
2229.93 28
2230.04 30
2230.14 34
2230.25 38
2230.36 42
2230.47 44
2230.58 44
2230.69 42
2230.79 39
2230.90 34
2231.01 30
2231.12 26
2231.23 24
2231.34 23
2231.44 22
2231.55 22
2231.66 21
2231.77 20
2231.88 19
2231.99 18
2232.09 18
2232.20 17
2232.31 17
2232.42 17
2232.53 16
2232.64 15
2232.74 13
2232.85 10
2232.96 6
2233.07 2
2233.18 0
2233.29 0
2233.39 0
2233.50 0
2233.61 0
2233.72 0
2233.83 0
2233.94 0
2234.04 2
2234.15 8
2234.26 13
2234.37 18
2234.48 22
2234.59 25
2234.69 26
2234.80 24
2234.91 21
2235.02 17
2235.13 14
2235.24 11
2235.34 10
2235.45 11
2235.56 15
2235.67 20
2235.78 26
2235.89 32
2236.00 38
2236.10 42
2236.21 45
2236.32 47
2236.43 49
2236.54 52
2236.65 54
2236.75 57
2236.86 61
2236.97 64
2237.08 67
2237.19 69
2237.30 72
2237.40 74
2237.51 77
2237.62 80
2237.73 82
2237.84 83
2237.95 82
2238.06 81
2238.16 79
2238.27 77
2238.38 76
2238.49 76
2238.60 78
2238.71 79
2238.81 81
2238.92 82
2239.03 81
2239.14 79
2239.25 77
2239.36 75
2239.47 74
2239.57 72
2239.68 70
2239.79 66
2239.90 61
2240.01 54
2240.12 47
2240.23 38
2240.33 30
2240.44 23
2240.55 17
2240.66 14
2240.77 12
2240.88 11
2240.99 12
2241.09 14
2241.20 16
2241.31 18
2241.42 20
2241.53 22
2241.64 25
2241.75 28
2241.85 31
2241.96 34
2242.07 37
2242.18 40
2242.29 42
2242.40 43
2242.51 43
2242.61 42
2242.72 40
2242.83 38
2242.94 35
2243.05 33
2243.16 32
2243.27 31
2243.37 30
2243.48 30
2243.59 30
2243.70 31
2243.81 33
2243.92 36
2244.03 40
2244.13 44
2244.24 48
2244.35 51
2244.46 54
2244.57 56
2244.68 57
2244.79 57
2244.89 56
2245.00 54
2245.11 51
2245.22 46
2245.33 41
2245.44 36
2245.55 32
2245.65 28
2245.76 26
2245.87 25
2245.98 25
2246.09 25
2246.20 25
2246.31 26
2246.42 27
2246.52 30
2246.63 34
2246.74 38
2246.85 44
2246.96 49
2247.07 54
2247.18 58
2247.29 61
2247.39 62
2247.50 63
2247.61 64
2247.72 66
2247.83 68
2247.94 71
2248.05 75
2248.15 78
2248.26 80
2248.37 81
2248.48 80
2248.59 77
2248.70 73
2248.81 69
2248.92 65
2249.02 62
2249.13 60
2249.24 59
2249.35 60
2249.46 62
2249.57 64
2249.68 65
2249.79 66
2249.89 65
2250.00 62
2250.11 58
2250.22 53
2250.33 49
2250.44 45
2250.55 44
2250.66 46
2250.76 50
2250.87 55
2250.98 61
2251.09 66
2251.20 70
2251.31 71
2251.42 69
2251.53 66
2251.63 61
2251.74 56
2251.85 51
2251.96 47
2252.07 44
2252.18 44
2252.29 46
2252.40 50
2252.51 57
2252.61 66
2252.72 76
2252.83 85
2252.94 92
2253.05 97
2253.16 97
2253.27 95
2253.38 90
2253.48 84
2253.59 77
2253.70 70
2253.81 64
2253.92 59
2254.03 56
2254.14 54
2254.25 54
2254.36 55
2254.46 58
2254.57 61
2254.68 64
2254.79 67
2254.90 70
2255.01 72
2255.12 74
2255.23 76
2255.34 78
2255.44 79
2255.55 80
2255.66 80
2255.77 78
2255.88 75
2255.99 70
2256.10 65
2256.21 61
2256.32 56
2256.42 53
2256.53 50
2256.64 47
2256.75 44
2256.86 40
2256.97 37
2257.08 36
2257.19 36
2257.30 39
2257.40 46
2257.51 56
2257.62 67
2257.73 78
2257.84 88
2257.95 94
2258.06 95
2258.17 93
2258.28 87
2258.39 79
2258.49 70
2258.60 61
2258.71 54
2258.82 48
2258.93 44
2259.04 42
2259.15 44
2259.26 48
2259.37 54
2259.48 62
2259.58 71
2259.69 79
2259.80 86
2259.91 91
2260.02 94
2260.13 95
2260.24 94
2260.35 93
2260.46 91
2260.57 88
2260.67 84
2260.78 81
2260.89 79
2261.00 77
2261.11 78
2261.22 81
2261.33 85
2261.44 90
2261.55 95
2261.66 99
2261.76 100
2261.87 99
2261.98 95
2262.09 90
2262.20 83
2262.31 76
2262.42 70
2262.53 66
2262.64 62
2262.75 60
2262.86 58
2262.96 57
2263.07 55
2263.18 53
2263.29 51
2263.40 47
2263.51 42
2263.62 37
2263.73 32
2263.84 28
2263.95 25
2264.06 24
2264.16 24
2264.27 27
2264.38 30
2264.49 34
2264.60 38
2264.71 40
2264.82 42
2264.93 42
2265.04 42
2265.15 41
2265.26 39
2265.36 39
2265.47 41
2265.58 44
2265.69 50
2265.80 58
2265.91 68
2266.02 77
2266.13 85
2266.24 89
2266.35 90
2266.46 86
2266.57 79
2266.67 70
2266.78 59
2266.89 50
2267.00 42
2267.11 37
2267.22 35
2267.33 35
2267.44 37
2267.55 40
2267.66 42
2267.77 44
2267.88 45
2267.98 45
2268.09 45
2268.20 44
2268.31 42
2268.42 41
2268.53 40
2268.64 40
2268.75 41
2268.86 43
2268.97 45
2269.08 48
2269.19 51
2269.29 53
2269.40 54
2269.51 52
2269.62 48
2269.73 43
2269.84 37
2269.95 32
2270.06 28
2270.17 26
2270.28 27
2270.39 29
2270.50 32
2270.61 35
2270.71 38
2270.82 40
2270.93 41
2271.04 42
2271.15 41
2271.26 40
2271.37 37
2271.48 34
2271.59 31
2271.70 28
2271.81 27
2271.92 27
2272.03 29
2272.14 34
2272.24 40
2272.35 47
2272.46 55
2272.57 61
2272.68 66
2272.79 68
2272.90 69
2273.01 68
2273.12 66
2273.23 62
2273.34 58
2273.45 54
2273.56 51
2273.67 47
2273.78 44
2273.88 42
2273.99 41
2274.10 41
2274.21 42
2274.32 43
2274.43 45
2274.54 45
2274.65 45
2274.76 44
2274.87 42
2274.98 39
2275.09 35
2275.20 31
2275.31 27
2275.42 23
2275.52 19
2275.63 17
2275.74 16
2275.85 17
2275.96 19
2276.07 23
2276.18 27
2276.29 32
2276.40 36
2276.51 40
2276.62 42
2276.73 44
2276.84 45
2276.95 46
2277.06 46
2277.17 45
2277.28 44
2277.38 42
2277.49 39
2277.60 35
2277.71 31
2277.82 26
2277.93 21
2278.04 18
2278.15 16
2278.26 17
2278.37 19
2278.48 23
2278.59 27
2278.70 30
2278.81 33
2278.92 35
2279.03 36
2279.14 36
2279.25 37
2279.35 39
2279.46 43
2279.57 47
2279.68 50
2279.79 53
2279.90 54
2280.01 54
2280.12 53
2280.23 51
2280.34 49
2280.45 48
2280.56 46
2280.67 44
2280.78 41
2280.89 36
2281.00 31
2281.11 27
2281.22 25
2281.33 26
2281.44 31
2281.54 39
2281.65 50
2281.76 61
2281.87 71
2281.98 80
2282.09 86
2282.20 89
2282.31 90
2282.42 90
2282.53 89
2282.64 87
2282.75 82
2282.86 76
2282.97 67
2283.08 56
2283.19 43
2283.30 30
2283.41 19
2283.52 9
2283.63 3
2283.74 0
2283.85 1
2283.95 4
2284.06 9
2284.17 15
2284.28 21
2284.39 27
2284.50 32
2284.61 36
2284.72 37
2284.83 36
2284.94 33
2285.05 29
2285.16 23
2285.27 18
2285.38 14
2285.49 11
2285.60 10
2285.71 11
2285.82 13
2285.93 16
2286.04 18
2286.15 21
2286.26 23
2286.37 24
2286.48 24
2286.59 23
2286.69 21
2286.80 17
2286.91 11
2287.02 5
2287.13 0
2287.24 0
2287.35 0
2287.46 0
2287.57 0
2287.68 0
2287.79 0
2287.90 0
2288.01 0
2288.12 1
2288.23 3
2288.34 7
2288.45 13
2288.56 18
2288.67 23
2288.78 28
2288.89 30
2289.00 32
2289.11 32
2289.22 31
2289.33 29
2289.44 27
2289.55 26
2289.66 25
2289.77 24
2289.88 24
2289.99 24
2290.10 25
2290.20 25
2290.31 24
2290.42 22
2290.53 20
2290.64 16
2290.75 13
2290.86 9
2290.97 8
2291.08 7
2291.19 9
2291.30 13
2291.41 17
2291.52 20
2291.63 21
2291.74 21
2291.85 18
2291.96 13
2292.07 8
2292.18 3
2292.29 0
2292.40 0
2292.51 0
2292.62 3
2292.73 7
2292.84 12
2292.95 17
2293.06 22
2293.17 27
2293.28 32
2293.39 38
2293.50 45
2293.61 52
2293.72 61
2293.83 69
2293.94 78
2294.05 86
2294.16 92
2294.27 97
2294.38 99
2294.49 99
2294.60 97
2294.71 92
2294.82 86
2294.93 78
2295.04 71
2295.15 64
2295.26 58
2295.36 53
2295.47 49
2295.58 47
2295.69 47
2295.80 48
2295.91 50
2296.02 53
2296.13 56
2296.24 59
2296.35 60
2296.46 60
2296.57 58
2296.68 53
2296.79 46
2296.90 38
2297.01 30
2297.12 22
2297.23 16
2297.34 12
2297.45 9
2297.56 9
2297.67 9
2297.78 10
2297.89 11
2298.00 13
2298.11 15
2298.22 19
2298.33 25
2298.44 31
2298.55 38
2298.66 44
2298.77 48
2298.88 52
2298.99 54
2299.10 56
2299.21 58
2299.32 60
2299.43 62
2299.54 64
2299.65 65
2299.76 64
2299.87 60
2299.98 55
2300.09 48
2300.20 39
2300.31 30
2300.42 22
2300.53 16
2300.64 12
2300.75 10
2300.86 10
2300.97 12
2301.08 15
2301.19 19
2301.30 24
2301.41 28
2301.52 32
2301.63 35
2301.74 38
2301.85 39
2301.96 41
2302.07 42
2302.18 43
2302.29 44
2302.40 44
2302.51 44
2302.62 41
2302.73 38
2302.84 32
2302.95 25
2303.06 18
2303.17 11
2303.28 6
2303.39 2
2303.50 1
2303.61 0
2303.72 1
2303.83 1
2303.94 0
2304.05 0
2304.16 0
2304.27 0
2304.38 0
2304.49 0
2304.60 0
2304.71 0
2304.82 1
2304.93 1
2305.04 1
2305.15 1
2305.26 2
2305.37 3
2305.48 5
2305.59 6
2305.70 7
2305.81 9
2305.92 10
2306.03 11
2306.14 12
2306.25 14
2306.36 16
2306.47 17
2306.58 18
2306.69 17
2306.80 14
2306.91 9
2307.02 3
2307.13 0
2307.24 0
2307.35 0
2307.46 0
2307.57 0
2307.68 0
2307.79 0
2307.91 8
2308.02 17
2308.13 25
2308.24 33
2308.35 39
2308.46 43
2308.57 46
2308.68 47
2308.79 48
2308.90 47
2309.01 47
2309.12 46
2309.23 44
2309.34 42
2309.45 39
2309.56 36
2309.67 34
2309.78 33
2309.89 34
2310.00 37
2310.11 41
2310.22 46
2310.33 51
2310.44 53
2310.55 53
2310.66 51
2310.77 48
2310.88 45
2310.99 45
2311.10 47
2311.21 51
2311.32 58
2311.43 65
2311.54 72
2311.65 77
2311.76 79
2311.87 79
2311.98 75
2312.09 69
2312.20 61
2312.31 51
2312.42 40
2312.53 29
2312.64 19
2312.75 10
2312.86 1
2312.97 0
2313.09 0
2313.20 0
2313.31 0
2313.42 0
2313.53 0
2313.64 0
2313.75 0
2313.86 2
2313.97 7
2314.08 13
2314.19 21
2314.30 30
2314.41 40
2314.52 52
2314.63 63
2314.74 74
2314.85 83
2314.96 91
2315.07 97
2315.18 102
2315.29 106
2315.40 109
2315.51 110
2315.62 110
2315.73 107
2315.84 101
2315.95 93
2316.06 84
2316.17 75
2316.28 68
2316.39 62
2316.50 60
2316.62 59
2316.73 61
2316.84 62
2316.95 64
2317.06 65
2317.17 65
2317.28 65
2317.39 65
2317.50 64
2317.61 62
2317.72 60
2317.83 58
2317.94 55
2318.05 52
2318.16 51
2318.27 53
2318.38 57
2318.49 65
2318.60 76
2318.71 88
2318.82 101
2318.93 111
2319.04 118
2319.15 122
2319.26 123
2319.38 121
2319.49 119
2319.60 118
2319.71 118
2319.82 120
2319.93 122
2320.04 123
2320.15 122
2320.26 120
2320.37 115
2320.48 109
2320.59 102
2320.70 97
2320.81 93
2320.92 91
2321.03 91
2321.14 92
2321.25 95
2321.36 96
2321.47 98
2321.58 98
2321.69 99
2321.81 99
2321.92 100
2322.03 101
2322.14 101
2322.25 101
2322.36 100
2322.47 97
2322.58 94
2322.69 90
2322.80 87
2322.91 85
2323.02 84
2323.13 84
2323.24 85
2323.35 88
2323.46 91
2323.57 95
2323.68 99
2323.79 104
2323.90 108
2324.02 112
2324.13 116
2324.24 118
2324.35 120
2324.46 121
2324.57 122
2324.68 123
2324.79 124
2324.90 124
2325.01 124
2325.12 122
2325.23 120
2325.34 117
2325.45 114
2325.56 110
2325.67 107
2325.78 103
2325.89 99
2326.01 95
2326.12 88
2326.23 81
2326.34 71
2326.45 62
2326.56 52
2326.67 44
2326.78 38
2326.89 33
2327.00 29
2327.11 27
2327.22 25
2327.33 24
2327.44 24
2327.55 24
2327.66 26
2327.77 29
2327.89 32
2328.00 36
2328.11 39
2328.22 41
2328.33 41
2328.44 39
2328.55 36
2328.66 32
2328.77 28
2328.88 25
2328.99 23
2329.10 22
2329.21 22
2329.32 24
2329.43 25
2329.55 27
2329.66 30
2329.77 31
2329.88 34
2329.99 36
2330.10 40
2330.21 45
2330.32 51
2330.43 57
2330.54 63
2330.65 70
2330.76 75
2330.87 78
2330.98 79
2331.09 78
2331.21 76
2331.32 72
2331.43 67
2331.54 63
2331.65 59
2331.76 56
2331.87 54
2331.98 52
2332.09 50
2332.20 48
2332.31 45
2332.42 42
2332.53 39
2332.64 36
2332.76 34
2332.87 33
2332.98 34
2333.09 36
2333.20 39
2333.31 43
2333.42 48
2333.53 53
2333.64 57
2333.75 59
2333.86 58
2333.97 56
2334.08 53
2334.20 50
2334.31 49
2334.42 51
2334.53 55
2334.64 61
2334.75 68
2334.86 74
2334.97 79
2335.08 80
2335.19 80
2335.30 77
2335.41 74
2335.53 71
2335.64 69
2335.75 68
2335.86 67
2335.97 68
2336.08 69
2336.19 71
2336.30 74
2336.41 77
2336.52 80
2336.63 82
2336.74 83
2336.86 81
2336.97 76
2337.08 70
2337.19 63
2337.30 57
2337.41 52
2337.52 51
2337.63 52
2337.74 56
2337.85 61
2337.96 67
2338.07 72
2338.19 76
2338.30 78
2338.41 78
2338.52 76
2338.63 72
2338.74 67
2338.85 61
2338.96 55
2339.07 50
2339.18 46
2339.29 44
2339.41 43
2339.52 44
2339.63 44
2339.74 45
2339.85 44
2339.96 43
2340.07 41
2340.18 37
2340.29 34
2340.40 32
2340.51 31
2340.63 30
2340.74 31
2340.85 32
2340.96 32
2341.07 30
2341.18 27
2341.29 22
2341.40 16
2341.51 10
2341.62 6
2341.73 3
2341.85 4
2341.96 6
2342.07 9
2342.18 12
2342.29 14
2342.40 14
2342.51 12
2342.62 8
2342.73 4
2342.84 0
2342.96 0
2343.07 0
2343.18 0
2343.29 0
2343.40 0
2343.51 0
2343.62 0
2343.73 0
2343.84 4
2343.95 8
2344.07 12
2344.18 16
2344.29 20
2344.40 22
2344.51 24
2344.62 24
2344.73 21
2344.84 18
2344.95 15
2345.06 12
2345.18 10
2345.29 10
2345.40 12
2345.51 14
2345.62 17
2345.73 19
2345.84 19
2345.95 19
2346.06 18
2346.17 16
2346.29 15
2346.40 13
2346.51 12
2346.62 10
2346.73 9
2346.84 7
2346.95 6
2347.06 5
2347.17 5
2347.29 6
2347.40 8
2347.51 11
2347.62 15
2347.73 19
2347.84 22
2347.95 23
2348.06 22
2348.17 19
2348.29 14
2348.40 9
2348.51 5
2348.62 4
2348.73 5
2348.84 8
2348.95 13
2349.06 19
2349.17 23
2349.29 25
2349.40 25
2349.51 24
2349.62 22
2349.73 21
2349.84 19
2349.95 19
2350.06 20
2350.17 22
2350.29 23
2350.40 24
2350.51 24
2350.62 22
2350.73 20
2350.84 18
2350.95 16
2351.06 16
2351.18 18
2351.29 22
2351.40 28
2351.51 35
2351.62 42
2351.73 48
2351.84 52
2351.95 55
2352.06 56
2352.18 56
2352.29 56
2352.40 57
2352.51 58
2352.62 60
2352.73 64
2352.84 68
2352.95 72
2353.07 74
2353.18 76
2353.29 75
2353.40 72
2353.51 67
2353.62 62
2353.73 57
2353.84 52
2353.96 48
2354.07 46
2354.18 46
2354.29 48
2354.40 52
2354.51 58
2354.62 64
2354.73 70
2354.85 74
2354.96 76
2355.07 75
2355.18 73
2355.29 69
2355.40 65
2355.51 61
2355.62 58
2355.74 56
2355.85 55
2355.96 55
2356.07 54
2356.18 52
2356.29 50
2356.40 48
2356.52 46
2356.63 44
2356.74 42
2356.85 39
2356.96 36
2357.07 32
2357.18 26
2357.29 20
2357.41 13
2357.52 7
2357.63 2
2357.74 0
2357.85 0
2357.96 1
2358.07 4
2358.18 9
2358.30 14
2358.41 18
2358.52 22
2358.63 23
2358.74 23
2358.85 21
2358.96 17
2359.08 13
2359.19 8
2359.30 4
2359.41 1
2359.52 0
2359.63 1
2359.74 5
2359.86 11
2359.97 17
2360.08 25
2360.19 32
2360.30 37
2360.41 42
2360.52 44
2360.64 44
2360.75 42
2360.86 38
2360.97 32
2361.08 26
2361.19 20
2361.30 14
2361.42 11
2361.53 10
2361.64 11
2361.75 14
2361.86 19
2361.97 25
2362.08 32
2362.20 40
2362.31 47
2362.42 53
2362.53 59
2362.64 62
2362.75 63
2362.86 63
2362.98 62
2363.09 61
2363.20 61
2363.31 62
2363.42 63
2363.53 66
2363.64 68
2363.76 70
2363.87 71
2363.98 71
2364.09 69
2364.20 66
2364.31 63
2364.42 58
2364.54 53
2364.65 47
2364.76 41
2364.87 35
2364.98 30
2365.09 25
2365.20 21
2365.32 19
2365.43 18
2365.54 19
2365.65 21
2365.76 25
2365.87 29
2365.99 33
2366.10 36
2366.21 39
2366.32 40
2366.43 41
2366.54 41
2366.65 41
2366.77 42
2366.88 44
2366.99 46
2367.10 48
2367.21 50
2367.32 51
2367.44 51
2367.55 52
2367.66 52
2367.77 52
2367.88 54
2367.99 56
2368.11 58
2368.22 60
2368.33 63
2368.44 65
2368.55 67
2368.66 69
2368.77 70
2368.89 72
2369.00 72
2369.11 72
2369.22 70
2369.33 67
2369.44 63
2369.56 60
2369.67 57
2369.78 56
2369.89 57
2370.00 61
2370.11 65
2370.23 71
2370.34 77
2370.45 82
2370.56 86
2370.67 88
2370.78 87
2370.90 84
2371.01 78
2371.12 70
2371.23 60
2371.34 49
2371.45 39
2371.57 30
2371.68 24
2371.79 19
2371.90 17
2372.01 16
2372.12 17
2372.24 19
2372.35 22
2372.46 27
2372.57 32
2372.68 37
2372.79 43
2372.91 47
2373.02 50
2373.13 52
2373.24 52
2373.35 52
2373.46 51
2373.58 50
2373.69 50
2373.80 49
2373.91 49
2374.02 48
2374.13 47
2374.25 46
2374.36 45
2374.47 44
2374.58 42
2374.69 41
2374.80 39
2374.92 36
2375.03 32
2375.14 28
2375.25 25
2375.36 24
2375.48 25
2375.59 30
2375.70 37
2375.81 46
2375.92 55
2376.03 63
2376.15 68
2376.26 69
2376.37 66
2376.48 60
2376.59 52
2376.70 43
2376.82 35
2376.93 28
2377.04 22
2377.15 16
2377.26 12
2377.38 7
2377.49 4
2377.60 1
2377.71 1
2377.82 2
2377.93 7
2378.05 14
2378.16 23
2378.27 33
2378.38 43
2378.49 52
2378.61 59
2378.72 64
2378.83 68
2378.94 70
2379.05 71
2379.16 71
2379.28 70
2379.39 68
2379.50 66
2379.61 65
2379.72 65
2379.84 67
2379.95 70
2380.06 73
2380.17 77
2380.28 79
2380.39 78
2380.51 75
2380.62 69
2380.73 62
2380.84 53
2380.95 46
2381.07 39
2381.18 34
2381.29 31
2381.40 29
2381.51 29
2381.63 29
2381.74 31
2381.85 34
2381.96 38
2382.07 42
2382.19 47
2382.30 51
2382.41 54
2382.52 56
2382.63 56
2382.74 54
2382.86 51
2382.97 45
2383.08 39
2383.19 32
2383.30 25
2383.42 18
2383.53 11
2383.64 6
2383.75 1
2383.86 0
2383.98 0
2384.09 0
2384.20 0
2384.31 0
2384.42 0
2384.54 0
2384.65 0
2384.76 2
2384.87 7
2384.98 12
2385.10 19
2385.21 26
2385.32 33
2385.43 41
2385.54 47
2385.66 51
2385.77 53
2385.88 52
2385.99 48
2386.10 43
2386.22 37
2386.33 32
2386.44 26
2386.55 22
2386.66 18
2386.78 15
2386.89 13
2387.00 12
2387.11 13
2387.22 15
2387.34 17
2387.45 20
2387.56 22
2387.67 23
2387.78 23
2387.90 22
2388.01 22
2388.12 23
2388.23 26
2388.34 30
2388.46 35
2388.57 39
2388.68 42
2388.79 43
2388.90 41
2389.02 38
2389.13 34
2389.24 31
2389.35 31
2389.46 34
2389.58 40
2389.69 49
2389.80 59
2389.91 70
2390.03 78
2390.14 84
2390.25 87
2390.36 88
2390.47 86
2390.59 83
2390.70 80
2390.81 78
2390.92 76
2391.03 75
2391.15 74
2391.26 75
2391.37 76
2391.48 78
2391.59 80
2391.71 82
2391.82 85
2391.93 86
2392.04 88
2392.16 89
2392.27 89
2392.38 89
2392.49 88
2392.60 86
2392.72 83
2392.83 79
2392.94 73
2393.05 67
2393.17 61
2393.28 55
2393.39 49
2393.50 46
2393.61 44
2393.73 44
2393.84 46
2393.95 50
2394.06 54
2394.17 58
2394.29 62
2394.40 64
2394.51 66
2394.62 66
2394.74 66
2394.85 65
2394.96 63
2395.07 62
2395.18 61
2395.30 62
2395.41 65
2395.52 69
2395.63 74
2395.75 80
2395.86 84
2395.97 87
2396.08 87
2396.19 83
2396.31 77
2396.42 69
2396.53 62
2396.64 57
2396.76 55
2396.87 55
2396.98 57
2397.09 59
2397.20 61
2397.32 61
2397.43 61
2397.54 60
2397.65 59
2397.77 59
2397.88 60
2397.99 62
2398.10 64
2398.22 66
2398.33 67
2398.44 68
2398.55 67
2398.66 66
2398.78 63
2398.89 61
2399.00 58
2399.11 56
2399.23 54
2399.34 53
2399.45 51
2399.56 49
2399.68 46
2399.79 42
2399.90 36
2400.01 30
2400.12 23
2400.24 18
2400.35 15
2400.46 15
2400.57 16
2400.69 19
2400.80 22
2400.91 26
2401.02 29
2401.14 32
2401.25 35
2401.36 38
2401.47 41
2401.59 43
2401.70 45
2401.81 46
2401.92 44
2402.03 41
2402.15 37
2402.26 32
2402.37 28
2402.48 26
2402.60 26
2402.71 29
2402.82 34
2402.93 39
2403.05 44
2403.16 47
2403.27 49
2403.38 50
2403.50 50
2403.61 50
2403.72 50
2403.83 50
2403.95 52
2404.06 53
2404.17 54
2404.28 54
2404.40 52
2404.51 50
2404.62 46
2404.73 42
2404.84 37
2404.96 33
2405.07 30
2405.18 27
2405.29 25
2405.41 23
2405.52 20
2405.63 16
2405.74 12
2405.86 7
2405.97 3
2406.08 0
2406.19 0
2406.31 0
2406.42 0
2406.53 3
2406.64 8
2406.76 14
2406.87 19
2406.98 23
2407.09 27
2407.21 30
2407.32 32
2407.43 35
2407.54 38
2407.66 42
2407.77 46
2407.88 50
2407.99 52
2408.11 54
2408.22 54
2408.33 53
2408.44 51
2408.56 50
2408.67 50
2408.78 52
2408.89 56
2409.01 60
2409.12 64
2409.23 67
2409.34 69
2409.46 69
2409.57 67
2409.68 64
2409.79 60
2409.91 55
2410.02 48
2410.13 41
2410.25 32
2410.36 23
2410.47 14
2410.58 5
2410.70 0
2410.81 0
2410.92 0
2411.03 0
2411.15 0
2411.26 0
2411.37 0
2411.48 0
2411.60 3
2411.71 10
2411.82 15
2411.93 19
2412.05 21
2412.16 22
2412.27 22
2412.38 21
2412.50 20
2412.61 18
2412.72 16
2412.83 16
2412.95 16
2413.06 17
2413.17 18
2413.29 21
2413.40 25
2413.51 30
2413.62 36
2413.74 42
2413.85 49
2413.96 56
2414.07 62
2414.19 67
2414.30 70
2414.41 72
2414.52 72
2414.64 70
2414.75 68
2414.86 66
2414.98 65
2415.09 63
2415.20 63
2415.31 62
2415.43 63
2415.54 64
2415.65 66
2415.76 69
2415.88 71
2415.99 72
2416.10 71
2416.22 68
2416.33 61
2416.44 51
2416.55 40
2416.67 28
2416.78 17
2416.89 8
2417.00 2
2417.12 0
2417.23 0
2417.34 2
2417.46 6
2417.57 11
2417.68 17
2417.79 21
2417.91 26
2418.02 29
2418.13 32
2418.24 34
2418.36 36
2418.47 36
2418.58 35
2418.70 32
2418.81 29
2418.92 24
2419.03 19
2419.15 14
2419.26 10
2419.37 6
2419.48 2
2419.60 0
2419.71 0
2419.82 0
2419.94 0
2420.05 0
2420.16 0
2420.27 0
2420.39 0
2420.50 5
2420.61 17
2420.73 29
2420.84 41
2420.95 49
2421.06 54
2421.18 55
2421.29 53
2421.40 49
2421.52 45
2421.63 41
2421.74 37
2421.85 35
2421.97 34
2422.08 34
2422.19 34
2422.31 35
2422.42 37
2422.53 39
2422.64 41
2422.76 42
2422.87 42
2422.98 41
2423.10 38
2423.21 35
2423.32 30
2423.43 25
2423.55 20
2423.66 16
2423.77 12
2423.89 10
2424.00 8
2424.11 8
2424.22 9
2424.34 10
2424.45 12
2424.56 15
2424.68 17
2424.79 19
2424.90 22
2425.01 25
2425.13 27
2425.24 28
2425.35 27
2425.47 25
2425.58 21
2425.69 17
2425.80 14
2425.92 14
2426.03 17
2426.14 25
2426.26 37
2426.37 52
2426.48 67
2426.60 81
2426.71 92
2426.82 98
2426.93 100
2427.05 97
2427.16 91
2427.27 82
2427.39 73
2427.50 63
2427.61 54
2427.73 46
2427.84 39
2427.95 33
2428.06 30
2428.18 28
2428.29 28
2428.40 29
2428.52 32
2428.63 34
2428.74 35
2428.85 35
2428.97 33
2429.08 30
2429.19 26
2429.31 22
2429.42 18
2429.53 16
2429.65 15
2429.76 16
2429.87 18
2429.99 20
2430.10 23
2430.21 25
2430.32 27
2430.44 28
2430.55 31
2430.66 34
2430.78 38
2430.89 44
2431.00 49
2431.12 54
2431.23 58
2431.34 60
2431.45 58
2431.57 54
2431.68 48
2431.79 40
2431.91 33
2432.02 27
2432.13 25
2432.25 26
2432.36 30
2432.47 36
2432.59 43
2432.70 50
2432.81 54
2432.92 56
2433.04 55
2433.15 51
2433.26 45
2433.38 38
2433.49 30
2433.60 23
2433.72 15
2433.83 9
2433.94 3
2434.06 0
2434.17 0
2434.28 0
2434.40 0
2434.51 0
2434.62 0
2434.73 0
2434.85 6
2434.96 17
2435.07 29
2435.19 41
2435.30 51
2435.41 60
2435.53 67
2435.64 72
2435.75 76
2435.87 80
2435.98 84
2436.09 88
2436.21 91
2436.32 93
2436.43 92
2436.55 89
2436.66 83
2436.77 76
2436.88 69
2437.00 62
2437.11 56
2437.22 52
2437.34 49
2437.45 48
2437.56 46
2437.68 45
2437.79 42
2437.90 38
2438.02 32
2438.13 26
2438.24 20
2438.36 14
2438.47 9
2438.58 4
2438.70 1
2438.81 0
2438.92 1
2439.04 5
2439.15 12
2439.26 21
2439.38 31
2439.49 42
2439.60 51
2439.72 58
2439.83 62
2439.94 63
2440.06 62
2440.17 59
2440.28 56
2440.40 53
2440.51 50
2440.62 47
2440.73 43
2440.85 40
2440.96 35
2441.07 30
2441.19 25
2441.30 21
2441.41 17
2441.53 15
2441.64 15
2441.75 17
2441.87 19
2441.98 22
2442.09 25
2442.21 26
2442.32 25
2442.43 23
2442.55 20
2442.66 16
2442.77 13
2442.89 12
2443.00 12
2443.11 13
2443.23 15
2443.34 18
2443.45 20
2443.57 22
2443.68 23
2443.79 23
2443.91 23
2444.02 24
2444.13 25
2444.25 27
2444.36 31
2444.47 36
2444.59 42
2444.70 49
2444.81 55
2444.93 60
2445.04 63
2445.15 64
2445.27 63
2445.38 61
2445.49 58
2445.61 56
2445.72 54
2445.84 55
2445.95 55
2446.06 55
2446.18 53
2446.29 50
2446.40 44
2446.52 37
2446.63 29
2446.74 22
2446.86 16
2446.97 12
2447.08 11
2447.20 12
2447.31 16
2447.42 22
2447.54 29
2447.65 36
2447.76 44
2447.88 51
2447.99 56
2448.10 60
2448.22 63
2448.33 64
2448.44 64
2448.56 64
2448.67 64
2448.78 66
2448.90 69
2449.01 73
2449.12 77
2449.24 82
2449.35 87
2449.47 90
2449.58 93
2449.69 94
2449.81 95
2449.92 95
2450.03 94
2450.15 92
2450.26 89
2450.37 84
2450.49 78
2450.60 72
2450.71 65
2450.83 58
2450.94 53
2451.05 49
2451.17 45
2451.28 43
2451.39 41
2451.51 40
2451.62 41
2451.74 43
2451.85 47
2451.96 52
2452.08 59
2452.19 66
2452.30 72
2452.42 76
2452.53 78
2452.64 76
2452.76 71
2452.87 64
2452.98 55
2453.10 46
2453.21 37
2453.33 30
2453.44 24
2453.55 20
2453.67 16
2453.78 12
2453.89 8
2454.01 2
2454.12 0
2454.23 0
2454.35 0
2454.46 0
2454.57 0
2454.69 0
2454.80 0
2454.92 1
2455.03 10
2455.14 19
2455.26 27
2455.37 33
2455.48 37
2455.60 41
2455.71 44
2455.82 48
2455.94 53
2456.05 59
2456.17 64
2456.28 69
2456.39 72
2456.51 73
2456.62 73
2456.73 71
2456.85 68
2456.96 65
2457.07 62
2457.19 60
2457.30 58
2457.42 56
2457.53 54
2457.64 51
2457.76 48
2457.87 46
2457.98 43
2458.10 41
2458.21 40
2458.32 40
2458.44 40
2458.55 40
2458.67 40
2458.78 38
2458.89 35
2459.01 30
2459.12 23
2459.23 16
2459.35 9
2459.46 2
2459.58 0
2459.69 0
2459.80 0
2459.92 0
2460.03 0
2460.14 0
2460.26 0
2460.37 0
2460.49 0
2460.60 6
2460.71 13
2460.83 20
2460.94 26
2461.05 31
2461.17 33
2461.28 32
2461.40 30
2461.51 27
2461.62 23
2461.74 20
2461.85 18
2461.96 16
2462.08 16
2462.19 17
2462.31 18
2462.42 20
2462.53 23
2462.65 26
2462.76 30
2462.87 35
2462.99 42
2463.10 49
2463.22 56
2463.33 61
2463.44 63
2463.56 64
2463.67 63
2463.78 61
2463.90 59
2464.01 58
2464.13 57
2464.24 58
2464.35 59
2464.47 59
2464.58 58
2464.70 57
2464.81 58
2464.92 60
2465.04 65
2465.15 74
2465.26 84
2465.38 95
2465.49 104
2465.61 112
2465.72 116
2465.83 116
2465.95 113
2466.06 108
2466.18 102
2466.29 95
2466.40 88
2466.52 81
2466.63 74
2466.74 67
2466.86 61
2466.97 56
2467.09 52
2467.20 48
2467.31 44
2467.43 40
2467.54 35
2467.66 29
2467.77 23
2467.88 16
2468.00 10
2468.11 4
2468.23 1
2468.34 0
2468.45 2
2468.57 7
2468.68 14
2468.80 22
2468.91 30
2469.02 38
2469.14 45
2469.25 50
2469.36 52
2469.48 52
2469.59 50
2469.71 47
2469.82 42
2469.93 38
2470.05 33
2470.16 30
2470.28 28
2470.39 26
2470.50 24
2470.62 23
2470.73 22
2470.85 20
2470.96 19
2471.07 20
2471.19 23
2471.30 30
2471.42 38
2471.53 48
2471.64 58
2471.76 67
2471.87 73
2471.99 76
2472.10 75
2472.21 72
2472.33 67
2472.44 62
2472.56 57
2472.67 53
2472.78 50
2472.90 47
2473.01 46
2473.13 45
2473.24 46
2473.35 47
2473.47 48
2473.58 50
2473.70 51
2473.81 51
2473.92 50
2474.04 49
2474.15 46
2474.27 43
2474.38 39
2474.50 35
2474.61 32
2474.72 28
2474.84 26
2474.95 24
2475.07 25
2475.18 27
2475.29 32
2475.41 38
2475.52 45
2475.64 52
2475.75 57
2475.86 60
2475.98 59
2476.09 54
2476.21 45
2476.32 35
2476.43 24
2476.55 14
2476.66 6
2476.78 1
2476.89 0
2477.00 0
2477.12 1
2477.23 4
2477.35 7
2477.46 9
2477.58 11
2477.69 12
2477.80 11
2477.92 10
2478.03 8
2478.15 7
2478.26 6
2478.37 6
2478.49 8
2478.60 10
2478.72 13
2478.83 14
2478.95 15
2479.06 14
2479.17 12
2479.29 9
2479.40 6
2479.52 2
2479.63 0
2479.74 0
2479.86 0
2479.97 0
2480.09 0
2480.20 0
2480.32 0
2480.43 0
2480.54 0
2480.66 2
2480.77 8
2480.89 15
2481.00 23
2481.11 32
2481.23 40
2481.34 48
2481.46 56
2481.57 63
2481.69 69
2481.80 76
2481.91 81
2482.03 87
2482.14 91
2482.26 94
2482.37 96
2482.49 96
2482.60 94
2482.71 90
2482.83 85
2482.94 80
2483.06 74
2483.17 70
2483.29 66
2483.40 63
2483.51 62
2483.63 62
2483.74 63
2483.86 66
2483.97 71
2484.09 78
2484.20 87
2484.31 97
2484.43 105
2484.54 110
2484.66 113
2484.77 112
2484.89 108
2485.00 103
2485.11 97
2485.23 92
2485.34 88
2485.46 84
2485.57 80
2485.69 77
2485.80 74
2485.91 71
2486.03 69
2486.14 66
2486.26 65
2486.37 63
2486.49 62
2486.60 61
2486.71 61
2486.83 61
2486.94 62
2487.06 63
2487.17 64
2487.29 65
2487.40 66
2487.52 66
2487.63 67
2487.74 67
2487.86 68
2487.97 70
2488.09 73
2488.20 77
2488.32 81
2488.43 84
2488.54 88
2488.66 90
2488.77 91
2488.89 91
2489.00 89
2489.12 87
2489.23 83
2489.35 78
2489.46 72
2489.57 65
2489.69 57
2489.80 50
2489.92 43
2490.03 38
2490.15 35
2490.26 33
2490.37 32
2490.49 31
2490.60 31
2490.72 29
2490.83 28
2490.95 26
2491.06 25
2491.18 24
2491.29 23
2491.40 22
2491.52 21
2491.63 21
2491.75 21
2491.86 23
2491.98 27
2492.09 34
2492.21 43
2492.32 54
2492.44 65
2492.55 74
2492.66 81
2492.78 84
2492.89 85
2493.01 84
2493.12 84
2493.24 85
2493.35 88
2493.47 94
2493.58 101
2493.69 107
2493.81 113
2493.92 115
2494.04 116
2494.15 114
2494.27 111
2494.38 109
2494.50 106
2494.61 104
2494.73 102
2494.84 99
2494.95 95
2495.07 89
2495.18 83
2495.30 76
2495.41 70
2495.53 66
2495.64 64
2495.76 64
2495.87 67
2495.99 71
2496.10 75
2496.21 80
2496.33 85
2496.44 90
2496.56 94
2496.67 97
2496.79 100
2496.90 103
2497.02 105
2497.13 107
2497.25 107
2497.36 105
2497.47 102
2497.59 98
2497.70 92
2497.82 85
2497.93 78
2498.05 72
2498.16 66
2498.28 62
2498.39 60
2498.51 59
2498.62 58
2498.74 58
2498.85 57
2498.96 57
2499.08 56
2499.19 55
2499.31 54
2499.42 54
2499.54 53
2499.65 53
2499.77 53
2499.88 53
2500.00 54
2500.11 56
2500.23 58
2500.34 61
2500.45 64
2500.57 67
2500.68 70
2500.80 72
2500.91 74
2501.03 76
2501.14 78
2501.26 81
2501.37 85
2501.49 91
2501.60 99
2501.72 108
2501.83 117
2501.95 126
2502.06 133
2502.17 137
2502.29 139
2502.40 136
2502.52 131
2502.63 123
2502.75 113
2502.86 103
2502.98 93
2503.09 85
2503.21 78
2503.32 73
2503.44 70
2503.55 70
2503.67 71
2503.78 74
2503.90 78
2504.01 84
2504.13 90
2504.24 96
2504.35 101
2504.47 104
2504.58 105
2504.70 103
2504.81 99
2504.93 92
2505.04 84
2505.16 74
2505.27 64
2505.39 53
2505.50 44
2505.62 35
2505.73 30
2505.85 27
2505.96 27
2506.08 30
2506.19 35
2506.31 41
2506.42 47
2506.54 53
2506.65 57
2506.76 61
2506.88 62
2506.99 62
2507.11 60
2507.22 58
2507.34 55
2507.45 51
2507.57 49
2507.68 47
2507.80 48
2507.91 50
2508.03 55
2508.14 60
2508.26 67
2508.37 72
2508.49 77
2508.60 80
2508.72 81
2508.83 82
2508.95 82
2509.06 83
2509.18 84
2509.29 85
2509.41 88
2509.52 90
2509.64 94
2509.75 98
2509.87 102
2509.98 108
2510.10 115
2510.21 123
2510.33 133
2510.44 143
2510.55 153
2510.67 162
2510.78 169
2510.90 173
2511.01 173
2511.13 170
2511.24 163
2511.36 155
2511.47 145
2511.59 135
2511.70 125
2511.82 115
2511.93 105
2512.05 96
2512.16 87
2512.28 77
2512.39 68
2512.51 59
2512.62 52
2512.74 45
2512.85 41
2512.97 38
2513.08 38
2513.20 39
2513.31 41
2513.43 43
2513.54 46
2513.66 48
2513.77 50
2513.89 52
2514.00 54
2514.12 57
2514.23 61
2514.35 64
2514.46 68
2514.58 70
2514.69 72
2514.81 72
2514.92 69
2515.04 65
2515.15 57
2515.27 47
2515.38 36
2515.50 23
2515.61 12
2515.73 2
2515.84 0
2515.96 0
2516.07 0
2516.19 0
2516.30 0
2516.42 0
2516.53 0
2516.65 0
2516.76 2
2516.88 4
2516.99 6
2517.11 8
2517.22 12
2517.34 16
2517.45 21
2517.57 26
2517.68 31
2517.80 36
2517.91 39
2518.03 43
2518.14 45
2518.26 45
2518.37 45
2518.49 43
2518.60 40
2518.72 36
2518.83 32
2518.95 28
2519.06 26
2519.18 26
2519.29 27
2519.41 30
2519.52 34
2519.64 37
2519.75 39
2519.87 40
2519.98 39
2520.10 38
2520.21 37
2520.33 37
2520.45 39
2520.56 43
2520.68 48
2520.79 52
2520.91 55
2521.02 57
2521.14 56
2521.25 53
2521.37 49
2521.48 45
2521.60 42
2521.71 40
2521.83 40
2521.94 41
2522.06 42
2522.17 44
2522.29 46
2522.40 46
2522.52 46
2522.63 46
2522.75 45
2522.86 44
2522.98 43
2523.09 41
2523.21 40
2523.32 40
2523.44 41
2523.55 43
2523.67 47
2523.78 53
2523.90 58
2524.02 63
2524.13 67
2524.25 68
2524.36 68
2524.48 67
2524.59 66
2524.71 65
2524.82 65
2524.94 66
2525.05 69
2525.17 72
2525.28 74
2525.40 77
2525.51 78
2525.63 78
2525.74 76
2525.86 74
2525.97 71
2526.09 70
2526.20 69
2526.32 70
2526.43 71
2526.55 73
2526.67 75
2526.78 77
2526.90 77
2527.01 77
2527.13 76
2527.24 76
2527.36 77
2527.47 78
2527.59 80
2527.70 81
2527.82 83
2527.93 83
2528.05 81
2528.16 79
2528.28 75
2528.39 71
2528.51 67
2528.63 64
2528.74 62
2528.86 61
2528.97 60
2529.09 60
2529.20 60
2529.32 61
2529.43 63
2529.55 65
2529.66 68
2529.78 72
2529.89 75
2530.01 79
2530.12 81
2530.24 82
2530.35 82
2530.47 79
2530.59 76
2530.70 72
2530.82 68
2530.93 64
2531.05 60
2531.16 57
2531.28 54
2531.39 51
2531.51 46
2531.62 41
2531.74 34
2531.85 28
2531.97 22
2532.09 17
2532.20 14
2532.32 12
2532.43 13
2532.55 15
2532.66 19
2532.78 25
2532.89 31
2533.01 39
2533.12 46
2533.24 53
2533.35 58
2533.47 61
2533.59 63
2533.70 63
2533.82 62
2533.93 59
2534.05 55
2534.16 51
2534.28 47
2534.39 43
2534.51 39
2534.62 34
2534.74 29
2534.86 24
2534.97 20
2535.09 16
2535.20 13
2535.32 11
2535.43 10
2535.55 9
2535.66 7
2535.78 6
2535.89 5
2536.01 4
2536.13 4
2536.24 6
2536.36 9
2536.47 13
2536.59 18
2536.70 24
2536.82 29
2536.93 34
2537.05 39
2537.16 42
2537.28 43
2537.40 42
2537.51 38
2537.63 33
2537.74 27
2537.86 21
2537.97 15
2538.09 12
2538.20 10
2538.32 11
2538.44 13
2538.55 16
2538.67 20
2538.78 25
2538.90 30
2539.01 36
2539.13 43
2539.24 49
2539.36 54
2539.48 58
2539.59 60
2539.71 62
2539.82 63
2539.94 65
2540.05 69
2540.17 74
2540.28 80
2540.40 86
2540.52 92
2540.63 96
2540.75 98
2540.86 97
2540.98 95
2541.09 92
2541.21 88
2541.32 84
2541.44 79
2541.56 75
2541.67 72
2541.79 68
2541.90 64
2542.02 60
2542.13 57
2542.25 55
2542.36 53
2542.48 53
2542.60 53
2542.71 53
2542.83 54
2542.94 55
2543.06 57
2543.17 57
2543.29 58
2543.41 58
2543.52 58
2543.64 58
2543.75 57
2543.87 55
2543.98 53
2544.10 50
2544.22 46
2544.33 43
2544.45 41
2544.56 41
2544.68 45
2544.79 51
2544.91 60
2545.02 71
2545.14 83
2545.26 93
2545.37 102
2545.49 108
2545.60 112
2545.72 113
2545.83 113
2545.95 110
2546.07 105
2546.18 99
2546.30 91
2546.41 82
2546.53 74
2546.64 66
2546.76 61
2546.88 60
2546.99 62
2547.11 67
2547.22 73
2547.34 80
2547.45 85
2547.57 87
2547.69 86
2547.80 82
2547.92 76
2548.03 69
2548.15 63
2548.26 57
2548.38 54
2548.50 52
2548.61 52
2548.73 53
2548.84 55
2548.96 57
2549.08 60
2549.19 61
2549.31 62
2549.42 61
2549.54 59
2549.65 55
2549.77 52
2549.89 49
2550.00 47
2550.12 47
2550.23 50
2550.35 55
2550.46 62
2550.58 69
2550.70 77
2550.81 85
2550.93 91
2551.04 97
2551.16 100
2551.28 102
2551.39 102
2551.51 99
2551.62 94
2551.74 87
2551.85 79
2551.97 71
2552.09 63
2552.20 57
2552.32 52
2552.43 49
2552.55 48
2552.67 46
2552.78 45
2552.90 43
2553.01 39
2553.13 35
2553.24 29
2553.36 24
2553.48 18
2553.59 13
2553.71 8
2553.82 4
2553.94 0
2554.06 0
2554.17 0
2554.29 0
2554.40 0
2554.52 0
2554.63 0
2554.75 0
2554.87 0
2554.98 3
2555.10 8
2555.21 12
2555.33 17
2555.45 21
2555.56 25
2555.68 29
2555.79 31
2555.91 31
2556.03 29
2556.14 25
2556.26 19
2556.37 13
2556.49 9
2556.61 6
2556.72 6
2556.84 8
2556.95 12
2557.07 16
2557.19 19
2557.30 21
2557.42 22
2557.53 22
2557.65 22
2557.77 24
2557.88 26
2558.00 28
2558.11 29
2558.23 29
2558.34 26
2558.46 22
2558.58 16
2558.69 10
2558.81 5
2558.92 3
2559.04 2
2559.16 3
2559.27 6
2559.39 9
2559.50 12
2559.62 15
2559.74 17
2559.85 19
2559.97 19
2560.08 19
2560.20 17
2560.32 15
2560.43 13
2560.55 11
2560.67 9
2560.78 9
2560.90 10
2561.01 11
2561.13 13
2561.25 14
2561.36 16
2561.48 17
2561.59 18
2561.71 20
2561.83 21
2561.94 22
2562.06 23
2562.17 25
2562.29 26
2562.41 26
2562.52 27
2562.64 26
2562.75 25
2562.87 23
2562.99 20
2563.10 17
2563.22 13
2563.33 10
2563.45 9
2563.57 9
2563.68 12
2563.80 16
2563.92 23
2564.03 30
2564.15 36
2564.26 40
2564.38 41
2564.50 40
2564.61 37
2564.73 32
2564.84 28
2564.96 25
2565.08 23
2565.19 23
2565.31 25
2565.42 28
2565.54 31
2565.66 32
2565.77 33
2565.89 32
2566.01 30
2566.12 28
2566.24 27
2566.35 27
2566.47 28
2566.59 32
2566.70 36
2566.82 42
2566.93 47
2567.05 51
2567.17 53
2567.28 52
2567.40 49
2567.52 45
2567.63 40
2567.75 34
2567.86 30
2567.98 26
2568.10 23
2568.21 21
2568.33 20
2568.45 20
2568.56 20
2568.68 20
2568.79 22
2568.91 24
2569.03 28
2569.14 32
2569.26 35
2569.37 38
2569.49 40
2569.61 40
2569.72 39
2569.84 38
2569.96 37
2570.07 37
2570.19 37
2570.30 38
2570.42 39
2570.54 39
2570.65 40
2570.77 40
2570.89 41
2571.00 43
2571.12 46
2571.23 50
2571.35 54
2571.47 57
2571.58 58
2571.70 56
2571.82 53
2571.93 49
2572.05 44
2572.17 40
2572.28 36
2572.40 35
2572.51 34
2572.63 34
2572.75 35
2572.86 35
2572.98 34
2573.10 33
2573.21 32
2573.33 31
2573.44 29
2573.56 28
2573.68 26
2573.79 24
2573.91 21
2574.03 17
2574.14 12
2574.26 6
2574.38 1
2574.49 0
2574.61 0
2574.72 0
2574.84 0
2574.96 1
2575.07 6
2575.19 10
2575.31 14
2575.42 16
2575.54 18
2575.66 18
2575.77 18
2575.89 17
2576.00 17
2576.12 16
2576.24 16
2576.35 16
2576.47 17
2576.59 18
2576.70 20
2576.82 23
2576.94 27
2577.05 31
2577.17 36
2577.28 40
2577.40 43
2577.52 45
2577.63 44
2577.75 43
2577.87 40
2577.98 36
2578.10 32
2578.22 29
2578.33 27
2578.45 27
2578.57 29
2578.68 33
2578.80 39
2578.91 46
2579.03 53
2579.15 58
2579.26 60
2579.38 58
2579.50 52
2579.61 43
2579.73 32
2579.85 20
2579.96 11
2580.08 5
2580.20 3
2580.31 6
2580.43 12
2580.55 21
2580.66 32
2580.78 43
2580.89 52
2581.01 60
2581.13 67
2581.24 74
2581.36 80
2581.48 86
2581.59 92
2581.71 98
2581.83 103
2581.94 106
2582.06 106
2582.18 105
2582.29 101
2582.41 95
2582.53 89
2582.64 82
2582.76 75
2582.88 68
2582.99 62
2583.11 56
2583.22 51
2583.34 48
2583.46 47
2583.57 48
2583.69 50
2583.81 54
2583.92 58
2584.04 61
2584.16 62
2584.27 61
2584.39 58
2584.51 53
2584.62 46
2584.74 40
2584.86 34
2584.97 29
2585.09 25
2585.21 23
2585.32 22
2585.44 22
2585.56 23
2585.67 26
2585.79 30
2585.91 34
2586.02 39
2586.14 44
2586.26 48
2586.37 49
2586.49 49
2586.61 46
2586.72 42
2586.84 38
2586.96 35
2587.07 34
2587.19 35
2587.31 38
2587.42 41
2587.54 45
2587.66 49
2587.77 53
2587.89 56
2588.01 58
2588.12 60
2588.24 59
2588.36 57
2588.47 52
2588.59 44
2588.71 34
2588.82 23
2588.94 11
2589.06 1
2589.17 0
2589.29 0
2589.41 0
2589.52 0
2589.64 0
2589.76 0
2589.87 2
2589.99 9
2590.11 16
2590.22 23
2590.34 31
2590.46 39
2590.57 47
2590.69 54
2590.81 60
2590.92 64
2591.04 67
2591.16 68
2591.27 66
2591.39 63
2591.51 59
2591.62 54
2591.74 49
2591.86 44
2591.97 40
2592.09 37
2592.21 35
2592.32 34
2592.44 34
2592.56 33
2592.67 33
2592.79 33
2592.91 33
2593.02 33
2593.14 33
2593.26 33
2593.37 34
2593.49 35
2593.61 36
2593.72 39
2593.84 41
2593.96 44
2594.07 47
2594.19 50
2594.31 52
2594.43 54
2594.54 56
2594.66 58
2594.78 61
2594.89 65
2595.01 70
2595.13 75
2595.24 79
2595.36 82
2595.48 83
2595.59 83
2595.71 82
2595.83 80
2595.94 80
2596.06 80
2596.18 79
2596.29 78
2596.41 77
2596.53 74
2596.64 70
2596.76 66
2596.88 64
2597.00 63
2597.11 63
2597.23 64
2597.35 63
2597.46 61
2597.58 55
2597.70 47
2597.81 37
2597.93 25
2598.05 14
2598.16 5
2598.28 0
2598.40 0
2598.51 0
2598.63 0
2598.75 0
2598.87 0
2598.98 0
2599.10 0
2599.22 2
2599.33 7
2599.45 12
2599.57 16
2599.68 17
2599.80 17
2599.92 17
2600.03 19
2600.15 23
2600.27 29
2600.39 38
2600.50 47
2600.62 57
2600.74 64
2600.85 69
2600.97 70
2601.09 68
2601.20 64
2601.32 58
2601.44 52
2601.55 47
2601.67 44
2601.79 41
2601.91 41
2602.02 41
2602.14 43
2602.26 45
2602.37 46
2602.49 47
2602.61 47
2602.72 46
2602.84 43
2602.96 40
2603.08 36
2603.19 33
2603.31 32
2603.43 32
2603.54 34
2603.66 36
2603.78 39
2603.89 43
2604.01 47
2604.13 50
2604.25 55
2604.36 59
2604.48 64
2604.60 69
2604.71 73
2604.83 77
2604.95 79
2605.06 81
2605.18 82
2605.30 83
2605.42 83
2605.53 84
2605.65 85
2605.77 85
2605.88 86
2606.00 86
2606.12 85
2606.23 83
2606.35 79
2606.47 74
2606.59 68
2606.70 60
2606.82 50
2606.94 40
2607.05 29
2607.17 19
2607.29 10
2607.41 3
2607.52 0
2607.64 0
2607.76 0
2607.87 0
2607.99 0
2608.11 1
2608.23 4
2608.34 8
2608.46 12
2608.58 17
2608.69 23
2608.81 29
2608.93 37
2609.05 45
2609.16 53
2609.28 61
2609.40 68
2609.51 73
2609.63 76
2609.75 77
2609.87 77
2609.98 76
2610.10 75
2610.22 74
2610.33 74
2610.45 74
2610.57 75
2610.69 75
2610.80 75
2610.92 76
2611.04 76
2611.15 76
2611.27 77
2611.39 76
2611.51 76
2611.62 74
2611.74 72
2611.86 70
2611.97 67
2612.09 65
2612.21 63
2612.33 62
2612.44 61
2612.56 61
2612.68 61
2612.79 61
2612.91 62
2613.03 63
2613.15 65
2613.26 68
2613.38 69
2613.50 71
2613.62 71
2613.73 71
2613.85 71
2613.97 71
2614.08 71
2614.20 72
2614.32 73
2614.44 74
2614.55 76
2614.67 79
2614.79 81
2614.90 83
2615.02 84
2615.14 84
2615.26 82
2615.37 78
2615.49 72
2615.61 64
2615.73 56
2615.84 47
2615.96 38
2616.08 28
2616.19 19
2616.31 11
2616.43 4
2616.55 0
2616.66 0
2616.78 0
2616.90 5
2617.02 13
2617.13 23
2617.25 34
2617.37 45
2617.48 55
2617.60 63
2617.72 69
2617.84 73
2617.95 75
2618.07 77
2618.19 77
2618.31 78
2618.42 78
2618.54 78
2618.66 76
2618.78 73
2618.89 67
2619.01 59
2619.13 50
2619.24 39
2619.36 27
2619.48 17
2619.60 9
2619.71 3
2619.83 0
2619.95 0
2620.07 0
2620.18 1
2620.30 3
2620.42 5
2620.54 7
2620.65 9
2620.77 11
2620.89 13
2621.01 16
2621.12 18
2621.24 21
2621.36 23
2621.48 25
2621.59 26
2621.71 27
2621.83 28
2621.94 30
2622.06 33
2622.18 37
2622.30 43
2622.41 49
2622.53 54
2622.65 58
2622.77 61
2622.88 62
2623.00 63
2623.12 63
2623.24 63
2623.35 62
2623.47 59
2623.59 56
2623.71 52
2623.82 46
2623.94 41
2624.06 37
2624.18 34
2624.29 32
2624.41 32
2624.53 32
2624.65 33
2624.76 34
2624.88 35
2625.00 36
2625.12 35
2625.23 35
2625.35 34
2625.47 34
2625.59 32
2625.70 31
2625.82 30
2625.94 28
2626.06 26
2626.17 24
2626.29 22
2626.41 21
2626.53 21
2626.64 23
2626.76 26
2626.88 31
2627.00 38
2627.11 45
2627.23 53
2627.35 59
2627.47 65
2627.58 69
2627.70 71
2627.82 70
2627.94 66
2628.05 59
2628.17 51
2628.29 41
2628.41 31
2628.52 22
2628.64 14
2628.76 8
2628.88 5
2628.99 4
2629.11 5
2629.23 8
2629.35 12
2629.46 17
2629.58 22
2629.70 26
2629.82 29
2629.94 30
2630.05 29
2630.17 26
2630.29 22
2630.41 15
2630.52 9
2630.64 3
2630.76 0
2630.88 0
2630.99 0
2631.11 0
2631.23 0
2631.35 0
2631.46 7
2631.58 15
2631.70 22
2631.82 28
2631.93 31
2632.05 31
2632.17 29
2632.29 24
2632.41 19
2632.52 15
2632.64 13
2632.76 14
2632.88 17
2632.99 22
2633.11 27
2633.23 32
2633.35 35
2633.46 36
2633.58 36
2633.70 34
2633.82 33
2633.93 31
2634.05 32
2634.17 33
2634.29 37
2634.41 41
2634.52 45
2634.64 48
2634.76 48
2634.88 45
2634.99 39
2635.11 32
2635.23 24
2635.35 18
2635.46 14
2635.58 14
2635.70 17
2635.82 23
2635.94 31
2636.05 39
2636.17 45
2636.29 50
2636.41 52
2636.52 53
2636.64 53
2636.76 52
2636.88 52
2637.00 52
2637.11 52
2637.23 53
2637.35 53
2637.47 53
2637.58 53
2637.70 52
2637.82 52
2637.94 52
2638.06 53
2638.17 55
2638.29 59
2638.41 63
2638.53 69
2638.64 76
2638.76 84
2638.88 91
2639.00 99
2639.12 106
2639.23 112
2639.35 117
2639.47 119
2639.59 120
2639.70 117
2639.82 112
2639.94 104
2640.06 94
2640.18 83
2640.29 73
2640.41 64
2640.53 57
2640.65 53
2640.76 52
2640.88 53
2641.00 55
2641.12 59
2641.24 62
2641.35 64
2641.47 66
2641.59 66
2641.71 65
2641.83 64
2641.94 61
2642.06 58
2642.18 55
2642.30 52
2642.41 50
2642.53 50
2642.65 51
2642.77 54
2642.89 57
2643.00 59
2643.12 60
2643.24 59
2643.36 56
2643.48 51
2643.59 45
2643.71 39
2643.83 34
2643.95 31
2644.07 31
2644.18 33
2644.30 36
2644.42 39
2644.54 42
2644.65 45
2644.77 46
2644.89 46
2645.01 45
2645.13 45
2645.24 44
2645.36 43
2645.48 42
2645.60 40
2645.72 36
2645.83 30
2645.95 21
2646.07 11
2646.19 1
2646.31 0
2646.42 0
2646.54 0
2646.66 0
2646.78 0
2646.90 0
2647.01 0
2647.13 4
2647.25 10
2647.37 14
2647.49 17
2647.60 19
2647.72 20
2647.84 22
2647.96 24
2648.08 27
2648.19 30
2648.31 35
2648.43 40
2648.55 45
2648.67 49
2648.78 53
2648.90 56
2649.02 59
2649.14 61
2649.26 63
2649.37 65
2649.49 67
2649.61 69
2649.73 72
2649.85 73
2649.96 74
2650.08 73
2650.20 70
2650.32 67
2650.44 63
2650.55 59
2650.67 55
2650.79 52
2650.91 51
2651.03 51
2651.14 51
2651.26 52
2651.38 52
2651.50 50
2651.62 48
2651.73 44
2651.85 41
2651.97 37
2652.09 35
2652.21 35
2652.33 38
2652.44 41
2652.56 46
2652.68 52
2652.80 57
2652.92 61
2653.03 64
2653.15 64
2653.27 64
2653.39 63
2653.51 61
2653.62 59
2653.74 58
2653.86 58
2653.98 60
2654.10 64
2654.22 68
2654.33 72
2654.45 76
2654.57 81
2654.69 86
2654.81 91
2654.92 97
2655.04 103
2655.16 108
2655.28 111
2655.40 112
2655.51 110
2655.63 106
2655.75 98
2655.87 90
2655.99 82
2656.11 75
2656.22 71
2656.34 69
2656.46 70
2656.58 71
2656.70 73
2656.81 75
2656.93 76
2657.05 76
2657.17 74
2657.29 71
2657.41 67
2657.52 63
2657.64 57
2657.76 51
2657.88 44
2658.00 36
2658.11 28
2658.23 21
2658.35 15
2658.47 10
2658.59 8
2658.71 7
2658.82 7
2658.94 9
2659.06 11
2659.18 12
2659.30 14
2659.42 15
2659.53 15
2659.65 16
2659.77 16
2659.89 17
2660.01 18
2660.13 18
2660.24 19
2660.36 20
2660.48 21
2660.60 23
2660.72 24
2660.83 25
2660.95 25
2661.07 24
2661.19 21
2661.31 18
2661.43 15
2661.54 13
2661.66 14
2661.78 16
2661.90 19
2662.02 22
2662.14 25
2662.25 27
2662.37 27
2662.49 27
2662.61 28
2662.73 30
2662.85 34
2662.96 40
2663.08 48
2663.20 54
2663.32 59
2663.44 61
2663.56 59
2663.67 55
2663.79 48
2663.91 42
2664.03 36
2664.15 33
2664.27 33
2664.38 35
2664.50 39
2664.62 43
2664.74 47
2664.86 50
2664.98 53
2665.09 56
2665.21 58
2665.33 62
2665.45 65
2665.57 70
2665.69 74
2665.80 78
2665.92 81
2666.04 84
2666.16 85
2666.28 86
2666.40 85
2666.52 83
2666.63 81
2666.75 77
2666.87 73
2666.99 70
2667.11 67
2667.23 65
2667.34 64
2667.46 63
2667.58 62
2667.70 59
2667.82 56
2667.94 50
2668.05 43
2668.17 36
2668.29 28
2668.41 22
2668.53 16
2668.65 12
2668.77 10
2668.88 9
2669.00 10
2669.12 11
2669.24 13
2669.36 17
2669.48 21
2669.59 26
2669.71 32
2669.83 38
2669.95 44
2670.07 50
2670.19 54
2670.31 57
2670.42 59
2670.54 58
2670.66 57
2670.78 55
2670.90 54
2671.02 54
2671.14 56
2671.25 60
2671.37 64
2671.49 70
2671.61 75
2671.73 79
2671.85 83
2671.96 85
2672.08 87
2672.20 87
2672.32 86
2672.44 84
2672.56 83
2672.68 82
2672.79 81
2672.91 81
2673.03 83
2673.15 85
2673.27 87
2673.39 88
2673.51 89
2673.62 89
2673.74 89
2673.86 89
2673.98 91
2674.10 93
2674.22 97
2674.34 103
2674.45 108
2674.57 114
2674.69 119
2674.81 123
2674.93 125
2675.05 126
2675.17 126
2675.28 123
2675.40 118
2675.52 111
2675.64 102
2675.76 92
2675.88 83
2676.00 74
2676.12 67
2676.23 61
2676.35 58
2676.47 57
2676.59 56
2676.71 57
2676.83 60
2676.95 62
2677.06 66
2677.18 70
2677.30 74
2677.42 79
2677.54 83
2677.66 87
2677.78 92
2677.89 97
2678.01 102
2678.13 106
2678.25 110
2678.37 111
2678.49 111
2678.61 108
2678.73 105
2678.84 101
2678.96 99
2679.08 98
2679.20 98
2679.32 99
2679.44 99
2679.56 98
2679.67 96
2679.79 91
2679.91 86
2680.03 80
2680.15 74
2680.27 70
2680.39 67
2680.51 66
2680.62 66
2680.74 66
2680.86 67
2680.98 67
2681.10 67
2681.22 68
2681.34 68
2681.46 70
2681.57 73
2681.69 78
2681.81 84
2681.93 90
2682.05 96
2682.17 101
2682.29 104
2682.41 105
2682.52 105
2682.64 103
2682.76 101
2682.88 99
2683.00 99
2683.12 100
2683.24 102
2683.36 105
2683.47 106
2683.59 107
2683.71 106
2683.83 103
2683.95 98
2684.07 92
2684.19 86
2684.31 81
2684.43 75
2684.54 71
2684.66 67
2684.78 63
2684.90 60
2685.02 56
2685.14 54
2685.26 52
2685.38 50
2685.49 51
2685.61 52
2685.73 53
2685.85 55
2685.97 57
2686.09 58
2686.21 57
2686.33 56
2686.45 54
2686.56 51
2686.68 49
2686.80 46
2686.92 45
2687.04 44
2687.16 44
2687.28 45
2687.40 48
2687.51 51
2687.63 55
2687.75 59
2687.87 62
2687.99 64
2688.11 65
2688.23 65
2688.35 64
2688.47 61
2688.58 59
2688.70 56
2688.82 53
2688.94 51
2689.06 50
2689.18 50
2689.30 51
2689.42 53
2689.54 55
2689.66 58
2689.77 59
2689.89 59
2690.01 58
2690.13 54
2690.25 50
2690.37 47
2690.49 45
2690.61 46
2690.73 50
2690.84 56
2690.96 64
2691.08 71
2691.20 77
2691.32 82
2691.44 84
2691.56 85
2691.68 85
2691.80 85
2691.92 84
2692.03 83
2692.15 81
2692.27 77
2692.39 72
2692.51 68
2692.63 64
2692.75 62
2692.87 62
2692.99 65
2693.10 69
2693.22 74
2693.34 78
2693.46 82
2693.58 84
2693.70 85
2693.82 85
2693.94 84
2694.06 84
2694.18 84
2694.29 85
2694.41 85
2694.53 84
2694.65 82
2694.77 78
2694.89 72
2695.01 65
2695.13 57
2695.25 48
2695.37 40
2695.49 33
2695.60 27
2695.72 23
2695.84 20
2695.96 18
2696.08 17
2696.20 17
2696.32 19
2696.44 21
2696.56 24
2696.68 27
2696.80 28
2696.91 28
2697.03 26
2697.15 23
2697.27 18
2697.39 12
2697.51 7
2697.63 2
2697.75 0
2697.87 0
2697.99 0
2698.11 0
2698.22 0
2698.34 0
2698.46 0
2698.58 0
2698.70 0
2698.82 6
2698.94 12
2699.06 19
2699.18 27
2699.30 35
2699.42 42
2699.53 48
2699.65 52
2699.77 54
2699.89 56
2700.01 58
2700.13 60
2700.25 65
2700.37 70
2700.49 75
2700.61 79
2700.73 80
2700.85 79
2700.96 75
2701.08 69
2701.20 62
2701.32 56
2701.44 51
2701.56 49
2701.68 49
2701.80 52
2701.92 58
2702.04 65
2702.16 72
2702.28 79
2702.39 83
2702.51 84
2702.63 82
2702.75 76
2702.87 69
2702.99 60
2703.11 53
2703.23 47
2703.35 43
2703.47 41
2703.59 40
2703.71 40
2703.83 40
2703.94 39
2704.06 38
2704.18 37
2704.30 36
2704.42 34
2704.54 33
2704.66 31
2704.78 28
2704.90 25
2705.02 22
2705.14 19
2705.26 17
2705.38 14
2705.49 12
2705.61 10
2705.73 9
2705.85 8
2705.97 8
2706.09 10
2706.21 13
2706.33 18
2706.45 24
2706.57 31
2706.69 37
2706.81 42
2706.93 46
2707.05 48
2707.17 50
2707.28 52
2707.40 54
2707.52 57
2707.64 59
2707.76 62
2707.88 64
2708.00 67
2708.12 71
2708.24 76
2708.36 83
2708.48 92
2708.60 103
2708.72 114
2708.84 124
2708.95 133
2709.07 139
2709.19 142
2709.31 142
2709.43 140
2709.55 136
2709.67 131
2709.79 124
2709.91 117
2710.03 110
2710.15 103
2710.27 97
2710.39 92
2710.51 87
2710.63 82
2710.75 79
2710.86 76
2710.98 74
2711.10 73
2711.22 75
2711.34 79
2711.46 85
2711.58 91
2711.70 98
2711.82 103
2711.94 106
2712.06 106
2712.18 104
2712.30 99
2712.42 94
2712.54 89
2712.66 86
2712.78 83
2712.89 83
2713.01 83
2713.13 85
2713.25 86
2713.37 87
2713.49 87
2713.61 86
2713.73 86
2713.85 84
2713.97 83
2714.09 81
2714.21 78
2714.33 76
2714.45 74
2714.57 72
2714.69 73
2714.81 76
2714.93 81
2715.05 87
2715.16 94
2715.28 100
2715.40 104
2715.52 103
2715.64 100
2715.76 93
2715.88 86
2716.00 78
2716.12 71
2716.24 67
2716.36 65
2716.48 64
2716.60 63
2716.72 62
2716.84 61
2716.96 59
2717.08 56
2717.20 54
2717.32 54
2717.44 55
2717.55 57
2717.67 60
2717.79 62
2717.91 63
2718.03 63
2718.15 61
2718.27 58
2718.39 53
2718.51 48
2718.63 43
2718.75 38
2718.87 34
2718.99 31
2719.11 30
2719.23 31
2719.35 34
2719.47 40
2719.59 47
2719.71 56
2719.83 63
2719.95 69
2720.07 71
2720.19 70
2720.30 66
2720.42 58
2720.54 49
2720.66 40
2720.78 30
2720.90 21
2721.02 14
2721.14 8
2721.26 4
2721.38 3
2721.50 4
2721.62 7
2721.74 13
2721.86 19
2721.98 26
2722.10 32
2722.22 36
2722.34 39
2722.46 40
2722.58 39
2722.70 36
2722.82 34
2722.94 32
2723.06 31
2723.18 31
2723.30 32
2723.42 33
2723.54 35
2723.65 36
2723.77 37
2723.89 37
2724.01 37
2724.13 37
2724.25 36
2724.37 35
2724.49 34
2724.61 32
2724.73 29
2724.85 26
2724.97 22
2725.09 19
2725.21 16
2725.33 14
2725.45 12
2725.57 11
2725.69 11
2725.81 13
2725.93 15
2726.05 18
2726.17 22
2726.29 25
2726.41 29
2726.53 31
2726.65 34
2726.77 36
2726.89 38
2727.01 41
2727.13 45
2727.25 48
2727.37 52
2727.49 55
2727.61 57
2727.73 58
2727.84 57
2727.96 56
2728.08 55
2728.20 54
2728.32 52
2728.44 50
2728.56 47
2728.68 44
2728.80 40
2728.92 36
2729.04 32
2729.16 28
2729.28 25
2729.40 22
2729.52 21
2729.64 19
2729.76 19
2729.88 19
2730.00 19
2730.12 19
2730.24 21
2730.36 23
2730.48 25
2730.60 28
2730.72 31
2730.84 32
2730.96 33
2731.08 32
2731.20 30
2731.32 27
2731.44 24
2731.56 22
2731.68 21
2731.80 20
2731.92 19
2732.04 18
2732.16 15
2732.28 12
2732.40 8
2732.52 4
2732.64 2
2732.76 3
2732.88 7
2733.00 13
2733.12 23
2733.24 33
2733.36 44
2733.48 55
2733.60 63
2733.72 70
2733.84 74
2733.96 75
2734.08 74
2734.20 71
2734.32 66
2734.44 60
2734.56 53
2734.68 46
2734.80 40
2734.92 35
2735.04 31
2735.16 29
2735.28 29
2735.40 30
2735.52 32
2735.64 34
2735.75 37
2735.87 38
2735.99 39
2736.11 39
2736.23 38
2736.35 38
2736.47 40
2736.59 42
2736.71 46
2736.83 50
2736.95 55
2737.07 59
2737.19 63
2737.31 66
2737.43 68
2737.55 69
2737.67 70
2737.79 70
2737.91 71
2738.03 72
2738.15 74
2738.27 77
2738.39 79
2738.51 81
2738.63 83
2738.75 84
2738.87 85
2738.99 86
2739.11 87
2739.23 89
2739.35 91
2739.47 92
2739.59 91
2739.71 89
2739.83 84
2739.95 77
2740.07 70
2740.19 63
2740.31 57
2740.43 54
2740.55 53
2740.67 54
2740.79 57
2740.91 60
2741.03 62
2741.15 64
2741.27 67
2741.39 69
2741.52 72
2741.64 75
2741.76 78
2741.88 82
2742.00 84
2742.12 85
2742.24 83
2742.36 81
2742.48 77
2742.60 72
2742.72 68
2742.84 66
2742.96 65
2743.08 66
2743.20 68
2743.32 70
2743.44 71
2743.56 70
2743.68 68
2743.80 63
2743.92 57
2744.04 51
2744.16 45
2744.28 41
2744.40 39
2744.52 39
2744.64 41
2744.76 45
2744.88 48
2745.00 51
2745.12 53
2745.24 52
2745.36 48
2745.48 43
2745.60 37
2745.72 30
2745.84 26
2745.96 23
2746.08 23
2746.20 26
2746.32 29
2746.44 34
2746.56 39
2746.68 43
2746.80 46
2746.92 50
2747.04 52
2747.16 55
2747.28 57
2747.40 58
2747.52 58
2747.64 58
2747.76 57
2747.88 56
2748.00 54
2748.12 52
2748.24 50
2748.36 48
2748.48 45
2748.60 43
2748.72 41
2748.84 39
2748.96 39
2749.08 39
2749.20 40
2749.32 41
2749.45 41
2749.57 39
2749.69 36
2749.81 30
2749.93 23
2750.05 16
2750.17 9
2750.29 2
2750.41 0
2750.53 0
2750.65 0
2750.77 0
2750.89 0
2751.01 0
2751.13 0
2751.25 1
2751.37 4
2751.49 7
2751.61 9
2751.73 9
2751.85 8
2751.97 8
2752.09 8
2752.21 11
2752.33 17
2752.45 25
2752.57 35
2752.69 47
2752.81 58
2752.93 69
2753.05 77
2753.17 84
2753.29 88
2753.41 91
2753.53 92
2753.65 92
2753.78 90
2753.90 86
2754.02 81
2754.14 73
2754.26 64
2754.38 53
2754.50 41
2754.62 30
2754.74 20
2754.86 12
2754.98 8
2755.10 7
2755.22 9
2755.34 14
2755.46 20
2755.58 26
2755.70 29
2755.82 30
2755.94 28
2756.06 24
2756.18 20
2756.30 16
2756.42 13
2756.54 12
2756.66 13
2756.78 16
2756.90 19
2757.03 22
2757.15 25
2757.27 26
2757.39 26
2757.51 25
2757.63 23
2757.75 22
2757.87 22
2757.99 24
2758.11 27
2758.23 31
2758.35 36
2758.47 41
2758.59 44
2758.71 45
2758.83 43
2758.95 39
2759.07 34
2759.19 28
2759.31 24
2759.43 22
2759.55 23
2759.67 25
2759.80 29
2759.92 33
2760.04 36
2760.16 36
2760.28 35
2760.40 33
2760.52 29
2760.64 25
2760.76 20
2760.88 16
2761.00 13
2761.12 10
2761.24 8
2761.36 7
2761.48 6
2761.60 5
2761.72 5
2761.84 6
2761.96 7
2762.08 9
2762.21 12
2762.33 18
2762.45 24
2762.57 32
2762.69 41
2762.81 48
2762.93 55
2763.05 58
2763.17 59
2763.29 57
2763.41 53
2763.53 47
2763.65 40
2763.77 34
2763.89 28
2764.01 23
2764.13 19
2764.25 15
2764.37 11
2764.50 8
2764.62 5
2764.74 4
2764.86 4
2764.98 5
2765.10 8
2765.22 12
2765.34 15
2765.46 18
2765.58 18
2765.70 17
2765.82 14
2765.94 10
2766.06 6
2766.18 4
2766.30 3
2766.42 5
2766.55 10
2766.67 16
2766.79 24
2766.91 32
2767.03 39
2767.15 44
2767.27 47
2767.39 47
2767.51 46
2767.63 43
2767.75 39
2767.87 35
2767.99 32
2768.11 30
2768.23 30
2768.35 32
2768.48 37
2768.60 44
2768.72 53
2768.84 63
2768.96 74
2769.08 83
2769.20 90
2769.32 93
2769.44 93
2769.56 90
2769.68 85
2769.80 79
2769.92 73
2770.04 68
2770.16 66
2770.29 65
2770.41 66
2770.53 68
2770.65 70
2770.77 72
2770.89 73
2771.01 73
2771.13 72
2771.25 70
2771.37 68
2771.49 67
2771.61 65
2771.73 64
2771.85 63
2771.98 63
2772.10 62
2772.22 61
2772.34 59
2772.46 55
2772.58 50
2772.70 44
2772.82 36
2772.94 28
2773.06 20
2773.18 14
2773.30 10
2773.42 8
2773.55 10
2773.67 14
2773.79 20
2773.91 27
2774.03 34
2774.15 41
2774.27 47
2774.39 53
2774.51 57
2774.63 62
2774.75 66
2774.87 70
2774.99 75
2775.12 80
2775.24 85
2775.36 91
2775.48 96
2775.60 100
2775.72 104
2775.84 106
2775.96 106
2776.08 105
2776.20 104
2776.32 102
2776.44 100
2776.57 98
2776.69 97
2776.81 97
2776.93 98
2777.05 99
2777.17 101
2777.29 102
2777.41 103
2777.53 103
2777.65 101
2777.77 97
2777.89 92
2778.02 85
2778.14 78
2778.26 71
2778.38 65
2778.50 62
2778.62 60
2778.74 59
2778.86 60
2778.98 61
2779.10 63
2779.22 65
2779.34 68
2779.47 71
2779.59 74
2779.71 77
2779.83 78
2779.95 78
2780.07 77
2780.19 75
2780.31 72
2780.43 68
2780.55 64
2780.67 60
2780.80 56
2780.92 53
2781.04 50
2781.16 47
2781.28 45
2781.40 43
2781.52 42
2781.64 41
2781.76 40
2781.88 39
2782.01 37
2782.13 35
2782.25 31
2782.37 27
2782.49 23
2782.61 19
2782.73 16
2782.85 15
2782.97 15
2783.09 16
2783.21 19
2783.34 22
2783.46 25
2783.58 27
2783.70 29
2783.82 31
2783.94 33
2784.06 36
2784.18 39
2784.30 43
2784.42 46
2784.55 49
2784.67 51
2784.79 51
2784.91 50
2785.03 48
2785.15 47
2785.27 46
2785.39 48
2785.51 52
2785.63 57
2785.76 64
2785.88 70
2786.00 75
2786.12 79
2786.24 80
2786.36 79
2786.48 74
2786.60 68
2786.72 60
2786.85 52
2786.97 44
2787.09 38
2787.21 35
2787.33 35
2787.45 36
2787.57 39
2787.69 43
2787.81 46
2787.93 47
2788.06 47
2788.18 46
2788.30 45
2788.42 43
2788.54 43
2788.66 43
2788.78 46
2788.90 49
2789.02 54
2789.15 58
2789.27 61
2789.39 62
2789.51 61
2789.63 58
2789.75 54
2789.87 47
2789.99 41
2790.11 34
2790.24 28
2790.36 21
2790.48 15
2790.60 8
2790.72 1
2790.84 0
2790.96 0
2791.08 0
2791.20 0
2791.33 0
2791.45 0
2791.57 0
2791.69 0
2791.81 7
2791.93 14
2792.05 20
2792.17 25
2792.30 29
2792.42 32
2792.54 36
2792.66 40
2792.78 43
2792.90 46
2793.02 49
2793.14 50
2793.26 49
2793.39 46
2793.51 40
2793.63 33
2793.75 25
2793.87 17
2793.99 10
2794.11 4
2794.23 0
2794.36 0
2794.48 0
2794.60 0
2794.72 0
2794.84 1
2794.96 6
2795.08 12
2795.20 20
2795.33 29
2795.45 37
2795.57 45
2795.69 51
2795.81 55
2795.93 58
2796.05 59
2796.17 59
2796.30 59
2796.42 58
2796.54 56
2796.66 53
2796.78 48
2796.90 42
2797.02 37
2797.14 32
2797.27 31
2797.39 34
2797.51 42
2797.63 52
2797.75 65
2797.87 78
2797.99 88
2798.11 94
2798.24 95
2798.36 91
2798.48 83
2798.60 74
2798.72 65
2798.84 57
2798.96 54
2799.09 53
2799.21 56
2799.33 60
2799.45 65
2799.57 69
2799.69 73
2799.81 75
2799.93 76
2800.06 77
2800.18 76
2800.30 77
2800.42 78
2800.54 80
2800.66 84
2800.78 89
2800.91 96
2801.03 104
2801.15 112
2801.27 120
2801.39 127
2801.51 133
2801.63 138
2801.75 141
2801.88 143
2802.00 144
2802.12 144
2802.24 144
2802.36 144
2802.48 146
2802.60 149
2802.73 153
2802.85 156
2802.97 159
2803.09 160
2803.21 161
2803.33 161
2803.45 160
2803.58 159
2803.70 157
2803.82 154
2803.94 150
2804.06 146
2804.18 141
2804.30 137
2804.43 134
2804.55 132
2804.67 131
2804.79 131
2804.91 131
2805.03 130
2805.15 127
2805.28 123
2805.40 117
2805.52 109
2805.64 100
2805.76 91
2805.88 81
2806.00 73
2806.13 66
2806.25 60
2806.37 57
2806.49 55
2806.61 54
2806.73 56
2806.85 60
2806.98 66
2807.10 73
2807.22 79
2807.34 85
2807.46 87
2807.58 85
2807.71 78
2807.83 68
2807.95 55
2808.07 42
2808.19 30
2808.31 21
2808.43 16
2808.56 15
2808.68 18
2808.80 25
2808.92 33
2809.04 42
2809.16 51
2809.29 58
2809.41 64
2809.53 69
2809.65 71
2809.77 72
2809.89 71
2810.01 69
2810.14 67
2810.26 63
2810.38 59
2810.50 56
2810.62 52
2810.74 50
2810.87 49
2810.99 49
2811.11 48
2811.23 47
2811.35 45
2811.47 43
2811.59 41
2811.72 39
2811.84 38
2811.96 38
2812.08 38
2812.20 39
2812.32 41
2812.45 42
2812.57 44
2812.69 47
2812.81 51
2812.93 55
2813.05 61
2813.18 66
2813.30 70
2813.42 73
2813.54 74
2813.66 74
2813.78 73
2813.91 72
2814.03 71
2814.15 71
2814.27 73
2814.39 77
2814.51 81
2814.64 86
2814.76 90
2814.88 93
2815.00 95
2815.12 94
2815.24 91
2815.37 87
2815.49 83
2815.61 79
2815.73 77
2815.85 75
2815.97 74
2816.10 72
2816.22 69
2816.34 64
2816.46 57
2816.58 49
2816.70 41
2816.83 33
2816.95 28
2817.07 24
2817.19 24
2817.31 26
2817.43 30
2817.56 35
2817.68 41
2817.80 46
2817.92 51
2818.04 55
2818.16 59
2818.29 63
2818.41 66
2818.53 69
2818.65 71
2818.77 71
2818.90 70
2819.02 67
2819.14 63
2819.26 57
2819.38 52
2819.50 46
2819.63 41
2819.75 38
2819.87 37
2819.99 37
2820.11 40
2820.23 44
2820.36 49
2820.48 53
2820.60 56
2820.72 58
2820.84 59
2820.97 58
2821.09 58
2821.21 57
2821.33 57
2821.45 58
2821.57 59
2821.70 59
2821.82 60
2821.94 59
2822.06 57
2822.18 55
2822.31 53
2822.43 50
2822.55 49
2822.67 48
2822.79 49
2822.91 51
2823.04 54
2823.16 56
2823.28 59
2823.40 60
2823.52 60
2823.65 58
2823.77 54
2823.89 49
2824.01 43
2824.13 37
2824.25 31
2824.38 26
2824.50 21
2824.62 17
2824.74 14
2824.86 12
2824.99 10
2825.11 10
2825.23 12
2825.35 15
2825.47 19
2825.60 24
2825.72 28
2825.84 32
2825.96 35
2826.08 37
2826.20 37
2826.33 36
2826.45 33
2826.57 30
2826.69 26
2826.81 23
2826.94 19
2827.06 17
2827.18 16
2827.30 17
2827.42 19
2827.55 24
2827.67 30
2827.79 37
2827.91 46
2828.03 55
2828.16 63
2828.28 71
2828.40 76
2828.52 79
2828.64 80
2828.77 79
2828.89 77
2829.01 75
2829.13 74
2829.25 72
2829.38 72
2829.50 72
2829.62 72
2829.74 73
2829.86 72
2829.99 71
2830.11 69
2830.23 66
2830.35 61
2830.47 55
2830.60 50
2830.72 45
2830.84 43
2830.96 41
2831.08 41
2831.21 41
2831.33 39
2831.45 36
2831.57 31
2831.69 26
2831.82 20
2831.94 15
2832.06 12
2832.18 12
2832.30 14
2832.43 16
2832.55 18
2832.67 19
2832.79 18
2832.91 15
2833.04 11
2833.16 7
2833.28 4
2833.40 1
2833.52 0
2833.65 0
2833.77 1
2833.89 3
2834.01 6
2834.13 9
2834.26 14
2834.38 20
2834.50 28
2834.62 35
2834.74 43
2834.87 49
2834.99 54
2835.11 56
2835.23 56
2835.36 54
2835.48 50
2835.60 47
2835.72 44
2835.84 43
2835.97 44
2836.09 47
2836.21 50
2836.33 54
2836.45 56
2836.58 56
2836.70 52
2836.82 47
2836.94 39
2837.06 32
2837.19 26
2837.31 23
2837.43 23
2837.55 26
2837.68 32
2837.80 38
2837.92 45
2838.04 50
2838.16 53
2838.29 56
2838.41 58
2838.53 60
2838.65 62
2838.78 64
2838.90 66
2839.02 67
2839.14 66
2839.26 64
2839.39 61
2839.51 58
2839.63 56
2839.75 55
2839.87 54
2840.00 55
2840.12 56
2840.24 56
2840.36 56
2840.49 56
2840.61 54
2840.73 52
2840.85 49
2840.97 46
2841.10 43
2841.22 39
2841.34 35
2841.46 32
2841.59 29
2841.71 27
2841.83 26
2841.95 25
2842.07 25
2842.20 26
2842.32 26
2842.44 25
2842.56 24
2842.69 21
2842.81 18
2842.93 15
2843.05 11
2843.18 8
2843.30 5
2843.42 2
2843.54 1
2843.66 0
2843.79 0
2843.91 0
2844.03 0
2844.15 0
2844.28 1
2844.40 4
2844.52 8
2844.64 13
2844.76 19
2844.89 24
2845.01 29
2845.13 33
2845.25 36
2845.38 37
2845.50 35
2845.62 32
2845.74 28
2845.87 22
2845.99 16
2846.11 11
2846.23 6
2846.36 3
2846.48 0
2846.60 0
2846.72 0
2846.84 0
2846.97 0
2847.09 0
2847.21 0
2847.33 0
2847.46 0
2847.58 3
2847.70 10
2847.82 18
2847.95 26
2848.07 32
2848.19 37
2848.31 39
2848.44 40
2848.56 39
2848.68 37
2848.80 36
2848.92 35
2849.05 35
2849.17 36
2849.29 38
2849.41 40
2849.54 43
2849.66 45
2849.78 45
2849.90 44
2850.03 42
2850.15 39
2850.27 35
2850.39 32
2850.52 30
2850.64 30
2850.76 30
2850.88 32
2851.01 34
2851.13 35
2851.25 35
2851.37 34
2851.50 32
2851.62 29
2851.74 26
2851.86 23
2851.99 20
2852.11 16
2852.23 13
2852.35 10
2852.48 7
2852.60 5
2852.72 4
2852.84 5
2852.97 8
2853.09 13
2853.21 19
2853.33 26
2853.46 33
2853.58 40
2853.70 45
2853.82 50
2853.95 53
2854.07 55
2854.19 56
2854.31 56
2854.44 57
2854.56 57
2854.68 60
2854.80 63
2854.93 69
2855.05 75
2855.17 82
2855.29 87
2855.42 89
2855.54 89
2855.66 84
2855.78 77
2855.91 67
2856.03 56
2856.15 46
2856.27 38
2856.40 32
2856.52 28
2856.64 25
2856.76 24
2856.89 24
2857.01 25
2857.13 26
2857.25 29
2857.38 33
2857.50 38
2857.62 44
2857.74 50
2857.87 55
2857.99 59
2858.11 61
2858.23 61
2858.36 60
2858.48 59
2858.60 59
2858.73 60
2858.85 62
2858.97 65
2859.09 67
2859.22 70
2859.34 71
2859.46 72
2859.58 73
2859.71 73
2859.83 74
2859.95 76
2860.07 77
2860.20 79
2860.32 82
2860.44 86
2860.56 90
2860.69 95
2860.81 100
2860.93 104
2861.06 107
2861.18 108
2861.30 106
2861.42 102
2861.55 95
2861.67 87
2861.79 78
2861.91 71
2862.04 65
2862.16 61
2862.28 60
2862.40 60
2862.53 61
2862.65 61
2862.77 61
2862.90 60
2863.02 59
2863.14 59
2863.26 61
2863.39 65
2863.51 71
2863.63 79
2863.75 87
2863.88 96
2864.00 104
2864.12 112
2864.25 118
2864.37 122
2864.49 125
2864.61 127
2864.74 128
2864.86 127
2864.98 125
2865.10 122
2865.23 118
2865.35 113
2865.47 106
2865.60 98
2865.72 89
2865.84 79
2865.96 70
2866.09 63
2866.21 56
2866.33 52
2866.45 49
2866.58 48
2866.70 47
2866.82 47
2866.95 46
2867.07 45
2867.19 42
2867.31 39
2867.44 36
2867.56 33
2867.68 31
2867.81 31
2867.93 32
2868.05 34
2868.17 38
2868.30 42
2868.42 47
2868.54 54
2868.66 62
2868.79 71
2868.91 81
2869.03 91
2869.16 101
2869.28 108
2869.40 114
2869.52 116
2869.65 117
2869.77 116
2869.89 115
2870.02 114
2870.14 113
2870.26 112
2870.38 111
2870.51 110
2870.63 109
2870.75 108
2870.88 106
2871.00 106
2871.12 106
2871.24 106
2871.37 108
2871.49 110
2871.61 113
2871.74 117
2871.86 121
2871.98 126
2872.10 130
2872.23 133
2872.35 135
2872.47 135
2872.60 133
2872.72 129
2872.84 123
2872.97 117
2873.09 111
2873.21 104
2873.33 97
2873.46 91
2873.58 84
2873.70 78
2873.83 72
2873.95 66
2874.07 60
2874.19 56
2874.32 52
2874.44 49
2874.56 47
2874.69 47
2874.81 49
2874.93 52
2875.06 55
2875.18 58
2875.30 60
2875.42 61
2875.55 60
2875.67 59
2875.79 57
2875.92 56
2876.04 55
2876.16 56
2876.28 58
2876.41 60
2876.53 63
2876.65 66
2876.78 68
2876.90 69
2877.02 69
2877.15 70
2877.27 71
2877.39 75
2877.51 79
2877.64 85
2877.76 92
2877.88 97
2878.01 100
2878.13 100
2878.25 97
2878.38 93
2878.50 87
2878.62 81
2878.74 76
2878.87 71
2878.99 67
2879.11 64
2879.24 61
2879.36 57
2879.48 54
2879.61 51
2879.73 48
2879.85 46
2879.98 44
2880.10 42
2880.22 39
2880.34 36
2880.47 33
2880.59 29
2880.71 25
2880.84 21
2880.96 18
2881.08 17
2881.21 18
2881.33 23
2881.45 30
2881.58 39
2881.70 48
2881.82 58
2881.94 65
2882.07 70
2882.19 73
2882.31 74
2882.44 76
2882.56 78
2882.68 83
2882.81 90
2882.93 99
2883.05 109
2883.18 120
2883.30 133
2883.42 146
2883.55 160
2883.67 174
2883.79 189
2883.91 201
2884.04 211
2884.16 216
2884.28 217
2884.41 213
2884.53 207
2884.65 199
2884.78 191
2884.90 184
2885.02 179
2885.15 175
2885.27 172
2885.39 169
2885.52 167
2885.64 165
2885.76 163
2885.89 161
2886.01 160
2886.13 158
2886.25 157
2886.38 155
2886.50 154
2886.62 152
2886.75 151
2886.87 149
2886.99 147
2887.12 145
2887.24 142
2887.36 139
2887.49 135
2887.61 131
2887.73 127
2887.86 122
2887.98 117
2888.10 113
2888.23 109
2888.35 105
2888.47 103
2888.60 100
2888.72 97
2888.84 94
2888.97 90
2889.09 87
2889.21 83
2889.34 79
2889.46 74
2889.58 70
2889.71 67
2889.83 63
2889.95 60
2890.08 58
2890.20 55
2890.32 53
2890.45 51
2890.57 48
2890.69 45
2890.82 42
2890.94 39
2891.06 37
2891.18 36
2891.31 36
2891.43 37
2891.55 39
2891.68 42
2891.80 45
2891.92 49
2892.05 53
2892.17 55
2892.29 55
2892.42 54
2892.54 52
2892.66 49
2892.79 46
2892.91 43
2893.03 42
2893.16 42
2893.28 44
2893.40 48
2893.53 53
2893.65 57
2893.77 61
2893.90 63
2894.02 64
2894.14 63
2894.27 62
2894.39 60
2894.52 60
2894.64 61
2894.76 63
2894.89 66
2895.01 68
2895.13 69
2895.26 68
2895.38 64
2895.50 58
2895.63 51
2895.75 44
2895.87 39
2896.00 34
2896.12 32
2896.24 29
2896.37 27
2896.49 25
2896.61 22
2896.74 19
2896.86 15
2896.98 12
2897.11 9
2897.23 8
2897.35 6
2897.48 6
2897.60 5
2897.72 5
2897.85 5
2897.97 4
2898.09 3
2898.22 1
2898.34 0
2898.46 0
2898.59 0
2898.71 0
2898.83 0
2898.96 0
2899.08 3
2899.21 14
2899.33 27
2899.45 43
2899.58 59
2899.70 74
2899.82 88
2899.95 100
2900.07 109
2900.19 115
2900.32 118
2900.44 119
2900.56 119
2900.69 117
2900.81 115
2900.93 112
2901.06 110
2901.18 107
2901.30 105
2901.43 103
2901.55 101
2901.68 99
2901.80 96
2901.92 93
2902.05 90
2902.17 86
2902.29 83
2902.42 81
2902.54 79
2902.66 77
2902.79 76
2902.91 74
2903.03 73
2903.16 70
2903.28 69
2903.40 68
2903.53 69
2903.65 71
2903.78 76
2903.90 82
2904.02 88
2904.15 94
2904.27 100
2904.39 103
2904.52 105
2904.64 106
2904.76 106
2904.89 106
2905.01 106
2905.13 106
2905.26 105
2905.38 103
2905.51 101
2905.63 97
2905.75 92
2905.88 87
2906.00 83
2906.12 80
2906.25 79
2906.37 80
2906.49 82
2906.62 84
2906.74 87
2906.87 89
2906.99 89
2907.11 90
2907.24 91
2907.36 92
2907.48 94
2907.61 98
2907.73 102
2907.85 106
2907.98 109
2908.10 109
2908.23 108
2908.35 106
2908.47 102
2908.60 99
2908.72 95
2908.84 92
2908.97 89
2909.09 85
2909.22 79
2909.34 72
2909.46 64
2909.59 54
2909.71 45
2909.83 35
2909.96 27
2910.08 21
2910.20 18
2910.33 18
2910.45 21
2910.58 25
2910.70 31
2910.82 36
2910.95 40
2911.07 41
2911.19 41
2911.32 40
2911.44 38
2911.57 38
2911.69 39
2911.81 42
2911.94 46
2912.06 50
2912.18 54
2912.31 57
2912.43 58
2912.56 58
2912.68 57
2912.80 55
2912.93 52
2913.05 48
2913.17 44
2913.30 38
2913.42 33
2913.55 29
2913.67 26
2913.79 25
2913.92 27
2914.04 32
2914.16 39
2914.29 46
2914.41 52
2914.54 57
2914.66 60
2914.78 60
2914.91 58
2915.03 54
2915.15 48
2915.28 41
2915.40 33
2915.53 23
2915.65 14
2915.77 6
2915.90 0
2916.02 0
2916.15 0
2916.27 0
2916.39 0
2916.52 3
2916.64 6
2916.76 9
2916.89 11
2917.01 12
2917.14 12
2917.26 12
2917.38 12
2917.51 11
2917.63 11
2917.76 11
2917.88 11
2918.00 10
2918.13 9
2918.25 8
2918.37 7
2918.50 6
2918.62 5
2918.75 4
2918.87 4
2918.99 5
2919.12 7
2919.24 10
2919.37 14
2919.49 18
2919.61 21
2919.74 24
2919.86 26
2919.99 27
2920.11 27
2920.23 25
2920.36 21
2920.48 17
2920.61 11
2920.73 6
2920.85 2
2920.98 0
2921.10 0
2921.22 0
2921.35 0
2921.47 0
2921.60 0
2921.72 0
2921.84 0
2921.97 0
2922.09 4
2922.22 10
2922.34 17
2922.46 23
2922.59 29
2922.71 34
2922.84 39
2922.96 43
2923.08 46
2923.21 48
2923.33 49
2923.46 48
2923.58 47
2923.70 43
2923.83 40
2923.95 36
2924.08 33
2924.20 31
2924.32 31
2924.45 32
2924.57 35
2924.70 39
2924.82 44
2924.94 48
2925.07 52
2925.19 54
2925.32 53
2925.44 50
2925.56 44
2925.69 38
2925.81 31
2925.94 26
2926.06 22
2926.18 21
2926.31 20
2926.43 21
2926.56 22
2926.68 21
2926.80 20
2926.93 19
2927.05 17
2927.18 15
2927.30 15
2927.43 16
2927.55 18
2927.67 21
2927.80 25
2927.92 28
2928.05 30
2928.17 31
2928.29 31
2928.42 31
2928.54 32
2928.67 32
2928.79 34
2928.91 36
2929.04 37
2929.16 38
2929.29 38
2929.41 38
2929.53 37
2929.66 36
2929.78 36
2929.91 37
2930.03 40
2930.16 44
2930.28 49
2930.40 54
2930.53 58
2930.65 61
2930.78 63
2930.90 64
2931.02 65
2931.15 66
2931.27 68
2931.40 69
2931.52 71
2931.65 71
2931.77 70
2931.89 68
2932.02 65
2932.14 60
2932.27 56
2932.39 50
2932.51 45
2932.64 39
2932.76 32
2932.89 25
2933.01 17
2933.14 10
2933.26 3
2933.38 0
2933.51 0
2933.63 0
2933.76 0
2933.88 3
2934.00 9
2934.13 15
2934.25 20
2934.38 24
2934.50 26
2934.63 26
2934.75 23
2934.87 18
2935.00 12
2935.12 7
2935.25 2
2935.37 1
2935.50 1
2935.62 5
2935.74 10
2935.87 17
2935.99 23
2936.12 28
2936.24 30
2936.37 31
2936.49 30
2936.61 28
2936.74 25
2936.86 23
2936.99 20
2937.11 17
2937.24 14
2937.36 10
2937.48 5
2937.61 0
2937.73 0
2937.86 0
2937.98 0
2938.11 0
2938.23 0
2938.35 0
2938.48 0
2938.60 1
2938.73 7
2938.85 13
2938.98 17
2939.10 21
2939.22 22
2939.35 21
2939.47 19
2939.60 15
2939.72 11
2939.85 8
2939.97 6
2940.09 5
2940.22 5
2940.34 6
2940.47 8
2940.59 10
2940.72 12
2940.84 14
2940.96 16
2941.09 19
2941.21 22
2941.34 25
2941.46 28
2941.59 32
2941.71 36
2941.84 40
2941.96 44
2942.08 47
2942.21 48
2942.33 49
2942.46 48
2942.58 46
2942.71 44
2942.83 42
2942.95 40
2943.08 40
2943.20 40
2943.33 42
2943.45 44
2943.58 46
2943.70 48
2943.83 48
2943.95 48
2944.07 47
2944.20 45
2944.32 43
2944.45 42
2944.57 42
2944.70 42
2944.82 43
2944.95 44
2945.07 44
2945.19 44
2945.32 42
2945.44 38
2945.57 34
2945.69 28
2945.82 22
2945.94 17
2946.07 11
2946.19 7
2946.31 4
2946.44 2
2946.56 2
2946.69 3
2946.81 4
2946.94 6
2947.06 9
2947.19 10
2947.31 12
2947.44 13
2947.56 14
2947.68 17
2947.81 19
2947.93 23
2948.06 26
2948.18 28
2948.31 29
2948.43 29
2948.56 26
2948.68 23
2948.80 19
2948.93 16
2949.05 13
2949.18 10
2949.30 8
2949.43 5
2949.55 1
2949.68 0
2949.80 0
2949.93 0
2950.05 0
2950.17 0
2950.30 0
2950.42 0
2950.55 7
2950.67 20
2950.80 33
2950.92 44
2951.05 51
2951.17 56
2951.30 58
2951.42 58
2951.54 57
2951.67 56
2951.79 56
2951.92 55
2952.04 55
2952.17 53
2952.29 50
2952.42 46
2952.54 41
2952.67 36
2952.79 31
2952.92 28
2953.04 26
2953.16 25
2953.29 26
2953.41 27
2953.54 31
2953.66 36
2953.79 43
2953.91 53
2954.04 63
2954.16 75
2954.29 86
2954.41 95
2954.54 102
2954.66 106
2954.78 107
2954.91 106
2955.03 105
2955.16 105
2955.28 105
2955.41 107
2955.53 110
2955.66 113
2955.78 115
2955.91 115
2956.03 113
2956.16 108
2956.28 101
2956.41 91
2956.53 81
2956.66 71
2956.78 61
2956.90 53
2957.03 44
2957.15 37
2957.28 30
2957.40 24
2957.53 19
2957.65 16
2957.78 14
2957.90 14
2958.03 15
2958.15 17
2958.28 19
2958.40 20
2958.53 21
2958.65 22
2958.78 22
2958.90 22
2959.02 23
2959.15 24
2959.27 26
2959.40 28
2959.52 29
2959.65 31
2959.77 32
2959.90 33
2960.02 34
2960.15 34
2960.27 36
2960.40 39
2960.52 45
2960.65 52
2960.77 61
2960.90 71
2961.02 81
2961.15 90
2961.27 95
2961.40 98
2961.52 99
2961.64 98
2961.77 96
2961.89 95
2962.02 95
2962.14 95
2962.27 97
2962.39 98
2962.52 98
2962.64 98
2962.77 96
2962.89 94
2963.02 91
2963.14 87
2963.27 84
2963.39 82
2963.52 80
2963.64 81
2963.77 84
2963.89 89
2964.02 96
2964.14 105
2964.27 115
2964.39 126
2964.52 135
2964.64 142
2964.77 146
2964.89 145
2965.02 140
2965.14 132
2965.26 121
2965.39 108
2965.51 97
2965.64 87
2965.76 79
2965.89 73
2966.01 68
2966.14 64
2966.26 61
2966.39 58
2966.51 56
2966.64 56
2966.76 58
2966.89 61
2967.01 65
2967.14 69
2967.26 72
2967.39 73
2967.51 72
2967.64 69
2967.76 64
2967.89 57
2968.01 49
2968.14 41
2968.26 33
2968.39 26
2968.51 21
2968.64 18
2968.76 18
2968.89 20
2969.01 23
2969.14 26
2969.26 29
2969.39 29
2969.51 28
2969.64 25
2969.76 21
2969.89 16
2970.01 12
2970.14 8
2970.26 6
2970.39 4
2970.51 3
2970.64 3
2970.76 3
2970.89 3
2971.01 4
2971.14 5
2971.26 7
2971.39 10
2971.51 14
2971.64 18
2971.76 23
2971.89 27
2972.01 31
2972.14 34
2972.26 36
2972.39 38
2972.51 38
2972.64 37
2972.76 36
2972.89 33
2973.01 31
2973.14 28
2973.26 25
2973.39 22
2973.51 21
2973.64 20
2973.76 20
2973.89 20
2974.01 19
2974.14 19
2974.26 18
2974.39 17
2974.51 17
2974.64 18
2974.76 21
2974.89 26
2975.01 33
2975.14 41
2975.26 49
2975.39 56
2975.51 62
2975.64 66
2975.76 68
2975.89 71
2976.01 74
2976.14 77
2976.26 81
2976.39 85
2976.51 88
2976.64 90
2976.76 90
2976.89 88
2977.01 85
2977.14 81
2977.26 77
2977.39 75
2977.52 75
2977.64 77
2977.77 83
2977.89 92
2978.02 101
2978.14 111
2978.27 118
2978.39 123
2978.52 122
2978.64 118
2978.77 109
2978.89 98
2979.02 84
2979.14 70
2979.27 56
2979.39 44
2979.52 36
2979.64 30
2979.77 29
2979.89 30
2980.02 34
2980.14 39
2980.27 43
2980.39 46
2980.52 47
2980.64 47
2980.77 45
2980.89 44
2981.02 44
2981.15 44
2981.27 47
2981.40 50
2981.52 55
2981.65 63
2981.77 72
2981.90 83
2982.02 95
2982.15 108
2982.27 119
2982.40 128
2982.52 134
2982.65 136
2982.77 135
2982.90 130
2983.02 124
2983.15 117
2983.27 111
2983.40 106
2983.52 103
2983.65 101
2983.78 101
2983.90 101
2984.03 102
2984.15 101
2984.28 100
2984.40 96
2984.53 91
2984.65 83
2984.78 75
2984.90 67
2985.03 61
2985.15 58
2985.28 58
2985.40 61
2985.53 67
2985.65 74
2985.78 81
2985.90 87
2986.03 92
2986.16 95
2986.28 95
2986.41 92
2986.53 86
2986.66 78
2986.78 68
2986.91 57
2987.03 47
2987.16 40
2987.28 36
2987.41 35
2987.53 36
2987.66 39
2987.78 43
2987.91 45
2988.04 46
2988.16 46
2988.29 46
2988.41 46
2988.54 48
2988.66 51
2988.79 56
2988.91 61
2989.04 66
2989.16 70
2989.29 71
2989.41 70
2989.54 66
2989.67 59
2989.79 51
2989.92 42
2990.04 33
2990.17 26
2990.29 20
2990.42 17
2990.54 16
2990.67 16
2990.79 18
2990.92 19
2991.04 19
2991.17 18
2991.30 16
2991.42 14
2991.55 12
2991.67 11
2991.80 12
2991.92 14
2992.05 17
2992.17 21
2992.30 25
2992.42 28
2992.55 32
2992.68 34
2992.80 36
2992.93 36
2993.05 35
2993.18 33
2993.30 30
2993.43 26
2993.55 20
2993.68 14
2993.80 7
2993.93 1
2994.06 0
2994.18 0
2994.31 0
2994.43 0
2994.56 0
2994.68 3
2994.81 10
2994.93 17
2995.06 23
2995.18 27
2995.31 29
2995.44 29
2995.56 27
2995.69 25
2995.81 23
2995.94 22
2996.06 22
2996.19 23
2996.31 24
2996.44 24
2996.57 25
2996.69 24
2996.82 23
2996.94 22
2997.07 21
2997.19 21
2997.32 22
2997.44 24
2997.57 27
2997.70 30
2997.82 34
2997.95 37
2998.07 41
2998.20 45
2998.32 50
2998.45 55
2998.57 61
2998.70 66
2998.83 70
2998.95 72
2999.08 72
2999.20 71
2999.33 68
2999.45 66
2999.58 66
2999.70 66
2999.83 67
2999.96 69
3000.08 70
3000.21 69
3000.33 67
3000.46 62
3000.58 57
3000.71 52
3000.84 46
3000.96 42
3001.09 39
3001.21 36
3001.34 34
3001.46 32
3001.59 30
3001.71 26
3001.84 21
3001.97 15
3002.09 8
3002.22 1
3002.34 0
3002.47 0
3002.59 0
3002.72 0
3002.85 0
3002.97 0
3003.10 4
3003.22 12
3003.35 20
3003.47 25
3003.60 29
3003.73 30
3003.85 30
3003.98 30
3004.10 30
3004.23 29
3004.35 29
3004.48 28
3004.60 25
3004.73 19
3004.86 12
3004.98 5
3005.11 0
3005.23 0
3005.36 0
3005.48 0
3005.61 0
3005.74 0
3005.86 8
3005.99 16
3006.11 23
3006.24 28
3006.36 30
3006.49 31
3006.62 29
3006.74 27
3006.87 25
3006.99 22
3007.12 19
3007.25 15
3007.37 12
3007.50 9
3007.62 5
3007.75 2
3007.87 0
3008.00 0
3008.13 0
3008.25 0
3008.38 0
3008.50 3
3008.63 8
3008.75 13
3008.88 18
3009.01 23
3009.13 27
3009.26 30
3009.38 33
3009.51 35
3009.63 36
3009.76 37
3009.89 36
3010.01 33
3010.14 30
3010.26 25
3010.39 19
3010.52 13
3010.64 7
3010.77 2
3010.89 0
3011.02 0
3011.14 0
3011.27 0
3011.40 0
3011.52 0
3011.65 0
3011.77 1
3011.90 0
3012.03 0
3012.15 0
3012.28 1
3012.40 5
3012.53 13
3012.66 23
3012.78 34
3012.91 46
3013.03 58
3013.16 67
3013.28 74
3013.41 78
3013.54 78
3013.66 76
3013.79 71
3013.91 66
3014.04 60
3014.17 55
3014.29 50
3014.42 47
3014.54 44
3014.67 43
3014.80 41
3014.92 40
3015.05 38
3015.17 36
3015.30 34
3015.42 32
3015.55 30
3015.68 30
3015.80 32
3015.93 35
3016.05 40
3016.18 45
3016.31 50
3016.43 55
3016.56 57
3016.68 58
3016.81 57
3016.94 55
3017.06 51
3017.19 47
3017.31 42
3017.44 36
3017.57 29
3017.69 21
3017.82 13
3017.94 5
3018.07 0
3018.20 0
3018.32 0
3018.45 0
3018.57 0
3018.70 0
3018.83 4
3018.95 9
3019.08 14
3019.20 19
3019.33 25
3019.46 31
3019.58 37
3019.71 43
3019.83 48
3019.96 52
3020.09 54
3020.21 54
3020.34 53
3020.46 51
3020.59 50
3020.72 49
3020.84 49
3020.97 49
3021.09 50
3021.22 51
3021.35 53
3021.47 56
3021.60 58
3021.72 61
3021.85 65
3021.98 68
3022.10 72
3022.23 74
3022.35 76
3022.48 78
3022.61 80
3022.73 82
3022.86 83
3022.99 83
3023.11 82
3023.24 78
3023.36 73
3023.49 65
3023.62 58
3023.74 50
3023.87 45
3023.99 41
3024.12 41
3024.25 42
3024.37 45
3024.50 47
3024.62 49
3024.75 48
3024.88 47
3025.00 44
3025.13 40
3025.25 36
3025.38 33
3025.51 32
3025.63 32
3025.76 34
3025.89 37
3026.01 42
3026.14 47
3026.26 52
3026.39 55
3026.52 56
3026.64 56
3026.77 55
3026.89 52
3027.02 50
3027.15 48
3027.27 48
3027.40 50
3027.53 53
3027.65 57
3027.78 62
3027.90 66
3028.03 69
3028.16 72
3028.28 73
3028.41 73
3028.54 72
3028.66 70
3028.79 67
3028.91 63
3029.04 59
3029.17 56
3029.29 53
3029.42 52
3029.54 52
3029.67 54
3029.80 57
3029.92 61
3030.05 64
3030.18 66
3030.30 66
3030.43 63
3030.55 59
3030.68 54
3030.81 50
3030.93 48
3031.06 48
3031.19 49
3031.31 52
3031.44 54
3031.56 56
3031.69 55
3031.82 52
3031.94 48
3032.07 42
3032.20 37
3032.32 32
3032.45 30
3032.57 29
3032.70 31
3032.83 33
3032.95 36
3033.08 39
3033.21 41
3033.33 42
3033.46 43
3033.59 45
3033.71 47
3033.84 51
3033.96 56
3034.09 62
3034.22 66
3034.34 70
3034.47 71
3034.60 71
3034.72 70
3034.85 67
3034.97 65
3035.10 61
3035.23 57
3035.35 52
3035.48 46
3035.61 40
3035.73 33
3035.86 28
3035.99 24
3036.11 23
3036.24 25
3036.36 29
3036.49 36
3036.62 43
3036.74 50
3036.87 56
3037.00 60
3037.12 63
3037.25 64
3037.38 65
3037.50 64
3037.63 63
3037.75 61
3037.88 58
3038.01 55
3038.13 51
3038.26 47
3038.39 43
3038.51 40
3038.64 37
3038.77 34
3038.89 32
3039.02 30
3039.15 29
3039.27 28
3039.40 28
3039.52 28
3039.65 29
3039.78 31
3039.90 34
3040.03 36
3040.16 38
3040.28 39
3040.41 39
3040.54 36
3040.66 31
3040.79 24
3040.92 16
3041.04 8
3041.17 0
3041.29 0
3041.42 0
3041.55 0
3041.67 0
3041.80 0
3041.93 0
3042.05 0
3042.18 0
3042.31 5
3042.43 12
3042.56 19
3042.69 24
3042.81 29
3042.94 31
3043.07 32
3043.19 31
3043.32 28
3043.45 24
3043.57 20
3043.70 17
3043.82 14
3043.95 13
3044.08 14
3044.20 16
3044.33 19
3044.46 24
3044.58 31
3044.71 38
3044.84 46
3044.96 53
3045.09 60
3045.22 64
3045.34 67
3045.47 68
3045.60 67
3045.72 64
3045.85 62
3045.98 60
3046.10 58
3046.23 57
3046.36 56
3046.48 54
3046.61 51
3046.74 47
3046.86 42
3046.99 36
3047.12 31
3047.24 27
3047.37 24
3047.49 21
3047.62 19
3047.75 16
3047.87 13
3048.00 10
3048.13 8
3048.25 8
3048.38 9
3048.51 12
3048.63 17
3048.76 23
3048.89 29
3049.01 35
3049.14 40
3049.27 43
3049.39 44
3049.52 44
3049.65 43
3049.77 42
3049.90 40
3050.03 38
3050.15 36
3050.28 34
3050.41 32
3050.53 31
3050.66 32
3050.79 34
3050.91 38
3051.04 43
3051.17 48
3051.29 53
3051.42 57
3051.55 59
3051.67 59
3051.80 58
3051.93 57
3052.05 56
3052.18 56
3052.31 58
3052.43 60
3052.56 61
3052.69 62
3052.81 63
3052.94 62
3053.07 61
3053.19 60
3053.32 60
3053.45 59
3053.57 58
3053.70 57
3053.83 56
3053.95 54
3054.08 52
3054.21 50
3054.33 47
3054.46 44
3054.59 41
3054.71 37
3054.84 32
3054.97 26
3055.10 21
3055.22 18
3055.35 16
3055.48 16
3055.60 18
3055.73 21
3055.86 24
3055.98 27
3056.11 28
3056.24 27
3056.36 24
3056.49 21
3056.62 17
3056.74 14
3056.87 13
3057.00 13
3057.12 15
3057.25 17
3057.38 20
3057.50 24
3057.63 27
3057.76 30
3057.88 34
3058.01 38
3058.14 43
3058.26 48
3058.39 53
3058.52 58
3058.65 62
3058.77 64
3058.90 65
3059.03 63
3059.15 61
3059.28 58
3059.41 55
3059.53 53
3059.66 52
3059.79 53
3059.91 54
3060.04 57
3060.17 60
3060.29 63
3060.42 65
3060.55 66
3060.67 67
3060.80 68
3060.93 69
3061.06 71
3061.18 73
3061.31 74
3061.44 76
3061.56 77
3061.69 77
3061.82 78
3061.94 79
3062.07 80
3062.20 82
3062.32 85
3062.45 87
3062.58 89
3062.71 91
3062.83 91
3062.96 89
3063.09 88
3063.21 86
3063.34 86
3063.47 87
3063.59 89
3063.72 92
3063.85 96
3063.97 99
3064.10 102
3064.23 103
3064.36 105
3064.48 105
3064.61 106
3064.74 107
3064.86 109
3064.99 111
3065.12 114
3065.24 118
3065.37 121
3065.50 124
3065.62 126
3065.75 127
3065.88 127
3066.01 127
3066.13 128
3066.26 130
3066.39 133
3066.51 137
3066.64 142
3066.77 146
3066.89 150
3067.02 152
3067.15 154
3067.28 155
3067.40 157
3067.53 159
3067.66 161
3067.78 164
3067.91 167
3068.04 171
3068.16 174
3068.29 177
3068.42 180
3068.55 184
3068.67 189
3068.80 194
3068.93 200
3069.05 206
3069.18 212
3069.31 216
3069.44 219
3069.56 220
3069.69 219
3069.82 218
3069.94 215
3070.07 212
3070.20 207
3070.32 202
3070.45 196
3070.58 191
3070.71 186
3070.83 182
3070.96 180
3071.09 178
3071.21 176
3071.34 173
3071.47 168
3071.60 160
3071.72 151
3071.85 140
3071.98 130
3072.10 120
3072.23 112
3072.36 105
3072.48 100
3072.61 97
3072.74 95
3072.87 95
3072.99 96
3073.12 97
3073.25 100
3073.37 102
3073.50 104
3073.63 104
3073.76 102
3073.88 99
3074.01 95
3074.14 90
3074.26 86
3074.39 82
3074.52 80
3074.65 78
3074.77 76
3074.90 73
3075.03 69
3075.15 64
3075.28 59
3075.41 54
3075.54 51
3075.66 49
3075.79 50
3075.92 53
3076.05 56
3076.17 58
3076.30 59
3076.43 58
3076.55 56
3076.68 54
3076.81 52
3076.94 52
3077.06 53
3077.19 56
3077.32 60
3077.44 64
3077.57 68
3077.70 71
3077.83 72
3077.95 72
3078.08 72
3078.21 70
3078.33 67
3078.46 64
3078.59 62
3078.72 60
3078.84 59
3078.97 59
3079.10 61
3079.23 64
3079.35 68
3079.48 73
3079.61 77
3079.73 81
3079.86 83
3079.99 85
3080.12 85
3080.24 85
3080.37 83
3080.50 79
3080.63 74
3080.75 67
3080.88 61
3081.01 56
3081.13 52
3081.26 52
3081.39 55
3081.52 61
3081.64 69
3081.77 76
3081.90 81
3082.03 83
3082.15 83
3082.28 79
3082.41 76
3082.54 72
3082.66 71
3082.79 71
3082.92 72
3083.04 74
3083.17 75
3083.30 75
3083.43 74
3083.55 71
3083.68 68
3083.81 65
3083.94 63
3084.06 61
3084.19 61
3084.32 61
3084.45 62
3084.57 63
3084.70 65
3084.83 66
3084.95 69
3085.08 72
3085.21 77
3085.34 81
3085.46 87
3085.59 92
3085.72 96
3085.85 100
3085.97 102
3086.10 102
3086.23 102
3086.36 101
3086.48 100
3086.61 99
3086.74 98
3086.87 98
3086.99 97
3087.12 95
3087.25 92
3087.38 88
3087.50 82
3087.63 77
3087.76 73
3087.88 70
3088.01 69
3088.14 69
3088.27 71
3088.39 74
3088.52 78
3088.65 83
3088.78 88
3088.90 92
3089.03 95
3089.16 96
3089.29 95
3089.41 92
3089.54 87
3089.67 83
3089.80 79
3089.92 77
3090.05 77
3090.18 80
3090.31 85
3090.43 92
3090.56 101
3090.69 109
3090.82 117
3090.94 123
3091.07 127
3091.20 127
3091.33 123
3091.45 115
3091.58 105
3091.71 94
3091.84 84
3091.96 76
3092.09 72
3092.22 71
3092.35 74
3092.47 79
3092.60 86
3092.73 91
3092.86 94
3092.98 94
3093.11 91
3093.24 85
3093.37 77
3093.49 68
3093.62 61
3093.75 56
3093.88 53
3094.00 54
3094.13 58
3094.26 64
3094.39 72
3094.51 82
3094.64 92
3094.77 101
3094.90 108
3095.03 114
3095.15 118
3095.28 120
3095.41 121
3095.54 122
3095.66 122
3095.79 122
3095.92 123
3096.05 123
3096.17 123
3096.30 122
3096.43 121
3096.56 119
3096.68 117
3096.81 114
3096.94 110
3097.07 106
3097.19 102
3097.32 97
3097.45 92
3097.58 87
3097.70 82
3097.83 78
3097.96 74
3098.09 70
3098.22 67
3098.34 63
3098.47 59
3098.60 54
3098.73 47
3098.85 41
3098.98 35
3099.11 29
3099.24 26
3099.36 25
3099.49 26
3099.62 29
3099.75 34
3099.88 38
3100.00 41
3100.13 42
3100.26 39
3100.39 34
3100.51 26
3100.64 18
3100.77 10
3100.90 5
3101.02 2
3101.15 3
3101.28 8
3101.41 15
3101.54 23
3101.66 32
3101.79 40
3101.92 47
3102.05 51
3102.17 55
3102.30 56
3102.43 56
3102.56 55
3102.68 53
3102.81 49
3102.94 46
3103.07 42
3103.20 39
3103.32 38
3103.45 37
3103.58 39
3103.71 42
3103.83 47
3103.96 54
3104.09 62
3104.22 72
3104.35 82
3104.47 91
3104.60 100
3104.73 107
3104.86 112
3104.98 114
3105.11 115
3105.24 115
3105.37 116
3105.50 118
3105.62 121
3105.75 126
3105.88 131
3106.01 136
3106.13 138
3106.26 138
3106.39 135
3106.52 130
3106.65 123
3106.77 116
3106.90 109
3107.03 104
3107.16 99
3107.28 97
3107.41 96
3107.54 97
3107.67 98
3107.80 100
3107.92 102
3108.05 103
3108.18 103
3108.31 103
3108.44 102
3108.56 101
3108.69 100
3108.82 98
3108.95 97
3109.07 94
3109.20 91
3109.33 88
3109.46 84
3109.59 79
3109.71 75
3109.84 72
3109.97 69
3110.10 68
3110.23 67
3110.35 68
3110.48 70
3110.61 73
3110.74 77
3110.87 80
3110.99 83
3111.12 85
3111.25 85
3111.38 85
3111.50 83
3111.63 80
3111.76 74
3111.89 67
3112.02 58
3112.14 48
3112.27 39
3112.40 31
3112.53 26
3112.66 24
3112.78 23
3112.91 24
3113.04 26
3113.17 27
3113.30 28
3113.42 29
3113.55 30
3113.68 32
3113.81 34
3113.94 37
3114.06 39
3114.19 41
3114.32 42
3114.45 43
3114.58 44
3114.70 44
3114.83 45
3114.96 46
3115.09 47
3115.22 47
3115.34 47
3115.47 45
3115.60 42
3115.73 40
3115.86 37
3115.98 34
3116.11 32
3116.24 30
3116.37 29
3116.50 27
3116.62 26
3116.75 25
3116.88 25
3117.01 26
3117.14 28
3117.26 31
3117.39 34
3117.52 38
3117.65 41
3117.78 44
3117.90 46
3118.03 46
3118.16 45
3118.29 42
3118.42 38
3118.54 33
3118.67 29
3118.80 24
3118.93 20
3119.06 16
3119.18 12
3119.31 8
3119.44 4
3119.57 0
3119.70 0
3119.83 0
3119.95 0
3120.08 0
3120.21 0
3120.34 0
3120.47 0
3120.59 1
3120.72 7
3120.85 14
3120.98 21
3121.11 27
3121.23 33
3121.36 37
3121.49 40
3121.62 40
3121.75 40
3121.87 38
3122.00 37
3122.13 36
3122.26 38
3122.39 41
3122.52 45
3122.64 51
3122.77 56
3122.90 61
3123.03 64
3123.16 66
3123.28 67
3123.41 68
3123.54 69
3123.67 71
3123.80 72
3123.93 74
3124.05 76
3124.18 78
3124.31 78
3124.44 77
3124.57 76
3124.69 73
3124.82 69
3124.95 63
3125.08 57
3125.21 51
3125.34 44
3125.46 38
3125.59 32
3125.72 28
3125.85 25
3125.98 23
3126.10 23
3126.23 23
3126.36 25
3126.49 27
3126.62 29
3126.75 31
3126.87 34
3127.00 36
3127.13 39
3127.26 41
3127.39 43
3127.52 45
3127.64 46
3127.77 47
3127.90 48
3128.03 49
3128.16 51
3128.28 52
3128.41 53
3128.54 54
3128.67 54
3128.80 54
3128.93 54
3129.05 56
3129.18 59
3129.31 63
3129.44 68
3129.57 73
3129.70 76
3129.82 76
3129.95 73
3130.08 68
3130.21 60
3130.34 51
3130.47 43
3130.59 37
3130.72 32
3130.85 30
3130.98 29
3131.11 30
3131.24 32
3131.36 36
3131.49 41
3131.62 47
3131.75 54
3131.88 62
3132.01 71
3132.13 80
3132.26 89
3132.39 95
3132.52 100
3132.65 101
3132.78 101
3132.90 98
3133.03 95
3133.16 90
3133.29 87
3133.42 84
3133.55 82
3133.67 82
3133.80 83
3133.93 86
3134.06 88
3134.19 90
3134.32 92
3134.44 92
3134.57 90
3134.70 86
3134.83 80
3134.96 72
3135.09 63
3135.21 55
3135.34 47
3135.47 41
3135.60 37
3135.73 35
3135.86 35
3135.99 36
3136.11 39
3136.24 43
3136.37 47
3136.50 53
3136.63 61
3136.76 68
3136.88 76
3137.01 84
3137.14 90
3137.27 93
3137.40 94
3137.53 93
3137.65 89
3137.78 84
3137.91 80
3138.04 76
3138.17 73
3138.30 72
3138.43 72
3138.55 72
3138.68 71
3138.81 69
3138.94 65
3139.07 59
3139.20 53
3139.33 48
3139.45 44
3139.58 43
3139.71 44
3139.84 47
3139.97 51
3140.10 54
3140.22 55
3140.35 55
3140.48 52
3140.61 49
3140.74 45
3140.87 42
3141.00 41
3141.12 41
3141.25 43
3141.38 45
3141.51 48
3141.64 52
3141.77 54
3141.90 55
3142.02 55
3142.15 53
3142.28 49
3142.41 45
3142.54 39
3142.67 34
3142.80 29
3142.92 25
3143.05 22
3143.18 20
3143.31 18
3143.44 17
3143.57 16
3143.70 16
3143.82 16
3143.95 18
3144.08 20
3144.21 23
3144.34 26
3144.47 28
3144.60 29
3144.72 28
3144.85 27
3144.98 24
3145.11 22
3145.24 21
3145.37 21
3145.50 22
3145.62 23
3145.75 24
3145.88 25
3146.01 24
3146.14 23
3146.27 20
3146.40 18
3146.52 15
3146.65 13
3146.78 10
3146.91 7
3147.04 4
3147.17 0
3147.30 0
3147.43 0
3147.55 0
3147.68 0
3147.81 0
3147.94 0
3148.07 0
3148.20 1
3148.33 8
3148.45 17
3148.58 25
3148.71 32
3148.84 37
3148.97 38
3149.10 37
3149.23 33
3149.36 27
3149.48 21
3149.61 15
3149.74 11
3149.87 7
3150.00 4
3150.13 3
3150.26 2
3150.38 1
3150.51 1
3150.64 2
3150.77 4
3150.90 7
3151.03 10
3151.16 14
3151.29 17
3151.41 19
3151.54 19
3151.67 19
3151.80 18
3151.93 15
3152.06 13
3152.19 10
3152.32 8
3152.44 7
3152.57 6
3152.70 6
3152.83 6
3152.96 7
3153.09 6
3153.22 6
3153.35 5
3153.47 4
3153.60 4
3153.73 4
3153.86 6
3153.99 9
3154.12 13
3154.25 17
3154.38 22
3154.51 25
3154.63 28
3154.76 31
3154.89 33
3155.02 34
3155.15 35
3155.28 35
3155.41 34
3155.54 32
3155.66 30
3155.79 28
3155.92 26
3156.05 25
3156.18 26
3156.31 27
3156.44 30
3156.57 32
3156.70 35
3156.82 37
3156.95 38
3157.08 38
3157.21 37
3157.34 37
3157.47 37
3157.60 37
3157.73 38
3157.85 39
3157.98 40
3158.11 41
3158.24 43
3158.37 47
3158.50 51
3158.63 56
3158.76 63
3158.89 69
3159.01 75
3159.14 79
3159.27 80
3159.40 79
3159.53 75
3159.66 70
3159.79 63
3159.92 55
3160.05 46
3160.17 38
3160.30 30
3160.43 24
3160.56 19
3160.69 16
3160.82 15
3160.95 15
3161.08 15
3161.21 14
3161.34 12
3161.46 8
3161.59 4
3161.72 1
3161.85 0
3161.98 0
3162.11 0
3162.24 4
3162.37 9
3162.50 15
3162.62 19
3162.75 23
3162.88 25
3163.01 28
3163.14 32
3163.27 36
3163.40 43
3163.53 50
3163.66 57
3163.79 62
3163.91 66
3164.04 69
3164.17 70
3164.30 69
3164.43 68
3164.56 67
3164.69 64
3164.82 60
3164.95 53
3165.08 45
3165.20 34
3165.33 21
3165.46 9
3165.59 0
3165.72 0
3165.85 0
3165.98 0
3166.11 0
3166.24 0
3166.37 0
3166.50 0
3166.62 2
3166.75 12
3166.88 20
3167.01 28
3167.14 34
3167.27 39
3167.40 43
3167.53 46
3167.66 50
3167.79 55
3167.91 59
3168.04 62
3168.17 65
3168.30 66
3168.43 65
3168.56 62
3168.69 59
3168.82 55
3168.95 51
3169.08 47
3169.21 45
3169.33 42
3169.46 40
3169.59 38
3169.72 36
3169.85 35
3169.98 35
3170.11 36
3170.24 40
3170.37 45
3170.50 53
3170.63 61
3170.75 70
3170.88 76
3171.01 81
3171.14 84
3171.27 84
3171.40 82
3171.53 79
3171.66 75
3171.79 70
3171.92 65
3172.05 59
3172.18 53
3172.30 45
3172.43 38
3172.56 32
3172.69 28
3172.82 27
3172.95 29
3173.08 34
3173.21 42
3173.34 51
3173.47 60
3173.60 69
3173.73 77
3173.85 83
3173.98 88
3174.11 90
3174.24 91
3174.37 89
3174.50 85
3174.63 79
3174.76 72
3174.89 65
3175.02 57
3175.15 51
3175.28 45
3175.41 40
3175.53 36
3175.66 31
3175.79 27
3175.92 22
3176.05 17
3176.18 13
3176.31 10
3176.44 9
3176.57 10
3176.70 12
3176.83 16
3176.96 20
3177.09 24
3177.21 27
3177.34 30
3177.47 32
3177.60 35
3177.73 37
3177.86 40
3177.99 43
3178.12 46
3178.25 48
3178.38 50
3178.51 50
3178.64 49
3178.77 46
3178.90 42
3179.02 37
3179.15 32
3179.28 29
3179.41 27
3179.54 27
3179.67 31
3179.80 36
3179.93 44
3180.06 52
3180.19 59
3180.32 64
3180.45 67
3180.58 67
3180.71 65
3180.84 61
3180.96 56
3181.09 52
3181.22 48
3181.35 45
3181.48 43
3181.61 40
3181.74 37
3181.87 32
3182.00 27
3182.13 23
3182.26 19
3182.39 17
3182.52 17
3182.65 19
3182.78 22
3182.91 27
3183.03 33
3183.16 38
3183.29 42
3183.42 46
3183.55 48
3183.68 50
3183.81 51
3183.94 51
3184.07 50
3184.20 49
3184.33 47
3184.46 44
3184.59 40
3184.72 36
3184.85 31
3184.98 26
3185.10 22
3185.23 20
3185.36 19
3185.49 20
3185.62 22
3185.75 25
3185.88 28
3186.01 30
3186.14 32
3186.27 33
3186.40 33
3186.53 33
3186.66 31
3186.79 29
3186.92 27
3187.05 25
3187.18 24
3187.31 23
3187.43 23
3187.56 25
3187.69 27
3187.82 29
3187.95 31
3188.08 32
3188.21 33
3188.34 33
3188.47 34
3188.60 35
3188.73 37
3188.86 40
3188.99 42
3189.12 43
3189.25 42
3189.38 40
3189.51 36
3189.64 33
3189.77 30
3189.90 30
3190.02 32
3190.15 37
3190.28 42
3190.41 47
3190.54 50
3190.67 52
3190.80 52
3190.93 51
3191.06 50
3191.19 52
3191.32 55
3191.45 61
3191.58 68
3191.71 75
3191.84 82
3191.97 87
3192.10 89
3192.23 89
3192.36 87
3192.49 85
3192.62 83
3192.75 82
3192.88 81
3193.00 82
3193.13 82
3193.26 83
3193.39 83
3193.52 83
3193.65 82
3193.78 81
3193.91 78
3194.04 73
3194.17 68
3194.30 61
3194.43 54
3194.56 47
3194.69 41
3194.82 37
3194.95 34
3195.08 32
3195.21 32
3195.34 32
3195.47 32
3195.60 32
3195.73 32
3195.86 33
3195.99 36
3196.12 40
3196.25 45
3196.37 51
3196.50 57
3196.63 60
3196.76 61
3196.89 60
3197.02 55
3197.15 51
3197.28 46
3197.41 42
3197.54 39
3197.67 38
3197.80 37
3197.93 38
3198.06 38
3198.19 39
3198.32 38
3198.45 37
3198.58 34
3198.71 29
3198.84 22
3198.97 14
3199.10 6
3199.23 0
3199.36 0
3199.49 0
3199.62 0
3199.75 3
3199.88 7
3200.01 10
3200.14 11
3200.27 9
3200.40 6
3200.52 1
3200.65 0
3200.78 0
3200.91 0
3201.04 0
3201.17 0
3201.30 0
3201.43 0
3201.56 7
3201.69 14
3201.82 21
3201.95 27
3202.08 31
3202.21 33
3202.34 33
3202.47 31
3202.60 28
3202.73 25
3202.86 23
3202.99 20
3203.12 19
3203.25 17
3203.38 14
3203.51 10
3203.64 5
3203.77 0
3203.90 0
3204.03 0
3204.16 0
3204.29 0
3204.42 0
3204.55 0
3204.68 2
3204.81 9
3204.94 14
3205.07 18
3205.20 21
3205.33 23
3205.46 25
3205.59 26
3205.72 27
3205.85 28
3205.98 28
3206.11 29
3206.24 29
3206.37 29
3206.50 29
3206.63 29
3206.76 29
3206.89 30
3207.02 30
3207.15 31
3207.27 32
3207.40 34
3207.53 38
3207.66 43
3207.79 48
3207.92 55
3208.05 61
3208.18 67
3208.31 72
3208.44 75
3208.57 75
3208.70 74
3208.83 71
3208.96 66
3209.09 61
3209.22 56
3209.35 53
3209.48 53
3209.61 56
3209.74 60
3209.87 66
3210.00 71
3210.13 74
3210.26 74
3210.39 72
3210.52 68
3210.65 62
3210.78 55
3210.91 50
3211.04 45
3211.17 41
3211.30 39
3211.43 37
3211.56 37
3211.69 37
3211.82 38
3211.95 40
3212.08 40
3212.21 40
3212.34 39
3212.47 35
3212.60 31
3212.73 27
3212.86 24
3212.99 23
3213.12 23
3213.25 25
3213.38 27
3213.51 30
3213.64 31
3213.77 31
3213.90 30
3214.03 27
3214.16 23
3214.29 20
3214.42 16
3214.55 14
3214.68 14
3214.81 14
3214.94 16
3215.07 17
3215.20 18
3215.33 18
3215.46 15
3215.59 11
3215.72 6
3215.85 1
3215.98 0
3216.11 0
3216.24 0
3216.37 0
3216.50 0
3216.63 7
3216.76 16
3216.89 26
3217.02 35
3217.15 42
3217.28 49
3217.41 53
3217.54 56
3217.67 58
3217.80 59
3217.93 59
3218.06 59
3218.19 58
3218.32 58
3218.45 58
3218.58 59
3218.71 59
3218.84 59
3218.97 58
3219.10 56
3219.23 54
3219.36 51
3219.49 48
3219.62 44
3219.75 41
3219.89 38
3220.02 35
3220.15 33
3220.28 31
3220.41 30
3220.54 31
3220.67 31
3220.80 31
3220.93 31
3221.06 30
3221.19 27
3221.32 24
3221.45 21
3221.58 19
3221.71 17
3221.84 17
3221.97 17
3222.10 19
3222.23 21
3222.36 24
3222.49 26
3222.62 28
3222.75 29
3222.88 29
3223.01 28
3223.14 26
3223.27 24
3223.40 22
3223.53 21
3223.66 21
3223.79 22
3223.92 25
3224.05 29
3224.18 32
3224.31 36
3224.44 37
3224.57 36
3224.70 33
3224.83 28
3224.96 23
3225.09 19
3225.22 16
3225.35 15
3225.48 15
3225.61 17
3225.74 19
3225.87 20
3226.00 20
3226.13 19
3226.26 16
3226.39 14
3226.53 13
3226.66 12
3226.79 13
3226.92 15
3227.05 17
3227.18 19
3227.31 20
3227.44 20
3227.57 18
3227.70 16
3227.83 14
3227.96 12
3228.09 11
3228.22 11
3228.35 10
3228.48 9
3228.61 7
3228.74 5
3228.87 2
3229.00 0
3229.13 0
3229.26 0
3229.39 0
3229.52 0
3229.65 0
3229.78 0
3229.91 0
3230.04 2
3230.17 11
3230.30 21
3230.43 31
3230.56 40
3230.69 47
3230.83 50
3230.96 50
3231.09 48
3231.22 45
3231.35 43
3231.48 42
3231.61 43
3231.74 45
3231.87 47
3232.00 47
3232.13 46
3232.26 42
3232.39 36
3232.52 30
3232.65 25
3232.78 22
3232.91 20
3233.04 21
3233.17 22
3233.30 24
3233.43 26
3233.56 27
3233.69 28
3233.82 29
3233.95 31
3234.08 34
3234.22 37
3234.35 40
3234.48 42
3234.61 44
3234.74 44
3234.87 42
3235.00 40
3235.13 38
3235.26 36
3235.39 34
3235.52 32
3235.65 31
3235.78 30
3235.91 29
3236.04 28
3236.17 28
3236.30 28
3236.43 29
3236.56 30
3236.69 32
3236.82 34
3236.95 36
3237.09 37
3237.22 38
3237.35 37
3237.48 37
3237.61 37
3237.74 38
3237.87 40
3238.00 42
3238.13 44
3238.26 45
3238.39 45
3238.52 42
3238.65 38
3238.78 33
3238.91 26
3239.04 20
3239.17 15
3239.30 11
3239.43 8
3239.56 6
3239.70 6
3239.83 7
3239.96 8
3240.09 11
3240.22 15
3240.35 19
3240.48 24
3240.61 29
3240.74 35
3240.87 40
3241.00 45
3241.13 49
3241.26 52
3241.39 55
3241.52 58
3241.65 59
3241.78 59
3241.91 58
3242.05 56
3242.18 54
3242.31 52
3242.44 51
3242.57 51
3242.70 52
3242.83 54
3242.96 58
3243.09 62
3243.22 66
3243.35 70
3243.48 73
3243.61 75
3243.74 76
3243.87 78
3244.00 79
3244.13 80
3244.27 80
3244.40 79
3244.53 76
3244.66 73
3244.79 69
3244.92 65
3245.05 63
3245.18 61
3245.31 61
3245.44 62
3245.57 63
3245.70 64
3245.83 63
3245.96 60
3246.09 55
3246.23 49
3246.36 42
3246.49 34
3246.62 27
3246.75 21
3246.88 15
3247.01 10
3247.14 5
3247.27 1
3247.40 0
3247.53 0
3247.66 0
3247.79 0
3247.92 1
3248.05 8
3248.19 16
3248.32 24
3248.45 31
3248.58 35
3248.71 37
3248.84 35
3248.97 32
3249.10 26
3249.23 22
3249.36 18
3249.49 16
3249.62 17
3249.75 19
3249.88 23
3250.02 27
3250.15 30
3250.28 32
3250.41 31
3250.54 28
3250.67 24
3250.80 18
3250.93 13
3251.06 9
3251.19 6
3251.32 7
3251.45 9
3251.58 12
3251.72 16
3251.85 18
3251.98 19
3252.11 19
3252.24 16
3252.37 12
3252.50 9
3252.63 6
3252.76 4
3252.89 4
3253.02 6
3253.15 8
3253.28 12
3253.42 15
3253.55 19
3253.68 23
3253.81 27
3253.94 31
3254.07 35
3254.20 40
3254.33 44
3254.46 47
3254.59 49
3254.72 48
3254.85 45
3254.99 40
3255.12 35
3255.25 30
3255.38 28
3255.51 28
3255.64 31
3255.77 35
3255.90 38
3256.03 41
3256.16 41
3256.29 39
3256.42 37
3256.56 35
3256.69 36
3256.82 39
3256.95 46
3257.08 53
3257.21 61
3257.34 67
3257.47 70
3257.60 69
3257.73 65
3257.86 59
3258.00 51
3258.13 44
3258.26 37
3258.39 33
3258.52 30
3258.65 30
3258.78 30
3258.91 31
3259.04 32
3259.17 32
3259.30 31
3259.44 29
3259.57 27
3259.70 25
3259.83 24
3259.96 23
3260.09 24
3260.22 24
3260.35 24
3260.48 23
3260.61 22
3260.74 20
3260.88 17
3261.01 14
3261.14 12
3261.27 11
3261.40 10
3261.53 10
3261.66 10
3261.79 11
3261.92 12
3262.05 13
3262.19 14
3262.32 17
3262.45 22
3262.58 28
3262.71 35
3262.84 43
3262.97 51
3263.10 59
3263.23 66
3263.36 74
3263.50 80
3263.63 87
3263.76 94
3263.89 101
3264.02 107
3264.15 114
3264.28 119
3264.41 124
3264.54 128
3264.67 132
3264.81 133
3264.94 131
3265.07 126
3265.20 118
3265.33 107
3265.46 95
3265.59 83
3265.72 72
3265.85 65
3265.98 61
3266.12 61
3266.25 63
3266.38 66
3266.51 69
3266.64 72
3266.77 73
3266.90 73
3267.03 72
3267.16 69
3267.30 65
3267.43 60
3267.56 54
3267.69 49
3267.82 43
3267.95 38
3268.08 34
3268.21 30
3268.34 27
3268.48 23
3268.61 19
3268.74 16
3268.87 13
3269.00 12
3269.13 12
3269.26 14
3269.39 18
3269.52 21
3269.66 25
3269.79 27
3269.92 29
3270.05 30
3270.18 30
3270.31 31
3270.44 31
3270.57 32
3270.70 32
3270.84 33
3270.97 33
3271.10 34
3271.23 35
3271.36 37
3271.49 40
3271.62 43
3271.75 46
3271.89 47
3272.02 47
3272.15 45
3272.28 41
3272.41 36
3272.54 30
3272.67 25
3272.80 19
3272.93 15
3273.07 11
3273.20 9
3273.33 8
3273.46 7
3273.59 8
3273.72 9
3273.85 11
3273.98 15
3274.12 19
3274.25 23
3274.38 27
3274.51 30
3274.64 32
3274.77 34
3274.90 35
3275.03 35
3275.17 36
3275.30 37
3275.43 39
3275.56 40
3275.69 42
3275.82 43
3275.95 44
3276.08 44
3276.22 43
3276.35 42
3276.48 40
3276.61 39
3276.74 37
3276.87 36
3277.00 37
3277.13 39
3277.27 43
3277.40 49
3277.53 57
3277.66 66
3277.79 75
3277.92 84
3278.05 92
3278.18 98
3278.32 104
3278.45 108
3278.58 111
3278.71 112
3278.84 112
3278.97 110
3279.10 106
3279.24 102
3279.37 98
3279.50 95
3279.63 93
3279.76 95
3279.89 99
3280.02 107
3280.15 117
3280.29 128
3280.42 138
3280.55 147
3280.68 153
3280.81 156
3280.94 155
3281.07 152
3281.21 146
3281.34 140
3281.47 132
3281.60 124
3281.73 116
3281.86 109
3281.99 103
3282.13 96
3282.26 90
3282.39 85
3282.52 80
3282.65 77
3282.78 75
3282.91 75
3283.04 78
3283.18 82
3283.31 86
3283.44 89
3283.57 90
3283.70 87
3283.83 81
3283.96 73
3284.10 63
3284.23 53
3284.36 44
3284.49 37
3284.62 33
3284.75 31
3284.88 30
3285.02 31
3285.15 31
3285.28 30
3285.41 28
3285.54 25
3285.67 21
3285.80 18
3285.94 14
3286.07 12
3286.20 10
3286.33 10
3286.46 11
3286.59 12
3286.73 14
3286.86 15
3286.99 17
3287.12 19
3287.25 22
3287.38 24
3287.51 26
3287.65 28
3287.78 29
3287.91 29
3288.04 29
3288.17 28
3288.30 26
3288.43 25
3288.57 23
3288.70 20
3288.83 17
3288.96 12
3289.09 7
3289.22 2
3289.36 0
3289.49 0
3289.62 0
3289.75 0
3289.88 0
3290.01 2
3290.14 6
3290.28 9
3290.41 11
3290.54 12
3290.67 12
3290.80 12
3290.93 12
3291.07 12
3291.20 13
3291.33 16
3291.46 19
3291.59 23
3291.72 26
3291.85 29
3291.99 31
3292.12 32
3292.25 30
3292.38 27
3292.51 24
3292.64 19
3292.78 16
3292.91 13
3293.04 11
3293.17 10
3293.30 10
3293.43 11
3293.57 11
3293.70 10
3293.83 8
3293.96 6
3294.09 2
3294.22 0
3294.36 0
3294.49 0
3294.62 0
3294.75 0
3294.88 0
3295.01 0
3295.14 1
3295.28 4
3295.41 6
3295.54 6
3295.67 6
3295.80 5
3295.93 5
3296.07 5
3296.20 7
3296.33 10
3296.46 14
3296.59 17
3296.72 21
3296.86 25
3296.99 28
3297.12 31
3297.25 34
3297.38 37
3297.51 39
3297.65 40
3297.78 39
3297.91 38
3298.04 35
3298.17 34
3298.31 32
3298.44 33
3298.57 35
3298.70 39
3298.83 44
3298.96 51
3299.10 59
3299.23 68
3299.36 76
3299.49 83
3299.62 88
3299.75 92
3299.89 94
3300.02 94
3300.15 91
3300.28 88
3300.41 82
3300.54 75
3300.68 66
3300.81 55
3300.94 43
3301.07 29
3301.20 16
3301.34 4
3301.47 0
3301.60 0
3301.73 0
3301.86 0
3301.99 0
3302.13 9
3302.26 19
3302.39 27
3302.52 34
3302.65 36
3302.78 36
3302.92 32
3303.05 27
3303.18 20
3303.31 14
3303.44 10
3303.58 8
3303.71 10
3303.84 14
3303.97 20
3304.10 26
3304.23 32
3304.37 37
3304.50 40
3304.63 42
3304.76 42
3304.89 43
3305.03 44
3305.16 46
3305.29 48
3305.42 51
3305.55 54
3305.68 56
3305.82 57
3305.95 57
3306.08 56
3306.21 54
3306.34 51
3306.48 47
3306.61 42
3306.74 36
3306.87 30
3307.00 24
3307.14 19
3307.27 16
3307.40 14
3307.53 13
3307.66 14
3307.79 15
3307.93 17
3308.06 21
3308.19 25
3308.32 30
3308.45 35
3308.59 40
3308.72 44
3308.85 47
3308.98 47
3309.11 46
3309.25 43
3309.38 38
3309.51 32
3309.64 26
3309.77 20
3309.91 15
3310.04 11
3310.17 9
3310.30 10
3310.43 14
3310.57 20
3310.70 27
3310.83 36
3310.96 45
3311.09 52
3311.23 58
3311.36 62
3311.49 64
3311.62 66
3311.75 68
3311.88 69
3312.02 70
3312.15 69
3312.28 65
3312.41 60
3312.54 52
3312.68 43
3312.81 35
3312.94 29
3313.07 26
3313.20 26
3313.34 28
3313.47 30
3313.60 32
3313.73 33
3313.86 31
3314.00 29
3314.13 27
3314.26 27
3314.39 29
3314.52 35
3314.66 42
3314.79 51
3314.92 60
3315.05 67
3315.19 71
3315.32 71
3315.45 68
3315.58 63
3315.71 55
3315.85 46
3315.98 39
3316.11 32
3316.24 29
3316.37 28
3316.51 31
3316.64 36
3316.77 43
3316.90 49
3317.03 54
3317.17 57
3317.30 56
3317.43 53
3317.56 48
3317.69 42
3317.83 38
3317.96 34
3318.09 33
3318.22 33
3318.35 35
3318.49 37
3318.62 38
3318.75 39
3318.88 39
3319.02 37
3319.15 34
3319.28 28
3319.41 21
3319.54 13
3319.68 4
3319.81 0
3319.94 0
3320.07 0
3320.20 0
3320.34 0
3320.47 0
3320.60 0
3320.73 0
3320.87 0
3321.00 7
3321.13 17
3321.26 28
3321.39 40
3321.53 51
3321.66 61
3321.79 69
3321.92 75
3322.05 80
3322.19 84
3322.32 87
3322.45 89
3322.58 90
3322.72 88
3322.85 85
3322.98 79
3323.11 73
3323.24 66
3323.38 61
3323.51 57
3323.64 54
3323.77 53
3323.91 52
3324.04 50
3324.17 46
3324.30 42
3324.43 37
3324.57 34
3324.70 33
3324.83 35
3324.96 40
3325.10 47
3325.23 53
3325.36 58
3325.49 60
3325.62 58
3325.76 54
3325.89 50
3326.02 45
3326.15 42
3326.29 41
3326.42 42
3326.55 44
3326.68 45
3326.82 46
3326.95 47
3327.08 46
3327.21 46
3327.34 45
3327.48 44
3327.61 43
3327.74 41
3327.87 38
3328.01 34
3328.14 30
3328.27 26
3328.40 22
3328.53 18
3328.67 15
3328.80 13
3328.93 10
3329.06 8
3329.20 7
3329.33 6
3329.46 6
3329.59 9
3329.73 13
3329.86 19
3329.99 26
3330.12 33
3330.26 39
3330.39 44
3330.52 47
3330.65 48
3330.78 49
3330.92 49
3331.05 48
3331.18 47
3331.31 46
3331.45 45
3331.58 44
3331.71 42
3331.84 40
3331.98 38
3332.11 36
3332.24 36
3332.37 37
3332.51 40
3332.64 44
3332.77 48
3332.90 54
3333.04 58
3333.17 62
3333.30 64
3333.43 65
3333.56 64
3333.70 63
3333.83 62
3333.96 61
3334.09 60
3334.23 61
3334.36 63
3334.49 65
3334.62 67
3334.76 68
3334.89 68
3335.02 66
3335.15 63
3335.29 58
3335.42 52
3335.55 45
3335.68 37
3335.82 29
3335.95 21
3336.08 14
3336.21 7
3336.35 3
3336.48 1
3336.61 2
3336.74 6
3336.88 11
3337.01 19
3337.14 26
3337.27 33
3337.41 39
3337.54 43
3337.67 45
3337.80 46
3337.94 47
3338.07 46
3338.20 46
3338.33 45
3338.47 43
3338.60 41
3338.73 38
3338.86 35
3339.00 30
3339.13 25
3339.26 19
3339.39 13
3339.53 7
3339.66 1
3339.79 0
3339.92 0
3340.06 0
3340.19 0
3340.32 0
3340.45 0
3340.59 0
3340.72 0
3340.85 1
3340.98 6
3341.12 13
3341.25 21
3341.38 30
3341.51 39
3341.65 48
3341.78 55
3341.91 61
3342.04 65
3342.18 67
3342.31 68
3342.44 69
3342.57 68
3342.71 67
3342.84 65
3342.97 63
3343.10 59
3343.24 56
3343.37 53
3343.50 50
3343.64 47
3343.77 45
3343.90 44
3344.03 42
3344.17 42
3344.30 41
3344.43 42
3344.56 43
3344.70 44
3344.83 44
3344.96 45
3345.09 45
3345.23 44
3345.36 44
3345.49 45
3345.62 47
3345.76 50
3345.89 53
3346.02 57
3346.16 60
3346.29 61
3346.42 61
3346.55 59
3346.69 56
3346.82 52
3346.95 48
3347.08 43
3347.22 38
3347.35 33
3347.48 27
3347.61 21
3347.75 17
3347.88 15
3348.01 15
3348.15 20
3348.28 27
3348.41 38
3348.54 49
3348.68 60
3348.81 69
3348.94 76
3349.07 80
3349.21 82
3349.34 81
3349.47 78
3349.61 75
3349.74 71
3349.87 66
3350.00 61
3350.14 56
3350.27 50
3350.40 45
3350.53 40
3350.67 37
3350.80 34
3350.93 33
3351.07 33
3351.20 35
3351.33 37
3351.46 39
3351.60 40
3351.73 41
3351.86 41
3352.00 40
3352.13 38
3352.26 36
3352.39 35
3352.53 34
3352.66 34
3352.79 34
3352.92 35
3353.06 37
3353.19 38
3353.32 39
3353.46 40
3353.59 41
3353.72 42
3353.85 45
3353.99 48
3354.12 54
3354.25 62
3354.39 70
3354.52 78
3354.65 86
3354.78 91
3354.92 94
3355.05 95
3355.18 94
3355.32 92
3355.45 89
3355.58 87
3355.71 85
3355.85 83
3355.98 82
3356.11 80
3356.25 79
3356.38 78
3356.51 77
3356.64 76
3356.78 76
3356.91 75
3357.04 74
3357.18 73
3357.31 71
3357.44 70
3357.57 68
3357.71 67
3357.84 66
3357.97 66
3358.11 67
3358.24 68
3358.37 70
3358.50 73
3358.64 76
3358.77 80
3358.90 84
3359.04 88
3359.17 90
3359.30 91
3359.43 91
3359.57 89
3359.70 86
3359.83 82
3359.97 78
3360.10 73
3360.23 67
3360.37 62
3360.50 58
3360.63 55
3360.76 54
3360.90 55
3361.03 59
3361.16 66
3361.30 75
3361.43 85
3361.56 94
3361.69 100
3361.83 104
3361.96 103
3362.09 99
3362.23 92
3362.36 84
3362.49 76
3362.63 70
3362.76 66
3362.89 64
3363.02 63
3363.16 61
3363.29 59
3363.42 55
3363.56 50
3363.69 44
3363.82 38
3363.96 34
3364.09 31
3364.22 30
3364.35 31
3364.49 33
3364.62 34
3364.75 36
3364.89 36
3365.02 35
3365.15 33
3365.29 29
3365.42 26
3365.55 22
3365.68 20
3365.82 19
3365.95 20
3366.08 22
3366.22 25
3366.35 30
3366.48 36
3366.62 43
3366.75 52
3366.88 62
3367.02 74
3367.15 86
3367.28 98
3367.41 109
3367.55 120
3367.68 129
3367.81 138
3367.95 147
3368.08 155
3368.21 164
3368.35 173
3368.48 182
3368.61 191
3368.75 200
3368.88 208
3369.01 216
3369.14 223
3369.28 230
3369.41 236
3369.54 239
3369.68 241
3369.81 242
3369.94 242
3370.08 241
3370.21 240
3370.34 240
3370.48 240
3370.61 239
3370.74 237
3370.88 234
3371.01 227
3371.14 218
3371.28 207
3371.41 194
3371.54 179
3371.67 165
3371.81 153
3371.94 144
3372.07 139
3372.21 138
3372.34 143
3372.47 151
3372.61 161
3372.74 173
3372.87 184
3373.01 194
3373.14 202
3373.27 207
3373.41 210
3373.54 211
3373.67 210
3373.81 207
3373.94 204
3374.07 201
3374.21 199
3374.34 199
3374.47 200
3374.60 203
3374.74 208
3374.87 213
3375.00 220
3375.14 226
3375.27 231
3375.40 235
3375.54 239
3375.67 244
3375.80 249
3375.94 256
3376.07 266
3376.20 276
3376.34 288
3376.47 299
3376.60 308
3376.74 314
3376.87 316
3377.00 315
3377.14 311
3377.27 306
3377.40 299
3377.54 293
3377.67 287
3377.80 283
3377.94 280
3378.07 279
3378.20 280
3378.34 281
3378.47 283
3378.60 285
3378.74 286
3378.87 287
3379.00 287
3379.14 284
3379.27 281
3379.40 274
3379.54 266
3379.67 256
3379.80 244
3379.94 231
3380.07 218
3380.20 205
3380.34 193
3380.47 184
3380.60 176
3380.74 171
3380.87 168
3381.00 166
3381.14 164
3381.27 162
3381.40 158
3381.54 152
3381.67 145
3381.80 138
3381.94 130
3382.07 122
3382.20 116
3382.34 111
3382.47 107
3382.60 103
3382.74 99
3382.87 93
3383.00 85
3383.14 76
3383.27 65
3383.40 54
3383.54 44
3383.67 35
3383.80 28
3383.94 23
3384.07 19
3384.20 16
3384.34 13
3384.47 10
3384.60 8
3384.74 7
3384.87 8
3385.00 10
3385.14 15
3385.27 23
3385.40 33
3385.54 43
3385.67 54
3385.80 63
3385.94 71
3386.07 76
3386.21 79
3386.34 80
3386.47 79
3386.61 77
3386.74 74
3386.87 70
3387.01 66
3387.14 62
3387.27 58
3387.41 56
3387.54 56
3387.67 57
3387.81 59
3387.94 62
3388.07 65
3388.21 67
3388.34 68
3388.47 68
3388.61 69
3388.74 70
3388.87 73
3389.01 78
3389.14 85
3389.28 93
3389.41 102
3389.54 111
3389.68 118
3389.81 124
3389.94 127
3390.08 129
3390.21 130
3390.34 128
3390.48 126
3390.61 121
3390.74 116
3390.88 108
3391.01 99
3391.14 89
3391.28 79
3391.41 69
3391.55 60
3391.68 52
3391.81 46
3391.95 42
3392.08 40
3392.21 38
3392.35 38
3392.48 38
3392.61 39
3392.75 40
3392.88 42
3393.01 42
3393.15 43
3393.28 42
3393.42 40
3393.55 37
3393.68 33
3393.82 28
3393.95 23
3394.08 20
3394.22 18
3394.35 18
3394.48 20
3394.62 24
3394.75 28
3394.89 31
3395.02 33
3395.15 33
3395.29 32
3395.42 29
3395.55 26
3395.69 25
3395.82 26
3395.95 30
3396.09 35
3396.22 40
3396.36 45
3396.49 48
3396.62 48
3396.76 47
3396.89 43
3397.02 40
3397.16 36
3397.29 33
3397.42 30
3397.56 28
3397.69 26
3397.83 24
3397.96 21
3398.09 17
3398.23 13
3398.36 9
3398.49 6
3398.63 4
3398.76 5
3398.90 8
3399.03 13
3399.16 20
3399.30 29
3399.43 37
3399.56 46
3399.70 53
3399.83 59
3399.96 62
3400.10 62
3400.23 61
3400.37 57
3400.50 54
3400.63 50
3400.77 48
3400.90 48
3401.03 48
3401.17 49
3401.30 50
3401.44 51
3401.57 49
3401.70 46
3401.84 42
3401.97 36
3402.10 31
3402.24 26
3402.37 22
3402.51 20
3402.64 19
3402.77 19
3402.91 20
3403.04 22
3403.17 25
3403.31 28
3403.44 32
3403.58 37
3403.71 42
3403.84 47
3403.98 52
3404.11 56
3404.25 58
3404.38 60
3404.51 60
3404.65 60
3404.78 58
3404.91 57
3405.05 56
3405.18 55
3405.32 56
3405.45 57
3405.58 58
3405.72 61
3405.85 65
3405.99 69
3406.12 73
3406.25 76
3406.39 79
3406.52 81
3406.65 81
3406.79 80
3406.92 78
3407.06 74
3407.19 70
3407.32 66
3407.46 61
3407.59 58
3407.73 55
3407.86 55
3407.99 57
3408.13 62
3408.26 69
3408.39 76
3408.53 83
3408.66 89
3408.80 92
3408.93 92
3409.06 91
3409.20 88
3409.33 83
3409.47 79
3409.60 74
3409.73 70
3409.87 65
3410.00 60
3410.14 54
3410.27 46
3410.40 39
3410.54 31
3410.67 25
3410.81 21
3410.94 20
3411.07 22
3411.21 26
3411.34 33
3411.47 41
3411.61 49
3411.74 56
3411.88 63
3412.01 68
3412.14 72
3412.28 75
3412.41 77
3412.55 77
3412.68 75
3412.81 71
3412.95 65
3413.08 57
3413.22 49
3413.35 41
3413.48 35
3413.62 32
3413.75 31
3413.89 32
3414.02 35
3414.15 39
3414.29 43
3414.42 47
3414.56 49
3414.69 50
3414.82 50
3414.96 49
3415.09 46
3415.23 43
3415.36 38
3415.49 32
3415.63 26
3415.76 21
3415.90 17
3416.03 14
3416.16 14
3416.30 16
3416.43 20
3416.57 25
3416.70 30
3416.83 34
3416.97 38
3417.10 41
3417.24 43
3417.37 45
3417.51 46
3417.64 47
3417.77 48
3417.91 47
3418.04 46
3418.18 45
3418.31 43
3418.44 40
3418.58 37
3418.71 33
3418.85 28
3418.98 22
3419.11 15
3419.25 8
3419.38 3
3419.52 0
3419.65 0
3419.78 1
3419.92 5
3420.05 12
3420.19 20
3420.32 27
3420.46 34
3420.59 39
3420.72 42
3420.86 43
3420.99 44
3421.13 45
3421.26 47
3421.39 49
3421.53 51
3421.66 53
3421.80 54
3421.93 54
3422.07 53
3422.20 50
3422.33 48
3422.47 46
3422.60 44
3422.74 44
3422.87 44
3423.00 44
3423.14 43
3423.27 41
3423.41 39
3423.54 36
3423.68 33
3423.81 31
3423.94 30
3424.08 29
3424.21 28
3424.35 28
3424.48 28
3424.61 28
3424.75 28
3424.88 28
3425.02 29
3425.15 30
3425.29 30
3425.42 29
3425.55 28
3425.69 25
3425.82 22
3425.96 20
3426.09 18
3426.23 19
3426.36 22
3426.49 27
3426.63 34
3426.76 41
3426.90 47
3427.03 51
3427.16 53
3427.30 52
3427.43 49
3427.57 44
3427.70 39
3427.84 34
3427.97 30
3428.10 27
3428.24 26
3428.37 26
3428.51 25
3428.64 25
3428.78 23
3428.91 21
3429.04 17
3429.18 13
3429.31 8
3429.45 3
3429.58 0
3429.72 0
3429.85 0
3429.98 0
3430.12 0
3430.25 0
3430.39 0
3430.52 0
3430.66 0
3430.79 4
3430.93 7
3431.06 9
3431.19 10
3431.33 10
3431.46 9
3431.60 8
3431.73 6
3431.87 4
3432.00 3
3432.13 3
3432.27 4
3432.40 6
3432.54 9
3432.67 12
3432.81 16
3432.94 21
3433.07 26
3433.21 31
3433.34 35
3433.48 39
3433.61 40
3433.75 41
3433.88 40
3434.02 39
3434.15 39
3434.28 42
3434.42 47
3434.55 55
3434.69 65
3434.82 76
3434.96 87
3435.09 95
3435.23 100
3435.36 101
3435.49 97
3435.63 91
3435.76 83
3435.90 75
3436.03 68
3436.17 64
3436.30 61
3436.44 61
3436.57 63
3436.70 66
3436.84 70
3436.97 74
3437.11 76
3437.24 78
3437.38 77
3437.51 74
3437.65 69
3437.78 63
3437.91 56
3438.05 50
3438.18 46
3438.32 43
3438.45 43
3438.59 43
3438.72 44
3438.86 45
3438.99 44
3439.12 41
3439.26 36
3439.39 31
3439.53 26
3439.66 23
3439.80 22
3439.93 23
3440.07 26
3440.20 30
3440.33 34
3440.47 36
3440.60 34
3440.74 30
3440.87 23
3441.01 15
3441.14 6
3441.28 0
3441.41 0
3441.55 0
3441.68 0
3441.81 0
3441.95 0
3442.08 0
3442.22 0
3442.35 0
3442.49 0
3442.62 7
3442.76 17
3442.89 28
3443.03 41
3443.16 52
3443.29 62
3443.43 68
3443.56 71
3443.70 72
3443.83 71
3443.97 70
3444.10 71
3444.24 73
3444.37 76
3444.51 80
3444.64 83
3444.78 86
3444.91 87
3445.04 88
3445.18 89
3445.31 90
3445.45 92
3445.58 94
3445.72 97
3445.85 97
3445.99 95
3446.12 91
3446.26 85
3446.39 79
3446.53 73
3446.66 68
3446.79 65
3446.93 65
3447.06 66
3447.20 68
3447.33 70
3447.47 72
3447.60 73
3447.74 75
3447.87 77
3448.01 80
3448.14 83
3448.28 85
3448.41 85
3448.55 84
3448.68 81
3448.81 77
3448.95 72
3449.08 67
3449.22 63
3449.35 62
3449.49 63
3449.62 67
3449.76 72
3449.89 77
3450.03 82
3450.16 86
3450.30 88
3450.43 89
3450.57 88
3450.70 86
3450.84 83
3450.97 81
3451.10 80
3451.24 80
3451.37 80
3451.51 82
3451.64 83
3451.78 84
3451.91 84
3452.05 83
3452.18 82
3452.32 80
3452.45 79
3452.59 79
3452.72 79
3452.86 81
3452.99 82
3453.13 82
3453.26 81
3453.40 79
3453.53 76
3453.66 72
3453.80 69
3453.93 68
3454.07 70
3454.20 75
3454.34 82
3454.47 90
3454.61 98
3454.74 104
3454.88 106
3455.01 105
3455.15 102
3455.28 97
3455.42 91
3455.55 86
3455.69 83
3455.82 82
3455.96 82
3456.09 83
3456.23 86
3456.36 90
3456.50 95
3456.63 99
3456.77 104
3456.90 109
3457.04 113
3457.17 116
3457.30 118
3457.44 119
3457.57 119
3457.71 119
3457.84 117
3457.98 115
3458.11 111
3458.25 106
3458.38 99
3458.52 92
3458.65 84
3458.79 76
3458.92 70
3459.06 66
3459.19 63
3459.33 61
3459.46 61
3459.60 61
3459.73 62
3459.87 62
3460.00 63
3460.14 64
3460.27 66
3460.41 68
3460.54 69
3460.68 70
3460.81 70
3460.95 69
3461.08 67
3461.22 65
3461.35 62
3461.49 60
3461.62 60
3461.76 60
3461.89 60
3462.03 60
3462.16 59
3462.30 56
3462.43 53
3462.57 50
3462.70 47
3462.84 45
3462.97 45
3463.11 47
3463.24 50
3463.38 53
3463.51 55
3463.65 56
3463.78 54
3463.92 50
3464.05 43
3464.19 36
3464.32 29
3464.46 23
3464.59 18
3464.73 16
3464.86 16
3465.00 18
3465.13 22
3465.27 26
3465.40 32
3465.54 38
3465.67 43
3465.81 48
3465.94 52
3466.08 54
3466.21 54
3466.35 51
3466.48 47
3466.62 42
3466.75 37
3466.89 32
3467.02 28
3467.16 25
3467.29 22
3467.43 20
3467.56 18
3467.70 17
3467.83 16
3467.97 15
3468.10 15
3468.24 14
3468.37 13
3468.51 10
3468.64 6
3468.78 1
3468.91 0
3469.05 0
3469.18 0
3469.32 0
3469.45 0
3469.59 0
3469.72 0
3469.86 2
3469.99 8
3470.13 13
3470.26 16
3470.40 18
3470.53 18
3470.67 17
3470.80 15
3470.94 13
3471.07 13
3471.21 13
3471.34 14
3471.48 18
3471.61 24
3471.75 32
3471.88 43
3472.02 56
3472.15 70
3472.29 85
3472.42 100
3472.56 112
3472.69 124
3472.83 134
3472.96 143
3473.10 151
3473.24 159
3473.37 165
3473.51 170
3473.64 172
3473.78 171
3473.91 167
3474.05 161
3474.18 154
3474.32 145
3474.45 138
3474.59 131
3474.72 127
3474.86 124
3474.99 123
3475.13 123
3475.26 126
3475.40 129
3475.53 133
3475.67 136
3475.80 137
3475.94 137
3476.07 135
3476.21 130
3476.34 125
3476.48 118
3476.61 112
3476.75 106
3476.89 102
3477.02 99
3477.16 98
3477.29 99
3477.43 102
3477.56 107
3477.70 114
3477.83 120
3477.97 125
3478.10 126
3478.24 124
3478.37 117
3478.51 107
3478.64 94
3478.78 81
3478.91 69
3479.05 59
3479.18 51
3479.32 45
3479.46 39
3479.59 34
3479.73 28
3479.86 22
3480.00 16
3480.13 11
3480.27 8
3480.40 7
3480.54 9
3480.67 13
3480.81 17
3480.94 22
3481.08 25
3481.21 28
3481.35 30
3481.48 31
3481.62 33
3481.76 35
3481.89 38
3482.03 41
3482.16 44
3482.30 47
3482.43 49
3482.57 51
3482.70 53
3482.84 54
3482.97 54
3483.11 52
3483.24 50
3483.38 46
3483.51 42
3483.65 38
3483.79 35
3483.92 32
3484.06 31
3484.19 31
3484.33 32
3484.46 32
3484.60 31
3484.73 28
3484.87 24
3485.00 19
3485.14 14
3485.27 12
3485.41 12
3485.55 16
3485.68 21
3485.82 29
3485.95 35
3486.09 40
3486.22 42
3486.36 43
3486.49 43
3486.63 43
3486.76 44
3486.90 47
3487.03 50
3487.17 54
3487.31 56
3487.44 57
3487.58 55
3487.71 50
3487.85 44
3487.98 37
3488.12 32
3488.25 30
3488.39 30
3488.52 33
3488.66 38
3488.80 44
3488.93 49
3489.07 54
3489.20 57
3489.34 59
3489.47 62
3489.61 65
3489.74 70
3489.88 75
3490.01 79
3490.15 83
3490.29 86
3490.42 88
3490.56 88
3490.69 87
3490.83 86
3490.96 86
3491.10 86
3491.23 87
3491.37 87
3491.51 87
3491.64 86
3491.78 84
3491.91 80
3492.05 74
3492.18 68
3492.32 62
3492.45 57
3492.59 54
3492.73 54
3492.86 56
3493.00 59
3493.13 62
3493.27 64
3493.40 64
3493.54 61
3493.67 55
3493.81 46
3493.95 36
3494.08 25
3494.22 15
3494.35 5
3494.49 0
3494.62 0
3494.76 0
3494.89 0
3495.03 0
3495.17 0
3495.30 0
3495.44 0
3495.57 2
3495.71 5
3495.84 8
3495.98 14
3496.11 21
3496.25 31
3496.39 43
3496.52 57
3496.66 72
3496.79 85
3496.93 96
3497.06 105
3497.20 111
3497.34 116
3497.47 120
3497.61 126
3497.74 135
3497.88 145
3498.01 158
3498.15 172
3498.28 186
3498.42 201
3498.56 215
3498.69 230
3498.83 245
3498.96 261
3499.10 278
3499.23 296
3499.37 313
3499.51 330
3499.64 346
3499.78 361
3499.91 376
3500.05 389
3500.18 401
3500.32 412
3500.46 421
3500.59 431
3500.73 439
3500.86 447
3501.00 456
3501.13 465
3501.27 474
3501.41 484
3501.54 493
3501.68 503
3501.81 511
3501.95 518
3502.08 524
3502.22 527
3502.36 528
3502.49 526
3502.63 522
3502.76 516
3502.90 509
3503.03 503
3503.17 496
3503.31 490
3503.44 484
3503.58 478
3503.71 472
3503.85 466
3503.98 460
3504.12 453
3504.26 444
3504.39 434
3504.53 421
3504.66 405
3504.80 385
3504.93 364
3505.07 342
3505.21 322
3505.34 305
3505.48 292
3505.61 283
3505.75 279
3505.88 276
3506.02 274
3506.16 272
3506.29 267
3506.43 261
3506.56 253
3506.70 243
3506.84 231
3506.97 220
3507.11 209
3507.24 199
3507.38 188
3507.51 178
3507.65 168
3507.79 158
3507.92 149
3508.06 139
3508.19 130
3508.33 122
3508.47 115
3508.60 109
3508.74 104
3508.87 99
3509.01 95
3509.14 90
3509.28 85
3509.42 80
3509.55 74
3509.69 68
3509.82 63
3509.96 58
3510.10 54
3510.23 50
3510.37 46
3510.50 43
3510.64 40
3510.77 37
3510.91 35
3511.05 32
3511.18 30
3511.32 27
3511.45 24
3511.59 20
3511.73 15
3511.86 12
3512.00 9
3512.13 8
3512.27 10
3512.41 15
3512.54 22
3512.68 31
3512.81 41
3512.95 51
3513.09 59
3513.22 65
3513.36 69
3513.49 70
3513.63 69
3513.77 65
3513.90 59
3514.04 52
3514.17 44
3514.31 37
3514.44 30
3514.58 25
3514.72 22
3514.85 20
3514.99 20
3515.12 21
3515.26 22
3515.40 24
3515.53 25
3515.67 26
3515.80 27
3515.94 30
3516.08 33
3516.21 37
3516.35 42
3516.48 48
3516.62 54
3516.76 60
3516.89 64
3517.03 67
3517.16 67
3517.30 63
3517.44 57
3517.57 48
3517.71 37
3517.84 25
3517.98 14
3518.12 5
3518.25 0
3518.39 0
3518.52 0
3518.66 0
3518.80 6
3518.93 14
3519.07 22
3519.21 30
3519.34 37
3519.48 42
3519.61 44
3519.75 44
3519.89 41
3520.02 38
3520.16 33
3520.29 29
3520.43 24
3520.57 20
3520.70 16
3520.84 12
3520.97 9
3521.11 8
3521.25 9
3521.38 12
3521.52 19
3521.65 27
3521.79 37
3521.93 46
3522.06 54
3522.20 59
3522.33 61
3522.47 61
3522.61 59
3522.74 56
3522.88 52
3523.02 47
3523.15 41
3523.29 34
3523.42 27
3523.56 20
3523.70 13
3523.83 8
3523.97 5
3524.10 3
3524.24 4
3524.38 7
3524.51 12
3524.65 18
3524.79 26
3524.92 33
3525.06 40
3525.19 46
3525.33 49
3525.47 49
3525.60 47
3525.74 43
3525.87 39
3526.01 36
3526.15 35
3526.28 35
3526.42 37
3526.56 39
3526.69 41
3526.83 42
3526.96 42
3527.10 40
3527.24 38
3527.37 36
3527.51 35
3527.65 34
3527.78 34
3527.92 33
3528.05 32
3528.19 29
3528.33 24
3528.46 18
3528.60 11
3528.74 4
3528.87 0
3529.01 0
3529.14 0
3529.28 0
3529.42 0
3529.55 0
3529.69 0
3529.83 0
3529.96 0
3530.10 2
3530.23 5
3530.37 10
3530.51 16
3530.64 23
3530.78 32
3530.92 41
3531.05 50
3531.19 57
3531.32 61
3531.46 63
3531.60 61
3531.73 58
3531.87 52
3532.01 46
3532.14 40
3532.28 35
3532.41 33
3532.55 32
3532.69 33
3532.82 34
3532.96 36
3533.10 38
3533.23 38
3533.37 38
3533.50 38
3533.64 36
3533.78 35
3533.91 33
3534.05 31
3534.19 29
3534.32 29
3534.46 30
3534.60 33
3534.73 37
3534.87 42
3535.00 48
3535.14 53
3535.28 57
3535.41 60
3535.55 62
3535.69 63
3535.82 63
3535.96 62
3536.10 60
3536.23 56
3536.37 52
3536.50 45
3536.64 38
3536.78 30
3536.91 23
3537.05 16
3537.19 12
3537.32 10
3537.46 10
3537.60 11
3537.73 14
3537.87 17
3538.01 19
3538.14 21
3538.28 23
3538.41 25
3538.55 27
3538.69 30
3538.82 32
3538.96 34
3539.10 35
3539.23 36
3539.37 35
3539.51 34
3539.64 32
3539.78 29
3539.92 28
3540.05 26
3540.19 26
3540.32 27
3540.46 28
3540.60 29
3540.73 30
3540.87 30
3541.01 29
3541.14 28
3541.28 27
3541.42 27
3541.55 28
3541.69 31
3541.83 36
3541.96 44
3542.10 53
3542.24 65
3542.37 78
3542.51 92
3542.64 107
3542.78 122
3542.92 136
3543.05 149
3543.19 161
3543.33 171
3543.46 178
3543.60 185
3543.74 190
3543.87 196
3544.01 202
3544.15 210
3544.28 217
3544.42 225
3544.56 232
3544.69 239
3544.83 246
3544.97 252
3545.10 259
3545.24 266
3545.38 274
3545.51 282
3545.65 292
3545.79 302
3545.92 312
3546.06 321
3546.19 328
3546.33 332
3546.47 334
3546.60 334
3546.74 332
3546.88 331
3547.01 331
3547.15 332
3547.29 335
3547.42 337
3547.56 339
3547.70 338
3547.83 333
3547.97 326
3548.11 317
3548.24 306
3548.38 296
3548.52 287
3548.65 279
3548.79 274
3548.93 269
3549.06 264
3549.20 257
3549.34 248
3549.47 237
3549.61 223
3549.75 207
3549.88 190
3550.02 174
3550.16 160
3550.29 147
3550.43 137
3550.57 129
3550.70 122
3550.84 115
3550.98 108
3551.11 100
3551.25 92
3551.39 84
3551.52 79
3551.66 76
3551.80 75
3551.93 76
3552.07 76
3552.21 75
3552.34 72
3552.48 67
3552.62 60
3552.75 53
3552.89 46
3553.03 41
3553.16 39
3553.30 39
3553.44 40
3553.57 42
3553.71 44
3553.85 45
3553.98 44
3554.12 43
3554.26 42
3554.39 41
3554.53 42
3554.67 45
3554.80 48
3554.94 52
3555.08 56
3555.21 58
3555.35 58
3555.49 57
3555.62 54
3555.76 51
3555.90 48
3556.03 45
3556.17 44
3556.31 43
3556.45 41
3556.58 40
3556.72 39
3556.86 37
3556.99 36
3557.13 36
3557.27 36
3557.40 36
3557.54 36
3557.68 37
3557.81 37
3557.95 36
3558.09 36
3558.22 35
3558.36 36
3558.50 38
3558.63 41
3558.77 46
3558.91 51
3559.04 56
3559.18 60
3559.32 63
3559.45 63
3559.59 62
3559.73 59
3559.87 55
3560.00 51
3560.14 47
3560.28 43
3560.41 40
3560.55 36
3560.69 33
3560.82 30
3560.96 27
3561.10 25
3561.23 24
3561.37 25
3561.51 27
3561.64 31
3561.78 35
3561.92 39
3562.05 42
3562.19 45
3562.33 46
3562.47 47
3562.60 48
3562.74 48
3562.88 50
3563.01 52
3563.15 55
3563.29 59
3563.42 63
3563.56 67
3563.70 71
3563.83 74
3563.97 76
3564.11 77
3564.25 77
3564.38 76
3564.52 74
3564.66 73
3564.79 71
3564.93 69
3565.07 66
3565.20 63
3565.34 60
3565.48 56
3565.61 52
3565.75 49
3565.89 47
3566.03 46
3566.16 46
3566.30 47
3566.44 48
3566.57 49
3566.71 50
3566.85 51
3566.98 52
3567.12 53
3567.26 55
3567.40 57
3567.53 60
3567.67 64
3567.81 69
3567.94 73
3568.08 77
3568.22 81
3568.35 85
3568.49 88
3568.63 91
3568.77 93
3568.90 96
3569.04 98
3569.18 101
3569.31 103
3569.45 105
3569.59 106
3569.72 106
3569.86 104
3570.00 102
3570.14 99
3570.27 97
3570.41 94
3570.55 93
3570.68 93
3570.82 95
3570.96 98
3571.09 101
3571.23 105
3571.37 108
3571.51 110
3571.64 110
3571.78 109
3571.92 105
3572.05 100
3572.19 93
3572.33 86
3572.47 77
3572.60 70
3572.74 63
3572.88 59
3573.01 57
3573.15 58
3573.29 60
3573.42 63
3573.56 67
3573.70 71
3573.84 75
3573.97 79
3574.11 82
3574.25 85
3574.38 87
3574.52 88
3574.66 88
3574.80 86
3574.93 83
3575.07 80
3575.21 76
3575.34 73
3575.48 72
3575.62 72
3575.76 73
3575.89 75
3576.03 78
3576.17 81
3576.30 83
3576.44 83
3576.58 81
3576.72 79
3576.85 75
3576.99 71
3577.13 68
3577.26 67
3577.40 68
3577.54 72
3577.68 78
3577.81 85
3577.95 93
3578.09 101
3578.22 110
3578.36 117
3578.50 123
3578.64 128
3578.77 131
3578.91 133
3579.05 133
3579.19 131
3579.32 128
3579.46 125
3579.60 121
3579.73 116
3579.87 111
3580.01 104
3580.15 98
3580.28 90
3580.42 81
3580.56 72
3580.69 63
3580.83 55
3580.97 47
3581.11 41
3581.24 38
3581.38 36
3581.52 36
3581.66 38
3581.79 41
3581.93 45
3582.07 47
3582.20 49
3582.34 49
3582.48 48
3582.62 46
3582.75 45
3582.89 43
3583.03 43
3583.17 44
3583.30 46
3583.44 48
3583.58 52
3583.71 56
3583.85 61
3583.99 64
3584.13 68
3584.26 70
3584.40 71
3584.54 70
3584.68 69
3584.81 66
3584.95 65
3585.09 64
3585.22 65
3585.36 68
3585.50 73
3585.64 79
3585.77 85
3585.91 90
3586.05 94
3586.19 95
3586.32 94
3586.46 91
3586.60 86
3586.74 80
3586.87 73
3587.01 65
3587.15 57
3587.28 49
3587.42 42
3587.56 35
3587.70 29
3587.83 24
3587.97 21
3588.11 20
3588.25 20
3588.38 22
3588.52 24
3588.66 26
3588.80 27
3588.93 28
3589.07 29
3589.21 29
3589.35 31
3589.48 35
3589.62 42
3589.76 52
3589.90 64
3590.03 76
3590.17 86
3590.31 94
3590.44 99
3590.58 99
3590.72 95
3590.86 89
3590.99 81
3591.13 73
3591.27 65
3591.41 59
3591.54 55
3591.68 54
3591.82 54
3591.96 56
3592.09 60
3592.23 63
3592.37 66
3592.51 67
3592.64 67
3592.78 65
3592.92 61
3593.06 56
3593.19 51
3593.33 45
3593.47 40
3593.61 35
3593.74 30
3593.88 25
3594.02 18
3594.16 11
3594.29 5
3594.43 0
3594.57 0
3594.71 0
3594.84 0
3594.98 2
3595.12 8
3595.26 16
3595.39 23
3595.53 29
3595.67 34
3595.81 37
3595.94 39
3596.08 41
3596.22 43
3596.36 45
3596.49 47
3596.63 49
3596.77 50
3596.91 51
3597.04 51
3597.18 49
3597.32 47
3597.46 45
3597.59 43
3597.73 41
3597.87 40
3598.01 39
3598.14 38
3598.28 37
3598.42 36
3598.56 35
3598.70 33
3598.83 30
3598.97 28
3599.11 24
3599.25 20
3599.38 16
3599.52 13
3599.66 10
3599.80 8
3599.93 6
3600.07 5
3600.21 4
3600.35 2
3600.48 0
3600.62 0
3600.76 0
3600.90 0
3601.03 0
3601.17 0
3601.31 0
3601.45 0
3601.58 6
3601.72 13
3601.86 20
3602.00 27
3602.14 34
3602.27 38
3602.41 42
3602.55 44
3602.69 45
3602.82 44
3602.96 42
3603.10 41
3603.24 39
3603.37 37
3603.51 37
3603.65 36
3603.79 36
3603.93 36
3604.06 35
3604.20 34
3604.34 31
3604.48 28
3604.61 25
3604.75 22
3604.89 21
3605.03 23
3605.16 28
3605.30 35
3605.44 44
3605.58 54
3605.72 62
3605.85 69
3605.99 73
3606.13 75
3606.27 74
3606.40 73
3606.54 71
3606.68 69
3606.82 67
3606.95 65
3607.09 63
3607.23 60
3607.37 55
3607.51 50
3607.64 44
3607.78 37
3607.92 30
3608.06 24
3608.19 19
3608.33 16
3608.47 15
3608.61 16
3608.75 19
3608.88 23
3609.02 27
3609.16 30
3609.30 33
3609.43 34
3609.57 34
3609.71 32
3609.85 30
3609.99 28
3610.12 27
3610.26 27
3610.40 28
3610.54 31
3610.67 33
3610.81 36
3610.95 37
3611.09 38
3611.23 38
3611.36 37
3611.50 36
3611.64 34
3611.78 32
3611.91 30
3612.05 28
3612.19 26
3612.33 25
3612.47 24
3612.60 25
3612.74 27
3612.88 31
3613.02 35
3613.16 38
3613.29 39
3613.43 39
3613.57 36
3613.71 31
3613.84 25
3613.98 20
3614.12 16
3614.26 16
3614.40 17
3614.53 20
3614.67 24
3614.81 26
3614.95 27
3615.09 26
3615.22 23
3615.36 20
3615.50 17
3615.64 15
3615.78 13
3615.91 12
3616.05 10
3616.19 8
3616.33 6
3616.46 3
3616.60 0
3616.74 0
3616.88 0
3617.02 0
3617.15 0
3617.29 3
3617.43 8
3617.57 13
3617.71 18
3617.84 22
3617.98 26
3618.12 30
3618.26 34
3618.40 39
3618.53 44
3618.67 49
3618.81 54
3618.95 56
3619.09 57
3619.22 57
3619.36 54
3619.50 51
3619.64 48
3619.78 45
3619.91 43
3620.05 41
3620.19 40
3620.33 39
3620.47 38
3620.60 37
3620.74 35
3620.88 32
3621.02 29
3621.16 26
3621.29 23
3621.43 20
3621.57 18
3621.71 17
3621.85 16
3621.98 16
3622.12 16
3622.26 17
3622.40 19
3622.54 20
3622.67 23
3622.81 25
3622.95 28
3623.09 30
3623.23 31
3623.36 30
3623.50 28
3623.64 23
3623.78 17
3623.92 11
3624.05 6
3624.19 2
3624.33 0
3624.47 0
3624.61 0
3624.74 0
3624.88 0
3625.02 0
3625.16 0
3625.30 0
3625.44 0
3625.57 0
3625.71 1
3625.85 7
3625.99 14
3626.13 22
3626.26 29
3626.40 33
3626.54 36
3626.68 35
3626.82 33
3626.95 29
3627.09 24
3627.23 20
3627.37 17
3627.51 15
3627.65 14
3627.78 13
3627.92 14
3628.06 14
3628.20 16
3628.34 18
3628.47 21
3628.61 24
3628.75 27
3628.89 30
3629.03 33
3629.16 36
3629.30 37
3629.44 37
3629.58 36
3629.72 34
3629.86 32
3629.99 31
3630.13 31
3630.27 34
3630.41 38
3630.55 43
3630.68 49
3630.82 55
3630.96 60
3631.10 64
3631.24 67
3631.38 69
3631.51 69
3631.65 70
3631.79 70
3631.93 71
3632.07 72
3632.20 74
3632.34 77
3632.48 80
3632.62 82
3632.76 83
3632.90 82
3633.03 80
3633.17 77
3633.31 74
3633.45 71
3633.59 71
3633.73 72
3633.86 76
3634.00 81
3634.14 86
3634.28 91
3634.42 94
3634.56 94
3634.69 90
3634.83 84
3634.97 74
3635.11 64
3635.25 53
3635.38 44
3635.52 37
3635.66 32
3635.80 32
3635.94 34
3636.08 38
3636.21 44
3636.35 50
3636.49 56
3636.63 61
3636.77 66
3636.91 69
3637.04 71
3637.18 73
3637.32 74
3637.46 75
3637.60 76
3637.74 77
3637.87 78
3638.01 79
3638.15 80
3638.29 80
3638.43 80
3638.57 78
3638.70 76
3638.84 73
3638.98 69
3639.12 66
3639.26 62
3639.40 59
3639.53 57
3639.67 56
3639.81 55
3639.95 55
3640.09 55
3640.23 55
3640.36 55
3640.50 54
3640.64 53
3640.78 51
3640.92 49
3641.06 47
3641.19 46
3641.33 46
3641.47 46
3641.61 48
3641.75 51
3641.89 55
3642.03 59
3642.16 64
3642.30 67
3642.44 70
3642.58 71
3642.72 71
3642.86 71
3642.99 70
3643.13 71
3643.27 72
3643.41 74
3643.55 76
3643.69 78
3643.82 79
3643.96 79
3644.10 77
3644.24 74
3644.38 72
3644.52 70
3644.66 69
3644.79 70
3644.93 71
3645.07 73
3645.21 75
3645.35 76
3645.49 77
3645.62 79
3645.76 80
3645.90 81
3646.04 82
3646.18 82
3646.32 82
3646.46 82
3646.59 82
3646.73 82
3646.87 84
3647.01 88
3647.15 92
3647.29 98
3647.43 103
3647.56 108
3647.70 110
3647.84 110
3647.98 108
3648.12 105
3648.26 100
3648.39 96
3648.53 92
3648.67 90
3648.81 89
3648.95 88
3649.09 88
3649.23 89
3649.36 89
3649.50 89
3649.64 88
3649.78 86
3649.92 83
3650.06 79
3650.20 76
3650.33 73
3650.47 71
3650.61 70
3650.75 69
3650.89 69
3651.03 68
3651.17 66
3651.30 63
3651.44 57
3651.58 51
3651.72 44
3651.86 36
3652.00 30
3652.14 26
3652.27 24
3652.41 25
3652.55 28
3652.69 33
3652.83 39
3652.97 44
3653.11 49
3653.24 53
3653.38 55
3653.52 56
3653.66 55
3653.80 54
3653.94 52
3654.08 49
3654.22 47
3654.35 44
3654.49 43
3654.63 44
3654.77 46
3654.91 49
3655.05 53
3655.19 57
3655.32 61
3655.46 64
3655.60 66
3655.74 67
3655.88 68
3656.02 69
3656.16 70
3656.30 72
3656.43 73
3656.57 74
3656.71 75
3656.85 74
3656.99 73
3657.13 70
3657.27 67
3657.40 64
3657.54 62
3657.68 60
3657.82 59
3657.96 59
3658.10 60
3658.24 61
3658.38 63
3658.51 66
3658.65 70
3658.79 75
3658.93 81
3659.07 87
3659.21 92
3659.35 96
3659.49 99
3659.62 99
3659.76 98
3659.90 95
3660.04 90
3660.18 85
3660.32 81
3660.46 77
3660.60 75
3660.73 75
3660.87 77
3661.01 80
3661.15 83
3661.29 85
3661.43 85
3661.57 82
3661.71 76
3661.84 69
3661.98 62
3662.12 55
3662.26 50
3662.40 46
3662.54 44
3662.68 44
3662.82 45
3662.95 47
3663.09 50
3663.23 52
3663.37 55
3663.51 57
3663.65 59
3663.79 59
3663.93 58
3664.07 56
3664.20 53
3664.34 49
3664.48 45
3664.62 42
3664.76 40
3664.90 39
3665.04 40
3665.18 42
3665.31 45
3665.45 47
3665.59 48
3665.73 48
3665.87 47
3666.01 44
3666.15 41
3666.29 39
3666.43 38
3666.56 38
3666.70 41
3666.84 45
3666.98 52
3667.12 61
3667.26 70
3667.40 80
3667.54 88
3667.68 93
3667.81 95
3667.95 94
3668.09 89
3668.23 82
3668.37 73
3668.51 66
3668.65 60
3668.79 57
3668.93 58
3669.06 60
3669.20 64
3669.34 67
3669.48 69
3669.62 70
3669.76 69
3669.90 68
3670.04 66
3670.18 66
3670.32 68
3670.45 72
3670.59 77
3670.73 83
3670.87 89
3671.01 94
3671.15 97
3671.29 100
3671.43 100
3671.57 99
3671.70 97
3671.84 94
3671.98 90
3672.12 85
3672.26 80
3672.40 76
3672.54 72
3672.68 69
3672.82 67
3672.96 64
3673.09 60
3673.23 56
3673.37 50
3673.51 44
3673.65 38
3673.79 32
3673.93 28
3674.07 26
3674.21 26
3674.35 28
3674.48 32
3674.62 38
3674.76 43
3674.90 49
3675.04 53
3675.18 56
3675.32 55
3675.46 50
3675.60 43
3675.74 34
3675.87 24
3676.01 13
3676.15 3
3676.29 0
3676.43 0
3676.57 0
3676.71 0
3676.85 0
3676.99 0
3677.13 0
3677.27 0
3677.40 4
3677.54 10
3677.68 16
3677.82 20
3677.96 24
3678.10 26
3678.24 27
3678.38 28
3678.52 29
3678.66 30
3678.80 31
3678.93 34
3679.07 38
3679.21 44
3679.35 50
3679.49 56
3679.63 61
3679.77 65
3679.91 67
3680.05 68
3680.19 68
3680.33 67
3680.47 66
3680.60 66
3680.74 65
3680.88 66
3681.02 67
3681.16 68
3681.30 70
3681.44 71
3681.58 73
3681.72 74
3681.86 75
3682.00 75
3682.13 75
3682.27 74
3682.41 73
3682.55 72
3682.69 71
3682.83 70
3682.97 70
3683.11 70
3683.25 70
3683.39 69
3683.53 68
3683.67 66
3683.81 63
3683.94 60
3684.08 58
3684.22 56
3684.36 56
3684.50 57
3684.64 60
3684.78 62
3684.92 65
3685.06 67
3685.20 69
3685.34 71
3685.48 75
3685.61 79
3685.75 85
3685.89 91
3686.03 97
3686.17 101
3686.31 103
3686.45 102
3686.59 99
3686.73 93
3686.87 86
3687.01 79
3687.15 72
3687.29 66
3687.43 61
3687.56 56
3687.70 51
3687.84 47
3687.98 44
3688.12 41
3688.26 39
3688.40 38
3688.54 38
3688.68 39
3688.82 40
3688.96 41
3689.10 44
3689.24 47
3689.38 51
3689.51 55
3689.65 60
3689.79 65
3689.93 69
3690.07 72
3690.21 74
3690.35 74
3690.49 73
3690.63 70
3690.77 65
3690.91 59
3691.05 54
3691.19 49
3691.33 46
3691.47 46
3691.60 49
3691.74 55
3691.88 64
3692.02 74
3692.16 85
3692.30 95
3692.44 104
3692.58 111
3692.72 117
3692.86 120
3693.00 122
3693.14 123
3693.28 122
3693.42 121
3693.56 119
3693.69 119
3693.83 119
3693.97 120
3694.11 123
3694.25 126
3694.39 129
3694.53 131
3694.67 133
3694.81 133
3694.95 131
3695.09 129
3695.23 125
3695.37 120
3695.51 116
3695.65 110
3695.79 104
3695.93 97
3696.06 91
3696.20 84
3696.34 79
3696.48 75
3696.62 73
3696.76 72
3696.90 72
3697.04 72
3697.18 72
3697.32 71
3697.46 70
3697.60 71
3697.74 73
3697.88 77
3698.02 84
3698.16 92
3698.30 99
3698.44 104
3698.58 106
3698.71 104
3698.85 100
3698.99 94
3699.13 87
3699.27 82
3699.41 78
3699.55 75
3699.69 72
3699.83 70
3699.97 67
3700.11 63
3700.25 58
3700.39 54
3700.53 50
3700.67 47
3700.81 47
3700.95 48
3701.09 52
3701.23 57
3701.37 64
3701.50 72
3701.64 80
3701.78 88
3701.92 95
3702.06 101
3702.20 105
3702.34 108
3702.48 108
3702.62 108
3702.76 106
3702.90 105
3703.04 103
3703.18 102
3703.32 102
3703.46 103
3703.60 104
3703.74 106
3703.88 107
3704.02 109
3704.16 111
3704.30 112
3704.44 112
3704.58 111
3704.71 110
3704.85 107
3704.99 103
3705.13 100
3705.27 96
3705.41 93
3705.55 90
3705.69 87
3705.83 85
3705.97 83
3706.11 80
3706.25 76
3706.39 73
3706.53 70
3706.67 67
3706.81 66
3706.95 64
3707.09 63
3707.23 61
3707.37 59
3707.51 57
3707.65 56
3707.79 56
3707.93 58
3708.07 61
3708.21 67
3708.35 72
3708.48 76
3708.62 79
3708.76 80
3708.90 80
3709.04 79
3709.18 79
3709.32 81
3709.46 84
3709.60 87
3709.74 92
3709.88 96
3710.02 99
3710.16 101
3710.30 101
3710.44 100
3710.58 98
3710.72 96
3710.86 93
3711.00 91
3711.14 89
3711.28 88
3711.42 87
3711.56 86
3711.70 85
3711.84 82
3711.98 78
3712.12 74
3712.26 69
3712.40 65
3712.54 63
3712.68 62
3712.82 61
3712.96 62
3713.10 62
3713.23 63
3713.37 63
3713.51 62
3713.65 62
3713.79 63
3713.93 64
3714.07 66
3714.21 68
3714.35 70
3714.49 72
3714.63 72
3714.77 72
3714.91 70
3715.05 67
3715.19 63
3715.33 59
3715.47 55
3715.61 52
3715.75 49
3715.89 49
3716.03 52
3716.17 56
3716.31 63
3716.45 69
3716.59 76
3716.73 81
3716.87 83
3717.01 84
3717.15 81
3717.29 76
3717.43 70
3717.57 62
3717.71 52
3717.85 43
3717.99 34
3718.13 26
3718.27 21
3718.41 18
3718.55 18
3718.69 21
3718.83 26
3718.97 33
3719.11 39
3719.25 45
3719.39 48
3719.53 50
3719.67 49
3719.81 47
3719.95 44
3720.09 40
3720.23 37
3720.37 35
3720.51 34
3720.65 34
3720.79 36
3720.93 40
3721.07 45
3721.21 51
3721.35 57
3721.49 63
3721.63 68
3721.76 73
3721.90 76
3722.04 79
3722.18 83
3722.32 88
3722.46 93
3722.60 99
3722.74 106
3722.88 113
3723.02 120
3723.16 128
3723.30 137
3723.44 148
3723.58 158
3723.72 169
3723.86 179
3724.00 186
3724.14 191
3724.28 193
3724.42 191
3724.56 187
3724.70 181
3724.84 172
3724.98 161
3725.12 149
3725.26 137
3725.40 124
3725.54 113
3725.68 104
3725.82 97
3725.96 94
3726.10 93
3726.24 94
3726.38 97
3726.52 100
3726.66 104
3726.80 107
3726.94 108
3727.08 108
3727.22 104
3727.36 99
3727.50 92
3727.64 84
3727.78 76
3727.92 70
3728.06 64
3728.20 60
3728.34 58
3728.48 56
3728.62 54
3728.76 53
3728.90 51
3729.04 49
3729.18 48
3729.32 48
3729.46 49
3729.60 52
3729.74 54
3729.88 57
3730.02 60
3730.16 61
3730.30 62
3730.44 62
3730.58 61
3730.72 59
3730.87 56
3731.01 53
3731.15 49
3731.29 45
3731.43 41
3731.57 38
3731.71 35
3731.85 34
3731.99 33
3732.13 32
3732.27 32
3732.41 32
3732.55 31
3732.69 30
3732.83 29
3732.97 28
3733.11 27
3733.25 25
3733.39 22
3733.53 19
3733.67 15
3733.81 10
3733.95 5
3734.09 1
3734.23 0
3734.37 0
3734.51 0
3734.65 0
3734.79 0
3734.93 2
3735.07 4
3735.21 5
3735.35 4
3735.49 2
3735.63 0
3735.77 0
3735.91 0
3736.05 0
3736.19 1
3736.33 6
3736.47 11
3736.61 17
3736.75 22
3736.89 28
3737.03 35
3737.17 42
3737.31 50
3737.45 59
3737.59 69
3737.73 78
3737.87 84
3738.01 87
3738.15 87
3738.29 83
3738.43 75
3738.57 66
3738.71 57
3738.85 49
3738.99 43
3739.13 42
3739.28 44
3739.42 49
3739.56 54
3739.70 59
3739.84 63
3739.98 63
3740.12 59
3740.26 53
3740.40 46
3740.54 38
3740.68 30
3740.82 25
3740.96 21
3741.10 19
3741.24 18
3741.38 18
3741.52 19
3741.66 19
3741.80 20
3741.94 20
3742.08 21
3742.22 22
3742.36 23
3742.50 24
3742.64 25
3742.78 25
3742.92 26
3743.06 27
3743.20 28
3743.34 29
3743.48 30
3743.62 32
3743.76 33
3743.90 34
3744.04 33
3744.19 31
3744.33 27
3744.47 23
3744.61 17
3744.75 11
3744.89 6
3745.03 1
3745.17 0
3745.31 0
3745.45 0
3745.59 0
3745.73 0
3745.87 3
3746.01 8
3746.15 14
3746.29 20
3746.43 24
3746.57 28
3746.71 30
3746.85 32
3746.99 32
3747.13 32
3747.27 32
3747.41 32
3747.55 32
3747.69 33
3747.83 36
3747.98 40
3748.12 46
3748.26 53
3748.40 60
3748.54 67
3748.68 74
3748.82 79
3748.96 83
3749.10 86
3749.24 87
3749.38 88
3749.52 89
3749.66 88
3749.80 86
3749.94 82
3750.08 77
3750.22 72
3750.36 65
3750.50 58
3750.64 52
3750.78 46
3750.92 43
3751.06 40
3751.21 38
3751.35 37
3751.49 35
3751.63 32
3751.77 28
3751.91 24
3752.05 20
3752.19 17
3752.33 15
3752.47 15
3752.61 17
3752.75 20
3752.89 23
3753.03 26
3753.17 29
3753.31 31
3753.45 33
3753.59 37
3753.73 41
3753.87 47
3754.02 53
3754.16 59
3754.30 64
3754.44 68
3754.58 69
3754.72 68
3754.86 66
3755.00 63
3755.14 60
3755.28 57
3755.42 53
3755.56 51
3755.70 48
3755.84 46
3755.98 44
3756.12 43
3756.26 42
3756.40 41
3756.55 39
3756.69 38
3756.83 37
3756.97 36
3757.11 35
3757.25 35
3757.39 36
3757.53 37
3757.67 39
3757.81 41
3757.95 43
3758.09 46
3758.23 47
3758.37 48
3758.51 49
3758.65 48
3758.79 47
3758.94 45
3759.08 42
3759.22 38
3759.36 34
3759.50 29
3759.64 24
3759.78 20
3759.92 18
3760.06 18
3760.20 19
3760.34 21
3760.48 25
3760.62 28
3760.76 32
3760.90 35
3761.04 38
3761.19 40
3761.33 42
3761.47 43
3761.61 44
3761.75 44
3761.89 44
3762.03 44
3762.17 43
3762.31 42
3762.45 40
3762.59 38
3762.73 36
3762.87 33
3763.01 30
3763.15 27
3763.30 25
3763.44 23
3763.58 22
3763.72 22
3763.86 22
3764.00 23
3764.14 23
3764.28 22
3764.42 21
3764.56 18
3764.70 14
3764.84 10
3764.98 5
3765.12 0
3765.27 0
3765.41 0
3765.55 0
3765.69 0
3765.83 0
3765.97 0
3766.11 0
3766.25 2
3766.39 7
3766.53 13
3766.67 18
3766.81 22
3766.95 26
3767.10 29
3767.24 31
3767.38 30
3767.52 29
3767.66 25
3767.80 21
3767.94 17
3768.08 14
3768.22 12
3768.36 11
3768.50 11
3768.64 11
3768.78 11
3768.93 10
3769.07 8
3769.21 6
3769.35 3
3769.49 1
3769.63 0
3769.77 0
3769.91 0
3770.05 0
3770.19 0
3770.33 0
3770.47 4
3770.62 11
3770.76 18
3770.90 26
3771.04 31
3771.18 34
3771.32 34
3771.46 31
3771.60 28
3771.74 24
3771.88 21
3772.02 20
3772.16 20
3772.31 21
3772.45 23
3772.59 25
3772.73 26
3772.87 28
3773.01 29
3773.15 32
3773.29 36
3773.43 41
3773.57 47
3773.71 53
3773.86 58
3774.00 62
3774.14 63
3774.28 63
3774.42 62
3774.56 60
3774.70 58
3774.84 58
3774.98 60
3775.12 63
3775.26 68
3775.41 73
3775.55 78
3775.69 83
3775.83 85
3775.97 84
3776.11 81
3776.25 75
3776.39 69
3776.53 62
3776.67 57
3776.81 53
3776.96 53
3777.10 55
3777.24 58
3777.38 63
3777.52 68
3777.66 73
3777.80 76
3777.94 77
3778.08 76
3778.22 73
3778.37 69
3778.51 65
3778.65 62
3778.79 59
3778.93 58
3779.07 57
3779.21 58
3779.35 59
3779.49 59
3779.63 59
3779.77 59
3779.92 57
3780.06 55
3780.20 54
3780.34 51
3780.48 49
3780.62 47
3780.76 44
3780.90 41
3781.04 38
3781.19 36
3781.33 33
3781.47 31
3781.61 29
3781.75 26
3781.89 23
3782.03 21
3782.17 18
3782.31 17
3782.45 17
3782.60 18
3782.74 19
3782.88 21
3783.02 22
3783.16 22
3783.30 20
3783.44 18
3783.58 17
3783.72 16
3783.87 16
3784.01 19
3784.15 24
3784.29 31
3784.43 39
3784.57 46
3784.71 52
3784.85 55
3784.99 55
3785.13 52
3785.28 46
3785.42 39
3785.56 32
3785.70 27
3785.84 26
3785.98 26
3786.12 30
3786.26 35
3786.41 40
3786.55 44
3786.69 47
3786.83 48
3786.97 49
3787.11 50
3787.25 51
3787.39 53
3787.53 57
3787.68 62
3787.82 68
3787.96 74
3788.10 79
3788.24 82
3788.38 84
3788.52 85
3788.66 85
3788.80 85
3788.95 84
3789.09 84
3789.23 83
3789.37 83
3789.51 83
3789.65 82
3789.79 82
3789.93 81
3790.08 80
3790.22 79
3790.36 76
3790.50 71
3790.64 65
3790.78 59
3790.92 52
3791.06 47
3791.20 44
3791.35 44
3791.49 47
3791.63 52
3791.77 58
3791.91 64
3792.05 70
3792.19 75
3792.33 78
3792.48 81
3792.62 83
3792.76 86
3792.90 89
3793.04 92
3793.18 93
3793.32 94
3793.46 93
3793.61 90
3793.75 87
3793.89 84
3794.03 81
3794.17 79
3794.31 77
3794.45 76
3794.59 76
3794.74 77
3794.88 78
3795.02 79
3795.16 80
3795.30 80
3795.44 80
3795.58 79
3795.73 76
3795.87 73
3796.01 69
3796.15 64
3796.29 60
3796.43 56
3796.57 54
3796.71 53
3796.86 54
3797.00 57
3797.14 63
3797.28 72
3797.42 82
3797.56 93
3797.70 105
3797.85 116
3797.99 125
3798.13 133
3798.27 138
3798.41 141
3798.55 141
3798.69 138
3798.83 132
3798.98 125
3799.12 116
3799.26 108
3799.40 99
3799.54 93
3799.68 88
3799.82 85
3799.97 83
3800.11 81
3800.25 78
3800.39 75
3800.53 71
3800.67 65
3800.81 59
3800.96 53
3801.10 47
3801.24 42
3801.38 37
3801.52 33
3801.66 31
3801.80 29
3801.94 29
3802.09 30
3802.23 30
3802.37 30
3802.51 29
3802.65 27
3802.79 24
3802.93 21
3803.08 19
3803.22 18
3803.36 19
3803.50 21
3803.64 24
3803.78 27
3803.93 29
3804.07 30
3804.21 31
3804.35 31
3804.49 31
3804.63 31
3804.77 31
3804.92 31
3805.06 31
3805.20 31
3805.34 31
3805.48 31
3805.62 32
3805.76 33
3805.91 34
3806.05 36
3806.19 37
3806.33 39
3806.47 41
3806.61 42
3806.75 42
3806.90 42
3807.04 41
3807.18 39
3807.32 37
3807.46 34
3807.60 32
3807.75 29
3807.89 26
3808.03 24
3808.17 22
3808.31 20
3808.45 18
3808.59 17
3808.74 16
3808.88 15
3809.02 14
3809.16 13
3809.30 12
3809.44 11
3809.59 10
3809.73 9
3809.87 7
3810.01 5
3810.15 3
3810.29 2
3810.43 1
3810.58 1
3810.72 1
3810.86 2
3811.00 5
3811.14 9
3811.28 15
3811.43 21
3811.57 29
3811.71 37
3811.85 44
3811.99 50
3812.13 52
3812.28 52
3812.42 48
3812.56 43
3812.70 35
3812.84 28
3812.98 22
3813.13 17
3813.27 15
3813.41 15
3813.55 16
3813.69 18
3813.83 21
3813.97 23
3814.12 27
3814.26 31
3814.40 37
3814.54 43
3814.68 49
3814.82 55
3814.97 59
3815.11 62
3815.25 64
3815.39 66
3815.53 66
3815.67 67
3815.82 68
3815.96 68
3816.10 66
3816.24 63
3816.38 58
3816.52 51
3816.67 43
3816.81 36
3816.95 28
3817.09 21
3817.23 15
3817.38 9
3817.52 3
3817.66 0
3817.80 0
3817.94 0
3818.08 0
3818.23 0
3818.37 0
3818.51 0
3818.65 2
3818.79 4
3818.93 5
3819.08 5
3819.22 4
3819.36 3
3819.50 3
3819.64 3
3819.78 5
3819.93 8
3820.07 11
3820.21 16
3820.35 21
3820.49 26
3820.64 30
3820.78 33
3820.92 36
3821.06 37
3821.20 38
3821.34 38
3821.49 37
3821.63 35
3821.77 33
3821.91 30
3822.05 26
3822.19 22
3822.34 17
3822.48 12
3822.62 7
3822.76 4
3822.90 1
3823.05 0
3823.19 0
3823.33 1
3823.47 4
3823.61 8
3823.75 12
3823.90 16
3824.04 19
3824.18 20
3824.32 19
3824.46 17
3824.61 14
3824.75 12
3824.89 11
3825.03 13
3825.17 17
3825.31 24
3825.46 33
3825.60 42
3825.74 52
3825.88 62
3826.02 70
3826.17 78
3826.31 84
3826.45 88
3826.59 89
3826.73 86
3826.88 80
3827.02 72
3827.16 62
3827.30 53
3827.44 46
3827.58 41
3827.73 39
3827.87 40
3828.01 43
3828.15 47
3828.29 50
3828.44 53
3828.58 54
3828.72 52
3828.86 49
3829.00 44
3829.15 39
3829.29 36
3829.43 34
3829.57 33
3829.71 35
3829.86 38
3830.00 41
3830.14 42
3830.28 41
3830.42 39
3830.57 35
3830.71 30
3830.85 25
3830.99 22
3831.13 20
3831.27 20
3831.42 21
3831.56 23
3831.70 24
3831.84 24
3831.98 24
3832.13 23
3832.27 22
3832.41 23
3832.55 26
3832.69 31
3832.84 37
3832.98 45
3833.12 52
3833.26 57
3833.40 61
3833.55 61
3833.69 60
3833.83 56
3833.97 51
3834.11 45
3834.26 39
3834.40 33
3834.54 29
3834.68 26
3834.82 26
3834.97 27
3835.11 30
3835.25 33
3835.39 36
3835.53 40
3835.68 42
3835.82 45
3835.96 47
3836.10 50
3836.25 54
3836.39 58
3836.53 61
3836.67 64
3836.81 65
3836.96 66
3837.10 65
3837.24 65
3837.38 64
3837.52 63
3837.67 63
3837.81 64
3837.95 66
3838.09 69
3838.23 72
3838.38 76
3838.52 81
3838.66 86
3838.80 89
3838.94 91
3839.09 90
3839.23 88
3839.37 84
3839.51 79
3839.66 76
3839.80 74
3839.94 75
3840.08 78
3840.22 84
3840.37 90
3840.51 97
3840.65 103
3840.79 108
3840.93 111
3841.08 112
3841.22 110
3841.36 106
3841.50 99
3841.65 90
3841.79 80
3841.93 70
3842.07 60
3842.21 51
3842.36 44
3842.50 37
3842.64 32
3842.78 28
3842.92 26
3843.07 25
3843.21 25
3843.35 26
3843.49 28
3843.64 30
3843.78 31
3843.92 32
3844.06 32
3844.20 34
3844.35 36
3844.49 40
3844.63 46
3844.77 54
3844.92 64
3845.06 73
3845.20 81
3845.34 88
3845.48 93
3845.63 94
3845.77 94
3845.91 91
3846.05 87
3846.20 82
3846.34 77
3846.48 72
3846.62 66
3846.76 60
3846.91 52
3847.05 44
3847.19 36
3847.33 28
3847.48 22
3847.62 19
3847.76 20
3847.90 25
3848.04 32
3848.19 40
3848.33 48
3848.47 54
3848.61 57
3848.76 57
3848.90 56
3849.04 54
3849.18 52
3849.33 51
3849.47 51
3849.61 51
3849.75 50
3849.89 48
3850.04 45
3850.18 42
3850.32 38
3850.46 34
3850.61 32
3850.75 31
3850.89 30
3851.03 31
3851.18 32
3851.32 35
3851.46 37
3851.60 40
3851.74 43
3851.89 45
3852.03 46
3852.17 44
3852.31 40
3852.46 34
3852.60 27
3852.74 19
3852.88 12
3853.03 7
3853.17 4
3853.31 3
3853.45 3
3853.60 4
3853.74 4
3853.88 4
3854.02 3
3854.16 0
3854.31 0
3854.45 0
3854.59 0
3854.73 0
3854.88 0
3855.02 0
3855.16 1
3855.30 4
3855.45 7
3855.59 9
3855.73 11
3855.87 12
3856.02 13
3856.16 14
3856.30 15
3856.44 16
3856.59 17
3856.73 18
3856.87 19
3857.01 20
3857.16 22
3857.30 24
3857.44 26
3857.58 30
3857.73 34
3857.87 39
3858.01 44
3858.15 48
3858.30 50
3858.44 51
3858.58 50
3858.72 47
3858.87 43
3859.01 38
3859.15 33
3859.29 27
3859.43 22
3859.58 17
3859.72 13
3859.86 9
3860.00 7
3860.15 5
3860.29 5
3860.43 6
3860.57 8
3860.72 9
3860.86 11
3861.00 12
3861.14 13
3861.29 14
3861.43 14
3861.57 14
3861.72 15
3861.86 15
3862.00 16
3862.14 16
3862.29 15
3862.43 14
3862.57 12
3862.71 9
3862.86 7
3863.00 7
3863.14 7
3863.28 8
3863.43 8
3863.57 8
3863.71 6
3863.85 3
3864.00 0
3864.14 0
3864.28 0
3864.42 0
3864.57 0
3864.71 0
3864.85 0
3864.99 0
3865.14 5
3865.28 9
3865.42 12
3865.56 14
3865.71 14
3865.85 13
3865.99 11
3866.13 8
3866.28 5
3866.42 2
3866.56 0
3866.71 0
3866.85 0
3866.99 0
3867.13 0
3867.28 0
3867.42 0
3867.56 2
3867.70 4
3867.85 7
3867.99 10
3868.13 12
3868.27 13
3868.42 13
3868.56 12
3868.70 10
3868.84 7
3868.99 4
3869.13 3
3869.27 4
3869.42 7
3869.56 13
3869.70 20
3869.84 28
3869.99 35
3870.13 40
3870.27 43
3870.41 43
3870.56 42
3870.70 40
3870.84 39
3870.98 39
3871.13 40
3871.27 42
3871.41 46
3871.56 50
3871.70 54
3871.84 58
3871.98 59
3872.13 59
3872.27 58
3872.41 55
3872.55 52
3872.70 48
3872.84 43
3872.98 40
3873.13 37
3873.27 36
3873.41 36
3873.55 37
3873.70 40
3873.84 44
3873.98 48
3874.12 52
3874.27 56
3874.41 59
3874.55 62
3874.70 64
3874.84 65
3874.98 66
3875.12 65
3875.27 62
3875.41 58
3875.55 52
3875.70 45
3875.84 37
3875.98 28
3876.12 19
3876.27 12
3876.41 7
3876.55 5
3876.69 5
3876.84 8
3876.98 13
3877.12 19
3877.27 27
3877.41 35
3877.55 43
3877.69 52
3877.84 59
3877.98 64
3878.12 67
3878.27 68
3878.41 66
3878.55 63
3878.69 61
3878.84 60
3878.98 62
3879.12 66
3879.27 72
3879.41 79
3879.55 84
3879.69 87
3879.84 88
3879.98 87
3880.12 85
3880.27 83
3880.41 81
3880.55 81
3880.69 83
3880.84 84
3880.98 85
3881.12 85
3881.27 84
3881.41 82
3881.55 79
3881.69 78
3881.84 77
3881.98 77
3882.12 79
3882.27 80
3882.41 81
3882.55 81
3882.69 79
3882.84 77
3882.98 75
3883.12 72
3883.27 70
3883.41 71
3883.55 73
3883.70 78
3883.84 86
3883.98 96
3884.12 106
3884.27 117
3884.41 127
3884.55 135
3884.70 140
3884.84 142
3884.98 140
3885.12 137
3885.27 132
3885.41 128
3885.55 124
3885.70 124
3885.84 126
3885.98 132
3886.13 140
3886.27 149
3886.41 158
3886.55 166
3886.70 171
3886.84 173
3886.98 171
3887.13 166
3887.27 159
3887.41 150
3887.56 140
3887.70 129
3887.84 119
3887.98 110
3888.13 102
3888.27 95
3888.41 92
3888.56 90
3888.70 91
3888.84 94
3888.99 97
3889.13 100
3889.27 103
3889.41 103
3889.56 101
3889.70 97
3889.84 92
3889.99 85
3890.13 77
3890.27 69
3890.42 62
3890.56 56
3890.70 53
3890.85 51
3890.99 53
3891.13 57
3891.27 64
3891.42 72
3891.56 80
3891.70 86
3891.85 91
3891.99 94
3892.13 95
3892.28 94
3892.42 93
3892.56 93
3892.71 93
3892.85 95
3892.99 97
3893.13 99
3893.28 99
3893.42 97
3893.56 92
3893.71 83
3893.85 73
3893.99 62
3894.14 51
3894.28 43
3894.42 38
3894.57 36
3894.71 37
3894.85 41
3895.00 45
3895.14 48
3895.28 51
3895.42 51
3895.57 50
3895.71 47
3895.85 43
3896.00 38
3896.14 34
3896.28 29
3896.43 26
3896.57 25
3896.71 25
3896.86 28
3897.00 32
3897.14 39
3897.29 47
3897.43 56
3897.57 65
3897.72 73
3897.86 81
3898.00 88
3898.14 92
3898.29 95
3898.43 94
3898.57 92
3898.72 89
3898.86 85
3899.00 81
3899.15 77
3899.29 75
3899.43 74
3899.58 72
3899.72 70
3899.86 67
3900.01 63
3900.15 58
3900.29 53
3900.44 49
3900.58 46
3900.72 44
3900.87 42
3901.01 40
3901.15 37
3901.30 34
3901.44 30
3901.58 26
3901.73 22
3901.87 20
3902.01 20
3902.16 21
3902.30 24
3902.44 28
3902.59 32
3902.73 37
3902.87 40
3903.02 42
3903.16 43
3903.30 44
3903.44 44
3903.59 44
3903.73 46
3903.87 48
3904.02 52
3904.16 56
3904.30 61
3904.45 65
3904.59 68
3904.73 70
3904.88 70
3905.02 69
3905.16 67
3905.31 65
3905.45 64
3905.59 63
3905.74 62
3905.88 61
3906.02 59
3906.17 57
3906.31 53
3906.45 49
3906.60 44
3906.74 40
3906.88 36
3907.03 34
3907.17 33
3907.31 33
3907.46 34
3907.60 35
3907.74 37
3907.89 38
3908.03 39
3908.18 39
3908.32 39
3908.46 39
3908.61 39
3908.75 38
3908.89 38
3909.04 38
3909.18 39
3909.32 41
3909.47 43
3909.61 46
3909.75 48
3909.90 49
3910.04 49
3910.18 48
3910.33 45
3910.47 42
3910.61 39
3910.76 36
3910.90 34
3911.04 34
3911.19 36
3911.33 40
3911.47 45
3911.62 50
3911.76 56
3911.90 61
3912.05 66
3912.19 69
3912.33 72
3912.48 73
3912.62 72
3912.76 70
3912.91 65
3913.05 58
3913.20 50
3913.34 41
3913.48 31
3913.63 22
3913.77 15
3913.91 8
3914.06 3
3914.20 0
3914.34 0
3914.49 0
3914.63 0
3914.77 0
3914.92 0
3915.06 0
3915.20 0
3915.35 0
3915.49 3
3915.63 10
3915.78 17
3915.92 23
3916.07 29
3916.21 33
3916.35 34
3916.50 33
3916.64 30
3916.78 25
3916.93 21
3917.07 16
3917.21 14
3917.36 13
3917.50 14
3917.64 17
3917.79 21
3917.93 25
3918.07 29
3918.22 34
3918.36 37
3918.51 40
3918.65 42
3918.79 44
3918.94 44
3919.08 45
3919.22 45
3919.37 47
3919.51 50
3919.65 54
3919.80 59
3919.94 63
3920.08 67
3920.23 68
3920.37 67
3920.52 63
3920.66 58
3920.80 53
3920.95 48
3921.09 44
3921.23 41
3921.38 39
3921.52 38
3921.66 37
3921.81 36
3921.95 34
3922.10 33
3922.24 31
3922.38 30
3922.53 28
3922.67 26
3922.81 24
3922.96 22
3923.10 20
3923.24 18
3923.39 16
3923.53 13
3923.68 11
3923.82 9
3923.96 7
3924.11 6
3924.25 5
3924.39 5
3924.54 6
3924.68 8
3924.83 11
3924.97 14
3925.11 16
3925.26 17
3925.40 18
3925.54 18
3925.69 18
3925.83 17
3925.97 17
3926.12 17
3926.26 16
3926.41 15
3926.55 12
3926.69 9
3926.84 5
3926.98 2
3927.12 0
3927.27 0
3927.41 3
3927.56 8
3927.70 15
3927.84 23
3927.99 30
3928.13 36
3928.27 40
3928.42 42
3928.56 44
3928.71 46
3928.85 49
3928.99 53
3929.14 57
3929.28 62
3929.42 65
3929.57 68
3929.71 68
3929.86 67
3930.00 65
3930.14 63
3930.29 62
3930.43 62
3930.57 65
3930.72 69
3930.86 75
3931.01 82
3931.15 88
3931.29 95
3931.44 100
3931.58 104
3931.73 105
3931.87 104
3932.01 100
3932.16 95
3932.30 89
3932.44 83
3932.59 77
3932.73 74
3932.88 72
3933.02 71
3933.16 71
3933.31 71
3933.45 70
3933.59 68
3933.74 64
3933.88 59
3934.03 52
3934.17 45
3934.31 38
3934.46 33
3934.60 30
3934.75 30
3934.89 33
3935.03 39
3935.18 47
3935.32 54
3935.47 61
3935.61 66
3935.75 69
3935.90 70
3936.04 69
3936.18 66
3936.33 62
3936.47 56
3936.62 50
3936.76 44
3936.90 37
3937.05 32
3937.19 27
3937.34 24
3937.48 22
3937.62 21
3937.77 21
3937.91 22
3938.06 25
3938.20 28
3938.34 32
3938.49 36
3938.63 38
3938.78 40
3938.92 39
3939.06 37
3939.21 35
3939.35 33
3939.49 31
3939.64 31
3939.78 32
3939.93 34
3940.07 37
3940.21 41
3940.36 45
3940.50 48
3940.65 51
3940.79 52
3940.93 54
3941.08 55
3941.22 55
3941.37 56
3941.51 58
3941.65 59
3941.80 61
3941.94 63
3942.09 64
3942.23 65
3942.37 67
3942.52 69
3942.66 72
3942.81 75
3942.95 79
3943.09 83
3943.24 86
3943.38 88
3943.53 89
3943.67 90
3943.81 91
3943.96 92
3944.10 95
3944.25 100
3944.39 107
3944.53 115
3944.68 124
3944.82 132
3944.97 138
3945.11 141
3945.26 141
3945.40 139
3945.54 136
3945.69 133
3945.83 132
3945.98 133
3946.12 137
3946.26 146
3946.41 158
3946.55 171
3946.70 185
3946.84 198
3946.98 210
3947.13 220
3947.27 229
3947.42 239
3947.56 250
3947.70 265
3947.85 284
3947.99 306
3948.14 330
3948.28 357
3948.43 385
3948.57 414
3948.71 444
3948.86 474
3949.00 503
3949.15 533
3949.29 562
3949.43 589
3949.58 614
3949.72 635
3949.87 653
3950.01 667
3950.15 675
3950.30 680
3950.44 681
3950.59 679
3950.73 676
3950.88 672
3951.02 667
3951.16 660
3951.31 650
3951.45 638
3951.60 624
3951.74 608
3951.88 591
3952.03 573
3952.17 556
3952.32 539
3952.46 522
3952.61 506
3952.75 491
3952.89 477
3953.04 465
3953.18 456
3953.33 449
3953.47 445
3953.62 443
3953.76 439
3953.90 434
3954.05 425
3954.19 412
3954.34 395
3954.48 375
3954.62 353
3954.77 330
3954.91 308
3955.06 288
3955.20 270
3955.35 254
3955.49 240
3955.63 226
3955.78 213
3955.92 199
3956.07 185
3956.21 172
3956.36 159
3956.50 147
3956.64 136
3956.79 128
3956.93 120
3957.08 114
3957.22 109
3957.37 104
3957.51 99
3957.65 95
3957.80 90
3957.94 85
3958.09 79
3958.23 73
3958.38 66
3958.52 60
3958.66 54
3958.81 50
3958.95 47
3959.10 46
3959.24 47
3959.39 48
3959.53 50
3959.67 50
3959.82 49
3959.96 46
3960.11 42
3960.25 37
3960.40 33
3960.54 28
3960.68 25
3960.83 23
3960.97 22
3961.12 23
3961.26 25
3961.41 28
3961.55 32
3961.70 36
3961.84 40
3961.98 43
3962.13 45
3962.27 45
3962.42 44
3962.56 42
3962.71 39
3962.85 35
3962.99 32
3963.14 28
3963.28 25
3963.43 22
3963.57 19
3963.72 18
3963.86 18
3964.01 19
3964.15 22
3964.29 25
3964.44 29
3964.58 33
3964.73 38
3964.87 43
3965.02 49
3965.16 55
3965.31 60
3965.45 63
3965.59 63
3965.74 61
3965.88 56
3966.03 49
3966.17 42
3966.32 36
3966.46 33
3966.61 31
3966.75 32
3966.89 34
3967.04 37
3967.18 40
3967.33 42
3967.47 44
3967.62 46
3967.76 47
3967.91 48
3968.05 49
3968.19 49
3968.34 48
3968.48 46
3968.63 41
3968.77 36
3968.92 29
3969.06 22
3969.21 15
3969.35 8
3969.49 3
3969.64 0
3969.78 0
3969.93 0
3970.07 0
3970.22 0
3970.36 0
3970.51 1
3970.65 3
3970.80 3
3970.94 3
3971.08 2
3971.23 1
3971.37 0
3971.52 0
3971.66 0
3971.81 3
3971.95 6
3972.10 12
3972.24 17
3972.39 23
3972.53 29
3972.67 33
3972.82 38
3972.96 41
3973.11 44
3973.25 47
3973.40 48
3973.54 48
3973.69 46
3973.83 42
3973.98 36
3974.12 29
3974.26 21
3974.41 14
3974.55 8
3974.70 4
3974.84 2
3974.99 2
3975.13 3
3975.28 5
3975.42 7
3975.57 9
3975.71 11
3975.86 13
3976.00 15
3976.14 16
3976.29 16
3976.43 16
3976.58 16
3976.72 14
3976.87 12
3977.01 9
3977.16 6
3977.30 3
3977.45 1
3977.59 1
3977.74 2
3977.88 4
3978.02 7
3978.17 10
3978.31 13
3978.46 16
3978.60 16
3978.75 15
3978.89 13
3979.04 10
3979.18 7
3979.33 5
3979.47 5
3979.62 7
3979.76 11
3979.91 17
3980.05 25
3980.20 33
3980.34 40
3980.48 45
3980.63 48
3980.77 48
3980.92 47
3981.06 44
3981.21 41
3981.35 39
3981.50 37
3981.64 36
3981.79 37
3981.93 37
3982.08 39
3982.22 40
3982.37 40
3982.51 41
3982.66 40
3982.80 39
3982.94 37
3983.09 36
3983.23 34
3983.38 32
3983.52 31
3983.67 30
3983.81 31
3983.96 32
3984.10 35
3984.25 38
3984.39 41
3984.54 44
3984.68 46
3984.83 47
3984.97 47
3985.12 46
3985.26 44
3985.41 43
3985.55 41
3985.70 40
3985.84 40
3985.99 39
3986.13 39
3986.27 39
3986.42 38
3986.56 37
3986.71 35
3986.85 32
3987.00 29
3987.14 25
3987.29 21
3987.43 19
3987.58 18
3987.72 19
3987.87 23
3988.01 28
3988.16 35
3988.30 42
3988.45 47
3988.59 51
3988.74 54
3988.88 55
3989.03 55
3989.17 55
3989.32 57
3989.46 58
3989.61 60
3989.75 61
3989.90 61
3990.04 59
3990.19 54
3990.33 49
3990.48 42
3990.62 37
3990.77 32
3990.91 27
3991.05 24
3991.20 21
3991.34 18
3991.49 14
3991.63 12
3991.78 10
3991.92 10
3992.07 11
3992.21 15
3992.36 19
3992.50 24
3992.65 30
3992.79 35
3992.94 40
3993.08 44
3993.23 47
3993.37 50
3993.52 53
3993.66 56
3993.81 58
3993.95 60
3994.10 61
3994.24 61
3994.39 61
3994.53 60
3994.68 60
3994.82 60
3994.97 60
3995.11 61
3995.26 62
3995.40 61
3995.55 60
3995.69 57
3995.84 53
3995.98 50
3996.13 46
3996.27 44
3996.42 43
3996.56 42
3996.71 42
3996.85 43
3997.00 43
3997.14 42
3997.29 43
3997.43 43
3997.58 44
3997.72 46
3997.87 48
3998.01 51
3998.16 53
3998.30 55
3998.45 56
3998.59 56
3998.74 54
3998.88 52
3999.03 49
3999.17 45
3999.32 42
3999.46 38
3999.61 36
3999.75 34
3999.90 32
4000.04 31
4000.19 31
4000.33 32
4000.48 33
4000.62 34
4000.77 35
4000.91 36
4001.06 36
4001.20 36
4001.35 34
4001.49 32
4001.64 31
4001.78 31
4001.93 32
4002.07 36
4002.22 42
4002.36 49
4002.51 55
4002.66 60
4002.80 62
4002.95 61
4003.09 58
4003.24 53
4003.38 47
4003.53 42
4003.67 40
4003.82 39
4003.96 41
4004.11 45
4004.25 49
4004.40 51
4004.54 53
4004.69 52
4004.83 50
4004.98 48
4005.12 45
4005.27 42
4005.41 40
4005.56 38
4005.70 35
4005.85 30
4005.99 24
4006.14 17
4006.28 10
4006.43 3
4006.57 0
4006.72 0
4006.86 0
4007.01 0
4007.15 0
4007.30 0
4007.45 0
4007.59 0
4007.74 1
4007.88 3
4008.03 4
4008.17 6
4008.32 7
4008.46 7
4008.61 6
4008.75 4
4008.90 2
4009.04 0
4009.19 0
4009.33 0
4009.48 0
4009.62 1
4009.77 3
4009.91 5
4010.06 8
4010.20 12
4010.35 16
4010.49 22
4010.64 27
4010.79 33
4010.93 39
4011.08 43
4011.22 47
4011.37 49
4011.51 51
4011.66 52
4011.80 54
4011.95 55
4012.09 58
4012.24 60
4012.38 62
4012.53 63
4012.67 61
4012.82 58
4012.96 53
4013.11 47
4013.25 40
4013.40 33
4013.55 27
4013.69 23
4013.84 19
4013.98 16
4014.13 15
4014.27 14
4014.42 16
4014.56 18
4014.71 22
4014.85 27
4015.00 32
4015.14 36
4015.29 40
4015.43 42
4015.58 42
4015.73 42
4015.87 41
4016.02 41
4016.16 41
4016.31 43
4016.45 46
4016.60 50
4016.74 56
4016.89 62
4017.03 69
4017.18 75
4017.32 81
4017.47 85
4017.62 87
4017.76 86
4017.91 84
4018.05 79
4018.20 74
4018.34 67
4018.49 61
4018.63 57
4018.78 53
4018.92 51
4019.07 50
4019.21 50
4019.36 49
4019.51 49
4019.65 48
4019.80 46
4019.94 43
4020.09 41
4020.23 38
4020.38 36
4020.52 34
4020.67 32
4020.81 31
4020.96 31
4021.10 33
4021.25 36
4021.40 40
4021.54 46
4021.69 51
4021.83 55
4021.98 58
4022.12 58
4022.27 57
4022.41 54
4022.56 50
4022.70 47
4022.85 44
4023.00 41
4023.14 38
4023.29 36
4023.43 35
4023.58 33
4023.72 33
4023.87 32
4024.01 33
4024.16 33
4024.31 34
4024.45 33
4024.60 32
4024.74 30
4024.89 29
4025.03 28
4025.18 28
4025.32 29
4025.47 31
4025.61 34
4025.76 36
4025.91 37
4026.05 36
4026.20 35
4026.34 33
4026.49 32
4026.63 33
4026.78 35
4026.92 38
4027.07 41
4027.22 44
4027.36 47
4027.51 48
4027.65 50
4027.80 51
4027.94 52
4028.09 53
4028.23 53
4028.38 53
4028.53 52
4028.67 49
4028.82 45
4028.96 41
4029.11 37
4029.25 34
4029.40 33
4029.54 34
4029.69 36
4029.84 37
4029.98 39
4030.13 39
4030.27 38
4030.42 36
4030.56 33
4030.71 30
4030.86 28
4031.00 27
4031.15 28
4031.29 29
4031.44 31
4031.58 33
4031.73 36
4031.87 38
4032.02 39
4032.17 40
4032.31 41
4032.46 41
4032.60 41
4032.75 41
4032.89 41
4033.04 41
4033.19 41
4033.33 41
4033.48 40
4033.62 39
4033.77 37
4033.91 34
4034.06 31
4034.21 29
4034.35 27
4034.50 27
4034.64 27
4034.79 27
4034.93 28
4035.08 29
4035.23 29
4035.37 29
4035.52 28
4035.66 27
4035.81 26
4035.95 24
4036.10 23
4036.24 23
4036.39 24
4036.54 26
4036.68 29
4036.83 33
4036.97 37
4037.12 42
4037.27 47
4037.41 52
4037.56 58
4037.70 64
4037.85 70
4037.99 77
4038.14 82
4038.29 86
4038.43 88
4038.58 89
4038.72 88
4038.87 85
4039.01 80
4039.16 74
4039.31 67
4039.45 61
4039.60 55
4039.74 50
4039.89 46
4040.03 42
4040.18 39
4040.33 36
4040.47 32
4040.62 27
4040.76 22
4040.91 16
4041.06 12
4041.20 9
4041.35 8
4041.49 8
4041.64 10
4041.78 14
4041.93 17
4042.08 21
4042.22 24
4042.37 28
4042.51 31
4042.66 35
4042.80 40
4042.95 44
4043.10 48
4043.24 51
4043.39 52
4043.53 51
4043.68 49
4043.83 46
4043.97 43
4044.12 40
4044.26 37
4044.41 34
4044.56 31
4044.70 27
4044.85 23
4044.99 19
4045.14 16
4045.28 14
4045.43 14
4045.58 15
4045.72 18
4045.87 20
4046.01 22
4046.16 22
4046.31 22
4046.45 21
4046.60 19
4046.74 17
4046.89 14
4047.04 12
4047.18 10
4047.33 8
4047.47 7
4047.62 7
4047.76 8
4047.91 11
4048.06 14
4048.20 18
4048.35 21
4048.49 24
4048.64 26
4048.79 27
4048.93 26
4049.08 25
4049.22 22
4049.37 19
4049.52 15
4049.66 12
4049.81 8
4049.95 5
4050.10 2
4050.25 0
4050.39 0
4050.54 0
4050.68 0
4050.83 0
4050.98 0
4051.12 0
4051.27 0
4051.41 0
4051.56 2
4051.71 9
4051.85 16
4052.00 23
4052.14 28
4052.29 32
4052.44 34
4052.58 35
4052.73 35
4052.87 36
4053.02 38
4053.17 40
4053.31 43
4053.46 46
4053.60 46
4053.75 45
4053.90 43
4054.04 39
4054.19 36
4054.33 33
4054.48 31
4054.63 31
4054.77 32
4054.92 33
4055.06 34
4055.21 34
4055.36 33
4055.50 31
4055.65 28
4055.79 24
4055.94 21
4056.09 18
4056.23 15
4056.38 13
4056.52 11
4056.67 11
4056.82 12
4056.96 14
4057.11 17
4057.26 21
4057.40 26
4057.55 30
4057.69 33
4057.84 35
4057.99 35
4058.13 35
4058.28 33
4058.42 31
4058.57 29
4058.72 26
4058.86 23
4059.01 21
4059.15 19
4059.30 18
4059.45 17
4059.59 17
4059.74 16
4059.89 16
4060.03 16
4060.18 16
4060.32 17
4060.47 19
4060.62 23
4060.76 27
4060.91 32
4061.05 36
4061.20 40
4061.35 42
4061.49 43
4061.64 42
4061.79 42
4061.93 42
4062.08 42
4062.22 42
4062.37 41
4062.52 40
4062.66 37
4062.81 33
4062.95 29
4063.10 25
4063.25 22
4063.39 21
4063.54 21
4063.69 22
4063.83 24
4063.98 27
4064.12 30
4064.27 33
4064.42 36
4064.56 39
4064.71 44
4064.86 48
4065.00 53
4065.15 58
4065.29 62
4065.44 67
4065.59 70
4065.73 72
4065.88 74
4066.03 75
4066.17 76
4066.32 76
4066.46 77
4066.61 77
4066.76 76
4066.90 76
4067.05 74
4067.20 72
4067.34 69
4067.49 67
4067.63 64
4067.78 63
4067.93 63
4068.07 64
4068.22 65
4068.37 67
4068.51 69
4068.66 71
4068.80 72
4068.95 73
4069.10 74
4069.24 75
4069.39 76
4069.54 77
4069.68 79
4069.83 81
4069.98 84
4070.12 87
4070.27 91
4070.41 94
4070.56 98
4070.71 101
4070.85 103
4071.00 102
4071.15 99
4071.29 93
4071.44 85
4071.59 77
4071.73 70
4071.88 65
4072.02 64
4072.17 67
4072.32 74
4072.46 85
4072.61 98
4072.76 112
4072.90 126
4073.05 139
4073.20 151
4073.34 163
4073.49 173
4073.63 182
4073.78 190
4073.93 198
4074.07 204
4074.22 210
4074.37 216
4074.51 223
4074.66 229
4074.81 235
4074.95 240
4075.10 244
4075.24 247
4075.39 249
4075.54 249
4075.68 248
4075.83 245
4075.98 241
4076.12 235
4076.27 228
4076.42 219
4076.56 210
4076.71 201
4076.86 193
4077.00 187
4077.15 183
4077.29 180
4077.44 176
4077.59 173
4077.73 169
4077.88 163
4078.03 158
4078.17 152
4078.32 146
4078.47 142
4078.61 138
4078.76 135
4078.91 132
4079.05 130
4079.20 127
4079.35 123
4079.49 118
4079.64 111
4079.79 103
4079.93 94
4080.08 86
4080.22 78
4080.37 73
4080.52 69
4080.66 69
4080.81 70
4080.96 74
4081.10 79
4081.25 84
4081.40 90
4081.54 96
4081.69 101
4081.84 105
4081.98 107
4082.13 107
4082.28 105
4082.42 99
4082.57 91
4082.72 81
4082.86 71
4083.01 61
4083.16 54
4083.30 50
4083.45 49
4083.59 51
4083.74 54
4083.89 58
4084.03 62
4084.18 65
4084.33 67
4084.47 68
4084.62 69
4084.77 68
4084.91 67
4085.06 66
4085.21 65
4085.35 64
4085.50 65
4085.65 68
4085.79 71
4085.94 76
4086.09 81
4086.23 85
4086.38 88
4086.53 89
4086.67 89
4086.82 88
4086.97 88
4087.11 88
4087.26 91
4087.41 94
4087.55 98
4087.70 103
4087.85 107
4087.99 109
4088.14 108
4088.29 105
4088.43 99
4088.58 92
4088.73 83
4088.87 73
4089.02 63
4089.17 54
4089.31 47
4089.46 42
4089.61 39
4089.75 38
4089.90 40
4090.05 45
4090.19 51
4090.34 59
4090.49 67
4090.63 76
4090.78 83
4090.93 89
4091.07 93
4091.22 95
4091.37 96
4091.51 95
4091.66 94
4091.81 94
4091.95 94
4092.10 94
4092.25 95
4092.39 96
4092.54 96
4092.69 94
4092.83 92
4092.98 89
4093.13 87
4093.27 86
4093.42 87
4093.57 88
4093.71 91
4093.86 95
4094.01 97
4094.15 99
4094.30 99
4094.45 99
4094.59 97
4094.74 96
4094.89 94
4095.04 93
4095.18 92
4095.33 93
4095.48 95
4095.62 99
4095.77 105
4095.92 113
4096.06 123
4096.21 133
4096.36 143
4096.50 152
4096.65 158
4096.80 162
4096.94 162
4097.09 160
4097.24 154
4097.38 147
4097.53 139
4097.68 130
4097.82 122
4097.97 114
4098.12 108
4098.26 103
4098.41 100
4098.56 99
4098.71 99
4098.85 99
4099.00 99
4099.15 99
4099.29 97
4099.44 93
4099.59 88
4099.73 83
4099.88 77
4100.03 71
4100.17 66
4100.32 63
4100.47 60
4100.61 58
4100.76 56
4100.91 55
4101.06 54
4101.20 53
4101.35 54
4101.50 56
4101.64 59
4101.79 62
4101.94 65
4102.08 66
4102.23 66
4102.38 65
4102.52 64
4102.67 63
4102.82 64
4102.96 67
4103.11 72
4103.26 79
4103.41 86
4103.55 93
4103.70 100
4103.85 107
4103.99 111
4104.14 114
4104.29 116
4104.43 117
4104.58 116
4104.73 115
4104.88 114
4105.02 113
4105.17 112
4105.32 112
4105.46 111
4105.61 110
4105.76 107
4105.90 103
4106.05 99
4106.20 95
4106.34 91
4106.49 89
4106.64 89
4106.79 90
4106.93 92
4107.08 94
4107.23 96
4107.37 98
4107.52 99
4107.67 100
4107.81 98
4107.96 96
4108.11 93
4108.26 88
4108.40 82
4108.55 75
4108.70 69
4108.84 62
4108.99 56
4109.14 52
4109.28 49
4109.43 47
4109.58 46
4109.73 45
4109.87 46
4110.02 47
4110.17 49
4110.31 52
4110.46 57
4110.61 62
4110.76 67
4110.90 72
4111.05 75
4111.20 77
4111.34 78
4111.49 79
4111.64 79
4111.78 80
4111.93 82
4112.08 84
4112.23 86
4112.37 87
4112.52 87
4112.67 87
4112.81 85
4112.96 84
4113.11 82
4113.26 80
4113.40 78
4113.55 76
4113.70 73
4113.84 70
4113.99 66
4114.14 62
4114.29 57
4114.43 52
4114.58 48
4114.73 45
4114.87 42
4115.02 41
4115.17 42
4115.32 44
4115.46 47
4115.61 51
4115.76 55
4115.90 59
4116.05 64
4116.20 67
4116.35 71
4116.49 73
4116.64 75
4116.79 76
4116.93 77
4117.08 76
4117.23 74
4117.38 71
4117.52 68
4117.67 65
4117.82 62
4117.96 58
4118.11 55
4118.26 51
4118.41 45
4118.55 39
4118.70 33
4118.85 26
4118.99 20
4119.14 15
4119.29 12
4119.44 11
4119.58 11
4119.73 13
4119.88 15
4120.02 16
4120.17 18
4120.32 18
4120.47 18
4120.61 18
4120.76 17
4120.91 16
4121.06 16
4121.20 17
4121.35 18
4121.50 19
4121.64 21
4121.79 22
4121.94 23
4122.09 23
4122.23 22
4122.38 20
4122.53 17
4122.68 14
4122.82 11
4122.97 8
4123.12 7
4123.26 8
4123.41 10
4123.56 13
4123.71 17
4123.85 21
4124.00 25
4124.15 27
4124.30 28
4124.44 28
4124.59 27
4124.74 27
4124.88 26
4125.03 26
4125.18 26
4125.33 26
4125.47 25
4125.62 24
4125.77 24
4125.92 23
4126.06 22
4126.21 22
4126.36 24
4126.51 26
4126.65 29
4126.80 32
4126.95 36
4127.09 39
4127.24 43
4127.39 46
4127.54 48
4127.68 51
4127.83 54
4127.98 57
4128.13 60
4128.27 64
4128.42 67
4128.57 71
4128.72 73
4128.86 76
4129.01 78
4129.16 79
4129.31 81
4129.45 83
4129.60 85
4129.75 89
4129.89 94
4130.04 100
4130.19 106
4130.34 111
4130.48 115
4130.63 117
4130.78 117
4130.93 114
4131.07 108
4131.22 101
4131.37 92
4131.52 82
4131.66 74
4131.81 66
4131.96 61
4132.11 58
4132.25 58
4132.40 60
4132.55 62
4132.70 64
4132.84 66
4132.99 65
4133.14 64
4133.29 61
4133.43 59
4133.58 57
4133.73 57
4133.88 58
4134.02 61
4134.17 64
4134.32 67
4134.47 69
4134.61 71
4134.76 72
4134.91 71
4135.06 70
4135.20 68
4135.35 66
4135.50 63
4135.65 58
4135.79 53
4135.94 47
4136.09 39
4136.24 31
4136.38 23
4136.53 15
4136.68 7
4136.83 0
4136.97 0
4137.12 0
4137.27 0
4137.42 0
4137.56 0
4137.71 0
4137.86 0
4138.01 1
4138.15 3
4138.30 5
4138.45 6
4138.60 9
4138.74 12
4138.89 17
4139.04 23
4139.19 29
4139.33 34
4139.48 40
4139.63 44
4139.78 49
4139.92 53
4140.07 58
4140.22 64
4140.37 69
4140.51 73
4140.66 74
4140.81 73
4140.96 70
4141.10 65
4141.25 59
4141.40 54
4141.55 50
4141.69 48
4141.84 47
4141.99 47
4142.14 49
4142.29 50
4142.43 52
4142.58 54
4142.73 55
4142.88 55
4143.02 55
4143.17 55
4143.32 54
4143.47 52
4143.61 50
4143.76 47
4143.91 45
4144.06 42
4144.20 39
4144.35 37
4144.50 36
4144.65 34
4144.80 34
4144.94 33
4145.09 31
4145.24 29
4145.39 25
4145.53 21
4145.68 16
4145.83 11
4145.98 7
4146.12 5
4146.27 6
4146.42 8
4146.57 13
4146.72 19
4146.86 26
4147.01 34
4147.16 41
4147.31 47
4147.45 52
4147.60 56
4147.75 59
4147.90 61
4148.04 62
4148.19 62
4148.34 61
4148.49 60
4148.64 59
4148.78 57
4148.93 55
4149.08 53
4149.23 52
4149.37 52
4149.52 52
4149.67 53
4149.82 53
4149.97 54
4150.11 54
4150.26 54
4150.41 53
4150.56 53
4150.70 52
4150.85 52
4151.00 51
4151.15 50
4151.30 48
4151.44 47
4151.59 45
4151.74 43
4151.89 41
4152.03 38
4152.18 36
4152.33 33
4152.48 31
4152.63 29
4152.77 29
4152.92 32
4153.07 37
4153.22 45
4153.36 55
4153.51 65
4153.66 74
4153.81 82
4153.96 87
4154.10 90
4154.25 91
4154.40 92
4154.55 95
4154.69 99
4154.84 105
4154.99 112
4155.14 119
4155.29 124
4155.43 127
4155.58 128
4155.73 127
4155.88 124
4156.03 121
4156.17 119
4156.32 116
4156.47 115
4156.62 113
4156.76 111
4156.91 109
4157.06 107
4157.21 103
4157.36 100
4157.50 96
4157.65 92
4157.80 88
4157.95 84
4158.10 80
4158.24 77
4158.39 75
4158.54 74
4158.69 73
4158.84 74
4158.98 75
4159.13 76
4159.28 77
4159.43 78
4159.57 78
4159.72 78
4159.87 78
4160.02 77
4160.17 77
4160.31 77
4160.46 77
4160.61 78
4160.76 77
4160.91 76
4161.05 75
4161.20 73
4161.35 71
4161.50 69
4161.65 67
4161.79 66
4161.94 65
4162.09 65
4162.24 65
4162.39 65
4162.53 64
4162.68 63
4162.83 60
4162.98 56
4163.13 52
4163.27 48
4163.42 45
4163.57 44
4163.72 44
4163.87 46
4164.01 49
4164.16 52
4164.31 55
4164.46 56
4164.61 57
4164.75 57
4164.90 56
4165.05 56
4165.20 55
4165.35 54
4165.49 54
4165.64 52
4165.79 49
4165.94 45
4166.09 41
4166.23 37
4166.38 33
4166.53 30
4166.68 27
4166.83 26
4166.97 25
4167.12 26
4167.27 27
4167.42 29
4167.57 31
4167.71 33
4167.86 36
4168.01 39
4168.16 43
4168.31 47
4168.46 52
4168.60 59
4168.75 67
4168.90 76
4169.05 84
4169.20 92
4169.34 97
4169.49 100
4169.64 100
4169.79 97
4169.94 92
4170.08 86
4170.23 81
4170.38 75
4170.53 71
4170.68 68
4170.82 66
4170.97 65
4171.12 65
4171.27 64
4171.42 63
4171.57 62
4171.71 61
4171.86 59
4172.01 57
4172.16 55
4172.31 52
4172.45 50
4172.60 47
4172.75 46
4172.90 44
4173.05 44
4173.20 44
4173.34 46
4173.49 49
4173.64 54
4173.79 59
4173.94 63
4174.08 68
4174.23 71
4174.38 72
4174.53 73
4174.68 73
4174.83 74
4174.97 76
4175.12 80
4175.27 86
4175.42 93
4175.57 100
4175.71 106
4175.86 110
4176.01 111
4176.16 110
4176.31 106
4176.46 102
4176.60 98
4176.75 95
4176.90 93
4177.05 92
4177.20 93
4177.35 93
4177.49 93
4177.64 93
4177.79 92
4177.94 90
4178.09 87
4178.23 83
4178.38 79
4178.53 74
4178.68 69
4178.83 65
4178.98 62
4179.12 60
4179.27 60
4179.42 62
4179.57 66
4179.72 72
4179.87 80
4180.01 89
4180.16 99
4180.31 108
4180.46 115
4180.61 121
4180.76 123
4180.90 122
4181.05 117
4181.20 111
4181.35 104
4181.50 97
4181.65 92
4181.79 89
4181.94 89
4182.09 90
4182.24 93
4182.39 95
4182.54 97
4182.68 97
4182.83 95
4182.98 93
4183.13 89
4183.28 85
4183.43 80
4183.57 76
4183.72 72
4183.87 67
4184.02 63
4184.17 60
4184.32 58
4184.46 56
4184.61 56
4184.76 56
4184.91 57
4185.06 57
4185.21 58
4185.35 59
4185.50 61
4185.65 63
4185.80 65
4185.95 69
4186.10 72
4186.24 75
4186.39 76
4186.54 76
4186.69 74
4186.84 70
4186.99 66
4187.13 62
4187.28 59
4187.43 58
4187.58 59
4187.73 61
4187.88 63
4188.03 65
4188.17 66
4188.32 64
4188.47 62
4188.62 59
4188.77 56
4188.92 53
4189.06 51
4189.21 50
4189.36 49
4189.51 49
4189.66 49
4189.81 49
4189.96 50
4190.10 51
4190.25 52
4190.40 53
4190.55 53
4190.70 52
4190.85 52
4190.99 53
4191.14 55
4191.29 59
4191.44 64
4191.59 72
4191.74 81
4191.89 90
4192.03 100
4192.18 109
4192.33 117
4192.48 125
4192.63 131
4192.78 136
4192.93 140
4193.07 142
4193.22 142
4193.37 141
4193.52 137
4193.67 133
4193.82 127
4193.96 122
4194.11 118
4194.26 115
4194.41 115
4194.56 116
4194.71 119
4194.86 122
4195.00 125
4195.15 128
4195.30 131
4195.45 132
4195.60 133
4195.75 134
4195.90 133
4196.04 133
4196.19 132
4196.34 133
4196.49 134
4196.64 138
4196.79 143
4196.94 150
4197.08 156
4197.23 162
4197.38 166
4197.53 168
4197.68 169
4197.83 169
4197.98 171
4198.13 174
4198.27 181
4198.42 190
4198.57 200
4198.72 211
4198.87 220
4199.02 226
4199.17 229
4199.31 228
4199.46 225
4199.61 219
4199.76 214
4199.91 209
4200.06 204
4200.21 202
4200.35 201
4200.50 203
4200.65 206
4200.80 212
4200.95 220
4201.10 233
4201.25 250
4201.40 271
4201.54 298
4201.69 330
4201.84 365
4201.99 401
4202.14 437
4202.29 472
4202.44 505
4202.58 536
4202.73 564
4202.88 591
4203.03 616
4203.18 640
4203.33 663
4203.48 688
4203.63 717
4203.77 754
4203.92 799
4204.07 854
4204.22 918
4204.37 988
4204.52 1061
4204.67 1135
4204.82 1206
4204.96 1275
4205.11 1341
4205.26 1404
4205.41 1467
4205.56 1527
4205.71 1584
4205.86 1635
4206.01 1678
4206.15 1711
4206.30 1731
4206.45 1739
4206.60 1736
4206.75 1724
4206.90 1704
4207.05 1680
4207.20 1652
4207.34 1621
4207.49 1588
4207.64 1553
4207.79 1517
4207.94 1480
4208.09 1444
4208.24 1407
4208.39 1373
4208.53 1339
4208.68 1306
4208.83 1273
4208.98 1239
4209.13 1203
4209.28 1166
4209.43 1127
4209.58 1090
4209.72 1054
4209.87 1020
4210.02 989
4210.17 960
4210.32 931
4210.47 902
4210.62 870
4210.77 836
4210.92 800
4211.06 762
4211.21 724
4211.36 685
4211.51 647
4211.66 609
4211.81 572
4211.96 537
4212.11 503
4212.26 471
4212.40 442
4212.55 416
4212.70 393
4212.85 373
4213.00 357
4213.15 344
4213.30 334
4213.45 327
4213.59 322
4213.74 319
4213.89 316
4214.04 315
4214.19 314
4214.34 314
4214.49 314
4214.64 313
4214.79 312
4214.94 310
4215.08 305
4215.23 297
4215.38 288
4215.53 278
4215.68 268
4215.83 259
4215.98 252
4216.13 247
4216.28 243
4216.42 240
4216.57 237
4216.72 232
4216.87 225
4217.02 217
4217.17 206
4217.32 195
4217.47 183
4217.62 174
4217.76 168
4217.91 164
4218.06 164
4218.21 165
4218.36 168
4218.51 169
4218.66 169
4218.81 168
4218.96 166
4219.11 164
4219.25 162
4219.40 161
4219.55 163
4219.70 166
4219.85 171
4220.00 176
4220.15 180
4220.30 183
4220.45 184
4220.60 181
4220.74 176
4220.89 168
4221.04 159
4221.19 150
4221.34 141
4221.49 134
4221.64 128
4221.79 123
4221.94 117
4222.09 113
4222.23 108
4222.38 103
4222.53 99
4222.68 97
4222.83 97
4222.98 98
4223.13 101
4223.28 104
4223.43 107
4223.58 111
4223.73 114
4223.87 116
4224.02 119
4224.17 122
4224.32 127
4224.47 132
4224.62 138
4224.77 145
4224.92 150
4225.07 154
4225.22 156
4225.37 154
4225.51 149
4225.66 143
4225.81 136
4225.96 130
4226.11 126
4226.26 125
4226.41 126
4226.56 127
4226.71 128
4226.86 127
4227.01 124
4227.15 119
4227.30 112
4227.45 104
4227.60 97
4227.75 90
4227.90 86
4228.05 83
4228.20 82
4228.35 83
4228.50 86
4228.65 89
4228.80 94
4228.94 100
4229.09 105
4229.24 111
4229.39 117
4229.54 123
4229.69 129
4229.84 133
4229.99 137
4230.14 140
4230.29 141
4230.44 140
4230.59 137
4230.73 133
4230.88 128
4231.03 121
4231.18 113
4231.33 104
4231.48 96
4231.63 87
4231.78 78
4231.93 69
4232.08 61
4232.23 55
4232.38 51
4232.52 48
4232.67 47
4232.82 47
4232.97 49
4233.12 50
4233.27 52
4233.42 52
4233.57 52
4233.72 52
4233.87 50
4234.02 49
4234.17 50
4234.32 51
4234.46 54
4234.61 59
4234.76 65
4234.91 71
4235.06 76
4235.21 81
4235.36 84
4235.51 86
4235.66 88
4235.81 90
4235.96 93
4236.11 96
4236.26 101
4236.41 105
4236.55 109
4236.70 111
4236.85 111
4237.00 109
4237.15 104
4237.30 97
4237.45 88
4237.60 78
4237.75 67
4237.90 58
4238.05 50
4238.20 45
4238.35 41
4238.50 39
4238.64 39
4238.79 40
4238.94 41
4239.09 41
4239.24 41
4239.39 40
4239.54 38
4239.69 36
4239.84 34
4239.99 34
4240.14 34
4240.29 36
4240.44 38
4240.59 41
4240.74 44
4240.89 45
4241.03 45
4241.18 45
4241.33 43
4241.48 42
4241.63 41
4241.78 41
4241.93 42
4242.08 44
4242.23 47
4242.38 50
4242.53 53
4242.68 57
4242.83 61
4242.98 64
4243.13 67
4243.28 70
4243.42 71
4243.57 70
4243.72 69
4243.87 68
4244.02 68
4244.17 70
4244.32 74
4244.47 80
4244.62 87
4244.77 93
4244.92 98
4245.07 101
4245.22 101
4245.37 100
4245.52 98
4245.67 95
4245.82 92
4245.97 88
4246.11 85
4246.26 81
4246.41 76
4246.56 73
4246.71 71
4246.86 70
4247.01 72
4247.16 76
4247.31 80
4247.46 84
4247.61 86
4247.76 86
4247.91 83
4248.06 79
4248.21 73
4248.36 66
4248.51 59
4248.66 53
4248.81 47
4248.95 41
4249.10 37
4249.25 33
4249.40 31
4249.55 29
4249.70 29
4249.85 29
4250.00 29
4250.15 29
4250.30 29
4250.45 29
4250.60 29
4250.75 29
4250.90 30
4251.05 32
4251.20 35
4251.35 39
4251.50 42
4251.65 45
4251.80 47
4251.95 48
4252.10 48
4252.24 47
4252.39 45
4252.54 42
4252.69 38
4252.84 35
4252.99 32
4253.14 30
4253.29 29
4253.44 30
4253.59 32
4253.74 36
4253.89 42
4254.04 49
4254.19 56
4254.34 63
4254.49 70
4254.64 75
4254.79 79
4254.94 81
4255.09 82
4255.24 81
4255.39 80
4255.54 78
4255.69 75
4255.84 73
4255.98 71
4256.13 70
4256.28 69
4256.43 69
4256.58 69
4256.73 71
4256.88 74
4257.03 78
4257.18 81
4257.33 83
4257.48 84
4257.63 82
4257.78 79
4257.93 74
4258.08 67
4258.23 61
4258.38 55
4258.53 50
4258.68 46
4258.83 41
4258.98 38
4259.13 34
4259.28 31
4259.43 28
4259.58 25
4259.73 23
4259.88 22
4260.03 23
4260.18 24
4260.33 27
4260.48 30
4260.62 34
4260.77 37
4260.92 40
4261.07 41
4261.22 40
4261.37 39
4261.52 37
4261.67 34
4261.82 32
4261.97 30
4262.12 28
4262.27 27
4262.42 26
4262.57 24
4262.72 23
4262.87 21
4263.02 19
4263.17 18
4263.32 17
4263.47 18
4263.62 19
4263.77 22
4263.92 27
4264.07 32
4264.22 38
4264.37 43
4264.52 46
4264.67 47
4264.82 45
4264.97 40
4265.12 35
4265.27 29
4265.42 24
4265.57 20
4265.72 19
4265.87 19
4266.02 20
4266.17 22
4266.32 23
4266.47 22
4266.62 21
4266.77 19
4266.92 16
4267.06 13
4267.21 9
4267.36 5
4267.51 1
4267.66 0
4267.81 0
4267.96 0
4268.11 0
4268.26 0
4268.41 0
4268.56 0
4268.71 0
4268.86 5
4269.01 10
4269.16 13
4269.31 14
4269.46 15
4269.61 15
4269.76 15
4269.91 16
4270.06 17
4270.21 19
4270.36 21
4270.51 22
4270.66 23
4270.81 24
4270.96 24
4271.11 24
4271.26 25
4271.41 27
4271.56 30
4271.71 34
4271.86 39
4272.01 43
4272.16 47
4272.31 50
4272.46 52
4272.61 51
4272.76 50
4272.91 47
4273.06 43
4273.21 40
4273.36 38
4273.51 37
4273.66 36
4273.81 36
4273.96 37
4274.11 38
4274.26 40
4274.41 41
4274.56 44
4274.71 47
4274.86 50
4275.01 55
4275.16 59
4275.31 63
4275.46 67
4275.61 69
4275.76 69
4275.91 67
4276.06 64
4276.21 60
4276.36 56
4276.51 51
4276.66 47
4276.81 44
4276.96 40
4277.11 38
4277.26 36
4277.41 36
4277.56 37
4277.71 42
4277.86 49
4278.01 60
4278.16 74
4278.31 89
4278.46 103
4278.61 115
4278.76 125
4278.91 132
4279.06 135
4279.21 134
4279.36 131
4279.51 126
4279.66 120
4279.81 112
4279.96 103
4280.11 94
4280.26 86
4280.41 80
4280.56 76
4280.71 75
4280.86 77
4281.01 82
4281.16 89
4281.31 97
4281.46 104
4281.61 111
4281.76 115
4281.91 117
4282.06 117
4282.21 115
4282.36 111
4282.51 108
4282.66 103
4282.81 99
4282.96 95
4283.11 91
4283.26 87
4283.41 84
4283.56 82
4283.71 81
4283.86 80
4284.01 81
4284.16 82
4284.31 84
4284.46 86
4284.61 90
4284.76 94
4284.91 98
4285.06 102
4285.21 106
4285.36 108
4285.51 108
4285.66 107
4285.81 104
4285.96 101
4286.11 97
4286.26 94
4286.41 92
4286.57 91
4286.72 92
4286.87 94
4287.02 96
4287.17 99
4287.32 102
4287.47 104
4287.62 106
4287.77 108
4287.92 109
4288.07 110
4288.22 112
4288.37 116
4288.52 121
4288.67 128
4288.82 135
4288.97 143
4289.12 150
4289.27 156
4289.42 159
4289.57 161
4289.72 160
4289.87 159
4290.02 157
4290.17 155
4290.32 152
4290.47 149
4290.62 145
4290.77 140
4290.92 134
4291.07 126
4291.22 119
4291.37 114
4291.52 112
4291.67 115
4291.82 123
4291.97 137
4292.12 154
4292.27 174
4292.42 193
4292.57 210
4292.72 223
4292.87 233
4293.02 240
4293.18 243
4293.33 246
4293.48 247
4293.63 249
4293.78 250
4293.93 252
4294.08 256
4294.23 261
4294.38 268
4294.53 278
4294.68 289
4294.83 301
4294.98 314
4295.13 325
4295.28 334
4295.43 340
4295.58 344
4295.73 346
4295.88 348
4296.03 348
4296.18 348
4296.33 348
4296.48 348
4296.63 348
4296.78 348
4296.93 348
4297.08 348
4297.23 349
4297.38 350
4297.53 351
4297.68 352
4297.84 352
4297.99 350
4298.14 347
4298.29 342
4298.44 335
4298.59 326
4298.74 316
4298.89 304
4299.04 292
4299.19 281
4299.34 271
4299.49 264
4299.64 258
4299.79 255
4299.94 253
4300.09 251
4300.24 248
4300.39 244
4300.54 238
4300.69 230
4300.84 222
4300.99 215
4301.14 208
4301.29 203
4301.44 199
4301.60 196
4301.75 194
4301.90 191
4302.05 188
4302.20 184
4302.35 179
4302.50 173
4302.65 165
4302.80 156
4302.95 146
4303.10 137
4303.25 128
4303.40 120
4303.55 115
4303.70 113
4303.85 113
4304.00 116
4304.15 119
4304.30 123
4304.45 128
4304.60 131
4304.76 132
4304.91 132
4305.06 130
4305.21 127
4305.36 122
4305.51 117
4305.66 112
4305.81 107
4305.96 104
4306.11 102
4306.26 104
4306.41 109
4306.56 117
4306.71 129
4306.86 142
4307.01 156
4307.16 170
4307.31 182
4307.46 193
4307.61 201
4307.77 208
4307.92 215
4308.07 222
4308.22 231
4308.37 241
4308.52 252
4308.67 263
4308.82 272
4308.97 281
4309.12 288
4309.27 293
4309.42 297
4309.57 301
4309.72 304
4309.87 306
4310.02 306
4310.17 305
4310.32 303
4310.48 300
4310.63 295
4310.78 290
4310.93 284
4311.08 278
4311.23 271
4311.38 265
4311.53 258
4311.68 251
4311.83 244
4311.98 235
4312.13 225
4312.28 214
4312.43 202
4312.58 191
4312.73 180
4312.89 173
4313.04 168
4313.19 168
4313.34 169
4313.49 172
4313.64 174
4313.79 174
4313.94 172
4314.09 168
4314.24 161
4314.39 154
4314.54 148
4314.69 143
4314.84 139
4314.99 136
4315.15 134
4315.30 133
4315.45 131
4315.60 130
4315.75 128
4315.90 126
4316.05 123
4316.20 121
4316.35 119
4316.50 118
4316.65 118
4316.80 120
4316.95 124
4317.10 128
4317.25 132
4317.41 136
4317.56 139
4317.71 142
4317.86 145
4318.01 147
4318.16 150
4318.31 153
4318.46 156
4318.61 157
4318.76 157
4318.91 155
4319.06 151
4319.21 147
4319.36 142
4319.52 137
4319.67 134
4319.82 131
4319.97 130
4320.12 130
4320.27 131
4320.42 132
4320.57 133
4320.72 131
4320.87 128
4321.02 122
4321.17 114
4321.32 104
4321.48 94
4321.63 84
4321.78 75
4321.93 68
4322.08 63
4322.23 61
4322.38 60
4322.53 60
4322.68 61
4322.83 61
4322.98 61
4323.13 60
4323.29 57
4323.44 53
4323.59 48
4323.74 43
4323.89 39
4324.04 36
4324.19 36
4324.34 38
4324.49 43
4324.64 49
4324.79 56
4324.94 62
4325.10 67
4325.25 71
4325.40 73
4325.55 74
4325.70 73
4325.85 72
4326.00 70
4326.15 68
4326.30 67
4326.45 65
4326.60 64
4326.75 63
4326.91 63
4327.06 64
4327.21 64
4327.36 65
4327.51 64
4327.66 63
4327.81 60
4327.96 57
4328.11 53
4328.26 49
4328.41 46
4328.57 46
4328.72 48
4328.87 52
4329.02 59
4329.17 66
4329.32 73
4329.47 80
4329.62 85
4329.77 89
4329.92 90
4330.07 90
4330.23 89
4330.38 88
4330.53 87
4330.68 86
4330.83 86
4330.98 85
4331.13 84
4331.28 82
4331.43 78
4331.58 74
4331.73 70
4331.89 66
4332.04 64
4332.19 65
4332.34 68
4332.49 72
4332.64 77
4332.79 80
4332.94 81
4333.09 80
4333.24 76
4333.40 71
4333.55 66
4333.70 62
4333.85 59
4334.00 58
4334.15 58
4334.30 57
4334.45 56
4334.60 54
4334.75 51
4334.91 47
4335.06 45
4335.21 44
4335.36 46
4335.51 50
4335.66 57
4335.81 63
4335.96 69
4336.11 73
4336.27 74
4336.42 71
4336.57 67
4336.72 60
4336.87 53
4337.02 46
4337.17 39
4337.32 34
4337.47 30
4337.62 28
4337.78 26
4337.93 26
4338.08 26
4338.23 27
4338.38 28
4338.53 28
4338.68 27
4338.83 26
4338.98 24
4339.14 23
4339.29 23
4339.44 25
4339.59 29
4339.74 35
4339.89 41
4340.04 47
4340.19 52
4340.34 55
4340.50 57
4340.65 58
4340.80 58
4340.95 57
4341.10 57
4341.25 57
4341.40 56
4341.55 55
4341.70 54
4341.86 53
4342.01 53
4342.16 52
4342.31 51
4342.46 50
4342.61 47
4342.76 43
4342.91 37
4343.06 30
4343.22 23
4343.37 17
4343.52 13
4343.67 10
4343.82 8
4343.97 8
4344.12 8
4344.27 9
4344.43 10
4344.58 11
4344.73 11
4344.88 11
4345.03 10
4345.18 8
4345.33 5
4345.48 1
4345.63 0
4345.79 0
4345.94 0
4346.09 0
4346.24 5
4346.39 12
4346.54 21
4346.69 31
4346.84 41
4347.00 51
4347.15 60
4347.30 66
4347.45 69
4347.60 69
4347.75 67
4347.90 61
4348.05 54
4348.21 46
4348.36 38
4348.51 31
4348.66 24
4348.81 18
4348.96 13
4349.11 8
4349.26 4
4349.42 0
4349.57 0
4349.72 0
4349.87 0
4350.02 0
4350.17 0
4350.32 0
4350.47 0
4350.63 0
4350.78 3
4350.93 7
4351.08 11
4351.23 14
4351.38 17
4351.53 18
4351.68 19
4351.84 20
4351.99 19
4352.14 18
4352.29 17
4352.44 16
4352.59 16
4352.74 17
4352.90 19
4353.05 22
4353.20 26
4353.35 30
4353.50 35
4353.65 38
4353.80 40
4353.95 41
4354.11 41
4354.26 40
4354.41 38
4354.56 36
4354.71 34
4354.86 32
4355.01 30
4355.17 27
4355.32 23
4355.47 19
4355.62 15
4355.77 11
4355.92 8
4356.07 6
4356.23 6
4356.38 7
4356.53 9
4356.68 12
4356.83 16
4356.98 21
4357.13 26
4357.29 32
4357.44 37
4357.59 40
4357.74 41
4357.89 40
4358.04 36
4358.19 31
4358.35 25
4358.50 20
4358.65 16
4358.80 15
4358.95 15
4359.10 18
4359.25 21
4359.41 24
4359.56 27
4359.71 29
4359.86 30
4360.01 32
4360.16 34
4360.31 36
4360.47 38
4360.62 40
4360.77 41
4360.92 40
4361.07 38
4361.22 36
4361.37 34
4361.53 32
4361.68 31
4361.83 30
4361.98 28
4362.13 26
4362.28 23
4362.43 19
4362.59 13
4362.74 7
4362.89 1
4363.04 0
4363.19 0
4363.34 0
4363.50 0
4363.65 0
4363.80 0
4363.95 0
4364.10 0
4364.25 7
4364.40 13
4364.56 18
4364.71 21
4364.86 23
4365.01 24
4365.16 26
4365.31 28
4365.46 31
4365.62 36
4365.77 43
4365.92 50
4366.07 56
4366.22 62
4366.37 66
4366.53 69
4366.68 70
4366.83 70
4366.98 68
4367.13 66
4367.28 62
4367.44 58
4367.59 53
4367.74 48
4367.89 45
4368.04 44
4368.19 44
4368.34 47
4368.50 52
4368.65 57
4368.80 62
4368.95 66
4369.10 68
4369.25 68
4369.41 66
4369.56 62
4369.71 58
4369.86 56
4370.01 55
4370.16 57
4370.32 62
4370.47 68
4370.62 75
4370.77 81
4370.92 85
4371.07 87
4371.23 86
4371.38 84
4371.53 79
4371.68 74
4371.83 69
4371.98 64
4372.14 59
4372.29 55
4372.44 52
4372.59 50
4372.74 48
4372.89 47
4373.05 47
4373.20 48
4373.35 49
4373.50 50
4373.65 51
4373.80 51
4373.96 49
4374.11 46
4374.26 42
4374.41 36
4374.56 30
4374.71 24
4374.87 19
4375.02 16
4375.17 16
4375.32 18
4375.47 22
4375.62 27
4375.78 32
4375.93 37
4376.08 42
4376.23 47
4376.38 52
4376.54 55
4376.69 58
4376.84 60
4376.99 60
4377.14 58
4377.29 54
4377.45 50
4377.60 44
4377.75 39
4377.90 34
4378.05 30
4378.20 28
4378.36 28
4378.51 30
4378.66 33
4378.81 37
4378.96 41
4379.12 44
4379.27 46
4379.42 46
4379.57 44
4379.72 40
4379.87 36
4380.03 32
4380.18 27
4380.33 23
4380.48 18
4380.63 15
4380.78 13
4380.94 13
4381.09 15
4381.24 19
4381.39 25
4381.54 33
4381.70 40
4381.85 46
4382.00 50
4382.15 52
4382.30 52
4382.45 52
4382.61 51
4382.76 52
4382.91 53
4383.06 55
4383.21 58
4383.37 59
4383.52 61
4383.67 62
4383.82 62
4383.97 62
4384.13 62
4384.28 63
4384.43 64
4384.58 66
4384.73 69
4384.88 72
4385.04 77
4385.19 81
4385.34 85
4385.49 89
4385.64 93
4385.80 95
4385.95 97
4386.10 99
4386.25 101
4386.40 104
4386.56 106
4386.71 109
4386.86 113
4387.01 117
4387.16 120
4387.32 124
4387.47 127
4387.62 129
4387.77 130
4387.92 130
4388.08 129
4388.23 128
4388.38 126
4388.53 124
4388.68 122
4388.83 122
4388.99 122
4389.14 124
4389.29 126
4389.44 128
4389.59 129
4389.75 128
4389.90 125
4390.05 119
4390.20 110
4390.35 100
4390.51 90
4390.66 81
4390.81 74
4390.96 70
4391.11 69
4391.27 69
4391.42 70
4391.57 72
4391.72 72
4391.87 72
4392.03 71
4392.18 69
4392.33 67
4392.48 65
4392.63 62
4392.79 59
4392.94 55
4393.09 50
4393.24 46
4393.39 42
4393.55 40
4393.70 39
4393.85 39
4394.00 39
4394.15 39
4394.31 39
4394.46 37
4394.61 36
4394.76 35
4394.92 36
4395.07 40
4395.22 46
4395.37 54
4395.52 63
4395.68 73
4395.83 83
4395.98 92
4396.13 100
4396.28 107
4396.44 112
4396.59 116
4396.74 120
4396.89 124
4397.04 128
4397.20 131
4397.35 135
4397.50 137
4397.65 138
4397.80 137
4397.96 134
4398.11 129
4398.26 122
4398.41 114
4398.57 107
4398.72 99
4398.87 93
4399.02 89
4399.17 86
4399.33 84
4399.48 83
4399.63 83
4399.78 81
4399.93 78
4400.09 74
4400.24 68
4400.39 61
4400.54 53
4400.70 45
4400.85 38
4401.00 33
4401.15 30
4401.30 30
4401.46 31
4401.61 34
4401.76 37
4401.91 41
4402.06 44
4402.22 48
4402.37 52
4402.52 57
4402.67 63
4402.83 70
4402.98 78
4403.13 85
4403.28 91
4403.43 94
4403.59 95
4403.74 92
4403.89 88
4404.04 83
4404.20 76
4404.35 70
4404.50 65
4404.65 61
4404.80 58
4404.96 57
4405.11 58
4405.26 60
4405.41 65
4405.57 71
4405.72 77
4405.87 84
4406.02 90
4406.17 95
4406.33 99
4406.48 102
4406.63 105
4406.78 106
4406.94 108
4407.09 109
4407.24 109
4407.39 108
4407.55 107
4407.70 105
4407.85 102
4408.00 99
4408.15 96
4408.31 92
4408.46 88
4408.61 83
4408.76 77
4408.92 70
4409.07 63
4409.22 56
4409.37 51
4409.52 48
4409.68 47
4409.83 48
4409.98 50
4410.13 54
4410.29 58
4410.44 61
4410.59 64
4410.74 65
4410.90 66
4411.05 65
4411.20 63
4411.35 61
4411.51 59
4411.66 57
4411.81 58
4411.96 59
4412.11 62
4412.27 66
4412.42 71
4412.57 76
4412.72 80
4412.88 83
4413.03 85
4413.18 87
4413.33 90
4413.49 93
4413.64 96
4413.79 101
4413.94 106
4414.10 111
4414.25 115
4414.40 119
4414.55 123
4414.71 127
4414.86 130
4415.01 134
4415.16 138
4415.31 141
4415.47 145
4415.62 146
4415.77 146
4415.92 144
4416.08 140
4416.23 134
4416.38 128
4416.53 121
4416.69 116
4416.84 111
4416.99 108
4417.14 105
4417.30 102
4417.45 98
4417.60 93
4417.75 87
4417.91 81
4418.06 74
4418.21 69
4418.36 65
4418.52 63
4418.67 64
4418.82 68
4418.97 74
4419.13 83
4419.28 93
4419.43 105
4419.58 117
4419.74 129
4419.89 138
4420.04 146
4420.19 151
4420.35 153
4420.50 154
4420.65 154
4420.80 154
4420.96 155
4421.11 157
4421.26 160
4421.41 164
4421.57 167
4421.72 170
4421.87 170
4422.02 168
4422.18 163
4422.33 156
4422.48 148
4422.63 139
4422.79 131
4422.94 123
4423.09 116
4423.24 110
4423.40 105
4423.55 99
4423.70 95
4423.85 92
4424.01 90
4424.16 90
4424.31 91
4424.46 93
4424.62 96
4424.77 98
4424.92 99
4425.07 99
4425.23 98
4425.38 96
4425.53 93
4425.68 91
4425.84 90
4425.99 91
4426.14 93
4426.30 96
4426.45 99
4426.60 101
4426.75 102
4426.91 101
4427.06 98
4427.21 93
4427.36 86
4427.52 79
4427.67 72
4427.82 65
4427.97 60
4428.13 56
4428.28 54
4428.43 54
4428.58 54
4428.74 56
4428.89 57
4429.04 58
4429.20 60
4429.35 61
4429.50 63
4429.65 65
4429.81 67
4429.96 69
4430.11 72
4430.26 75
4430.42 77
4430.57 80
4430.72 82
4430.87 84
4431.03 86
4431.18 86
4431.33 85
4431.49 82
4431.64 79
4431.79 74
4431.94 69
4432.10 66
4432.25 63
4432.40 62
4432.55 62
4432.71 63
4432.86 63
4433.01 61
4433.17 58
4433.32 52
4433.47 44
4433.62 35
4433.78 26
4433.93 17
4434.08 10
4434.23 5
4434.39 2
4434.54 0
4434.69 0
4434.85 0
4435.00 0
4435.15 1
4435.30 3
4435.46 6
4435.61 10
4435.76 16
4435.91 23
4436.07 30
4436.22 37
4436.37 43
4436.53 49
4436.68 54
4436.83 58
4436.98 62
4437.14 65
4437.29 69
4437.44 71
4437.60 74
4437.75 76
4437.90 77
4438.05 78
4438.21 78
4438.36 77
4438.51 76
4438.66 74
4438.82 70
4438.97 66
4439.12 61
4439.28 55
4439.43 50
4439.58 45
4439.73 42
4439.89 40
4440.04 39
4440.19 38
4440.35 37
4440.50 36
4440.65 36
4440.80 36
4440.96 37
4441.11 37
4441.26 38
4441.42 38
4441.57 37
4441.72 34
4441.87 30
4442.03 26
4442.18 21
4442.33 17
4442.49 15
4442.64 13
4442.79 13
4442.94 15
4443.10 19
4443.25 24
4443.40 29
4443.56 34
4443.71 38
4443.86 40
4444.01 40
4444.17 37
4444.32 33
4444.47 28
4444.63 24
4444.78 20
4444.93 18
4445.09 17
4445.24 17
4445.39 18
4445.54 17
4445.70 16
4445.85 13
4446.00 9
4446.16 5
4446.31 1
4446.46 0
4446.61 0
4446.77 0
4446.92 0
4447.07 3
4447.23 7
4447.38 12
4447.53 16
4447.69 19
4447.84 20
4447.99 20
4448.14 19
4448.30 17
4448.45 14
4448.60 11
4448.76 8
4448.91 5
4449.06 2
4449.22 0
4449.37 0
4449.52 0
4449.67 0
4449.83 0
4449.98 0
4450.13 0
4450.29 0
4450.44 1
4450.59 7
4450.75 11
4450.90 15
4451.05 18
4451.20 18
4451.36 18
4451.51 17
4451.66 17
4451.82 18
4451.97 20
4452.12 23
4452.28 26
4452.43 27
4452.58 27
4452.74 25
4452.89 22
4453.04 17
4453.19 14
4453.35 12
4453.50 13
4453.65 15
4453.81 18
4453.96 22
4454.11 25
4454.27 27
4454.42 28
4454.57 29
4454.72 30
4454.88 32
4455.03 36
4455.18 41
4455.34 46
4455.49 51
4455.64 54
4455.80 56
4455.95 58
4456.10 59
4456.26 60
4456.41 64
4456.56 69
4456.72 76
4456.87 84
4457.02 91
4457.17 95
4457.33 96
4457.48 94
4457.63 90
4457.79 85
4457.94 80
4458.09 76
4458.25 72
4458.40 69
4458.55 66
4458.71 63
4458.86 59
4459.01 55
4459.17 53
4459.32 52
4459.47 53
4459.63 54
4459.78 56
4459.93 57
4460.08 57
4460.24 55
4460.39 52
4460.54 48
4460.70 45
4460.85 41
4461.00 38
4461.16 36
4461.31 33
4461.46 29
4461.62 25
4461.77 20
4461.92 15
4462.08 11
4462.23 8
4462.38 7
4462.54 8
4462.69 12
4462.84 17
4463.00 24
4463.15 31
4463.30 37
4463.46 40
4463.61 41
4463.76 38
4463.92 33
4464.07 25
4464.22 18
4464.38 11
4464.53 6
4464.68 3
4464.83 1
4464.99 2
4465.14 3
4465.29 3
4465.45 3
4465.60 3
4465.75 2
4465.91 1
4466.06 0
4466.21 0
4466.37 0
4466.52 0
4466.67 0
4466.83 0
4466.98 0
4467.13 0
4467.29 4
4467.44 10
4467.59 16
4467.75 22
4467.90 27
4468.05 30
4468.21 32
4468.36 32
4468.51 30
4468.67 27
4468.82 24
4468.97 19
4469.13 15
4469.28 13
4469.43 12
4469.59 13
4469.74 16
4469.89 21
4470.05 28
4470.20 35
4470.35 43
4470.51 50
4470.66 54
4470.81 56
4470.97 56
4471.12 53
4471.27 49
4471.43 46
4471.58 44
4471.73 45
4471.89 48
4472.04 53
4472.19 58
4472.35 62
4472.50 65
4472.65 64
4472.81 61
4472.96 56
4473.12 51
4473.27 45
4473.42 40
4473.58 36
4473.73 32
4473.88 29
4474.04 26
4474.19 24
4474.34 23
4474.50 22
4474.65 22
4474.80 23
4474.96 24
4475.11 25
4475.26 26
4475.42 25
4475.57 22
4475.72 18
4475.88 12
4476.03 6
4476.18 0
4476.34 0
4476.49 0
4476.64 0
4476.80 0
4476.95 0
4477.10 2
4477.26 6
4477.41 10
4477.57 12
4477.72 13
4477.87 13
4478.03 14
4478.18 16
4478.33 20
4478.49 25
4478.64 32
4478.79 39
4478.95 47
4479.10 54
4479.25 59
4479.41 63
4479.56 65
4479.71 65
4479.87 63
4480.02 60
4480.17 57
4480.33 55
4480.48 53
4480.64 51
4480.79 50
4480.94 48
4481.10 46
4481.25 42
4481.40 38
4481.56 35
4481.71 33
4481.86 32
4482.02 34
4482.17 37
4482.32 40
4482.48 44
4482.63 46
4482.79 46
4482.94 46
4483.09 45
4483.25 45
4483.40 47
4483.55 51
4483.71 57
4483.86 64
4484.01 71
4484.17 77
4484.32 81
4484.47 82
4484.63 80
4484.78 76
4484.94 71
4485.09 66
4485.24 63
4485.40 61
4485.55 60
4485.70 61
4485.86 61
4486.01 62
4486.16 62
4486.32 62
4486.47 60
4486.63 58
4486.78 56
4486.93 54
4487.09 52
4487.24 49
4487.39 47
4487.55 44
4487.70 41
4487.85 38
4488.01 36
4488.16 34
4488.32 34
4488.47 35
4488.62 36
4488.78 38
4488.93 39
4489.08 38
4489.24 37
4489.39 35
4489.54 32
4489.70 28
4489.85 25
4490.01 22
4490.16 20
4490.31 18
4490.47 16
4490.62 14
4490.77 13
4490.93 12
4491.08 12
4491.24 13
4491.39 15
4491.54 17
4491.70 21
4491.85 24
4492.00 29
4492.16 33
4492.31 39
4492.47 46
4492.62 54
4492.77 63
4492.93 70
4493.08 76
4493.23 79
4493.39 79
4493.54 76
4493.70 69
4493.85 59
4494.00 49
4494.16 38
4494.31 28
4494.46 19
4494.62 12
4494.77 8
4494.93 5
4495.08 5
4495.23 5
4495.39 6
4495.54 7
4495.69 6
4495.85 6
4496.00 4
4496.16 3
4496.31 1
4496.46 0
4496.62 0
4496.77 0
4496.93 0
4497.08 0
4497.23 0
4497.39 0
4497.54 0
4497.69 0
4497.85 0
4498.00 2
4498.16 5
4498.31 8
4498.46 12
4498.62 15
4498.77 18
4498.92 21
4499.08 23
4499.23 24
4499.39 25
4499.54 25
4499.69 26
4499.85 26
4500.00 27
4500.16 28
4500.31 32
4500.46 36
4500.62 42
4500.77 49
4500.93 56
4501.08 64
4501.23 71
4501.39 78
4501.54 83
4501.69 86
4501.85 88
4502.00 88
4502.16 87
4502.31 83
4502.46 79
4502.62 75
4502.77 72
4502.93 71
4503.08 72
4503.23 75
4503.39 79
4503.54 85
4503.70 90
4503.85 95
4504.00 99
4504.16 102
4504.31 105
4504.47 106
4504.62 107
4504.77 107
4504.93 107
4505.08 107
4505.24 106
4505.39 105
4505.54 104
4505.70 103
4505.85 102
4506.00 102
4506.16 103
4506.31 104
4506.47 106
4506.62 107
4506.77 107
4506.93 106
4507.08 104
4507.24 100
4507.39 95
4507.54 89
4507.70 82
4507.85 74
4508.01 67
4508.16 61
4508.31 57
4508.47 55
4508.62 55
4508.78 57
4508.93 61
4509.08 67
4509.24 73
4509.39 79
4509.55 83
4509.70 86
4509.86 87
4510.01 87
4510.16 86
4510.32 86
4510.47 86
4510.63 86
4510.78 87
4510.93 87
4511.09 86
4511.24 85
4511.40 84
4511.55 83
4511.70 84
4511.86 87
4512.01 90
4512.17 94
4512.32 98
4512.47 101
4512.63 102
4512.78 102
4512.94 101
4513.09 99
4513.24 96
4513.40 93
4513.55 90
4513.71 86
4513.86 83
4514.02 79
4514.17 75
4514.32 71
4514.48 67
4514.63 63
4514.79 60
4514.94 57
4515.09 55
4515.25 55
4515.40 55
4515.56 56
4515.71 58
4515.86 60
4516.02 61
4516.17 62
4516.33 62
4516.48 61
4516.64 60
4516.79 59
4516.94 58
4517.10 57
4517.25 55
4517.41 53
4517.56 49
4517.71 43
4517.87 37
4518.02 31
4518.18 25
4518.33 21
4518.49 19
4518.64 19
4518.79 22
4518.95 25
4519.10 30
4519.26 34
4519.41 38
4519.56 41
4519.72 42
4519.87 44
4520.03 45
4520.18 47
4520.34 49
4520.49 51
4520.64 54
4520.80 57
4520.95 59
4521.11 60
4521.26 61
4521.42 60
4521.57 59
4521.72 58
4521.88 59
4522.03 60
4522.19 63
4522.34 67
4522.50 73
4522.65 78
4522.80 84
4522.96 89
4523.11 93
4523.27 96
4523.42 98
4523.57 98
4523.73 97
4523.88 95
4524.04 91
4524.19 86
4524.35 81
4524.50 75
4524.65 70
4524.81 65
4524.96 61
4525.12 58
4525.27 55
4525.43 54
4525.58 54
4525.73 56
4525.89 60
4526.04 65
4526.20 72
4526.35 80
4526.51 88
4526.66 96
4526.82 103
4526.97 109
4527.12 113
4527.28 114
4527.43 114
4527.59 113
4527.74 112
4527.90 111
4528.05 111
4528.20 113
4528.36 116
4528.51 119
4528.67 121
4528.82 121
4528.98 117
4529.13 111
4529.28 101
4529.44 89
4529.59 77
4529.75 67
4529.90 59
4530.06 54
4530.21 54
4530.37 57
4530.52 64
4530.67 72
4530.83 82
4530.98 91
4531.14 99
4531.29 104
4531.45 105
4531.60 103
4531.76 99
4531.91 93
4532.06 87
4532.22 83
4532.37 81
4532.53 81
4532.68 84
4532.84 88
4532.99 93
4533.14 98
4533.30 102
4533.45 104
4533.61 106
4533.76 106
4533.92 105
4534.07 102
4534.23 98
4534.38 93
4534.53 86
4534.69 78
4534.84 70
4535.00 62
4535.15 56
4535.31 51
4535.46 48
4535.62 47
4535.77 47
4535.93 49
4536.08 51
4536.23 55
4536.39 59
4536.54 63
4536.70 67
4536.85 71
4537.01 74
4537.16 75
4537.32 74
4537.47 71
4537.62 68
4537.78 64
4537.93 61
4538.09 59
4538.24 58
4538.40 58
4538.55 61
4538.71 63
4538.86 66
4539.02 68
4539.17 69
4539.32 69
4539.48 68
4539.63 64
4539.79 60
4539.94 54
4540.10 48
4540.25 42
4540.41 36
4540.56 32
4540.72 29
4540.87 28
4541.02 28
4541.18 29
4541.33 29
4541.49 30
4541.64 30
4541.80 31
4541.95 31
4542.11 31
4542.26 33
4542.42 34
4542.57 37
4542.72 39
4542.88 41
4543.03 43
4543.19 45
4543.34 47
4543.50 49
4543.65 51
4543.81 54
4543.96 58
4544.12 62
4544.27 66
4544.43 71
4544.58 76
4544.73 80
4544.89 85
4545.04 91
4545.20 96
4545.35 102
4545.51 107
4545.66 111
4545.82 112
4545.97 111
4546.13 107
4546.28 101
4546.44 93
4546.59 85
4546.75 76
4546.90 70
4547.05 64
4547.21 61
4547.36 59
4547.52 58
4547.67 58
4547.83 58
4547.98 59
4548.14 59
4548.29 60
4548.45 60
4548.60 60
4548.76 61
4548.91 62
4549.07 64
4549.22 66
4549.38 70
4549.53 73
4549.68 77
4549.84 80
4549.99 82
4550.15 82
4550.30 81
4550.46 78
4550.61 73
4550.77 68
4550.92 64
4551.08 60
4551.23 59
4551.39 59
4551.54 60
4551.70 62
4551.85 65
4552.01 67
4552.16 67
4552.32 67
4552.47 64
4552.62 60
4552.78 56
4552.93 52
4553.09 49
4553.24 48
4553.40 50
4553.55 55
4553.71 61
4553.86 67
4554.02 73
4554.17 76
4554.33 78
4554.48 77
4554.64 74
4554.79 70
4554.95 66
4555.10 63
4555.26 60
4555.41 58
4555.57 57
4555.72 55
4555.88 53
4556.03 51
4556.19 48
4556.34 46
4556.49 43
4556.65 41
4556.80 39
4556.96 37
4557.11 35
4557.27 33
4557.42 30
4557.58 28
4557.73 25
4557.89 22
4558.04 20
4558.20 18
4558.35 17
4558.51 17
4558.66 17
4558.82 18
4558.97 19
4559.13 19
4559.28 19
4559.44 19
4559.59 19
4559.75 18
4559.90 19
4560.06 20
4560.21 21
4560.37 23
4560.52 25
4560.68 26
4560.83 27
4560.99 26
4561.14 24
4561.30 22
4561.45 18
4561.61 15
4561.76 11
4561.92 7
4562.07 3
4562.23 0
4562.38 0
4562.54 0
4562.69 0
4562.85 0
4563.00 0
4563.16 0
4563.31 0
4563.46 2
4563.62 4
4563.77 5
4563.93 5
4564.08 5
4564.24 5
4564.39 5
4564.55 4
4564.70 4
4564.86 4
4565.01 4
4565.17 5
4565.32 8
4565.48 11
4565.63 16
4565.79 22
4565.94 29
4566.10 36
4566.25 43
4566.41 48
4566.56 51
4566.72 51
4566.87 50
4567.03 48
4567.18 45
4567.34 42
4567.49 40
4567.65 39
4567.80 38
4567.96 38
4568.11 39
4568.27 40
4568.42 41
4568.58 42
4568.73 43
4568.89 44
4569.04 45
4569.20 46
4569.36 47
4569.51 48
4569.67 51
4569.82 55
4569.98 60
4570.13 66
4570.29 73
4570.44 78
4570.60 82
4570.75 82
4570.91 79
4571.06 74
4571.22 66
4571.37 59
4571.53 52
4571.68 47
4571.84 42
4571.99 40
4572.15 37
4572.30 35
4572.46 33
4572.61 31
4572.77 29
4572.92 27
4573.08 27
4573.23 27
4573.39 27
4573.54 26
4573.70 25
4573.85 22
4574.01 19
4574.16 16
4574.32 14
4574.47 15
4574.63 18
4574.78 24
4574.94 30
4575.09 37
4575.25 44
4575.40 49
4575.56 52
4575.71 53
4575.87 53
4576.02 53
4576.18 53
4576.34 53
4576.49 54
4576.65 55
4576.80 55
4576.96 55
4577.11 54
4577.27 52
4577.42 49
4577.58 46
4577.73 42
4577.89 39
4578.04 36
4578.20 33
4578.35 31
4578.51 29
4578.66 26
4578.82 23
4578.97 18
4579.13 13
4579.28 8
4579.44 3
4579.59 0
4579.75 0
4579.90 0
4580.06 0
4580.22 0
4580.37 0
4580.53 0
4580.68 2
4580.84 3
4580.99 4
4581.15 4
4581.30 4
4581.46 4
4581.61 4
4581.77 6
4581.92 7
4582.08 10
4582.23 12
4582.39 15
4582.54 17
4582.70 20
4582.85 24
4583.01 29
4583.17 36
4583.32 43
4583.48 50
4583.63 55
4583.79 58
4583.94 58
4584.10 56
4584.25 51
4584.41 46
4584.56 40
4584.72 35
4584.87 31
4585.03 28
4585.18 27
4585.34 27
4585.49 28
4585.65 30
4585.81 31
4585.96 32
4586.12 34
4586.27 35
4586.43 36
4586.58 37
4586.74 38
4586.89 40
4587.05 42
4587.20 44
4587.36 47
4587.51 49
4587.67 52
4587.82 53
4587.98 54
4588.14 54
4588.29 53
4588.45 52
4588.60 51
4588.76 49
4588.91 48
4589.07 48
4589.22 48
4589.38 50
4589.53 51
4589.69 53
4589.84 55
4590.00 56
4590.16 57
4590.31 57
4590.47 57
4590.62 57
4590.78 56
4590.93 54
4591.09 51
4591.24 47
4591.40 43
4591.55 39
4591.71 35
4591.87 31
4592.02 29
4592.18 29
4592.33 30
4592.49 32
4592.64 35
4592.80 37
4592.95 39
4593.11 40
4593.26 40
4593.42 40
4593.58 40
4593.73 39
4593.89 40
4594.04 41
4594.20 44
4594.35 48
4594.51 52
4594.66 57
4594.82 60
4594.97 62
4595.13 62
4595.29 58
4595.44 52
4595.60 44
4595.75 35
4595.91 28
4596.06 22
4596.22 20
4596.37 20
4596.53 24
4596.69 29
4596.84 34
4597.00 39
4597.15 43
4597.31 43
4597.46 42
4597.62 38
4597.77 32
4597.93 27
4598.08 22
4598.24 18
4598.40 16
4598.55 16
4598.71 17
4598.86 19
4599.02 20
4599.17 20
4599.33 19
4599.48 18
4599.64 16
4599.80 15
4599.95 14
4600.11 13
4600.26 13
4600.42 11
4600.57 10
4600.73 8
4600.88 5
4601.04 4
4601.20 3
4601.35 3
4601.51 4
4601.66 7
4601.82 10
4601.97 13
4602.13 16
4602.29 18
4602.44 21
4602.60 23
4602.75 26
4602.91 29
4603.06 33
4603.22 38
4603.37 43
4603.53 46
4603.69 48
4603.84 48
4604.00 45
4604.15 40
4604.31 33
4604.46 25
4604.62 18
4604.78 11
4604.93 6
4605.09 2
4605.24 0
4605.40 0
4605.55 0
4605.71 0
4605.87 0
4606.02 0
4606.18 0
4606.33 0
4606.49 2
4606.64 5
4606.80 7
4606.95 9
4607.11 11
4607.27 13
4607.42 16
4607.58 20
4607.73 25
4607.89 30
4608.04 34
4608.20 38
4608.36 40
4608.51 40
4608.67 39
4608.82 38
4608.98 37
4609.13 38
4609.29 40
4609.45 45
4609.60 52
4609.76 60
4609.91 67
4610.07 74
4610.22 79
4610.38 81
4610.54 80
4610.69 75
4610.85 67
4611.00 58
4611.16 48
4611.32 38
4611.47 29
4611.63 23
4611.78 20
4611.94 20
4612.09 22
4612.25 25
4612.41 29
4612.56 34
4612.72 38
4612.87 42
4613.03 46
4613.18 49
4613.34 53
4613.50 55
4613.65 57
4613.81 58
4613.96 57
4614.12 56
4614.28 54
4614.43 52
4614.59 49
4614.74 46
4614.90 43
4615.05 40
4615.21 37
4615.37 34
4615.52 31
4615.68 29
4615.83 27
4615.99 25
4616.15 23
4616.30 22
4616.46 21
4616.61 20
4616.77 21
4616.92 23
4617.08 26
4617.24 30
4617.39 34
4617.55 37
4617.70 40
4617.86 42
4618.02 42
4618.17 42
4618.33 42
4618.48 42
4618.64 42
4618.79 44
4618.95 46
4619.11 49
4619.26 53
4619.42 57
4619.57 61
4619.73 65
4619.89 68
4620.04 70
4620.20 69
4620.35 66
4620.51 60
4620.67 53
4620.82 47
4620.98 41
4621.13 38
4621.29 37
4621.45 39
4621.60 42
4621.76 46
4621.91 49
4622.07 51
4622.23 49
4622.38 45
4622.54 39
4622.69 30
4622.85 20
4623.00 11
4623.16 4
4623.32 0
4623.47 0
4623.63 0
4623.78 2
4623.94 6
4624.10 11
4624.25 14
4624.41 17
4624.56 19
4624.72 21
4624.88 25
4625.03 31
4625.19 37
4625.34 44
4625.50 51
4625.66 55
4625.81 56
4625.97 55
4626.12 52
4626.28 48
4626.44 45
4626.59 43
4626.75 42
4626.90 41
4627.06 41
4627.22 41
4627.37 39
4627.53 36
4627.68 32
4627.84 28
4628.00 25
4628.15 23
4628.31 22
4628.47 23
4628.62 25
4628.78 28
4628.93 31
4629.09 35
4629.25 39
4629.40 43
4629.56 48
4629.71 53
4629.87 59
4630.03 64
4630.18 67
4630.34 69
4630.49 70
4630.65 69
4630.81 67
4630.96 65
4631.12 63
4631.27 62
4631.43 61
4631.59 61
4631.74 61
4631.90 62
4632.06 63
4632.21 64
4632.37 66
4632.52 69
4632.68 72
4632.84 75
4632.99 77
4633.15 79
4633.30 79
4633.46 78
4633.62 76
4633.77 73
4633.93 70
4634.08 68
4634.24 67
4634.40 66
4634.55 67
4634.71 69
4634.87 70
4635.02 70
4635.18 69
4635.33 66
4635.49 62
4635.65 58
4635.80 54
4635.96 51
4636.11 50
4636.27 51
4636.43 54
4636.58 57
4636.74 61
4636.90 63
4637.05 65
4637.21 64
4637.36 63
4637.52 60
4637.68 56
4637.83 54
4637.99 53
4638.15 54
4638.30 56
4638.46 60
4638.61 64
4638.77 68
4638.93 70
4639.08 72
4639.24 74
4639.40 77
4639.55 80
4639.71 85
4639.86 91
4640.02 96
4640.18 100
4640.33 101
4640.49 98
4640.65 93
4640.80 85
4640.96 75
4641.11 65
4641.27 56
4641.43 48
4641.58 42
4641.74 37
4641.90 33
4642.05 30
4642.21 27
4642.36 25
4642.52 23
4642.68 21
4642.83 20
4642.99 19
4643.15 18
4643.30 16
4643.46 14
4643.61 12
4643.77 10
4643.93 8
4644.08 8
4644.24 10
4644.40 14
4644.55 19
4644.71 27
4644.87 35
4645.02 44
4645.18 54
4645.33 62
4645.49 70
4645.65 77
4645.80 82
4645.96 85
4646.12 87
4646.27 89
4646.43 92
4646.59 96
4646.74 103
4646.90 113
4647.05 125
4647.21 138
4647.37 151
4647.52 163
4647.68 174
4647.84 186
4647.99 198
4648.15 212
4648.31 227
4648.46 245
4648.62 263
4648.77 282
4648.93 299
4649.09 314
4649.24 328
4649.40 340
4649.56 351
4649.71 363
4649.87 375
4650.03 389
4650.18 405
4650.34 422
4650.49 440
4650.65 459
4650.81 480
4650.96 501
4651.12 524
4651.28 549
4651.43 576
4651.59 605
4651.75 636
4651.90 667
4652.06 697
4652.22 725
4652.37 749
4652.53 766
4652.69 778
4652.84 784
4653.00 785
4653.15 783
4653.31 780
4653.47 778
4653.62 777
4653.78 779
4653.94 784
4654.09 791
4654.25 799
4654.41 805
4654.56 809
4654.72 809
4654.88 803
4655.03 792
4655.19 775
4655.35 754
4655.50 729
4655.66 703
4655.81 676
4655.97 649
4656.13 623
4656.28 599
4656.44 575
4656.60 551
4656.75 528
4656.91 505
4657.07 482
4657.22 460
4657.38 439
4657.54 421
4657.69 406
4657.85 394
4658.01 385
4658.16 377
4658.32 370
4658.48 364
4658.63 356
4658.79 349
4658.95 341
4659.10 334
4659.26 325
4659.42 316
4659.57 305
4659.73 293
4659.89 279
4660.04 264
4660.20 249
4660.35 237
4660.51 226
4660.67 220
4660.82 217
4660.98 217
4661.14 220
4661.29 224
4661.45 230
4661.61 235
4661.76 239
4661.92 243
4662.08 245
4662.23 246
4662.39 246
4662.55 245
4662.70 243
4662.86 239
4663.02 233
4663.17 225
4663.33 215
4663.49 203
4663.64 190
4663.80 177
4663.96 166
4664.11 157
4664.27 151
4664.43 148
4664.58 148
4664.74 148
4664.90 150
4665.05 150
4665.21 150
4665.37 148
4665.52 145
4665.68 141
4665.84 136
4665.99 131
4666.15 126
4666.31 121
4666.46 116
4666.62 111
4666.78 107
4666.93 104
4667.09 101
4667.25 100
4667.40 98
4667.56 97
4667.72 95
4667.87 92
4668.03 89
4668.19 84
4668.34 80
4668.50 75
4668.66 70
4668.81 66
4668.97 62
4669.13 59
4669.28 55
4669.44 51
4669.60 48
4669.76 44
4669.91 41
4670.07 38
4670.23 36
4670.38 36
4670.54 36
4670.70 37
4670.85 39
4671.01 41
4671.17 42
4671.32 43
4671.48 43
4671.64 43
4671.79 43
4671.95 43
4672.11 43
4672.26 43
4672.42 43
4672.58 42
4672.73 42
4672.89 41
4673.05 40
4673.20 39
4673.36 39
4673.52 40
4673.67 41
4673.83 43
4673.99 46
4674.15 50
4674.30 54
4674.46 61
4674.62 69
4674.77 78
4674.93 88
4675.09 98
4675.24 105
4675.40 109
4675.56 110
4675.71 107
4675.87 102
4676.03 95
4676.18 88
4676.34 83
4676.50 79
4676.65 76
4676.81 75
4676.97 75
4677.13 76
4677.28 77
4677.44 79
4677.60 80
4677.75 81
4677.91 83
4678.07 86
4678.22 89
4678.38 93
4678.54 99
4678.69 104
4678.85 109
4679.01 113
4679.16 116
4679.32 118
4679.48 117
4679.64 116
4679.79 113
4679.95 111
4680.11 110
4680.26 110
4680.42 112
4680.58 116
4680.73 121
4680.89 125
4681.05 127
4681.20 127
4681.36 124
4681.52 119
4681.68 113
4681.83 107
4681.99 102
4682.15 101
4682.30 101
4682.46 104
4682.62 107
4682.77 111
4682.93 113
4683.09 113
4683.25 110
4683.40 106
4683.56 100
4683.72 94
4683.87 89
4684.03 85
4684.19 82
4684.34 80
4684.50 78
4684.66 75
4684.82 71
4684.97 65
4685.13 59
4685.29 51
4685.44 44
4685.60 37
4685.76 32
4685.91 28
4686.07 26
4686.23 26
4686.39 28
4686.54 31
4686.70 35
4686.86 40
4687.01 45
4687.17 50
4687.33 54
4687.48 58
4687.64 60
4687.80 61
4687.96 60
4688.11 57
4688.27 54
4688.43 50
4688.58 46
4688.74 42
4688.90 39
4689.06 38
4689.21 37
4689.37 37
4689.53 38
4689.68 39
4689.84 41
4690.00 43
4690.15 45
4690.31 48
4690.47 53
4690.63 58
4690.78 66
4690.94 74
4691.10 82
4691.25 90
4691.41 96
4691.57 100
4691.73 101
4691.88 99
4692.04 95
4692.20 91
4692.35 87
4692.51 85
4692.67 84
4692.83 84
4692.98 85
4693.14 86
4693.30 85
4693.45 83
4693.61 80
4693.77 77
4693.93 74
4694.08 73
4694.24 72
4694.40 71
4694.55 70
4694.71 69
4694.87 67
4695.03 64
4695.18 62
4695.34 61
4695.50 61
4695.65 62
4695.81 65
4695.97 68
4696.13 70
4696.28 73
4696.44 74
4696.60 74
4696.75 74
4696.91 74
4697.07 74
4697.23 74
4697.38 73
4697.54 72
4697.70 70
4697.86 67
4698.01 63
4698.17 59
4698.33 54
4698.48 49
4698.64 45
4698.80 42
4698.96 40
4699.11 40
4699.27 41
4699.43 44
4699.59 48
4699.74 54
4699.90 60
4700.06 66
4700.21 70
4700.37 73
4700.53 74
4700.69 72
4700.84 69
4701.00 65
4701.16 60
4701.31 54
4701.47 49
4701.63 43
4701.79 39
4701.94 37
4702.10 36
4702.26 38
4702.42 43
4702.57 49
4702.73 55
4702.89 62
4703.05 69
4703.20 76
4703.36 83
4703.52 90
4703.67 99
4703.83 109
4703.99 121
4704.15 134
4704.30 149
4704.46 164
4704.62 179
4704.78 195
4704.93 210
4705.09 225
4705.25 241
4705.41 257
4705.56 273
4705.72 290
4705.88 307
4706.03 325
4706.19 342
4706.35 361
4706.51 380
4706.66 401
4706.82 423
4706.98 446
4707.14 470
4707.29 492
4707.45 513
4707.61 534
4707.77 554
4707.92 575
4708.08 597
4708.24 621
4708.40 646
4708.55 671
4708.71 696
4708.87 718
4709.02 738
4709.18 754
4709.34 767
4709.50 776
4709.65 780
4709.81 778
4709.97 771
4710.13 760
4710.28 745
4710.44 728
4710.60 712
4710.76 698
4710.91 688
4711.07 680
4711.23 674
4711.39 667
4711.54 659
4711.70 649
4711.86 635
4712.02 619
4712.17 602
4712.33 583
4712.49 565
4712.65 546
4712.80 527
4712.96 507
4713.12 485
4713.28 460
4713.43 432
4713.59 403
4713.75 374
4713.91 346
4714.06 321
4714.22 300
4714.38 282
4714.54 268
4714.69 255
4714.85 244
4715.01 233
4715.17 222
4715.32 209
4715.48 196
4715.64 183
4715.80 171
4715.95 162
4716.11 155
4716.27 151
4716.43 151
4716.58 152
4716.74 155
4716.90 158
4717.06 160
4717.21 161
4717.37 161
4717.53 159
4717.69 156
4717.84 152
4718.00 146
4718.16 139
4718.32 131
4718.47 123
4718.63 115
4718.79 108
4718.95 100
4719.10 94
4719.26 89
4719.42 84
4719.58 80
4719.73 78
4719.89 76
4720.05 76
4720.21 77
4720.36 79
4720.52 82
4720.68 84
4720.84 85
4721.00 84
4721.15 81
4721.31 76
4721.47 70
4721.63 62
4721.78 54
4721.94 47
4722.10 41
4722.26 36
4722.41 33
4722.57 30
4722.73 28
4722.89 27
4723.04 26
4723.20 24
4723.36 23
4723.52 22
4723.68 21
4723.83 20
4723.99 20
4724.15 20
4724.31 21
4724.46 23
4724.62 26
4724.78 29
4724.94 33
4725.09 36
4725.25 40
4725.41 43
4725.57 45
4725.72 46
4725.88 48
4726.04 49
4726.20 51
4726.36 53
4726.51 56
4726.67 59
4726.83 61
4726.99 64
4727.14 65
4727.30 66
4727.46 65
4727.62 63
4727.77 60
4727.93 57
4728.09 54
4728.25 51
4728.41 49
4728.56 47
4728.72 45
4728.88 45
4729.04 45
4729.19 47
4729.35 49
4729.51 52
4729.67 56
4729.83 59
4729.98 62
4730.14 64
4730.30 64
4730.46 63
4730.61 61
4730.77 58
4730.93 55
4731.09 52
4731.25 49
4731.40 46
4731.56 43
4731.72 40
4731.88 38
4732.03 37
4732.19 36
4732.35 37
4732.51 38
4732.67 39
4732.82 40
4732.98 41
4733.14 41
4733.30 40
4733.45 40
4733.61 39
4733.77 39
4733.93 40
4734.09 40
4734.24 40
4734.40 38
4734.56 35
4734.72 32
4734.88 26
4735.03 20
4735.19 14
4735.35 9
4735.51 4
4735.66 0
4735.82 0
4735.98 0
4736.14 0
4736.30 0
4736.45 0
4736.61 0
4736.77 0
4736.93 2
4737.09 3
4737.24 4
4737.40 4
4737.56 4
4737.72 5
4737.87 7
4738.03 11
4738.19 16
4738.35 22
4738.51 28
4738.66 34
4738.82 39
4738.98 42
4739.14 43
4739.30 41
4739.45 38
4739.61 35
4739.77 31
4739.93 28
4740.09 27
4740.24 29
4740.40 32
4740.56 36
4740.72 42
4740.87 47
4741.03 51
4741.19 54
4741.35 55
4741.51 55
4741.66 54
4741.82 52
4741.98 50
4742.14 49
4742.30 47
4742.45 44
4742.61 42
4742.77 38
4742.93 34
4743.09 31
4743.24 29
4743.40 31
4743.56 35
4743.72 44
4743.88 55
4744.03 68
4744.19 81
4744.35 92
4744.51 101
4744.67 106
4744.82 108
4744.98 108
4745.14 105
4745.30 100
4745.46 94
4745.61 88
4745.77 83
4745.93 80
4746.09 79
4746.25 81
4746.40 85
4746.56 91
4746.72 96
4746.88 101
4747.04 103
4747.19 103
4747.35 102
4747.51 101
4747.67 100
4747.83 100
4747.98 102
4748.14 104
4748.30 106
4748.46 108
4748.62 109
4748.78 108
4748.93 107
4749.09 106
4749.25 104
4749.41 102
4749.57 100
4749.72 99
4749.88 98
4750.04 96
4750.20 94
4750.36 91
4750.51 87
4750.67 82
4750.83 76
4750.99 69
4751.15 63
4751.30 57
4751.46 52
4751.62 48
4751.78 45
4751.94 44
4752.10 44
4752.25 46
4752.41 48
4752.57 52
4752.73 57
4752.89 61
4753.04 66
4753.20 69
4753.36 71
4753.52 71
4753.68 70
4753.83 67
4753.99 63
4754.15 60
4754.31 57
4754.47 55
4754.63 54
4754.78 54
4754.94 54
4755.10 56
4755.26 58
4755.42 61
4755.57 63
4755.73 64
4755.89 63
4756.05 60
4756.21 55
4756.37 47
4756.52 39
4756.68 32
4756.84 27
4757.00 26
4757.16 28
4757.31 33
4757.47 40
4757.63 47
4757.79 53
4757.95 56
4758.11 57
4758.26 57
4758.42 56
4758.58 55
4758.74 57
4758.90 60
4759.06 64
4759.21 70
4759.37 74
4759.53 76
4759.69 76
4759.85 74
4760.00 69
4760.16 64
4760.32 59
4760.48 55
4760.64 52
4760.80 50
4760.95 50
4761.11 49
4761.27 49
4761.43 48
4761.59 48
4761.75 48
4761.90 48
4762.06 48
4762.22 49
4762.38 48
4762.54 47
4762.70 45
4762.85 41
4763.01 37
4763.17 33
4763.33 30
4763.49 29
4763.65 31
4763.80 34
4763.96 39
4764.12 45
4764.28 52
4764.44 58
4764.60 62
4764.75 65
4764.91 65
4765.07 63
4765.23 60
4765.39 56
4765.55 52
4765.70 48
4765.86 46
4766.02 43
4766.18 42
4766.34 41
4766.50 40
4766.65 40
4766.81 40
4766.97 41
4767.13 45
4767.29 50
4767.45 59
4767.60 71
4767.76 84
4767.92 98
4768.08 112
4768.24 124
4768.40 132
4768.55 138
4768.71 141
4768.87 141
4769.03 141
4769.19 139
4769.35 138
4769.51 138
4769.66 138
4769.82 138
4769.98 138
4770.14 137
4770.30 135
4770.46 132
4770.61 128
4770.77 125
4770.93 121
4771.09 119
4771.25 117
4771.41 116
4771.56 115
4771.72 115
4771.88 114
4772.04 111
4772.20 108
4772.36 105
4772.52 101
4772.67 97
4772.83 95
4772.99 93
4773.15 91
4773.31 91
4773.47 92
4773.62 93
4773.78 94
4773.94 95
4774.10 97
4774.26 99
4774.42 101
4774.58 104
4774.73 107
4774.89 109
4775.05 110
4775.21 110
4775.37 108
4775.53 104
4775.69 98
4775.84 92
4776.00 86
4776.16 80
4776.32 76
4776.48 74
4776.64 74
4776.80 75
4776.95 77
4777.11 78
4777.27 78
4777.43 76
4777.59 73
4777.75 68
4777.90 63
4778.06 58
4778.22 55
4778.38 52
4778.54 50
4778.70 49
4778.86 48
4779.01 48
4779.17 47
4779.33 46
4779.49 47
4779.65 49
4779.81 53
4779.97 58
4780.12 65
4780.28 72
4780.44 79
4780.60 85
4780.76 90
4780.92 94
4781.08 97
4781.24 98
4781.39 99
4781.55 99
4781.71 99
4781.87 98
4782.03 98
4782.19 98
4782.35 98
4782.50 99
4782.66 99
4782.82 99
4782.98 99
4783.14 100
4783.30 101
4783.46 102
4783.61 104
4783.77 106
4783.93 108
4784.09 111
4784.25 114
4784.41 116
4784.57 117
4784.73 117
4784.88 117
4785.04 117
4785.20 118
4785.36 121
4785.52 126
4785.68 133
4785.84 143
4785.99 153
4786.15 164
4786.31 174
4786.47 184
4786.63 192
4786.79 200
4786.95 207
4787.11 214
4787.26 221
4787.42 229
4787.58 238
4787.74 249
4787.90 262
4788.06 276
4788.22 292
4788.38 308
4788.53 324
4788.69 339
4788.85 352
4789.01 364
4789.17 374
4789.33 382
4789.49 388
4789.65 392
4789.80 394
4789.96 396
4790.12 397
4790.28 399
4790.44 402
4790.60 406
4790.76 410
4790.92 414
4791.07 417
4791.23 418
4791.39 419
4791.55 418
4791.71 417
4791.87 416
4792.03 414
4792.19 411
4792.34 406
4792.50 399
4792.66 391
4792.82 380
4792.98 369
4793.14 358
4793.30 348
4793.46 339
4793.61 331
4793.77 324
4793.93 316
4794.09 307
4794.25 296
4794.41 284
4794.57 270
4794.73 257
4794.89 243
4795.04 231
4795.20 220
4795.36 210
4795.52 201
4795.68 194
4795.84 187
4796.00 181
4796.16 174
4796.32 167
4796.47 160
4796.63 151
4796.79 142
4796.95 134
4797.11 126
4797.27 121
4797.43 117
4797.59 116
4797.75 115
4797.90 114
4798.06 112
4798.22 109
4798.38 104
4798.54 99
4798.70 93
4798.86 88
4799.02 84
4799.18 82
4799.33 81
4799.49 82
4799.65 82
4799.81 83
4799.97 82
4800.13 81
4800.29 78
4800.45 76
4800.61 74
4800.76 74
4800.92 76
4801.08 79
4801.24 82
4801.40 86
4801.56 89
4801.72 91
4801.88 93
4802.04 93
4802.19 92
4802.35 91
4802.51 90
4802.67 87
4802.83 84
4802.99 81
4803.15 78
4803.31 75
4803.47 73
4803.63 72
4803.78 72
4803.94 71
4804.10 69
4804.26 65
4804.42 60
4804.58 53
4804.74 44
4804.90 35
4805.06 26
4805.22 19
4805.37 15
4805.53 14
4805.69 16
4805.85 22
4806.01 30
4806.17 38
4806.33 45
4806.49 51
4806.65 56
4806.81 58
4806.96 60
4807.12 62
4807.28 64
4807.44 68
4807.60 74
4807.76 82
4807.92 90
4808.08 100
4808.24 110
4808.40 119
4808.56 126
4808.71 131
4808.87 135
4809.03 136
4809.19 135
4809.35 134
4809.51 132
4809.67 130
4809.83 130
4809.99 130
4810.15 132
4810.31 134
4810.46 138
4810.62 141
4810.78 144
4810.94 147
4811.10 150
4811.26 153
4811.42 156
4811.58 161
4811.74 167
4811.90 175
4812.06 183
4812.21 192
4812.37 200
4812.53 208
4812.69 215
4812.85 220
4813.01 225
4813.17 230
4813.33 236
4813.49 242
4813.65 250
4813.81 259
4813.97 267
4814.12 274
4814.28 279
4814.44 280
4814.60 277
4814.76 270
4814.92 260
4815.08 249
4815.24 238
4815.40 230
4815.56 225
4815.72 223
4815.88 223
4816.03 225
4816.19 227
4816.35 228
4816.51 226
4816.67 223
4816.83 217
4816.99 209
4817.15 201
4817.31 194
4817.47 188
4817.63 184
4817.79 182
4817.94 182
4818.10 184
4818.26 186
4818.42 188
4818.58 188
4818.74 185
4818.90 181
4819.06 174
4819.22 165
4819.38 155
4819.54 145
4819.70 136
4819.86 127
4820.01 120
4820.17 114
4820.33 110
4820.49 108
4820.65 108
4820.81 110
4820.97 113
4821.13 116
4821.29 120
4821.45 123
4821.61 124
4821.77 125
4821.93 126
4822.09 127
4822.24 130
4822.40 133
4822.56 137
4822.72 140
4822.88 143
4823.04 146
4823.20 146
4823.36 146
4823.52 145
4823.68 145
4823.84 145
4824.00 145
4824.16 147
4824.32 150
4824.47 152
4824.63 154
4824.79 155
4824.95 155
4825.11 154
4825.27 154
4825.43 154
4825.59 157
4825.75 161
4825.91 168
4826.07 176
4826.23 185
4826.39 193
4826.55 199
4826.71 204
4826.87 205
4827.02 203
4827.18 200
4827.34 195
4827.50 189
4827.66 184
4827.82 179
4827.98 176
4828.14 175
4828.30 175
4828.46 177
4828.62 180
4828.78 184
4828.94 190
4829.10 196
4829.26 202
4829.42 206
4829.57 208
4829.73 207
4829.89 204
4830.05 199
4830.21 192
4830.37 184
4830.53 176
4830.69 169
4830.85 161
4831.01 154
4831.17 146
4831.33 139
4831.49 131
4831.65 124
4831.81 118
4831.97 113
4832.13 108
4832.29 105
4832.44 103
4832.60 102
4832.76 103
4832.92 104
4833.08 105
4833.24 106
4833.40 105
4833.56 102
4833.72 98
4833.88 92
4834.04 86
4834.20 80
4834.36 74
4834.52 70
4834.68 67
4834.84 64
4835.00 61
4835.16 58
4835.32 56
4835.47 53
4835.63 51
4835.79 48
4835.95 46
4836.11 44
4836.27 42
4836.43 40
4836.59 39
4836.75 38
4836.91 40
4837.07 42
4837.23 46
4837.39 50
4837.55 55
4837.71 60
4837.87 65
4838.03 69
4838.19 73
4838.35 75
4838.51 75
4838.67 72
4838.83 67
4838.98 59
4839.14 51
4839.30 42
4839.46 34
4839.62 30
4839.78 28
4839.94 29
4840.10 33
4840.26 38
4840.42 42
4840.58 46
4840.74 46
4840.90 44
4841.06 40
4841.22 34
4841.38 28
4841.54 22
4841.70 17
4841.86 15
4842.02 14
4842.18 16
4842.34 19
4842.50 22
4842.66 27
4842.82 31
4842.97 35
4843.13 38
4843.29 40
4843.45 40
4843.61 39
4843.77 36
4843.93 32
4844.09 27
4844.25 22
4844.41 17
4844.57 13
4844.73 9
4844.89 5
4845.05 2
4845.21 0
4845.37 0
4845.53 0
4845.69 0
4845.85 0
4846.01 0
4846.17 0
4846.33 0
4846.49 0
4846.65 1
4846.81 3
4846.97 6
4847.13 9
4847.29 12
4847.45 17
4847.61 21
4847.76 26
4847.92 31
4848.08 35
4848.24 38
4848.40 40
4848.56 40
4848.72 38
4848.88 34
4849.04 29
4849.20 25
4849.36 20
4849.52 17
4849.68 16
4849.84 16
4850.00 18
4850.16 21
4850.32 24
4850.48 27
4850.64 30
4850.80 32
4850.96 34
4851.12 35
4851.28 35
4851.44 36
4851.60 37
4851.76 39
4851.92 42
4852.08 46
4852.24 52
4852.40 58
4852.56 64
4852.72 71
4852.88 77
4853.04 84
4853.20 89
4853.36 95
4853.52 100
4853.68 104
4853.84 108
4854.00 111
4854.16 113
4854.32 115
4854.48 115
4854.64 115
4854.79 114
4854.95 112
4855.11 110
4855.27 107
4855.43 103
4855.59 99
4855.75 95
4855.91 93
4856.07 91
4856.23 92
4856.39 95
4856.55 98
4856.71 102
4856.87 105
4857.03 108
4857.19 110
4857.35 111
4857.51 113
4857.67 114
4857.83 116
4857.99 118
4858.15 119
4858.31 119
4858.47 119
4858.63 117
4858.79 116
4858.95 117
4859.11 119
4859.27 122
4859.43 126
4859.59 130
4859.75 131
4859.91 129
4860.07 123
4860.23 115
4860.39 106
4860.55 96
4860.71 89
4860.87 86
4861.03 87
4861.19 91
4861.35 99
4861.51 110
4861.67 120
4861.83 130
4861.99 137
4862.15 140
4862.31 138
4862.47 132
4862.63 123
4862.79 113
4862.95 102
4863.11 94
4863.27 88
4863.43 84
4863.59 84
4863.75 85
4863.91 87
4864.07 91
4864.23 94
4864.39 97
4864.55 100
4864.71 102
4864.87 103
4865.03 104
4865.19 103
4865.35 103
4865.51 103
4865.67 105
4865.83 108
4865.99 113
4866.15 118
4866.31 124
4866.47 128
4866.63 131
4866.79 132
4866.95 131
4867.11 129
4867.27 127
4867.43 123
4867.59 119
4867.75 115
4867.91 110
4868.07 106
4868.23 102
4868.39 98
4868.55 94
4868.71 90
4868.87 87
4869.03 83
4869.19 79
4869.35 75
4869.51 73
4869.67 72
4869.83 73
4869.99 77
4870.15 82
4870.31 88
4870.47 92
4870.63 95
4870.79 94
4870.95 90
4871.11 83
4871.27 74
4871.43 63
4871.59 51
4871.75 39
4871.91 29
4872.07 19
4872.23 12
4872.39 7
4872.55 5
4872.71 4
4872.87 6
4873.03 9
4873.19 13
4873.35 17
4873.51 20
4873.67 22
4873.83 23
4873.99 22
4874.15 19
4874.31 16
4874.47 14
4874.63 13
4874.79 14
4874.95 18
4875.11 24
4875.27 31
4875.43 37
4875.59 42
4875.76 45
4875.92 46
4876.08 45
4876.24 44
4876.40 44
4876.56 45
4876.72 47
4876.88 50
4877.04 54
4877.20 58
4877.36 61
4877.52 64
4877.68 68
4877.84 71
4878.00 74
4878.16 77
4878.32 80
4878.48 82
4878.64 81
4878.80 79
4878.96 74
4879.12 69
4879.28 62
4879.44 57
4879.60 54
4879.76 52
4879.92 54
4880.08 56
4880.24 60
4880.40 63
4880.56 65
4880.72 66
4880.88 66
4881.04 66
4881.20 65
4881.36 65
4881.52 65
4881.68 65
4881.84 65
4882.00 64
4882.16 63
4882.32 61
4882.48 58
4882.64 55
4882.81 51
4882.97 47
4883.13 44
4883.29 42
4883.45 41
4883.61 42
4883.77 45
4883.93 49
4884.09 54
4884.25 60
4884.41 65
4884.57 70
4884.73 74
4884.89 77
4885.05 79
4885.21 81
4885.37 83
4885.53 86
4885.69 91
4885.85 97
4886.01 104
4886.17 111
4886.33 117
4886.49 122
4886.65 123
4886.81 122
4886.97 117
4887.13 109
4887.29 99
4887.45 88
4887.62 76
4887.78 65
4887.94 56
4888.10 50
4888.26 46
4888.42 44
4888.58 44
4888.74 45
4888.90 46
4889.06 48
4889.22 49
4889.38 51
4889.54 53
4889.70 55
4889.86 57
4890.02 59
4890.18 60
4890.34 61
4890.50 61
4890.66 60
4890.82 57
4890.98 54
4891.14 49
4891.30 44
4891.46 39
4891.63 34
4891.79 29
4891.95 26
4892.11 24
4892.27 25
4892.43 27
4892.59 31
4892.75 36
4892.91 42
4893.07 47
4893.23 50
4893.39 51
4893.55 50
4893.71 45
4893.87 39
4894.03 32
4894.19 26
4894.35 20
4894.51 17
4894.67 15
4894.83 16
4894.99 17
4895.16 18
4895.32 20
4895.48 21
4895.64 21
4895.80 21
4895.96 21
4896.12 21
4896.28 21
4896.44 21
4896.60 21
4896.76 22
4896.92 22
4897.08 21
4897.24 21
4897.40 21
4897.56 21
4897.72 20
4897.88 21
4898.04 21
4898.21 23
4898.37 24
4898.53 26
4898.69 26
4898.85 26
4899.01 25
4899.17 22
4899.33 18
4899.49 14
4899.65 10
4899.81 8
4899.97 6
4900.13 6
4900.29 7
4900.45 9
4900.61 12
4900.77 15
4900.93 18
4901.10 22
4901.26 26
4901.42 30
4901.58 34
4901.74 37
4901.90 40
4902.06 43
4902.22 46
4902.38 49
4902.54 54
4902.70 58
4902.86 64
4903.02 70
4903.18 77
4903.34 83
4903.50 88
4903.67 92
4903.83 93
4903.99 92
4904.15 89
4904.31 84
4904.47 77
4904.63 70
4904.79 63
4904.95 57
4905.11 52
4905.27 48
4905.43 46
4905.59 46
4905.75 45
4905.91 45
4906.08 43
4906.24 41
4906.40 38
4906.56 35
4906.72 32
4906.88 31
4907.04 31
4907.20 32
4907.36 35
4907.52 38
4907.68 42
4907.84 44
4908.00 46
4908.16 46
4908.32 45
4908.49 43
4908.65 42
4908.81 40
4908.97 39
4909.13 40
4909.29 41
4909.45 43
4909.61 45
4909.77 48
4909.93 52
4910.09 55
4910.25 57
4910.41 59
4910.57 60
4910.74 60
4910.90 59
4911.06 57
4911.22 57
4911.38 57
4911.54 59
4911.70 62
4911.86 66
4912.02 71
4912.18 77
4912.34 82
4912.50 86
4912.66 90
4912.83 93
4912.99 96
4913.15 98
4913.31 100
4913.47 102
4913.63 104
4913.79 105
4913.95 106
4914.11 107
4914.27 109
4914.43 111
4914.59 115
4914.76 120
4914.92 126
4915.08 133
4915.24 141
4915.40 149
4915.56 156
4915.72 163
4915.88 167
4916.04 168
4916.20 165
4916.36 160
4916.52 152
4916.69 141
4916.85 129
4917.01 117
4917.17 105
4917.33 95
4917.49 87
4917.65 82
4917.81 79
4917.97 78
4918.13 79
4918.29 81
4918.45 83
4918.62 85
4918.78 87
4918.94 88
4919.10 88
4919.26 88
4919.42 88
4919.58 88
4919.74 88
4919.90 86
4920.06 84
4920.22 80
4920.39 75
4920.55 67
4920.71 59
4920.87 50
4921.03 42
4921.19 35
4921.35 30
4921.51 27
4921.67 26
4921.83 26
4921.99 28
4922.16 29
4922.32 31
4922.48 32
4922.64 34
4922.80 35
4922.96 35
4923.12 36
4923.28 36
4923.44 36
4923.60 36
4923.76 35
4923.93 35
4924.09 33
4924.25 32
4924.41 30
4924.57 27
4924.73 24
4924.89 23
4925.05 22
4925.21 24
4925.37 28
4925.54 33
4925.70 39
4925.86 45
4926.02 49
4926.18 53
4926.34 54
4926.50 55
4926.66 55
4926.82 56
4926.98 58
4927.15 61
4927.31 65
4927.47 68
4927.63 70
4927.79 70
4927.95 68
4928.11 62
4928.27 54
4928.43 45
4928.59 36
4928.76 28
4928.92 22
4929.08 18
4929.24 17
4929.40 16
4929.56 17
4929.72 17
4929.88 16
4930.04 15
4930.21 13
4930.37 12
4930.53 13
4930.69 15
4930.85 20
4931.01 27
4931.17 35
4931.33 43
4931.49 51
4931.66 56
4931.82 60
4931.98 61
4932.14 60
4932.30 57
4932.46 54
4932.62 51
4932.78 49
4932.94 47
4933.11 46
4933.27 46
4933.43 46
4933.59 47
4933.75 47
4933.91 48
4934.07 49
4934.23 50
4934.39 50
4934.56 50
4934.72 51
4934.88 51
4935.04 51
4935.20 52
4935.36 53
4935.52 54
4935.68 56
4935.84 58
4936.01 61
4936.17 63
4936.33 65
4936.49 66
4936.65 66
4936.81 64
4936.97 60
4937.13 55
4937.29 48
4937.46 41
4937.62 36
4937.78 32
4937.94 29
4938.10 29
4938.26 28
4938.42 28
4938.58 27
4938.75 24
4938.91 21
4939.07 17
4939.23 13
4939.39 10
4939.55 8
4939.71 8
4939.87 9
4940.04 12
4940.20 15
4940.36 18
4940.52 22
4940.68 26
4940.84 30
4941.00 33
4941.16 35
4941.33 36
4941.49 37
4941.65 36
4941.81 35
4941.97 33
4942.13 32
4942.29 30
4942.45 30
4942.62 30
4942.78 30
4942.94 31
4943.10 31
4943.26 31
4943.42 30
4943.58 28
4943.74 25
4943.91 22
4944.07 19
4944.23 18
4944.39 19
4944.55 21
4944.71 26
4944.87 32
4945.03 38
4945.20 42
4945.36 44
4945.52 43
4945.68 40
4945.84 35
4946.00 29
4946.16 22
[truncated: 726,281 more chars]
