# Supplementary material for: Methylobacterium Species Promoting Rice and Barley Growth and Interaction Specificity Revealed with Whole-Cell Matrix-Assisted Laser Desorption / Ionization-Time-of-Flight Mass Spectrometry (MALDI-TOF/MS) Analysis
Source: PLoS One. 2015 Jun 8;10(6):e0129509. doi: 10.1371/journal.pone.0129509 (PMC4460032; doi:10.1371/journal.pone.0129509)
Supplement: S2 Data — (ZIP) [file pone.0129509.s002.zip › Supplementary data 2 (ms from inoculated rice)/66g-12 .txt]

780.88 0
780.94 0
781.01 0
781.07 0
781.14 0
781.20 0
781.26 0
781.33 0
781.39 0
781.46 0
781.52 0
781.58 0
781.65 0
781.71 0
781.78 0
781.84 0
781.91 0
781.97 0
782.03 0
782.10 0
782.16 0
782.23 0
782.29 0
782.35 0
782.42 0
782.48 0
782.55 0
782.61 0
782.67 0
782.74 0
782.80 0
782.87 0
782.93 0
783.00 0
783.06 0
783.12 0
783.19 0
783.25 0
783.32 0
783.38 0
783.44 0
783.51 0
783.57 0
783.64 0
783.70 0
783.77 0
783.83 0
783.89 0
783.96 0
784.02 0
784.09 0
784.15 0
784.21 0
784.28 0
784.34 0
784.41 0
784.47 0
784.54 0
784.60 0
784.66 0
784.73 0
784.79 0
784.86 0
784.92 0
784.98 0
785.05 0
785.11 0
785.18 0
785.24 0
785.31 0
785.37 0
785.43 0
785.50 0
785.56 0
785.63 0
785.69 0
785.76 0
785.82 0
785.88 0
785.95 0
786.01 0
786.08 0
786.14 0
786.21 0
786.27 0
786.33 0
786.40 0
786.46 0
786.53 0
786.59 0
786.66 0
786.72 0
786.78 0
786.85 0
786.91 0
786.98 0
787.04 0
787.11 0
787.17 0
787.23 0
787.30 0
787.36 0
787.43 0
787.49 0
787.56 0
787.62 0
787.68 0
787.75 0
787.81 0
787.88 0
787.94 0
788.01 0
788.07 0
788.13 0
788.20 0
788.26 0
788.33 0
788.39 0
788.46 0
788.52 0
788.58 0
788.65 0
788.71 0
788.78 0
788.84 0
788.91 0
788.97 0
789.04 0
789.10 0
789.16 0
789.23 0
789.29 0
789.36 0
789.42 0
789.49 0
789.55 0
789.61 0
789.68 0
789.74 0
789.81 0
789.87 0
789.94 0
790.00 0
790.07 0
790.13 0
790.19 0
790.26 0
790.32 0
790.39 0
790.45 0
790.52 0
790.58 0
790.65 0
790.71 0
790.77 0
790.84 0
790.90 0
790.97 0
791.03 0
791.10 0
791.16 0
791.23 0
791.29 0
791.35 0
791.42 0
791.48 0
791.55 0
791.61 0
791.68 0
791.74 0
791.81 0
791.87 0
791.94 0
792.00 0
792.06 0
792.13 0
792.19 0
792.26 0
792.32 0
792.39 0
792.45 0
792.52 0
792.58 0
792.64 0
792.71 0
792.77 0
792.84 0
792.90 0
792.97 0
793.03 0
793.10 0
793.16 0
793.23 0
793.29 0
793.35 0
793.42 0
793.48 0
793.55 0
793.61 0
793.68 0
793.74 0
793.81 0
793.87 0
793.94 0
794.00 0
794.07 0
794.13 0
794.19 0
794.26 0
794.32 0
794.39 0
794.45 0
794.52 0
794.58 0
794.65 0
794.71 0
794.78 0
794.84 0
794.90 0
794.97 0
795.03 0
795.10 0
795.16 0
795.23 0
795.29 0
795.36 0
795.42 0
795.49 0
795.55 0
795.62 0
795.68 0
795.75 0
795.81 0
795.87 0
795.94 0
796.00 0
796.07 0
796.13 0
796.20 0
796.26 0
796.33 0
796.39 0
796.46 0
796.52 0
796.59 0
796.65 0
796.72 0
796.78 0
796.84 0
796.91 0
796.97 0
797.04 0
797.10 0
797.17 0
797.23 0
797.30 0
797.36 0
797.43 0
797.49 0
797.56 0
797.62 0
797.69 0
797.75 0
797.82 0
797.88 0
797.94 0
798.01 0
798.07 0
798.14 0
798.20 0
798.27 0
798.33 0
798.40 0
798.46 0
798.53 0
798.59 0
798.66 0
798.72 0
798.79 0
798.85 0
798.92 0
798.98 0
799.05 0
799.11 0
799.18 0
799.24 0
799.31 0
799.37 0
799.43 0
799.50 0
799.56 0
799.63 0
799.69 0
799.76 0
799.82 0
799.89 0
799.95 0
800.02 0
800.08 0
800.15 0
800.21 0
800.28 0
800.34 0
800.41 0
800.47 0
800.54 0
800.60 0
800.67 0
800.73 0
800.80 0
800.86 0
800.93 0
800.99 0
801.06 0
801.12 0
801.19 0
801.25 0
801.32 0
801.38 0
801.44 0
801.51 0
801.57 0
801.64 0
801.70 0
801.77 0
801.83 0
801.90 0
801.96 0
802.03 0
802.09 0
802.16 0
802.22 0
802.29 0
802.35 0
802.42 0
802.48 0
802.55 0
802.61 0
802.68 0
802.74 0
802.81 0
802.87 0
802.94 0
803.00 0
803.07 0
803.13 0
803.20 0
803.26 0
803.33 0
803.39 0
803.46 0
803.52 0
803.59 0
803.65 0
803.72 0
803.78 0
803.85 0
803.91 0
803.98 0
804.04 0
804.11 0
804.17 0
804.24 0
804.30 0
804.37 0
804.43 0
804.50 0
804.56 0
804.63 0
804.69 0
804.76 0
804.82 0
804.89 0
804.95 0
805.02 0
805.08 0
805.15 0
805.21 0
805.28 0
805.34 0
805.41 0
805.47 0
805.54 0
805.60 0
805.67 0
805.73 0
805.80 0
805.86 0
805.93 0
805.99 0
806.06 0
806.12 0
806.19 0
806.25 0
806.32 0
806.38 0
806.45 0
806.51 0
806.58 0
806.64 0
806.71 0
806.77 0
806.84 0
806.90 0
806.97 0
807.03 0
807.10 0
807.16 0
807.23 0
807.30 0
807.36 0
807.43 0
807.49 0
807.56 0
807.62 0
807.69 0
807.75 0
807.82 0
807.88 0
807.95 0
808.01 0
808.08 0
808.14 0
808.21 0
808.27 0
808.34 0
808.40 0
808.47 0
808.53 0
808.60 0
808.66 0
808.73 0
808.79 0
808.86 0
808.92 0
808.99 0
809.05 0
809.12 0
809.18 0
809.25 0
809.32 0
809.38 0
809.45 0
809.51 0
809.58 0
809.64 0
809.71 0
809.77 0
809.84 0
809.90 0
809.97 0
810.03 0
810.10 0
810.16 0
810.23 0
810.29 0
810.36 0
810.42 0
810.49 0
810.55 0
810.62 0
810.69 0
810.75 0
810.82 0
810.88 0
810.95 0
811.01 0
811.08 0
811.14 0
811.21 0
811.27 0
811.34 0
811.40 0
811.47 0
811.53 0
811.60 0
811.66 0
811.73 0
811.79 0
811.86 0
811.93 0
811.99 0
812.06 0
812.12 0
812.19 0
812.25 0
812.32 0
812.38 0
812.45 0
812.51 0
812.58 0
812.64 0
812.71 0
812.77 0
812.84 0
812.91 0
812.97 0
813.04 0
813.10 0
813.17 0
813.23 0
813.30 0
813.36 0
813.43 0
813.49 0
813.56 0
813.62 0
813.69 0
813.76 0
813.82 0
813.89 0
813.95 0
814.02 0
814.08 0
814.15 0
814.21 0
814.28 0
814.34 0
814.41 0
814.47 0
814.54 0
814.61 0
814.67 0
814.74 0
814.80 0
814.87 0
814.93 0
815.00 0
815.06 0
815.13 0
815.19 0
815.26 0
815.33 0
815.39 0
815.46 0
815.52 0
815.59 0
815.65 0
815.72 0
815.78 0
815.85 0
815.91 0
815.98 0
816.05 0
816.11 0
816.18 0
816.24 0
816.31 0
816.37 0
816.44 0
816.50 0
816.57 0
816.63 0
816.70 0
816.77 0
816.83 0
816.90 0
816.96 0
817.03 0
817.09 0
817.16 0
817.22 0
817.29 0
817.36 0
817.42 0
817.49 0
817.55 0
817.62 0
817.68 0
817.75 0
817.81 0
817.88 0
817.94 0
818.01 0
818.08 0
818.14 0
818.21 0
818.27 0
818.34 0
818.40 0
818.47 0
818.54 0
818.60 0
818.67 0
818.73 0
818.80 0
818.86 0
818.93 0
818.99 0
819.06 0
819.13 0
819.19 0
819.26 0
819.32 0
819.39 0
819.45 0
819.52 0
819.58 0
819.65 0
819.72 0
819.78 0
819.85 0
819.91 0
819.98 0
820.04 0
820.11 0
820.18 0
820.24 0
820.31 0
820.37 0
820.44 0
820.50 0
820.57 0
820.63 0
820.70 0
820.77 0
820.83 0
820.90 0
820.96 0
821.03 0
821.09 0
821.16 0
821.23 0
821.29 0
821.36 0
821.42 0
821.49 0
821.55 0
821.62 0
821.69 0
821.75 0
821.82 0
821.88 0
821.95 0
822.01 0
822.08 0
822.15 0
822.21 0
822.28 0
822.34 0
822.41 0
822.47 0
822.54 0
822.61 0
822.67 0
822.74 0
822.80 0
822.87 0
822.93 0
823.00 0
823.07 0
823.13 0
823.20 0
823.26 0
823.33 0
823.39 0
823.46 0
823.53 0
823.59 0
823.66 0
823.72 0
823.79 0
823.86 0
823.92 0
823.99 0
824.05 0
824.12 0
824.18 0
824.25 0
824.32 0
824.38 0
824.45 0
824.51 0
824.58 0
824.64 0
824.71 0
824.78 0
824.84 0
824.91 0
824.97 0
825.04 0
825.11 0
825.17 0
825.24 0
825.30 0
825.37 0
825.43 0
825.50 0
825.57 0
825.63 0
825.70 0
825.76 0
825.83 0
825.90 0
825.96 0
826.03 0
826.09 0
826.16 0
826.23 0
826.29 0
826.36 0
826.42 0
826.49 0
826.55 0
826.62 0
826.69 0
826.75 0
826.82 0
826.88 0
826.95 0
827.02 0
827.08 0
827.15 0
827.21 0
827.28 0
827.35 0
827.41 0
827.48 0
827.54 0
827.61 0
827.68 0
827.74 0
827.81 0
827.87 0
827.94 0
828.00 0
828.07 0
828.14 0
828.20 0
828.27 0
828.33 0
828.40 0
828.47 0
828.53 0
828.60 0
828.66 0
828.73 0
828.80 0
828.86 0
828.93 0
828.99 0
829.06 0
829.13 0
829.19 0
829.26 0
829.32 0
829.39 0
829.46 0
829.52 0
829.59 0
829.65 0
829.72 0
829.79 0
829.85 0
829.92 0
829.98 0
830.05 0
830.12 0
830.18 0
830.25 0
830.31 0
830.38 0
830.45 0
830.51 0
830.58 0
830.65 0
830.71 0
830.78 0
830.84 0
830.91 0
830.98 0
831.04 0
831.11 0
831.17 0
831.24 0
831.31 0
831.37 0
831.44 0
831.50 0
831.57 0
831.64 0
831.70 0
831.77 0
831.83 0
831.90 0
831.97 0
832.03 0
832.10 0
832.17 0
832.23 0
832.30 0
832.36 0
832.43 0
832.50 0
832.56 0
832.63 0
832.69 0
832.76 0
832.83 0
832.89 0
832.96 0
833.02 0
833.09 0
833.16 0
833.22 0
833.29 0
833.36 0
833.42 0
833.49 0
833.55 0
833.62 0
833.69 0
833.75 0
833.82 0
833.89 0
833.95 0
834.02 0
834.08 0
834.15 0
834.22 0
834.28 0
834.35 0
834.41 0
834.48 0
834.55 0
834.61 0
834.68 0
834.75 0
834.81 0
834.88 0
834.94 0
835.01 0
835.08 0
835.14 0
835.21 0
835.28 0
835.34 0
835.41 0
835.47 0
835.54 0
835.61 0
835.67 0
835.74 0
835.81 0
835.87 0
835.94 0
836.00 0
836.07 0
836.14 0
836.20 0
836.27 0
836.34 0
836.40 0
836.47 0
836.53 0
836.60 0
836.67 0
836.73 0
836.80 0
836.87 0
836.93 0
837.00 0
837.06 0
837.13 0
837.20 0
837.26 0
837.33 0
837.40 0
837.46 0
837.53 0
837.60 0
837.66 0
837.73 0
837.79 0
837.86 0
837.93 0
837.99 0
838.06 0
838.13 0
838.19 0
838.26 0
838.33 0
838.39 0
838.46 0
838.52 0
838.59 0
838.66 0
838.72 0
838.79 0
838.86 0
838.92 0
838.99 0
839.06 0
839.12 0
839.19 0
839.25 0
839.32 0
839.39 0
839.45 0
839.52 0
839.59 0
839.65 0
839.72 0
839.79 0
839.85 0
839.92 0
839.99 0
840.05 0
840.12 0
840.18 0
840.25 0
840.32 0
840.38 0
840.45 0
840.52 0
840.58 0
840.65 0
840.72 0
840.78 0
840.85 0
840.92 0
840.98 0
841.05 0
841.11 0
841.18 0
841.25 0
841.31 0
841.38 0
841.45 0
841.51 0
841.58 0
841.65 0
841.71 0
841.78 0
841.85 0
841.91 0
841.98 0
842.05 0
842.11 0
842.18 0
842.25 0
842.31 0
842.38 0
842.44 0
842.51 0
842.58 0
842.64 0
842.71 0
842.78 0
842.84 0
842.91 0
842.98 0
843.04 0
843.11 0
843.18 0
843.24 0
843.31 0
843.38 0
843.44 0
843.51 0
843.58 0
843.64 0
843.71 0
843.78 0
843.84 0
843.91 0
843.98 0
844.04 0
844.11 0
844.18 0
844.24 0
844.31 0
844.38 0
844.44 0
844.51 0
844.58 0
844.64 0
844.71 0
844.77 0
844.84 0
844.91 0
844.97 0
845.04 0
845.11 0
845.17 0
845.24 0
845.31 0
845.37 0
845.44 0
845.51 0
845.57 0
845.64 0
845.71 0
845.77 0
845.84 0
845.91 0
845.97 0
846.04 0
846.11 0
846.17 0
846.24 0
846.31 0
846.37 0
846.44 0
846.51 0
846.57 0
846.64 0
846.71 0
846.77 0
846.84 0
846.91 0
846.97 0
847.04 0
847.11 0
847.17 0
847.24 0
847.31 0
847.37 0
847.44 0
847.51 0
847.58 0
847.64 0
847.71 0
847.78 0
847.84 0
847.91 0
847.98 0
848.04 0
848.11 0
848.18 0
848.24 0
848.31 0
848.38 0
848.44 0
848.51 0
848.58 0
848.64 0
848.71 0
848.78 0
848.84 0
848.91 0
848.98 0
849.04 0
849.11 0
849.18 0
849.24 0
849.31 0
849.38 0
849.44 0
849.51 0
849.58 0
849.64 0
849.71 0
849.78 0
849.85 0
849.91 0
849.98 0
850.05 0
850.11 0
850.18 0
850.25 0
850.31 0
850.38 0
850.45 0
850.51 0
850.58 0
850.65 0
850.71 0
850.78 0
850.85 0
850.91 0
850.98 0
851.05 0
851.12 0
851.18 0
851.25 0
851.32 0
851.38 0
851.45 0
851.52 0
851.58 0
851.65 0
851.72 0
851.78 0
851.85 0
851.92 0
851.98 0
852.05 0
852.12 0
852.19 0
852.25 0
852.32 0
852.39 0
852.45 0
852.52 0
852.59 0
852.65 0
852.72 0
852.79 0
852.85 0
852.92 0
852.99 0
853.06 0
853.12 0
853.19 0
853.26 0
853.32 0
853.39 0
853.46 0
853.52 0
853.59 0
853.66 0
853.73 0
853.79 0
853.86 0
853.93 0
853.99 0
854.06 0
854.13 0
854.19 0
854.26 0
854.33 0
854.39 0
854.46 0
854.53 0
854.60 0
854.66 0
854.73 0
854.80 0
854.86 0
854.93 0
855.00 0
855.07 0
855.13 0
855.20 0
855.27 0
855.33 0
855.40 0
855.47 0
855.53 0
855.60 0
855.67 0
855.74 0
855.80 0
855.87 0
855.94 0
856.00 0
856.07 0
856.14 0
856.20 0
856.27 0
856.34 0
856.41 0
856.47 0
856.54 0
856.61 0
856.67 0
856.74 0
856.81 0
856.88 0
856.94 0
857.01 0
857.08 0
857.14 0
857.21 0
857.28 0
857.35 0
857.41 0
857.48 0
857.55 0
857.61 0
857.68 0
857.75 0
857.82 0
857.88 0
857.95 0
858.02 0
858.08 0
858.15 0
858.22 0
858.29 0
858.35 0
858.42 0
858.49 0
858.55 0
858.62 0
858.69 0
858.76 0
858.82 0
858.89 0
858.96 0
859.02 0
859.09 0
859.16 0
859.23 0
859.29 0
859.36 0
859.43 0
859.49 0
859.56 0
859.63 0
859.70 0
859.76 0
859.83 0
859.90 0
859.96 0
860.03 0
860.10 0
860.17 0
860.23 0
860.30 0
860.37 0
860.44 0
860.50 0
860.57 0
860.64 0
860.70 0
860.77 0
860.84 0
860.91 0
860.97 0
861.04 0
861.11 0
861.17 0
861.24 0
861.31 0
861.38 0
861.44 0
861.51 0
861.58 0
861.65 0
861.71 0
861.78 0
861.85 0
861.91 0
861.98 0
862.05 0
862.12 0
862.18 0
862.25 0
862.32 0
862.39 0
862.45 0
862.52 0
862.59 0
862.66 0
862.72 0
862.79 0
862.86 0
862.92 0
862.99 0
863.06 0
863.13 0
863.19 0
863.26 0
863.33 0
863.40 0
863.46 0
863.53 0
863.60 0
863.67 0
863.73 0
863.80 0
863.87 0
863.93 0
864.00 0
864.07 0
864.14 0
864.20 0
864.27 0
864.34 0
864.41 0
864.47 0
864.54 0
864.61 0
864.68 0
864.74 0
864.81 0
864.88 0
864.95 0
865.01 0
865.08 0
865.15 0
865.22 0
865.28 0
865.35 0
865.42 0
865.48 0
865.55 0
865.62 0
865.69 0
865.75 0
865.82 0
865.89 0
865.96 0
866.02 0
866.09 0
866.16 0
866.23 0
866.29 0
866.36 0
866.43 0
866.50 0
866.56 0
866.63 0
866.70 0
866.77 0
866.83 0
866.90 0
866.97 0
867.04 0
867.10 0
867.17 0
867.24 0
867.31 0
867.37 0
867.44 0
867.51 0
867.58 0
867.64 0
867.71 0
867.78 0
867.85 0
867.91 0
867.98 0
868.05 0
868.12 0
868.18 0
868.25 0
868.32 0
868.39 0
868.45 0
868.52 0
868.59 0
868.66 0
868.72 0
868.79 0
868.86 0
868.93 0
868.99 0
869.06 0
869.13 0
869.20 0
869.27 0
869.33 0
869.40 0
869.47 0
869.54 0
869.60 0
869.67 0
869.74 0
869.81 0
869.87 0
869.94 0
870.01 0
870.08 0
870.14 0
870.21 0
870.28 0
870.35 0
870.41 0
870.48 0
870.55 0
870.62 0
870.68 0
870.75 0
870.82 0
870.89 0
870.96 0
871.02 0
871.09 0
871.16 0
871.23 0
871.29 0
871.36 0
871.43 0
871.50 0
871.56 0
871.63 0
871.70 0
871.77 0
871.83 0
871.90 0
871.97 0
872.04 0
872.11 0
872.17 0
872.24 0
872.31 0
872.38 0
872.44 0
872.51 0
872.58 0
872.65 0
872.71 0
872.78 0
872.85 0
872.92 0
872.99 0
873.05 0
873.12 0
873.19 0
873.26 0
873.32 0
873.39 0
873.46 0
873.53 0
873.60 0
873.66 0
873.73 0
873.80 0
873.87 0
873.93 0
874.00 0
874.07 0
874.14 0
874.21 0
874.27 0
874.34 0
874.41 0
874.48 0
874.54 0
874.61 0
874.68 0
874.75 0
874.82 0
874.88 0
874.95 0
875.02 0
875.09 0
875.15 0
875.22 0
875.29 0
875.36 0
875.43 0
875.49 0
875.56 0
875.63 0
875.70 0
875.76 0
875.83 0
875.90 0
875.97 0
876.04 0
876.10 0
876.17 0
876.24 0
876.31 0
876.38 0
876.44 0
876.51 0
876.58 0
876.65 0
876.71 0
876.78 0
876.85 0
876.92 0
876.99 0
877.05 0
877.12 0
877.19 0
877.26 0
877.33 0
877.39 0
877.46 0
877.53 0
877.60 0
877.66 0
877.73 0
877.80 0
877.87 0
877.94 0
878.00 0
878.07 0
878.14 0
878.21 0
878.28 0
878.34 0
878.41 0
878.48 0
878.55 0
878.62 0
878.68 0
878.75 0
878.82 0
878.89 0
878.96 0
879.02 0
879.09 0
879.16 0
879.23 0
879.30 0
879.36 0
879.43 0
879.50 0
879.57 0
879.64 0
879.70 0
879.77 0
879.84 0
879.91 0
879.97 0
880.04 0
880.11 0
880.18 0
880.25 0
880.31 0
880.38 0
880.45 0
880.52 0
880.59 0
880.66 0
880.72 0
880.79 0
880.86 0
880.93 0
881.00 0
881.06 0
881.13 0
881.20 0
881.27 0
881.34 0
881.40 0
881.47 0
881.54 0
881.61 0
881.68 0
881.74 0
881.81 0
881.88 0
881.95 0
882.02 0
882.08 0
882.15 0
882.22 0
882.29 0
882.36 0
882.42 0
882.49 0
882.56 0
882.63 0
882.70 0
882.76 0
882.83 0
882.90 0
882.97 0
883.04 0
883.11 0
883.17 0
883.24 0
883.31 0
883.38 0
883.45 0
883.51 0
883.58 0
883.65 0
883.72 0
883.79 0
883.85 0
883.92 0
883.99 0
884.06 0
884.13 0
884.20 0
884.26 0
884.33 0
884.40 0
884.47 0
884.54 0
884.60 0
884.67 0
884.74 0
884.81 0
884.88 0
884.95 0
885.01 0
885.08 0
885.15 0
885.22 0
885.29 0
885.35 0
885.42 0
885.49 0
885.56 0
885.63 0
885.70 0
885.76 0
885.83 0
885.90 0
885.97 0
886.04 0
886.10 0
886.17 0
886.24 0
886.31 0
886.38 0
886.45 0
886.51 0
886.58 0
886.65 0
886.72 0
886.79 0
886.86 0
886.92 0
886.99 0
887.06 0
887.13 0
887.20 0
887.27 0
887.33 0
887.40 0
887.47 0
887.54 0
887.61 0
887.67 0
887.74 0
887.81 0
887.88 0
887.95 0
888.02 0
888.08 0
888.15 0
888.22 0
888.29 0
888.36 0
888.43 0
888.49 0
888.56 0
888.63 0
888.70 0
888.77 0
888.84 0
888.90 0
888.97 0
889.04 0
889.11 0
889.18 0
889.25 0
889.31 0
889.38 0
889.45 0
889.52 0
889.59 0
889.66 0
889.72 0
889.79 0
889.86 0
889.93 0
890.00 0
890.07 0
890.13 0
890.20 0
890.27 0
890.34 0
890.41 0
890.48 0
890.55 0
890.61 0
890.68 0
890.75 0
890.82 0
890.89 0
890.96 0
891.02 0
891.09 0
891.16 0
891.23 0
891.30 0
891.37 0
891.43 0
891.50 0
891.57 0
891.64 0
891.71 0
891.78 0
891.85 0
891.91 0
891.98 0
892.05 0
892.12 0
892.19 0
892.26 0
892.32 0
892.39 0
892.46 0
892.53 0
892.60 0
892.67 0
892.74 0
892.80 0
892.87 0
892.94 0
893.01 0
893.08 0
893.15 0
893.21 0
893.28 0
893.35 0
893.42 0
893.49 0
893.56 0
893.63 0
893.69 0
893.76 0
893.83 0
893.90 0
893.97 0
894.04 0
894.11 0
894.17 0
894.24 0
894.31 0
894.38 0
894.45 0
894.52 0
894.59 0
894.65 0
894.72 0
894.79 0
894.86 0
894.93 0
895.00 0
895.07 0
895.13 0
895.20 0
895.27 0
895.34 0
895.41 0
895.48 0
895.55 0
895.61 0
895.68 0
895.75 0
895.82 0
895.89 0
895.96 0
896.03 0
896.09 0
896.16 0
896.23 0
896.30 0
896.37 0
896.44 0
896.51 0
896.57 0
896.64 0
896.71 0
896.78 0
896.85 0
896.92 0
896.99 0
897.06 0
897.12 0
897.19 0
897.26 0
897.33 0
897.40 0
897.47 0
897.54 0
897.60 0
897.67 0
897.74 0
897.81 0
897.88 0
897.95 0
898.02 0
898.09 0
898.15 0
898.22 0
898.29 0
898.36 0
898.43 0
898.50 0
898.57 0
898.63 0
898.70 0
898.77 0
898.84 0
898.91 0
898.98 0
899.05 0
899.12 0
899.18 0
899.25 0
899.32 0
899.39 0
899.46 0
899.53 0
899.60 0
899.67 0
899.73 0
899.80 0
899.87 0
899.94 0
900.01 0
900.08 0
900.15 0
900.22 0
900.28 0
900.35 0
900.42 0
900.49 0
900.56 0
900.63 0
900.70 0
900.77 0
900.83 0
900.90 0
900.97 0
901.04 0
901.11 0
901.18 0
901.25 0
901.32 0
901.39 0
901.45 0
901.52 0
901.59 0
901.66 0
901.73 0
901.80 0
901.87 0
901.94 0
902.00 0
902.07 0
902.14 0
902.21 0
902.28 0
902.35 0
902.42 0
902.49 0
902.56 0
902.62 0
902.69 0
902.76 0
902.83 0
902.90 0
902.97 0
903.04 0
903.11 0
903.18 0
903.24 0
903.31 0
903.38 0
903.45 0
903.52 0
903.59 0
903.66 0
903.73 0
903.80 0
903.86 0
903.93 0
904.00 0
904.07 0
904.14 0
904.21 0
904.28 0
904.35 0
904.42 0
904.48 0
904.55 0
904.62 0
904.69 0
904.76 0
904.83 0
904.90 0
904.97 0
905.04 0
905.10 0
905.17 0
905.24 0
905.31 0
905.38 0
905.45 0
905.52 0
905.59 0
905.66 0
905.73 0
905.79 0
905.86 0
905.93 0
906.00 0
906.07 0
906.14 0
906.21 0
906.28 0
906.35 0
906.42 0
906.48 0
906.55 0
906.62 0
906.69 0
906.76 0
906.83 0
906.90 0
906.97 0
907.04 0
907.11 0
907.17 0
907.24 0
907.31 0
907.38 0
907.45 0
907.52 0
907.59 0
907.66 0
907.73 0
907.80 0
907.87 0
907.93 0
908.00 0
908.07 0
908.14 0
908.21 0
908.28 0
908.35 0
908.42 0
908.49 0
908.56 0
908.63 0
908.69 0
908.76 0
908.83 0
908.90 0
908.97 0
909.04 0
909.11 0
909.18 0
909.25 0
909.32 0
909.39 0
909.45 0
909.52 0
909.59 0
909.66 0
909.73 0
909.80 0
909.87 0
909.94 0
910.01 0
910.08 0
910.15 0
910.21 0
910.28 0
910.35 0
910.42 0
910.49 0
910.56 0
910.63 0
910.70 0
910.77 0
910.84 0
910.91 0
910.98 0
911.04 0
911.11 0
911.18 0
911.25 0
911.32 0
911.39 0
911.46 0
911.53 0
911.60 0
911.67 0
911.74 0
911.81 0
911.88 0
911.94 0
912.01 0
912.08 0
912.15 0
912.22 0
912.29 0
912.36 0
912.43 0
912.50 0
912.57 0
912.64 0
912.71 0
912.78 0
912.84 0
912.91 0
912.98 0
913.05 0
913.12 0
913.19 0
913.26 0
913.33 0
913.40 0
913.47 0
913.54 0
913.61 0
913.68 0
913.74 0
913.81 0
913.88 0
913.95 0
914.02 0
914.09 0
914.16 0
914.23 0
914.30 0
914.37 0
914.44 0
914.51 0
914.58 0
914.65 0
914.72 0
914.78 0
914.85 0
914.92 0
914.99 0
915.06 0
915.13 0
915.20 0
915.27 0
915.34 0
915.41 0
915.48 0
915.55 0
915.62 0
915.69 0
915.76 0
915.82 0
915.89 0
915.96 0
916.03 0
916.10 0
916.17 0
916.24 0
916.31 0
916.38 0
916.45 0
916.52 0
916.59 0
916.66 0
916.73 0
916.80 0
916.87 0
916.93 0
917.00 0
917.07 0
917.14 0
917.21 0
917.28 0
917.35 0
917.42 0
917.49 0
917.56 0
917.63 0
917.70 0
917.77 0
917.84 0
917.91 0
917.98 0
918.05 0
918.12 0
918.18 0
918.25 0
918.32 0
918.39 0
918.46 0
918.53 0
918.60 0
918.67 0
918.74 0
918.81 0
918.88 0
918.95 0
919.02 0
919.09 0
919.16 0
919.23 0
919.30 0
919.37 0
919.44 0
919.50 0
919.57 0
919.64 0
919.71 0
919.78 0
919.85 0
919.92 0
919.99 0
920.06 0
920.13 0
920.20 0
920.27 0
920.34 0
920.41 0
920.48 0
920.55 0
920.62 0
920.69 0
920.76 0
920.83 0
920.90 0
920.96 0
921.03 0
921.10 0
921.17 0
921.24 0
921.31 0
921.38 0
921.45 0
921.52 0
921.59 0
921.66 0
921.73 0
921.80 0
921.87 0
921.94 0
922.01 0
922.08 0
922.15 0
922.22 0
922.29 0
922.36 0
922.43 0
922.50 0
922.57 0
922.63 0
922.70 0
922.77 0
922.84 0
922.91 0
922.98 0
923.05 0
923.12 0
923.19 0
923.26 0
923.33 0
923.40 0
923.47 0
923.54 0
923.61 0
923.68 0
923.75 0
923.82 0
923.89 0
923.96 0
924.03 0
924.10 0
924.17 0
924.24 0
924.31 0
924.38 0
924.45 0
924.52 0
924.59 0
924.66 0
924.72 0
924.79 0
924.86 0
924.93 0
925.00 0
925.07 0
925.14 0
925.21 0
925.28 0
925.35 0
925.42 0
925.49 0
925.56 0
925.63 0
925.70 0
925.77 0
925.84 0
925.91 0
925.98 0
926.05 0
926.12 0
926.19 0
926.26 0
926.33 0
926.40 0
926.47 0
926.54 0
926.61 0
926.68 0
926.75 0
926.82 0
926.89 0
926.96 0
927.03 0
927.10 0
927.17 0
927.24 0
927.31 0
927.38 0
927.45 0
927.51 0
927.58 0
927.65 0
927.72 0
927.79 0
927.86 0
927.93 0
928.00 0
928.07 0
928.14 0
928.21 0
928.28 0
928.35 0
928.42 0
928.49 0
928.56 0
928.63 0
928.70 0
928.77 0
928.84 0
928.91 0
928.98 0
929.05 0
929.12 0
929.19 0
929.26 0
929.33 0
929.40 0
929.47 0
929.54 0
929.61 0
929.68 0
929.75 0
929.82 0
929.89 0
929.96 0
930.03 0
930.10 0
930.17 0
930.24 0
930.31 0
930.38 0
930.45 0
930.52 0
930.59 0
930.66 0
930.73 0
930.80 0
930.87 0
930.94 0
931.01 0
931.08 0
931.15 0
931.22 0
931.29 0
931.36 0
931.43 0
931.50 0
931.57 0
931.64 0
931.71 0
931.78 0
931.85 0
931.92 0
931.99 0
932.06 0
932.13 0
932.20 0
932.27 0
932.34 0
932.41 0
932.48 0
932.55 0
932.62 0
932.69 0
932.76 0
932.83 0
932.90 0
932.97 0
933.04 0
933.11 0
933.18 0
933.25 0
933.32 0
933.39 0
933.46 0
933.53 0
933.60 0
933.67 0
933.74 0
933.81 0
933.88 0
933.95 0
934.02 0
934.09 0
934.16 0
934.23 0
934.30 0
934.37 0
934.44 0
934.51 0
934.58 0
934.65 0
934.72 0
934.79 0
934.86 0
934.93 0
935.00 0
935.07 0
935.14 0
935.21 0
935.28 0
935.35 0
935.42 0
935.49 0
935.56 0
935.63 0
935.70 0
935.77 0
935.84 0
935.91 0
935.98 0
936.05 0
936.12 0
936.19 0
936.26 0
936.33 0
936.40 0
936.47 0
936.54 0
936.61 0
936.68 0
936.75 0
936.82 0
936.89 0
936.96 0
937.03 0
937.10 0
937.17 0
937.24 0
937.31 0
937.38 0
937.45 0
937.52 0
937.59 0
937.66 0
937.73 0
937.80 0
937.87 0
937.94 0
938.02 0
938.09 0
938.16 0
938.23 0
938.30 0
938.37 0
938.44 0
938.51 0
938.58 0
938.65 0
938.72 0
938.79 0
938.86 0
938.93 0
939.00 0
939.07 0
939.14 0
939.21 0
939.28 0
939.35 0
939.42 0
939.49 0
939.56 0
939.63 0
939.70 0
939.77 0
939.84 0
939.91 0
939.98 0
940.05 0
940.12 0
940.19 0
940.26 0
940.33 0
940.40 0
940.47 0
940.54 0
940.61 0
940.68 0
940.75 0
940.83 0
940.90 0
940.97 0
941.04 0
941.11 0
941.18 0
941.25 0
941.32 0
941.39 0
941.46 0
941.53 0
941.60 0
941.67 0
941.74 0
941.81 0
941.88 0
941.95 0
942.02 0
942.09 0
942.16 0
942.23 0
942.30 0
942.37 0
942.44 0
942.51 0
942.58 0
942.65 0
942.72 0
942.79 0
942.87 0
942.94 0
943.01 0
943.08 0
943.15 0
943.22 0
943.29 0
943.36 0
943.43 0
943.50 0
943.57 0
943.64 0
943.71 0
943.78 0
943.85 0
943.92 0
943.99 0
944.06 0
944.13 0
944.20 0
944.27 0
944.34 0
944.41 0
944.48 0
944.56 0
944.63 0
944.70 0
944.77 0
944.84 0
944.91 0
944.98 0
945.05 0
945.12 0
945.19 0
945.26 0
945.33 0
945.40 0
945.47 0
945.54 0
945.61 0
945.68 0
945.75 0
945.82 0
945.89 0
945.96 0
946.03 0
946.11 0
946.18 0
946.25 0
946.32 0
946.39 0
946.46 0
946.53 0
946.60 0
946.67 0
946.74 0
946.81 0
946.88 0
946.95 0
947.02 0
947.09 0
947.16 0
947.23 0
947.30 0
947.37 0
947.45 0
947.52 0
947.59 0
947.66 0
947.73 0
947.80 0
947.87 0
947.94 0
948.01 0
948.08 0
948.15 0
948.22 0
948.29 0
948.36 0
948.43 0
948.50 0
948.57 0
948.65 0
948.72 0
948.79 0
948.86 0
948.93 0
949.00 0
949.07 0
949.14 0
949.21 0
949.28 0
949.35 0
949.42 0
949.49 0
949.56 0
949.63 0
949.70 0
949.78 0
949.85 0
949.92 0
949.99 0
950.06 0
950.13 0
950.20 0
950.27 0
950.34 0
950.41 0
950.48 0
950.55 0
950.62 0
950.69 0
950.76 0
950.83 0
950.91 0
950.98 0
951.05 0
951.12 0
951.19 0
951.26 0
951.33 0
951.40 0
951.47 0
951.54 0
951.61 0
951.68 0
951.75 0
951.82 0
951.90 0
951.97 0
952.04 0
952.11 0
952.18 0
952.25 0
952.32 0
952.39 0
952.46 0
952.53 0
952.60 0
952.67 0
952.74 0
952.81 0
952.89 0
952.96 0
953.03 0
953.10 0
953.17 0
953.24 0
953.31 0
953.38 0
953.45 0
953.52 0
953.59 0
953.66 0
953.73 0
953.81 0
953.88 0
953.95 0
954.02 0
954.09 0
954.16 0
954.23 0
954.30 0
954.37 0
954.44 0
954.51 0
954.58 0
954.66 0
954.73 0
954.80 0
954.87 0
954.94 0
955.01 0
955.08 0
955.15 0
955.22 0
955.29 0
955.36 0
955.43 0
955.51 0
955.58 0
955.65 0
955.72 0
955.79 0
955.86 0
955.93 0
956.00 0
956.07 0
956.14 0
956.21 0
956.28 0
956.36 0
956.43 0
956.50 0
956.57 0
956.64 0
956.71 0
956.78 0
956.85 0
956.92 0
956.99 0
957.06 0
957.14 0
957.21 0
957.28 0
957.35 0
957.42 0
957.49 0
957.56 0
957.63 0
957.70 0
957.77 0
957.84 0
957.92 0
957.99 0
958.06 0
958.13 0
958.20 0
958.27 0
958.34 0
958.41 0
958.48 0
958.55 0
958.63 0
958.70 0
958.77 0
958.84 0
958.91 0
958.98 0
959.05 0
959.12 0
959.19 0
959.26 0
959.34 0
959.41 0
959.48 0
959.55 0
959.62 0
959.69 0
959.76 0
959.83 0
959.90 0
959.97 0
960.05 0
960.12 0
960.19 0
960.26 0
960.33 0
960.40 0
960.47 0
960.54 0
960.61 0
960.68 0
960.76 0
960.83 0
960.90 0
960.97 0
961.04 0
961.11 0
961.18 0
961.25 0
961.32 0
961.40 0
961.47 0
961.54 0
961.61 0
961.68 0
961.75 0
961.82 0
961.89 0
961.96 0
962.03 0
962.11 0
962.18 0
962.25 0
962.32 0
962.39 0
962.46 0
962.53 0
962.60 0
962.67 0
962.75 0
962.82 0
962.89 0
962.96 0
963.03 0
963.10 0
963.17 0
963.24 0
963.31 0
963.39 0
963.46 0
963.53 0
963.60 0
963.67 0
963.74 0
963.81 0
963.88 0
963.96 0
964.03 0
964.10 0
964.17 0
964.24 0
964.31 0
964.38 0
964.45 0
964.52 0
964.60 0
964.67 0
964.74 0
964.81 0
964.88 0
964.95 0
965.02 0
965.09 0
965.17 0
965.24 0
965.31 0
965.38 0
965.45 0
965.52 0
965.59 0
965.66 0
965.74 0
965.81 0
965.88 0
965.95 0
966.02 0
966.09 0
966.16 0
966.23 0
966.31 0
966.38 0
966.45 0
966.52 0
966.59 0
966.66 0
966.73 0
966.80 0
966.88 0
966.95 0
967.02 0
967.09 0
967.16 0
967.23 0
967.30 0
967.37 0
967.45 0
967.52 0
967.59 0
967.66 0
967.73 0
967.80 0
967.87 0
967.94 0
968.02 0
968.09 0
968.16 0
968.23 0
968.30 0
968.37 0
968.44 0
968.52 0
968.59 0
968.66 0
968.73 0
968.80 0
968.87 0
968.94 0
969.01 0
969.09 0
969.16 0
969.23 0
969.30 0
969.37 0
969.44 0
969.51 0
969.59 0
969.66 0
969.73 0
969.80 0
969.87 0
969.94 0
970.01 0
970.09 0
970.16 0
970.23 0
970.30 0
970.37 0
970.44 0
970.51 0
970.58 0
970.66 0
970.73 0
970.80 0
970.87 0
970.94 0
971.01 0
971.08 0
971.16 0
971.23 0
971.30 0
971.37 0
971.44 0
971.51 0
971.58 0
971.66 0
971.73 0
971.80 0
971.87 0
971.94 0
972.01 0
972.09 0
972.16 0
972.23 0
972.30 0
972.37 0
972.44 0
972.51 0
972.59 0
972.66 0
972.73 0
972.80 0
972.87 0
972.94 0
973.01 0
973.09 0
973.16 0
973.23 0
973.30 0
973.37 0
973.44 0
973.51 0
973.59 0
973.66 0
973.73 0
973.80 0
973.87 0
973.94 0
974.02 0
974.09 0
974.16 0
974.23 0
974.30 0
974.37 0
974.44 0
974.52 0
974.59 0
974.66 0
974.73 0
974.80 0
974.87 0
974.95 0
975.02 0
975.09 0
975.16 0
975.23 0
975.30 0
975.38 0
975.45 0
975.52 0
975.59 0
975.66 0
975.73 0
975.80 0
975.88 0
975.95 0
976.02 0
976.09 0
976.16 0
976.23 0
976.31 0
976.38 0
976.45 0
976.52 0
976.59 0
976.66 0
976.74 0
976.81 0
976.88 0
976.95 0
977.02 0
977.09 0
977.17 0
977.24 0
977.31 0
977.38 0
977.45 0
977.52 0
977.60 0
977.67 0
977.74 0
977.81 0
977.88 0
977.95 0
978.03 0
978.10 0
978.17 0
978.24 0
978.31 0
978.38 0
978.46 0
978.53 0
978.60 0
978.67 0
978.74 0
978.81 0
978.89 0
978.96 0
979.03 0
979.10 0
979.17 0
979.24 0
979.32 0
979.39 0
979.46 0
979.53 0
979.60 0
979.68 0
979.75 0
979.82 0
979.89 0
979.96 0
980.03 0
980.11 0
980.18 0
980.25 0
980.32 0
980.39 0
980.46 0
980.54 0
980.61 0
980.68 0
980.75 0
980.82 0
980.90 0
980.97 0
981.04 0
981.11 0
981.18 0
981.25 0
981.33 0
981.40 0
981.47 0
981.54 0
981.61 0
981.68 0
981.76 0
981.83 0
981.90 0
981.97 0
982.04 0
982.12 0
982.19 0
982.26 0
982.33 0
982.40 0
982.47 0
982.55 0
982.62 0
982.69 0
982.76 0
982.83 0
982.91 0
982.98 0
983.05 0
983.12 0
983.19 0
983.27 0
983.34 0
983.41 0
983.48 0
983.55 0
983.62 0
983.70 0
983.77 0
983.84 0
983.91 0
983.98 0
984.06 0
984.13 0
984.20 0
984.27 0
984.34 0
984.42 0
984.49 0
984.56 0
984.63 0
984.70 0
984.78 0
984.85 0
984.92 0
984.99 0
985.06 0
985.14 0
985.21 0
985.28 0
985.35 0
985.42 0
985.49 0
985.57 0
985.64 0
985.71 0
985.78 0
985.85 0
985.93 0
986.00 0
986.07 0
986.14 0
986.21 0
986.29 0
986.36 0
986.43 0
986.50 0
986.57 0
986.65 0
986.72 0
986.79 0
986.86 0
986.93 0
987.01 0
987.08 0
987.15 0
987.22 0
987.29 0
987.37 0
987.44 0
987.51 0
987.58 0
987.65 0
987.73 0
987.80 0
987.87 0
987.94 0
988.01 0
988.09 0
988.16 0
988.23 0
988.30 0
988.38 0
988.45 0
988.52 0
988.59 0
988.66 0
988.74 0
988.81 0
988.88 0
988.95 0
989.02 0
989.10 0
989.17 0
989.24 0
989.31 0
989.38 0
989.46 0
989.53 0
989.60 0
989.67 0
989.74 0
989.82 0
989.89 0
989.96 0
990.03 0
990.11 0
990.18 0
990.25 0
990.32 0
990.39 0
990.47 0
990.54 0
990.61 0
990.68 0
990.75 0
990.83 0
990.90 0
990.97 0
991.04 0
991.12 0
991.19 0
991.26 0
991.33 0
991.40 0
991.48 0
991.55 0
991.62 0
991.69 0
991.76 0
991.84 0
991.91 0
991.98 0
992.05 0
992.13 0
992.20 0
992.27 0
992.34 0
992.41 0
992.49 0
992.56 0
992.63 0
992.70 0
992.78 0
992.85 0
992.92 0
992.99 0
993.06 0
993.14 0
993.21 0
993.28 0
993.35 0
993.43 0
993.50 0
993.57 0
993.64 0
993.71 0
993.79 0
993.86 0
993.93 0
994.00 0
994.08 0
994.15 0
994.22 0
994.29 0
994.37 0
994.44 0
994.51 0
994.58 0
994.65 0
994.73 0
994.80 0
994.87 0
994.94 0
995.02 0
995.09 0
995.16 0
995.23 0
995.30 0
995.38 0
995.45 0
995.52 0
995.59 0
995.67 0
995.74 0
995.81 0
995.88 0
995.96 0
996.03 0
996.10 0
996.17 0
996.25 0
996.32 0
996.39 0
996.46 0
996.53 0
996.61 0
996.68 0
996.75 0
996.82 0
996.90 0
996.97 0
997.04 0
997.11 0
997.19 0
997.26 0
997.33 0
997.40 0
997.48 0
997.55 0
997.62 0
997.69 0
997.77 0
997.84 0
997.91 0
997.98 0
998.05 0
998.13 0
998.20 0
998.27 0
998.34 0
998.42 0
998.49 0
998.56 0
998.63 0
998.71 0
998.78 0
998.85 0
998.92 0
999.00 0
999.07 0
999.14 0
999.21 0
999.29 0
999.36 0
999.43 0
999.50 0
999.58 0
999.65 0
999.72 0
999.79 0
999.87 0
999.94 0
1000.01 0
1000.08 0
1000.16 0
1000.23 0
1000.30 0
1000.37 0
1000.45 0
1000.52 0
1000.59 0
1000.66 0
1000.74 0
1000.81 0
1000.88 0
1000.95 0
1001.03 0
1001.10 0
1001.17 0
1001.24 0
1001.32 0
1001.39 0
1001.46 0
1001.53 0
1001.61 0
1001.68 0
1001.75 0
1001.82 0
1001.90 0
1001.97 0
1002.04 0
1002.11 0
1002.19 0
1002.26 0
1002.33 0
1002.40 0
1002.48 0
1002.55 0
1002.62 0
1002.69 0
1002.77 0
1002.84 0
1002.91 0
1002.98 0
1003.06 0
1003.13 0
1003.20 0
1003.28 0
1003.35 0
1003.42 0
1003.49 0
1003.57 0
1003.64 0
1003.71 0
1003.78 0
1003.86 0
1003.93 0
1004.00 0
1004.07 0
1004.15 0
1004.22 0
1004.29 0
1004.36 0
1004.44 0
1004.51 0
1004.58 0
1004.66 0
1004.73 0
1004.80 0
1004.87 0
1004.95 0
1005.02 0
1005.09 0
1005.16 0
1005.24 0
1005.31 0
1005.38 0
1005.45 0
1005.53 0
1005.60 0
1005.67 0
1005.75 0
1005.82 0
1005.89 0
1005.96 0
1006.04 0
1006.11 0
1006.18 0
1006.25 0
1006.33 0
1006.40 0
1006.47 0
1006.55 0
1006.62 0
1006.69 0
1006.76 0
1006.84 0
1006.91 0
1006.98 0
1007.05 0
1007.13 0
1007.20 0
1007.27 0
1007.35 0
1007.42 0
1007.49 0
1007.56 0
1007.64 0
1007.71 0
1007.78 0
1007.85 0
1007.93 0
1008.00 0
1008.07 0
1008.15 0
1008.22 0
1008.29 0
1008.36 0
1008.44 0
1008.51 0
1008.58 0
1008.66 0
1008.73 0
1008.80 0
1008.87 0
1008.95 0
1009.02 0
1009.09 0
1009.16 0
1009.24 0
1009.31 0
1009.38 0
1009.46 0
1009.53 0
1009.60 0
1009.67 0
1009.75 0
1009.82 0
1009.89 0
1009.97 0
1010.04 0
1010.11 0
1010.18 0
1010.26 0
1010.33 0
1010.40 0
1010.48 0
1010.55 0
1010.62 0
1010.69 0
1010.77 0
1010.84 0
1010.91 0
1010.99 0
1011.06 0
1011.13 0
1011.20 0
1011.28 0
1011.35 0
1011.42 0
1011.50 0
1011.57 0
1011.64 0
1011.71 0
1011.79 0
1011.86 0
1011.93 0
1012.01 0
1012.08 0
1012.15 0
1012.23 0
1012.30 0
1012.37 0
1012.44 0
1012.52 0
1012.59 0
1012.66 0
1012.74 0
1012.81 0
1012.88 0
1012.95 0
1013.03 0
1013.10 0
1013.17 0
1013.25 0
1013.32 0
1013.39 0
1013.47 0
1013.54 0
1013.61 0
1013.68 0
1013.76 0
1013.83 0
1013.90 0
1013.98 0
1014.05 0
1014.12 0
1014.20 0
1014.27 0
1014.34 0
1014.41 0
1014.49 0
1014.56 0
1014.63 0
1014.71 0
1014.78 0
1014.85 0
1014.93 0
1015.00 0
1015.07 0
1015.14 0
1015.22 0
1015.29 0
1015.36 0
1015.44 0
1015.51 0
1015.58 0
1015.66 0
1015.73 0
1015.80 0
1015.87 0
1015.95 0
1016.02 0
1016.09 0
1016.17 0
1016.24 0
1016.31 0
1016.39 0
1016.46 0
1016.53 0
1016.61 0
1016.68 0
1016.75 0
1016.82 0
1016.90 0
1016.97 0
1017.04 0
1017.12 0
1017.19 0
1017.26 0
1017.34 0
1017.41 0
1017.48 0
1017.56 0
1017.63 0
1017.70 0
1017.78 0
1017.85 0
1017.92 0
1017.99 0
1018.07 0
1018.14 0
1018.21 0
1018.29 0
1018.36 0
1018.43 0
1018.51 0
1018.58 0
1018.65 1
1018.73 1
1018.80 1
1018.87 1
1018.95 1
1019.02 1
1019.09 1
1019.16 1
1019.24 0
1019.31 0
1019.38 0
1019.46 0
1019.53 0
1019.60 0
1019.68 0
1019.75 0
1019.82 0
1019.90 0
1019.97 0
1020.04 0
1020.12 0
1020.19 0
1020.26 0
1020.34 0
1020.41 0
1020.48 0
1020.56 0
1020.63 0
1020.70 0
1020.78 0
1020.85 0
1020.92 0
1021.00 0
1021.07 0
1021.14 0
1021.21 0
1021.29 0
1021.36 0
1021.43 0
1021.51 0
1021.58 0
1021.65 0
1021.73 0
1021.80 0
1021.87 0
1021.95 0
1022.02 0
1022.09 0
1022.17 0
1022.24 0
1022.31 0
1022.39 0
1022.46 0
1022.53 0
1022.61 0
1022.68 0
1022.75 1
1022.83 1
1022.90 1
1022.97 1
1023.05 1
1023.12 1
1023.19 1
1023.27 1
1023.34 1
1023.41 1
1023.49 1
1023.56 0
1023.63 0
1023.71 0
1023.78 0
1023.85 0
1023.93 0
1024.00 0
1024.07 0
1024.15 0
1024.22 0
1024.29 0
1024.37 0
1024.44 0
1024.51 0
1024.59 0
1024.66 0
1024.73 0
1024.81 0
1024.88 0
1024.95 0
1025.03 0
1025.10 0
1025.17 0
1025.25 0
1025.32 0
1025.39 0
1025.47 0
1025.54 0
1025.61 0
1025.69 0
1025.76 0
1025.83 0
1025.91 0
1025.98 0
1026.05 0
1026.13 0
1026.20 0
1026.28 0
1026.35 0
1026.42 0
1026.50 0
1026.57 0
1026.64 0
1026.72 0
1026.79 0
1026.86 0
1026.94 0
1027.01 0
1027.08 0
1027.16 0
1027.23 0
1027.30 0
1027.38 0
1027.45 0
1027.52 0
1027.60 0
1027.67 0
1027.74 0
1027.82 0
1027.89 0
1027.96 0
1028.04 0
1028.11 0
1028.19 0
1028.26 0
1028.33 0
1028.41 0
1028.48 0
1028.55 0
1028.63 0
1028.70 0
1028.77 0
1028.85 0
1028.92 0
1028.99 0
1029.07 0
1029.14 0
1029.21 0
1029.29 0
1029.36 0
1029.44 0
1029.51 0
1029.58 0
1029.66 0
1029.73 0
1029.80 0
1029.88 0
1029.95 0
1030.02 0
1030.10 0
1030.17 0
1030.24 0
1030.32 0
1030.39 0
1030.47 0
1030.54 0
1030.61 0
1030.69 0
1030.76 0
1030.83 0
1030.91 0
1030.98 0
1031.05 0
1031.13 0
1031.20 0
1031.27 0
1031.35 0
1031.42 0
1031.50 0
1031.57 0
1031.64 0
1031.72 0
1031.79 0
1031.86 0
1031.94 0
1032.01 0
1032.08 0
1032.16 0
1032.23 0
1032.31 0
1032.38 0
1032.45 0
1032.53 0
1032.60 0
1032.67 0
1032.75 0
1032.82 0
1032.89 0
1032.97 0
1033.04 0
1033.12 0
1033.19 0
1033.26 0
1033.34 0
1033.41 0
1033.48 0
1033.56 0
1033.63 0
1033.71 0
1033.78 0
1033.85 0
1033.93 0
1034.00 0
1034.07 0
1034.15 0
1034.22 0
1034.29 0
1034.37 0
1034.44 0
1034.52 0
1034.59 0
1034.66 0
1034.74 0
1034.81 0
1034.88 0
1034.96 0
1035.03 0
1035.11 0
1035.18 0
1035.25 0
1035.33 0
1035.40 0
1035.47 0
1035.55 0
1035.62 0
1035.70 0
1035.77 0
1035.84 0
1035.92 0
1035.99 0
1036.06 0
1036.14 0
1036.21 0
1036.29 0
1036.36 0
1036.43 0
1036.51 0
1036.58 0
1036.65 0
1036.73 0
1036.80 0
1036.88 0
1036.95 1
1037.02 1
1037.10 1
1037.17 1
1037.25 1
1037.32 0
1037.39 0
1037.47 0
1037.54 0
1037.61 0
1037.69 0
1037.76 0
1037.84 0
1037.91 0
1037.98 0
1038.06 0
1038.13 0
1038.21 0
1038.28 0
1038.35 0
1038.43 0
1038.50 0
1038.57 0
1038.65 0
1038.72 0
1038.80 0
1038.87 0
1038.94 0
1039.02 0
1039.09 0
1039.17 0
1039.24 0
1039.31 0
1039.39 0
1039.46 0
1039.54 0
1039.61 0
1039.68 0
1039.76 0
1039.83 0
1039.90 0
1039.98 0
1040.05 0
1040.13 0
1040.20 0
1040.27 0
1040.35 0
1040.42 0
1040.50 1
1040.57 1
1040.64 1
1040.72 1
1040.79 1
1040.87 0
1040.94 0
1041.01 0
1041.09 0
1041.16 0
1041.24 0
1041.31 0
1041.38 0
1041.46 0
1041.53 0
1041.61 0
1041.68 0
1041.75 0
1041.83 0
1041.90 0
1041.98 0
1042.05 0
1042.12 0
1042.20 0
1042.27 0
1042.35 0
1042.42 0
1042.49 0
1042.57 0
1042.64 0
1042.72 0
1042.79 0
1042.86 0
1042.94 0
1043.01 0
1043.09 0
1043.16 0
1043.23 0
1043.31 0
1043.38 0
1043.46 0
1043.53 0
1043.60 1
1043.68 1
1043.75 1
1043.83 1
1043.90 2
1043.97 2
1044.05 2
1044.12 1
1044.20 1
1044.27 1
1044.34 1
1044.42 0
1044.49 0
1044.57 0
1044.64 0
1044.71 0
1044.79 0
1044.86 0
1044.94 0
1045.01 0
1045.09 0
1045.16 0
1045.23 0
1045.31 0
1045.38 1
1045.46 1
1045.53 1
1045.60 1
1045.68 1
1045.75 1
1045.83 1
1045.90 1
1045.97 1
1046.05 1
1046.12 1
1046.20 1
1046.27 1
1046.35 0
1046.42 0
1046.49 0
1046.57 0
1046.64 0
1046.72 0
1046.79 0
1046.86 0
1046.94 0
1047.01 0
1047.09 0
1047.16 0
1047.24 0
1047.31 0
1047.38 0
1047.46 0
1047.53 0
1047.61 0
1047.68 1
1047.75 1
1047.83 1
1047.90 1
1047.98 1
1048.05 1
1048.13 0
1048.20 0
1048.27 0
1048.35 0
1048.42 0
1048.50 0
1048.57 0
1048.65 0
1048.72 0
1048.79 0
1048.87 0
1048.94 0
1049.02 1
1049.09 1
1049.16 1
1049.24 1
1049.31 0
1049.39 0
1049.46 0
1049.54 0
1049.61 0
1049.68 0
1049.76 0
1049.83 0
1049.91 0
1049.98 0
1050.06 0
1050.13 0
1050.20 0
1050.28 0
1050.35 1
1050.43 1
1050.50 1
1050.58 2
1050.65 2
1050.72 2
1050.80 2
1050.87 2
1050.95 2
1051.02 2
1051.10 1
1051.17 1
1051.24 1
1051.32 1
1051.39 1
1051.47 1
1051.54 1
1051.62 1
1051.69 1
1051.76 1
1051.84 1
1051.91 1
1051.99 1
1052.06 1
1052.14 1
1052.21 1
1052.29 1
1052.36 1
1052.43 1
1052.51 1
1052.58 0
1052.66 0
1052.73 0
1052.81 0
1052.88 0
1052.95 0
1053.03 0
1053.10 0
1053.18 0
1053.25 0
1053.33 0
1053.40 0
1053.48 0
1053.55 0
1053.62 0
1053.70 0
1053.77 0
1053.85 0
1053.92 0
1054.00 0
1054.07 0
1054.15 0
1054.22 0
1054.29 0
1054.37 0
1054.44 0
1054.52 0
1054.59 0
1054.67 0
1054.74 0
1054.81 0
1054.89 0
1054.96 0
1055.04 0
1055.11 0
1055.19 0
1055.26 0
1055.34 0
1055.41 0
1055.49 0
1055.56 0
1055.63 0
1055.71 0
1055.78 0
1055.86 0
1055.93 0
1056.01 0
1056.08 0
1056.16 0
1056.23 0
1056.30 0
1056.38 0
1056.45 0
1056.53 0
1056.60 0
1056.68 0
1056.75 0
1056.83 1
1056.90 1
1056.97 1
1057.05 1
1057.12 1
1057.20 1
1057.27 0
1057.35 0
1057.42 0
1057.50 0
1057.57 0
1057.65 0
1057.72 0
1057.79 0
1057.87 0
1057.94 0
1058.02 0
1058.09 0
1058.17 0
1058.24 0
1058.32 0
1058.39 0
1058.47 0
1058.54 0
1058.62 0
1058.69 0
1058.76 0
1058.84 0
1058.91 0
1058.99 1
1059.06 1
1059.14 1
1059.21 1
1059.29 1
1059.36 1
1059.44 1
1059.51 1
1059.58 0
1059.66 0
1059.73 0
1059.81 0
1059.88 0
1059.96 0
1060.03 0
1060.11 0
1060.18 0
1060.26 0
1060.33 0
1060.41 0
1060.48 0
1060.56 0
1060.63 1
1060.70 1
1060.78 1
1060.85 1
1060.93 1
1061.00 1
1061.08 1
1061.15 1
1061.23 1
1061.30 1
1061.38 1
1061.45 1
1061.53 1
1061.60 1
1061.68 1
1061.75 1
1061.82 1
1061.90 1
1061.97 1
1062.05 1
1062.12 0
1062.20 0
1062.27 0
1062.35 0
1062.42 0
1062.50 0
1062.57 0
1062.65 0
1062.72 0
1062.80 1
1062.87 1
1062.95 1
1063.02 2
1063.09 2
1063.17 3
1063.24 3
1063.32 3
1063.39 3
1063.47 3
1063.54 3
1063.62 3
1063.69 3
1063.77 3
1063.84 2
1063.92 2
1063.99 2
1064.07 2
1064.14 2
1064.22 1
1064.29 1
1064.37 1
1064.44 2
1064.51 2
1064.59 2
1064.66 2
1064.74 2
1064.81 2
1064.89 3
1064.96 3
1065.04 3
1065.11 3
1065.19 3
1065.26 3
1065.34 3
1065.41 3
1065.49 3
1065.56 3
1065.64 3
1065.71 3
1065.79 2
1065.86 2
1065.94 2
1066.01 2
1066.09 2
1066.16 1
1066.24 1
1066.31 1
1066.39 1
1066.46 1
1066.54 1
1066.61 1
1066.68 2
1066.76 2
1066.83 2
1066.91 3
1066.98 3
1067.06 2
1067.13 2
1067.21 2
1067.28 1
1067.36 1
1067.43 0
1067.51 0
1067.58 0
1067.66 0
1067.73 0
1067.81 1
1067.88 1
1067.96 1
1068.03 1
1068.11 1
1068.18 2
1068.26 2
1068.33 2
1068.41 1
1068.48 1
1068.56 1
1068.63 1
1068.71 1
1068.78 1
1068.86 1
1068.93 1
1069.01 1
1069.08 1
1069.16 2
1069.23 2
1069.31 2
1069.38 2
1069.46 2
1069.53 2
1069.61 2
1069.68 2
1069.76 2
1069.83 1
1069.91 1
1069.98 1
1070.06 1
1070.13 1
1070.21 1
1070.28 1
1070.36 1
1070.43 1
1070.51 1
1070.58 1
1070.66 1
1070.73 1
1070.81 1
1070.88 1
1070.96 1
1071.03 1
1071.11 1
1071.18 1
1071.26 1
1071.33 0
1071.41 0
1071.48 0
1071.56 0
1071.63 0
1071.71 0
1071.78 0
1071.86 0
1071.93 0
1072.01 0
1072.08 0
1072.16 0
1072.23 0
1072.31 0
1072.38 0
1072.46 0
1072.53 0
1072.61 0
1072.68 0
1072.76 0
1072.83 0
1072.91 0
1072.98 1
1073.06 1
1073.13 1
1073.21 1
1073.28 1
1073.36 1
1073.43 1
1073.51 1
1073.58 1
1073.66 1
1073.73 1
1073.81 1
1073.88 0
1073.96 0
1074.03 0
1074.11 0
1074.18 0
1074.26 1
1074.33 1
1074.41 1
1074.48 1
1074.56 1
1074.64 1
1074.71 1
1074.79 1
1074.86 0
1074.94 0
1075.01 0
1075.09 0
1075.16 0
1075.24 0
1075.31 0
1075.39 0
1075.46 0
1075.54 0
1075.61 1
1075.69 1
1075.76 1
1075.84 1
1075.91 1
1075.99 1
1076.06 1
1076.14 1
1076.21 1
1076.29 1
1076.36 1
1076.44 1
1076.51 1
1076.59 1
1076.66 1
1076.74 1
1076.82 1
1076.89 0
1076.97 0
1077.04 0
1077.12 0
1077.19 0
1077.27 0
1077.34 0
1077.42 1
1077.49 1
1077.57 2
1077.64 2
1077.72 3
1077.79 3
1077.87 3
1077.94 3
1078.02 3
1078.09 2
1078.17 2
1078.24 2
1078.32 2
1078.40 2
1078.47 2
1078.55 2
1078.62 2
1078.70 2
1078.77 2
1078.85 1
1078.92 1
1079.00 1
1079.07 1
1079.15 1
1079.22 1
1079.30 1
1079.37 2
1079.45 2
1079.52 2
1079.60 2
1079.68 2
1079.75 2
1079.83 2
1079.90 2
1079.98 2
1080.05 2
1080.13 2
1080.20 2
1080.28 2
1080.35 2
1080.43 3
1080.50 3
1080.58 3
1080.65 4
1080.73 4
1080.81 5
1080.88 5
1080.96 6
1081.03 6
1081.11 6
1081.18 6
1081.26 6
1081.33 6
1081.41 6
1081.48 5
1081.56 5
1081.63 4
1081.71 4
1081.79 4
1081.86 4
1081.94 4
1082.01 4
1082.09 4
1082.16 4
1082.24 4
1082.31 4
1082.39 4
1082.46 4
1082.54 4
1082.61 4
1082.69 4
1082.77 4
1082.84 3
1082.92 3
1082.99 2
1083.07 2
1083.14 2
1083.22 1
1083.29 1
1083.37 2
1083.44 2
1083.52 2
1083.60 2
1083.67 2
1083.75 1
1083.82 1
1083.90 1
1083.97 1
1084.05 1
1084.12 1
1084.20 1
1084.27 1
1084.35 1
1084.43 0
1084.50 0
1084.58 0
1084.65 0
1084.73 0
1084.80 0
1084.88 0
1084.95 0
1085.03 0
1085.11 0
1085.18 0
1085.26 0
1085.33 0
1085.41 0
1085.48 0
1085.56 0
1085.63 0
1085.71 0
1085.78 1
1085.86 1
1085.94 1
1086.01 2
1086.09 2
1086.16 3
1086.24 3
1086.31 4
1086.39 4
1086.46 4
1086.54 4
1086.62 4
1086.69 3
1086.77 3
1086.84 3
1086.92 2
1086.99 2
1087.07 2
1087.14 1
1087.22 1
1087.30 2
1087.37 2
1087.45 2
1087.52 2
1087.60 2
1087.67 2
1087.75 1
1087.83 1
1087.90 1
1087.98 0
1088.05 0
1088.13 0
1088.20 0
1088.28 0
1088.35 0
1088.43 0
1088.51 0
1088.58 0
1088.66 0
1088.73 0
1088.81 0
1088.88 1
1088.96 2
1089.03 2
1089.11 3
1089.19 3
1089.26 3
1089.34 3
1089.41 3
1089.49 3
1089.56 3
1089.64 3
1089.72 3
1089.79 2
1089.87 2
1089.94 2
1090.02 2
1090.09 1
1090.17 1
1090.25 1
1090.32 1
1090.40 0
1090.47 0
1090.55 1
1090.62 1
1090.70 1
1090.78 1
1090.85 2
1090.93 2
1091.00 2
1091.08 2
1091.15 2
1091.23 2
1091.31 1
1091.38 1
1091.46 1
1091.53 1
1091.61 2
1091.68 2
1091.76 2
1091.84 3
1091.91 3
1091.99 3
1092.06 2
1092.14 2
1092.21 2
1092.29 1
1092.37 1
1092.44 1
1092.52 1
1092.59 1
1092.67 1
1092.74 1
1092.82 1
1092.90 2
1092.97 2
1093.05 2
1093.12 2
1093.20 3
1093.28 3
1093.35 3
1093.43 2
1093.50 2
1093.58 2
1093.65 2
1093.73 2
1093.81 3
1093.88 4
1093.96 5
1094.03 7
1094.11 8
1094.18 8
1094.26 8
1094.34 8
1094.41 7
1094.49 6
1094.56 5
1094.64 4
1094.72 4
1094.79 4
1094.87 5
1094.94 5
1095.02 6
1095.09 6
1095.17 5
1095.25 5
1095.32 4
1095.40 3
1095.47 3
1095.55 2
1095.63 2
1095.70 2
1095.78 3
1095.85 3
1095.93 3
1096.01 4
1096.08 4
1096.16 4
1096.23 4
1096.31 4
1096.38 3
1096.46 3
1096.54 3
1096.61 2
1096.69 2
1096.76 1
1096.84 1
1096.92 1
1096.99 1
1097.07 1
1097.14 2
1097.22 2
1097.30 2
1097.37 2
1097.45 3
1097.52 3
1097.60 3
1097.68 3
1097.75 3
1097.83 3
1097.90 3
1097.98 3
1098.06 3
1098.13 3
1098.21 2
1098.28 2
1098.36 2
1098.43 2
1098.51 1
1098.59 1
1098.66 1
1098.74 1
1098.81 1
1098.89 1
1098.97 1
1099.04 2
1099.12 2
1099.19 2
1099.27 3
1099.35 3
1099.42 3
1099.50 3
1099.57 2
1099.65 2
1099.73 1
1099.80 1
1099.88 1
1099.95 1
1100.03 2
1100.11 2
1100.18 2
1100.26 2
1100.33 2
1100.41 2
1100.49 2
1100.56 2
1100.64 1
1100.72 1
1100.79 1
1100.87 1
1100.94 1
1101.02 1
1101.10 1
1101.17 1
1101.25 1
1101.32 1
1101.40 1
1101.48 1
1101.55 2
1101.63 2
1101.70 2
1101.78 2
1101.86 2
1101.93 2
1102.01 2
1102.08 2
1102.16 3
1102.24 3
1102.31 4
1102.39 4
1102.47 4
1102.54 4
1102.62 3
1102.69 3
1102.77 3
1102.85 3
1102.92 3
1103.00 3
1103.07 4
1103.15 4
1103.23 5
1103.30 5
1103.38 5
1103.45 5
1103.53 5
1103.61 5
1103.68 4
1103.76 4
1103.84 3
1103.91 3
1103.99 3
1104.06 3
1104.14 3
1104.22 3
1104.29 2
1104.37 2
1104.44 2
1104.52 1
1104.60 1
1104.67 1
1104.75 1
1104.83 1
1104.90 2
1104.98 2
1105.05 2
1105.13 3
1105.21 3
1105.28 3
1105.36 2
1105.44 2
1105.51 2
1105.59 2
1105.66 3
1105.74 3
1105.82 4
1105.89 4
1105.97 5
1106.05 6
1106.12 6
1106.20 6
1106.27 6
1106.35 5
1106.43 5
1106.50 4
1106.58 3
1106.65 3
1106.73 3
1106.81 4
1106.88 5
1106.96 7
1107.04 8
1107.11 10
1107.19 11
1107.27 11
1107.34 11
1107.42 11
1107.49 10
1107.57 8
1107.65 7
1107.72 6
1107.80 5
1107.88 4
1107.95 4
1108.03 3
1108.10 3
1108.18 3
1108.26 4
1108.33 4
1108.41 4
1108.49 4
1108.56 4
1108.64 5
1108.71 5
1108.79 5
1108.87 5
1108.94 5
1109.02 5
1109.10 5
1109.17 6
1109.25 6
1109.33 7
1109.40 7
1109.48 7
1109.55 7
1109.63 6
1109.71 6
1109.78 6
1109.86 6
1109.94 6
1110.01 6
1110.09 6
1110.17 5
1110.24 5
1110.32 4
1110.39 4
1110.47 4
1110.55 4
1110.62 4
1110.70 4
1110.78 5
1110.85 5
1110.93 6
1111.01 7
1111.08 7
1111.16 8
1111.23 8
1111.31 8
1111.39 8
1111.46 7
1111.54 7
1111.62 7
1111.69 6
1111.77 6
1111.85 6
1111.92 6
1112.00 6
1112.08 6
1112.15 6
1112.23 5
1112.30 5
1112.38 4
1112.46 3
1112.53 3
1112.61 2
1112.69 2
1112.76 2
1112.84 2
1112.92 3
1112.99 3
1113.07 3
1113.15 4
1113.22 4
1113.30 5
1113.38 5
1113.45 5
1113.53 6
1113.60 6
1113.68 7
1113.76 8
1113.83 9
1113.91 10
1113.99 11
1114.06 12
1114.14 12
1114.22 13
1114.29 13
1114.37 13
1114.45 13
1114.52 13
1114.60 13
1114.68 13
1114.75 12
1114.83 11
1114.91 11
1114.98 10
1115.06 9
1115.14 8
1115.21 8
1115.29 8
1115.36 8
1115.44 8
1115.52 9
1115.59 9
1115.67 9
1115.75 9
1115.82 9
1115.90 8
1115.98 7
1116.05 7
1116.13 6
1116.21 5
1116.28 5
1116.36 5
1116.44 5
1116.51 4
1116.59 4
1116.67 4
1116.74 3
1116.82 3
1116.90 2
1116.97 2
1117.05 2
1117.13 2
1117.20 2
1117.28 3
1117.36 4
1117.43 5
1117.51 6
1117.59 6
1117.66 7
1117.74 7
1117.82 7
1117.89 6
1117.97 5
1118.05 5
1118.12 4
1118.20 4
1118.28 4
1118.35 3
1118.43 3
1118.51 3
1118.58 2
1118.66 2
1118.74 2
1118.81 3
1118.89 3
1118.97 3
1119.04 4
1119.12 4
1119.20 4
1119.27 3
1119.35 3
1119.43 3
1119.50 2
1119.58 2
1119.66 2
1119.73 2
1119.81 2
1119.89 3
1119.96 3
1120.04 4
1120.12 4
1120.19 4
1120.27 4
1120.35 3
1120.42 3
1120.50 2
1120.58 2
1120.65 2
1120.73 2
1120.81 2
1120.88 2
1120.96 2
1121.04 2
1121.11 2
1121.19 2
1121.27 2
1121.34 2
1121.42 2
1121.50 2
1121.57 2
1121.65 2
1121.73 2
1121.80 3
1121.88 3
1121.96 4
1122.03 5
1122.11 5
1122.19 6
1122.27 6
1122.34 6
1122.42 5
1122.50 5
1122.57 4
1122.65 4
1122.73 3
1122.80 3
1122.88 3
1122.96 2
1123.03 2
1123.11 2
1123.19 2
1123.26 2
1123.34 1
1123.42 1
1123.49 1
1123.57 1
1123.65 0
1123.72 0
1123.80 0
1123.88 0
1123.96 1
1124.03 1
1124.11 1
1124.19 2
1124.26 2
1124.34 3
1124.42 3
1124.49 3
1124.57 4
1124.65 4
1124.72 5
1124.80 5
1124.88 5
1124.95 4
1125.03 3
1125.11 3
1125.19 2
1125.26 1
1125.34 1
1125.42 1
1125.49 1
1125.57 1
1125.65 1
1125.72 1
1125.80 1
1125.88 1
1125.95 1
1126.03 2
1126.11 2
1126.18 2
1126.26 2
1126.34 2
1126.42 2
1126.49 2
1126.57 2
1126.65 1
1126.72 1
1126.80 1
1126.88 1
1126.95 1
1127.03 1
1127.11 1
1127.19 2
1127.26 2
1127.34 2
1127.42 2
1127.49 2
1127.57 2
1127.65 2
1127.72 2
1127.80 2
1127.88 2
1127.95 3
1128.03 2
1128.11 2
1128.19 2
1128.26 1
1128.34 1
1128.42 0
1128.49 0
1128.57 0
1128.65 1
1128.72 1
1128.80 1
1128.88 1
1128.96 1
1129.03 1
1129.11 1
1129.19 2
1129.26 2
1129.34 2
1129.42 2
1129.50 2
1129.57 2
1129.65 2
1129.73 2
1129.80 2
1129.88 2
1129.96 3
1130.03 4
1130.11 4
1130.19 5
1130.27 5
1130.34 6
1130.42 6
1130.50 6
1130.57 6
1130.65 6
1130.73 5
1130.81 5
1130.88 5
1130.96 4
1131.04 4
1131.11 3
1131.19 3
1131.27 3
1131.34 3
1131.42 3
1131.50 3
1131.58 3
1131.65 2
1131.73 2
1131.81 2
1131.88 1
1131.96 1
1132.04 1
1132.12 1
1132.19 1
1132.27 1
1132.35 1
1132.42 1
1132.50 1
1132.58 1
1132.66 1
1132.73 1
1132.81 1
1132.89 1
1132.96 0
1133.04 0
1133.12 0
1133.20 1
1133.27 1
1133.35 2
1133.43 3
1133.50 5
1133.58 6
1133.66 8
1133.74 9
1133.81 10
1133.89 10
1133.97 10
1134.04 10
1134.12 9
1134.20 8
1134.28 7
1134.35 7
1134.43 6
1134.51 6
1134.59 6
1134.66 7
1134.74 8
1134.82 9
1134.89 9
1134.97 10
1135.05 10
1135.13 11
1135.20 11
1135.28 12
1135.36 12
1135.43 13
1135.51 13
1135.59 13
1135.67 13
1135.74 13
1135.82 12
1135.90 10
1135.98 9
1136.05 7
1136.13 6
1136.21 5
1136.28 4
1136.36 3
1136.44 2
1136.52 2
1136.59 3
1136.67 3
1136.75 4
1136.83 5
1136.90 6
1136.98 8
1137.06 9
1137.13 10
1137.21 10
1137.29 10
1137.37 10
1137.44 9
1137.52 8
1137.60 7
1137.68 6
1137.75 6
1137.83 5
1137.91 4
1137.99 4
1138.06 3
1138.14 3
1138.22 3
1138.29 2
1138.37 2
1138.45 2
1138.53 2
1138.60 2
1138.68 2
1138.76 2
1138.84 2
1138.91 2
1138.99 1
1139.07 1
1139.15 1
1139.22 0
1139.30 0
1139.38 1
1139.45 1
1139.53 2
1139.61 3
1139.69 4
1139.76 5
1139.84 6
1139.92 6
1140.00 5
1140.07 5
1140.15 4
1140.23 4
1140.31 4
1140.38 4
1140.46 4
1140.54 4
1140.62 4
1140.69 4
1140.77 4
1140.85 4
1140.93 4
1141.00 4
1141.08 4
1141.16 4
1141.24 3
1141.31 3
1141.39 3
1141.47 3
1141.54 3
1141.62 2
1141.70 2
1141.78 1
1141.85 0
1141.93 0
1142.01 0
1142.09 0
1142.16 0
1142.24 1
1142.32 1
1142.40 1
1142.47 2
1142.55 2
1142.63 2
1142.71 2
1142.78 1
1142.86 1
1142.94 1
1143.02 0
1143.09 0
1143.17 0
1143.25 0
1143.33 0
1143.40 0
1143.48 0
1143.56 0
1143.64 0
1143.71 0
1143.79 1
1143.87 1
1143.95 1
1144.02 1
1144.10 1
1144.18 2
1144.26 3
1144.33 3
1144.41 4
1144.49 5
1144.57 6
1144.64 6
1144.72 5
1144.80 5
1144.88 5
1144.95 4
1145.03 4
1145.11 5
1145.19 5
1145.27 6
1145.34 7
1145.42 7
1145.50 7
1145.58 7
1145.65 7
1145.73 6
1145.81 6
1145.89 5
1145.96 4
1146.04 4
1146.12 4
1146.20 4
1146.27 4
1146.35 5
1146.43 6
1146.51 7
1146.58 8
1146.66 8
1146.74 8
1146.82 8
1146.89 8
1146.97 8
1147.05 8
1147.13 8
1147.21 8
1147.28 8
1147.36 8
1147.44 8
1147.52 8
1147.59 8
1147.67 7
1147.75 7
1147.83 6
1147.90 6
1147.98 5
1148.06 5
1148.14 5
1148.21 5
1148.29 5
1148.37 6
1148.45 7
1148.53 8
1148.60 8
1148.68 9
1148.76 9
1148.84 8
1148.91 8
1148.99 7
1149.07 7
1149.15 7
1149.22 7
1149.30 7
1149.38 7
1149.46 7
1149.54 7
1149.61 6
1149.69 6
1149.77 6
1149.85 7
1149.92 7
1150.00 8
1150.08 8
1150.16 9
1150.24 9
1150.31 10
1150.39 10
1150.47 11
1150.55 12
1150.62 14
1150.70 16
1150.78 18
1150.86 20
1150.94 21
1151.01 22
1151.09 23
1151.17 23
1151.25 24
1151.32 24
1151.40 26
1151.48 28
1151.56 30
1151.64 32
1151.71 34
1151.79 36
1151.87 37
1151.95 38
1152.02 38
1152.10 38
1152.18 38
1152.26 38
1152.34 37
1152.41 37
1152.49 37
1152.57 37
1152.65 37
1152.72 37
1152.80 37
1152.88 36
1152.96 36
1153.04 34
1153.11 33
1153.19 31
1153.27 29
1153.35 28
1153.42 26
1153.50 25
1153.58 24
1153.66 23
1153.74 22
1153.81 21
1153.89 21
1153.97 20
1154.05 20
1154.13 20
1154.20 19
1154.28 19
1154.36 18
1154.44 18
1154.52 18
1154.59 18
1154.67 18
1154.75 19
1154.83 20
1154.90 20
1154.98 21
1155.06 20
1155.14 20
1155.22 19
1155.29 18
1155.37 16
1155.45 15
1155.53 13
1155.61 11
1155.68 9
1155.76 6
1155.84 4
1155.92 3
1156.00 2
1156.07 1
1156.15 1
1156.23 1
1156.31 1
1156.39 1
1156.46 2
1156.54 2
1156.62 2
1156.70 3
1156.77 4
1156.85 4
1156.93 5
1157.01 5
1157.09 5
1157.16 5
1157.24 5
1157.32 4
1157.40 3
1157.48 3
1157.55 2
1157.63 2
1157.71 1
1157.79 1
1157.87 1
1157.94 1
1158.02 1
1158.10 2
1158.18 2
1158.26 3
1158.33 3
1158.41 4
1158.49 4
1158.57 4
1158.65 4
1158.72 4
1158.80 4
1158.88 4
1158.96 4
1159.04 4
1159.11 3
1159.19 3
1159.27 3
1159.35 3
1159.43 2
1159.51 2
1159.58 2
1159.66 2
1159.74 2
1159.82 3
1159.90 4
1159.97 4
1160.05 5
1160.13 5
1160.21 4
1160.29 4
1160.36 3
1160.44 2
1160.52 1
1160.60 0
1160.68 0
1160.75 0
1160.83 0
1160.91 1
1160.99 1
1161.07 1
1161.14 2
1161.22 2
1161.30 2
1161.38 2
1161.46 3
1161.54 3
1161.61 3
1161.69 3
1161.77 3
1161.85 2
1161.93 2
1162.00 2
1162.08 1
1162.16 1
1162.24 0
1162.32 0
1162.39 0
1162.47 0
1162.55 0
1162.63 1
1162.71 2
1162.79 2
1162.86 3
1162.94 3
1163.02 3
1163.10 3
1163.18 2
1163.25 1
1163.33 0
1163.41 0
1163.49 0
1163.57 0
1163.65 0
1163.72 0
1163.80 0
1163.88 0
1163.96 0
1164.04 0
1164.11 1
1164.19 1
1164.27 2
1164.35 2
1164.43 2
1164.51 2
1164.58 2
1164.66 1
1164.74 1
1164.82 0
1164.90 0
1164.98 0
1165.05 0
1165.13 0
1165.21 1
1165.29 2
1165.37 2
1165.44 2
1165.52 2
1165.60 2
1165.68 2
1165.76 1
1165.84 0
1165.91 0
1165.99 0
1166.07 0
1166.15 0
1166.23 0
1166.31 0
1166.38 0
1166.46 0
1166.54 1
1166.62 1
1166.70 1
1166.78 2
1166.85 2
1166.93 3
1167.01 3
1167.09 4
1167.17 4
1167.25 4
1167.32 4
1167.40 4
1167.48 4
1167.56 3
1167.64 2
1167.72 2
1167.79 1
1167.87 1
1167.95 1
1168.03 2
1168.11 2
1168.19 3
1168.26 3
1168.34 3
1168.42 3
1168.50 2
1168.58 2
1168.66 1
1168.73 0
1168.81 0
1168.89 0
1168.97 0
1169.05 1
1169.13 2
1169.20 2
1169.28 3
1169.36 4
1169.44 4
1169.52 5
1169.60 5
1169.67 5
1169.75 5
1169.83 5
1169.91 5
1169.99 4
1170.07 4
1170.14 4
1170.22 4
1170.30 4
1170.38 3
1170.46 3
1170.54 3
1170.62 2
1170.69 2
1170.77 1
1170.85 0
1170.93 0
1171.01 0
1171.09 0
1171.16 0
1171.24 0
1171.32 0
1171.40 0
1171.48 0
1171.56 1
1171.64 2
1171.71 2
1171.79 3
1171.87 3
1171.95 4
1172.03 4
1172.11 4
1172.18 5
1172.26 5
1172.34 5
1172.42 5
1172.50 4
1172.58 4
1172.66 4
1172.73 4
1172.81 5
1172.89 5
1172.97 5
1173.05 5
1173.13 5
1173.20 4
1173.28 4
1173.36 4
1173.44 4
1173.52 4
1173.60 5
1173.68 6
1173.75 7
1173.83 8
1173.91 9
1173.99 10
1174.07 11
1174.15 12
1174.23 13
1174.30 13
1174.38 13
1174.46 12
1174.54 12
1174.62 11
1174.70 10
1174.78 9
1174.85 8
1174.93 7
1175.01 6
1175.09 6
1175.17 6
1175.25 6
1175.33 6
1175.40 7
1175.48 8
1175.56 10
1175.64 12
1175.72 14
1175.80 16
1175.88 18
1175.95 19
1176.03 21
1176.11 22
1176.19 22
1176.27 22
1176.35 22
1176.43 22
1176.50 22
1176.58 21
1176.66 21
1176.74 21
1176.82 20
1176.90 19
1176.98 18
1177.06 16
1177.13 14
1177.21 13
1177.29 11
1177.37 11
1177.45 11
1177.53 11
1177.61 11
1177.68 11
1177.76 10
1177.84 9
1177.92 8
1178.00 6
1178.08 5
1178.16 4
1178.24 4
1178.31 5
1178.39 6
1178.47 7
1178.55 9
1178.63 11
1178.71 12
1178.79 12
1178.86 12
1178.94 11
1179.02 10
1179.10 9
1179.18 8
1179.26 8
1179.34 8
1179.42 9
1179.49 10
1179.57 11
1179.65 12
1179.73 12
1179.81 12
1179.89 10
1179.97 8
1180.05 6
1180.12 4
1180.20 2
1180.28 1
1180.36 0
1180.44 0
1180.52 0
1180.60 0
1180.68 1
1180.75 1
1180.83 2
1180.91 3
1180.99 4
1181.07 5
1181.15 5
1181.23 5
1181.31 5
1181.38 5
1181.46 4
1181.54 4
1181.62 4
1181.70 4
1181.78 5
1181.86 5
1181.94 5
1182.01 5
1182.09 5
1182.17 4
1182.25 4
1182.33 2
1182.41 2
1182.49 1
1182.57 1
1182.65 1
1182.72 2
1182.80 4
1182.88 6
1182.96 8
1183.04 10
1183.12 12
1183.20 14
1183.28 15
1183.35 16
1183.43 16
1183.51 16
1183.59 16
1183.67 15
1183.75 14
1183.83 14
1183.91 14
1183.99 14
1184.06 14
1184.14 14
1184.22 14
1184.30 14
1184.38 14
1184.46 14
1184.54 14
1184.62 15
1184.70 16
1184.77 17
1184.85 19
1184.93 21
1185.01 23
1185.09 25
1185.17 27
1185.25 29
1185.33 30
1185.41 30
1185.48 30
1185.56 31
1185.64 31
1185.72 32
1185.80 34
1185.88 35
1185.96 37
1186.04 39
1186.12 41
1186.20 43
1186.27 44
1186.35 44
1186.43 44
1186.51 43
1186.59 42
1186.67 40
1186.75 38
1186.83 36
1186.91 33
1186.98 31
1187.06 28
1187.14 26
1187.22 25
1187.30 23
1187.38 22
1187.46 21
1187.54 21
1187.62 20
1187.70 20
1187.77 20
1187.85 20
1187.93 20
1188.01 20
1188.09 20
1188.17 19
1188.25 17
1188.33 15
1188.41 13
1188.49 12
1188.56 11
1188.64 10
1188.72 10
1188.80 10
1188.88 10
1188.96 10
1189.04 10
1189.12 10
1189.20 10
1189.28 9
1189.36 8
1189.43 7
1189.51 7
1189.59 7
1189.67 7
1189.75 7
1189.83 7
1189.91 8
1189.99 9
1190.07 11
1190.15 12
1190.23 12
1190.30 13
1190.38 13
1190.46 13
1190.54 12
1190.62 12
1190.70 12
1190.78 12
1190.86 12
1190.94 12
1191.02 13
1191.10 14
1191.17 15
1191.25 16
1191.33 17
1191.41 19
1191.49 20
1191.57 20
1191.65 20
1191.73 19
1191.81 18
1191.89 18
1191.97 17
1192.04 16
1192.12 16
1192.20 15
1192.28 15
1192.36 14
1192.44 14
1192.52 13
1192.60 12
1192.68 11
1192.76 10
1192.84 9
1192.92 8
1192.99 7
1193.07 6
1193.15 5
1193.23 5
1193.31 5
1193.39 5
1193.47 6
1193.55 7
1193.63 8
1193.71 9
1193.79 10
1193.87 11
1193.94 11
1194.02 11
1194.10 12
1194.18 12
1194.26 12
1194.34 12
1194.42 11
1194.50 11
1194.58 10
1194.66 9
1194.74 7
1194.82 7
1194.90 6
1194.97 6
1195.05 5
1195.13 6
1195.21 6
1195.29 7
1195.37 7
1195.45 8
1195.53 9
1195.61 10
1195.69 10
1195.77 10
1195.85 10
1195.93 10
1196.01 10
1196.08 10
1196.16 9
1196.24 9
1196.32 9
1196.40 9
1196.48 9
1196.56 10
1196.64 10
1196.72 11
1196.80 12
1196.88 12
1196.96 13
1197.04 13
1197.12 13
1197.19 13
1197.27 13
1197.35 13
1197.43 14
1197.51 15
1197.59 16
1197.67 18
1197.75 19
1197.83 21
1197.91 22
1197.99 23
1198.07 24
1198.15 23
1198.23 23
1198.31 22
1198.38 21
1198.46 21
1198.54 20
1198.62 19
1198.70 18
1198.78 18
1198.86 17
1198.94 16
1199.02 15
1199.10 14
1199.18 13
1199.26 11
1199.34 10
1199.42 9
1199.50 8
1199.58 7
1199.65 7
1199.73 8
1199.81 9
1199.89 10
1199.97 11
1200.05 12
1200.13 12
1200.21 12
1200.29 12
1200.37 11
1200.45 11
1200.53 11
1200.61 11
1200.69 11
1200.77 11
1200.85 11
1200.93 10
1201.00 10
1201.08 9
1201.16 9
1201.24 8
1201.32 9
1201.40 9
1201.48 10
1201.56 12
1201.64 13
1201.72 13
1201.80 13
1201.88 13
1201.96 12
1202.04 12
1202.12 11
1202.20 11
1202.28 11
1202.36 11
1202.43 11
1202.51 10
1202.59 9
1202.67 7
1202.75 6
1202.83 6
1202.91 6
1202.99 6
1203.07 7
1203.15 9
1203.23 10
1203.31 11
1203.39 11
1203.47 11
1203.55 11
1203.63 11
1203.71 10
1203.79 9
1203.87 8
1203.95 8
1204.03 8
1204.10 9
1204.18 10
1204.26 12
1204.34 14
1204.42 15
1204.50 16
1204.58 17
1204.66 17
1204.74 16
1204.82 15
1204.90 14
1204.98 13
1205.06 12
1205.14 12
1205.22 12
1205.30 11
1205.38 11
1205.46 10
1205.54 9
1205.62 9
1205.70 8
1205.78 8
1205.86 8
1205.93 8
1206.01 8
1206.09 8
1206.17 8
1206.25 8
1206.33 7
1206.41 7
1206.49 7
1206.57 7
1206.65 6
1206.73 6
1206.81 6
1206.89 7
1206.97 7
1207.05 8
1207.13 9
1207.21 10
1207.29 11
1207.37 12
1207.45 13
1207.53 13
1207.61 13
1207.69 13
1207.77 13
1207.85 14
1207.93 15
1208.01 15
1208.09 15
1208.16 15
1208.24 14
1208.32 12
1208.40 10
1208.48 8
1208.56 6
1208.64 5
1208.72 4
1208.80 4
1208.88 5
1208.96 6
1209.04 7
1209.12 8
1209.20 8
1209.28 7
1209.36 6
1209.44 5
1209.52 4
1209.60 4
1209.68 5
1209.76 6
1209.84 8
1209.92 9
1210.00 10
1210.08 11
1210.16 10
1210.24 9
1210.32 8
1210.40 7
1210.48 6
1210.56 5
1210.64 4
1210.72 4
1210.80 4
1210.88 5
1210.95 5
1211.03 6
1211.11 7
1211.19 7
1211.27 8
1211.35 8
1211.43 8
1211.51 9
1211.59 9
1211.67 10
1211.75 10
1211.83 11
1211.91 11
1211.99 11
1212.07 10
1212.15 9
1212.23 8
1212.31 6
1212.39 6
1212.47 5
1212.55 5
1212.63 6
1212.71 6
1212.79 8
1212.87 9
1212.95 10
1213.03 11
1213.11 13
1213.19 14
1213.27 16
1213.35 18
1213.43 19
1213.51 21
1213.59 21
1213.67 21
1213.75 21
1213.83 20
1213.91 19
1213.99 18
1214.07 17
1214.15 17
1214.23 17
1214.31 17
1214.39 17
1214.47 17
1214.55 17
1214.63 17
1214.71 17
1214.79 17
1214.87 16
1214.95 17
1215.03 18
1215.11 19
1215.19 21
1215.27 23
1215.35 25
1215.43 26
1215.51 27
1215.59 27
1215.67 26
1215.75 25
1215.83 24
1215.91 23
1215.99 21
1216.07 20
1216.15 18
1216.23 16
1216.31 14
1216.39 12
1216.47 11
1216.55 10
1216.63 10
1216.71 10
1216.79 10
1216.87 11
1216.94 11
1217.02 12
1217.10 12
1217.18 12
1217.26 12
1217.34 12
1217.42 12
1217.50 12
1217.58 11
1217.66 11
1217.74 10
1217.82 10
1217.90 10
1217.98 10
1218.06 11
1218.14 11
1218.22 12
1218.30 12
1218.38 12
1218.46 11
1218.54 10
1218.62 9
1218.70 8
1218.78 7
1218.86 6
1218.94 5
1219.02 4
1219.11 3
1219.19 2
1219.27 1
1219.35 0
1219.43 0
1219.51 0
1219.59 0
1219.67 0
1219.75 0
1219.83 0
1219.91 0
1219.99 0
1220.07 0
1220.15 1
1220.23 2
1220.31 3
1220.39 4
1220.47 4
1220.55 5
1220.63 6
1220.71 8
1220.79 10
1220.87 11
1220.95 12
1221.03 14
1221.11 14
1221.19 15
1221.27 15
1221.35 15
1221.43 15
1221.51 15
1221.59 15
1221.67 14
1221.75 14
1221.83 12
1221.91 11
1221.99 9
1222.07 7
1222.15 5
1222.23 4
1222.31 4
1222.39 5
1222.47 6
1222.55 7
1222.63 9
1222.71 11
1222.79 13
1222.87 14
1222.95 15
1223.03 16
1223.11 16
1223.19 16
1223.27 15
1223.35 14
1223.43 13
1223.51 11
1223.59 10
1223.67 9
1223.75 8
1223.83 7
1223.91 7
1223.99 8
1224.07 8
1224.15 9
1224.23 10
1224.31 10
1224.39 10
1224.47 10
1224.55 10
1224.63 9
1224.71 8
1224.79 7
1224.87 5
1224.95 5
1225.03 4
1225.12 4
1225.20 3
1225.28 3
1225.36 3
1225.44 3
1225.52 3
1225.60 4
1225.68 5
1225.76 5
1225.84 6
1225.92 6
1226.00 6
1226.08 6
1226.16 6
1226.24 5
1226.32 6
1226.40 6
1226.48 7
1226.56 8
1226.64 9
1226.72 10
1226.80 11
1226.88 11
1226.96 11
1227.04 11
1227.12 11
1227.20 12
1227.28 14
1227.36 16
1227.44 18
1227.52 20
1227.60 21
1227.68 21
1227.76 20
1227.84 18
1227.92 15
1228.01 12
1228.09 9
1228.17 8
1228.25 7
1228.33 8
1228.41 10
1228.49 12
1228.57 14
1228.65 16
1228.73 18
1228.81 19
1228.89 20
1228.97 21
1229.05 22
1229.13 24
1229.21 25
1229.29 26
1229.37 27
1229.45 27
1229.53 27
1229.61 26
1229.69 25
1229.77 24
1229.85 23
1229.93 22
1230.01 22
1230.09 22
1230.18 23
1230.26 23
1230.34 24
1230.42 24
1230.50 24
1230.58 24
1230.66 24
1230.74 23
1230.82 21
1230.90 19
1230.98 17
1231.06 15
1231.14 12
1231.22 11
1231.30 9
1231.38 8
1231.46 8
1231.54 8
1231.62 9
1231.70 10
1231.78 11
1231.86 12
1231.94 12
1232.02 12
1232.11 12
1232.19 12
1232.27 11
1232.35 11
1232.43 10
1232.51 9
1232.59 8
1232.67 7
1232.75 6
1232.83 6
1232.91 6
1232.99 6
1233.07 7
1233.15 7
1233.23 8
1233.31 8
1233.39 8
1233.47 8
1233.55 8
1233.63 8
1233.72 9
1233.80 9
1233.88 9
1233.96 9
1234.04 9
1234.12 8
1234.20 8
1234.28 8
1234.36 9
1234.44 10
1234.52 11
1234.60 12
1234.68 12
1234.76 12
1234.84 12
1234.92 12
1235.00 12
1235.08 11
1235.16 11
1235.25 11
1235.33 10
1235.41 10
1235.49 9
1235.57 8
1235.65 8
1235.73 8
1235.81 8
1235.89 8
1235.97 8
1236.05 8
1236.13 7
1236.21 5
1236.29 4
1236.37 2
1236.45 1
1236.53 0
1236.62 0
1236.70 0
1236.78 0
1236.86 0
1236.94 0
1237.02 0
1237.10 0
1237.18 0
1237.26 1
1237.34 1
1237.42 2
1237.50 2
1237.58 2
1237.66 2
1237.74 1
1237.82 0
1237.91 0
1237.99 0
1238.07 0
1238.15 0
1238.23 0
1238.31 0
1238.39 2
1238.47 4
1238.55 6
1238.63 8
1238.71 10
1238.79 11
1238.87 11
1238.95 12
1239.03 12
1239.12 12
1239.20 12
1239.28 12
1239.36 12
1239.44 11
1239.52 11
1239.60 10
1239.68 8
1239.76 7
1239.84 5
1239.92 4
1240.00 4
1240.08 4
1240.16 5
1240.25 7
1240.33 9
1240.41 10
1240.49 11
1240.57 12
1240.65 11
1240.73 10
1240.81 9
1240.89 8
1240.97 8
1241.05 8
1241.13 9
1241.21 11
1241.30 13
1241.38 15
1241.46 16
1241.54 17
1241.62 17
1241.70 17
1241.78 16
1241.86 16
1241.94 15
1242.02 15
1242.10 14
1242.18 15
1242.26 15
1242.35 16
1242.43 17
1242.51 17
1242.59 18
1242.67 19
1242.75 20
1242.83 20
1242.91 20
1242.99 20
1243.07 20
1243.15 20
1243.23 20
1243.31 21
1243.40 22
1243.48 23
1243.56 25
1243.64 25
1243.72 26
1243.80 25
1243.88 25
1243.96 24
1244.04 23
1244.12 23
1244.20 23
1244.29 25
1244.37 26
1244.45 28
1244.53 29
1244.61 30
1244.69 30
1244.77 29
1244.85 28
1244.93 26
1245.01 24
1245.09 22
1245.17 20
1245.26 18
1245.34 16
1245.42 15
1245.50 14
1245.58 14
1245.66 15
1245.74 16
1245.82 17
1245.90 19
1245.98 21
1246.06 23
1246.15 24
1246.23 26
1246.31 27
1246.39 28
1246.47 29
1246.55 29
1246.63 29
1246.71 29
1246.79 29
1246.87 28
1246.95 28
1247.04 27
1247.12 26
1247.20 24
1247.28 22
1247.36 20
1247.44 19
1247.52 18
1247.60 18
1247.68 18
1247.76 20
1247.85 21
1247.93 23
1248.01 24
1248.09 24
1248.17 24
1248.25 23
1248.33 23
1248.41 22
1248.49 21
1248.57 20
1248.66 19
1248.74 18
1248.82 17
1248.90 18
1248.98 18
1249.06 20
1249.14 21
1249.22 23
1249.30 24
1249.38 24
1249.47 23
1249.55 23
1249.63 22
1249.71 23
1249.79 23
1249.87 25
1249.95 27
1250.03 29
1250.11 30
1250.19 30
1250.28 29
1250.36 28
1250.44 27
1250.52 27
1250.60 27
1250.68 28
1250.76 29
1250.84 31
1250.92 33
1251.01 35
1251.09 36
1251.17 37
1251.25 36
1251.33 36
1251.41 34
1251.49 33
1251.57 32
1251.65 31
1251.74 31
1251.82 31
1251.90 32
1251.98 33
1252.06 34
1252.14 35
1252.22 34
1252.30 33
1252.38 31
1252.47 28
1252.55 26
1252.63 23
1252.71 21
1252.79 19
1252.87 18
1252.95 17
1253.03 17
1253.11 18
1253.20 19
1253.28 20
1253.36 21
1253.44 23
1253.52 24
1253.60 25
1253.68 26
1253.76 26
1253.84 27
1253.93 27
1254.01 27
1254.09 27
1254.17 27
1254.25 26
1254.33 25
1254.41 24
1254.49 23
1254.58 22
1254.66 21
1254.74 21
1254.82 20
1254.90 19
1254.98 19
1255.06 18
1255.14 18
1255.23 17
1255.31 16
1255.39 15
1255.47 14
1255.55 13
1255.63 13
1255.71 13
1255.79 14
1255.87 14
1255.96 14
1256.04 14
1256.12 14
1256.20 13
1256.28 12
1256.36 11
1256.44 10
1256.52 9
1256.61 9
1256.69 10
1256.77 11
1256.85 12
1256.93 13
1257.01 14
1257.09 15
1257.17 15
1257.26 15
1257.34 16
1257.42 17
1257.50 20
1257.58 23
1257.66 26
1257.74 29
1257.83 32
1257.91 34
1257.99 35
1258.07 35
1258.15 34
1258.23 33
1258.31 31
1258.39 30
1258.48 30
1258.56 29
1258.64 29
1258.72 28
1258.80 27
1258.88 27
1258.96 26
1259.05 26
1259.13 26
1259.21 26
1259.29 27
1259.37 28
1259.45 28
1259.53 29
1259.61 29
1259.70 29
1259.78 29
1259.86 28
1259.94 28
1260.02 28
1260.10 28
1260.18 28
1260.27 27
1260.35 27
1260.43 26
1260.51 26
1260.59 25
1260.67 24
1260.75 22
1260.84 21
1260.92 19
1261.00 18
1261.08 16
1261.16 15
1261.24 15
1261.32 15
1261.40 15
1261.49 17
1261.57 18
1261.65 19
1261.73 20
1261.81 19
1261.89 18
1261.97 15
1262.06 12
1262.14 9
1262.22 7
1262.30 5
1262.38 5
1262.46 4
1262.54 5
1262.63 5
1262.71 5
1262.79 4
1262.87 4
1262.95 3
1263.03 3
1263.12 4
1263.20 5
1263.28 7
1263.36 9
1263.44 12
1263.52 15
1263.60 18
1263.69 20
1263.77 22
1263.85 24
1263.93 25
1264.01 25
1264.09 25
1264.17 24
1264.26 23
1264.34 22
1264.42 22
1264.50 22
1264.58 23
1264.66 24
1264.75 25
1264.83 27
1264.91 27
1264.99 27
1265.07 25
1265.15 24
1265.23 22
1265.32 20
1265.40 19
1265.48 18
1265.56 17
1265.64 17
1265.72 16
1265.81 16
1265.89 15
1265.97 15
1266.05 15
1266.13 16
1266.21 16
1266.29 18
1266.38 19
1266.46 20
1266.54 20
1266.62 19
1266.70 18
1266.78 17
1266.87 16
1266.95 15
1267.03 15
1267.11 15
1267.19 15
1267.27 16
1267.36 17
1267.44 19
1267.52 22
1267.60 25
1267.68 29
1267.76 32
1267.84 35
1267.93 37
1268.01 38
1268.09 38
1268.17 38
1268.25 37
1268.33 37
1268.42 37
1268.50 38
1268.58 40
1268.66 43
1268.74 44
1268.82 46
1268.91 46
1268.99 46
1269.07 45
1269.15 43
1269.23 42
1269.31 42
1269.40 41
1269.48 41
1269.56 41
1269.64 40
1269.72 39
1269.80 37
1269.89 34
1269.97 31
1270.05 28
1270.13 25
1270.21 22
1270.29 20
1270.38 19
1270.46 18
1270.54 18
1270.62 19
1270.70 21
1270.78 23
1270.87 24
1270.95 26
1271.03 27
1271.11 28
1271.19 28
1271.28 27
1271.36 27
1271.44 25
1271.52 24
1271.60 24
1271.68 24
1271.77 24
1271.85 25
1271.93 26
1272.01 27
1272.09 28
1272.17 29
1272.26 30
1272.34 31
1272.42 32
1272.50 32
1272.58 33
1272.67 33
1272.75 33
1272.83 32
1272.91 30
1272.99 28
1273.07 26
1273.16 24
1273.24 23
1273.32 22
1273.40 21
1273.48 20
1273.56 20
1273.65 19
1273.73 19
1273.81 18
1273.89 18
1273.97 18
1274.06 19
1274.14 21
1274.22 22
1274.30 23
1274.38 24
1274.46 24
1274.55 23
1274.63 21
1274.71 19
1274.79 17
1274.87 15
1274.96 14
1275.04 13
1275.12 12
1275.20 12
1275.28 12
1275.37 13
1275.45 14
1275.53 14
1275.61 15
1275.69 15
1275.77 15
1275.86 15
1275.94 15
1276.02 15
1276.10 14
1276.18 14
1276.27 13
1276.35 13
1276.43 12
1276.51 11
1276.59 10
1276.68 9
1276.76 8
1276.84 7
1276.92 6
1277.00 5
1277.08 4
1277.17 2
1277.25 1
1277.33 0
1277.41 0
1277.49 0
1277.58 0
1277.66 0
1277.74 0
1277.82 0
1277.90 0
1277.99 1
1278.07 2
1278.15 3
1278.23 4
1278.31 4
1278.40 4
1278.48 4
1278.56 6
1278.64 7
1278.72 10
1278.81 13
1278.89 17
1278.97 20
1279.05 22
1279.13 23
1279.22 23
1279.30 21
1279.38 19
1279.46 16
1279.54 14
1279.63 11
1279.71 9
1279.79 8
1279.87 7
1279.95 7
1280.04 7
1280.12 7
1280.20 7
1280.28 7
1280.36 7
1280.45 7
1280.53 6
1280.61 6
1280.69 5
1280.77 3
1280.86 2
1280.94 2
1281.02 2
1281.10 3
1281.18 4
1281.27 6
1281.35 8
1281.43 10
1281.51 12
1281.59 14
1281.68 15
1281.76 15
1281.84 15
1281.92 14
1282.00 12
1282.09 10
1282.17 7
1282.25 3
1282.33 0
1282.42 0
1282.50 0
1282.58 0
1282.66 0
1282.74 0
1282.83 0
1282.91 0
1282.99 1
1283.07 5
1283.15 9
1283.24 12
1283.32 15
1283.40 16
1283.48 16
1283.56 16
1283.65 14
1283.73 13
1283.81 12
1283.89 11
1283.98 10
1284.06 10
1284.14 11
1284.22 12
1284.30 13
1284.39 14
1284.47 15
1284.55 16
1284.63 18
1284.71 19
1284.80 21
1284.88 24
1284.96 28
1285.04 31
1285.13 35
1285.21 38
1285.29 40
1285.37 41
1285.45 41
1285.54 41
1285.62 42
1285.70 42
1285.78 44
1285.87 46
1285.95 48
1286.03 49
1286.11 49
1286.19 48
1286.28 45
1286.36 41
1286.44 37
1286.52 32
1286.61 28
1286.69 25
1286.77 23
1286.85 22
1286.93 22
1287.02 22
1287.10 24
1287.18 25
1287.26 27
1287.35 30
1287.43 32
1287.51 35
1287.59 37
1287.67 38
1287.76 39
1287.84 39
1287.92 39
1288.00 40
1288.09 40
1288.17 41
1288.25 41
1288.33 41
1288.41 41
1288.50 39
1288.58 36
1288.66 32
1288.74 28
1288.83 24
1288.91 21
1288.99 19
1289.07 17
1289.16 16
1289.24 15
1289.32 14
1289.40 13
1289.48 11
1289.57 10
1289.65 10
1289.73 11
1289.81 13
1289.90 15
1289.98 17
1290.06 18
1290.14 19
1290.23 18
1290.31 17
1290.39 15
1290.47 13
1290.55 12
1290.64 11
1290.72 10
1290.80 9
1290.88 8
1290.97 6
1291.05 4
1291.13 2
1291.21 1
1291.30 0
1291.38 1
1291.46 2
1291.54 6
1291.63 9
1291.71 13
1291.79 17
1291.87 19
1291.96 21
1292.04 21
1292.12 20
1292.20 18
1292.28 15
1292.37 12
1292.45 9
1292.53 7
1292.61 5
1292.70 4
1292.78 4
1292.86 6
1292.94 9
1293.03 12
1293.11 16
1293.19 19
1293.27 22
1293.36 25
1293.44 27
1293.52 27
1293.60 27
1293.69 25
1293.77 23
1293.85 19
1293.93 16
1294.02 13
1294.10 10
1294.18 8
1294.26 6
1294.35 5
1294.43 5
1294.51 4
1294.59 3
1294.68 3
1294.76 1
1294.84 0
1294.92 0
1295.01 0
1295.09 0
1295.17 0
1295.25 0
1295.34 0
1295.42 0
1295.50 4
1295.58 7
1295.67 11
1295.75 13
1295.83 14
1295.91 14
1296.00 12
1296.08 11
1296.16 9
1296.24 9
1296.33 8
1296.41 9
1296.49 10
1296.57 11
1296.66 12
1296.74 13
1296.82 13
1296.90 11
1296.99 10
1297.07 8
1297.15 6
1297.23 5
1297.32 4
1297.40 5
1297.48 5
1297.56 6
1297.65 8
1297.73 9
1297.81 10
1297.89 11
1297.98 12
1298.06 13
1298.14 15
1298.22 16
1298.31 18
1298.39 19
1298.47 20
1298.56 20
1298.64 19
1298.72 18
1298.80 16
1298.89 14
1298.97 12
1299.05 11
1299.13 10
1299.22 11
1299.30 12
1299.38 13
1299.46 15
1299.55 18
1299.63 21
1299.71 24
1299.79 27
1299.88 31
1299.96 35
1300.04 38
1300.13 41
1300.21 43
1300.29 44
1300.37 44
1300.46 43
1300.54 42
1300.62 41
1300.70 40
1300.79 39
1300.87 38
1300.95 37
1301.03 36
1301.12 35
1301.20 35
1301.28 34
1301.37 34
1301.45 35
1301.53 35
1301.61 35
1301.70 36
1301.78 36
1301.86 37
1301.94 37
1302.03 38
1302.11 40
1302.19 41
1302.28 44
1302.36 46
1302.44 49
1302.52 51
1302.61 52
1302.69 53
1302.77 53
1302.85 53
1302.94 53
1303.02 53
1303.10 53
1303.19 53
1303.27 52
1303.35 52
1303.43 51
1303.52 49
1303.60 48
1303.68 46
1303.76 45
1303.85 43
1303.93 42
1304.01 41
1304.10 40
1304.18 41
1304.26 43
1304.34 46
1304.43 50
1304.51 55
1304.59 59
1304.68 63
1304.76 66
1304.84 68
1304.92 70
1305.01 71
1305.09 73
1305.17 74
1305.25 76
1305.34 76
1305.42 77
1305.50 76
1305.59 76
1305.67 75
1305.75 75
1305.83 75
1305.92 76
1306.00 76
1306.08 76
1306.17 76
1306.25 74
1306.33 72
1306.41 69
1306.50 66
1306.58 62
1306.66 59
1306.75 56
1306.83 53
1306.91 51
1306.99 49
1307.08 48
1307.16 47
1307.24 47
1307.33 47
1307.41 47
1307.49 47
1307.57 47
1307.66 47
1307.74 47
1307.82 47
1307.91 46
1307.99 45
1308.07 42
1308.15 39
1308.24 36
1308.32 33
1308.40 30
1308.49 28
1308.57 27
1308.65 26
1308.74 26
1308.82 26
1308.90 26
1308.98 26
1309.07 27
1309.15 27
1309.23 27
1309.32 26
1309.40 26
1309.48 25
1309.56 24
1309.65 24
1309.73 23
1309.81 23
1309.90 24
1309.98 24
1310.06 24
1310.15 24
1310.23 24
1310.31 23
1310.39 22
1310.48 21
1310.56 20
1310.64 19
1310.73 19
1310.81 19
1310.89 19
1310.98 19
1311.06 19
1311.14 19
1311.22 19
1311.31 20
1311.39 23
1311.47 25
1311.56 29
1311.64 32
1311.72 34
1311.81 34
1311.89 33
1311.97 31
1312.05 27
1312.14 23
1312.22 19
1312.30 16
1312.39 13
1312.47 11
1312.55 10
1312.64 10
1312.72 11
1312.80 12
1312.89 12
1312.97 11
1313.05 9
1313.13 7
1313.22 4
1313.30 1
1313.38 0
1313.47 0
1313.55 0
1313.63 0
1313.72 0
1313.80 4
1313.88 10
1313.97 16
1314.05 21
1314.13 26
1314.21 29
1314.30 30
1314.38 29
1314.46 27
1314.55 24
1314.63 20
1314.71 17
1314.80 15
1314.88 14
1314.96 14
1315.05 14
1315.13 15
1315.21 15
1315.29 16
1315.38 17
1315.46 18
1315.54 19
1315.63 19
1315.71 19
1315.79 19
1315.88 18
1315.96 18
1316.04 17
1316.13 17
1316.21 17
1316.29 17
1316.38 16
1316.46 16
1316.54 14
1316.63 12
1316.71 10
1316.79 8
1316.88 6
1316.96 6
1317.04 5
1317.12 5
1317.21 5
1317.29 5
1317.37 4
1317.46 3
1317.54 1
1317.62 0
1317.71 0
1317.79 0
1317.87 0
1317.96 0
1318.04 0
1318.12 0
1318.21 0
1318.29 0
1318.37 3
1318.46 4
1318.54 6
1318.62 6
1318.71 5
1318.79 3
1318.87 1
1318.96 0
1319.04 0
1319.12 0
1319.21 0
1319.29 0
1319.37 0
1319.46 1
1319.54 2
1319.62 4
1319.70 6
1319.79 7
1319.87 9
1319.95 11
1320.04 13
1320.12 14
1320.20 14
1320.29 15
1320.37 15
1320.45 16
1320.54 16
1320.62 17
1320.70 18
1320.79 18
1320.87 18
1320.95 19
1321.04 20
1321.12 21
1321.20 23
1321.29 25
1321.37 27
1321.45 29
1321.54 30
1321.62 31
1321.70 32
1321.79 32
1321.87 32
1321.95 32
1322.04 32
1322.12 33
1322.20 35
1322.29 38
1322.37 42
1322.45 46
1322.54 51
1322.62 57
1322.70 63
1322.79 68
1322.87 72
1322.95 75
1323.04 77
1323.12 78
1323.20 80
1323.29 82
1323.37 85
1323.45 90
1323.54 96
1323.62 103
1323.71 111
1323.79 118
1323.87 126
1323.96 135
1324.04 144
1324.12 154
1324.21 165
1324.29 177
1324.37 190
1324.46 202
1324.54 212
1324.62 221
1324.71 228
1324.79 233
1324.87 236
1324.96 238
1325.04 240
1325.12 241
1325.21 242
1325.29 242
1325.37 242
1325.46 242
1325.54 240
1325.62 239
1325.71 237
1325.79 234
1325.87 231
1325.96 227
1326.04 221
1326.12 213
1326.21 202
1326.29 190
1326.38 176
1326.46 163
1326.54 150
1326.63 140
1326.71 132
1326.79 125
1326.88 120
1326.96 116
1327.04 111
1327.13 106
1327.21 101
1327.29 95
1327.38 89
1327.46 84
1327.54 80
1327.63 77
1327.71 75
1327.79 74
1327.88 73
1327.96 72
1328.05 70
1328.13 68
1328.21 66
1328.30 63
1328.38 61
1328.46 59
1328.55 58
1328.63 58
1328.71 57
1328.80 56
1328.88 55
1328.96 54
1329.05 52
1329.13 51
1329.22 49
1329.30 48
1329.38 46
1329.47 45
1329.55 44
1329.63 44
1329.72 44
1329.80 45
1329.88 46
1329.97 46
1330.05 45
1330.13 44
1330.22 41
1330.30 37
1330.39 32
1330.47 28
1330.55 24
1330.64 21
1330.72 18
1330.80 16
1330.89 14
1330.97 13
1331.05 12
1331.14 12
1331.22 12
1331.31 13
1331.39 15
1331.47 16
1331.56 18
1331.64 20
1331.72 22
1331.81 24
1331.89 27
1331.97 29
1332.06 32
1332.14 35
1332.23 37
1332.31 39
1332.39 39
1332.48 40
1332.56 40
1332.64 39
1332.73 39
1332.81 39
1332.90 39
1332.98 38
1333.06 36
1333.15 34
1333.23 31
1333.31 28
1333.40 25
1333.48 22
1333.56 21
1333.65 20
1333.73 21
1333.82 22
1333.90 24
1333.98 25
1334.07 26
1334.15 26
1334.23 25
1334.32 24
1334.40 22
1334.49 21
1334.57 20
1334.65 21
1334.74 21
1334.82 22
1334.90 23
1334.99 24
1335.07 24
1335.16 25
1335.24 25
1335.32 26
1335.41 27
1335.49 28
1335.57 29
1335.66 31
1335.74 33
1335.83 35
1335.91 38
1335.99 41
1336.08 43
1336.16 45
1336.24 47
1336.33 47
1336.41 47
1336.50 46
1336.58 44
1336.66 41
1336.75 38
1336.83 34
1336.92 29
1337.00 24
1337.08 19
1337.17 15
1337.25 12
1337.33 11
1337.42 12
1337.50 13
1337.59 15
1337.67 16
1337.75 17
1337.84 16
1337.92 15
1338.01 14
1338.09 14
1338.17 14
1338.26 15
1338.34 17
1338.42 20
1338.51 22
1338.59 23
1338.68 24
1338.76 23
1338.84 21
1338.93 19
1339.01 17
1339.10 16
1339.18 16
1339.26 17
1339.35 18
1339.43 20
1339.51 21
1339.60 22
1339.68 23
1339.77 24
1339.85 24
1339.93 25
1340.02 25
1340.10 26
1340.19 27
1340.27 29
1340.35 30
1340.44 32
1340.52 33
1340.61 34
1340.69 34
1340.77 34
1340.86 34
1340.94 34
1341.03 34
1341.11 34
1341.19 36
1341.28 38
1341.36 40
1341.45 43
1341.53 45
1341.61 47
1341.70 49
1341.78 50
1341.87 51
1341.95 51
1342.03 51
1342.12 49
1342.20 47
1342.29 44
1342.37 41
1342.45 38
1342.54 35
1342.62 33
1342.70 31
1342.79 30
1342.87 30
1342.96 29
1343.04 29
1343.13 30
1343.21 31
1343.29 31
1343.38 32
1343.46 32
1343.55 33
1343.63 33
1343.71 33
1343.80 33
1343.88 33
1343.97 32
1344.05 31
1344.13 30
1344.22 28
1344.30 26
1344.39 25
1344.47 25
1344.55 26
1344.64 29
1344.72 33
1344.81 37
1344.89 42
1344.97 46
1345.06 49
1345.14 50
1345.23 49
1345.31 47
1345.39 45
1345.48 42
1345.56 40
1345.65 39
1345.73 38
1345.81 38
1345.90 39
1345.98 40
1346.07 42
1346.15 45
1346.24 48
1346.32 52
1346.40 56
1346.49 59
1346.57 60
1346.66 61
1346.74 60
1346.82 57
1346.91 54
1346.99 52
1347.08 51
1347.16 51
1347.24 53
1347.33 55
1347.41 58
1347.50 60
1347.58 62
1347.67 62
1347.75 61
1347.83 59
1347.92 58
1348.00 56
1348.09 56
1348.17 56
1348.25 56
1348.34 58
1348.42 59
1348.51 61
1348.59 63
1348.68 65
1348.76 66
1348.84 67
1348.93 67
1349.01 66
1349.10 64
1349.18 62
1349.26 60
1349.35 58
1349.43 56
1349.52 55
1349.60 54
1349.69 52
1349.77 52
1349.85 51
1349.94 52
1350.02 53
1350.11 55
1350.19 56
1350.28 58
1350.36 59
1350.44 59
1350.53 58
1350.61 57
1350.70 56
1350.78 55
1350.87 54
1350.95 52
1351.03 50
1351.12 47
1351.20 42
1351.29 36
1351.37 29
1351.46 22
1351.54 16
1351.62 10
1351.71 6
1351.79 4
1351.88 3
1351.96 3
1352.05 3
1352.13 3
1352.21 4
1352.30 4
1352.38 4
1352.47 4
1352.55 5
1352.64 6
1352.72 8
1352.80 10
1352.89 13
1352.97 16
1353.06 19
1353.14 22
1353.23 25
1353.31 28
1353.39 29
1353.48 30
1353.56 29
1353.65 27
1353.73 25
1353.82 22
1353.90 18
1353.98 15
1354.07 12
1354.15 10
1354.24 8
1354.32 6
1354.41 4
1354.49 3
1354.57 1
1354.66 0
1354.74 0
1354.83 0
1354.91 0
1355.00 0
1355.08 0
1355.17 0
1355.25 0
1355.33 1
1355.42 4
1355.50 8
1355.59 11
1355.67 13
1355.76 15
1355.84 15
1355.93 14
1356.01 13
1356.09 13
1356.18 13
1356.26 16
1356.35 19
1356.43 24
1356.52 29
1356.60 34
1356.68 37
1356.77 39
1356.85 40
1356.94 39
1357.02 37
1357.11 36
1357.19 34
1357.28 34
1357.36 34
1357.44 35
1357.53 36
1357.61 37
1357.70 37
1357.78 37
1357.87 36
1357.95 36
1358.04 35
1358.12 35
1358.21 35
1358.29 35
1358.37 36
1358.46 36
1358.54 38
1358.63 40
1358.71 43
1358.80 47
1358.88 52
1358.97 58
1359.05 65
1359.13 71
1359.22 76
1359.30 79
1359.39 79
1359.47 77
1359.56 72
1359.64 66
1359.73 60
1359.81 54
1359.90 50
1359.98 46
1360.06 45
1360.15 45
1360.23 46
1360.32 48
1360.40 50
1360.49 54
1360.57 58
1360.66 62
1360.74 66
1360.83 70
1360.91 73
1360.99 74
1361.08 73
1361.16 70
1361.25 67
1361.33 64
1361.42 61
1361.50 61
1361.59 63
1361.67 66
1361.76 70
1361.84 74
1361.92 77
1362.01 77
1362.09 76
1362.18 74
1362.26 71
1362.35 68
1362.43 66
1362.52 65
1362.60 66
1362.69 67
1362.77 69
1362.86 71
1362.94 72
1363.02 74
1363.11 75
1363.19 74
1363.28 73
1363.36 69
1363.45 65
1363.53 59
1363.62 52
1363.70 47
1363.79 42
1363.87 38
1363.96 37
1364.04 37
1364.13 37
1364.21 37
1364.29 37
1364.38 36
1364.46 34
1364.55 31
1364.63 28
1364.72 24
1364.80 21
1364.89 18
1364.97 16
1365.06 16
1365.14 16
1365.23 16
1365.31 17
1365.40 18
1365.48 19
1365.57 20
1365.65 20
1365.73 20
1365.82 20
1365.90 20
1365.99 20
1366.07 20
1366.16 20
1366.24 21
1366.33 22
1366.41 23
1366.50 24
1366.58 25
1366.67 26
1366.75 25
1366.84 24
1366.92 22
1367.01 20
1367.09 17
1367.18 15
1367.26 12
1367.34 9
1367.43 7
1367.51 5
1367.60 3
1367.68 1
1367.77 0
1367.85 0
1367.94 0
1368.02 0
1368.11 0
1368.19 0
1368.28 0
1368.36 0
1368.45 0
1368.53 0
1368.62 0
1368.70 1
1368.79 2
1368.87 4
1368.96 6
1369.04 8
1369.13 10
1369.21 12
1369.29 14
1369.38 14
1369.46 15
1369.55 15
1369.63 16
1369.72 18
1369.80 20
1369.89 23
1369.97 27
1370.06 31
1370.14 35
1370.23 38
1370.31 40
1370.40 41
1370.48 42
1370.57 42
1370.65 43
1370.74 44
1370.82 46
1370.91 49
1370.99 53
1371.08 56
1371.16 58
1371.25 59
1371.33 59
1371.42 57
1371.50 54
1371.59 50
1371.67 47
1371.76 43
1371.84 40
1371.93 38
1372.01 37
1372.10 37
1372.18 38
1372.27 39
1372.35 40
1372.44 41
1372.52 41
1372.61 39
1372.69 37
1372.78 33
1372.86 29
1372.94 25
1373.03 22
1373.11 18
1373.20 16
1373.28 14
1373.37 13
1373.45 11
1373.54 9
1373.62 7
1373.71 4
1373.79 2
1373.88 0
1373.96 0
1374.05 0
1374.13 3
1374.22 8
1374.30 15
1374.39 24
1374.47 34
1374.56 42
1374.64 49
1374.73 54
1374.81 57
1374.90 58
1374.98 59
1375.07 60
1375.15 62
1375.24 65
1375.32 70
1375.41 75
1375.49 80
1375.58 85
1375.66 90
1375.75 93
1375.83 97
1375.92 100
1376.00 103
1376.09 105
1376.17 108
1376.26 110
1376.34 111
1376.43 110
1376.51 109
1376.60 106
1376.68 103
1376.77 100
1376.85 96
1376.94 93
1377.03 90
1377.11 86
1377.20 81
1377.28 76
1377.37 72
1377.45 68
1377.54 66
1377.62 65
1377.71 66
1377.79 67
1377.88 69
1377.96 71
1378.05 73
1378.13 75
1378.22 76
1378.30 77
1378.39 78
1378.47 79
1378.56 78
1378.64 77
1378.73 74
1378.81 69
1378.90 63
1378.98 57
1379.07 50
1379.15 45
1379.24 41
1379.32 39
1379.41 40
1379.49 43
1379.58 47
1379.66 51
1379.75 55
1379.83 57
1379.92 60
1380.00 62
1380.09 65
1380.17 68
1380.26 71
1380.34 73
1380.43 73
1380.51 72
1380.60 70
1380.69 67
1380.77 63
1380.86 59
1380.94 56
1381.03 53
1381.11 51
1381.20 48
1381.28 46
1381.37 45
1381.45 44
1381.54 43
1381.62 42
1381.71 41
1381.79 39
1381.88 37
1381.96 33
1382.05 29
1382.13 25
1382.22 22
1382.30 20
1382.39 20
1382.47 21
1382.56 24
1382.65 28
1382.73 32
1382.82 35
1382.90 37
1382.99 39
1383.07 40
1383.16 40
1383.24 41
1383.33 42
1383.41 42
1383.50 43
1383.58 42
1383.67 41
1383.75 39
1383.84 36
1383.92 33
1384.01 30
1384.09 27
1384.18 25
1384.27 23
1384.35 22
1384.44 21
1384.52 21
1384.61 20
1384.69 20
1384.78 19
1384.86 19
1384.95 19
1385.03 19
1385.12 19
1385.20 19
1385.29 20
1385.37 21
1385.46 23
1385.54 24
1385.63 24
1385.72 24
1385.80 22
1385.89 20
1385.97 16
1386.06 12
1386.14 8
1386.23 5
1386.31 3
1386.40 1
1386.48 1
1386.57 2
1386.65 3
1386.74 5
1386.83 5
1386.91 6
1387.00 5
1387.08 4
1387.17 3
1387.25 1
1387.34 0
1387.42 0
1387.51 0
1387.59 0
1387.68 0
1387.76 0
1387.85 0
1387.94 0
1388.02 5
1388.11 10
1388.19 16
1388.28 21
1388.36 27
1388.45 32
1388.53 36
1388.62 39
1388.70 41
1388.79 43
1388.87 44
1388.96 45
1389.05 46
1389.13 46
1389.22 46
1389.30 45
1389.39 45
1389.47 45
1389.56 45
1389.64 46
1389.73 48
1389.81 50
1389.90 51
1389.99 52
1390.07 51
1390.16 48
1390.24 44
1390.33 39
1390.41 33
1390.50 27
1390.58 22
1390.67 18
1390.75 14
1390.84 10
1390.93 7
1391.01 4
1391.10 1
1391.18 0
1391.27 0
1391.35 0
1391.44 0
1391.52 0
1391.61 0
1391.70 0
1391.78 1
1391.87 4
1391.95 6
1392.04 9
1392.12 12
1392.21 15
1392.29 17
1392.38 19
1392.47 20
1392.55 21
1392.64 22
1392.72 22
1392.81 22
1392.89 21
1392.98 19
1393.06 17
1393.15 14
1393.24 11
1393.32 8
1393.41 6
1393.49 4
1393.58 3
1393.66 3
1393.75 5
1393.83 8
1393.92 12
1394.01 16
1394.09 20
1394.18 23
1394.26 27
1394.35 31
1394.43 34
1394.52 36
1394.60 38
1394.69 39
1394.78 38
1394.86 37
1394.95 36
1395.03 35
1395.12 34
1395.20 33
1395.29 33
1395.38 34
1395.46 34
1395.55 34
1395.63 33
1395.72 33
1395.80 32
1395.89 32
1395.97 33
1396.06 35
1396.15 37
1396.23 39
1396.32 41
1396.40 41
1396.49 40
1396.57 37
1396.66 34
1396.75 31
1396.83 28
1396.92 25
1397.00 23
1397.09 22
1397.17 21
1397.26 21
1397.35 21
1397.43 22
1397.52 24
1397.60 25
1397.69 27
1397.77 29
1397.86 32
1397.95 35
1398.03 38
1398.12 41
1398.20 44
1398.29 48
1398.37 51
1398.46 54
1398.55 57
1398.63 59
1398.72 61
1398.80 61
1398.89 61
1398.97 60
1399.06 58
1399.15 57
1399.23 55
1399.32 54
1399.40 53
1399.49 53
1399.57 53
1399.66 53
1399.75 52
1399.83 50
1399.92 47
1400.00 43
1400.09 38
1400.17 33
1400.26 28
1400.35 23
1400.43 21
1400.52 20
1400.60 20
1400.69 20
1400.78 21
1400.86 22
1400.95 21
1401.03 19
1401.12 17
1401.20 14
1401.29 11
1401.38 9
1401.46 8
1401.55 9
1401.63 11
1401.72 15
1401.80 19
1401.89 22
1401.98 25
1402.06 26
1402.15 26
1402.23 25
1402.32 24
1402.41 23
1402.49 23
1402.58 24
1402.66 25
1402.75 25
1402.83 25
1402.92 24
1403.01 21
1403.09 17
1403.18 13
1403.26 10
1403.35 8
1403.44 8
1403.52 8
1403.61 9
1403.69 10
1403.78 11
1403.87 11
1403.95 11
1404.04 10
1404.12 9
1404.21 9
1404.29 9
1404.38 10
1404.47 10
1404.55 12
1404.64 13
1404.72 14
1404.81 15
1404.90 15
1404.98 14
1405.07 14
1405.15 14
1405.24 13
1405.33 13
1405.41 14
1405.50 15
1405.58 16
1405.67 17
1405.76 18
1405.84 19
1405.93 19
1406.01 20
1406.10 20
1406.19 20
1406.27 21
1406.36 22
1406.44 24
1406.53 26
1406.62 28
1406.70 29
1406.79 30
1406.87 31
1406.96 32
1407.05 32
1407.13 33
1407.22 33
1407.30 34
1407.39 34
1407.48 33
1407.56 32
1407.65 31
1407.73 30
1407.82 29
1407.91 29
1407.99 29
1408.08 29
1408.16 30
1408.25 29
1408.34 28
1408.42 27
1408.51 24
1408.59 22
1408.68 20
1408.77 18
1408.85 18
1408.94 18
1409.02 20
1409.11 23
1409.20 26
1409.28 29
1409.37 32
1409.45 34
1409.54 36
1409.63 36
1409.71 36
1409.80 34
1409.88 33
1409.97 31
1410.06 31
1410.14 31
1410.23 32
1410.31 34
1410.40 35
1410.49 37
1410.57 38
1410.66 38
1410.75 36
1410.83 34
1410.92 32
1411.00 29
1411.09 26
1411.18 25
1411.26 24
1411.35 26
1411.43 28
1411.52 32
1411.61 36
1411.69 40
1411.78 43
1411.86 45
1411.95 46
1412.04 45
1412.12 43
1412.21 41
1412.30 39
1412.38 36
1412.47 34
1412.55 31
1412.64 28
1412.73 24
1412.81 20
1412.90 15
1412.98 10
1413.07 6
1413.16 1
1413.24 0
1413.33 0
1413.42 0
1413.50 0
1413.59 0
1413.67 0
1413.76 0
1413.85 0
1413.93 1
1414.02 4
1414.11 7
1414.19 11
1414.28 15
1414.36 18
1414.45 21
1414.54 22
1414.62 21
1414.71 19
1414.79 16
1414.88 12
1414.97 9
1415.05 6
1415.14 5
1415.23 5
1415.31 6
1415.40 8
1415.48 9
1415.57 11
1415.66 11
1415.74 12
1415.83 11
1415.92 11
1416.00 10
1416.09 10
1416.17 10
1416.26 11
1416.35 11
1416.43 12
1416.52 13
1416.61 15
1416.69 16
1416.78 17
1416.87 18
1416.95 19
1417.04 19
1417.12 18
1417.21 17
1417.30 14
1417.38 12
1417.47 9
1417.56 7
1417.64 6
1417.73 6
1417.81 7
1417.90 10
1417.99 13
1418.07 15
1418.16 17
1418.25 18
1418.33 18
1418.42 18
1418.50 16
1418.59 15
1418.68 14
1418.76 13
1418.85 12
1418.94 13
1419.02 15
1419.11 18
1419.20 22
1419.28 27
1419.37 32
1419.45 37
1419.54 41
1419.63 45
1419.71 47
1419.80 49
1419.89 50
1419.97 50
1420.06 48
1420.15 45
1420.23 41
1420.32 36
1420.41 31
1420.49 26
1420.58 22
1420.66 19
1420.75 17
1420.84 16
1420.92 15
1421.01 14
1421.10 14
1421.18 13
1421.27 12
1421.36 12
1421.44 14
1421.53 16
1421.61 18
1421.70 21
1421.79 23
1421.87 23
1421.96 21
1422.05 17
1422.13 13
1422.22 8
1422.31 3
1422.39 0
1422.48 0
1422.57 0
1422.65 1
1422.74 4
1422.83 7
1422.91 10
1423.00 13
1423.08 15
1423.17 16
1423.26 15
1423.34 14
1423.43 13
1423.52 11
1423.60 9
1423.69 9
1423.78 10
1423.86 12
1423.95 16
1424.04 21
1424.12 27
1424.21 33
1424.30 38
1424.38 42
1424.47 46
1424.56 49
1424.64 52
1424.73 55
1424.81 58
1424.90 60
1424.99 62
1425.07 63
1425.16 63
1425.25 62
1425.33 61
1425.42 60
1425.51 59
1425.59 58
1425.68 57
1425.77 57
1425.85 55
1425.94 54
1426.03 52
1426.11 50
1426.20 48
1426.29 46
1426.37 45
1426.46 44
1426.55 42
1426.63 41
1426.72 40
1426.81 38
1426.89 37
1426.98 37
1427.07 37
1427.15 38
1427.24 40
1427.33 41
1427.41 42
1427.50 43
1427.59 43
1427.67 42
1427.76 40
1427.84 37
1427.93 34
1428.02 30
1428.10 27
1428.19 23
1428.28 21
1428.36 19
1428.45 18
1428.54 18
1428.62 19
1428.71 21
1428.80 24
1428.88 28
1428.97 31
1429.06 33
1429.14 34
1429.23 35
1429.32 34
1429.40 33
1429.49 32
1429.58 31
1429.66 31
1429.75 31
1429.84 32
1429.92 33
1430.01 33
1430.10 34
1430.18 34
1430.27 34
1430.36 35
1430.44 35
1430.53 36
1430.62 38
1430.70 40
1430.79 43
1430.88 47
1430.96 50
1431.05 52
1431.14 53
1431.23 53
1431.31 52
1431.40 49
1431.49 47
1431.57 44
1431.66 41
1431.75 39
1431.83 37
1431.92 35
1432.01 32
1432.09 30
1432.18 27
1432.27 25
1432.35 23
1432.44 21
1432.53 20
1432.61 20
1432.70 21
1432.79 22
1432.87 24
1432.96 26
1433.05 29
1433.13 31
1433.22 34
1433.31 37
1433.39 39
1433.48 42
1433.57 45
1433.65 47
1433.74 49
1433.83 52
1433.91 54
1434.00 57
1434.09 60
1434.18 62
1434.26 64
1434.35 65
1434.44 65
1434.52 65
1434.61 64
1434.70 63
1434.78 62
1434.87 62
1434.96 61
1435.04 60
1435.13 60
1435.22 59
1435.30 59
1435.39 60
1435.48 63
1435.56 66
1435.65 69
1435.74 73
1435.83 77
1435.91 80
1436.00 83
1436.09 85
1436.17 87
1436.26 88
1436.35 87
1436.43 86
1436.52 83
1436.61 79
1436.69 73
1436.78 68
1436.87 63
1436.95 60
1437.04 57
1437.13 56
1437.22 56
1437.30 57
1437.39 58
1437.48 59
1437.56 59
1437.65 59
1437.74 59
1437.82 60
1437.91 62
1438.00 65
1438.08 68
1438.17 73
1438.26 77
1438.35 82
1438.43 85
1438.52 88
1438.61 89
1438.69 88
1438.78 85
1438.87 80
1438.95 74
1439.04 68
1439.13 61
1439.22 55
1439.30 50
1439.39 46
1439.48 43
1439.56 41
1439.65 39
1439.74 38
1439.82 38
1439.91 40
1440.00 42
1440.08 46
1440.17 51
1440.26 56
1440.35 61
1440.43 64
1440.52 66
1440.61 65
1440.69 63
1440.78 60
1440.87 56
1440.95 51
1441.04 45
1441.13 40
1441.22 34
1441.30 29
1441.39 24
1441.48 20
1441.56 16
1441.65 13
1441.74 11
1441.83 8
1441.91 6
1442.00 3
1442.09 0
1442.17 0
1442.26 0
1442.35 0
1442.43 0
1442.52 0
1442.61 0
1442.70 1
1442.78 3
1442.87 4
1442.96 5
1443.04 4
1443.13 4
1443.22 3
1443.31 3
1443.39 4
1443.48 6
1443.57 9
1443.65 12
1443.74 16
1443.83 18
1443.92 19
1444.00 19
1444.09 18
1444.18 16
1444.26 14
1444.35 12
1444.44 12
1444.52 12
1444.61 13
1444.70 15
1444.79 17
1444.87 19
1444.96 21
1445.05 23
1445.13 24
1445.22 24
1445.31 24
1445.40 24
1445.48 25
1445.57 26
1445.66 29
1445.74 33
1445.83 37
1445.92 42
1446.01 47
1446.09 52
1446.18 56
1446.27 59
1446.36 60
1446.44 60
1446.53 60
1446.62 60
1446.70 60
1446.79 62
1446.88 65
1446.97 70
1447.05 77
1447.14 84
1447.23 92
1447.31 99
1447.40 107
1447.49 114
1447.58 121
1447.66 127
1447.75 133
1447.84 139
1447.92 145
1448.01 152
1448.10 158
1448.19 166
1448.27 173
1448.36 182
1448.45 191
1448.54 202
1448.62 214
1448.71 227
1448.80 240
1448.88 252
1448.97 263
1449.06 269
1449.15 270
1449.23 267
1449.32 258
1449.41 246
1449.50 232
1449.58 218
1449.67 205
1449.76 195
1449.84 187
1449.93 183
1450.02 180
1450.11 178
1450.19 175
1450.28 170
1450.37 163
1450.46 155
1450.54 145
1450.63 134
1450.72 124
1450.80 115
1450.89 108
1450.98 101
1451.07 95
1451.15 89
1451.24 83
1451.33 76
1451.42 69
1451.50 62
1451.59 56
1451.68 53
1451.77 52
1451.85 53
1451.94 56
1452.03 59
1452.11 63
1452.20 65
1452.29 67
1452.38 66
1452.46 64
1452.55 62
1452.64 58
1452.73 56
1452.81 54
1452.90 53
1452.99 54
1453.08 54
1453.16 54
1453.25 54
1453.34 52
1453.43 49
1453.51 46
1453.60 43
1453.69 40
1453.78 39
1453.86 40
1453.95 41
1454.04 44
1454.12 47
1454.21 50
1454.30 51
1454.39 51
1454.47 48
1454.56 44
1454.65 39
1454.74 33
1454.82 28
1454.91 25
1455.00 23
1455.09 22
1455.17 24
1455.26 27
1455.35 30
1455.44 34
1455.52 37
1455.61 40
1455.70 41
1455.79 42
1455.87 41
1455.96 40
1456.05 39
1456.14 39
1456.22 39
1456.31 39
1456.40 41
1456.49 44
1456.57 49
1456.66 53
1456.75 58
1456.84 62
1456.92 64
1457.01 66
1457.10 65
1457.19 64
1457.27 61
1457.36 58
1457.45 56
1457.54 55
1457.62 55
1457.71 56
1457.80 56
1457.89 57
1457.97 57
1458.06 57
1458.15 55
1458.24 53
1458.32 51
1458.41 49
1458.50 47
1458.59 45
1458.67 43
1458.76 41
1458.85 39
1458.94 38
1459.02 37
1459.11 36
1459.20 37
1459.29 39
1459.37 42
1459.46 46
1459.55 50
1459.64 55
1459.72 59
1459.81 63
1459.90 68
1459.99 72
1460.08 76
1460.16 80
1460.25 83
1460.34 86
1460.43 88
1460.51 88
1460.60 87
1460.69 86
1460.78 84
1460.86 84
1460.95 84
1461.04 86
1461.13 89
1461.21 93
1461.30 98
1461.39 103
1461.48 109
1461.56 116
1461.65 123
1461.74 130
1461.83 136
1461.92 141
1462.00 145
1462.09 146
1462.18 144
1462.27 140
1462.35 135
1462.44 129
1462.53 123
1462.62 118
1462.70 115
1462.79 113
1462.88 112
1462.97 111
1463.06 110
1463.14 108
1463.23 104
1463.32 100
1463.41 94
1463.49 87
1463.58 80
1463.67 74
1463.76 68
1463.84 64
1463.93 62
1464.02 61
1464.11 61
1464.20 61
1464.28 62
1464.37 61
1464.46 60
1464.55 57
1464.63 54
1464.72 49
1464.81 44
1464.90 39
1464.98 35
1465.07 31
1465.16 28
1465.25 27
1465.34 27
1465.42 28
1465.51 30
1465.60 32
1465.69 34
1465.77 35
1465.86 36
1465.95 36
1466.04 35
1466.13 35
1466.21 34
1466.30 34
1466.39 34
1466.48 35
1466.56 37
1466.65 40
1466.74 43
1466.83 45
1466.92 48
1467.00 50
1467.09 52
1467.18 54
1467.27 55
1467.35 55
1467.44 56
1467.53 56
1467.62 55
1467.71 55
1467.79 56
1467.88 56
1467.97 57
1468.06 58
1468.15 59
1468.23 59
1468.32 59
1468.41 59
1468.50 58
1468.58 57
1468.67 56
1468.76 54
1468.85 53
1468.94 51
1469.02 49
1469.11 48
1469.20 47
1469.29 47
1469.38 46
1469.46 46
1469.55 45
1469.64 43
1469.73 41
1469.81 38
1469.90 35
1469.99 31
1470.08 29
1470.17 27
1470.25 27
1470.34 27
1470.43 28
1470.52 29
1470.61 28
1470.69 25
1470.78 22
1470.87 17
1470.96 12
1471.05 7
1471.13 4
1471.22 2
1471.31 3
1471.40 6
1471.48 10
1471.57 16
1471.66 23
1471.75 30
1471.84 35
1471.92 40
1472.01 42
1472.10 42
1472.19 39
1472.28 35
1472.36 29
1472.45 24
1472.54 21
1472.63 19
1472.72 20
1472.80 23
1472.89 27
1472.98 31
1473.07 34
1473.16 35
1473.24 35
1473.33 35
1473.42 34
1473.51 32
1473.60 30
1473.68 28
1473.77 26
1473.86 22
1473.95 18
1474.04 13
1474.12 9
1474.21 6
1474.30 3
1474.39 2
1474.48 1
1474.56 1
1474.65 1
1474.74 1
1474.83 1
1474.92 0
1475.00 0
1475.09 0
1475.18 0
1475.27 0
1475.36 0
1475.44 0
1475.53 0
1475.62 0
1475.71 0
1475.80 1
1475.89 2
1475.97 4
1476.06 7
1476.15 11
1476.24 14
1476.33 16
1476.41 18
1476.50 18
1476.59 17
1476.68 15
1476.77 13
1476.85 11
1476.94 9
1477.03 8
1477.12 7
1477.21 7
1477.29 6
1477.38 5
1477.47 4
1477.56 2
1477.65 2
1477.74 2
1477.82 4
1477.91 8
1478.00 14
1478.09 21
1478.18 28
1478.26 33
1478.35 37
1478.44 38
1478.53 37
1478.62 34
1478.70 29
1478.79 24
1478.88 20
1478.97 17
1479.06 16
1479.15 17
1479.23 21
1479.32 27
1479.41 33
1479.50 39
1479.59 44
1479.67 47
1479.76 47
1479.85 43
1479.94 38
1480.03 31
1480.12 24
1480.20 17
1480.29 12
1480.38 9
1480.47 7
1480.56 6
1480.64 6
1480.73 6
1480.82 6
1480.91 5
1481.00 5
1481.09 4
1481.17 4
1481.26 5
1481.35 7
1481.44 9
1481.53 11
1481.62 12
1481.70 13
1481.79 12
1481.88 11
1481.97 8
1482.06 6
1482.14 4
1482.23 2
1482.32 2
1482.41 3
1482.50 5
1482.59 7
1482.67 10
1482.76 12
1482.85 12
1482.94 12
1483.03 9
1483.12 7
1483.20 3
1483.29 0
1483.38 0
1483.47 0
1483.56 0
1483.65 2
1483.73 5
1483.82 8
1483.91 12
1484.00 16
1484.09 21
1484.18 26
1484.26 32
1484.35 38
1484.44 43
1484.53 49
1484.62 54
1484.71 58
1484.79 62
1484.88 66
1484.97 71
1485.06 78
1485.15 86
1485.24 95
1485.32 103
1485.41 111
1485.50 117
1485.59 120
1485.68 123
1485.77 125
1485.85 127
1485.94 130
1486.03 133
1486.12 138
1486.21 142
1486.30 147
1486.38 151
1486.47 155
1486.56 157
1486.65 158
1486.74 158
1486.83 157
1486.91 156
1487.00 156
1487.09 155
1487.18 155
1487.27 155
1487.36 154
1487.44 153
1487.53 150
1487.62 146
1487.71 140
1487.80 134
1487.89 127
1487.98 122
1488.06 117
1488.15 113
1488.24 110
1488.33 108
1488.42 106
1488.51 104
1488.59 101
1488.68 99
1488.77 96
1488.86 94
1488.95 93
1489.04 93
1489.12 93
1489.21 94
1489.30 95
1489.39 95
1489.48 93
1489.57 91
1489.66 87
1489.74 83
1489.83 78
1489.92 74
1490.01 71
1490.10 69
1490.19 67
1490.28 66
1490.36 66
1490.45 66
1490.54 66
1490.63 67
1490.72 69
1490.81 70
1490.89 72
1490.98 74
1491.07 75
1491.16 75
1491.25 74
1491.34 72
1491.43 69
1491.51 65
1491.60 59
1491.69 54
1491.78 49
1491.87 44
1491.96 41
1492.05 40
1492.13 41
1492.22 42
1492.31 45
1492.40 47
1492.49 48
1492.58 47
1492.67 45
1492.75 43
1492.84 40
1492.93 37
1493.02 35
1493.11 33
1493.20 31
1493.29 28
1493.37 25
1493.46 22
1493.55 19
1493.64 15
1493.73 13
1493.82 12
1493.91 12
1493.99 13
1494.08 15
1494.17 18
1494.26 21
1494.35 23
1494.44 25
1494.53 27
1494.61 28
1494.70 28
1494.79 29
1494.88 30
1494.97 30
1495.06 30
1495.15 29
1495.24 27
1495.32 23
1495.41 19
1495.50 14
1495.59 9
1495.68 5
1495.77 1
1495.86 0
1495.94 0
1496.03 0
1496.12 0
1496.21 0
1496.30 0
1496.39 0
1496.48 0
1496.57 0
1496.65 1
1496.74 4
1496.83 7
1496.92 9
1497.01 9
1497.10 8
1497.19 5
1497.27 3
1497.36 0
1497.45 0
1497.54 1
1497.63 5
1497.72 10
1497.81 15
1497.90 21
1497.98 25
1498.07 29
1498.16 30
1498.25 31
1498.34 31
1498.43 31
1498.52 30
1498.61 28
1498.69 26
1498.78 22
1498.87 19
1498.96 15
1499.05 11
1499.14 8
1499.23 6
1499.32 4
1499.40 4
1499.49 3
1499.58 4
1499.67 5
1499.76 6
1499.85 8
1499.94 11
1500.03 14
1500.11 19
1500.20 23
1500.29 27
1500.38 31
1500.47 33
1500.56 33
1500.65 33
1500.74 30
1500.83 28
1500.91 24
1501.00 21
1501.09 19
1501.18 18
1501.27 19
1501.36 22
1501.45 28
1501.54 35
1501.62 43
1501.71 51
1501.80 58
1501.89 62
1501.98 65
1502.07 64
1502.16 61
1502.25 56
1502.34 51
1502.42 47
1502.51 43
1502.60 41
1502.69 40
1502.78 40
1502.87 40
1502.96 40
1503.05 39
1503.13 38
1503.22 37
1503.31 36
1503.40 36
1503.49 35
1503.58 35
1503.67 35
1503.76 36
1503.85 36
1503.94 37
1504.02 37
1504.11 37
1504.20 37
1504.29 35
1504.38 33
1504.47 31
1504.56 29
1504.65 28
1504.74 28
1504.82 29
1504.91 32
1505.00 36
1505.09 40
1505.18 45
1505.27 51
1505.36 56
1505.45 62
1505.54 66
1505.62 70
1505.71 72
1505.80 73
1505.89 74
1505.98 74
1506.07 74
1506.16 75
1506.25 77
1506.34 78
1506.43 78
1506.51 78
1506.60 77
1506.69 76
1506.78 74
1506.87 74
1506.96 73
1507.05 74
1507.14 74
1507.23 74
1507.32 72
1507.40 70
1507.49 66
1507.58 62
1507.67 58
1507.76 55
1507.85 53
1507.94 53
1508.03 54
1508.12 56
1508.21 58
1508.29 61
1508.38 63
1508.47 64
1508.56 62
1508.65 60
1508.74 56
1508.83 51
1508.92 46
1509.01 43
1509.10 41
1509.18 42
1509.27 44
1509.36 47
1509.45 51
1509.54 54
1509.63 56
1509.72 56
1509.81 55
1509.90 53
1509.99 50
1510.08 48
1510.16 46
1510.25 45
1510.34 45
1510.43 46
1510.52 47
1510.61 49
1510.70 51
1510.79 54
1510.88 56
1510.97 59
1511.06 61
1511.14 63
1511.23 65
1511.32 66
1511.41 66
1511.50 66
1511.59 65
1511.68 64
1511.77 64
1511.86 64
1511.95 66
1512.04 68
1512.13 71
1512.21 73
1512.30 76
1512.39 78
1512.48 79
1512.57 79
1512.66 79
1512.75 77
1512.84 74
1512.93 70
1513.02 64
1513.11 58
1513.20 52
1513.28 46
1513.37 42
1513.46 40
1513.55 39
1513.64 40
1513.73 42
1513.82 44
1513.91 46
1514.00 47
1514.09 47
1514.18 48
1514.27 48
1514.35 49
1514.44 51
1514.53 53
1514.62 55
1514.71 56
1514.80 56
1514.89 55
1514.98 51
1515.07 47
1515.16 43
1515.25 40
1515.34 39
1515.43 39
1515.51 43
1515.60 48
1515.69 55
1515.78 63
1515.87 69
1515.96 75
1516.05 78
1516.14 79
1516.23 77
1516.32 75
1516.41 71
1516.50 67
1516.59 63
1516.67 60
1516.76 57
1516.85 55
1516.94 54
1517.03 53
1517.12 53
1517.21 53
1517.30 54
1517.39 55
1517.48 57
1517.57 60
1517.66 64
1517.75 69
1517.84 74
1517.93 78
1518.01 83
1518.10 86
1518.19 89
1518.28 91
1518.37 92
1518.46 93
1518.55 92
1518.64 90
1518.73 87
1518.82 81
1518.91 74
1519.00 65
1519.09 55
1519.18 45
1519.27 35
1519.35 27
1519.44 20
1519.53 14
1519.62 9
1519.71 5
1519.80 1
1519.89 0
1519.98 0
1520.07 0
1520.16 0
1520.25 0
1520.34 0
1520.43 0
1520.52 0
1520.61 4
1520.70 10
1520.78 16
1520.87 23
1520.96 30
1521.05 36
1521.14 42
1521.23 47
1521.32 49
1521.41 49
1521.50 47
1521.59 44
1521.68 39
1521.77 33
1521.86 29
1521.95 25
1522.04 24
1522.13 23
1522.22 25
1522.30 27
1522.39 30
1522.48 34
1522.57 37
1522.66 40
1522.75 42
1522.84 43
1522.93 43
1523.02 41
1523.11 40
1523.20 39
1523.29 38
1523.38 39
1523.47 42
1523.56 45
1523.65 49
1523.74 53
1523.83 56
1523.92 58
1524.00 58
1524.09 56
1524.18 54
1524.27 52
1524.36 50
1524.45 50
1524.54 50
1524.63 51
1524.72 52
1524.81 53
1524.90 52
1524.99 51
1525.08 48
1525.17 45
1525.26 41
1525.35 37
1525.44 34
1525.53 31
1525.62 28
1525.71 27
1525.80 26
1525.88 25
1525.97 25
1526.06 26
1526.15 25
1526.24 24
1526.33 23
1526.42 21
1526.51 18
1526.60 16
1526.69 14
1526.78 13
1526.87 14
1526.96 16
1527.05 19
1527.14 24
1527.23 28
1527.32 33
1527.41 37
1527.50 41
1527.59 45
1527.68 47
1527.77 49
1527.86 50
1527.94 50
1528.03 48
1528.12 46
1528.21 43
1528.30 39
1528.39 36
1528.48 32
1528.57 29
1528.66 26
1528.75 23
1528.84 20
1528.93 19
1529.02 18
1529.11 18
1529.20 20
1529.29 23
1529.38 29
1529.47 35
1529.56 42
1529.65 50
1529.74 58
1529.83 66
1529.92 73
1530.01 80
1530.10 86
1530.19 90
1530.28 93
1530.37 95
1530.46 96
1530.54 97
1530.63 99
1530.72 101
1530.81 103
1530.90 107
1530.99 110
1531.08 112
1531.17 113
1531.26 111
1531.35 108
1531.44 103
1531.53 97
1531.62 92
1531.71 87
1531.80 84
1531.89 82
1531.98 82
1532.07 83
1532.16 84
1532.25 85
1532.34 86
1532.43 85
1532.52 84
1532.61 82
1532.70 80
1532.79 78
1532.88 76
1532.97 74
1533.06 72
1533.15 71
1533.24 69
1533.33 68
1533.42 66
1533.51 64
1533.60 63
1533.69 60
1533.78 58
1533.86 56
1533.95 54
1534.04 52
1534.13 50
1534.22 48
1534.31 46
1534.40 44
1534.49 43
1534.58 41
1534.67 39
1534.76 36
1534.85 33
1534.94 31
1535.03 28
1535.12 26
1535.21 26
1535.30 27
1535.39 31
1535.48 37
1535.57 45
1535.66 52
1535.75 60
1535.84 67
1535.93 72
1536.02 76
1536.11 80
1536.20 84
1536.29 88
1536.38 93
1536.47 97
1536.56 101
1536.65 103
1536.74 104
1536.83 103
1536.92 101
1537.01 100
1537.10 100
1537.19 102
1537.28 106
1537.37 112
1537.46 119
1537.55 127
1537.64 134
1537.73 141
1537.82 145
1537.91 148
1538.00 150
1538.09 150
1538.18 151
1538.27 152
1538.36 155
1538.45 159
1538.54 166
1538.63 176
1538.72 188
1538.81 202
1538.90 218
1538.99 235
1539.08 251
1539.17 265
1539.26 278
1539.35 288
1539.44 297
1539.53 305
1539.62 313
1539.71 322
1539.80 331
1539.89 341
1539.98 351
1540.07 362
1540.16 373
1540.25 385
1540.34 396
1540.43 408
1540.52 420
1540.61 432
1540.70 444
1540.79 457
1540.88 469
1540.97 481
1541.06 492
1541.15 503
1541.24 513
1541.33 522
1541.42 530
1541.51 538
1541.60 546
1541.69 553
1541.78 561
1541.87 569
1541.96 575
1542.05 581
1542.14 585
1542.23 588
1542.32 590
1542.41 591
1542.50 591
1542.59 591
1542.68 590
1542.77 588
1542.86 585
1542.95 581
1543.04 575
1543.13 567
1543.22 558
1543.31 547
1543.40 536
1543.49 523
1543.58 511
1543.67 498
1543.76 484
1543.85 471
1543.94 458
1544.03 445
1544.12 434
1544.21 425
1544.30 418
1544.39 414
1544.48 413
1544.57 413
1544.66 414
1544.75 415
1544.84 415
1544.93 413
1545.02 409
1545.11 404
1545.20 396
1545.29 388
1545.38 379
1545.47 369
1545.56 358
1545.65 347
1545.74 335
1545.83 323
1545.92 311
1546.01 301
1546.10 291
1546.19 282
1546.28 273
1546.37 264
1546.46 254
1546.55 244
1546.64 234
1546.73 224
1546.82 215
1546.91 207
1547.00 200
1547.09 192
1547.18 186
1547.27 180
1547.36 175
1547.45 172
1547.54 170
1547.63 169
1547.72 170
1547.81 171
1547.90 172
1547.99 171
1548.08 170
1548.17 166
1548.26 160
1548.35 152
1548.44 144
1548.53 135
1548.62 127
1548.71 121
1548.81 118
1548.90 117
1548.99 119
1549.08 123
1549.17 126
1549.26 129
1549.35 130
1549.44 128
1549.53 123
1549.62 117
1549.71 110
1549.80 103
1549.89 97
1549.98 92
1550.07 88
1550.16 86
1550.25 85
1550.34 84
1550.43 84
1550.52 84
1550.61 84
1550.70 84
1550.79 85
1550.88 85
1550.97 85
1551.06 84
1551.15 81
1551.24 77
1551.33 73
1551.42 68
1551.51 64
1551.60 62
1551.69 61
1551.78 62
1551.87 64
1551.96 66
1552.05 69
1552.15 70
1552.24 70
1552.33 69
1552.42 68
1552.51 67
1552.60 66
1552.69 66
1552.78 67
1552.87 69
1552.96 72
1553.05 74
1553.14 75
1553.23 75
1553.32 75
1553.41 76
1553.50 77
1553.59 79
1553.68 82
1553.77 85
1553.86 88
1553.95 90
1554.04 91
1554.13 91
1554.22 91
1554.31 91
1554.40 91
1554.49 92
1554.58 93
1554.68 94
1554.77 94
1554.86 93
1554.95 92
1555.04 91
1555.13 90
1555.22 92
1555.31 95
1555.40 100
1555.49 107
1555.58 115
1555.67 123
1555.76 130
1555.85 136
1555.94 141
1556.03 143
1556.12 143
1556.21 141
1556.30 138
1556.39 134
1556.48 129
1556.57 125
1556.66 121
1556.75 118
1556.85 115
1556.94 113
1557.03 112
1557.12 111
1557.21 110
1557.30 110
1557.39 110
1557.48 111
1557.57 112
1557.66 113
1557.75 114
1557.84 113
1557.93 111
1558.02 107
1558.11 102
1558.20 96
1558.29 91
1558.38 87
1558.47 85
1558.56 85
1558.65 87
1558.75 91
1558.84 95
1558.93 99
1559.02 103
1559.11 107
1559.20 110
1559.29 112
1559.38 114
1559.47 114
1559.56 113
1559.65 110
1559.74 107
1559.83 104
1559.92 100
1560.01 98
1560.10 96
1560.19 96
1560.28 96
1560.37 97
1560.47 98
1560.56 98
1560.65 97
1560.74 96
1560.83 94
1560.92 93
1561.01 93
1561.10 94
1561.19 97
1561.28 103
1561.37 110
1561.46 118
1561.55 127
1561.64 136
1561.73 144
1561.82 151
1561.91 158
1562.01 164
1562.10 170
1562.19 177
1562.28 184
1562.37 192
1562.46 199
1562.55 205
1562.64 211
1562.73 217
1562.82 224
1562.91 234
1563.00 246
1563.09 260
1563.18 277
1563.27 293
1563.36 309
1563.46 324
1563.55 337
1563.64 350
1563.73 364
1563.82 380
1563.91 398
1564.00 420
1564.09 443
1564.18 468
1564.27 493
1564.36 517
1564.45 541
1564.54 565
1564.63 589
1564.72 615
1564.82 641
1564.91 666
1565.00 690
1565.09 711
1565.18 729
1565.27 745
1565.36 759
1565.45 775
1565.54 797
1565.63 825
1565.72 862
1565.81 907
1565.90 959
1565.99 1015
1566.09 1073
1566.18 1132
1566.27 1191
1566.36 1250
1566.45 1312
1566.54 1375
1566.63 1441
1566.72 1510
1566.81 1583
1566.90 1660
1566.99 1740
1567.08 1824
1567.17 1909
1567.26 1996
1567.36 2080
1567.45 2159
1567.54 2230
1567.63 2293
1567.72 2347
1567.81 2393
1567.90 2431
1567.99 2464
1568.08 2490
1568.17 2513
1568.26 2532
1568.35 2548
1568.44 2561
1568.54 2575
1568.63 2589
1568.72 2603
1568.81 2618
1568.90 2631
1568.99 2644
1569.08 2654
1569.17 2660
1569.26 2663
1569.35 2662
1569.44 2657
1569.53 2648
1569.63 2635
1569.72 2619
1569.81 2600
1569.90 2579
1569.99 2558
1570.08 2534
1570.17 2509
1570.26 2483
1570.35 2455
1570.44 2427
1570.53 2399
1570.62 2372
1570.72 2345
1570.81 2318
1570.90 2288
1570.99 2255
1571.08 2215
1571.17 2170
1571.26 2119
1571.35 2065
1571.44 2009
1571.53 1953
1571.62 1898
1571.72 1844
1571.81 1791
1571.90 1738
1571.99 1687
1572.08 1638
1572.17 1591
1572.26 1549
1572.35 1512
1572.44 1479
1572.53 1449
1572.62 1421
1572.71 1393
1572.81 1365
1572.90 1335
1572.99 1306
1573.08 1276
1573.17 1248
1573.26 1220
1573.35 1194
1573.44 1168
1573.53 1141
1573.62 1112
1573.72 1081
1573.81 1050
1573.90 1018
1573.99 986
1574.08 954
1574.17 924
1574.26 894
1574.35 865
1574.44 837
1574.53 809
1574.62 782
1574.72 757
1574.81 733
1574.90 713
1574.99 695
1575.08 679
1575.17 666
1575.26 655
1575.35 644
1575.44 634
1575.53 625
1575.63 618
1575.72 611
1575.81 604
1575.90 598
1575.99 591
1576.08 583
1576.17 574
1576.26 563
1576.35 552
1576.44 541
1576.54 529
1576.63 518
1576.72 506
1576.81 493
1576.90 480
1576.99 465
1577.08 449
1577.17 432
1577.26 415
1577.35 397
1577.45 379
1577.54 361
1577.63 343
1577.72 326
1577.81 310
1577.90 297
1577.99 288
1578.08 282
1578.17 279
1578.27 279
1578.36 280
1578.45 283
1578.54 285
1578.63 286
1578.72 287
1578.81 286
1578.90 285
1578.99 284
1579.09 283
1579.18 283
1579.27 283
1579.36 282
1579.45 282
1579.54 280
1579.63 276
1579.72 271
1579.81 265
1579.91 259
1580.00 253
1580.09 248
1580.18 245
1580.27 244
1580.36 246
1580.45 249
1580.54 253
1580.63 257
1580.73 259
1580.82 259
1580.91 257
1581.00 252
1581.09 245
1581.18 237
1581.27 228
1581.36 219
1581.45 209
1581.55 200
1581.64 193
1581.73 188
1581.82 186
1581.91 188
1582.00 194
1582.09 203
1582.18 214
1582.28 226
1582.37 236
1582.46 245
1582.55 250
1582.64 254
1582.73 254
1582.82 254
1582.91 251
1583.01 247
1583.10 243
1583.19 236
1583.28 227
1583.37 216
1583.46 205
1583.55 194
1583.64 185
1583.73 180
1583.83 180
1583.92 184
1584.01 191
1584.10 200
1584.19 208
1584.28 214
1584.37 216
1584.46 214
1584.56 208
1584.65 201
1584.74 192
1584.83 183
1584.92 175
1585.01 167
1585.10 161
1585.19 155
1585.29 149
1585.38 144
1585.47 138
1585.56 133
1585.65 129
1585.74 126
1585.83 123
1585.93 123
1586.02 123
1586.11 125
1586.20 127
1586.29 130
1586.38 132
1586.47 133
1586.56 133
1586.66 131
1586.75 129
1586.84 125
1586.93 122
1587.02 119
1587.11 116
1587.20 115
1587.29 114
1587.39 113
1587.48 114
1587.57 114
1587.66 115
1587.75 116
1587.84 117
1587.93 118
1588.03 120
1588.12 122
1588.21 125
1588.30 129
1588.39 132
1588.48 135
1588.57 137
1588.67 138
1588.76 138
1588.85 138
1588.94 138
1589.03 139
1589.12 140
1589.21 142
1589.30 143
1589.40 143
1589.49 143
1589.58 141
1589.67 139
1589.76 137
1589.85 136
1589.94 136
1590.04 138
1590.13 140
1590.22 141
1590.31 142
1590.40 142
1590.49 141
1590.58 139
1590.68 137
1590.77 135
1590.86 133
1590.95 129
1591.04 124
1591.13 118
1591.22 110
1591.32 103
1591.41 98
1591.50 96
1591.59 97
1591.68 101
1591.77 107
1591.86 113
1591.96 118
1592.05 120
1592.14 120
1592.23 118
1592.32 115
1592.41 112
1592.51 110
1592.60 109
1592.69 110
1592.78 113
1592.87 118
1592.96 124
1593.05 131
1593.15 137
1593.24 140
1593.33 140
1593.42 136
1593.51 128
1593.60 117
1593.69 105
1593.79 94
1593.88 85
1593.97 78
1594.06 74
1594.15 72
1594.24 72
1594.34 72
1594.43 72
1594.52 72
1594.61 71
1594.70 69
1594.79 68
1594.88 66
1594.98 64
1595.07 64
1595.16 64
1595.25 65
1595.34 67
1595.43 69
1595.53 71
1595.62 74
1595.71 77
1595.80 80
1595.89 82
1595.98 84
1596.08 86
1596.17 87
1596.26 88
1596.35 88
1596.44 88
1596.53 86
1596.62 84
1596.72 80
1596.81 76
1596.90 71
1596.99 67
1597.08 62
1597.17 57
1597.27 52
1597.36 48
1597.45 46
1597.54 44
1597.63 44
1597.72 45
1597.82 48
1597.91 50
1598.00 53
1598.09 55
1598.18 57
1598.27 57
1598.37 58
1598.46 58
1598.55 59
1598.64 60
1598.73 62
1598.82 64
1598.92 66
1599.01 69
1599.10 71
1599.19 74
1599.28 77
1599.37 81
1599.47 85
1599.56 89
1599.65 92
1599.74 93
1599.83 91
1599.92 87
1600.02 80
1600.11 72
1600.20 63
1600.29 55
1600.38 50
1600.47 47
1600.57 46
1600.66 49
1600.75 54
1600.84 61
1600.93 69
1601.02 77
1601.12 85
1601.21 90
1601.30 94
1601.39 96
1601.48 98
1601.58 100
1601.67 105
1601.76 112
1601.85 123
1601.94 136
1602.03 151
1602.13 166
1602.22 179
1602.31 190
1602.40 197
1602.49 203
1602.58 206
1602.68 208
1602.77 208
1602.86 208
1602.95 207
1603.04 206
1603.14 205
1603.23 206
1603.32 209
1603.41 213
1603.50 219
1603.59 226
1603.69 236
1603.78 247
1603.87 260
1603.96 274
1604.05 290
1604.15 307
1604.24 322
1604.33 336
1604.42 346
1604.51 352
1604.60 356
1604.70 360
1604.79 364
1604.88 372
1604.97 382
1605.06 397
1605.16 413
1605.25 431
1605.34 447
1605.43 460
1605.52 469
1605.61 475
1605.71 477
1605.80 477
1605.89 477
1605.98 478
1606.07 481
1606.17 489
1606.26 502
1606.35 519
1606.44 539
1606.53 559
1606.63 579
1606.72 595
1606.81 606
1606.90 612
1606.99 614
1607.08 611
1607.18 605
1607.27 596
1607.36 584
1607.45 571
1607.54 555
1607.64 540
1607.73 525
1607.82 511
1607.91 499
1608.00 488
1608.10 479
1608.19 470
1608.28 462
1608.37 456
1608.46 452
1608.56 452
1608.65 456
1608.74 463
1608.83 471
1608.92 480
1609.02 487
1609.11 491
1609.20 491
1609.29 489
1609.38 484
1609.47 479
1609.57 473
1609.66 466
1609.75 459
1609.84 450
1609.93 441
1610.03 432
1610.12 422
1610.21 413
1610.30 404
1610.39 395
1610.49 387
1610.58 378
1610.67 368
1610.76 357
1610.85 348
1610.95 339
1611.04 331
1611.13 325
1611.22 321
1611.31 316
1611.41 311
1611.50 305
1611.59 297
1611.68 286
1611.78 275
1611.87 263
1611.96 253
1612.05 245
1612.14 239
1612.24 237
1612.33 237
1612.42 239
1612.51 241
1612.60 243
1612.70 244
1612.79 244
1612.88 242
1612.97 239
1613.06 236
1613.16 232
1613.25 228
1613.34 223
1613.43 217
1613.52 211
1613.62 206
1613.71 201
1613.80 197
1613.89 195
1613.98 194
1614.08 194
1614.17 193
1614.26 192
1614.35 190
1614.45 187
1614.54 184
1614.63 181
1614.72 178
1614.81 176
1614.91 174
1615.00 171
1615.09 169
1615.18 166
1615.27 162
1615.37 157
1615.46 153
1615.55 149
1615.64 145
1615.74 143
1615.83 143
1615.92 144
1616.01 146
1616.10 149
1616.20 151
1616.29 152
1616.38 150
1616.47 146
1616.56 140
1616.66 132
1616.75 125
1616.84 119
1616.93 115
1617.03 112
1617.12 110
1617.21 108
1617.30 106
1617.39 103
1617.49 100
1617.58 97
1617.67 93
1617.76 89
1617.86 85
1617.95 80
1618.04 75
1618.13 69
1618.22 62
1618.32 55
1618.41 47
1618.50 41
1618.59 35
1618.69 32
1618.78 30
1618.87 30
1618.96 31
1619.05 33
1619.15 35
1619.24 36
1619.33 37
1619.42 36
1619.52 36
1619.61 36
1619.70 36
1619.79 38
1619.88 42
1619.98 47
1620.07 52
1620.16 56
1620.25 58
1620.35 58
1620.44 55
1620.53 50
1620.62 45
1620.72 39
1620.81 34
1620.90 31
1620.99 31
1621.08 32
1621.18 35
1621.27 38
1621.36 42
1621.45 44
1621.55 45
1621.64 43
1621.73 41
1621.82 37
1621.92 33
1622.01 31
1622.10 30
1622.19 31
1622.28 33
1622.38 38
1622.47 44
1622.56 50
1622.65 57
1622.75 63
1622.84 68
1622.93 71
1623.02 73
1623.12 72
1623.21 69
1623.30 66
1623.39 61
1623.49 56
1623.58 53
1623.67 50
1623.76 47
1623.85 45
1623.95 41
1624.04 37
1624.13 30
1624.22 22
1624.32 14
1624.41 6
1624.50 0
1624.59 0
1624.69 0
1624.78 0
1624.87 4
1624.96 10
1625.06 17
1625.15 23
1625.24 27
1625.33 28
1625.43 27
1625.52 25
1625.61 22
1625.70 18
1625.80 15
1625.89 12
1625.98 10
1626.07 8
1626.16 7
1626.26 5
1626.35 4
1626.44 3
1626.53 2
1626.63 2
1626.72 2
1626.81 2
1626.90 2
1627.00 2
1627.09 2
1627.18 1
1627.27 0
1627.37 0
1627.46 0
1627.55 0
1627.64 0
1627.74 0
1627.83 3
1627.92 8
1628.01 13
1628.11 19
1628.20 23
1628.29 26
1628.38 29
1628.48 31
1628.57 32
1628.66 34
1628.75 37
1628.85 40
1628.94 43
1629.03 46
1629.12 47
1629.22 47
1629.31 46
1629.40 43
1629.49 39
1629.59 34
1629.68 30
1629.77 25
1629.86 22
1629.96 18
1630.05 16
1630.14 15
1630.24 15
1630.33 17
1630.42 19
1630.51 22
1630.61 24
1630.70 26
1630.79 27
1630.88 27
1630.98 25
1631.07 24
1631.16 23
1631.25 23
1631.35 25
1631.44 28
1631.53 32
1631.62 37
1631.72 41
1631.81 44
1631.90 45
1631.99 45
1632.09 43
1632.18 42
1632.27 41
1632.36 42
1632.46 43
1632.55 45
1632.64 47
1632.74 49
1632.83 50
1632.92 49
1633.01 48
1633.11 46
1633.20 44
1633.29 43
1633.38 43
1633.48 44
1633.57 45
1633.66 46
1633.75 45
1633.85 43
1633.94 40
1634.03 36
1634.13 33
1634.22 30
1634.31 28
1634.40 27
1634.50 28
1634.59 28
1634.68 29
1634.77 30
1634.87 30
1634.96 31
1635.05 32
1635.14 33
1635.24 36
1635.33 40
1635.42 44
1635.52 49
1635.61 52
1635.70 54
1635.79 54
1635.89 52
1635.98 49
1636.07 44
1636.16 38
1636.26 32
1636.35 26
1636.44 21
1636.54 18
1636.63 17
1636.72 18
1636.81 22
1636.91 27
1637.00 33
1637.09 38
1637.18 43
1637.28 47
1637.37 48
1637.46 47
1637.56 45
1637.65 43
1637.74 41
1637.83 39
1637.93 39
1638.02 39
1638.11 40
1638.21 40
1638.30 41
1638.39 41
1638.48 41
1638.58 41
1638.67 41
1638.76 41
1638.85 41
1638.95 41
1639.04 41
1639.13 39
1639.23 37
1639.32 33
1639.41 28
1639.50 23
1639.60 19
1639.69 15
1639.78 13
1639.88 11
1639.97 10
1640.06 9
1640.15 8
1640.25 8
1640.34 8
1640.43 9
1640.53 11
1640.62 14
1640.71 16
1640.80 19
1640.90 20
1640.99 20
1641.08 19
1641.18 18
1641.27 17
1641.36 17
1641.45 18
1641.55 21
1641.64 24
1641.73 27
1641.83 29
1641.92 30
1642.01 30
1642.10 29
1642.20 27
1642.29 25
1642.38 23
1642.48 21
1642.57 20
1642.66 21
1642.76 22
1642.85 24
1642.94 26
1643.03 28
1643.13 29
1643.22 30
1643.31 30
1643.41 29
1643.50 28
1643.59 28
1643.68 27
1643.78 25
1643.87 23
1643.96 21
1644.06 18
1644.15 14
1644.24 11
1644.34 7
1644.43 4
1644.52 2
1644.61 0
1644.71 0
1644.80 0
1644.89 0
1644.99 0
1645.08 0
1645.17 0
1645.26 0
1645.36 1
1645.45 2
1645.54 3
1645.64 3
1645.73 2
1645.82 1
1645.92 0
1646.01 0
1646.10 0
1646.19 0
1646.29 0
1646.38 0
1646.47 2
1646.57 4
1646.66 6
1646.75 9
1646.85 13
1646.94 18
1647.03 24
1647.13 29
1647.22 34
1647.31 38
1647.40 40
1647.50 42
1647.59 42
1647.68 41
1647.78 39
1647.87 38
1647.96 36
1648.06 33
1648.15 30
1648.24 26
1648.33 22
1648.43 17
1648.52 13
1648.61 9
1648.71 5
1648.80 3
1648.89 1
1648.99 1
1649.08 2
1649.17 3
1649.27 5
1649.36 8
1649.45 10
1649.55 12
1649.64 14
1649.73 15
1649.82 15
1649.92 16
1650.01 16
1650.10 18
1650.20 21
1650.29 26
1650.38 33
1650.48 41
1650.57 49
1650.66 56
1650.76 61
1650.85 64
1650.94 63
1651.04 60
1651.13 56
1651.22 50
1651.31 43
1651.41 36
1651.50 30
1651.59 24
1651.69 19
1651.78 14
1651.87 10
1651.97 8
1652.06 6
1652.15 7
1652.25 8
1652.34 11
1652.43 14
1652.53 17
1652.62 21
1652.71 23
1652.81 25
1652.90 25
1652.99 25
1653.09 24
1653.18 24
1653.27 23
1653.36 21
1653.46 20
1653.55 18
1653.64 15
1653.74 12
1653.83 10
1653.92 8
1654.02 6
1654.11 5
1654.20 6
1654.30 7
1654.39 9
1654.48 11
1654.58 14
1654.67 16
1654.76 18
1654.86 19
1654.95 19
1655.04 19
1655.14 18
1655.23 17
1655.32 16
1655.42 16
1655.51 16
1655.60 16
1655.70 16
1655.79 17
1655.88 19
1655.98 20
1656.07 22
1656.16 23
1656.26 24
1656.35 25
1656.44 25
1656.54 25
1656.63 24
1656.72 25
1656.82 26
1656.91 28
1657.00 30
1657.10 33
1657.19 36
1657.28 36
1657.38 35
1657.47 33
1657.56 29
1657.66 24
1657.75 21
1657.84 18
1657.94 18
1658.03 19
1658.12 22
1658.22 26
1658.31 28
1658.40 30
1658.50 30
1658.59 28
1658.68 25
1658.78 23
1658.87 23
1658.96 23
1659.06 26
1659.15 30
1659.24 35
1659.34 40
1659.43 45
1659.52 49
1659.62 53
1659.71 56
1659.80 60
1659.90 65
1659.99 70
1660.08 77
1660.18 84
1660.27 91
1660.36 98
1660.46 104
1660.55 109
1660.64 113
1660.74 117
1660.83 120
1660.92 122
1661.02 124
1661.11 125
1661.20 126
1661.30 126
1661.39 125
1661.48 125
1661.58 124
1661.67 124
1661.77 123
1661.86 122
1661.95 121
1662.05 118
1662.14 116
1662.23 113
1662.33 110
1662.42 108
1662.51 107
1662.61 108
1662.70 109
1662.79 111
1662.89 114
1662.98 116
1663.07 119
1663.17 121
1663.26 122
1663.35 122
1663.45 120
1663.54 118
1663.63 116
1663.73 113
1663.82 111
1663.92 108
1664.01 106
1664.10 104
1664.20 102
1664.29 100
1664.38 98
1664.48 95
1664.57 93
1664.66 90
1664.76 87
1664.85 85
1664.94 84
1665.04 83
1665.13 83
1665.22 83
1665.32 84
1665.41 84
1665.51 84
1665.60 85
1665.69 85
1665.79 85
1665.88 86
1665.97 87
1666.07 88
1666.16 90
1666.25 92
1666.35 94
1666.44 95
1666.53 96
1666.63 97
1666.72 97
1666.82 98
1666.91 99
1667.00 101
1667.10 104
1667.19 107
1667.28 110
1667.38 112
1667.47 112
1667.56 111
1667.66 109
1667.75 107
1667.85 105
1667.94 104
1668.03 103
1668.13 102
1668.22 101
1668.31 97
1668.41 91
1668.50 83
1668.59 74
1668.69 65
1668.78 57
1668.88 52
1668.97 51
1669.06 53
1669.16 60
1669.25 70
1669.34 82
1669.44 94
1669.53 107
1669.62 116
1669.72 123
1669.81 127
1669.91 127
1670.00 124
1670.09 119
1670.19 113
1670.28 106
1670.37 99
1670.47 91
1670.56 83
1670.66 76
1670.75 69
1670.84 64
1670.94 59
1671.03 56
1671.12 53
1671.22 51
1671.31 50
1671.40 48
1671.50 47
1671.59 45
1671.69 43
1671.78 41
1671.87 40
1671.97 40
1672.06 40
1672.15 42
1672.25 44
1672.34 46
1672.44 48
1672.53 48
1672.62 47
1672.72 45
1672.81 41
1672.90 38
1673.00 33
1673.09 30
1673.19 27
1673.28 25
1673.37 25
1673.47 26
1673.56 29
1673.66 34
1673.75 39
1673.84 45
1673.94 50
1674.03 54
1674.12 56
1674.22 56
1674.31 55
1674.41 53
1674.50 50
1674.59 48
1674.69 46
1674.78 45
1674.87 44
1674.97 43
1675.06 43
1675.16 43
1675.25 44
1675.34 44
1675.44 45
1675.53 47
1675.63 48
1675.72 49
1675.81 49
1675.91 48
1676.00 48
1676.09 46
1676.19 44
1676.28 41
1676.38 38
1676.47 35
1676.56 32
1676.66 29
1676.75 26
1676.85 25
1676.94 24
1677.03 24
1677.13 25
1677.22 26
1677.31 26
1677.41 25
1677.50 23
1677.60 21
1677.69 19
1677.78 16
1677.88 13
1677.97 11
1678.07 10
1678.16 8
1678.25 6
1678.35 5
1678.44 4
1678.54 2
1678.63 1
1678.72 1
1678.82 1
1678.91 2
1679.01 5
1679.10 8
1679.19 13
1679.29 17
1679.38 20
1679.48 22
1679.57 23
1679.66 22
1679.76 20
1679.85 17
1679.94 15
1680.04 15
1680.13 16
1680.23 19
1680.32 23
1680.41 28
1680.51 32
1680.60 36
1680.70 39
1680.79 40
1680.88 41
1680.98 40
1681.07 39
1681.17 38
1681.26 36
1681.35 34
1681.45 32
1681.54 31
1681.64 31
1681.73 32
1681.82 34
1681.92 37
1682.01 41
1682.11 44
1682.20 46
1682.29 46
1682.39 45
1682.48 42
1682.58 37
1682.67 32
1682.77 26
1682.86 23
1682.95 21
1683.05 23
1683.14 28
1683.24 35
1683.33 42
1683.42 48
1683.52 52
1683.61 52
1683.71 50
1683.80 46
1683.89 41
1683.99 38
1684.08 36
1684.18 38
1684.27 41
1684.36 46
1684.46 51
1684.55 55
1684.65 56
1684.74 54
1684.83 49
1684.93 41
1685.02 30
1685.12 20
1685.21 9
1685.31 0
1685.40 0
1685.49 0
1685.59 0
1685.68 0
1685.78 0
1685.87 0
1685.96 0
1686.06 0
1686.15 2
1686.25 8
1686.34 16
1686.43 25
1686.53 35
1686.62 44
1686.72 52
1686.81 58
1686.91 62
1687.00 64
1687.09 65
1687.19 64
1687.28 63
1687.38 62
1687.47 61
1687.56 59
1687.66 58
1687.75 56
1687.85 53
1687.94 49
1688.04 45
1688.13 41
1688.22 37
1688.32 33
1688.41 30
1688.51 26
1688.60 23
1688.70 21
1688.79 18
1688.88 17
1688.98 15
1689.07 15
1689.17 15
1689.26 16
1689.35 17
1689.45 19
1689.54 20
1689.64 20
1689.73 20
1689.83 20
1689.92 20
1690.01 19
1690.11 19
1690.20 19
1690.30 19
1690.39 20
1690.49 21
1690.58 23
1690.67 25
1690.77 29
1690.86 33
1690.96 38
1691.05 43
1691.15 48
1691.24 51
1691.33 53
1691.43 54
1691.52 52
1691.62 49
1691.71 44
1691.81 38
1691.90 32
1691.99 27
1692.09 23
1692.18 22
1692.28 23
1692.37 27
1692.47 33
1692.56 41
1692.65 48
1692.75 55
1692.84 60
1692.94 63
1693.03 65
1693.13 65
1693.22 64
1693.31 63
1693.41 63
1693.50 62
1693.60 62
1693.69 62
1693.79 62
1693.88 62
1693.97 63
1694.07 63
1694.16 65
1694.26 66
1694.35 66
1694.45 65
1694.54 63
1694.64 59
1694.73 55
1694.82 51
1694.92 48
1695.01 46
1695.11 46
1695.20 46
1695.30 47
1695.39 47
1695.48 47
1695.58 45
1695.67 42
1695.77 39
1695.86 35
1695.96 32
1696.05 31
1696.15 30
1696.24 32
1696.33 36
1696.43 42
1696.52 48
1696.62 54
1696.71 60
1696.81 64
1696.90 65
1697.00 64
1697.09 60
1697.18 54
1697.28 47
1697.37 40
1697.47 32
1697.56 24
1697.66 17
1697.75 11
1697.85 7
1697.94 5
1698.03 6
1698.13 8
1698.22 13
1698.32 18
1698.41 22
1698.51 26
1698.60 27
1698.70 28
1698.79 27
1698.88 25
1698.98 23
1699.07 20
1699.17 16
1699.26 13
1699.36 10
1699.45 8
1699.55 7
1699.64 8
1699.74 11
1699.83 15
1699.92 19
1700.02 23
1700.11 27
1700.21 29
1700.30 31
1700.40 33
1700.49 34
1700.59 35
1700.68 36
1700.78 37
1700.87 38
1700.96 37
1701.06 36
1701.15 33
1701.25 30
1701.34 25
1701.44 21
1701.53 16
1701.63 12
1701.72 8
1701.82 4
1701.91 1
1702.00 0
1702.10 0
1702.19 0
1702.29 0
1702.38 0
1702.48 0
1702.57 0
1702.67 0
1702.76 0
1702.86 3
1702.95 6
1703.05 9
1703.14 11
1703.23 14
1703.33 16
1703.42 18
1703.52 21
1703.61 23
1703.71 26
1703.80 29
1703.90 31
1703.99 33
1704.09 34
1704.18 34
1704.28 35
1704.37 35
1704.46 36
1704.56 37
1704.65 39
1704.75 42
1704.84 45
1704.94 48
1705.03 50
1705.13 51
1705.22 50
1705.32 49
1705.41 46
1705.51 44
1705.60 42
1705.70 42
1705.79 42
1705.88 43
1705.98 45
1706.07 47
1706.17 48
1706.26 48
1706.36 47
1706.45 45
1706.55 43
1706.64 40
1706.74 38
1706.83 38
1706.93 38
1707.02 40
1707.12 42
1707.21 44
1707.31 45
1707.40 46
1707.49 45
1707.59 45
1707.68 44
1707.78 44
1707.87 45
1707.97 47
1708.06 49
1708.16 52
1708.25 55
1708.35 58
1708.44 61
1708.54 64
1708.63 68
1708.73 71
1708.82 74
1708.92 75
1709.01 75
1709.11 72
1709.20 68
1709.30 62
1709.39 56
1709.48 50
1709.58 46
1709.67 45
1709.77 44
1709.86 45
1709.96 46
1710.05 46
1710.15 45
1710.24 42
1710.34 37
1710.43 33
1710.53 28
1710.62 23
1710.72 19
1710.81 15
1710.91 12
1711.00 10
1711.10 9
1711.19 10
1711.29 13
1711.38 18
1711.48 24
1711.57 31
1711.67 37
1711.76 41
1711.86 44
1711.95 43
1712.05 41
1712.14 38
1712.23 34
1712.33 30
1712.42 28
1712.52 27
1712.61 28
1712.71 30
1712.80 33
1712.90 38
1712.99 42
1713.09 48
1713.18 53
1713.28 58
1713.37 62
1713.47 65
1713.56 66
1713.66 64
1713.75 60
1713.85 54
1713.94 46
1714.04 37
1714.13 28
1714.23 21
1714.32 14
1714.42 9
1714.51 4
1714.61 0
1714.70 0
1714.80 0
1714.89 0
1714.99 0
1715.08 0
1715.18 0
1715.27 0
1715.37 0
1715.46 2
1715.56 5
1715.65 8
1715.75 10
1715.84 11
1715.94 11
1716.03 9
1716.13 7
1716.22 4
1716.32 1
1716.41 0
1716.51 0
1716.60 0
1716.70 0
1716.79 0
1716.89 0
1716.98 0
1717.08 1
1717.17 6
1717.27 12
1717.36 17
1717.46 21
1717.55 24
1717.65 26
1717.74 26
1717.84 25
1717.93 24
1718.03 22
1718.12 20
1718.22 19
1718.31 19
1718.41 21
1718.50 23
1718.60 26
1718.69 29
1718.79 31
1718.88 33
1718.98 32
1719.07 31
1719.17 28
1719.26 25
1719.36 21
1719.45 19
1719.55 17
1719.64 17
1719.74 19
1719.83 22
1719.93 25
1720.02 29
1720.12 32
1720.21 33
1720.31 31
1720.40 28
1720.50 23
1720.59 17
1720.69 12
1720.78 8
1720.88 5
1720.97 4
1721.07 5
1721.16 6
1721.26 8
1721.35 10
1721.45 11
1721.54 12
1721.64 13
1721.73 15
1721.83 17
1721.92 20
1722.02 24
1722.11 30
1722.21 36
1722.31 42
1722.40 48
1722.50 52
1722.59 54
1722.69 55
1722.78 54
1722.88 53
1722.97 51
1723.07 49
1723.16 47
1723.26 47
1723.35 47
1723.45 48
1723.54 49
1723.64 50
1723.73 50
1723.83 49
1723.92 47
1724.02 44
1724.11 42
1724.21 40
1724.30 40
1724.40 41
1724.49 43
1724.59 47
1724.68 51
1724.78 55
1724.87 58
1724.97 60
1725.07 60
1725.16 59
1725.26 58
1725.35 56
1725.45 54
1725.54 53
1725.64 51
1725.73 50
1725.83 48
1725.92 46
1726.02 44
1726.11 42
1726.21 42
1726.30 44
1726.40 49
1726.49 55
1726.59 63
1726.68 70
1726.78 76
1726.88 79
1726.97 80
1727.07 78
1727.16 74
1727.26 70
1727.35 66
1727.45 61
1727.54 57
1727.64 52
1727.73 47
1727.83 42
1727.92 36
1728.02 31
1728.11 28
1728.21 25
1728.30 24
1728.40 23
1728.50 22
1728.59 20
1728.69 17
1728.78 13
1728.88 9
1728.97 5
1729.07 3
1729.16 2
1729.26 2
1729.35 3
1729.45 5
1729.54 7
1729.64 8
1729.73 10
1729.83 10
1729.93 11
1730.02 11
1730.12 10
1730.21 9
1730.31 8
1730.40 7
1730.50 6
1730.59 4
1730.69 4
1730.78 3
1730.88 3
1730.97 3
1731.07 3
1731.16 4
1731.26 5
1731.36 8
1731.45 12
1731.55 18
1731.64 25
1731.74 34
1731.83 42
1731.93 51
1732.02 58
1732.12 63
1732.21 66
1732.31 66
1732.41 64
1732.50 59
1732.60 53
1732.69 46
1732.79 40
1732.88 34
1732.98 30
1733.07 27
1733.17 25
1733.26 23
1733.36 22
1733.45 21
1733.55 20
1733.65 19
1733.74 18
1733.84 18
1733.93 17
1734.03 16
1734.12 14
1734.22 11
1734.31 8
1734.41 6
1734.51 4
1734.60 3
1734.70 5
1734.79 8
1734.89 12
1734.98 17
1735.08 21
1735.17 24
1735.27 27
1735.36 28
1735.46 30
1735.56 30
1735.65 31
1735.75 30
1735.84 29
1735.94 26
1736.03 22
1736.13 17
1736.22 13
1736.32 11
1736.42 12
1736.51 16
1736.61 24
1736.70 34
1736.80 44
1736.89 54
1736.99 62
1737.08 67
1737.18 70
1737.28 69
1737.37 67
1737.47 63
1737.56 58
1737.66 53
1737.75 48
1737.85 45
1737.94 42
1738.04 39
1738.14 36
1738.23 32
1738.33 27
1738.42 21
1738.52 14
1738.61 7
1738.71 2
1738.80 0
1738.90 0
1739.00 0
1739.09 4
1739.19 8
1739.28 13
1739.38 18
1739.47 22
1739.57 27
1739.66 30
1739.76 33
1739.86 34
1739.95 34
1740.05 33
1740.14 31
1740.24 29
1740.33 28
1740.43 29
1740.53 32
1740.62 36
1740.72 40
1740.81 44
1740.91 46
1741.00 47
1741.10 46
1741.20 43
1741.29 40
1741.39 38
1741.48 36
1741.58 36
1741.67 36
1741.77 38
1741.86 40
1741.96 42
1742.06 43
1742.15 43
1742.25 43
1742.34 42
1742.44 42
1742.53 41
1742.63 42
1742.73 42
1742.82 41
1742.92 41
1743.01 40
1743.11 39
1743.20 39
1743.30 40
1743.40 43
1743.49 48
1743.59 54
1743.68 60
1743.78 65
1743.87 69
1743.97 71
1744.07 70
1744.16 69
1744.26 66
1744.35 64
1744.45 62
1744.54 61
1744.64 61
1744.74 62
1744.83 64
1744.93 67
1745.02 72
1745.12 76
1745.22 80
1745.31 83
1745.41 82
1745.50 79
1745.60 73
1745.69 65
1745.79 58
1745.89 52
1745.98 49
1746.08 50
1746.17 53
1746.27 60
1746.36 68
1746.46 77
1746.56 86
1746.65 96
1746.75 104
1746.84 112
1746.94 118
1747.04 123
1747.13 125
1747.23 125
1747.32 124
1747.42 121
1747.51 119
1747.61 116
1747.71 115
1747.80 114
1747.90 113
1747.99 112
1748.09 110
1748.19 107
1748.28 103
1748.38 97
1748.47 91
1748.57 83
1748.66 76
1748.76 70
1748.86 65
1748.95 60
1749.05 57
1749.14 55
1749.24 54
1749.34 52
1749.43 51
1749.53 49
1749.62 47
1749.72 44
1749.82 41
1749.91 38
1750.01 34
1750.10 31
1750.20 28
1750.30 26
1750.39 25
1750.49 25
1750.58 25
1750.68 26
1750.77 27
1750.87 29
1750.97 30
1751.06 31
1751.16 32
1751.25 34
1751.35 35
1751.45 36
1751.54 37
1751.64 36
1751.73 35
1751.83 34
1751.93 32
1752.02 29
1752.12 27
1752.21 25
1752.31 24
1752.41 24
1752.50 25
1752.60 27
1752.69 30
1752.79 34
1752.89 39
1752.98 44
1753.08 48
1753.17 50
1753.27 50
1753.37 48
1753.46 43
1753.56 38
1753.65 32
1753.75 28
1753.85 26
1753.94 25
1754.04 27
1754.13 31
1754.23 35
1754.33 40
1754.42 44
1754.52 46
1754.61 48
1754.71 49
1754.81 49
1754.90 48
1755.00 47
1755.09 46
1755.19 46
1755.29 46
1755.38 46
1755.48 46
1755.57 47
1755.67 47
1755.77 46
1755.86 45
1755.96 44
1756.05 42
1756.15 38
1756.25 34
1756.34 28
1756.44 22
1756.54 16
1756.63 10
1756.73 6
1756.82 3
1756.92 2
1757.02 3
1757.11 6
1757.21 10
1757.30 15
1757.40 21
1757.50 27
1757.59 32
1757.69 37
1757.78 40
1757.88 42
1757.98 42
1758.07 39
1758.17 35
1758.26 30
1758.36 23
1758.46 16
1758.55 8
1758.65 1
1758.75 0
1758.84 0
1758.94 0
1759.03 0
1759.13 0
1759.23 0
1759.32 0
1759.42 3
1759.51 6
1759.61 8
1759.71 8
1759.80 8
1759.90 8
1760.00 8
1760.09 10
1760.19 13
1760.28 17
1760.38 21
1760.48 25
1760.57 28
1760.67 30
1760.77 31
1760.86 29
1760.96 26
1761.05 22
1761.15 18
1761.25 13
1761.34 9
1761.44 5
1761.53 3
1761.63 2
1761.73 2
1761.82 4
1761.92 8
1762.02 12
1762.11 17
1762.21 23
1762.30 28
1762.40 32
1762.50 34
1762.59 36
1762.69 37
1762.79 37
1762.88 38
1762.98 39
1763.07 39
1763.17 40
1763.27 40
1763.36 39
1763.46 38
1763.56 37
1763.65 37
1763.75 38
1763.85 40
1763.94 42
1764.04 44
1764.13 45
1764.23 44
1764.33 42
1764.42 40
1764.52 38
1764.62 35
1764.71 34
1764.81 33
1764.90 32
1765.00 32
1765.10 33
1765.19 33
1765.29 35
1765.39 37
1765.48 39
1765.58 42
1765.67 45
1765.77 48
1765.87 51
1765.96 54
1766.06 57
1766.16 60
1766.25 62
1766.35 64
1766.45 65
1766.54 67
1766.64 69
1766.73 71
1766.83 74
1766.93 76
1767.02 79
1767.12 82
1767.22 84
1767.31 85
1767.41 85
1767.51 84
1767.60 82
1767.70 77
1767.79 72
1767.89 66
1767.99 59
1768.08 53
1768.18 48
1768.28 45
1768.37 42
1768.47 41
1768.57 42
1768.66 44
1768.76 47
1768.86 50
1768.95 54
1769.05 57
1769.14 59
1769.24 60
1769.34 60
1769.43 58
1769.53 57
1769.63 55
1769.72 54
1769.82 53
1769.92 52
1770.01 52
1770.11 52
1770.21 52
1770.30 54
1770.40 56
1770.49 60
1770.59 64
1770.69 69
1770.78 73
1770.88 77
1770.98 78
1771.07 79
1771.17 79
1771.27 78
1771.36 78
1771.46 78
1771.56 79
1771.65 80
1771.75 82
1771.85 84
1771.94 85
1772.04 86
1772.14 85
1772.23 85
1772.33 85
1772.42 85
1772.52 87
1772.62 90
1772.71 95
1772.81 101
1772.91 107
1773.00 114
1773.10 119
1773.20 123
1773.29 125
1773.39 125
1773.49 124
1773.58 124
1773.68 126
1773.78 128
1773.87 133
1773.97 138
1774.07 143
1774.16 146
1774.26 147
1774.36 145
1774.45 141
1774.55 134
1774.65 128
1774.74 122
1774.84 119
1774.94 118
1775.03 122
1775.13 128
1775.22 138
1775.32 149
1775.42 161
1775.51 171
1775.61 180
1775.71 184
1775.80 185
1775.90 182
1776.00 174
1776.09 164
1776.19 152
1776.29 141
1776.38 131
1776.48 124
1776.58 120
1776.67 120
1776.77 122
1776.87 124
1776.96 126
1777.06 125
1777.16 122
1777.25 116
1777.35 108
1777.45 100
1777.54 94
1777.64 90
1777.74 89
1777.83 89
1777.93 90
1778.03 90
1778.12 88
1778.22 84
1778.32 78
1778.41 70
1778.51 62
1778.61 55
1778.70 50
1778.80 47
1778.90 46
1778.99 46
1779.09 49
1779.19 53
1779.28 57
1779.38 61
1779.48 66
1779.57 70
1779.67 74
1779.77 76
1779.86 78
1779.96 77
1780.06 74
1780.15 69
1780.25 62
1780.35 55
1780.44 49
1780.54 45
1780.64 43
1780.74 43
1780.83 45
1780.93 47
1781.03 50
1781.12 51
1781.22 51
1781.32 50
1781.41 49
1781.51 49
1781.61 49
1781.70 50
1781.80 51
1781.90 52
1781.99 52
1782.09 51
1782.19 49
1782.28 47
1782.38 45
1782.48 43
1782.57 42
1782.67 42
1782.77 42
1782.86 41
1782.96 39
1783.06 37
1783.15 34
1783.25 32
1783.35 31
1783.45 30
1783.54 31
1783.64 33
1783.74 35
1783.83 38
1783.93 41
1784.03 44
1784.12 48
1784.22 53
1784.32 58
1784.41 62
1784.51 66
1784.61 68
1784.70 67
1784.80 64
1784.90 58
1784.99 51
1785.09 43
1785.19 37
1785.29 31
1785.38 27
1785.48 25
1785.58 25
1785.67 25
1785.77 26
1785.87 25
1785.96 24
1786.06 22
1786.16 20
1786.25 17
1786.35 16
1786.45 15
1786.54 16
1786.64 18
1786.74 22
1786.84 26
1786.93 30
1787.03 36
1787.13 41
1787.22 46
1787.32 51
1787.42 57
1787.51 61
1787.61 65
1787.71 68
1787.80 69
1787.90 68
1788.00 66
1788.10 62
1788.19 59
1788.29 56
1788.39 54
1788.48 55
1788.58 58
1788.68 63
1788.77 68
1788.87 72
1788.97 73
1789.06 72
1789.16 67
1789.26 61
1789.36 53
1789.45 46
1789.55 40
1789.65 37
1789.74 35
1789.84 36
1789.94 37
1790.03 40
1790.13 42
1790.23 45
1790.33 49
1790.42 54
1790.52 60
1790.62 67
1790.71 74
1790.81 81
1790.91 85
1791.00 88
1791.10 87
1791.20 84
1791.30 79
1791.39 73
1791.49 67
1791.59 63
1791.68 60
1791.78 59
1791.88 60
1791.98 60
1792.07 61
1792.17 62
1792.27 62
1792.36 62
1792.46 61
1792.56 60
1792.65 58
1792.75 56
1792.85 54
1792.95 52
1793.04 51
1793.14 51
1793.24 52
1793.33 54
1793.43 58
1793.53 63
1793.63 69
1793.72 76
1793.82 84
1793.92 92
1794.01 100
1794.11 107
1794.21 111
1794.31 113
1794.40 111
1794.50 106
1794.60 99
1794.69 91
1794.79 84
1794.89 79
1794.99 76
1795.08 76
1795.18 77
1795.28 80
1795.37 83
1795.47 87
1795.57 91
1795.67 95
1795.76 100
1795.86 105
1795.96 110
1796.05 115
1796.15 119
1796.25 121
1796.35 122
1796.44 121
1796.54 117
1796.64 112
1796.73 105
1796.83 98
1796.93 92
1797.03 86
1797.12 82
1797.22 79
1797.32 78
1797.41 77
1797.51 77
1797.61 77
1797.71 77
1797.80 75
1797.90 71
1798.00 66
1798.09 60
1798.19 54
1798.29 47
1798.39 42
1798.48 38
1798.58 35
1798.68 33
1798.78 32
1798.87 31
1798.97 30
1799.07 29
1799.16 28
1799.26 27
1799.36 27
1799.46 28
1799.55 29
1799.65 30
1799.75 32
1799.85 33
1799.94 34
1800.04 34
1800.14 34
1800.23 34
1800.33 33
1800.43 33
1800.53 32
1800.62 31
1800.72 30
1800.82 29
1800.92 27
1801.01 25
1801.11 23
1801.21 21
1801.30 18
1801.40 14
1801.50 11
1801.60 8
1801.69 6
1801.79 5
1801.89 6
1801.99 8
1802.08 11
1802.18 15
1802.28 18
1802.37 21
1802.47 23
1802.57 23
1802.67 22
1802.76 19
1802.86 15
1802.96 9
1803.06 3
1803.15 0
1803.25 0
1803.35 0
1803.45 0
1803.54 0
1803.64 0
1803.74 0
1803.84 0
1803.93 3
1804.03 6
1804.13 9
1804.22 11
1804.32 13
1804.42 14
1804.52 16
1804.61 18
1804.71 22
1804.81 27
1804.91 33
1805.00 39
1805.10 45
1805.20 50
1805.30 54
1805.39 54
1805.49 52
1805.59 48
1805.69 42
1805.78 35
1805.88 28
1805.98 22
1806.08 19
1806.17 18
1806.27 20
1806.37 23
1806.46 28
1806.56 33
1806.66 37
1806.76 40
1806.85 41
1806.95 41
1807.05 40
1807.15 40
1807.24 41
1807.34 43
1807.44 46
1807.54 49
1807.63 52
1807.73 54
1807.83 54
1807.93 54
1808.02 53
1808.12 52
1808.22 51
1808.32 51
1808.41 51
1808.51 53
1808.61 54
1808.71 54
1808.80 52
1808.90 49
1809.00 44
1809.10 38
1809.19 33
1809.29 28
1809.39 25
1809.49 24
1809.58 24
1809.68 27
1809.78 31
1809.88 36
1809.97 41
1810.07 47
1810.17 52
1810.27 58
1810.36 62
1810.46 65
1810.56 66
1810.66 66
1810.75 64
1810.85 63
1810.95 61
1811.05 59
1811.15 58
1811.24 58
1811.34 58
1811.44 57
1811.54 56
1811.63 53
1811.73 50
1811.83 45
1811.93 39
1812.02 33
1812.12 28
1812.22 23
1812.32 20
1812.41 18
1812.51 17
1812.61 19
1812.71 21
1812.80 24
1812.90 27
1813.00 31
1813.10 34
1813.19 35
1813.29 36
1813.39 35
1813.49 34
1813.59 32
1813.68 30
1813.78 30
1813.88 31
1813.98 34
1814.07 38
1814.17 43
1814.27 47
1814.37 51
1814.46 54
1814.56 54
1814.66 53
1814.76 51
1814.85 48
1814.95 45
1815.05 43
1815.15 42
1815.25 41
1815.34 41
1815.44 41
1815.54 41
1815.64 42
1815.73 43
1815.83 45
1815.93 48
1816.03 52
1816.12 57
1816.22 61
1816.32 65
1816.42 67
1816.52 67
1816.61 65
1816.71 62
1816.81 58
1816.91 53
1817.00 48
1817.10 43
1817.20 38
1817.30 33
1817.40 28
1817.49 22
1817.59 18
1817.69 14
1817.79 13
1817.88 15
1817.98 19
1818.08 25
1818.18 33
1818.27 40
1818.37 47
1818.47 51
1818.57 52
1818.67 52
1818.76 49
1818.86 45
1818.96 41
1819.06 37
1819.15 34
1819.25 32
1819.35 32
1819.45 32
1819.55 34
1819.64 36
1819.74 39
1819.84 42
1819.94 46
1820.03 49
1820.13 52
1820.23 54
1820.33 56
1820.43 56
1820.52 56
1820.62 54
1820.72 52
1820.82 48
1820.92 45
1821.01 43
1821.11 41
1821.21 42
1821.31 44
1821.40 48
1821.50 52
1821.60 56
1821.70 60
1821.80 62
1821.89 63
1821.99 63
1822.09 63
1822.19 63
1822.29 63
1822.38 63
1822.48 63
1822.58 63
1822.68 62
1822.77 60
1822.87 55
1822.97 49
1823.07 41
1823.17 34
1823.26 27
1823.36 21
1823.46 17
1823.56 15
1823.66 14
1823.75 14
1823.85 14
1823.95 14
1824.05 15
1824.15 15
1824.24 17
1824.34 20
1824.44 23
1824.54 27
1824.63 30
1824.73 31
1824.83 30
1824.93 28
1825.03 25
1825.12 21
1825.22 18
1825.32 15
1825.42 13
1825.52 12
1825.61 12
1825.71 14
1825.81 16
1825.91 20
1826.01 26
1826.10 33
1826.20 40
1826.30 47
1826.40 53
1826.50 56
1826.59 56
1826.69 53
1826.79 48
1826.89 40
1826.99 33
1827.08 25
1827.18 19
1827.28 15
1827.38 13
1827.48 12
1827.57 11
1827.67 11
1827.77 12
1827.87 12
1827.97 12
1828.06 13
1828.16 16
1828.26 20
1828.36 25
1828.46 31
1828.55 37
1828.65 43
1828.75 46
1828.85 48
1828.95 47
1829.04 45
1829.14 41
1829.24 37
1829.34 34
1829.44 31
1829.53 30
1829.63 31
1829.73 32
1829.83 35
1829.93 38
1830.02 42
1830.12 45
1830.22 47
1830.32 47
1830.42 46
1830.52 42
1830.61 37
1830.71 32
1830.81 26
1830.91 21
1831.01 19
1831.10 18
1831.20 21
1831.30 26
1831.40 31
1831.50 37
1831.59 42
1831.69 45
1831.79 46
1831.89 45
1831.99 42
1832.09 40
1832.18 37
1832.28 36
1832.38 35
1832.48 35
1832.58 36
1832.67 37
1832.77 37
1832.87 37
1832.97 36
1833.07 36
1833.16 35
1833.26 35
1833.36 35
1833.46 34
1833.56 33
1833.66 33
1833.75 32
1833.85 31
1833.95 31
1834.05 32
1834.15 34
1834.24 37
1834.34 42
1834.44 48
1834.54 54
1834.64 60
1834.74 65
1834.83 69
1834.93 71
1835.03 71
1835.13 69
1835.23 65
1835.32 60
1835.42 53
1835.52 46
1835.62 40
1835.72 36
1835.82 34
1835.91 34
1836.01 36
1836.11 38
1836.21 40
1836.31 40
1836.41 38
1836.50 35
1836.60 30
1836.70 26
1836.80 23
1836.90 21
1836.99 21
1837.09 23
1837.19 25
1837.29 26
1837.39 28
1837.49 28
1837.58 28
1837.68 27
1837.78 25
1837.88 24
1837.98 22
1838.08 20
1838.17 18
1838.27 17
1838.37 16
1838.47 16
1838.57 17
1838.67 17
1838.76 18
1838.86 18
1838.96 18
1839.06 19
1839.16 20
1839.26 22
1839.35 26
1839.45 32
1839.55 37
1839.65 43
1839.75 47
1839.85 50
1839.94 50
1840.04 49
1840.14 46
1840.24 42
1840.34 39
1840.44 36
1840.53 33
1840.63 30
1840.73 26
1840.83 23
1840.93 19
1841.03 15
1841.12 12
1841.22 10
1841.32 8
1841.42 6
1841.52 4
1841.62 1
1841.71 0
1841.81 0
1841.91 0
1842.01 0
1842.11 0
1842.21 0
1842.30 0
1842.40 0
1842.50 6
1842.60 10
1842.70 14
1842.80 17
1842.90 19
1842.99 21
1843.09 21
1843.19 22
1843.29 23
1843.39 24
1843.49 26
1843.58 29
1843.68 35
1843.78 42
1843.88 52
1843.98 64
1844.08 76
1844.18 86
1844.27 93
1844.37 96
1844.47 94
1844.57 88
1844.67 79
1844.77 68
1844.86 57
1844.96 46
1845.06 37
1845.16 29
1845.26 22
1845.36 16
1845.46 10
1845.55 5
1845.65 1
1845.75 0
1845.85 0
1845.95 0
1846.05 2
1846.14 7
1846.24 13
1846.34 19
1846.44 23
1846.54 27
1846.64 29
1846.74 30
1846.83 30
1846.93 31
1847.03 32
1847.13 32
1847.23 31
1847.33 30
1847.43 27
1847.52 24
1847.62 20
1847.72 17
1847.82 16
1847.92 17
1848.02 19
1848.12 23
1848.21 26
1848.31 29
1848.41 31
1848.51 31
1848.61 29
1848.71 27
1848.81 25
1848.90 24
1849.00 24
1849.10 26
1849.20 30
1849.30 36
1849.40 42
1849.50 47
1849.59 51
1849.69 52
1849.79 50
1849.89 47
1849.99 42
1850.09 38
1850.19 35
1850.28 34
1850.38 34
1850.48 37
1850.58 40
1850.68 43
1850.78 44
1850.88 44
1850.97 42
1851.07 39
1851.17 34
1851.27 29
1851.37 25
1851.47 22
1851.57 20
1851.67 19
1851.76 18
1851.86 17
1851.96 16
1852.06 15
1852.16 14
1852.26 14
1852.36 15
1852.45 17
1852.55 20
1852.65 24
1852.75 28
1852.85 32
1852.95 35
1853.05 36
1853.15 36
1853.24 35
1853.34 32
1853.44 29
1853.54 26
1853.64 22
1853.74 19
1853.84 17
1853.94 17
1854.03 17
1854.13 19
1854.23 22
1854.33 25
1854.43 29
1854.53 32
1854.63 35
1854.72 38
1854.82 40
1854.92 41
1855.02 42
1855.12 42
1855.22 41
1855.32 40
1855.42 39
1855.51 39
1855.61 39
1855.71 40
1855.81 43
1855.91 46
1856.01 48
1856.11 49
1856.21 48
1856.30 43
1856.40 36
1856.50 27
1856.60 17
1856.70 8
1856.80 2
1856.90 1
1857.00 3
1857.10 8
1857.19 16
1857.29 26
1857.39 35
1857.49 43
1857.59 50
1857.69 56
1857.79 60
1857.89 63
1857.98 65
1858.08 66
1858.18 66
1858.28 65
1858.38 62
1858.48 59
1858.58 55
1858.68 52
1858.78 48
1858.87 45
1858.97 43
1859.07 40
1859.17 37
1859.27 34
1859.37 32
1859.47 30
1859.57 30
1859.66 30
1859.76 32
1859.86 35
1859.96 38
1860.06 40
1860.16 42
1860.26 43
1860.36 43
1860.46 41
1860.55 38
1860.65 35
1860.75 33
1860.85 31
1860.95 31
1861.05 32
1861.15 33
1861.25 34
1861.35 35
1861.45 34
1861.54 33
1861.64 30
1861.74 26
1861.84 22
1861.94 19
1862.04 17
1862.14 15
1862.24 15
1862.34 15
1862.43 16
1862.53 18
1862.63 19
1862.73 21
1862.83 22
1862.93 24
1863.03 26
1863.13 29
1863.23 31
1863.32 33
1863.42 35
1863.52 35
1863.62 34
1863.72 33
1863.82 30
1863.92 27
1864.02 24
1864.12 20
1864.22 16
1864.31 12
1864.41 7
1864.51 4
1864.61 2
1864.71 2
1864.81 5
1864.91 11
1865.01 19
1865.11 28
1865.21 38
1865.30 46
1865.40 52
1865.50 56
1865.60 58
1865.70 58
1865.80 57
1865.90 56
1866.00 55
1866.10 53
1866.20 51
1866.30 50
1866.39 48
1866.49 46
1866.59 44
1866.69 44
1866.79 44
1866.89 44
1866.99 45
1867.09 46
1867.19 47
1867.29 47
1867.38 46
1867.48 45
1867.58 43
1867.68 41
1867.78 39
1867.88 37
1867.98 34
1868.08 32
1868.18 30
1868.28 28
1868.38 27
1868.47 28
1868.57 30
1868.67 34
1868.77 40
1868.87 48
1868.97 57
1869.07 65
1869.17 71
1869.27 75
1869.37 77
1869.47 76
1869.56 74
1869.66 70
1869.76 65
1869.86 61
1869.96 57
1870.06 54
1870.16 52
1870.26 50
1870.36 48
1870.46 46
1870.56 44
1870.66 42
1870.75 38
1870.85 35
1870.95 32
1871.05 29
1871.15 28
1871.25 28
1871.35 29
1871.45 32
1871.55 34
1871.65 36
1871.75 37
1871.85 37
1871.94 35
1872.04 34
1872.14 33
1872.24 33
1872.34 34
1872.44 37
1872.54 40
1872.64 44
1872.74 49
1872.84 53
1872.94 57
1873.04 60
1873.14 61
1873.23 61
1873.33 59
1873.43 56
1873.53 53
1873.63 49
1873.73 46
1873.83 43
1873.93 41
1874.03 39
1874.13 37
1874.23 33
1874.33 29
1874.43 25
1874.52 22
1874.62 19
1874.72 19
1874.82 20
1874.92 22
1875.02 25
1875.12 28
1875.22 28
1875.32 27
1875.42 24
1875.52 20
1875.62 14
1875.72 10
1875.82 6
1875.91 4
1876.01 3
1876.11 4
1876.21 5
1876.31 6
1876.41 8
1876.51 10
1876.61 11
1876.71 13
1876.81 15
1876.91 17
1877.01 18
1877.11 20
1877.21 22
1877.31 24
1877.40 26
1877.50 28
1877.60 29
1877.70 30
1877.80 29
1877.90 27
1878.00 25
1878.10 22
1878.20 20
1878.30 18
1878.40 17
1878.50 17
1878.60 16
1878.70 15
1878.80 14
1878.89 11
1878.99 7
1879.09 2
1879.19 0
1879.29 0
1879.39 0
1879.49 0
1879.59 0
1879.69 0
1879.79 0
1879.89 0
1879.99 5
1880.09 9
1880.19 11
1880.29 12
1880.39 13
1880.49 13
1880.58 14
1880.68 15
1880.78 19
1880.88 23
1880.98 29
1881.08 35
1881.18 41
1881.28 45
1881.38 47
1881.48 47
1881.58 47
1881.68 45
1881.78 44
1881.88 42
1881.98 42
1882.08 42
1882.18 43
1882.28 45
1882.37 47
1882.47 49
1882.57 50
1882.67 50
1882.77 49
1882.87 46
1882.97 43
1883.07 39
1883.17 36
1883.27 34
1883.37 33
1883.47 32
1883.57 33
1883.67 34
1883.77 36
1883.87 39
1883.97 42
1884.07 46
1884.17 49
1884.27 53
1884.36 56
1884.46 58
1884.56 58
1884.66 57
1884.76 54
1884.86 49
1884.96 44
1885.06 38
1885.16 34
1885.26 32
1885.36 32
1885.46 33
1885.56 36
1885.66 40
1885.76 44
1885.86 47
1885.96 50
1886.06 52
1886.16 55
1886.26 58
1886.36 62
1886.46 66
1886.55 71
1886.65 75
1886.75 78
1886.85 79
1886.95 77
1887.05 72
1887.15 66
1887.25 58
1887.35 51
1887.45 45
1887.55 42
1887.65 41
1887.75 43
1887.85 46
1887.95 50
1888.05 53
1888.15 55
1888.25 56
1888.35 56
1888.45 57
1888.55 57
1888.65 59
1888.75 61
1888.85 63
1888.95 64
1889.05 66
1889.14 66
1889.24 66
1889.34 66
1889.44 66
1889.54 66
1889.64 66
1889.74 65
1889.84 63
1889.94 59
1890.04 53
1890.14 46
1890.24 38
1890.34 30
1890.44 24
1890.54 20
1890.64 19
1890.74 20
1890.84 23
1890.94 26
1891.04 29
1891.14 31
1891.24 32
1891.34 31
1891.44 29
1891.54 26
1891.64 22
1891.74 19
1891.84 16
1891.94 13
1892.04 11
1892.14 11
1892.24 11
1892.33 13
1892.43 15
1892.53 17
1892.63 20
1892.73 22
1892.83 23
1892.93 24
1893.03 25
1893.13 25
1893.23 26
1893.33 27
1893.43 28
1893.53 29
1893.63 30
1893.73 32
1893.83 33
1893.93 35
1894.03 38
1894.13 42
1894.23 46
1894.33 51
1894.43 55
1894.53 57
1894.63 58
1894.73 56
1894.83 53
1894.93 50
1895.03 46
1895.13 44
1895.23 44
1895.33 46
1895.43 51
1895.53 57
1895.63 63
1895.73 67
1895.83 69
1895.93 68
1896.03 65
1896.13 60
1896.23 54
1896.33 49
1896.43 46
1896.53 44
1896.63 44
1896.73 46
1896.83 48
1896.93 50
1897.03 50
1897.13 49
1897.22 47
1897.32 43
1897.42 39
1897.52 35
1897.62 33
1897.72 31
1897.82 31
1897.92 32
1898.02 33
1898.12 34
1898.22 34
1898.32 33
1898.42 32
1898.52 31
1898.62 30
1898.72 30
1898.82 32
1898.92 35
1899.02 40
1899.12 46
1899.22 51
1899.32 55
1899.42 58
1899.52 59
1899.62 58
1899.72 56
1899.82 54
1899.92 52
1900.02 50
1900.12 48
1900.22 47
1900.32 45
1900.42 43
1900.52 41
1900.62 38
1900.72 36
1900.82 34
1900.92 32
1901.02 31
1901.12 29
1901.22 27
1901.32 23
1901.42 19
1901.52 14
1901.62 9
1901.72 5
1901.82 1
1901.92 0
1902.02 0
1902.12 2
1902.22 6
1902.32 11
1902.42 17
1902.52 24
1902.62 30
1902.72 35
1902.82 40
1902.92 43
1903.02 45
1903.12 45
1903.22 45
1903.32 43
1903.42 40
1903.52 36
1903.62 31
1903.72 26
1903.82 21
1903.92 17
1904.02 13
1904.12 10
1904.22 8
1904.32 7
1904.42 7
1904.52 6
1904.62 6
1904.72 6
1904.82 6
1904.92 6
1905.02 7
1905.12 8
1905.22 9
1905.32 11
1905.42 11
1905.52 11
1905.62 11
1905.72 11
1905.82 11
1905.92 11
1906.02 13
1906.12 16
1906.22 20
1906.32 26
1906.42 32
1906.52 36
1906.62 39
1906.72 40
1906.82 37
1906.92 32
1907.02 26
1907.12 20
1907.22 15
1907.32 12
1907.42 11
1907.52 13
1907.62 17
1907.72 21
1907.83 26
1907.93 29
1908.03 31
1908.13 32
1908.23 30
1908.33 28
1908.43 26
1908.53 23
1908.63 22
1908.73 22
1908.83 22
1908.93 24
1909.03 25
1909.13 27
1909.23 28
1909.33 28
1909.43 29
1909.53 29
1909.63 30
1909.73 32
1909.83 34
1909.93 36
1910.03 38
1910.13 39
1910.23 40
1910.33 40
1910.43 40
1910.53 38
1910.63 37
1910.73 35
1910.83 33
1910.93 32
1911.03 32
1911.13 31
1911.23 30
1911.33 27
1911.43 24
1911.53 20
1911.63 15
1911.73 11
1911.83 8
1911.93 6
1912.03 6
1912.13 7
1912.23 8
1912.33 9
1912.43 8
1912.53 7
1912.63 4
1912.74 1
1912.84 0
1912.94 0
1913.04 0
1913.14 0
1913.24 0
1913.34 0
1913.44 0
1913.54 1
1913.64 7
1913.74 13
1913.84 19
1913.94 24
1914.04 27
1914.14 29
1914.24 30
1914.34 29
1914.44 28
1914.54 28
1914.64 28
1914.74 29
1914.84 30
1914.94 30
1915.04 30
1915.14 28
1915.24 24
1915.34 19
1915.44 14
1915.54 9
1915.64 5
1915.74 2
1915.84 2
1915.95 3
1916.05 6
1916.15 11
1916.25 16
1916.35 21
1916.45 26
1916.55 30
1916.65 33
1916.75 35
1916.85 36
1916.95 36
1917.05 36
1917.15 35
1917.25 34
1917.35 32
1917.45 32
1917.55 31
1917.65 32
1917.75 33
1917.85 34
1917.95 36
1918.05 36
1918.15 36
1918.25 34
1918.35 31
1918.45 27
1918.56 24
1918.66 21
1918.76 19
1918.86 20
1918.96 24
1919.06 30
1919.16 37
1919.26 44
1919.36 51
1919.46 56
1919.56 60
1919.66 63
1919.76 66
1919.86 68
1919.96 70
1920.06 73
1920.16 75
1920.26 77
1920.36 78
1920.46 77
1920.56 75
1920.66 72
1920.77 68
1920.87 63
1920.97 59
1921.07 54
1921.17 50
1921.27 46
1921.37 42
1921.47 39
1921.57 37
1921.67 35
1921.77 34
1921.87 33
1921.97 32
1922.07 32
1922.17 32
1922.27 32
1922.37 31
1922.47 31
1922.57 31
1922.67 31
1922.78 33
1922.88 35
1922.98 39
1923.08 44
1923.18 50
1923.28 55
1923.38 61
1923.48 64
1923.58 66
1923.68 65
1923.78 63
1923.88 59
1923.98 54
1924.08 49
1924.18 45
1924.28 43
1924.38 43
1924.48 46
1924.59 50
1924.69 56
1924.79 62
1924.89 66
1924.99 68
1925.09 67
1925.19 64
1925.29 57
1925.39 48
1925.49 40
1925.59 32
1925.69 27
1925.79 24
1925.89 25
1925.99 29
1926.09 33
1926.19 37
1926.30 41
1926.40 43
1926.50 43
1926.60 42
1926.70 41
1926.80 41
1926.90 42
1927.00 45
1927.10 49
1927.20 54
1927.30 60
1927.40 64
1927.50 67
1927.60 68
1927.70 66
1927.81 62
1927.91 57
1928.01 52
1928.11 46
1928.21 42
1928.31 38
1928.41 36
1928.51 36
1928.61 36
1928.71 36
1928.81 37
1928.91 38
1929.01 40
1929.11 42
1929.21 43
1929.32 44
1929.42 43
1929.52 42
1929.62 40
1929.72 37
1929.82 35
1929.92 32
1930.02 30
1930.12 30
1930.22 30
1930.32 31
1930.42 32
1930.52 35
1930.62 37
1930.73 40
1930.83 42
1930.93 44
1931.03 46
1931.13 47
1931.23 46
1931.33 45
1931.43 43
1931.53 41
1931.63 38
1931.73 36
1931.83 33
1931.93 31
1932.04 30
1932.14 31
1932.24 32
1932.34 33
1932.44 35
1932.54 37
1932.64 37
1932.74 37
1932.84 36
1932.94 35
1933.04 33
1933.14 32
1933.24 30
1933.35 28
1933.45 27
1933.55 26
1933.65 26
1933.75 27
1933.85 30
1933.95 34
1934.05 37
1934.15 39
1934.25 40
1934.35 39
1934.45 37
1934.56 35
1934.66 33
1934.76 33
1934.86 34
1934.96 36
1935.06 40
1935.16 43
1935.26 47
1935.36 51
1935.46 54
1935.56 57
1935.67 61
1935.77 63
1935.87 65
1935.97 66
1936.07 66
1936.17 64
1936.27 61
1936.37 57
1936.47 53
1936.57 50
1936.67 49
1936.77 50
1936.88 54
1936.98 62
1937.08 72
1937.18 84
1937.28 97
1937.38 108
1937.48 116
1937.58 121
1937.68 122
1937.78 121
1937.88 117
1937.99 112
1938.09 106
1938.19 99
1938.29 93
1938.39 88
1938.49 83
1938.59 79
1938.69 77
1938.79 75
1938.89 75
1939.00 74
1939.10 73
1939.20 71
1939.30 67
1939.40 61
1939.50 53
1939.60 46
1939.70 38
1939.80 31
1939.90 25
1940.00 22
1940.11 21
1940.21 22
1940.31 24
1940.41 27
1940.51 30
1940.61 34
1940.71 37
1940.81 42
1940.91 46
1941.01 52
1941.12 58
1941.22 64
1941.32 70
1941.42 76
1941.52 82
1941.62 86
1941.72 90
1941.82 93
1941.92 95
1942.03 98
1942.13 102
1942.23 106
1942.33 112
1942.43 118
1942.53 127
1942.63 136
1942.73 147
1942.83 160
1942.93 173
1943.04 186
1943.14 197
1943.24 207
1943.34 214
1943.44 219
1943.54 222
1943.64 224
1943.74 226
1943.84 227
1943.95 230
1944.05 233
1944.15 236
1944.25 238
1944.35 239
1944.45 238
1944.55 234
1944.65 227
1944.75 219
1944.86 210
1944.96 200
1945.06 192
1945.16 185
1945.26 182
1945.36 182
1945.46 185
1945.56 190
1945.66 196
1945.77 201
1945.87 205
1945.97 206
1946.07 205
1946.17 201
1946.27 197
1946.37 191
1946.47 186
1946.57 179
1946.68 172
1946.78 164
1946.88 154
1946.98 143
1947.08 133
1947.18 124
1947.28 117
1947.38 113
1947.48 111
1947.59 111
1947.69 110
1947.79 108
1947.89 105
1947.99 101
1948.09 96
1948.19 92
1948.29 89
1948.40 88
1948.50 89
1948.60 90
1948.70 92
1948.80 92
1948.90 92
1949.00 90
1949.10 87
1949.21 83
1949.31 78
1949.41 73
1949.51 69
1949.61 66
1949.71 64
1949.81 63
1949.91 63
1950.02 63
1950.12 62
1950.22 59
1950.32 56
1950.42 52
1950.52 48
1950.62 44
1950.72 43
1950.83 43
1950.93 45
1951.03 48
1951.13 52
1951.23 55
1951.33 58
1951.43 59
1951.53 59
1951.64 59
1951.74 58
1951.84 57
1951.94 58
1952.04 59
1952.14 62
1952.24 65
1952.34 69
1952.45 73
1952.55 75
1952.65 77
1952.75 77
1952.85 75
1952.95 71
1953.05 65
1953.15 58
1953.26 49
1953.36 41
1953.46 34
1953.56 30
1953.66 29
1953.76 31
1953.86 35
1953.97 41
1954.07 48
1954.17 54
1954.27 58
1954.37 60
1954.47 60
1954.57 58
1954.68 56
1954.78 54
1954.88 52
1954.98 50
1955.08 49
1955.18 46
1955.28 43
1955.38 39
1955.49 34
1955.59 30
1955.69 27
1955.79 26
1955.89 27
1955.99 29
1956.09 31
1956.20 33
1956.30 33
1956.40 32
1956.50 28
1956.60 24
1956.70 20
1956.80 17
1956.91 15
1957.01 14
1957.11 15
1957.21 16
1957.31 18
1957.41 20
1957.51 23
1957.62 26
1957.72 29
1957.82 30
1957.92 31
1958.02 29
1958.12 26
1958.22 22
1958.33 19
1958.43 16
1958.53 15
1958.63 16
1958.73 18
1958.83 21
1958.93 24
1959.04 28
1959.14 31
1959.24 33
1959.34 36
1959.44 39
1959.54 41
1959.65 42
1959.75 42
1959.85 41
1959.95 38
1960.05 34
1960.15 30
1960.25 26
1960.36 23
1960.46 22
1960.56 22
1960.66 24
1960.76 27
1960.86 32
1960.96 37
1961.07 42
1961.17 47
1961.27 50
1961.37 53
1961.47 55
1961.57 56
1961.68 58
1961.78 60
1961.88 62
1961.98 66
1962.08 69
1962.18 73
1962.28 77
1962.39 79
1962.49 80
1962.59 79
1962.69 77
1962.79 72
1962.89 67
1963.00 61
1963.10 56
1963.20 51
1963.30 47
1963.40 44
1963.50 43
1963.61 43
1963.71 44
1963.81 47
1963.91 52
1964.01 58
1964.11 64
1964.21 71
1964.32 77
1964.42 82
1964.52 86
1964.62 88
1964.72 90
1964.82 90
1964.93 89
1965.03 87
1965.13 83
1965.23 78
1965.33 72
1965.43 67
1965.54 64
1965.64 63
1965.74 64
1965.84 68
1965.94 72
1966.04 77
1966.15 81
1966.25 83
1966.35 84
1966.45 84
1966.55 84
1966.65 83
1966.76 82
1966.86 81
1966.96 80
1967.06 79
1967.16 78
1967.26 78
1967.37 78
1967.47 78
1967.57 79
1967.67 79
1967.77 79
1967.87 78
1967.98 76
1968.08 74
1968.18 71
1968.28 69
1968.38 67
1968.48 64
1968.59 62
1968.69 60
1968.79 58
1968.89 56
1968.99 54
1969.10 52
1969.20 52
1969.30 53
1969.40 54
1969.50 57
1969.60 59
1969.71 62
1969.81 64
1969.91 67
1970.01 70
1970.11 73
1970.21 76
1970.32 80
1970.42 84
1970.52 87
1970.62 90
1970.72 92
1970.83 92
1970.93 91
1971.03 89
1971.13 86
1971.23 82
1971.33 78
1971.44 73
1971.54 68
1971.64 63
1971.74 57
1971.84 52
1971.94 48
1972.05 45
1972.15 43
1972.25 42
1972.35 41
1972.45 41
1972.56 40
1972.66 39
1972.76 38
1972.86 37
1972.96 37
1973.06 36
1973.17 35
1973.27 33
1973.37 31
1973.47 29
1973.57 26
1973.68 25
1973.78 25
1973.88 26
1973.98 28
1974.08 30
1974.19 32
1974.29 34
1974.39 35
1974.49 35
1974.59 35
1974.69 35
1974.80 36
1974.90 36
1975.00 36
1975.10 35
1975.20 33
1975.31 29
1975.41 25
1975.51 22
1975.61 19
1975.71 18
1975.82 19
1975.92 20
1976.02 22
1976.12 25
1976.22 26
1976.33 27
1976.43 28
1976.53 29
1976.63 30
1976.73 34
1976.83 38
1976.94 44
1977.04 51
1977.14 58
1977.24 64
1977.34 68
1977.45 69
1977.55 67
1977.65 64
1977.75 58
1977.85 52
1977.96 45
1978.06 40
1978.16 35
1978.26 31
1978.36 29
1978.47 28
1978.57 28
1978.67 29
1978.77 32
1978.87 36
1978.98 40
1979.08 43
1979.18 45
1979.28 46
1979.38 44
1979.49 40
1979.59 35
1979.69 28
1979.79 22
1979.89 16
1980.00 11
1980.10 9
1980.20 9
1980.30 12
1980.40 17
1980.51 24
1980.61 31
1980.71 38
1980.81 44
1980.91 48
1981.02 51
1981.12 52
1981.22 54
1981.32 56
1981.42 58
1981.53 61
1981.63 64
1981.73 67
1981.83 69
1981.94 70
1982.04 70
1982.14 70
1982.24 69
1982.34 69
1982.45 70
1982.55 73
1982.65 79
1982.75 87
1982.85 97
1982.96 108
1983.06 118
1983.16 127
1983.26 134
1983.36 138
1983.47 140
1983.57 139
1983.67 136
1983.77 132
1983.87 127
1983.98 121
1984.08 116
1984.18 112
1984.28 109
1984.39 108
1984.49 108
1984.59 109
1984.69 110
1984.79 110
1984.90 109
1985.00 108
1985.10 106
1985.20 105
1985.30 104
1985.41 104
1985.51 105
1985.61 105
1985.71 105
1985.82 104
1985.92 102
1986.02 99
1986.12 96
1986.22 93
1986.33 90
1986.43 88
1986.53 85
1986.63 83
1986.74 79
1986.84 75
1986.94 69
1987.04 63
1987.14 56
1987.25 47
1987.35 39
1987.45 30
1987.55 22
1987.66 15
1987.76 8
1987.86 3
1987.96 0
1988.06 0
1988.17 0
1988.27 0
1988.37 1
1988.47 4
1988.58 6
1988.68 8
1988.78 8
1988.88 6
1988.98 4
1989.09 0
1989.19 0
1989.29 0
1989.39 0
1989.50 0
1989.60 0
1989.70 1
1989.80 9
1989.90 18
1990.01 26
1990.11 33
1990.21 38
1990.31 41
1990.42 40
1990.52 37
1990.62 32
1990.72 26
1990.83 19
1990.93 13
1991.03 8
1991.13 3
1991.23 1
1991.34 0
1991.44 0
1991.54 0
1991.64 3
1991.75 7
1991.85 13
1991.95 19
1992.05 26
1992.16 33
1992.26 38
1992.36 42
1992.46 44
1992.56 44
1992.67 44
1992.77 43
1992.87 41
1992.97 40
1993.08 38
1993.18 36
1993.28 35
1993.38 34
1993.49 32
1993.59 32
1993.69 32
1993.79 34
1993.90 37
1994.00 41
1994.10 45
1994.20 51
1994.30 56
1994.41 60
1994.51 64
1994.61 66
1994.71 67
1994.82 68
1994.92 69
1995.02 69
1995.12 69
1995.23 68
1995.33 66
1995.43 63
1995.53 59
1995.64 55
1995.74 52
1995.84 49
1995.94 47
1996.05 46
1996.15 45
1996.25 44
1996.35 43
1996.46 43
1996.56 43
1996.66 45
1996.76 48
1996.87 53
1996.97 59
1997.07 65
1997.17 70
1997.28 74
1997.38 76
1997.48 75
1997.58 74
1997.68 70
1997.79 66
1997.89 62
1997.99 58
1998.09 54
1998.20 52
1998.30 50
1998.40 48
1998.50 47
1998.61 46
1998.71 45
1998.81 43
1998.91 42
1999.02 40
1999.12 38
1999.22 36
1999.32 34
1999.43 33
1999.53 31
1999.63 30
1999.73 29
1999.84 28
1999.94 28
2000.04 28
2000.15 29
2000.25 29
2000.35 29
2000.45 28
2000.56 26
2000.66 24
2000.76 21
2000.86 18
2000.97 15
2001.07 11
2001.17 8
2001.27 5
2001.38 3
2001.48 3
2001.58 5
2001.68 9
2001.79 15
2001.89 24
2001.99 34
2002.09 44
2002.20 53
2002.30 60
2002.40 65
2002.50 67
2002.61 67
2002.71 64
2002.81 60
2002.91 54
2003.02 46
2003.12 39
2003.22 33
2003.32 28
2003.43 27
2003.53 30
2003.63 37
2003.74 46
2003.84 58
2003.94 70
2004.04 80
2004.15 87
2004.25 89
2004.35 88
2004.45 83
2004.56 75
2004.66 65
2004.76 54
2004.86 44
2004.97 34
2005.07 25
2005.17 18
2005.28 14
2005.38 13
2005.48 14
2005.58 17
2005.69 21
2005.79 24
2005.89 26
2005.99 26
2006.10 24
2006.20 21
2006.30 17
2006.40 14
2006.51 13
2006.61 13
2006.71 14
2006.82 16
2006.92 18
2007.02 20
2007.12 21
2007.23 23
2007.33 24
2007.43 26
2007.53 29
2007.64 33
2007.74 37
2007.84 40
2007.95 44
2008.05 46
2008.15 47
2008.25 46
2008.36 44
2008.46 40
2008.56 36
2008.66 30
2008.77 23
2008.87 17
2008.97 11
2009.08 7
2009.18 5
2009.28 5
2009.38 8
2009.49 14
2009.59 22
2009.69 31
2009.80 40
2009.90 48
2010.00 55
2010.10 59
2010.21 60
2010.31 58
2010.41 55
2010.51 51
2010.62 47
2010.72 44
2010.82 42
2010.93 41
2011.03 41
2011.13 41
2011.23 41
2011.34 41
2011.44 41
2011.54 40
2011.65 40
2011.75 41
2011.85 44
2011.95 48
2012.06 54
2012.16 60
2012.26 67
2012.37 74
2012.47 79
2012.57 83
2012.67 84
2012.78 84
2012.88 82
2012.98 80
2013.09 77
2013.19 75
2013.29 74
2013.39 74
2013.50 74
2013.60 75
2013.70 76
2013.81 78
2013.91 79
2014.01 79
2014.11 78
2014.22 75
2014.32 70
2014.42 63
2014.53 54
2014.63 45
2014.73 37
2014.83 30
2014.94 26
2015.04 24
2015.14 26
2015.25 28
2015.35 31
2015.45 33
2015.56 34
2015.66 34
2015.76 34
2015.86 34
2015.97 35
2016.07 36
2016.17 38
2016.28 39
2016.38 40
2016.48 39
2016.58 37
2016.69 35
2016.79 34
2016.89 34
2017.00 35
2017.10 37
2017.20 39
2017.31 41
2017.41 41
2017.51 41
2017.61 38
2017.72 35
2017.82 31
2017.92 26
2018.03 22
2018.13 17
2018.23 12
2018.34 8
2018.44 5
2018.54 2
2018.64 0
2018.75 0
2018.85 0
2018.95 0
2019.06 0
2019.16 0
2019.26 0
2019.37 0
2019.47 0
2019.57 1
2019.67 5
2019.78 9
2019.88 13
2019.98 16
2020.09 18
2020.19 19
2020.29 20
2020.40 21
2020.50 23
2020.60 26
2020.71 30
2020.81 36
2020.91 42
2021.01 47
2021.12 52
2021.22 57
2021.32 60
2021.43 61
2021.53 61
2021.63 60
2021.74 59
2021.84 57
2021.94 54
2022.05 52
2022.15 49
2022.25 46
2022.35 44
2022.46 41
2022.56 38
2022.66 35
2022.77 34
2022.87 33
2022.97 34
2023.08 36
2023.18 39
2023.28 41
2023.39 42
2023.49 41
2023.59 38
2023.70 32
2023.80 25
2023.90 17
2024.00 10
2024.11 4
2024.21 2
2024.31 4
2024.42 8
2024.52 15
2024.62 23
2024.73 32
2024.83 41
2024.93 50
2025.04 59
2025.14 67
2025.24 75
2025.35 82
2025.45 87
2025.55 89
2025.66 89
2025.76 86
2025.86 80
2025.96 72
2026.07 64
2026.17 55
2026.27 46
2026.38 39
2026.48 34
2026.58 30
2026.69 29
2026.79 30
2026.89 32
2027.00 36
2027.10 39
2027.20 42
2027.31 43
2027.41 43
2027.51 42
2027.62 39
2027.72 35
2027.82 31
2027.93 27
2028.03 23
2028.13 20
2028.24 17
2028.34 15
2028.44 14
2028.55 14
2028.65 15
2028.75 19
2028.86 25
2028.96 32
2029.06 41
2029.17 51
2029.27 61
2029.37 70
2029.48 77
2029.58 82
2029.68 85
2029.78 86
2029.89 86
2029.99 83
2030.09 79
2030.20 73
2030.30 66
2030.40 57
2030.51 48
2030.61 40
2030.71 34
2030.82 30
2030.92 29
2031.02 31
2031.13 35
2031.23 40
2031.33 45
2031.44 49
2031.54 52
2031.64 52
2031.75 51
2031.85 48
2031.95 44
2032.06 40
2032.16 37
2032.26 34
2032.37 33
2032.47 32
2032.57 33
2032.68 33
2032.78 32
2032.88 29
2032.99 26
2033.09 22
2033.20 18
2033.30 16
2033.40 17
2033.51 21
2033.61 27
2033.71 33
2033.82 40
2033.92 45
2034.02 47
2034.13 47
2034.23 44
2034.33 40
2034.44 35
2034.54 30
2034.64 27
2034.75 25
2034.85 24
2034.95 24
2035.06 25
2035.16 26
2035.26 27
2035.37 28
2035.47 29
2035.57 30
2035.68 30
2035.78 30
2035.88 29
2035.99 27
2036.09 24
2036.19 21
2036.30 18
2036.40 17
2036.50 16
2036.61 17
2036.71 20
2036.82 23
2036.92 27
2037.02 30
2037.13 33
2037.23 34
2037.33 34
2037.44 34
2037.54 32
2037.64 31
2037.75 29
2037.85 28
2037.95 28
2038.06 27
2038.16 27
2038.26 28
2038.37 27
2038.47 27
2038.57 27
2038.68 26
2038.78 27
2038.89 28
2038.99 31
2039.09 35
2039.20 40
2039.30 45
2039.40 49
2039.51 52
2039.61 52
2039.71 50
2039.82 45
2039.92 40
2040.02 35
2040.13 31
2040.23 29
2040.33 29
2040.44 31
2040.54 34
2040.65 37
2040.75 39
2040.85 39
2040.96 38
2041.06 35
2041.16 32
2041.27 29
2041.37 27
2041.47 26
2041.58 26
2041.68 27
2041.78 28
2041.89 29
2041.99 29
2042.10 27
2042.20 24
2042.30 21
2042.41 17
2042.51 14
2042.61 12
2042.72 12
2042.82 14
2042.92 18
2043.03 23
2043.13 30
2043.24 36
2043.34 42
2043.44 48
2043.55 51
2043.65 54
2043.75 55
2043.86 54
2043.96 53
2044.06 50
2044.17 47
2044.27 44
2044.38 42
2044.48 40
2044.58 40
2044.69 41
2044.79 43
2044.89 44
2045.00 46
2045.10 46
2045.21 45
2045.31 43
2045.41 41
2045.52 40
2045.62 39
2045.72 40
2045.83 42
2045.93 44
2046.03 47
2046.14 51
2046.24 54
2046.35 57
2046.45 61
2046.55 64
2046.66 67
2046.76 69
2046.86 70
2046.97 70
2047.07 68
2047.18 66
2047.28 63
2047.38 60
2047.49 58
2047.59 57
2047.69 57
2047.80 58
2047.90 60
2048.01 62
2048.11 63
2048.21 64
2048.32 65
2048.42 66
2048.52 66
2048.63 67
2048.73 68
2048.84 69
2048.94 69
2049.04 67
2049.15 64
2049.25 59
2049.35 53
2049.46 45
2049.56 38
2049.67 30
2049.77 24
2049.87 20
2049.98 16
2050.08 14
2050.19 12
2050.29 11
2050.39 10
2050.50 9
2050.60 8
2050.70 8
2050.81 10
2050.91 13
2051.02 16
2051.12 20
2051.22 25
2051.33 29
2051.43 33
2051.53 36
2051.64 38
2051.74 42
2051.85 46
2051.95 51
2052.05 57
2052.16 64
2052.26 71
2052.37 77
2052.47 82
2052.57 86
2052.68 87
2052.78 86
2052.89 84
2052.99 80
2053.09 76
2053.20 72
2053.30 67
2053.40 62
2053.51 58
2053.61 54
2053.72 51
2053.82 49
2053.92 47
2054.03 45
2054.13 44
2054.24 44
2054.34 43
2054.44 44
2054.55 44
2054.65 46
2054.76 47
2054.86 49
2054.96 52
2055.07 55
2055.17 59
2055.28 63
2055.38 65
2055.48 66
2055.59 64
2055.69 60
2055.79 53
2055.90 45
2056.00 36
2056.11 28
2056.21 22
2056.31 18
2056.42 16
2056.52 16
2056.63 18
2056.73 19
2056.83 21
2056.94 20
2057.04 19
2057.15 16
2057.25 11
2057.35 7
2057.46 4
2057.56 1
2057.67 1
2057.77 3
2057.87 6
2057.98 9
2058.08 13
2058.19 15
2058.29 15
2058.39 12
2058.50 8
2058.60 2
2058.71 0
2058.81 0
2058.91 0
2059.02 0
2059.12 0
2059.23 0
2059.33 0
2059.43 0
2059.54 5
2059.64 11
2059.75 17
2059.85 22
2059.96 26
2060.06 30
2060.16 33
2060.27 36
2060.37 38
2060.48 41
2060.58 44
2060.68 47
2060.79 50
2060.89 52
2061.00 53
2061.10 53
2061.20 53
2061.31 51
2061.41 50
2061.52 48
2061.62 47
2061.72 47
2061.83 46
2061.93 45
2062.04 44
2062.14 43
2062.25 43
2062.35 43
2062.45 45
2062.56 48
2062.66 52
2062.77 56
2062.87 59
2062.97 59
2063.08 57
2063.18 52
2063.29 46
2063.39 38
2063.49 31
2063.60 26
2063.70 23
2063.81 23
2063.91 25
2064.02 29
2064.12 34
2064.22 39
2064.33 43
2064.43 46
2064.54 49
2064.64 50
2064.74 52
2064.85 53
2064.95 56
2065.06 58
2065.16 61
2065.27 64
2065.37 65
2065.47 65
2065.58 63
2065.68 59
2065.79 56
2065.89 52
2066.00 49
2066.10 47
2066.20 45
2066.31 45
2066.41 45
2066.52 47
2066.62 50
2066.72 53
2066.83 57
2066.93 60
2067.04 62
2067.14 60
2067.25 56
2067.35 48
2067.45 37
2067.56 25
2067.66 13
2067.77 1
2067.87 0
2067.98 0
2068.08 0
2068.18 0
2068.29 0
2068.39 0
2068.50 0
2068.60 0
2068.71 6
2068.81 19
2068.91 32
2069.02 45
2069.12 56
2069.23 66
2069.33 73
2069.44 76
2069.54 77
2069.64 74
2069.75 69
2069.85 62
2069.96 53
2070.06 44
2070.17 35
2070.27 27
2070.37 20
2070.48 15
2070.58 12
2070.69 11
2070.79 11
2070.90 13
2071.00 15
2071.10 16
2071.21 17
2071.31 16
2071.42 14
2071.52 11
2071.63 7
2071.73 4
2071.84 1
2071.94 0
2072.04 0
2072.15 0
2072.25 0
2072.36 0
2072.46 0
2072.57 0
2072.67 0
2072.77 0
2072.88 0
2072.98 1
2073.09 4
2073.19 10
2073.30 18
2073.40 28
2073.51 38
2073.61 48
2073.71 56
2073.82 61
2073.92 62
2074.03 60
2074.13 55
2074.24 49
2074.34 43
2074.44 37
2074.55 33
2074.65 31
2074.76 31
2074.86 32
2074.97 33
2075.07 34
2075.18 34
2075.28 33
2075.38 31
2075.49 29
2075.59 29
2075.70 29
2075.80 31
2075.91 33
2076.01 36
2076.12 39
2076.22 39
2076.33 39
2076.43 38
2076.53 36
2076.64 35
2076.74 35
2076.85 37
2076.95 40
2077.06 43
2077.16 46
2077.27 47
2077.37 47
2077.47 45
2077.58 42
2077.68 38
2077.79 33
2077.89 29
2078.00 25
2078.10 20
2078.21 16
2078.31 11
2078.42 7
2078.52 4
2078.62 4
2078.73 6
2078.83 12
2078.94 21
2079.04 31
2079.15 41
2079.25 50
2079.36 56
2079.46 59
2079.56 60
2079.67 59
2079.77 57
2079.88 56
2079.98 55
2080.09 55
2080.19 54
2080.30 54
2080.40 53
2080.51 52
2080.61 49
2080.72 46
2080.82 42
2080.92 39
2081.03 35
2081.13 31
2081.24 27
2081.34 24
2081.45 22
2081.55 20
2081.66 18
2081.76 18
2081.87 18
2081.97 20
2082.08 22
2082.18 25
2082.28 29
2082.39 32
2082.49 36
2082.60 38
2082.70 40
2082.81 40
2082.91 40
2083.02 39
2083.12 38
2083.23 36
2083.33 34
2083.44 32
2083.54 29
2083.64 26
2083.75 21
2083.85 17
2083.96 13
2084.06 9
2084.17 7
2084.27 5
2084.38 4
2084.48 4
2084.59 5
2084.69 7
2084.80 10
2084.90 15
2085.01 21
2085.11 29
2085.21 36
2085.32 44
2085.42 50
2085.53 56
2085.63 60
2085.74 62
2085.84 63
2085.95 62
2086.05 58
2086.16 53
2086.26 47
2086.37 39
2086.47 30
2086.58 22
2086.68 14
2086.79 8
2086.89 3
2087.00 0
2087.10 0
2087.20 0
2087.31 0
2087.41 0
2087.52 1
2087.62 3
2087.73 6
2087.83 9
2087.94 11
2088.04 13
2088.15 16
2088.25 18
2088.36 20
2088.46 22
2088.57 23
2088.67 24
2088.78 24
2088.88 23
2088.99 22
2089.09 21
2089.20 19
2089.30 18
2089.40 18
2089.51 18
2089.61 18
2089.72 19
2089.82 21
2089.93 23
2090.03 26
2090.14 30
2090.24 35
2090.35 42
2090.45 48
2090.56 55
2090.66 60
2090.77 64
2090.87 65
2090.98 65
2091.08 64
2091.19 63
2091.29 62
2091.40 62
2091.50 63
2091.61 65
2091.71 69
2091.82 74
2091.92 78
2092.03 82
2092.13 86
2092.24 88
2092.34 89
2092.45 89
2092.55 87
2092.65 84
2092.76 79
2092.86 73
2092.97 67
2093.07 62
2093.18 57
2093.28 54
2093.39 52
2093.49 52
2093.60 53
2093.70 53
2093.81 54
2093.91 54
2094.02 54
2094.12 54
2094.23 56
2094.33 59
2094.44 64
2094.54 69
2094.65 74
2094.75 79
2094.86 81
2094.96 80
2095.07 77
2095.17 72
2095.28 68
2095.38 64
2095.49 63
2095.59 66
2095.70 72
2095.80 80
2095.91 90
2096.01 100
2096.12 109
2096.22 115
2096.33 119
2096.43 119
2096.54 117
2096.64 113
2096.75 109
2096.85 104
2096.96 99
2097.06 95
2097.17 93
2097.27 92
2097.38 91
2097.48 90
2097.59 90
2097.69 88
2097.80 85
2097.90 81
2098.01 78
2098.11 75
2098.22 73
2098.32 74
2098.43 76
2098.53 80
2098.64 85
2098.74 89
2098.85 93
2098.95 96
2099.06 98
2099.16 99
2099.27 101
2099.37 102
2099.48 103
2099.58 104
2099.69 105
2099.79 106
2099.90 106
2100.00 107
2100.11 109
2100.21 110
2100.32 111
2100.42 112
2100.53 113
2100.63 112
2100.74 109
2100.84 104
2100.95 98
2101.05 91
2101.16 83
2101.26 75
2101.37 68
2101.47 63
2101.58 58
2101.68 54
2101.79 50
2101.89 47
2102.00 43
2102.11 38
2102.21 34
2102.32 30
2102.42 27
2102.53 26
2102.63 26
2102.74 28
2102.84 30
2102.95 32
2103.05 34
2103.16 35
2103.26 36
2103.37 36
2103.47 37
2103.58 37
2103.68 38
2103.79 39
2103.89 40
2104.00 41
2104.10 43
2104.21 44
2104.31 44
2104.42 43
2104.52 41
2104.63 38
2104.73 35
2104.84 33
2104.94 32
2105.05 33
2105.15 36
2105.26 40
2105.37 45
2105.47 49
2105.58 52
2105.68 52
2105.79 50
2105.89 46
2106.00 41
2106.10 36
2106.21 33
2106.31 31
2106.42 31
2106.52 31
2106.63 33
2106.73 34
2106.84 34
2106.94 34
2107.05 34
2107.15 34
2107.26 35
2107.36 36
2107.47 37
2107.57 40
2107.68 42
2107.79 46
2107.89 49
2108.00 52
2108.10 55
2108.21 57
2108.31 60
2108.42 62
2108.52 65
2108.63 69
2108.73 74
2108.84 80
2108.94 87
2109.05 94
2109.15 99
2109.26 102
2109.36 103
2109.47 100
2109.58 95
2109.68 89
2109.79 83
2109.89 77
2110.00 74
2110.10 73
2110.21 74
2110.31 77
2110.42 82
2110.52 87
2110.63 93
2110.73 99
2110.84 105
2110.94 112
2111.05 118
2111.16 123
2111.26 126
2111.37 127
2111.47 126
2111.58 124
2111.68 121
2111.79 117
2111.89 114
2112.00 110
2112.10 106
2112.21 101
2112.31 95
2112.42 87
2112.53 78
2112.63 68
2112.74 59
2112.84 53
2112.95 48
2113.05 45
2113.16 43
2113.26 43
2113.37 42
2113.47 41
2113.58 39
2113.68 37
2113.79 36
2113.90 35
2114.00 37
2114.11 41
2114.21 46
2114.32 53
2114.42 60
2114.53 67
2114.63 74
2114.74 79
2114.84 82
2114.95 82
2115.05 80
2115.16 76
2115.27 69
2115.37 63
2115.48 56
2115.58 51
2115.69 49
2115.79 49
2115.90 52
2116.00 57
2116.11 61
2116.21 65
2116.32 67
2116.43 66
2116.53 63
2116.64 58
2116.74 52
2116.85 46
2116.95 41
2117.06 39
2117.16 39
2117.27 41
2117.38 44
2117.48 47
2117.59 50
2117.69 52
2117.80 53
2117.90 53
2118.01 54
2118.11 56
2118.22 60
2118.32 65
2118.43 71
2118.54 77
2118.64 81
2118.75 83
2118.85 83
2118.96 80
2119.06 74
2119.17 67
2119.27 60
2119.38 54
2119.49 49
2119.59 45
2119.70 42
2119.80 40
2119.91 39
2120.01 37
2120.12 36
2120.22 35
2120.33 34
2120.44 34
2120.54 33
2120.65 32
2120.75 32
2120.86 31
2120.96 30
2121.07 29
2121.18 28
2121.28 26
2121.39 25
2121.49 23
2121.60 21
2121.70 19
2121.81 17
2121.91 14
2122.02 12
2122.13 9
2122.23 6
2122.34 2
2122.44 0
2122.55 0
2122.65 0
2122.76 0
2122.86 0
2122.97 0
2123.08 0
2123.18 1
2123.29 10
2123.39 19
2123.50 26
2123.60 30
2123.71 31
2123.82 30
2123.92 26
2124.03 23
2124.13 19
2124.24 17
2124.34 16
2124.45 17
2124.56 19
2124.66 21
2124.77 24
2124.87 25
2124.98 26
2125.08 26
2125.19 24
2125.30 23
2125.40 22
2125.51 24
2125.61 28
2125.72 35
2125.82 44
2125.93 54
2126.04 63
2126.14 70
2126.25 75
2126.35 77
2126.46 77
2126.56 77
2126.67 78
2126.78 79
2126.88 82
2126.99 84
2127.09 86
2127.20 87
2127.30 86
2127.41 85
2127.52 83
2127.62 81
2127.73 80
2127.83 79
2127.94 80
2128.04 80
2128.15 81
2128.26 80
2128.36 78
2128.47 76
2128.57 73
2128.68 69
2128.78 65
2128.89 62
2129.00 59
2129.10 56
2129.21 53
2129.31 50
2129.42 47
2129.53 43
2129.63 40
2129.74 38
2129.84 36
2129.95 35
2130.05 36
2130.16 40
2130.27 45
2130.37 50
2130.48 56
2130.58 61
2130.69 63
2130.80 62
2130.90 58
2131.01 52
2131.11 44
2131.22 37
2131.32 30
2131.43 26
2131.54 23
2131.64 22
2131.75 24
2131.85 28
2131.96 34
2132.07 41
2132.17 48
2132.28 56
2132.38 63
2132.49 68
2132.59 72
2132.70 73
2132.81 73
2132.91 70
2133.02 67
2133.12 62
2133.23 56
2133.34 50
2133.44 44
2133.55 40
2133.65 37
2133.76 36
2133.87 37
2133.97 41
2134.08 46
2134.18 51
2134.29 57
2134.40 63
2134.50 68
2134.61 73
2134.71 77
2134.82 81
2134.92 85
2135.03 88
2135.14 92
2135.24 94
2135.35 95
2135.45 94
2135.56 91
2135.67 87
2135.77 81
2135.88 74
2135.98 68
2136.09 61
2136.20 56
2136.30 52
2136.41 49
2136.51 47
2136.62 46
2136.73 46
2136.83 47
2136.94 49
2137.04 52
2137.15 57
2137.26 62
2137.36 66
2137.47 70
2137.57 71
2137.68 71
2137.79 68
2137.89 64
2138.00 60
2138.10 56
2138.21 54
2138.32 54
2138.42 54
2138.53 56
2138.63 57
2138.74 58
2138.85 59
2138.95 58
2139.06 58
2139.16 57
2139.27 56
2139.38 57
2139.48 58
2139.59 62
2139.69 66
2139.80 73
2139.91 80
2140.01 87
2140.12 94
2140.23 98
2140.33 100
2140.44 99
2140.54 95
2140.65 89
2140.76 82
2140.86 76
2140.97 72
2141.07 70
2141.18 72
2141.29 76
2141.39 83
2141.50 92
2141.60 100
2141.71 109
2141.82 117
2141.92 124
2142.03 129
2142.13 132
2142.24 134
2142.35 135
2142.45 135
2142.56 134
2142.67 134
2142.77 134
2142.88 136
2142.98 138
2143.09 142
2143.20 146
2143.30 150
2143.41 152
2143.51 153
2143.62 151
2143.73 148
2143.83 143
2143.94 137
2144.05 130
2144.15 123
2144.26 115
2144.36 107
2144.47 99
2144.58 91
2144.68 82
2144.79 74
2144.89 65
2145.00 57
2145.11 50
2145.21 44
2145.32 39
2145.43 35
2145.53 34
2145.64 34
2145.74 36
2145.85 39
2145.96 43
2146.06 47
2146.17 52
2146.28 57
2146.38 61
2146.49 66
2146.59 70
2146.70 75
2146.81 79
2146.91 83
2147.02 85
2147.13 85
2147.23 84
2147.34 80
2147.44 75
2147.55 68
2147.66 60
2147.76 53
2147.87 47
2147.98 44
2148.08 42
2148.19 43
2148.29 46
2148.40 51
2148.51 56
2148.61 61
2148.72 65
2148.83 68
2148.93 70
2149.04 71
2149.14 71
2149.25 71
2149.36 71
2149.46 71
2149.57 73
2149.68 75
2149.78 78
2149.89 81
2149.99 85
2150.10 89
2150.21 93
2150.31 97
2150.42 100
2150.53 103
2150.63 105
2150.74 106
2150.85 106
2150.95 104
2151.06 101
2151.16 96
2151.27 89
2151.38 83
2151.48 77
2151.59 71
2151.70 67
2151.80 64
2151.91 62
2152.02 63
2152.12 64
2152.23 66
2152.33 68
2152.44 71
2152.55 75
2152.65 78
2152.76 80
2152.87 82
2152.97 84
2153.08 85
2153.19 86
2153.29 86
2153.40 87
2153.50 87
2153.61 86
2153.72 83
2153.82 79
2153.93 74
2154.04 67
2154.14 61
2154.25 55
2154.36 50
2154.46 47
2154.57 46
2154.68 47
2154.78 48
2154.89 50
2154.99 53
2155.10 56
2155.21 59
2155.31 63
2155.42 66
2155.53 69
2155.63 71
2155.74 71
2155.85 70
2155.95 67
2156.06 64
2156.17 61
2156.27 59
2156.38 58
2156.48 58
2156.59 58
2156.70 59
2156.80 59
2156.91 58
2157.02 56
2157.12 54
2157.23 53
2157.34 54
2157.44 57
2157.55 61
2157.66 67
2157.76 73
2157.87 79
2157.98 84
2158.08 89
2158.19 94
2158.30 98
2158.40 103
2158.51 107
2158.61 111
2158.72 113
2158.83 113
2158.93 111
2159.04 108
2159.15 103
2159.25 98
2159.36 94
2159.47 91
2159.57 89
2159.68 87
2159.79 87
2159.89 86
2160.00 84
2160.11 82
2160.21 80
2160.32 78
2160.43 76
2160.53 75
2160.64 73
2160.75 73
2160.85 72
2160.96 73
2161.07 74
2161.17 76
2161.28 79
2161.39 82
2161.49 86
2161.60 89
2161.71 93
2161.81 96
2161.92 99
2162.02 102
2162.13 106
2162.24 111
2162.34 116
2162.45 122
2162.56 128
2162.66 134
2162.77 139
2162.88 143
2162.98 145
2163.09 145
2163.20 144
2163.30 140
2163.41 135
2163.52 129
2163.62 123
2163.73 116
2163.84 109
2163.94 102
2164.05 95
2164.16 88
2164.26 81
2164.37 76
2164.48 72
2164.58 71
2164.69 72
2164.80 75
2164.90 78
2165.01 81
2165.12 83
2165.22 82
2165.33 80
2165.44 76
2165.54 73
2165.65 71
2165.76 71
2165.86 72
2165.97 75
2166.08 78
2166.18 81
2166.29 82
2166.40 81
2166.50 78
2166.61 74
2166.72 69
2166.83 65
2166.93 61
2167.04 58
2167.15 57
2167.25 57
2167.36 59
2167.47 63
2167.57 69
2167.68 74
2167.79 80
2167.89 84
2168.00 87
2168.11 89
2168.21 90
2168.32 90
2168.43 91
2168.53 93
2168.64 96
2168.75 99
2168.85 102
2168.96 104
2169.07 105
2169.17 104
2169.28 103
2169.39 102
2169.49 100
2169.60 99
2169.71 98
2169.81 98
2169.92 98
2170.03 98
2170.13 97
2170.24 95
2170.35 91
2170.46 85
2170.56 77
2170.67 68
2170.78 58
2170.88 49
2170.99 42
2171.10 37
2171.20 35
2171.31 35
2171.42 36
2171.52 37
2171.63 39
2171.74 41
2171.84 42
2171.95 44
2172.06 46
2172.16 48
2172.27 49
2172.38 50
2172.49 50
2172.59 50
2172.70 50
2172.81 52
2172.91 55
2173.02 58
2173.13 62
2173.23 66
2173.34 68
2173.45 68
2173.55 67
2173.66 64
2173.77 61
2173.87 57
2173.98 54
2174.09 51
2174.20 48
2174.30 45
2174.41 42
2174.52 39
2174.62 37
2174.73 35
2174.84 36
2174.94 37
2175.05 39
2175.16 41
2175.26 43
2175.37 44
2175.48 44
2175.59 43
2175.69 40
2175.80 37
2175.91 34
2176.01 30
2176.12 26
2176.23 23
2176.33 21
2176.44 18
2176.55 16
2176.66 14
2176.76 12
2176.87 9
2176.98 6
2177.08 3
2177.19 0
2177.30 0
2177.40 0
2177.51 0
2177.62 0
2177.72 0
2177.83 0
2177.94 0
2178.05 1
2178.15 3
2178.26 4
2178.37 4
2178.47 4
2178.58 4
2178.69 6
2178.80 10
2178.90 16
2179.01 26
2179.12 38
2179.22 52
2179.33 65
2179.44 77
2179.54 86
2179.65 91
2179.76 93
2179.87 92
2179.97 89
2180.08 86
2180.19 84
2180.29 82
2180.40 83
2180.51 85
2180.61 88
2180.72 91
2180.83 95
2180.94 100
2181.04 105
2181.15 110
2181.26 116
2181.36 121
2181.47 123
2181.58 123
2181.69 120
2181.79 114
2181.90 107
2182.01 98
2182.11 91
2182.22 86
2182.33 84
2182.44 84
2182.54 85
2182.65 86
2182.76 86
2182.86 84
2182.97 80
2183.08 74
2183.19 68
2183.29 61
2183.40 55
2183.51 50
2183.61 47
2183.72 45
2183.83 44
2183.94 44
2184.04 44
2184.15 44
2184.26 44
2184.36 43
2184.47 40
2184.58 36
2184.69 32
2184.79 28
2184.90 25
2185.01 25
2185.11 27
2185.22 32
2185.33 38
2185.44 45
2185.54 52
2185.65 57
2185.76 60
2185.86 61
2185.97 61
2186.08 60
2186.19 59
2186.29 58
2186.40 58
2186.51 60
2186.61 62
2186.72 66
2186.83 70
2186.94 76
2187.04 82
2187.15 88
2187.26 94
2187.37 98
2187.47 100
2187.58 101
2187.69 100
2187.79 99
2187.90 98
2188.01 99
2188.12 101
2188.22 104
2188.33 109
2188.44 114
2188.55 119
2188.65 123
2188.76 127
2188.87 130
2188.97 135
2189.08 141
2189.19 149
2189.30 158
2189.40 167
2189.51 174
2189.62 180
2189.73 182
2189.83 183
2189.94 181
2190.05 180
2190.15 178
2190.26 176
2190.37 175
2190.48 174
2190.58 174
2190.69 173
2190.80 173
2190.91 173
2191.01 172
2191.12 169
2191.23 165
2191.33 158
2191.44 148
2191.55 136
2191.66 124
2191.76 112
2191.87 103
2191.98 96
2192.09 92
2192.19 90
2192.30 90
2192.41 91
2192.52 92
2192.62 94
2192.73 94
2192.84 95
2192.95 95
2193.05 94
2193.16 92
2193.27 90
2193.37 86
2193.48 83
2193.59 81
2193.70 80
2193.80 82
2193.91 85
2194.02 90
2194.13 96
2194.23 101
2194.34 105
2194.45 108
2194.56 108
2194.66 106
2194.77 102
2194.88 97
2194.99 90
2195.09 83
2195.20 76
2195.31 70
2195.42 66
2195.52 65
2195.63 68
2195.74 73
2195.84 80
2195.95 88
2196.06 96
2196.17 103
2196.27 107
2196.38 107
2196.49 105
2196.60 100
2196.70 93
2196.81 84
2196.92 75
2197.03 66
2197.13 57
2197.24 49
2197.35 42
2197.46 36
2197.56 31
2197.67 26
2197.78 22
2197.89 18
2197.99 14
2198.10 11
2198.21 8
2198.32 6
2198.42 3
2198.53 1
2198.64 0
2198.75 0
2198.85 0
2198.96 0
2199.07 0
2199.18 0
2199.28 0
2199.39 2
2199.50 4
2199.61 5
2199.71 4
2199.82 3
2199.93 2
2200.04 1
2200.14 1
2200.25 3
2200.36 5
2200.47 7
2200.57 8
2200.68 9
2200.79 9
2200.90 8
2201.01 7
2201.11 7
2201.22 9
2201.33 12
2201.44 16
2201.54 20
2201.65 23
2201.76 25
2201.87 24
2201.97 22
2202.08 19
2202.19 16
2202.30 15
2202.40 16
2202.51 19
2202.62 23
2202.73 27
2202.83 32
2202.94 35
2203.05 36
2203.16 37
2203.26 37
2203.37 38
2203.48 40
2203.59 42
2203.70 45
2203.80 48
2203.91 51
2204.02 53
2204.13 57
2204.23 61
2204.34 66
2204.45 74
2204.56 82
2204.66 92
2204.77 101
2204.88 110
2204.99 116
2205.09 119
2205.20 120
2205.31 118
2205.42 115
2205.53 112
2205.63 108
2205.74 105
2205.85 103
2205.96 102
2206.06 101
2206.17 99
2206.28 98
2206.39 97
2206.49 96
2206.60 96
2206.71 97
2206.82 100
2206.93 103
2207.03 108
2207.14 113
2207.25 118
2207.36 120
2207.46 120
2207.57 116
2207.68 109
2207.79 100
2207.89 89
2208.00 79
2208.11 70
2208.22 64
2208.33 60
2208.43 58
2208.54 57
2208.65 55
2208.76 54
2208.86 52
2208.97 49
2209.08 47
2209.19 46
2209.30 46
2209.40 48
2209.51 50
2209.62 53
2209.73 56
2209.83 58
2209.94 60
2210.05 61
2210.16 61
2210.27 61
2210.37 60
2210.48 60
2210.59 60
2210.70 60
2210.80 61
2210.91 61
2211.02 63
2211.13 64
2211.24 65
2211.34 67
2211.45 68
2211.56 68
2211.67 67
2211.78 64
2211.88 60
2211.99 54
2212.10 48
2212.21 41
2212.31 36
2212.42 31
2212.53 29
2212.64 28
2212.75 29
2212.85 32
2212.96 35
2213.07 38
2213.18 40
2213.28 43
2213.39 45
2213.50 47
2213.61 49
2213.72 51
2213.82 54
2213.93 57
2214.04 60
2214.15 63
2214.26 66
2214.36 69
2214.47 72
2214.58 74
2214.69 76
2214.80 78
2214.90 79
2215.01 79
2215.12 78
2215.23 77
2215.33 74
2215.44 71
2215.55 68
2215.66 66
2215.77 65
2215.87 64
2215.98 65
2216.09 66
2216.20 68
2216.31 70
2216.41 72
2216.52 74
2216.63 76
2216.74 79
2216.85 81
2216.95 82
2217.06 82
2217.17 80
2217.28 77
2217.39 71
2217.49 65
2217.60 58
2217.71 53
2217.82 49
2217.93 47
2218.03 48
2218.14 52
2218.25 57
2218.36 63
2218.47 68
2218.57 70
2218.68 70
2218.79 67
2218.90 61
2219.01 54
2219.11 47
2219.22 41
2219.33 38
2219.44 36
2219.55 36
2219.65 36
2219.76 36
2219.87 34
2219.98 33
2220.09 30
2220.19 29
2220.30 28
2220.41 28
2220.52 28
2220.63 29
2220.73 29
2220.84 28
2220.95 26
2221.06 23
2221.17 21
2221.27 19
2221.38 18
2221.49 18
2221.60 19
2221.71 19
2221.81 19
2221.92 17
2222.03 13
2222.14 10
2222.25 7
2222.36 5
2222.46 7
2222.57 13
2222.68 22
2222.79 32
2222.90 43
2223.00 52
2223.11 59
2223.22 63
2223.33 63
2223.44 62
2223.54 59
2223.65 57
2223.76 55
2223.87 53
2223.98 53
2224.08 53
2224.19 54
2224.30 56
2224.41 59
2224.52 64
2224.63 68
2224.73 73
2224.84 76
2224.95 77
2225.06 77
2225.17 76
2225.27 75
2225.38 75
2225.49 77
2225.60 80
2225.71 84
2225.82 90
2225.92 95
2226.03 99
2226.14 101
2226.25 102
2226.36 102
2226.46 100
2226.57 98
2226.68 95
2226.79 93
2226.90 92
2227.01 91
2227.11 90
2227.22 89
2227.33 88
2227.44 87
2227.55 85
2227.65 83
2227.76 81
2227.87 78
2227.98 74
2228.09 69
2228.20 63
2228.30 56
2228.41 48
2228.52 42
2228.63 37
2228.74 34
2228.85 34
2228.95 38
2229.06 43
2229.17 51
2229.28 58
2229.39 65
2229.49 70
2229.60 74
2229.71 75
2229.82 74
2229.93 73
2230.04 70
2230.14 66
2230.25 62
2230.36 58
2230.47 53
2230.58 48
2230.69 42
2230.79 37
2230.90 32
2231.01 29
2231.12 27
2231.23 27
2231.34 29
2231.44 33
2231.55 38
2231.66 42
2231.77 45
2231.88 47
2231.99 46
2232.09 44
2232.20 41
2232.31 38
2232.42 35
2232.53 34
2232.64 34
2232.74 36
2232.85 40
2232.96 44
2233.07 48
2233.18 52
2233.29 55
2233.39 57
2233.50 57
2233.61 56
2233.72 54
2233.83 51
2233.94 48
2234.04 44
2234.15 41
2234.26 38
2234.37 36
2234.48 36
2234.59 36
2234.69 37
2234.80 38
2234.91 37
2235.02 35
2235.13 33
2235.24 29
2235.34 26
2235.45 24
2235.56 24
2235.67 25
2235.78 28
2235.89 32
2236.00 37
2236.10 43
2236.21 48
2236.32 53
2236.43 58
2236.54 63
2236.65 67
2236.75 69
2236.86 71
2236.97 72
2237.08 73
2237.19 74
2237.30 74
2237.40 74
2237.51 74
2237.62 73
2237.73 70
2237.84 65
2237.95 58
2238.06 49
2238.16 39
2238.27 29
2238.38 21
2238.49 14
2238.60 10
2238.71 9
2238.81 10
2238.92 13
2239.03 15
2239.14 17
2239.25 18
2239.36 18
2239.47 18
2239.57 19
2239.68 22
2239.79 27
2239.90 35
2240.01 43
2240.12 52
2240.23 59
2240.33 64
2240.44 65
2240.55 64
2240.66 59
2240.77 53
2240.88 48
2240.99 44
2241.09 42
2241.20 43
2241.31 47
2241.42 51
2241.53 55
2241.64 56
2241.75 56
2241.85 52
2241.96 47
2242.07 41
2242.18 35
2242.29 30
2242.40 26
2242.51 23
2242.61 21
2242.72 20
2242.83 19
2242.94 17
2243.05 16
2243.16 14
2243.27 13
2243.37 12
2243.48 12
2243.59 13
2243.70 16
2243.81 19
2243.92 22
2244.03 25
2244.13 28
2244.24 29
2244.35 29
2244.46 28
2244.57 27
2244.68 26
2244.79 26
2244.89 26
2245.00 27
2245.11 27
2245.22 28
2245.33 29
2245.44 30
2245.55 31
2245.65 33
2245.76 36
2245.87 38
2245.98 41
2246.09 43
2246.20 45
2246.31 46
2246.42 46
2246.52 45
2246.63 43
2246.74 40
2246.85 37
2246.96 34
2247.07 33
2247.18 33
2247.29 34
2247.39 37
2247.50 39
2247.61 42
2247.72 43
2247.83 44
2247.94 44
2248.05 43
2248.15 43
2248.26 43
2248.37 44
2248.48 44
2248.59 43
2248.70 42
2248.81 39
2248.92 35
2249.02 31
2249.13 26
2249.24 23
2249.35 22
2249.46 22
2249.57 26
2249.68 31
2249.79 39
2249.89 47
2250.00 55
2250.11 61
2250.22 65
2250.33 66
2250.44 65
2250.55 62
2250.66 57
2250.76 53
2250.87 50
2250.98 47
2251.09 46
2251.20 47
2251.31 47
2251.42 48
2251.53 49
2251.63 50
2251.74 50
2251.85 51
2251.96 52
2252.07 54
2252.18 57
2252.29 61
2252.40 65
2252.51 70
2252.61 73
2252.72 76
2252.83 78
2252.94 78
2253.05 76
2253.16 72
2253.27 67
2253.38 61
2253.48 55
2253.59 49
2253.70 43
2253.81 37
2253.92 33
2254.03 29
2254.14 26
2254.25 23
2254.36 22
2254.46 21
2254.57 22
2254.68 23
2254.79 24
2254.90 26
2255.01 27
2255.12 27
2255.23 28
2255.34 28
2255.44 28
2255.55 30
2255.66 32
2255.77 35
2255.88 38
2255.99 40
2256.10 42
2256.21 42
2256.32 41
2256.42 39
2256.53 37
2256.64 35
2256.75 32
2256.86 29
2256.97 26
2257.08 21
2257.19 16
2257.30 11
2257.40 6
2257.51 2
2257.62 0
2257.73 0
2257.84 0
2257.95 2
2258.06 4
2258.17 4
2258.28 3
2258.39 1
2258.49 0
2258.60 0
2258.71 0
2258.82 0
2258.93 0
2259.04 2
2259.15 8
2259.26 14
2259.37 20
2259.48 27
2259.58 34
2259.69 41
2259.80 48
2259.91 54
2260.02 60
2260.13 65
2260.24 69
2260.35 71
2260.46 72
2260.57 72
2260.67 70
2260.78 66
2260.89 61
2261.00 55
2261.11 49
2261.22 42
2261.33 37
2261.44 34
2261.55 34
2261.66 36
2261.76 39
2261.87 43
2261.98 46
2262.09 48
2262.20 49
2262.31 49
2262.42 48
2262.53 47
2262.64 47
2262.75 48
2262.86 49
2262.96 51
2263.07 52
2263.18 53
2263.29 53
2263.40 52
2263.51 50
2263.62 49
2263.73 49
2263.84 50
2263.95 52
2264.06 55
2264.16 59
2264.27 63
2264.38 67
2264.49 69
2264.60 71
2264.71 71
2264.82 71
2264.93 70
2265.04 70
2265.15 70
2265.26 71
2265.36 72
2265.47 75
2265.58 77
2265.69 80
2265.80 82
2265.91 84
2266.02 85
2266.13 84
2266.24 82
2266.35 78
2266.46 73
2266.57 66
2266.67 60
2266.78 54
2266.89 49
2267.00 46
2267.11 45
2267.22 44
2267.33 42
2267.44 40
2267.55 36
2267.66 31
2267.77 25
2267.88 19
2267.98 14
2268.09 11
2268.20 10
2268.31 10
2268.42 11
2268.53 14
2268.64 16
2268.75 17
2268.86 17
2268.97 17
2269.08 16
2269.19 15
2269.29 15
2269.40 16
2269.51 18
2269.62 23
2269.73 30
2269.84 38
2269.95 47
2270.06 56
2270.17 63
2270.28 67
2270.39 68
2270.50 65
2270.61 58
2270.71 50
2270.82 41
2270.93 33
2271.04 26
2271.15 22
2271.26 20
2271.37 20
2271.48 21
2271.59 23
2271.70 26
2271.81 30
2271.92 35
2272.03 41
2272.14 48
2272.24 57
2272.35 65
2272.46 73
2272.57 80
2272.68 85
2272.79 87
2272.90 87
2273.01 84
2273.12 79
2273.23 73
2273.34 67
2273.45 60
2273.56 54
2273.67 49
2273.78 44
2273.88 41
2273.99 38
2274.10 36
2274.21 35
2274.32 35
2274.43 37
2274.54 39
2274.65 40
2274.76 41
2274.87 40
2274.98 37
2275.09 33
2275.20 28
2275.31 23
2275.42 19
2275.52 17
2275.63 17
2275.74 19
2275.85 22
2275.96 27
2276.07 32
2276.18 37
2276.29 41
2276.40 45
2276.51 48
2276.62 51
2276.73 53
2276.84 56
2276.95 58
2277.06 60
2277.17 62
2277.28 64
2277.38 64
2277.49 64
2277.60 62
2277.71 59
2277.82 56
2277.93 51
2278.04 46
2278.15 40
2278.26 35
2278.37 29
2278.48 24
2278.59 20
2278.70 16
2278.81 13
2278.92 12
2279.03 11
2279.14 10
2279.25 8
2279.35 7
2279.46 4
2279.57 1
2279.68 0
2279.79 0
2279.90 0
2280.01 0
2280.12 0
2280.23 0
2280.34 0
2280.45 0
2280.56 1
2280.67 3
2280.78 7
2280.89 10
2281.00 15
2281.11 19
2281.22 24
2281.33 28
2281.44 32
2281.54 35
2281.65 38
2281.76 39
2281.87 40
2281.98 40
2282.09 39
2282.20 37
2282.31 34
2282.42 30
2282.53 26
2282.64 22
2282.75 18
2282.86 16
2282.97 15
2283.08 15
2283.19 17
2283.30 20
2283.41 23
2283.52 26
2283.63 27
2283.74 27
2283.85 27
2283.95 25
2284.06 23
2284.17 22
2284.28 20
2284.39 20
2284.50 20
2284.61 20
2284.72 22
2284.83 24
2284.94 27
2285.05 30
2285.16 33
2285.27 36
2285.38 39
2285.49 42
2285.60 45
2285.71 48
2285.82 51
2285.93 53
2286.04 56
2286.15 58
2286.26 59
2286.37 60
2286.48 59
2286.59 58
2286.69 56
2286.80 53
2286.91 48
2287.02 43
2287.13 37
2287.24 32
2287.35 26
2287.46 22
2287.57 19
2287.68 17
2287.79 16
2287.90 17
2288.01 18
2288.12 21
2288.23 24
2288.34 27
2288.45 29
2288.56 30
2288.67 31
2288.78 30
2288.89 28
2289.00 25
2289.11 21
2289.22 16
2289.33 11
2289.44 7
2289.55 4
2289.66 3
2289.77 5
2289.88 8
2289.99 13
2290.10 18
2290.20 22
2290.31 26
2290.42 27
2290.53 27
2290.64 26
2290.75 25
2290.86 24
2290.97 24
2291.08 24
2291.19 24
2291.30 24
2291.41 23
2291.52 21
2291.63 19
2291.74 18
2291.85 19
2291.96 21
2292.07 26
2292.18 32
2292.29 39
2292.40 46
2292.51 53
2292.62 60
2292.73 68
2292.84 75
2292.95 83
2293.06 92
2293.17 100
2293.28 106
2293.39 111
2293.50 112
2293.61 110
2293.72 104
2293.83 95
2293.94 85
2294.05 75
2294.16 66
2294.27 60
2294.38 56
2294.49 55
2294.60 56
2294.71 57
2294.82 57
2294.93 55
2295.04 52
2295.15 47
2295.26 42
2295.36 37
2295.47 33
2295.58 30
2295.69 30
2295.80 30
2295.91 32
2296.02 33
2296.13 34
2296.24 34
2296.35 33
2296.46 32
2296.57 32
2296.68 32
2296.79 34
2296.90 36
2297.01 39
2297.12 42
2297.23 45
2297.34 47
2297.45 49
2297.56 50
2297.67 51
2297.78 53
2297.89 56
2298.00 60
2298.11 62
2298.22 64
2298.33 64
2298.44 62
2298.55 59
2298.66 55
2298.77 52
2298.88 50
2298.99 51
2299.10 52
2299.21 55
2299.32 57
2299.43 58
2299.54 57
2299.65 56
2299.76 52
2299.87 49
2299.98 45
2300.09 41
2300.20 39
2300.31 36
2300.42 35
2300.53 35
2300.64 36
2300.75 37
2300.86 39
2300.97 41
2301.08 44
2301.19 47
2301.30 49
2301.41 52
2301.52 54
2301.63 57
2301.74 59
2301.85 60
2301.96 62
2302.07 63
2302.18 64
2302.29 66
2302.40 68
2302.51 70
2302.62 70
2302.73 70
2302.84 68
2302.95 64
2303.06 60
2303.17 57
2303.28 54
2303.39 54
2303.50 54
2303.61 57
2303.72 60
2303.83 63
2303.94 67
2304.05 70
2304.16 73
2304.27 76
2304.38 78
2304.49 79
2304.60 78
2304.71 76
2304.82 71
2304.93 65
2305.04 57
2305.15 49
2305.26 42
2305.37 35
2305.48 30
2305.59 26
2305.70 23
2305.81 22
2305.92 23
2306.03 24
2306.14 25
2306.25 26
2306.36 25
2306.47 24
2306.58 20
2306.69 15
2306.80 9
2306.91 2
2307.02 0
2307.13 0
2307.24 0
2307.35 0
2307.46 0
2307.57 0
2307.68 0
2307.79 0
2307.91 4
2308.02 8
2308.13 12
2308.24 16
2308.35 18
2308.46 19
2308.57 19
2308.68 18
2308.79 15
2308.90 12
2309.01 9
2309.12 6
2309.23 5
2309.34 5
2309.45 5
2309.56 6
2309.67 7
2309.78 7
2309.89 6
2310.00 5
2310.11 4
2310.22 3
2310.33 3
2310.44 3
2310.55 4
2310.66 5
2310.77 7
2310.88 9
2310.99 12
2311.10 15
2311.21 17
2311.32 18
2311.43 18
2311.54 16
2311.65 14
2311.76 11
2311.87 8
2311.98 6
2312.09 7
2312.20 9
2312.31 14
2312.42 19
2312.53 25
2312.64 31
2312.75 35
2312.86 37
2312.97 39
2313.09 39
2313.20 39
2313.31 38
2313.42 36
2313.53 33
2313.64 29
2313.75 25
2313.86 20
2313.97 17
2314.08 14
2314.19 13
2314.30 14
2314.41 15
2314.52 16
2314.63 17
2314.74 17
2314.85 18
2314.96 18
2315.07 18
2315.18 17
2315.29 15
2315.40 12
2315.51 8
2315.62 4
2315.73 1
2315.84 0
2315.95 0
2316.06 4
2316.17 11
2316.28 20
2316.39 30
2316.50 39
2316.62 47
2316.73 54
2316.84 60
2316.95 64
2317.06 68
2317.17 73
2317.28 78
2317.39 83
2317.50 90
2317.61 97
2317.72 104
2317.83 113
2317.94 121
2318.05 130
2318.16 137
2318.27 144
2318.38 149
2318.49 153
2318.60 155
2318.71 157
2318.82 159
2318.93 162
2319.04 167
2319.15 172
2319.26 178
2319.38 184
2319.49 189
2319.60 193
2319.71 193
2319.82 191
2319.93 185
2320.04 177
2320.15 166
2320.26 154
2320.37 143
2320.48 132
2320.59 124
2320.70 119
2320.81 117
2320.92 117
2321.03 119
2321.14 122
2321.25 126
2321.36 129
2321.47 130
2321.58 130
2321.69 129
2321.81 127
2321.92 123
2322.03 119
2322.14 115
2322.25 111
2322.36 108
2322.47 104
2322.58 101
2322.69 99
2322.80 98
2322.91 98
2323.02 99
2323.13 101
2323.24 103
2323.35 104
2323.46 105
2323.57 105
2323.68 102
2323.79 99
2323.90 94
2324.02 87
2324.13 79
2324.24 70
2324.35 60
2324.46 51
2324.57 43
2324.68 36
2324.79 30
2324.90 27
2325.01 25
2325.12 24
2325.23 23
2325.34 23
2325.45 23
2325.56 23
2325.67 22
2325.78 21
2325.89 20
2326.01 18
2326.12 17
2326.23 17
2326.34 17
2326.45 17
2326.56 17
2326.67 17
2326.78 17
2326.89 15
2327.00 14
2327.11 13
2327.22 13
2327.33 14
2327.44 17
2327.55 21
2327.66 26
2327.77 30
2327.89 33
2328.00 35
2328.11 34
2328.22 33
2328.33 30
2328.44 27
2328.55 24
2328.66 22
2328.77 20
2328.88 19
2328.99 19
2329.10 20
2329.21 22
2329.32 24
2329.43 27
2329.55 29
2329.66 31
2329.77 32
2329.88 32
2329.99 30
2330.10 27
2330.21 23
2330.32 19
2330.43 15
2330.54 12
2330.65 10
2330.76 10
2330.87 11
2330.98 12
2331.09 14
2331.21 14
2331.32 13
2331.43 10
2331.54 7
2331.65 4
2331.76 1
2331.87 0
2331.98 0
2332.09 0
2332.20 0
2332.31 0
2332.42 0
2332.53 0
2332.64 0
2332.76 0
2332.87 5
2332.98 10
2333.09 16
2333.20 20
2333.31 23
2333.42 24
2333.53 22
2333.64 21
2333.75 20
2333.86 20
2333.97 22
2334.08 24
2334.20 27
2334.31 28
2334.42 29
2334.53 28
2334.64 27
2334.75 27
2334.86 28
2334.97 32
2335.08 40
2335.19 49
2335.30 61
2335.41 73
2335.53 85
2335.64 97
2335.75 108
2335.86 116
2335.97 122
2336.08 125
2336.19 124
2336.30 121
2336.41 116
2336.52 109
2336.63 104
2336.74 101
2336.86 101
2336.97 104
2337.08 110
2337.19 116
2337.30 122
2337.41 126
2337.52 125
2337.63 121
2337.74 115
2337.85 106
2337.96 98
2338.07 92
2338.19 89
2338.30 87
2338.41 86
2338.52 86
2338.63 86
2338.74 84
2338.85 81
2338.96 77
2339.07 74
2339.18 71
2339.29 68
2339.41 66
2339.52 63
2339.63 61
2339.74 57
2339.85 55
2339.96 53
2340.07 52
2340.18 53
2340.29 56
2340.40 59
2340.51 62
2340.63 64
2340.74 63
2340.85 60
2340.96 56
2341.07 49
2341.18 43
2341.29 36
2341.40 30
2341.51 24
2341.62 18
2341.73 13
2341.85 8
2341.96 4
2342.07 2
2342.18 1
2342.29 1
2342.40 2
2342.51 3
2342.62 4
2342.73 4
2342.84 2
2342.96 0
2343.07 0
2343.18 0
2343.29 0
2343.40 0
2343.51 0
2343.62 0
2343.73 2
2343.84 4
2343.95 5
2344.07 5
2344.18 5
2344.29 4
2344.40 2
2344.51 1
2344.62 1
2344.73 1
2344.84 2
2344.95 3
2345.06 4
2345.18 4
2345.29 4
2345.40 4
2345.51 5
2345.62 8
2345.73 13
2345.84 20
2345.95 27
2346.06 33
2346.17 37
2346.29 37
2346.40 33
2346.51 26
2346.62 16
2346.73 5
2346.84 0
2346.95 0
2347.06 0
2347.17 0
2347.29 0
2347.40 10
2347.51 21
2347.62 32
2347.73 42
2347.84 50
2347.95 56
2348.06 59
2348.17 60
2348.29 59
2348.40 57
2348.51 53
2348.62 48
2348.73 41
2348.84 34
2348.95 27
2349.06 20
2349.17 14
2349.29 10
2349.40 8
2349.51 8
2349.62 9
2349.73 14
2349.84 21
2349.95 31
2350.06 45
2350.17 61
2350.29 78
2350.40 96
2350.51 112
2350.62 126
2350.73 135
2350.84 141
2350.95 142
2351.06 139
2351.18 134
2351.29 128
2351.40 120
2351.51 113
2351.62 107
2351.73 102
2351.84 98
2351.95 96
2352.06 96
2352.18 98
2352.29 102
2352.40 107
2352.51 113
2352.62 119
2352.73 124
2352.84 128
2352.95 130
2353.07 131
2353.18 130
2353.29 128
2353.40 126
2353.51 124
2353.62 121
2353.73 116
2353.84 110
2353.96 102
2354.07 93
2354.18 84
2354.29 76
2354.40 70
2354.51 67
2354.62 66
2354.73 67
2354.85 68
2354.96 69
2355.07 69
2355.18 68
2355.29 67
2355.40 67
2355.51 67
2355.62 69
2355.74 71
2355.85 74
2355.96 75
2356.07 76
2356.18 75
2356.29 73
2356.40 71
2356.52 70
2356.63 69
2356.74 68
2356.85 67
2356.96 66
2357.07 65
2357.18 63
2357.29 62
2357.41 60
2357.52 60
2357.63 60
2357.74 61
2357.85 62
2357.96 62
2358.07 63
2358.18 62
2358.30 62
2358.41 62
2358.52 64
2358.63 67
2358.74 72
2358.85 77
2358.96 82
2359.08 86
2359.19 89
2359.30 91
2359.41 91
2359.52 90
2359.63 88
2359.74 87
2359.86 86
2359.97 86
2360.08 87
2360.19 88
2360.30 88
2360.41 87
2360.52 83
2360.64 77
2360.75 69
2360.86 61
2360.97 53
2361.08 48
2361.19 44
2361.30 43
2361.42 44
2361.53 45
2361.64 47
2361.75 47
2361.86 47
2361.97 47
2362.08 48
2362.20 50
2362.31 53
2362.42 58
2362.53 65
2362.64 72
2362.75 79
2362.86 86
2362.98 91
2363.09 95
2363.20 99
2363.31 101
2363.42 102
2363.53 102
2363.64 103
2363.76 104
2363.87 105
2363.98 106
2364.09 108
2364.20 110
2364.31 112
2364.42 114
2364.54 115
2364.65 115
2364.76 115
2364.87 113
2364.98 111
2365.09 108
2365.20 104
2365.32 98
2365.43 92
2365.54 85
2365.65 78
2365.76 70
2365.87 63
2365.99 57
2366.10 51
2366.21 47
2366.32 43
2366.43 40
2366.54 37
2366.65 34
2366.77 33
2366.88 32
2366.99 33
2367.10 37
2367.21 44
2367.32 53
2367.44 63
2367.55 75
2367.66 86
2367.77 96
2367.88 105
2367.99 111
2368.11 116
2368.22 118
2368.33 120
2368.44 120
2368.55 118
2368.66 116
2368.77 113
2368.89 109
2369.00 105
2369.11 100
2369.22 96
2369.33 92
2369.44 88
2369.56 83
2369.67 78
2369.78 73
2369.89 68
2370.00 63
2370.11 59
2370.23 55
2370.34 54
2370.45 52
2370.56 51
2370.67 50
2370.78 48
2370.90 45
2371.01 41
2371.12 37
2371.23 33
2371.34 32
2371.45 33
2371.57 36
2371.68 41
2371.79 48
2371.90 55
2372.01 62
2372.12 68
2372.24 72
2372.35 74
2372.46 75
2372.57 74
2372.68 71
2372.79 67
2372.91 64
2373.02 61
2373.13 60
2373.24 58
2373.35 57
2373.46 57
2373.58 56
2373.69 55
2373.80 54
2373.91 53
2374.02 52
2374.13 52
2374.25 51
2374.36 50
2374.47 48
2374.58 45
2374.69 41
2374.80 38
2374.92 36
2375.03 37
2375.14 39
2375.25 43
2375.36 47
2375.48 51
2375.59 55
2375.70 56
2375.81 57
2375.92 57
2376.03 58
2376.15 59
2376.26 60
2376.37 62
2376.48 63
2376.59 62
2376.70 60
2376.82 56
2376.93 51
2377.04 47
2377.15 43
2377.26 42
2377.38 44
2377.49 48
2377.60 53
2377.71 58
2377.82 63
2377.93 66
2378.05 68
2378.16 68
2378.27 67
2378.38 66
2378.49 65
2378.61 63
2378.72 61
2378.83 60
2378.94 58
2379.05 57
2379.16 57
2379.28 57
2379.39 58
2379.50 60
2379.61 62
2379.72 66
2379.84 69
2379.95 73
2380.06 75
2380.17 78
2380.28 79
2380.39 81
2380.51 82
2380.62 84
2380.73 87
2380.84 91
2380.95 96
2381.07 102
2381.18 108
2381.29 114
2381.40 119
2381.51 123
2381.63 125
2381.74 124
2381.85 122
2381.96 119
2382.07 114
2382.19 109
2382.30 104
2382.41 101
2382.52 98
2382.63 97
2382.74 97
2382.86 97
2382.97 98
2383.08 100
2383.19 101
2383.30 103
2383.42 105
2383.53 107
2383.64 110
2383.75 113
2383.86 116
2383.98 120
2384.09 125
2384.20 130
2384.31 135
2384.42 139
2384.54 142
2384.65 143
2384.76 142
2384.87 138
2384.98 132
2385.10 123
2385.21 114
2385.32 103
2385.43 93
2385.54 84
2385.66 76
2385.77 71
2385.88 68
2385.99 68
2386.10 71
2386.22 75
2386.33 79
2386.44 82
2386.55 83
2386.66 80
2386.78 73
2386.89 64
2387.00 53
2387.11 44
2387.22 38
2387.34 35
2387.45 37
2387.56 43
2387.67 52
2387.78 62
2387.90 72
2388.01 79
2388.12 85
2388.23 89
2388.34 90
2388.46 91
2388.57 91
2388.68 91
2388.79 90
2388.90 89
2389.02 88
2389.13 85
2389.24 82
2389.35 78
2389.46 74
2389.58 71
2389.69 68
2389.80 68
2389.91 69
2390.03 72
2390.14 76
2390.25 80
2390.36 84
2390.47 87
2390.59 88
2390.70 89
2390.81 90
2390.92 90
2391.03 92
2391.15 94
2391.26 97
2391.37 100
2391.48 103
2391.59 106
2391.71 107
2391.82 107
2391.93 106
2392.04 105
2392.16 103
2392.27 103
2392.38 104
2392.49 107
2392.60 112
2392.72 119
2392.83 127
2392.94 137
2393.05 146
2393.17 154
2393.28 162
2393.39 169
2393.50 175
2393.61 180
2393.73 183
2393.84 185
2393.95 185
2394.06 183
2394.17 179
2394.29 175
2394.40 173
2394.51 172
2394.62 174
2394.74 180
2394.85 189
2394.96 200
2395.07 214
2395.18 228
2395.30 242
2395.41 254
2395.52 262
2395.63 268
2395.75 269
2395.86 268
2395.97 264
2396.08 258
2396.19 251
2396.31 244
2396.42 236
2396.53 227
2396.64 219
2396.76 210
2396.87 203
2396.98 197
2397.09 193
2397.20 191
2397.32 191
2397.43 191
2397.54 191
2397.65 189
2397.77 185
2397.88 179
2397.99 171
2398.10 164
2398.22 158
2398.33 154
2398.44 154
2398.55 156
2398.66 161
2398.78 167
2398.89 172
2399.00 176
2399.11 178
2399.23 177
2399.34 174
2399.45 168
2399.56 160
2399.68 150
2399.79 141
2399.90 132
2400.01 125
2400.12 120
2400.24 118
2400.35 119
2400.46 123
2400.57 129
2400.69 135
2400.80 141
2400.91 146
2401.02 149
2401.14 152
2401.25 154
2401.36 155
2401.47 154
2401.59 153
2401.70 151
2401.81 147
2401.92 143
2402.03 139
2402.15 136
2402.26 133
2402.37 131
2402.48 129
2402.60 128
2402.71 126
2402.82 124
2402.93 122
2403.05 118
2403.16 114
2403.27 109
2403.38 104
2403.50 100
2403.61 96
2403.72 92
2403.83 90
2403.95 88
2404.06 87
2404.17 86
2404.28 85
2404.40 85
2404.51 86
2404.62 86
2404.73 87
2404.84 88
2404.96 88
2405.07 88
2405.18 87
2405.29 83
2405.41 79
2405.52 73
2405.63 67
2405.74 62
2405.86 59
2405.97 58
2406.08 58
2406.19 59
2406.31 60
2406.42 60
2406.53 58
2406.64 55
2406.76 52
2406.87 49
2406.98 48
2407.09 48
2407.21 50
2407.32 53
2407.43 58
2407.54 63
2407.66 69
2407.77 73
2407.88 76
2407.99 77
2408.11 75
2408.22 72
2408.33 66
2408.44 60
2408.56 54
2408.67 48
2408.78 42
2408.89 38
2409.01 35
2409.12 32
2409.23 31
2409.34 31
2409.46 33
2409.57 36
2409.68 41
2409.79 46
2409.91 52
2410.02 57
2410.13 60
2410.25 61
2410.36 60
2410.47 56
2410.58 50
2410.70 44
2410.81 37
2410.92 32
2411.03 28
2411.15 26
2411.26 26
2411.37 29
2411.48 33
2411.60 38
2411.71 43
2411.82 49
2411.93 54
2412.05 58
2412.16 62
2412.27 64
2412.38 66
2412.50 67
2412.61 68
2412.72 68
2412.83 67
2412.95 67
2413.06 65
2413.17 64
2413.29 62
2413.40 60
2413.51 58
2413.62 55
2413.74 51
2413.85 48
2413.96 44
2414.07 41
2414.19 38
2414.30 37
2414.41 37
2414.52 38
2414.64 40
2414.75 42
2414.86 45
2414.98 49
2415.09 53
2415.20 56
2415.31 59
2415.43 60
2415.54 59
2415.65 57
2415.76 52
2415.88 47
2415.99 43
2416.10 39
2416.22 37
2416.33 37
2416.44 38
2416.55 39
2416.67 41
2416.78 42
2416.89 42
2417.00 41
2417.12 39
2417.23 38
2417.34 36
2417.46 35
2417.57 35
2417.68 35
2417.79 37
2417.91 38
2418.02 40
2418.13 41
2418.24 41
2418.36 41
2418.47 40
2418.58 39
2418.70 38
2418.81 39
2418.92 42
2419.03 46
2419.15 51
2419.26 57
2419.37 63
2419.48 67
2419.60 68
2419.71 68
2419.82 65
2419.94 61
2420.05 57
2420.16 54
2420.27 53
2420.39 52
2420.50 53
2420.61 55
2420.73 56
2420.84 57
2420.95 57
2421.06 57
2421.18 56
2421.29 55
2421.40 54
2421.52 54
2421.63 55
2421.74 56
2421.85 58
2421.97 61
2422.08 65
2422.19 69
2422.31 74
2422.42 79
2422.53 84
2422.64 88
2422.76 91
2422.87 95
2422.98 98
2423.10 102
2423.21 107
2423.32 111
2423.43 114
2423.55 116
2423.66 116
2423.77 114
2423.89 110
2424.00 103
2424.11 96
2424.22 88
2424.34 80
2424.45 74
2424.56 70
2424.68 69
2424.79 70
2424.90 74
2425.01 79
2425.13 84
2425.24 89
2425.35 93
2425.47 96
2425.58 98
2425.69 99
2425.80 98
2425.92 95
2426.03 90
2426.14 83
2426.26 74
2426.37 63
2426.48 53
2426.60 45
2426.71 40
2426.82 39
2426.93 43
2427.05 50
2427.16 58
2427.27 67
2427.39 74
2427.50 80
2427.61 83
2427.73 85
2427.84 87
2427.95 88
2428.06 90
2428.18 91
2428.29 93
2428.40 95
2428.52 95
2428.63 95
2428.74 95
2428.85 93
2428.97 92
2429.08 90
2429.19 88
2429.31 87
2429.42 85
2429.53 83
2429.65 80
2429.76 76
2429.87 70
2429.99 62
2430.10 54
2430.21 46
2430.32 39
2430.44 35
2430.55 33
2430.66 35
2430.78 39
2430.89 44
2431.00 50
2431.12 56
2431.23 60
2431.34 63
2431.45 64
2431.57 65
2431.68 65
2431.79 65
2431.91 66
2432.02 68
2432.13 71
2432.25 75
2432.36 79
2432.47 83
2432.59 85
2432.70 86
2432.81 85
2432.92 83
2433.04 80
2433.15 77
2433.26 75
2433.38 74
2433.49 73
2433.60 70
2433.72 66
2433.83 60
2433.94 51
2434.06 43
2434.17 34
2434.28 28
2434.40 25
2434.51 25
2434.62 28
2434.73 32
2434.85 37
2434.96 42
2435.07 46
2435.19 47
2435.30 48
2435.41 47
2435.53 46
2435.64 43
2435.75 41
2435.87 39
2435.98 38
2436.09 37
2436.21 37
2436.32 38
2436.43 39
2436.55 41
2436.66 43
2436.77 47
2436.88 51
2437.00 57
2437.11 64
2437.22 70
2437.34 75
2437.45 79
2437.56 81
2437.68 81
2437.79 80
2437.90 77
2438.02 75
2438.13 75
2438.24 77
2438.36 81
2438.47 87
2438.58 94
2438.70 102
2438.81 109
2438.92 114
2439.04 116
2439.15 115
2439.26 110
2439.38 103
2439.49 93
2439.60 83
2439.72 74
2439.83 66
2439.94 61
2440.06 58
2440.17 56
2440.28 56
2440.40 55
2440.51 54
2440.62 52
2440.73 48
2440.85 43
2440.96 39
2441.07 36
2441.19 34
2441.30 33
2441.41 34
2441.53 36
2441.64 39
2441.75 42
2441.87 46
2441.98 49
2442.09 52
2442.21 55
2442.32 57
2442.43 58
2442.55 59
2442.66 59
2442.77 59
2442.89 59
2443.00 59
2443.11 59
2443.23 60
2443.34 61
2443.45 62
2443.57 63
2443.68 63
2443.79 61
2443.91 58
2444.02 55
2444.13 51
2444.25 48
2444.36 46
2444.47 45
2444.59 45
2444.70 45
2444.81 45
2444.93 46
2445.04 47
2445.15 49
2445.27 53
2445.38 58
2445.49 65
2445.61 73
2445.72 81
2445.84 89
2445.95 96
2446.06 103
2446.18 110
2446.29 116
2446.40 121
2446.52 127
2446.63 131
2446.74 136
2446.86 139
2446.97 143
2447.08 145
2447.20 147
2447.31 149
2447.42 150
2447.54 150
2447.65 150
2447.76 148
2447.88 145
2447.99 141
2448.10 135
2448.22 129
2448.33 122
2448.44 115
2448.56 109
2448.67 104
2448.78 102
2448.90 102
2449.01 103
2449.12 104
2449.24 105
2449.35 105
2449.47 103
2449.58 100
2449.69 96
2449.81 92
2449.92 88
2450.03 85
2450.15 84
2450.26 85
2450.37 87
2450.49 92
2450.60 97
2450.71 103
2450.83 109
2450.94 112
2451.05 112
2451.17 110
2451.28 104
2451.39 96
2451.51 87
2451.62 79
2451.74 71
2451.85 65
2451.96 61
2452.08 58
2452.19 58
2452.30 59
2452.42 62
2452.53 65
2452.64 69
2452.76 72
2452.87 75
2452.98 76
2453.10 75
2453.21 73
2453.33 70
2453.44 67
2453.55 63
2453.67 61
2453.78 61
2453.89 62
2454.01 64
2454.12 67
2454.23 70
2454.35 72
2454.46 74
2454.57 74
2454.69 74
2454.80 73
2454.92 72
2455.03 72
2455.14 71
2455.26 69
2455.37 68
2455.48 67
2455.60 66
2455.71 65
2455.82 65
2455.94 67
2456.05 69
2456.17 72
2456.28 75
2456.39 79
2456.51 82
2456.62 85
2456.73 87
2456.85 88
2456.96 89
2457.07 90
2457.19 90
2457.30 88
2457.42 84
2457.53 78
2457.64 71
2457.76 62
2457.87 52
2457.98 41
2458.10 31
2458.21 22
2458.32 15
2458.44 10
2458.55 6
2458.67 3
2458.78 0
2458.89 0
2459.01 0
2459.12 0
2459.23 0
2459.35 0
2459.46 0
2459.58 0
2459.69 0
2459.80 2
2459.92 6
2460.03 10
2460.14 15
2460.26 19
2460.37 23
2460.49 27
2460.60 30
2460.71 33
2460.83 35
2460.94 37
2461.05 38
2461.17 39
2461.28 40
2461.40 42
2461.51 45
2461.62 48
2461.74 52
2461.85 57
2461.96 61
2462.08 66
2462.19 69
2462.31 72
2462.42 74
2462.53 74
2462.65 72
2462.76 68
2462.87 63
2462.99 59
2463.10 55
2463.22 53
2463.33 54
2463.44 57
2463.56 62
2463.67 67
2463.78 73
2463.90 78
2464.01 81
2464.13 83
2464.24 85
2464.35 87
2464.47 89
2464.58 93
2464.70 97
2464.81 101
2464.92 105
2465.04 108
2465.15 109
2465.26 108
2465.38 106
2465.49 101
2465.61 96
2465.72 91
2465.83 86
2465.95 82
2466.06 80
2466.18 77
2466.29 75
2466.40 73
2466.52 71
2466.63 68
2466.74 65
2466.86 62
2466.97 60
2467.09 59
2467.20 58
2467.31 58
2467.43 58
2467.54 59
2467.66 60
2467.77 61
2467.88 62
2468.00 63
2468.11 63
2468.23 62
2468.34 61
2468.45 59
2468.57 57
2468.68 55
2468.80 55
2468.91 57
2469.02 61
2469.14 67
2469.25 74
2469.36 81
2469.48 86
2469.59 88
2469.71 88
2469.82 86
2469.93 82
2470.05 77
2470.16 73
2470.28 70
2470.39 68
2470.50 68
2470.62 68
2470.73 68
2470.85 67
2470.96 66
2471.07 64
2471.19 62
2471.30 61
2471.42 60
2471.53 60
2471.64 61
2471.76 63
2471.87 65
2471.99 67
2472.10 69
2472.21 69
2472.33 69
2472.44 68
2472.56 66
2472.67 63
2472.78 60
2472.90 56
2473.01 51
2473.13 46
2473.24 41
2473.35 38
2473.47 35
2473.58 35
2473.70 36
2473.81 40
2473.92 45
2474.04 50
2474.15 55
2474.27 59
2474.38 61
2474.50 63
2474.61 64
2474.72 65
2474.84 67
2474.95 70
2475.07 74
2475.18 77
2475.29 80
2475.41 80
2475.52 77
2475.64 72
2475.75 65
2475.86 56
2475.98 49
2476.09 43
2476.21 40
2476.32 40
2476.43 43
2476.55 49
2476.66 57
2476.78 66
2476.89 74
2477.00 79
2477.12 82
2477.23 81
2477.35 78
2477.46 72
2477.58 66
2477.69 60
2477.80 55
2477.92 52
2478.03 50
2478.15 48
2478.26 48
2478.37 47
2478.49 47
2478.60 46
2478.72 46
2478.83 47
2478.95 49
2479.06 52
2479.17 56
2479.29 59
2479.40 62
2479.52 62
2479.63 62
2479.74 61
2479.86 59
2479.97 59
2480.09 60
2480.20 62
2480.32 65
2480.43 68
2480.54 70
2480.66 70
2480.77 68
2480.89 65
2481.00 62
2481.11 59
2481.23 56
2481.34 55
2481.46 54
2481.57 54
2481.69 53
2481.80 53
2481.91 52
2482.03 50
2482.14 49
2482.26 49
2482.37 48
2482.49 48
2482.60 48
2482.71 47
2482.83 45
2482.94 42
2483.06 40
2483.17 37
2483.29 36
2483.40 36
2483.51 39
2483.63 44
2483.74 51
2483.86 60
2483.97 70
2484.09 79
2484.20 86
2484.31 91
2484.43 93
2484.54 91
2484.66 86
2484.77 78
2484.89 70
2485.00 62
2485.11 56
2485.23 53
2485.34 52
2485.46 54
2485.57 57
2485.69 59
2485.80 62
2485.91 64
2486.03 65
2486.14 67
2486.26 68
2486.37 70
2486.49 73
2486.60 76
2486.71 78
2486.83 81
2486.94 82
2487.06 83
2487.17 83
2487.29 82
2487.40 79
2487.52 75
2487.63 69
2487.74 62
2487.86 55
2487.97 49
2488.09 44
2488.20 40
2488.32 38
2488.43 37
2488.54 38
2488.66 39
2488.77 40
2488.89 40
2489.00 40
2489.12 40
2489.23 38
2489.35 36
2489.46 33
2489.57 29
2489.69 26
2489.80 22
2489.92 20
2490.03 19
2490.15 19
2490.26 21
2490.37 24
2490.49 28
2490.60 33
2490.72 37
2490.83 41
2490.95 45
2491.06 48
2491.18 49
2491.29 50
2491.40 50
2491.52 48
2491.63 46
2491.75 43
2491.86 41
2491.98 40
2492.09 40
2492.21 43
2492.32 48
2492.44 56
2492.55 64
2492.66 73
2492.78 81
2492.89 88
2493.01 94
2493.12 99
2493.24 102
2493.35 105
2493.47 106
2493.58 106
2493.69 106
2493.81 105
2493.92 104
2494.04 104
2494.15 104
2494.27 105
2494.38 107
2494.50 110
2494.61 113
2494.73 119
2494.84 125
2494.95 131
2495.07 139
2495.18 146
2495.30 154
2495.41 160
2495.53 166
2495.64 170
2495.76 173
2495.87 174
2495.99 174
2496.10 172
2496.21 171
2496.33 171
2496.44 173
2496.56 175
2496.67 178
2496.79 181
2496.90 183
2497.02 183
2497.13 180
2497.25 174
2497.36 167
2497.47 159
2497.59 151
2497.70 144
2497.82 137
2497.93 132
2498.05 128
2498.16 125
2498.28 122
2498.39 120
2498.51 118
2498.62 117
2498.74 116
2498.85 116
2498.96 116
2499.08 117
2499.19 118
2499.31 121
2499.42 124
2499.54 128
2499.65 133
2499.77 138
2499.88 143
2500.00 145
2500.11 146
2500.23 144
2500.34 141
2500.45 135
2500.57 129
2500.68 124
2500.80 119
2500.91 114
2501.03 111
2501.14 108
2501.26 105
2501.37 103
2501.49 100
2501.60 98
2501.72 96
2501.83 95
2501.95 95
2502.06 97
2502.17 99
2502.29 103
2502.40 108
2502.52 113
2502.63 117
2502.75 120
2502.86 121
2502.98 118
2503.09 112
2503.21 102
2503.32 90
2503.44 77
2503.55 65
2503.67 54
2503.78 47
2503.90 42
2504.01 41
2504.13 43
2504.24 47
2504.35 51
2504.47 55
2504.58 58
2504.70 59
2504.81 59
2504.93 58
2505.04 56
2505.16 54
2505.27 52
2505.39 51
2505.50 51
2505.62 53
2505.73 56
2505.85 60
2505.96 65
2506.08 71
2506.19 77
2506.31 82
2506.42 85
2506.54 86
2506.65 85
2506.76 81
2506.88 76
2506.99 71
2507.11 67
2507.22 66
2507.34 67
2507.45 72
2507.57 78
2507.68 86
2507.80 94
2507.91 101
2508.03 107
2508.14 111
2508.26 114
2508.37 117
2508.49 120
2508.60 124
2508.72 127
2508.83 130
2508.95 132
2509.06 132
2509.18 130
2509.29 127
2509.41 123
2509.52 119
2509.64 116
2509.75 114
2509.87 112
2509.98 110
2510.10 107
2510.21 105
2510.33 102
2510.44 100
2510.55 100
2510.67 100
2510.78 102
2510.90 104
2511.01 106
2511.13 106
2511.24 103
2511.36 99
2511.47 93
2511.59 87
2511.70 81
2511.82 77
2511.93 74
2512.05 74
2512.16 74
2512.28 74
2512.39 74
2512.51 73
2512.62 72
2512.74 69
2512.85 67
2512.97 65
2513.08 65
2513.20 67
2513.31 71
2513.43 76
2513.54 83
2513.66 90
2513.77 96
2513.89 100
2514.00 101
2514.12 99
2514.23 94
2514.35 89
2514.46 84
2514.58 81
2514.69 79
2514.81 79
2514.92 81
2515.04 83
2515.15 86
2515.27 88
2515.38 90
2515.50 91
2515.61 92
2515.73 92
2515.84 91
2515.96 89
2516.07 86
2516.19 81
2516.30 74
2516.42 67
2516.53 60
2516.65 53
2516.76 47
2516.88 43
2516.99 40
2517.11 40
2517.22 40
2517.34 42
2517.45 43
2517.57 43
2517.68 42
2517.80 40
2517.91 38
2518.03 35
2518.14 32
2518.26 30
2518.37 29
2518.49 29
2518.60 29
2518.72 30
2518.83 32
2518.95 34
2519.06 38
2519.18 41
2519.29 44
2519.41 45
2519.52 44
2519.64 41
2519.75 35
2519.87 28
2519.98 20
2520.10 12
2520.21 4
2520.33 0
2520.45 0
2520.56 0
2520.68 0
2520.79 0
2520.91 0
2521.02 0
2521.14 0
2521.25 1
2521.37 4
2521.48 5
2521.60 7
2521.71 8
2521.83 8
2521.94 8
2522.06 8
2522.17 8
2522.29 9
2522.40 11
2522.52 13
2522.63 16
2522.75 19
2522.86 22
2522.98 25
2523.09 27
2523.21 29
2523.32 30
2523.44 31
2523.55 33
2523.67 35
2523.78 37
2523.90 41
2524.02 47
2524.13 53
2524.25 61
2524.36 70
2524.48 79
2524.59 88
2524.71 96
2524.82 102
2524.94 107
2525.05 109
2525.17 109
2525.28 107
2525.40 102
2525.51 96
2525.63 89
2525.74 82
2525.86 75
2525.97 69
2526.09 63
2526.20 58
2526.32 54
2526.43 50
2526.55 47
2526.67 46
2526.78 46
2526.90 47
2527.01 51
2527.13 55
2527.24 59
2527.36 63
2527.47 66
2527.59 67
2527.70 67
2527.82 66
2527.93 66
2528.05 65
2528.16 64
2528.28 63
2528.39 62
2528.51 61
2528.63 60
2528.74 60
2528.86 60
2528.97 60
2529.09 60
2529.20 59
2529.32 58
2529.43 55
2529.55 52
2529.66 49
2529.78 47
2529.89 44
2530.01 43
2530.12 43
2530.24 44
2530.35 46
2530.47 47
2530.59 47
2530.70 48
2530.82 47
2530.93 47
2531.05 45
2531.16 44
2531.28 42
2531.39 41
2531.51 40
2531.62 39
2531.74 39
2531.85 39
2531.97 38
2532.09 37
2532.20 35
2532.32 33
2532.43 30
2532.55 28
2532.66 28
2532.78 29
2532.89 31
2533.01 34
2533.12 38
2533.24 41
2533.35 44
2533.47 46
2533.59 49
2533.70 52
2533.82 56
2533.93 62
2534.05 67
2534.16 73
2534.28 77
2534.39 81
2534.51 83
2534.62 84
2534.74 83
2534.86 82
2534.97 80
2535.09 76
2535.20 71
2535.32 65
2535.43 59
2535.55 51
2535.66 44
2535.78 38
2535.89 34
2536.01 32
2536.13 31
2536.24 31
2536.36 31
2536.47 31
2536.59 30
2536.70 27
2536.82 24
2536.93 20
2537.05 16
2537.16 11
2537.28 7
2537.40 4
2537.51 1
2537.63 0
2537.74 0
2537.86 0
2537.97 0
2538.09 0
2538.20 0
2538.32 0
2538.44 0
2538.55 2
2538.67 9
2538.78 17
2538.90 25
2539.01 33
2539.13 39
2539.24 44
2539.36 47
2539.48 47
2539.59 45
2539.71 43
2539.82 41
2539.94 40
2540.05 40
2540.17 41
2540.28 43
2540.40 45
2540.52 46
2540.63 46
2540.75 45
2540.86 44
2540.98 42
2541.09 42
2541.21 42
2541.32 43
2541.44 46
2541.56 50
2541.67 55
2541.79 61
2541.90 67
2542.02 73
2542.13 78
2542.25 82
2542.36 83
2542.48 81
2542.60 77
2542.71 71
2542.83 63
2542.94 55
2543.06 48
2543.17 44
2543.29 42
2543.41 43
2543.52 47
2543.64 54
2543.75 62
2543.87 71
2543.98 81
2544.10 89
2544.22 95
2544.33 99
2544.45 101
2544.56 100
2544.68 100
2544.79 101
2544.91 104
2545.02 109
2545.14 117
2545.26 126
2545.37 134
2545.49 140
2545.60 144
2545.72 145
2545.83 145
2545.95 146
2546.07 149
2546.18 154
2546.30 162
2546.41 171
2546.53 180
2546.64 187
2546.76 190
2546.88 191
2546.99 189
2547.11 185
2547.22 180
2547.34 174
2547.45 168
2547.57 162
2547.69 155
2547.80 148
2547.92 140
2548.03 133
2548.15 127
2548.26 123
2548.38 120
2548.50 118
2548.61 116
2548.73 114
2548.84 112
2548.96 109
2549.08 105
2549.19 101
2549.31 97
2549.42 93
2549.54 90
2549.65 88
2549.77 87
2549.89 88
2550.00 90
2550.12 93
2550.23 96
2550.35 99
2550.46 101
2550.58 101
2550.70 99
2550.81 95
2550.93 89
2551.04 84
2551.16 79
2551.28 76
2551.39 75
2551.51 76
2551.62 77
2551.74 77
2551.85 75
2551.97 71
2552.09 65
2552.20 58
2552.32 49
2552.43 42
2552.55 35
2552.67 29
2552.78 25
2552.90 21
2553.01 18
2553.13 16
2553.24 14
2553.36 14
2553.48 15
2553.59 17
2553.71 20
2553.82 25
2553.94 30
2554.06 34
2554.17 38
2554.29 39
2554.40 39
2554.52 36
2554.63 31
2554.75 26
2554.87 21
2554.98 17
2555.10 16
2555.21 17
2555.33 19
2555.45 23
2555.56 25
2555.68 27
2555.79 26
2555.91 23
2556.03 19
2556.14 15
2556.26 11
2556.37 9
2556.49 9
2556.61 9
2556.72 10
2556.84 11
2556.95 10
2557.07 8
2557.19 6
2557.30 5
2557.42 6
2557.53 9
2557.65 15
2557.77 22
2557.88 30
2558.00 37
2558.11 43
2558.23 46
2558.34 48
2558.46 48
2558.58 47
2558.69 46
2558.81 45
2558.92 45
2559.04 47
2559.16 48
2559.27 50
2559.39 51
2559.50 50
2559.62 49
2559.74 46
2559.85 42
2559.97 38
2560.08 36
2560.20 36
2560.32 37
2560.43 40
2560.55 43
2560.67 46
2560.78 47
2560.90 46
2561.01 42
2561.13 36
2561.25 29
2561.36 22
2561.48 15
2561.59 10
2561.71 8
2561.83 8
2561.94 10
2562.06 14
2562.17 18
2562.29 21
2562.41 24
2562.52 25
2562.64 25
2562.75 26
2562.87 28
2562.99 31
2563.10 37
2563.22 43
2563.33 50
2563.45 55
2563.57 59
2563.68 60
2563.80 59
2563.92 56
2564.03 53
2564.15 49
2564.26 46
2564.38 42
2564.50 39
2564.61 35
2564.73 31
2564.84 27
2564.96 23
2565.08 19
2565.19 15
2565.31 11
2565.42 6
2565.54 1
2565.66 0
2565.77 0
2565.89 0
2566.01 0
2566.12 0
2566.24 0
2566.35 0
2566.47 2
2566.59 8
2566.70 13
2566.82 16
2566.93 18
2567.05 19
2567.17 20
2567.28 22
2567.40 26
2567.52 31
2567.63 37
2567.75 44
2567.86 51
2567.98 57
2568.10 62
2568.21 65
2568.33 68
2568.45 70
2568.56 71
2568.68 73
2568.79 74
2568.91 76
2569.03 77
2569.14 78
2569.26 79
2569.37 80
2569.49 81
2569.61 83
2569.72 86
2569.84 90
2569.96 94
2570.07 99
2570.19 104
2570.30 108
2570.42 111
2570.54 114
2570.65 117
2570.77 119
2570.89 121
2571.00 123
2571.12 125
2571.23 127
2571.35 128
2571.47 129
2571.58 129
2571.70 128
2571.82 125
2571.93 122
2572.05 117
2572.17 111
2572.28 104
2572.40 96
2572.51 89
2572.63 82
2572.75 75
2572.86 69
2572.98 63
2573.10 59
2573.21 54
2573.33 49
2573.44 45
2573.56 41
2573.68 36
2573.79 32
2573.91 30
2574.03 29
2574.14 29
2574.26 31
2574.38 34
2574.49 39
2574.61 44
2574.72 50
2574.84 56
2574.96 61
2575.07 65
2575.19 68
2575.31 69
2575.42 68
2575.54 65
2575.66 61
2575.77 56
2575.89 50
2576.00 45
2576.12 41
2576.24 38
2576.35 36
2576.47 37
2576.59 38
2576.70 39
2576.82 41
2576.94 42
2577.05 43
2577.17 43
2577.28 42
2577.40 41
2577.52 40
2577.63 39
2577.75 39
2577.87 39
2577.98 40
2578.10 40
2578.22 41
2578.33 41
2578.45 41
2578.57 41
2578.68 41
2578.80 42
2578.91 43
2579.03 46
2579.15 49
2579.26 54
2579.38 59
2579.50 64
2579.61 68
2579.73 72
2579.85 76
2579.96 79
2580.08 82
2580.20 84
2580.31 87
2580.43 90
2580.55 93
2580.66 95
2580.78 97
2580.89 98
2581.01 98
2581.13 95
2581.24 89
2581.36 81
2581.48 72
2581.59 62
2581.71 53
2581.83 45
2581.94 41
2582.06 39
2582.18 41
2582.29 45
2582.41 51
2582.53 57
2582.64 64
2582.76 71
2582.88 77
2582.99 82
2583.11 85
2583.22 87
2583.34 86
2583.46 84
2583.57 79
2583.69 74
2583.81 68
2583.92 61
2584.04 54
2584.16 47
2584.27 42
2584.39 37
2584.51 35
2584.62 35
2584.74 37
2584.86 41
2584.97 46
2585.09 50
2585.21 54
2585.32 58
2585.44 61
2585.56 65
2585.67 69
2585.79 75
2585.91 82
2586.02 88
2586.14 94
2586.26 99
2586.37 101
2586.49 102
2586.61 102
2586.72 101
2586.84 100
2586.96 100
2587.07 101
2587.19 101
2587.31 101
2587.42 100
2587.54 98
2587.66 94
2587.77 90
2587.89 86
2588.01 81
2588.12 77
2588.24 73
2588.36 69
2588.47 65
2588.59 61
2588.71 57
2588.82 53
2588.94 50
2589.06 49
2589.17 49
2589.29 50
2589.41 52
2589.52 54
2589.64 55
2589.76 56
2589.87 56
2589.99 55
2590.11 53
2590.22 51
2590.34 48
2590.46 43
2590.57 38
2590.69 31
2590.81 24
2590.92 16
2591.04 9
2591.16 2
2591.27 0
2591.39 0
2591.51 0
2591.62 0
2591.74 0
2591.86 0
2591.97 7
2592.09 16
2592.21 26
2592.32 37
2592.44 47
2592.56 56
2592.67 62
2592.79 64
2592.91 64
2593.02 62
2593.14 57
2593.26 52
2593.37 45
2593.49 39
2593.61 33
2593.72 27
2593.84 21
2593.96 15
2594.07 10
2594.19 5
2594.31 0
2594.43 0
2594.54 0
2594.66 0
2594.78 0
2594.89 0
2595.01 0
2595.13 0
2595.24 0
2595.36 2
2595.48 9
2595.59 17
2595.71 26
2595.83 34
2595.94 43
2596.06 49
2596.18 54
2596.29 56
2596.41 56
2596.53 55
2596.64 53
2596.76 50
2596.88 47
2597.00 45
2597.11 43
2597.23 41
2597.35 40
2597.46 41
2597.58 43
2597.70 47
2597.81 52
2597.93 57
2598.05 62
2598.16 66
2598.28 69
2598.40 68
2598.51 66
2598.63 62
2598.75 57
2598.87 52
2598.98 47
2599.10 42
2599.22 37
2599.33 32
2599.45 27
2599.57 23
2599.68 19
2599.80 16
2599.92 15
2600.03 16
2600.15 18
2600.27 21
2600.39 25
2600.50 29
2600.62 32
2600.74 35
2600.85 38
2600.97 40
2601.09 43
2601.20 46
2601.32 49
2601.44 53
2601.55 56
2601.67 59
2601.79 62
2601.91 66
2602.02 70
2602.14 75
2602.26 81
2602.37 86
2602.49 90
2602.61 92
2602.72 92
2602.84 90
2602.96 87
2603.08 82
2603.19 78
2603.31 74
2603.43 70
2603.54 67
2603.66 63
2603.78 59
2603.89 54
2604.01 48
2604.13 42
2604.25 37
2604.36 33
2604.48 30
2604.60 28
2604.71 28
2604.83 28
2604.95 29
2605.06 30
2605.18 31
2605.30 32
2605.42 34
2605.53 37
2605.65 41
2605.77 46
2605.88 51
2606.00 55
2606.12 59
2606.23 61
2606.35 63
2606.47 64
2606.59 65
2606.70 65
2606.82 64
2606.94 63
2607.05 60
2607.17 56
2607.29 50
2607.41 44
2607.52 38
2607.64 32
2607.76 27
2607.87 24
2607.99 23
2608.11 23
2608.23 25
2608.34 26
2608.46 28
2608.58 29
2608.69 29
2608.81 28
2608.93 26
2609.05 24
2609.16 23
2609.28 22
2609.40 22
2609.51 24
2609.63 26
2609.75 30
2609.87 34
2609.98 38
2610.10 43
2610.22 48
2610.33 54
2610.45 58
2610.57 62
2610.69 64
2610.80 64
2610.92 64
2611.04 63
2611.15 62
2611.27 63
2611.39 64
2611.51 66
2611.62 67
2611.74 69
2611.86 70
2611.97 70
2612.09 69
2612.21 68
2612.33 65
2612.44 62
2612.56 58
2612.68 54
2612.79 50
2612.91 46
2613.03 45
2613.15 46
2613.26 49
2613.38 56
2613.50 64
2613.62 74
2613.73 85
2613.85 96
2613.97 105
2614.08 111
2614.20 115
2614.32 115
2614.44 111
2614.55 106
2614.67 100
2614.79 94
2614.90 92
2615.02 92
2615.14 96
2615.26 103
2615.37 111
2615.49 120
2615.61 129
2615.73 136
2615.84 142
2615.96 147
2616.08 150
2616.19 153
2616.31 155
2616.43 157
2616.55 158
2616.66 159
2616.78 159
2616.90 159
2617.02 158
2617.13 156
2617.25 153
2617.37 149
2617.48 145
2617.60 141
2617.72 137
2617.84 133
2617.95 130
2618.07 126
2618.19 123
2618.31 119
2618.42 115
2618.54 110
2618.66 106
2618.78 103
2618.89 101
2619.01 101
2619.13 101
2619.24 103
2619.36 105
2619.48 105
2619.60 105
2619.71 102
2619.83 98
2619.95 93
2620.07 86
2620.18 80
2620.30 74
2620.42 68
2620.54 62
2620.65 56
2620.77 50
2620.89 44
2621.01 40
2621.12 38
2621.24 38
2621.36 40
2621.48 44
2621.59 47
2621.71 48
2621.83 48
2621.94 45
2622.06 40
2622.18 34
2622.30 26
2622.41 18
2622.53 11
2622.65 5
2622.77 1
2622.88 0
2623.00 0
2623.12 0
2623.24 0
2623.35 0
2623.47 1
2623.59 2
2623.71 2
2623.82 3
2623.94 3
2624.06 4
2624.18 6
2624.29 9
2624.41 13
2624.53 17
2624.65 22
2624.76 26
2624.88 30
2625.00 34
2625.12 38
2625.23 41
2625.35 45
2625.47 48
2625.59 51
2625.70 53
2625.82 54
2625.94 55
2626.06 55
2626.17 55
2626.29 56
2626.41 58
2626.53 60
2626.64 63
2626.76 66
2626.88 68
2627.00 70
2627.11 71
2627.23 71
2627.35 72
2627.47 71
2627.58 71
2627.70 69
2627.82 67
2627.94 63
2628.05 60
2628.17 57
2628.29 55
2628.41 55
2628.52 57
2628.64 61
2628.76 66
2628.88 70
2628.99 72
2629.11 73
2629.23 70
2629.35 65
2629.46 58
2629.58 50
2629.70 42
2629.82 34
2629.94 28
2630.05 24
2630.17 21
2630.29 20
2630.41 18
2630.52 17
2630.64 15
2630.76 12
2630.88 8
2630.99 4
2631.11 0
2631.23 0
2631.35 0
2631.46 0
2631.58 0
2631.70 4
2631.82 10
2631.93 16
2632.05 21
2632.17 25
2632.29 28
2632.41 29
2632.52 28
2632.64 25
2632.76 21
2632.88 17
2632.99 12
2633.11 8
2633.23 6
2633.35 4
2633.46 4
2633.58 4
2633.70 3
2633.82 2
2633.93 0
2634.05 0
2634.17 0
2634.29 0
2634.41 0
2634.52 0
2634.64 0
2634.76 2
2634.88 8
2634.99 16
2635.11 24
2635.23 33
2635.35 40
2635.46 45
2635.58 49
2635.70 49
2635.82 47
2635.94 44
2636.05 39
2636.17 34
2636.29 29
2636.41 24
2636.52 21
2636.64 18
2636.76 16
2636.88 15
2637.00 15
2637.11 15
2637.23 16
2637.35 17
2637.47 19
2637.58 21
2637.70 24
2637.82 28
2637.94 33
2638.06 40
2638.17 48
2638.29 57
2638.41 66
2638.53 76
2638.64 83
2638.76 88
2638.88 90
2639.00 90
2639.12 88
2639.23 84
2639.35 79
2639.47 75
2639.59 72
2639.70 70
2639.82 71
2639.94 74
2640.06 80
2640.18 88
2640.29 98
2640.41 107
2640.53 114
2640.65 119
2640.76 120
2640.88 119
2641.00 115
2641.12 110
2641.24 105
2641.35 101
2641.47 98
2641.59 97
2641.71 96
2641.83 95
2641.94 94
2642.06 90
2642.18 85
2642.30 77
2642.41 68
2642.53 59
2642.65 49
2642.77 41
2642.89 35
2643.00 31
2643.12 30
2643.24 31
2643.36 32
2643.48 33
2643.59 32
2643.71 30
2643.83 27
2643.95 23
2644.07 19
2644.18 17
2644.30 18
2644.42 21
2644.54 26
2644.65 34
2644.77 43
2644.89 51
2645.01 58
2645.13 63
2645.24 65
2645.36 66
2645.48 66
2645.60 66
2645.72 67
2645.83 70
2645.95 74
2646.07 79
2646.19 84
2646.31 89
2646.42 93
2646.54 95
2646.66 96
2646.78 96
2646.90 95
2647.01 94
2647.13 93
2647.25 93
2647.37 92
2647.49 92
2647.60 92
2647.72 90
2647.84 87
2647.96 83
2648.08 78
2648.19 73
2648.31 67
2648.43 62
2648.55 58
2648.67 56
2648.78 55
2648.90 56
2649.02 58
2649.14 61
2649.26 63
2649.37 66
2649.49 68
2649.61 70
2649.73 72
2649.85 74
2649.96 75
2650.08 76
2650.20 77
2650.32 77
2650.44 76
2650.55 75
2650.67 73
2650.79 71
2650.91 70
2651.03 70
2651.14 70
2651.26 72
2651.38 74
2651.50 78
2651.62 82
2651.73 86
2651.85 90
2651.97 93
2652.09 95
2652.21 98
2652.33 100
2652.44 103
2652.56 107
2652.68 112
2652.80 116
2652.92 119
2653.03 119
2653.15 117
2653.27 112
2653.39 106
2653.51 99
2653.62 92
2653.74 87
2653.86 83
2653.98 81
2654.10 80
2654.22 80
2654.33 79
2654.45 78
2654.57 76
2654.69 74
2654.81 71
2654.92 69
2655.04 66
2655.16 62
2655.28 60
2655.40 57
2655.51 55
2655.63 54
2655.75 55
2655.87 57
2655.99 60
2656.11 63
2656.22 66
2656.34 67
2656.46 66
2656.58 63
2656.70 58
2656.81 52
2656.93 46
2657.05 41
2657.17 37
2657.29 35
2657.41 35
2657.52 36
2657.64 37
2657.76 39
2657.88 40
2658.00 40
2658.11 41
2658.23 41
2658.35 41
2658.47 42
2658.59 44
2658.71 47
2658.82 50
2658.94 54
2659.06 57
2659.18 61
2659.30 64
2659.42 66
2659.53 67
2659.65 67
2659.77 64
2659.89 60
2660.01 55
2660.13 47
2660.24 40
2660.36 32
2660.48 26
2660.60 22
2660.72 19
2660.83 18
2660.95 18
2661.07 19
2661.19 21
2661.31 23
2661.43 26
2661.54 30
2661.66 35
2661.78 40
2661.90 45
2662.02 50
2662.14 55
2662.25 58
2662.37 58
2662.49 57
2662.61 54
2662.73 48
2662.85 41
2662.96 33
2663.08 25
2663.20 18
2663.32 12
2663.44 8
2663.56 6
2663.67 6
2663.79 6
2663.91 8
2664.03 11
2664.15 15
2664.27 21
2664.38 28
2664.50 36
2664.62 44
2664.74 52
2664.86 57
2664.98 59
2665.09 59
2665.21 55
2665.33 49
2665.45 43
2665.57 36
2665.69 30
2665.80 25
2665.92 20
2666.04 16
2666.16 11
2666.28 7
2666.40 4
2666.52 2
2666.63 2
2666.75 4
2666.87 8
2666.99 12
2667.11 16
2667.23 19
2667.34 21
2667.46 20
2667.58 18
2667.70 15
2667.82 11
2667.94 8
2668.05 6
2668.17 6
2668.29 6
2668.41 7
2668.53 7
2668.65 8
2668.77 7
2668.88 6
2669.00 3
2669.12 0
2669.24 0
2669.36 0
2669.48 0
2669.59 0
2669.71 0
2669.83 0
2669.95 1
2670.07 7
2670.19 15
2670.31 22
2670.42 28
2670.54 32
2670.66 35
2670.78 36
2670.90 36
2671.02 35
2671.14 32
2671.25 28
2671.37 25
2671.49 23
2671.61 22
2671.73 24
2671.85 29
2671.96 36
2672.08 46
2672.20 57
2672.32 69
2672.44 82
2672.56 93
2672.68 103
2672.79 112
2672.91 118
2673.03 123
2673.15 125
2673.27 126
2673.39 127
2673.51 128
2673.62 130
2673.74 133
2673.86 137
2673.98 140
2674.10 144
2674.22 147
2674.34 149
2674.45 152
2674.57 155
2674.69 160
2674.81 165
2674.93 171
2675.05 177
2675.17 180
2675.28 180
2675.40 178
2675.52 173
2675.64 167
2675.76 160
2675.88 155
2676.00 151
2676.12 148
2676.23 145
2676.35 143
2676.47 140
2676.59 135
2676.71 129
2676.83 122
2676.95 113
2677.06 103
2677.18 93
2677.30 82
2677.42 72
2677.54 65
2677.66 59
2677.78 57
2677.89 58
2678.01 60
2678.13 63
2678.25 66
2678.37 66
2678.49 65
2678.61 62
2678.73 58
2678.84 54
2678.96 51
2679.08 51
2679.20 53
2679.32 57
2679.44 63
2679.56 69
2679.67 75
2679.79 81
2679.91 86
2680.03 89
2680.15 92
2680.27 93
2680.39 94
2680.51 93
2680.62 91
2680.74 89
2680.86 87
2680.98 86
2681.10 85
2681.22 85
2681.34 85
2681.46 85
2681.57 84
2681.69 82
2681.81 79
2681.93 76
2682.05 72
2682.17 68
2682.29 66
2682.41 64
2682.52 64
2682.64 63
2682.76 63
2682.88 62
2683.00 59
2683.12 56
2683.24 51
2683.36 47
2683.47 43
2683.59 40
2683.71 37
2683.83 36
2683.95 36
2684.07 36
2684.19 37
2684.31 38
2684.43 39
2684.54 41
2684.66 42
2684.78 44
2684.90 44
2685.02 43
2685.14 42
2685.26 41
2685.38 40
2685.49 39
2685.61 39
2685.73 39
2685.85 39
2685.97 40
2686.09 42
2686.21 44
2686.33 47
2686.45 52
2686.56 57
2686.68 62
2686.80 68
2686.92 73
2687.04 78
2687.16 81
2687.28 83
2687.40 84
2687.51 82
2687.63 79
2687.75 75
2687.87 69
2687.99 62
2688.11 54
2688.23 45
2688.35 36
2688.47 27
2688.58 18
2688.70 10
2688.82 3
2688.94 0
2689.06 0
2689.18 0
2689.30 0
2689.42 0
2689.54 0
2689.66 7
2689.77 15
2689.89 23
2690.01 31
2690.13 38
2690.25 43
2690.37 47
2690.49 48
2690.61 48
2690.73 45
2690.84 42
2690.96 38
2691.08 34
2691.20 30
2691.32 26
2691.44 23
2691.56 22
2691.68 21
2691.80 22
2691.92 24
2692.03 27
2692.15 31
2692.27 35
2692.39 39
2692.51 43
2692.63 45
2692.75 47
2692.87 47
2692.99 47
2693.10 46
2693.22 44
2693.34 41
2693.46 38
2693.58 35
2693.70 32
2693.82 29
2693.94 25
2694.06 21
2694.18 17
2694.29 14
2694.41 12
2694.53 10
2694.65 9
2694.77 8
2694.89 7
2695.01 6
2695.13 4
2695.25 2
2695.37 0
2695.49 0
2695.60 0
2695.72 0
2695.84 0
2695.96 0
2696.08 0
2696.20 0
2696.32 0
2696.44 2
2696.56 4
2696.68 5
2696.80 5
2696.91 5
2697.03 4
2697.15 3
2697.27 2
2697.39 2
2697.51 4
2697.63 9
2697.75 16
2697.87 26
2697.99 37
2698.11 47
2698.22 54
2698.34 59
2698.46 59
2698.58 57
2698.70 53
2698.82 47
2698.94 42
2699.06 38
2699.18 36
2699.30 35
2699.42 36
2699.53 39
2699.65 43
2699.77 48
2699.89 55
2700.01 61
2700.13 67
2700.25 72
2700.37 75
2700.49 75
2700.61 74
2700.73 71
2700.85 68
2700.96 66
2701.08 64
2701.20 63
2701.32 63
2701.44 63
2701.56 63
2701.68 63
2701.80 61
2701.92 57
2702.04 52
2702.16 45
2702.28 39
2702.39 33
2702.51 29
2702.63 28
2702.75 29
2702.87 32
2702.99 36
2703.11 40
2703.23 44
2703.35 47
2703.47 48
2703.59 48
2703.71 48
2703.83 47
2703.94 47
2704.06 47
2704.18 48
2704.30 48
2704.42 49
2704.54 49
2704.66 48
2704.78 47
2704.90 45
2705.02 44
2705.14 43
2705.26 44
2705.38 46
2705.49 50
2705.61 56
2705.73 64
2705.85 72
2705.97 82
2706.09 91
2706.21 101
2706.33 110
2706.45 118
2706.57 125
2706.69 131
2706.81 134
2706.93 136
2707.05 134
2707.17 130
2707.28 124
2707.40 116
2707.52 107
2707.64 98
2707.76 90
2707.88 83
2708.00 77
2708.12 72
2708.24 68
2708.36 66
2708.48 64
2708.60 63
2708.72 64
2708.84 65
2708.95 66
2709.07 68
2709.19 69
2709.31 69
2709.43 68
2709.55 65
2709.67 62
2709.79 59
2709.91 56
2710.03 53
2710.15 52
2710.27 51
2710.39 51
2710.51 51
2710.63 50
2710.75 49
2710.86 48
2710.98 46
2711.10 44
2711.22 44
2711.34 45
2711.46 47
2711.58 51
2711.70 56
2711.82 61
2711.94 65
2712.06 69
2712.18 71
2712.30 71
2712.42 69
2712.54 65
2712.66 60
2712.78 55
2712.89 51
2713.01 48
2713.13 48
2713.25 51
2713.37 57
2713.49 64
2713.61 73
2713.73 81
2713.85 89
2713.97 96
2714.09 102
2714.21 106
2714.33 110
2714.45 113
2714.57 114
2714.69 113
2714.81 110
2714.93 104
2715.05 98
2715.16 91
2715.28 85
2715.40 82
2715.52 80
2715.64 79
2715.76 79
2715.88 79
2716.00 78
2716.12 77
2716.24 75
2716.36 73
2716.48 71
2716.60 70
2716.72 69
2716.84 67
2716.96 64
2717.08 59
2717.20 54
2717.32 48
2717.44 42
2717.55 36
2717.67 32
2717.79 30
2717.91 29
2718.03 30
2718.15 31
2718.27 32
2718.39 33
2718.51 33
2718.63 33
2718.75 32
2718.87 31
2718.99 31
2719.11 32
2719.23 34
2719.35 36
2719.47 38
2719.59 38
2719.71 38
2719.83 37
2719.95 35
2720.07 33
2720.19 31
2720.30 29
2720.42 26
2720.54 24
2720.66 21
2720.78 19
2720.90 18
2721.02 19
2721.14 22
2721.26 27
2721.38 34
2721.50 42
2721.62 49
2721.74 54
2721.86 58
2721.98 59
2722.10 60
2722.22 60
2722.34 60
2722.46 62
2722.58 64
2722.70 68
2722.82 70
2722.94 71
2723.06 70
2723.18 66
2723.30 62
2723.42 56
2723.54 51
2723.65 46
2723.77 44
2723.89 43
2724.01 43
2724.13 43
2724.25 43
2724.37 43
2724.49 41
2724.61 39
2724.73 37
2724.85 35
2724.97 33
2725.09 32
2725.21 31
2725.33 29
2725.45 25
2725.57 21
2725.69 16
2725.81 11
2725.93 5
2726.05 1
2726.17 0
2726.29 0
2726.41 0
2726.53 0
2726.65 3
2726.77 10
2726.89 20
2727.01 32
2727.13 44
2727.25 54
2727.37 63
2727.49 69
2727.61 71
2727.73 72
2727.84 72
2727.96 72
2728.08 73
2728.20 74
2728.32 77
2728.44 79
2728.56 79
2728.68 78
2728.80 75
2728.92 70
2729.04 64
2729.16 59
2729.28 54
2729.40 51
2729.52 50
2729.64 50
2729.76 52
2729.88 56
2730.00 59
2730.12 63
2730.24 65
2730.36 67
2730.48 68
2730.60 69
2730.72 70
2730.84 72
2730.96 74
2731.08 77
2731.20 80
2731.32 83
2731.44 85
2731.56 86
2731.68 85
2731.80 84
2731.92 82
2732.04 80
2732.16 78
2732.28 77
2732.40 76
2732.52 76
2732.64 75
2732.76 74
2732.88 74
2733.00 74
2733.12 76
2733.24 80
2733.36 85
2733.48 90
2733.60 94
2733.72 97
2733.84 99
2733.96 99
2734.08 98
2734.20 97
2734.32 96
2734.44 95
2734.56 95
2734.68 95
2734.80 95
2734.92 94
2735.04 92
2735.16 90
2735.28 88
2735.40 88
2735.52 91
2735.64 98
2735.75 110
2735.87 124
2735.99 141
2736.11 158
2736.23 174
2736.35 187
2736.47 197
2736.59 205
2736.71 211
2736.83 216
2736.95 223
2737.07 231
2737.19 243
2737.31 256
2737.43 271
2737.55 285
2737.67 298
2737.79 307
2737.91 311
2738.03 312
2738.15 308
2738.27 301
2738.39 293
2738.51 284
2738.63 276
2738.75 268
2738.87 261
2738.99 255
2739.11 250
2739.23 246
2739.35 244
2739.47 243
2739.59 244
2739.71 245
2739.83 246
2739.95 246
2740.07 243
2740.19 239
2740.31 233
2740.43 226
2740.55 221
2740.67 217
2740.79 215
2740.91 213
2741.03 212
2741.15 208
2741.27 203
2741.39 195
2741.52 187
2741.64 179
2741.76 172
2741.88 169
2742.00 168
2742.12 168
2742.24 169
2742.36 169
2742.48 169
2742.60 167
2742.72 164
2742.84 161
2742.96 158
2743.08 155
2743.20 153
2743.32 150
2743.44 146
2743.56 139
2743.68 131
2743.80 121
2743.92 110
2744.04 99
2744.16 90
2744.28 83
2744.40 79
2744.52 78
2744.64 81
2744.76 85
2744.88 91
2745.00 95
2745.12 97
2745.24 96
2745.36 91
2745.48 83
2745.60 73
2745.72 62
2745.84 50
2745.96 40
2746.08 31
2746.20 24
2746.32 20
2746.44 16
2746.56 15
2746.68 14
2746.80 14
2746.92 13
2747.04 12
2747.16 10
2747.28 7
2747.40 3
2747.52 1
2747.64 0
2747.76 2
2747.88 5
2748.00 10
2748.12 15
2748.24 20
2748.36 24
2748.48 26
2748.60 25
2748.72 23
2748.84 20
2748.96 16
2749.08 12
2749.20 10
2749.32 10
2749.45 12
2749.57 15
2749.69 21
2749.81 26
2749.93 32
2750.05 37
2750.17 42
2750.29 45
2750.41 48
2750.53 49
2750.65 50
2750.77 49
2750.89 49
2751.01 48
2751.13 47
2751.25 48
2751.37 50
2751.49 54
2751.61 59
2751.73 65
2751.85 72
2751.97 80
2752.09 87
2752.21 94
2752.33 100
2752.45 106
2752.57 111
2752.69 115
2752.81 118
2752.93 122
2753.05 125
2753.17 128
2753.29 131
2753.41 132
2753.53 132
2753.65 130
2753.78 126
2753.90 121
2754.02 115
2754.14 108
2754.26 101
2754.38 94
2754.50 87
2754.62 82
2754.74 77
2754.86 74
2754.98 72
2755.10 71
2755.22 72
2755.34 74
2755.46 76
2755.58 78
2755.70 79
2755.82 78
2755.94 75
2756.06 70
2756.18 63
2756.30 55
2756.42 46
2756.54 36
2756.66 26
2756.78 16
2756.90 7
2757.03 0
2757.15 0
2757.27 0
2757.39 0
2757.51 0
2757.63 0
2757.75 0
2757.87 4
2757.99 12
2758.11 20
2758.23 27
2758.35 31
2758.47 33
2758.59 33
2758.71 32
2758.83 30
2758.95 27
2759.07 24
2759.19 20
2759.31 17
2759.43 15
2759.55 12
2759.67 11
2759.80 10
2759.92 11
2760.04 12
2760.16 13
2760.28 14
2760.40 15
2760.52 15
2760.64 14
2760.76 12
2760.88 10
2761.00 7
2761.12 5
2761.24 2
2761.36 0
2761.48 0
2761.60 0
2761.72 0
2761.84 0
2761.96 0
2762.08 0
2762.21 0
2762.33 0
2762.45 2
2762.57 6
2762.69 10
2762.81 14
2762.93 18
2763.05 23
2763.17 27
2763.29 31
2763.41 35
2763.53 38
2763.65 40
2763.77 40
2763.89 38
2764.01 34
2764.13 28
2764.25 22
2764.37 15
2764.50 10
2764.62 6
2764.74 4
2764.86 4
2764.98 5
2765.10 9
2765.22 13
2765.34 17
2765.46 21
2765.58 25
2765.70 28
2765.82 30
2765.94 32
2766.06 32
2766.18 31
2766.30 30
2766.42 29
2766.55 29
2766.67 30
2766.79 34
2766.91 40
2767.03 49
2767.15 59
2767.27 71
2767.39 83
2767.51 94
2767.63 103
2767.75 110
2767.87 114
2767.99 115
2768.11 114
2768.23 110
2768.35 105
2768.48 98
2768.60 89
2768.72 80
2768.84 70
2768.96 60
2769.08 51
2769.20 43
2769.32 36
2769.44 31
2769.56 27
2769.68 24
2769.80 22
2769.92 21
2770.04 21
2770.16 22
2770.29 24
2770.41 27
2770.53 30
2770.65 33
2770.77 35
2770.89 36
2771.01 37
2771.13 36
2771.25 36
2771.37 35
2771.49 36
2771.61 36
2771.73 38
2771.85 39
2771.98 41
2772.10 43
2772.22 45
2772.34 48
2772.46 51
2772.58 55
2772.70 60
2772.82 66
2772.94 73
2773.06 80
2773.18 87
2773.30 93
2773.42 98
2773.55 102
2773.67 105
2773.79 107
2773.91 107
2774.03 107
2774.15 108
2774.27 108
2774.39 110
2774.51 114
2774.63 118
2774.75 122
2774.87 127
2774.99 130
2775.12 133
2775.24 135
2775.36 136
2775.48 137
2775.60 138
2775.72 140
2775.84 143
2775.96 145
2776.08 149
2776.20 152
2776.32 155
2776.44 158
2776.57 160
2776.69 161
2776.81 162
2776.93 162
2777.05 162
2777.17 160
2777.29 158
2777.41 156
2777.53 152
2777.65 149
2777.77 146
2777.89 143
2778.02 143
2778.14 144
2778.26 147
2778.38 150
2778.50 153
2778.62 155
2778.74 154
2778.86 150
2778.98 144
2779.10 136
2779.22 127
2779.34 117
2779.47 109
2779.59 102
2779.71 96
2779.83 92
2779.95 90
2780.07 89
2780.19 88
2780.31 86
2780.43 84
2780.55 81
2780.67 78
2780.80 73
2780.92 69
2781.04 64
2781.16 58
2781.28 53
2781.40 48
2781.52 44
2781.64 40
2781.76 38
2781.88 36
2782.01 37
2782.13 39
2782.25 43
2782.37 48
2782.49 55
2782.61 63
2782.73 71
2782.85 79
2782.97 84
2783.09 88
2783.21 88
2783.34 87
2783.46 83
2783.58 79
2783.70 74
2783.82 70
2783.94 66
2784.06 63
2784.18 60
2784.30 56
2784.42 54
2784.55 51
2784.67 50
2784.79 51
2784.91 53
2785.03 56
2785.15 58
2785.27 59
2785.39 58
2785.51 55
2785.63 49
2785.76 43
2785.88 36
2786.00 30
2786.12 26
2786.24 24
2786.36 23
2786.48 23
2786.60 24
2786.72 26
2786.85 27
2786.97 28
2787.09 27
2787.21 26
2787.33 22
2787.45 17
2787.57 12
2787.69 7
2787.81 2
2787.93 0
2788.06 0
2788.18 0
2788.30 0
2788.42 0
2788.54 0
2788.66 0
2788.78 0
2788.90 0
2789.02 2
2789.15 6
2789.27 11
2789.39 16
2789.51 19
2789.63 22
2789.75 24
2789.87 25
2789.99 27
2790.11 29
2790.24 32
2790.36 36
2790.48 40
2790.60 45
2790.72 50
2790.84 54
2790.96 58
2791.08 61
2791.20 63
2791.33 64
2791.45 63
2791.57 61
2791.69 58
2791.81 55
2791.93 54
2792.05 56
2792.17 61
2792.30 67
2792.42 75
2792.54 82
2792.66 87
2792.78 88
2792.90 86
2793.02 81
2793.14 76
2793.26 71
2793.39 68
2793.51 66
2793.63 65
2793.75 64
2793.87 63
2793.99 60
2794.11 56
2794.23 52
2794.36 48
2794.48 47
2794.60 48
2794.72 52
2794.84 57
2794.96 64
2795.08 70
2795.20 75
2795.33 77
2795.45 76
2795.57 72
2795.69 67
2795.81 60
2795.93 54
2796.05 48
2796.17 43
2796.30 40
2796.42 38
2796.54 37
2796.66 36
2796.78 35
2796.90 35
2797.02 34
2797.14 33
2797.27 32
2797.39 32
2797.51 31
2797.63 30
2797.75 27
2797.87 24
2797.99 20
2798.11 16
2798.24 13
2798.36 11
2798.48 11
2798.60 13
2798.72 17
2798.84 23
2798.96 30
2799.09 37
2799.21 45
2799.33 52
2799.45 58
2799.57 65
2799.69 70
2799.81 76
2799.93 81
2800.06 87
2800.18 92
2800.30 98
2800.42 105
2800.54 113
2800.66 124
2800.78 138
2800.91 157
2801.03 180
2801.15 206
2801.27 232
2801.39 256
2801.51 276
2801.63 290
2801.75 299
2801.88 303
2802.00 304
2802.12 305
2802.24 307
2802.36 309
2802.48 312
2802.60 315
2802.73 318
2802.85 318
2802.97 317
2803.09 314
2803.21 309
2803.33 302
2803.45 295
2803.58 287
2803.70 278
2803.82 269
2803.94 261
2804.06 255
2804.18 250
2804.30 247
2804.43 245
2804.55 244
2804.67 242
2804.79 238
2804.91 232
2805.03 225
2805.15 216
2805.28 205
2805.40 194
2805.52 182
2805.64 169
2805.76 156
2805.88 142
2806.00 130
2806.13 118
2806.25 108
2806.37 99
2806.49 92
2806.61 86
2806.73 81
2806.85 76
2806.98 71
2807.10 65
2807.22 60
2807.34 56
2807.46 54
2807.58 54
2807.71 55
2807.83 58
2807.95 61
2808.07 63
2808.19 65
2808.31 65
2808.43 64
2808.56 62
2808.68 60
2808.80 58
2808.92 56
2809.04 54
2809.16 53
2809.29 51
2809.41 49
2809.53 47
2809.65 45
2809.77 42
2809.89 38
2810.01 33
2810.14 28
2810.26 23
2810.38 19
2810.50 17
2810.62 16
2810.74 16
2810.87 17
2810.99 19
2811.11 21
2811.23 24
2811.35 26
2811.47 29
2811.59 32
2811.72 35
2811.84 39
2811.96 43
2812.08 47
2812.20 51
2812.32 54
2812.45 57
2812.57 60
2812.69 62
2812.81 65
2812.93 67
2813.05 70
2813.18 73
2813.30 75
2813.42 77
2813.54 79
2813.66 81
2813.78 82
2813.91 83
2814.03 83
2814.15 81
2814.27 79
2814.39 74
2814.51 68
2814.64 59
2814.76 49
2814.88 40
2815.00 32
2815.12 26
2815.24 24
2815.37 26
2815.49 30
2815.61 37
2815.73 46
2815.85 54
2815.97 63
2816.10 70
2816.22 76
2816.34 79
2816.46 81
2816.58 81
2816.70 79
2816.83 75
2816.95 71
2817.07 66
2817.19 61
2817.31 56
2817.43 52
2817.56 49
2817.68 45
2817.80 42
2817.92 38
2818.04 34
2818.16 31
2818.29 28
2818.41 27
2818.53 26
2818.65 27
2818.77 30
2818.90 32
2819.02 34
2819.14 34
2819.26 33
2819.38 30
2819.50 27
2819.63 24
2819.75 22
2819.87 22
2819.99 24
2820.11 28
2820.23 34
2820.36 42
2820.48 50
2820.60 58
2820.72 66
2820.84 73
2820.97 78
2821.09 82
2821.21 83
2821.33 83
2821.45 80
2821.57 75
2821.70 70
2821.82 64
2821.94 58
2822.06 55
2822.18 54
2822.31 56
2822.43 60
2822.55 67
2822.67 75
2822.79 83
2822.91 88
2823.04 91
2823.16 91
2823.28 88
2823.40 83
2823.52 78
2823.65 73
2823.77 69
2823.89 67
2824.01 65
2824.13 64
2824.25 65
2824.38 65
2824.50 67
2824.62 68
2824.74 70
2824.86 71
2824.99 71
2825.11 69
2825.23 65
2825.35 59
2825.47 53
2825.60 48
2825.72 44
2825.84 44
2825.96 46
2826.08 52
2826.20 60
2826.33 68
2826.45 75
2826.57 80
2826.69 82
2826.81 80
2826.94 75
2827.06 69
2827.18 61
2827.30 54
2827.42 49
2827.55 47
2827.67 47
2827.79 49
2827.91 53
2828.03 57
2828.16 60
2828.28 63
2828.40 63
2828.52 63
2828.64 61
2828.77 60
2828.89 58
2829.01 56
2829.13 54
2829.25 52
2829.38 48
2829.50 44
2829.62 39
2829.74 36
2829.86 36
2829.99 38
2830.11 42
2830.23 48
2830.35 54
2830.47 58
2830.60 60
2830.72 58
2830.84 54
2830.96 50
2831.08 46
2831.21 43
2831.33 41
2831.45 41
2831.57 40
2831.69 39
2831.82 36
2831.94 32
2832.06 26
2832.18 20
2832.30 16
2832.43 13
2832.55 13
2832.67 15
2832.79 21
2832.91 29
2833.04 38
2833.16 48
2833.28 57
2833.40 66
2833.52 73
2833.65 77
2833.77 79
2833.89 79
2834.01 76
2834.13 73
2834.26 69
2834.38 66
2834.50 65
2834.62 65
2834.74 66
2834.87 67
2834.99 68
2835.11 67
2835.23 65
2835.36 60
2835.48 53
2835.60 45
2835.72 36
2835.84 27
2835.97 18
2836.09 10
2836.21 3
2836.33 0
2836.45 0
2836.58 0
2836.70 0
2836.82 0
2836.94 0
2837.06 0
2837.19 0
2837.31 1
2837.43 6
2837.55 10
2837.68 15
2837.80 18
2837.92 21
2838.04 23
2838.16 27
2838.29 31
2838.41 37
2838.53 44
2838.65 51
2838.78 58
2838.90 63
2839.02 66
2839.14 66
2839.26 63
2839.39 59
2839.51 53
2839.63 47
2839.75 41
2839.87 37
2840.00 33
2840.12 31
2840.24 29
2840.36 29
2840.49 31
2840.61 33
2840.73 37
2840.85 42
2840.97 46
2841.10 50
2841.22 54
2841.34 56
2841.46 57
2841.59 57
2841.71 58
2841.83 59
2841.95 61
2842.07 63
2842.20 65
2842.32 66
2842.44 67
2842.56 66
2842.69 65
2842.81 65
2842.93 66
2843.05 68
2843.18 72
2843.30 77
2843.42 81
2843.54 85
2843.66 86
2843.79 85
2843.91 82
2844.03 79
2844.15 75
2844.28 72
2844.40 70
2844.52 67
2844.64 64
2844.76 59
2844.89 53
2845.01 45
2845.13 38
2845.25 31
2845.38 27
2845.50 25
2845.62 26
2845.74 29
2845.87 33
2845.99 36
2846.11 38
2846.23 39
2846.36 37
2846.48 34
2846.60 31
2846.72 27
2846.84 24
2846.97 22
2847.09 21
2847.21 21
2847.33 23
2847.46 25
2847.58 28
2847.70 31
2847.82 33
2847.95 35
2848.07 36
2848.19 37
2848.31 38
2848.44 39
2848.56 42
2848.68 46
2848.80 52
2848.92 59
2849.05 66
2849.17 73
2849.29 79
2849.41 84
2849.54 89
2849.66 93
2849.78 98
2849.90 104
2850.03 110
2850.15 116
2850.27 121
2850.39 125
2850.52 128
2850.64 130
2850.76 130
2850.88 130
2851.01 129
2851.13 127
2851.25 124
2851.37 120
2851.50 116
2851.62 112
2851.74 108
2851.86 106
2851.99 104
2852.11 104
2852.23 105
2852.35 106
2852.48 108
2852.60 109
2852.72 111
2852.84 112
2852.97 113
2853.09 114
2853.21 114
2853.33 113
2853.46 111
2853.58 108
2853.70 104
2853.82 100
2853.95 96
2854.07 92
2854.19 89
2854.31 86
2854.44 83
2854.56 81
2854.68 79
2854.80 78
2854.93 76
2855.05 75
2855.17 74
2855.29 74
2855.42 74
2855.54 74
2855.66 75
2855.78 75
2855.91 76
2856.03 78
2856.15 80
2856.27 83
2856.40 87
2856.52 92
2856.64 97
2856.76 100
2856.89 101
2857.01 99
2857.13 95
2857.25 88
2857.38 81
2857.50 75
2857.62 72
2857.74 70
2857.87 70
2857.99 70
2858.11 71
2858.23 70
2858.36 69
2858.48 67
2858.60 64
2858.73 62
2858.85 61
2858.97 61
2859.09 62
2859.22 63
2859.34 64
2859.46 64
2859.58 62
2859.71 60
2859.83 56
2859.95 51
2860.07 47
2860.20 45
2860.32 44
2860.44 45
2860.56 48
2860.69 53
2860.81 57
2860.93 60
2861.06 61
2861.18 60
2861.30 56
2861.42 50
2861.55 44
2861.67 37
2861.79 31
2861.91 26
2862.04 25
2862.16 26
2862.28 31
2862.40 38
2862.53 47
2862.65 57
2862.77 68
2862.90 79
2863.02 88
2863.14 96
2863.26 100
2863.39 102
2863.51 101
2863.63 98
2863.75 94
2863.88 89
2864.00 85
2864.12 81
2864.25 77
2864.37 73
2864.49 68
2864.61 63
2864.74 58
2864.86 54
2864.98 51
2865.10 50
2865.23 51
2865.35 53
2865.47 56
2865.60 59
2865.72 63
2865.84 65
2865.96 67
2866.09 67
2866.21 66
2866.33 65
2866.45 62
2866.58 58
2866.70 54
2866.82 50
2866.95 46
2867.07 42
2867.19 40
2867.31 39
2867.44 40
2867.56 42
2867.68 46
2867.81 51
2867.93 57
2868.05 62
2868.17 67
2868.30 71
2868.42 73
2868.54 75
2868.66 76
2868.79 76
2868.91 75
2869.03 74
2869.16 74
2869.28 75
2869.40 77
2869.52 82
2869.65 88
2869.77 95
2869.89 102
2870.02 109
2870.14 113
2870.26 116
2870.38 118
2870.51 119
2870.63 120
2870.75 120
2870.88 121
2871.00 122
2871.12 122
2871.24 122
2871.37 121
2871.49 119
2871.61 117
2871.74 114
2871.86 111
2871.98 108
2872.10 104
2872.23 101
2872.35 96
2872.47 91
2872.60 86
2872.72 81
2872.84 77
2872.97 75
2873.09 74
2873.21 75
2873.33 77
2873.46 79
2873.58 80
2873.70 79
2873.83 77
2873.95 74
2874.07 70
2874.19 65
2874.32 61
2874.44 57
2874.56 53
2874.69 52
2874.81 52
2874.93 54
2875.06 58
2875.18 62
2875.30 65
2875.42 66
2875.55 64
2875.67 60
2875.79 55
2875.92 50
2876.04 47
2876.16 46
2876.28 46
2876.41 48
2876.53 51
2876.65 51
2876.78 51
2876.90 48
2877.02 44
2877.15 40
2877.27 36
2877.39 33
2877.51 31
2877.64 30
2877.76 30
2877.88 30
2878.01 30
2878.13 30
2878.25 30
2878.38 30
2878.50 31
2878.62 32
2878.74 33
2878.87 33
2878.99 33
2879.11 31
2879.24 27
2879.36 21
2879.48 15
2879.61 9
2879.73 5
2879.85 3
2879.98 4
2880.10 7
2880.22 12
2880.34 18
2880.47 24
2880.59 30
2880.71 34
2880.84 37
2880.96 38
2881.08 38
2881.21 37
2881.33 37
2881.45 37
2881.58 39
2881.70 43
2881.82 50
2881.94 58
2882.07 67
2882.19 76
2882.31 83
2882.44 88
2882.56 91
2882.68 92
2882.81 94
2882.93 98
2883.05 104
2883.18 113
2883.30 125
2883.42 138
2883.55 151
2883.67 161
2883.79 170
2883.91 176
2884.04 181
2884.16 186
2884.28 192
2884.41 201
2884.53 211
2884.65 222
2884.78 233
2884.90 243
2885.02 251
2885.15 255
2885.27 256
2885.39 254
2885.52 248
2885.64 240
2885.76 229
2885.89 218
2886.01 205
2886.13 194
2886.25 183
2886.38 174
2886.50 166
2886.62 159
2886.75 154
2886.87 148
2886.99 142
2887.12 135
2887.24 127
2887.36 119
2887.49 111
2887.61 104
2887.73 98
2887.86 94
2887.98 91
2888.10 90
2888.23 90
2888.35 91
2888.47 92
2888.60 94
2888.72 95
2888.84 95
2888.97 93
2889.09 91
2889.21 88
2889.34 84
2889.46 81
2889.58 79
2889.71 78
2889.83 79
2889.95 79
2890.08 80
2890.20 80
2890.32 79
2890.45 78
2890.57 77
2890.69 75
2890.82 75
2890.94 76
2891.06 77
2891.18 77
2891.31 77
2891.43 76
2891.55 74
2891.68 71
2891.80 69
2891.92 68
2892.05 69
2892.17 72
2892.29 76
2892.42 79
2892.54 81
2892.66 80
2892.79 78
2892.91 73
2893.03 68
2893.16 64
2893.28 61
2893.40 60
2893.53 61
2893.65 61
2893.77 61
2893.90 60
2894.02 57
2894.14 54
2894.27 50
2894.39 48
2894.52 48
2894.64 49
2894.76 53
2894.89 59
2895.01 67
2895.13 76
2895.26 86
2895.38 97
2895.50 107
2895.63 116
2895.75 122
2895.87 125
2896.00 123
2896.12 118
2896.24 110
2896.37 99
2896.49 88
2896.61 78
2896.74 70
2896.86 65
2896.98 63
2897.11 63
2897.23 65
2897.35 68
2897.48 71
2897.60 74
2897.72 76
2897.85 77
2897.97 77
2898.09 77
2898.22 75
2898.34 73
2898.46 70
2898.59 66
2898.71 61
2898.83 55
2898.96 50
2899.08 45
2899.21 41
2899.33 38
2899.45 36
2899.58 35
2899.70 36
2899.82 37
2899.95 39
2900.07 41
2900.19 44
2900.32 46
2900.44 48
2900.56 49
2900.69 51
2900.81 52
2900.93 54
2901.06 56
2901.18 57
2901.30 58
2901.43 57
2901.55 54
2901.68 50
2901.80 45
2901.92 40
2902.05 36
2902.17 34
2902.29 36
2902.42 40
2902.54 47
2902.66 56
2902.79 65
2902.91 75
2903.03 84
2903.16 92
2903.28 101
2903.40 110
2903.53 118
2903.65 127
2903.78 134
2903.90 139
2904.02 141
2904.15 139
2904.27 135
2904.39 129
2904.52 123
2904.64 118
2904.76 116
2904.89 116
2905.01 119
2905.13 123
2905.26 128
2905.38 131
2905.51 133
2905.63 132
2905.75 129
2905.88 123
2906.00 116
2906.12 108
2906.25 102
2906.37 97
2906.49 95
2906.62 95
2906.74 98
2906.87 101
2906.99 104
2907.11 104
2907.24 102
2907.36 96
2907.48 88
2907.61 78
2907.73 68
2907.85 59
2907.98 52
2908.10 47
2908.23 45
2908.35 45
2908.47 47
2908.60 51
2908.72 57
2908.84 63
2908.97 70
2909.09 77
2909.22 84
2909.34 90
2909.46 95
2909.59 97
2909.71 98
2909.83 96
2909.96 93
2910.08 89
2910.20 83
2910.33 78
2910.45 73
2910.58 69
2910.70 65
2910.82 62
2910.95 59
2911.07 57
2911.19 58
2911.32 61
2911.44 65
2911.57 70
2911.69 76
2911.81 80
2911.94 82
2912.06 81
2912.18 79
2912.31 76
2912.43 74
2912.56 72
2912.68 71
2912.80 71
2912.93 71
2913.05 71
2913.17 69
2913.30 65
2913.42 60
2913.55 54
2913.67 47
2913.79 41
2913.92 37
2914.04 35
2914.16 36
2914.29 39
2914.41 46
2914.54 53
2914.66 62
2914.78 69
2914.91 73
2915.03 75
2915.15 74
2915.28 71
2915.40 65
2915.53 60
2915.65 56
2915.77 53
2915.90 53
2916.02 54
2916.15 56
2916.27 57
2916.39 58
2916.52 56
2916.64 52
2916.76 46
2916.89 39
2917.01 30
2917.14 22
2917.26 15
2917.38 9
2917.51 5
2917.63 4
2917.76 4
2917.88 5
2918.00 6
2918.13 6
2918.25 5
2918.37 2
2918.50 0
2918.62 0
2918.75 0
2918.87 0
2918.99 0
2919.12 0
2919.24 0
2919.37 1
2919.49 4
2919.61 7
2919.74 11
2919.86 14
2919.99 17
2920.11 20
2920.23 22
2920.36 22
2920.48 20
2920.61 16
2920.73 12
2920.85 6
2920.98 1
2921.10 0
2921.22 0
2921.35 0
2921.47 0
2921.60 0
2921.72 0
2921.84 0
2921.97 0
2922.09 2
2922.22 5
2922.34 8
2922.46 12
2922.59 15
2922.71 19
2922.84 22
2922.96 26
2923.08 30
2923.21 32
2923.33 34
2923.46 36
2923.58 36
2923.70 37
2923.83 38
2923.95 40
2924.08 43
2924.20 47
2924.32 51
2924.45 56
2924.57 59
2924.70 63
2924.82 66
2924.94 68
2925.07 71
2925.19 73
2925.32 75
2925.44 76
2925.56 77
2925.69 78
2925.81 77
2925.94 77
2926.06 77
2926.18 77
2926.31 77
2926.43 76
2926.56 74
2926.68 73
2926.80 72
2926.93 72
2927.05 74
2927.18 78
2927.30 83
2927.43 91
2927.55 100
2927.67 109
2927.80 118
2927.92 126
2928.05 134
2928.17 140
2928.29 146
2928.42 153
2928.54 161
2928.67 170
2928.79 180
2928.91 190
2929.04 200
2929.16 207
2929.29 210
2929.41 211
2929.53 210
2929.66 208
2929.78 206
2929.91 207
2930.03 209
2930.16 212
2930.28 216
2930.40 217
2930.53 216
2930.65 211
2930.78 204
2930.90 194
2931.02 184
2931.15 173
2931.27 163
2931.40 153
2931.52 144
2931.65 136
2931.77 128
2931.89 121
2932.02 114
2932.14 108
2932.27 102
2932.39 96
2932.51 91
2932.64 87
2932.76 82
2932.89 78
2933.01 74
2933.14 70
2933.26 66
2933.38 60
2933.51 55
2933.63 50
2933.76 45
2933.88 40
2934.00 37
2934.13 35
2934.25 33
2934.38 32
2934.50 30
2934.63 29
2934.75 27
2934.87 26
2935.00 27
2935.12 28
2935.25 31
2935.37 35
2935.50 39
2935.62 42
2935.74 44
2935.87 45
2935.99 45
2936.12 43
2936.24 42
2936.37 40
2936.49 39
2936.61 38
2936.74 38
2936.86 37
2936.99 35
2937.11 33
2937.24 30
2937.36 28
2937.48 26
2937.61 27
2937.73 31
2937.86 36
2937.98 44
2938.11 51
2938.23 58
2938.35 63
2938.48 66
2938.60 67
2938.73 65
2938.85 63
2938.98 60
2939.10 57
2939.22 55
2939.35 54
2939.47 53
2939.60 54
2939.72 55
2939.85 57
2939.97 58
2940.09 59
2940.22 58
2940.34 56
2940.47 52
2940.59 48
2940.72 44
2940.84 41
2940.96 40
2941.09 42
2941.21 47
2941.34 53
2941.46 61
2941.59 67
2941.71 71
2941.84 72
2941.96 70
2942.08 66
2942.21 62
2942.33 57
2942.46 53
2942.58 49
2942.71 48
2942.83 47
2942.95 48
2943.08 49
2943.20 52
2943.33 54
2943.45 55
2943.58 56
2943.70 56
2943.83 55
2943.95 54
2944.07 52
2944.20 51
2944.32 51
2944.45 51
2944.57 52
2944.70 54
2944.82 56
2944.95 59
2945.07 61
2945.19 62
2945.32 63
2945.44 64
2945.57 65
2945.69 66
2945.82 70
2945.94 76
2946.07 84
2946.19 93
2946.31 101
2946.44 106
2946.56 108
2946.69 107
2946.81 103
2946.94 97
2947.06 91
2947.19 87
2947.31 85
2947.44 87
2947.56 90
2947.68 96
2947.81 102
2947.93 108
2948.06 113
2948.18 116
2948.31 118
2948.43 118
2948.56 118
2948.68 118
2948.80 118
2948.93 119
2949.05 120
2949.18 121
2949.30 121
2949.43 121
2949.55 118
2949.68 115
2949.80 109
2949.93 104
2950.05 99
2950.17 94
2950.30 89
2950.42 86
2950.55 84
2950.67 82
2950.80 81
2950.92 80
2951.05 79
2951.17 78
2951.30 76
2951.42 74
2951.54 72
2951.67 69
2951.79 67
2951.92 65
2952.04 64
2952.17 63
2952.29 64
2952.42 66
2952.54 68
2952.67 70
2952.79 72
2952.92 73
2953.04 73
2953.16 73
2953.29 72
2953.41 71
2953.54 71
2953.66 71
2953.79 71
2953.91 71
2954.04 71
2954.16 70
2954.29 68
2954.41 65
2954.54 62
2954.66 58
2954.78 53
2954.91 50
2955.03 47
2955.16 46
2955.28 45
2955.41 46
2955.53 46
2955.66 47
2955.78 47
2955.91 47
2956.03 48
2956.16 50
2956.28 54
2956.41 59
2956.53 64
2956.66 70
2956.78 75
2956.90 78
2957.03 80
2957.15 79
2957.28 77
2957.40 74
2957.53 71
2957.65 67
2957.78 63
2957.90 60
2958.03 58
2958.15 56
2958.28 54
2958.40 53
2958.53 53
2958.65 53
2958.78 54
2958.90 55
2959.02 58
2959.15 61
2959.27 65
2959.40 68
2959.52 71
2959.65 73
2959.77 74
2959.90 74
2960.02 74
2960.15 75
2960.27 76
2960.40 77
2960.52 79
2960.65 81
2960.77 84
2960.90 86
2961.02 90
2961.15 93
2961.27 98
2961.40 102
2961.52 106
2961.64 108
2961.77 110
2961.89 110
2962.02 109
2962.14 106
2962.27 103
2962.39 100
2962.52 99
2962.64 99
2962.77 100
2962.89 103
2963.02 106
2963.14 109
2963.27 110
2963.39 109
2963.52 105
2963.64 99
2963.77 93
2963.89 85
2964.02 79
2964.14 73
2964.27 69
2964.39 65
2964.52 61
2964.64 57
2964.77 53
2964.89 49
2965.02 46
2965.14 44
2965.26 45
2965.39 48
2965.51 52
2965.64 57
2965.76 62
2965.89 66
2966.01 69
2966.14 71
2966.26 72
2966.39 73
2966.51 72
2966.64 70
2966.76 67
2966.89 63
2967.01 58
2967.14 54
2967.26 49
2967.39 44
2967.51 40
2967.64 37
2967.76 36
2967.89 37
2968.01 41
2968.14 47
2968.26 55
2968.39 62
2968.51 68
2968.64 71
2968.76 71
2968.89 68
2969.01 63
2969.14 58
2969.26 54
2969.39 51
2969.51 51
2969.64 53
2969.76 57
2969.89 64
2970.01 72
2970.14 81
2970.26 89
2970.39 96
2970.51 100
2970.64 102
2970.76 102
2970.89 100
2971.01 96
2971.14 93
2971.26 91
2971.39 90
2971.51 90
2971.64 89
2971.76 88
2971.89 87
2972.01 84
2972.14 82
2972.26 80
2972.39 79
2972.51 79
2972.64 82
2972.76 85
2972.89 90
2973.01 94
2973.14 98
2973.26 100
2973.39 101
2973.51 101
2973.64 99
2973.76 98
2973.89 98
2974.01 99
2974.14 101
2974.26 104
2974.39 107
2974.51 108
2974.64 108
2974.76 105
2974.89 101
2975.01 96
2975.14 91
2975.26 89
2975.39 90
2975.51 93
2975.64 98
2975.76 105
2975.89 112
2976.01 118
2976.14 123
2976.26 128
2976.39 133
2976.51 140
2976.64 147
2976.76 155
2976.89 163
2977.01 171
2977.14 178
2977.26 184
2977.39 188
2977.52 192
2977.64 195
2977.77 199
2977.89 202
2978.02 204
2978.14 206
2978.27 205
2978.39 201
2978.52 195
2978.64 186
2978.77 176
2978.89 165
2979.02 155
2979.14 146
2979.27 140
2979.39 134
2979.52 130
2979.64 126
2979.77 123
2979.89 120
2980.02 118
2980.14 117
2980.27 118
2980.39 119
2980.52 122
2980.64 125
2980.77 128
2980.89 129
2981.02 130
2981.15 129
2981.27 127
2981.40 124
2981.52 121
2981.65 119
2981.77 117
2981.90 115
2982.02 114
2982.15 114
2982.27 114
2982.40 115
2982.52 115
2982.65 115
2982.77 115
2982.90 114
2983.02 112
2983.15 108
2983.27 103
2983.40 98
2983.52 92
2983.65 87
2983.78 83
2983.90 80
2984.03 79
2984.15 79
2984.28 80
2984.40 82
2984.53 83
2984.65 83
2984.78 82
2984.90 79
2985.03 75
2985.15 70
2985.28 65
2985.40 61
2985.53 59
2985.65 58
2985.78 58
2985.90 60
2986.03 63
2986.16 66
2986.28 69
2986.41 71
2986.53 73
2986.66 73
2986.78 71
2986.91 68
2987.03 62
2987.16 56
2987.28 49
2987.41 41
2987.53 34
2987.66 28
2987.78 23
2987.91 19
2988.04 17
2988.16 17
2988.29 19
2988.41 23
2988.54 28
2988.66 33
2988.79 38
2988.91 42
2989.04 46
2989.16 48
2989.29 49
2989.41 48
2989.54 47
2989.67 45
2989.79 44
2989.92 42
2990.04 42
2990.17 41
2990.29 39
2990.42 37
2990.54 33
2990.67 27
2990.79 20
2990.92 13
2991.04 7
2991.17 2
2991.30 0
2991.42 0
2991.55 3
2991.67 7
2991.80 13
2991.92 18
2992.05 21
2992.17 24
2992.30 24
2992.42 23
2992.55 21
2992.68 19
2992.80 18
2992.93 16
2993.05 15
2993.18 14
2993.30 14
2993.43 12
2993.55 10
2993.68 8
2993.80 5
2993.93 3
2994.06 1
2994.18 0
2994.31 0
2994.43 0
2994.56 0
2994.68 0
2994.81 0
2994.93 0
2995.06 0
2995.18 0
2995.31 4
2995.44 10
2995.56 18
2995.69 25
2995.81 31
2995.94 35
2996.06 38
2996.19 39
2996.31 40
2996.44 40
2996.57 41
2996.69 43
2996.82 45
2996.94 47
2997.07 49
2997.19 50
2997.32 49
2997.44 47
2997.57 43
2997.70 38
2997.82 34
2997.95 30
2998.07 28
2998.20 28
2998.32 31
2998.45 37
2998.57 44
2998.70 52
2998.83 60
2998.95 67
2999.08 74
2999.20 79
2999.33 84
2999.45 88
2999.58 91
2999.70 93
2999.83 92
2999.96 89
3000.08 85
3000.21 79
3000.33 72
3000.46 65
3000.58 58
3000.71 51
3000.84 47
3000.96 44
3001.09 43
3001.21 44
3001.34 48
3001.46 54
3001.59 61
3001.71 70
3001.84 77
3001.97 84
3002.09 90
3002.22 93
3002.34 95
3002.47 96
3002.59 97
3002.72 98
3002.85 100
3002.97 103
3003.10 106
3003.22 108
3003.35 108
3003.47 106
3003.60 101
3003.73 94
3003.85 85
3003.98 77
3004.10 70
3004.23 64
3004.35 60
3004.48 58
3004.60 57
3004.73 58
3004.86 59
3004.98 61
3005.11 64
3005.23 68
3005.36 72
3005.48 77
3005.61 81
3005.74 83
3005.86 85
3005.99 84
3006.11 82
3006.24 78
3006.36 73
3006.49 68
3006.62 63
3006.74 61
3006.87 60
3006.99 62
3007.12 65
3007.25 70
3007.37 75
3007.50 79
3007.62 82
3007.75 84
3007.87 84
3008.00 83
3008.13 82
3008.25 80
3008.38 78
3008.50 76
3008.63 73
3008.75 69
3008.88 66
3009.01 62
3009.13 60
3009.26 58
3009.38 59
3009.51 62
3009.63 68
3009.76 75
3009.89 84
3010.01 93
3010.14 101
3010.26 106
3010.39 107
3010.52 105
3010.64 100
3010.77 91
3010.89 82
3011.02 72
3011.14 63
3011.27 55
3011.40 48
3011.52 43
3011.65 38
3011.77 35
3011.90 31
3012.03 28
3012.15 26
3012.28 26
3012.40 27
3012.53 29
3012.66 32
3012.78 36
3012.91 39
3013.03 42
3013.16 44
3013.28 45
3013.41 46
3013.54 48
3013.66 51
3013.79 54
3013.91 59
3014.04 62
3014.17 65
3014.29 66
3014.42 65
3014.54 63
3014.67 60
3014.80 58
3014.92 57
3015.05 57
3015.17 58
3015.30 60
3015.42 63
3015.55 64
3015.68 65
3015.80 65
3015.93 64
3016.05 62
3016.18 60
3016.31 58
3016.43 56
3016.56 53
3016.68 50
3016.81 47
3016.94 44
3017.06 41
3017.19 39
3017.31 38
3017.44 38
3017.57 39
3017.69 40
3017.82 42
3017.94 43
3018.07 44
3018.20 45
3018.32 45
3018.45 44
3018.57 44
3018.70 45
3018.83 46
3018.95 49
3019.08 53
3019.20 58
3019.33 63
3019.46 68
3019.58 72
3019.71 75
3019.83 78
3019.96 79
3020.09 80
3020.21 81
3020.34 81
3020.46 80
3020.59 77
3020.72 73
3020.84 69
3020.97 64
3021.09 59
3021.22 56
3021.35 55
3021.47 55
3021.60 58
3021.72 61
3021.85 65
3021.98 69
3022.10 72
3022.23 75
3022.35 78
3022.48 80
3022.61 82
3022.73 83
3022.86 83
3022.99 83
3023.11 82
3023.24 80
3023.36 78
3023.49 76
3023.62 74
3023.74 73
3023.87 71
3023.99 70
3024.12 68
3024.25 66
3024.37 63
3024.50 60
3024.62 55
3024.75 50
3024.88 45
3025.00 39
3025.13 33
3025.25 29
3025.38 27
3025.51 28
3025.63 31
3025.76 36
3025.89 41
3026.01 47
3026.14 50
3026.26 51
3026.39 50
3026.52 47
3026.64 43
3026.77 39
3026.89 37
3027.02 35
3027.15 35
3027.27 36
3027.40 36
3027.53 35
3027.65 32
3027.78 29
3027.90 26
3028.03 23
3028.16 21
3028.28 20
3028.41 21
3028.54 22
3028.66 25
3028.79 28
3028.91 32
3029.04 36
3029.17 40
3029.29 44
3029.42 48
3029.54 50
3029.67 52
3029.80 54
3029.92 55
3030.05 56
3030.18 58
3030.30 60
3030.43 62
3030.55 64
3030.68 65
3030.81 64
3030.93 63
3031.06 61
3031.19 59
3031.31 58
3031.44 57
3031.56 58
3031.69 60
3031.82 62
3031.94 65
3032.07 66
3032.20 66
3032.32 65
3032.45 62
3032.57 59
3032.70 55
3032.83 52
3032.95 50
3033.08 48
3033.21 48
3033.33 48
3033.46 48
3033.59 49
3033.71 50
3033.84 51
3033.96 52
3034.09 53
3034.22 54
3034.34 53
3034.47 52
3034.60 50
3034.72 48
3034.85 46
3034.97 44
3035.10 43
3035.23 44
3035.35 47
3035.48 51
3035.61 56
3035.73 61
3035.86 65
3035.99 68
3036.11 69
3036.24 69
3036.36 67
3036.49 65
3036.62 63
3036.74 62
3036.87 63
3037.00 63
3037.12 64
3037.25 65
3037.38 65
3037.50 66
3037.63 67
3037.75 69
3037.88 72
3038.01 75
3038.13 79
3038.26 81
3038.39 83
3038.51 83
3038.64 82
3038.77 79
3038.89 76
3039.02 73
3039.15 69
3039.27 66
3039.40 64
3039.52 63
3039.65 64
3039.78 66
3039.90 68
3040.03 70
3040.16 71
3040.28 70
3040.41 69
3040.54 66
3040.66 62
3040.79 58
3040.92 55
3041.04 52
3041.17 50
3041.29 48
3041.42 47
3041.55 47
3041.67 48
3041.80 49
3041.93 50
3042.05 50
3042.18 51
3042.31 52
3042.43 53
3042.56 54
3042.69 54
3042.81 55
3042.94 55
3043.07 55
3043.19 54
3043.32 54
3043.45 53
3043.57 53
3043.70 52
3043.82 51
3043.95 50
3044.08 48
3044.20 47
3044.33 46
3044.46 46
3044.58 46
3044.71 47
3044.84 48
3044.96 49
3045.09 49
3045.22 47
3045.34 45
3045.47 42
3045.60 39
3045.72 36
3045.85 33
3045.98 31
3046.10 29
3046.23 29
3046.36 29
3046.48 31
3046.61 33
3046.74 36
3046.86 38
3046.99 39
3047.12 38
3047.24 35
3047.37 30
3047.49 24
3047.62 16
3047.75 8
3047.87 1
3048.00 0
3048.13 0
3048.25 0
3048.38 0
3048.51 0
3048.63 0
3048.76 0
3048.89 0
3049.01 5
3049.14 12
3049.27 19
3049.39 24
3049.52 28
3049.65 30
3049.77 31
3049.90 32
3050.03 33
3050.15 34
3050.28 34
3050.41 33
3050.53 31
3050.66 28
3050.79 25
3050.91 22
3051.04 20
3051.17 19
3051.29 19
3051.42 20
3051.55 21
3051.67 21
3051.80 20
3051.93 18
3052.05 15
3052.18 11
3052.31 8
3052.43 5
3052.56 4
3052.69 4
3052.81 6
3052.94 8
3053.07 12
3053.19 16
3053.32 20
3053.45 25
3053.57 29
3053.70 33
3053.83 37
3053.95 41
3054.08 45
3054.21 50
3054.33 56
3054.46 62
3054.59 67
3054.71 71
3054.84 72
3054.97 71
3055.10 68
3055.22 63
3055.35 58
3055.48 54
3055.60 49
3055.73 45
3055.86 41
3055.98 36
3056.11 31
3056.24 27
3056.36 23
3056.49 20
3056.62 18
3056.74 19
3056.87 20
3057.00 22
3057.12 25
3057.25 28
3057.38 32
3057.50 35
3057.63 38
3057.76 41
3057.88 44
3058.01 46
3058.14 49
3058.26 50
3058.39 51
3058.52 52
3058.65 53
3058.77 53
3058.90 54
3059.03 55
3059.15 57
3059.28 59
3059.41 61
3059.53 63
3059.66 65
3059.79 68
3059.91 71
3060.04 75
3060.17 80
3060.29 85
3060.42 91
3060.55 96
3060.67 101
3060.80 105
3060.93 109
3061.06 113
3061.18 115
3061.31 116
3061.44 115
3061.56 111
3061.69 107
3061.82 100
3061.94 93
3062.07 86
3062.20 80
3062.32 76
3062.45 73
3062.58 73
3062.71 73
3062.83 74
3062.96 74
3063.09 73
3063.21 70
3063.34 67
3063.47 63
3063.59 60
3063.72 61
3063.85 64
3063.97 71
3064.10 82
3064.23 94
3064.36 107
3064.48 119
3064.61 129
3064.74 137
3064.86 142
3064.99 144
3065.12 145
3065.24 144
3065.37 142
3065.50 141
3065.62 141
3065.75 143
3065.88 147
3066.01 152
3066.13 159
3066.26 166
3066.39 172
3066.51 177
3066.64 180
3066.77 181
3066.89 180
3067.02 178
3067.15 174
3067.28 171
3067.40 169
3067.53 171
3067.66 176
3067.78 185
3067.91 200
3068.04 218
3068.16 237
3068.29 254
3068.42 268
3068.55 276
3068.67 277
3068.80 272
3068.93 262
3069.05 250
3069.18 237
3069.31 225
3069.44 215
3069.56 208
3069.69 204
3069.82 200
3069.94 197
3070.07 194
3070.20 189
3070.32 184
3070.45 179
3070.58 173
3070.71 168
3070.83 163
3070.96 160
3071.09 157
3071.21 155
3071.34 151
3071.47 146
3071.60 140
3071.72 133
3071.85 125
3071.98 118
3072.10 111
3072.23 107
3072.36 104
3072.48 102
3072.61 102
3072.74 103
3072.87 104
3072.99 104
3073.12 103
3073.25 101
3073.37 98
3073.50 94
3073.63 89
3073.76 84
3073.88 80
3074.01 76
3074.14 73
3074.26 71
3074.39 71
3074.52 72
3074.65 74
3074.77 77
3074.90 82
3075.03 88
3075.15 94
3075.28 101
3075.41 106
3075.54 109
3075.66 110
3075.79 107
3075.92 103
3076.05 96
3076.17 89
3076.30 82
3076.43 77
3076.55 73
3076.68 71
3076.81 69
3076.94 67
3077.06 64
3077.19 59
3077.32 52
3077.44 43
3077.57 33
3077.70 23
3077.83 13
3077.95 5
3078.08 0
3078.21 0
3078.33 0
3078.46 0
3078.59 3
3078.72 9
3078.84 16
3078.97 23
3079.10 30
3079.23 36
3079.35 41
3079.48 44
3079.61 47
3079.73 48
3079.86 48
3079.99 49
3080.12 50
3080.24 54
3080.37 59
3080.50 65
3080.63 73
3080.75 80
3080.88 86
3081.01 90
3081.13 92
3081.26 91
3081.39 91
3081.52 91
3081.64 94
3081.77 101
3081.90 111
3082.03 123
3082.15 136
3082.28 146
3082.41 153
3082.54 158
3082.66 160
3082.79 160
3082.92 160
3083.04 161
3083.17 163
3083.30 164
3083.43 164
3083.55 162
3083.68 156
3083.81 146
3083.94 135
3084.06 122
3084.19 110
3084.32 100
3084.45 92
3084.57 88
3084.70 85
3084.83 83
3084.95 82
3085.08 79
3085.21 76
3085.34 72
3085.46 67
3085.59 62
3085.72 56
3085.85 50
3085.97 44
3086.10 38
3086.23 33
3086.36 29
3086.48 28
3086.61 30
3086.74 35
3086.87 42
3086.99 52
3087.12 64
3087.25 75
3087.38 84
3087.50 90
3087.63 93
3087.76 92
3087.88 88
3088.01 81
3088.14 74
3088.27 68
3088.39 63
3088.52 60
3088.65 59
3088.78 60
3088.90 61
3089.03 62
3089.16 62
3089.29 62
3089.41 60
3089.54 56
3089.67 52
3089.80 46
3089.92 40
3090.05 35
3090.18 31
3090.31 29
3090.43 30
3090.56 34
3090.69 39
3090.82 43
3090.94 47
3091.07 48
3091.20 46
3091.33 43
3091.45 39
3091.58 35
3091.71 34
3091.84 35
3091.96 39
3092.09 46
3092.22 54
3092.35 62
3092.47 69
3092.60 73
3092.73 74
3092.86 73
3092.98 71
3093.11 69
3093.24 67
3093.37 66
3093.49 65
3093.62 63
3093.75 60
3093.88 56
3094.00 50
3094.13 44
3094.26 38
3094.39 32
3094.51 26
3094.64 21
3094.77 16
3094.90 13
3095.03 11
3095.15 10
3095.28 11
3095.41 12
3095.54 15
3095.66 17
3095.79 18
3095.92 18
3096.05 18
3096.17 17
3096.30 17
3096.43 19
3096.56 21
3096.68 26
3096.81 32
3096.94 38
3097.07 43
3097.19 48
3097.32 51
3097.45 53
3097.58 53
3097.70 54
3097.83 54
3097.96 54
3098.09 55
3098.22 56
3098.34 57
3098.47 57
3098.60 56
3098.73 53
3098.85 49
3098.98 44
3099.11 40
3099.24 35
3099.36 30
3099.49 26
3099.62 22
3099.75 19
3099.88 17
3100.00 16
3100.13 17
3100.26 20
3100.39 24
3100.51 29
3100.64 33
3100.77 36
3100.90 38
3101.02 39
3101.15 39
3101.28 39
3101.41 38
3101.54 39
3101.66 39
3101.79 40
3101.92 42
3102.05 44
3102.17 46
3102.30 48
3102.43 50
3102.56 50
3102.68 49
3102.81 45
3102.94 40
3103.07 34
3103.20 29
3103.32 25
3103.45 24
3103.58 26
3103.71 31
3103.83 38
3103.96 47
3104.09 55
3104.22 63
3104.35 69
3104.47 73
3104.60 74
3104.73 73
3104.86 71
3104.98 68
3105.11 64
3105.24 61
3105.37 58
3105.50 58
3105.62 59
3105.75 62
3105.88 68
3106.01 75
3106.13 83
3106.26 91
3106.39 99
3106.52 106
3106.65 111
3106.77 115
3106.90 117
3107.03 119
3107.16 120
3107.28 122
3107.41 126
3107.54 131
3107.67 137
3107.80 145
3107.92 151
3108.05 155
3108.18 155
3108.31 150
3108.44 141
3108.56 129
3108.69 115
3108.82 102
3108.95 90
3109.07 81
3109.20 75
3109.33 71
3109.46 69
3109.59 68
3109.71 67
3109.84 66
3109.97 64
3110.10 62
3110.23 60
3110.35 58
3110.48 55
3110.61 53
3110.74 49
3110.87 45
3110.99 42
3111.12 38
3111.25 36
3111.38 34
3111.50 33
3111.63 33
3111.76 33
3111.89 33
3112.02 33
3112.14 31
3112.27 29
3112.40 26
3112.53 23
3112.66 21
3112.78 21
3112.91 23
3113.04 27
3113.17 33
3113.30 40
3113.42 46
3113.55 51
3113.68 54
3113.81 54
3113.94 50
3114.06 44
3114.19 36
3114.32 27
3114.45 17
3114.58 8
3114.70 0
3114.83 0
3114.96 0
3115.09 0
3115.22 0
3115.34 1
3115.47 7
3115.60 14
3115.73 19
3115.86 23
3115.98 26
3116.11 28
3116.24 28
3116.37 28
3116.50 27
3116.62 26
3116.75 25
3116.88 24
3117.01 23
3117.14 22
3117.26 21
3117.39 20
3117.52 18
3117.65 15
3117.78 11
3117.90 7
3118.03 1
3118.16 0
3118.29 0
3118.42 0
3118.54 0
3118.67 0
3118.80 0
3118.93 0
3119.06 2
3119.18 11
3119.31 20
3119.44 27
3119.57 31
3119.70 32
3119.83 29
3119.95 25
3120.08 20
3120.21 16
3120.34 13
3120.47 14
3120.59 17
3120.72 22
3120.85 27
3120.98 33
3121.11 37
3121.23 40
3121.36 41
3121.49 41
3121.62 41
3121.75 42
3121.87 43
3122.00 44
3122.13 46
3122.26 48
3122.39 50
3122.52 52
3122.64 54
3122.77 56
3122.90 57
3123.03 56
3123.16 53
3123.28 48
3123.41 39
3123.54 28
3123.67 16
3123.80 4
3123.93 0
3124.05 0
3124.18 0
3124.31 0
3124.44 0
3124.57 3
3124.69 12
3124.82 20
3124.95 26
3125.08 31
3125.21 35
3125.34 38
3125.46 41
3125.59 43
3125.72 45
3125.85 47
3125.98 48
3126.10 49
3126.23 49
3126.36 49
3126.49 48
3126.62 47
3126.75 46
3126.87 45
3127.00 44
3127.13 45
3127.26 45
3127.39 46
3127.52 47
3127.64 46
3127.77 43
3127.90 38
3128.03 32
3128.16 25
3128.28 19
3128.41 14
3128.54 11
3128.67 11
3128.80 13
3128.93 17
3129.05 22
3129.18 26
3129.31 28
3129.44 29
3129.57 27
3129.70 24
3129.82 21
3129.95 19
3130.08 20
3130.21 23
3130.34 31
3130.47 44
3130.59 60
3130.72 79
3130.85 99
3130.98 118
3131.11 135
3131.24 147
3131.36 155
3131.49 159
3131.62 160
3131.75 159
3131.88 156
3132.01 152
3132.13 147
3132.26 142
3132.39 136
3132.52 131
3132.65 125
3132.78 119
3132.90 113
3133.03 107
3133.16 102
3133.29 96
3133.42 91
3133.55 85
3133.67 81
3133.80 78
3133.93 78
3134.06 79
3134.19 83
3134.32 88
3134.44 94
3134.57 99
3134.70 103
3134.83 105
3134.96 105
3135.09 104
3135.21 101
3135.34 98
3135.47 96
3135.60 94
3135.73 94
3135.86 95
3135.99 96
3136.11 97
3136.24 98
3136.37 97
3136.50 95
3136.63 91
3136.76 86
3136.88 81
3137.01 75
3137.14 70
3137.27 67
3137.40 65
3137.53 64
3137.65 66
3137.78 69
3137.91 72
3138.04 75
3138.17 77
3138.30 76
3138.43 72
3138.55 66
3138.68 58
3138.81 50
3138.94 44
3139.07 40
3139.20 39
3139.33 43
3139.45 49
3139.58 58
3139.71 67
3139.84 75
3139.97 81
3140.10 84
3140.22 83
3140.35 78
3140.48 71
3140.61 64
3140.74 57
3140.87 53
3141.00 52
3141.12 54
3141.25 59
3141.38 63
3141.51 66
3141.64 67
3141.77 65
3141.90 60
3142.02 54
3142.15 48
3142.28 43
3142.41 40
3142.54 39
3142.67 40
3142.80 42
3142.92 44
3143.05 45
3143.18 45
3143.31 44
3143.44 42
3143.57 41
3143.70 40
3143.82 42
3143.95 44
3144.08 47
3144.21 51
3144.34 53
3144.47 53
3144.60 52
3144.72 48
3144.85 42
3144.98 36
3145.11 30
3145.24 25
3145.37 21
3145.50 19
3145.62 18
3145.75 19
3145.88 20
3146.01 22
3146.14 25
3146.27 27
3146.40 29
3146.52 29
3146.65 28
3146.78 25
3146.91 20
3147.04 14
3147.17 8
3147.30 2
3147.43 0
3147.55 0
3147.68 0
3147.81 0
3147.94 0
3148.07 0
3148.20 4
3148.33 9
3148.45 15
3148.58 20
3148.71 24
3148.84 28
3148.97 31
3149.10 33
3149.23 36
3149.36 39
3149.48 41
3149.61 44
3149.74 47
3149.87 48
3150.00 49
3150.13 49
3150.26 47
3150.38 44
3150.51 40
3150.64 34
3150.77 28
3150.90 22
3151.03 15
3151.16 9
3151.29 4
3151.41 0
3151.54 0
3151.67 0
3151.80 0
3151.93 0
3152.06 0
3152.19 0
3152.32 0
3152.44 0
3152.57 1
3152.70 9
3152.83 18
3152.96 29
3153.09 40
3153.22 51
3153.35 62
3153.47 72
3153.60 80
3153.73 88
3153.86 95
3153.99 101
3154.12 105
3154.25 108
3154.38 110
3154.51 109
3154.63 107
3154.76 104
3154.89 99
3155.02 93
3155.15 88
3155.28 82
3155.41 77
3155.54 72
3155.66 67
3155.79 61
3155.92 56
3156.05 52
3156.18 48
3156.31 45
3156.44 45
3156.57 46
3156.70 49
3156.82 53
3156.95 59
3157.08 65
3157.21 72
3157.34 78
3157.47 84
3157.60 90
3157.73 96
3157.85 100
3157.98 105
3158.11 108
3158.24 110
3158.37 110
3158.50 109
3158.63 105
3158.76 100
3158.89 93
3159.01 86
3159.14 80
3159.27 76
3159.40 74
3159.53 74
3159.66 76
3159.79 79
3159.92 82
3160.05 84
3160.17 84
3160.30 84
3160.43 82
3160.56 81
3160.69 81
3160.82 81
3160.95 81
3161.08 81
3161.21 81
3161.34 81
3161.46 80
3161.59 81
3161.72 82
3161.85 84
3161.98 86
3162.11 88
3162.24 88
3162.37 87
3162.50 83
3162.62 79
3162.75 74
3162.88 71
3163.01 69
3163.14 70
3163.27 71
3163.40 73
3163.53 73
3163.66 73
3163.79 70
3163.91 67
3164.04 63
3164.17 60
3164.30 57
3164.43 56
3164.56 55
3164.69 56
3164.82 57
3164.95 59
3165.08 64
3165.20 70
3165.33 78
3165.46 88
3165.59 98
3165.72 106
3165.85 112
3165.98 116
3166.11 118
3166.24 119
3166.37 119
3166.50 120
3166.62 122
3166.75 126
3166.88 130
3167.01 135
3167.14 139
3167.27 143
3167.40 145
3167.53 145
3167.66 143
3167.79 139
3167.91 133
3168.04 126
3168.17 120
3168.30 114
3168.43 109
3168.56 106
3168.69 104
3168.82 102
3168.95 99
3169.08 95
3169.21 91
3169.33 87
3169.46 85
3169.59 85
3169.72 88
3169.85 93
3169.98 99
3170.11 104
3170.24 108
3170.37 109
3170.50 108
3170.63 105
3170.75 101
3170.88 96
3171.01 91
3171.14 88
3171.27 86
3171.40 85
3171.53 87
3171.66 91
3171.79 97
3171.92 105
3172.05 114
3172.18 123
3172.30 131
3172.43 137
3172.56 139
3172.69 139
3172.82 135
3172.95 128
3173.08 120
3173.21 111
3173.34 102
3173.47 94
3173.60 89
3173.73 85
3173.85 83
3173.98 82
3174.11 82
3174.24 83
3174.37 83
3174.50 84
3174.63 84
3174.76 85
3174.89 86
3175.02 87
3175.15 88
3175.28 88
3175.41 87
3175.53 85
3175.66 80
3175.79 74
3175.92 66
3176.05 58
3176.18 49
3176.31 42
3176.44 38
3176.57 35
3176.70 36
3176.83 39
3176.96 44
3177.09 50
3177.21 56
3177.34 63
3177.47 70
3177.60 75
3177.73 79
3177.86 80
3177.99 79
3178.12 75
3178.25 69
3178.38 62
3178.51 54
3178.64 48
3178.77 43
3178.90 41
3179.02 41
3179.15 42
3179.28 45
3179.41 47
3179.54 48
3179.67 48
3179.80 47
3179.93 46
3180.06 45
3180.19 43
3180.32 42
3180.45 41
3180.58 41
3180.71 41
3180.84 41
3180.96 41
3181.09 41
3181.22 42
3181.35 42
3181.48 44
3181.61 45
3181.74 48
3181.87 52
3182.00 57
3182.13 62
3182.26 69
3182.39 75
3182.52 81
3182.65 85
3182.78 89
3182.91 90
3183.03 90
3183.16 89
3183.29 87
3183.42 87
3183.55 87
3183.68 90
3183.81 95
3183.94 101
3184.07 106
3184.20 110
3184.33 112
3184.46 111
3184.59 108
3184.72 103
3184.85 98
3184.98 95
3185.10 93
3185.23 94
3185.36 97
3185.49 103
3185.62 111
3185.75 121
3185.88 132
3186.01 144
3186.14 156
3186.27 167
3186.40 175
3186.53 183
3186.66 189
3186.79 195
3186.92 200
3187.05 206
3187.18 213
3187.31 220
3187.43 227
3187.56 233
3187.69 239
3187.82 243
3187.95 247
3188.08 250
3188.21 253
3188.34 254
3188.47 256
3188.60 256
3188.73 255
3188.86 252
3188.99 249
3189.12 244
3189.25 240
3189.38 235
3189.51 231
3189.64 226
3189.77 221
3189.90 215
3190.02 208
3190.15 200
3190.28 192
3190.41 184
3190.54 177
3190.67 172
3190.80 170
3190.93 171
3191.06 173
3191.19 177
3191.32 181
3191.45 184
3191.58 187
3191.71 187
3191.84 187
3191.97 185
3192.10 182
3192.23 179
3192.36 176
3192.49 173
3192.62 169
3192.75 166
3192.88 163
3193.00 159
3193.13 156
3193.26 152
3193.39 149
3193.52 147
3193.65 147
3193.78 148
3193.91 150
3194.04 154
3194.17 157
3194.30 159
3194.43 160
3194.56 157
3194.69 152
3194.82 145
3194.95 136
3195.08 127
3195.21 118
3195.34 109
3195.47 100
3195.60 93
3195.73 85
3195.86 77
3195.99 69
3196.12 61
3196.25 54
3196.37 48
3196.50 44
3196.63 42
3196.76 41
3196.89 41
3197.02 40
3197.15 37
3197.28 32
3197.41 26
3197.54 20
3197.67 13
3197.80 8
3197.93 4
3198.06 1
3198.19 0
3198.32 0
3198.45 0
3198.58 0
3198.71 0
3198.84 0
3198.97 0
3199.10 1
3199.23 1
3199.36 1
3199.49 1
3199.62 0
3199.75 0
3199.88 0
3200.01 1
3200.14 3
3200.27 6
3200.40 9
3200.52 14
3200.65 20
3200.78 27
3200.91 34
3201.04 43
3201.17 52
3201.30 60
3201.43 68
3201.56 74
3201.69 78
3201.82 79
3201.95 77
3202.08 74
3202.21 70
3202.34 66
3202.47 62
3202.60 61
3202.73 61
3202.86 62
3202.99 65
3203.12 67
3203.25 69
3203.38 68
3203.51 66
3203.64 62
3203.77 56
3203.90 49
3204.03 44
3204.16 41
3204.29 41
3204.42 45
3204.55 53
3204.68 62
3204.81 73
3204.94 83
3205.07 91
3205.20 96
3205.33 99
3205.46 99
3205.59 98
3205.72 95
3205.85 93
3205.98 89
3206.11 86
3206.24 82
3206.37 77
3206.50 72
3206.63 67
3206.76 62
3206.89 59
3207.02 59
3207.15 61
3207.27 64
3207.40 69
3207.53 73
3207.66 76
3207.79 76
3207.92 74
3208.05 69
3208.18 64
3208.31 60
3208.44 58
3208.57 59
3208.70 63
3208.83 70
3208.96 77
3209.09 84
3209.22 89
3209.35 92
3209.48 92
3209.61 90
3209.74 87
3209.87 84
3210.00 81
3210.13 79
3210.26 78
3210.39 79
3210.52 80
3210.65 81
3210.78 84
3210.91 87
3211.04 90
3211.17 94
3211.30 98
3211.43 102
3211.56 107
3211.69 111
3211.82 115
3211.95 119
3212.08 123
3212.21 126
3212.34 130
3212.47 132
3212.60 135
3212.73 137
3212.86 138
3212.99 139
3213.12 139
3213.25 139
3213.38 139
3213.51 137
3213.64 135
3213.77 132
3213.90 129
3214.03 125
3214.16 120
3214.29 115
3214.42 110
3214.55 104
3214.68 99
3214.81 96
3214.94 93
3215.07 93
3215.20 94
3215.33 97
3215.46 100
3215.59 104
3215.72 107
3215.85 110
3215.98 113
3216.11 115
3216.24 118
3216.37 122
3216.50 127
3216.63 133
3216.76 138
3216.89 143
3217.02 147
3217.15 150
3217.28 152
3217.41 153
3217.54 154
3217.67 154
3217.80 154
3217.93 153
3218.06 151
3218.19 148
3218.32 144
3218.45 140
3218.58 136
3218.71 132
3218.84 128
3218.97 124
3219.10 119
3219.23 113
3219.36 105
3219.49 95
3219.62 84
3219.75 72
3219.89 61
3220.02 51
3220.15 43
3220.28 37
3220.41 33
3220.54 33
3220.67 35
3220.80 39
3220.93 46
3221.06 54
3221.19 64
3221.32 73
3221.45 81
3221.58 87
3221.71 91
3221.84 92
3221.97 92
3222.10 91
3222.23 89
3222.36 86
3222.49 83
3222.62 79
3222.75 74
3222.88 70
3223.01 65
3223.14 61
3223.27 59
3223.40 59
3223.53 60
3223.66 62
3223.79 65
3223.92 67
3224.05 67
3224.18 67
3224.31 65
3224.44 63
3224.57 60
3224.70 58
3224.83 57
3224.96 58
3225.09 60
3225.22 64
3225.35 68
3225.48 72
3225.61 75
3225.74 77
3225.87 76
3226.00 75
3226.13 72
3226.26 68
3226.39 64
3226.53 60
3226.66 56
3226.79 52
3226.92 49
3227.05 46
3227.18 45
3227.31 45
3227.44 47
3227.57 50
3227.70 54
3227.83 57
3227.96 59
3228.09 58
3228.22 54
3228.35 48
3228.48 42
3228.61 36
3228.74 33
3228.87 32
3229.00 35
3229.13 40
3229.26 49
3229.39 58
3229.52 68
3229.65 77
3229.78 85
3229.91 91
3230.04 95
3230.17 97
3230.30 97
3230.43 98
3230.56 99
3230.69 101
3230.83 106
3230.96 113
3231.09 121
3231.22 129
3231.35 136
3231.48 139
3231.61 139
3231.74 135
3231.87 129
3232.00 122
3232.13 116
3232.26 110
3232.39 106
3232.52 103
3232.65 99
3232.78 94
3232.91 88
3233.04 81
3233.17 74
3233.30 68
3233.43 65
3233.56 65
3233.69 68
3233.82 74
3233.95 81
3234.08 90
3234.22 98
3234.35 105
3234.48 110
3234.61 113
3234.74 114
3234.87 113
3235.00 110
3235.13 106
3235.26 101
3235.39 95
3235.52 89
3235.65 81
3235.78 74
3235.91 68
3236.04 63
3236.17 60
3236.30 59
3236.43 59
3236.56 59
3236.69 58
3236.82 54
3236.95 48
3237.09 40
3237.22 31
3237.35 23
3237.48 15
3237.61 11
3237.74 9
3237.87 10
3238.00 13
3238.13 18
3238.26 23
3238.39 27
3238.52 31
3238.65 34
3238.78 36
3238.91 38
3239.04 41
3239.17 44
3239.30 49
3239.43 54
3239.56 60
3239.70 64
3239.83 68
3239.96 69
3240.09 67
3240.22 64
3240.35 59
3240.48 54
3240.61 49
3240.74 45
3240.87 42
3241.00 41
3241.13 41
3241.26 41
3241.39 41
3241.52 42
3241.65 42
3241.78 43
3241.91 43
3242.05 43
3242.18 44
3242.31 45
3242.44 48
3242.57 51
3242.70 55
3242.83 60
3242.96 63
3243.09 66
3243.22 67
3243.35 66
3243.48 64
3243.61 62
3243.74 60
3243.87 59
3244.00 60
3244.13 61
3244.27 63
3244.40 64
3244.53 64
3244.66 63
3244.79 63
3244.92 64
3245.05 67
3245.18 72
3245.31 80
3245.44 90
3245.57 102
3245.70 114
3245.83 125
3245.96 137
3246.09 150
3246.23 165
3246.36 181
3246.49 200
3246.62 222
3246.75 246
3246.88 270
3247.01 294
3247.14 318
3247.27 342
3247.40 366
3247.53 390
3247.66 413
3247.79 437
3247.92 458
3248.05 475
3248.19 487
3248.32 492
3248.45 491
3248.58 484
3248.71 471
3248.84 455
3248.97 437
3249.10 419
3249.23 404
3249.36 392
3249.49 384
3249.62 379
3249.75 377
3249.88 377
3250.02 377
3250.15 376
3250.28 373
3250.41 367
3250.54 358
3250.67 346
3250.80 332
3250.93 316
3251.06 299
3251.19 281
3251.32 264
3251.45 248
3251.58 232
3251.72 217
3251.85 203
3251.98 190
3252.11 177
3252.24 164
3252.37 151
3252.50 136
3252.63 121
3252.76 105
3252.89 90
3253.02 77
3253.15 66
3253.28 58
3253.42 54
3253.55 53
3253.68 54
3253.81 57
3253.94 60
3254.07 62
3254.20 64
3254.33 65
3254.46 65
3254.59 64
3254.72 62
3254.85 59
3254.99 56
3255.12 53
3255.25 51
3255.38 48
3255.51 45
3255.64 42
3255.77 38
3255.90 34
3256.03 30
3256.16 28
3256.29 28
3256.42 31
3256.56 38
3256.69 49
3256.82 63
3256.95 79
3257.08 93
3257.21 104
3257.34 111
3257.47 112
3257.60 110
3257.73 104
3257.86 96
3258.00 87
3258.13 79
3258.26 72
3258.39 67
3258.52 62
3258.65 57
3258.78 53
3258.91 50
3259.04 48
3259.17 47
3259.30 49
3259.44 51
3259.57 55
3259.70 60
3259.83 63
3259.96 65
3260.09 65
3260.22 64
3260.35 63
3260.48 62
3260.61 61
3260.74 61
3260.88 61
3261.01 61
3261.14 61
3261.27 61
3261.40 61
3261.53 60
3261.66 58
3261.79 57
3261.92 54
3262.05 52
3262.19 51
3262.32 50
3262.45 50
3262.58 51
3262.71 52
3262.84 53
3262.97 53
3263.10 51
3263.23 48
3263.36 43
3263.50 38
3263.63 34
3263.76 31
3263.89 30
3264.02 29
3264.15 31
3264.28 33
3264.41 36
3264.54 41
3264.67 46
3264.81 51
3264.94 56
3265.07 61
3265.20 65
3265.33 66
3265.46 65
3265.59 62
3265.72 58
3265.85 52
3265.98 46
3266.12 40
3266.25 35
3266.38 31
3266.51 30
3266.64 30
3266.77 32
3266.90 35
3267.03 39
3267.16 44
3267.30 50
3267.43 55
3267.56 60
3267.69 63
3267.82 64
3267.95 64
3268.08 62
3268.21 59
3268.34 55
3268.48 50
3268.61 44
3268.74 37
3268.87 31
3269.00 24
3269.13 19
3269.26 14
3269.39 12
3269.52 12
3269.66 14
3269.79 16
3269.92 19
3270.05 21
3270.18 23
3270.31 24
3270.44 24
3270.57 23
3270.70 21
3270.84 19
3270.97 15
3271.10 12
3271.23 7
3271.36 3
3271.49 0
3271.62 0
3271.75 0
3271.89 0
3272.02 0
3272.15 0
3272.28 0
3272.41 0
3272.54 2
3272.67 3
3272.80 4
3272.93 5
3273.07 6
3273.20 8
3273.33 10
3273.46 12
3273.59 14
3273.72 16
3273.85 17
3273.98 19
3274.12 21
3274.25 24
3274.38 28
3274.51 33
3274.64 38
3274.77 42
3274.90 46
3275.03 50
3275.17 53
3275.30 56
3275.43 58
3275.56 59
3275.69 59
3275.82 57
3275.95 54
3276.08 49
3276.22 44
3276.35 39
3276.48 34
3276.61 30
3276.74 29
3276.87 30
3277.00 34
3277.13 40
3277.27 48
3277.40 58
3277.53 69
3277.66 80
3277.79 91
3277.92 102
3278.05 112
3278.18 123
3278.32 133
3278.45 142
3278.58 149
3278.71 155
3278.84 159
3278.97 161
3279.10 162
3279.24 163
3279.37 162
3279.50 162
3279.63 161
3279.76 159
3279.89 156
3280.02 150
3280.15 141
3280.29 130
3280.42 118
3280.55 105
3280.68 93
3280.81 85
3280.94 80
3281.07 79
3281.21 81
3281.34 86
3281.47 92
3281.60 96
3281.73 100
3281.86 101
3281.99 101
3282.13 100
3282.26 98
3282.39 97
3282.52 96
3282.65 95
3282.78 95
3282.91 93
3283.04 91
3283.18 88
3283.31 85
3283.44 81
3283.57 78
3283.70 75
3283.83 73
3283.96 70
3284.10 67
3284.23 64
3284.36 59
3284.49 53
3284.62 48
3284.75 43
3284.88 39
3285.02 37
3285.15 37
3285.28 39
3285.41 42
3285.54 45
3285.67 47
3285.80 49
3285.94 50
3286.07 49
3286.20 48
3286.33 46
3286.46 44
3286.59 41
3286.73 39
3286.86 38
3286.99 37
3287.12 36
3287.25 37
3287.38 37
3287.51 38
3287.65 38
3287.78 38
3287.91 39
3288.04 40
3288.17 42
3288.30 45
3288.43 48
3288.57 50
3288.70 50
3288.83 48
3288.96 44
3289.09 38
3289.22 31
3289.36 25
3289.49 21
3289.62 19
3289.75 20
3289.88 23
3290.01 27
3290.14 31
3290.28 35
3290.41 37
3290.54 37
3290.67 35
3290.80 32
3290.93 28
3291.07 25
3291.20 22
3291.33 21
3291.46 21
3291.59 23
3291.72 27
3291.85 31
3291.99 35
3292.12 38
3292.25 41
3292.38 43
3292.51 44
3292.64 44
3292.78 45
3292.91 46
3293.04 47
3293.17 50
3293.30 52
3293.43 55
3293.57 57
3293.70 59
3293.83 59
3293.96 57
3294.09 53
3294.22 49
3294.36 43
3294.49 37
3294.62 32
3294.75 28
3294.88 25
3295.01 25
3295.14 27
3295.28 31
3295.41 37
3295.54 43
3295.67 51
3295.80 58
3295.93 64
3296.07 70
3296.20 75
3296.33 79
3296.46 83
3296.59 87
3296.72 92
3296.86 98
3296.99 104
3297.12 111
3297.25 117
3297.38 123
3297.51 127
3297.65 129
3297.78 129
3297.91 130
3298.04 130
3298.17 131
3298.31 134
3298.44 137
3298.57 140
3298.70 143
3298.83 145
3298.96 145
3299.10 144
3299.23 143
3299.36 143
3299.49 144
3299.62 146
3299.75 150
3299.89 154
3300.02 158
3300.15 160
3300.28 161
3300.41 160
3300.54 157
3300.68 152
3300.81 146
3300.94 139
3301.07 132
3301.20 125
3301.34 118
3301.47 111
3301.60 106
3301.73 102
3301.86 99
3301.99 97
3302.13 96
3302.26 97
3302.39 97
3302.52 98
3302.65 100
3302.78 101
3302.92 102
3303.05 103
3303.18 102
3303.31 100
3303.44 97
3303.58 93
3303.71 88
3303.84 84
3303.97 79
3304.10 75
3304.23 71
3304.37 66
3304.50 60
3304.63 54
3304.76 48
3304.89 41
3305.03 33
3305.16 26
3305.29 19
3305.42 14
3305.55 10
3305.68 8
3305.82 8
3305.95 10
3306.08 14
3306.21 18
3306.34 22
3306.48 25
3306.61 27
3306.74 27
3306.87 27
3307.00 26
3307.14 26
3307.27 25
3307.40 24
3307.53 23
3307.66 22
3307.79 21
3307.93 19
3308.06 18
3308.19 18
3308.32 19
3308.45 23
3308.59 27
3308.72 34
3308.85 40
3308.98 45
3309.11 48
3309.25 49
3309.38 49
3309.51 47
3309.64 45
3309.77 43
3309.91 42
3310.04 42
3310.17 43
3310.30 45
3310.43 48
3310.57 49
3310.70 50
3310.83 49
3310.96 45
3311.09 40
3311.23 32
3311.36 23
3311.49 15
3311.62 7
3311.75 0
3311.88 0
3312.02 0
3312.15 0
3312.28 0
3312.41 0
3312.54 0
3312.68 0
3312.81 0
3312.94 3
3313.07 6
3313.20 9
3313.34 10
3313.47 12
3313.60 13
3313.73 15
3313.86 17
3314.00 20
3314.13 23
3314.26 26
3314.39 29
3314.52 31
3314.66 32
3314.79 32
3314.92 31
3315.05 28
3315.19 25
3315.32 21
3315.45 18
3315.58 15
3315.71 13
3315.85 13
3315.98 13
3316.11 15
3316.24 16
3316.37 18
3316.51 18
3316.64 16
3316.77 14
3316.90 11
3317.03 8
3317.17 6
3317.30 5
3317.43 7
3317.56 10
3317.69 14
3317.83 18
3317.96 22
3318.09 26
3318.22 30
3318.35 33
3318.49 37
3318.62 42
3318.75 48
3318.88 54
3319.02 61
3319.15 67
3319.28 72
3319.41 75
3319.54 76
3319.68 76
3319.81 74
3319.94 72
3320.07 69
3320.20 66
3320.34 63
3320.47 59
3320.60 54
3320.73 49
3320.87 42
3321.00 35
3321.13 26
3321.26 17
3321.39 8
3321.53 0
3321.66 0
3321.79 0
3321.92 0
3322.05 0
3322.19 0
3322.32 0
3322.45 0
3322.58 0
3322.72 7
3322.85 13
3322.98 18
3323.11 21
3323.24 21
3323.38 20
3323.51 17
3323.64 14
3323.77 11
3323.91 9
3324.04 9
3324.17 12
3324.30 16
3324.43 20
3324.57 25
3324.70 28
3324.83 30
3324.96 31
3325.10 31
3325.23 31
3325.36 31
3325.49 31
3325.62 32
3325.76 34
3325.89 37
3326.02 39
3326.15 43
3326.29 47
3326.42 52
3326.55 58
3326.68 64
3326.82 69
3326.95 72
3327.08 72
3327.21 70
3327.34 65
3327.48 59
3327.61 55
3327.74 51
3327.87 50
3328.01 49
3328.14 48
3328.27 47
3328.40 44
3328.53 39
3328.67 34
3328.80 29
3328.93 24
3329.06 22
3329.20 20
3329.33 20
3329.46 20
3329.59 20
3329.73 21
3329.86 21
3329.99 23
3330.12 24
3330.26 26
3330.39 28
3330.52 29
3330.65 29
3330.78 29
3330.92 28
3331.05 28
3331.18 28
3331.31 29
3331.45 31
3331.58 33
3331.71 35
3331.84 37
3331.98 38
3332.11 39
3332.24 39
3332.37 39
3332.51 39
3332.64 39
3332.77 38
3332.90 36
3333.04 35
3333.17 34
3333.30 32
3333.43 29
3333.56 27
3333.70 24
3333.83 20
3333.96 16
3334.09 13
3334.23 10
3334.36 7
3334.49 5
3334.62 4
3334.76 2
3334.89 1
3335.02 0
3335.15 0
3335.29 0
3335.42 0
3335.55 0
3335.68 0
3335.82 0
3335.95 0
3336.08 5
3336.21 10
3336.35 15
3336.48 19
3336.61 25
3336.74 30
3336.88 37
3337.01 45
3337.14 53
3337.27 61
3337.41 67
3337.54 72
3337.67 75
3337.80 75
3337.94 73
3338.07 70
3338.20 66
3338.33 63
3338.47 62
3338.60 62
3338.73 63
3338.86 67
3339.00 71
3339.13 75
3339.26 79
3339.39 81
3339.53 81
3339.66 78
3339.79 74
3339.92 67
3340.06 61
3340.19 54
3340.32 48
3340.45 43
3340.59 41
3340.72 40
3340.85 42
3340.98 46
3341.12 52
3341.25 60
3341.38 70
3341.51 79
3341.65 88
3341.78 95
3341.91 100
3342.04 102
3342.18 102
3342.31 99
3342.44 95
3342.57 89
3342.71 83
3342.84 76
3342.97 69
3343.10 62
3343.24 54
3343.37 47
3343.50 41
3343.64 36
3343.77 32
3343.90 30
3344.03 29
3344.17 28
3344.30 28
3344.43 29
3344.56 30
3344.70 32
3344.83 35
3344.96 39
3345.09 44
3345.23 49
3345.36 53
3345.49 56
3345.62 58
3345.76 58
3345.89 57
3346.02 53
3346.16 49
3346.29 44
3346.42 40
3346.55 37
3346.69 36
3346.82 35
3346.95 37
3347.08 38
3347.22 40
3347.35 41
3347.48 40
3347.61 39
3347.75 37
3347.88 35
3348.01 32
3348.15 29
3348.28 26
3348.41 24
3348.54 21
3348.68 19
3348.81 17
3348.94 14
3349.07 12
3349.21 9
3349.34 8
3349.47 7
3349.61 8
3349.74 10
3349.87 13
3350.00 17
3350.14 21
3350.27 26
3350.40 31
3350.53 36
3350.67 41
3350.80 46
3350.93 49
3351.07 51
3351.20 50
3351.33 47
3351.46 43
3351.60 39
3351.73 34
3351.86 30
3352.00 27
3352.13 25
3352.26 24
3352.39 23
3352.53 22
3352.66 21
3352.79 19
3352.92 18
3353.06 17
3353.19 17
3353.32 18
3353.46 20
3353.59 22
3353.72 26
3353.85 30
3353.99 34
3354.12 38
3354.25 41
3354.39 43
3354.52 44
3354.65 45
3354.78 45
3354.92 45
3355.05 45
3355.18 46
3355.32 47
3355.45 50
3355.58 52
3355.71 54
3355.85 55
3355.98 55
3356.11 54
3356.25 53
3356.38 52
3356.51 52
3356.64 53
3356.78 56
3356.91 60
3357.04 65
3357.18 70
3357.31 76
3357.44 81
3357.57 86
3357.71 90
3357.84 93
3357.97 95
3358.11 97
3358.24 100
3358.37 103
3358.50 108
3358.64 114
3358.77 121
3358.90 128
3359.04 133
3359.17 136
3359.30 135
3359.43 131
3359.57 126
3359.70 119
3359.83 113
3359.97 108
3360.10 106
3360.23 105
3360.37 104
3360.50 104
3360.63 102
3360.76 98
3360.90 92
3361.03 85
3361.16 79
3361.30 74
3361.43 70
3361.56 69
3361.69 69
3361.83 71
3361.96 73
3362.09 75
3362.23 77
3362.36 79
3362.49 81
3362.63 84
3362.76 87
3362.89 90
3363.02 93
3363.16 94
3363.29 92
3363.42 88
3363.56 82
3363.69 74
3363.82 66
3363.96 58
3364.09 51
3364.22 47
3364.35 44
3364.49 43
3364.62 43
3364.75 44
3364.89 45
3365.02 47
3365.15 49
3365.29 53
3365.42 58
3365.55 64
3365.68 71
3365.82 78
3365.95 86
3366.08 92
3366.22 97
3366.35 102
3366.48 106
3366.62 110
3366.75 115
3366.88 119
3367.02 123
3367.15 127
3367.28 132
3367.41 138
3367.55 146
3367.68 156
3367.81 168
3367.95 181
3368.08 194
3368.21 206
3368.35 215
3368.48 222
3368.61 226
3368.75 228
3368.88 230
3369.01 232
3369.14 236
3369.28 242
3369.41 250
3369.54 261
3369.68 273
3369.81 285
3369.94 295
3370.08 302
3370.21 305
3370.34 304
3370.48 300
3370.61 295
3370.74 290
3370.88 286
3371.01 282
3371.14 278
3371.28 274
3371.41 267
3371.54 259
3371.67 249
3371.81 240
3371.94 232
3372.07 229
3372.21 230
3372.34 237
3372.47 250
3372.61 265
3372.74 283
3372.87 300
3373.01 315
3373.14 327
3373.27 335
3373.41 339
3373.54 338
3373.67 333
3373.81 325
3373.94 313
3374.07 298
3374.21 283
3374.34 268
3374.47 256
3374.60 247
3374.74 242
3374.87 241
3375.00 243
3375.14 250
3375.27 258
3375.40 270
3375.54 283
3375.67 298
3375.80 314
3375.94 332
3376.07 351
3376.20 373
3376.34 397
3376.47 425
3376.60 456
3376.74 491
3376.87 527
3377.00 561
3377.14 591
3377.27 613
3377.40 626
3377.54 628
3377.67 621
3377.80 608
3377.94 592
3378.07 577
3378.20 563
3378.34 552
3378.47 542
3378.60 532
3378.74 521
3378.87 508
3379.00 493
3379.14 479
3379.27 465
3379.40 454
3379.54 446
3379.67 440
3379.80 434
3379.94 428
3380.07 419
3380.20 404
3380.34 385
3380.47 360
3380.60 331
3380.74 300
3380.87 267
3381.00 234
3381.14 203
3381.27 174
3381.40 148
3381.54 125
3381.67 106
3381.80 92
3381.94 82
3382.07 77
3382.20 75
3382.34 76
3382.47 78
3382.60 79
3382.74 79
3382.87 78
3383.00 76
3383.14 72
3383.27 68
3383.40 64
3383.54 59
3383.67 54
3383.80 48
3383.94 43
3384.07 38
3384.20 33
3384.34 30
3384.47 28
3384.60 27
3384.74 27
3384.87 27
3385.00 27
3385.14 27
3385.27 28
3385.40 29
3385.54 31
3385.67 35
3385.80 41
3385.94 48
3386.07 57
3386.21 66
3386.34 76
3386.47 86
3386.61 95
3386.74 103
3386.87 109
3387.01 114
3387.14 115
3387.27 114
3387.41 110
3387.54 104
3387.67 97
3387.81 89
3387.94 83
3388.07 77
3388.21 73
3388.34 70
3388.47 69
3388.61 69
3388.74 70
3388.87 73
3389.01 78
3389.14 84
3389.28 91
3389.41 97
3389.54 101
3389.68 103
3389.81 101
3389.94 96
3390.08 89
3390.21 80
3390.34 71
3390.48 61
3390.61 53
3390.74 45
3390.88 37
3391.01 30
3391.14 23
3391.28 18
3391.41 15
3391.55 15
3391.68 19
3391.81 28
3391.95 38
3392.08 50
3392.21 61
3392.35 69
3392.48 75
3392.61 77
3392.75 77
3392.88 74
3393.01 71
3393.15 67
3393.28 63
3393.42 59
3393.55 57
3393.68 56
3393.82 55
3393.95 56
3394.08 56
3394.22 57
3394.35 56
3394.48 53
3394.62 49
3394.75 45
3394.89 40
3395.02 37
3395.15 36
3395.29 38
3395.42 42
3395.55 48
3395.69 54
3395.82 58
3395.95 61
3396.09 61
3396.22 59
3396.36 55
3396.49 50
3396.62 46
3396.76 42
3396.89 39
3397.02 35
3397.16 29
3397.29 23
3397.42 16
3397.56 8
3397.69 2
3397.83 0
3397.96 0
3398.09 0
3398.23 4
3398.36 9
3398.49 15
3398.63 19
3398.76 22
3398.90 22
3399.03 22
3399.16 21
3399.30 22
3399.43 25
3399.56 30
3399.70 38
3399.83 48
3399.96 56
3400.10 63
3400.23 66
3400.37 65
3400.50 60
3400.63 53
3400.77 45
3400.90 39
3401.03 33
3401.17 30
3401.30 29
3401.44 29
3401.57 29
3401.70 31
3401.84 33
3401.97 35
3402.10 38
3402.24 41
3402.37 44
3402.51 48
3402.64 51
3402.77 53
3402.91 54
3403.04 54
3403.17 53
3403.31 52
3403.44 49
3403.58 46
3403.71 43
3403.84 40
3403.98 38
3404.11 36
3404.25 34
3404.38 32
3404.51 31
3404.65 29
3404.78 29
3404.91 28
3405.05 29
3405.18 32
3405.32 37
3405.45 44
3405.58 53
3405.72 62
3405.85 71
3405.99 78
3406.12 82
3406.25 85
3406.39 86
3406.52 86
3406.65 87
3406.79 89
3406.92 92
3407.06 97
3407.19 101
3407.32 105
3407.46 108
3407.59 111
3407.73 112
3407.86 112
3407.99 112
3408.13 112
3408.26 112
3408.39 113
3408.53 114
3408.66 116
3408.80 117
3408.93 119
3409.06 121
3409.20 122
3409.33 122
3409.47 122
3409.60 121
3409.73 120
3409.87 120
3410.00 119
3410.14 118
3410.27 117
3410.40 115
3410.54 112
3410.67 110
3410.81 106
3410.94 103
3411.07 100
3411.21 98
3411.34 96
3411.47 95
3411.61 93
3411.74 92
3411.88 90
3412.01 88
3412.14 86
3412.28 82
3412.41 76
3412.55 70
3412.68 64
3412.81 57
3412.95 50
3413.08 45
3413.22 41
3413.35 37
3413.48 35
3413.62 34
3413.75 33
3413.89 32
3414.02 32
3414.15 33
3414.29 35
3414.42 37
3414.56 38
3414.69 39
3414.82 39
3414.96 38
3415.09 36
3415.23 35
3415.36 34
3415.49 35
3415.63 37
3415.76 41
3415.90 45
3416.03 50
3416.16 54
3416.30 58
3416.43 60
3416.57 62
3416.70 64
3416.83 66
3416.97 67
3417.10 69
3417.24 70
3417.37 69
3417.51 66
3417.64 61
3417.77 54
3417.91 47
3418.04 41
3418.18 37
3418.31 36
3418.44 36
3418.58 38
3418.71 40
3418.85 40
3418.98 39
3419.11 36
3419.25 30
3419.38 23
3419.52 15
3419.65 7
3419.78 0
3419.92 0
3420.05 0
3420.19 0
3420.32 0
3420.46 0
3420.59 0
3420.72 0
3420.86 0
3420.99 5
3421.13 11
3421.26 17
3421.39 23
3421.53 28
3421.66 32
3421.80 37
3421.93 41
3422.07 44
3422.20 46
3422.33 48
3422.47 47
3422.60 46
3422.74 43
3422.87 39
3423.00 34
3423.14 30
3423.27 26
3423.41 23
3423.54 22
3423.68 22
3423.81 25
3423.94 28
3424.08 33
3424.21 37
3424.35 41
3424.48 44
3424.61 44
3424.75 43
3424.88 41
3425.02 38
3425.15 34
3425.29 32
3425.42 31
3425.55 32
3425.69 34
3425.82 37
3425.96 41
3426.09 44
3426.23 46
3426.36 48
3426.49 49
3426.63 48
3426.76 47
3426.90 45
3427.03 44
3427.16 43
3427.30 44
3427.43 45
3427.57 47
3427.70 50
3427.84 53
3427.97 55
3428.10 56
3428.24 56
3428.37 54
3428.51 52
3428.64 49
3428.78 46
3428.91 42
3429.04 37
3429.18 32
3429.31 28
3429.45 24
3429.58 22
3429.72 21
3429.85 23
3429.98 25
3430.12 29
3430.25 33
3430.39 36
3430.52 38
3430.66 39
3430.79 39
3430.93 39
3431.06 38
3431.19 38
3431.33 37
3431.46 37
3431.60 36
3431.73 36
3431.87 35
3432.00 36
3432.13 38
3432.27 41
3432.40 45
3432.54 49
3432.67 52
3432.81 54
3432.94 53
3433.07 50
3433.21 46
3433.34 40
3433.48 34
3433.61 30
3433.75 28
3433.88 28
3434.02 30
3434.15 34
3434.28 39
3434.42 43
3434.55 47
3434.69 50
3434.82 51
3434.96 51
3435.09 49
3435.23 46
3435.36 42
3435.49 38
3435.63 35
3435.76 32
3435.90 30
3436.03 28
3436.17 28
3436.30 28
3436.44 28
3436.57 29
3436.70 31
3436.84 34
3436.97 39
3437.11 45
3437.24 52
3437.38 59
3437.51 66
3437.65 71
3437.78 74
3437.91 76
3438.05 76
3438.18 77
3438.32 77
3438.45 78
3438.59 78
3438.72 77
3438.86 76
3438.99 72
3439.12 68
3439.26 63
3439.39 58
3439.53 53
3439.66 50
3439.80 47
3439.93 44
3440.07 41
3440.20 38
3440.33 36
3440.47 34
3440.60 33
3440.74 34
3440.87 37
3441.01 41
3441.14 46
3441.28 50
3441.41 53
3441.55 55
3441.68 55
3441.81 55
3441.95 54
3442.08 52
3442.22 51
3442.35 49
3442.49 47
3442.62 46
3442.76 45
3442.89 46
3443.03 47
3443.16 50
3443.29 52
3443.43 53
3443.56 54
3443.70 55
3443.83 56
3443.97 57
3444.10 61
3444.24 66
3444.37 73
3444.51 81
3444.64 88
3444.78 93
3444.91 96
3445.04 95
3445.18 92
3445.31 86
3445.45 80
3445.58 75
3445.72 70
3445.85 67
3445.99 65
3446.12 63
3446.26 61
3446.39 58
3446.53 52
3446.66 45
3446.79 36
3446.93 28
3447.06 21
3447.20 17
3447.33 17
3447.47 20
3447.60 27
3447.74 36
3447.87 46
3448.01 56
3448.14 64
3448.28 71
3448.41 75
3448.55 78
3448.68 81
3448.81 83
3448.95 86
3449.08 89
3449.22 93
3449.35 97
3449.49 101
3449.62 105
3449.76 109
3449.89 113
3450.03 117
3450.16 121
3450.30 126
3450.43 130
3450.57 134
3450.70 137
3450.84 140
3450.97 142
3451.10 143
3451.24 143
3451.37 142
3451.51 139
3451.64 135
3451.78 131
3451.91 125
3452.05 119
3452.18 114
3452.32 110
3452.45 107
3452.59 106
3452.72 107
3452.86 111
3452.99 118
3453.13 126
3453.26 134
3453.40 142
3453.53 148
3453.66 152
3453.80 153
3453.93 152
3454.07 148
3454.20 144
3454.34 141
3454.47 139
3454.61 138
3454.74 140
3454.88 144
3455.01 149
3455.15 156
3455.28 164
3455.42 173
3455.55 182
3455.69 191
3455.82 201
3455.96 209
3456.09 216
3456.23 221
3456.36 223
3456.50 222
3456.63 219
3456.77 215
3456.90 211
3457.04 208
3457.17 205
3457.30 203
3457.44 200
3457.57 198
3457.71 195
3457.84 192
3457.98 189
3458.11 187
3458.25 185
3458.38 184
3458.52 182
3458.65 179
3458.79 174
3458.92 166
3459.06 156
3459.19 144
3459.33 131
3459.46 119
3459.60 106
3459.73 95
3459.87 85
3460.00 77
3460.14 71
3460.27 68
3460.41 68
3460.54 72
3460.68 79
3460.81 88
3460.95 100
3461.08 112
3461.22 124
3461.35 134
3461.49 142
3461.62 147
3461.76 149
3461.89 148
3462.03 144
3462.16 139
3462.30 133
3462.43 128
3462.57 124
3462.70 123
3462.84 124
3462.97 127
3463.11 131
3463.24 135
3463.38 137
3463.51 138
3463.65 137
3463.78 133
3463.92 128
3464.05 121
3464.19 113
3464.32 106
3464.46 98
3464.59 91
3464.73 86
3464.86 82
3465.00 79
3465.13 76
3465.27 74
3465.40 72
3465.54 69
3465.67 66
3465.81 63
3465.94 61
3466.08 59
3466.21 59
3466.35 60
3466.48 63
3466.62 67
3466.75 73
3466.89 80
3467.02 86
3467.16 92
3467.29 96
3467.43 98
3467.56 98
3467.70 96
3467.83 92
3467.97 88
3468.10 84
3468.24 82
3468.37 81
3468.51 82
3468.64 83
3468.78 85
3468.91 87
3469.05 89
3469.18 92
3469.32 95
3469.45 100
3469.59 105
3469.72 110
3469.86 114
3469.99 116
3470.13 117
3470.26 116
3470.40 113
3470.53 109
3470.67 105
3470.80 101
3470.94 98
3471.07 96
3471.21 94
3471.34 92
3471.48 90
3471.61 88
3471.75 85
3471.88 83
3472.02 81
3472.15 81
3472.29 83
3472.42 89
3472.56 99
3472.69 112
3472.83 126
3472.96 140
3473.10 152
3473.24 163
3473.37 170
3473.51 176
3473.64 181
3473.78 186
3473.91 193
3474.05 200
3474.18 208
3474.32 216
3474.45 222
3474.59 227
3474.72 230
3474.86 232
3474.99 233
3475.13 234
3475.26 234
3475.40 232
3475.53 228
3475.67 222
3475.80 212
3475.94 202
3476.07 191
3476.21 181
3476.34 173
3476.48 168
3476.61 165
3476.75 163
3476.89 162
3477.02 160
3477.16 159
3477.29 157
3477.43 157
3477.56 157
3477.70 158
3477.83 160
3477.97 161
3478.10 161
3478.24 160
3478.37 157
3478.51 153
3478.64 149
3478.78 146
3478.91 143
3479.05 141
3479.18 141
3479.32 141
3479.46 142
3479.59 144
3479.73 147
3479.86 151
3480.00 155
3480.13 161
3480.27 167
3480.40 173
3480.54 178
3480.67 183
3480.81 188
3480.94 192
3481.08 195
3481.21 198
3481.35 199
3481.48 199
3481.62 196
3481.76 192
3481.89 185
3482.03 176
3482.16 165
3482.30 153
3482.43 140
3482.57 128
3482.70 115
3482.84 105
3482.97 97
3483.11 92
3483.24 90
3483.38 92
3483.51 97
3483.65 105
3483.79 114
3483.92 124
3484.06 134
3484.19 143
3484.33 151
3484.46 157
3484.60 162
3484.73 165
3484.87 165
3485.00 164
3485.14 162
3485.27 160
3485.41 157
3485.55 155
3485.68 153
3485.82 152
3485.95 150
3486.09 147
3486.22 143
3486.36 137
3486.49 130
3486.63 122
3486.76 113
3486.90 104
3487.03 96
3487.17 88
3487.31 82
3487.44 78
3487.58 75
3487.71 74
3487.85 73
3487.98 73
3488.12 74
3488.25 74
3488.39 74
3488.52 75
3488.66 76
3488.80 78
3488.93 81
3489.07 86
3489.20 92
3489.34 99
3489.47 106
3489.61 112
3489.74 117
3489.88 119
3490.01 120
3490.15 119
3490.29 116
3490.42 113
3490.56 110
3490.69 106
3490.83 102
3490.96 99
3491.10 95
3491.23 91
3491.37 88
3491.51 85
3491.64 82
3491.78 80
3491.91 80
3492.05 81
3492.18 84
3492.32 89
3492.45 96
3492.59 105
3492.73 113
3492.86 122
3493.00 128
3493.13 133
3493.27 136
3493.40 136
3493.54 135
3493.67 135
3493.81 134
3493.95 135
3494.08 137
3494.22 140
3494.35 144
3494.49 148
3494.62 152
3494.76 155
3494.89 159
3495.03 163
3495.17 167
3495.30 171
3495.44 176
3495.57 180
3495.71 184
3495.84 189
3495.98 194
3496.11 200
3496.25 209
3496.39 220
3496.52 235
3496.66 254
3496.79 277
3496.93 305
3497.06 337
3497.20 373
3497.34 413
3497.47 455
3497.61 499
3497.74 542
3497.88 585
3498.01 626
3498.15 668
3498.28 712
3498.42 761
3498.56 815
3498.69 878
3498.83 949
3498.96 1026
3499.10 1107
3499.23 1189
3499.37 1269
3499.51 1347
3499.64 1421
3499.78 1492
3499.91 1561
3500.05 1628
3500.18 1693
3500.32 1755
3500.46 1812
3500.59 1864
3500.73 1910
3500.86 1949
3501.00 1983
3501.13 2011
3501.27 2036
3501.41 2056
3501.54 2073
3501.68 2086
3501.81 2094
3501.95 2098
3502.08 2096
3502.22 2086
3502.36 2068
3502.49 2042
3502.63 2009
3502.76 1971
3502.90 1929
3503.03 1887
3503.17 1846
3503.31 1808
3503.44 1771
3503.58 1733
3503.71 1694
3503.85 1653
3503.98 1607
3504.12 1557
3504.26 1504
3504.39 1447
3504.53 1387
3504.66 1324
3504.80 1257
3504.93 1188
3505.07 1119
3505.21 1051
3505.34 987
3505.48 928
3505.61 875
3505.75 828
3505.88 786
3506.02 747
3506.16 709
3506.29 671
3506.43 634
3506.56 596
3506.70 559
3506.84 522
3506.97 488
3507.11 456
3507.24 427
3507.38 400
3507.51 374
3507.65 350
3507.79 325
3507.92 302
3508.06 279
3508.19 257
3508.33 238
3508.47 221
3508.60 208
3508.74 197
3508.87 187
3509.01 179
3509.14 172
3509.28 165
3509.42 158
3509.55 151
3509.69 145
3509.82 139
3509.96 134
3510.10 130
3510.23 126
3510.37 123
3510.50 121
3510.64 119
3510.77 117
3510.91 116
3511.05 115
3511.18 115
3511.32 115
3511.45 114
3511.59 114
3511.73 112
3511.86 109
3512.00 105
3512.13 101
3512.27 97
3512.41 94
3512.54 93
3512.68 95
3512.81 100
3512.95 106
3513.09 113
3513.22 120
3513.36 126
3513.49 129
3513.63 130
3513.77 127
3513.90 123
3514.04 117
3514.17 111
3514.31 106
3514.44 101
3514.58 98
3514.72 95
3514.85 93
3514.99 91
3515.12 88
3515.26 86
3515.40 82
3515.53 78
3515.67 73
3515.80 68
3515.94 61
3516.08 55
3516.21 48
3516.35 42
3516.48 38
3516.62 34
3516.76 30
3516.89 27
3517.03 24
3517.16 21
3517.30 17
3517.44 14
3517.57 11
3517.71 10
3517.84 10
3517.98 12
3518.12 15
3518.25 19
3518.39 23
3518.52 26
3518.66 27
3518.80 27
3518.93 24
3519.07 19
3519.21 13
3519.34 6
3519.48 0
3519.61 0
3519.75 0
3519.89 0
3520.02 0
3520.16 0
3520.29 0
3520.43 0
3520.57 3
3520.70 11
3520.84 18
3520.97 24
3521.11 28
3521.25 31
3521.38 34
3521.52 35
3521.65 36
3521.79 36
3521.93 36
3522.06 34
3522.20 32
3522.33 29
3522.47 27
3522.61 26
3522.74 25
3522.88 26
3523.02 28
3523.15 30
3523.29 34
3523.42 37
3523.56 40
3523.70 43
3523.83 44
3523.97 45
3524.10 44
3524.24 43
3524.38 42
3524.51 41
3524.65 40
3524.79 41
3524.92 43
3525.06 45
3525.19 48
3525.33 50
3525.47 50
3525.60 49
3525.74 47
3525.87 43
3526.01 39
3526.15 35
3526.28 32
3526.42 30
3526.56 30
3526.69 30
3526.83 30
3526.96 30
3527.10 29
3527.24 28
3527.37 27
3527.51 26
3527.65 26
3527.78 26
3527.92 26
3528.05 26
3528.19 25
3528.33 23
3528.46 20
3528.60 15
3528.74 9
3528.87 3
3529.01 0
3529.14 0
3529.28 0
3529.42 0
3529.55 0
3529.69 0
3529.83 0
3529.96 4
3530.10 8
3530.23 11
3530.37 14
3530.51 15
3530.64 15
3530.78 15
3530.92 14
3531.05 13
3531.19 12
3531.32 12
3531.46 12
3531.60 13
3531.73 14
3531.87 16
3532.01 16
3532.14 16
3532.28 15
3532.41 13
3532.55 10
3532.69 8
3532.82 6
3532.96 5
3533.10 4
3533.23 4
3533.37 5
3533.50 6
3533.64 7
3533.78 8
3533.91 8
3534.05 8
3534.19 7
3534.32 5
3534.46 3
3534.60 1
3534.73 0
3534.87 1
3535.00 3
3535.14 5
3535.28 9
3535.41 14
3535.55 18
3535.69 22
3535.82 26
3535.96 29
3536.10 32
3536.23 35
3536.37 38
3536.50 40
3536.64 43
3536.78 45
3536.91 46
3537.05 47
3537.19 47
3537.32 47
3537.46 47
3537.60 46
3537.73 46
3537.87 45
3538.01 45
3538.14 44
3538.28 41
3538.41 38
3538.55 33
3538.69 29
3538.82 25
3538.96 24
3539.10 26
3539.23 31
3539.37 38
3539.51 46
3539.64 54
3539.78 60
3539.92 63
3540.05 64
3540.19 63
3540.32 61
3540.46 59
3540.60 56
3540.73 53
3540.87 51
3541.01 50
3541.14 49
3541.28 50
3541.42 54
3541.55 61
3541.69 70
3541.83 82
3541.96 96
3542.10 110
3542.24 123
3542.37 136
3542.51 147
3542.64 158
3542.78 169
3542.92 181
3543.05 193
3543.19 206
3543.33 219
3543.46 231
3543.60 244
3543.74 257
3543.87 271
3544.01 286
3544.15 305
3544.28 325
3544.42 348
3544.56 371
3544.69 395
3544.83 417
3544.97 437
3545.10 454
3545.24 471
3545.38 486
3545.51 499
3545.65 512
3545.79 521
3545.92 527
3546.06 529
3546.19 526
3546.33 519
3546.47 508
3546.60 494
3546.74 480
3546.88 465
3547.01 451
3547.15 438
3547.29 425
3547.42 413
3547.56 402
3547.70 391
3547.83 381
3547.97 372
3548.11 363
3548.24 355
3548.38 347
3548.52 340
3548.65 331
3548.79 322
3548.93 312
3549.06 300
3549.20 286
3549.34 269
3549.47 251
3549.61 232
3549.75 212
3549.88 193
3550.02 177
3550.16 165
3550.29 158
3550.43 154
3550.57 154
3550.70 156
3550.84 158
3550.98 160
3551.11 162
3551.25 162
3551.39 161
3551.52 159
3551.66 156
3551.80 151
3551.93 146
3552.07 138
3552.21 130
3552.34 122
3552.48 114
3552.62 107
3552.75 102
3552.89 98
3553.03 97
3553.16 98
3553.30 102
3553.44 108
3553.57 115
3553.71 122
3553.85 129
3553.98 133
3554.12 135
3554.26 135
3554.39 132
3554.53 127
3554.67 120
3554.80 113
3554.94 105
3555.08 99
3555.21 95
3555.35 94
3555.49 94
3555.62 97
3555.76 102
3555.90 106
3556.03 109
3556.17 111
3556.31 112
3556.45 112
3556.58 112
3556.72 110
3556.86 107
3556.99 103
3557.13 98
3557.27 91
3557.40 83
3557.54 75
3557.68 67
3557.81 60
3557.95 55
3558.09 51
3558.22 49
3558.36 49
3558.50 50
3558.63 51
3558.77 53
3558.91 53
3559.04 53
3559.18 51
3559.32 48
3559.45 43
3559.59 38
3559.73 32
3559.87 27
3560.00 23
3560.14 21
3560.28 20
3560.41 20
3560.55 21
3560.69 22
3560.82 22
3560.96 21
3561.10 21
3561.23 20
3561.37 21
3561.51 23
3561.64 26
3561.78 29
3561.92 32
3562.05 35
3562.19 36
3562.33 35
3562.47 32
3562.60 30
3562.74 27
3562.88 25
3563.01 25
3563.15 26
3563.29 28
3563.42 32
3563.56 36
3563.70 40
3563.83 43
3563.97 46
3564.11 48
3564.25 49
3564.38 49
3564.52 48
3564.66 46
3564.79 44
3564.93 42
3565.07 40
3565.20 39
3565.34 39
3565.48 39
3565.61 41
3565.75 43
3565.89 45
3566.03 48
3566.16 51
3566.30 53
3566.44 54
3566.57 55
3566.71 56
3566.85 56
3566.98 56
3567.12 58
3567.26 60
3567.40 64
3567.53 69
3567.67 74
3567.81 79
3567.94 84
3568.08 89
3568.22 93
3568.35 97
3568.49 102
3568.63 107
3568.77 113
3568.90 119
3569.04 123
3569.18 125
3569.31 124
3569.45 120
3569.59 115
3569.72 108
3569.86 102
3570.00 97
3570.14 94
3570.27 93
3570.41 94
3570.55 96
3570.68 99
3570.82 101
3570.96 101
3571.09 100
3571.23 97
3571.37 91
3571.51 84
3571.64 76
3571.78 68
3571.92 61
3572.05 55
3572.19 52
3572.33 50
3572.47 51
3572.60 53
3572.74 56
3572.88 59
3573.01 61
3573.15 63
3573.29 63
3573.42 63
3573.56 62
3573.70 61
3573.84 61
3573.97 61
3574.11 60
3574.25 59
3574.38 58
3574.52 55
3574.66 50
3574.80 44
3574.93 37
3575.07 30
3575.21 23
3575.34 17
3575.48 13
3575.62 11
3575.76 12
3575.89 14
3576.03 19
3576.17 25
3576.30 32
3576.44 39
3576.58 45
3576.72 50
3576.85 53
3576.99 54
3577.13 53
3577.26 52
3577.40 51
3577.54 51
3577.68 52
3577.81 56
3577.95 62
3578.09 71
3578.22 80
3578.36 89
3578.50 96
3578.64 100
3578.77 101
3578.91 98
3579.05 93
3579.19 86
3579.32 78
3579.46 70
3579.60 63
3579.73 57
3579.87 52
3580.01 48
3580.15 45
3580.28 42
3580.42 40
3580.56 38
3580.69 37
3580.83 37
3580.97 37
3581.11 38
3581.24 39
3581.38 40
3581.52 40
3581.66 40
3581.79 39
3581.93 37
3582.07 34
3582.20 31
3582.34 27
3582.48 24
3582.62 22
3582.75 20
3582.89 21
3583.03 23
3583.17 26
3583.30 31
3583.44 36
3583.58 41
3583.71 46
3583.85 50
3583.99 54
3584.13 56
3584.26 59
3584.40 61
3584.54 62
3584.68 64
3584.81 65
3584.95 65
3585.09 65
3585.22 64
3585.36 62
3585.50 60
3585.64 57
3585.77 53
3585.91 49
3586.05 45
3586.19 41
3586.32 38
3586.46 36
3586.60 33
3586.74 31
3586.87 28
3587.01 25
3587.15 21
3587.28 16
3587.42 12
3587.56 8
3587.70 6
3587.83 6
3587.97 8
3588.11 10
3588.25 14
3588.38 16
3588.52 18
3588.66 18
3588.80 17
3588.93 15
3589.07 12
3589.21 9
3589.35 4
3589.48 0
3589.62 0
3589.76 0
3589.90 0
3590.03 0
3590.17 0
3590.31 0
3590.44 0
3590.58 2
3590.72 6
3590.86 9
3590.99 11
3591.13 10
3591.27 9
3591.41 7
3591.54 5
3591.68 5
3591.82 7
3591.96 12
3592.09 19
3592.23 28
3592.37 37
3592.51 46
3592.64 52
3592.78 55
3592.92 56
3593.06 55
3593.19 53
3593.33 50
3593.47 46
3593.61 43
3593.74 41
3593.88 39
3594.02 39
3594.16 39
3594.29 39
3594.43 40
3594.57 41
3594.71 42
3594.84 43
3594.98 45
3595.12 47
3595.26 50
3595.39 54
3595.53 57
3595.67 61
3595.81 65
3595.94 67
3596.08 69
3596.22 70
3596.36 71
3596.49 72
3596.63 72
3596.77 74
3596.91 76
3597.04 78
3597.18 80
3597.32 82
3597.46 85
3597.59 86
3597.73 87
3597.87 86
3598.01 84
3598.14 82
3598.28 80
3598.42 78
3598.56 76
3598.70 75
3598.83 73
3598.97 70
3599.11 66
3599.25 61
3599.38 55
3599.52 50
3599.66 46
3599.80 44
3599.93 44
3600.07 46
3600.21 48
3600.35 51
3600.48 53
3600.62 56
3600.76 57
3600.90 59
3601.03 60
3601.17 61
3601.31 61
3601.45 60
3601.58 59
3601.72 57
3601.86 55
3602.00 53
3602.14 50
3602.27 48
3602.41 46
3602.55 43
3602.69 41
3602.82 39
3602.96 38
3603.10 38
3603.24 40
3603.37 43
3603.51 47
3603.65 52
3603.79 57
3603.93 61
3604.06 64
3604.20 66
3604.34 66
3604.48 64
3604.61 59
3604.75 52
3604.89 43
3605.03 33
3605.16 24
3605.30 16
3605.44 10
3605.58 6
3605.72 5
3605.85 7
3605.99 11
3606.13 16
3606.27 22
3606.40 28
3606.54 34
3606.68 38
3606.82 40
3606.95 39
3607.09 37
3607.23 33
3607.37 29
3607.51 24
3607.64 20
3607.78 17
3607.92 15
3608.06 13
3608.19 11
3608.33 10
3608.47 11
3608.61 12
3608.75 15
3608.88 20
3609.02 25
3609.16 31
3609.30 36
3609.43 40
3609.57 42
3609.71 44
3609.85 44
3609.99 43
3610.12 43
3610.26 42
3610.40 42
3610.54 42
3610.67 43
3610.81 42
3610.95 42
3611.09 40
3611.23 37
3611.36 34
3611.50 29
3611.64 24
3611.78 18
3611.91 14
3612.05 10
3612.19 9
3612.33 9
3612.47 12
3612.60 15
3612.74 19
3612.88 22
3613.02 25
3613.16 26
3613.29 25
3613.43 24
3613.57 21
3613.71 19
3613.84 16
3613.98 15
3614.12 13
3614.26 13
3614.40 14
3614.53 15
3614.67 18
3614.81 21
3614.95 25
3615.09 28
3615.22 31
3615.36 34
3615.50 35
3615.64 35
3615.78 34
3615.91 34
3616.05 33
3616.19 34
3616.33 34
3616.46 35
3616.60 35
3616.74 35
3616.88 35
3617.02 33
3617.15 31
3617.29 29
3617.43 26
3617.57 22
3617.71 17
3617.84 12
3617.98 6
3618.12 0
3618.26 0
3618.40 0
3618.53 0
3618.67 0
3618.81 0
3618.95 0
3619.09 0
3619.22 2
3619.36 7
3619.50 12
3619.64 16
3619.78 20
3619.91 24
3620.05 29
3620.19 34
3620.33 41
3620.47 47
3620.60 53
3620.74 57
3620.88 59
3621.02 60
3621.16 60
3621.29 60
3621.43 61
3621.57 63
3621.71 65
3621.85 68
3621.98 71
3622.12 74
3622.26 76
3622.40 77
3622.54 79
3622.67 82
3622.81 86
3622.95 90
3623.09 94
3623.23 97
3623.36 99
3623.50 99
3623.64 96
3623.78 92
3623.92 86
3624.05 79
3624.19 72
3624.33 66
3624.47 60
3624.61 56
3624.74 53
3624.88 51
3625.02 52
3625.16 53
3625.30 56
3625.44 61
3625.57 65
3625.71 68
3625.85 71
3625.99 71
3626.13 70
3626.26 67
3626.40 63
3626.54 60
3626.68 58
3626.82 57
3626.95 57
3627.09 58
3627.23 58
3627.37 59
3627.51 59
3627.65 59
3627.78 59
3627.92 59
3628.06 59
3628.20 60
3628.34 61
3628.47 62
3628.61 63
3628.75 64
3628.89 64
3629.03 64
3629.16 63
3629.30 62
3629.44 60
3629.58 57
3629.72 55
3629.86 53
3629.99 51
3630.13 48
3630.27 44
3630.41 39
3630.55 32
3630.68 25
3630.82 17
3630.96 10
3631.10 4
3631.24 0
3631.38 0
3631.51 0
3631.65 0
3631.79 2
3631.93 4
3632.07 6
3632.20 8
3632.34 10
3632.48 12
3632.62 14
3632.76 15
3632.90 14
3633.03 13
3633.17 10
3633.31 7
3633.45 2
3633.59 0
3633.73 0
3633.86 0
3634.00 0
3634.14 0
3634.28 0
3634.42 0
3634.56 0
3634.69 0
3634.83 5
3634.97 10
3635.11 14
3635.25 19
3635.38 21
3635.52 22
3635.66 21
3635.80 19
3635.94 15
3636.08 12
3636.21 9
3636.35 8
3636.49 8
3636.63 9
3636.77 9
3636.91 10
3637.04 9
3637.18 9
3637.32 8
3637.46 9
3637.60 12
3637.74 16
3637.87 22
3638.01 29
3638.15 36
3638.29 44
3638.43 51
3638.57 57
3638.70 61
3638.84 64
3638.98 65
3639.12 65
3639.26 63
3639.40 62
3639.53 61
3639.67 61
3639.81 63
3639.95 67
3640.09 71
3640.23 75
3640.36 78
3640.50 79
3640.64 78
3640.78 75
3640.92 71
3641.06 68
3641.19 66
3641.33 66
3641.47 69
3641.61 74
3641.75 80
3641.89 86
3642.03 90
3642.16 92
3642.30 92
3642.44 90
3642.58 87
3642.72 83
3642.86 80
3642.99 78
3643.13 77
3643.27 78
3643.41 79
3643.55 82
3643.69 85
3643.82 90
3643.96 96
3644.10 102
3644.24 110
3644.38 118
3644.52 125
3644.66 130
3644.79 132
3644.93 131
3645.07 128
3645.21 123
3645.35 118
3645.49 114
3645.62 111
3645.76 110
3645.90 109
3646.04 109
3646.18 108
3646.32 107
3646.46 106
3646.59 104
3646.73 102
3646.87 100
3647.01 97
3647.15 95
3647.29 92
3647.43 89
3647.56 86
3647.70 82
3647.84 78
3647.98 74
3648.12 69
3648.26 62
3648.39 56
3648.53 49
3648.67 42
3648.81 37
3648.95 34
3649.09 33
3649.23 33
3649.36 36
3649.50 39
3649.64 42
3649.78 45
3649.92 47
3650.06 49
3650.20 50
3650.33 51
3650.47 52
3650.61 53
3650.75 54
3650.89 55
3651.03 57
3651.17 58
3651.30 59
3651.44 59
3651.58 59
3651.72 58
3651.86 57
3652.00 55
3652.14 54
3652.27 53
3652.41 54
3652.55 55
3652.69 56
3652.83 58
3652.97 59
3653.11 60
3653.24 61
3653.38 60
3653.52 58
3653.66 56
3653.80 52
3653.94 48
3654.08 43
3654.22 38
3654.35 33
3654.49 28
3654.63 24
3654.77 20
3654.91 15
3655.05 10
3655.19 5
3655.32 1
3655.46 0
3655.60 0
3655.74 0
3655.88 0
3656.02 0
3656.16 0
3656.30 0
3656.43 0
3656.57 2
3656.71 3
3656.85 4
3656.99 6
3657.13 9
3657.27 14
3657.40 19
3657.54 23
3657.68 27
3657.82 29
3657.96 30
3658.10 30
3658.24 28
3658.38 27
3658.51 25
3658.65 22
3658.79 19
3658.93 16
3659.07 12
3659.21 8
3659.35 5
3659.49 3
3659.62 4
3659.76 6
3659.90 11
3660.04 16
3660.18 22
3660.32 27
3660.46 32
3660.60 34
3660.73 35
3660.87 36
3661.01 35
3661.15 35
3661.29 35
3661.43 35
3661.57 35
3661.71 36
3661.84 38
3661.98 39
3662.12 39
3662.26 39
3662.40 38
3662.54 36
3662.68 34
3662.82 31
3662.95 29
3663.09 28
3663.23 30
3663.37 33
3663.51 38
3663.65 43
3663.79 48
3663.93 52
3664.07 55
3664.20 55
3664.34 55
3664.48 54
3664.62 52
3664.76 50
3664.90 48
3665.04 47
3665.18 45
3665.31 43
3665.45 41
3665.59 39
3665.73 36
3665.87 35
3666.01 34
3666.15 34
3666.29 36
3666.43 38
3666.56 41
3666.70 45
3666.84 49
3666.98 54
3667.12 58
3667.26 61
3667.40 64
3667.54 65
3667.68 65
3667.81 64
3667.95 62
3668.09 61
3668.23 61
3668.37 62
3668.51 65
3668.65 71
3668.79 77
3668.93 84
3669.06 91
3669.20 98
3669.34 103
3669.48 107
3669.62 109
3669.76 110
3669.90 110
3670.04 109
3670.18 107
3670.32 105
3670.45 103
3670.59 101
3670.73 100
3670.87 101
3671.01 103
3671.15 106
3671.29 110
3671.43 113
3671.57 115
3671.70 115
3671.84 113
3671.98 109
3672.12 103
3672.26 96
3672.40 89
3672.54 81
3672.68 74
3672.82 66
3672.96 59
3673.09 51
3673.23 44
3673.37 38
3673.51 33
3673.65 29
3673.79 26
3673.93 24
3674.07 23
3674.21 21
3674.35 20
3674.48 18
3674.62 16
3674.76 14
3674.90 11
3675.04 9
3675.18 7
3675.32 6
3675.46 6
3675.60 8
3675.74 11
3675.87 14
3676.01 18
3676.15 23
3676.29 27
3676.43 31
3676.57 33
3676.71 34
3676.85 34
3676.99 33
3677.13 32
3677.27 30
3677.40 29
3677.54 28
3677.68 29
3677.82 32
3677.96 35
3678.10 40
3678.24 45
3678.38 49
3678.52 54
3678.66 57
3678.80 59
3678.93 60
3679.07 60
3679.21 59
3679.35 57
3679.49 55
3679.63 53
3679.77 50
3679.91 47
3680.05 45
3680.19 42
3680.33 39
3680.47 37
3680.60 36
3680.74 36
3680.88 37
3681.02 39
3681.16 41
3681.30 44
3681.44 46
3681.58 47
3681.72 48
3681.86 47
3682.00 47
3682.13 45
3682.27 44
3682.41 42
3682.55 41
3682.69 40
3682.83 38
3682.97 37
3683.11 36
3683.25 35
3683.39 35
3683.53 36
3683.67 38
3683.81 43
3683.94 49
3684.08 57
3684.22 65
3684.36 72
3684.50 77
3684.64 80
3684.78 80
3684.92 78
3685.06 74
3685.20 70
3685.34 66
3685.48 63
3685.61 60
3685.75 59
3685.89 59
3686.03 59
3686.17 59
3686.31 59
3686.45 59
3686.59 58
3686.73 56
3686.87 53
3687.01 50
3687.15 45
3687.29 39
3687.43 31
3687.56 23
3687.70 14
3687.84 6
3687.98 0
3688.12 0
3688.26 0
3688.40 0
3688.54 0
3688.68 1
3688.82 3
3688.96 2
3689.10 0
3689.24 0
3689.38 0
3689.51 0
3689.65 1
3689.79 8
3689.93 18
3690.07 29
3690.21 40
3690.35 50
3690.49 57
3690.63 61
3690.77 62
3690.91 62
3691.05 61
3691.19 60
3691.33 61
3691.47 64
3691.60 69
3691.74 76
3691.88 84
3692.02 92
3692.16 99
3692.30 106
3692.44 111
3692.58 114
3692.72 117
3692.86 118
3693.00 120
3693.14 123
3693.28 127
3693.42 132
3693.56 138
3693.69 145
3693.83 150
3693.97 154
3694.11 156
3694.25 156
3694.39 153
3694.53 147
3694.67 141
3694.81 134
3694.95 127
3695.09 121
3695.23 117
3695.37 114
3695.51 112
3695.65 111
3695.79 110
3695.93 107
3696.06 104
3696.20 99
3696.34 93
3696.48 88
3696.62 83
3696.76 81
3696.90 80
3697.04 83
3697.18 88
3697.32 95
3697.46 102
3697.60 108
3697.74 113
3697.88 115
3698.02 116
3698.16 116
3698.30 115
3698.44 115
3698.58 116
3698.71 116
3698.85 116
3698.99 115
3699.13 113
3699.27 109
3699.41 105
3699.55 100
3699.69 95
3699.83 92
3699.97 90
3700.11 88
3700.25 88
3700.39 89
3700.53 90
3700.67 91
3700.81 92
3700.95 91
3701.09 90
3701.23 88
3701.37 84
3701.50 79
3701.64 74
3701.78 70
3701.92 67
3702.06 66
3702.20 66
3702.34 69
3702.48 72
3702.62 74
3702.76 76
3702.90 77
3703.04 78
3703.18 79
3703.32 82
3703.46 86
3703.60 92
3703.74 100
3703.88 108
3704.02 115
3704.16 121
3704.30 124
3704.44 125
3704.58 124
3704.71 121
3704.85 117
3704.99 113
3705.13 111
3705.27 110
3705.41 112
3705.55 117
3705.69 124
3705.83 132
3705.97 140
3706.11 146
3706.25 149
3706.39 150
3706.53 147
3706.67 141
3706.81 135
3706.95 128
3707.09 121
3707.23 117
3707.37 113
3707.51 112
3707.65 112
3707.79 113
3707.93 117
3708.07 121
3708.21 126
3708.35 132
3708.48 138
3708.62 142
3708.76 145
3708.90 146
3709.04 144
3709.18 140
3709.32 134
3709.46 127
3709.60 119
3709.74 111
3709.88 103
3710.02 95
3710.16 89
3710.30 83
3710.44 79
3710.58 77
3710.72 76
3710.86 77
3711.00 78
3711.14 80
3711.28 82
3711.42 83
3711.56 84
3711.70 84
3711.84 84
3711.98 83
3712.12 83
3712.26 83
3712.40 84
3712.54 86
3712.68 89
3712.82 91
3712.96 92
3713.10 92
3713.23 90
3713.37 87
3713.51 83
3713.65 80
3713.79 79
3713.93 79
3714.07 81
3714.21 84
3714.35 88
3714.49 92
3714.63 95
3714.77 98
3714.91 100
3715.05 101
3715.19 102
3715.33 101
3715.47 98
3715.61 94
3715.75 88
3715.89 80
3716.03 73
3716.17 65
3716.31 57
3716.45 51
3716.59 45
3716.73 41
3716.87 38
3717.01 38
3717.15 39
3717.29 42
3717.43 46
3717.57 51
3717.71 55
3717.85 58
3717.99 60
3718.13 59
3718.27 58
3718.41 55
3718.55 53
3718.69 50
3718.83 48
3718.97 48
3719.11 49
3719.25 52
3719.39 56
3719.53 61
3719.67 66
3719.81 71
3719.95 75
3720.09 79
3720.23 81
3720.37 84
3720.51 87
3720.65 90
3720.79 95
3720.93 99
3721.07 103
3721.21 107
3721.35 111
3721.49 115
3721.63 119
3721.76 125
3721.90 131
3722.04 139
3722.18 147
3722.32 154
3722.46 162
3722.60 168
3722.74 175
3722.88 181
3723.02 187
3723.16 192
3723.30 197
3723.44 202
3723.58 208
3723.72 214
3723.86 222
3724.00 231
3724.14 240
3724.28 249
3724.42 255
3724.56 258
3724.70 256
3724.84 251
3724.98 242
3725.12 231
3725.26 219
3725.40 208
3725.54 199
3725.68 191
3725.82 184
3725.96 178
3726.10 172
3726.24 166
3726.38 160
3726.52 154
3726.66 149
3726.80 146
3726.94 144
3727.08 143
3727.22 143
3727.36 142
3727.50 142
3727.64 141
3727.78 140
3727.92 139
3728.06 137
3728.20 136
3728.34 135
3728.48 133
3728.62 129
3728.76 123
3728.90 116
3729.04 108
3729.18 99
3729.32 90
3729.46 83
3729.60 78
3729.74 75
3729.88 72
3730.02 70
3730.16 68
3730.30 66
3730.44 63
3730.58 59
3730.72 56
3730.87 53
3731.01 51
3731.15 49
3731.29 48
3731.43 48
3731.57 48
3731.71 49
3731.85 51
3731.99 54
3732.13 57
3732.27 59
3732.41 60
3732.55 60
3732.69 58
3732.83 55
3732.97 51
3733.11 48
3733.25 45
3733.39 45
3733.53 47
3733.67 50
3733.81 55
3733.95 60
3734.09 64
3734.23 65
3734.37 64
3734.51 60
3734.65 54
3734.79 48
3734.93 41
3735.07 36
3735.21 33
3735.35 30
3735.49 28
3735.63 27
3735.77 25
3735.91 24
3736.05 23
3736.19 23
3736.33 24
3736.47 28
3736.61 32
3736.75 37
3736.89 43
3737.03 49
3737.17 56
3737.31 62
3737.45 68
3737.59 74
3737.73 79
3737.87 83
3738.01 86
3738.15 88
3738.29 89
3738.43 89
3738.57 89
3738.71 87
3738.85 84
3738.99 80
3739.13 75
3739.28 69
3739.42 63
3739.56 57
3739.70 53
3739.84 50
3739.98 50
3740.12 50
3740.26 52
3740.40 55
3740.54 57
3740.68 58
3740.82 58
3740.96 57
3741.10 54
3741.24 49
3741.38 45
3741.52 40
3741.66 36
3741.80 33
3741.94 32
3742.08 32
3742.22 34
3742.36 37
3742.50 40
3742.64 42
3742.78 44
3742.92 46
3743.06 46
3743.20 47
3743.34 47
3743.48 48
3743.62 47
3743.76 46
3743.90 45
3744.04 42
3744.19 39
3744.33 37
3744.47 36
3744.61 37
3744.75 39
3744.89 44
3745.03 48
3745.17 53
3745.31 57
3745.45 59
3745.59 60
3745.73 59
3745.87 58
3746.01 55
3746.15 53
3746.29 49
3746.43 45
3746.57 40
3746.71 34
3746.85 28
3746.99 24
3747.13 22
3747.27 22
3747.41 25
3747.55 30
3747.69 37
3747.83 43
3747.98 49
3748.12 53
3748.26 57
3748.40 60
3748.54 63
3748.68 67
3748.82 71
3748.96 77
3749.10 82
3749.24 89
3749.38 96
3749.52 103
3749.66 110
3749.80 116
3749.94 122
3750.08 127
3750.22 132
3750.36 136
3750.50 138
3750.64 139
3750.78 138
3750.92 136
3751.06 133
3751.21 130
3751.35 127
3751.49 126
3751.63 127
3751.77 130
3751.91 133
3752.05 137
3752.19 139
3752.33 138
3752.47 135
3752.61 130
3752.75 123
3752.89 116
3753.03 111
3753.17 108
3753.31 108
3753.45 111
3753.59 117
3753.73 123
3753.87 128
3754.02 132
3754.16 132
3754.30 129
3754.44 125
3754.58 121
3754.72 118
3754.86 117
3755.00 119
3755.14 123
3755.28 128
3755.42 133
3755.56 137
3755.70 139
3755.84 139
3755.98 137
3756.12 136
3756.26 134
3756.40 133
3756.55 133
3756.69 134
3756.83 135
3756.97 136
3757.11 136
3757.25 135
3757.39 132
3757.53 127
3757.67 121
3757.81 114
3757.95 108
3758.09 102
3758.23 99
3758.37 98
3758.51 100
3758.65 103
3758.79 107
3758.94 110
3759.08 113
3759.22 115
3759.36 116
3759.50 114
3759.64 112
3759.78 109
3759.92 106
3760.06 102
3760.20 99
3760.34 98
3760.48 98
3760.62 99
3760.76 102
3760.90 106
3761.04 110
3761.19 114
3761.33 116
3761.47 117
3761.61 116
3761.75 113
3761.89 109
3762.03 104
3762.17 98
3762.31 92
3762.45 86
3762.59 81
3762.73 76
3762.87 73
3763.01 71
3763.15 70
3763.30 69
3763.44 69
3763.58 69
3763.72 69
3763.86 69
3764.00 70
3764.14 71
3764.28 72
3764.42 73
3764.56 73
3764.70 74
3764.84 73
3764.98 72
3765.12 70
3765.27 67
3765.41 64
3765.55 60
3765.69 56
3765.83 51
3765.97 47
3766.11 43
3766.25 39
3766.39 35
3766.53 31
3766.67 26
3766.81 20
3766.95 15
3767.10 11
3767.24 9
3767.38 10
3767.52 13
3767.66 17
3767.80 23
3767.94 29
3768.08 34
3768.22 38
3768.36 41
3768.50 42
3768.64 44
3768.78 45
3768.93 46
3769.07 46
3769.21 46
3769.35 45
3769.49 43
3769.63 41
3769.77 39
3769.91 38
3770.05 38
3770.19 40
3770.33 43
3770.47 47
3770.62 51
3770.76 54
3770.90 56
3771.04 58
3771.18 60
3771.32 64
3771.46 69
3771.60 75
3771.74 83
3771.88 91
3772.02 99
3772.16 104
3772.31 107
3772.45 107
3772.59 104
3772.73 100
3772.87 96
3773.01 91
3773.15 86
3773.29 82
3773.43 78
3773.57 74
3773.71 69
3773.86 63
3774.00 56
3774.14 49
3774.28 41
3774.42 35
3774.56 30
3774.70 27
3774.84 26
3774.98 26
3775.12 26
3775.26 27
3775.41 28
3775.55 27
3775.69 27
3775.83 26
3775.97 27
3776.11 29
3776.25 33
3776.39 37
3776.53 42
3776.67 46
3776.81 47
3776.96 47
3777.10 45
3777.24 41
3777.38 38
3777.52 36
3777.66 36
3777.80 36
3777.94 38
3778.08 39
3778.22 40
3778.37 41
3778.51 41
3778.65 41
3778.79 43
3778.93 46
3779.07 51
3779.21 58
3779.35 65
3779.49 73
3779.63 79
3779.77 85
3779.92 90
3780.06 93
3780.20 95
3780.34 95
3780.48 94
3780.62 92
3780.76 88
3780.90 83
3781.04 77
3781.19 71
3781.33 64
3781.47 57
3781.61 50
3781.75 43
3781.89 37
3782.03 32
3782.17 28
3782.31 27
3782.45 27
3782.60 29
3782.74 32
3782.88 35
3783.02 37
3783.16 39
3783.30 39
3783.44 39
3783.58 39
3783.72 38
3783.87 38
3784.01 37
3784.15 35
3784.29 34
3784.43 33
3784.57 31
3784.71 30
3784.85 29
3784.99 28
3785.13 27
3785.28 26
3785.42 24
3785.56 23
3785.70 21
3785.84 19
3785.98 18
3786.12 16
3786.26 16
3786.41 16
3786.55 17
3786.69 20
3786.83 23
3786.97 27
3787.11 31
3787.25 35
3787.39 38
3787.53 39
3787.68 39
3787.82 38
3787.96 37
3788.10 36
3788.24 37
3788.38 38
3788.52 41
3788.66 45
3788.80 50
3788.95 54
3789.09 58
3789.23 62
3789.37 64
3789.51 66
3789.65 66
3789.79 66
3789.93 64
3790.08 60
3790.22 56
3790.36 49
3790.50 43
3790.64 36
3790.78 30
3790.92 25
3791.06 22
3791.20 22
3791.35 23
3791.49 25
3791.63 27
3791.77 29
3791.91 31
3792.05 33
3792.19 35
3792.33 37
3792.48 39
3792.62 42
3792.76 44
3792.90 46
3793.04 47
3793.18 47
3793.32 47
3793.46 48
3793.61 50
3793.75 55
3793.89 62
3794.03 71
3794.17 83
3794.31 97
3794.45 111
3794.59 124
3794.74 135
3794.88 143
3795.02 147
3795.16 146
3795.30 142
3795.44 135
3795.58 126
3795.73 117
3795.87 108
3796.01 100
3796.15 94
3796.29 88
3796.43 84
3796.57 81
3796.71 79
3796.86 77
3797.00 77
3797.14 77
3797.28 78
3797.42 81
3797.56 85
3797.70 89
3797.85 93
3797.99 96
3798.13 98
3798.27 97
3798.41 94
3798.55 89
3798.69 83
3798.83 78
3798.98 74
3799.12 72
3799.26 73
3799.40 75
3799.54 78
3799.68 82
3799.82 85
3799.97 87
3800.11 87
3800.25 85
3800.39 81
3800.53 76
3800.67 70
3800.81 62
3800.96 55
3801.10 47
3801.24 40
3801.38 35
3801.52 31
3801.66 29
3801.80 30
3801.94 34
3802.09 39
3802.23 46
3802.37 53
3802.51 59
3802.65 65
3802.79 68
3802.93 68
3803.08 67
3803.22 64
3803.36 60
3803.50 57
3803.64 56
3803.78 57
3803.93 59
3804.07 63
3804.21 67
3804.35 70
3804.49 72
3804.63 72
3804.77 71
3804.92 68
3805.06 64
3805.20 61
3805.34 58
3805.48 56
3805.62 54
3805.76 53
3805.91 52
3806.05 52
3806.19 52
3806.33 53
3806.47 55
3806.61 57
3806.75 61
3806.90 64
3807.04 67
3807.18 69
3807.32 71
3807.46 72
3807.60 73
3807.75 75
3807.89 77
3808.03 79
3808.17 82
3808.31 84
3808.45 86
3808.59 86
3808.74 85
3808.88 82
3809.02 79
3809.16 75
3809.30 73
3809.44 73
3809.59 74
3809.73 77
3809.87 81
3810.01 84
3810.15 86
3810.29 86
3810.43 83
3810.58 79
3810.72 73
3810.86 67
3811.00 62
3811.14 58
3811.28 55
3811.43 53
3811.57 52
3811.71 51
3811.85 49
3811.99 46
3812.13 41
3812.28 36
3812.42 29
3812.56 22
3812.70 15
3812.84 9
3812.98 3
3813.13 0
3813.27 0
3813.41 0
3813.55 0
3813.69 0
3813.83 0
3813.97 3
3814.12 6
3814.26 10
3814.40 13
3814.54 15
3814.68 16
3814.82 16
3814.97 15
3815.11 12
3815.25 9
3815.39 5
3815.53 2
3815.67 0
3815.82 0
3815.96 0
3816.10 0
3816.24 1
3816.38 4
3816.52 7
3816.67 11
3816.81 13
3816.95 15
3817.09 15
3817.23 14
3817.38 11
3817.52 8
3817.66 5
3817.80 2
3817.94 0
3818.08 0
3818.23 0
3818.37 0
3818.51 0
3818.65 0
3818.79 0
3818.93 0
3819.08 0
3819.22 0
3819.36 2
3819.50 5
3819.64 8
3819.78 10
3819.93 11
3820.07 12
3820.21 11
3820.35 11
3820.49 12
3820.64 13
3820.78 16
3820.92 20
3821.06 24
3821.20 28
3821.34 30
3821.49 32
3821.63 31
3821.77 30
3821.91 29
3822.05 27
3822.19 25
3822.34 24
3822.48 24
3822.62 25
3822.76 26
3822.90 29
3823.05 32
3823.19 37
3823.33 41
3823.47 45
3823.61 48
3823.75 50
3823.90 51
3824.04 50
3824.18 49
3824.32 47
3824.46 44
3824.61 43
3824.75 42
3824.89 43
3825.03 45
3825.17 48
3825.31 52
3825.46 58
3825.60 64
3825.74 71
3825.88 77
3826.02 83
3826.17 88
3826.31 90
3826.45 90
3826.59 89
3826.73 87
3826.88 85
3827.02 85
3827.16 85
3827.30 88
3827.44 93
3827.58 98
3827.73 104
3827.87 111
3828.01 116
3828.15 120
3828.29 122
3828.44 122
3828.58 120
3828.72 115
3828.86 109
3829.00 103
3829.15 97
3829.29 91
3829.43 87
3829.57 84
3829.71 81
3829.86 77
3830.00 73
3830.14 68
3830.28 63
3830.42 57
3830.57 53
3830.71 51
3830.85 50
3830.99 52
3831.13 55
3831.27 60
3831.42 64
3831.56 68
3831.70 71
3831.84 73
3831.98 74
3832.13 74
3832.27 74
3832.41 73
3832.55 71
3832.69 70
3832.84 68
3832.98 68
3833.12 70
3833.26 73
3833.40 78
3833.55 85
3833.69 91
3833.83 98
3833.97 102
3834.11 105
3834.26 106
3834.40 106
3834.54 106
3834.68 108
3834.82 111
3834.97 115
3835.11 120
3835.25 123
3835.39 124
3835.53 123
3835.68 120
3835.82 116
3835.96 112
3836.10 110
3836.25 110
3836.39 112
3836.53 116
3836.67 121
3836.81 126
3836.96 131
3837.10 135
3837.24 139
3837.38 141
3837.52 143
3837.67 145
3837.81 146
3837.95 147
3838.09 149
3838.23 150
3838.38 152
3838.52 154
3838.66 156
3838.80 158
3838.94 159
3839.09 159
3839.23 159
3839.37 159
3839.51 159
3839.66 160
3839.80 162
3839.94 164
3840.08 166
3840.22 168
3840.37 168
3840.51 167
3840.65 165
3840.79 161
3840.93 155
3841.08 149
3841.22 141
3841.36 133
3841.50 124
3841.65 117
3841.79 112
3841.93 109
3842.07 109
3842.21 112
3842.36 116
3842.50 122
3842.64 127
3842.78 131
3842.92 131
3843.07 130
3843.21 126
3843.35 119
3843.49 112
3843.64 105
3843.78 98
3843.92 93
3844.06 89
3844.20 87
3844.35 87
3844.49 88
3844.63 89
3844.77 89
3844.92 88
3845.06 84
3845.20 79
3845.34 73
3845.48 65
3845.63 58
3845.77 52
3845.91 47
3846.05 43
3846.20 42
3846.34 43
3846.48 47
3846.62 52
3846.76 59
3846.91 66
3847.05 72
3847.19 77
3847.33 79
3847.48 78
3847.62 76
3847.76 72
3847.90 68
3848.04 64
3848.19 61
3848.33 60
3848.47 61
3848.61 64
3848.76 67
3848.90 72
3849.04 76
3849.18 80
3849.33 82
3849.47 82
3849.61 79
3849.75 74
3849.89 67
3850.04 59
3850.18 52
3850.32 46
3850.46 41
3850.61 39
3850.75 38
3850.89 39
3851.03 40
3851.18 40
3851.32 40
3851.46 40
3851.60 39
3851.74 38
3851.89 38
3852.03 38
3852.17 39
3852.31 41
3852.46 44
3852.60 47
3852.74 50
3852.88 52
3853.03 53
3853.17 54
3853.31 54
3853.45 54
3853.60 54
3853.74 53
3853.88 52
3854.02 51
3854.16 51
3854.31 50
3854.45 49
3854.59 48
3854.73 47
3854.88 47
3855.02 47
3855.16 48
3855.30 49
3855.45 50
3855.59 52
3855.73 53
3855.87 54
3856.02 54
3856.16 54
3856.30 52
3856.44 49
3856.59 45
3856.73 39
3856.87 33
3857.01 27
3857.16 22
3857.30 17
3857.44 14
3857.58 13
3857.73 15
3857.87 19
3858.01 25
3858.15 33
3858.30 40
3858.44 46
3858.58 50
3858.72 51
3858.87 49
3859.01 45
3859.15 40
3859.29 34
3859.43 30
3859.58 26
3859.72 24
3859.86 23
3860.00 23
3860.15 23
3860.29 23
3860.43 24
3860.57 25
3860.72 25
3860.86 24
3861.00 22
3861.14 19
3861.29 15
3861.43 10
3861.57 4
3861.72 0
3861.86 0
3862.00 0
3862.14 0
3862.29 0
3862.43 0
3862.57 0
3862.71 2
3862.86 5
3863.00 7
3863.14 7
3863.28 7
3863.43 4
3863.57 1
3863.71 0
3863.85 0
3864.00 0
3864.14 0
3864.28 0
3864.42 1
3864.57 4
3864.71 6
3864.85 7
3864.99 6
3865.14 5
3865.28 4
3865.42 5
3865.56 7
3865.71 11
3865.85 15
3865.99 18
3866.13 19
3866.28 18
3866.42 15
3866.56 10
3866.71 5
3866.85 1
3866.99 0
3867.13 0
3867.28 0
3867.42 0
3867.56 3
3867.70 6
3867.85 10
3867.99 12
3868.13 13
3868.27 13
3868.42 12
3868.56 11
3868.70 9
3868.84 8
3868.99 5
3869.13 3
3869.27 1
3869.42 0
3869.56 0
3869.70 0
3869.84 0
3869.99 4
3870.13 11
3870.27 19
3870.41 30
3870.56 41
3870.70 53
3870.84 64
3870.98 74
3871.13 84
3871.27 90
3871.41 94
3871.56 94
3871.70 90
3871.84 83
3871.98 73
3872.13 62
3872.27 50
3872.41 39
3872.55 30
3872.70 23
3872.84 19
3872.98 18
3873.13 20
3873.27 25
3873.41 31
3873.55 37
3873.70 42
3873.84 45
3873.98 46
3874.12 45
3874.27 42
3874.41 37
3874.55 32
3874.70 26
3874.84 21
3874.98 16
3875.12 13
3875.27 12
3875.41 14
3875.55 17
3875.70 24
3875.84 32
3875.98 41
3876.12 51
3876.27 59
3876.41 66
3876.55 70
3876.69 74
3876.84 75
3876.98 76
3877.12 76
3877.27 76
3877.41 76
3877.55 76
3877.69 75
3877.84 75
3877.98 75
3878.12 74
3878.27 74
3878.41 74
3878.55 75
3878.69 76
3878.84 78
3878.98 83
3879.12 89
3879.27 97
3879.41 106
3879.55 114
3879.69 120
3879.84 123
3879.98 122
3880.12 118
3880.27 110
3880.41 102
3880.55 95
3880.69 91
3880.84 91
3880.98 96
3881.12 103
3881.27 111
3881.41 118
3881.55 123
3881.69 124
3881.84 122
3881.98 117
3882.12 110
3882.27 105
3882.41 100
3882.55 97
3882.69 97
3882.84 98
3882.98 102
3883.12 108
3883.27 116
3883.41 126
3883.55 136
3883.70 148
3883.84 161
3883.98 174
3884.12 187
3884.27 199
3884.41 210
3884.55 219
3884.70 228
3884.84 234
3884.98 239
3885.12 243
3885.27 246
3885.41 249
3885.55 250
3885.70 251
3885.84 251
3885.98 250
3886.13 248
3886.27 247
3886.41 246
3886.55 245
3886.70 244
3886.84 242
3886.98 238
3887.13 232
3887.27 224
3887.41 213
3887.56 201
3887.70 187
3887.84 173
3887.98 159
3888.13 147
3888.27 136
3888.41 128
3888.56 122
3888.70 121
3888.84 123
3888.99 129
3889.13 138
3889.27 147
3889.41 157
3889.56 165
3889.70 172
3889.84 176
3889.99 179
3890.13 180
3890.27 181
3890.42 181
3890.56 181
3890.70 181
3890.85 180
3890.99 179
3891.13 176
3891.27 173
3891.42 167
3891.56 161
3891.70 154
3891.85 148
3891.99 141
3892.13 137
3892.28 133
3892.42 130
3892.56 128
3892.71 125
3892.85 121
3892.99 117
3893.13 112
3893.28 107
3893.42 103
3893.56 100
3893.71 97
3893.85 94
3893.99 92
3894.14 89
3894.28 86
3894.42 84
3894.57 83
3894.71 82
3894.85 83
3895.00 83
3895.14 84
3895.28 85
3895.42 85
3895.57 86
3895.71 89
3895.85 94
3896.00 101
3896.14 109
3896.28 118
3896.43 127
3896.57 133
3896.71 135
3896.86 135
3897.00 131
3897.14 126
3897.29 121
3897.43 115
3897.57 109
3897.72 104
3897.86 99
3898.00 94
3898.14 89
3898.29 84
3898.43 80
3898.57 77
3898.72 76
3898.86 75
3899.00 76
3899.15 77
3899.29 80
3899.43 83
3899.58 88
3899.72 93
3899.86 99
3900.01 105
3900.15 111
3900.29 115
3900.44 118
3900.58 120
3900.72 120
3900.87 119
3901.01 119
3901.15 119
3901.30 119
3901.44 120
3901.58 120
3901.73 118
3901.87 113
3902.01 105
3902.16 94
3902.30 82
3902.44 70
3902.59 60
3902.73 54
3902.87 51
3903.02 53
3903.16 57
3903.30 62
3903.44 68
3903.59 72
3903.73 75
3903.87 78
3904.02 80
3904.16 83
3904.30 86
3904.45 88
3904.59 89
3904.73 89
3904.88 86
3905.02 81
3905.16 75
3905.31 68
3905.45 60
3905.59 52
3905.74 46
3905.88 41
3906.02 38
3906.17 38
3906.31 40
3906.45 46
3906.60 53
3906.74 62
3906.88 71
3907.03 79
3907.17 86
3907.31 90
3907.46 92
3907.60 91
3907.74 88
3907.89 85
3908.03 81
3908.18 78
3908.32 76
3908.46 75
3908.61 73
3908.75 71
3908.89 68
3909.04 63
3909.18 57
3909.32 51
3909.47 45
3909.61 40
3909.75 36
3909.90 35
3910.04 35
3910.18 37
3910.33 41
3910.47 45
3910.61 50
3910.76 56
3910.90 61
3911.04 66
3911.19 70
3911.33 74
3911.47 78
3911.62 81
3911.76 85
3911.90 89
3912.05 92
3912.19 95
3912.33 97
3912.48 96
3912.62 92
3912.76 86
3912.91 78
3913.05 69
3913.20 60
3913.34 53
3913.48 48
3913.63 46
3913.77 45
3913.91 46
3914.06 47
3914.20 48
3914.34 48
3914.49 48
3914.63 46
3914.77 44
3914.92 41
3915.06 39
3915.20 36
3915.35 35
3915.49 34
3915.63 34
3915.78 35
3915.92 36
3916.07 37
3916.21 38
3916.35 39
3916.50 38
3916.64 38
3916.78 37
3916.93 37
3917.07 38
3917.21 40
3917.36 42
3917.50 45
3917.64 49
3917.79 54
3917.93 58
3918.07 62
3918.22 66
3918.36 70
3918.51 74
3918.65 77
3918.79 80
3918.94 83
3919.08 84
3919.22 84
3919.37 82
3919.51 79
3919.65 74
3919.80 67
3919.94 60
3920.08 54
3920.23 50
3920.37 48
3920.52 49
3920.66 52
3920.80 55
3920.95 58
3921.09 59
3921.23 57
3921.38 53
3921.52 47
3921.66 39
3921.81 30
3921.95 23
3922.10 16
3922.24 11
3922.38 7
3922.53 5
3922.67 4
3922.81 3
3922.96 4
3923.10 4
3923.24 3
3923.39 2
3923.53 0
3923.68 0
3923.82 0
3923.96 0
3924.11 0
3924.25 0
3924.39 0
3924.54 3
3924.68 8
3924.83 13
3924.97 18
3925.11 22
3925.26 26
3925.40 29
3925.54 33
3925.69 37
3925.83 42
3925.97 47
3926.12 52
3926.26 56
3926.41 60
3926.55 64
3926.69 65
3926.84 66
3926.98 65
3927.12 62
3927.27 59
3927.41 56
3927.56 53
3927.70 51
3927.84 49
3927.99 48
3928.13 48
3928.27 49
3928.42 49
3928.56 50
3928.71 50
3928.85 50
3928.99 48
3929.14 46
3929.28 44
3929.42 41
3929.57 39
3929.71 38
3929.86 39
3930.00 42
3930.14 45
3930.29 50
3930.43 54
3930.57 58
3930.72 61
3930.86 62
3931.01 64
3931.15 65
3931.29 66
3931.44 68
3931.58 69
3931.73 70
3931.87 71
3932.01 71
3932.16 72
3932.30 73
3932.44 75
3932.59 77
3932.73 81
3932.88 85
3933.02 89
3933.16 92
3933.31 94
3933.45 93
3933.59 91
3933.74 87
3933.88 81
3934.03 74
3934.17 66
3934.31 58
3934.46 52
3934.60 47
3934.75 43
3934.89 41
3935.03 39
3935.18 37
3935.32 35
3935.47 32
3935.61 30
3935.75 27
3935.90 24
3936.04 21
3936.18 19
3936.33 17
3936.47 15
3936.62 13
3936.76 12
3936.90 12
3937.05 11
3937.19 12
3937.34 13
3937.48 16
3937.62 19
3937.77 23
3937.91 28
3938.06 32
3938.20 36
3938.34 37
3938.49 37
3938.63 34
3938.78 30
3938.92 26
3939.06 23
3939.21 21
3939.35 22
3939.49 25
3939.64 29
3939.78 34
3939.93 37
3940.07 39
3940.21 40
3940.36 38
3940.50 35
3940.65 30
3940.79 25
3940.93 19
3941.08 13
3941.22 7
3941.37 1
3941.51 0
3941.65 0
3941.80 0
3941.94 0
3942.09 0
3942.23 0
3942.37 0
3942.52 1
3942.66 6
3942.81 9
3942.95 12
3943.09 13
3943.24 13
3943.38 13
3943.53 15
3943.67 17
3943.81 21
3943.96 26
3944.10 32
3944.25 38
3944.39 43
3944.53 48
3944.68 53
3944.82 57
3944.97 63
3945.11 70
3945.26 78
3945.40 87
3945.54 97
3945.69 106
3945.83 116
3945.98 125
3946.12 134
3946.26 142
3946.41 150
3946.55 157
3946.70 164
3946.84 171
3946.98 179
3947.13 188
3947.27 199
3947.42 211
3947.56 227
3947.70 244
3947.85 264
3947.99 286
3948.14 308
3948.28 329
3948.43 348
3948.57 365
3948.71 378
3948.86 388
3949.00 395
3949.15 402
3949.29 410
3949.43 420
3949.58 433
3949.72 448
3949.87 467
3950.01 487
3950.15 508
3950.30 527
3950.44 545
3950.59 559
3950.73 567
3950.88 569
3951.02 565
3951.16 553
3951.31 537
3951.45 516
3951.60 495
3951.74 473
3951.88 454
3952.03 437
3952.17 423
3952.32 411
3952.46 400
3952.61 388
3952.75 376
3952.89 364
3953.04 351
3953.18 339
3953.33 327
3953.47 316
3953.62 306
3953.76 296
3953.90 286
3954.05 274
3954.19 261
3954.34 248
3954.48 234
3954.62 222
3954.77 211
3954.91 203
3955.06 196
3955.20 191
3955.35 186
3955.49 180
3955.63 174
3955.78 167
3955.92 160
3956.07 154
3956.21 150
3956.36 149
3956.50 150
3956.64 152
3956.79 155
3956.93 156
3957.08 156
3957.22 153
3957.37 147
3957.51 140
3957.65 131
3957.80 122
3957.94 115
3958.09 108
3958.23 103
3958.38 99
3958.52 95
3958.66 92
3958.81 88
3958.95 84
3959.10 80
3959.24 75
3959.39 70
3959.53 64
3959.67 60
3959.82 56
3959.96 53
3960.11 52
3960.25 52
3960.40 52
3960.54 53
3960.68 53
3960.83 53
3960.97 52
3961.12 51
3961.26 50
3961.41 50
3961.55 50
3961.70 51
3961.84 54
3961.98 57
3962.13 61
3962.27 65
3962.42 68
3962.56 71
3962.71 72
3962.85 71
3962.99 69
3963.14 66
3963.28 63
3963.43 60
3963.57 57
3963.72 55
3963.86 53
3964.01 51
3964.15 49
3964.29 46
3964.44 43
3964.58 39
3964.73 36
3964.87 32
3965.02 29
3965.16 27
3965.31 26
3965.45 26
3965.59 27
3965.74 28
3965.88 28
3966.03 27
3966.17 25
3966.32 23
3966.46 20
3966.61 18
3966.75 16
3966.89 16
3967.04 16
3967.18 17
3967.33 18
3967.47 19
3967.62 19
3967.76 19
3967.91 19
3968.05 19
3968.19 21
3968.34 24
3968.48 29
3968.63 34
3968.77 40
3968.92 45
3969.06 48
3969.21 50
3969.35 50
3969.49 49
3969.64 47
3969.78 46
3969.93 45
3970.07 46
3970.22 49
3970.36 53
3970.51 59
3970.65 65
3970.80 70
3970.94 75
3971.08 79
3971.23 82
3971.37 83
3971.52 83
3971.66 82
3971.81 80
3971.95 76
3972.10 73
3972.24 69
3972.39 65
3972.53 63
3972.67 63
3972.82 65
3972.96 70
3973.11 77
3973.25 84
3973.40 90
3973.54 94
3973.69 93
3973.83 88
3973.98 79
3974.12 66
3974.26 51
3974.41 37
3974.55 24
3974.70 15
3974.84 10
3974.99 9
3975.13 11
3975.28 16
3975.42 22
3975.57 31
3975.71 40
3975.86 49
3976.00 60
3976.14 70
3976.29 79
3976.43 88
3976.58 96
3976.72 101
3976.87 103
3977.01 103
3977.16 100
3977.30 96
3977.45 89
3977.59 83
3977.74 77
3977.88 72
3978.02 68
3978.17 67
3978.31 68
3978.46 71
3978.60 76
3978.75 83
3978.89 92
3979.04 101
3979.18 110
3979.33 117
3979.47 123
3979.62 127
3979.76 128
3979.91 127
3980.05 124
3980.20 119
3980.34 112
3980.48 105
3980.63 97
3980.77 90
3980.92 83
3981.06 77
3981.21 73
3981.35 70
3981.50 69
3981.64 68
3981.79 67
3981.93 67
3982.08 67
3982.22 69
3982.37 71
3982.51 74
3982.66 78
3982.80 82
3982.94 85
3983.09 87
3983.23 88
3983.38 88
3983.52 87
3983.67 86
3983.81 84
3983.96 82
3984.10 80
3984.25 76
3984.39 71
3984.54 64
3984.68 56
3984.83 47
3984.97 40
3985.12 35
3985.26 32
3985.41 32
3985.55 36
3985.70 43
3985.84 52
3985.99 61
3986.13 70
3986.27 78
3986.42 82
3986.56 83
3986.71 79
3986.85 72
3987.00 63
3987.14 53
3987.29 43
3987.43 35
3987.58 28
3987.72 24
3987.87 22
3988.01 21
3988.16 20
3988.30 19
3988.45 17
3988.59 14
3988.74 10
3988.88 6
3989.03 2
3989.17 0
3989.32 0
3989.46 3
3989.61 8
3989.75 14
3989.90 21
3990.04 27
3990.19 32
3990.33 37
3990.48 41
3990.62 44
3990.77 47
3990.91 50
3991.05 52
3991.20 54
3991.34 55
3991.49 55
3991.63 55
3991.78 55
3991.92 54
3992.07 55
3992.21 56
3992.36 58
3992.50 61
3992.65 64
3992.79 66
3992.94 66
3993.08 64
3993.23 60
3993.37 55
3993.52 49
3993.66 44
3993.81 40
3993.95 37
3994.10 37
3994.24 37
3994.39 39
3994.53 42
3994.68 45
3994.82 48
3994.97 52
3995.11 56
3995.26 60
3995.40 64
3995.55 68
3995.69 71
3995.84 73
3995.98 75
3996.13 76
3996.27 78
3996.42 79
3996.56 80
3996.71 82
3996.85 83
3997.00 83
3997.14 83
3997.29 82
3997.43 81
3997.58 79
3997.72 77
3997.87 75
3998.01 74
3998.16 73
3998.30 72
3998.45 72
3998.59 71
3998.74 70
3998.88 69
3999.03 68
3999.17 67
3999.32 67
3999.46 69
3999.61 71
3999.75 73
3999.90 75
4000.04 76
4000.19 75
4000.33 72
4000.48 68
4000.62 63
4000.77 57
4000.91 52
4001.06 47
4001.20 43
4001.35 38
4001.49 34
4001.64 29
4001.78 25
4001.93 22
4002.07 20
4002.22 20
4002.36 22
4002.51 26
4002.66 30
4002.80 34
4002.95 36
4003.09 36
4003.24 35
4003.38 33
4003.53 31
4003.67 31
4003.82 34
4003.96 39
4004.11 46
4004.25 53
4004.40 59
4004.54 64
4004.69 66
4004.83 66
4004.98 66
4005.12 65
4005.27 66
4005.41 68
4005.56 72
4005.70 76
4005.85 80
4005.99 83
4006.14 86
4006.28 87
4006.43 87
4006.57 88
4006.72 88
4006.86 88
4007.01 88
4007.15 87
4007.30 85
4007.45 80
4007.59 75
4007.74 69
4007.88 63
4008.03 58
4008.17 55
4008.32 53
4008.46 53
4008.61 53
4008.75 54
4008.90 55
4009.04 56
4009.19 57
4009.33 59
4009.48 60
4009.62 62
4009.77 63
4009.91 64
4010.06 64
4010.20 62
4010.35 60
4010.49 59
4010.64 58
4010.79 59
4010.93 62
4011.08 67
4011.22 73
4011.37 78
4011.51 82
4011.66 84
4011.80 83
4011.95 80
4012.09 75
4012.24 71
4012.38 68
4012.53 67
4012.67 69
4012.82 74
4012.96 82
4013.11 91
4013.25 102
4013.40 113
4013.55 123
4013.69 130
4013.84 135
4013.98 136
4014.13 135
4014.27 132
4014.42 129
4014.56 126
4014.71 124
4014.85 125
4015.00 129
4015.14 134
4015.29 140
4015.43 145
4015.58 147
4015.73 147
4015.87 144
4016.02 137
4016.16 128
4016.31 119
4016.45 110
4016.60 102
4016.74 95
4016.89 90
4017.03 86
4017.18 83
4017.32 82
4017.47 81
4017.62 80
4017.76 82
4017.91 84
4018.05 86
4018.20 89
4018.34 91
4018.49 93
4018.63 93
4018.78 93
4018.92 92
4019.07 91
4019.21 91
4019.36 91
4019.51 94
4019.65 98
4019.80 104
4019.94 110
4020.09 116
4020.23 121
4020.38 124
4020.52 125
4020.67 123
4020.81 120
4020.96 116
4021.10 112
4021.25 108
4021.40 106
4021.54 105
4021.69 103
4021.83 102
4021.98 101
4022.12 100
4022.27 99
4022.41 98
4022.56 98
4022.70 99
4022.85 100
4023.00 101
4023.14 101
4023.29 100
4023.43 98
4023.58 95
4023.72 91
4023.87 88
4024.01 85
4024.16 84
4024.31 84
4024.45 86
4024.60 88
4024.74 91
4024.89 95
4025.03 99
4025.18 102
4025.32 105
4025.47 106
4025.61 106
4025.76 104
4025.91 100
4026.05 96
4026.20 92
4026.34 89
4026.49 88
4026.63 90
4026.78 93
4026.92 97
4027.07 100
4027.22 102
4027.36 103
4027.51 101
4027.65 100
4027.80 98
4027.94 98
4028.09 100
4028.23 104
4028.38 109
4028.53 115
4028.67 120
4028.82 124
4028.96 126
4029.11 125
4029.25 124
4029.40 121
4029.54 120
4029.69 119
4029.84 120
4029.98 121
4030.13 124
4030.27 127
4030.42 131
4030.56 136
4030.71 142
4030.86 149
4031.00 155
4031.15 161
4031.29 165
4031.44 166
4031.58 165
4031.73 161
4031.87 156
4032.02 151
4032.17 148
4032.31 148
4032.46 149
4032.60 151
4032.75 154
4032.89 156
4033.04 155
4033.19 153
4033.33 148
4033.48 142
4033.62 136
4033.77 129
4033.91 123
4034.06 117
4034.21 113
4034.35 109
4034.50 106
4034.64 104
4034.79 102
4034.93 101
4035.08 99
4035.23 97
4035.37 94
4035.52 89
4035.66 83
4035.81 76
4035.95 68
4036.10 59
4036.24 50
4036.39 42
4036.54 35
4036.68 29
4036.83 24
4036.97 19
4037.12 13
4037.27 8
4037.41 2
4037.56 0
4037.70 0
4037.85 0
4037.99 0
4038.14 0
4038.29 0
4038.43 0
4038.58 0
4038.72 4
4038.87 10
4039.01 16
4039.16 23
4039.31 30
4039.45 37
4039.60 45
4039.74 52
4039.89 58
4040.03 64
4040.18 68
4040.33 70
4040.47 71
4040.62 70
4040.76 68
4040.91 64
4041.06 61
4041.20 58
4041.35 57
4041.49 57
4041.64 58
4041.78 61
4041.93 65
4042.08 69
4042.22 74
4042.37 79
4042.51 84
4042.66 89
4042.80 93
4042.95 95
4043.10 94
4043.24 92
4043.39 88
4043.53 83
4043.68 79
4043.83 78
4043.97 78
4044.12 81
4044.26 83
4044.41 86
4044.56 86
4044.70 85
4044.85 84
4044.99 82
4045.14 82
4045.28 83
4045.43 86
4045.58 90
4045.72 95
4045.87 100
4046.01 105
4046.16 108
4046.31 110
4046.45 111
4046.60 112
4046.74 113
4046.89 113
4047.04 113
4047.18 112
4047.33 111
4047.47 109
4047.62 106
4047.76 102
4047.91 99
4048.06 95
4048.20 92
4048.35 90
4048.49 90
4048.64 90
4048.79 91
4048.93 93
4049.08 94
4049.22 95
4049.37 94
4049.52 92
4049.66 90
4049.81 87
4049.95 85
4050.10 86
4050.25 89
4050.39 94
4050.54 102
4050.68 112
4050.83 121
4050.98 128
4051.12 133
4051.27 135
4051.41 134
4051.56 131
4051.71 127
4051.85 123
4052.00 119
4052.14 116
4052.29 113
4052.44 112
4052.58 112
4052.73 112
4052.87 112
4053.02 110
4053.17 108
4053.31 106
4053.46 103
4053.60 99
4053.75 96
4053.90 94
4054.04 92
4054.19 90
4054.33 90
4054.48 89
4054.63 89
4054.77 89
4054.92 89
4055.06 89
4055.21 89
4055.36 89
4055.50 88
4055.65 86
4055.79 84
4055.94 81
4056.09 78
4056.23 75
4056.38 73
4056.52 72
4056.67 72
4056.82 72
4056.96 73
4057.11 73
4057.26 72
4057.40 70
4057.55 69
4057.69 68
4057.84 68
4057.99 69
4058.13 71
4058.28 74
4058.42 76
4058.57 76
4058.72 74
4058.86 69
4059.01 62
4059.15 54
4059.30 47
4059.45 43
4059.59 40
4059.74 40
4059.89 41
4060.03 43
4060.18 45
4060.32 47
4060.47 47
4060.62 48
4060.76 49
4060.91 52
4061.05 55
4061.20 60
4061.35 64
4061.49 68
4061.64 71
4061.79 72
4061.93 72
4062.08 72
4062.22 71
4062.37 71
4062.52 72
4062.66 74
4062.81 75
4062.95 76
4063.10 75
4063.25 73
4063.39 70
4063.54 67
4063.69 63
4063.83 60
4063.98 58
4064.12 58
4064.27 59
4064.42 62
4064.56 67
4064.71 72
4064.86 77
4065.00 81
4065.15 84
4065.29 85
4065.44 83
4065.59 79
4065.73 74
4065.88 69
4066.03 65
4066.17 62
4066.32 61
4066.46 60
4066.61 59
4066.76 57
4066.90 55
4067.05 52
4067.20 50
4067.34 50
4067.49 51
4067.63 56
4067.78 62
4067.93 70
4068.07 79
4068.22 87
4068.37 95
4068.51 103
4068.66 109
4068.80 115
4068.95 119
4069.10 122
4069.24 123
4069.39 123
4069.54 121
4069.68 119
4069.83 116
4069.98 112
4070.12 110
4070.27 107
4070.41 106
4070.56 105
4070.71 105
4070.85 105
4071.00 106
4071.15 107
4071.29 110
4071.44 114
4071.59 119
4071.73 126
4071.88 134
4072.02 141
4072.17 146
4072.32 150
4072.46 153
4072.61 155
4072.76 156
4072.90 159
4073.05 163
4073.20 170
4073.34 178
4073.49 187
4073.63 197
4073.78 204
4073.93 210
4074.07 214
4074.22 216
4074.37 217
4074.51 219
4074.66 222
4074.81 227
4074.95 234
4075.10 241
4075.24 249
4075.39 256
4075.54 261
4075.68 263
4075.83 262
4075.98 258
4076.12 251
4076.27 241
4076.42 230
4076.56 219
4076.71 209
4076.86 199
4077.00 191
4077.15 186
4077.29 182
4077.44 180
4077.59 180
4077.73 181
4077.88 183
4078.03 185
4078.17 186
4078.32 187
4078.47 186
4078.61 183
4078.76 179
4078.91 173
4079.05 167
4079.20 159
4079.35 153
4079.49 147
4079.64 144
4079.79 142
4079.93 142
4080.08 143
4080.22 146
4080.37 149
4080.52 152
4080.66 154
4080.81 156
4080.96 158
4081.10 160
4081.25 161
4081.40 162
4081.54 162
4081.69 163
4081.84 163
4081.98 163
4082.13 163
4082.28 162
4082.42 161
4082.57 160
4082.72 158
4082.86 157
4083.01 155
4083.16 153
4083.30 151
4083.45 150
4083.59 150
4083.74 150
4083.89 150
4084.03 150
4084.18 149
4084.33 145
4084.47 140
4084.62 133
4084.77 126
4084.91 121
4085.06 118
4085.21 118
4085.35 122
4085.50 126
4085.65 130
4085.79 131
4085.94 129
4086.09 124
4086.23 117
4086.38 110
4086.53 104
4086.67 102
4086.82 103
4086.97 109
4087.11 117
4087.26 127
4087.41 136
4087.55 145
4087.70 150
4087.85 153
4087.99 152
4088.14 148
4088.29 142
4088.43 135
4088.58 127
4088.73 121
4088.87 116
4089.02 113
4089.17 113
4089.31 115
4089.46 119
4089.61 124
4089.75 131
4089.90 137
4090.05 143
4090.19 148
4090.34 151
4090.49 153
4090.63 153
4090.78 152
4090.93 149
4091.07 146
4091.22 142
4091.37 138
4091.51 132
4091.66 126
4091.81 120
4091.95 113
4092.10 107
4092.25 102
4092.39 100
4092.54 100
4092.69 101
4092.83 104
4092.98 106
4093.13 107
4093.27 107
4093.42 106
4093.57 106
4093.71 106
4093.86 109
4094.01 114
4094.15 121
4094.30 130
4094.45 137
4094.59 143
4094.74 146
4094.89 145
4095.04 140
4095.18 134
4095.33 126
4095.48 119
4095.62 114
4095.77 112
4095.92 111
4096.06 112
4096.21 114
4096.36 116
4096.50 117
4096.65 119
4096.80 119
4096.94 119
4097.09 120
4097.24 121
4097.38 122
4097.53 124
4097.68 128
4097.82 134
4097.97 140
4098.12 148
4098.26 155
4098.41 161
4098.56 166
4098.71 168
4098.85 167
4099.00 164
4099.15 159
4099.29 153
4099.44 147
4099.59 141
4099.73 136
4099.88 132
4100.03 130
4100.17 131
4100.32 133
4100.47 136
4100.61 141
4100.76 144
4100.91 146
4101.06 144
4101.20 139
4101.35 131
4101.50 121
4101.64 110
4101.79 100
4101.94 91
4102.08 84
4102.23 80
4102.38 79
4102.52 80
4102.67 82
4102.82 86
4102.96 91
4103.11 96
4103.26 100
4103.41 105
4103.55 110
4103.70 114
4103.85 117
4103.99 120
4104.14 122
4104.29 124
4104.43 125
4104.58 125
4104.73 125
4104.88 124
4105.02 122
4105.17 120
4105.32 119
4105.46 119
4105.61 121
4105.76 124
4105.90 129
4106.05 134
4106.20 138
4106.34 141
4106.49 143
4106.64 143
4106.79 143
4106.93 142
4107.08 141
4107.23 141
4107.37 142
4107.52 142
4107.67 142
4107.81 142
4107.96 140
4108.11 139
4108.26 137
4108.40 134
4108.55 132
4108.70 131
4108.84 131
4108.99 133
4109.14 135
4109.28 137
4109.43 139
4109.58 139
4109.73 137
4109.87 132
4110.02 125
4110.17 118
4110.31 110
4110.46 104
4110.61 101
4110.76 101
4110.90 104
4111.05 110
4111.20 118
4111.34 127
4111.49 138
4111.64 148
4111.78 158
4111.93 167
4112.08 174
4112.23 179
4112.37 181
4112.52 180
4112.67 176
4112.81 172
4112.96 166
4113.11 161
4113.26 158
4113.40 156
4113.55 156
4113.70 158
4113.84 161
4113.99 166
4114.14 171
4114.29 178
4114.43 184
4114.58 189
4114.73 192
4114.87 193
4115.02 192
4115.17 189
4115.32 185
4115.46 180
4115.61 175
4115.76 171
4115.90 167
4116.05 164
4116.20 160
4116.35 158
4116.49 155
4116.64 154
4116.79 153
4116.93 154
4117.08 155
4117.23 157
4117.38 159
4117.52 160
4117.67 160
4117.82 160
4117.96 159
4118.11 158
4118.26 157
4118.41 157
4118.55 156
4118.70 156
4118.85 154
4118.99 151
4119.14 145
4119.29 138
4119.44 129
4119.58 118
4119.73 106
4119.88 95
4120.02 85
4120.17 77
4120.32 72
4120.47 69
4120.61 69
4120.76 71
4120.91 75
4121.06 80
4121.20 85
4121.35 89
4121.50 93
4121.64 95
4121.79 96
4121.94 94
4122.09 91
4122.23 86
4122.38 80
4122.53 73
4122.68 66
4122.82 60
4122.97 54
4123.12 49
4123.26 45
4123.41 42
4123.56 40
4123.71 38
4123.85 37
4124.00 37
4124.15 37
4124.30 37
4124.44 37
4124.59 37
4124.74 37
4124.88 37
4125.03 38
4125.18 40
4125.33 42
4125.47 44
4125.62 48
4125.77 52
4125.92 58
4126.06 65
4126.21 72
4126.36 80
4126.51 89
4126.65 98
4126.80 106
4126.95 113
4127.09 118
4127.24 121
4127.39 121
4127.54 118
4127.68 112
4127.83 104
4127.98 96
4128.13 88
4128.27 82
4128.42 79
4128.57 79
4128.72 82
4128.86 87
4129.01 94
4129.16 102
4129.31 110
4129.45 117
4129.60 123
4129.75 126
4129.89 128
4130.04 127
4130.19 125
4130.34 120
4130.48 114
4130.63 107
4130.78 100
4130.93 93
4131.07 86
4131.22 79
4131.37 74
4131.52 70
4131.66 67
4131.81 65
4131.96 64
4132.11 64
4132.25 64
4132.40 65
4132.55 65
4132.70 65
4132.84 66
4132.99 68
4133.14 70
4133.29 73
4133.43 77
4133.58 80
4133.73 83
4133.88 84
4134.02 84
4134.17 82
4134.32 79
4134.47 75
4134.61 71
4134.76 67
4134.91 62
4135.06 59
4135.20 55
4135.35 52
4135.50 49
4135.65 45
4135.79 41
4135.94 37
4136.09 31
4136.24 26
4136.38 20
4136.53 16
4136.68 13
4136.83 10
4136.97 9
4137.12 7
4137.27 5
4137.42 2
4137.56 0
4137.71 0
4137.86 0
4138.01 0
4138.15 0
4138.30 0
4138.45 0
4138.60 3
4138.74 11
4138.89 20
4139.04 28
4139.19 34
4139.33 37
4139.48 38
4139.63 36
4139.78 32
4139.92 27
4140.07 22
4140.22 17
4140.37 13
4140.51 11
4140.66 9
4140.81 9
4140.96 10
4141.10 11
4141.25 14
4141.40 16
4141.55 20
4141.69 24
4141.84 28
4141.99 32
4142.14 36
4142.29 40
4142.43 43
4142.58 46
4142.73 48
4142.88 51
4143.02 53
4143.17 54
4143.32 55
4143.47 54
4143.61 53
4143.76 50
4143.91 48
4144.06 45
4144.20 43
4144.35 42
4144.50 40
4144.65 39
4144.80 37
4144.94 35
4145.09 34
4145.24 33
4145.39 33
4145.53 36
4145.68 41
4145.83 47
4145.98 55
4146.12 64
4146.27 72
4146.42 80
4146.57 86
4146.72 90
4146.86 93
4147.01 93
4147.16 91
4147.31 88
4147.45 84
4147.60 79
4147.75 73
4147.90 68
4148.04 62
4148.19 55
4148.34 47
4148.49 39
4148.64 32
4148.78 25
4148.93 20
4149.08 19
4149.23 21
4149.37 26
4149.52 33
4149.67 42
4149.82 51
4149.97 59
4150.11 66
4150.26 71
4150.41 74
4150.56 76
4150.70 77
4150.85 79
4151.00 81
4151.15 83
4151.30 87
4151.44 91
4151.59 94
4151.74 97
4151.89 98
4152.03 98
4152.18 96
4152.33 93
4152.48 89
4152.63 87
4152.77 85
4152.92 86
4153.07 88
4153.22 90
4153.36 92
4153.51 93
4153.66 91
4153.81 86
4153.96 80
4154.10 72
4154.25 66
4154.40 61
4154.55 58
4154.69 57
4154.84 59
4154.99 62
4155.14 65
4155.29 68
4155.43 70
4155.58 73
4155.73 77
4155.88 81
4156.03 87
4156.17 94
4156.32 102
4156.47 111
4156.62 119
4156.76 125
4156.91 130
4157.06 132
4157.21 131
4157.36 127
4157.50 120
4157.65 110
4157.80 98
4157.95 86
4158.10 75
4158.24 65
4158.39 58
4158.54 55
4158.69 55
4158.84 57
4158.98 61
4159.13 66
4159.28 72
4159.43 76
4159.57 80
4159.72 82
4159.87 83
4160.02 82
4160.17 80
4160.31 78
4160.46 76
4160.61 75
4160.76 75
4160.91 78
4161.05 82
4161.20 87
4161.35 92
4161.50 96
4161.65 99
4161.79 99
4161.94 98
4162.09 96
4162.24 93
4162.39 90
4162.53 89
4162.68 88
4162.83 88
4162.98 87
4163.13 87
4163.27 86
4163.42 85
4163.57 84
4163.72 84
4163.87 86
4164.01 88
4164.16 91
4164.31 93
4164.46 92
4164.61 88
4164.75 81
4164.90 72
4165.05 62
4165.20 52
4165.35 44
4165.49 39
4165.64 38
4165.79 39
4165.94 43
4166.09 47
4166.23 51
4166.38 55
4166.53 58
4166.68 60
4166.83 62
4166.97 65
4167.12 71
4167.27 78
4167.42 87
4167.57 97
4167.71 107
4167.86 116
4168.01 124
4168.16 129
4168.31 131
4168.46 130
4168.60 126
4168.75 120
4168.90 112
4169.05 103
4169.20 93
4169.34 84
4169.49 76
4169.64 71
4169.79 69
4169.94 69
4170.08 73
4170.23 78
4170.38 84
4170.53 90
4170.68 96
4170.82 101
4170.97 105
4171.12 109
4171.27 111
4171.42 113
4171.57 113
4171.71 111
4171.86 107
4172.01 101
4172.16 94
4172.31 87
4172.45 81
4172.60 77
4172.75 77
4172.90 81
4173.05 89
4173.20 100
4173.34 111
4173.49 122
4173.64 130
4173.79 134
4173.94 132
4174.08 126
4174.23 116
4174.38 105
4174.53 94
4174.68 86
4174.83 82
4174.97 80
4175.12 82
4175.27 86
4175.42 91
4175.57 94
4175.71 97
4175.86 98
4176.01 97
4176.16 96
4176.31 93
4176.46 91
4176.60 89
4176.75 87
4176.90 86
4177.05 86
4177.20 88
4177.35 90
4177.49 93
4177.64 96
4177.79 100
4177.94 102
4178.09 102
4178.23 102
4178.38 101
4178.53 100
4178.68 99
4178.83 99
4178.98 100
4179.12 100
4179.27 100
4179.42 99
4179.57 97
4179.72 94
4179.87 91
4180.01 88
4180.16 86
4180.31 85
4180.46 83
4180.61 82
4180.76 80
4180.90 78
4181.05 77
4181.20 76
4181.35 76
4181.50 76
4181.65 78
4181.79 80
4181.94 81
4182.09 83
4182.24 84
4182.39 85
4182.54 86
4182.68 89
4182.83 93
4182.98 98
4183.13 104
4183.28 111
4183.43 118
4183.57 124
4183.72 130
4183.87 135
4184.02 139
4184.17 140
4184.32 139
4184.46 137
4184.61 133
4184.76 129
4184.91 125
4185.06 121
4185.21 118
4185.35 117
4185.50 118
4185.65 121
4185.80 124
4185.95 128
4186.10 132
4186.24 134
4186.39 135
4186.54 134
4186.69 131
4186.84 127
4186.99 124
4187.13 122
4187.28 122
4187.43 123
4187.58 124
4187.73 126
4187.88 126
4188.03 126
4188.17 124
4188.32 122
4188.47 121
4188.62 122
4188.77 124
4188.92 128
4189.06 131
4189.21 134
4189.36 135
4189.51 134
4189.66 132
4189.81 130
4189.96 128
4190.10 128
4190.25 129
4190.40 132
4190.55 135
4190.70 138
4190.85 141
4190.99 144
4191.14 147
4191.29 149
4191.44 151
4191.59 153
4191.74 154
4191.89 155
4192.03 156
4192.18 158
4192.33 161
4192.48 166
4192.63 173
4192.78 181
4192.93 188
4193.07 193
4193.22 195
4193.37 194
4193.52 190
4193.67 184
4193.82 177
4193.96 170
4194.11 165
4194.26 161
4194.41 159
4194.56 158
4194.71 158
4194.86 161
4195.00 167
4195.15 175
4195.30 186
4195.45 199
4195.60 212
4195.75 225
4195.90 237
4196.04 248
4196.19 258
4196.34 267
4196.49 275
4196.64 282
4196.79 288
4196.94 292
4197.08 294
4197.23 295
4197.38 295
4197.53 295
4197.68 295
4197.83 295
4197.98 295
4198.13 296
4198.27 297
4198.42 298
4198.57 301
4198.72 304
4198.87 309
4199.02 316
4199.17 323
4199.31 329
4199.46 336
4199.61 342
4199.76 348
4199.91 355
4200.06 363
4200.21 375
4200.35 389
4200.50 405
4200.65 421
4200.80 437
4200.95 452
4201.10 468
4201.25 485
4201.40 508
4201.54 539
4201.69 580
4201.84 630
4201.99 687
4202.14 750
4202.29 815
4202.44 882
4202.58 951
4202.73 1025
4202.88 1108
4203.03 1204
4203.18 1313
4203.33 1435
4203.48 1567
4203.63 1705
4203.77 1844
4203.92 1982
4204.07 2116
4204.22 2246
4204.37 2375
4204.52 2502
4204.67 2630
4204.82 2758
4204.96 2888
4205.11 3018
4205.26 3149
4205.41 3280
4205.56 3410
4205.71 3535
4205.86 3653
4206.01 3758
4206.15 3846
4206.30 3913
4206.45 3956
4206.60 3977
4206.75 3978
4206.90 3961
4207.05 3928
4207.20 3884
4207.34 3828
4207.49 3760
4207.64 3682
4207.79 3592
4207.94 3494
4208.09 3391
4208.24 3286
4208.39 3180
4208.53 3076
4208.68 2973
4208.83 2869
4208.98 2762
4209.13 2648
4209.28 2528
4209.43 2402
4209.58 2271
4209.72 2139
4209.87 2007
4210.02 1881
4210.17 1760
4210.32 1647
4210.47 1542
4210.62 1444
4210.77 1354
4210.92 1270
4211.06 1191
4211.21 1117
4211.36 1046
4211.51 980
4211.66 919
4211.81 865
4211.96 817
4212.11 778
4212.26 748
4212.40 725
4212.55 707
4212.70 693
4212.85 679
4213.00 664
4213.15 647
4213.30 628
4213.45 608
4213.59 588
4213.74 569
4213.89 551
4214.04 535
4214.19 519
4214.34 504
4214.49 489
4214.64 474
4214.79 459
4214.94 444
4215.08 429
4215.23 415
4215.38 401
4215.53 388
4215.68 376
4215.83 366
4215.98 358
4216.13 352
4216.28 347
4216.42 344
4216.57 342
4216.72 343
4216.87 345
4217.02 350
4217.17 357
4217.32 364
4217.47 372
4217.62 378
4217.76 382
4217.91 383
4218.06 380
4218.21 373
4218.36 364
4218.51 353
4218.66 342
4218.81 332
4218.96 323
4219.11 316
4219.25 311
4219.40 307
4219.55 304
4219.70 302
4219.85 299
4220.00 297
4220.15 295
4220.30 291
4220.45 287
4220.60 281
4220.74 274
4220.89 267
4221.04 259
4221.19 251
4221.34 246
4221.49 243
4221.64 243
4221.79 246
4221.94 250
4222.09 254
4222.23 258
4222.38 259
4222.53 258
4222.68 254
4222.83 247
4222.98 238
4223.13 229
4223.28 220
4223.43 212
4223.58 205
4223.73 200
4223.87 197
4224.02 196
4224.17 197
4224.32 201
4224.47 207
4224.62 214
4224.77 221
4224.92 228
4225.07 233
4225.22 236
4225.37 236
4225.51 233
4225.66 229
4225.81 225
4225.96 222
4226.11 221
4226.26 222
4226.41 224
4226.56 228
4226.71 231
4226.86 233
4227.01 232
4227.15 230
4227.30 225
4227.45 218
4227.60 210
4227.75 202
4227.90 193
4228.05 186
4228.20 180
4228.35 177
4228.50 177
4228.65 178
4228.80 181
4228.94 186
4229.09 190
4229.24 193
4229.39 195
4229.54 196
4229.69 196
4229.84 195
4229.99 193
4230.14 190
4230.29 187
4230.44 182
4230.59 177
4230.73 171
4230.88 166
4231.03 162
4231.18 160
4231.33 158
4231.48 156
4231.63 152
4231.78 147
4231.93 139
4232.08 128
4232.23 117
4232.38 106
4232.52 96
4232.67 89
4232.82 83
4232.97 79
4233.12 76
4233.27 73
4233.42 70
4233.57 67
4233.72 63
4233.87 60
4234.02 57
4234.17 55
4234.32 53
4234.46 53
4234.61 53
4234.76 55
4234.91 59
4235.06 64
4235.21 69
4235.36 76
4235.51 82
4235.66 86
4235.81 89
4235.96 89
4236.11 88
4236.26 84
4236.41 80
4236.55 76
4236.70 73
4236.85 72
4237.00 73
4237.15 74
4237.30 75
4237.45 76
4237.60 75
4237.75 71
4237.90 67
4238.05 61
4238.20 56
4238.35 51
4238.50 46
4238.64 43
4238.79 41
4238.94 40
4239.09 39
4239.24 40
4239.39 42
4239.54 45
4239.69 50
4239.84 56
4239.99 63
4240.14 70
4240.29 76
4240.44 81
4240.59 84
4240.74 85
4240.89 85
4241.03 83
4241.18 80
4241.33 77
4241.48 74
4241.63 72
4241.78 72
4241.93 73
4242.08 77
4242.23 82
4242.38 87
4242.53 91
4242.68 93
4242.83 94
4242.98 93
4243.13 91
4243.28 89
4243.42 87
4243.57 86
4243.72 87
4243.87 88
4244.02 90
4244.17 92
4244.32 93
4244.47 93
4244.62 92
4244.77 88
4244.92 83
4245.07 76
4245.22 67
4245.37 59
4245.52 51
4245.67 46
4245.82 42
4245.97 42
4246.11 44
4246.26 48
4246.41 53
4246.56 57
4246.71 60
4246.86 61
4247.01 60
4247.16 57
4247.31 53
4247.46 49
4247.61 44
4247.76 41
4247.91 39
4248.06 39
4248.21 40
4248.36 41
4248.51 42
4248.66 42
4248.81 41
4248.95 39
4249.10 36
4249.25 34
4249.40 33
4249.55 34
4249.70 35
4249.85 37
4250.00 38
4250.15 39
4250.30 40
4250.45 40
4250.60 42
4250.75 45
4250.90 48
4251.05 51
4251.20 52
4251.35 52
4251.50 49
4251.65 43
4251.80 35
4251.95 28
4252.10 21
4252.24 16
4252.39 13
4252.54 14
4252.69 17
4252.84 23
4252.99 30
4253.14 39
4253.29 47
4253.44 54
4253.59 59
4253.74 62
4253.89 64
4254.04 64
4254.19 64
4254.34 64
4254.49 64
4254.64 66
4254.79 68
4254.94 70
4255.09 74
4255.24 77
4255.39 82
4255.54 86
4255.69 90
4255.84 93
4255.98 95
4256.13 94
4256.28 92
4256.43 88
4256.58 84
4256.73 80
4256.88 76
4257.03 72
4257.18 69
4257.33 66
4257.48 62
4257.63 58
4257.78 53
4257.93 47
4258.08 42
4258.23 37
4258.38 34
4258.53 32
4258.68 32
4258.83 32
4258.98 33
4259.13 33
4259.28 33
4259.43 32
4259.58 29
4259.73 25
4259.88 20
4260.03 14
4260.18 8
4260.33 2
4260.48 0
4260.62 0
4260.77 0
4260.92 0
4261.07 0
4261.22 0
4261.37 0
4261.52 0
4261.67 0
4261.82 4
4261.97 8
4262.12 14
4262.27 21
4262.42 27
4262.57 33
4262.72 38
4262.87 42
4263.02 45
4263.17 47
4263.32 49
4263.47 51
4263.62 53
4263.77 56
4263.92 59
4264.07 60
4264.22 60
4264.37 58
4264.52 55
4264.67 51
4264.82 47
4264.97 45
4265.12 46
4265.27 50
4265.42 57
4265.57 65
4265.72 73
4265.87 79
4266.02 82
4266.17 82
4266.32 79
4266.47 73
4266.62 65
4266.77 57
4266.92 49
4267.06 42
4267.21 36
4267.36 33
4267.51 31
4267.66 31
4267.81 34
4267.96 37
4268.11 42
4268.26 47
4268.41 51
4268.56 53
4268.71 53
4268.86 51
4269.01 46
4269.16 41
4269.31 36
4269.46 33
4269.61 31
4269.76 31
4269.91 33
4270.06 37
4270.21 41
4270.36 45
4270.51 48
4270.66 50
4270.81 51
4270.96 52
4271.11 53
4271.26 55
4271.41 57
4271.56 60
4271.71 64
4271.86 68
4272.01 73
4272.16 78
4272.31 83
4272.46 89
4272.61 94
4272.76 98
4272.91 101
4273.06 102
4273.21 100
4273.36 96
4273.51 91
4273.66 85
4273.81 78
4273.96 73
4274.11 68
4274.26 64
4274.41 60
4274.56 56
4274.71 51
4274.86 46
4275.01 41
4275.16 36
4275.31 33
4275.46 31
4275.61 29
4275.76 29
4275.91 29
4276.06 29
4276.21 28
4276.36 27
4276.51 25
4276.66 24
4276.81 24
4276.96 24
4277.11 26
4277.26 27
4277.41 28
4277.56 28
4277.71 26
4277.86 23
4278.01 18
4278.16 12
4278.31 6
4278.46 3
4278.61 2
4278.76 5
4278.91 11
4279.06 20
4279.21 31
4279.36 41
4279.51 50
4279.66 57
4279.81 60
4279.96 62
4280.11 62
4280.26 63
4280.41 66
4280.56 70
4280.71 76
4280.86 83
4281.01 89
4281.16 94
4281.31 97
4281.46 97
4281.61 94
4281.76 89
4281.91 84
4282.06 78
4282.21 73
4282.36 70
4282.51 69
4282.66 69
4282.81 70
4282.96 71
4283.11 72
4283.26 72
4283.41 71
4283.56 69
4283.71 67
4283.86 66
4284.01 66
4284.16 68
4284.31 71
4284.46 76
4284.61 81
4284.76 86
4284.91 91
4285.06 96
4285.21 101
4285.36 105
4285.51 109
4285.66 113
4285.81 115
4285.96 117
4286.11 118
4286.26 119
4286.41 119
4286.57 120
4286.72 120
4286.87 121
4287.02 121
4287.17 123
4287.32 124
4287.47 125
4287.62 126
4287.77 126
4287.92 126
4288.07 126
4288.22 125
4288.37 124
4288.52 124
4288.67 125
4288.82 128
4288.97 133
4289.12 140
4289.27 147
4289.42 154
4289.57 160
4289.72 164
4289.87 165
4290.02 165
4290.17 163
4290.32 161
4290.47 161
4290.62 163
4290.77 167
4290.92 173
4291.07 182
4291.22 192
4291.37 202
4291.52 211
4291.67 219
4291.82 227
4291.97 233
4292.12 239
4292.27 245
4292.42 250
4292.57 256
4292.72 262
4292.87 271
4293.02 281
4293.18 295
4293.33 313
4293.48 334
4293.63 359
4293.78 385
4293.93 413
4294.08 441
4294.23 468
4294.38 492
4294.53 512
4294.68 528
4294.83 540
4294.98 546
4295.13 548
4295.28 546
4295.43 539
4295.58 531
4295.73 520
4295.88 510
4296.03 501
4296.18 494
4296.33 489
4296.48 486
4296.63 484
4296.78 484
4296.93 483
4297.08 483
4297.23 482
4297.38 481
4297.53 479
4297.68 476
4297.84 472
4297.99 465
4298.14 457
4298.29 446
4298.44 433
4298.59 420
4298.74 406
4298.89 394
4299.04 383
4299.19 375
4299.34 369
4299.49 364
4299.64 360
4299.79 357
4299.94 354
4300.09 351
4300.24 346
4300.39 341
4300.54 335
4300.69 330
4300.84 325
4300.99 321
4301.14 320
4301.29 322
4301.44 325
4301.60 329
4301.75 333
4301.90 337
4302.05 339
4302.20 340
4302.35 339
4302.50 336
4302.65 333
4302.80 329
4302.95 324
4303.10 318
4303.25 310
4303.40 301
4303.55 291
4303.70 280
4303.85 271
4304.00 263
4304.15 259
4304.30 258
4304.45 261
4304.60 266
4304.76 274
4304.91 284
4305.06 295
4305.21 307
4305.36 320
4305.51 335
4305.66 351
4305.81 369
4305.96 389
4306.11 410
4306.26 432
4306.41 455
4306.56 479
4306.71 503
4306.86 527
4307.01 551
4307.16 575
4307.31 599
4307.46 620
4307.61 640
4307.77 657
4307.92 672
4308.07 685
4308.22 697
4308.37 709
4308.52 723
4308.67 739
4308.82 756
4308.97 776
4309.12 797
4309.27 819
4309.42 839
4309.57 857
4309.72 871
4309.87 880
4310.02 883
4310.17 880
4310.32 872
4310.48 860
4310.63 844
4310.78 826
4310.93 807
4311.08 787
4311.23 766
4311.38 744
4311.53 722
4311.68 698
4311.83 674
4311.98 648
4312.13 621
4312.28 594
4312.43 568
4312.58 542
4312.73 517
4312.89 492
4313.04 468
4313.19 443
4313.34 418
4313.49 393
4313.64 369
4313.79 346
4313.94 326
4314.09 311
4314.24 300
4314.39 293
4314.54 290
4314.69 290
4314.84 289
4314.99 289
4315.15 287
4315.30 284
4315.45 281
4315.60 280
4315.75 282
4315.90 287
4316.05 295
4316.20 304
4316.35 312
4316.50 316
4316.65 317
4316.80 313
4316.95 305
4317.10 297
4317.25 289
4317.41 283
4317.56 281
4317.71 282
4317.86 286
4318.01 291
4318.16 296
4318.31 299
4318.46 301
4318.61 301
4318.76 300
4318.91 300
4319.06 299
4319.21 300
4319.36 300
4319.52 300
4319.67 298
4319.82 293
4319.97 286
4320.12 276
4320.27 265
4320.42 253
4320.57 244
4320.72 236
4320.87 230
4321.02 227
4321.17 225
4321.32 225
4321.48 225
4321.63 225
4321.78 225
4321.93 225
4322.08 223
4322.23 221
4322.38 217
4322.53 212
4322.68 204
4322.83 195
4322.98 184
4323.13 174
4323.29 163
4323.44 155
4323.59 149
4323.74 147
4323.89 147
4324.04 152
4324.19 159
4324.34 169
4324.49 179
4324.64 190
4324.79 197
4324.94 201
4325.10 201
4325.25 196
4325.40 187
4325.55 177
4325.70 167
4325.85 160
4326.00 156
4326.15 156
4326.30 157
4326.45 159
4326.60 160
4326.75 160
4326.91 158
4327.06 155
4327.21 152
4327.36 148
4327.51 144
4327.66 139
4327.81 133
4327.96 126
4328.11 118
4328.26 110
4328.41 104
4328.57 102
4328.72 103
4328.87 107
4329.02 115
4329.17 123
4329.32 131
4329.47 138
4329.62 142
4329.77 143
4329.92 143
4330.07 143
4330.23 144
4330.38 147
4330.53 152
4330.68 157
4330.83 163
4330.98 168
4331.13 171
4331.28 171
4331.43 168
4331.58 163
4331.73 157
4331.89 152
4332.04 147
4332.19 145
4332.34 143
4332.49 142
4332.64 142
4332.79 140
4332.94 137
4333.09 132
4333.24 127
4333.40 121
4333.55 116
4333.70 111
4333.85 106
4334.00 101
4334.15 96
4334.30 90
4334.45 83
4334.60 76
4334.75 70
4334.91 64
4335.06 60
4335.21 57
4335.36 55
4335.51 54
4335.66 53
4335.81 53
4335.96 54
4336.11 56
4336.27 57
4336.42 59
4336.57 59
4336.72 59
4336.87 58
4337.02 57
4337.17 54
4337.32 52
4337.47 50
4337.62 48
4337.78 45
4337.93 42
4338.08 38
4338.23 35
4338.38 32
4338.53 31
4338.68 32
4338.83 35
4338.98 38
4339.14 43
4339.29 47
4339.44 51
4339.59 55
4339.74 59
4339.89 63
4340.04 67
4340.19 71
4340.34 75
4340.50 77
4340.65 77
4340.80 77
4340.95 76
4341.10 75
4341.25 75
4341.40 76
4341.55 76
4341.70 77
4341.86 76
4342.01 75
4342.16 73
4342.31 71
4342.46 70
4342.61 71
4342.76 74
4342.91 78
4343.06 83
4343.22 88
4343.37 92
4343.52 96
4343.67 97
4343.82 97
4343.97 95
4344.12 92
4344.27 88
4344.43 84
4344.58 80
4344.73 76
4344.88 73
4345.03 69
4345.18 66
4345.33 63
4345.48 61
4345.63 59
4345.79 58
4345.94 57
4346.09 55
4346.24 53
4346.39 49
4346.54 44
4346.69 37
4346.84 29
4347.00 20
4347.15 11
4347.30 4
4347.45 0
4347.60 0
4347.75 0
4347.90 0
4348.05 0
4348.21 0
4348.36 0
4348.51 0
4348.66 4
4348.81 9
4348.96 13
4349.11 16
4349.26 16
4349.42 15
4349.57 13
4349.72 12
4349.87 13
4350.02 15
4350.17 19
4350.32 24
4350.47 29
4350.63 33
4350.78 37
4350.93 40
4351.08 42
4351.23 44
4351.38 46
4351.53 48
4351.68 50
4351.84 53
4351.99 55
4352.14 57
4352.29 60
4352.44 62
4352.59 63
4352.74 63
4352.90 63
4353.05 60
4353.20 57
4353.35 52
4353.50 48
4353.65 43
4353.80 39
4353.95 37
4354.11 35
4354.26 33
4354.41 32
4354.56 31
4354.71 30
4354.86 28
4355.01 26
4355.17 23
4355.32 20
4355.47 17
4355.62 15
4355.77 13
4355.92 13
4356.07 14
4356.23 15
4356.38 18
4356.53 20
4356.68 21
4356.83 22
4356.98 21
4357.13 19
4357.29 18
4357.44 17
4357.59 17
4357.74 18
4357.89 19
4358.04 21
4358.19 23
4358.35 24
4358.50 24
4358.65 23
4358.80 20
4358.95 17
4359.10 14
4359.25 11
4359.41 8
4359.56 6
4359.71 4
4359.86 4
4360.01 4
4360.16 5
4360.31 6
4360.47 8
4360.62 10
4360.77 13
4360.92 17
4361.07 20
4361.22 24
4361.37 27
4361.53 29
4361.68 30
4361.83 30
4361.98 29
4362.13 27
4362.28 26
4362.43 25
4362.59 25
4362.74 25
4362.89 25
4363.04 26
4363.19 28
4363.34 30
4363.50 34
4363.65 38
4363.80 43
4363.95 48
4364.10 51
4364.25 53
4364.40 54
4364.56 53
4364.71 52
4364.86 52
4365.01 52
4365.16 55
4365.31 57
4365.46 60
4365.62 62
4365.77 62
4365.92 61
4366.07 57
4366.22 52
4366.37 46
4366.53 41
4366.68 38
4366.83 36
4366.98 36
4367.13 38
4367.28 41
4367.44 43
4367.59 45
4367.74 46
4367.89 44
4368.04 40
4368.19 36
4368.34 31
4368.50 27
4368.65 24
4368.80 24
4368.95 24
4369.10 26
4369.25 28
4369.41 30
4369.56 32
4369.71 35
4369.86 37
4370.01 40
4370.16 44
4370.32 47
4370.47 49
4370.62 50
4370.77 50
4370.92 50
4371.07 49
4371.23 49
4371.38 50
4371.53 50
4371.68 50
4371.83 49
4371.98 46
4372.14 41
4372.29 34
4372.44 25
4372.59 16
4372.74 8
4372.89 1
4373.05 0
4373.20 0
4373.35 0
4373.50 0
4373.65 0
4373.80 0
4373.96 0
4374.11 0
4374.26 1
4374.41 6
4374.56 10
4374.71 14
4374.87 17
4375.02 16
4375.17 14
4375.32 9
4375.47 3
4375.62 0
4375.78 0
4375.93 0
4376.08 0
4376.23 0
4376.38 0
4376.54 2
4376.69 10
4376.84 20
4376.99 28
4377.14 36
4377.29 41
4377.45 44
4377.60 44
4377.75 42
4377.90 38
4378.05 32
4378.20 26
4378.36 20
4378.51 15
4378.66 11
4378.81 8
4378.96 7
4379.12 7
4379.27 8
4379.42 10
4379.57 12
4379.72 16
4379.87 21
4380.03 26
4380.18 32
4380.33 39
4380.48 44
4380.63 48
4380.78 50
4380.94 50
4381.09 48
4381.24 44
4381.39 39
4381.54 33
4381.70 27
4381.85 22
4382.00 17
4382.15 13
4382.30 11
4382.45 10
4382.61 11
4382.76 13
4382.91 16
4383.06 21
4383.21 28
4383.37 36
4383.52 44
4383.67 53
4383.82 62
4383.97 70
4384.13 76
4384.28 80
4384.43 82
4384.58 82
4384.73 80
4384.88 77
4385.04 74
4385.19 71
4385.34 68
4385.49 66
4385.64 64
4385.80 63
4385.95 61
4386.10 59
4386.25 57
4386.40 54
4386.56 52
4386.71 50
4386.86 47
4387.01 45
4387.16 42
4387.32 40
4387.47 37
4387.62 34
4387.77 31
4387.92 28
4388.08 27
4388.23 26
4388.38 27
4388.53 28
4388.68 30
4388.83 31
4388.99 31
4389.14 32
4389.29 33
4389.44 35
4389.59 39
4389.75 46
4389.90 53
4390.05 60
4390.20 67
4390.35 72
4390.51 76
4390.66 78
4390.81 81
4390.96 84
4391.11 88
4391.27 91
4391.42 94
4391.57 94
4391.72 93
4391.87 90
4392.03 86
4392.18 80
4392.33 74
4392.48 68
4392.63 62
4392.79 57
4392.94 52
4393.09 47
4393.24 43
4393.39 40
4393.55 38
4393.70 37
4393.85 39
4394.00 43
4394.15 49
4394.31 57
4394.46 66
4394.61 75
4394.76 83
4394.92 89
4395.07 94
4395.22 97
4395.37 99
4395.52 102
4395.68 107
4395.83 114
4395.98 123
4396.13 133
4396.28 142
4396.44 151
4396.59 156
4396.74 159
4396.89 160
4397.04 160
4397.20 160
4397.35 161
4397.50 162
4397.65 164
4397.80 166
4397.96 168
4398.11 169
4398.26 168
4398.41 165
4398.57 160
4398.72 154
4398.87 146
4399.02 139
4399.17 133
4399.33 130
4399.48 130
4399.63 132
4399.78 136
4399.93 142
4400.09 146
4400.24 149
4400.39 149
4400.54 145
4400.70 138
4400.85 129
4401.00 119
4401.15 109
4401.30 100
4401.46 93
4401.61 87
4401.76 83
4401.91 80
4402.06 78
4402.22 77
4402.37 76
4402.52 76
4402.67 77
4402.83 78
4402.98 80
4403.13 81
4403.28 82
4403.43 81
4403.59 79
4403.74 75
4403.89 71
4404.04 68
4404.20 65
4404.35 64
4404.50 66
4404.65 69
4404.80 74
4404.96 79
4405.11 84
4405.26 88
4405.41 90
4405.57 90
4405.72 89
4405.87 87
4406.02 85
4406.17 83
4406.33 83
4406.48 83
4406.63 86
4406.78 90
4406.94 95
4407.09 102
4407.24 109
4407.39 116
4407.55 123
4407.70 130
4407.85 135
4408.00 137
4408.15 137
4408.31 135
4408.46 131
4408.61 126
4408.76 121
4408.92 116
4409.07 114
4409.22 114
4409.37 116
4409.52 121
4409.68 126
4409.83 133
4409.98 139
4410.13 146
4410.29 151
4410.44 156
4410.59 160
4410.74 162
4410.90 164
4411.05 166
4411.20 169
4411.35 174
4411.51 180
4411.66 189
4411.81 200
4411.96 213
4412.11 226
4412.27 238
4412.42 248
4412.57 255
4412.72 261
4412.88 264
4413.03 266
4413.18 267
4413.33 268
4413.49 269
4413.64 271
4413.79 272
4413.94 272
4414.10 272
4414.25 271
4414.40 270
4414.55 268
4414.71 265
4414.86 263
4415.01 260
4415.16 257
4415.31 253
4415.47 250
4415.62 247
4415.77 245
4415.92 244
4416.08 244
4416.23 244
4416.38 243
4416.53 242
4416.69 241
4416.84 238
4416.99 235
4417.14 233
4417.30 231
4417.45 230
4417.60 230
4417.75 228
4417.91 226
4418.06 223
4418.21 217
4418.36 211
4418.52 205
4418.67 200
4418.82 198
4418.97 199
4419.13 203
4419.28 211
4419.43 220
4419.58 229
4419.74 236
4419.89 239
4420.04 240
4420.19 238
4420.35 233
4420.50 228
4420.65 224
4420.80 220
4420.96 218
4421.11 216
4421.26 216
4421.41 214
4421.57 212
4421.72 208
4421.87 202
4422.02 196
4422.18 189
4422.33 181
4422.48 174
4422.63 166
4422.79 159
4422.94 151
4423.09 144
4423.24 137
4423.40 131
4423.55 125
4423.70 120
4423.85 116
4424.01 114
4424.16 112
4424.31 111
4424.46 111
4424.62 111
4424.77 112
4424.92 114
4425.07 118
4425.23 122
4425.38 128
4425.53 133
4425.68 137
4425.84 139
4425.99 139
4426.14 137
4426.30 135
4426.45 133
4426.60 132
4426.75 133
4426.91 135
4427.06 138
4427.21 141
4427.36 142
4427.52 143
4427.67 142
4427.82 140
4427.97 139
4428.13 138
4428.28 137
4428.43 139
4428.58 142
4428.74 146
4428.89 150
4429.04 156
4429.20 162
4429.35 167
4429.50 172
4429.65 175
4429.81 176
4429.96 175
4430.11 172
4430.26 167
4430.42 161
4430.57 155
4430.72 149
4430.87 143
4431.03 137
4431.18 131
4431.33 124
4431.49 117
4431.64 110
4431.79 103
4431.94 97
4432.10 93
4432.25 89
4432.40 87
4432.55 85
4432.71 82
4432.86 79
4433.01 76
4433.17 75
4433.32 74
4433.47 76
4433.62 81
4433.78 86
4433.93 92
4434.08 97
4434.23 99
4434.39 99
4434.54 96
4434.69 91
4434.85 86
4435.00 82
4435.15 80
4435.30 79
4435.46 80
4435.61 82
4435.76 85
4435.91 88
4436.07 90
4436.22 92
4436.37 93
4436.53 92
4436.68 90
4436.83 87
4436.98 83
4437.14 79
4437.29 74
4437.44 71
4437.60 68
4437.75 66
4437.90 66
4438.05 66
4438.21 67
4438.36 69
4438.51 71
4438.66 73
4438.82 74
4438.97 75
4439.12 76
4439.28 75
4439.43 75
4439.58 75
4439.73 75
4439.89 75
4440.04 76
4440.19 78
4440.35 80
4440.50 83
4440.65 86
4440.80 88
4440.96 90
4441.11 90
4441.26 88
4441.42 83
4441.57 77
4441.72 68
4441.87 59
4442.03 50
4442.18 41
4442.33 33
4442.49 27
4442.64 22
4442.79 18
4442.94 16
4443.10 15
4443.25 16
4443.40 18
4443.56 21
4443.71 24
4443.86 27
4444.01 28
4444.17 28
4444.32 25
4444.47 21
4444.63 15
4444.78 9
4444.93 2
4445.09 0
4445.24 0
4445.39 0
4445.54 0
4445.70 0
4445.85 0
4446.00 0
4446.16 0
4446.31 4
4446.46 8
4446.61 10
4446.77 11
4446.92 12
4447.07 12
4447.23 13
4447.38 13
4447.53 14
4447.69 16
4447.84 17
4447.99 18
4448.14 19
4448.30 20
4448.45 22
4448.60 24
4448.76 26
4448.91 28
4449.06 31
4449.22 33
4449.37 36
4449.52 38
4449.67 40
4449.83 41
4449.98 41
4450.13 40
4450.29 39
4450.44 38
4450.59 37
4450.75 37
4450.90 37
4451.05 39
4451.20 40
4451.36 43
4451.51 46
4451.66 50
4451.82 55
4451.97 61
4452.12 67
4452.28 72
4452.43 76
4452.58 78
4452.74 78
4452.89 74
4453.04 69
4453.19 62
4453.35 54
4453.50 48
4453.65 43
4453.81 40
4453.96 40
4454.11 42
4454.27 46
4454.42 52
4454.57 57
4454.72 63
4454.88 69
4455.03 75
4455.18 82
4455.34 88
4455.49 95
4455.64 102
4455.80 109
4455.95 116
4456.10 123
4456.26 128
4456.41 133
4456.56 136
4456.72 138
4456.87 137
4457.02 134
4457.17 130
4457.33 123
4457.48 115
4457.63 107
4457.79 100
4457.94 92
4458.09 86
4458.25 80
4458.40 75
4458.55 72
4458.71 69
4458.86 69
4459.01 69
4459.17 70
4459.32 72
4459.47 73
4459.63 74
4459.78 74
4459.93 74
4460.08 75
4460.24 76
4460.39 78
4460.54 79
4460.70 80
4460.85 79
4461.00 77
4461.16 75
4461.31 72
4461.46 71
4461.62 71
4461.77 71
4461.92 73
4462.08 75
4462.23 76
4462.38 76
4462.54 74
4462.69 71
4462.84 67
4463.00 63
4463.15 57
4463.30 51
4463.46 46
4463.61 40
4463.76 34
4463.92 30
4464.07 26
4464.22 24
4464.38 24
4464.53 25
4464.68 26
4464.83 28
4464.99 29
4465.14 29
4465.29 28
4465.45 26
4465.60 26
4465.75 26
4465.91 27
4466.06 30
4466.21 33
4466.37 37
4466.52 39
4466.67 40
4466.83 40
4466.98 39
4467.13 37
4467.29 37
4467.44 37
4467.59 40
4467.75 45
4467.90 51
4468.05 59
4468.21 68
4468.36 75
4468.51 81
4468.67 85
4468.82 87
4468.97 86
4469.13 83
4469.28 79
4469.43 74
4469.59 70
4469.74 66
4469.89 64
4470.05 63
4470.20 62
4470.35 62
4470.51 62
4470.66 62
4470.81 62
4470.97 63
4471.12 65
4471.27 67
4471.43 69
4471.58 72
4471.73 74
4471.89 75
4472.04 75
4472.19 72
4472.35 69
4472.50 65
4472.65 61
4472.81 58
4472.96 54
4473.12 50
4473.27 47
4473.42 42
4473.58 37
4473.73 33
4473.88 29
4474.04 27
4474.19 25
4474.34 25
4474.50 27
4474.65 29
4474.80 30
4474.96 31
4475.11 30
4475.26 28
4475.42 25
4475.57 22
4475.72 18
4475.88 15
4476.03 13
4476.18 12
4476.34 11
4476.49 11
4476.64 11
4476.80 11
4476.95 11
4477.10 10
4477.26 9
4477.41 8
4477.57 6
4477.72 4
4477.87 1
4478.03 0
4478.18 0
4478.33 0
4478.49 0
4478.64 0
4478.79 0
4478.95 0
4479.10 1
4479.25 1
4479.41 1
4479.56 1
4479.71 1
4479.87 3
4480.02 7
4480.17 11
4480.33 17
4480.48 22
4480.64 26
4480.79 28
4480.94 29
4481.10 29
4481.25 28
4481.40 29
4481.56 31
4481.71 34
4481.86 38
4482.02 43
4482.17 48
4482.32 51
4482.48 53
4482.63 54
4482.79 55
4482.94 55
4483.09 56
4483.25 59
4483.40 62
4483.55 65
4483.71 69
4483.86 73
4484.01 78
4484.17 82
4484.32 86
4484.47 89
4484.63 92
4484.78 93
4484.94 94
4485.09 94
4485.24 93
4485.40 92
4485.55 91
4485.70 90
4485.86 88
4486.01 85
4486.16 82
4486.32 78
4486.47 74
4486.63 71
4486.78 67
4486.93 63
4487.09 59
4487.24 54
4487.39 48
4487.55 42
4487.70 35
4487.85 29
4488.01 25
4488.16 22
4488.32 20
4488.47 20
4488.62 22
4488.78 23
4488.93 26
4489.08 28
4489.24 31
4489.39 33
4489.54 34
4489.70 33
4489.85 31
4490.01 28
4490.16 24
4490.31 19
4490.47 16
4490.62 14
4490.77 14
4490.93 16
4491.08 18
4491.24 20
4491.39 21
4491.54 21
4491.70 20
4491.85 19
4492.00 18
4492.16 17
4492.31 17
4492.47 18
4492.62 19
4492.77 19
4492.93 20
4493.08 20
4493.23 22
4493.39 23
4493.54 25
4493.70 28
4493.85 30
4494.00 31
4494.16 32
4494.31 32
4494.46 32
4494.62 33
4494.77 35
4494.93 37
4495.08 40
4495.23 42
4495.39 44
4495.54 44
4495.69 43
4495.85 41
4496.00 37
4496.16 33
4496.31 27
4496.46 22
4496.62 16
4496.77 10
4496.93 5
4497.08 1
4497.23 0
4497.39 0
4497.54 0
4497.69 0
4497.85 0
4498.00 0
4498.16 0
4498.31 0
4498.46 3
4498.62 8
4498.77 12
4498.92 15
4499.08 17
4499.23 19
4499.39 22
4499.54 25
4499.69 29
4499.85 35
4500.00 43
4500.16 51
4500.31 60
4500.46 68
4500.62 75
4500.77 80
4500.93 82
4501.08 83
4501.23 81
4501.39 78
4501.54 74
4501.69 69
4501.85 64
4502.00 61
4502.16 58
4502.31 56
4502.46 55
4502.62 55
4502.77 56
4502.93 57
4503.08 58
4503.23 60
4503.39 62
4503.54 66
4503.70 71
4503.85 77
4504.00 85
4504.16 92
4504.31 99
4504.47 105
4504.62 108
4504.77 110
4504.93 110
4505.08 110
4505.24 112
4505.39 115
4505.54 121
4505.70 128
4505.85 136
4506.00 144
4506.16 150
4506.31 155
4506.47 157
4506.62 157
4506.77 156
4506.93 153
4507.08 150
4507.24 146
4507.39 141
4507.54 135
4507.70 129
4507.85 123
4508.01 118
4508.16 114
4508.31 113
4508.47 113
4508.62 116
4508.78 119
4508.93 122
4509.08 123
4509.24 123
4509.39 120
4509.55 116
4509.70 112
4509.86 108
4510.01 105
4510.16 103
4510.32 102
4510.47 103
4510.63 103
4510.78 104
4510.93 104
4511.09 105
4511.24 105
4511.40 105
4511.55 103
4511.70 101
4511.86 97
4512.01 91
4512.17 84
4512.32 76
4512.47 67
4512.63 60
4512.78 53
4512.94 48
4513.09 43
4513.24 38
4513.40 32
4513.55 26
4513.71 19
4513.86 14
4514.02 11
4514.17 12
4514.32 17
4514.48 25
4514.63 34
4514.79 44
4514.94 51
4515.09 54
4515.25 53
4515.40 49
4515.56 44
4515.71 38
4515.86 34
4516.02 32
4516.17 32
4516.33 34
4516.48 36
4516.64 39
4516.79 40
4516.94 41
4517.10 41
4517.25 42
4517.41 43
4517.56 46
4517.71 50
4517.87 55
4518.02 61
4518.18 67
4518.33 71
4518.49 73
4518.64 74
4518.79 73
4518.95 71
4519.10 69
4519.26 67
4519.41 65
4519.56 64
4519.72 63
4519.87 63
4520.03 62
4520.18 62
4520.34 61
4520.49 60
4520.64 58
4520.80 56
4520.95 54
4521.11 52
4521.26 50
4521.42 49
4521.57 49
4521.72 51
4521.88 54
4522.03 59
4522.19 65
4522.34 72
4522.50 79
4522.65 86
4522.80 92
4522.96 98
4523.11 102
4523.27 104
4523.42 104
4523.57 102
4523.73 98
4523.88 94
4524.04 88
4524.19 82
4524.35 77
4524.50 73
4524.65 71
4524.81 69
4524.96 70
4525.12 71
4525.27 74
4525.43 79
4525.58 84
4525.73 91
4525.89 99
4526.04 106
4526.20 113
4526.35 119
4526.51 123
4526.66 125
4526.82 125
4526.97 124
4527.12 123
4527.28 122
4527.43 121
4527.59 122
4527.74 123
4527.90 124
4528.05 124
4528.20 124
4528.36 123
4528.51 122
4528.67 124
4528.82 127
4528.98 133
4529.13 140
4529.28 148
4529.44 155
4529.59 160
4529.75 163
4529.90 164
4530.06 163
4530.21 161
4530.37 160
4530.52 159
4530.67 158
4530.83 157
4530.98 157
4531.14 156
4531.29 155
4531.45 153
4531.60 152
4531.76 150
4531.91 147
4532.06 144
4532.22 141
4532.37 137
4532.53 134
4532.68 130
4532.84 127
4532.99 123
4533.14 119
4533.30 115
4533.45 110
4533.61 104
4533.76 100
4533.92 95
4534.07 92
4534.23 89
4534.38 88
4534.53 87
4534.69 88
4534.84 89
4535.00 92
4535.15 95
4535.31 99
4535.46 101
4535.62 101
4535.77 100
4535.93 98
4536.08 94
4536.23 89
4536.39 85
4536.54 81
4536.70 78
4536.85 75
4537.01 72
4537.16 70
4537.32 67
4537.47 63
4537.62 60
4537.78 57
4537.93 55
4538.09 52
4538.24 50
4538.40 48
4538.55 45
4538.71 44
4538.86 43
4539.02 43
4539.17 44
4539.32 47
4539.48 51
4539.63 56
4539.79 62
4539.94 68
4540.10 73
4540.25 77
4540.41 78
4540.56 76
4540.72 72
4540.87 66
4541.02 61
4541.18 56
4541.33 55
4541.49 55
4541.64 57
4541.80 60
4541.95 63
4542.11 64
4542.26 62
4542.42 58
4542.57 51
4542.72 43
4542.88 34
4543.03 26
4543.19 19
4543.34 14
4543.50 13
4543.65 14
4543.81 19
4543.96 25
4544.12 32
4544.27 39
4544.43 44
4544.58 46
4544.73 47
4544.89 46
4545.04 45
4545.20 45
4545.35 47
4545.51 50
4545.66 55
4545.82 59
4545.97 64
4546.13 66
4546.28 67
4546.44 66
4546.59 63
4546.75 60
4546.90 55
4547.05 51
4547.21 46
4547.36 43
4547.52 41
4547.67 40
4547.83 40
4547.98 42
4548.14 44
4548.29 45
4548.45 46
4548.60 46
4548.76 44
4548.91 41
4549.07 37
4549.22 32
4549.38 28
4549.53 25
4549.68 23
4549.84 22
4549.99 21
4550.15 22
4550.30 23
4550.46 24
4550.61 25
4550.77 25
4550.92 25
4551.08 25
4551.23 26
4551.39 26
4551.54 28
4551.70 29
4551.85 30
4552.01 30
4552.16 30
4552.32 30
4552.47 30
4552.62 31
4552.78 33
4552.93 35
4553.09 39
4553.24 42
4553.40 46
4553.55 49
4553.71 50
4553.86 51
4554.02 49
4554.17 47
4554.33 42
4554.48 37
4554.64 33
4554.79 28
4554.95 26
4555.10 26
4555.26 27
4555.41 31
4555.57 36
4555.72 42
4555.88 48
4556.03 52
4556.19 55
4556.34 56
4556.49 56
4556.65 55
4556.80 53
4556.96 49
4557.11 44
4557.27 38
4557.42 30
4557.58 21
4557.73 13
4557.89 5
4558.04 0
4558.20 0
4558.35 0
4558.51 0
4558.66 2
4558.82 8
4558.97 14
4559.13 19
4559.28 24
4559.44 27
4559.59 30
4559.75 31
4559.90 32
4560.06 33
4560.21 34
4560.37 33
4560.52 33
4560.68 32
4560.83 30
4560.99 28
4561.14 26
4561.30 25
4561.45 23
4561.61 22
4561.76 22
4561.92 22
4562.07 22
4562.23 24
4562.38 26
4562.54 29
4562.69 32
4562.85 36
4563.00 39
4563.16 40
4563.31 41
4563.46 39
4563.62 37
4563.77 34
4563.93 31
4564.08 31
4564.24 32
4564.39 34
4564.55 37
4564.70 39
4564.86 40
4565.01 39
4565.17 37
4565.32 34
4565.48 31
4565.63 29
4565.79 29
4565.94 31
4566.10 34
4566.25 39
4566.41 45
4566.56 51
4566.72 56
4566.87 62
4567.03 67
4567.18 72
4567.34 77
4567.49 81
4567.65 85
4567.80 89
4567.96 92
4568.11 94
4568.27 95
4568.42 95
4568.58 96
4568.73 95
4568.89 94
4569.04 93
4569.20 91
4569.36 88
4569.51 84
4569.67 79
4569.82 74
4569.98 70
4570.13 66
4570.29 63
4570.44 63
4570.60 66
4570.75 70
4570.91 76
4571.06 81
4571.22 85
4571.37 86
4571.53 84
4571.68 79
4571.84 72
4571.99 64
4572.15 58
4572.30 52
4572.46 49
4572.61 46
4572.77 44
4572.92 41
4573.08 36
4573.23 30
4573.39 24
4573.54 16
4573.70 10
4573.85 5
4574.01 3
4574.16 2
4574.32 4
4574.47 6
4574.63 10
4574.78 13
4574.94 15
4575.09 17
4575.25 18
4575.40 20
4575.56 21
4575.71 22
4575.87 23
4576.02 24
4576.18 24
4576.34 22
4576.49 21
4576.65 19
4576.80 17
4576.96 16
4577.11 15
4577.27 14
4577.42 12
4577.58 8
4577.73 5
4577.89 0
4578.04 0
4578.20 0
4578.35 0
4578.51 0
4578.66 5
4578.82 13
4578.97 21
4579.13 29
4579.28 36
4579.44 41
4579.59 44
4579.75 43
4579.90 39
4580.06 33
4580.22 25
4580.37 16
4580.53 9
4580.68 4
4580.84 2
4580.99 2
4581.15 5
4581.30 8
4581.46 11
4581.61 11
4581.77 10
4581.92 6
4582.08 2
4582.23 0
4582.39 0
4582.54 0
4582.70 0
4582.85 0
4583.01 0
4583.17 0
4583.32 0
4583.48 2
4583.63 5
4583.79 8
4583.94 11
4584.10 16
4584.25 22
4584.41 29
4584.56 36
4584.72 43
4584.87 48
4585.03 51
4585.18 52
4585.34 51
4585.49 49
4585.65 47
4585.81 47
4585.96 48
4586.12 52
4586.27 58
4586.43 64
4586.58 70
4586.74 75
4586.89 77
4587.05 78
4587.20 77
4587.36 75
4587.51 75
4587.67 75
4587.82 79
4587.98 85
4588.14 93
4588.29 102
4588.45 110
4588.60 116
4588.76 119
4588.91 117
4589.07 112
4589.22 105
4589.38 96
4589.53 88
4589.69 82
4589.84 80
4590.00 80
4590.16 83
4590.31 88
4590.47 94
4590.62 98
4590.78 100
4590.93 101
4591.09 98
4591.24 94
4591.40 88
4591.55 81
4591.71 73
4591.87 67
4592.02 62
4592.18 59
4592.33 57
4592.49 58
4592.64 59
4592.80 60
4592.95 60
4593.11 60
4593.26 58
4593.42 56
4593.58 52
4593.73 49
4593.89 46
4594.04 45
4594.20 45
4594.35 48
4594.51 52
4594.66 58
4594.82 65
4594.97 72
4595.13 78
4595.29 83
4595.44 86
4595.60 86
4595.75 84
4595.91 80
4596.06 75
4596.22 70
4596.37 64
4596.53 60
4596.69 56
4596.84 52
4597.00 50
4597.15 48
4597.31 46
4597.46 46
4597.62 47
4597.77 51
4597.93 55
4598.08 59
4598.24 64
4598.40 67
4598.55 68
4598.71 69
4598.86 68
4599.02 68
4599.17 69
4599.33 71
4599.48 72
4599.64 73
4599.80 73
4599.95 70
4600.11 65
4600.26 58
4600.42 51
4600.57 45
4600.73 41
4600.88 39
4601.04 39
4601.20 41
4601.35 43
4601.51 46
4601.66 49
4601.82 52
4601.97 56
4602.13 60
4602.29 63
4602.44 66
4602.60 68
4602.75 67
4602.91 65
4603.06 62
4603.22 58
4603.37 54
4603.53 51
4603.69 48
4603.84 47
4604.00 46
4604.15 45
4604.31 44
4604.46 43
4604.62 43
4604.78 43
4604.93 43
4605.09 45
4605.24 47
4605.40 50
4605.55 53
4605.71 55
4605.87 56
4606.02 56
4606.18 56
4606.33 55
4606.49 54
4606.64 53
4606.80 54
4606.95 57
4607.11 61
4607.27 66
4607.42 72
4607.58 77
4607.73 81
4607.89 83
4608.04 83
4608.20 81
4608.36 77
4608.51 73
4608.67 68
4608.82 64
4608.98 61
4609.13 60
4609.29 60
4609.45 61
4609.60 63
4609.76 66
4609.91 70
4610.07 74
4610.22 78
4610.38 82
4610.54 85
4610.69 89
4610.85 92
4611.00 95
4611.16 97
4611.32 98
4611.47 98
4611.63 98
4611.78 97
4611.94 98
4612.09 99
4612.25 102
4612.41 106
4612.56 110
4612.72 115
4612.87 117
4613.03 117
4613.18 115
4613.34 110
4613.50 103
4613.65 97
4613.81 91
4613.96 88
4614.12 88
4614.28 90
4614.43 95
4614.59 101
4614.74 107
4614.90 112
4615.05 115
4615.21 115
4615.37 114
4615.52 110
4615.68 106
4615.83 102
4615.99 99
4616.15 96
4616.30 94
4616.46 93
4616.61 92
4616.77 91
4616.92 89
4617.08 86
4617.24 82
4617.39 77
4617.55 72
4617.70 68
4617.86 64
4618.02 60
4618.17 58
4618.33 56
4618.48 54
4618.64 51
4618.79 49
4618.95 46
4619.11 44
4619.26 42
4619.42 41
4619.57 40
4619.73 39
4619.89 39
4620.04 38
4620.20 37
4620.35 36
4620.51 35
4620.67 33
4620.82 31
4620.98 30
4621.13 28
4621.29 27
4621.45 26
4621.60 25
4621.76 26
4621.91 26
4622.07 27
4622.23 27
4622.38 27
4622.54 28
4622.69 29
4622.85 31
4623.00 33
4623.16 36
4623.32 39
4623.47 43
4623.63 46
4623.78 48
4623.94 49
4624.10 49
4624.25 46
4624.41 42
4624.56 38
4624.72 32
4624.88 28
4625.03 25
4625.19 24
4625.34 25
4625.50 27
4625.66 30
4625.81 34
4625.97 37
4626.12 39
4626.28 40
4626.44 40
4626.59 38
4626.75 35
4626.90 30
4627.06 25
4627.22 19
4627.37 13
4627.53 6
4627.68 0
4627.84 0
4628.00 0
4628.15 0
4628.31 0
4628.47 0
4628.62 0
4628.78 0
4628.93 3
4629.09 6
4629.25 8
4629.40 8
4629.56 8
4629.71 9
4629.87 11
4630.03 14
4630.18 19
4630.34 26
4630.49 33
4630.65 40
4630.81 47
4630.96 53
4631.12 58
4631.27 60
4631.43 61
4631.59 61
4631.74 58
4631.90 55
4632.06 51
4632.21 46
4632.37 40
4632.52 33
4632.68 26
4632.84 19
4632.99 12
4633.15 5
4633.30 0
4633.46 0
4633.62 0
4633.77 0
4633.93 0
4634.08 0
4634.24 3
4634.40 8
4634.55 13
4634.71 18
4634.87 21
4635.02 24
4635.18 26
4635.33 28
4635.49 29
4635.65 30
4635.80 30
4635.96 30
4636.11 28
4636.27 27
4636.43 25
4636.58 24
4636.74 25
4636.90 29
4637.05 34
4637.21 42
4637.36 49
4637.52 56
4637.68 62
4637.83 65
4637.99 66
4638.15 65
4638.30 63
4638.46 61
4638.61 59
4638.77 56
4638.93 54
4639.08 51
4639.24 46
4639.40 41
4639.55 35
4639.71 27
4639.86 20
4640.02 14
4640.18 9
4640.33 6
4640.49 5
4640.65 7
4640.80 10
4640.96 13
4641.11 16
4641.27 18
4641.43 20
4641.58 22
4641.74 25
4641.90 30
4642.05 36
4642.21 44
4642.36 53
4642.52 61
4642.68 68
4642.83 72
4642.99 73
4643.15 71
4643.30 67
4643.46 63
4643.61 60
4643.77 58
4643.93 60
4644.08 64
4644.24 72
4644.40 81
4644.55 91
4644.71 99
4644.87 105
4645.02 109
4645.18 109
4645.33 108
4645.49 106
4645.65 106
4645.80 106
4645.96 109
4646.12 115
4646.27 121
4646.43 129
4646.59 136
4646.74 142
4646.90 148
4647.05 153
4647.21 158
4647.37 165
4647.52 173
4647.68 182
4647.84 193
4647.99 204
4648.15 216
4648.31 229
4648.46 242
4648.62 257
4648.77 274
4648.93 293
4649.09 314
4649.24 338
4649.40 364
4649.56 391
4649.71 418
4649.87 445
4650.03 470
4650.18 493
4650.34 512
4650.49 528
4650.65 541
4650.81 550
4650.96 557
4651.12 562
4651.28 567
4651.43 573
4651.59 580
4651.75 588
4651.90 597
4652.06 607
4652.22 617
4652.37 626
4652.53 634
4652.69 641
4652.84 646
4653.00 649
4653.15 649
4653.31 647
4653.47 642
4653.62 633
4653.78 622
4653.94 610
4654.09 597
4654.25 586
4654.41 576
4654.56 569
4654.72 563
4654.88 557
4655.03 548
4655.19 536
4655.35 520
4655.50 500
4655.66 478
4655.81 455
4655.97 434
4656.13 415
4656.28 398
4656.44 385
4656.60 373
4656.75 364
4656.91 355
4657.07 346
4657.22 338
4657.38 330
4657.54 324
4657.69 320
4657.85 318
4658.01 318
4658.16 321
4658.32 325
4658.48 327
4658.63 328
4658.79 326
4658.95 320
4659.10 311
4659.26 300
4659.42 288
4659.57 277
4659.73 266
4659.89 255
4660.04 246
4660.20 236
4660.35 226
4660.51 216
4660.67 206
4660.82 198
4660.98 192
4661.14 189
4661.29 191
4661.45 195
4661.61 201
4661.76 208
4661.92 214
4662.08 217
4662.23 219
4662.39 218
4662.55 216
4662.70 214
4662.86 212
4663.02 211
4663.17 210
4663.33 209
4663.49 207
4663.64 203
4663.80 198
4663.96 193
4664.11 186
4664.27 181
4664.43 176
4664.58 173
4664.74 171
4664.90 169
4665.05 168
4665.21 166
4665.37 163
4665.52 160
4665.68 154
4665.84 148
4665.99 140
4666.15 131
4666.31 121
4666.46 111
4666.62 101
4666.78 92
4666.93 84
4667.09 77
4667.25 73
4667.40 70
4667.56 69
4667.72 69
4667.87 69
4668.03 69
4668.19 69
4668.34 68
4668.50 66
4668.66 64
4668.81 63
4668.97 61
4669.13 61
4669.28 60
4669.44 60
4669.60 61
4669.76 62
4669.91 64
4670.07 66
4670.23 69
4670.38 71
4670.54 73
4670.70 74
4670.85 73
4671.01 71
4671.17 67
4671.32 62
4671.48 58
4671.64 55
4671.79 54
4671.95 54
4672.11 56
4672.26 59
4672.42 62
4672.58 66
4672.73 68
4672.89 70
4673.05 72
4673.20 73
4673.36 74
4673.52 74
4673.67 75
4673.83 77
4673.99 79
4674.15 81
4674.30 84
4674.46 86
4674.62 87
4674.77 86
4674.93 83
4675.09 77
4675.24 70
4675.40 62
4675.56 53
4675.71 45
4675.87 39
4676.03 33
4676.18 30
4676.34 27
4676.50 26
4676.65 27
4676.81 29
4676.97 33
4677.13 39
4677.28 47
4677.44 56
4677.60 67
4677.75 77
4677.91 87
4678.07 96
4678.22 104
4678.38 112
4678.54 119
4678.69 127
4678.85 136
4679.01 146
4679.16 156
4679.32 166
4679.48 175
4679.64 181
4679.79 184
4679.95 186
4680.11 185
4680.26 182
4680.42 178
4680.58 173
4680.73 167
4680.89 162
4681.05 159
4681.20 157
4681.36 157
4681.52 160
4681.68 166
4681.83 172
4681.99 178
4682.15 184
4682.30 187
4682.46 188
4682.62 186
4682.77 182
4682.93 176
4683.09 170
4683.25 163
4683.40 158
4683.56 153
4683.72 151
4683.87 151
4684.03 152
4684.19 154
4684.34 157
4684.50 158
4684.66 158
4684.82 156
4684.97 153
4685.13 149
4685.29 144
4685.44 139
4685.60 135
4685.76 131
4685.91 129
4686.07 128
4686.23 127
4686.39 124
4686.54 121
4686.70 117
4686.86 112
4687.01 106
4687.17 99
4687.33 93
4687.48 88
4687.64 84
4687.80 82
4687.96 81
4688.11 81
4688.27 83
4688.43 86
4688.58 90
4688.74 95
4688.90 100
4689.06 106
4689.21 111
4689.37 116
4689.53 120
4689.68 123
4689.84 124
4690.00 124
4690.15 123
4690.31 122
4690.47 121
4690.63 121
4690.78 122
4690.94 124
4691.10 126
4691.25 129
4691.41 132
4691.57 135
4691.73 138
4691.88 140
4692.04 142
4692.20 144
4692.35 144
4692.51 142
4692.67 139
4692.83 135
4692.98 130
4693.14 125
4693.30 120
4693.45 116
4693.61 113
4693.77 109
4693.93 106
4694.08 102
4694.24 97
4694.40 90
4694.55 84
4694.71 78
4694.87 72
4695.03 67
4695.18 63
4695.34 60
4695.50 59
4695.65 59
4695.81 59
4695.97 61
4696.13 64
4696.28 69
4696.44 76
4696.60 84
4696.75 93
4696.91 102
4697.07 111
4697.23 119
4697.38 124
4697.54 127
4697.70 126
4697.86 121
4698.01 114
4698.17 105
4698.33 96
4698.48 89
4698.64 86
4698.80 86
4698.96 92
4699.11 101
4699.27 113
4699.43 127
4699.59 140
4699.74 151
4699.90 159
4700.06 165
4700.21 168
4700.37 169
4700.53 171
4700.69 172
4700.84 175
4701.00 178
4701.16 183
4701.31 188
4701.47 194
4701.63 200
4701.79 206
4701.94 214
4702.10 223
4702.26 234
4702.42 248
4702.57 263
4702.73 280
4702.89 298
4703.05 316
4703.20 335
4703.36 353
4703.52 371
4703.67 391
4703.83 414
4703.99 441
4704.15 473
4704.30 511
4704.46 553
4704.62 601
4704.78 653
4704.93 710
4705.09 769
4705.25 833
4705.41 901
4705.56 974
4705.72 1052
4705.88 1138
4706.03 1231
4706.19 1332
4706.35 1441
4706.51 1560
4706.66 1687
4706.82 1823
4706.98 1964
4707.14 2108
4707.29 2251
4707.45 2389
4707.61 2516
4707.77 2631
4707.92 2731
4708.08 2817
4708.24 2889
4708.40 2950
4708.55 3003
4708.71 3047
4708.87 3083
4709.02 3112
4709.18 3131
4709.34 3140
4709.50 3139
4709.65 3129
4709.81 3111
4709.97 3087
4710.13 3057
4710.28 3023
4710.44 2985
4710.60 2941
4710.76 2892
4710.91 2834
4711.07 2769
4711.23 2694
4711.39 2611
4711.54 2522
4711.70 2429
4711.86 2334
4712.02 2240
4712.17 2149
4712.33 2060
4712.49 1972
4712.65 1885
4712.80 1796
4712.96 1705
4713.12 1613
4713.28 1521
4713.43 1430
4713.59 1344
4713.75 1263
4713.91 1189
4714.06 1121
4714.22 1059
4714.38 1002
4714.54 950
4714.69 900
4714.85 853
4715.01 808
4715.17 766
4715.32 727
4715.48 691
4715.64 657
4715.80 624
4715.95 592
4716.11 558
4716.27 523
4716.43 485
4716.58 447
4716.74 411
4716.90 378
4717.06 349
4717.21 327
4717.37 310
4717.53 299
4717.69 291
4717.84 283
4718.00 275
4718.16 265
4718.32 252
4718.47 238
4718.63 222
4718.79 206
4718.95 191
4719.10 177
4719.26 165
4719.42 155
4719.58 147
4719.73 141
4719.89 137
4720.05 134
4720.21 133
4720.36 134
4720.52 137
4720.68 142
4720.84 147
4721.00 152
4721.15 155
4721.31 157
4721.47 158
4721.63 157
4721.78 154
4721.94 151
4722.10 149
4722.26 147
4722.41 146
4722.57 145
4722.73 143
4722.89 142
4723.04 139
4723.20 136
4723.36 134
4723.52 131
4723.68 130
4723.83 130
4723.99 131
4724.15 132
4724.31 134
4724.46 135
4724.62 137
4724.78 138
4724.94 138
4725.09 139
4725.25 140
4725.41 140
4725.57 140
4725.72 138
4725.88 135
4726.04 130
4726.20 124
4726.36 116
4726.51 107
4726.67 97
4726.83 87
4726.99 79
4727.14 72
4727.30 68
4727.46 66
4727.62 68
4727.77 72
4727.93 77
4728.09 84
4728.25 90
4728.41 96
4728.56 100
4728.72 103
4728.88 105
4729.04 105
4729.19 105
4729.35 103
4729.51 100
4729.67 95
4729.83 89
4729.98 82
4730.14 73
4730.30 64
4730.46 55
4730.61 47
4730.77 41
4730.93 36
4731.09 33
4731.25 30
4731.40 28
4731.56 25
4731.72 20
4731.88 15
4732.03 9
4732.19 3
4732.35 0
4732.51 0
4732.67 0
4732.82 0
4732.98 0
4733.14 0
4733.30 0
4733.45 0
4733.61 0
4733.77 2
4733.93 5
4734.09 10
4734.24 15
4734.40 19
4734.56 23
4734.72 27
4734.88 29
4735.03 31
4735.19 33
4735.35 35
4735.51 36
4735.66 37
4735.82 36
4735.98 35
4736.14 33
4736.30 31
4736.45 29
4736.61 27
4736.77 27
4736.93 29
4737.09 32
4737.24 37
4737.40 44
4737.56 50
4737.72 55
4737.87 60
4738.03 63
4738.19 65
4738.35 66
4738.51 66
4738.66 66
4738.82 66
4738.98 66
4739.14 66
4739.30 67
4739.45 68
4739.61 68
4739.77 69
4739.93 69
4740.09 68
4740.24 65
4740.40 62
4740.56 58
4740.72 54
4740.87 51
4741.03 49
4741.19 48
4741.35 49
4741.51 51
4741.66 54
4741.82 58
4741.98 63
4742.14 68
4742.30 74
4742.45 80
4742.61 87
4742.77 94
4742.93 100
4743.09 104
4743.24 105
4743.40 103
4743.56 98
4743.72 90
4743.88 81
4744.03 73
4744.19 69
4744.35 70
4744.51 76
4744.67 88
4744.82 103
4744.98 120
4745.14 137
4745.30 151
4745.46 162
4745.61 169
4745.77 173
4745.93 174
4746.09 173
4746.25 171
4746.40 168
4746.56 166
4746.72 164
4746.88 163
4747.04 163
4747.19 165
4747.35 167
4747.51 169
4747.67 171
4747.83 171
4747.98 170
4748.14 168
4748.30 163
4748.46 158
4748.62 152
4748.78 148
4748.93 144
4749.09 142
4749.25 141
4749.41 141
4749.57 142
4749.72 143
4749.88 143
4750.04 143
4750.20 142
4750.36 141
4750.51 140
4750.67 140
4750.83 139
4750.99 138
4751.15 135
4751.30 132
4751.46 127
4751.62 121
4751.78 114
4751.94 108
4752.10 102
4752.25 96
4752.41 93
4752.57 90
4752.73 88
4752.89 88
4753.04 88
4753.20 88
4753.36 89
4753.52 90
4753.68 92
4753.83 93
4753.99 94
4754.15 94
4754.31 93
4754.47 92
4754.63 89
4754.78 86
4754.94 83
4755.10 79
4755.26 76
4755.42 73
4755.57 73
4755.73 73
4755.89 75
4756.05 78
4756.21 81
4756.37 83
4756.52 84
4756.68 84
4756.84 83
4757.00 81
4757.16 78
4757.31 76
4757.47 73
4757.63 70
4757.79 67
4757.95 65
4758.11 63
4758.26 63
4758.42 65
4758.58 67
4758.74 69
4758.90 71
4759.06 70
4759.21 67
4759.37 62
4759.53 55
4759.69 48
4759.85 40
4760.00 33
4760.16 27
4760.32 22
4760.48 18
4760.64 15
4760.80 13
4760.95 11
4761.11 11
4761.27 11
4761.43 12
4761.59 14
4761.75 15
4761.90 16
4762.06 17
4762.22 18
4762.38 19
4762.54 21
4762.70 23
4762.85 26
4763.01 29
4763.17 32
4763.33 36
4763.49 39
4763.65 41
4763.80 42
4763.96 42
4764.12 42
4764.28 41
4764.44 42
4764.60 44
4764.75 48
4764.91 57
4765.07 69
4765.23 84
4765.39 103
4765.55 123
4765.70 142
4765.86 158
4766.02 171
4766.18 180
4766.34 185
4766.50 186
4766.65 185
4766.81 182
4766.97 179
4767.13 176
4767.29 173
4767.45 170
4767.60 167
4767.76 165
4767.92 163
4768.08 161
4768.24 159
4768.40 158
4768.55 157
4768.71 157
4768.87 156
4769.03 156
4769.19 156
4769.35 157
4769.51 159
4769.66 161
4769.82 164
4769.98 167
4770.14 169
4770.30 169
4770.46 167
4770.61 163
4770.77 156
4770.93 147
4771.09 138
4771.25 128
4771.41 121
4771.56 115
4771.72 112
4771.88 110
4772.04 109
4772.20 108
4772.36 106
4772.52 103
4772.67 99
4772.83 95
4772.99 92
4773.15 91
4773.31 91
4773.47 94
4773.62 98
4773.78 102
4773.94 104
4774.10 105
4774.26 103
4774.42 99
4774.58 94
4774.73 88
4774.89 82
4775.05 77
4775.21 72
4775.37 68
4775.53 64
4775.69 59
4775.84 54
4776.00 49
4776.16 43
4776.32 37
4776.48 31
4776.64 26
4776.80 23
4776.95 20
4777.11 20
4777.27 21
4777.43 23
4777.59 25
4777.75 27
4777.90 28
4778.06 27
4778.22 23
4778.38 17
4778.54 9
4778.70 1
4778.86 0
4779.01 0
4779.17 0
4779.33 0
4779.49 0
4779.65 0
4779.81 0
4779.97 2
4780.12 8
4780.28 13
4780.44 18
4780.60 22
4780.76 26
4780.92 32
4781.08 38
4781.24 45
4781.39 53
4781.55 61
4781.71 68
4781.87 74
4782.03 78
4782.19 81
4782.35 81
4782.50 78
4782.66 74
4782.82 67
4782.98 59
4783.14 51
4783.30 43
4783.46 36
4783.61 30
4783.77 26
4783.93 23
4784.09 23
4784.25 24
4784.41 27
4784.57 32
4784.73 39
4784.88 48
4785.04 58
4785.20 69
4785.36 81
4785.52 92
4785.68 102
4785.84 112
4785.99 122
4786.15 132
4786.31 143
4786.47 156
4786.63 171
4786.79 190
4786.95 212
4787.11 235
4787.26 260
4787.42 285
4787.58 307
4787.74 327
4787.90 345
4788.06 362
4788.22 381
4788.38 401
4788.53 426
4788.69 453
4788.85 482
4789.01 509
4789.17 532
4789.33 550
4789.49 560
4789.65 563
4789.80 560
4789.96 555
4790.12 549
4790.28 543
4790.44 538
4790.60 535
4790.76 533
4790.92 531
4791.07 527
4791.23 522
4791.39 513
4791.55 502
4791.71 487
4791.87 470
4792.03 451
4792.19 430
4792.34 409
4792.50 388
4792.66 369
4792.82 351
4792.98 335
4793.14 320
4793.30 307
4793.46 294
4793.61 281
4793.77 268
4793.93 254
4794.09 239
4794.25 224
4794.41 207
4794.57 190
4794.73 172
4794.89 154
4795.04 136
4795.20 120
4795.36 105
4795.52 93
4795.68 84
4795.84 77
4796.00 73
4796.16 69
4796.32 66
4796.47 63
4796.63 60
4796.79 58
4796.95 56
4797.11 55
4797.27 55
4797.43 56
4797.59 58
4797.75 59
4797.90 60
4798.06 61
4798.22 62
4798.38 62
4798.54 62
4798.70 62
4798.86 60
4799.02 59
4799.18 59
4799.33 59
4799.49 61
4799.65 65
4799.81 71
4799.97 77
4800.13 83
4800.29 88
4800.45 91
4800.61 91
4800.76 89
4800.92 85
4801.08 80
4801.24 74
4801.40 68
4801.56 62
4801.72 55
4801.88 48
4802.04 42
4802.19 36
4802.35 31
4802.51 28
4802.67 25
4802.83 24
4802.99 24
4803.15 24
4803.31 24
4803.47 24
4803.63 23
4803.78 22
4803.94 20
4804.10 19
4804.26 19
4804.42 20
4804.58 22
4804.74 26
4804.90 30
4805.06 35
4805.22 39
4805.37 42
4805.53 45
4805.69 48
4805.85 50
4806.01 53
4806.17 56
4806.33 58
4806.49 59
4806.65 58
4806.81 56
4806.96 53
4807.12 50
4807.28 48
4807.44 47
4807.60 46
4807.76 46
4807.92 46
4808.08 45
4808.24 42
4808.40 37
4808.56 31
4808.71 25
4808.87 18
4809.03 11
4809.19 7
4809.35 4
4809.51 3
4809.67 4
4809.83 6
4809.99 10
4810.15 15
4810.31 20
4810.46 25
4810.62 31
4810.78 36
4810.94 41
4811.10 45
4811.26 48
4811.42 51
4811.58 54
4811.74 58
4811.90 63
4812.06 69
4812.21 77
4812.37 84
4812.53 91
4812.69 96
4812.85 98
4813.01 98
4813.17 95
4813.33 91
4813.49 86
4813.65 82
4813.81 80
4813.97 78
4814.12 79
4814.28 80
4814.44 83
4814.60 86
4814.76 90
4814.92 94
4815.08 98
4815.24 103
4815.40 107
4815.56 112
4815.72 116
4815.88 119
4816.03 122
4816.19 125
4816.35 127
4816.51 127
4816.67 127
4816.83 127
4816.99 126
4817.15 125
4817.31 125
4817.47 126
4817.63 128
4817.79 131
4817.94 135
4818.10 140
4818.26 145
4818.42 150
4818.58 155
4818.74 159
4818.90 160
4819.06 159
4819.22 155
4819.38 148
4819.54 138
4819.70 127
4819.86 116
4820.01 108
4820.17 104
4820.33 104
4820.49 107
4820.65 113
4820.81 119
4820.97 125
4821.13 130
4821.29 133
4821.45 135
4821.61 138
4821.77 141
4821.93 147
4822.09 154
4822.24 164
4822.40 174
4822.56 184
4822.72 193
4822.88 201
4823.04 206
4823.20 210
4823.36 212
4823.52 214
4823.68 216
4823.84 218
4824.00 220
4824.16 221
4824.32 222
4824.47 221
4824.63 219
4824.79 218
4824.95 218
4825.11 220
4825.27 224
4825.43 229
4825.59 235
4825.75 242
4825.91 248
4826.07 255
4826.23 262
4826.39 271
4826.55 281
4826.71 293
4826.87 307
4827.02 322
4827.18 337
4827.34 350
4827.50 363
4827.66 373
4827.82 380
4827.98 386
4828.14 390
4828.30 392
4828.46 393
4828.62 393
4828.78 394
4828.94 395
4829.10 395
4829.26 396
4829.42 397
4829.57 396
4829.73 393
4829.89 389
4830.05 382
4830.21 373
4830.37 363
4830.53 352
4830.69 339
4830.85 327
4831.01 313
4831.17 299
4831.33 284
4831.49 269
4831.65 252
4831.81 234
4831.97 216
4832.13 199
4832.29 183
4832.44 169
4832.60 158
4832.76 149
4832.92 142
4833.08 136
4833.24 132
4833.40 129
4833.56 126
4833.72 123
4833.88 121
4834.04 119
4834.20 117
4834.36 115
4834.52 113
4834.68 111
4834.84 109
4835.00 107
4835.16 105
4835.32 103
4835.47 102
4835.63 100
4835.79 100
4835.95 100
4836.11 101
4836.27 102
4836.43 103
4836.59 104
4836.75 104
4836.91 102
4837.07 101
4837.23 99
4837.39 98
4837.55 99
4837.71 100
4837.87 103
4838.03 106
4838.19 108
4838.35 108
4838.51 107
4838.67 104
4838.83 100
4838.98 96
4839.14 92
4839.30 90
4839.46 90
4839.62 91
4839.78 93
4839.94 95
4840.10 95
4840.26 92
4840.42 86
4840.58 76
4840.74 64
4840.90 52
4841.06 40
4841.22 31
4841.38 24
4841.54 21
4841.70 20
4841.86 21
4842.02 22
4842.18 22
4842.34 21
4842.50 19
4842.66 16
4842.82 15
4842.97 14
4843.13 16
4843.29 19
4843.45 23
4843.61 27
4843.77 32
4843.93 35
4844.09 37
4844.25 37
4844.41 35
4844.57 31
4844.73 24
4844.89 17
4845.05 8
4845.21 1
4845.37 0
4845.53 0
4845.69 0
4845.85 0
4846.01 2
4846.17 6
4846.33 9
4846.49 10
4846.65 9
4846.81 6
4846.97 2
4847.13 0
4847.29 0
4847.45 0
4847.61 0
4847.76 0
4847.92 0
4848.08 6
4848.24 14
4848.40 22
4848.56 28
4848.72 32
4848.88 34
4849.04 32
4849.20 28
4849.36 23
4849.52 17
4849.68 12
4849.84 9
4850.00 9
4850.16 11
4850.32 14
4850.48 20
4850.64 26
4850.80 32
4850.96 39
4851.12 45
4851.28 50
4851.44 56
4851.60 60
4851.76 65
4851.92 70
4852.08 74
4852.24 79
4852.40 83
4852.56 87
4852.72 90
4852.88 92
4853.04 92
4853.20 92
4853.36 90
4853.52 87
4853.68 84
4853.84 82
4854.00 80
4854.16 78
4854.32 76
4854.48 73
4854.64 68
4854.79 63
4854.95 57
4855.11 52
4855.27 47
4855.43 44
4855.59 43
4855.75 44
4855.91 48
4856.07 53
4856.23 59
4856.39 67
4856.55 75
4856.71 84
4856.87 92
4857.03 99
4857.19 104
4857.35 108
4857.51 109
4857.67 109
4857.83 107
4857.99 106
4858.15 106
4858.31 107
4858.47 109
4858.63 111
4858.79 115
4858.95 119
4859.11 122
4859.27 125
4859.43 128
4859.59 130
4859.75 132
4859.91 134
4860.07 136
4860.23 139
4860.39 143
4860.55 147
4860.71 152
4860.87 157
4861.03 161
4861.19 164
4861.35 165
4861.51 166
4861.67 166
4861.83 167
4861.99 167
4862.15 169
4862.31 171
4862.47 173
4862.63 175
4862.79 175
4862.95 174
4863.11 172
4863.27 168
4863.43 162
4863.59 155
4863.75 147
4863.91 138
4864.07 130
4864.23 125
4864.39 124
4864.55 129
4864.71 139
4864.87 152
4865.03 167
4865.19 182
4865.35 194
4865.51 203
4865.67 209
4865.83 212
4865.99 215
4866.15 216
4866.31 218
4866.47 218
4866.63 217
4866.79 215
4866.95 210
4867.11 205
4867.27 200
4867.43 197
4867.59 197
4867.75 200
4867.91 206
4868.07 213
4868.23 221
4868.39 228
4868.55 234
4868.71 237
4868.87 238
4869.03 237
4869.19 236
4869.35 234
4869.51 232
4869.67 230
4869.83 226
4869.99 221
4870.15 214
4870.31 207
4870.47 198
4870.63 190
4870.79 183
4870.95 177
4871.11 172
4871.27 169
4871.43 166
4871.59 163
4871.75 161
4871.91 158
4872.07 154
4872.23 148
4872.39 140
4872.55 131
4872.71 121
4872.87 110
4873.03 100
4873.19 91
4873.35 85
4873.51 81
4873.67 80
4873.83 82
4873.99 85
4874.15 89
4874.31 94
4874.47 97
4874.63 100
4874.79 99
4874.95 96
4875.11 90
4875.27 82
4875.43 73
4875.59 64
4875.76 56
4875.92 50
4876.08 47
4876.24 47
4876.40 48
4876.56 51
4876.72 53
4876.88 55
4877.04 55
4877.20 54
4877.36 53
4877.52 51
4877.68 49
4877.84 48
4878.00 47
4878.16 47
4878.32 47
4878.48 47
4878.64 46
4878.80 46
4878.96 46
4879.12 47
4879.28 50
4879.44 53
4879.60 57
4879.76 61
4879.92 63
4880.08 63
4880.24 61
4880.40 57
4880.56 53
4880.72 51
4880.88 51
4881.04 53
4881.20 57
4881.36 62
4881.52 66
4881.68 69
4881.84 69
4882.00 67
4882.16 64
4882.32 60
4882.48 57
4882.64 55
4882.81 54
4882.97 54
4883.13 54
4883.29 55
4883.45 56
4883.61 58
4883.77 59
4883.93 60
4884.09 60
4884.25 60
4884.41 60
4884.57 60
4884.73 62
4884.89 64
4885.05 67
4885.21 70
4885.37 73
4885.53 76
4885.69 78
4885.85 80
4886.01 82
4886.17 85
4886.33 89
4886.49 93
4886.65 97
4886.81 100
4886.97 103
4887.13 105
4887.29 106
4887.45 106
4887.62 107
4887.78 107
4887.94 107
4888.10 107
4888.26 107
4888.42 106
4888.58 104
4888.74 101
4888.90 97
4889.06 92
4889.22 86
4889.38 80
4889.54 74
4889.70 69
4889.86 66
4890.02 63
4890.18 61
4890.34 60
4890.50 60
4890.66 59
4890.82 59
4890.98 60
4891.14 61
4891.30 63
4891.46 64
4891.63 64
4891.79 62
4891.95 58
4892.11 53
4892.27 46
4892.43 38
4892.59 32
4892.75 28
4892.91 25
4893.07 24
4893.23 23
4893.39 21
4893.55 19
4893.71 15
4893.87 10
4894.03 5
4894.19 0
4894.35 0
4894.51 0
4894.67 0
4894.83 0
4894.99 0
4895.16 0
4895.32 0
4895.48 0
4895.64 3
4895.80 10
4895.96 17
4896.12 25
4896.28 32
4896.44 39
4896.60 45
4896.76 50
4896.92 54
4897.08 57
4897.24 60
4897.40 62
4897.56 63
4897.72 62
4897.88 60
4898.04 56
4898.21 51
4898.37 46
4898.53 41
4898.69 37
4898.85 35
4899.01 34
4899.17 35
4899.33 37
4899.49 39
4899.65 41
4899.81 41
4899.97 41
4900.13 40
4900.29 38
4900.45 37
4900.61 36
4900.77 36
4900.93 37
4901.10 39
4901.26 41
4901.42 44
4901.58 46
4901.74 48
4901.90 49
4902.06 51
4902.22 53
4902.38 54
4902.54 55
4902.70 55
4902.86 54
4903.02 52
4903.18 48
4903.34 44
4903.50 40
4903.67 36
4903.83 33
4903.99 31
4904.15 29
4904.31 28
4904.47 27
4904.63 25
4904.79 24
4904.95 23
4905.11 21
4905.27 19
4905.43 17
4905.59 14
4905.75 12
4905.91 10
4906.08 10
4906.24 12
4906.40 14
4906.56 18
4906.72 22
4906.88 26
4907.04 29
4907.20 30
4907.36 31
4907.52 32
4907.68 32
4907.84 32
4908.00 33
4908.16 35
4908.32 38
4908.49 42
4908.65 49
4908.81 57
4908.97 65
4909.13 73
4909.29 79
4909.45 83
4909.61 83
[truncated: 737,677 more chars]
