# Supplementary material for: Methylobacterium Species Promoting Rice and Barley Growth and Interaction Specificity Revealed with Whole-Cell Matrix-Assisted Laser Desorption / Ionization-Time-of-Flight Mass Spectrometry (MALDI-TOF/MS) Analysis
Source: PLoS One. 2015 Jun 8;10(6):e0129509. doi: 10.1371/journal.pone.0129509 (PMC4460032; doi:10.1371/journal.pone.0129509)
Supplement: S2 Data — (ZIP) [file pone.0129509.s002.zip › Supplementary data 2 (ms from inoculated rice)/66g-13 .txt]

780.88 0
780.94 0
781.01 0
781.07 0
781.14 0
781.20 0
781.26 0
781.33 0
781.39 0
781.46 0
781.52 0
781.58 0
781.65 0
781.71 0
781.78 0
781.84 0
781.91 0
781.97 0
782.03 0
782.10 0
782.16 0
782.23 0
782.29 0
782.35 0
782.42 0
782.48 0
782.55 0
782.61 0
782.67 0
782.74 0
782.80 0
782.87 0
782.93 0
783.00 0
783.06 0
783.12 0
783.19 0
783.25 0
783.32 0
783.38 0
783.44 0
783.51 0
783.57 0
783.64 0
783.70 0
783.77 0
783.83 0
783.89 0
783.96 0
784.02 0
784.09 0
784.15 0
784.21 0
784.28 0
784.34 0
784.41 0
784.47 0
784.54 0
784.60 0
784.66 0
784.73 0
784.79 0
784.86 0
784.92 0
784.98 0
785.05 0
785.11 0
785.18 0
785.24 0
785.31 0
785.37 0
785.43 0
785.50 0
785.56 0
785.63 0
785.69 0
785.76 0
785.82 0
785.88 0
785.95 0
786.01 0
786.08 0
786.14 0
786.21 0
786.27 0
786.33 0
786.40 0
786.46 0
786.53 0
786.59 0
786.66 0
786.72 0
786.78 0
786.85 0
786.91 0
786.98 0
787.04 0
787.11 0
787.17 0
787.23 0
787.30 0
787.36 0
787.43 0
787.49 0
787.56 0
787.62 0
787.68 0
787.75 0
787.81 0
787.88 0
787.94 0
788.01 0
788.07 0
788.13 0
788.20 0
788.26 0
788.33 0
788.39 0
788.46 0
788.52 0
788.58 0
788.65 0
788.71 0
788.78 0
788.84 0
788.91 0
788.97 0
789.04 0
789.10 0
789.16 0
789.23 0
789.29 0
789.36 0
789.42 0
789.49 0
789.55 0
789.61 0
789.68 0
789.74 0
789.81 0
789.87 0
789.94 0
790.00 0
790.07 0
790.13 0
790.19 0
790.26 0
790.32 0
790.39 0
790.45 0
790.52 0
790.58 0
790.65 0
790.71 0
790.77 0
790.84 0
790.90 0
790.97 0
791.03 0
791.10 0
791.16 0
791.23 0
791.29 0
791.35 0
791.42 0
791.48 0
791.55 0
791.61 0
791.68 0
791.74 0
791.81 0
791.87 0
791.94 0
792.00 0
792.06 0
792.13 0
792.19 0
792.26 0
792.32 0
792.39 0
792.45 0
792.52 0
792.58 0
792.64 0
792.71 0
792.77 0
792.84 0
792.90 0
792.97 0
793.03 0
793.10 0
793.16 0
793.23 0
793.29 0
793.35 0
793.42 0
793.48 0
793.55 0
793.61 0
793.68 0
793.74 0
793.81 0
793.87 0
793.94 0
794.00 0
794.07 0
794.13 0
794.19 0
794.26 0
794.32 0
794.39 0
794.45 0
794.52 0
794.58 0
794.65 0
794.71 0
794.78 0
794.84 0
794.90 0
794.97 0
795.03 0
795.10 0
795.16 0
795.23 0
795.29 0
795.36 0
795.42 0
795.49 0
795.55 0
795.62 0
795.68 0
795.75 0
795.81 0
795.87 0
795.94 0
796.00 0
796.07 0
796.13 0
796.20 0
796.26 0
796.33 0
796.39 0
796.46 0
796.52 0
796.59 0
796.65 0
796.72 0
796.78 0
796.84 0
796.91 0
796.97 0
797.04 0
797.10 0
797.17 0
797.23 0
797.30 0
797.36 0
797.43 0
797.49 0
797.56 0
797.62 0
797.69 0
797.75 0
797.82 0
797.88 0
797.94 0
798.01 0
798.07 0
798.14 0
798.20 0
798.27 0
798.33 0
798.40 0
798.46 0
798.53 0
798.59 0
798.66 0
798.72 0
798.79 0
798.85 0
798.92 0
798.98 0
799.05 0
799.11 0
799.18 0
799.24 0
799.31 0
799.37 0
799.43 0
799.50 0
799.56 0
799.63 0
799.69 0
799.76 0
799.82 0
799.89 0
799.95 0
800.02 0
800.08 0
800.15 0
800.21 0
800.28 0
800.34 0
800.41 0
800.47 0
800.54 0
800.60 0
800.67 0
800.73 0
800.80 0
800.86 0
800.93 0
800.99 0
801.06 0
801.12 0
801.19 0
801.25 0
801.32 0
801.38 0
801.44 0
801.51 0
801.57 0
801.64 0
801.70 0
801.77 0
801.83 0
801.90 0
801.96 0
802.03 0
802.09 0
802.16 0
802.22 0
802.29 0
802.35 0
802.42 0
802.48 0
802.55 0
802.61 0
802.68 0
802.74 0
802.81 0
802.87 0
802.94 0
803.00 0
803.07 0
803.13 0
803.20 0
803.26 0
803.33 0
803.39 0
803.46 0
803.52 0
803.59 0
803.65 0
803.72 0
803.78 0
803.85 0
803.91 0
803.98 0
804.04 0
804.11 0
804.17 0
804.24 0
804.30 0
804.37 0
804.43 0
804.50 0
804.56 0
804.63 0
804.69 0
804.76 0
804.82 0
804.89 0
804.95 0
805.02 0
805.08 0
805.15 0
805.21 0
805.28 0
805.34 0
805.41 0
805.47 0
805.54 0
805.60 0
805.67 0
805.73 0
805.80 0
805.86 0
805.93 0
805.99 0
806.06 0
806.12 0
806.19 0
806.25 0
806.32 0
806.38 0
806.45 0
806.51 0
806.58 0
806.64 0
806.71 0
806.77 0
806.84 0
806.90 0
806.97 0
807.03 0
807.10 0
807.16 0
807.23 0
807.30 0
807.36 0
807.43 0
807.49 0
807.56 0
807.62 0
807.69 0
807.75 0
807.82 0
807.88 0
807.95 0
808.01 0
808.08 0
808.14 0
808.21 0
808.27 0
808.34 0
808.40 0
808.47 0
808.53 0
808.60 0
808.66 0
808.73 0
808.79 0
808.86 0
808.92 0
808.99 0
809.05 0
809.12 0
809.18 0
809.25 0
809.32 0
809.38 0
809.45 0
809.51 0
809.58 0
809.64 0
809.71 0
809.77 0
809.84 0
809.90 0
809.97 0
810.03 0
810.10 0
810.16 0
810.23 0
810.29 0
810.36 0
810.42 0
810.49 0
810.55 0
810.62 0
810.69 0
810.75 0
810.82 0
810.88 0
810.95 0
811.01 0
811.08 0
811.14 0
811.21 0
811.27 0
811.34 0
811.40 0
811.47 0
811.53 0
811.60 0
811.66 0
811.73 0
811.79 0
811.86 0
811.93 0
811.99 0
812.06 0
812.12 0
812.19 0
812.25 0
812.32 0
812.38 0
812.45 0
812.51 0
812.58 0
812.64 0
812.71 0
812.77 0
812.84 0
812.91 0
812.97 0
813.04 0
813.10 0
813.17 0
813.23 0
813.30 0
813.36 0
813.43 0
813.49 0
813.56 0
813.62 0
813.69 0
813.76 0
813.82 0
813.89 0
813.95 0
814.02 0
814.08 0
814.15 0
814.21 0
814.28 0
814.34 0
814.41 0
814.47 0
814.54 0
814.61 0
814.67 0
814.74 0
814.80 0
814.87 0
814.93 0
815.00 0
815.06 0
815.13 0
815.19 0
815.26 0
815.33 0
815.39 0
815.46 0
815.52 0
815.59 0
815.65 0
815.72 0
815.78 0
815.85 0
815.91 0
815.98 0
816.05 0
816.11 0
816.18 0
816.24 0
816.31 0
816.37 0
816.44 0
816.50 0
816.57 0
816.63 0
816.70 0
816.77 0
816.83 0
816.90 0
816.96 0
817.03 0
817.09 0
817.16 0
817.22 0
817.29 0
817.36 0
817.42 0
817.49 0
817.55 0
817.62 0
817.68 0
817.75 0
817.81 0
817.88 0
817.94 0
818.01 0
818.08 0
818.14 0
818.21 0
818.27 0
818.34 0
818.40 0
818.47 0
818.54 0
818.60 0
818.67 0
818.73 0
818.80 0
818.86 0
818.93 0
818.99 0
819.06 0
819.13 0
819.19 0
819.26 0
819.32 0
819.39 0
819.45 0
819.52 0
819.58 0
819.65 0
819.72 0
819.78 0
819.85 0
819.91 0
819.98 0
820.04 0
820.11 0
820.18 0
820.24 0
820.31 0
820.37 0
820.44 0
820.50 0
820.57 0
820.63 0
820.70 0
820.77 0
820.83 0
820.90 0
820.96 0
821.03 0
821.09 0
821.16 0
821.23 0
821.29 0
821.36 0
821.42 0
821.49 0
821.55 0
821.62 0
821.69 0
821.75 0
821.82 0
821.88 0
821.95 0
822.01 0
822.08 0
822.15 0
822.21 0
822.28 0
822.34 0
822.41 0
822.47 0
822.54 0
822.61 0
822.67 0
822.74 0
822.80 0
822.87 0
822.93 0
823.00 0
823.07 0
823.13 0
823.20 0
823.26 0
823.33 0
823.39 0
823.46 0
823.53 0
823.59 0
823.66 0
823.72 0
823.79 0
823.86 0
823.92 0
823.99 0
824.05 0
824.12 0
824.18 0
824.25 0
824.32 0
824.38 0
824.45 0
824.51 0
824.58 0
824.64 0
824.71 0
824.78 0
824.84 0
824.91 0
824.97 0
825.04 0
825.11 0
825.17 0
825.24 0
825.30 0
825.37 0
825.43 0
825.50 0
825.57 0
825.63 0
825.70 0
825.76 0
825.83 0
825.90 0
825.96 0
826.03 0
826.09 0
826.16 0
826.23 0
826.29 0
826.36 0
826.42 0
826.49 0
826.55 0
826.62 0
826.69 0
826.75 0
826.82 0
826.88 0
826.95 0
827.02 0
827.08 0
827.15 0
827.21 0
827.28 0
827.35 0
827.41 0
827.48 0
827.54 0
827.61 0
827.68 0
827.74 0
827.81 0
827.87 0
827.94 0
828.00 0
828.07 0
828.14 0
828.20 0
828.27 0
828.33 0
828.40 0
828.47 0
828.53 0
828.60 0
828.66 0
828.73 0
828.80 0
828.86 0
828.93 0
828.99 0
829.06 0
829.13 0
829.19 0
829.26 0
829.32 0
829.39 0
829.46 0
829.52 0
829.59 0
829.65 0
829.72 0
829.79 0
829.85 0
829.92 0
829.98 0
830.05 0
830.12 0
830.18 0
830.25 0
830.31 0
830.38 0
830.45 0
830.51 0
830.58 0
830.65 0
830.71 0
830.78 0
830.84 0
830.91 0
830.98 0
831.04 0
831.11 0
831.17 0
831.24 0
831.31 0
831.37 0
831.44 0
831.50 0
831.57 0
831.64 0
831.70 0
831.77 0
831.83 0
831.90 0
831.97 0
832.03 0
832.10 0
832.17 0
832.23 0
832.30 0
832.36 0
832.43 0
832.50 0
832.56 0
832.63 0
832.69 0
832.76 0
832.83 0
832.89 0
832.96 0
833.02 0
833.09 0
833.16 0
833.22 0
833.29 0
833.36 0
833.42 0
833.49 0
833.55 0
833.62 0
833.69 0
833.75 0
833.82 0
833.89 0
833.95 0
834.02 0
834.08 0
834.15 0
834.22 0
834.28 0
834.35 0
834.41 0
834.48 0
834.55 0
834.61 0
834.68 0
834.75 0
834.81 0
834.88 0
834.94 0
835.01 0
835.08 0
835.14 0
835.21 0
835.28 0
835.34 0
835.41 0
835.47 0
835.54 0
835.61 0
835.67 0
835.74 0
835.81 0
835.87 0
835.94 0
836.00 0
836.07 0
836.14 0
836.20 0
836.27 0
836.34 0
836.40 0
836.47 0
836.53 0
836.60 0
836.67 0
836.73 0
836.80 0
836.87 0
836.93 0
837.00 0
837.06 0
837.13 0
837.20 0
837.26 0
837.33 0
837.40 0
837.46 0
837.53 0
837.60 0
837.66 0
837.73 0
837.79 0
837.86 0
837.93 0
837.99 0
838.06 0
838.13 0
838.19 0
838.26 0
838.33 0
838.39 0
838.46 0
838.52 0
838.59 0
838.66 0
838.72 0
838.79 0
838.86 0
838.92 0
838.99 0
839.06 0
839.12 0
839.19 0
839.25 0
839.32 0
839.39 0
839.45 0
839.52 0
839.59 0
839.65 0
839.72 0
839.79 0
839.85 0
839.92 0
839.99 0
840.05 0
840.12 0
840.18 0
840.25 0
840.32 0
840.38 0
840.45 0
840.52 0
840.58 0
840.65 0
840.72 0
840.78 0
840.85 0
840.92 0
840.98 0
841.05 0
841.11 0
841.18 0
841.25 0
841.31 0
841.38 0
841.45 0
841.51 0
841.58 0
841.65 0
841.71 0
841.78 0
841.85 0
841.91 0
841.98 0
842.05 0
842.11 0
842.18 0
842.25 0
842.31 0
842.38 0
842.44 0
842.51 0
842.58 0
842.64 0
842.71 0
842.78 0
842.84 0
842.91 0
842.98 0
843.04 0
843.11 0
843.18 0
843.24 0
843.31 0
843.38 0
843.44 0
843.51 0
843.58 0
843.64 0
843.71 0
843.78 0
843.84 0
843.91 0
843.98 0
844.04 0
844.11 0
844.18 0
844.24 0
844.31 0
844.38 0
844.44 0
844.51 0
844.58 0
844.64 0
844.71 0
844.77 0
844.84 0
844.91 0
844.97 0
845.04 0
845.11 0
845.17 0
845.24 0
845.31 0
845.37 0
845.44 0
845.51 0
845.57 0
845.64 0
845.71 0
845.77 0
845.84 0
845.91 0
845.97 0
846.04 0
846.11 0
846.17 0
846.24 0
846.31 0
846.37 0
846.44 0
846.51 0
846.57 0
846.64 0
846.71 0
846.77 0
846.84 0
846.91 0
846.97 0
847.04 0
847.11 0
847.17 0
847.24 0
847.31 0
847.37 0
847.44 0
847.51 0
847.58 0
847.64 0
847.71 0
847.78 0
847.84 0
847.91 0
847.98 0
848.04 0
848.11 0
848.18 0
848.24 0
848.31 0
848.38 0
848.44 0
848.51 0
848.58 0
848.64 0
848.71 0
848.78 0
848.84 0
848.91 0
848.98 0
849.04 0
849.11 0
849.18 0
849.24 0
849.31 0
849.38 0
849.44 0
849.51 0
849.58 0
849.64 0
849.71 0
849.78 0
849.85 0
849.91 0
849.98 0
850.05 0
850.11 0
850.18 0
850.25 0
850.31 0
850.38 0
850.45 0
850.51 0
850.58 0
850.65 0
850.71 0
850.78 0
850.85 0
850.91 0
850.98 0
851.05 0
851.12 0
851.18 0
851.25 0
851.32 0
851.38 0
851.45 0
851.52 0
851.58 0
851.65 0
851.72 0
851.78 0
851.85 0
851.92 0
851.98 0
852.05 0
852.12 0
852.19 0
852.25 0
852.32 0
852.39 0
852.45 0
852.52 0
852.59 0
852.65 0
852.72 0
852.79 0
852.85 0
852.92 0
852.99 0
853.06 0
853.12 0
853.19 0
853.26 0
853.32 0
853.39 0
853.46 0
853.52 0
853.59 0
853.66 0
853.73 0
853.79 0
853.86 0
853.93 0
853.99 0
854.06 0
854.13 0
854.19 0
854.26 0
854.33 0
854.39 0
854.46 0
854.53 0
854.60 0
854.66 0
854.73 0
854.80 0
854.86 0
854.93 0
855.00 0
855.07 0
855.13 0
855.20 0
855.27 0
855.33 0
855.40 0
855.47 0
855.53 0
855.60 0
855.67 0
855.74 0
855.80 0
855.87 0
855.94 0
856.00 0
856.07 0
856.14 0
856.20 0
856.27 0
856.34 0
856.41 0
856.47 0
856.54 0
856.61 0
856.67 0
856.74 0
856.81 0
856.88 0
856.94 0
857.01 0
857.08 0
857.14 0
857.21 0
857.28 0
857.35 0
857.41 0
857.48 0
857.55 0
857.61 0
857.68 0
857.75 0
857.82 0
857.88 0
857.95 0
858.02 0
858.08 0
858.15 0
858.22 0
858.29 0
858.35 0
858.42 0
858.49 0
858.55 0
858.62 0
858.69 0
858.76 0
858.82 0
858.89 0
858.96 0
859.02 0
859.09 0
859.16 0
859.23 0
859.29 0
859.36 0
859.43 0
859.49 0
859.56 0
859.63 0
859.70 0
859.76 0
859.83 0
859.90 0
859.96 0
860.03 0
860.10 0
860.17 0
860.23 0
860.30 0
860.37 0
860.44 0
860.50 0
860.57 0
860.64 0
860.70 0
860.77 0
860.84 0
860.91 0
860.97 0
861.04 0
861.11 0
861.17 0
861.24 0
861.31 0
861.38 0
861.44 0
861.51 0
861.58 0
861.65 0
861.71 0
861.78 0
861.85 0
861.91 0
861.98 0
862.05 0
862.12 0
862.18 0
862.25 0
862.32 0
862.39 0
862.45 0
862.52 0
862.59 0
862.66 0
862.72 0
862.79 0
862.86 0
862.92 0
862.99 0
863.06 0
863.13 0
863.19 0
863.26 0
863.33 0
863.40 0
863.46 0
863.53 0
863.60 0
863.67 0
863.73 0
863.80 0
863.87 0
863.93 0
864.00 0
864.07 0
864.14 0
864.20 0
864.27 0
864.34 0
864.41 0
864.47 0
864.54 0
864.61 0
864.68 0
864.74 0
864.81 0
864.88 0
864.95 0
865.01 0
865.08 0
865.15 0
865.22 0
865.28 0
865.35 0
865.42 0
865.48 0
865.55 0
865.62 0
865.69 0
865.75 0
865.82 0
865.89 0
865.96 0
866.02 0
866.09 0
866.16 0
866.23 0
866.29 0
866.36 0
866.43 0
866.50 0
866.56 0
866.63 0
866.70 0
866.77 0
866.83 0
866.90 0
866.97 0
867.04 0
867.10 0
867.17 0
867.24 0
867.31 0
867.37 0
867.44 0
867.51 0
867.58 0
867.64 0
867.71 0
867.78 0
867.85 0
867.91 0
867.98 0
868.05 0
868.12 0
868.18 0
868.25 0
868.32 0
868.39 0
868.45 0
868.52 0
868.59 0
868.66 0
868.72 0
868.79 0
868.86 0
868.93 0
868.99 0
869.06 0
869.13 0
869.20 0
869.27 0
869.33 0
869.40 0
869.47 0
869.54 0
869.60 0
869.67 0
869.74 0
869.81 0
869.87 0
869.94 0
870.01 0
870.08 0
870.14 0
870.21 0
870.28 0
870.35 0
870.41 0
870.48 0
870.55 0
870.62 0
870.68 0
870.75 0
870.82 0
870.89 0
870.96 0
871.02 0
871.09 0
871.16 0
871.23 0
871.29 0
871.36 0
871.43 0
871.50 0
871.56 0
871.63 0
871.70 0
871.77 0
871.83 0
871.90 0
871.97 0
872.04 0
872.11 0
872.17 0
872.24 0
872.31 0
872.38 0
872.44 0
872.51 0
872.58 0
872.65 0
872.71 0
872.78 0
872.85 0
872.92 0
872.99 0
873.05 0
873.12 0
873.19 0
873.26 0
873.32 0
873.39 0
873.46 0
873.53 0
873.60 0
873.66 0
873.73 0
873.80 0
873.87 0
873.93 0
874.00 0
874.07 0
874.14 0
874.21 0
874.27 0
874.34 0
874.41 0
874.48 0
874.54 0
874.61 0
874.68 0
874.75 0
874.82 0
874.88 0
874.95 0
875.02 0
875.09 0
875.15 0
875.22 0
875.29 0
875.36 0
875.43 0
875.49 0
875.56 0
875.63 0
875.70 0
875.76 0
875.83 0
875.90 0
875.97 0
876.04 0
876.10 0
876.17 0
876.24 0
876.31 0
876.38 0
876.44 0
876.51 0
876.58 0
876.65 0
876.71 0
876.78 0
876.85 0
876.92 0
876.99 0
877.05 0
877.12 0
877.19 0
877.26 0
877.33 0
877.39 0
877.46 0
877.53 0
877.60 0
877.66 0
877.73 0
877.80 0
877.87 0
877.94 0
878.00 0
878.07 0
878.14 0
878.21 0
878.28 0
878.34 0
878.41 0
878.48 0
878.55 0
878.62 0
878.68 0
878.75 0
878.82 0
878.89 0
878.96 0
879.02 0
879.09 0
879.16 0
879.23 0
879.30 0
879.36 0
879.43 0
879.50 0
879.57 0
879.64 0
879.70 0
879.77 0
879.84 0
879.91 0
879.97 0
880.04 0
880.11 0
880.18 0
880.25 0
880.31 0
880.38 0
880.45 0
880.52 0
880.59 0
880.66 0
880.72 0
880.79 0
880.86 0
880.93 0
881.00 0
881.06 0
881.13 0
881.20 0
881.27 0
881.34 0
881.40 0
881.47 0
881.54 0
881.61 0
881.68 0
881.74 0
881.81 0
881.88 0
881.95 0
882.02 0
882.08 0
882.15 0
882.22 0
882.29 0
882.36 0
882.42 0
882.49 0
882.56 0
882.63 0
882.70 0
882.76 0
882.83 0
882.90 0
882.97 0
883.04 0
883.11 0
883.17 0
883.24 0
883.31 0
883.38 0
883.45 0
883.51 0
883.58 0
883.65 0
883.72 0
883.79 0
883.85 0
883.92 0
883.99 0
884.06 0
884.13 0
884.20 0
884.26 0
884.33 0
884.40 0
884.47 0
884.54 0
884.60 0
884.67 0
884.74 0
884.81 0
884.88 0
884.95 0
885.01 0
885.08 0
885.15 0
885.22 0
885.29 0
885.35 0
885.42 0
885.49 0
885.56 0
885.63 0
885.70 0
885.76 0
885.83 0
885.90 0
885.97 0
886.04 0
886.10 0
886.17 0
886.24 0
886.31 0
886.38 0
886.45 0
886.51 0
886.58 0
886.65 0
886.72 0
886.79 0
886.86 0
886.92 0
886.99 0
887.06 0
887.13 0
887.20 0
887.27 0
887.33 0
887.40 0
887.47 0
887.54 0
887.61 0
887.67 0
887.74 0
887.81 0
887.88 0
887.95 0
888.02 0
888.08 0
888.15 0
888.22 0
888.29 0
888.36 0
888.43 0
888.49 0
888.56 0
888.63 0
888.70 0
888.77 0
888.84 0
888.90 0
888.97 0
889.04 0
889.11 0
889.18 0
889.25 0
889.31 0
889.38 0
889.45 0
889.52 0
889.59 0
889.66 0
889.72 0
889.79 0
889.86 0
889.93 0
890.00 0
890.07 0
890.13 0
890.20 0
890.27 0
890.34 0
890.41 0
890.48 0
890.55 0
890.61 0
890.68 0
890.75 0
890.82 0
890.89 0
890.96 0
891.02 0
891.09 0
891.16 0
891.23 0
891.30 0
891.37 0
891.43 0
891.50 0
891.57 0
891.64 0
891.71 0
891.78 0
891.85 0
891.91 0
891.98 0
892.05 0
892.12 0
892.19 0
892.26 0
892.32 0
892.39 0
892.46 0
892.53 0
892.60 0
892.67 0
892.74 0
892.80 0
892.87 0
892.94 0
893.01 0
893.08 0
893.15 0
893.21 0
893.28 0
893.35 0
893.42 0
893.49 0
893.56 0
893.63 0
893.69 0
893.76 0
893.83 0
893.90 0
893.97 0
894.04 0
894.11 0
894.17 0
894.24 0
894.31 0
894.38 0
894.45 0
894.52 0
894.59 0
894.65 0
894.72 0
894.79 0
894.86 0
894.93 0
895.00 0
895.07 0
895.13 0
895.20 0
895.27 0
895.34 0
895.41 0
895.48 0
895.55 0
895.61 0
895.68 0
895.75 0
895.82 0
895.89 0
895.96 0
896.03 0
896.09 0
896.16 0
896.23 0
896.30 0
896.37 0
896.44 0
896.51 0
896.57 0
896.64 0
896.71 0
896.78 0
896.85 0
896.92 0
896.99 0
897.06 0
897.12 0
897.19 0
897.26 0
897.33 0
897.40 0
897.47 0
897.54 0
897.60 0
897.67 0
897.74 0
897.81 0
897.88 0
897.95 0
898.02 0
898.09 0
898.15 0
898.22 0
898.29 0
898.36 0
898.43 0
898.50 0
898.57 0
898.63 0
898.70 0
898.77 0
898.84 0
898.91 0
898.98 0
899.05 0
899.12 0
899.18 0
899.25 0
899.32 0
899.39 0
899.46 0
899.53 0
899.60 0
899.67 0
899.73 0
899.80 0
899.87 0
899.94 0
900.01 0
900.08 0
900.15 0
900.22 0
900.28 0
900.35 0
900.42 0
900.49 0
900.56 0
900.63 0
900.70 0
900.77 0
900.83 0
900.90 0
900.97 0
901.04 0
901.11 0
901.18 0
901.25 0
901.32 0
901.39 0
901.45 0
901.52 0
901.59 0
901.66 0
901.73 0
901.80 0
901.87 0
901.94 0
902.00 0
902.07 0
902.14 0
902.21 0
902.28 0
902.35 0
902.42 0
902.49 0
902.56 0
902.62 0
902.69 0
902.76 0
902.83 0
902.90 0
902.97 0
903.04 0
903.11 0
903.18 0
903.24 0
903.31 0
903.38 0
903.45 0
903.52 0
903.59 0
903.66 0
903.73 0
903.80 0
903.86 0
903.93 0
904.00 0
904.07 0
904.14 0
904.21 0
904.28 0
904.35 0
904.42 0
904.48 0
904.55 0
904.62 0
904.69 0
904.76 0
904.83 0
904.90 0
904.97 0
905.04 0
905.10 0
905.17 0
905.24 0
905.31 0
905.38 0
905.45 0
905.52 0
905.59 0
905.66 0
905.73 0
905.79 0
905.86 0
905.93 0
906.00 0
906.07 0
906.14 0
906.21 0
906.28 0
906.35 0
906.42 0
906.48 0
906.55 0
906.62 0
906.69 0
906.76 0
906.83 0
906.90 0
906.97 0
907.04 0
907.11 0
907.17 0
907.24 0
907.31 0
907.38 0
907.45 0
907.52 0
907.59 0
907.66 0
907.73 0
907.80 0
907.87 0
907.93 0
908.00 0
908.07 0
908.14 0
908.21 0
908.28 0
908.35 0
908.42 0
908.49 0
908.56 0
908.63 0
908.69 0
908.76 0
908.83 0
908.90 0
908.97 0
909.04 0
909.11 0
909.18 0
909.25 0
909.32 0
909.39 0
909.45 0
909.52 0
909.59 0
909.66 0
909.73 0
909.80 0
909.87 0
909.94 0
910.01 0
910.08 0
910.15 0
910.21 0
910.28 0
910.35 0
910.42 0
910.49 0
910.56 0
910.63 0
910.70 0
910.77 0
910.84 0
910.91 0
910.98 0
911.04 0
911.11 0
911.18 0
911.25 0
911.32 0
911.39 0
911.46 0
911.53 0
911.60 0
911.67 0
911.74 0
911.81 0
911.88 0
911.94 0
912.01 0
912.08 0
912.15 0
912.22 0
912.29 0
912.36 0
912.43 0
912.50 0
912.57 0
912.64 0
912.71 0
912.78 0
912.84 0
912.91 0
912.98 0
913.05 0
913.12 0
913.19 0
913.26 0
913.33 0
913.40 0
913.47 0
913.54 0
913.61 0
913.68 0
913.74 0
913.81 0
913.88 0
913.95 0
914.02 0
914.09 0
914.16 0
914.23 0
914.30 0
914.37 0
914.44 0
914.51 0
914.58 0
914.65 0
914.72 0
914.78 0
914.85 0
914.92 0
914.99 0
915.06 0
915.13 0
915.20 0
915.27 0
915.34 0
915.41 0
915.48 0
915.55 0
915.62 0
915.69 0
915.76 0
915.82 0
915.89 0
915.96 0
916.03 0
916.10 0
916.17 0
916.24 0
916.31 0
916.38 0
916.45 0
916.52 0
916.59 0
916.66 0
916.73 0
916.80 0
916.87 0
916.93 0
917.00 0
917.07 0
917.14 0
917.21 0
917.28 0
917.35 0
917.42 0
917.49 0
917.56 0
917.63 0
917.70 0
917.77 0
917.84 0
917.91 0
917.98 0
918.05 0
918.12 0
918.18 0
918.25 0
918.32 0
918.39 0
918.46 0
918.53 0
918.60 0
918.67 0
918.74 0
918.81 0
918.88 0
918.95 0
919.02 0
919.09 0
919.16 0
919.23 0
919.30 0
919.37 0
919.44 0
919.50 0
919.57 0
919.64 0
919.71 0
919.78 0
919.85 0
919.92 0
919.99 0
920.06 0
920.13 0
920.20 0
920.27 0
920.34 0
920.41 0
920.48 0
920.55 0
920.62 0
920.69 0
920.76 0
920.83 0
920.90 0
920.96 0
921.03 0
921.10 0
921.17 0
921.24 0
921.31 0
921.38 0
921.45 0
921.52 0
921.59 0
921.66 0
921.73 0
921.80 0
921.87 0
921.94 0
922.01 0
922.08 0
922.15 0
922.22 0
922.29 0
922.36 0
922.43 0
922.50 0
922.57 0
922.63 0
922.70 0
922.77 0
922.84 0
922.91 0
922.98 0
923.05 0
923.12 0
923.19 0
923.26 0
923.33 0
923.40 0
923.47 0
923.54 0
923.61 0
923.68 0
923.75 0
923.82 0
923.89 0
923.96 0
924.03 0
924.10 0
924.17 0
924.24 0
924.31 0
924.38 0
924.45 0
924.52 0
924.59 0
924.66 0
924.72 0
924.79 0
924.86 0
924.93 0
925.00 0
925.07 0
925.14 0
925.21 0
925.28 0
925.35 0
925.42 0
925.49 0
925.56 0
925.63 0
925.70 0
925.77 0
925.84 0
925.91 0
925.98 0
926.05 0
926.12 0
926.19 0
926.26 0
926.33 0
926.40 0
926.47 0
926.54 0
926.61 0
926.68 0
926.75 0
926.82 0
926.89 0
926.96 0
927.03 0
927.10 0
927.17 0
927.24 0
927.31 0
927.38 0
927.45 0
927.51 0
927.58 0
927.65 0
927.72 0
927.79 0
927.86 0
927.93 0
928.00 0
928.07 0
928.14 0
928.21 0
928.28 0
928.35 0
928.42 0
928.49 0
928.56 0
928.63 0
928.70 0
928.77 0
928.84 0
928.91 0
928.98 0
929.05 0
929.12 0
929.19 0
929.26 0
929.33 0
929.40 0
929.47 0
929.54 0
929.61 0
929.68 0
929.75 0
929.82 0
929.89 0
929.96 0
930.03 0
930.10 0
930.17 0
930.24 0
930.31 0
930.38 0
930.45 0
930.52 0
930.59 0
930.66 0
930.73 0
930.80 0
930.87 0
930.94 0
931.01 0
931.08 0
931.15 0
931.22 0
931.29 0
931.36 0
931.43 0
931.50 0
931.57 0
931.64 0
931.71 0
931.78 0
931.85 0
931.92 0
931.99 0
932.06 0
932.13 0
932.20 0
932.27 0
932.34 0
932.41 0
932.48 0
932.55 0
932.62 0
932.69 0
932.76 0
932.83 0
932.90 0
932.97 0
933.04 0
933.11 0
933.18 0
933.25 0
933.32 0
933.39 0
933.46 0
933.53 0
933.60 0
933.67 0
933.74 0
933.81 0
933.88 0
933.95 0
934.02 0
934.09 0
934.16 0
934.23 0
934.30 0
934.37 0
934.44 0
934.51 0
934.58 0
934.65 0
934.72 0
934.79 0
934.86 0
934.93 0
935.00 0
935.07 0
935.14 0
935.21 0
935.28 0
935.35 0
935.42 0
935.49 0
935.56 0
935.63 0
935.70 0
935.77 0
935.84 0
935.91 0
935.98 0
936.05 0
936.12 0
936.19 0
936.26 0
936.33 0
936.40 0
936.47 0
936.54 0
936.61 0
936.68 0
936.75 0
936.82 0
936.89 0
936.96 0
937.03 0
937.10 0
937.17 0
937.24 0
937.31 0
937.38 0
937.45 0
937.52 0
937.59 0
937.66 0
937.73 0
937.80 0
937.87 0
937.94 0
938.02 0
938.09 0
938.16 0
938.23 0
938.30 0
938.37 0
938.44 0
938.51 0
938.58 0
938.65 0
938.72 0
938.79 0
938.86 0
938.93 0
939.00 0
939.07 0
939.14 0
939.21 0
939.28 0
939.35 0
939.42 0
939.49 0
939.56 0
939.63 0
939.70 0
939.77 0
939.84 0
939.91 0
939.98 0
940.05 0
940.12 0
940.19 0
940.26 0
940.33 0
940.40 0
940.47 0
940.54 0
940.61 0
940.68 0
940.75 0
940.83 0
940.90 0
940.97 0
941.04 0
941.11 0
941.18 0
941.25 0
941.32 0
941.39 0
941.46 0
941.53 0
941.60 0
941.67 0
941.74 0
941.81 0
941.88 0
941.95 0
942.02 0
942.09 0
942.16 0
942.23 0
942.30 0
942.37 0
942.44 0
942.51 0
942.58 0
942.65 0
942.72 0
942.79 0
942.87 0
942.94 0
943.01 0
943.08 0
943.15 0
943.22 0
943.29 0
943.36 0
943.43 0
943.50 0
943.57 0
943.64 0
943.71 0
943.78 0
943.85 0
943.92 0
943.99 0
944.06 0
944.13 0
944.20 0
944.27 0
944.34 0
944.41 0
944.48 0
944.56 0
944.63 0
944.70 0
944.77 0
944.84 0
944.91 0
944.98 0
945.05 0
945.12 0
945.19 0
945.26 0
945.33 0
945.40 0
945.47 0
945.54 0
945.61 0
945.68 0
945.75 0
945.82 0
945.89 0
945.96 0
946.03 0
946.11 0
946.18 0
946.25 0
946.32 0
946.39 0
946.46 0
946.53 0
946.60 0
946.67 0
946.74 0
946.81 0
946.88 0
946.95 0
947.02 0
947.09 0
947.16 0
947.23 0
947.30 0
947.37 0
947.45 0
947.52 0
947.59 0
947.66 0
947.73 0
947.80 0
947.87 0
947.94 0
948.01 0
948.08 0
948.15 0
948.22 0
948.29 0
948.36 0
948.43 0
948.50 0
948.57 0
948.65 0
948.72 0
948.79 0
948.86 0
948.93 0
949.00 0
949.07 0
949.14 0
949.21 0
949.28 0
949.35 0
949.42 0
949.49 0
949.56 0
949.63 0
949.70 0
949.78 0
949.85 0
949.92 0
949.99 0
950.06 0
950.13 0
950.20 0
950.27 0
950.34 0
950.41 0
950.48 0
950.55 0
950.62 0
950.69 0
950.76 0
950.83 0
950.91 0
950.98 0
951.05 0
951.12 0
951.19 0
951.26 0
951.33 0
951.40 0
951.47 0
951.54 0
951.61 0
951.68 0
951.75 0
951.82 0
951.90 0
951.97 0
952.04 0
952.11 0
952.18 0
952.25 0
952.32 0
952.39 0
952.46 0
952.53 0
952.60 0
952.67 0
952.74 0
952.81 0
952.89 0
952.96 0
953.03 0
953.10 0
953.17 0
953.24 0
953.31 0
953.38 0
953.45 0
953.52 0
953.59 0
953.66 0
953.73 0
953.81 0
953.88 0
953.95 0
954.02 0
954.09 0
954.16 0
954.23 0
954.30 0
954.37 0
954.44 0
954.51 0
954.58 0
954.66 0
954.73 0
954.80 0
954.87 0
954.94 0
955.01 0
955.08 0
955.15 0
955.22 0
955.29 0
955.36 0
955.43 0
955.51 0
955.58 0
955.65 0
955.72 0
955.79 0
955.86 0
955.93 0
956.00 0
956.07 0
956.14 0
956.21 0
956.28 0
956.36 0
956.43 0
956.50 0
956.57 0
956.64 0
956.71 0
956.78 0
956.85 0
956.92 0
956.99 0
957.06 0
957.14 0
957.21 0
957.28 0
957.35 0
957.42 0
957.49 0
957.56 0
957.63 0
957.70 0
957.77 0
957.84 0
957.92 0
957.99 0
958.06 0
958.13 0
958.20 0
958.27 0
958.34 0
958.41 0
958.48 0
958.55 0
958.63 0
958.70 0
958.77 0
958.84 0
958.91 0
958.98 0
959.05 0
959.12 0
959.19 0
959.26 0
959.34 0
959.41 0
959.48 0
959.55 0
959.62 0
959.69 0
959.76 0
959.83 0
959.90 0
959.97 0
960.05 0
960.12 0
960.19 0
960.26 0
960.33 0
960.40 0
960.47 0
960.54 0
960.61 0
960.68 0
960.76 0
960.83 0
960.90 0
960.97 0
961.04 0
961.11 0
961.18 0
961.25 0
961.32 0
961.40 0
961.47 0
961.54 0
961.61 0
961.68 0
961.75 0
961.82 0
961.89 0
961.96 0
962.03 0
962.11 0
962.18 0
962.25 0
962.32 0
962.39 0
962.46 0
962.53 0
962.60 0
962.67 0
962.75 0
962.82 0
962.89 0
962.96 0
963.03 0
963.10 0
963.17 0
963.24 0
963.31 0
963.39 0
963.46 0
963.53 0
963.60 0
963.67 0
963.74 0
963.81 0
963.88 0
963.96 0
964.03 0
964.10 0
964.17 0
964.24 0
964.31 0
964.38 0
964.45 0
964.52 0
964.60 0
964.67 0
964.74 0
964.81 0
964.88 0
964.95 0
965.02 0
965.09 0
965.17 0
965.24 0
965.31 0
965.38 0
965.45 0
965.52 0
965.59 0
965.66 0
965.74 0
965.81 0
965.88 0
965.95 0
966.02 0
966.09 0
966.16 0
966.23 0
966.31 0
966.38 0
966.45 0
966.52 0
966.59 0
966.66 0
966.73 0
966.80 0
966.88 0
966.95 0
967.02 0
967.09 0
967.16 0
967.23 0
967.30 0
967.37 0
967.45 0
967.52 0
967.59 0
967.66 0
967.73 0
967.80 0
967.87 0
967.94 0
968.02 0
968.09 0
968.16 0
968.23 0
968.30 0
968.37 0
968.44 0
968.52 0
968.59 0
968.66 0
968.73 0
968.80 0
968.87 0
968.94 0
969.01 0
969.09 0
969.16 0
969.23 0
969.30 0
969.37 0
969.44 0
969.51 0
969.59 0
969.66 0
969.73 0
969.80 0
969.87 0
969.94 0
970.01 0
970.09 0
970.16 0
970.23 0
970.30 0
970.37 0
970.44 0
970.51 0
970.58 0
970.66 0
970.73 0
970.80 0
970.87 0
970.94 0
971.01 0
971.08 0
971.16 0
971.23 0
971.30 0
971.37 0
971.44 0
971.51 0
971.58 0
971.66 0
971.73 0
971.80 0
971.87 0
971.94 0
972.01 0
972.09 0
972.16 0
972.23 0
972.30 0
972.37 0
972.44 0
972.51 0
972.59 0
972.66 0
972.73 0
972.80 0
972.87 0
972.94 0
973.01 0
973.09 0
973.16 0
973.23 0
973.30 0
973.37 0
973.44 0
973.51 0
973.59 0
973.66 0
973.73 0
973.80 0
973.87 0
973.94 0
974.02 0
974.09 0
974.16 0
974.23 0
974.30 0
974.37 0
974.44 0
974.52 0
974.59 0
974.66 0
974.73 0
974.80 0
974.87 0
974.95 0
975.02 0
975.09 0
975.16 0
975.23 0
975.30 0
975.38 0
975.45 0
975.52 0
975.59 0
975.66 0
975.73 0
975.80 0
975.88 0
975.95 0
976.02 0
976.09 0
976.16 0
976.23 0
976.31 0
976.38 0
976.45 0
976.52 0
976.59 0
976.66 0
976.74 0
976.81 0
976.88 0
976.95 0
977.02 0
977.09 0
977.17 0
977.24 0
977.31 0
977.38 0
977.45 0
977.52 0
977.60 0
977.67 0
977.74 0
977.81 0
977.88 0
977.95 0
978.03 0
978.10 0
978.17 0
978.24 0
978.31 0
978.38 0
978.46 0
978.53 0
978.60 0
978.67 0
978.74 0
978.81 0
978.89 0
978.96 0
979.03 0
979.10 0
979.17 0
979.24 0
979.32 0
979.39 0
979.46 0
979.53 0
979.60 0
979.68 0
979.75 0
979.82 0
979.89 0
979.96 0
980.03 0
980.11 0
980.18 0
980.25 0
980.32 0
980.39 0
980.46 0
980.54 0
980.61 0
980.68 0
980.75 0
980.82 0
980.90 0
980.97 0
981.04 0
981.11 0
981.18 0
981.25 0
981.33 0
981.40 0
981.47 0
981.54 0
981.61 0
981.68 0
981.76 0
981.83 0
981.90 0
981.97 0
982.04 0
982.12 0
982.19 0
982.26 0
982.33 0
982.40 0
982.47 0
982.55 0
982.62 0
982.69 0
982.76 0
982.83 0
982.91 0
982.98 0
983.05 0
983.12 0
983.19 0
983.27 0
983.34 0
983.41 0
983.48 0
983.55 0
983.62 0
983.70 0
983.77 0
983.84 0
983.91 0
983.98 0
984.06 0
984.13 0
984.20 0
984.27 0
984.34 0
984.42 0
984.49 0
984.56 0
984.63 0
984.70 0
984.78 0
984.85 0
984.92 0
984.99 0
985.06 0
985.14 0
985.21 0
985.28 0
985.35 0
985.42 0
985.49 0
985.57 0
985.64 0
985.71 0
985.78 0
985.85 0
985.93 0
986.00 0
986.07 0
986.14 0
986.21 0
986.29 0
986.36 0
986.43 0
986.50 0
986.57 0
986.65 0
986.72 0
986.79 0
986.86 0
986.93 0
987.01 0
987.08 0
987.15 0
987.22 0
987.29 0
987.37 0
987.44 0
987.51 0
987.58 0
987.65 0
987.73 0
987.80 0
987.87 0
987.94 0
988.01 0
988.09 0
988.16 0
988.23 0
988.30 0
988.38 0
988.45 0
988.52 0
988.59 0
988.66 0
988.74 0
988.81 0
988.88 0
988.95 0
989.02 0
989.10 1
989.17 1
989.24 1
989.31 1
989.38 1
989.46 1
989.53 1
989.60 1
989.67 1
989.74 1
989.82 1
989.89 1
989.96 1
990.03 2
990.11 2
990.18 2
990.25 2
990.32 2
990.39 2
990.47 2
990.54 2
990.61 2
990.68 2
990.75 2
990.83 1
990.90 1
990.97 1
991.04 1
991.12 1
991.19 2
991.26 2
991.33 2
991.40 2
991.48 3
991.55 3
991.62 3
991.69 2
991.76 2
991.84 2
991.91 2
991.98 2
992.05 2
992.13 1
992.20 1
992.27 1
992.34 1
992.41 1
992.49 1
992.56 1
992.63 1
992.70 1
992.78 1
992.85 0
992.92 0
992.99 0
993.06 0
993.14 0
993.21 0
993.28 0
993.35 0
993.43 0
993.50 0
993.57 0
993.64 0
993.71 0
993.79 0
993.86 0
993.93 0
994.00 0
994.08 0
994.15 0
994.22 0
994.29 0
994.37 0
994.44 0
994.51 0
994.58 0
994.65 0
994.73 0
994.80 0
994.87 0
994.94 0
995.02 0
995.09 0
995.16 0
995.23 0
995.30 0
995.38 0
995.45 0
995.52 0
995.59 0
995.67 0
995.74 0
995.81 0
995.88 0
995.96 0
996.03 0
996.10 0
996.17 0
996.25 0
996.32 0
996.39 0
996.46 0
996.53 0
996.61 0
996.68 0
996.75 0
996.82 0
996.90 0
996.97 0
997.04 0
997.11 0
997.19 0
997.26 0
997.33 0
997.40 0
997.48 0
997.55 0
997.62 0
997.69 0
997.77 0
997.84 0
997.91 0
997.98 0
998.05 0
998.13 0
998.20 0
998.27 0
998.34 0
998.42 0
998.49 0
998.56 0
998.63 0
998.71 0
998.78 0
998.85 0
998.92 0
999.00 0
999.07 0
999.14 0
999.21 0
999.29 0
999.36 0
999.43 0
999.50 0
999.58 0
999.65 0
999.72 0
999.79 0
999.87 0
999.94 0
1000.01 0
1000.08 0
1000.16 0
1000.23 0
1000.30 0
1000.37 0
1000.45 0
1000.52 0
1000.59 0
1000.66 0
1000.74 0
1000.81 0
1000.88 0
1000.95 0
1001.03 0
1001.10 0
1001.17 0
1001.24 0
1001.32 0
1001.39 0
1001.46 0
1001.53 0
1001.61 1
1001.68 1
1001.75 1
1001.82 1
1001.90 1
1001.97 1
1002.04 1
1002.11 0
1002.19 0
1002.26 0
1002.33 0
1002.40 0
1002.48 0
1002.55 0
1002.62 0
1002.69 0
1002.77 1
1002.84 1
1002.91 1
1002.98 1
1003.06 1
1003.13 1
1003.20 1
1003.28 1
1003.35 2
1003.42 2
1003.49 2
1003.57 2
1003.64 1
1003.71 1
1003.78 1
1003.86 1
1003.93 1
1004.00 0
1004.07 0
1004.15 0
1004.22 0
1004.29 0
1004.36 0
1004.44 0
1004.51 0
1004.58 0
1004.66 1
1004.73 1
1004.80 1
1004.87 1
1004.95 2
1005.02 2
1005.09 2
1005.16 3
1005.24 3
1005.31 3
1005.38 3
1005.45 3
1005.53 2
1005.60 2
1005.67 2
1005.75 2
1005.82 2
1005.89 2
1005.96 2
1006.04 2
1006.11 2
1006.18 2
1006.25 2
1006.33 1
1006.40 1
1006.47 1
1006.55 1
1006.62 1
1006.69 1
1006.76 1
1006.84 1
1006.91 1
1006.98 1
1007.05 1
1007.13 1
1007.20 1
1007.27 1
1007.35 2
1007.42 3
1007.49 4
1007.56 5
1007.64 6
1007.71 6
1007.78 6
1007.85 6
1007.93 6
1008.00 5
1008.07 4
1008.15 3
1008.22 3
1008.29 3
1008.36 3
1008.44 3
1008.51 3
1008.58 3
1008.66 4
1008.73 3
1008.80 3
1008.87 3
1008.95 2
1009.02 2
1009.09 2
1009.16 1
1009.24 1
1009.31 1
1009.38 1
1009.46 1
1009.53 1
1009.60 2
1009.67 2
1009.75 2
1009.82 2
1009.89 2
1009.97 2
1010.04 1
1010.11 1
1010.18 1
1010.26 1
1010.33 1
1010.40 1
1010.48 1
1010.55 1
1010.62 1
1010.69 1
1010.77 1
1010.84 1
1010.91 1
1010.99 1
1011.06 1
1011.13 1
1011.20 1
1011.28 1
1011.35 1
1011.42 1
1011.50 1
1011.57 1
1011.64 2
1011.71 1
1011.79 1
1011.86 1
1011.93 1
1012.01 1
1012.08 1
1012.15 1
1012.23 1
1012.30 1
1012.37 1
1012.44 1
1012.52 1
1012.59 0
1012.66 0
1012.74 0
1012.81 0
1012.88 0
1012.95 0
1013.03 0
1013.10 0
1013.17 0
1013.25 0
1013.32 0
1013.39 1
1013.47 1
1013.54 1
1013.61 1
1013.68 0
1013.76 0
1013.83 0
1013.90 0
1013.98 0
1014.05 0
1014.12 0
1014.20 0
1014.27 0
1014.34 0
1014.41 0
1014.49 1
1014.56 1
1014.63 1
1014.71 1
1014.78 1
1014.85 1
1014.93 1
1015.00 1
1015.07 1
1015.14 1
1015.22 1
1015.29 1
1015.36 1
1015.44 0
1015.51 0
1015.58 0
1015.66 0
1015.73 0
1015.80 0
1015.87 1
1015.95 1
1016.02 1
1016.09 1
1016.17 1
1016.24 1
1016.31 1
1016.39 0
1016.46 0
1016.53 0
1016.61 0
1016.68 1
1016.75 1
1016.82 1
1016.90 1
1016.97 1
1017.04 1
1017.12 1
1017.19 1
1017.26 0
1017.34 0
1017.41 0
1017.48 0
1017.56 0
1017.63 0
1017.70 1
1017.78 1
1017.85 1
1017.92 1
1017.99 1
1018.07 1
1018.14 1
1018.21 1
1018.29 1
1018.36 1
1018.43 1
1018.51 1
1018.58 1
1018.65 1
1018.73 1
1018.80 1
1018.87 1
1018.95 1
1019.02 1
1019.09 0
1019.16 0
1019.24 0
1019.31 0
1019.38 0
1019.46 0
1019.53 0
1019.60 0
1019.68 0
1019.75 0
1019.82 0
1019.90 1
1019.97 1
1020.04 1
1020.12 1
1020.19 1
1020.26 1
1020.34 1
1020.41 1
1020.48 0
1020.56 0
1020.63 0
1020.70 0
1020.78 0
1020.85 0
1020.92 0
1021.00 0
1021.07 0
1021.14 0
1021.21 0
1021.29 0
1021.36 0
1021.43 0
1021.51 0
1021.58 0
1021.65 1
1021.73 1
1021.80 1
1021.87 1
1021.95 1
1022.02 1
1022.09 1
1022.17 1
1022.24 0
1022.31 0
1022.39 0
1022.46 1
1022.53 1
1022.61 2
1022.68 2
1022.75 3
1022.83 4
1022.90 4
1022.97 6
1023.05 7
1023.12 11
1023.19 16
1023.27 23
1023.34 33
1023.41 44
1023.49 58
1023.56 71
1023.63 84
1023.71 96
1023.78 105
1023.85 112
1023.93 116
1024.00 117
1024.07 117
1024.15 115
1024.22 112
1024.29 108
1024.37 104
1024.44 100
1024.51 97
1024.59 94
1024.66 91
1024.73 89
1024.81 87
1024.88 85
1024.95 83
1025.03 81
1025.10 78
1025.17 75
1025.25 72
1025.32 68
1025.39 65
1025.47 61
1025.54 58
1025.61 56
1025.69 54
1025.76 52
1025.83 51
1025.91 49
1025.98 47
1026.05 45
1026.13 42
1026.20 39
1026.28 36
1026.35 33
1026.42 30
1026.50 29
1026.57 27
1026.64 26
1026.72 26
1026.79 25
1026.86 24
1026.94 23
1027.01 23
1027.08 22
1027.16 21
1027.23 21
1027.30 22
1027.38 22
1027.45 23
1027.52 23
1027.60 23
1027.67 23
1027.74 23
1027.82 23
1027.89 22
1027.96 22
1028.04 21
1028.11 21
1028.19 21
1028.26 21
1028.33 21
1028.41 21
1028.48 21
1028.55 22
1028.63 22
1028.70 21
1028.77 21
1028.85 20
1028.92 20
1028.99 19
1029.07 19
1029.14 19
1029.21 19
1029.29 20
1029.36 21
1029.44 21
1029.51 22
1029.58 22
1029.66 21
1029.73 20
1029.80 19
1029.88 18
1029.95 17
1030.02 16
1030.10 15
1030.17 15
1030.24 14
1030.32 13
1030.39 13
1030.47 12
1030.54 12
1030.61 11
1030.69 11
1030.76 10
1030.83 10
1030.91 10
1030.98 10
1031.05 10
1031.13 11
1031.20 11
1031.27 11
1031.35 11
1031.42 12
1031.50 12
1031.57 12
1031.64 12
1031.72 12
1031.79 12
1031.86 12
1031.94 11
1032.01 11
1032.08 10
1032.16 10
1032.23 10
1032.31 9
1032.38 9
1032.45 9
1032.53 9
1032.60 9
1032.67 9
1032.75 9
1032.82 9
1032.89 9
1032.97 8
1033.04 8
1033.12 8
1033.19 8
1033.26 8
1033.34 8
1033.41 8
1033.48 8
1033.56 7
1033.63 7
1033.71 7
1033.78 7
1033.85 6
1033.93 6
1034.00 6
1034.07 5
1034.15 5
1034.22 4
1034.29 4
1034.37 3
1034.44 3
1034.52 3
1034.59 4
1034.66 4
1034.74 5
1034.81 5
1034.88 5
1034.96 5
1035.03 5
1035.11 5
1035.18 5
1035.25 5
1035.33 4
1035.40 4
1035.47 5
1035.55 5
1035.62 5
1035.70 5
1035.77 5
1035.84 5
1035.92 4
1035.99 4
1036.06 4
1036.14 3
1036.21 3
1036.29 3
1036.36 2
1036.43 2
1036.51 2
1036.58 2
1036.65 2
1036.73 2
1036.80 2
1036.88 2
1036.95 2
1037.02 2
1037.10 2
1037.17 2
1037.25 3
1037.32 3
1037.39 3
1037.47 3
1037.54 3
1037.61 3
1037.69 3
1037.76 2
1037.84 2
1037.91 2
1037.98 2
1038.06 2
1038.13 2
1038.21 2
1038.28 2
1038.35 2
1038.43 2
1038.50 2
1038.57 2
1038.65 2
1038.72 2
1038.80 2
1038.87 2
1038.94 2
1039.02 2
1039.09 2
1039.17 2
1039.24 2
1039.31 2
1039.39 2
1039.46 2
1039.54 2
1039.61 3
1039.68 3
1039.76 4
1039.83 4
1039.90 4
1039.98 4
1040.05 4
1040.13 4
1040.20 4
1040.27 4
1040.35 4
1040.42 4
1040.50 4
1040.57 4
1040.64 4
1040.72 4
1040.79 4
1040.87 4
1040.94 3
1041.01 3
1041.09 4
1041.16 4
1041.24 4
1041.31 4
1041.38 5
1041.46 5
1041.53 6
1041.61 6
1041.68 6
1041.75 6
1041.83 6
1041.90 5
1041.98 5
1042.05 4
1042.12 3
1042.20 3
1042.27 3
1042.35 3
1042.42 3
1042.49 3
1042.57 4
1042.64 4
1042.72 5
1042.79 6
1042.86 8
1042.94 9
1043.01 10
1043.09 12
1043.16 13
1043.23 14
1043.31 15
1043.38 16
1043.46 16
1043.53 16
1043.60 16
1043.68 16
1043.75 16
1043.83 17
1043.90 17
1043.97 17
1044.05 18
1044.12 19
1044.20 19
1044.27 20
1044.34 20
1044.42 20
1044.49 19
1044.57 18
1044.64 18
1044.71 17
1044.79 16
1044.86 15
1044.94 15
1045.01 15
1045.09 15
1045.16 15
1045.23 16
1045.31 16
1045.38 16
1045.46 16
1045.53 17
1045.60 17
1045.68 18
1045.75 18
1045.83 18
1045.90 18
1045.97 18
1046.05 17
1046.12 17
1046.20 16
1046.27 16
1046.35 15
1046.42 15
1046.49 16
1046.57 16
1046.64 16
1046.72 16
1046.79 16
1046.86 15
1046.94 14
1047.01 13
1047.09 12
1047.16 11
1047.24 9
1047.31 8
1047.38 8
1047.46 7
1047.53 7
1047.61 7
1047.68 7
1047.75 7
1047.83 8
1047.90 8
1047.98 9
1048.05 9
1048.13 9
1048.20 10
1048.27 10
1048.35 11
1048.42 11
1048.50 11
1048.57 10
1048.65 9
1048.72 9
1048.79 8
1048.87 7
1048.94 6
1049.02 6
1049.09 6
1049.16 5
1049.24 5
1049.31 6
1049.39 6
1049.46 6
1049.54 6
1049.61 6
1049.68 5
1049.76 5
1049.83 5
1049.91 4
1049.98 4
1050.06 4
1050.13 3
1050.20 3
1050.28 3
1050.35 3
1050.43 3
1050.50 4
1050.58 5
1050.65 5
1050.72 5
1050.80 6
1050.87 5
1050.95 5
1051.02 4
1051.10 4
1051.17 3
1051.24 3
1051.32 3
1051.39 4
1051.47 4
1051.54 5
1051.62 5
1051.69 5
1051.76 5
1051.84 5
1051.91 4
1051.99 4
1052.06 4
1052.14 5
1052.21 5
1052.29 5
1052.36 6
1052.43 6
1052.51 6
1052.58 5
1052.66 5
1052.73 5
1052.81 5
1052.88 5
1052.95 5
1053.03 5
1053.10 5
1053.18 5
1053.25 4
1053.33 4
1053.40 4
1053.48 4
1053.55 4
1053.62 4
1053.70 4
1053.77 4
1053.85 4
1053.92 4
1054.00 3
1054.07 2
1054.15 2
1054.22 2
1054.29 1
1054.37 1
1054.44 1
1054.52 2
1054.59 2
1054.67 2
1054.74 3
1054.81 3
1054.89 4
1054.96 4
1055.04 4
1055.11 4
1055.19 4
1055.26 5
1055.34 5
1055.41 5
1055.49 5
1055.56 6
1055.63 5
1055.71 5
1055.78 5
1055.86 5
1055.93 5
1056.01 5
1056.08 5
1056.16 5
1056.23 5
1056.30 5
1056.38 5
1056.45 4
1056.53 4
1056.60 3
1056.68 2
1056.75 2
1056.83 1
1056.90 1
1056.97 1
1057.05 0
1057.12 0
1057.20 0
1057.27 0
1057.35 0
1057.42 0
1057.50 0
1057.57 0
1057.65 0
1057.72 0
1057.79 0
1057.87 0
1057.94 0
1058.02 0
1058.09 0
1058.17 0
1058.24 0
1058.32 0
1058.39 0
1058.47 0
1058.54 1
1058.62 1
1058.69 2
1058.76 2
1058.84 3
1058.91 4
1058.99 5
1059.06 5
1059.14 5
1059.21 5
1059.29 5
1059.36 4
1059.44 4
1059.51 4
1059.58 4
1059.66 4
1059.73 5
1059.81 5
1059.88 6
1059.96 6
1060.03 6
1060.11 6
1060.18 6
1060.26 6
1060.33 5
1060.41 5
1060.48 5
1060.56 5
1060.63 5
1060.70 5
1060.78 6
1060.85 7
1060.93 7
1061.00 8
1061.08 8
1061.15 8
1061.23 8
1061.30 7
1061.38 7
1061.45 7
1061.53 6
1061.60 6
1061.68 6
1061.75 6
1061.82 5
1061.90 5
1061.97 4
1062.05 4
1062.12 3
1062.20 3
1062.27 2
1062.35 2
1062.42 2
1062.50 3
1062.57 3
1062.65 4
1062.72 4
1062.80 5
1062.87 5
1062.95 5
1063.02 6
1063.09 6
1063.17 7
1063.24 7
1063.32 8
1063.39 8
1063.47 8
1063.54 8
1063.62 8
1063.69 8
1063.77 8
1063.84 8
1063.92 8
1063.99 8
1064.07 8
1064.14 7
1064.22 7
1064.29 6
1064.37 5
1064.44 5
1064.51 4
1064.59 4
1064.66 4
1064.74 4
1064.81 5
1064.89 5
1064.96 6
1065.04 6
1065.11 7
1065.19 7
1065.26 7
1065.34 7
1065.41 7
1065.49 7
1065.56 7
1065.64 8
1065.71 9
1065.79 9
1065.86 10
1065.94 10
1066.01 10
1066.09 9
1066.16 8
1066.24 7
1066.31 7
1066.39 6
1066.46 7
1066.54 7
1066.61 8
1066.68 10
1066.76 11
1066.83 12
1066.91 12
1066.98 11
1067.06 11
1067.13 10
1067.21 9
1067.28 8
1067.36 7
1067.43 7
1067.51 6
1067.58 6
1067.66 7
1067.73 7
1067.81 8
1067.88 9
1067.96 10
1068.03 11
1068.11 12
1068.18 13
1068.26 13
1068.33 13
1068.41 13
1068.48 13
1068.56 12
1068.63 11
1068.71 10
1068.78 9
1068.86 7
1068.93 6
1069.01 6
1069.08 5
1069.16 6
1069.23 6
1069.31 7
1069.38 9
1069.46 10
1069.53 10
1069.61 11
1069.68 11
1069.76 10
1069.83 10
1069.91 10
1069.98 10
1070.06 10
1070.13 10
1070.21 11
1070.28 12
1070.36 13
1070.43 14
1070.51 15
1070.58 16
1070.66 17
1070.73 17
1070.81 18
1070.88 17
1070.96 17
1071.03 16
1071.11 16
1071.18 15
1071.26 14
1071.33 14
1071.41 13
1071.48 13
1071.56 12
1071.63 12
1071.71 11
1071.78 11
1071.86 10
1071.93 10
1072.01 10
1072.08 10
1072.16 10
1072.23 10
1072.31 10
1072.38 9
1072.46 8
1072.53 8
1072.61 7
1072.68 6
1072.76 6
1072.83 6
1072.91 6
1072.98 6
1073.06 6
1073.13 7
1073.21 7
1073.28 7
1073.36 6
1073.43 6
1073.51 6
1073.58 5
1073.66 5
1073.73 4
1073.81 4
1073.88 4
1073.96 3
1074.03 3
1074.11 3
1074.18 3
1074.26 3
1074.33 3
1074.41 2
1074.48 2
1074.56 2
1074.64 2
1074.71 2
1074.79 2
1074.86 2
1074.94 3
1075.01 3
1075.09 3
1075.16 3
1075.24 4
1075.31 4
1075.39 4
1075.46 4
1075.54 5
1075.61 5
1075.69 5
1075.76 5
1075.84 5
1075.91 4
1075.99 4
1076.06 3
1076.14 3
1076.21 2
1076.29 2
1076.36 2
1076.44 2
1076.51 2
1076.59 2
1076.66 2
1076.74 3
1076.82 3
1076.89 4
1076.97 5
1077.04 5
1077.12 5
1077.19 6
1077.27 6
1077.34 6
1077.42 6
1077.49 6
1077.57 7
1077.64 7
1077.72 8
1077.79 8
1077.87 9
1077.94 9
1078.02 9
1078.09 9
1078.17 9
1078.24 9
1078.32 9
1078.40 9
1078.47 9
1078.55 9
1078.62 9
1078.70 10
1078.77 10
1078.85 10
1078.92 9
1079.00 9
1079.07 8
1079.15 6
1079.22 5
1079.30 3
1079.37 2
1079.45 2
1079.52 2
1079.60 2
1079.68 3
1079.75 4
1079.83 5
1079.90 6
1079.98 6
1080.05 6
1080.13 6
1080.20 6
1080.28 6
1080.35 7
1080.43 7
1080.50 8
1080.58 8
1080.65 8
1080.73 8
1080.81 8
1080.88 8
1080.96 8
1081.03 8
1081.11 8
1081.18 9
1081.26 10
1081.33 10
1081.41 11
1081.48 11
1081.56 10
1081.63 9
1081.71 9
1081.79 8
1081.86 7
1081.94 7
1082.01 8
1082.09 9
1082.16 11
1082.24 13
1082.31 15
1082.39 17
1082.46 18
1082.54 19
1082.61 19
1082.69 18
1082.77 17
1082.84 16
1082.92 15
1082.99 14
1083.07 13
1083.14 12
1083.22 12
1083.29 13
1083.37 14
1083.44 15
1083.52 16
1083.60 17
1083.67 17
1083.75 17
1083.82 17
1083.90 17
1083.97 16
1084.05 16
1084.12 16
1084.20 16
1084.27 16
1084.35 16
1084.43 16
1084.50 16
1084.58 16
1084.65 15
1084.73 15
1084.80 15
1084.88 15
1084.95 15
1085.03 15
1085.11 14
1085.18 14
1085.26 14
1085.33 13
1085.41 13
1085.48 12
1085.56 12
1085.63 12
1085.71 12
1085.78 13
1085.86 13
1085.94 13
1086.01 13
1086.09 13
1086.16 13
1086.24 12
1086.31 11
1086.39 10
1086.46 9
1086.54 8
1086.62 6
1086.69 5
1086.77 3
1086.84 2
1086.92 2
1086.99 2
1087.07 2
1087.14 3
1087.22 3
1087.30 4
1087.37 4
1087.45 4
1087.52 3
1087.60 3
1087.67 3
1087.75 3
1087.83 3
1087.90 3
1087.98 3
1088.05 4
1088.13 5
1088.20 6
1088.28 7
1088.35 8
1088.43 9
1088.51 9
1088.58 10
1088.66 9
1088.73 9
1088.81 9
1088.88 8
1088.96 8
1089.03 8
1089.11 8
1089.19 8
1089.26 9
1089.34 9
1089.41 9
1089.49 9
1089.56 9
1089.64 9
1089.72 9
1089.79 9
1089.87 9
1089.94 10
1090.02 10
1090.09 11
1090.17 11
1090.25 11
1090.32 11
1090.40 11
1090.47 11
1090.55 11
1090.62 11
1090.70 12
1090.78 12
1090.85 13
1090.93 14
1091.00 15
1091.08 15
1091.15 15
1091.23 15
1091.31 14
1091.38 14
1091.46 14
1091.53 15
1091.61 15
1091.68 16
1091.76 16
1091.84 15
1091.91 15
1091.99 14
1092.06 13
1092.14 12
1092.21 12
1092.29 12
1092.37 12
1092.44 13
1092.52 13
1092.59 13
1092.67 14
1092.74 14
1092.82 14
1092.90 14
1092.97 15
1093.05 15
1093.12 16
1093.20 16
1093.28 16
1093.35 17
1093.43 17
1093.50 18
1093.58 18
1093.65 19
1093.73 20
1093.81 21
1093.88 23
1093.96 24
1094.03 25
1094.11 25
1094.18 25
1094.26 24
1094.34 23
1094.41 22
1094.49 20
1094.56 19
1094.64 18
1094.72 18
1094.79 18
1094.87 18
1094.94 18
1095.02 18
1095.09 18
1095.17 18
1095.25 18
1095.32 18
1095.40 17
1095.47 17
1095.55 16
1095.63 14
1095.70 13
1095.78 12
1095.85 11
1095.93 10
1096.01 9
1096.08 9
1096.16 8
1096.23 8
1096.31 9
1096.38 9
1096.46 11
1096.54 12
1096.61 14
1096.69 16
1096.76 17
1096.84 18
1096.92 19
1096.99 19
1097.07 19
1097.14 18
1097.22 17
1097.30 15
1097.37 14
1097.45 13
1097.52 13
1097.60 12
1097.68 13
1097.75 13
1097.83 13
1097.90 13
1097.98 13
1098.06 13
1098.13 13
1098.21 13
1098.28 13
1098.36 13
1098.43 12
1098.51 12
1098.59 12
1098.66 12
1098.74 12
1098.81 12
1098.89 12
1098.97 12
1099.04 12
1099.12 12
1099.19 11
1099.27 10
1099.35 9
1099.42 8
1099.50 7
1099.57 6
1099.65 5
1099.73 5
1099.80 4
1099.88 3
1099.95 2
1100.03 1
1100.11 1
1100.18 0
1100.26 0
1100.33 0
1100.41 0
1100.49 0
1100.56 0
1100.64 0
1100.72 0
1100.79 0
1100.87 0
1100.94 0
1101.02 1
1101.10 1
1101.17 2
1101.25 2
1101.32 2
1101.40 1
1101.48 1
1101.55 1
1101.63 2
1101.70 2
1101.78 3
1101.86 3
1101.93 3
1102.01 4
1102.08 3
1102.16 3
1102.24 3
1102.31 2
1102.39 2
1102.47 1
1102.54 0
1102.62 0
1102.69 0
1102.77 0
1102.85 0
1102.92 0
1103.00 1
1103.07 3
1103.15 5
1103.23 7
1103.30 8
1103.38 9
1103.45 9
1103.53 9
1103.61 8
1103.68 8
1103.76 7
1103.84 7
1103.91 7
1103.99 7
1104.06 8
1104.14 8
1104.22 8
1104.29 8
1104.37 8
1104.44 7
1104.52 6
1104.60 6
1104.67 6
1104.75 7
1104.83 8
1104.90 10
1104.98 12
1105.05 14
1105.13 16
1105.21 17
1105.28 18
1105.36 18
1105.44 18
1105.51 18
1105.59 18
1105.66 19
1105.74 20
1105.82 21
1105.89 22
1105.97 23
1106.05 24
1106.12 24
1106.20 23
1106.27 23
1106.35 24
1106.43 25
1106.50 26
1106.58 29
1106.65 31
1106.73 33
1106.81 35
1106.88 37
1106.96 37
1107.04 37
1107.11 36
1107.19 35
1107.27 35
1107.34 34
1107.42 35
1107.49 36
1107.57 37
1107.65 39
1107.72 41
1107.80 42
1107.88 42
1107.95 42
1108.03 41
1108.10 40
1108.18 40
1108.26 39
1108.33 39
1108.41 40
1108.49 41
1108.56 42
1108.64 43
1108.71 44
1108.79 44
1108.87 44
1108.94 43
1109.02 42
1109.10 40
1109.17 39
1109.25 38
1109.33 36
1109.40 35
1109.48 34
1109.55 32
1109.63 31
1109.71 29
1109.78 28
1109.86 27
1109.94 26
1110.01 24
1110.09 23
1110.17 23
1110.24 22
1110.32 21
1110.39 21
1110.47 21
1110.55 22
1110.62 23
1110.70 24
1110.78 26
1110.85 27
1110.93 27
1111.01 27
1111.08 26
1111.16 25
1111.23 24
1111.31 22
1111.39 20
1111.46 18
1111.54 16
1111.62 15
1111.69 13
1111.77 12
1111.85 12
1111.92 12
1112.00 13
1112.08 14
1112.15 15
1112.23 17
1112.30 18
1112.38 19
1112.46 19
1112.53 18
1112.61 17
1112.69 15
1112.76 14
1112.84 12
1112.92 11
1112.99 11
1113.07 11
1113.15 11
1113.22 11
1113.30 11
1113.38 12
1113.45 12
1113.53 12
1113.60 12
1113.68 12
1113.76 12
1113.83 11
1113.91 11
1113.99 10
1114.06 10
1114.14 9
1114.22 8
1114.29 7
1114.37 6
1114.45 6
1114.52 5
1114.60 5
1114.68 6
1114.75 6
1114.83 7
1114.91 7
1114.98 8
1115.06 9
1115.14 9
1115.21 9
1115.29 9
1115.36 9
1115.44 10
1115.52 10
1115.59 11
1115.67 12
1115.75 14
1115.82 15
1115.90 17
1115.98 18
1116.05 18
1116.13 18
1116.21 17
1116.28 15
1116.36 14
1116.44 12
1116.51 11
1116.59 10
1116.67 10
1116.74 9
1116.82 9
1116.90 9
1116.97 10
1117.05 10
1117.13 10
1117.20 10
1117.28 11
1117.36 11
1117.43 11
1117.51 11
1117.59 12
1117.66 13
1117.74 15
1117.82 17
1117.89 19
1117.97 20
1118.05 21
1118.12 21
1118.20 21
1118.28 20
1118.35 19
1118.43 18
1118.51 18
1118.58 18
1118.66 19
1118.74 20
1118.81 21
1118.89 22
1118.97 22
1119.04 22
1119.12 22
1119.20 21
1119.27 20
1119.35 18
1119.43 18
1119.50 18
1119.58 18
1119.66 20
1119.73 21
1119.81 23
1119.89 25
1119.96 26
1120.04 26
1120.12 25
1120.19 24
1120.27 21
1120.35 19
1120.42 17
1120.50 15
1120.58 14
1120.65 15
1120.73 15
1120.81 17
1120.88 19
1120.96 20
1121.04 22
1121.11 22
1121.19 22
1121.27 20
1121.34 18
1121.42 15
1121.50 13
1121.57 11
1121.65 10
1121.73 10
1121.80 10
1121.88 11
1121.96 12
1122.03 14
1122.11 15
1122.19 17
1122.27 19
1122.34 20
1122.42 21
1122.50 22
1122.57 23
1122.65 23
1122.73 22
1122.80 22
1122.88 22
1122.96 22
1123.03 21
1123.11 21
1123.19 20
1123.26 20
1123.34 19
1123.42 18
1123.49 18
1123.57 17
1123.65 17
1123.72 17
1123.80 17
1123.88 17
1123.96 16
1124.03 15
1124.11 13
1124.19 12
1124.26 11
1124.34 10
1124.42 11
1124.49 11
1124.57 12
1124.65 13
1124.72 14
1124.80 14
1124.88 13
1124.95 12
1125.03 11
1125.11 10
1125.19 9
1125.26 8
1125.34 7
1125.42 6
1125.49 5
1125.57 5
1125.65 5
1125.72 5
1125.80 6
1125.88 8
1125.95 10
1126.03 12
1126.11 13
1126.18 14
1126.26 15
1126.34 14
1126.42 12
1126.49 10
1126.57 8
1126.65 6
1126.72 4
1126.80 3
1126.88 2
1126.95 2
1127.03 1
1127.11 1
1127.19 0
1127.26 0
1127.34 0
1127.42 0
1127.49 0
1127.57 0
1127.65 1
1127.72 2
1127.80 3
1127.88 3
1127.95 4
1128.03 3
1128.11 2
1128.19 1
1128.26 0
1128.34 0
1128.42 0
1128.49 0
1128.57 0
1128.65 0
1128.72 0
1128.80 2
1128.88 3
1128.96 4
1129.03 5
1129.11 4
1129.19 3
1129.26 2
1129.34 1
1129.42 0
1129.50 0
1129.57 0
1129.65 0
1129.73 0
1129.80 0
1129.88 0
1129.96 0
1130.03 0
1130.11 1
1130.19 2
1130.27 3
1130.34 4
1130.42 5
1130.50 4
1130.57 3
1130.65 2
1130.73 1
1130.81 0
1130.88 0
1130.96 0
1131.04 0
1131.11 1
1131.19 2
1131.27 2
1131.34 2
1131.42 1
1131.50 0
1131.58 0
1131.65 0
1131.73 0
1131.81 0
1131.88 0
1131.96 1
1132.04 3
1132.12 4
1132.19 6
1132.27 7
1132.35 7
1132.42 7
1132.50 7
1132.58 7
1132.66 7
1132.73 8
1132.81 8
1132.89 8
1132.96 7
1133.04 7
1133.12 7
1133.20 7
1133.27 8
1133.35 10
1133.43 12
1133.50 16
1133.58 20
1133.66 25
1133.74 29
1133.81 33
1133.89 36
1133.97 38
1134.04 40
1134.12 42
1134.20 44
1134.28 45
1134.35 47
1134.43 48
1134.51 50
1134.59 50
1134.66 50
1134.74 50
1134.82 49
1134.89 48
1134.97 48
1135.05 48
1135.13 47
1135.20 47
1135.28 46
1135.36 45
1135.43 44
1135.51 43
1135.59 43
1135.67 44
1135.74 44
1135.82 45
1135.90 46
1135.98 46
1136.05 46
1136.13 46
1136.21 46
1136.28 47
1136.36 49
1136.44 52
1136.52 55
1136.59 59
1136.67 63
1136.75 66
1136.83 68
1136.90 69
1136.98 68
1137.06 66
1137.13 64
1137.21 60
1137.29 57
1137.37 53
1137.44 50
1137.52 46
1137.60 43
1137.68 41
1137.75 39
1137.83 37
1137.91 36
1137.99 36
1138.06 36
1138.14 37
1138.22 39
1138.29 42
1138.37 44
1138.45 46
1138.53 47
1138.60 47
1138.68 46
1138.76 44
1138.84 41
1138.91 39
1138.99 36
1139.07 35
1139.15 33
1139.22 33
1139.30 32
1139.38 32
1139.45 32
1139.53 32
1139.61 32
1139.69 32
1139.76 33
1139.84 33
1139.92 33
1140.00 33
1140.07 33
1140.15 33
1140.23 31
1140.31 30
1140.38 28
1140.46 27
1140.54 26
1140.62 25
1140.69 24
1140.77 23
1140.85 22
1140.93 20
1141.00 19
1141.08 17
1141.16 16
1141.24 16
1141.31 17
1141.39 19
1141.47 20
1141.54 22
1141.62 23
1141.70 24
1141.78 24
1141.85 24
1141.93 23
1142.01 22
1142.09 20
1142.16 19
1142.24 18
1142.32 17
1142.40 16
1142.47 16
1142.55 16
1142.63 16
1142.71 16
1142.78 15
1142.86 15
1142.94 15
1143.02 14
1143.09 13
1143.17 13
1143.25 12
1143.33 12
1143.40 12
1143.48 11
1143.56 10
1143.64 10
1143.71 9
1143.79 9
1143.87 9
1143.95 9
1144.02 10
1144.10 12
1144.18 13
1144.26 14
1144.33 16
1144.41 17
1144.49 18
1144.57 20
1144.64 21
1144.72 23
1144.80 25
1144.88 27
1144.95 30
1145.03 31
1145.11 33
1145.19 34
1145.27 34
1145.34 34
1145.42 34
1145.50 33
1145.58 32
1145.65 31
1145.73 31
1145.81 30
1145.89 30
1145.96 30
1146.04 30
1146.12 30
1146.20 30
1146.27 29
1146.35 28
1146.43 27
1146.51 26
1146.58 26
1146.66 26
1146.74 27
1146.82 27
1146.89 28
1146.97 28
1147.05 28
1147.13 28
1147.21 28
1147.28 28
1147.36 29
1147.44 29
1147.52 30
1147.59 32
1147.67 33
1147.75 33
1147.83 34
1147.90 34
1147.98 34
1148.06 33
1148.14 32
1148.21 32
1148.29 31
1148.37 31
1148.45 31
1148.53 31
1148.60 32
1148.68 32
1148.76 32
1148.84 32
1148.91 32
1148.99 31
1149.07 30
1149.15 30
1149.22 29
1149.30 29
1149.38 30
1149.46 31
1149.54 33
1149.61 34
1149.69 36
1149.77 38
1149.85 39
1149.92 41
1150.00 43
1150.08 44
1150.16 46
1150.24 47
1150.31 48
1150.39 49
1150.47 50
1150.55 51
1150.62 53
1150.70 55
1150.78 58
1150.86 61
1150.94 64
1151.01 66
1151.09 67
1151.17 68
1151.25 67
1151.32 67
1151.40 68
1151.48 69
1151.56 72
1151.64 76
1151.71 81
1151.79 85
1151.87 89
1151.95 92
1152.02 95
1152.10 97
1152.18 99
1152.26 102
1152.34 106
1152.41 112
1152.49 119
1152.57 126
1152.65 133
1152.72 139
1152.80 144
1152.88 147
1152.96 148
1153.04 148
1153.11 147
1153.19 146
1153.27 143
1153.35 141
1153.42 138
1153.50 135
1153.58 133
1153.66 131
1153.74 130
1153.81 128
1153.89 128
1153.97 127
1154.05 126
1154.13 124
1154.20 123
1154.28 121
1154.36 119
1154.44 117
1154.52 115
1154.59 113
1154.67 112
1154.75 110
1154.83 109
1154.90 107
1154.98 104
1155.06 100
1155.14 96
1155.22 92
1155.29 88
1155.37 84
1155.45 82
1155.53 80
1155.61 79
1155.68 79
1155.76 78
1155.84 77
1155.92 75
1156.00 73
1156.07 69
1156.15 66
1156.23 62
1156.31 58
1156.39 54
1156.46 51
1156.54 49
1156.62 47
1156.70 45
1156.77 43
1156.85 42
1156.93 41
1157.01 40
1157.09 40
1157.16 40
1157.24 40
1157.32 40
1157.40 40
1157.48 40
1157.55 41
1157.63 41
1157.71 42
1157.79 41
1157.87 40
1157.94 39
1158.02 36
1158.10 33
1158.18 30
1158.26 27
1158.33 24
1158.41 22
1158.49 21
1158.57 21
1158.65 21
1158.72 22
1158.80 23
1158.88 24
1158.96 25
1159.04 25
1159.11 25
1159.19 25
1159.27 25
1159.35 25
1159.43 25
1159.51 24
1159.58 24
1159.66 23
1159.74 22
1159.82 20
1159.90 18
1159.97 16
1160.05 13
1160.13 11
1160.21 10
1160.29 9
1160.36 10
1160.44 10
1160.52 11
1160.60 11
1160.68 10
1160.75 9
1160.83 8
1160.91 7
1160.99 7
1161.07 7
1161.14 7
1161.22 8
1161.30 10
1161.38 11
1161.46 13
1161.54 15
1161.61 17
1161.69 18
1161.77 20
1161.85 21
1161.93 22
1162.00 22
1162.08 21
1162.16 20
1162.24 19
1162.32 18
1162.39 18
1162.47 19
1162.55 20
1162.63 21
1162.71 23
1162.79 25
1162.86 25
1162.94 26
1163.02 25
1163.10 24
1163.18 23
1163.25 22
1163.33 20
1163.41 19
1163.49 18
1163.57 18
1163.65 18
1163.72 18
1163.80 20
1163.88 21
1163.96 22
1164.04 23
1164.11 23
1164.19 23
1164.27 22
1164.35 21
1164.43 20
1164.51 18
1164.58 16
1164.66 14
1164.74 12
1164.82 10
1164.90 8
1164.98 6
1165.05 5
1165.13 4
1165.21 4
1165.29 4
1165.37 3
1165.44 3
1165.52 1
1165.60 0
1165.68 0
1165.76 0
1165.84 0
1165.91 0
1165.99 0
1166.07 0
1166.15 1
1166.23 3
1166.31 5
1166.38 6
1166.46 6
1166.54 5
1166.62 4
1166.70 3
1166.78 2
1166.85 2
1166.93 1
1167.01 0
1167.09 0
1167.17 0
1167.25 0
1167.32 0
1167.40 0
1167.48 0
1167.56 0
1167.64 1
1167.72 4
1167.79 7
1167.87 9
1167.95 10
1168.03 11
1168.11 13
1168.19 14
1168.26 16
1168.34 19
1168.42 21
1168.50 23
1168.58 24
1168.66 24
1168.73 22
1168.81 21
1168.89 19
1168.97 18
1169.05 17
1169.13 18
1169.20 20
1169.28 23
1169.36 27
1169.44 30
1169.52 34
1169.60 37
1169.67 39
1169.75 40
1169.83 41
1169.91 41
1169.99 41
1170.07 41
1170.14 43
1170.22 45
1170.30 48
1170.38 52
1170.46 56
1170.54 58
1170.62 60
1170.69 60
1170.77 59
1170.85 56
1170.93 54
1171.01 52
1171.09 50
1171.16 50
1171.24 51
1171.32 52
1171.40 54
1171.48 55
1171.56 55
1171.64 54
1171.71 52
1171.79 50
1171.87 48
1171.95 47
1172.03 46
1172.11 47
1172.18 47
1172.26 48
1172.34 49
1172.42 48
1172.50 46
1172.58 42
1172.66 38
1172.73 34
1172.81 29
1172.89 26
1172.97 24
1173.05 24
1173.13 24
1173.20 24
1173.28 25
1173.36 25
1173.44 25
1173.52 24
1173.60 22
1173.68 22
1173.75 21
1173.83 22
1173.91 24
1173.99 26
1174.07 29
1174.15 33
1174.23 36
1174.30 39
1174.38 42
1174.46 44
1174.54 46
1174.62 47
1174.70 48
1174.78 47
1174.85 45
1174.93 43
1175.01 39
1175.09 35
1175.17 32
1175.25 29
1175.33 26
1175.40 24
1175.48 23
1175.56 22
1175.64 21
1175.72 20
1175.80 19
1175.88 17
1175.95 17
1176.03 17
1176.11 19
1176.19 21
1176.27 24
1176.35 27
1176.43 30
1176.50 32
1176.58 33
1176.66 33
1176.74 32
1176.82 32
1176.90 31
1176.98 31
1177.06 31
1177.13 31
1177.21 30
1177.29 29
1177.37 27
1177.45 24
1177.53 22
1177.61 19
1177.68 18
1177.76 17
1177.84 17
1177.92 18
1178.00 19
1178.08 21
1178.16 23
1178.24 24
1178.31 24
1178.39 25
1178.47 26
1178.55 26
1178.63 27
1178.71 29
1178.79 30
1178.86 30
1178.94 31
1179.02 31
1179.10 31
1179.18 32
1179.26 33
1179.34 35
1179.42 37
1179.49 40
1179.57 41
1179.65 42
1179.73 42
1179.81 41
1179.89 41
1179.97 40
1180.05 40
1180.12 41
1180.20 42
1180.28 44
1180.36 46
1180.44 47
1180.52 48
1180.60 48
1180.68 48
1180.75 47
1180.83 47
1180.91 46
1180.99 46
1181.07 46
1181.15 47
1181.23 46
1181.31 46
1181.38 45
1181.46 43
1181.54 42
1181.62 40
1181.70 39
1181.78 38
1181.86 37
1181.94 36
1182.01 35
1182.09 33
1182.17 31
1182.25 29
1182.33 28
1182.41 27
1182.49 26
1182.57 26
1182.65 25
1182.72 25
1182.80 25
1182.88 24
1182.96 24
1183.04 24
1183.12 25
1183.20 26
1183.28 27
1183.35 29
1183.43 30
1183.51 32
1183.59 34
1183.67 36
1183.75 38
1183.83 40
1183.91 42
1183.99 43
1184.06 44
1184.14 45
1184.22 46
1184.30 47
1184.38 48
1184.46 49
1184.54 51
1184.62 55
1184.70 59
1184.77 65
1184.85 73
1184.93 81
1185.01 90
1185.09 99
1185.17 108
1185.25 117
1185.33 126
1185.41 137
1185.48 148
1185.56 162
1185.64 177
1185.72 195
1185.80 215
1185.88 236
1185.96 259
1186.04 281
1186.12 303
1186.20 321
1186.27 335
1186.35 345
1186.43 350
1186.51 350
1186.59 347
1186.67 343
1186.75 339
1186.83 336
1186.91 335
1186.98 335
1187.06 335
1187.14 336
1187.22 335
1187.30 333
1187.38 328
1187.46 321
1187.54 312
1187.62 301
1187.70 291
1187.77 281
1187.85 271
1187.93 262
1188.01 254
1188.09 246
1188.17 238
1188.25 228
1188.33 218
1188.41 205
1188.49 192
1188.56 178
1188.64 164
1188.72 152
1188.80 141
1188.88 133
1188.96 128
1189.04 125
1189.12 124
1189.20 124
1189.28 124
1189.36 124
1189.43 124
1189.51 122
1189.59 119
1189.67 114
1189.75 109
1189.83 103
1189.91 97
1189.99 91
1190.07 86
1190.15 82
1190.23 79
1190.30 76
1190.38 73
1190.46 71
1190.54 69
1190.62 66
1190.70 64
1190.78 63
1190.86 61
1190.94 61
1191.02 61
1191.10 61
1191.17 62
1191.25 64
1191.33 66
1191.41 67
1191.49 69
1191.57 70
1191.65 70
1191.73 70
1191.81 70
1191.89 69
1191.97 67
1192.04 66
1192.12 64
1192.20 62
1192.28 61
1192.36 59
1192.44 58
1192.52 56
1192.60 56
1192.68 55
1192.76 56
1192.84 56
1192.92 57
1192.99 57
1193.07 57
1193.15 57
1193.23 57
1193.31 56
1193.39 55
1193.47 54
1193.55 53
1193.63 52
1193.71 50
1193.79 49
1193.87 47
1193.94 44
1194.02 42
1194.10 40
1194.18 37
1194.26 35
1194.34 32
1194.42 30
1194.50 28
1194.58 27
1194.66 26
1194.74 26
1194.82 25
1194.90 25
1194.97 23
1195.05 21
1195.13 19
1195.21 16
1195.29 14
1195.37 13
1195.45 14
1195.53 16
1195.61 18
1195.69 21
1195.77 23
1195.85 24
1195.93 24
1196.01 22
1196.08 19
1196.16 16
1196.24 13
1196.32 10
1196.40 8
1196.48 6
1196.56 5
1196.64 4
1196.72 4
1196.80 4
1196.88 5
1196.96 7
1197.04 10
1197.12 12
1197.19 15
1197.27 18
1197.35 20
1197.43 22
1197.51 24
1197.59 24
1197.67 25
1197.75 25
1197.83 25
1197.91 25
1197.99 24
1198.07 24
1198.15 24
1198.23 24
1198.31 24
1198.38 25
1198.46 26
1198.54 28
1198.62 30
1198.70 33
1198.78 35
1198.86 37
1198.94 38
1199.02 39
1199.10 39
1199.18 38
1199.26 36
1199.34 34
1199.42 32
1199.50 30
1199.58 28
1199.65 26
1199.73 24
1199.81 23
1199.89 22
1199.97 21
1200.05 20
1200.13 20
1200.21 21
1200.29 22
1200.37 24
1200.45 26
1200.53 28
1200.61 30
1200.69 31
1200.77 32
1200.85 32
1200.93 32
1201.00 31
1201.08 31
1201.16 30
1201.24 31
1201.32 31
1201.40 33
1201.48 35
1201.56 38
1201.64 40
1201.72 42
1201.80 42
1201.88 41
1201.96 39
1202.04 35
1202.12 32
1202.20 28
1202.28 26
1202.36 24
1202.43 22
1202.51 21
1202.59 20
1202.67 19
1202.75 17
1202.83 15
1202.91 13
1202.99 11
1203.07 10
1203.15 10
1203.23 11
1203.31 12
1203.39 12
1203.47 13
1203.55 12
1203.63 10
1203.71 8
1203.79 4
1203.87 0
1203.95 0
1204.03 0
1204.10 0
1204.18 0
1204.26 0
1204.34 0
1204.42 0
1204.50 0
1204.58 5
1204.66 10
1204.74 14
1204.82 18
1204.90 21
1204.98 22
1205.06 23
1205.14 22
1205.22 21
1205.30 20
1205.38 19
1205.46 18
1205.54 19
1205.62 20
1205.70 21
1205.78 22
1205.86 23
1205.93 25
1206.01 26
1206.09 26
1206.17 26
1206.25 26
1206.33 26
1206.41 26
1206.49 27
1206.57 27
1206.65 28
1206.73 28
1206.81 29
1206.89 29
1206.97 29
1207.05 29
1207.13 28
1207.21 27
1207.29 26
1207.37 25
1207.45 24
1207.53 24
1207.61 24
1207.69 25
1207.77 26
1207.85 27
1207.93 27
1208.01 27
1208.09 26
1208.16 25
1208.24 23
1208.32 22
1208.40 22
1208.48 22
1208.56 23
1208.64 24
1208.72 26
1208.80 27
1208.88 27
1208.96 27
1209.04 27
1209.12 26
1209.20 25
1209.28 24
1209.36 24
1209.44 23
1209.52 22
1209.60 22
1209.68 21
1209.76 21
1209.84 21
1209.92 21
1210.00 21
1210.08 21
1210.16 22
1210.24 24
1210.32 26
1210.40 29
1210.48 33
1210.56 38
1210.64 43
1210.72 47
1210.80 51
1210.88 53
1210.95 54
1211.03 55
1211.11 54
1211.19 53
1211.27 53
1211.35 52
1211.43 51
1211.51 50
1211.59 48
1211.67 46
1211.75 43
1211.83 41
1211.91 39
1211.99 37
1212.07 36
1212.15 36
1212.23 35
1212.31 33
1212.39 31
1212.47 29
1212.55 27
1212.63 25
1212.71 23
1212.79 23
1212.87 23
1212.95 25
1213.03 27
1213.11 30
1213.19 33
1213.27 36
1213.35 39
1213.43 41
1213.51 42
1213.59 42
1213.67 42
1213.75 42
1213.83 43
1213.91 45
1213.99 49
1214.07 54
1214.15 60
1214.23 67
1214.31 74
1214.39 80
1214.47 85
1214.55 90
1214.63 94
1214.71 96
1214.79 98
1214.87 98
1214.95 98
1215.03 98
1215.11 97
1215.19 98
1215.27 99
1215.35 101
1215.43 104
1215.51 106
1215.59 107
1215.67 106
1215.75 104
1215.83 101
1215.91 97
1215.99 93
1216.07 88
1216.15 85
1216.23 82
1216.31 80
1216.39 79
1216.47 79
1216.55 79
1216.63 79
1216.71 78
1216.79 77
1216.87 74
1216.94 70
1217.02 65
1217.10 60
1217.18 55
1217.26 51
1217.34 49
1217.42 48
1217.50 49
1217.58 50
1217.66 50
1217.74 51
1217.82 50
1217.90 49
1217.98 48
1218.06 47
1218.14 47
1218.22 46
1218.30 45
1218.38 44
1218.46 42
1218.54 40
1218.62 38
1218.70 36
1218.78 34
1218.86 33
1218.94 33
1219.02 35
1219.11 37
1219.19 40
1219.27 44
1219.35 47
1219.43 49
1219.51 50
1219.59 49
1219.67 45
1219.75 41
1219.83 36
1219.91 31
1219.99 27
1220.07 24
1220.15 21
1220.23 20
1220.31 20
1220.39 20
1220.47 20
1220.55 22
1220.63 24
1220.71 26
1220.79 28
1220.87 29
1220.95 30
1221.03 30
1221.11 29
1221.19 28
1221.27 27
1221.35 27
1221.43 27
1221.51 29
1221.59 31
1221.67 34
1221.75 37
1221.83 41
1221.91 43
1221.99 45
1222.07 45
1222.15 44
1222.23 43
1222.31 41
1222.39 39
1222.47 38
1222.55 38
1222.63 38
1222.71 39
1222.79 39
1222.87 40
1222.95 40
1223.03 41
1223.11 42
1223.19 45
1223.27 49
1223.35 54
1223.43 58
1223.51 62
1223.59 64
1223.67 65
1223.75 64
1223.83 62
1223.91 59
1223.99 56
1224.07 54
1224.15 51
1224.23 50
1224.31 51
1224.39 52
1224.47 54
1224.55 56
1224.63 59
1224.71 60
1224.79 61
1224.87 60
1224.95 58
1225.03 55
1225.12 50
1225.20 46
1225.28 42
1225.36 38
1225.44 36
1225.52 34
1225.60 34
1225.68 35
1225.76 36
1225.84 36
1225.92 35
1226.00 34
1226.08 33
1226.16 31
1226.24 29
1226.32 28
1226.40 27
1226.48 27
1226.56 26
1226.64 24
1226.72 23
1226.80 20
1226.88 18
1226.96 15
1227.04 14
1227.12 14
1227.20 16
1227.28 20
1227.36 25
1227.44 32
1227.52 40
1227.60 48
1227.68 55
1227.76 61
1227.84 65
1227.92 68
1228.01 68
1228.09 65
1228.17 61
1228.25 57
1228.33 52
1228.41 48
1228.49 46
1228.57 45
1228.65 44
1228.73 44
1228.81 44
1228.89 44
1228.97 45
1229.05 46
1229.13 48
1229.21 51
1229.29 55
1229.37 59
1229.45 63
1229.53 66
1229.61 69
1229.69 72
1229.77 75
1229.85 78
1229.93 82
1230.01 85
1230.09 87
1230.18 89
1230.26 89
1230.34 90
1230.42 89
1230.50 88
1230.58 86
1230.66 84
1230.74 81
1230.82 79
1230.90 77
1230.98 75
1231.06 73
1231.14 71
1231.22 70
1231.30 68
1231.38 66
1231.46 65
1231.54 65
1231.62 66
1231.70 68
1231.78 72
1231.86 76
1231.94 81
1232.02 85
1232.11 88
1232.19 90
1232.27 90
1232.35 88
1232.43 86
1232.51 82
1232.59 77
1232.67 72
1232.75 67
1232.83 61
1232.91 56
1232.99 51
1233.07 48
1233.15 46
1233.23 45
1233.31 44
1233.39 44
1233.47 44
1233.55 43
1233.63 40
1233.72 37
1233.80 33
1233.88 28
1233.96 25
1234.04 22
1234.12 22
1234.20 23
1234.28 26
1234.36 29
1234.44 33
1234.52 36
1234.60 39
1234.68 40
1234.76 41
1234.84 42
1234.92 43
1235.00 44
1235.08 46
1235.16 47
1235.25 49
1235.33 49
1235.41 49
1235.49 49
1235.57 48
1235.65 46
1235.73 45
1235.81 44
1235.89 42
1235.97 41
1236.05 39
1236.13 37
1236.21 34
1236.29 31
1236.37 29
1236.45 27
1236.53 26
1236.62 27
1236.70 29
1236.78 33
1236.86 37
1236.94 41
1237.02 44
1237.10 44
1237.18 41
1237.26 37
1237.34 30
1237.42 24
1237.50 19
1237.58 15
1237.66 15
1237.74 16
1237.82 20
1237.91 24
1237.99 28
1238.07 31
1238.15 34
1238.23 35
1238.31 36
1238.39 36
1238.47 36
1238.55 35
1238.63 35
1238.71 34
1238.79 33
1238.87 32
1238.95 32
1239.03 32
1239.12 34
1239.20 37
1239.28 41
1239.36 45
1239.44 49
1239.52 52
1239.60 54
1239.68 55
1239.76 55
1239.84 55
1239.92 56
1240.00 57
1240.08 58
1240.16 58
1240.25 58
1240.33 57
1240.41 55
1240.49 52
1240.57 49
1240.65 45
1240.73 42
1240.81 40
1240.89 39
1240.97 39
1241.05 40
1241.13 42
1241.21 45
1241.30 47
1241.38 50
1241.46 51
1241.54 51
1241.62 49
1241.70 47
1241.78 43
1241.86 39
1241.94 35
1242.02 33
1242.10 31
1242.18 31
1242.26 32
1242.35 34
1242.43 36
1242.51 38
1242.59 40
1242.67 41
1242.75 41
1242.83 41
1242.91 39
1242.99 38
1243.07 36
1243.15 33
1243.23 31
1243.31 28
1243.40 25
1243.48 23
1243.56 20
1243.64 18
1243.72 17
1243.80 16
1243.88 14
1243.96 12
1244.04 10
1244.12 8
1244.20 6
1244.29 4
1244.37 2
1244.45 2
1244.53 3
1244.61 5
1244.69 7
1244.77 9
1244.85 11
1244.93 12
1245.01 13
1245.09 13
1245.17 13
1245.26 12
1245.34 11
1245.42 10
1245.50 9
1245.58 8
1245.66 6
1245.74 5
1245.82 3
1245.90 0
1245.98 0
1246.06 0
1246.15 0
1246.23 0
1246.31 0
1246.39 0
1246.47 0
1246.55 0
1246.63 3
1246.71 6
1246.79 10
1246.87 14
1246.95 18
1247.04 23
1247.12 27
1247.20 32
1247.28 36
1247.36 39
1247.44 41
1247.52 41
1247.60 39
1247.68 36
1247.76 32
1247.85 28
1247.93 24
1248.01 21
1248.09 19
1248.17 19
1248.25 19
1248.33 21
1248.41 23
1248.49 25
1248.57 27
1248.66 28
1248.74 29
1248.82 30
1248.90 32
1248.98 36
1249.06 41
1249.14 48
1249.22 55
1249.30 63
1249.38 70
1249.47 76
1249.55 81
1249.63 85
1249.71 88
1249.79 89
1249.87 89
1249.95 87
1250.03 85
1250.11 82
1250.19 79
1250.28 76
1250.36 75
1250.44 75
1250.52 77
1250.60 79
1250.68 82
1250.76 85
1250.84 87
1250.92 89
1251.01 90
1251.09 92
1251.17 92
1251.25 93
1251.33 93
1251.41 93
1251.49 93
1251.57 94
1251.65 96
1251.74 100
1251.82 106
1251.90 113
1251.98 122
1252.06 131
1252.14 138
1252.22 144
1252.30 146
1252.38 145
1252.47 142
1252.55 137
1252.63 131
1252.71 126
1252.79 122
1252.87 121
1252.95 122
1253.03 126
1253.11 130
1253.20 135
1253.28 140
1253.36 143
1253.44 146
1253.52 149
1253.60 150
1253.68 151
1253.76 152
1253.84 153
1253.93 154
1254.01 156
1254.09 158
1254.17 159
1254.25 160
1254.33 160
1254.41 158
1254.49 154
1254.58 147
1254.66 140
1254.74 131
1254.82 123
1254.90 116
1254.98 110
1255.06 106
1255.14 105
1255.23 105
1255.31 107
1255.39 111
1255.47 115
1255.55 119
1255.63 124
1255.71 127
1255.79 130
1255.87 132
1255.96 133
1256.04 133
1256.12 131
1256.20 128
1256.28 124
1256.36 120
1256.44 115
1256.52 109
1256.61 104
1256.69 99
1256.77 93
1256.85 88
1256.93 83
1257.01 79
1257.09 75
1257.17 71
1257.26 68
1257.34 65
1257.42 63
1257.50 62
1257.58 61
1257.66 60
1257.74 60
1257.83 60
1257.91 61
1257.99 62
1258.07 64
1258.15 65
1258.23 66
1258.31 67
1258.39 68
1258.48 69
1258.56 71
1258.64 73
1258.72 75
1258.80 76
1258.88 76
1258.96 75
1259.05 71
1259.13 67
1259.21 62
1259.29 58
1259.37 54
1259.45 52
1259.53 51
1259.61 52
1259.70 52
1259.78 53
1259.86 53
1259.94 53
1260.02 52
1260.10 50
1260.18 48
1260.27 46
1260.35 45
1260.43 45
1260.51 46
1260.59 48
1260.67 51
1260.75 53
1260.84 54
1260.92 55
1261.00 55
1261.08 55
1261.16 55
1261.24 56
1261.32 58
1261.40 61
1261.49 65
1261.57 69
1261.65 72
1261.73 74
1261.81 75
1261.89 73
1261.97 70
1262.06 65
1262.14 59
1262.22 52
1262.30 45
1262.38 39
1262.46 34
1262.54 30
1262.63 29
1262.71 30
1262.79 33
1262.87 37
1262.95 42
1263.03 47
1263.12 51
1263.20 55
1263.28 56
1263.36 56
1263.44 54
1263.52 49
1263.60 44
1263.69 38
1263.77 32
1263.85 28
1263.93 25
1264.01 23
1264.09 23
1264.17 25
1264.26 27
1264.34 29
1264.42 32
1264.50 34
1264.58 37
1264.66 38
1264.75 40
1264.83 41
1264.91 40
1264.99 39
1265.07 36
1265.15 32
1265.23 29
1265.32 25
1265.40 23
1265.48 22
1265.56 22
1265.64 24
1265.72 27
1265.81 29
1265.89 31
1265.97 33
1266.05 34
1266.13 35
1266.21 37
1266.29 39
1266.38 43
1266.46 46
1266.54 49
1266.62 52
1266.70 53
1266.78 54
1266.87 54
1266.95 55
1267.03 57
1267.11 61
1267.19 66
1267.27 72
1267.36 78
1267.44 82
1267.52 83
1267.60 82
1267.68 78
1267.76 74
1267.84 70
1267.93 67
1268.01 66
1268.09 68
1268.17 70
1268.25 74
1268.33 77
1268.42 80
1268.50 82
1268.58 84
1268.66 86
1268.74 89
1268.82 92
1268.91 94
1268.99 96
1269.07 97
1269.15 97
1269.23 96
1269.31 95
1269.40 94
1269.48 94
1269.56 94
1269.64 96
1269.72 97
1269.80 99
1269.89 101
1269.97 103
1270.05 103
1270.13 103
1270.21 103
1270.29 102
1270.38 101
1270.46 102
1270.54 103
1270.62 105
1270.70 108
1270.78 111
1270.87 113
1270.95 115
1271.03 115
1271.11 115
1271.19 115
1271.28 115
1271.36 115
1271.44 115
1271.52 115
1271.60 114
1271.68 114
1271.77 113
1271.85 112
1271.93 110
1272.01 108
1272.09 105
1272.17 103
1272.26 100
1272.34 97
1272.42 95
1272.50 93
1272.58 92
1272.67 92
1272.75 91
1272.83 92
1272.91 92
1272.99 92
1273.07 91
1273.16 89
1273.24 86
1273.32 82
1273.40 77
1273.48 73
1273.56 68
1273.65 65
1273.73 63
1273.81 62
1273.89 63
1273.97 64
1274.06 65
1274.14 66
1274.22 68
1274.30 69
1274.38 72
1274.46 75
1274.55 78
1274.63 82
1274.71 86
1274.79 88
1274.87 90
1274.96 89
1275.04 87
1275.12 83
1275.20 79
1275.28 76
1275.37 73
1275.45 72
1275.53 73
1275.61 75
1275.69 79
1275.77 83
1275.86 87
1275.94 89
1276.02 90
1276.10 90
1276.18 88
1276.27 86
1276.35 84
1276.43 82
1276.51 81
1276.59 80
1276.68 78
1276.76 76
1276.84 72
1276.92 68
1277.00 62
1277.08 57
1277.17 52
1277.25 48
1277.33 47
1277.41 47
1277.49 49
1277.58 51
1277.66 54
1277.74 56
1277.82 57
1277.90 57
1277.99 56
1278.07 54
1278.15 52
1278.23 49
1278.31 47
1278.40 45
1278.48 44
1278.56 44
1278.64 45
1278.72 46
1278.81 46
1278.89 46
1278.97 45
1279.05 43
1279.13 40
1279.22 38
1279.30 35
1279.38 34
1279.46 33
1279.54 32
1279.63 31
1279.71 29
1279.79 27
1279.87 23
1279.95 18
1280.04 13
1280.12 7
1280.20 3
1280.28 1
1280.36 0
1280.45 2
1280.53 4
1280.61 8
1280.69 11
1280.77 13
1280.86 14
1280.94 13
1281.02 12
1281.10 11
1281.18 10
1281.27 11
1281.35 12
1281.43 15
1281.51 18
1281.59 21
1281.68 24
1281.76 26
1281.84 27
1281.92 28
1282.00 27
1282.09 26
1282.17 25
1282.25 24
1282.33 23
1282.42 22
1282.50 21
1282.58 20
1282.66 18
1282.74 15
1282.83 11
1282.91 6
1282.99 2
1283.07 0
1283.15 0
1283.24 0
1283.32 0
1283.40 0
1283.48 0
1283.56 0
1283.65 0
1283.73 1
1283.81 4
1283.89 7
1283.98 11
1284.06 15
1284.14 18
1284.22 19
1284.30 20
1284.39 20
1284.47 19
1284.55 18
1284.63 17
1284.71 16
1284.80 17
1284.88 20
1284.96 24
1285.04 29
1285.13 34
1285.21 39
1285.29 43
1285.37 45
1285.45 47
1285.54 49
1285.62 51
1285.70 54
1285.78 58
1285.87 63
1285.95 70
1286.03 78
1286.11 85
1286.19 92
1286.28 97
1286.36 101
1286.44 103
1286.52 104
1286.61 103
1286.69 101
1286.77 99
1286.85 96
1286.93 94
1287.02 93
1287.10 94
1287.18 96
1287.26 100
1287.35 106
1287.43 111
1287.51 117
1287.59 122
1287.67 125
1287.76 127
1287.84 127
1287.92 127
1288.00 128
1288.09 128
1288.17 130
1288.25 131
1288.33 131
1288.41 131
1288.50 130
1288.58 128
1288.66 126
1288.74 123
1288.83 121
1288.91 119
1288.99 117
1289.07 116
1289.16 114
1289.24 112
1289.32 110
1289.40 107
1289.48 104
1289.57 102
1289.65 100
1289.73 101
1289.81 103
1289.90 107
1289.98 112
1290.06 119
1290.14 125
1290.23 132
1290.31 139
1290.39 146
1290.47 153
1290.55 160
1290.64 168
1290.72 177
1290.80 186
1290.88 194
1290.97 202
1291.05 207
1291.13 211
1291.21 214
1291.30 215
1291.38 215
1291.46 216
1291.54 216
1291.63 215
1291.71 214
1291.79 212
1291.87 207
1291.96 202
1292.04 195
1292.12 189
1292.20 184
1292.28 181
1292.37 181
1292.45 182
1292.53 185
1292.61 188
1292.70 192
1292.78 195
1292.86 196
1292.94 196
1293.03 193
1293.11 188
1293.19 179
1293.27 168
1293.36 155
1293.44 141
1293.52 126
1293.60 112
1293.69 99
1293.77 89
1293.85 81
1293.93 75
1294.02 72
1294.10 71
1294.18 73
1294.26 77
1294.35 83
1294.43 90
1294.51 97
1294.59 103
1294.68 108
1294.76 110
1294.84 110
1294.92 109
1295.01 106
1295.09 102
1295.17 97
1295.25 93
1295.34 90
1295.42 87
1295.50 86
1295.58 86
1295.67 86
1295.75 86
1295.83 85
1295.91 82
1296.00 78
1296.08 72
1296.16 66
1296.24 59
1296.33 52
1296.41 46
1296.49 41
1296.57 38
1296.66 36
1296.74 36
1296.82 37
1296.90 39
1296.99 40
1297.07 40
1297.15 39
1297.23 36
1297.32 34
1297.40 31
1297.48 29
1297.56 28
1297.65 29
1297.73 31
1297.81 35
1297.89 39
1297.98 43
1298.06 46
1298.14 49
1298.22 50
1298.31 51
1298.39 49
1298.47 48
1298.56 45
1298.64 43
1298.72 42
1298.80 41
1298.89 40
1298.97 39
1299.05 37
1299.13 33
1299.22 27
1299.30 20
1299.38 13
1299.46 6
1299.55 1
1299.63 0
1299.71 0
1299.79 0
1299.88 4
1299.96 11
1300.04 19
1300.13 28
1300.21 38
1300.29 46
1300.37 53
1300.46 58
1300.54 62
1300.62 64
1300.70 66
1300.79 68
1300.87 70
1300.95 72
1301.03 74
1301.12 75
1301.20 76
1301.28 76
1301.37 74
1301.45 73
1301.53 70
1301.61 67
1301.70 65
1301.78 63
1301.86 61
1301.94 59
1302.03 58
1302.11 57
1302.19 57
1302.28 57
1302.36 57
1302.44 58
1302.52 59
1302.61 61
1302.69 63
1302.77 65
1302.85 67
1302.94 68
1303.02 69
1303.10 69
1303.19 69
1303.27 69
1303.35 69
1303.43 69
1303.52 69
1303.60 70
1303.68 70
1303.76 71
1303.85 72
1303.93 75
1304.01 78
1304.10 83
1304.18 88
1304.26 93
1304.34 97
1304.43 98
1304.51 96
1304.59 93
1304.68 90
1304.76 86
1304.84 83
1304.92 82
1305.01 82
1305.09 82
1305.17 82
1305.25 81
1305.34 80
1305.42 79
1305.50 78
1305.59 78
1305.67 79
1305.75 82
1305.83 85
1305.92 89
1306.00 93
1306.08 97
1306.17 100
1306.25 102
1306.33 103
1306.41 104
1306.50 106
1306.58 108
1306.66 111
1306.75 116
1306.83 121
1306.91 125
1306.99 129
1307.08 132
1307.16 135
1307.24 136
1307.33 138
1307.41 139
1307.49 139
1307.57 139
1307.66 139
1307.74 137
1307.82 134
1307.91 131
1307.99 127
1308.07 124
1308.15 121
1308.24 119
1308.32 118
1308.40 117
1308.49 118
1308.57 120
1308.65 122
1308.74 124
1308.82 125
1308.90 125
1308.98 123
1309.07 120
1309.15 117
1309.23 113
1309.32 111
1309.40 111
1309.48 113
1309.56 116
1309.65 119
1309.73 121
1309.81 122
1309.90 120
1309.98 117
1310.06 112
1310.15 107
1310.23 101
1310.31 96
1310.39 92
1310.48 90
1310.56 90
1310.64 91
1310.73 93
1310.81 95
1310.89 95
1310.98 93
1311.06 89
1311.14 82
1311.22 75
1311.31 67
1311.39 59
1311.47 53
1311.56 49
1311.64 47
1311.72 46
1311.81 45
1311.89 45
1311.97 45
1312.05 45
1312.14 46
1312.22 49
1312.30 52
1312.39 57
1312.47 63
1312.55 69
1312.64 75
1312.72 80
1312.80 83
1312.89 86
1312.97 88
1313.05 90
1313.13 91
1313.22 93
1313.30 93
1313.38 91
1313.47 86
1313.55 79
1313.63 69
1313.72 58
1313.80 47
1313.88 36
1313.97 28
1314.05 21
1314.13 16
1314.21 13
1314.30 11
1314.38 11
1314.46 11
1314.55 11
1314.63 11
1314.71 12
1314.80 12
1314.88 12
1314.96 14
1315.05 16
1315.13 19
1315.21 23
1315.29 28
1315.38 32
1315.46 35
1315.54 38
1315.63 41
1315.71 43
1315.79 46
1315.88 48
1315.96 51
1316.04 53
1316.13 54
1316.21 54
1316.29 52
1316.38 49
1316.46 45
1316.54 42
1316.63 40
1316.71 38
1316.79 37
1316.88 37
1316.96 38
1317.04 39
1317.12 41
1317.21 43
1317.29 45
1317.37 48
1317.46 52
1317.54 55
1317.62 58
1317.71 60
1317.79 61
1317.87 62
1317.96 62
1318.04 62
1318.12 62
1318.21 63
1318.29 64
1318.37 64
1318.46 65
1318.54 65
1318.62 64
1318.71 62
1318.79 60
1318.87 58
1318.96 56
1319.04 55
1319.12 53
1319.21 52
1319.29 50
1319.37 47
1319.46 43
1319.54 39
1319.62 35
1319.70 32
1319.79 28
1319.87 25
1319.95 23
1320.04 20
1320.12 18
1320.20 16
1320.29 13
1320.37 11
1320.45 9
1320.54 7
1320.62 5
1320.70 3
1320.79 1
1320.87 0
1320.95 0
1321.04 0
1321.12 0
1321.20 0
1321.29 0
1321.37 0
1321.45 0
1321.54 4
1321.62 12
1321.70 21
1321.79 32
1321.87 42
1321.95 51
1322.04 57
1322.12 61
1322.20 62
1322.29 61
1322.37 60
1322.45 59
1322.54 60
1322.62 63
1322.70 69
1322.79 76
1322.87 84
1322.95 90
1323.04 96
1323.12 99
1323.20 102
1323.29 105
1323.37 109
1323.45 114
1323.54 121
1323.62 129
1323.71 138
1323.79 147
1323.87 158
1323.96 168
1324.04 179
1324.12 192
1324.21 206
1324.29 223
1324.37 243
1324.46 267
1324.54 294
1324.62 324
1324.71 356
1324.79 390
1324.87 423
1324.96 454
1325.04 484
1325.12 510
1325.21 533
1325.29 553
1325.37 568
1325.46 578
1325.54 585
1325.62 589
1325.71 590
1325.79 589
1325.87 590
1325.96 592
1326.04 596
1326.12 602
1326.21 608
1326.29 614
1326.38 617
1326.46 616
1326.54 610
1326.63 600
1326.71 585
1326.79 567
1326.88 548
1326.96 527
1327.04 508
1327.13 490
1327.21 473
1327.29 458
1327.38 445
1327.46 432
1327.54 419
1327.63 406
1327.71 393
1327.79 378
1327.88 363
1327.96 346
1328.05 328
1328.13 308
1328.21 289
1328.30 271
1328.38 256
1328.46 244
1328.55 237
1328.63 235
1328.71 238
1328.80 243
1328.88 249
1328.96 254
1329.05 255
1329.13 253
1329.22 247
1329.30 239
1329.38 228
1329.47 218
1329.55 208
1329.63 199
1329.72 192
1329.80 187
1329.88 182
1329.97 177
1330.05 172
1330.13 167
1330.22 161
1330.30 155
1330.39 149
1330.47 145
1330.55 142
1330.64 142
1330.72 143
1330.80 146
1330.89 150
1330.97 154
1331.05 158
1331.14 161
1331.22 164
1331.31 167
1331.39 170
1331.47 174
1331.56 179
1331.64 185
1331.72 192
1331.81 199
1331.89 205
1331.97 209
1332.06 211
1332.14 211
1332.23 208
1332.31 203
1332.39 198
1332.48 192
1332.56 187
1332.64 184
1332.73 182
1332.81 181
1332.90 181
1332.98 181
1333.06 180
1333.15 178
1333.23 174
1333.31 170
1333.40 164
1333.48 159
1333.56 154
1333.65 148
1333.73 142
1333.82 135
1333.90 127
1333.98 118
1334.07 108
1334.15 98
1334.23 87
1334.32 78
1334.40 71
1334.49 66
1334.57 63
1334.65 61
1334.74 60
1334.82 60
1334.90 60
1334.99 59
1335.07 58
1335.16 55
1335.24 53
1335.32 49
1335.41 47
1335.49 45
1335.57 44
1335.66 46
1335.74 49
1335.83 54
1335.91 60
1335.99 67
1336.08 74
1336.16 80
1336.24 83
1336.33 83
1336.41 80
1336.50 75
1336.58 67
1336.66 57
1336.75 47
1336.83 38
1336.92 31
1337.00 27
1337.08 25
1337.17 26
1337.25 29
1337.33 36
1337.42 43
1337.50 52
1337.59 60
1337.67 66
1337.75 71
1337.84 72
1337.92 71
1338.01 67
1338.09 63
1338.17 58
1338.26 54
1338.34 52
1338.42 52
1338.51 54
1338.59 57
1338.68 60
1338.76 62
1338.84 62
1338.93 60
1339.01 57
1339.10 53
1339.18 48
1339.26 44
1339.35 40
1339.43 37
1339.51 33
1339.60 28
1339.68 24
1339.77 20
1339.85 18
1339.93 17
1340.02 18
1340.10 21
1340.19 25
1340.27 29
1340.35 33
1340.44 36
1340.52 39
1340.61 41
1340.69 43
1340.77 43
1340.86 42
1340.94 39
1341.03 34
1341.11 28
1341.19 22
1341.28 15
1341.36 10
1341.45 6
1341.53 4
1341.61 3
1341.70 2
1341.78 1
1341.87 0
1341.95 0
1342.03 0
1342.12 0
1342.20 0
1342.29 0
1342.37 0
1342.45 0
1342.54 3
1342.62 7
1342.70 11
1342.79 16
1342.87 20
1342.96 24
1343.04 29
1343.13 33
1343.21 38
1343.29 41
1343.38 44
1343.46 46
1343.55 46
1343.63 46
1343.71 45
1343.80 46
1343.88 47
1343.97 50
1344.05 55
1344.13 61
1344.22 67
1344.30 72
1344.39 77
1344.47 81
1344.55 83
1344.64 84
1344.72 83
1344.81 81
1344.89 78
1344.97 74
1345.06 68
1345.14 63
1345.23 58
1345.31 53
1345.39 51
1345.48 50
1345.56 52
1345.65 55
1345.73 60
1345.81 65
1345.90 71
1345.98 77
1346.07 81
1346.15 86
1346.24 90
1346.32 96
1346.40 102
1346.49 110
1346.57 119
1346.66 131
1346.74 146
1346.82 165
1346.91 188
1346.99 219
1347.08 257
1347.16 304
1347.24 362
1347.33 428
1347.41 504
1347.50 586
1347.58 672
1347.67 757
1347.75 839
1347.83 912
1347.92 974
1348.00 1021
1348.09 1054
1348.17 1075
1348.25 1085
1348.34 1090
1348.42 1091
1348.51 1090
1348.59 1090
1348.68 1090
1348.76 1091
1348.84 1091
1348.93 1090
1349.01 1087
1349.10 1080
1349.18 1067
1349.26 1047
1349.35 1020
1349.43 987
1349.52 950
1349.60 912
1349.69 877
1349.77 846
1349.85 819
1349.94 795
1350.02 772
1350.11 745
1350.19 714
1350.28 678
1350.36 638
1350.44 597
1350.53 557
1350.61 520
1350.70 486
1350.78 456
1350.87 429
1350.95 403
1351.03 379
1351.12 354
1351.20 331
1351.29 307
1351.37 285
1351.46 263
1351.54 244
1351.62 227
1351.71 211
1351.79 197
1351.88 184
1351.96 171
1352.05 158
1352.13 145
1352.21 134
1352.30 124
1352.38 116
1352.47 111
1352.55 109
1352.64 108
1352.72 108
1352.80 106
1352.89 103
1352.97 97
1353.06 90
1353.14 80
1353.23 71
1353.31 62
1353.39 55
1353.48 51
1353.56 48
1353.65 47
1353.73 46
1353.82 46
1353.90 45
1353.98 45
1354.07 46
1354.15 47
1354.24 50
1354.32 53
1354.41 56
1354.49 59
1354.57 60
1354.66 59
1354.74 56
1354.83 52
1354.91 47
1355.00 40
1355.08 34
1355.17 27
1355.25 20
1355.33 15
1355.42 10
1355.50 7
1355.59 4
1355.67 3
1355.76 3
1355.84 4
1355.93 7
1356.01 10
1356.09 15
1356.18 22
1356.26 29
1356.35 36
1356.43 42
1356.52 46
1356.60 48
1356.68 47
1356.77 43
1356.85 38
1356.94 32
1357.02 27
1357.11 22
1357.19 17
1357.28 14
1357.36 11
1357.44 10
1357.53 9
1357.61 10
1357.70 12
1357.78 16
1357.87 22
1357.95 29
1358.04 36
1358.12 43
1358.21 48
1358.29 51
1358.37 52
1358.46 51
1358.54 48
1358.63 43
1358.71 39
1358.80 35
1358.88 32
1358.97 30
1359.05 29
1359.13 29
1359.22 29
1359.30 31
1359.39 33
1359.47 37
1359.56 41
1359.64 47
1359.73 54
1359.81 61
1359.90 67
1359.98 73
1360.06 78
1360.15 82
1360.23 86
1360.32 89
1360.40 93
1360.49 98
1360.57 105
1360.66 114
1360.74 123
1360.83 133
1360.91 143
1360.99 152
1361.08 163
1361.16 176
1361.25 193
1361.33 214
1361.42 241
1361.50 271
1361.59 305
1361.67 338
1361.76 369
1361.84 396
1361.92 418
1362.01 435
1362.09 448
1362.18 458
1362.26 468
1362.35 478
1362.43 488
1362.52 499
1362.60 508
1362.69 517
1362.77 523
1362.86 527
1362.94 530
1363.02 531
1363.11 530
1363.19 527
1363.28 521
1363.36 513
1363.45 503
1363.53 490
1363.62 476
1363.70 462
1363.79 447
1363.87 433
1363.96 419
1364.04 404
1364.13 388
1364.21 372
1364.29 354
1364.38 336
1364.46 319
1364.55 303
1364.63 288
1364.72 277
1364.80 266
1364.89 258
1364.97 249
1365.06 240
1365.14 229
1365.23 217
1365.31 203
1365.40 189
1365.48 175
1365.57 163
1365.65 153
1365.73 144
1365.82 138
1365.90 132
1365.99 126
1366.07 121
1366.16 115
1366.24 109
1366.33 103
1366.41 96
1366.50 90
1366.58 82
1366.67 75
1366.75 68
1366.84 62
1366.92 57
1367.01 53
1367.09 51
1367.18 50
1367.26 48
1367.34 46
1367.43 43
1367.51 39
1367.60 34
1367.68 29
1367.77 24
1367.85 20
1367.94 17
1368.02 16
1368.11 16
1368.19 17
1368.28 20
1368.36 23
1368.45 26
1368.53 30
1368.62 33
1368.70 35
1368.79 37
1368.87 37
1368.96 37
1369.04 37
1369.13 36
1369.21 37
1369.29 39
1369.38 41
1369.46 44
1369.55 47
1369.63 49
1369.72 51
1369.80 52
1369.89 52
1369.97 52
1370.06 51
1370.14 49
1370.23 47
1370.31 44
1370.40 41
1370.48 36
1370.57 31
1370.65 24
1370.74 18
1370.82 13
1370.91 9
1370.99 8
1371.08 9
1371.16 13
1371.25 18
1371.33 23
1371.42 29
1371.50 32
1371.59 33
1371.67 32
1371.76 30
1371.84 26
1371.93 23
1372.01 20
1372.10 19
1372.18 20
1372.27 23
1372.35 26
1372.44 31
1372.52 36
1372.61 42
1372.69 47
1372.78 52
1372.86 57
1372.94 63
1373.03 68
1373.11 72
1373.20 75
1373.28 76
1373.37 76
1373.45 74
1373.54 72
1373.62 70
1373.71 68
1373.79 69
1373.88 70
1373.96 74
1374.05 79
1374.13 85
1374.22 91
1374.30 97
1374.39 102
1374.47 106
1374.56 108
1374.64 111
1374.73 113
1374.81 116
1374.90 122
1374.98 129
1375.07 139
1375.15 151
1375.24 165
1375.32 181
1375.41 199
1375.49 218
1375.58 240
1375.66 262
1375.75 285
1375.83 307
1375.92 326
1376.00 342
1376.09 355
1376.17 366
1376.26 376
1376.34 387
1376.43 401
1376.51 418
1376.60 438
1376.68 459
1376.77 480
1376.85 498
1376.94 513
1377.03 523
1377.11 528
1377.20 529
1377.28 527
1377.37 521
1377.45 514
1377.54 505
1377.62 495
1377.71 484
1377.79 472
1377.88 457
1377.96 441
1378.05 424
1378.13 405
1378.22 387
1378.30 372
1378.39 360
1378.47 352
1378.56 348
1378.64 346
1378.73 344
1378.81 340
1378.90 332
1378.98 319
1379.07 303
1379.15 285
1379.24 269
1379.32 256
1379.41 248
1379.49 243
1379.58 242
1379.66 242
1379.75 241
1379.83 238
1379.92 234
1380.00 227
1380.09 219
1380.17 211
1380.26 202
1380.34 193
1380.43 183
1380.51 172
1380.60 161
1380.69 149
1380.77 138
1380.86 127
1380.94 119
1381.03 113
1381.11 110
1381.20 109
1381.28 110
1381.37 111
1381.45 112
1381.54 111
1381.62 110
1381.71 108
1381.79 106
1381.88 105
1381.96 106
1382.05 107
1382.13 109
1382.22 110
1382.30 109
1382.39 107
1382.47 103
1382.56 97
1382.65 92
1382.73 86
1382.82 82
1382.90 79
1382.99 77
1383.07 75
1383.16 73
1383.24 70
1383.33 66
1383.41 61
1383.50 55
1383.58 49
1383.67 44
1383.75 41
1383.84 39
1383.92 39
1384.01 41
1384.09 46
1384.18 52
1384.27 59
1384.35 66
1384.44 72
1384.52 77
1384.61 78
1384.69 77
1384.78 72
1384.86 66
1384.95 57
1385.03 49
1385.12 42
1385.20 36
1385.29 33
1385.37 32
1385.46 32
1385.54 33
1385.63 35
1385.72 38
1385.80 40
1385.89 43
1385.97 47
1386.06 51
1386.14 54
1386.23 58
1386.31 60
1386.40 61
1386.48 63
1386.57 64
1386.65 65
1386.74 67
1386.83 69
1386.91 72
1387.00 74
1387.08 75
1387.17 76
1387.25 76
1387.34 75
1387.42 74
1387.51 73
1387.59 71
1387.68 69
1387.76 66
1387.85 62
1387.94 57
1388.02 51
1388.11 46
1388.19 41
1388.28 38
1388.36 36
1388.45 37
1388.53 38
1388.62 40
1388.70 43
1388.79 45
1388.87 48
1388.96 52
1389.05 56
1389.13 63
1389.22 71
1389.30 80
1389.39 88
1389.47 93
1389.56 95
1389.64 94
1389.73 89
1389.81 83
1389.90 76
1389.99 72
1390.07 70
1390.16 71
1390.24 74
1390.33 79
1390.41 84
1390.50 88
1390.58 92
1390.67 94
1390.75 95
1390.84 95
1390.93 94
1391.01 92
1391.10 91
1391.18 90
1391.27 89
1391.35 89
1391.44 88
1391.52 87
1391.61 84
1391.70 80
1391.78 74
1391.87 67
1391.95 59
1392.04 51
1392.12 44
1392.21 37
1392.29 32
1392.38 27
1392.47 23
1392.55 19
1392.64 16
1392.72 13
1392.81 10
1392.89 8
1392.98 7
1393.06 6
1393.15 7
1393.24 9
1393.32 11
1393.41 13
1393.49 15
1393.58 17
1393.66 18
1393.75 18
1393.83 18
1393.92 17
1394.01 17
1394.09 17
1394.18 18
1394.26 20
1394.35 22
1394.43 25
1394.52 26
1394.60 27
1394.69 26
1394.78 23
1394.86 19
1394.95 15
1395.03 10
1395.12 6
1395.20 4
1395.29 5
1395.38 7
1395.46 12
1395.55 18
1395.63 23
1395.72 28
1395.80 31
1395.89 33
1395.97 33
1396.06 33
1396.15 31
1396.23 30
1396.32 28
1396.40 27
1396.49 26
1396.57 25
1396.66 23
1396.75 21
1396.83 17
1396.92 13
1397.00 9
1397.09 5
1397.17 1
1397.26 0
1397.35 0
1397.43 0
1397.52 0
1397.60 0
1397.69 0
1397.77 0
1397.86 0
1397.95 1
1398.03 3
1398.12 4
1398.20 4
1398.29 4
1398.37 3
1398.46 2
1398.55 1
1398.63 0
1398.72 0
1398.80 0
1398.89 0
1398.97 0
1399.06 0
1399.15 0
1399.23 2
1399.32 8
1399.40 14
1399.49 21
1399.57 27
1399.66 30
1399.75 32
1399.83 32
1399.92 32
1400.00 31
1400.09 30
1400.17 31
1400.26 32
1400.35 34
1400.43 35
1400.52 37
1400.60 38
1400.69 38
1400.78 38
1400.86 37
1400.95 34
1401.03 31
1401.12 27
1401.20 22
1401.29 18
1401.38 13
1401.46 8
1401.55 4
1401.63 1
1401.72 0
1401.80 0
1401.89 0
1401.98 0
1402.06 0
1402.15 1
1402.23 5
1402.32 8
1402.41 13
1402.49 19
1402.58 25
1402.66 31
1402.75 35
1402.83 38
1402.92 38
1403.01 35
1403.09 29
1403.18 23
1403.26 17
1403.35 12
1403.44 11
1403.52 11
1403.61 13
1403.69 16
1403.78 18
1403.87 19
1403.95 18
1404.04 16
1404.12 13
1404.21 11
1404.29 9
1404.38 8
1404.47 9
1404.55 11
1404.64 14
1404.72 18
1404.81 22
1404.90 26
1404.98 29
1405.07 31
1405.15 32
1405.24 31
1405.33 28
1405.41 25
1405.50 21
1405.58 19
1405.67 17
1405.76 17
1405.84 17
1405.93 18
1406.01 20
1406.10 21
1406.19 21
1406.27 21
1406.36 20
1406.44 18
1406.53 15
1406.62 10
1406.70 5
1406.79 0
1406.87 0
1406.96 0
1407.05 0
1407.13 0
1407.22 0
1407.30 3
1407.39 11
1407.48 21
1407.56 31
1407.65 41
1407.73 50
1407.82 57
1407.91 63
1407.99 65
1408.08 65
1408.16 63
1408.25 61
1408.34 58
1408.42 56
1408.51 56
1408.59 58
1408.68 61
1408.77 65
1408.85 67
1408.94 67
1409.02 65
1409.11 61
1409.20 57
1409.28 51
1409.37 47
1409.45 44
1409.54 42
1409.63 42
1409.71 43
1409.80 45
1409.88 46
1409.97 49
1410.06 51
1410.14 54
1410.23 56
1410.31 57
1410.40 57
1410.49 56
1410.57 53
1410.66 50
1410.75 46
1410.83 43
1410.92 41
1411.00 40
1411.09 39
1411.18 40
1411.26 40
1411.35 41
1411.43 43
1411.52 46
1411.61 49
1411.69 53
1411.78 56
1411.86 58
1411.95 58
1412.04 56
1412.12 52
1412.21 47
1412.30 41
1412.38 36
1412.47 33
1412.55 31
1412.64 31
1412.73 31
1412.81 31
1412.90 32
1412.98 31
1413.07 29
1413.16 26
1413.24 23
1413.33 19
1413.42 17
1413.50 15
1413.59 14
1413.67 16
1413.76 20
1413.85 26
1413.93 34
1414.02 43
1414.11 52
1414.19 60
1414.28 66
1414.36 70
1414.45 70
1414.54 69
1414.62 67
1414.71 64
1414.79 62
1414.88 60
1414.97 59
1415.05 58
1415.14 57
1415.23 56
1415.31 56
1415.40 55
1415.48 54
1415.57 54
1415.66 53
1415.74 53
1415.83 53
1415.92 52
1416.00 50
1416.09 48
1416.17 46
1416.26 44
1416.35 43
1416.43 45
1416.52 49
1416.61 55
1416.69 63
1416.78 73
1416.87 82
1416.95 92
1417.04 100
1417.12 107
1417.21 112
1417.30 115
1417.38 116
1417.47 114
1417.56 109
1417.64 100
1417.73 88
1417.81 74
1417.90 59
1417.99 44
1418.07 32
1418.16 22
1418.25 16
1418.33 13
1418.42 12
1418.50 14
1418.59 16
1418.68 18
1418.76 21
1418.85 25
1418.94 30
1419.02 35
1419.11 41
1419.20 47
1419.28 53
1419.37 56
1419.45 58
1419.54 58
1419.63 55
1419.71 50
1419.80 44
1419.89 37
1419.97 30
1420.06 23
1420.15 17
1420.23 13
1420.32 13
1420.41 15
1420.49 22
1420.58 31
1420.66 41
1420.75 52
1420.84 61
1420.92 68
1421.01 72
1421.10 73
1421.18 71
1421.27 67
1421.36 62
1421.44 55
1421.53 47
1421.61 38
1421.70 29
1421.79 19
1421.87 9
1421.96 0
1422.05 0
1422.13 0
1422.22 0
1422.31 0
1422.39 0
1422.48 0
1422.57 4
1422.65 11
1422.74 18
1422.83 25
1422.91 33
1423.00 41
1423.08 48
1423.17 55
1423.26 62
1423.34 67
1423.43 71
1423.52 74
1423.60 76
1423.69 75
1423.78 74
1423.86 73
1423.95 71
1424.04 69
1424.12 67
1424.21 65
1424.30 63
1424.38 61
1424.47 59
1424.56 57
1424.64 55
1424.73 54
1424.81 53
1424.90 52
1424.99 51
1425.07 50
1425.16 51
1425.25 53
1425.33 56
1425.42 61
1425.51 68
1425.59 76
1425.68 83
1425.77 89
1425.85 93
1425.94 95
1426.03 94
1426.11 90
1426.20 83
1426.29 75
1426.37 67
1426.46 61
1426.55 57
1426.63 56
1426.72 59
1426.81 65
1426.89 73
1426.98 81
1427.07 87
1427.15 92
1427.24 95
1427.33 96
1427.41 96
1427.50 95
1427.59 94
1427.67 93
1427.76 91
1427.84 88
1427.93 84
1428.02 79
1428.10 72
1428.19 65
1428.28 58
1428.36 52
1428.45 47
1428.54 43
1428.62 39
1428.71 35
1428.80 31
1428.88 26
1428.97 21
1429.06 15
1429.14 9
1429.23 2
1429.32 0
1429.40 0
1429.49 0
1429.58 0
1429.66 0
1429.75 0
1429.84 0
1429.92 0
1430.01 6
1430.10 12
1430.18 16
1430.27 19
1430.36 20
1430.44 20
1430.53 19
1430.62 18
1430.70 17
1430.79 15
1430.88 13
1430.96 12
1431.05 9
1431.14 7
1431.23 5
1431.31 3
1431.40 2
1431.49 2
1431.57 4
1431.66 7
1431.75 9
1431.83 10
1431.92 9
1432.01 6
1432.09 1
1432.18 0
1432.27 0
1432.35 0
1432.44 0
1432.53 0
1432.61 0
1432.70 5
1432.79 14
1432.87 23
1432.96 32
1433.05 41
1433.13 49
1433.22 58
1433.31 65
1433.39 72
1433.48 76
1433.57 79
1433.65 80
1433.74 79
1433.83 78
1433.91 75
1434.00 73
1434.09 70
1434.18 67
1434.26 62
1434.35 58
1434.44 53
1434.52 50
1434.61 47
1434.70 47
1434.78 48
1434.87 51
1434.96 54
1435.04 57
1435.13 61
1435.22 64
1435.30 69
1435.39 74
1435.48 78
1435.56 83
1435.65 86
1435.74 87
1435.83 87
1435.91 85
1436.00 83
1436.09 80
1436.17 79
1436.26 79
1436.35 81
1436.43 84
1436.52 88
1436.61 93
1436.69 97
1436.78 100
1436.87 102
1436.95 102
1437.04 102
1437.13 101
1437.22 99
1437.30 98
1437.39 96
1437.48 96
1437.56 95
1437.65 94
1437.74 94
1437.82 94
1437.91 95
1438.00 96
1438.08 97
1438.17 100
1438.26 104
1438.35 109
1438.43 114
1438.52 118
1438.61 121
1438.69 121
1438.78 119
1438.87 114
1438.95 107
1439.04 100
1439.13 94
1439.22 89
1439.30 87
1439.39 87
1439.48 90
1439.56 94
1439.65 98
1439.74 102
1439.82 106
1439.91 109
1440.00 111
1440.08 112
1440.17 114
1440.26 114
1440.35 114
1440.43 112
1440.52 110
1440.61 106
1440.69 101
1440.78 95
1440.87 90
1440.95 85
1441.04 80
1441.13 77
1441.22 74
1441.30 72
1441.39 71
1441.48 70
1441.56 69
1441.65 67
1441.74 65
1441.83 61
1441.91 57
1442.00 53
1442.09 50
1442.17 48
1442.26 49
1442.35 52
1442.43 57
1442.52 64
1442.61 70
1442.70 74
1442.78 77
1442.87 77
1442.96 75
1443.04 72
1443.13 68
1443.22 65
1443.31 61
1443.39 59
1443.48 56
1443.57 52
1443.65 48
1443.74 44
1443.83 39
1443.92 35
1444.00 32
1444.09 31
1444.18 31
1444.26 32
1444.35 36
1444.44 40
1444.52 45
1444.61 51
1444.70 57
1444.79 63
1444.87 67
1444.96 69
1445.05 71
1445.13 73
1445.22 74
1445.31 76
1445.40 79
1445.48 83
1445.57 86
1445.66 89
1445.74 91
1445.83 90
1445.92 87
1446.01 82
1446.09 75
1446.18 67
1446.27 60
1446.36 54
1446.44 49
1446.53 46
1446.62 45
1446.70 44
1446.79 44
1446.88 44
1446.97 43
1447.05 43
1447.14 44
1447.23 46
1447.31 49
1447.40 54
1447.49 59
1447.58 66
1447.66 73
1447.75 81
1447.84 88
1447.92 96
1448.01 104
1448.10 113
1448.19 122
1448.27 132
1448.36 141
1448.45 148
1448.54 153
1448.62 156
1448.71 156
1448.80 154
1448.88 153
1448.97 154
1449.06 157
1449.15 165
1449.23 177
1449.32 190
1449.41 203
1449.50 214
1449.58 221
1449.67 225
1449.76 225
1449.84 222
1449.93 218
1450.02 214
1450.11 211
1450.19 208
1450.28 207
1450.37 205
1450.46 203
1450.54 199
1450.63 194
1450.72 187
1450.80 178
1450.89 168
1450.98 157
1451.07 147
1451.15 139
1451.24 131
1451.33 125
1451.42 119
1451.50 113
1451.59 107
1451.68 100
1451.77 92
1451.85 85
1451.94 78
1452.03 73
1452.11 70
1452.20 68
1452.29 67
1452.38 68
1452.46 69
1452.55 71
1452.64 73
1452.73 76
1452.81 78
1452.90 81
1452.99 85
1453.08 88
1453.16 91
1453.25 95
1453.34 99
1453.43 104
1453.51 108
1453.60 111
1453.69 114
1453.78 116
1453.86 118
1453.95 121
1454.04 123
1454.12 126
1454.21 128
1454.30 129
1454.39 130
1454.47 130
1454.56 130
1454.65 131
1454.74 134
1454.82 138
1454.91 142
1455.00 146
1455.09 149
1455.17 149
1455.26 147
1455.35 143
1455.44 138
1455.52 135
1455.61 134
1455.70 136
1455.79 140
1455.87 146
1455.96 151
1456.05 155
1456.14 156
1456.22 156
1456.31 154
1456.40 151
1456.49 149
1456.57 146
1456.66 143
1456.75 140
1456.84 137
1456.92 133
1457.01 129
1457.10 126
1457.19 125
1457.27 126
1457.36 128
1457.45 131
1457.54 134
1457.62 137
1457.71 138
1457.80 139
1457.89 140
1457.97 140
1458.06 141
1458.15 140
1458.24 139
1458.32 136
1458.41 131
1458.50 125
1458.59 118
1458.67 112
1458.76 108
1458.85 106
1458.94 105
1459.02 107
1459.11 108
1459.20 109
1459.29 109
1459.37 108
1459.46 104
1459.55 99
1459.64 93
1459.72 85
1459.81 76
1459.90 67
1459.99 59
1460.08 52
1460.16 49
1460.25 49
1460.34 52
1460.43 60
1460.51 69
1460.60 80
1460.69 90
1460.78 99
1460.86 107
1460.95 113
1461.04 118
1461.13 125
1461.21 133
1461.30 142
1461.39 153
1461.48 164
1461.56 174
1461.65 183
1461.74 190
1461.83 195
1461.92 198
1462.00 199
1462.09 199
1462.18 198
1462.27 195
1462.35 191
1462.44 186
1462.53 179
1462.62 173
1462.70 168
1462.79 164
1462.88 163
1462.97 162
1463.06 163
1463.14 164
1463.23 164
1463.32 162
1463.41 159
1463.49 154
1463.58 148
1463.67 143
1463.76 140
1463.84 137
1463.93 136
1464.02 136
1464.11 137
1464.20 136
1464.28 135
1464.37 132
1464.46 129
1464.55 125
1464.63 121
1464.72 117
1464.81 113
1464.90 108
1464.98 103
1465.07 98
1465.16 92
1465.25 87
1465.34 82
1465.42 78
1465.51 74
1465.60 72
1465.69 69
1465.77 67
1465.86 64
1465.95 61
1466.04 58
1466.13 55
1466.21 53
1466.30 50
1466.39 47
1466.48 45
1466.56 42
1466.65 38
1466.74 36
1466.83 34
1466.92 33
1467.00 35
1467.09 37
1467.18 41
1467.27 44
1467.35 45
1467.44 44
1467.53 40
1467.62 34
1467.71 26
1467.79 18
1467.88 9
1467.97 2
1468.06 0
1468.15 0
1468.23 0
1468.32 0
1468.41 0
1468.50 0
1468.58 0
1468.67 0
1468.76 5
1468.85 11
1468.94 18
1469.02 23
1469.11 27
1469.20 29
1469.29 31
1469.38 32
1469.46 33
1469.55 33
1469.64 32
1469.73 32
1469.81 31
1469.90 29
1469.99 28
1470.08 27
1470.17 25
1470.25 24
1470.34 23
1470.43 21
1470.52 20
1470.61 18
1470.69 17
1470.78 18
1470.87 20
1470.96 25
1471.05 31
1471.13 39
1471.22 46
1471.31 52
1471.40 56
1471.48 58
1471.57 56
1471.66 53
1471.75 48
1471.84 43
1471.92 37
1472.01 31
1472.10 26
1472.19 21
1472.28 17
1472.36 14
1472.45 14
1472.54 15
1472.63 17
1472.72 21
1472.80 26
1472.89 32
1472.98 38
1473.07 43
1473.16 49
1473.24 55
1473.33 61
1473.42 67
1473.51 71
1473.60 75
1473.68 76
1473.77 75
1473.86 72
1473.95 68
1474.04 61
1474.12 55
1474.21 48
1474.30 43
1474.39 38
1474.48 35
1474.56 32
1474.65 31
1474.74 29
1474.83 27
1474.92 26
1475.00 24
1475.09 22
1475.18 21
1475.27 20
1475.36 21
1475.44 22
1475.53 24
1475.62 27
1475.71 31
1475.80 35
1475.89 39
1475.97 43
1476.06 48
1476.15 54
1476.24 61
1476.33 69
1476.41 78
1476.50 87
1476.59 94
1476.68 100
1476.77 103
1476.85 105
1476.94 104
1477.03 103
1477.12 101
1477.21 99
1477.29 99
1477.38 99
1477.47 99
1477.56 101
1477.65 102
1477.74 105
1477.82 109
1477.91 113
1478.00 118
1478.09 123
1478.18 127
1478.26 131
1478.35 134
1478.44 135
1478.53 135
1478.62 133
1478.70 131
1478.79 128
1478.88 127
1478.97 126
1479.06 128
1479.15 132
1479.23 136
1479.32 139
1479.41 141
1479.50 140
1479.59 136
1479.67 128
1479.76 117
1479.85 104
1479.94 91
1480.03 80
1480.12 71
1480.20 64
1480.29 61
1480.38 60
1480.47 61
1480.56 63
1480.64 66
1480.73 67
1480.82 67
1480.91 65
1481.00 61
1481.09 56
1481.17 49
1481.26 41
1481.35 34
1481.44 27
1481.53 21
1481.62 18
1481.70 16
1481.79 15
1481.88 17
1481.97 19
1482.06 22
1482.14 24
1482.23 27
1482.32 28
1482.41 30
1482.50 32
1482.59 34
1482.67 38
1482.76 43
1482.85 49
1482.94 56
1483.03 63
1483.12 71
1483.20 78
1483.29 85
1483.38 91
1483.47 95
1483.56 97
1483.65 96
1483.73 92
1483.82 85
1483.91 75
1484.00 65
1484.09 54
1484.18 45
1484.26 37
1484.35 31
1484.44 27
1484.53 25
1484.62 24
1484.71 24
1484.79 24
1484.88 24
1484.97 25
1485.06 26
1485.15 27
1485.24 29
1485.32 31
1485.41 35
1485.50 39
1485.59 43
1485.68 49
1485.77 55
1485.85 62
1485.94 70
1486.03 79
1486.12 88
1486.21 97
1486.30 105
1486.38 111
1486.47 117
1486.56 122
1486.65 127
1486.74 134
1486.83 142
1486.91 152
1487.00 165
1487.09 180
1487.18 196
1487.27 212
1487.36 226
1487.44 237
1487.53 243
1487.62 244
1487.71 239
1487.80 229
1487.89 215
1487.98 197
1488.06 179
1488.15 159
1488.24 140
1488.33 123
1488.42 108
1488.51 95
1488.59 87
1488.68 81
1488.77 79
1488.86 79
1488.95 82
1489.04 85
1489.12 88
1489.21 89
1489.30 91
1489.39 91
1489.48 91
1489.57 90
1489.66 91
1489.74 91
1489.83 92
1489.92 93
1490.01 93
1490.10 94
1490.19 94
1490.28 95
1490.36 96
1490.45 97
1490.54 99
1490.63 100
1490.72 100
1490.81 99
1490.89 95
1490.98 89
1491.07 82
1491.16 73
1491.25 64
1491.34 57
1491.43 50
1491.51 44
1491.60 40
1491.69 38
1491.78 37
1491.87 37
1491.96 38
1492.05 39
1492.13 40
1492.22 41
1492.31 42
1492.40 41
1492.49 41
1492.58 42
1492.67 44
1492.75 48
1492.84 52
1492.93 56
1493.02 58
1493.11 58
1493.20 56
1493.29 52
1493.37 49
1493.46 48
1493.55 49
1493.64 53
1493.73 60
1493.82 68
1493.91 76
1493.99 82
1494.08 85
1494.17 85
1494.26 82
1494.35 77
1494.44 69
1494.53 60
1494.61 52
1494.70 45
1494.79 42
1494.88 41
1494.97 45
1495.06 53
1495.15 63
1495.24 76
1495.32 89
1495.41 102
1495.50 112
1495.59 119
1495.68 121
1495.77 120
1495.86 114
1495.94 105
1496.03 95
1496.12 83
1496.21 73
1496.30 64
1496.39 57
1496.48 52
1496.57 48
1496.65 45
1496.74 43
1496.83 40
1496.92 38
1497.01 36
1497.10 34
1497.19 32
1497.27 29
1497.36 26
1497.45 22
1497.54 18
1497.63 13
1497.72 9
1497.81 6
1497.90 5
1497.98 6
1498.07 9
1498.16 15
1498.25 22
1498.34 30
1498.43 39
1498.52 49
1498.61 59
1498.69 67
1498.78 73
1498.87 76
1498.96 77
1499.05 76
1499.14 75
1499.23 74
1499.32 74
1499.40 77
1499.49 82
1499.58 89
1499.67 96
1499.76 104
1499.85 111
1499.94 117
1500.03 121
1500.11 123
1500.20 125
1500.29 124
1500.38 123
1500.47 121
1500.56 119
1500.65 116
1500.74 114
1500.83 113
1500.91 111
1501.00 110
1501.09 108
1501.18 107
1501.27 106
1501.36 106
1501.45 107
1501.54 111
1501.62 117
1501.71 124
1501.80 133
1501.89 141
1501.98 147
1502.07 152
1502.16 155
1502.25 154
1502.34 152
1502.42 146
1502.51 139
1502.60 130
1502.69 120
1502.78 109
1502.87 98
1502.96 88
1503.05 79
1503.13 71
1503.22 66
1503.31 62
1503.40 59
1503.49 58
1503.58 59
1503.67 61
1503.76 65
1503.85 69
1503.94 73
1504.02 76
1504.11 76
1504.20 75
1504.29 72
1504.38 69
1504.47 67
1504.56 66
1504.65 69
1504.74 76
1504.82 86
1504.91 98
1505.00 111
1505.09 122
1505.18 129
1505.27 133
1505.36 131
1505.45 124
1505.54 114
1505.62 103
1505.71 91
1505.80 80
1505.89 71
1505.98 63
1506.07 56
1506.16 50
1506.25 45
1506.34 41
1506.43 37
1506.51 34
1506.60 32
1506.69 31
1506.78 32
1506.87 33
1506.96 35
1507.05 38
1507.14 42
1507.23 47
1507.32 53
1507.40 60
1507.49 69
1507.58 79
1507.67 90
1507.76 100
1507.85 108
1507.94 113
1508.03 115
1508.12 114
1508.21 109
1508.29 101
1508.38 91
1508.47 81
1508.56 71
1508.65 61
1508.74 54
1508.83 48
1508.92 45
1509.01 43
1509.10 43
1509.18 43
1509.27 43
1509.36 41
1509.45 38
1509.54 34
1509.63 29
1509.72 23
1509.81 18
1509.90 14
1509.99 11
1510.08 10
1510.16 11
1510.25 11
1510.34 12
1510.43 11
1510.52 10
1510.61 6
1510.70 2
1510.79 0
1510.88 0
1510.97 0
1511.06 0
1511.14 0
1511.23 0
1511.32 0
1511.41 0
1511.50 1
1511.59 3
1511.68 6
1511.77 11
1511.86 20
1511.95 30
1512.04 42
1512.13 53
1512.21 62
1512.30 68
1512.39 70
1512.48 70
1512.57 69
1512.66 67
1512.75 68
1512.84 70
1512.93 75
1513.02 82
1513.11 90
1513.20 98
1513.28 105
1513.37 109
1513.46 111
1513.55 110
1513.64 107
1513.73 104
1513.82 103
1513.91 105
1514.00 110
1514.09 119
1514.18 131
1514.27 144
1514.35 157
1514.44 169
1514.53 180
1514.62 188
1514.71 194
1514.80 198
1514.89 201
1514.98 202
1515.07 201
1515.16 198
1515.25 191
1515.34 182
1515.43 170
1515.51 157
1515.60 144
1515.69 134
1515.78 127
1515.87 124
1515.96 125
1516.05 128
1516.14 133
1516.23 137
1516.32 140
1516.41 142
1516.50 142
1516.59 141
1516.67 140
1516.76 139
1516.85 141
1516.94 144
1517.03 149
1517.12 155
1517.21 162
1517.30 168
1517.39 173
1517.48 176
1517.57 176
1517.66 172
1517.75 166
1517.84 157
1517.93 145
1518.01 132
1518.10 119
1518.19 108
1518.28 99
1518.37 94
1518.46 92
1518.55 94
1518.64 99
1518.73 104
1518.82 110
1518.91 115
1519.00 119
1519.09 123
1519.18 126
1519.27 131
1519.35 136
1519.44 141
1519.53 147
1519.62 153
1519.71 158
1519.80 162
1519.89 162
1519.98 160
1520.07 155
1520.16 147
1520.25 137
1520.34 127
1520.43 118
1520.52 111
1520.61 106
1520.70 104
1520.78 105
1520.87 106
1520.96 108
1521.05 108
1521.14 107
1521.23 104
1521.32 100
1521.41 96
1521.50 93
1521.59 91
1521.68 92
1521.77 94
1521.86 97
1521.95 99
1522.04 99
1522.13 97
1522.22 93
1522.30 86
1522.39 77
1522.48 68
1522.57 59
1522.66 51
1522.75 44
1522.84 39
1522.93 34
1523.02 31
1523.11 29
1523.20 28
1523.29 27
1523.38 27
1523.47 27
1523.56 29
1523.65 31
1523.74 34
1523.83 38
1523.92 44
1524.00 50
1524.09 56
1524.18 61
1524.27 66
1524.36 70
1524.45 73
1524.54 76
1524.63 78
1524.72 79
1524.81 78
1524.90 76
1524.99 71
1525.08 64
1525.17 57
1525.26 51
1525.35 46
1525.44 42
1525.53 41
1525.62 42
1525.71 44
1525.80 47
1525.88 50
1525.97 54
1526.06 58
1526.15 61
1526.24 64
1526.33 66
1526.42 67
1526.51 67
1526.60 67
1526.69 66
1526.78 65
1526.87 64
1526.96 63
1527.05 62
1527.14 61
1527.23 60
1527.32 59
1527.41 58
1527.50 57
1527.59 56
1527.68 56
1527.77 56
1527.86 56
1527.94 57
1528.03 57
1528.12 57
1528.21 56
1528.30 55
1528.39 54
1528.48 53
1528.57 53
1528.66 54
1528.75 57
1528.84 60
1528.93 63
1529.02 66
1529.11 69
1529.20 71
1529.29 73
1529.38 74
1529.47 75
1529.56 74
1529.65 72
1529.74 68
1529.83 63
1529.92 57
1530.01 51
1530.10 46
1530.19 43
1530.28 41
1530.37 41
1530.46 42
1530.54 44
1530.63 45
1530.72 47
1530.81 48
1530.90 49
1530.99 50
1531.08 52
1531.17 55
1531.26 59
1531.35 64
1531.44 71
1531.53 78
1531.62 84
1531.71 87
1531.80 88
1531.89 86
1531.98 81
1532.07 74
1532.16 66
1532.25 58
1532.34 51
1532.43 45
1532.52 39
1532.61 33
1532.70 28
1532.79 22
1532.88 17
1532.97 13
1533.06 11
1533.15 10
1533.24 10
1533.33 11
1533.42 10
1533.51 7
1533.60 3
1533.69 0
1533.78 0
1533.86 0
1533.95 0
1534.04 0
1534.13 0
1534.22 0
1534.31 7
1534.40 17
1534.49 25
1534.58 31
1534.67 35
1534.76 37
1534.85 36
1534.94 35
1535.03 32
1535.12 29
1535.21 26
1535.30 26
1535.39 26
1535.48 30
1535.57 35
1535.66 40
1535.75 47
1535.84 53
1535.93 58
1536.02 63
1536.11 68
1536.20 73
1536.29 79
1536.38 85
1536.47 91
1536.56 96
1536.65 98
1536.74 98
1536.83 95
1536.92 90
1537.01 85
1537.10 81
1537.19 79
1537.28 80
1537.37 84
1537.46 92
1537.55 100
1537.64 109
1537.73 118
1537.82 126
1537.91 135
1538.00 144
1538.09 155
1538.18 166
1538.27 179
1538.36 191
1538.45 201
1538.54 210
1538.63 216
1538.72 221
1538.81 224
1538.90 227
1538.99 230
1539.08 234
1539.17 238
1539.26 243
1539.35 247
1539.44 252
1539.53 258
1539.62 266
1539.71 274
1539.80 285
1539.89 296
1539.98 308
1540.07 321
1540.16 332
1540.25 342
1540.34 351
1540.43 359
1540.52 366
1540.61 372
1540.70 378
1540.79 383
1540.88 387
1540.97 392
1541.06 397
1541.15 402
1541.24 409
1541.33 416
1541.42 425
1541.51 434
1541.60 442
1541.69 449
1541.78 454
1541.87 457
1541.96 456
1542.05 454
1542.14 450
1542.23 447
1542.32 445
1542.41 446
1542.50 448
1542.59 454
1542.68 460
1542.77 467
1542.86 473
1542.95 478
1543.04 482
1543.13 484
1543.22 486
1543.31 487
1543.40 488
1543.49 488
1543.58 487
1543.67 485
1543.76 481
1543.85 476
1543.94 468
1544.03 460
1544.12 450
1544.21 438
1544.30 427
1544.39 415
1544.48 404
1544.57 392
1544.66 380
1544.75 369
1544.84 358
1544.93 347
1545.02 336
1545.11 326
1545.20 316
1545.29 306
1545.38 295
1545.47 284
1545.56 273
1545.65 263
1545.74 254
1545.83 247
1545.92 242
1546.01 239
1546.10 237
1546.19 236
1546.28 235
1546.37 234
1546.46 233
1546.55 231
1546.64 228
1546.73 226
1546.82 225
1546.91 224
1547.00 224
1547.09 223
1547.18 221
1547.27 217
1547.36 211
1547.45 202
1547.54 190
1547.63 176
1547.72 161
1547.81 147
1547.90 134
1547.99 124
1548.08 117
1548.17 113
1548.26 111
1548.35 112
1548.44 115
1548.53 120
1548.62 128
1548.71 137
1548.81 148
1548.90 159
1548.99 169
1549.08 177
1549.17 181
1549.26 182
1549.35 180
1549.44 174
1549.53 166
1549.62 156
1549.71 145
1549.80 133
1549.89 120
1549.98 107
1550.07 95
1550.16 83
1550.25 74
1550.34 68
1550.43 65
1550.52 65
1550.61 67
1550.70 71
1550.79 74
1550.88 76
1550.97 77
1551.06 76
1551.15 75
1551.24 73
1551.33 72
1551.42 73
1551.51 75
1551.60 78
1551.69 81
1551.78 84
1551.87 87
1551.96 90
1552.05 93
1552.15 95
1552.24 99
1552.33 103
1552.42 107
1552.51 111
1552.60 111
1552.69 109
1552.78 104
1552.87 97
1552.96 89
1553.05 82
1553.14 78
1553.23 78
1553.32 81
1553.41 88
1553.50 95
1553.59 103
1553.68 110
1553.77 114
1553.86 117
1553.95 119
1554.04 120
1554.13 121
1554.22 122
1554.31 123
1554.40 124
1554.49 124
1554.58 123
1554.68 124
1554.77 126
1554.86 130
1554.95 138
1555.04 149
1555.13 164
1555.22 181
1555.31 199
1555.40 216
1555.49 231
1555.58 242
1555.67 249
1555.76 252
1555.85 251
1555.94 248
1556.03 243
1556.12 239
1556.21 235
1556.30 233
1556.39 230
1556.48 227
1556.57 222
1556.66 214
1556.75 204
1556.85 192
1556.94 180
1557.03 169
1557.12 160
1557.21 154
1557.30 151
1557.39 152
1557.48 156
1557.57 161
1557.66 167
1557.75 171
1557.84 173
1557.93 172
1558.02 168
1558.11 160
1558.20 148
1558.29 135
1558.38 120
1558.47 105
1558.56 91
1558.65 78
1558.75 67
1558.84 57
1558.93 49
1559.02 42
1559.11 37
1559.20 34
1559.29 33
1559.38 36
1559.47 43
1559.56 54
1559.65 68
1559.74 84
1559.83 99
1559.92 110
1560.01 115
1560.10 112
1560.19 102
1560.28 86
1560.37 66
1560.47 45
1560.56 26
1560.65 11
1560.74 0
1560.83 0
1560.92 0
1561.01 1
1561.10 8
1561.19 18
1561.28 28
1561.37 37
1561.46 45
1561.55 50
1561.64 54
1561.73 56
1561.82 57
1561.91 59
1562.01 63
1562.10 68
1562.19 76
1562.28 87
1562.37 101
1562.46 118
1562.55 137
1562.64 158
1562.73 180
1562.82 200
1562.91 219
1563.00 232
1563.09 241
1563.18 244
1563.27 244
1563.36 240
1563.46 237
1563.55 235
1563.64 235
1563.73 238
1563.82 244
1563.91 253
1564.00 263
1564.09 276
1564.18 291
1564.27 309
1564.36 330
1564.45 355
1564.54 383
1564.63 413
1564.72 442
1564.82 470
1564.91 496
1565.00 518
1565.09 539
1565.18 559
1565.27 580
1565.36 603
1565.45 627
1565.54 652
1565.63 679
1565.72 706
1565.81 732
1565.90 758
1565.99 785
1566.09 814
1566.18 846
1566.27 883
1566.36 925
1566.45 971
1566.54 1022
1566.63 1075
1566.72 1131
1566.81 1186
1566.90 1241
1566.99 1295
1567.08 1348
1567.17 1400
1567.26 1453
1567.36 1507
1567.45 1563
1567.54 1622
1567.63 1682
1567.72 1741
1567.81 1799
1567.90 1853
1567.99 1900
1568.08 1939
1568.17 1970
1568.26 1995
1568.35 2017
1568.44 2039
1568.54 2064
1568.63 2093
1568.72 2127
1568.81 2163
1568.90 2197
1568.99 2223
1569.08 2238
1569.17 2241
1569.26 2234
1569.35 2218
1569.44 2199
1569.53 2180
1569.63 2166
1569.72 2156
1569.81 2152
1569.90 2150
1569.99 2151
1570.08 2153
1570.17 2153
1570.26 2152
1570.35 2149
1570.44 2145
1570.53 2138
1570.62 2129
1570.72 2116
1570.81 2099
1570.90 2078
1570.99 2052
1571.08 2021
1571.17 1986
1571.26 1949
1571.35 1910
1571.44 1871
1571.53 1834
1571.62 1797
1571.72 1761
1571.81 1725
1571.90 1687
1571.99 1649
1572.08 1609
1572.17 1569
1572.26 1527
1572.35 1485
1572.44 1441
1572.53 1398
1572.62 1356
1572.71 1316
1572.81 1282
1572.90 1254
1572.99 1233
1573.08 1217
1573.17 1203
1573.26 1189
1573.35 1170
1573.44 1145
1573.53 1115
1573.62 1083
1573.72 1050
1573.81 1019
1573.90 991
1573.99 965
1574.08 940
1574.17 913
1574.26 882
1574.35 849
1574.44 812
1574.53 774
1574.62 738
1574.72 703
1574.81 671
1574.90 640
1574.99 611
1575.08 583
1575.17 555
1575.26 526
1575.35 499
1575.44 473
1575.53 449
1575.63 428
1575.72 410
1575.81 396
1575.90 384
1575.99 373
1576.08 362
1576.17 351
1576.26 338
1576.35 325
1576.44 312
1576.54 301
1576.63 291
1576.72 285
1576.81 283
1576.90 285
1576.99 289
1577.08 295
1577.17 301
1577.26 306
1577.35 309
1577.45 308
1577.54 304
1577.63 295
1577.72 284
1577.81 268
1577.90 252
1577.99 234
1578.08 218
1578.17 205
1578.27 196
1578.36 191
1578.45 188
1578.54 189
1578.63 190
1578.72 192
1578.81 193
1578.90 192
1578.99 190
1579.09 187
1579.18 183
1579.27 177
1579.36 171
1579.45 163
1579.54 155
1579.63 146
1579.72 137
1579.81 129
1579.91 121
1580.00 115
1580.09 112
1580.18 111
1580.27 112
1580.36 117
1580.45 123
1580.54 131
1580.63 139
1580.73 145
1580.82 150
1580.91 153
1581.00 154
1581.09 152
1581.18 149
1581.27 143
1581.36 136
1581.45 128
1581.55 119
1581.64 111
1581.73 105
1581.82 100
1581.91 98
1582.00 98
1582.09 100
1582.18 103
1582.28 105
1582.37 106
1582.46 104
1582.55 101
1582.64 97
1582.73 93
1582.82 90
1582.91 90
1583.01 92
1583.10 96
1583.19 100
1583.28 105
1583.37 109
1583.46 113
1583.55 117
1583.64 124
1583.73 133
1583.83 144
1583.92 155
1584.01 164
1584.10 169
1584.19 168
1584.28 160
1584.37 147
1584.46 132
1584.56 117
1584.65 106
1584.74 100
1584.83 98
1584.92 100
1585.01 102
1585.10 104
1585.19 103
1585.29 100
1585.38 96
1585.47 92
1585.56 90
1585.65 89
1585.74 89
1585.83 90
1585.93 91
1586.02 90
1586.11 88
1586.20 86
1586.29 84
1586.38 83
1586.47 84
1586.56 86
1586.66 89
1586.75 90
1586.84 88
1586.93 83
1587.02 74
1587.11 63
1587.20 51
1587.29 41
1587.39 32
1587.48 28
1587.57 28
1587.66 31
1587.75 36
1587.84 41
1587.93 47
1588.03 52
1588.12 55
1588.21 59
1588.30 64
1588.39 69
1588.48 74
1588.57 78
1588.67 79
1588.76 78
1588.85 72
1588.94 63
1589.03 52
1589.12 40
1589.21 28
1589.30 18
1589.40 10
1589.49 4
1589.58 0
1589.67 0
1589.76 0
1589.85 0
1589.94 0
1590.04 0
1590.13 0
1590.22 0
1590.31 0
1590.40 0
1590.49 7
1590.58 19
1590.68 33
1590.77 47
1590.86 60
1590.95 70
1591.04 78
1591.13 82
1591.22 85
1591.32 87
1591.41 90
1591.50 92
1591.59 96
1591.68 102
1591.77 109
1591.86 117
1591.96 126
1592.05 136
1592.14 143
1592.23 149
1592.32 150
1592.41 146
1592.51 140
1592.60 131
1592.69 123
1592.78 115
1592.87 111
1592.96 109
1593.05 108
1593.15 109
1593.24 109
1593.33 108
1593.42 107
1593.51 104
1593.60 100
1593.69 96
1593.79 92
1593.88 88
1593.97 84
1594.06 81
1594.15 79
1594.24 77
1594.34 77
1594.43 76
1594.52 75
1594.61 75
1594.70 73
1594.79 71
1594.88 67
1594.98 63
1595.07 58
1595.16 54
1595.25 50
1595.34 47
1595.43 47
1595.53 49
1595.62 55
1595.71 65
1595.80 77
1595.89 90
1595.98 103
1596.08 114
1596.17 121
1596.26 124
1596.35 123
1596.44 118
1596.53 111
1596.62 105
1596.72 101
1596.81 100
1596.90 101
1596.99 104
1597.08 107
1597.17 108
1597.27 106
1597.36 101
1597.45 94
1597.54 85
1597.63 76
1597.72 68
1597.82 61
1597.91 57
1598.00 54
1598.09 53
1598.18 53
1598.27 54
1598.37 56
1598.46 58
1598.55 59
1598.64 61
1598.73 62
1598.82 64
1598.92 65
1599.01 66
1599.10 68
1599.19 69
1599.28 69
1599.37 68
1599.47 66
1599.56 61
1599.65 56
1599.74 51
1599.83 46
1599.92 43
1600.02 43
1600.11 45
1600.20 48
1600.29 52
1600.38 57
1600.47 62
1600.57 65
1600.66 67
1600.75 66
1600.84 65
1600.93 62
1601.02 60
1601.12 61
1601.21 64
1601.30 71
1601.39 81
1601.48 93
1601.58 107
1601.67 119
1601.76 128
1601.85 135
1601.94 140
1602.03 142
1602.13 143
1602.22 143
1602.31 144
1602.40 145
1602.49 146
1602.58 147
1602.68 149
1602.77 150
1602.86 151
1602.95 152
1603.04 153
1603.14 154
1603.23 156
1603.32 159
1603.41 163
1603.50 171
1603.59 181
1603.69 195
1603.78 211
1603.87 228
1603.96 245
1604.05 259
1604.15 269
1604.24 273
1604.33 271
1604.42 267
1604.51 261
1604.60 255
1604.70 253
1604.79 253
1604.88 255
1604.97 258
1605.06 260
1605.16 261
1605.25 261
1605.34 262
1605.43 265
1605.52 272
1605.61 282
1605.71 295
1605.80 309
1605.89 322
1605.98 334
1606.07 345
1606.17 355
1606.26 366
1606.35 379
1606.44 393
1606.53 408
1606.63 422
1606.72 432
1606.81 439
1606.90 442
1606.99 442
1607.08 442
1607.18 441
1607.27 442
1607.36 444
1607.45 446
1607.54 448
1607.64 448
1607.73 447
1607.82 444
1607.91 441
1608.00 439
1608.10 438
1608.19 438
1608.28 439
1608.37 442
1608.46 443
1608.56 444
1608.65 442
1608.74 439
1608.83 433
1608.92 427
1609.02 420
1609.11 412
1609.20 405
1609.29 398
1609.38 391
1609.47 385
1609.57 379
1609.66 374
1609.75 371
1609.84 371
1609.93 373
1610.03 379
1610.12 386
1610.21 393
1610.30 398
1610.39 401
1610.49 400
1610.58 395
1610.67 387
1610.76 378
1610.85 369
1610.95 360
1611.04 351
1611.13 343
1611.22 336
1611.31 328
1611.41 319
1611.50 311
1611.59 303
1611.68 296
1611.78 291
1611.87 287
1611.96 285
1612.05 283
1612.14 281
1612.24 278
1612.33 273
1612.42 267
1612.51 260
1612.60 253
1612.70 246
1612.79 240
1612.88 236
1612.97 232
1613.06 229
1613.16 226
1613.25 222
1613.34 218
1613.43 214
1613.52 211
1613.62 206
1613.71 202
1613.80 197
1613.89 190
1613.98 182
1614.08 172
1614.17 161
1614.26 150
1614.35 139
1614.45 128
1614.54 120
1614.63 113
1614.72 110
1614.81 108
1614.91 108
1615.00 109
1615.09 112
1615.18 114
1615.27 117
1615.37 120
1615.46 124
1615.55 128
1615.64 131
1615.74 134
1615.83 135
1615.92 133
1616.01 130
1616.10 126
1616.20 120
1616.29 115
1616.38 110
1616.47 107
1616.56 106
1616.66 107
1616.75 111
1616.84 117
1616.93 125
1617.03 132
1617.12 139
1617.21 143
1617.30 144
1617.39 141
1617.49 135
1617.58 127
1617.67 118
1617.76 110
1617.86 102
1617.95 96
1618.04 92
1618.13 89
1618.22 88
1618.32 86
1618.41 84
1618.50 81
1618.59 78
1618.69 74
1618.78 71
1618.87 67
1618.96 65
1619.05 64
1619.15 64
1619.24 67
1619.33 71
1619.42 76
1619.52 81
1619.61 84
1619.70 87
1619.79 88
1619.88 90
1619.98 92
1620.07 97
1620.16 102
1620.25 108
1620.35 113
1620.44 116
1620.53 115
1620.62 111
1620.72 104
1620.81 96
1620.90 89
1620.99 84
1621.08 83
1621.18 83
1621.27 86
1621.36 90
1621.45 93
1621.55 95
1621.64 95
1621.73 93
1621.82 89
1621.92 84
1622.01 80
1622.10 77
1622.19 77
1622.28 80
1622.38 86
1622.47 94
1622.56 103
1622.65 110
1622.75 113
1622.84 113
1622.93 110
1623.02 106
1623.12 101
1623.21 98
1623.30 97
1623.39 99
1623.49 101
1623.58 102
1623.67 101
1623.76 99
1623.85 94
1623.95 90
1624.04 86
1624.13 85
1624.22 86
1624.32 88
1624.41 91
1624.50 94
1624.59 95
1624.69 93
1624.78 90
1624.87 85
1624.96 80
1625.06 75
1625.15 71
1625.24 69
1625.33 68
1625.43 68
1625.52 67
1625.61 67
1625.70 65
1625.80 63
1625.89 60
1625.98 57
1626.07 56
1626.16 56
1626.26 57
1626.35 60
1626.44 63
1626.53 66
1626.63 68
1626.72 69
1626.81 68
1626.90 65
1627.00 61
1627.09 56
1627.18 51
1627.27 45
1627.37 40
1627.46 34
1627.55 29
1627.64 24
1627.74 20
1627.83 16
1627.92 12
1628.01 10
1628.11 7
1628.20 5
1628.29 3
1628.38 0
1628.48 0
1628.57 0
1628.66 0
1628.75 0
1628.85 0
1628.94 0
1629.03 0
1629.12 6
1629.22 16
1629.31 25
1629.40 34
1629.49 39
1629.59 42
1629.68 42
1629.77 40
1629.86 38
1629.96 35
1630.05 33
1630.14 33
1630.24 33
1630.33 33
1630.42 34
1630.51 34
1630.61 33
1630.70 31
1630.79 28
1630.88 26
1630.98 25
1631.07 26
1631.16 30
1631.25 35
1631.35 42
1631.44 49
1631.53 54
1631.62 57
1631.72 57
1631.81 55
1631.90 51
1631.99 46
1632.09 42
1632.18 38
1632.27 36
1632.36 34
1632.46 32
1632.55 29
1632.64 25
1632.74 21
1632.83 17
1632.92 16
1633.01 17
1633.11 22
1633.20 30
1633.29 39
1633.38 48
1633.48 56
1633.57 62
1633.66 66
1633.75 67
1633.85 66
1633.94 64
1634.03 61
1634.13 56
1634.22 50
1634.31 43
1634.40 36
1634.50 29
1634.59 24
1634.68 21
1634.77 21
1634.87 24
1634.96 29
1635.05 34
1635.14 37
1635.24 39
1635.33 37
1635.42 33
1635.52 26
1635.61 18
1635.70 10
1635.79 3
1635.89 0
1635.98 0
1636.07 0
1636.16 0
1636.26 7
1636.35 14
1636.44 23
1636.54 31
1636.63 38
1636.72 43
1636.81 46
1636.91 46
1637.00 43
1637.09 39
1637.18 33
1637.28 26
1637.37 20
1637.46 16
1637.56 15
1637.65 18
1637.74 23
1637.83 31
1637.93 39
1638.02 47
1638.11 53
1638.21 58
1638.30 62
1638.39 66
1638.48 70
1638.58 74
1638.67 78
1638.76 82
1638.85 86
1638.95 88
1639.04 88
1639.13 88
1639.23 88
1639.32 89
1639.41 90
1639.50 93
1639.60 96
1639.69 101
1639.78 106
1639.88 112
1639.97 118
1640.06 124
1640.15 128
1640.25 130
1640.34 130
1640.43 127
1640.53 121
1640.62 113
1640.71 104
1640.80 94
1640.90 83
1640.99 74
1641.08 67
1641.18 63
1641.27 61
1641.36 61
1641.45 64
1641.55 67
1641.64 71
1641.73 73
1641.83 74
1641.92 74
1642.01 73
1642.10 71
1642.20 70
1642.29 71
1642.38 72
1642.48 76
1642.57 80
1642.66 84
1642.76 88
1642.85 91
1642.94 94
1643.03 95
1643.13 97
1643.22 97
1643.31 97
1643.41 96
1643.50 93
1643.59 89
1643.68 83
1643.78 76
1643.87 69
1643.96 62
1644.06 55
1644.15 50
1644.24 48
1644.34 48
1644.43 50
1644.52 56
1644.61 65
1644.71 76
1644.80 89
1644.89 100
1644.99 110
1645.08 116
1645.17 118
1645.26 115
1645.36 107
1645.45 96
1645.54 83
1645.64 70
1645.73 57
1645.82 46
1645.92 37
1646.01 30
1646.10 25
1646.19 21
1646.29 18
1646.38 17
1646.47 16
1646.57 16
1646.66 16
1646.75 17
1646.85 17
1646.94 16
1647.03 16
1647.13 16
1647.22 17
1647.31 21
1647.40 29
1647.50 41
1647.59 56
1647.68 75
1647.78 93
1647.87 111
1647.96 124
1648.06 132
1648.15 132
1648.24 126
1648.33 114
1648.43 99
1648.52 82
1648.61 66
1648.71 53
1648.80 43
1648.89 37
1648.99 34
1649.08 33
1649.17 32
1649.27 32
1649.36 30
1649.45 27
1649.55 23
1649.64 18
1649.73 13
1649.82 8
1649.92 4
1650.01 0
1650.10 0
1650.20 0
1650.29 0
1650.38 0
1650.48 0
1650.57 0
1650.66 0
1650.76 0
1650.85 1
1650.94 7
1651.04 14
1651.13 22
1651.22 29
1651.31 36
1651.41 41
1651.50 45
1651.59 48
1651.69 50
1651.78 51
1651.87 52
1651.97 53
1652.06 54
1652.15 56
1652.25 58
1652.34 60
1652.43 63
1652.53 65
1652.62 66
1652.71 66
1652.81 64
1652.90 60
1652.99 54
1653.09 48
1653.18 42
1653.27 35
1653.36 29
1653.46 23
1653.55 18
1653.64 15
1653.74 14
1653.83 15
1653.92 18
1654.02 24
1654.11 30
1654.20 37
1654.30 43
1654.39 47
1654.48 49
1654.58 51
1654.67 53
1654.76 56
1654.86 62
1654.95 70
1655.04 79
1655.14 88
1655.23 95
1655.32 98
1655.42 98
1655.51 93
1655.60 86
1655.70 78
1655.79 71
1655.88 65
1655.98 62
1656.07 61
1656.16 62
1656.26 65
1656.35 69
1656.44 74
1656.54 81
1656.63 87
1656.72 94
1656.82 98
1656.91 100
1657.00 99
1657.10 96
1657.19 90
1657.28 84
1657.38 78
1657.47 74
1657.56 72
1657.66 70
1657.75 68
1657.84 65
1657.94 61
1658.03 54
1658.12 46
1658.22 36
1658.31 27
1658.40 18
1658.50 10
1658.59 4
1658.68 0
1658.78 0
1658.87 0
1658.96 0
1659.06 0
1659.15 0
1659.24 0
1659.34 0
1659.43 0
1659.52 0
1659.62 0
1659.71 7
1659.80 16
1659.90 26
1659.99 36
1660.08 45
1660.18 51
1660.27 55
1660.36 57
1660.46 57
1660.55 58
1660.64 59
1660.74 61
1660.83 65
1660.92 71
1661.02 78
1661.11 87
1661.20 96
1661.30 106
1661.39 116
1661.48 126
1661.58 136
1661.67 144
1661.77 151
1661.86 157
1661.95 161
1662.05 163
1662.14 163
1662.23 161
1662.33 158
1662.42 152
1662.51 146
1662.61 141
1662.70 137
1662.79 136
1662.89 137
1662.98 139
1663.07 143
1663.17 146
1663.26 148
1663.35 148
1663.45 146
1663.54 145
1663.63 145
1663.73 146
1663.82 150
1663.92 154
1664.01 158
1664.10 159
1664.20 158
1664.29 152
1664.38 142
1664.48 130
1664.57 117
1664.66 105
1664.76 94
1664.85 87
1664.94 81
1665.04 78
1665.13 76
1665.22 75
1665.32 75
1665.41 77
1665.51 79
1665.60 83
1665.69 87
1665.79 89
1665.88 90
1665.97 88
1666.07 84
1666.16 77
1666.25 70
1666.35 64
1666.44 61
1666.53 63
1666.63 69
1666.72 78
1666.82 90
1666.91 102
1667.00 112
1667.10 120
1667.19 124
1667.28 126
1667.38 127
1667.47 126
1667.56 126
1667.66 125
1667.75 124
1667.85 123
1667.94 123
1668.03 123
1668.13 123
1668.22 125
1668.31 128
1668.41 133
1668.50 138
1668.59 142
1668.69 146
1668.78 149
1668.88 150
1668.97 151
1669.06 152
1669.16 154
1669.25 157
1669.34 161
1669.44 166
1669.53 169
1669.62 170
1669.72 167
1669.81 162
1669.91 153
1670.00 142
1670.09 129
1670.19 115
1670.28 104
1670.37 94
1670.47 88
1670.56 86
1670.66 87
1670.75 91
1670.84 97
1670.94 105
1671.03 112
1671.12 119
1671.22 125
1671.31 128
1671.40 130
1671.50 130
1671.59 129
1671.69 126
1671.78 123
1671.87 119
1671.97 117
1672.06 115
1672.15 114
1672.25 114
1672.34 114
1672.44 115
1672.53 115
1672.62 114
1672.72 113
1672.81 110
1672.90 106
1673.00 101
1673.09 93
1673.19 84
1673.28 75
1673.37 65
1673.47 57
1673.56 52
1673.66 49
1673.75 49
1673.84 51
1673.94 54
1674.03 57
1674.12 61
1674.22 64
1674.31 68
1674.41 72
1674.50 78
1674.59 84
1674.69 90
1674.78 94
1674.87 96
1674.97 94
1675.06 89
1675.16 82
1675.25 75
1675.34 69
1675.44 66
1675.53 65
1675.63 65
1675.72 68
1675.81 70
1675.91 71
1676.00 71
1676.09 69
1676.19 65
1676.28 60
1676.38 54
1676.47 47
1676.56 41
1676.66 35
1676.75 31
1676.85 29
1676.94 29
1677.03 30
1677.13 32
1677.22 35
1677.31 38
1677.41 41
1677.50 43
1677.60 46
1677.69 48
1677.78 50
1677.88 52
1677.97 53
1678.07 52
1678.16 49
1678.25 44
1678.35 36
1678.44 28
1678.54 21
1678.63 17
1678.72 17
1678.82 21
1678.91 28
1679.01 38
1679.10 47
1679.19 53
1679.29 57
1679.38 57
1679.48 54
1679.57 50
1679.66 45
1679.76 42
1679.85 41
1679.94 42
1680.04 44
1680.13 48
1680.23 52
1680.32 56
1680.41 58
1680.51 58
1680.60 56
1680.70 52
1680.79 46
1680.88 40
1680.98 33
1681.07 28
1681.17 23
1681.26 21
1681.35 22
1681.45 25
1681.54 31
1681.64 38
1681.73 45
1681.82 51
1681.92 54
1682.01 55
1682.11 53
1682.20 49
1682.29 44
1682.39 39
1682.48 34
1682.58 30
1682.67 27
1682.77 24
1682.86 22
1682.95 21
1683.05 21
1683.14 23
1683.24 26
1683.33 30
1683.42 35
1683.52 40
1683.61 43
1683.71 46
1683.80 48
1683.89 49
1683.99 51
1684.08 53
1684.18 53
1684.27 53
1684.36 50
1684.46 46
1684.55 40
1684.65 34
1684.74 28
1684.83 23
1684.93 18
1685.02 16
1685.12 15
1685.21 15
1685.31 16
1685.40 17
1685.49 18
1685.59 19
1685.68 19
1685.78 18
1685.87 16
1685.96 13
1686.06 9
1686.15 6
1686.25 4
1686.34 2
1686.43 2
1686.53 3
1686.62 5
1686.72 7
1686.81 9
1686.91 12
1687.00 15
1687.09 20
1687.19 26
1687.28 33
1687.38 40
1687.47 46
1687.56 51
1687.66 53
1687.75 52
1687.85 47
1687.94 40
1688.04 32
1688.13 24
1688.22 18
1688.32 13
1688.41 11
1688.51 9
1688.60 8
1688.70 8
1688.79 10
1688.88 12
1688.98 17
1689.07 24
1689.17 34
1689.26 45
1689.35 57
1689.45 67
1689.54 73
1689.64 75
1689.73 71
1689.83 64
1689.92 54
1690.01 43
1690.11 33
1690.20 27
1690.30 24
1690.39 25
1690.49 28
1690.58 32
1690.67 35
1690.77 36
1690.86 34
1690.96 29
1691.05 22
1691.15 16
1691.24 10
1691.33 9
1691.43 11
1691.52 17
1691.62 27
1691.71 40
1691.81 53
1691.90 67
1691.99 79
1692.09 89
1692.18 97
1692.28 100
1692.37 101
1692.47 100
1692.56 96
1692.65 91
1692.75 85
1692.84 80
1692.94 76
1693.03 72
1693.13 68
1693.22 65
1693.31 61
1693.41 58
1693.50 54
1693.60 50
1693.69 47
1693.79 44
1693.88 42
1693.97 42
1694.07 42
1694.16 43
1694.26 45
1694.35 46
1694.45 47
1694.54 47
1694.64 46
1694.73 44
1694.82 40
1694.92 34
1695.01 27
1695.11 19
1695.20 9
1695.30 0
1695.39 0
1695.48 0
1695.58 0
1695.67 0
1695.77 0
1695.86 0
1695.96 0
1696.05 0
1696.15 9
1696.24 21
1696.33 34
1696.43 49
1696.52 65
1696.62 82
1696.71 99
1696.81 113
1696.90 124
1697.00 130
1697.09 131
1697.18 127
1697.28 118
1697.37 108
1697.47 97
1697.56 87
1697.66 79
1697.75 73
1697.85 69
1697.94 66
1698.03 64
1698.13 63
1698.22 61
1698.32 60
1698.41 58
1698.51 55
1698.60 51
1698.70 44
1698.79 37
1698.88 29
1698.98 21
1699.07 16
1699.17 13
1699.26 15
1699.36 19
1699.45 27
1699.55 37
1699.64 48
1699.74 59
1699.83 70
1699.92 79
1700.02 85
1700.11 88
1700.21 88
1700.30 84
1700.40 77
1700.49 69
1700.59 63
1700.68 58
1700.78 57
1700.87 59
1700.96 62
1701.06 66
1701.15 69
1701.25 72
1701.34 74
1701.44 75
1701.53 76
1701.63 78
1701.72 80
1701.82 84
1701.91 87
1702.00 91
1702.10 94
1702.19 97
1702.29 99
1702.38 99
1702.48 98
1702.57 96
1702.67 91
1702.76 86
1702.86 81
1702.95 76
1703.05 71
1703.14 67
1703.23 63
1703.33 59
1703.42 53
1703.52 46
1703.61 39
1703.71 32
1703.80 27
1703.90 24
1703.99 25
1704.09 28
1704.18 33
1704.28 41
1704.37 49
1704.46 58
1704.56 68
1704.65 78
1704.75 89
1704.84 101
1704.94 115
1705.03 130
1705.13 145
1705.22 158
1705.32 167
1705.41 171
1705.51 170
1705.60 162
1705.70 151
1705.79 137
1705.88 123
1705.98 111
1706.07 101
1706.17 93
1706.26 88
1706.36 84
1706.45 83
1706.55 83
1706.64 84
1706.74 88
1706.83 93
1706.93 99
1707.02 106
1707.12 110
1707.21 113
1707.31 114
1707.40 112
1707.49 108
1707.59 101
1707.68 93
1707.78 82
1707.87 71
1707.97 58
1708.06 44
1708.16 31
1708.25 19
1708.35 9
1708.44 3
1708.54 0
1708.63 0
1708.73 0
1708.82 3
1708.92 5
1709.01 8
1709.11 10
1709.20 12
1709.30 15
1709.39 17
1709.48 20
1709.58 22
1709.67 23
1709.77 23
1709.86 22
1709.96 20
1710.05 18
1710.15 17
1710.24 15
1710.34 14
1710.43 14
1710.53 13
1710.62 12
1710.72 12
1710.81 11
1710.91 10
1711.00 9
1711.10 8
1711.19 7
1711.29 7
1711.38 6
1711.48 5
1711.57 3
1711.67 0
1711.76 0
1711.86 0
1711.95 0
1712.05 0
1712.14 0
1712.23 0
1712.33 0
1712.42 3
1712.52 6
1712.61 7
1712.71 7
1712.80 7
1712.90 8
1712.99 11
1713.09 16
1713.18 24
1713.28 34
1713.37 43
1713.47 52
1713.56 58
1713.66 61
1713.75 60
1713.85 57
1713.94 52
1714.04 45
1714.13 39
1714.23 34
1714.32 30
1714.42 28
1714.51 28
1714.61 29
1714.70 31
1714.80 33
1714.89 35
1714.99 37
1715.08 38
1715.18 40
1715.27 43
1715.37 46
1715.46 51
1715.56 58
1715.65 65
1715.75 73
1715.84 81
1715.94 89
1716.03 95
1716.13 99
1716.22 101
1716.32 101
1716.41 99
1716.51 97
1716.60 95
1716.70 94
1716.79 95
1716.89 96
1716.98 97
1717.08 99
1717.17 100
1717.27 100
1717.36 99
1717.46 98
1717.55 96
1717.65 93
1717.74 90
1717.84 87
1717.93 84
1718.03 80
1718.12 76
1718.22 71
1718.31 66
1718.41 60
1718.50 54
1718.60 48
1718.69 43
1718.79 40
1718.88 39
1718.98 41
1719.07 46
1719.17 51
1719.26 56
1719.36 59
1719.45 60
1719.55 58
1719.64 56
1719.74 55
1719.83 55
1719.93 58
1720.02 63
1720.12 69
1720.21 74
1720.31 77
1720.40 76
1720.50 72
1720.59 64
1720.69 55
1720.78 46
1720.88 39
1720.97 34
1721.07 31
1721.16 30
1721.26 30
1721.35 31
1721.45 31
1721.54 32
1721.64 32
1721.73 34
1721.83 37
1721.92 41
1722.02 46
1722.11 50
1722.21 54
1722.31 57
1722.40 59
1722.50 60
1722.59 61
1722.69 63
1722.78 68
1722.88 75
1722.97 85
1723.07 96
1723.16 107
1723.26 117
1723.35 126
1723.45 134
1723.54 140
1723.64 145
1723.73 149
1723.83 153
1723.92 155
1724.02 157
1724.11 157
1724.21 156
1724.30 155
1724.40 153
1724.49 151
1724.59 151
1724.68 152
1724.78 155
1724.87 159
1724.97 165
1725.07 172
1725.16 178
1725.26 182
1725.35 184
1725.45 183
1725.54 180
1725.64 176
1725.73 171
1725.83 167
1725.92 164
1726.02 162
1726.11 160
1726.21 157
1726.30 153
1726.40 147
1726.49 138
1726.59 128
1726.68 116
1726.78 105
1726.88 94
1726.97 85
1727.07 77
1727.16 72
1727.26 67
1727.35 63
1727.45 59
1727.54 54
1727.64 48
1727.73 42
1727.83 37
1727.92 35
1728.02 36
1728.11 40
1728.21 47
1728.30 56
1728.40 67
1728.50 76
1728.59 85
1728.69 91
1728.78 94
1728.88 96
1728.97 95
1729.07 92
1729.16 86
1729.26 79
1729.35 70
1729.45 59
1729.54 49
1729.64 40
1729.73 33
1729.83 29
1729.93 28
1730.02 29
1730.12 33
1730.21 37
1730.31 41
1730.40 45
1730.50 47
1730.59 49
1730.69 50
1730.78 51
1730.88 50
1730.97 49
1731.07 48
1731.16 45
1731.26 43
1731.36 42
1731.45 40
1731.55 39
1731.64 38
1731.74 36
1731.83 33
1731.93 28
1732.02 23
1732.12 17
1732.21 13
1732.31 11
1732.41 12
1732.50 17
1732.60 23
1732.69 30
1732.79 37
1732.88 42
1732.98 45
1733.07 46
1733.17 46
1733.26 46
1733.36 47
1733.45 50
1733.55 54
1733.65 59
1733.74 64
1733.84 67
1733.93 69
1734.03 67
1734.12 62
1734.22 53
1734.31 43
1734.41 31
1734.51 18
1734.60 5
1734.70 0
1734.79 0
1734.89 0
1734.98 0
1735.08 0
1735.17 0
1735.27 0
1735.36 0
1735.46 9
1735.56 25
1735.65 39
1735.75 50
1735.84 57
1735.94 60
1736.03 58
1736.13 54
1736.22 48
1736.32 41
1736.42 34
1736.51 27
1736.61 21
1736.70 16
1736.80 13
1736.89 10
1736.99 9
1737.08 10
1737.18 12
1737.28 15
1737.37 20
1737.47 26
1737.56 33
1737.66 42
1737.75 52
1737.85 62
1737.94 72
1738.04 81
1738.14 87
1738.23 91
1738.33 91
1738.42 88
1738.52 83
1738.61 78
1738.71 72
1738.80 67
1738.90 63
1739.00 60
1739.09 58
1739.19 58
1739.28 60
1739.38 62
1739.47 67
1739.57 71
1739.66 76
1739.76 79
1739.86 80
1739.95 79
1740.05 77
1740.14 73
1740.24 69
1740.33 66
1740.43 66
1740.53 70
1740.62 77
1740.72 88
1740.81 100
1740.91 112
1741.00 123
1741.10 130
1741.20 132
1741.29 130
1741.39 125
1741.48 118
1741.58 112
1741.67 105
1741.77 100
1741.86 96
1741.96 92
1742.06 87
1742.15 81
1742.25 74
1742.34 66
1742.44 59
1742.53 52
1742.63 46
1742.73 41
1742.82 37
1742.92 35
1743.01 33
1743.11 34
1743.20 36
1743.30 40
1743.40 44
1743.49 47
1743.59 50
1743.68 51
1743.78 50
1743.87 49
1743.97 48
1744.07 48
1744.16 50
1744.26 54
1744.35 59
1744.45 64
1744.54 68
1744.64 71
1744.74 71
1744.83 68
1744.93 65
1745.02 61
1745.12 58
1745.22 57
1745.31 59
1745.41 64
1745.50 72
1745.60 80
1745.69 87
1745.79 91
1745.89 92
1745.98 88
1746.08 81
1746.17 70
1746.27 60
1746.36 51
1746.46 44
1746.56 41
1746.65 41
1746.75 43
1746.84 45
1746.94 48
1747.04 49
1747.13 49
1747.23 48
1747.32 47
1747.42 48
1747.51 50
1747.61 55
1747.71 62
1747.80 70
1747.90 78
1747.99 87
1748.09 96
1748.19 106
1748.28 115
1748.38 125
1748.47 135
1748.57 144
1748.66 150
1748.76 152
1748.86 150
1748.95 144
1749.05 134
1749.14 122
1749.24 109
1749.34 97
1749.43 88
1749.53 84
1749.62 83
1749.72 85
1749.82 89
1749.91 92
1750.01 92
1750.10 87
1750.20 78
1750.30 65
1750.39 50
1750.49 36
1750.58 26
1750.68 21
1750.77 21
1750.87 26
1750.97 35
1751.06 46
1751.16 56
1751.25 66
1751.35 73
1751.45 78
1751.54 81
1751.64 81
1751.73 80
1751.83 79
1751.93 77
1752.02 76
1752.12 75
1752.21 74
1752.31 73
1752.41 71
1752.50 69
1752.60 67
1752.69 64
1752.79 61
1752.89 57
1752.98 53
1753.08 48
1753.17 42
1753.27 36
1753.37 31
1753.46 26
1753.56 21
1753.65 18
1753.75 15
1753.85 13
1753.94 11
1754.04 9
1754.13 6
1754.23 4
1754.33 3
1754.42 2
1754.52 2
1754.61 2
1754.71 3
1754.81 2
1754.90 1
1755.00 0
1755.09 0
1755.19 0
1755.29 0
1755.38 0
1755.48 0
1755.57 0
1755.67 4
1755.77 10
1755.86 17
1755.96 25
1756.05 33
1756.15 42
1756.25 48
1756.34 52
1756.44 53
1756.54 52
1756.63 47
1756.73 42
1756.82 35
1756.92 30
1757.02 26
1757.11 23
1757.21 21
1757.30 19
1757.40 18
1757.50 16
1757.59 13
1757.69 10
1757.78 6
1757.88 3
1757.98 1
1758.07 0
1758.17 0
1758.26 2
1758.36 5
1758.46 8
1758.55 11
1758.65 12
1758.75 11
1758.84 9
1758.94 7
1759.03 4
1759.13 4
1759.23 6
1759.32 11
1759.42 19
1759.51 28
1759.61 36
1759.71 42
1759.80 45
1759.90 44
1760.00 40
1760.09 33
1760.19 25
1760.28 17
1760.38 11
1760.48 6
1760.57 4
1760.67 6
1760.77 12
1760.86 21
1760.96 32
1761.05 44
1761.15 56
1761.25 66
1761.34 73
1761.44 76
1761.53 74
1761.63 70
1761.73 63
1761.82 56
1761.92 50
1762.02 46
1762.11 45
1762.21 47
1762.30 51
1762.40 55
1762.50 57
1762.59 58
1762.69 57
1762.79 55
1762.88 52
1762.98 50
1763.07 48
1763.17 47
1763.27 45
1763.36 43
1763.46 41
1763.56 41
1763.65 41
1763.75 44
1763.85 48
1763.94 54
1764.04 60
1764.13 66
1764.23 71
1764.33 75
1764.42 80
1764.52 86
1764.62 93
1764.71 102
1764.81 112
1764.90 123
1765.00 133
1765.10 141
1765.19 147
1765.29 151
1765.39 153
1765.48 152
1765.58 149
1765.67 144
1765.77 138
1765.87 131
1765.96 123
1766.06 115
1766.16 108
1766.25 101
1766.35 95
1766.45 89
1766.54 84
1766.64 79
1766.73 76
1766.83 74
1766.93 73
1767.02 73
1767.12 74
1767.22 76
1767.31 77
1767.41 78
1767.51 78
1767.60 78
1767.70 76
1767.79 73
1767.89 70
1767.99 65
1768.08 61
1768.18 57
1768.28 54
1768.37 51
1768.47 49
1768.57 47
1768.66 44
1768.76 40
1768.86 34
1768.95 27
1769.05 18
1769.14 8
1769.24 0
1769.34 0
1769.43 0
1769.53 0
1769.63 0
1769.72 0
1769.82 0
1769.92 11
1770.01 23
1770.11 34
1770.21 43
1770.30 49
1770.40 52
1770.49 52
1770.59 50
1770.69 47
1770.78 44
1770.88 43
1770.98 44
1771.07 47
1771.17 53
1771.27 60
1771.36 68
1771.46 76
1771.56 83
1771.65 89
1771.75 93
1771.85 95
1771.94 95
1772.04 93
1772.14 89
1772.23 84
1772.33 78
1772.42 72
1772.52 68
1772.62 66
1772.71 67
1772.81 72
1772.91 79
1773.00 87
1773.10 96
1773.20 104
1773.29 112
1773.39 120
1773.49 126
1773.58 132
1773.68 139
1773.78 146
1773.87 152
1773.97 158
1774.07 163
1774.16 167
1774.26 169
1774.36 169
1774.45 166
1774.55 161
1774.65 155
1774.74 147
1774.84 138
1774.94 131
1775.03 126
1775.13 124
1775.22 126
1775.32 131
1775.42 138
1775.51 147
1775.61 156
1775.71 164
1775.80 169
1775.90 170
1776.00 169
1776.09 164
1776.19 157
1776.29 150
1776.38 142
1776.48 135
1776.58 129
1776.67 124
1776.77 120
1776.87 117
1776.96 115
1777.06 115
1777.16 116
1777.25 119
1777.35 121
1777.45 124
1777.54 125
1777.64 125
1777.74 124
1777.83 124
1777.93 123
1778.03 124
1778.12 126
1778.22 128
1778.32 130
1778.41 131
1778.51 131
1778.61 130
1778.70 129
1778.80 129
1778.90 129
1778.99 129
1779.09 128
1779.19 125
1779.28 119
1779.38 111
1779.48 101
1779.57 90
1779.67 80
1779.77 71
1779.86 63
1779.96 56
1780.06 51
1780.15 46
1780.25 44
1780.35 44
1780.44 46
1780.54 50
1780.64 56
1780.74 62
1780.83 68
1780.93 72
1781.03 73
1781.12 71
1781.22 68
1781.32 62
1781.41 55
1781.51 47
1781.61 38
1781.70 30
1781.80 23
1781.90 17
1781.99 14
1782.09 13
1782.19 15
1782.28 18
1782.38 22
1782.48 27
1782.57 31
1782.67 34
1782.77 38
1782.86 42
1782.96 46
1783.06 51
1783.15 56
1783.25 59
1783.35 60
1783.45 58
1783.54 55
1783.64 50
1783.74 45
1783.83 41
1783.93 38
1784.03 36
1784.12 36
1784.22 35
1784.32 34
1784.41 34
1784.51 32
1784.61 31
1784.70 29
1784.80 26
1784.90 22
1784.99 16
1785.09 9
1785.19 2
1785.29 0
1785.38 0
1785.48 0
1785.58 0
1785.67 0
1785.77 0
1785.87 0
1785.96 0
1786.06 9
1786.16 16
1786.25 20
1786.35 22
1786.45 20
1786.54 15
1786.64 9
1786.74 4
1786.84 1
1786.93 2
1787.03 6
1787.13 13
1787.22 21
1787.32 28
1787.42 33
1787.51 36
1787.61 36
1787.71 34
1787.80 30
1787.90 26
1788.00 21
1788.10 17
1788.19 14
1788.29 13
1788.39 13
1788.48 14
1788.58 15
1788.68 16
1788.77 17
1788.87 17
1788.97 18
1789.06 19
1789.16 21
1789.26 23
1789.36 23
1789.45 22
1789.55 20
1789.65 15
1789.74 9
1789.84 4
1789.94 0
1790.03 0
1790.13 0
1790.23 3
1790.33 10
1790.42 19
1790.52 28
1790.62 36
1790.71 43
1790.81 50
1790.91 55
1791.00 59
1791.10 62
1791.20 65
1791.30 68
1791.39 71
1791.49 74
1791.59 77
1791.68 81
1791.78 87
1791.88 93
1791.98 101
1792.07 108
1792.17 114
1792.27 119
1792.36 120
1792.46 119
1792.56 115
1792.65 110
1792.75 104
1792.85 99
1792.95 94
1793.04 90
1793.14 87
1793.24 82
1793.33 76
1793.43 68
1793.53 59
1793.63 51
1793.72 42
1793.82 35
1793.92 29
1794.01 25
1794.11 23
1794.21 23
1794.31 27
1794.40 34
1794.50 45
1794.60 60
1794.69 77
1794.79 94
1794.89 109
1794.99 120
1795.08 126
1795.18 127
1795.28 124
1795.37 118
1795.47 110
1795.57 101
1795.67 93
1795.76 85
1795.86 78
1795.96 72
1796.05 69
1796.15 67
1796.25 66
1796.35 67
1796.44 67
1796.54 67
1796.64 65
1796.73 63
1796.83 61
1796.93 59
1797.03 58
1797.12 57
1797.22 56
1797.32 55
1797.41 53
1797.51 50
1797.61 47
1797.71 45
1797.80 43
1797.90 43
1798.00 45
1798.09 46
1798.19 48
1798.29 48
1798.39 47
1798.48 46
1798.58 45
1798.68 44
1798.78 45
1798.87 46
1798.97 47
1799.07 47
1799.16 46
1799.26 45
1799.36 42
1799.46 40
1799.55 38
1799.65 37
1799.75 37
1799.85 36
1799.94 34
1800.04 32
1800.14 28
1800.23 22
1800.33 15
1800.43 8
1800.53 1
1800.62 0
1800.72 0
1800.82 0
1800.92 0
1801.01 0
1801.11 0
1801.21 0
1801.30 7
1801.40 19
1801.50 32
1801.60 44
1801.69 54
1801.79 62
1801.89 65
1801.99 64
1802.08 61
1802.18 55
1802.28 49
1802.37 42
1802.47 37
1802.57 34
1802.67 32
1802.76 33
1802.86 36
1802.96 41
1803.06 47
1803.15 54
1803.25 60
1803.35 65
1803.45 68
1803.54 71
1803.64 72
1803.74 72
1803.84 73
1803.93 74
1804.03 76
1804.13 77
1804.22 78
1804.32 77
1804.42 75
1804.52 70
1804.61 62
1804.71 53
1804.81 43
1804.91 33
1805.00 25
1805.10 20
1805.20 16
1805.30 14
1805.39 13
1805.49 12
1805.59 10
1805.69 5
1805.78 0
1805.88 0
1805.98 0
1806.08 0
1806.17 0
1806.27 0
1806.37 0
1806.46 1
1806.56 13
1806.66 25
1806.76 35
1806.85 43
1806.95 49
1807.05 54
1807.15 59
1807.24 63
1807.34 68
1807.44 72
1807.54 73
1807.63 71
1807.73 66
1807.83 57
1807.93 46
1808.02 35
1808.12 24
1808.22 16
1808.32 11
1808.41 7
1808.51 5
1808.61 2
1808.71 0
1808.80 0
1808.90 0
1809.00 0
1809.10 0
1809.19 1
1809.29 5
1809.39 10
1809.49 14
1809.58 18
1809.68 20
1809.78 21
1809.88 21
1809.97 21
1810.07 22
1810.17 23
1810.27 25
1810.36 27
1810.46 29
1810.56 31
1810.66 32
1810.75 33
1810.85 34
1810.95 36
1811.05 40
1811.15 46
1811.24 54
1811.34 64
1811.44 74
1811.54 84
1811.63 92
1811.73 97
1811.83 98
1811.93 95
1812.02 90
1812.12 84
1812.22 77
1812.32 72
1812.41 67
1812.51 62
1812.61 57
1812.71 51
1812.80 44
1812.90 35
1813.00 28
1813.10 22
1813.19 18
1813.29 17
1813.39 18
1813.49 20
1813.59 21
1813.68 21
1813.78 19
1813.88 15
1813.98 11
1814.07 7
1814.17 5
1814.27 5
1814.37 8
1814.46 13
1814.56 19
1814.66 25
1814.76 32
1814.85 37
1814.95 42
1815.05 46
1815.15 49
1815.25 51
1815.34 52
1815.44 54
1815.54 56
1815.64 60
1815.73 65
1815.83 71
1815.93 77
1816.03 83
1816.12 88
1816.22 91
1816.32 93
1816.42 93
1816.52 93
1816.61 94
1816.71 98
1816.81 105
1816.91 113
1817.00 122
1817.10 130
1817.20 136
1817.30 139
1817.40 139
1817.49 136
1817.59 130
1817.69 124
1817.79 118
1817.88 113
1817.98 110
1818.08 109
1818.18 109
1818.27 110
1818.37 111
1818.47 112
1818.57 112
1818.67 111
1818.76 109
1818.86 107
1818.96 104
1819.06 102
1819.15 100
1819.25 100
1819.35 100
1819.45 102
1819.55 106
1819.64 111
1819.74 116
1819.84 122
1819.94 126
1820.03 129
1820.13 131
1820.23 130
1820.33 128
1820.43 126
1820.52 122
1820.62 119
1820.72 116
1820.82 113
1820.92 109
1821.01 104
1821.11 99
1821.21 92
1821.31 84
1821.40 75
1821.50 65
1821.60 54
1821.70 42
1821.80 31
1821.89 22
1821.99 16
1822.09 13
1822.19 13
1822.29 16
1822.38 22
1822.48 28
1822.58 34
1822.68 40
1822.77 45
1822.87 49
1822.97 52
1823.07 54
1823.17 54
1823.26 54
1823.36 53
1823.46 51
1823.56 49
1823.66 45
1823.75 42
1823.85 40
1823.95 39
1824.05 39
1824.15 40
1824.24 41
1824.34 43
1824.44 43
1824.54 43
1824.63 41
1824.73 39
1824.83 38
1824.93 38
1825.03 40
1825.12 43
1825.22 47
1825.32 51
1825.42 55
1825.52 57
1825.61 59
1825.71 60
1825.81 61
1825.91 61
1826.01 62
1826.10 63
1826.20 63
1826.30 62
1826.40 61
1826.50 59
1826.59 56
1826.69 52
1826.79 47
1826.89 40
1826.99 32
1827.08 23
1827.18 14
1827.28 6
1827.38 1
1827.48 0
1827.57 0
1827.67 0
1827.77 2
1827.87 4
1827.97 6
1828.06 8
1828.16 8
1828.26 9
1828.36 10
1828.46 11
1828.55 11
1828.65 9
1828.75 7
1828.85 3
1828.95 0
1829.04 0
1829.14 0
1829.24 0
1829.34 0
1829.44 0
1829.53 0
1829.63 0
1829.73 6
1829.83 10
1829.93 13
1830.02 14
1830.12 12
1830.22 10
1830.32 8
1830.42 8
1830.52 9
1830.61 13
1830.71 19
1830.81 25
1830.91 29
1831.01 30
1831.10 28
1831.20 22
1831.30 15
1831.40 9
1831.50 8
1831.59 12
1831.69 22
1831.79 36
1831.89 53
1831.99 69
1832.09 82
1832.18 91
1832.28 95
1832.38 95
1832.48 91
1832.58 86
1832.67 80
1832.77 74
1832.87 70
1832.97 66
1833.07 62
1833.16 57
1833.26 51
1833.36 45
1833.46 38
1833.56 32
1833.66 28
1833.75 27
1833.85 28
1833.95 33
1834.05 38
1834.15 43
1834.24 48
1834.34 51
1834.44 52
1834.54 52
1834.64 51
1834.74 50
1834.83 50
1834.93 49
1835.03 48
1835.13 47
1835.23 45
1835.32 44
1835.42 43
1835.52 45
1835.62 51
1835.72 59
1835.82 71
1835.91 85
1836.01 100
1836.11 113
1836.21 125
1836.31 133
1836.41 139
1836.50 142
1836.60 143
1836.70 143
1836.80 141
1836.90 137
1836.99 132
1837.09 125
1837.19 117
1837.29 110
1837.39 105
1837.49 103
1837.58 106
1837.68 113
1837.78 123
1837.88 133
1837.98 143
1838.08 150
1838.17 155
1838.27 157
1838.37 157
1838.47 156
1838.57 156
1838.67 156
1838.76 156
1838.86 156
1838.96 153
1839.06 147
1839.16 139
1839.26 127
1839.35 112
1839.45 96
1839.55 80
1839.65 65
1839.75 52
1839.85 43
1839.94 37
1840.04 34
1840.14 33
1840.24 32
1840.34 32
1840.44 31
1840.53 29
1840.63 28
1840.73 27
1840.83 28
1840.93 30
1841.03 34
1841.12 38
1841.22 41
1841.32 44
1841.42 44
1841.52 44
1841.62 42
1841.71 40
1841.81 37
1841.91 34
1842.01 32
1842.11 32
1842.21 35
1842.30 40
1842.40 47
1842.50 57
1842.60 67
1842.70 75
1842.80 80
1842.90 80
1842.99 76
1843.09 68
1843.19 57
1843.29 44
1843.39 32
1843.49 23
1843.58 16
1843.68 14
1843.78 15
1843.88 21
1843.98 29
1844.08 39
1844.18 50
1844.27 59
1844.37 65
1844.47 70
1844.57 73
1844.67 74
1844.77 75
1844.86 75
1844.96 75
1845.06 73
1845.16 69
1845.26 64
1845.36 56
1845.46 46
1845.55 36
1845.65 26
1845.75 17
1845.85 10
1845.95 3
1846.05 0
1846.14 0
1846.24 0
1846.34 2
1846.44 7
1846.54 13
1846.64 19
1846.74 23
1846.83 26
1846.93 27
1847.03 26
1847.13 25
1847.23 23
1847.33 22
1847.43 23
1847.52 25
1847.62 28
1847.72 33
1847.82 39
1847.92 45
1848.02 52
1848.12 57
1848.21 60
1848.31 62
1848.41 61
1848.51 57
1848.61 52
1848.71 46
1848.81 40
1848.90 33
1849.00 28
1849.10 24
1849.20 22
1849.30 22
1849.40 25
1849.50 30
1849.59 38
1849.69 46
1849.79 55
1849.89 62
1849.99 67
1850.09 71
1850.19 72
1850.28 74
1850.38 76
1850.48 79
1850.58 83
1850.68 86
1850.78 89
1850.88 90
1850.97 90
1851.07 87
1851.17 83
1851.27 78
1851.37 74
1851.47 70
1851.57 66
1851.67 63
1851.76 58
1851.86 52
1851.96 46
1852.06 39
1852.16 32
1852.26 26
1852.36 21
1852.45 18
1852.55 16
1852.65 13
1852.75 10
1852.85 7
1852.95 3
1853.05 0
1853.15 0
1853.24 0
1853.34 0
1853.44 0
1853.54 0
1853.64 3
1853.74 6
1853.84 7
1853.94 6
1854.03 5
1854.13 2
1854.23 0
1854.33 0
1854.43 0
1854.53 0
1854.63 1
1854.72 7
1854.82 15
1854.92 26
1855.02 39
1855.12 52
1855.22 66
1855.32 77
1855.42 86
1855.51 92
1855.61 96
1855.71 97
1855.81 97
1855.91 96
1856.01 94
1856.11 93
1856.21 91
1856.30 89
1856.40 86
1856.50 85
1856.60 85
1856.70 87
1856.80 91
1856.90 99
1857.00 109
1857.10 122
1857.19 136
1857.29 151
1857.39 165
1857.49 177
1857.59 185
1857.69 189
1857.79 188
1857.89 183
1857.98 176
1858.08 166
1858.18 157
1858.28 149
1858.38 145
1858.48 143
1858.58 145
1858.68 148
1858.78 152
1858.87 154
1858.97 155
1859.07 153
1859.17 148
1859.27 142
1859.37 135
1859.47 128
1859.57 120
1859.66 113
1859.76 107
1859.86 102
1859.96 98
1860.06 96
1860.16 96
1860.26 97
1860.36 100
1860.46 104
1860.55 108
1860.65 111
1860.75 112
1860.85 112
1860.95 110
1861.05 108
1861.15 106
1861.25 103
1861.35 100
1861.45 96
1861.54 91
1861.64 83
1861.74 73
1861.84 62
1861.94 50
1862.04 40
1862.14 33
1862.24 30
1862.34 32
1862.43 37
1862.53 46
1862.63 57
1862.73 69
1862.83 81
1862.93 91
1863.03 100
1863.13 107
1863.23 111
1863.32 114
1863.42 117
1863.52 119
1863.62 122
1863.72 125
1863.82 128
1863.92 131
1864.02 134
1864.12 137
1864.22 138
1864.31 137
1864.41 136
1864.51 132
1864.61 127
1864.71 121
1864.81 112
1864.91 101
1865.01 89
1865.11 78
1865.21 68
1865.30 62
1865.40 60
1865.50 62
1865.60 67
1865.70 72
1865.80 77
1865.90 78
1866.00 77
1866.10 72
1866.20 66
1866.30 60
1866.39 56
1866.49 53
1866.59 52
1866.69 52
1866.79 51
1866.89 49
1866.99 45
1867.09 40
1867.19 34
1867.29 27
1867.38 22
1867.48 18
1867.58 16
1867.68 16
1867.78 18
1867.88 23
1867.98 30
1868.08 38
1868.18 46
1868.28 55
1868.38 62
1868.47 68
1868.57 73
1868.67 75
1868.77 77
1868.87 78
1868.97 80
1869.07 81
1869.17 83
1869.27 86
1869.37 89
1869.47 93
1869.56 97
1869.66 101
1869.76 105
1869.86 109
1869.96 112
1870.06 113
1870.16 112
1870.26 109
1870.36 104
1870.46 98
1870.56 91
1870.66 86
1870.75 81
1870.85 79
1870.95 79
1871.05 80
1871.15 81
1871.25 83
1871.35 83
1871.45 82
1871.55 79
1871.65 75
1871.75 70
1871.85 64
1871.94 57
1872.04 52
1872.14 47
1872.24 44
1872.34 42
1872.44 41
1872.54 41
1872.64 41
1872.74 40
1872.84 39
1872.94 37
1873.04 35
1873.14 34
1873.23 34
1873.33 36
1873.43 40
1873.53 46
1873.63 54
1873.73 63
1873.83 72
1873.93 81
1874.03 90
1874.13 98
1874.23 105
1874.33 112
1874.43 118
1874.52 122
1874.62 124
1874.72 124
1874.82 122
1874.92 117
1875.02 110
1875.12 103
1875.22 94
1875.32 87
1875.42 81
1875.52 77
1875.62 76
1875.72 76
1875.82 78
1875.91 80
1876.01 80
1876.11 78
1876.21 74
1876.31 68
1876.41 63
1876.51 58
1876.61 55
1876.71 56
1876.81 58
1876.91 62
1877.01 67
1877.11 70
1877.21 71
1877.31 71
1877.40 70
1877.50 68
1877.60 66
1877.70 63
1877.80 59
1877.90 55
1878.00 48
1878.10 41
1878.20 32
1878.30 23
1878.40 15
1878.50 9
1878.60 4
1878.70 1
1878.80 0
1878.89 0
1878.99 1
1879.09 4
1879.19 7
1879.29 11
1879.39 17
1879.49 25
1879.59 34
1879.69 44
1879.79 55
1879.89 65
1879.99 73
1880.09 79
1880.19 83
1880.29 84
1880.39 83
1880.49 80
1880.58 78
1880.68 76
1880.78 76
1880.88 77
1880.98 79
1881.08 80
1881.18 80
1881.28 77
1881.38 71
1881.48 64
1881.58 55
1881.68 49
1881.78 45
1881.88 47
1881.98 54
1882.08 65
1882.18 80
1882.28 94
1882.37 106
1882.47 114
1882.57 116
1882.67 113
1882.77 106
1882.87 96
1882.97 84
1883.07 72
1883.17 61
1883.27 51
1883.37 42
1883.47 34
1883.57 29
1883.67 24
1883.77 21
1883.87 19
1883.97 17
1884.07 16
1884.17 13
1884.27 9
1884.36 5
1884.46 0
1884.56 0
1884.66 0
1884.76 0
1884.86 0
1884.96 0
1885.06 0
1885.16 0
1885.26 4
1885.36 8
1885.46 10
1885.56 12
1885.66 14
1885.76 18
1885.86 24
1885.96 34
1886.06 45
1886.16 57
1886.26 68
1886.36 76
1886.46 80
1886.55 81
1886.65 79
1886.75 76
1886.85 73
1886.95 71
1887.05 71
1887.15 72
1887.25 76
1887.35 80
1887.45 85
1887.55 89
1887.65 92
1887.75 92
1887.85 91
1887.95 87
1888.05 82
1888.15 77
1888.25 74
1888.35 73
1888.45 75
1888.55 81
1888.65 89
1888.75 97
1888.85 105
1888.95 112
1889.05 117
1889.14 119
1889.24 119
1889.34 116
1889.44 111
1889.54 105
1889.64 97
1889.74 89
1889.84 81
1889.94 75
1890.04 72
1890.14 72
1890.24 75
1890.34 79
1890.44 83
1890.54 86
1890.64 87
1890.74 85
1890.84 81
1890.94 76
1891.04 70
1891.14 65
1891.24 62
1891.34 61
1891.44 63
1891.54 67
1891.64 73
1891.74 79
1891.84 84
1891.94 89
1892.04 91
1892.14 92
1892.24 91
1892.33 89
1892.43 86
1892.53 83
1892.63 81
1892.73 81
1892.83 83
1892.93 87
1893.03 93
1893.13 100
1893.23 106
1893.33 112
1893.43 115
1893.53 116
1893.63 115
1893.73 112
1893.83 108
1893.93 104
1894.03 99
1894.13 95
1894.23 90
1894.33 86
1894.43 81
1894.53 75
1894.63 70
1894.73 63
1894.83 56
1894.93 49
1895.03 44
1895.13 40
1895.23 40
1895.33 44
1895.43 50
1895.53 59
1895.63 69
1895.73 77
1895.83 83
1895.93 85
1896.03 85
1896.13 84
1896.23 81
1896.33 79
1896.43 78
1896.53 78
1896.63 79
1896.73 79
1896.83 79
1896.93 79
1897.03 79
1897.13 78
1897.22 78
1897.32 78
1897.42 79
1897.52 81
1897.62 83
1897.72 85
1897.82 87
1897.92 89
1898.02 91
1898.12 93
1898.22 95
1898.32 97
1898.42 99
1898.52 100
1898.62 102
1898.72 103
1898.82 103
1898.92 102
1899.02 99
1899.12 96
1899.22 91
1899.32 86
1899.42 80
1899.52 73
1899.62 66
1899.72 58
1899.82 51
1899.92 44
1900.02 39
1900.12 35
1900.22 34
1900.32 36
1900.42 40
1900.52 46
1900.62 53
1900.72 59
1900.82 65
1900.92 68
1901.02 70
1901.12 71
1901.22 71
1901.32 72
1901.42 74
1901.52 78
1901.62 82
1901.72 87
1901.82 92
1901.92 96
1902.02 99
1902.12 101
1902.22 102
1902.32 103
1902.42 103
1902.52 102
1902.62 102
1902.72 101
1902.82 100
1902.92 100
1903.02 99
1903.12 98
1903.22 96
1903.32 93
1903.42 90
1903.52 86
1903.62 81
1903.72 78
1903.82 76
1903.92 75
1904.02 75
1904.12 77
1904.22 80
1904.32 83
1904.42 85
1904.52 86
1904.62 87
1904.72 87
1904.82 86
1904.92 84
1905.02 83
1905.12 81
1905.22 79
1905.32 76
1905.42 71
1905.52 66
1905.62 61
1905.72 55
1905.82 49
1905.92 45
1906.02 41
1906.12 37
1906.22 34
1906.32 31
1906.42 27
1906.52 23
1906.62 19
1906.72 16
1906.82 13
1906.92 11
1907.02 10
1907.12 9
1907.22 8
1907.32 6
1907.42 3
1907.52 0
1907.62 0
1907.72 0
1907.83 0
1907.93 0
1908.03 0
1908.13 0
1908.23 0
1908.33 7
1908.43 15
1908.53 23
1908.63 30
1908.73 36
1908.83 40
1908.93 42
1909.03 44
1909.13 46
1909.23 48
1909.33 50
1909.43 54
1909.53 58
1909.63 64
1909.73 70
1909.83 76
1909.93 83
1910.03 90
1910.13 98
1910.23 105
1910.33 112
1910.43 118
1910.53 124
1910.63 127
1910.73 128
1910.83 126
1910.93 122
1911.03 115
1911.13 105
1911.23 94
1911.33 83
1911.43 74
1911.53 69
1911.63 68
1911.73 70
1911.83 75
1911.93 80
1912.03 83
1912.13 83
1912.23 79
1912.33 73
1912.43 65
1912.53 59
1912.63 56
1912.74 57
1912.84 61
1912.94 66
1913.04 71
1913.14 73
1913.24 74
1913.34 73
1913.44 70
1913.54 68
1913.64 67
1913.74 67
1913.84 68
1913.94 69
1914.04 69
1914.14 67
1914.24 63
1914.34 58
1914.44 54
1914.54 50
1914.64 48
1914.74 48
1914.84 49
1914.94 52
1915.04 54
1915.14 56
1915.24 55
1915.34 53
1915.44 49
1915.54 44
1915.64 40
1915.74 36
1915.84 35
1915.95 37
1916.05 41
1916.15 47
1916.25 53
1916.35 58
1916.45 61
1916.55 61
1916.65 58
1916.75 53
1916.85 46
1916.95 41
1917.05 38
1917.15 38
1917.25 42
1917.35 50
1917.45 59
1917.55 69
1917.65 78
1917.75 85
1917.85 89
1917.95 90
1918.05 90
1918.15 89
1918.25 88
1918.35 86
1918.45 84
1918.56 83
1918.66 82
1918.76 81
1918.86 82
1918.96 83
1919.06 84
1919.16 86
1919.26 86
1919.36 85
1919.46 81
1919.56 76
1919.66 68
1919.76 60
1919.86 51
1919.96 44
1920.06 38
1920.16 36
1920.26 36
1920.36 39
1920.46 43
1920.56 48
1920.66 51
1920.77 52
1920.87 50
1920.97 46
1921.07 41
1921.17 37
1921.27 33
1921.37 32
1921.47 33
1921.57 35
1921.67 36
1921.77 36
1921.87 35
1921.97 32
1922.07 29
1922.17 26
1922.27 24
1922.37 23
1922.47 24
1922.57 25
1922.67 27
1922.78 26
1922.88 24
1922.98 20
1923.08 13
1923.18 5
1923.28 0
1923.38 0
1923.48 0
1923.58 0
1923.68 0
1923.78 0
1923.88 0
1923.98 0
1924.08 4
1924.18 12
1924.28 20
1924.38 27
1924.48 34
1924.59 39
1924.69 42
1924.79 44
1924.89 46
1924.99 48
1925.09 50
1925.19 53
1925.29 56
1925.39 60
1925.49 62
1925.59 63
1925.69 63
1925.79 64
1925.89 64
1925.99 65
1926.09 66
1926.19 68
1926.30 69
1926.40 69
1926.50 67
1926.60 64
1926.70 60
1926.80 56
1926.90 53
1927.00 52
1927.10 53
1927.20 54
1927.30 56
1927.40 58
1927.50 59
1927.60 59
1927.70 59
1927.81 60
1927.91 61
1928.01 63
1928.11 67
1928.21 73
1928.31 82
1928.41 92
1928.51 104
1928.61 117
1928.71 129
1928.81 138
1928.91 142
1929.01 142
1929.11 136
1929.21 128
1929.32 117
1929.42 106
1929.52 96
1929.62 89
1929.72 83
1929.82 78
1929.92 73
1930.02 68
1930.12 62
1930.22 54
1930.32 45
1930.42 36
1930.52 28
1930.62 21
1930.73 18
1930.83 17
1930.93 20
1931.03 26
1931.13 34
1931.23 44
1931.33 53
1931.43 62
1931.53 70
1931.63 76
1931.73 80
1931.83 83
1931.93 84
1932.04 84
1932.14 83
1932.24 80
1932.34 76
1932.44 70
1932.54 62
1932.64 52
1932.74 40
1932.84 27
1932.94 16
1933.04 8
1933.14 5
1933.24 8
1933.35 17
1933.45 29
1933.55 43
1933.65 57
1933.75 67
1933.85 73
1933.95 75
1934.05 73
1934.15 69
1934.25 66
1934.35 63
1934.45 63
1934.56 64
1934.66 68
1934.76 73
1934.86 77
1934.96 81
1935.06 83
1935.16 82
1935.26 79
1935.36 75
1935.46 69
1935.56 63
1935.67 57
1935.77 52
1935.87 49
1935.97 49
1936.07 52
1936.17 57
1936.27 65
1936.37 75
1936.47 86
1936.57 98
1936.67 109
1936.77 119
1936.88 127
1936.98 133
1937.08 138
1937.18 142
1937.28 146
1937.38 151
1937.48 156
1937.58 162
1937.68 169
1937.78 177
1937.88 185
1937.99 192
1938.09 199
1938.19 205
1938.29 208
1938.39 209
1938.49 207
1938.59 202
1938.69 193
1938.79 181
1938.89 169
1939.00 156
1939.10 144
1939.20 135
1939.30 130
1939.40 127
1939.50 127
1939.60 127
1939.70 127
1939.80 126
1939.90 121
1940.00 114
1940.11 105
1940.21 96
1940.31 88
1940.41 81
1940.51 78
1940.61 78
1940.71 81
1940.81 87
1940.91 94
1941.01 101
1941.12 109
1941.22 115
1941.32 121
1941.42 125
1941.52 129
1941.62 133
1941.72 137
1941.82 142
1941.92 148
1942.03 154
1942.13 161
1942.23 168
1942.33 174
1942.43 179
1942.53 184
1942.63 186
1942.73 187
1942.83 187
1942.93 186
1943.04 185
1943.14 185
1943.24 185
1943.34 187
1943.44 191
1943.54 198
1943.64 208
1943.74 221
1943.84 238
1943.95 258
1944.05 279
1944.15 302
1944.25 323
1944.35 341
1944.45 357
1944.55 370
1944.65 381
1944.75 392
1944.86 402
1944.96 412
1945.06 422
1945.16 429
1945.26 433
1945.36 433
1945.46 431
1945.56 428
1945.66 424
1945.77 421
1945.87 415
1945.97 407
1946.07 393
1946.17 374
1946.27 349
1946.37 321
1946.47 292
1946.57 266
1946.68 246
1946.78 233
1946.88 227
1946.98 225
1947.08 227
1947.18 230
1947.28 232
1947.38 231
1947.48 227
1947.59 220
1947.69 211
1947.79 201
1947.89 190
1947.99 179
1948.09 168
1948.19 158
1948.29 149
1948.40 140
1948.50 132
1948.60 125
1948.70 120
1948.80 117
1948.90 117
1949.00 118
1949.10 121
1949.21 123
1949.31 124
1949.41 122
1949.51 117
1949.61 110
1949.71 100
1949.81 89
1949.91 79
1950.02 70
1950.12 63
1950.22 59
1950.32 59
1950.42 62
1950.52 67
1950.62 75
1950.72 84
1950.83 93
1950.93 100
1951.03 106
1951.13 109
1951.23 109
1951.33 107
1951.43 103
1951.53 98
1951.64 92
1951.74 86
1951.84 80
1951.94 74
1952.04 70
1952.14 66
1952.24 65
1952.34 65
1952.45 67
1952.55 70
1952.65 73
1952.75 75
1952.85 77
1952.95 78
1953.05 79
1953.15 79
1953.26 79
1953.36 80
1953.46 82
1953.56 85
1953.66 89
1953.76 95
1953.86 102
1953.97 109
1954.07 117
1954.17 124
1954.27 129
1954.37 133
1954.47 134
1954.57 132
1954.68 129
1954.78 124
1954.88 118
1954.98 112
1955.08 106
1955.18 100
1955.28 94
1955.38 90
1955.49 88
1955.59 86
1955.69 86
1955.79 86
1955.89 86
1955.99 85
1956.09 83
1956.20 80
1956.30 78
1956.40 75
1956.50 74
1956.60 74
1956.70 76
1956.80 81
1956.91 86
1957.01 92
1957.11 97
1957.21 99
1957.31 97
1957.41 92
1957.51 83
1957.62 73
1957.72 64
1957.82 58
1957.92 56
1958.02 59
1958.12 65
1958.22 74
1958.33 85
1958.43 95
1958.53 103
1958.63 110
1958.73 115
1958.83 118
1958.93 121
1959.04 122
1959.14 123
1959.24 123
1959.34 122
1959.44 121
1959.54 121
1959.65 121
1959.75 123
1959.85 126
1959.95 128
1960.05 130
1960.15 129
1960.25 125
1960.36 118
1960.46 110
1960.56 101
1960.66 94
1960.76 89
1960.86 87
1960.96 88
1961.07 90
1961.17 92
1961.27 94
1961.37 94
1961.47 92
1961.57 89
1961.68 84
1961.78 80
1961.88 77
1961.98 75
1962.08 73
1962.18 73
1962.28 73
1962.39 73
1962.49 72
1962.59 70
1962.69 67
1962.79 63
1962.89 56
1963.00 48
1963.10 38
1963.20 27
1963.30 17
1963.40 9
1963.50 6
1963.61 8
1963.71 16
1963.81 29
1963.91 46
1964.01 63
1964.11 79
1964.21 93
1964.32 102
1964.42 107
1964.52 109
1964.62 109
1964.72 109
1964.82 109
1964.93 109
1965.03 110
1965.13 110
1965.23 109
1965.33 104
1965.43 97
1965.54 86
1965.64 73
1965.74 61
1965.84 50
1965.94 42
1966.04 39
1966.15 41
1966.25 47
1966.35 55
1966.45 63
1966.55 69
1966.65 72
1966.76 71
1966.86 68
1966.96 64
1967.06 60
1967.16 58
1967.26 59
1967.37 64
1967.47 71
1967.57 80
1967.67 90
1967.77 99
1967.87 105
1967.98 109
1968.08 111
1968.18 112
1968.28 110
1968.38 109
1968.48 108
1968.59 107
1968.69 106
1968.79 107
1968.89 107
1968.99 107
1969.10 107
1969.20 107
1969.30 107
1969.40 107
1969.50 108
1969.60 109
1969.71 110
1969.81 110
1969.91 110
1970.01 108
1970.11 105
1970.21 100
1970.32 96
1970.42 94
1970.52 94
1970.62 97
1970.72 102
1970.83 110
1970.93 118
1971.03 124
1971.13 128
1971.23 128
1971.33 125
1971.44 121
1971.54 116
1971.64 113
1971.74 113
1971.84 116
1971.94 121
1972.05 128
1972.15 135
1972.25 139
1972.35 140
1972.45 137
1972.56 132
1972.66 127
1972.76 123
1972.86 122
1972.96 124
1973.06 129
1973.17 135
1973.27 140
1973.37 143
1973.47 142
1973.57 138
1973.68 131
1973.78 122
1973.88 112
1973.98 104
1974.08 96
1974.19 90
1974.29 85
1974.39 80
1974.49 76
1974.59 72
1974.69 67
1974.80 63
1974.90 58
1975.00 54
1975.10 50
1975.20 47
1975.31 43
1975.41 40
1975.51 37
1975.61 35
1975.71 33
1975.82 32
1975.92 31
1976.02 30
1976.12 30
1976.22 30
1976.33 30
1976.43 30
1976.53 30
1976.63 30
1976.73 28
1976.83 26
1976.94 23
1977.04 18
1977.14 11
1977.24 4
1977.34 0
1977.45 0
1977.55 0
1977.65 0
1977.75 0
1977.85 0
1977.96 0
1978.06 0
1978.16 12
1978.26 28
1978.36 43
1978.47 56
1978.57 66
1978.67 72
1978.77 73
1978.87 72
1978.98 67
1979.08 60
1979.18 52
1979.28 42
1979.38 32
1979.49 22
1979.59 15
1979.69 11
1979.79 10
1979.89 14
1980.00 21
1980.10 29
1980.20 39
1980.30 47
1980.40 53
1980.51 56
1980.61 57
1980.71 58
1980.81 59
1980.91 61
1981.02 66
1981.12 72
1981.22 80
1981.32 87
1981.42 93
1981.53 97
1981.63 98
1981.73 97
1981.83 94
1981.94 91
1982.04 88
1982.14 86
1982.24 87
1982.34 89
1982.45 92
1982.55 96
1982.65 100
1982.75 104
1982.85 107
1982.96 110
1983.06 113
1983.16 116
1983.26 121
1983.36 127
1983.47 135
1983.57 143
1983.67 152
1983.77 161
1983.87 168
1983.98 172
1984.08 174
1984.18 173
1984.28 170
1984.39 166
1984.49 163
1984.59 161
1984.69 161
1984.79 164
1984.90 171
1985.00 180
1985.10 191
1985.20 203
1985.30 212
1985.41 218
1985.51 219
1985.61 215
1985.71 206
1985.82 192
1985.92 177
1986.02 161
1986.12 149
1986.22 140
1986.33 136
1986.43 137
1986.53 141
1986.63 147
1986.74 153
1986.84 157
1986.94 159
1987.04 159
1987.14 157
1987.25 155
1987.35 153
1987.45 151
1987.55 149
1987.66 147
1987.76 143
1987.86 138
1987.96 132
1988.06 124
1988.17 115
1988.27 106
1988.37 97
1988.47 89
1988.58 81
1988.68 74
1988.78 68
1988.88 62
1988.98 57
1989.09 54
1989.19 52
1989.29 51
1989.39 50
1989.50 51
1989.60 51
1989.70 51
1989.80 50
1989.90 48
1990.01 47
1990.11 46
1990.21 46
1990.31 46
1990.42 48
1990.52 50
1990.62 54
1990.72 60
1990.83 66
1990.93 74
1991.03 83
1991.13 91
1991.23 97
1991.34 101
1991.44 101
1991.54 98
1991.64 91
1991.75 83
1991.85 73
1991.95 66
1992.05 60
1992.16 57
1992.26 57
1992.36 59
1992.46 62
1992.56 65
1992.67 67
1992.77 68
1992.87 68
1992.97 67
1993.08 67
1993.18 69
1993.28 72
1993.38 77
1993.49 83
1993.59 88
1993.69 91
1993.79 91
1993.90 88
1994.00 83
1994.10 78
1994.20 74
1994.30 74
1994.41 76
1994.51 83
1994.61 92
1994.71 101
1994.82 110
1994.92 117
1995.02 121
1995.12 122
1995.23 121
1995.33 120
1995.43 118
1995.53 118
1995.64 118
1995.74 119
1995.84 121
1995.94 122
1996.05 123
1996.15 125
1996.25 128
1996.35 133
1996.46 139
1996.56 146
1996.66 153
1996.76 161
1996.87 167
1996.97 173
1997.07 179
1997.17 184
1997.28 189
1997.38 194
1997.48 197
1997.58 200
1997.68 203
1997.79 208
1997.89 217
1997.99 231
1998.09 251
1998.20 276
1998.30 304
1998.40 332
1998.50 358
1998.61 379
1998.71 395
1998.81 407
1998.91 414
1999.02 418
1999.12 419
1999.22 418
1999.32 414
1999.43 409
1999.53 401
1999.63 390
1999.73 378
1999.84 365
1999.94 350
2000.04 335
2000.15 319
2000.25 303
2000.35 288
2000.45 274
2000.56 262
2000.66 252
2000.76 242
2000.86 232
2000.97 222
2001.07 210
2001.17 198
2001.27 187
2001.38 176
2001.48 168
2001.58 161
2001.68 156
2001.79 151
2001.89 146
2001.99 140
2002.09 134
2002.20 128
2002.30 124
2002.40 122
2002.50 123
2002.61 126
2002.71 131
2002.81 135
2002.91 137
2003.02 137
2003.12 133
2003.22 125
2003.32 116
2003.43 104
2003.53 93
2003.63 83
2003.74 75
2003.84 70
2003.94 69
2004.04 69
2004.15 72
2004.25 76
2004.35 79
2004.45 82
2004.56 84
2004.66 84
2004.76 84
2004.86 85
2004.97 88
2005.07 94
2005.17 102
2005.28 112
2005.38 123
2005.48 132
2005.58 139
2005.69 143
2005.79 144
2005.89 141
2005.99 137
2006.10 129
2006.20 120
2006.30 108
2006.40 95
2006.51 80
2006.61 65
2006.71 51
2006.82 39
2006.92 30
2007.02 26
2007.12 26
2007.23 28
2007.33 33
2007.43 38
2007.53 42
2007.64 45
2007.74 45
2007.84 45
2007.95 43
2008.05 41
2008.15 38
2008.25 36
2008.36 33
2008.46 29
2008.56 24
2008.66 18
2008.77 12
2008.87 6
2008.97 1
2009.08 0
2009.18 0
2009.28 0
2009.38 0
2009.49 0
2009.59 0
2009.69 0
2009.80 0
2009.90 0
2010.00 0
2010.10 2
2010.21 6
2010.31 10
2010.41 13
2010.51 15
2010.62 14
2010.72 12
2010.82 10
2010.93 8
2011.03 9
2011.13 14
2011.23 22
2011.34 34
2011.44 48
2011.54 61
2011.65 72
2011.75 80
2011.85 82
2011.95 81
2012.06 76
2012.16 71
2012.26 68
2012.37 68
2012.47 73
2012.57 83
2012.67 97
2012.78 115
2012.88 133
2012.98 152
2013.09 168
2013.19 183
2013.29 196
2013.39 207
2013.50 216
2013.60 224
2013.70 230
2013.81 235
2013.91 237
2014.01 236
2014.11 234
2014.22 229
2014.32 223
2014.42 215
2014.53 208
2014.63 201
2014.73 195
2014.83 190
2014.94 186
2015.04 183
2015.14 181
2015.25 179
2015.35 178
2015.45 177
2015.56 179
2015.66 184
2015.76 191
2015.86 202
2015.97 214
2016.07 226
2016.17 236
2016.28 243
2016.38 245
2016.48 243
2016.58 237
2016.69 229
2016.79 219
2016.89 208
2017.00 197
2017.10 185
2017.20 172
2017.31 157
2017.41 142
2017.51 127
2017.61 112
2017.72 100
2017.82 91
2017.92 84
2018.03 79
2018.13 76
2018.23 73
2018.34 69
2018.44 63
2018.54 56
2018.64 48
2018.75 41
2018.85 36
2018.95 34
2019.06 38
2019.16 47
2019.26 60
2019.37 76
2019.47 92
2019.57 108
2019.67 122
2019.78 134
2019.88 143
2019.98 151
2020.09 156
2020.19 159
2020.29 161
2020.40 160
2020.50 156
2020.60 150
2020.71 142
2020.81 131
2020.91 120
2021.01 110
2021.12 101
2021.22 97
2021.32 98
2021.43 103
2021.53 110
2021.63 119
2021.74 126
2021.84 130
2021.94 130
2022.05 126
2022.15 119
2022.25 110
2022.35 102
2022.46 95
2022.56 91
2022.66 90
2022.77 91
2022.87 94
2022.97 96
2023.08 98
2023.18 100
2023.28 100
2023.39 100
2023.49 102
2023.59 105
2023.70 111
2023.80 119
2023.90 128
2024.00 138
2024.11 145
2024.21 149
2024.31 148
2024.42 143
2024.52 136
2024.62 127
2024.73 119
2024.83 114
2024.93 113
2025.04 117
2025.14 123
2025.24 132
2025.35 140
2025.45 148
2025.55 154
2025.66 158
2025.76 159
2025.86 159
2025.96 157
2026.07 153
2026.17 148
2026.27 144
2026.38 139
2026.48 136
2026.58 136
2026.69 138
2026.79 142
2026.89 148
2027.00 155
2027.10 162
2027.20 167
2027.31 170
2027.41 172
2027.51 172
2027.62 171
2027.72 170
2027.82 169
2027.93 170
2028.03 171
2028.13 172
2028.24 174
2028.34 174
2028.44 172
2028.55 168
2028.65 160
2028.75 149
2028.86 135
2028.96 120
2029.06 106
2029.17 93
2029.27 84
2029.37 80
2029.48 79
2029.58 80
2029.68 82
2029.78 85
2029.89 86
2029.99 85
2030.09 83
2030.20 81
2030.30 80
2030.40 80
2030.51 82
2030.61 85
2030.71 87
2030.82 88
2030.92 87
2031.02 83
2031.13 75
2031.23 64
2031.33 52
2031.44 39
2031.54 25
2031.64 13
2031.75 3
2031.85 0
2031.95 0
2032.06 0
2032.16 0
2032.26 0
2032.37 0
2032.47 0
2032.57 0
2032.68 3
2032.78 9
2032.88 14
2032.99 19
2033.09 21
2033.20 21
2033.30 20
2033.40 18
2033.51 16
2033.61 13
2033.71 11
2033.82 10
2033.92 8
2034.02 6
2034.13 3
2034.23 0
2034.33 0
2034.44 0
2034.54 0
2034.64 0
2034.75 0
2034.85 0
2034.95 0
2035.06 4
2035.16 10
2035.26 14
2035.37 17
2035.47 17
2035.57 16
2035.68 14
2035.78 13
2035.88 14
2035.99 17
2036.09 22
2036.19 28
2036.30 33
2036.40 37
2036.50 40
2036.61 41
2036.71 41
2036.82 39
2036.92 38
2037.02 36
2037.13 35
2037.23 35
2037.33 35
2037.44 38
2037.54 44
2037.64 52
2037.75 62
2037.85 74
2037.95 86
2038.06 96
2038.16 105
2038.26 111
2038.37 114
2038.47 115
2038.57 114
2038.68 111
2038.78 109
2038.89 106
2038.99 104
2039.09 103
2039.20 104
2039.30 107
2039.40 112
2039.51 120
2039.61 129
2039.71 138
2039.82 145
2039.92 150
2040.02 152
2040.13 151
2040.23 148
2040.33 143
2040.44 137
2040.54 132
2040.65 127
2040.75 122
2040.85 116
2040.96 111
2041.06 105
2041.16 99
2041.27 95
2041.37 92
2041.47 91
2041.58 93
2041.68 95
2041.78 98
2041.89 101
2041.99 102
2042.10 101
2042.20 98
2042.30 94
2042.41 88
2042.51 82
2042.61 75
2042.72 69
2042.82 63
2042.92 59
2043.03 55
2043.13 54
2043.24 55
2043.34 58
2043.44 64
2043.55 71
2043.65 79
2043.75 86
2043.86 93
2043.96 99
2044.06 103
2044.17 106
2044.27 109
2044.38 113
2044.48 117
2044.58 121
2044.69 123
2044.79 123
2044.89 120
2045.00 114
2045.10 106
2045.21 99
2045.31 92
2045.41 89
2045.52 89
2045.62 92
2045.72 97
2045.83 103
2045.93 109
2046.03 115
2046.14 121
2046.24 127
2046.35 133
2046.45 141
2046.55 149
2046.66 158
2046.76 166
2046.86 173
2046.97 178
2047.07 183
2047.18 186
2047.28 188
2047.38 191
2047.49 194
2047.59 198
2047.69 202
2047.80 206
2047.90 209
2048.01 211
2048.11 211
2048.21 209
2048.32 205
2048.42 199
2048.52 193
2048.63 185
2048.73 178
2048.84 171
2048.94 165
2049.04 161
2049.15 157
2049.25 154
2049.35 150
2049.46 144
2049.56 135
2049.67 125
2049.77 112
2049.87 100
2049.98 89
2050.08 82
2050.19 78
2050.29 78
2050.39 81
2050.50 85
2050.60 90
2050.70 95
2050.81 100
2050.91 104
2051.02 109
2051.12 113
2051.22 117
2051.33 120
2051.43 122
2051.53 121
2051.64 118
2051.74 111
2051.85 102
2051.95 91
2052.05 81
2052.16 72
2052.26 66
2052.37 64
2052.47 65
2052.57 67
2052.68 70
2052.78 73
2052.89 75
2052.99 76
2053.09 76
2053.20 78
2053.30 81
2053.40 85
2053.51 89
2053.61 94
2053.72 98
2053.82 101
2053.92 103
2054.03 103
2054.13 102
2054.24 99
2054.34 96
2054.44 91
2054.55 85
2054.65 79
2054.76 71
2054.86 64
2054.96 57
2055.07 52
2055.17 50
2055.28 50
2055.38 52
2055.48 56
2055.59 61
2055.69 65
2055.79 66
2055.90 65
2056.00 61
2056.11 55
2056.21 48
2056.31 41
2056.42 35
2056.52 30
2056.63 28
2056.73 27
2056.83 28
2056.94 29
2057.04 32
2057.15 34
2057.25 37
2057.35 41
2057.46 46
2057.56 51
2057.67 59
2057.77 67
2057.87 77
2057.98 86
2058.08 93
2058.19 97
2058.29 98
2058.39 95
2058.50 90
2058.60 84
2058.71 81
2058.81 81
2058.91 85
2059.02 92
2059.12 100
2059.23 108
2059.33 114
2059.43 118
2059.54 120
2059.64 121
2059.75 123
2059.85 126
2059.96 131
2060.06 138
2060.16 145
2060.27 152
2060.37 157
2060.48 159
2060.58 158
2060.68 153
2060.79 146
2060.89 137
2061.00 128
2061.10 120
2061.20 112
2061.31 106
2061.41 102
2061.52 99
2061.62 97
2061.72 96
2061.83 97
2061.93 99
2062.04 102
2062.14 106
2062.25 109
2062.35 113
2062.45 117
2062.56 121
2062.66 125
2062.77 129
2062.87 133
2062.97 134
2063.08 134
2063.18 131
2063.29 126
2063.39 119
2063.49 113
2063.60 108
2063.70 103
2063.81 100
2063.91 97
2064.02 94
2064.12 91
2064.22 87
2064.33 83
2064.43 78
2064.54 75
2064.64 73
2064.74 72
2064.85 71
2064.95 70
2065.06 69
2065.16 67
2065.27 65
2065.37 63
2065.47 61
2065.58 60
2065.68 59
2065.79 58
2065.89 56
2066.00 54
2066.10 51
2066.20 50
2066.31 49
2066.41 50
2066.52 53
2066.62 58
2066.72 63
2066.83 67
2066.93 69
2067.04 69
2067.14 67
2067.25 62
2067.35 56
2067.45 50
2067.56 45
2067.66 42
2067.77 40
2067.87 39
2067.98 39
2068.08 39
2068.18 38
2068.29 35
2068.39 30
2068.50 24
2068.60 17
2068.71 11
2068.81 6
2068.91 4
2069.02 3
2069.12 4
2069.23 5
2069.33 4
2069.44 1
2069.54 0
2069.64 0
2069.75 0
2069.85 0
2069.96 0
2070.06 0
2070.17 4
2070.27 12
2070.37 18
2070.48 23
2070.58 25
2070.69 25
2070.79 24
2070.90 23
2071.00 21
2071.10 20
2071.21 18
2071.31 16
2071.42 14
2071.52 12
2071.63 11
2071.73 13
2071.84 17
2071.94 22
2072.04 29
2072.15 36
2072.25 43
2072.36 49
2072.46 53
2072.57 56
2072.67 58
2072.77 60
2072.88 64
2072.98 69
2073.09 75
2073.19 84
2073.30 93
2073.40 102
2073.51 109
2073.61 112
2073.71 110
2073.82 103
2073.92 93
2074.03 82
2074.13 70
2074.24 60
2074.34 53
2074.44 50
2074.55 51
2074.65 54
2074.76 58
2074.86 63
2074.97 68
2075.07 73
2075.18 76
2075.28 79
2075.38 81
2075.49 84
2075.59 87
2075.70 91
2075.80 96
2075.91 102
2076.01 108
2076.12 114
2076.22 119
2076.33 124
2076.43 127
2076.53 128
2076.64 126
2076.74 121
2076.85 114
2076.95 106
2077.06 98
2077.16 92
2077.27 91
2077.37 93
2077.47 99
2077.58 106
2077.68 114
2077.79 120
2077.89 123
2078.00 123
2078.10 121
2078.21 119
2078.31 119
2078.42 121
2078.52 125
2078.62 131
2078.73 138
2078.83 145
2078.94 150
2079.04 152
2079.15 152
2079.25 151
2079.36 149
2079.46 146
2079.56 144
2079.67 142
2079.77 141
2079.88 141
2079.98 140
2080.09 140
2080.19 140
2080.30 139
2080.40 136
2080.51 132
2080.61 126
2080.72 118
2080.82 108
2080.92 97
2081.03 86
2081.13 76
2081.24 67
2081.34 61
2081.45 56
2081.55 54
2081.66 52
2081.76 52
2081.87 53
2081.97 55
2082.08 58
2082.18 63
2082.28 67
2082.39 71
2082.49 75
2082.60 78
2082.70 79
2082.81 80
2082.91 79
2083.02 78
2083.12 77
2083.23 76
2083.33 75
2083.44 73
2083.54 71
2083.64 68
2083.75 65
2083.85 62
2083.96 60
2084.06 58
2084.17 56
2084.27 54
2084.38 51
2084.48 48
2084.59 45
2084.69 42
2084.80 41
2084.90 42
2085.01 45
2085.11 49
2085.21 54
2085.32 58
2085.42 58
2085.53 56
2085.63 50
2085.74 42
2085.84 33
2085.95 23
2086.05 15
2086.16 10
2086.26 6
2086.37 6
2086.47 7
2086.58 11
2086.68 18
2086.79 26
2086.89 36
2087.00 46
2087.10 57
2087.20 66
2087.31 73
2087.41 78
2087.52 81
2087.62 82
2087.73 82
2087.83 81
2087.94 81
2088.04 80
2088.15 79
2088.25 78
2088.36 76
2088.46 73
2088.57 68
2088.67 63
2088.78 56
2088.88 49
2088.99 42
2089.09 35
2089.20 29
2089.30 23
2089.40 19
2089.51 16
2089.61 16
2089.72 17
2089.82 21
2089.93 25
2090.03 30
2090.14 33
2090.24 33
2090.35 32
2090.45 29
2090.56 25
2090.66 23
2090.77 24
2090.87 29
2090.98 38
2091.08 49
2091.19 62
2091.29 73
2091.40 82
2091.50 89
2091.61 93
2091.71 96
2091.82 100
2091.92 104
2092.03 110
2092.13 116
2092.24 121
2092.34 125
2092.45 126
2092.55 123
2092.65 116
2092.76 106
2092.86 94
2092.97 82
2093.07 70
2093.18 62
2093.28 56
2093.39 54
2093.49 55
2093.60 59
2093.70 64
2093.81 69
2093.91 74
2094.02 78
2094.12 80
2094.23 82
2094.33 81
2094.44 80
2094.54 78
2094.65 76
2094.75 74
2094.86 73
2094.96 74
2095.07 76
2095.17 80
2095.28 85
2095.38 89
2095.49 93
2095.59 96
2095.70 100
2095.80 104
2095.91 109
2096.01 117
2096.12 127
2096.22 138
2096.33 151
2096.43 162
2096.54 172
2096.64 179
2096.75 182
2096.85 181
2096.96 176
2097.06 169
2097.17 161
2097.27 152
2097.38 146
2097.48 141
2097.59 139
2097.69 139
2097.80 138
2097.90 137
2098.01 135
2098.11 132
2098.22 128
2098.32 126
2098.43 126
2098.53 129
2098.64 132
2098.74 136
2098.85 138
2098.95 137
2099.06 135
2099.16 130
2099.27 124
2099.37 118
2099.48 112
2099.58 108
2099.69 103
2099.79 99
2099.90 94
2100.00 90
2100.11 85
2100.21 80
2100.32 75
2100.42 71
2100.53 67
2100.63 62
2100.74 57
2100.84 53
2100.95 50
2101.05 49
2101.16 52
2101.26 57
2101.37 64
2101.47 73
2101.58 81
2101.68 86
2101.79 90
2101.89 91
2102.00 88
2102.11 84
2102.21 78
2102.32 70
2102.42 60
2102.53 49
2102.63 37
2102.74 25
2102.84 15
2102.95 6
2103.05 0
2103.16 0
2103.26 0
2103.37 0
2103.47 0
2103.58 1
2103.68 1
2103.79 0
2103.89 0
2104.00 0
2104.10 0
2104.21 0
2104.31 2
2104.42 6
2104.52 11
2104.63 16
2104.73 22
2104.84 29
2104.94 36
2105.05 42
2105.15 50
2105.26 57
2105.37 63
2105.47 69
2105.58 73
2105.68 75
2105.79 74
2105.89 71
2106.00 65
2106.10 57
2106.21 50
2106.31 43
2106.42 40
2106.52 38
2106.63 39
2106.73 41
2106.84 42
2106.94 41
2107.05 37
2107.15 31
2107.26 23
2107.36 16
2107.47 11
2107.57 9
2107.68 11
2107.79 15
2107.89 21
2108.00 27
2108.10 32
2108.21 34
2108.31 34
2108.42 31
2108.52 28
2108.63 24
2108.73 21
2108.84 20
2108.94 20
2109.05 22
2109.15 27
2109.26 34
2109.36 42
2109.47 51
2109.58 59
2109.68 66
2109.79 72
2109.89 75
2110.00 75
2110.10 73
2110.21 69
2110.31 64
2110.42 59
2110.52 55
2110.63 52
2110.73 50
2110.84 51
2110.94 53
2111.05 56
2111.16 59
2111.26 61
2111.37 62
2111.47 60
2111.58 58
2111.68 54
2111.79 52
2111.89 50
2112.00 51
2112.10 54
2112.21 59
2112.31 65
2112.42 70
2112.53 74
2112.63 76
2112.74 75
2112.84 72
2112.95 68
2113.05 64
2113.16 60
2113.26 57
2113.37 57
2113.47 58
2113.58 61
2113.68 64
2113.79 67
2113.90 69
2114.00 71
2114.11 72
2114.21 74
2114.32 76
2114.42 80
2114.53 85
2114.63 90
2114.74 95
2114.84 98
2114.95 98
2115.05 95
2115.16 89
2115.27 82
2115.37 74
2115.48 67
2115.58 61
2115.69 56
2115.79 52
2115.90 50
2116.00 47
2116.11 45
2116.21 44
2116.32 42
2116.43 41
2116.53 40
2116.64 38
2116.74 37
2116.85 35
2116.95 33
2117.06 31
2117.16 30
2117.27 30
2117.38 32
2117.48 35
2117.59 40
2117.69 45
2117.80 52
2117.90 58
2118.01 62
2118.11 64
2118.22 64
2118.32 61
2118.43 57
2118.54 54
2118.64 54
2118.75 57
2118.85 64
2118.96 76
2119.06 90
2119.17 106
2119.27 120
2119.38 132
2119.49 142
2119.59 147
2119.70 149
2119.80 147
2119.91 143
2120.01 135
2120.12 126
2120.22 114
2120.33 102
2120.44 89
2120.54 78
2120.65 68
2120.75 61
2120.86 57
2120.96 54
2121.07 54
2121.18 53
2121.28 53
2121.39 52
2121.49 49
2121.60 47
2121.70 44
2121.81 42
2121.91 40
2122.02 39
2122.13 39
2122.23 38
2122.34 37
2122.44 35
2122.55 32
2122.65 29
2122.76 26
2122.86 23
2122.97 21
2123.08 22
2123.18 25
2123.29 30
2123.39 37
2123.50 46
2123.60 55
2123.71 65
2123.82 73
2123.92 80
2124.03 84
2124.13 88
2124.24 90
2124.34 92
2124.45 95
2124.56 99
2124.66 104
2124.77 110
2124.87 116
2124.98 123
2125.08 129
2125.19 136
2125.30 141
2125.40 147
2125.51 150
2125.61 153
2125.72 152
2125.82 150
2125.93 144
2126.04 137
2126.14 129
2126.25 122
2126.35 117
2126.46 116
2126.56 118
2126.67 124
2126.78 133
2126.88 142
2126.99 151
2127.09 158
2127.20 161
2127.30 161
2127.41 159
2127.52 156
2127.62 151
2127.73 147
2127.83 141
2127.94 134
2128.04 125
2128.15 114
2128.26 101
2128.36 88
2128.47 74
2128.57 61
2128.68 50
2128.78 43
2128.89 40
2129.00 42
2129.10 48
2129.21 57
2129.31 69
2129.42 83
2129.53 96
2129.63 107
2129.74 116
2129.84 123
2129.95 126
2130.05 126
2130.16 123
2130.27 116
2130.37 106
2130.48 92
2130.58 74
2130.69 55
2130.80 37
2130.90 21
2131.01 10
2131.11 4
2131.22 2
2131.32 2
2131.43 4
2131.54 4
2131.64 2
2131.75 0
2131.85 0
2131.96 0
2132.07 0
2132.17 0
2132.28 4
2132.38 12
2132.49 19
2132.59 24
2132.70 24
2132.81 19
2132.91 9
2133.02 0
2133.12 0
2133.23 0
2133.34 0
2133.44 0
2133.55 0
2133.65 2
2133.76 21
2133.87 41
2133.97 59
2134.08 75
2134.18 87
2134.29 96
2134.40 102
2134.50 108
2134.61 112
2134.71 117
2134.82 122
2134.92 127
2135.03 133
2135.14 137
2135.24 141
2135.35 144
2135.45 146
2135.56 147
2135.67 145
2135.77 141
2135.88 135
2135.98 126
2136.09 115
2136.20 102
2136.30 89
2136.41 75
2136.51 63
2136.62 53
2136.73 44
2136.83 37
2136.94 33
2137.04 31
2137.15 31
2137.26 32
2137.36 33
2137.47 35
2137.57 37
2137.68 38
2137.79 39
2137.89 39
2138.00 39
2138.10 38
2138.21 37
2138.32 35
2138.42 33
2138.53 31
2138.63 27
2138.74 23
2138.85 19
2138.95 16
2139.06 14
2139.16 15
2139.27 17
2139.38 21
2139.48 27
2139.59 34
2139.69 40
2139.80 46
2139.91 51
2140.01 55
2140.12 57
2140.23 59
2140.33 59
2140.44 59
2140.54 58
2140.65 56
2140.76 54
2140.86 53
2140.97 53
2141.07 55
2141.18 60
2141.29 68
2141.39 78
2141.50 89
2141.60 100
2141.71 108
2141.82 112
2141.92 112
2142.03 109
2142.13 103
2142.24 96
2142.35 88
2142.45 80
2142.56 72
2142.67 63
2142.77 55
2142.88 49
2142.98 44
2143.09 44
2143.20 48
2143.30 55
2143.41 66
2143.51 77
2143.62 88
2143.73 97
2143.83 102
2143.94 104
2144.05 104
2144.15 102
2144.26 99
2144.36 95
2144.47 91
2144.58 86
2144.68 81
2144.79 76
2144.89 74
2145.00 74
2145.11 76
2145.21 82
2145.32 90
2145.43 101
2145.53 113
2145.64 126
2145.74 139
2145.85 152
2145.96 165
2146.06 175
2146.17 184
2146.28 190
2146.38 193
2146.49 192
2146.59 187
2146.70 179
2146.81 168
2146.91 157
2147.02 145
2147.13 136
2147.23 129
2147.34 126
2147.44 124
2147.55 125
2147.66 126
2147.76 127
2147.87 128
2147.98 128
2148.08 128
2148.19 127
2148.29 124
2148.40 120
2148.51 115
2148.61 107
2148.72 98
2148.83 89
2148.93 80
2149.04 72
2149.14 67
2149.25 65
2149.36 64
2149.46 66
2149.57 69
2149.68 73
2149.78 76
2149.89 80
2149.99 84
2150.10 87
2150.21 90
2150.31 92
2150.42 94
2150.53 95
2150.63 96
2150.74 96
2150.85 96
2150.95 95
2151.06 95
2151.16 94
2151.27 92
2151.38 91
2151.48 89
2151.59 88
2151.70 88
2151.80 88
2151.91 91
2152.02 95
2152.12 101
2152.23 107
2152.33 114
2152.44 121
2152.55 126
2152.65 130
2152.76 131
2152.87 130
2152.97 127
2153.08 122
2153.19 115
2153.29 106
2153.40 95
2153.50 83
2153.61 71
2153.72 59
2153.82 48
2153.93 40
2154.04 32
2154.14 26
2154.25 21
2154.36 16
2154.46 11
2154.57 8
2154.68 8
2154.78 11
2154.89 17
2154.99 25
2155.10 34
2155.21 42
2155.31 45
2155.42 44
2155.53 38
2155.63 27
2155.74 16
2155.85 4
2155.95 0
2156.06 0
2156.17 0
2156.27 0
2156.38 0
2156.48 0
2156.59 2
2156.70 5
2156.80 8
2156.91 11
2157.02 14
2157.12 18
2157.23 23
2157.34 27
2157.44 32
2157.55 36
2157.66 39
2157.76 43
2157.87 45
2157.98 47
2158.08 48
2158.19 47
2158.30 45
2158.40 41
2158.51 35
2158.61 29
2158.72 23
2158.83 18
2158.93 16
2159.04 16
2159.15 20
2159.25 27
2159.36 37
2159.47 50
2159.57 65
2159.68 81
2159.79 98
2159.89 115
2160.00 132
2160.11 149
2160.21 166
2160.32 184
2160.43 201
2160.53 217
2160.64 231
2160.75 243
2160.85 251
2160.96 257
2161.07 259
2161.17 259
2161.28 257
2161.39 253
2161.49 246
2161.60 238
2161.71 228
2161.81 218
2161.92 208
2162.02 200
2162.13 194
2162.24 191
2162.34 190
2162.45 191
2162.56 192
2162.66 193
2162.77 193
2162.88 191
2162.98 186
2163.09 179
2163.20 171
2163.30 163
2163.41 157
2163.52 153
2163.62 154
2163.73 159
2163.84 166
2163.94 174
2164.05 181
2164.16 182
2164.26 179
2164.37 169
2164.48 154
2164.58 137
2164.69 121
2164.80 106
2164.90 96
2165.01 91
2165.12 90
2165.22 92
2165.33 97
2165.44 104
2165.54 112
2165.65 121
2165.76 129
2165.86 136
2165.97 142
2166.08 146
2166.18 146
2166.29 143
2166.40 138
2166.50 130
2166.61 121
2166.72 112
2166.83 102
2166.93 93
2167.04 86
2167.15 79
2167.25 72
2167.36 67
2167.47 62
2167.57 57
2167.68 52
2167.79 46
2167.89 41
2168.00 34
2168.11 27
2168.21 19
2168.32 12
2168.43 7
2168.53 6
2168.64 8
2168.75 15
2168.85 26
2168.96 39
2169.07 52
2169.17 64
2169.28 72
2169.39 78
2169.49 81
2169.60 82
2169.71 83
2169.81 85
2169.92 89
2170.03 93
2170.13 96
2170.24 98
2170.35 98
2170.46 94
2170.56 88
2170.67 79
2170.78 68
2170.88 55
2170.99 43
2171.10 32
2171.20 22
2171.31 14
2171.42 8
2171.52 4
2171.63 1
2171.74 0
2171.84 0
2171.95 0
2172.06 0
2172.16 0
2172.27 0
2172.38 0
2172.49 0
2172.59 0
2172.70 1
2172.81 3
2172.91 7
2173.02 13
2173.13 20
2173.23 29
2173.34 38
2173.45 48
2173.55 55
2173.66 59
2173.77 60
2173.87 56
2173.98 48
2174.09 39
2174.20 29
2174.30 20
2174.41 14
2174.52 10
2174.62 9
2174.73 11
2174.84 15
2174.94 21
2175.05 29
2175.16 38
2175.26 48
2175.37 58
2175.48 66
2175.59 73
2175.69 77
2175.80 79
2175.91 81
2176.01 84
2176.12 87
2176.23 92
2176.33 98
2176.44 106
2176.55 114
2176.66 122
2176.76 130
2176.87 137
2176.98 143
2177.08 147
2177.19 148
2177.30 145
2177.40 138
2177.51 128
2177.62 116
2177.72 103
2177.83 91
2177.94 81
2178.05 72
2178.15 66
2178.26 59
2178.37 51
2178.47 42
2178.58 31
2178.69 18
2178.80 6
2178.90 0
2179.01 0
2179.12 0
2179.22 0
2179.33 0
2179.44 0
2179.54 0
2179.65 1
2179.76 5
2179.87 9
2179.97 12
2180.08 14
2180.19 16
2180.29 18
2180.40 20
2180.51 21
2180.61 22
2180.72 22
2180.83 21
2180.94 19
2181.04 17
2181.15 13
2181.26 9
2181.36 5
2181.47 2
2181.58 0
2181.69 0
2181.79 2
2181.90 5
2182.01 9
2182.11 14
2182.22 19
2182.33 24
2182.44 29
2182.54 33
2182.65 37
2182.76 41
2182.86 44
2182.97 47
2183.08 49
2183.19 50
2183.29 51
2183.40 51
2183.51 51
2183.61 52
2183.72 53
2183.83 55
2183.94 59
2184.04 63
2184.15 68
2184.26 74
2184.36 79
2184.47 82
2184.58 85
2184.69 85
2184.79 84
2184.90 81
2185.01 77
2185.11 74
2185.22 71
2185.33 69
2185.44 68
2185.54 67
2185.65 65
2185.76 63
2185.86 60
2185.97 56
2186.08 52
2186.19 48
2186.29 47
2186.40 50
2186.51 56
2186.61 66
2186.72 78
2186.83 92
2186.94 104
2187.04 114
2187.15 122
2187.26 126
2187.37 129
2187.47 130
2187.58 131
2187.69 134
2187.79 139
2187.90 145
2188.01 152
2188.12 160
2188.22 169
2188.33 178
2188.44 186
2188.55 193
2188.65 199
2188.76 204
2188.87 207
2188.97 207
2189.08 206
2189.19 203
2189.30 200
2189.40 199
2189.51 200
2189.62 206
2189.73 216
2189.83 230
2189.94 245
2190.05 260
2190.15 272
2190.26 280
2190.37 283
2190.48 280
2190.58 274
2190.69 266
2190.80 257
2190.91 250
2191.01 245
2191.12 243
2191.23 243
2191.33 246
2191.44 250
2191.55 253
2191.66 255
2191.76 256
2191.87 255
2191.98 254
2192.09 253
2192.19 254
2192.30 255
2192.41 258
2192.52 259
2192.62 258
2192.73 254
2192.84 245
2192.95 233
2193.05 218
2193.16 203
2193.27 188
2193.37 175
2193.48 164
2193.59 156
2193.70 150
2193.80 147
2193.91 146
2194.02 146
2194.13 146
2194.23 145
2194.34 142
2194.45 137
2194.56 131
2194.66 125
2194.77 120
2194.88 118
2194.99 118
2195.09 122
2195.20 127
2195.31 133
2195.42 138
2195.52 141
2195.63 140
2195.74 137
2195.84 132
2195.95 124
2196.06 116
2196.17 107
2196.27 99
2196.38 91
2196.49 85
2196.60 79
2196.70 75
2196.81 72
2196.92 70
2197.03 66
2197.13 63
2197.24 58
2197.35 52
2197.46 47
2197.56 42
2197.67 39
2197.78 37
2197.89 37
2197.99 37
2198.10 36
2198.21 33
2198.32 27
2198.42 19
2198.53 10
2198.64 1
2198.75 0
2198.85 0
2198.96 0
2199.07 3
2199.18 15
2199.28 30
2199.39 45
2199.50 57
2199.61 65
2199.71 68
2199.82 66
2199.93 61
2200.04 54
2200.14 48
2200.25 44
2200.36 41
2200.47 41
2200.57 42
2200.68 42
2200.79 42
2200.90 40
2201.01 37
2201.11 34
2201.22 32
2201.33 32
2201.44 35
2201.54 39
2201.65 45
2201.76 51
2201.87 54
2201.97 56
2202.08 56
2202.19 54
2202.30 54
2202.40 55
2202.51 60
2202.62 68
2202.73 78
2202.83 89
2202.94 98
2203.05 103
2203.16 104
2203.26 101
2203.37 93
2203.48 83
2203.59 73
2203.70 63
2203.80 54
2203.91 47
2204.02 40
2204.13 35
2204.23 29
2204.34 23
2204.45 16
2204.56 10
2204.66 6
2204.77 3
2204.88 2
2204.99 5
2205.09 11
2205.20 18
2205.31 26
2205.42 33
2205.53 38
2205.63 42
2205.74 43
2205.85 42
2205.96 41
2206.06 40
2206.17 40
2206.28 40
2206.39 42
2206.49 43
2206.60 45
2206.71 45
2206.82 44
2206.93 43
2207.03 40
2207.14 37
2207.25 34
2207.36 31
2207.46 27
2207.57 22
2207.68 18
2207.79 15
2207.89 13
2208.00 12
2208.11 14
2208.22 17
2208.33 20
2208.43 23
2208.54 25
2208.65 26
2208.76 25
2208.86 23
2208.97 20
2209.08 17
2209.19 14
2209.30 10
2209.40 6
2209.51 3
2209.62 2
2209.73 3
2209.83 9
2209.94 18
2210.05 32
2210.16 47
2210.27 62
2210.37 73
2210.48 80
2210.59 80
2210.70 72
2210.80 59
2210.91 41
2211.02 22
2211.13 4
2211.24 0
2211.34 0
2211.45 0
2211.56 0
2211.67 0
2211.78 0
2211.88 0
2211.99 5
2212.10 10
2212.21 14
2212.31 16
2212.42 18
2212.53 19
2212.64 19
2212.75 19
2212.85 19
2212.96 21
2213.07 26
2213.18 34
2213.28 45
2213.39 58
2213.50 72
2213.61 85
2213.72 97
2213.82 106
2213.93 114
2214.04 121
2214.15 128
2214.26 136
2214.36 144
2214.47 152
2214.58 158
2214.69 162
2214.80 164
2214.90 165
2215.01 164
2215.12 162
2215.23 159
2215.33 153
2215.44 146
2215.55 137
2215.66 126
2215.77 114
2215.87 103
2215.98 92
2216.09 83
2216.20 74
2216.31 66
2216.41 59
2216.52 54
2216.63 50
2216.74 49
2216.85 52
2216.95 57
2217.06 65
2217.17 72
2217.28 78
2217.39 81
2217.49 80
2217.60 77
2217.71 72
2217.82 67
2217.93 63
2218.03 61
2218.14 59
2218.25 58
2218.36 56
2218.47 54
2218.57 51
2218.68 48
2218.79 45
2218.90 43
2219.01 42
2219.11 43
2219.22 45
2219.33 48
2219.44 52
2219.55 56
2219.65 61
2219.76 65
2219.87 68
2219.98 69
2220.09 68
2220.19 65
2220.30 60
2220.41 54
2220.52 50
2220.63 47
2220.73 47
2220.84 50
2220.95 56
2221.06 64
2221.17 74
2221.27 83
2221.38 91
2221.49 96
2221.60 99
2221.71 98
2221.81 94
2221.92 87
2222.03 80
2222.14 73
2222.25 67
2222.36 63
2222.46 60
2222.57 58
2222.68 56
2222.79 55
2222.90 54
2223.00 54
2223.11 55
2223.22 57
2223.33 62
2223.44 68
2223.54 74
2223.65 80
2223.76 85
2223.87 87
2223.98 87
2224.08 84
2224.19 80
2224.30 74
2224.41 69
2224.52 65
2224.63 63
2224.73 64
2224.84 68
2224.95 74
2225.06 84
2225.17 94
2225.27 105
2225.38 114
2225.49 120
2225.60 121
2225.71 118
2225.82 110
2225.92 98
2226.03 84
2226.14 70
2226.25 56
2226.36 44
2226.46 33
2226.57 26
2226.68 20
2226.79 17
2226.90 16
2227.01 18
2227.11 22
2227.22 27
2227.33 33
2227.44 39
2227.55 45
2227.65 52
2227.76 59
2227.87 66
2227.98 72
2228.09 76
2228.20 75
2228.30 69
2228.41 57
2228.52 41
2228.63 22
2228.74 6
2228.85 0
2228.95 0
2229.06 0
2229.17 0
2229.28 6
2229.39 17
2229.49 25
2229.60 29
2229.71 29
2229.82 24
2229.93 17
2230.04 10
2230.14 7
2230.25 7
2230.36 11
2230.47 19
2230.58 30
2230.69 41
2230.79 52
2230.90 61
2231.01 69
2231.12 75
2231.23 81
2231.34 85
2231.44 88
2231.55 89
2231.66 90
2231.77 90
2231.88 89
2231.99 87
2232.09 85
2232.20 83
2232.31 82
2232.42 82
2232.53 82
2232.64 83
2232.74 85
2232.85 87
2232.96 90
2233.07 92
2233.18 95
2233.29 99
2233.39 104
2233.50 110
2233.61 116
2233.72 122
2233.83 125
2233.94 125
2234.04 121
2234.15 113
2234.26 101
2234.37 88
2234.48 76
2234.59 66
2234.69 58
2234.80 53
2234.91 50
2235.02 49
2235.13 49
2235.24 50
2235.34 50
2235.45 51
2235.56 52
2235.67 54
2235.78 56
2235.89 58
2236.00 59
2236.10 60
2236.21 59
2236.32 57
2236.43 54
2236.54 50
2236.65 44
2236.75 36
2236.86 26
2236.97 14
2237.08 2
2237.19 0
2237.30 0
2237.40 0
2237.51 0
2237.62 0
2237.73 0
2237.84 0
2237.95 0
2238.06 11
2238.16 25
2238.27 39
2238.38 52
2238.49 65
2238.60 77
2238.71 86
2238.81 94
2238.92 101
2239.03 105
2239.14 108
2239.25 111
2239.36 112
2239.47 112
2239.57 110
2239.68 106
2239.79 100
2239.90 93
2240.01 87
2240.12 81
2240.23 78
2240.33 77
2240.44 79
2240.55 83
2240.66 88
2240.77 93
2240.88 98
2240.99 101
2241.09 103
2241.20 103
2241.31 103
2241.42 101
2241.53 97
2241.64 92
2241.75 86
2241.85 77
2241.96 67
2242.07 56
2242.18 44
2242.29 33
2242.40 23
2242.51 15
2242.61 9
2242.72 5
2242.83 5
2242.94 8
2243.05 13
2243.16 19
2243.27 27
2243.37 34
2243.48 40
2243.59 45
2243.70 49
2243.81 53
2243.92 56
2244.03 60
2244.13 66
2244.24 72
2244.35 79
2244.46 86
2244.57 90
2244.68 93
2244.79 92
2244.89 89
2245.00 83
2245.11 75
2245.22 67
2245.33 59
2245.44 51
2245.55 44
2245.65 38
2245.76 33
2245.87 29
2245.98 26
2246.09 26
2246.20 27
2246.31 32
2246.42 39
2246.52 50
2246.63 63
2246.74 77
2246.85 90
2246.96 101
2247.07 109
2247.18 113
2247.29 111
2247.39 105
2247.50 94
2247.61 82
2247.72 69
2247.83 56
2247.94 46
2248.05 39
2248.15 33
2248.26 30
2248.37 28
2248.48 28
2248.59 30
2248.70 35
2248.81 42
2248.92 53
2249.02 66
2249.13 81
2249.24 95
2249.35 108
2249.46 117
2249.57 122
2249.68 123
2249.79 121
2249.89 118
2250.00 114
2250.11 111
2250.22 110
2250.33 110
2250.44 112
2250.55 116
2250.66 120
2250.76 124
2250.87 127
2250.98 130
2251.09 131
2251.20 132
2251.31 132
2251.42 132
2251.53 132
2251.63 132
2251.74 130
2251.85 128
2251.96 124
2252.07 120
2252.18 116
2252.29 111
2252.40 107
2252.51 102
2252.61 98
2252.72 94
2252.83 89
2252.94 85
2253.05 81
2253.16 77
2253.27 75
2253.38 75
2253.48 77
2253.59 79
2253.70 83
2253.81 87
2253.92 90
2254.03 91
2254.14 91
2254.25 88
2254.36 85
2254.46 82
2254.57 80
2254.68 81
2254.79 85
2254.90 91
2255.01 97
2255.12 102
2255.23 105
2255.34 104
2255.44 100
2255.55 94
2255.66 88
2255.77 84
2255.88 82
2255.99 82
2256.10 85
2256.21 89
2256.32 92
2256.42 93
2256.53 92
2256.64 89
2256.75 85
2256.86 82
2256.97 81
2257.08 82
2257.19 85
2257.30 89
2257.40 93
2257.51 97
2257.62 98
2257.73 98
2257.84 97
2257.95 95
2258.06 93
2258.17 93
2258.28 94
2258.39 96
2258.49 101
2258.60 106
2258.71 112
2258.82 116
2258.93 119
2259.04 120
2259.15 120
2259.26 119
2259.37 118
2259.48 117
2259.58 116
2259.69 115
2259.80 114
2259.91 112
2260.02 111
2260.13 111
2260.24 112
2260.35 115
2260.46 119
2260.57 123
2260.67 127
2260.78 128
2260.89 127
2261.00 124
2261.11 120
2261.22 115
2261.33 112
2261.44 110
2261.55 110
2261.66 112
2261.76 115
2261.87 119
2261.98 124
2262.09 128
2262.20 132
2262.31 135
2262.42 139
2262.53 143
2262.64 148
2262.75 153
2262.86 158
2262.96 163
2263.07 165
2263.18 166
2263.29 164
2263.40 159
2263.51 153
2263.62 145
2263.73 138
2263.84 132
2263.95 128
2264.06 126
2264.16 127
2264.27 130
2264.38 134
2264.49 139
2264.60 141
2264.71 142
2264.82 139
2264.93 134
2265.04 127
2265.15 118
2265.26 109
2265.36 102
2265.47 95
2265.58 91
2265.69 89
2265.80 89
2265.91 91
2266.02 93
2266.13 96
2266.24 99
2266.35 102
2266.46 104
2266.57 105
2266.67 104
2266.78 101
2266.89 96
2267.00 88
2267.11 77
2267.22 65
2267.33 53
2267.44 41
2267.55 32
2267.66 26
2267.77 23
2267.88 24
2267.98 26
2268.09 30
2268.20 34
2268.31 38
2268.42 40
2268.53 42
2268.64 43
2268.75 44
2268.86 45
2268.97 45
2269.08 44
2269.19 43
2269.29 40
2269.40 38
2269.51 37
2269.62 39
2269.73 44
2269.84 55
2269.95 69
2270.06 86
2270.17 103
2270.28 118
2270.39 130
2270.50 137
2270.61 139
2270.71 138
2270.82 136
2270.93 133
2271.04 132
2271.15 133
2271.26 136
2271.37 140
2271.48 144
2271.59 147
2271.70 147
2271.81 144
2271.92 139
2272.03 132
2272.14 126
2272.24 122
2272.35 121
2272.46 124
2272.57 130
2272.68 138
2272.79 146
2272.90 153
2273.01 157
2273.12 159
2273.23 158
2273.34 156
2273.45 153
2273.56 150
2273.67 148
2273.78 147
2273.88 146
2273.99 146
2274.10 147
2274.21 148
2274.32 149
2274.43 150
2274.54 150
2274.65 150
2274.76 149
2274.87 147
2274.98 144
2275.09 141
2275.20 137
2275.31 131
2275.42 125
2275.52 118
2275.63 110
2275.74 103
2275.85 97
2275.96 92
2276.07 90
2276.18 91
2276.29 95
2276.40 101
2276.51 108
2276.62 114
2276.73 120
2276.84 125
2276.95 128
2277.06 130
2277.17 131
2277.28 133
2277.38 135
2277.49 136
2277.60 135
2277.71 132
2277.82 124
2277.93 112
2278.04 96
2278.15 78
2278.26 60
2278.37 46
2278.48 36
2278.59 34
2278.70 38
2278.81 47
2278.92 59
2279.03 70
2279.14 79
2279.25 84
2279.35 84
2279.46 81
2279.57 76
2279.68 69
2279.79 63
2279.90 57
2280.01 52
2280.12 47
2280.23 43
2280.34 40
2280.45 38
2280.56 40
2280.67 44
2280.78 51
2280.89 60
2281.00 72
2281.11 84
2281.22 97
2281.33 110
2281.44 121
2281.54 131
2281.65 139
2281.76 144
2281.87 146
2281.98 145
2282.09 139
2282.20 130
2282.31 119
2282.42 106
2282.53 94
2282.64 84
2282.75 78
2282.86 76
2282.97 77
2283.08 81
2283.19 86
2283.30 89
2283.41 89
2283.52 84
2283.63 76
2283.74 64
2283.85 49
2283.95 35
2284.06 22
2284.17 12
2284.28 5
2284.39 2
2284.50 4
2284.61 9
2284.72 18
2284.83 29
2284.94 42
2285.05 55
2285.16 67
2285.27 75
2285.38 79
2285.49 78
2285.60 71
2285.71 60
2285.82 47
2285.93 32
2286.04 18
2286.15 5
2286.26 0
2286.37 0
2286.48 0
2286.59 0
2286.69 0
2286.80 0
2286.91 0
2287.02 0
2287.13 3
2287.24 10
2287.35 15
2287.46 20
2287.57 22
2287.68 24
2287.79 25
2287.90 26
2288.01 30
2288.12 37
2288.23 47
2288.34 60
2288.45 74
2288.56 87
2288.67 97
2288.78 104
2288.89 108
2289.00 109
2289.11 108
2289.22 107
2289.33 106
2289.44 106
2289.55 104
2289.66 102
2289.77 97
2289.88 90
2289.99 80
2290.10 67
2290.20 54
2290.31 40
2290.42 28
2290.53 19
2290.64 15
2290.75 17
2290.86 25
2290.97 38
2291.08 55
2291.19 73
2291.30 91
2291.41 106
2291.52 117
2291.63 124
2291.74 128
2291.85 130
2291.96 131
2292.07 131
2292.18 130
2292.29 128
2292.40 124
2292.51 118
2292.62 109
2292.73 100
2292.84 91
2292.95 84
2293.06 79
2293.17 78
2293.28 81
2293.39 87
2293.50 95
2293.61 103
2293.72 109
2293.83 113
2293.94 113
2294.05 110
2294.16 104
2294.27 97
2294.38 90
2294.49 85
2294.60 83
2294.71 84
2294.82 89
2294.93 97
2295.04 106
2295.15 116
2295.26 125
2295.36 133
2295.47 139
2295.58 144
2295.69 147
2295.80 148
2295.91 147
2296.02 145
2296.13 141
2296.24 136
2296.35 130
2296.46 124
2296.57 119
2296.68 114
2296.79 110
2296.90 106
2297.01 103
2297.12 99
2297.23 95
2297.34 92
2297.45 89
2297.56 86
2297.67 85
2297.78 86
2297.89 88
2298.00 92
2298.11 97
2298.22 103
2298.33 110
2298.44 118
2298.55 127
2298.66 137
2298.77 145
2298.88 152
2298.99 156
2299.10 157
2299.21 154
2299.32 149
2299.43 142
2299.54 137
2299.65 133
2299.76 132
2299.87 131
2299.98 132
2300.09 130
2300.20 127
2300.31 121
2300.42 114
2300.53 108
2300.64 104
2300.75 102
2300.86 104
2300.97 107
2301.08 111
2301.19 113
2301.30 113
2301.41 108
2301.52 100
2301.63 91
2301.74 82
2301.85 76
2301.96 73
2302.07 75
2302.18 81
2302.29 90
2302.40 100
2302.51 109
2302.62 117
2302.73 122
2302.84 126
2302.95 128
2303.06 131
2303.17 134
2303.28 137
2303.39 139
2303.50 140
2303.61 139
2303.72 136
2303.83 130
2303.94 123
2304.05 116
2304.16 109
2304.27 103
2304.38 100
2304.49 98
2304.60 98
2304.71 98
2304.82 97
2304.93 94
2305.04 89
2305.15 83
2305.26 76
2305.37 70
2305.48 65
2305.59 63
2305.70 62
2305.81 62
2305.92 62
2306.03 61
2306.14 60
2306.25 60
2306.36 60
2306.47 61
2306.58 64
2306.69 69
2306.80 73
2306.91 78
2307.02 81
2307.13 83
2307.24 84
2307.35 84
2307.46 84
2307.57 83
2307.68 81
2307.79 77
2307.91 71
2308.02 62
2308.13 53
2308.24 43
2308.35 36
2308.46 32
2308.57 34
2308.68 41
2308.79 52
2308.90 65
2309.01 80
2309.12 93
2309.23 104
2309.34 113
2309.45 119
2309.56 124
2309.67 126
2309.78 128
2309.89 130
2310.00 131
2310.11 133
2310.22 135
2310.33 137
2310.44 141
2310.55 144
2310.66 149
2310.77 153
2310.88 157
2310.99 161
2311.10 164
2311.21 165
2311.32 167
2311.43 167
2311.54 167
2311.65 166
2311.76 164
2311.87 162
2311.98 159
2312.09 156
2312.20 152
2312.31 148
2312.42 144
2312.53 140
2312.64 135
2312.75 130
2312.86 124
2312.97 118
2313.09 113
2313.20 109
2313.31 105
2313.42 103
2313.53 100
2313.64 97
2313.75 92
2313.86 86
2313.97 79
2314.08 72
2314.19 66
2314.30 61
2314.41 57
2314.52 54
2314.63 52
2314.74 49
2314.85 45
2314.96 38
2315.07 30
2315.18 21
2315.29 12
2315.40 6
2315.51 2
2315.62 4
2315.73 11
2315.84 22
2315.95 36
2316.06 51
2316.17 66
2316.28 79
2316.39 90
2316.50 99
2316.62 108
2316.73 117
2316.84 127
2316.95 138
2317.06 149
2317.17 159
2317.28 167
2317.39 172
2317.50 173
2317.61 171
2317.72 165
2317.83 157
2317.94 149
2318.05 142
2318.16 139
2318.27 142
2318.38 152
2318.49 168
2318.60 191
2318.71 218
2318.82 247
2318.93 275
2319.04 302
2319.15 325
2319.26 345
2319.38 361
2319.49 373
2319.60 381
2319.71 385
2319.82 385
2319.93 380
2320.04 373
2320.15 364
2320.26 355
2320.37 349
2320.48 344
2320.59 340
2320.70 337
2320.81 332
2320.92 325
2321.03 314
2321.14 300
2321.25 284
2321.36 268
2321.47 254
2321.58 242
2321.69 234
2321.81 229
2321.92 225
2322.03 221
2322.14 217
2322.25 212
2322.36 208
2322.47 205
2322.58 203
2322.69 203
2322.80 204
2322.91 206
2323.02 209
2323.13 211
2323.24 213
2323.35 216
2323.46 220
2323.57 225
2323.68 232
2323.79 239
2323.90 247
2324.02 255
2324.13 260
2324.24 263
2324.35 262
2324.46 258
2324.57 252
2324.68 243
2324.79 233
2324.90 223
2325.01 214
2325.12 205
2325.23 199
2325.34 195
2325.45 194
2325.56 194
2325.67 197
2325.78 200
2325.89 203
2326.01 203
2326.12 201
2326.23 195
2326.34 187
2326.45 178
2326.56 168
2326.67 159
2326.78 152
2326.89 146
2327.00 142
2327.11 139
2327.22 135
2327.33 130
2327.44 123
2327.55 115
2327.66 104
2327.77 93
2327.89 81
2328.00 71
2328.11 63
2328.22 57
2328.33 55
2328.44 57
2328.55 60
2328.66 66
2328.77 71
2328.88 76
2328.99 79
2329.10 80
2329.21 79
2329.32 77
2329.43 74
2329.55 72
2329.66 71
2329.77 71
2329.88 71
2329.99 70
2330.10 68
2330.21 64
2330.32 58
2330.43 52
2330.54 46
2330.65 41
2330.76 37
2330.87 35
2330.98 35
2331.09 35
2331.21 36
2331.32 38
2331.43 40
2331.54 42
2331.65 45
2331.76 49
2331.87 52
2331.98 55
2332.09 58
2332.20 61
2332.31 63
2332.42 65
2332.53 67
2332.64 69
2332.76 72
2332.87 75
2332.98 77
2333.09 78
2333.20 78
2333.31 77
2333.42 74
2333.53 69
2333.64 63
2333.75 56
2333.86 49
2333.97 44
2334.08 39
2334.20 37
2334.31 36
2334.42 37
2334.53 39
2334.64 42
2334.75 45
2334.86 48
2334.97 52
2335.08 54
2335.19 55
2335.30 54
2335.41 50
2335.53 42
2335.64 31
2335.75 18
2335.86 4
2335.97 0
2336.08 0
2336.19 0
2336.30 0
2336.41 0
2336.52 0
2336.63 0
2336.74 0
2336.86 8
2336.97 21
2337.08 34
2337.19 47
2337.30 62
2337.41 78
2337.52 95
2337.63 114
2337.74 134
2337.85 151
2337.96 165
2338.07 173
2338.19 175
2338.30 171
2338.41 164
2338.52 154
2338.63 145
2338.74 139
2338.85 136
2338.96 135
2339.07 136
2339.18 137
2339.29 137
2339.41 135
2339.52 132
2339.63 129
2339.74 127
2339.85 128
2339.96 132
2340.07 139
2340.18 148
2340.29 158
2340.40 167
2340.51 174
2340.63 177
2340.74 175
2340.85 169
2340.96 159
2341.07 145
2341.18 129
2341.29 111
2341.40 93
2341.51 77
2341.62 63
2341.73 52
2341.85 46
2341.96 44
2342.07 46
2342.18 49
2342.29 55
2342.40 59
2342.51 62
2342.62 62
2342.73 60
2342.84 55
2342.96 47
2343.07 39
2343.18 30
2343.29 22
2343.40 15
2343.51 11
2343.62 8
2343.73 6
2343.84 4
2343.95 3
2344.07 0
2344.18 0
2344.29 0
2344.40 0
2344.51 0
2344.62 0
2344.73 0
2344.84 0
2344.95 4
2345.06 10
2345.18 15
2345.29 19
2345.40 21
2345.51 22
2345.62 23
2345.73 24
2345.84 27
2345.95 31
2346.06 37
2346.17 42
2346.29 48
2346.40 52
2346.51 55
2346.62 56
2346.73 56
2346.84 56
2346.95 54
2347.06 52
2347.17 49
2347.29 45
2347.40 40
2347.51 34
2347.62 28
2347.73 22
2347.84 17
2347.95 15
2348.06 15
2348.17 17
2348.29 19
2348.40 21
2348.51 20
2348.62 17
2348.73 12
2348.84 5
2348.95 0
2349.06 0
2349.17 0
2349.29 0
2349.40 0
2349.51 7
2349.62 19
2349.73 32
2349.84 44
2349.95 54
2350.06 58
2350.17 57
2350.29 50
2350.40 39
2350.51 27
2350.62 15
2350.73 6
2350.84 4
2350.95 8
2351.06 18
2351.18 32
2351.29 48
2351.40 65
2351.51 81
2351.62 95
2351.73 107
2351.84 119
2351.95 128
2352.06 136
2352.18 141
2352.29 144
2352.40 144
2352.51 141
2352.62 136
2352.73 131
2352.84 127
2352.95 123
2353.07 119
2353.18 116
2353.29 113
2353.40 109
2353.51 105
2353.62 100
2353.73 96
2353.84 94
2353.96 94
2354.07 98
2354.18 105
2354.29 116
2354.40 130
2354.51 146
2354.62 162
2354.73 177
2354.85 189
2354.96 199
2355.07 206
2355.18 210
2355.29 211
2355.40 210
2355.51 207
2355.62 202
2355.74 195
2355.85 187
2355.96 178
2356.07 169
2356.18 162
2356.29 156
2356.40 152
2356.52 150
2356.63 150
2356.74 150
2356.85 149
2356.96 146
2357.07 142
2357.18 135
2357.29 127
2357.41 119
2357.52 112
2357.63 107
2357.74 105
2357.85 106
2357.96 108
2358.07 112
2358.18 114
2358.30 115
2358.41 113
2358.52 109
2358.63 103
2358.74 96
2358.85 89
2358.96 81
2359.08 73
2359.19 65
2359.30 57
2359.41 50
2359.52 44
2359.63 39
2359.74 37
2359.86 38
2359.97 42
2360.08 48
2360.19 56
2360.30 63
2360.41 70
2360.52 76
2360.64 81
2360.75 84
2360.86 89
2360.97 93
2361.08 98
2361.19 103
2361.30 108
2361.42 110
2361.53 110
2361.64 107
2361.75 104
2361.86 100
2361.97 99
2362.08 101
2362.20 107
2362.31 116
2362.42 127
2362.53 139
2362.64 149
2362.75 156
2362.86 159
2362.98 158
2363.09 153
2363.20 144
2363.31 133
2363.42 122
2363.53 110
2363.64 98
2363.76 88
2363.87 81
2363.98 76
2364.09 74
2364.20 75
2364.31 78
2364.42 82
2364.54 85
2364.65 87
2364.76 87
2364.87 83
2364.98 77
2365.09 69
2365.20 61
2365.32 53
2365.43 48
2365.54 45
2365.65 44
2365.76 45
2365.87 48
2365.99 51
2366.10 53
2366.21 55
2366.32 57
2366.43 59
2366.54 60
2366.65 61
2366.77 62
2366.88 64
2366.99 67
2367.10 72
2367.21 78
2367.32 86
2367.44 95
2367.55 104
2367.66 113
2367.77 121
2367.88 126
2367.99 128
2368.11 126
2368.22 122
2368.33 116
2368.44 110
2368.55 105
2368.66 102
2368.77 101
2368.89 101
2369.00 101
2369.11 101
2369.22 99
2369.33 95
2369.44 88
2369.56 81
2369.67 73
2369.78 64
2369.89 56
2370.00 48
2370.11 40
2370.23 30
2370.34 18
2370.45 6
2370.56 0
2370.67 0
2370.78 0
2370.90 0
2371.01 0
2371.12 0
2371.23 0
2371.34 1
2371.45 9
2371.57 15
2371.68 19
2371.79 21
2371.90 22
2372.01 23
2372.12 25
2372.24 28
2372.35 31
2372.46 35
2372.57 38
2372.68 41
2372.79 44
2372.91 46
2373.02 50
2373.13 54
2373.24 59
2373.35 64
2373.46 68
2373.58 70
2373.69 69
2373.80 65
2373.91 60
2374.02 55
2374.13 53
2374.25 53
2374.36 56
2374.47 62
2374.58 69
2374.69 76
2374.80 82
2374.92 84
2375.03 83
2375.14 79
2375.25 73
2375.36 67
2375.48 63
2375.59 60
2375.70 60
2375.81 63
2375.92 66
2376.03 68
2376.15 69
2376.26 67
2376.37 62
2376.48 55
2376.59 46
2376.70 37
2376.82 29
2376.93 23
2377.04 18
2377.15 16
2377.26 16
2377.38 17
2377.49 21
2377.60 25
2377.71 28
2377.82 32
2377.93 34
2378.05 35
2378.16 36
2378.27 37
2378.38 38
2378.49 39
2378.61 40
2378.72 41
2378.83 41
2378.94 39
2379.05 36
2379.16 33
2379.28 29
2379.39 25
2379.50 23
2379.61 24
2379.72 26
2379.84 31
2379.95 38
2380.06 47
2380.17 56
2380.28 64
2380.39 73
2380.51 80
2380.62 88
2380.73 94
2380.84 101
2380.95 107
2381.07 112
2381.18 116
2381.29 120
2381.40 122
2381.51 124
2381.63 125
2381.74 127
2381.85 130
2381.96 135
2382.07 140
2382.19 146
2382.30 152
2382.41 158
2382.52 163
2382.63 168
2382.74 171
2382.86 173
2382.97 173
2383.08 172
2383.19 169
2383.30 165
2383.42 160
2383.53 155
2383.64 149
2383.75 144
2383.86 138
2383.98 133
2384.09 128
2384.20 123
2384.31 118
2384.42 113
2384.54 109
2384.65 105
2384.76 102
2384.87 100
2384.98 99
2385.10 100
2385.21 103
2385.32 107
2385.43 113
2385.54 120
2385.66 127
2385.77 133
2385.88 139
2385.99 145
2386.10 151
2386.22 157
2386.33 163
2386.44 168
2386.55 171
2386.66 170
2386.78 164
2386.89 155
2387.00 142
2387.11 127
2387.22 111
2387.34 97
2387.45 84
2387.56 74
2387.67 66
2387.78 60
2387.90 53
2388.01 47
2388.12 39
2388.23 30
2388.34 21
2388.46 13
2388.57 6
2388.68 2
2388.79 0
2388.90 0
2389.02 0
2389.13 0
2389.24 2
2389.35 5
2389.46 10
2389.58 16
2389.69 24
2389.80 35
2389.91 46
2390.03 58
2390.14 69
2390.25 80
2390.36 89
2390.47 96
2390.59 101
2390.70 103
2390.81 104
2390.92 103
2391.03 100
2391.15 97
2391.26 94
2391.37 92
2391.48 94
2391.59 98
2391.71 106
2391.82 116
2391.93 127
2392.04 137
2392.16 145
2392.27 150
2392.38 153
2392.49 152
2392.60 149
2392.72 145
2392.83 140
2392.94 134
2393.05 127
2393.17 119
2393.28 110
2393.39 99
2393.50 87
2393.61 76
2393.73 66
2393.84 58
2393.95 53
2394.06 52
2394.17 54
2394.29 59
2394.40 66
2394.51 74
2394.62 84
2394.74 93
2394.85 104
2394.96 114
2395.07 125
2395.18 136
2395.30 146
2395.41 155
2395.52 162
2395.63 166
2395.75 167
2395.86 165
2395.97 162
2396.08 157
2396.19 151
2396.31 145
2396.42 139
2396.53 134
2396.64 130
2396.76 127
2396.87 126
2396.98 127
2397.09 130
2397.20 134
2397.32 138
2397.43 143
2397.54 147
2397.65 151
2397.77 153
2397.88 153
2397.99 151
2398.10 147
2398.22 141
2398.33 133
2398.44 126
2398.55 119
2398.66 113
2398.78 108
2398.89 105
2399.00 102
2399.11 100
2399.23 100
2399.34 101
2399.45 104
2399.56 109
2399.68 115
2399.79 123
2399.90 129
2400.01 133
2400.12 135
2400.24 135
2400.35 133
2400.46 130
2400.57 129
2400.69 129
2400.80 130
2400.91 132
2401.02 134
2401.14 135
2401.25 135
2401.36 133
2401.47 131
2401.59 129
2401.70 126
2401.81 124
2401.92 121
2402.03 117
2402.15 113
2402.26 106
2402.37 98
2402.48 89
2402.60 79
2402.71 69
2402.82 60
2402.93 52
2403.05 44
2403.16 37
2403.27 31
2403.38 25
2403.50 20
2403.61 16
2403.72 15
2403.83 16
2403.95 21
2404.06 30
2404.17 42
2404.28 57
2404.40 73
2404.51 89
2404.62 103
2404.73 115
2404.84 123
2404.96 129
2405.07 131
2405.18 132
2405.29 131
2405.41 130
2405.52 129
2405.63 127
2405.74 126
2405.86 123
2405.97 119
2406.08 114
2406.19 108
2406.31 101
2406.42 94
2406.53 86
2406.64 77
2406.76 68
2406.87 58
2406.98 48
2407.09 38
2407.21 30
2407.32 22
2407.43 17
2407.54 13
2407.66 11
2407.77 9
2407.88 7
2407.99 4
2408.11 0
2408.22 0
2408.33 0
2408.44 0
2408.56 0
2408.67 0
2408.78 0
2408.89 0
2409.01 2
2409.12 9
2409.23 18
2409.34 29
2409.46 43
2409.57 57
2409.68 72
2409.79 84
2409.91 93
2410.02 98
2410.13 98
2410.25 94
2410.36 88
2410.47 83
2410.58 78
2410.70 76
2410.81 77
2410.92 81
2411.03 85
2411.15 89
2411.26 93
2411.37 94
2411.48 93
2411.60 90
2411.71 85
2411.82 78
2411.93 70
2412.05 62
2412.16 53
2412.27 45
2412.38 39
2412.50 34
2412.61 32
2412.72 31
2412.83 32
2412.95 34
2413.06 38
2413.17 42
2413.29 45
2413.40 46
2413.51 45
2413.62 41
2413.74 34
2413.85 24
2413.96 11
2414.07 0
2414.19 0
2414.30 0
2414.41 0
2414.52 0
2414.64 0
2414.75 11
2414.86 28
2414.98 43
2415.09 55
2415.20 60
2415.31 60
2415.43 55
2415.54 47
2415.65 38
2415.76 30
2415.88 26
2415.99 25
2416.10 27
2416.22 31
2416.33 37
2416.44 41
2416.55 44
2416.67 44
2416.78 41
2416.89 35
2417.00 26
2417.12 16
2417.23 6
2417.34 0
2417.46 0
2417.57 0
2417.68 0
2417.79 0
2417.91 0
2418.02 0
2418.13 0
2418.24 4
2418.36 9
2418.47 14
2418.58 16
2418.70 17
2418.81 14
2418.92 10
2419.03 4
2419.15 0
2419.26 0
2419.37 0
2419.48 0
2419.60 0
2419.71 5
2419.82 15
2419.94 24
2420.05 33
2420.16 41
2420.27 48
2420.39 55
2420.50 61
2420.61 67
2420.73 72
2420.84 75
2420.95 73
2421.06 67
2421.18 58
2421.29 45
2421.40 31
2421.52 18
2421.63 7
2421.74 0
2421.85 0
2421.97 0
2422.08 0
2422.19 0
2422.31 1
2422.42 7
2422.53 15
2422.64 24
2422.76 35
2422.87 46
2422.98 58
2423.10 69
2423.21 78
2423.32 84
2423.43 87
2423.55 86
2423.66 83
2423.77 78
2423.89 71
2424.00 65
2424.11 58
2424.22 52
2424.34 46
2424.45 41
2424.56 37
2424.68 33
2424.79 32
2424.90 32
2425.01 34
2425.13 36
2425.24 38
2425.35 39
2425.47 38
2425.58 35
2425.69 31
2425.80 27
2425.92 24
2426.03 25
2426.14 27
2426.26 32
2426.37 39
2426.48 46
2426.60 53
2426.71 58
2426.82 62
2426.93 64
2427.05 65
2427.16 66
2427.27 65
2427.39 65
2427.50 64
2427.61 62
2427.73 61
2427.84 60
2427.95 59
2428.06 60
2428.18 61
2428.29 63
2428.40 63
2428.52 61
2428.63 57
2428.74 48
2428.85 37
2428.97 25
2429.08 14
2429.19 6
2429.31 2
2429.42 3
2429.53 8
2429.65 16
2429.76 26
2429.87 34
2429.99 41
2430.10 45
2430.21 48
2430.32 49
2430.44 50
2430.55 49
2430.66 48
2430.78 44
2430.89 39
2431.00 31
2431.12 22
2431.23 13
2431.34 6
2431.45 1
2431.57 1
2431.68 4
2431.79 11
2431.91 19
2432.02 27
2432.13 33
2432.25 37
2432.36 38
2432.47 36
2432.59 32
2432.70 27
2432.81 21
2432.92 15
2433.04 10
2433.15 5
2433.26 3
2433.38 2
2433.49 6
2433.60 13
2433.72 23
2433.83 36
2433.94 48
2434.06 59
2434.17 65
2434.28 66
2434.40 64
2434.51 58
2434.62 51
2434.73 45
2434.85 43
2434.96 45
2435.07 50
2435.19 57
2435.30 65
2435.41 71
2435.53 73
2435.64 72
2435.75 67
2435.87 59
2435.98 50
2436.09 40
2436.21 31
2436.32 22
2436.43 13
2436.55 6
2436.66 0
2436.77 0
2436.88 0
2437.00 0
2437.11 0
2437.22 0
2437.34 0
2437.45 0
2437.56 2
2437.68 10
2437.79 18
2437.90 26
2438.02 33
2438.13 39
2438.24 44
2438.36 46
2438.47 46
2438.58 42
2438.70 37
2438.81 31
2438.92 25
2439.04 20
2439.15 17
2439.26 17
2439.38 19
2439.49 22
2439.60 26
2439.72 29
2439.83 32
2439.94 34
2440.06 37
2440.17 39
2440.28 42
2440.40 43
2440.51 45
2440.62 44
2440.73 43
2440.85 40
2440.96 38
2441.07 36
2441.19 36
2441.30 39
2441.41 44
2441.53 51
2441.64 60
2441.75 70
2441.87 78
2441.98 86
2442.09 92
2442.21 97
2442.32 100
2442.43 103
2442.55 105
2442.66 107
2442.77 107
2442.89 106
2443.00 104
2443.11 101
2443.23 98
2443.34 94
2443.45 89
2443.57 83
2443.68 78
2443.79 74
2443.91 70
2444.02 67
2444.13 66
2444.25 65
2444.36 64
2444.47 63
2444.59 60
2444.70 57
2444.81 53
2444.93 49
2445.04 48
2445.15 48
2445.27 52
2445.38 57
2445.49 63
2445.61 69
2445.72 75
2445.84 80
2445.95 84
2446.06 86
2446.18 88
2446.29 90
2446.40 91
2446.52 92
2446.63 92
2446.74 93
2446.86 93
2446.97 92
2447.08 91
2447.20 87
2447.31 83
2447.42 77
2447.54 71
2447.65 64
2447.76 58
2447.88 54
2447.99 53
2448.10 57
2448.22 64
2448.33 76
2448.44 90
2448.56 104
2448.67 116
2448.78 125
2448.90 128
2449.01 128
2449.12 124
2449.24 119
2449.35 115
2449.47 113
2449.58 114
2449.69 117
2449.81 120
2449.92 124
2450.03 125
2450.15 124
2450.26 121
2450.37 116
2450.49 110
2450.60 105
2450.71 101
2450.83 98
2450.94 98
2451.05 99
2451.17 103
2451.28 106
2451.39 110
2451.51 114
2451.62 116
2451.74 118
2451.85 119
2451.96 121
2452.08 124
2452.19 128
2452.30 133
2452.42 139
2452.53 144
2452.64 149
2452.76 152
2452.87 152
2452.98 150
2453.10 145
2453.21 137
2453.33 127
2453.44 114
2453.55 100
2453.67 87
2453.78 75
2453.89 66
2454.01 60
2454.12 57
2454.23 56
2454.35 57
2454.46 59
2454.57 61
2454.69 63
2454.80 65
2454.92 68
2455.03 70
2455.14 71
2455.26 72
2455.37 71
2455.48 71
2455.60 70
2455.71 69
2455.82 70
2455.94 72
2456.05 74
2456.17 75
2456.28 74
2456.39 69
2456.51 62
2456.62 51
2456.73 38
2456.85 25
2456.96 13
2457.07 6
2457.19 3
2457.30 4
2457.42 10
2457.53 19
2457.64 30
2457.76 41
2457.87 51
2457.98 60
2458.10 66
2458.21 70
2458.32 71
2458.44 70
2458.55 66
2458.67 61
2458.78 54
2458.89 46
2459.01 40
2459.12 35
2459.23 32
2459.35 32
2459.46 34
2459.58 37
2459.69 40
2459.80 41
2459.92 41
2460.03 39
2460.14 35
2460.26 30
2460.37 24
2460.49 19
2460.60 15
2460.71 14
2460.83 13
2460.94 13
2461.05 15
2461.17 16
2461.28 18
2461.40 22
2461.51 27
2461.62 35
2461.74 45
2461.85 56
2461.96 67
2462.08 77
2462.19 86
2462.31 94
2462.42 100
2462.53 106
2462.65 112
2462.76 119
2462.87 126
2462.99 131
2463.10 134
2463.22 134
2463.33 128
2463.44 119
2463.56 105
2463.67 90
2463.78 74
2463.90 60
2464.01 48
2464.13 39
2464.24 34
2464.35 32
2464.47 33
2464.58 38
2464.70 44
2464.81 51
2464.92 60
2465.04 69
2465.15 77
2465.26 83
2465.38 86
2465.49 88
2465.61 87
2465.72 85
2465.83 82
2465.95 81
2466.06 82
2466.18 85
2466.29 89
2466.40 94
2466.52 98
2466.63 100
2466.74 98
2466.86 94
2466.97 88
2467.09 82
2467.20 77
2467.31 75
2467.43 75
2467.54 78
2467.66 81
2467.77 85
2467.88 88
2468.00 90
2468.11 90
2468.23 89
2468.34 86
2468.45 82
2468.57 78
2468.68 74
2468.80 70
2468.91 67
2469.02 65
2469.14 64
2469.25 62
2469.36 60
2469.48 57
2469.59 52
2469.71 47
2469.82 41
2469.93 36
2470.05 32
2470.16 30
2470.28 31
2470.39 36
2470.50 43
2470.62 52
2470.73 63
2470.85 72
2470.96 79
2471.07 84
2471.19 87
2471.30 88
2471.42 89
2471.53 89
2471.64 89
2471.76 89
2471.87 89
2471.99 88
2472.10 85
2472.21 81
2472.33 74
2472.44 67
2472.56 61
2472.67 57
2472.78 56
2472.90 57
2473.01 62
2473.13 69
2473.24 77
2473.35 83
2473.47 88
2473.58 91
2473.70 92
2473.81 94
2473.92 96
2474.04 99
2474.15 103
2474.27 108
2474.38 112
2474.50 114
2474.61 113
2474.72 110
2474.84 102
2474.95 92
2475.07 80
2475.18 68
2475.29 56
2475.41 47
2475.52 39
2475.64 35
2475.75 33
2475.86 33
2475.98 35
2476.09 37
2476.21 40
2476.32 43
2476.43 47
2476.55 51
2476.66 56
2476.78 62
2476.89 67
2477.00 71
2477.12 73
2477.23 73
2477.35 71
2477.46 66
2477.58 60
2477.69 52
2477.80 44
2477.92 34
2478.03 24
2478.15 15
2478.26 7
2478.37 0
2478.49 0
2478.60 0
2478.72 0
2478.83 0
2478.95 0
2479.06 0
2479.17 0
2479.29 0
2479.40 0
2479.52 0
2479.63 0
2479.74 4
2479.86 12
2479.97 22
2480.09 34
2480.20 47
2480.32 59
2480.43 68
2480.54 74
2480.66 77
2480.77 76
2480.89 73
2481.00 69
2481.11 64
2481.23 60
2481.34 57
2481.46 56
2481.57 56
2481.69 58
2481.80 61
2481.91 65
2482.03 68
2482.14 70
2482.26 71
2482.37 70
2482.49 71
2482.60 73
2482.71 78
2482.83 86
2482.94 99
2483.06 113
2483.17 129
2483.29 142
2483.40 151
2483.51 155
2483.63 154
2483.74 151
2483.86 148
2483.97 147
2484.09 150
2484.20 159
2484.31 172
2484.43 189
2484.54 207
2484.66 224
2484.77 239
2484.89 251
2485.00 259
2485.11 264
2485.23 266
2485.34 265
2485.46 263
2485.57 259
2485.69 253
2485.80 248
2485.91 243
2486.03 240
2486.14 239
2486.26 239
2486.37 242
2486.49 245
2486.60 248
2486.71 249
2486.83 246
2486.94 239
2487.06 227
2487.17 213
2487.29 196
2487.40 180
2487.52 165
2487.63 153
2487.74 145
2487.86 141
2487.97 140
2488.09 140
2488.20 142
2488.32 143
2488.43 145
2488.54 144
2488.66 143
2488.77 141
2488.89 138
2489.00 136
2489.12 135
2489.23 136
2489.35 139
2489.46 142
2489.57 147
2489.69 151
2489.80 153
2489.92 154
2490.03 153
2490.15 149
2490.26 142
2490.37 133
2490.49 121
2490.60 108
2490.72 94
2490.83 80
2490.95 67
2491.06 56
2491.18 49
2491.29 44
2491.40 42
2491.52 41
2491.63 40
2491.75 38
2491.86 37
2491.98 34
2492.09 33
2492.21 32
2492.32 34
2492.44 40
2492.55 48
2492.66 59
2492.78 74
2492.89 89
2493.01 104
2493.12 118
2493.24 130
2493.35 137
2493.47 141
2493.58 141
2493.69 138
2493.81 135
2493.92 132
2494.04 130
2494.15 130
2494.27 133
2494.38 137
2494.50 143
2494.61 150
2494.73 157
2494.84 165
2494.95 172
2495.07 178
2495.18 184
2495.30 188
2495.41 190
2495.53 192
2495.64 194
2495.76 196
2495.87 200
2495.99 205
2496.10 213
2496.21 222
2496.33 232
2496.44 244
2496.56 256
2496.67 269
2496.79 280
2496.90 290
2497.02 297
2497.13 301
2497.25 302
2497.36 299
2497.47 293
2497.59 285
2497.70 275
2497.82 265
2497.93 254
2498.05 243
2498.16 232
2498.28 222
2498.39 215
2498.51 211
2498.62 210
2498.74 214
2498.85 221
2498.96 229
2499.08 237
2499.19 242
2499.31 245
2499.42 245
2499.54 243
2499.65 241
2499.77 238
2499.88 236
2500.00 234
2500.11 230
2500.23 226
2500.34 219
2500.45 212
2500.57 204
2500.68 197
2500.80 191
2500.91 188
2501.03 186
2501.14 184
2501.26 182
2501.37 178
2501.49 173
2501.60 166
2501.72 161
2501.83 157
2501.95 155
2502.06 155
2502.17 157
2502.29 159
2502.40 160
2502.52 160
2502.63 158
2502.75 156
2502.86 153
2502.98 152
2503.09 151
2503.21 150
2503.32 149
2503.44 148
2503.55 147
2503.67 145
2503.78 143
2503.90 142
2504.01 143
2504.13 145
2504.24 148
2504.35 152
2504.47 155
2504.58 156
2504.70 155
2504.81 151
2504.93 145
2505.04 139
2505.16 134
2505.27 131
2505.39 131
2505.50 134
2505.62 139
2505.73 146
2505.85 152
2505.96 156
2506.08 158
2506.19 157
2506.31 154
2506.42 148
2506.54 141
2506.65 134
2506.76 127
2506.88 120
2506.99 114
2507.11 110
2507.22 106
2507.34 104
2507.45 104
2507.57 106
2507.68 108
2507.80 113
2507.91 118
2508.03 125
2508.14 132
2508.26 139
2508.37 146
2508.49 155
2508.60 163
2508.72 172
2508.83 181
2508.95 191
2509.06 200
2509.18 209
2509.29 217
2509.41 223
2509.52 228
2509.64 231
2509.75 234
2509.87 235
2509.98 237
2510.10 239
2510.21 241
2510.33 245
2510.44 248
2510.55 250
2510.67 251
2510.78 248
2510.90 242
2511.01 231
2511.13 218
2511.24 203
2511.36 187
2511.47 173
2511.59 161
2511.70 151
2511.82 146
2511.93 143
2512.05 145
2512.16 149
2512.28 156
2512.39 164
2512.51 173
2512.62 180
2512.74 185
2512.85 188
2512.97 188
2513.08 185
2513.20 181
2513.31 176
2513.43 172
2513.54 167
2513.66 164
2513.77 159
2513.89 155
2514.00 149
2514.12 142
2514.23 133
2514.35 124
2514.46 114
2514.58 106
2514.69 100
2514.81 97
2514.92 96
2515.04 98
2515.15 101
2515.27 104
2515.38 105
2515.50 104
2515.61 102
2515.73 99
2515.84 95
2515.96 91
2516.07 89
2516.19 87
2516.30 88
2516.42 90
2516.53 93
2516.65 96
2516.76 100
2516.88 102
2516.99 102
2517.11 100
2517.22 96
2517.34 91
2517.45 86
2517.57 84
2517.68 84
2517.80 87
2517.91 92
2518.03 98
2518.14 103
2518.26 106
2518.37 106
2518.49 104
2518.60 100
2518.72 97
2518.83 95
2518.95 95
2519.06 96
2519.18 100
2519.29 103
2519.41 107
2519.52 109
2519.64 110
2519.75 109
2519.87 105
2519.98 100
2520.10 92
2520.21 84
2520.33 75
2520.45 66
2520.56 58
2520.68 49
2520.79 42
2520.91 34
2521.02 26
2521.14 17
2521.25 9
2521.37 2
2521.48 0
2521.60 0
2521.71 0
2521.83 0
2521.94 0
2522.06 5
2522.17 8
2522.29 11
2522.40 11
2522.52 11
2522.63 8
2522.75 6
2522.86 2
2522.98 0
2523.09 0
2523.21 0
2523.32 0
2523.44 0
2523.55 0
2523.67 0
2523.78 0
2523.90 3
2524.02 11
2524.13 19
2524.25 27
2524.36 34
2524.48 38
2524.59 41
2524.71 42
2524.82 43
2524.94 45
2525.05 46
2525.17 49
2525.28 52
2525.40 55
2525.51 60
2525.63 64
2525.74 69
2525.86 73
2525.97 76
2526.09 78
2526.20 79
2526.32 79
2526.43 78
2526.55 78
2526.67 79
2526.78 82
2526.90 87
2527.01 95
2527.13 105
2527.24 119
2527.36 133
2527.47 149
2527.59 164
2527.70 177
2527.82 187
2527.93 193
2528.05 194
2528.16 190
2528.28 182
2528.39 170
2528.51 157
2528.63 143
2528.74 130
2528.86 120
2528.97 112
2529.09 107
2529.20 104
2529.32 103
2529.43 103
2529.55 103
2529.66 102
2529.78 100
2529.89 97
2530.01 94
2530.12 90
2530.24 88
2530.35 85
2530.47 85
2530.59 85
2530.70 86
2530.82 88
2530.93 90
2531.05 91
2531.16 92
2531.28 90
2531.39 87
2531.51 82
2531.62 76
2531.74 68
2531.85 61
2531.97 55
2532.09 52
2532.20 51
2532.32 52
2532.43 53
2532.55 54
2532.66 53
2532.78 49
2532.89 42
2533.01 32
2533.12 21
2533.24 10
2533.35 2
2533.47 0
2533.59 0
2533.70 0
2533.82 5
2533.93 15
2534.05 28
2534.16 43
2534.28 59
2534.39 75
2534.51 90
2534.62 101
2534.74 109
2534.86 112
2534.97 111
2535.09 107
2535.20 100
2535.32 92
2535.43 82
2535.55 72
2535.66 61
2535.78 50
2535.89 40
2536.01 30
2536.13 22
2536.24 17
2536.36 14
2536.47 14
2536.59 16
2536.70 19
2536.82 22
2536.93 24
2537.05 26
2537.16 27
2537.28 28
2537.40 30
2537.51 35
2537.63 41
2537.74 49
2537.86 59
2537.97 70
2538.09 80
2538.20 89
2538.32 96
2538.44 101
2538.55 104
2538.67 106
2538.78 105
2538.90 103
2539.01 100
2539.13 95
2539.24 91
2539.36 86
2539.48 84
2539.59 84
2539.71 86
2539.82 91
2539.94 96
2540.05 102
2540.17 107
2540.28 111
2540.40 114
2540.52 116
2540.63 119
2540.75 123
2540.86 129
2540.98 135
2541.09 142
2541.21 148
2541.32 151
2541.44 152
2541.56 149
2541.67 144
2541.79 138
2541.90 132
2542.02 127
2542.13 123
2542.25 121
2542.36 119
2542.48 118
2542.60 117
2542.71 117
2542.83 118
2542.94 120
2543.06 123
2543.17 128
2543.29 132
2543.41 136
2543.52 137
2543.64 135
2543.75 131
2543.87 125
2543.98 119
2544.10 113
2544.22 108
2544.33 107
2544.45 107
2544.56 111
2544.68 116
2544.79 124
2544.91 132
2545.02 140
2545.14 149
2545.26 156
2545.37 161
2545.49 163
2545.60 161
2545.72 156
2545.83 148
2545.95 140
2546.07 134
2546.18 131
2546.30 133
2546.41 139
2546.53 149
2546.64 163
2546.76 177
2546.88 190
2546.99 202
2547.11 210
2547.22 215
2547.34 216
2547.45 213
2547.57 207
2547.69 199
2547.80 192
2547.92 186
2548.03 184
2548.15 187
2548.26 193
2548.38 204
2548.50 215
2548.61 227
2548.73 238
2548.84 246
2548.96 252
2549.08 256
2549.19 259
2549.31 261
2549.42 262
2549.54 262
2549.65 261
2549.77 257
2549.89 251
2550.00 243
2550.12 233
2550.23 224
2550.35 214
2550.46 205
2550.58 196
2550.70 186
2550.81 176
2550.93 164
2551.04 151
2551.16 136
2551.28 122
2551.39 108
2551.51 96
2551.62 88
2551.74 83
2551.85 80
2551.97 79
2552.09 79
2552.20 80
2552.32 82
2552.43 84
2552.55 88
2552.67 94
2552.78 101
2552.90 108
2553.01 114
2553.13 116
2553.24 115
2553.36 111
2553.48 104
2553.59 98
2553.71 93
2553.82 91
2553.94 91
2554.06 94
2554.17 97
2554.29 100
2554.40 101
2554.52 100
2554.63 97
2554.75 92
2554.87 86
2554.98 79
2555.10 72
2555.21 65
2555.33 59
2555.45 53
2555.56 49
2555.68 45
2555.79 42
2555.91 41
2556.03 41
2556.14 42
2556.26 44
2556.37 46
2556.49 47
2556.61 47
2556.72 46
2556.84 43
2556.95 39
2557.07 35
2557.19 31
2557.30 27
2557.42 24
2557.53 20
2557.65 17
2557.77 13
2557.88 8
2558.00 3
2558.11 0
2558.23 0
2558.34 0
2558.46 0
2558.58 0
2558.69 0
2558.81 0
2558.92 0
2559.04 1
2559.16 9
2559.27 16
2559.39 23
2559.50 28
2559.62 31
2559.74 33
2559.85 34
2559.97 35
2560.08 38
2560.20 43
2560.32 50
2560.43 59
2560.55 68
2560.67 77
2560.78 86
2560.90 93
2561.01 98
2561.13 103
2561.25 107
2561.36 109
2561.48 110
2561.59 111
2561.71 109
2561.83 107
2561.94 104
2562.06 100
2562.17 97
2562.29 95
2562.41 93
2562.52 93
2562.64 93
2562.75 93
2562.87 93
2562.99 94
2563.10 95
2563.22 96
2563.33 99
2563.45 102
2563.57 105
2563.68 107
2563.80 107
2563.92 106
2564.03 103
2564.15 99
2564.26 95
2564.38 90
2564.50 87
2564.61 85
2564.73 83
2564.84 83
2564.96 85
2565.08 87
2565.19 89
2565.31 90
2565.42 89
2565.54 86
2565.66 81
2565.77 74
2565.89 65
2566.01 56
2566.12 48
2566.24 42
2566.35 39
2566.47 38
2566.59 39
2566.70 43
2566.82 47
2566.93 52
2567.05 58
2567.17 63
2567.28 68
2567.40 73
2567.52 76
2567.63 78
2567.75 78
2567.86 75
2567.98 70
2568.10 63
2568.21 55
2568.33 48
2568.45 41
2568.56 37
2568.68 35
2568.79 36
2568.91 38
2569.03 42
2569.14 47
2569.26 52
2569.37 57
2569.49 62
2569.61 67
2569.72 71
2569.84 75
2569.96 79
2570.07 82
2570.19 85
2570.30 88
2570.42 91
2570.54 96
2570.65 101
2570.77 107
2570.89 113
2571.00 117
2571.12 119
2571.23 120
2571.35 118
2571.47 115
2571.58 112
2571.70 109
2571.82 109
2571.93 109
2572.05 110
2572.17 111
2572.28 112
2572.40 111
2572.51 109
2572.63 106
2572.75 103
2572.86 101
2572.98 99
2573.10 98
2573.21 97
2573.33 95
2573.44 93
2573.56 89
2573.68 83
2573.79 76
2573.91 67
2574.03 59
2574.14 51
2574.26 46
2574.38 43
2574.49 44
2574.61 47
2574.72 53
2574.84 60
2574.96 68
2575.07 75
2575.19 82
2575.31 88
2575.42 92
2575.54 96
2575.66 99
2575.77 102
2575.89 105
2576.00 109
2576.12 113
2576.24 117
2576.35 120
2576.47 122
2576.59 123
2576.70 122
2576.82 119
2576.94 116
2577.05 112
2577.17 109
2577.28 107
2577.40 107
2577.52 108
2577.63 109
2577.75 112
2577.87 113
2577.98 114
2578.10 113
2578.22 110
2578.33 106
2578.45 100
2578.57 93
2578.68 86
2578.80 80
2578.91 73
2579.03 68
2579.15 63
2579.26 59
2579.38 56
2579.50 55
2579.61 55
2579.73 57
2579.85 59
2579.96 60
2580.08 61
2580.20 59
2580.31 56
2580.43 50
2580.55 44
2580.66 40
2580.78 38
2580.89 41
2581.01 49
2581.13 62
2581.24 79
2581.36 96
2581.48 113
2581.59 127
2581.71 137
2581.83 143
2581.94 146
2582.06 148
2582.18 149
2582.29 150
2582.41 152
2582.53 155
2582.64 158
2582.76 163
2582.88 169
2582.99 177
2583.11 186
2583.22 194
2583.34 201
2583.46 205
2583.57 204
2583.69 198
2583.81 190
2583.92 179
2584.04 170
2584.16 162
2584.27 157
2584.39 155
2584.51 155
2584.62 157
2584.74 159
2584.86 161
2584.97 162
2585.09 164
2585.21 165
2585.32 167
2585.44 168
2585.56 168
2585.67 165
2585.79 158
2585.91 148
2586.02 135
2586.14 120
2586.26 106
2586.37 95
2586.49 87
2586.61 85
2586.72 87
2586.84 92
2586.96 98
2587.07 103
2587.19 106
2587.31 107
2587.42 105
2587.54 101
2587.66 98
2587.77 96
2587.89 95
2588.01 96
2588.12 99
2588.24 103
2588.36 107
2588.47 111
2588.59 114
2588.71 115
2588.82 116
2588.94 115
2589.06 113
2589.17 109
2589.29 104
2589.41 97
2589.52 88
2589.64 79
2589.76 70
2589.87 61
2589.99 54
2590.11 50
2590.22 47
2590.34 47
2590.46 48
2590.57 50
2590.69 52
2590.81 55
2590.92 57
2591.04 59
2591.16 60
2591.27 60
2591.39 58
2591.51 54
2591.62 50
2591.74 44
2591.86 39
2591.97 34
2592.09 31
2592.21 28
2592.32 25
2592.44 23
2592.56 20
2592.67 18
2592.79 16
2592.91 16
2593.02 16
2593.14 17
2593.26 18
2593.37 18
2593.49 16
2593.61 12
2593.72 6
2593.84 0
2593.96 0
2594.07 0
2594.19 0
2594.31 0
2594.43 0
2594.54 0
2594.66 0
2594.78 3
2594.89 14
2595.01 26
2595.13 38
2595.24 47
2595.36 55
2595.48 59
2595.59 61
2595.71 60
2595.83 57
2595.94 53
2596.06 49
2596.18 44
2596.29 40
2596.41 37
2596.53 37
2596.64 39
2596.76 45
2596.88 54
2597.00 65
2597.11 78
2597.23 90
2597.35 100
2597.46 108
2597.58 112
2597.70 114
2597.81 113
2597.93 110
2598.05 106
2598.16 103
2598.28 102
2598.40 104
2598.51 109
2598.63 117
2598.75 128
2598.87 140
2598.98 151
2599.10 159
2599.22 164
2599.33 165
2599.45 162
2599.57 157
2599.68 150
2599.80 144
2599.92 140
2600.03 139
2600.15 141
2600.27 145
2600.39 150
2600.50 157
2600.62 163
2600.74 167
2600.85 169
2600.97 167
2601.09 164
2601.20 158
2601.32 151
2601.44 144
2601.55 138
2601.67 134
2601.79 132
2601.91 131
2602.02 132
2602.14 133
2602.26 134
2602.37 135
2602.49 135
2602.61 135
2602.72 134
2602.84 132
2602.96 130
2603.08 128
2603.19 126
2603.31 124
2603.43 123
2603.54 122
2603.66 121
2603.78 120
2603.89 120
2604.01 119
2604.13 119
2604.25 119
2604.36 119
2604.48 120
2604.60 119
2604.71 119
2604.83 118
2604.95 116
2605.06 117
2605.18 119
2605.30 124
2605.42 131
2605.53 140
2605.65 151
2605.77 162
2605.88 170
2606.00 176
2606.12 178
2606.23 176
2606.35 171
2606.47 163
2606.59 153
2606.70 141
2606.82 130
2606.94 119
2607.05 108
2607.17 100
2607.29 95
2607.41 93
2607.52 95
2607.64 100
2607.76 107
2607.87 116
2607.99 126
2608.11 135
2608.23 145
2608.34 155
2608.46 164
2608.58 173
2608.69 181
2608.81 188
2608.93 192
2609.05 194
2609.16 194
2609.28 193
2609.40 192
2609.51 190
2609.63 189
2609.75 187
2609.87 185
2609.98 181
2610.10 175
2610.22 167
2610.33 156
2610.45 142
2610.57 127
2610.69 110
2610.80 94
2610.92 80
2611.04 68
2611.15 61
2611.27 57
2611.39 57
2611.51 61
2611.62 69
2611.74 80
2611.86 94
2611.97 112
2612.09 131
2612.21 153
2612.33 175
2612.44 197
2612.56 217
2612.68 234
2612.79 247
2612.91 257
2613.03 263
2613.15 265
2613.26 263
2613.38 259
2613.50 254
2613.62 246
2613.73 239
2613.85 232
2613.97 226
2614.08 221
2614.20 215
2614.32 209
2614.44 203
2614.55 197
2614.67 193
2614.79 191
2614.90 191
2615.02 194
2615.14 197
2615.26 199
2615.37 198
2615.49 192
2615.61 181
2615.73 167
2615.84 150
2615.96 135
2616.08 123
2616.19 116
2616.31 115
2616.43 120
2616.55 130
2616.66 143
2616.78 158
2616.90 173
2617.02 188
2617.13 201
2617.25 211
2617.37 217
2617.48 221
2617.60 221
2617.72 219
2617.84 217
2617.95 216
2618.07 216
2618.19 218
2618.31 221
2618.42 225
2618.54 228
2618.66 229
2618.78 227
2618.89 222
2619.01 213
2619.13 202
2619.24 189
2619.36 176
2619.48 163
2619.60 150
2619.71 138
2619.83 127
2619.95 118
2620.07 109
2620.18 103
2620.30 98
2620.42 96
2620.54 95
2620.65 94
2620.77 93
2620.89 89
2621.01 83
2621.12 74
2621.24 64
2621.36 55
2621.48 50
2621.59 49
2621.71 55
2621.83 67
2621.94 83
2622.06 102
2622.18 120
2622.30 135
2622.41 146
2622.53 150
2622.65 148
2622.77 140
2622.88 129
2623.00 117
2623.12 106
2623.24 97
2623.35 93
2623.47 92
2623.59 93
2623.71 95
2623.82 97
2623.94 97
2624.06 96
2624.18 93
2624.29 91
2624.41 90
2624.53 91
2624.65 92
2624.76 92
2624.88 92
2625.00 90
2625.12 86
2625.23 80
2625.35 74
2625.47 69
2625.59 66
2625.70 66
2625.82 68
2625.94 71
2626.06 75
2626.17 78
2626.29 81
2626.41 81
2626.53 79
2626.64 76
2626.76 70
2626.88 64
2627.00 56
2627.11 47
2627.23 37
2627.35 29
2627.47 21
2627.58 17
2627.70 15
2627.82 18
2627.94 24
2628.05 31
2628.17 39
2628.29 46
2628.41 52
2628.52 55
2628.64 55
2628.76 54
2628.88 52
2628.99 49
2629.11 46
2629.23 42
2629.35 38
2629.46 34
2629.58 30
2629.70 27
2629.82 23
2629.94 21
2630.05 19
2630.17 18
2630.29 18
2630.41 19
2630.52 20
2630.64 22
2630.76 24
2630.88 26
2630.99 27
2631.11 27
2631.23 26
2631.35 25
2631.46 23
2631.58 21
2631.70 19
2631.82 18
2631.93 18
2632.05 19
2632.17 19
2632.29 18
2632.41 17
2632.52 14
2632.64 11
2632.76 8
2632.88 6
2632.99 6
2633.11 9
2633.23 15
2633.35 22
2633.46 31
2633.58 41
2633.70 51
2633.82 60
2633.93 66
2634.05 69
2634.17 69
2634.29 67
2634.41 62
2634.52 56
2634.64 50
2634.76 44
2634.88 39
2634.99 34
2635.11 31
2635.23 29
2635.35 29
2635.46 30
2635.58 32
2635.70 36
2635.82 40
2635.94 44
2636.05 48
2636.17 51
2636.29 54
2636.41 56
2636.52 57
2636.64 58
2636.76 58
2636.88 56
2637.00 54
2637.11 50
2637.23 44
2637.35 38
2637.47 32
2637.58 27
2637.70 25
2637.82 25
2637.94 30
2638.06 38
2638.17 50
2638.29 64
2638.41 79
2638.53 95
2638.64 110
2638.76 124
2638.88 135
2639.00 144
2639.12 150
2639.23 152
2639.35 150
2639.47 146
2639.59 141
2639.70 136
2639.82 134
2639.94 136
2640.06 141
2640.18 149
2640.29 158
2640.41 167
2640.53 173
2640.65 176
2640.76 177
2640.88 178
2641.00 180
2641.12 184
2641.24 191
2641.35 200
2641.47 211
2641.59 221
2641.71 229
2641.83 233
2641.94 235
2642.06 233
2642.18 228
2642.30 221
2642.41 213
2642.53 203
2642.65 192
2642.77 180
2642.89 168
2643.00 155
2643.12 141
2643.24 126
2643.36 112
2643.48 98
2643.59 85
2643.71 73
2643.83 63
2643.95 54
2644.07 48
2644.18 42
2644.30 37
2644.42 34
2644.54 31
2644.65 29
2644.77 29
2644.89 29
2645.01 30
2645.13 31
2645.24 30
2645.36 27
2645.48 23
2645.60 17
2645.72 12
2645.83 8
2645.95 7
2646.07 10
2646.19 15
2646.31 22
2646.42 29
2646.54 35
2646.66 39
2646.78 40
2646.90 40
2647.01 40
2647.13 41
2647.25 44
2647.37 47
2647.49 51
2647.60 54
2647.72 56
2647.84 56
2647.96 55
2648.08 54
2648.19 55
2648.31 57
2648.43 60
2648.55 66
2648.67 71
2648.78 77
2648.90 82
2649.02 85
2649.14 89
2649.26 91
2649.37 94
2649.49 96
2649.61 100
2649.73 104
2649.85 109
2649.96 114
2650.08 121
2650.20 127
2650.32 134
2650.44 140
2650.55 145
2650.67 149
2650.79 150
2650.91 150
2651.03 148
2651.14 145
2651.26 142
2651.38 141
2651.50 140
2651.62 140
2651.73 140
2651.85 139
2651.97 136
2652.09 129
2652.21 120
2652.33 110
2652.44 100
2652.56 92
2652.68 88
2652.80 87
2652.92 88
2653.03 92
2653.15 95
2653.27 98
2653.39 101
2653.51 103
2653.62 107
2653.74 111
2653.86 117
2653.98 122
2654.10 126
2654.22 127
2654.33 126
2654.45 121
2654.57 113
2654.69 104
2654.81 95
2654.92 86
2655.04 79
2655.16 75
2655.28 73
2655.40 73
2655.51 75
2655.63 77
2655.75 81
2655.87 85
2655.99 89
2656.11 95
2656.22 101
2656.34 107
2656.46 114
2656.58 121
2656.70 126
2656.81 130
2656.93 133
2657.05 134
2657.17 134
2657.29 133
2657.41 131
2657.52 129
2657.64 127
2657.76 125
2657.88 123
2658.00 121
2658.11 119
2658.23 116
2658.35 111
2658.47 105
2658.59 98
2658.71 91
2658.82 85
2658.94 80
2659.06 76
2659.18 74
2659.30 73
2659.42 72
2659.53 69
2659.65 63
2659.77 56
2659.89 46
2660.01 35
2660.13 24
2660.24 14
2660.36 6
2660.48 0
2660.60 0
2660.72 0
2660.83 0
2660.95 0
2661.07 0
2661.19 0
2661.31 0
2661.43 3
2661.54 7
2661.66 9
2661.78 11
2661.90 13
2662.02 14
2662.14 17
2662.25 22
2662.37 29
2662.49 37
2662.61 45
2662.73 52
2662.85 58
2662.96 61
2663.08 62
2663.20 61
2663.32 59
2663.44 55
2663.56 52
2663.67 49
2663.79 47
2663.91 47
2664.03 50
2664.15 56
2664.27 64
2664.38 74
2664.50 84
2664.62 93
2664.74 99
2664.86 100
2664.98 98
2665.09 91
2665.21 82
2665.33 72
2665.45 62
2665.57 54
2665.69 49
2665.80 47
2665.92 49
2666.04 55
2666.16 62
2666.28 70
2666.40 78
2666.52 84
2666.63 89
2666.75 92
2666.87 95
2666.99 96
2667.11 98
2667.23 98
2667.34 98
2667.46 96
2667.58 93
2667.70 88
2667.82 81
2667.94 75
2668.05 69
2668.17 65
2668.29 63
2668.41 64
2668.53 68
2668.65 73
2668.77 79
2668.88 84
2669.00 87
2669.12 88
2669.24 85
2669.36 81
2669.48 75
2669.59 70
2669.71 67
2669.83 68
2669.95 73
2670.07 80
2670.19 88
2670.31 95
2670.42 99
2670.54 99
2670.66 95
2670.78 88
2670.90 79
2671.02 71
2671.14 66
2671.25 64
2671.37 65
2671.49 68
2671.61 72
2671.73 75
2671.85 74
2671.96 71
2672.08 65
2672.20 57
2672.32 49
2672.44 43
2672.56 39
2672.68 37
2672.79 39
2672.91 43
2673.03 49
2673.15 56
2673.27 64
2673.39 72
2673.51 79
2673.62 87
2673.74 97
2673.86 109
2673.98 123
2674.10 139
2674.22 155
2674.34 169
2674.45 180
2674.57 186
2674.69 187
2674.81 184
2674.93 180
2675.05 177
2675.17 176
2675.28 178
2675.40 183
2675.52 190
2675.64 197
2675.76 204
2675.88 208
2676.00 210
2676.12 210
2676.23 208
2676.35 203
2676.47 198
2676.59 191
2676.71 184
2676.83 177
2676.95 170
2677.06 163
2677.18 155
2677.30 148
2677.42 141
2677.54 133
2677.66 125
2677.78 117
2677.89 109
2678.01 101
2678.13 94
2678.25 89
2678.37 86
2678.49 86
2678.61 88
2678.73 93
2678.84 99
2678.96 107
2679.08 114
2679.20 120
2679.32 124
2679.44 127
2679.56 129
2679.67 129
2679.79 130
2679.91 130
2680.03 130
2680.15 131
2680.27 132
2680.39 134
2680.51 137
2680.62 140
2680.74 144
2680.86 148
2680.98 150
2681.10 152
2681.22 152
2681.34 150
2681.46 149
2681.57 148
2681.69 148
2681.81 149
2681.93 151
2682.05 153
2682.17 153
2682.29 151
2682.41 147
2682.52 140
2682.64 131
2682.76 122
2682.88 114
2683.00 107
2683.12 104
2683.24 102
2683.36 103
2683.47 106
2683.59 109
2683.71 111
2683.83 113
2683.95 113
2684.07 113
2684.19 113
2684.31 113
2684.43 113
2684.54 113
2684.66 112
2684.78 110
2684.90 106
2685.02 99
2685.14 89
2685.26 78
2685.38 65
2685.49 54
2685.61 46
2685.73 42
2685.85 43
2685.97 47
2686.09 54
2686.21 63
2686.33 71
2686.45 77
2686.56 79
2686.68 78
2686.80 72
2686.92 64
2687.04 54
2687.16 44
2687.28 34
2687.40 27
2687.51 21
2687.63 16
2687.75 12
2687.87 10
2687.99 8
2688.11 9
2688.23 11
2688.35 15
2688.47 20
2688.58 25
2688.70 27
2688.82 28
2688.94 26
2689.06 24
2689.18 21
2689.30 21
2689.42 23
2689.54 28
2689.66 33
2689.77 38
2689.89 40
2690.01 40
2690.13 36
2690.25 30
2690.37 24
2690.49 19
2690.61 17
2690.73 19
2690.84 25
2690.96 34
2691.08 44
2691.20 54
2691.32 62
2691.44 68
2691.56 72
2691.68 73
2691.80 73
2691.92 73
2692.03 73
2692.15 73
2692.27 74
2692.39 76
2692.51 77
2692.63 77
2692.75 76
2692.87 74
2692.99 70
2693.10 65
2693.22 57
2693.34 48
2693.46 37
2693.58 26
2693.70 15
2693.82 7
2693.94 1
2694.06 0
2694.18 2
2694.29 8
2694.41 16
2694.53 25
2694.65 34
2694.77 42
2694.89 50
2695.01 58
2695.13 66
2695.25 75
2695.37 83
2695.49 90
2695.60 95
2695.72 96
2695.84 92
2695.96 84
2696.08 73
2696.20 61
2696.32 49
2696.44 38
2696.56 30
2696.68 26
2696.80 26
2696.91 29
2697.03 36
2697.15 44
2697.27 51
2697.39 58
2697.51 61
2697.63 63
2697.75 62
2697.87 60
2697.99 58
2698.11 55
2698.22 54
2698.34 54
2698.46 55
2698.58 58
2698.70 61
2698.82 64
2698.94 67
2699.06 69
2699.18 70
2699.30 69
2699.42 67
2699.53 63
2699.65 58
2699.77 52
2699.89 46
2700.01 39
2700.13 31
2700.25 23
2700.37 15
2700.49 7
2700.61 0
2700.73 0
2700.85 0
2700.96 0
2701.08 0
2701.20 0
2701.32 0
2701.44 0
2701.56 1
2701.68 7
2701.80 13
2701.92 18
2702.04 23
2702.16 25
2702.28 26
2702.39 25
2702.51 22
2702.63 18
2702.75 14
2702.87 9
2702.99 6
2703.11 5
2703.23 7
2703.35 11
2703.47 17
2703.59 23
2703.71 29
2703.83 31
2703.94 31
2704.06 28
2704.18 22
2704.30 16
2704.42 11
2704.54 7
2704.66 4
2704.78 3
2704.90 3
2705.02 2
2705.14 0
2705.26 0
2705.38 0
2705.49 0
2705.61 0
2705.73 0
2705.85 0
2705.97 2
2706.09 13
2706.21 27
2706.33 42
2706.45 59
2706.57 76
2706.69 92
2706.81 106
2706.93 118
2707.05 129
2707.17 137
2707.28 144
2707.40 149
2707.52 152
2707.64 154
2707.76 154
2707.88 153
2708.00 153
2708.12 153
2708.24 155
2708.36 158
2708.48 164
2708.60 170
2708.72 176
2708.84 181
2708.95 185
2709.07 185
2709.19 184
2709.31 180
2709.43 175
2709.55 170
2709.67 165
2709.79 160
2709.91 156
2710.03 151
2710.15 145
2710.27 139
2710.39 133
2710.51 127
2710.63 124
2710.75 122
2710.86 124
2710.98 128
2711.10 134
2711.22 141
2711.34 147
2711.46 151
2711.58 152
2711.70 150
2711.82 146
2711.94 140
2712.06 133
2712.18 127
2712.30 121
2712.42 116
2712.54 112
2712.66 107
2712.78 101
2712.89 95
2713.01 88
2713.13 82
2713.25 78
2713.37 74
2713.49 73
2713.61 74
2713.73 76
2713.85 80
2713.97 84
2714.09 90
2714.21 96
2714.33 102
2714.45 107
2714.57 110
2714.69 110
2714.81 107
2714.93 102
2715.05 96
2715.16 90
2715.28 86
2715.40 85
2715.52 87
2715.64 92
2715.76 98
2715.88 105
2716.00 111
2716.12 116
2716.24 119
2716.36 120
2716.48 120
2716.60 120
2716.72 121
2716.84 124
2716.96 128
2717.08 135
2717.20 143
2717.32 150
2717.44 155
2717.55 156
2717.67 154
2717.79 148
2717.91 140
2718.03 129
2718.15 117
2718.27 104
2718.39 92
2718.51 80
2718.63 68
2718.75 58
2718.87 49
2718.99 42
2719.11 35
2719.23 29
2719.35 24
2719.47 19
2719.59 15
2719.71 12
2719.83 11
2719.95 11
2720.07 13
2720.19 16
2720.30 18
2720.42 18
2720.54 17
2720.66 14
2720.78 10
2720.90 7
2721.02 6
2721.14 7
2721.26 10
2721.38 15
2721.50 21
2721.62 27
2721.74 32
2721.86 35
2721.98 37
2722.10 37
2722.22 36
2722.34 35
2722.46 35
2722.58 35
2722.70 35
2722.82 35
2722.94 34
2723.06 32
2723.18 30
2723.30 28
2723.42 27
2723.54 26
2723.65 27
2723.77 28
2723.89 30
2724.01 31
2724.13 32
2724.25 33
2724.37 34
2724.49 36
2724.61 40
2724.73 46
2724.85 54
2724.97 62
2725.09 70
2725.21 77
2725.33 82
2725.45 84
2725.57 82
2725.69 78
2725.81 72
2725.93 65
2726.05 58
2726.17 53
2726.29 49
2726.41 47
2726.53 47
2726.65 48
2726.77 52
2726.89 56
2727.01 61
2727.13 67
2727.25 73
2727.37 79
2727.49 85
2727.61 88
2727.73 90
2727.84 88
2727.96 83
2728.08 75
2728.20 66
2728.32 56
2728.44 46
2728.56 38
2728.68 32
2728.80 28
2728.92 26
2729.04 25
2729.16 25
2729.28 25
2729.40 25
2729.52 26
2729.64 27
2729.76 30
2729.88 35
2730.00 41
2730.12 50
2730.24 60
2730.36 70
2730.48 81
2730.60 91
2730.72 98
2730.84 104
2730.96 106
2731.08 106
2731.20 103
2731.32 99
2731.44 95
2731.56 93
2731.68 94
2731.80 97
2731.92 104
2732.04 113
2732.16 123
2732.28 132
2732.40 140
2732.52 145
2732.64 149
2732.76 150
2732.88 150
2733.00 148
2733.12 145
2733.24 142
2733.36 138
2733.48 136
2733.60 135
2733.72 137
2733.84 142
2733.96 151
2734.08 162
2734.20 175
2734.32 187
2734.44 197
2734.56 205
2734.68 210
2734.80 212
2734.92 210
2735.04 206
2735.16 200
2735.28 191
2735.40 180
2735.52 169
2735.64 157
2735.75 146
2735.87 136
2735.99 128
2736.11 122
2736.23 117
2736.35 114
2736.47 111
2736.59 108
2736.71 104
2736.83 99
2736.95 93
2737.07 87
2737.19 81
2737.31 75
2737.43 71
2737.55 69
2737.67 67
2737.79 66
2737.91 64
2738.03 62
2738.15 60
2738.27 57
2738.39 55
2738.51 54
2738.63 53
2738.75 53
2738.87 54
2738.99 54
2739.11 54
2739.23 55
2739.35 56
2739.47 58
2739.59 60
2739.71 64
2739.83 68
2739.95 73
2740.07 77
2740.19 81
2740.31 84
2740.43 86
2740.55 87
2740.67 89
2740.79 91
2740.91 94
2741.03 98
2741.15 102
2741.27 105
2741.39 108
2741.52 109
2741.64 108
2741.76 108
2741.88 107
2742.00 108
2742.12 109
2742.24 112
2742.36 114
2742.48 115
2742.60 115
2742.72 113
2742.84 108
2742.96 103
2743.08 98
2743.20 94
2743.32 91
2743.44 92
2743.56 95
2743.68 102
2743.80 112
2743.92 123
2744.04 135
2744.16 145
2744.28 152
2744.40 156
2744.52 157
2744.64 155
2744.76 152
2744.88 150
2745.00 150
2745.12 153
2745.24 160
2745.36 169
2745.48 180
2745.60 190
2745.72 197
2745.84 200
2745.96 199
2746.08 195
2746.20 187
2746.32 179
2746.44 170
2746.56 162
2746.68 155
2746.80 150
2746.92 146
2747.04 142
2747.16 139
2747.28 136
2747.40 133
2747.52 129
2747.64 126
2747.76 121
2747.88 117
2748.00 112
2748.12 107
2748.24 101
2748.36 94
2748.48 86
2748.60 79
2748.72 72
2748.84 65
2748.96 60
2749.08 56
2749.20 54
2749.32 53
2749.45 52
2749.57 52
2749.69 51
2749.81 51
2749.93 51
2750.05 53
2750.17 55
2750.29 58
2750.41 62
2750.53 66
2750.65 70
2750.77 72
2750.89 72
2751.01 72
2751.13 73
2751.25 75
2751.37 80
2751.49 88
2751.61 98
2751.73 111
2751.85 124
2751.97 137
2752.09 150
2752.21 162
2752.33 174
2752.45 185
2752.57 194
2752.69 201
2752.81 206
2752.93 207
2753.05 206
2753.17 204
2753.29 201
2753.41 199
2753.53 198
2753.65 199
2753.78 201
2753.90 202
2754.02 202
2754.14 201
2754.26 197
2754.38 192
2754.50 186
2754.62 180
2754.74 175
2754.86 171
2754.98 167
2755.10 165
2755.22 162
2755.34 160
2755.46 157
2755.58 156
2755.70 155
2755.82 156
2755.94 158
2756.06 161
2756.18 165
2756.30 169
2756.42 171
2756.54 171
2756.66 169
2756.78 165
2756.90 157
2757.03 147
2757.15 135
2757.27 122
2757.39 110
2757.51 99
2757.63 90
2757.75 82
2757.87 76
2757.99 69
2758.11 62
2758.23 55
2758.35 46
2758.47 38
2758.59 31
2758.71 27
2758.83 26
2758.95 28
2759.07 34
2759.19 42
2759.31 52
2759.43 62
2759.55 73
2759.67 83
2759.80 92
2759.92 101
2760.04 110
2760.16 118
2760.28 127
2760.40 136
2760.52 143
2760.64 149
2760.76 153
2760.88 154
2761.00 151
2761.12 147
2761.24 141
2761.36 136
2761.48 131
2761.60 130
2761.72 130
2761.84 133
2761.96 137
2762.08 142
2762.21 147
2762.33 150
2762.45 152
2762.57 151
2762.69 147
2762.81 140
2762.93 132
2763.05 122
2763.17 112
2763.29 102
2763.41 92
2763.53 84
2763.65 77
2763.77 71
2763.89 65
2764.01 60
2764.13 56
2764.25 52
2764.37 51
2764.50 53
2764.62 57
2764.74 64
2764.86 73
2764.98 81
2765.10 87
2765.22 92
2765.34 94
2765.46 94
2765.58 92
2765.70 88
2765.82 85
2765.94 81
2766.06 77
2766.18 74
2766.30 72
2766.42 72
2766.55 75
2766.67 81
2766.79 90
2766.91 102
2767.03 114
2767.15 125
2767.27 133
2767.39 138
2767.51 139
2767.63 137
2767.75 135
2767.87 133
2767.99 132
2768.11 134
2768.23 137
2768.35 141
2768.48 146
2768.60 149
2768.72 150
2768.84 149
2768.96 145
2769.08 139
2769.20 132
2769.32 124
2769.44 117
2769.56 111
2769.68 107
2769.80 105
2769.92 106
2770.04 108
2770.16 111
2770.29 113
2770.41 114
2770.53 112
2770.65 109
2770.77 103
2770.89 96
2771.01 88
2771.13 80
2771.25 73
2771.37 68
2771.49 66
2771.61 66
2771.73 68
2771.85 72
2771.98 77
2772.10 82
2772.22 88
2772.34 94
2772.46 100
2772.58 106
2772.70 111
2772.82 115
2772.94 116
2773.06 114
2773.18 110
2773.30 105
2773.42 100
2773.55 96
2773.67 94
2773.79 94
2773.91 97
2774.03 101
2774.15 105
2774.27 109
2774.39 113
2774.51 117
2774.63 122
2774.75 130
2774.87 141
2774.99 154
2775.12 170
2775.24 187
2775.36 204
2775.48 220
2775.60 236
2775.72 251
2775.84 265
2775.96 278
2776.08 289
2776.20 297
2776.32 301
2776.44 300
2776.57 296
2776.69 288
2776.81 278
2776.93 269
2777.05 262
2777.17 260
2777.29 262
2777.41 268
2777.53 277
2777.65 285
2777.77 292
2777.89 296
2778.02 296
2778.14 294
2778.26 289
2778.38 285
2778.50 282
2778.62 283
2778.74 286
2778.86 294
2778.98 304
2779.10 316
2779.22 328
2779.34 339
2779.47 347
2779.59 351
2779.71 352
2779.83 348
2779.95 341
2780.07 333
2780.19 325
2780.31 318
2780.43 311
2780.55 305
2780.67 298
2780.80 292
2780.92 283
2781.04 273
2781.16 261
2781.28 248
2781.40 235
2781.52 221
2781.64 209
2781.76 199
2781.88 191
2782.01 186
2782.13 183
2782.25 182
2782.37 182
2782.49 183
2782.61 185
2782.73 185
2782.85 185
2782.97 183
2783.09 180
2783.21 176
2783.34 172
2783.46 168
2783.58 166
2783.70 164
2783.82 164
2783.94 163
2784.06 162
2784.18 161
2784.30 159
2784.42 158
2784.55 158
2784.67 159
2784.79 161
2784.91 164
2785.03 166
2785.15 167
2785.27 166
2785.39 162
2785.51 156
2785.63 147
2785.76 137
2785.88 126
2786.00 114
2786.12 101
2786.24 89
2786.36 78
2786.48 68
2786.60 58
2786.72 49
2786.85 41
2786.97 34
2787.09 28
2787.21 23
2787.33 18
2787.45 15
2787.57 14
2787.69 12
2787.81 11
2787.93 10
2788.06 7
2788.18 4
2788.30 0
2788.42 0
2788.54 0
2788.66 0
2788.78 0
2788.90 0
2789.02 0
2789.15 0
2789.27 4
2789.39 14
2789.51 24
2789.63 35
2789.75 46
2789.87 57
2789.99 67
2790.11 75
2790.24 81
2790.36 85
2790.48 86
2790.60 85
2790.72 81
2790.84 75
2790.96 70
2791.08 66
2791.20 65
2791.33 67
2791.45 72
2791.57 78
2791.69 84
2791.81 89
2791.93 90
2792.05 87
2792.17 81
2792.30 72
2792.42 64
2792.54 56
2792.66 52
2792.78 51
2792.90 54
2793.02 60
2793.14 67
2793.26 75
2793.39 84
2793.51 93
2793.63 101
2793.75 108
2793.87 116
2793.99 122
2794.11 128
2794.23 133
2794.36 136
2794.48 137
2794.60 136
2794.72 133
2794.84 128
2794.96 121
2795.08 112
2795.20 102
2795.33 90
2795.45 78
2795.57 65
2795.69 53
2795.81 42
2795.93 33
2796.05 27
2796.17 25
2796.30 27
2796.42 32
2796.54 39
2796.66 48
2796.78 58
2796.90 66
2797.02 74
2797.14 81
2797.27 89
2797.39 99
2797.51 110
2797.63 122
2797.75 134
2797.87 145
2797.99 153
2798.11 158
2798.24 160
2798.36 158
2798.48 155
2798.60 151
2798.72 145
2798.84 139
2798.96 132
2799.09 124
2799.21 116
2799.33 110
2799.45 106
2799.57 105
2799.69 107
2799.81 112
2799.93 118
2800.06 125
2800.18 130
2800.30 134
2800.42 137
2800.54 138
2800.66 139
2800.78 141
2800.91 143
2801.03 147
2801.15 152
2801.27 158
2801.39 165
2801.51 171
2801.63 176
2801.75 180
2801.88 183
2802.00 185
2802.12 186
2802.24 187
2802.36 189
2802.48 191
2802.60 193
2802.73 195
2802.85 195
2802.97 194
2803.09 192
2803.21 190
2803.33 188
2803.45 187
2803.58 186
2803.70 187
2803.82 187
2803.94 187
2804.06 186
2804.18 186
2804.30 186
2804.43 187
2804.55 190
2804.67 195
2804.79 202
2804.91 210
2805.03 218
2805.15 226
2805.28 232
2805.40 237
2805.52 241
2805.64 243
2805.76 245
2805.88 245
2806.00 244
2806.13 240
2806.25 234
2806.37 225
2806.49 213
2806.61 200
2806.73 186
2806.85 175
2806.98 167
2807.10 164
2807.22 165
2807.34 170
2807.46 175
2807.58 180
2807.71 180
2807.83 177
2807.95 168
2808.07 157
2808.19 146
2808.31 137
2808.43 134
2808.56 136
2808.68 145
2808.80 160
2808.92 177
2809.04 194
2809.16 208
2809.29 217
2809.41 221
2809.53 218
2809.65 209
2809.77 197
2809.89 184
2810.01 171
2810.14 161
2810.26 154
2810.38 151
2810.50 151
2810.62 153
2810.74 157
2810.87 161
2810.99 164
2811.11 168
2811.23 171
2811.35 173
2811.47 173
2811.59 172
2811.72 167
2811.84 158
2811.96 146
2812.08 132
2812.20 116
2812.32 101
2812.45 88
2812.57 79
2812.69 73
2812.81 71
2812.93 72
2813.05 75
2813.18 78
2813.30 82
2813.42 84
2813.54 86
2813.66 86
2813.78 84
2813.91 81
2814.03 78
2814.15 74
2814.27 70
2814.39 66
2814.51 62
2814.64 60
2814.76 57
2814.88 54
2815.00 52
2815.12 49
2815.24 49
2815.37 50
2815.49 54
2815.61 61
2815.73 71
2815.85 81
2815.97 90
2816.10 97
2816.22 101
2816.34 100
2816.46 97
2816.58 91
2816.70 86
2816.83 81
2816.95 77
2817.07 75
2817.19 74
2817.31 73
2817.43 71
2817.56 69
2817.68 66
2817.80 63
2817.92 61
2818.04 60
2818.16 61
2818.29 64
2818.41 67
2818.53 70
2818.65 72
2818.77 73
2818.90 71
2819.02 69
2819.14 65
2819.26 61
2819.38 57
2819.50 54
2819.63 52
2819.75 50
2819.87 50
2819.99 51
2820.11 54
2820.23 58
2820.36 63
2820.48 69
2820.60 75
2820.72 80
2820.84 84
2820.97 87
2821.09 89
2821.21 89
2821.33 89
2821.45 88
2821.57 86
2821.70 83
2821.82 80
2821.94 76
2822.06 72
2822.18 69
2822.31 67
2822.43 67
2822.55 69
2822.67 72
2822.79 76
2822.91 81
2823.04 86
2823.16 91
2823.28 94
2823.40 95
2823.52 94
2823.65 92
2823.77 88
2823.89 85
2824.01 82
2824.13 82
2824.25 84
2824.38 89
2824.50 95
2824.62 102
2824.74 110
2824.86 118
2824.99 125
2825.11 132
2825.23 138
2825.35 144
2825.47 148
2825.60 152
2825.72 154
2825.84 155
2825.96 156
2826.08 155
2826.20 154
2826.33 153
2826.45 151
2826.57 149
2826.69 149
2826.81 149
2826.94 150
2827.06 152
2827.18 155
2827.30 160
2827.42 164
2827.55 169
2827.67 172
2827.79 174
2827.91 175
2828.03 173
2828.16 170
2828.28 165
2828.40 160
2828.52 156
2828.64 151
2828.77 147
2828.89 143
2829.01 140
2829.13 136
2829.25 133
2829.38 128
2829.50 123
2829.62 117
2829.74 109
2829.86 100
2829.99 91
2830.11 83
2830.23 76
2830.35 71
2830.47 71
2830.60 73
2830.72 80
2830.84 90
2830.96 102
2831.08 114
2831.21 125
2831.33 134
2831.45 138
2831.57 139
2831.69 135
2831.82 129
2831.94 121
2832.06 114
2832.18 109
2832.30 106
2832.43 105
2832.55 106
2832.67 107
2832.79 108
2832.91 109
2833.04 108
2833.16 107
2833.28 107
2833.40 108
2833.52 111
2833.65 114
2833.77 118
2833.89 122
2834.01 125
2834.13 127
2834.26 128
2834.38 128
2834.50 126
2834.62 122
2834.74 117
2834.87 109
2834.99 99
2835.11 90
2835.23 81
2835.36 74
2835.48 71
2835.60 72
2835.72 77
2835.84 86
2835.97 97
2836.09 108
2836.21 118
2836.33 126
2836.45 132
2836.58 136
2836.70 138
2836.82 138
2836.94 138
2837.06 136
2837.19 134
2837.31 131
2837.43 127
2837.55 122
2837.68 114
2837.80 105
2837.92 95
2838.04 86
2838.16 78
2838.29 73
2838.41 72
2838.53 75
2838.65 79
2838.78 85
2838.90 89
2839.02 92
2839.14 91
2839.26 87
2839.39 81
2839.51 74
2839.63 67
2839.75 60
2839.87 52
2840.00 45
2840.12 37
2840.24 29
2840.36 21
2840.49 14
2840.61 8
2840.73 6
2840.85 5
2840.97 7
2841.10 11
2841.22 16
2841.34 20
2841.46 24
2841.59 27
2841.71 30
2841.83 34
2841.95 37
2842.07 42
2842.20 48
2842.32 56
2842.44 65
2842.56 74
2842.69 84
2842.81 92
2842.93 97
2843.05 100
2843.18 100
2843.30 96
2843.42 90
2843.54 80
2843.66 69
2843.79 58
2843.91 46
2844.03 35
2844.15 26
2844.28 19
2844.40 14
2844.52 12
2844.64 13
2844.76 15
2844.89 18
2845.01 22
2845.13 26
2845.25 30
2845.38 33
2845.50 35
2845.62 35
2845.74 34
2845.87 32
2845.99 31
2846.11 31
2846.23 34
2846.36 40
2846.48 48
2846.60 56
2846.72 64
2846.84 68
2846.97 67
2847.09 62
2847.21 53
2847.33 42
2847.46 31
2847.58 21
2847.70 15
2847.82 13
2847.95 14
2848.07 16
2848.19 20
2848.31 25
2848.44 30
2848.56 34
2848.68 37
2848.80 39
2848.92 40
2849.05 39
2849.17 36
2849.29 30
2849.41 21
2849.54 12
2849.66 3
2849.78 0
2849.90 0
2850.03 0
2850.15 0
2850.27 4
2850.39 15
2850.52 24
2850.64 31
2850.76 35
2850.88 34
2851.01 29
2851.13 23
2851.25 17
2851.37 12
2851.50 9
2851.62 9
2851.74 10
2851.86 11
2851.99 11
2852.11 9
2852.23 5
2852.35 1
2852.48 0
2852.60 0
2852.72 0
2852.84 0
2852.97 0
2853.09 0
2853.21 0
2853.33 9
2853.46 23
2853.58 38
2853.70 54
2853.82 67
2853.95 78
2854.07 85
2854.19 89
2854.31 91
2854.44 89
2854.56 86
2854.68 82
2854.80 77
2854.93 71
2855.05 66
2855.17 62
2855.29 59
2855.42 58
2855.54 59
2855.66 62
2855.78 65
2855.91 69
2856.03 72
2856.15 74
2856.27 73
2856.40 71
2856.52 67
2856.64 62
2856.76 55
2856.89 46
2857.01 37
2857.13 26
2857.25 15
2857.38 5
2857.50 0
2857.62 0
2857.74 0
2857.87 0
2857.99 0
2858.11 4
2858.23 15
2858.36 29
2858.48 42
2858.60 55
2858.73 66
2858.85 73
2858.97 78
2859.09 80
2859.22 81
2859.34 82
2859.46 84
2859.58 88
2859.71 94
2859.83 100
2859.95 105
2860.07 108
2860.20 108
2860.32 105
2860.44 101
2860.56 96
2860.69 91
2860.81 88
2860.93 88
2861.06 89
2861.18 90
2861.30 90
2861.42 88
2861.55 85
2861.67 81
2861.79 75
2861.91 70
2862.04 65
2862.16 61
2862.28 57
2862.40 53
2862.53 47
2862.65 40
2862.77 33
2862.90 25
2863.02 18
2863.14 12
2863.26 7
2863.39 4
2863.51 3
2863.63 4
2863.75 7
2863.88 11
2864.00 17
2864.12 23
2864.25 28
2864.37 33
2864.49 36
2864.61 39
2864.74 43
2864.86 47
2864.98 54
2865.10 63
2865.23 74
2865.35 84
2865.47 92
2865.60 98
2865.72 99
2865.84 96
2865.96 90
2866.09 83
2866.21 75
2866.33 69
2866.45 66
2866.58 66
2866.70 69
2866.82 75
2866.95 81
2867.07 87
2867.19 92
2867.31 95
2867.44 96
2867.56 96
2867.68 95
2867.81 93
2867.93 91
2868.05 89
2868.17 85
2868.30 81
2868.42 75
2868.54 69
2868.66 64
2868.79 60
2868.91 58
2869.03 59
2869.16 63
2869.28 69
2869.40 76
2869.52 83
2869.65 90
2869.77 94
2869.89 96
2870.02 95
2870.14 91
2870.26 86
2870.38 80
2870.51 73
2870.63 68
2870.75 63
2870.88 60
2871.00 60
2871.12 61
2871.24 63
2871.37 67
2871.49 71
2871.61 75
2871.74 80
2871.86 86
2871.98 91
2872.10 98
2872.23 104
2872.35 110
2872.47 115
2872.60 120
2872.72 125
2872.84 131
2872.97 137
2873.09 145
2873.21 154
2873.33 165
2873.46 175
2873.58 184
2873.70 190
2873.83 193
2873.95 191
2874.07 183
2874.19 172
2874.32 158
2874.44 144
2874.56 130
2874.69 120
2874.81 114
2874.93 111
2875.06 112
2875.18 113
2875.30 114
2875.42 114
2875.55 110
2875.67 105
2875.79 97
2875.92 88
2876.04 80
2876.16 72
2876.28 66
2876.41 61
2876.53 58
2876.65 56
2876.78 55
2876.90 55
2877.02 57
2877.15 59
2877.27 61
2877.39 64
2877.51 65
2877.64 66
2877.76 64
2877.88 60
2878.01 55
2878.13 50
2878.25 44
2878.38 39
2878.50 34
2878.62 31
2878.74 27
2878.87 25
2878.99 22
2879.11 19
2879.24 16
2879.36 14
2879.48 11
2879.61 8
2879.73 6
2879.85 2
2879.98 0
2880.10 0
2880.22 0
2880.34 0
2880.47 0
2880.59 0
2880.71 0
2880.84 1
2880.96 13
2881.08 27
2881.21 40
2881.33 51
2881.45 58
2881.58 62
2881.70 61
2881.82 57
2881.94 50
2882.07 42
2882.19 35
2882.31 29
2882.44 27
2882.56 28
2882.68 34
2882.81 43
2882.93 55
2883.05 67
2883.18 79
2883.30 89
2883.42 97
2883.55 104
2883.67 109
2883.79 114
2883.91 118
2884.04 123
2884.16 129
2884.28 136
2884.41 144
2884.53 154
2884.65 166
2884.78 180
2884.90 195
2885.02 209
2885.15 222
2885.27 233
2885.39 242
2885.52 248
2885.64 253
2885.76 255
2885.89 256
2886.01 254
2886.13 250
2886.25 243
2886.38 235
2886.50 226
2886.62 217
2886.75 208
2886.87 201
2886.99 194
2887.12 188
2887.24 183
2887.36 178
2887.49 174
2887.61 173
2887.73 173
2887.86 175
2887.98 178
2888.10 180
2888.23 180
2888.35 177
2888.47 170
2888.60 158
2888.72 144
2888.84 128
2888.97 111
2889.09 95
2889.21 81
2889.34 71
2889.46 63
2889.58 58
2889.71 57
2889.83 58
2889.95 60
2890.08 63
2890.20 65
2890.32 67
2890.45 67
2890.57 66
2890.69 63
2890.82 61
2890.94 58
2891.06 55
2891.18 53
2891.31 50
2891.43 47
2891.55 44
2891.68 41
2891.80 40
2891.92 42
2892.05 47
2892.17 57
2892.29 69
2892.42 84
2892.54 99
2892.66 113
2892.79 124
2892.91 130
2893.03 132
2893.16 131
2893.28 126
2893.40 120
2893.53 114
2893.65 107
2893.77 100
2893.90 94
2894.02 87
2894.14 79
2894.27 70
2894.39 61
2894.52 51
2894.64 41
2894.76 33
2894.89 26
2895.01 20
2895.13 15
2895.26 12
2895.38 9
2895.50 8
2895.63 9
2895.75 12
2895.87 17
2896.00 24
2896.12 32
2896.24 38
2896.37 42
2896.49 43
2896.61 39
2896.74 33
2896.86 25
2896.98 17
2897.11 10
2897.23 5
2897.35 4
2897.48 6
2897.60 9
2897.72 15
2897.85 21
2897.97 26
2898.09 31
2898.22 33
2898.34 34
2898.46 33
2898.59 31
2898.71 29
2898.83 28
2898.96 28
2899.08 29
2899.21 31
2899.33 32
2899.45 33
2899.58 33
2899.70 33
2899.82 33
2899.95 33
2900.07 34
2900.19 35
2900.32 36
2900.44 36
2900.56 38
2900.69 40
2900.81 43
2900.93 49
2901.06 56
2901.18 64
2901.30 71
2901.43 78
2901.55 82
2901.68 85
2901.80 87
2901.92 90
2902.05 94
2902.17 99
2902.29 104
2902.42 107
2902.54 108
2902.66 106
2902.79 102
2902.91 96
2903.03 92
2903.16 91
2903.28 95
2903.40 101
2903.53 111
2903.65 122
2903.78 133
2903.90 143
2904.02 152
2904.15 161
2904.27 171
2904.39 184
2904.52 199
2904.64 217
2904.76 235
2904.89 252
2905.01 265
2905.13 273
2905.26 276
2905.38 274
2905.51 272
2905.63 270
2905.75 270
2905.88 274
2906.00 280
2906.12 287
2906.25 293
2906.37 297
2906.49 297
2906.62 294
2906.74 290
2906.87 285
2906.99 281
2907.11 278
2907.24 275
2907.36 272
2907.48 268
2907.61 262
2907.73 254
2907.85 245
2907.98 236
2908.10 227
2908.23 220
2908.35 215
2908.47 211
2908.60 208
2908.72 206
2908.84 205
2908.97 203
2909.09 200
2909.22 197
2909.34 194
2909.46 190
2909.59 186
2909.71 182
2909.83 180
2909.96 178
2910.08 177
2910.20 175
2910.33 173
2910.45 171
2910.58 168
2910.70 165
2910.82 163
2910.95 162
2911.07 165
2911.19 169
2911.32 174
2911.44 180
2911.57 186
2911.69 190
2911.81 194
2911.94 196
2912.06 197
2912.18 197
2912.31 196
2912.43 195
2912.56 191
2912.68 186
2912.80 180
2912.93 172
2913.05 162
2913.17 152
2913.30 141
2913.42 130
2913.55 121
2913.67 115
2913.79 111
2913.92 109
2914.04 108
2914.16 107
2914.29 105
2914.41 100
2914.54 94
2914.66 86
2914.78 78
2914.91 71
2915.03 66
2915.15 63
2915.28 64
2915.40 66
2915.53 70
2915.65 73
2915.77 76
2915.90 77
2916.02 76
2916.15 75
2916.27 72
2916.39 69
2916.52 65
2916.64 62
2916.76 58
2916.89 55
2917.01 53
2917.14 52
2917.26 51
2917.38 51
2917.51 49
2917.63 47
2917.76 43
2917.88 38
2918.00 32
2918.13 26
2918.25 21
2918.37 18
2918.50 17
2918.62 18
2918.75 21
2918.87 26
2918.99 33
2919.12 39
2919.24 46
2919.37 52
2919.49 57
2919.61 60
2919.74 62
2919.86 64
2919.99 66
2920.11 69
2920.23 72
2920.36 75
2920.48 75
2920.61 72
2920.73 65
2920.85 54
2920.98 41
2921.10 28
2921.22 17
2921.35 9
2921.47 4
2921.60 4
2921.72 7
2921.84 12
2921.97 19
2922.09 25
2922.22 31
2922.34 36
2922.46 41
2922.59 44
2922.71 45
2922.84 45
2922.96 43
2923.08 41
2923.21 38
2923.33 34
2923.46 30
2923.58 26
2923.70 23
2923.83 18
2923.95 14
2924.08 8
2924.20 1
2924.32 0
2924.45 0
2924.57 0
2924.70 0
2924.82 0
2924.94 0
2925.07 0
2925.19 2
2925.32 17
2925.44 32
2925.56 46
2925.69 58
2925.81 66
2925.94 70
2926.06 72
2926.18 72
2926.31 72
2926.43 71
2926.56 71
2926.68 71
2926.80 72
2926.93 73
2927.05 74
2927.18 74
2927.30 74
2927.43 72
2927.55 70
2927.67 68
2927.80 65
2927.92 62
2928.05 59
2928.17 57
2928.29 56
2928.42 56
2928.54 58
2928.67 62
2928.79 67
2928.91 75
2929.04 85
2929.16 96
2929.29 108
2929.41 119
2929.53 128
2929.66 135
2929.78 140
2929.91 143
2930.03 143
2930.16 140
2930.28 135
2930.40 128
2930.53 121
2930.65 113
2930.78 106
2930.90 101
2931.02 97
2931.15 96
2931.27 96
2931.40 97
2931.52 100
2931.65 102
2931.77 105
2931.89 109
2932.02 112
2932.14 115
2932.27 117
2932.39 118
2932.51 118
2932.64 115
2932.76 110
2932.89 102
2933.01 93
2933.14 83
2933.26 72
2933.38 61
2933.51 51
2933.63 42
2933.76 35
2933.88 29
2934.00 24
2934.13 20
2934.25 17
2934.38 15
2934.50 14
2934.63 14
2934.75 15
2934.87 16
2935.00 18
2935.12 20
2935.25 22
2935.37 22
2935.50 21
2935.62 19
2935.74 15
2935.87 11
2935.99 7
2936.12 4
2936.24 4
2936.37 6
2936.49 11
2936.61 17
2936.74 25
2936.86 32
2936.99 37
2937.11 40
2937.24 41
2937.36 40
2937.48 38
2937.61 35
2937.73 32
2937.86 28
2937.98 23
2938.11 16
2938.23 8
2938.35 0
2938.48 0
2938.60 0
2938.73 0
2938.85 0
2938.98 0
2939.10 0
2939.22 6
2939.35 10
2939.47 11
2939.60 9
2939.72 7
2939.85 5
2939.97 4
2940.09 4
2940.22 7
2940.34 11
2940.47 16
2940.59 22
2940.72 28
2940.84 34
2940.96 39
2941.09 42
2941.21 42
2941.34 40
2941.46 36
2941.59 29
2941.71 22
2941.84 16
2941.96 12
2942.08 10
2942.21 11
2942.33 14
2942.46 18
2942.58 22
2942.71 26
2942.83 31
2942.95 36
2943.08 41
2943.20 47
2943.33 53
2943.45 59
2943.58 65
2943.70 70
2943.83 74
2943.95 77
2944.07 78
2944.20 77
2944.32 74
2944.45 69
2944.57 64
2944.70 58
2944.82 52
2944.95 48
2945.07 47
2945.19 47
2945.32 50
2945.44 53
2945.57 57
2945.69 61
2945.82 64
2945.94 66
2946.07 68
2946.19 68
2946.31 69
2946.44 69
2946.56 68
2946.69 65
2946.81 61
2946.94 55
2947.06 48
2947.19 40
2947.31 32
2947.44 25
2947.56 18
2947.68 13
2947.81 9
2947.93 7
2948.06 7
2948.18 10
2948.31 17
2948.43 27
2948.56 39
2948.68 51
2948.80 63
2948.93 72
2949.05 78
2949.18 79
2949.30 76
2949.43 69
2949.55 62
2949.68 56
2949.80 51
2949.93 50
2950.05 53
2950.17 59
2950.30 67
2950.42 78
2950.55 89
2950.67 100
2950.80 110
2950.92 118
2951.05 124
2951.17 128
2951.30 130
2951.42 129
2951.54 126
2951.67 120
2951.79 113
2951.92 105
2952.04 97
2952.17 91
2952.29 86
2952.42 83
2952.54 82
2952.67 83
2952.79 84
2952.92 87
2953.04 89
2953.16 90
2953.29 91
2953.41 90
2953.54 88
2953.66 86
2953.79 85
2953.91 85
2954.04 87
2954.16 92
2954.29 99
2954.41 107
2954.54 114
2954.66 119
2954.78 122
2954.91 122
2955.03 121
2955.16 118
2955.28 115
2955.41 112
2955.53 109
2955.66 108
2955.78 107
2955.91 106
2956.03 106
2956.16 107
2956.28 109
2956.41 111
2956.53 113
2956.66 115
2956.78 117
2956.90 118
2957.03 117
2957.15 116
2957.28 113
2957.40 108
2957.53 102
2957.65 94
2957.78 85
2957.90 76
2958.03 68
2958.15 62
2958.28 60
2958.40 59
2958.53 60
2958.65 61
2958.78 60
2958.90 57
2959.02 51
2959.15 45
2959.27 39
2959.40 35
2959.52 35
2959.65 37
2959.77 43
2959.90 50
2960.02 58
2960.15 65
2960.27 70
2960.40 73
2960.52 72
2960.65 68
2960.77 61
2960.90 54
2961.02 48
2961.15 43
2961.27 42
2961.40 45
2961.52 50
2961.64 59
2961.77 68
2961.89 79
2962.02 89
2962.14 98
2962.27 106
2962.39 114
2962.52 121
2962.64 128
2962.77 133
2962.89 138
2963.02 140
2963.14 142
2963.27 141
2963.39 140
2963.52 137
2963.64 134
2963.77 132
2963.89 130
2964.02 129
2964.14 129
2964.27 129
2964.39 129
2964.52 130
2964.64 130
2964.77 130
2964.89 129
2965.02 127
2965.14 123
2965.26 118
2965.39 111
2965.51 103
2965.64 96
2965.76 90
2965.89 85
2966.01 83
2966.14 82
2966.26 83
2966.39 86
2966.51 89
2966.64 92
2966.76 95
2966.89 96
2967.01 97
2967.14 95
2967.26 92
2967.39 88
2967.51 82
2967.64 77
2967.76 72
2967.89 69
2968.01 68
2968.14 70
2968.26 73
2968.39 77
2968.51 80
2968.64 82
2968.76 80
2968.89 75
2969.01 66
2969.14 54
2969.26 42
2969.39 29
2969.51 19
2969.64 12
2969.76 7
2969.89 3
2970.01 1
2970.14 0
2970.26 0
2970.39 0
2970.51 0
2970.64 0
2970.76 4
2970.89 9
2971.01 13
2971.14 16
2971.26 17
2971.39 15
2971.51 11
2971.64 5
2971.76 0
2971.89 0
2972.01 0
2972.14 0
2972.26 0
2972.39 0
2972.51 0
2972.64 1
2972.76 7
2972.89 12
2973.01 16
2973.14 17
2973.26 17
2973.39 14
2973.51 11
2973.64 8
2973.76 5
2973.89 3
2974.01 1
2974.14 0
2974.26 0
2974.39 0
2974.51 0
2974.64 0
2974.76 0
2974.89 1
2975.01 5
2975.14 8
2975.26 10
2975.39 10
2975.51 8
2975.64 4
2975.76 0
2975.89 0
2976.01 0
2976.14 0
2976.26 0
2976.39 0
2976.51 0
2976.64 7
2976.76 13
2976.89 20
2977.01 28
2977.14 36
2977.26 46
2977.39 58
2977.52 69
2977.64 80
2977.77 88
2977.89 92
2978.02 91
2978.14 88
2978.27 83
2978.39 78
2978.52 76
2978.64 78
2978.77 84
2978.89 94
2979.02 105
2979.14 117
2979.27 129
2979.39 139
2979.52 148
2979.64 155
2979.77 159
2979.89 163
2980.02 165
2980.14 165
2980.27 164
2980.39 162
2980.52 159
2980.64 155
2980.77 152
2980.89 148
2981.02 144
2981.15 141
2981.27 137
2981.40 132
2981.52 128
2981.65 124
2981.77 121
2981.90 121
2982.02 124
2982.15 131
2982.27 140
2982.40 151
2982.52 162
2982.65 172
2982.77 179
2982.90 184
2983.02 189
2983.15 193
2983.27 199
2983.40 207
2983.52 215
2983.65 223
2983.78 230
2983.90 233
2984.03 233
2984.15 229
2984.28 222
2984.40 213
2984.53 203
2984.65 193
2984.78 184
2984.90 175
2985.03 167
2985.15 160
2985.28 154
2985.40 148
2985.53 143
2985.65 139
2985.78 135
2985.90 131
2986.03 125
2986.16 119
2986.28 111
2986.41 101
2986.53 90
2986.66 80
2986.78 71
2986.91 64
2987.03 60
2987.16 58
2987.28 57
2987.41 56
2987.53 55
2987.66 51
2987.78 46
2987.91 40
2988.04 35
2988.16 33
2988.29 35
2988.41 39
2988.54 47
2988.66 55
2988.79 62
2988.91 67
2989.04 69
2989.16 67
2989.29 63
2989.41 56
2989.54 48
2989.67 40
2989.79 32
2989.92 25
2990.04 19
2990.17 15
2990.29 12
2990.42 12
2990.54 14
2990.67 17
2990.79 22
2990.92 26
2991.04 30
2991.17 33
2991.30 36
2991.42 39
2991.55 42
2991.67 46
2991.80 51
2991.92 56
2992.05 59
2992.17 58
2992.30 53
2992.42 43
2992.55 29
2992.68 14
2992.80 0
2992.93 0
2993.05 0
2993.18 0
2993.30 0
2993.43 0
2993.55 13
2993.68 27
2993.80 39
2993.93 49
2994.06 56
2994.18 58
2994.31 57
2994.43 53
2994.56 46
2994.68 39
2994.81 34
2994.93 31
2995.06 33
2995.18 39
2995.31 49
2995.44 61
2995.56 72
2995.69 81
2995.81 88
2995.94 91
2996.06 92
2996.19 92
2996.31 93
2996.44 95
2996.57 99
2996.69 105
2996.82 111
2996.94 118
2997.07 124
2997.19 129
2997.32 133
2997.44 135
2997.57 135
2997.70 133
2997.82 128
2997.95 121
2998.07 113
2998.20 105
2998.32 97
2998.45 91
2998.57 89
2998.70 89
2998.83 91
2998.95 95
2999.08 98
2999.20 99
2999.33 99
2999.45 97
2999.58 94
2999.70 90
2999.83 86
2999.96 82
3000.08 78
3000.21 74
3000.33 71
3000.46 70
3000.58 69
3000.71 71
3000.84 74
3000.96 79
3001.09 84
3001.21 89
3001.34 92
3001.46 94
3001.59 94
3001.71 92
3001.84 90
3001.97 87
3002.09 83
3002.22 80
3002.34 76
3002.47 71
3002.59 65
3002.72 60
3002.85 54
3002.97 50
3003.10 49
3003.22 51
3003.35 56
3003.47 64
3003.60 75
3003.73 86
3003.85 97
3003.98 106
3004.10 112
3004.23 113
3004.35 111
3004.48 107
3004.60 101
3004.73 96
3004.86 92
3004.98 90
3005.11 89
3005.23 88
3005.36 88
3005.48 87
3005.61 86
3005.74 86
3005.86 88
3005.99 92
3006.11 97
3006.24 103
3006.36 108
3006.49 113
3006.62 115
3006.74 115
3006.87 112
3006.99 110
3007.12 109
3007.25 109
3007.37 112
3007.50 117
3007.62 123
3007.75 128
3007.87 130
3008.00 128
3008.13 122
3008.25 113
3008.38 102
3008.50 91
3008.63 80
3008.75 73
3008.88 68
3009.01 67
3009.13 69
3009.26 73
3009.38 79
3009.51 84
3009.63 90
3009.76 95
3009.89 100
3010.01 105
3010.14 110
3010.26 114
3010.39 118
3010.52 121
3010.64 121
3010.77 117
3010.89 111
3011.02 101
3011.14 89
3011.27 77
3011.40 65
3011.52 56
3011.65 49
3011.77 45
3011.90 44
3012.03 45
3012.15 48
3012.28 54
3012.40 60
3012.53 67
3012.66 74
3012.78 79
3012.91 81
3013.03 80
3013.16 75
3013.28 67
3013.41 57
3013.54 46
3013.66 35
3013.79 25
3013.91 15
3014.04 8
3014.17 1
3014.29 0
3014.42 0
3014.54 0
3014.67 0
3014.80 0
3014.92 0
3015.05 0
3015.17 0
3015.30 3
3015.42 9
3015.55 17
3015.68 24
3015.80 32
3015.93 40
3016.05 48
3016.18 55
3016.31 61
3016.43 66
3016.56 70
3016.68 72
3016.81 71
3016.94 69
3017.06 65
3017.19 60
3017.31 56
3017.44 51
3017.57 48
3017.69 47
3017.82 47
3017.94 48
3018.07 52
3018.20 56
3018.32 62
3018.45 66
3018.57 70
3018.70 71
3018.83 71
3018.95 70
3019.08 70
3019.20 73
3019.33 79
3019.46 89
3019.58 102
3019.71 115
3019.83 127
3019.96 135
3020.09 140
3020.21 140
3020.34 138
3020.46 135
3020.59 134
3020.72 135
3020.84 139
3020.97 146
3021.09 154
3021.22 161
3021.35 166
3021.47 169
3021.60 170
3021.72 169
3021.85 168
3021.98 167
3022.10 167
3022.23 168
3022.35 168
3022.48 168
3022.61 167
3022.73 164
3022.86 160
3022.99 155
3023.11 149
3023.24 143
3023.36 136
3023.49 130
3023.62 125
3023.74 119
3023.87 115
3023.99 112
3024.12 111
3024.25 111
3024.37 112
3024.50 114
3024.62 116
3024.75 118
3024.88 119
3025.00 119
3025.13 118
3025.25 115
3025.38 110
3025.51 104
3025.63 98
3025.76 92
3025.89 87
3026.01 85
3026.14 85
3026.26 88
3026.39 93
3026.52 99
3026.64 106
3026.77 113
3026.89 120
3027.02 128
3027.15 136
3027.27 144
3027.40 153
3027.53 162
3027.65 168
3027.78 172
3027.90 173
3028.03 172
3028.16 169
3028.28 166
3028.41 165
3028.54 165
3028.66 168
3028.79 173
3028.91 178
3029.04 182
3029.17 182
3029.29 177
3029.42 168
3029.54 155
3029.67 139
3029.80 124
3029.92 110
3030.05 101
3030.18 97
3030.30 96
3030.43 97
3030.55 97
3030.68 95
3030.81 89
3030.93 79
3031.06 68
3031.19 57
3031.31 48
3031.44 43
3031.56 43
3031.69 45
3031.82 49
3031.94 54
3032.07 56
3032.20 56
3032.32 52
3032.45 46
3032.57 37
3032.70 28
3032.83 19
3032.95 14
3033.08 14
3033.21 19
3033.33 29
3033.46 42
3033.59 57
3033.71 70
3033.84 79
3033.96 83
3034.09 82
3034.22 79
3034.34 75
3034.47 72
3034.60 71
3034.72 75
3034.85 80
3034.97 87
3035.10 93
3035.23 96
3035.35 97
3035.48 96
3035.61 92
3035.73 88
3035.86 85
3035.99 84
3036.11 84
3036.24 86
3036.36 89
3036.49 94
3036.62 101
3036.74 109
3036.87 117
3037.00 124
3037.12 130
3037.25 134
3037.38 137
3037.50 139
3037.63 143
3037.75 149
3037.88 159
3038.01 170
3038.13 181
3038.26 191
3038.39 197
3038.51 200
3038.64 200
3038.77 198
3038.89 196
3039.02 196
3039.15 198
3039.27 202
3039.40 207
3039.52 212
3039.65 215
3039.78 215
3039.90 213
3040.03 207
3040.16 200
3040.28 190
3040.41 180
3040.54 169
3040.66 158
3040.79 149
3040.92 140
3041.04 133
3041.17 128
3041.29 124
3041.42 123
3041.55 124
3041.67 126
3041.80 130
3041.93 133
3042.05 137
3042.18 141
3042.31 144
3042.43 146
3042.56 149
3042.69 150
3042.81 150
3042.94 148
3043.07 144
3043.19 137
3043.32 128
3043.45 118
3043.57 107
3043.70 98
3043.82 91
3043.95 86
3044.08 84
3044.20 85
3044.33 86
3044.46 88
3044.58 91
3044.71 95
3044.84 101
3044.96 108
3045.09 116
3045.22 125
3045.34 134
3045.47 142
3045.60 148
3045.72 151
3045.85 152
3045.98 150
3046.10 148
3046.23 145
3046.36 141
3046.48 137
3046.61 133
3046.74 129
3046.86 123
3046.99 116
3047.12 109
3047.24 101
3047.37 95
3047.49 90
3047.62 86
3047.75 83
3047.87 79
3048.00 75
3048.13 68
3048.25 60
3048.38 50
3048.51 39
3048.63 29
3048.76 21
3048.89 15
3049.01 12
3049.14 12
3049.27 14
3049.39 17
3049.52 19
3049.65 21
3049.77 19
3049.90 16
3050.03 10
3050.15 4
3050.28 0
3050.41 0
3050.53 0
3050.66 0
3050.79 0
3050.91 2
3051.04 4
3051.17 5
3051.29 4
3051.42 2
3051.55 0
3051.67 0
3051.80 0
3051.93 4
3052.05 11
3052.18 20
3052.31 31
3052.43 41
3052.56 51
3052.69 61
3052.81 72
3052.94 82
3053.07 93
3053.19 104
3053.32 111
3053.45 116
3053.57 117
3053.70 113
3053.83 107
3053.95 100
3054.08 94
3054.21 90
3054.33 87
3054.46 87
3054.59 89
3054.71 91
3054.84 94
3054.97 97
3055.10 99
3055.22 100
3055.35 100
3055.48 98
3055.60 95
3055.73 91
3055.86 86
3055.98 83
3056.11 83
3056.24 87
3056.36 94
3056.49 104
3056.62 115
3056.74 125
3056.87 132
3057.00 135
3057.12 133
3057.25 129
3057.38 122
3057.50 115
3057.63 109
3057.76 105
3057.88 103
3058.01 105
3058.14 109
3058.26 114
3058.39 120
3058.52 126
3058.65 130
3058.77 132
3058.90 130
3059.03 127
3059.15 121
3059.28 116
3059.41 111
3059.53 107
3059.66 106
3059.79 106
3059.91 107
3060.04 109
3060.17 111
3060.29 112
3060.42 113
3060.55 115
3060.67 117
3060.80 119
3060.93 123
3061.06 128
3061.18 134
3061.31 140
3061.44 146
3061.56 152
3061.69 158
3061.82 163
3061.94 167
3062.07 171
3062.20 173
3062.32 173
3062.45 171
3062.58 168
3062.71 162
3062.83 155
3062.96 147
3063.09 137
3063.21 128
3063.34 120
3063.47 114
3063.59 112
3063.72 113
3063.85 118
3063.97 124
3064.10 131
3064.23 137
3064.36 139
3064.48 137
3064.61 132
3064.74 124
3064.86 115
3064.99 108
3065.12 103
3065.24 101
3065.37 102
3065.50 107
3065.62 116
3065.75 127
3065.88 141
3066.01 157
3066.13 173
3066.26 189
3066.39 203
3066.51 215
3066.64 224
3066.77 231
3066.89 236
3067.02 242
3067.15 251
3067.28 263
3067.40 281
3067.53 302
3067.66 326
3067.78 351
3067.91 373
3068.04 391
3068.16 405
3068.29 415
3068.42 421
3068.55 425
3068.67 428
3068.80 431
3068.93 433
3069.05 435
3069.18 436
3069.31 436
3069.44 435
3069.56 434
3069.69 431
3069.82 428
3069.94 425
3070.07 423
3070.20 422
3070.32 422
3070.45 422
3070.58 420
3070.71 415
3070.83 406
3070.96 392
3071.09 373
3071.21 352
3071.34 329
3071.47 308
3071.60 289
3071.72 273
3071.85 261
3071.98 252
3072.10 247
3072.23 244
3072.36 243
3072.48 242
3072.61 242
3072.74 243
3072.87 243
3072.99 241
3073.12 238
3073.25 234
3073.37 228
3073.50 221
3073.63 213
3073.76 203
3073.88 193
3074.01 183
3074.14 173
3074.26 163
3074.39 154
3074.52 146
3074.65 140
3074.77 136
3074.90 135
3075.03 137
3075.15 144
3075.28 154
3075.41 167
3075.54 182
3075.66 198
3075.79 212
3075.92 222
3076.05 228
3076.17 229
3076.30 226
3076.43 218
3076.55 209
3076.68 201
3076.81 195
3076.94 194
3077.06 197
3077.19 202
3077.32 208
3077.44 213
3077.57 213
3077.70 210
3077.83 202
3077.95 191
3078.08 181
3078.21 173
3078.33 167
3078.46 165
3078.59 164
3078.72 164
3078.84 162
3078.97 159
3079.10 155
3079.23 149
3079.35 144
3079.48 140
3079.61 138
3079.73 138
3079.86 138
3079.99 138
3080.12 137
3080.24 131
3080.37 123
3080.50 111
3080.63 97
3080.75 83
3080.88 71
3081.01 63
3081.13 60
3081.26 62
3081.39 70
3081.52 82
3081.64 97
3081.77 111
3081.90 124
3082.03 135
3082.15 142
3082.28 145
3082.41 147
3082.54 147
3082.66 146
3082.79 145
3082.92 143
3083.04 140
3083.17 137
3083.30 135
3083.43 133
3083.55 133
3083.68 133
3083.81 133
3083.94 131
3084.06 127
3084.19 121
3084.32 113
3084.45 104
3084.57 96
3084.70 90
3084.83 88
3084.95 89
3085.08 93
3085.21 98
3085.34 104
3085.46 110
3085.59 115
3085.72 118
3085.85 119
3085.97 119
3086.10 119
3086.23 118
3086.36 119
3086.48 122
3086.61 127
3086.74 133
3086.87 139
3086.99 143
3087.12 144
3087.25 141
3087.38 133
3087.50 123
3087.63 111
3087.76 100
3087.88 91
3088.01 87
3088.14 88
3088.27 94
3088.39 104
3088.52 117
3088.65 129
3088.78 140
3088.90 147
3089.03 152
3089.16 155
3089.29 155
3089.41 154
3089.54 152
3089.67 150
3089.80 147
3089.92 144
3090.05 140
3090.18 138
3090.31 138
3090.43 139
3090.56 141
3090.69 144
3090.82 146
3090.94 146
3091.07 143
3091.20 138
3091.33 129
3091.45 119
3091.58 108
3091.71 97
3091.84 88
3091.96 82
3092.09 78
3092.22 76
3092.35 78
3092.47 83
3092.60 89
3092.73 97
3092.86 104
3092.98 109
3093.11 111
3093.24 109
3093.37 104
3093.49 96
3093.62 89
3093.75 82
3093.88 78
3094.00 77
3094.13 79
3094.26 82
3094.39 87
3094.51 92
3094.64 98
3094.77 104
3094.90 112
3095.03 121
3095.15 133
3095.28 146
3095.41 158
3095.54 170
3095.66 178
3095.79 182
3095.92 183
3096.05 179
3096.17 172
3096.30 161
3096.43 148
3096.56 134
3096.68 119
3096.81 105
3096.94 92
3097.07 81
3097.19 71
3097.32 63
3097.45 57
3097.58 53
3097.70 50
3097.83 48
3097.96 48
3098.09 48
3098.22 47
3098.34 46
3098.47 44
3098.60 42
3098.73 40
3098.85 40
3098.98 41
3099.11 44
3099.24 48
3099.36 53
3099.49 57
3099.62 60
3099.75 61
3099.88 60
3100.00 58
3100.13 57
3100.26 56
3100.39 56
3100.51 56
3100.64 56
3100.77 56
3100.90 53
3101.02 48
3101.15 40
3101.28 29
3101.41 17
3101.54 6
3101.66 0
3101.79 0
3101.92 0
3102.05 0
3102.17 4
3102.30 16
3102.43 30
3102.56 42
3102.68 51
3102.81 55
3102.94 56
3103.07 54
3103.20 50
3103.32 45
3103.45 41
3103.58 37
3103.71 35
3103.83 33
3103.96 32
3104.09 31
3104.22 31
3104.35 31
3104.47 33
3104.60 36
3104.73 39
3104.86 44
3104.98 49
3105.11 54
3105.24 59
3105.37 63
3105.50 68
3105.62 72
3105.75 76
3105.88 80
3106.01 85
3106.13 91
3106.26 98
3106.39 105
3106.52 111
3106.65 116
3106.77 118
3106.90 119
3107.03 117
3107.16 114
3107.28 110
3107.41 107
3107.54 104
3107.67 104
3107.80 105
3107.92 108
3108.05 113
3108.18 120
3108.31 127
3108.44 135
3108.56 143
3108.69 151
3108.82 157
3108.95 162
3109.07 167
3109.20 170
3109.33 173
3109.46 175
3109.59 177
3109.71 179
3109.84 179
3109.97 177
3110.10 173
3110.23 166
3110.35 156
3110.48 145
3110.61 132
3110.74 119
3110.87 107
3110.99 96
3111.12 88
3111.25 84
3111.38 82
3111.50 84
3111.63 87
3111.76 92
3111.89 97
3112.02 101
3112.14 105
3112.27 107
3112.40 108
3112.53 109
3112.66 108
3112.78 106
3112.91 102
3113.04 95
3113.17 87
3113.30 77
3113.42 65
3113.55 53
3113.68 43
3113.81 35
3113.94 31
3114.06 31
3114.19 33
3114.32 37
3114.45 43
3114.58 47
3114.70 51
3114.83 52
3114.96 51
3115.09 48
3115.22 44
3115.34 39
3115.47 33
3115.60 27
3115.73 21
3115.86 16
3115.98 13
3116.11 11
3116.24 9
3116.37 8
3116.50 7
3116.62 6
3116.75 4
3116.88 2
3117.01 0
3117.14 0
3117.26 0
3117.39 0
3117.52 0
3117.65 0
3117.78 0
3117.90 0
3118.03 6
3118.16 11
3118.29 16
3118.42 20
3118.54 23
3118.67 25
3118.80 26
3118.93 27
3119.06 29
3119.18 32
3119.31 35
3119.44 39
3119.57 43
3119.70 45
3119.83 46
3119.95 45
3120.08 42
3120.21 39
3120.34 35
3120.47 32
3120.59 29
3120.72 26
3120.85 23
3120.98 19
3121.11 15
3121.23 11
3121.36 6
3121.49 2
3121.62 0
3121.75 0
3121.87 0
3122.00 0
3122.13 0
3122.26 0
3122.39 0
3122.52 1
3122.64 7
3122.77 12
3122.90 16
3123.03 19
3123.16 22
3123.28 23
3123.41 25
3123.54 26
3123.67 26
3123.80 26
3123.93 26
3124.05 24
3124.18 23
3124.31 23
3124.44 23
3124.57 24
3124.69 26
3124.82 27
3124.95 28
3125.08 27
3125.21 26
3125.34 24
3125.46 25
3125.59 27
3125.72 30
3125.85 35
3125.98 40
3126.10 44
3126.23 46
3126.36 46
3126.49 43
3126.62 40
3126.75 36
3126.87 32
3127.00 28
3127.13 25
3127.26 21
3127.39 17
3127.52 12
3127.64 7
3127.77 2
3127.90 0
3128.03 0
3128.16 0
3128.28 0
3128.41 0
3128.54 0
3128.67 0
3128.80 0
3128.93 2
3129.05 7
3129.18 11
3129.31 15
3129.44 18
3129.57 21
3129.70 23
3129.82 24
3129.95 25
3130.08 27
3130.21 30
3130.34 33
3130.47 37
3130.59 42
3130.72 46
3130.85 49
3130.98 52
3131.11 53
3131.24 54
3131.36 54
3131.49 55
3131.62 57
3131.75 62
3131.88 70
3132.01 81
3132.13 95
3132.26 110
3132.39 126
3132.52 140
3132.65 151
3132.78 157
3132.90 160
3133.03 160
3133.16 156
3133.29 151
3133.42 146
3133.55 141
3133.67 137
3133.80 134
3133.93 132
3134.06 130
3134.19 127
3134.32 124
3134.44 120
3134.57 115
3134.70 109
3134.83 104
3134.96 100
3135.09 97
3135.21 96
3135.34 94
3135.47 93
3135.60 92
3135.73 90
3135.86 88
3135.99 86
3136.11 86
3136.24 88
3136.37 92
3136.50 99
3136.63 106
3136.76 113
3136.88 119
3137.01 123
3137.14 124
3137.27 121
3137.40 115
3137.53 107
3137.65 98
3137.78 89
3137.91 81
3138.04 78
3138.17 79
3138.30 83
3138.43 92
3138.55 103
3138.68 113
3138.81 123
3138.94 130
3139.07 134
3139.20 134
3139.33 131
3139.45 127
3139.58 122
3139.71 117
3139.84 114
3139.97 112
3140.10 112
3140.22 114
3140.35 117
3140.48 120
3140.61 122
3140.74 122
3140.87 120
3141.00 116
3141.12 110
3141.25 104
3141.38 97
3141.51 92
3141.64 87
3141.77 84
3141.90 81
3142.02 78
3142.15 75
3142.28 72
3142.41 69
3142.54 65
3142.67 62
3142.80 60
3142.92 58
3143.05 57
3143.18 57
3143.31 58
3143.44 58
3143.57 59
3143.70 60
3143.82 60
3143.95 60
3144.08 58
3144.21 55
3144.34 51
3144.47 47
3144.60 43
3144.72 40
3144.85 38
3144.98 36
3145.11 36
3145.24 35
3145.37 32
3145.50 28
3145.62 23
3145.75 15
3145.88 7
3146.01 0
3146.14 0
3146.27 0
3146.40 0
3146.52 0
3146.65 0
3146.78 0
3146.91 0
3147.04 2
3147.17 4
3147.30 6
3147.43 7
3147.55 8
3147.68 10
3147.81 13
3147.94 17
3148.07 23
3148.20 31
3148.33 41
3148.45 51
3148.58 61
3148.71 67
3148.84 70
3148.97 68
3149.10 60
3149.23 49
3149.36 36
3149.48 24
3149.61 15
3149.74 11
3149.87 12
3150.00 17
3150.13 24
3150.26 32
3150.38 40
3150.51 46
3150.64 50
3150.77 53
3150.90 56
3151.03 58
3151.16 61
3151.29 64
3151.41 66
3151.54 68
3151.67 68
3151.80 68
3151.93 67
3152.06 66
3152.19 65
3152.32 66
3152.44 68
3152.57 69
3152.70 69
3152.83 67
3152.96 64
3153.09 61
3153.22 60
3153.35 61
3153.47 65
3153.60 74
3153.73 85
3153.86 98
3153.99 111
3154.12 125
3154.25 138
3154.38 152
3154.51 167
3154.63 184
3154.76 200
3154.89 213
3155.02 223
3155.15 227
3155.28 224
3155.41 217
3155.54 207
3155.66 197
3155.79 189
3155.92 183
3156.05 180
3156.18 176
3156.31 172
3156.44 166
3156.57 158
3156.70 147
3156.82 137
3156.95 129
3157.08 123
3157.21 119
3157.34 117
3157.47 116
3157.60 115
3157.73 112
3157.85 108
3157.98 103
3158.11 96
3158.24 90
3158.37 84
3158.50 79
3158.63 75
3158.76 71
3158.89 68
3159.01 65
3159.14 61
3159.27 58
3159.40 54
3159.53 50
3159.66 47
3159.79 44
3159.92 43
3160.05 43
3160.17 44
3160.30 46
3160.43 49
3160.56 52
3160.69 55
3160.82 59
3160.95 62
3161.08 66
3161.21 69
3161.34 71
3161.46 72
3161.59 70
3161.72 65
3161.85 58
3161.98 49
3162.11 38
3162.24 27
3162.37 15
3162.50 3
3162.62 0
3162.75 0
3162.88 0
3163.01 0
3163.14 0
3163.27 0
3163.40 0
3163.53 0
3163.66 11
3163.79 26
3163.91 41
3164.04 53
3164.17 63
3164.30 71
3164.43 76
3164.56 80
3164.69 81
3164.82 81
3164.95 80
3165.08 80
3165.20 80
3165.33 82
3165.46 85
3165.59 89
3165.72 94
3165.85 98
3165.98 102
3166.11 107
3166.24 113
3166.37 121
3166.50 132
3166.62 147
3166.75 165
3166.88 184
3167.01 203
3167.14 219
3167.27 231
3167.40 239
3167.53 242
3167.66 242
3167.79 240
3167.91 238
3168.04 237
3168.17 237
3168.30 238
3168.43 239
3168.56 239
3168.69 237
3168.82 233
3168.95 228
3169.08 221
3169.21 214
3169.33 207
3169.46 200
3169.59 194
3169.72 189
3169.85 184
3169.98 181
3170.11 178
3170.24 176
3170.37 173
3170.50 171
3170.63 169
3170.75 167
3170.88 165
3171.01 164
3171.14 164
3171.27 165
3171.40 165
3171.53 164
3171.66 162
3171.79 158
3171.92 153
3172.05 147
3172.18 140
3172.30 132
3172.43 124
3172.56 117
3172.69 110
3172.82 103
3172.95 98
3173.08 95
3173.21 92
3173.34 91
3173.47 90
3173.60 91
3173.73 92
3173.85 94
3173.98 96
3174.11 99
3174.24 101
3174.37 103
3174.50 105
3174.63 107
3174.76 110
3174.89 114
3175.02 118
3175.15 124
3175.28 130
3175.41 135
3175.53 140
3175.66 142
3175.79 144
3175.92 144
3176.05 143
3176.18 142
3176.31 140
3176.44 140
3176.57 139
3176.70 139
3176.83 140
3176.96 141
3177.09 143
3177.21 145
3177.34 149
3177.47 153
3177.60 157
3177.73 160
3177.86 163
3177.99 163
3178.12 162
3178.25 159
3178.38 153
3178.51 146
3178.64 136
3178.77 125
3178.90 113
3179.02 100
3179.15 87
3179.28 75
3179.41 65
3179.54 58
3179.67 53
3179.80 51
3179.93 51
3180.06 52
3180.19 54
3180.32 57
3180.45 61
3180.58 66
3180.71 75
3180.84 86
3180.96 98
3181.09 111
3181.22 122
3181.35 130
3181.48 135
3181.61 135
3181.74 131
3181.87 125
3182.00 118
3182.13 111
3182.26 104
3182.39 100
3182.52 97
3182.65 98
3182.78 101
3182.91 107
3183.03 114
3183.16 121
3183.29 128
3183.42 133
3183.55 135
3183.68 134
3183.81 130
3183.94 124
3184.07 117
3184.20 109
3184.33 102
3184.46 96
3184.59 93
3184.72 92
3184.85 94
3184.98 96
3185.10 98
3185.23 98
3185.36 96
3185.49 91
3185.62 86
3185.75 81
3185.88 77
3186.01 76
3186.14 77
3186.27 80
3186.40 82
3186.53 84
3186.66 85
3186.79 85
3186.92 86
3187.05 86
3187.18 88
3187.31 91
3187.43 93
3187.56 94
3187.69 93
3187.82 88
3187.95 79
3188.08 67
3188.21 53
3188.34 37
3188.47 22
3188.60 9
3188.73 0
3188.86 0
3188.99 0
3189.12 0
3189.25 0
3189.38 0
3189.51 0
3189.64 0
3189.77 3
3189.90 7
3190.02 10
3190.15 13
3190.28 15
3190.41 18
3190.54 21
3190.67 25
3190.80 29
3190.93 33
3191.06 37
3191.19 40
3191.32 42
3191.45 44
3191.58 47
3191.71 50
3191.84 53
3191.97 57
3192.10 61
3192.23 64
3192.36 66
3192.49 64
3192.62 61
3192.75 56
3192.88 50
3193.00 46
3193.13 45
3193.26 48
3193.39 54
3193.52 62
3193.65 71
3193.78 78
3193.91 82
3194.04 80
3194.17 72
3194.30 61
3194.43 48
3194.56 36
3194.69 28
3194.82 25
3194.95 28
3195.08 35
3195.21 44
3195.34 54
3195.47 62
3195.60 68
3195.73 71
3195.86 72
3195.99 71
3196.12 69
3196.25 66
3196.37 64
3196.50 62
3196.63 61
3196.76 62
3196.89 66
3197.02 72
3197.15 80
3197.28 89
3197.41 98
3197.54 104
3197.67 107
3197.80 106
3197.93 102
3198.06 96
3198.19 90
3198.32 85
3198.45 81
3198.58 78
3198.71 76
3198.84 73
3198.97 67
3199.10 60
3199.23 51
3199.36 40
3199.49 30
3199.62 21
3199.75 15
3199.88 11
3200.01 9
3200.14 9
3200.27 9
3200.40 10
3200.52 11
3200.65 11
3200.78 10
3200.91 9
3201.04 7
3201.17 5
3201.30 2
3201.43 1
3201.56 0
3201.69 0
3201.82 0
3201.95 0
3202.08 0
3202.21 0
3202.34 0
3202.47 0
3202.60 0
3202.73 0
3202.86 0
3202.99 0
3203.12 2
3203.25 5
3203.38 9
3203.51 13
3203.64 17
3203.77 20
3203.90 23
3204.03 25
3204.16 27
3204.29 28
3204.42 28
3204.55 27
3204.68 25
3204.81 24
3204.94 22
3205.07 21
3205.20 21
3205.33 22
3205.46 24
3205.59 26
3205.72 29
3205.85 31
3205.98 32
3206.11 32
3206.24 33
3206.37 33
3206.50 34
3206.63 35
3206.76 36
3206.89 38
3207.02 38
3207.15 39
3207.27 38
3207.40 38
3207.53 39
3207.66 41
3207.79 44
3207.92 48
3208.05 52
3208.18 57
3208.31 63
3208.44 69
3208.57 76
3208.70 86
3208.83 97
3208.96 109
3209.09 121
3209.22 132
3209.35 141
3209.48 146
3209.61 148
3209.74 147
3209.87 144
3210.00 139
3210.13 135
3210.26 130
3210.39 127
3210.52 125
3210.65 125
3210.78 127
3210.91 128
3211.04 130
3211.17 132
3211.30 133
3211.43 133
3211.56 134
3211.69 136
3211.82 140
3211.95 146
3212.08 154
3212.21 163
3212.34 171
3212.47 179
3212.60 184
3212.73 188
3212.86 189
3212.99 190
3213.12 189
3213.25 186
3213.38 183
3213.51 176
3213.64 168
3213.77 159
3213.90 149
3214.03 139
3214.16 131
3214.29 125
3214.42 121
3214.55 119
3214.68 118
3214.81 117
3214.94 115
3215.07 111
3215.20 106
3215.33 100
3215.46 94
3215.59 87
3215.72 83
3215.85 79
3215.98 79
3216.11 81
3216.24 86
3216.37 93
3216.50 102
3216.63 111
3216.76 121
3216.89 131
3217.02 140
3217.15 148
3217.28 154
3217.41 159
3217.54 161
3217.67 160
3217.80 158
3217.93 154
3218.06 149
3218.19 143
3218.32 135
3218.45 127
3218.58 117
3218.71 104
3218.84 90
3218.97 74
3219.10 58
3219.23 42
3219.36 29
3219.49 18
3219.62 11
3219.75 7
3219.89 8
3220.02 11
3220.15 17
3220.28 25
3220.41 35
3220.54 44
3220.67 53
3220.80 61
3220.93 67
3221.06 70
3221.19 70
3221.32 67
3221.45 63
3221.58 58
3221.71 54
3221.84 51
3221.97 52
3222.10 56
3222.23 63
3222.36 73
3222.49 83
3222.62 92
3222.75 99
3222.88 104
3223.01 107
3223.14 109
3223.27 111
3223.40 113
3223.53 116
3223.66 118
3223.79 119
3223.92 119
3224.05 119
3224.18 118
3224.31 117
3224.44 118
3224.57 119
3224.70 121
3224.83 121
3224.96 118
3225.09 112
3225.22 103
3225.35 93
3225.48 82
3225.61 74
3225.74 70
3225.87 70
3226.00 74
3226.13 81
3226.26 89
3226.39 96
3226.53 100
3226.66 101
3226.79 100
3226.92 96
3227.05 91
3227.18 87
3227.31 85
3227.44 84
3227.57 87
3227.70 91
3227.83 95
3227.96 100
3228.09 104
3228.22 107
3228.35 110
3228.48 112
3228.61 114
3228.74 116
3228.87 119
3229.00 120
3229.13 121
3229.26 119
3229.39 116
3229.52 110
3229.65 103
3229.78 94
3229.91 86
3230.04 77
3230.17 69
3230.30 64
3230.43 62
3230.56 63
3230.69 67
3230.83 73
3230.96 80
3231.09 85
3231.22 88
3231.35 87
3231.48 84
3231.61 80
3231.74 75
3231.87 72
3232.00 72
3232.13 73
3232.26 76
3232.39 78
3232.52 77
3232.65 74
3232.78 67
3232.91 58
3233.04 46
3233.17 33
3233.30 22
3233.43 12
3233.56 4
3233.69 1
3233.82 1
3233.95 5
3234.08 11
3234.22 19
3234.35 26
3234.48 30
3234.61 30
3234.74 26
3234.87 18
3235.00 7
3235.13 0
3235.26 0
3235.39 0
3235.52 0
3235.65 0
3235.78 0
3235.91 0
3236.04 0
3236.17 19
3236.30 40
3236.43 62
3236.56 84
3236.69 104
3236.82 122
3236.95 137
3237.09 147
3237.22 155
3237.35 159
3237.48 160
3237.61 160
3237.74 158
3237.87 155
3238.00 151
3238.13 145
3238.26 139
3238.39 132
3238.52 126
3238.65 120
3238.78 115
3238.91 113
3239.04 112
3239.17 113
3239.30 115
3239.43 118
3239.56 119
3239.70 120
3239.83 120
3239.96 120
3240.09 120
3240.22 121
3240.35 122
3240.48 124
3240.61 125
3240.74 127
3240.87 127
3241.00 125
3241.13 121
3241.26 116
3241.39 108
3241.52 99
3241.65 89
3241.78 79
3241.91 70
3242.05 64
3242.18 61
3242.31 62
3242.44 66
3242.57 71
3242.70 77
3242.83 81
3242.96 84
3243.09 85
3243.22 84
3243.35 82
3243.48 80
3243.61 78
3243.74 77
3243.87 76
3244.00 76
3244.13 76
3244.27 77
3244.40 79
3244.53 82
3244.66 85
3244.79 88
3244.92 91
3245.05 93
3245.18 94
3245.31 94
3245.44 92
3245.57 90
3245.70 88
3245.83 87
3245.96 88
3246.09 91
3246.23 96
3246.36 102
3246.49 110
3246.62 118
3246.75 126
3246.88 132
3247.01 136
3247.14 138
3247.27 137
3247.40 132
3247.53 125
3247.66 115
3247.79 103
3247.92 89
3248.05 76
3248.19 63
3248.32 52
3248.45 43
3248.58 36
3248.71 30
3248.84 25
3248.97 20
3249.10 16
3249.23 13
3249.36 11
3249.49 9
3249.62 9
3249.75 9
3249.88 10
3250.02 11
3250.15 12
3250.28 13
3250.41 14
3250.54 16
3250.67 18
3250.80 20
3250.93 21
3251.06 21
3251.19 19
3251.32 15
3251.45 9
3251.58 3
3251.72 0
3251.85 0
3251.98 0
3252.11 0
3252.24 0
3252.37 0
3252.50 2
3252.63 9
3252.76 16
3252.89 22
3253.02 26
3253.15 28
3253.28 27
3253.42 22
3253.55 15
3253.68 6
3253.81 0
3253.94 0
3254.07 0
3254.20 0
3254.33 0
3254.46 0
3254.59 0
3254.72 0
3254.85 4
3254.99 12
3255.12 19
3255.25 26
3255.38 33
3255.51 38
3255.64 42
3255.77 46
3255.90 48
3256.03 49
3256.16 49
3256.29 48
3256.42 45
3256.56 41
3256.69 38
3256.82 34
3256.95 33
3257.08 33
3257.21 35
3257.34 40
3257.47 46
3257.60 53
3257.73 59
3257.86 63
3258.00 65
3258.13 65
3258.26 62
3258.39 58
3258.52 52
3258.65 46
3258.78 40
3258.91 35
3259.04 31
3259.17 28
3259.30 26
3259.44 26
3259.57 28
3259.70 31
3259.83 36
3259.96 41
3260.09 44
3260.22 46
3260.35 45
3260.48 42
3260.61 36
3260.74 28
3260.88 19
3261.01 12
3261.14 6
3261.27 3
3261.40 3
3261.53 6
3261.66 10
3261.79 17
3261.92 26
3262.05 35
3262.19 44
3262.32 53
3262.45 59
3262.58 63
3262.71 66
3262.84 67
3262.97 67
3263.10 69
3263.23 72
3263.36 77
3263.50 82
3263.63 87
3263.76 91
3263.89 94
3264.02 95
3264.15 96
3264.28 96
3264.41 96
3264.54 97
3264.67 96
3264.81 96
3264.94 95
3265.07 92
3265.20 89
3265.33 85
3265.46 80
3265.59 75
3265.72 69
3265.85 64
3265.98 59
3266.12 56
3266.25 54
3266.38 53
3266.51 52
3266.64 51
3266.77 49
3266.90 44
3267.03 37
3267.16 28
3267.30 19
3267.43 11
3267.56 6
3267.69 4
3267.82 7
3267.95 12
3268.08 19
3268.21 25
3268.34 29
3268.48 31
3268.61 31
3268.74 29
3268.87 26
3269.00 23
3269.13 21
3269.26 18
3269.39 14
3269.52 9
3269.66 3
3269.79 0
3269.92 0
3270.05 0
3270.18 0
3270.31 0
3270.44 0
3270.57 0
3270.70 0
3270.84 8
3270.97 19
3271.10 29
3271.23 37
3271.36 43
3271.49 46
3271.62 44
3271.75 39
3271.89 32
3272.02 24
3272.15 15
3272.28 7
3272.41 0
3272.54 0
3272.67 0
3272.80 0
3272.93 0
3273.07 0
3273.20 0
3273.33 3
3273.46 10
3273.59 18
3273.72 25
3273.85 31
3273.98 36
3274.12 40
3274.25 42
3274.38 43
3274.51 43
3274.64 42
3274.77 41
3274.90 39
3275.03 39
3275.17 40
3275.30 43
3275.43 48
3275.56 56
3275.69 64
3275.82 73
3275.95 79
3276.08 82
3276.22 82
3276.35 79
3276.48 75
3276.61 71
3276.74 69
3276.87 70
3277.00 74
3277.13 82
3277.27 92
3277.40 102
3277.53 112
3277.66 121
3277.79 129
3277.92 136
3278.05 143
3278.18 150
3278.32 158
3278.45 167
3278.58 174
3278.71 181
3278.84 186
3278.97 189
3279.10 193
3279.24 196
3279.37 202
3279.50 209
3279.63 218
3279.76 227
3279.89 234
3280.02 237
3280.15 235
3280.29 229
3280.42 220
3280.55 210
3280.68 202
3280.81 197
3280.94 195
3281.07 196
3281.21 199
3281.34 201
3281.47 202
3281.60 201
3281.73 199
3281.86 198
3281.99 198
3282.13 200
3282.26 206
3282.39 212
3282.52 220
3282.65 226
3282.78 231
3282.91 233
3283.04 233
3283.18 231
3283.31 227
3283.44 223
3283.57 218
3283.70 211
3283.83 204
3283.96 195
3284.10 186
3284.23 175
3284.36 165
3284.49 156
3284.62 148
3284.75 142
3284.88 137
3285.02 134
3285.15 131
3285.28 128
3285.41 125
3285.54 121
3285.67 118
3285.80 117
3285.94 116
3286.07 117
3286.20 118
3286.33 119
3286.46 118
3286.59 113
3286.73 106
3286.86 95
3286.99 82
3287.12 68
3287.25 56
3287.38 47
3287.51 43
3287.65 43
3287.78 47
3287.91 54
3288.04 63
3288.17 70
3288.30 76
3288.43 79
3288.57 80
3288.70 79
3288.83 78
3288.96 76
3289.09 74
3289.22 72
3289.36 69
3289.49 66
3289.62 61
3289.75 56
3289.88 50
3290.01 44
3290.14 39
3290.28 35
3290.41 33
3290.54 32
3290.67 33
3290.80 35
3290.93 36
3291.07 36
3291.20 35
3291.33 34
3291.46 33
3291.59 34
3291.72 35
3291.85 37
3291.99 40
3292.12 42
3292.25 43
3292.38 42
3292.51 40
3292.64 37
3292.78 35
3292.91 35
3293.04 38
3293.17 44
3293.30 52
3293.43 61
3293.57 70
3293.70 78
3293.83 84
3293.96 88
3294.09 91
3294.22 91
3294.36 89
3294.49 86
3294.62 81
3294.75 75
3294.88 68
3295.01 60
3295.14 52
3295.28 44
3295.41 36
3295.54 30
3295.67 25
3295.80 23
3295.93 23
3296.07 24
3296.20 27
3296.33 31
3296.46 34
3296.59 37
3296.72 38
3296.86 37
3296.99 35
3297.12 31
3297.25 28
3297.38 25
3297.51 24
3297.65 26
3297.78 30
3297.91 37
3298.04 46
3298.17 56
3298.31 65
3298.44 74
3298.57 81
3298.70 87
3298.83 93
3298.96 97
3299.10 102
3299.23 105
3299.36 109
3299.49 112
3299.62 114
3299.75 117
3299.89 121
3300.02 127
3300.15 135
3300.28 145
3300.41 158
3300.54 171
3300.68 185
3300.81 199
3300.94 211
3301.07 220
3301.20 227
3301.34 230
3301.47 229
3301.60 225
3301.73 218
3301.86 209
3301.99 199
3302.13 189
3302.26 180
3302.39 171
3302.52 164
3302.65 157
3302.78 150
3302.92 143
3303.05 137
3303.18 131
3303.31 126
3303.44 122
3303.58 119
3303.71 117
3303.84 116
3303.97 116
3304.10 115
3304.23 114
3304.37 112
3304.50 109
3304.63 105
3304.76 102
3304.89 98
3305.03 96
3305.16 96
3305.29 98
3305.42 101
3305.55 106
3305.68 111
3305.82 115
3305.95 117
3306.08 118
3306.21 117
3306.34 114
3306.48 109
3306.61 104
3306.74 98
3306.87 91
3307.00 83
3307.14 76
3307.27 69
3307.40 62
3307.53 55
3307.66 48
3307.79 41
3307.93 34
3308.06 27
3308.19 22
3308.32 19
3308.45 19
3308.59 24
3308.72 33
3308.85 45
3308.98 59
3309.11 73
3309.25 85
3309.38 93
3309.51 96
3309.64 94
3309.77 87
3309.91 76
3310.04 64
3310.17 49
3310.30 36
3310.43 22
3310.57 11
3310.70 1
3310.83 0
3310.96 0
3311.09 0
3311.23 0
3311.36 0
3311.49 0
3311.62 0
3311.75 6
3311.88 12
3312.02 14
3312.15 14
3312.28 12
3312.41 8
3312.54 5
3312.68 4
3312.81 5
3312.94 10
3313.07 16
3313.20 22
3313.34 27
3313.47 30
3313.60 31
3313.73 30
3313.86 29
3314.00 28
3314.13 28
3314.26 31
3314.39 35
3314.52 39
3314.66 43
3314.79 47
3314.92 49
3315.05 50
3315.19 49
3315.32 47
3315.45 45
3315.58 42
3315.71 39
3315.85 37
3315.98 37
3316.11 39
3316.24 44
3316.37 52
3316.51 61
3316.64 71
3316.77 81
3316.90 90
3317.03 96
3317.17 100
3317.30 101
3317.43 101
3317.56 98
3317.69 95
3317.83 89
3317.96 83
3318.09 76
3318.22 69
3318.35 62
3318.49 57
3318.62 54
3318.75 53
3318.88 53
3319.02 55
3319.15 57
3319.28 60
3319.41 62
3319.54 63
3319.68 61
3319.81 58
3319.94 54
3320.07 49
3320.20 45
3320.34 43
3320.47 44
3320.60 48
3320.73 55
3320.87 63
3321.00 71
3321.13 79
3321.26 84
3321.39 88
3321.53 90
3321.66 90
3321.79 88
3321.92 85
3322.05 80
3322.19 73
3322.32 67
3322.45 60
3322.58 55
3322.72 52
3322.85 51
3322.98 53
3323.11 57
3323.24 63
3323.38 71
3323.51 79
3323.64 87
3323.77 94
3323.91 99
3324.04 101
3324.17 101
3324.30 99
3324.43 97
3324.57 96
3324.70 96
3324.83 99
3324.96 103
3325.10 107
3325.23 110
3325.36 111
3325.49 109
3325.62 103
3325.76 94
3325.89 82
3326.02 68
3326.15 52
3326.29 37
3326.42 23
3326.55 11
3326.68 2
3326.82 0
3326.95 0
3327.08 0
3327.21 0
3327.34 0
3327.48 3
3327.61 6
3327.74 10
3327.87 15
3328.01 21
3328.14 28
3328.27 35
3328.40 42
3328.53 48
3328.67 51
3328.80 50
3328.93 45
3329.06 38
3329.20 29
3329.33 19
3329.46 11
3329.59 6
3329.73 3
3329.86 4
3329.99 6
3330.12 10
3330.26 13
3330.39 17
3330.52 19
3330.65 20
3330.78 20
3330.92 21
3331.05 21
3331.18 23
3331.31 25
3331.45 26
3331.58 28
3331.71 29
3331.84 29
3331.98 27
3332.11 25
3332.24 22
3332.37 20
3332.51 18
3332.64 18
3332.77 17
3332.90 16
3333.04 15
3333.17 12
3333.30 8
3333.43 3
3333.56 0
3333.70 0
3333.83 0
3333.96 0
3334.09 0
3334.23 0
3334.36 0
3334.49 0
3334.62 0
3334.76 5
3334.89 12
3335.02 21
3335.15 30
3335.29 39
3335.42 47
3335.55 53
3335.68 58
3335.82 61
3335.95 63
3336.08 64
3336.21 64
3336.35 64
3336.48 66
3336.61 70
3336.74 75
3336.88 83
3337.01 92
3337.14 102
3337.27 110
3337.41 117
3337.54 119
3337.67 119
3337.80 116
3337.94 110
3338.07 104
3338.20 97
3338.33 90
3338.47 84
3338.60 78
3338.73 73
3338.86 68
3339.00 63
3339.13 60
3339.26 57
3339.39 56
3339.53 58
3339.66 62
3339.79 69
3339.92 79
3340.06 91
3340.19 103
3340.32 113
3340.45 120
3340.59 123
3340.72 119
3340.85 111
3340.98 99
3341.12 84
3341.25 70
3341.38 58
3341.51 49
3341.65 43
3341.78 42
3341.91 44
3342.04 48
3342.18 54
3342.31 62
3342.44 71
3342.57 79
3342.71 85
3342.84 89
3342.97 89
3343.10 86
3343.24 80
3343.37 73
3343.50 67
3343.64 62
3343.77 59
3343.90 60
3344.03 63
3344.17 68
3344.30 73
3344.43 78
3344.56 81
3344.70 82
3344.83 80
3344.96 76
3345.09 70
3345.23 65
3345.36 60
3345.49 58
3345.62 58
3345.76 63
3345.89 70
3346.02 81
3346.16 94
3346.29 108
3346.42 121
3346.55 132
3346.69 141
3346.82 146
3346.95 148
3347.08 147
3347.22 144
3347.35 139
3347.48 133
3347.61 127
3347.75 121
3347.88 115
3348.01 109
3348.15 104
3348.28 100
3348.41 98
3348.54 97
3348.68 97
3348.81 98
3348.94 99
3349.07 100
3349.21 99
3349.34 98
3349.47 94
3349.61 87
3349.74 79
3349.87 69
3350.00 57
3350.14 46
3350.27 37
3350.40 30
3350.53 26
3350.67 25
3350.80 26
3350.93 30
3351.07 33
3351.20 36
3351.33 37
3351.46 36
3351.60 33
3351.73 28
3351.86 22
3352.00 17
3352.13 12
3352.26 9
3352.39 7
3352.53 6
3352.66 5
3352.79 3
3352.92 0
3353.06 0
3353.19 0
3353.32 0
3353.46 0
3353.59 0
3353.72 0
3353.85 3
3353.99 14
3354.12 27
3354.25 39
3354.39 49
3354.52 57
3354.65 62
3354.78 66
3354.92 69
3355.05 72
3355.18 76
3355.32 81
3355.45 86
3355.58 91
3355.71 96
3355.85 99
3355.98 102
3356.11 104
3356.25 106
3356.38 110
3356.51 114
3356.64 119
3356.78 125
3356.91 131
3357.04 136
3357.18 140
3357.31 143
3357.44 143
3357.57 142
3357.71 138
3357.84 132
3357.97 124
3358.11 116
3358.24 107
3358.37 99
3358.50 90
3358.64 82
3358.77 74
3358.90 67
3359.04 60
3359.17 56
3359.30 54
3359.43 56
3359.57 61
3359.70 69
3359.83 79
3359.97 91
3360.10 101
3360.23 109
3360.37 114
3360.50 116
3360.63 116
3360.76 115
3360.90 114
3361.03 116
3361.16 119
3361.30 124
3361.43 130
3361.56 136
3361.69 141
3361.83 143
3361.96 142
3362.09 138
3362.23 132
3362.36 123
3362.49 113
3362.63 103
3362.76 94
3362.89 87
3363.02 81
3363.16 77
3363.29 76
3363.42 77
3363.56 79
3363.69 82
3363.82 86
3363.96 89
3364.09 91
3364.22 93
3364.35 94
3364.49 95
3364.62 95
3364.75 95
3364.89 95
3365.02 94
3365.15 93
3365.29 92
3365.42 89
3365.55 86
3365.68 83
3365.82 81
3365.95 80
3366.08 81
3366.22 85
3366.35 91
3366.48 100
3366.62 110
3366.75 122
3366.88 133
3367.02 145
3367.15 155
3367.28 165
3367.41 173
3367.55 181
3367.68 188
3367.81 195
3367.95 202
3368.08 208
3368.21 215
3368.35 221
3368.48 227
3368.61 233
3368.75 240
3368.88 247
3369.01 254
3369.14 262
3369.28 270
3369.41 279
3369.54 289
3369.68 302
3369.81 317
3369.94 335
3370.08 355
3370.21 376
3370.34 397
3370.48 417
3370.61 435
3370.74 452
3370.88 466
3371.01 479
3371.14 489
3371.28 496
3371.41 502
3371.54 505
3371.67 508
3371.81 512
3371.94 518
3372.07 525
3372.21 535
3372.34 545
3372.47 553
3372.61 558
3372.74 558
3372.87 551
3373.01 538
3373.14 520
3373.27 499
3373.41 476
3373.54 454
3373.67 434
3373.81 418
3373.94 406
3374.07 398
3374.21 395
3374.34 398
3374.47 405
3374.60 417
3374.74 432
3374.87 449
3375.00 465
3375.14 478
3375.27 486
3375.40 490
3375.54 488
3375.67 483
3375.80 477
3375.94 472
3376.07 468
3376.20 467
3376.34 470
3376.47 476
3376.60 485
3376.74 496
3376.87 509
3377.00 524
3377.14 541
3377.27 560
3377.40 582
3377.54 608
3377.67 637
3377.80 671
3377.94 710
3378.07 753
3378.20 798
3378.34 845
3378.47 889
3378.60 926
3378.74 954
3378.87 972
3379.00 980
3379.14 979
3379.27 973
3379.40 964
3379.54 957
3379.67 950
3379.80 945
3379.94 940
3380.07 933
3380.20 924
3380.34 912
3380.47 897
3380.60 879
3380.74 859
3380.87 836
3381.00 812
3381.14 784
3381.27 754
3381.40 720
3381.54 684
3381.67 648
3381.80 612
3381.94 580
3382.07 551
3382.20 526
3382.34 504
3382.47 484
3382.60 465
3382.74 446
3382.87 426
3383.00 407
3383.14 388
3383.27 371
3383.40 354
3383.54 338
3383.67 321
3383.80 304
3383.94 286
3384.07 269
3384.20 253
3384.34 240
3384.47 231
3384.60 225
3384.74 223
3384.87 222
3385.00 221
3385.14 218
3385.27 210
3385.40 199
3385.54 184
3385.67 168
3385.80 152
3385.94 138
3386.07 129
3386.21 126
3386.34 127
3386.47 133
3386.61 141
3386.74 148
3386.87 153
3387.01 153
3387.14 149
3387.27 140
3387.41 128
3387.54 116
3387.67 104
3387.81 96
3387.94 92
3388.07 93
3388.21 97
3388.34 103
3388.47 109
3388.61 114
3388.74 116
3388.87 116
3389.01 117
3389.14 118
3389.28 122
3389.41 128
3389.54 137
3389.68 147
3389.81 156
3389.94 162
3390.08 165
3390.21 164
3390.34 161
3390.48 156
3390.61 150
3390.74 144
3390.88 139
3391.01 134
3391.14 130
3391.28 125
3391.41 120
3391.55 116
3391.68 112
3391.81 110
3391.95 111
3392.08 112
3392.21 115
3392.35 119
3392.48 122
3392.61 124
3392.75 125
3392.88 126
3393.01 126
3393.15 126
3393.28 126
3393.42 126
3393.55 126
3393.68 125
3393.82 124
3393.95 123
3394.08 121
3394.22 118
3394.35 115
3394.48 111
3394.62 105
3394.75 96
3394.89 86
3395.02 74
3395.15 63
3395.29 53
3395.42 46
3395.55 41
3395.69 38
3395.82 38
3395.95 37
3396.09 37
3396.22 35
3396.36 33
3396.49 30
3396.62 28
3396.76 26
3396.89 26
3397.02 28
3397.16 30
3397.29 34
3397.42 38
3397.56 42
3397.69 46
3397.83 49
3397.96 53
3398.09 57
3398.23 61
3398.36 65
3398.49 69
3398.63 72
3398.76 73
3398.90 73
3399.03 71
3399.16 68
3399.30 66
3399.43 64
3399.56 62
3399.70 59
3399.83 55
3399.96 50
3400.10 44
3400.23 38
3400.37 31
3400.50 25
3400.63 20
3400.77 16
3400.90 14
3401.03 13
3401.17 12
3401.30 11
3401.44 10
3401.57 9
3401.70 6
3401.84 3
3401.97 0
3402.10 0
3402.24 0
3402.37 0
3402.51 0
3402.64 0
3402.77 0
3402.91 0
3403.04 0
3403.17 3
3403.31 7
3403.44 11
3403.58 15
3403.71 19
3403.84 23
3403.98 25
3404.11 27
3404.25 28
3404.38 29
3404.51 31
3404.65 33
3404.78 36
3404.91 40
3405.05 44
3405.18 48
3405.32 51
3405.45 55
3405.58 59
3405.72 64
3405.85 70
3405.99 77
3406.12 85
3406.25 91
3406.39 97
3406.52 100
3406.65 99
3406.79 97
3406.92 93
3407.06 90
3407.19 88
3407.32 89
3407.46 93
3407.59 100
3407.73 110
3407.86 120
3407.99 130
3408.13 138
3408.26 146
3408.39 152
3408.53 157
3408.66 161
3408.80 166
3408.93 172
3409.06 177
3409.20 182
3409.33 185
3409.47 186
3409.60 185
3409.73 183
3409.87 179
3410.00 176
3410.14 173
3410.27 170
3410.40 168
3410.54 165
3410.67 160
3410.81 154
3410.94 146
3411.07 139
3411.21 132
3411.34 127
3411.47 125
3411.61 124
3411.74 124
3411.88 125
3412.01 123
3412.14 119
3412.28 114
3412.41 107
3412.55 99
3412.68 90
3412.81 80
3412.95 71
3413.08 61
3413.22 50
3413.35 40
3413.48 30
3413.62 20
3413.75 12
3413.89 6
3414.02 2
3414.15 0
3414.29 0
3414.42 2
3414.56 7
3414.69 14
3414.82 23
3414.96 34
3415.09 45
3415.23 55
3415.36 63
3415.49 70
3415.63 74
3415.76 75
3415.90 75
3416.03 74
3416.16 72
3416.30 70
3416.43 68
3416.57 68
3416.70 69
3416.83 71
3416.97 75
3417.10 81
3417.24 88
3417.37 96
3417.51 104
3417.64 112
3417.77 118
3417.91 122
3418.04 124
3418.18 124
3418.31 121
3418.44 114
3418.58 105
3418.71 92
3418.85 78
3418.98 63
3419.11 48
3419.25 34
3419.38 23
3419.52 15
3419.65 10
3419.78 8
3419.92 8
3420.05 11
3420.19 15
3420.32 20
3420.46 26
3420.59 31
3420.72 36
3420.86 40
3420.99 43
3421.13 44
3421.26 46
3421.39 47
3421.53 50
3421.66 53
3421.80 57
3421.93 61
3422.07 65
3422.20 68
3422.33 71
3422.47 73
3422.60 75
3422.74 75
3422.87 74
3423.00 71
3423.14 67
3423.27 60
3423.41 51
3423.54 41
3423.68 28
3423.81 15
3423.94 3
3424.08 0
3424.21 0
3424.35 0
3424.48 0
3424.61 0
3424.75 0
3424.88 0
3425.02 2
3425.15 9
3425.29 16
3425.42 20
3425.55 23
3425.69 24
3425.82 24
3425.96 24
3426.09 23
3426.23 23
3426.36 24
3426.49 24
3426.63 25
3426.76 26
3426.90 28
3427.03 32
3427.16 39
3427.30 49
3427.43 62
3427.57 77
3427.70 93
3427.84 106
3427.97 117
3428.10 122
3428.24 121
3428.37 116
3428.51 108
3428.64 97
3428.78 87
3428.91 77
3429.04 68
3429.18 61
3429.31 56
3429.45 51
3429.58 49
3429.72 48
3429.85 49
3429.98 49
3430.12 50
3430.25 48
3430.39 44
3430.52 37
3430.66 28
3430.79 18
3430.93 10
3431.06 5
3431.19 4
3431.33 7
3431.46 13
3431.60 21
3431.73 29
3431.87 35
3432.00 40
3432.13 43
3432.27 44
3432.40 44
3432.54 43
3432.67 40
3432.81 36
3432.94 30
3433.07 23
3433.21 16
3433.34 10
3433.48 8
3433.61 9
3433.75 13
3433.88 19
3434.02 26
3434.15 32
3434.28 37
3434.42 39
3434.55 40
3434.69 40
3434.82 40
3434.96 42
3435.09 45
3435.23 48
3435.36 52
3435.49 56
3435.63 59
3435.76 61
3435.90 63
3436.03 65
3436.17 67
3436.30 68
3436.44 68
3436.57 67
3436.70 63
3436.84 57
3436.97 49
3437.11 41
3437.24 34
3437.38 29
3437.51 28
3437.65 31
3437.78 37
3437.91 43
3438.05 49
3438.18 52
3438.32 51
3438.45 46
3438.59 36
3438.72 24
3438.86 11
3438.99 0
3439.12 0
3439.26 0
3439.39 0
3439.53 0
3439.66 0
3439.80 0
3439.93 0
3440.07 5
3440.20 16
3440.33 25
3440.47 32
3440.60 37
3440.74 39
3440.87 41
3441.01 41
3441.14 42
3441.28 43
3441.41 44
3441.55 45
3441.68 45
3441.81 43
3441.95 40
3442.08 36
3442.22 32
3442.35 28
3442.49 26
3442.62 25
3442.76 27
3442.89 30
3443.03 34
3443.16 38
3443.29 43
3443.43 47
3443.56 51
3443.70 55
3443.83 59
3443.97 63
3444.10 68
3444.24 73
3444.37 79
3444.51 85
3444.64 91
3444.78 95
3444.91 97
3445.04 97
3445.18 94
3445.31 89
3445.45 83
3445.58 77
3445.72 71
3445.85 68
3445.99 66
3446.12 67
3446.26 70
3446.39 75
3446.53 81
3446.66 89
3446.79 97
3446.93 105
3447.06 113
3447.20 119
3447.33 124
3447.47 127
3447.60 128
3447.74 128
3447.87 128
3448.01 127
3448.14 125
3448.28 123
3448.41 120
3448.55 115
3448.68 108
3448.81 100
3448.95 92
3449.08 85
3449.22 80
3449.35 77
3449.49 77
3449.62 80
3449.76 83
3449.89 87
3450.03 92
3450.16 97
3450.30 103
3450.43 110
3450.57 120
3450.70 133
3450.84 147
3450.97 163
3451.10 178
3451.24 191
3451.37 201
3451.51 206
3451.64 207
3451.78 204
3451.91 198
3452.05 189
3452.18 178
3452.32 165
3452.45 151
3452.59 136
3452.72 122
3452.86 110
3452.99 101
3453.13 97
3453.26 99
3453.40 108
3453.53 123
3453.66 143
3453.80 163
3453.93 182
3454.07 197
3454.20 206
3454.34 208
3454.47 205
3454.61 198
3454.74 191
3454.88 185
3455.01 181
3455.15 181
3455.28 183
3455.42 188
3455.55 194
3455.69 200
3455.82 206
3455.96 212
3456.09 217
3456.23 222
3456.36 226
3456.50 230
3456.63 234
3456.77 238
3456.90 242
3457.04 246
3457.17 252
3457.30 258
3457.44 265
3457.57 271
3457.71 277
3457.84 280
3457.98 282
3458.11 280
3458.25 274
3458.38 267
3458.52 257
3458.65 248
3458.79 240
3458.92 235
3459.06 233
3459.19 233
3459.33 233
3459.46 233
3459.60 229
3459.73 222
3459.87 211
3460.00 197
3460.14 182
3460.27 169
3460.41 159
3460.54 152
3460.68 149
3460.81 148
3460.95 148
3461.08 146
3461.22 143
3461.35 138
3461.49 133
3461.62 128
3461.76 124
3461.89 121
3462.03 120
3462.16 119
3462.30 118
3462.43 116
3462.57 113
3462.70 111
3462.84 109
3462.97 107
3463.11 107
3463.24 107
3463.38 108
3463.51 109
3463.65 111
3463.78 112
3463.92 114
3464.05 117
3464.19 122
3464.32 128
3464.46 134
3464.59 139
3464.73 142
3464.86 142
3465.00 138
3465.13 132
3465.27 124
3465.40 117
3465.54 113
3465.67 112
3465.81 114
3465.94 117
3466.08 121
3466.21 122
3466.35 119
3466.48 113
3466.62 103
3466.75 93
3466.89 84
3467.02 78
3467.16 76
3467.29 78
3467.43 83
3467.56 90
3467.70 97
3467.83 102
3467.97 106
3468.10 107
3468.24 106
3468.37 104
3468.51 102
3468.64 100
3468.78 97
3468.91 95
3469.05 93
3469.18 91
3469.32 89
3469.45 88
3469.59 87
3469.72 88
3469.86 89
3469.99 89
3470.13 88
3470.26 86
3470.40 83
3470.53 79
3470.67 75
3470.80 72
3470.94 70
3471.07 70
3471.21 71
3471.34 73
3471.48 73
3471.61 73
3471.75 73
3471.88 72
3472.02 72
3472.15 74
3472.29 77
3472.42 80
3472.56 85
3472.69 89
3472.83 93
3472.96 98
3473.10 103
3473.24 110
3473.37 119
3473.51 130
3473.64 144
3473.78 158
3473.91 173
3474.05 186
3474.18 196
3474.32 203
3474.45 206
3474.59 205
3474.72 201
3474.86 194
3474.99 187
3475.13 181
3475.26 177
3475.40 178
3475.53 184
3475.67 196
3475.80 212
3475.94 231
3476.07 251
3476.21 270
3476.34 286
3476.48 299
3476.61 310
3476.75 320
3476.89 327
3477.02 335
3477.16 342
3477.29 349
3477.43 355
3477.56 358
3477.70 358
3477.83 355
3477.97 347
3478.10 336
3478.24 322
3478.37 306
3478.51 291
3478.64 277
3478.78 266
3478.91 259
3479.05 255
3479.18 254
3479.32 256
3479.46 259
3479.59 264
3479.73 270
3479.86 275
3480.00 279
3480.13 281
3480.27 280
3480.40 276
3480.54 269
3480.67 260
3480.81 251
3480.94 242
3481.08 235
3481.21 228
3481.35 222
3481.48 216
3481.62 209
3481.76 201
3481.89 191
3482.03 181
3482.16 171
3482.30 162
3482.43 154
3482.57 149
3482.70 147
3482.84 147
3482.97 149
3483.11 153
3483.24 158
3483.38 162
3483.51 165
3483.65 166
3483.79 166
3483.92 163
3484.06 160
3484.19 155
3484.33 150
3484.46 146
3484.60 141
3484.73 137
3484.87 134
3485.00 131
3485.14 128
3485.27 126
3485.41 125
3485.55 124
3485.68 124
3485.82 123
3485.95 122
3486.09 120
3486.22 118
3486.36 116
3486.49 116
3486.63 118
3486.76 122
3486.90 127
3487.03 132
3487.17 136
3487.31 136
3487.44 133
3487.58 128
3487.71 120
3487.85 113
3487.98 106
3488.12 102
3488.25 100
3488.39 101
3488.52 103
3488.66 105
3488.80 108
3488.93 112
3489.07 116
3489.20 120
3489.34 125
3489.47 128
3489.61 130
3489.74 132
3489.88 133
3490.01 134
3490.15 135
3490.29 138
3490.42 142
3490.56 145
3490.69 147
3490.83 147
3490.96 144
3491.10 140
3491.23 135
3491.37 132
3491.51 130
3491.64 132
3491.78 136
3491.91 140
3492.05 143
3492.18 143
3492.32 138
3492.45 129
3492.59 117
3492.73 103
3492.86 88
3493.00 75
3493.13 65
3493.27 59
3493.40 55
3493.54 54
3493.67 55
3493.81 57
3493.95 59
3494.08 62
3494.22 64
3494.35 66
3494.49 66
3494.62 64
3494.76 61
3494.89 56
3495.03 50
3495.17 44
3495.30 38
3495.44 35
3495.57 34
3495.71 37
3495.84 43
3495.98 51
3496.11 61
3496.25 71
3496.39 81
3496.52 90
3496.66 98
3496.79 103
3496.93 107
3497.06 108
3497.20 107
3497.34 104
3497.47 99
3497.61 93
3497.74 87
3497.88 83
3498.01 83
3498.15 86
3498.28 92
3498.42 101
3498.56 111
3498.69 122
3498.83 131
3498.96 139
3499.10 145
3499.23 152
3499.37 158
3499.51 164
3499.64 171
3499.78 178
3499.91 184
3500.05 190
3500.18 195
3500.32 199
3500.46 203
3500.59 207
3500.73 209
3500.86 211
3501.00 213
3501.13 215
3501.27 217
3501.41 219
3501.54 222
3501.68 226
3501.81 229
3501.95 231
3502.08 232
3502.22 229
3502.36 224
3502.49 216
3502.63 208
3502.76 199
3502.90 192
3503.03 188
3503.17 188
3503.31 192
3503.44 199
3503.58 207
3503.71 214
3503.85 218
3503.98 218
3504.12 214
3504.26 206
3504.39 196
3504.53 184
3504.66 171
3504.80 160
3504.93 150
3505.07 142
3505.21 136
3505.34 132
3505.48 129
3505.61 126
3505.75 123
3505.88 120
3506.02 116
3506.16 112
3506.29 107
3506.43 101
3506.56 97
3506.70 94
3506.84 93
3506.97 95
3507.11 99
3507.24 104
3507.38 110
3507.51 116
3507.65 119
3507.79 120
3507.92 119
3508.06 114
3508.19 108
3508.33 102
3508.47 97
3508.60 92
3508.74 89
3508.87 86
3509.01 83
3509.14 79
3509.28 75
3509.42 69
3509.55 63
3509.69 58
3509.82 54
3509.96 52
3510.10 52
3510.23 52
3510.37 53
3510.50 53
3510.64 52
3510.77 49
3510.91 45
3511.05 40
3511.18 34
3511.32 29
3511.45 24
3511.59 20
3511.73 18
3511.86 16
3512.00 14
3512.13 13
3512.27 13
3512.41 14
3512.54 15
3512.68 16
3512.81 19
3512.95 23
3513.09 27
3513.22 32
3513.36 36
3513.49 39
3513.63 40
3513.77 38
3513.90 33
3514.04 24
3514.17 13
3514.31 1
3514.44 0
3514.58 0
3514.72 0
3514.85 0
3514.99 0
3515.12 0
3515.26 0
3515.40 1
3515.53 6
3515.67 11
3515.80 17
3515.94 24
3516.08 34
3516.21 45
3516.35 57
3516.48 68
3516.62 78
3516.76 85
3516.89 88
3517.03 86
3517.16 82
3517.30 77
3517.44 71
3517.57 67
3517.71 63
3517.84 61
3517.98 60
3518.12 60
3518.25 59
3518.39 59
3518.52 60
3518.66 61
3518.80 64
3518.93 67
3519.07 70
3519.21 72
3519.34 73
3519.48 72
3519.61 70
3519.75 67
3519.89 63
3520.02 58
3520.16 54
3520.29 49
3520.43 44
3520.57 38
3520.70 32
3520.84 27
3520.97 23
3521.11 20
3521.25 19
3521.38 20
3521.52 22
3521.65 26
3521.79 30
3521.93 34
3522.06 37
3522.20 38
3522.33 39
3522.47 39
3522.61 40
3522.74 41
3522.88 44
3523.02 48
3523.15 55
3523.29 62
3523.42 70
3523.56 79
3523.70 87
3523.83 95
3523.97 103
3524.10 111
3524.24 118
3524.38 125
3524.51 133
3524.65 140
3524.79 147
3524.92 153
3525.06 158
3525.19 162
3525.33 163
3525.47 163
3525.60 160
3525.74 156
3525.87 150
3526.01 144
3526.15 138
3526.28 132
3526.42 128
3526.56 125
3526.69 124
3526.83 123
3526.96 122
3527.10 121
3527.24 119
3527.37 117
3527.51 113
3527.65 108
3527.78 104
3527.92 99
3528.05 96
3528.19 95
3528.33 97
3528.46 100
3528.60 105
3528.74 111
3528.87 114
3529.01 116
3529.14 115
3529.28 112
3529.42 109
3529.55 106
3529.69 105
3529.83 105
3529.96 107
3530.10 108
3530.23 109
3530.37 108
3530.51 104
3530.64 99
3530.78 92
3530.92 85
3531.05 78
3531.19 73
3531.32 69
3531.46 67
3531.60 68
3531.73 69
3531.87 71
3532.01 73
3532.14 76
3532.28 79
3532.41 83
3532.55 88
3532.69 94
3532.82 101
3532.96 108
3533.10 114
3533.23 118
3533.37 118
3533.50 114
3533.64 106
3533.78 98
3533.91 89
3534.05 81
3534.19 74
3534.32 70
3534.46 67
3534.60 65
3534.73 62
3534.87 59
3535.00 56
3535.14 52
3535.28 48
3535.41 43
3535.55 38
3535.69 33
3535.82 26
3535.96 19
3536.10 13
3536.23 7
3536.37 5
3536.50 6
3536.64 10
3536.78 16
3536.91 22
3537.05 27
3537.19 28
3537.32 27
3537.46 24
3537.60 20
3537.73 17
3537.87 15
3538.01 16
3538.14 19
3538.28 23
3538.41 27
3538.55 30
3538.69 32
3538.82 34
3538.96 35
3539.10 37
3539.23 39
3539.37 42
3539.51 46
3539.64 51
3539.78 54
3539.92 57
3540.05 57
3540.19 57
3540.32 55
3540.46 54
3540.60 54
3540.73 56
3540.87 60
3541.01 65
3541.14 68
3541.28 71
3541.42 70
3541.55 66
3541.69 61
3541.83 55
3541.96 49
3542.10 45
3542.24 43
3542.37 42
3542.51 43
3542.64 44
3542.78 46
3542.92 49
3543.05 53
3543.19 60
3543.33 70
3543.46 84
3543.60 100
3543.74 120
3543.87 142
3544.01 167
3544.15 193
3544.28 221
3544.42 250
3544.56 280
3544.69 310
3544.83 339
3544.97 366
3545.10 390
3545.24 412
3545.38 431
3545.51 446
3545.65 458
3545.79 469
3545.92 479
3546.06 490
3546.19 504
3546.33 522
3546.47 543
3546.60 567
3546.74 591
3546.88 613
3547.01 631
3547.15 642
3547.29 648
3547.42 648
3547.56 645
3547.70 641
3547.83 638
3547.97 635
3548.11 633
3548.24 630
3548.38 624
3548.52 616
3548.65 605
3548.79 591
3548.93 574
3549.06 557
3549.20 542
3549.34 528
3549.47 516
3549.61 507
3549.75 499
3549.88 493
3550.02 486
3550.16 478
3550.29 468
3550.43 456
3550.57 442
3550.70 425
3550.84 408
3550.98 390
3551.11 372
3551.25 356
3551.39 342
3551.52 330
3551.66 320
3551.80 310
3551.93 301
3552.07 291
3552.21 281
3552.34 271
3552.48 261
3552.62 252
3552.75 245
3552.89 238
3553.03 233
3553.16 227
3553.30 221
3553.44 214
3553.57 208
3553.71 203
3553.85 199
3553.98 197
3554.12 197
3554.26 197
3554.39 197
3554.53 195
3554.67 192
3554.80 186
3554.94 179
3555.08 171
3555.21 163
3555.35 154
3555.49 146
3555.62 138
3555.76 129
3555.90 120
3556.03 112
3556.17 103
3556.31 96
3556.45 90
3556.58 86
3556.72 83
3556.86 81
3556.99 79
3557.13 75
3557.27 68
3557.40 59
3557.54 48
3557.68 37
3557.81 28
3557.95 22
3558.09 19
3558.22 20
3558.36 22
3558.50 26
3558.63 29
3558.77 31
3558.91 32
3559.04 33
3559.18 32
3559.32 32
3559.45 30
3559.59 28
3559.73 24
3559.87 21
3560.00 17
3560.14 14
3560.28 12
3560.41 13
3560.55 15
3560.69 20
3560.82 26
3560.96 33
3561.10 40
3561.23 47
3561.37 53
3561.51 59
3561.64 63
3561.78 66
3561.92 69
3562.05 71
3562.19 73
3562.33 74
3562.47 75
3562.60 76
3562.74 76
3562.88 75
3563.01 74
3563.15 73
3563.29 71
3563.42 68
3563.56 64
3563.70 59
3563.83 52
3563.97 44
3564.11 35
3564.25 25
3564.38 17
3564.52 11
3564.66 8
3564.79 7
3564.93 10
3565.07 15
3565.20 22
3565.34 28
3565.48 33
3565.61 37
3565.75 38
3565.89 38
3566.03 35
3566.16 31
3566.30 26
3566.44 21
3566.57 16
3566.71 12
3566.85 8
3566.98 6
3567.12 5
3567.26 6
3567.40 7
3567.53 8
3567.67 9
3567.81 9
3567.94 7
3568.08 5
3568.22 1
3568.35 0
3568.49 0
3568.63 0
3568.77 0
3568.90 0
3569.04 0
3569.18 6
3569.31 21
3569.45 38
3569.59 57
3569.72 74
3569.86 87
3570.00 95
3570.14 99
3570.27 98
3570.41 94
3570.55 88
3570.68 83
3570.82 80
3570.96 78
3571.09 78
3571.23 80
3571.37 84
3571.51 88
3571.64 92
3571.78 95
3571.92 98
3572.05 100
3572.19 100
3572.33 99
3572.47 97
3572.60 95
3572.74 92
3572.88 89
3573.01 85
3573.15 81
3573.29 77
3573.42 73
3573.56 69
3573.70 65
3573.84 61
3573.97 56
3574.11 51
3574.25 44
3574.38 36
3574.52 27
3574.66 17
3574.80 9
3574.93 3
3575.07 0
3575.21 0
3575.34 0
3575.48 0
3575.62 0
3575.76 0
3575.89 0
3576.03 0
3576.17 0
3576.30 2
3576.44 5
3576.58 8
3576.72 11
3576.85 15
3576.99 18
3577.13 22
3577.26 27
3577.40 31
3577.54 36
3577.68 41
3577.81 45
3577.95 48
3578.09 49
3578.22 49
3578.36 48
3578.50 46
3578.64 42
3578.77 37
3578.91 30
3579.05 23
3579.19 16
3579.32 11
3579.46 10
3579.60 14
3579.73 24
3579.87 38
3580.01 55
3580.15 73
3580.28 89
3580.42 101
3580.56 107
3580.69 108
3580.83 106
3580.97 100
3581.11 95
3581.24 91
3581.38 88
3581.52 88
3581.66 89
3581.79 91
3581.93 93
3582.07 94
3582.20 92
3582.34 89
3582.48 83
3582.62 76
3582.75 67
3582.89 59
3583.03 50
3583.17 42
3583.30 34
3583.44 28
3583.58 23
3583.71 19
3583.85 17
3583.99 16
3584.13 18
3584.26 21
3584.40 26
3584.54 32
3584.68 41
3584.81 49
3584.95 58
3585.09 66
3585.22 73
3585.36 77
3585.50 80
3585.64 79
3585.77 78
3585.91 76
3586.05 76
3586.19 77
3586.32 81
3586.46 87
3586.60 95
3586.74 102
3586.87 107
3587.01 109
3587.15 108
3587.28 105
3587.42 100
3587.56 96
3587.70 95
3587.83 96
3587.97 100
3588.11 105
3588.25 109
3588.38 111
3588.52 110
3588.66 107
3588.80 103
3588.93 98
3589.07 94
3589.21 92
3589.35 91
3589.48 89
3589.62 87
3589.76 81
3589.90 73
3590.03 64
3590.17 53
3590.31 45
3590.44 39
3590.58 38
3590.72 40
3590.86 46
3590.99 53
3591.13 59
3591.27 62
3591.41 60
3591.54 55
3591.68 46
3591.82 36
3591.96 26
3592.09 18
3592.23 13
3592.37 10
3592.51 9
3592.64 9
3592.78 10
3592.92 11
3593.06 12
3593.19 13
3593.33 14
3593.47 16
3593.61 16
3593.74 16
3593.88 16
3594.02 14
3594.16 13
3594.29 13
3594.43 15
3594.57 18
3594.71 23
3594.84 29
3594.98 35
3595.12 38
3595.26 39
3595.39 38
3595.53 34
3595.67 30
3595.81 26
3595.94 22
3596.08 20
3596.22 20
3596.36 21
3596.49 22
3596.63 24
3596.77 24
3596.91 22
3597.04 19
3597.18 13
3597.32 7
3597.46 2
3597.59 0
3597.73 0
3597.87 1
3598.01 6
3598.14 13
3598.28 20
3598.42 27
3598.56 31
3598.70 33
3598.83 33
3598.97 32
3599.11 30
3599.25 28
3599.38 27
3599.52 27
3599.66 29
3599.80 34
3599.93 40
3600.07 48
3600.21 58
3600.35 69
3600.48 80
3600.62 90
3600.76 98
3600.90 105
3601.03 110
3601.17 113
3601.31 113
3601.45 111
3601.58 107
3601.72 101
3601.86 93
3602.00 85
3602.14 77
3602.27 71
3602.41 68
3602.55 67
3602.69 68
3602.82 72
3602.96 77
3603.10 83
3603.24 87
3603.37 90
3603.51 92
3603.65 93
3603.79 92
3603.93 90
3604.06 86
3604.20 81
3604.34 74
3604.48 65
3604.61 56
3604.75 47
3604.89 40
3605.03 36
3605.16 34
3605.30 34
3605.44 36
3605.58 37
3605.72 38
3605.85 37
3605.99 34
3606.13 30
3606.27 26
3606.40 24
3606.54 24
3606.68 28
3606.82 35
3606.95 45
3607.09 58
3607.23 72
3607.37 86
3607.51 97
3607.64 107
3607.78 114
3607.92 117
3608.06 117
3608.19 114
3608.33 109
3608.47 104
3608.61 98
3608.75 92
3608.88 86
3609.02 81
3609.16 75
3609.30 70
3609.43 65
3609.57 62
3609.71 60
3609.85 60
3609.99 63
3610.12 69
3610.26 76
3610.40 84
3610.54 92
3610.67 98
3610.81 103
3610.95 105
3611.09 105
3611.23 104
3611.36 104
3611.50 103
3611.64 103
3611.78 103
3611.91 101
3612.05 98
3612.19 93
3612.33 86
3612.47 78
3612.60 71
3612.74 65
3612.88 61
3613.02 61
3613.16 63
3613.29 67
3613.43 70
3613.57 72
3613.71 72
3613.84 70
3613.98 65
3614.12 61
3614.26 56
3614.40 53
3614.53 52
3614.67 53
3614.81 55
3614.95 59
3615.09 62
3615.22 65
3615.36 67
3615.50 68
3615.64 67
3615.78 63
3615.91 59
3616.05 54
3616.19 50
3616.33 46
3616.46 45
3616.60 45
3616.74 45
3616.88 46
3617.02 45
3617.15 42
3617.29 36
3617.43 30
3617.57 22
3617.71 16
3617.84 11
3617.98 8
3618.12 7
3618.26 7
3618.40 8
3618.53 7
3618.67 6
3618.81 3
3618.95 0
3619.09 0
3619.22 0
3619.36 0
3619.50 0
3619.64 5
3619.78 13
3619.91 22
3620.05 32
3620.19 39
3620.33 45
3620.47 48
3620.60 50
3620.74 50
3620.88 51
3621.02 52
3621.16 53
3621.29 54
3621.43 53
3621.57 51
3621.71 46
3621.85 38
3621.98 29
3622.12 18
3622.26 8
3622.40 0
3622.54 0
3622.67 0
3622.81 0
3622.95 0
3623.09 0
3623.23 0
3623.36 0
3623.50 0
3623.64 8
3623.78 20
3623.92 31
3624.05 43
3624.19 52
3624.33 59
3624.47 63
3624.61 64
3624.74 64
3624.88 63
3625.02 63
3625.16 64
3625.30 65
3625.44 67
3625.57 68
3625.71 69
3625.85 68
3625.99 66
3626.13 65
3626.26 65
3626.40 66
3626.54 69
3626.68 73
3626.82 78
3626.95 81
3627.09 82
3627.23 79
3627.37 72
3627.51 61
3627.65 47
3627.78 33
3627.92 19
3628.06 8
3628.20 1
3628.34 0
3628.47 0
3628.61 0
3628.75 5
3628.89 10
3629.03 16
3629.16 22
3629.30 27
3629.44 31
3629.58 35
3629.72 39
3629.86 43
3629.99 46
3630.13 49
3630.27 52
3630.41 55
3630.55 59
3630.68 63
3630.82 68
3630.96 73
3631.10 78
3631.24 82
3631.38 85
3631.51 86
3631.65 85
3631.79 80
3631.93 73
3632.07 62
3632.20 48
3632.34 34
3632.48 20
3632.62 9
3632.76 1
3632.90 0
3633.03 3
3633.17 11
3633.31 24
3633.45 38
3633.59 51
3633.73 62
3633.86 69
3634.00 72
3634.14 71
3634.28 66
3634.42 60
3634.56 52
3634.69 43
3634.83 35
3634.97 27
3635.11 19
3635.25 12
3635.38 6
3635.52 0
3635.66 0
3635.80 0
3635.94 0
3636.08 0
3636.21 0
3636.35 0
3636.49 0
3636.63 0
3636.77 1
3636.91 7
3637.04 15
3637.18 23
3637.32 32
3637.46 40
3637.60 47
3637.74 50
3637.87 50
3638.01 47
3638.15 41
3638.29 34
3638.43 27
3638.57 23
3638.70 23
3638.84 28
3638.98 38
3639.12 53
3639.26 71
3639.40 91
3639.53 111
3639.67 129
3639.81 143
3639.95 153
3640.09 159
3640.23 161
3640.36 159
3640.50 154
3640.64 145
3640.78 134
3640.92 121
3641.06 107
3641.19 94
3641.33 82
3641.47 73
3641.61 66
3641.75 63
3641.89 62
3642.03 65
3642.16 70
3642.30 78
3642.44 86
3642.58 96
3642.72 107
3642.86 118
3642.99 130
3643.13 142
3643.27 154
3643.41 166
3643.55 175
3643.69 182
3643.82 184
3643.96 182
3644.10 175
3644.24 164
3644.38 150
3644.52 136
3644.66 124
3644.79 113
3644.93 106
3645.07 102
3645.21 101
3645.35 102
3645.49 105
3645.62 110
3645.76 117
3645.90 124
3646.04 133
3646.18 141
3646.32 150
3646.46 157
3646.59 162
3646.73 166
3646.87 167
3647.01 167
3647.15 164
3647.29 160
3647.43 155
3647.56 148
3647.70 141
3647.84 133
3647.98 125
3648.12 117
3648.26 109
3648.39 101
3648.53 93
3648.67 85
3648.81 79
3648.95 73
3649.09 69
3649.23 67
3649.36 67
3649.50 69
3649.64 73
3649.78 78
3649.92 83
3650.06 88
3650.20 92
3650.33 94
3650.47 95
3650.61 95
3650.75 93
3650.89 90
3651.03 88
3651.17 87
3651.30 87
3651.44 88
3651.58 91
3651.72 95
3651.86 97
3652.00 99
3652.14 99
3652.27 99
3652.41 99
3652.55 99
3652.69 100
3652.83 102
3652.97 105
3653.11 106
3653.24 106
3653.38 103
3653.52 99
3653.66 92
3653.80 84
3653.94 76
3654.08 67
3654.22 59
3654.35 51
3654.49 44
3654.63 38
3654.77 33
3654.91 31
3655.05 32
3655.19 36
3655.32 43
3655.46 52
3655.60 61
3655.74 70
3655.88 77
3656.02 81
3656.16 83
3656.30 83
3656.43 82
3656.57 81
3656.71 80
3656.85 80
3656.99 80
3657.13 80
3657.27 79
3657.40 79
3657.54 78
3657.68 77
3657.82 76
3657.96 77
3658.10 80
3658.24 84
3658.38 89
3658.51 95
3658.65 99
3658.79 102
3658.93 101
3659.07 98
3659.21 93
3659.35 88
3659.49 84
3659.62 83
3659.76 85
3659.90 89
3660.04 95
3660.18 101
3660.32 105
3660.46 106
3660.60 104
3660.73 98
3660.87 90
3661.01 80
3661.15 68
3661.29 55
3661.43 42
3661.57 29
3661.71 16
3661.84 4
3661.98 0
3662.12 0
3662.26 0
3662.40 0
3662.54 0
3662.68 0
3662.82 0
3662.95 0
3663.09 7
3663.23 16
3663.37 24
3663.51 31
3663.65 35
3663.79 38
3663.93 39
3664.07 39
3664.20 37
3664.34 35
3664.48 33
3664.62 32
3664.76 33
3664.90 35
3665.04 37
3665.18 40
3665.31 42
3665.45 42
3665.59 42
3665.73 41
3665.87 40
3666.01 40
3666.15 42
3666.29 45
3666.43 50
3666.56 56
3666.70 62
3666.84 68
3666.98 73
3667.12 77
3667.26 81
3667.40 82
3667.54 83
3667.68 83
3667.81 82
3667.95 81
3668.09 80
3668.23 79
3668.37 78
3668.51 77
3668.65 76
3668.79 74
3668.93 71
3669.06 67
3669.20 64
3669.34 61
3669.48 60
3669.62 61
3669.76 63
3669.90 66
3670.04 69
3670.18 71
3670.32 72
3670.45 72
3670.59 72
3670.73 73
3670.87 73
3671.01 73
3671.15 73
3671.29 72
3671.43 71
3671.57 68
3671.70 65
3671.84 61
3671.98 57
3672.12 53
3672.26 48
3672.40 43
3672.54 37
3672.68 31
3672.82 26
3672.96 21
3673.09 16
3673.23 11
3673.37 6
3673.51 2
3673.65 0
3673.79 0
3673.93 0
3674.07 0
3674.21 2
3674.35 8
3674.48 14
3674.62 19
3674.76 23
3674.90 24
3675.04 22
3675.18 18
3675.32 14
3675.46 10
3675.60 6
3675.74 4
3675.87 3
3676.01 2
3676.15 2
3676.29 2
3676.43 2
3676.57 2
3676.71 1
3676.85 0
3676.99 0
3677.13 0
3677.27 0
3677.40 0
3677.54 0
3677.68 0
3677.82 4
3677.96 10
3678.10 17
3678.24 26
3678.38 34
3678.52 42
3678.66 49
3678.80 54
3678.93 56
3679.07 57
3679.21 56
3679.35 54
3679.49 51
3679.63 50
3679.77 49
3679.91 50
3680.05 50
3680.19 51
3680.33 51
3680.47 50
3680.60 49
3680.74 48
3680.88 47
3681.02 47
3681.16 49
3681.30 50
3681.44 52
3681.58 54
3681.72 55
3681.86 55
3682.00 54
3682.13 54
3682.27 55
3682.41 59
3682.55 64
3682.69 70
3682.83 77
3682.97 84
3683.11 88
3683.25 90
3683.39 90
3683.53 88
3683.67 85
3683.81 82
3683.94 79
3684.08 77
3684.22 76
3684.36 76
3684.50 76
3684.64 75
3684.78 74
3684.92 73
3685.06 71
3685.20 68
3685.34 66
3685.48 65
3685.61 66
3685.75 71
3685.89 79
3686.03 90
3686.17 102
3686.31 113
3686.45 122
3686.59 125
3686.73 124
3686.87 119
3687.01 110
3687.15 101
3687.29 92
3687.43 85
3687.56 80
3687.70 77
3687.84 74
3687.98 71
3688.12 65
3688.26 59
3688.40 51
3688.54 45
3688.68 41
3688.82 41
3688.96 44
3689.10 51
3689.24 60
3689.38 69
3689.51 76
3689.65 82
3689.79 84
3689.93 85
3690.07 84
3690.21 81
3690.35 78
3690.49 75
3690.63 71
3690.77 66
3690.91 62
3691.05 58
3691.19 56
3691.33 55
3691.47 55
3691.60 56
3691.74 58
3691.88 59
3692.02 60
3692.16 60
3692.30 60
3692.44 59
3692.58 59
3692.72 60
3692.86 63
3693.00 68
3693.14 75
3693.28 84
3693.42 93
3693.56 102
3693.69 108
3693.83 113
3693.97 115
3694.11 115
3694.25 114
3694.39 112
3694.53 111
3694.67 111
3694.81 113
3694.95 115
3695.09 118
3695.23 120
3695.37 122
3695.51 123
3695.65 122
3695.79 121
3695.93 119
3696.06 118
3696.20 118
3696.34 119
3696.48 121
3696.62 124
3696.76 127
3696.90 128
3697.04 127
3697.18 123
3697.32 115
3697.46 105
3697.60 93
3697.74 82
3697.88 73
3698.02 68
3698.16 68
3698.30 73
3698.44 83
3698.58 97
3698.71 111
3698.85 126
3698.99 140
3699.13 152
3699.27 161
3699.41 168
3699.55 171
3699.69 171
3699.83 167
3699.97 161
3700.11 152
3700.25 143
3700.39 133
3700.53 124
3700.67 118
3700.81 115
3700.95 115
3701.09 117
3701.23 122
3701.37 129
3701.50 135
3701.64 140
3701.78 142
3701.92 140
3702.06 134
3702.20 125
3702.34 114
3702.48 103
3702.62 93
3702.76 85
3702.90 79
3703.04 76
3703.18 75
3703.32 75
3703.46 74
3703.60 73
3703.74 72
3703.88 71
3704.02 71
3704.16 73
3704.30 77
3704.44 85
3704.58 94
3704.71 104
3704.85 114
3704.99 122
3705.13 129
3705.27 134
3705.41 137
3705.55 139
3705.69 140
3705.83 140
3705.97 140
3706.11 140
3706.25 141
3706.39 142
3706.53 143
3706.67 146
3706.81 150
3706.95 155
3707.09 161
3707.23 168
3707.37 175
3707.51 182
3707.65 189
3707.79 196
3707.93 202
3708.07 207
3708.21 210
3708.35 211
3708.48 210
3708.62 206
3708.76 200
3708.90 192
3709.04 182
3709.18 171
3709.32 158
3709.46 145
3709.60 131
3709.74 118
3709.88 107
3710.02 98
3710.16 93
3710.30 91
3710.44 93
3710.58 98
3710.72 105
3710.86 112
3711.00 118
3711.14 124
3711.28 127
3711.42 129
3711.56 130
3711.70 131
3711.84 131
3711.98 130
3712.12 130
3712.26 129
3712.40 127
3712.54 127
3712.68 127
3712.82 128
3712.96 131
3713.10 134
3713.23 137
3713.37 139
3713.51 138
3713.65 135
3713.79 129
3713.93 120
3714.07 110
3714.21 100
3714.35 90
3714.49 82
3714.63 77
3714.77 76
3714.91 79
3715.05 85
3715.19 94
3715.33 104
3715.47 111
3715.61 116
3715.75 115
3715.89 110
3716.03 101
3716.17 90
3716.31 80
3716.45 71
3716.59 65
3716.73 62
3716.87 62
3717.01 62
3717.15 63
3717.29 65
3717.43 66
3717.57 69
3717.71 73
3717.85 79
3717.99 86
3718.13 94
3718.27 102
3718.41 107
3718.55 109
3718.69 106
3718.83 99
3718.97 89
3719.11 78
3719.25 66
3719.39 57
3719.53 50
3719.67 49
3719.81 51
3719.95 56
3720.09 63
3720.23 71
3720.37 77
3720.51 82
3720.65 84
3720.79 83
3720.93 80
3721.07 77
3721.21 74
3721.35 73
3721.49 76
3721.63 84
3721.76 96
3721.90 112
3722.04 131
3722.18 151
3722.32 169
3722.46 185
3722.60 196
3722.74 202
3722.88 204
3723.02 201
3723.16 197
3723.30 191
3723.44 186
3723.58 184
3723.72 185
3723.86 190
3724.00 197
3724.14 207
3724.28 218
3724.42 229
3724.56 239
3724.70 247
3724.84 254
3724.98 259
3725.12 264
3725.26 267
3725.40 268
3725.54 268
3725.68 265
3725.82 260
3725.96 252
3726.10 244
3726.24 236
3726.38 230
3726.52 226
3726.66 223
3726.80 221
3726.94 216
3727.08 208
3727.22 196
3727.36 179
3727.50 160
3727.64 140
3727.78 121
3727.92 107
3728.06 97
3728.20 92
3728.34 91
3728.48 92
3728.62 94
3728.76 97
3728.90 97
3729.04 96
3729.18 94
3729.32 90
3729.46 86
3729.60 83
3729.74 80
3729.88 79
3730.02 78
3730.16 78
3730.30 78
3730.44 76
3730.58 74
3730.72 71
3730.87 67
3731.01 65
3731.15 65
3731.29 66
3731.43 69
3731.57 73
3731.71 79
3731.85 85
3731.99 91
3732.13 96
3732.27 101
3732.41 103
3732.55 104
3732.69 100
3732.83 94
3732.97 84
3733.11 72
3733.25 59
3733.39 46
3733.53 33
3733.67 23
3733.81 14
3733.95 9
3734.09 6
3734.23 6
3734.37 7
3734.51 10
3734.65 13
3734.79 16
3734.93 19
3735.07 21
3735.21 23
3735.35 25
3735.49 26
3735.63 27
3735.77 28
3735.91 29
3736.05 28
3736.19 25
3736.33 21
3736.47 15
3736.61 8
3736.75 0
3736.89 0
3737.03 0
3737.17 0
3737.31 0
3737.45 0
3737.59 0
3737.73 0
3737.87 0
3738.01 5
3738.15 11
3738.29 18
3738.43 25
3738.57 32
3738.71 38
3738.85 43
3738.99 45
3739.13 46
3739.28 45
3739.42 43
3739.56 41
3739.70 41
3739.84 42
3739.98 45
3740.12 49
3740.26 56
3740.40 63
3740.54 70
3740.68 78
3740.82 85
3740.96 91
3741.10 97
3741.24 103
3741.38 107
3741.52 111
3741.66 113
3741.80 114
3741.94 114
3742.08 112
3742.22 109
3742.36 107
3742.50 104
3742.64 101
3742.78 99
3742.92 96
3743.06 92
3743.20 86
3743.34 77
3743.48 65
3743.62 52
3743.76 39
3743.90 26
3744.04 15
3744.19 5
3744.33 0
3744.47 0
3744.61 0
3744.75 0
3744.89 0
3745.03 0
3745.17 1
3745.31 9
3745.45 17
3745.59 27
3745.73 36
3745.87 46
3746.01 56
3746.15 64
3746.29 71
3746.43 76
3746.57 79
3746.71 77
3746.85 73
3746.99 65
3747.13 55
3747.27 44
3747.41 34
3747.55 27
3747.69 23
3747.83 22
3747.98 25
3748.12 29
3748.26 34
3748.40 39
3748.54 44
3748.68 47
3748.82 50
3748.96 52
3749.10 54
3749.24 56
3749.38 59
3749.52 63
3749.66 69
3749.80 77
3749.94 86
3750.08 97
3750.22 108
3750.36 118
3750.50 126
3750.64 131
3750.78 133
3750.92 131
3751.06 129
3751.21 128
3751.35 128
3751.49 132
3751.63 139
3751.77 149
3751.91 160
3752.05 172
3752.19 183
3752.33 192
3752.47 199
3752.61 203
3752.75 206
3752.89 206
3753.03 205
3753.17 203
3753.31 201
3753.45 200
3753.59 199
3753.73 200
3753.87 202
3754.02 206
3754.16 210
3754.30 213
3754.44 216
3754.58 216
3754.72 212
3754.86 205
3755.00 195
3755.14 182
3755.28 170
3755.42 158
3755.56 150
3755.70 145
3755.84 144
3755.98 146
3756.12 150
3756.26 156
3756.40 161
3756.55 166
3756.69 170
3756.83 173
3756.97 175
3757.11 177
3757.25 180
3757.39 185
3757.53 190
3757.67 195
3757.81 200
3757.95 205
3758.09 207
3758.23 206
3758.37 203
3758.51 197
3758.65 189
3758.79 181
3758.94 172
3759.08 163
3759.22 155
3759.36 148
3759.50 142
3759.64 136
3759.78 131
3759.92 127
3760.06 123
3760.20 121
3760.34 121
3760.48 123
3760.62 128
3760.76 136
3760.90 145
3761.04 154
3761.19 163
3761.33 170
3761.47 175
3761.61 177
3761.75 176
3761.89 174
3762.03 171
3762.17 167
3762.31 163
3762.45 158
3762.59 153
3762.73 146
3762.87 138
3763.01 129
3763.15 119
3763.30 108
3763.44 98
3763.58 88
3763.72 79
3763.86 69
3764.00 60
3764.14 50
3764.28 41
3764.42 33
3764.56 27
3764.70 24
3764.84 26
3764.98 31
3765.12 41
3765.27 53
3765.41 65
3765.55 77
3765.69 86
3765.83 92
3765.97 94
3766.11 93
3766.25 89
3766.39 83
3766.53 76
3766.67 69
3766.81 63
3766.95 57
3767.10 53
3767.24 50
3767.38 47
3767.52 44
3767.66 41
3767.80 38
3767.94 35
3768.08 33
3768.22 34
3768.36 37
3768.50 42
3768.64 48
3768.78 55
3768.93 62
3769.07 66
3769.21 69
3769.35 69
3769.49 67
3769.63 64
3769.77 60
3769.91 58
3770.05 56
3770.19 57
3770.33 58
3770.47 60
3770.62 62
3770.76 63
3770.90 63
3771.04 61
3771.18 59
3771.32 56
3771.46 54
3771.60 52
3771.74 52
3771.88 53
3772.02 55
3772.16 57
3772.31 61
3772.45 65
3772.59 71
3772.73 76
3772.87 83
3773.01 89
3773.15 97
3773.29 105
3773.43 114
3773.57 122
3773.71 131
3773.86 139
3774.00 147
3774.14 155
3774.28 164
3774.42 173
3774.56 182
3774.70 191
3774.84 200
3774.98 207
3775.12 211
3775.26 211
3775.41 208
3775.55 202
3775.69 194
3775.83 184
3775.97 173
3776.11 164
3776.25 157
3776.39 152
3776.53 147
3776.67 143
3776.81 138
3776.96 132
3777.10 124
3777.24 116
3777.38 107
3777.52 101
3777.66 97
3777.80 97
3777.94 101
3778.08 109
3778.22 119
3778.37 131
3778.51 144
3778.65 156
3778.79 166
3778.93 172
3779.07 174
3779.21 170
3779.35 162
3779.49 150
3779.63 136
3779.77 121
3779.92 107
3780.06 94
3780.20 83
3780.34 73
3780.48 64
3780.62 55
3780.76 46
3780.90 37
3781.04 30
3781.19 22
3781.33 15
3781.47 9
3781.61 3
3781.75 0
3781.89 0
3782.03 0
3782.17 0
3782.31 0
3782.45 0
3782.60 0
3782.74 0
3782.88 1
3783.02 5
3783.16 10
3783.30 15
3783.44 19
3783.58 22
3783.72 25
3783.87 26
3784.01 25
3784.15 24
3784.29 22
3784.43 20
3784.57 18
3784.71 16
3784.85 16
3784.99 16
3785.13 16
3785.28 18
3785.42 20
3785.56 24
3785.70 29
3785.84 34
3785.98 39
3786.12 44
3786.26 48
3786.41 49
3786.55 49
3786.69 47
3786.83 43
3786.97 40
3787.11 39
3787.25 39
3787.39 40
3787.53 43
3787.68 47
3787.82 51
3787.96 54
3788.10 57
3788.24 60
3788.38 65
3788.52 71
3788.66 80
3788.80 90
3788.95 102
3789.09 112
3789.23 120
3789.37 123
3789.51 121
3789.65 115
3789.79 106
3789.93 95
3790.08 85
3790.22 76
3790.36 71
3790.50 69
3790.64 70
3790.78 73
3790.92 78
3791.06 84
3791.20 90
3791.35 96
3791.49 101
3791.63 107
3791.77 112
3791.91 117
3792.05 121
3792.19 124
3792.33 125
3792.48 124
3792.62 121
3792.76 117
3792.90 112
3793.04 108
3793.18 105
3793.32 105
3793.46 106
3793.61 109
3793.75 113
3793.89 118
3794.03 122
3794.17 127
3794.31 131
3794.45 134
3794.59 135
3794.74 135
3794.88 132
3795.02 128
3795.16 122
3795.30 116
3795.44 110
3795.58 105
3795.73 101
3795.87 98
3796.01 97
3796.15 98
3796.29 100
3796.43 102
3796.57 105
3796.71 107
3796.86 108
3797.00 108
3797.14 107
3797.28 105
3797.42 101
3797.56 97
3797.70 92
3797.85 85
3797.99 78
3798.13 70
3798.27 61
3798.41 53
3798.55 46
3798.69 41
3798.83 41
3798.98 45
3799.12 52
3799.26 63
3799.40 75
3799.54 86
3799.68 95
3799.82 102
3799.97 106
3800.11 108
3800.25 109
3800.39 110
3800.53 110
3800.67 110
3800.81 108
3800.96 106
3801.10 104
3801.24 102
3801.38 101
3801.52 102
3801.66 105
3801.80 110
3801.94 116
3802.09 121
3802.23 125
3802.37 127
3802.51 126
3802.65 122
3802.79 115
3802.93 106
3803.08 95
3803.22 84
3803.36 73
3803.50 62
3803.64 52
3803.78 42
3803.93 33
3804.07 24
3804.21 16
3804.35 8
3804.49 0
3804.63 0
3804.77 0
3804.92 0
3805.06 0
3805.20 0
3805.34 0
3805.48 0
3805.62 0
3805.76 3
3805.91 9
3806.05 16
3806.19 24
3806.33 34
3806.47 44
3806.61 55
3806.75 67
3806.90 78
3807.04 87
3807.18 94
3807.32 99
3807.46 101
3807.60 100
3807.75 98
3807.89 95
3808.03 91
3808.17 88
3808.31 86
3808.45 85
3808.59 84
3808.74 84
3808.88 84
3809.02 84
3809.16 83
3809.30 82
3809.44 81
3809.59 80
3809.73 81
3809.87 84
3810.01 89
3810.15 96
3810.29 104
3810.43 112
3810.58 119
3810.72 124
3810.86 127
3811.00 127
3811.14 125
3811.28 123
3811.43 120
3811.57 118
3811.71 116
3811.85 116
3811.99 116
3812.13 116
3812.28 115
3812.42 112
3812.56 108
3812.70 101
3812.84 94
3812.98 85
3813.13 76
3813.27 68
3813.41 61
3813.55 56
3813.69 52
3813.83 50
3813.97 49
3814.12 50
3814.26 52
3814.40 53
3814.54 54
3814.68 54
3814.82 53
3814.97 51
3815.11 49
3815.25 46
3815.39 44
3815.53 40
3815.67 36
3815.82 32
3815.96 27
3816.10 24
3816.24 23
3816.38 24
3816.52 28
3816.67 34
3816.81 40
3816.95 46
3817.09 50
3817.23 52
3817.38 52
3817.52 50
3817.66 47
3817.80 44
3817.94 42
3818.08 40
3818.23 39
3818.37 39
3818.51 40
3818.65 42
3818.79 46
3818.93 51
3819.08 59
3819.22 69
3819.36 79
3819.50 89
3819.64 99
3819.78 106
3819.93 110
3820.07 112
3820.21 111
3820.35 109
3820.49 108
3820.64 106
3820.78 106
3820.92 106
3821.06 108
3821.20 110
3821.34 111
3821.49 113
3821.63 114
3821.77 113
3821.91 111
3822.05 109
3822.19 106
3822.34 103
3822.48 100
3822.62 99
3822.76 99
3822.90 98
3823.05 97
3823.19 93
3823.33 87
3823.47 78
3823.61 67
3823.75 56
3823.90 44
3824.04 35
3824.18 27
3824.32 22
3824.46 19
3824.61 18
3824.75 19
3824.89 21
3825.03 24
3825.17 27
3825.31 30
3825.46 33
3825.60 35
3825.74 35
3825.88 33
3826.02 31
3826.17 29
3826.31 29
3826.45 30
3826.59 32
3826.73 37
3826.88 42
3827.02 46
3827.16 49
3827.30 51
3827.44 51
3827.58 49
3827.73 46
3827.87 42
3828.01 40
3828.15 38
3828.29 36
3828.44 35
3828.58 35
3828.72 34
3828.86 33
3829.00 32
3829.15 30
3829.29 29
3829.43 28
3829.57 29
3829.71 31
3829.86 35
3830.00 40
3830.14 46
3830.28 53
3830.42 62
3830.57 70
3830.71 78
3830.85 85
3830.99 90
3831.13 94
3831.27 96
3831.42 97
3831.56 96
3831.70 96
3831.84 96
3831.98 97
3832.13 99
3832.27 101
3832.41 101
3832.55 101
3832.69 98
3832.84 94
3832.98 88
3833.12 82
3833.26 75
3833.40 68
3833.55 63
3833.69 58
3833.83 53
3833.97 50
3834.11 49
3834.26 49
3834.40 51
3834.54 54
3834.68 58
3834.82 61
3834.97 63
3835.11 62
3835.25 59
3835.39 53
3835.53 46
3835.68 38
3835.82 29
3835.96 21
3836.10 15
3836.25 11
3836.39 10
3836.53 12
3836.67 17
3836.81 25
3836.96 33
3837.10 41
3837.24 48
3837.38 53
3837.52 57
3837.67 60
3837.81 62
3837.95 65
3838.09 69
3838.23 74
3838.38 80
3838.52 85
3838.66 89
3838.80 92
3838.94 94
3839.09 94
3839.23 94
3839.37 93
3839.51 93
3839.66 92
3839.80 92
3839.94 92
3840.08 91
3840.22 89
3840.37 86
3840.51 82
3840.65 78
3840.79 74
3840.93 71
3841.08 70
3841.22 69
3841.36 70
3841.50 71
3841.65 72
3841.79 72
3841.93 70
3842.07 66
3842.21 61
3842.36 54
3842.50 46
3842.64 38
3842.78 32
3842.92 29
3843.07 29
3843.21 34
3843.35 42
3843.49 54
3843.64 68
3843.78 81
3843.92 92
3844.06 99
3844.20 102
3844.35 101
3844.49 98
3844.63 93
3844.77 90
3844.92 88
3845.06 89
3845.20 92
3845.34 97
3845.48 102
3845.63 107
3845.77 111
3845.91 113
3846.05 112
3846.20 111
3846.34 108
3846.48 105
3846.62 101
3846.76 98
3846.91 94
3847.05 92
3847.19 90
3847.33 88
3847.48 88
3847.62 87
3847.76 88
3847.90 88
3848.04 89
3848.19 88
3848.33 86
3848.47 83
3848.61 79
3848.76 75
3848.90 72
3849.04 70
3849.18 71
3849.33 75
3849.47 80
3849.61 88
3849.75 97
3849.89 106
3850.04 114
3850.18 119
3850.32 121
3850.46 120
3850.61 116
3850.75 112
3850.89 107
3851.03 103
3851.18 102
3851.32 102
3851.46 104
3851.60 106
3851.74 108
3851.89 108
3852.03 106
3852.17 102
3852.31 96
3852.46 89
3852.60 83
3852.74 77
3852.88 73
3853.03 71
3853.17 70
3853.31 70
3853.45 70
3853.60 70
3853.74 69
3853.88 68
3854.02 66
3854.16 63
3854.31 59
3854.45 55
3854.59 49
3854.73 43
3854.88 35
3855.02 27
3855.16 19
3855.30 12
3855.45 6
3855.59 3
3855.73 1
3855.87 2
3856.02 3
3856.16 4
3856.30 5
3856.44 4
3856.59 2
3856.73 0
3856.87 0
3857.01 0
3857.16 0
3857.30 0
3857.44 0
3857.58 6
3857.73 19
3857.87 33
3858.01 49
3858.15 65
3858.30 79
3858.44 89
3858.58 95
3858.72 97
3858.87 95
3859.01 90
3859.15 84
3859.29 78
3859.43 73
3859.58 72
3859.72 76
3859.86 83
3860.00 94
3860.15 106
3860.29 119
3860.43 130
3860.57 139
3860.72 145
3860.86 147
3861.00 145
3861.14 141
3861.29 135
3861.43 127
3861.57 117
3861.72 107
3861.86 97
3862.00 87
3862.14 78
3862.29 71
3862.43 67
3862.57 67
3862.71 69
3862.86 74
3863.00 81
3863.14 88
3863.28 95
3863.43 101
3863.57 106
3863.71 109
3863.85 111
3864.00 112
3864.14 109
3864.28 104
3864.42 96
3864.57 85
3864.71 72
3864.85 59
3864.99 47
3865.14 37
3865.28 30
3865.42 26
3865.56 24
3865.71 25
3865.85 29
3865.99 34
3866.13 42
3866.28 52
3866.42 63
3866.56 74
3866.71 83
3866.85 91
3866.99 96
3867.13 98
3867.28 97
3867.42 95
3867.56 93
3867.70 92
3867.85 93
3867.99 98
3868.13 106
3868.27 116
3868.42 128
3868.56 140
3868.70 150
3868.84 157
3868.99 160
3869.13 159
3869.27 154
3869.42 148
3869.56 140
3869.70 133
3869.84 127
3869.99 121
3870.13 116
3870.27 112
3870.41 108
3870.56 105
3870.70 102
3870.84 101
3870.98 102
3871.13 105
3871.27 108
3871.41 111
3871.56 113
3871.70 113
3871.84 111
3871.98 107
3872.13 101
3872.27 94
3872.41 88
3872.55 81
3872.70 74
3872.84 67
3872.98 62
3873.13 59
3873.27 60
3873.41 64
3873.55 72
3873.70 83
3873.84 95
3873.98 106
3874.12 113
3874.27 117
3874.41 117
3874.55 115
3874.70 111
3874.84 108
3874.98 106
3875.12 104
3875.27 104
3875.41 102
3875.55 100
3875.70 96
3875.84 90
3875.98 85
3876.12 80
3876.27 76
3876.41 74
3876.55 74
3876.69 76
3876.84 80
3876.98 85
3877.12 90
3877.27 95
3877.41 100
3877.55 103
3877.69 104
3877.84 105
3877.98 105
3878.12 103
3878.27 101
3878.41 97
3878.55 93
3878.69 88
3878.84 84
3878.98 80
3879.12 78
3879.27 79
3879.41 81
3879.55 86
3879.69 92
3879.84 99
3879.98 104
3880.12 107
3880.27 107
3880.41 104
3880.55 98
3880.69 91
3880.84 84
3880.98 79
3881.12 77
3881.27 79
3881.41 84
3881.55 93
3881.69 104
3881.84 117
3881.98 130
3882.12 143
3882.27 155
3882.41 166
3882.55 175
3882.69 184
3882.84 194
3882.98 204
3883.12 214
3883.27 226
3883.41 238
3883.55 250
3883.70 262
3883.84 273
3883.98 283
3884.12 292
3884.27 299
3884.41 305
3884.55 310
3884.70 316
3884.84 321
3884.98 327
3885.12 334
3885.27 340
3885.41 347
3885.55 353
3885.70 358
3885.84 362
3885.98 364
3886.13 365
3886.27 367
3886.41 370
3886.55 375
3886.70 383
3886.84 393
3886.98 404
3887.13 414
3887.27 422
3887.41 426
3887.56 424
3887.70 417
3887.84 406
3887.98 392
3888.13 376
3888.27 359
3888.41 342
3888.56 325
3888.70 311
3888.84 299
3888.99 290
3889.13 284
3889.27 280
3889.41 278
3889.56 277
3889.70 277
3889.84 275
3889.99 272
3890.13 269
3890.27 264
3890.42 258
3890.56 253
3890.70 248
3890.85 244
3890.99 242
3891.13 240
3891.27 238
3891.42 236
3891.56 232
3891.70 227
3891.85 219
3891.99 209
3892.13 196
3892.28 182
3892.42 168
3892.56 155
3892.71 145
3892.85 139
3892.99 137
3893.13 137
3893.28 140
3893.42 143
3893.56 146
3893.71 146
3893.85 143
3893.99 139
3894.14 134
3894.28 128
3894.42 123
3894.57 118
3894.71 114
3894.85 112
3895.00 112
3895.14 113
3895.28 117
3895.42 123
3895.57 132
3895.71 142
3895.85 152
3896.00 162
3896.14 171
3896.28 178
3896.43 183
3896.57 186
3896.71 187
3896.86 186
3897.00 183
3897.14 178
3897.29 171
3897.43 163
3897.57 153
3897.72 143
3897.86 131
3898.00 119
3898.14 107
3898.29 97
3898.43 88
3898.57 83
3898.72 82
3898.86 86
3899.00 94
3899.15 104
3899.29 115
3899.43 125
3899.58 131
3899.72 135
3899.86 135
3900.01 132
3900.15 127
3900.29 121
3900.44 116
3900.58 111
3900.72 109
3900.87 109
3901.01 113
3901.15 119
3901.30 128
3901.44 138
3901.58 146
3901.73 152
3901.87 153
3902.01 148
3902.16 139
3902.30 127
3902.44 115
3902.59 104
3902.73 95
3902.87 91
3903.02 90
3903.16 92
3903.30 95
3903.44 98
3903.59 100
3903.73 102
3903.87 105
3904.02 109
3904.16 116
3904.30 124
3904.45 135
3904.59 146
3904.73 156
3904.88 162
3905.02 164
3905.16 161
3905.31 155
3905.45 145
3905.59 136
3905.74 127
3905.88 122
3906.02 120
3906.17 122
3906.31 127
3906.45 134
3906.60 142
3906.74 151
3906.88 159
3907.03 164
3907.17 167
3907.31 166
3907.46 161
3907.60 154
3907.74 144
3907.89 133
3908.03 123
3908.18 114
3908.32 106
3908.46 100
3908.61 94
3908.75 88
3908.89 83
3909.04 79
3909.18 75
3909.32 73
3909.47 73
3909.61 73
3909.75 74
3909.90 73
3910.04 71
3910.18 66
3910.33 60
3910.47 52
3910.61 45
3910.76 39
3910.90 35
3911.04 34
3911.19 34
3911.33 35
3911.47 37
3911.62 38
3911.76 40
3911.90 41
3912.05 42
3912.19 43
3912.33 43
3912.48 44
3912.62 43
3912.76 41
3912.91 38
3913.05 36
3913.20 35
3913.34 35
3913.48 36
3913.63 39
3913.77 41
3913.91 42
3914.06 42
3914.20 42
3914.34 42
3914.49 43
3914.63 45
3914.77 48
3914.92 50
3915.06 51
3915.20 49
3915.35 45
3915.49 39
3915.63 33
3915.78 27
3915.92 24
3916.07 23
3916.21 24
3916.35 26
3916.50 28
3916.64 28
3916.78 26
3916.93 23
3917.07 19
3917.21 13
3917.36 8
3917.50 4
3917.64 0
3917.79 0
3917.93 0
3918.07 0
3918.22 0
3918.36 0
3918.51 0
3918.65 0
3918.79 0
3918.94 5
3919.08 12
3919.22 19
3919.37 25
3919.51 31
3919.65 36
3919.80 38
3919.94 39
3920.08 39
3920.23 36
3920.37 33
3920.52 30
3920.66 29
3920.80 30
3920.95 36
3921.09 45
3921.23 57
3921.38 71
3921.52 84
3921.66 96
3921.81 103
3921.95 106
3922.10 105
3922.24 100
3922.38 94
3922.53 88
3922.67 85
3922.81 84
3922.96 88
3923.10 96
3923.24 105
3923.39 116
3923.53 126
3923.68 135
3923.82 141
3923.96 143
3924.11 142
3924.25 138
3924.39 132
3924.54 126
3924.68 121
3924.83 116
3924.97 113
3925.11 111
3925.26 109
3925.40 106
3925.54 101
3925.69 94
3925.83 85
3925.97 75
3926.12 64
3926.26 54
3926.41 46
3926.55 40
3926.69 38
3926.84 38
3926.98 41
3927.12 45
3927.27 50
3927.41 55
3927.56 61
3927.70 65
3927.84 70
3927.99 74
3928.13 79
3928.27 83
3928.42 87
3928.56 91
3928.71 96
3928.85 101
3928.99 107
3929.14 114
3929.28 121
3929.42 129
3929.57 136
3929.71 142
3929.86 147
3930.00 149
3930.14 149
3930.29 148
3930.43 145
3930.57 141
3930.72 138
3930.86 133
3931.01 128
3931.15 121
3931.29 112
3931.44 103
3931.58 94
3931.73 86
3931.87 80
3932.01 78
3932.16 78
3932.30 80
3932.44 84
3932.59 89
3932.73 95
3932.88 102
3933.02 111
3933.16 120
3933.31 129
3933.45 138
3933.59 144
3933.74 146
3933.88 145
3934.03 140
3934.17 134
3934.31 127
3934.46 122
3934.60 118
3934.75 117
3934.89 118
3935.03 121
3935.18 124
3935.32 127
3935.47 131
3935.61 135
3935.75 140
3935.90 146
3936.04 152
3936.18 159
3936.33 165
3936.47 170
3936.62 172
3936.76 171
3936.90 168
3937.05 162
3937.19 155
3937.34 146
3937.48 137
3937.62 127
3937.77 118
3937.91 110
3938.06 102
3938.20 96
3938.34 93
3938.49 92
3938.63 94
3938.78 99
3938.92 104
3939.06 110
3939.21 114
3939.35 117
3939.49 118
3939.64 117
3939.78 115
3939.93 113
3940.07 112
3940.21 112
3940.36 112
3940.50 113
3940.65 114
3940.79 114
3940.93 114
3941.08 113
3941.22 111
3941.37 108
3941.51 102
3941.65 95
3941.80 86
3941.94 77
3942.09 67
3942.23 59
3942.37 53
3942.52 51
3942.66 52
3942.81 57
3942.95 65
3943.09 74
3943.24 83
3943.38 90
3943.53 96
3943.67 100
3943.81 103
3943.96 106
3944.10 109
3944.25 114
3944.39 120
3944.53 126
3944.68 132
3944.82 137
3944.97 141
3945.11 144
3945.26 146
3945.40 147
3945.54 150
3945.69 154
3945.83 160
3945.98 168
3946.12 178
3946.26 190
3946.41 205
3946.55 221
3946.70 239
3946.84 259
3946.98 281
3947.13 305
3947.27 330
3947.42 358
3947.56 387
3947.70 420
3947.85 455
3947.99 492
3948.14 533
3948.28 577
3948.43 628
3948.57 684
3948.71 748
3948.86 818
3949.00 894
3949.15 973
3949.29 1053
3949.43 1132
3949.58 1208
3949.72 1282
3949.87 1356
3950.01 1429
3950.15 1502
3950.30 1574
3950.44 1643
3950.59 1706
3950.73 1761
3950.88 1809
3951.02 1848
3951.16 1883
3951.31 1914
3951.45 1945
3951.60 1976
3951.74 2007
3951.88 2036
3952.03 2060
3952.17 2078
3952.32 2087
3952.46 2087
3952.61 2078
3952.75 2061
3952.89 2035
3953.04 2002
3953.18 1962
3953.33 1918
3953.47 1869
3953.62 1816
3953.76 1762
3953.90 1707
3954.05 1652
3954.19 1600
3954.34 1549
3954.48 1500
3954.62 1453
3954.77 1405
3954.91 1356
3955.06 1304
3955.20 1250
3955.35 1192
3955.49 1133
3955.63 1073
3955.78 1014
3955.92 959
3956.07 907
3956.21 859
3956.36 815
3956.50 775
3956.64 739
3956.79 707
3956.93 678
3957.08 651
3957.22 625
3957.37 599
3957.51 573
3957.65 545
3957.80 514
3957.94 482
3958.09 449
3958.23 416
3958.38 384
3958.52 355
3958.66 328
3958.81 305
3958.95 284
3959.10 267
3959.24 251
3959.39 238
3959.53 228
3959.67 219
3959.82 213
3959.96 210
3960.11 209
3960.25 212
3960.40 216
3960.54 220
3960.68 224
3960.83 227
3960.97 227
3961.12 224
3961.26 218
3961.41 210
3961.55 202
3961.70 194
3961.84 188
3961.98 185
3962.13 185
3962.27 187
3962.42 191
3962.56 196
3962.71 199
3962.85 200
3962.99 198
3963.14 193
3963.28 185
3963.43 176
3963.57 166
3963.72 158
3963.86 151
3964.01 146
3964.15 142
3964.29 138
3964.44 134
3964.58 129
3964.73 123
3964.87 114
3965.02 103
3965.16 92
3965.31 80
3965.45 69
3965.59 59
3965.74 52
3965.88 47
3966.03 45
3966.17 46
3966.32 48
3966.46 51
3966.61 55
3966.75 57
3966.89 59
3967.04 59
3967.18 58
3967.33 55
3967.47 52
3967.62 49
3967.76 48
3967.91 49
3968.05 52
3968.19 58
3968.34 66
3968.48 73
3968.63 79
3968.77 83
3968.92 84
3969.06 82
3969.21 79
3969.35 75
3969.49 73
3969.64 71
3969.78 71
3969.93 72
3970.07 74
3970.22 75
3970.36 76
3970.51 75
3970.65 74
3970.80 71
3970.94 68
3971.08 67
3971.23 67
3971.37 71
3971.52 77
3971.66 85
3971.81 93
3971.95 100
3972.10 103
3972.24 103
3972.39 98
3972.53 91
3972.67 83
3972.82 75
3972.96 68
3973.11 63
3973.25 60
3973.40 57
3973.54 53
3973.69 48
3973.83 42
3973.98 36
3974.12 30
3974.26 26
3974.41 24
3974.55 26
3974.70 30
3974.84 35
3974.99 39
3975.13 42
3975.28 42
3975.42 41
3975.57 39
3975.71 36
3975.86 36
3976.00 37
3976.14 42
3976.29 49
3976.43 58
3976.58 69
3976.72 81
3976.87 93
3977.01 103
3977.16 112
3977.30 119
3977.45 123
3977.59 124
3977.74 124
3977.88 123
3978.02 123
3978.17 123
3978.31 124
3978.46 125
3978.60 125
3978.75 123
3978.89 117
3979.04 109
3979.18 99
3979.33 88
3979.47 78
3979.62 68
3979.76 61
3979.91 57
3980.05 56
3980.20 57
3980.34 59
3980.48 61
3980.63 62
3980.77 59
3980.92 53
3981.06 44
3981.21 32
3981.35 21
3981.50 11
3981.64 5
3981.79 1
3981.93 1
3982.08 3
3982.22 6
3982.37 9
3982.51 13
3982.66 18
3982.80 24
3982.94 30
3983.09 38
3983.23 44
3983.38 49
3983.52 52
3983.67 52
3983.81 49
3983.96 45
3984.10 39
3984.25 34
3984.39 30
3984.54 26
3984.68 23
3984.83 20
3984.97 16
3985.12 11
3985.26 7
3985.41 4
3985.55 3
3985.70 7
3985.84 15
3985.99 26
3986.13 41
3986.27 56
3986.42 68
3986.56 77
3986.71 80
3986.85 78
3987.00 72
3987.14 64
3987.29 55
3987.43 49
3987.58 48
3987.72 51
3987.87 59
3988.01 69
3988.16 81
3988.30 91
3988.45 100
3988.59 106
3988.74 110
3988.88 112
3989.03 114
3989.17 115
3989.32 116
3989.46 116
3989.61 116
3989.75 116
3989.90 114
3990.04 112
3990.19 111
3990.33 110
3990.48 111
3990.62 112
3990.77 113
3990.91 113
3991.05 113
3991.20 111
3991.34 109
3991.49 107
3991.63 106
3991.78 105
3991.92 105
3992.07 105
3992.21 103
3992.36 98
3992.50 91
3992.65 80
3992.79 66
3992.94 50
3993.08 36
3993.23 25
3993.37 17
3993.52 14
3993.66 15
3993.81 18
3993.95 22
3994.10 26
3994.24 29
3994.39 30
3994.53 31
3994.68 30
3994.82 30
3994.97 30
3995.11 30
3995.26 31
3995.40 32
3995.55 33
3995.69 34
3995.84 35
3995.98 34
3996.13 33
3996.27 30
3996.42 26
3996.56 21
3996.71 16
3996.85 12
3997.00 11
3997.14 13
3997.29 18
3997.43 26
3997.58 34
3997.72 40
3997.87 43
3998.01 42
3998.16 36
3998.30 26
3998.45 15
3998.59 6
3998.74 0
3998.88 0
3999.03 1
3999.17 8
3999.32 17
3999.46 26
3999.61 32
3999.75 34
3999.90 31
4000.04 23
4000.19 13
4000.33 1
4000.48 0
4000.62 0
4000.77 0
4000.91 0
4001.06 0
4001.20 0
4001.35 0
4001.49 2
4001.64 12
4001.78 21
4001.93 29
4002.07 35
4002.22 38
4002.36 40
4002.51 41
4002.66 41
4002.80 40
4002.95 40
4003.09 38
4003.24 35
4003.38 30
4003.53 24
4003.67 17
4003.82 10
4003.96 5
4004.11 3
4004.25 6
4004.40 12
4004.54 21
4004.69 33
4004.83 45
4004.98 56
4005.12 66
4005.27 75
4005.41 81
4005.56 84
4005.70 85
4005.85 82
4005.99 75
4006.14 66
4006.28 55
4006.43 43
4006.57 32
4006.72 26
4006.86 24
4007.01 28
4007.15 37
4007.30 49
4007.45 62
4007.59 73
4007.74 82
4007.88 86
4008.03 85
4008.17 82
4008.32 78
4008.46 74
4008.61 71
4008.75 70
4008.90 69
4009.04 68
4009.19 66
4009.33 63
4009.48 59
4009.62 55
4009.77 51
4009.91 50
4010.06 50
4010.20 54
4010.35 59
4010.49 65
4010.64 71
4010.79 77
4010.93 82
4011.08 84
4011.22 84
4011.37 80
4011.51 74
4011.66 65
4011.80 53
4011.95 40
4012.09 27
4012.24 15
4012.38 5
4012.53 0
4012.67 0
4012.82 0
4012.96 6
4013.11 13
4013.25 20
4013.40 27
4013.55 33
4013.69 38
4013.84 43
4013.98 47
4014.13 50
4014.27 54
4014.42 56
4014.56 59
4014.71 63
4014.85 67
4015.00 74
4015.14 82
4015.29 92
4015.43 104
4015.58 115
4015.73 125
4015.87 132
4016.02 138
4016.16 141
4016.31 144
4016.45 145
4016.60 146
4016.74 149
4016.89 152
4017.03 155
4017.18 158
4017.32 161
4017.47 163
4017.62 165
4017.76 166
4017.91 167
4018.05 170
4018.20 172
4018.34 176
4018.49 179
4018.63 180
4018.78 180
4018.92 178
4019.07 176
4019.21 174
4019.36 172
4019.51 172
4019.65 173
4019.80 175
4019.94 176
4020.09 175
4020.23 173
4020.38 170
4020.52 167
4020.67 165
4020.81 165
4020.96 165
4021.10 167
4021.25 170
4021.40 172
4021.54 172
4021.69 172
4021.83 171
4021.98 170
4022.12 169
4022.27 169
4022.41 170
4022.56 171
4022.70 172
4022.85 173
4023.00 174
4023.14 173
4023.29 172
4023.43 171
4023.58 169
4023.72 167
4023.87 164
4024.01 161
4024.16 157
4024.31 153
4024.45 148
4024.60 143
4024.74 139
4024.89 135
4025.03 130
4025.18 126
4025.32 121
4025.47 117
4025.61 114
4025.76 113
4025.91 115
4026.05 120
4026.20 127
4026.34 136
4026.49 146
4026.63 154
4026.78 160
4026.92 163
4027.07 163
4027.22 161
4027.36 156
4027.51 151
4027.65 145
4027.80 141
4027.94 139
4028.09 139
4028.23 140
4028.38 143
4028.53 146
4028.67 149
4028.82 151
4028.96 150
4029.11 148
4029.25 144
4029.40 140
4029.54 137
4029.69 135
4029.84 135
4029.98 136
4030.13 138
4030.27 139
4030.42 140
4030.56 139
4030.71 137
4030.86 135
4031.00 132
4031.15 131
4031.29 129
4031.44 128
4031.58 127
4031.73 126
4031.87 127
4032.02 130
4032.17 137
4032.31 149
4032.46 164
4032.60 180
4032.75 196
4032.89 207
4033.04 211
4033.19 208
4033.33 198
4033.48 183
4033.62 165
4033.77 147
4033.91 130
4034.06 117
4034.21 106
4034.35 98
4034.50 91
4034.64 85
4034.79 80
4034.93 76
4035.08 72
4035.23 69
4035.37 66
4035.52 64
4035.66 61
4035.81 59
4035.95 56
4036.10 52
4036.24 46
4036.39 40
4036.54 33
4036.68 26
4036.83 21
4036.97 17
4037.12 16
4037.27 18
4037.41 23
4037.56 28
4037.70 33
4037.85 35
4037.99 35
4038.14 33
4038.29 29
4038.43 25
4038.58 22
4038.72 23
4038.87 26
4039.01 33
4039.16 41
4039.31 50
4039.45 57
4039.60 62
4039.74 64
4039.89 64
4040.03 63
4040.18 61
4040.33 60
4040.47 60
4040.62 61
4040.76 62
4040.91 63
4041.06 62
4041.20 59
4041.35 55
4041.49 49
4041.64 44
4041.78 40
4041.93 39
4042.08 40
4042.22 43
4042.37 48
4042.51 53
4042.66 57
4042.80 60
4042.95 61
4043.10 63
4043.24 64
4043.39 67
4043.53 70
4043.68 74
4043.83 79
4043.97 85
4044.12 92
4044.26 99
4044.41 105
4044.56 111
4044.70 115
4044.85 117
4044.99 117
4045.14 115
4045.28 110
4045.43 103
4045.58 96
4045.72 88
4045.87 80
4046.01 73
4046.16 67
4046.31 62
4046.45 58
4046.60 55
4046.74 53
4046.89 52
4047.04 52
4047.18 53
4047.33 52
4047.47 50
4047.62 46
4047.76 41
4047.91 34
4048.06 27
4048.20 21
4048.35 16
4048.49 12
4048.64 10
4048.79 10
4048.93 11
4049.08 12
4049.22 14
4049.37 15
4049.52 15
4049.66 14
4049.81 12
4049.95 9
4050.10 5
4050.25 1
4050.39 0
4050.54 0
4050.68 0
4050.83 0
4050.98 0
4051.12 0
4051.27 0
4051.41 0
4051.56 1
4051.71 4
4051.85 8
4052.00 12
4052.14 16
4052.29 20
4052.44 23
4052.58 25
4052.73 26
4052.87 25
4053.02 23
4053.17 19
4053.31 15
4053.46 11
4053.60 8
4053.75 6
4053.90 5
4054.04 5
4054.19 7
4054.33 9
4054.48 11
4054.63 12
4054.77 13
4054.92 14
4055.06 14
4055.21 14
4055.36 16
4055.50 18
4055.65 23
4055.79 28
4055.94 34
4056.09 39
4056.23 43
4056.38 44
4056.52 44
4056.67 41
4056.82 38
4056.96 34
4057.11 31
4057.26 29
4057.40 30
4057.55 34
4057.69 39
4057.84 46
4057.99 54
4058.13 61
4058.28 67
4058.42 71
4058.57 75
4058.72 77
4058.86 80
4059.01 82
4059.15 84
4059.30 86
4059.45 87
4059.59 87
4059.74 87
4059.89 87
4060.03 87
4060.18 87
4060.32 89
4060.47 91
4060.62 93
4060.76 95
4060.91 97
4061.05 97
4061.20 97
4061.35 95
4061.49 92
4061.64 89
4061.79 85
4061.93 82
4062.08 80
4062.22 79
4062.37 78
4062.52 79
4062.66 80
4062.81 81
4062.95 82
4063.10 82
4063.25 83
4063.39 83
4063.54 83
4063.69 82
4063.83 80
4063.98 76
4064.12 72
4064.27 67
4064.42 62
4064.56 59
4064.71 57
4064.86 58
4065.00 60
4065.15 64
4065.29 69
4065.44 75
4065.59 81
4065.73 87
4065.88 92
4066.03 96
4066.17 96
4066.32 93
4066.46 85
4066.61 73
4066.76 59
4066.90 44
4067.05 30
4067.20 21
4067.34 16
4067.49 18
4067.63 26
4067.78 38
4067.93 52
4068.07 66
4068.22 77
4068.37 85
4068.51 87
4068.66 86
4068.80 82
4068.95 76
4069.10 70
4069.24 65
4069.39 62
4069.54 60
4069.68 61
4069.83 63
4069.98 67
4070.12 71
4070.27 75
4070.41 78
4070.56 81
4070.71 81
4070.85 79
4071.00 76
4071.15 71
4071.29 65
4071.44 60
4071.59 55
4071.73 53
4071.88 53
4072.02 55
4072.17 59
4072.32 64
4072.46 71
4072.61 77
4072.76 82
4072.90 86
4073.05 90
4073.20 93
4073.34 98
4073.49 105
4073.63 115
4073.78 128
4073.93 144
4074.07 163
4074.22 182
4074.37 201
4074.51 219
4074.66 235
4074.81 249
4074.95 259
4075.10 267
4075.24 272
4075.39 275
4075.54 278
4075.68 280
4075.83 282
4075.98 285
4076.12 287
4076.27 290
4076.42 292
4076.56 295
4076.71 300
4076.86 307
4077.00 317
4077.15 331
4077.29 347
4077.44 365
4077.59 382
4077.73 395
4077.88 403
4078.03 404
4078.17 397
4078.32 385
4078.47 367
4078.61 346
4078.76 324
4078.91 304
4079.05 285
4079.20 269
4079.35 256
4079.49 244
4079.64 234
4079.79 225
4079.93 217
4080.08 210
4080.22 205
4080.37 202
4080.52 200
4080.66 199
4080.81 199
4080.96 198
4081.10 195
4081.25 191
4081.40 186
4081.54 179
4081.69 172
4081.84 164
4081.98 157
4082.13 152
4082.28 148
4082.42 146
4082.57 146
4082.72 148
4082.86 152
4083.01 156
4083.16 161
4083.30 166
4083.45 171
4083.59 175
4083.74 180
4083.89 185
4084.03 191
4084.18 196
4084.33 201
4084.47 205
4084.62 207
4084.77 208
4084.91 206
4085.06 203
4085.21 198
4085.35 191
4085.50 184
4085.65 176
4085.79 168
4085.94 161
4086.09 155
4086.23 150
4086.38 147
4086.53 145
4086.67 144
4086.82 143
4086.97 143
4087.11 142
4087.26 142
4087.41 141
4087.55 142
4087.70 142
4087.85 144
4087.99 146
4088.14 146
4088.29 145
4088.43 141
4088.58 134
4088.73 123
4088.87 111
4089.02 98
4089.17 87
4089.31 77
4089.46 71
4089.61 68
4089.75 67
4089.90 68
4090.05 69
4090.19 69
4090.34 70
4090.49 70
4090.63 71
4090.78 72
4090.93 75
4091.07 77
4091.22 80
4091.37 83
4091.51 86
4091.66 89
4091.81 92
4091.95 94
4092.10 96
4092.25 98
4092.39 98
4092.54 98
4092.69 97
4092.83 95
4092.98 92
4093.13 89
4093.27 87
4093.42 86
4093.57 87
4093.71 90
4093.86 94
4094.01 97
4094.15 99
4094.30 98
4094.45 94
4094.59 89
4094.74 83
4094.89 79
4095.04 77
4095.18 78
4095.33 82
4095.48 88
4095.62 94
4095.77 100
4095.92 104
4096.06 106
4096.21 107
4096.36 106
4096.50 104
4096.65 102
4096.80 100
4096.94 99
4097.09 98
4097.24 98
4097.38 99
4097.53 100
4097.68 100
4097.82 98
4097.97 95
4098.12 90
4098.26 85
4098.41 80
4098.56 77
4098.71 76
4098.85 79
4099.00 83
4099.15 89
4099.29 95
4099.44 100
4099.59 102
4099.73 103
4099.88 101
4100.03 98
4100.17 94
4100.32 90
4100.47 86
4100.61 83
4100.76 79
4100.91 76
4101.06 73
4101.20 71
4101.35 70
4101.50 70
4101.64 73
4101.79 77
4101.94 82
4102.08 88
4102.23 94
4102.38 99
4102.52 102
4102.67 104
4102.82 103
4102.96 101
4103.11 99
4103.26 97
4103.41 95
4103.55 93
4103.70 92
4103.85 89
4103.99 87
4104.14 85
4104.29 84
4104.43 86
4104.58 89
4104.73 95
4104.88 101
4105.02 107
4105.17 112
4105.32 114
4105.46 115
4105.61 112
4105.76 109
4105.90 104
4106.05 98
4106.20 91
4106.34 84
4106.49 76
4106.64 68
4106.79 61
4106.93 56
4107.08 54
4107.23 55
4107.37 58
4107.52 64
4107.67 69
4107.81 73
4107.96 74
4108.11 73
4108.26 69
4108.40 64
4108.55 60
4108.70 57
4108.84 56
4108.99 58
4109.14 61
4109.28 65
4109.43 69
4109.58 73
4109.73 76
4109.87 79
4110.02 83
4110.17 87
4110.31 92
4110.46 97
4110.61 102
4110.76 107
4110.90 112
4111.05 116
4111.20 121
4111.34 126
4111.49 132
4111.64 138
4111.78 144
4111.93 148
4112.08 150
4112.23 148
4112.37 142
4112.52 133
4112.67 122
4112.81 110
4112.96 98
4113.11 90
4113.26 85
4113.40 83
4113.55 85
4113.70 89
4113.84 94
4113.99 98
4114.14 101
4114.29 103
4114.43 102
4114.58 101
4114.73 98
4114.87 96
4115.02 95
4115.17 96
4115.32 99
4115.46 103
4115.61 109
4115.76 116
4115.90 123
4116.05 131
4116.20 139
4116.35 146
4116.49 152
4116.64 157
4116.79 160
4116.93 161
4117.08 160
4117.23 158
4117.38 155
4117.52 150
4117.67 144
4117.82 137
4117.96 129
4118.11 120
4118.26 111
4118.41 104
4118.55 99
4118.70 98
4118.85 101
4118.99 108
4119.14 117
4119.29 126
4119.44 135
4119.58 141
4119.73 143
4119.88 143
4120.02 139
4120.17 132
4120.32 123
4120.47 113
4120.61 103
4120.76 93
4120.91 84
4121.06 75
4121.20 68
4121.35 61
4121.50 55
4121.64 49
4121.79 43
4121.94 37
4122.09 31
4122.23 25
4122.38 19
4122.53 13
4122.68 7
4122.82 2
4122.97 0
4123.12 0
4123.26 0
4123.41 0
4123.56 0
4123.71 0
4123.85 0
4124.00 0
4124.15 2
4124.30 11
4124.44 21
4124.59 31
4124.74 42
4124.88 50
4125.03 57
4125.18 61
4125.33 64
4125.47 66
4125.62 66
4125.77 66
4125.92 66
4126.06 65
4126.21 63
4126.36 62
4126.51 60
4126.65 58
4126.80 55
4126.95 52
4127.09 48
4127.24 42
4127.39 35
4127.54 27
4127.68 20
4127.83 16
4127.98 14
4128.13 17
4128.27 24
4128.42 34
4128.57 46
4128.72 59
4128.86 72
4129.01 84
4129.16 95
4129.31 105
4129.45 113
4129.60 120
4129.75 126
4129.89 132
4130.04 137
4130.19 142
4130.34 146
4130.48 151
4130.63 155
4130.78 158
4130.93 159
4131.07 159
4131.22 157
4131.37 155
4131.52 152
4131.66 149
4131.81 145
4131.96 141
4132.11 137
4132.25 133
4132.40 130
4132.55 128
4132.70 128
4132.84 130
4132.99 135
4133.14 140
4133.29 145
4133.43 149
4133.58 151
4133.73 150
4133.88 145
4134.02 139
4134.17 131
4134.32 123
4134.47 116
4134.61 109
4134.76 104
4134.91 101
4135.06 97
4135.20 94
4135.35 90
4135.50 86
4135.65 81
4135.79 76
4135.94 71
4136.09 66
4136.24 63
4136.38 62
4136.53 62
4136.68 64
4136.83 68
4136.97 72
4137.12 76
4137.27 80
4137.42 82
4137.56 82
4137.71 81
4137.86 80
4138.01 79
4138.15 79
4138.30 82
4138.45 88
4138.60 95
4138.74 103
4138.89 109
4139.04 111
4139.19 110
4139.33 104
4139.48 95
4139.63 85
4139.78 74
4139.92 66
4140.07 60
4140.22 56
4140.37 55
4140.51 56
4140.66 59
4140.81 64
4140.96 69
4141.10 75
4141.25 80
4141.40 86
4141.55 91
4141.69 94
4141.84 95
4141.99 95
4142.14 94
4142.29 90
4142.43 85
4142.58 79
4142.73 74
4142.88 69
4143.02 65
4143.17 63
4143.32 61
4143.47 60
4143.61 58
4143.76 54
4143.91 47
4144.06 39
4144.20 31
4144.35 24
4144.50 19
4144.65 18
4144.80 19
4144.94 21
4145.09 24
4145.24 25
4145.39 24
4145.53 22
4145.68 19
4145.83 18
4145.98 18
4146.12 20
4146.27 24
4146.42 29
4146.57 33
4146.72 35
4146.86 36
4147.01 34
4147.16 32
4147.31 30
4147.45 28
4147.60 26
4147.75 23
4147.90 21
4148.04 17
4148.19 12
4148.34 7
4148.49 1
4148.64 0
4148.78 0
4148.93 0
4149.08 0
4149.23 0
4149.37 0
4149.52 0
4149.67 0
4149.82 2
4149.97 8
4150.11 15
4150.26 22
4150.41 27
4150.56 29
4150.70 29
4150.85 25
4151.00 20
4151.15 14
4151.30 8
4151.44 4
4151.59 2
4151.74 4
4151.89 7
4152.03 11
4152.18 17
4152.33 22
4152.48 26
4152.63 29
4152.77 31
4152.92 33
4153.07 34
4153.22 35
4153.36 36
4153.51 37
4153.66 39
4153.81 41
4153.96 44
4154.10 50
4154.25 58
4154.40 68
4154.55 81
4154.69 94
4154.84 106
4154.99 118
4155.14 128
4155.29 136
4155.43 144
4155.58 152
4155.73 161
4155.88 170
4156.03 179
4156.17 186
4156.32 191
4156.47 195
4156.62 197
4156.76 200
4156.91 204
4157.06 209
4157.21 217
4157.36 226
4157.50 235
4157.65 242
4157.80 246
4157.95 246
4158.10 243
4158.24 238
4158.39 234
4158.54 231
4158.69 229
4158.84 229
4158.98 230
4159.13 231
4159.28 232
4159.43 233
4159.57 233
4159.72 235
4159.87 237
4160.02 240
4160.17 243
4160.31 245
4160.46 246
4160.61 245
4160.76 241
4160.91 232
4161.05 220
4161.20 205
4161.35 186
4161.50 164
4161.65 143
4161.79 122
4161.94 103
4162.09 89
4162.24 78
4162.39 72
4162.53 69
4162.68 68
4162.83 66
4162.98 64
4163.13 59
4163.27 52
4163.42 44
4163.57 34
4163.72 24
4163.87 15
4164.01 8
4164.16 3
4164.31 0
4164.46 0
4164.61 3
4164.75 6
4164.90 11
4165.05 16
4165.20 20
4165.35 23
4165.49 24
4165.64 24
4165.79 24
4165.94 23
4166.09 22
4166.23 20
4166.38 19
4166.53 17
4166.68 13
4166.83 8
4166.97 2
4167.12 0
4167.27 0
4167.42 0
4167.57 0
4167.71 0
4167.86 0
4168.01 0
4168.16 0
4168.31 5
4168.46 12
4168.60 21
4168.75 29
4168.90 37
4169.05 44
4169.20 48
4169.34 51
4169.49 52
4169.64 52
4169.79 52
4169.94 54
4170.08 57
4170.23 62
4170.38 68
4170.53 74
4170.68 79
4170.82 82
4170.97 85
4171.12 87
4171.27 89
4171.42 93
4171.57 97
4171.71 102
4171.86 107
4172.01 111
4172.16 115
4172.31 118
4172.45 120
4172.60 123
4172.75 126
4172.90 129
4173.05 133
4173.20 138
4173.34 143
4173.49 148
4173.64 152
4173.79 155
4173.94 155
4174.08 153
4174.23 149
4174.38 143
4174.53 137
4174.68 130
4174.83 124
4174.97 120
4175.12 117
4175.27 116
4175.42 115
4175.57 114
4175.71 111
4175.86 109
4176.01 107
4176.16 105
4176.31 106
4176.46 107
4176.60 109
4176.75 112
4176.90 113
4177.05 114
4177.20 113
4177.35 112
4177.49 111
4177.64 111
4177.79 112
4177.94 114
4178.09 116
4178.23 117
4178.38 116
4178.53 113
4178.68 108
4178.83 100
4178.98 90
4179.12 79
4179.27 67
4179.42 55
4179.57 44
4179.72 33
4179.87 25
4180.01 19
4180.16 14
4180.31 12
4180.46 12
4180.61 14
4180.76 18
4180.90 22
4181.05 28
4181.20 34
4181.35 40
4181.50 46
4181.65 52
4181.79 57
4181.94 62
4182.09 65
4182.24 66
4182.39 66
4182.54 63
4182.68 59
4182.83 54
4182.98 48
4183.13 44
4183.28 43
4183.43 45
4183.57 51
4183.72 60
4183.87 70
4184.02 81
4184.17 89
4184.32 95
4184.46 97
4184.61 94
4184.76 89
4184.91 80
4185.06 70
4185.21 60
4185.35 51
4185.50 44
4185.65 40
4185.80 40
4185.95 44
4186.10 50
4186.24 57
4186.39 63
4186.54 67
4186.69 68
4186.84 66
4186.99 61
4187.13 56
4187.28 51
4187.43 47
4187.58 45
4187.73 43
4187.88 41
4188.03 38
4188.17 36
4188.32 32
4188.47 29
4188.62 25
4188.77 23
4188.92 21
4189.06 19
4189.21 17
4189.36 15
4189.51 13
4189.66 9
4189.81 6
4189.96 1
4190.10 0
4190.25 0
4190.40 0
4190.55 0
4190.70 0
4190.85 0
4190.99 0
4191.14 0
4191.29 8
4191.44 19
4191.59 30
4191.74 39
4191.89 45
4192.03 48
4192.18 48
4192.33 46
4192.48 44
4192.63 43
4192.78 43
4192.93 45
4193.07 48
4193.22 50
4193.37 52
4193.52 53
4193.67 55
4193.82 58
4193.96 63
4194.11 69
4194.26 76
4194.41 85
4194.56 93
4194.71 102
4194.86 111
4195.00 120
4195.15 131
4195.30 142
4195.45 152
4195.60 162
4195.75 168
4195.90 170
4196.04 167
4196.19 160
4196.34 150
4196.49 138
4196.64 127
4196.79 117
4196.94 110
4197.08 105
4197.23 103
4197.38 102
4197.53 102
4197.68 103
4197.83 107
4197.98 113
4198.13 123
4198.27 137
4198.42 155
4198.57 175
4198.72 198
4198.87 220
4199.02 241
4199.17 259
4199.31 274
4199.46 284
4199.61 292
4199.76 295
4199.91 296
4200.06 294
4200.21 291
4200.35 288
4200.50 285
4200.65 284
4200.80 284
4200.95 288
4201.10 293
4201.25 301
4201.40 309
4201.54 318
4201.69 328
4201.84 339
4201.99 353
4202.14 371
4202.29 393
4202.44 421
4202.58 454
4202.73 489
4202.88 525
4203.03 559
4203.18 590
4203.33 617
4203.48 641
4203.63 663
4203.77 685
4203.92 711
4204.07 743
4204.22 782
4204.37 829
4204.52 886
4204.67 952
4204.82 1026
4204.96 1108
4205.11 1194
4205.26 1286
4205.41 1381
4205.56 1481
4205.71 1586
4205.86 1697
4206.01 1813
4206.15 1935
4206.30 2060
4206.45 2185
4206.60 2309
4206.75 2429
4206.90 2547
4207.05 2661
4207.20 2773
4207.34 2883
4207.49 2991
4207.64 3096
4207.79 3197
4207.94 3290
4208.09 3372
4208.24 3441
4208.39 3492
4208.53 3523
4208.68 3532
4208.83 3519
4208.98 3487
4209.13 3437
4209.28 3375
4209.43 3304
4209.58 3227
4209.72 3146
4209.87 3063
4210.02 2977
4210.17 2887
4210.32 2796
4210.47 2702
4210.62 2609
4210.77 2517
4210.92 2425
4211.06 2334
4211.21 2243
4211.36 2149
4211.51 2052
4211.66 1953
4211.81 1852
4211.96 1753
4212.11 1657
4212.26 1566
4212.40 1483
4212.55 1408
4212.70 1341
4212.85 1281
4213.00 1225
4213.15 1172
4213.30 1121
4213.45 1070
4213.59 1018
4213.74 967
4213.89 916
4214.04 867
4214.19 822
4214.34 781
4214.49 744
4214.64 712
4214.79 683
4214.94 657
4215.08 631
4215.23 606
4215.38 582
4215.53 560
4215.68 539
4215.83 520
4215.98 505
4216.13 492
4216.28 481
4216.42 473
4216.57 467
4216.72 462
4216.87 458
4217.02 454
4217.17 451
4217.32 449
4217.47 445
4217.62 440
4217.76 435
4217.91 428
4218.06 419
4218.21 409
4218.36 398
4218.51 385
4218.66 371
4218.81 356
4218.96 341
4219.11 326
4219.25 312
4219.40 300
4219.55 290
4219.70 282
4219.85 274
4220.00 266
4220.15 258
4220.30 249
4220.45 239
4220.60 227
4220.74 216
4220.89 204
4221.04 193
4221.19 184
4221.34 177
4221.49 174
4221.64 174
4221.79 179
4221.94 187
4222.09 198
4222.23 211
4222.38 224
4222.53 236
4222.68 244
4222.83 249
4222.98 249
4223.13 244
4223.28 236
4223.43 226
4223.58 216
4223.73 207
4223.87 201
4224.02 197
4224.17 196
4224.32 196
4224.47 196
4224.62 195
4224.77 192
4224.92 189
4225.07 186
4225.22 184
4225.37 184
4225.51 187
4225.66 191
4225.81 196
4225.96 200
4226.11 204
4226.26 206
4226.41 207
4226.56 207
4226.71 207
4226.86 208
4227.01 208
4227.15 207
4227.30 207
4227.45 206
4227.60 205
4227.75 203
4227.90 202
4228.05 201
4228.20 201
4228.35 200
4228.50 201
4228.65 201
4228.80 203
4228.94 205
4229.09 208
4229.24 210
4229.39 212
4229.54 213
4229.69 212
4229.84 211
4229.99 210
4230.14 210
4230.29 212
4230.44 216
4230.59 220
4230.73 225
4230.88 227
4231.03 227
4231.18 225
4231.33 219
4231.48 212
4231.63 204
4231.78 197
4231.93 192
4232.08 187
4232.23 184
4232.38 181
4232.52 176
4232.67 171
4232.82 165
4232.97 159
4233.12 154
4233.27 149
4233.42 147
4233.57 147
4233.72 147
4233.87 148
4234.02 147
4234.17 144
4234.32 139
4234.46 134
4234.61 128
4234.76 124
4234.91 124
4235.06 127
4235.21 133
4235.36 141
4235.51 149
4235.66 156
4235.81 161
4235.96 162
4236.11 160
4236.26 155
4236.41 147
4236.55 136
4236.70 122
4236.85 107
4237.00 91
4237.15 77
4237.30 66
4237.45 60
4237.60 59
4237.75 64
4237.90 73
4238.05 83
4238.20 94
4238.35 104
4238.50 110
4238.64 113
4238.79 114
4238.94 111
4239.09 107
4239.24 102
4239.39 95
4239.54 88
4239.69 79
4239.84 71
4239.99 62
4240.14 56
4240.29 50
4240.44 47
4240.59 46
4240.74 47
4240.89 48
4241.03 49
4241.18 51
4241.33 53
4241.48 56
4241.63 60
4241.78 64
4241.93 69
4242.08 72
4242.23 75
4242.38 77
4242.53 79
4242.68 80
4242.83 83
4242.98 86
4243.13 91
4243.28 96
4243.42 100
4243.57 104
4243.72 107
4243.87 109
4244.02 111
4244.17 112
4244.32 113
4244.47 115
4244.62 116
4244.77 116
4244.92 115
4245.07 115
4245.22 116
4245.37 119
4245.52 124
4245.67 132
4245.82 142
4245.97 154
4246.11 165
4246.26 173
4246.41 178
4246.56 181
4246.71 180
4246.86 179
4247.01 177
4247.16 175
4247.31 174
4247.46 175
4247.61 176
4247.76 178
4247.91 182
4248.06 186
4248.21 193
4248.36 200
4248.51 208
4248.66 216
4248.81 224
4248.95 231
4249.10 238
4249.25 245
4249.40 251
4249.55 256
4249.70 262
4249.85 267
4250.00 272
4250.15 278
4250.30 285
4250.45 296
4250.60 310
4250.75 328
4250.90 348
4251.05 370
4251.20 391
4251.35 409
4251.50 424
4251.65 435
4251.80 443
4251.95 448
4252.10 452
4252.24 456
4252.39 461
4252.54 469
4252.69 478
4252.84 491
4252.99 506
4253.14 523
4253.29 540
4253.44 558
4253.59 574
4253.74 587
4253.89 597
4254.04 603
4254.19 606
4254.34 607
4254.49 604
4254.64 600
4254.79 594
4254.94 587
4255.09 580
4255.24 573
4255.39 568
4255.54 564
4255.69 561
4255.84 558
4255.98 555
4256.13 550
4256.28 544
4256.43 536
4256.58 525
4256.73 511
4256.88 495
4257.03 475
4257.18 454
4257.33 433
4257.48 412
4257.63 394
4257.78 378
4257.93 365
4258.08 356
4258.23 348
4258.38 341
4258.53 334
4258.68 327
4258.83 317
4258.98 306
4259.13 292
4259.28 276
4259.43 258
4259.58 240
4259.73 223
4259.88 208
4260.03 196
4260.18 189
4260.33 186
4260.48 185
4260.62 186
4260.77 187
4260.92 185
4261.07 182
4261.22 175
4261.37 167
4261.52 157
4261.67 147
4261.82 138
4261.97 128
4262.12 119
4262.27 110
4262.42 101
4262.57 92
4262.72 82
4262.87 72
4263.02 63
4263.17 56
4263.32 51
4263.47 50
4263.62 52
4263.77 56
4263.92 63
4264.07 70
4264.22 77
4264.37 82
4264.52 87
4264.67 89
4264.82 91
4264.97 92
4265.12 94
4265.27 99
4265.42 106
4265.57 116
4265.72 128
4265.87 141
4266.02 153
4266.17 164
4266.32 173
4266.47 177
4266.62 179
4266.77 177
4266.92 173
4267.06 167
4267.21 159
4267.36 151
4267.51 141
4267.66 130
4267.81 120
4267.96 109
4268.11 98
4268.26 88
4268.41 78
4268.56 69
4268.71 60
4268.86 52
4269.01 45
4269.16 39
4269.31 35
4269.46 33
4269.61 33
4269.76 34
4269.91 36
4270.06 38
4270.21 39
4270.36 37
4270.51 35
4270.66 31
4270.81 27
4270.96 24
4271.11 21
4271.26 20
4271.41 20
4271.56 19
4271.71 17
4271.86 12
4272.01 6
4272.16 0
4272.31 0
4272.46 0
4272.61 0
4272.76 0
4272.91 0
4273.06 0
4273.21 0
4273.36 11
4273.51 20
4273.66 28
4273.81 34
4273.96 38
4274.11 41
4274.26 43
4274.41 45
4274.56 45
4274.71 44
4274.86 42
4275.01 40
4275.16 37
4275.31 34
4275.46 31
4275.61 30
4275.76 31
4275.91 32
4276.06 33
4276.21 34
4276.36 36
4276.51 38
4276.66 41
4276.81 44
4276.96 47
4277.11 52
4277.26 57
4277.41 62
4277.56 66
4277.71 70
4277.86 74
4278.01 76
4278.16 77
4278.31 77
4278.46 76
4278.61 73
4278.76 69
4278.91 65
4279.06 62
4279.21 58
4279.36 56
4279.51 55
4279.66 54
4279.81 54
4279.96 53
4280.11 50
4280.26 46
4280.41 40
4280.56 33
4280.71 27
4280.86 22
4281.01 20
4281.16 22
4281.31 26
4281.46 34
4281.61 44
4281.76 54
4281.91 63
4282.06 70
4282.21 75
4282.36 77
4282.51 76
4282.66 74
4282.81 71
4282.96 69
4283.11 70
4283.26 74
4283.41 82
4283.56 93
4283.71 106
4283.86 120
4284.01 134
4284.16 147
4284.31 158
4284.46 167
4284.61 173
4284.76 178
4284.91 181
4285.06 183
4285.21 184
4285.36 184
4285.51 182
4285.66 179
4285.81 175
4285.96 168
4286.11 161
4286.26 153
4286.41 145
4286.57 136
4286.72 128
4286.87 119
4287.02 111
4287.17 103
4287.32 95
4287.47 89
4287.62 84
4287.77 80
4287.92 78
4288.07 78
4288.22 79
4288.37 82
4288.52 84
4288.67 87
4288.82 89
4288.97 91
4289.12 91
4289.27 92
4289.42 93
4289.57 94
4289.72 97
4289.87 101
4290.02 106
4290.17 113
4290.32 121
4290.47 129
4290.62 137
4290.77 144
4290.92 150
4291.07 154
4291.22 158
4291.37 162
4291.52 167
4291.67 173
4291.82 181
4291.97 191
4292.12 202
4292.27 214
4292.42 227
4292.57 239
4292.72 253
4292.87 269
4293.02 288
4293.18 311
4293.33 339
4293.48 371
4293.63 406
4293.78 442
4293.93 478
4294.08 511
4294.23 541
4294.38 568
4294.53 592
4294.68 614
4294.83 634
4294.98 654
4295.13 674
4295.28 694
4295.43 715
4295.58 737
4295.73 759
4295.88 782
4296.03 804
4296.18 825
4296.33 842
4296.48 856
4296.63 866
4296.78 873
4296.93 877
4297.08 878
4297.23 877
4297.38 874
4297.53 870
4297.68 865
4297.84 860
4297.99 855
4298.14 850
4298.29 845
4298.44 838
4298.59 827
4298.74 812
4298.89 793
4299.04 771
4299.19 748
4299.34 725
4299.49 706
4299.64 691
4299.79 678
4299.94 668
4300.09 657
4300.24 646
4300.39 634
4300.54 621
4300.69 607
4300.84 594
4300.99 581
4301.14 569
4301.29 558
4301.44 548
4301.60 538
4301.75 527
4301.90 515
4302.05 501
4302.20 485
4302.35 466
4302.50 446
4302.65 425
4302.80 406
4302.95 389
4303.10 376
4303.25 366
4303.40 360
4303.55 356
4303.70 353
4303.85 350
4304.00 346
4304.15 342
4304.30 338
4304.45 334
4304.60 330
4304.76 325
4304.91 318
4305.06 310
4305.21 300
4305.36 290
4305.51 281
4305.66 274
4305.81 269
4305.96 267
4306.11 266
4306.26 266
4306.41 267
4306.56 268
4306.71 267
4306.86 266
4307.01 263
4307.16 259
4307.31 256
4307.46 253
4307.61 250
4307.77 248
4307.92 248
4308.07 249
4308.22 253
4308.37 258
4308.52 266
4308.67 276
4308.82 288
4308.97 302
4309.12 317
4309.27 333
4309.42 349
4309.57 366
4309.72 384
4309.87 402
4310.02 419
4310.17 436
4310.32 451
4310.48 466
4310.63 479
4310.78 490
4310.93 501
4311.08 511
4311.23 519
4311.38 526
4311.53 531
4311.68 533
4311.83 532
4311.98 528
4312.13 523
4312.28 518
4312.43 512
4312.58 508
4312.73 503
4312.89 499
4313.04 492
4313.19 483
4313.34 471
4313.49 457
4313.64 440
4313.79 423
4313.94 407
4314.09 394
4314.24 384
4314.39 375
4314.54 368
4314.69 359
4314.84 348
4314.99 334
4315.15 319
4315.30 302
4315.45 287
4315.60 275
4315.75 268
4315.90 265
4316.05 267
4316.20 270
4316.35 275
4316.50 279
4316.65 280
4316.80 280
4316.95 277
4317.10 272
4317.25 265
4317.41 258
4317.56 250
4317.71 243
4317.86 238
4318.01 237
4318.16 238
4318.31 242
4318.46 247
4318.61 251
4318.76 252
4318.91 249
4319.06 241
4319.21 231
4319.36 220
4319.52 210
4319.67 203
4319.82 200
4319.97 200
4320.12 201
4320.27 201
4320.42 200
4320.57 196
4320.72 189
4320.87 180
4321.02 170
4321.17 160
4321.32 151
4321.48 143
4321.63 135
4321.78 129
4321.93 123
4322.08 118
4322.23 113
4322.38 109
4322.53 106
4322.68 102
4322.83 99
4322.98 96
4323.13 93
4323.29 91
4323.44 88
4323.59 87
4323.74 85
4323.89 84
4324.04 83
4324.19 81
4324.34 77
4324.49 73
4324.64 66
4324.79 59
4324.94 51
4325.10 44
4325.25 39
4325.40 35
4325.55 33
4325.70 31
4325.85 28
4326.00 25
4326.15 22
4326.30 19
4326.45 19
4326.60 21
4326.75 27
4326.91 35
4327.06 44
4327.21 53
4327.36 60
4327.51 65
4327.66 68
4327.81 69
4327.96 71
4328.11 75
4328.26 82
4328.41 90
4328.57 100
4328.72 110
4328.87 118
4329.02 126
4329.17 131
4329.32 136
4329.47 140
4329.62 145
4329.77 152
4329.92 161
4330.07 171
4330.23 183
4330.38 196
4330.53 209
4330.68 221
4330.83 230
4330.98 235
4331.13 237
4331.28 234
4331.43 227
4331.58 217
4331.73 204
4331.89 191
4332.04 177
4332.19 165
4332.34 155
4332.49 148
4332.64 143
4332.79 141
4332.94 141
4333.09 142
4333.24 144
4333.40 146
4333.55 147
4333.70 148
4333.85 147
4334.00 147
4334.15 146
4334.30 146
4334.45 145
4334.60 143
4334.75 141
4334.91 137
4335.06 131
4335.21 125
4335.36 119
4335.51 115
4335.66 113
4335.81 113
4335.96 115
4336.11 118
4336.27 120
4336.42 119
4336.57 115
4336.72 108
4336.87 99
4337.02 88
4337.17 77
4337.32 66
4337.47 56
4337.62 47
4337.78 40
4337.93 33
4338.08 26
4338.23 20
4338.38 14
4338.53 9
4338.68 5
4338.83 1
4338.98 0
4339.14 0
4339.29 0
4339.44 0
4339.59 0
4339.74 0
4339.89 0
4340.04 0
4340.19 0
4340.34 0
4340.50 2
4340.65 6
4340.80 10
4340.95 15
4341.10 19
4341.25 21
4341.40 22
4341.55 23
4341.70 25
4341.86 27
4342.01 31
4342.16 37
4342.31 46
4342.46 57
4342.61 68
4342.76 80
4342.91 91
4343.06 101
4343.22 109
4343.37 114
4343.52 118
4343.67 121
4343.82 123
4343.97 124
4344.12 124
4344.27 125
4344.43 126
4344.58 128
4344.73 130
4344.88 133
4345.03 136
4345.18 140
4345.33 143
4345.48 145
4345.63 145
4345.79 145
4345.94 145
4346.09 145
4346.24 145
4346.39 146
4346.54 146
4346.69 144
4346.84 140
4347.00 134
4347.15 127
4347.30 120
4347.45 115
4347.60 112
4347.75 110
4347.90 108
4348.05 105
4348.21 100
4348.36 94
4348.51 87
4348.66 81
4348.81 77
4348.96 78
4349.11 82
4349.26 88
4349.42 95
4349.57 101
4349.72 105
4349.87 105
4350.02 101
4350.17 95
4350.32 88
4350.47 79
4350.63 71
4350.78 64
4350.93 58
4351.08 54
4351.23 51
4351.38 50
4351.53 48
4351.68 47
4351.84 45
4351.99 42
4352.14 38
4352.29 34
4352.44 28
4352.59 22
4352.74 15
4352.90 9
4353.05 4
4353.20 1
4353.35 1
4353.50 4
4353.65 11
4353.80 21
4353.95 31
4354.11 42
4354.26 51
4354.41 56
4354.56 57
4354.71 55
4354.86 50
4355.01 43
4355.17 35
4355.32 28
4355.47 22
4355.62 17
4355.77 13
4355.92 10
4356.07 8
4356.23 6
4356.38 3
4356.53 1
4356.68 0
4356.83 0
4356.98 0
4357.13 0
4357.29 0
4357.44 0
4357.59 0
4357.74 0
4357.89 0
4358.04 2
4358.19 4
4358.35 5
4358.50 5
4358.65 4
4358.80 2
4358.95 0
4359.10 0
4359.25 0
4359.41 0
4359.56 0
4359.71 0
4359.86 3
4360.01 5
4360.16 7
4360.31 7
4360.47 7
4360.62 6
4360.77 7
4360.92 9
4361.07 15
4361.22 23
4361.37 33
4361.53 42
4361.68 51
4361.83 57
4361.98 60
4362.13 59
4362.28 56
4362.43 51
4362.59 45
4362.74 40
4362.89 35
4363.04 31
4363.19 27
4363.34 22
4363.50 17
4363.65 11
4363.80 5
4363.95 0
4364.10 0
4364.25 0
4364.40 0
4364.56 4
4364.71 13
4364.86 23
4365.01 31
4365.16 36
4365.31 36
4365.46 33
4365.62 27
4365.77 19
4365.92 11
4366.07 6
4366.22 4
4366.37 5
4366.53 8
4366.68 12
4366.83 17
4366.98 21
4367.13 24
4367.28 26
4367.44 27
4367.59 27
4367.74 26
4367.89 25
4368.04 23
4368.19 22
4368.34 22
4368.50 22
4368.65 24
4368.80 28
4368.95 33
4369.10 39
4369.25 46
4369.41 52
4369.56 56
4369.71 60
4369.86 62
4370.01 64
4370.16 65
4370.32 68
4370.47 72
4370.62 77
4370.77 84
4370.92 93
4371.07 101
4371.23 109
4371.38 117
4371.53 123
4371.68 129
4371.83 134
4371.98 140
4372.14 147
4372.29 156
4372.44 166
4372.59 177
4372.74 189
4372.89 200
4373.05 210
4373.20 220
4373.35 230
4373.50 239
4373.65 249
4373.80 258
4373.96 268
4374.11 279
4374.26 288
4374.41 297
4374.56 303
4374.71 305
4374.87 303
4375.02 296
4375.17 285
4375.32 270
4375.47 254
4375.62 237
4375.78 222
4375.93 209
4376.08 199
4376.23 192
4376.38 188
4376.54 186
4376.69 184
4376.84 182
4376.99 181
4377.14 179
4377.29 176
4377.45 173
4377.60 168
4377.75 163
4377.90 156
4378.05 148
4378.20 137
4378.36 124
4378.51 111
4378.66 97
4378.81 84
4378.96 73
4379.12 66
4379.27 63
4379.42 63
4379.57 66
4379.72 71
4379.87 77
4380.03 83
4380.18 89
4380.33 95
4380.48 102
4380.63 109
4380.78 117
4380.94 125
4381.09 132
4381.24 137
4381.39 141
4381.54 144
4381.70 146
4381.85 148
4382.00 154
4382.15 164
4382.30 178
4382.45 197
4382.61 219
4382.76 243
4382.91 267
4383.06 291
4383.21 313
4383.37 335
4383.52 355
4383.67 377
4383.82 402
4383.97 430
4384.13 463
4384.28 500
4384.43 542
4384.58 585
4384.73 630
4384.88 674
4385.04 718
4385.19 763
4385.34 811
4385.49 865
4385.64 926
4385.80 999
4385.95 1084
4386.10 1184
4386.25 1300
4386.40 1430
4386.56 1574
4386.71 1730
4386.86 1894
4387.01 2064
4387.16 2236
4387.32 2407
4387.47 2575
4387.62 2740
4387.77 2901
4387.92 3058
4388.08 3212
4388.23 3363
4388.38 3511
4388.53 3657
4388.68 3797
4388.83 3931
4388.99 4057
4389.14 4173
4389.29 4277
4389.44 4368
4389.59 4446
4389.75 4511
4389.90 4563
4390.05 4604
4390.20 4635
4390.35 4658
4390.51 4673
4390.66 4681
4390.81 4680
4390.96 4669
4391.11 4642
4391.27 4598
4391.42 4536
4391.57 4455
4391.72 4359
4391.87 4250
4392.03 4134
4392.18 4013
4392.33 3888
4392.48 3761
4392.63 3630
4392.79 3496
4392.94 3358
4393.09 3218
4393.24 3078
4393.39 2940
4393.55 2807
4393.70 2677
4393.85 2551
4394.00 2427
4394.15 2304
4394.31 2182
4394.46 2061
4394.61 1943
4394.76 1828
4394.92 1719
4395.07 1617
4395.22 1521
4395.37 1433
4395.52 1350
4395.68 1274
4395.83 1202
4395.98 1136
4396.13 1076
4396.28 1020
4396.44 970
4396.59 924
4396.74 882
4396.89 843
4397.04 806
4397.20 771
4397.35 737
4397.50 706
4397.65 678
4397.80 652
4397.96 630
4398.11 611
4398.26 591
4398.41 571
4398.57 548
4398.72 522
4398.87 495
4399.02 468
4399.17 442
4399.33 421
4399.48 404
4399.63 393
4399.78 386
4399.93 381
4400.09 378
4400.24 373
4400.39 367
4400.54 359
4400.70 350
4400.85 339
4401.00 328
4401.15 318
4401.30 309
4401.46 302
4401.61 295
4401.76 289
4401.91 283
4402.06 276
4402.22 267
4402.37 256
4402.52 243
4402.67 231
4402.83 220
4402.98 212
4403.13 207
4403.28 208
4403.43 212
4403.59 220
4403.74 227
4403.89 233
4404.04 236
4404.20 234
4404.35 227
4404.50 217
4404.65 206
4404.80 196
4404.96 187
4405.11 182
4405.26 180
4405.41 181
4405.57 184
4405.72 187
4405.87 189
4406.02 189
4406.17 188
4406.33 184
4406.48 178
4406.63 170
4406.78 162
4406.94 154
4407.09 146
4407.24 140
4407.39 135
4407.55 131
4407.70 129
4407.85 127
4408.00 126
4408.15 125
4408.31 125
4408.46 126
4408.61 127
4408.76 131
4408.92 137
4409.07 144
4409.22 151
4409.37 158
4409.52 163
4409.68 164
4409.83 162
4409.98 158
4410.13 152
4410.29 145
4410.44 138
4410.59 134
4410.74 131
4410.90 130
4411.05 131
4411.20 133
4411.35 135
4411.51 138
4411.66 141
4411.81 142
4411.96 142
4412.11 143
4412.27 143
4412.42 145
4412.57 150
4412.72 157
4412.88 165
4413.03 173
4413.18 180
4413.33 184
4413.49 185
4413.64 184
4413.79 181
4413.94 178
4414.10 175
4414.25 173
4414.40 171
4414.55 170
4414.71 168
4414.86 166
4415.01 165
4415.16 164
4415.31 162
4415.47 160
4415.62 156
4415.77 151
4415.92 145
4416.08 137
4416.23 129
4416.38 121
4416.53 114
4416.69 108
4416.84 103
4416.99 99
4417.14 94
4417.30 91
4417.45 88
4417.60 85
4417.75 83
4417.91 82
4418.06 80
4418.21 79
4418.36 76
4418.52 73
4418.67 69
4418.82 65
4418.97 62
4419.13 60
4419.28 59
4419.43 60
4419.58 62
4419.74 66
4419.89 70
4420.04 76
4420.19 82
4420.35 88
4420.50 96
4420.65 104
4420.80 114
4420.96 124
4421.11 134
4421.26 143
4421.41 149
4421.57 153
4421.72 153
4421.87 150
4422.02 145
4422.18 138
4422.33 129
4422.48 119
4422.63 108
4422.79 98
4422.94 89
4423.09 83
4423.24 80
4423.40 81
4423.55 85
4423.70 91
4423.85 98
4424.01 106
4424.16 112
4424.31 117
4424.46 120
4424.62 121
4424.77 121
4424.92 120
4425.07 118
4425.23 117
4425.38 117
4425.53 119
4425.68 124
4425.84 131
4425.99 142
4426.14 156
4426.30 171
4426.45 188
4426.60 203
4426.75 215
4426.91 224
4427.06 228
4427.21 228
4427.36 226
4427.52 223
4427.67 221
4427.82 222
4427.97 224
4428.13 228
4428.28 231
4428.43 233
4428.58 232
4428.74 227
4428.89 219
4429.04 208
4429.20 197
4429.35 189
4429.50 184
4429.65 186
4429.81 193
4429.96 205
4430.11 222
4430.26 241
4430.42 260
4430.57 275
4430.72 287
4430.87 293
4431.03 293
4431.18 289
4431.33 282
4431.49 272
4431.64 263
4431.79 254
4431.94 245
4432.10 236
4432.25 228
4432.40 219
4432.55 210
4432.71 201
4432.86 193
4433.01 185
4433.17 178
4433.32 172
4433.47 166
4433.62 160
4433.78 154
4433.93 146
4434.08 138
4434.23 130
4434.39 121
4434.54 113
4434.69 103
4434.85 94
4435.00 83
4435.15 73
4435.30 62
4435.46 53
4435.61 45
4435.76 38
4435.91 33
4436.07 30
4436.22 28
4436.37 27
4436.53 27
4436.68 27
4436.83 29
4436.98 32
4437.14 35
4437.29 39
4437.44 43
4437.60 46
4437.75 48
4437.90 48
4438.05 46
4438.21 43
4438.36 38
4438.51 33
4438.66 29
4438.82 26
4438.97 24
4439.12 25
4439.28 27
4439.43 32
4439.58 37
4439.73 43
4439.89 50
4440.04 58
4440.19 65
4440.35 72
4440.50 78
4440.65 83
4440.80 86
4440.96 87
4441.11 87
4441.26 86
4441.42 84
4441.57 84
4441.72 85
4441.87 88
4442.03 92
4442.18 97
4442.33 101
4442.49 103
4442.64 100
4442.79 93
4442.94 82
4443.10 68
4443.25 54
4443.40 43
4443.56 36
4443.71 33
4443.86 36
4444.01 42
4444.17 50
4444.32 60
4444.47 69
4444.63 78
4444.78 87
4444.93 94
4445.09 100
4445.24 103
4445.39 103
4445.54 99
4445.70 93
4445.85 84
4446.00 74
4446.16 65
4446.31 57
4446.46 51
4446.61 48
4446.77 48
4446.92 49
4447.07 50
4447.23 52
4447.38 53
4447.53 52
4447.69 48
4447.84 42
4447.99 34
4448.14 25
4448.30 16
4448.45 9
4448.60 5
4448.76 3
4448.91 3
4449.06 3
4449.22 3
4449.37 2
4449.52 0
4449.67 0
4449.83 0
4449.98 0
4450.13 0
4450.29 0
4450.44 0
4450.59 4
4450.75 9
4450.90 15
4451.05 19
4451.20 24
4451.36 27
4451.51 29
4451.66 29
4451.82 27
4451.97 22
4452.12 15
4452.28 7
4452.43 0
4452.58 0
4452.74 0
4452.89 3
4453.04 10
4453.19 20
4453.35 30
4453.50 39
4453.65 45
4453.81 49
4453.96 52
4454.11 56
4454.27 59
4454.42 62
4454.57 66
4454.72 68
4454.88 70
4455.03 71
4455.18 72
4455.34 73
4455.49 76
4455.64 83
4455.80 92
4455.95 103
4456.10 116
4456.26 130
4456.41 142
4456.56 153
4456.72 160
4456.87 166
4457.02 169
4457.17 172
4457.33 174
4457.48 177
4457.63 182
4457.79 189
4457.94 198
4458.09 208
4458.25 219
4458.40 229
4458.55 238
4458.71 245
4458.86 251
4459.01 256
4459.17 261
4459.32 266
4459.47 272
4459.63 278
4459.78 285
4459.93 292
4460.08 299
4460.24 306
4460.39 311
4460.54 315
4460.70 318
4460.85 317
4461.00 314
4461.16 308
4461.31 298
4461.46 285
4461.62 270
4461.77 254
4461.92 238
4462.08 222
4462.23 208
4462.38 195
4462.54 184
4462.69 174
4462.84 164
4463.00 154
4463.15 145
4463.30 137
4463.46 130
4463.61 124
4463.76 118
4463.92 114
4464.07 109
4464.22 103
4464.38 96
4464.53 88
4464.68 80
4464.83 74
4464.99 69
4465.14 66
4465.29 66
4465.45 67
4465.60 68
4465.75 70
4465.91 71
4466.06 71
4466.21 72
4466.37 72
4466.52 72
4466.67 72
4466.83 71
4466.98 70
4467.13 67
4467.29 64
4467.44 60
4467.59 57
4467.75 55
4467.90 55
4468.05 58
4468.21 63
4468.36 69
4468.51 76
4468.67 83
4468.82 90
4468.97 94
4469.13 97
4469.28 99
4469.43 100
4469.59 102
4469.74 105
4469.89 109
4470.05 113
4470.20 117
4470.35 118
4470.51 116
4470.66 110
4470.81 100
4470.97 87
4471.12 73
4471.27 60
4471.43 50
4471.58 43
4471.73 39
4471.89 39
4472.04 41
4472.19 44
4472.35 46
4472.50 48
4472.65 48
4472.81 46
4472.96 43
4473.12 40
4473.27 37
4473.42 35
4473.58 34
4473.73 35
4473.88 38
4474.04 42
4474.19 47
4474.34 52
4474.50 56
4474.65 58
4474.80 59
4474.96 57
4475.11 54
4475.26 49
4475.42 44
4475.57 39
4475.72 35
4475.88 31
4476.03 28
4476.18 27
4476.34 26
4476.49 27
4476.64 29
4476.80 32
4476.95 37
4477.10 42
4477.26 49
4477.41 56
4477.57 63
4477.72 70
4477.87 77
4478.03 84
4478.18 90
4478.33 95
4478.49 98
4478.64 100
4478.79 100
4478.95 98
4479.10 96
4479.25 92
4479.41 88
4479.56 84
4479.71 79
4479.87 74
4480.02 69
4480.17 63
4480.33 57
4480.48 54
4480.64 52
4480.79 53
4480.94 56
4481.10 61
4481.25 66
4481.40 70
4481.56 72
4481.71 72
4481.86 70
4482.02 68
4482.17 66
4482.32 65
4482.48 66
4482.63 68
4482.79 71
4482.94 73
4483.09 74
4483.25 75
4483.40 74
4483.55 73
4483.71 71
4483.86 68
4484.01 64
4484.17 60
4484.32 55
4484.47 50
4484.63 44
4484.78 39
4484.94 36
4485.09 35
4485.24 37
4485.40 43
4485.55 52
4485.70 63
4485.86 75
4486.01 86
4486.16 95
4486.32 101
4486.47 104
4486.63 106
4486.78 108
4486.93 109
4487.09 111
4487.24 113
4487.39 114
4487.55 114
4487.70 112
4487.85 109
4488.01 104
4488.16 99
4488.32 95
4488.47 93
4488.62 93
4488.78 94
4488.93 96
4489.08 99
4489.24 101
4489.39 102
4489.54 101
4489.70 100
4489.85 98
4490.01 94
4490.16 90
4490.31 86
4490.47 83
4490.62 81
4490.77 80
4490.93 81
4491.08 83
4491.24 86
4491.39 88
4491.54 90
4491.70 90
4491.85 88
4492.00 86
4492.16 83
4492.31 80
4492.47 78
4492.62 76
4492.77 74
4492.93 73
4493.08 72
4493.23 70
4493.39 68
4493.54 66
4493.70 65
4493.85 64
4494.00 64
4494.16 66
4494.31 67
4494.46 68
4494.62 69
4494.77 67
4494.93 64
4495.08 58
4495.23 51
4495.39 43
4495.54 36
4495.69 29
4495.85 24
4496.00 20
4496.16 17
4496.31 14
4496.46 10
4496.62 7
4496.77 3
4496.93 0
4497.08 0
4497.23 0
4497.39 0
4497.54 0
4497.69 0
4497.85 0
4498.00 0
4498.16 0
4498.31 2
4498.46 4
4498.62 7
4498.77 10
4498.92 14
4499.08 20
4499.23 27
4499.39 34
4499.54 42
4499.69 50
4499.85 58
4500.00 64
4500.16 69
4500.31 73
4500.46 78
4500.62 82
4500.77 87
4500.93 91
4501.08 96
4501.23 99
4501.39 100
4501.54 100
4501.69 99
4501.85 96
4502.00 94
4502.16 92
4502.31 90
4502.46 89
4502.62 89
4502.77 90
4502.93 92
4503.08 96
4503.23 103
4503.39 112
4503.54 124
4503.70 137
4503.85 151
4504.00 163
4504.16 172
4504.31 179
4504.47 181
4504.62 181
4504.77 179
4504.93 176
4505.08 174
4505.24 173
4505.39 174
4505.54 177
4505.70 181
4505.85 187
4506.00 193
4506.16 199
4506.31 204
4506.47 208
4506.62 213
4506.77 216
4506.93 220
4507.08 223
4507.24 225
4507.39 227
4507.54 228
4507.70 227
4507.85 226
4508.01 224
4508.16 223
4508.31 221
4508.47 221
4508.62 222
4508.78 223
4508.93 224
4509.08 226
4509.24 227
4509.39 229
4509.55 232
4509.70 236
4509.86 241
4510.01 247
4510.16 254
4510.32 258
4510.47 260
4510.63 259
4510.78 252
4510.93 242
4511.09 228
4511.24 211
4511.40 193
4511.55 175
4511.70 157
4511.86 140
4512.01 125
4512.17 112
4512.32 103
4512.47 96
4512.63 92
4512.78 90
4512.94 88
4513.09 87
4513.24 86
4513.40 85
4513.55 85
4513.71 87
4513.86 92
4514.02 99
4514.17 106
4514.32 113
4514.48 118
4514.63 119
4514.79 117
4514.94 112
4515.09 106
4515.25 100
4515.40 94
4515.56 88
4515.71 83
4515.86 79
4516.02 75
4516.17 72
4516.33 70
4516.48 69
4516.64 71
4516.79 75
4516.94 79
4517.10 84
4517.25 89
4517.41 93
4517.56 96
4517.71 98
4517.87 100
4518.02 102
4518.18 104
4518.33 106
4518.49 109
4518.64 113
4518.79 118
4518.95 125
4519.10 134
4519.26 144
4519.41 154
4519.56 164
4519.72 172
4519.87 177
4520.03 179
4520.18 180
4520.34 180
4520.49 179
4520.64 180
4520.80 182
4520.95 185
4521.11 189
4521.26 191
4521.42 191
4521.57 189
4521.72 185
4521.88 181
4522.03 177
4522.19 174
4522.34 173
4522.50 173
4522.65 175
4522.80 178
4522.96 181
4523.11 182
4523.27 182
4523.42 181
4523.57 176
4523.73 169
4523.88 160
4524.04 148
4524.19 135
4524.35 123
4524.50 112
4524.65 104
4524.81 101
4524.96 103
4525.12 110
4525.27 120
4525.43 131
4525.58 142
4525.73 152
4525.89 160
4526.04 166
4526.20 171
4526.35 176
4526.51 180
4526.66 183
4526.82 186
4526.97 188
4527.12 188
4527.28 186
4527.43 184
4527.59 181
4527.74 179
4527.90 179
4528.05 181
4528.20 185
4528.36 191
4528.51 198
4528.67 206
4528.82 213
4528.98 220
4529.13 226
4529.28 231
4529.44 235
4529.59 239
4529.75 243
4529.90 247
4530.06 250
4530.21 254
4530.37 257
4530.52 260
4530.67 263
4530.83 265
4530.98 266
4531.14 265
4531.29 264
4531.45 261
4531.60 259
4531.76 257
4531.91 256
4532.06 256
4532.22 256
4532.37 256
4532.53 255
4532.68 252
4532.84 248
4532.99 242
4533.14 235
4533.30 228
4533.45 222
4533.61 217
4533.76 213
4533.92 211
4534.07 209
4534.23 209
4534.38 209
4534.53 210
4534.69 210
4534.84 212
4535.00 215
4535.15 218
4535.31 223
4535.46 229
4535.62 235
4535.77 241
4535.93 246
4536.08 249
4536.23 252
4536.39 254
4536.54 255
4536.70 256
4536.85 257
4537.01 259
4537.16 261
4537.32 263
4537.47 267
4537.62 270
4537.78 273
4537.93 275
4538.09 273
4538.24 268
4538.40 258
4538.55 244
4538.71 226
4538.86 207
4539.02 189
4539.17 173
4539.32 161
4539.48 154
4539.63 152
4539.79 154
4539.94 158
4540.10 163
4540.25 166
4540.41 167
4540.56 165
4540.72 159
4540.87 152
4541.02 145
4541.18 138
4541.33 133
4541.49 129
4541.64 125
4541.80 122
4541.95 118
4542.11 113
4542.26 107
4542.42 103
4542.57 101
4542.72 103
4542.88 109
4543.03 119
4543.19 130
4543.34 141
4543.50 151
4543.65 157
4543.81 161
4543.96 163
4544.12 163
4544.27 164
4544.43 164
4544.58 165
4544.73 165
4544.89 165
4545.04 163
4545.20 159
4545.35 153
4545.51 145
4545.66 138
4545.82 130
4545.97 124
4546.13 120
4546.28 119
4546.44 119
4546.59 120
4546.75 122
4546.90 123
4547.05 122
4547.21 119
4547.36 113
4547.52 104
4547.67 93
4547.83 82
4547.98 72
4548.14 63
4548.29 57
4548.45 53
4548.60 52
4548.76 54
4548.91 57
4549.07 60
4549.22 65
4549.38 69
4549.53 74
4549.68 79
4549.84 85
4549.99 91
4550.15 97
4550.30 102
4550.46 108
4550.61 113
4550.77 117
4550.92 121
4551.08 124
4551.23 126
4551.39 126
4551.54 123
4551.70 117
4551.85 108
4552.01 97
4552.16 85
4552.32 74
4552.47 67
4552.62 65
4552.78 68
4552.93 73
4553.09 79
4553.24 85
4553.40 88
4553.55 87
4553.71 85
4553.86 81
4554.02 78
4554.17 77
4554.33 79
4554.48 83
4554.64 90
4554.79 96
4554.95 100
4555.10 102
4555.26 101
4555.41 98
4555.57 93
4555.72 88
4555.88 84
4556.03 81
4556.19 79
4556.34 78
4556.49 79
4556.65 80
4556.80 83
4556.96 86
4557.11 90
4557.27 94
4557.42 97
4557.58 98
4557.73 98
4557.89 97
4558.04 96
4558.20 95
4558.35 94
4558.51 95
4558.66 97
4558.82 99
4558.97 100
4559.13 101
4559.28 100
4559.44 100
4559.59 99
4559.75 98
4559.90 96
4560.06 94
4560.21 91
4560.37 88
4560.52 85
4560.68 83
4560.83 80
4560.99 78
4561.14 77
4561.30 75
4561.45 74
4561.61 74
4561.76 76
4561.92 82
4562.07 91
4562.23 103
4562.38 117
4562.54 132
4562.69 144
4562.85 152
4563.00 154
4563.16 150
4563.31 141
4563.46 129
4563.62 116
4563.77 106
4563.93 99
4564.08 96
4564.24 98
4564.39 101
4564.55 106
4564.70 109
4564.86 110
4565.01 108
4565.17 103
4565.32 95
4565.48 87
4565.63 80
4565.79 74
4565.94 70
4566.10 68
4566.25 66
4566.41 64
4566.56 61
4566.72 55
4566.87 48
4567.03 41
4567.18 37
4567.34 36
4567.49 41
4567.65 51
4567.80 66
4567.96 85
4568.11 105
4568.27 126
4568.42 145
4568.58 162
4568.73 175
4568.89 185
4569.04 192
4569.20 194
4569.36 194
4569.51 192
4569.67 188
4569.82 183
4569.98 180
4570.13 179
4570.29 179
4570.44 182
4570.60 186
4570.75 190
4570.91 194
4571.06 196
4571.22 195
4571.37 190
4571.53 184
4571.68 175
4571.84 165
4571.99 156
4572.15 148
4572.30 141
4572.46 138
4572.61 136
4572.77 136
4572.92 138
4573.08 140
4573.23 143
4573.39 146
4573.54 148
4573.70 148
4573.85 148
4574.01 145
4574.16 142
4574.32 137
4574.47 132
4574.63 125
4574.78 119
4574.94 112
4575.09 105
4575.25 99
4575.40 92
4575.56 86
4575.71 80
4575.87 75
4576.02 69
4576.18 64
4576.34 59
4576.49 55
4576.65 52
4576.80 51
4576.96 52
4577.11 54
4577.27 58
4577.42 61
4577.58 64
4577.73 64
4577.89 63
4578.04 59
4578.20 54
4578.35 46
4578.51 39
4578.66 31
4578.82 24
4578.97 18
4579.13 12
4579.28 8
4579.44 4
4579.59 0
4579.75 0
4579.90 0
4580.06 0
4580.22 0
4580.37 0
4580.53 0
4580.68 3
4580.84 7
4580.99 9
4581.15 9
4581.30 6
4581.46 2
4581.61 0
4581.77 0
4581.92 0
4582.08 8
4582.23 20
4582.39 36
4582.54 54
4582.70 71
4582.85 85
4583.01 96
4583.17 103
4583.32 108
4583.48 109
4583.63 108
4583.79 106
4583.94 103
4584.10 99
4584.25 94
4584.41 89
4584.56 83
4584.72 78
4584.87 73
4585.03 69
4585.18 67
4585.34 65
4585.49 64
4585.65 63
4585.81 63
4585.96 64
4586.12 66
4586.27 67
4586.43 68
4586.58 69
4586.74 68
4586.89 67
4587.05 65
4587.20 64
4587.36 62
4587.51 62
4587.67 63
4587.82 65
4587.98 67
4588.14 70
4588.29 74
4588.45 80
4588.60 88
4588.76 98
4588.91 110
4589.07 123
4589.22 136
4589.38 150
4589.53 163
4589.69 176
4589.84 187
4590.00 196
4590.16 203
4590.31 208
4590.47 209
4590.62 208
4590.78 206
4590.93 202
4591.09 200
4591.24 199
4591.40 200
4591.55 203
4591.71 207
4591.87 213
4592.02 220
4592.18 227
4592.33 235
4592.49 243
4592.64 253
4592.80 262
4592.95 270
4593.11 277
4593.26 282
4593.42 287
4593.58 293
4593.73 302
4593.89 314
4594.04 330
4594.20 350
4594.35 372
4594.51 393
4594.66 412
4594.82 428
4594.97 441
4595.13 450
4595.29 458
4595.44 464
4595.60 468
4595.75 472
4595.91 474
4596.06 475
4596.22 473
4596.37 469
4596.53 461
4596.69 451
4596.84 437
4597.00 420
4597.15 401
4597.31 383
4597.46 365
4597.62 349
4597.77 336
4597.93 327
4598.08 322
4598.24 321
4598.40 323
4598.55 328
4598.71 335
4598.86 343
4599.02 350
4599.17 356
4599.33 360
4599.48 360
4599.64 356
4599.80 348
4599.95 336
4600.11 322
4600.26 307
4600.42 292
4600.57 278
4600.73 266
4600.88 256
4601.04 248
4601.20 240
4601.35 233
4601.51 224
4601.66 216
4601.82 208
4601.97 201
4602.13 196
4602.29 193
4602.44 192
4602.60 192
4602.75 191
4602.91 188
4603.06 184
4603.22 178
4603.37 171
4603.53 163
4603.69 156
4603.84 149
4604.00 142
4604.15 136
4604.31 128
4604.46 120
4604.62 112
4604.78 103
4604.93 96
4605.09 91
4605.24 89
4605.40 90
4605.55 93
4605.71 99
4605.87 104
4606.02 108
4606.18 110
4606.33 111
4606.49 109
4606.64 106
4606.80 103
4606.95 101
4607.11 101
4607.27 103
4607.42 107
4607.58 113
4607.73 118
4607.89 122
4608.04 125
4608.20 127
4608.36 127
4608.51 126
4608.67 124
4608.82 122
4608.98 119
4609.13 115
4609.29 109
4609.45 103
4609.60 97
4609.76 93
4609.91 91
4610.07 93
4610.22 99
4610.38 108
4610.54 119
4610.69 130
4610.85 138
4611.00 142
4611.16 141
4611.32 137
4611.47 129
4611.63 120
4611.78 112
4611.94 105
4612.09 99
4612.25 95
4612.41 90
4612.56 85
4612.72 80
4612.87 73
4613.03 67
4613.18 63
4613.34 62
4613.50 65
4613.65 72
4613.81 82
4613.96 94
4614.12 105
4614.28 115
4614.43 123
4614.59 126
4614.74 127
4614.90 125
4615.05 120
4615.21 114
4615.37 107
4615.52 98
4615.68 89
4615.83 79
4615.99 71
4616.15 63
4616.30 57
4616.46 52
4616.61 49
4616.77 45
4616.92 42
4617.08 39
4617.24 37
4617.39 35
4617.55 35
4617.70 38
4617.86 43
4618.02 50
4618.17 57
4618.33 62
4618.48 64
4618.64 64
4618.79 61
4618.95 56
4619.11 50
4619.26 46
4619.42 44
4619.57 43
4619.73 44
4619.89 46
4620.04 49
4620.20 50
4620.35 52
4620.51 53
4620.67 53
4620.82 52
4620.98 51
4621.13 49
4621.29 47
4621.45 46
4621.60 44
4621.76 45
4621.91 46
4622.07 50
4622.23 54
4622.38 59
4622.54 62
4622.69 64
4622.85 64
4623.00 62
4623.16 60
4623.32 58
4623.47 58
4623.63 58
4623.78 59
4623.94 58
4624.10 56
4624.25 52
4624.41 46
4624.56 38
4624.72 29
4624.88 21
4625.03 13
4625.19 5
4625.34 0
4625.50 0
4625.66 0
4625.81 0
4625.97 0
4626.12 0
4626.28 0
4626.44 0
4626.59 5
4626.75 15
4626.90 24
4627.06 29
4627.22 32
4627.37 32
4627.53 31
4627.68 28
4627.84 26
4628.00 25
4628.15 25
4628.31 26
4628.47 27
4628.62 30
4628.78 32
4628.93 35
4629.09 38
4629.25 41
4629.40 44
4629.56 47
4629.71 51
4629.87 54
4630.03 57
4630.18 61
4630.34 64
4630.49 66
4630.65 69
4630.81 71
4630.96 74
4631.12 76
4631.27 78
4631.43 80
4631.59 81
4631.74 82
4631.90 83
4632.06 84
4632.21 85
4632.37 86
4632.52 88
4632.68 90
4632.84 91
4632.99 91
4633.15 89
4633.30 84
4633.46 76
4633.62 66
4633.77 53
4633.93 41
4634.08 30
4634.24 23
4634.40 19
4634.55 20
4634.71 25
4634.87 32
4635.02 41
4635.18 48
4635.33 55
4635.49 59
4635.65 63
4635.80 66
4635.96 70
4636.11 74
4636.27 80
4636.43 86
4636.58 93
4636.74 98
4636.90 103
4637.05 106
4637.21 109
4637.36 112
4637.52 115
4637.68 119
4637.83 123
4637.99 127
4638.15 130
4638.30 132
4638.46 131
4638.61 128
4638.77 123
4638.93 116
4639.08 109
4639.24 103
4639.40 98
4639.55 95
4639.71 94
4639.86 95
4640.02 99
4640.18 103
4640.33 110
4640.49 119
4640.65 128
4640.80 138
4640.96 146
4641.11 152
4641.27 153
4641.43 149
4641.58 141
4641.74 131
4641.90 123
4642.05 116
4642.21 114
4642.36 116
4642.52 121
4642.68 127
4642.83 132
4642.99 134
4643.15 133
4643.30 130
4643.46 126
4643.61 121
4643.77 118
4643.93 115
4644.08 113
4644.24 112
4644.40 110
4644.55 108
4644.71 106
4644.87 104
4645.02 102
4645.18 100
4645.33 98
4645.49 96
4645.65 95
4645.80 95
4645.96 96
4646.12 101
4646.27 109
4646.43 121
4646.59 134
4646.74 148
4646.90 162
4647.05 175
4647.21 187
4647.37 199
4647.52 211
4647.68 225
4647.84 241
4647.99 259
4648.15 278
4648.31 298
4648.46 318
4648.62 339
4648.77 361
4648.93 385
4649.09 411
4649.24 439
4649.40 470
4649.56 505
4649.71 543
4649.87 586
4650.03 633
4650.18 686
4650.34 744
4650.49 806
4650.65 870
4650.81 938
4650.96 1007
4651.12 1079
4651.28 1154
4651.43 1235
4651.59 1320
4651.75 1411
4651.90 1504
4652.06 1598
4652.22 1689
4652.37 1774
4652.53 1850
4652.69 1915
4652.84 1971
4653.00 2015
4653.15 2052
4653.31 2081
4653.47 2107
4653.62 2130
4653.78 2152
4653.94 2175
4654.09 2196
4654.25 2213
4654.41 2225
4654.56 2230
4654.72 2226
4654.88 2215
4655.03 2199
4655.19 2179
4655.35 2158
4655.50 2135
4655.66 2110
4655.81 2082
4655.97 2051
4656.13 2015
4656.28 1975
4656.44 1933
4656.60 1889
4656.75 1844
4656.91 1799
4657.07 1752
4657.22 1705
4657.38 1656
4657.54 1605
4657.69 1554
4657.85 1504
4658.01 1454
4658.16 1406
4658.32 1360
4658.48 1316
4658.63 1274
4658.79 1231
4658.95 1188
4659.10 1142
4659.26 1094
4659.42 1044
4659.57 992
4659.73 942
4659.89 895
4660.04 853
4660.20 820
4660.35 795
4660.51 777
4660.67 767
4660.82 759
4660.98 752
4661.14 743
4661.29 729
4661.45 711
4661.61 689
4661.76 665
4661.92 642
4662.08 621
4662.23 603
4662.39 588
4662.55 576
4662.70 565
4662.86 554
4663.02 543
4663.17 531
4663.33 518
4663.49 504
4663.64 491
4663.80 477
4663.96 464
4664.11 453
4664.27 443
4664.43 436
4664.58 430
4664.74 426
4664.90 422
4665.05 419
4665.21 417
4665.37 414
4665.52 411
4665.68 408
4665.84 405
4665.99 400
4666.15 394
4666.31 385
4666.46 374
4666.62 362
4666.78 348
4666.93 336
4667.09 325
4667.25 316
4667.40 310
4667.56 307
4667.72 306
4667.87 306
4668.03 308
4668.19 309
4668.34 311
4668.50 312
4668.66 311
4668.81 307
4668.97 301
4669.13 290
4669.28 276
4669.44 259
4669.60 239
4669.76 219
4669.91 200
4670.07 184
4670.23 172
4670.38 164
4670.54 159
4670.70 156
4670.85 156
4671.01 157
4671.17 158
4671.32 159
4671.48 159
4671.64 158
4671.79 155
4671.95 151
4672.11 146
4672.26 141
4672.42 137
4672.58 136
4672.73 137
4672.89 141
4673.05 146
4673.20 152
4673.36 157
4673.52 160
4673.67 160
4673.83 158
4673.99 154
4674.15 149
4674.30 145
4674.46 143
4674.62 145
4674.77 150
4674.93 158
4675.09 167
4675.24 177
4675.40 185
4675.56 192
4675.71 195
4675.87 195
4676.03 193
4676.18 190
4676.34 184
4676.50 178
4676.65 170
4676.81 161
4676.97 152
4677.13 143
4677.28 135
4677.44 129
4677.60 126
4677.75 128
4677.91 134
4678.07 145
4678.22 161
4678.38 179
4678.54 200
4678.69 221
4678.85 241
4679.01 259
4679.16 275
4679.32 288
4679.48 299
4679.64 308
4679.79 317
4679.95 327
4680.11 337
4680.26 348
4680.42 358
4680.58 365
4680.73 370
4680.89 371
4681.05 368
4681.20 364
4681.36 358
4681.52 354
4681.68 351
4681.83 351
4681.99 352
4682.15 355
4682.30 358
4682.46 360
4682.62 362
4682.77 362
4682.93 360
4683.09 357
4683.25 353
4683.40 349
4683.56 344
4683.72 339
4683.87 334
4684.03 329
4684.19 322
4684.34 314
4684.50 304
4684.66 292
4684.82 278
4684.97 262
4685.13 245
4685.29 228
4685.44 213
4685.60 199
4685.76 187
4685.91 177
4686.07 168
4686.23 161
4686.39 156
4686.54 152
4686.70 150
4686.86 149
4687.01 150
4687.17 151
4687.33 153
4687.48 153
4687.64 151
4687.80 146
4687.96 140
4688.11 132
4688.27 124
4688.43 118
4688.58 114
4688.74 113
4688.90 116
4689.06 122
4689.21 130
4689.37 140
4689.53 151
4689.68 163
4689.84 177
4690.00 192
4690.15 208
4690.31 226
4690.47 245
4690.63 264
4690.78 281
4690.94 296
4691.10 308
4691.25 314
4691.41 314
4691.57 310
4691.73 302
4691.88 292
4692.04 282
4692.20 274
4692.35 271
4692.51 273
4692.67 281
4692.83 295
4692.98 314
4693.14 336
4693.30 360
4693.45 383
4693.61 404
4693.77 422
4693.93 438
4694.08 453
4694.24 468
4694.40 485
4694.55 503
4694.71 523
4694.87 543
4695.03 559
4695.18 570
4695.34 575
4695.50 573
4695.65 567
4695.81 559
4695.97 551
4696.13 546
4696.28 544
4696.44 544
4696.60 546
4696.75 546
4696.91 543
4697.07 536
4697.23 523
4697.38 507
4697.54 487
4697.70 464
4697.86 440
4698.01 417
4698.17 395
4698.33 376
4698.48 360
4698.64 347
4698.80 338
4698.96 333
4699.11 330
4699.27 329
4699.43 330
4699.59 330
4699.74 329
4699.90 326
4700.06 320
4700.21 312
4700.37 301
4700.53 288
4700.69 274
4700.84 259
4701.00 244
4701.16 228
4701.31 213
4701.47 199
4701.63 184
4701.79 170
4701.94 158
4702.10 147
4702.26 138
4702.42 131
4702.57 127
4702.73 126
4702.89 126
4703.05 128
4703.20 130
4703.36 133
4703.52 135
4703.67 137
4703.83 137
4703.99 136
4704.15 133
4704.30 128
4704.46 122
4704.62 114
4704.78 107
4704.93 100
4705.09 94
4705.25 89
4705.41 86
4705.56 83
4705.72 80
4705.88 77
4706.03 74
4706.19 69
4706.35 65
4706.51 60
4706.66 56
4706.82 52
4706.98 49
4707.14 48
4707.29 47
4707.45 47
4707.61 47
4707.77 45
4707.92 42
4708.08 38
4708.24 33
4708.40 28
4708.55 24
4708.71 22
4708.87 23
4709.02 26
4709.18 32
4709.34 40
4709.50 50
4709.65 59
4709.81 68
4709.97 75
4710.13 81
4710.28 84
4710.44 84
4710.60 82
4710.76 78
4710.91 74
4711.07 70
4711.23 66
4711.39 65
4711.54 66
4711.70 69
4711.86 73
4712.02 78
4712.17 83
4712.33 86
4712.49 86
4712.65 82
4712.80 74
4712.96 62
4713.12 48
4713.28 32
4713.43 16
4713.59 1
4713.75 0
4713.91 0
4714.06 0
4714.22 0
4714.38 0
4714.54 0
4714.69 0
4714.85 4
4715.01 11
4715.17 17
4715.32 19
4715.48 20
4715.64 19
4715.80 17
4715.95 16
4716.11 15
4716.27 16
4716.43 19
4716.58 22
4716.74 27
4716.90 32
4717.06 37
4717.21 43
4717.37 49
4717.53 55
4717.69 62
4717.84 68
4718.00 73
4718.16 76
4718.32 77
4718.47 77
4718.63 74
4718.79 70
4718.95 67
4719.10 63
4719.26 62
4719.42 61
4719.58 61
4719.73 60
4719.89 59
4720.05 56
4720.21 51
4720.36 46
4720.52 40
4720.68 36
4720.84 34
4721.00 33
4721.15 33
4721.31 35
4721.47 37
4721.63 40
4721.78 45
4721.94 51
4722.10 57
4722.26 63
4722.41 66
4722.57 67
4722.73 64
4722.89 57
4723.04 47
4723.20 36
4723.36 24
4723.52 14
4723.68 5
4723.83 0
4723.99 0
4724.15 0
4724.31 0
4724.46 0
4724.62 0
4724.78 0
4724.94 0
4725.09 0
4725.25 9
4725.41 21
4725.57 34
4725.72 44
4725.88 52
4726.04 55
4726.20 55
4726.36 52
4726.51 47
4726.67 42
4726.83 36
4726.99 32
4727.14 30
4727.30 30
4727.46 31
4727.62 34
4727.77 37
4727.93 42
4728.09 47
4728.25 52
4728.41 58
4728.56 64
4728.72 71
4728.88 79
4729.04 87
4729.19 95
4729.35 104
4729.51 112
4729.67 119
4729.83 125
4729.98 130
4730.14 134
4730.30 137
4730.46 140
4730.61 142
4730.77 145
4730.93 148
4731.09 151
4731.25 153
4731.40 153
4731.56 152
4731.72 149
4731.88 145
4732.03 139
4732.19 133
4732.35 126
4732.51 119
4732.67 111
4732.82 103
4732.98 94
4733.14 86
4733.30 79
4733.45 73
4733.61 69
4733.77 68
4733.93 68
4734.09 70
4734.24 72
4734.40 73
4734.56 72
4734.72 69
4734.88 64
4735.03 58
4735.19 51
4735.35 45
4735.51 41
4735.66 39
4735.82 41
4735.98 45
4736.14 52
4736.30 60
4736.45 68
4736.61 76
4736.77 83
4736.93 86
4737.09 88
4737.24 87
4737.40 84
4737.56 81
4737.72 77
4737.87 74
4738.03 72
4738.19 69
4738.35 67
4738.51 64
4738.66 61
4738.82 58
4738.98 55
4739.14 53
4739.30 52
4739.45 52
4739.61 53
4739.77 55
4739.93 56
4740.09 57
4740.24 57
4740.40 57
4740.56 57
4740.72 58
4740.87 59
4741.03 61
4741.19 64
4741.35 68
4741.51 72
4741.66 78
4741.82 86
4741.98 95
4742.14 105
4742.30 114
4742.45 122
4742.61 129
4742.77 132
4742.93 133
4743.09 130
4743.24 126
4743.40 121
4743.56 115
4743.72 110
4743.88 106
4744.03 103
4744.19 101
4744.35 99
4744.51 99
4744.67 98
4744.82 98
4744.98 96
4745.14 93
4745.30 90
4745.46 86
4745.61 83
4745.77 81
4745.93 82
4746.09 85
4746.25 90
4746.40 96
4746.56 103
4746.72 108
4746.88 113
4747.04 115
4747.19 116
4747.35 117
4747.51 117
4747.67 118
4747.83 117
4747.98 116
4748.14 113
4748.30 108
4748.46 99
4748.62 89
4748.78 79
4748.93 69
4749.09 62
4749.25 58
4749.41 57
4749.57 59
4749.72 63
4749.88 67
4750.04 71
4750.20 73
4750.36 74
4750.51 72
4750.67 68
4750.83 63
4750.99 57
4751.15 51
4751.30 45
4751.46 40
4751.62 36
4751.78 35
4751.94 35
4752.10 37
4752.25 41
4752.41 45
4752.57 49
4752.73 52
4752.89 53
4753.04 53
4753.20 53
4753.36 52
4753.52 52
4753.68 52
4753.83 51
4753.99 49
4754.15 45
4754.31 39
4754.47 33
4754.63 27
4754.78 23
4754.94 23
4755.10 27
4755.26 33
4755.42 42
4755.57 52
4755.73 61
4755.89 70
4756.05 77
4756.21 84
4756.37 89
4756.52 94
4756.68 99
4756.84 102
4757.00 105
4757.16 106
4757.31 106
4757.47 105
4757.63 102
4757.79 100
4757.95 97
4758.11 93
4758.26 88
4758.42 83
4758.58 78
4758.74 72
4758.90 67
4759.06 62
4759.21 59
4759.37 59
4759.53 60
4759.69 62
4759.85 65
4760.00 68
4760.16 69
4760.32 69
4760.48 67
4760.64 62
4760.80 57
4760.95 52
4761.11 47
4761.27 44
4761.43 42
4761.59 39
4761.75 37
4761.90 32
4762.06 26
4762.22 18
4762.38 9
4762.54 1
4762.70 0
4762.85 0
4763.01 0
4763.17 0
4763.33 0
4763.49 0
4763.65 0
4763.80 5
4763.96 8
4764.12 11
4764.28 11
4764.44 9
4764.60 7
4764.75 3
4764.91 1
4765.07 0
4765.23 0
4765.39 2
4765.55 6
4765.70 10
4765.86 15
4766.02 20
4766.18 25
4766.34 30
4766.50 37
4766.65 46
4766.81 55
4766.97 65
4767.13 76
4767.29 86
4767.45 95
4767.60 104
4767.76 113
4767.92 124
4768.08 136
4768.24 152
4768.40 169
4768.55 189
4768.71 209
4768.87 229
4769.03 247
4769.19 262
4769.35 274
4769.51 283
4769.66 289
4769.82 294
4769.98 298
4770.14 302
4770.30 306
4770.46 310
4770.61 313
4770.77 317
4770.93 320
4771.09 325
4771.25 330
4771.41 336
4771.56 342
4771.72 346
4771.88 348
4772.04 344
4772.20 334
4772.36 319
4772.52 299
4772.67 277
4772.83 256
4772.99 237
4773.15 224
4773.31 216
4773.47 215
4773.62 218
4773.78 223
4773.94 230
4774.10 235
4774.26 238
4774.42 239
4774.58 238
4774.73 236
4774.89 233
4775.05 229
4775.21 225
4775.37 220
4775.53 212
4775.69 203
4775.84 192
4776.00 179
4776.16 166
4776.32 154
4776.48 143
4776.64 136
4776.80 132
4776.95 133
4777.11 138
4777.27 146
4777.43 157
4777.59 167
4777.75 175
4777.90 179
4778.06 177
4778.22 169
4778.38 156
4778.54 139
4778.70 121
4778.86 104
4779.01 90
4779.17 80
4779.33 74
4779.49 73
4779.65 74
4779.81 78
4779.97 81
4780.12 84
4780.28 85
4780.44 84
4780.60 82
4780.76 78
4780.92 73
4781.08 67
4781.24 62
4781.39 57
4781.55 52
4781.71 48
4781.87 45
4782.03 44
4782.19 44
4782.35 47
4782.50 51
4782.66 56
4782.82 61
4782.98 65
4783.14 66
4783.30 65
4783.46 61
4783.61 55
4783.77 49
4783.93 45
4784.09 45
4784.25 48
4784.41 56
4784.57 67
4784.73 79
4784.88 91
4785.04 101
4785.20 109
4785.36 114
4785.52 117
4785.68 118
4785.84 120
4785.99 121
4786.15 123
4786.31 126
4786.47 128
4786.63 131
4786.79 134
4786.95 136
4787.11 138
4787.26 139
4787.42 141
4787.58 143
4787.74 147
4787.90 152
4788.06 159
4788.22 167
4788.38 177
4788.53 188
4788.69 203
4788.85 221
4789.01 242
4789.17 265
4789.33 289
4789.49 313
4789.65 335
4789.80 355
4789.96 373
4790.12 391
4790.28 411
4790.44 434
4790.60 460
4790.76 488
4790.92 515
4791.07 540
4791.23 559
4791.39 572
4791.55 579
4791.71 580
4791.87 577
4792.03 572
4792.19 565
4792.34 556
4792.50 545
4792.66 533
4792.82 520
4792.98 506
4793.14 493
4793.30 482
4793.46 473
4793.61 468
4793.77 466
4793.93 466
4794.09 468
4794.25 470
4794.41 471
4794.57 470
4794.73 468
4794.89 462
4795.04 454
4795.20 444
4795.36 431
4795.52 417
4795.68 403
4795.84 390
4796.00 377
4796.16 365
4796.32 355
4796.47 344
4796.63 334
4796.79 324
4796.95 313
4797.11 301
4797.27 288
4797.43 275
4797.59 260
4797.75 244
4797.90 228
4798.06 212
4798.22 198
4798.38 188
4798.54 182
4798.70 181
4798.86 185
4799.02 192
4799.18 200
4799.33 207
4799.49 212
4799.65 214
4799.81 213
4799.97 208
4800.13 200
4800.29 189
4800.45 177
4800.61 162
4800.76 147
4800.92 131
4801.08 117
4801.24 104
4801.40 95
4801.56 89
4801.72 85
4801.88 84
4802.04 84
4802.19 85
4802.35 84
4802.51 83
4802.67 80
4802.83 76
4802.99 72
4803.15 69
4803.31 66
4803.47 66
4803.63 69
4803.78 73
4803.94 80
4804.10 88
4804.26 98
4804.42 108
4804.58 120
4804.74 131
4804.90 143
4805.06 154
4805.22 162
4805.37 168
4805.53 170
4805.69 169
4805.85 165
4806.01 161
4806.17 159
4806.33 159
4806.49 162
4806.65 169
4806.81 178
4806.96 189
4807.12 198
4807.28 205
4807.44 210
4807.60 211
4807.76 209
4807.92 205
4808.08 199
4808.24 194
4808.40 190
[truncated: 757,911 more chars]
