# Supplementary material for: Methylobacterium Species Promoting Rice and Barley Growth and Interaction Specificity Revealed with Whole-Cell Matrix-Assisted Laser Desorption / Ionization-Time-of-Flight Mass Spectrometry (MALDI-TOF/MS) Analysis
Source: PLoS One. 2015 Jun 8;10(6):e0129509. doi: 10.1371/journal.pone.0129509 (PMC4460032; doi:10.1371/journal.pone.0129509)
Supplement: S2 Data — (ZIP) [file pone.0129509.s002.zip › Supplementary data 2 (ms from inoculated rice)/66g-14 .txt]

780.88 0
780.94 0
781.01 0
781.07 0
781.14 0
781.20 0
781.26 0
781.33 0
781.39 0
781.46 0
781.52 0
781.58 0
781.65 0
781.71 0
781.78 0
781.84 0
781.91 0
781.97 0
782.03 0
782.10 0
782.16 0
782.23 0
782.29 0
782.35 0
782.42 0
782.48 0
782.55 0
782.61 0
782.67 0
782.74 0
782.80 0
782.87 0
782.93 0
783.00 0
783.06 0
783.12 0
783.19 0
783.25 0
783.32 0
783.38 0
783.44 0
783.51 0
783.57 0
783.64 0
783.70 0
783.77 0
783.83 0
783.89 0
783.96 0
784.02 0
784.09 0
784.15 0
784.21 0
784.28 0
784.34 0
784.41 0
784.47 0
784.54 0
784.60 0
784.66 0
784.73 0
784.79 0
784.86 0
784.92 0
784.98 0
785.05 0
785.11 0
785.18 0
785.24 0
785.31 0
785.37 0
785.43 0
785.50 0
785.56 0
785.63 0
785.69 0
785.76 0
785.82 0
785.88 0
785.95 0
786.01 0
786.08 0
786.14 0
786.21 0
786.27 0
786.33 0
786.40 0
786.46 0
786.53 0
786.59 0
786.66 0
786.72 0
786.78 0
786.85 0
786.91 0
786.98 0
787.04 0
787.11 0
787.17 0
787.23 0
787.30 0
787.36 0
787.43 0
787.49 0
787.56 0
787.62 0
787.68 0
787.75 0
787.81 0
787.88 0
787.94 0
788.01 0
788.07 0
788.13 0
788.20 0
788.26 0
788.33 0
788.39 0
788.46 0
788.52 0
788.58 0
788.65 0
788.71 0
788.78 0
788.84 0
788.91 0
788.97 0
789.04 0
789.10 0
789.16 0
789.23 0
789.29 0
789.36 0
789.42 0
789.49 0
789.55 0
789.61 0
789.68 0
789.74 0
789.81 0
789.87 0
789.94 0
790.00 0
790.07 0
790.13 0
790.19 0
790.26 0
790.32 0
790.39 0
790.45 0
790.52 0
790.58 0
790.65 0
790.71 0
790.77 0
790.84 0
790.90 0
790.97 0
791.03 0
791.10 0
791.16 0
791.23 0
791.29 0
791.35 0
791.42 0
791.48 0
791.55 0
791.61 0
791.68 0
791.74 0
791.81 0
791.87 0
791.94 0
792.00 0
792.06 0
792.13 0
792.19 0
792.26 0
792.32 0
792.39 0
792.45 0
792.52 0
792.58 0
792.64 0
792.71 0
792.77 0
792.84 0
792.90 0
792.97 0
793.03 0
793.10 0
793.16 0
793.23 0
793.29 0
793.35 0
793.42 0
793.48 0
793.55 0
793.61 0
793.68 0
793.74 0
793.81 0
793.87 0
793.94 0
794.00 0
794.07 0
794.13 0
794.19 0
794.26 0
794.32 0
794.39 0
794.45 0
794.52 0
794.58 0
794.65 0
794.71 0
794.78 0
794.84 0
794.90 0
794.97 0
795.03 0
795.10 0
795.16 0
795.23 0
795.29 0
795.36 0
795.42 0
795.49 0
795.55 0
795.62 0
795.68 0
795.75 0
795.81 0
795.87 0
795.94 0
796.00 0
796.07 0
796.13 0
796.20 0
796.26 0
796.33 0
796.39 0
796.46 0
796.52 0
796.59 0
796.65 0
796.72 0
796.78 0
796.84 0
796.91 0
796.97 0
797.04 0
797.10 0
797.17 0
797.23 0
797.30 0
797.36 0
797.43 0
797.49 0
797.56 0
797.62 0
797.69 0
797.75 0
797.82 0
797.88 0
797.94 0
798.01 0
798.07 0
798.14 0
798.20 0
798.27 0
798.33 0
798.40 0
798.46 0
798.53 0
798.59 0
798.66 0
798.72 0
798.79 0
798.85 0
798.92 0
798.98 0
799.05 0
799.11 0
799.18 0
799.24 0
799.31 0
799.37 0
799.43 0
799.50 0
799.56 0
799.63 0
799.69 0
799.76 0
799.82 0
799.89 0
799.95 0
800.02 0
800.08 0
800.15 0
800.21 0
800.28 0
800.34 0
800.41 0
800.47 0
800.54 0
800.60 0
800.67 0
800.73 0
800.80 0
800.86 0
800.93 0
800.99 0
801.06 0
801.12 0
801.19 0
801.25 0
801.32 0
801.38 0
801.44 0
801.51 0
801.57 0
801.64 0
801.70 0
801.77 0
801.83 0
801.90 0
801.96 0
802.03 0
802.09 0
802.16 0
802.22 0
802.29 0
802.35 0
802.42 0
802.48 0
802.55 0
802.61 0
802.68 0
802.74 0
802.81 0
802.87 0
802.94 0
803.00 0
803.07 0
803.13 0
803.20 0
803.26 0
803.33 0
803.39 0
803.46 0
803.52 0
803.59 0
803.65 0
803.72 0
803.78 0
803.85 0
803.91 0
803.98 0
804.04 0
804.11 0
804.17 0
804.24 0
804.30 0
804.37 0
804.43 0
804.50 0
804.56 0
804.63 0
804.69 0
804.76 0
804.82 0
804.89 0
804.95 0
805.02 0
805.08 0
805.15 0
805.21 0
805.28 0
805.34 0
805.41 0
805.47 0
805.54 0
805.60 0
805.67 0
805.73 0
805.80 0
805.86 0
805.93 0
805.99 0
806.06 0
806.12 0
806.19 0
806.25 0
806.32 0
806.38 0
806.45 0
806.51 0
806.58 0
806.64 0
806.71 0
806.77 0
806.84 0
806.90 0
806.97 0
807.03 0
807.10 0
807.16 0
807.23 0
807.30 0
807.36 0
807.43 0
807.49 0
807.56 0
807.62 0
807.69 0
807.75 0
807.82 0
807.88 0
807.95 0
808.01 0
808.08 0
808.14 0
808.21 0
808.27 0
808.34 0
808.40 0
808.47 0
808.53 0
808.60 0
808.66 0
808.73 0
808.79 0
808.86 0
808.92 0
808.99 0
809.05 0
809.12 0
809.18 0
809.25 0
809.32 0
809.38 0
809.45 0
809.51 0
809.58 0
809.64 0
809.71 0
809.77 0
809.84 0
809.90 0
809.97 0
810.03 0
810.10 0
810.16 0
810.23 0
810.29 0
810.36 0
810.42 0
810.49 0
810.55 0
810.62 0
810.69 0
810.75 0
810.82 0
810.88 0
810.95 0
811.01 0
811.08 0
811.14 0
811.21 0
811.27 0
811.34 0
811.40 0
811.47 0
811.53 0
811.60 0
811.66 0
811.73 0
811.79 0
811.86 0
811.93 0
811.99 0
812.06 0
812.12 0
812.19 0
812.25 0
812.32 0
812.38 0
812.45 0
812.51 0
812.58 0
812.64 0
812.71 0
812.77 0
812.84 0
812.91 0
812.97 0
813.04 0
813.10 0
813.17 0
813.23 0
813.30 0
813.36 0
813.43 0
813.49 0
813.56 0
813.62 0
813.69 0
813.76 0
813.82 0
813.89 0
813.95 0
814.02 0
814.08 0
814.15 0
814.21 0
814.28 0
814.34 0
814.41 0
814.47 0
814.54 0
814.61 0
814.67 0
814.74 0
814.80 0
814.87 0
814.93 0
815.00 0
815.06 0
815.13 0
815.19 0
815.26 0
815.33 0
815.39 0
815.46 0
815.52 0
815.59 0
815.65 0
815.72 0
815.78 0
815.85 0
815.91 0
815.98 0
816.05 0
816.11 0
816.18 0
816.24 0
816.31 0
816.37 0
816.44 0
816.50 0
816.57 0
816.63 0
816.70 0
816.77 0
816.83 0
816.90 0
816.96 0
817.03 0
817.09 0
817.16 0
817.22 0
817.29 0
817.36 0
817.42 0
817.49 0
817.55 0
817.62 0
817.68 0
817.75 0
817.81 0
817.88 0
817.94 0
818.01 0
818.08 0
818.14 0
818.21 0
818.27 0
818.34 0
818.40 0
818.47 0
818.54 0
818.60 0
818.67 0
818.73 0
818.80 0
818.86 0
818.93 0
818.99 0
819.06 0
819.13 0
819.19 0
819.26 0
819.32 0
819.39 0
819.45 0
819.52 0
819.58 0
819.65 0
819.72 0
819.78 0
819.85 0
819.91 0
819.98 0
820.04 0
820.11 0
820.18 0
820.24 0
820.31 0
820.37 0
820.44 0
820.50 0
820.57 0
820.63 0
820.70 0
820.77 0
820.83 0
820.90 0
820.96 0
821.03 0
821.09 0
821.16 0
821.23 0
821.29 0
821.36 0
821.42 0
821.49 0
821.55 0
821.62 0
821.69 0
821.75 0
821.82 0
821.88 0
821.95 0
822.01 0
822.08 0
822.15 0
822.21 0
822.28 0
822.34 0
822.41 0
822.47 0
822.54 0
822.61 0
822.67 0
822.74 0
822.80 0
822.87 0
822.93 0
823.00 0
823.07 0
823.13 0
823.20 0
823.26 0
823.33 0
823.39 0
823.46 0
823.53 0
823.59 0
823.66 0
823.72 0
823.79 0
823.86 0
823.92 0
823.99 0
824.05 0
824.12 0
824.18 0
824.25 0
824.32 0
824.38 0
824.45 0
824.51 0
824.58 0
824.64 0
824.71 0
824.78 0
824.84 0
824.91 0
824.97 0
825.04 0
825.11 0
825.17 0
825.24 0
825.30 0
825.37 0
825.43 0
825.50 0
825.57 0
825.63 0
825.70 0
825.76 0
825.83 0
825.90 0
825.96 0
826.03 0
826.09 0
826.16 0
826.23 0
826.29 0
826.36 0
826.42 0
826.49 0
826.55 0
826.62 0
826.69 0
826.75 0
826.82 0
826.88 0
826.95 0
827.02 0
827.08 0
827.15 0
827.21 0
827.28 0
827.35 0
827.41 0
827.48 0
827.54 0
827.61 0
827.68 0
827.74 0
827.81 0
827.87 0
827.94 0
828.00 0
828.07 0
828.14 0
828.20 0
828.27 0
828.33 0
828.40 0
828.47 0
828.53 0
828.60 0
828.66 0
828.73 0
828.80 0
828.86 0
828.93 0
828.99 0
829.06 0
829.13 0
829.19 0
829.26 0
829.32 0
829.39 0
829.46 0
829.52 0
829.59 0
829.65 0
829.72 0
829.79 0
829.85 0
829.92 0
829.98 0
830.05 0
830.12 0
830.18 0
830.25 0
830.31 0
830.38 0
830.45 0
830.51 0
830.58 0
830.65 0
830.71 0
830.78 0
830.84 0
830.91 0
830.98 0
831.04 0
831.11 0
831.17 0
831.24 0
831.31 0
831.37 0
831.44 0
831.50 0
831.57 0
831.64 0
831.70 0
831.77 0
831.83 0
831.90 0
831.97 0
832.03 0
832.10 0
832.17 0
832.23 0
832.30 0
832.36 0
832.43 0
832.50 0
832.56 0
832.63 0
832.69 0
832.76 0
832.83 0
832.89 0
832.96 0
833.02 0
833.09 0
833.16 0
833.22 0
833.29 0
833.36 0
833.42 0
833.49 0
833.55 0
833.62 0
833.69 0
833.75 0
833.82 0
833.89 0
833.95 0
834.02 0
834.08 0
834.15 0
834.22 0
834.28 0
834.35 0
834.41 0
834.48 0
834.55 0
834.61 0
834.68 0
834.75 0
834.81 0
834.88 0
834.94 0
835.01 0
835.08 0
835.14 0
835.21 0
835.28 0
835.34 0
835.41 0
835.47 0
835.54 0
835.61 0
835.67 0
835.74 0
835.81 0
835.87 0
835.94 0
836.00 0
836.07 0
836.14 0
836.20 0
836.27 0
836.34 0
836.40 0
836.47 0
836.53 0
836.60 0
836.67 0
836.73 0
836.80 0
836.87 0
836.93 0
837.00 0
837.06 0
837.13 0
837.20 0
837.26 0
837.33 0
837.40 0
837.46 0
837.53 0
837.60 0
837.66 0
837.73 0
837.79 0
837.86 0
837.93 0
837.99 0
838.06 0
838.13 0
838.19 0
838.26 0
838.33 0
838.39 0
838.46 0
838.52 0
838.59 0
838.66 0
838.72 0
838.79 0
838.86 0
838.92 0
838.99 0
839.06 0
839.12 0
839.19 0
839.25 0
839.32 0
839.39 0
839.45 0
839.52 0
839.59 0
839.65 0
839.72 0
839.79 0
839.85 0
839.92 0
839.99 0
840.05 0
840.12 0
840.18 0
840.25 0
840.32 0
840.38 0
840.45 0
840.52 0
840.58 0
840.65 0
840.72 0
840.78 0
840.85 0
840.92 0
840.98 0
841.05 0
841.11 0
841.18 0
841.25 0
841.31 0
841.38 0
841.45 0
841.51 0
841.58 0
841.65 0
841.71 0
841.78 0
841.85 0
841.91 0
841.98 0
842.05 0
842.11 0
842.18 0
842.25 0
842.31 0
842.38 0
842.44 0
842.51 0
842.58 0
842.64 0
842.71 0
842.78 0
842.84 0
842.91 0
842.98 0
843.04 0
843.11 0
843.18 0
843.24 0
843.31 0
843.38 0
843.44 0
843.51 0
843.58 0
843.64 0
843.71 0
843.78 0
843.84 0
843.91 0
843.98 0
844.04 0
844.11 0
844.18 0
844.24 0
844.31 0
844.38 0
844.44 0
844.51 0
844.58 0
844.64 0
844.71 0
844.77 0
844.84 0
844.91 0
844.97 0
845.04 0
845.11 0
845.17 0
845.24 0
845.31 0
845.37 0
845.44 0
845.51 0
845.57 0
845.64 0
845.71 0
845.77 0
845.84 0
845.91 0
845.97 0
846.04 0
846.11 0
846.17 0
846.24 0
846.31 0
846.37 0
846.44 0
846.51 0
846.57 0
846.64 0
846.71 0
846.77 0
846.84 0
846.91 0
846.97 0
847.04 0
847.11 0
847.17 0
847.24 0
847.31 0
847.37 0
847.44 0
847.51 0
847.58 0
847.64 0
847.71 0
847.78 0
847.84 0
847.91 0
847.98 0
848.04 0
848.11 0
848.18 0
848.24 0
848.31 0
848.38 0
848.44 0
848.51 0
848.58 0
848.64 0
848.71 0
848.78 0
848.84 0
848.91 0
848.98 0
849.04 0
849.11 0
849.18 0
849.24 0
849.31 0
849.38 0
849.44 0
849.51 0
849.58 0
849.64 0
849.71 0
849.78 0
849.85 0
849.91 0
849.98 0
850.05 0
850.11 0
850.18 0
850.25 0
850.31 0
850.38 0
850.45 0
850.51 0
850.58 0
850.65 0
850.71 0
850.78 0
850.85 0
850.91 0
850.98 0
851.05 0
851.12 0
851.18 0
851.25 0
851.32 0
851.38 0
851.45 0
851.52 0
851.58 0
851.65 0
851.72 0
851.78 0
851.85 0
851.92 0
851.98 0
852.05 0
852.12 0
852.19 0
852.25 0
852.32 0
852.39 0
852.45 0
852.52 0
852.59 0
852.65 0
852.72 0
852.79 0
852.85 0
852.92 0
852.99 0
853.06 0
853.12 0
853.19 0
853.26 0
853.32 0
853.39 0
853.46 0
853.52 0
853.59 0
853.66 0
853.73 0
853.79 0
853.86 0
853.93 0
853.99 0
854.06 0
854.13 0
854.19 0
854.26 0
854.33 0
854.39 0
854.46 0
854.53 0
854.60 0
854.66 0
854.73 0
854.80 0
854.86 0
854.93 0
855.00 0
855.07 0
855.13 0
855.20 0
855.27 0
855.33 0
855.40 0
855.47 0
855.53 0
855.60 0
855.67 0
855.74 0
855.80 0
855.87 0
855.94 0
856.00 0
856.07 0
856.14 0
856.20 0
856.27 0
856.34 0
856.41 0
856.47 0
856.54 0
856.61 0
856.67 0
856.74 0
856.81 0
856.88 0
856.94 0
857.01 0
857.08 0
857.14 0
857.21 0
857.28 0
857.35 0
857.41 0
857.48 0
857.55 0
857.61 0
857.68 0
857.75 0
857.82 0
857.88 0
857.95 0
858.02 0
858.08 0
858.15 0
858.22 0
858.29 0
858.35 0
858.42 0
858.49 0
858.55 0
858.62 0
858.69 0
858.76 0
858.82 0
858.89 0
858.96 0
859.02 0
859.09 0
859.16 0
859.23 0
859.29 0
859.36 0
859.43 0
859.49 0
859.56 0
859.63 0
859.70 0
859.76 0
859.83 0
859.90 0
859.96 0
860.03 0
860.10 0
860.17 0
860.23 0
860.30 0
860.37 0
860.44 0
860.50 0
860.57 0
860.64 0
860.70 0
860.77 0
860.84 0
860.91 0
860.97 0
861.04 0
861.11 0
861.17 0
861.24 0
861.31 0
861.38 0
861.44 0
861.51 0
861.58 0
861.65 0
861.71 0
861.78 0
861.85 0
861.91 0
861.98 0
862.05 0
862.12 0
862.18 0
862.25 0
862.32 0
862.39 0
862.45 0
862.52 0
862.59 0
862.66 0
862.72 0
862.79 0
862.86 0
862.92 0
862.99 0
863.06 0
863.13 0
863.19 0
863.26 0
863.33 0
863.40 0
863.46 0
863.53 0
863.60 0
863.67 0
863.73 0
863.80 0
863.87 0
863.93 0
864.00 0
864.07 0
864.14 0
864.20 0
864.27 0
864.34 0
864.41 0
864.47 0
864.54 0
864.61 0
864.68 0
864.74 0
864.81 0
864.88 0
864.95 0
865.01 0
865.08 0
865.15 0
865.22 0
865.28 0
865.35 0
865.42 0
865.48 0
865.55 0
865.62 0
865.69 0
865.75 0
865.82 0
865.89 0
865.96 0
866.02 0
866.09 0
866.16 0
866.23 0
866.29 0
866.36 0
866.43 0
866.50 0
866.56 0
866.63 0
866.70 0
866.77 0
866.83 0
866.90 0
866.97 0
867.04 0
867.10 0
867.17 0
867.24 0
867.31 0
867.37 0
867.44 0
867.51 0
867.58 0
867.64 0
867.71 0
867.78 0
867.85 0
867.91 0
867.98 0
868.05 0
868.12 0
868.18 0
868.25 0
868.32 0
868.39 0
868.45 0
868.52 0
868.59 0
868.66 0
868.72 0
868.79 0
868.86 0
868.93 0
868.99 0
869.06 0
869.13 0
869.20 0
869.27 0
869.33 0
869.40 0
869.47 0
869.54 0
869.60 0
869.67 0
869.74 0
869.81 0
869.87 0
869.94 0
870.01 0
870.08 0
870.14 0
870.21 0
870.28 0
870.35 0
870.41 0
870.48 0
870.55 0
870.62 0
870.68 0
870.75 0
870.82 0
870.89 0
870.96 0
871.02 0
871.09 0
871.16 0
871.23 0
871.29 0
871.36 0
871.43 0
871.50 0
871.56 0
871.63 0
871.70 0
871.77 0
871.83 0
871.90 0
871.97 0
872.04 0
872.11 0
872.17 0
872.24 0
872.31 0
872.38 0
872.44 0
872.51 0
872.58 0
872.65 0
872.71 0
872.78 0
872.85 0
872.92 0
872.99 0
873.05 0
873.12 0
873.19 0
873.26 0
873.32 0
873.39 0
873.46 0
873.53 0
873.60 0
873.66 0
873.73 0
873.80 0
873.87 0
873.93 0
874.00 0
874.07 0
874.14 0
874.21 0
874.27 0
874.34 0
874.41 0
874.48 0
874.54 0
874.61 0
874.68 0
874.75 0
874.82 0
874.88 0
874.95 0
875.02 0
875.09 0
875.15 0
875.22 0
875.29 0
875.36 0
875.43 0
875.49 0
875.56 0
875.63 0
875.70 0
875.76 0
875.83 0
875.90 0
875.97 0
876.04 0
876.10 0
876.17 0
876.24 0
876.31 0
876.38 0
876.44 0
876.51 0
876.58 0
876.65 0
876.71 0
876.78 0
876.85 0
876.92 0
876.99 0
877.05 0
877.12 0
877.19 0
877.26 0
877.33 0
877.39 0
877.46 0
877.53 0
877.60 0
877.66 0
877.73 0
877.80 0
877.87 0
877.94 0
878.00 0
878.07 0
878.14 0
878.21 0
878.28 0
878.34 0
878.41 0
878.48 0
878.55 0
878.62 0
878.68 0
878.75 0
878.82 0
878.89 0
878.96 0
879.02 0
879.09 0
879.16 0
879.23 0
879.30 0
879.36 0
879.43 0
879.50 0
879.57 0
879.64 0
879.70 0
879.77 0
879.84 0
879.91 0
879.97 0
880.04 0
880.11 0
880.18 0
880.25 0
880.31 0
880.38 0
880.45 0
880.52 0
880.59 0
880.66 0
880.72 0
880.79 0
880.86 0
880.93 0
881.00 0
881.06 0
881.13 0
881.20 0
881.27 0
881.34 0
881.40 0
881.47 0
881.54 0
881.61 0
881.68 0
881.74 0
881.81 0
881.88 0
881.95 0
882.02 0
882.08 0
882.15 0
882.22 0
882.29 0
882.36 0
882.42 0
882.49 0
882.56 0
882.63 0
882.70 0
882.76 0
882.83 0
882.90 0
882.97 0
883.04 0
883.11 0
883.17 0
883.24 0
883.31 0
883.38 0
883.45 0
883.51 0
883.58 0
883.65 0
883.72 0
883.79 0
883.85 0
883.92 0
883.99 0
884.06 0
884.13 0
884.20 0
884.26 0
884.33 0
884.40 0
884.47 0
884.54 0
884.60 0
884.67 0
884.74 0
884.81 0
884.88 0
884.95 0
885.01 0
885.08 0
885.15 0
885.22 0
885.29 0
885.35 0
885.42 0
885.49 0
885.56 0
885.63 0
885.70 0
885.76 0
885.83 0
885.90 0
885.97 0
886.04 0
886.10 0
886.17 0
886.24 0
886.31 0
886.38 0
886.45 0
886.51 0
886.58 0
886.65 0
886.72 0
886.79 0
886.86 0
886.92 0
886.99 0
887.06 0
887.13 0
887.20 0
887.27 0
887.33 0
887.40 0
887.47 0
887.54 0
887.61 0
887.67 0
887.74 0
887.81 0
887.88 0
887.95 0
888.02 0
888.08 0
888.15 0
888.22 0
888.29 0
888.36 0
888.43 0
888.49 0
888.56 0
888.63 0
888.70 0
888.77 0
888.84 0
888.90 0
888.97 0
889.04 0
889.11 0
889.18 0
889.25 0
889.31 0
889.38 0
889.45 0
889.52 0
889.59 0
889.66 0
889.72 0
889.79 0
889.86 0
889.93 0
890.00 0
890.07 0
890.13 0
890.20 0
890.27 0
890.34 0
890.41 0
890.48 0
890.55 0
890.61 0
890.68 0
890.75 0
890.82 0
890.89 0
890.96 0
891.02 0
891.09 0
891.16 0
891.23 0
891.30 0
891.37 0
891.43 0
891.50 0
891.57 0
891.64 0
891.71 0
891.78 0
891.85 0
891.91 0
891.98 0
892.05 0
892.12 0
892.19 0
892.26 0
892.32 0
892.39 0
892.46 0
892.53 0
892.60 0
892.67 0
892.74 0
892.80 0
892.87 0
892.94 0
893.01 0
893.08 0
893.15 0
893.21 0
893.28 0
893.35 0
893.42 0
893.49 0
893.56 0
893.63 0
893.69 0
893.76 0
893.83 0
893.90 0
893.97 0
894.04 0
894.11 0
894.17 0
894.24 0
894.31 0
894.38 0
894.45 0
894.52 0
894.59 0
894.65 0
894.72 0
894.79 0
894.86 0
894.93 0
895.00 0
895.07 0
895.13 0
895.20 0
895.27 0
895.34 0
895.41 0
895.48 0
895.55 0
895.61 0
895.68 0
895.75 0
895.82 0
895.89 0
895.96 0
896.03 0
896.09 0
896.16 0
896.23 0
896.30 0
896.37 0
896.44 0
896.51 0
896.57 0
896.64 0
896.71 0
896.78 0
896.85 0
896.92 0
896.99 0
897.06 0
897.12 0
897.19 0
897.26 0
897.33 0
897.40 0
897.47 0
897.54 0
897.60 0
897.67 0
897.74 0
897.81 0
897.88 0
897.95 0
898.02 0
898.09 0
898.15 0
898.22 0
898.29 0
898.36 0
898.43 0
898.50 0
898.57 0
898.63 0
898.70 0
898.77 0
898.84 0
898.91 0
898.98 0
899.05 0
899.12 0
899.18 0
899.25 0
899.32 0
899.39 0
899.46 0
899.53 0
899.60 0
899.67 0
899.73 0
899.80 0
899.87 0
899.94 0
900.01 0
900.08 0
900.15 0
900.22 0
900.28 0
900.35 0
900.42 0
900.49 0
900.56 0
900.63 0
900.70 0
900.77 0
900.83 0
900.90 0
900.97 0
901.04 0
901.11 0
901.18 0
901.25 0
901.32 0
901.39 0
901.45 0
901.52 0
901.59 0
901.66 0
901.73 0
901.80 0
901.87 0
901.94 0
902.00 0
902.07 0
902.14 0
902.21 0
902.28 0
902.35 0
902.42 0
902.49 0
902.56 0
902.62 0
902.69 0
902.76 0
902.83 0
902.90 0
902.97 0
903.04 0
903.11 0
903.18 0
903.24 0
903.31 0
903.38 0
903.45 0
903.52 0
903.59 0
903.66 0
903.73 0
903.80 0
903.86 0
903.93 0
904.00 0
904.07 0
904.14 0
904.21 0
904.28 0
904.35 0
904.42 0
904.48 0
904.55 0
904.62 0
904.69 0
904.76 0
904.83 0
904.90 0
904.97 0
905.04 0
905.10 0
905.17 0
905.24 0
905.31 0
905.38 0
905.45 0
905.52 0
905.59 0
905.66 0
905.73 0
905.79 0
905.86 0
905.93 0
906.00 0
906.07 0
906.14 0
906.21 0
906.28 0
906.35 0
906.42 0
906.48 0
906.55 0
906.62 0
906.69 0
906.76 0
906.83 0
906.90 0
906.97 0
907.04 0
907.11 0
907.17 0
907.24 0
907.31 0
907.38 0
907.45 0
907.52 0
907.59 0
907.66 0
907.73 0
907.80 0
907.87 0
907.93 0
908.00 0
908.07 0
908.14 0
908.21 0
908.28 0
908.35 0
908.42 0
908.49 0
908.56 0
908.63 0
908.69 0
908.76 0
908.83 0
908.90 0
908.97 0
909.04 0
909.11 0
909.18 0
909.25 0
909.32 0
909.39 0
909.45 0
909.52 0
909.59 0
909.66 0
909.73 0
909.80 0
909.87 0
909.94 0
910.01 0
910.08 0
910.15 0
910.21 0
910.28 0
910.35 0
910.42 0
910.49 0
910.56 0
910.63 0
910.70 0
910.77 0
910.84 0
910.91 0
910.98 0
911.04 0
911.11 0
911.18 0
911.25 0
911.32 0
911.39 0
911.46 0
911.53 0
911.60 0
911.67 0
911.74 0
911.81 0
911.88 0
911.94 0
912.01 0
912.08 0
912.15 0
912.22 0
912.29 0
912.36 0
912.43 0
912.50 0
912.57 0
912.64 0
912.71 0
912.78 0
912.84 0
912.91 0
912.98 0
913.05 0
913.12 0
913.19 0
913.26 0
913.33 0
913.40 0
913.47 0
913.54 0
913.61 0
913.68 0
913.74 0
913.81 0
913.88 0
913.95 0
914.02 0
914.09 0
914.16 0
914.23 0
914.30 0
914.37 0
914.44 0
914.51 0
914.58 0
914.65 0
914.72 0
914.78 0
914.85 0
914.92 0
914.99 0
915.06 0
915.13 0
915.20 0
915.27 0
915.34 0
915.41 0
915.48 0
915.55 0
915.62 0
915.69 0
915.76 0
915.82 0
915.89 0
915.96 0
916.03 0
916.10 0
916.17 0
916.24 0
916.31 0
916.38 0
916.45 0
916.52 0
916.59 0
916.66 0
916.73 0
916.80 0
916.87 0
916.93 0
917.00 0
917.07 0
917.14 0
917.21 0
917.28 0
917.35 0
917.42 0
917.49 0
917.56 0
917.63 0
917.70 0
917.77 0
917.84 0
917.91 0
917.98 0
918.05 0
918.12 0
918.18 0
918.25 0
918.32 0
918.39 0
918.46 0
918.53 0
918.60 0
918.67 0
918.74 0
918.81 0
918.88 0
918.95 0
919.02 0
919.09 0
919.16 0
919.23 0
919.30 0
919.37 0
919.44 0
919.50 0
919.57 0
919.64 0
919.71 0
919.78 0
919.85 0
919.92 0
919.99 0
920.06 0
920.13 0
920.20 0
920.27 0
920.34 0
920.41 0
920.48 0
920.55 0
920.62 0
920.69 0
920.76 0
920.83 0
920.90 0
920.96 0
921.03 0
921.10 0
921.17 0
921.24 0
921.31 0
921.38 0
921.45 0
921.52 0
921.59 0
921.66 0
921.73 0
921.80 0
921.87 0
921.94 0
922.01 0
922.08 0
922.15 0
922.22 0
922.29 0
922.36 0
922.43 0
922.50 0
922.57 0
922.63 0
922.70 0
922.77 0
922.84 0
922.91 0
922.98 0
923.05 0
923.12 0
923.19 0
923.26 0
923.33 0
923.40 0
923.47 0
923.54 0
923.61 0
923.68 0
923.75 0
923.82 0
923.89 0
923.96 0
924.03 0
924.10 0
924.17 0
924.24 0
924.31 0
924.38 0
924.45 0
924.52 0
924.59 0
924.66 0
924.72 0
924.79 0
924.86 0
924.93 0
925.00 0
925.07 0
925.14 0
925.21 0
925.28 0
925.35 0
925.42 0
925.49 0
925.56 0
925.63 0
925.70 0
925.77 0
925.84 0
925.91 0
925.98 0
926.05 0
926.12 0
926.19 0
926.26 0
926.33 0
926.40 0
926.47 0
926.54 0
926.61 0
926.68 0
926.75 0
926.82 0
926.89 0
926.96 0
927.03 0
927.10 0
927.17 0
927.24 0
927.31 0
927.38 0
927.45 0
927.51 0
927.58 0
927.65 0
927.72 0
927.79 0
927.86 0
927.93 0
928.00 0
928.07 0
928.14 0
928.21 0
928.28 0
928.35 0
928.42 0
928.49 0
928.56 0
928.63 0
928.70 0
928.77 0
928.84 0
928.91 0
928.98 0
929.05 0
929.12 0
929.19 0
929.26 0
929.33 0
929.40 0
929.47 0
929.54 0
929.61 0
929.68 0
929.75 0
929.82 0
929.89 0
929.96 0
930.03 0
930.10 0
930.17 0
930.24 0
930.31 0
930.38 0
930.45 0
930.52 0
930.59 0
930.66 0
930.73 0
930.80 0
930.87 0
930.94 0
931.01 0
931.08 0
931.15 0
931.22 0
931.29 0
931.36 0
931.43 0
931.50 0
931.57 0
931.64 0
931.71 0
931.78 0
931.85 0
931.92 0
931.99 0
932.06 0
932.13 0
932.20 0
932.27 0
932.34 0
932.41 0
932.48 0
932.55 0
932.62 0
932.69 0
932.76 0
932.83 0
932.90 0
932.97 0
933.04 0
933.11 0
933.18 0
933.25 0
933.32 0
933.39 0
933.46 0
933.53 0
933.60 0
933.67 0
933.74 0
933.81 0
933.88 0
933.95 0
934.02 0
934.09 0
934.16 0
934.23 0
934.30 0
934.37 0
934.44 0
934.51 0
934.58 0
934.65 0
934.72 0
934.79 0
934.86 0
934.93 0
935.00 0
935.07 0
935.14 0
935.21 0
935.28 0
935.35 0
935.42 0
935.49 0
935.56 0
935.63 0
935.70 0
935.77 0
935.84 0
935.91 0
935.98 0
936.05 0
936.12 0
936.19 0
936.26 0
936.33 0
936.40 0
936.47 0
936.54 0
936.61 0
936.68 0
936.75 0
936.82 0
936.89 0
936.96 0
937.03 0
937.10 0
937.17 0
937.24 0
937.31 0
937.38 0
937.45 0
937.52 0
937.59 0
937.66 0
937.73 0
937.80 0
937.87 0
937.94 0
938.02 0
938.09 0
938.16 0
938.23 0
938.30 0
938.37 0
938.44 0
938.51 0
938.58 0
938.65 0
938.72 0
938.79 0
938.86 0
938.93 0
939.00 0
939.07 0
939.14 0
939.21 0
939.28 0
939.35 0
939.42 0
939.49 0
939.56 0
939.63 0
939.70 0
939.77 0
939.84 0
939.91 0
939.98 0
940.05 0
940.12 0
940.19 0
940.26 0
940.33 0
940.40 0
940.47 0
940.54 0
940.61 0
940.68 0
940.75 0
940.83 0
940.90 0
940.97 0
941.04 0
941.11 0
941.18 0
941.25 0
941.32 0
941.39 0
941.46 0
941.53 0
941.60 0
941.67 0
941.74 0
941.81 0
941.88 0
941.95 0
942.02 0
942.09 0
942.16 0
942.23 0
942.30 0
942.37 0
942.44 0
942.51 0
942.58 0
942.65 0
942.72 0
942.79 0
942.87 0
942.94 0
943.01 0
943.08 0
943.15 0
943.22 0
943.29 0
943.36 0
943.43 0
943.50 0
943.57 0
943.64 0
943.71 0
943.78 0
943.85 0
943.92 0
943.99 0
944.06 0
944.13 0
944.20 0
944.27 0
944.34 0
944.41 0
944.48 0
944.56 0
944.63 0
944.70 0
944.77 0
944.84 0
944.91 0
944.98 0
945.05 0
945.12 0
945.19 0
945.26 0
945.33 0
945.40 0
945.47 0
945.54 0
945.61 0
945.68 0
945.75 0
945.82 0
945.89 0
945.96 0
946.03 0
946.11 0
946.18 0
946.25 0
946.32 0
946.39 0
946.46 0
946.53 0
946.60 0
946.67 0
946.74 0
946.81 0
946.88 0
946.95 0
947.02 0
947.09 0
947.16 0
947.23 0
947.30 0
947.37 0
947.45 0
947.52 0
947.59 0
947.66 0
947.73 0
947.80 0
947.87 0
947.94 0
948.01 0
948.08 0
948.15 0
948.22 0
948.29 0
948.36 0
948.43 0
948.50 0
948.57 0
948.65 0
948.72 0
948.79 0
948.86 0
948.93 0
949.00 0
949.07 0
949.14 0
949.21 0
949.28 0
949.35 0
949.42 0
949.49 0
949.56 0
949.63 0
949.70 0
949.78 0
949.85 0
949.92 0
949.99 0
950.06 0
950.13 0
950.20 0
950.27 0
950.34 0
950.41 0
950.48 0
950.55 0
950.62 0
950.69 0
950.76 0
950.83 0
950.91 0
950.98 0
951.05 0
951.12 0
951.19 0
951.26 0
951.33 0
951.40 0
951.47 0
951.54 0
951.61 0
951.68 0
951.75 0
951.82 0
951.90 0
951.97 0
952.04 0
952.11 0
952.18 0
952.25 0
952.32 0
952.39 0
952.46 0
952.53 0
952.60 0
952.67 0
952.74 0
952.81 0
952.89 0
952.96 0
953.03 0
953.10 0
953.17 0
953.24 0
953.31 0
953.38 0
953.45 0
953.52 0
953.59 0
953.66 0
953.73 0
953.81 0
953.88 0
953.95 0
954.02 0
954.09 0
954.16 0
954.23 0
954.30 0
954.37 0
954.44 0
954.51 0
954.58 0
954.66 0
954.73 0
954.80 0
954.87 0
954.94 0
955.01 0
955.08 0
955.15 0
955.22 0
955.29 0
955.36 0
955.43 0
955.51 0
955.58 0
955.65 0
955.72 0
955.79 0
955.86 0
955.93 0
956.00 0
956.07 0
956.14 0
956.21 0
956.28 0
956.36 0
956.43 0
956.50 0
956.57 0
956.64 0
956.71 0
956.78 0
956.85 0
956.92 0
956.99 0
957.06 0
957.14 0
957.21 0
957.28 0
957.35 0
957.42 0
957.49 0
957.56 0
957.63 0
957.70 0
957.77 0
957.84 0
957.92 0
957.99 0
958.06 0
958.13 0
958.20 0
958.27 0
958.34 0
958.41 0
958.48 0
958.55 0
958.63 0
958.70 0
958.77 0
958.84 0
958.91 0
958.98 0
959.05 0
959.12 0
959.19 0
959.26 0
959.34 0
959.41 0
959.48 0
959.55 0
959.62 0
959.69 0
959.76 0
959.83 0
959.90 0
959.97 0
960.05 0
960.12 0
960.19 0
960.26 0
960.33 0
960.40 0
960.47 0
960.54 0
960.61 0
960.68 0
960.76 0
960.83 0
960.90 0
960.97 0
961.04 0
961.11 0
961.18 0
961.25 0
961.32 0
961.40 0
961.47 0
961.54 0
961.61 0
961.68 0
961.75 0
961.82 0
961.89 0
961.96 0
962.03 0
962.11 0
962.18 0
962.25 0
962.32 0
962.39 0
962.46 0
962.53 0
962.60 0
962.67 0
962.75 0
962.82 0
962.89 0
962.96 0
963.03 0
963.10 0
963.17 0
963.24 0
963.31 0
963.39 0
963.46 0
963.53 0
963.60 0
963.67 0
963.74 0
963.81 0
963.88 0
963.96 0
964.03 0
964.10 0
964.17 0
964.24 0
964.31 0
964.38 0
964.45 0
964.52 0
964.60 0
964.67 0
964.74 0
964.81 0
964.88 0
964.95 0
965.02 0
965.09 0
965.17 0
965.24 0
965.31 0
965.38 0
965.45 0
965.52 0
965.59 0
965.66 0
965.74 0
965.81 0
965.88 0
965.95 0
966.02 0
966.09 0
966.16 0
966.23 0
966.31 0
966.38 0
966.45 0
966.52 0
966.59 0
966.66 0
966.73 0
966.80 0
966.88 0
966.95 0
967.02 0
967.09 0
967.16 0
967.23 0
967.30 0
967.37 0
967.45 0
967.52 0
967.59 0
967.66 0
967.73 0
967.80 0
967.87 0
967.94 0
968.02 0
968.09 0
968.16 0
968.23 0
968.30 0
968.37 0
968.44 0
968.52 0
968.59 0
968.66 0
968.73 0
968.80 0
968.87 0
968.94 0
969.01 0
969.09 0
969.16 0
969.23 0
969.30 0
969.37 0
969.44 0
969.51 0
969.59 0
969.66 0
969.73 0
969.80 0
969.87 0
969.94 0
970.01 0
970.09 0
970.16 0
970.23 0
970.30 0
970.37 0
970.44 0
970.51 0
970.58 0
970.66 0
970.73 0
970.80 0
970.87 0
970.94 0
971.01 0
971.08 0
971.16 0
971.23 0
971.30 0
971.37 0
971.44 0
971.51 0
971.58 0
971.66 0
971.73 0
971.80 0
971.87 0
971.94 0
972.01 0
972.09 0
972.16 0
972.23 0
972.30 0
972.37 0
972.44 0
972.51 0
972.59 0
972.66 0
972.73 0
972.80 0
972.87 0
972.94 0
973.01 0
973.09 0
973.16 0
973.23 0
973.30 0
973.37 0
973.44 0
973.51 0
973.59 0
973.66 0
973.73 0
973.80 0
973.87 0
973.94 0
974.02 0
974.09 0
974.16 0
974.23 0
974.30 0
974.37 0
974.44 0
974.52 0
974.59 0
974.66 0
974.73 0
974.80 0
974.87 0
974.95 0
975.02 0
975.09 0
975.16 0
975.23 0
975.30 0
975.38 0
975.45 0
975.52 0
975.59 0
975.66 0
975.73 0
975.80 0
975.88 0
975.95 0
976.02 0
976.09 0
976.16 0
976.23 0
976.31 0
976.38 0
976.45 0
976.52 0
976.59 0
976.66 0
976.74 0
976.81 0
976.88 0
976.95 0
977.02 0
977.09 0
977.17 0
977.24 0
977.31 0
977.38 0
977.45 0
977.52 0
977.60 0
977.67 0
977.74 0
977.81 0
977.88 0
977.95 0
978.03 0
978.10 0
978.17 0
978.24 0
978.31 0
978.38 0
978.46 0
978.53 0
978.60 0
978.67 0
978.74 0
978.81 0
978.89 0
978.96 0
979.03 0
979.10 0
979.17 0
979.24 0
979.32 0
979.39 0
979.46 0
979.53 0
979.60 0
979.68 0
979.75 0
979.82 0
979.89 0
979.96 0
980.03 0
980.11 0
980.18 0
980.25 0
980.32 0
980.39 0
980.46 0
980.54 0
980.61 0
980.68 0
980.75 0
980.82 0
980.90 0
980.97 0
981.04 0
981.11 0
981.18 0
981.25 0
981.33 0
981.40 0
981.47 0
981.54 0
981.61 0
981.68 0
981.76 0
981.83 0
981.90 0
981.97 0
982.04 0
982.12 0
982.19 0
982.26 0
982.33 0
982.40 0
982.47 0
982.55 0
982.62 0
982.69 0
982.76 0
982.83 0
982.91 0
982.98 0
983.05 0
983.12 0
983.19 0
983.27 0
983.34 0
983.41 0
983.48 0
983.55 0
983.62 0
983.70 0
983.77 0
983.84 0
983.91 0
983.98 0
984.06 0
984.13 0
984.20 0
984.27 0
984.34 0
984.42 0
984.49 0
984.56 0
984.63 0
984.70 0
984.78 0
984.85 0
984.92 0
984.99 0
985.06 0
985.14 0
985.21 0
985.28 0
985.35 0
985.42 0
985.49 0
985.57 0
985.64 0
985.71 0
985.78 0
985.85 0
985.93 0
986.00 0
986.07 0
986.14 0
986.21 0
986.29 0
986.36 0
986.43 0
986.50 0
986.57 0
986.65 0
986.72 0
986.79 0
986.86 0
986.93 0
987.01 0
987.08 0
987.15 0
987.22 0
987.29 0
987.37 0
987.44 0
987.51 0
987.58 0
987.65 0
987.73 0
987.80 0
987.87 0
987.94 0
988.01 0
988.09 0
988.16 0
988.23 0
988.30 0
988.38 0
988.45 0
988.52 0
988.59 0
988.66 0
988.74 0
988.81 0
988.88 0
988.95 0
989.02 0
989.10 0
989.17 0
989.24 0
989.31 0
989.38 0
989.46 0
989.53 0
989.60 0
989.67 0
989.74 0
989.82 0
989.89 0
989.96 0
990.03 0
990.11 0
990.18 0
990.25 0
990.32 0
990.39 0
990.47 0
990.54 0
990.61 0
990.68 0
990.75 0
990.83 0
990.90 0
990.97 0
991.04 0
991.12 0
991.19 0
991.26 0
991.33 0
991.40 0
991.48 0
991.55 0
991.62 0
991.69 0
991.76 0
991.84 0
991.91 0
991.98 0
992.05 0
992.13 0
992.20 0
992.27 0
992.34 0
992.41 0
992.49 0
992.56 0
992.63 0
992.70 0
992.78 0
992.85 0
992.92 0
992.99 0
993.06 0
993.14 0
993.21 0
993.28 0
993.35 0
993.43 0
993.50 0
993.57 0
993.64 0
993.71 0
993.79 0
993.86 0
993.93 0
994.00 0
994.08 0
994.15 0
994.22 0
994.29 0
994.37 0
994.44 0
994.51 0
994.58 0
994.65 0
994.73 0
994.80 0
994.87 0
994.94 0
995.02 0
995.09 0
995.16 0
995.23 0
995.30 0
995.38 0
995.45 0
995.52 0
995.59 0
995.67 0
995.74 0
995.81 0
995.88 0
995.96 0
996.03 0
996.10 0
996.17 0
996.25 0
996.32 0
996.39 0
996.46 0
996.53 0
996.61 0
996.68 0
996.75 0
996.82 0
996.90 0
996.97 0
997.04 0
997.11 0
997.19 0
997.26 0
997.33 0
997.40 0
997.48 0
997.55 0
997.62 0
997.69 0
997.77 0
997.84 0
997.91 0
997.98 0
998.05 0
998.13 0
998.20 0
998.27 0
998.34 0
998.42 0
998.49 0
998.56 0
998.63 0
998.71 0
998.78 0
998.85 0
998.92 0
999.00 0
999.07 0
999.14 0
999.21 0
999.29 0
999.36 0
999.43 0
999.50 0
999.58 0
999.65 0
999.72 0
999.79 0
999.87 0
999.94 0
1000.01 0
1000.08 0
1000.16 0
1000.23 0
1000.30 0
1000.37 0
1000.45 0
1000.52 0
1000.59 0
1000.66 0
1000.74 0
1000.81 0
1000.88 0
1000.95 0
1001.03 0
1001.10 0
1001.17 0
1001.24 0
1001.32 0
1001.39 0
1001.46 0
1001.53 0
1001.61 0
1001.68 0
1001.75 0
1001.82 0
1001.90 0
1001.97 0
1002.04 0
1002.11 0
1002.19 0
1002.26 0
1002.33 0
1002.40 0
1002.48 0
1002.55 0
1002.62 0
1002.69 0
1002.77 0
1002.84 0
1002.91 0
1002.98 0
1003.06 0
1003.13 0
1003.20 0
1003.28 0
1003.35 0
1003.42 0
1003.49 0
1003.57 0
1003.64 0
1003.71 0
1003.78 0
1003.86 0
1003.93 0
1004.00 0
1004.07 0
1004.15 0
1004.22 0
1004.29 0
1004.36 0
1004.44 0
1004.51 0
1004.58 0
1004.66 0
1004.73 0
1004.80 0
1004.87 1
1004.95 1
1005.02 1
1005.09 1
1005.16 1
1005.24 1
1005.31 0
1005.38 0
1005.45 0
1005.53 0
1005.60 0
1005.67 0
1005.75 0
1005.82 0
1005.89 0
1005.96 0
1006.04 0
1006.11 0
1006.18 0
1006.25 0
1006.33 0
1006.40 0
1006.47 0
1006.55 0
1006.62 0
1006.69 0
1006.76 0
1006.84 0
1006.91 0
1006.98 1
1007.05 1
1007.13 1
1007.20 1
1007.27 1
1007.35 1
1007.42 0
1007.49 0
1007.56 0
1007.64 0
1007.71 0
1007.78 0
1007.85 0
1007.93 0
1008.00 0
1008.07 0
1008.15 0
1008.22 0
1008.29 0
1008.36 0
1008.44 0
1008.51 0
1008.58 0
1008.66 0
1008.73 0
1008.80 0
1008.87 0
1008.95 0
1009.02 0
1009.09 0
1009.16 0
1009.24 0
1009.31 0
1009.38 0
1009.46 0
1009.53 0
1009.60 0
1009.67 0
1009.75 0
1009.82 0
1009.89 0
1009.97 0
1010.04 0
1010.11 0
1010.18 0
1010.26 0
1010.33 0
1010.40 0
1010.48 0
1010.55 0
1010.62 0
1010.69 0
1010.77 0
1010.84 0
1010.91 0
1010.99 0
1011.06 0
1011.13 0
1011.20 0
1011.28 0
1011.35 0
1011.42 0
1011.50 0
1011.57 0
1011.64 0
1011.71 0
1011.79 0
1011.86 0
1011.93 0
1012.01 0
1012.08 0
1012.15 0
1012.23 0
1012.30 0
1012.37 0
1012.44 0
1012.52 0
1012.59 0
1012.66 0
1012.74 0
1012.81 0
1012.88 0
1012.95 0
1013.03 0
1013.10 0
1013.17 0
1013.25 0
1013.32 0
1013.39 0
1013.47 0
1013.54 0
1013.61 0
1013.68 0
1013.76 0
1013.83 0
1013.90 0
1013.98 0
1014.05 0
1014.12 0
1014.20 0
1014.27 0
1014.34 0
1014.41 0
1014.49 0
1014.56 0
1014.63 0
1014.71 0
1014.78 0
1014.85 0
1014.93 0
1015.00 0
1015.07 0
1015.14 0
1015.22 0
1015.29 0
1015.36 0
1015.44 0
1015.51 0
1015.58 0
1015.66 0
1015.73 0
1015.80 0
1015.87 0
1015.95 0
1016.02 0
1016.09 0
1016.17 0
1016.24 0
1016.31 0
1016.39 0
1016.46 0
1016.53 1
1016.61 1
1016.68 0
1016.75 0
1016.82 0
1016.90 0
1016.97 0
1017.04 0
1017.12 0
1017.19 0
1017.26 0
1017.34 0
1017.41 0
1017.48 0
1017.56 0
1017.63 0
1017.70 0
1017.78 0
1017.85 0
1017.92 0
1017.99 0
1018.07 0
1018.14 0
1018.21 0
1018.29 0
1018.36 0
1018.43 0
1018.51 0
1018.58 0
1018.65 0
1018.73 0
1018.80 1
1018.87 1
1018.95 1
1019.02 0
1019.09 0
1019.16 0
1019.24 0
1019.31 0
1019.38 0
1019.46 0
1019.53 0
1019.60 0
1019.68 0
1019.75 0
1019.82 0
1019.90 1
1019.97 1
1020.04 1
1020.12 1
1020.19 1
1020.26 1
1020.34 1
1020.41 1
1020.48 1
1020.56 1
1020.63 1
1020.70 1
1020.78 1
1020.85 0
1020.92 0
1021.00 0
1021.07 0
1021.14 0
1021.21 0
1021.29 0
1021.36 0
1021.43 0
1021.51 0
1021.58 0
1021.65 0
1021.73 0
1021.80 0
1021.87 0
1021.95 0
1022.02 0
1022.09 0
1022.17 0
1022.24 0
1022.31 0
1022.39 0
1022.46 0
1022.53 1
1022.61 1
1022.68 2
1022.75 3
1022.83 4
1022.90 5
1022.97 6
1023.05 7
1023.12 9
1023.19 10
1023.27 11
1023.34 12
1023.41 13
1023.49 14
1023.56 15
1023.63 15
1023.71 15
1023.78 15
1023.85 15
1023.93 15
1024.00 15
1024.07 15
1024.15 15
1024.22 15
1024.29 15
1024.37 14
1024.44 14
1024.51 13
1024.59 13
1024.66 13
1024.73 12
1024.81 12
1024.88 12
1024.95 11
1025.03 11
1025.10 10
1025.17 10
1025.25 9
1025.32 9
1025.39 8
1025.47 8
1025.54 7
1025.61 7
1025.69 6
1025.76 5
1025.83 5
1025.91 4
1025.98 3
1026.05 3
1026.13 3
1026.20 2
1026.28 2
1026.35 2
1026.42 2
1026.50 2
1026.57 1
1026.64 1
1026.72 1
1026.79 0
1026.86 0
1026.94 0
1027.01 0
1027.08 0
1027.16 0
1027.23 0
1027.30 0
1027.38 0
1027.45 0
1027.52 0
1027.60 0
1027.67 0
1027.74 0
1027.82 0
1027.89 0
1027.96 0
1028.04 0
1028.11 0
1028.19 0
1028.26 1
1028.33 1
1028.41 1
1028.48 1
1028.55 1
1028.63 1
1028.70 1
1028.77 1
1028.85 1
1028.92 0
1028.99 0
1029.07 0
1029.14 0
1029.21 0
1029.29 0
1029.36 0
1029.44 0
1029.51 1
1029.58 1
1029.66 1
1029.73 1
1029.80 1
1029.88 1
1029.95 0
1030.02 0
1030.10 0
1030.17 0
1030.24 0
1030.32 0
1030.39 0
1030.47 1
1030.54 1
1030.61 1
1030.69 1
1030.76 1
1030.83 1
1030.91 0
1030.98 0
1031.05 0
1031.13 0
1031.20 0
1031.27 0
1031.35 1
1031.42 1
1031.50 1
1031.57 1
1031.64 1
1031.72 1
1031.79 1
1031.86 1
1031.94 1
1032.01 1
1032.08 1
1032.16 1
1032.23 1
1032.31 1
1032.38 1
1032.45 1
1032.53 1
1032.60 1
1032.67 1
1032.75 1
1032.82 1
1032.89 1
1032.97 1
1033.04 1
1033.12 1
1033.19 1
1033.26 1
1033.34 1
1033.41 1
1033.48 1
1033.56 1
1033.63 1
1033.71 0
1033.78 0
1033.85 0
1033.93 0
1034.00 0
1034.07 0
1034.15 0
1034.22 1
1034.29 1
1034.37 1
1034.44 1
1034.52 0
1034.59 0
1034.66 0
1034.74 0
1034.81 0
1034.88 0
1034.96 0
1035.03 0
1035.11 0
1035.18 0
1035.25 0
1035.33 0
1035.40 0
1035.47 0
1035.55 0
1035.62 0
1035.70 0
1035.77 0
1035.84 0
1035.92 0
1035.99 0
1036.06 0
1036.14 0
1036.21 0
1036.29 0
1036.36 0
1036.43 1
1036.51 1
1036.58 1
1036.65 1
1036.73 1
1036.80 1
1036.88 1
1036.95 1
1037.02 0
1037.10 0
1037.17 0
1037.25 0
1037.32 0
1037.39 0
1037.47 0
1037.54 0
1037.61 0
1037.69 0
1037.76 0
1037.84 0
1037.91 0
1037.98 0
1038.06 0
1038.13 1
1038.21 1
1038.28 1
1038.35 1
1038.43 1
1038.50 1
1038.57 1
1038.65 1
1038.72 0
1038.80 0
1038.87 0
1038.94 0
1039.02 0
1039.09 0
1039.17 0
1039.24 0
1039.31 0
1039.39 0
1039.46 0
1039.54 1
1039.61 0
1039.68 0
1039.76 0
1039.83 0
1039.90 0
1039.98 0
1040.05 0
1040.13 0
1040.20 0
1040.27 0
1040.35 0
1040.42 0
1040.50 0
1040.57 1
1040.64 1
1040.72 1
1040.79 1
1040.87 1
1040.94 1
1041.01 1
1041.09 1
1041.16 1
1041.24 0
1041.31 0
1041.38 0
1041.46 0
1041.53 1
1041.61 1
1041.68 1
1041.75 1
1041.83 1
1041.90 1
1041.98 1
1042.05 1
1042.12 1
1042.20 1
1042.27 1
1042.35 1
1042.42 1
1042.49 1
1042.57 1
1042.64 1
1042.72 1
1042.79 1
1042.86 1
1042.94 2
1043.01 2
1043.09 2
1043.16 2
1043.23 2
1043.31 3
1043.38 3
1043.46 3
1043.53 3
1043.60 3
1043.68 4
1043.75 4
1043.83 4
1043.90 4
1043.97 4
1044.05 4
1044.12 4
1044.20 4
1044.27 4
1044.34 4
1044.42 4
1044.49 3
1044.57 3
1044.64 3
1044.71 3
1044.79 3
1044.86 3
1044.94 3
1045.01 3
1045.09 3
1045.16 3
1045.23 2
1045.31 2
1045.38 2
1045.46 1
1045.53 1
1045.60 1
1045.68 2
1045.75 2
1045.83 2
1045.90 2
1045.97 3
1046.05 3
1046.12 3
1046.20 3
1046.27 3
1046.35 3
1046.42 2
1046.49 2
1046.57 2
1046.64 2
1046.72 2
1046.79 2
1046.86 2
1046.94 2
1047.01 2
1047.09 2
1047.16 2
1047.24 2
1047.31 2
1047.38 2
1047.46 2
1047.53 2
1047.61 2
1047.68 2
1047.75 2
1047.83 2
1047.90 2
1047.98 2
1048.05 2
1048.13 2
1048.20 2
1048.27 2
1048.35 2
1048.42 2
1048.50 2
1048.57 2
1048.65 2
1048.72 2
1048.79 2
1048.87 2
1048.94 1
1049.02 1
1049.09 1
1049.16 1
1049.24 0
1049.31 0
1049.39 0
1049.46 0
1049.54 0
1049.61 0
1049.68 0
1049.76 1
1049.83 1
1049.91 1
1049.98 1
1050.06 2
1050.13 2
1050.20 2
1050.28 2
1050.35 3
1050.43 2
1050.50 2
1050.58 2
1050.65 2
1050.72 1
1050.80 1
1050.87 1
1050.95 1
1051.02 1
1051.10 1
1051.17 1
1051.24 1
1051.32 1
1051.39 1
1051.47 1
1051.54 1
1051.62 1
1051.69 1
1051.76 1
1051.84 0
1051.91 1
1051.99 1
1052.06 1
1052.14 1
1052.21 1
1052.29 2
1052.36 2
1052.43 2
1052.51 2
1052.58 2
1052.66 2
1052.73 2
1052.81 2
1052.88 2
1052.95 2
1053.03 2
1053.10 1
1053.18 2
1053.25 2
1053.33 2
1053.40 2
1053.48 2
1053.55 2
1053.62 2
1053.70 2
1053.77 2
1053.85 2
1053.92 2
1054.00 2
1054.07 2
1054.15 2
1054.22 1
1054.29 1
1054.37 1
1054.44 1
1054.52 1
1054.59 0
1054.67 0
1054.74 0
1054.81 0
1054.89 0
1054.96 0
1055.04 1
1055.11 1
1055.19 1
1055.26 1
1055.34 2
1055.41 2
1055.49 2
1055.56 2
1055.63 2
1055.71 2
1055.78 2
1055.86 2
1055.93 2
1056.01 1
1056.08 1
1056.16 1
1056.23 1
1056.30 1
1056.38 0
1056.45 0
1056.53 0
1056.60 0
1056.68 0
1056.75 0
1056.83 0
1056.90 0
1056.97 0
1057.05 0
1057.12 0
1057.20 0
1057.27 0
1057.35 0
1057.42 0
1057.50 1
1057.57 1
1057.65 1
1057.72 1
1057.79 1
1057.87 1
1057.94 0
1058.02 0
1058.09 0
1058.17 0
1058.24 0
1058.32 1
1058.39 1
1058.47 1
1058.54 1
1058.62 1
1058.69 1
1058.76 1
1058.84 1
1058.91 0
1058.99 0
1059.06 0
1059.14 0
1059.21 0
1059.29 0
1059.36 0
1059.44 0
1059.51 0
1059.58 0
1059.66 0
1059.73 0
1059.81 0
1059.88 1
1059.96 1
1060.03 1
1060.11 2
1060.18 2
1060.26 2
1060.33 2
1060.41 2
1060.48 2
1060.56 1
1060.63 1
1060.70 1
1060.78 1
1060.85 1
1060.93 1
1061.00 1
1061.08 2
1061.15 2
1061.23 2
1061.30 3
1061.38 3
1061.45 3
1061.53 2
1061.60 2
1061.68 2
1061.75 2
1061.82 1
1061.90 1
1061.97 2
1062.05 2
1062.12 2
1062.20 2
1062.27 2
1062.35 2
1062.42 2
1062.50 2
1062.57 2
1062.65 2
1062.72 2
1062.80 2
1062.87 2
1062.95 2
1063.02 2
1063.09 1
1063.17 1
1063.24 2
1063.32 2
1063.39 2
1063.47 3
1063.54 4
1063.62 4
1063.69 4
1063.77 4
1063.84 4
1063.92 4
1063.99 4
1064.07 3
1064.14 2
1064.22 2
1064.29 2
1064.37 2
1064.44 2
1064.51 3
1064.59 4
1064.66 5
1064.74 6
1064.81 7
1064.89 7
1064.96 7
1065.04 7
1065.11 6
1065.19 6
1065.26 5
1065.34 4
1065.41 4
1065.49 4
1065.56 4
1065.64 4
1065.71 4
1065.79 4
1065.86 4
1065.94 4
1066.01 4
1066.09 4
1066.16 3
1066.24 3
1066.31 3
1066.39 3
1066.46 3
1066.54 4
1066.61 4
1066.68 4
1066.76 4
1066.83 4
1066.91 4
1066.98 4
1067.06 4
1067.13 4
1067.21 4
1067.28 4
1067.36 4
1067.43 4
1067.51 4
1067.58 4
1067.66 3
1067.73 3
1067.81 3
1067.88 3
1067.96 3
1068.03 3
1068.11 4
1068.18 4
1068.26 4
1068.33 4
1068.41 4
1068.48 3
1068.56 3
1068.63 2
1068.71 2
1068.78 2
1068.86 2
1068.93 2
1069.01 2
1069.08 2
1069.16 3
1069.23 3
1069.31 4
1069.38 5
1069.46 5
1069.53 6
1069.61 6
1069.68 6
1069.76 6
1069.83 6
1069.91 6
1069.98 6
1070.06 6
1070.13 5
1070.21 5
1070.28 5
1070.36 5
1070.43 5
1070.51 5
1070.58 5
1070.66 5
1070.73 5
1070.81 5
1070.88 4
1070.96 4
1071.03 3
1071.11 3
1071.18 2
1071.26 2
1071.33 2
1071.41 2
1071.48 1
1071.56 1
1071.63 2
1071.71 2
1071.78 3
1071.86 3
1071.93 3
1072.01 3
1072.08 3
1072.16 3
1072.23 2
1072.31 2
1072.38 2
1072.46 1
1072.53 1
1072.61 1
1072.68 1
1072.76 1
1072.83 1
1072.91 0
1072.98 0
1073.06 1
1073.13 1
1073.21 1
1073.28 2
1073.36 2
1073.43 3
1073.51 3
1073.58 3
1073.66 2
1073.73 2
1073.81 2
1073.88 2
1073.96 2
1074.03 2
1074.11 1
1074.18 1
1074.26 1
1074.33 2
1074.41 2
1074.48 2
1074.56 2
1074.64 2
1074.71 2
1074.79 2
1074.86 2
1074.94 1
1075.01 1
1075.09 0
1075.16 0
1075.24 0
1075.31 0
1075.39 0
1075.46 0
1075.54 0
1075.61 1
1075.69 1
1075.76 2
1075.84 1
1075.91 1
1075.99 1
1076.06 0
1076.14 0
1076.21 0
1076.29 0
1076.36 0
1076.44 1
1076.51 1
1076.59 1
1076.66 1
1076.74 1
1076.82 0
1076.89 0
1076.97 0
1077.04 0
1077.12 0
1077.19 0
1077.27 0
1077.34 0
1077.42 0
1077.49 1
1077.57 2
1077.64 3
1077.72 4
1077.79 4
1077.87 5
1077.94 5
1078.02 5
1078.09 4
1078.17 4
1078.24 3
1078.32 2
1078.40 2
1078.47 1
1078.55 1
1078.62 1
1078.70 1
1078.77 1
1078.85 1
1078.92 1
1079.00 2
1079.07 2
1079.15 3
1079.22 4
1079.30 6
1079.37 7
1079.45 8
1079.52 9
1079.60 9
1079.68 9
1079.75 8
1079.83 8
1079.90 7
1079.98 7
1080.05 7
1080.13 7
1080.20 7
1080.28 7
1080.35 6
1080.43 6
1080.50 6
1080.58 5
1080.65 5
1080.73 6
1080.81 6
1080.88 7
1080.96 7
1081.03 8
1081.11 8
1081.18 8
1081.26 8
1081.33 8
1081.41 8
1081.48 8
1081.56 7
1081.63 7
1081.71 7
1081.79 8
1081.86 8
1081.94 8
1082.01 8
1082.09 8
1082.16 7
1082.24 6
1082.31 5
1082.39 4
1082.46 3
1082.54 2
1082.61 2
1082.69 2
1082.77 2
1082.84 2
1082.92 2
1082.99 2
1083.07 2
1083.14 2
1083.22 2
1083.29 2
1083.37 2
1083.44 3
1083.52 3
1083.60 3
1083.67 3
1083.75 3
1083.82 3
1083.90 3
1083.97 4
1084.05 4
1084.12 4
1084.20 5
1084.27 5
1084.35 5
1084.43 6
1084.50 6
1084.58 6
1084.65 6
1084.73 5
1084.80 5
1084.88 4
1084.95 4
1085.03 3
1085.11 3
1085.18 3
1085.26 3
1085.33 2
1085.41 2
1085.48 2
1085.56 2
1085.63 1
1085.71 1
1085.78 1
1085.86 1
1085.94 1
1086.01 1
1086.09 2
1086.16 2
1086.24 1
1086.31 1
1086.39 1
1086.46 1
1086.54 1
1086.62 1
1086.69 1
1086.77 1
1086.84 0
1086.92 0
1086.99 0
1087.07 0
1087.14 0
1087.22 0
1087.30 0
1087.37 0
1087.45 0
1087.52 0
1087.60 1
1087.67 1
1087.75 2
1087.83 2
1087.90 2
1087.98 2
1088.05 3
1088.13 3
1088.20 3
1088.28 3
1088.35 3
1088.43 4
1088.51 4
1088.58 5
1088.66 5
1088.73 6
1088.81 6
1088.88 5
1088.96 5
1089.03 4
1089.11 4
1089.19 3
1089.26 3
1089.34 2
1089.41 2
1089.49 2
1089.56 2
1089.64 2
1089.72 2
1089.79 2
1089.87 2
1089.94 2
1090.02 3
1090.09 3
1090.17 3
1090.25 4
1090.32 5
1090.40 6
1090.47 7
1090.55 7
1090.62 7
1090.70 7
1090.78 6
1090.85 6
1090.93 5
1091.00 5
1091.08 5
1091.15 4
1091.23 4
1091.31 4
1091.38 3
1091.46 3
1091.53 3
1091.61 4
1091.68 4
1091.76 4
1091.84 4
1091.91 4
1091.99 4
1092.06 4
1092.14 4
1092.21 4
1092.29 5
1092.37 5
1092.44 6
1092.52 6
1092.59 7
1092.67 6
1092.74 6
1092.82 5
1092.90 5
1092.97 5
1093.05 5
1093.12 5
1093.20 6
1093.28 6
1093.35 6
1093.43 6
1093.50 6
1093.58 6
1093.65 6
1093.73 6
1093.81 5
1093.88 6
1093.96 6
1094.03 6
1094.11 6
1094.18 6
1094.26 7
1094.34 7
1094.41 7
1094.49 7
1094.56 7
1094.64 7
1094.72 7
1094.79 7
1094.87 6
1094.94 6
1095.02 6
1095.09 6
1095.17 6
1095.25 6
1095.32 7
1095.40 7
1095.47 8
1095.55 9
1095.63 9
1095.70 9
1095.78 9
1095.85 9
1095.93 8
1096.01 7
1096.08 6
1096.16 5
1096.23 5
1096.31 6
1096.38 6
1096.46 7
1096.54 8
1096.61 8
1096.69 9
1096.76 9
1096.84 9
1096.92 9
1096.99 8
1097.07 8
1097.14 8
1097.22 7
1097.30 7
1097.37 7
1097.45 6
1097.52 6
1097.60 6
1097.68 7
1097.75 7
1097.83 8
1097.90 10
1097.98 10
1098.06 11
1098.13 11
1098.21 11
1098.28 10
1098.36 9
1098.43 8
1098.51 7
1098.59 6
1098.66 5
1098.74 5
1098.81 5
1098.89 5
1098.97 5
1099.04 5
1099.12 4
1099.19 4
1099.27 4
1099.35 4
1099.42 3
1099.50 3
1099.57 3
1099.65 3
1099.73 4
1099.80 4
1099.88 4
1099.95 4
1100.03 3
1100.11 3
1100.18 3
1100.26 2
1100.33 2
1100.41 1
1100.49 1
1100.56 1
1100.64 0
1100.72 0
1100.79 0
1100.87 1
1100.94 1
1101.02 2
1101.10 3
1101.17 3
1101.25 4
1101.32 4
1101.40 5
1101.48 5
1101.55 5
1101.63 5
1101.70 6
1101.78 6
1101.86 6
1101.93 6
1102.01 6
1102.08 6
1102.16 6
1102.24 5
1102.31 5
1102.39 4
1102.47 4
1102.54 3
1102.62 3
1102.69 2
1102.77 2
1102.85 2
1102.92 2
1103.00 2
1103.07 2
1103.15 3
1103.23 3
1103.30 3
1103.38 4
1103.45 4
1103.53 4
1103.61 5
1103.68 5
1103.76 5
1103.84 5
1103.91 5
1103.99 5
1104.06 6
1104.14 6
1104.22 6
1104.29 7
1104.37 7
1104.44 7
1104.52 7
1104.60 6
1104.67 6
1104.75 6
1104.83 6
1104.90 6
1104.98 6
1105.05 6
1105.13 6
1105.21 6
1105.28 7
1105.36 7
1105.44 7
1105.51 8
1105.59 8
1105.66 8
1105.74 9
1105.82 9
1105.89 9
1105.97 10
1106.05 11
1106.12 12
1106.20 13
1106.27 14
1106.35 15
1106.43 17
1106.50 18
1106.58 20
1106.65 21
1106.73 22
1106.81 23
1106.88 23
1106.96 23
1107.04 22
1107.11 22
1107.19 22
1107.27 21
1107.34 21
1107.42 21
1107.49 22
1107.57 22
1107.65 23
1107.72 24
1107.80 25
1107.88 25
1107.95 25
1108.03 25
1108.10 25
1108.18 24
1108.26 23
1108.33 22
1108.41 22
1108.49 22
1108.56 22
1108.64 23
1108.71 23
1108.79 23
1108.87 23
1108.94 22
1109.02 21
1109.10 20
1109.17 19
1109.25 19
1109.33 18
1109.40 18
1109.48 17
1109.55 16
1109.63 15
1109.71 13
1109.78 11
1109.86 9
1109.94 8
1110.01 7
1110.09 7
1110.17 8
1110.24 8
1110.32 8
1110.39 9
1110.47 9
1110.55 9
1110.62 9
1110.70 9
1110.78 9
1110.85 9
1110.93 10
1111.01 10
1111.08 10
1111.16 10
1111.23 10
1111.31 11
1111.39 10
1111.46 10
1111.54 10
1111.62 9
1111.69 8
1111.77 7
1111.85 7
1111.92 6
1112.00 5
1112.08 5
1112.15 5
1112.23 6
1112.30 7
1112.38 8
1112.46 9
1112.53 10
1112.61 11
1112.69 12
1112.76 13
1112.84 13
1112.92 14
1112.99 15
1113.07 15
1113.15 15
1113.22 15
1113.30 15
1113.38 15
1113.45 16
1113.53 16
1113.60 16
1113.68 17
1113.76 17
1113.83 16
1113.91 15
1113.99 13
1114.06 12
1114.14 10
1114.22 9
1114.29 8
1114.37 8
1114.45 7
1114.52 7
1114.60 7
1114.68 7
1114.75 8
1114.83 8
1114.91 8
1114.98 8
1115.06 7
1115.14 7
1115.21 6
1115.29 5
1115.36 4
1115.44 3
1115.52 3
1115.59 3
1115.67 4
1115.75 4
1115.82 4
1115.90 5
1115.98 5
1116.05 6
1116.13 6
1116.21 7
1116.28 8
1116.36 10
1116.44 11
1116.51 12
1116.59 13
1116.67 12
1116.74 12
1116.82 11
1116.90 10
1116.97 9
1117.05 9
1117.13 9
1117.20 10
1117.28 11
1117.36 11
1117.43 10
1117.51 10
1117.59 9
1117.66 8
1117.74 7
1117.82 6
1117.89 5
1117.97 5
1118.05 5
1118.12 5
1118.20 5
1118.28 4
1118.35 4
1118.43 3
1118.51 3
1118.58 4
1118.66 5
1118.74 6
1118.81 8
1118.89 9
1118.97 11
1119.04 12
1119.12 12
1119.20 12
1119.27 12
1119.35 11
1119.43 11
1119.50 11
1119.58 12
1119.66 12
1119.73 13
1119.81 14
1119.89 14
1119.96 14
1120.04 14
1120.12 13
1120.19 12
1120.27 11
1120.35 11
1120.42 11
1120.50 12
1120.58 13
1120.65 13
1120.73 14
1120.81 14
1120.88 13
1120.96 12
1121.04 12
1121.11 11
1121.19 11
1121.27 11
1121.34 12
1121.42 13
1121.50 14
1121.57 16
1121.65 17
1121.73 19
1121.80 19
1121.88 20
1121.96 21
1122.03 21
1122.11 21
1122.19 22
1122.27 23
1122.34 23
1122.42 24
1122.50 25
1122.57 25
1122.65 25
1122.73 24
1122.80 23
1122.88 22
1122.96 21
1123.03 20
1123.11 18
1123.19 16
1123.26 15
1123.34 13
1123.42 13
1123.49 12
1123.57 12
1123.65 12
1123.72 13
1123.80 13
1123.88 13
1123.96 13
1124.03 13
1124.11 13
1124.19 12
1124.26 11
1124.34 11
1124.42 10
1124.49 10
1124.57 10
1124.65 10
1124.72 9
1124.80 9
1124.88 8
1124.95 8
1125.03 7
1125.11 6
1125.19 5
1125.26 5
1125.34 4
1125.42 3
1125.49 3
1125.57 2
1125.65 3
1125.72 3
1125.80 3
1125.88 3
1125.95 3
1126.03 2
1126.11 1
1126.18 1
1126.26 0
1126.34 0
1126.42 0
1126.49 0
1126.57 1
1126.65 1
1126.72 1
1126.80 0
1126.88 0
1126.95 0
1127.03 0
1127.11 0
1127.19 0
1127.26 0
1127.34 1
1127.42 2
1127.49 2
1127.57 3
1127.65 4
1127.72 4
1127.80 4
1127.88 4
1127.95 4
1128.03 3
1128.11 3
1128.19 2
1128.26 1
1128.34 1
1128.42 0
1128.49 0
1128.57 0
1128.65 1
1128.72 1
1128.80 2
1128.88 3
1128.96 4
1129.03 5
1129.11 5
1129.19 5
1129.26 5
1129.34 5
1129.42 5
1129.50 6
1129.57 6
1129.65 7
1129.73 7
1129.80 7
1129.88 6
1129.96 6
1130.03 5
1130.11 4
1130.19 3
1130.27 2
1130.34 2
1130.42 2
1130.50 1
1130.57 1
1130.65 1
1130.73 0
1130.81 0
1130.88 0
1130.96 0
1131.04 0
1131.11 0
1131.19 1
1131.27 3
1131.34 4
1131.42 5
1131.50 6
1131.58 6
1131.65 6
1131.73 6
1131.81 5
1131.88 4
1131.96 4
1132.04 3
1132.12 4
1132.19 5
1132.27 6
1132.35 7
1132.42 8
1132.50 9
1132.58 9
1132.66 9
1132.73 9
1132.81 9
1132.89 9
1132.96 9
1133.04 9
1133.12 9
1133.20 9
1133.27 9
1133.35 10
1133.43 10
1133.50 11
1133.58 12
1133.66 12
1133.74 12
1133.81 13
1133.89 13
1133.97 14
1134.04 16
1134.12 18
1134.20 21
1134.28 25
1134.35 28
1134.43 30
1134.51 31
1134.59 32
1134.66 31
1134.74 31
1134.82 30
1134.89 30
1134.97 32
1135.05 34
1135.13 37
1135.20 41
1135.28 44
1135.36 48
1135.43 51
1135.51 53
1135.59 55
1135.67 57
1135.74 58
1135.82 58
1135.90 58
1135.98 58
1136.05 58
1136.13 58
1136.21 59
1136.28 60
1136.36 60
1136.44 59
1136.52 58
1136.59 56
1136.67 54
1136.75 51
1136.83 49
1136.90 47
1136.98 45
1137.06 44
1137.13 42
1137.21 40
1137.29 38
1137.37 36
1137.44 33
1137.52 31
1137.60 29
1137.68 29
1137.75 29
1137.83 30
1137.91 32
1137.99 33
1138.06 34
1138.14 34
1138.22 33
1138.29 31
1138.37 29
1138.45 28
1138.53 27
1138.60 26
1138.68 26
1138.76 25
1138.84 25
1138.91 25
1138.99 24
1139.07 23
1139.15 22
1139.22 21
1139.30 20
1139.38 19
1139.45 18
1139.53 17
1139.61 17
1139.69 16
1139.76 15
1139.84 14
1139.92 14
1140.00 14
1140.07 13
1140.15 13
1140.23 12
1140.31 11
1140.38 10
1140.46 10
1140.54 10
1140.62 9
1140.69 10
1140.77 10
1140.85 10
1140.93 10
1141.00 10
1141.08 9
1141.16 9
1141.24 9
1141.31 9
1141.39 10
1141.47 10
1141.54 11
1141.62 11
1141.70 11
1141.78 11
1141.85 10
1141.93 9
1142.01 8
1142.09 8
1142.16 7
1142.24 8
1142.32 8
1142.40 9
1142.47 10
1142.55 10
1142.63 11
1142.71 11
1142.78 11
1142.86 10
1142.94 9
1143.02 9
1143.09 8
1143.17 8
1143.25 7
1143.33 8
1143.40 8
1143.48 9
1143.56 9
1143.64 10
1143.71 10
1143.79 11
1143.87 10
1143.95 10
1144.02 9
1144.10 8
1144.18 7
1144.26 6
1144.33 5
1144.41 4
1144.49 4
1144.57 4
1144.64 5
1144.72 6
1144.80 8
1144.88 10
1144.95 11
1145.03 13
1145.11 14
1145.19 14
1145.27 14
1145.34 14
1145.42 13
1145.50 13
1145.58 12
1145.65 12
1145.73 11
1145.81 12
1145.89 13
1145.96 14
1146.04 16
1146.12 18
1146.20 19
1146.27 20
1146.35 21
1146.43 21
1146.51 20
1146.58 18
1146.66 17
1146.74 15
1146.82 13
1146.89 11
1146.97 10
1147.05 9
1147.13 9
1147.21 9
1147.28 10
1147.36 10
1147.44 11
1147.52 11
1147.59 12
1147.67 12
1147.75 13
1147.83 13
1147.90 13
1147.98 14
1148.06 14
1148.14 14
1148.21 13
1148.29 13
1148.37 13
1148.45 13
1148.53 13
1148.60 14
1148.68 14
1148.76 15
1148.84 15
1148.91 16
1148.99 17
1149.07 18
1149.15 19
1149.22 19
1149.30 19
1149.38 19
1149.46 18
1149.54 18
1149.61 18
1149.69 19
1149.77 21
1149.85 24
1149.92 27
1150.00 30
1150.08 33
1150.16 35
1150.24 36
1150.31 36
1150.39 37
1150.47 37
1150.55 38
1150.62 38
1150.70 39
1150.78 40
1150.86 41
1150.94 41
1151.01 42
1151.09 42
1151.17 43
1151.25 44
1151.32 45
1151.40 47
1151.48 49
1151.56 50
1151.64 52
1151.71 53
1151.79 55
1151.87 58
1151.95 62
1152.02 67
1152.10 72
1152.18 78
1152.26 84
1152.34 88
1152.41 92
1152.49 93
1152.57 94
1152.65 93
1152.72 91
1152.80 90
1152.88 89
1152.96 88
1153.04 88
1153.11 87
1153.19 87
1153.27 87
1153.35 87
1153.42 88
1153.50 88
1153.58 89
1153.66 90
1153.74 91
1153.81 92
1153.89 92
1153.97 92
1154.05 91
1154.13 90
1154.20 89
1154.28 88
1154.36 86
1154.44 85
1154.52 83
1154.59 80
1154.67 78
1154.75 76
1154.83 73
1154.90 71
1154.98 69
1155.06 68
1155.14 66
1155.22 64
1155.29 63
1155.37 61
1155.45 59
1155.53 56
1155.61 53
1155.68 50
1155.76 47
1155.84 43
1155.92 40
1156.00 36
1156.07 33
1156.15 30
1156.23 27
1156.31 25
1156.39 24
1156.46 23
1156.54 22
1156.62 22
1156.70 21
1156.77 20
1156.85 20
1156.93 20
1157.01 21
1157.09 22
1157.16 24
1157.24 25
1157.32 26
1157.40 27
1157.48 26
1157.55 26
1157.63 24
1157.71 23
1157.79 21
1157.87 19
1157.94 17
1158.02 15
1158.10 13
1158.18 13
1158.26 12
1158.33 13
1158.41 14
1158.49 16
1158.57 17
1158.65 19
1158.72 20
1158.80 21
1158.88 21
1158.96 20
1159.04 18
1159.11 17
1159.19 16
1159.27 15
1159.35 15
1159.43 15
1159.51 15
1159.58 16
1159.66 16
1159.74 16
1159.82 16
1159.90 16
1159.97 15
1160.05 14
1160.13 13
1160.21 13
1160.29 13
1160.36 13
1160.44 15
1160.52 16
1160.60 18
1160.68 19
1160.75 20
1160.83 21
1160.91 20
1160.99 19
1161.07 18
1161.14 16
1161.22 14
1161.30 13
1161.38 11
1161.46 9
1161.54 8
1161.61 7
1161.69 7
1161.77 7
1161.85 7
1161.93 7
1162.00 7
1162.08 7
1162.16 7
1162.24 7
1162.32 7
1162.39 6
1162.47 6
1162.55 5
1162.63 5
1162.71 5
1162.79 5
1162.86 5
1162.94 4
1163.02 4
1163.10 3
1163.18 2
1163.25 1
1163.33 0
1163.41 0
1163.49 0
1163.57 0
1163.65 0
1163.72 0
1163.80 0
1163.88 0
1163.96 0
1164.04 0
1164.11 1
1164.19 3
1164.27 4
1164.35 6
1164.43 7
1164.51 8
1164.58 8
1164.66 9
1164.74 9
1164.82 9
1164.90 9
1164.98 9
1165.05 9
1165.13 10
1165.21 10
1165.29 11
1165.37 11
1165.44 10
1165.52 9
1165.60 8
1165.68 7
1165.76 6
1165.84 6
1165.91 5
1165.99 4
1166.07 4
1166.15 4
1166.23 4
1166.31 4
1166.38 4
1166.46 5
1166.54 5
1166.62 6
1166.70 6
1166.78 6
1166.85 7
1166.93 8
1167.01 9
1167.09 11
1167.17 12
1167.25 14
1167.32 15
1167.40 16
1167.48 16
1167.56 15
1167.64 14
1167.72 13
1167.79 11
1167.87 10
1167.95 9
1168.03 8
1168.11 8
1168.19 8
1168.26 8
1168.34 8
1168.42 7
1168.50 7
1168.58 7
1168.66 6
1168.73 6
1168.81 6
1168.89 7
1168.97 8
1169.05 9
1169.13 11
1169.20 14
1169.28 16
1169.36 17
1169.44 18
1169.52 18
1169.60 18
1169.67 18
1169.75 17
1169.83 17
1169.91 17
1169.99 17
1170.07 18
1170.14 18
1170.22 18
1170.30 18
1170.38 18
1170.46 17
1170.54 17
1170.62 16
1170.69 16
1170.77 16
1170.85 17
1170.93 18
1171.01 19
1171.09 20
1171.16 20
1171.24 20
1171.32 20
1171.40 19
1171.48 17
1171.56 15
1171.64 13
1171.71 12
1171.79 11
1171.87 10
1171.95 10
1172.03 9
1172.11 9
1172.18 8
1172.26 8
1172.34 7
1172.42 7
1172.50 8
1172.58 10
1172.66 11
1172.73 12
1172.81 13
1172.89 13
1172.97 13
1173.05 12
1173.13 12
1173.20 11
1173.28 11
1173.36 11
1173.44 11
1173.52 10
1173.60 10
1173.68 10
1173.75 9
1173.83 9
1173.91 10
1173.99 11
1174.07 12
1174.15 14
1174.23 15
1174.30 16
1174.38 17
1174.46 17
1174.54 17
1174.62 17
1174.70 17
1174.78 17
1174.85 17
1174.93 16
1175.01 15
1175.09 14
1175.17 12
1175.25 11
1175.33 9
1175.40 8
1175.48 7
1175.56 7
1175.64 7
1175.72 8
1175.80 10
1175.88 11
1175.95 13
1176.03 16
1176.11 18
1176.19 20
1176.27 22
1176.35 24
1176.43 26
1176.50 27
1176.58 27
1176.66 27
1176.74 26
1176.82 24
1176.90 23
1176.98 21
1177.06 19
1177.13 18
1177.21 17
1177.29 16
1177.37 15
1177.45 14
1177.53 12
1177.61 11
1177.68 10
1177.76 10
1177.84 10
1177.92 10
1178.00 12
1178.08 13
1178.16 14
1178.24 14
1178.31 14
1178.39 13
1178.47 11
1178.55 10
1178.63 9
1178.71 9
1178.79 9
1178.86 10
1178.94 12
1179.02 14
1179.10 16
1179.18 17
1179.26 19
1179.34 20
1179.42 20
1179.49 20
1179.57 20
1179.65 19
1179.73 18
1179.81 16
1179.89 15
1179.97 14
1180.05 14
1180.12 14
1180.20 13
1180.28 13
1180.36 12
1180.44 11
1180.52 10
1180.60 9
1180.68 8
1180.75 8
1180.83 9
1180.91 10
1180.99 11
1181.07 12
1181.15 12
1181.23 11
1181.31 9
1181.38 8
1181.46 6
1181.54 4
1181.62 3
1181.70 3
1181.78 3
1181.86 3
1181.94 3
1182.01 3
1182.09 2
1182.17 2
1182.25 2
1182.33 2
1182.41 3
1182.49 5
1182.57 8
1182.65 10
1182.72 12
1182.80 13
1182.88 14
1182.96 14
1183.04 14
1183.12 15
1183.20 16
1183.28 18
1183.35 20
1183.43 22
1183.51 24
1183.59 25
1183.67 27
1183.75 28
1183.83 29
1183.91 30
1183.99 32
1184.06 34
1184.14 37
1184.22 40
1184.30 43
1184.38 45
1184.46 47
1184.54 48
1184.62 48
1184.70 48
1184.77 47
1184.85 46
1184.93 46
1185.01 48
1185.09 51
1185.17 56
1185.25 62
1185.33 69
1185.41 76
1185.48 84
1185.56 90
1185.64 97
1185.72 102
1185.80 107
1185.88 111
1185.96 115
1186.04 118
1186.12 119
1186.20 121
1186.27 121
1186.35 122
1186.43 122
1186.51 121
1186.59 120
1186.67 118
1186.75 115
1186.83 112
1186.91 108
1186.98 104
1187.06 100
1187.14 97
1187.22 94
1187.30 90
1187.38 86
1187.46 82
1187.54 77
1187.62 72
1187.70 67
1187.77 62
1187.85 58
1187.93 54
1188.01 52
1188.09 49
1188.17 47
1188.25 44
1188.33 42
1188.41 38
1188.49 35
1188.56 32
1188.64 29
1188.72 26
1188.80 24
1188.88 22
1188.96 21
1189.04 20
1189.12 19
1189.20 18
1189.28 18
1189.36 18
1189.43 18
1189.51 20
1189.59 22
1189.67 25
1189.75 28
1189.83 31
1189.91 33
1189.99 34
1190.07 34
1190.15 33
1190.23 32
1190.30 29
1190.38 27
1190.46 25
1190.54 25
1190.62 25
1190.70 26
1190.78 28
1190.86 31
1190.94 32
1191.02 33
1191.10 33
1191.17 31
1191.25 29
1191.33 26
1191.41 23
1191.49 20
1191.57 17
1191.65 14
1191.73 12
1191.81 11
1191.89 11
1191.97 12
1192.04 13
1192.12 15
1192.20 16
1192.28 17
1192.36 16
1192.44 15
1192.52 14
1192.60 12
1192.68 11
1192.76 10
1192.84 10
1192.92 10
1192.99 11
1193.07 12
1193.15 12
1193.23 13
1193.31 13
1193.39 13
1193.47 12
1193.55 11
1193.63 10
1193.71 9
1193.79 8
1193.87 7
1193.94 5
1194.02 4
1194.10 3
1194.18 2
1194.26 1
1194.34 2
1194.42 3
1194.50 4
1194.58 6
1194.66 8
1194.74 10
1194.82 12
1194.90 14
1194.97 15
1195.05 16
1195.13 16
1195.21 16
1195.29 16
1195.37 15
1195.45 14
1195.53 13
1195.61 12
1195.69 11
1195.77 10
1195.85 10
1195.93 11
1196.01 13
1196.08 15
1196.16 18
1196.24 20
1196.32 22
1196.40 22
1196.48 21
1196.56 19
1196.64 17
1196.72 14
1196.80 11
1196.88 9
1196.96 8
1197.04 8
1197.12 8
1197.19 8
1197.27 7
1197.35 7
1197.43 6
1197.51 6
1197.59 5
1197.67 4
1197.75 3
1197.83 2
1197.91 1
1197.99 1
1198.07 1
1198.15 1
1198.23 3
1198.31 5
1198.38 9
1198.46 12
1198.54 16
1198.62 19
1198.70 22
1198.78 24
1198.86 25
1198.94 26
1199.02 27
1199.10 28
1199.18 29
1199.26 30
1199.34 31
1199.42 32
1199.50 32
1199.58 31
1199.65 30
1199.73 29
1199.81 27
1199.89 26
1199.97 26
1200.05 26
1200.13 26
1200.21 26
1200.29 26
1200.37 25
1200.45 24
1200.53 21
1200.61 18
1200.69 15
1200.77 12
1200.85 10
1200.93 8
1201.00 8
1201.08 8
1201.16 8
1201.24 8
1201.32 8
1201.40 8
1201.48 8
1201.56 8
1201.64 8
1201.72 8
1201.80 9
1201.88 10
1201.96 11
1202.04 12
1202.12 12
1202.20 12
1202.28 11
1202.36 10
1202.43 8
1202.51 6
1202.59 4
1202.67 3
1202.75 2
1202.83 1
1202.91 1
1202.99 2
1203.07 4
1203.15 6
1203.23 8
1203.31 9
1203.39 10
1203.47 10
1203.55 10
1203.63 9
1203.71 7
1203.79 6
1203.87 5
1203.95 4
1204.03 4
1204.10 4
1204.18 4
1204.26 4
1204.34 4
1204.42 3
1204.50 2
1204.58 1
1204.66 0
1204.74 0
1204.82 0
1204.90 0
1204.98 0
1205.06 0
1205.14 0
1205.22 0
1205.30 0
1205.38 1
1205.46 3
1205.54 5
1205.62 7
1205.70 9
1205.78 11
1205.86 12
1205.93 14
1206.01 16
1206.09 18
1206.17 20
1206.25 22
1206.33 24
1206.41 25
1206.49 24
1206.57 22
1206.65 20
1206.73 16
1206.81 13
1206.89 11
1206.97 9
1207.05 9
1207.13 9
1207.21 9
1207.29 9
1207.37 9
1207.45 7
1207.53 6
1207.61 4
1207.69 2
1207.77 1
1207.85 0
1207.93 0
1208.01 1
1208.09 3
1208.16 4
1208.24 6
1208.32 7
1208.40 8
1208.48 9
1208.56 9
1208.64 10
1208.72 10
1208.80 10
1208.88 9
1208.96 8
1209.04 7
1209.12 5
1209.20 3
1209.28 1
1209.36 1
1209.44 0
1209.52 1
1209.60 2
1209.68 3
1209.76 5
1209.84 7
1209.92 9
1210.00 11
1210.08 13
1210.16 15
1210.24 16
1210.32 16
1210.40 17
1210.48 16
1210.56 16
1210.64 15
1210.72 15
1210.80 16
1210.88 17
1210.95 20
1211.03 22
1211.11 25
1211.19 27
1211.27 29
1211.35 31
1211.43 32
1211.51 32
1211.59 32
1211.67 32
1211.75 33
1211.83 33
1211.91 33
1211.99 34
1212.07 34
1212.15 35
1212.23 36
1212.31 36
1212.39 37
1212.47 37
1212.55 37
1212.63 36
1212.71 34
1212.79 32
1212.87 29
1212.95 26
1213.03 22
1213.11 19
1213.19 17
1213.27 16
1213.35 17
1213.43 18
1213.51 20
1213.59 22
1213.67 24
1213.75 25
1213.83 26
1213.91 26
1213.99 26
1214.07 26
1214.15 27
1214.23 29
1214.31 30
1214.39 32
1214.47 33
1214.55 33
1214.63 32
1214.71 30
1214.79 27
1214.87 25
1214.95 22
1215.03 21
1215.11 20
1215.19 21
1215.27 23
1215.35 25
1215.43 28
1215.51 30
1215.59 32
1215.67 33
1215.75 34
1215.83 34
1215.91 33
1215.99 33
1216.07 32
1216.15 32
1216.23 33
1216.31 33
1216.39 33
1216.47 33
1216.55 33
1216.63 32
1216.71 32
1216.79 31
1216.87 29
1216.94 28
1217.02 27
1217.10 25
1217.18 24
1217.26 23
1217.34 22
1217.42 21
1217.50 22
1217.58 23
1217.66 24
1217.74 25
1217.82 26
1217.90 27
1217.98 28
1218.06 28
1218.14 29
1218.22 29
1218.30 29
1218.38 29
1218.46 28
1218.54 27
1218.62 24
1218.70 22
1218.78 19
1218.86 16
1218.94 14
1219.02 12
1219.11 11
1219.19 10
1219.27 10
1219.35 10
1219.43 10
1219.51 11
1219.59 12
1219.67 14
1219.75 16
1219.83 18
1219.91 20
1219.99 22
1220.07 23
1220.15 24
1220.23 24
1220.31 25
1220.39 24
1220.47 24
1220.55 24
1220.63 23
1220.71 22
1220.79 21
1220.87 20
1220.95 18
1221.03 16
1221.11 14
1221.19 12
1221.27 11
1221.35 10
1221.43 10
1221.51 10
1221.59 11
1221.67 11
1221.75 11
1221.83 12
1221.91 12
1221.99 12
1222.07 12
1222.15 12
1222.23 12
1222.31 12
1222.39 12
1222.47 11
1222.55 10
1222.63 9
1222.71 8
1222.79 7
1222.87 7
1222.95 8
1223.03 9
1223.11 11
1223.19 13
1223.27 16
1223.35 18
1223.43 21
1223.51 24
1223.59 27
1223.67 30
1223.75 32
1223.83 33
1223.91 33
1223.99 31
1224.07 28
1224.15 24
1224.23 19
1224.31 15
1224.39 10
1224.47 7
1224.55 4
1224.63 2
1224.71 1
1224.79 1
1224.87 2
1224.95 3
1225.03 6
1225.12 8
1225.20 12
1225.28 15
1225.36 18
1225.44 21
1225.52 23
1225.60 24
1225.68 24
1225.76 24
1225.84 22
1225.92 20
1226.00 18
1226.08 16
1226.16 14
1226.24 13
1226.32 12
1226.40 12
1226.48 12
1226.56 13
1226.64 14
1226.72 17
1226.80 19
1226.88 23
1226.96 26
1227.04 30
1227.12 33
1227.20 35
1227.28 37
1227.36 38
1227.44 37
1227.52 37
1227.60 35
1227.68 34
1227.76 33
1227.84 32
1227.92 32
1228.01 32
1228.09 32
1228.17 32
1228.25 32
1228.33 33
1228.41 34
1228.49 36
1228.57 38
1228.65 41
1228.73 43
1228.81 46
1228.89 47
1228.97 47
1229.05 46
1229.13 44
1229.21 41
1229.29 39
1229.37 36
1229.45 34
1229.53 32
1229.61 30
1229.69 28
1229.77 28
1229.85 28
1229.93 30
1230.01 34
1230.09 38
1230.18 44
1230.26 50
1230.34 55
1230.42 59
1230.50 63
1230.58 65
1230.66 66
1230.74 65
1230.82 64
1230.90 61
1230.98 58
1231.06 53
1231.14 49
1231.22 45
1231.30 41
1231.38 39
1231.46 39
1231.54 39
1231.62 39
1231.70 39
1231.78 39
1231.86 38
1231.94 36
1232.02 33
1232.11 30
1232.19 27
1232.27 24
1232.35 21
1232.43 18
1232.51 16
1232.59 14
1232.67 13
1232.75 13
1232.83 13
1232.91 14
1232.99 16
1233.07 18
1233.15 20
1233.23 22
1233.31 24
1233.39 25
1233.47 25
1233.55 24
1233.63 23
1233.72 22
1233.80 20
1233.88 19
1233.96 18
1234.04 18
1234.12 18
1234.20 17
1234.28 16
1234.36 15
1234.44 12
1234.52 10
1234.60 7
1234.68 6
1234.76 5
1234.84 6
1234.92 7
1235.00 10
1235.08 12
1235.16 14
1235.25 16
1235.33 18
1235.41 19
1235.49 20
1235.57 21
1235.65 22
1235.73 23
1235.81 23
1235.89 24
1235.97 23
1236.05 22
1236.13 20
1236.21 18
1236.29 16
1236.37 14
1236.45 13
1236.53 13
1236.62 13
1236.70 13
1236.78 13
1236.86 13
1236.94 12
1237.02 11
1237.10 10
1237.18 9
1237.26 8
1237.34 8
1237.42 8
1237.50 8
1237.58 8
1237.66 9
1237.74 9
1237.82 10
1237.91 10
1237.99 11
1238.07 13
1238.15 14
1238.23 15
1238.31 16
1238.39 16
1238.47 15
1238.55 12
1238.63 9
1238.71 5
1238.79 1
1238.87 0
1238.95 0
1239.03 0
1239.12 0
1239.20 1
1239.28 6
1239.36 11
1239.44 17
1239.52 21
1239.60 25
1239.68 28
1239.76 30
1239.84 31
1239.92 31
1240.00 31
1240.08 30
1240.16 30
1240.25 30
1240.33 30
1240.41 30
1240.49 29
1240.57 29
1240.65 28
1240.73 26
1240.81 25
1240.89 23
1240.97 22
1241.05 22
1241.13 23
1241.21 25
1241.30 27
1241.38 30
1241.46 32
1241.54 33
1241.62 33
1241.70 31
1241.78 29
1241.86 26
1241.94 24
1242.02 22
1242.10 20
1242.18 20
1242.26 21
1242.35 22
1242.43 22
1242.51 23
1242.59 23
1242.67 23
1242.75 22
1242.83 21
1242.91 20
1242.99 19
1243.07 19
1243.15 20
1243.23 21
1243.31 22
1243.40 24
1243.48 26
1243.56 28
1243.64 29
1243.72 31
1243.80 33
1243.88 36
1243.96 39
1244.04 41
1244.12 44
1244.20 45
1244.29 45
1244.37 44
1244.45 42
1244.53 40
1244.61 38
1244.69 36
1244.77 36
1244.85 36
1244.93 36
1245.01 37
1245.09 39
1245.17 40
1245.26 40
1245.34 40
1245.42 40
1245.50 39
1245.58 39
1245.66 38
1245.74 38
1245.82 37
1245.90 36
1245.98 33
1246.06 30
1246.15 26
1246.23 21
1246.31 17
1246.39 12
1246.47 9
1246.55 6
1246.63 3
1246.71 0
1246.79 0
1246.87 0
1246.95 0
1247.04 0
1247.12 0
1247.20 0
1247.28 0
1247.36 0
1247.44 4
1247.52 9
1247.60 14
1247.68 19
1247.76 23
1247.85 26
1247.93 28
1248.01 29
1248.09 29
1248.17 29
1248.25 29
1248.33 29
1248.41 30
1248.49 30
1248.57 30
1248.66 30
1248.74 29
1248.82 29
1248.90 29
1248.98 30
1249.06 31
1249.14 32
1249.22 33
1249.30 33
1249.38 33
1249.47 32
1249.55 31
1249.63 29
1249.71 28
1249.79 28
1249.87 28
1249.95 30
1250.03 33
1250.11 37
1250.19 41
1250.28 44
1250.36 47
1250.44 50
1250.52 51
1250.60 51
1250.68 50
1250.76 49
1250.84 47
1250.92 46
1251.01 44
1251.09 43
1251.17 43
1251.25 42
1251.33 42
1251.41 42
1251.49 42
1251.57 42
1251.65 41
1251.74 41
1251.82 41
1251.90 41
1251.98 41
1252.06 40
1252.14 39
1252.22 37
1252.30 36
1252.38 36
1252.47 37
1252.55 39
1252.63 43
1252.71 48
1252.79 53
1252.87 57
1252.95 59
1253.03 59
1253.11 57
1253.20 52
1253.28 48
1253.36 44
1253.44 41
1253.52 40
1253.60 42
1253.68 44
1253.76 48
1253.84 51
1253.93 54
1254.01 55
1254.09 55
1254.17 54
1254.25 51
1254.33 48
1254.41 45
1254.49 41
1254.58 38
1254.66 36
1254.74 33
1254.82 31
1254.90 29
1254.98 27
1255.06 26
1255.14 25
1255.23 25
1255.31 26
1255.39 27
1255.47 29
1255.55 31
1255.63 32
1255.71 32
1255.79 30
1255.87 28
1255.96 25
1256.04 23
1256.12 22
1256.20 23
1256.28 24
1256.36 26
1256.44 28
1256.52 30
1256.61 32
1256.69 34
1256.77 35
1256.85 36
1256.93 37
1257.01 38
1257.09 40
1257.17 42
1257.26 43
1257.34 44
1257.42 44
1257.50 43
1257.58 42
1257.66 40
1257.74 38
1257.83 37
1257.91 37
1257.99 37
1258.07 38
1258.15 38
1258.23 38
1258.31 37
1258.39 35
1258.48 32
1258.56 29
1258.64 27
1258.72 27
1258.80 27
1258.88 29
1258.96 31
1259.05 33
1259.13 33
1259.21 33
1259.29 31
1259.37 29
1259.45 26
1259.53 25
1259.61 24
1259.70 23
1259.78 24
1259.86 25
1259.94 27
1260.02 29
1260.10 31
1260.18 32
1260.27 33
1260.35 33
1260.43 31
1260.51 30
1260.59 28
1260.67 26
1260.75 25
1260.84 25
1260.92 26
1261.00 26
1261.08 27
1261.16 26
1261.24 25
1261.32 23
1261.40 20
1261.49 17
1261.57 15
1261.65 13
1261.73 11
1261.81 11
1261.89 10
1261.97 11
1262.06 11
1262.14 12
1262.22 12
1262.30 13
1262.38 14
1262.46 14
1262.54 15
1262.63 15
1262.71 15
1262.79 16
1262.87 18
1262.95 20
1263.03 22
1263.12 25
1263.20 27
1263.28 28
1263.36 29
1263.44 29
1263.52 28
1263.60 26
1263.69 25
1263.77 24
1263.85 24
1263.93 24
1264.01 26
1264.09 28
1264.17 31
1264.26 34
1264.34 37
1264.42 39
1264.50 41
1264.58 42
1264.66 42
1264.75 41
1264.83 39
1264.91 38
1264.99 35
1265.07 33
1265.15 30
1265.23 26
1265.32 23
1265.40 20
1265.48 16
1265.56 14
1265.64 11
1265.72 9
1265.81 6
1265.89 4
1265.97 1
1266.05 0
1266.13 0
1266.21 0
1266.29 0
1266.38 0
1266.46 0
1266.54 0
1266.62 0
1266.70 3
1266.78 9
1266.87 15
1266.95 21
1267.03 27
1267.11 32
1267.19 37
1267.27 40
1267.36 44
1267.44 48
1267.52 52
1267.60 57
1267.68 62
1267.76 67
1267.84 70
1267.93 73
1268.01 74
1268.09 73
1268.17 70
1268.25 67
1268.33 64
1268.42 61
1268.50 58
1268.58 55
1268.66 52
1268.74 49
1268.82 45
1268.91 41
1268.99 36
1269.07 31
1269.15 26
1269.23 21
1269.31 18
1269.40 17
1269.48 16
1269.56 18
1269.64 20
1269.72 24
1269.80 28
1269.89 31
1269.97 34
1270.05 37
1270.13 38
1270.21 39
1270.29 40
1270.38 40
1270.46 42
1270.54 44
1270.62 46
1270.70 49
1270.78 52
1270.87 55
1270.95 56
1271.03 57
1271.11 56
1271.19 54
1271.28 51
1271.36 47
1271.44 44
1271.52 41
1271.60 38
1271.68 35
1271.77 33
1271.85 31
1271.93 29
1272.01 28
1272.09 27
1272.17 27
1272.26 27
1272.34 28
1272.42 30
1272.50 31
1272.58 32
1272.67 33
1272.75 34
1272.83 34
1272.91 33
1272.99 31
1273.07 30
1273.16 29
1273.24 28
1273.32 27
1273.40 27
1273.48 28
1273.56 30
1273.65 31
1273.73 33
1273.81 35
1273.89 36
1273.97 37
1274.06 36
1274.14 35
1274.22 33
1274.30 31
1274.38 29
1274.46 28
1274.55 27
1274.63 27
1274.71 29
1274.79 31
1274.87 34
1274.96 36
1275.04 38
1275.12 39
1275.20 38
1275.28 35
1275.37 32
1275.45 28
1275.53 25
1275.61 22
1275.69 20
1275.77 19
1275.86 18
1275.94 18
1276.02 19
1276.10 20
1276.18 20
1276.27 21
1276.35 22
1276.43 23
1276.51 23
1276.59 24
1276.68 24
1276.76 25
1276.84 25
1276.92 25
1277.00 24
1277.08 24
1277.17 23
1277.25 21
1277.33 19
1277.41 17
1277.49 15
1277.58 14
1277.66 15
1277.74 16
1277.82 18
1277.90 22
1277.99 25
1278.07 28
1278.15 29
1278.23 29
1278.31 27
1278.40 23
1278.48 19
1278.56 14
1278.64 9
1278.72 5
1278.81 2
1278.89 0
1278.97 0
1279.05 0
1279.13 0
1279.22 0
1279.30 0
1279.38 0
1279.46 0
1279.54 0
1279.63 0
1279.71 0
1279.79 3
1279.87 7
1279.95 11
1280.04 14
1280.12 16
1280.20 16
1280.28 13
1280.36 10
1280.45 5
1280.53 2
1280.61 0
1280.69 0
1280.77 0
1280.86 2
1280.94 4
1281.02 6
1281.10 7
1281.18 8
1281.27 8
1281.35 9
1281.43 10
1281.51 12
1281.59 14
1281.68 16
1281.76 17
1281.84 18
1281.92 18
1282.00 18
1282.09 18
1282.17 19
1282.25 21
1282.33 24
1282.42 27
1282.50 30
1282.58 32
1282.66 34
1282.74 35
1282.83 35
1282.91 35
1282.99 35
1283.07 34
1283.15 32
1283.24 31
1283.32 29
1283.40 26
1283.48 24
1283.56 21
1283.65 20
1283.73 19
1283.81 19
1283.89 20
1283.98 21
1284.06 23
1284.14 24
1284.22 26
1284.30 27
1284.39 27
1284.47 28
1284.55 28
1284.63 29
1284.71 29
1284.80 29
1284.88 28
1284.96 28
1285.04 28
1285.13 28
1285.21 29
1285.29 31
1285.37 33
1285.45 36
1285.54 40
1285.62 43
1285.70 47
1285.78 50
1285.87 53
1285.95 56
1286.03 58
1286.11 60
1286.19 62
1286.28 64
1286.36 66
1286.44 68
1286.52 70
1286.61 72
1286.69 74
1286.77 75
1286.85 76
1286.93 76
1287.02 74
1287.10 71
1287.18 67
1287.26 62
1287.35 57
1287.43 52
1287.51 47
1287.59 44
1287.67 42
1287.76 43
1287.84 45
1287.92 49
1288.00 55
1288.09 62
1288.17 69
1288.25 75
1288.33 80
1288.41 83
1288.50 84
1288.58 85
1288.66 84
1288.74 84
1288.83 83
1288.91 82
1288.99 81
1289.07 80
1289.16 78
1289.24 77
1289.32 78
1289.40 80
1289.48 83
1289.57 89
1289.65 96
1289.73 103
1289.81 110
1289.90 116
1289.98 120
1290.06 122
1290.14 122
1290.23 119
1290.31 116
1290.39 111
1290.47 105
1290.55 100
1290.64 96
1290.72 92
1290.80 90
1290.88 88
1290.97 87
1291.05 86
1291.13 85
1291.21 82
1291.30 79
1291.38 74
1291.46 68
1291.54 62
1291.63 57
1291.71 52
1291.79 48
1291.87 45
1291.96 43
1292.04 41
1292.12 40
1292.20 40
1292.28 40
1292.37 39
1292.45 39
1292.53 39
1292.61 39
1292.70 38
1292.78 37
1292.86 35
1292.94 33
1293.03 31
1293.11 28
1293.19 25
1293.27 22
1293.36 19
1293.44 17
1293.52 16
1293.60 16
1293.69 17
1293.77 19
1293.85 21
1293.93 24
1294.02 27
1294.10 29
1294.18 31
1294.26 32
1294.35 33
1294.43 32
1294.51 31
1294.59 29
1294.68 26
1294.76 23
1294.84 20
1294.92 17
1295.01 14
1295.09 12
1295.17 10
1295.25 9
1295.34 7
1295.42 6
1295.50 6
1295.58 5
1295.67 5
1295.75 5
1295.83 5
1295.91 6
1296.00 6
1296.08 7
1296.16 8
1296.24 10
1296.33 11
1296.41 11
1296.49 11
1296.57 10
1296.66 7
1296.74 4
1296.82 1
1296.90 0
1296.99 0
1297.07 0
1297.15 0
1297.23 0
1297.32 0
1297.40 2
1297.48 3
1297.56 3
1297.65 3
1297.73 2
1297.81 1
1297.89 1
1297.98 2
1298.06 4
1298.14 7
1298.22 12
1298.31 17
1298.39 23
1298.47 29
1298.56 34
1298.64 38
1298.72 41
1298.80 43
1298.89 44
1298.97 44
1299.05 44
1299.13 44
1299.22 44
1299.30 45
1299.38 46
1299.46 48
1299.55 50
1299.63 52
1299.71 55
1299.79 57
1299.88 58
1299.96 59
1300.04 59
1300.13 57
1300.21 54
1300.29 50
1300.37 47
1300.46 45
1300.54 43
1300.62 44
1300.70 46
1300.79 49
1300.87 53
1300.95 56
1301.03 58
1301.12 59
1301.20 59
1301.28 58
1301.37 56
1301.45 55
1301.53 54
1301.61 53
1301.70 53
1301.78 52
1301.86 51
1301.94 50
1302.03 50
1302.11 49
1302.19 50
1302.28 51
1302.36 51
1302.44 51
1302.52 51
1302.61 48
1302.69 44
1302.77 39
1302.85 34
1302.94 31
1303.02 30
1303.10 30
1303.19 33
1303.27 38
1303.35 43
1303.43 49
1303.52 54
1303.60 59
1303.68 62
1303.76 64
1303.85 66
1303.93 66
1304.01 64
1304.10 63
1304.18 60
1304.26 58
1304.34 56
1304.43 54
1304.51 53
1304.59 52
1304.68 51
1304.76 50
1304.84 50
1304.92 50
1305.01 50
1305.09 51
1305.17 52
1305.25 53
1305.34 55
1305.42 56
1305.50 58
1305.59 60
1305.67 62
1305.75 65
1305.83 67
1305.92 68
1306.00 69
1306.08 68
1306.17 67
1306.25 65
1306.33 64
1306.41 63
1306.50 62
1306.58 63
1306.66 63
1306.75 63
1306.83 63
1306.91 61
1306.99 59
1307.08 55
1307.16 52
1307.24 48
1307.33 45
1307.41 43
1307.49 42
1307.57 42
1307.66 42
1307.74 43
1307.82 44
1307.91 46
1307.99 48
1308.07 51
1308.15 53
1308.24 56
1308.32 58
1308.40 60
1308.49 62
1308.57 62
1308.65 63
1308.74 63
1308.82 64
1308.90 65
1308.98 68
1309.07 72
1309.15 77
1309.23 83
1309.32 88
1309.40 92
1309.48 95
1309.56 96
1309.65 95
1309.73 93
1309.81 90
1309.90 87
1309.98 84
1310.06 81
1310.15 78
1310.23 75
1310.31 72
1310.39 70
1310.48 68
1310.56 66
1310.64 65
1310.73 63
1310.81 61
1310.89 59
1310.98 58
1311.06 57
1311.14 58
1311.22 60
1311.31 62
1311.39 65
1311.47 68
1311.56 70
1311.64 71
1311.72 71
1311.81 69
1311.89 66
1311.97 63
1312.05 59
1312.14 55
1312.22 52
1312.30 50
1312.39 50
1312.47 52
1312.55 55
1312.64 60
1312.72 65
1312.80 70
1312.89 74
1312.97 78
1313.05 80
1313.13 80
1313.22 79
1313.30 76
1313.38 73
1313.47 70
1313.55 68
1313.63 66
1313.72 65
1313.80 65
1313.88 64
1313.97 63
1314.05 62
1314.13 60
1314.21 57
1314.30 56
1314.38 55
1314.46 55
1314.55 57
1314.63 59
1314.71 62
1314.80 64
1314.88 66
1314.96 67
1315.05 69
1315.13 71
1315.21 73
1315.29 75
1315.38 78
1315.46 80
1315.54 81
1315.63 82
1315.71 82
1315.79 82
1315.88 81
1315.96 82
1316.04 83
1316.13 85
1316.21 87
1316.29 89
1316.38 92
1316.46 95
1316.54 97
1316.63 100
1316.71 102
1316.79 103
1316.88 104
1316.96 104
1317.04 102
1317.12 101
1317.21 98
1317.29 94
1317.37 90
1317.46 86
1317.54 82
1317.62 78
1317.71 74
1317.79 71
1317.87 69
1317.96 67
1318.04 66
1318.12 65
1318.21 62
1318.29 59
1318.37 55
1318.46 51
1318.54 46
1318.62 42
1318.71 40
1318.79 38
1318.87 36
1318.96 35
1319.04 34
1319.12 32
1319.21 30
1319.29 27
1319.37 25
1319.46 24
1319.54 25
1319.62 27
1319.70 31
1319.79 37
1319.87 43
1319.95 49
1320.04 54
1320.12 58
1320.20 60
1320.29 61
1320.37 61
1320.45 61
1320.54 60
1320.62 59
1320.70 58
1320.79 57
1320.87 56
1320.95 54
1321.04 53
1321.12 52
1321.20 51
1321.29 52
1321.37 53
1321.45 54
1321.54 54
1321.62 55
1321.70 54
1321.79 53
1321.87 51
1321.95 48
1322.04 45
1322.12 42
1322.20 41
1322.29 42
1322.37 44
1322.45 49
1322.54 55
1322.62 62
1322.70 69
1322.79 76
1322.87 83
1322.95 89
1323.04 94
1323.12 99
1323.20 105
1323.29 110
1323.37 116
1323.45 122
1323.54 129
1323.62 138
1323.71 148
1323.79 159
1323.87 172
1323.96 186
1324.04 200
1324.12 215
1324.21 230
1324.29 246
1324.37 263
1324.46 281
1324.54 299
1324.62 317
1324.71 333
1324.79 347
1324.87 358
1324.96 365
1325.04 369
1325.12 369
1325.21 368
1325.29 365
1325.37 362
1325.46 360
1325.54 359
1325.62 360
1325.71 361
1325.79 363
1325.87 364
1325.96 363
1326.04 361
1326.12 357
1326.21 352
1326.29 344
1326.38 336
1326.46 328
1326.54 319
1326.63 311
1326.71 303
1326.79 295
1326.88 287
1326.96 277
1327.04 267
1327.13 257
1327.21 245
1327.29 235
1327.38 225
1327.46 216
1327.54 208
1327.63 200
1327.71 192
1327.79 184
1327.88 175
1327.96 165
1328.05 157
1328.13 149
1328.21 144
1328.30 141
1328.38 141
1328.46 141
1328.55 144
1328.63 146
1328.71 149
1328.80 150
1328.88 151
1328.96 150
1329.05 147
1329.13 143
1329.22 138
1329.30 133
1329.38 129
1329.47 127
1329.55 127
1329.63 129
1329.72 131
1329.80 133
1329.88 135
1329.97 136
1330.05 135
1330.13 134
1330.22 133
1330.30 131
1330.39 129
1330.47 126
1330.55 124
1330.64 121
1330.72 119
1330.80 119
1330.89 121
1330.97 123
1331.05 127
1331.14 131
1331.22 135
1331.31 138
1331.39 142
1331.47 145
1331.56 148
1331.64 151
1331.72 155
1331.81 157
1331.89 159
1331.97 160
1332.06 160
1332.14 158
1332.23 156
1332.31 153
1332.39 151
1332.48 150
1332.56 150
1332.64 151
1332.73 152
1332.81 154
1332.90 156
1332.98 157
1333.06 156
1333.15 155
1333.23 152
1333.31 150
1333.40 148
1333.48 147
1333.56 146
1333.65 146
1333.73 145
1333.82 144
1333.90 141
1333.98 138
1334.07 134
1334.15 131
1334.23 128
1334.32 126
1334.40 125
1334.49 124
1334.57 121
1334.65 117
1334.74 112
1334.82 105
1334.90 97
1334.99 89
1335.07 82
1335.16 76
1335.24 71
1335.32 67
1335.41 64
1335.49 62
1335.57 60
1335.66 60
1335.74 61
1335.83 63
1335.91 66
1335.99 70
1336.08 74
1336.16 78
1336.24 80
1336.33 81
1336.41 81
1336.50 79
1336.58 76
1336.66 73
1336.75 71
1336.83 69
1336.92 68
1337.00 68
1337.08 70
1337.17 73
1337.25 77
1337.33 82
1337.42 87
1337.50 92
1337.59 96
1337.67 101
1337.75 105
1337.84 109
1337.92 111
1338.01 113
1338.09 114
1338.17 114
1338.26 113
1338.34 112
1338.42 110
1338.51 109
1338.59 108
1338.68 107
1338.76 105
1338.84 103
1338.93 101
1339.01 99
1339.10 97
1339.18 96
1339.26 96
1339.35 97
1339.43 99
1339.51 102
1339.60 104
1339.68 107
1339.77 109
1339.85 111
1339.93 110
1340.02 108
1340.10 104
1340.19 98
1340.27 92
1340.35 85
1340.44 79
1340.52 74
1340.61 72
1340.69 73
1340.77 75
1340.86 79
1340.94 83
1341.03 88
1341.11 91
1341.19 94
1341.28 95
1341.36 95
1341.45 94
1341.53 94
1341.61 93
1341.70 94
1341.78 96
1341.87 98
1341.95 100
1342.03 102
1342.12 103
1342.20 104
1342.29 103
1342.37 101
1342.45 99
1342.54 97
1342.62 95
1342.70 92
1342.79 90
1342.87 88
1342.96 87
1343.04 87
1343.13 88
1343.21 89
1343.29 90
1343.38 91
1343.46 91
1343.55 91
1343.63 91
1343.71 89
1343.80 87
1343.88 85
1343.97 82
1344.05 80
1344.13 79
1344.22 78
1344.30 79
1344.39 81
1344.47 84
1344.55 87
1344.64 91
1344.72 94
1344.81 98
1344.89 100
1344.97 103
1345.06 106
1345.14 111
1345.23 116
1345.31 121
1345.39 127
1345.48 133
1345.56 137
1345.65 140
1345.73 141
1345.81 141
1345.90 139
1345.98 137
1346.07 135
1346.15 133
1346.24 134
1346.32 137
1346.40 144
1346.49 155
1346.57 168
1346.66 182
1346.74 198
1346.82 215
1346.91 231
1346.99 249
1347.08 269
1347.16 292
1347.24 318
1347.33 345
1347.41 374
1347.50 400
1347.58 424
1347.67 442
1347.75 456
1347.83 467
1347.92 474
1348.00 480
1348.09 486
1348.17 492
1348.25 497
1348.34 501
1348.42 502
1348.51 500
1348.59 495
1348.68 485
1348.76 473
1348.84 457
1348.93 441
1349.01 424
1349.10 408
1349.18 394
1349.26 384
1349.35 376
1349.43 370
1349.52 365
1349.60 360
1349.69 352
1349.77 343
1349.85 330
1349.94 314
1350.02 295
1350.11 275
1350.19 254
1350.28 233
1350.36 214
1350.44 196
1350.53 180
1350.61 166
1350.70 154
1350.78 144
1350.87 136
1350.95 130
1351.03 125
1351.12 121
1351.20 118
1351.29 116
1351.37 113
1351.46 110
1351.54 106
1351.62 102
1351.71 98
1351.79 94
1351.88 91
1351.96 87
1352.05 84
1352.13 80
1352.21 77
1352.30 73
1352.38 70
1352.47 66
1352.55 63
1352.64 60
1352.72 56
1352.80 53
1352.89 50
1352.97 46
1353.06 44
1353.14 42
1353.23 41
1353.31 40
1353.39 39
1353.48 38
1353.56 35
1353.65 31
1353.73 26
1353.82 20
1353.90 14
1353.98 8
1354.07 3
1354.15 0
1354.24 0
1354.32 0
1354.41 0
1354.49 0
1354.57 0
1354.66 0
1354.74 0
1354.83 0
1354.91 1
1355.00 4
1355.08 7
1355.17 11
1355.25 15
1355.33 19
1355.42 24
1355.50 28
1355.59 31
1355.67 34
1355.76 35
1355.84 35
1355.93 34
1356.01 32
1356.09 28
1356.18 25
1356.26 21
1356.35 17
1356.43 14
1356.52 12
1356.60 12
1356.68 14
1356.77 18
1356.85 24
1356.94 30
1357.02 36
1357.11 42
1357.19 45
1357.28 48
1357.36 50
1357.44 51
1357.53 54
1357.61 57
1357.70 61
1357.78 65
1357.87 69
1357.95 73
1358.04 76
1358.12 79
1358.21 83
1358.29 88
1358.37 94
1358.46 100
1358.54 107
1358.63 114
1358.71 120
1358.80 126
1358.88 131
1358.97 136
1359.05 140
1359.13 142
1359.22 142
1359.30 140
1359.39 136
1359.47 132
1359.56 128
1359.64 125
1359.73 124
1359.81 125
1359.90 128
1359.98 131
1360.06 134
1360.15 135
1360.23 136
1360.32 136
1360.40 136
1360.49 138
1360.57 143
1360.66 151
1360.74 160
1360.83 171
1360.91 183
1360.99 193
1361.08 202
1361.16 209
1361.25 215
1361.33 221
1361.42 227
1361.50 234
1361.59 244
1361.67 254
1361.76 265
1361.84 275
1361.92 284
1362.01 291
1362.09 295
1362.18 297
1362.26 297
1362.35 297
1362.43 297
1362.52 297
1362.60 296
1362.69 294
1362.77 290
1362.86 285
1362.94 278
1363.02 270
1363.11 262
1363.19 254
1363.28 246
1363.36 238
1363.45 229
1363.53 219
1363.62 208
1363.70 196
1363.79 184
1363.87 172
1363.96 161
1364.04 152
1364.13 143
1364.21 136
1364.29 129
1364.38 122
1364.46 114
1364.55 106
1364.63 99
1364.72 93
1364.80 88
1364.89 85
1364.97 82
1365.06 80
1365.14 77
1365.23 72
1365.31 66
1365.40 60
1365.48 54
1365.57 50
1365.65 47
1365.73 46
1365.82 45
1365.90 44
1365.99 44
1366.07 42
1366.16 40
1366.24 38
1366.33 36
1366.41 34
1366.50 33
1366.58 32
1366.67 32
1366.75 31
1366.84 31
1366.92 31
1367.01 32
1367.09 35
1367.18 39
1367.26 43
1367.34 48
1367.43 52
1367.51 56
1367.60 58
1367.68 60
1367.77 60
1367.85 60
1367.94 58
1368.02 55
1368.11 52
1368.19 47
1368.28 41
1368.36 35
1368.45 29
1368.53 24
1368.62 19
1368.70 15
1368.79 12
1368.87 11
1368.96 10
1369.04 11
1369.13 14
1369.21 17
1369.29 21
1369.38 25
1369.46 29
1369.55 31
1369.63 31
1369.72 30
1369.80 27
1369.89 24
1369.97 21
1370.06 19
1370.14 18
1370.23 18
1370.31 20
1370.40 22
1370.48 23
1370.57 24
1370.65 24
1370.74 23
1370.82 21
1370.91 19
1370.99 17
1371.08 15
1371.16 16
1371.25 17
1371.33 19
1371.42 21
1371.50 24
1371.59 26
1371.67 27
1371.76 28
1371.84 30
1371.93 32
1372.01 33
1372.10 35
1372.18 36
1372.27 36
1372.35 36
1372.44 35
1372.52 35
1372.61 36
1372.69 38
1372.78 41
1372.86 45
1372.94 49
1373.03 53
1373.11 56
1373.20 59
1373.28 60
1373.37 61
1373.45 61
1373.54 61
1373.62 60
1373.71 60
1373.79 59
1373.88 60
1373.96 62
1374.05 65
1374.13 69
1374.22 74
1374.30 80
1374.39 85
1374.47 91
1374.56 96
1374.64 100
1374.73 105
1374.81 110
1374.90 117
1374.98 126
1375.07 137
1375.15 151
1375.24 168
1375.32 187
1375.41 206
1375.49 226
1375.58 243
1375.66 258
1375.75 271
1375.83 282
1375.92 293
1376.00 303
1376.09 314
1376.17 325
1376.26 336
1376.34 344
1376.43 348
1376.51 348
1376.60 345
1376.68 338
1376.77 329
1376.85 320
1376.94 312
1377.03 305
1377.11 301
1377.20 298
1377.28 295
1377.37 292
1377.45 289
1377.54 285
1377.62 280
1377.71 275
1377.79 270
1377.88 265
1377.96 261
1378.05 256
1378.13 252
1378.22 249
1378.30 246
1378.39 244
1378.47 241
1378.56 239
1378.64 235
1378.73 230
1378.81 223
1378.90 214
1378.98 204
1379.07 194
1379.15 183
1379.24 173
1379.32 163
1379.41 153
1379.49 144
1379.58 134
1379.66 124
1379.75 115
1379.83 107
1379.92 101
1380.00 96
1380.09 93
1380.17 91
1380.26 90
1380.34 88
1380.43 87
1380.51 85
1380.60 83
1380.69 81
1380.77 80
1380.86 78
1380.94 78
1381.03 77
1381.11 78
1381.20 78
1381.28 79
1381.37 80
1381.45 82
1381.54 83
1381.62 85
1381.71 87
1381.79 88
1381.88 89
1381.96 90
1382.05 90
1382.13 89
1382.22 87
1382.30 85
1382.39 83
1382.47 79
1382.56 75
1382.65 70
1382.73 63
1382.82 56
1382.90 48
1382.99 40
1383.07 34
1383.16 29
1383.24 26
1383.33 26
1383.41 28
1383.50 31
1383.58 35
1383.67 40
1383.75 44
1383.84 47
1383.92 49
1384.01 50
1384.09 52
1384.18 54
1384.27 55
1384.35 56
1384.44 56
1384.52 55
1384.61 53
1384.69 49
1384.78 46
1384.86 43
1384.95 41
1385.03 40
1385.12 41
1385.20 44
1385.29 46
1385.37 49
1385.46 51
1385.54 53
1385.63 54
1385.72 55
1385.80 56
1385.89 57
1385.97 59
1386.06 60
1386.14 61
1386.23 62
1386.31 62
1386.40 60
1386.48 57
1386.57 53
1386.65 49
1386.74 44
1386.83 39
1386.91 35
1387.00 31
1387.08 27
1387.17 24
1387.25 22
1387.34 20
1387.42 19
1387.51 18
1387.59 19
1387.68 19
1387.76 20
1387.85 23
1387.94 26
1388.02 29
1388.11 34
1388.19 38
1388.28 42
1388.36 45
1388.45 46
1388.53 46
1388.62 45
1388.70 43
1388.79 42
1388.87 41
1388.96 41
1389.05 40
1389.13 39
1389.22 38
1389.30 35
1389.39 32
1389.47 28
1389.56 25
1389.64 23
1389.73 22
1389.81 22
1389.90 23
1389.99 24
1390.07 25
1390.16 25
1390.24 26
1390.33 28
1390.41 30
1390.50 34
1390.58 38
1390.67 42
1390.75 46
1390.84 48
1390.93 49
1391.01 49
1391.10 47
1391.18 45
1391.27 44
1391.35 43
1391.44 43
1391.52 43
1391.61 43
1391.70 43
1391.78 42
1391.87 41
1391.95 39
1392.04 37
1392.12 36
1392.21 35
1392.29 34
1392.38 34
1392.47 33
1392.55 32
1392.64 30
1392.72 28
1392.81 25
1392.89 22
1392.98 20
1393.06 19
1393.15 18
1393.24 18
1393.32 18
1393.41 18
1393.49 19
1393.58 20
1393.66 21
1393.75 23
1393.83 25
1393.92 27
1394.01 28
1394.09 29
1394.18 28
1394.26 26
1394.35 23
1394.43 19
1394.52 16
1394.60 12
1394.69 8
1394.78 4
1394.86 1
1394.95 0
1395.03 0
1395.12 0
1395.20 0
1395.29 0
1395.38 0
1395.46 0
1395.55 0
1395.63 2
1395.72 6
1395.80 11
1395.89 14
1395.97 15
1396.06 15
1396.15 15
1396.23 13
1396.32 12
1396.40 11
1396.49 12
1396.57 14
1396.66 18
1396.75 21
1396.83 24
1396.92 26
1397.00 26
1397.09 24
1397.17 22
1397.26 18
1397.35 16
1397.43 15
1397.52 16
1397.60 19
1397.69 23
1397.77 28
1397.86 32
1397.95 36
1398.03 39
1398.12 41
1398.20 42
1398.29 43
1398.37 45
1398.46 46
1398.55 48
1398.63 49
1398.72 51
1398.80 51
1398.89 52
1398.97 51
1399.06 50
1399.15 47
1399.23 44
1399.32 39
1399.40 34
1399.49 29
1399.57 24
1399.66 20
1399.75 17
1399.83 16
1399.92 17
1400.00 18
1400.09 20
1400.17 22
1400.26 23
1400.35 24
1400.43 23
1400.52 21
1400.60 18
1400.69 14
1400.78 10
1400.86 6
1400.95 4
1401.03 2
1401.12 3
1401.20 5
1401.29 9
1401.38 13
1401.46 19
1401.55 24
1401.63 29
1401.72 33
1401.80 37
1401.89 41
1401.98 45
1402.06 49
1402.15 52
1402.23 54
1402.32 54
1402.41 53
1402.49 51
1402.58 47
1402.66 43
1402.75 39
1402.83 35
1402.92 32
1403.01 30
1403.09 29
1403.18 28
1403.26 26
1403.35 25
1403.44 24
1403.52 22
1403.61 22
1403.69 22
1403.78 23
1403.87 26
1403.95 29
1404.04 32
1404.12 35
1404.21 38
1404.29 40
1404.38 43
1404.47 45
1404.55 47
1404.64 48
1404.72 49
1404.81 50
1404.90 50
1404.98 50
1405.07 49
1405.15 47
1405.24 46
1405.33 45
1405.41 44
1405.50 44
1405.58 44
1405.67 44
1405.76 45
1405.84 45
1405.93 45
1406.01 44
1406.10 43
1406.19 41
1406.27 39
1406.36 38
1406.44 37
1406.53 36
1406.62 35
1406.70 34
1406.79 32
1406.87 29
1406.96 26
1407.05 23
1407.13 20
1407.22 17
1407.30 15
1407.39 15
1407.48 15
1407.56 16
1407.65 17
1407.73 18
1407.82 19
1407.91 20
1407.99 20
1408.08 20
1408.16 20
1408.25 19
1408.34 19
1408.42 18
1408.51 18
1408.59 18
1408.68 19
1408.77 21
1408.85 24
1408.94 27
1409.02 31
1409.11 34
1409.20 38
1409.28 41
1409.37 44
1409.45 47
1409.54 48
1409.63 49
1409.71 48
1409.80 45
1409.88 41
1409.97 37
1410.06 34
1410.14 31
1410.23 31
1410.31 31
1410.40 33
1410.49 34
1410.57 36
1410.66 37
1410.75 38
1410.83 39
1410.92 41
1411.00 44
1411.09 46
1411.18 49
1411.26 50
1411.35 50
1411.43 49
1411.52 48
1411.61 46
1411.69 45
1411.78 44
1411.86 45
1411.95 47
1412.04 49
1412.12 51
1412.21 52
1412.30 52
1412.38 50
1412.47 47
1412.55 42
1412.64 37
1412.73 32
1412.81 28
1412.90 24
1412.98 22
1413.07 20
1413.16 18
1413.24 17
1413.33 17
1413.42 17
1413.50 17
1413.59 19
1413.67 21
1413.76 22
1413.85 24
1413.93 25
1414.02 25
1414.11 24
1414.19 23
1414.28 22
1414.36 22
1414.45 23
1414.54 25
1414.62 27
1414.71 30
1414.79 32
1414.88 35
1414.97 38
1415.05 42
1415.14 47
1415.23 52
1415.31 56
1415.40 60
1415.48 64
1415.57 67
1415.66 69
1415.74 71
1415.83 72
1415.92 73
1416.00 74
1416.09 75
1416.17 75
1416.26 75
1416.35 74
1416.43 72
1416.52 69
1416.61 65
1416.69 60
1416.78 54
1416.87 48
1416.95 42
1417.04 37
1417.12 31
1417.21 26
1417.30 21
1417.38 17
1417.47 13
1417.56 10
1417.64 9
1417.73 10
1417.81 13
1417.90 18
1417.99 24
1418.07 31
1418.16 38
1418.25 43
1418.33 47
1418.42 50
1418.50 50
1418.59 48
1418.68 45
1418.76 42
1418.85 39
1418.94 39
1419.02 40
1419.11 43
1419.20 47
1419.28 53
1419.37 59
1419.45 65
1419.54 69
1419.63 72
1419.71 72
1419.80 69
1419.89 64
1419.97 58
1420.06 50
1420.15 42
1420.23 35
1420.32 29
1420.41 25
1420.49 24
1420.58 25
1420.66 28
1420.75 33
1420.84 37
1420.92 39
1421.01 40
1421.10 38
1421.18 35
1421.27 30
1421.36 24
1421.44 18
1421.53 13
1421.61 9
1421.70 6
1421.79 5
1421.87 5
1421.96 6
1422.05 8
1422.13 11
1422.22 15
1422.31 21
1422.39 26
1422.48 32
1422.57 38
1422.65 43
1422.74 46
1422.83 49
1422.91 50
1423.00 51
1423.08 51
1423.17 51
1423.26 52
1423.34 54
1423.43 56
1423.52 57
1423.60 59
1423.69 59
1423.78 59
1423.86 58
1423.95 57
1424.04 54
1424.12 51
1424.21 47
1424.30 43
1424.38 40
1424.47 37
1424.56 34
1424.64 33
1424.73 31
1424.81 29
1424.90 28
1424.99 26
1425.07 23
1425.16 21
1425.25 19
1425.33 18
1425.42 17
1425.51 18
1425.59 19
1425.68 20
1425.77 21
1425.85 21
1425.94 20
1426.03 17
1426.11 14
1426.20 11
1426.29 8
1426.37 7
1426.46 6
1426.55 8
1426.63 10
1426.72 14
1426.81 17
1426.89 20
1426.98 24
1427.07 27
1427.15 29
1427.24 32
1427.33 34
1427.41 37
1427.50 39
1427.59 40
1427.67 41
1427.76 40
1427.84 37
1427.93 33
1428.02 28
1428.10 23
1428.19 17
1428.28 13
1428.36 9
1428.45 7
1428.54 5
1428.62 4
1428.71 3
1428.80 1
1428.88 0
1428.97 0
1429.06 0
1429.14 0
1429.23 0
1429.32 0
1429.40 0
1429.49 2
1429.58 7
1429.66 13
1429.75 20
1429.84 25
1429.92 30
1430.01 34
1430.10 37
1430.18 38
1430.27 38
1430.36 37
1430.44 36
1430.53 33
1430.62 31
1430.70 28
1430.79 26
1430.88 25
1430.96 25
1431.05 25
1431.14 27
1431.23 31
1431.31 35
1431.40 41
1431.49 47
1431.57 54
1431.66 60
1431.75 65
1431.83 69
1431.92 71
1432.01 70
1432.09 68
1432.18 64
1432.27 59
1432.35 53
1432.44 47
1432.53 42
1432.61 38
1432.70 34
1432.79 32
1432.87 31
1432.96 32
1433.05 34
1433.13 37
1433.22 40
1433.31 42
1433.39 42
1433.48 41
1433.57 38
1433.65 34
1433.74 29
1433.83 26
1433.91 24
1434.00 23
1434.09 24
1434.18 25
1434.26 26
1434.35 27
1434.44 27
1434.52 27
1434.61 27
1434.70 27
1434.78 26
1434.87 24
1434.96 22
1435.04 20
1435.13 18
1435.22 18
1435.30 19
1435.39 22
1435.48 26
1435.56 31
1435.65 37
1435.74 43
1435.83 49
1435.91 55
1436.00 60
1436.09 66
1436.17 71
1436.26 76
1436.35 80
1436.43 84
1436.52 88
1436.61 89
1436.69 90
1436.78 89
1436.87 86
1436.95 82
1437.04 76
1437.13 71
1437.22 66
1437.30 61
1437.39 58
1437.48 57
1437.56 57
1437.65 58
1437.74 61
1437.82 66
1437.91 71
1438.00 76
1438.08 82
1438.17 87
1438.26 91
1438.35 95
1438.43 98
1438.52 99
1438.61 100
1438.69 100
1438.78 98
1438.87 95
1438.95 91
1439.04 85
1439.13 78
1439.22 71
1439.30 63
1439.39 56
1439.48 49
1439.56 45
1439.65 41
1439.74 39
1439.82 38
1439.91 36
1440.00 35
1440.08 33
1440.17 31
1440.26 29
1440.35 27
1440.43 26
1440.52 25
1440.61 24
1440.69 24
1440.78 25
1440.87 26
1440.95 27
1441.04 28
1441.13 29
1441.22 30
1441.30 29
1441.39 28
1441.48 26
1441.56 24
1441.65 22
1441.74 19
1441.83 17
1441.91 15
1442.00 14
1442.09 13
1442.17 12
1442.26 11
1442.35 11
1442.43 13
1442.52 16
1442.61 20
1442.70 24
1442.78 27
1442.87 29
1442.96 29
1443.04 27
1443.13 23
1443.22 18
1443.31 12
1443.39 7
1443.48 3
1443.57 0
1443.65 0
1443.74 0
1443.83 0
1443.92 0
1444.00 0
1444.09 0
1444.18 0
1444.26 1
1444.35 2
1444.44 2
1444.52 2
1444.61 3
1444.70 3
1444.79 4
1444.87 6
1444.96 9
1445.05 11
1445.13 14
1445.22 16
1445.31 18
1445.40 20
1445.48 21
1445.57 22
1445.66 23
1445.74 23
1445.83 23
1445.92 23
1446.01 22
1446.09 22
1446.18 23
1446.27 25
1446.36 28
1446.44 32
1446.53 38
1446.62 45
1446.70 52
1446.79 59
1446.88 66
1446.97 73
1447.05 79
1447.14 86
1447.23 93
1447.31 100
1447.40 109
1447.49 119
1447.58 131
1447.66 145
1447.75 158
1447.84 171
1447.92 181
1448.01 189
1448.10 195
1448.19 199
1448.27 203
1448.36 208
1448.45 215
1448.54 223
1448.62 233
1448.71 244
1448.80 254
1448.88 262
1448.97 268
1449.06 270
1449.15 269
1449.23 264
1449.32 257
1449.41 247
1449.50 238
1449.58 229
1449.67 222
1449.76 218
1449.84 217
1449.93 218
1450.02 220
1450.11 222
1450.19 223
1450.28 222
1450.37 219
1450.46 215
1450.54 209
1450.63 201
1450.72 192
1450.80 182
1450.89 172
1450.98 161
1451.07 150
1451.15 140
1451.24 131
1451.33 122
1451.42 115
1451.50 108
1451.59 103
1451.68 99
1451.77 97
1451.85 96
1451.94 95
1452.03 94
1452.11 94
1452.20 92
1452.29 90
1452.38 88
1452.46 85
1452.55 83
1452.64 81
1452.73 81
1452.81 82
1452.90 85
1452.99 88
1453.08 91
1453.16 94
1453.25 95
1453.34 95
1453.43 94
1453.51 92
1453.60 89
1453.69 87
1453.78 86
1453.86 86
1453.95 88
1454.04 89
1454.12 92
1454.21 94
1454.30 96
1454.39 98
1454.47 100
1454.56 103
1454.65 106
1454.74 110
1454.82 113
1454.91 115
1455.00 117
1455.09 117
1455.17 116
1455.26 114
1455.35 112
1455.44 110
1455.52 108
1455.61 107
1455.70 106
1455.79 106
1455.87 105
1455.96 104
1456.05 103
1456.14 100
1456.22 95
1456.31 89
1456.40 82
1456.49 74
1456.57 67
1456.66 60
1456.75 54
1456.84 50
1456.92 48
1457.01 49
1457.10 51
1457.19 55
1457.27 60
1457.36 64
1457.45 66
1457.54 67
1457.62 66
1457.71 64
1457.80 61
1457.89 59
1457.97 58
1458.06 58
1458.15 59
1458.24 61
1458.32 63
1458.41 64
1458.50 65
1458.59 65
1458.67 65
1458.76 64
1458.85 62
1458.94 61
1459.02 61
1459.11 61
1459.20 61
1459.29 60
1459.37 60
1459.46 59
1459.55 59
1459.64 58
1459.72 59
1459.81 60
1459.90 62
1459.99 64
1460.08 65
1460.16 66
1460.25 65
1460.34 63
1460.43 60
1460.51 55
1460.60 50
1460.69 46
1460.78 43
1460.86 42
1460.95 41
1461.04 42
1461.13 44
1461.21 45
1461.30 46
1461.39 47
1461.48 46
1461.56 45
1461.65 44
1461.74 44
1461.83 44
1461.92 47
1462.00 51
1462.09 58
1462.18 66
1462.27 74
1462.35 82
1462.44 89
1462.53 95
1462.62 98
1462.70 100
1462.79 101
1462.88 102
1462.97 103
1463.06 105
1463.14 109
1463.23 113
1463.32 118
1463.41 122
1463.49 125
1463.58 127
1463.67 126
1463.76 124
1463.84 120
1463.93 114
1464.02 109
1464.11 103
1464.20 99
1464.28 95
1464.37 93
1464.46 91
1464.55 89
1464.63 87
1464.72 84
1464.81 81
1464.90 76
1464.98 72
1465.07 68
1465.16 64
1465.25 61
1465.34 58
1465.42 55
1465.51 53
1465.60 51
1465.69 49
1465.77 48
1465.86 48
1465.95 49
1466.04 51
1466.13 54
1466.21 58
1466.30 62
1466.39 66
1466.48 70
1466.56 72
1466.65 74
1466.74 75
1466.83 74
1466.92 72
1467.00 68
1467.09 62
1467.18 54
1467.27 46
1467.35 37
1467.44 28
1467.53 20
1467.62 14
1467.71 9
1467.79 6
1467.88 5
1467.97 5
1468.06 7
1468.15 9
1468.23 12
1468.32 16
1468.41 20
1468.50 25
1468.58 29
1468.67 33
1468.76 36
1468.85 37
1468.94 37
1469.02 35
1469.11 33
1469.20 29
1469.29 26
1469.38 22
1469.46 19
1469.55 17
1469.64 16
1469.73 15
1469.81 14
1469.90 13
1469.99 11
1470.08 9
1470.17 7
1470.25 4
1470.34 2
1470.43 1
1470.52 2
1470.61 4
1470.69 8
1470.78 14
1470.87 21
1470.96 29
1471.05 36
1471.13 41
1471.22 43
1471.31 43
1471.40 40
1471.48 37
1471.57 33
1471.66 30
1471.75 28
1471.84 27
1471.92 27
1472.01 27
1472.10 27
1472.19 26
1472.28 24
1472.36 21
1472.45 19
1472.54 17
1472.63 15
1472.72 14
1472.80 16
1472.89 19
1472.98 24
1473.07 30
1473.16 36
1473.24 41
1473.33 44
1473.42 44
1473.51 41
1473.60 36
1473.68 30
1473.77 25
1473.86 21
1473.95 19
1474.04 18
1474.12 18
1474.21 19
1474.30 18
1474.39 17
1474.48 14
1474.56 10
1474.65 5
1474.74 0
1474.83 0
1474.92 0
1475.00 0
1475.09 0
1475.18 0
1475.27 0
1475.36 0
1475.44 0
1475.53 5
1475.62 9
1475.71 13
1475.80 16
1475.89 17
1475.97 18
1476.06 19
1476.15 20
1476.24 22
1476.33 26
1476.41 31
1476.50 39
1476.59 47
1476.68 56
1476.77 65
1476.85 73
1476.94 80
1477.03 84
1477.12 86
1477.21 86
1477.29 86
1477.38 86
1477.47 87
1477.56 88
1477.65 91
1477.74 94
1477.82 96
1477.91 97
1478.00 96
1478.09 94
1478.18 91
1478.26 86
1478.35 80
1478.44 73
1478.53 65
1478.62 57
1478.70 48
1478.79 39
1478.88 30
1478.97 23
1479.06 17
1479.15 13
1479.23 11
1479.32 12
1479.41 14
1479.50 17
1479.59 21
1479.67 25
1479.76 28
1479.85 30
1479.94 32
1480.03 33
1480.12 33
1480.20 33
1480.29 33
1480.38 32
1480.47 30
1480.56 28
1480.64 26
1480.73 24
1480.82 23
1480.91 23
1481.00 23
1481.09 24
1481.17 25
1481.26 27
1481.35 29
1481.44 31
1481.53 33
1481.62 37
1481.70 40
1481.79 44
1481.88 48
1481.97 51
1482.06 52
1482.14 52
1482.23 51
1482.32 49
1482.41 47
1482.50 45
1482.59 45
1482.67 45
1482.76 47
1482.85 49
1482.94 49
1483.03 49
1483.12 46
1483.20 42
1483.29 38
1483.38 34
1483.47 31
1483.56 32
1483.65 35
1483.73 41
1483.82 49
1483.91 57
1484.00 64
1484.09 68
1484.18 70
1484.26 69
1484.35 65
1484.44 59
1484.53 52
1484.62 45
1484.71 38
1484.79 33
1484.88 29
1484.97 27
1485.06 28
1485.15 31
1485.24 36
1485.32 43
1485.41 51
1485.50 59
1485.59 68
1485.68 76
1485.77 84
1485.85 91
1485.94 97
1486.03 101
1486.12 105
1486.21 107
1486.30 109
1486.38 110
1486.47 111
1486.56 113
1486.65 115
1486.74 117
1486.83 117
1486.91 117
1487.00 115
1487.09 113
1487.18 109
1487.27 106
1487.36 103
1487.44 101
1487.53 98
1487.62 95
1487.71 93
1487.80 90
1487.89 89
1487.98 90
1488.06 93
1488.15 97
1488.24 101
1488.33 106
1488.42 109
1488.51 110
1488.59 110
1488.68 108
1488.77 105
1488.86 101
1488.95 97
1489.04 91
1489.12 85
1489.21 77
1489.30 69
1489.39 62
1489.48 55
1489.57 52
1489.66 51
1489.74 53
1489.83 56
1489.92 61
1490.01 66
1490.10 71
1490.19 74
1490.28 77
1490.36 79
1490.45 81
1490.54 84
1490.63 86
1490.72 90
1490.81 94
1490.89 99
1490.98 105
1491.07 110
1491.16 114
1491.25 116
1491.34 117
1491.43 115
1491.51 113
1491.60 109
1491.69 105
1491.78 101
1491.87 98
1491.96 95
1492.05 93
1492.13 91
1492.22 89
1492.31 88
1492.40 87
1492.49 88
1492.58 89
1492.67 92
1492.75 94
1492.84 96
1492.93 96
1493.02 95
1493.11 92
1493.20 88
1493.29 84
1493.37 80
1493.46 77
1493.55 76
1493.64 76
1493.73 78
1493.82 81
1493.91 85
1493.99 91
1494.08 96
1494.17 102
1494.26 108
1494.35 112
1494.44 115
1494.53 116
1494.61 114
1494.70 110
1494.79 105
1494.88 99
1494.97 92
1495.06 86
1495.15 80
1495.24 74
1495.32 69
1495.41 65
1495.50 62
1495.59 58
1495.68 56
1495.77 54
1495.86 54
1495.94 56
1496.03 60
1496.12 65
1496.21 72
1496.30 79
1496.39 86
1496.48 91
1496.57 95
1496.65 96
1496.74 96
1496.83 95
1496.92 94
1497.01 93
1497.10 91
1497.19 89
1497.27 87
1497.36 85
1497.45 83
1497.54 81
1497.63 81
1497.72 81
1497.81 83
1497.90 86
1497.98 89
1498.07 91
1498.16 91
1498.25 90
1498.34 88
1498.43 84
1498.52 79
1498.61 75
1498.69 73
1498.78 72
1498.87 73
1498.96 76
1499.05 80
1499.14 83
1499.23 85
1499.32 85
1499.40 83
1499.49 78
1499.58 72
1499.67 65
1499.76 57
1499.85 49
1499.94 42
1500.03 37
1500.11 33
1500.20 31
1500.29 30
1500.38 30
1500.47 31
1500.56 34
1500.65 37
1500.74 42
1500.83 49
1500.91 57
1501.00 65
1501.09 73
1501.18 80
1501.27 86
1501.36 90
1501.45 93
1501.54 95
1501.62 96
1501.71 96
1501.80 97
1501.89 96
1501.98 95
1502.07 92
1502.16 88
1502.25 83
1502.34 77
1502.42 71
1502.51 65
1502.60 61
1502.69 59
1502.78 58
1502.87 59
1502.96 61
1503.05 64
1503.13 67
1503.22 69
1503.31 72
1503.40 73
1503.49 74
1503.58 75
1503.67 76
1503.76 77
1503.85 78
1503.94 78
1504.02 78
1504.11 77
1504.20 75
1504.29 72
1504.38 67
1504.47 62
1504.56 57
1504.65 54
1504.74 52
1504.82 52
1504.91 55
1505.00 58
1505.09 63
1505.18 68
1505.27 73
1505.36 77
1505.45 80
1505.54 83
1505.62 85
1505.71 86
1505.80 85
1505.89 82
1505.98 76
1506.07 68
1506.16 58
1506.25 48
1506.34 38
1506.43 29
1506.51 22
1506.60 17
1506.69 14
1506.78 13
1506.87 12
1506.96 12
1507.05 13
1507.14 14
1507.23 15
1507.32 15
1507.40 16
1507.49 17
1507.58 18
1507.67 20
1507.76 21
1507.85 23
1507.94 25
1508.03 29
1508.12 34
1508.21 39
1508.29 46
1508.38 51
1508.47 56
1508.56 59
1508.65 60
1508.74 60
1508.83 60
1508.92 60
1509.01 62
1509.10 65
1509.18 70
1509.27 75
1509.36 81
1509.45 86
1509.54 90
1509.63 93
1509.72 95
1509.81 96
1509.90 95
1509.99 93
1510.08 91
1510.16 88
1510.25 86
1510.34 86
1510.43 87
1510.52 90
1510.61 94
1510.70 98
1510.79 102
1510.88 104
1510.97 106
1511.06 105
1511.14 104
1511.23 101
1511.32 99
1511.41 96
1511.50 94
1511.59 91
1511.68 87
1511.77 82
1511.86 76
1511.95 69
1512.04 60
1512.13 52
1512.21 45
1512.30 40
1512.39 37
1512.48 37
1512.57 39
1512.66 44
1512.75 51
1512.84 61
1512.93 73
1513.02 86
1513.11 98
1513.20 111
1513.28 121
1513.37 130
1513.46 136
1513.55 140
1513.64 141
1513.73 140
1513.82 136
1513.91 131
1514.00 125
1514.09 119
1514.18 114
1514.27 109
1514.35 106
1514.44 105
1514.53 106
1514.62 109
1514.71 112
1514.80 115
1514.89 118
1514.98 120
1515.07 120
1515.16 119
1515.25 116
1515.34 111
1515.43 106
1515.51 99
1515.60 92
1515.69 85
1515.78 77
1515.87 71
1515.96 65
1516.05 61
1516.14 58
1516.23 57
1516.32 56
1516.41 56
1516.50 58
1516.59 60
1516.67 63
1516.76 67
1516.85 71
1516.94 76
1517.03 80
1517.12 83
1517.21 86
1517.30 87
1517.39 87
1517.48 87
1517.57 87
1517.66 85
1517.75 83
1517.84 79
1517.93 75
1518.01 69
1518.10 62
1518.19 55
1518.28 48
1518.37 42
1518.46 37
1518.55 34
1518.64 33
1518.73 32
1518.82 33
1518.91 33
1519.00 33
1519.09 32
1519.18 31
1519.27 29
1519.35 26
1519.44 22
1519.53 17
1519.62 13
1519.71 8
1519.80 4
1519.89 2
1519.98 1
1520.07 3
1520.16 7
1520.25 12
1520.34 18
1520.43 23
1520.52 28
1520.61 31
1520.70 32
1520.78 33
1520.87 33
1520.96 32
1521.05 31
1521.14 28
1521.23 25
1521.32 20
1521.41 14
1521.50 7
1521.59 0
1521.68 0
1521.77 0
1521.86 0
1521.95 0
1522.04 0
1522.13 0
1522.22 0
1522.30 1
1522.39 7
1522.48 13
1522.57 17
1522.66 21
1522.75 24
1522.84 26
1522.93 28
1523.02 30
1523.11 32
1523.20 35
1523.29 38
1523.38 41
1523.47 44
1523.56 47
1523.65 49
1523.74 50
1523.83 49
1523.92 48
1524.00 45
1524.09 41
1524.18 37
1524.27 34
1524.36 32
1524.45 33
1524.54 35
1524.63 39
1524.72 44
1524.81 48
1524.90 52
1524.99 55
1525.08 57
1525.17 58
1525.26 59
1525.35 62
1525.44 64
1525.53 68
1525.62 71
1525.71 74
1525.80 74
1525.88 72
1525.97 67
1526.06 60
1526.15 52
1526.24 45
1526.33 39
1526.42 36
1526.51 36
1526.60 40
1526.69 45
1526.78 52
1526.87 59
1526.96 65
1527.05 68
1527.14 69
1527.23 67
1527.32 63
1527.41 56
1527.50 49
1527.59 40
1527.68 32
1527.77 25
1527.86 19
1527.94 15
1528.03 11
1528.12 9
1528.21 8
1528.30 6
1528.39 5
1528.48 3
1528.57 1
1528.66 0
1528.75 0
1528.84 0
1528.93 0
1529.02 0
1529.11 0
1529.20 0
1529.29 1
1529.38 9
1529.47 18
1529.56 28
1529.65 36
1529.74 42
1529.83 45
1529.92 43
1530.01 39
1530.10 33
1530.19 27
1530.28 23
1530.37 20
1530.46 20
1530.54 22
1530.63 25
1530.72 28
1530.81 31
1530.90 33
1530.99 34
1531.08 35
1531.17 35
1531.26 37
1531.35 39
1531.44 43
1531.53 49
1531.62 57
1531.71 66
1531.80 76
1531.89 85
1531.98 92
1532.07 97
1532.16 99
1532.25 97
1532.34 92
1532.43 85
1532.52 77
1532.61 69
1532.70 61
1532.79 56
1532.88 53
1532.97 53
1533.06 55
1533.15 58
1533.24 60
1533.33 62
1533.42 62
1533.51 59
1533.60 54
1533.69 47
1533.78 39
1533.86 31
1533.95 23
1534.04 18
1534.13 15
1534.22 13
1534.31 14
1534.40 16
1534.49 19
1534.58 22
1534.67 26
1534.76 29
1534.85 33
1534.94 37
1535.03 40
1535.12 44
1535.21 47
1535.30 49
1535.39 50
1535.48 49
1535.57 47
1535.66 46
1535.75 45
1535.84 46
1535.93 49
1536.02 56
1536.11 64
1536.20 75
1536.29 86
1536.38 95
1536.47 103
1536.56 108
1536.65 111
1536.74 110
1536.83 108
1536.92 103
1537.01 97
1537.10 91
1537.19 86
1537.28 83
1537.37 83
1537.46 88
1537.55 96
1537.64 107
1537.73 118
1537.82 128
1537.91 136
1538.00 138
1538.09 137
1538.18 132
1538.27 126
1538.36 120
1538.45 116
1538.54 113
1538.63 113
1538.72 114
1538.81 116
1538.90 118
1538.99 121
1539.08 125
1539.17 129
1539.26 134
1539.35 140
1539.44 147
1539.53 153
1539.62 159
1539.71 163
1539.80 166
1539.89 168
1539.98 171
1540.07 175
1540.16 179
1540.25 184
1540.34 190
1540.43 196
1540.52 203
1540.61 210
1540.70 217
1540.79 226
1540.88 234
1540.97 242
1541.06 250
1541.15 258
1541.24 264
1541.33 270
1541.42 275
1541.51 281
1541.60 287
1541.69 293
1541.78 297
1541.87 301
1541.96 302
1542.05 301
1542.14 298
1542.23 293
1542.32 287
1542.41 279
1542.50 271
1542.59 263
1542.68 254
1542.77 245
1542.86 236
1542.95 229
1543.04 222
1543.13 216
1543.22 212
1543.31 208
1543.40 204
1543.49 200
1543.58 196
1543.67 192
1543.76 187
1543.85 182
1543.94 178
1544.03 175
1544.12 173
1544.21 172
1544.30 172
1544.39 173
1544.48 174
1544.57 175
1544.66 175
1544.75 175
1544.84 174
1544.93 172
1545.02 170
1545.11 167
1545.20 163
1545.29 159
1545.38 155
1545.47 151
1545.56 147
1545.65 144
1545.74 141
1545.83 139
1545.92 137
1546.01 135
1546.10 133
1546.19 131
1546.28 127
1546.37 123
1546.46 119
1546.55 115
1546.64 111
1546.73 107
1546.82 104
1546.91 102
1547.00 101
1547.09 99
1547.18 98
1547.27 97
1547.36 95
1547.45 93
1547.54 90
1547.63 84
1547.72 78
1547.81 70
1547.90 63
1547.99 58
1548.08 55
1548.17 55
1548.26 57
1548.35 62
1548.44 68
1548.53 74
1548.62 78
1548.71 81
1548.81 82
1548.90 83
1548.99 84
1549.08 84
1549.17 85
1549.26 88
1549.35 91
1549.44 95
1549.53 99
1549.62 102
1549.71 105
1549.80 106
1549.89 107
1549.98 106
1550.07 105
1550.16 104
1550.25 103
1550.34 104
1550.43 106
1550.52 110
1550.61 114
1550.70 117
1550.79 120
1550.88 121
1550.97 118
1551.06 113
1551.15 105
1551.24 95
1551.33 84
1551.42 73
1551.51 64
1551.60 58
1551.69 54
1551.78 52
1551.87 52
1551.96 51
1552.05 48
1552.15 44
1552.24 38
1552.33 32
1552.42 26
1552.51 23
1552.60 23
1552.69 27
1552.78 34
1552.87 43
1552.96 53
1553.05 63
1553.14 71
1553.23 76
1553.32 79
1553.41 79
1553.50 78
1553.59 75
1553.68 72
1553.77 68
1553.86 65
1553.95 63
1554.04 63
1554.13 65
1554.22 70
1554.31 76
1554.40 84
1554.49 92
1554.58 100
1554.68 107
1554.77 115
1554.86 122
1554.95 129
1555.04 136
1555.13 143
1555.22 148
1555.31 152
1555.40 154
1555.49 155
1555.58 155
1555.67 157
1555.76 159
1555.85 161
1555.94 164
1556.03 166
1556.12 168
1556.21 168
1556.30 166
1556.39 164
1556.48 160
1556.57 155
1556.66 150
1556.75 144
1556.85 137
1556.94 131
1557.03 124
1557.12 118
1557.21 113
1557.30 108
1557.39 105
1557.48 104
1557.57 103
1557.66 103
1557.75 103
1557.84 104
1557.93 105
1558.02 106
1558.11 108
1558.20 111
1558.29 114
1558.38 116
1558.47 116
1558.56 115
1558.65 111
1558.75 105
1558.84 98
1558.93 92
1559.02 88
1559.11 86
1559.20 87
1559.29 88
1559.38 88
1559.47 86
1559.56 82
1559.65 76
1559.74 69
1559.83 62
1559.92 57
1560.01 54
1560.10 55
1560.19 59
1560.28 66
1560.37 74
1560.47 84
1560.56 94
1560.65 103
1560.74 110
1560.83 114
1560.92 114
1561.01 112
1561.10 106
1561.19 99
1561.28 92
1561.37 86
1561.46 82
1561.55 81
1561.64 82
1561.73 84
1561.82 87
1561.91 90
1562.01 93
1562.10 95
1562.19 96
1562.28 98
1562.37 101
1562.46 104
1562.55 109
1562.64 115
1562.73 122
1562.82 129
1562.91 136
1563.00 143
1563.09 151
1563.18 158
1563.27 164
1563.36 168
1563.46 171
1563.55 171
1563.64 169
1563.73 165
1563.82 161
1563.91 157
1564.00 155
1564.09 156
1564.18 159
1564.27 164
1564.36 169
1564.45 173
1564.54 177
1564.63 179
1564.72 181
1564.82 184
1564.91 187
1565.00 192
1565.09 199
1565.18 206
1565.27 213
1565.36 220
1565.45 227
1565.54 235
1565.63 247
1565.72 262
1565.81 281
1565.90 304
1565.99 329
1566.09 357
1566.18 383
1566.27 408
1566.36 430
1566.45 449
1566.54 464
1566.63 477
1566.72 488
1566.81 500
1566.90 514
1566.99 531
1567.08 551
1567.17 574
1567.26 598
1567.36 620
1567.45 640
1567.54 654
1567.63 664
1567.72 671
1567.81 675
1567.90 681
1567.99 690
1568.08 705
1568.17 727
1568.26 756
1568.35 788
1568.44 822
1568.54 855
1568.63 884
1568.72 907
1568.81 925
1568.90 938
1568.99 948
1569.08 957
1569.17 967
1569.26 978
1569.35 990
1569.44 1000
1569.53 1008
1569.63 1011
1569.72 1008
1569.81 1000
1569.90 986
1569.99 969
1570.08 951
1570.17 934
1570.26 919
1570.35 906
1570.44 895
1570.53 885
1570.62 874
1570.72 862
1570.81 848
1570.90 831
1570.99 811
1571.08 789
1571.17 766
1571.26 742
1571.35 718
1571.44 693
1571.53 670
1571.62 646
1571.72 622
1571.81 598
1571.90 574
1571.99 550
1572.08 526
1572.17 504
1572.26 484
1572.35 467
1572.44 454
1572.53 444
1572.62 438
1572.71 435
1572.81 433
1572.90 431
1572.99 429
1573.08 426
1573.17 421
1573.26 414
1573.35 406
1573.44 396
1573.53 384
1573.62 372
1573.72 361
1573.81 350
1573.90 341
1573.99 335
1574.08 329
1574.17 326
1574.26 323
1574.35 320
1574.44 316
1574.53 311
1574.62 304
1574.72 296
1574.81 286
1574.90 276
1574.99 266
1575.08 257
1575.17 249
1575.26 242
1575.35 235
1575.44 229
1575.53 222
1575.63 214
1575.72 205
1575.81 196
1575.90 186
1575.99 175
1576.08 165
1576.17 155
1576.26 147
1576.35 139
1576.44 134
1576.54 131
1576.63 129
1576.72 129
1576.81 129
1576.90 130
1576.99 130
1577.08 129
1577.17 128
1577.26 126
1577.35 124
1577.45 122
1577.54 120
1577.63 117
1577.72 114
1577.81 110
1577.90 106
1577.99 101
1578.08 96
1578.17 91
1578.27 86
1578.36 82
1578.45 79
1578.54 78
1578.63 79
1578.72 82
1578.81 88
1578.90 96
1578.99 106
1579.09 117
1579.18 129
1579.27 139
1579.36 146
1579.45 150
1579.54 151
1579.63 148
1579.72 143
1579.81 136
1579.91 128
1580.00 120
1580.09 112
1580.18 104
1580.27 97
1580.36 91
1580.45 86
1580.54 81
1580.63 77
1580.73 74
1580.82 74
1580.91 76
1581.00 81
1581.09 87
1581.18 94
1581.27 102
1581.36 108
1581.45 113
1581.55 118
1581.64 122
1581.73 127
1581.82 134
1581.91 142
1582.00 150
1582.09 158
1582.18 164
1582.28 167
1582.37 166
1582.46 161
1582.55 153
1582.64 142
1582.73 130
1582.82 117
1582.91 104
1583.01 94
1583.10 86
1583.19 82
1583.28 81
1583.37 82
1583.46 87
1583.55 92
1583.64 97
1583.73 100
1583.83 102
1583.92 100
1584.01 97
1584.10 92
1584.19 87
1584.28 83
1584.37 79
1584.46 78
1584.56 78
1584.65 80
1584.74 81
1584.83 83
1584.92 83
1585.01 82
1585.10 80
1585.19 76
1585.29 71
1585.38 65
1585.47 60
1585.56 56
1585.65 55
1585.74 56
1585.83 59
1585.93 64
1586.02 70
1586.11 74
1586.20 76
1586.29 76
1586.38 76
1586.47 75
1586.56 74
1586.66 74
1586.75 75
1586.84 77
1586.93 79
1587.02 80
1587.11 82
1587.20 84
1587.29 87
1587.39 89
1587.48 90
1587.57 90
1587.66 89
1587.75 85
1587.84 81
1587.93 76
1588.03 71
1588.12 68
1588.21 67
1588.30 67
1588.39 68
1588.48 69
1588.57 69
1588.67 69
1588.76 68
1588.85 66
1588.94 63
1589.03 62
1589.12 61
1589.21 62
1589.30 63
1589.40 65
1589.49 67
1589.58 67
1589.67 66
1589.76 63
1589.85 59
1589.94 55
1590.04 52
1590.13 49
1590.22 49
1590.31 50
1590.40 52
1590.49 55
1590.58 59
1590.68 64
1590.77 70
1590.86 76
1590.95 83
1591.04 89
1591.13 95
1591.22 100
1591.32 104
1591.41 105
1591.50 105
1591.59 102
1591.68 99
1591.77 94
1591.86 89
1591.96 83
1592.05 76
1592.14 69
1592.23 61
1592.32 53
1592.41 46
1592.51 40
1592.60 37
1592.69 36
1592.78 39
1592.87 43
1592.96 48
1593.05 53
1593.15 57
1593.24 59
1593.33 60
1593.42 60
1593.51 60
1593.60 61
1593.69 62
1593.79 64
1593.88 66
1593.97 67
1594.06 68
1594.15 68
1594.24 68
1594.34 68
1594.43 68
1594.52 69
1594.61 71
1594.70 74
1594.79 77
1594.88 79
1594.98 80
1595.07 80
1595.16 78
1595.25 74
1595.34 69
1595.43 64
1595.53 58
1595.62 53
1595.71 48
1595.80 44
1595.89 41
1595.98 38
1596.08 34
1596.17 31
1596.26 27
1596.35 24
1596.44 22
1596.53 21
1596.62 22
1596.72 24
1596.81 26
1596.90 30
1596.99 34
1597.08 38
1597.17 42
1597.27 44
1597.36 45
1597.45 45
1597.54 43
1597.63 39
1597.72 33
1597.82 28
1597.91 22
1598.00 19
1598.09 18
1598.18 20
1598.27 26
1598.37 34
1598.46 45
1598.55 57
1598.64 69
1598.73 79
1598.82 86
1598.92 92
1599.01 97
1599.10 100
1599.19 103
1599.28 106
1599.37 110
1599.47 113
1599.56 117
1599.65 120
1599.74 123
1599.83 125
1599.92 126
1600.02 126
1600.11 124
1600.20 120
1600.29 116
1600.38 111
1600.47 106
1600.57 103
1600.66 100
1600.75 98
1600.84 97
1600.93 97
1601.02 98
1601.12 99
1601.21 101
1601.30 103
1601.39 106
1601.48 109
1601.58 111
1601.67 113
1601.76 113
1601.85 114
1601.94 114
1602.03 114
1602.13 115
1602.22 116
1602.31 117
1602.40 118
1602.49 117
1602.58 115
1602.68 112
1602.77 108
1602.86 104
1602.95 100
1603.04 97
1603.14 97
1603.23 99
1603.32 104
1603.41 110
1603.50 117
1603.59 123
1603.69 128
1603.78 131
1603.87 132
1603.96 132
1604.05 133
1604.15 135
1604.24 138
1604.33 144
1604.42 150
1604.51 157
1604.60 165
1604.70 172
1604.79 178
1604.88 185
1604.97 192
1605.06 200
1605.16 207
1605.25 214
1605.34 220
1605.43 226
1605.52 232
1605.61 236
1605.71 241
1605.80 244
1605.89 245
1605.98 246
1606.07 245
1606.17 244
1606.26 243
1606.35 242
1606.44 242
1606.53 244
1606.63 246
1606.72 249
1606.81 251
1606.90 253
1606.99 253
1607.08 252
1607.18 250
1607.27 247
1607.36 245
1607.45 242
1607.54 239
1607.64 236
1607.73 232
1607.82 227
1607.91 221
1608.00 215
1608.10 210
1608.19 207
1608.28 207
1608.37 209
1608.46 214
1608.56 220
1608.65 227
1608.74 233
1608.83 238
1608.92 242
1609.02 246
1609.11 250
1609.20 255
1609.29 259
1609.38 263
1609.47 265
1609.57 264
1609.66 260
1609.75 252
1609.84 242
1609.93 231
1610.03 219
1610.12 209
1610.21 199
1610.30 192
1610.39 186
1610.49 181
1610.58 177
1610.67 174
1610.76 170
1610.85 166
1610.95 161
1611.04 156
1611.13 151
1611.22 144
1611.31 138
1611.41 132
1611.50 127
1611.59 125
1611.68 124
1611.78 127
1611.87 132
1611.96 139
1612.05 146
1612.14 153
1612.24 159
1612.33 164
1612.42 167
1612.51 169
1612.60 170
1612.70 170
1612.79 171
1612.88 171
1612.97 172
1613.06 172
1613.16 171
1613.25 168
1613.34 164
1613.43 159
1613.52 152
1613.62 144
1613.71 137
1613.80 129
1613.89 122
1613.98 116
1614.08 112
1614.17 108
1614.26 106
1614.35 105
1614.45 105
1614.54 105
1614.63 105
1614.72 106
1614.81 107
1614.91 106
1615.00 105
1615.09 103
1615.18 100
1615.27 95
1615.37 91
1615.46 87
1615.55 85
1615.64 85
1615.74 87
1615.83 91
1615.92 96
1616.01 100
1616.10 103
1616.20 104
1616.29 104
1616.38 102
1616.47 100
1616.56 99
1616.66 99
1616.75 100
1616.84 101
1616.93 103
1617.03 104
1617.12 102
1617.21 99
1617.30 93
1617.39 85
1617.49 76
1617.58 67
1617.67 57
1617.76 49
1617.86 42
1617.95 37
1618.04 33
1618.13 31
1618.22 30
1618.32 29
1618.41 29
1618.50 29
1618.59 29
1618.69 30
1618.78 32
1618.87 34
1618.96 36
1619.05 38
1619.15 39
1619.24 41
1619.33 42
1619.42 44
1619.52 48
1619.61 53
1619.70 59
1619.79 64
1619.88 69
1619.98 72
1620.07 72
1620.16 70
1620.25 65
1620.35 59
1620.44 52
1620.53 44
1620.62 36
1620.72 28
1620.81 22
1620.90 18
1620.99 16
1621.08 16
1621.18 19
1621.27 23
1621.36 27
1621.45 31
1621.55 33
1621.64 34
1621.73 33
1621.82 30
1621.92 28
1622.01 27
1622.10 26
1622.19 27
1622.28 29
1622.38 31
1622.47 32
1622.56 32
1622.65 31
1622.75 28
1622.84 24
1622.93 19
1623.02 14
1623.12 9
1623.21 5
1623.30 2
1623.39 0
1623.49 0
1623.58 0
1623.67 0
1623.76 0
1623.85 0
1623.95 0
1624.04 0
1624.13 0
1624.22 0
1624.32 2
1624.41 5
1624.50 9
1624.59 13
1624.69 19
1624.78 24
1624.87 29
1624.96 33
1625.06 35
1625.15 35
1625.24 32
1625.33 28
1625.43 22
1625.52 17
1625.61 13
1625.70 11
1625.80 11
1625.89 14
1625.98 18
1626.07 23
1626.16 29
1626.26 36
1626.35 43
1626.44 49
1626.53 55
1626.63 60
1626.72 64
1626.81 64
1626.90 62
1627.00 58
1627.09 53
1627.18 47
1627.27 43
1627.37 40
1627.46 41
1627.55 43
1627.64 48
1627.74 53
1627.83 58
1627.92 62
1628.01 67
1628.11 71
1628.20 74
1628.29 77
1628.38 79
1628.48 78
1628.57 75
1628.66 70
1628.75 63
1628.85 56
1628.94 49
1629.03 45
1629.12 42
1629.22 42
1629.31 44
1629.40 47
1629.49 50
1629.59 52
1629.68 54
1629.77 56
1629.86 58
1629.96 59
1630.05 61
1630.14 62
1630.24 63
1630.33 63
1630.42 61
1630.51 58
1630.61 54
1630.70 50
1630.79 46
1630.88 42
1630.98 40
1631.07 39
1631.16 38
1631.25 38
1631.35 38
1631.44 38
1631.53 38
1631.62 38
1631.72 38
1631.81 40
1631.90 41
1631.99 43
1632.09 44
1632.18 44
1632.27 42
1632.36 39
1632.46 35
1632.55 30
1632.64 25
1632.74 21
1632.83 18
1632.92 16
1633.01 16
1633.11 17
1633.20 18
1633.29 20
1633.38 22
1633.48 23
1633.57 24
1633.66 25
1633.75 26
1633.85 28
1633.94 31
1634.03 35
1634.13 40
1634.22 46
1634.31 52
1634.40 56
1634.50 60
1634.59 62
1634.68 63
1634.77 62
1634.87 61
1634.96 60
1635.05 59
1635.14 58
1635.24 57
1635.33 57
1635.42 56
1635.52 57
1635.61 58
1635.70 59
1635.79 61
1635.89 65
1635.98 69
1636.07 75
1636.16 82
1636.26 89
1636.35 95
1636.44 100
1636.54 103
1636.63 104
1636.72 102
1636.81 98
1636.91 93
1637.00 88
1637.09 83
1637.18 79
1637.28 75
1637.37 73
1637.46 71
1637.56 69
1637.65 68
1637.74 65
1637.83 63
1637.93 59
1638.02 55
1638.11 51
1638.21 48
1638.30 46
1638.39 45
1638.48 46
1638.58 47
1638.67 49
1638.76 49
1638.85 48
1638.95 46
1639.04 42
1639.13 38
1639.23 33
1639.32 29
1639.41 25
1639.50 23
1639.60 22
1639.69 22
1639.78 22
1639.88 23
1639.97 23
1640.06 24
1640.15 24
1640.25 26
1640.34 27
1640.43 30
1640.53 32
1640.62 35
1640.71 38
1640.80 40
1640.90 42
1640.99 43
1641.08 44
1641.18 46
1641.27 47
1641.36 48
1641.45 50
1641.55 53
1641.64 56
1641.73 59
1641.83 62
1641.92 65
1642.01 69
1642.10 71
1642.20 73
1642.29 74
1642.38 74
1642.48 72
1642.57 70
1642.66 68
1642.76 66
1642.85 64
1642.94 64
1643.03 63
1643.13 63
1643.22 62
1643.31 61
1643.41 58
1643.50 55
1643.59 52
1643.68 50
1643.78 50
1643.87 51
1643.96 54
1644.06 58
1644.15 63
1644.24 69
1644.34 74
1644.43 78
1644.52 83
1644.61 87
1644.71 92
1644.80 96
1644.89 100
1644.99 102
1645.08 101
1645.17 97
1645.26 91
1645.36 82
1645.45 73
1645.54 65
1645.64 58
1645.73 53
1645.82 50
1645.92 49
1646.01 48
1646.10 46
1646.19 43
1646.29 39
1646.38 35
1646.47 31
1646.57 27
1646.66 26
1646.75 28
1646.85 32
1646.94 38
1647.03 44
1647.13 50
1647.22 54
1647.31 57
1647.40 59
1647.50 59
1647.59 59
1647.68 58
1647.78 56
1647.87 53
1647.96 50
1648.06 45
1648.15 40
1648.24 34
1648.33 29
1648.43 23
1648.52 17
1648.61 11
1648.71 6
1648.80 3
1648.89 1
1648.99 2
1649.08 5
1649.17 11
1649.27 19
1649.36 26
1649.45 32
1649.55 36
1649.64 37
1649.73 36
1649.82 34
1649.92 32
1650.01 32
1650.10 33
1650.20 36
1650.29 40
1650.38 44
1650.48 46
1650.57 46
1650.66 42
1650.76 36
1650.85 27
1650.94 17
1651.04 6
1651.13 0
1651.22 0
1651.31 0
1651.41 0
1651.50 0
1651.59 0
1651.69 0
1651.78 0
1651.87 7
1651.97 13
1652.06 16
1652.15 17
1652.25 16
1652.34 13
1652.43 9
1652.53 7
1652.62 6
1652.71 7
1652.81 10
1652.90 14
1652.99 18
1653.09 24
1653.18 29
1653.27 35
1653.36 40
1653.46 45
1653.55 49
1653.64 53
1653.74 56
1653.83 57
1653.92 58
1654.02 58
1654.11 58
1654.20 56
1654.30 54
1654.39 50
1654.48 46
1654.58 42
1654.67 36
1654.76 31
1654.86 27
1654.95 23
1655.04 20
1655.14 18
1655.23 17
1655.32 17
1655.42 18
1655.51 19
1655.60 22
1655.70 26
1655.79 30
1655.88 34
1655.98 36
1656.07 37
1656.16 37
1656.26 36
1656.35 34
1656.44 33
1656.54 32
1656.63 33
1656.72 33
1656.82 34
1656.91 34
1657.00 33
1657.10 31
1657.19 30
1657.28 30
1657.38 32
1657.47 36
1657.56 42
1657.66 49
1657.75 57
1657.84 64
1657.94 71
1658.03 76
1658.12 80
1658.22 82
1658.31 84
1658.40 84
1658.50 84
1658.59 83
1658.68 82
1658.78 81
1658.87 80
1658.96 79
1659.06 79
1659.15 79
1659.24 80
1659.34 82
1659.43 84
1659.52 87
1659.62 91
1659.71 95
1659.80 100
1659.90 104
1659.99 107
1660.08 109
1660.18 109
1660.27 107
1660.36 103
1660.46 97
1660.55 90
1660.64 84
1660.74 78
1660.83 73
1660.92 71
1661.02 69
1661.11 69
1661.20 69
1661.30 69
1661.39 69
1661.48 69
1661.58 69
1661.67 69
1661.77 69
1661.86 70
1661.95 71
1662.05 72
1662.14 72
1662.23 72
1662.33 73
1662.42 75
1662.51 78
1662.61 81
1662.70 86
1662.79 92
1662.89 98
1662.98 103
1663.07 107
1663.17 110
1663.26 112
1663.35 112
1663.45 111
1663.54 110
1663.63 109
1663.73 109
1663.82 110
1663.92 112
1664.01 114
1664.10 115
1664.20 115
1664.29 113
1664.38 109
1664.48 103
1664.57 94
1664.66 85
1664.76 75
1664.85 67
1664.94 61
1665.04 57
1665.13 55
1665.22 56
1665.32 58
1665.41 61
1665.51 64
1665.60 66
1665.69 67
1665.79 68
1665.88 68
1665.97 68
1666.07 67
1666.16 67
1666.25 66
1666.35 66
1666.44 64
1666.53 63
1666.63 61
1666.72 60
1666.82 58
1666.91 58
1667.00 59
1667.10 61
1667.19 63
1667.28 66
1667.38 68
1667.47 70
1667.56 71
1667.66 70
1667.75 68
1667.85 65
1667.94 62
1668.03 59
1668.13 58
1668.22 58
1668.31 60
1668.41 64
1668.50 69
1668.59 74
1668.69 80
1668.78 85
1668.88 89
1668.97 92
1669.06 94
1669.16 94
1669.25 93
1669.34 91
1669.44 88
1669.53 85
1669.62 82
1669.72 80
1669.81 78
1669.91 77
1670.00 75
1670.09 73
1670.19 70
1670.28 67
1670.37 63
1670.47 60
1670.56 59
1670.66 60
1670.75 63
1670.84 70
1670.94 77
1671.03 85
1671.12 92
1671.22 98
1671.31 101
1671.40 102
1671.50 102
1671.59 100
1671.69 99
1671.78 98
1671.87 97
1671.97 98
1672.06 98
1672.15 97
1672.25 97
1672.34 96
1672.44 95
1672.53 94
1672.62 95
1672.72 95
1672.81 96
1672.90 96
1673.00 96
1673.09 95
1673.19 93
1673.28 91
1673.37 89
1673.47 86
1673.56 83
1673.66 78
1673.75 73
1673.84 66
1673.94 58
1674.03 50
1674.12 41
1674.22 34
1674.31 27
1674.41 22
1674.50 18
1674.59 15
1674.69 13
1674.78 11
1674.87 10
1674.97 10
1675.06 10
1675.16 10
1675.25 11
1675.34 11
1675.44 12
1675.53 12
1675.63 13
1675.72 15
1675.81 16
1675.91 18
1676.00 19
1676.09 20
1676.19 20
1676.28 19
1676.38 19
1676.47 18
1676.56 18
1676.66 17
1676.75 17
1676.85 16
1676.94 15
1677.03 13
1677.13 10
1677.22 8
1677.31 6
1677.41 5
1677.50 5
1677.60 6
1677.69 8
1677.78 9
1677.88 10
1677.97 8
1678.07 4
1678.16 0
1678.25 0
1678.35 0
1678.44 0
1678.54 0
1678.63 0
1678.72 0
1678.82 9
1678.91 23
1679.01 37
1679.10 52
1679.19 65
1679.29 76
1679.38 83
1679.48 86
1679.57 84
1679.66 78
1679.76 70
1679.85 60
1679.94 50
1680.04 41
1680.13 35
1680.23 32
1680.32 30
1680.41 30
1680.51 29
1680.60 28
1680.70 25
1680.79 22
1680.88 19
1680.98 16
1681.07 15
1681.17 15
1681.26 17
1681.35 21
1681.45 25
1681.54 31
1681.64 36
1681.73 41
1681.82 44
1681.92 45
1682.01 43
1682.11 39
1682.20 33
1682.29 26
1682.39 19
1682.48 14
1682.58 11
1682.67 12
1682.77 16
1682.86 23
1682.95 31
1683.05 41
1683.14 50
1683.24 58
1683.33 64
1683.42 67
1683.52 68
1683.61 68
1683.71 67
1683.80 66
1683.89 63
1683.99 59
1684.08 55
1684.18 51
1684.27 46
1684.36 42
1684.46 40
1684.55 38
1684.65 37
1684.74 37
1684.83 37
1684.93 37
1685.02 35
1685.12 33
1685.21 30
1685.31 27
1685.40 23
1685.49 20
1685.59 18
1685.68 18
1685.78 19
1685.87 22
1685.96 28
1686.06 35
1686.15 44
1686.25 55
1686.34 65
1686.43 74
1686.53 81
1686.62 86
1686.72 88
1686.81 86
1686.91 81
1687.00 73
1687.09 65
1687.19 56
1687.28 48
1687.38 40
1687.47 35
1687.56 33
1687.66 33
1687.75 35
1687.85 38
1687.94 43
1688.04 47
1688.13 52
1688.22 55
1688.32 57
1688.41 58
1688.51 59
1688.60 60
1688.70 62
1688.79 64
1688.88 69
1688.98 74
1689.07 81
1689.17 89
1689.26 97
1689.35 105
1689.45 112
1689.54 117
1689.64 119
1689.73 117
1689.83 112
1689.92 103
1690.01 92
1690.11 79
1690.20 67
1690.30 56
1690.39 48
1690.49 42
1690.58 37
1690.67 34
1690.77 31
1690.86 28
1690.96 25
1691.05 23
1691.15 20
1691.24 19
1691.33 19
1691.43 19
1691.52 20
1691.62 21
1691.71 22
1691.81 23
1691.90 24
1691.99 26
1692.09 29
1692.18 34
1692.28 40
1692.37 46
1692.47 52
1692.56 58
1692.65 62
1692.75 63
1692.84 63
1692.94 60
1693.03 56
1693.13 51
1693.22 44
1693.31 38
1693.41 33
1693.50 29
1693.60 26
1693.69 25
1693.79 25
1693.88 25
1693.97 27
1694.07 27
1694.16 27
1694.26 25
1694.35 22
1694.45 17
1694.54 13
1694.64 9
1694.73 6
1694.82 6
1694.92 7
1695.01 11
1695.11 15
1695.20 19
1695.30 22
1695.39 22
1695.48 20
1695.58 16
1695.67 11
1695.77 5
1695.86 1
1695.96 0
1696.05 0
1696.15 2
1696.24 6
1696.33 10
1696.43 12
1696.52 12
1696.62 9
1696.71 4
1696.81 0
1696.90 0
1697.00 0
1697.09 0
1697.18 0
1697.28 0
1697.37 0
1697.47 7
1697.56 14
1697.66 21
1697.75 26
1697.85 29
1697.94 31
1698.03 33
1698.13 34
1698.22 36
1698.32 37
1698.41 39
1698.51 39
1698.60 40
1698.70 40
1698.79 40
1698.88 42
1698.98 44
1699.07 48
1699.17 53
1699.26 59
1699.36 64
1699.45 67
1699.55 69
1699.64 70
1699.74 70
1699.83 68
1699.92 66
1700.02 63
1700.11 61
1700.21 60
1700.30 61
1700.40 64
1700.49 70
1700.59 78
1700.68 87
1700.78 96
1700.87 103
1700.96 107
1701.06 108
1701.15 105
1701.25 100
1701.34 94
1701.44 87
1701.53 81
1701.63 77
1701.72 75
1701.82 73
1701.91 71
1702.00 68
1702.10 63
1702.19 57
1702.29 50
1702.38 43
1702.48 38
1702.57 34
1702.67 32
1702.76 31
1702.86 33
1702.95 35
1703.05 37
1703.14 38
1703.23 40
1703.33 40
1703.42 40
1703.52 39
1703.61 38
1703.71 37
1703.80 37
1703.90 37
1703.99 38
1704.09 40
1704.18 43
1704.28 47
1704.37 52
1704.46 56
1704.56 62
1704.65 66
1704.75 71
1704.84 74
1704.94 76
1705.03 76
1705.13 74
1705.22 71
1705.32 65
1705.41 60
1705.51 55
1705.60 50
1705.70 47
1705.79 44
1705.88 41
1705.98 38
1706.07 33
1706.17 28
1706.26 22
1706.36 17
1706.45 14
1706.55 13
1706.64 14
1706.74 16
1706.83 18
1706.93 19
1707.02 19
1707.12 18
1707.21 17
1707.31 17
1707.40 19
1707.49 23
1707.59 27
1707.68 31
1707.78 34
1707.87 34
1707.97 32
1708.06 29
1708.16 25
1708.25 21
1708.35 18
1708.44 17
1708.54 17
1708.63 17
1708.73 18
1708.82 18
1708.92 17
1709.01 14
1709.11 12
1709.20 10
1709.30 9
1709.39 10
1709.48 14
1709.58 20
1709.67 28
1709.77 35
1709.86 43
1709.96 49
1710.05 53
1710.15 55
1710.24 56
1710.34 56
1710.43 54
1710.53 52
1710.62 49
1710.72 46
1710.81 41
1710.91 37
1711.00 33
1711.10 30
1711.19 28
1711.29 28
1711.38 29
1711.48 32
1711.57 35
1711.67 39
1711.76 43
1711.86 47
1711.95 50
1712.05 52
1712.14 54
1712.23 54
1712.33 54
1712.42 53
1712.52 52
1712.61 51
1712.71 49
1712.80 47
1712.90 43
1712.99 37
1713.09 29
1713.18 20
1713.28 11
1713.37 3
1713.47 0
1713.56 0
1713.66 0
1713.75 0
1713.85 3
1713.94 8
1714.04 13
1714.13 17
1714.23 20
1714.32 23
1714.42 24
1714.51 24
1714.61 24
1714.70 22
1714.80 20
1714.89 18
1714.99 16
1715.08 16
1715.18 17
1715.27 19
1715.37 23
1715.46 28
1715.56 31
1715.65 34
1715.75 36
1715.84 35
1715.94 34
1716.03 32
1716.13 30
1716.22 30
1716.32 31
1716.41 34
1716.51 39
1716.60 44
1716.70 50
1716.79 54
1716.89 58
1716.98 61
1717.08 64
1717.17 66
1717.27 68
1717.36 70
1717.46 72
1717.55 74
1717.65 76
1717.74 78
1717.84 79
1717.93 79
1718.03 78
1718.12 76
1718.22 71
1718.31 64
1718.41 56
1718.50 47
1718.60 39
1718.69 32
1718.79 28
1718.88 27
1718.98 29
1719.07 32
1719.17 38
1719.26 44
1719.36 50
1719.45 54
1719.55 57
1719.64 57
1719.74 56
1719.83 53
1719.93 48
1720.02 44
1720.12 40
1720.21 39
1720.31 40
1720.40 43
1720.50 49
1720.59 54
1720.69 59
1720.78 62
1720.88 62
1720.97 59
1721.07 53
1721.16 45
1721.26 37
1721.35 29
1721.45 24
1721.54 20
1721.64 19
1721.73 18
1721.83 18
1721.92 17
1722.02 15
1722.11 11
1722.21 7
1722.31 2
1722.40 0
1722.50 0
1722.59 0
1722.69 6
1722.78 16
1722.88 28
1722.97 42
1723.07 56
1723.16 69
1723.26 80
1723.35 89
1723.45 96
1723.54 100
1723.64 104
1723.73 106
1723.83 107
1723.92 107
1724.02 104
1724.11 100
1724.21 94
1724.30 88
1724.40 81
1724.49 76
1724.59 72
1724.68 69
1724.78 68
1724.87 66
1724.97 64
1725.07 62
1725.16 59
1725.26 56
1725.35 55
1725.45 57
1725.54 60
1725.64 64
1725.73 70
1725.83 76
1725.92 81
1726.02 86
1726.11 90
1726.21 94
1726.30 98
1726.40 102
1726.49 106
1726.59 109
1726.68 111
1726.78 111
1726.88 109
1726.97 105
1727.07 98
1727.16 89
1727.26 79
1727.35 69
1727.45 59
1727.54 51
1727.64 46
1727.73 43
1727.83 44
1727.92 47
1728.02 51
1728.11 55
1728.21 59
1728.30 61
1728.40 61
1728.50 60
1728.59 58
1728.69 55
1728.78 51
1728.88 47
1728.97 43
1729.07 38
1729.16 33
1729.26 28
1729.35 24
1729.45 21
1729.54 19
1729.64 17
1729.73 16
1729.83 14
1729.93 11
1730.02 6
1730.12 0
1730.21 0
1730.31 0
1730.40 0
1730.50 0
1730.59 0
1730.69 0
1730.78 0
1730.88 6
1730.97 17
1731.07 30
1731.16 41
1731.26 52
1731.36 60
1731.45 66
1731.55 68
1731.64 69
1731.74 68
1731.83 65
1731.93 61
1732.02 57
1732.12 53
1732.21 49
1732.31 46
1732.41 43
1732.50 40
1732.60 38
1732.69 36
1732.79 36
1732.88 38
1732.98 41
1733.07 46
1733.17 52
1733.26 57
1733.36 62
1733.45 66
1733.55 67
1733.65 67
1733.74 66
1733.84 63
1733.93 59
1734.03 56
1734.12 53
1734.22 50
1734.31 49
1734.41 49
1734.51 49
1734.60 51
1734.70 54
1734.79 58
1734.89 62
1734.98 68
1735.08 73
1735.17 78
1735.27 82
1735.36 84
1735.46 85
1735.56 83
1735.65 80
1735.75 76
1735.84 71
1735.94 65
1736.03 60
1736.13 54
1736.22 49
1736.32 44
1736.42 40
1736.51 37
1736.61 35
1736.70 34
1736.80 33
1736.89 34
1736.99 35
1737.08 37
1737.18 39
1737.28 41
1737.37 44
1737.47 47
1737.56 49
1737.66 51
1737.75 51
1737.85 51
1737.94 49
1738.04 47
1738.14 44
1738.23 42
1738.33 41
1738.42 41
1738.52 42
1738.61 43
1738.71 45
1738.80 46
1738.90 48
1739.00 50
1739.09 52
1739.19 54
1739.28 56
1739.38 58
1739.47 59
1739.57 58
1739.66 55
1739.76 50
1739.86 44
1739.95 37
1740.05 31
1740.14 26
1740.24 23
1740.33 21
1740.43 20
1740.53 18
1740.62 16
1740.72 13
1740.81 10
1740.91 8
1741.00 8
1741.10 11
1741.20 17
1741.29 26
1741.39 36
1741.48 46
1741.58 55
1741.67 61
1741.77 65
1741.86 67
1741.96 66
1742.06 65
1742.15 63
1742.25 61
1742.34 60
1742.44 60
1742.53 59
1742.63 57
1742.73 55
1742.82 51
1742.92 46
1743.01 40
1743.11 34
1743.20 27
1743.30 20
1743.40 13
1743.49 8
1743.59 4
1743.68 3
1743.78 4
1743.87 9
1743.97 17
1744.07 28
1744.16 40
1744.26 53
1744.35 64
1744.45 72
1744.54 77
1744.64 78
1744.74 75
1744.83 70
1744.93 63
1745.02 56
1745.12 48
1745.22 43
1745.31 39
1745.41 38
1745.50 40
1745.60 44
1745.69 51
1745.79 58
1745.89 65
1745.98 71
1746.08 75
1746.17 77
1746.27 78
1746.36 79
1746.46 80
1746.56 82
1746.65 84
1746.75 88
1746.84 90
1746.94 91
1747.04 89
1747.13 85
1747.23 80
1747.32 75
1747.42 71
1747.51 69
1747.61 70
1747.71 73
1747.80 78
1747.90 83
1747.99 87
1748.09 89
1748.19 88
1748.28 84
1748.38 77
1748.47 68
1748.57 60
1748.66 52
1748.76 47
1748.86 43
1748.95 42
1749.05 42
1749.14 44
1749.24 46
1749.34 49
1749.43 52
1749.53 55
1749.62 58
1749.72 60
1749.82 60
1749.91 59
1750.01 56
1750.10 52
1750.20 47
1750.30 41
1750.39 35
1750.49 30
1750.58 26
1750.68 23
1750.77 21
1750.87 20
1750.97 20
1751.06 21
1751.16 21
1751.25 21
1751.35 21
1751.45 21
1751.54 21
1751.64 21
1751.73 21
1751.83 20
1751.93 19
1752.02 17
1752.12 14
1752.21 12
1752.31 10
1752.41 9
1752.50 10
1752.60 13
1752.69 16
1752.79 21
1752.89 25
1752.98 28
1753.08 31
1753.17 34
1753.27 36
1753.37 39
1753.46 43
1753.56 46
1753.65 50
1753.75 51
1753.85 51
1753.94 49
1754.04 45
1754.13 40
1754.23 36
1754.33 33
1754.42 32
1754.52 32
1754.61 34
1754.71 37
1754.81 40
1754.90 42
1755.00 42
1755.09 40
1755.19 36
1755.29 32
1755.38 26
1755.48 21
1755.57 18
1755.67 15
1755.77 14
1755.86 14
1755.96 15
1756.05 15
1756.15 14
1756.25 13
1756.34 12
1756.44 11
1756.54 12
1756.63 14
1756.73 16
1756.82 19
1756.92 22
1757.02 24
1757.11 26
1757.21 26
1757.30 26
1757.40 25
1757.50 23
1757.59 22
1757.69 22
1757.78 23
1757.88 27
1757.98 33
1758.07 41
1758.17 50
1758.26 59
1758.36 67
1758.46 71
1758.55 73
1758.65 70
1758.75 65
1758.84 57
1758.94 48
1759.03 39
1759.13 31
1759.23 24
1759.32 19
1759.42 17
1759.51 16
1759.61 18
1759.71 22
1759.80 27
1759.90 33
1760.00 39
1760.09 42
1760.19 44
1760.28 43
1760.38 41
1760.48 37
1760.57 32
1760.67 28
1760.77 25
1760.86 24
1760.96 23
1761.05 22
1761.15 22
1761.25 21
1761.34 19
1761.44 17
1761.53 14
1761.63 11
1761.73 10
1761.82 10
1761.92 12
1762.02 15
1762.11 19
1762.21 22
1762.30 24
1762.40 25
1762.50 26
1762.59 25
1762.69 26
1762.79 28
1762.88 31
1762.98 37
1763.07 43
1763.17 49
1763.27 54
1763.36 58
1763.46 61
1763.56 64
1763.65 67
1763.75 70
1763.85 75
1763.94 80
1764.04 84
1764.13 87
1764.23 88
1764.33 85
1764.42 80
1764.52 73
1764.62 65
1764.71 57
1764.81 49
1764.90 43
1765.00 38
1765.10 36
1765.19 35
1765.29 37
1765.39 39
1765.48 43
1765.58 48
1765.67 53
1765.77 57
1765.87 60
1765.96 61
1766.06 60
1766.16 58
1766.25 54
1766.35 51
1766.45 49
1766.54 49
1766.64 53
1766.73 59
1766.83 67
1766.93 76
1767.02 85
1767.12 92
1767.22 96
1767.31 97
1767.41 96
1767.51 94
1767.60 90
1767.70 85
1767.79 80
1767.89 75
1767.99 69
1768.08 62
1768.18 55
1768.28 47
1768.37 40
1768.47 35
1768.57 31
1768.66 30
1768.76 30
1768.86 33
1768.95 36
1769.05 40
1769.14 44
1769.24 48
1769.34 50
1769.43 51
1769.53 50
1769.63 47
1769.72 42
1769.82 35
1769.92 27
1770.01 18
1770.11 10
1770.21 4
1770.30 0
1770.40 0
1770.49 0
1770.59 1
1770.69 5
1770.78 8
1770.88 9
1770.98 10
1771.07 9
1771.17 6
1771.27 3
1771.36 0
1771.46 0
1771.56 0
1771.65 0
1771.75 0
1771.85 0
1771.94 0
1772.04 0
1772.14 9
1772.23 19
1772.33 31
1772.42 42
1772.52 52
1772.62 59
1772.71 63
1772.81 64
1772.91 64
1773.00 62
1773.10 61
1773.20 61
1773.29 63
1773.39 67
1773.49 73
1773.58 78
1773.68 84
1773.78 89
1773.87 92
1773.97 94
1774.07 94
1774.16 92
1774.26 90
1774.36 87
1774.45 83
1774.55 78
1774.65 73
1774.74 69
1774.84 65
1774.94 62
1775.03 61
1775.13 62
1775.22 65
1775.32 69
1775.42 74
1775.51 79
1775.61 82
1775.71 83
1775.80 83
1775.90 80
1776.00 77
1776.09 73
1776.19 69
1776.29 66
1776.38 64
1776.48 62
1776.58 60
1776.67 59
1776.77 57
1776.87 54
1776.96 51
1777.06 46
1777.16 42
1777.25 38
1777.35 35
1777.45 33
1777.54 34
1777.64 37
1777.74 42
1777.83 49
1777.93 57
1778.03 65
1778.12 72
1778.22 77
1778.32 79
1778.41 78
1778.51 74
1778.61 68
1778.70 61
1778.80 53
1778.90 47
1778.99 42
1779.09 40
1779.19 39
1779.28 39
1779.38 40
1779.48 42
1779.57 45
1779.67 48
1779.77 53
1779.86 59
1779.96 66
1780.06 74
1780.15 82
1780.25 89
1780.35 94
1780.44 96
1780.54 95
1780.64 92
1780.74 85
1780.83 77
1780.93 68
1781.03 59
1781.12 51
1781.22 44
1781.32 38
1781.41 34
1781.51 32
1781.61 30
1781.70 29
1781.80 27
1781.90 25
1781.99 23
1782.09 21
1782.19 20
1782.28 20
1782.38 22
1782.48 25
1782.57 29
1782.67 34
1782.77 38
1782.86 40
1782.96 40
1783.06 38
1783.15 34
1783.25 29
1783.35 23
1783.45 18
1783.54 14
1783.64 12
1783.74 12
1783.83 14
1783.93 17
1784.03 19
1784.12 21
1784.22 22
1784.32 22
1784.41 21
1784.51 21
1784.61 22
1784.70 24
1784.80 28
1784.90 32
1784.99 37
1785.09 41
1785.19 44
1785.29 45
1785.38 45
1785.48 44
1785.58 44
1785.67 45
1785.77 47
1785.87 50
1785.96 54
1786.06 57
1786.16 59
1786.25 60
1786.35 60
1786.45 60
1786.54 59
1786.64 58
1786.74 57
1786.84 56
1786.93 54
1787.03 52
1787.13 50
1787.22 49
1787.32 48
1787.42 49
1787.51 51
1787.61 53
1787.71 54
1787.80 54
1787.90 51
1788.00 46
1788.10 38
1788.19 30
1788.29 22
1788.39 16
1788.48 13
1788.58 13
1788.68 15
1788.77 19
1788.87 24
1788.97 28
1789.06 33
1789.16 37
1789.26 41
1789.36 44
1789.45 48
1789.55 51
1789.65 55
1789.74 60
1789.84 66
1789.94 73
1790.03 80
1790.13 87
1790.23 92
1790.33 96
1790.42 97
1790.52 95
1790.62 91
1790.71 85
1790.81 79
1790.91 74
1791.00 70
1791.10 68
1791.20 67
1791.30 67
1791.39 68
1791.49 68
1791.59 69
1791.68 70
1791.78 71
1791.88 72
1791.98 74
1792.07 76
1792.17 78
1792.27 79
1792.36 81
1792.46 82
1792.56 85
1792.65 89
1792.75 95
1792.85 104
1792.95 114
1793.04 124
1793.14 133
1793.24 140
1793.33 143
1793.43 141
1793.53 135
1793.63 125
1793.72 113
1793.82 100
1793.92 86
1794.01 74
1794.11 64
1794.21 56
1794.31 51
1794.40 47
1794.50 46
1794.60 45
1794.69 44
1794.79 44
1794.89 43
1794.99 44
1795.08 46
1795.18 49
1795.28 55
1795.37 62
1795.47 70
1795.57 79
1795.67 87
1795.76 94
1795.86 100
1795.96 104
1796.05 107
1796.15 108
1796.25 108
1796.35 108
1796.44 106
1796.54 104
1796.64 99
1796.73 93
1796.83 85
1796.93 77
1797.03 68
1797.12 61
1797.22 56
1797.32 55
1797.41 57
1797.51 62
1797.61 68
1797.71 73
1797.80 77
1797.90 77
1798.00 73
1798.09 67
1798.19 59
1798.29 50
1798.39 42
1798.48 35
1798.58 31
1798.68 29
1798.78 29
1798.87 31
1798.97 36
1799.07 41
1799.16 46
1799.26 51
1799.36 55
1799.46 58
1799.55 60
1799.65 62
1799.75 63
1799.85 65
1799.94 68
1800.04 70
1800.14 72
1800.23 72
1800.33 70
1800.43 66
1800.53 60
1800.62 52
1800.72 42
1800.82 31
1800.92 22
1801.01 15
1801.11 11
1801.21 11
1801.30 14
1801.40 19
1801.50 24
1801.60 30
1801.69 33
1801.79 35
1801.89 35
1801.99 35
1802.08 35
1802.18 36
1802.28 38
1802.37 41
1802.47 43
1802.57 44
1802.67 43
1802.76 40
1802.86 37
1802.96 33
1803.06 29
1803.15 26
1803.25 24
1803.35 22
1803.45 20
1803.54 16
1803.64 11
1803.74 4
1803.84 0
1803.93 0
1804.03 0
1804.13 0
1804.22 0
1804.32 0
1804.42 0
1804.52 4
1804.61 7
1804.71 7
1804.81 7
1804.91 5
1805.00 4
1805.10 4
1805.20 4
1805.30 6
1805.39 8
1805.49 9
1805.59 11
1805.69 12
1805.78 15
1805.88 18
1805.98 23
1806.08 29
1806.17 35
1806.27 39
1806.37 41
1806.46 40
1806.56 37
1806.66 31
1806.76 25
1806.85 20
1806.95 16
1807.05 15
1807.15 16
1807.24 18
1807.34 21
1807.44 25
1807.54 27
1807.63 29
1807.73 29
1807.83 28
1807.93 27
1808.02 25
1808.12 25
1808.22 24
1808.32 25
1808.41 26
1808.51 28
1808.61 30
1808.71 34
1808.80 39
1808.90 45
1809.00 50
1809.10 54
1809.19 56
1809.29 54
1809.39 49
1809.49 43
1809.58 37
1809.68 33
1809.78 32
1809.88 35
1809.97 41
1810.07 49
1810.17 57
1810.27 64
1810.36 69
1810.46 72
1810.56 73
1810.66 73
1810.75 72
1810.85 70
1810.95 67
1811.05 63
1811.15 59
1811.24 54
1811.34 48
1811.44 43
1811.54 39
1811.63 35
1811.73 34
1811.83 35
1811.93 37
1812.02 41
1812.12 45
1812.22 48
1812.32 50
1812.41 50
1812.51 49
1812.61 46
1812.71 42
1812.80 38
1812.90 35
1813.00 33
1813.10 33
1813.19 35
1813.29 38
1813.39 44
1813.49 50
1813.59 56
1813.68 62
1813.78 68
1813.88 73
1813.98 76
1814.07 77
1814.17 76
1814.27 73
1814.37 67
1814.46 60
1814.56 52
1814.66 44
1814.76 38
1814.85 35
1814.95 35
1815.05 37
1815.15 41
1815.25 46
1815.34 50
1815.44 53
1815.54 54
1815.64 54
1815.73 53
1815.83 53
1815.93 54
1816.03 57
1816.12 61
1816.22 67
1816.32 73
1816.42 79
1816.52 83
1816.61 86
1816.71 87
1816.81 86
1816.91 85
1817.00 83
1817.10 81
1817.20 79
1817.30 77
1817.40 73
1817.49 68
1817.59 62
1817.69 55
1817.79 48
1817.88 42
1817.98 38
1818.08 36
1818.18 37
1818.27 41
1818.37 47
1818.47 55
1818.57 62
1818.67 69
1818.76 73
1818.86 75
1818.96 76
1819.06 74
1819.15 73
1819.25 73
1819.35 74
1819.45 76
1819.55 79
1819.64 81
1819.74 81
1819.84 80
1819.94 76
1820.03 70
1820.13 64
1820.23 58
1820.33 53
1820.43 51
1820.52 51
1820.62 53
1820.72 58
1820.82 63
1820.92 68
1821.01 72
1821.11 74
1821.21 76
1821.31 76
1821.40 76
1821.50 76
1821.60 76
1821.70 76
1821.80 75
1821.89 73
1821.99 70
1822.09 65
1822.19 60
1822.29 55
1822.38 51
1822.48 49
1822.58 48
1822.68 49
1822.77 52
1822.87 54
1822.97 56
1823.07 56
1823.17 55
1823.26 51
1823.36 46
1823.46 39
1823.56 33
1823.66 29
1823.75 28
1823.85 30
1823.95 36
1824.05 44
1824.15 55
1824.24 65
1824.34 76
1824.44 85
1824.54 92
1824.63 97
1824.73 100
1824.83 101
1824.93 99
1825.03 96
1825.12 93
1825.22 89
1825.32 86
1825.42 83
1825.52 81
1825.61 79
1825.71 78
1825.81 77
1825.91 75
1826.01 74
1826.10 72
1826.20 71
1826.30 71
1826.40 71
1826.50 71
1826.59 73
1826.69 75
1826.79 77
1826.89 80
1826.99 82
1827.08 84
1827.18 83
1827.28 81
1827.38 77
1827.48 71
1827.57 64
1827.67 56
1827.77 49
1827.87 44
1827.97 41
1828.06 40
1828.16 41
1828.26 43
1828.36 45
1828.46 47
1828.55 47
1828.65 44
1828.75 40
1828.85 34
1828.95 28
1829.04 24
1829.14 22
1829.24 24
1829.34 28
1829.44 33
1829.53 39
1829.63 44
1829.73 46
1829.83 46
1829.93 44
1830.02 41
1830.12 37
1830.22 34
1830.32 31
1830.42 29
1830.52 28
1830.61 27
1830.71 26
1830.81 25
1830.91 24
1831.01 23
1831.10 23
1831.20 23
1831.30 24
1831.40 26
1831.50 28
1831.59 30
1831.69 31
1831.79 32
1831.89 31
1831.99 30
1832.09 27
1832.18 23
1832.28 18
1832.38 15
1832.48 12
1832.58 11
1832.67 11
1832.77 14
1832.87 17
1832.97 22
1833.07 28
1833.16 34
1833.26 40
1833.36 46
1833.46 52
1833.56 57
1833.66 62
1833.75 66
1833.85 70
1833.95 74
1834.05 78
1834.15 80
1834.24 81
1834.34 81
1834.44 80
1834.54 78
1834.64 76
1834.74 75
1834.83 75
1834.93 77
1835.03 81
1835.13 86
1835.23 92
1835.32 98
1835.42 105
1835.52 111
1835.62 116
1835.72 121
1835.82 125
1835.91 129
1836.01 130
1836.11 131
1836.21 130
1836.31 127
1836.41 122
1836.50 116
1836.60 109
1836.70 101
1836.80 91
1836.90 81
1836.99 70
1837.09 60
1837.19 51
1837.29 44
1837.39 39
1837.49 37
1837.58 37
1837.68 39
1837.78 41
1837.88 43
1837.98 44
1838.08 44
1838.17 43
1838.27 42
1838.37 41
1838.47 40
1838.57 41
1838.67 42
1838.76 44
1838.86 46
1838.96 47
1839.06 48
1839.16 47
1839.26 46
1839.35 46
1839.45 47
1839.55 49
1839.65 53
1839.75 57
1839.85 61
1839.94 64
1840.04 64
1840.14 62
1840.24 58
1840.34 52
1840.44 47
1840.53 41
1840.63 37
1840.73 35
1840.83 35
1840.93 36
1841.03 38
1841.12 40
1841.22 41
1841.32 42
1841.42 41
1841.52 39
1841.62 37
1841.71 34
1841.81 32
1841.91 29
1842.01 27
1842.11 24
1842.21 20
1842.30 15
1842.40 10
1842.50 4
1842.60 0
1842.70 0
1842.80 0
1842.90 0
1842.99 0
1843.09 0
1843.19 0
1843.29 0
1843.39 0
1843.49 5
1843.58 11
1843.68 18
1843.78 25
1843.88 33
1843.98 41
1844.08 50
1844.18 59
1844.27 68
1844.37 76
1844.47 83
1844.57 88
1844.67 92
1844.77 93
1844.86 93
1844.96 90
1845.06 86
1845.16 81
1845.26 75
1845.36 69
1845.46 63
1845.55 56
1845.65 49
1845.75 43
1845.85 36
1845.95 30
1846.05 25
1846.14 21
1846.24 19
1846.34 19
1846.44 22
1846.54 25
1846.64 30
1846.74 33
1846.83 35
1846.93 35
1847.03 33
1847.13 28
1847.23 23
1847.33 17
1847.43 12
1847.52 7
1847.62 3
1847.72 0
1847.82 0
1847.92 0
1848.02 0
1848.12 0
1848.21 0
1848.31 0
1848.41 0
1848.51 1
1848.61 9
1848.71 16
1848.81 22
1848.90 26
1849.00 27
1849.10 25
1849.20 22
1849.30 18
1849.40 15
1849.50 15
1849.59 16
1849.69 20
1849.79 26
1849.89 33
1849.99 40
1850.09 47
1850.19 54
1850.28 61
1850.38 68
1850.48 75
1850.58 82
1850.68 89
1850.78 94
1850.88 97
1850.97 98
1851.07 98
1851.17 96
1851.27 93
1851.37 90
1851.47 87
1851.57 83
1851.67 78
1851.76 71
1851.86 62
1851.96 51
1852.06 39
1852.16 28
1852.26 19
1852.36 13
1852.45 12
1852.55 16
1852.65 24
1852.75 33
1852.85 43
1852.95 52
1853.05 58
1853.15 61
1853.24 62
1853.34 61
1853.44 60
1853.54 59
1853.64 60
1853.74 62
1853.84 65
1853.94 68
1854.03 70
1854.13 71
1854.23 70
1854.33 69
1854.43 67
1854.53 64
1854.63 61
1854.72 58
1854.82 55
1854.92 50
1855.02 45
1855.12 40
1855.22 34
1855.32 30
1855.42 29
1855.51 30
1855.61 33
1855.71 38
1855.81 44
1855.91 49
1856.01 53
1856.11 56
1856.21 57
1856.30 58
1856.40 59
1856.50 60
1856.60 63
1856.70 67
1856.80 71
1856.90 75
1857.00 79
1857.10 83
1857.19 86
1857.29 89
1857.39 91
1857.49 93
1857.59 95
1857.69 95
1857.79 94
1857.89 91
1857.98 86
1858.08 80
1858.18 74
1858.28 68
1858.38 62
1858.48 58
1858.58 55
1858.68 53
1858.78 53
1858.87 54
1858.97 55
1859.07 55
1859.17 56
1859.27 57
1859.37 59
1859.47 62
1859.57 66
1859.66 71
1859.76 77
1859.86 82
1859.96 87
1860.06 90
1860.16 91
1860.26 91
1860.36 90
1860.46 87
1860.55 83
1860.65 77
1860.75 70
1860.85 63
1860.95 54
1861.05 46
1861.15 40
1861.25 36
1861.35 35
1861.45 36
1861.54 40
1861.64 45
1861.74 50
1861.84 55
1861.94 59
1862.04 62
1862.14 64
1862.24 65
1862.34 65
1862.43 64
1862.53 62
1862.63 60
1862.73 58
1862.83 54
1862.93 50
1863.03 46
1863.13 42
1863.23 37
1863.32 33
1863.42 31
1863.52 30
1863.62 31
1863.72 34
1863.82 37
1863.92 41
1864.02 43
1864.12 43
1864.22 41
1864.31 36
1864.41 30
1864.51 23
1864.61 17
1864.71 13
1864.81 10
1864.91 8
1865.01 8
1865.11 8
1865.21 8
1865.30 9
1865.40 10
1865.50 13
1865.60 18
1865.70 25
1865.80 33
1865.90 42
1866.00 50
1866.10 56
1866.20 60
1866.30 63
1866.39 66
1866.49 68
1866.59 71
1866.69 74
1866.79 77
1866.89 78
1866.99 77
1867.09 74
1867.19 70
1867.29 67
1867.38 64
1867.48 64
1867.58 66
1867.68 68
1867.78 71
1867.88 73
1867.98 73
1868.08 71
1868.18 67
1868.28 63
1868.38 58
1868.47 54
1868.57 50
1868.67 46
1868.77 43
1868.87 39
1868.97 35
1869.07 32
1869.17 29
1869.27 28
1869.37 29
1869.47 32
1869.56 35
1869.66 38
1869.76 40
1869.86 41
1869.96 41
1870.06 41
1870.16 43
1870.26 46
1870.36 51
1870.46 59
1870.56 69
1870.66 77
1870.75 84
1870.85 87
1870.95 88
1871.05 85
1871.15 80
1871.25 76
1871.35 72
1871.45 70
1871.55 70
1871.65 70
1871.75 70
1871.85 69
1871.94 67
1872.04 63
1872.14 58
1872.24 52
1872.34 45
1872.44 38
1872.54 32
1872.64 27
1872.74 24
1872.84 22
1872.94 23
1873.04 26
1873.14 30
1873.23 35
1873.33 40
1873.43 45
1873.53 49
1873.63 53
1873.73 55
1873.83 58
1873.93 60
1874.03 61
1874.13 62
1874.23 63
1874.33 63
1874.43 63
1874.52 61
1874.62 59
1874.72 57
1874.82 54
1874.92 52
1875.02 50
1875.12 49
1875.22 50
1875.32 53
1875.42 56
1875.52 60
1875.62 65
1875.72 68
1875.82 70
1875.91 70
1876.01 67
1876.11 62
1876.21 55
1876.31 47
1876.41 37
1876.51 29
1876.61 21
1876.71 16
1876.81 13
1876.91 12
1877.01 12
1877.11 13
1877.21 13
1877.31 13
1877.40 13
1877.50 13
1877.60 14
1877.70 15
1877.80 17
1877.90 20
1878.00 23
1878.10 26
1878.20 28
1878.30 30
1878.40 31
1878.50 30
1878.60 30
1878.70 28
1878.80 25
1878.89 22
1878.99 18
1879.09 14
1879.19 10
1879.29 7
1879.39 7
1879.49 9
1879.59 13
1879.69 17
1879.79 21
1879.89 24
1879.99 25
1880.09 24
1880.19 22
1880.29 19
1880.39 17
1880.49 17
1880.58 19
1880.68 24
1880.78 29
1880.88 36
1880.98 40
1881.08 43
1881.18 44
1881.28 42
1881.38 38
1881.48 34
1881.58 31
1881.68 29
1881.78 28
1881.88 29
1881.98 29
1882.08 29
1882.18 27
1882.28 23
1882.37 17
1882.47 12
1882.57 6
1882.67 3
1882.77 1
1882.87 1
1882.97 2
1883.07 3
1883.17 3
1883.27 2
1883.37 0
1883.47 0
1883.57 0
1883.67 0
1883.77 0
1883.87 0
1883.97 2
1884.07 7
1884.17 13
1884.27 19
1884.36 24
1884.46 27
1884.56 30
1884.66 32
1884.76 33
1884.86 34
1884.96 34
1885.06 33
1885.16 31
1885.26 30
1885.36 30
1885.46 30
1885.56 32
1885.66 34
1885.76 36
1885.86 38
1885.96 41
1886.06 43
1886.16 47
1886.26 52
1886.36 60
1886.46 69
1886.55 80
1886.65 90
1886.75 98
1886.85 104
1886.95 106
1887.05 105
1887.15 102
1887.25 96
1887.35 89
1887.45 81
1887.55 73
1887.65 65
1887.75 58
1887.85 51
1887.95 45
1888.05 42
1888.15 40
1888.25 41
1888.35 44
1888.45 48
1888.55 53
1888.65 59
1888.75 64
1888.85 69
1888.95 73
1889.05 75
1889.14 77
1889.24 78
1889.34 80
1889.44 83
1889.54 85
1889.64 88
1889.74 89
1889.84 89
1889.94 86
1890.04 80
1890.14 74
1890.24 68
1890.34 63
1890.44 60
1890.54 60
1890.64 63
1890.74 67
1890.84 71
1890.94 75
1891.04 78
1891.14 80
1891.24 81
1891.34 81
1891.44 81
1891.54 80
1891.64 79
1891.74 78
1891.84 76
1891.94 74
1892.04 71
1892.14 69
1892.24 67
1892.33 65
1892.43 62
1892.53 59
1892.63 55
1892.73 49
1892.83 43
1892.93 36
1893.03 29
1893.13 22
1893.23 15
1893.33 9
1893.43 5
1893.53 1
1893.63 0
1893.73 0
1893.83 0
1893.93 0
1894.03 0
1894.13 1
1894.23 2
1894.33 4
1894.43 6
1894.53 10
1894.63 16
1894.73 23
1894.83 32
1894.93 43
1895.03 54
1895.13 66
1895.23 76
1895.33 84
1895.43 90
1895.53 94
1895.63 94
1895.73 93
1895.83 91
1895.93 88
1896.03 86
1896.13 85
1896.23 84
1896.33 84
1896.43 83
1896.53 83
1896.63 82
1896.73 82
1896.83 82
1896.93 83
1897.03 84
1897.13 86
1897.22 87
1897.32 87
1897.42 86
1897.52 84
1897.62 80
1897.72 77
1897.82 73
1897.92 70
1898.02 67
1898.12 65
1898.22 63
1898.32 60
1898.42 57
1898.52 54
1898.62 53
1898.72 52
1898.82 51
1898.92 51
1899.02 50
1899.12 48
1899.22 44
1899.32 39
1899.42 35
1899.52 31
1899.62 29
1899.72 28
1899.82 30
1899.92 33
1900.02 37
1900.12 41
1900.22 45
1900.32 47
1900.42 49
1900.52 49
1900.62 49
1900.72 48
1900.82 48
1900.92 48
1901.02 50
1901.12 53
1901.22 57
1901.32 62
1901.42 67
1901.52 71
1901.62 74
1901.72 74
1901.82 72
1901.92 67
1902.02 59
1902.12 50
1902.22 39
1902.32 28
1902.42 17
1902.52 7
1902.62 0
1902.72 0
1902.82 0
1902.92 0
1903.02 0
1903.12 0
1903.22 0
1903.32 0
1903.42 0
1903.52 11
1903.62 22
1903.72 33
1903.82 42
1903.92 50
1904.02 58
1904.12 65
1904.22 72
1904.32 80
1904.42 87
1904.52 93
1904.62 96
1904.72 96
1904.82 93
1904.92 88
1905.02 81
1905.12 73
1905.22 66
1905.32 61
1905.42 56
1905.52 53
1905.62 51
1905.72 49
1905.82 48
1905.92 47
1906.02 46
1906.12 45
1906.22 43
1906.32 42
1906.42 41
1906.52 40
1906.62 40
1906.72 41
1906.82 42
1906.92 43
1907.02 44
1907.12 44
1907.22 44
1907.32 43
1907.42 43
1907.52 43
1907.62 44
1907.72 45
1907.83 45
1907.93 45
1908.03 44
1908.13 41
1908.23 38
1908.33 33
1908.43 28
1908.53 24
1908.63 20
1908.73 17
1908.83 16
1908.93 18
1909.03 22
1909.13 28
1909.23 35
1909.33 43
1909.43 50
1909.53 57
1909.63 62
1909.73 66
1909.83 68
1909.93 69
1910.03 69
1910.13 69
1910.23 69
1910.33 70
1910.43 72
1910.53 73
1910.63 74
1910.73 73
1910.83 71
1910.93 68
1911.03 63
1911.13 58
1911.23 52
1911.33 48
1911.43 45
1911.53 44
1911.63 45
1911.73 49
1911.83 55
1911.93 62
1912.03 70
1912.13 78
1912.23 85
1912.33 90
1912.43 93
1912.53 94
1912.63 92
1912.74 87
1912.84 81
1912.94 73
1913.04 64
1913.14 54
1913.24 44
1913.34 34
1913.44 24
1913.54 15
1913.64 7
1913.74 0
1913.84 0
1913.94 0
1914.04 0
1914.14 0
1914.24 0
1914.34 2
1914.44 9
1914.54 15
1914.64 21
1914.74 25
1914.84 28
1914.94 30
1915.04 31
1915.14 33
1915.24 35
1915.34 38
1915.44 41
1915.54 45
1915.64 49
1915.74 53
1915.84 56
1915.95 58
1916.05 59
1916.15 58
1916.25 56
1916.35 53
1916.45 49
1916.55 45
1916.65 41
1916.75 39
1916.85 39
1916.95 40
1917.05 42
1917.15 45
1917.25 48
1917.35 52
1917.45 55
1917.55 59
1917.65 63
1917.75 67
1917.85 70
1917.95 73
1918.05 76
1918.15 78
1918.25 79
1918.35 80
1918.45 80
1918.56 80
1918.66 80
1918.76 79
1918.86 77
1918.96 73
1919.06 67
1919.16 60
1919.26 51
1919.36 43
1919.46 34
1919.56 27
1919.66 23
1919.76 21
1919.86 22
1919.96 26
1920.06 30
1920.16 35
1920.26 39
1920.36 42
1920.46 44
1920.56 44
1920.66 44
1920.77 46
1920.87 49
1920.97 54
1921.07 62
1921.17 69
1921.27 76
1921.37 80
1921.47 80
1921.57 77
1921.67 71
1921.77 63
1921.87 56
1921.97 50
1922.07 47
1922.17 45
1922.27 44
1922.37 43
1922.47 40
1922.57 36
1922.67 32
1922.78 27
1922.88 24
1922.98 22
1923.08 23
1923.18 25
1923.28 27
1923.38 30
1923.48 31
1923.58 30
1923.68 27
1923.78 22
1923.88 15
1923.98 9
1924.08 3
1924.18 0
1924.28 0
1924.38 0
1924.48 0
1924.59 2
1924.69 6
1924.79 10
1924.89 14
1924.99 18
1925.09 21
1925.19 25
1925.29 27
1925.39 28
1925.49 27
1925.59 26
1925.69 23
1925.79 19
1925.89 16
1925.99 15
1926.09 16
1926.19 19
1926.30 25
1926.40 32
1926.50 41
1926.60 51
1926.70 61
1926.80 70
1926.90 78
1927.00 82
1927.10 83
1927.20 81
1927.30 76
1927.40 70
1927.50 63
1927.60 58
1927.70 54
1927.81 52
1927.91 52
1928.01 52
1928.11 51
1928.21 49
1928.31 46
1928.41 41
1928.51 36
1928.61 32
1928.71 28
1928.81 27
1928.91 28
1929.01 31
1929.11 37
1929.21 44
1929.32 54
1929.42 64
1929.52 74
1929.62 82
1929.72 87
1929.82 88
1929.92 84
1930.02 77
1930.12 66
1930.22 54
1930.32 43
1930.42 34
1930.52 28
1930.62 25
1930.73 25
1930.83 26
1930.93 27
1931.03 28
1931.13 28
1931.23 28
1931.33 28
1931.43 29
1931.53 33
1931.63 37
1931.73 42
1931.83 48
1931.93 52
1932.04 54
1932.14 53
1932.24 51
1932.34 46
1932.44 39
1932.54 32
1932.64 25
1932.74 19
1932.84 15
1932.94 13
1933.04 15
1933.14 18
1933.24 24
1933.35 30
1933.45 35
1933.55 39
1933.65 42
1933.75 43
1933.85 43
1933.95 43
1934.05 42
1934.15 40
1934.25 37
1934.35 34
1934.45 31
1934.56 27
1934.66 25
1934.76 24
1934.86 25
1934.96 26
1935.06 27
1935.16 28
1935.26 28
1935.36 29
1935.46 29
1935.56 30
1935.67 32
1935.77 34
1935.87 37
1935.97 39
1936.07 39
1936.17 39
1936.27 36
1936.37 32
1936.47 28
1936.57 22
1936.67 17
1936.77 11
1936.88 6
1936.98 1
1937.08 0
1937.18 0
1937.28 0
1937.38 0
1937.48 0
1937.58 0
1937.68 0
1937.78 0
1937.88 3
1937.99 9
1938.09 15
1938.19 21
1938.29 25
1938.39 28
1938.49 29
1938.59 29
1938.69 28
1938.79 27
1938.89 25
1939.00 25
1939.10 26
1939.20 28
1939.30 31
1939.40 34
1939.50 39
1939.60 43
1939.70 46
1939.80 50
1939.90 54
1940.00 58
1940.11 62
1940.21 65
1940.31 67
1940.41 68
1940.51 69
1940.61 68
1940.71 67
1940.81 66
1940.91 67
1941.01 68
1941.12 71
1941.22 74
1941.32 76
1941.42 78
1941.52 78
1941.62 77
1941.72 74
1941.82 69
1941.92 62
1942.03 55
1942.13 50
1942.23 46
1942.33 47
1942.43 51
1942.53 60
1942.63 72
1942.73 86
1942.83 99
1942.93 110
1943.04 117
1943.14 122
1943.24 124
1943.34 125
1943.44 127
1943.54 130
1943.64 135
1943.74 142
1943.84 150
1943.95 158
1944.05 165
1944.15 169
1944.25 171
1944.35 170
1944.45 166
1944.55 160
1944.65 154
1944.75 148
1944.86 143
1944.96 141
1945.06 143
1945.16 148
1945.26 156
1945.36 165
1945.46 173
1945.56 178
1945.66 181
1945.77 180
1945.87 178
1945.97 174
1946.07 171
1946.17 169
1946.27 169
1946.37 171
1946.47 172
1946.57 172
1946.68 171
1946.78 169
1946.88 166
1946.98 163
1947.08 159
1947.18 156
1947.28 152
1947.38 148
1947.48 143
1947.59 137
1947.69 130
1947.79 122
1947.89 115
1947.99 109
1948.09 104
1948.19 99
1948.29 96
1948.40 94
1948.50 91
1948.60 89
1948.70 86
1948.80 83
1948.90 80
1949.00 78
1949.10 78
1949.21 78
1949.31 79
1949.41 80
1949.51 79
1949.61 77
1949.71 72
1949.81 66
1949.91 58
1950.02 50
1950.12 44
1950.22 39
1950.32 36
1950.42 35
1950.52 36
1950.62 36
1950.72 36
1950.83 34
1950.93 32
1951.03 28
1951.13 25
1951.23 23
1951.33 23
1951.43 24
1951.53 26
1951.64 29
1951.74 31
1951.84 33
1951.94 34
1952.04 36
1952.14 39
1952.24 43
1952.34 50
1952.45 59
1952.55 68
1952.65 76
1952.75 83
1952.85 85
1952.95 85
1953.05 81
1953.15 74
1953.26 67
1953.36 61
1953.46 56
1953.56 53
1953.66 52
1953.76 54
1953.86 57
1953.97 61
1954.07 66
1954.17 71
1954.27 75
1954.37 79
1954.47 81
1954.57 81
1954.68 79
1954.78 75
1954.88 68
1954.98 60
1955.08 51
1955.18 41
1955.28 32
1955.38 24
1955.49 17
1955.59 11
1955.69 8
1955.79 5
1955.89 4
1955.99 3
1956.09 4
1956.20 5
1956.30 7
1956.40 9
1956.50 12
1956.60 16
1956.70 19
1956.80 21
1956.91 23
1957.01 24
1957.11 25
1957.21 25
1957.31 25
1957.41 25
1957.51 26
1957.62 28
1957.72 30
1957.82 33
1957.92 37
1958.02 39
1958.12 41
1958.22 42
1958.33 41
1958.43 38
1958.53 36
1958.63 34
1958.73 32
1958.83 31
1958.93 31
1959.04 30
1959.14 30
1959.24 30
1959.34 30
1959.44 32
1959.54 35
1959.65 40
1959.75 45
1959.85 51
1959.95 56
1960.05 59
1960.15 60
1960.25 58
1960.36 54
1960.46 49
1960.56 43
1960.66 38
1960.76 35
1960.86 34
1960.96 35
1961.07 38
1961.17 42
1961.27 45
1961.37 48
1961.47 49
1961.57 49
1961.68 47
1961.78 45
1961.88 44
1961.98 42
1962.08 41
1962.18 41
1962.28 42
1962.39 43
1962.49 44
1962.59 46
1962.69 48
1962.79 49
1962.89 50
1963.00 51
1963.10 50
1963.20 48
1963.30 44
1963.40 39
1963.50 35
1963.61 30
1963.71 26
1963.81 24
1963.91 23
1964.01 24
1964.11 26
1964.21 28
1964.32 31
1964.42 33
1964.52 35
1964.62 36
1964.72 36
1964.82 35
1964.93 35
1965.03 35
1965.13 34
1965.23 33
1965.33 31
1965.43 28
1965.54 24
1965.64 20
1965.74 16
1965.84 14
1965.94 13
1966.04 16
1966.15 20
1966.25 24
1966.35 28
1966.45 30
1966.55 30
1966.65 26
1966.76 19
1966.86 12
1966.96 4
1967.06 0
1967.16 0
1967.26 0
1967.37 2
1967.47 10
1967.57 20
1967.67 30
1967.77 39
1967.87 46
1967.98 49
1968.08 48
1968.18 44
1968.28 37
1968.38 29
1968.48 20
1968.59 13
1968.69 7
1968.79 4
1968.89 3
1968.99 6
1969.10 11
1969.20 19
1969.30 28
1969.40 37
1969.50 45
1969.60 51
1969.71 55
1969.81 58
1969.91 60
1970.01 62
1970.11 67
1970.21 72
1970.32 79
1970.42 86
1970.52 93
1970.62 97
1970.72 100
1970.83 100
1970.93 99
1971.03 97
1971.13 94
1971.23 92
1971.33 90
1971.44 89
1971.54 89
1971.64 90
1971.74 92
1971.84 97
1971.94 104
1972.05 113
1972.15 122
1972.25 129
1972.35 134
1972.45 137
1972.56 136
1972.66 133
1972.76 128
1972.86 121
1972.96 114
1973.06 106
1973.17 97
1973.27 87
1973.37 77
1973.47 67
1973.57 58
1973.68 49
1973.78 43
1973.88 39
1973.98 37
1974.08 36
1974.19 37
1974.29 37
1974.39 37
1974.49 36
1974.59 34
1974.69 31
1974.80 29
1974.90 28
1975.00 29
1975.10 32
1975.20 36
1975.31 42
1975.41 49
1975.51 57
1975.61 65
1975.71 73
1975.82 79
1975.92 85
1976.02 89
1976.12 90
1976.22 88
1976.33 84
1976.43 78
1976.53 70
1976.63 62
1976.73 56
1976.83 51
1976.94 49
1977.04 49
1977.14 50
1977.24 51
1977.34 51
1977.45 50
1977.55 49
1977.65 46
1977.75 43
1977.85 40
1977.96 39
1978.06 39
1978.16 39
1978.26 40
1978.36 40
1978.47 39
1978.57 36
1978.67 31
1978.77 24
1978.87 16
1978.98 7
1979.08 0
1979.18 0
1979.28 0
1979.38 0
1979.49 0
1979.59 0
1979.69 0
1979.79 0
1979.89 4
1980.00 8
1980.10 11
1980.20 12
1980.30 11
1980.40 10
1980.51 7
1980.61 4
1980.71 1
1980.81 0
1980.91 0
1981.02 1
1981.12 5
1981.22 11
1981.32 19
1981.42 27
1981.53 35
1981.63 41
1981.73 44
1981.83 45
1981.94 42
1982.04 37
1982.14 32
1982.24 27
1982.34 25
1982.45 25
1982.55 27
1982.65 30
1982.75 34
1982.85 37
1982.96 38
1983.06 37
1983.16 35
1983.26 33
1983.36 33
1983.47 35
1983.57 41
1983.67 50
1983.77 61
1983.87 73
1983.98 85
1984.08 94
1984.18 101
1984.28 105
1984.39 107
1984.49 107
1984.59 107
1984.69 109
1984.79 111
1984.90 115
1985.00 120
1985.10 124
1985.20 128
1985.30 131
1985.41 134
1985.51 137
1985.61 140
1985.71 145
1985.82 149
1985.92 154
1986.02 157
1986.12 157
1986.22 153
1986.33 146
1986.43 136
1986.53 125
1986.63 112
1986.74 101
1986.84 92
1986.94 86
1987.04 82
1987.14 80
1987.25 80
1987.35 81
1987.45 84
1987.55 86
1987.66 88
1987.76 90
1987.86 91
1987.96 90
1988.06 88
1988.17 86
1988.27 83
1988.37 81
1988.47 81
1988.58 82
1988.68 83
1988.78 85
1988.88 86
1988.98 85
1989.09 82
1989.19 76
1989.29 69
1989.39 61
1989.50 53
1989.60 46
1989.70 40
1989.80 36
1989.90 34
1990.01 33
1990.11 34
1990.21 36
1990.31 40
1990.42 45
1990.52 51
1990.62 56
1990.72 60
1990.83 63
1990.93 62
1991.03 59
1991.13 55
1991.23 50
1991.34 46
1991.44 43
1991.54 40
1991.64 38
1991.75 36
1991.85 33
1991.95 29
1992.05 26
1992.16 23
1992.26 21
1992.36 21
1992.46 22
1992.56 24
1992.67 25
1992.77 25
1992.87 22
1992.97 17
1993.08 11
1993.18 4
1993.28 0
1993.38 0
1993.49 0
1993.59 1
1993.69 9
1993.79 18
1993.90 28
1994.00 38
1994.10 45
1994.20 49
1994.30 50
1994.41 48
1994.51 44
1994.61 39
1994.71 34
1994.82 29
1994.92 26
1995.02 24
1995.12 24
1995.23 24
1995.33 25
1995.43 26
1995.53 27
1995.64 27
1995.74 28
1995.84 30
1995.94 33
1996.05 37
1996.15 42
1996.25 46
1996.35 50
1996.46 54
1996.56 56
1996.66 58
1996.76 60
1996.87 62
1996.97 65
1997.07 70
1997.17 76
1997.28 82
1997.38 89
1997.48 95
1997.58 100
1997.68 103
1997.79 105
1997.89 106
1997.99 106
1998.09 107
1998.20 107
1998.30 109
1998.40 111
1998.50 114
1998.61 119
1998.71 125
1998.81 134
1998.91 146
1999.02 160
1999.12 175
1999.22 187
1999.32 197
1999.43 202
1999.53 201
1999.63 196
1999.73 186
1999.84 174
1999.94 161
2000.04 148
2000.15 135
2000.25 123
2000.35 112
2000.45 103
2000.56 96
2000.66 92
2000.76 90
2000.86 91
2000.97 93
2001.07 97
2001.17 101
2001.27 105
2001.38 108
2001.48 111
2001.58 113
2001.68 115
2001.79 117
2001.89 119
2001.99 122
2002.09 124
2002.20 126
2002.30 126
2002.40 126
2002.50 124
2002.61 122
2002.71 118
2002.81 112
2002.91 105
2003.02 95
2003.12 84
2003.22 72
2003.32 59
2003.43 48
2003.53 38
2003.63 30
2003.74 24
2003.84 21
2003.94 20
2004.04 21
2004.15 24
2004.25 28
2004.35 34
2004.45 41
2004.56 48
2004.66 55
2004.76 61
2004.86 66
2004.97 70
2005.07 74
2005.17 77
2005.28 80
2005.38 84
2005.48 87
2005.58 89
2005.69 91
2005.79 93
2005.89 94
2005.99 94
2006.10 94
2006.20 92
2006.30 90
2006.40 87
2006.51 82
2006.61 77
2006.71 72
2006.82 66
2006.92 60
2007.02 55
2007.12 49
2007.23 44
2007.33 38
2007.43 34
2007.53 29
2007.64 25
2007.74 22
2007.84 19
2007.95 17
2008.05 17
2008.15 18
2008.25 20
2008.36 23
2008.46 27
2008.56 30
2008.66 31
2008.77 30
2008.87 28
2008.97 25
2009.08 22
2009.18 20
2009.28 20
2009.38 23
2009.49 27
2009.59 33
2009.69 39
2009.80 45
2009.90 50
2010.00 55
2010.10 59
2010.21 62
2010.31 65
2010.41 68
2010.51 69
2010.62 70
2010.72 70
2010.82 68
2010.93 66
2011.03 63
2011.13 60
2011.23 58
2011.34 58
2011.44 60
2011.54 64
2011.65 69
2011.75 75
2011.85 81
2011.95 86
2012.06 88
2012.16 87
2012.26 85
2012.37 80
2012.47 75
2012.57 70
2012.67 65
2012.78 61
2012.88 58
2012.98 56
2013.09 55
2013.19 54
2013.29 54
2013.39 54
2013.50 54
2013.60 55
2013.70 56
2013.81 57
2013.91 59
2014.01 61
2014.11 65
2014.22 70
2014.32 74
2014.42 79
2014.53 83
2014.63 85
2014.73 87
2014.83 88
2014.94 88
2015.04 87
2015.14 85
2015.25 83
2015.35 80
2015.45 76
2015.56 74
2015.66 71
2015.76 71
2015.86 72
2015.97 74
2016.07 76
2016.17 77
2016.28 77
2016.38 75
2016.48 70
2016.58 63
2016.69 56
2016.79 49
2016.89 45
2017.00 42
2017.10 44
2017.20 49
2017.31 56
2017.41 65
2017.51 75
2017.61 84
2017.72 93
2017.82 101
2017.92 107
2018.03 110
2018.13 112
2018.23 111
2018.34 107
2018.44 102
2018.54 96
2018.64 90
2018.75 85
2018.85 82
2018.95 79
2019.06 77
2019.16 74
2019.26 69
2019.37 63
2019.47 56
2019.57 50
2019.67 45
2019.78 41
2019.88 39
2019.98 40
2020.09 41
2020.19 44
2020.29 48
2020.40 53
2020.50 59
2020.60 65
2020.71 71
2020.81 76
2020.91 79
2021.01 79
2021.12 77
2021.22 74
2021.32 69
2021.43 65
2021.53 62
2021.63 60
2021.74 60
2021.84 60
2021.94 60
2022.05 59
2022.15 57
2022.25 54
2022.35 50
2022.46 46
2022.56 41
2022.66 37
2022.77 34
2022.87 32
2022.97 32
2023.08 33
2023.18 35
2023.28 37
2023.39 39
2023.49 42
2023.59 47
2023.70 53
2023.80 62
2023.90 73
2024.00 85
2024.11 98
2024.21 109
2024.31 117
2024.42 122
2024.52 123
2024.62 121
2024.73 116
2024.83 108
2024.93 99
2025.04 89
2025.14 79
2025.24 69
2025.35 61
2025.45 56
2025.55 52
2025.66 52
2025.76 53
2025.86 57
2025.96 61
2026.07 66
2026.17 70
2026.27 71
2026.38 70
2026.48 65
2026.58 59
2026.69 51
2026.79 44
2026.89 38
2027.00 34
2027.10 34
2027.20 36
2027.31 41
2027.41 48
2027.51 55
2027.62 62
2027.72 69
2027.82 75
2027.93 80
2028.03 83
2028.13 84
2028.24 84
2028.34 83
2028.44 82
2028.55 81
2028.65 81
2028.75 81
2028.86 80
2028.96 79
2029.06 76
2029.17 73
2029.27 68
2029.37 63
2029.48 59
2029.58 56
2029.68 53
2029.78 52
2029.89 53
2029.99 54
2030.09 55
2030.20 56
2030.30 57
2030.40 57
2030.51 57
2030.61 55
2030.71 52
2030.82 49
2030.92 47
2031.02 44
2031.13 42
2031.23 41
2031.33 39
2031.44 37
2031.54 35
2031.64 33
2031.75 31
2031.85 30
2031.95 30
2032.06 31
2032.16 34
2032.26 37
2032.37 42
2032.47 46
2032.57 48
2032.68 49
2032.78 48
2032.88 44
2032.99 39
2033.09 33
2033.20 26
2033.30 20
2033.40 15
2033.51 10
2033.61 6
2033.71 3
2033.82 0
2033.92 0
2034.02 0
2034.13 0
2034.23 0
2034.33 0
2034.44 0
2034.54 0
2034.64 1
2034.75 4
2034.85 6
2034.95 7
2035.06 7
2035.16 6
2035.26 4
2035.37 1
2035.47 0
2035.57 0
2035.68 0
2035.78 0
2035.88 0
2035.99 0
2036.09 0
2036.19 5
2036.30 11
2036.40 18
2036.50 24
2036.61 28
2036.71 31
2036.82 33
2036.92 33
2037.02 34
2037.13 34
2037.23 36
2037.33 38
2037.44 40
2037.54 43
2037.64 47
2037.75 50
2037.85 53
2037.95 56
2038.06 58
2038.16 60
2038.26 61
2038.37 63
2038.47 63
2038.57 64
2038.68 63
2038.78 62
2038.89 61
2038.99 58
2039.09 56
2039.20 54
2039.30 52
2039.40 52
2039.51 52
2039.61 54
2039.71 57
2039.82 61
2039.92 65
2040.02 70
2040.13 74
2040.23 77
2040.33 79
2040.44 79
2040.54 77
2040.65 74
2040.75 68
2040.85 61
2040.96 54
2041.06 49
2041.16 45
2041.27 44
2041.37 45
2041.47 49
2041.58 53
2041.68 57
2041.78 61
2041.89 62
2041.99 61
2042.10 58
2042.20 55
2042.30 52
2042.41 51
2042.51 51
2042.61 52
2042.72 55
2042.82 58
2042.92 61
2043.03 63
2043.13 64
2043.24 65
2043.34 66
2043.44 66
2043.55 67
2043.65 67
2043.75 69
2043.86 71
2043.96 73
2044.06 77
2044.17 82
2044.27 89
2044.38 96
2044.48 103
2044.58 109
2044.69 113
2044.79 114
2044.89 113
2045.00 108
2045.10 101
2045.21 94
2045.31 87
2045.41 82
2045.52 79
2045.62 80
2045.72 83
2045.83 89
2045.93 96
2046.03 102
2046.14 107
2046.24 112
2046.35 115
2046.45 118
2046.55 120
2046.66 122
2046.76 124
2046.86 127
2046.97 129
2047.07 131
2047.18 132
2047.28 134
2047.38 135
2047.49 136
2047.59 136
2047.69 135
2047.80 134
2047.90 131
2048.01 127
2048.11 123
2048.21 118
2048.32 114
2048.42 110
2048.52 107
2048.63 104
2048.73 103
2048.84 101
2048.94 100
2049.04 100
2049.15 100
2049.25 100
2049.35 102
2049.46 103
2049.56 104
2049.67 105
2049.77 105
2049.87 104
2049.98 103
2050.08 102
2050.19 101
2050.29 100
2050.39 98
2050.50 97
2050.60 94
2050.70 91
2050.81 87
2050.91 84
2051.02 81
2051.12 79
2051.22 77
2051.33 76
2051.43 74
2051.53 70
2051.64 65
2051.74 60
2051.85 54
2051.95 50
2052.05 49
2052.16 52
2052.26 60
2052.37 71
2052.47 85
2052.57 100
2052.68 114
2052.78 125
2052.89 133
2052.99 137
2053.09 137
2053.20 133
2053.30 129
2053.40 123
2053.51 118
2053.61 114
2053.72 110
2053.82 107
2053.92 104
2054.03 100
2054.13 94
2054.24 87
2054.34 80
2054.44 73
2054.55 67
2054.65 63
2054.76 61
2054.86 61
2054.96 62
2055.07 64
2055.17 66
2055.28 68
2055.38 69
2055.48 71
2055.59 72
2055.69 74
2055.79 77
2055.90 79
2056.00 83
2056.11 86
2056.21 90
2056.31 93
2056.42 97
2056.52 99
2056.63 100
2056.73 101
2056.83 100
2056.94 100
2057.04 101
2057.15 103
2057.25 106
2057.35 110
2057.46 114
2057.56 117
2057.67 118
2057.77 118
2057.87 115
2057.98 112
2058.08 108
2058.19 103
2058.29 99
2058.39 94
2058.50 90
2058.60 85
2058.71 80
2058.81 76
2058.91 73
2059.02 72
2059.12 73
2059.23 77
2059.33 83
2059.43 89
2059.54 95
2059.64 99
2059.75 100
2059.85 98
2059.96 91
2060.06 83
2060.16 74
2060.27 65
2060.37 59
2060.48 56
2060.58 56
2060.68 60
2060.79 65
2060.89 71
2061.00 76
2061.10 80
2061.20 81
2061.31 81
2061.41 79
2061.52 78
2061.62 76
2061.72 76
2061.83 77
2061.93 79
2062.04 82
2062.14 84
2062.25 87
2062.35 88
2062.45 88
2062.56 87
2062.66 84
2062.77 79
2062.87 73
2062.97 67
2063.08 60
2063.18 54
2063.29 48
2063.39 42
2063.49 38
2063.60 34
2063.70 31
2063.81 27
2063.91 24
2064.02 20
2064.12 17
2064.22 14
2064.33 12
2064.43 11
2064.54 11
2064.64 12
2064.74 15
2064.85 19
2064.95 24
2065.06 32
2065.16 40
2065.27 48
2065.37 55
2065.47 61
2065.58 65
2065.68 68
2065.79 70
2065.89 71
2066.00 71
2066.10 71
2066.20 70
2066.31 69
2066.41 67
2066.52 64
2066.62 60
2066.72 56
2066.83 52
2066.93 48
2067.04 46
2067.14 46
2067.25 48
2067.35 51
2067.45 55
2067.56 59
2067.66 62
2067.77 64
2067.87 64
2067.98 62
2068.08 60
2068.18 58
2068.29 57
2068.39 57
2068.50 60
2068.60 63
2068.71 66
2068.81 67
2068.91 67
2069.02 63
2069.12 58
2069.23 51
2069.33 44
2069.44 38
2069.54 34
2069.64 31
2069.75 30
2069.85 31
2069.96 31
2070.06 32
2070.17 31
2070.27 30
2070.37 28
2070.48 24
2070.58 20
2070.69 15
2070.79 9
2070.90 4
2071.00 1
2071.10 0
2071.21 0
2071.31 0
2071.42 3
2071.52 7
2071.63 9
2071.73 9
2071.84 7
2071.94 4
2072.04 0
2072.15 0
2072.25 0
2072.36 0
2072.46 0
2072.57 0
2072.67 0
2072.77 2
2072.88 9
2072.98 16
2073.09 22
2073.19 28
2073.30 31
2073.40 31
2073.51 29
2073.61 25
2073.71 19
2073.82 13
2073.92 8
2074.03 5
2074.13 5
2074.24 7
2074.34 12
2074.44 17
2074.55 21
2074.65 24
2074.76 22
2074.86 17
2074.97 8
2075.07 0
2075.18 0
2075.28 0
2075.38 0
2075.49 0
2075.59 0
2075.70 0
2075.80 5
2075.91 19
2076.01 32
2076.12 44
2076.22 54
2076.33 63
2076.43 70
2076.53 76
2076.64 81
2076.74 86
2076.85 89
2076.95 92
2077.06 94
2077.16 94
2077.27 93
2077.37 90
2077.47 87
2077.58 82
2077.68 77
2077.79 72
2077.89 67
2078.00 62
2078.10 59
2078.21 57
2078.31 57
2078.42 59
2078.52 62
2078.62 66
2078.73 70
2078.83 74
2078.94 77
2079.04 78
2079.15 78
2079.25 76
2079.36 73
2079.46 69
2079.56 65
2079.67 61
2079.77 58
2079.88 56
2079.98 55
2080.09 57
2080.19 60
2080.30 64
2080.40 69
2080.51 73
2080.61 76
2080.72 78
2080.82 76
2080.92 73
2081.03 69
2081.13 64
2081.24 60
2081.34 57
2081.45 56
2081.55 57
2081.66 59
2081.76 61
2081.87 61
2081.97 60
2082.08 56
2082.18 51
2082.28 44
2082.39 38
2082.49 33
2082.60 30
2082.70 30
2082.81 33
2082.91 38
2083.02 44
2083.12 50
2083.23 53
2083.33 54
2083.44 53
2083.54 49
2083.64 43
2083.75 38
2083.85 32
2083.96 28
2084.06 24
2084.17 20
2084.27 16
2084.38 12
2084.48 9
2084.59 7
2084.69 5
2084.80 6
2084.90 9
2085.01 12
2085.11 16
2085.21 19
2085.32 20
2085.42 19
2085.53 16
2085.63 13
2085.74 9
2085.84 6
2085.95 5
2086.05 4
2086.16 5
2086.26 5
2086.37 6
2086.47 8
2086.58 10
2086.68 14
2086.79 20
2086.89 27
2087.00 34
2087.10 41
2087.20 46
2087.31 48
2087.41 47
2087.52 43
2087.62 40
2087.73 36
2087.83 35
2087.94 36
2088.04 39
2088.15 44
2088.25 49
2088.36 53
2088.46 56
2088.57 57
2088.67 58
2088.78 59
2088.88 59
2088.99 60
2089.09 61
2089.20 62
2089.30 64
2089.40 65
2089.51 67
2089.61 68
2089.72 70
2089.82 71
2089.93 73
2090.03 76
2090.14 79
2090.24 84
2090.35 90
2090.45 96
2090.56 101
2090.66 105
2090.77 106
2090.87 105
2090.98 101
2091.08 96
2091.19 91
2091.29 87
2091.40 86
2091.50 87
2091.61 91
2091.71 94
2091.82 98
2091.92 99
2092.03 99
2092.13 96
2092.24 92
2092.34 88
2092.45 84
2092.55 81
2092.65 78
2092.76 77
2092.86 77
2092.97 78
2093.07 79
2093.18 80
2093.28 81
2093.39 81
2093.49 81
2093.60 81
2093.70 81
2093.81 83
2093.91 88
2094.02 95
2094.12 106
2094.23 118
2094.33 130
2094.44 141
2094.54 149
2094.65 153
2094.75 153
2094.86 151
2094.96 148
2095.07 145
2095.17 144
2095.28 144
2095.38 147
2095.49 150
2095.59 153
2095.70 155
2095.80 154
2095.91 150
2096.01 144
2096.12 135
2096.22 126
2096.33 116
2096.43 108
2096.54 101
2096.64 96
2096.75 93
2096.85 93
2096.96 94
2097.06 95
2097.17 98
2097.27 99
2097.38 100
2097.48 100
2097.59 99
2097.69 98
2097.80 95
2097.90 92
2098.01 89
2098.11 85
2098.22 80
2098.32 74
2098.43 68
2098.53 62
2098.64 57
2098.74 54
2098.85 54
2098.95 57
2099.06 65
2099.16 75
2099.27 87
2099.37 98
2099.48 108
2099.58 116
2099.69 120
2099.79 121
2099.90 119
2100.00 116
2100.11 112
2100.21 107
2100.32 103
2100.42 101
2100.53 99
2100.63 99
2100.74 100
2100.84 101
2100.95 101
2101.05 100
2101.16 97
2101.26 92
2101.37 85
2101.47 77
2101.58 68
2101.68 60
2101.79 53
2101.89 47
2102.00 44
2102.11 43
2102.21 43
2102.32 44
2102.42 45
2102.53 45
2102.63 45
2102.74 44
2102.84 44
2102.95 44
2103.05 46
2103.16 49
2103.26 53
2103.37 58
2103.47 61
2103.58 63
2103.68 64
2103.79 63
2103.89 62
2104.00 61
2104.10 62
2104.21 63
2104.31 65
2104.42 67
2104.52 70
2104.63 73
2104.73 75
2104.84 75
2104.94 75
2105.05 73
2105.15 69
2105.26 65
2105.37 59
2105.47 53
2105.58 47
2105.68 40
2105.79 33
2105.89 26
2106.00 20
2106.10 15
2106.21 12
2106.31 11
2106.42 12
2106.52 14
2106.63 18
2106.73 23
2106.84 27
2106.94 30
2107.05 32
2107.15 34
2107.26 35
2107.36 37
2107.47 40
2107.57 43
2107.68 46
2107.79 48
2107.89 48
2108.00 48
2108.10 48
2108.21 48
2108.31 50
2108.42 53
2108.52 58
2108.63 64
2108.73 71
2108.84 77
2108.94 82
2109.05 86
2109.15 88
2109.26 88
2109.36 87
2109.47 85
2109.58 83
2109.68 81
2109.79 81
2109.89 81
2110.00 81
2110.10 83
2110.21 85
2110.31 88
2110.42 91
2110.52 94
2110.63 96
2110.73 97
2110.84 98
2110.94 98
2111.05 96
2111.16 93
2111.26 88
2111.37 82
2111.47 74
2111.58 65
2111.68 56
2111.79 48
2111.89 41
2112.00 35
2112.10 31
2112.21 29
2112.31 28
2112.42 29
2112.53 31
2112.63 34
2112.74 37
2112.84 41
2112.95 44
2113.05 46
2113.16 48
2113.26 49
2113.37 50
2113.47 50
2113.58 51
2113.68 51
2113.79 52
2113.90 53
2114.00 53
2114.11 53
2114.21 53
2114.32 52
2114.42 53
2114.53 53
2114.63 55
2114.74 56
2114.84 58
2114.95 61
2115.05 63
2115.16 65
2115.27 66
2115.37 67
2115.48 67
2115.58 65
2115.69 63
2115.79 60
2115.90 57
2116.00 54
2116.11 52
2116.21 50
2116.32 50
2116.43 52
2116.53 55
2116.64 59
2116.74 63
2116.85 68
2116.95 72
2117.06 75
2117.16 77
2117.27 79
2117.38 81
2117.48 82
2117.59 83
2117.69 83
2117.80 80
2117.90 75
2118.01 68
2118.11 58
2118.22 46
2118.32 36
2118.43 26
2118.54 20
2118.64 17
2118.75 18
2118.85 21
2118.96 24
2119.06 28
2119.17 31
2119.27 33
2119.38 34
2119.49 33
2119.59 32
2119.70 31
2119.80 29
2119.91 26
2120.01 22
2120.12 19
2120.22 17
2120.33 17
2120.44 18
2120.54 21
2120.65 24
2120.75 28
2120.86 31
2120.96 31
2121.07 30
2121.18 27
2121.28 22
2121.39 18
2121.49 13
2121.60 8
2121.70 5
2121.81 2
2121.91 0
2122.02 0
2122.13 0
2122.23 0
2122.34 0
2122.44 0
2122.55 0
2122.65 0
2122.76 0
2122.86 0
2122.97 0
2123.08 0
2123.18 0
2123.29 0
2123.39 1
2123.50 2
2123.60 3
2123.71 5
2123.82 7
2123.92 10
2124.03 14
2124.13 18
2124.24 24
2124.34 30
2124.45 38
2124.56 46
2124.66 53
2124.77 59
2124.87 62
2124.98 61
2125.08 57
2125.19 50
2125.30 41
2125.40 32
2125.51 24
2125.61 18
2125.72 15
2125.82 16
2125.93 19
2126.04 25
2126.14 33
2126.25 43
2126.35 53
2126.46 62
2126.56 69
2126.67 74
2126.78 76
2126.88 76
2126.99 74
2127.09 71
2127.20 68
2127.30 65
2127.41 64
2127.52 63
2127.62 63
2127.73 64
2127.83 64
2127.94 64
2128.04 63
2128.15 61
2128.26 58
2128.36 54
2128.47 50
2128.57 47
2128.68 44
2128.78 41
2128.89 39
2129.00 36
2129.10 33
2129.21 30
2129.31 25
2129.42 20
2129.53 16
2129.63 14
2129.74 13
2129.84 15
2129.95 19
2130.05 26
2130.16 33
2130.27 41
2130.37 47
2130.48 52
2130.58 55
2130.69 55
2130.80 53
2130.90 50
2131.01 46
2131.11 43
2131.22 40
2131.32 38
2131.43 38
2131.54 39
2131.64 41
2131.75 44
2131.85 49
2131.96 55
2132.07 62
2132.17 69
2132.28 76
2132.38 82
2132.49 85
2132.59 86
2132.70 84
2132.81 80
2132.91 74
2133.02 68
2133.12 61
2133.23 54
2133.34 47
2133.44 40
2133.55 34
2133.65 30
2133.76 28
2133.87 28
2133.97 31
2134.08 37
2134.18 44
2134.29 52
2134.40 60
2134.50 65
2134.61 67
2134.71 67
2134.82 64
2134.92 59
2135.03 56
2135.14 54
2135.24 54
2135.35 58
2135.45 63
2135.56 69
2135.67 75
2135.77 79
2135.88 80
2135.98 80
2136.09 79
2136.20 78
2136.30 77
2136.41 77
2136.51 76
2136.62 75
2136.73 74
2136.83 74
2136.94 75
2137.04 76
2137.15 79
2137.26 83
2137.36 87
2137.47 89
2137.57 89
2137.68 84
2137.79 76
2137.89 65
2138.00 52
2138.10 37
2138.21 25
2138.32 14
2138.42 7
2138.53 4
2138.63 4
2138.74 7
2138.85 11
2138.95 15
2139.06 19
2139.16 22
2139.27 24
2139.38 24
2139.48 25
2139.59 26
2139.69 28
2139.80 31
2139.91 35
2140.01 41
2140.12 46
2140.23 52
2140.33 56
2140.44 58
2140.54 59
2140.65 57
2140.76 54
2140.86 50
2140.97 47
2141.07 45
2141.18 46
2141.29 49
2141.39 54
2141.50 60
2141.60 66
2141.71 69
2141.82 70
2141.92 67
2142.03 61
2142.13 55
2142.24 48
2142.35 42
2142.45 38
2142.56 37
2142.67 38
2142.77 40
2142.88 43
2142.98 45
2143.09 47
2143.20 48
2143.30 48
2143.41 48
2143.51 48
2143.62 48
2143.73 48
2143.83 47
2143.94 46
2144.05 45
2144.15 43
2144.26 41
2144.36 40
2144.47 40
2144.58 43
2144.68 47
2144.79 53
2144.89 60
2145.00 68
2145.11 76
2145.21 82
2145.32 87
2145.43 90
2145.53 92
2145.64 92
2145.74 92
2145.85 93
2145.96 95
2146.06 100
2146.17 108
2146.28 117
2146.38 127
2146.49 135
2146.59 140
2146.70 140
2146.81 136
2146.91 127
2147.02 116
2147.13 104
2147.23 92
2147.34 82
2147.44 75
2147.55 70
2147.66 66
2147.76 64
2147.87 61
2147.98 59
2148.08 56
2148.19 54
2148.29 52
2148.40 49
2148.51 46
2148.61 42
2148.72 38
2148.83 34
2148.93 31
2149.04 30
2149.14 29
2149.25 30
2149.36 33
2149.46 35
2149.57 38
2149.68 40
2149.78 43
2149.89 45
2149.99 46
2150.10 47
2150.21 47
2150.31 47
2150.42 47
2150.53 47
2150.63 47
2150.74 47
2150.85 46
2150.95 46
2151.06 45
2151.16 42
2151.27 40
2151.38 38
2151.48 36
2151.59 37
2151.70 38
2151.80 41
2151.91 45
2152.02 49
2152.12 52
2152.23 54
2152.33 56
2152.44 59
2152.55 61
2152.65 63
2152.76 66
2152.87 69
2152.97 70
2153.08 71
2153.19 70
2153.29 68
2153.40 65
2153.50 61
2153.61 57
2153.72 53
2153.82 49
2153.93 46
2154.04 44
2154.14 42
2154.25 42
2154.36 43
2154.46 43
2154.57 44
2154.68 43
2154.78 40
2154.89 35
2154.99 28
2155.10 21
2155.21 14
2155.31 9
2155.42 7
2155.53 7
2155.63 8
2155.74 10
2155.85 11
2155.95 11
2156.06 10
2156.17 9
2156.27 8
2156.38 9
2156.48 13
2156.59 18
2156.70 24
2156.80 29
2156.91 33
2157.02 33
2157.12 32
2157.23 28
2157.34 23
2157.44 18
2157.55 14
2157.66 11
2157.76 10
2157.87 12
2157.98 15
2158.08 21
2158.19 28
2158.30 36
2158.40 45
2158.51 54
2158.61 62
2158.72 68
2158.83 73
2158.93 77
2159.04 80
2159.15 82
2159.25 85
2159.36 89
2159.47 94
2159.57 99
2159.68 103
2159.79 107
2159.89 109
2160.00 111
2160.11 113
2160.21 116
2160.32 120
2160.43 127
2160.53 134
2160.64 142
2160.75 148
2160.85 151
2160.96 151
2161.07 148
2161.17 143
2161.28 136
2161.39 130
2161.49 124
2161.60 118
2161.71 114
2161.81 110
2161.92 107
2162.02 105
2162.13 104
2162.24 105
2162.34 108
2162.45 114
2162.56 121
2162.66 129
2162.77 138
2162.88 146
2162.98 153
2163.09 157
2163.20 158
2163.30 156
2163.41 152
2163.52 147
2163.62 141
2163.73 135
2163.84 129
2163.94 124
2164.05 120
2164.16 116
2164.26 111
2164.37 105
2164.48 98
2164.58 90
2164.69 81
2164.80 71
2164.90 63
2165.01 55
2165.12 49
2165.22 44
2165.33 41
2165.44 40
2165.54 41
2165.65 44
2165.76 49
2165.86 56
2165.97 65
2166.08 73
2166.18 80
2166.29 85
2166.40 88
2166.50 87
2166.61 84
2166.72 80
2166.83 75
2166.93 71
2167.04 67
2167.15 64
2167.25 61
2167.36 59
2167.47 56
2167.57 54
2167.68 50
2167.79 47
2167.89 45
2168.00 45
2168.11 46
2168.21 50
2168.32 56
2168.43 63
2168.53 69
2168.64 74
2168.75 76
2168.85 76
2168.96 72
2169.07 67
2169.17 62
2169.28 58
2169.39 55
2169.49 55
2169.60 56
2169.71 58
2169.81 61
2169.92 63
2170.03 64
2170.13 64
2170.24 65
2170.35 67
2170.46 70
2170.56 74
2170.67 78
2170.78 83
2170.88 87
2170.99 90
2171.10 93
2171.20 95
2171.31 97
2171.42 97
2171.52 96
2171.63 92
2171.74 86
2171.84 78
2171.95 70
2172.06 62
2172.16 55
2172.27 51
2172.38 50
2172.49 51
2172.59 52
2172.70 52
2172.81 50
2172.91 45
2173.02 39
2173.13 31
2173.23 25
2173.34 21
2173.45 20
2173.55 24
2173.66 30
2173.77 40
2173.87 50
2173.98 60
2174.09 68
2174.20 74
2174.30 79
2174.41 83
2174.52 86
2174.62 88
2174.73 89
2174.84 88
2174.94 85
2175.05 79
2175.16 72
2175.26 63
2175.37 57
2175.48 53
2175.59 53
2175.69 57
2175.80 64
2175.91 72
2176.01 79
2176.12 83
2176.23 84
2176.33 80
2176.44 73
2176.55 64
2176.66 55
2176.76 46
2176.87 40
2176.98 38
2177.08 38
2177.19 41
2177.30 45
2177.40 48
2177.51 48
2177.62 46
2177.72 41
2177.83 35
2177.94 28
2178.05 23
2178.15 19
2178.26 17
2178.37 16
2178.47 15
2178.58 13
2178.69 9
2178.80 4
2178.90 0
2179.01 0
2179.12 0
2179.22 0
2179.33 0
2179.44 0
2179.54 0
2179.65 0
2179.76 6
2179.87 13
2179.97 18
2180.08 21
2180.19 21
2180.29 20
2180.40 19
2180.51 18
2180.61 19
2180.72 20
2180.83 22
2180.94 25
2181.04 27
2181.15 28
2181.26 28
2181.36 28
2181.47 29
2181.58 30
2181.69 32
2181.79 35
2181.90 39
2182.01 43
2182.11 46
2182.22 47
2182.33 47
2182.44 45
2182.54 42
2182.65 37
2182.76 33
2182.86 29
2182.97 26
2183.08 24
2183.19 23
2183.29 22
2183.40 21
2183.51 19
2183.61 17
2183.72 14
2183.83 11
2183.94 7
2184.04 2
2184.15 0
2184.26 0
2184.36 0
2184.47 0
2184.58 0
2184.69 0
2184.79 0
2184.90 0
2185.01 6
2185.11 11
2185.22 13
2185.33 14
2185.44 12
2185.54 10
2185.65 8
2185.76 6
2185.86 6
2185.97 7
2186.08 9
2186.19 12
2186.29 15
2186.40 19
2186.51 23
2186.61 27
2186.72 32
2186.83 36
2186.94 41
2187.04 46
2187.15 52
2187.26 58
2187.37 64
2187.47 70
2187.58 74
2187.69 77
2187.79 79
2187.90 78
2188.01 77
2188.12 75
2188.22 74
2188.33 74
2188.44 75
2188.55 77
2188.65 80
2188.76 84
2188.87 88
2188.97 92
2189.08 96
2189.19 100
2189.30 105
2189.40 111
2189.51 116
2189.62 121
2189.73 125
2189.83 127
2189.94 129
2190.05 131
2190.15 132
2190.26 134
2190.37 136
2190.48 138
2190.58 140
2190.69 142
2190.80 144
2190.91 146
2191.01 148
2191.12 150
2191.23 154
2191.33 158
2191.44 163
2191.55 169
2191.66 176
2191.76 183
2191.87 188
2191.98 192
2192.09 193
2192.19 191
2192.30 187
2192.41 181
2192.52 175
2192.62 170
2192.73 166
2192.84 163
2192.95 161
2193.05 158
2193.16 155
2193.27 151
2193.37 145
2193.48 140
2193.59 134
2193.70 128
2193.80 123
2193.91 118
2194.02 113
2194.13 107
2194.23 101
2194.34 94
2194.45 88
2194.56 82
2194.66 78
2194.77 74
2194.88 72
2194.99 70
2195.09 70
2195.20 69
2195.31 70
2195.42 71
2195.52 73
2195.63 76
2195.74 79
2195.84 84
2195.95 89
2196.06 94
2196.17 100
2196.27 105
2196.38 109
2196.49 112
2196.60 113
2196.70 112
2196.81 108
2196.92 103
2197.03 96
2197.13 89
2197.24 82
2197.35 77
2197.46 73
2197.56 71
2197.67 69
2197.78 66
2197.89 63
2197.99 59
2198.10 54
2198.21 48
2198.32 41
2198.42 33
2198.53 25
2198.64 18
2198.75 10
2198.85 5
2198.96 2
2199.07 3
2199.18 6
2199.28 11
2199.39 17
2199.50 24
2199.61 30
2199.71 35
2199.82 38
2199.93 39
2200.04 40
2200.14 41
2200.25 41
2200.36 41
2200.47 41
2200.57 40
2200.68 40
2200.79 39
2200.90 38
2201.01 38
2201.11 39
2201.22 40
2201.33 43
2201.44 46
2201.54 49
2201.65 53
2201.76 57
2201.87 59
2201.97 60
2202.08 58
2202.19 54
2202.30 48
2202.40 40
2202.51 31
2202.62 21
2202.73 12
2202.83 5
2202.94 1
2203.05 0
2203.16 3
2203.26 10
2203.37 20
2203.48 31
2203.59 43
2203.70 55
2203.80 65
2203.91 72
2204.02 78
2204.13 80
2204.23 80
2204.34 79
2204.45 76
2204.56 71
2204.66 67
2204.77 63
2204.88 61
2204.99 59
2205.09 60
2205.20 62
2205.31 66
2205.42 70
2205.53 74
2205.63 77
2205.74 80
2205.85 84
2205.96 88
2206.06 93
2206.17 100
2206.28 108
2206.39 115
2206.49 120
2206.60 121
2206.71 118
2206.82 111
2206.93 99
2207.03 86
2207.14 72
2207.25 59
2207.36 49
2207.46 41
2207.57 36
2207.68 34
2207.79 32
2207.89 31
2208.00 30
2208.11 29
2208.22 27
2208.33 26
2208.43 24
2208.54 22
2208.65 21
2208.76 19
2208.86 17
2208.97 15
2209.08 13
2209.19 12
2209.30 12
2209.40 12
2209.51 13
2209.62 14
2209.73 15
2209.83 17
2209.94 19
2210.05 20
2210.16 22
2210.27 24
2210.37 25
2210.48 24
2210.59 22
2210.70 18
2210.80 13
2210.91 7
2211.02 1
2211.13 0
2211.24 0
2211.34 0
2211.45 0
2211.56 4
2211.67 12
2211.78 20
2211.88 28
2211.99 35
2212.10 40
2212.21 43
2212.31 45
2212.42 47
2212.53 47
2212.64 47
2212.75 46
2212.85 44
2212.96 41
2213.07 36
2213.18 30
2213.28 24
2213.39 18
2213.50 13
2213.61 9
2213.72 7
2213.82 5
2213.93 4
2214.04 5
2214.15 5
2214.26 7
2214.36 10
2214.47 13
2214.58 16
2214.69 20
2214.80 23
2214.90 27
2215.01 29
2215.12 32
2215.23 35
2215.33 38
2215.44 41
2215.55 44
2215.66 46
2215.77 46
2215.87 46
2215.98 43
2216.09 40
2216.20 37
2216.31 32
2216.41 28
2216.52 23
2216.63 18
2216.74 12
2216.85 5
2216.95 0
2217.06 0
2217.17 0
2217.28 0
2217.39 0
2217.49 0
2217.60 8
2217.71 16
2217.82 24
2217.93 30
2218.03 35
2218.14 36
2218.25 34
2218.36 30
2218.47 25
2218.57 19
2218.68 13
2218.79 9
2218.90 5
2219.01 4
2219.11 3
2219.22 2
2219.33 1
2219.44 0
2219.55 0
2219.65 0
2219.76 0
2219.87 0
2219.98 0
2220.09 0
2220.19 0
2220.30 3
2220.41 9
2220.52 14
2220.63 19
2220.73 25
2220.84 30
2220.95 34
2221.06 38
2221.17 41
2221.27 45
2221.38 49
2221.49 53
2221.60 57
2221.71 61
2221.81 66
2221.92 70
2222.03 74
2222.14 76
2222.25 78
2222.36 79
2222.46 79
2222.57 77
2222.68 75
2222.79 73
2222.90 70
2223.00 66
2223.11 61
2223.22 55
2223.33 49
2223.44 43
2223.54 37
2223.65 32
2223.76 27
2223.87 24
2223.98 21
2224.08 19
2224.19 17
2224.30 17
2224.41 18
2224.52 20
2224.63 24
2224.73 28
2224.84 34
2224.95 39
2225.06 44
2225.17 49
2225.27 52
2225.38 55
2225.49 58
2225.60 61
2225.71 65
2225.82 69
2225.92 72
2226.03 75
2226.14 75
2226.25 73
2226.36 70
2226.46 64
2226.57 59
2226.68 54
2226.79 51
2226.90 49
2227.01 47
2227.11 47
2227.22 47
2227.33 47
2227.44 46
2227.55 46
2227.65 47
2227.76 48
2227.87 51
2227.98 54
2228.09 58
2228.20 61
2228.30 62
2228.41 63
2228.52 61
2228.63 59
2228.74 55
2228.85 52
2228.95 48
2229.06 45
2229.17 43
2229.28 41
2229.39 41
2229.49 42
2229.60 44
2229.71 47
2229.82 52
2229.93 57
2230.04 62
2230.14 67
2230.25 71
2230.36 73
2230.47 73
2230.58 70
2230.69 64
2230.79 57
2230.90 49
2231.01 42
2231.12 36
2231.23 33
2231.34 32
2231.44 34
2231.55 37
2231.66 41
2231.77 45
2231.88 47
2231.99 48
2232.09 47
2232.20 44
2232.31 40
2232.42 36
2232.53 32
2232.64 30
2232.74 28
2232.85 27
2232.96 27
2233.07 26
2233.18 26
2233.29 24
2233.39 23
2233.50 23
2233.61 23
2233.72 24
2233.83 26
2233.94 30
2234.04 33
2234.15 36
2234.26 38
2234.37 39
2234.48 37
2234.59 35
2234.69 30
2234.80 26
2234.91 21
2235.02 17
2235.13 13
2235.24 10
2235.34 7
2235.45 6
2235.56 5
2235.67 4
2235.78 4
2235.89 5
2236.00 6
2236.10 6
2236.21 7
2236.32 8
2236.43 9
2236.54 10
2236.65 14
2236.75 19
2236.86 27
2236.97 36
2237.08 46
2237.19 55
2237.30 64
2237.40 69
2237.51 71
2237.62 70
2237.73 66
2237.84 59
2237.95 51
2238.06 43
2238.16 35
2238.27 28
2238.38 23
2238.49 19
2238.60 17
2238.71 15
2238.81 15
2238.92 14
2239.03 14
2239.14 14
2239.25 15
2239.36 16
2239.47 19
2239.57 23
2239.68 28
2239.79 32
2239.90 36
2240.01 40
2240.12 43
2240.23 45
2240.33 47
2240.44 47
2240.55 47
2240.66 46
2240.77 46
2240.88 46
2240.99 47
2241.09 50
2241.20 54
2241.31 58
2241.42 62
2241.53 64
2241.64 65
2241.75 64
2241.85 62
2241.96 61
2242.07 59
2242.18 59
2242.29 59
2242.40 60
2242.51 60
2242.61 61
2242.72 62
2242.83 63
2242.94 64
2243.05 66
2243.16 67
2243.27 68
2243.37 68
2243.48 66
2243.59 63
2243.70 58
2243.81 53
2243.92 46
2244.03 40
2244.13 34
2244.24 29
2244.35 25
2244.46 24
2244.57 24
2244.68 28
2244.79 33
2244.89 39
2245.00 45
2245.11 51
2245.22 56
2245.33 59
2245.44 61
2245.55 62
2245.65 61
2245.76 59
2245.87 55
2245.98 51
2246.09 47
2246.20 43
2246.31 40
2246.42 38
2246.52 37
2246.63 37
2246.74 36
2246.85 34
2246.96 30
2247.07 26
2247.18 21
2247.29 17
2247.39 14
2247.50 13
2247.61 15
2247.72 20
2247.83 25
2247.94 31
2248.05 35
2248.15 38
2248.26 38
2248.37 35
2248.48 30
2248.59 24
2248.70 17
2248.81 11
2248.92 6
2249.02 3
2249.13 2
2249.24 3
2249.35 6
2249.46 9
2249.57 14
2249.68 19
2249.79 24
2249.89 29
2250.00 32
2250.11 36
2250.22 39
2250.33 42
2250.44 46
2250.55 50
2250.66 54
2250.76 58
2250.87 62
2250.98 64
2251.09 66
2251.20 68
2251.31 70
2251.42 71
2251.53 73
2251.63 73
2251.74 71
2251.85 67
2251.96 61
2252.07 54
2252.18 47
2252.29 42
2252.40 39
2252.51 40
2252.61 42
2252.72 46
2252.83 49
2252.94 51
2253.05 50
2253.16 46
2253.27 40
2253.38 32
2253.48 23
2253.59 15
2253.70 8
2253.81 3
2253.92 0
2254.03 0
2254.14 0
2254.25 0
2254.36 0
2254.46 0
2254.57 0
2254.68 0
2254.79 0
2254.90 0
2255.01 0
2255.12 0
2255.23 3
2255.34 8
2255.44 15
2255.55 22
2255.66 31
2255.77 39
2255.88 48
2255.99 57
2256.10 65
2256.21 72
2256.32 78
2256.42 81
2256.53 81
2256.64 78
2256.75 73
2256.86 66
2256.97 58
2257.08 51
2257.19 46
2257.30 43
2257.40 42
2257.51 42
2257.62 43
2257.73 44
2257.84 43
2257.95 42
2258.06 39
2258.17 35
2258.28 30
2258.39 26
2258.49 22
2258.60 19
2258.71 18
2258.82 18
2258.93 20
2259.04 21
2259.15 22
2259.26 23
2259.37 22
2259.48 22
2259.58 22
2259.69 23
2259.80 26
2259.91 31
2260.02 36
2260.13 40
2260.24 44
2260.35 46
2260.46 46
2260.57 45
2260.67 43
2260.78 41
2260.89 39
2261.00 38
2261.11 37
2261.22 36
2261.33 34
2261.44 32
2261.55 31
2261.66 30
2261.76 31
2261.87 33
2261.98 37
2262.09 44
2262.20 51
2262.31 59
2262.42 67
2262.53 75
2262.64 81
2262.75 87
2262.86 91
2262.96 95
2263.07 98
2263.18 100
2263.29 101
2263.40 100
2263.51 98
2263.62 95
2263.73 91
2263.84 87
2263.95 83
2264.06 80
2264.16 78
2264.27 76
2264.38 74
2264.49 70
2264.60 66
2264.71 61
2264.82 56
2264.93 53
2265.04 52
2265.15 53
2265.26 55
2265.36 59
2265.47 62
2265.58 65
2265.69 65
2265.80 64
2265.91 61
2266.02 57
2266.13 53
2266.24 50
2266.35 48
2266.46 48
2266.57 48
2266.67 49
2266.78 51
2266.89 53
2267.00 56
2267.11 58
2267.22 61
2267.33 62
2267.44 62
2267.55 60
2267.66 57
2267.77 52
2267.88 48
2267.98 44
2268.09 42
2268.20 40
2268.31 39
2268.42 39
2268.53 39
2268.64 38
2268.75 37
2268.86 35
2268.97 33
2269.08 30
2269.19 28
2269.29 26
2269.40 26
2269.51 27
2269.62 30
2269.73 35
2269.84 40
2269.95 46
2270.06 50
2270.17 53
2270.28 54
2270.39 53
2270.50 52
2270.61 50
2270.71 48
2270.82 48
2270.93 50
2271.04 54
2271.15 60
2271.26 68
2271.37 77
2271.48 86
2271.59 95
2271.70 103
2271.81 109
2271.92 113
2272.03 114
2272.14 113
2272.24 111
2272.35 107
2272.46 104
2272.57 100
2272.68 96
2272.79 93
2272.90 89
2273.01 85
2273.12 81
2273.23 77
2273.34 74
2273.45 72
2273.56 71
2273.67 71
2273.78 73
2273.88 74
2273.99 75
2274.10 74
2274.21 71
2274.32 67
2274.43 62
2274.54 58
2274.65 55
2274.76 54
2274.87 55
2274.98 58
2275.09 61
2275.20 65
2275.31 69
2275.42 72
2275.52 74
2275.63 75
2275.74 75
2275.85 75
2275.96 74
2276.07 74
2276.18 74
2276.29 75
2276.40 77
2276.51 81
2276.62 86
2276.73 91
2276.84 96
2276.95 99
2277.06 100
2277.17 99
2277.28 94
2277.38 88
2277.49 81
2277.60 72
2277.71 64
2277.82 56
2277.93 48
2278.04 40
2278.15 31
2278.26 21
2278.37 11
2278.48 1
2278.59 0
2278.70 0
2278.81 0
2278.92 0
2279.03 0
2279.14 0
2279.25 0
2279.35 0
2279.46 8
2279.57 15
2279.68 22
2279.79 27
2279.90 31
2280.01 33
2280.12 33
2280.23 33
2280.34 32
2280.45 32
2280.56 33
2280.67 36
2280.78 39
2280.89 43
2281.00 46
2281.11 49
2281.22 50
2281.33 51
2281.44 51
2281.54 51
2281.65 51
2281.76 52
2281.87 53
2281.98 55
2282.09 57
2282.20 58
2282.31 59
2282.42 60
2282.53 62
2282.64 65
2282.75 69
2282.86 76
2282.97 83
2283.08 90
2283.19 95
2283.30 98
2283.41 99
2283.52 98
2283.63 94
2283.74 89
2283.85 83
2283.95 77
2284.06 71
2284.17 65
2284.28 59
2284.39 53
2284.50 47
2284.61 42
2284.72 37
2284.83 32
2284.94 28
2285.05 24
2285.16 19
2285.27 16
2285.38 15
2285.49 15
2285.60 19
2285.71 26
2285.82 35
2285.93 45
2286.04 53
2286.15 58
2286.26 59
2286.37 57
2286.48 52
2286.59 46
2286.69 41
2286.80 37
2286.91 35
2287.02 35
2287.13 37
2287.24 39
2287.35 43
2287.46 46
2287.57 49
2287.68 51
2287.79 52
2287.90 53
2288.01 53
2288.12 52
2288.23 51
2288.34 49
2288.45 48
2288.56 46
2288.67 46
2288.78 46
2288.89 46
2289.00 48
2289.11 50
2289.22 52
2289.33 54
2289.44 55
2289.55 55
2289.66 55
2289.77 53
2289.88 50
2289.99 48
2290.10 45
2290.20 44
2290.31 45
2290.42 48
2290.53 53
2290.64 59
2290.75 65
2290.86 72
2290.97 77
2291.08 80
2291.19 81
2291.30 80
2291.41 77
2291.52 74
2291.63 71
2291.74 68
2291.85 65
2291.96 62
2292.07 59
2292.18 56
2292.29 51
2292.40 47
2292.51 44
2292.62 43
2292.73 46
2292.84 52
2292.95 62
2293.06 74
2293.17 86
2293.28 95
2293.39 102
2293.50 105
2293.61 106
2293.72 104
2293.83 100
2293.94 97
2294.05 93
2294.16 90
2294.27 86
2294.38 81
2294.49 76
2294.60 71
2294.71 68
2294.82 65
2294.93 65
2295.04 67
2295.15 71
2295.26 75
2295.36 80
2295.47 84
2295.58 86
2295.69 87
2295.80 86
2295.91 85
2296.02 83
2296.13 81
2296.24 79
2296.35 79
2296.46 79
2296.57 80
2296.68 81
2296.79 81
2296.90 80
2297.01 78
2297.12 74
2297.23 68
2297.34 62
2297.45 54
2297.56 46
2297.67 40
2297.78 35
2297.89 31
2298.00 29
2298.11 27
2298.22 26
2298.33 24
2298.44 22
2298.55 20
2298.66 18
2298.77 18
2298.88 20
2298.99 23
2299.10 27
2299.21 32
2299.32 36
2299.43 38
2299.54 38
2299.65 36
2299.76 32
2299.87 27
2299.98 21
2300.09 14
2300.20 8
2300.31 2
2300.42 0
2300.53 0
2300.64 0
2300.75 0
2300.86 0
2300.97 0
2301.08 0
2301.19 1
2301.30 2
2301.41 2
2301.52 3
2301.63 3
2301.74 5
2301.85 8
2301.96 12
2302.07 19
2302.18 26
2302.29 35
2302.40 45
2302.51 55
2302.62 65
2302.73 74
2302.84 81
2302.95 85
2303.06 85
2303.17 82
2303.28 77
2303.39 70
2303.50 63
2303.61 58
2303.72 54
2303.83 52
2303.94 52
2304.05 53
2304.16 54
2304.27 55
2304.38 54
2304.49 51
2304.60 46
2304.71 40
2304.82 33
2304.93 26
2305.04 21
2305.15 18
2305.26 18
2305.37 20
2305.48 25
2305.59 31
2305.70 37
2305.81 43
2305.92 47
2306.03 50
2306.14 52
2306.25 54
2306.36 54
2306.47 54
2306.58 53
2306.69 51
2306.80 46
2306.91 41
2307.02 35
2307.13 30
2307.24 26
2307.35 25
2307.46 27
2307.57 31
2307.68 36
2307.79 43
2307.91 49
2308.02 53
2308.13 56
2308.24 58
2308.35 58
2308.46 57
2308.57 54
2308.68 51
2308.79 47
2308.90 41
2309.01 35
2309.12 27
2309.23 19
2309.34 11
2309.45 5
2309.56 0
2309.67 0
2309.78 0
2309.89 0
2310.00 0
2310.11 3
2310.22 6
2310.33 9
2310.44 11
2310.55 13
2310.66 14
2310.77 15
2310.88 16
2310.99 16
2311.10 17
2311.21 18
2311.32 18
2311.43 19
2311.54 19
2311.65 20
2311.76 20
2311.87 20
2311.98 20
2312.09 21
2312.20 22
2312.31 24
2312.42 25
2312.53 25
2312.64 25
2312.75 25
2312.86 26
2312.97 27
2313.09 30
2313.20 35
2313.31 41
2313.42 48
2313.53 54
2313.64 60
2313.75 64
2313.86 67
2313.97 68
2314.08 68
2314.19 67
2314.30 66
2314.41 65
2314.52 63
2314.63 60
2314.74 56
2314.85 51
2314.96 46
2315.07 40
2315.18 35
2315.29 30
2315.40 26
2315.51 24
2315.62 23
2315.73 25
2315.84 28
2315.95 33
2316.06 39
2316.17 46
2316.28 54
2316.39 62
2316.50 70
2316.62 78
2316.73 83
2316.84 88
2316.95 90
2317.06 90
2317.17 88
2317.28 84
2317.39 79
2317.50 72
2317.61 66
2317.72 61
2317.83 57
2317.94 55
2318.05 55
2318.16 58
2318.27 61
2318.38 65
2318.49 68
2318.60 71
2318.71 72
2318.82 72
2318.93 71
2319.04 69
2319.15 68
2319.26 67
2319.38 68
2319.49 69
2319.60 70
2319.71 72
2319.82 74
2319.93 77
2320.04 80
2320.15 84
2320.26 89
2320.37 95
2320.48 102
2320.59 109
2320.70 116
2320.81 121
2320.92 124
2321.03 126
2321.14 126
2321.25 125
2321.36 122
2321.47 119
2321.58 115
2321.69 111
2321.81 106
2321.92 101
2322.03 97
2322.14 94
2322.25 91
2322.36 88
2322.47 85
2322.58 81
2322.69 75
2322.80 67
2322.91 58
2323.02 50
2323.13 43
2323.24 39
2323.35 38
2323.46 40
2323.57 45
2323.68 50
2323.79 56
2323.90 60
2324.02 62
2324.13 64
2324.24 64
2324.35 64
2324.46 64
2324.57 64
2324.68 64
2324.79 65
2324.90 65
2325.01 66
2325.12 66
2325.23 68
2325.34 70
2325.45 72
2325.56 75
2325.67 76
2325.78 76
2325.89 73
2326.01 67
2326.12 59
2326.23 49
2326.34 39
2326.45 30
2326.56 24
2326.67 22
2326.78 23
2326.89 27
2327.00 33
2327.11 39
2327.22 43
2327.33 46
2327.44 46
2327.55 43
2327.66 36
2327.77 27
2327.89 17
2328.00 6
2328.11 0
2328.22 0
2328.33 0
2328.44 0
2328.55 0
2328.66 0
2328.77 0
2328.88 4
2328.99 14
2329.10 21
2329.21 27
2329.32 29
2329.43 28
2329.55 26
2329.66 22
2329.77 19
2329.88 16
2329.99 13
2330.10 9
2330.21 6
2330.32 1
2330.43 0
2330.54 0
2330.65 0
2330.76 0
2330.87 0
2330.98 0
2331.09 0
2331.21 2
2331.32 3
2331.43 3
2331.54 4
2331.65 5
2331.76 7
2331.87 11
2331.98 16
2332.09 23
2332.20 30
2332.31 37
2332.42 45
2332.53 51
2332.64 58
2332.76 63
2332.87 69
2332.98 73
2333.09 76
2333.20 78
2333.31 78
2333.42 77
2333.53 75
2333.64 71
2333.75 68
2333.86 65
2333.97 63
2334.08 62
2334.20 62
2334.31 63
2334.42 66
2334.53 68
2334.64 71
2334.75 74
2334.86 76
2334.97 78
2335.08 80
2335.19 80
2335.30 80
2335.41 77
2335.53 73
2335.64 68
2335.75 61
2335.86 53
2335.97 47
2336.08 42
2336.19 40
2336.30 40
2336.41 43
2336.52 48
2336.63 55
2336.74 62
2336.86 69
2336.97 75
2337.08 80
2337.19 83
2337.30 85
2337.41 85
2337.52 84
2337.63 81
2337.74 77
2337.85 73
2337.96 67
2338.07 60
2338.19 54
2338.30 47
2338.41 41
2338.52 36
2338.63 31
2338.74 25
2338.85 20
2338.96 14
2339.07 7
2339.18 1
2339.29 0
2339.41 0
2339.52 0
2339.63 0
2339.74 0
2339.85 1
2339.96 8
2340.07 15
2340.18 22
2340.29 28
2340.40 32
2340.51 34
2340.63 34
2340.74 32
2340.85 28
2340.96 23
2341.07 18
2341.18 13
2341.29 8
2341.40 5
2341.51 2
2341.62 0
2341.73 0
2341.85 0
2341.96 0
2342.07 0
2342.18 0
2342.29 6
2342.40 16
2342.51 28
2342.62 40
2342.73 52
2342.84 62
2342.96 70
2343.07 75
2343.18 78
2343.29 79
2343.40 78
2343.51 78
2343.62 77
2343.73 75
2343.84 73
2343.95 71
2344.07 68
2344.18 65
2344.29 63
2344.40 62
2344.51 63
2344.62 66
2344.73 69
2344.84 72
2344.95 74
2345.06 75
2345.18 74
2345.29 72
2345.40 70
2345.51 67
2345.62 65
2345.73 63
2345.84 61
2345.95 58
2346.06 55
2346.17 52
2346.29 48
2346.40 45
2346.51 42
2346.62 41
2346.73 40
2346.84 40
2346.95 40
2347.06 41
2347.17 44
2347.29 47
2347.40 50
2347.51 54
2347.62 58
2347.73 61
2347.84 64
2347.95 65
2348.06 65
2348.17 64
2348.29 62
2348.40 61
2348.51 61
2348.62 61
2348.73 64
2348.84 67
2348.95 71
2349.06 75
2349.17 78
2349.29 79
2349.40 77
2349.51 74
2349.62 70
2349.73 66
2349.84 65
2349.95 65
2350.06 67
2350.17 71
2350.29 76
2350.40 80
2350.51 83
2350.62 84
2350.73 84
2350.84 83
2350.95 80
2351.06 77
2351.18 75
2351.29 72
2351.40 71
2351.51 70
2351.62 70
2351.73 71
2351.84 73
2351.95 75
2352.06 76
2352.18 76
2352.29 76
2352.40 74
2352.51 73
2352.62 70
2352.73 68
2352.84 65
2352.95 63
2353.07 60
2353.18 59
2353.29 58
2353.40 59
2353.51 60
2353.62 61
2353.73 61
2353.84 60
2353.96 58
2354.07 53
2354.18 49
2354.29 44
2354.40 41
2354.51 38
2354.62 38
2354.73 38
2354.85 39
2354.96 40
2355.07 41
2355.18 43
2355.29 44
2355.40 44
2355.51 44
2355.62 42
2355.74 39
2355.85 33
2355.96 27
2356.07 20
2356.18 14
2356.29 9
2356.40 6
2356.52 5
2356.63 5
2356.74 6
2356.85 7
2356.96 8
2357.07 8
2357.18 9
2357.29 9
2357.41 10
2357.52 11
2357.63 13
2357.74 16
2357.85 18
2357.96 22
2358.07 25
2358.18 28
2358.30 31
2358.41 34
2358.52 36
2358.63 39
2358.74 42
2358.85 46
2358.96 51
2359.08 56
2359.19 61
2359.30 65
2359.41 67
2359.52 67
2359.63 64
2359.74 59
2359.86 53
2359.97 48
2360.08 44
2360.19 43
2360.30 43
2360.41 47
2360.52 52
2360.64 59
2360.75 66
2360.86 74
2360.97 81
2361.08 87
2361.19 92
2361.30 95
2361.42 98
2361.53 100
2361.64 101
2361.75 102
2361.86 104
2361.97 106
2362.08 108
2362.20 110
2362.31 111
2362.42 110
2362.53 108
2362.64 105
2362.75 100
2362.86 96
2362.98 91
2363.09 87
2363.20 84
2363.31 81
2363.42 78
2363.53 74
2363.64 70
2363.76 65
2363.87 60
2363.98 57
2364.09 55
2364.20 56
2364.31 60
2364.42 67
2364.54 76
2364.65 87
2364.76 98
2364.87 108
2364.98 115
2365.09 118
2365.20 116
2365.32 109
2365.43 97
2365.54 83
2365.65 67
2365.76 51
2365.87 37
2365.99 25
2366.10 16
2366.21 10
2366.32 6
2366.43 5
2366.54 4
2366.65 4
2366.77 3
2366.88 2
2366.99 0
2367.10 0
2367.21 0
2367.32 0
2367.44 0
2367.55 0
2367.66 0
2367.77 1
2367.88 4
2367.99 5
2368.11 6
2368.22 5
2368.33 4
2368.44 4
2368.55 6
2368.66 10
2368.77 16
2368.89 25
2369.00 35
2369.11 45
2369.22 53
2369.33 59
2369.44 62
2369.56 61
2369.67 58
2369.78 53
2369.89 47
2370.00 39
2370.11 32
2370.23 26
2370.34 21
2370.45 16
2370.56 13
2370.67 11
2370.78 9
2370.90 8
2371.01 7
2371.12 6
2371.23 4
2371.34 2
2371.45 0
2371.57 0
2371.68 0
2371.79 0
2371.90 0
2372.01 0
2372.12 0
2372.24 0
2372.35 2
2372.46 4
2372.57 4
2372.68 5
2372.79 6
2372.91 8
2373.02 11
2373.13 15
2373.24 19
2373.35 24
2373.46 28
2373.58 31
2373.69 30
2373.80 27
2373.91 22
2374.02 14
2374.13 7
2374.25 1
2374.36 0
2374.47 0
2374.58 0
2374.69 0
2374.80 5
2374.92 10
2375.03 14
2375.14 16
2375.25 18
2375.36 17
2375.48 16
2375.59 14
2375.70 12
2375.81 10
2375.92 10
2376.03 11
2376.15 14
2376.26 18
2376.37 24
2376.48 31
2376.59 40
2376.70 47
2376.82 54
2376.93 58
2377.04 60
2377.15 57
2377.26 52
2377.38 44
2377.49 35
2377.60 25
2377.71 17
2377.82 11
2377.93 8
2378.05 5
2378.16 5
2378.27 4
2378.38 5
2378.49 5
2378.61 6
2378.72 7
2378.83 10
2378.94 16
2379.05 24
2379.16 33
2379.28 43
2379.39 51
2379.50 58
2379.61 61
2379.72 61
2379.84 59
2379.95 55
2380.06 52
2380.17 50
2380.28 50
2380.39 52
2380.51 56
2380.62 61
2380.73 66
2380.84 68
2380.95 69
2381.07 69
2381.18 68
2381.29 67
2381.40 68
2381.51 70
2381.63 73
2381.74 78
2381.85 84
2381.96 91
2382.07 97
2382.19 101
2382.30 103
2382.41 102
2382.52 98
2382.63 91
2382.74 82
2382.86 72
2382.97 64
2383.08 57
2383.19 52
2383.30 50
2383.42 49
2383.53 48
2383.64 48
2383.75 47
2383.86 44
2383.98 42
2384.09 40
2384.20 40
2384.31 41
2384.42 45
2384.54 50
2384.65 58
2384.76 66
2384.87 75
2384.98 83
2385.10 91
2385.21 97
2385.32 101
2385.43 103
2385.54 104
2385.66 104
2385.77 103
2385.88 102
2385.99 102
2386.10 101
2386.22 100
2386.33 98
2386.44 94
2386.55 89
2386.66 82
2386.78 76
2386.89 71
2387.00 67
2387.11 65
2387.22 66
2387.34 68
2387.45 69
2387.56 70
2387.67 70
2387.78 69
2387.90 67
2388.01 65
2388.12 64
2388.23 64
2388.34 66
2388.46 70
2388.57 73
2388.68 76
2388.79 77
2388.90 76
2389.02 72
2389.13 67
2389.24 59
2389.35 51
2389.46 43
2389.58 36
2389.69 31
2389.80 28
2389.91 27
2390.03 29
2390.14 33
2390.25 40
2390.36 49
2390.47 58
2390.59 67
2390.70 75
2390.81 80
2390.92 81
2391.03 80
2391.15 76
2391.26 71
2391.37 66
2391.48 62
2391.59 59
2391.71 58
2391.82 59
2391.93 61
2392.04 63
2392.16 66
2392.27 71
2392.38 75
2392.49 80
2392.60 84
2392.72 87
2392.83 88
2392.94 88
2393.05 87
2393.17 86
2393.28 87
2393.39 90
2393.50 96
2393.61 104
2393.73 112
2393.84 118
2393.95 121
2394.06 121
2394.17 117
2394.29 112
2394.40 106
2394.51 102
2394.62 99
2394.74 97
2394.85 95
2394.96 94
2395.07 91
2395.18 88
2395.30 86
2395.41 85
2395.52 87
2395.63 92
2395.75 100
2395.86 109
2395.97 118
2396.08 125
2396.19 129
2396.31 131
2396.42 131
2396.53 130
2396.64 128
2396.76 127
2396.87 127
2396.98 127
2397.09 127
2397.20 127
2397.32 125
2397.43 122
2397.54 117
2397.65 111
2397.77 104
2397.88 97
2397.99 90
2398.10 85
2398.22 81
2398.33 78
2398.44 75
2398.55 73
2398.66 70
2398.78 67
2398.89 65
2399.00 63
2399.11 62
2399.23 63
2399.34 63
2399.45 64
2399.56 63
2399.68 61
2399.79 58
2399.90 56
2400.01 54
2400.12 54
2400.24 57
2400.35 62
2400.46 67
2400.57 72
2400.69 75
2400.80 76
2400.91 75
2401.02 72
2401.14 68
2401.25 63
2401.36 58
2401.47 52
2401.59 46
2401.70 41
2401.81 36
2401.92 32
2402.03 31
2402.15 32
2402.26 37
2402.37 44
2402.48 53
2402.60 63
2402.71 72
2402.82 80
2402.93 85
2403.05 86
2403.16 84
2403.27 80
2403.38 74
2403.50 68
2403.61 63
2403.72 60
2403.83 59
2403.95 60
2404.06 61
2404.17 64
2404.28 66
2404.40 68
2404.51 70
2404.62 72
2404.73 73
2404.84 73
2404.96 72
2405.07 70
2405.18 66
2405.29 60
2405.41 54
2405.52 48
2405.63 44
2405.74 42
2405.86 44
2405.97 50
2406.08 58
2406.19 67
2406.31 76
2406.42 85
2406.53 91
2406.64 94
2406.76 95
2406.87 93
2406.98 88
2407.09 81
2407.21 72
2407.32 61
2407.43 50
2407.54 40
2407.66 32
2407.77 26
2407.88 25
2407.99 28
2408.11 34
2408.22 42
2408.33 51
2408.44 59
2408.56 64
2408.67 66
2408.78 65
2408.89 60
2409.01 54
2409.12 47
2409.23 41
2409.34 37
2409.46 35
2409.57 35
2409.68 37
2409.79 39
2409.91 42
2410.02 43
2410.13 43
2410.25 42
2410.36 40
2410.47 37
2410.58 34
2410.70 32
2410.81 31
2410.92 31
2411.03 31
2411.15 32
2411.26 33
2411.37 32
2411.48 30
2411.60 27
2411.71 23
2411.82 20
2411.93 18
2412.05 17
2412.16 17
2412.27 18
2412.38 19
2412.50 19
2412.61 19
2412.72 19
2412.83 19
2412.95 18
2413.06 17
2413.17 16
2413.29 15
2413.40 13
2413.51 10
2413.62 8
2413.74 6
2413.85 4
2413.96 4
2414.07 6
2414.19 9
2414.30 13
2414.41 18
2414.52 25
2414.64 33
2414.75 41
2414.86 49
2414.98 55
2415.09 60
2415.20 62
2415.31 61
2415.43 58
2415.54 53
2415.65 48
2415.76 43
2415.88 39
2415.99 37
2416.10 36
2416.22 36
2416.33 35
2416.44 34
2416.55 32
2416.67 30
2416.78 28
2416.89 27
2417.00 27
2417.12 29
2417.23 31
2417.34 35
2417.46 38
2417.57 41
2417.68 43
2417.79 44
2417.91 43
2418.02 41
2418.13 39
2418.24 37
2418.36 34
2418.47 32
2418.58 30
2418.70 28
2418.81 26
2418.92 24
2419.03 23
2419.15 22
2419.26 24
2419.37 27
2419.48 32
2419.60 39
2419.71 46
2419.82 52
2419.94 55
2420.05 55
2420.16 52
2420.27 45
2420.39 38
2420.50 29
2420.61 20
2420.73 11
2420.84 4
2420.95 0
2421.06 0
2421.18 0
2421.29 0
2421.40 0
2421.52 0
2421.63 0
2421.74 0
2421.85 1
2421.97 7
2422.08 14
2422.19 19
2422.31 24
2422.42 27
2422.53 29
2422.64 30
2422.76 30
2422.87 30
2422.98 31
2423.10 33
2423.21 36
2423.32 41
2423.43 47
2423.55 53
2423.66 60
2423.77 65
2423.89 68
2424.00 71
2424.11 73
2424.22 75
2424.34 77
2424.45 80
2424.56 83
2424.68 87
2424.79 89
2424.90 89
2425.01 88
2425.13 85
2425.24 81
2425.35 77
2425.47 72
2425.58 68
2425.69 64
2425.80 60
2425.92 56
2426.03 53
2426.14 51
2426.26 50
2426.37 52
2426.48 55
2426.60 60
2426.71 64
2426.82 67
2426.93 67
2427.05 65
2427.16 60
2427.27 54
2427.39 47
2427.50 39
2427.61 32
2427.73 25
2427.84 18
2427.95 13
2428.06 7
2428.18 2
2428.29 0
2428.40 0
2428.52 0
2428.63 0
2428.74 0
2428.85 0
2428.97 0
2429.08 0
2429.19 1
2429.31 3
2429.42 5
2429.53 6
2429.65 8
2429.76 9
2429.87 11
2429.99 13
2430.10 14
2430.21 17
2430.32 20
2430.44 23
2430.55 27
2430.66 29
2430.78 31
2430.89 32
2431.00 32
2431.12 32
2431.23 32
2431.34 32
2431.45 34
2431.57 38
2431.68 41
2431.79 44
2431.91 46
2432.02 46
2432.13 44
2432.25 40
2432.36 35
2432.47 30
2432.59 25
2432.70 21
2432.81 19
2432.92 20
2433.04 22
2433.15 25
2433.26 29
2433.38 32
2433.49 34
2433.60 34
2433.72 33
2433.83 31
2433.94 30
2434.06 29
2434.17 30
2434.28 32
2434.40 35
2434.51 39
2434.62 42
2434.73 45
2434.85 46
2434.96 45
2435.07 44
2435.19 41
2435.30 39
2435.41 37
2435.53 35
2435.64 33
2435.75 33
2435.87 33
2435.98 34
2436.09 35
2436.21 36
2436.32 37
2436.43 39
2436.55 40
2436.66 40
2436.77 39
2436.88 38
2437.00 36
2437.11 35
2437.22 34
2437.34 35
2437.45 38
2437.56 42
2437.68 47
2437.79 53
2437.90 58
2438.02 62
2438.13 64
2438.24 64
2438.36 63
2438.47 61
2438.58 59
2438.70 57
2438.81 56
2438.92 56
2439.04 56
2439.15 56
2439.26 55
2439.38 52
2439.49 47
2439.60 42
2439.72 36
2439.83 30
2439.94 26
2440.06 24
2440.17 24
2440.28 25
2440.40 27
2440.51 29
2440.62 32
2440.73 36
2440.85 41
2440.96 48
2441.07 56
2441.19 65
2441.30 74
2441.41 83
2441.53 88
2441.64 91
2441.75 90
2441.87 86
2441.98 79
2442.09 71
2442.21 64
2442.32 59
2442.43 55
2442.55 53
2442.66 52
2442.77 53
2442.89 53
2443.00 54
2443.11 54
2443.23 54
2443.34 53
2443.45 53
2443.57 54
2443.68 55
2443.79 56
2443.91 58
2444.02 59
2444.13 59
2444.25 57
2444.36 54
2444.47 48
2444.59 42
2444.70 34
2444.81 26
2444.93 20
2445.04 16
2445.15 14
2445.27 16
2445.38 20
2445.49 25
2445.61 32
2445.72 38
2445.84 43
2445.95 47
2446.06 51
2446.18 53
2446.29 55
2446.40 56
2446.52 59
2446.63 62
2446.74 66
2446.86 72
2446.97 79
2447.08 85
2447.20 91
2447.31 95
2447.42 97
2447.54 96
2447.65 93
2447.76 90
2447.88 86
2447.99 82
2448.10 80
2448.22 79
2448.33 77
2448.44 76
2448.56 75
2448.67 73
2448.78 72
2448.90 71
2449.01 72
2449.12 73
2449.24 76
2449.35 79
2449.47 82
2449.58 84
2449.69 84
2449.81 83
2449.92 82
2450.03 80
2450.15 79
2450.26 79
2450.37 79
2450.49 80
2450.60 80
2450.71 80
2450.83 78
2450.94 76
2451.05 73
2451.17 72
2451.28 72
2451.39 74
2451.51 77
2451.62 81
2451.74 85
2451.85 87
2451.96 87
2452.08 84
2452.19 78
2452.30 71
2452.42 64
2452.53 57
2452.64 52
2452.76 48
2452.87 46
2452.98 46
2453.10 48
2453.21 51
2453.33 56
2453.44 64
2453.55 73
2453.67 84
2453.78 95
2453.89 104
2454.01 112
2454.12 115
2454.23 114
2454.35 108
2454.46 100
2454.57 89
2454.69 78
2454.80 69
2454.92 61
2455.03 56
2455.14 53
2455.26 52
2455.37 52
2455.48 53
2455.60 55
2455.71 57
2455.82 60
2455.94 64
2456.05 70
2456.17 76
2456.28 83
2456.39 89
2456.51 95
2456.62 98
2456.73 98
2456.85 96
2456.96 90
2457.07 81
2457.19 69
2457.30 55
2457.42 39
2457.53 23
2457.64 10
2457.76 0
2457.87 0
2457.98 0
2458.10 0
2458.21 2
2458.32 9
2458.44 15
2458.55 19
2458.67 19
2458.78 17
2458.89 14
2459.01 9
2459.12 5
2459.23 2
2459.35 0
2459.46 0
2459.58 0
2459.69 0
2459.80 0
2459.92 0
2460.03 0
2460.14 0
2460.26 0
2460.37 4
2460.49 9
2460.60 14
2460.71 17
2460.83 21
2460.94 24
2461.05 29
2461.17 34
2461.28 41
2461.40 48
2461.51 54
2461.62 59
2461.74 62
2461.85 61
2461.96 58
2462.08 52
2462.19 44
2462.31 35
2462.42 25
2462.53 16
2462.65 7
2462.76 1
2462.87 0
2462.99 0
2463.10 0
2463.22 0
2463.33 2
2463.44 8
2463.56 15
2463.67 22
2463.78 29
2463.90 35
2464.01 38
2464.13 40
2464.24 40
2464.35 38
2464.47 35
2464.58 32
2464.70 30
2464.81 29
2464.92 29
2465.04 30
2465.15 31
2465.26 33
2465.38 34
2465.49 35
2465.61 36
2465.72 38
2465.83 41
2465.95 46
2466.06 51
2466.18 58
2466.29 65
2466.40 72
2466.52 78
2466.63 82
2466.74 86
2466.86 89
2466.97 91
2467.09 93
2467.20 94
2467.31 94
2467.43 93
2467.54 90
2467.66 84
2467.77 77
2467.88 68
2468.00 58
2468.11 49
2468.23 40
2468.34 32
2468.45 26
2468.57 22
2468.68 19
2468.80 17
2468.91 16
2469.02 15
2469.14 13
2469.25 10
2469.36 7
2469.48 5
2469.59 3
2469.71 3
2469.82 7
2469.93 15
2470.05 26
2470.16 40
2470.28 54
2470.39 67
2470.50 76
2470.62 80
2470.73 80
2470.85 76
2470.96 70
2471.07 64
2471.19 58
2471.30 52
2471.42 48
2471.53 44
2471.64 40
2471.76 36
2471.87 32
2471.99 29
2472.10 27
2472.21 27
2472.33 29
2472.44 32
2472.56 36
2472.67 40
2472.78 43
2472.90 45
2473.01 46
2473.13 47
2473.24 49
2473.35 53
2473.47 58
2473.58 64
2473.70 70
2473.81 75
2473.92 78
2474.04 77
2474.15 73
2474.27 67
2474.38 61
2474.50 55
2474.61 49
2474.72 46
2474.84 43
2474.95 40
2475.07 38
2475.18 35
2475.29 32
2475.41 29
2475.52 27
2475.64 26
2475.75 27
2475.86 27
2475.98 28
2476.09 28
2476.21 27
2476.32 25
2476.43 22
2476.55 18
2476.66 14
2476.78 9
2476.89 5
2477.00 0
2477.12 0
2477.23 0
2477.35 0
2477.46 0
2477.58 0
2477.69 0
2477.80 3
2477.92 7
2478.03 9
2478.15 9
2478.26 7
2478.37 4
2478.49 1
2478.60 0
2478.72 0
2478.83 2
2478.95 5
2479.06 10
2479.17 13
2479.29 16
2479.40 16
2479.52 15
2479.63 13
2479.74 10
2479.86 7
2479.97 4
2480.09 3
2480.20 3
2480.32 5
2480.43 7
2480.54 10
2480.66 13
2480.77 15
2480.89 16
2481.00 16
2481.11 15
2481.23 13
2481.34 10
2481.46 7
2481.57 5
2481.69 4
2481.80 6
2481.91 10
2482.03 16
2482.14 24
2482.26 32
2482.37 39
2482.49 45
2482.60 51
2482.71 55
2482.83 59
2482.94 63
2483.06 67
2483.17 71
2483.29 76
2483.40 80
2483.51 85
2483.63 89
2483.74 93
2483.86 95
2483.97 97
2484.09 96
2484.20 95
2484.31 91
2484.43 86
2484.54 81
2484.66 77
2484.77 75
2484.89 75
2485.00 76
2485.11 79
2485.23 82
2485.34 85
2485.46 85
2485.57 83
2485.69 80
2485.80 75
2485.91 69
2486.03 63
2486.14 56
2486.26 50
2486.37 44
2486.49 39
2486.60 36
2486.71 36
2486.83 37
2486.94 41
2487.06 45
2487.17 48
2487.29 51
2487.40 52
2487.52 52
2487.63 50
2487.74 47
2487.86 43
2487.97 40
2488.09 37
2488.20 35
2488.32 34
2488.43 35
2488.54 38
2488.66 42
2488.77 46
2488.89 49
2489.00 51
2489.12 51
2489.23 49
2489.35 45
2489.46 40
2489.57 35
2489.69 32
2489.80 31
2489.92 31
2490.03 32
2490.15 33
2490.26 35
2490.37 36
2490.49 38
2490.60 41
2490.72 44
2490.83 49
2490.95 53
2491.06 57
2491.18 60
2491.29 63
2491.40 64
2491.52 66
2491.63 69
2491.75 72
2491.86 74
2491.98 76
2492.09 76
2492.21 75
2492.32 71
2492.44 66
2492.55 60
2492.66 55
2492.78 49
2492.89 44
2493.01 39
2493.12 34
2493.24 32
2493.35 32
2493.47 35
2493.58 43
2493.69 54
2493.81 67
2493.92 82
2494.04 96
2494.15 107
2494.27 114
2494.38 116
2494.50 115
2494.61 111
2494.73 106
2494.84 99
2494.95 92
2495.07 85
2495.18 79
2495.30 73
2495.41 68
2495.53 63
2495.64 59
2495.76 55
2495.87 51
2495.99 49
2496.10 48
2496.21 49
2496.33 52
2496.44 57
2496.56 63
2496.67 69
2496.79 74
2496.90 78
2497.02 81
2497.13 85
2497.25 89
2497.36 94
2497.47 100
2497.59 108
2497.70 115
2497.82 121
2497.93 125
2498.05 126
2498.16 124
2498.28 120
2498.39 114
2498.51 107
2498.62 100
2498.74 96
2498.85 93
2498.96 92
2499.08 94
2499.19 96
2499.31 98
2499.42 99
2499.54 98
2499.65 95
2499.77 92
2499.88 89
2500.00 88
2500.11 88
2500.23 89
2500.34 90
2500.45 90
2500.57 88
2500.68 84
2500.80 79
2500.91 72
2501.03 65
2501.14 59
2501.26 53
2501.37 47
2501.49 43
2501.60 40
2501.72 38
2501.83 38
2501.95 41
2502.06 46
2502.17 53
2502.29 60
2502.40 66
2502.52 70
2502.63 71
2502.75 69
2502.86 64
2502.98 57
2503.09 50
2503.21 43
2503.32 36
2503.44 30
2503.55 25
2503.67 21
2503.78 18
2503.90 17
2504.01 17
2504.13 20
2504.24 24
2504.35 29
2504.47 34
2504.58 41
2504.70 47
2504.81 54
2504.93 62
2505.04 68
2505.16 74
2505.27 76
2505.39 76
2505.50 71
2505.62 63
2505.73 53
2505.85 42
2505.96 33
2506.08 26
2506.19 23
2506.31 24
2506.42 28
2506.54 34
2506.65 42
2506.76 51
2506.88 59
2506.99 66
2507.11 71
2507.22 75
2507.34 77
2507.45 78
2507.57 79
2507.68 79
2507.80 79
2507.91 79
2508.03 79
2508.14 79
2508.26 81
2508.37 83
2508.49 87
2508.60 92
2508.72 99
2508.83 108
2508.95 117
2509.06 125
2509.18 131
2509.29 136
2509.41 139
2509.52 140
2509.64 141
2509.75 143
2509.87 145
2509.98 149
2510.10 153
2510.21 158
2510.33 162
2510.44 165
2510.55 167
2510.67 167
2510.78 166
2510.90 164
2511.01 161
2511.13 156
2511.24 151
2511.36 146
2511.47 142
2511.59 138
2511.70 134
2511.82 131
2511.93 128
2512.05 123
2512.16 118
2512.28 112
2512.39 105
2512.51 99
2512.62 95
2512.74 93
2512.85 94
2512.97 98
2513.08 102
2513.20 107
2513.31 111
2513.43 113
2513.54 112
2513.66 108
2513.77 102
2513.89 95
2514.00 87
2514.12 79
2514.23 72
2514.35 65
2514.46 58
2514.58 52
2514.69 47
2514.81 43
2514.92 40
2515.04 39
2515.15 39
2515.27 40
2515.38 41
2515.50 43
2515.61 44
2515.73 46
2515.84 48
2515.96 51
2516.07 54
2516.19 56
2516.30 56
2516.42 55
2516.53 53
2516.65 49
2516.76 45
2516.88 41
2516.99 40
2517.11 41
2517.22 46
2517.34 53
2517.45 62
2517.57 71
2517.68 79
2517.80 84
2517.91 87
2518.03 87
2518.14 84
2518.26 79
2518.37 73
2518.49 67
2518.60 61
2518.72 56
2518.83 50
2518.95 46
2519.06 41
2519.18 37
2519.29 33
2519.41 31
2519.52 30
2519.64 30
2519.75 33
2519.87 37
2519.98 44
2520.10 51
2520.21 59
2520.33 67
2520.45 74
2520.56 78
2520.68 80
2520.79 80
2520.91 76
2521.02 71
2521.14 64
2521.25 56
2521.37 48
2521.48 41
2521.60 33
2521.71 27
2521.83 20
2521.94 14
2522.06 8
2522.17 4
2522.29 1
2522.40 1
2522.52 3
2522.63 7
2522.75 12
2522.86 18
2522.98 23
2523.09 28
2523.21 31
2523.32 32
2523.44 32
2523.55 33
2523.67 33
2523.78 34
2523.90 36
2524.02 39
2524.13 43
2524.25 46
2524.36 49
2524.48 51
2524.59 53
2524.71 55
2524.82 56
2524.94 56
2525.05 56
2525.17 55
2525.28 54
2525.40 52
2525.51 50
2525.63 49
2525.74 48
2525.86 46
2525.97 45
2526.09 42
2526.20 38
2526.32 33
2526.43 27
2526.55 20
2526.67 15
2526.78 10
2526.90 6
2527.01 4
2527.13 2
2527.24 0
2527.36 0
2527.47 0
2527.59 0
2527.70 0
2527.82 0
2527.93 0
2528.05 0
2528.16 2
2528.28 8
2528.39 15
2528.51 20
2528.63 23
2528.74 25
2528.86 24
2528.97 23
2529.09 21
2529.20 19
2529.32 20
2529.43 23
2529.55 28
2529.66 33
2529.78 38
2529.89 41
2530.01 41
2530.12 38
2530.24 34
2530.35 28
2530.47 25
2530.59 24
2530.70 27
2530.82 33
2530.93 42
2531.05 53
2531.16 63
2531.28 71
2531.39 78
2531.51 81
2531.62 82
2531.74 81
2531.85 78
2531.97 74
2532.09 69
2532.20 64
2532.32 59
2532.43 54
2532.55 51
2532.66 49
2532.78 49
2532.89 48
2533.01 48
2533.12 46
2533.24 44
2533.35 42
2533.47 39
2533.59 37
2533.70 36
2533.82 38
2533.93 42
2534.05 48
2534.16 55
2534.28 64
2534.39 73
2534.51 83
2534.62 91
2534.74 98
2534.86 104
2534.97 106
2535.09 106
2535.20 103
2535.32 97
2535.43 88
2535.55 78
2535.66 67
2535.78 56
2535.89 46
2536.01 37
2536.13 30
2536.24 26
2536.36 23
2536.47 23
2536.59 24
2536.70 25
2536.82 27
2536.93 29
2537.05 31
2537.16 32
2537.28 31
2537.40 29
2537.51 26
2537.63 22
2537.74 15
2537.86 9
2537.97 2
2538.09 0
2538.20 0
2538.32 0
2538.44 0
2538.55 0
2538.67 7
2538.78 16
2538.90 23
2539.01 28
2539.13 30
2539.24 28
2539.36 22
2539.48 13
2539.59 3
2539.71 0
2539.82 0
2539.94 0
2540.05 0
2540.17 0
2540.28 5
2540.40 16
2540.52 25
2540.63 33
2540.75 38
2540.86 39
2540.98 39
2541.09 36
2541.21 34
2541.32 31
2541.44 30
2541.56 29
2541.67 30
2541.79 31
2541.90 31
2542.02 31
2542.13 30
2542.25 29
2542.36 26
2542.48 23
2542.60 19
2542.71 16
2542.83 13
2542.94 10
2543.06 9
2543.17 8
2543.29 9
2543.41 12
2543.52 15
2543.64 18
2543.75 22
2543.87 26
2543.98 30
2544.10 35
2544.22 40
2544.33 46
2544.45 52
2544.56 57
2544.68 63
2544.79 69
2544.91 76
2545.02 83
2545.14 90
2545.26 95
2545.37 100
2545.49 102
2545.60 101
2545.72 98
2545.83 92
2545.95 84
2546.07 75
2546.18 66
2546.30 57
2546.41 49
2546.53 43
2546.64 39
2546.76 38
2546.88 37
2546.99 38
2547.11 39
2547.22 40
2547.34 41
2547.45 41
2547.57 41
2547.69 43
2547.80 46
2547.92 50
2548.03 55
2548.15 60
2548.26 64
2548.38 65
2548.50 64
2548.61 59
2548.73 52
2548.84 43
2548.96 33
2549.08 24
2549.19 17
2549.31 12
2549.42 9
2549.54 9
2549.65 11
2549.77 14
2549.89 18
2550.00 23
2550.12 29
2550.23 34
2550.35 38
2550.46 40
2550.58 40
2550.70 37
2550.81 31
2550.93 25
2551.04 17
2551.16 12
2551.28 8
2551.39 8
2551.51 10
2551.62 15
2551.74 21
2551.85 26
2551.97 30
2552.09 31
2552.20 30
2552.32 27
2552.43 24
2552.55 22
2552.67 22
2552.78 23
2552.90 27
2553.01 32
2553.13 37
2553.24 41
2553.36 43
2553.48 43
2553.59 42
2553.71 39
2553.82 36
2553.94 32
2554.06 29
2554.17 25
2554.29 23
2554.40 21
2554.52 19
2554.63 17
2554.75 15
2554.87 12
2554.98 7
2555.10 3
2555.21 0
2555.33 0
2555.45 0
2555.56 0
2555.68 0
2555.79 6
2555.91 13
2556.03 19
2556.14 22
2556.26 22
2556.37 20
2556.49 16
2556.61 11
2556.72 6
2556.84 3
2556.95 2
2557.07 3
2557.19 5
2557.30 8
2557.42 12
2557.53 17
2557.65 22
2557.77 27
2557.88 31
2558.00 36
2558.11 41
2558.23 45
2558.34 49
2558.46 53
2558.58 56
2558.69 58
2558.81 59
2558.92 58
2559.04 57
2559.16 54
2559.27 51
2559.39 48
2559.50 45
2559.62 43
2559.74 41
2559.85 39
2559.97 36
2560.08 33
2560.20 29
2560.32 24
2560.43 20
2560.55 18
2560.67 18
2560.78 20
2560.90 23
2561.01 29
2561.13 35
2561.25 41
2561.36 48
2561.48 55
2561.59 62
2561.71 70
2561.83 77
2561.94 83
2562.06 87
2562.17 87
2562.29 84
2562.41 78
2562.52 69
2562.64 59
2562.75 48
2562.87 38
2562.99 31
2563.10 26
2563.22 24
2563.33 24
2563.45 26
2563.57 28
2563.68 31
2563.80 33
2563.92 34
2564.03 34
2564.15 34
2564.26 34
2564.38 34
2564.50 35
2564.61 35
2564.73 36
2564.84 34
2564.96 32
2565.08 28
2565.19 24
2565.31 19
2565.42 14
2565.54 10
2565.66 6
2565.77 3
2565.89 0
2566.01 0
2566.12 0
2566.24 0
2566.35 0
2566.47 0
2566.59 0
2566.70 0
2566.82 2
2566.93 8
2567.05 14
2567.17 20
2567.28 25
2567.40 31
2567.52 37
2567.63 43
2567.75 49
2567.86 56
2567.98 63
2568.10 68
2568.21 72
2568.33 74
2568.45 74
2568.56 72
2568.68 68
2568.79 62
2568.91 55
2569.03 48
2569.14 42
2569.26 38
2569.37 36
2569.49 37
2569.61 40
2569.72 46
2569.84 52
2569.96 60
2570.07 66
2570.19 72
2570.30 78
2570.42 82
2570.54 85
2570.65 88
2570.77 90
2570.89 92
2571.00 94
2571.12 96
2571.23 99
2571.35 102
2571.47 106
2571.58 110
2571.70 111
2571.82 111
2571.93 109
2572.05 104
2572.17 99
2572.28 95
2572.40 91
2572.51 90
2572.63 90
2572.75 91
2572.86 92
2572.98 91
2573.10 88
2573.21 82
2573.33 75
2573.44 66
2573.56 58
2573.68 50
2573.79 45
2573.91 41
2574.03 40
2574.14 40
2574.26 41
2574.38 44
2574.49 47
2574.61 51
2574.72 55
2574.84 58
2574.96 61
2575.07 61
2575.19 60
2575.31 56
2575.42 50
2575.54 41
2575.66 32
2575.77 23
2575.89 15
2576.00 9
2576.12 5
2576.24 3
2576.35 3
2576.47 6
2576.59 9
2576.70 13
2576.82 18
2576.94 22
2577.05 24
2577.17 25
2577.28 24
2577.40 22
2577.52 18
2577.63 14
2577.75 11
2577.87 8
2577.98 6
2578.10 5
2578.22 4
2578.33 3
2578.45 2
2578.57 1
2578.68 0
2578.80 0
2578.91 3
2579.03 7
2579.15 13
2579.26 20
2579.38 26
2579.50 31
2579.61 35
2579.73 37
2579.85 38
2579.96 40
2580.08 43
2580.20 47
2580.31 53
2580.43 59
2580.55 65
2580.66 68
2580.78 68
2580.89 65
2581.01 59
2581.13 51
2581.24 42
2581.36 35
2581.48 30
2581.59 29
2581.71 32
2581.83 39
2581.94 49
2582.06 59
2582.18 70
2582.29 78
2582.41 83
2582.53 85
2582.64 83
2582.76 79
2582.88 73
2582.99 66
2583.11 59
2583.22 53
2583.34 48
2583.46 44
2583.57 42
2583.69 41
2583.81 43
2583.92 45
2584.04 49
2584.16 54
2584.27 58
2584.39 63
2584.51 67
2584.62 72
2584.74 77
2584.86 80
2584.97 83
2585.09 83
2585.21 81
2585.32 76
2585.44 69
2585.56 62
2585.67 56
2585.79 52
2585.91 49
2586.02 49
2586.14 50
2586.26 51
2586.37 52
2586.49 54
2586.61 57
2586.72 60
2586.84 65
2586.96 71
2587.07 77
2587.19 82
2587.31 85
2587.42 85
2587.54 84
2587.66 80
2587.77 76
2587.89 72
2588.01 68
2588.12 65
2588.24 63
2588.36 62
2588.47 61
2588.59 61
2588.71 61
2588.82 62
2588.94 62
2589.06 62
2589.17 62
2589.29 61
2589.41 61
2589.52 61
2589.64 61
2589.76 63
2589.87 66
2589.99 68
2590.11 70
2590.22 70
2590.34 68
2590.46 64
2590.57 59
2590.69 53
2590.81 48
2590.92 45
2591.04 44
2591.16 45
2591.27 48
2591.39 52
2591.51 58
2591.62 63
2591.74 68
2591.86 71
2591.97 72
2592.09 71
2592.21 68
2592.32 64
2592.44 60
2592.56 56
2592.67 52
2592.79 48
2592.91 45
2593.02 42
2593.14 38
2593.26 33
2593.37 28
2593.49 22
2593.61 16
2593.72 11
2593.84 6
2593.96 3
2594.07 0
2594.19 0
2594.31 0
2594.43 0
2594.54 0
2594.66 0
2594.78 0
2594.89 0
2595.01 0
2595.13 3
2595.24 9
2595.36 15
2595.48 19
2595.59 22
2595.71 24
2595.83 25
2595.94 25
2596.06 25
2596.18 25
2596.29 25
2596.41 26
2596.53 26
2596.64 26
2596.76 24
2596.88 22
2597.00 20
2597.11 17
2597.23 15
2597.35 14
2597.46 14
2597.58 16
2597.70 19
2597.81 23
2597.93 26
2598.05 30
2598.16 32
2598.28 33
2598.40 34
2598.51 36
2598.63 38
2598.75 42
2598.87 49
2598.98 58
2599.10 68
2599.22 78
2599.33 87
2599.45 92
2599.57 94
2599.68 93
2599.80 90
2599.92 86
2600.03 81
2600.15 79
2600.27 77
2600.39 78
2600.50 79
2600.62 80
2600.74 81
2600.85 81
2600.97 80
2601.09 78
2601.20 75
2601.32 73
2601.44 72
2601.55 72
2601.67 73
2601.79 74
2601.91 75
2602.02 75
2602.14 74
2602.26 71
2602.37 68
2602.49 64
2602.61 60
2602.72 58
2602.84 57
2602.96 59
2603.08 62
2603.19 67
2603.31 71
2603.43 74
2603.54 74
2603.66 71
2603.78 66
2603.89 59
2604.01 51
2604.13 44
2604.25 37
2604.36 32
2604.48 29
2604.60 27
2604.71 27
2604.83 28
2604.95 30
2605.06 35
2605.18 40
2605.30 47
2605.42 56
2605.53 64
2605.65 72
2605.77 80
2605.88 87
2606.00 93
2606.12 100
2606.23 105
2606.35 111
2606.47 115
2606.59 117
2606.70 117
2606.82 115
2606.94 112
2607.05 108
2607.17 104
2607.29 101
2607.41 99
2607.52 98
2607.64 97
2607.76 97
2607.87 96
2607.99 95
2608.11 92
2608.23 88
2608.34 83
2608.46 77
2608.58 70
2608.69 65
2608.81 61
2608.93 60
2609.05 62
2609.16 67
2609.28 74
2609.40 81
2609.51 86
2609.63 90
2609.75 90
2609.87 86
2609.98 80
2610.10 71
2610.22 61
2610.33 51
2610.45 42
2610.57 35
2610.69 31
2610.80 30
2610.92 34
2611.04 40
2611.15 50
2611.27 62
2611.39 74
2611.51 87
2611.62 99
2611.74 111
2611.86 122
2611.97 134
2612.09 144
2612.21 155
2612.33 164
2612.44 172
2612.56 179
2612.68 183
2612.79 187
2612.91 189
2613.03 192
2613.15 194
2613.26 196
2613.38 198
2613.50 198
2613.62 195
2613.73 191
2613.85 185
2613.97 178
2614.08 171
2614.20 165
2614.32 159
2614.44 155
2614.55 151
2614.67 147
2614.79 143
2614.90 138
2615.02 133
2615.14 130
2615.26 127
2615.37 126
2615.49 127
2615.61 128
2615.73 129
2615.84 131
2615.96 131
2616.08 130
2616.19 128
2616.31 126
2616.43 124
2616.55 123
2616.66 122
2616.78 122
2616.90 122
2617.02 121
2617.13 119
2617.25 117
2617.37 114
2617.48 111
2617.60 108
2617.72 105
2617.84 103
2617.95 101
2618.07 98
2618.19 95
2618.31 91
2618.42 86
2618.54 80
2618.66 73
2618.78 65
2618.89 58
2619.01 51
2619.13 45
2619.24 39
2619.36 35
2619.48 33
2619.60 31
2619.71 31
2619.83 31
2619.95 32
2620.07 33
2620.18 33
2620.30 34
2620.42 35
2620.54 37
2620.65 39
2620.77 42
2620.89 46
2621.01 49
2621.12 51
2621.24 51
2621.36 52
2621.48 52
2621.59 52
2621.71 54
2621.83 56
2621.94 59
2622.06 63
2622.18 67
2622.30 72
2622.41 76
2622.53 80
2622.65 85
2622.77 90
2622.88 95
2623.00 99
2623.12 103
2623.24 107
2623.35 110
2623.47 114
2623.59 119
2623.71 125
2623.82 131
2623.94 138
2624.06 142
2624.18 145
2624.29 143
2624.41 138
2624.53 129
2624.65 118
2624.76 105
2624.88 94
2625.00 84
2625.12 77
2625.23 73
2625.35 72
2625.47 72
2625.59 73
2625.70 73
2625.82 73
2625.94 70
2626.06 65
2626.17 58
2626.29 51
2626.41 43
2626.53 36
2626.64 31
2626.76 27
2626.88 25
2627.00 26
2627.11 29
2627.23 34
2627.35 41
2627.47 49
2627.58 56
2627.70 64
2627.82 69
2627.94 72
2628.05 71
2628.17 65
2628.29 57
2628.41 46
2628.52 35
2628.64 26
2628.76 19
2628.88 16
2628.99 17
2629.11 20
2629.23 25
2629.35 30
2629.46 36
2629.58 42
2629.70 47
2629.82 53
2629.94 59
2630.05 64
2630.17 68
2630.29 69
2630.41 69
2630.52 66
2630.64 61
2630.76 54
2630.88 47
2630.99 40
2631.11 36
2631.23 33
2631.35 33
2631.46 34
2631.58 37
2631.70 41
2631.82 45
2631.93 48
2632.05 51
2632.17 52
2632.29 54
2632.41 55
2632.52 57
2632.64 61
2632.76 65
2632.88 70
2632.99 75
2633.11 78
2633.23 80
2633.35 79
2633.46 76
2633.58 69
2633.70 61
2633.82 51
2633.93 41
2634.05 32
2634.17 27
2634.29 25
2634.41 28
2634.52 35
2634.64 44
2634.76 55
2634.88 64
2634.99 70
2635.11 71
2635.23 68
2635.35 62
2635.46 54
2635.58 46
2635.70 39
2635.82 36
2635.94 36
2636.05 39
2636.17 43
2636.29 49
2636.41 55
2636.52 59
2636.64 62
2636.76 64
2636.88 64
2637.00 64
2637.11 64
2637.23 65
2637.35 68
2637.47 75
2637.58 84
2637.70 96
2637.82 109
2637.94 121
2638.06 130
2638.17 136
2638.29 137
2638.41 133
2638.53 125
2638.64 116
2638.76 107
2638.88 100
2639.00 95
2639.12 95
2639.23 98
2639.35 103
2639.47 109
2639.59 116
2639.70 121
2639.82 124
2639.94 126
2640.06 126
2640.18 126
2640.29 127
2640.41 128
2640.53 130
2640.65 133
2640.76 136
2640.88 138
2641.00 139
2641.12 138
2641.24 135
2641.35 131
2641.47 126
2641.59 121
2641.71 117
2641.83 114
2641.94 112
2642.06 112
2642.18 113
2642.30 115
2642.41 117
2642.53 120
2642.65 122
2642.77 122
2642.89 121
2643.00 117
2643.12 112
2643.24 104
2643.36 95
2643.48 86
2643.59 79
2643.71 73
2643.83 69
2643.95 68
2644.07 69
2644.18 71
2644.30 72
2644.42 74
2644.54 74
2644.65 74
2644.77 74
2644.89 74
2645.01 74
2645.13 75
2645.24 76
2645.36 78
2645.48 79
2645.60 79
2645.72 78
2645.83 76
2645.95 74
2646.07 71
2646.19 68
2646.31 64
2646.42 60
2646.54 56
2646.66 52
2646.78 49
2646.90 47
2647.01 48
2647.13 49
2647.25 53
2647.37 57
2647.49 62
2647.60 66
2647.72 70
2647.84 73
2647.96 75
2648.08 78
2648.19 79
2648.31 80
2648.43 80
2648.55 80
2648.67 78
2648.78 76
2648.90 73
2649.02 71
2649.14 71
2649.26 72
2649.37 74
2649.49 78
2649.61 82
2649.73 85
2649.85 87
2649.96 86
2650.08 84
2650.20 81
2650.32 79
2650.44 79
2650.55 80
2650.67 84
2650.79 87
2650.91 90
2651.03 91
2651.14 89
2651.26 86
2651.38 81
2651.50 76
2651.62 73
2651.73 71
2651.85 72
2651.97 76
2652.09 82
2652.21 89
2652.33 97
2652.44 105
2652.56 112
2652.68 119
2652.80 124
2652.92 128
2653.03 130
2653.15 131
2653.27 131
2653.39 128
2653.51 124
2653.62 119
2653.74 112
2653.86 105
2653.98 99
2654.10 93
2654.22 89
2654.33 85
2654.45 83
2654.57 81
2654.69 78
2654.81 75
2654.92 71
2655.04 66
2655.16 60
2655.28 55
2655.40 50
2655.51 47
2655.63 45
2655.75 44
2655.87 44
2655.99 43
2656.11 41
2656.22 37
2656.34 30
2656.46 22
2656.58 12
2656.70 3
2656.81 0
2656.93 0
2657.05 0
2657.17 0
2657.29 0
2657.41 0
2657.52 0
2657.64 2
2657.76 3
2657.88 3
2658.00 4
2658.11 5
2658.23 6
2658.35 8
2658.47 9
2658.59 11
2658.71 13
2658.82 15
2658.94 19
2659.06 23
2659.18 27
2659.30 32
2659.42 35
2659.53 38
2659.65 40
2659.77 40
2659.89 40
2660.01 39
2660.13 39
2660.24 40
2660.36 41
2660.48 43
2660.60 45
2660.72 47
2660.83 48
2660.95 47
2661.07 44
2661.19 41
2661.31 37
2661.43 35
2661.54 33
2661.66 33
2661.78 34
2661.90 36
2662.02 38
2662.14 40
2662.25 41
2662.37 42
2662.49 42
2662.61 42
2662.73 41
2662.85 41
2662.96 43
2663.08 46
2663.20 51
2663.32 58
2663.44 66
2663.56 76
2663.67 84
2663.79 91
2663.91 96
2664.03 98
2664.15 99
2664.27 98
2664.38 97
2664.50 97
2664.62 98
2664.74 100
2664.86 102
2664.98 105
2665.09 106
2665.21 107
2665.33 105
2665.45 102
2665.57 99
2665.69 96
2665.80 95
2665.92 95
2666.04 98
2666.16 101
2666.28 105
2666.40 109
2666.52 110
2666.63 110
2666.75 109
2666.87 107
2666.99 105
2667.11 104
2667.23 103
2667.34 102
2667.46 101
2667.58 98
2667.70 93
2667.82 87
2667.94 80
2668.05 73
2668.17 67
2668.29 64
2668.41 63
2668.53 64
2668.65 66
2668.77 69
2668.88 71
2669.00 72
2669.12 71
2669.24 69
2669.36 65
2669.48 61
2669.59 56
2669.71 51
2669.83 47
2669.95 42
2670.07 38
2670.19 34
2670.31 31
2670.42 28
2670.54 26
2670.66 25
2670.78 23
2670.90 21
2671.02 18
2671.14 15
2671.25 11
2671.37 9
2671.49 8
2671.61 11
2671.73 17
2671.85 27
2671.96 40
2672.08 55
2672.20 70
2672.32 83
2672.44 95
2672.56 104
2672.68 110
2672.79 114
2672.91 117
2673.03 120
2673.15 123
2673.27 127
2673.39 130
2673.51 134
2673.62 137
2673.74 139
2673.86 139
2673.98 136
2674.10 132
2674.22 126
2674.34 120
2674.45 115
2674.57 112
2674.69 112
2674.81 116
2674.93 123
2675.05 132
2675.17 143
2675.28 153
2675.40 161
2675.52 167
2675.64 170
2675.76 171
2675.88 170
2676.00 167
2676.12 163
2676.23 157
2676.35 149
2676.47 139
2676.59 129
2676.71 118
2676.83 108
2676.95 100
2677.06 94
2677.18 92
2677.30 93
2677.42 94
2677.54 96
2677.66 96
2677.78 96
2677.89 93
2678.01 90
2678.13 85
2678.25 81
2678.37 79
2678.49 79
2678.61 80
2678.73 85
2678.84 91
2678.96 97
2679.08 103
2679.20 108
2679.32 111
2679.44 111
2679.56 110
2679.67 107
2679.79 103
2679.91 97
2680.03 89
2680.15 80
2680.27 71
2680.39 61
2680.51 53
2680.62 48
2680.74 46
2680.86 46
2680.98 47
2681.10 49
2681.22 50
2681.34 49
2681.46 47
2681.57 45
2681.69 43
2681.81 44
2681.93 47
2682.05 52
2682.17 58
2682.29 64
2682.41 68
2682.52 70
2682.64 69
2682.76 66
2682.88 60
2683.00 54
2683.12 47
2683.24 40
2683.36 34
2683.47 28
2683.59 23
2683.71 19
2683.83 17
2683.95 17
2684.07 19
2684.19 24
2684.31 31
2684.43 40
2684.54 49
2684.66 58
2684.78 66
2684.90 74
2685.02 81
2685.14 88
2685.26 94
2685.38 99
2685.49 102
2685.61 103
2685.73 102
2685.85 99
2685.97 93
2686.09 87
2686.21 79
2686.33 71
2686.45 64
2686.56 57
2686.68 51
2686.80 46
2686.92 42
2687.04 39
2687.16 36
2687.28 35
2687.40 34
2687.51 34
2687.63 34
2687.75 33
2687.87 32
2687.99 30
2688.11 28
2688.23 25
2688.35 24
2688.47 23
2688.58 22
2688.70 22
2688.82 22
2688.94 21
2689.06 21
2689.18 21
2689.30 22
2689.42 25
2689.54 28
2689.66 31
2689.77 35
2689.89 38
2690.01 41
2690.13 43
2690.25 44
2690.37 46
2690.49 48
2690.61 50
2690.73 52
2690.84 54
2690.96 56
2691.08 56
2691.20 56
2691.32 55
2691.44 54
2691.56 52
2691.68 50
2691.80 48
2691.92 46
2692.03 43
2692.15 41
2692.27 39
2692.39 37
2692.51 36
2692.63 36
2692.75 36
2692.87 37
2692.99 37
2693.10 38
2693.22 38
2693.34 39
2693.46 41
2693.58 42
2693.70 44
2693.82 44
2693.94 43
2694.06 40
2694.18 37
2694.29 33
2694.41 29
2694.53 26
2694.65 23
2694.77 21
2694.89 18
2695.01 15
2695.13 11
2695.25 7
2695.37 1
2695.49 0
2695.60 0
2695.72 0
2695.84 0
2695.96 0
2696.08 0
2696.20 0
2696.32 0
2696.44 10
2696.56 21
2696.68 31
2696.80 39
2696.91 45
2697.03 47
2697.15 48
2697.27 47
2697.39 45
2697.51 43
2697.63 42
2697.75 41
2697.87 40
2697.99 39
2698.11 38
2698.22 37
2698.34 36
2698.46 34
2698.58 33
2698.70 32
2698.82 30
2698.94 28
2699.06 25
2699.18 22
2699.30 17
2699.42 13
2699.53 9
2699.65 7
2699.77 5
2699.89 5
2700.01 6
2700.13 7
2700.25 9
2700.37 10
2700.49 10
2700.61 11
2700.73 11
2700.85 11
2700.96 10
2701.08 9
2701.20 7
2701.32 4
2701.44 1
2701.56 0
2701.68 0
2701.80 0
2701.92 0
2702.04 0
2702.16 0
2702.28 0
2702.39 0
2702.51 3
2702.63 7
2702.75 11
2702.87 16
2702.99 20
2703.11 24
2703.23 27
2703.35 30
2703.47 34
2703.59 36
2703.71 39
2703.83 41
2703.94 43
2704.06 46
2704.18 48
2704.30 51
2704.42 54
2704.54 57
2704.66 59
2704.78 60
2704.90 58
2705.02 55
2705.14 51
2705.26 47
2705.38 44
2705.49 42
2705.61 43
2705.73 44
2705.85 46
2705.97 48
2706.09 50
2706.21 51
2706.33 52
2706.45 54
2706.57 58
2706.69 64
2706.81 71
2706.93 79
2707.05 88
2707.17 96
2707.28 102
2707.40 107
2707.52 109
2707.64 111
2707.76 112
2707.88 113
2708.00 114
2708.12 116
2708.24 116
2708.36 116
2708.48 115
2708.60 113
2708.72 109
2708.84 105
2708.95 101
2709.07 97
2709.19 94
2709.31 91
2709.43 89
2709.55 86
2709.67 83
2709.79 80
2709.91 75
2710.03 70
2710.15 66
2710.27 62
2710.39 58
2710.51 56
2710.63 54
2710.75 54
2710.86 56
2710.98 59
2711.10 65
2711.22 73
2711.34 83
2711.46 92
2711.58 101
2711.70 109
2711.82 114
2711.94 117
2712.06 118
2712.18 117
2712.30 116
2712.42 114
2712.54 113
2712.66 111
2712.78 109
2712.89 107
2713.01 104
2713.13 100
2713.25 96
2713.37 92
2713.49 88
2713.61 85
2713.73 82
2713.85 81
2713.97 80
2714.09 79
2714.21 79
2714.33 80
2714.45 80
2714.57 81
2714.69 81
2714.81 80
2714.93 79
2715.05 77
2715.16 73
2715.28 70
2715.40 68
2715.52 68
2715.64 71
2715.76 78
2715.88 87
2716.00 99
2716.12 110
2716.24 119
2716.36 125
2716.48 127
2716.60 126
2716.72 123
2716.84 119
2716.96 116
2717.08 114
2717.20 114
2717.32 115
2717.44 116
2717.55 117
2717.67 117
2717.79 115
2717.91 112
2718.03 107
2718.15 102
2718.27 97
2718.39 93
2718.51 89
2718.63 86
2718.75 83
2718.87 81
2718.99 77
2719.11 73
2719.23 68
2719.35 61
2719.47 53
2719.59 44
2719.71 33
2719.83 22
2719.95 10
2720.07 0
2720.19 0
2720.30 0
2720.42 0
2720.54 0
2720.66 0
2720.78 0
2720.90 0
2721.02 0
2721.14 7
2721.26 14
2721.38 22
2721.50 31
2721.62 42
2721.74 53
2721.86 64
2721.98 75
2722.10 83
2722.22 87
2722.34 89
2722.46 87
2722.58 83
2722.70 78
2722.82 72
2722.94 68
2723.06 64
2723.18 62
2723.30 61
2723.42 60
2723.54 58
2723.65 56
2723.77 54
2723.89 51
2724.01 48
2724.13 45
2724.25 41
2724.37 38
2724.49 34
2724.61 31
2724.73 27
2724.85 24
2724.97 23
2725.09 24
2725.21 28
2725.33 37
2725.45 48
2725.57 62
2725.69 76
2725.81 89
2725.93 99
2726.05 104
2726.17 105
2726.29 102
2726.41 97
2726.53 90
2726.65 85
2726.77 81
2726.89 79
2727.01 80
2727.13 82
2727.25 84
2727.37 87
2727.49 88
2727.61 88
2727.73 86
2727.84 83
2727.96 79
2728.08 76
2728.20 74
2728.32 75
2728.44 79
2728.56 86
2728.68 95
2728.80 105
2728.92 116
2729.04 127
2729.16 136
2729.28 145
2729.40 152
2729.52 157
2729.64 161
2729.76 162
2729.88 162
2730.00 161
2730.12 160
2730.24 159
2730.36 159
2730.48 161
2730.60 163
2730.72 167
2730.84 171
2730.96 174
2731.08 177
2731.20 180
2731.32 182
2731.44 184
2731.56 185
2731.68 185
2731.80 184
2731.92 184
2732.04 182
2732.16 179
2732.28 176
2732.40 171
2732.52 164
2732.64 156
2732.76 145
2732.88 133
2733.00 120
2733.12 108
2733.24 96
2733.36 87
2733.48 79
2733.60 73
2733.72 68
2733.84 65
2733.96 62
2734.08 59
2734.20 57
2734.32 57
2734.44 59
2734.56 65
2734.68 74
2734.80 84
2734.92 96
2735.04 106
2735.16 113
2735.28 116
2735.40 115
2735.52 110
2735.64 101
2735.75 91
2735.87 79
2735.99 68
2736.11 57
2736.23 49
2736.35 42
2736.47 38
2736.59 35
2736.71 34
2736.83 34
2736.95 36
2737.07 38
2737.19 42
2737.31 47
2737.43 53
2737.55 58
2737.67 62
2737.79 64
2737.91 65
2738.03 62
2738.15 59
2738.27 54
2738.39 49
2738.51 46
2738.63 44
2738.75 43
2738.87 44
2738.99 44
2739.11 45
2739.23 45
2739.35 45
2739.47 45
2739.59 45
2739.71 47
2739.83 51
2739.95 56
2740.07 63
2740.19 70
2740.31 77
2740.43 84
2740.55 89
2740.67 92
2740.79 94
2740.91 94
2741.03 94
2741.15 94
2741.27 94
2741.39 93
2741.52 93
2741.64 93
2741.76 94
2741.88 95
2742.00 98
2742.12 101
2742.24 104
2742.36 107
2742.48 109
2742.60 109
2742.72 106
2742.84 102
2742.96 96
2743.08 89
2743.20 81
2743.32 75
2743.44 71
2743.56 70
2743.68 72
2743.80 78
2743.92 87
2744.04 97
2744.16 108
2744.28 118
2744.40 126
2744.52 132
2744.64 135
2744.76 136
2744.88 135
2745.00 133
2745.12 130
2745.24 126
2745.36 120
2745.48 112
2745.60 104
2745.72 96
2745.84 89
2745.96 84
2746.08 82
2746.20 83
2746.32 85
2746.44 88
2746.56 90
2746.68 90
2746.80 86
2746.92 79
2747.04 70
2747.16 58
2747.28 46
2747.40 34
2747.52 24
2747.64 15
2747.76 8
2747.88 3
2748.00 0
2748.12 0
2748.24 0
2748.36 1
2748.48 4
2748.60 7
2748.72 10
2748.84 12
2748.96 14
2749.08 16
2749.20 18
2749.32 20
2749.45 23
2749.57 27
2749.69 32
2749.81 37
2749.93 42
2750.05 46
2750.17 50
2750.29 52
2750.41 52
2750.53 51
2750.65 49
2750.77 46
2750.89 43
2751.01 39
2751.13 37
2751.25 35
2751.37 33
2751.49 32
2751.61 32
2751.73 31
2751.85 31
2751.97 31
2752.09 31
2752.21 32
2752.33 33
2752.45 36
2752.57 40
2752.69 47
2752.81 57
2752.93 68
2753.05 81
2753.17 95
2753.29 108
2753.41 117
2753.53 124
2753.65 126
2753.78 124
2753.90 120
2754.02 114
2754.14 108
2754.26 104
2754.38 101
2754.50 100
2754.62 102
2754.74 105
2754.86 108
2754.98 110
2755.10 111
2755.22 108
2755.34 104
2755.46 97
2755.58 89
2755.70 81
2755.82 73
2755.94 65
2756.06 58
2756.18 51
2756.30 46
2756.42 40
2756.54 36
2756.66 33
2756.78 30
2756.90 28
2757.03 26
2757.15 25
2757.27 23
2757.39 22
2757.51 20
2757.63 19
2757.75 18
2757.87 19
2757.99 20
2758.11 22
2758.23 24
2758.35 26
2758.47 29
2758.59 30
2758.71 31
2758.83 32
2758.95 32
2759.07 32
2759.19 33
2759.31 34
2759.43 36
2759.55 38
2759.67 41
2759.80 43
2759.92 44
2760.04 43
2760.16 40
2760.28 36
2760.40 29
2760.52 22
2760.64 15
2760.76 8
2760.88 2
2761.00 0
2761.12 0
2761.24 0
2761.36 0
2761.48 0
2761.60 2
2761.72 3
2761.84 4
2761.96 3
2762.08 1
2762.21 0
2762.33 0
2762.45 0
2762.57 0
2762.69 3
2762.81 7
2762.93 10
2763.05 13
2763.17 15
2763.29 16
2763.41 16
2763.53 15
2763.65 14
2763.77 12
2763.89 10
2764.01 8
2764.13 7
2764.25 5
2764.37 4
2764.50 3
2764.62 2
2764.74 1
2764.86 1
2764.98 1
2765.10 1
2765.22 3
2765.34 5
2765.46 8
2765.58 11
2765.70 15
2765.82 19
2765.94 22
2766.06 25
2766.18 27
2766.30 28
2766.42 28
2766.55 27
2766.67 24
2766.79 20
2766.91 14
2767.03 8
2767.15 3
2767.27 0
2767.39 0
2767.51 0
2767.63 1
2767.75 7
2767.87 15
2767.99 22
2768.11 28
2768.23 31
2768.35 32
2768.48 31
2768.60 29
2768.72 28
2768.84 29
2768.96 33
2769.08 39
2769.20 47
2769.32 55
2769.44 60
2769.56 63
2769.68 61
2769.80 55
2769.92 47
2770.04 37
2770.16 28
2770.29 19
2770.41 11
2770.53 6
2770.65 3
2770.77 1
2770.89 0
2771.01 0
2771.13 0
2771.25 0
2771.37 0
2771.49 1
2771.61 3
2771.73 6
2771.85 10
2771.98 14
2772.10 17
2772.22 18
2772.34 17
2772.46 15
2772.58 10
2772.70 5
2772.82 1
2772.94 0
2773.06 0
2773.18 0
2773.30 0
2773.42 0
2773.55 2
2773.67 2
2773.79 2
2773.91 0
2774.03 0
2774.15 0
2774.27 0
2774.39 2
2774.51 6
2774.63 12
2774.75 19
2774.87 26
2774.99 32
2775.12 36
2775.24 39
2775.36 40
2775.48 41
2775.60 42
2775.72 44
2775.84 47
2775.96 53
2776.08 60
2776.20 68
2776.32 77
2776.44 86
2776.57 95
2776.69 102
2776.81 109
2776.93 114
2777.05 119
2777.17 123
2777.29 127
2777.41 131
2777.53 134
2777.65 137
2777.77 139
2777.89 140
2778.02 139
2778.14 137
2778.26 134
2778.38 130
2778.50 126
2778.62 124
2778.74 123
2778.86 125
2778.98 131
2779.10 139
2779.22 150
2779.34 163
2779.47 177
2779.59 191
2779.71 204
2779.83 214
2779.95 221
2780.07 223
2780.19 220
2780.31 214
2780.43 204
2780.55 192
2780.67 180
2780.80 168
2780.92 160
2781.04 154
2781.16 151
2781.28 152
2781.40 154
2781.52 158
2781.64 162
2781.76 165
2781.88 165
2782.01 164
2782.13 160
2782.25 155
2782.37 149
2782.49 145
2782.61 141
2782.73 139
2782.85 139
2782.97 139
2783.09 139
2783.21 138
2783.34 135
2783.46 130
2783.58 121
2783.70 109
2783.82 94
2783.94 78
2784.06 62
2784.18 46
2784.30 33
2784.42 22
2784.55 16
2784.67 13
2784.79 13
2784.91 16
2785.03 20
2785.15 26
2785.27 31
2785.39 37
2785.51 42
2785.63 47
2785.76 51
2785.88 54
2786.00 57
2786.12 60
2786.24 61
2786.36 62
2786.48 61
2786.60 59
2786.72 56
2786.85 52
2786.97 48
2787.09 43
2787.21 38
2787.33 31
2787.45 24
2787.57 16
2787.69 7
2787.81 0
2787.93 0
2788.06 0
2788.18 0
2788.30 0
2788.42 0
2788.54 1
2788.66 9
2788.78 17
2788.90 22
2789.02 26
2789.15 27
2789.27 26
2789.39 23
2789.51 19
2789.63 15
2789.75 11
2789.87 10
2789.99 10
2790.11 13
2790.24 18
2790.36 24
2790.48 31
2790.60 37
2790.72 41
2790.84 44
2790.96 44
2791.08 43
2791.20 40
2791.33 38
2791.45 36
2791.57 36
2791.69 37
2791.81 40
2791.93 43
2792.05 48
2792.17 53
2792.30 58
2792.42 63
2792.54 67
2792.66 69
2792.78 70
2792.90 69
2793.02 67
2793.14 64
2793.26 61
2793.39 58
2793.51 55
2793.63 53
2793.75 52
2793.87 51
2793.99 50
2794.11 49
2794.23 47
2794.36 46
2794.48 44
2794.60 43
2794.72 42
2794.84 41
2794.96 41
2795.08 42
2795.20 44
2795.33 47
2795.45 53
2795.57 61
2795.69 70
2795.81 80
2795.93 90
2796.05 98
2796.17 105
2796.30 110
2796.42 111
2796.54 111
2796.66 108
2796.78 103
2796.90 97
2797.02 90
2797.14 83
2797.27 75
2797.39 67
2797.51 58
2797.63 48
2797.75 38
2797.87 29
2797.99 21
2798.11 15
2798.24 13
2798.36 15
2798.48 20
2798.60 27
2798.72 35
2798.84 41
2798.96 45
2799.09 45
2799.21 41
2799.33 34
2799.45 25
2799.57 15
2799.69 5
2799.81 0
2799.93 0
2800.06 0
2800.18 0
2800.30 0
2800.42 0
2800.54 4
2800.66 11
2800.78 19
2800.91 26
2801.03 34
2801.15 42
2801.27 51
2801.39 62
2801.51 73
2801.63 86
2801.75 100
2801.88 114
2802.00 129
2802.12 142
2802.24 155
2802.36 166
2802.48 175
2802.60 183
2802.73 190
2802.85 195
2802.97 198
2803.09 200
2803.21 200
2803.33 200
2803.45 198
2803.58 196
2803.70 193
2803.82 189
2803.94 185
2804.06 178
2804.18 169
2804.30 158
2804.43 145
2804.55 130
2804.67 116
2804.79 103
2804.91 93
2805.03 88
2805.15 86
2805.28 87
2805.40 90
2805.52 94
2805.64 98
2805.76 102
2805.88 104
2806.00 106
2806.13 106
2806.25 106
2806.37 104
2806.49 101
2806.61 97
2806.73 92
2806.85 85
2806.98 77
2807.10 69
2807.22 61
2807.34 53
2807.46 45
2807.58 40
2807.71 37
2807.83 37
2807.95 41
2808.07 48
2808.19 58
2808.31 67
2808.43 75
2808.56 79
2808.68 80
2808.80 76
2808.92 69
2809.04 60
2809.16 51
2809.29 43
2809.41 37
2809.53 35
2809.65 35
2809.77 37
2809.89 41
2810.01 46
2810.14 49
2810.26 52
2810.38 52
2810.50 50
2810.62 46
2810.74 40
2810.87 33
2810.99 26
2811.11 21
2811.23 16
2811.35 14
2811.47 14
2811.59 15
2811.72 18
2811.84 21
2811.96 25
2812.08 29
2812.20 34
2812.32 38
2812.45 41
2812.57 42
2812.69 41
2812.81 37
2812.93 31
2813.05 25
2813.18 19
2813.30 15
2813.42 14
2813.54 17
2813.66 21
2813.78 27
2813.91 33
2814.03 37
2814.15 38
2814.27 38
2814.39 37
2814.51 36
2814.64 37
2814.76 39
2814.88 43
2815.00 48
2815.12 53
2815.24 58
2815.37 62
2815.49 65
2815.61 67
2815.73 70
2815.85 72
2815.97 75
2816.10 77
2816.22 79
2816.34 78
2816.46 76
2816.58 73
2816.70 68
2816.83 64
2816.95 59
2817.07 55
2817.19 52
2817.31 49
2817.43 47
2817.56 46
2817.68 44
2817.80 42
2817.92 41
2818.04 40
2818.16 40
2818.29 39
2818.41 38
2818.53 37
2818.65 35
2818.77 32
2818.90 29
2819.02 26
2819.14 23
2819.26 20
2819.38 17
2819.50 16
2819.63 15
2819.75 14
2819.87 15
2819.99 15
2820.11 16
2820.23 16
2820.36 15
2820.48 13
2820.60 9
2820.72 5
2820.84 1
2820.97 0
2821.09 0
2821.21 0
2821.33 0
2821.45 4
2821.57 12
2821.70 21
2821.82 31
2821.94 40
2822.06 49
2822.18 58
2822.31 65
2822.43 72
2822.55 76
2822.67 80
2822.79 80
2822.91 78
2823.04 73
2823.16 65
2823.28 56
2823.40 47
2823.52 38
2823.65 31
2823.77 26
2823.89 23
2824.01 22
2824.13 24
2824.25 27
2824.38 32
2824.50 38
2824.62 45
2824.74 51
2824.86 56
2824.99 59
2825.11 60
2825.23 60
2825.35 57
2825.47 54
2825.60 52
2825.72 50
2825.84 49
2825.96 50
2826.08 52
2826.20 55
2826.33 59
2826.45 64
2826.57 68
2826.69 71
2826.81 72
2826.94 70
2827.06 66
2827.18 60
2827.30 52
2827.42 44
2827.55 36
2827.67 30
2827.79 27
2827.91 26
2828.03 28
2828.16 31
2828.28 35
2828.40 39
2828.52 42
2828.64 43
2828.77 43
2828.89 41
2829.01 38
2829.13 35
2829.25 30
2829.38 25
2829.50 20
2829.62 15
2829.74 11
2829.86 8
2829.99 6
2830.11 6
2830.23 8
2830.35 11
2830.47 14
2830.60 16
2830.72 17
2830.84 16
2830.96 14
2831.08 11
2831.21 8
2831.33 5
2831.45 3
2831.57 1
2831.69 0
2831.82 0
2831.94 0
2832.06 0
2832.18 0
2832.30 0
2832.43 0
2832.55 0
2832.67 0
2832.79 4
2832.91 11
2833.04 20
2833.16 30
2833.28 40
2833.40 48
2833.52 55
2833.65 59
2833.77 60
2833.89 59
2834.01 57
2834.13 53
2834.26 49
2834.38 44
2834.50 39
2834.62 34
2834.74 28
2834.87 22
2834.99 16
2835.11 11
2835.23 6
2835.36 3
2835.48 0
2835.60 0
2835.72 0
2835.84 0
2835.97 0
2836.09 0
2836.21 0
2836.33 4
2836.45 12
2836.58 22
2836.70 32
2836.82 42
2836.94 51
2837.06 58
2837.19 62
2837.31 66
2837.43 68
2837.55 71
2837.68 73
2837.80 75
2837.92 76
2838.04 76
2838.16 73
2838.29 69
2838.41 64
2838.53 59
2838.65 56
2838.78 55
2838.90 56
2839.02 60
2839.14 66
2839.26 72
2839.39 78
2839.51 84
2839.63 89
2839.75 94
2839.87 97
2840.00 99
2840.12 98
2840.24 95
2840.36 89
2840.49 81
2840.61 72
2840.73 63
2840.85 55
2840.97 49
2841.10 46
2841.22 46
2841.34 48
2841.46 52
2841.59 55
2841.71 57
2841.83 57
2841.95 56
2842.07 53
2842.20 50
2842.32 47
2842.44 45
2842.56 43
2842.69 42
2842.81 40
2842.93 38
2843.05 36
2843.18 33
2843.30 30
2843.42 28
2843.54 26
2843.66 25
2843.79 25
2843.91 24
2844.03 23
2844.15 21
2844.28 18
2844.40 14
2844.52 10
2844.64 6
2844.76 4
2844.89 4
2845.01 5
2845.13 8
2845.25 13
2845.38 18
2845.50 23
2845.62 27
2845.74 29
2845.87 29
2845.99 27
2846.11 24
2846.23 19
2846.36 16
2846.48 13
2846.60 12
2846.72 14
2846.84 18
2846.97 24
2847.09 31
2847.21 38
2847.33 44
2847.46 48
2847.58 50
2847.70 50
2847.82 49
2847.95 49
2848.07 49
2848.19 50
2848.31 52
2848.44 56
2848.56 60
2848.68 64
2848.80 66
2848.92 67
2849.05 65
2849.17 61
2849.29 55
2849.41 47
2849.54 39
2849.66 31
2849.78 25
2849.90 21
2850.03 21
2850.15 22
2850.27 25
2850.39 29
2850.52 33
2850.64 35
2850.76 35
2850.88 33
2851.01 29
2851.13 24
2851.25 19
2851.37 15
2851.50 12
2851.62 11
2851.74 10
2851.86 10
2851.99 10
2852.11 9
2852.23 7
2852.35 5
2852.48 4
2852.60 3
2852.72 3
2852.84 4
2852.97 5
2853.09 6
2853.21 7
2853.33 6
2853.46 4
2853.58 1
2853.70 0
2853.82 0
2853.95 0
2854.07 0
2854.19 0
2854.31 0
2854.44 8
2854.56 18
2854.68 30
2854.80 40
2854.93 49
2855.05 56
2855.17 61
2855.29 64
2855.42 66
2855.54 66
2855.66 65
2855.78 62
2855.91 58
2856.03 52
2856.15 45
2856.27 39
2856.40 34
2856.52 30
2856.64 28
2856.76 27
2856.89 26
2857.01 25
2857.13 24
2857.25 23
2857.38 22
2857.50 23
2857.62 25
2857.74 29
2857.87 34
2857.99 39
2858.11 42
2858.23 45
2858.36 45
2858.48 45
2858.60 44
2858.73 42
2858.85 39
2858.97 37
2859.09 34
2859.22 31
2859.34 29
2859.46 29
2859.58 30
2859.71 34
2859.83 39
2859.95 46
2860.07 53
2860.20 59
2860.32 64
2860.44 67
2860.56 69
2860.69 71
2860.81 74
2860.93 79
2861.06 85
2861.18 93
2861.30 101
2861.42 108
2861.55 113
2861.67 113
2861.79 110
2861.91 103
2862.04 93
2862.16 82
2862.28 70
2862.40 58
2862.53 48
2862.65 40
2862.77 32
2862.90 27
2863.02 22
2863.14 19
2863.26 18
2863.39 18
2863.51 19
2863.63 22
2863.75 25
2863.88 29
2864.00 32
2864.12 35
2864.25 37
2864.37 38
2864.49 38
2864.61 37
2864.74 36
2864.86 34
2864.98 32
2865.10 30
2865.23 29
2865.35 29
2865.47 30
2865.60 33
2865.72 38
2865.84 45
2865.96 53
2866.09 61
2866.21 69
2866.33 76
2866.45 81
2866.58 84
2866.70 85
2866.82 83
2866.95 79
2867.07 74
2867.19 66
2867.31 59
2867.44 51
2867.56 44
2867.68 39
2867.81 36
2867.93 34
2868.05 34
2868.17 36
2868.30 38
2868.42 41
2868.54 44
2868.66 48
2868.79 52
2868.91 56
2869.03 60
2869.16 63
2869.28 66
2869.40 66
2869.52 65
2869.65 63
2869.77 61
2869.89 59
2870.02 59
2870.14 61
2870.26 66
2870.38 71
2870.51 77
2870.63 82
2870.75 85
2870.88 87
2871.00 88
2871.12 88
2871.24 90
2871.37 94
2871.49 99
2871.61 108
2871.74 117
2871.86 126
2871.98 135
2872.10 142
2872.23 147
2872.35 151
2872.47 154
2872.60 156
2872.72 157
2872.84 157
2872.97 157
2873.09 157
2873.21 156
2873.33 155
2873.46 153
2873.58 151
2873.70 149
2873.83 147
2873.95 145
2874.07 143
2874.19 141
2874.32 138
2874.44 134
2874.56 129
2874.69 123
2874.81 117
2874.93 111
2875.06 105
2875.18 99
2875.30 93
2875.42 89
2875.55 85
2875.67 83
2875.79 82
2875.92 84
2876.04 87
2876.16 92
2876.28 97
2876.41 103
2876.53 109
2876.65 114
2876.78 118
2876.90 122
2877.02 126
2877.15 129
2877.27 132
2877.39 134
2877.51 135
2877.64 135
2877.76 135
2877.88 135
2878.01 137
2878.13 141
2878.25 145
2878.38 151
2878.50 157
2878.62 160
2878.74 162
2878.87 160
2878.99 156
2879.11 150
2879.24 143
2879.36 135
2879.48 126
2879.61 118
2879.73 111
2879.85 103
2879.98 97
2880.10 91
2880.22 87
2880.34 84
2880.47 82
2880.59 80
2880.71 79
2880.84 78
2880.96 78
2881.08 78
2881.21 78
2881.33 80
2881.45 82
2881.58 85
2881.70 87
2881.82 89
2881.94 90
2882.07 89
2882.19 88
2882.31 87
2882.44 87
2882.56 89
2882.68 93
2882.81 99
2882.93 109
2883.05 121
2883.18 134
2883.30 150
2883.42 166
2883.55 181
2883.67 195
2883.79 207
2883.91 216
2884.04 223
2884.16 227
2884.28 230
2884.41 232
2884.53 234
2884.65 235
2884.78 234
2884.90 232
2885.02 228
2885.15 224
2885.27 219
2885.39 216
2885.52 214
2885.64 216
2885.76 221
2885.89 228
2886.01 238
2886.13 248
2886.25 257
2886.38 264
2886.50 269
2886.62 270
2886.75 269
2886.87 264
2886.99 257
2887.12 247
2887.24 235
2887.36 222
2887.49 208
2887.61 194
2887.73 182
2887.86 172
2887.98 164
2888.10 157
2888.23 150
2888.35 143
2888.47 136
2888.60 128
2888.72 122
2888.84 118
2888.97 116
2889.09 118
2889.21 121
2889.34 125
2889.46 129
2889.58 131
2889.71 131
2889.83 128
2889.95 123
2890.08 115
2890.20 107
2890.32 97
2890.45 88
2890.57 79
2890.69 71
2890.82 64
2890.94 60
2891.06 59
2891.18 60
2891.31 63
2891.43 67
2891.55 72
2891.68 76
2891.80 80
2891.92 82
2892.05 84
2892.17 86
2892.29 90
2892.42 94
2892.54 100
2892.66 106
2892.79 113
2892.91 117
2893.03 118
2893.16 115
2893.28 109
2893.40 100
2893.53 89
2893.65 78
2893.77 68
2893.90 59
2894.02 53
2894.14 50
2894.27 49
2894.39 50
2894.52 54
2894.64 58
2894.76 64
2894.89 69
2895.01 73
2895.13 77
2895.26 80
2895.38 82
2895.50 84
2895.63 85
2895.75 86
2895.87 86
2896.00 86
2896.12 85
2896.24 83
2896.37 81
2896.49 78
2896.61 75
2896.74 73
2896.86 70
2896.98 69
2897.11 69
2897.23 69
2897.35 70
2897.48 72
2897.60 74
2897.72 76
2897.85 76
2897.97 77
2898.09 76
2898.22 75
2898.34 73
2898.46 72
2898.59 70
2898.71 69
2898.83 68
2898.96 66
2899.08 65
2899.21 64
2899.33 64
2899.45 65
2899.58 67
2899.70 71
2899.82 76
2899.95 82
2900.07 89
2900.19 96
2900.32 103
2900.44 111
2900.56 119
2900.69 128
2900.81 138
2900.93 148
2901.06 157
2901.18 166
2901.30 172
2901.43 174
2901.55 174
2901.68 169
2901.80 162
2901.92 153
2902.05 142
2902.17 133
2902.29 124
2902.42 116
2902.54 110
2902.66 106
2902.79 101
2902.91 98
2903.03 95
2903.16 93
2903.28 94
2903.40 97
2903.53 104
2903.65 113
2903.78 126
2903.90 140
2904.02 154
2904.15 166
2904.27 175
2904.39 181
2904.52 183
2904.64 181
2904.76 177
2904.89 170
2905.01 163
2905.13 155
2905.26 148
2905.38 142
2905.51 137
2905.63 133
2905.75 130
2905.88 128
2906.00 126
2906.12 125
2906.25 125
2906.37 124
2906.49 124
2906.62 123
2906.74 122
2906.87 120
2906.99 116
2907.11 112
2907.24 106
2907.36 100
2907.48 93
2907.61 87
2907.73 82
2907.85 78
2907.98 75
2908.10 73
2908.23 73
2908.35 73
2908.47 74
2908.60 74
2908.72 74
2908.84 74
2908.97 73
2909.09 71
2909.22 71
2909.34 70
2909.46 71
2909.59 72
2909.71 74
2909.83 75
2909.96 77
2910.08 79
2910.20 81
2910.33 84
2910.45 88
2910.58 92
2910.70 96
2910.82 99
2910.95 101
2911.07 102
2911.19 102
2911.32 102
2911.44 100
2911.57 98
2911.69 93
2911.81 86
2911.94 78
2912.06 67
2912.18 54
2912.31 43
2912.43 33
2912.56 27
2912.68 26
2912.80 28
2912.93 34
2913.05 42
2913.17 51
2913.30 59
2913.42 65
2913.55 68
2913.67 68
2913.79 67
2913.92 63
2914.04 58
2914.16 52
2914.29 47
2914.41 42
2914.54 38
2914.66 33
2914.78 28
2914.91 23
2915.03 18
2915.15 14
2915.28 11
2915.40 9
2915.53 10
2915.65 13
2915.77 15
2915.90 17
2916.02 18
2916.15 18
2916.27 16
2916.39 13
2916.52 10
2916.64 9
2916.76 10
2916.89 14
2917.01 20
2917.14 27
2917.26 36
2917.38 44
2917.51 52
2917.63 60
2917.76 66
2917.88 70
2918.00 74
2918.13 76
2918.25 76
2918.37 76
2918.50 73
2918.62 69
2918.75 64
2918.87 58
2918.99 51
2919.12 43
2919.24 36
2919.37 29
2919.49 23
2919.61 18
2919.74 16
2919.86 17
2919.99 21
2920.11 29
2920.23 40
2920.36 52
2920.48 64
2920.61 75
2920.73 83
2920.85 88
2920.98 90
2921.10 89
2921.22 86
2921.35 81
2921.47 76
2921.60 70
2921.72 65
2921.84 60
2921.97 57
2922.09 55
2922.22 54
2922.34 53
2922.46 52
2922.59 49
2922.71 45
2922.84 39
2922.96 33
2923.08 26
2923.21 22
2923.33 19
2923.46 18
2923.58 19
2923.70 19
2923.83 18
2923.95 15
2924.08 9
2924.20 2
2924.32 0
2924.45 0
2924.57 0
2924.70 0
2924.82 0
2924.94 0
2925.07 0
2925.19 5
2925.32 16
2925.44 26
2925.56 35
2925.69 42
2925.81 48
2925.94 53
2926.06 58
2926.18 63
2926.31 68
2926.43 74
2926.56 78
2926.68 81
2926.80 82
2926.93 79
2927.05 73
2927.18 64
2927.30 55
2927.43 46
2927.55 41
2927.67 39
2927.80 41
2927.92 47
2928.05 56
2928.17 67
2928.29 78
2928.42 87
2928.54 94
2928.67 99
2928.79 100
2928.91 98
2929.04 93
2929.16 86
2929.29 77
2929.41 67
2929.53 57
2929.66 46
2929.78 36
2929.91 27
2930.03 20
2930.16 15
2930.28 12
2930.40 14
2930.53 19
2930.65 27
2930.78 37
2930.90 47
2931.02 55
2931.15 59
2931.27 59
2931.40 53
2931.52 45
2931.65 35
2931.77 25
2931.89 19
2932.02 15
2932.14 16
2932.27 19
2932.39 25
2932.51 31
2932.64 38
2932.76 44
2932.89 50
2933.01 54
2933.14 58
2933.26 60
2933.38 61
2933.51 60
2933.63 59
2933.76 56
2933.88 54
2934.00 51
2934.13 48
2934.25 45
2934.38 43
2934.50 43
2934.63 43
2934.75 45
2934.87 49
2935.00 53
2935.12 58
2935.25 62
2935.37 65
2935.50 68
2935.62 68
2935.74 68
2935.87 66
2935.99 63
2936.12 60
2936.24 57
2936.37 55
2936.49 54
2936.61 53
2936.74 53
2936.86 52
2936.99 51
2937.11 49
2937.24 46
2937.36 42
2937.48 38
2937.61 33
2937.73 29
2937.86 26
2937.98 24
2938.11 23
2938.23 22
2938.35 21
2938.48 21
2938.60 21
2938.73 21
2938.85 22
2938.98 23
2939.10 24
2939.22 26
2939.35 27
2939.47 29
2939.60 31
2939.72 32
2939.85 32
2939.97 31
2940.09 29
2940.22 26
2940.34 23
2940.47 20
2940.59 17
2940.72 14
2940.84 10
2940.96 7
2941.09 3
2941.21 0
2941.34 0
2941.46 0
2941.59 0
2941.71 0
2941.84 0
2941.96 0
2942.08 0
2942.21 4
2942.33 11
2942.46 17
2942.58 22
2942.71 25
2942.83 27
2942.95 28
2943.08 29
2943.20 29
2943.33 28
2943.45 27
2943.58 26
2943.70 23
2943.83 21
2943.95 18
2944.07 15
2944.20 12
2944.32 9
2944.45 7
2944.57 6
2944.70 6
2944.82 7
2944.95 9
2945.07 11
2945.19 14
2945.32 15
2945.44 16
2945.57 16
2945.69 15
2945.82 14
2945.94 13
2946.07 13
2946.19 15
2946.31 18
2946.44 22
2946.56 27
2946.69 33
2946.81 38
2946.94 42
2947.06 44
2947.19 44
2947.31 41
2947.44 37
2947.56 31
2947.68 25
2947.81 20
2947.93 16
2948.06 14
2948.18 13
2948.31 14
2948.43 16
2948.56 18
2948.68 19
2948.80 20
2948.93 19
2949.05 16
2949.18 13
2949.30 10
2949.43 7
2949.55 6
2949.68 6
2949.80 7
2949.93 10
2950.05 13
2950.17 17
2950.30 22
2950.42 27
2950.55 32
2950.67 36
2950.80 41
2950.92 45
2951.05 48
2951.17 48
2951.30 47
2951.42 45
2951.54 41
2951.67 37
2951.79 34
2951.92 32
2952.04 30
2952.17 29
2952.29 28
2952.42 28
2952.54 28
2952.67 28
2952.79 30
2952.92 32
2953.04 36
2953.16 40
2953.29 44
2953.41 47
2953.54 48
2953.66 47
2953.79 45
2953.91 42
2954.04 39
2954.16 37
2954.29 35
2954.41 33
2954.54 31
2954.66 28
2954.78 25
2954.91 22
2955.03 19
2955.16 17
2955.28 18
2955.41 20
2955.53 23
2955.66 27
2955.78 31
2955.91 33
2956.03 34
2956.16 34
2956.28 34
2956.41 34
2956.53 34
2956.66 35
2956.78 38
2956.90 40
2957.03 44
2957.15 48
2957.28 53
2957.40 58
2957.53 63
2957.65 67
2957.78 70
2957.90 71
2958.03 69
2958.15 65
2958.28 60
2958.40 53
2958.53 46
2958.65 40
2958.78 34
2958.90 30
2959.02 27
2959.15 25
2959.27 25
2959.40 27
2959.52 30
2959.65 35
2959.77 40
2959.90 46
2960.02 53
2960.15 58
2960.27 62
2960.40 64
2960.52 65
2960.65 66
2960.77 66
2960.90 66
2961.02 68
2961.15 70
2961.27 74
2961.40 77
2961.52 80
2961.64 82
2961.77 84
2961.89 84
2962.02 85
2962.14 86
2962.27 87
2962.39 89
2962.52 92
2962.64 97
2962.77 102
2962.89 107
2963.02 113
2963.14 119
2963.27 125
2963.39 130
2963.52 135
2963.64 138
2963.77 141
2963.89 142
2964.02 141
2964.14 140
2964.27 138
2964.39 136
2964.52 135
2964.64 136
2964.77 138
2964.89 141
2965.02 144
2965.14 145
2965.26 144
2965.39 141
2965.51 136
2965.64 128
2965.76 119
2965.89 109
2966.01 98
2966.14 88
2966.26 79
2966.39 70
2966.51 62
2966.64 55
2966.76 49
2966.89 45
2967.01 42
2967.14 40
2967.26 39
2967.39 39
2967.51 40
2967.64 42
2967.76 43
2967.89 44
2968.01 46
2968.14 47
2968.26 49
2968.39 51
2968.51 53
2968.64 56
2968.76 60
2968.89 64
2969.01 67
2969.14 69
2969.26 69
2969.39 68
2969.51 66
2969.64 61
2969.76 56
2969.89 50
2970.01 43
2970.14 36
2970.26 30
2970.39 25
2970.51 21
2970.64 18
2970.76 15
2970.89 13
2971.01 10
2971.14 8
2971.26 6
2971.39 6
2971.51 6
2971.64 8
2971.76 11
2971.89 13
2972.01 15
2972.14 15
2972.26 14
2972.39 11
2972.51 7
2972.64 2
2972.76 0
2972.89 0
2973.01 0
2973.14 0
2973.26 0
2973.39 0
2973.51 0
2973.64 0
2973.76 7
2973.89 17
2974.01 27
2974.14 35
2974.26 41
2974.39 44
2974.51 45
2974.64 43
2974.76 39
2974.89 34
2975.01 29
2975.14 25
2975.26 21
2975.39 19
2975.51 18
2975.64 18
2975.76 19
2975.89 21
2976.01 23
2976.14 26
2976.26 30
2976.39 36
2976.51 43
2976.64 52
2976.76 62
2976.89 70
2977.01 78
2977.14 83
2977.26 87
2977.39 89
2977.52 90
2977.64 91
2977.77 91
2977.89 90
2978.02 88
2978.14 85
2978.27 80
2978.39 74
2978.52 67
2978.64 58
2978.77 49
2978.89 42
2979.02 36
2979.14 32
2979.27 30
2979.39 30
2979.52 32
2979.64 35
2979.77 39
2979.89 43
2980.02 47
2980.14 52
2980.27 57
2980.39 64
2980.52 71
2980.64 78
2980.77 84
2980.89 89
2981.02 90
2981.15 89
2981.27 85
2981.40 79
2981.52 73
2981.65 68
2981.77 64
2981.90 61
2982.02 60
2982.15 61
2982.27 63
2982.40 66
2982.52 69
2982.65 74
2982.77 78
2982.90 83
2983.02 87
2983.15 91
2983.27 95
2983.40 98
2983.52 102
2983.65 106
2983.78 111
2983.90 116
2984.03 121
2984.15 125
2984.28 126
2984.40 124
2984.53 119
2984.65 111
2984.78 100
2984.90 89
2985.03 79
2985.15 70
2985.28 65
2985.40 63
2985.53 64
2985.65 67
2985.78 72
2985.90 79
2986.03 86
2986.16 94
2986.28 102
2986.41 109
2986.53 115
2986.66 117
2986.78 117
2986.91 114
2987.03 108
2987.16 101
2987.28 94
2987.41 89
2987.53 86
2987.66 86
2987.78 88
2987.91 90
2988.04 93
2988.16 94
2988.29 92
2988.41 89
2988.54 83
2988.66 77
2988.79 70
2988.91 64
2989.04 60
2989.16 57
2989.29 56
2989.41 56
2989.54 57
2989.67 56
2989.79 54
2989.92 50
2990.04 43
2990.17 35
2990.29 25
2990.42 14
2990.54 5
2990.67 0
2990.79 0
2990.92 0
2991.04 0
2991.17 0
2991.30 0
2991.42 0
2991.55 3
2991.67 11
2991.80 21
2991.92 31
2992.05 41
2992.17 49
2992.30 54
2992.42 55
2992.55 53
2992.68 47
2992.80 38
2992.93 28
2993.05 18
2993.18 9
2993.30 2
2993.43 0
2993.55 0
2993.68 0
2993.80 0
2993.93 0
2994.06 0
2994.18 0
2994.31 0
2994.43 0
2994.56 4
2994.68 9
2994.81 14
2994.93 19
2995.06 23
2995.18 25
2995.31 25
2995.44 24
2995.56 21
2995.69 17
2995.81 14
2995.94 11
2996.06 10
2996.19 11
2996.31 13
2996.44 16
2996.57 20
2996.69 23
2996.82 26
2996.94 29
2997.07 31
2997.19 33
2997.32 35
2997.44 38
2997.57 42
2997.70 47
2997.82 52
2997.95 58
2998.07 64
2998.20 69
2998.32 73
2998.45 75
2998.57 75
2998.70 74
2998.83 71
2998.95 67
2999.08 62
2999.20 55
2999.33 48
2999.45 39
2999.58 30
2999.70 20
2999.83 11
2999.96 2
3000.08 0
3000.21 0
3000.33 0
3000.46 0
3000.58 0
3000.71 0
3000.84 0
3000.96 0
3001.09 3
3001.21 8
3001.34 13
3001.46 18
3001.59 23
3001.71 27
3001.84 30
3001.97 32
3002.09 33
3002.22 33
3002.34 33
3002.47 34
3002.59 35
3002.72 37
3002.85 39
3002.97 42
3003.10 44
3003.22 44
3003.35 44
3003.47 42
3003.60 40
3003.73 38
3003.85 37
3003.98 37
3004.10 38
3004.23 40
3004.35 43
3004.48 45
3004.60 47
3004.73 48
3004.86 47
3004.98 45
3005.11 42
3005.23 39
3005.36 34
3005.48 30
3005.61 26
3005.74 22
3005.86 19
3005.99 16
3006.11 15
3006.24 15
3006.36 18
3006.49 22
3006.62 27
3006.74 32
3006.87 37
3006.99 41
3007.12 44
3007.25 44
3007.37 43
3007.50 41
3007.62 37
3007.75 33
3007.87 28
3008.00 24
3008.13 22
3008.25 21
3008.38 21
3008.50 24
3008.63 27
3008.75 30
3008.88 33
3009.01 34
3009.13 35
3009.26 34
3009.38 34
3009.51 33
3009.63 33
3009.76 34
3009.89 34
3010.01 35
3010.14 35
3010.26 34
3010.39 33
3010.52 32
3010.64 32
3010.77 33
3010.89 34
3011.02 36
3011.14 37
3011.27 36
3011.40 33
3011.52 29
3011.65 24
3011.77 18
3011.90 15
3012.03 13
3012.15 15
3012.28 19
3012.40 25
3012.53 33
3012.66 40
3012.78 46
3012.91 51
3013.03 54
3013.16 53
3013.28 51
3013.41 45
3013.54 38
3013.66 31
3013.79 24
3013.91 19
3014.04 16
3014.17 15
3014.29 16
3014.42 19
3014.54 21
3014.67 21
3014.80 20
3014.92 17
3015.05 12
3015.17 7
3015.30 3
3015.42 1
3015.55 0
3015.68 2
3015.80 4
3015.93 6
3016.05 7
3016.18 7
3016.31 6
3016.43 3
3016.56 1
3016.68 0
3016.81 0
3016.94 0
3017.06 0
3017.19 0
3017.31 0
3017.44 0
3017.57 0
3017.69 0
3017.82 0
3017.94 2
3018.07 7
3018.20 15
3018.32 25
3018.45 38
3018.57 52
3018.70 66
3018.83 76
3018.95 83
3019.08 85
3019.20 83
3019.33 77
3019.46 70
3019.58 62
3019.71 56
3019.83 53
3019.96 53
3020.09 54
3020.21 57
3020.34 60
3020.46 62
3020.59 65
3020.72 67
3020.84 70
3020.97 72
3021.09 75
3021.22 76
3021.35 77
3021.47 76
3021.60 73
3021.72 69
3021.85 64
3021.98 59
3022.10 54
3022.23 50
3022.35 47
3022.48 45
3022.61 45
3022.73 45
3022.86 46
3022.99 47
3023.11 49
3023.24 52
3023.36 55
3023.49 59
3023.62 62
3023.74 66
3023.87 68
3023.99 68
3024.12 66
3024.25 61
3024.37 55
3024.50 48
3024.62 42
3024.75 36
3024.88 32
3025.00 29
3025.13 27
3025.25 26
3025.38 24
3025.51 22
3025.63 21
3025.76 19
3025.89 18
3026.01 18
3026.14 19
3026.26 21
3026.39 23
3026.52 24
3026.64 24
3026.77 23
3026.89 19
3027.02 15
3027.15 9
3027.27 5
3027.40 2
3027.53 1
3027.65 3
3027.78 6
3027.90 9
3028.03 12
3028.16 13
3028.28 12
3028.41 8
3028.54 3
3028.66 0
3028.79 0
3028.91 0
3029.04 0
3029.17 0
3029.29 0
3029.42 0
3029.54 5
3029.67 14
3029.80 23
3029.92 31
3030.05 36
3030.18 40
3030.30 41
3030.43 39
3030.55 37
3030.68 33
3030.81 30
3030.93 26
3031.06 22
3031.19 19
3031.31 16
3031.44 14
3031.56 13
3031.69 12
3031.82 11
3031.94 10
3032.07 9
3032.20 8
3032.32 6
3032.45 3
3032.57 2
3032.70 1
3032.83 2
3032.95 6
3033.08 12
3033.21 20
3033.33 29
3033.46 37
3033.59 45
3033.71 51
3033.84 55
3033.96 57
3034.09 57
3034.22 56
3034.34 55
3034.47 54
3034.60 53
3034.72 53
3034.85 52
3034.97 51
3035.10 49
3035.23 47
3035.35 45
3035.48 42
3035.61 40
3035.73 38
3035.86 38
3035.99 38
3036.11 41
3036.24 44
3036.36 49
3036.49 55
3036.62 61
3036.74 69
3036.87 76
3037.00 84
3037.12 92
3037.25 99
3037.38 104
3037.50 107
3037.63 108
3037.75 107
3037.88 104
3038.01 99
3038.13 93
3038.26 87
3038.39 82
3038.51 78
3038.64 77
3038.77 78
3038.89 81
3039.02 85
3039.15 89
3039.27 92
3039.40 94
3039.52 95
3039.65 95
3039.78 94
3039.90 92
3040.03 90
3040.16 88
3040.28 87
3040.41 85
3040.54 85
3040.66 85
3040.79 85
3040.92 86
3041.04 87
3041.17 86
3041.29 85
3041.42 82
3041.55 78
3041.67 73
3041.80 67
3041.93 61
3042.05 56
3042.18 53
3042.31 54
3042.43 58
3042.56 64
3042.69 73
3042.81 82
3042.94 90
3043.07 94
3043.19 95
3043.32 91
3043.45 85
3043.57 79
3043.70 73
3043.82 69
3043.95 68
3044.08 71
3044.20 75
3044.33 81
3044.46 87
3044.58 93
3044.71 98
3044.84 102
3044.96 105
3045.09 107
3045.22 106
3045.34 104
3045.47 101
3045.60 96
3045.72 91
3045.85 86
3045.98 83
3046.10 81
3046.23 81
3046.36 82
3046.48 84
3046.61 86
3046.74 87
3046.86 88
3046.99 89
3047.12 88
3047.24 86
3047.37 82
3047.49 76
3047.62 69
3047.75 60
3047.87 51
3048.00 42
3048.13 34
3048.25 28
3048.38 24
3048.51 23
3048.63 23
3048.76 25
3048.89 27
3049.01 28
3049.14 29
3049.27 27
3049.39 24
3049.52 20
3049.65 15
3049.77 9
3049.90 3
3050.03 0
3050.15 0
3050.28 0
3050.41 0
3050.53 0
3050.66 6
3050.79 12
3050.91 18
3051.04 22
3051.17 24
3051.29 24
3051.42 22
3051.55 18
3051.67 13
3051.80 8
3051.93 3
3052.05 0
3052.18 0
3052.31 0
3052.43 0
3052.56 0
3052.69 0
3052.81 0
3052.94 0
3053.07 4
3053.19 12
3053.32 20
3053.45 28
3053.57 35
3053.70 40
3053.83 45
3053.95 48
3054.08 51
3054.21 52
3054.33 53
3054.46 52
3054.59 51
3054.71 48
3054.84 45
3054.97 43
3055.10 41
3055.22 40
3055.35 40
3055.48 42
3055.60 44
3055.73 46
3055.86 48
3055.98 48
3056.11 47
3056.24 45
3056.36 42
3056.49 38
3056.62 35
3056.74 31
3056.87 28
3057.00 24
3057.12 22
3057.25 19
3057.38 18
3057.50 18
3057.63 19
3057.76 21
3057.88 23
3058.01 25
3058.14 27
3058.26 28
3058.39 27
3058.52 25
3058.65 22
3058.77 20
3058.90 19
3059.03 20
3059.15 23
3059.28 27
3059.41 32
3059.53 38
3059.66 44
3059.79 50
3059.91 54
3060.04 58
3060.17 60
3060.29 62
3060.42 63
3060.55 65
3060.67 68
3060.80 73
3060.93 79
3061.06 85
3061.18 90
3061.31 94
3061.44 97
3061.56 96
3061.69 93
3061.82 89
3061.94 83
3062.07 77
3062.20 69
3062.32 61
3062.45 54
3062.58 47
3062.71 42
3062.83 40
3062.96 42
3063.09 47
3063.21 55
3063.34 64
3063.47 72
3063.59 78
3063.72 81
3063.85 81
3063.97 78
3064.10 74
3064.23 70
3064.36 69
3064.48 72
3064.61 79
3064.74 89
3064.86 101
3064.99 113
3065.12 124
3065.24 131
3065.37 134
3065.50 134
3065.62 130
3065.75 125
3065.88 119
3066.01 114
3066.13 111
3066.26 110
3066.39 110
3066.51 113
3066.64 116
3066.77 120
3066.89 124
3067.02 128
3067.15 133
3067.28 137
3067.40 143
3067.53 150
3067.66 159
3067.78 168
3067.91 177
3068.04 186
3068.16 192
3068.29 195
3068.42 196
3068.55 195
3068.67 193
3068.80 191
3068.93 190
3069.05 189
3069.18 188
3069.31 186
3069.44 183
3069.56 179
3069.69 173
3069.82 166
3069.94 159
3070.07 152
3070.20 145
3070.32 138
3070.45 131
3070.58 123
3070.71 114
3070.83 105
3070.96 96
3071.09 88
3071.21 81
3071.34 76
3071.47 73
3071.60 72
3071.72 73
3071.85 76
3071.98 81
3072.10 88
3072.23 96
3072.36 104
3072.48 112
3072.61 120
3072.74 127
3072.87 133
3072.99 138
3073.12 142
3073.25 144
3073.37 144
3073.50 142
3073.63 139
3073.76 136
3073.88 134
3074.01 134
3074.14 137
3074.26 141
3074.39 147
3074.52 152
3074.65 157
3074.77 161
3074.90 163
3075.03 163
3075.15 161
3075.28 159
3075.41 155
3075.54 150
3075.66 145
3075.79 140
3075.92 135
3076.05 131
3076.17 128
3076.30 126
3076.43 127
3076.55 129
3076.68 132
3076.81 137
3076.94 141
3077.06 145
3077.19 148
3077.32 149
3077.44 147
3077.57 143
3077.70 136
3077.83 127
3077.95 117
3078.08 107
3078.21 98
3078.33 93
3078.46 90
3078.59 91
3078.72 93
3078.84 95
3078.97 96
3079.10 94
3079.23 88
3079.35 80
3079.48 69
3079.61 56
3079.73 45
3079.86 34
3079.99 25
3080.12 19
3080.24 16
3080.37 15
3080.50 16
3080.63 19
3080.75 23
3080.88 30
3081.01 38
3081.13 46
3081.26 56
3081.39 66
3081.52 77
3081.64 87
3081.77 97
3081.90 105
3082.03 113
3082.15 119
3082.28 124
3082.41 128
3082.54 131
3082.66 133
3082.79 134
3082.92 134
3083.04 134
3083.17 133
3083.30 132
3083.43 132
3083.55 131
3083.68 130
3083.81 129
3083.94 127
3084.06 124
3084.19 119
3084.32 111
3084.45 104
3084.57 96
3084.70 89
3084.83 84
3084.95 81
3085.08 81
3085.21 83
3085.34 85
3085.46 88
3085.59 90
3085.72 91
3085.85 92
3085.97 92
3086.10 92
3086.23 92
3086.36 94
3086.48 98
3086.61 104
3086.74 111
3086.87 118
3086.99 124
3087.12 129
3087.25 130
3087.38 128
3087.50 123
3087.63 115
3087.76 107
3087.88 98
3088.01 91
3088.14 86
3088.27 82
3088.39 81
3088.52 82
3088.65 85
3088.78 89
3088.90 93
3089.03 97
3089.16 98
3089.29 97
3089.41 93
3089.54 87
3089.67 79
3089.80 71
3089.92 63
3090.05 56
3090.18 49
3090.31 44
3090.43 39
3090.56 35
3090.69 31
3090.82 28
3090.94 27
3091.07 29
3091.20 33
3091.33 40
3091.45 50
3091.58 61
3091.71 73
3091.84 85
3091.96 96
3092.09 104
3092.22 111
3092.35 117
3092.47 122
3092.60 126
3092.73 131
3092.86 134
3092.98 137
3093.11 138
3093.24 137
3093.37 133
3093.49 128
3093.62 122
3093.75 118
3093.88 114
3094.00 113
3094.13 113
3094.26 113
3094.39 113
3094.51 111
3094.64 108
3094.77 102
3094.90 95
3095.03 88
3095.15 80
3095.28 74
3095.41 70
3095.54 67
3095.66 66
3095.79 67
3095.92 68
3096.05 70
3096.17 73
3096.30 76
3096.43 79
3096.56 82
3096.68 85
3096.81 88
3096.94 90
3097.07 91
3097.19 93
3097.32 94
3097.45 95
3097.58 95
3097.70 94
3097.83 92
3097.96 87
3098.09 81
3098.22 72
3098.34 62
3098.47 51
3098.60 42
3098.73 35
3098.85 29
3098.98 26
3099.11 25
3099.24 25
3099.36 26
3099.49 28
3099.62 30
3099.75 34
3099.88 41
3100.00 50
3100.13 60
3100.26 71
3100.39 81
3100.51 88
3100.64 91
3100.77 89
3100.90 85
3101.02 78
3101.15 71
3101.28 65
3101.41 61
3101.54 59
3101.66 58
3101.79 57
3101.92 55
3102.05 53
3102.17 49
3102.30 46
3102.43 42
3102.56 38
3102.68 34
3102.81 31
3102.94 27
3103.07 23
3103.20 19
3103.32 16
3103.45 16
3103.58 20
3103.71 28
3103.83 40
3103.96 56
3104.09 73
3104.22 90
3104.35 104
3104.47 113
3104.60 118
3104.73 118
3104.86 115
3104.98 111
3105.11 107
3105.24 104
3105.37 104
3105.50 105
3105.62 109
3105.75 113
3105.88 119
3106.01 126
3106.13 134
3106.26 144
3106.39 154
3106.52 164
3106.65 173
3106.77 180
3106.90 184
3107.03 183
3107.16 179
3107.28 173
3107.41 165
3107.54 156
3107.67 149
3107.80 145
3107.92 143
3108.05 145
3108.18 149
3108.31 155
3108.44 162
3108.56 170
3108.69 177
3108.82 184
3108.95 188
3109.07 189
3109.20 187
3109.33 180
3109.46 171
3109.59 158
3109.71 144
3109.84 130
3109.97 119
3110.10 110
3110.23 105
3110.35 104
3110.48 105
3110.61 109
3110.74 113
3110.87 116
3110.99 118
3111.12 119
3111.25 118
3111.38 116
3111.50 113
3111.63 110
3111.76 107
3111.89 106
3112.02 105
3112.14 105
3112.27 105
3112.40 103
3112.53 100
3112.66 94
3112.78 87
3112.91 78
3113.04 68
3113.17 59
3113.30 52
3113.42 46
3113.55 43
3113.68 42
3113.81 44
3113.94 46
3114.06 49
3114.19 52
3114.32 55
3114.45 55
3114.58 54
3114.70 52
3114.83 49
3114.96 47
3115.09 45
3115.22 43
3115.34 42
3115.47 41
3115.60 41
3115.73 40
3115.86 38
3115.98 37
3116.11 36
3116.24 35
3116.37 35
3116.50 35
3116.62 36
3116.75 37
3116.88 38
3117.01 39
3117.14 40
3117.26 41
3117.39 40
3117.52 39
3117.65 37
3117.78 34
3117.90 32
3118.03 31
3118.16 30
3118.29 30
3118.42 29
3118.54 27
3118.67 23
3118.80 19
3118.93 15
3119.06 11
3119.18 7
3119.31 5
3119.44 3
3119.57 1
3119.70 0
3119.83 0
3119.95 0
3120.08 0
3120.21 0
3120.34 0
3120.47 0
3120.59 0
3120.72 1
3120.85 3
3120.98 5
3121.11 7
3121.23 10
3121.36 14
3121.49 19
3121.62 24
3121.75 28
3121.87 31
3122.00 34
3122.13 34
3122.26 33
3122.39 32
3122.52 29
3122.64 27
3122.77 24
3122.90 21
3123.03 18
3123.16 15
3123.28 13
3123.41 11
3123.54 10
3123.67 10
3123.80 12
3123.93 15
3124.05 20
3124.18 24
3124.31 29
3124.44 32
3124.57 33
3124.69 34
3124.82 32
3124.95 31
3125.08 29
3125.21 30
3125.34 33
3125.46 38
3125.59 46
3125.72 55
3125.85 64
3125.98 72
3126.10 78
3126.23 83
3126.36 86
3126.49 86
3126.62 86
3126.75 83
3126.87 80
3127.00 76
3127.13 72
3127.26 67
3127.39 63
3127.52 59
3127.64 55
3127.77 53
3127.90 52
3128.03 52
3128.16 54
3128.28 57
3128.41 61
3128.54 67
3128.67 74
3128.80 81
3128.93 88
3129.05 95
3129.18 100
3129.31 103
3129.44 104
3129.57 105
3129.70 106
3129.82 109
3129.95 113
3130.08 119
3130.21 126
3130.34 133
3130.47 138
3130.59 140
3130.72 139
3130.85 135
3130.98 129
3131.11 121
3131.24 114
3131.36 107
3131.49 100
3131.62 94
3131.75 89
3131.88 83
3132.01 77
3132.13 72
3132.26 68
3132.39 65
3132.52 64
3132.65 65
3132.78 66
3132.90 66
3133.03 65
3133.16 64
3133.29 61
3133.42 59
3133.55 57
3133.67 58
3133.80 60
3133.93 65
3134.06 71
3134.19 78
3134.32 85
3134.44 91
3134.57 96
3134.70 99
3134.83 101
3134.96 100
3135.09 98
3135.21 94
3135.34 88
3135.47 81
3135.60 73
3135.73 66
3135.86 61
3135.99 58
3136.11 58
3136.24 61
3136.37 66
3136.50 72
3136.63 79
3136.76 85
3136.88 88
3137.01 89
3137.14 88
3137.27 86
3137.40 85
3137.53 85
3137.65 88
3137.78 93
3137.91 99
3138.04 106
3138.17 112
3138.30 117
3138.43 120
3138.55 121
3138.68 120
3138.81 119
3138.94 117
3139.07 114
3139.20 111
3139.33 106
3139.45 101
3139.58 95
3139.71 89
3139.84 85
3139.97 81
3140.10 79
3140.22 78
3140.35 77
3140.48 77
3140.61 76
3140.74 74
3140.87 71
3141.00 67
3141.12 64
3141.25 61
3141.38 58
3141.51 55
3141.64 54
3141.77 52
3141.90 52
3142.02 52
3142.15 53
3142.28 56
3142.41 60
3142.54 66
3142.67 74
3142.80 82
3142.92 89
3143.05 95
3143.18 99
3143.31 100
3143.44 99
3143.57 95
3143.70 90
3143.82 84
3143.95 78
3144.08 72
3144.21 67
3144.34 61
3144.47 55
3144.60 49
3144.72 42
3144.85 37
3144.98 33
3145.11 32
3145.24 34
3145.37 39
3145.50 46
3145.62 54
3145.75 62
3145.88 69
3146.01 75
3146.14 80
3146.27 83
3146.40 86
3146.52 89
3146.65 92
3146.78 95
3146.91 98
3147.04 99
3147.17 98
3147.30 95
3147.43 89
3147.55 82
3147.68 76
3147.81 70
3147.94 67
3148.07 66
3148.20 68
3148.33 73
3148.45 79
3148.58 86
3148.71 93
3148.84 100
3148.97 105
3149.10 109
3149.23 112
3149.36 112
3149.48 111
3149.61 108
3149.74 103
3149.87 97
3150.00 91
3150.13 84
3150.26 78
3150.38 73
3150.51 69
3150.64 67
3150.77 66
3150.90 66
3151.03 68
3151.16 71
3151.29 76
3151.41 81
3151.54 86
3151.67 90
3151.80 93
3151.93 95
3152.06 95
3152.19 93
3152.32 90
3152.44 86
3152.57 81
3152.70 76
3152.83 71
3152.96 66
3153.09 62
3153.22 58
3153.35 54
3153.47 51
3153.60 48
3153.73 47
3153.86 45
3153.99 43
3154.12 42
3154.25 40
3154.38 37
3154.51 35
3154.63 33
3154.76 31
3154.89 29
3155.02 28
3155.15 29
3155.28 31
3155.41 33
3155.54 37
3155.66 41
3155.79 46
3155.92 50
3156.05 52
3156.18 54
3156.31 54
3156.44 53
3156.57 51
3156.70 50
3156.82 50
3156.95 52
3157.08 55
3157.21 61
3157.34 66
3157.47 72
3157.60 76
3157.73 79
3157.85 79
3157.98 78
3158.11 76
3158.24 73
3158.37 70
3158.50 67
3158.63 65
3158.76 64
3158.89 64
3159.01 66
3159.14 69
3159.27 74
3159.40 79
3159.53 86
3159.66 93
3159.79 98
3159.92 102
3160.05 105
3160.17 105
3160.30 103
3160.43 100
3160.56 96
3160.69 90
3160.82 84
3160.95 76
3161.08 69
3161.21 63
3161.34 57
3161.46 53
3161.59 50
3161.72 48
3161.85 47
3161.98 47
3162.11 46
3162.24 45
3162.37 42
3162.50 39
3162.62 33
3162.75 26
3162.88 19
3163.01 11
3163.14 5
3163.27 1
3163.40 1
3163.53 5
3163.66 13
3163.79 24
3163.91 39
3164.04 54
3164.17 69
3164.30 83
3164.43 95
3164.56 103
3164.69 109
3164.82 112
3164.95 112
3165.08 110
3165.20 108
3165.33 106
3165.46 104
3165.59 102
3165.72 100
3165.85 98
3165.98 94
3166.11 90
3166.24 85
3166.37 79
3166.50 73
3166.62 67
3166.75 63
3166.88 59
3167.01 56
3167.14 55
3167.27 56
3167.40 58
3167.53 61
3167.66 65
3167.79 70
3167.91 75
3168.04 79
3168.17 81
3168.30 81
3168.43 79
3168.56 76
3168.69 72
3168.82 69
3168.95 66
3169.08 64
3169.21 62
3169.33 61
3169.46 61
3169.59 61
3169.72 62
3169.85 64
3169.98 67
3170.11 71
3170.24 77
3170.37 84
3170.50 91
3170.63 100
3170.75 107
3170.88 114
3171.01 120
3171.14 122
3171.27 123
3171.40 121
3171.53 117
3171.66 112
3171.79 106
3171.92 101
3172.05 96
3172.18 93
3172.30 90
3172.43 89
3172.56 88
3172.69 87
3172.82 86
3172.95 85
3173.08 85
3173.21 85
3173.34 87
3173.47 90
3173.60 95
3173.73 101
3173.85 107
3173.98 113
3174.11 118
3174.24 122
3174.37 125
3174.50 127
3174.63 128
3174.76 128
3174.89 126
3175.02 121
3175.15 115
3175.28 107
3175.41 99
3175.53 92
3175.66 86
3175.79 83
3175.92 82
3176.05 82
3176.18 81
3176.31 79
3176.44 75
3176.57 70
3176.70 65
3176.83 62
3176.96 61
3177.09 64
3177.21 71
3177.34 81
3177.47 92
3177.60 103
3177.73 112
3177.86 118
3177.99 121
3178.12 121
3178.25 120
3178.38 118
3178.51 116
3178.64 113
3178.77 109
3178.90 105
3179.02 100
3179.15 94
3179.28 87
3179.41 80
3179.54 73
3179.67 65
3179.80 58
3179.93 52
3180.06 46
3180.19 40
3180.32 36
3180.45 33
3180.58 33
3180.71 34
3180.84 37
3180.96 41
3181.09 45
3181.22 48
3181.35 49
3181.48 48
3181.61 46
3181.74 43
3181.87 42
3182.00 42
3182.13 45
3182.26 50
3182.39 57
3182.52 64
3182.65 71
3182.78 76
3182.91 80
3183.03 83
3183.16 86
3183.29 90
3183.42 97
3183.55 105
3183.68 114
3183.81 124
3183.94 131
3184.07 135
3184.20 134
3184.33 129
3184.46 119
3184.59 107
3184.72 95
3184.85 83
3184.98 73
3185.10 67
3185.23 63
3185.36 62
3185.49 63
3185.62 64
3185.75 67
3185.88 69
3186.01 73
3186.14 77
3186.27 81
3186.40 86
3186.53 90
3186.66 92
3186.79 92
3186.92 89
3187.05 85
3187.18 79
3187.31 72
3187.43 65
3187.56 59
3187.69 55
3187.82 52
3187.95 50
3188.08 51
3188.21 53
3188.34 56
3188.47 60
3188.60 64
3188.73 67
3188.86 69
3188.99 68
3189.12 65
3189.25 59
3189.38 52
3189.51 45
3189.64 39
3189.77 36
3189.90 36
3190.02 39
3190.15 45
3190.28 54
3190.41 65
3190.54 77
3190.67 88
3190.80 100
3190.93 110
3191.06 118
3191.19 125
3191.32 130
3191.45 132
3191.58 134
3191.71 134
3191.84 133
3191.97 131
3192.10 129
3192.23 126
3192.36 123
3192.49 120
3192.62 118
3192.75 117
3192.88 118
3193.00 119
3193.13 122
3193.26 125
3193.39 129
3193.52 135
3193.65 142
3193.78 150
3193.91 160
3194.04 169
3194.17 179
3194.30 188
3194.43 196
3194.56 203
3194.69 209
3194.82 215
3194.95 219
3195.08 222
3195.21 221
3195.34 217
3195.47 208
3195.60 195
3195.73 180
3195.86 163
3195.99 147
3196.12 132
3196.25 120
3196.37 110
3196.50 102
3196.63 96
3196.76 89
3196.89 83
3197.02 77
3197.15 72
3197.28 67
3197.41 62
3197.54 59
3197.67 56
3197.80 53
3197.93 50
3198.06 47
3198.19 45
3198.32 44
3198.45 44
3198.58 44
3198.71 44
3198.84 44
3198.97 43
3199.10 42
3199.23 42
3199.36 41
3199.49 42
3199.62 45
3199.75 49
3199.88 53
3200.01 58
3200.14 61
3200.27 63
3200.40 64
3200.52 63
3200.65 61
3200.78 58
3200.91 55
3201.04 52
3201.17 51
3201.30 51
3201.43 52
3201.56 55
3201.69 58
3201.82 60
3201.95 60
3202.08 58
3202.21 56
3202.34 53
3202.47 51
3202.60 51
3202.73 53
3202.86 57
3202.99 63
3203.12 69
3203.25 72
3203.38 74
3203.51 73
3203.64 70
3203.77 65
3203.90 59
3204.03 52
3204.16 46
3204.29 41
3204.42 36
3204.55 31
3204.68 26
3204.81 21
3204.94 16
3205.07 11
3205.20 5
3205.33 0
3205.46 0
3205.59 0
3205.72 0
3205.85 0
3205.98 0
3206.11 0
3206.24 0
3206.37 0
3206.50 7
3206.63 16
3206.76 26
3206.89 35
3207.02 43
3207.15 49
3207.27 52
3207.40 54
3207.53 53
3207.66 51
3207.79 49
3207.92 47
3208.05 46
3208.18 46
3208.31 47
3208.44 49
3208.57 50
3208.70 51
3208.83 51
3208.96 51
3209.09 50
3209.22 49
3209.35 51
3209.48 54
3209.61 59
3209.74 65
3209.87 70
3210.00 75
3210.13 77
3210.26 78
3210.39 75
3210.52 71
3210.65 65
3210.78 59
3210.91 53
3211.04 49
3211.17 46
3211.30 45
3211.43 47
3211.56 51
3211.69 56
3211.82 61
3211.95 66
3212.08 68
3212.21 69
3212.34 67
3212.47 65
3212.60 61
3212.73 58
3212.86 56
3212.99 57
3213.12 60
3213.25 64
3213.38 70
3213.51 76
3213.64 83
3213.77 88
3213.90 92
3214.03 94
3214.16 93
3214.29 90
3214.42 84
3214.55 77
3214.68 70
3214.81 62
3214.94 56
3215.07 51
3215.20 48
3215.33 47
3215.46 48
3215.59 49
3215.72 51
3215.85 52
3215.98 54
3216.11 57
3216.24 60
3216.37 63
3216.50 68
3216.63 72
3216.76 76
3216.89 80
3217.02 82
3217.15 83
3217.28 83
3217.41 84
3217.54 84
3217.67 85
3217.80 86
3217.93 87
3218.06 88
3218.19 89
3218.32 89
3218.45 88
3218.58 88
3218.71 89
3218.84 91
3218.97 94
3219.10 99
3219.23 105
3219.36 109
3219.49 113
3219.62 113
3219.75 111
3219.89 107
3220.02 101
3220.15 95
3220.28 89
3220.41 85
3220.54 83
3220.67 83
3220.80 84
3220.93 88
3221.06 92
3221.19 96
3221.32 100
3221.45 103
3221.58 105
3221.71 105
3221.84 104
3221.97 101
3222.10 99
3222.23 97
3222.36 96
3222.49 97
3222.62 99
3222.75 101
3222.88 102
3223.01 101
3223.14 97
3223.27 92
3223.40 86
3223.53 81
3223.66 77
3223.79 76
3223.92 76
3224.05 77
3224.18 79
3224.31 81
3224.44 81
3224.57 81
3224.70 79
3224.83 78
3224.96 77
3225.09 77
3225.22 77
3225.35 78
3225.48 79
3225.61 81
3225.74 84
3225.87 86
3226.00 89
3226.13 90
3226.26 89
3226.39 87
3226.53 82
3226.66 76
3226.79 69
3226.92 62
3227.05 56
3227.18 51
3227.31 49
3227.44 49
3227.57 52
3227.70 58
3227.83 65
3227.96 73
3228.09 81
3228.22 87
3228.35 92
3228.48 95
3228.61 96
3228.74 95
3228.87 94
3229.00 92
3229.13 89
3229.26 85
3229.39 81
3229.52 76
3229.65 70
3229.78 63
3229.91 56
3230.04 50
3230.17 44
3230.30 39
3230.43 36
3230.56 34
3230.69 32
3230.83 31
3230.96 31
3231.09 31
3231.22 31
3231.35 31
3231.48 32
3231.61 33
3231.74 35
3231.87 37
3232.00 40
3232.13 43
3232.26 47
3232.39 52
3232.52 57
3232.65 62
3232.78 67
3232.91 72
3233.04 74
3233.17 74
3233.30 72
3233.43 67
3233.56 62
3233.69 56
3233.82 51
3233.95 49
3234.08 50
3234.22 52
3234.35 57
3234.48 64
3234.61 70
3234.74 77
3234.87 83
3235.00 89
3235.13 95
3235.26 100
3235.39 104
3235.52 108
3235.65 111
3235.78 113
3235.91 114
3236.04 116
3236.17 119
3236.30 122
3236.43 126
3236.56 131
3236.69 137
3236.82 141
3236.95 143
3237.09 142
3237.22 139
3237.35 133
3237.48 124
3237.61 115
3237.74 106
3237.87 98
3238.00 91
3238.13 86
3238.26 82
3238.39 80
3238.52 80
3238.65 81
3238.78 83
3238.91 85
3239.04 88
3239.17 89
3239.30 90
3239.43 88
3239.56 85
3239.70 80
3239.83 73
3239.96 67
3240.09 61
3240.22 57
3240.35 55
3240.48 55
3240.61 57
3240.74 61
3240.87 65
3241.00 69
3241.13 74
3241.26 78
3241.39 82
3241.52 87
3241.65 93
3241.78 99
3241.91 106
3242.05 113
3242.18 118
3242.31 121
3242.44 122
3242.57 121
3242.70 120
3242.83 118
3242.96 116
3243.09 116
3243.22 116
3243.35 117
3243.48 116
3243.61 115
3243.74 112
3243.87 108
3244.00 104
3244.13 100
3244.27 96
3244.40 93
3244.53 92
3244.66 92
3244.79 93
3244.92 95
3245.05 98
3245.18 100
3245.31 101
3245.44 100
3245.57 97
3245.70 95
3245.83 93
3245.96 94
3246.09 98
3246.23 107
3246.36 118
3246.49 130
3246.62 141
3246.75 150
3246.88 156
3247.01 159
3247.14 159
3247.27 156
3247.40 152
3247.53 146
3247.66 140
3247.79 133
3247.92 126
3248.05 119
3248.19 113
3248.32 108
3248.45 104
3248.58 102
3248.71 102
3248.84 102
3248.97 104
3249.10 104
3249.23 104
3249.36 102
3249.49 98
3249.62 93
3249.75 88
3249.88 83
3250.02 79
3250.15 76
3250.28 75
3250.41 75
3250.54 76
3250.67 79
3250.80 84
3250.93 90
3251.06 99
3251.19 110
3251.32 121
3251.45 132
3251.58 140
3251.72 145
3251.85 145
3251.98 142
3252.11 136
3252.24 129
3252.37 124
3252.50 121
3252.63 122
3252.76 125
3252.89 131
3253.02 139
3253.15 149
3253.28 159
3253.42 170
3253.55 181
3253.68 195
3253.81 209
3253.94 226
3254.07 244
3254.20 265
3254.33 289
3254.46 316
3254.59 347
3254.72 381
3254.85 418
3254.99 457
3255.12 497
3255.25 535
3255.38 571
3255.51 602
3255.64 629
3255.77 651
3255.90 670
3256.03 687
3256.16 701
3256.29 713
3256.42 723
3256.56 729
3256.69 731
3256.82 727
3256.95 717
3257.08 701
3257.21 680
3257.34 656
3257.47 628
3257.60 600
3257.73 571
3257.86 543
3258.00 517
3258.13 492
3258.26 468
3258.39 445
3258.52 425
3258.65 406
3258.78 388
3258.91 371
3259.04 355
3259.17 340
3259.30 324
3259.44 308
3259.57 291
3259.70 272
3259.83 253
3259.96 233
3260.09 214
3260.22 197
3260.35 183
3260.48 173
3260.61 167
3260.74 165
3260.88 165
3261.01 166
3261.14 168
3261.27 169
3261.40 169
3261.53 168
3261.66 167
3261.79 164
3261.92 161
3262.05 156
3262.19 149
3262.32 141
3262.45 132
3262.58 122
3262.71 112
3262.84 103
3262.97 96
3263.10 91
3263.23 87
3263.36 85
3263.50 84
3263.63 84
3263.76 85
3263.89 86
3264.02 87
3264.15 89
3264.28 91
3264.41 93
3264.54 95
3264.67 96
3264.81 98
3264.94 98
3265.07 99
3265.20 101
3265.33 103
3265.46 106
3265.59 110
3265.72 114
3265.85 117
3265.98 118
3266.12 117
3266.25 114
3266.38 107
3266.51 99
3266.64 89
3266.77 80
3266.90 72
3267.03 66
3267.16 61
3267.30 57
3267.43 53
3267.56 48
3267.69 42
3267.82 36
3267.95 30
3268.08 25
3268.21 22
3268.34 22
3268.48 25
3268.61 30
3268.74 36
3268.87 43
3269.00 49
3269.13 53
3269.26 56
3269.39 57
3269.52 57
3269.66 56
3269.79 55
3269.92 54
3270.05 54
3270.18 53
3270.31 53
3270.44 53
3270.57 51
3270.70 50
3270.84 47
3270.97 45
3271.10 42
3271.23 41
3271.36 40
3271.49 41
3271.62 42
3271.75 43
3271.89 43
3272.02 43
3272.15 42
3272.28 39
3272.41 36
3272.54 32
3272.67 27
3272.80 22
3272.93 17
3273.07 14
3273.20 12
3273.33 10
3273.46 10
3273.59 11
3273.72 12
3273.85 14
3273.98 16
3274.12 20
3274.25 24
3274.38 30
3274.51 37
3274.64 43
3274.77 50
3274.90 55
3275.03 61
3275.17 65
3275.30 69
3275.43 73
3275.56 75
3275.69 77
3275.82 77
3275.95 76
3276.08 74
3276.22 71
3276.35 69
3276.48 67
3276.61 67
3276.74 67
3276.87 68
3277.00 70
3277.13 72
3277.27 75
3277.40 78
3277.53 82
3277.66 88
3277.79 96
3277.92 107
3278.05 120
3278.18 134
3278.32 149
3278.45 164
3278.58 176
3278.71 186
3278.84 192
3278.97 196
3279.10 196
3279.24 193
3279.37 189
3279.50 183
3279.63 178
3279.76 173
3279.89 169
3280.02 168
3280.15 168
3280.29 169
3280.42 170
3280.55 170
3280.68 168
3280.81 164
3280.94 157
3281.07 150
3281.21 144
3281.34 138
3281.47 136
3281.60 135
3281.73 134
3281.86 134
3281.99 131
3282.13 126
3282.26 118
3282.39 109
3282.52 100
3282.65 91
3282.78 83
3282.91 77
3283.04 73
3283.18 70
3283.31 68
3283.44 67
3283.57 65
3283.70 63
3283.83 60
3283.96 55
3284.10 50
3284.23 43
3284.36 36
3284.49 29
3284.62 21
3284.75 14
3284.88 9
3285.02 4
3285.15 2
3285.28 1
3285.41 2
3285.54 5
3285.67 8
3285.80 12
3285.94 16
3286.07 19
3286.20 22
3286.33 24
3286.46 25
3286.59 26
3286.73 26
3286.86 25
3286.99 23
3287.12 20
3287.25 16
3287.38 12
3287.51 8
3287.65 6
3287.78 5
3287.91 6
3288.04 8
3288.17 11
3288.30 15
3288.43 18
3288.57 20
3288.70 20
3288.83 19
3288.96 15
3289.09 9
3289.22 2
3289.36 0
3289.49 0
3289.62 0
3289.75 0
3289.88 0
3290.01 0
3290.14 0
3290.28 5
3290.41 11
3290.54 14
3290.67 15
3290.80 14
3290.93 12
3291.07 10
3291.20 10
3291.33 11
3291.46 13
3291.59 16
3291.72 19
3291.85 21
3291.99 22
3292.12 22
3292.25 22
3292.38 21
3292.51 21
3292.64 22
3292.78 24
3292.91 26
3293.04 28
3293.17 29
3293.30 28
3293.43 25
3293.57 20
3293.70 14
3293.83 7
3293.96 0
3294.09 0
3294.22 0
3294.36 0
3294.49 0
3294.62 0
3294.75 0
3294.88 3
3295.01 8
3295.14 12
3295.28 17
3295.41 23
3295.54 30
3295.67 38
3295.80 47
3295.93 56
3296.07 62
3296.20 64
3296.33 63
3296.46 59
3296.59 51
3296.72 41
3296.86 31
3296.99 21
3297.12 13
3297.25 8
3297.38 4
3297.51 2
3297.65 2
3297.78 3
3297.91 6
3298.04 10
3298.17 14
3298.31 19
3298.44 23
3298.57 25
3298.70 27
3298.83 27
3298.96 26
3299.10 26
3299.23 27
3299.36 30
3299.49 35
3299.62 42
3299.75 49
3299.89 56
3300.02 63
3300.15 68
3300.28 71
3300.41 72
3300.54 71
3300.68 68
3300.81 63
3300.94 57
3301.07 50
3301.20 42
3301.34 36
3301.47 30
3301.60 25
3301.73 22
3301.86 21
3301.99 22
3302.13 24
3302.26 27
3302.39 31
3302.52 37
3302.65 42
3302.78 46
3302.92 50
3303.05 52
3303.18 52
3303.31 51
3303.44 48
3303.58 45
3303.71 41
3303.84 37
3303.97 34
3304.10 33
3304.23 33
3304.37 34
3304.50 36
3304.63 39
3304.76 42
3304.89 44
3305.03 45
3305.16 45
3305.29 45
3305.42 44
3305.55 42
3305.68 40
3305.82 38
3305.95 36
3306.08 35
3306.21 35
3306.34 36
3306.48 39
3306.61 42
3306.74 47
3306.87 52
3307.00 59
3307.14 65
3307.27 71
3307.40 76
3307.53 81
3307.66 85
3307.79 88
3307.93 90
3308.06 91
3308.19 91
3308.32 89
3308.45 86
3308.59 80
3308.72 72
3308.85 63
3308.98 51
3309.11 38
3309.25 26
3309.38 15
3309.51 6
3309.64 1
3309.77 0
3309.91 0
3310.04 0
3310.17 3
3310.30 6
3310.43 9
3310.57 11
3310.70 14
3310.83 16
3310.96 18
3311.09 20
3311.23 22
3311.36 24
3311.49 28
3311.62 32
3311.75 37
3311.88 41
3312.02 43
3312.15 44
3312.28 43
3312.41 40
3312.54 39
3312.68 39
3312.81 42
3312.94 48
3313.07 56
3313.20 65
3313.34 73
3313.47 79
3313.60 83
3313.73 85
3313.86 84
3314.00 82
3314.13 79
3314.26 75
3314.39 69
3314.52 63
3314.66 55
3314.79 47
3314.92 39
3315.05 30
3315.19 23
3315.32 16
3315.45 11
3315.58 7
3315.71 4
3315.85 2
3315.98 1
3316.11 0
3316.24 0
3316.37 0
3316.51 0
3316.64 1
3316.77 5
3316.90 11
3317.03 19
3317.17 29
3317.30 39
3317.43 49
3317.56 58
3317.69 64
3317.83 67
3317.96 67
3318.09 63
3318.22 58
3318.35 50
3318.49 42
3318.62 34
3318.75 26
3318.88 19
3319.02 13
3319.15 8
3319.28 4
3319.41 1
3319.54 0
3319.68 0
3319.81 0
3319.94 1
3320.07 4
3320.20 9
3320.34 13
3320.47 16
3320.60 17
3320.73 16
3320.87 13
3321.00 9
3321.13 3
3321.26 0
3321.39 0
3321.53 0
3321.66 0
3321.79 0
3321.92 0
3322.05 0
3322.19 0
3322.32 7
3322.45 16
3322.58 22
3322.72 26
3322.85 28
3322.98 28
3323.11 28
3323.24 29
3323.38 31
3323.51 36
3323.64 42
3323.77 48
3323.91 53
3324.04 56
3324.17 56
3324.30 54
3324.43 50
3324.57 45
3324.70 39
3324.83 35
3324.96 32
3325.10 31
3325.23 31
3325.36 31
3325.49 31
3325.62 31
3325.76 30
3325.89 29
3326.02 29
3326.15 30
3326.29 31
3326.42 32
3326.55 32
3326.68 31
3326.82 28
3326.95 23
3327.08 18
3327.21 13
3327.34 10
3327.48 11
3327.61 14
3327.74 21
3327.87 29
3328.01 38
3328.14 47
3328.27 54
3328.40 59
3328.53 61
3328.67 61
3328.80 59
3328.93 54
3329.06 49
3329.20 43
3329.33 37
3329.46 32
3329.59 28
3329.73 26
3329.86 27
3329.99 29
3330.12 33
3330.26 38
3330.39 44
3330.52 49
3330.65 53
3330.78 56
3330.92 58
3331.05 57
3331.18 55
3331.31 51
3331.45 47
3331.58 42
3331.71 38
3331.84 34
3331.98 31
3332.11 29
3332.24 29
3332.37 29
3332.51 30
3332.64 31
3332.77 33
3332.90 34
3333.04 36
3333.17 37
3333.30 38
3333.43 38
3333.56 36
3333.70 34
3333.83 31
3333.96 27
3334.09 25
3334.23 24
3334.36 25
3334.49 27
3334.62 31
3334.76 35
3334.89 39
3335.02 42
3335.15 43
3335.29 41
3335.42 38
3335.55 34
3335.68 30
3335.82 26
3335.95 24
3336.08 24
3336.21 26
3336.35 30
3336.48 35
3336.61 39
3336.74 42
3336.88 43
3337.01 44
3337.14 44
3337.27 46
3337.41 48
3337.54 53
3337.67 59
3337.80 66
3337.94 73
3338.07 79
3338.20 83
3338.33 85
3338.47 84
3338.60 80
3338.73 74
3338.86 66
3339.00 58
3339.13 50
3339.26 43
3339.39 38
3339.53 34
3339.66 32
3339.79 31
3339.92 30
3340.06 30
3340.19 31
3340.32 33
3340.45 36
3340.59 42
3340.72 50
3340.85 60
3340.98 71
3341.12 82
3341.25 91
3341.38 96
3341.51 97
3341.65 93
3341.78 85
3341.91 74
3342.04 62
3342.18 50
3342.31 40
3342.44 33
3342.57 29
3342.71 29
3342.84 31
3342.97 36
3343.10 42
3343.24 49
3343.37 55
3343.50 61
3343.64 66
3343.77 69
3343.90 71
3344.03 71
3344.17 71
3344.30 71
3344.43 70
3344.56 69
3344.70 68
3344.83 66
3344.96 63
3345.09 60
3345.23 57
3345.36 55
3345.49 53
3345.62 51
3345.76 51
3345.89 50
3346.02 50
3346.16 50
3346.29 50
3346.42 50
3346.55 51
3346.69 51
3346.82 53
3346.95 55
3347.08 58
3347.22 63
3347.35 68
3347.48 72
3347.61 76
3347.75 79
3347.88 79
3348.01 77
3348.15 73
3348.28 68
3348.41 63
3348.54 59
3348.68 56
3348.81 53
3348.94 52
3349.07 50
3349.21 49
3349.34 49
3349.47 50
3349.61 52
3349.74 55
3349.87 59
3350.00 63
3350.14 66
3350.27 69
3350.40 70
3350.53 70
3350.67 69
3350.80 66
3350.93 62
3351.07 56
3351.20 49
3351.33 40
3351.46 32
3351.60 23
3351.73 15
3351.86 8
3352.00 1
3352.13 0
3352.26 0
3352.39 0
3352.53 0
3352.66 0
3352.79 0
3352.92 0
3353.06 0
3353.19 4
3353.32 10
3353.46 15
3353.59 21
3353.72 27
3353.85 32
3353.99 38
3354.12 43
3354.25 47
3354.39 50
3354.52 53
3354.65 55
3354.78 57
3354.92 60
3355.05 65
3355.18 72
3355.32 79
3355.45 87
3355.58 94
3355.71 99
3355.85 102
3355.98 102
3356.11 101
3356.25 98
3356.38 94
3356.51 89
3356.64 84
3356.78 79
3356.91 75
3357.04 72
3357.18 70
3357.31 70
3357.44 71
3357.57 73
3357.71 75
3357.84 78
3357.97 80
3358.11 82
3358.24 84
3358.37 85
3358.50 86
3358.64 88
3358.77 91
3358.90 94
3359.04 99
3359.17 104
3359.30 109
3359.43 113
3359.57 116
3359.70 118
3359.83 119
3359.97 120
3360.10 120
3360.23 121
3360.37 122
3360.50 122
3360.63 121
3360.76 118
3360.90 114
3361.03 107
3361.16 99
3361.30 90
3361.43 81
3361.56 74
3361.69 68
3361.83 65
3361.96 64
3362.09 65
3362.23 69
3362.36 75
3362.49 82
3362.63 89
3362.76 95
3362.89 98
3363.02 99
3363.16 96
3363.29 89
3363.42 80
3363.56 70
3363.69 61
3363.82 53
3363.96 49
3364.09 49
3364.22 53
3364.35 60
3364.49 69
3364.62 80
3364.75 90
3364.89 99
3365.02 107
3365.15 112
3365.29 116
3365.42 118
3365.55 120
3365.68 120
3365.82 121
3365.95 121
3366.08 123
3366.22 124
3366.35 126
3366.48 127
3366.62 129
3366.75 131
3366.88 134
3367.02 138
3367.15 144
3367.28 150
3367.41 158
3367.55 165
3367.68 172
3367.81 179
3367.95 184
3368.08 188
3368.21 191
3368.35 194
3368.48 198
3368.61 203
3368.75 210
3368.88 218
3369.01 227
3369.14 236
3369.28 244
3369.41 251
3369.54 257
3369.68 262
3369.81 266
3369.94 271
3370.08 275
3370.21 280
3370.34 284
3370.48 286
3370.61 286
3370.74 284
3370.88 280
3371.01 276
3371.14 271
3371.28 268
3371.41 265
3371.54 263
3371.67 261
3371.81 259
3371.94 256
3372.07 252
3372.21 246
3372.34 239
3372.47 231
3372.61 222
3372.74 213
3372.87 206
3373.01 199
3373.14 194
3373.27 191
3373.41 188
3373.54 185
3373.67 182
3373.81 178
3373.94 174
3374.07 171
3374.21 169
3374.34 171
3374.47 176
3374.60 184
3374.74 197
3374.87 212
3375.00 229
3375.14 246
3375.27 263
3375.40 279
3375.54 294
3375.67 308
3375.80 322
3375.94 336
3376.07 350
3376.20 365
3376.34 380
3376.47 396
3376.60 412
3376.74 428
3376.87 445
3377.00 462
3377.14 478
3377.27 493
3377.40 507
3377.54 518
3377.67 525
3377.80 528
3377.94 527
3378.07 522
3378.20 514
3378.34 505
3378.47 495
3378.60 488
3378.74 483
3378.87 483
3379.00 486
3379.14 492
3379.27 498
3379.40 502
3379.54 503
3379.67 498
3379.80 488
3379.94 472
3380.07 453
3380.20 431
3380.34 409
3380.47 388
3380.60 367
3380.74 347
3380.87 329
3381.00 311
3381.14 294
3381.27 279
3381.40 264
3381.54 252
3381.67 240
3381.80 230
3381.94 221
3382.07 213
3382.20 205
3382.34 197
3382.47 188
3382.60 179
3382.74 169
3382.87 160
3383.00 152
3383.14 146
3383.27 143
3383.40 142
3383.54 143
3383.67 145
3383.80 148
3383.94 152
3384.07 155
3384.20 157
3384.34 160
3384.47 162
3384.60 164
3384.74 165
3384.87 166
3385.00 166
3385.14 165
3385.27 161
3385.40 157
3385.54 150
3385.67 143
3385.80 135
3385.94 129
3386.07 124
3386.21 121
3386.34 120
3386.47 120
3386.61 121
3386.74 122
3386.87 121
3387.01 118
3387.14 114
3387.27 109
3387.41 104
3387.54 100
3387.67 98
3387.81 98
3387.94 101
3388.07 106
3388.21 111
3388.34 115
3388.47 118
3388.61 119
3388.74 119
3388.87 117
3389.01 116
3389.14 115
3389.28 116
3389.41 117
3389.54 119
3389.68 119
3389.81 118
3389.94 114
3390.08 108
3390.21 100
3390.34 92
3390.48 85
3390.61 79
3390.74 75
3390.88 73
3391.01 72
3391.14 71
3391.28 71
3391.41 70
3391.55 69
3391.68 68
3391.81 66
3391.95 63
3392.08 61
3392.21 60
3392.35 59
3392.48 60
3392.61 61
3392.75 64
3392.88 67
3393.01 71
3393.15 74
3393.28 77
3393.42 78
3393.55 77
3393.68 75
3393.82 71
3393.95 68
3394.08 65
3394.22 64
3394.35 64
3394.48 65
3394.62 67
3394.75 70
3394.89 73
3395.02 75
3395.15 76
3395.29 76
3395.42 74
3395.55 70
3395.69 65
3395.82 60
3395.95 56
3396.09 54
3396.22 54
3396.36 56
3396.49 59
3396.62 62
3396.76 64
3396.89 64
3397.02 62
3397.16 57
3397.29 50
3397.42 44
3397.56 40
3397.69 38
3397.83 39
3397.96 43
3398.09 47
3398.23 51
3398.36 55
3398.49 58
3398.63 59
3398.76 58
3398.90 57
3399.03 55
3399.16 53
3399.30 49
3399.43 45
3399.56 40
3399.70 35
3399.83 31
3399.96 27
3400.10 25
3400.23 24
3400.37 25
3400.50 27
3400.63 30
3400.77 34
3400.90 38
3401.03 42
3401.17 45
3401.30 47
3401.44 48
3401.57 48
3401.70 47
3401.84 44
3401.97 42
3402.10 39
3402.24 37
3402.37 34
3402.51 32
3402.64 29
3402.77 26
3402.91 23
3403.04 19
3403.17 17
3403.31 16
3403.44 17
3403.58 20
3403.71 27
3403.84 37
3403.98 48
3404.11 60
3404.25 73
3404.38 84
3404.51 94
3404.65 102
3404.78 107
3404.91 110
3405.05 111
3405.18 110
3405.32 107
3405.45 103
3405.58 98
3405.72 94
3405.85 91
3405.99 90
3406.12 92
3406.25 95
3406.39 99
3406.52 102
3406.65 104
3406.79 103
3406.92 100
3407.06 95
3407.19 89
3407.32 83
3407.46 79
3407.59 79
3407.73 82
3407.86 88
3407.99 96
3408.13 104
3408.26 112
3408.39 117
3408.53 120
3408.66 120
3408.80 119
3408.93 118
3409.06 118
3409.20 120
3409.33 124
3409.47 129
3409.60 134
3409.73 138
3409.87 140
3410.00 140
3410.14 138
3410.27 135
3410.40 132
3410.54 129
3410.67 125
3410.81 122
3410.94 119
3411.07 115
3411.21 112
3411.34 108
3411.47 105
3411.61 100
3411.74 96
3411.88 92
3412.01 87
3412.14 83
3412.28 79
3412.41 76
3412.55 74
3412.68 74
3412.81 75
3412.95 76
3413.08 78
3413.22 79
3413.35 79
3413.48 77
3413.62 72
3413.75 66
3413.89 58
3414.02 48
3414.15 40
3414.29 32
3414.42 27
3414.56 26
3414.69 27
3414.82 30
3414.96 36
3415.09 41
3415.23 46
3415.36 50
3415.49 51
3415.63 50
3415.76 48
3415.90 44
3416.03 40
3416.16 35
3416.30 32
3416.43 29
3416.57 28
3416.70 28
3416.83 29
3416.97 31
3417.10 33
3417.24 34
3417.37 34
3417.51 32
3417.64 27
3417.77 20
3417.91 12
3418.04 4
3418.18 0
3418.31 0
3418.44 0
3418.58 0
3418.71 0
3418.85 0
3418.98 0
3419.11 2
3419.25 3
3419.38 4
3419.52 4
3419.65 6
3419.78 9
3419.92 15
3420.05 21
3420.19 27
3420.32 33
3420.46 36
3420.59 38
3420.72 38
3420.86 37
3420.99 35
3421.13 33
3421.26 29
3421.39 25
3421.53 21
3421.66 17
3421.80 13
3421.93 12
3422.07 12
3422.20 14
3422.33 18
3422.47 23
3422.60 28
3422.74 33
3422.87 37
3423.00 39
3423.14 40
3423.27 40
3423.41 38
3423.54 36
3423.68 34
3423.81 32
3423.94 30
3424.08 28
3424.21 27
3424.35 27
3424.48 26
3424.61 25
3424.75 22
3424.88 18
3425.02 12
3425.15 5
3425.29 0
3425.42 0
3425.55 0
3425.69 0
3425.82 0
3425.96 0
3426.09 0
3426.23 0
3426.36 3
3426.49 13
3426.63 22
3426.76 30
3426.90 36
3427.03 40
3427.16 42
3427.30 43
3427.43 42
3427.57 41
3427.70 39
3427.84 36
3427.97 33
3428.10 28
3428.24 22
3428.37 16
3428.51 9
3428.64 4
3428.78 1
3428.91 0
3429.04 3
3429.18 9
3429.31 16
3429.45 25
3429.58 34
3429.72 42
3429.85 48
3429.98 52
3430.12 54
3430.25 53
3430.39 52
3430.52 48
3430.66 44
3430.79 39
3430.93 34
3431.06 29
3431.19 25
3431.33 22
3431.46 21
3431.60 21
3431.73 22
3431.87 25
3432.00 28
3432.13 32
3432.27 35
3432.40 39
3432.54 42
3432.67 46
3432.81 48
3432.94 51
3433.07 54
3433.21 57
3433.34 61
3433.48 65
3433.61 68
3433.75 72
3433.88 75
3434.02 77
3434.15 79
3434.28 82
3434.42 85
3434.55 89
3434.69 94
3434.82 99
3434.96 104
3435.09 107
3435.23 108
3435.36 107
3435.49 104
3435.63 100
3435.76 95
3435.90 91
3436.03 89
3436.17 88
3436.30 90
3436.44 93
3436.57 97
3436.70 100
3436.84 100
3436.97 98
3437.11 93
3437.24 86
3437.38 76
3437.51 65
3437.65 56
3437.78 48
3437.91 43
3438.05 40
3438.18 39
3438.32 39
3438.45 38
3438.59 37
3438.72 34
3438.86 30
3438.99 26
3439.12 22
3439.26 20
3439.39 19
3439.53 20
3439.66 24
3439.80 32
3439.93 42
3440.07 54
3440.20 67
3440.33 78
3440.47 87
3440.60 93
3440.74 94
3440.87 92
3441.01 86
3441.14 78
3441.28 69
3441.41 62
3441.55 57
3441.68 54
3441.81 54
3441.95 57
3442.08 62
3442.22 67
3442.35 73
3442.49 77
3442.62 79
3442.76 79
3442.89 77
3443.03 74
3443.16 71
3443.29 69
3443.43 69
3443.56 71
3443.70 75
3443.83 80
3443.97 85
3444.10 88
3444.24 89
3444.37 88
3444.51 84
3444.64 78
3444.78 73
3444.91 67
3445.04 63
3445.18 61
3445.31 60
3445.45 61
3445.58 63
3445.72 65
3445.85 67
3445.99 69
3446.12 70
3446.26 72
3446.39 74
3446.53 76
3446.66 80
3446.79 84
3446.93 90
3447.06 97
3447.20 103
3447.33 110
3447.47 116
3447.60 121
3447.74 125
3447.87 127
3448.01 127
3448.14 127
3448.28 124
3448.41 121
3448.55 116
3448.68 110
3448.81 105
3448.95 100
3449.08 97
3449.22 96
3449.35 97
3449.49 101
3449.62 105
3449.76 110
3449.89 114
3450.03 116
3450.16 116
3450.30 114
3450.43 109
3450.57 104
3450.70 98
3450.84 92
3450.97 88
3451.10 85
3451.24 83
3451.37 82
3451.51 83
3451.64 83
3451.78 84
3451.91 85
3452.05 87
3452.18 90
3452.32 95
3452.45 101
3452.59 109
3452.72 118
3452.86 126
3452.99 133
3453.13 138
3453.26 140
3453.40 140
3453.53 139
3453.66 137
3453.80 136
3453.93 136
3454.07 136
3454.20 136
3454.34 136
3454.47 135
3454.61 133
3454.74 130
3454.88 127
3455.01 125
3455.15 125
3455.28 127
3455.42 131
3455.55 139
3455.69 149
3455.82 160
3455.96 172
3456.09 182
3456.23 191
3456.36 197
3456.50 199
3456.63 200
3456.77 199
3456.90 199
3457.04 200
3457.17 202
3457.30 206
3457.44 211
3457.57 217
3457.71 221
3457.84 223
3457.98 223
3458.11 222
3458.25 220
3458.38 218
3458.52 216
3458.65 216
3458.79 217
3458.92 218
3459.06 219
3459.19 218
3459.33 215
3459.46 210
3459.60 203
3459.73 194
3459.87 184
3460.00 173
3460.14 163
3460.27 153
3460.41 144
3460.54 135
3460.68 127
3460.81 120
3460.95 113
3461.08 106
3461.22 99
3461.35 91
3461.49 82
3461.62 74
3461.76 66
3461.89 60
3462.03 56
3462.16 53
3462.30 52
3462.43 51
3462.57 49
3462.70 45
3462.84 39
3462.97 32
3463.11 26
3463.24 21
3463.38 19
3463.51 20
3463.65 24
3463.78 29
3463.92 34
3464.05 37
3464.19 39
3464.32 39
3464.46 38
3464.59 37
3464.73 38
3464.86 42
3465.00 47
3465.13 53
3465.27 59
3465.40 65
3465.54 68
3465.67 70
3465.81 69
3465.94 68
3466.08 67
3466.21 66
3466.35 66
3466.48 68
3466.62 71
3466.75 76
3466.89 81
3467.02 85
3467.16 88
3467.29 89
3467.43 88
3467.56 85
3467.70 79
3467.83 72
3467.97 64
3468.10 55
3468.24 46
3468.37 38
3468.51 30
3468.64 24
3468.78 20
3468.91 19
3469.05 20
3469.18 23
3469.32 28
3469.45 34
3469.59 39
3469.72 44
3469.86 48
3469.99 53
3470.13 58
3470.26 64
3470.40 70
3470.53 76
3470.67 81
3470.80 84
3470.94 83
3471.07 80
3471.21 75
3471.34 69
3471.48 63
3471.61 57
3471.75 54
3471.88 52
3472.02 53
3472.15 55
3472.29 59
3472.42 63
3472.56 68
3472.69 73
3472.83 78
3472.96 84
3473.10 91
3473.24 98
3473.37 105
3473.51 111
3473.64 116
3473.78 119
3473.91 120
3474.05 119
3474.18 116
3474.32 113
3474.45 111
3474.59 111
3474.72 114
3474.86 120
3474.99 128
3475.13 139
3475.26 149
3475.40 160
3475.53 171
3475.67 180
3475.80 188
3475.94 193
3476.07 195
3476.21 195
3476.34 191
3476.48 185
3476.61 177
3476.75 169
3476.89 160
3477.02 152
3477.16 146
3477.29 141
3477.43 138
3477.56 136
3477.70 134
3477.83 133
3477.97 131
3478.10 129
3478.24 125
3478.37 120
3478.51 114
3478.64 108
3478.78 103
3478.91 99
3479.05 99
3479.18 102
3479.32 108
3479.46 118
3479.59 129
3479.73 140
3479.86 151
3480.00 159
3480.13 166
3480.27 170
3480.40 172
3480.54 173
3480.67 172
3480.81 169
3480.94 163
3481.08 155
3481.21 146
3481.35 135
3481.48 125
3481.62 116
3481.76 109
3481.89 105
3482.03 103
3482.16 102
3482.30 102
3482.43 103
3482.57 104
3482.70 106
3482.84 108
3482.97 111
3483.11 112
3483.24 112
3483.38 110
3483.51 105
3483.65 99
3483.79 93
3483.92 88
3484.06 85
3484.19 84
3484.33 86
3484.46 89
3484.60 93
3484.73 96
3484.87 97
3485.00 98
3485.14 97
3485.27 96
3485.41 94
3485.55 92
3485.68 89
3485.82 87
3485.95 84
3486.09 81
3486.22 77
3486.36 74
3486.49 70
3486.63 67
3486.76 64
3486.90 63
3487.03 63
3487.17 64
3487.31 66
3487.44 67
3487.58 68
3487.71 67
3487.85 64
3487.98 61
3488.12 57
3488.25 54
3488.39 53
3488.52 53
3488.66 56
3488.80 60
3488.93 65
3489.07 70
3489.20 74
3489.34 78
3489.47 81
3489.61 83
3489.74 84
3489.88 85
3490.01 85
3490.15 85
3490.29 83
3490.42 81
3490.56 79
3490.69 77
3490.83 76
3490.96 75
3491.10 76
3491.23 77
3491.37 78
3491.51 79
3491.64 80
3491.78 79
3491.91 77
3492.05 74
3492.18 68
3492.32 60
3492.45 53
3492.59 45
3492.73 40
3492.86 38
3493.00 38
3493.13 41
3493.27 45
3493.40 49
3493.54 50
3493.67 48
3493.81 43
3493.95 34
3494.08 24
3494.22 15
3494.35 7
3494.49 1
3494.62 0
3494.76 0
3494.89 0
3495.03 3
3495.17 8
3495.30 13
3495.44 19
3495.57 25
3495.71 30
3495.84 33
3495.98 34
3496.11 33
3496.25 28
3496.39 22
3496.52 14
3496.66 6
3496.79 0
3496.93 0
3497.06 0
3497.20 0
3497.34 3
3497.47 9
3497.61 14
3497.74 19
3497.88 21
3498.01 23
3498.15 23
3498.28 24
3498.42 26
3498.56 30
3498.69 36
3498.83 43
3498.96 52
3499.10 62
3499.23 71
3499.37 79
3499.51 85
3499.64 89
3499.78 90
3499.91 89
3500.05 85
3500.18 80
3500.32 75
3500.46 69
3500.59 64
3500.73 60
3500.86 57
3501.00 55
3501.13 55
3501.27 54
3501.41 53
3501.54 52
3501.68 50
3501.81 48
3501.95 45
3502.08 42
3502.22 39
3502.36 36
3502.49 34
3502.63 32
3502.76 32
3502.90 32
3503.03 34
3503.17 36
3503.31 40
3503.44 44
3503.58 48
3503.71 51
3503.85 53
3503.98 53
3504.12 52
3504.26 52
3504.39 51
3504.53 52
3504.66 53
3504.80 54
3504.93 54
3505.07 51
3505.21 46
3505.34 38
3505.48 29
3505.61 20
3505.75 12
3505.88 6
3506.02 4
3506.16 5
3506.29 9
3506.43 13
3506.56 18
3506.70 21
3506.84 23
3506.97 24
3507.11 25
3507.24 26
3507.38 30
3507.51 36
3507.65 43
3507.79 52
3507.92 61
3508.06 69
3508.19 73
3508.33 75
3508.47 75
3508.60 72
3508.74 67
3508.87 61
3509.01 54
3509.14 45
3509.28 35
3509.42 23
3509.55 11
3509.69 0
3509.82 0
3509.96 0
3510.10 0
3510.23 0
3510.37 0
3510.50 0
3510.64 0
3510.77 3
3510.91 11
3511.05 17
3511.18 22
3511.32 26
3511.45 28
3511.59 30
3511.73 31
3511.86 33
3512.00 34
3512.13 36
3512.27 39
3512.41 42
3512.54 45
3512.68 46
3512.81 47
3512.95 45
3513.09 43
3513.22 39
3513.36 35
3513.49 32
3513.63 30
3513.77 31
3513.90 35
3514.04 40
3514.17 47
3514.31 54
3514.44 60
3514.58 65
3514.72 67
3514.85 69
3514.99 70
3515.12 70
3515.26 71
3515.40 73
3515.53 75
3515.67 77
3515.80 78
3515.94 78
3516.08 77
3516.21 76
3516.35 74
3516.48 72
3516.62 70
3516.76 70
3516.89 70
3517.03 72
3517.16 74
3517.30 75
3517.44 76
3517.57 76
3517.71 74
3517.84 72
3517.98 69
3518.12 67
3518.25 67
3518.39 69
3518.52 73
3518.66 79
3518.80 85
3518.93 90
3519.07 92
3519.21 92
3519.34 88
3519.48 83
3519.61 76
3519.75 68
3519.89 61
3520.02 55
3520.16 49
3520.29 44
3520.43 39
3520.57 35
3520.70 32
3520.84 30
3520.97 30
3521.11 32
3521.25 35
3521.38 40
3521.52 45
3521.65 49
3521.79 52
3521.93 51
3522.06 48
3522.20 44
3522.33 37
3522.47 31
3522.61 24
3522.74 18
3522.88 13
3523.02 8
3523.15 3
3523.29 0
3523.42 0
3523.56 0
3523.70 0
3523.83 0
3523.97 0
3524.10 0
3524.24 0
3524.38 5
3524.51 13
3524.65 21
3524.79 27
3524.92 32
3525.06 35
3525.19 36
3525.33 37
3525.47 37
3525.60 37
3525.74 38
3525.87 40
3526.01 43
3526.15 46
3526.28 50
3526.42 53
3526.56 55
3526.69 56
3526.83 58
3526.96 59
3527.10 62
3527.24 66
3527.37 70
3527.51 75
3527.65 80
3527.78 84
3527.92 87
3528.05 89
3528.19 90
3528.33 89
3528.46 88
3528.60 85
3528.74 79
3528.87 72
3529.01 64
3529.14 54
3529.28 46
3529.42 39
3529.55 34
3529.69 33
3529.83 34
3529.96 36
3530.10 39
3530.23 41
3530.37 42
3530.51 41
3530.64 39
3530.78 36
3530.92 32
3531.05 28
3531.19 25
3531.32 22
3531.46 20
3531.60 18
3531.73 18
3531.87 18
3532.01 18
3532.14 18
3532.28 18
3532.41 16
3532.55 13
3532.69 8
3532.82 3
3532.96 0
3533.10 0
3533.23 0
3533.37 0
3533.50 0
3533.64 0
3533.78 0
3533.91 0
3534.05 5
3534.19 10
3534.32 14
3534.46 16
3534.60 17
3534.73 15
3534.87 12
3535.00 7
3535.14 3
3535.28 0
3535.41 0
3535.55 0
3535.69 0
3535.82 0
3535.96 0
3536.10 1
3536.23 7
3536.37 13
3536.50 20
3536.64 26
3536.78 31
3536.91 36
3537.05 42
3537.19 47
3537.32 52
3537.46 57
3537.60 60
3537.73 62
3537.87 62
3538.01 59
3538.14 54
3538.28 47
3538.41 39
3538.55 31
3538.69 24
3538.82 19
3538.96 16
3539.10 16
3539.23 17
3539.37 22
3539.51 28
3539.64 35
3539.78 44
3539.92 52
3540.05 59
3540.19 64
3540.32 68
3540.46 71
3540.60 73
3540.73 75
3540.87 79
3541.01 84
3541.14 91
3541.28 100
3541.42 110
3541.55 120
3541.69 129
3541.83 138
3541.96 145
3542.10 150
3542.24 152
3542.37 150
3542.51 147
3542.64 141
3542.78 135
3542.92 130
3543.05 126
3543.19 124
3543.33 125
3543.46 128
3543.60 133
3543.74 139
3543.87 145
3544.01 151
3544.15 156
3544.28 160
3544.42 163
3544.56 164
3544.69 164
3544.83 165
3544.97 167
3545.10 170
3545.24 176
3545.38 184
3545.51 194
3545.65 206
3545.79 220
3545.92 234
3546.06 248
3546.19 262
3546.33 275
3546.47 286
3546.60 296
3546.74 303
3546.88 307
3547.01 307
3547.15 303
3547.29 297
3547.42 289
3547.56 280
3547.70 273
3547.83 267
3547.97 264
3548.11 262
3548.24 260
3548.38 259
3548.52 257
3548.65 254
3548.79 250
3548.93 244
3549.06 236
3549.20 226
3549.34 214
3549.47 201
3549.61 187
3549.75 172
3549.88 159
3550.02 147
3550.16 137
3550.29 131
3550.43 128
3550.57 129
3550.70 132
3550.84 137
3550.98 143
3551.11 148
3551.25 151
3551.39 150
3551.52 145
3551.66 138
3551.80 130
3551.93 122
3552.07 115
3552.21 111
3552.34 109
3552.48 109
3552.62 109
3552.75 109
3552.89 107
3553.03 104
3553.16 99
3553.30 94
3553.44 88
3553.57 82
3553.71 77
3553.85 74
3553.98 71
3554.12 71
3554.26 72
3554.39 75
3554.53 79
3554.67 83
3554.80 87
3554.94 91
3555.08 93
3555.21 95
3555.35 95
3555.49 95
3555.62 94
3555.76 92
3555.90 89
3556.03 85
3556.17 81
3556.31 77
3556.45 72
3556.58 68
3556.72 65
3556.86 62
3556.99 59
3557.13 57
3557.27 55
3557.40 53
3557.54 53
3557.68 54
3557.81 56
3557.95 59
3558.09 62
3558.22 66
3558.36 69
3558.50 70
3558.63 71
3558.77 71
3558.91 71
3559.04 70
3559.18 68
3559.32 65
3559.45 60
3559.59 55
3559.73 48
3559.87 41
3560.00 35
3560.14 30
3560.28 27
3560.41 26
3560.55 27
3560.69 29
3560.82 32
3560.96 34
3561.10 37
3561.23 39
3561.37 42
3561.51 46
3561.64 50
3561.78 54
3561.92 58
3562.05 62
3562.19 65
3562.33 67
3562.47 68
3562.60 68
3562.74 66
3562.88 64
3563.01 59
3563.15 53
3563.29 45
3563.42 37
3563.56 28
3563.70 19
3563.83 13
3563.97 10
3564.11 10
3564.25 13
3564.38 18
3564.52 25
3564.66 33
3564.79 40
3564.93 47
3565.07 52
3565.20 56
3565.34 59
3565.48 62
3565.61 65
3565.75 68
3565.89 71
3566.03 73
3566.16 75
3566.30 77
3566.44 79
3566.57 83
3566.71 88
3566.85 94
3566.98 102
3567.12 109
3567.26 115
3567.40 118
3567.53 118
3567.67 114
3567.81 107
3567.94 99
3568.08 89
3568.22 81
3568.35 75
3568.49 72
3568.63 70
3568.77 70
3568.90 71
3569.04 74
3569.18 76
3569.31 79
3569.45 83
3569.59 89
3569.72 96
3569.86 104
3570.00 112
3570.14 120
3570.27 126
3570.41 130
3570.55 130
3570.68 126
3570.82 120
3570.96 112
3571.09 103
3571.23 94
3571.37 87
3571.51 82
3571.64 81
3571.78 82
3571.92 85
3572.05 90
3572.19 94
3572.33 97
3572.47 97
3572.60 95
3572.74 92
3572.88 87
3573.01 83
3573.15 80
3573.29 80
3573.42 81
3573.56 85
3573.70 89
3573.84 92
3573.97 95
3574.11 96
3574.25 96
3574.38 96
3574.52 96
3574.66 97
3574.80 100
3574.93 104
3575.07 110
3575.21 115
3575.34 120
3575.48 123
3575.62 123
3575.76 121
3575.89 118
3576.03 115
3576.17 113
3576.30 113
3576.44 115
3576.58 119
3576.72 124
3576.85 128
3576.99 130
3577.13 129
3577.26 126
3577.40 121
3577.54 115
3577.68 111
3577.81 108
3577.95 109
3578.09 112
3578.22 117
3578.36 124
3578.50 131
3578.64 137
3578.77 141
3578.91 143
3579.05 142
3579.19 140
3579.32 136
3579.46 132
3579.60 128
3579.73 126
3579.87 125
3580.01 126
3580.15 128
3580.28 132
3580.42 137
3580.56 142
3580.69 147
3580.83 151
3580.97 154
3581.11 154
3581.24 152
3581.38 147
3581.52 139
3581.66 131
3581.79 121
3581.93 112
3582.07 104
3582.20 99
3582.34 96
3582.48 95
3582.62 97
3582.75 101
3582.89 107
3583.03 112
3583.17 117
3583.30 121
3583.44 124
3583.58 125
3583.71 125
3583.85 124
3583.99 123
3584.13 123
3584.26 122
3584.40 123
3584.54 123
3584.68 123
3584.81 122
3584.95 120
3585.09 118
3585.22 116
3585.36 114
3585.50 112
3585.64 110
3585.77 109
3585.91 107
3586.05 106
3586.19 106
3586.32 107
3586.46 110
3586.60 115
3586.74 122
3586.87 131
3587.01 140
3587.15 149
3587.28 156
3587.42 162
3587.56 165
3587.70 166
3587.83 164
3587.97 161
3588.11 157
3588.25 151
3588.38 145
3588.52 139
3588.66 133
3588.80 127
3588.93 121
3589.07 115
3589.21 110
3589.35 104
3589.48 98
3589.62 91
3589.76 84
3589.90 77
3590.03 70
3590.17 66
3590.31 63
3590.44 62
3590.58 63
3590.72 65
3590.86 66
3590.99 66
3591.13 65
3591.27 61
3591.41 56
3591.54 50
3591.68 45
3591.82 41
3591.96 39
3592.09 39
3592.23 41
3592.37 43
3592.51 46
3592.64 48
3592.78 49
3592.92 50
3593.06 51
3593.19 53
3593.33 54
3593.47 56
3593.61 57
3593.74 57
3593.88 56
3594.02 53
3594.16 49
3594.29 44
3594.43 39
3594.57 34
3594.71 29
3594.84 27
3594.98 25
3595.12 25
3595.26 26
3595.39 28
3595.53 31
3595.67 33
3595.81 36
3595.94 38
3596.08 40
3596.22 41
3596.36 40
3596.49 38
3596.63 36
3596.77 34
3596.91 32
3597.04 31
3597.18 32
3597.32 35
3597.46 40
3597.59 44
3597.73 47
3597.87 49
3598.01 48
3598.14 45
3598.28 39
3598.42 33
3598.56 26
3598.70 20
3598.83 15
3598.97 12
3599.11 10
3599.25 10
3599.38 11
3599.52 12
3599.66 12
3599.80 12
3599.93 11
3600.07 8
3600.21 4
3600.35 0
3600.48 0
3600.62 0
3600.76 0
3600.90 0
3601.03 0
3601.17 1
3601.31 4
3601.45 5
3601.58 5
3601.72 4
3601.86 2
3602.00 0
3602.14 0
3602.27 0
3602.41 3
3602.55 8
3602.69 16
3602.82 26
3602.96 36
3603.10 47
3603.24 56
3603.37 64
3603.51 69
3603.65 72
3603.79 74
3603.93 77
3604.06 79
3604.20 82
3604.34 85
3604.48 86
3604.61 85
3604.75 82
3604.89 77
3605.03 70
3605.16 63
3605.30 56
3605.44 51
3605.58 48
3605.72 47
3605.85 48
3605.99 52
3606.13 58
3606.27 65
3606.40 72
3606.54 79
3606.68 86
3606.82 91
3606.95 96
3607.09 99
3607.23 102
3607.37 103
3607.51 102
3607.64 101
3607.78 98
3607.92 93
3608.06 88
3608.19 83
3608.33 77
3608.47 73
3608.61 71
3608.75 71
3608.88 74
3609.02 79
3609.16 86
3609.30 91
3609.43 95
3609.57 96
3609.71 94
3609.85 89
3609.99 81
3610.12 73
3610.26 66
3610.40 60
3610.54 56
3610.67 54
3610.81 54
3610.95 55
3611.09 55
3611.23 56
3611.36 57
3611.50 57
3611.64 57
3611.78 56
3611.91 55
3612.05 54
3612.19 53
3612.33 52
3612.47 52
3612.60 53
3612.74 56
3612.88 62
3613.02 68
3613.16 75
3613.29 81
3613.43 85
3613.57 86
3613.71 84
3613.84 80
3613.98 74
3614.12 66
3614.26 57
3614.40 49
3614.53 41
3614.67 33
3614.81 26
3614.95 20
3615.09 16
3615.22 13
3615.36 12
3615.50 12
3615.64 14
3615.78 16
3615.91 19
3616.05 21
3616.19 25
3616.33 30
3616.46 37
3616.60 44
3616.74 52
3616.88 60
3617.02 68
3617.15 75
3617.29 80
3617.43 84
3617.57 88
3617.71 91
3617.84 94
3617.98 97
3618.12 99
3618.26 101
3618.40 102
3618.53 102
3618.67 100
3618.81 98
3618.95 95
3619.09 93
3619.22 92
3619.36 93
3619.50 96
3619.64 99
3619.78 101
3619.91 102
3620.05 100
3620.19 96
3620.33 88
3620.47 80
3620.60 70
3620.74 61
3620.88 53
3621.02 47
3621.16 40
3621.29 34
3621.43 26
3621.57 18
3621.71 10
3621.85 2
3621.98 0
3622.12 0
3622.26 0
3622.40 0
3622.54 0
3622.67 5
3622.81 11
3622.95 18
3623.09 23
3623.23 27
3623.36 30
3623.50 31
3623.64 32
3623.78 31
3623.92 30
3624.05 28
3624.19 26
3624.33 25
3624.47 24
3624.61 26
3624.74 29
3624.88 33
3625.02 38
3625.16 43
3625.30 46
3625.44 49
3625.57 49
3625.71 49
3625.85 48
3625.99 47
3626.13 46
3626.26 45
3626.40 44
3626.54 43
3626.68 42
3626.82 42
3626.95 44
3627.09 48
3627.23 55
3627.37 63
3627.51 73
3627.65 82
3627.78 89
3627.92 96
3628.06 100
3628.20 104
3628.34 107
3628.47 111
3628.61 116
3628.75 120
3628.89 123
3629.03 124
3629.16 123
3629.30 119
3629.44 113
3629.58 105
3629.72 96
3629.86 87
3629.99 79
3630.13 72
3630.27 66
3630.41 60
3630.55 56
3630.68 52
3630.82 48
3630.96 45
3631.10 42
3631.24 41
3631.38 41
3631.51 42
3631.65 43
3631.79 45
3631.93 46
3632.07 46
3632.20 45
3632.34 43
3632.48 40
3632.62 37
3632.76 34
3632.90 31
3633.03 30
3633.17 30
3633.31 32
3633.45 36
3633.59 41
3633.73 46
3633.86 52
3634.00 57
3634.14 62
3634.28 65
3634.42 66
3634.56 66
3634.69 64
3634.83 61
3634.97 56
3635.11 50
3635.25 44
3635.38 37
3635.52 31
3635.66 24
3635.80 19
3635.94 13
3636.08 9
3636.21 5
3636.35 1
3636.49 0
3636.63 0
3636.77 0
3636.91 0
3637.04 0
3637.18 0
3637.32 0
3637.46 0
3637.60 0
3637.74 0
3637.87 0
3638.01 1
3638.15 5
3638.29 9
3638.43 14
3638.57 18
3638.70 21
3638.84 23
3638.98 23
3639.12 24
3639.26 24
3639.40 25
3639.53 27
3639.67 30
3639.81 34
3639.95 37
3640.09 40
3640.23 42
3640.36 43
3640.50 43
3640.64 43
3640.78 42
3640.92 41
3641.06 39
3641.19 38
3641.33 36
3641.47 35
3641.61 34
3641.75 34
3641.89 35
3642.03 36
3642.16 39
3642.30 42
3642.44 46
3642.58 50
3642.72 54
3642.86 59
3642.99 63
3643.13 66
3643.27 69
3643.41 70
3643.55 70
3643.69 69
3643.82 68
3643.96 68
3644.10 67
3644.24 67
3644.38 67
3644.52 67
3644.66 64
3644.79 60
3644.93 54
3645.07 47
3645.21 42
3645.35 39
3645.49 39
3645.62 44
3645.76 51
3645.90 61
3646.04 71
3646.18 80
3646.32 86
3646.46 89
3646.59 89
3646.73 87
3646.87 85
3647.01 82
3647.15 82
3647.29 83
3647.43 87
3647.56 94
3647.70 103
3647.84 112
3647.98 121
3648.12 128
3648.26 132
3648.39 133
3648.53 130
3648.67 125
3648.81 118
3648.95 111
3649.09 105
3649.23 99
3649.36 93
3649.50 88
3649.64 83
3649.78 78
3649.92 74
3650.06 69
3650.20 65
3650.33 60
3650.47 55
3650.61 49
3650.75 42
3650.89 34
3651.03 26
3651.17 19
3651.30 13
3651.44 8
3651.58 7
3651.72 7
3651.86 10
3652.00 14
3652.14 19
3652.27 24
3652.41 29
3652.55 34
3652.69 37
3652.83 39
3652.97 39
3653.11 37
3653.24 34
3653.38 30
3653.52 26
3653.66 23
3653.80 22
3653.94 23
3654.08 26
3654.22 30
3654.35 34
3654.49 36
3654.63 37
3654.77 37
3654.91 36
3655.05 35
3655.19 36
3655.32 39
3655.46 44
3655.60 49
3655.74 54
3655.88 58
3656.02 61
3656.16 62
3656.30 62
3656.43 60
3656.57 58
3656.71 54
3656.85 51
3656.99 48
3657.13 45
3657.27 42
3657.40 40
3657.54 38
3657.68 37
3657.82 36
3657.96 35
3658.10 35
3658.24 35
3658.38 35
3658.51 36
3658.65 37
3658.79 37
3658.93 38
3659.07 37
3659.21 34
3659.35 30
3659.49 26
3659.62 20
3659.76 15
3659.90 11
3660.04 8
3660.18 5
3660.32 3
3660.46 1
3660.60 0
3660.73 0
3660.87 0
3661.01 0
3661.15 0
3661.29 0
3661.43 0
3661.57 0
3661.71 2
3661.84 6
3661.98 11
3662.12 15
3662.26 18
3662.40 21
3662.54 22
3662.68 23
3662.82 25
3662.95 28
3663.09 31
3663.23 35
3663.37 40
3663.51 44
3663.65 48
3663.79 51
3663.93 51
3664.07 50
3664.20 47
3664.34 42
3664.48 36
3664.62 29
3664.76 24
3664.90 20
3665.04 18
3665.18 21
3665.31 26
3665.45 33
3665.59 42
3665.73 51
3665.87 58
3666.01 63
3666.15 65
3666.29 63
3666.43 59
3666.56 52
3666.70 44
3666.84 36
3666.98 27
3667.12 20
3667.26 13
3667.40 8
3667.54 3
3667.68 0
3667.81 0
3667.95 0
3668.09 0
3668.23 0
3668.37 0
3668.51 0
3668.65 0
3668.79 4
3668.93 10
3669.06 17
3669.20 25
3669.34 32
3669.48 39
3669.62 44
3669.76 47
3669.90 49
3670.04 48
3670.18 46
3670.32 43
3670.45 39
3670.59 36
3670.73 33
3670.87 31
3671.01 29
3671.15 27
3671.29 25
3671.43 22
3671.57 20
3671.70 17
3671.84 15
3671.98 14
3672.12 13
3672.26 13
3672.40 14
3672.54 15
3672.68 17
3672.82 19
3672.96 21
3673.09 21
3673.23 19
3673.37 14
3673.51 8
3673.65 2
3673.79 0
3673.93 0
3674.07 0
3674.21 0
3674.35 2
3674.48 9
3674.62 16
3674.76 21
3674.90 23
3675.04 23
3675.18 22
3675.32 20
3675.46 18
3675.60 18
3675.74 19
3675.87 22
3676.01 25
3676.15 28
3676.29 31
3676.43 32
3676.57 32
3676.71 30
3676.85 27
3676.99 24
3677.13 22
3677.27 21
3677.40 21
3677.54 23
3677.68 25
3677.82 27
3677.96 28
3678.10 26
3678.24 23
3678.38 18
3678.52 11
3678.66 4
3678.80 0
3678.93 0
3679.07 0
3679.21 0
3679.35 0
3679.49 5
3679.63 13
3679.77 22
3679.91 29
3680.05 34
3680.19 37
3680.33 37
3680.47 35
3680.60 33
3680.74 30
3680.88 29
3681.02 28
3681.16 28
3681.30 29
3681.44 28
3681.58 27
3681.72 24
3681.86 21
3682.00 17
3682.13 15
3682.27 15
3682.41 17
3682.55 21
3682.69 26
3682.83 32
3682.97 36
3683.11 38
3683.25 37
3683.39 34
3683.53 29
3683.67 24
3683.81 19
3683.94 14
3684.08 11
3684.22 10
3684.36 9
3684.50 8
3684.64 8
3684.78 7
3684.92 8
3685.06 9
3685.20 11
3685.34 15
3685.48 19
3685.61 23
3685.75 26
3685.89 29
3686.03 31
3686.17 31
3686.31 30
3686.45 29
3686.59 28
3686.73 27
3686.87 27
3687.01 27
3687.15 27
3687.29 27
3687.43 26
3687.56 25
3687.70 23
3687.84 21
3687.98 18
3688.12 14
3688.26 10
3688.40 6
3688.54 2
3688.68 0
3688.82 0
3688.96 0
3689.10 0
3689.24 0
3689.38 0
3689.51 0
3689.65 0
3689.79 1
3689.93 6
3690.07 12
3690.21 17
3690.35 22
3690.49 27
3690.63 30
3690.77 31
3690.91 30
3691.05 28
3691.19 25
3691.33 22
3691.47 20
3691.60 19
3691.74 20
3691.88 24
3692.02 29
3692.16 36
3692.30 44
3692.44 54
3692.58 66
3692.72 79
3692.86 93
3693.00 107
3693.14 119
3693.28 129
3693.42 134
3693.56 136
3693.69 135
3693.83 133
3693.97 131
3694.11 131
3694.25 133
3694.39 136
3694.53 140
3694.67 143
3694.81 145
3694.95 144
3695.09 140
3695.23 135
3695.37 128
3695.51 122
3695.65 115
3695.79 110
3695.93 104
3696.06 99
3696.20 93
3696.34 87
3696.48 80
3696.62 75
3696.76 71
3696.90 69
3697.04 69
3697.18 70
3697.32 73
3697.46 76
3697.60 79
3697.74 82
3697.88 85
3698.02 87
3698.16 88
3698.30 88
3698.44 87
3698.58 85
3698.71 82
3698.85 78
3698.99 73
3699.13 69
3699.27 66
3699.41 65
3699.55 64
3699.69 65
3699.83 67
3699.97 68
3700.11 70
3700.25 71
3700.39 72
3700.53 73
3700.67 73
3700.81 74
3700.95 75
3701.09 76
3701.23 77
3701.37 78
3701.50 80
3701.64 81
3701.78 83
3701.92 85
3702.06 88
3702.20 91
3702.34 95
3702.48 100
3702.62 106
3702.76 114
3702.90 123
3703.04 133
3703.18 143
3703.32 151
3703.46 157
3703.60 160
3703.74 161
3703.88 159
3704.02 155
3704.16 150
3704.30 145
3704.44 140
3704.58 136
3704.71 132
3704.85 128
3704.99 125
3705.13 122
3705.27 121
3705.41 120
3705.55 118
3705.69 116
3705.83 111
3705.97 105
3706.11 97
3706.25 88
3706.39 79
3706.53 70
3706.67 63
3706.81 58
3706.95 55
3707.09 53
3707.23 52
3707.37 52
3707.51 52
3707.65 54
3707.79 55
3707.93 57
3708.07 60
3708.21 62
3708.35 64
3708.48 66
3708.62 68
3708.76 69
3708.90 69
3709.04 69
3709.18 67
3709.32 65
3709.46 62
3709.60 59
3709.74 57
3709.88 57
3710.02 59
3710.16 64
3710.30 70
3710.44 77
3710.58 84
3710.72 88
3710.86 89
3711.00 86
3711.14 81
3711.28 73
3711.42 66
3711.56 59
3711.70 55
3711.84 52
3711.98 50
3712.12 48
3712.26 45
3712.40 40
3712.54 34
3712.68 28
3712.82 22
3712.96 19
3713.10 17
3713.23 18
3713.37 20
3713.51 21
3713.65 22
3713.79 23
3713.93 23
3714.07 24
3714.21 27
3714.35 32
3714.49 40
3714.63 49
3714.77 58
3714.91 66
3715.05 70
3715.19 71
3715.33 69
3715.47 64
3715.61 58
3715.75 53
3715.89 50
3716.03 51
3716.17 55
3716.31 62
3716.45 71
3716.59 79
3716.73 85
3716.87 88
3717.01 87
3717.15 81
3717.29 73
3717.43 64
3717.57 54
3717.71 46
3717.85 40
3717.99 37
3718.13 38
3718.27 40
3718.41 45
3718.55 52
3718.69 59
3718.83 65
3718.97 70
3719.11 72
3719.25 72
3719.39 68
3719.53 61
3719.67 52
3719.81 42
3719.95 34
3720.09 27
3720.23 24
3720.37 25
3720.51 29
3720.65 36
3720.79 43
3720.93 50
3721.07 56
3721.21 60
3721.35 62
3721.49 63
3721.63 65
3721.76 67
3721.90 70
3722.04 75
3722.18 83
3722.32 92
3722.46 103
3722.60 115
3722.74 127
3722.88 139
3723.02 148
3723.16 155
3723.30 159
3723.44 162
3723.58 164
3723.72 167
3723.86 172
3724.00 179
3724.14 187
3724.28 196
3724.42 203
3724.56 208
3724.70 209
3724.84 206
3724.98 201
3725.12 193
3725.26 184
3725.40 172
3725.54 160
3725.68 146
3725.82 131
3725.96 116
3726.10 102
3726.24 89
3726.38 80
3726.52 74
3726.66 71
3726.80 71
3726.94 75
3727.08 80
3727.22 86
3727.36 93
3727.50 99
3727.64 105
3727.78 109
3727.92 110
3728.06 108
3728.20 105
3728.34 99
3728.48 92
3728.62 85
3728.76 79
3728.90 76
3729.04 74
3729.18 76
3729.32 79
3729.46 83
3729.60 88
3729.74 92
3729.88 96
3730.02 98
3730.16 99
3730.30 98
3730.44 96
3730.58 92
3730.72 89
3730.87 84
3731.01 81
3731.15 79
3731.29 78
3731.43 78
3731.57 80
3731.71 82
3731.85 84
3731.99 84
3732.13 83
3732.27 80
3732.41 75
3732.55 69
3732.69 62
3732.83 54
3732.97 48
3733.11 42
3733.25 38
3733.39 36
3733.53 34
3733.67 33
3733.81 32
3733.95 31
3734.09 29
3734.23 27
3734.37 25
3734.51 23
3734.65 20
3734.79 18
3734.93 16
3735.07 14
3735.21 11
3735.35 9
3735.49 6
3735.63 3
3735.77 0
3735.91 0
3736.05 0
3736.19 0
3736.33 0
3736.47 2
3736.61 5
3736.75 9
3736.89 12
3737.03 15
3737.17 18
3737.31 20
3737.45 21
3737.59 21
3737.73 21
3737.87 20
3738.01 20
3738.15 19
3738.29 19
3738.43 20
3738.57 23
3738.71 28
3738.85 35
3738.99 42
3739.13 50
3739.28 56
3739.42 62
3739.56 67
3739.70 71
3739.84 75
3739.98 79
3740.12 82
3740.26 84
3740.40 84
3740.54 81
3740.68 75
3740.82 67
3740.96 58
3741.10 49
3741.24 40
3741.38 33
3741.52 26
3741.66 22
3741.80 19
3741.94 17
3742.08 16
3742.22 16
3742.36 18
3742.50 21
3742.64 25
3742.78 30
3742.92 34
3743.06 37
3743.20 38
3743.34 37
3743.48 34
3743.62 30
3743.76 26
3743.90 22
3744.04 19
3744.19 18
3744.33 18
3744.47 20
3744.61 22
3744.75 24
3744.89 24
3745.03 24
3745.17 22
3745.31 19
3745.45 15
3745.59 11
3745.73 9
3745.87 7
3746.01 8
3746.15 11
3746.29 14
3746.43 19
3746.57 23
3746.71 27
3746.85 30
3746.99 31
3747.13 30
3747.27 28
3747.41 24
3747.55 19
3747.69 13
3747.83 7
3747.98 1
3748.12 0
3748.26 0
3748.40 0
3748.54 0
3748.68 0
3748.82 0
3748.96 0
3749.10 0
3749.24 3
3749.38 11
3749.52 19
3749.66 27
3749.80 35
3749.94 42
3750.08 48
3750.22 53
3750.36 56
3750.50 57
3750.64 59
3750.78 60
3750.92 63
3751.06 69
3751.21 76
3751.35 85
3751.49 94
3751.63 102
3751.77 108
3751.91 112
3752.05 114
3752.19 113
3752.33 111
3752.47 108
3752.61 105
3752.75 103
3752.89 100
3753.03 97
3753.17 95
3753.31 92
3753.45 89
3753.59 87
3753.73 85
3753.87 85
3754.02 86
3754.16 88
3754.30 93
3754.44 99
3754.58 106
3754.72 114
3754.86 121
3755.00 127
3755.14 132
3755.28 133
3755.42 131
3755.56 127
3755.70 121
3755.84 113
3755.98 104
3756.12 96
3756.26 89
3756.40 83
3756.55 77
3756.69 73
3756.83 69
3756.97 67
3757.11 64
3757.25 62
3757.39 61
3757.53 59
3757.67 58
3757.81 56
3757.95 54
3758.09 52
3758.23 51
3758.37 50
3758.51 49
3758.65 49
3758.79 50
3758.94 52
3759.08 55
3759.22 58
3759.36 60
3759.50 61
3759.64 61
3759.78 61
3759.92 60
3760.06 59
3760.20 60
3760.34 63
3760.48 68
3760.62 73
3760.76 79
3760.90 85
3761.04 89
3761.19 92
3761.33 94
3761.47 95
3761.61 95
3761.75 96
3761.89 95
3762.03 94
3762.17 93
3762.31 92
3762.45 91
3762.59 90
3762.73 91
3762.87 93
3763.01 95
3763.15 99
3763.30 103
3763.44 107
3763.58 109
3763.72 108
3763.86 105
3764.00 99
3764.14 92
3764.28 85
3764.42 79
3764.56 76
3764.70 77
3764.84 80
3764.98 85
3765.12 91
3765.27 97
3765.41 100
3765.55 102
3765.69 102
3765.83 101
3765.97 98
3766.11 95
3766.25 91
3766.39 87
3766.53 82
3766.67 78
3766.81 74
3766.95 72
3767.10 72
3767.24 72
3767.38 74
3767.52 76
3767.66 78
3767.80 79
3767.94 78
3768.08 76
3768.22 73
3768.36 68
3768.50 62
3768.64 56
3768.78 52
3768.93 49
3769.07 48
3769.21 51
3769.35 56
3769.49 63
3769.63 70
3769.77 78
3769.91 84
3770.05 88
3770.19 91
3770.33 93
3770.47 94
3770.62 96
3770.76 98
3770.90 102
3771.04 106
3771.18 111
3771.32 117
3771.46 124
3771.60 131
3771.74 137
3771.88 143
3772.02 147
3772.16 151
3772.31 153
3772.45 153
3772.59 152
3772.73 150
3772.87 146
3773.01 141
3773.15 136
3773.29 130
3773.43 125
3773.57 121
3773.71 118
3773.86 118
3774.00 119
3774.14 120
3774.28 121
3774.42 122
3774.56 120
3774.70 117
3774.84 112
3774.98 105
3775.12 98
3775.26 91
3775.41 86
3775.55 82
3775.69 80
3775.83 81
3775.97 84
3776.11 86
3776.25 88
3776.39 89
3776.53 88
3776.67 85
3776.81 80
3776.96 74
3777.10 68
3777.24 63
3777.38 59
3777.52 55
3777.66 53
3777.80 52
3777.94 51
3778.08 51
3778.22 49
3778.37 47
3778.51 45
3778.65 42
3778.79 38
3778.93 34
3779.07 32
3779.21 31
3779.35 32
3779.49 36
3779.63 41
3779.77 48
3779.92 55
3780.06 62
3780.20 68
3780.34 73
3780.48 77
3780.62 79
3780.76 80
3780.90 79
3781.04 77
3781.19 75
3781.33 71
3781.47 67
3781.61 62
3781.75 58
3781.89 54
3782.03 50
3782.17 49
3782.31 48
3782.45 49
3782.60 51
3782.74 54
3782.88 57
3783.02 59
3783.16 62
3783.30 65
3783.44 67
3783.58 70
3783.72 72
3783.87 74
3784.01 76
3784.15 77
3784.29 76
3784.43 74
3784.57 70
3784.71 65
3784.85 58
3784.99 52
3785.13 46
3785.28 42
3785.42 40
3785.56 42
3785.70 47
3785.84 55
3785.98 64
3786.12 74
3786.26 81
3786.41 86
3786.55 88
3786.69 87
3786.83 85
3786.97 82
3787.11 79
3787.25 78
3787.39 78
3787.53 80
3787.68 82
3787.82 84
3787.96 83
3788.10 81
3788.24 77
3788.38 71
3788.52 65
3788.66 60
3788.80 56
3788.95 55
3789.09 56
3789.23 58
3789.37 61
3789.51 63
3789.65 63
3789.79 60
3789.93 56
3790.08 51
3790.22 45
3790.36 41
3790.50 39
3790.64 38
3790.78 40
3790.92 43
3791.06 47
3791.20 52
3791.35 56
3791.49 61
3791.63 66
3791.77 70
3791.91 73
3792.05 74
3792.19 74
3792.33 72
3792.48 72
3792.62 72
3792.76 76
3792.90 83
3793.04 93
3793.18 104
3793.32 114
3793.46 123
3793.61 130
3793.75 134
3793.89 137
3794.03 140
3794.17 144
3794.31 149
3794.45 154
3794.59 160
3794.74 164
3794.88 167
3795.02 167
3795.16 167
3795.30 165
3795.44 162
3795.58 160
3795.73 159
3795.87 158
3796.01 158
3796.15 157
3796.29 156
3796.43 154
3796.57 150
3796.71 144
3796.86 137
3797.00 127
3797.14 117
3797.28 106
3797.42 96
3797.56 87
3797.70 81
3797.85 76
3797.99 73
3798.13 71
3798.27 69
3798.41 66
3798.55 63
3798.69 61
3798.83 59
3798.98 57
3799.12 56
3799.26 55
3799.40 53
3799.54 52
3799.68 49
3799.82 48
3799.97 47
3800.11 48
3800.25 52
3800.39 58
3800.53 66
3800.67 73
3800.81 80
3800.96 85
3801.10 88
3801.24 89
3801.38 89
3801.52 87
3801.66 86
3801.80 84
3801.94 83
3802.09 82
3802.23 81
3802.37 80
3802.51 79
3802.65 78
3802.79 77
3802.93 76
3803.08 75
3803.22 73
3803.36 70
3803.50 65
3803.64 59
3803.78 53
3803.93 46
3804.07 39
3804.21 32
3804.35 26
3804.49 20
3804.63 14
3804.77 10
3804.92 7
3805.06 6
3805.20 7
3805.34 10
3805.48 17
3805.62 25
3805.76 35
3805.91 45
3806.05 56
3806.19 65
3806.33 72
3806.47 76
3806.61 79
3806.75 79
3806.90 79
3807.04 78
3807.18 78
3807.32 80
3807.46 83
3807.60 85
3807.75 87
3807.89 88
3808.03 87
3808.17 84
3808.31 79
3808.45 74
3808.59 68
3808.74 64
3808.88 60
3809.02 59
3809.16 59
3809.30 59
3809.44 60
3809.59 61
3809.73 60
3809.87 58
3810.01 55
3810.15 51
3810.29 48
3810.43 45
3810.58 44
3810.72 45
3810.86 48
3811.00 53
3811.14 58
3811.28 64
3811.43 70
3811.57 75
3811.71 77
3811.85 79
3811.99 78
3812.13 77
3812.28 75
3812.42 74
3812.56 73
3812.70 73
3812.84 72
3812.98 71
3813.13 69
3813.27 66
3813.41 61
3813.55 55
3813.69 48
3813.83 40
3813.97 31
3814.12 22
3814.26 14
3814.40 6
3814.54 0
3814.68 0
3814.82 0
3814.97 0
3815.11 0
3815.25 0
3815.39 0
3815.53 0
3815.67 0
3815.82 1
3815.96 5
3816.10 9
3816.24 13
3816.38 17
3816.52 20
3816.67 23
3816.81 24
3816.95 25
3817.09 26
3817.23 27
3817.38 27
3817.52 29
3817.66 30
3817.80 32
3817.94 33
3818.08 33
3818.23 32
3818.37 30
3818.51 26
3818.65 22
3818.79 17
3818.93 12
3819.08 8
3819.22 3
3819.36 0
3819.50 0
3819.64 0
3819.78 0
3819.93 0
3820.07 0
3820.21 5
3820.35 10
3820.49 14
3820.64 18
3820.78 19
3820.92 18
3821.06 16
3821.20 13
3821.34 10
3821.49 9
3821.63 9
3821.77 12
3821.91 16
3822.05 21
3822.19 26
3822.34 32
3822.48 36
3822.62 41
3822.76 45
3822.90 49
3823.05 54
3823.19 59
3823.33 65
3823.47 70
3823.61 74
3823.75 78
3823.90 79
3824.04 80
3824.18 78
3824.32 75
3824.46 71
3824.61 65
3824.75 59
3824.89 53
3825.03 48
3825.17 44
3825.31 42
3825.46 40
3825.60 40
3825.74 41
3825.88 41
3826.02 42
3826.17 42
3826.31 43
3826.45 44
3826.59 46
3826.73 50
3826.88 54
3827.02 58
3827.16 62
3827.30 65
3827.44 66
3827.58 66
3827.73 63
3827.87 60
3828.01 57
3828.15 55
3828.29 54
3828.44 55
3828.58 57
3828.72 60
3828.86 63
3829.00 66
3829.15 67
3829.29 67
3829.43 66
3829.57 63
3829.71 60
3829.86 58
3830.00 57
3830.14 58
3830.28 61
3830.42 66
3830.57 70
3830.71 74
3830.85 76
3830.99 76
3831.13 73
3831.27 67
3831.42 61
3831.56 54
3831.70 48
3831.84 45
3831.98 45
3832.13 48
3832.27 54
3832.41 62
3832.55 69
3832.69 74
3832.84 76
3832.98 75
3833.12 73
3833.26 70
3833.40 69
3833.55 70
3833.69 75
3833.83 82
3833.97 90
3834.11 96
3834.26 101
3834.40 101
3834.54 98
3834.68 93
3834.82 86
3834.97 79
3835.11 73
3835.25 69
3835.39 66
3835.53 65
3835.68 63
3835.82 62
3835.96 61
3836.10 59
3836.25 57
3836.39 55
3836.53 53
3836.67 51
3836.81 50
3836.96 50
3837.10 52
3837.24 55
3837.38 59
3837.52 64
3837.67 69
3837.81 72
3837.95 74
3838.09 75
3838.23 74
3838.38 72
3838.52 71
3838.66 70
3838.80 70
3838.94 71
3839.09 73
3839.23 75
3839.37 77
3839.51 79
3839.66 82
3839.80 85
3839.94 88
3840.08 91
3840.22 94
3840.37 96
3840.51 96
3840.65 97
3840.79 97
3840.93 97
3841.08 98
3841.22 98
3841.36 99
3841.50 98
3841.65 96
3841.79 92
3841.93 85
3842.07 77
3842.21 66
3842.36 56
3842.50 46
3842.64 37
3842.78 31
3842.92 27
3843.07 25
3843.21 25
3843.35 26
3843.49 28
3843.64 32
3843.78 36
3843.92 41
3844.06 48
3844.20 55
3844.35 62
3844.49 68
3844.63 73
3844.77 76
3844.92 77
3845.06 77
3845.20 76
3845.34 73
3845.48 72
3845.63 70
3845.77 70
3845.91 70
3846.05 71
3846.20 70
3846.34 68
3846.48 65
3846.62 60
3846.76 55
3846.91 52
3847.05 50
3847.19 51
3847.33 54
3847.48 59
3847.62 65
3847.76 71
3847.90 76
3848.04 80
3848.19 83
3848.33 84
3848.47 83
3848.61 81
3848.76 77
3848.90 73
3849.04 67
3849.18 63
3849.33 59
3849.47 58
3849.61 59
3849.75 61
3849.89 65
3850.04 69
3850.18 72
3850.32 72
3850.46 70
3850.61 65
3850.75 59
3850.89 52
3851.03 45
3851.18 39
3851.32 35
3851.46 32
3851.60 30
3851.74 28
3851.89 27
3852.03 26
3852.17 24
3852.31 23
3852.46 22
3852.60 21
3852.74 21
3852.88 22
3853.03 23
3853.17 24
3853.31 25
3853.45 26
3853.60 27
3853.74 29
3853.88 33
3854.02 38
3854.16 45
3854.31 53
3854.45 62
3854.59 71
3854.73 77
3854.88 82
3855.02 83
3855.16 81
3855.30 76
3855.45 70
3855.59 62
3855.73 56
3855.87 50
3856.02 47
3856.16 45
3856.30 46
3856.44 47
3856.59 47
3856.73 46
3856.87 44
3857.01 40
3857.16 35
3857.30 30
3857.44 26
3857.58 23
3857.73 22
3857.87 23
3858.01 26
3858.15 31
3858.30 37
3858.44 44
3858.58 51
3858.72 58
3858.87 63
3859.01 65
3859.15 66
3859.29 64
3859.43 59
3859.58 54
3859.72 47
3859.86 41
3860.00 35
3860.15 30
3860.29 27
3860.43 26
3860.57 27
3860.72 30
3860.86 35
3861.00 41
3861.14 46
3861.29 50
3861.43 52
3861.57 51
3861.72 48
3861.86 44
3862.00 38
3862.14 33
3862.29 28
3862.43 24
3862.57 21
3862.71 19
3862.86 17
3863.00 17
3863.14 17
3863.28 18
3863.43 20
3863.57 23
3863.71 26
3863.85 31
3864.00 35
3864.14 39
3864.28 42
3864.42 43
3864.57 43
3864.71 41
3864.85 39
3864.99 36
3865.14 35
3865.28 35
3865.42 37
3865.56 41
3865.71 45
3865.85 50
3865.99 53
3866.13 54
3866.28 53
3866.42 49
3866.56 44
3866.71 39
3866.85 35
3866.99 34
3867.13 34
3867.28 36
3867.42 40
3867.56 44
3867.70 46
3867.85 47
3867.99 45
3868.13 41
3868.27 35
3868.42 30
3868.56 25
3868.70 21
3868.84 20
3868.99 20
3869.13 22
3869.27 24
3869.42 26
3869.56 28
3869.70 28
3869.84 28
3869.99 27
3870.13 25
3870.27 24
3870.41 24
3870.56 25
3870.70 27
3870.84 30
3870.98 33
3871.13 36
3871.27 37
3871.41 37
3871.56 37
3871.70 36
3871.84 35
3871.98 36
3872.13 38
3872.27 41
3872.41 45
3872.55 50
3872.70 54
3872.84 57
3872.98 57
3873.13 55
3873.27 50
3873.41 42
3873.55 32
3873.70 21
3873.84 11
3873.98 2
3874.12 0
3874.27 0
3874.41 0
3874.55 0
3874.70 0
3874.84 0
3874.98 0
3875.12 2
3875.27 4
3875.41 6
3875.55 7
3875.70 8
3875.84 9
3875.98 11
3876.12 14
3876.27 17
3876.41 21
3876.55 25
3876.69 29
3876.84 33
3876.98 35
3877.12 37
3877.27 37
3877.41 38
3877.55 38
3877.69 39
3877.84 40
3877.98 42
3878.12 43
3878.27 44
3878.41 42
3878.55 38
3878.69 32
3878.84 24
3878.98 16
3879.12 8
3879.27 2
3879.41 0
3879.55 0
3879.69 4
3879.84 9
3879.98 14
3880.12 18
3880.27 20
3880.41 21
3880.55 20
3880.69 18
3880.84 15
3880.98 13
3881.12 11
3881.27 8
3881.41 5
3881.55 1
3881.69 0
3881.84 0
3881.98 0
3882.12 0
3882.27 0
3882.41 4
3882.55 14
3882.69 27
3882.84 39
3882.98 49
3883.12 56
3883.27 60
3883.41 63
3883.55 64
3883.70 65
3883.84 67
3883.98 71
3884.12 76
3884.27 82
3884.41 88
3884.55 94
3884.70 100
3884.84 105
3884.98 109
3885.12 112
3885.27 114
3885.41 116
3885.55 118
3885.70 121
3885.84 126
3885.98 132
3886.13 139
3886.27 146
3886.41 153
3886.55 160
3886.70 166
3886.84 172
3886.98 179
3887.13 186
3887.27 194
3887.41 202
3887.56 209
3887.70 214
3887.84 216
3887.98 215
3888.13 212
3888.27 208
3888.41 204
3888.56 201
3888.70 198
3888.84 195
3888.99 190
3889.13 185
3889.27 177
3889.41 170
3889.56 163
3889.70 158
3889.84 157
3889.99 158
3890.13 162
3890.27 166
3890.42 170
3890.56 171
3890.70 169
3890.85 163
3890.99 155
3891.13 146
3891.27 135
3891.42 125
3891.56 116
3891.70 106
3891.85 98
3891.99 89
3892.13 80
3892.28 71
3892.42 64
3892.56 57
3892.71 52
3892.85 49
3892.99 48
3893.13 49
3893.28 52
3893.42 56
3893.56 61
3893.71 67
3893.85 75
3893.99 83
3894.14 92
3894.28 100
3894.42 107
3894.57 111
3894.71 113
3894.85 113
3895.00 112
3895.14 109
3895.28 105
3895.42 102
3895.57 98
3895.71 95
3895.85 91
3896.00 88
3896.14 84
3896.28 79
3896.43 73
3896.57 67
3896.71 61
3896.86 54
3897.00 47
3897.14 41
3897.29 37
3897.43 34
3897.57 34
3897.72 36
3897.86 41
3898.00 47
3898.14 53
3898.29 60
3898.43 66
3898.57 71
3898.72 75
3898.86 77
3899.00 77
3899.15 76
3899.29 74
3899.43 71
3899.58 68
3899.72 65
3899.86 62
3900.01 59
3900.15 55
3900.29 51
3900.44 47
3900.58 43
3900.72 40
3900.87 38
3901.01 36
3901.15 36
3901.30 35
3901.44 35
3901.58 33
3901.73 32
3901.87 31
3902.01 32
3902.16 34
3902.30 38
3902.44 44
3902.59 51
3902.73 58
3902.87 63
3903.02 68
3903.16 70
3903.30 69
3903.44 67
3903.59 63
3903.73 57
3903.87 50
3904.02 43
3904.16 38
3904.30 33
3904.45 30
3904.59 29
3904.73 29
3904.88 30
3905.02 32
3905.16 35
3905.31 40
3905.45 46
3905.59 54
3905.74 63
3905.88 73
3906.02 83
3906.17 93
3906.31 100
3906.45 106
3906.60 107
3906.74 105
3906.88 99
3907.03 91
3907.17 81
3907.31 72
3907.46 64
3907.60 59
3907.74 57
3907.89 59
3908.03 63
3908.18 68
3908.32 74
3908.46 78
3908.61 81
3908.75 81
3908.89 80
3909.04 75
3909.18 70
3909.32 65
3909.47 60
3909.61 57
3909.75 56
3909.90 57
3910.04 60
3910.18 64
3910.33 67
3910.47 70
3910.61 70
3910.76 69
3910.90 66
3911.04 64
3911.19 62
3911.33 63
3911.47 67
3911.62 73
3911.76 81
3911.90 89
3912.05 96
3912.19 100
3912.33 101
3912.48 98
3912.62 93
3912.76 86
3912.91 77
3913.05 68
3913.20 58
3913.34 49
3913.48 39
3913.63 30
3913.77 22
3913.91 16
3914.06 13
3914.20 14
3914.34 18
3914.49 24
3914.63 32
3914.77 38
3914.92 43
3915.06 45
3915.20 45
3915.35 43
3915.49 40
3915.63 37
3915.78 34
3915.92 33
3916.07 32
3916.21 31
3916.35 30
3916.50 27
3916.64 24
3916.78 20
3916.93 17
3917.07 13
3917.21 12
3917.36 11
3917.50 11
3917.64 11
3917.79 11
3917.93 11
3918.07 11
3918.22 11
3918.36 11
3918.51 11
3918.65 14
3918.79 18
3918.94 24
3919.08 32
3919.22 40
3919.37 48
3919.51 55
3919.65 59
3919.80 61
3919.94 60
3920.08 57
3920.23 53
3920.37 48
3920.52 44
3920.66 41
3920.80 40
3920.95 40
3921.09 41
3921.23 44
3921.38 47
3921.52 51
3921.66 55
3921.81 59
3921.95 63
3922.10 68
3922.24 74
3922.38 80
3922.53 85
3922.67 89
3922.81 92
3922.96 91
3923.10 88
3923.24 83
3923.39 77
3923.53 72
3923.68 67
3923.82 64
3923.96 62
3924.11 61
3924.25 60
3924.39 57
3924.54 54
3924.68 49
3924.83 44
3924.97 39
3925.11 35
3925.26 33
3925.40 32
3925.54 33
3925.69 36
3925.83 38
3925.97 40
3926.12 41
3926.26 39
3926.41 36
3926.55 31
3926.69 26
3926.84 21
3926.98 19
3927.12 19
3927.27 22
3927.41 25
3927.56 29
3927.70 31
3927.84 30
3927.99 28
3928.13 25
3928.27 22
3928.42 22
3928.56 24
3928.71 30
3928.85 38
3928.99 47
3929.14 56
3929.28 62
3929.42 67
3929.57 70
3929.71 71
3929.86 73
3930.00 75
3930.14 78
3930.29 80
3930.43 83
3930.57 85
3930.72 87
3930.86 88
3931.01 88
3931.15 88
3931.29 88
3931.44 87
3931.58 86
3931.73 84
3931.87 83
3932.01 81
3932.16 80
3932.30 80
3932.44 80
3932.59 82
3932.73 84
3932.88 87
3933.02 89
3933.16 91
3933.31 92
3933.45 92
3933.59 91
3933.74 91
3933.88 91
3934.03 91
3934.17 91
3934.31 91
3934.46 90
3934.60 89
3934.75 87
3934.89 84
3935.03 82
3935.18 81
3935.32 81
3935.47 82
3935.61 85
3935.75 88
3935.90 93
3936.04 98
3936.18 103
3936.33 109
3936.47 115
3936.62 121
3936.76 127
3936.90 132
3937.05 136
3937.19 138
3937.34 138
3937.48 135
3937.62 129
3937.77 121
3937.91 111
3938.06 101
3938.20 90
3938.34 79
3938.49 70
3938.63 63
3938.78 58
3938.92 55
3939.06 54
3939.21 56
3939.35 59
3939.49 63
3939.64 67
3939.78 69
3939.93 68
3940.07 64
3940.21 58
3940.36 50
3940.50 41
3940.65 35
3940.79 31
3940.93 30
3941.08 31
3941.22 34
3941.37 37
3941.51 39
3941.65 41
3941.80 42
3941.94 42
3942.09 43
3942.23 44
3942.37 46
3942.52 49
3942.66 51
3942.81 53
3942.95 54
3943.09 53
3943.24 51
3943.38 47
3943.53 42
3943.67 35
3943.81 29
3943.96 23
3944.10 18
3944.25 15
3944.39 13
3944.53 13
3944.68 15
3944.82 17
3944.97 19
3945.11 22
3945.26 26
3945.40 32
3945.54 39
3945.69 49
3945.83 63
3945.98 80
3946.12 100
3946.26 123
3946.41 147
3946.55 173
3946.70 199
3946.84 225
3946.98 251
3947.13 276
3947.27 302
3947.42 330
3947.56 360
3947.70 393
3947.85 430
3947.99 469
3948.14 509
3948.28 552
3948.43 595
3948.57 640
3948.71 687
3948.86 735
3949.00 783
3949.15 830
3949.29 873
3949.43 912
3949.58 947
3949.72 979
3949.87 1010
3950.01 1042
3950.15 1076
3950.30 1115
3950.44 1157
3950.59 1199
3950.73 1239
3950.88 1271
3951.02 1295
3951.16 1308
3951.31 1311
3951.45 1305
3951.60 1293
3951.74 1277
3951.88 1260
3952.03 1241
3952.17 1221
3952.32 1200
3952.46 1176
3952.61 1149
3952.75 1118
3952.89 1085
3953.04 1051
3953.18 1015
3953.33 980
3953.47 945
3953.62 910
3953.76 875
3953.90 839
3954.05 802
3954.19 763
3954.34 723
3954.48 682
3954.62 642
3954.77 603
3954.91 567
3955.06 533
3955.20 504
3955.35 478
3955.49 455
3955.63 434
3955.78 415
3955.92 397
3956.07 381
3956.21 365
3956.36 351
3956.50 338
3956.64 326
3956.79 315
3956.93 304
3957.08 293
3957.22 281
3957.37 268
3957.51 255
3957.65 242
3957.80 231
3957.94 221
3958.09 215
3958.23 212
3958.38 211
3958.52 211
3958.66 213
3958.81 214
3958.95 212
3959.10 208
3959.24 200
3959.39 189
3959.53 176
3959.67 163
3959.82 150
3959.96 140
3960.11 133
3960.25 130
3960.40 129
3960.54 130
3960.68 132
3960.83 134
3960.97 135
3961.12 135
3961.26 134
3961.41 130
3961.55 125
3961.70 118
3961.84 108
3961.98 97
3962.13 85
3962.27 74
3962.42 63
3962.56 54
3962.71 48
3962.85 44
3962.99 42
3963.14 42
3963.28 42
3963.43 42
3963.57 42
3963.72 42
3963.86 41
3964.01 40
3964.15 39
3964.29 38
3964.44 38
3964.58 39
3964.73 41
3964.87 43
3965.02 47
3965.16 50
3965.31 53
3965.45 56
3965.59 57
3965.74 57
3965.88 57
3966.03 55
3966.17 54
3966.32 51
3966.46 49
3966.61 45
3966.75 42
3966.89 38
3967.04 35
3967.18 33
3967.33 33
3967.47 35
3967.62 37
3967.76 40
3967.91 42
3968.05 42
3968.19 41
3968.34 37
3968.48 34
3968.63 32
3968.77 32
3968.92 35
3969.06 40
3969.21 47
3969.35 52
3969.49 56
3969.64 58
3969.78 56
3969.93 51
3970.07 44
3970.22 35
3970.36 26
3970.51 17
3970.65 9
3970.80 3
3970.94 0
3971.08 0
3971.23 0
3971.37 0
3971.52 1
3971.66 2
3971.81 3
3971.95 3
3972.10 2
3972.24 0
3972.39 0
3972.53 0
3972.67 0
3972.82 0
3972.96 3
3973.11 9
3973.25 14
3973.40 20
3973.54 26
3973.69 32
3973.83 37
3973.98 41
3974.12 46
3974.26 49
3974.41 51
3974.55 52
3974.70 51
3974.84 48
3974.99 43
3975.13 37
3975.28 31
3975.42 25
3975.57 19
3975.71 14
3975.86 10
3976.00 8
3976.14 7
3976.29 9
3976.43 12
3976.58 16
3976.72 22
3976.87 30
3977.01 37
3977.16 45
3977.30 52
3977.45 59
3977.59 66
3977.74 72
3977.88 76
3978.02 80
3978.17 82
3978.31 82
3978.46 80
3978.60 75
3978.75 68
3978.89 60
3979.04 51
3979.18 43
3979.33 35
3979.47 30
3979.62 27
3979.76 26
3979.91 27
3980.05 30
3980.20 33
3980.34 35
3980.48 36
3980.63 37
3980.77 36
3980.92 35
3981.06 33
3981.21 33
3981.35 33
3981.50 35
3981.64 39
3981.79 44
3981.93 49
3982.08 54
3982.22 57
3982.37 57
3982.51 55
3982.66 49
3982.80 42
3982.94 33
3983.09 23
3983.23 14
3983.38 7
3983.52 1
3983.67 0
3983.81 0
3983.96 0
3984.10 0
3984.25 0
3984.39 0
3984.54 0
3984.68 0
3984.83 1
3984.97 3
3985.12 5
3985.26 8
3985.41 12
3985.55 17
3985.70 23
3985.84 31
3985.99 39
3986.13 47
3986.27 54
3986.42 60
3986.56 65
3986.71 69
3986.85 72
3987.00 74
3987.14 77
3987.29 78
3987.43 80
3987.58 81
3987.72 81
3987.87 80
3988.01 80
3988.16 78
3988.30 76
3988.45 75
3988.59 73
3988.74 71
3988.88 70
3989.03 68
3989.17 66
3989.32 64
3989.46 62
3989.61 60
3989.75 58
3989.90 58
3990.04 58
3990.19 59
3990.33 62
3990.48 66
3990.62 70
3990.77 74
3990.91 78
3991.05 80
3991.20 80
3991.34 79
3991.49 75
3991.63 69
3991.78 63
3991.92 55
3992.07 49
3992.21 42
3992.36 38
3992.50 35
3992.65 33
3992.79 34
3992.94 36
3993.08 40
3993.23 44
3993.37 47
3993.52 49
3993.66 49
3993.81 48
3993.95 46
3994.10 44
3994.24 42
3994.39 42
3994.53 44
3994.68 47
3994.82 50
3994.97 52
3995.11 52
3995.26 51
3995.40 47
3995.55 43
3995.69 38
3995.84 34
3995.98 32
3996.13 31
3996.27 32
3996.42 34
3996.56 38
3996.71 42
3996.85 45
3997.00 48
3997.14 51
3997.29 52
3997.43 53
3997.58 53
3997.72 51
3997.87 48
3998.01 44
3998.16 38
3998.30 32
3998.45 25
3998.59 20
3998.74 17
3998.88 17
3999.03 21
3999.17 27
3999.32 35
3999.46 43
3999.61 51
3999.75 57
3999.90 61
4000.04 63
4000.19 63
4000.33 62
4000.48 60
4000.62 57
4000.77 54
4000.91 51
4001.06 47
4001.20 45
4001.35 43
4001.49 41
4001.64 41
4001.78 41
4001.93 43
4002.07 46
4002.22 48
4002.36 50
4002.51 51
4002.66 51
4002.80 50
4002.95 47
4003.09 45
4003.24 44
4003.38 43
4003.53 44
4003.67 47
4003.82 51
4003.96 56
4004.11 60
4004.25 65
4004.40 68
4004.54 70
4004.69 71
4004.83 71
4004.98 69
4005.12 67
4005.27 65
4005.41 62
4005.56 59
4005.70 55
4005.85 51
4005.99 47
4006.14 44
4006.28 42
4006.43 41
4006.57 43
4006.72 47
4006.86 53
4007.01 61
4007.15 69
4007.30 76
4007.45 82
4007.59 85
4007.74 86
4007.88 84
4008.03 79
4008.17 72
4008.32 64
4008.46 56
4008.61 50
4008.75 47
4008.90 46
4009.04 49
4009.19 53
4009.33 57
4009.48 59
4009.62 60
4009.77 60
4009.91 58
4010.06 58
4010.20 58
4010.35 61
4010.49 65
4010.64 69
4010.79 73
4010.93 75
4011.08 76
4011.22 75
4011.37 75
4011.51 75
4011.66 76
4011.80 77
4011.95 77
4012.09 76
4012.24 72
4012.38 67
4012.53 61
4012.67 55
4012.82 51
4012.96 49
4013.11 50
4013.25 53
4013.40 56
4013.55 60
4013.69 63
4013.84 66
4013.98 67
4014.13 68
4014.27 69
4014.42 70
4014.56 70
4014.71 70
4014.85 71
4015.00 72
4015.14 76
4015.29 81
4015.43 89
4015.58 99
4015.73 110
4015.87 120
4016.02 129
4016.16 136
4016.31 140
4016.45 143
4016.60 143
4016.74 143
4016.89 143
4017.03 142
4017.18 142
4017.32 141
4017.47 140
4017.62 139
4017.76 137
4017.91 135
4018.05 133
4018.20 129
4018.34 126
4018.49 122
4018.63 117
4018.78 112
4018.92 107
4019.07 103
4019.21 101
4019.36 101
4019.51 103
4019.65 106
4019.80 111
4019.94 116
4020.09 120
4020.23 123
4020.38 125
4020.52 125
4020.67 125
4020.81 123
4020.96 122
4021.10 119
4021.25 116
4021.40 112
4021.54 108
4021.69 104
4021.83 101
4021.98 100
4022.12 103
4022.27 108
4022.41 115
4022.56 123
4022.70 129
4022.85 134
4023.00 136
4023.14 135
4023.29 134
4023.43 133
4023.58 133
4023.72 134
4023.87 136
4024.01 137
4024.16 136
4024.31 132
4024.45 126
4024.60 116
4024.74 106
4024.89 96
4025.03 87
4025.18 81
4025.32 79
4025.47 79
4025.61 81
4025.76 83
4025.91 84
4026.05 84
4026.20 80
4026.34 74
4026.49 66
4026.63 57
4026.78 48
4026.92 38
4027.07 29
4027.22 21
4027.36 14
4027.51 7
4027.65 1
4027.80 0
4027.94 0
4028.09 0
4028.23 0
4028.38 0
4028.53 0
4028.67 0
4028.82 0
4028.96 0
4029.11 3
4029.25 7
4029.40 13
4029.54 20
4029.69 28
4029.84 36
4029.98 42
4030.13 46
4030.27 46
4030.42 43
4030.56 38
4030.71 31
4030.86 24
4031.00 18
4031.15 13
4031.29 9
4031.44 7
4031.58 6
4031.73 6
4031.87 6
4032.02 6
4032.17 5
4032.31 4
4032.46 3
4032.60 1
4032.75 0
4032.89 0
4033.04 0
4033.19 0
4033.33 0
4033.48 0
4033.62 1
4033.77 7
4033.91 13
4034.06 18
4034.21 22
4034.35 24
4034.50 22
4034.64 19
4034.79 14
4034.93 9
4035.08 5
4035.23 1
4035.37 0
4035.52 0
4035.66 0
4035.81 0
4035.95 0
4036.10 0
4036.24 0
4036.39 0
4036.54 3
4036.68 6
4036.83 9
4036.97 11
4037.12 11
4037.27 11
4037.41 10
4037.56 11
4037.70 11
4037.85 12
4037.99 13
4038.14 14
4038.29 14
4038.43 13
4038.58 12
4038.72 10
4038.87 9
4039.01 10
4039.16 11
4039.31 14
4039.45 17
4039.60 20
4039.74 22
4039.89 24
4040.03 25
4040.18 24
4040.33 23
4040.47 20
4040.62 17
4040.76 13
4040.91 10
4041.06 6
4041.20 3
4041.35 0
4041.49 0
4041.64 0
4041.78 0
4041.93 0
4042.08 0
4042.22 0
4042.37 0
4042.51 0
4042.66 0
4042.80 1
4042.95 2
4043.10 4
4043.24 6
4043.39 8
4043.53 10
4043.68 12
4043.83 14
4043.97 16
4044.12 18
4044.26 20
4044.41 23
4044.56 27
4044.70 31
4044.85 34
4044.99 36
4045.14 36
4045.28 35
4045.43 32
4045.58 29
4045.72 26
4045.87 25
4046.01 26
4046.16 30
4046.31 35
4046.45 40
4046.60 45
4046.74 49
4046.89 51
4047.04 51
4047.18 50
4047.33 48
4047.47 45
4047.62 42
4047.76 38
4047.91 33
4048.06 30
4048.20 26
4048.35 24
4048.49 22
4048.64 21
4048.79 21
4048.93 19
4049.08 16
4049.22 11
4049.37 5
4049.52 0
4049.66 0
4049.81 0
4049.95 0
4050.10 0
4050.25 0
4050.39 1
4050.54 9
4050.68 15
4050.83 19
4050.98 18
4051.12 14
4051.27 9
4051.41 4
4051.56 0
4051.71 0
4051.85 4
4052.00 11
4052.14 20
4052.29 29
4052.44 39
4052.58 48
4052.73 56
4052.87 64
4053.02 71
4053.17 78
4053.31 84
4053.46 89
4053.60 92
4053.75 93
4053.90 91
4054.04 87
4054.19 81
4054.33 73
4054.48 64
4054.63 55
4054.77 47
4054.92 40
4055.06 34
4055.21 30
4055.36 28
4055.50 28
4055.65 28
4055.79 29
4055.94 31
4056.09 32
4056.23 32
4056.38 32
4056.52 32
4056.67 32
4056.82 33
4056.96 34
4057.11 36
4057.26 37
4057.40 39
4057.55 41
4057.69 41
4057.84 41
4057.99 39
4058.13 35
4058.28 31
4058.42 25
4058.57 18
4058.72 12
4058.86 7
4059.01 4
4059.15 4
4059.30 7
4059.45 13
4059.59 21
4059.74 30
4059.89 40
4060.03 48
4060.18 56
4060.32 62
4060.47 67
4060.62 73
4060.76 80
4060.91 88
4061.05 97
4061.20 106
4061.35 114
4061.49 121
4061.64 125
4061.79 126
4061.93 124
4062.08 120
4062.22 114
4062.37 109
4062.52 104
4062.66 100
4062.81 99
4062.95 98
4063.10 98
4063.25 97
4063.39 95
4063.54 91
4063.69 85
4063.83 77
4063.98 68
4064.12 59
4064.27 50
4064.42 41
4064.56 32
4064.71 24
4064.86 17
4065.00 11
4065.15 8
4065.29 6
4065.44 7
4065.59 10
4065.73 15
4065.88 19
4066.03 24
4066.17 27
4066.32 28
4066.46 29
4066.61 29
4066.76 29
4066.90 30
4067.05 32
4067.20 36
4067.34 40
4067.49 45
4067.63 50
4067.78 55
4067.93 60
4068.07 65
4068.22 71
4068.37 77
4068.51 83
4068.66 88
4068.80 91
4068.95 92
4069.10 91
4069.24 86
4069.39 80
4069.54 73
4069.68 65
4069.83 57
4069.98 50
4070.12 46
4070.27 43
4070.41 42
4070.56 44
4070.71 48
4070.85 54
4071.00 60
4071.15 66
4071.29 72
4071.44 78
4071.59 84
4071.73 90
4071.88 96
4072.02 102
4072.17 108
4072.32 114
4072.46 120
4072.61 126
4072.76 131
4072.90 136
4073.05 138
4073.20 138
4073.34 136
4073.49 131
4073.63 125
4073.78 119
4073.93 113
4074.07 109
4074.22 108
4074.37 109
4074.51 114
4074.66 121
4074.81 130
4074.95 140
4075.10 152
4075.24 165
4075.39 178
4075.54 189
4075.68 198
4075.83 204
4075.98 208
4076.12 209
4076.27 210
4076.42 212
4076.56 217
4076.71 224
4076.86 234
4077.00 244
4077.15 255
4077.29 264
4077.44 271
4077.59 274
4077.73 273
4077.88 268
4078.03 261
4078.17 251
4078.32 240
4078.47 228
4078.61 218
4078.76 210
4078.91 205
4079.05 203
4079.20 203
4079.35 203
4079.49 204
4079.64 202
4079.79 199
4079.93 193
4080.08 186
4080.22 179
4080.37 173
4080.52 168
4080.66 164
4080.81 162
4080.96 161
4081.10 161
4081.25 161
4081.40 160
4081.54 159
4081.69 157
4081.84 154
4081.98 150
4082.13 145
4082.28 141
4082.42 137
4082.57 133
4082.72 131
4082.86 130
4083.01 128
4083.16 126
4083.30 122
4083.45 117
4083.59 110
4083.74 104
4083.89 99
4084.03 96
4084.18 96
4084.33 97
4084.47 100
4084.62 102
4084.77 105
4084.91 106
4085.06 107
4085.21 106
4085.35 106
4085.50 106
4085.65 107
4085.79 108
4085.94 110
4086.09 112
4086.23 114
4086.38 117
4086.53 120
4086.67 123
4086.82 126
4086.97 127
4087.11 125
4087.26 121
4087.41 114
4087.55 104
4087.70 92
4087.85 79
4087.99 66
4088.14 54
4088.29 44
4088.43 36
4088.58 30
4088.73 27
4088.87 26
4089.02 27
4089.17 30
4089.31 35
4089.46 41
4089.61 46
4089.75 51
4089.90 54
4090.05 56
4090.19 57
4090.34 56
4090.49 55
4090.63 53
4090.78 50
4090.93 46
4091.07 41
4091.22 34
4091.37 27
4091.51 19
4091.66 12
4091.81 6
4091.95 1
4092.10 0
4092.25 0
4092.39 0
4092.54 0
4092.69 0
4092.83 0
4092.98 0
4093.13 0
4093.27 1
4093.42 4
4093.57 8
4093.71 12
4093.86 17
4094.01 24
4094.15 33
4094.30 42
4094.45 52
4094.59 61
4094.74 69
4094.89 75
4095.04 79
4095.18 81
4095.33 82
4095.48 82
4095.62 81
4095.77 80
4095.92 78
4096.06 76
4096.21 75
4096.36 74
4096.50 73
4096.65 73
4096.80 72
4096.94 70
4097.09 68
4097.24 65
4097.38 63
4097.53 62
4097.68 62
4097.82 64
4097.97 66
4098.12 69
4098.26 70
4098.41 68
4098.56 63
4098.71 55
4098.85 46
4099.00 37
4099.15 30
4099.29 26
4099.44 25
4099.59 28
4099.73 33
4099.88 39
4100.03 44
4100.17 47
4100.32 47
4100.47 46
4100.61 42
4100.76 38
4100.91 34
4101.06 30
4101.20 27
4101.35 25
4101.50 24
4101.64 23
4101.79 22
4101.94 22
4102.08 21
4102.23 21
4102.38 21
4102.52 22
4102.67 24
4102.82 28
4102.96 33
4103.11 40
4103.26 46
4103.41 51
4103.55 56
4103.70 59
4103.85 62
4103.99 65
4104.14 69
4104.29 74
4104.43 81
4104.58 88
4104.73 95
4104.88 100
4105.02 103
4105.17 103
4105.32 102
4105.46 99
4105.61 96
4105.76 93
4105.90 91
4106.05 89
4106.20 88
4106.34 87
4106.49 87
4106.64 88
4106.79 89
4106.93 91
4107.08 93
4107.23 94
4107.37 94
4107.52 93
4107.67 92
4107.81 89
4107.96 88
4108.11 87
4108.26 89
4108.40 92
4108.55 96
4108.70 100
4108.84 102
4108.99 102
4109.14 99
4109.28 94
4109.43 88
4109.58 82
4109.73 77
4109.87 76
4110.02 77
4110.17 81
4110.31 87
4110.46 93
4110.61 97
4110.76 99
4110.90 98
4111.05 95
4111.20 89
4111.34 82
4111.49 75
4111.64 69
4111.78 65
4111.93 62
4112.08 61
4112.23 61
4112.37 62
4112.52 62
4112.67 62
4112.81 61
4112.96 60
4113.11 58
4113.26 56
4113.40 54
4113.55 53
4113.70 51
4113.84 50
4113.99 49
4114.14 49
4114.29 49
4114.43 49
4114.58 50
4114.73 52
4114.87 54
4115.02 56
4115.17 58
4115.32 60
4115.46 60
4115.61 60
4115.76 58
4115.90 55
4116.05 51
4116.20 48
4116.35 45
4116.49 44
4116.64 44
4116.79 47
4116.93 51
4117.08 55
4117.23 59
4117.38 62
4117.52 62
4117.67 61
4117.82 58
4117.96 55
4118.11 53
4118.26 53
4118.41 55
4118.55 59
4118.70 64
4118.85 67
4118.99 67
4119.14 65
4119.29 60
4119.44 53
4119.58 45
4119.73 38
4119.88 32
4120.02 28
4120.17 26
4120.32 25
4120.47 25
4120.61 26
4120.76 28
4120.91 29
4121.06 30
4121.20 30
4121.35 30
4121.50 29
4121.64 28
4121.79 27
4121.94 26
4122.09 25
4122.23 25
4122.38 25
4122.53 26
4122.68 26
4122.82 26
4122.97 26
4123.12 24
4123.26 21
4123.41 18
4123.56 14
4123.71 11
4123.85 9
4124.00 8
4124.15 9
4124.30 11
4124.44 14
4124.59 17
4124.74 19
4124.88 21
4125.03 23
4125.18 24
4125.33 26
4125.47 28
4125.62 31
4125.77 33
4125.92 35
4126.06 37
4126.21 39
4126.36 42
4126.51 45
4126.65 49
4126.80 55
4126.95 62
4127.09 70
4127.24 79
4127.39 88
4127.54 96
4127.68 104
4127.83 110
4127.98 115
4128.13 118
4128.27 120
4128.42 122
4128.57 122
4128.72 121
4128.86 119
4129.01 117
4129.16 114
4129.31 110
4129.45 105
4129.60 101
4129.75 98
4129.89 95
4130.04 93
4130.19 93
4130.34 92
4130.48 92
4130.63 91
4130.78 89
4130.93 87
4131.07 84
4131.22 80
4131.37 77
4131.52 72
4131.66 67
4131.81 61
4131.96 55
4132.11 49
4132.25 43
4132.40 39
4132.55 36
4132.70 36
4132.84 37
4132.99 38
4133.14 40
4133.29 42
4133.43 43
4133.58 44
4133.73 45
4133.88 46
4134.02 48
4134.17 50
4134.32 54
4134.47 58
4134.61 62
4134.76 65
4134.91 67
4135.06 68
4135.20 67
4135.35 65
4135.50 62
4135.65 59
4135.79 56
4135.94 53
4136.09 51
4136.24 51
4136.38 52
4136.53 54
4136.68 57
4136.83 59
4136.97 60
4137.12 60
4137.27 59
4137.42 57
4137.56 55
4137.71 54
4137.86 54
4138.01 56
4138.15 59
4138.30 61
4138.45 61
4138.60 60
4138.74 56
4138.89 50
4139.04 44
4139.19 37
4139.33 32
4139.48 28
4139.63 26
4139.78 25
4139.92 23
4140.07 21
4140.22 19
4140.37 17
4140.51 14
4140.66 11
4140.81 8
4140.96 6
4141.10 4
4141.25 2
4141.40 1
4141.55 0
4141.69 0
4141.84 2
4141.99 5
4142.14 10
4142.29 17
4142.43 24
4142.58 31
4142.73 38
4142.88 42
4143.02 44
4143.17 44
4143.32 40
4143.47 34
4143.61 26
4143.76 19
4143.91 14
4144.06 10
4144.20 9
4144.35 10
4144.50 12
4144.65 16
4144.80 18
4144.94 20
4145.09 20
4145.24 18
4145.39 14
4145.53 10
4145.68 6
4145.83 2
4145.98 0
4146.12 0
4146.27 0
4146.42 0
4146.57 0
4146.72 0
4146.86 0
4147.01 0
4147.16 2
4147.31 5
4147.45 8
4147.60 9
4147.75 10
4147.90 10
4148.04 10
4148.19 9
4148.34 9
4148.49 9
4148.64 9
4148.78 10
4148.93 10
4149.08 10
4149.23 11
4149.37 12
4149.52 13
4149.67 15
4149.82 18
4149.97 22
4150.11 27
4150.26 31
4150.41 35
4150.56 37
4150.70 38
4150.85 37
4151.00 35
4151.15 32
4151.30 28
4151.44 25
4151.59 23
4151.74 22
4151.89 22
4152.03 22
4152.18 23
4152.33 23
4152.48 24
4152.63 24
4152.77 24
4152.92 25
4153.07 27
4153.22 30
4153.36 34
4153.51 38
4153.66 43
4153.81 47
4153.96 49
4154.10 51
4154.25 53
4154.40 53
4154.55 53
4154.69 53
4154.84 55
4154.99 58
4155.14 62
4155.29 67
4155.43 74
4155.58 80
4155.73 86
4155.88 91
4156.03 96
4156.17 101
4156.32 107
4156.47 115
4156.62 124
4156.76 135
4156.91 146
4157.06 155
4157.21 162
4157.36 165
4157.50 163
4157.65 158
4157.80 149
4157.95 138
4158.10 127
4158.24 117
4158.39 108
4158.54 100
4158.69 93
4158.84 85
4158.98 77
4159.13 68
4159.28 60
4159.43 53
4159.57 48
4159.72 47
4159.87 48
4160.02 53
4160.17 59
4160.31 65
4160.46 71
4160.61 76
4160.76 79
4160.91 81
4161.05 82
4161.20 81
4161.35 80
4161.50 77
4161.65 75
4161.79 72
4161.94 70
4162.09 68
4162.24 68
4162.39 69
4162.53 69
4162.68 69
4162.83 67
4162.98 64
4163.13 59
4163.27 53
4163.42 48
4163.57 45
4163.72 45
4163.87 46
4164.01 50
4164.16 56
4164.31 62
4164.46 68
4164.61 73
4164.75 77
4164.90 79
4165.05 79
4165.20 76
4165.35 72
4165.49 66
4165.64 59
4165.79 54
4165.94 49
4166.09 45
4166.23 42
4166.38 39
4166.53 36
4166.68 32
4166.83 27
4166.97 23
4167.12 18
4167.27 15
4167.42 12
4167.57 10
4167.71 9
4167.86 10
4168.01 13
4168.16 17
4168.31 24
4168.46 33
4168.60 43
4168.75 53
4168.90 62
4169.05 70
4169.20 76
4169.34 80
4169.49 83
4169.64 86
4169.79 89
4169.94 92
4170.08 95
4170.23 99
4170.38 102
4170.53 105
4170.68 107
4170.82 108
4170.97 108
4171.12 109
4171.27 108
4171.42 106
4171.57 102
4171.71 97
4171.86 90
4172.01 82
4172.16 73
4172.31 66
4172.45 61
4172.60 57
4172.75 57
4172.90 58
4173.05 61
4173.20 66
4173.34 71
4173.49 75
4173.64 79
4173.79 83
4173.94 85
4174.08 86
4174.23 86
4174.38 86
4174.53 86
4174.68 86
4174.83 87
4174.97 89
4175.12 90
4175.27 92
4175.42 94
4175.57 95
4175.71 97
4175.86 98
4176.01 100
4176.16 102
4176.31 102
4176.46 100
4176.60 96
4176.75 90
4176.90 81
4177.05 72
4177.20 63
4177.35 56
4177.49 52
4177.64 49
4177.79 49
4177.94 50
4178.09 51
4178.23 52
4178.38 54
4178.53 55
4178.68 58
4178.83 62
4178.98 66
4179.12 70
4179.27 72
4179.42 71
4179.57 68
4179.72 62
4179.87 55
4180.01 47
4180.16 41
4180.31 37
4180.46 35
4180.61 36
4180.76 37
4180.90 40
4181.05 41
4181.20 43
4181.35 44
4181.50 44
4181.65 45
4181.79 47
4181.94 50
4182.09 54
4182.24 58
4182.39 63
4182.54 67
4182.68 71
4182.83 75
4182.98 78
4183.13 81
4183.28 84
4183.43 85
4183.57 85
4183.72 83
4183.87 78
4184.02 70
4184.17 61
4184.32 52
4184.46 43
4184.61 38
4184.76 36
4184.91 39
4185.06 46
4185.21 56
4185.35 66
4185.50 75
4185.65 81
4185.80 84
4185.95 85
4186.10 83
4186.24 81
4186.39 81
4186.54 82
4186.69 85
4186.84 89
4186.99 92
4187.13 95
4187.28 96
4187.43 94
4187.58 89
4187.73 82
4187.88 73
4188.03 63
4188.17 53
4188.32 45
4188.47 39
4188.62 36
4188.77 36
4188.92 38
4189.06 42
4189.21 46
4189.36 50
4189.51 52
4189.66 54
4189.81 55
4189.96 57
4190.10 60
4190.25 63
4190.40 68
4190.55 74
4190.70 79
4190.85 82
4190.99 84
4191.14 83
4191.29 81
4191.44 77
4191.59 72
4191.74 67
4191.89 63
4192.03 59
4192.18 55
4192.33 52
4192.48 49
4192.63 47
4192.78 46
4192.93 45
4193.07 46
4193.22 49
4193.37 52
4193.52 56
4193.67 59
4193.82 61
4193.96 60
4194.11 59
4194.26 56
4194.41 54
4194.56 53
4194.71 52
4194.86 53
4195.00 54
4195.15 56
4195.30 59
4195.45 64
4195.60 70
4195.75 78
4195.90 89
4196.04 101
4196.19 114
4196.34 126
4196.49 137
4196.64 145
4196.79 151
4196.94 155
4197.08 157
4197.23 158
4197.38 157
4197.53 155
4197.68 152
4197.83 147
4197.98 141
4198.13 134
4198.27 127
4198.42 122
4198.57 119
4198.72 120
4198.87 125
4199.02 134
4199.17 148
4199.31 163
4199.46 179
4199.61 192
4199.76 203
4199.91 210
4200.06 214
4200.21 217
4200.35 218
4200.50 220
4200.65 223
4200.80 226
4200.95 230
4201.10 234
4201.25 237
4201.40 240
4201.54 243
4201.69 246
4201.84 252
4201.99 260
4202.14 274
4202.29 294
4202.44 321
4202.58 355
4202.73 395
4202.88 441
4203.03 491
4203.18 544
4203.33 599
4203.48 656
4203.63 715
4203.77 775
4203.92 834
4204.07 891
4204.22 945
4204.37 993
4204.52 1037
4204.67 1076
4204.82 1113
4204.96 1151
4205.11 1194
4205.26 1245
4205.41 1308
4205.56 1384
4205.71 1473
4205.86 1573
4206.01 1679
4206.15 1786
4206.30 1887
4206.45 1977
4206.60 2051
4206.75 2108
4206.90 2148
4207.05 2171
4207.20 2179
4207.34 2176
4207.49 2164
4207.64 2146
4207.79 2124
4207.94 2097
4208.09 2067
4208.24 2033
4208.39 1995
4208.53 1954
4208.68 1909
4208.83 1862
4208.98 1813
4209.13 1763
4209.28 1713
4209.43 1662
4209.58 1611
4209.72 1558
4209.87 1504
4210.02 1449
4210.17 1393
4210.32 1337
4210.47 1282
4210.62 1228
4210.77 1176
4210.92 1126
4211.06 1078
4211.21 1032
4211.36 987
4211.51 944
4211.66 904
4211.81 866
4211.96 829
4212.11 793
4212.26 757
4212.40 720
4212.55 682
4212.70 643
4212.85 606
4213.00 571
4213.15 541
4213.30 517
4213.45 499
4213.59 487
4213.74 479
4213.89 473
4214.04 465
4214.19 456
4214.34 443
4214.49 427
4214.64 409
4214.79 391
4214.94 375
4215.08 361
4215.23 351
4215.38 344
4215.53 339
4215.68 335
4215.83 332
4215.98 329
4216.13 327
4216.28 324
4216.42 321
4216.57 318
4216.72 314
4216.87 308
4217.02 299
4217.17 289
4217.32 276
4217.47 263
4217.62 249
4217.76 235
4217.91 224
4218.06 215
4218.21 208
4218.36 203
4218.51 199
4218.66 194
4218.81 189
4218.96 182
4219.11 174
4219.25 166
4219.40 158
4219.55 153
4219.70 149
4219.85 148
4220.00 150
4220.15 154
4220.30 158
4220.45 162
4220.60 164
4220.74 164
4220.89 161
4221.04 154
4221.19 146
4221.34 135
4221.49 123
4221.64 112
4221.79 101
4221.94 92
4222.09 87
4222.23 84
4222.38 84
4222.53 86
4222.68 91
4222.83 97
4222.98 103
4223.13 110
4223.28 116
4223.43 121
4223.58 125
4223.73 128
4223.87 129
4224.02 129
4224.17 129
4224.32 129
4224.47 129
4224.62 130
4224.77 132
4224.92 134
4225.07 138
4225.22 141
4225.37 146
4225.51 151
4225.66 157
4225.81 163
4225.96 169
4226.11 174
4226.26 177
4226.41 178
4226.56 177
4226.71 174
4226.86 172
4227.01 171
4227.15 173
4227.30 177
4227.45 183
4227.60 190
4227.75 197
4227.90 204
4228.05 209
4228.20 214
4228.35 216
4228.50 218
4228.65 220
4228.80 220
4228.94 219
4229.09 217
4229.24 213
4229.39 207
4229.54 198
4229.69 187
4229.84 174
4229.99 160
4230.14 148
4230.29 137
4230.44 129
4230.59 124
4230.73 122
4230.88 122
4231.03 124
4231.18 125
4231.33 126
4231.48 127
4231.63 129
4231.78 131
4231.93 134
4232.08 139
4232.23 144
4232.38 150
4232.52 156
4232.67 161
4232.82 164
4232.97 165
4233.12 164
4233.27 161
4233.42 156
4233.57 149
4233.72 141
4233.87 133
4234.02 125
4234.17 120
4234.32 118
4234.46 117
4234.61 118
4234.76 119
4234.91 119
4235.06 117
4235.21 112
4235.36 105
4235.51 98
4235.66 90
4235.81 82
4235.96 76
4236.11 72
4236.26 69
4236.41 69
4236.55 70
4236.70 72
4236.85 76
4237.00 81
4237.15 88
4237.30 94
4237.45 99
4237.60 103
4237.75 103
4237.90 100
4238.05 94
4238.20 86
4238.35 77
4238.50 69
4238.64 62
4238.79 57
4238.94 54
4239.09 53
4239.24 54
4239.39 56
4239.54 59
4239.69 63
4239.84 67
4239.99 71
4240.14 74
4240.29 77
4240.44 80
4240.59 81
4240.74 81
4240.89 81
4241.03 80
4241.18 78
4241.33 76
4241.48 74
4241.63 71
4241.78 69
4241.93 66
4242.08 65
4242.23 65
4242.38 66
4242.53 68
4242.68 72
4242.83 77
4242.98 81
4243.13 85
4243.28 87
4243.42 88
4243.57 88
4243.72 88
4243.87 87
4244.02 86
4244.17 85
4244.32 85
4244.47 84
4244.62 83
4244.77 82
4244.92 80
4245.07 78
4245.22 76
4245.37 75
4245.52 75
4245.67 76
4245.82 79
4245.97 83
4246.11 88
4246.26 92
4246.41 96
4246.56 99
4246.71 100
4246.86 101
4247.01 101
4247.16 102
4247.31 106
4247.46 112
4247.61 122
4247.76 135
4247.91 150
4248.06 166
4248.21 182
4248.36 196
4248.51 206
4248.66 213
4248.81 217
4248.95 219
4249.10 219
4249.25 218
4249.40 217
4249.55 215
4249.70 215
4249.85 216
4250.00 220
4250.15 226
4250.30 236
4250.45 249
4250.60 264
4250.75 282
4250.90 299
4251.05 316
4251.20 330
4251.35 340
4251.50 348
4251.65 353
4251.80 356
4251.95 357
4252.10 357
4252.24 355
4252.39 351
4252.54 344
4252.69 334
4252.84 323
4252.99 311
4253.14 301
4253.29 295
4253.44 294
4253.59 299
4253.74 308
4253.89 320
4254.04 332
4254.19 343
4254.34 350
4254.49 353
4254.64 351
4254.79 345
4254.94 335
4255.09 324
4255.24 311
4255.39 297
4255.54 285
4255.69 273
4255.84 264
4255.98 256
4256.13 250
4256.28 245
4256.43 242
4256.58 240
4256.73 238
4256.88 237
4257.03 236
4257.18 236
4257.33 236
4257.48 235
4257.63 234
4257.78 233
4257.93 230
4258.08 227
4258.23 222
4258.38 215
4258.53 207
4258.68 196
4258.83 184
4258.98 171
4259.13 157
4259.28 143
4259.43 129
4259.58 117
4259.73 107
4259.88 98
4260.03 92
4260.18 86
4260.33 81
4260.48 77
4260.62 73
4260.77 70
4260.92 68
4261.07 69
4261.22 71
4261.37 76
4261.52 81
4261.67 87
4261.82 91
4261.97 94
4262.12 94
4262.27 92
4262.42 87
4262.57 81
4262.72 74
4262.87 67
4263.02 61
4263.17 57
4263.32 55
4263.47 55
4263.62 56
4263.77 57
4263.92 57
4264.07 56
4264.22 54
4264.37 51
4264.52 48
4264.67 46
4264.82 45
4264.97 45
4265.12 46
4265.27 47
4265.42 48
4265.57 48
4265.72 48
4265.87 48
4266.02 48
4266.17 49
4266.32 50
4266.47 52
4266.62 53
4266.77 53
4266.92 51
4267.06 49
4267.21 47
4267.36 44
4267.51 41
4267.66 39
4267.81 36
4267.96 32
4268.11 27
4268.26 21
4268.41 14
4268.56 6
4268.71 0
4268.86 0
4269.01 0
4269.16 0
4269.31 0
4269.46 0
4269.61 0
4269.76 0
4269.91 1
4270.06 11
4270.21 21
4270.36 31
4270.51 39
4270.66 45
4270.81 48
4270.96 48
4271.11 45
4271.26 41
4271.41 34
4271.56 27
4271.71 20
4271.86 13
4272.01 9
4272.16 6
4272.31 7
4272.46 10
4272.61 15
4272.76 21
4272.91 26
4273.06 31
4273.21 34
4273.36 35
4273.51 36
4273.66 36
4273.81 35
4273.96 36
4274.11 36
4274.26 37
4274.41 37
4274.56 37
4274.71 37
4274.86 37
4275.01 37
4275.16 36
4275.31 36
4275.46 34
4275.61 31
4275.76 27
4275.91 23
4276.06 20
4276.21 19
4276.36 21
4276.51 28
4276.66 37
4276.81 49
4276.96 60
4277.11 71
4277.26 80
4277.41 85
4277.56 88
4277.71 88
4277.86 87
4278.01 83
4278.16 79
4278.31 74
4278.46 68
4278.61 62
4278.76 55
4278.91 49
4279.06 43
4279.21 39
4279.36 36
4279.51 36
4279.66 37
4279.81 39
4279.96 42
4280.11 45
4280.26 48
4280.41 50
4280.56 52
4280.71 54
4280.86 58
4281.01 63
4281.16 69
4281.31 74
4281.46 79
4281.61 80
4281.76 79
4281.91 76
4282.06 70
4282.21 65
4282.36 59
4282.51 55
4282.66 52
4282.81 50
4282.96 47
4283.11 43
4283.26 39
4283.41 34
4283.56 29
4283.71 24
4283.86 21
4284.01 20
4284.16 20
4284.31 22
4284.46 24
4284.61 26
4284.76 28
4284.91 28
4285.06 26
4285.21 23
4285.36 19
4285.51 15
4285.66 11
4285.81 8
4285.96 7
4286.11 7
4286.26 9
4286.41 12
4286.57 15
4286.72 18
4286.87 20
4287.02 21
4287.17 22
4287.32 22
4287.47 23
4287.62 23
4287.77 24
4287.92 26
4288.07 30
4288.22 35
4288.37 40
4288.52 45
4288.67 50
4288.82 54
4288.97 56
4289.12 58
4289.27 59
4289.42 60
4289.57 63
4289.72 67
4289.87 73
4290.02 79
4290.17 87
4290.32 94
4290.47 101
4290.62 108
4290.77 113
4290.92 119
4291.07 124
4291.22 129
4291.37 133
4291.52 136
4291.67 138
4291.82 138
4291.97 137
4292.12 138
4292.27 140
4292.42 146
4292.57 157
4292.72 172
4292.87 193
4293.02 217
4293.18 243
4293.33 270
4293.48 297
4293.63 321
4293.78 343
4293.93 363
4294.08 380
4294.23 395
4294.38 410
4294.53 424
4294.68 438
4294.83 451
4294.98 464
4295.13 475
4295.28 485
4295.43 492
4295.58 497
4295.73 499
4295.88 497
4296.03 493
4296.18 486
4296.33 477
4296.48 468
4296.63 460
4296.78 454
4296.93 451
4297.08 449
4297.23 449
4297.38 448
4297.53 446
4297.68 441
4297.84 432
4297.99 421
4298.14 409
4298.29 395
4298.44 382
4298.59 370
4298.74 360
4298.89 351
4299.04 342
4299.19 333
4299.34 322
4299.49 309
4299.64 295
4299.79 280
4299.94 265
4300.09 251
4300.24 239
4300.39 230
4300.54 223
4300.69 218
4300.84 213
4300.99 208
4301.14 203
4301.29 197
4301.44 191
4301.60 186
4301.75 183
4301.90 182
4302.05 181
4302.20 182
4302.35 182
4302.50 181
4302.65 178
4302.80 172
4302.95 165
4303.10 156
4303.25 146
4303.40 136
4303.55 127
4303.70 118
4303.85 110
4304.00 102
4304.15 96
4304.30 90
4304.45 85
4304.60 82
4304.76 81
4304.91 82
4305.06 84
4305.21 86
4305.36 87
4305.51 86
4305.66 83
4305.81 78
4305.96 70
4306.11 62
4306.26 54
4306.41 47
4306.56 43
4306.71 43
4306.86 46
4307.01 52
4307.16 62
4307.31 74
4307.46 87
4307.61 102
4307.77 117
4307.92 133
4308.07 149
4308.22 164
4308.37 180
4308.52 195
4308.67 211
4308.82 227
4308.97 241
4309.12 255
4309.27 266
4309.42 275
4309.57 281
4309.72 284
4309.87 286
4310.02 286
4310.17 287
4310.32 286
4310.48 285
4310.63 283
4310.78 279
4310.93 273
4311.08 266
4311.23 257
4311.38 249
4311.53 241
4311.68 235
4311.83 231
4311.98 229
4312.13 228
4312.28 228
4312.43 228
4312.58 226
4312.73 223
4312.89 218
4313.04 211
4313.19 203
4313.34 195
4313.49 187
4313.64 180
4313.79 175
4313.94 171
4314.09 168
4314.24 166
4314.39 164
4314.54 163
4314.69 162
4314.84 161
4314.99 160
4315.15 159
4315.30 157
4315.45 154
4315.60 152
4315.75 149
4315.90 146
4316.05 144
4316.20 143
4316.35 144
4316.50 146
4316.65 150
4316.80 155
4316.95 160
4317.10 166
4317.25 171
4317.41 176
4317.56 179
4317.71 181
4317.86 182
4318.01 181
4318.16 179
4318.31 176
4318.46 172
4318.61 168
4318.76 162
4318.91 156
4319.06 150
4319.21 144
4319.36 139
4319.52 134
4319.67 129
4319.82 123
4319.97 118
4320.12 112
4320.27 108
4320.42 104
4320.57 102
4320.72 102
4320.87 103
4321.02 104
4321.17 104
4321.32 104
4321.48 103
4321.63 101
4321.78 98
4321.93 96
4322.08 93
4322.23 91
4322.38 88
4322.53 84
4322.68 81
4322.83 77
4322.98 75
4323.13 74
4323.29 75
4323.44 79
4323.59 85
4323.74 91
4323.89 97
4324.04 101
4324.19 104
4324.34 104
4324.49 102
4324.64 98
4324.79 93
4324.94 87
4325.10 81
4325.25 75
4325.40 69
4325.55 63
4325.70 57
4325.85 52
4326.00 47
4326.15 44
4326.30 41
4326.45 39
4326.60 38
4326.75 39
4326.91 42
4327.06 48
4327.21 55
4327.36 65
4327.51 75
4327.66 86
4327.81 96
4327.96 104
4328.11 107
4328.26 107
4328.41 104
4328.57 97
4328.72 89
4328.87 80
4329.02 72
4329.17 65
4329.32 61
4329.47 59
4329.62 59
4329.77 62
4329.92 67
4330.07 74
4330.23 82
4330.38 89
4330.53 96
4330.68 100
4330.83 101
4330.98 101
4331.13 98
4331.28 94
4331.43 89
4331.58 84
4331.73 80
4331.89 77
4332.04 75
4332.19 73
4332.34 73
4332.49 73
4332.64 74
4332.79 76
4332.94 78
4333.09 80
4333.24 82
4333.40 84
4333.55 85
4333.70 85
4333.85 83
4334.00 80
4334.15 74
4334.30 67
4334.45 59
4334.60 51
4334.75 44
4334.91 40
4335.06 38
4335.21 38
4335.36 41
4335.51 45
4335.66 49
4335.81 52
4335.96 54
4336.11 55
4336.27 54
4336.42 53
4336.57 50
4336.72 46
4336.87 41
4337.02 36
4337.17 30
4337.32 25
4337.47 21
4337.62 19
4337.78 20
4337.93 23
4338.08 28
4338.23 33
4338.38 38
4338.53 41
4338.68 42
4338.83 43
4338.98 44
4339.14 46
4339.29 50
4339.44 56
4339.59 62
4339.74 68
4339.89 72
4340.04 74
4340.19 74
4340.34 74
4340.50 74
4340.65 77
4340.80 83
4340.95 91
4341.10 100
4341.25 109
4341.40 116
4341.55 120
4341.70 120
4341.86 117
4342.01 112
4342.16 105
4342.31 100
4342.46 96
4342.61 93
4342.76 92
4342.91 93
4343.06 93
4343.22 93
4343.37 94
4343.52 95
4343.67 97
4343.82 101
4343.97 107
4344.12 114
4344.27 121
4344.43 127
4344.58 130
4344.73 131
4344.88 131
4345.03 129
4345.18 129
4345.33 129
4345.48 132
4345.63 135
4345.79 138
4345.94 140
4346.09 139
4346.24 135
4346.39 127
4346.54 117
4346.69 107
4346.84 96
4347.00 88
4347.15 82
4347.30 79
4347.45 80
4347.60 82
4347.75 85
4347.90 88
4348.05 90
4348.21 90
4348.36 87
4348.51 81
4348.66 72
4348.81 62
4348.96 51
4349.11 40
4349.26 31
4349.42 24
4349.57 19
4349.72 15
4349.87 13
4350.02 11
4350.17 9
4350.32 6
4350.47 2
4350.63 0
4350.78 0
4350.93 0
4351.08 0
4351.23 0
4351.38 0
4351.53 0
4351.68 0
4351.84 6
4351.99 14
4352.14 23
4352.29 31
4352.44 38
4352.59 44
4352.74 48
4352.90 50
4353.05 51
4353.20 52
4353.35 53
4353.50 54
4353.65 55
4353.80 56
4353.95 58
4354.11 60
4354.26 61
4354.41 62
4354.56 63
4354.71 62
4354.86 61
4355.01 60
4355.17 57
4355.32 55
4355.47 52
4355.62 50
4355.77 49
4355.92 48
4356.07 48
4356.23 48
4356.38 49
4356.53 49
4356.68 48
4356.83 46
4356.98 43
4357.13 40
4357.29 37
4357.44 36
4357.59 36
4357.74 39
4357.89 42
4358.04 45
4358.19 48
4358.35 48
4358.50 47
4358.65 45
4358.80 42
4358.95 39
4359.10 37
4359.25 34
4359.41 31
4359.56 28
4359.71 24
4359.86 20
4360.01 16
4360.16 13
4360.31 12
4360.47 11
4360.62 12
4360.77 14
4360.92 17
4361.07 22
4361.22 29
4361.37 38
4361.53 48
4361.68 59
4361.83 70
4361.98 77
4362.13 81
4362.28 80
4362.43 75
4362.59 67
4362.74 57
4362.89 47
4363.04 38
4363.19 29
4363.34 21
4363.50 14
4363.65 7
4363.80 0
4363.95 0
4364.10 0
4364.25 0
4364.40 0
4364.56 0
4364.71 0
4364.86 0
4365.01 0
4365.16 3
4365.31 8
4365.46 13
4365.62 17
4365.77 21
4365.92 24
4366.07 26
4366.22 27
4366.37 27
4366.53 25
4366.68 22
4366.83 20
4366.98 18
4367.13 17
4367.28 18
4367.44 22
4367.59 29
4367.74 38
4367.89 49
4368.04 59
4368.19 69
4368.34 76
4368.50 79
4368.65 80
4368.80 77
4368.95 72
4369.10 67
4369.25 63
4369.41 61
4369.56 63
4369.71 69
4369.86 78
4370.01 90
4370.16 103
4370.32 116
4370.47 128
4370.62 139
4370.77 148
4370.92 155
4371.07 158
4371.23 159
4371.38 157
4371.53 155
4371.68 152
4371.83 150
4371.98 149
4372.14 151
4372.29 156
4372.44 162
4372.59 168
4372.74 175
4372.89 181
4373.05 187
4373.20 193
4373.35 199
4373.50 205
4373.65 211
4373.80 215
4373.96 218
4374.11 220
4374.26 221
4374.41 222
4374.56 223
4374.71 225
4374.87 227
4375.02 229
4375.17 230
4375.32 230
4375.47 227
4375.62 221
4375.78 212
4375.93 202
4376.08 191
4376.23 181
4376.38 173
4376.54 166
4376.69 161
4376.84 157
4376.99 154
4377.14 151
4377.29 146
4377.45 140
4377.60 132
4377.75 125
4377.90 117
4378.05 111
4378.20 107
4378.36 105
4378.51 105
4378.66 107
4378.81 109
4378.96 111
4379.12 114
4379.27 117
4379.42 121
4379.57 125
4379.72 130
4379.87 134
4380.03 139
4380.18 143
4380.33 147
4380.48 150
4380.63 153
4380.78 155
4380.94 157
4381.09 158
4381.24 160
4381.39 162
4381.54 165
4381.70 171
4381.85 180
4382.00 191
4382.15 204
4382.30 219
4382.45 233
4382.61 245
4382.76 255
4382.91 263
4383.06 271
4383.21 279
4383.37 289
4383.52 303
4383.67 320
4383.82 344
4383.97 374
4384.13 412
4384.28 460
4384.43 519
4384.58 587
4384.73 666
4384.88 752
4385.04 846
4385.19 946
4385.34 1052
4385.49 1164
4385.64 1281
4385.80 1402
4385.95 1525
4386.10 1647
4386.25 1765
4386.40 1877
4386.56 1982
4386.71 2081
4386.86 2177
4387.01 2271
4387.16 2368
4387.32 2468
4387.47 2569
4387.62 2670
4387.77 2767
4387.92 2854
4388.08 2931
4388.23 2995
4388.38 3048
4388.53 3092
4388.68 3128
4388.83 3158
4388.99 3182
4389.14 3200
4389.29 3211
4389.44 3212
4389.59 3205
4389.75 3189
4389.90 3167
4390.05 3140
4390.20 3110
4390.35 3078
4390.51 3045
4390.66 3008
4390.81 2965
4390.96 2916
4391.11 2859
4391.27 2792
4391.42 2717
4391.57 2636
4391.72 2549
4391.87 2459
4392.03 2367
4392.18 2273
4392.33 2179
4392.48 2084
4392.63 1988
4392.79 1891
4392.94 1794
4393.09 1700
4393.24 1610
4393.39 1526
4393.55 1449
4393.70 1380
4393.85 1316
4394.00 1256
4394.15 1197
4394.31 1138
4394.46 1078
4394.61 1018
4394.76 960
4394.92 905
4395.07 855
4395.22 812
4395.37 775
4395.52 745
4395.68 719
4395.83 697
4395.98 676
4396.13 654
4396.28 631
4396.44 606
4396.59 579
4396.74 551
4396.89 521
4397.04 492
4397.20 465
4397.35 440
4397.50 419
4397.65 400
4397.80 384
4397.96 369
4398.11 355
4398.26 342
4398.41 328
4398.57 314
4398.72 302
4398.87 291
4399.02 281
4399.17 272
4399.33 264
4399.48 256
4399.63 248
4399.78 238
4399.93 228
4400.09 216
4400.24 205
4400.39 195
4400.54 187
4400.70 181
4400.85 177
4401.00 174
4401.15 172
4401.30 169
4401.46 166
4401.61 163
4401.76 160
4401.91 158
4402.06 158
4402.22 159
4402.37 161
4402.52 163
4402.67 164
4402.83 164
4402.98 163
4403.13 161
4403.28 159
4403.43 157
4403.59 156
4403.74 156
4403.89 157
4404.04 157
4404.20 157
4404.35 156
4404.50 153
4404.65 149
4404.80 143
4404.96 136
4405.11 129
4405.26 122
4405.41 116
4405.57 113
4405.72 111
4405.87 112
4406.02 115
4406.17 118
4406.33 120
4406.48 122
4406.63 122
4406.78 122
4406.94 121
4407.09 122
4407.24 122
4407.39 124
4407.55 125
4407.70 124
4407.85 122
4408.00 117
4408.15 110
4408.31 102
4408.46 93
4408.61 85
4408.76 79
4408.92 74
4409.07 70
4409.22 68
4409.37 67
4409.52 67
4409.68 67
4409.83 70
4409.98 75
4410.13 81
4410.29 90
4410.44 99
4410.59 108
4410.74 116
4410.90 123
4411.05 128
4411.20 132
4411.35 134
4411.51 134
4411.66 133
4411.81 130
4411.96 125
4412.11 119
4412.27 113
4412.42 107
4412.57 102
4412.72 99
4412.88 98
4413.03 100
4413.18 102
4413.33 106
4413.49 111
4413.64 114
4413.79 118
4413.94 119
4414.10 120
4414.25 119
4414.40 117
4414.55 116
4414.71 115
4414.86 114
4415.01 115
4415.16 116
4415.31 117
4415.47 117
4415.62 116
4415.77 114
4415.92 112
4416.08 111
4416.23 112
4416.38 116
4416.53 123
4416.69 132
4416.84 142
4416.99 152
4417.14 159
4417.30 164
4417.45 165
4417.60 163
4417.75 159
4417.91 153
4418.06 147
4418.21 142
4418.36 138
4418.52 134
4418.67 131
4418.82 129
4418.97 128
4419.13 126
4419.28 124
4419.43 123
4419.58 122
4419.74 122
4419.89 125
4420.04 130
4420.19 139
4420.35 149
4420.50 162
4420.65 175
4420.80 187
4420.96 197
4421.11 204
4421.26 208
4421.41 208
4421.57 206
4421.72 201
4421.87 196
4422.02 190
4422.18 185
4422.33 182
4422.48 180
4422.63 181
4422.79 183
4422.94 185
4423.09 189
4423.24 192
4423.40 194
4423.55 196
4423.70 198
4423.85 199
4424.01 201
4424.16 202
4424.31 204
4424.46 205
4424.62 207
4424.77 208
4424.92 209
4425.07 211
4425.23 215
4425.38 219
4425.53 224
4425.68 230
4425.84 235
4425.99 240
4426.14 242
4426.30 242
4426.45 238
4426.60 232
4426.75 224
4426.91 214
4427.06 203
4427.21 192
4427.36 182
4427.52 173
4427.67 165
4427.82 158
4427.97 152
4428.13 147
4428.28 144
4428.43 143
4428.58 144
4428.74 148
4428.89 153
4429.04 159
4429.20 164
4429.35 168
4429.50 169
4429.65 168
4429.81 164
4429.96 160
4430.11 157
4430.26 154
4430.42 152
4430.57 152
4430.72 151
4430.87 149
4431.03 145
4431.18 141
4431.33 135
4431.49 129
4431.64 124
4431.79 119
4431.94 115
4432.10 111
4432.25 107
4432.40 103
4432.55 98
4432.71 95
4432.86 91
4433.01 89
4433.17 87
4433.32 87
4433.47 89
4433.62 92
4433.78 96
4433.93 102
4434.08 109
4434.23 116
4434.39 123
4434.54 128
4434.69 132
4434.85 133
4435.00 133
4435.15 132
4435.30 130
4435.46 130
4435.61 131
4435.76 134
4435.91 140
4436.07 148
4436.22 158
4436.37 167
4436.53 175
4436.68 181
4436.83 183
4436.98 181
4437.14 176
4437.29 168
4437.44 159
4437.60 148
4437.75 138
4437.90 128
4438.05 120
4438.21 114
4438.36 109
4438.51 105
4438.66 103
4438.82 103
4438.97 104
4439.12 107
4439.28 110
4439.43 113
4439.58 115
4439.73 116
4439.89 115
4440.04 112
4440.19 109
4440.35 107
4440.50 106
4440.65 105
4440.80 105
4440.96 104
4441.11 103
4441.26 100
4441.42 95
4441.57 90
4441.72 83
4441.87 77
4442.03 72
4442.18 67
4442.33 62
4442.49 58
4442.64 54
4442.79 50
4442.94 46
4443.10 43
4443.25 39
4443.40 37
4443.56 36
4443.71 36
4443.86 38
4444.01 40
4444.17 44
4444.32 48
4444.47 52
4444.63 54
4444.78 55
4444.93 54
4445.09 52
4445.24 49
4445.39 47
4445.54 46
4445.70 46
4445.85 46
4446.00 48
4446.16 49
4446.31 49
4446.46 49
4446.61 47
4446.77 46
4446.92 44
4447.07 42
4447.23 41
4447.38 38
4447.53 35
4447.69 31
4447.84 25
4447.99 19
4448.14 12
4448.30 5
4448.45 0
4448.60 0
4448.76 0
4448.91 0
4449.06 0
4449.22 0
4449.37 0
4449.52 0
4449.67 2
4449.83 5
4449.98 8
4450.13 9
4450.29 9
4450.44 7
4450.59 5
4450.75 4
4450.90 3
4451.05 3
4451.20 6
4451.36 11
4451.51 17
4451.66 25
4451.82 34
4451.97 41
4452.12 47
4452.28 50
4452.43 51
4452.58 51
4452.74 49
4452.89 48
4453.04 49
4453.19 52
4453.35 58
4453.50 66
4453.65 75
4453.81 83
4453.96 90
4454.11 94
4454.27 95
4454.42 93
4454.57 89
4454.72 84
4454.88 77
4455.03 70
4455.18 63
4455.34 58
4455.49 55
4455.64 55
4455.80 60
4455.95 68
4456.10 80
4456.26 94
4456.41 107
4456.56 118
4456.72 127
4456.87 132
4457.02 133
4457.17 131
4457.33 128
4457.48 125
4457.63 122
4457.79 119
4457.94 117
4458.09 116
4458.25 115
4458.40 114
4458.55 113
4458.71 111
4458.86 108
4459.01 104
4459.17 99
4459.32 93
4459.47 88
4459.63 85
4459.78 84
4459.93 85
4460.08 88
4460.24 92
4460.39 97
4460.54 101
4460.70 104
4460.85 106
4461.00 107
4461.16 108
4461.31 109
4461.46 110
4461.62 109
4461.77 108
4461.92 104
4462.08 99
4462.23 92
4462.38 85
4462.54 78
4462.69 72
4462.84 69
4463.00 67
4463.15 66
4463.30 67
4463.46 67
4463.61 66
4463.76 65
4463.92 64
4464.07 61
4464.22 59
4464.38 59
4464.53 59
4464.68 61
4464.83 65
4464.99 70
4465.14 75
4465.29 80
4465.45 84
4465.60 85
4465.75 84
4465.91 81
4466.06 76
4466.21 71
4466.37 66
4466.52 63
4466.67 61
4466.83 60
4466.98 59
4467.13 57
4467.29 54
4467.44 51
4467.59 47
4467.75 42
4467.90 39
4468.05 36
4468.21 34
4468.36 33
4468.51 32
4468.67 31
4468.82 31
4468.97 31
4469.13 32
4469.28 33
4469.43 35
4469.59 38
4469.74 41
4469.89 44
4470.05 47
4470.20 50
4470.35 54
4470.51 59
4470.66 65
4470.81 72
4470.97 78
4471.12 83
4471.27 87
4471.43 90
4471.58 91
4471.73 91
4471.89 91
4472.04 89
4472.19 87
4472.35 83
4472.50 77
4472.65 69
4472.81 60
4472.96 51
4473.12 43
4473.27 35
4473.42 28
4473.58 23
4473.73 19
4473.88 15
4474.04 13
4474.19 13
4474.34 15
4474.50 20
4474.65 27
4474.80 35
4474.96 45
4475.11 53
4475.26 60
4475.42 64
4475.57 65
4475.72 65
4475.88 64
4476.03 63
4476.18 64
4476.34 66
4476.49 69
4476.64 73
4476.80 74
4476.95 74
4477.10 71
4477.26 66
4477.41 59
4477.57 51
4477.72 44
4477.87 38
4478.03 33
4478.18 31
4478.33 31
4478.49 32
4478.64 34
4478.79 36
4478.95 38
4479.10 40
4479.25 40
4479.41 40
4479.56 40
4479.71 39
4479.87 37
4480.02 35
4480.17 33
4480.33 30
4480.48 29
4480.64 28
4480.79 28
4480.94 28
4481.10 28
4481.25 26
4481.40 23
4481.56 18
4481.71 12
4481.86 5
4482.02 0
4482.17 0
4482.32 0
4482.48 0
4482.63 4
4482.79 10
4482.94 15
4483.09 19
4483.25 21
4483.40 20
4483.55 17
4483.71 13
4483.86 10
4484.01 8
4484.17 9
4484.32 12
4484.47 18
4484.63 25
4484.78 32
4484.94 38
4485.09 43
4485.24 46
4485.40 46
4485.55 46
4485.70 43
4485.86 41
4486.01 39
4486.16 37
4486.32 37
4486.47 38
4486.63 39
4486.78 41
4486.93 43
4487.09 45
4487.24 46
4487.39 46
4487.55 45
4487.70 44
4487.85 42
4488.01 40
4488.16 38
4488.32 35
4488.47 32
4488.62 29
4488.78 26
4488.93 25
4489.08 24
4489.24 25
4489.39 27
4489.54 30
4489.70 32
4489.85 34
4490.01 34
4490.16 33
4490.31 30
4490.47 27
4490.62 23
4490.77 20
4490.93 17
4491.08 17
4491.24 17
4491.39 19
4491.54 21
4491.70 22
4491.85 22
4492.00 21
4492.16 18
4492.31 13
4492.47 7
4492.62 1
4492.77 0
4492.93 0
4493.08 0
4493.23 0
4493.39 0
4493.54 0
4493.70 0
4493.85 0
4494.00 3
4494.16 6
4494.31 10
4494.46 14
4494.62 18
4494.77 20
4494.93 21
4495.08 20
4495.23 18
4495.39 14
4495.54 10
4495.69 6
4495.85 2
4496.00 0
4496.16 0
4496.31 0
4496.46 3
4496.62 8
4496.77 14
4496.93 21
4497.08 27
4497.23 32
4497.39 34
4497.54 33
4497.69 31
4497.85 27
4498.00 24
4498.16 22
4498.31 22
4498.46 24
4498.62 26
4498.77 28
4498.92 28
4499.08 28
4499.23 27
4499.39 25
4499.54 25
4499.69 26
4499.85 28
4500.00 32
4500.16 36
4500.31 40
4500.46 44
4500.62 47
4500.77 50
4500.93 52
4501.08 54
4501.23 54
4501.39 55
4501.54 54
4501.69 51
4501.85 48
4502.00 44
4502.16 40
4502.31 36
4502.46 32
4502.62 30
4502.77 29
4502.93 29
4503.08 31
4503.23 34
4503.39 37
4503.54 42
4503.70 48
4503.85 55
4504.00 63
4504.16 73
4504.31 84
4504.47 95
4504.62 106
4504.77 116
4504.93 125
4505.08 132
4505.24 137
4505.39 140
4505.54 143
4505.70 145
4505.85 148
4506.00 151
4506.16 155
4506.31 158
4506.47 159
4506.62 159
4506.77 157
4506.93 154
4507.08 149
4507.24 143
4507.39 136
4507.54 130
4507.70 123
4507.85 116
4508.01 110
4508.16 102
4508.31 95
4508.47 88
4508.62 80
4508.78 74
4508.93 69
4509.08 66
4509.24 66
4509.39 66
4509.55 68
4509.70 70
4509.86 71
4510.01 71
4510.16 69
4510.32 67
4510.47 65
4510.63 63
4510.78 62
4510.93 61
4511.09 60
4511.24 58
4511.40 55
4511.55 51
4511.70 46
4511.86 41
4512.01 38
4512.17 37
4512.32 38
4512.47 42
4512.63 48
4512.78 55
4512.94 63
4513.09 70
4513.24 76
4513.40 80
4513.55 82
4513.71 81
4513.86 79
4514.02 75
4514.17 72
4514.32 69
4514.48 67
4514.63 67
4514.79 69
4514.94 71
4515.09 73
4515.25 74
4515.40 73
4515.56 71
4515.71 68
4515.86 65
4516.02 63
4516.17 62
4516.33 61
4516.48 61
4516.64 62
4516.79 61
4516.94 60
4517.10 56
4517.25 51
4517.41 45
4517.56 38
4517.71 31
4517.87 25
4518.02 20
4518.18 17
4518.33 16
4518.49 16
4518.64 18
4518.79 20
4518.95 22
4519.10 23
4519.26 24
4519.41 24
4519.56 25
4519.72 25
4519.87 26
4520.03 27
4520.18 30
4520.34 32
4520.49 35
4520.64 38
4520.80 41
4520.95 43
4521.11 45
4521.26 48
4521.42 51
4521.57 56
4521.72 61
4521.88 68
4522.03 74
4522.19 80
4522.34 84
4522.50 87
4522.65 88
4522.80 87
4522.96 84
4523.11 78
4523.27 71
4523.42 63
4523.57 56
4523.73 50
4523.88 45
4524.04 43
4524.19 42
4524.35 44
4524.50 47
4524.65 51
4524.81 54
4524.96 56
4525.12 58
4525.27 58
4525.43 56
4525.58 54
4525.73 51
4525.89 47
4526.04 43
4526.20 40
4526.35 37
4526.51 35
4526.66 36
4526.82 38
4526.97 41
4527.12 46
4527.28 51
4527.43 55
4527.59 57
4527.74 58
4527.90 57
4528.05 56
4528.20 57
4528.36 60
4528.51 65
4528.67 71
4528.82 78
4528.98 85
4529.13 89
4529.28 91
4529.44 91
4529.59 88
4529.75 85
4529.90 83
4530.06 81
4530.21 81
4530.37 82
4530.52 84
4530.67 85
4530.83 86
4530.98 86
4531.14 86
4531.29 87
4531.45 88
4531.60 91
4531.76 96
4531.91 101
4532.06 106
4532.22 110
4532.37 111
4532.53 111
4532.68 108
4532.84 104
4532.99 100
4533.14 95
4533.30 92
4533.45 89
4533.61 87
4533.76 83
4533.92 79
4534.07 75
4534.23 71
4534.38 67
4534.53 65
4534.69 65
4534.84 67
4535.00 70
4535.15 73
4535.31 76
4535.46 78
4535.62 79
4535.77 79
4535.93 78
4536.08 76
4536.23 75
4536.39 74
4536.54 74
4536.70 76
4536.85 79
4537.01 84
4537.16 90
4537.32 95
4537.47 99
4537.62 101
4537.78 101
4537.93 100
4538.09 98
4538.24 95
4538.40 92
4538.55 89
4538.71 86
4538.86 83
4539.02 80
4539.17 77
4539.32 75
4539.48 74
4539.63 73
4539.79 74
4539.94 77
4540.10 79
4540.25 82
4540.41 84
4540.56 85
4540.72 86
4540.87 86
4541.02 86
4541.18 87
4541.33 88
4541.49 89
4541.64 89
4541.80 88
4541.95 84
4542.11 79
4542.26 71
4542.42 62
4542.57 53
4542.72 43
4542.88 33
4543.03 23
4543.19 14
4543.34 7
4543.50 2
4543.65 1
4543.81 5
4543.96 13
4544.12 26
4544.27 43
4544.43 60
4544.58 75
4544.73 87
4544.89 94
4545.04 96
4545.20 93
4545.35 87
4545.51 78
4545.66 70
4545.82 62
4545.97 56
4546.13 52
4546.28 50
4546.44 50
4546.59 51
4546.75 53
4546.90 57
4547.05 62
4547.21 67
4547.36 71
4547.52 74
4547.67 75
4547.83 74
4547.98 72
4548.14 68
4548.29 65
4548.45 63
4548.60 64
4548.76 69
4548.91 77
4549.07 88
4549.22 103
4549.38 118
4549.53 134
4549.68 148
4549.84 157
4549.99 162
4550.15 160
4550.30 152
4550.46 139
4550.61 123
4550.77 106
4550.92 89
4551.08 75
4551.23 64
4551.39 57
4551.54 53
4551.70 52
4551.85 52
4552.01 52
4552.16 51
4552.32 48
4552.47 45
4552.62 41
4552.78 37
4552.93 33
4553.09 30
4553.24 28
4553.40 27
4553.55 27
4553.71 26
4553.86 25
4554.02 23
4554.17 22
4554.33 21
4554.48 20
4554.64 21
4554.79 22
4554.95 25
4555.10 29
4555.26 34
4555.41 41
4555.57 48
4555.72 55
4555.88 61
4556.03 66
4556.19 70
4556.34 73
4556.49 74
4556.65 73
4556.80 71
4556.96 67
4557.11 63
4557.27 57
4557.42 51
4557.58 46
4557.73 41
4557.89 38
4558.04 36
4558.20 34
4558.35 34
4558.51 33
4558.66 31
4558.82 28
4558.97 25
4559.13 23
4559.28 20
4559.44 19
4559.59 17
4559.75 17
4559.90 16
4560.06 16
4560.21 17
4560.37 19
4560.52 22
4560.68 27
4560.83 33
4560.99 39
4561.14 44
4561.30 50
4561.45 54
4561.61 58
4561.76 61
4561.92 63
4562.07 66
4562.23 68
4562.38 70
4562.54 71
4562.69 71
4562.85 71
4563.00 69
4563.16 67
4563.31 65
4563.46 64
4563.62 64
4563.77 66
4563.93 69
4564.08 72
4564.24 76
4564.39 80
4564.55 82
4564.70 84
4564.86 85
4565.01 85
4565.17 84
4565.32 83
4565.48 82
4565.63 80
4565.79 78
4565.94 76
4566.10 74
4566.25 73
4566.41 72
4566.56 72
4566.72 73
4566.87 74
4567.03 74
4567.18 74
4567.34 73
4567.49 73
4567.65 73
4567.80 74
4567.96 78
4568.11 83
4568.27 91
4568.42 99
4568.58 108
4568.73 115
4568.89 122
4569.04 126
4569.20 128
4569.36 127
4569.51 126
4569.67 123
4569.82 119
4569.98 114
4570.13 109
4570.29 103
4570.44 97
4570.60 90
4570.75 83
4570.91 76
4571.06 71
4571.22 68
4571.37 69
4571.53 72
4571.68 78
4571.84 86
4571.99 93
4572.15 99
4572.30 104
4572.46 106
4572.61 106
4572.77 103
4572.92 99
4573.08 93
4573.23 86
4573.39 79
4573.54 72
4573.70 65
4573.85 61
4574.01 59
4574.16 61
4574.32 65
4574.47 70
4574.63 77
4574.78 83
4574.94 88
4575.09 91
4575.25 91
4575.40 90
4575.56 87
4575.71 85
4575.87 82
4576.02 81
4576.18 80
4576.34 80
4576.49 80
4576.65 78
4576.80 74
4576.96 69
4577.11 63
4577.27 58
4577.42 54
4577.58 54
4577.73 56
4577.89 61
4578.04 67
4578.20 74
4578.35 80
4578.51 84
4578.66 85
4578.82 83
4578.97 79
4579.13 73
4579.28 65
4579.44 56
4579.59 46
4579.75 36
4579.90 27
4580.06 18
4580.22 11
4580.37 6
4580.53 3
4580.68 3
4580.84 5
4580.99 8
4581.15 13
4581.30 19
4581.46 25
4581.61 30
4581.77 34
4581.92 36
4582.08 36
4582.23 34
4582.39 29
4582.54 21
4582.70 12
4582.85 1
4583.01 0
4583.17 0
4583.32 0
4583.48 0
4583.63 0
4583.79 0
4583.94 0
4584.10 4
4584.25 12
4584.41 17
4584.56 20
4584.72 21
4584.87 21
4585.03 22
4585.18 23
4585.34 25
4585.49 28
4585.65 32
4585.81 36
4585.96 40
4586.12 43
4586.27 44
4586.43 45
4586.58 45
4586.74 44
4586.89 42
4587.05 39
4587.20 35
4587.36 32
4587.51 30
4587.67 28
4587.82 29
4587.98 31
4588.14 33
4588.29 37
4588.45 41
4588.60 44
4588.76 47
4588.91 49
4589.07 52
4589.22 54
4589.38 57
4589.53 61
4589.69 65
4589.84 71
4590.00 76
4590.16 82
4590.31 89
4590.47 95
4590.62 102
4590.78 109
4590.93 116
4591.09 124
4591.24 132
4591.40 140
4591.55 147
4591.71 155
4591.87 161
4592.02 168
4592.18 174
4592.33 181
4592.49 188
4592.64 197
4592.80 206
4592.95 216
4593.11 226
4593.26 236
4593.42 246
4593.58 254
4593.73 259
4593.89 262
4594.04 263
4594.20 261
4594.35 257
4594.51 251
4594.66 246
4594.82 242
4594.97 240
4595.13 241
4595.29 245
4595.44 251
4595.60 260
4595.75 269
4595.91 278
4596.06 285
4596.22 290
4596.37 291
4596.53 288
4596.69 280
4596.84 269
4597.00 254
4597.15 237
4597.31 219
4597.46 203
4597.62 187
4597.77 175
4597.93 165
4598.08 158
4598.24 153
4598.40 150
4598.55 148
4598.71 145
4598.86 142
4599.02 139
4599.17 135
4599.33 131
4599.48 127
4599.64 124
4599.80 123
4599.95 122
4600.11 123
4600.26 123
4600.42 124
4600.57 123
4600.73 122
4600.88 121
4601.04 119
4601.20 117
4601.35 116
4601.51 114
4601.66 113
4601.82 111
4601.97 108
4602.13 105
4602.29 100
4602.44 94
4602.60 87
4602.75 79
4602.91 71
4603.06 63
4603.22 54
4603.37 45
4603.53 37
4603.69 30
4603.84 26
4604.00 25
4604.15 29
4604.31 36
4604.46 46
4604.62 59
4604.78 71
4604.93 81
4605.09 88
4605.24 91
4605.40 92
4605.55 91
4605.71 89
4605.87 88
4606.02 89
4606.18 91
4606.33 93
4606.49 96
4606.64 97
4606.80 98
4606.95 98
4607.11 97
4607.27 96
4607.42 96
4607.58 95
4607.73 94
4607.89 93
4608.04 90
4608.20 87
4608.36 83
4608.51 80
4608.67 79
4608.82 80
4608.98 84
4609.13 90
4609.29 97
4609.45 105
4609.60 112
4609.76 118
4609.91 123
4610.07 128
4610.22 132
4610.38 138
4610.54 144
4610.69 150
4610.85 157
4611.00 163
4611.16 167
4611.32 170
4611.47 171
4611.63 171
4611.78 170
4611.94 169
4612.09 167
4612.25 165
4612.41 162
4612.56 160
4612.72 157
4612.87 153
4613.03 150
4613.18 146
4613.34 144
4613.50 142
4613.65 140
4613.81 139
4613.96 137
4614.12 134
4614.28 131
4614.43 125
4614.59 119
4614.74 111
4614.90 104
4615.05 96
4615.21 89
4615.37 84
4615.52 80
4615.68 78
4615.83 80
4615.99 84
4616.15 91
4616.30 98
4616.46 106
4616.61 112
4616.77 116
4616.92 116
4617.08 114
4617.24 110
4617.39 105
4617.55 100
4617.70 97
4617.86 94
4618.02 91
4618.17 89
4618.33 87
4618.48 84
4618.64 80
4618.79 77
4618.95 74
4619.11 71
4619.26 70
4619.42 69
4619.57 69
4619.73 68
4619.89 66
4620.04 63
4620.20 58
4620.35 53
4620.51 49
4620.67 47
4620.82 46
4620.98 47
4621.13 51
4621.29 56
4621.45 61
4621.60 66
4621.76 69
4621.91 71
4622.07 71
4622.23 71
4622.38 72
4622.54 75
4622.69 80
4622.85 87
4623.00 94
4623.16 101
4623.32 106
4623.47 108
4623.63 107
4623.78 102
4623.94 96
4624.10 88
4624.25 81
4624.41 75
4624.56 70
4624.72 66
4624.88 62
4625.03 58
4625.19 54
4625.34 50
4625.50 47
4625.66 44
4625.81 42
4625.97 41
4626.12 41
4626.28 41
4626.44 42
4626.59 43
4626.75 44
4626.90 46
4627.06 48
4627.22 50
4627.37 54
4627.53 60
4627.68 66
4627.84 74
4628.00 80
4628.15 85
4628.31 88
4628.47 88
4628.62 84
4628.78 78
4628.93 71
4629.09 63
4629.25 56
4629.40 52
4629.56 49
4629.71 49
4629.87 51
4630.03 54
4630.18 58
4630.34 63
4630.49 69
4630.65 75
4630.81 80
4630.96 86
4631.12 91
4631.27 94
4631.43 97
4631.59 97
4631.74 97
4631.90 97
4632.06 96
4632.21 95
4632.37 95
4632.52 96
4632.68 97
4632.84 99
4632.99 99
4633.15 99
4633.30 97
4633.46 94
4633.62 91
4633.77 87
4633.93 83
4634.08 81
4634.24 80
4634.40 81
4634.55 84
4634.71 89
4634.87 95
4635.02 102
4635.18 110
4635.33 117
4635.49 123
4635.65 128
4635.80 131
4635.96 133
4636.11 134
4636.27 133
4636.43 133
4636.58 132
4636.74 129
4636.90 125
4637.05 118
4637.21 110
4637.36 101
4637.52 92
4637.68 85
4637.83 80
4637.99 79
4638.15 82
4638.30 88
4638.46 95
4638.61 102
4638.77 108
4638.93 113
4639.08 116
4639.24 116
4639.40 114
4639.55 109
4639.71 103
4639.86 95
4640.02 88
4640.18 81
4640.33 77
4640.49 74
4640.65 74
4640.80 74
4640.96 75
4641.11 75
4641.27 75
4641.43 75
4641.58 75
4641.74 77
4641.90 80
4642.05 86
4642.21 93
4642.36 100
4642.52 107
4642.68 113
4642.83 116
4642.99 119
4643.15 120
4643.30 120
4643.46 119
4643.61 118
4643.77 116
4643.93 115
4644.08 113
4644.24 112
4644.40 111
4644.55 110
4644.71 109
4644.87 109
4645.02 109
4645.18 109
4645.33 109
4645.49 109
4645.65 110
4645.80 111
4645.96 113
4646.12 115
4646.27 119
4646.43 125
4646.59 133
4646.74 143
4646.90 156
4647.05 171
4647.21 187
4647.37 205
4647.52 224
4647.68 244
4647.84 264
4647.99 284
4648.15 303
4648.31 322
4648.46 341
4648.62 358
4648.77 374
4648.93 388
4649.09 402
4649.24 415
4649.40 430
4649.56 448
4649.71 471
4649.87 499
4650.03 532
4650.18 572
4650.34 616
4650.49 663
4650.65 714
4650.81 766
4650.96 819
4651.12 871
4651.28 923
4651.43 971
4651.59 1015
4651.75 1052
4651.90 1084
4652.06 1109
4652.22 1130
4652.37 1148
4652.53 1165
4652.69 1182
4652.84 1201
4653.00 1222
4653.15 1242
4653.31 1262
4653.47 1279
4653.62 1292
4653.78 1300
4653.94 1301
4654.09 1295
4654.25 1281
4654.41 1262
4654.56 1240
4654.72 1216
4654.88 1193
4655.03 1172
4655.19 1153
4655.35 1135
4655.50 1117
4655.66 1097
4655.81 1074
4655.97 1047
4656.13 1018
4656.28 988
4656.44 958
4656.60 928
4656.75 900
4656.91 873
4657.07 847
4657.22 821
4657.38 795
4657.54 768
4657.69 741
4657.85 714
4658.01 687
4658.16 660
4658.32 633
4658.48 607
4658.63 582
4658.79 557
4658.95 532
4659.10 509
4659.26 487
4659.42 467
4659.57 450
4659.73 434
4659.89 419
4660.04 405
4660.20 390
4660.35 374
4660.51 358
4660.67 342
4660.82 328
4660.98 316
4661.14 308
4661.29 303
4661.45 300
4661.61 297
4661.76 293
4661.92 287
4662.08 278
4662.23 267
4662.39 255
4662.55 243
4662.70 233
4662.86 225
4663.02 220
4663.17 217
4663.33 215
4663.49 212
4663.64 209
4663.80 204
4663.96 198
4664.11 191
4664.27 184
4664.43 176
4664.58 168
4664.74 160
4664.90 151
4665.05 143
4665.21 135
4665.37 127
4665.52 122
4665.68 120
4665.84 120
4665.99 123
4666.15 128
4666.31 132
4666.46 136
4666.62 138
4666.78 137
4666.93 135
4667.09 133
4667.25 131
4667.40 131
4667.56 132
4667.72 135
4667.87 139
4668.03 144
4668.19 149
4668.34 153
4668.50 156
4668.66 157
4668.81 154
4668.97 149
4669.13 142
4669.28 135
4669.44 129
4669.60 126
4669.76 128
4669.91 133
4670.07 141
4670.23 150
4670.38 159
4670.54 166
4670.70 169
4670.85 168
4671.01 164
4671.17 157
4671.32 150
4671.48 143
4671.64 138
4671.79 135
4671.95 135
4672.11 136
4672.26 138
4672.42 141
4672.58 142
4672.73 142
4672.89 141
4673.05 139
4673.20 138
4673.36 139
4673.52 141
4673.67 145
4673.83 150
4673.99 155
4674.15 160
4674.30 163
4674.46 164
4674.62 164
4674.77 163
4674.93 160
4675.09 157
4675.24 155
4675.40 153
4675.56 152
4675.71 151
4675.87 150
4676.03 149
4676.18 148
4676.34 146
4676.50 144
4676.65 141
4676.81 141
4676.97 141
4677.13 145
4677.28 150
4677.44 158
4677.60 167
4677.75 177
4677.91 187
4678.07 196
4678.22 204
4678.38 210
4678.54 216
4678.69 222
4678.85 227
4679.01 232
4679.16 238
4679.32 244
4679.48 249
4679.64 255
4679.79 261
4679.95 267
4680.11 273
4680.26 279
4680.42 285
4680.58 292
4680.73 297
4680.89 301
4681.05 304
4681.20 305
4681.36 304
4681.52 302
4681.68 300
4681.83 296
4681.99 290
4682.15 284
4682.30 276
4682.46 266
4682.62 254
4682.77 241
4682.93 228
4683.09 215
4683.25 204
4683.40 196
4683.56 192
4683.72 190
4683.87 192
4684.03 196
4684.19 201
4684.34 205
4684.50 207
4684.66 206
4684.82 203
4684.97 198
4685.13 190
4685.29 183
4685.44 176
4685.60 170
4685.76 166
4685.91 165
4686.07 167
4686.23 172
4686.39 178
4686.54 186
4686.70 195
4686.86 203
4687.01 210
4687.17 216
4687.33 220
4687.48 225
4687.64 230
4687.80 236
4687.96 243
4688.11 253
4688.27 265
4688.43 281
4688.58 300
4688.74 324
4688.90 354
4689.06 389
4689.21 428
4689.37 471
4689.53 516
4689.68 562
4689.84 609
4690.00 657
4690.15 708
4690.31 762
4690.47 818
4690.63 878
4690.78 941
4690.94 1004
4691.10 1069
4691.25 1135
4691.41 1201
4691.57 1269
4691.73 1337
4691.88 1406
4692.04 1476
4692.20 1544
4692.35 1611
4692.51 1674
4692.67 1732
4692.83 1785
4692.98 1831
4693.14 1869
4693.30 1900
4693.45 1924
4693.61 1943
4693.77 1958
4693.93 1970
4694.08 1980
4694.24 1988
4694.40 1995
4694.55 1997
4694.71 1995
4694.87 1986
4695.03 1969
4695.18 1944
4695.34 1910
4695.50 1870
4695.65 1825
4695.81 1777
4695.97 1729
4696.13 1682
4696.28 1634
4696.44 1585
4696.60 1535
4696.75 1482
4696.91 1427
4697.07 1370
4697.23 1312
4697.38 1255
4697.54 1200
4697.70 1148
4697.86 1099
4698.01 1052
4698.17 1008
4698.33 966
4698.48 926
4698.64 887
4698.80 849
4698.96 812
4699.11 774
4699.27 736
4699.43 696
4699.59 654
4699.74 611
4699.90 568
4700.06 525
4700.21 485
4700.37 449
4700.53 418
4700.69 394
4700.84 376
4701.00 364
4701.16 358
4701.31 355
4701.47 354
4701.63 353
4701.79 351
4701.94 346
4702.10 337
4702.26 325
4702.42 309
4702.57 291
4702.73 271
4702.89 252
4703.05 234
4703.20 218
4703.36 204
4703.52 192
4703.67 182
4703.83 174
4703.99 168
4704.15 163
4704.30 160
4704.46 157
4704.62 154
4704.78 150
4704.93 145
4705.09 139
4705.25 134
4705.41 131
4705.56 129
4705.72 129
4705.88 132
4706.03 136
4706.19 141
4706.35 144
4706.51 146
4706.66 146
4706.82 143
4706.98 139
4707.14 133
4707.29 127
4707.45 121
4707.61 116
4707.77 112
4707.92 109
4708.08 108
4708.24 107
4708.40 107
4708.55 108
4708.71 108
4708.87 108
4709.02 107
4709.18 103
4709.34 98
4709.50 92
4709.65 84
4709.81 77
4709.97 71
4710.13 66
4710.28 62
4710.44 58
4710.60 55
4710.76 51
4710.91 48
4711.07 45
4711.23 44
4711.39 45
4711.54 47
4711.70 52
4711.86 56
4712.02 61
4712.17 64
4712.33 65
4712.49 64
4712.65 62
4712.80 59
4712.96 56
4713.12 53
4713.28 51
4713.43 49
4713.59 46
4713.75 43
4713.91 40
4714.06 36
4714.22 33
4714.38 30
4714.54 28
4714.69 27
4714.85 28
4715.01 30
4715.17 33
4715.32 36
4715.48 40
4715.64 44
4715.80 48
4715.95 51
4716.11 53
4716.27 53
4716.43 52
4716.58 50
4716.74 46
4716.90 41
4717.06 35
4717.21 28
4717.37 21
4717.53 14
4717.69 8
4717.84 2
4718.00 0
4718.16 0
4718.32 0
4718.47 0
4718.63 0
4718.79 0
4718.95 0
4719.10 0
4719.26 2
4719.42 6
4719.58 10
4719.73 11
4719.89 12
4720.05 11
4720.21 9
4720.36 7
4720.52 5
4720.68 4
4720.84 1
4721.00 0
4721.15 0
4721.31 0
4721.47 0
4721.63 0
4721.78 0
4721.94 0
4722.10 1
4722.26 12
4722.41 25
4722.57 41
4722.73 56
4722.89 72
4723.04 84
4723.20 93
4723.36 98
4723.52 98
4723.68 93
4723.83 85
4723.99 74
4724.15 62
4724.31 50
4724.46 41
4724.62 34
4724.78 31
4724.94 31
4725.09 34
4725.25 39
4725.41 46
4725.57 53
4725.72 60
4725.88 66
4726.04 72
4726.20 77
4726.36 80
4726.51 81
4726.67 81
4726.83 79
4726.99 76
4727.14 72
4727.30 69
4727.46 66
4727.62 64
4727.77 63
4727.93 63
4728.09 64
4728.25 66
4728.41 66
4728.56 67
4728.72 66
4728.88 64
4729.04 62
4729.19 60
4729.35 59
4729.51 59
4729.67 61
4729.83 63
4729.98 67
4730.14 72
4730.30 76
4730.46 80
4730.61 84
4730.77 86
4730.93 87
4731.09 88
4731.25 87
4731.40 86
4731.56 85
4731.72 83
4731.88 82
4732.03 80
4732.19 79
4732.35 78
4732.51 78
4732.67 78
4732.82 79
4732.98 82
4733.14 85
4733.30 88
4733.45 91
4733.61 94
4733.77 95
4733.93 94
4734.09 92
4734.24 89
4734.40 87
4734.56 85
4734.72 85
4734.88 87
4735.03 89
4735.19 91
4735.35 92
4735.51 92
4735.66 89
4735.82 85
4735.98 81
4736.14 77
4736.30 75
4736.45 76
4736.61 77
4736.77 78
4736.93 77
4737.09 75
4737.24 70
4737.40 62
4737.56 54
4737.72 45
4737.87 38
4738.03 34
4738.19 31
4738.35 31
4738.51 32
4738.66 34
4738.82 37
4738.98 40
4739.14 43
4739.30 46
4739.45 48
4739.61 51
4739.77 53
4739.93 55
4740.09 55
4740.24 55
4740.40 55
4740.56 56
4740.72 58
4740.87 60
4741.03 63
4741.19 65
4741.35 66
4741.51 67
4741.66 65
4741.82 63
4741.98 61
4742.14 58
4742.30 55
4742.45 51
4742.61 47
4742.77 41
4742.93 34
4743.09 27
4743.24 20
4743.40 14
4743.56 9
4743.72 7
4743.88 8
4744.03 11
4744.19 16
4744.35 22
4744.51 29
4744.67 35
4744.82 39
4744.98 42
4745.14 43
4745.30 43
4745.46 41
4745.61 40
4745.77 38
4745.93 38
4746.09 38
4746.25 39
4746.40 40
4746.56 42
4746.72 45
4746.88 47
4747.04 50
4747.19 54
4747.35 56
4747.51 58
4747.67 59
4747.83 58
4747.98 54
4748.14 49
4748.30 43
4748.46 37
4748.62 33
4748.78 30
4748.93 31
4749.09 34
4749.25 39
4749.41 46
4749.57 54
4749.72 61
4749.88 69
4750.04 75
4750.20 81
4750.36 85
4750.51 88
4750.67 90
4750.83 90
4750.99 89
4751.15 87
4751.30 84
4751.46 80
4751.62 76
4751.78 71
4751.94 66
4752.10 59
4752.25 52
4752.41 44
4752.57 36
4752.73 27
4752.89 18
4753.04 9
4753.20 2
4753.36 0
4753.52 0
4753.68 0
4753.83 0
4753.99 0
4754.15 0
4754.31 0
4754.47 0
4754.63 1
4754.78 8
4754.94 16
4755.10 24
4755.26 31
4755.42 37
4755.57 41
4755.73 40
4755.89 37
4756.05 31
4756.21 23
4756.37 16
4756.52 9
4756.68 5
4756.84 3
4757.00 4
4757.16 6
4757.31 8
4757.47 11
4757.63 13
4757.79 15
4757.95 17
4758.11 19
4758.26 22
4758.42 26
4758.58 30
4758.74 35
4758.90 38
4759.06 40
4759.21 40
4759.37 36
4759.53 30
4759.69 23
4759.85 16
4760.00 12
4760.16 11
4760.32 14
4760.48 21
4760.64 30
4760.80 40
4760.95 48
4761.11 52
4761.27 52
4761.43 48
4761.59 41
4761.75 33
4761.90 24
4762.06 17
4762.22 11
4762.38 6
4762.54 3
4762.70 0
4762.85 0
4763.01 0
4763.17 0
4763.33 0
4763.49 0
4763.65 0
4763.80 0
4763.96 2
4764.12 5
4764.28 7
4764.44 8
4764.60 7
4764.75 5
4764.91 2
4765.07 0
4765.23 0
4765.39 0
4765.55 0
4765.70 1
4765.86 5
4766.02 10
4766.18 15
4766.34 20
4766.50 25
4766.65 31
4766.81 38
4766.97 47
4767.13 56
4767.29 67
4767.45 78
4767.60 88
4767.76 96
4767.92 102
4768.08 105
4768.24 107
4768.40 108
4768.55 110
4768.71 114
4768.87 119
4769.03 127
4769.19 137
4769.35 147
4769.51 156
4769.66 164
4769.82 171
4769.98 176
4770.14 180
4770.30 184
4770.46 188
4770.61 192
4770.77 197
4770.93 203
4771.09 207
4771.25 210
4771.41 210
4771.56 208
4771.72 203
4771.88 196
4772.04 187
4772.20 178
4772.36 168
4772.52 158
4772.67 149
4772.83 140
4772.99 131
4773.15 122
4773.31 115
4773.47 109
4773.62 104
4773.78 100
4773.94 98
4774.10 97
4774.26 96
4774.42 95
4774.58 94
4774.73 93
4774.89 91
4775.05 90
4775.21 88
4775.37 86
4775.53 84
4775.69 81
4775.84 77
4776.00 73
4776.16 68
4776.32 64
4776.48 59
4776.64 55
4776.80 51
4776.95 49
4777.11 47
4777.27 46
4777.43 46
4777.59 47
4777.75 47
4777.90 47
4778.06 47
4778.22 45
4778.38 43
4778.54 40
4778.70 36
4778.86 32
4779.01 27
4779.17 21
4779.33 16
4779.49 10
4779.65 6
4779.81 4
4779.97 4
4780.12 5
4780.28 7
4780.44 9
4780.60 13
4780.76 16
4780.92 20
4781.08 24
4781.24 29
4781.39 35
4781.55 42
4781.71 48
4781.87 53
4782.03 57
4782.19 59
4782.35 61
4782.50 61
4782.66 61
4782.82 60
4782.98 60
4783.14 60
4783.30 61
4783.46 63
4783.61 66
4783.77 69
4783.93 72
4784.09 75
4784.25 78
4784.41 82
4784.57 86
4784.73 92
4784.88 100
4785.04 109
4785.20 119
4785.36 130
4785.52 142
4785.68 154
4785.84 166
4785.99 178
4786.15 190
4786.31 203
4786.47 215
4786.63 226
4786.79 237
4786.95 247
4787.11 257
4787.26 268
4787.42 281
4787.58 296
4787.74 313
4787.90 333
4788.06 356
4788.22 380
4788.38 406
4788.53 433
4788.69 460
4788.85 488
4789.01 514
4789.17 541
4789.33 567
4789.49 592
4789.65 616
4789.80 639
4789.96 659
4790.12 676
4790.28 688
4790.44 694
4790.60 695
4790.76 691
4790.92 683
4791.07 673
4791.23 664
4791.39 656
4791.55 651
4791.71 649
4791.87 649
4792.03 650
4792.19 650
4792.34 649
4792.50 644
4792.66 634
4792.82 619
4792.98 599
4793.14 575
4793.30 549
4793.46 522
4793.61 496
4793.77 473
4793.93 452
4794.09 434
4794.25 417
4794.41 401
4794.57 383
4794.73 363
4794.89 342
4795.04 320
4795.20 299
4795.36 280
4795.52 265
4795.68 254
4795.84 247
4796.00 243
4796.16 240
4796.32 237
4796.47 232
4796.63 225
4796.79 216
4796.95 205
4797.11 195
4797.27 185
4797.43 176
4797.59 169
4797.75 162
4797.90 155
4798.06 147
4798.22 140
4798.38 133
4798.54 128
4798.70 125
4798.86 123
4799.02 123
4799.18 122
4799.33 119
4799.49 114
4799.65 107
4799.81 98
4799.97 88
4800.13 80
4800.29 73
4800.45 69
4800.61 67
4800.76 65
4800.92 64
4801.08 62
4801.24 59
4801.40 55
4801.56 51
4801.72 48
4801.88 45
4802.04 44
4802.19 45
4802.35 47
4802.51 52
4802.67 57
4802.83 63
4802.99 68
4803.15 72
4803.31 75
4803.47 76
4803.63 77
4803.78 77
4803.94 77
4804.10 78
4804.26 79
4804.42 81
4804.58 83
4804.74 85
4804.90 88
4805.06 91
4805.22 95
4805.37 99
4805.53 103
4805.69 107
4805.85 111
4806.01 114
4806.17 117
4806.33 119
4806.49 120
4806.65 120
4806.81 119
4806.96 117
4807.12 115
4807.28 112
4807.44 109
4807.60 106
4807.76 103
4807.92 101
4808.08 100
4808.24 99
4808.40 99
4808.56 100
4808.71 102
4808.87 107
4809.03 114
4809.19 124
4809.35 137
4809.51 152
4809.67 167
4809.83 182
4809.99 195
4810.15 206
4810.31 215
4810.46 222
4810.62 227
4810.78 231
4810.94 234
4811.10 237
4811.26 239
4811.42 241
4811.58 243
4811.74 245
4811.90 248
4812.06 250
4812.21 253
4812.37 257
4812.53 262
4812.69 267
4812.85 273
4813.01 280
4813.17 288
4813.33 297
4813.49 306
4813.65 314
4813.81 321
4813.97 326
4814.12 329
4814.28 328
4814.44 325
4814.60 318
4814.76 309
4814.92 298
4815.08 288
4815.24 280
4815.40 274
4815.56 272
4815.72 272
4815.88 273
4816.03 275
4816.19 276
4816.35 275
4816.51 273
4816.67 271
4816.83 268
4816.99 266
4817.15 266
4817.31 267
4817.47 269
4817.63 272
4817.79 275
4817.94 277
4818.10 276
4818.26 273
4818.42 266
4818.58 257
4818.74 245
4818.90 232
4819.06 219
4819.22 207
4819.38 196
4819.54 187
4819.70 179
4819.86 172
4820.01 166
4820.17 161
4820.33 156
4820.49 152
4820.65 148
4820.81 146
4820.97 144
4821.13 144
4821.29 144
4821.45 144
4821.61 143
4821.77 142
4821.93 140
4822.09 137
4822.24 135
4822.40 133
4822.56 132
4822.72 133
4822.88 135
4823.04 139
4823.20 145
4823.36 153
4823.52 161
4823.68 170
4823.84 179
4824.00 186
4824.16 190
4824.32 192
4824.47 191
4824.63 188
4824.79 185
4824.95 183
4825.11 182
4825.27 182
4825.43 185
4825.59 188
4825.75 193
4825.91 198
4826.07 204
4826.23 212
4826.39 220
4826.55 231
4826.71 242
4826.87 255
4827.02 269
4827.18 283
4827.34 297
4827.50 310
4827.66 323
4827.82 334
4827.98 343
4828.14 349
4828.30 353
4828.46 354
4828.62 352
4828.78 349
4828.94 345
4829.10 342
4829.26 339
4829.42 338
4829.57 339
4829.73 341
4829.89 342
4830.05 341
4830.21 337
4830.37 328
4830.53 316
4830.69 301
4830.85 284
4831.01 268
4831.17 253
4831.33 241
4831.49 232
4831.65 225
4831.81 221
4831.97 217
4832.13 213
4832.29 208
4832.44 202
4832.60 193
4832.76 183
4832.92 172
4833.08 161
4833.24 150
4833.40 141
4833.56 132
4833.72 125
4833.88 117
4834.04 110
4834.20 103
4834.36 96
4834.52 90
4834.68 85
4834.84 82
4835.00 81
4835.16 81
4835.32 82
4835.47 83
4835.63 82
4835.79 80
4835.95 76
4836.11 70
4836.27 63
4836.43 55
4836.59 47
4836.75 40
4836.91 32
4837.07 25
4837.23 17
4837.39 10
4837.55 5
4837.71 1
4837.87 0
4838.03 1
4838.19 4
4838.35 8
4838.51 11
4838.67 14
4838.83 15
4838.98 15
4839.14 13
4839.30 11
4839.46 9
4839.62 8
4839.78 8
4839.94 9
4840.10 10
4840.26 11
4840.42 12
4840.58 13
4840.74 14
4840.90 15
4841.06 17
4841.22 18
4841.38 21
4841.54 23
4841.70 25
4841.86 27
4842.02 27
4842.18 25
4842.34 22
4842.50 18
4842.66 13
4842.82 9
4842.97 5
4843.13 3
4843.29 2
4843.45 3
4843.61 4
4843.77 6
4843.93 6
4844.09 6
4844.25 4
4844.41 2
4844.57 0
4844.73 0
4844.89 0
4845.05 0
4845.21 0
4845.37 0
4845.53 0
4845.69 2
4845.85 9
4846.01 16
4846.17 23
4846.33 30
4846.49 36
4846.65 41
4846.81 45
4846.97 50
4847.13 55
4847.29 61
4847.45 66
4847.61 71
4847.76 74
4847.92 75
4848.08 74
4848.24 71
4848.40 66
4848.56 61
4848.72 55
4848.88 50
4849.04 46
4849.20 41
4849.36 37
4849.52 34
4849.68 30
4849.84 26
4850.00 22
4850.16 18
4850.32 14
4850.48 10
4850.64 6
4850.80 4
4850.96 4
4851.12 6
4851.28 11
4851.44 17
4851.60 25
4851.76 33
4851.92 39
4852.08 44
4852.24 47
4852.40 48
4852.56 48
4852.72 48
4852.88 49
4853.04 51
4853.20 53
4853.36 55
4853.52 58
4853.68 59
4853.84 60
4854.00 59
4854.16 58
4854.32 56
4854.48 53
4854.64 50
4854.79 47
4854.95 46
4855.11 45
4855.27 46
4855.43 48
4855.59 51
4855.75 55
4855.91 60
4856.07 66
4856.23 73
4856.39 80
4856.55 88
4856.71 96
4856.87 105
4857.03 113
4857.19 120
4857.35 126
4857.51 131
4857.67 133
4857.83 133
4857.99 130
4858.15 125
4858.31 116
4858.47 107
4858.63 97
4858.79 89
4858.95 83
4859.11 81
4859.27 81
4859.43 85
4859.59 90
4859.75 95
4859.91 99
4860.07 102
4860.23 104
4860.39 103
4860.55 101
4860.71 98
4860.87 95
4861.03 91
4861.19 87
4861.35 84
4861.51 82
4861.67 80
4861.83 79
4861.99 79
4862.15 80
4862.31 82
4862.47 84
4862.63 87
4862.79 91
4862.95 94
4863.11 98
4863.27 101
4863.43 104
4863.59 107
4863.75 110
4863.91 113
4864.07 117
4864.23 121
4864.39 125
4864.55 129
4864.71 133
4864.87 135
4865.03 137
4865.19 138
4865.35 138
4865.51 138
4865.67 138
4865.83 139
4865.99 141
4866.15 144
4866.31 147
4866.47 150
4866.63 153
4866.79 156
4866.95 158
4867.11 161
4867.27 163
4867.43 165
4867.59 166
4867.75 169
4867.91 172
4868.07 176
4868.23 182
4868.39 190
4868.55 199
4868.71 208
4868.87 217
4869.03 225
4869.19 232
4869.35 238
4869.51 242
4869.67 245
4869.83 247
4869.99 246
4870.15 243
4870.31 238
4870.47 232
4870.63 224
4870.79 217
4870.95 210
4871.11 203
4871.27 197
4871.43 192
4871.59 187
4871.75 181
4871.91 176
4872.07 170
4872.23 163
4872.39 155
4872.55 146
4872.71 136
4872.87 126
4873.03 115
4873.19 106
4873.35 98
4873.51 93
4873.67 90
4873.83 89
4873.99 90
4874.15 91
4874.31 92
4874.47 92
4874.63 92
4874.79 90
4874.95 88
4875.11 86
4875.27 82
4875.43 78
4875.59 73
4875.76 67
4875.92 61
4876.08 55
4876.24 50
4876.40 47
4876.56 45
4876.72 45
4876.88 47
4877.04 50
4877.20 54
4877.36 59
4877.52 64
4877.68 69
4877.84 72
4878.00 74
4878.16 75
4878.32 73
4878.48 71
4878.64 67
4878.80 64
4878.96 60
4879.12 57
4879.28 55
4879.44 52
4879.60 49
4879.76 46
4879.92 42
4880.08 38
4880.24 33
4880.40 29
4880.56 27
4880.72 26
4880.88 27
4881.04 29
4881.20 33
4881.36 37
4881.52 41
4881.68 45
4881.84 47
4882.00 47
4882.16 46
4882.32 44
4882.48 40
4882.64 37
4882.81 34
4882.97 33
4883.13 34
4883.29 39
4883.45 46
4883.61 56
4883.77 67
4883.93 78
4884.09 88
4884.25 94
4884.41 96
4884.57 94
4884.73 89
4884.89 81
4885.05 73
4885.21 66
4885.37 62
4885.53 60
4885.69 62
4885.85 65
4886.01 70
4886.17 75
4886.33 78
4886.49 81
4886.65 82
4886.81 83
4886.97 84
4887.13 85
4887.29 86
4887.45 86
4887.62 87
4887.78 87
4887.94 87
4888.10 87
4888.26 88
4888.42 89
4888.58 90
4888.74 91
4888.90 90
4889.06 88
4889.22 84
4889.38 79
4889.54 72
4889.70 66
4889.86 60
4890.02 58
4890.18 58
4890.34 61
4890.50 67
4890.66 73
4890.82 78
4890.98 81
4891.14 82
4891.30 80
4891.46 75
4891.63 70
4891.79 64
4891.95 57
4892.11 51
4892.27 44
4892.43 38
4892.59 32
4892.75 27
4892.91 25
4893.07 25
4893.23 28
4893.39 34
4893.55 42
4893.71 49
4893.87 56
4894.03 62
4894.19 65
4894.35 67
4894.51 69
4894.67 70
4894.83 71
4894.99 72
4895.16 73
4895.32 73
4895.48 73
4895.64 71
4895.80 69
4895.96 69
4896.12 71
4896.28 75
4896.44 82
4896.60 90
4896.76 98
4896.92 106
4897.08 113
4897.24 118
4897.40 121
4897.56 125
4897.72 128
4897.88 133
4898.04 139
4898.21 145
4898.37 151
4898.53 156
4898.69 160
4898.85 161
4899.01 161
4899.17 161
4899.33 162
4899.49 164
4899.65 169
4899.81 176
4899.97 185
4900.13 195
4900.29 206
4900.45 217
4900.61 226
4900.77 234
4900.93 238
4901.10 240
4901.26 237
4901.42 231
4901.58 222
4901.74 212
4901.90 201
4902.06 191
4902.22 182
4902.38 176
4902.54 173
4902.70 172
4902.86 174
4903.02 178
4903.18 184
4903.34 190
4903.50 195
4903.67 199
4903.83 200
4903.99 199
4904.15 195
4904.31 189
4904.47 182
[truncated: 733,041 more chars]
