# Supplementary material for: Methylobacterium Species Promoting Rice and Barley Growth and Interaction Specificity Revealed with Whole-Cell Matrix-Assisted Laser Desorption / Ionization-Time-of-Flight Mass Spectrometry (MALDI-TOF/MS) Analysis
Source: PLoS One. 2015 Jun 8;10(6):e0129509. doi: 10.1371/journal.pone.0129509 (PMC4460032; doi:10.1371/journal.pone.0129509)
Supplement: S2 Data — (ZIP) [file pone.0129509.s002.zip › Supplementary data 2 (ms from inoculated rice)/66g-15 .txt]

780.88 0
780.94 0
781.01 0
781.07 0
781.14 0
781.20 0
781.26 0
781.33 0
781.39 0
781.46 0
781.52 0
781.58 0
781.65 0
781.71 0
781.78 0
781.84 0
781.91 0
781.97 0
782.03 0
782.10 0
782.16 0
782.23 0
782.29 0
782.35 0
782.42 0
782.48 0
782.55 0
782.61 0
782.67 0
782.74 0
782.80 0
782.87 0
782.93 0
783.00 0
783.06 0
783.12 0
783.19 0
783.25 0
783.32 0
783.38 0
783.44 0
783.51 0
783.57 0
783.64 0
783.70 0
783.77 0
783.83 0
783.89 0
783.96 0
784.02 0
784.09 0
784.15 0
784.21 0
784.28 0
784.34 0
784.41 0
784.47 0
784.54 0
784.60 0
784.66 0
784.73 0
784.79 0
784.86 0
784.92 0
784.98 0
785.05 0
785.11 0
785.18 0
785.24 0
785.31 0
785.37 0
785.43 0
785.50 0
785.56 0
785.63 0
785.69 0
785.76 0
785.82 0
785.88 0
785.95 0
786.01 0
786.08 0
786.14 0
786.21 0
786.27 0
786.33 0
786.40 0
786.46 0
786.53 0
786.59 0
786.66 0
786.72 0
786.78 0
786.85 0
786.91 0
786.98 0
787.04 0
787.11 0
787.17 0
787.23 0
787.30 0
787.36 0
787.43 0
787.49 0
787.56 0
787.62 0
787.68 0
787.75 0
787.81 0
787.88 0
787.94 0
788.01 0
788.07 0
788.13 0
788.20 0
788.26 0
788.33 0
788.39 0
788.46 0
788.52 0
788.58 0
788.65 0
788.71 0
788.78 0
788.84 0
788.91 0
788.97 0
789.04 0
789.10 0
789.16 0
789.23 0
789.29 0
789.36 0
789.42 0
789.49 0
789.55 0
789.61 0
789.68 0
789.74 0
789.81 0
789.87 0
789.94 0
790.00 0
790.07 0
790.13 0
790.19 0
790.26 0
790.32 0
790.39 0
790.45 0
790.52 0
790.58 0
790.65 0
790.71 0
790.77 0
790.84 0
790.90 0
790.97 0
791.03 0
791.10 0
791.16 0
791.23 0
791.29 0
791.35 0
791.42 0
791.48 0
791.55 0
791.61 0
791.68 0
791.74 0
791.81 0
791.87 0
791.94 0
792.00 0
792.06 0
792.13 0
792.19 0
792.26 0
792.32 0
792.39 0
792.45 0
792.52 0
792.58 0
792.64 0
792.71 0
792.77 0
792.84 0
792.90 0
792.97 0
793.03 0
793.10 0
793.16 0
793.23 0
793.29 0
793.35 0
793.42 0
793.48 0
793.55 0
793.61 0
793.68 0
793.74 0
793.81 0
793.87 0
793.94 0
794.00 0
794.07 0
794.13 0
794.19 0
794.26 0
794.32 0
794.39 0
794.45 0
794.52 0
794.58 0
794.65 0
794.71 0
794.78 0
794.84 0
794.90 0
794.97 0
795.03 0
795.10 0
795.16 0
795.23 0
795.29 0
795.36 0
795.42 0
795.49 0
795.55 0
795.62 0
795.68 0
795.75 0
795.81 0
795.87 0
795.94 0
796.00 0
796.07 0
796.13 0
796.20 0
796.26 0
796.33 0
796.39 0
796.46 0
796.52 0
796.59 0
796.65 0
796.72 0
796.78 0
796.84 0
796.91 0
796.97 0
797.04 0
797.10 0
797.17 0
797.23 0
797.30 0
797.36 0
797.43 0
797.49 0
797.56 0
797.62 0
797.69 0
797.75 0
797.82 0
797.88 0
797.94 0
798.01 0
798.07 0
798.14 0
798.20 0
798.27 0
798.33 0
798.40 0
798.46 0
798.53 0
798.59 0
798.66 0
798.72 0
798.79 0
798.85 0
798.92 0
798.98 0
799.05 0
799.11 0
799.18 0
799.24 0
799.31 0
799.37 0
799.43 0
799.50 0
799.56 0
799.63 0
799.69 0
799.76 0
799.82 0
799.89 0
799.95 0
800.02 0
800.08 0
800.15 0
800.21 0
800.28 0
800.34 0
800.41 0
800.47 0
800.54 0
800.60 0
800.67 0
800.73 0
800.80 0
800.86 0
800.93 0
800.99 0
801.06 0
801.12 0
801.19 0
801.25 0
801.32 0
801.38 0
801.44 0
801.51 0
801.57 0
801.64 0
801.70 0
801.77 0
801.83 0
801.90 0
801.96 0
802.03 0
802.09 0
802.16 0
802.22 0
802.29 0
802.35 0
802.42 0
802.48 0
802.55 0
802.61 0
802.68 0
802.74 0
802.81 0
802.87 0
802.94 0
803.00 0
803.07 0
803.13 0
803.20 0
803.26 0
803.33 0
803.39 0
803.46 0
803.52 0
803.59 0
803.65 0
803.72 0
803.78 0
803.85 0
803.91 0
803.98 0
804.04 0
804.11 0
804.17 0
804.24 0
804.30 0
804.37 0
804.43 0
804.50 0
804.56 0
804.63 0
804.69 0
804.76 0
804.82 0
804.89 0
804.95 0
805.02 0
805.08 0
805.15 0
805.21 0
805.28 0
805.34 0
805.41 0
805.47 0
805.54 0
805.60 0
805.67 0
805.73 0
805.80 0
805.86 0
805.93 0
805.99 0
806.06 0
806.12 0
806.19 0
806.25 0
806.32 0
806.38 0
806.45 0
806.51 0
806.58 0
806.64 0
806.71 0
806.77 0
806.84 0
806.90 0
806.97 0
807.03 0
807.10 0
807.16 0
807.23 0
807.30 0
807.36 0
807.43 0
807.49 0
807.56 0
807.62 0
807.69 0
807.75 0
807.82 0
807.88 0
807.95 0
808.01 0
808.08 0
808.14 0
808.21 0
808.27 0
808.34 0
808.40 0
808.47 0
808.53 0
808.60 0
808.66 0
808.73 0
808.79 0
808.86 0
808.92 0
808.99 0
809.05 0
809.12 0
809.18 0
809.25 0
809.32 0
809.38 0
809.45 0
809.51 0
809.58 0
809.64 0
809.71 0
809.77 0
809.84 0
809.90 0
809.97 0
810.03 0
810.10 0
810.16 0
810.23 0
810.29 0
810.36 0
810.42 0
810.49 0
810.55 0
810.62 0
810.69 0
810.75 0
810.82 0
810.88 0
810.95 0
811.01 0
811.08 0
811.14 0
811.21 0
811.27 0
811.34 0
811.40 0
811.47 0
811.53 0
811.60 0
811.66 0
811.73 0
811.79 0
811.86 0
811.93 0
811.99 0
812.06 0
812.12 0
812.19 0
812.25 0
812.32 0
812.38 0
812.45 0
812.51 0
812.58 0
812.64 0
812.71 0
812.77 0
812.84 0
812.91 0
812.97 0
813.04 0
813.10 0
813.17 0
813.23 0
813.30 0
813.36 0
813.43 0
813.49 0
813.56 0
813.62 0
813.69 0
813.76 0
813.82 0
813.89 0
813.95 0
814.02 0
814.08 0
814.15 0
814.21 0
814.28 0
814.34 0
814.41 0
814.47 0
814.54 0
814.61 0
814.67 0
814.74 0
814.80 0
814.87 0
814.93 0
815.00 0
815.06 0
815.13 0
815.19 0
815.26 0
815.33 0
815.39 0
815.46 0
815.52 0
815.59 0
815.65 0
815.72 0
815.78 0
815.85 0
815.91 0
815.98 0
816.05 0
816.11 0
816.18 0
816.24 0
816.31 0
816.37 0
816.44 0
816.50 0
816.57 0
816.63 0
816.70 0
816.77 0
816.83 0
816.90 0
816.96 0
817.03 0
817.09 0
817.16 0
817.22 0
817.29 0
817.36 0
817.42 0
817.49 0
817.55 0
817.62 0
817.68 0
817.75 0
817.81 0
817.88 0
817.94 0
818.01 0
818.08 0
818.14 0
818.21 0
818.27 0
818.34 0
818.40 0
818.47 0
818.54 0
818.60 0
818.67 0
818.73 0
818.80 0
818.86 0
818.93 0
818.99 0
819.06 0
819.13 0
819.19 0
819.26 0
819.32 0
819.39 0
819.45 0
819.52 0
819.58 0
819.65 0
819.72 0
819.78 0
819.85 0
819.91 0
819.98 0
820.04 0
820.11 0
820.18 0
820.24 0
820.31 0
820.37 0
820.44 0
820.50 0
820.57 0
820.63 0
820.70 0
820.77 0
820.83 0
820.90 0
820.96 0
821.03 0
821.09 0
821.16 0
821.23 0
821.29 0
821.36 0
821.42 0
821.49 0
821.55 0
821.62 0
821.69 0
821.75 0
821.82 0
821.88 0
821.95 0
822.01 0
822.08 0
822.15 0
822.21 0
822.28 0
822.34 0
822.41 0
822.47 0
822.54 0
822.61 0
822.67 0
822.74 0
822.80 0
822.87 0
822.93 0
823.00 0
823.07 0
823.13 0
823.20 0
823.26 0
823.33 0
823.39 0
823.46 0
823.53 0
823.59 0
823.66 0
823.72 0
823.79 0
823.86 0
823.92 0
823.99 0
824.05 0
824.12 0
824.18 0
824.25 0
824.32 0
824.38 0
824.45 0
824.51 0
824.58 0
824.64 0
824.71 0
824.78 0
824.84 0
824.91 0
824.97 0
825.04 0
825.11 0
825.17 0
825.24 0
825.30 0
825.37 0
825.43 0
825.50 0
825.57 0
825.63 0
825.70 0
825.76 0
825.83 0
825.90 0
825.96 0
826.03 0
826.09 0
826.16 0
826.23 0
826.29 0
826.36 0
826.42 0
826.49 0
826.55 0
826.62 0
826.69 0
826.75 0
826.82 0
826.88 0
826.95 0
827.02 0
827.08 0
827.15 0
827.21 0
827.28 0
827.35 0
827.41 0
827.48 0
827.54 0
827.61 0
827.68 0
827.74 0
827.81 0
827.87 0
827.94 0
828.00 0
828.07 0
828.14 0
828.20 0
828.27 0
828.33 0
828.40 0
828.47 0
828.53 0
828.60 0
828.66 0
828.73 0
828.80 0
828.86 0
828.93 0
828.99 0
829.06 0
829.13 0
829.19 0
829.26 0
829.32 0
829.39 0
829.46 0
829.52 0
829.59 0
829.65 0
829.72 0
829.79 0
829.85 0
829.92 0
829.98 0
830.05 0
830.12 0
830.18 0
830.25 0
830.31 0
830.38 0
830.45 0
830.51 0
830.58 0
830.65 0
830.71 0
830.78 0
830.84 0
830.91 0
830.98 0
831.04 0
831.11 0
831.17 0
831.24 0
831.31 0
831.37 0
831.44 0
831.50 0
831.57 0
831.64 0
831.70 0
831.77 0
831.83 0
831.90 0
831.97 0
832.03 0
832.10 0
832.17 0
832.23 0
832.30 0
832.36 0
832.43 0
832.50 0
832.56 0
832.63 0
832.69 0
832.76 0
832.83 0
832.89 0
832.96 0
833.02 0
833.09 0
833.16 0
833.22 0
833.29 0
833.36 0
833.42 0
833.49 0
833.55 0
833.62 0
833.69 0
833.75 0
833.82 0
833.89 0
833.95 0
834.02 0
834.08 0
834.15 0
834.22 0
834.28 0
834.35 0
834.41 0
834.48 0
834.55 0
834.61 0
834.68 0
834.75 0
834.81 0
834.88 0
834.94 0
835.01 0
835.08 0
835.14 0
835.21 0
835.28 0
835.34 0
835.41 0
835.47 0
835.54 0
835.61 0
835.67 0
835.74 0
835.81 0
835.87 0
835.94 0
836.00 0
836.07 0
836.14 0
836.20 0
836.27 0
836.34 0
836.40 0
836.47 0
836.53 0
836.60 0
836.67 0
836.73 0
836.80 0
836.87 0
836.93 0
837.00 0
837.06 0
837.13 0
837.20 0
837.26 0
837.33 0
837.40 0
837.46 0
837.53 0
837.60 0
837.66 0
837.73 0
837.79 0
837.86 0
837.93 0
837.99 0
838.06 0
838.13 0
838.19 0
838.26 0
838.33 0
838.39 0
838.46 0
838.52 0
838.59 0
838.66 0
838.72 0
838.79 0
838.86 0
838.92 0
838.99 0
839.06 0
839.12 0
839.19 0
839.25 0
839.32 0
839.39 0
839.45 0
839.52 0
839.59 0
839.65 0
839.72 0
839.79 0
839.85 0
839.92 0
839.99 0
840.05 0
840.12 0
840.18 0
840.25 0
840.32 0
840.38 0
840.45 0
840.52 0
840.58 0
840.65 0
840.72 0
840.78 0
840.85 0
840.92 0
840.98 0
841.05 0
841.11 0
841.18 0
841.25 0
841.31 0
841.38 0
841.45 0
841.51 0
841.58 0
841.65 0
841.71 0
841.78 0
841.85 0
841.91 0
841.98 0
842.05 0
842.11 0
842.18 0
842.25 0
842.31 0
842.38 0
842.44 0
842.51 0
842.58 0
842.64 0
842.71 0
842.78 0
842.84 0
842.91 0
842.98 0
843.04 0
843.11 0
843.18 0
843.24 0
843.31 0
843.38 0
843.44 0
843.51 0
843.58 0
843.64 0
843.71 0
843.78 0
843.84 0
843.91 0
843.98 0
844.04 0
844.11 0
844.18 0
844.24 0
844.31 0
844.38 0
844.44 0
844.51 0
844.58 0
844.64 0
844.71 0
844.77 0
844.84 0
844.91 0
844.97 0
845.04 0
845.11 0
845.17 0
845.24 0
845.31 0
845.37 0
845.44 0
845.51 0
845.57 0
845.64 0
845.71 0
845.77 0
845.84 0
845.91 0
845.97 0
846.04 0
846.11 0
846.17 0
846.24 0
846.31 0
846.37 0
846.44 0
846.51 0
846.57 0
846.64 0
846.71 0
846.77 0
846.84 0
846.91 0
846.97 0
847.04 0
847.11 0
847.17 0
847.24 0
847.31 0
847.37 0
847.44 0
847.51 0
847.58 0
847.64 0
847.71 0
847.78 0
847.84 0
847.91 0
847.98 0
848.04 0
848.11 0
848.18 0
848.24 0
848.31 0
848.38 0
848.44 0
848.51 0
848.58 0
848.64 0
848.71 0
848.78 0
848.84 0
848.91 0
848.98 0
849.04 0
849.11 0
849.18 0
849.24 0
849.31 0
849.38 0
849.44 0
849.51 0
849.58 0
849.64 0
849.71 0
849.78 0
849.85 0
849.91 0
849.98 0
850.05 0
850.11 0
850.18 0
850.25 0
850.31 0
850.38 0
850.45 0
850.51 0
850.58 0
850.65 0
850.71 0
850.78 0
850.85 0
850.91 0
850.98 0
851.05 0
851.12 0
851.18 0
851.25 0
851.32 0
851.38 0
851.45 0
851.52 0
851.58 0
851.65 0
851.72 0
851.78 0
851.85 0
851.92 0
851.98 0
852.05 0
852.12 0
852.19 0
852.25 0
852.32 0
852.39 0
852.45 0
852.52 0
852.59 0
852.65 0
852.72 0
852.79 0
852.85 0
852.92 0
852.99 0
853.06 0
853.12 0
853.19 0
853.26 0
853.32 0
853.39 0
853.46 0
853.52 0
853.59 0
853.66 0
853.73 0
853.79 0
853.86 0
853.93 0
853.99 0
854.06 0
854.13 0
854.19 0
854.26 0
854.33 0
854.39 0
854.46 0
854.53 0
854.60 0
854.66 0
854.73 0
854.80 0
854.86 0
854.93 0
855.00 0
855.07 0
855.13 0
855.20 0
855.27 0
855.33 0
855.40 0
855.47 0
855.53 0
855.60 0
855.67 0
855.74 0
855.80 0
855.87 0
855.94 0
856.00 0
856.07 0
856.14 0
856.20 0
856.27 0
856.34 0
856.41 0
856.47 0
856.54 0
856.61 0
856.67 0
856.74 0
856.81 0
856.88 0
856.94 0
857.01 0
857.08 0
857.14 0
857.21 0
857.28 0
857.35 0
857.41 0
857.48 0
857.55 0
857.61 0
857.68 0
857.75 0
857.82 0
857.88 0
857.95 0
858.02 0
858.08 0
858.15 0
858.22 0
858.29 0
858.35 0
858.42 0
858.49 0
858.55 0
858.62 0
858.69 0
858.76 0
858.82 0
858.89 0
858.96 0
859.02 0
859.09 0
859.16 0
859.23 0
859.29 0
859.36 0
859.43 0
859.49 0
859.56 0
859.63 0
859.70 0
859.76 0
859.83 0
859.90 0
859.96 0
860.03 0
860.10 0
860.17 0
860.23 0
860.30 0
860.37 0
860.44 0
860.50 0
860.57 0
860.64 0
860.70 0
860.77 0
860.84 0
860.91 0
860.97 0
861.04 0
861.11 0
861.17 0
861.24 0
861.31 0
861.38 0
861.44 0
861.51 0
861.58 0
861.65 0
861.71 0
861.78 0
861.85 0
861.91 0
861.98 0
862.05 0
862.12 0
862.18 0
862.25 0
862.32 0
862.39 0
862.45 0
862.52 0
862.59 0
862.66 0
862.72 0
862.79 0
862.86 0
862.92 0
862.99 0
863.06 0
863.13 0
863.19 0
863.26 0
863.33 0
863.40 0
863.46 0
863.53 0
863.60 0
863.67 0
863.73 0
863.80 0
863.87 0
863.93 0
864.00 0
864.07 0
864.14 0
864.20 0
864.27 0
864.34 0
864.41 0
864.47 0
864.54 0
864.61 0
864.68 0
864.74 0
864.81 0
864.88 0
864.95 0
865.01 0
865.08 0
865.15 0
865.22 0
865.28 0
865.35 0
865.42 0
865.48 0
865.55 0
865.62 0
865.69 0
865.75 0
865.82 0
865.89 0
865.96 0
866.02 0
866.09 0
866.16 0
866.23 0
866.29 0
866.36 0
866.43 0
866.50 0
866.56 0
866.63 0
866.70 0
866.77 0
866.83 0
866.90 0
866.97 0
867.04 0
867.10 0
867.17 0
867.24 0
867.31 0
867.37 0
867.44 0
867.51 0
867.58 0
867.64 0
867.71 0
867.78 0
867.85 0
867.91 0
867.98 0
868.05 0
868.12 0
868.18 0
868.25 0
868.32 0
868.39 0
868.45 0
868.52 0
868.59 0
868.66 0
868.72 0
868.79 0
868.86 0
868.93 0
868.99 0
869.06 0
869.13 0
869.20 0
869.27 0
869.33 0
869.40 0
869.47 0
869.54 0
869.60 0
869.67 0
869.74 0
869.81 0
869.87 0
869.94 0
870.01 0
870.08 0
870.14 0
870.21 0
870.28 0
870.35 0
870.41 0
870.48 0
870.55 0
870.62 0
870.68 0
870.75 0
870.82 0
870.89 0
870.96 0
871.02 0
871.09 0
871.16 0
871.23 0
871.29 0
871.36 0
871.43 0
871.50 0
871.56 0
871.63 0
871.70 0
871.77 0
871.83 0
871.90 0
871.97 0
872.04 0
872.11 0
872.17 0
872.24 0
872.31 0
872.38 0
872.44 0
872.51 0
872.58 0
872.65 0
872.71 0
872.78 0
872.85 0
872.92 0
872.99 0
873.05 0
873.12 0
873.19 0
873.26 0
873.32 0
873.39 0
873.46 0
873.53 0
873.60 0
873.66 0
873.73 0
873.80 0
873.87 0
873.93 0
874.00 0
874.07 0
874.14 0
874.21 0
874.27 0
874.34 0
874.41 0
874.48 0
874.54 0
874.61 0
874.68 0
874.75 0
874.82 0
874.88 0
874.95 0
875.02 0
875.09 0
875.15 0
875.22 0
875.29 0
875.36 0
875.43 0
875.49 0
875.56 0
875.63 0
875.70 0
875.76 0
875.83 0
875.90 0
875.97 0
876.04 0
876.10 0
876.17 0
876.24 0
876.31 0
876.38 0
876.44 0
876.51 0
876.58 0
876.65 0
876.71 0
876.78 0
876.85 0
876.92 0
876.99 0
877.05 0
877.12 0
877.19 0
877.26 0
877.33 0
877.39 0
877.46 0
877.53 0
877.60 0
877.66 0
877.73 0
877.80 0
877.87 0
877.94 0
878.00 0
878.07 0
878.14 0
878.21 0
878.28 0
878.34 0
878.41 0
878.48 0
878.55 0
878.62 0
878.68 0
878.75 0
878.82 0
878.89 0
878.96 0
879.02 0
879.09 0
879.16 0
879.23 0
879.30 0
879.36 0
879.43 0
879.50 0
879.57 0
879.64 0
879.70 0
879.77 0
879.84 0
879.91 0
879.97 0
880.04 0
880.11 0
880.18 0
880.25 0
880.31 0
880.38 0
880.45 0
880.52 0
880.59 0
880.66 0
880.72 0
880.79 0
880.86 0
880.93 0
881.00 0
881.06 0
881.13 0
881.20 0
881.27 0
881.34 0
881.40 0
881.47 0
881.54 0
881.61 0
881.68 0
881.74 0
881.81 0
881.88 0
881.95 0
882.02 0
882.08 0
882.15 0
882.22 0
882.29 0
882.36 0
882.42 0
882.49 0
882.56 0
882.63 0
882.70 0
882.76 0
882.83 0
882.90 0
882.97 0
883.04 0
883.11 0
883.17 0
883.24 0
883.31 0
883.38 0
883.45 0
883.51 0
883.58 0
883.65 0
883.72 0
883.79 0
883.85 0
883.92 0
883.99 0
884.06 0
884.13 0
884.20 0
884.26 0
884.33 0
884.40 0
884.47 0
884.54 0
884.60 0
884.67 0
884.74 0
884.81 0
884.88 0
884.95 0
885.01 0
885.08 0
885.15 0
885.22 0
885.29 0
885.35 0
885.42 0
885.49 0
885.56 0
885.63 0
885.70 0
885.76 0
885.83 0
885.90 0
885.97 0
886.04 0
886.10 0
886.17 0
886.24 0
886.31 0
886.38 0
886.45 0
886.51 0
886.58 0
886.65 0
886.72 0
886.79 0
886.86 0
886.92 0
886.99 0
887.06 0
887.13 0
887.20 0
887.27 0
887.33 0
887.40 0
887.47 0
887.54 0
887.61 0
887.67 0
887.74 0
887.81 0
887.88 0
887.95 0
888.02 0
888.08 0
888.15 0
888.22 0
888.29 0
888.36 0
888.43 0
888.49 0
888.56 0
888.63 0
888.70 0
888.77 0
888.84 0
888.90 0
888.97 0
889.04 0
889.11 0
889.18 0
889.25 0
889.31 0
889.38 0
889.45 0
889.52 0
889.59 0
889.66 0
889.72 0
889.79 0
889.86 0
889.93 0
890.00 0
890.07 0
890.13 0
890.20 0
890.27 0
890.34 0
890.41 0
890.48 0
890.55 0
890.61 0
890.68 0
890.75 0
890.82 0
890.89 0
890.96 0
891.02 0
891.09 0
891.16 0
891.23 0
891.30 0
891.37 0
891.43 0
891.50 0
891.57 0
891.64 0
891.71 0
891.78 0
891.85 0
891.91 0
891.98 0
892.05 0
892.12 0
892.19 0
892.26 0
892.32 0
892.39 0
892.46 0
892.53 0
892.60 0
892.67 0
892.74 0
892.80 0
892.87 0
892.94 0
893.01 0
893.08 0
893.15 0
893.21 0
893.28 0
893.35 0
893.42 0
893.49 0
893.56 0
893.63 0
893.69 0
893.76 0
893.83 0
893.90 0
893.97 0
894.04 0
894.11 0
894.17 0
894.24 0
894.31 0
894.38 0
894.45 0
894.52 0
894.59 0
894.65 0
894.72 0
894.79 0
894.86 0
894.93 0
895.00 0
895.07 0
895.13 0
895.20 0
895.27 0
895.34 0
895.41 0
895.48 0
895.55 0
895.61 0
895.68 0
895.75 0
895.82 0
895.89 0
895.96 0
896.03 0
896.09 0
896.16 0
896.23 0
896.30 0
896.37 0
896.44 0
896.51 0
896.57 0
896.64 0
896.71 0
896.78 0
896.85 0
896.92 0
896.99 0
897.06 0
897.12 0
897.19 0
897.26 0
897.33 0
897.40 0
897.47 0
897.54 0
897.60 0
897.67 0
897.74 0
897.81 0
897.88 0
897.95 0
898.02 0
898.09 0
898.15 0
898.22 0
898.29 0
898.36 0
898.43 0
898.50 0
898.57 0
898.63 0
898.70 0
898.77 0
898.84 0
898.91 0
898.98 0
899.05 0
899.12 0
899.18 0
899.25 0
899.32 0
899.39 0
899.46 0
899.53 0
899.60 0
899.67 0
899.73 0
899.80 0
899.87 0
899.94 0
900.01 0
900.08 0
900.15 0
900.22 0
900.28 0
900.35 0
900.42 0
900.49 0
900.56 0
900.63 0
900.70 0
900.77 0
900.83 0
900.90 0
900.97 0
901.04 0
901.11 0
901.18 0
901.25 0
901.32 0
901.39 0
901.45 0
901.52 0
901.59 0
901.66 0
901.73 0
901.80 0
901.87 0
901.94 0
902.00 0
902.07 0
902.14 0
902.21 0
902.28 0
902.35 0
902.42 0
902.49 0
902.56 0
902.62 0
902.69 0
902.76 0
902.83 0
902.90 0
902.97 0
903.04 0
903.11 0
903.18 0
903.24 0
903.31 0
903.38 0
903.45 0
903.52 0
903.59 0
903.66 0
903.73 0
903.80 0
903.86 0
903.93 0
904.00 0
904.07 0
904.14 0
904.21 0
904.28 0
904.35 0
904.42 0
904.48 0
904.55 0
904.62 0
904.69 0
904.76 0
904.83 0
904.90 0
904.97 0
905.04 0
905.10 0
905.17 0
905.24 0
905.31 0
905.38 0
905.45 0
905.52 0
905.59 0
905.66 0
905.73 0
905.79 0
905.86 0
905.93 0
906.00 0
906.07 0
906.14 0
906.21 0
906.28 0
906.35 0
906.42 0
906.48 0
906.55 0
906.62 0
906.69 0
906.76 0
906.83 0
906.90 0
906.97 0
907.04 0
907.11 0
907.17 0
907.24 0
907.31 0
907.38 0
907.45 0
907.52 0
907.59 0
907.66 0
907.73 0
907.80 0
907.87 0
907.93 0
908.00 0
908.07 0
908.14 0
908.21 0
908.28 0
908.35 0
908.42 0
908.49 0
908.56 0
908.63 0
908.69 0
908.76 0
908.83 0
908.90 0
908.97 0
909.04 0
909.11 0
909.18 0
909.25 0
909.32 0
909.39 0
909.45 0
909.52 0
909.59 0
909.66 0
909.73 0
909.80 0
909.87 0
909.94 0
910.01 0
910.08 0
910.15 0
910.21 0
910.28 0
910.35 0
910.42 0
910.49 0
910.56 0
910.63 0
910.70 0
910.77 0
910.84 0
910.91 0
910.98 0
911.04 0
911.11 0
911.18 0
911.25 0
911.32 0
911.39 0
911.46 0
911.53 0
911.60 0
911.67 0
911.74 0
911.81 0
911.88 0
911.94 0
912.01 0
912.08 0
912.15 0
912.22 0
912.29 0
912.36 0
912.43 0
912.50 0
912.57 0
912.64 0
912.71 0
912.78 0
912.84 0
912.91 0
912.98 0
913.05 0
913.12 0
913.19 0
913.26 0
913.33 0
913.40 0
913.47 0
913.54 0
913.61 0
913.68 0
913.74 0
913.81 0
913.88 0
913.95 0
914.02 0
914.09 0
914.16 0
914.23 0
914.30 0
914.37 0
914.44 0
914.51 0
914.58 0
914.65 0
914.72 0
914.78 0
914.85 0
914.92 0
914.99 0
915.06 0
915.13 0
915.20 0
915.27 0
915.34 0
915.41 0
915.48 0
915.55 0
915.62 0
915.69 0
915.76 0
915.82 0
915.89 0
915.96 0
916.03 0
916.10 0
916.17 0
916.24 0
916.31 0
916.38 0
916.45 0
916.52 0
916.59 0
916.66 0
916.73 0
916.80 0
916.87 0
916.93 0
917.00 0
917.07 0
917.14 0
917.21 0
917.28 0
917.35 0
917.42 0
917.49 0
917.56 0
917.63 0
917.70 0
917.77 0
917.84 0
917.91 0
917.98 0
918.05 0
918.12 0
918.18 0
918.25 0
918.32 0
918.39 0
918.46 0
918.53 0
918.60 0
918.67 0
918.74 0
918.81 0
918.88 0
918.95 0
919.02 0
919.09 0
919.16 0
919.23 0
919.30 0
919.37 0
919.44 0
919.50 0
919.57 0
919.64 0
919.71 0
919.78 0
919.85 0
919.92 0
919.99 0
920.06 0
920.13 0
920.20 0
920.27 0
920.34 0
920.41 0
920.48 0
920.55 0
920.62 0
920.69 0
920.76 0
920.83 0
920.90 0
920.96 0
921.03 0
921.10 0
921.17 0
921.24 0
921.31 0
921.38 0
921.45 0
921.52 0
921.59 0
921.66 0
921.73 0
921.80 0
921.87 0
921.94 0
922.01 0
922.08 0
922.15 0
922.22 0
922.29 0
922.36 0
922.43 0
922.50 0
922.57 0
922.63 0
922.70 0
922.77 0
922.84 0
922.91 0
922.98 0
923.05 0
923.12 0
923.19 0
923.26 0
923.33 0
923.40 0
923.47 0
923.54 0
923.61 0
923.68 0
923.75 0
923.82 0
923.89 0
923.96 0
924.03 0
924.10 0
924.17 0
924.24 0
924.31 0
924.38 0
924.45 0
924.52 0
924.59 0
924.66 0
924.72 0
924.79 0
924.86 0
924.93 0
925.00 0
925.07 0
925.14 0
925.21 0
925.28 0
925.35 0
925.42 0
925.49 0
925.56 0
925.63 0
925.70 0
925.77 0
925.84 0
925.91 0
925.98 0
926.05 0
926.12 0
926.19 0
926.26 0
926.33 0
926.40 0
926.47 0
926.54 0
926.61 0
926.68 0
926.75 0
926.82 0
926.89 0
926.96 0
927.03 0
927.10 0
927.17 0
927.24 0
927.31 0
927.38 0
927.45 0
927.51 0
927.58 0
927.65 0
927.72 0
927.79 0
927.86 0
927.93 0
928.00 0
928.07 0
928.14 0
928.21 0
928.28 0
928.35 0
928.42 0
928.49 0
928.56 0
928.63 0
928.70 0
928.77 0
928.84 0
928.91 0
928.98 0
929.05 0
929.12 0
929.19 0
929.26 0
929.33 0
929.40 0
929.47 0
929.54 0
929.61 0
929.68 0
929.75 0
929.82 0
929.89 0
929.96 0
930.03 0
930.10 0
930.17 0
930.24 0
930.31 0
930.38 0
930.45 0
930.52 0
930.59 0
930.66 0
930.73 0
930.80 0
930.87 0
930.94 0
931.01 0
931.08 0
931.15 0
931.22 0
931.29 0
931.36 0
931.43 0
931.50 0
931.57 0
931.64 0
931.71 0
931.78 0
931.85 0
931.92 0
931.99 0
932.06 0
932.13 0
932.20 0
932.27 0
932.34 0
932.41 0
932.48 0
932.55 0
932.62 0
932.69 0
932.76 0
932.83 0
932.90 0
932.97 0
933.04 0
933.11 0
933.18 0
933.25 0
933.32 0
933.39 0
933.46 0
933.53 0
933.60 0
933.67 0
933.74 0
933.81 0
933.88 0
933.95 0
934.02 0
934.09 0
934.16 0
934.23 0
934.30 0
934.37 0
934.44 0
934.51 0
934.58 0
934.65 0
934.72 0
934.79 0
934.86 0
934.93 0
935.00 0
935.07 0
935.14 0
935.21 0
935.28 0
935.35 0
935.42 0
935.49 0
935.56 0
935.63 0
935.70 0
935.77 0
935.84 0
935.91 0
935.98 0
936.05 0
936.12 0
936.19 0
936.26 0
936.33 0
936.40 0
936.47 0
936.54 0
936.61 0
936.68 0
936.75 0
936.82 0
936.89 0
936.96 0
937.03 0
937.10 0
937.17 0
937.24 0
937.31 0
937.38 0
937.45 0
937.52 0
937.59 0
937.66 0
937.73 0
937.80 0
937.87 0
937.94 0
938.02 0
938.09 0
938.16 0
938.23 0
938.30 0
938.37 0
938.44 0
938.51 0
938.58 0
938.65 0
938.72 0
938.79 0
938.86 0
938.93 0
939.00 0
939.07 0
939.14 0
939.21 0
939.28 0
939.35 0
939.42 0
939.49 0
939.56 0
939.63 0
939.70 0
939.77 0
939.84 0
939.91 0
939.98 0
940.05 0
940.12 0
940.19 0
940.26 0
940.33 0
940.40 0
940.47 0
940.54 0
940.61 0
940.68 0
940.75 0
940.83 0
940.90 0
940.97 0
941.04 0
941.11 0
941.18 0
941.25 0
941.32 0
941.39 0
941.46 0
941.53 0
941.60 0
941.67 0
941.74 0
941.81 0
941.88 0
941.95 0
942.02 0
942.09 0
942.16 0
942.23 0
942.30 0
942.37 0
942.44 0
942.51 0
942.58 0
942.65 0
942.72 0
942.79 0
942.87 0
942.94 0
943.01 0
943.08 0
943.15 0
943.22 0
943.29 0
943.36 0
943.43 0
943.50 0
943.57 0
943.64 0
943.71 0
943.78 0
943.85 0
943.92 0
943.99 0
944.06 0
944.13 0
944.20 0
944.27 0
944.34 0
944.41 0
944.48 0
944.56 0
944.63 0
944.70 0
944.77 0
944.84 0
944.91 0
944.98 0
945.05 0
945.12 0
945.19 0
945.26 0
945.33 0
945.40 0
945.47 0
945.54 0
945.61 0
945.68 0
945.75 0
945.82 0
945.89 0
945.96 0
946.03 0
946.11 0
946.18 0
946.25 0
946.32 0
946.39 0
946.46 0
946.53 0
946.60 0
946.67 0
946.74 0
946.81 0
946.88 0
946.95 0
947.02 0
947.09 0
947.16 0
947.23 0
947.30 0
947.37 0
947.45 0
947.52 0
947.59 0
947.66 0
947.73 0
947.80 0
947.87 0
947.94 0
948.01 0
948.08 0
948.15 0
948.22 0
948.29 0
948.36 0
948.43 0
948.50 0
948.57 0
948.65 0
948.72 0
948.79 0
948.86 0
948.93 0
949.00 0
949.07 0
949.14 0
949.21 0
949.28 0
949.35 0
949.42 0
949.49 0
949.56 0
949.63 0
949.70 0
949.78 0
949.85 0
949.92 0
949.99 0
950.06 0
950.13 0
950.20 0
950.27 0
950.34 0
950.41 0
950.48 0
950.55 0
950.62 0
950.69 0
950.76 0
950.83 0
950.91 0
950.98 0
951.05 0
951.12 0
951.19 0
951.26 0
951.33 0
951.40 0
951.47 0
951.54 0
951.61 0
951.68 0
951.75 0
951.82 0
951.90 0
951.97 0
952.04 0
952.11 0
952.18 0
952.25 0
952.32 0
952.39 0
952.46 0
952.53 0
952.60 0
952.67 0
952.74 0
952.81 0
952.89 0
952.96 0
953.03 0
953.10 0
953.17 0
953.24 0
953.31 0
953.38 0
953.45 0
953.52 0
953.59 0
953.66 0
953.73 0
953.81 0
953.88 0
953.95 0
954.02 0
954.09 0
954.16 0
954.23 0
954.30 0
954.37 0
954.44 0
954.51 0
954.58 0
954.66 0
954.73 0
954.80 0
954.87 0
954.94 0
955.01 0
955.08 0
955.15 0
955.22 0
955.29 0
955.36 0
955.43 0
955.51 0
955.58 0
955.65 0
955.72 0
955.79 0
955.86 0
955.93 0
956.00 0
956.07 0
956.14 0
956.21 0
956.28 0
956.36 0
956.43 0
956.50 0
956.57 0
956.64 0
956.71 0
956.78 0
956.85 0
956.92 0
956.99 0
957.06 0
957.14 0
957.21 0
957.28 0
957.35 0
957.42 0
957.49 0
957.56 0
957.63 0
957.70 0
957.77 0
957.84 0
957.92 0
957.99 0
958.06 0
958.13 0
958.20 0
958.27 0
958.34 0
958.41 0
958.48 0
958.55 0
958.63 0
958.70 0
958.77 0
958.84 0
958.91 0
958.98 0
959.05 0
959.12 0
959.19 0
959.26 0
959.34 0
959.41 0
959.48 0
959.55 0
959.62 0
959.69 0
959.76 0
959.83 0
959.90 0
959.97 0
960.05 0
960.12 0
960.19 0
960.26 0
960.33 0
960.40 0
960.47 0
960.54 0
960.61 0
960.68 0
960.76 0
960.83 0
960.90 0
960.97 0
961.04 0
961.11 0
961.18 0
961.25 0
961.32 0
961.40 0
961.47 0
961.54 0
961.61 0
961.68 0
961.75 0
961.82 0
961.89 0
961.96 0
962.03 0
962.11 0
962.18 0
962.25 0
962.32 0
962.39 0
962.46 0
962.53 0
962.60 0
962.67 0
962.75 0
962.82 0
962.89 0
962.96 0
963.03 0
963.10 0
963.17 0
963.24 0
963.31 0
963.39 0
963.46 0
963.53 0
963.60 0
963.67 0
963.74 0
963.81 0
963.88 0
963.96 0
964.03 0
964.10 0
964.17 0
964.24 0
964.31 0
964.38 0
964.45 0
964.52 0
964.60 0
964.67 0
964.74 0
964.81 0
964.88 0
964.95 0
965.02 0
965.09 0
965.17 0
965.24 0
965.31 0
965.38 0
965.45 0
965.52 0
965.59 0
965.66 0
965.74 0
965.81 0
965.88 0
965.95 0
966.02 0
966.09 0
966.16 0
966.23 0
966.31 0
966.38 0
966.45 0
966.52 0
966.59 0
966.66 0
966.73 0
966.80 0
966.88 0
966.95 0
967.02 0
967.09 0
967.16 0
967.23 0
967.30 0
967.37 0
967.45 0
967.52 0
967.59 0
967.66 0
967.73 0
967.80 0
967.87 0
967.94 0
968.02 0
968.09 0
968.16 0
968.23 0
968.30 0
968.37 0
968.44 0
968.52 0
968.59 0
968.66 0
968.73 0
968.80 0
968.87 0
968.94 0
969.01 0
969.09 0
969.16 0
969.23 0
969.30 0
969.37 0
969.44 0
969.51 0
969.59 0
969.66 0
969.73 0
969.80 0
969.87 0
969.94 0
970.01 0
970.09 0
970.16 0
970.23 0
970.30 0
970.37 0
970.44 0
970.51 0
970.58 0
970.66 0
970.73 0
970.80 0
970.87 0
970.94 0
971.01 0
971.08 0
971.16 0
971.23 0
971.30 0
971.37 0
971.44 0
971.51 0
971.58 0
971.66 0
971.73 0
971.80 0
971.87 0
971.94 0
972.01 0
972.09 0
972.16 0
972.23 0
972.30 0
972.37 0
972.44 0
972.51 0
972.59 0
972.66 0
972.73 0
972.80 0
972.87 0
972.94 0
973.01 0
973.09 0
973.16 0
973.23 0
973.30 0
973.37 0
973.44 0
973.51 0
973.59 0
973.66 0
973.73 0
973.80 0
973.87 0
973.94 0
974.02 0
974.09 0
974.16 0
974.23 0
974.30 0
974.37 0
974.44 0
974.52 0
974.59 0
974.66 0
974.73 0
974.80 0
974.87 0
974.95 0
975.02 0
975.09 0
975.16 0
975.23 0
975.30 0
975.38 0
975.45 0
975.52 0
975.59 0
975.66 0
975.73 0
975.80 0
975.88 0
975.95 0
976.02 0
976.09 0
976.16 0
976.23 0
976.31 0
976.38 0
976.45 0
976.52 0
976.59 0
976.66 0
976.74 0
976.81 0
976.88 0
976.95 0
977.02 0
977.09 0
977.17 0
977.24 0
977.31 0
977.38 0
977.45 0
977.52 0
977.60 0
977.67 0
977.74 0
977.81 0
977.88 0
977.95 0
978.03 0
978.10 0
978.17 0
978.24 0
978.31 0
978.38 0
978.46 0
978.53 0
978.60 0
978.67 0
978.74 0
978.81 0
978.89 0
978.96 0
979.03 0
979.10 0
979.17 0
979.24 0
979.32 0
979.39 0
979.46 0
979.53 0
979.60 0
979.68 0
979.75 0
979.82 0
979.89 0
979.96 0
980.03 0
980.11 0
980.18 0
980.25 0
980.32 0
980.39 0
980.46 0
980.54 0
980.61 0
980.68 0
980.75 0
980.82 0
980.90 0
980.97 0
981.04 0
981.11 0
981.18 0
981.25 0
981.33 0
981.40 0
981.47 0
981.54 0
981.61 0
981.68 0
981.76 0
981.83 0
981.90 0
981.97 0
982.04 0
982.12 0
982.19 0
982.26 0
982.33 0
982.40 0
982.47 0
982.55 0
982.62 0
982.69 0
982.76 0
982.83 0
982.91 0
982.98 0
983.05 0
983.12 0
983.19 0
983.27 0
983.34 0
983.41 0
983.48 0
983.55 0
983.62 0
983.70 0
983.77 0
983.84 0
983.91 0
983.98 0
984.06 0
984.13 0
984.20 0
984.27 0
984.34 0
984.42 0
984.49 0
984.56 0
984.63 0
984.70 0
984.78 0
984.85 0
984.92 0
984.99 0
985.06 0
985.14 0
985.21 0
985.28 0
985.35 0
985.42 0
985.49 0
985.57 0
985.64 0
985.71 0
985.78 0
985.85 0
985.93 0
986.00 0
986.07 0
986.14 0
986.21 0
986.29 0
986.36 0
986.43 0
986.50 0
986.57 0
986.65 0
986.72 0
986.79 0
986.86 0
986.93 0
987.01 0
987.08 0
987.15 0
987.22 0
987.29 0
987.37 0
987.44 0
987.51 0
987.58 0
987.65 0
987.73 0
987.80 0
987.87 0
987.94 0
988.01 0
988.09 0
988.16 0
988.23 0
988.30 0
988.38 0
988.45 0
988.52 0
988.59 0
988.66 0
988.74 0
988.81 0
988.88 0
988.95 0
989.02 0
989.10 0
989.17 0
989.24 0
989.31 0
989.38 0
989.46 0
989.53 0
989.60 0
989.67 0
989.74 0
989.82 0
989.89 0
989.96 0
990.03 0
990.11 0
990.18 0
990.25 0
990.32 0
990.39 0
990.47 0
990.54 0
990.61 0
990.68 0
990.75 0
990.83 0
990.90 0
990.97 0
991.04 0
991.12 0
991.19 0
991.26 0
991.33 0
991.40 0
991.48 0
991.55 0
991.62 0
991.69 0
991.76 0
991.84 0
991.91 0
991.98 0
992.05 0
992.13 0
992.20 0
992.27 0
992.34 0
992.41 0
992.49 0
992.56 0
992.63 0
992.70 0
992.78 0
992.85 0
992.92 0
992.99 0
993.06 0
993.14 0
993.21 0
993.28 0
993.35 0
993.43 0
993.50 0
993.57 0
993.64 0
993.71 0
993.79 0
993.86 0
993.93 0
994.00 0
994.08 0
994.15 0
994.22 0
994.29 0
994.37 0
994.44 0
994.51 0
994.58 0
994.65 0
994.73 0
994.80 0
994.87 0
994.94 0
995.02 0
995.09 0
995.16 0
995.23 0
995.30 0
995.38 0
995.45 0
995.52 0
995.59 0
995.67 0
995.74 0
995.81 0
995.88 0
995.96 0
996.03 0
996.10 0
996.17 0
996.25 0
996.32 0
996.39 0
996.46 0
996.53 0
996.61 0
996.68 0
996.75 0
996.82 0
996.90 0
996.97 0
997.04 0
997.11 0
997.19 0
997.26 0
997.33 0
997.40 0
997.48 0
997.55 0
997.62 0
997.69 0
997.77 0
997.84 0
997.91 0
997.98 0
998.05 0
998.13 0
998.20 0
998.27 0
998.34 0
998.42 0
998.49 0
998.56 0
998.63 0
998.71 0
998.78 0
998.85 0
998.92 0
999.00 0
999.07 0
999.14 0
999.21 0
999.29 0
999.36 0
999.43 0
999.50 0
999.58 0
999.65 0
999.72 0
999.79 0
999.87 0
999.94 0
1000.01 0
1000.08 0
1000.16 0
1000.23 0
1000.30 0
1000.37 0
1000.45 0
1000.52 0
1000.59 0
1000.66 0
1000.74 0
1000.81 0
1000.88 0
1000.95 0
1001.03 0
1001.10 0
1001.17 0
1001.24 0
1001.32 0
1001.39 0
1001.46 0
1001.53 0
1001.61 0
1001.68 0
1001.75 0
1001.82 0
1001.90 0
1001.97 0
1002.04 0
1002.11 0
1002.19 0
1002.26 0
1002.33 0
1002.40 0
1002.48 0
1002.55 0
1002.62 0
1002.69 0
1002.77 0
1002.84 0
1002.91 0
1002.98 0
1003.06 0
1003.13 0
1003.20 0
1003.28 0
1003.35 0
1003.42 0
1003.49 0
1003.57 0
1003.64 0
1003.71 0
1003.78 0
1003.86 0
1003.93 0
1004.00 0
1004.07 0
1004.15 0
1004.22 0
1004.29 0
1004.36 0
1004.44 0
1004.51 0
1004.58 0
1004.66 0
1004.73 0
1004.80 0
1004.87 0
1004.95 0
1005.02 0
1005.09 0
1005.16 0
1005.24 0
1005.31 0
1005.38 0
1005.45 0
1005.53 0
1005.60 0
1005.67 0
1005.75 0
1005.82 0
1005.89 0
1005.96 0
1006.04 0
1006.11 0
1006.18 0
1006.25 0
1006.33 0
1006.40 0
1006.47 0
1006.55 0
1006.62 0
1006.69 0
1006.76 0
1006.84 0
1006.91 0
1006.98 0
1007.05 0
1007.13 0
1007.20 0
1007.27 0
1007.35 0
1007.42 0
1007.49 0
1007.56 0
1007.64 0
1007.71 0
1007.78 0
1007.85 0
1007.93 0
1008.00 0
1008.07 0
1008.15 0
1008.22 0
1008.29 0
1008.36 0
1008.44 0
1008.51 0
1008.58 0
1008.66 0
1008.73 0
1008.80 0
1008.87 0
1008.95 0
1009.02 0
1009.09 0
1009.16 0
1009.24 0
1009.31 0
1009.38 0
1009.46 0
1009.53 0
1009.60 0
1009.67 0
1009.75 0
1009.82 0
1009.89 0
1009.97 0
1010.04 0
1010.11 0
1010.18 0
1010.26 0
1010.33 0
1010.40 0
1010.48 0
1010.55 0
1010.62 0
1010.69 0
1010.77 0
1010.84 0
1010.91 0
1010.99 0
1011.06 0
1011.13 0
1011.20 0
1011.28 0
1011.35 0
1011.42 0
1011.50 0
1011.57 0
1011.64 0
1011.71 0
1011.79 0
1011.86 0
1011.93 0
1012.01 0
1012.08 0
1012.15 0
1012.23 0
1012.30 0
1012.37 0
1012.44 0
1012.52 0
1012.59 0
1012.66 0
1012.74 0
1012.81 0
1012.88 0
1012.95 0
1013.03 0
1013.10 0
1013.17 0
1013.25 0
1013.32 0
1013.39 0
1013.47 0
1013.54 0
1013.61 0
1013.68 0
1013.76 0
1013.83 0
1013.90 0
1013.98 0
1014.05 0
1014.12 0
1014.20 0
1014.27 0
1014.34 0
1014.41 0
1014.49 0
1014.56 0
1014.63 0
1014.71 0
1014.78 0
1014.85 0
1014.93 0
1015.00 0
1015.07 0
1015.14 0
1015.22 0
1015.29 0
1015.36 0
1015.44 0
1015.51 0
1015.58 0
1015.66 0
1015.73 0
1015.80 0
1015.87 0
1015.95 0
1016.02 0
1016.09 0
1016.17 0
1016.24 0
1016.31 0
1016.39 0
1016.46 0
1016.53 0
1016.61 0
1016.68 0
1016.75 0
1016.82 0
1016.90 0
1016.97 0
1017.04 0
1017.12 0
1017.19 0
1017.26 0
1017.34 0
1017.41 0
1017.48 0
1017.56 0
1017.63 0
1017.70 0
1017.78 0
1017.85 0
1017.92 0
1017.99 0
1018.07 0
1018.14 0
1018.21 0
1018.29 0
1018.36 0
1018.43 0
1018.51 0
1018.58 0
1018.65 0
1018.73 0
1018.80 0
1018.87 0
1018.95 0
1019.02 0
1019.09 0
1019.16 0
1019.24 0
1019.31 0
1019.38 0
1019.46 0
1019.53 0
1019.60 0
1019.68 0
1019.75 0
1019.82 0
1019.90 0
1019.97 0
1020.04 0
1020.12 0
1020.19 0
1020.26 0
1020.34 0
1020.41 0
1020.48 0
1020.56 0
1020.63 0
1020.70 0
1020.78 0
1020.85 0
1020.92 0
1021.00 0
1021.07 0
1021.14 0
1021.21 0
1021.29 0
1021.36 0
1021.43 0
1021.51 0
1021.58 0
1021.65 0
1021.73 0
1021.80 0
1021.87 0
1021.95 0
1022.02 0
1022.09 0
1022.17 0
1022.24 0
1022.31 0
1022.39 0
1022.46 0
1022.53 0
1022.61 0
1022.68 0
1022.75 0
1022.83 0
1022.90 0
1022.97 0
1023.05 0
1023.12 0
1023.19 1
1023.27 1
1023.34 1
1023.41 1
1023.49 1
1023.56 1
1023.63 1
1023.71 1
1023.78 1
1023.85 1
1023.93 0
1024.00 0
1024.07 0
1024.15 0
1024.22 0
1024.29 0
1024.37 0
1024.44 1
1024.51 1
1024.59 1
1024.66 0
1024.73 0
1024.81 0
1024.88 0
1024.95 0
1025.03 0
1025.10 0
1025.17 0
1025.25 0
1025.32 0
1025.39 0
1025.47 0
1025.54 0
1025.61 0
1025.69 0
1025.76 0
1025.83 0
1025.91 0
1025.98 0
1026.05 0
1026.13 0
1026.20 0
1026.28 0
1026.35 0
1026.42 0
1026.50 0
1026.57 0
1026.64 0
1026.72 0
1026.79 0
1026.86 0
1026.94 0
1027.01 0
1027.08 0
1027.16 0
1027.23 0
1027.30 0
1027.38 0
1027.45 0
1027.52 0
1027.60 0
1027.67 0
1027.74 0
1027.82 0
1027.89 0
1027.96 0
1028.04 0
1028.11 0
1028.19 0
1028.26 0
1028.33 0
1028.41 0
1028.48 0
1028.55 0
1028.63 0
1028.70 0
1028.77 0
1028.85 0
1028.92 0
1028.99 0
1029.07 0
1029.14 0
1029.21 0
1029.29 0
1029.36 0
1029.44 0
1029.51 0
1029.58 0
1029.66 0
1029.73 0
1029.80 0
1029.88 0
1029.95 0
1030.02 0
1030.10 0
1030.17 0
1030.24 0
1030.32 0
1030.39 0
1030.47 0
1030.54 0
1030.61 0
1030.69 0
1030.76 0
1030.83 0
1030.91 0
1030.98 0
1031.05 0
1031.13 0
1031.20 0
1031.27 0
1031.35 0
1031.42 0
1031.50 0
1031.57 0
1031.64 0
1031.72 0
1031.79 0
1031.86 0
1031.94 0
1032.01 0
1032.08 0
1032.16 0
1032.23 0
1032.31 0
1032.38 0
1032.45 0
1032.53 0
1032.60 0
1032.67 0
1032.75 0
1032.82 0
1032.89 0
1032.97 0
1033.04 0
1033.12 0
1033.19 0
1033.26 0
1033.34 0
1033.41 0
1033.48 0
1033.56 0
1033.63 0
1033.71 0
1033.78 0
1033.85 0
1033.93 0
1034.00 0
1034.07 0
1034.15 0
1034.22 0
1034.29 0
1034.37 0
1034.44 0
1034.52 0
1034.59 0
1034.66 0
1034.74 0
1034.81 0
1034.88 0
1034.96 0
1035.03 0
1035.11 0
1035.18 0
1035.25 0
1035.33 0
1035.40 0
1035.47 0
1035.55 0
1035.62 0
1035.70 0
1035.77 0
1035.84 0
1035.92 0
1035.99 0
1036.06 0
1036.14 0
1036.21 0
1036.29 0
1036.36 0
1036.43 0
1036.51 0
1036.58 0
1036.65 0
1036.73 0
1036.80 0
1036.88 0
1036.95 0
1037.02 0
1037.10 0
1037.17 0
1037.25 0
1037.32 0
1037.39 0
1037.47 0
1037.54 0
1037.61 0
1037.69 0
1037.76 0
1037.84 0
1037.91 0
1037.98 0
1038.06 0
1038.13 0
1038.21 0
1038.28 0
1038.35 0
1038.43 0
1038.50 0
1038.57 0
1038.65 0
1038.72 0
1038.80 0
1038.87 0
1038.94 0
1039.02 0
1039.09 0
1039.17 0
1039.24 0
1039.31 0
1039.39 0
1039.46 0
1039.54 0
1039.61 0
1039.68 0
1039.76 0
1039.83 0
1039.90 0
1039.98 0
1040.05 0
1040.13 0
1040.20 0
1040.27 0
1040.35 0
1040.42 0
1040.50 0
1040.57 0
1040.64 0
1040.72 0
1040.79 0
1040.87 0
1040.94 0
1041.01 0
1041.09 0
1041.16 0
1041.24 0
1041.31 0
1041.38 0
1041.46 0
1041.53 0
1041.61 0
1041.68 0
1041.75 0
1041.83 0
1041.90 0
1041.98 0
1042.05 0
1042.12 0
1042.20 0
1042.27 0
1042.35 0
1042.42 0
1042.49 0
1042.57 0
1042.64 0
1042.72 0
1042.79 0
1042.86 0
1042.94 0
1043.01 0
1043.09 0
1043.16 0
1043.23 0
1043.31 0
1043.38 0
1043.46 0
1043.53 0
1043.60 0
1043.68 0
1043.75 0
1043.83 0
1043.90 0
1043.97 0
1044.05 0
1044.12 0
1044.20 0
1044.27 0
1044.34 0
1044.42 0
1044.49 0
1044.57 0
1044.64 0
1044.71 0
1044.79 0
1044.86 0
1044.94 0
1045.01 0
1045.09 0
1045.16 0
1045.23 0
1045.31 0
1045.38 0
1045.46 0
1045.53 0
1045.60 0
1045.68 0
1045.75 0
1045.83 0
1045.90 0
1045.97 0
1046.05 0
1046.12 0
1046.20 0
1046.27 0
1046.35 0
1046.42 0
1046.49 0
1046.57 0
1046.64 0
1046.72 0
1046.79 0
1046.86 0
1046.94 0
1047.01 0
1047.09 0
1047.16 0
1047.24 0
1047.31 0
1047.38 0
1047.46 0
1047.53 0
1047.61 0
1047.68 0
1047.75 0
1047.83 0
1047.90 0
1047.98 0
1048.05 0
1048.13 0
1048.20 0
1048.27 0
1048.35 0
1048.42 0
1048.50 0
1048.57 0
1048.65 0
1048.72 0
1048.79 0
1048.87 0
1048.94 0
1049.02 0
1049.09 0
1049.16 0
1049.24 0
1049.31 0
1049.39 0
1049.46 0
1049.54 0
1049.61 0
1049.68 0
1049.76 0
1049.83 0
1049.91 0
1049.98 0
1050.06 0
1050.13 0
1050.20 0
1050.28 0
1050.35 0
1050.43 0
1050.50 0
1050.58 0
1050.65 0
1050.72 0
1050.80 0
1050.87 0
1050.95 0
1051.02 0
1051.10 0
1051.17 0
1051.24 0
1051.32 0
1051.39 0
1051.47 0
1051.54 0
1051.62 0
1051.69 0
1051.76 1
1051.84 1
1051.91 1
1051.99 1
1052.06 1
1052.14 1
1052.21 1
1052.29 1
1052.36 1
1052.43 1
1052.51 0
1052.58 0
1052.66 0
1052.73 0
1052.81 0
1052.88 0
1052.95 0
1053.03 0
1053.10 0
1053.18 0
1053.25 0
1053.33 0
1053.40 0
1053.48 0
1053.55 0
1053.62 0
1053.70 0
1053.77 0
1053.85 0
1053.92 0
1054.00 0
1054.07 0
1054.15 0
1054.22 0
1054.29 0
1054.37 0
1054.44 0
1054.52 0
1054.59 0
1054.67 0
1054.74 0
1054.81 0
1054.89 0
1054.96 0
1055.04 0
1055.11 0
1055.19 0
1055.26 0
1055.34 0
1055.41 0
1055.49 0
1055.56 0
1055.63 0
1055.71 0
1055.78 0
1055.86 0
1055.93 0
1056.01 0
1056.08 0
1056.16 0
1056.23 0
1056.30 0
1056.38 0
1056.45 0
1056.53 0
1056.60 0
1056.68 0
1056.75 0
1056.83 0
1056.90 0
1056.97 0
1057.05 0
1057.12 0
1057.20 0
1057.27 0
1057.35 0
1057.42 0
1057.50 0
1057.57 0
1057.65 0
1057.72 0
1057.79 0
1057.87 0
1057.94 0
1058.02 0
1058.09 0
1058.17 0
1058.24 0
1058.32 0
1058.39 0
1058.47 0
1058.54 0
1058.62 0
1058.69 0
1058.76 0
1058.84 0
1058.91 0
1058.99 0
1059.06 0
1059.14 0
1059.21 0
1059.29 0
1059.36 0
1059.44 0
1059.51 0
1059.58 0
1059.66 0
1059.73 0
1059.81 0
1059.88 0
1059.96 0
1060.03 0
1060.11 0
1060.18 0
1060.26 0
1060.33 0
1060.41 0
1060.48 0
1060.56 0
1060.63 0
1060.70 0
1060.78 0
1060.85 0
1060.93 0
1061.00 0
1061.08 0
1061.15 0
1061.23 0
1061.30 0
1061.38 0
1061.45 0
1061.53 0
1061.60 0
1061.68 0
1061.75 0
1061.82 0
1061.90 0
1061.97 0
1062.05 0
1062.12 1
1062.20 1
1062.27 1
1062.35 1
1062.42 1
1062.50 0
1062.57 0
1062.65 0
1062.72 0
1062.80 0
1062.87 0
1062.95 0
1063.02 1
1063.09 1
1063.17 1
1063.24 1
1063.32 1
1063.39 1
1063.47 1
1063.54 1
1063.62 1
1063.69 1
1063.77 1
1063.84 1
1063.92 1
1063.99 1
1064.07 1
1064.14 0
1064.22 0
1064.29 0
1064.37 0
1064.44 0
1064.51 0
1064.59 0
1064.66 0
1064.74 0
1064.81 0
1064.89 0
1064.96 1
1065.04 1
1065.11 1
1065.19 1
1065.26 1
1065.34 1
1065.41 1
1065.49 1
1065.56 1
1065.64 1
1065.71 1
1065.79 1
1065.86 1
1065.94 0
1066.01 0
1066.09 0
1066.16 0
1066.24 0
1066.31 0
1066.39 0
1066.46 0
1066.54 0
1066.61 0
1066.68 0
1066.76 0
1066.83 0
1066.91 0
1066.98 0
1067.06 1
1067.13 1
1067.21 1
1067.28 1
1067.36 1
1067.43 1
1067.51 1
1067.58 1
1067.66 1
1067.73 1
1067.81 1
1067.88 1
1067.96 1
1068.03 1
1068.11 1
1068.18 0
1068.26 0
1068.33 0
1068.41 0
1068.48 0
1068.56 0
1068.63 0
1068.71 1
1068.78 1
1068.86 1
1068.93 1
1069.01 1
1069.08 1
1069.16 1
1069.23 1
1069.31 1
1069.38 1
1069.46 0
1069.53 0
1069.61 0
1069.68 0
1069.76 0
1069.83 0
1069.91 0
1069.98 0
1070.06 0
1070.13 0
1070.21 0
1070.28 1
1070.36 1
1070.43 1
1070.51 1
1070.58 1
1070.66 0
1070.73 0
1070.81 0
1070.88 0
1070.96 0
1071.03 0
1071.11 0
1071.18 0
1071.26 0
1071.33 0
1071.41 0
1071.48 0
1071.56 0
1071.63 0
1071.71 0
1071.78 0
1071.86 0
1071.93 0
1072.01 0
1072.08 0
1072.16 0
1072.23 0
1072.31 0
1072.38 0
1072.46 0
1072.53 1
1072.61 1
1072.68 1
1072.76 1
1072.83 1
1072.91 1
1072.98 1
1073.06 1
1073.13 1
1073.21 1
1073.28 0
1073.36 0
1073.43 0
1073.51 0
1073.58 0
1073.66 0
1073.73 0
1073.81 0
1073.88 0
1073.96 0
1074.03 0
1074.11 0
1074.18 0
1074.26 0
1074.33 0
1074.41 0
1074.48 0
1074.56 0
1074.64 0
1074.71 0
1074.79 0
1074.86 0
1074.94 0
1075.01 0
1075.09 0
1075.16 0
1075.24 0
1075.31 0
1075.39 0
1075.46 0
1075.54 0
1075.61 0
1075.69 0
1075.76 0
1075.84 0
1075.91 0
1075.99 0
1076.06 0
1076.14 0
1076.21 0
1076.29 0
1076.36 0
1076.44 0
1076.51 0
1076.59 0
1076.66 0
1076.74 0
1076.82 0
1076.89 0
1076.97 0
1077.04 0
1077.12 0
1077.19 1
1077.27 1
1077.34 1
1077.42 1
1077.49 1
1077.57 1
1077.64 1
1077.72 0
1077.79 0
1077.87 0
1077.94 0
1078.02 0
1078.09 0
1078.17 0
1078.24 0
1078.32 0
1078.40 0
1078.47 1
1078.55 1
1078.62 1
1078.70 1
1078.77 1
1078.85 1
1078.92 1
1079.00 1
1079.07 1
1079.15 1
1079.22 1
1079.30 1
1079.37 1
1079.45 1
1079.52 1
1079.60 1
1079.68 1
1079.75 1
1079.83 1
1079.90 1
1079.98 1
1080.05 1
1080.13 1
1080.20 1
1080.28 1
1080.35 1
1080.43 1
1080.50 1
1080.58 1
1080.65 1
1080.73 1
1080.81 1
1080.88 1
1080.96 1
1081.03 1
1081.11 1
1081.18 1
1081.26 1
1081.33 1
1081.41 1
1081.48 0
1081.56 0
1081.63 0
1081.71 0
1081.79 0
1081.86 1
1081.94 1
1082.01 1
1082.09 2
1082.16 2
1082.24 2
1082.31 2
1082.39 2
1082.46 2
1082.54 2
1082.61 2
1082.69 1
1082.77 1
1082.84 1
1082.92 1
1082.99 1
1083.07 1
1083.14 0
1083.22 0
1083.29 0
1083.37 0
1083.44 0
1083.52 0
1083.60 0
1083.67 0
1083.75 0
1083.82 0
1083.90 0
1083.97 0
1084.05 0
1084.12 0
1084.20 0
1084.27 0
1084.35 0
1084.43 0
1084.50 0
1084.58 1
1084.65 1
1084.73 1
1084.80 1
1084.88 0
1084.95 0
1085.03 0
1085.11 0
1085.18 0
1085.26 0
1085.33 0
1085.41 0
1085.48 0
1085.56 0
1085.63 0
1085.71 0
1085.78 1
1085.86 1
1085.94 1
1086.01 1
1086.09 1
1086.16 0
1086.24 0
1086.31 1
1086.39 1
1086.46 1
1086.54 1
1086.62 1
1086.69 2
1086.77 2
1086.84 2
1086.92 1
1086.99 1
1087.07 1
1087.14 1
1087.22 0
1087.30 0
1087.37 0
1087.45 0
1087.52 0
1087.60 0
1087.67 0
1087.75 0
1087.83 1
1087.90 1
1087.98 0
1088.05 0
1088.13 0
1088.20 0
1088.28 0
1088.35 0
1088.43 0
1088.51 0
1088.58 1
1088.66 1
1088.73 1
1088.81 1
1088.88 1
1088.96 1
1089.03 1
1089.11 1
1089.19 1
1089.26 1
1089.34 0
1089.41 0
1089.49 0
1089.56 0
1089.64 0
1089.72 0
1089.79 0
1089.87 1
1089.94 1
1090.02 1
1090.09 2
1090.17 2
1090.25 2
1090.32 2
1090.40 2
1090.47 2
1090.55 2
1090.62 1
1090.70 1
1090.78 1
1090.85 0
1090.93 0
1091.00 0
1091.08 0
1091.15 0
1091.23 1
1091.31 1
1091.38 1
1091.46 1
1091.53 1
1091.61 1
1091.68 1
1091.76 1
1091.84 1
1091.91 0
1091.99 0
1092.06 0
1092.14 0
1092.21 0
1092.29 1
1092.37 1
1092.44 1
1092.52 1
1092.59 1
1092.67 1
1092.74 1
1092.82 1
1092.90 1
1092.97 1
1093.05 1
1093.12 1
1093.20 1
1093.28 1
1093.35 1
1093.43 1
1093.50 1
1093.58 1
1093.65 1
1093.73 1
1093.81 1
1093.88 1
1093.96 1
1094.03 1
1094.11 1
1094.18 1
1094.26 1
1094.34 1
1094.41 1
1094.49 1
1094.56 1
1094.64 1
1094.72 2
1094.79 2
1094.87 3
1094.94 3
1095.02 4
1095.09 4
1095.17 4
1095.25 4
1095.32 3
1095.40 3
1095.47 3
1095.55 2
1095.63 2
1095.70 2
1095.78 2
1095.85 2
1095.93 2
1096.01 2
1096.08 2
1096.16 2
1096.23 2
1096.31 2
1096.38 2
1096.46 2
1096.54 2
1096.61 2
1096.69 2
1096.76 2
1096.84 2
1096.92 2
1096.99 2
1097.07 2
1097.14 2
1097.22 1
1097.30 1
1097.37 2
1097.45 2
1097.52 2
1097.60 2
1097.68 2
1097.75 3
1097.83 3
1097.90 3
1097.98 3
1098.06 3
1098.13 3
1098.21 4
1098.28 4
1098.36 5
1098.43 5
1098.51 5
1098.59 5
1098.66 5
1098.74 4
1098.81 4
1098.89 3
1098.97 3
1099.04 3
1099.12 3
1099.19 3
1099.27 3
1099.35 3
1099.42 3
1099.50 3
1099.57 3
1099.65 3
1099.73 3
1099.80 3
1099.88 3
1099.95 3
1100.03 2
1100.11 2
1100.18 2
1100.26 2
1100.33 1
1100.41 1
1100.49 1
1100.56 1
1100.64 1
1100.72 1
1100.79 1
1100.87 1
1100.94 1
1101.02 1
1101.10 1
1101.17 1
1101.25 1
1101.32 1
1101.40 2
1101.48 2
1101.55 2
1101.63 1
1101.70 1
1101.78 1
1101.86 1
1101.93 0
1102.01 0
1102.08 0
1102.16 0
1102.24 0
1102.31 0
1102.39 1
1102.47 1
1102.54 1
1102.62 1
1102.69 2
1102.77 2
1102.85 2
1102.92 2
1103.00 2
1103.07 2
1103.15 2
1103.23 2
1103.30 1
1103.38 1
1103.45 1
1103.53 1
1103.61 1
1103.68 0
1103.76 0
1103.84 1
1103.91 1
1103.99 1
1104.06 1
1104.14 1
1104.22 1
1104.29 1
1104.37 1
1104.44 1
1104.52 1
1104.60 1
1104.67 2
1104.75 2
1104.83 2
1104.90 2
1104.98 2
1105.05 2
1105.13 2
1105.21 2
1105.28 1
1105.36 1
1105.44 1
1105.51 1
1105.59 1
1105.66 1
1105.74 1
1105.82 1
1105.89 1
1105.97 2
1106.05 2
1106.12 3
1106.20 3
1106.27 4
1106.35 5
1106.43 5
1106.50 5
1106.58 5
1106.65 5
1106.73 5
1106.81 5
1106.88 5
1106.96 5
1107.04 6
1107.11 6
1107.19 7
1107.27 7
1107.34 8
1107.42 8
1107.49 8
1107.57 8
1107.65 8
1107.72 8
1107.80 8
1107.88 7
1107.95 7
1108.03 7
1108.10 7
1108.18 7
1108.26 7
1108.33 7
1108.41 7
1108.49 7
1108.56 7
1108.64 7
1108.71 7
1108.79 6
1108.87 6
1108.94 6
1109.02 6
1109.10 6
1109.17 6
1109.25 6
1109.33 6
1109.40 6
1109.48 6
1109.55 6
1109.63 7
1109.71 7
1109.78 7
1109.86 7
1109.94 7
1110.01 7
1110.09 6
1110.17 6
1110.24 6
1110.32 6
1110.39 5
1110.47 5
1110.55 5
1110.62 5
1110.70 4
1110.78 4
1110.85 3
1110.93 3
1111.01 2
1111.08 2
1111.16 1
1111.23 2
1111.31 2
1111.39 2
1111.46 3
1111.54 3
1111.62 4
1111.69 4
1111.77 4
1111.85 4
1111.92 4
1112.00 4
1112.08 3
1112.15 3
1112.23 3
1112.30 2
1112.38 2
1112.46 2
1112.53 2
1112.61 1
1112.69 2
1112.76 2
1112.84 2
1112.92 2
1112.99 3
1113.07 3
1113.15 3
1113.22 3
1113.30 3
1113.38 3
1113.45 3
1113.53 3
1113.60 3
1113.68 3
1113.76 3
1113.83 3
1113.91 4
1113.99 5
1114.06 5
1114.14 6
1114.22 6
1114.29 6
1114.37 6
1114.45 6
1114.52 5
1114.60 5
1114.68 5
1114.75 4
1114.83 4
1114.91 4
1114.98 4
1115.06 3
1115.14 3
1115.21 2
1115.29 2
1115.36 1
1115.44 1
1115.52 1
1115.59 1
1115.67 1
1115.75 1
1115.82 2
1115.90 2
1115.98 2
1116.05 2
1116.13 2
1116.21 2
1116.28 3
1116.36 3
1116.44 3
1116.51 3
1116.59 4
1116.67 4
1116.74 4
1116.82 3
1116.90 3
1116.97 3
1117.05 3
1117.13 2
1117.20 2
1117.28 2
1117.36 2
1117.43 3
1117.51 3
1117.59 3
1117.66 3
1117.74 3
1117.82 3
1117.89 3
1117.97 3
1118.05 3
1118.12 3
1118.20 3
1118.28 3
1118.35 3
1118.43 3
1118.51 3
1118.58 3
1118.66 3
1118.74 3
1118.81 3
1118.89 3
1118.97 3
1119.04 2
1119.12 2
1119.20 1
1119.27 1
1119.35 1
1119.43 2
1119.50 2
1119.58 3
1119.66 3
1119.73 4
1119.81 4
1119.89 5
1119.96 5
1120.04 5
1120.12 5
1120.19 5
1120.27 5
1120.35 4
1120.42 4
1120.50 4
1120.58 3
1120.65 3
1120.73 3
1120.81 3
1120.88 3
1120.96 4
1121.04 4
1121.11 4
1121.19 5
1121.27 5
1121.34 5
1121.42 5
1121.50 4
1121.57 4
1121.65 4
1121.73 3
1121.80 3
1121.88 3
1121.96 3
1122.03 3
1122.11 3
1122.19 3
1122.27 4
1122.34 4
1122.42 4
1122.50 5
1122.57 5
1122.65 5
1122.73 5
1122.80 4
1122.88 4
1122.96 3
1123.03 3
1123.11 2
1123.19 2
1123.26 2
1123.34 2
1123.42 3
1123.49 3
1123.57 3
1123.65 3
1123.72 3
1123.80 3
1123.88 3
1123.96 3
1124.03 2
1124.11 2
1124.19 1
1124.26 1
1124.34 1
1124.42 0
1124.49 0
1124.57 0
1124.65 0
1124.72 0
1124.80 0
1124.88 0
1124.95 0
1125.03 1
1125.11 1
1125.19 1
1125.26 1
1125.34 1
1125.42 1
1125.49 1
1125.57 1
1125.65 1
1125.72 1
1125.80 1
1125.88 0
1125.95 0
1126.03 0
1126.11 1
1126.18 1
1126.26 1
1126.34 2
1126.42 2
1126.49 2
1126.57 2
1126.65 2
1126.72 2
1126.80 1
1126.88 1
1126.95 1
1127.03 1
1127.11 2
1127.19 2
1127.26 2
1127.34 2
1127.42 2
1127.49 2
1127.57 2
1127.65 2
1127.72 1
1127.80 1
1127.88 1
1127.95 0
1128.03 0
1128.11 0
1128.19 0
1128.26 0
1128.34 0
1128.42 0
1128.49 0
1128.57 0
1128.65 0
1128.72 0
1128.80 0
1128.88 0
1128.96 0
1129.03 0
1129.11 0
1129.19 0
1129.26 0
1129.34 0
1129.42 0
1129.50 1
1129.57 1
1129.65 1
1129.73 1
1129.80 1
1129.88 1
1129.96 1
1130.03 1
1130.11 1
1130.19 0
1130.27 0
1130.34 0
1130.42 1
1130.50 1
1130.57 1
1130.65 1
1130.73 1
1130.81 1
1130.88 1
1130.96 1
1131.04 1
1131.11 2
1131.19 2
1131.27 3
1131.34 4
1131.42 4
1131.50 5
1131.58 5
1131.65 5
1131.73 4
1131.81 4
1131.88 4
1131.96 3
1132.04 3
1132.12 3
1132.19 3
1132.27 3
1132.35 3
1132.42 4
1132.50 4
1132.58 4
1132.66 4
1132.73 4
1132.81 4
1132.89 4
1132.96 4
1133.04 4
1133.12 4
1133.20 4
1133.27 4
1133.35 4
1133.43 4
1133.50 4
1133.58 4
1133.66 4
1133.74 4
1133.81 5
1133.89 5
1133.97 6
1134.04 6
1134.12 6
1134.20 7
1134.28 7
1134.35 6
1134.43 6
1134.51 6
1134.59 6
1134.66 6
1134.74 6
1134.82 6
1134.89 7
1134.97 8
1135.05 10
1135.13 11
1135.20 12
1135.28 13
1135.36 13
1135.43 13
1135.51 13
1135.59 13
1135.67 13
1135.74 12
1135.82 12
1135.90 11
1135.98 10
1136.05 9
1136.13 8
1136.21 8
1136.28 7
1136.36 6
1136.44 6
1136.52 6
1136.59 6
1136.67 6
1136.75 5
1136.83 5
1136.90 5
1136.98 5
1137.06 5
1137.13 5
1137.21 5
1137.29 5
1137.37 5
1137.44 5
1137.52 5
1137.60 5
1137.68 4
1137.75 4
1137.83 4
1137.91 4
1137.99 5
1138.06 5
1138.14 6
1138.22 6
1138.29 6
1138.37 7
1138.45 7
1138.53 7
1138.60 7
1138.68 6
1138.76 6
1138.84 6
1138.91 5
1138.99 5
1139.07 4
1139.15 4
1139.22 3
1139.30 3
1139.38 2
1139.45 2
1139.53 3
1139.61 3
1139.69 3
1139.76 3
1139.84 4
1139.92 4
1140.00 4
1140.07 4
1140.15 4
1140.23 3
1140.31 3
1140.38 3
1140.46 3
1140.54 3
1140.62 4
1140.69 4
1140.77 5
1140.85 5
1140.93 6
1141.00 6
1141.08 6
1141.16 5
1141.24 5
1141.31 4
1141.39 3
1141.47 2
1141.54 2
1141.62 2
1141.70 2
1141.78 2
1141.85 3
1141.93 3
1142.01 3
1142.09 3
1142.16 3
1142.24 3
1142.32 3
1142.40 2
1142.47 2
1142.55 1
1142.63 1
1142.71 1
1142.78 1
1142.86 1
1142.94 1
1143.02 1
1143.09 1
1143.17 2
1143.25 2
1143.33 3
1143.40 3
1143.48 3
1143.56 3
1143.64 3
1143.71 3
1143.79 3
1143.87 2
1143.95 2
1144.02 1
1144.10 1
1144.18 0
1144.26 0
1144.33 0
1144.41 0
1144.49 0
1144.57 0
1144.64 0
1144.72 0
1144.80 0
1144.88 0
1144.95 0
1145.03 0
1145.11 1
1145.19 1
1145.27 1
1145.34 2
1145.42 2
1145.50 2
1145.58 2
1145.65 2
1145.73 1
1145.81 1
1145.89 1
1145.96 1
1146.04 1
1146.12 1
1146.20 2
1146.27 3
1146.35 3
1146.43 3
1146.51 3
1146.58 3
1146.66 3
1146.74 3
1146.82 4
1146.89 4
1146.97 4
1147.05 4
1147.13 4
1147.21 4
1147.28 3
1147.36 3
1147.44 2
1147.52 2
1147.59 2
1147.67 2
1147.75 2
1147.83 3
1147.90 3
1147.98 4
1148.06 4
1148.14 5
1148.21 5
1148.29 5
1148.37 6
1148.45 6
1148.53 6
1148.60 7
1148.68 7
1148.76 7
1148.84 6
1148.91 6
1148.99 5
1149.07 5
1149.15 4
1149.22 4
1149.30 5
1149.38 6
1149.46 7
1149.54 8
1149.61 9
1149.69 10
1149.77 10
1149.85 9
1149.92 8
1150.00 7
1150.08 6
1150.16 5
1150.24 5
1150.31 6
1150.39 6
1150.47 7
1150.55 8
1150.62 9
1150.70 10
1150.78 11
1150.86 13
1150.94 16
1151.01 19
1151.09 22
1151.17 25
1151.25 28
1151.32 31
1151.40 33
1151.48 34
1151.56 35
1151.64 35
1151.71 34
1151.79 33
1151.87 31
1151.95 30
1152.02 28
1152.10 26
1152.18 25
1152.26 24
1152.34 23
1152.41 22
1152.49 22
1152.57 22
1152.65 22
1152.72 22
1152.80 23
1152.88 24
1152.96 25
1153.04 26
1153.11 26
1153.19 27
1153.27 27
1153.35 26
1153.42 25
1153.50 25
1153.58 24
1153.66 23
1153.74 23
1153.81 22
1153.89 22
1153.97 22
1154.05 22
1154.13 23
1154.20 23
1154.28 23
1154.36 23
1154.44 23
1154.52 22
1154.59 21
1154.67 20
1154.75 18
1154.83 17
1154.90 15
1154.98 14
1155.06 13
1155.14 13
1155.22 13
1155.29 12
1155.37 12
1155.45 11
1155.53 10
1155.61 10
1155.68 9
1155.76 8
1155.84 8
1155.92 7
1156.00 7
1156.07 6
1156.15 5
1156.23 4
1156.31 3
1156.39 2
1156.46 1
1156.54 0
1156.62 0
1156.70 0
1156.77 0
1156.85 0
1156.93 0
1157.01 0
1157.09 0
1157.16 1
1157.24 2
1157.32 3
1157.40 3
1157.48 4
1157.55 4
1157.63 4
1157.71 5
1157.79 5
1157.87 4
1157.94 4
1158.02 4
1158.10 4
1158.18 4
1158.26 4
1158.33 4
1158.41 3
1158.49 3
1158.57 3
1158.65 3
1158.72 3
1158.80 3
1158.88 3
1158.96 2
1159.04 2
1159.11 2
1159.19 1
1159.27 1
1159.35 1
1159.43 1
1159.51 1
1159.58 1
1159.66 2
1159.74 2
1159.82 2
1159.90 2
1159.97 3
1160.05 3
1160.13 2
1160.21 2
1160.29 2
1160.36 2
1160.44 2
1160.52 2
1160.60 2
1160.68 2
1160.75 1
1160.83 1
1160.91 0
1160.99 0
1161.07 0
1161.14 0
1161.22 1
1161.30 1
1161.38 2
1161.46 3
1161.54 3
1161.61 3
1161.69 4
1161.77 4
1161.85 3
1161.93 3
1162.00 3
1162.08 2
1162.16 2
1162.24 2
1162.32 2
1162.39 3
1162.47 3
1162.55 4
1162.63 4
1162.71 5
1162.79 5
1162.86 5
1162.94 5
1163.02 4
1163.10 4
1163.18 3
1163.25 3
1163.33 2
1163.41 2
1163.49 2
1163.57 2
1163.65 2
1163.72 2
1163.80 2
1163.88 3
1163.96 3
1164.04 3
1164.11 3
1164.19 2
1164.27 2
1164.35 2
1164.43 1
1164.51 1
1164.58 0
1164.66 0
1164.74 0
1164.82 0
1164.90 0
1164.98 0
1165.05 0
1165.13 0
1165.21 0
1165.29 0
1165.37 1
1165.44 1
1165.52 2
1165.60 2
1165.68 2
1165.76 2
1165.84 2
1165.91 2
1165.99 3
1166.07 3
1166.15 4
1166.23 4
1166.31 5
1166.38 4
1166.46 4
1166.54 3
1166.62 2
1166.70 1
1166.78 1
1166.85 0
1166.93 1
1167.01 1
1167.09 2
1167.17 2
1167.25 3
1167.32 3
1167.40 3
1167.48 3
1167.56 3
1167.64 3
1167.72 3
1167.79 2
1167.87 3
1167.95 3
1168.03 3
1168.11 4
1168.19 4
1168.26 4
1168.34 4
1168.42 3
1168.50 2
1168.58 2
1168.66 1
1168.73 1
1168.81 1
1168.89 1
1168.97 2
1169.05 2
1169.13 3
1169.20 4
1169.28 4
1169.36 5
1169.44 6
1169.52 7
1169.60 8
1169.67 9
1169.75 9
1169.83 9
1169.91 9
1169.99 8
1170.07 7
1170.14 6
1170.22 5
1170.30 5
1170.38 5
1170.46 5
1170.54 5
1170.62 5
1170.69 5
1170.77 5
1170.85 5
1170.93 5
1171.01 4
1171.09 4
1171.16 4
1171.24 4
1171.32 4
1171.40 5
1171.48 5
1171.56 5
1171.64 4
1171.71 3
1171.79 2
1171.87 1
1171.95 0
1172.03 0
1172.11 0
1172.18 0
1172.26 0
1172.34 0
1172.42 1
1172.50 2
1172.58 4
1172.66 5
1172.73 7
1172.81 9
1172.89 10
1172.97 11
1173.05 12
1173.13 12
1173.20 11
1173.28 11
1173.36 10
1173.44 9
1173.52 9
1173.60 8
1173.68 8
1173.75 7
1173.83 7
1173.91 7
1173.99 7
1174.07 7
1174.15 7
1174.23 8
1174.30 8
1174.38 9
1174.46 9
1174.54 9
1174.62 8
1174.70 7
1174.78 6
1174.85 5
1174.93 4
1175.01 3
1175.09 2
1175.17 2
1175.25 1
1175.33 1
1175.40 1
1175.48 1
1175.56 2
1175.64 3
1175.72 3
1175.80 4
1175.88 5
1175.95 6
1176.03 7
1176.11 8
1176.19 8
1176.27 9
1176.35 9
1176.43 9
1176.50 9
1176.58 9
1176.66 8
1176.74 7
1176.82 6
1176.90 5
1176.98 4
1177.06 4
1177.13 4
1177.21 5
1177.29 6
1177.37 8
1177.45 9
1177.53 11
1177.61 12
1177.68 13
1177.76 13
1177.84 13
1177.92 12
1178.00 12
1178.08 11
1178.16 10
1178.24 9
1178.31 8
1178.39 8
1178.47 8
1178.55 8
1178.63 9
1178.71 9
1178.79 10
1178.86 11
1178.94 11
1179.02 11
1179.10 11
1179.18 10
1179.26 9
1179.34 8
1179.42 7
1179.49 5
1179.57 5
1179.65 4
1179.73 4
1179.81 4
1179.89 5
1179.97 5
1180.05 5
1180.12 5
1180.20 6
1180.28 6
1180.36 6
1180.44 6
1180.52 7
1180.60 7
1180.68 7
1180.75 8
1180.83 8
1180.91 8
1180.99 8
1181.07 8
1181.15 8
1181.23 8
1181.31 8
1181.38 8
1181.46 8
1181.54 9
1181.62 9
1181.70 10
1181.78 11
1181.86 12
1181.94 12
1182.01 12
1182.09 11
1182.17 10
1182.25 9
1182.33 8
1182.41 7
1182.49 6
1182.57 6
1182.65 5
1182.72 4
1182.80 3
1182.88 3
1182.96 3
1183.04 4
1183.12 5
1183.20 6
1183.28 7
1183.35 8
1183.43 8
1183.51 8
1183.59 7
1183.67 7
1183.75 6
1183.83 5
1183.91 5
1183.99 5
1184.06 6
1184.14 7
1184.22 7
1184.30 8
1184.38 9
1184.46 9
1184.54 9
1184.62 10
1184.70 10
1184.77 12
1184.85 14
1184.93 16
1185.01 19
1185.09 22
1185.17 25
1185.25 27
1185.33 29
1185.41 30
1185.48 30
1185.56 30
1185.64 30
1185.72 31
1185.80 31
1185.88 32
1185.96 32
1186.04 32
1186.12 32
1186.20 31
1186.27 30
1186.35 28
1186.43 26
1186.51 24
1186.59 23
1186.67 22
1186.75 21
1186.83 20
1186.91 20
1186.98 19
1187.06 20
1187.14 20
1187.22 20
1187.30 20
1187.38 20
1187.46 20
1187.54 18
1187.62 16
1187.70 14
1187.77 12
1187.85 11
1187.93 10
1188.01 9
1188.09 8
1188.17 8
1188.25 8
1188.33 9
1188.41 9
1188.49 9
1188.56 10
1188.64 9
1188.72 9
1188.80 8
1188.88 8
1188.96 7
1189.04 7
1189.12 7
1189.20 7
1189.28 8
1189.36 8
1189.43 9
1189.51 9
1189.59 8
1189.67 8
1189.75 7
1189.83 6
1189.91 5
1189.99 5
1190.07 5
1190.15 5
1190.23 5
1190.30 5
1190.38 6
1190.46 6
1190.54 6
1190.62 7
1190.70 7
1190.78 8
1190.86 9
1190.94 10
1191.02 11
1191.10 11
1191.17 12
1191.25 12
1191.33 12
1191.41 11
1191.49 11
1191.57 10
1191.65 9
1191.73 9
1191.81 9
1191.89 9
1191.97 9
1192.04 10
1192.12 10
1192.20 10
1192.28 9
1192.36 8
1192.44 7
1192.52 6
1192.60 4
1192.68 4
1192.76 4
1192.84 5
1192.92 6
1192.99 8
1193.07 10
1193.15 12
1193.23 13
1193.31 13
1193.39 13
1193.47 12
1193.55 10
1193.63 9
1193.71 7
1193.79 6
1193.87 6
1193.94 5
1194.02 5
1194.10 4
1194.18 4
1194.26 4
1194.34 3
1194.42 2
1194.50 2
1194.58 1
1194.66 1
1194.74 2
1194.82 3
1194.90 5
1194.97 6
1195.05 8
1195.13 8
1195.21 8
1195.29 8
1195.37 8
1195.45 8
1195.53 8
1195.61 8
1195.69 8
1195.77 8
1195.85 8
1195.93 8
1196.01 7
1196.08 6
1196.16 4
1196.24 3
1196.32 2
1196.40 2
1196.48 1
1196.56 1
1196.64 2
1196.72 2
1196.80 3
1196.88 4
1196.96 4
1197.04 5
1197.12 6
1197.19 6
1197.27 7
1197.35 7
1197.43 8
1197.51 8
1197.59 8
1197.67 7
1197.75 7
1197.83 6
1197.91 5
1197.99 4
1198.07 4
1198.15 3
1198.23 4
1198.31 4
1198.38 4
1198.46 5
1198.54 5
1198.62 4
1198.70 4
1198.78 4
1198.86 4
1198.94 4
1199.02 4
1199.10 4
1199.18 5
1199.26 5
1199.34 6
1199.42 6
1199.50 6
1199.58 6
1199.65 6
1199.73 6
1199.81 7
1199.89 7
1199.97 8
1200.05 9
1200.13 10
1200.21 10
1200.29 10
1200.37 10
1200.45 9
1200.53 8
1200.61 7
1200.69 6
1200.77 5
1200.85 4
1200.93 4
1201.00 5
1201.08 5
1201.16 7
1201.24 8
1201.32 9
1201.40 10
1201.48 10
1201.56 11
1201.64 10
1201.72 10
1201.80 10
1201.88 9
1201.96 8
1202.04 8
1202.12 8
1202.20 8
1202.28 9
1202.36 9
1202.43 9
1202.51 10
1202.59 9
1202.67 9
1202.75 9
1202.83 8
1202.91 7
1202.99 6
1203.07 6
1203.15 5
1203.23 5
1203.31 5
1203.39 5
1203.47 5
1203.55 6
1203.63 7
1203.71 7
1203.79 8
1203.87 8
1203.95 8
1204.03 7
1204.10 6
1204.18 4
1204.26 3
1204.34 1
1204.42 0
1204.50 0
1204.58 0
1204.66 0
1204.74 0
1204.82 0
1204.90 0
1204.98 0
1205.06 0
1205.14 1
1205.22 1
1205.30 1
1205.38 2
1205.46 2
1205.54 2
1205.62 3
1205.70 3
1205.78 3
1205.86 3
1205.93 3
1206.01 3
1206.09 4
1206.17 4
1206.25 5
1206.33 5
1206.41 6
1206.49 7
1206.57 7
1206.65 8
1206.73 8
1206.81 7
1206.89 6
1206.97 5
1207.05 4
1207.13 3
1207.21 2
1207.29 1
1207.37 1
1207.45 1
1207.53 1
1207.61 1
1207.69 2
1207.77 3
1207.85 4
1207.93 5
1208.01 5
1208.09 6
1208.16 6
1208.24 6
1208.32 6
1208.40 5
1208.48 3
1208.56 2
1208.64 1
1208.72 0
1208.80 0
1208.88 0
1208.96 0
1209.04 0
1209.12 0
1209.20 0
1209.28 0
1209.36 0
1209.44 2
1209.52 4
1209.60 6
1209.68 7
1209.76 8
1209.84 9
1209.92 9
1210.00 9
1210.08 9
1210.16 9
1210.24 8
1210.32 8
1210.40 7
1210.48 7
1210.56 6
1210.64 5
1210.72 5
1210.80 4
1210.88 3
1210.95 3
1211.03 3
1211.11 3
1211.19 4
1211.27 4
1211.35 4
1211.43 4
1211.51 4
1211.59 3
1211.67 3
1211.75 4
1211.83 5
1211.91 7
1211.99 9
1212.07 11
1212.15 13
1212.23 14
1212.31 14
1212.39 14
1212.47 13
1212.55 12
1212.63 11
1212.71 10
1212.79 10
1212.87 10
1212.95 11
1213.03 11
1213.11 11
1213.19 11
1213.27 11
1213.35 11
1213.43 11
1213.51 11
1213.59 11
1213.67 12
1213.75 13
1213.83 14
1213.91 15
1213.99 16
1214.07 18
1214.15 19
1214.23 20
1214.31 21
1214.39 22
1214.47 23
1214.55 22
1214.63 22
1214.71 20
1214.79 18
1214.87 16
1214.95 14
1215.03 11
1215.11 9
1215.19 8
1215.27 6
1215.35 5
1215.43 5
1215.51 4
1215.59 4
1215.67 4
1215.75 5
1215.83 5
1215.91 6
1215.99 6
1216.07 7
1216.15 7
1216.23 7
1216.31 6
1216.39 6
1216.47 7
1216.55 7
1216.63 8
1216.71 9
1216.79 10
1216.87 10
1216.94 11
1217.02 10
1217.10 10
1217.18 9
1217.26 7
1217.34 6
1217.42 5
1217.50 5
1217.58 5
1217.66 5
1217.74 5
1217.82 6
1217.90 6
1217.98 7
1218.06 7
1218.14 7
1218.22 8
1218.30 8
1218.38 8
1218.46 8
1218.54 8
1218.62 7
1218.70 6
1218.78 4
1218.86 3
1218.94 2
1219.02 1
1219.11 0
1219.19 0
1219.27 0
1219.35 0
1219.43 0
1219.51 0
1219.59 0
1219.67 0
1219.75 1
1219.83 1
1219.91 2
1219.99 3
1220.07 4
1220.15 4
1220.23 5
1220.31 6
1220.39 6
1220.47 7
1220.55 7
1220.63 8
1220.71 9
1220.79 9
1220.87 10
1220.95 10
1221.03 9
1221.11 9
1221.19 8
1221.27 8
1221.35 8
1221.43 9
1221.51 10
1221.59 12
1221.67 13
1221.75 14
1221.83 15
1221.91 15
1221.99 15
1222.07 14
1222.15 13
1222.23 12
1222.31 11
1222.39 11
1222.47 10
1222.55 9
1222.63 9
1222.71 9
1222.79 8
1222.87 8
1222.95 8
1223.03 7
1223.11 7
1223.19 7
1223.27 6
1223.35 6
1223.43 5
1223.51 4
1223.59 4
1223.67 3
1223.75 3
1223.83 3
1223.91 4
1223.99 4
1224.07 5
1224.15 6
1224.23 7
1224.31 8
1224.39 9
1224.47 9
1224.55 10
1224.63 10
1224.71 10
1224.79 11
1224.87 11
1224.95 12
1225.03 13
1225.12 15
1225.20 16
1225.28 17
1225.36 18
1225.44 19
1225.52 19
1225.60 20
1225.68 20
1225.76 19
1225.84 18
1225.92 17
1226.00 16
1226.08 14
1226.16 12
1226.24 11
1226.32 10
1226.40 9
1226.48 9
1226.56 9
1226.64 9
1226.72 8
1226.80 8
1226.88 7
1226.96 6
1227.04 5
1227.12 4
1227.20 3
1227.28 2
1227.36 2
1227.44 2
1227.52 1
1227.60 1
1227.68 1
1227.76 2
1227.84 2
1227.92 3
1228.01 3
1228.09 5
1228.17 6
1228.25 7
1228.33 9
1228.41 10
1228.49 10
1228.57 10
1228.65 10
1228.73 9
1228.81 8
1228.89 7
1228.97 6
1229.05 6
1229.13 5
1229.21 6
1229.29 7
1229.37 8
1229.45 10
1229.53 11
1229.61 12
1229.69 12
1229.77 12
1229.85 11
1229.93 10
1230.01 9
1230.09 8
1230.18 7
1230.26 6
1230.34 5
1230.42 3
1230.50 2
1230.58 1
1230.66 1
1230.74 1
1230.82 1
1230.90 1
1230.98 2
1231.06 2
1231.14 3
1231.22 3
1231.30 3
1231.38 3
1231.46 3
1231.54 3
1231.62 4
1231.70 5
1231.78 5
1231.86 5
1231.94 5
1232.02 5
1232.11 4
1232.19 4
1232.27 5
1232.35 5
1232.43 7
1232.51 8
1232.59 9
1232.67 10
1232.75 10
1232.83 9
1232.91 8
1232.99 7
1233.07 6
1233.15 4
1233.23 3
1233.31 3
1233.39 2
1233.47 1
1233.55 1
1233.63 0
1233.72 0
1233.80 0
1233.88 0
1233.96 0
1234.04 0
1234.12 1
1234.20 3
1234.28 4
1234.36 5
1234.44 5
1234.52 5
1234.60 4
1234.68 3
1234.76 1
1234.84 0
1234.92 0
1235.00 0
1235.08 0
1235.16 0
1235.25 0
1235.33 0
1235.41 0
1235.49 1
1235.57 2
1235.65 3
1235.73 3
1235.81 3
1235.89 2
1235.97 2
1236.05 1
1236.13 1
1236.21 0
1236.29 0
1236.37 0
1236.45 0
1236.53 0
1236.62 0
1236.70 0
1236.78 0
1236.86 0
1236.94 1
1237.02 1
1237.10 2
1237.18 2
1237.26 3
1237.34 3
1237.42 3
1237.50 3
1237.58 4
1237.66 5
1237.74 6
1237.82 8
1237.91 9
1237.99 11
1238.07 12
1238.15 14
1238.23 14
1238.31 15
1238.39 15
1238.47 15
1238.55 14
1238.63 13
1238.71 12
1238.79 11
1238.87 10
1238.95 9
1239.03 9
1239.12 9
1239.20 8
1239.28 8
1239.36 8
1239.44 7
1239.52 7
1239.60 6
1239.68 6
1239.76 6
1239.84 7
1239.92 8
1240.00 9
1240.08 11
1240.16 12
1240.25 13
1240.33 13
1240.41 12
1240.49 11
1240.57 9
1240.65 6
1240.73 4
1240.81 3
1240.89 2
1240.97 1
1241.05 2
1241.13 2
1241.21 2
1241.30 2
1241.38 2
1241.46 1
1241.54 0
1241.62 0
1241.70 0
1241.78 0
1241.86 0
1241.94 0
1242.02 1
1242.10 2
1242.18 3
1242.26 4
1242.35 5
1242.43 6
1242.51 6
1242.59 5
1242.67 5
1242.75 4
1242.83 2
1242.91 1
1242.99 1
1243.07 0
1243.15 0
1243.23 0
1243.31 0
1243.40 0
1243.48 0
1243.56 0
1243.64 0
1243.72 0
1243.80 1
1243.88 2
1243.96 3
1244.04 3
1244.12 4
1244.20 4
1244.29 4
1244.37 4
1244.45 5
1244.53 5
1244.61 6
1244.69 7
1244.77 8
1244.85 8
1244.93 8
1245.01 7
1245.09 5
1245.17 4
1245.26 2
1245.34 1
1245.42 1
1245.50 1
1245.58 2
1245.66 4
1245.74 6
1245.82 8
1245.90 10
1245.98 11
1246.06 12
1246.15 12
1246.23 12
1246.31 12
1246.39 12
1246.47 12
1246.55 12
1246.63 12
1246.71 13
1246.79 14
1246.87 14
1246.95 15
1247.04 16
1247.12 17
1247.20 17
1247.28 17
1247.36 16
1247.44 15
1247.52 13
1247.60 11
1247.68 9
1247.76 8
1247.85 7
1247.93 7
1248.01 7
1248.09 8
1248.17 8
1248.25 8
1248.33 8
1248.41 8
1248.49 8
1248.57 8
1248.66 9
1248.74 10
1248.82 12
1248.90 13
1248.98 14
1249.06 14
1249.14 14
1249.22 14
1249.30 13
1249.38 11
1249.47 9
1249.55 8
1249.63 6
1249.71 6
1249.79 7
1249.87 8
1249.95 11
1250.03 13
1250.11 16
1250.19 18
1250.28 20
1250.36 22
1250.44 22
1250.52 22
1250.60 22
1250.68 22
1250.76 22
1250.84 22
1250.92 22
1251.01 22
1251.09 23
1251.17 24
1251.25 25
1251.33 27
1251.41 30
1251.49 32
1251.57 34
1251.65 36
1251.74 38
1251.82 39
1251.90 39
1251.98 40
1252.06 40
1252.14 40
1252.22 40
1252.30 39
1252.38 39
1252.47 37
1252.55 36
1252.63 34
1252.71 32
1252.79 30
1252.87 28
1252.95 26
1253.03 25
1253.11 24
1253.20 22
1253.28 21
1253.36 20
1253.44 19
1253.52 18
1253.60 17
1253.68 16
1253.76 14
1253.84 13
1253.93 12
1254.01 12
1254.09 11
1254.17 11
1254.25 11
1254.33 11
1254.41 12
1254.49 13
1254.58 14
1254.66 16
1254.74 19
1254.82 21
1254.90 23
1254.98 25
1255.06 25
1255.14 24
1255.23 22
1255.31 19
1255.39 16
1255.47 12
1255.55 9
1255.63 6
1255.71 5
1255.79 4
1255.87 4
1255.96 4
1256.04 5
1256.12 7
1256.20 9
1256.28 11
1256.36 14
1256.44 15
1256.52 16
1256.61 16
1256.69 15
1256.77 13
1256.85 11
1256.93 8
1257.01 6
1257.09 4
1257.17 3
1257.26 3
1257.34 3
1257.42 4
1257.50 5
1257.58 6
1257.66 7
1257.74 8
1257.83 9
1257.91 9
1257.99 9
1258.07 8
1258.15 7
1258.23 6
1258.31 5
1258.39 4
1258.48 4
1258.56 5
1258.64 6
1258.72 7
1258.80 8
1258.88 9
1258.96 9
1259.05 9
1259.13 9
1259.21 9
1259.29 8
1259.37 7
1259.45 7
1259.53 6
1259.61 5
1259.70 4
1259.78 3
1259.86 4
1259.94 4
1260.02 5
1260.10 6
1260.18 7
1260.27 8
1260.35 8
1260.43 8
1260.51 8
1260.59 8
1260.67 9
1260.75 9
1260.84 10
1260.92 12
1261.00 13
1261.08 14
1261.16 14
1261.24 14
1261.32 13
1261.40 11
1261.49 8
1261.57 6
1261.65 3
1261.73 2
1261.81 2
1261.89 2
1261.97 3
1262.06 5
1262.14 7
1262.22 8
1262.30 9
1262.38 10
1262.46 11
1262.54 11
1262.63 10
1262.71 10
1262.79 9
1262.87 9
1262.95 9
1263.03 9
1263.12 9
1263.20 9
1263.28 9
1263.36 9
1263.44 8
1263.52 7
1263.60 6
1263.69 5
1263.77 5
1263.85 5
1263.93 7
1264.01 8
1264.09 11
1264.17 14
1264.26 16
1264.34 19
1264.42 21
1264.50 22
1264.58 22
1264.66 21
1264.75 20
1264.83 17
1264.91 14
1264.99 12
1265.07 9
1265.15 7
1265.23 5
1265.32 4
1265.40 2
1265.48 0
1265.56 0
1265.64 0
1265.72 0
1265.81 0
1265.89 0
1265.97 0
1266.05 0
1266.13 0
1266.21 2
1266.29 4
1266.38 6
1266.46 7
1266.54 8
1266.62 8
1266.70 9
1266.78 10
1266.87 12
1266.95 13
1267.03 15
1267.11 16
1267.19 18
1267.27 19
1267.36 20
1267.44 20
1267.52 21
1267.60 21
1267.68 20
1267.76 19
1267.84 19
1267.93 18
1268.01 18
1268.09 18
1268.17 19
1268.25 20
1268.33 21
1268.42 23
1268.50 24
1268.58 25
1268.66 25
1268.74 25
1268.82 24
1268.91 24
1268.99 23
1269.07 24
1269.15 24
1269.23 26
1269.31 27
1269.40 29
1269.48 31
1269.56 32
1269.64 31
1269.72 30
1269.80 28
1269.89 26
1269.97 24
1270.05 21
1270.13 20
1270.21 19
1270.29 19
1270.38 19
1270.46 20
1270.54 19
1270.62 19
1270.70 18
1270.78 17
1270.87 16
1270.95 15
1271.03 14
1271.11 13
1271.19 13
1271.28 13
1271.36 14
1271.44 14
1271.52 14
1271.60 14
1271.68 14
1271.77 13
1271.85 11
1271.93 9
1272.01 8
1272.09 6
1272.17 6
1272.26 6
1272.34 6
1272.42 7
1272.50 8
1272.58 9
1272.67 10
1272.75 10
1272.83 11
1272.91 11
1272.99 11
1273.07 11
1273.16 12
1273.24 14
1273.32 16
1273.40 18
1273.48 19
1273.56 20
1273.65 21
1273.73 21
1273.81 20
1273.89 18
1273.97 17
1274.06 15
1274.14 13
1274.22 11
1274.30 10
1274.38 10
1274.46 10
1274.55 10
1274.63 10
1274.71 11
1274.79 11
1274.87 12
1274.96 14
1275.04 15
1275.12 16
1275.20 17
1275.28 17
1275.37 17
1275.45 16
1275.53 14
1275.61 12
1275.69 10
1275.77 8
1275.86 6
1275.94 5
1276.02 5
1276.10 5
1276.18 5
1276.27 6
1276.35 7
1276.43 8
1276.51 10
1276.59 11
1276.68 12
1276.76 13
1276.84 14
1276.92 15
1277.00 15
1277.08 16
1277.17 16
1277.25 17
1277.33 17
1277.41 17
1277.49 17
1277.58 16
1277.66 15
1277.74 14
1277.82 13
1277.90 12
1277.99 12
1278.07 13
1278.15 15
1278.23 18
1278.31 21
1278.40 23
1278.48 24
1278.56 24
1278.64 22
1278.72 20
1278.81 16
1278.89 13
1278.97 10
1279.05 8
1279.13 7
1279.22 7
1279.30 7
1279.38 7
1279.46 7
1279.54 8
1279.63 9
1279.71 10
1279.79 11
1279.87 13
1279.95 15
1280.04 17
1280.12 18
1280.20 18
1280.28 18
1280.36 17
1280.45 16
1280.53 15
1280.61 14
1280.69 14
1280.77 14
1280.86 14
1280.94 14
1281.02 15
1281.10 16
1281.18 16
1281.27 17
1281.35 16
1281.43 15
1281.51 14
1281.59 13
1281.68 11
1281.76 9
1281.84 8
1281.92 6
1282.00 4
1282.09 3
1282.17 2
1282.25 2
1282.33 3
1282.42 5
1282.50 8
1282.58 10
1282.66 12
1282.74 13
1282.83 14
1282.91 13
1282.99 12
1283.07 10
1283.15 9
1283.24 9
1283.32 9
1283.40 10
1283.48 12
1283.56 14
1283.65 16
1283.73 19
1283.81 21
1283.89 23
1283.98 24
1284.06 25
1284.14 25
1284.22 25
1284.30 25
1284.39 26
1284.47 26
1284.55 27
1284.63 28
1284.71 29
1284.80 30
1284.88 31
1284.96 30
1285.04 30
1285.13 29
1285.21 27
1285.29 26
1285.37 25
1285.45 24
1285.54 24
1285.62 24
1285.70 25
1285.78 25
1285.87 25
1285.95 25
1286.03 25
1286.11 25
1286.19 24
1286.28 24
1286.36 25
1286.44 27
1286.52 29
1286.61 32
1286.69 35
1286.77 38
1286.85 40
1286.93 41
1287.02 40
1287.10 38
1287.18 35
1287.26 31
1287.35 28
1287.43 25
1287.51 22
1287.59 19
1287.67 17
1287.76 16
1287.84 14
1287.92 13
1288.00 13
1288.09 13
1288.17 13
1288.25 14
1288.33 15
1288.41 16
1288.50 17
1288.58 17
1288.66 18
1288.74 19
1288.83 20
1288.91 22
1288.99 24
1289.07 26
1289.16 28
1289.24 29
1289.32 28
1289.40 26
1289.48 23
1289.57 20
1289.65 17
1289.73 14
1289.81 12
1289.90 10
1289.98 9
1290.06 8
1290.14 7
1290.23 6
1290.31 5
1290.39 4
1290.47 4
1290.55 5
1290.64 7
1290.72 10
1290.80 13
1290.88 16
1290.97 18
1291.05 20
1291.13 21
1291.21 21
1291.30 21
1291.38 20
1291.46 18
1291.54 17
1291.63 16
1291.71 15
1291.79 15
1291.87 14
1291.96 13
1292.04 13
1292.12 13
1292.20 13
1292.28 13
1292.37 13
1292.45 12
1292.53 11
1292.61 10
1292.70 8
1292.78 7
1292.86 6
1292.94 5
1293.03 5
1293.11 4
1293.19 4
1293.27 4
1293.36 3
1293.44 3
1293.52 3
1293.60 3
1293.69 3
1293.77 3
1293.85 3
1293.93 2
1294.02 2
1294.10 1
1294.18 1
1294.26 1
1294.35 2
1294.43 3
1294.51 5
1294.59 7
1294.68 9
1294.76 10
1294.84 11
1294.92 11
1295.01 11
1295.09 11
1295.17 11
1295.25 12
1295.34 12
1295.42 13
1295.50 14
1295.58 14
1295.67 15
1295.75 15
1295.83 14
1295.91 13
1296.00 11
1296.08 8
1296.16 6
1296.24 4
1296.33 2
1296.41 1
1296.49 0
1296.57 0
1296.66 0
1296.74 1
1296.82 3
1296.90 5
1296.99 6
1297.07 8
1297.15 10
1297.23 11
1297.32 12
1297.40 12
1297.48 12
1297.56 12
1297.65 11
1297.73 10
1297.81 9
1297.89 9
1297.98 8
1298.06 8
1298.14 8
1298.22 8
1298.31 7
1298.39 6
1298.47 5
1298.56 4
1298.64 4
1298.72 4
1298.80 5
1298.89 6
1298.97 7
1299.05 7
1299.13 6
1299.22 5
1299.30 4
1299.38 2
1299.46 0
1299.55 0
1299.63 0
1299.71 0
1299.79 0
1299.88 0
1299.96 0
1300.04 0
1300.13 0
1300.21 0
1300.29 0
1300.37 1
1300.46 2
1300.54 3
1300.62 5
1300.70 7
1300.79 8
1300.87 10
1300.95 12
1301.03 13
1301.12 14
1301.20 15
1301.28 15
1301.37 16
1301.45 16
1301.53 16
1301.61 16
1301.70 16
1301.78 17
1301.86 17
1301.94 18
1302.03 19
1302.11 20
1302.19 21
1302.28 23
1302.36 24
1302.44 26
1302.52 28
1302.61 29
1302.69 31
1302.77 32
1302.85 32
1302.94 32
1303.02 33
1303.10 34
1303.19 34
1303.27 35
1303.35 36
1303.43 37
1303.52 37
1303.60 36
1303.68 34
1303.76 31
1303.85 27
1303.93 23
1304.01 20
1304.10 18
1304.18 17
1304.26 17
1304.34 18
1304.43 21
1304.51 24
1304.59 28
1304.68 31
1304.76 34
1304.84 37
1304.92 39
1305.01 40
1305.09 40
1305.17 39
1305.25 38
1305.34 36
1305.42 35
1305.50 33
1305.59 32
1305.67 31
1305.75 30
1305.83 28
1305.92 27
1306.00 26
1306.08 25
1306.17 24
1306.25 24
1306.33 25
1306.41 25
1306.50 26
1306.58 26
1306.66 25
1306.75 24
1306.83 22
1306.91 20
1306.99 18
1307.08 16
1307.16 14
1307.24 13
1307.33 12
1307.41 12
1307.49 12
1307.57 13
1307.66 13
1307.74 13
1307.82 13
1307.91 13
1307.99 14
1308.07 14
1308.15 15
1308.24 16
1308.32 17
1308.40 17
1308.49 18
1308.57 17
1308.65 17
1308.74 16
1308.82 16
1308.90 17
1308.98 19
1309.07 21
1309.15 24
1309.23 26
1309.32 28
1309.40 28
1309.48 27
1309.56 24
1309.65 22
1309.73 19
1309.81 17
1309.90 16
1309.98 15
1310.06 16
1310.15 16
1310.23 16
1310.31 16
1310.39 15
1310.48 13
1310.56 12
1310.64 10
1310.73 8
1310.81 7
1310.89 6
1310.98 5
1311.06 4
1311.14 3
1311.22 3
1311.31 2
1311.39 2
1311.47 3
1311.56 3
1311.64 4
1311.72 4
1311.81 5
1311.89 5
1311.97 6
1312.05 7
1312.14 8
1312.22 9
1312.30 11
1312.39 12
1312.47 13
1312.55 14
1312.64 14
1312.72 13
1312.80 13
1312.89 12
1312.97 12
1313.05 12
1313.13 13
1313.22 15
1313.30 17
1313.38 20
1313.47 22
1313.55 23
1313.63 24
1313.72 23
1313.80 23
1313.88 22
1313.97 22
1314.05 23
1314.13 24
1314.21 26
1314.30 29
1314.38 31
1314.46 33
1314.55 35
1314.63 36
1314.71 36
1314.80 35
1314.88 34
1314.96 33
1315.05 31
1315.13 29
1315.21 27
1315.29 25
1315.38 23
1315.46 22
1315.54 20
1315.63 20
1315.71 19
1315.79 20
1315.88 21
1315.96 23
1316.04 24
1316.13 26
1316.21 28
1316.29 28
1316.38 28
1316.46 27
1316.54 26
1316.63 23
1316.71 21
1316.79 18
1316.88 15
1316.96 12
1317.04 9
1317.12 6
1317.21 5
1317.29 3
1317.37 3
1317.46 3
1317.54 3
1317.62 3
1317.71 4
1317.79 5
1317.87 7
1317.96 9
1318.04 11
1318.12 13
1318.21 14
1318.29 16
1318.37 16
1318.46 16
1318.54 15
1318.62 13
1318.71 12
1318.79 10
1318.87 9
1318.96 8
1319.04 7
1319.12 7
1319.21 7
1319.29 8
1319.37 10
1319.46 12
1319.54 15
1319.62 18
1319.70 21
1319.79 25
1319.87 28
1319.95 30
1320.04 32
1320.12 33
1320.20 34
1320.29 35
1320.37 36
1320.45 37
1320.54 37
1320.62 37
1320.70 36
1320.79 33
1320.87 31
1320.95 28
1321.04 25
1321.12 23
1321.20 21
1321.29 19
1321.37 19
1321.45 18
1321.54 19
1321.62 19
1321.70 20
1321.79 20
1321.87 21
1321.95 20
1322.04 19
1322.12 18
1322.20 17
1322.29 16
1322.37 15
1322.45 16
1322.54 17
1322.62 20
1322.70 24
1322.79 27
1322.87 30
1322.95 33
1323.04 35
1323.12 36
1323.20 36
1323.29 37
1323.37 39
1323.45 42
1323.54 47
1323.62 54
1323.71 63
1323.79 73
1323.87 84
1323.96 96
1324.04 109
1324.12 121
1324.21 132
1324.29 143
1324.37 153
1324.46 163
1324.54 172
1324.62 181
1324.71 188
1324.79 195
1324.87 201
1324.96 206
1325.04 211
1325.12 216
1325.21 221
1325.29 226
1325.37 230
1325.46 233
1325.54 234
1325.62 233
1325.71 228
1325.79 220
1325.87 210
1325.96 199
1326.04 186
1326.12 174
1326.21 162
1326.29 150
1326.38 140
1326.46 131
1326.54 124
1326.63 118
1326.71 115
1326.79 114
1326.88 114
1326.96 115
1327.04 116
1327.13 116
1327.21 115
1327.29 112
1327.38 107
1327.46 102
1327.54 96
1327.63 91
1327.71 87
1327.79 83
1327.88 81
1327.96 80
1328.05 79
1328.13 78
1328.21 77
1328.30 76
1328.38 74
1328.46 72
1328.55 70
1328.63 68
1328.71 66
1328.80 64
1328.88 61
1328.96 59
1329.05 57
1329.13 54
1329.22 52
1329.30 49
1329.38 47
1329.47 45
1329.55 44
1329.63 43
1329.72 42
1329.80 42
1329.88 41
1329.97 40
1330.05 39
1330.13 38
1330.22 37
1330.30 36
1330.39 36
1330.47 36
1330.55 37
1330.64 39
1330.72 42
1330.80 44
1330.89 47
1330.97 48
1331.05 48
1331.14 46
1331.22 43
1331.31 39
1331.39 34
1331.47 29
1331.56 26
1331.64 24
1331.72 25
1331.81 27
1331.89 31
1331.97 36
1332.06 41
1332.14 45
1332.23 49
1332.31 52
1332.39 55
1332.48 57
1332.56 59
1332.64 60
1332.73 61
1332.81 61
1332.90 61
1332.98 60
1333.06 58
1333.15 57
1333.23 55
1333.31 54
1333.40 52
1333.48 50
1333.56 48
1333.65 46
1333.73 43
1333.82 41
1333.90 38
1333.98 36
1334.07 36
1334.15 36
1334.23 37
1334.32 38
1334.40 40
1334.49 42
1334.57 44
1334.65 45
1334.74 46
1334.82 46
1334.90 46
1334.99 45
1335.07 44
1335.16 43
1335.24 43
1335.32 43
1335.41 45
1335.49 46
1335.57 49
1335.66 51
1335.74 53
1335.83 55
1335.91 55
1335.99 55
1336.08 54
1336.16 52
1336.24 51
1336.33 51
1336.41 51
1336.50 52
1336.58 54
1336.66 57
1336.75 59
1336.83 60
1336.92 61
1337.00 60
1337.08 58
1337.17 55
1337.25 51
1337.33 48
1337.42 45
1337.50 42
1337.59 40
1337.67 38
1337.75 37
1337.84 35
1337.92 33
1338.01 31
1338.09 29
1338.17 27
1338.26 25
1338.34 24
1338.42 23
1338.51 23
1338.59 24
1338.68 24
1338.76 25
1338.84 25
1338.93 25
1339.01 25
1339.10 25
1339.18 25
1339.26 25
1339.35 26
1339.43 26
1339.51 27
1339.60 27
1339.68 28
1339.77 28
1339.85 29
1339.93 30
1340.02 32
1340.10 33
1340.19 34
1340.27 35
1340.35 35
1340.44 35
1340.52 35
1340.61 35
1340.69 36
1340.77 37
1340.86 38
1340.94 39
1341.03 40
1341.11 39
1341.19 38
1341.28 36
1341.36 33
1341.45 31
1341.53 30
1341.61 30
1341.70 32
1341.78 34
1341.87 37
1341.95 41
1342.03 44
1342.12 45
1342.20 46
1342.29 46
1342.37 44
1342.45 42
1342.54 40
1342.62 37
1342.70 35
1342.79 34
1342.87 32
1342.96 31
1343.04 31
1343.13 30
1343.21 29
1343.29 29
1343.38 29
1343.46 29
1343.55 30
1343.63 31
1343.71 32
1343.80 32
1343.88 32
1343.97 31
1344.05 29
1344.13 27
1344.22 25
1344.30 22
1344.39 21
1344.47 19
1344.55 18
1344.64 18
1344.72 17
1344.81 16
1344.89 15
1344.97 15
1345.06 14
1345.14 14
1345.23 15
1345.31 16
1345.39 18
1345.48 21
1345.56 24
1345.65 27
1345.73 29
1345.81 31
1345.90 33
1345.98 34
1346.07 34
1346.15 34
1346.24 35
1346.32 35
1346.40 36
1346.49 38
1346.57 41
1346.66 44
1346.74 48
1346.82 51
1346.91 53
1346.99 55
1347.08 56
1347.16 57
1347.24 56
1347.33 56
1347.41 57
1347.50 58
1347.58 61
1347.67 64
1347.75 69
1347.83 74
1347.92 79
1348.00 82
1348.09 84
1348.17 84
1348.25 82
1348.34 79
1348.42 76
1348.51 74
1348.59 71
1348.68 69
1348.76 67
1348.84 65
1348.93 62
1349.01 59
1349.10 55
1349.18 52
1349.26 48
1349.35 45
1349.43 42
1349.52 39
1349.60 36
1349.69 32
1349.77 28
1349.85 25
1349.94 22
1350.02 19
1350.11 17
1350.19 16
1350.28 15
1350.36 15
1350.44 15
1350.53 16
1350.61 18
1350.70 21
1350.78 25
1350.87 28
1350.95 32
1351.03 35
1351.12 37
1351.20 37
1351.29 36
1351.37 35
1351.46 33
1351.54 30
1351.62 27
1351.71 25
1351.79 22
1351.88 20
1351.96 17
1352.05 15
1352.13 13
1352.21 12
1352.30 11
1352.38 11
1352.47 11
1352.55 12
1352.64 13
1352.72 14
1352.80 15
1352.89 16
1352.97 16
1353.06 15
1353.14 13
1353.23 11
1353.31 8
1353.39 6
1353.48 4
1353.56 3
1353.65 3
1353.73 4
1353.82 6
1353.90 8
1353.98 11
1354.07 13
1354.15 15
1354.24 16
1354.32 16
1354.41 16
1354.49 16
1354.57 15
1354.66 15
1354.74 15
1354.83 15
1354.91 16
1355.00 16
1355.08 17
1355.17 18
1355.25 18
1355.33 18
1355.42 18
1355.50 18
1355.59 18
1355.67 18
1355.76 18
1355.84 18
1355.93 18
1356.01 19
1356.09 19
1356.18 18
1356.26 17
1356.35 16
1356.43 15
1356.52 14
1356.60 14
1356.68 15
1356.77 16
1356.85 18
1356.94 21
1357.02 24
1357.11 27
1357.19 29
1357.28 30
1357.36 31
1357.44 31
1357.53 32
1357.61 32
1357.70 34
1357.78 36
1357.87 38
1357.95 40
1358.04 43
1358.12 45
1358.21 47
1358.29 48
1358.37 49
1358.46 50
1358.54 51
1358.63 52
1358.71 52
1358.80 53
1358.88 53
1358.97 54
1359.05 55
1359.13 57
1359.22 58
1359.30 59
1359.39 60
1359.47 60
1359.56 59
1359.64 57
1359.73 54
1359.81 52
1359.90 50
1359.98 48
1360.06 47
1360.15 46
1360.23 45
1360.32 44
1360.40 43
1360.49 42
1360.57 42
1360.66 41
1360.74 41
1360.83 40
1360.91 41
1360.99 43
1361.08 45
1361.16 48
1361.25 51
1361.33 54
1361.42 56
1361.50 57
1361.59 58
1361.67 59
1361.76 59
1361.84 60
1361.92 61
1362.01 61
1362.09 61
1362.18 60
1362.26 58
1362.35 55
1362.43 52
1362.52 50
1362.60 48
1362.69 47
1362.77 47
1362.86 48
1362.94 49
1363.02 50
1363.11 51
1363.19 52
1363.28 52
1363.36 52
1363.45 51
1363.53 50
1363.62 47
1363.70 43
1363.79 39
1363.87 36
1363.96 33
1364.04 30
1364.13 29
1364.21 29
1364.29 29
1364.38 29
1364.46 29
1364.55 28
1364.63 26
1364.72 24
1364.80 21
1364.89 19
1364.97 17
1365.06 15
1365.14 15
1365.23 15
1365.31 15
1365.40 15
1365.48 14
1365.57 13
1365.65 12
1365.73 10
1365.82 8
1365.90 6
1365.99 5
1366.07 4
1366.16 3
1366.24 3
1366.33 4
1366.41 5
1366.50 6
1366.58 9
1366.67 11
1366.75 13
1366.84 15
1366.92 16
1367.01 17
1367.09 17
1367.18 16
1367.26 15
1367.34 14
1367.43 13
1367.51 12
1367.60 10
1367.68 9
1367.77 7
1367.85 5
1367.94 3
1368.02 2
1368.11 0
1368.19 0
1368.28 0
1368.36 0
1368.45 0
1368.53 0
1368.62 0
1368.70 0
1368.79 0
1368.87 2
1368.96 5
1369.04 8
1369.13 11
1369.21 14
1369.29 16
1369.38 17
1369.46 16
1369.55 15
1369.63 14
1369.72 13
1369.80 12
1369.89 12
1369.97 12
1370.06 13
1370.14 15
1370.23 17
1370.31 20
1370.40 22
1370.48 24
1370.57 26
1370.65 27
1370.74 27
1370.82 27
1370.91 26
1370.99 25
1371.08 24
1371.16 23
1371.25 23
1371.33 23
1371.42 24
1371.50 26
1371.59 28
1371.67 30
1371.76 31
1371.84 32
1371.93 32
1372.01 32
1372.10 31
1372.18 29
1372.27 27
1372.35 24
1372.44 21
1372.52 19
1372.61 16
1372.69 15
1372.78 14
1372.86 14
1372.94 15
1373.03 18
1373.11 21
1373.20 24
1373.28 27
1373.37 30
1373.45 32
1373.54 34
1373.62 34
1373.71 35
1373.79 35
1373.88 35
1373.96 36
1374.05 37
1374.13 38
1374.22 39
1374.30 41
1374.39 43
1374.47 44
1374.56 46
1374.64 47
1374.73 48
1374.81 49
1374.90 50
1374.98 51
1375.07 54
1375.15 58
1375.24 63
1375.32 69
1375.41 75
1375.49 81
1375.58 87
1375.66 91
1375.75 94
1375.83 97
1375.92 100
1376.00 102
1376.09 103
1376.17 104
1376.26 104
1376.34 103
1376.43 99
1376.51 95
1376.60 89
1376.68 83
1376.77 77
1376.85 71
1376.94 67
1377.03 63
1377.11 60
1377.20 58
1377.28 58
1377.37 58
1377.45 59
1377.54 62
1377.62 65
1377.71 69
1377.79 72
1377.88 74
1377.96 75
1378.05 74
1378.13 71
1378.22 68
1378.30 64
1378.39 60
1378.47 57
1378.56 55
1378.64 54
1378.73 54
1378.81 54
1378.90 54
1378.98 54
1379.07 54
1379.15 52
1379.24 49
1379.32 46
1379.41 42
1379.49 38
1379.58 35
1379.66 32
1379.75 30
1379.83 28
1379.92 27
1380.00 26
1380.09 26
1380.17 26
1380.26 28
1380.34 31
1380.43 34
1380.51 38
1380.60 40
1380.69 42
1380.77 43
1380.86 43
1380.94 42
1381.03 41
1381.11 40
1381.20 38
1381.28 38
1381.37 37
1381.45 36
1381.54 36
1381.62 35
1381.71 35
1381.79 34
1381.88 34
1381.96 33
1382.05 31
1382.13 29
1382.22 26
1382.30 23
1382.39 19
1382.47 16
1382.56 13
1382.65 11
1382.73 11
1382.82 11
1382.90 12
1382.99 14
1383.07 16
1383.16 18
1383.24 21
1383.33 24
1383.41 27
1383.50 30
1383.58 34
1383.67 37
1383.75 39
1383.84 41
1383.92 41
1384.01 41
1384.09 39
1384.18 36
1384.27 33
1384.35 31
1384.44 29
1384.52 27
1384.61 26
1384.69 25
1384.78 24
1384.86 24
1384.95 24
1385.03 23
1385.12 23
1385.20 24
1385.29 25
1385.37 26
1385.46 28
1385.54 31
1385.63 33
1385.72 34
1385.80 35
1385.89 35
1385.97 34
1386.06 31
1386.14 28
1386.23 25
1386.31 22
1386.40 20
1386.48 19
1386.57 19
1386.65 19
1386.74 19
1386.83 19
1386.91 18
1387.00 17
1387.08 16
1387.17 15
1387.25 14
1387.34 13
1387.42 12
1387.51 12
1387.59 12
1387.68 12
1387.76 13
1387.85 13
1387.94 14
1388.02 15
1388.11 16
1388.19 17
1388.28 18
1388.36 20
1388.45 21
1388.53 23
1388.62 25
1388.70 26
1388.79 27
1388.87 28
1388.96 29
1389.05 29
1389.13 29
1389.22 28
1389.30 27
1389.39 26
1389.47 25
1389.56 23
1389.64 21
1389.73 20
1389.81 18
1389.90 17
1389.99 17
1390.07 17
1390.16 18
1390.24 20
1390.33 22
1390.41 24
1390.50 25
1390.58 27
1390.67 28
1390.75 30
1390.84 31
1390.93 32
1391.01 33
1391.10 34
1391.18 35
1391.27 35
1391.35 36
1391.44 36
1391.52 36
1391.61 37
1391.70 38
1391.78 39
1391.87 40
1391.95 40
1392.04 40
1392.12 38
1392.21 35
1392.29 31
1392.38 26
1392.47 22
1392.55 17
1392.64 13
1392.72 10
1392.81 8
1392.89 7
1392.98 6
1393.06 6
1393.15 6
1393.24 6
1393.32 5
1393.41 4
1393.49 2
1393.58 1
1393.66 0
1393.75 0
1393.83 0
1393.92 0
1394.01 0
1394.09 0
1394.18 0
1394.26 0
1394.35 1
1394.43 4
1394.52 6
1394.60 9
1394.69 12
1394.78 14
1394.86 17
1394.95 19
1395.03 21
1395.12 22
1395.20 23
1395.29 23
1395.38 24
1395.46 25
1395.55 27
1395.63 29
1395.72 33
1395.80 36
1395.89 39
1395.97 40
1396.06 41
1396.15 40
1396.23 38
1396.32 36
1396.40 34
1396.49 32
1396.57 30
1396.66 28
1396.75 26
1396.83 24
1396.92 22
1397.00 19
1397.09 17
1397.17 15
1397.26 13
1397.35 12
1397.43 12
1397.52 12
1397.60 13
1397.69 15
1397.77 17
1397.86 21
1397.95 25
1398.03 29
1398.12 32
1398.20 34
1398.29 35
1398.37 35
1398.46 33
1398.55 30
1398.63 26
1398.72 21
1398.80 17
1398.89 13
1398.97 11
1399.06 10
1399.15 9
1399.23 10
1399.32 10
1399.40 11
1399.49 11
1399.57 11
1399.66 11
1399.75 11
1399.83 11
1399.92 11
1400.00 11
1400.09 11
1400.17 11
1400.26 11
1400.35 10
1400.43 10
1400.52 9
1400.60 9
1400.69 9
1400.78 9
1400.86 10
1400.95 10
1401.03 10
1401.12 9
1401.20 7
1401.29 5
1401.38 2
1401.46 0
1401.55 0
1401.63 0
1401.72 0
1401.80 0
1401.89 0
1401.98 0
1402.06 0
1402.15 0
1402.23 1
1402.32 4
1402.41 7
1402.49 9
1402.58 11
1402.66 12
1402.75 12
1402.83 11
1402.92 9
1403.01 7
1403.09 5
1403.18 4
1403.26 4
1403.35 3
1403.44 4
1403.52 4
1403.61 5
1403.69 6
1403.78 7
1403.87 8
1403.95 10
1404.04 11
1404.12 13
1404.21 15
1404.29 17
1404.38 19
1404.47 21
1404.55 22
1404.64 22
1404.72 21
1404.81 19
1404.90 17
1404.98 14
1405.07 11
1405.15 9
1405.24 8
1405.33 8
1405.41 8
1405.50 8
1405.58 9
1405.67 9
1405.76 8
1405.84 8
1405.93 8
1406.01 8
1406.10 8
1406.19 10
1406.27 12
1406.36 15
1406.44 18
1406.53 21
1406.62 25
1406.70 27
1406.79 30
1406.87 31
1406.96 30
1407.05 29
1407.13 27
1407.22 25
1407.30 23
1407.39 21
1407.48 20
1407.56 20
1407.65 20
1407.73 21
1407.82 21
1407.91 21
1407.99 20
1408.08 19
1408.16 16
1408.25 14
1408.34 12
1408.42 11
1408.51 10
1408.59 11
1408.68 13
1408.77 14
1408.85 15
1408.94 16
1409.02 16
1409.11 15
1409.20 15
1409.28 14
1409.37 15
1409.45 17
1409.54 19
1409.63 21
1409.71 24
1409.80 26
1409.88 27
1409.97 27
1410.06 27
1410.14 26
1410.23 25
1410.31 24
1410.40 23
1410.49 23
1410.57 23
1410.66 24
1410.75 24
1410.83 25
1410.92 25
1411.00 25
1411.09 24
1411.18 23
1411.26 21
1411.35 19
1411.43 16
1411.52 13
1411.61 10
1411.69 7
1411.78 3
1411.86 0
1411.95 0
1412.04 0
1412.12 0
1412.21 0
1412.30 0
1412.38 0
1412.47 0
1412.55 0
1412.64 1
1412.73 4
1412.81 8
1412.90 12
1412.98 16
1413.07 19
1413.16 21
1413.24 22
1413.33 21
1413.42 20
1413.50 19
1413.59 17
1413.67 16
1413.76 15
1413.85 15
1413.93 15
1414.02 16
1414.11 17
1414.19 19
1414.28 21
1414.36 23
1414.45 24
1414.54 24
1414.62 23
1414.71 21
1414.79 19
1414.88 16
1414.97 14
1415.05 13
1415.14 12
1415.23 13
1415.31 14
1415.40 15
1415.48 16
1415.57 17
1415.66 17
1415.74 16
1415.83 15
1415.92 14
1416.00 14
1416.09 14
1416.17 15
1416.26 17
1416.35 18
1416.43 19
1416.52 20
1416.61 20
1416.69 19
1416.78 18
1416.87 15
1416.95 13
1417.04 11
1417.12 9
1417.21 9
1417.30 9
1417.38 11
1417.47 14
1417.56 18
1417.64 21
1417.73 22
1417.81 23
1417.90 22
1417.99 19
1418.07 16
1418.16 13
1418.25 11
1418.33 10
1418.42 9
1418.50 10
1418.59 11
1418.68 13
1418.76 15
1418.85 16
1418.94 16
1419.02 16
1419.11 15
1419.20 13
1419.28 12
1419.37 12
1419.45 12
1419.54 13
1419.63 14
1419.71 15
1419.80 15
1419.89 13
1419.97 11
1420.06 8
1420.15 6
1420.23 4
1420.32 4
1420.41 4
1420.49 6
1420.58 7
1420.66 9
1420.75 11
1420.84 11
1420.92 12
1421.01 11
1421.10 10
1421.18 9
1421.27 8
1421.36 6
1421.44 5
1421.53 4
1421.61 5
1421.70 6
1421.79 9
1421.87 13
1421.96 18
1422.05 22
1422.13 25
1422.22 28
1422.31 29
1422.39 29
1422.48 28
1422.57 28
1422.65 28
1422.74 28
1422.83 28
1422.91 28
1423.00 27
1423.08 26
1423.17 25
1423.26 23
1423.34 21
1423.43 18
1423.52 16
1423.60 14
1423.69 12
1423.78 10
1423.86 8
1423.95 7
1424.04 7
1424.12 8
1424.21 9
1424.30 12
1424.38 16
1424.47 20
1424.56 24
1424.64 27
1424.73 29
1424.81 30
1424.90 30
1424.99 29
1425.07 27
1425.16 25
1425.25 22
1425.33 20
1425.42 17
1425.51 15
1425.59 14
1425.68 13
1425.77 12
1425.85 13
1425.94 15
1426.03 17
1426.11 20
1426.20 24
1426.29 27
1426.37 30
1426.46 31
1426.55 32
1426.63 30
1426.72 28
1426.81 25
1426.89 21
1426.98 19
1427.07 18
1427.15 19
1427.24 21
1427.33 24
1427.41 27
1427.50 30
1427.59 31
1427.67 31
1427.76 30
1427.84 29
1427.93 28
1428.02 27
1428.10 26
1428.19 27
1428.28 27
1428.36 28
1428.45 27
1428.54 27
1428.62 25
1428.71 23
1428.80 21
1428.88 20
1428.97 18
1429.06 17
1429.14 16
1429.23 16
1429.32 15
1429.40 15
1429.49 14
1429.58 13
1429.66 12
1429.75 11
1429.84 11
1429.92 12
1430.01 13
1430.10 16
1430.18 19
1430.27 23
1430.36 27
1430.44 31
1430.53 33
1430.62 34
1430.70 34
1430.79 32
1430.88 29
1430.96 26
1431.05 22
1431.14 19
1431.23 16
1431.31 15
1431.40 15
1431.49 16
1431.57 19
1431.66 22
1431.75 26
1431.83 28
1431.92 31
1432.01 32
1432.09 34
1432.18 35
1432.27 37
1432.35 39
1432.44 40
1432.53 42
1432.61 43
1432.70 43
1432.79 42
1432.87 41
1432.96 39
1433.05 37
1433.13 34
1433.22 32
1433.31 30
1433.39 28
1433.48 25
1433.57 23
1433.65 20
1433.74 19
1433.83 18
1433.91 19
1434.00 22
1434.09 27
1434.18 33
1434.26 42
1434.35 52
1434.44 62
1434.52 72
1434.61 80
1434.70 87
1434.78 89
1434.87 89
1434.96 86
1435.04 81
1435.13 75
1435.22 70
1435.30 65
1435.39 62
1435.48 59
1435.56 57
1435.65 54
1435.74 51
1435.83 47
1435.91 43
1436.00 40
1436.09 38
1436.17 37
1436.26 36
1436.35 37
1436.43 37
1436.52 38
1436.61 39
1436.69 40
1436.78 43
1436.87 47
1436.95 51
1437.04 55
1437.13 59
1437.22 61
1437.30 61
1437.39 59
1437.48 56
1437.56 51
1437.65 47
1437.74 43
1437.82 40
1437.91 38
1438.00 36
1438.08 34
1438.17 32
1438.26 30
1438.35 28
1438.43 26
1438.52 23
1438.61 21
1438.69 19
1438.78 17
1438.87 15
1438.95 13
1439.04 11
1439.13 9
1439.22 8
1439.30 7
1439.39 8
1439.48 9
1439.56 11
1439.65 13
1439.74 14
1439.82 15
1439.91 16
1440.00 16
1440.08 16
1440.17 17
1440.26 17
1440.35 17
1440.43 17
1440.52 16
1440.61 14
1440.69 12
1440.78 9
1440.87 6
1440.95 4
1441.04 2
1441.13 2
1441.22 2
1441.30 3
1441.39 4
1441.48 5
1441.56 6
1441.65 6
1441.74 6
1441.83 6
1441.91 6
1442.00 6
1442.09 6
1442.17 6
1442.26 6
1442.35 5
1442.43 4
1442.52 4
1442.61 3
1442.70 2
1442.78 1
1442.87 0
1442.96 0
1443.04 0
1443.13 0
1443.22 0
1443.31 0
1443.39 0
1443.48 0
1443.57 1
1443.65 3
1443.74 4
1443.83 5
1443.92 5
1444.00 5
1444.09 5
1444.18 4
1444.26 4
1444.35 4
1444.44 4
1444.52 5
1444.61 5
1444.70 6
1444.79 7
1444.87 7
1444.96 8
1445.05 8
1445.13 8
1445.22 8
1445.31 8
1445.40 9
1445.48 10
1445.57 11
1445.66 12
1445.74 15
1445.83 19
1445.92 23
1446.01 29
1446.09 36
1446.18 43
1446.27 49
1446.36 54
1446.44 58
1446.53 61
1446.62 63
1446.70 64
1446.79 66
1446.88 70
1446.97 76
1447.05 85
1447.14 95
1447.23 107
1447.31 118
1447.40 130
1447.49 141
1447.58 152
1447.66 163
1447.75 175
1447.84 189
1447.92 203
1448.01 216
1448.10 228
1448.19 237
1448.27 242
1448.36 243
1448.45 242
1448.54 238
1448.62 234
1448.71 229
1448.80 225
1448.88 221
1448.97 217
1449.06 213
1449.15 207
1449.23 199
1449.32 190
1449.41 179
1449.50 168
1449.58 157
1449.67 149
1449.76 143
1449.84 141
1449.93 142
1450.02 145
1450.11 149
1450.19 152
1450.28 153
1450.37 150
1450.46 145
1450.54 138
1450.63 129
1450.72 120
1450.80 112
1450.89 105
1450.98 99
1451.07 93
1451.15 87
1451.24 82
1451.33 76
1451.42 70
1451.50 63
1451.59 57
1451.68 52
1451.77 46
1451.85 41
1451.94 37
1452.03 33
1452.11 30
1452.20 27
1452.29 25
1452.38 24
1452.46 24
1452.55 25
1452.64 26
1452.73 28
1452.81 29
1452.90 30
1452.99 31
1453.08 32
1453.16 33
1453.25 34
1453.34 36
1453.43 38
1453.51 42
1453.60 47
1453.69 51
1453.78 56
1453.86 59
1453.95 61
1454.04 61
1454.12 60
1454.21 58
1454.30 55
1454.39 52
1454.47 50
1454.56 48
1454.65 47
1454.74 46
1454.82 45
1454.91 43
1455.00 40
1455.09 36
1455.17 33
1455.26 29
1455.35 27
1455.44 25
1455.52 25
1455.61 25
1455.70 26
1455.79 27
1455.87 27
1455.96 28
1456.05 30
1456.14 31
1456.22 33
1456.31 36
1456.40 38
1456.49 41
1456.57 42
1456.66 44
1456.75 44
1456.84 44
1456.92 43
1457.01 42
1457.10 41
1457.19 39
1457.27 37
1457.36 34
1457.45 32
1457.54 30
1457.62 29
1457.71 28
1457.80 27
1457.89 26
1457.97 25
1458.06 24
1458.15 23
1458.24 21
1458.32 20
1458.41 19
1458.50 19
1458.59 19
1458.67 19
1458.76 20
1458.85 20
1458.94 19
1459.02 19
1459.11 20
1459.20 21
1459.29 23
1459.37 27
1459.46 30
1459.55 34
1459.64 36
1459.72 37
1459.81 37
1459.90 34
1459.99 30
1460.08 26
1460.16 21
1460.25 16
1460.34 12
1460.43 9
1460.51 7
1460.60 6
1460.69 6
1460.78 7
1460.86 9
1460.95 11
1461.04 14
1461.13 18
1461.21 21
1461.30 24
1461.39 26
1461.48 28
1461.56 30
1461.65 31
1461.74 32
1461.83 33
1461.92 34
1462.00 35
1462.09 36
1462.18 37
1462.27 38
1462.35 40
1462.44 42
1462.53 44
1462.62 46
1462.70 47
1462.79 47
1462.88 47
1462.97 47
1463.06 46
1463.14 46
1463.23 46
1463.32 48
1463.41 49
1463.49 52
1463.58 54
1463.67 55
1463.76 55
1463.84 54
1463.93 51
1464.02 47
1464.11 42
1464.20 38
1464.28 36
1464.37 35
1464.46 35
1464.55 36
1464.63 38
1464.72 40
1464.81 41
1464.90 40
1464.98 39
1465.07 37
1465.16 34
1465.25 32
1465.34 30
1465.42 29
1465.51 28
1465.60 28
1465.69 28
1465.77 28
1465.86 28
1465.95 29
1466.04 30
1466.13 31
1466.21 34
1466.30 39
1466.39 44
1466.48 51
1466.56 58
1466.65 66
1466.74 74
1466.83 81
1466.92 87
1467.00 92
1467.09 96
1467.18 98
1467.27 99
1467.35 99
1467.44 97
1467.53 95
1467.62 93
1467.71 90
1467.79 88
1467.88 86
1467.97 85
1468.06 83
1468.15 80
1468.23 77
1468.32 73
1468.41 68
1468.50 63
1468.58 59
1468.67 55
1468.76 51
1468.85 48
1468.94 46
1469.02 44
1469.11 42
1469.20 42
1469.29 41
1469.38 42
1469.46 43
1469.55 44
1469.64 45
1469.73 44
1469.81 41
1469.90 37
1469.99 33
1470.08 28
1470.17 23
1470.25 20
1470.34 18
1470.43 18
1470.52 18
1470.61 19
1470.69 20
1470.78 20
1470.87 21
1470.96 21
1471.05 21
1471.13 21
1471.22 21
1471.31 21
1471.40 21
1471.48 20
1471.57 18
1471.66 16
1471.75 13
1471.84 10
1471.92 7
1472.01 5
1472.10 4
1472.19 4
1472.28 4
1472.36 5
1472.45 5
1472.54 6
1472.63 7
1472.72 8
1472.80 9
1472.89 10
1472.98 11
1473.07 13
1473.16 15
1473.24 18
1473.33 21
1473.42 24
1473.51 27
1473.60 29
1473.68 30
1473.77 30
1473.86 28
1473.95 25
1474.04 21
1474.12 17
1474.21 13
1474.30 10
1474.39 8
1474.48 7
1474.56 7
1474.65 8
1474.74 9
1474.83 11
1474.92 12
1475.00 12
1475.09 12
1475.18 11
1475.27 10
1475.36 10
1475.44 10
1475.53 11
1475.62 14
1475.71 18
1475.80 24
1475.89 31
1475.97 37
1476.06 42
1476.15 45
1476.24 46
1476.33 45
1476.41 43
1476.50 40
1476.59 38
1476.68 37
1476.77 38
1476.85 40
1476.94 43
1477.03 45
1477.12 46
1477.21 46
1477.29 44
1477.38 42
1477.47 40
1477.56 38
1477.65 36
1477.74 35
1477.82 35
1477.91 34
1478.00 34
1478.09 34
1478.18 34
1478.26 33
1478.35 32
1478.44 31
1478.53 29
1478.62 27
1478.70 24
1478.79 20
1478.88 16
1478.97 12
1479.06 9
1479.15 7
1479.23 5
1479.32 5
1479.41 5
1479.50 7
1479.59 9
1479.67 11
1479.76 13
1479.85 14
1479.94 14
1480.03 13
1480.12 10
1480.20 8
1480.29 6
1480.38 4
1480.47 4
1480.56 6
1480.64 8
1480.73 10
1480.82 12
1480.91 13
1481.00 13
1481.09 12
1481.17 11
1481.26 9
1481.35 7
1481.44 6
1481.53 5
1481.62 4
1481.70 4
1481.79 4
1481.88 3
1481.97 1
1482.06 0
1482.14 0
1482.23 0
1482.32 0
1482.41 0
1482.50 0
1482.59 0
1482.67 3
1482.76 8
1482.85 12
1482.94 16
1483.03 18
1483.12 20
1483.20 22
1483.29 22
1483.38 22
1483.47 22
1483.56 21
1483.65 20
1483.73 18
1483.82 17
1483.91 15
1484.00 14
1484.09 14
1484.18 14
1484.26 15
1484.35 18
1484.44 22
1484.53 28
1484.62 35
1484.71 42
1484.79 50
1484.88 58
1484.97 67
1485.06 75
1485.15 84
1485.24 92
1485.32 100
1485.41 107
1485.50 114
1485.59 119
1485.68 124
1485.77 127
1485.85 129
1485.94 130
1486.03 130
1486.12 129
1486.21 127
1486.30 124
1486.38 121
1486.47 117
1486.56 112
1486.65 108
1486.74 103
1486.83 97
1486.91 92
1487.00 85
1487.09 79
1487.18 73
1487.27 67
1487.36 61
1487.44 56
1487.53 51
1487.62 48
1487.71 46
1487.80 46
1487.89 46
1487.98 48
1488.06 50
1488.15 52
1488.24 53
1488.33 54
1488.42 53
1488.51 51
1488.59 47
1488.68 41
1488.77 36
1488.86 30
1488.95 26
1489.04 22
1489.12 21
1489.21 20
1489.30 21
1489.39 22
1489.48 24
1489.57 27
1489.66 29
1489.74 32
1489.83 34
1489.92 36
1490.01 38
1490.10 39
1490.19 40
1490.28 41
1490.36 41
1490.45 42
1490.54 43
1490.63 45
1490.72 47
1490.81 49
1490.89 51
1490.98 53
1491.07 55
1491.16 56
1491.25 56
1491.34 56
1491.43 55
1491.51 55
1491.60 54
1491.69 54
1491.78 54
1491.87 55
1491.96 57
1492.05 59
1492.13 60
1492.22 60
1492.31 59
1492.40 57
1492.49 55
1492.58 52
1492.67 48
1492.75 44
1492.84 40
1492.93 36
1493.02 32
1493.11 28
1493.20 24
1493.29 22
1493.37 22
1493.46 23
1493.55 26
1493.64 29
1493.73 34
1493.82 38
1493.91 42
1493.99 46
1494.08 48
1494.17 49
1494.26 50
1494.35 49
1494.44 47
1494.53 45
1494.61 42
1494.70 38
1494.79 35
1494.88 33
1494.97 31
1495.06 31
1495.15 31
1495.24 31
1495.32 31
1495.41 30
1495.50 29
1495.59 28
1495.68 26
1495.77 24
1495.86 22
1495.94 20
1496.03 18
1496.12 16
1496.21 15
1496.30 13
1496.39 12
1496.48 11
1496.57 10
1496.65 9
1496.74 9
1496.83 9
1496.92 10
1497.01 12
1497.10 13
1497.19 15
1497.27 17
1497.36 18
1497.45 21
1497.54 23
1497.63 26
1497.72 30
1497.81 33
1497.90 36
1497.98 38
1498.07 39
1498.16 40
1498.25 39
1498.34 37
1498.43 35
1498.52 33
1498.61 30
1498.69 27
1498.78 24
1498.87 22
1498.96 21
1499.05 21
1499.14 21
1499.23 22
1499.32 22
1499.40 23
1499.49 23
1499.58 24
1499.67 24
1499.76 24
1499.85 23
1499.94 22
1500.03 20
1500.11 17
1500.20 14
1500.29 10
1500.38 7
1500.47 4
1500.56 2
1500.65 1
1500.74 0
1500.83 0
1500.91 0
1501.00 0
1501.09 0
1501.18 0
1501.27 0
1501.36 0
1501.45 0
1501.54 1
1501.62 2
1501.71 2
1501.80 2
1501.89 2
1501.98 2
1502.07 4
1502.16 6
1502.25 10
1502.34 13
1502.42 17
1502.51 21
1502.60 24
1502.69 26
1502.78 27
1502.87 27
1502.96 26
1503.05 24
1503.13 22
1503.22 19
1503.31 15
1503.40 11
1503.49 7
1503.58 3
1503.67 1
1503.76 0
1503.85 0
1503.94 1
1504.02 5
1504.11 10
1504.20 15
1504.29 20
1504.38 24
1504.47 26
1504.56 27
1504.65 27
1504.74 27
1504.82 26
1504.91 25
1505.00 24
1505.09 22
1505.18 20
1505.27 18
1505.36 16
1505.45 13
1505.54 12
1505.62 11
1505.71 10
1505.80 11
1505.89 13
1505.98 15
1506.07 18
1506.16 22
1506.25 26
1506.34 29
1506.43 32
1506.51 35
1506.60 36
1506.69 37
1506.78 37
1506.87 36
1506.96 35
1507.05 33
1507.14 32
1507.23 29
1507.32 26
1507.40 23
1507.49 20
1507.58 17
1507.67 14
1507.76 11
1507.85 8
1507.94 6
1508.03 5
1508.12 4
1508.21 3
1508.29 3
1508.38 4
1508.47 5
1508.56 8
1508.65 12
1508.74 16
1508.83 22
1508.92 27
1509.01 31
1509.10 34
1509.18 36
1509.27 36
1509.36 36
1509.45 36
1509.54 37
1509.63 38
1509.72 40
1509.81 42
1509.90 43
1509.99 42
1510.08 38
1510.16 33
1510.25 26
1510.34 19
1510.43 13
1510.52 10
1510.61 9
1510.70 10
1510.79 12
1510.88 16
1510.97 19
1511.06 21
1511.14 23
1511.23 24
1511.32 25
1511.41 27
1511.50 29
1511.59 32
1511.68 35
1511.77 38
1511.86 40
1511.95 41
1512.04 40
1512.13 37
1512.21 33
1512.30 29
1512.39 24
1512.48 20
1512.57 17
1512.66 16
1512.75 17
1512.84 19
1512.93 22
1513.02 25
1513.11 28
1513.20 30
1513.28 31
1513.37 33
1513.46 34
1513.55 35
1513.64 36
1513.73 37
1513.82 37
1513.91 37
1514.00 35
1514.09 33
1514.18 30
1514.27 27
1514.35 25
1514.44 22
1514.53 20
1514.62 19
1514.71 19
1514.80 19
1514.89 20
1514.98 22
1515.07 25
1515.16 28
1515.25 32
1515.34 36
1515.43 39
1515.51 41
1515.60 42
1515.69 43
1515.78 42
1515.87 42
1515.96 42
1516.05 42
1516.14 43
1516.23 44
1516.32 45
1516.41 47
1516.50 49
1516.59 51
1516.67 53
1516.76 55
1516.85 57
1516.94 59
1517.03 60
1517.12 61
1517.21 59
1517.30 56
1517.39 52
1517.48 47
1517.57 41
1517.66 36
1517.75 32
1517.84 30
1517.93 30
1518.01 31
1518.10 33
1518.19 36
1518.28 38
1518.37 38
1518.46 36
1518.55 32
1518.64 26
1518.73 19
1518.82 13
1518.91 7
1519.00 3
1519.09 0
1519.18 0
1519.27 0
1519.35 0
1519.44 0
1519.53 0
1519.62 0
1519.71 0
1519.80 0
1519.89 0
1519.98 0
1520.07 3
1520.16 8
1520.25 13
1520.34 19
1520.43 24
1520.52 29
1520.61 32
1520.70 33
1520.78 32
1520.87 31
1520.96 28
1521.05 26
1521.14 24
1521.23 23
1521.32 23
1521.41 26
1521.50 29
1521.59 32
1521.68 35
1521.77 37
1521.86 37
1521.95 37
1522.04 35
1522.13 33
1522.22 32
1522.30 31
1522.39 31
1522.48 30
1522.57 30
1522.66 29
1522.75 28
1522.84 26
1522.93 23
1523.02 21
1523.11 18
1523.20 16
1523.29 14
1523.38 13
1523.47 13
1523.56 13
1523.65 14
1523.74 16
1523.83 17
1523.92 17
1524.00 17
1524.09 16
1524.18 13
1524.27 10
1524.36 7
1524.45 4
1524.54 3
1524.63 3
1524.72 5
1524.81 8
1524.90 12
1524.99 17
1525.08 22
1525.17 27
1525.26 30
1525.35 33
1525.44 34
1525.53 35
1525.62 34
1525.71 34
1525.80 33
1525.88 32
1525.97 31
1526.06 30
1526.15 28
1526.24 25
1526.33 22
1526.42 17
1526.51 12
1526.60 7
1526.69 3
1526.78 0
1526.87 0
1526.96 0
1527.05 0
1527.14 2
1527.23 6
1527.32 10
1527.41 14
1527.50 17
1527.59 20
1527.68 21
1527.77 22
1527.86 21
1527.94 20
1528.03 18
1528.12 16
1528.21 14
1528.30 13
1528.39 12
1528.48 12
1528.57 13
1528.66 14
1528.75 15
1528.84 15
1528.93 14
1529.02 13
1529.11 11
1529.20 9
1529.29 8
1529.38 8
1529.47 8
1529.56 9
1529.65 10
1529.74 10
1529.83 9
1529.92 7
1530.01 4
1530.10 0
1530.19 0
1530.28 0
1530.37 0
1530.46 0
1530.54 0
1530.63 0
1530.72 2
1530.81 6
1530.90 9
1530.99 11
1531.08 12
1531.17 12
1531.26 11
1531.35 10
1531.44 9
1531.53 8
1531.62 8
1531.71 9
1531.80 10
1531.89 11
1531.98 13
1532.07 15
1532.16 16
1532.25 17
1532.34 17
1532.43 17
1532.52 16
1532.61 15
1532.70 14
1532.79 13
1532.88 13
1532.97 13
1533.06 12
1533.15 11
1533.24 9
1533.33 6
1533.42 3
1533.51 0
1533.60 0
1533.69 0
1533.78 0
1533.86 1
1533.95 3
1534.04 5
1534.13 5
1534.22 4
1534.31 2
1534.40 0
1534.49 0
1534.58 0
1534.67 0
1534.76 0
1534.85 0
1534.94 0
1535.03 0
1535.12 1
1535.21 3
1535.30 4
1535.39 5
1535.48 7
1535.57 8
1535.66 8
1535.75 7
1535.84 5
1535.93 3
1536.02 0
1536.11 0
1536.20 0
1536.29 0
1536.38 0
1536.47 3
1536.56 6
1536.65 11
1536.74 16
1536.83 22
1536.92 28
1537.01 34
1537.10 39
1537.19 42
1537.28 44
1537.37 44
1537.46 43
1537.55 41
1537.64 39
1537.73 38
1537.82 39
1537.91 41
1538.00 45
1538.09 51
1538.18 58
1538.27 64
1538.36 71
1538.45 77
1538.54 83
1538.63 88
1538.72 92
1538.81 96
1538.90 99
1538.99 101
1539.08 104
1539.17 106
1539.26 108
1539.35 110
1539.44 111
1539.53 114
1539.62 117
1539.71 120
1539.80 124
1539.89 129
1539.98 133
1540.07 137
1540.16 140
1540.25 141
1540.34 141
1540.43 140
1540.52 138
1540.61 137
1540.70 136
1540.79 137
1540.88 140
1540.97 145
1541.06 152
1541.15 160
1541.24 168
1541.33 174
1541.42 178
1541.51 180
1541.60 179
1541.69 176
1541.78 173
1541.87 170
1541.96 169
1542.05 169
1542.14 170
1542.23 172
1542.32 174
1542.41 175
1542.50 176
1542.59 177
1542.68 178
1542.77 179
1542.86 180
1542.95 183
1543.04 187
1543.13 192
1543.22 197
1543.31 202
1543.40 206
1543.49 209
1543.58 209
1543.67 207
1543.76 203
1543.85 198
1543.94 194
1544.03 191
1544.12 188
1544.21 185
1544.30 181
1544.39 177
1544.48 171
1544.57 163
1544.66 156
1544.75 148
1544.84 141
1544.93 135
1545.02 131
1545.11 127
1545.20 123
1545.29 119
1545.38 115
1545.47 110
1545.56 105
1545.65 101
1545.74 98
1545.83 95
1545.92 94
1546.01 93
1546.10 92
1546.19 92
1546.28 92
1546.37 93
1546.46 94
1546.55 95
1546.64 96
1546.73 97
1546.82 97
1546.91 97
1547.00 95
1547.09 94
1547.18 92
1547.27 90
1547.36 87
1547.45 85
1547.54 82
1547.63 81
1547.72 80
1547.81 79
1547.90 79
1547.99 78
1548.08 76
1548.17 73
1548.26 68
1548.35 63
1548.44 57
1548.53 52
1548.62 47
1548.71 44
1548.81 41
1548.90 39
1548.99 36
1549.08 34
1549.17 30
1549.26 26
1549.35 23
1549.44 19
1549.53 16
1549.62 13
1549.71 12
1549.80 12
1549.89 12
1549.98 13
1550.07 14
1550.16 16
1550.25 16
1550.34 17
1550.43 18
1550.52 19
1550.61 20
1550.70 21
1550.79 22
1550.88 22
1550.97 22
1551.06 20
1551.15 18
1551.24 14
1551.33 10
1551.42 7
1551.51 5
1551.60 6
1551.69 8
1551.78 11
1551.87 15
1551.96 19
1552.05 23
1552.15 26
1552.24 27
1552.33 27
1552.42 27
1552.51 27
1552.60 28
1552.69 30
1552.78 32
1552.87 35
1552.96 38
1553.05 41
1553.14 44
1553.23 45
1553.32 46
1553.41 46
1553.50 46
1553.59 47
1553.68 47
1553.77 49
1553.86 52
1553.95 56
1554.04 60
1554.13 64
1554.22 68
1554.31 71
1554.40 73
1554.49 75
1554.58 76
1554.68 78
1554.77 80
1554.86 83
1554.95 85
1555.04 88
1555.13 89
1555.22 89
1555.31 86
1555.40 82
1555.49 76
1555.58 68
1555.67 60
1555.76 52
1555.85 44
1555.94 39
1556.03 35
1556.12 33
1556.21 34
1556.30 35
1556.39 38
1556.48 40
1556.57 41
1556.66 41
1556.75 39
1556.85 35
1556.94 31
1557.03 27
1557.12 25
1557.21 24
1557.30 24
1557.39 25
1557.48 27
1557.57 27
1557.66 26
1557.75 24
1557.84 21
1557.93 19
1558.02 18
1558.11 18
1558.20 20
1558.29 23
1558.38 28
1558.47 32
1558.56 37
1558.65 41
1558.75 43
1558.84 45
1558.93 44
1559.02 43
1559.11 41
1559.20 39
1559.29 37
1559.38 37
1559.47 37
1559.56 38
1559.65 40
1559.74 42
1559.83 45
1559.92 47
1560.01 49
1560.10 51
1560.19 51
1560.28 51
1560.37 50
1560.47 48
1560.56 46
1560.65 43
1560.74 40
1560.83 38
1560.92 37
1561.01 36
1561.10 38
1561.19 40
1561.28 44
1561.37 47
1561.46 50
1561.55 52
1561.64 52
1561.73 50
1561.82 48
1561.91 45
1562.01 42
1562.10 40
1562.19 39
1562.28 37
1562.37 36
1562.46 35
1562.55 33
1562.64 32
1562.73 30
1562.82 30
1562.91 30
1563.00 32
1563.09 36
1563.18 42
1563.27 51
1563.36 62
1563.46 74
1563.55 88
1563.64 101
1563.73 113
1563.82 124
1563.91 132
1564.00 139
1564.09 145
1564.18 150
1564.27 154
1564.36 159
1564.45 164
1564.54 170
1564.63 176
1564.72 183
1564.82 192
1564.91 201
1565.00 212
1565.09 224
1565.18 237
1565.27 250
1565.36 262
1565.45 275
1565.54 288
1565.63 302
1565.72 319
1565.81 338
1565.90 360
1565.99 384
1566.09 408
1566.18 431
1566.27 453
1566.36 473
1566.45 494
1566.54 517
1566.63 542
1566.72 572
1566.81 605
1566.90 641
1566.99 678
1567.08 713
1567.17 746
1567.26 775
1567.36 802
1567.45 828
1567.54 854
1567.63 880
1567.72 906
1567.81 933
1567.90 959
1567.99 983
1568.08 1004
1568.17 1022
1568.26 1038
1568.35 1050
1568.44 1060
1568.54 1068
1568.63 1074
1568.72 1077
1568.81 1078
1568.90 1076
1568.99 1072
1569.08 1067
1569.17 1060
1569.26 1052
1569.35 1044
1569.44 1037
1569.53 1031
1569.63 1025
1569.72 1020
1569.81 1012
1569.90 1003
1569.99 991
1570.08 977
1570.17 960
1570.26 942
1570.35 924
1570.44 908
1570.53 893
1570.62 879
1570.72 866
1570.81 854
1570.90 840
1570.99 825
1571.08 809
1571.17 791
1571.26 773
1571.35 754
1571.44 734
1571.53 715
1571.62 696
1571.72 678
1571.81 660
1571.90 643
1571.99 626
1572.08 610
1572.17 595
1572.26 580
1572.35 565
1572.44 551
1572.53 538
1572.62 525
1572.71 512
1572.81 499
1572.90 487
1572.99 473
1573.08 459
1573.17 443
1573.26 426
1573.35 408
1573.44 391
1573.53 373
1573.62 357
1573.72 342
1573.81 328
1573.90 316
1573.99 304
1574.08 293
1574.17 283
1574.26 274
1574.35 267
1574.44 260
1574.53 255
1574.62 250
1574.72 245
1574.81 239
1574.90 232
1574.99 223
1575.08 214
1575.17 205
1575.26 196
1575.35 189
1575.44 183
1575.53 178
1575.63 173
1575.72 169
1575.81 164
1575.90 160
1575.99 155
1576.08 151
1576.17 147
1576.26 145
1576.35 144
1576.44 144
1576.54 145
1576.63 147
1576.72 148
1576.81 149
1576.90 148
1576.99 145
1577.08 139
1577.17 132
1577.26 123
1577.35 113
1577.45 104
1577.54 95
1577.63 88
1577.72 83
1577.81 80
1577.90 78
1577.99 78
1578.08 81
1578.17 85
1578.27 91
1578.36 98
1578.45 106
1578.54 113
1578.63 120
1578.72 125
1578.81 129
1578.90 131
1578.99 131
1579.09 129
1579.18 125
1579.27 120
1579.36 114
1579.45 106
1579.54 98
1579.63 89
1579.72 80
1579.81 71
1579.91 64
1580.00 58
1580.09 54
1580.18 53
1580.27 52
1580.36 54
1580.45 56
1580.54 58
1580.63 59
1580.73 60
1580.82 59
1580.91 57
1581.00 53
1581.09 49
1581.18 44
1581.27 39
1581.36 35
1581.45 32
1581.55 30
1581.64 30
1581.73 31
1581.82 34
1581.91 38
1582.00 42
1582.09 46
1582.18 49
1582.28 51
1582.37 52
1582.46 53
1582.55 53
1582.64 54
1582.73 55
1582.82 57
1582.91 60
1583.01 64
1583.10 69
1583.19 73
1583.28 77
1583.37 79
1583.46 80
1583.55 80
1583.64 78
1583.73 77
1583.83 76
1583.92 75
1584.01 76
1584.10 78
1584.19 81
1584.28 83
1584.37 86
1584.46 88
1584.56 88
1584.65 88
1584.74 87
1584.83 86
1584.92 84
1585.01 82
1585.10 79
1585.19 75
1585.29 71
1585.38 65
1585.47 60
1585.56 54
1585.65 49
1585.74 44
1585.83 40
1585.93 37
1586.02 36
1586.11 36
1586.20 37
1586.29 39
1586.38 41
1586.47 43
1586.56 45
1586.66 45
1586.75 45
1586.84 43
1586.93 40
1587.02 37
1587.11 32
1587.20 28
1587.29 22
1587.39 17
1587.48 12
1587.57 8
1587.66 5
1587.75 3
1587.84 2
1587.93 3
1588.03 5
1588.12 7
1588.21 8
1588.30 9
1588.39 10
1588.48 10
1588.57 9
1588.67 7
1588.76 5
1588.85 3
1588.94 1
1589.03 0
1589.12 0
1589.21 1
1589.30 3
1589.40 7
1589.49 12
1589.58 16
1589.67 21
1589.76 23
1589.85 25
1589.94 26
1590.04 25
1590.13 24
1590.22 22
1590.31 21
1590.40 20
1590.49 19
1590.58 19
1590.68 19
1590.77 19
1590.86 20
1590.95 21
1591.04 24
1591.13 27
1591.22 32
1591.32 37
1591.41 41
1591.50 45
1591.59 46
1591.68 45
1591.77 42
1591.86 37
1591.96 31
1592.05 25
1592.14 20
1592.23 16
1592.32 12
1592.41 9
1592.51 5
1592.60 2
1592.69 0
1592.78 0
1592.87 0
1592.96 0
1593.05 0
1593.15 0
1593.24 0
1593.33 0
1593.42 2
1593.51 7
1593.60 12
1593.69 16
1593.79 20
1593.88 24
1593.97 26
1594.06 28
1594.15 28
1594.24 28
1594.34 26
1594.43 25
1594.52 23
1594.61 22
1594.70 21
1594.79 22
1594.88 22
1594.98 23
1595.07 24
1595.16 25
1595.25 25
1595.34 24
1595.43 23
1595.53 21
1595.62 19
1595.71 17
1595.80 15
1595.89 13
1595.98 12
1596.08 13
1596.17 14
1596.26 15
1596.35 17
1596.44 19
1596.53 20
1596.62 21
1596.72 21
1596.81 21
1596.90 19
1596.99 17
1597.08 14
1597.17 12
1597.27 10
1597.36 8
1597.45 8
1597.54 8
1597.63 8
1597.72 8
1597.82 8
1597.91 7
1598.00 6
1598.09 6
1598.18 6
1598.27 6
1598.37 8
1598.46 9
1598.55 11
1598.64 13
1598.73 13
1598.82 12
1598.92 10
1599.01 8
1599.10 5
1599.19 3
1599.28 1
1599.37 0
1599.47 1
1599.56 4
1599.65 9
1599.74 15
1599.83 23
1599.92 30
1600.02 38
1600.11 44
1600.20 49
1600.29 53
1600.38 55
1600.47 57
1600.57 59
1600.66 60
1600.75 60
1600.84 59
1600.93 59
1601.02 58
1601.12 57
1601.21 57
1601.30 59
1601.39 61
1601.48 64
1601.58 67
1601.67 71
1601.76 75
1601.85 79
1601.94 83
1602.03 88
1602.13 93
1602.22 98
1602.31 103
1602.40 106
1602.49 108
1602.58 108
1602.68 107
1602.77 106
1602.86 104
1602.95 101
1603.04 99
1603.14 96
1603.23 93
1603.32 90
1603.41 87
1603.50 84
1603.59 82
1603.69 82
1603.78 83
1603.87 86
1603.96 90
1604.05 93
1604.15 96
1604.24 98
1604.33 98
1604.42 97
1604.51 96
1604.60 96
1604.70 97
1604.79 100
1604.88 106
1604.97 114
1605.06 123
1605.16 133
1605.25 142
1605.34 151
1605.43 158
1605.52 165
1605.61 171
1605.71 177
1605.80 184
1605.89 191
1605.98 199
1606.07 206
1606.17 212
1606.26 217
1606.35 220
1606.44 221
1606.53 220
1606.63 218
1606.72 215
1606.81 209
1606.90 203
1606.99 195
1607.08 186
1607.18 177
1607.27 169
1607.36 163
1607.45 159
1607.54 158
1607.64 160
1607.73 164
1607.82 169
1607.91 174
1608.00 178
1608.10 182
1608.19 183
1608.28 184
1608.37 183
1608.46 182
1608.56 181
1608.65 182
1608.74 184
1608.83 188
1608.92 192
1609.02 196
1609.11 199
1609.20 201
1609.29 200
1609.38 196
1609.47 191
1609.57 184
1609.66 174
1609.75 164
1609.84 152
1609.93 139
1610.03 126
1610.12 114
1610.21 103
1610.30 94
1610.39 88
1610.49 84
1610.58 82
1610.67 81
1610.76 80
1610.85 80
1610.95 80
1611.04 80
1611.13 80
1611.22 80
1611.31 80
1611.41 80
1611.50 80
1611.59 79
1611.68 77
1611.78 76
1611.87 74
1611.96 73
1612.05 71
1612.14 70
1612.24 67
1612.33 64
1612.42 61
1612.51 57
1612.60 53
1612.70 50
1612.79 48
1612.88 46
1612.97 45
1613.06 45
1613.16 46
1613.25 47
1613.34 48
1613.43 50
1613.52 53
1613.62 57
1613.71 61
1613.80 65
1613.89 68
1613.98 69
1614.08 69
1614.17 66
1614.26 62
1614.35 56
1614.45 49
1614.54 42
1614.63 36
1614.72 32
1614.81 30
1614.91 31
1615.00 33
1615.09 38
1615.18 43
1615.27 48
1615.37 53
1615.46 56
1615.55 58
1615.64 59
1615.74 60
1615.83 60
1615.92 60
1616.01 61
1616.10 62
1616.20 64
1616.29 65
1616.38 65
1616.47 64
1616.56 62
1616.66 60
1616.75 59
1616.84 57
1616.93 57
1617.03 57
1617.12 57
1617.21 57
1617.30 56
1617.39 55
1617.49 52
1617.58 50
1617.67 46
1617.76 43
1617.86 39
1617.95 35
1618.04 32
1618.13 30
1618.22 28
1618.32 27
1618.41 28
1618.50 29
1618.59 31
1618.69 32
1618.78 33
1618.87 33
1618.96 32
1619.05 31
1619.15 29
1619.24 27
1619.33 24
1619.42 21
1619.52 18
1619.61 14
1619.70 10
1619.79 6
1619.88 2
1619.98 0
1620.07 0
1620.16 0
1620.25 0
1620.35 0
1620.44 0
1620.53 0
1620.62 0
1620.72 0
1620.81 1
1620.90 3
1620.99 5
1621.08 8
1621.18 11
1621.27 15
1621.36 17
1621.45 19
1621.55 19
1621.64 19
1621.73 18
1621.82 16
1621.92 15
1622.01 15
1622.10 16
1622.19 18
1622.28 20
1622.38 23
1622.47 25
1622.56 26
1622.65 25
1622.75 23
1622.84 21
1622.93 17
1623.02 14
1623.12 11
1623.21 10
1623.30 10
1623.39 10
1623.49 12
1623.58 14
1623.67 16
1623.76 18
1623.85 19
1623.95 20
1624.04 21
1624.13 21
1624.22 21
1624.32 22
1624.41 22
1624.50 21
1624.59 21
1624.69 21
1624.78 20
1624.87 20
1624.96 20
1625.06 20
1625.15 20
1625.24 20
1625.33 20
1625.43 21
1625.52 22
1625.61 24
1625.70 28
1625.80 31
1625.89 36
1625.98 40
1626.07 44
1626.16 47
1626.26 48
1626.35 49
1626.44 49
1626.53 49
1626.63 48
1626.72 48
1626.81 47
1626.90 46
1627.00 45
1627.09 42
1627.18 39
1627.27 35
1627.37 31
1627.46 28
1627.55 25
1627.64 24
1627.74 24
1627.83 25
1627.92 25
1628.01 26
1628.11 27
1628.20 27
1628.29 28
1628.38 30
1628.48 32
1628.57 35
1628.66 37
1628.75 40
1628.85 41
1628.94 42
1629.03 40
1629.12 38
1629.22 35
1629.31 30
1629.40 26
1629.49 22
1629.59 19
1629.68 17
1629.77 16
1629.86 17
1629.96 19
1630.05 21
1630.14 24
1630.24 26
1630.33 27
1630.42 28
1630.51 27
1630.61 26
1630.70 26
1630.79 26
1630.88 27
1630.98 28
1631.07 29
1631.16 29
1631.25 28
1631.35 25
1631.44 21
1631.53 18
1631.62 16
1631.72 15
1631.81 16
1631.90 18
1631.99 21
1632.09 24
1632.18 26
1632.27 28
1632.36 28
1632.46 29
1632.55 28
1632.64 28
1632.74 27
1632.83 27
1632.92 25
1633.01 24
1633.11 23
1633.20 22
1633.29 23
1633.38 24
1633.48 26
1633.57 29
1633.66 32
1633.75 34
1633.85 34
1633.94 34
1634.03 32
1634.13 30
1634.22 27
1634.31 25
1634.40 24
1634.50 24
1634.59 25
1634.68 26
1634.77 26
1634.87 26
1634.96 24
1635.05 22
1635.14 18
1635.24 14
1635.33 10
1635.42 6
1635.52 3
1635.61 1
1635.70 1
1635.79 2
1635.89 4
1635.98 6
1636.07 8
1636.16 10
1636.26 10
1636.35 10
1636.44 10
1636.54 10
1636.63 10
1636.72 11
1636.81 13
1636.91 14
1637.00 17
1637.09 19
1637.18 22
1637.28 25
1637.37 29
1637.46 32
1637.56 35
1637.65 37
1637.74 38
1637.83 38
1637.93 36
1638.02 33
1638.11 31
1638.21 30
1638.30 30
1638.39 32
1638.48 35
1638.58 38
1638.67 42
1638.76 45
1638.85 47
1638.95 47
1639.04 46
1639.13 42
1639.23 37
1639.32 33
1639.41 29
1639.50 26
1639.60 26
1639.69 27
1639.78 29
1639.88 32
1639.97 34
1640.06 36
1640.15 36
1640.25 35
1640.34 34
1640.43 33
1640.53 32
1640.62 31
1640.71 30
1640.80 29
1640.90 27
1640.99 24
1641.08 21
1641.18 18
1641.27 14
1641.36 10
1641.45 7
1641.55 5
1641.64 3
1641.73 2
1641.83 2
1641.92 3
1642.01 4
1642.10 7
1642.20 11
1642.29 15
1642.38 20
1642.48 25
1642.57 30
1642.66 33
1642.76 36
1642.85 38
1642.94 38
1643.03 37
1643.13 36
1643.22 34
1643.31 32
1643.41 30
1643.50 29
1643.59 28
1643.68 28
1643.78 28
1643.87 29
1643.96 31
1644.06 33
1644.15 36
1644.24 39
1644.34 44
1644.43 48
1644.52 52
1644.61 55
1644.71 55
1644.80 52
1644.89 48
1644.99 41
1645.08 35
1645.17 29
1645.26 25
1645.36 23
1645.45 23
1645.54 25
1645.64 27
1645.73 30
1645.82 33
1645.92 35
1646.01 37
1646.10 38
1646.19 39
1646.29 38
1646.38 38
1646.47 36
1646.57 34
1646.66 32
1646.75 31
1646.85 31
1646.94 32
1647.03 34
1647.13 36
1647.22 39
1647.31 41
1647.40 42
1647.50 42
1647.59 41
1647.68 40
1647.78 39
1647.87 39
1647.96 40
1648.06 40
1648.15 41
1648.24 41
1648.33 39
1648.43 37
1648.52 33
1648.61 29
1648.71 24
1648.80 20
1648.89 16
1648.99 12
1649.08 9
1649.17 7
1649.27 6
1649.36 7
1649.45 10
1649.55 14
1649.64 19
1649.73 24
1649.82 27
1649.92 29
1650.01 29
1650.10 27
1650.20 24
1650.29 22
1650.38 20
1650.48 20
1650.57 21
1650.66 21
1650.76 22
1650.85 22
1650.94 21
1651.04 20
1651.13 18
1651.22 17
1651.31 17
1651.41 18
1651.50 19
1651.59 21
1651.69 22
1651.78 23
1651.87 24
1651.97 25
1652.06 27
1652.15 29
1652.25 33
1652.34 36
1652.43 38
1652.53 39
1652.62 38
1652.71 35
1652.81 31
1652.90 26
1652.99 22
1653.09 20
1653.18 19
1653.27 20
1653.36 22
1653.46 25
1653.55 29
1653.64 33
1653.74 36
1653.83 39
1653.92 41
1654.02 42
1654.11 41
1654.20 39
1654.30 37
1654.39 34
1654.48 31
1654.58 28
1654.67 25
1654.76 22
1654.86 20
1654.95 17
1655.04 15
1655.14 13
1655.23 11
1655.32 8
1655.42 6
1655.51 3
1655.60 0
1655.70 0
1655.79 0
1655.88 0
1655.98 0
1656.07 0
1656.16 0
1656.26 3
1656.35 5
1656.44 6
1656.54 7
1656.63 6
1656.72 4
1656.82 1
1656.91 0
1657.00 0
1657.10 0
1657.19 0
1657.28 0
1657.38 1
1657.47 6
1657.56 12
1657.66 19
1657.75 24
1657.84 28
1657.94 30
1658.03 29
1658.12 26
1658.22 22
1658.31 18
1658.40 14
1658.50 12
1658.59 12
1658.68 14
1658.78 18
1658.87 24
1658.96 30
1659.06 36
1659.15 42
1659.24 47
1659.34 50
1659.43 52
1659.52 53
1659.62 54
1659.71 55
1659.80 56
1659.90 58
1659.99 61
1660.08 65
1660.18 69
1660.27 72
1660.36 74
1660.46 76
1660.55 77
1660.64 78
1660.74 79
1660.83 80
1660.92 82
1661.02 84
1661.11 85
1661.20 86
1661.30 85
1661.39 84
1661.48 82
1661.58 82
1661.67 82
1661.77 85
1661.86 90
1661.95 96
1662.05 104
1662.14 111
1662.23 116
1662.33 118
1662.42 118
1662.51 114
1662.61 108
1662.70 99
1662.79 90
1662.89 80
1662.98 70
1663.07 60
1663.17 51
1663.26 43
1663.35 36
1663.45 30
1663.54 26
1663.63 23
1663.73 21
1663.82 20
1663.92 20
1664.01 21
1664.10 23
1664.20 25
1664.29 28
1664.38 31
1664.48 36
1664.57 40
1664.66 46
1664.76 51
1664.85 55
1664.94 58
1665.04 60
1665.13 59
1665.22 57
1665.32 55
1665.41 52
1665.51 51
1665.60 51
1665.69 52
1665.79 54
1665.88 57
1665.97 60
1666.07 62
1666.16 65
1666.25 67
1666.35 69
1666.44 71
1666.53 72
1666.63 71
1666.72 70
1666.82 67
1666.91 64
1667.00 59
1667.10 56
1667.19 53
1667.28 52
1667.38 54
1667.47 59
1667.56 66
1667.66 75
1667.75 84
1667.85 93
1667.94 101
1668.03 106
1668.13 109
1668.22 109
1668.31 107
1668.41 103
1668.50 98
1668.59 93
1668.69 87
1668.78 82
1668.88 76
1668.97 72
1669.06 68
1669.16 65
1669.25 61
1669.34 58
1669.44 55
1669.53 52
1669.62 48
1669.72 45
1669.81 43
1669.91 41
1670.00 40
1670.09 40
1670.19 41
1670.28 42
1670.37 43
1670.47 43
1670.56 43
1670.66 42
1670.75 41
1670.84 40
1670.94 39
1671.03 38
1671.12 37
1671.22 36
1671.31 34
1671.40 31
1671.50 28
1671.59 24
1671.69 19
1671.78 15
1671.87 13
1671.97 11
1672.06 11
1672.15 13
1672.25 16
1672.34 20
1672.44 24
1672.53 28
1672.62 30
1672.72 31
1672.81 30
1672.90 29
1673.00 27
1673.09 25
1673.19 23
1673.28 22
1673.37 22
1673.47 23
1673.56 24
1673.66 26
1673.75 28
1673.84 30
1673.94 33
1674.03 37
1674.12 40
1674.22 43
1674.31 46
1674.41 48
1674.50 49
1674.59 49
1674.69 48
1674.78 47
1674.87 46
1674.97 45
1675.06 44
1675.16 44
1675.25 43
1675.34 43
1675.44 43
1675.53 42
1675.63 41
1675.72 40
1675.81 39
1675.91 39
1676.00 38
1676.09 38
1676.19 38
1676.28 38
1676.38 39
1676.47 40
1676.56 42
1676.66 43
1676.75 45
1676.85 46
1676.94 47
1677.03 48
1677.13 48
1677.22 48
1677.31 49
1677.41 49
1677.50 50
1677.60 50
1677.69 50
1677.78 49
1677.88 47
1677.97 45
1678.07 41
1678.16 36
1678.25 31
1678.35 27
1678.44 24
1678.54 23
1678.63 24
1678.72 27
1678.82 31
1678.91 37
1679.01 43
1679.10 49
1679.19 54
1679.29 58
1679.38 61
1679.48 63
1679.57 64
1679.66 65
1679.76 66
1679.85 66
1679.94 66
1680.04 64
1680.13 61
1680.23 56
1680.32 51
1680.41 45
1680.51 39
1680.60 34
1680.70 31
1680.79 30
1680.88 30
1680.98 32
1681.07 36
1681.17 40
1681.26 43
1681.35 46
1681.45 48
1681.54 48
1681.64 48
1681.73 47
1681.82 45
1681.92 44
1682.01 44
1682.11 44
1682.20 44
1682.29 44
1682.39 44
1682.48 44
1682.58 43
1682.67 42
1682.77 41
1682.86 42
1682.95 43
1683.05 46
1683.14 50
1683.24 55
1683.33 60
1683.42 64
1683.52 67
1683.61 68
1683.71 68
1683.80 66
1683.89 63
1683.99 60
1684.08 58
1684.18 56
1684.27 56
1684.36 56
1684.46 57
1684.55 58
1684.65 58
1684.74 57
1684.83 56
1684.93 54
1685.02 51
1685.12 49
1685.21 47
1685.31 45
1685.40 43
1685.49 41
1685.59 39
1685.68 36
1685.78 34
1685.87 32
1685.96 31
1686.06 31
1686.15 30
1686.25 30
1686.34 29
1686.43 28
1686.53 26
1686.62 25
1686.72 24
1686.81 24
1686.91 26
1687.00 28
1687.09 32
1687.19 36
1687.28 38
1687.38 40
1687.47 41
1687.56 40
1687.66 39
1687.75 37
1687.85 35
1687.94 33
1688.04 31
1688.13 28
1688.22 25
1688.32 21
1688.41 18
1688.51 16
1688.60 14
1688.70 14
1688.79 13
1688.88 13
1688.98 12
1689.07 10
1689.17 7
1689.26 4
1689.35 0
1689.45 0
1689.54 0
1689.64 0
1689.73 0
1689.83 0
1689.92 0
1690.01 0
1690.11 0
1690.20 4
1690.30 8
1690.39 11
1690.49 13
1690.58 14
1690.67 14
1690.77 13
1690.86 11
1690.96 10
1691.05 8
1691.15 6
1691.24 4
1691.33 3
1691.43 2
1691.52 1
1691.62 2
1691.71 3
1691.81 6
1691.90 8
1691.99 11
1692.09 13
1692.18 15
1692.28 17
1692.37 18
1692.47 18
1692.56 18
1692.65 17
1692.75 16
1692.84 14
1692.94 13
1693.03 12
1693.13 11
1693.22 11
1693.31 11
1693.41 11
1693.50 13
1693.60 14
1693.69 17
1693.79 20
1693.88 24
1693.97 28
1694.07 32
1694.16 34
1694.26 35
1694.35 35
1694.45 34
1694.54 33
1694.64 32
1694.73 31
1694.82 31
1694.92 32
1695.01 32
1695.11 33
1695.20 33
1695.30 31
1695.39 28
1695.48 24
1695.58 20
1695.67 16
1695.77 13
1695.86 11
1695.96 11
1696.05 13
1696.15 16
1696.24 22
1696.33 28
1696.43 34
1696.52 41
1696.62 46
1696.71 50
1696.81 52
1696.90 52
1697.00 50
1697.09 48
1697.18 44
1697.28 41
1697.37 40
1697.47 39
1697.56 40
1697.66 41
1697.75 42
1697.85 44
1697.94 45
1698.03 46
1698.13 47
1698.22 47
1698.32 46
1698.41 44
1698.51 41
1698.60 37
1698.70 33
1698.79 29
1698.88 25
1698.98 23
1699.07 23
1699.17 24
1699.26 27
1699.36 29
1699.45 32
1699.55 34
1699.64 36
1699.74 37
1699.83 38
1699.92 38
1700.02 38
1700.11 37
1700.21 35
1700.30 32
1700.40 28
1700.49 23
1700.59 18
1700.68 14
1700.78 11
1700.87 9
1700.96 8
1701.06 9
1701.15 10
1701.25 13
1701.34 15
1701.44 17
1701.53 18
1701.63 18
1701.72 17
1701.82 15
1701.91 14
1702.00 12
1702.10 12
1702.19 13
1702.29 16
1702.38 20
1702.48 24
1702.57 29
1702.67 34
1702.76 37
1702.86 39
1702.95 40
1703.05 39
1703.14 38
1703.23 36
1703.33 34
1703.42 33
1703.52 33
1703.61 34
1703.71 34
1703.80 34
1703.90 33
1703.99 31
1704.09 29
1704.18 27
1704.28 26
1704.37 27
1704.46 30
1704.56 34
1704.65 39
1704.75 45
1704.84 51
1704.94 57
1705.03 62
1705.13 67
1705.22 71
1705.32 75
1705.41 77
1705.51 78
1705.60 78
1705.70 78
1705.79 77
1705.88 75
1705.98 72
1706.07 69
1706.17 64
1706.26 59
1706.36 52
1706.45 44
1706.55 36
1706.64 29
1706.74 22
1706.83 16
1706.93 13
1707.02 12
1707.12 13
1707.21 16
1707.31 21
1707.40 26
1707.49 32
1707.59 36
1707.68 39
1707.78 40
1707.87 38
1707.97 36
1708.06 32
1708.16 29
1708.25 27
1708.35 28
1708.44 31
1708.54 36
1708.63 42
1708.73 48
1708.82 53
1708.92 55
1709.01 56
1709.11 54
1709.20 51
1709.30 47
1709.39 43
1709.48 39
1709.58 37
1709.67 37
1709.77 39
1709.86 41
1709.96 44
1710.05 47
1710.15 48
1710.24 48
1710.34 47
1710.43 44
1710.53 41
1710.62 39
1710.72 37
1710.81 37
1710.91 38
1711.00 39
1711.10 40
1711.19 40
1711.29 40
1711.38 38
1711.48 36
1711.57 34
1711.67 32
1711.76 29
1711.86 27
1711.95 25
1712.05 23
1712.14 21
1712.23 19
1712.33 18
1712.42 16
1712.52 15
1712.61 13
1712.71 11
1712.80 10
1712.90 9
1712.99 8
1713.09 10
1713.18 12
1713.28 15
1713.37 19
1713.47 23
1713.56 27
1713.66 29
1713.75 31
1713.85 31
1713.94 31
1714.04 31
1714.13 31
1714.23 31
1714.32 33
1714.42 36
1714.51 40
1714.61 43
1714.70 46
1714.80 48
1714.89 49
1714.99 48
1715.08 47
1715.18 46
1715.27 45
1715.37 45
1715.46 44
1715.56 44
1715.65 42
1715.75 39
1715.84 34
1715.94 28
1716.03 22
1716.13 15
1716.22 8
1716.32 3
1716.41 0
1716.51 0
1716.60 1
1716.70 5
1716.79 12
1716.89 20
1716.98 28
1717.08 35
1717.17 40
1717.27 43
1717.36 43
1717.46 40
1717.55 37
1717.65 34
1717.74 31
1717.84 30
1717.93 31
1718.03 33
1718.12 35
1718.22 38
1718.31 40
1718.41 42
1718.50 42
1718.60 42
1718.69 41
1718.79 41
1718.88 42
1718.98 44
1719.07 47
1719.17 52
1719.26 55
1719.36 58
1719.45 59
1719.55 57
1719.64 54
1719.74 49
1719.83 43
1719.93 39
1720.02 35
1720.12 32
1720.21 30
1720.31 28
1720.40 26
1720.50 25
1720.59 22
1720.69 20
1720.78 18
1720.88 17
1720.97 16
1721.07 16
1721.16 16
1721.26 17
1721.35 19
1721.45 20
1721.54 22
1721.64 23
1721.73 24
1721.83 25
1721.92 26
1722.02 27
1722.11 29
1722.21 31
1722.31 32
1722.40 32
1722.50 32
1722.59 30
1722.69 27
1722.78 24
1722.88 22
1722.97 21
1723.07 22
1723.16 24
1723.26 28
1723.35 33
1723.45 37
1723.54 41
1723.64 44
1723.73 46
1723.83 47
1723.92 47
1724.02 47
1724.11 48
1724.21 50
1724.30 54
1724.40 59
1724.49 67
1724.59 75
1724.68 83
1724.78 89
1724.87 93
1724.97 93
1725.07 90
1725.16 85
1725.26 78
1725.35 71
1725.45 65
1725.54 60
1725.64 55
1725.73 52
1725.83 49
1725.92 48
1726.02 49
1726.11 51
1726.21 54
1726.30 58
1726.40 61
1726.49 64
1726.59 65
1726.68 63
1726.78 60
1726.88 55
1726.97 49
1727.07 42
1727.16 36
1727.26 31
1727.35 28
1727.45 25
1727.54 24
1727.64 23
1727.73 23
1727.83 23
1727.92 22
1728.02 20
1728.11 18
1728.21 16
1728.30 14
1728.40 12
1728.50 12
1728.59 14
1728.69 16
1728.78 20
1728.88 25
1728.97 29
1729.07 32
1729.16 34
1729.26 35
1729.35 35
1729.45 34
1729.54 33
1729.64 32
1729.73 30
1729.83 28
1729.93 26
1730.02 22
1730.12 18
1730.21 15
1730.31 14
1730.40 16
1730.50 19
1730.59 24
1730.69 30
1730.78 34
1730.88 37
1730.97 38
1731.07 36
1731.16 33
1731.26 29
1731.36 26
1731.45 24
1731.55 24
1731.64 25
1731.74 27
1731.83 30
1731.93 31
1732.02 31
1732.12 29
1732.21 26
1732.31 22
1732.41 18
1732.50 15
1732.60 13
1732.69 11
1732.79 11
1732.88 11
1732.98 11
1733.07 10
1733.17 9
1733.26 7
1733.36 4
1733.45 1
1733.55 0
1733.65 0
1733.74 0
1733.84 0
1733.93 0
1734.03 0
1734.12 0
1734.22 0
1734.31 0
1734.41 1
1734.51 2
1734.60 3
1734.70 4
1734.79 5
1734.89 5
1734.98 5
1735.08 4
1735.17 4
1735.27 3
1735.36 3
1735.46 3
1735.56 4
1735.65 6
1735.75 9
1735.84 12
1735.94 15
1736.03 19
1736.13 21
1736.22 24
1736.32 26
1736.42 29
1736.51 33
1736.61 38
1736.70 43
1736.80 49
1736.89 54
1736.99 58
1737.08 60
1737.18 60
1737.28 58
1737.37 55
1737.47 52
1737.56 49
1737.66 47
1737.75 46
1737.85 46
1737.94 47
1738.04 48
1738.14 49
1738.23 51
1738.33 52
1738.42 54
1738.52 54
1738.61 55
1738.71 54
1738.80 53
1738.90 51
1739.00 49
1739.09 48
1739.19 47
1739.28 47
1739.38 47
1739.47 48
1739.57 49
1739.66 50
1739.76 51
1739.86 52
1739.95 54
1740.05 57
1740.14 60
1740.24 64
1740.33 67
1740.43 69
1740.53 71
1740.62 70
1740.72 69
1740.81 67
1740.91 66
1741.00 65
1741.10 65
1741.20 66
1741.29 67
1741.39 67
1741.48 65
1741.58 61
1741.67 55
1741.77 47
1741.86 37
1741.96 28
1742.06 20
1742.15 14
1742.25 10
1742.34 10
1742.44 13
1742.53 18
1742.63 23
1742.73 29
1742.82 34
1742.92 37
1743.01 38
1743.11 37
1743.20 36
1743.30 34
1743.40 34
1743.49 35
1743.59 37
1743.68 41
1743.78 46
1743.87 51
1743.97 55
1744.07 58
1744.16 59
1744.26 59
1744.35 58
1744.45 55
1744.54 52
1744.64 48
1744.74 44
1744.83 41
1744.93 39
1745.02 38
1745.12 40
1745.22 42
1745.31 45
1745.41 47
1745.50 48
1745.60 47
1745.69 45
1745.79 42
1745.89 39
1745.98 38
1746.08 39
1746.17 44
1746.27 50
1746.36 57
1746.46 64
1746.56 69
1746.65 73
1746.75 74
1746.84 73
1746.94 71
1747.04 68
1747.13 66
1747.23 63
1747.32 62
1747.42 61
1747.51 60
1747.61 60
1747.71 59
1747.80 58
1747.90 58
1747.99 57
1748.09 56
1748.19 55
1748.28 54
1748.38 54
1748.47 54
1748.57 56
1748.66 57
1748.76 60
1748.86 61
1748.95 63
1749.05 62
1749.14 60
1749.24 56
1749.34 51
1749.43 45
1749.53 40
1749.62 34
1749.72 30
1749.82 26
1749.91 24
1750.01 24
1750.10 25
1750.20 27
1750.30 31
1750.39 35
1750.49 39
1750.58 43
1750.68 45
1750.77 47
1750.87 49
1750.97 51
1751.06 53
1751.16 55
1751.25 58
1751.35 61
1751.45 62
1751.54 62
1751.64 61
1751.73 58
1751.83 56
1751.93 54
1752.02 53
1752.12 52
1752.21 51
1752.31 50
1752.41 49
1752.50 47
1752.60 45
1752.69 43
1752.79 41
1752.89 38
1752.98 36
1753.08 33
1753.17 30
1753.27 26
1753.37 24
1753.46 22
1753.56 22
1753.65 23
1753.75 26
1753.85 30
1753.94 35
1754.04 41
1754.13 48
1754.23 54
1754.33 59
1754.42 64
1754.52 67
1754.61 68
1754.71 68
1754.81 65
1754.90 61
1755.00 56
1755.09 51
1755.19 47
1755.29 43
1755.38 40
1755.48 37
1755.57 33
1755.67 30
1755.77 26
1755.86 23
1755.96 19
1756.05 16
1756.15 13
1756.25 11
1756.34 10
1756.44 9
1756.54 9
1756.63 9
1756.73 10
1756.82 12
1756.92 14
1757.02 16
1757.11 18
1757.21 19
1757.30 18
1757.40 17
1757.50 16
1757.59 16
1757.69 17
1757.78 20
1757.88 24
1757.98 28
1758.07 32
1758.17 35
1758.26 38
1758.36 39
1758.46 40
1758.55 40
1758.65 40
1758.75 40
1758.84 39
1758.94 38
1759.03 35
1759.13 32
1759.23 28
1759.32 25
1759.42 22
1759.51 19
1759.61 18
1759.71 18
1759.80 18
1759.90 19
1760.00 20
1760.09 20
1760.19 21
1760.28 20
1760.38 19
1760.48 17
1760.57 14
1760.67 11
1760.77 9
1760.86 7
1760.96 7
1761.05 9
1761.15 12
1761.25 15
1761.34 18
1761.44 20
1761.53 21
1761.63 20
1761.73 19
1761.82 18
1761.92 17
1762.02 18
1762.11 19
1762.21 21
1762.30 24
1762.40 27
1762.50 29
1762.59 30
1762.69 30
1762.79 29
1762.88 27
1762.98 25
1763.07 23
1763.17 21
1763.27 21
1763.36 21
1763.46 23
1763.56 26
1763.65 29
1763.75 33
1763.85 36
1763.94 38
1764.04 39
1764.13 38
1764.23 36
1764.33 33
1764.42 31
1764.52 30
1764.62 30
1764.71 30
1764.81 31
1764.90 32
1765.00 32
1765.10 31
1765.19 29
1765.29 25
1765.39 22
1765.48 19
1765.58 16
1765.67 14
1765.77 14
1765.87 17
1765.96 21
1766.06 26
1766.16 32
1766.25 38
1766.35 43
1766.45 46
1766.54 47
1766.64 47
1766.73 46
1766.83 44
1766.93 44
1767.02 44
1767.12 45
1767.22 46
1767.31 46
1767.41 46
1767.51 44
1767.60 40
1767.70 36
1767.79 33
1767.89 30
1767.99 28
1768.08 28
1768.18 30
1768.28 33
1768.37 37
1768.47 41
1768.57 43
1768.66 45
1768.76 45
1768.86 45
1768.95 45
1769.05 45
1769.14 46
1769.24 48
1769.34 51
1769.43 53
1769.53 54
1769.63 54
1769.72 55
1769.82 55
1769.92 55
1770.01 56
1770.11 57
1770.21 58
1770.30 58
1770.40 58
1770.49 56
1770.59 52
1770.69 48
1770.78 42
1770.88 36
1770.98 31
1771.07 26
1771.17 22
1771.27 19
1771.36 18
1771.46 19
1771.56 21
1771.65 25
1771.75 30
1771.85 36
1771.94 42
1772.04 47
1772.14 51
1772.23 55
1772.33 57
1772.42 58
1772.52 58
1772.62 57
1772.71 57
1772.81 57
1772.91 57
1773.00 58
1773.10 60
1773.20 62
1773.29 63
1773.39 64
1773.49 65
1773.58 65
1773.68 65
1773.78 65
1773.87 67
1773.97 71
1774.07 75
1774.16 81
1774.26 87
1774.36 92
1774.45 96
1774.55 99
1774.65 101
1774.74 104
1774.84 106
1774.94 109
1775.03 112
1775.13 114
1775.22 114
1775.32 112
1775.42 108
1775.51 103
1775.61 96
1775.71 90
1775.80 84
1775.90 79
1776.00 76
1776.09 72
1776.19 68
1776.29 63
1776.38 57
1776.48 51
1776.58 45
1776.67 40
1776.77 36
1776.87 33
1776.96 30
1777.06 28
1777.16 26
1777.25 25
1777.35 23
1777.45 23
1777.54 24
1777.64 26
1777.74 30
1777.83 33
1777.93 37
1778.03 39
1778.12 41
1778.22 40
1778.32 37
1778.41 32
1778.51 27
1778.61 21
1778.70 16
1778.80 12
1778.90 11
1778.99 12
1779.09 15
1779.19 20
1779.28 27
1779.38 34
1779.48 41
1779.57 48
1779.67 53
1779.77 58
1779.86 60
1779.96 60
1780.06 57
1780.15 52
1780.25 46
1780.35 38
1780.44 30
1780.54 22
1780.64 17
1780.74 13
1780.83 12
1780.93 13
1781.03 16
1781.12 20
1781.22 25
1781.32 30
1781.41 34
1781.51 38
1781.61 41
1781.70 43
1781.80 45
1781.90 47
1781.99 49
1782.09 50
1782.19 51
1782.28 53
1782.38 54
1782.48 54
1782.57 54
1782.67 53
1782.77 51
1782.86 48
1782.96 46
1783.06 44
1783.15 44
1783.25 45
1783.35 48
1783.45 52
1783.54 58
1783.64 64
1783.74 69
1783.83 72
1783.93 73
1784.03 72
1784.12 69
1784.22 66
1784.32 62
1784.41 57
1784.51 52
1784.61 47
1784.70 42
1784.80 36
1784.90 30
1784.99 25
1785.09 21
1785.19 20
1785.29 20
1785.38 23
1785.48 29
1785.58 36
1785.67 42
1785.77 48
1785.87 51
1785.96 51
1786.06 48
1786.16 43
1786.25 38
1786.35 32
1786.45 28
1786.54 25
1786.64 24
1786.74 25
1786.84 26
1786.93 29
1787.03 32
1787.13 35
1787.22 38
1787.32 41
1787.42 43
1787.51 45
1787.61 46
1787.71 48
1787.80 51
1787.90 55
1788.00 61
1788.10 69
1788.19 79
1788.29 88
1788.39 96
1788.48 101
1788.58 103
1788.68 103
1788.77 99
1788.87 95
1788.97 89
1789.06 83
1789.16 77
1789.26 71
1789.36 65
1789.45 59
1789.55 54
1789.65 49
1789.74 45
1789.84 41
1789.94 40
1790.03 40
1790.13 42
1790.23 45
1790.33 49
1790.42 53
1790.52 57
1790.62 60
1790.71 62
1790.81 64
1790.91 65
1791.00 66
1791.10 67
1791.20 69
1791.30 71
1791.39 74
1791.49 77
1791.59 80
1791.68 82
1791.78 84
1791.88 86
1791.98 87
1792.07 88
1792.17 89
1792.27 90
1792.36 91
1792.46 93
1792.56 95
1792.65 98
1792.75 101
1792.85 104
1792.95 106
1793.04 108
1793.14 108
1793.24 107
1793.33 105
1793.43 102
1793.53 98
1793.63 94
1793.72 91
1793.82 87
1793.92 84
1794.01 82
1794.11 79
1794.21 76
1794.31 73
1794.40 70
1794.50 67
1794.60 65
1794.69 64
1794.79 63
1794.89 62
1794.99 61
1795.08 61
1795.18 61
1795.28 61
1795.37 62
1795.47 64
1795.57 67
1795.67 71
1795.76 75
1795.86 79
1795.96 81
1796.05 81
1796.15 81
1796.25 79
1796.35 77
1796.44 75
1796.54 73
1796.64 72
1796.73 70
1796.83 70
1796.93 68
1797.03 67
1797.12 64
1797.22 61
1797.32 57
1797.41 52
1797.51 48
1797.61 45
1797.71 43
1797.80 43
1797.90 44
1798.00 46
1798.09 48
1798.19 50
1798.29 52
1798.39 52
1798.48 52
1798.58 52
1798.68 52
1798.78 53
1798.87 55
1798.97 58
1799.07 61
1799.16 64
1799.26 66
1799.36 66
1799.46 64
1799.55 61
1799.65 56
1799.75 50
1799.85 45
1799.94 40
1800.04 38
1800.14 37
1800.23 38
1800.33 42
1800.43 48
1800.53 56
1800.62 64
1800.72 71
1800.82 77
1800.92 80
1801.01 80
1801.11 77
1801.21 72
1801.30 66
1801.40 59
1801.50 54
1801.60 48
1801.69 44
1801.79 40
1801.89 36
1801.99 33
1802.08 30
1802.18 29
1802.28 29
1802.37 31
1802.47 34
1802.57 38
1802.67 42
1802.76 46
1802.86 48
1802.96 49
1803.06 49
1803.15 50
1803.25 50
1803.35 52
1803.45 54
1803.54 58
1803.64 61
1803.74 65
1803.84 68
1803.93 71
1804.03 74
1804.13 78
1804.22 81
1804.32 85
1804.42 89
1804.52 92
1804.61 93
1804.71 93
1804.81 91
1804.91 88
1805.00 85
1805.10 82
1805.20 80
1805.30 78
1805.39 77
1805.49 77
1805.59 77
1805.69 79
1805.78 80
1805.88 82
1805.98 84
1806.08 85
1806.17 86
1806.27 86
1806.37 86
1806.46 85
1806.56 84
1806.66 83
1806.76 82
1806.85 81
1806.95 80
1807.05 79
1807.15 79
1807.24 79
1807.34 80
1807.44 81
1807.54 83
1807.63 84
1807.73 85
1807.83 85
1807.93 84
1808.02 81
1808.12 77
1808.22 73
1808.32 70
1808.41 67
1808.51 66
1808.61 65
1808.71 64
1808.80 63
1808.90 61
1809.00 57
1809.10 53
1809.19 47
1809.29 42
1809.39 36
1809.49 31
1809.58 27
1809.68 24
1809.78 22
1809.88 20
1809.97 19
1810.07 19
1810.17 20
1810.27 21
1810.36 22
1810.46 23
1810.56 25
1810.66 26
1810.75 27
1810.85 29
1810.95 30
1811.05 31
1811.15 33
1811.24 36
1811.34 39
1811.44 42
1811.54 45
1811.63 48
1811.73 50
1811.83 50
1811.93 50
1812.02 49
1812.12 48
1812.22 48
1812.32 47
1812.41 48
1812.51 50
1812.61 54
1812.71 57
1812.80 61
1812.90 65
1813.00 67
1813.10 68
1813.19 67
1813.29 66
1813.39 64
1813.49 63
1813.59 62
1813.68 61
1813.78 61
1813.88 62
1813.98 62
1814.07 62
1814.17 61
1814.27 58
1814.37 55
1814.46 52
1814.56 48
1814.66 45
1814.76 42
1814.85 40
1814.95 38
1815.05 36
1815.15 33
1815.25 31
1815.34 28
1815.44 26
1815.54 24
1815.64 24
1815.73 23
1815.83 23
1815.93 24
1816.03 24
1816.12 24
1816.22 24
1816.32 25
1816.42 25
1816.52 27
1816.61 29
1816.71 31
1816.81 33
1816.91 35
1817.00 37
1817.10 39
1817.20 41
1817.30 44
1817.40 47
1817.49 51
1817.59 54
1817.69 58
1817.79 62
1817.88 64
1817.98 66
1818.08 66
1818.18 65
1818.27 63
1818.37 58
1818.47 53
1818.57 48
1818.67 43
1818.76 40
1818.86 37
1818.96 37
1819.06 37
1819.15 38
1819.25 40
1819.35 41
1819.45 41
1819.55 40
1819.64 38
1819.74 36
1819.84 32
1819.94 28
1820.03 24
1820.13 22
1820.23 20
1820.33 21
1820.43 23
1820.52 26
1820.62 31
1820.72 35
1820.82 40
1820.92 43
1821.01 45
1821.11 47
1821.21 50
1821.31 52
1821.40 54
1821.50 56
1821.60 57
1821.70 57
1821.80 56
1821.89 54
1821.99 52
1822.09 49
1822.19 47
1822.29 46
1822.38 44
1822.48 43
1822.58 41
1822.68 39
1822.77 36
1822.87 33
1822.97 30
1823.07 27
1823.17 26
1823.26 27
1823.36 29
1823.46 32
1823.56 37
1823.66 41
1823.75 45
1823.85 49
1823.95 51
1824.05 52
1824.15 52
1824.24 52
1824.34 52
1824.44 52
1824.54 52
1824.63 54
1824.73 55
1824.83 57
1824.93 58
1825.03 59
1825.12 59
1825.22 59
1825.32 59
1825.42 59
1825.52 59
1825.61 60
1825.71 61
1825.81 62
1825.91 64
1826.01 65
1826.10 65
1826.20 66
1826.30 66
1826.40 66
1826.50 65
1826.59 64
1826.69 62
1826.79 59
1826.89 57
1826.99 53
1827.08 50
1827.18 47
1827.28 43
1827.38 39
1827.48 35
1827.57 31
1827.67 27
1827.77 23
1827.87 19
1827.97 15
1828.06 12
1828.16 8
1828.26 6
1828.36 3
1828.46 0
1828.55 0
1828.65 0
1828.75 0
1828.85 0
1828.95 0
1829.04 0
1829.14 0
1829.24 1
1829.34 9
1829.44 17
1829.53 26
1829.63 34
1829.73 39
1829.83 43
1829.93 45
1830.02 45
1830.12 45
1830.22 45
1830.32 46
1830.42 47
1830.52 50
1830.61 53
1830.71 56
1830.81 58
1830.91 59
1831.01 60
1831.10 61
1831.20 62
1831.30 64
1831.40 67
1831.50 70
1831.59 74
1831.69 77
1831.79 80
1831.89 81
1831.99 82
1832.09 82
1832.18 82
1832.28 82
1832.38 82
1832.48 81
1832.58 80
1832.67 78
1832.77 75
1832.87 72
1832.97 68
1833.07 66
1833.16 64
1833.26 63
1833.36 62
1833.46 62
1833.56 61
1833.66 60
1833.75 59
1833.85 56
1833.95 53
1834.05 50
1834.15 45
1834.24 41
1834.34 36
1834.44 31
1834.54 27
1834.64 24
1834.74 23
1834.83 23
1834.93 24
1835.03 26
1835.13 29
1835.23 32
1835.32 35
1835.42 37
1835.52 40
1835.62 42
1835.72 44
1835.82 44
1835.91 43
1836.01 41
1836.11 37
1836.21 33
1836.31 29
1836.41 26
1836.50 23
1836.60 22
1836.70 23
1836.80 24
1836.90 25
1836.99 27
1837.09 30
1837.19 33
1837.29 38
1837.39 43
1837.49 48
1837.58 53
1837.68 56
1837.78 58
1837.88 58
1837.98 56
1838.08 52
1838.17 48
1838.27 45
1838.37 42
1838.47 41
1838.57 40
1838.67 40
1838.76 40
1838.86 40
1838.96 38
1839.06 36
1839.16 33
1839.26 30
1839.35 27
1839.45 26
1839.55 25
1839.65 26
1839.75 29
1839.85 32
1839.94 36
1840.04 40
1840.14 44
1840.24 48
1840.34 51
1840.44 53
1840.53 55
1840.63 58
1840.73 59
1840.83 61
1840.93 62
1841.03 61
1841.12 60
1841.22 57
1841.32 54
1841.42 52
1841.52 51
1841.62 52
1841.71 54
1841.81 57
1841.91 59
1842.01 60
1842.11 60
1842.21 58
1842.30 56
1842.40 53
1842.50 51
1842.60 50
1842.70 50
1842.80 52
1842.90 54
1842.99 57
1843.09 59
1843.19 60
1843.29 59
1843.39 57
1843.49 53
1843.58 48
1843.68 42
1843.78 36
1843.88 30
1843.98 25
1844.08 21
1844.18 18
1844.27 16
1844.37 16
1844.47 18
1844.57 21
1844.67 25
1844.77 30
1844.86 34
1844.96 38
1845.06 41
1845.16 43
1845.26 43
1845.36 43
1845.46 42
1845.55 42
1845.65 43
1845.75 44
1845.85 47
1845.95 50
1846.05 53
1846.14 55
1846.24 56
1846.34 55
1846.44 53
1846.54 49
1846.64 45
1846.74 41
1846.83 38
1846.93 38
1847.03 39
1847.13 42
1847.23 47
1847.33 54
1847.43 60
1847.52 66
1847.62 70
1847.72 72
1847.82 73
1847.92 73
1848.02 73
1848.12 72
1848.21 71
1848.31 70
1848.41 69
1848.51 67
1848.61 65
1848.71 62
1848.81 58
1848.90 53
1849.00 47
1849.10 40
1849.20 33
1849.30 25
1849.40 18
1849.50 11
1849.59 5
1849.69 0
1849.79 0
1849.89 0
1849.99 0
1850.09 0
1850.19 4
1850.28 9
1850.38 13
1850.48 18
1850.58 21
1850.68 23
1850.78 25
1850.88 27
1850.97 30
1851.07 34
1851.17 39
1851.27 44
1851.37 47
1851.47 49
1851.57 49
1851.67 46
1851.76 41
1851.86 36
1851.96 30
1852.06 25
1852.16 21
1852.26 19
1852.36 18
1852.45 18
1852.55 18
1852.65 19
1852.75 19
1852.85 17
1852.95 15
1853.05 13
1853.15 9
1853.24 6
1853.34 2
1853.44 0
1853.54 0
1853.64 0
1853.74 0
1853.84 0
1853.94 0
1854.03 0
1854.13 0
1854.23 0
1854.33 3
1854.43 7
1854.53 12
1854.63 16
1854.72 19
1854.82 22
1854.92 26
1855.02 30
1855.12 35
1855.22 42
1855.32 49
1855.42 55
1855.51 60
1855.61 62
1855.71 61
1855.81 57
1855.91 50
1856.01 44
1856.11 38
1856.21 34
1856.30 33
1856.40 36
1856.50 40
1856.60 47
1856.70 53
1856.80 60
1856.90 65
1857.00 69
1857.10 71
1857.19 71
1857.29 70
1857.39 66
1857.49 62
1857.59 56
1857.69 51
1857.79 46
1857.89 43
1857.98 41
1858.08 40
1858.18 40
1858.28 40
1858.38 40
1858.48 40
1858.58 39
1858.68 38
1858.78 37
1858.87 37
1858.97 39
1859.07 42
1859.17 47
1859.27 54
1859.37 60
1859.47 66
1859.57 70
1859.66 72
1859.76 72
1859.86 70
1859.96 67
1860.06 62
1860.16 56
1860.26 50
1860.36 45
1860.46 39
1860.55 35
1860.65 31
1860.75 29
1860.85 27
1860.95 27
1861.05 29
1861.15 33
1861.25 38
1861.35 46
1861.45 54
1861.54 63
1861.64 72
1861.74 80
1861.84 87
1861.94 91
1862.04 92
1862.14 91
1862.24 88
1862.34 83
1862.43 78
1862.53 71
1862.63 65
1862.73 60
1862.83 56
1862.93 54
1863.03 53
1863.13 53
1863.23 55
1863.32 57
1863.42 60
1863.52 63
1863.62 66
1863.72 67
1863.82 69
1863.92 70
1864.02 70
1864.12 70
1864.22 69
1864.31 67
1864.41 65
1864.51 62
1864.61 58
1864.71 53
1864.81 49
1864.91 45
1865.01 41
1865.11 39
1865.21 38
1865.30 38
1865.40 38
1865.50 37
1865.60 36
1865.70 35
1865.80 33
1865.90 31
1866.00 30
1866.10 31
1866.20 35
1866.30 42
1866.39 51
1866.49 62
1866.59 74
1866.69 86
1866.79 95
1866.89 102
1866.99 105
1867.09 105
1867.19 102
1867.29 97
1867.38 91
1867.48 85
1867.58 78
1867.68 72
1867.78 67
1867.88 62
1867.98 57
1868.08 53
1868.18 50
1868.28 48
1868.38 48
1868.47 49
1868.57 51
1868.67 53
1868.77 54
1868.87 55
1868.97 54
1869.07 52
1869.17 50
1869.27 48
1869.37 47
1869.47 47
1869.56 48
1869.66 50
1869.76 52
1869.86 54
1869.96 55
1870.06 56
1870.16 56
1870.26 55
1870.36 53
1870.46 52
1870.56 51
1870.66 50
1870.75 51
1870.85 52
1870.95 53
1871.05 54
1871.15 56
1871.25 57
1871.35 57
1871.45 58
1871.55 58
1871.65 57
1871.75 57
1871.85 56
1871.94 56
1872.04 55
1872.14 54
1872.24 53
1872.34 52
1872.44 51
1872.54 49
1872.64 47
1872.74 45
1872.84 43
1872.94 41
1873.04 40
1873.14 40
1873.23 41
1873.33 43
1873.43 46
1873.53 49
1873.63 52
1873.73 54
1873.83 55
1873.93 55
1874.03 54
1874.13 52
1874.23 50
1874.33 48
1874.43 46
1874.52 45
1874.62 44
1874.72 44
1874.82 45
1874.92 47
1875.02 51
1875.12 55
1875.22 59
1875.32 63
1875.42 66
1875.52 68
1875.62 69
1875.72 69
1875.82 69
1875.91 69
1876.01 70
1876.11 72
1876.21 74
1876.31 76
1876.41 77
1876.51 77
1876.61 75
1876.71 71
1876.81 67
1876.91 62
1877.01 57
1877.11 53
1877.21 51
1877.31 50
1877.40 49
1877.50 49
1877.60 49
1877.70 49
1877.80 48
1877.90 49
1878.00 49
1878.10 51
1878.20 54
1878.30 57
1878.40 61
1878.50 64
1878.60 67
1878.70 69
1878.80 70
1878.89 69
1878.99 68
1879.09 65
1879.19 62
1879.29 57
1879.39 52
1879.49 47
1879.59 42
1879.69 38
1879.79 35
1879.89 34
1879.99 34
1880.09 35
1880.19 36
1880.29 37
1880.39 37
1880.49 36
1880.58 35
1880.68 33
1880.78 31
1880.88 29
1880.98 27
1881.08 26
1881.18 25
1881.28 26
1881.38 27
1881.48 28
1881.58 31
1881.68 33
1881.78 35
1881.88 38
1881.98 40
1882.08 43
1882.18 47
1882.28 51
1882.37 56
1882.47 61
1882.57 65
1882.67 68
1882.77 70
1882.87 69
1882.97 66
1883.07 62
1883.17 57
1883.27 51
1883.37 47
1883.47 43
1883.57 42
1883.67 42
1883.77 44
1883.87 47
1883.97 50
1884.07 52
1884.17 54
1884.27 55
1884.36 54
1884.46 52
1884.56 50
1884.66 47
1884.76 46
1884.86 48
1884.96 51
1885.06 57
1885.16 65
1885.26 73
1885.36 80
1885.46 86
1885.56 90
1885.66 92
1885.76 93
1885.86 93
1885.96 94
1886.06 95
1886.16 96
1886.26 97
1886.36 97
1886.46 97
1886.55 96
1886.65 94
1886.75 90
1886.85 86
1886.95 81
1887.05 77
1887.15 73
1887.25 70
1887.35 68
1887.45 67
1887.55 67
1887.65 69
1887.75 72
1887.85 75
1887.95 79
1888.05 84
1888.15 89
1888.25 94
1888.35 98
1888.45 101
1888.55 103
1888.65 104
1888.75 104
1888.85 104
1888.95 103
1889.05 103
1889.14 103
1889.24 102
1889.34 102
1889.44 100
1889.54 98
1889.64 96
1889.74 92
1889.84 88
1889.94 83
1890.04 78
1890.14 72
1890.24 65
1890.34 58
1890.44 52
1890.54 47
1890.64 42
1890.74 40
1890.84 39
1890.94 40
1891.04 41
1891.14 42
1891.24 42
1891.34 42
1891.44 42
1891.54 41
1891.64 40
1891.74 40
1891.84 41
1891.94 44
1892.04 48
1892.14 52
1892.24 57
1892.33 61
1892.43 64
1892.53 65
1892.63 65
1892.73 64
1892.83 62
1892.93 60
1893.03 58
1893.13 56
1893.23 53
1893.33 52
1893.43 50
1893.53 48
1893.63 47
1893.73 46
1893.83 46
1893.93 47
1894.03 49
1894.13 52
1894.23 55
1894.33 60
1894.43 65
1894.53 69
1894.63 74
1894.73 77
1894.83 79
1894.93 79
1895.03 77
1895.13 75
1895.23 72
1895.33 70
1895.43 69
1895.53 71
1895.63 74
1895.73 79
1895.83 85
1895.93 91
1896.03 96
1896.13 98
1896.23 99
1896.33 97
1896.43 95
1896.53 92
1896.63 90
1896.73 88
1896.83 87
1896.93 87
1897.03 88
1897.13 88
1897.22 87
1897.32 86
1897.42 85
1897.52 83
1897.62 81
1897.72 79
1897.82 77
1897.92 75
1898.02 72
1898.12 68
1898.22 64
1898.32 60
1898.42 56
1898.52 53
1898.62 51
1898.72 50
1898.82 51
1898.92 52
1899.02 52
1899.12 52
1899.22 51
1899.32 48
1899.42 44
1899.52 38
1899.62 32
1899.72 27
1899.82 21
1899.92 18
1900.02 16
1900.12 16
1900.22 18
1900.32 22
1900.42 26
1900.52 29
1900.62 31
1900.72 31
1900.82 30
1900.92 28
1901.02 26
1901.12 25
1901.22 27
1901.32 30
1901.42 34
1901.52 40
1901.62 45
1901.72 48
1901.82 50
1901.92 49
1902.02 47
1902.12 44
1902.22 42
1902.32 42
1902.42 43
1902.52 46
1902.62 51
1902.72 56
1902.82 60
1902.92 63
1903.02 64
1903.12 63
1903.22 60
1903.32 56
1903.42 52
1903.52 48
1903.62 44
1903.72 41
1903.82 38
1903.92 37
1904.02 36
1904.12 35
1904.22 33
1904.32 31
1904.42 29
1904.52 27
1904.62 26
1904.72 26
1904.82 27
1904.92 29
1905.02 32
1905.12 34
1905.22 35
1905.32 36
1905.42 35
1905.52 34
1905.62 33
1905.72 32
1905.82 31
1905.92 31
1906.02 31
1906.12 31
1906.22 30
1906.32 29
1906.42 27
1906.52 26
1906.62 25
1906.72 25
1906.82 27
1906.92 30
1907.02 34
1907.12 37
1907.22 40
1907.32 42
1907.42 42
1907.52 40
1907.62 37
1907.72 34
1907.83 30
1907.93 26
1908.03 22
1908.13 18
1908.23 15
1908.33 13
1908.43 13
1908.53 14
1908.63 16
1908.73 19
1908.83 23
1908.93 27
1909.03 30
1909.13 32
1909.23 32
1909.33 30
1909.43 27
1909.53 23
1909.63 19
1909.73 15
1909.83 12
1909.93 10
1910.03 9
1910.13 7
1910.23 5
1910.33 2
1910.43 0
1910.53 0
1910.63 0
1910.73 0
1910.83 0
1910.93 0
1911.03 0
1911.13 0
1911.23 3
1911.33 7
1911.43 9
1911.53 10
1911.63 10
1911.73 10
1911.83 10
1911.93 10
1912.03 10
1912.13 11
1912.23 12
1912.33 14
1912.43 16
1912.53 18
1912.63 20
1912.74 21
1912.84 21
1912.94 20
1913.04 18
1913.14 16
1913.24 14
1913.34 13
1913.44 13
1913.54 14
1913.64 15
1913.74 18
1913.84 20
1913.94 21
1914.04 22
1914.14 23
1914.24 24
1914.34 24
1914.44 25
1914.54 26
1914.64 28
1914.74 29
1914.84 29
1914.94 28
1915.04 27
1915.14 26
1915.24 24
1915.34 24
1915.44 24
1915.54 25
1915.64 25
1915.74 26
1915.84 26
1915.95 25
1916.05 25
1916.15 25
1916.25 26
1916.35 27
1916.45 28
1916.55 28
1916.65 27
1916.75 26
1916.85 23
1916.95 19
1917.05 16
1917.15 13
1917.25 10
1917.35 9
1917.45 8
1917.55 8
1917.65 8
1917.75 8
1917.85 9
1917.95 9
1918.05 10
1918.15 12
1918.25 15
1918.35 18
1918.45 21
1918.56 23
1918.66 25
1918.76 25
1918.86 25
1918.96 23
1919.06 22
1919.16 22
1919.26 23
1919.36 25
1919.46 28
1919.56 31
1919.66 33
1919.76 34
1919.86 34
1919.96 34
1920.06 33
1920.16 34
1920.26 36
1920.36 39
1920.46 43
1920.56 47
1920.66 51
1920.77 54
1920.87 57
1920.97 58
1921.07 59
1921.17 60
1921.27 61
1921.37 62
1921.47 63
1921.57 64
1921.67 64
1921.77 64
1921.87 64
1921.97 65
1922.07 65
1922.17 65
1922.27 65
1922.37 64
1922.47 62
1922.57 60
1922.67 59
1922.78 58
1922.88 59
1922.98 60
1923.08 63
1923.18 66
1923.28 68
1923.38 70
1923.48 71
1923.58 71
1923.68 69
1923.78 67
1923.88 65
1923.98 64
1924.08 65
1924.18 66
1924.28 69
1924.38 72
1924.48 75
1924.59 77
1924.69 77
1924.79 75
1924.89 72
1924.99 68
1925.09 62
1925.19 55
1925.29 47
1925.39 39
1925.49 30
1925.59 22
1925.69 14
1925.79 8
1925.89 3
1925.99 1
1926.09 0
1926.19 2
1926.30 5
1926.40 9
1926.50 15
1926.60 21
1926.70 27
1926.80 34
1926.90 41
1927.00 46
1927.10 50
1927.20 51
1927.30 49
1927.40 46
1927.50 41
1927.60 37
1927.70 35
1927.81 34
1927.91 35
1928.01 37
1928.11 40
1928.21 43
1928.31 45
1928.41 46
1928.51 46
1928.61 46
1928.71 47
1928.81 48
1928.91 50
1929.01 53
1929.11 55
1929.21 56
1929.32 56
1929.42 54
1929.52 51
1929.62 46
1929.72 41
1929.82 35
1929.92 30
1930.02 25
1930.12 20
1930.22 15
1930.32 11
1930.42 7
1930.52 3
1930.62 1
1930.73 1
1930.83 3
1930.93 6
1931.03 10
1931.13 15
1931.23 18
1931.33 20
1931.43 20
1931.53 19
1931.63 18
1931.73 17
1931.83 16
1931.93 15
1932.04 15
1932.14 14
1932.24 14
1932.34 12
1932.44 11
1932.54 9
1932.64 8
1932.74 8
1932.84 10
1932.94 12
1933.04 14
1933.14 17
1933.24 20
1933.35 23
1933.45 26
1933.55 29
1933.65 31
1933.75 34
1933.85 37
1933.95 39
1934.05 41
1934.15 42
1934.25 43
1934.35 45
1934.45 47
1934.56 49
1934.66 52
1934.76 54
1934.86 55
1934.96 57
1935.06 58
1935.16 60
1935.26 62
1935.36 64
1935.46 66
1935.56 68
1935.67 69
1935.77 68
1935.87 65
1935.97 60
1936.07 53
1936.17 46
1936.27 39
1936.37 33
1936.47 29
1936.57 28
1936.67 29
1936.77 32
1936.88 36
1936.98 39
1937.08 43
1937.18 46
1937.28 48
1937.38 50
1937.48 51
1937.58 52
1937.68 53
1937.78 54
1937.88 56
1937.99 57
1938.09 57
1938.19 58
1938.29 58
1938.39 59
1938.49 59
1938.59 58
1938.69 58
1938.79 56
1938.89 54
1939.00 52
1939.10 48
1939.20 44
1939.30 40
1939.40 35
1939.50 31
1939.60 27
1939.70 24
1939.80 22
1939.90 22
1940.00 23
1940.11 25
1940.21 28
1940.31 31
1940.41 33
1940.51 35
1940.61 36
1940.71 35
1940.81 34
1940.91 33
1941.01 33
1941.12 34
1941.22 36
1941.32 40
1941.42 46
1941.52 52
1941.62 58
1941.72 63
1941.82 67
1941.92 69
1942.03 72
1942.13 74
1942.23 78
1942.33 82
1942.43 87
1942.53 94
1942.63 100
1942.73 106
1942.83 112
1942.93 119
1943.04 127
1943.14 136
1943.24 148
1943.34 160
1943.44 173
1943.54 186
1943.64 197
1943.74 205
1943.84 211
1943.95 214
1944.05 214
1944.15 213
1944.25 211
1944.35 209
1944.45 206
1944.55 204
1944.65 202
1944.75 202
1944.86 202
1944.96 203
1945.06 205
1945.16 207
1945.26 209
1945.36 211
1945.46 213
1945.56 215
1945.66 216
1945.77 217
1945.87 217
1945.97 215
1946.07 212
1946.17 207
1946.27 200
1946.37 192
1946.47 184
1946.57 175
1946.68 168
1946.78 161
1946.88 154
1946.98 147
1947.08 140
1947.18 131
1947.28 121
1947.38 111
1947.48 103
1947.59 96
1947.69 91
1947.79 89
1947.89 88
1947.99 87
1948.09 86
1948.19 85
1948.29 84
1948.40 82
1948.50 81
1948.60 80
1948.70 79
1948.80 77
1948.90 75
1949.00 71
1949.10 67
1949.21 62
1949.31 57
1949.41 52
1949.51 48
1949.61 44
1949.71 41
1949.81 39
1949.91 38
1950.02 38
1950.12 38
1950.22 38
1950.32 38
1950.42 38
1950.52 38
1950.62 36
1950.72 35
1950.83 32
1950.93 30
1951.03 27
1951.13 25
1951.23 25
1951.33 26
1951.43 28
1951.53 31
1951.64 35
1951.74 38
1951.84 42
1951.94 44
1952.04 46
1952.14 48
1952.24 49
1952.34 51
1952.45 52
1952.55 52
1952.65 51
1952.75 50
1952.85 47
1952.95 45
1953.05 42
1953.15 40
1953.26 38
1953.36 38
1953.46 37
1953.56 38
1953.66 38
1953.76 38
1953.86 38
1953.97 37
1954.07 37
1954.17 37
1954.27 36
1954.37 36
1954.47 36
1954.57 36
1954.68 36
1954.78 35
1954.88 34
1954.98 33
1955.08 31
1955.18 28
1955.28 25
1955.38 23
1955.49 22
1955.59 22
1955.69 24
1955.79 28
1955.89 34
1955.99 40
1956.09 46
1956.20 50
1956.30 51
1956.40 49
1956.50 45
1956.60 39
1956.70 33
1956.80 26
1956.91 21
1957.01 17
1957.11 15
1957.21 14
1957.31 15
1957.41 16
1957.51 17
1957.62 17
1957.72 16
1957.82 14
1957.92 11
1958.02 7
1958.12 4
1958.22 2
1958.33 0
1958.43 0
1958.53 0
1958.63 1
1958.73 1
1958.83 1
1958.93 0
1959.04 0
1959.14 0
1959.24 0
1959.34 0
1959.44 0
1959.54 0
1959.65 3
1959.75 5
1959.85 7
1959.95 8
1960.05 9
1960.15 9
1960.25 8
1960.36 7
1960.46 5
1960.56 4
1960.66 2
1960.76 2
1960.86 1
1960.96 2
1961.07 2
1961.17 3
1961.27 4
1961.37 4
1961.47 5
1961.57 6
1961.68 6
1961.78 6
1961.88 6
1961.98 5
1962.08 4
1962.18 3
1962.28 3
1962.39 3
1962.49 3
1962.59 4
1962.69 4
1962.79 4
1962.89 4
1963.00 5
1963.10 6
1963.20 9
1963.30 12
1963.40 17
1963.50 23
1963.61 29
1963.71 34
1963.81 37
1963.91 38
1964.01 38
1964.11 36
1964.21 34
1964.32 33
1964.42 33
1964.52 34
1964.62 36
1964.72 39
1964.82 42
1964.93 45
1965.03 47
1965.13 49
1965.23 49
1965.33 48
1965.43 46
1965.54 43
1965.64 39
1965.74 35
1965.84 32
1965.94 29
1966.04 27
1966.15 27
1966.25 27
1966.35 29
1966.45 31
1966.55 34
1966.65 37
1966.76 39
1966.86 42
1966.96 44
1967.06 47
1967.16 50
1967.26 54
1967.37 59
1967.47 65
1967.57 72
1967.67 77
1967.77 80
1967.87 81
1967.98 79
1968.08 75
1968.18 69
1968.28 63
1968.38 58
1968.48 55
1968.59 55
1968.69 56
1968.79 59
1968.89 63
1968.99 67
1969.10 71
1969.20 74
1969.30 77
1969.40 79
1969.50 80
1969.60 80
1969.71 79
1969.81 76
1969.91 71
1970.01 65
1970.11 58
1970.21 51
1970.32 45
1970.42 40
1970.52 39
1970.62 40
1970.72 45
1970.83 52
1970.93 62
1971.03 72
1971.13 81
1971.23 89
1971.33 94
1971.44 95
1971.54 94
1971.64 89
1971.74 83
1971.84 76
1971.94 70
1972.05 64
1972.15 59
1972.25 55
1972.35 52
1972.45 51
1972.56 50
1972.66 49
1972.76 49
1972.86 49
1972.96 48
1973.06 47
1973.17 44
1973.27 40
1973.37 35
1973.47 29
1973.57 25
1973.68 21
1973.78 18
1973.88 17
1973.98 18
1974.08 19
1974.19 21
1974.29 24
1974.39 27
1974.49 31
1974.59 34
1974.69 37
1974.80 39
1974.90 39
1975.00 38
1975.10 35
1975.20 31
1975.31 28
1975.41 25
1975.51 23
1975.61 23
1975.71 24
1975.82 26
1975.92 28
1976.02 28
1976.12 28
1976.22 27
1976.33 24
1976.43 21
1976.53 18
1976.63 16
1976.73 14
1976.83 12
1976.94 11
1977.04 10
1977.14 11
1977.24 13
1977.34 15
1977.45 17
1977.55 19
1977.65 20
1977.75 20
1977.85 19
1977.96 17
1978.06 14
1978.16 11
1978.26 9
1978.36 9
1978.47 9
1978.57 10
1978.67 13
1978.77 16
1978.87 20
1978.98 24
1979.08 29
1979.18 34
1979.28 39
1979.38 43
1979.49 47
1979.59 49
1979.69 49
1979.79 49
1979.89 48
1980.00 47
1980.10 46
1980.20 46
1980.30 46
1980.40 48
1980.51 49
1980.61 51
1980.71 54
1980.81 57
1980.91 61
1981.02 66
1981.12 71
1981.22 75
1981.32 78
1981.42 79
1981.53 79
1981.63 77
1981.73 76
1981.83 75
1981.94 76
1982.04 77
1982.14 80
1982.24 82
1982.34 83
1982.45 83
1982.55 82
1982.65 80
1982.75 78
1982.85 74
1982.96 70
1983.06 66
1983.16 61
1983.26 56
1983.36 52
1983.47 49
1983.57 46
1983.67 44
1983.77 42
1983.87 40
1983.98 39
1984.08 37
1984.18 35
1984.28 34
1984.39 34
1984.49 35
1984.59 37
1984.69 40
1984.79 45
1984.90 50
1985.00 56
1985.10 62
1985.20 67
1985.30 71
1985.41 74
1985.51 75
1985.61 74
1985.71 74
1985.82 74
1985.92 76
1986.02 80
1986.12 85
1986.22 90
1986.33 95
1986.43 98
1986.53 98
1986.63 94
1986.74 87
1986.84 77
1986.94 66
1987.04 56
1987.14 49
1987.25 45
1987.35 45
1987.45 47
1987.55 51
1987.66 55
1987.76 59
1987.86 60
1987.96 59
1988.06 56
1988.17 52
1988.27 47
1988.37 44
1988.47 41
1988.58 40
1988.68 40
1988.78 42
1988.88 44
1988.98 45
1989.09 47
1989.19 48
1989.29 49
1989.39 49
1989.50 49
1989.60 49
1989.70 48
1989.80 47
1989.90 46
1990.01 45
1990.11 44
1990.21 44
1990.31 44
1990.42 45
1990.52 46
1990.62 48
1990.72 48
1990.83 49
1990.93 48
1991.03 47
1991.13 46
1991.23 44
1991.34 42
1991.44 40
1991.54 38
1991.64 35
1991.75 31
1991.85 27
1991.95 23
1992.05 20
1992.16 19
1992.26 19
1992.36 21
1992.46 24
1992.56 28
1992.67 31
1992.77 34
1992.87 36
1992.97 38
1993.08 40
1993.18 41
1993.28 42
1993.38 43
1993.49 44
1993.59 44
1993.69 44
1993.79 44
1993.90 43
1994.00 41
1994.10 38
1994.20 34
1994.30 30
1994.41 27
1994.51 23
1994.61 21
1994.71 21
1994.82 21
1994.92 21
1995.02 22
1995.12 23
1995.23 23
1995.33 24
1995.43 24
1995.53 26
1995.64 29
1995.74 34
1995.84 39
1995.94 45
1996.05 51
1996.15 55
1996.25 58
1996.35 59
1996.46 58
1996.56 55
1996.66 51
1996.76 47
1996.87 44
1996.97 43
1997.07 45
1997.17 49
1997.28 57
1997.38 65
1997.48 73
1997.58 81
1997.68 86
1997.79 89
1997.89 90
1997.99 90
1998.09 90
1998.20 91
1998.30 91
1998.40 92
1998.50 92
1998.61 91
1998.71 89
1998.81 87
1998.91 84
1999.02 80
1999.12 77
1999.22 75
1999.32 73
1999.43 72
1999.53 72
1999.63 73
1999.73 75
1999.84 78
1999.94 81
2000.04 84
2000.15 85
2000.25 85
2000.35 82
2000.45 77
2000.56 72
2000.66 65
2000.76 60
2000.86 55
2000.97 51
2001.07 49
2001.17 48
2001.27 49
2001.38 50
2001.48 52
2001.58 53
2001.68 54
2001.79 53
2001.89 50
2001.99 45
2002.09 40
2002.20 35
2002.30 31
2002.40 28
2002.50 26
2002.61 26
2002.71 28
2002.81 31
2002.91 36
2003.02 41
2003.12 46
2003.22 51
2003.32 56
2003.43 59
2003.53 60
2003.63 61
2003.74 59
2003.84 57
2003.94 55
2004.04 53
2004.15 51
2004.25 50
2004.35 50
2004.45 50
2004.56 51
2004.66 52
2004.76 54
2004.86 56
2004.97 58
2005.07 61
2005.17 64
2005.28 65
2005.38 66
2005.48 66
2005.58 66
2005.69 64
2005.79 62
2005.89 60
2005.99 58
2006.10 55
2006.20 53
2006.30 50
2006.40 47
2006.51 45
2006.61 43
2006.71 41
2006.82 40
2006.92 39
2007.02 37
2007.12 35
2007.23 34
2007.33 32
2007.43 31
2007.53 31
2007.64 32
2007.74 34
2007.84 36
2007.95 38
2008.05 40
2008.15 41
2008.25 41
2008.36 41
2008.46 39
2008.56 37
2008.66 33
2008.77 30
2008.87 26
2008.97 21
2009.08 16
2009.18 11
2009.28 6
2009.38 2
2009.49 0
2009.59 0
2009.69 0
2009.80 4
2009.90 8
2010.00 13
2010.10 18
2010.21 21
2010.31 24
2010.41 24
2010.51 23
2010.62 21
2010.72 18
2010.82 14
2010.93 11
2011.03 10
2011.13 11
2011.23 14
2011.34 21
2011.44 29
2011.54 39
2011.65 49
2011.75 57
2011.85 63
2011.95 65
2012.06 64
2012.16 59
2012.26 53
2012.37 46
2012.47 40
2012.57 35
2012.67 32
2012.78 31
2012.88 32
2012.98 35
2013.09 40
2013.19 45
2013.29 50
2013.39 54
2013.50 58
2013.60 60
2013.70 62
2013.81 63
2013.91 63
2014.01 64
2014.11 64
2014.22 64
2014.32 64
2014.42 64
2014.53 63
2014.63 61
2014.73 59
2014.83 56
2014.94 52
2015.04 48
2015.14 44
2015.25 40
2015.35 37
2015.45 35
2015.56 35
2015.66 36
2015.76 39
2015.86 43
2015.97 48
2016.07 54
2016.17 58
2016.28 62
2016.38 65
2016.48 66
2016.58 65
2016.69 64
2016.79 61
2016.89 58
2017.00 55
2017.10 52
2017.20 51
2017.31 52
2017.41 54
2017.51 58
2017.61 62
2017.72 66
2017.82 69
2017.92 72
2018.03 74
2018.13 75
2018.23 76
2018.34 77
2018.44 77
2018.54 78
2018.64 78
2018.75 78
2018.85 77
2018.95 76
2019.06 74
2019.16 72
2019.26 69
2019.37 67
2019.47 63
2019.57 60
2019.67 55
2019.78 51
2019.88 46
2019.98 41
2020.09 37
2020.19 34
2020.29 32
2020.40 32
2020.50 33
2020.60 34
2020.71 35
2020.81 35
2020.91 34
2021.01 33
2021.12 31
2021.22 29
2021.32 28
2021.43 28
2021.53 29
2021.63 32
2021.74 34
2021.84 36
2021.94 37
2022.05 38
2022.15 37
2022.25 37
2022.35 37
2022.46 38
2022.56 39
2022.66 41
2022.77 43
2022.87 44
2022.97 43
2023.08 41
2023.18 36
2023.28 31
2023.39 25
2023.49 19
2023.59 15
2023.70 12
2023.80 12
2023.90 13
2024.00 15
2024.11 18
2024.21 20
2024.31 23
2024.42 25
2024.52 27
2024.62 28
2024.73 27
2024.83 25
2024.93 22
2025.04 18
2025.14 14
2025.24 10
2025.35 6
2025.45 5
2025.55 5
2025.66 7
2025.76 9
2025.86 11
2025.96 13
2026.07 13
2026.17 12
2026.27 9
2026.38 6
2026.48 2
2026.58 0
2026.69 0
2026.79 0
2026.89 0
2027.00 0
2027.10 0
2027.20 0
2027.31 0
2027.41 1
2027.51 4
2027.62 5
2027.72 6
2027.82 7
2027.93 8
2028.03 10
2028.13 14
2028.24 19
2028.34 25
2028.44 32
2028.55 39
2028.65 45
2028.75 48
2028.86 50
2028.96 50
2029.06 48
2029.17 46
2029.27 44
2029.37 43
2029.48 43
2029.58 43
2029.68 44
2029.78 45
2029.89 46
2029.99 46
2030.09 46
2030.20 45
2030.30 42
2030.40 38
2030.51 34
2030.61 30
2030.71 27
2030.82 25
2030.92 26
2031.02 28
2031.13 32
2031.23 37
2031.33 42
2031.44 46
2031.54 50
2031.64 53
2031.75 55
2031.85 56
2031.95 56
2032.06 57
2032.16 57
2032.26 57
2032.37 56
2032.47 54
2032.57 52
2032.68 48
2032.78 44
2032.88 40
2032.99 37
2033.09 35
2033.20 34
2033.30 35
2033.40 37
2033.51 40
2033.61 43
2033.71 46
2033.82 47
2033.92 47
2034.02 46
2034.13 43
2034.23 39
2034.33 34
2034.44 29
2034.54 23
2034.64 19
2034.75 15
2034.85 13
2034.95 12
2035.06 13
2035.16 15
2035.26 17
2035.37 19
2035.47 19
2035.57 19
2035.68 16
2035.78 14
2035.88 11
2035.99 9
2036.09 9
2036.19 11
2036.30 15
2036.40 20
2036.50 26
2036.61 31
2036.71 36
2036.82 39
2036.92 41
2037.02 40
2037.13 39
2037.23 36
2037.33 34
2037.44 33
2037.54 34
2037.64 38
2037.75 43
2037.85 50
2037.95 56
2038.06 61
2038.16 63
2038.26 62
2038.37 59
2038.47 54
2038.57 48
2038.68 43
2038.78 40
2038.89 39
2038.99 40
2039.09 43
2039.20 48
2039.30 54
2039.40 61
2039.51 69
2039.61 75
2039.71 80
2039.82 84
2039.92 86
2040.02 86
2040.13 83
2040.23 79
2040.33 74
2040.44 68
2040.54 63
2040.65 60
2040.75 59
2040.85 59
2040.96 62
2041.06 64
2041.16 66
2041.27 67
2041.37 68
2041.47 67
2041.58 66
2041.68 65
2041.78 64
2041.89 64
2041.99 64
2042.10 64
2042.20 62
2042.30 60
2042.41 56
2042.51 53
2042.61 50
2042.72 47
2042.82 46
2042.92 45
2043.03 44
2043.13 43
2043.24 42
2043.34 41
2043.44 40
2043.55 39
2043.65 39
2043.75 39
2043.86 40
2043.96 42
2044.06 44
2044.17 46
2044.27 48
2044.38 50
2044.48 52
2044.58 54
2044.69 55
2044.79 55
2044.89 54
2045.00 52
2045.10 49
2045.21 46
2045.31 43
2045.41 41
2045.52 41
2045.62 43
2045.72 47
2045.83 51
2045.93 55
2046.03 58
2046.14 59
2046.24 57
2046.35 54
2046.45 50
2046.55 48
2046.66 49
2046.76 53
2046.86 61
2046.97 73
2047.07 86
2047.18 99
2047.28 109
2047.38 116
2047.49 118
2047.59 116
2047.69 111
2047.80 105
2047.90 97
2048.01 90
2048.11 83
2048.21 76
2048.32 70
2048.42 64
2048.52 58
2048.63 52
2048.73 45
2048.84 39
2048.94 33
2049.04 28
2049.15 24
2049.25 20
2049.35 18
2049.46 17
2049.56 17
2049.67 18
2049.77 19
2049.87 21
2049.98 24
2050.08 27
2050.19 28
2050.29 29
2050.39 29
2050.50 29
2050.60 28
2050.70 28
2050.81 30
2050.91 32
2051.02 36
2051.12 41
2051.22 45
2051.33 49
2051.43 52
2051.53 55
2051.64 58
2051.74 60
2051.85 62
2051.95 63
2052.05 64
2052.16 63
2052.26 60
2052.37 57
2052.47 53
2052.57 49
2052.68 46
2052.78 45
2052.89 45
2052.99 47
2053.09 51
2053.20 55
2053.30 57
2053.40 58
2053.51 56
2053.61 52
2053.72 47
2053.82 40
2053.92 33
2054.03 27
2054.13 22
2054.24 20
2054.34 19
2054.44 19
2054.55 22
2054.65 26
2054.76 31
2054.86 37
2054.96 43
2055.07 48
2055.17 50
2055.28 50
2055.38 46
2055.48 39
2055.59 31
2055.69 22
2055.79 13
2055.90 5
2056.00 0
2056.11 0
2056.21 0
2056.31 0
2056.42 0
2056.52 0
2056.63 0
2056.73 0
2056.83 0
2056.94 4
2057.04 8
2057.15 12
2057.25 15
2057.35 17
2057.46 18
2057.56 18
2057.67 18
2057.77 18
2057.87 19
2057.98 20
2058.08 22
2058.19 24
2058.29 26
2058.39 28
2058.50 28
2058.60 26
2058.71 23
2058.81 18
2058.91 12
2059.02 6
2059.12 2
2059.23 0
2059.33 0
2059.43 1
2059.54 6
2059.64 12
2059.75 20
2059.85 27
2059.96 33
2060.06 38
2060.16 41
2060.27 42
2060.37 42
2060.48 42
2060.58 41
2060.68 41
2060.79 40
2060.89 40
2061.00 41
2061.10 41
2061.20 42
2061.31 43
2061.41 45
2061.52 46
2061.62 47
2061.72 48
2061.83 49
2061.93 51
2062.04 54
2062.14 57
2062.25 61
2062.35 65
2062.45 69
2062.56 72
2062.66 75
2062.77 77
2062.87 78
2062.97 79
2063.08 78
2063.18 76
2063.29 74
2063.39 71
2063.49 68
2063.60 64
2063.70 60
2063.81 56
2063.91 52
2064.02 48
2064.12 46
2064.22 45
2064.33 45
2064.43 46
2064.54 47
2064.64 48
2064.74 48
2064.85 48
2064.95 46
2065.06 43
2065.16 41
2065.27 38
2065.37 37
2065.47 37
2065.58 37
2065.68 38
2065.79 37
2065.89 36
2066.00 32
2066.10 27
2066.20 20
2066.31 13
2066.41 7
2066.52 3
2066.62 0
2066.72 0
2066.83 3
2066.93 7
2067.04 13
2067.14 20
2067.25 25
2067.35 29
2067.45 31
2067.56 31
2067.66 28
2067.77 24
2067.87 18
2067.98 12
2068.08 5
2068.18 0
2068.29 0
2068.39 0
2068.50 0
2068.60 0
2068.71 0
2068.81 3
2068.91 9
2069.02 18
2069.12 27
2069.23 37
2069.33 48
2069.44 58
2069.54 67
2069.64 75
2069.75 80
2069.85 82
2069.96 81
2070.06 77
2070.17 70
2070.27 62
2070.37 54
2070.48 46
2070.58 39
2070.69 34
2070.79 31
2070.90 30
2071.00 29
2071.10 29
2071.21 28
2071.31 26
2071.42 24
2071.52 22
2071.63 19
2071.73 17
2071.84 16
2071.94 15
2072.04 16
2072.15 17
2072.25 17
2072.36 18
2072.46 16
2072.57 14
2072.67 10
2072.77 6
2072.88 1
2072.98 0
2073.09 0
2073.19 0
2073.30 0
2073.40 1
2073.51 7
2073.61 13
2073.71 19
2073.82 25
2073.92 28
2074.03 30
2074.13 30
2074.24 28
2074.34 24
2074.44 19
2074.55 13
2074.65 8
2074.76 2
2074.86 0
2074.97 0
2075.07 0
2075.18 0
2075.28 0
2075.38 0
2075.49 0
2075.59 2
2075.70 9
2075.80 17
2075.91 24
2076.01 30
2076.12 34
2076.22 36
2076.33 36
2076.43 36
2076.53 34
2076.64 33
2076.74 32
2076.85 31
2076.95 32
2077.06 33
2077.16 37
2077.27 41
2077.37 47
2077.47 54
2077.58 60
2077.68 66
2077.79 70
2077.89 72
2078.00 72
2078.10 72
2078.21 71
2078.31 70
2078.42 70
2078.52 70
2078.62 71
2078.73 72
2078.83 73
2078.94 72
2079.04 69
2079.15 65
2079.25 58
2079.36 51
2079.46 44
2079.56 39
2079.67 35
2079.77 34
2079.88 36
2079.98 38
2080.09 40
2080.19 41
2080.30 40
2080.40 38
2080.51 35
2080.61 32
2080.72 28
2080.82 26
2080.92 25
2081.03 24
2081.13 23
2081.24 22
2081.34 20
2081.45 18
2081.55 17
2081.66 16
2081.76 16
2081.87 19
2081.97 22
2082.08 26
2082.18 30
2082.28 33
2082.39 34
2082.49 34
2082.60 31
2082.70 27
2082.81 21
2082.91 15
2083.02 9
2083.12 5
2083.23 3
2083.33 4
2083.44 6
2083.54 9
2083.64 13
2083.75 16
2083.85 17
2083.96 16
2084.06 13
2084.17 8
2084.27 3
2084.38 0
2084.48 0
2084.59 0
2084.69 0
2084.80 0
2084.90 0
2085.01 0
2085.11 0
2085.21 2
2085.32 4
2085.42 5
2085.53 6
2085.63 8
2085.74 9
2085.84 9
2085.95 10
2086.05 10
2086.16 9
2086.26 9
2086.37 8
2086.47 8
2086.58 8
2086.68 8
2086.79 7
2086.89 6
2087.00 4
2087.10 1
2087.20 0
2087.31 0
2087.41 0
2087.52 0
2087.62 0
2087.73 0
2087.83 0
2087.94 3
2088.04 8
2088.15 13
2088.25 17
2088.36 22
2088.46 26
2088.57 30
2088.67 34
2088.78 37
2088.88 40
2088.99 42
2089.09 44
2089.20 44
2089.30 44
2089.40 42
2089.51 41
2089.61 38
2089.72 35
2089.82 31
2089.93 26
2090.03 21
2090.14 16
2090.24 11
2090.35 7
2090.45 4
2090.56 2
2090.66 2
2090.77 3
2090.87 4
2090.98 6
2091.08 9
2091.19 11
2091.29 12
2091.40 14
2091.50 15
2091.61 15
2091.71 16
2091.82 16
2091.92 16
2092.03 16
2092.13 17
2092.24 17
2092.34 18
2092.45 20
2092.55 22
2092.65 25
2092.76 29
2092.86 34
2092.97 39
2093.07 44
2093.18 48
2093.28 51
2093.39 53
2093.49 54
2093.60 53
2093.70 52
2093.81 50
2093.91 49
2094.02 47
2094.12 47
2094.23 46
2094.33 46
2094.44 46
2094.54 45
2094.65 45
2094.75 43
2094.86 41
2094.96 39
2095.07 38
2095.17 37
2095.28 38
2095.38 39
2095.49 42
2095.59 45
2095.70 49
2095.80 53
2095.91 56
2096.01 60
2096.12 63
2096.22 66
2096.33 68
2096.43 68
2096.54 67
2096.64 64
2096.75 60
2096.85 56
2096.96 53
2097.06 51
2097.17 50
2097.27 51
2097.38 53
2097.48 55
2097.59 58
2097.69 61
2097.80 65
2097.90 69
2098.01 72
2098.11 76
2098.22 78
2098.32 79
2098.43 78
2098.53 76
2098.64 73
2098.74 70
2098.85 68
2098.95 68
2099.06 69
2099.16 71
2099.27 72
2099.37 72
2099.48 71
2099.58 68
2099.69 65
2099.79 63
2099.90 61
2100.00 61
2100.11 62
2100.21 65
2100.32 69
2100.42 72
2100.53 74
2100.63 75
2100.74 75
2100.84 73
2100.95 70
2101.05 68
2101.16 66
2101.26 66
2101.37 66
2101.47 67
2101.58 68
2101.68 68
2101.79 66
2101.89 62
2102.00 58
2102.11 53
2102.21 48
2102.32 45
2102.42 43
2102.53 44
2102.63 45
2102.74 47
2102.84 49
2102.95 51
2103.05 53
2103.16 55
2103.26 58
2103.37 63
2103.47 68
2103.58 73
2103.68 78
2103.79 81
2103.89 82
2104.00 80
2104.10 76
2104.21 72
2104.31 68
2104.42 65
2104.52 64
2104.63 66
2104.73 70
2104.84 74
2104.94 77
2105.05 80
2105.15 80
2105.26 77
2105.37 74
2105.47 69
2105.58 64
2105.68 59
2105.79 55
2105.89 51
2106.00 47
2106.10 44
2106.21 41
2106.31 40
2106.42 40
2106.52 42
2106.63 46
2106.73 51
2106.84 56
2106.94 60
2107.05 62
2107.15 61
2107.26 56
2107.36 49
2107.47 40
2107.57 32
2107.68 24
2107.79 18
2107.89 15
2108.00 15
2108.10 17
2108.21 21
2108.31 26
2108.42 32
2108.52 37
2108.63 41
2108.73 46
2108.84 51
2108.94 57
2109.05 63
2109.15 70
2109.26 76
2109.36 80
2109.47 83
2109.58 84
2109.68 83
2109.79 81
2109.89 77
2110.00 73
2110.10 69
2110.21 65
2110.31 61
2110.42 56
2110.52 52
2110.63 49
2110.73 46
2110.84 44
2110.94 44
2111.05 45
2111.16 47
2111.26 51
2111.37 55
2111.47 59
2111.58 64
2111.68 67
2111.79 70
2111.89 71
2112.00 73
2112.10 74
2112.21 76
2112.31 78
2112.42 80
2112.53 82
2112.63 81
2112.74 78
2112.84 73
2112.95 65
2113.05 56
2113.16 48
2113.26 43
2113.37 41
2113.47 43
2113.58 48
2113.68 55
2113.79 63
2113.90 69
2114.00 74
2114.11 76
2114.21 76
2114.32 75
2114.42 75
2114.53 75
2114.63 75
2114.74 74
2114.84 74
2114.95 72
2115.05 69
2115.16 65
2115.27 60
2115.37 55
2115.48 51
2115.58 47
2115.69 44
2115.79 41
2115.90 38
2116.00 34
2116.11 31
2116.21 29
2116.32 27
2116.43 26
2116.53 26
2116.64 28
2116.74 31
2116.85 35
2116.95 38
2117.06 41
2117.16 43
2117.27 43
2117.38 41
2117.48 38
2117.59 34
2117.69 29
2117.80 24
2117.90 20
2118.01 17
2118.11 15
2118.22 15
2118.32 16
2118.43 18
2118.54 21
2118.64 23
2118.75 25
2118.85 27
2118.96 28
2119.06 29
2119.17 29
2119.27 29
2119.38 29
2119.49 28
2119.59 27
2119.70 25
2119.80 23
2119.91 20
2120.01 17
2120.12 14
2120.22 10
2120.33 6
2120.44 2
2120.54 0
2120.65 0
2120.75 0
2120.86 0
2120.96 0
2121.07 2
2121.18 6
2121.28 8
2121.39 10
2121.49 9
2121.60 8
2121.70 7
2121.81 6
2121.91 5
2122.02 6
2122.13 8
2122.23 10
2122.34 13
2122.44 15
2122.55 16
2122.65 16
2122.76 15
2122.86 13
2122.97 10
2123.08 7
2123.18 3
2123.29 0
2123.39 0
2123.50 0
2123.60 0
2123.71 0
2123.82 0
2123.92 0
2124.03 0
2124.13 1
2124.24 5
2124.34 10
2124.45 14
2124.56 18
2124.66 21
2124.77 24
2124.87 25
2124.98 26
2125.08 27
2125.19 27
2125.30 27
2125.40 26
2125.51 25
2125.61 24
2125.72 22
2125.82 19
2125.93 15
2126.04 11
2126.14 8
2126.25 7
2126.35 7
2126.46 8
2126.56 11
2126.67 14
2126.78 16
2126.88 18
2126.99 18
2127.09 18
2127.20 19
2127.30 20
2127.41 22
2127.52 26
2127.62 30
2127.73 34
2127.83 38
2127.94 40
2128.04 41
2128.15 41
2128.26 39
2128.36 37
2128.47 34
2128.57 30
2128.68 27
2128.78 23
2128.89 19
2129.00 14
2129.10 9
2129.21 5
2129.31 0
2129.42 0
2129.53 0
2129.63 0
2129.74 0
2129.84 0
2129.95 0
2130.05 1
2130.16 4
2130.27 6
2130.37 8
2130.48 9
2130.58 10
2130.69 10
2130.80 9
2130.90 8
2131.01 7
2131.11 5
2131.22 5
2131.32 6
2131.43 8
2131.54 11
2131.64 15
2131.75 18
2131.85 21
2131.96 23
2132.07 24
2132.17 25
2132.28 25
2132.38 25
2132.49 26
2132.59 26
2132.70 27
2132.81 28
2132.91 28
2133.02 29
2133.12 28
2133.23 28
2133.34 28
2133.44 27
2133.55 27
2133.65 28
2133.76 30
2133.87 31
2133.97 33
2134.08 33
2134.18 33
2134.29 30
2134.40 27
2134.50 22
2134.61 16
2134.71 11
2134.82 7
2134.92 4
2135.03 2
2135.14 0
2135.24 0
2135.35 0
2135.45 0
2135.56 0
2135.67 0
2135.77 0
2135.88 0
2135.98 0
2136.09 0
2136.20 0
2136.30 3
2136.41 6
2136.51 11
2136.62 15
2136.73 20
2136.83 25
2136.94 29
2137.04 32
2137.15 35
2137.26 38
2137.36 41
2137.47 44
2137.57 48
2137.68 52
2137.79 55
2137.89 57
2138.00 57
2138.10 56
2138.21 54
2138.32 51
2138.42 48
2138.53 44
2138.63 41
2138.74 39
2138.85 38
2138.95 36
2139.06 35
2139.16 33
2139.27 31
2139.38 28
2139.48 25
2139.59 23
2139.69 21
2139.80 21
2139.91 22
2140.01 24
2140.12 26
2140.23 29
2140.33 30
2140.44 31
2140.54 30
2140.65 29
2140.76 30
2140.86 31
2140.97 35
2141.07 40
2141.18 45
2141.29 50
2141.39 54
2141.50 56
2141.60 57
2141.71 55
2141.82 53
2141.92 51
2142.03 48
2142.13 46
2142.24 45
2142.35 45
2142.45 45
2142.56 48
2142.67 52
2142.77 60
2142.88 69
2142.98 80
2143.09 91
2143.20 101
2143.30 109
2143.41 113
2143.51 113
2143.62 109
2143.73 103
2143.83 93
2143.94 83
2144.05 73
2144.15 64
2144.26 57
2144.36 53
2144.47 50
2144.58 50
2144.68 52
2144.79 54
2144.89 57
2145.00 60
2145.11 62
2145.21 63
2145.32 62
2145.43 60
2145.53 58
2145.64 55
2145.74 52
2145.85 49
2145.96 46
2146.06 43
2146.17 39
2146.28 36
2146.38 33
2146.49 31
2146.59 31
2146.70 32
2146.81 36
2146.91 40
2147.02 44
2147.13 47
2147.23 49
2147.34 49
2147.44 48
2147.55 45
2147.66 41
2147.76 37
2147.87 32
2147.98 27
2148.08 23
2148.19 18
2148.29 14
2148.40 10
2148.51 6
2148.61 3
2148.72 0
2148.83 0
2148.93 0
2149.04 0
2149.14 0
2149.25 3
2149.36 6
2149.46 9
2149.57 12
2149.68 15
2149.78 19
2149.89 22
2149.99 25
2150.10 27
2150.21 29
2150.31 30
2150.42 31
2150.53 32
2150.63 33
2150.74 33
2150.85 35
2150.95 36
2151.06 37
2151.16 37
2151.27 37
2151.38 36
2151.48 36
2151.59 35
2151.70 36
2151.80 38
2151.91 42
2152.02 47
2152.12 53
2152.23 59
2152.33 63
2152.44 67
2152.55 68
2152.65 67
2152.76 64
2152.87 60
2152.97 56
2153.08 51
2153.19 47
2153.29 45
2153.40 44
2153.50 45
2153.61 48
2153.72 54
2153.82 61
2153.93 68
2154.04 73
2154.14 76
2154.25 76
2154.36 75
2154.46 71
2154.57 67
2154.68 63
2154.78 60
2154.89 58
2154.99 57
2155.10 55
2155.21 52
2155.31 49
2155.42 45
2155.53 40
2155.63 35
2155.74 31
2155.85 27
2155.95 24
2156.06 22
2156.17 22
2156.27 23
2156.38 24
2156.48 26
2156.59 29
2156.70 31
2156.80 32
2156.91 33
2157.02 33
2157.12 33
2157.23 31
2157.34 29
2157.44 26
2157.55 23
2157.66 20
2157.76 18
2157.87 17
2157.98 16
2158.08 15
2158.19 15
2158.30 16
2158.40 17
2158.51 18
2158.61 19
2158.72 20
2158.83 20
2158.93 20
2159.04 18
2159.15 16
2159.25 15
2159.36 15
2159.47 16
2159.57 20
2159.68 26
2159.79 34
2159.89 42
2160.00 50
2160.11 57
2160.21 62
2160.32 65
2160.43 65
2160.53 63
2160.64 60
2160.75 56
2160.85 52
2160.96 50
2161.07 49
2161.17 49
2161.28 50
2161.39 53
2161.49 55
2161.60 58
2161.71 59
2161.81 59
2161.92 59
2162.02 59
2162.13 59
2162.24 61
2162.34 63
2162.45 68
2162.56 74
2162.66 81
2162.77 89
2162.88 96
2162.98 103
2163.09 108
2163.20 111
2163.30 112
2163.41 111
2163.52 108
2163.62 104
2163.73 99
2163.84 93
2163.94 87
2164.05 82
2164.16 77
2164.26 74
2164.37 71
2164.48 69
2164.58 66
2164.69 63
2164.80 60
2164.90 56
2165.01 52
2165.12 46
2165.22 41
2165.33 35
2165.44 31
2165.54 27
2165.65 25
2165.76 24
2165.86 26
2165.97 28
2166.08 32
2166.18 36
2166.29 40
2166.40 44
2166.50 47
2166.61 48
2166.72 49
2166.83 48
2166.93 46
2167.04 43
2167.15 39
2167.25 35
2167.36 31
2167.47 28
2167.57 26
2167.68 25
2167.79 24
2167.89 24
2168.00 23
2168.11 23
2168.21 23
2168.32 24
2168.43 25
2168.53 26
2168.64 28
2168.75 30
2168.85 31
2168.96 31
2169.07 30
2169.17 29
2169.28 28
2169.39 27
2169.49 28
2169.60 30
2169.71 32
2169.81 35
2169.92 39
2170.03 41
2170.13 43
2170.24 43
2170.35 43
2170.46 43
2170.56 42
2170.67 41
2170.78 39
2170.88 37
2170.99 34
2171.10 32
2171.20 31
2171.31 30
2171.42 32
2171.52 35
2171.63 39
2171.74 44
2171.84 47
2171.95 49
2172.06 50
2172.16 49
2172.27 46
2172.38 43
2172.49 40
2172.59 38
2172.70 37
2172.81 36
2172.91 37
2173.02 37
2173.13 38
2173.23 38
2173.34 38
2173.45 38
2173.55 38
2173.66 39
2173.77 40
2173.87 41
2173.98 42
2174.09 43
2174.20 43
2174.30 43
2174.41 43
2174.52 43
2174.62 44
2174.73 44
2174.84 44
2174.94 43
2175.05 41
2175.16 38
2175.26 34
2175.37 31
2175.48 28
2175.59 27
2175.69 27
2175.80 28
2175.91 30
2176.01 31
2176.12 32
2176.23 32
2176.33 31
2176.44 30
2176.55 30
2176.66 31
2176.76 34
2176.87 38
2176.98 44
2177.08 49
2177.19 53
2177.30 55
2177.40 54
2177.51 51
2177.62 47
2177.72 41
2177.83 36
2177.94 32
2178.05 30
2178.15 29
2178.26 29
2178.37 30
2178.47 31
2178.58 33
2178.69 34
2178.80 35
2178.90 36
2179.01 37
2179.12 38
2179.22 38
2179.33 36
2179.44 33
2179.54 29
2179.65 24
2179.76 19
2179.87 16
2179.97 14
2180.08 15
2180.19 17
2180.29 21
2180.40 26
2180.51 32
2180.61 37
2180.72 42
2180.83 46
2180.94 49
2181.04 50
2181.15 48
2181.26 44
2181.36 39
2181.47 33
2181.58 27
2181.69 23
2181.79 20
2181.90 20
2182.01 21
2182.11 24
2182.22 28
2182.33 33
2182.44 37
2182.54 42
2182.65 46
2182.76 49
2182.86 52
2182.97 54
2183.08 56
2183.19 57
2183.29 56
2183.40 55
2183.51 54
2183.61 52
2183.72 51
2183.83 49
2183.94 48
2184.04 46
2184.15 43
2184.26 40
2184.36 36
2184.47 32
2184.58 28
2184.69 24
2184.79 20
2184.90 18
2185.01 16
2185.11 14
2185.22 14
2185.33 14
2185.44 14
2185.54 16
2185.65 18
2185.76 22
2185.86 26
2185.97 31
2186.08 37
2186.19 43
2186.29 49
2186.40 55
2186.51 62
2186.61 68
2186.72 74
2186.83 79
2186.94 82
2187.04 85
2187.15 88
2187.26 89
2187.37 90
2187.47 91
2187.58 91
2187.69 91
2187.79 91
2187.90 90
2188.01 89
2188.12 87
2188.22 86
2188.33 84
2188.44 84
2188.55 84
2188.65 84
2188.76 86
2188.87 88
2188.97 91
2189.08 94
2189.19 98
2189.30 102
2189.40 107
2189.51 112
2189.62 116
2189.73 121
2189.83 125
2189.94 128
2190.05 129
2190.15 128
2190.26 126
2190.37 122
2190.48 116
2190.58 110
2190.69 104
2190.80 99
2190.91 95
2191.01 92
2191.12 92
2191.23 92
2191.33 91
2191.44 91
2191.55 89
2191.66 86
2191.76 83
2191.87 80
2191.98 79
2192.09 78
2192.19 78
2192.30 77
2192.41 76
2192.52 72
2192.62 67
2192.73 61
2192.84 55
2192.95 49
2193.05 45
2193.16 44
2193.27 45
2193.37 47
2193.48 50
2193.59 53
2193.70 54
2193.80 54
2193.91 53
2194.02 51
2194.13 49
2194.23 49
2194.34 51
2194.45 56
2194.56 63
2194.66 72
2194.77 80
2194.88 88
2194.99 93
2195.09 96
2195.20 97
2195.31 97
2195.42 96
2195.52 96
2195.63 95
2195.74 94
2195.84 92
2195.95 89
2196.06 84
2196.17 78
2196.27 71
2196.38 63
2196.49 54
2196.60 44
2196.70 35
2196.81 25
2196.92 16
2197.03 8
2197.13 2
2197.24 0
2197.35 0
2197.46 0
2197.56 0
2197.67 5
2197.78 11
2197.89 18
2197.99 26
2198.10 33
2198.21 39
2198.32 45
2198.42 50
2198.53 53
2198.64 56
2198.75 56
2198.85 54
2198.96 50
2199.07 44
2199.18 36
2199.28 27
2199.39 18
2199.50 10
2199.61 3
2199.71 0
2199.82 0
2199.93 0
2200.04 0
2200.14 0
2200.25 0
2200.36 2
2200.47 8
2200.57 14
2200.68 19
2200.79 23
2200.90 24
2201.01 24
2201.11 21
2201.22 17
2201.33 13
2201.44 9
2201.54 5
2201.65 2
2201.76 0
2201.87 0
2201.97 0
2202.08 0
2202.19 0
2202.30 0
2202.40 0
2202.51 0
2202.62 0
2202.73 3
2202.83 6
2202.94 9
2203.05 11
2203.16 13
2203.26 15
2203.37 15
2203.48 16
2203.59 15
2203.70 15
2203.80 15
2203.91 15
2204.02 16
2204.13 17
2204.23 19
2204.34 22
2204.45 24
2204.56 26
2204.66 29
2204.77 31
2204.88 35
2204.99 41
2205.09 48
2205.20 57
2205.31 68
2205.42 80
2205.53 90
2205.63 98
2205.74 104
2205.85 107
2205.96 109
2206.06 109
2206.17 110
2206.28 111
2206.39 112
2206.49 113
2206.60 112
2206.71 109
2206.82 103
2206.93 96
2207.03 88
2207.14 81
2207.25 77
2207.36 75
2207.46 76
2207.57 78
2207.68 79
2207.79 79
2207.89 76
2208.00 70
2208.11 63
2208.22 55
2208.33 49
2208.43 45
2208.54 43
2208.65 42
2208.76 42
2208.86 43
2208.97 43
2209.08 43
2209.19 42
2209.30 42
2209.40 40
2209.51 38
2209.62 35
2209.73 32
2209.83 30
2209.94 27
2210.05 26
2210.16 26
2210.27 26
2210.37 27
2210.48 27
2210.59 27
2210.70 25
2210.80 23
2210.91 21
2211.02 19
2211.13 19
2211.24 20
2211.34 22
2211.45 23
2211.56 25
2211.67 25
2211.78 24
2211.88 22
2211.99 20
2212.10 19
2212.21 18
2212.31 18
2212.42 19
2212.53 21
2212.64 23
2212.75 26
2212.85 29
2212.96 31
2213.07 33
2213.18 33
2213.28 33
2213.39 31
2213.50 28
2213.61 25
2213.72 23
2213.82 21
2213.93 21
2214.04 23
2214.15 26
2214.26 29
2214.36 32
2214.47 34
2214.58 36
2214.69 36
2214.80 36
2214.90 35
2215.01 33
2215.12 31
2215.23 28
2215.33 25
2215.44 22
2215.55 19
2215.66 17
2215.77 14
2215.87 12
2215.98 11
2216.09 9
2216.20 9
2216.31 9
2216.41 10
2216.52 12
2216.63 16
2216.74 19
2216.85 23
2216.95 26
2217.06 27
2217.17 27
2217.28 26
2217.39 23
2217.49 20
2217.60 15
2217.71 10
2217.82 5
2217.93 0
2218.03 0
2218.14 0
2218.25 0
2218.36 0
2218.47 0
2218.57 0
2218.68 2
2218.79 8
2218.90 13
2219.01 17
2219.11 20
2219.22 20
2219.33 19
2219.44 16
2219.55 11
2219.65 6
2219.76 0
2219.87 0
2219.98 0
2220.09 0
2220.19 0
2220.30 0
2220.41 0
2220.52 0
2220.63 2
2220.73 4
2220.84 6
2220.95 8
2221.06 8
2221.17 9
2221.27 9
2221.38 10
2221.49 10
2221.60 10
2221.71 10
2221.81 10
2221.92 10
2222.03 11
2222.14 13
2222.25 16
2222.36 20
2222.46 24
2222.57 28
2222.68 32
2222.79 36
2222.90 38
2223.00 40
2223.11 41
2223.22 42
2223.33 43
2223.44 44
2223.54 44
2223.65 44
2223.76 43
2223.87 41
2223.98 38
2224.08 35
2224.19 30
2224.30 25
2224.41 18
2224.52 12
2224.63 5
2224.73 0
2224.84 0
2224.95 0
2225.06 0
2225.17 4
2225.27 11
2225.38 17
2225.49 22
2225.60 25
2225.71 25
2225.82 23
2225.92 20
2226.03 16
2226.14 14
2226.25 13
2226.36 14
2226.46 16
2226.57 18
2226.68 21
2226.79 24
2226.90 26
2227.01 29
2227.11 32
2227.22 35
2227.33 38
2227.44 39
2227.55 41
2227.65 41
2227.76 42
2227.87 42
2227.98 42
2228.09 42
2228.20 41
2228.30 40
2228.41 38
2228.52 35
2228.63 32
2228.74 29
2228.85 26
2228.95 24
2229.06 23
2229.17 23
2229.28 23
2229.39 24
2229.49 24
2229.60 24
2229.71 24
2229.82 24
2229.93 24
2230.04 25
2230.14 26
2230.25 29
2230.36 32
2230.47 35
2230.58 38
2230.69 40
2230.79 42
2230.90 42
2231.01 42
2231.12 41
2231.23 38
2231.34 34
2231.44 31
2231.55 27
2231.66 25
2231.77 24
2231.88 24
2231.99 26
2232.09 28
2232.20 30
2232.31 31
2232.42 31
2232.53 31
2232.64 32
2232.74 32
2232.85 34
2232.96 36
2233.07 37
2233.18 38
2233.29 38
2233.39 37
2233.50 36
2233.61 34
2233.72 32
2233.83 31
2233.94 30
2234.04 29
2234.15 28
2234.26 28
2234.37 28
2234.48 30
2234.59 34
2234.69 38
2234.80 42
2234.91 47
2235.02 50
2235.13 52
2235.24 51
2235.34 49
2235.45 46
2235.56 42
2235.67 39
2235.78 38
2235.89 37
2236.00 37
2236.10 39
2236.21 40
2236.32 42
2236.43 43
2236.54 44
2236.65 46
2236.75 48
2236.86 51
2236.97 55
2237.08 58
2237.19 60
2237.30 60
2237.40 59
2237.51 57
2237.62 53
2237.73 50
2237.84 46
2237.95 43
2238.06 40
2238.16 36
2238.27 33
2238.38 29
2238.49 24
2238.60 20
2238.71 17
2238.81 15
2238.92 14
2239.03 13
2239.14 14
2239.25 14
2239.36 15
2239.47 16
2239.57 17
2239.68 17
2239.79 17
2239.90 16
2240.01 13
2240.12 10
2240.23 6
2240.33 2
2240.44 0
2240.55 0
2240.66 0
2240.77 0
2240.88 0
2240.99 4
2241.09 9
2241.20 16
2241.31 24
2241.42 32
2241.53 40
2241.64 47
2241.75 53
2241.85 57
2241.96 58
2242.07 59
2242.18 58
2242.29 56
2242.40 54
2242.51 52
2242.61 50
2242.72 48
2242.83 45
2242.94 41
2243.05 37
2243.16 34
2243.27 30
2243.37 28
2243.48 27
2243.59 26
2243.70 27
2243.81 29
2243.92 31
2244.03 33
2244.13 36
2244.24 38
2244.35 41
2244.46 44
2244.57 46
2244.68 48
2244.79 49
2244.89 49
2245.00 47
2245.11 43
2245.22 39
2245.33 35
2245.44 32
2245.55 30
2245.65 30
2245.76 32
2245.87 36
2245.98 41
2246.09 46
2246.20 51
2246.31 56
2246.42 59
2246.52 61
2246.63 61
2246.74 60
2246.85 59
2246.96 55
2247.07 52
2247.18 47
2247.29 43
2247.39 40
2247.50 37
2247.61 35
2247.72 33
2247.83 32
2247.94 30
2248.05 29
2248.15 29
2248.26 29
2248.37 31
2248.48 34
2248.59 37
2248.70 41
2248.81 44
2248.92 48
2249.02 51
2249.13 54
2249.24 55
2249.35 57
2249.46 58
2249.57 58
2249.68 58
2249.79 58
2249.89 58
2250.00 59
2250.11 59
2250.22 60
2250.33 60
2250.44 60
2250.55 59
2250.66 59
2250.76 59
2250.87 60
2250.98 62
2251.09 63
2251.20 65
2251.31 65
2251.42 65
2251.53 63
2251.63 59
2251.74 55
2251.85 51
2251.96 47
2252.07 42
2252.18 39
2252.29 36
2252.40 33
2252.51 32
2252.61 32
2252.72 34
2252.83 36
2252.94 38
2253.05 41
2253.16 42
2253.27 41
2253.38 39
2253.48 35
2253.59 32
2253.70 29
2253.81 28
2253.92 30
2254.03 33
2254.14 38
2254.25 43
2254.36 46
2254.46 47
2254.57 46
2254.68 43
2254.79 37
2254.90 31
2255.01 24
2255.12 19
2255.23 15
2255.34 13
2255.44 14
2255.55 17
2255.66 22
2255.77 27
2255.88 33
2255.99 38
2256.10 41
2256.21 43
2256.32 44
2256.42 43
2256.53 42
2256.64 40
2256.75 38
2256.86 36
2256.97 34
2257.08 33
2257.19 32
2257.30 32
2257.40 32
2257.51 32
2257.62 32
2257.73 33
2257.84 32
2257.95 31
2258.06 30
2258.17 28
2258.28 27
2258.39 26
2258.49 26
2258.60 27
2258.71 29
2258.82 32
2258.93 35
2259.04 38
2259.15 41
2259.26 45
2259.37 49
2259.48 53
2259.58 58
2259.69 62
2259.80 66
2259.91 68
2260.02 68
2260.13 67
2260.24 65
2260.35 62
2260.46 58
2260.57 54
2260.67 52
2260.78 49
2260.89 48
2261.00 46
2261.11 45
2261.22 43
2261.33 42
2261.44 40
2261.55 38
2261.66 35
2261.76 33
2261.87 31
2261.98 29
2262.09 27
2262.20 25
2262.31 24
2262.42 23
2262.53 22
2262.64 21
2262.75 22
2262.86 23
2262.96 26
2263.07 29
2263.18 32
2263.29 36
2263.40 40
2263.51 44
2263.62 49
2263.73 54
2263.84 61
2263.95 68
2264.06 75
2264.16 82
2264.27 87
2264.38 90
2264.49 91
2264.60 91
2264.71 88
2264.82 86
2264.93 83
2265.04 80
2265.15 79
2265.26 77
2265.36 76
2265.47 75
2265.58 73
2265.69 70
2265.80 66
2265.91 61
2266.02 55
2266.13 47
2266.24 40
2266.35 33
2266.46 26
2266.57 19
2266.67 13
2266.78 8
2266.89 3
2267.00 0
2267.11 0
2267.22 0
2267.33 0
2267.44 0
2267.55 0
2267.66 0
2267.77 0
2267.88 0
2267.98 2
2268.09 5
2268.20 8
2268.31 11
2268.42 13
2268.53 16
2268.64 18
2268.75 21
2268.86 23
2268.97 26
2269.08 28
2269.19 31
2269.29 34
2269.40 39
2269.51 44
2269.62 50
2269.73 56
2269.84 62
2269.95 66
2270.06 67
2270.17 66
2270.28 61
2270.39 55
2270.50 47
2270.61 40
2270.71 35
2270.82 34
2270.93 37
2271.04 46
2271.15 58
2271.26 74
2271.37 89
2271.48 103
2271.59 114
2271.70 120
2271.81 122
2271.92 119
2272.03 114
2272.14 107
2272.24 99
2272.35 90
2272.46 82
2272.57 75
2272.68 69
2272.79 64
2272.90 61
2273.01 59
2273.12 58
2273.23 60
2273.34 63
2273.45 68
2273.56 74
2273.67 80
2273.78 87
2273.88 94
2273.99 99
2274.10 102
2274.21 102
2274.32 101
2274.43 97
2274.54 92
2274.65 86
2274.76 80
2274.87 75
2274.98 71
2275.09 67
2275.20 63
2275.31 57
2275.42 51
2275.52 44
2275.63 35
2275.74 27
2275.85 20
2275.96 15
2276.07 11
2276.18 8
2276.29 6
2276.40 5
2276.51 4
2276.62 2
2276.73 0
2276.84 0
2276.95 0
2277.06 0
2277.17 3
2277.28 9
2277.38 16
2277.49 25
2277.60 34
2277.71 43
2277.82 50
2277.93 55
2278.04 58
2278.15 59
2278.26 59
2278.37 59
2278.48 58
2278.59 57
2278.70 57
2278.81 57
2278.92 58
2279.03 59
2279.14 61
2279.25 64
2279.35 67
2279.46 70
2279.57 72
2279.68 74
2279.79 74
2279.90 73
2280.01 69
2280.12 63
2280.23 54
2280.34 45
2280.45 35
2280.56 26
2280.67 19
2280.78 15
2280.89 13
2281.00 14
2281.11 18
2281.22 22
2281.33 27
2281.44 32
2281.54 37
2281.65 40
2281.76 43
2281.87 45
2281.98 46
2282.09 45
2282.20 43
2282.31 39
2282.42 35
2282.53 30
2282.64 25
2282.75 22
2282.86 21
2282.97 22
2283.08 25
2283.19 29
2283.30 34
2283.41 38
2283.52 40
2283.63 40
2283.74 38
2283.85 34
2283.95 29
2284.06 25
2284.17 22
2284.28 20
2284.39 19
2284.50 18
2284.61 17
2284.72 16
2284.83 13
2284.94 10
2285.05 6
2285.16 2
2285.27 0
2285.38 0
2285.49 0
2285.60 0
2285.71 0
2285.82 0
2285.93 0
2286.04 0
2286.15 5
2286.26 11
2286.37 16
2286.48 20
2286.59 22
2286.69 23
2286.80 23
2286.91 22
2287.02 22
2287.13 22
2287.24 23
2287.35 24
2287.46 25
2287.57 27
2287.68 28
2287.79 30
2287.90 32
2288.01 34
2288.12 36
2288.23 38
2288.34 38
2288.45 37
2288.56 35
2288.67 31
2288.78 28
2288.89 25
2289.00 22
2289.11 19
2289.22 15
2289.33 12
2289.44 7
2289.55 3
2289.66 0
2289.77 0
2289.88 0
2289.99 0
2290.10 5
2290.20 12
2290.31 20
2290.42 29
2290.53 36
2290.64 42
2290.75 46
2290.86 48
2290.97 49
2291.08 49
2291.19 49
2291.30 48
2291.41 48
2291.52 47
2291.63 47
2291.74 47
2291.85 46
2291.96 46
2292.07 45
2292.18 44
2292.29 44
2292.40 44
2292.51 44
2292.62 45
2292.73 47
2292.84 49
2292.95 52
2293.06 54
2293.17 55
2293.28 55
2293.39 55
2293.50 53
2293.61 51
2293.72 49
2293.83 48
2293.94 49
2294.05 51
2294.16 53
2294.27 54
2294.38 54
2294.49 52
2294.60 48
2294.71 42
2294.82 36
2294.93 32
2295.04 29
2295.15 29
2295.26 30
2295.36 33
2295.47 35
2295.58 36
2295.69 36
2295.80 35
2295.91 33
2296.02 31
2296.13 29
2296.24 29
2296.35 30
2296.46 33
2296.57 35
2296.68 37
2296.79 37
2296.90 36
2297.01 33
2297.12 29
2297.23 26
2297.34 23
2297.45 23
2297.56 25
2297.67 28
2297.78 33
2297.89 38
2298.00 43
2298.11 47
2298.22 51
2298.33 53
2298.44 55
2298.55 56
2298.66 57
2298.77 56
2298.88 55
2298.99 54
2299.10 52
2299.21 51
2299.32 50
2299.43 49
2299.54 49
2299.65 50
2299.76 52
2299.87 55
2299.98 60
2300.09 67
2300.20 74
2300.31 81
2300.42 87
2300.53 91
2300.64 92
2300.75 90
2300.86 86
2300.97 82
2301.08 78
2301.19 76
2301.30 77
2301.41 81
2301.52 87
2301.63 94
2301.74 101
2301.85 109
2301.96 116
2302.07 122
2302.18 127
2302.29 131
2302.40 135
2302.51 136
2302.62 136
2302.73 134
2302.84 131
2302.95 128
2303.06 126
2303.17 124
2303.28 123
2303.39 122
2303.50 121
2303.61 119
2303.72 116
2303.83 111
2303.94 106
2304.05 100
2304.16 93
2304.27 86
2304.38 79
2304.49 71
2304.60 65
2304.71 58
2304.82 52
2304.93 47
2305.04 43
2305.15 39
2305.26 36
2305.37 33
2305.48 30
2305.59 27
2305.70 25
2305.81 23
2305.92 23
2306.03 25
2306.14 29
2306.25 35
2306.36 42
2306.47 49
2306.58 56
2306.69 61
2306.80 64
2306.91 65
2307.02 63
2307.13 60
2307.24 57
2307.35 54
2307.46 52
2307.57 52
2307.68 52
2307.79 52
2307.91 52
2308.02 51
2308.13 49
2308.24 46
2308.35 43
2308.46 39
2308.57 36
2308.68 34
2308.79 33
2308.90 33
2309.01 33
2309.12 33
2309.23 34
2309.34 35
2309.45 36
2309.56 37
2309.67 39
2309.78 40
2309.89 40
2310.00 40
2310.11 39
2310.22 37
2310.33 34
2310.44 32
2310.55 30
2310.66 29
2310.77 31
2310.88 35
2310.99 41
2311.10 48
2311.21 55
2311.32 59
2311.43 62
2311.54 62
2311.65 60
2311.76 57
2311.87 54
2311.98 51
2312.09 50
2312.20 49
2312.31 50
2312.42 52
2312.53 53
2312.64 54
2312.75 54
2312.86 54
2312.97 52
2313.09 50
2313.20 47
2313.31 44
2313.42 42
2313.53 40
2313.64 39
2313.75 38
2313.86 39
2313.97 41
2314.08 44
2314.19 47
2314.30 51
2314.41 55
2314.52 59
2314.63 63
2314.74 65
2314.85 65
2314.96 64
2315.07 60
2315.18 56
2315.29 50
2315.40 44
2315.51 40
2315.62 36
2315.73 35
2315.84 37
2315.95 41
2316.06 46
2316.17 53
2316.28 61
2316.39 69
2316.50 77
2316.62 84
2316.73 91
2316.84 96
2316.95 101
2317.06 104
2317.17 107
2317.28 110
2317.39 113
2317.50 117
2317.61 121
2317.72 127
2317.83 132
2317.94 137
2318.05 140
2318.16 143
2318.27 143
2318.38 143
2318.49 142
2318.60 142
2318.71 142
2318.82 143
2318.93 144
2319.04 145
2319.15 146
2319.26 147
2319.38 147
2319.49 148
2319.60 149
2319.71 152
2319.82 154
2319.93 157
2320.04 157
2320.15 155
2320.26 151
2320.37 144
2320.48 135
2320.59 125
2320.70 116
2320.81 108
2320.92 103
2321.03 100
2321.14 99
2321.25 99
2321.36 99
2321.47 100
2321.58 102
2321.69 103
2321.81 105
2321.92 107
2322.03 108
2322.14 108
2322.25 107
2322.36 105
2322.47 101
2322.58 97
2322.69 92
2322.80 87
2322.91 82
2323.02 77
2323.13 72
2323.24 67
2323.35 62
2323.46 57
2323.57 53
2323.68 50
2323.79 48
2323.90 47
2324.02 48
2324.13 50
2324.24 54
2324.35 58
2324.46 63
2324.57 68
2324.68 73
2324.79 76
2324.90 78
2325.01 77
2325.12 75
2325.23 72
2325.34 66
2325.45 61
2325.56 54
2325.67 49
2325.78 43
2325.89 38
2326.01 33
2326.12 28
2326.23 23
2326.34 18
2326.45 12
2326.56 7
2326.67 2
2326.78 0
2326.89 0
2327.00 0
2327.11 0
2327.22 1
2327.33 3
2327.44 5
2327.55 7
2327.66 9
2327.77 10
2327.89 12
2328.00 13
2328.11 15
2328.22 16
2328.33 16
2328.44 16
2328.55 14
2328.66 12
2328.77 10
2328.88 8
2328.99 6
2329.10 5
2329.21 5
2329.32 6
2329.43 8
2329.55 10
2329.66 13
2329.77 15
2329.88 17
2329.99 18
2330.10 18
2330.21 17
2330.32 14
2330.43 11
2330.54 6
2330.65 2
2330.76 0
2330.87 0
2330.98 0
2331.09 0
2331.21 0
2331.32 0
2331.43 0
2331.54 0
2331.65 2
2331.76 6
2331.87 10
2331.98 14
2332.09 17
2332.20 19
2332.31 19
2332.42 19
2332.53 18
2332.64 17
2332.76 16
2332.87 17
2332.98 19
2333.09 23
2333.20 27
2333.31 32
2333.42 37
2333.53 40
2333.64 44
2333.75 47
2333.86 50
2333.97 54
2334.08 60
2334.20 66
2334.31 74
2334.42 80
2334.53 86
2334.64 90
2334.75 91
2334.86 90
2334.97 87
2335.08 82
2335.19 77
2335.30 71
2335.41 66
2335.53 62
2335.64 58
2335.75 56
2335.86 54
2335.97 53
2336.08 53
2336.19 53
2336.30 53
2336.41 54
2336.52 54
2336.63 54
2336.74 54
2336.86 55
2336.97 57
2337.08 61
2337.19 65
2337.30 70
2337.41 75
2337.52 80
2337.63 84
2337.74 87
2337.85 90
2337.96 92
2338.07 94
2338.19 96
2338.30 98
2338.41 100
2338.52 101
2338.63 100
2338.74 98
2338.85 95
2338.96 90
2339.07 84
2339.18 79
2339.29 75
2339.41 72
2339.52 71
2339.63 73
2339.74 76
2339.85 81
2339.96 85
2340.07 89
2340.18 91
2340.29 90
2340.40 87
2340.51 82
2340.63 77
2340.74 70
2340.85 65
2340.96 60
2341.07 56
2341.18 53
2341.29 49
2341.40 47
2341.51 45
2341.62 44
2341.73 45
2341.85 47
2341.96 49
2342.07 52
2342.18 53
2342.29 54
2342.40 54
2342.51 54
2342.62 54
2342.73 55
2342.84 56
2342.96 56
2343.07 56
2343.18 55
2343.29 53
2343.40 50
2343.51 46
2343.62 42
2343.73 39
2343.84 37
2343.95 35
2344.07 34
2344.18 32
2344.29 31
2344.40 28
2344.51 26
2344.62 24
2344.73 22
2344.84 22
2344.95 23
2345.06 25
2345.18 28
2345.29 30
2345.40 32
2345.51 33
2345.62 32
2345.73 30
2345.84 27
2345.95 24
2346.06 22
2346.17 22
2346.29 24
2346.40 27
2346.51 30
2346.62 34
2346.73 36
2346.84 36
2346.95 33
2347.06 29
2347.17 25
2347.29 22
2347.40 21
2347.51 22
2347.62 28
2347.73 35
2347.84 45
2347.95 54
2348.06 61
2348.17 66
2348.29 68
2348.40 68
2348.51 66
2348.62 64
2348.73 62
2348.84 61
2348.95 61
2349.06 62
2349.17 65
2349.29 68
2349.40 72
2349.51 76
2349.62 80
2349.73 83
2349.84 86
2349.95 89
2350.06 91
2350.17 92
2350.29 91
2350.40 90
2350.51 88
2350.62 86
2350.73 84
2350.84 81
2350.95 80
2351.06 80
2351.18 81
2351.29 83
2351.40 86
2351.51 88
2351.62 89
2351.73 90
2351.84 89
2351.95 89
2352.06 90
2352.18 92
2352.29 96
2352.40 104
2352.51 113
2352.62 125
2352.73 137
2352.84 149
2352.95 158
2353.07 164
2353.18 167
2353.29 166
2353.40 162
2353.51 157
2353.62 151
2353.73 146
2353.84 140
2353.96 135
2354.07 130
2354.18 124
2354.29 117
2354.40 110
2354.51 103
2354.62 96
2354.73 88
2354.85 81
2354.96 75
2355.07 70
2355.18 67
2355.29 66
2355.40 68
2355.51 72
2355.62 77
2355.74 82
2355.85 86
2355.96 88
2356.07 89
2356.18 87
2356.29 85
2356.40 81
2356.52 77
2356.63 73
2356.74 68
2356.85 62
2356.96 56
2357.07 50
2357.18 45
2357.29 40
2357.41 36
2357.52 34
2357.63 34
2357.74 36
2357.85 40
2357.96 44
2358.07 49
2358.18 55
2358.30 60
2358.41 65
2358.52 69
2358.63 72
2358.74 74
2358.85 76
2358.96 79
2359.08 81
2359.19 83
2359.30 84
2359.41 85
2359.52 86
2359.63 85
2359.74 83
2359.86 80
2359.97 78
2360.08 75
2360.19 73
2360.30 72
2360.41 71
2360.52 71
2360.64 71
2360.75 71
2360.86 70
2360.97 69
2361.08 67
2361.19 65
2361.30 62
2361.42 59
2361.53 57
2361.64 56
2361.75 58
2361.86 63
2361.97 71
2362.08 81
2362.20 92
2362.31 102
2362.42 111
2362.53 116
2362.64 118
2362.75 116
2362.86 111
2362.98 105
2363.09 98
2363.20 93
2363.31 88
2363.42 85
2363.53 84
2363.64 82
2363.76 81
2363.87 79
2363.98 76
2364.09 73
2364.20 68
2364.31 64
2364.42 61
2364.54 59
2364.65 58
2364.76 60
2364.87 63
2364.98 66
2365.09 70
2365.20 72
2365.32 73
2365.43 72
2365.54 70
2365.65 67
2365.76 64
2365.87 61
2365.99 59
2366.10 58
2366.21 57
2366.32 57
2366.43 56
2366.54 54
2366.65 52
2366.77 50
2366.88 47
2366.99 45
2367.10 43
2367.21 44
2367.32 45
2367.44 49
2367.55 53
2367.66 58
2367.77 62
2367.88 65
2367.99 66
2368.11 65
2368.22 63
2368.33 61
2368.44 57
2368.55 54
2368.66 52
2368.77 50
2368.89 48
2369.00 48
2369.11 47
2369.22 47
2369.33 47
2369.44 48
2369.56 49
2369.67 50
2369.78 52
2369.89 55
2370.00 58
2370.11 62
2370.23 66
2370.34 70
2370.45 73
2370.56 74
2370.67 74
2370.78 74
2370.90 75
2371.01 76
2371.12 77
2371.23 78
2371.34 79
2371.45 78
2371.57 75
2371.68 71
2371.79 65
2371.90 59
2372.01 53
2372.12 48
2372.24 45
2372.35 43
2372.46 40
2372.57 38
2372.68 34
2372.79 30
2372.91 24
2373.02 17
2373.13 11
2373.24 7
2373.35 4
2373.46 3
2373.58 5
2373.69 9
2373.80 14
2373.91 20
2374.02 26
2374.13 32
2374.25 36
2374.36 39
2374.47 42
2374.58 43
2374.69 45
2374.80 46
2374.92 47
2375.03 48
2375.14 49
2375.25 50
2375.36 51
2375.48 52
2375.59 53
2375.70 55
2375.81 57
2375.92 59
2376.03 61
2376.15 62
2376.26 63
2376.37 63
2376.48 63
2376.59 63
2376.70 62
2376.82 60
2376.93 59
2377.04 57
2377.15 56
2377.26 55
2377.38 54
2377.49 54
2377.60 55
2377.71 56
2377.82 56
2377.93 56
2378.05 55
2378.16 55
2378.27 56
2378.38 57
2378.49 61
2378.61 65
2378.72 70
2378.83 75
2378.94 79
2379.05 81
2379.16 82
2379.28 82
2379.39 81
2379.50 81
2379.61 81
2379.72 81
2379.84 80
2379.95 77
2380.06 72
2380.17 65
2380.28 59
2380.39 54
2380.51 52
2380.62 53
2380.73 59
2380.84 67
2380.95 78
2381.07 88
2381.18 96
2381.29 101
2381.40 102
2381.51 101
2381.63 98
2381.74 95
2381.85 91
2381.96 88
2382.07 87
2382.19 86
2382.30 85
2382.41 85
2382.52 84
2382.63 83
2382.74 82
2382.86 82
2382.97 84
2383.08 87
2383.19 92
2383.30 96
2383.42 100
2383.53 103
2383.64 105
2383.75 105
2383.86 103
2383.98 101
2384.09 98
2384.20 95
2384.31 91
2384.42 88
2384.54 84
2384.65 81
2384.76 78
2384.87 76
2384.98 76
2385.10 76
2385.21 77
2385.32 79
2385.43 80
2385.54 80
2385.66 80
2385.77 79
2385.88 78
2385.99 76
2386.10 75
2386.22 75
2386.33 76
2386.44 79
2386.55 82
2386.66 86
2386.78 89
2386.89 91
2387.00 93
2387.11 94
2387.22 94
2387.34 94
2387.45 95
2387.56 95
2387.67 95
2387.78 93
2387.90 90
2388.01 85
2388.12 79
2388.23 72
2388.34 66
2388.46 62
2388.57 60
2388.68 60
2388.79 62
2388.90 66
2389.02 70
2389.13 73
2389.24 75
2389.35 77
2389.46 78
2389.58 79
2389.69 79
2389.80 79
2389.91 77
2390.03 75
2390.14 72
2390.25 68
2390.36 65
2390.47 63
2390.59 62
2390.70 63
2390.81 66
2390.92 69
2391.03 71
2391.15 73
2391.26 73
2391.37 72
2391.48 72
2391.59 72
2391.71 74
2391.82 77
2391.93 82
2392.04 88
2392.16 94
2392.27 99
2392.38 101
2392.49 101
2392.60 99
2392.72 96
2392.83 93
2392.94 91
2393.05 90
2393.17 92
2393.28 94
2393.39 98
2393.50 102
2393.61 106
2393.73 109
2393.84 111
2393.95 112
2394.06 111
2394.17 110
2394.29 108
2394.40 105
2394.51 102
2394.62 98
2394.74 94
2394.85 91
2394.96 90
2395.07 90
2395.18 90
2395.30 92
2395.41 93
2395.52 93
2395.63 92
2395.75 91
2395.86 89
2395.97 89
2396.08 90
2396.19 92
2396.31 96
2396.42 102
2396.53 107
2396.64 112
2396.76 115
2396.87 116
2396.98 116
2397.09 115
2397.20 112
2397.32 109
2397.43 105
2397.54 103
2397.65 101
2397.77 101
2397.88 103
2397.99 106
2398.10 111
2398.22 116
2398.33 119
2398.44 121
2398.55 121
2398.66 118
2398.78 114
2398.89 108
2399.00 103
2399.11 99
2399.23 95
2399.34 92
2399.45 89
2399.56 86
2399.68 82
2399.79 78
2399.90 74
2400.01 71
2400.12 69
2400.24 70
2400.35 71
2400.46 73
2400.57 75
2400.69 77
2400.80 79
2400.91 80
2401.02 81
2401.14 82
2401.25 83
2401.36 83
2401.47 82
2401.59 81
2401.70 78
2401.81 76
2401.92 73
2402.03 70
2402.15 68
2402.26 66
2402.37 64
2402.48 63
2402.60 62
2402.71 61
2402.82 60
2402.93 59
2403.05 59
2403.16 60
2403.27 62
2403.38 65
2403.50 68
2403.61 72
2403.72 77
2403.83 81
2403.95 84
2404.06 87
2404.17 88
2404.28 89
2404.40 88
2404.51 86
2404.62 85
2404.73 83
2404.84 82
2404.96 81
2405.07 81
2405.18 80
2405.29 79
2405.41 76
2405.52 73
2405.63 70
2405.74 68
2405.86 68
2405.97 69
2406.08 72
2406.19 75
2406.31 78
2406.42 81
2406.53 81
2406.64 79
2406.76 74
2406.87 68
2406.98 61
2407.09 54
2407.21 47
2407.32 41
2407.43 37
2407.54 35
2407.66 35
2407.77 37
2407.88 40
2407.99 44
2408.11 47
2408.22 50
2408.33 52
2408.44 54
2408.56 56
2408.67 57
2408.78 60
2408.89 62
2409.01 64
2409.12 66
2409.23 67
2409.34 66
2409.46 64
2409.57 61
2409.68 57
2409.79 52
2409.91 48
2410.02 44
2410.13 40
2410.25 37
2410.36 34
2410.47 31
2410.58 29
2410.70 26
2410.81 24
2410.92 22
2411.03 21
2411.15 20
2411.26 19
2411.37 18
2411.48 17
2411.60 16
2411.71 14
2411.82 13
2411.93 11
2412.05 10
2412.16 10
2412.27 10
2412.38 11
2412.50 12
2412.61 14
2412.72 17
2412.83 20
2412.95 25
2413.06 29
2413.17 34
2413.29 37
2413.40 39
2413.51 39
2413.62 37
2413.74 32
2413.85 25
2413.96 18
2414.07 12
2414.19 6
2414.30 2
2414.41 0
2414.52 0
2414.64 0
2414.75 1
2414.86 2
2414.98 4
2415.09 4
2415.20 5
2415.31 4
2415.43 3
2415.54 1
2415.65 0
2415.76 0
2415.88 0
2415.99 0
2416.10 0
2416.22 0
2416.33 0
2416.44 0
2416.55 3
2416.67 6
2416.78 9
2416.89 14
2417.00 18
2417.12 24
2417.23 30
2417.34 36
2417.46 41
2417.57 45
2417.68 46
2417.79 45
2417.91 42
2418.02 39
2418.13 36
2418.24 34
2418.36 36
2418.47 40
2418.58 45
2418.70 52
2418.81 57
2418.92 61
2419.03 63
2419.15 61
2419.26 58
2419.37 54
2419.48 49
2419.60 45
2419.71 41
2419.82 39
2419.94 38
2420.05 37
2420.16 36
2420.27 35
2420.39 34
2420.50 33
2420.61 32
2420.73 31
2420.84 31
2420.95 32
2421.06 33
2421.18 34
2421.29 37
2421.40 40
2421.52 45
2421.63 52
2421.74 58
2421.85 65
2421.97 70
2422.08 73
2422.19 73
2422.31 72
2422.42 70
2422.53 68
2422.64 67
2422.76 68
2422.87 71
2422.98 74
2423.10 77
2423.21 80
2423.32 81
2423.43 81
2423.55 79
2423.66 76
2423.77 73
2423.89 69
2424.00 66
2424.11 64
2424.22 63
2424.34 64
2424.45 66
2424.56 69
2424.68 72
2424.79 74
2424.90 74
2425.01 72
2425.13 68
2425.24 62
2425.35 56
2425.47 52
2425.58 49
2425.69 48
2425.80 48
2425.92 50
2426.03 53
2426.14 56
2426.26 57
2426.37 58
2426.48 58
2426.60 56
2426.71 54
2426.82 52
2426.93 49
2427.05 46
2427.16 44
2427.27 43
2427.39 42
2427.50 41
2427.61 41
2427.73 40
2427.84 40
2427.95 39
2428.06 37
2428.18 36
2428.29 34
2428.40 32
2428.52 30
2428.63 27
2428.74 24
2428.85 20
2428.97 16
2429.08 13
2429.19 10
2429.31 9
2429.42 10
2429.53 13
2429.65 16
2429.76 20
2429.87 23
2429.99 24
2430.10 23
2430.21 20
2430.32 15
2430.44 11
2430.55 6
2430.66 2
2430.78 0
2430.89 0
2431.00 0
2431.12 1
2431.23 5
2431.34 9
2431.45 14
2431.57 19
2431.68 23
2431.79 27
2431.91 30
2432.02 33
2432.13 35
2432.25 36
2432.36 37
2432.47 37
2432.59 37
2432.70 36
2432.81 37
2432.92 39
2433.04 42
2433.15 46
2433.26 51
2433.38 55
2433.49 57
2433.60 57
2433.72 54
2433.83 50
2433.94 44
2434.06 39
2434.17 35
2434.28 32
2434.40 30
2434.51 30
2434.62 30
2434.73 30
2434.85 29
2434.96 27
2435.07 25
2435.19 24
2435.30 23
2435.41 23
2435.53 24
2435.64 26
2435.75 28
2435.87 29
2435.98 30
2436.09 31
2436.21 31
2436.32 31
2436.43 32
2436.55 33
2436.66 35
2436.77 36
2436.88 36
2437.00 35
2437.11 34
2437.22 32
2437.34 30
2437.45 27
2437.56 25
2437.68 24
2437.79 23
2437.90 23
2438.02 23
2438.13 23
2438.24 22
2438.36 21
2438.47 19
2438.58 16
2438.70 14
2438.81 12
2438.92 11
2439.04 10
2439.15 9
2439.26 10
2439.38 11
2439.49 13
2439.60 15
2439.72 17
2439.83 19
2439.94 21
2440.06 21
2440.17 21
2440.28 21
2440.40 22
2440.51 25
2440.62 30
2440.73 37
2440.85 45
2440.96 54
2441.07 62
2441.19 69
2441.30 74
2441.41 76
2441.53 76
2441.64 74
2441.75 70
2441.87 65
2441.98 60
2442.09 55
2442.21 49
2442.32 43
2442.43 37
2442.55 31
2442.66 26
2442.77 21
2442.89 18
2443.00 15
2443.11 14
2443.23 13
2443.34 11
2443.45 10
2443.57 8
2443.68 5
2443.79 2
2443.91 0
2444.02 0
2444.13 0
2444.25 0
2444.36 0
2444.47 0
2444.59 0
2444.70 0
2444.81 1
2444.93 6
2445.04 11
2445.15 17
2445.27 24
2445.38 30
2445.49 37
2445.61 44
2445.72 51
2445.84 59
2445.95 66
2446.06 73
2446.18 79
2446.29 83
2446.40 85
2446.52 85
2446.63 84
2446.74 81
2446.86 78
2446.97 74
2447.08 71
2447.20 69
2447.31 68
2447.42 68
2447.54 71
2447.65 74
2447.76 78
2447.88 83
2447.99 88
2448.10 92
2448.22 95
2448.33 97
2448.44 99
2448.56 100
2448.67 100
2448.78 100
2448.90 98
2449.01 96
2449.12 92
2449.24 87
2449.35 81
2449.47 76
2449.58 72
2449.69 70
2449.81 70
2449.92 72
2450.03 74
2450.15 78
2450.26 80
2450.37 83
2450.49 85
2450.60 87
2450.71 88
2450.83 89
2450.94 88
2451.05 87
2451.17 84
2451.28 81
2451.39 78
2451.51 75
2451.62 72
2451.74 69
2451.85 66
2451.96 62
2452.08 57
2452.19 50
2452.30 43
2452.42 37
2452.53 32
2452.64 29
2452.76 28
2452.87 30
2452.98 34
2453.10 38
2453.21 42
2453.33 46
2453.44 49
2453.55 52
2453.67 55
2453.78 57
2453.89 60
2454.01 62
2454.12 64
2454.23 64
2454.35 63
2454.46 61
2454.57 56
2454.69 51
2454.80 45
2454.92 40
2455.03 36
2455.14 34
2455.26 33
2455.37 35
2455.48 37
2455.60 39
2455.71 41
2455.82 41
2455.94 40
2456.05 36
2456.17 32
2456.28 26
2456.39 20
2456.51 14
2456.62 9
2456.73 6
2456.85 3
2456.96 2
2457.07 1
2457.19 0
2457.30 0
2457.42 1
2457.53 1
2457.64 3
2457.76 5
2457.87 9
2457.98 13
2458.10 17
2458.21 21
2458.32 24
2458.44 26
2458.55 26
2458.67 27
2458.78 28
2458.89 30
2459.01 32
2459.12 35
2459.23 38
2459.35 39
2459.46 39
2459.58 39
2459.69 37
2459.80 36
2459.92 34
2460.03 33
2460.14 32
2460.26 32
2460.37 32
2460.49 32
2460.60 33
2460.71 34
2460.83 35
2460.94 35
2461.05 35
2461.17 34
2461.28 32
2461.40 29
2461.51 25
2461.62 21
2461.74 18
2461.85 16
2461.96 16
2462.08 18
2462.19 20
2462.31 23
2462.42 27
2462.53 29
2462.65 31
2462.76 31
2462.87 30
2462.99 28
2463.10 27
2463.22 26
2463.33 26
2463.44 26
2463.56 28
2463.67 30
2463.78 33
2463.90 34
2464.01 35
2464.13 34
2464.24 33
2464.35 33
2464.47 32
2464.58 34
2464.70 37
2464.81 42
2464.92 47
2465.04 52
2465.15 56
2465.26 58
2465.38 57
2465.49 55
2465.61 53
2465.72 51
2465.83 50
2465.95 50
2466.06 50
2466.18 50
2466.29 50
2466.40 48
2466.52 46
2466.63 42
2466.74 40
2466.86 38
2466.97 37
2467.09 37
2467.20 38
2467.31 40
2467.43 41
2467.54 41
2467.66 42
2467.77 41
2467.88 41
2468.00 39
2468.11 37
2468.23 35
2468.34 32
2468.45 30
2468.57 27
2468.68 25
2468.80 22
2468.91 21
2469.02 19
2469.14 18
2469.25 17
2469.36 17
2469.48 17
2469.59 20
2469.71 24
2469.82 30
2469.93 39
2470.05 49
2470.16 60
2470.28 69
2470.39 77
2470.50 83
2470.62 85
2470.73 84
2470.85 82
2470.96 79
2471.07 75
2471.19 72
2471.30 68
2471.42 64
2471.53 58
2471.64 51
2471.76 44
2471.87 38
2471.99 34
2472.10 33
2472.21 35
2472.33 39
2472.44 46
2472.56 52
2472.67 58
2472.78 61
2472.90 62
2473.01 61
2473.13 57
2473.24 53
2473.35 47
2473.47 42
2473.58 36
2473.70 30
2473.81 25
2473.92 20
2474.04 16
2474.15 13
2474.27 12
2474.38 12
2474.50 13
2474.61 14
2474.72 15
2474.84 16
2474.95 16
2475.07 17
2475.18 17
2475.29 18
2475.41 18
2475.52 17
2475.64 15
2475.75 12
2475.86 9
2475.98 5
2476.09 2
2476.21 0
2476.32 0
2476.43 0
2476.55 0
2476.66 1
2476.78 1
2476.89 1
2477.00 1
2477.12 0
2477.23 0
2477.35 0
2477.46 0
2477.58 0
2477.69 1
2477.80 3
2477.92 4
2478.03 5
2478.15 6
2478.26 6
2478.37 7
2478.49 8
2478.60 10
2478.72 13
2478.83 16
2478.95 19
2479.06 22
2479.17 23
2479.29 22
2479.40 20
2479.52 18
2479.63 14
2479.74 10
2479.86 6
2479.97 3
2480.09 0
2480.20 0
2480.32 1
2480.43 4
2480.54 8
2480.66 14
2480.77 19
2480.89 24
2481.00 28
2481.11 31
2481.23 32
2481.34 32
2481.46 31
2481.57 31
2481.69 31
2481.80 31
2481.91 30
2482.03 29
2482.14 28
2482.26 26
2482.37 25
2482.49 25
2482.60 27
2482.71 32
2482.83 38
2482.94 45
2483.06 53
2483.17 60
2483.29 66
2483.40 71
2483.51 73
2483.63 74
2483.74 74
2483.86 74
2483.97 74
2484.09 74
2484.20 74
2484.31 74
2484.43 74
2484.54 72
2484.66 70
2484.77 66
2484.89 60
2485.00 54
2485.11 47
2485.23 41
2485.34 35
2485.46 30
2485.57 27
2485.69 25
2485.80 23
2485.91 23
2486.03 23
2486.14 24
2486.26 26
2486.37 28
2486.49 30
2486.60 32
2486.71 33
2486.83 34
2486.94 33
2487.06 31
2487.17 29
2487.29 27
2487.40 25
2487.52 23
2487.63 21
2487.74 20
2487.86 18
2487.97 17
2488.09 15
2488.20 14
2488.32 14
2488.43 17
2488.54 22
2488.66 29
2488.77 37
2488.89 46
2489.00 54
2489.12 60
2489.23 63
2489.35 64
2489.46 62
2489.57 59
2489.69 55
2489.80 52
2489.92 49
2490.03 48
2490.15 47
2490.26 46
2490.37 45
2490.49 43
2490.60 39
2490.72 34
2490.83 28
2490.95 23
2491.06 18
2491.18 14
2491.29 12
2491.40 11
2491.52 10
2491.63 9
2491.75 7
2491.86 6
2491.98 4
2492.09 3
2492.21 3
2492.32 4
2492.44 5
2492.55 7
2492.66 9
2492.78 10
2492.89 10
2493.01 10
2493.12 10
2493.24 11
2493.35 13
2493.47 17
2493.58 21
2493.69 26
2493.81 32
2493.92 37
2494.04 41
2494.15 43
2494.27 43
2494.38 41
2494.50 39
2494.61 35
2494.73 33
2494.84 32
2494.95 34
2495.07 39
2495.18 46
2495.30 55
2495.41 66
2495.53 75
2495.64 83
2495.76 88
2495.87 89
2495.99 88
2496.10 84
2496.21 79
2496.33 74
2496.44 70
2496.56 66
2496.67 64
2496.79 63
2496.90 62
2497.02 62
2497.13 62
2497.25 63
2497.36 65
2497.47 68
2497.59 71
2497.70 73
2497.82 75
2497.93 76
2498.05 75
2498.16 73
2498.28 70
2498.39 67
2498.51 64
2498.62 62
2498.74 61
2498.85 60
2498.96 60
2499.08 60
2499.19 61
2499.31 61
2499.42 62
2499.54 62
2499.65 63
2499.77 63
2499.88 62
2500.00 60
2500.11 58
2500.23 56
2500.34 54
2500.45 54
2500.57 55
2500.68 59
2500.80 65
2500.91 73
2501.03 81
2501.14 88
2501.26 93
2501.37 95
2501.49 93
2501.60 89
2501.72 82
2501.83 74
2501.95 66
2502.06 58
2502.17 52
2502.29 47
2502.40 44
2502.52 44
2502.63 45
2502.75 47
2502.86 50
2502.98 53
2503.09 56
2503.21 59
2503.32 60
2503.44 60
2503.55 59
2503.67 58
2503.78 55
2503.90 51
2504.01 46
2504.13 39
2504.24 31
2504.35 21
2504.47 12
2504.58 4
2504.70 0
2504.81 0
2504.93 0
2505.04 4
2505.16 12
2505.27 22
2505.39 32
2505.50 41
2505.62 48
2505.73 54
2505.85 58
2505.96 61
2506.08 64
2506.19 66
2506.31 69
2506.42 71
2506.54 72
2506.65 73
2506.76 73
2506.88 71
2506.99 70
2507.11 68
2507.22 66
2507.34 64
2507.45 64
2507.57 64
2507.68 65
2507.80 67
2507.91 69
2508.03 72
2508.14 75
2508.26 80
2508.37 84
2508.49 89
2508.60 94
2508.72 97
2508.83 99
2508.95 98
2509.06 96
2509.18 92
2509.29 88
2509.41 84
2509.52 81
2509.64 78
2509.75 76
2509.87 74
2509.98 73
2510.10 72
2510.21 72
2510.33 73
2510.44 75
2510.55 77
2510.67 80
2510.78 82
2510.90 84
2511.01 85
2511.13 87
2511.24 89
2511.36 93
2511.47 98
2511.59 104
2511.70 110
2511.82 115
2511.93 118
2512.05 120
2512.16 119
2512.28 115
2512.39 110
2512.51 103
2512.62 96
2512.74 88
2512.85 81
2512.97 75
2513.08 70
2513.20 66
2513.31 65
2513.43 65
2513.54 67
2513.66 69
2513.77 72
2513.89 74
2514.00 75
2514.12 76
2514.23 75
2514.35 73
2514.46 69
2514.58 64
2514.69 58
2514.81 51
2514.92 43
2515.04 35
2515.15 27
2515.27 21
2515.38 16
2515.50 14
2515.61 13
2515.73 14
2515.84 17
2515.96 21
2516.07 26
2516.19 32
2516.30 40
2516.42 49
2516.53 57
2516.65 64
2516.76 69
2516.88 72
2516.99 71
2517.11 68
2517.22 63
2517.34 58
2517.45 53
2517.57 48
2517.68 43
2517.80 38
2517.91 32
2518.03 27
2518.14 22
2518.26 18
2518.37 16
2518.49 16
2518.60 18
2518.72 21
2518.83 25
2518.95 30
2519.06 34
2519.18 38
2519.29 41
2519.41 45
2519.52 49
2519.64 53
2519.75 58
2519.87 63
2519.98 68
2520.10 73
2520.21 77
2520.33 79
2520.45 80
2520.56 80
2520.68 78
2520.79 75
2520.91 71
2521.02 66
2521.14 61
2521.25 57
2521.37 54
2521.48 52
2521.60 52
2521.71 53
2521.83 55
2521.94 57
2522.06 60
2522.17 62
2522.29 63
2522.40 62
2522.52 61
2522.63 59
2522.75 57
2522.86 54
2522.98 53
2523.09 52
2523.21 52
2523.32 54
2523.44 56
2523.55 58
2523.67 60
2523.78 62
2523.90 64
2524.02 66
2524.13 68
2524.25 69
2524.36 71
2524.48 73
2524.59 75
2524.71 79
2524.82 84
2524.94 89
2525.05 96
2525.17 102
2525.28 106
2525.40 109
2525.51 109
2525.63 107
2525.74 103
2525.86 98
2525.97 92
2526.09 87
2526.20 83
2526.32 79
2526.43 76
2526.55 75
2526.67 73
2526.78 74
2526.90 75
2527.01 78
2527.13 81
2527.24 84
2527.36 87
2527.47 86
2527.59 84
2527.70 80
2527.82 74
2527.93 69
2528.05 66
2528.16 65
2528.28 64
2528.39 64
2528.51 63
2528.63 61
2528.74 57
2528.86 52
2528.97 49
2529.09 47
2529.20 49
2529.32 52
2529.43 57
2529.55 61
2529.66 64
2529.78 65
2529.89 63
2530.01 59
2530.12 54
2530.24 49
2530.35 45
2530.47 42
2530.59 41
2530.70 40
2530.82 41
2530.93 41
2531.05 41
2531.16 39
2531.28 37
2531.39 34
2531.51 31
2531.62 28
2531.74 26
2531.85 26
2531.97 27
2532.09 29
2532.20 33
2532.32 37
2532.43 41
2532.55 43
2532.66 43
2532.78 41
2532.89 36
2533.01 29
2533.12 21
2533.24 13
2533.35 5
2533.47 0
2533.59 0
2533.70 0
2533.82 0
2533.93 0
2534.05 0
2534.16 0
2534.28 0
2534.39 1
2534.51 6
2534.62 11
2534.74 15
2534.86 18
2534.97 21
2535.09 24
2535.20 27
2535.32 30
2535.43 33
2535.55 36
2535.66 39
2535.78 40
2535.89 40
2536.01 40
2536.13 39
2536.24 40
2536.36 41
2536.47 44
2536.59 48
2536.70 52
2536.82 55
2536.93 59
2537.05 61
2537.16 63
2537.28 64
2537.40 64
2537.51 63
2537.63 61
2537.74 59
2537.86 57
2537.97 54
2538.09 52
2538.20 50
2538.32 49
2538.44 50
2538.55 53
2538.67 57
2538.78 61
2538.90 67
2539.01 72
2539.13 76
2539.24 78
2539.36 79
2539.48 77
2539.59 74
2539.71 70
2539.82 67
2539.94 65
2540.05 65
2540.17 67
2540.28 71
2540.40 76
2540.52 82
2540.63 86
2540.75 89
2540.86 89
2540.98 88
2541.09 83
2541.21 78
2541.32 72
2541.44 66
2541.56 62
2541.67 59
2541.79 59
2541.90 61
2542.02 65
2542.13 69
2542.25 72
2542.36 74
2542.48 75
2542.60 76
2542.71 77
2542.83 80
2542.94 83
2543.06 88
2543.17 94
2543.29 100
2543.41 106
2543.52 110
2543.64 114
2543.75 117
2543.87 119
2543.98 121
2544.10 123
2544.22 125
2544.33 127
2544.45 128
2544.56 129
2544.68 130
2544.79 132
2544.91 134
2545.02 139
2545.14 147
2545.26 156
2545.37 168
2545.49 180
2545.60 192
2545.72 200
2545.83 204
2545.95 204
2546.07 200
2546.18 193
2546.30 185
2546.41 177
2546.53 169
2546.64 164
2546.76 159
2546.88 154
2546.99 151
2547.11 147
2547.22 142
2547.34 138
2547.45 134
2547.57 131
2547.69 129
2547.80 127
2547.92 127
2548.03 128
2548.15 129
2548.26 130
2548.38 131
2548.50 131
2548.61 132
2548.73 133
2548.84 135
2548.96 138
2549.08 140
2549.19 142
2549.31 142
2549.42 139
2549.54 133
2549.65 123
2549.77 111
2549.89 97
2550.00 84
2550.12 70
2550.23 59
2550.35 49
2550.46 42
2550.58 36
2550.70 31
2550.81 27
2550.93 22
2551.04 17
2551.16 10
2551.28 2
2551.39 0
2551.51 0
2551.62 0
2551.74 0
2551.85 0
2551.97 0
2552.09 0
2552.20 0
2552.32 10
2552.43 22
2552.55 33
2552.67 43
2552.78 52
2552.90 58
2553.01 63
2553.13 65
2553.24 65
2553.36 62
2553.48 57
2553.59 50
2553.71 42
2553.82 33
2553.94 25
2554.06 18
2554.17 13
2554.29 10
2554.40 9
2554.52 8
2554.63 8
2554.75 9
2554.87 10
2554.98 11
2555.10 13
2555.21 16
2555.33 20
2555.45 25
2555.56 31
2555.68 36
2555.79 40
2555.91 42
2556.03 42
2556.14 41
2556.26 37
2556.37 33
2556.49 29
2556.61 25
2556.72 22
2556.84 21
2556.95 21
2557.07 23
2557.19 26
2557.30 31
2557.42 37
2557.53 45
2557.65 52
2557.77 58
2557.88 63
2558.00 65
2558.11 64
2558.23 62
2558.34 59
2558.46 57
2558.58 57
2558.69 59
2558.81 64
2558.92 69
2559.04 74
2559.16 78
2559.27 80
2559.39 80
2559.50 78
2559.62 75
2559.74 72
2559.85 69
2559.97 66
2560.08 62
2560.20 58
2560.32 54
2560.43 50
2560.55 48
2560.67 47
2560.78 48
2560.90 52
2561.01 57
2561.13 62
2561.25 67
2561.36 72
2561.48 77
2561.59 81
2561.71 85
2561.83 90
2561.94 95
2562.06 100
2562.17 105
2562.29 109
2562.41 112
2562.52 114
2562.64 114
2562.75 113
2562.87 110
2562.99 107
2563.10 103
2563.22 98
2563.33 94
2563.45 89
2563.57 85
2563.68 81
2563.80 79
2563.92 78
2564.03 77
2564.15 77
2564.26 75
2564.38 74
2564.50 72
2564.61 71
2564.73 71
2564.84 73
2564.96 77
2565.08 81
2565.19 85
2565.31 87
2565.42 87
2565.54 84
2565.66 79
2565.77 73
2565.89 68
2566.01 65
2566.12 65
2566.24 65
2566.35 67
2566.47 68
2566.59 68
2566.70 67
2566.82 65
2566.93 63
2567.05 61
2567.17 60
2567.28 59
2567.40 58
2567.52 56
2567.63 54
2567.75 51
2567.86 47
2567.98 42
2568.10 38
2568.21 35
2568.33 32
2568.45 32
2568.56 32
2568.68 34
2568.79 37
2568.91 41
2569.03 43
2569.14 45
2569.26 47
2569.37 47
2569.49 48
2569.61 49
2569.72 51
2569.84 55
2569.96 59
2570.07 65
2570.19 71
2570.30 78
2570.42 86
2570.54 94
2570.65 102
2570.77 109
2570.89 115
2571.00 118
2571.12 118
2571.23 116
2571.35 112
2571.47 107
2571.58 101
2571.70 95
2571.82 89
2571.93 83
2572.05 77
2572.17 72
2572.28 67
2572.40 63
2572.51 60
2572.63 58
2572.75 57
2572.86 55
2572.98 53
2573.10 51
2573.21 47
2573.33 44
2573.44 41
2573.56 40
2573.68 41
2573.79 43
2573.91 48
2574.03 54
2574.14 59
2574.26 63
2574.38 66
2574.49 66
2574.61 65
2574.72 61
2574.84 58
2574.96 53
2575.07 49
2575.19 45
2575.31 42
2575.42 38
2575.54 35
2575.66 34
2575.77 34
2575.89 36
2576.00 40
2576.12 44
2576.24 48
2576.35 51
2576.47 51
2576.59 48
2576.70 44
2576.82 39
2576.94 33
2577.05 29
2577.17 26
2577.28 24
2577.40 22
2577.52 21
2577.63 20
2577.75 19
2577.87 18
2577.98 18
2578.10 18
2578.22 19
2578.33 20
2578.45 21
2578.57 21
2578.68 21
2578.80 20
2578.91 19
2579.03 17
2579.15 17
2579.26 16
2579.38 17
2579.50 18
2579.61 20
2579.73 22
2579.85 25
2579.96 29
2580.08 32
2580.20 35
2580.31 37
2580.43 38
2580.55 38
2580.66 38
2580.78 37
2580.89 38
2581.01 39
2581.13 42
2581.24 44
2581.36 48
2581.48 51
2581.59 53
2581.71 55
2581.83 58
2581.94 61
2582.06 64
2582.18 67
2582.29 70
2582.41 73
2582.53 74
2582.64 75
2582.76 75
2582.88 74
2582.99 74
2583.11 73
2583.22 72
2583.34 70
2583.46 68
2583.57 65
2583.69 61
2583.81 57
2583.92 54
2584.04 52
2584.16 51
2584.27 52
2584.39 54
2584.51 57
2584.62 61
2584.74 64
2584.86 67
2584.97 68
2585.09 69
2585.21 68
2585.32 68
2585.44 67
2585.56 67
2585.67 68
2585.79 70
2585.91 72
2586.02 74
2586.14 76
2586.26 76
2586.37 76
2586.49 73
2586.61 69
2586.72 64
2586.84 58
2586.96 53
2587.07 48
2587.19 44
2587.31 41
2587.42 40
2587.54 40
2587.66 42
2587.77 44
2587.89 45
2588.01 47
2588.12 48
2588.24 49
2588.36 48
2588.47 47
2588.59 45
2588.71 43
2588.82 42
2588.94 42
2589.06 43
2589.17 46
2589.29 51
2589.41 56
2589.52 62
2589.64 66
2589.76 70
2589.87 71
2589.99 70
2590.11 67
2590.22 63
2590.34 57
2590.46 52
2590.57 47
2590.69 42
2590.81 38
2590.92 35
2591.04 34
2591.16 34
2591.27 36
2591.39 39
2591.51 42
2591.62 45
2591.74 48
2591.86 48
2591.97 47
2592.09 43
2592.21 38
2592.32 31
2592.44 23
2592.56 14
2592.67 7
2592.79 0
2592.91 0
2593.02 0
2593.14 0
2593.26 0
2593.37 0
2593.49 0
2593.61 0
2593.72 0
2593.84 1
2593.96 3
2594.07 6
2594.19 10
2594.31 14
2594.43 19
2594.54 23
2594.66 25
2594.78 25
2594.89 25
2595.01 24
2595.13 23
2595.24 23
2595.36 24
2595.48 26
2595.59 29
2595.71 31
2595.83 33
2595.94 35
2596.06 36
2596.18 38
2596.29 40
2596.41 43
2596.53 45
2596.64 46
2596.76 47
2596.88 47
2597.00 46
2597.11 44
2597.23 43
2597.35 44
2597.46 46
2597.58 49
2597.70 54
2597.81 60
2597.93 66
2598.05 73
2598.16 79
2598.28 85
2598.40 88
2598.51 89
2598.63 89
2598.75 87
2598.87 84
2598.98 81
2599.10 79
2599.22 79
2599.33 79
2599.45 80
2599.57 81
2599.68 81
2599.80 80
2599.92 78
2600.03 74
2600.15 70
2600.27 65
2600.39 60
2600.50 56
2600.62 53
2600.74 51
2600.85 51
2600.97 51
2601.09 53
2601.20 54
2601.32 55
2601.44 56
2601.55 56
2601.67 56
2601.79 56
2601.91 56
2602.02 55
2602.14 54
2602.26 52
2602.37 49
2602.49 47
2602.61 45
2602.72 44
2602.84 44
2602.96 46
2603.08 48
2603.19 51
2603.31 54
2603.43 55
2603.54 55
2603.66 52
2603.78 48
2603.89 43
2604.01 38
2604.13 34
2604.25 31
2604.36 30
2604.48 32
2604.60 34
2604.71 37
2604.83 41
2604.95 44
2605.06 46
2605.18 48
2605.30 48
2605.42 49
2605.53 49
2605.65 48
2605.77 46
2605.88 44
2606.00 40
2606.12 34
2606.23 28
2606.35 21
2606.47 15
2606.59 10
2606.70 9
2606.82 11
2606.94 15
2607.05 22
2607.17 29
2607.29 35
2607.41 38
2607.52 39
2607.64 36
2607.76 32
2607.87 26
2607.99 21
2608.11 17
2608.23 14
2608.34 12
2608.46 11
2608.58 12
2608.69 15
2608.81 19
2608.93 25
2609.05 32
2609.16 39
2609.28 45
2609.40 51
2609.51 54
2609.63 57
2609.75 58
2609.87 60
2609.98 61
2610.10 62
2610.22 62
2610.33 62
2610.45 60
2610.57 58
2610.69 55
2610.80 53
2610.92 54
2611.04 58
2611.15 66
2611.27 78
2611.39 92
2611.51 106
2611.62 120
2611.74 131
2611.86 139
2611.97 142
2612.09 141
2612.21 137
2612.33 131
2612.44 123
2612.56 116
2612.68 109
2612.79 102
2612.91 95
2613.03 89
2613.15 83
2613.26 78
2613.38 75
2613.50 73
2613.62 73
2613.73 75
2613.85 79
2613.97 84
2614.08 89
2614.20 94
2614.32 97
2614.44 98
2614.55 97
2614.67 95
2614.79 92
2614.90 89
2615.02 86
2615.14 84
2615.26 82
2615.37 80
2615.49 78
2615.61 76
2615.73 72
2615.84 67
2615.96 62
2616.08 58
2616.19 55
2616.31 53
2616.43 53
2616.55 54
2616.66 55
2616.78 55
2616.90 55
2617.02 55
2617.13 54
2617.25 54
2617.37 54
2617.48 56
2617.60 59
2617.72 63
2617.84 66
2617.95 69
2618.07 71
2618.19 72
2618.31 73
2618.42 72
2618.54 71
2618.66 70
2618.78 69
2618.89 68
2619.01 68
2619.13 67
2619.24 68
2619.36 68
2619.48 70
2619.60 71
2619.71 74
2619.83 76
2619.95 78
2620.07 79
2620.18 80
2620.30 79
2620.42 76
2620.54 73
2620.65 68
2620.77 62
2620.89 56
2621.01 50
2621.12 44
2621.24 38
2621.36 33
2621.48 29
2621.59 25
2621.71 21
2621.83 18
2621.94 14
2622.06 10
2622.18 7
2622.30 5
2622.41 4
2622.53 6
2622.65 10
2622.77 16
2622.88 21
2623.00 25
2623.12 27
2623.24 27
2623.35 26
2623.47 25
2623.59 24
2623.71 25
2623.82 27
2623.94 30
2624.06 32
2624.18 34
2624.29 35
2624.41 35
2624.53 36
2624.65 37
2624.76 39
2624.88 42
2625.00 46
2625.12 49
2625.23 52
2625.35 53
2625.47 52
2625.59 49
2625.70 46
2625.82 42
2625.94 39
2626.06 36
2626.17 34
2626.29 32
2626.41 32
2626.53 32
2626.64 31
2626.76 30
2626.88 29
2627.00 27
2627.11 24
2627.23 21
2627.35 18
2627.47 15
2627.58 11
2627.70 7
2627.82 4
2627.94 0
2628.05 0
2628.17 0
2628.29 1
2628.41 7
2628.52 14
2628.64 22
2628.76 29
2628.88 35
2628.99 40
2629.11 43
2629.23 45
2629.35 46
2629.46 48
2629.58 50
2629.70 52
2629.82 54
2629.94 55
2630.05 56
2630.17 56
2630.29 56
2630.41 54
2630.52 52
2630.64 49
2630.76 44
2630.88 39
2630.99 33
2631.11 28
2631.23 23
2631.35 20
2631.46 18
2631.58 19
2631.70 21
2631.82 25
2631.93 30
2632.05 36
2632.17 43
2632.29 48
2632.41 52
2632.52 54
2632.64 54
2632.76 52
2632.88 49
2632.99 44
2633.11 40
2633.23 37
2633.35 35
2633.46 34
2633.58 34
2633.70 35
2633.82 38
2633.93 42
2634.05 47
2634.17 53
2634.29 60
2634.41 66
2634.52 71
2634.64 74
2634.76 75
2634.88 73
2634.99 70
2635.11 66
2635.23 63
2635.35 60
2635.46 59
2635.58 58
2635.70 59
2635.82 60
2635.94 64
2636.05 70
2636.17 78
2636.29 86
2636.41 94
2636.52 101
2636.64 105
2636.76 107
2636.88 107
2637.00 106
2637.11 105
2637.23 104
2637.35 104
2637.47 104
2637.58 103
2637.70 100
2637.82 97
2637.94 93
2638.06 90
2638.17 88
2638.29 89
2638.41 92
2638.53 97
2638.64 102
2638.76 108
2638.88 114
2639.00 118
2639.12 121
2639.23 123
2639.35 122
2639.47 120
2639.59 117
2639.70 112
2639.82 106
2639.94 101
2640.06 96
2640.18 92
2640.29 90
2640.41 89
2640.53 90
2640.65 92
2640.76 94
2640.88 97
2641.00 100
2641.12 103
2641.24 106
2641.35 109
2641.47 110
2641.59 110
2641.71 109
2641.83 108
2641.94 105
2642.06 102
2642.18 99
2642.30 95
2642.41 92
2642.53 89
2642.65 85
2642.77 83
2642.89 80
2643.00 79
2643.12 78
2643.24 78
2643.36 78
2643.48 78
2643.59 77
2643.71 76
2643.83 74
2643.95 71
2644.07 69
2644.18 66
2644.30 65
2644.42 65
2644.54 66
2644.65 69
2644.77 72
2644.89 75
2645.01 78
2645.13 79
2645.24 79
2645.36 78
2645.48 75
2645.60 71
2645.72 68
2645.83 66
2645.95 65
2646.07 67
2646.19 70
2646.31 74
2646.42 79
2646.54 82
2646.66 84
2646.78 83
2646.90 79
2647.01 74
2647.13 69
2647.25 65
2647.37 63
2647.49 65
2647.60 70
2647.72 78
2647.84 87
2647.96 96
2648.08 104
2648.19 110
2648.31 113
2648.43 115
2648.55 114
2648.67 112
2648.78 109
2648.90 106
2649.02 102
2649.14 99
2649.26 96
2649.37 92
2649.49 90
2649.61 88
2649.73 87
2649.85 85
2649.96 84
2650.08 82
2650.20 79
2650.32 75
2650.44 70
2650.55 65
2650.67 60
2650.79 57
2650.91 55
2651.03 54
2651.14 55
2651.26 56
2651.38 59
2651.50 62
2651.62 66
2651.73 71
2651.85 76
2651.97 82
2652.09 88
2652.21 93
2652.33 97
2652.44 101
2652.56 104
2652.68 107
2652.80 108
2652.92 108
2653.03 107
2653.15 104
2653.27 99
2653.39 92
2653.51 85
2653.62 77
2653.74 70
2653.86 64
2653.98 59
2654.10 56
2654.22 54
2654.33 53
2654.45 52
2654.57 51
2654.69 49
2654.81 48
2654.92 46
2655.04 43
2655.16 41
2655.28 38
2655.40 36
2655.51 34
2655.63 32
2655.75 30
2655.87 30
2655.99 29
2656.11 30
2656.22 30
2656.34 30
2656.46 30
2656.58 29
2656.70 27
2656.81 25
2656.93 22
2657.05 19
2657.17 15
2657.29 11
2657.41 7
2657.52 2
2657.64 0
2657.76 0
2657.88 0
2658.00 0
2658.11 0
2658.23 0
2658.35 0
2658.47 0
2658.59 1
2658.71 4
2658.82 6
2658.94 9
2659.06 12
2659.18 17
2659.30 22
2659.42 28
2659.53 33
2659.65 38
2659.77 40
2659.89 39
2660.01 36
2660.13 31
2660.24 25
2660.36 19
2660.48 13
2660.60 8
2660.72 5
2660.83 3
2660.95 3
2661.07 4
2661.19 6
2661.31 8
2661.43 9
2661.54 8
2661.66 6
2661.78 4
2661.90 1
2662.02 0
2662.14 0
2662.25 0
2662.37 0
2662.49 1
2662.61 3
2662.73 5
2662.85 5
2662.96 5
2663.08 3
2663.20 1
2663.32 0
2663.44 0
2663.56 0
2663.67 0
2663.79 0
2663.91 0
2664.03 1
2664.15 4
2664.27 8
2664.38 11
2664.50 13
2664.62 16
2664.74 17
2664.86 19
2664.98 21
2665.09 23
2665.21 26
2665.33 28
2665.45 29
2665.57 30
2665.69 30
2665.80 30
2665.92 29
2666.04 27
2666.16 25
2666.28 24
2666.40 23
2666.52 23
2666.63 26
2666.75 30
2666.87 36
2666.99 43
2667.11 51
2667.23 58
2667.34 64
2667.46 68
2667.58 70
2667.70 70
2667.82 67
2667.94 63
2668.05 57
2668.17 52
2668.29 46
2668.41 42
2668.53 38
2668.65 34
2668.77 32
2668.88 30
2669.00 28
2669.12 26
2669.24 24
2669.36 22
2669.48 20
2669.59 17
2669.71 15
2669.83 13
2669.95 12
2670.07 12
2670.19 13
2670.31 16
2670.42 19
2670.54 24
2670.66 28
2670.78 32
2670.90 36
2671.02 40
2671.14 43
2671.25 46
2671.37 48
2671.49 51
2671.61 53
2671.73 54
2671.85 56
2671.96 56
2672.08 57
2672.20 58
2672.32 59
2672.44 60
2672.56 63
2672.68 66
2672.79 69
2672.91 73
2673.03 76
2673.15 79
2673.27 81
2673.39 81
2673.51 80
2673.62 79
2673.74 77
2673.86 74
2673.98 71
2674.10 69
2674.22 66
2674.34 63
2674.45 60
2674.57 57
2674.69 54
2674.81 53
2674.93 52
2675.05 52
2675.17 52
2675.28 52
2675.40 52
2675.52 51
2675.64 49
2675.76 48
2675.88 48
2676.00 50
2676.12 54
2676.23 60
2676.35 67
2676.47 74
2676.59 80
2676.71 85
2676.83 87
2676.95 88
2677.06 88
2677.18 87
2677.30 86
2677.42 84
2677.54 82
2677.66 81
2677.78 81
2677.89 81
2678.01 82
2678.13 84
2678.25 87
2678.37 90
2678.49 91
2678.61 91
2678.73 90
2678.84 86
2678.96 81
2679.08 75
2679.20 68
2679.32 61
2679.44 53
2679.56 46
2679.67 40
2679.79 35
2679.91 31
2680.03 30
2680.15 32
2680.27 36
2680.39 41
2680.51 47
2680.62 53
2680.74 57
2680.86 59
2680.98 58
2681.10 55
2681.22 50
2681.34 45
2681.46 41
2681.57 38
2681.69 37
2681.81 37
2681.93 40
2682.05 43
2682.17 46
2682.29 49
2682.41 52
2682.52 53
2682.64 52
2682.76 51
2682.88 47
2683.00 43
2683.12 38
2683.24 33
2683.36 27
2683.47 22
2683.59 17
2683.71 13
2683.83 10
2683.95 8
2684.07 8
2684.19 10
2684.31 13
2684.43 18
2684.54 22
2684.66 27
2684.78 31
2684.90 33
2685.02 33
2685.14 31
2685.26 26
2685.38 20
2685.49 13
2685.61 5
2685.73 0
2685.85 0
2685.97 0
2686.09 0
2686.21 0
2686.33 8
2686.45 18
2686.56 29
2686.68 39
2686.80 46
2686.92 51
2687.04 52
2687.16 50
2687.28 45
2687.40 38
2687.51 31
2687.63 23
2687.75 17
2687.87 13
2687.99 10
2688.11 10
2688.23 11
2688.35 14
2688.47 17
2688.58 21
2688.70 24
2688.82 27
2688.94 30
2689.06 33
2689.18 34
2689.30 36
2689.42 36
2689.54 37
2689.66 36
2689.77 36
2689.89 35
2690.01 33
2690.13 31
2690.25 29
2690.37 26
2690.49 23
2690.61 20
2690.73 18
2690.84 16
2690.96 14
2691.08 14
2691.20 15
2691.32 17
2691.44 20
2691.56 22
2691.68 24
2691.80 25
2691.92 26
2692.03 26
2692.15 27
2692.27 29
2692.39 31
2692.51 35
2692.63 39
2692.75 43
2692.87 47
2692.99 51
2693.10 52
2693.22 53
2693.34 52
2693.46 51
2693.58 49
2693.70 45
2693.82 42
2693.94 38
2694.06 34
2694.18 30
2694.29 26
2694.41 23
2694.53 20
2694.65 18
2694.77 16
2694.89 15
2695.01 13
2695.13 12
2695.25 11
2695.37 11
2695.49 11
2695.60 12
2695.72 13
2695.84 15
2695.96 17
2696.08 18
2696.20 19
2696.32 18
2696.44 16
2696.56 13
2696.68 9
2696.80 6
2696.91 4
2697.03 3
2697.15 4
2697.27 6
2697.39 8
2697.51 10
2697.63 12
2697.75 13
2697.87 12
2697.99 10
2698.11 7
2698.22 2
2698.34 0
2698.46 0
2698.58 0
2698.70 0
2698.82 0
2698.94 0
2699.06 0
2699.18 3
2699.30 10
2699.42 16
2699.53 19
2699.65 20
2699.77 18
2699.89 15
2700.01 10
2700.13 7
2700.25 4
2700.37 3
2700.49 3
2700.61 5
2700.73 8
2700.85 11
2700.96 14
2701.08 16
2701.20 16
2701.32 16
2701.44 15
2701.56 14
2701.68 12
2701.80 10
2701.92 9
2702.04 7
2702.16 6
2702.28 5
2702.39 5
2702.51 6
2702.63 9
2702.75 13
2702.87 18
2702.99 23
2703.11 29
2703.23 35
2703.35 40
2703.47 44
2703.59 48
2703.71 51
2703.83 54
2703.94 56
2704.06 56
2704.18 56
2704.30 56
2704.42 56
2704.54 56
2704.66 58
2704.78 60
2704.90 64
2705.02 69
2705.14 74
2705.26 79
2705.38 83
2705.49 86
2705.61 87
2705.73 85
2705.85 81
2705.97 76
2706.09 69
2706.21 62
2706.33 56
2706.45 50
2706.57 47
2706.69 46
2706.81 47
2706.93 50
2707.05 55
2707.17 62
2707.28 70
2707.40 78
2707.52 87
2707.64 94
2707.76 100
2707.88 105
2708.00 107
2708.12 107
2708.24 105
2708.36 102
2708.48 100
2708.60 97
2708.72 96
2708.84 95
2708.95 96
2709.07 97
2709.19 99
2709.31 100
2709.43 101
2709.55 102
2709.67 103
2709.79 102
2709.91 100
2710.03 97
2710.15 93
2710.27 88
2710.39 82
2710.51 78
2710.63 75
2710.75 74
2710.86 75
2710.98 77
2711.10 78
2711.22 77
2711.34 75
2711.46 71
2711.58 65
2711.70 59
2711.82 54
2711.94 51
2712.06 49
2712.18 49
2712.30 51
2712.42 53
2712.54 54
2712.66 54
2712.78 53
2712.89 50
2713.01 47
2713.13 44
2713.25 42
2713.37 41
2713.49 41
2713.61 43
2713.73 46
2713.85 49
2713.97 53
2714.09 57
2714.21 61
2714.33 65
2714.45 69
2714.57 74
2714.69 78
2714.81 82
2714.93 87
2715.05 91
2715.16 95
2715.28 97
2715.40 98
2715.52 97
2715.64 94
2715.76 89
2715.88 83
2716.00 76
2716.12 68
2716.24 61
2716.36 54
2716.48 47
2716.60 41
2716.72 35
2716.84 30
2716.96 26
2717.08 24
2717.20 24
2717.32 26
2717.44 31
2717.55 39
2717.67 48
2717.79 59
2717.91 70
2718.03 80
2718.15 88
2718.27 93
2718.39 94
2718.51 91
2718.63 85
2718.75 76
2718.87 66
2718.99 56
2719.11 47
2719.23 40
2719.35 35
2719.47 31
2719.59 29
2719.71 29
2719.83 29
2719.95 31
2720.07 32
2720.19 34
2720.30 36
2720.42 37
2720.54 39
2720.66 41
2720.78 42
2720.90 44
2721.02 45
2721.14 47
2721.26 48
2721.38 50
2721.50 51
2721.62 53
2721.74 55
2721.86 56
2721.98 58
2722.10 59
2722.22 60
2722.34 59
2722.46 58
2722.58 56
2722.70 53
2722.82 49
2722.94 44
2723.06 38
2723.18 33
2723.30 27
2723.42 22
2723.54 17
2723.65 13
2723.77 9
2723.89 8
2724.01 9
2724.13 12
2724.25 18
2724.37 25
2724.49 34
2724.61 42
2724.73 50
2724.85 56
2724.97 60
2725.09 62
2725.21 62
2725.33 61
2725.45 59
2725.57 57
2725.69 55
2725.81 54
2725.93 54
2726.05 55
2726.17 57
2726.29 59
2726.41 62
2726.53 64
2726.65 64
2726.77 63
2726.89 60
2727.01 56
2727.13 51
2727.25 47
2727.37 44
2727.49 42
2727.61 41
2727.73 42
2727.84 43
2727.96 46
2728.08 49
2728.20 52
2728.32 55
2728.44 59
2728.56 63
2728.68 67
2728.80 71
2728.92 75
2729.04 78
2729.16 82
2729.28 86
2729.40 89
2729.52 94
2729.64 98
2729.76 103
2729.88 107
2730.00 111
2730.12 114
2730.24 114
2730.36 112
2730.48 108
2730.60 100
2730.72 91
2730.84 82
2730.96 72
2731.08 64
2731.20 58
2731.32 52
2731.44 48
2731.56 45
2731.68 43
2731.80 42
2731.92 42
2732.04 43
2732.16 47
2732.28 52
2732.40 58
2732.52 65
2732.64 71
2732.76 76
2732.88 79
2733.00 80
2733.12 80
2733.24 79
2733.36 77
2733.48 76
2733.60 74
2733.72 71
2733.84 67
2733.96 62
2734.08 55
2734.20 48
2734.32 41
2734.44 36
2734.56 33
2734.68 33
2734.80 38
2734.92 45
2735.04 54
2735.16 65
2735.28 75
2735.40 85
2735.52 93
2735.64 100
2735.75 105
2735.87 108
2735.99 111
2736.11 113
2736.23 116
2736.35 120
2736.47 125
2736.59 131
2736.71 138
2736.83 145
2736.95 151
2737.07 157
2737.19 162
2737.31 167
2737.43 170
2737.55 173
2737.67 176
2737.79 178
2737.91 180
2738.03 181
2738.15 182
2738.27 181
2738.39 180
2738.51 177
2738.63 173
2738.75 167
2738.87 162
2738.99 156
2739.11 150
2739.23 146
2739.35 142
2739.47 138
2739.59 135
2739.71 132
2739.83 129
2739.95 127
2740.07 127
2740.19 129
2740.31 133
2740.43 139
2740.55 145
2740.67 152
2740.79 158
2740.91 162
2741.03 164
2741.15 164
2741.27 162
2741.39 159
2741.52 155
2741.64 151
2741.76 147
2741.88 144
2742.00 141
2742.12 138
2742.24 134
2742.36 130
2742.48 124
2742.60 117
2742.72 109
2742.84 100
2742.96 92
2743.08 84
2743.20 77
2743.32 73
2743.44 72
2743.56 74
2743.68 77
2743.80 82
2743.92 87
2744.04 91
2744.16 93
2744.28 91
2744.40 88
2744.52 81
2744.64 73
2744.76 65
2744.88 57
2745.00 52
2745.12 49
2745.24 49
2745.36 53
2745.48 60
2745.60 68
2745.72 77
2745.84 83
2745.96 87
2746.08 87
2746.20 84
2746.32 80
2746.44 76
2746.56 73
2746.68 71
2746.80 71
2746.92 71
2747.04 72
2747.16 71
2747.28 68
2747.40 63
2747.52 57
2747.64 50
2747.76 42
2747.88 34
2748.00 27
2748.12 21
2748.24 17
2748.36 13
2748.48 11
2748.60 10
2748.72 10
2748.84 11
2748.96 13
2749.08 15
2749.20 17
2749.32 19
2749.45 21
2749.57 23
2749.69 26
2749.81 28
2749.93 30
2750.05 33
2750.17 35
2750.29 37
2750.41 40
2750.53 44
2750.65 49
2750.77 55
2750.89 62
2751.01 69
2751.13 75
2751.25 80
2751.37 83
2751.49 85
2751.61 86
2751.73 85
2751.85 85
2751.97 84
2752.09 84
2752.21 83
2752.33 83
2752.45 83
2752.57 83
2752.69 85
2752.81 87
2752.93 89
2753.05 91
2753.17 92
2753.29 93
2753.41 92
2753.53 90
2753.65 88
2753.78 87
2753.90 88
2754.02 91
2754.14 97
2754.26 104
2754.38 112
2754.50 119
2754.62 125
2754.74 128
2754.86 129
2754.98 126
2755.10 120
2755.22 112
2755.34 104
2755.46 95
2755.58 87
2755.70 79
2755.82 72
2755.94 65
2756.06 58
2756.18 52
2756.30 46
2756.42 42
2756.54 39
2756.66 37
2756.78 36
2756.90 36
2757.03 35
2757.15 34
2757.27 32
2757.39 29
2757.51 26
2757.63 23
2757.75 21
2757.87 20
2757.99 21
2758.11 22
2758.23 25
2758.35 28
2758.47 31
2758.59 34
2758.71 37
2758.83 39
2758.95 41
2759.07 43
2759.19 44
2759.31 45
2759.43 45
2759.55 44
2759.67 43
2759.80 42
2759.92 40
2760.04 39
2760.16 39
2760.28 39
2760.40 40
2760.52 42
2760.64 43
2760.76 43
2760.88 42
2761.00 40
2761.12 36
2761.24 32
2761.36 28
2761.48 25
2761.60 23
2761.72 23
2761.84 24
2761.96 25
2762.08 26
2762.21 26
2762.33 25
2762.45 23
2762.57 21
2762.69 20
2762.81 20
2762.93 21
2763.05 24
2763.17 28
2763.29 31
2763.41 34
2763.53 36
2763.65 36
2763.77 35
2763.89 33
2764.01 30
2764.13 28
2764.25 28
2764.37 27
2764.50 27
2764.62 26
2764.74 24
2764.86 22
2764.98 18
2765.10 13
2765.22 8
2765.34 2
2765.46 0
2765.58 0
2765.70 0
2765.82 0
2765.94 0
2766.06 0
2766.18 0
2766.30 0
2766.42 3
2766.55 9
2766.67 15
2766.79 22
2766.91 30
2767.03 39
2767.15 47
2767.27 56
2767.39 64
2767.51 69
2767.63 71
2767.75 70
2767.87 64
2767.99 55
2768.11 44
2768.23 33
2768.35 23
2768.48 16
2768.60 12
2768.72 11
2768.84 13
2768.96 17
2769.08 21
2769.20 24
2769.32 26
2769.44 27
2769.56 28
2769.68 29
2769.80 31
2769.92 32
2770.04 33
2770.16 33
2770.29 33
2770.41 33
2770.53 32
2770.65 30
2770.77 30
2770.89 30
2771.01 30
2771.13 30
2771.25 30
2771.37 30
2771.49 29
2771.61 27
2771.73 26
2771.85 24
2771.98 24
2772.10 25
2772.22 28
2772.34 31
2772.46 35
2772.58 39
2772.70 43
2772.82 47
2772.94 50
2773.06 52
2773.18 54
2773.30 55
2773.42 56
2773.55 56
2773.67 56
2773.79 57
2773.91 59
2774.03 61
2774.15 65
2774.27 72
2774.39 80
2774.51 90
2774.63 101
2774.75 112
2774.87 123
2774.99 132
2775.12 140
2775.24 146
2775.36 152
2775.48 156
2775.60 161
2775.72 165
2775.84 168
2775.96 171
2776.08 173
2776.20 175
2776.32 176
2776.44 176
2776.57 175
2776.69 173
2776.81 170
2776.93 165
2777.05 158
2777.17 148
2777.29 137
2777.41 124
2777.53 110
2777.65 98
2777.77 86
2777.89 76
2778.02 68
2778.14 63
2778.26 59
2778.38 58
2778.50 58
2778.62 61
2778.74 65
2778.86 71
2778.98 76
2779.10 81
2779.22 85
2779.34 86
2779.47 85
2779.59 83
2779.71 79
2779.83 75
2779.95 73
2780.07 72
2780.19 73
2780.31 76
2780.43 80
2780.55 84
2780.67 88
2780.80 89
2780.92 89
2781.04 88
2781.16 85
2781.28 82
2781.40 78
2781.52 75
2781.64 71
2781.76 67
2781.88 62
2782.01 56
2782.13 51
2782.25 45
2782.37 40
2782.49 37
2782.61 36
2782.73 35
2782.85 36
2782.97 36
2783.09 36
2783.21 36
2783.34 36
2783.46 38
2783.58 40
2783.70 45
2783.82 50
2783.94 54
2784.06 58
2784.18 59
2784.30 58
2784.42 56
2784.55 52
2784.67 48
2784.79 45
2784.91 44
2785.03 45
2785.15 47
2785.27 50
2785.39 52
2785.51 53
2785.63 52
2785.76 50
2785.88 47
2786.00 43
2786.12 40
2786.24 38
2786.36 38
2786.48 40
2786.60 43
2786.72 47
2786.85 50
2786.97 52
2787.09 54
2787.21 55
2787.33 55
2787.45 55
2787.57 55
2787.69 54
2787.81 53
2787.93 52
2788.06 51
2788.18 49
2788.30 48
2788.42 47
2788.54 47
2788.66 47
2788.78 47
2788.90 48
2789.02 47
2789.15 47
2789.27 46
2789.39 44
2789.51 43
2789.63 42
2789.75 41
2789.87 41
2789.99 40
2790.11 40
2790.24 39
2790.36 37
2790.48 34
2790.60 32
2790.72 30
2790.84 29
2790.96 29
2791.08 31
2791.20 34
2791.33 39
2791.45 45
2791.57 50
2791.69 53
2791.81 55
2791.93 55
2792.05 53
2792.17 50
2792.30 47
2792.42 45
2792.54 45
2792.66 45
2792.78 47
2792.90 50
2793.02 52
2793.14 53
2793.26 53
2793.39 51
2793.51 49
2793.63 48
2793.75 48
2793.87 51
2793.99 56
2794.11 63
2794.23 71
2794.36 79
2794.48 86
2794.60 91
2794.72 95
2794.84 96
2794.96 96
2795.08 95
2795.20 93
2795.33 91
2795.45 88
2795.57 86
2795.69 84
2795.81 83
2795.93 82
2796.05 81
2796.17 80
2796.30 79
2796.42 76
2796.54 72
2796.66 68
2796.78 63
2796.90 58
2797.02 54
2797.14 50
2797.27 48
2797.39 47
2797.51 46
2797.63 47
2797.75 48
2797.87 50
2797.99 53
2798.11 56
2798.24 60
2798.36 63
2798.48 66
2798.60 69
2798.72 70
2798.84 70
2798.96 69
2799.09 68
2799.21 68
2799.33 67
2799.45 68
2799.57 69
2799.69 71
2799.81 75
2799.93 81
2800.06 89
2800.18 99
2800.30 112
2800.42 126
2800.54 140
2800.66 153
2800.78 165
2800.91 173
2801.03 179
2801.15 183
2801.27 188
2801.39 194
2801.51 203
2801.63 216
2801.75 234
2801.88 255
2802.00 279
2802.12 301
2802.24 321
2802.36 336
2802.48 345
2802.60 347
2802.73 345
2802.85 339
2802.97 331
2803.09 324
2803.21 317
2803.33 312
2803.45 308
2803.58 304
2803.70 299
2803.82 291
2803.94 282
2804.06 271
2804.18 258
2804.30 244
2804.43 230
2804.55 217
2804.67 206
2804.79 196
2804.91 187
2805.03 179
2805.15 172
2805.28 164
2805.40 156
2805.52 146
2805.64 135
2805.76 123
2805.88 111
2806.00 98
2806.13 86
2806.25 74
2806.37 63
2806.49 54
2806.61 46
2806.73 39
2806.85 34
2806.98 30
2807.10 27
2807.22 26
2807.34 25
2807.46 24
2807.58 24
2807.71 24
2807.83 24
2807.95 26
2808.07 27
2808.19 30
2808.31 33
2808.43 36
2808.56 39
2808.68 40
2808.80 40
2808.92 39
2809.04 36
2809.16 32
2809.29 28
2809.41 24
2809.53 20
2809.65 17
2809.77 16
2809.89 15
2810.01 17
2810.14 20
2810.26 26
2810.38 33
2810.50 42
2810.62 50
2810.74 59
2810.87 66
2810.99 72
2811.11 74
2811.23 75
2811.35 73
2811.47 69
2811.59 64
2811.72 58
2811.84 52
2811.96 45
2812.08 39
2812.20 32
2812.32 26
2812.45 20
2812.57 16
2812.69 15
2812.81 15
2812.93 17
2813.05 20
2813.18 24
2813.30 29
2813.42 32
2813.54 34
2813.66 37
2813.78 39
2813.91 42
2814.03 45
2814.15 49
2814.27 54
2814.39 58
2814.51 61
2814.64 64
2814.76 65
2814.88 67
2815.00 68
2815.12 70
2815.24 71
2815.37 73
2815.49 76
2815.61 78
2815.73 79
2815.85 80
2815.97 81
2816.10 81
2816.22 80
2816.34 79
2816.46 77
2816.58 76
2816.70 74
2816.83 73
2816.95 72
2817.07 71
2817.19 70
2817.31 68
2817.43 66
2817.56 62
2817.68 57
2817.80 50
2817.92 44
2818.04 37
2818.16 32
2818.29 28
2818.41 27
2818.53 29
2818.65 34
2818.77 40
2818.90 47
2819.02 55
2819.14 61
2819.26 66
2819.38 69
2819.50 70
2819.63 69
2819.75 67
2819.87 64
2819.99 60
2820.11 55
2820.23 50
2820.36 44
2820.48 39
2820.60 35
2820.72 32
2820.84 30
2820.97 29
2821.09 29
2821.21 29
2821.33 29
2821.45 29
2821.57 28
2821.70 29
2821.82 30
2821.94 32
2822.06 35
2822.18 40
2822.31 46
2822.43 51
2822.55 55
2822.67 58
2822.79 59
2822.91 59
2823.04 58
2823.16 58
2823.28 58
2823.40 60
2823.52 62
2823.65 65
2823.77 66
2823.89 66
2824.01 65
2824.13 63
2824.25 60
2824.38 58
2824.50 56
2824.62 54
2824.74 53
2824.86 52
2824.99 50
2825.11 47
2825.23 43
2825.35 39
2825.47 35
2825.60 32
2825.72 29
2825.84 28
2825.96 27
2826.08 27
2826.20 28
2826.33 29
2826.45 31
2826.57 33
2826.69 36
2826.81 39
2826.94 41
2827.06 43
2827.18 44
2827.30 45
2827.42 46
2827.55 47
2827.67 48
2827.79 49
2827.91 50
2828.03 51
2828.16 51
2828.28 52
2828.40 54
2828.52 56
2828.64 60
2828.77 64
2828.89 68
2829.01 70
2829.13 71
2829.25 69
2829.38 65
2829.50 59
2829.62 53
2829.74 47
2829.86 42
2829.99 39
2830.11 37
2830.23 37
2830.35 37
2830.47 36
2830.60 36
2830.72 36
2830.84 35
2830.96 36
2831.08 37
2831.21 39
2831.33 42
2831.45 44
2831.57 46
2831.69 47
2831.82 47
2831.94 46
2832.06 44
2832.18 42
2832.30 41
2832.43 41
2832.55 42
2832.67 43
2832.79 45
2832.91 47
2833.04 50
2833.16 51
2833.28 52
2833.40 53
2833.52 52
2833.65 51
2833.77 48
2833.89 44
2834.01 40
2834.13 35
2834.26 30
2834.38 25
2834.50 21
2834.62 19
2834.74 18
2834.87 18
2834.99 19
2835.11 21
2835.23 24
2835.36 27
2835.48 29
2835.60 32
2835.72 35
2835.84 39
2835.97 42
2836.09 45
2836.21 48
2836.33 52
2836.45 56
2836.58 59
2836.70 62
2836.82 64
2836.94 64
2837.06 63
2837.19 61
2837.31 58
2837.43 56
2837.55 54
2837.68 53
2837.80 53
2837.92 53
2838.04 54
2838.16 54
2838.29 53
2838.41 52
2838.53 50
2838.65 48
2838.78 46
2838.90 44
2839.02 43
2839.14 42
2839.26 43
2839.39 44
2839.51 46
2839.63 48
2839.75 50
2839.87 51
2840.00 51
2840.12 49
2840.24 47
2840.36 45
2840.49 42
2840.61 40
2840.73 38
2840.85 37
2840.97 36
2841.10 37
2841.22 37
2841.34 38
2841.46 39
2841.59 41
2841.71 41
2841.83 42
2841.95 42
2842.07 43
2842.20 44
2842.32 47
2842.44 50
2842.56 53
2842.69 57
2842.81 59
2842.93 60
2843.05 60
2843.18 58
2843.30 56
2843.42 54
2843.54 52
2843.66 50
2843.79 48
2843.91 46
2844.03 44
2844.15 41
2844.28 38
2844.40 34
2844.52 31
2844.64 28
2844.76 26
2844.89 25
2845.01 25
2845.13 25
2845.25 25
2845.38 24
2845.50 24
2845.62 23
2845.74 24
2845.87 26
2845.99 29
2846.11 35
2846.23 43
2846.36 51
2846.48 60
2846.60 68
2846.72 74
2846.84 77
2846.97 77
2847.09 74
2847.21 68
2847.33 59
2847.46 49
2847.58 39
2847.70 29
2847.82 21
2847.95 15
2848.07 13
2848.19 13
2848.31 17
2848.44 24
2848.56 32
2848.68 41
2848.80 50
2848.92 56
2849.05 61
2849.17 62
2849.29 62
2849.41 59
2849.54 55
2849.66 51
2849.78 48
2849.90 46
2850.03 45
2850.15 45
2850.27 46
2850.39 46
2850.52 46
2850.64 44
2850.76 43
2850.88 41
2851.01 40
2851.13 40
2851.25 42
2851.37 45
2851.50 49
2851.62 55
2851.74 60
2851.86 66
2851.99 70
2852.11 73
2852.23 75
2852.35 75
2852.48 73
2852.60 70
2852.72 67
2852.84 64
2852.97 61
2853.09 59
2853.21 57
2853.33 55
2853.46 54
2853.58 52
2853.70 49
2853.82 46
2853.95 43
2854.07 41
2854.19 40
2854.31 39
2854.44 40
2854.56 42
2854.68 44
2854.80 46
2854.93 49
2855.05 52
2855.17 57
2855.29 61
2855.42 67
2855.54 72
2855.66 78
2855.78 82
2855.91 85
2856.03 87
2856.15 87
2856.27 87
2856.40 86
2856.52 87
2856.64 89
2856.76 92
2856.89 96
2857.01 100
2857.13 104
2857.25 106
2857.38 107
2857.50 106
2857.62 104
2857.74 102
2857.87 101
2857.99 100
2858.11 101
2858.23 102
2858.36 103
2858.48 105
2858.60 106
2858.73 107
2858.85 106
2858.97 105
2859.09 102
2859.22 99
2859.34 96
2859.46 94
2859.58 93
2859.71 94
2859.83 95
2859.95 97
2860.07 99
2860.20 100
2860.32 101
2860.44 100
2860.56 97
2860.69 94
2860.81 90
2860.93 88
2861.06 86
2861.18 86
2861.30 88
2861.42 91
2861.55 95
2861.67 97
2861.79 98
2861.91 97
2862.04 92
2862.16 84
2862.28 75
2862.40 65
2862.53 55
2862.65 47
2862.77 42
2862.90 38
2863.02 36
2863.14 34
2863.26 31
2863.39 28
2863.51 24
2863.63 20
2863.75 15
2863.88 12
2864.00 11
2864.12 11
2864.25 12
2864.37 13
2864.49 13
2864.61 12
2864.74 8
2864.86 2
2864.98 0
2865.10 0
2865.23 0
2865.35 0
2865.47 0
2865.60 0
2865.72 0
2865.84 3
2865.96 12
2866.09 20
2866.21 27
2866.33 33
2866.45 36
2866.58 37
2866.70 36
2866.82 34
2866.95 32
2867.07 31
2867.19 31
2867.31 32
2867.44 33
2867.56 35
2867.68 38
2867.81 40
2867.93 42
2868.05 44
2868.17 46
2868.30 49
2868.42 52
2868.54 55
2868.66 59
2868.79 62
2868.91 66
2869.03 71
2869.16 76
2869.28 83
2869.40 90
2869.52 98
2869.65 104
2869.77 108
2869.89 110
2870.02 108
2870.14 103
2870.26 96
2870.38 88
2870.51 80
2870.63 74
2870.75 71
2870.88 72
2871.00 76
2871.12 84
2871.24 95
2871.37 106
2871.49 117
2871.61 127
2871.74 135
2871.86 140
2871.98 143
2872.10 145
2872.23 146
2872.35 148
2872.47 150
2872.60 151
2872.72 153
2872.84 154
2872.97 154
2873.09 151
2873.21 148
2873.33 142
2873.46 137
2873.58 130
2873.70 124
2873.83 119
2873.95 115
2874.07 112
2874.19 111
2874.32 110
2874.44 110
2874.56 110
2874.69 110
2874.81 110
2874.93 109
2875.06 107
2875.18 105
2875.30 104
2875.42 102
2875.55 100
2875.67 97
2875.79 94
2875.92 89
2876.04 82
2876.16 74
2876.28 65
2876.41 54
2876.53 43
2876.65 34
2876.78 25
2876.90 19
2877.02 16
2877.15 15
2877.27 16
2877.39 20
2877.51 24
2877.64 29
2877.76 33
2877.88 37
2878.01 39
2878.13 41
2878.25 41
2878.38 40
2878.50 39
2878.62 36
2878.74 33
2878.87 30
2878.99 26
2879.11 22
2879.24 18
2879.36 15
2879.48 13
2879.61 12
2879.73 13
2879.85 16
2879.98 20
2880.10 26
2880.22 33
2880.34 40
2880.47 46
2880.59 51
2880.71 55
2880.84 58
2880.96 61
2881.08 65
2881.21 68
2881.33 72
2881.45 76
2881.58 79
2881.70 83
2881.82 86
2881.94 90
2882.07 96
2882.19 104
2882.31 113
2882.44 125
2882.56 136
2882.68 148
2882.81 157
2882.93 165
2883.05 172
2883.18 180
2883.30 189
2883.42 200
2883.55 212
2883.67 225
2883.79 238
2883.91 250
2884.04 259
2884.16 265
2884.28 268
2884.41 268
2884.53 266
2884.65 260
2884.78 252
2884.90 242
2885.02 231
2885.15 220
2885.27 208
2885.39 198
2885.52 188
2885.64 181
2885.76 174
2885.89 169
2886.01 166
2886.13 163
2886.25 162
2886.38 160
2886.50 158
2886.62 155
2886.75 151
2886.87 146
2886.99 139
2887.12 131
2887.24 123
2887.36 114
2887.49 107
2887.61 100
2887.73 94
2887.86 89
2887.98 85
2888.10 83
2888.23 83
2888.35 84
2888.47 87
2888.60 91
2888.72 94
2888.84 97
2888.97 97
2889.09 95
2889.21 90
2889.34 83
2889.46 74
2889.58 65
2889.71 55
2889.83 45
2889.95 36
2890.08 28
2890.20 22
2890.32 19
2890.45 18
2890.57 21
2890.69 25
2890.82 31
2890.94 37
2891.06 41
2891.18 44
2891.31 44
2891.43 42
2891.55 38
2891.68 33
2891.80 28
2891.92 24
2892.05 21
2892.17 19
2892.29 18
2892.42 18
2892.54 17
2892.66 16
2892.79 16
2892.91 16
2893.03 17
2893.16 18
2893.28 19
2893.40 19
2893.53 18
2893.65 16
2893.77 13
2893.90 10
2894.02 8
2894.14 7
2894.27 8
2894.39 11
2894.52 14
2894.64 17
2894.76 19
2894.89 20
2895.01 21
2895.13 22
2895.26 24
2895.38 26
2895.50 29
2895.63 32
2895.75 34
2895.87 34
2896.00 33
2896.12 32
2896.24 31
2896.37 30
2896.49 30
2896.61 32
2896.74 34
2896.86 37
2896.98 39
2897.11 41
2897.23 43
2897.35 43
2897.48 43
2897.60 41
2897.72 39
2897.85 35
2897.97 32
2898.09 29
2898.22 28
2898.34 27
2898.46 28
2898.59 28
2898.71 28
2898.83 27
2898.96 24
2899.08 20
2899.21 16
2899.33 11
2899.45 8
2899.58 6
2899.70 6
2899.82 6
2899.95 6
2900.07 6
2900.19 6
2900.32 5
2900.44 4
2900.56 2
2900.69 0
2900.81 0
2900.93 0
2901.06 0
2901.18 0
2901.30 0
2901.43 0
2901.55 0
2901.68 5
2901.80 13
2901.92 22
2902.05 32
2902.17 41
2902.29 50
2902.42 59
2902.54 66
2902.66 74
2902.79 80
2902.91 86
2903.03 92
2903.16 98
2903.28 103
2903.40 107
2903.53 110
2903.65 112
2903.78 112
2903.90 111
2904.02 110
2904.15 108
2904.27 108
2904.39 109
2904.52 113
2904.64 118
2904.76 125
2904.89 132
2905.01 138
2905.13 141
2905.26 142
2905.38 140
2905.51 136
2905.63 131
2905.75 126
2905.88 120
2906.00 117
2906.12 114
2906.25 113
2906.37 112
2906.49 111
2906.62 109
2906.74 107
2906.87 104
2906.99 101
2907.11 98
2907.24 95
2907.36 92
2907.48 89
2907.61 86
2907.73 83
2907.85 80
2907.98 78
2908.10 78
2908.23 80
2908.35 84
2908.47 90
2908.60 96
2908.72 101
2908.84 105
2908.97 107
2909.09 106
2909.22 102
2909.34 97
2909.46 91
2909.59 85
2909.71 81
2909.83 80
2909.96 82
2910.08 87
2910.20 94
2910.33 101
2910.45 107
2910.58 110
2910.70 110
2910.82 107
2910.95 100
2911.07 90
2911.19 81
2911.32 72
2911.44 66
2911.57 62
2911.69 60
2911.81 60
2911.94 62
2912.06 63
2912.18 64
2912.31 64
2912.43 64
2912.56 63
2912.68 62
2912.80 61
2912.93 59
2913.05 56
2913.17 53
2913.30 49
2913.42 45
2913.55 41
2913.67 39
2913.79 38
2913.92 39
2914.04 41
2914.16 44
2914.29 47
2914.41 50
2914.54 51
2914.66 50
2914.78 49
2914.91 46
2915.03 44
2915.15 41
2915.28 40
2915.40 39
2915.53 38
2915.65 38
2915.77 37
2915.90 37
2916.02 36
2916.15 34
2916.27 33
2916.39 31
2916.52 31
2916.64 31
2916.76 31
2916.89 33
2917.01 34
2917.14 36
2917.26 37
2917.38 38
2917.51 39
2917.63 39
2917.76 38
2917.88 37
2918.00 35
2918.13 32
2918.25 28
2918.37 23
2918.50 19
2918.62 15
2918.75 13
2918.87 13
2918.99 15
2919.12 19
2919.24 25
2919.37 31
2919.49 38
2919.61 45
2919.74 51
2919.86 58
2919.99 64
2920.11 69
2920.23 74
2920.36 79
2920.48 82
2920.61 85
2920.73 86
2920.85 87
2920.98 87
2921.10 86
2921.22 86
2921.35 86
2921.47 86
2921.60 84
2921.72 81
2921.84 76
2921.97 69
2922.09 61
2922.22 53
2922.34 44
2922.46 36
2922.59 28
2922.71 22
2922.84 15
2922.96 9
2923.08 4
2923.21 0
2923.33 0
2923.46 0
2923.58 0
2923.70 2
2923.83 6
2923.95 10
2924.08 15
2924.20 20
2924.32 26
2924.45 32
2924.57 39
2924.70 46
2924.82 52
2924.94 56
2925.07 59
2925.19 60
2925.32 61
2925.44 61
2925.56 62
2925.69 63
2925.81 66
2925.94 71
2926.06 76
2926.18 81
2926.31 86
2926.43 90
2926.56 92
2926.68 93
2926.80 92
2926.93 90
2927.05 89
2927.18 88
2927.30 88
2927.43 90
2927.55 94
2927.67 99
2927.80 106
2927.92 112
2928.05 118
2928.17 123
2928.29 127
2928.42 129
2928.54 130
2928.67 130
2928.79 128
2928.91 126
2929.04 124
2929.16 123
2929.29 123
2929.41 123
2929.53 124
2929.66 125
2929.78 124
2929.91 122
2930.03 119
2930.16 114
2930.28 108
2930.40 101
2930.53 95
2930.65 89
2930.78 83
2930.90 78
2931.02 72
2931.15 68
2931.27 64
2931.40 60
2931.52 58
2931.65 55
2931.77 53
2931.89 51
2932.02 48
2932.14 46
2932.27 43
2932.39 41
2932.51 40
2932.64 39
2932.76 39
2932.89 39
2933.01 39
2933.14 40
2933.26 41
2933.38 44
2933.51 48
2933.63 53
2933.76 58
2933.88 62
2934.00 64
2934.13 63
2934.25 59
2934.38 52
2934.50 45
2934.63 38
2934.75 31
2934.87 27
2935.00 24
2935.12 24
2935.25 25
2935.37 27
2935.50 30
2935.62 32
2935.74 34
2935.87 34
2935.99 34
2936.12 33
2936.24 32
2936.37 30
2936.49 29
2936.61 29
2936.74 28
2936.86 28
2936.99 28
2937.11 27
2937.24 25
2937.36 24
2937.48 21
2937.61 19
2937.73 17
2937.86 15
2937.98 14
2938.11 14
2938.23 15
2938.35 15
2938.48 15
2938.60 14
2938.73 13
2938.85 12
2938.98 11
2939.10 12
2939.22 14
2939.35 17
2939.47 21
2939.60 25
2939.72 28
2939.85 31
2939.97 32
2940.09 33
2940.22 33
2940.34 33
2940.47 32
2940.59 31
2940.72 30
2940.84 29
2940.96 28
2941.09 29
2941.21 30
2941.34 31
2941.46 33
2941.59 35
2941.71 37
2941.84 37
2941.96 37
2942.08 36
2942.21 34
2942.33 32
2942.46 30
2942.58 27
2942.71 24
2942.83 20
2942.95 15
2943.08 9
2943.20 3
2943.33 0
2943.45 0
2943.58 0
2943.70 0
2943.83 0
2943.95 0
2944.07 0
2944.20 0
2944.32 3
2944.45 11
2944.57 19
2944.70 28
2944.82 36
2944.95 45
2945.07 52
2945.19 58
2945.32 63
2945.44 66
2945.57 68
2945.69 68
2945.82 66
2945.94 64
2946.07 61
2946.19 57
2946.31 54
2946.44 50
2946.56 47
2946.69 44
2946.81 42
2946.94 42
2947.06 42
2947.19 44
2947.31 48
2947.44 52
2947.56 57
2947.68 61
2947.81 64
2947.93 65
2948.06 64
2948.18 63
2948.31 60
2948.43 57
2948.56 55
2948.68 53
2948.80 52
2948.93 51
2949.05 51
2949.18 50
2949.30 50
2949.43 51
2949.55 54
2949.68 60
2949.80 67
2949.93 75
2950.05 82
2950.17 86
2950.30 87
2950.42 84
2950.55 79
2950.67 72
2950.80 65
2950.92 59
2951.05 55
2951.17 51
2951.30 49
2951.42 48
2951.54 48
2951.67 48
2951.79 50
2951.92 51
2952.04 54
2952.17 56
2952.29 59
2952.42 62
2952.54 64
2952.67 66
2952.79 68
2952.92 70
2953.04 70
2953.16 70
2953.29 69
2953.41 67
2953.54 65
2953.66 64
2953.79 63
2953.91 63
2954.04 64
2954.16 65
2954.29 66
2954.41 65
2954.54 62
2954.66 58
2954.78 51
2954.91 44
2955.03 37
2955.16 31
2955.28 28
2955.41 28
2955.53 29
2955.66 30
2955.78 32
2955.91 32
2956.03 31
2956.16 29
2956.28 28
2956.41 28
2956.53 29
2956.66 31
2956.78 35
2956.90 40
2957.03 44
2957.15 48
2957.28 51
2957.40 53
2957.53 54
2957.65 55
2957.78 55
2957.90 56
2958.03 57
2958.15 58
2958.28 59
2958.40 61
2958.53 63
2958.65 65
2958.78 66
2958.90 67
2959.02 66
2959.15 65
2959.27 63
2959.40 61
2959.52 60
2959.65 60
2959.77 62
2959.90 66
2960.02 71
2960.15 76
2960.27 81
2960.40 85
2960.52 89
2960.65 93
2960.77 97
2960.90 101
2961.02 106
2961.15 112
2961.27 118
2961.40 125
2961.52 132
2961.64 139
2961.77 146
2961.89 152
2962.02 157
2962.14 161
2962.27 163
2962.39 164
2962.52 163
2962.64 161
2962.77 157
2962.89 152
2963.02 147
2963.14 144
2963.27 142
2963.39 141
2963.52 143
2963.64 145
2963.77 147
2963.89 148
2964.02 147
2964.14 145
2964.27 142
2964.39 138
2964.52 134
2964.64 131
2964.77 127
2964.89 123
2965.02 119
2965.14 113
2965.26 106
2965.39 98
2965.51 88
2965.64 79
2965.76 70
2965.89 63
2966.01 58
2966.14 56
2966.26 55
2966.39 56
2966.51 58
2966.64 59
2966.76 59
2966.89 58
2967.01 56
2967.14 53
2967.26 48
2967.39 43
2967.51 37
2967.64 31
2967.76 24
2967.89 17
2968.01 11
2968.14 5
2968.26 1
2968.39 0
2968.51 0
2968.64 0
2968.76 0
2968.89 1
2969.01 2
2969.14 1
2969.26 0
2969.39 0
2969.51 0
2969.64 0
2969.76 0
2969.89 2
2970.01 5
2970.14 8
2970.26 9
2970.39 10
2970.51 9
2970.64 6
2970.76 4
2970.89 1
2971.01 0
2971.14 0
2971.26 0
2971.39 1
2971.51 2
2971.64 3
2971.76 5
2971.89 6
2972.01 9
2972.14 13
2972.26 17
2972.39 22
2972.51 27
2972.64 31
2972.76 34
2972.89 36
2973.01 38
2973.14 40
2973.26 43
2973.39 45
2973.51 49
2973.64 53
2973.76 56
2973.89 59
2974.01 60
2974.14 60
2974.26 57
2974.39 53
2974.51 48
2974.64 44
2974.76 41
2974.89 41
2975.01 43
2975.14 47
2975.26 53
2975.39 60
2975.51 66
2975.64 71
2975.76 74
2975.89 75
2976.01 75
2976.14 74
2976.26 73
2976.39 72
2976.51 72
2976.64 73
2976.76 75
2976.89 80
2977.01 85
2977.14 91
2977.26 98
2977.39 103
2977.52 106
2977.64 107
2977.77 106
2977.89 102
2978.02 98
2978.14 92
2978.27 86
2978.39 80
2978.52 75
2978.64 69
2978.77 64
2978.89 60
2979.02 56
2979.14 54
2979.27 54
2979.39 56
2979.52 61
2979.64 67
2979.77 75
2979.89 82
2980.02 88
2980.14 92
2980.27 93
2980.39 93
2980.52 92
2980.64 90
2980.77 90
2980.89 90
2981.02 92
2981.15 94
2981.27 97
2981.40 99
2981.52 100
2981.65 100
2981.77 100
2981.90 98
2982.02 95
2982.15 91
2982.27 87
2982.40 83
2982.52 79
2982.65 75
2982.77 73
2982.90 72
2983.02 73
2983.15 75
2983.27 77
2983.40 81
2983.52 84
2983.65 86
2983.78 88
2983.90 89
2984.03 89
2984.15 89
2984.28 89
2984.40 88
2984.53 87
2984.65 86
2984.78 83
2984.90 80
2985.03 76
2985.15 72
2985.28 68
2985.40 64
2985.53 62
2985.65 60
2985.78 60
2985.90 61
2986.03 61
2986.16 63
2986.28 64
2986.41 67
2986.53 70
2986.66 73
2986.78 75
2986.91 77
2987.03 78
2987.16 76
2987.28 73
2987.41 69
2987.53 63
2987.66 58
2987.78 54
2987.91 50
2988.04 47
2988.16 46
2988.29 46
2988.41 46
2988.54 48
2988.66 49
2988.79 51
2988.91 51
2989.04 50
2989.16 48
2989.29 44
2989.41 39
2989.54 33
2989.67 26
2989.79 19
2989.92 14
2990.04 9
2990.17 6
2990.29 4
2990.42 5
2990.54 7
2990.67 10
2990.79 14
2990.92 17
2991.04 20
2991.17 21
2991.30 22
2991.42 20
2991.55 18
2991.67 15
2991.80 11
2991.92 8
2992.05 6
2992.17 5
2992.30 6
2992.42 9
2992.55 12
2992.68 17
2992.80 22
2992.93 27
2993.05 32
2993.18 36
2993.30 39
2993.43 42
2993.55 45
2993.68 47
2993.80 49
2993.93 49
2994.06 50
2994.18 50
2994.31 50
2994.43 50
2994.56 51
2994.68 53
2994.81 55
2994.93 57
2995.06 58
2995.18 58
2995.31 56
2995.44 53
2995.56 48
2995.69 42
2995.81 37
2995.94 32
2996.06 28
2996.19 25
2996.31 24
2996.44 22
2996.57 21
2996.69 20
2996.82 18
2996.94 15
2997.07 13
2997.19 12
2997.32 11
2997.44 12
2997.57 13
2997.70 15
2997.82 16
2997.95 16
2998.07 16
2998.20 15
2998.32 15
2998.45 15
2998.57 17
2998.70 20
2998.83 23
2998.95 26
2999.08 29
2999.20 31
2999.33 31
2999.45 31
2999.58 31
2999.70 30
2999.83 30
2999.96 31
3000.08 32
3000.21 34
3000.33 36
3000.46 39
3000.58 43
3000.71 48
3000.84 53
3000.96 57
3001.09 60
3001.21 60
3001.34 59
3001.46 55
3001.59 50
3001.71 44
3001.84 40
3001.97 38
3002.09 40
3002.22 44
3002.34 51
3002.47 59
3002.59 67
3002.72 75
3002.85 80
3002.97 82
3003.10 80
3003.22 76
3003.35 69
3003.47 62
3003.60 55
3003.73 49
3003.85 46
3003.98 45
3004.10 46
3004.23 49
3004.35 52
3004.48 55
3004.60 56
3004.73 57
3004.86 55
3004.98 52
3005.11 47
3005.23 42
3005.36 38
3005.48 34
3005.61 31
3005.74 30
3005.86 30
3005.99 31
3006.11 33
3006.24 35
3006.36 37
3006.49 38
3006.62 40
3006.74 41
3006.87 42
3006.99 42
3007.12 43
3007.25 42
3007.37 42
3007.50 41
3007.62 40
3007.75 39
3007.87 38
3008.00 37
3008.13 35
3008.25 33
3008.38 31
3008.50 28
3008.63 25
3008.75 22
3008.88 20
3009.01 18
3009.13 17
3009.26 16
3009.38 17
3009.51 18
3009.63 20
3009.76 22
3009.89 24
3010.01 26
3010.14 26
3010.26 26
3010.39 26
3010.52 24
3010.64 22
3010.77 18
3010.89 14
3011.02 9
3011.14 4
3011.27 0
3011.40 0
3011.52 0
3011.65 0
3011.77 0
3011.90 0
3012.03 0
3012.15 0
3012.28 0
3012.40 1
3012.53 4
3012.66 7
3012.78 11
3012.91 16
3013.03 21
3013.16 27
3013.28 33
3013.41 38
3013.54 42
3013.66 45
3013.79 48
3013.91 49
3014.04 50
3014.17 50
3014.29 50
3014.42 51
3014.54 53
3014.67 56
3014.80 58
3014.92 60
3015.05 61
3015.17 61
3015.30 59
3015.42 56
3015.55 52
3015.68 49
3015.80 46
3015.93 45
3016.05 44
3016.18 44
3016.31 44
3016.43 45
3016.56 47
3016.68 49
3016.81 51
3016.94 53
3017.06 54
3017.19 53
3017.31 51
3017.44 47
3017.57 42
3017.69 35
3017.82 28
3017.94 21
3018.07 15
3018.20 9
3018.32 4
3018.45 0
3018.57 0
3018.70 0
3018.83 0
3018.95 0
3019.08 2
3019.20 7
3019.33 14
3019.46 21
3019.58 29
3019.71 35
3019.83 40
3019.96 43
3020.09 44
3020.21 45
3020.34 44
3020.46 42
3020.59 41
3020.72 39
3020.84 37
3020.97 36
3021.09 34
3021.22 32
3021.35 31
3021.47 29
3021.60 28
3021.72 26
3021.85 25
3021.98 24
3022.10 23
3022.23 23
3022.35 25
3022.48 29
3022.61 35
3022.73 42
3022.86 50
3022.99 58
3023.11 64
3023.24 69
3023.36 73
3023.49 75
3023.62 75
3023.74 76
3023.87 75
3023.99 75
3024.12 74
3024.25 73
3024.37 72
3024.50 71
3024.62 71
3024.75 70
3024.88 69
3025.00 68
3025.13 68
3025.25 68
3025.38 68
3025.51 69
3025.63 69
3025.76 69
3025.89 68
3026.01 66
3026.14 61
3026.26 55
3026.39 47
3026.52 39
3026.64 29
3026.77 20
3026.89 12
3027.02 4
3027.15 0
3027.27 0
3027.40 0
3027.53 0
3027.65 0
3027.78 0
3027.90 0
3028.03 0
3028.16 4
3028.28 11
3028.41 19
3028.54 27
3028.66 36
3028.79 45
3028.91 55
3029.04 64
3029.17 72
3029.29 77
3029.42 79
3029.54 78
3029.67 73
3029.80 65
3029.92 54
3030.05 42
3030.18 30
3030.30 20
3030.43 11
3030.55 4
3030.68 0
3030.81 0
3030.93 0
3031.06 0
3031.19 2
3031.31 6
3031.44 9
3031.56 12
3031.69 15
3031.82 16
3031.94 15
3032.07 13
3032.20 9
3032.32 4
3032.45 0
3032.57 0
3032.70 0
3032.83 0
3032.95 0
3033.08 0
3033.21 0
3033.33 0
3033.46 1
3033.59 6
3033.71 11
3033.84 15
3033.96 21
3034.09 27
3034.22 34
3034.34 40
3034.47 46
3034.60 52
3034.72 56
3034.85 59
3034.97 61
3035.10 63
3035.23 64
3035.35 64
3035.48 64
3035.61 64
3035.73 62
3035.86 61
3035.99 59
3036.11 59
3036.24 58
3036.36 58
3036.49 58
3036.62 57
3036.74 53
3036.87 48
3037.00 40
3037.12 31
3037.25 23
3037.38 17
3037.50 14
3037.63 15
3037.75 19
3037.88 26
3038.01 34
3038.13 42
3038.26 49
3038.39 53
3038.51 56
3038.64 58
3038.77 59
3038.89 60
3039.02 62
3039.15 65
3039.27 67
3039.40 69
3039.52 69
3039.65 67
3039.78 63
3039.90 58
3040.03 53
3040.16 48
3040.28 43
3040.41 39
3040.54 35
3040.66 33
3040.79 31
3040.92 31
3041.04 32
3041.17 34
3041.29 38
3041.42 43
3041.55 48
3041.67 52
3041.80 56
3041.93 58
3042.05 59
3042.18 59
3042.31 59
3042.43 59
3042.56 59
3042.69 61
3042.81 63
3042.94 65
3043.07 67
3043.19 69
3043.32 69
3043.45 69
3043.57 67
3043.70 65
3043.82 64
3043.95 63
3044.08 63
3044.20 64
3044.33 66
3044.46 66
3044.58 65
3044.71 62
3044.84 58
3044.96 52
3045.09 46
3045.22 41
3045.34 36
3045.47 33
3045.60 32
3045.72 32
3045.85 33
3045.98 34
3046.10 36
3046.23 37
3046.36 38
3046.48 37
3046.61 35
3046.74 32
3046.86 28
3046.99 24
3047.12 20
3047.24 17
3047.37 14
3047.49 12
3047.62 11
3047.75 10
3047.87 9
3048.00 8
3048.13 8
3048.25 8
3048.38 8
3048.51 9
3048.63 9
3048.76 10
3048.89 10
3049.01 10
3049.14 10
3049.27 10
3049.39 10
3049.52 11
3049.65 13
3049.77 15
3049.90 19
3050.03 22
3050.15 24
3050.28 26
3050.41 27
3050.53 26
3050.66 24
3050.79 23
3050.91 21
3051.04 19
3051.17 17
3051.29 16
3051.42 15
3051.55 13
3051.67 12
3051.80 10
3051.93 8
3052.05 6
3052.18 3
3052.31 0
3052.43 0
3052.56 0
3052.69 0
3052.81 0
3052.94 0
3053.07 0
3053.19 0
3053.32 2
3053.45 7
3053.57 12
3053.70 17
3053.83 21
3053.95 25
3054.08 28
3054.21 29
3054.33 29
3054.46 28
3054.59 27
3054.71 26
3054.84 26
3054.97 28
3055.10 30
3055.22 32
3055.35 33
3055.48 32
3055.60 30
3055.73 27
3055.86 23
3055.98 19
3056.11 17
3056.24 16
3056.36 17
3056.49 21
3056.62 26
3056.74 32
3056.87 38
3057.00 45
3057.12 50
3057.25 55
3057.38 57
3057.50 58
3057.63 57
3057.76 54
3057.88 51
3058.01 48
3058.14 46
3058.26 46
3058.39 48
3058.52 52
3058.65 59
3058.77 66
3058.90 74
3059.03 81
3059.15 87
3059.28 90
3059.41 92
3059.53 92
3059.66 91
3059.79 89
3059.91 87
3060.04 84
3060.17 82
3060.29 80
3060.42 78
3060.55 76
3060.67 76
3060.80 76
3060.93 76
3061.06 75
3061.18 74
3061.31 73
3061.44 72
3061.56 71
3061.69 72
3061.82 74
3061.94 79
3062.07 84
3062.20 90
3062.32 94
3062.45 96
3062.58 96
3062.71 95
3062.83 92
3062.96 89
3063.09 86
3063.21 85
3063.34 85
3063.47 85
3063.59 87
3063.72 89
3063.85 91
3063.97 93
3064.10 95
3064.23 97
3064.36 98
3064.48 100
3064.61 102
3064.74 105
3064.86 109
3064.99 114
3065.12 120
3065.24 126
3065.37 133
3065.50 140
3065.62 149
3065.75 158
3065.88 169
3066.01 181
3066.13 193
3066.26 204
3066.39 214
3066.51 222
3066.64 227
3066.77 229
3066.89 230
3067.02 229
3067.15 227
3067.28 224
3067.40 219
3067.53 213
3067.66 207
3067.78 202
3067.91 199
3068.04 199
3068.16 203
3068.29 209
3068.42 215
3068.55 221
3068.67 225
3068.80 225
3068.93 222
3069.05 218
3069.18 212
3069.31 207
3069.44 203
3069.56 201
3069.69 200
3069.82 200
3069.94 200
3070.07 200
3070.20 199
3070.32 197
3070.45 195
3070.58 191
3070.71 185
3070.83 178
3070.96 169
3071.09 158
3071.21 146
3071.34 134
3071.47 122
3071.60 112
3071.72 104
3071.85 99
3071.98 96
3072.10 96
3072.23 97
3072.36 98
3072.48 100
3072.61 101
3072.74 100
3072.87 99
3072.99 98
3073.12 96
3073.25 96
3073.37 97
3073.50 100
3073.63 105
3073.76 112
3073.88 119
3074.01 126
3074.14 131
3074.26 133
3074.39 131
3074.52 125
3074.65 115
3074.77 102
3074.90 89
3075.03 76
3075.15 66
3075.28 58
3075.41 54
3075.54 52
3075.66 53
3075.79 54
3075.92 56
3076.05 57
3076.17 58
3076.30 59
3076.43 60
3076.55 61
3076.68 62
3076.81 63
3076.94 62
3077.06 60
3077.19 55
3077.32 49
3077.44 42
3077.57 34
3077.70 28
3077.83 24
3077.95 23
3078.08 24
3078.21 26
3078.33 29
3078.46 32
3078.59 35
3078.72 36
3078.84 38
3078.97 40
3079.10 42
3079.23 45
3079.35 48
3079.48 52
3079.61 54
3079.73 55
3079.86 55
3079.99 52
3080.12 47
3080.24 42
3080.37 37
3080.50 33
3080.63 29
3080.75 27
3080.88 25
3081.01 24
3081.13 22
3081.26 20
3081.39 19
3081.52 19
3081.64 21
3081.77 25
3081.90 31
3082.03 38
3082.15 45
3082.28 53
3082.41 59
3082.54 64
3082.66 67
3082.79 70
3082.92 71
3083.04 73
3083.17 75
3083.30 79
3083.43 85
3083.55 91
3083.68 97
3083.81 102
3083.94 106
3084.06 107
3084.19 106
3084.32 103
3084.45 98
3084.57 92
3084.70 85
3084.83 77
3084.95 70
3085.08 64
3085.21 60
3085.34 59
3085.46 61
3085.59 67
3085.72 76
3085.85 87
3085.97 98
3086.10 109
3086.23 117
3086.36 122
3086.48 123
3086.61 121
3086.74 117
3086.87 113
3086.99 110
3087.12 109
3087.25 110
3087.38 115
3087.50 121
3087.63 127
3087.76 132
3087.88 134
3088.01 133
3088.14 129
3088.27 122
3088.39 113
3088.52 103
3088.65 93
3088.78 83
3088.90 75
3089.03 68
3089.16 63
3089.29 59
3089.41 58
3089.54 58
3089.67 59
3089.80 62
3089.92 64
3090.05 66
3090.18 67
3090.31 66
3090.43 63
3090.56 57
3090.69 50
3090.82 43
3090.94 35
3091.07 30
3091.20 27
3091.33 27
3091.45 29
3091.58 34
3091.71 40
3091.84 46
3091.96 51
3092.09 54
3092.22 57
3092.35 58
3092.47 60
3092.60 62
3092.73 64
3092.86 67
3092.98 70
3093.11 73
3093.24 74
3093.37 74
3093.49 72
3093.62 69
3093.75 64
3093.88 59
3094.00 54
3094.13 50
3094.26 47
3094.39 47
3094.51 50
3094.64 53
3094.77 58
3094.90 63
3095.03 67
3095.15 69
3095.28 70
3095.41 70
3095.54 69
3095.66 66
3095.79 64
3095.92 62
3096.05 60
3096.17 59
3096.30 59
3096.43 59
3096.56 61
3096.68 63
3096.81 66
3096.94 69
3097.07 71
3097.19 72
3097.32 72
3097.45 70
3097.58 67
3097.70 64
3097.83 59
3097.96 54
3098.09 49
3098.22 44
3098.34 38
3098.47 34
3098.60 31
3098.73 31
3098.85 33
3098.98 38
3099.11 44
3099.24 51
3099.36 57
3099.49 62
3099.62 65
3099.75 65
3099.88 65
3100.00 63
3100.13 61
3100.26 60
3100.39 59
3100.51 60
3100.64 60
3100.77 62
3100.90 64
3101.02 66
3101.15 68
3101.28 70
3101.41 71
3101.54 71
3101.66 70
3101.79 69
3101.92 66
3102.05 62
3102.17 59
3102.30 55
3102.43 51
3102.56 48
3102.68 45
3102.81 42
3102.94 40
3103.07 39
3103.20 38
3103.32 38
3103.45 38
3103.58 39
3103.71 41
3103.83 43
3103.96 46
3104.09 49
3104.22 52
3104.35 55
3104.47 57
3104.60 58
3104.73 60
3104.86 63
3104.98 66
3105.11 70
3105.24 75
3105.37 80
3105.50 85
3105.62 89
3105.75 92
3105.88 93
3106.01 94
3106.13 94
3106.26 94
3106.39 94
3106.52 94
3106.65 96
3106.77 100
3106.90 106
3107.03 113
3107.16 120
3107.28 126
3107.41 132
3107.54 135
3107.67 135
3107.80 134
3107.92 131
3108.05 127
3108.18 123
3108.31 120
3108.44 119
3108.56 120
3108.69 124
3108.82 128
3108.95 133
3109.07 137
3109.20 138
3109.33 134
3109.46 126
3109.59 115
3109.71 101
3109.84 85
3109.97 71
3110.10 59
3110.23 49
3110.35 42
3110.48 39
3110.61 38
3110.74 39
3110.87 41
3110.99 45
3111.12 48
3111.25 50
3111.38 50
3111.50 49
3111.63 46
3111.76 41
3111.89 36
3112.02 31
3112.14 28
3112.27 28
3112.40 30
3112.53 34
3112.66 40
3112.78 46
3112.91 52
3113.04 55
3113.17 56
3113.30 55
3113.42 52
3113.55 48
3113.68 45
3113.81 42
3113.94 39
3114.06 37
3114.19 35
3114.32 33
3114.45 31
3114.58 29
3114.70 29
3114.83 29
3114.96 31
3115.09 34
3115.22 36
3115.34 38
3115.47 39
3115.60 38
3115.73 36
3115.86 33
3115.98 30
3116.11 27
3116.24 26
3116.37 27
3116.50 28
3116.62 30
3116.75 31
3116.88 34
3117.01 36
3117.14 38
3117.26 40
3117.39 43
3117.52 46
3117.65 49
3117.78 51
3117.90 53
3118.03 53
3118.16 53
3118.29 53
3118.42 53
3118.54 53
3118.67 53
3118.80 52
3118.93 52
3119.06 50
3119.18 47
3119.31 43
3119.44 37
3119.57 30
3119.70 22
3119.83 13
3119.95 4
3120.08 0
3120.21 0
3120.34 0
3120.47 0
3120.59 0
3120.72 0
3120.85 0
3120.98 0
3121.11 1
3121.23 11
3121.36 22
3121.49 33
3121.62 43
3121.75 52
3121.87 58
3122.00 62
3122.13 64
3122.26 62
3122.39 60
3122.52 56
3122.64 51
3122.77 47
3122.90 44
3123.03 43
3123.16 43
3123.28 46
3123.41 50
3123.54 54
3123.67 58
3123.80 61
3123.93 62
3124.05 62
3124.18 61
3124.31 61
3124.44 62
3124.57 64
3124.69 66
3124.82 69
3124.95 70
3125.08 70
3125.21 68
3125.34 65
3125.46 62
3125.59 59
3125.72 57
3125.85 56
3125.98 56
3126.10 56
3126.23 56
3126.36 56
3126.49 56
3126.62 55
3126.75 54
3126.87 52
3127.00 49
3127.13 46
3127.26 41
3127.39 37
3127.52 32
3127.64 29
3127.77 28
3127.90 28
3128.03 31
3128.16 36
3128.28 42
3128.41 48
3128.54 54
3128.67 59
3128.80 63
3128.93 66
3129.05 70
3129.18 74
3129.31 78
3129.44 83
3129.57 88
3129.70 92
3129.82 96
3129.95 99
3130.08 100
3130.21 102
3130.34 103
3130.47 105
3130.59 107
3130.72 110
3130.85 112
3130.98 114
3131.11 114
3131.24 113
3131.36 109
3131.49 105
3131.62 100
3131.75 95
3131.88 91
3132.01 87
3132.13 85
3132.26 85
3132.39 85
3132.52 86
3132.65 87
3132.78 87
3132.90 87
3133.03 86
3133.16 84
3133.29 84
3133.42 86
3133.55 89
3133.67 94
3133.80 100
3133.93 105
3134.06 109
3134.19 110
3134.32 109
3134.44 105
3134.57 101
3134.70 97
3134.83 94
3134.96 92
3135.09 90
3135.21 89
3135.34 88
3135.47 85
3135.60 81
3135.73 77
3135.86 71
3135.99 67
3136.11 63
3136.24 61
3136.37 61
3136.50 63
3136.63 67
3136.76 72
3136.88 77
3137.01 81
3137.14 83
3137.27 84
3137.40 82
3137.53 78
3137.65 74
3137.78 70
3137.91 68
3138.04 66
3138.17 66
3138.30 67
3138.43 69
3138.55 70
3138.68 71
3138.81 72
3138.94 73
3139.07 73
3139.20 75
3139.33 79
3139.45 83
3139.58 88
3139.71 93
3139.84 97
3139.97 100
3140.10 101
3140.22 100
3140.35 97
3140.48 94
3140.61 91
3140.74 87
3140.87 84
3141.00 81
3141.12 77
3141.25 74
3141.38 69
3141.51 64
3141.64 59
3141.77 54
3141.90 50
3142.02 47
3142.15 46
3142.28 46
3142.41 46
3142.54 47
3142.67 47
3142.80 46
3142.92 45
3143.05 43
3143.18 41
3143.31 39
3143.44 37
3143.57 36
3143.70 35
3143.82 34
3143.95 33
3144.08 33
3144.21 32
3144.34 31
3144.47 30
3144.60 29
3144.72 29
3144.85 28
3144.98 28
3145.11 26
3145.24 24
3145.37 21
3145.50 17
3145.62 13
3145.75 10
3145.88 7
3146.01 6
3146.14 6
3146.27 7
3146.40 8
3146.52 9
3146.65 11
3146.78 13
3146.91 15
3147.04 20
3147.17 27
3147.30 36
3147.43 46
3147.55 56
3147.68 64
3147.81 69
3147.94 69
3148.07 65
3148.20 57
3148.33 47
3148.45 35
3148.58 23
3148.71 12
3148.84 3
3148.97 0
3149.10 0
3149.23 0
3149.36 0
3149.48 0
3149.61 0
3149.74 3
3149.87 14
3150.00 24
3150.13 33
3150.26 40
3150.38 43
3150.51 43
3150.64 41
3150.77 37
3150.90 34
3151.03 32
3151.16 32
3151.29 34
3151.41 38
3151.54 42
3151.67 46
3151.80 49
3151.93 50
3152.06 49
3152.19 47
3152.32 43
3152.44 38
3152.57 31
3152.70 24
3152.83 17
3152.96 11
3153.09 5
3153.22 2
3153.35 0
3153.47 0
3153.60 2
3153.73 3
3153.86 4
3153.99 4
3154.12 3
3154.25 0
3154.38 0
3154.51 0
3154.63 0
3154.76 0
3154.89 0
3155.02 4
3155.15 12
3155.28 19
3155.41 26
3155.54 31
3155.66 33
3155.79 33
3155.92 33
3156.05 32
3156.18 31
3156.31 31
3156.44 32
3156.57 32
3156.70 31
3156.82 30
3156.95 27
3157.08 24
3157.21 22
3157.34 22
3157.47 22
3157.60 25
3157.73 27
3157.85 30
3157.98 32
3158.11 33
3158.24 33
3158.37 32
3158.50 30
3158.63 28
3158.76 26
3158.89 25
3159.01 24
3159.14 23
3159.27 21
3159.40 19
3159.53 16
3159.66 12
3159.79 8
3159.92 4
3160.05 1
3160.17 0
3160.30 0
3160.43 1
3160.56 3
3160.69 5
3160.82 6
3160.95 5
3161.08 4
3161.21 1
3161.34 0
3161.46 0
3161.59 0
3161.72 0
3161.85 0
3161.98 0
3162.11 2
3162.24 6
3162.37 9
3162.50 12
3162.62 13
3162.75 13
3162.88 14
3163.01 14
3163.14 15
3163.27 17
3163.40 19
3163.53 21
3163.66 23
3163.79 24
3163.91 24
3164.04 24
3164.17 24
3164.30 25
3164.43 26
3164.56 28
3164.69 30
3164.82 33
3164.95 36
3165.08 38
3165.20 39
3165.33 40
3165.46 39
3165.59 38
3165.72 37
3165.85 37
3165.98 38
3166.11 40
3166.24 43
3166.37 47
3166.50 52
3166.62 57
3166.75 62
3166.88 66
3167.01 68
3167.14 69
3167.27 67
3167.40 64
3167.53 60
3167.66 56
3167.79 51
3167.91 47
3168.04 43
3168.17 41
3168.30 40
3168.43 40
3168.56 41
3168.69 43
3168.82 46
3168.95 48
3169.08 51
3169.21 53
3169.33 54
3169.46 54
3169.59 54
3169.72 55
3169.85 57
3169.98 60
3170.11 64
3170.24 69
3170.37 73
3170.50 77
3170.63 78
3170.75 76
3170.88 73
3171.01 67
3171.14 59
3171.27 51
3171.40 43
3171.53 34
3171.66 26
3171.79 20
3171.92 14
3172.05 11
3172.18 11
3172.30 13
3172.43 17
3172.56 23
3172.69 29
3172.82 34
3172.95 38
3173.08 40
3173.21 39
3173.34 37
3173.47 32
3173.60 27
3173.73 21
3173.85 17
3173.98 14
3174.11 13
3174.24 14
3174.37 18
3174.50 22
3174.63 28
3174.76 33
3174.89 37
3175.02 40
3175.15 43
3175.28 44
3175.41 45
3175.53 45
3175.66 43
3175.79 41
3175.92 37
3176.05 32
3176.18 27
3176.31 21
3176.44 16
3176.57 12
3176.70 11
3176.83 11
3176.96 14
3177.09 18
3177.21 22
3177.34 25
3177.47 27
3177.60 27
3177.73 26
3177.86 24
3177.99 22
3178.12 21
3178.25 22
3178.38 25
3178.51 30
3178.64 37
3178.77 44
3178.90 53
3179.02 59
3179.15 64
3179.28 65
3179.41 63
3179.54 59
3179.67 54
3179.80 48
3179.93 44
3180.06 41
3180.19 40
3180.32 41
3180.45 43
3180.58 45
3180.71 46
3180.84 48
3180.96 49
3181.09 51
3181.22 53
3181.35 56
3181.48 59
3181.61 63
3181.74 66
3181.87 68
3182.00 70
3182.13 71
3182.26 71
3182.39 72
3182.52 72
3182.65 73
3182.78 74
3182.91 75
3183.03 77
3183.16 78
3183.29 79
3183.42 80
3183.55 82
3183.68 84
3183.81 86
3183.94 90
3184.07 93
3184.20 97
3184.33 100
3184.46 104
3184.59 106
3184.72 109
3184.85 111
3184.98 112
3185.10 113
3185.23 113
3185.36 112
3185.49 111
3185.62 109
3185.75 108
3185.88 106
3186.01 105
3186.14 103
3186.27 100
3186.40 96
3186.53 93
3186.66 89
3186.79 87
3186.92 87
3187.05 89
3187.18 91
3187.31 95
3187.43 97
3187.56 98
3187.69 97
3187.82 94
3187.95 89
3188.08 84
3188.21 79
3188.34 76
3188.47 74
3188.60 75
3188.73 77
3188.86 81
3188.99 85
3189.12 88
3189.25 89
3189.38 88
3189.51 85
3189.64 80
3189.77 75
3189.90 70
3190.02 67
3190.15 66
3190.28 67
3190.41 69
3190.54 71
3190.67 73
3190.80 75
3190.93 76
3191.06 77
3191.19 78
3191.32 78
3191.45 79
3191.58 80
3191.71 82
3191.84 83
3191.97 85
3192.10 87
3192.23 88
3192.36 87
3192.49 85
3192.62 81
3192.75 74
3192.88 65
3193.00 54
3193.13 42
3193.26 32
3193.39 24
3193.52 20
3193.65 19
3193.78 22
3193.91 28
3194.04 36
3194.17 45
3194.30 53
3194.43 59
3194.56 62
3194.69 62
3194.82 59
3194.95 53
3195.08 46
3195.21 38
3195.34 30
3195.47 24
3195.60 20
3195.73 18
3195.86 18
3195.99 19
3196.12 21
3196.25 21
3196.37 21
3196.50 20
3196.63 17
3196.76 13
3196.89 9
3197.02 5
3197.15 2
3197.28 1
3197.41 1
3197.54 4
3197.67 8
3197.80 12
3197.93 16
3198.06 18
3198.19 19
3198.32 19
3198.45 16
3198.58 12
3198.71 7
3198.84 1
3198.97 0
3199.10 0
3199.23 0
3199.36 0
3199.49 0
3199.62 0
3199.75 0
3199.88 0
3200.01 6
3200.14 14
3200.27 20
3200.40 26
3200.52 30
3200.65 31
3200.78 31
3200.91 29
3201.04 26
3201.17 22
3201.30 19
3201.43 17
3201.56 15
3201.69 13
3201.82 11
3201.95 10
3202.08 8
3202.21 5
3202.34 3
3202.47 1
3202.60 0
3202.73 0
3202.86 0
3202.99 0
3203.12 0
3203.25 1
3203.38 2
3203.51 4
3203.64 8
3203.77 13
3203.90 18
3204.03 23
3204.16 27
3204.29 28
3204.42 28
3204.55 27
3204.68 27
3204.81 27
3204.94 29
3205.07 34
3205.20 40
3205.33 46
3205.46 52
3205.59 56
3205.72 58
3205.85 58
3205.98 56
3206.11 53
3206.24 50
3206.37 47
3206.50 43
3206.63 40
3206.76 36
3206.89 32
3207.02 29
3207.15 27
3207.27 27
3207.40 30
3207.53 35
3207.66 42
3207.79 50
3207.92 58
3208.05 64
3208.18 69
3208.31 71
3208.44 72
3208.57 71
3208.70 70
3208.83 69
3208.96 66
3209.09 62
3209.22 57
3209.35 50
3209.48 42
3209.61 35
3209.74 29
3209.87 26
3210.00 27
3210.13 31
3210.26 38
3210.39 46
3210.52 55
3210.65 62
3210.78 66
3210.91 69
3211.04 70
3211.17 70
3211.30 71
3211.43 72
3211.56 75
3211.69 78
3211.82 81
3211.95 85
3212.08 88
3212.21 91
3212.34 92
3212.47 92
3212.60 92
3212.73 90
3212.86 88
3212.99 86
3213.12 85
3213.25 83
3213.38 83
3213.51 84
3213.64 85
3213.77 86
3213.90 86
3214.03 86
3214.16 84
3214.29 81
3214.42 78
3214.55 73
3214.68 68
3214.81 63
3214.94 57
3215.07 52
3215.20 46
3215.33 41
3215.46 38
3215.59 37
3215.72 38
3215.85 41
3215.98 45
3216.11 49
3216.24 54
3216.37 58
3216.50 62
3216.63 65
3216.76 69
3216.89 73
3217.02 78
3217.15 83
3217.28 87
3217.41 90
3217.54 91
3217.67 89
3217.80 85
3217.93 79
3218.06 72
3218.19 65
3218.32 56
3218.45 47
3218.58 38
3218.71 29
3218.84 20
3218.97 13
3219.10 8
3219.23 6
3219.36 6
3219.49 9
3219.62 14
3219.75 19
3219.89 25
3220.02 29
3220.15 32
3220.28 33
3220.41 33
3220.54 31
3220.67 28
3220.80 26
3220.93 24
3221.06 24
3221.19 25
3221.32 27
3221.45 30
3221.58 33
3221.71 36
3221.84 39
3221.97 42
3222.10 45
3222.23 50
3222.36 55
3222.49 61
3222.62 68
3222.75 75
3222.88 80
3223.01 85
3223.14 88
3223.27 90
3223.40 91
3223.53 91
3223.66 91
3223.79 92
3223.92 93
3224.05 94
3224.18 95
3224.31 94
3224.44 93
3224.57 91
3224.70 88
3224.83 84
3224.96 81
3225.09 77
3225.22 74
3225.35 69
3225.48 65
3225.61 60
3225.74 56
3225.87 53
3226.00 53
3226.13 54
3226.26 58
3226.39 63
3226.53 68
3226.66 74
3226.79 78
3226.92 82
3227.05 86
3227.18 90
3227.31 94
3227.44 99
3227.57 105
3227.70 109
3227.83 113
3227.96 114
3228.09 113
3228.22 108
3228.35 101
3228.48 92
3228.61 82
3228.74 72
3228.87 63
3229.00 56
3229.13 51
3229.26 49
3229.39 48
3229.52 49
3229.65 50
3229.78 52
3229.91 53
3230.04 54
3230.17 55
3230.30 55
3230.43 55
3230.56 55
3230.69 54
3230.83 52
3230.96 49
3231.09 45
3231.22 40
3231.35 36
3231.48 33
3231.61 31
3231.74 31
3231.87 32
3232.00 34
3232.13 37
3232.26 39
3232.39 41
3232.52 41
3232.65 41
3232.78 42
3232.91 43
3233.04 46
3233.17 50
3233.30 55
3233.43 60
3233.56 64
3233.69 67
3233.82 68
3233.95 67
3234.08 64
3234.22 61
3234.35 58
3234.48 57
3234.61 56
3234.74 56
3234.87 57
3235.00 57
3235.13 56
3235.26 54
3235.39 50
3235.52 45
3235.65 40
3235.78 35
3235.91 32
3236.04 31
3236.17 31
3236.30 31
3236.43 32
3236.56 33
3236.69 33
3236.82 32
3236.95 30
3237.09 29
3237.22 29
3237.35 30
3237.48 33
3237.61 38
3237.74 44
3237.87 50
3238.00 57
3238.13 64
3238.26 71
3238.39 77
3238.52 83
3238.65 88
3238.78 93
3238.91 98
3239.04 102
3239.17 105
3239.30 107
3239.43 109
3239.56 108
3239.70 107
3239.83 103
3239.96 99
3240.09 93
3240.22 87
3240.35 82
3240.48 78
3240.61 76
3240.74 75
3240.87 76
3241.00 79
3241.13 82
3241.26 85
3241.39 86
3241.52 84
3241.65 80
3241.78 74
3241.91 65
3242.05 56
3242.18 47
3242.31 39
3242.44 33
3242.57 28
3242.70 24
3242.83 23
3242.96 22
3243.09 23
3243.22 26
3243.35 30
3243.48 37
3243.61 45
3243.74 56
3243.87 67
3244.00 79
3244.13 91
3244.27 102
3244.40 113
3244.53 122
3244.66 130
3244.79 137
3244.92 145
3245.05 155
3245.18 167
3245.31 183
3245.44 204
3245.57 229
3245.70 259
3245.83 292
3245.96 327
3246.09 364
3246.23 401
3246.36 439
3246.49 476
3246.62 514
3246.75 551
3246.88 587
3247.01 621
3247.14 653
3247.27 682
3247.40 708
3247.53 732
3247.66 754
3247.79 775
3247.92 796
3248.05 817
3248.19 836
3248.32 853
3248.45 866
3248.58 875
3248.71 879
3248.84 877
3248.97 868
3249.10 854
3249.23 835
3249.36 811
3249.49 784
3249.62 755
3249.75 723
3249.88 690
3250.02 655
3250.15 620
3250.28 583
3250.41 545
3250.54 507
3250.67 468
3250.80 431
3250.93 397
3251.06 367
3251.19 341
3251.32 320
3251.45 302
3251.58 286
3251.72 271
3251.85 256
3251.98 241
3252.11 224
3252.24 208
3252.37 193
3252.50 181
3252.63 171
3252.76 164
3252.89 161
3253.02 161
3253.15 163
3253.28 165
3253.42 167
3253.55 169
3253.68 168
3253.81 167
3253.94 163
3254.07 158
3254.20 152
3254.33 144
3254.46 136
3254.59 127
3254.72 120
3254.85 114
3254.99 110
3255.12 108
3255.25 108
3255.38 109
3255.51 110
3255.64 111
3255.77 111
3255.90 110
3256.03 107
3256.16 104
3256.29 101
3256.42 97
3256.56 95
3256.69 95
3256.82 97
3256.95 101
3257.08 106
3257.21 112
3257.34 117
3257.47 121
3257.60 123
3257.73 121
3257.86 117
3258.00 110
3258.13 103
3258.26 97
3258.39 94
3258.52 93
3258.65 96
3258.78 102
3258.91 110
3259.04 117
3259.17 122
3259.30 123
3259.44 121
3259.57 117
3259.70 111
3259.83 105
3259.96 101
3260.09 97
3260.22 96
3260.35 94
3260.48 93
3260.61 92
3260.74 90
3260.88 88
3261.01 87
3261.14 86
3261.27 86
3261.40 86
3261.53 88
3261.66 89
3261.79 90
3261.92 90
3262.05 89
3262.19 88
3262.32 86
3262.45 84
3262.58 81
3262.71 77
3262.84 73
3262.97 69
3263.10 66
3263.23 62
3263.36 58
3263.50 55
3263.63 51
3263.76 49
3263.89 47
3264.02 47
3264.15 48
3264.28 51
3264.41 56
3264.54 60
3264.67 64
3264.81 67
3264.94 67
3265.07 65
3265.20 62
3265.33 58
3265.46 53
3265.59 49
3265.72 44
3265.85 40
3265.98 35
3266.12 31
3266.25 27
3266.38 24
3266.51 23
3266.64 24
3266.77 28
3266.90 35
3267.03 43
3267.16 52
3267.30 60
3267.43 66
3267.56 70
3267.69 71
3267.82 68
3267.95 64
3268.08 58
3268.21 50
3268.34 43
3268.48 36
3268.61 29
3268.74 25
3268.87 22
3269.00 21
3269.13 21
3269.26 23
3269.39 26
3269.52 30
3269.66 34
3269.79 38
3269.92 42
3270.05 46
3270.18 50
3270.31 54
3270.44 57
3270.57 60
3270.70 61
3270.84 60
3270.97 57
3271.10 53
3271.23 49
3271.36 44
3271.49 40
3271.62 36
3271.75 32
3271.89 28
3272.02 23
3272.15 17
3272.28 11
3272.41 5
3272.54 0
3272.67 0
3272.80 0
3272.93 0
3273.07 0
3273.20 0
3273.33 0
3273.46 1
3273.59 1
3273.72 1
3273.85 1
3273.98 2
3274.12 4
3274.25 9
3274.38 15
3274.51 23
3274.64 32
3274.77 42
3274.90 51
3275.03 58
3275.17 63
3275.30 66
3275.43 66
3275.56 65
3275.69 64
3275.82 63
3275.95 63
3276.08 64
3276.22 66
3276.35 69
3276.48 71
3276.61 72
3276.74 72
3276.87 72
3277.00 71
3277.13 71
3277.27 71
3277.40 71
3277.53 72
3277.66 75
3277.79 78
3277.92 82
3278.05 86
3278.18 92
3278.32 98
3278.45 103
3278.58 109
3278.71 113
3278.84 117
3278.97 120
3279.10 122
3279.24 123
3279.37 123
3279.50 122
3279.63 121
3279.76 118
3279.89 116
3280.02 114
3280.15 112
3280.29 112
3280.42 113
3280.55 114
3280.68 114
3280.81 113
3280.94 111
3281.07 108
3281.21 103
3281.34 99
3281.47 94
3281.60 91
3281.73 88
3281.86 86
3281.99 85
3282.13 84
3282.26 82
3282.39 79
3282.52 75
3282.65 70
3282.78 64
3282.91 59
3283.04 55
3283.18 52
3283.31 51
3283.44 52
3283.57 53
3283.70 56
3283.83 57
3283.96 58
3284.10 58
3284.23 57
3284.36 56
3284.49 55
3284.62 54
3284.75 54
3284.88 55
3285.02 54
3285.15 53
3285.28 51
3285.41 47
3285.54 42
3285.67 37
3285.80 32
3285.94 28
3286.07 26
3286.20 25
3286.33 25
3286.46 27
3286.59 29
3286.73 32
3286.86 34
3286.99 36
3287.12 37
3287.25 37
3287.38 37
3287.51 36
3287.65 35
3287.78 35
3287.91 35
3288.04 35
3288.17 35
3288.30 36
3288.43 35
3288.57 34
3288.70 32
3288.83 30
3288.96 27
3289.09 23
3289.22 20
3289.36 17
3289.49 15
3289.62 13
3289.75 13
3289.88 13
3290.01 13
3290.14 14
3290.28 15
3290.41 15
3290.54 16
3290.67 17
3290.80 18
3290.93 19
3291.07 21
3291.20 22
3291.33 24
3291.46 25
3291.59 26
3291.72 27
3291.85 27
3291.99 28
3292.12 28
3292.25 29
3292.38 30
3292.51 31
3292.64 32
3292.78 33
3292.91 34
3293.04 34
3293.17 35
3293.30 35
3293.43 36
3293.57 37
3293.70 38
3293.83 40
3293.96 43
3294.09 46
3294.22 49
3294.36 53
3294.49 57
3294.62 60
3294.75 63
3294.88 63
3295.01 61
3295.14 57
3295.28 51
3295.41 43
3295.54 36
3295.67 30
3295.80 26
3295.93 25
3296.07 27
3296.20 30
3296.33 34
3296.46 37
3296.59 40
3296.72 41
3296.86 43
3296.99 44
3297.12 47
3297.25 52
3297.38 58
3297.51 64
3297.65 69
3297.78 73
3297.91 75
3298.04 74
3298.17 72
3298.31 69
3298.44 69
3298.57 70
3298.70 75
3298.83 82
3298.96 91
3299.10 100
3299.23 108
3299.36 113
3299.49 115
3299.62 115
3299.75 113
3299.89 110
3300.02 106
3300.15 103
3300.28 100
3300.41 98
3300.54 97
3300.68 96
3300.81 97
3300.94 99
3301.07 101
3301.20 104
3301.34 106
3301.47 109
3301.60 110
3301.73 111
3301.86 111
3301.99 111
3302.13 110
3302.26 109
3302.39 108
3302.52 106
3302.65 103
3302.78 100
3302.92 95
3303.05 91
3303.18 87
3303.31 84
3303.44 82
3303.58 82
3303.71 83
3303.84 84
3303.97 86
3304.10 88
3304.23 89
3304.37 89
3304.50 88
3304.63 86
3304.76 83
3304.89 80
3305.03 76
3305.16 72
3305.29 68
3305.42 64
3305.55 59
3305.68 54
3305.82 48
3305.95 42
3306.08 35
3306.21 29
3306.34 24
3306.48 20
3306.61 18
3306.74 17
3306.87 18
3307.00 19
3307.14 20
3307.27 22
3307.40 22
3307.53 21
3307.66 20
3307.79 18
3307.93 15
3308.06 11
3308.19 6
3308.32 1
3308.45 0
3308.59 0
3308.72 0
3308.85 0
3308.98 0
3309.11 0
3309.25 0
3309.38 1
3309.51 8
3309.64 15
3309.77 20
3309.91 24
3310.04 25
3310.17 24
3310.30 22
3310.43 20
3310.57 19
3310.70 18
3310.83 20
3310.96 23
3311.09 28
3311.23 34
3311.36 40
3311.49 46
3311.62 50
3311.75 53
3311.88 55
3312.02 56
3312.15 57
3312.28 58
3312.41 60
3312.54 62
3312.68 65
3312.81 68
3312.94 70
3313.07 72
3313.20 73
3313.34 72
3313.47 71
3313.60 69
3313.73 67
3313.86 64
3314.00 61
3314.13 58
3314.26 55
3314.39 52
3314.52 48
3314.66 44
3314.79 40
3314.92 36
3315.05 34
3315.19 32
3315.32 32
3315.45 32
3315.58 32
3315.71 33
3315.85 35
3315.98 36
3316.11 39
3316.24 42
3316.37 47
3316.51 53
3316.64 59
3316.77 65
3316.90 70
3317.03 75
3317.17 79
3317.30 83
3317.43 86
3317.56 88
3317.69 90
3317.83 90
3317.96 88
3318.09 85
3318.22 79
3318.35 70
3318.49 60
3318.62 48
3318.75 35
3318.88 23
3319.02 13
3319.15 5
3319.28 2
3319.41 2
3319.54 5
3319.68 11
3319.81 18
3319.94 24
3320.07 28
3320.20 31
3320.34 32
3320.47 32
3320.60 32
3320.73 32
3320.87 34
3321.00 36
3321.13 38
3321.26 40
3321.39 42
3321.53 42
3321.66 42
3321.79 40
3321.92 37
3322.05 34
3322.19 29
3322.32 24
3322.45 20
3322.58 17
3322.72 16
3322.85 17
3322.98 19
3323.11 22
3323.24 25
3323.38 29
3323.51 32
3323.64 34
3323.77 36
3323.91 36
3324.04 36
3324.17 36
3324.30 34
3324.43 31
3324.57 27
3324.70 22
3324.83 17
3324.96 11
3325.10 6
3325.23 1
3325.36 0
3325.49 0
3325.62 0
3325.76 0
3325.89 0
3326.02 0
3326.15 0
3326.29 0
3326.42 5
3326.55 12
3326.68 19
3326.82 25
3326.95 31
3327.08 36
3327.21 40
3327.34 43
3327.48 46
3327.61 48
3327.74 49
3327.87 49
3328.01 47
3328.14 45
3328.27 42
3328.40 39
3328.53 36
3328.67 33
3328.80 31
3328.93 29
3329.06 26
3329.20 24
3329.33 23
3329.46 22
3329.59 22
3329.73 24
3329.86 25
3329.99 27
3330.12 27
3330.26 25
3330.39 22
3330.52 17
3330.65 12
3330.78 6
3330.92 2
3331.05 0
3331.18 0
3331.31 0
3331.45 2
3331.58 4
3331.71 6
3331.84 6
3331.98 5
3332.11 2
3332.24 0
3332.37 0
3332.51 0
3332.64 0
3332.77 0
3332.90 0
3333.04 7
3333.17 15
3333.30 23
3333.43 31
3333.56 37
3333.70 42
3333.83 46
3333.96 50
3334.09 53
3334.23 56
3334.36 60
3334.49 64
3334.62 69
3334.76 74
3334.89 79
3335.02 83
3335.15 87
3335.29 89
3335.42 89
3335.55 87
3335.68 83
3335.82 78
3335.95 72
3336.08 67
3336.21 64
3336.35 65
3336.48 69
3336.61 76
3336.74 86
3336.88 97
3337.01 106
3337.14 113
3337.27 116
3337.41 115
3337.54 110
3337.67 103
3337.80 95
3337.94 87
3338.07 81
3338.20 77
3338.33 74
3338.47 72
3338.60 70
3338.73 69
3338.86 68
3339.00 68
3339.13 69
3339.26 72
3339.39 75
3339.53 79
3339.66 81
3339.79 82
3339.92 81
3340.06 77
3340.19 73
3340.32 68
3340.45 63
3340.59 59
3340.72 58
3340.85 58
3340.98 60
3341.12 62
3341.25 64
3341.38 66
3341.51 65
3341.65 63
3341.78 60
3341.91 55
3342.04 51
3342.18 48
3342.31 47
3342.44 49
3342.57 53
3342.71 58
3342.84 65
3342.97 72
3343.10 77
3343.24 81
3343.37 83
3343.50 82
3343.64 79
3343.77 76
3343.90 72
3344.03 70
3344.17 69
3344.30 69
3344.43 69
3344.56 70
3344.70 69
3344.83 67
3344.96 63
3345.09 58
3345.23 53
3345.36 49
3345.49 46
3345.62 44
3345.76 45
3345.89 47
3346.02 50
3346.16 54
3346.29 59
3346.42 64
3346.55 68
3346.69 72
3346.82 76
3346.95 79
3347.08 82
3347.22 84
3347.35 85
3347.48 85
3347.61 83
3347.75 81
3347.88 78
3348.01 74
3348.15 71
3348.28 68
3348.41 65
3348.54 62
3348.68 59
3348.81 57
3348.94 55
3349.07 54
3349.21 55
3349.34 57
3349.47 62
3349.61 68
3349.74 76
3349.87 84
3350.00 92
3350.14 99
3350.27 104
3350.40 107
3350.53 110
3350.67 111
3350.80 113
3350.93 116
3351.07 120
3351.20 124
3351.33 128
3351.46 131
3351.60 133
3351.73 132
3351.86 130
3352.00 125
3352.13 118
3352.26 112
3352.39 106
3352.53 103
3352.66 102
3352.79 103
3352.92 107
3353.06 111
3353.19 114
3353.32 116
3353.46 116
3353.59 114
3353.72 112
3353.85 109
3353.99 107
3354.12 105
3354.25 105
3354.39 107
3354.52 109
3354.65 112
3354.78 117
3354.92 122
3355.05 127
3355.18 131
3355.32 135
3355.45 137
3355.58 139
3355.71 141
3355.85 143
3355.98 146
3356.11 149
3356.25 153
3356.38 156
3356.51 157
3356.64 155
3356.78 152
3356.91 146
3357.04 139
3357.18 133
3357.31 127
3357.44 124
3357.57 122
3357.71 122
3357.84 122
3357.97 123
3358.11 123
3358.24 124
3358.37 123
3358.50 123
3358.64 122
3358.77 120
3358.90 119
3359.04 117
3359.17 117
3359.30 117
3359.43 120
3359.57 124
3359.70 130
3359.83 136
3359.97 142
3360.10 146
3360.23 148
3360.37 147
3360.50 144
3360.63 137
3360.76 129
3360.90 119
3361.03 111
3361.16 104
3361.30 99
3361.43 98
3361.56 100
3361.69 104
3361.83 107
3361.96 110
3362.09 111
3362.23 110
3362.36 108
3362.49 104
3362.63 100
3362.76 97
3362.89 94
3363.02 92
3363.16 90
3363.29 88
3363.42 86
3363.56 83
3363.69 80
3363.82 78
3363.96 77
3364.09 77
3364.22 79
3364.35 83
3364.49 87
3364.62 92
3364.75 96
3364.89 98
3365.02 98
3365.15 95
3365.29 91
3365.42 86
3365.55 81
3365.68 78
3365.82 79
3365.95 82
3366.08 89
3366.22 98
3366.35 109
3366.48 119
3366.62 129
3366.75 137
3366.88 143
3367.02 146
3367.15 148
3367.28 149
3367.41 150
3367.55 152
3367.68 156
3367.81 163
3367.95 172
3368.08 184
3368.21 197
3368.35 210
3368.48 221
3368.61 230
3368.75 236
3368.88 240
3369.01 243
3369.14 245
3369.28 248
3369.41 252
3369.54 258
3369.68 266
3369.81 275
3369.94 284
3370.08 292
3370.21 300
3370.34 306
3370.48 312
3370.61 318
3370.74 323
3370.88 327
3371.01 331
3371.14 332
3371.28 331
3371.41 327
3371.54 320
3371.67 310
3371.81 298
3371.94 285
3372.07 271
3372.21 258
3372.34 246
3372.47 235
3372.61 226
3372.74 219
3372.87 216
3373.01 216
3373.14 219
3373.27 225
3373.41 232
3373.54 241
3373.67 250
3373.81 259
3373.94 267
3374.07 272
3374.21 275
3374.34 275
3374.47 272
3374.60 267
3374.74 260
3374.87 254
3375.00 251
3375.14 251
3375.27 258
3375.40 273
3375.54 296
3375.67 327
3375.80 367
3375.94 412
3376.07 460
3376.20 510
3376.34 557
3376.47 598
3376.60 631
3376.74 656
3376.87 672
3377.00 682
3377.14 686
3377.27 686
3377.40 686
3377.54 685
3377.67 683
3377.80 680
3377.94 675
3378.07 667
3378.20 657
3378.34 645
3378.47 632
3378.60 619
3378.74 606
3378.87 594
3379.00 582
3379.14 569
3379.27 555
3379.40 538
3379.54 519
3379.67 500
3379.80 480
3379.94 461
3380.07 444
3380.20 427
3380.34 412
3380.47 397
3380.60 382
3380.74 366
3380.87 349
3381.00 331
3381.14 312
3381.27 293
3381.40 272
3381.54 250
3381.67 228
3381.80 205
3381.94 182
3382.07 162
3382.20 144
3382.34 130
3382.47 121
3382.60 116
3382.74 117
3382.87 121
3383.00 128
3383.14 135
3383.27 142
3383.40 146
3383.54 147
3383.67 144
3383.80 140
3383.94 133
3384.07 126
3384.20 119
3384.34 112
3384.47 105
3384.60 98
3384.74 89
3384.87 80
3385.00 71
3385.14 62
3385.27 53
3385.40 45
3385.54 38
3385.67 32
3385.80 28
3385.94 26
3386.07 26
3386.21 29
3386.34 34
3386.47 41
3386.61 48
3386.74 54
3386.87 58
3387.01 59
3387.14 59
3387.27 56
3387.41 53
3387.54 51
3387.67 52
3387.81 55
3387.94 61
3388.07 68
3388.21 75
3388.34 81
3388.47 84
3388.61 86
3388.74 84
3388.87 81
3389.01 77
3389.14 73
3389.28 70
3389.41 68
3389.54 68
3389.68 71
3389.81 76
3389.94 82
3390.08 91
3390.21 101
3390.34 110
3390.48 117
3390.61 122
3390.74 123
3390.88 120
3391.01 114
3391.14 105
3391.28 96
3391.41 86
3391.55 77
3391.68 69
3391.81 63
3391.95 59
3392.08 56
3392.21 55
3392.35 56
3392.48 57
3392.61 60
3392.75 64
3392.88 69
3393.01 75
3393.15 81
3393.28 87
3393.42 91
3393.55 94
3393.68 96
3393.82 96
3393.95 94
3394.08 91
3394.22 87
3394.35 83
3394.48 79
3394.62 75
3394.75 72
3394.89 69
3395.02 67
3395.15 66
3395.29 64
3395.42 61
3395.55 58
3395.69 53
3395.82 48
3395.95 43
3396.09 39
3396.22 36
3396.36 35
3396.49 35
3396.62 37
3396.76 40
3396.89 42
3397.02 44
3397.16 45
3397.29 45
3397.42 44
3397.56 42
3397.69 40
3397.83 37
3397.96 34
3398.09 32
3398.23 31
3398.36 31
3398.49 31
3398.63 33
3398.76 35
3398.90 37
3399.03 38
3399.16 39
3399.30 40
3399.43 39
3399.56 38
3399.70 35
3399.83 31
3399.96 27
3400.10 23
3400.23 19
3400.37 16
3400.50 14
3400.63 13
3400.77 14
3400.90 15
3401.03 17
3401.17 19
3401.30 21
3401.44 23
3401.57 24
3401.70 24
3401.84 25
3401.97 25
3402.10 25
3402.24 25
3402.37 25
3402.51 24
3402.64 24
3402.77 24
3402.91 23
3403.04 24
3403.17 24
3403.31 25
3403.44 26
3403.58 27
3403.71 28
3403.84 29
3403.98 30
3404.11 31
3404.25 33
3404.38 34
3404.51 36
3404.65 39
3404.78 41
3404.91 44
3405.05 46
3405.18 47
3405.32 48
3405.45 48
3405.58 49
3405.72 52
3405.85 57
3405.99 64
3406.12 73
3406.25 84
3406.39 95
3406.52 105
3406.65 114
3406.79 120
3406.92 124
3407.06 125
3407.19 125
3407.32 122
3407.46 119
3407.59 115
3407.73 110
3407.86 104
3407.99 97
3408.13 89
3408.26 81
3408.39 74
3408.53 67
3408.66 62
3408.80 60
3408.93 60
3409.06 62
3409.20 65
3409.33 69
3409.47 74
3409.60 77
3409.73 81
3409.87 83
3410.00 85
3410.14 86
3410.27 87
3410.40 86
3410.54 84
3410.67 81
3410.81 78
3410.94 75
3411.07 73
3411.21 72
3411.34 73
3411.47 74
3411.61 75
3411.74 74
3411.88 72
3412.01 68
3412.14 62
3412.28 55
3412.41 48
3412.55 42
3412.68 38
3412.81 36
3412.95 35
3413.08 35
3413.22 36
3413.35 37
3413.48 37
3413.62 36
3413.75 36
3413.89 35
3414.02 34
3414.15 32
3414.29 31
3414.42 30
3414.56 28
3414.69 27
3414.82 25
3414.96 24
3415.09 22
3415.23 21
3415.36 21
3415.49 20
3415.63 19
3415.76 18
3415.90 18
3416.03 19
3416.16 20
3416.30 21
3416.43 22
3416.57 23
3416.70 24
3416.83 25
3416.97 26
3417.10 27
3417.24 29
3417.37 31
3417.51 34
3417.64 37
3417.77 41
3417.91 45
3418.04 51
3418.18 56
3418.31 61
3418.44 63
3418.58 63
3418.71 59
3418.85 52
3418.98 44
3419.11 35
3419.25 26
3419.38 20
3419.52 15
3419.65 13
3419.78 12
3419.92 12
3420.05 12
3420.19 11
3420.32 10
3420.46 9
3420.59 7
3420.72 6
3420.86 4
3420.99 3
3421.13 3
3421.26 2
3421.39 2
3421.53 1
3421.66 0
3421.80 0
3421.93 0
3422.07 0
3422.20 0
3422.33 0
3422.47 0
3422.60 2
3422.74 7
3422.87 13
3423.00 19
3423.14 24
3423.27 29
3423.41 34
3423.54 39
3423.68 45
3423.81 51
3423.94 58
3424.08 66
3424.21 73
3424.35 80
3424.48 85
3424.61 89
3424.75 91
3424.88 91
3425.02 90
3425.15 88
3425.29 86
3425.42 84
3425.55 82
3425.69 82
3425.82 81
3425.96 82
3426.09 83
3426.23 84
3426.36 86
3426.49 88
3426.63 92
3426.76 97
3426.90 104
3427.03 112
3427.16 121
3427.30 130
3427.43 137
3427.57 141
3427.70 142
3427.84 139
3427.97 133
3428.10 123
3428.24 113
3428.37 102
3428.51 93
3428.64 86
3428.78 82
3428.91 80
3429.04 80
3429.18 80
3429.31 79
3429.45 74
3429.58 67
3429.72 57
3429.85 46
3429.98 35
3430.12 26
3430.25 19
3430.39 15
3430.52 12
3430.66 10
3430.79 8
3430.93 6
3431.06 2
3431.19 0
3431.33 0
3431.46 0
3431.60 0
3431.73 0
3431.87 0
3432.00 0
3432.13 0
3432.27 2
3432.40 4
3432.54 5
3432.67 7
3432.81 8
3432.94 10
3433.07 14
3433.21 18
3433.34 23
3433.48 28
3433.61 33
3433.75 38
3433.88 43
3434.02 49
3434.15 55
3434.28 61
3434.42 67
3434.55 72
3434.69 76
3434.82 77
3434.96 76
3435.09 72
3435.23 66
3435.36 59
3435.49 52
3435.63 45
3435.76 39
3435.90 34
3436.03 32
3436.17 31
3436.30 32
3436.44 35
3436.57 39
3436.70 45
3436.84 51
3436.97 57
3437.11 62
3437.24 65
3437.38 67
3437.51 67
3437.65 65
3437.78 62
3437.91 57
3438.05 52
3438.18 46
3438.32 40
3438.45 35
3438.59 32
3438.72 30
3438.86 31
3438.99 35
3439.12 39
3439.26 44
3439.39 48
3439.53 51
3439.66 53
3439.80 54
3439.93 56
3440.07 59
3440.20 63
3440.33 70
3440.47 78
3440.60 86
3440.74 93
3440.87 98
3441.01 100
3441.14 99
3441.28 94
3441.41 87
3441.55 79
3441.68 68
3441.81 58
3441.95 47
3442.08 38
3442.22 30
3442.35 25
3442.49 22
3442.62 22
3442.76 24
3442.89 27
3443.03 31
3443.16 33
3443.29 34
3443.43 33
3443.56 30
3443.70 26
3443.83 23
3443.97 21
3444.10 20
3444.24 20
3444.37 22
3444.51 24
3444.64 25
3444.78 24
3444.91 22
3445.04 19
3445.18 15
3445.31 11
3445.45 8
3445.58 7
3445.72 7
3445.85 9
3445.99 12
3446.12 16
3446.26 19
3446.39 22
3446.53 22
3446.66 21
3446.79 18
3446.93 13
3447.06 9
3447.20 5
3447.33 3
3447.47 3
3447.60 4
3447.74 6
3447.87 7
3448.01 8
3448.14 7
3448.28 6
3448.41 4
3448.55 3
3448.68 4
3448.81 6
3448.95 11
3449.08 16
3449.22 23
3449.35 30
3449.49 36
3449.62 43
3449.76 49
3449.89 56
3450.03 63
3450.16 72
3450.30 81
3450.43 91
3450.57 98
3450.70 104
3450.84 108
3450.97 109
3451.10 108
3451.24 107
3451.37 106
3451.51 105
3451.64 104
3451.78 104
3451.91 103
3452.05 102
3452.18 99
3452.32 96
3452.45 94
3452.59 92
3452.72 91
3452.86 91
3452.99 92
3453.13 93
3453.26 93
3453.40 93
3453.53 92
3453.66 90
3453.80 90
3453.93 90
3454.07 93
3454.20 100
3454.34 109
3454.47 121
3454.61 134
3454.74 148
3454.88 161
3455.01 171
3455.15 179
3455.28 185
3455.42 188
3455.55 190
3455.69 191
3455.82 192
3455.96 193
3456.09 194
3456.23 196
3456.36 198
3456.50 201
3456.63 205
3456.77 208
3456.90 211
3457.04 213
3457.17 213
3457.30 210
3457.44 204
3457.57 198
3457.71 191
3457.84 183
3457.98 177
3458.11 172
3458.25 168
3458.38 165
3458.52 160
3458.65 154
3458.79 147
3458.92 139
3459.06 130
3459.19 121
3459.33 114
3459.46 107
3459.60 101
3459.73 97
3459.87 93
3460.00 90
3460.14 88
3460.27 87
3460.41 87
3460.54 87
3460.68 87
3460.81 86
3460.95 83
3461.08 78
3461.22 71
3461.35 62
3461.49 53
3461.62 44
3461.76 35
3461.89 29
3462.03 25
3462.16 24
3462.30 26
3462.43 31
3462.57 38
3462.70 47
3462.84 56
3462.97 65
3463.11 72
3463.24 77
3463.38 80
3463.51 82
3463.65 82
3463.78 82
3463.92 81
3464.05 80
3464.19 79
3464.32 77
3464.46 75
3464.59 72
3464.73 68
3464.86 64
3465.00 59
3465.13 54
3465.27 51
3465.40 48
3465.54 48
3465.67 48
3465.81 49
3465.94 51
3466.08 52
3466.21 53
3466.35 52
3466.48 51
3466.62 48
3466.75 45
3466.89 42
3467.02 39
3467.16 35
3467.29 32
3467.43 30
3467.56 29
3467.70 30
3467.83 32
3467.97 35
3468.10 38
3468.24 40
3468.37 43
3468.51 45
3468.64 46
3468.78 48
3468.91 50
3469.05 53
3469.18 57
3469.32 61
3469.45 64
3469.59 66
3469.72 65
3469.86 63
3469.99 59
3470.13 53
3470.26 46
3470.40 40
3470.53 36
3470.67 34
3470.80 34
3470.94 35
3471.07 38
3471.21 41
3471.34 44
3471.48 45
3471.61 45
3471.75 44
3471.88 42
3472.02 40
3472.15 38
3472.29 39
3472.42 42
3472.56 49
3472.69 59
3472.83 73
3472.96 89
3473.10 106
3473.24 123
3473.37 139
3473.51 153
3473.64 165
3473.78 174
3473.91 183
3474.05 191
3474.18 199
3474.32 207
3474.45 216
3474.59 223
3474.72 229
3474.86 233
3474.99 235
3475.13 235
3475.26 234
3475.40 230
3475.53 225
3475.67 217
3475.80 208
3475.94 197
3476.07 186
3476.21 174
3476.34 162
3476.48 151
3476.61 140
3476.75 130
3476.89 120
3477.02 111
3477.16 103
3477.29 98
3477.43 96
3477.56 98
3477.70 102
3477.83 110
3477.97 119
3478.10 128
3478.24 135
3478.37 139
3478.51 139
3478.64 134
3478.78 127
3478.91 116
3479.05 105
3479.18 95
3479.32 87
3479.46 83
3479.59 82
3479.73 84
3479.86 88
3480.00 93
3480.13 97
3480.27 99
3480.40 99
3480.54 95
3480.67 90
3480.81 83
3480.94 75
3481.08 68
3481.21 62
3481.35 58
3481.48 55
3481.62 55
3481.76 56
3481.89 58
3482.03 62
3482.16 68
3482.30 74
3482.43 82
3482.57 90
3482.70 98
3482.84 106
3482.97 113
3483.11 119
3483.24 124
3483.38 127
3483.51 129
3483.65 129
3483.79 128
3483.92 126
3484.06 124
3484.19 122
3484.33 120
3484.46 119
3484.60 117
3484.73 114
3484.87 111
3485.00 106
3485.14 100
3485.27 94
3485.41 88
3485.55 83
3485.68 79
3485.82 77
3485.95 76
3486.09 76
3486.22 77
3486.36 78
3486.49 80
3486.63 83
3486.76 85
3486.90 88
3487.03 90
3487.17 93
3487.31 95
3487.44 98
3487.58 100
3487.71 101
3487.85 102
3487.98 102
3488.12 100
3488.25 98
3488.39 96
3488.52 94
3488.66 92
3488.80 91
3488.93 92
3489.07 92
3489.20 93
3489.34 93
3489.47 92
3489.61 91
3489.74 90
3489.88 89
3490.01 88
3490.15 88
3490.29 88
3490.42 88
3490.56 90
3490.69 92
3490.83 94
3490.96 97
3491.10 99
3491.23 99
3491.37 98
3491.51 95
3491.64 90
3491.78 83
3491.91 77
3492.05 70
3492.18 64
3492.32 60
3492.45 57
3492.59 56
3492.73 56
3492.86 56
3493.00 56
3493.13 56
3493.27 55
3493.40 54
3493.54 52
3493.67 51
3493.81 51
3493.95 52
3494.08 55
3494.22 60
3494.35 67
3494.49 76
3494.62 88
3494.76 102
3494.89 118
3495.03 137
3495.17 156
3495.30 174
3495.44 191
3495.57 203
3495.71 211
3495.84 215
3495.98 218
3496.11 220
3496.25 225
3496.39 235
3496.52 249
3496.66 269
3496.79 295
3496.93 325
3497.06 359
3497.20 395
3497.34 435
3497.47 476
3497.61 519
3497.74 564
3497.88 611
3498.01 660
3498.15 714
3498.28 773
3498.42 836
3498.56 903
3498.69 973
3498.83 1043
3498.96 1112
3499.10 1181
3499.23 1248
3499.37 1317
3499.51 1388
3499.64 1464
3499.78 1544
3499.91 1629
3500.05 1715
3500.18 1800
3500.32 1881
3500.46 1956
3500.59 2024
3500.73 2085
3500.86 2139
3501.00 2185
3501.13 2223
3501.27 2253
3501.41 2274
3501.54 2286
3501.68 2289
3501.81 2285
3501.95 2274
3502.08 2258
3502.22 2236
3502.36 2208
3502.49 2176
3502.63 2138
3502.76 2095
3502.90 2048
3503.03 1996
3503.17 1942
3503.31 1886
3503.44 1828
3503.58 1769
3503.71 1710
3503.85 1650
3503.98 1592
3504.12 1534
3504.26 1480
3504.39 1428
3504.53 1378
3504.66 1331
3504.80 1285
3504.93 1241
3505.07 1197
3505.21 1151
3505.34 1105
3505.48 1058
3505.61 1011
3505.75 964
3505.88 918
3506.02 873
3506.16 830
3506.29 787
3506.43 746
3506.56 704
3506.70 663
3506.84 621
3506.97 581
3507.11 543
3507.24 509
3507.38 478
3507.51 452
3507.65 430
3507.79 409
3507.92 391
3508.06 372
3508.19 354
3508.33 336
3508.47 319
3508.60 304
3508.74 290
3508.87 277
3509.01 264
3509.14 252
3509.28 238
3509.42 224
3509.55 209
3509.69 193
3509.82 178
3509.96 164
3510.10 153
3510.23 144
3510.37 139
3510.50 137
3510.64 139
3510.77 142
3510.91 147
3511.05 151
3511.18 154
3511.32 154
3511.45 152
3511.59 149
3511.73 144
3511.86 139
3512.00 136
3512.13 134
3512.27 134
3512.41 134
3512.54 136
3512.68 137
3512.81 137
3512.95 137
3513.09 135
3513.22 133
3513.36 130
3513.49 126
3513.63 122
3513.77 117
3513.90 111
3514.04 104
3514.17 95
3514.31 85
3514.44 75
3514.58 64
3514.72 54
3514.85 45
3514.99 38
3515.12 33
3515.26 30
3515.40 29
3515.53 28
3515.67 28
3515.80 27
3515.94 26
3516.08 25
3516.21 23
3516.35 21
3516.48 19
3516.62 17
3516.76 14
3516.89 12
3517.03 9
3517.16 8
3517.30 7
3517.44 8
3517.57 11
3517.71 15
3517.84 19
3517.98 23
3518.12 26
3518.25 27
3518.39 26
3518.52 24
3518.66 21
3518.80 18
3518.93 15
3519.07 13
3519.21 11
3519.34 9
3519.48 6
3519.61 3
3519.75 0
3519.89 0
3520.02 0
3520.16 0
3520.29 2
3520.43 6
3520.57 10
3520.70 14
3520.84 15
3520.97 16
3521.11 14
3521.25 12
3521.38 11
3521.52 11
3521.65 13
3521.79 17
3521.93 22
3522.06 28
3522.20 33
3522.33 36
3522.47 38
3522.61 38
3522.74 37
3522.88 34
3523.02 31
3523.15 27
3523.29 23
3523.42 20
3523.56 20
3523.70 21
3523.83 24
3523.97 28
3524.10 32
3524.24 35
3524.38 36
3524.51 34
3524.65 31
3524.79 27
3524.92 24
3525.06 23
3525.19 24
3525.33 27
3525.47 31
3525.60 35
3525.74 37
3525.87 37
3526.01 35
3526.15 30
3526.28 24
3526.42 17
3526.56 11
3526.69 6
3526.83 4
3526.96 5
3527.10 10
3527.24 17
3527.37 26
3527.51 36
3527.65 45
3527.78 52
3527.92 55
3528.05 53
3528.19 47
3528.33 38
3528.46 28
3528.60 17
3528.74 9
3528.87 3
3529.01 1
3529.14 2
3529.28 5
3529.42 9
3529.55 13
3529.69 15
3529.83 16
3529.96 15
3530.10 15
3530.23 14
3530.37 14
3530.51 16
3530.64 19
3530.78 22
3530.92 26
3531.05 29
3531.19 32
3531.32 33
3531.46 35
3531.60 36
3531.73 37
3531.87 39
3532.01 41
3532.14 43
3532.28 43
3532.41 42
3532.55 39
3532.69 34
3532.82 29
3532.96 23
3533.10 17
3533.23 11
3533.37 6
3533.50 0
3533.64 0
3533.78 0
3533.91 0
3534.05 0
3534.19 0
3534.32 0
3534.46 0
3534.60 3
3534.73 11
3534.87 18
3535.00 24
3535.14 30
3535.28 34
3535.41 39
3535.55 44
3535.69 50
3535.82 56
3535.96 62
3536.10 67
3536.23 71
3536.37 74
3536.50 75
3536.64 76
3536.78 76
3536.91 74
3537.05 72
3537.19 67
3537.32 62
3537.46 55
3537.60 48
3537.73 41
3537.87 35
3538.01 31
3538.14 29
3538.28 29
3538.41 30
3538.55 33
3538.69 35
3538.82 36
3538.96 37
3539.10 36
3539.23 34
3539.37 32
3539.51 30
3539.64 29
3539.78 28
3539.92 28
3540.05 29
3540.19 30
3540.32 32
3540.46 34
3540.60 36
3540.73 37
3540.87 40
3541.01 42
3541.14 45
3541.28 48
3541.42 51
3541.55 54
3541.69 57
3541.83 61
3541.96 64
3542.10 68
3542.24 73
3542.37 80
3542.51 87
3542.64 94
3542.78 102
3542.92 111
3543.05 119
3543.19 127
3543.33 136
3543.46 145
3543.60 156
3543.74 167
3543.87 179
3544.01 192
3544.15 206
3544.28 220
3544.42 234
3544.56 249
3544.69 265
3544.83 283
3544.97 303
3545.10 325
3545.24 347
3545.38 368
3545.51 387
3545.65 401
3545.79 411
3545.92 415
3546.06 416
3546.19 415
3546.33 412
3546.47 407
3546.60 402
3546.74 396
3546.88 388
3547.01 378
3547.15 365
3547.29 352
3547.42 337
3547.56 321
3547.70 305
3547.83 289
3547.97 274
3548.11 261
3548.24 248
3548.38 238
3548.52 230
3548.65 223
3548.79 219
3548.93 216
3549.06 213
3549.20 209
3549.34 205
3549.47 200
3549.61 193
3549.75 186
3549.88 180
3550.02 175
3550.16 172
3550.29 172
3550.43 173
3550.57 176
3550.70 178
3550.84 178
3550.98 176
3551.11 170
3551.25 163
3551.39 153
3551.52 144
3551.66 136
3551.80 129
3551.93 123
3552.07 119
3552.21 115
3552.34 110
3552.48 104
3552.62 96
3552.75 89
3552.89 81
3553.03 75
3553.16 71
3553.30 69
3553.44 69
3553.57 70
3553.71 71
3553.85 72
3553.98 72
3554.12 71
3554.26 70
3554.39 67
3554.53 64
3554.67 61
3554.80 58
3554.94 55
3555.08 54
3555.21 55
3555.35 56
3555.49 58
3555.62 61
3555.76 64
3555.90 65
3556.03 66
3556.17 66
3556.31 66
3556.45 66
3556.58 64
3556.72 62
3556.86 59
3556.99 55
3557.13 51
3557.27 47
3557.40 44
3557.54 44
3557.68 44
3557.81 47
3557.95 50
3558.09 54
3558.22 58
3558.36 60
3558.50 61
3558.63 62
3558.77 62
3558.91 62
3559.04 61
3559.18 60
3559.32 60
3559.45 59
3559.59 58
3559.73 56
3559.87 53
3560.00 49
3560.14 44
3560.28 38
3560.41 34
3560.55 30
3560.69 27
3560.82 26
3560.96 26
3561.10 26
3561.23 26
3561.37 25
3561.51 23
3561.64 20
3561.78 16
3561.92 13
3562.05 10
3562.19 7
3562.33 6
3562.47 5
3562.60 5
3562.74 6
3562.88 6
3563.01 6
3563.15 5
3563.29 4
3563.42 2
3563.56 1
3563.70 0
3563.83 0
3563.97 0
3564.11 0
3564.25 0
3564.38 0
3564.52 0
3564.66 0
3564.79 0
3564.93 4
3565.07 11
3565.20 21
3565.34 33
3565.48 46
3565.61 60
3565.75 73
3565.89 85
3566.03 95
3566.16 101
3566.30 104
3566.44 104
3566.57 101
3566.71 98
3566.85 94
3566.98 92
3567.12 91
3567.26 92
3567.40 94
3567.53 97
3567.67 100
3567.81 103
3567.94 104
3568.08 105
3568.22 105
3568.35 104
3568.49 102
3568.63 100
3568.77 98
3568.90 96
3569.04 94
3569.18 93
3569.31 91
3569.45 91
3569.59 92
3569.72 94
3569.86 97
3570.00 101
3570.14 106
3570.27 111
3570.41 115
3570.55 118
3570.68 119
3570.82 120
3570.96 122
3571.09 123
3571.23 126
3571.37 130
3571.51 135
3571.64 140
3571.78 144
3571.92 147
3572.05 148
3572.19 147
3572.33 144
3572.47 139
3572.60 134
3572.74 127
3572.88 121
3573.01 113
3573.15 107
3573.29 100
3573.42 94
3573.56 89
3573.70 84
3573.84 78
3573.97 72
3574.11 65
3574.25 58
3574.38 52
3574.52 46
3574.66 42
3574.80 40
3574.93 41
3575.07 44
3575.21 49
3575.34 54
3575.48 60
3575.62 64
3575.76 69
3575.89 73
3576.03 77
3576.17 80
3576.30 83
3576.44 86
3576.58 89
3576.72 91
3576.85 92
3576.99 92
3577.13 92
3577.26 92
3577.40 91
3577.54 89
3577.68 87
3577.81 85
3577.95 83
3578.09 82
3578.22 82
3578.36 84
3578.50 88
3578.64 94
3578.77 102
3578.91 110
3579.05 117
3579.19 123
3579.32 126
3579.46 126
3579.60 125
3579.73 122
3579.87 119
3580.01 116
3580.15 116
3580.28 115
3580.42 115
3580.56 114
3580.69 112
3580.83 108
3580.97 103
3581.11 97
3581.24 91
3581.38 85
3581.52 80
3581.66 75
3581.79 71
3581.93 68
3582.07 67
3582.20 66
3582.34 66
3582.48 67
3582.62 70
3582.75 72
3582.89 75
3583.03 77
3583.17 78
3583.30 78
3583.44 77
3583.58 76
3583.71 74
3583.85 73
3583.99 74
3584.13 76
3584.26 78
3584.40 81
3584.54 84
3584.68 85
3584.81 84
3584.95 81
3585.09 76
3585.22 69
3585.36 60
3585.50 51
3585.64 43
3585.77 37
3585.91 32
3586.05 30
3586.19 30
3586.32 31
3586.46 33
3586.60 36
3586.74 39
3586.87 42
3587.01 44
3587.15 46
3587.28 45
3587.42 43
3587.56 39
3587.70 33
3587.83 25
3587.97 17
3588.11 9
3588.25 2
3588.38 0
3588.52 0
3588.66 0
3588.80 0
3588.93 0
3589.07 0
3589.21 0
3589.35 0
3589.48 4
3589.62 9
3589.76 14
3589.90 17
3590.03 19
3590.17 21
3590.31 23
3590.44 24
3590.58 26
3590.72 28
3590.86 30
3590.99 31
3591.13 31
3591.27 30
3591.41 27
3591.54 24
3591.68 21
3591.82 18
3591.96 16
3592.09 16
3592.23 15
3592.37 15
3592.51 15
3592.64 15
3592.78 15
3592.92 15
3593.06 16
3593.19 16
3593.33 16
3593.47 15
3593.61 13
3593.74 9
3593.88 5
3594.02 1
3594.16 0
3594.29 0
3594.43 0
3594.57 1
3594.71 7
3594.84 15
3594.98 25
3595.12 35
3595.26 44
3595.39 52
3595.53 58
3595.67 61
3595.81 61
3595.94 59
3596.08 57
3596.22 54
3596.36 54
3596.49 54
3596.63 55
3596.77 57
3596.91 58
3597.04 58
3597.18 58
3597.32 57
3597.46 56
3597.59 57
3597.73 59
3597.87 62
3598.01 67
3598.14 72
3598.28 78
3598.42 83
3598.56 88
3598.70 91
3598.83 94
3598.97 96
3599.11 97
3599.25 97
3599.38 97
3599.52 96
3599.66 96
3599.80 95
3599.93 94
3600.07 93
3600.21 92
3600.35 90
3600.48 87
3600.62 84
3600.76 80
3600.90 75
3601.03 70
3601.17 65
3601.31 61
3601.45 56
3601.58 53
3601.72 50
3601.86 47
3602.00 46
3602.14 45
3602.27 45
3602.41 45
3602.55 46
3602.69 46
3602.82 47
3602.96 49
3603.10 50
3603.24 52
3603.37 54
3603.51 55
3603.65 55
3603.79 54
3603.93 51
3604.06 48
3604.20 44
3604.34 39
3604.48 34
3604.61 28
3604.75 23
3604.89 18
3605.03 13
3605.16 8
3605.30 3
3605.44 0
3605.58 0
3605.72 0
3605.85 0
3605.99 2
3606.13 6
3606.27 10
3606.40 14
3606.54 17
3606.68 19
3606.82 20
3606.95 19
3607.09 19
3607.23 18
3607.37 19
3607.51 21
3607.64 25
3607.78 31
3607.92 38
3608.06 47
3608.19 56
3608.33 64
3608.47 69
3608.61 70
3608.75 68
3608.88 62
3609.02 54
3609.16 45
3609.30 37
3609.43 31
3609.57 28
3609.71 28
3609.85 29
3609.99 32
3610.12 36
3610.26 41
3610.40 47
3610.54 52
3610.67 58
3610.81 62
3610.95 66
3611.09 69
3611.23 69
3611.36 69
3611.50 67
3611.64 65
3611.78 63
3611.91 60
3612.05 58
3612.19 56
3612.33 54
3612.47 52
3612.60 50
3612.74 48
3612.88 46
3613.02 43
3613.16 40
3613.29 36
3613.43 32
3613.57 28
3613.71 24
3613.84 21
3613.98 20
3614.12 19
3614.26 21
3614.40 23
3614.53 26
3614.67 29
3614.81 32
3614.95 35
3615.09 38
3615.22 41
3615.36 44
3615.50 49
3615.64 55
3615.78 60
3615.91 65
3616.05 68
3616.19 69
3616.33 69
3616.46 67
3616.60 64
3616.74 61
3616.88 58
3617.02 57
3617.15 56
3617.29 55
3617.43 56
3617.57 58
3617.71 60
3617.84 64
3617.98 68
3618.12 71
3618.26 73
3618.40 73
3618.53 70
3618.67 65
3618.81 59
3618.95 51
3619.09 43
3619.22 36
3619.36 31
3619.50 28
3619.64 26
3619.78 26
3619.91 27
3620.05 29
3620.19 31
3620.33 35
3620.47 39
3620.60 43
3620.74 47
3620.88 51
3621.02 53
3621.16 53
3621.29 50
3621.43 46
3621.57 39
3621.71 31
3621.85 23
3621.98 15
3622.12 10
3622.26 7
3622.40 7
3622.54 10
3622.67 17
3622.81 25
3622.95 35
3623.09 43
3623.23 51
3623.36 56
3623.50 59
3623.64 60
3623.78 59
3623.92 58
3624.05 57
3624.19 56
3624.33 55
3624.47 54
3624.61 53
3624.74 52
3624.88 51
3625.02 50
3625.16 49
3625.30 49
3625.44 49
3625.57 50
3625.71 50
3625.85 50
3625.99 49
3626.13 46
3626.26 41
3626.40 35
3626.54 29
3626.68 23
3626.82 18
3626.95 15
3627.09 14
3627.23 15
3627.37 17
3627.51 21
3627.65 25
3627.78 30
3627.92 36
3628.06 42
3628.20 48
3628.34 53
3628.47 59
3628.61 64
3628.75 67
3628.89 69
3629.03 69
3629.16 67
3629.30 62
3629.44 56
3629.58 48
3629.72 40
3629.86 33
3629.99 27
3630.13 22
3630.27 20
3630.41 19
3630.55 20
3630.68 21
3630.82 22
3630.96 22
3631.10 21
3631.24 19
3631.38 17
3631.51 16
3631.65 15
3631.79 16
3631.93 17
3632.07 18
3632.20 20
3632.34 22
3632.48 23
3632.62 24
3632.76 23
3632.90 22
3633.03 20
3633.17 19
3633.31 17
3633.45 17
3633.59 18
3633.73 19
3633.86 20
3634.00 20
3634.14 20
3634.28 18
3634.42 16
3634.56 13
3634.69 12
3634.83 10
3634.97 10
3635.11 10
3635.25 9
3635.38 7
3635.52 5
3635.66 3
3635.80 0
3635.94 0
3636.08 0
3636.21 0
3636.35 0
3636.49 0
3636.63 0
3636.77 0
3636.91 0
3637.04 7
3637.18 15
3637.32 24
3637.46 33
3637.60 42
3637.74 49
3637.87 53
3638.01 54
3638.15 54
3638.29 54
3638.43 54
3638.57 56
3638.70 59
3638.84 65
3638.98 71
3639.12 76
3639.26 80
3639.40 81
3639.53 80
3639.67 78
3639.81 74
3639.95 71
3640.09 68
3640.23 66
3640.36 66
3640.50 67
3640.64 69
3640.78 71
3640.92 72
3641.06 74
3641.19 74
3641.33 74
3641.47 73
3641.61 71
3641.75 67
3641.89 63
3642.03 59
3642.16 54
3642.30 50
3642.44 47
3642.58 45
3642.72 44
3642.86 45
3642.99 46
3643.13 49
3643.27 53
3643.41 58
3643.55 62
3643.69 67
3643.82 70
3643.96 72
3644.10 72
3644.24 70
3644.38 68
3644.52 65
3644.66 63
3644.79 62
3644.93 62
3645.07 61
3645.21 60
3645.35 57
3645.49 54
3645.62 49
3645.76 44
3645.90 41
3646.04 38
3646.18 37
3646.32 37
3646.46 39
3646.59 42
3646.73 45
3646.87 49
3647.01 53
3647.15 57
3647.29 61
3647.43 63
3647.56 65
3647.70 64
3647.84 61
3647.98 56
3648.12 49
3648.26 42
3648.39 35
3648.53 29
3648.67 25
3648.81 23
3648.95 23
3649.09 26
3649.23 30
3649.36 34
3649.50 40
3649.64 45
3649.78 51
3649.92 57
3650.06 64
3650.20 71
3650.33 78
3650.47 84
3650.61 89
3650.75 92
3650.89 93
3651.03 93
3651.17 94
3651.30 97
3651.44 102
3651.58 110
3651.72 119
3651.86 126
3652.00 132
3652.14 133
3652.27 129
3652.41 122
3652.55 112
3652.69 102
3652.83 93
3652.97 86
3653.11 80
3653.24 75
3653.38 70
3653.52 65
3653.66 60
3653.80 56
3653.94 53
3654.08 51
3654.22 51
3654.35 51
3654.49 51
3654.63 51
3654.77 50
3654.91 49
3655.05 47
3655.19 46
3655.32 45
3655.46 45
3655.60 46
3655.74 46
3655.88 45
3656.02 43
3656.16 40
3656.30 34
3656.43 27
3656.57 20
3656.71 13
3656.85 8
3656.99 5
3657.13 5
3657.27 9
3657.40 15
3657.54 22
3657.68 31
3657.82 39
3657.96 46
3658.10 52
3658.24 55
3658.38 57
3658.51 56
3658.65 54
3658.79 49
3658.93 43
3659.07 37
3659.21 30
3659.35 24
3659.49 19
3659.62 15
3659.76 11
3659.90 7
3660.04 3
3660.18 0
3660.32 0
3660.46 0
3660.60 0
3660.73 0
3660.87 0
3661.01 0
3661.15 0
3661.29 5
3661.43 11
3661.57 15
3661.71 18
3661.84 19
3661.98 21
3662.12 22
3662.26 23
3662.40 25
3662.54 26
3662.68 27
3662.82 27
3662.95 26
3663.09 25
3663.23 24
3663.37 22
3663.51 22
3663.65 21
3663.79 20
3663.93 19
3664.07 17
3664.20 15
3664.34 13
3664.48 11
3664.62 10
3664.76 10
3664.90 10
3665.04 10
3665.18 8
3665.31 6
3665.45 4
3665.59 2
3665.73 0
3665.87 0
3666.01 0
3666.15 2
3666.29 4
3666.43 7
3666.56 10
3666.70 14
3666.84 18
3666.98 24
3667.12 31
3667.26 39
3667.40 49
3667.54 58
3667.68 67
3667.81 74
3667.95 79
3668.09 81
3668.23 81
3668.37 79
3668.51 76
3668.65 71
3668.79 67
3668.93 63
3669.06 60
3669.20 58
3669.34 59
3669.48 62
3669.62 67
3669.76 73
3669.90 81
3670.04 88
3670.18 94
3670.32 99
3670.45 101
3670.59 100
3670.73 96
3670.87 91
3671.01 86
3671.15 82
3671.29 79
3671.43 79
3671.57 80
3671.70 82
3671.84 84
3671.98 83
3672.12 80
3672.26 75
3672.40 67
3672.54 58
3672.68 49
3672.82 42
3672.96 38
3673.09 36
3673.23 36
3673.37 38
3673.51 41
3673.65 43
3673.79 44
3673.93 43
3674.07 39
3674.21 34
3674.35 27
3674.48 20
3674.62 13
3674.76 7
3674.90 2
3675.04 0
3675.18 0
3675.32 2
3675.46 6
3675.60 11
3675.74 16
3675.87 21
3676.01 25
3676.15 28
3676.29 31
3676.43 33
3676.57 34
3676.71 37
3676.85 40
3676.99 43
3677.13 46
3677.27 49
3677.40 52
3677.54 53
3677.68 54
3677.82 55
3677.96 57
3678.10 59
3678.24 62
3678.38 65
3678.52 68
3678.66 70
3678.80 71
3678.93 70
3679.07 68
3679.21 64
3679.35 61
3679.49 58
3679.63 57
3679.77 56
3679.91 55
3680.05 53
3680.19 50
3680.33 47
3680.47 43
3680.60 40
3680.74 38
3680.88 37
3681.02 39
3681.16 42
3681.30 45
3681.44 47
3681.58 48
3681.72 46
3681.86 41
3682.00 35
3682.13 28
3682.27 22
3682.41 17
3682.55 13
3682.69 11
3682.83 11
3682.97 13
3683.11 15
3683.25 18
3683.39 21
3683.53 24
3683.67 26
3683.81 28
3683.94 29
3684.08 29
3684.22 30
3684.36 30
3684.50 32
3684.64 33
3684.78 35
3684.92 36
3685.06 37
3685.20 36
3685.34 34
3685.48 31
3685.61 29
3685.75 28
3685.89 27
3686.03 28
3686.17 29
3686.31 30
3686.45 30
3686.59 29
3686.73 28
3686.87 26
3687.01 23
3687.15 21
3687.29 18
3687.43 15
3687.56 12
3687.70 9
3687.84 5
3687.98 2
3688.12 0
3688.26 0
3688.40 0
3688.54 0
3688.68 0
3688.82 0
3688.96 0
3689.10 0
3689.24 2
3689.38 4
3689.51 7
3689.65 10
3689.79 13
3689.93 17
3690.07 21
3690.21 26
3690.35 33
3690.49 41
3690.63 49
3690.77 58
3690.91 68
3691.05 77
3691.19 84
3691.33 91
3691.47 95
3691.60 97
3691.74 97
3691.88 95
3692.02 92
3692.16 88
3692.30 83
3692.44 78
3692.58 74
3692.72 71
3692.86 69
3693.00 68
3693.14 68
3693.28 68
3693.42 67
3693.56 65
3693.69 62
3693.83 57
3693.97 52
3694.11 47
3694.25 44
3694.39 43
3694.53 46
3694.67 51
3694.81 60
3694.95 69
3695.09 79
3695.23 87
3695.37 95
3695.51 100
3695.65 103
3695.79 105
3695.93 107
3696.06 108
3696.20 110
3696.34 111
3696.48 113
3696.62 113
3696.76 113
3696.90 110
3697.04 106
3697.18 100
3697.32 92
3697.46 83
3697.60 75
3697.74 68
3697.88 63
3698.02 60
3698.16 59
3698.30 61
3698.44 63
3698.58 66
3698.71 69
3698.85 71
3698.99 72
3699.13 73
3699.27 73
3699.41 73
3699.55 72
3699.69 72
3699.83 72
3699.97 72
3700.11 72
3700.25 72
3700.39 72
3700.53 73
3700.67 74
3700.81 74
3700.95 75
3701.09 76
3701.23 77
3701.37 77
3701.50 79
3701.64 81
3701.78 84
3701.92 88
3702.06 94
3702.20 100
3702.34 107
3702.48 113
3702.62 117
3702.76 119
3702.90 119
3703.04 117
3703.18 114
3703.32 113
3703.46 113
3703.60 116
3703.74 120
3703.88 127
3704.02 135
3704.16 144
3704.30 154
3704.44 164
3704.58 175
3704.71 187
3704.85 199
3704.99 210
3705.13 220
3705.27 227
3705.41 230
3705.55 231
3705.69 228
3705.83 223
3705.97 217
3706.11 212
3706.25 207
3706.39 204
3706.53 203
3706.67 203
3706.81 202
3706.95 200
3707.09 195
3707.23 188
3707.37 177
3707.51 164
3707.65 150
3707.79 134
3707.93 119
3708.07 106
3708.21 96
3708.35 88
3708.48 84
3708.62 84
3708.76 87
3708.90 93
3709.04 99
3709.18 105
3709.32 109
3709.46 111
3709.60 110
3709.74 107
3709.88 101
3710.02 95
3710.16 89
3710.30 86
3710.44 85
3710.58 88
3710.72 93
3710.86 99
3711.00 106
3711.14 112
3711.28 115
3711.42 116
3711.56 114
3711.70 108
3711.84 100
3711.98 90
3712.12 78
3712.26 66
3712.40 54
3712.54 43
3712.68 33
3712.82 26
3712.96 21
3713.10 17
3713.23 14
3713.37 12
3713.51 9
3713.65 5
3713.79 1
3713.93 0
3714.07 0
3714.21 0
3714.35 0
3714.49 0
3714.63 0
3714.77 0
3714.91 0
3715.05 5
3715.19 9
3715.33 12
3715.47 14
3715.61 16
3715.75 17
3715.89 17
3716.03 17
3716.17 17
3716.31 16
3716.45 14
3716.59 12
3716.73 9
3716.87 6
3717.01 3
3717.15 1
3717.29 0
3717.43 0
3717.57 2
3717.71 5
3717.85 9
3717.99 12
3718.13 16
3718.27 20
3718.41 24
3718.55 26
3718.69 29
3718.83 30
3718.97 31
3719.11 30
3719.25 28
3719.39 26
3719.53 23
3719.67 20
3719.81 17
3719.95 14
3720.09 11
3720.23 8
3720.37 4
3720.51 1
3720.65 0
3720.79 0
3720.93 1
3721.07 7
3721.21 15
3721.35 27
3721.49 39
3721.63 51
3721.76 61
3721.90 70
3722.04 76
3722.18 80
3722.32 83
3722.46 85
3722.60 87
3722.74 89
3722.88 92
3723.02 95
3723.16 99
3723.30 103
3723.44 107
3723.58 110
3723.72 112
3723.86 113
3724.00 115
3724.14 116
3724.28 118
3724.42 122
3724.56 127
3724.70 133
3724.84 141
3724.98 149
3725.12 156
3725.26 163
3725.40 168
3725.54 170
3725.68 169
3725.82 166
3725.96 160
3726.10 153
3726.24 146
3726.38 140
3726.52 135
3726.66 132
3726.80 131
3726.94 131
3727.08 130
3727.22 128
3727.36 126
3727.50 121
3727.64 115
3727.78 108
3727.92 99
3728.06 90
3728.20 81
3728.34 72
3728.48 63
3728.62 56
3728.76 52
3728.90 49
3729.04 49
3729.18 51
3729.32 53
3729.46 56
3729.60 59
3729.74 61
3729.88 62
3730.02 62
3730.16 62
3730.30 62
3730.44 63
3730.58 65
3730.72 69
3730.87 74
3731.01 79
3731.15 85
3731.29 89
3731.43 92
3731.57 92
3731.71 89
3731.85 85
3731.99 79
3732.13 72
3732.27 65
3732.41 59
3732.55 54
3732.69 50
3732.83 46
3732.97 43
3733.11 38
3733.25 34
3733.39 29
3733.53 24
3733.67 20
3733.81 18
3733.95 17
3734.09 18
3734.23 21
3734.37 24
3734.51 27
3734.65 30
3734.79 31
3734.93 31
3735.07 28
3735.21 25
3735.35 21
3735.49 16
3735.63 12
3735.77 9
3735.91 7
3736.05 6
3736.19 7
3736.33 8
3736.47 11
3736.61 13
3736.75 16
3736.89 17
3737.03 18
3737.17 18
3737.31 17
3737.45 16
3737.59 15
3737.73 16
3737.87 18
3738.01 21
3738.15 25
3738.29 29
3738.43 33
3738.57 37
3738.71 40
3738.85 42
3738.99 43
3739.13 43
3739.28 44
3739.42 44
3739.56 43
3739.70 42
3739.84 41
3739.98 40
3740.12 37
3740.26 34
3740.40 31
3740.54 29
3740.68 26
3740.82 23
3740.96 21
3741.10 19
3741.24 19
3741.38 19
3741.52 20
3741.66 22
3741.80 26
3741.94 31
3742.08 36
3742.22 40
3742.36 44
3742.50 45
3742.64 46
3742.78 45
3742.92 43
3743.06 40
3743.20 37
3743.34 34
3743.48 30
3743.62 25
3743.76 21
3743.90 17
3744.04 15
3744.19 14
3744.33 15
3744.47 16
3744.61 17
3744.75 19
3744.89 19
3745.03 20
3745.17 20
3745.31 21
3745.45 23
3745.59 25
3745.73 28
3745.87 30
3746.01 31
3746.15 32
3746.29 31
3746.43 31
3746.57 30
3746.71 29
3746.85 30
3746.99 30
3747.13 30
3747.27 30
3747.41 29
3747.55 28
3747.69 27
3747.83 28
3747.98 31
3748.12 37
3748.26 46
3748.40 57
3748.54 69
3748.68 81
3748.82 93
3748.96 102
3749.10 110
3749.24 115
3749.38 118
3749.52 120
3749.66 121
3749.80 121
3749.94 121
3750.08 119
3750.22 115
3750.36 109
3750.50 101
3750.64 92
3750.78 82
3750.92 74
3751.06 67
3751.21 63
3751.35 62
3751.49 64
3751.63 69
3751.77 76
3751.91 84
3752.05 94
3752.19 103
3752.33 112
3752.47 119
3752.61 124
3752.75 126
3752.89 125
3753.03 122
3753.17 117
3753.31 111
3753.45 104
3753.59 99
3753.73 95
3753.87 94
3754.02 97
3754.16 103
3754.30 113
3754.44 124
3754.58 136
3754.72 147
3754.86 155
3755.00 159
3755.14 158
3755.28 154
3755.42 146
3755.56 138
3755.70 129
3755.84 123
3755.98 118
3756.12 117
3756.26 117
3756.40 120
3756.55 123
3756.69 126
3756.83 129
3756.97 131
3757.11 134
3757.25 137
3757.39 140
3757.53 144
3757.67 149
3757.81 153
3757.95 157
3758.09 159
3758.23 159
3758.37 159
3758.51 157
3758.65 155
3758.79 152
3758.94 149
3759.08 145
3759.22 140
3759.36 134
3759.50 126
3759.64 116
3759.78 105
3759.92 94
3760.06 84
3760.20 75
3760.34 69
3760.48 64
3760.62 61
3760.76 59
3760.90 58
3761.04 57
3761.19 56
3761.33 55
3761.47 54
3761.61 54
3761.75 53
3761.89 53
3762.03 52
3762.17 51
3762.31 48
3762.45 44
3762.59 40
3762.73 35
3762.87 31
3763.01 27
3763.15 24
3763.30 22
3763.44 21
3763.58 21
3763.72 20
3763.86 19
3764.00 17
3764.14 15
3764.28 13
3764.42 13
3764.56 13
3764.70 13
3764.84 14
3764.98 15
3765.12 15
3765.27 13
3765.41 10
3765.55 5
3765.69 0
3765.83 0
3765.97 0
3766.11 0
3766.25 0
3766.39 0
3766.53 0
3766.67 0
3766.81 2
3766.95 8
3767.10 14
3767.24 19
3767.38 24
3767.52 28
3767.66 32
3767.80 35
3767.94 38
3768.08 40
3768.22 41
3768.36 41
3768.50 40
3768.64 38
3768.78 36
3768.93 34
3769.07 33
3769.21 33
3769.35 35
3769.49 38
3769.63 44
3769.77 51
3769.91 58
3770.05 66
3770.19 72
3770.33 76
3770.47 78
3770.62 79
3770.76 77
3770.90 75
3771.04 73
3771.18 70
3771.32 68
3771.46 64
3771.60 60
3771.74 56
3771.88 51
3772.02 48
3772.16 45
3772.31 43
3772.45 44
3772.59 45
3772.73 47
3772.87 49
3773.01 51
3773.15 53
3773.29 54
3773.43 55
3773.57 55
3773.71 56
3773.86 57
3774.00 59
3774.14 61
3774.28 64
3774.42 67
3774.56 69
3774.70 69
3774.84 69
3774.98 66
3775.12 62
3775.26 58
3775.41 54
3775.55 50
3775.69 48
3775.83 47
3775.97 48
3776.11 49
3776.25 51
3776.39 51
3776.53 51
3776.67 49
3776.81 48
3776.96 47
3777.10 47
3777.24 47
3777.38 49
3777.52 50
3777.66 50
3777.80 49
3777.94 47
3778.08 43
3778.22 38
3778.37 33
3778.51 28
3778.65 25
3778.79 24
3778.93 23
3779.07 24
3779.21 25
3779.35 26
3779.49 26
3779.63 25
3779.77 24
3779.92 22
3780.06 21
3780.20 19
3780.34 18
3780.48 17
3780.62 16
3780.76 15
3780.90 14
3781.04 14
3781.19 15
3781.33 16
3781.47 17
3781.61 18
3781.75 18
3781.89 17
3782.03 14
3782.17 11
3782.31 9
3782.45 8
3782.60 10
3782.74 14
3782.88 19
3783.02 26
3783.16 33
3783.30 39
3783.44 44
3783.58 46
3783.72 47
3783.87 46
3784.01 43
3784.15 40
3784.29 36
3784.43 32
3784.57 29
3784.71 26
3784.85 24
3784.99 23
3785.13 21
3785.28 19
3785.42 17
3785.56 15
3785.70 13
3785.84 10
3785.98 8
3786.12 6
3786.26 6
3786.41 6
3786.55 8
3786.69 10
3786.83 14
3786.97 17
3787.11 21
3787.25 24
3787.39 26
3787.53 26
3787.68 26
3787.82 25
3787.96 22
3788.10 20
3788.24 17
3788.38 14
3788.52 12
3788.66 11
3788.80 10
3788.95 11
3789.09 14
3789.23 17
3789.37 21
3789.51 27
3789.65 32
3789.79 37
3789.93 42
3790.08 47
3790.22 51
3790.36 54
3790.50 58
3790.64 61
3790.78 65
3790.92 69
3791.06 73
3791.20 77
3791.35 80
3791.49 82
3791.63 83
3791.77 84
3791.91 85
3792.05 86
3792.19 88
3792.33 91
3792.48 94
3792.62 96
3792.76 96
3792.90 95
3793.04 93
3793.18 91
3793.32 89
3793.46 88
3793.61 89
3793.75 90
3793.89 91
3794.03 90
3794.17 88
3794.31 83
3794.45 77
3794.59 70
3794.74 63
3794.88 55
3795.02 48
3795.16 40
3795.30 33
3795.44 26
3795.58 20
3795.73 15
3795.87 12
3796.01 12
3796.15 14
3796.29 18
3796.43 23
3796.57 28
3796.71 34
3796.86 39
3797.00 45
3797.14 51
3797.28 57
3797.42 63
3797.56 69
3797.70 74
3797.85 79
3797.99 82
3798.13 82
3798.27 80
3798.41 75
3798.55 69
3798.69 60
3798.83 51
3798.98 43
3799.12 35
3799.26 28
3799.40 23
3799.54 19
3799.68 16
3799.82 14
3799.97 14
3800.11 14
3800.25 15
3800.39 15
3800.53 15
3800.67 15
3800.81 12
3800.96 9
3801.10 5
3801.24 2
3801.38 0
3801.52 0
3801.66 0
3801.80 0
3801.94 0
3802.09 1
3802.23 2
3802.37 2
3802.51 2
3802.65 2
3802.79 1
3802.93 0
3803.08 0
3803.22 1
3803.36 3
3803.50 6
3803.64 10
3803.78 15
3803.93 21
3804.07 26
3804.21 32
3804.35 37
3804.49 41
3804.63 43
3804.77 44
3804.92 42
3805.06 39
3805.20 34
3805.34 28
3805.48 23
3805.62 18
3805.76 15
3805.91 13
3806.05 11
3806.19 10
3806.33 9
3806.47 9
3806.61 10
3806.75 10
3806.90 12
3807.04 13
3807.18 15
3807.32 15
3807.46 13
3807.60 10
3807.75 6
3807.89 1
3808.03 0
3808.17 0
3808.31 0
3808.45 0
3808.59 0
3808.74 3
3808.88 8
3809.02 11
3809.16 14
3809.30 16
3809.44 18
3809.59 21
3809.73 25
3809.87 30
3810.01 36
3810.15 43
3810.29 50
3810.43 58
3810.58 65
3810.72 71
3810.86 75
3811.00 78
3811.14 78
3811.28 76
3811.43 72
3811.57 67
3811.71 61
3811.85 55
3811.99 51
3812.13 49
3812.28 50
3812.42 52
3812.56 55
3812.70 58
3812.84 61
3812.98 64
3813.13 64
3813.27 64
3813.41 62
3813.55 58
3813.69 54
3813.83 49
3813.97 43
3814.12 37
3814.26 31
3814.40 25
3814.54 19
3814.68 13
3814.82 8
3814.97 3
3815.11 0
3815.25 0
3815.39 0
3815.53 0
3815.67 0
3815.82 0
3815.96 0
3816.10 0
3816.24 0
3816.38 3
3816.52 6
3816.67 9
3816.81 11
3816.95 12
3817.09 12
3817.23 12
3817.38 11
3817.52 10
3817.66 8
3817.80 7
3817.94 6
3818.08 5
3818.23 5
3818.37 5
3818.51 6
3818.65 7
3818.79 9
3818.93 11
3819.08 13
3819.22 14
3819.36 15
3819.50 15
3819.64 14
3819.78 13
3819.93 13
3820.07 13
3820.21 15
3820.35 17
3820.49 21
3820.64 24
3820.78 28
3820.92 31
3821.06 34
3821.20 36
3821.34 38
3821.49 39
3821.63 41
3821.77 42
3821.91 43
3822.05 43
3822.19 42
3822.34 40
3822.48 38
3822.62 35
3822.76 33
3822.90 31
3823.05 30
3823.19 28
3823.33 26
3823.47 24
3823.61 23
3823.75 23
3823.90 25
3824.04 28
3824.18 33
3824.32 38
3824.46 44
3824.61 49
3824.75 52
3824.89 54
3825.03 55
3825.17 55
3825.31 55
3825.46 55
3825.60 57
3825.74 59
3825.88 61
3826.02 65
3826.17 69
3826.31 74
3826.45 80
3826.59 85
3826.73 90
3826.88 94
3827.02 95
3827.16 93
3827.30 90
3827.44 86
3827.58 82
3827.73 80
3827.87 80
3828.01 83
3828.15 87
3828.29 93
3828.44 99
3828.58 103
3828.72 106
3828.86 108
3829.00 108
3829.15 106
3829.29 105
3829.43 103
3829.57 100
3829.71 98
3829.86 95
3830.00 92
3830.14 88
3830.28 82
3830.42 75
3830.57 67
3830.71 60
3830.85 53
3830.99 47
3831.13 43
3831.27 41
3831.42 41
3831.56 43
3831.70 46
3831.84 51
3831.98 57
3832.13 62
3832.27 67
3832.41 71
3832.55 72
3832.69 72
3832.84 70
3832.98 66
3833.12 62
3833.26 57
3833.40 53
3833.55 49
3833.69 47
3833.83 45
3833.97 44
3834.11 45
3834.26 47
3834.40 50
3834.54 54
3834.68 58
3834.82 64
3834.97 68
3835.11 73
3835.25 76
3835.39 77
3835.53 77
3835.68 76
3835.82 74
3835.96 71
3836.10 70
3836.25 71
3836.39 74
3836.53 80
3836.67 88
3836.81 97
3836.96 105
3837.10 112
3837.24 117
3837.38 120
3837.52 121
3837.67 120
3837.81 117
3837.95 114
3838.09 111
3838.23 107
3838.38 103
3838.52 98
3838.66 94
3838.80 89
3838.94 84
3839.09 79
3839.23 75
3839.37 71
3839.51 68
3839.66 67
3839.80 66
3839.94 68
3840.08 70
3840.22 74
3840.37 78
3840.51 83
3840.65 87
3840.79 89
3840.93 89
3841.08 87
3841.22 83
3841.36 78
3841.50 72
3841.65 67
3841.79 62
3841.93 57
3842.07 53
3842.21 50
3842.36 47
3842.50 44
3842.64 41
3842.78 38
3842.92 35
3843.07 32
3843.21 29
3843.35 27
3843.49 25
3843.64 24
3843.78 24
3843.92 25
3844.06 26
3844.20 27
3844.35 28
3844.49 29
3844.63 28
3844.77 27
3844.92 25
3845.06 22
3845.20 18
3845.34 15
3845.48 12
3845.63 9
3845.77 7
3845.91 6
3846.05 7
3846.20 11
3846.34 16
3846.48 23
3846.62 32
3846.76 40
3846.91 47
3847.05 53
3847.19 57
3847.33 58
3847.48 58
3847.62 56
3847.76 52
3847.90 48
3848.04 44
3848.19 40
3848.33 37
3848.47 35
3848.61 34
3848.76 34
3848.90 35
3849.04 35
3849.18 34
3849.33 31
3849.47 27
3849.61 22
3849.75 17
3849.89 13
3850.04 11
3850.18 11
3850.32 14
3850.46 19
3850.61 24
3850.75 29
3850.89 33
3851.03 35
3851.18 36
3851.32 35
3851.46 34
3851.60 33
3851.74 32
3851.89 31
3852.03 30
3852.17 28
3852.31 26
3852.46 23
3852.60 20
3852.74 18
3852.88 17
3853.03 16
3853.17 16
3853.31 17
3853.45 17
3853.60 17
3853.74 17
3853.88 17
3854.02 17
3854.16 17
3854.31 19
3854.45 21
3854.59 23
3854.73 24
3854.88 25
3855.02 25
3855.16 24
3855.30 21
3855.45 18
3855.59 14
3855.73 9
3855.87 5
3856.02 2
3856.16 0
3856.30 0
3856.44 0
3856.59 0
3856.73 0
3856.87 0
3857.01 0
3857.16 0
3857.30 0
3857.44 0
3857.58 3
3857.73 7
3857.87 12
3858.01 18
3858.15 25
3858.30 32
3858.44 39
3858.58 45
3858.72 50
3858.87 54
3859.01 56
3859.15 57
3859.29 57
3859.43 57
3859.58 58
3859.72 60
3859.86 62
3860.00 65
3860.15 67
3860.29 67
3860.43 64
3860.57 59
3860.72 53
3860.86 46
3861.00 40
3861.14 36
3861.29 34
3861.43 34
3861.57 36
3861.72 37
3861.86 38
3862.00 38
3862.14 38
3862.29 37
3862.43 37
3862.57 38
3862.71 38
3862.86 39
3863.00 40
3863.14 40
3863.28 38
3863.43 36
3863.57 34
3863.71 30
3863.85 26
3864.00 21
3864.14 16
3864.28 11
3864.42 5
3864.57 0
3864.71 0
3864.85 0
3864.99 0
3865.14 0
3865.28 0
3865.42 0
3865.56 0
3865.71 2
3865.85 11
3865.99 20
3866.13 29
3866.28 36
3866.42 42
3866.56 47
3866.71 51
3866.85 53
3866.99 53
3867.13 51
3867.28 48
3867.42 45
3867.56 41
3867.70 38
3867.85 37
3867.99 38
3868.13 41
3868.27 45
3868.42 51
3868.56 56
3868.70 60
3868.84 63
3868.99 64
3869.13 63
3869.27 61
3869.42 59
3869.56 56
3869.70 53
3869.84 51
3869.99 48
3870.13 47
3870.27 45
3870.41 44
3870.56 43
3870.70 41
3870.84 39
3870.98 36
3871.13 33
3871.27 30
3871.41 28
3871.56 27
3871.70 28
3871.84 31
3871.98 35
3872.13 41
3872.27 47
3872.41 54
3872.55 61
3872.70 69
3872.84 77
3872.98 83
3873.13 89
3873.27 92
3873.41 94
3873.55 94
3873.70 93
3873.84 92
3873.98 90
3874.12 89
3874.27 87
3874.41 86
3874.55 84
3874.70 83
3874.84 82
3874.98 83
3875.12 86
3875.27 91
3875.41 97
3875.55 102
3875.70 107
3875.84 108
3875.98 107
3876.12 104
3876.27 98
3876.41 93
3876.55 89
3876.69 87
3876.84 87
3876.98 90
3877.12 94
3877.27 100
3877.41 105
3877.55 109
3877.69 110
3877.84 109
3877.98 106
3878.12 100
3878.27 93
3878.41 86
3878.55 80
3878.69 77
3878.84 76
3878.98 77
3879.12 80
3879.27 84
3879.41 89
3879.55 92
3879.69 93
3879.84 92
3879.98 89
3880.12 84
3880.27 78
3880.41 73
3880.55 68
3880.69 66
3880.84 67
3880.98 69
3881.12 73
3881.27 77
3881.41 80
3881.55 82
3881.69 83
3881.84 83
3881.98 84
3882.12 86
3882.27 91
3882.41 99
3882.55 110
3882.69 122
3882.84 135
3882.98 148
3883.12 158
3883.27 167
3883.41 173
3883.55 178
3883.70 182
3883.84 186
3883.98 190
3884.12 195
3884.27 200
3884.41 205
3884.55 211
3884.70 216
3884.84 220
3884.98 224
3885.12 228
3885.27 231
3885.41 233
3885.55 234
3885.70 235
3885.84 236
3885.98 236
3886.13 237
3886.27 239
3886.41 241
3886.55 242
3886.70 243
3886.84 243
3886.98 242
3887.13 242
3887.27 242
3887.41 244
3887.56 246
3887.70 250
3887.84 252
3887.98 252
3888.13 249
3888.27 242
3888.41 233
3888.56 222
3888.70 211
3888.84 201
3888.99 192
3889.13 186
3889.27 181
3889.41 176
3889.56 170
3889.70 164
3889.84 156
3889.99 149
3890.13 143
3890.27 138
3890.42 135
3890.56 135
3890.70 137
3890.85 141
3890.99 147
3891.13 152
3891.27 157
3891.42 161
3891.56 162
3891.70 161
3891.85 159
3891.99 155
3892.13 151
3892.28 147
3892.42 143
3892.56 140
3892.71 138
3892.85 138
3892.99 137
3893.13 138
3893.28 138
3893.42 137
3893.56 135
3893.71 132
3893.85 128
3893.99 123
3894.14 118
3894.28 114
3894.42 110
3894.57 108
3894.71 106
3894.85 105
3895.00 104
3895.14 103
3895.28 101
3895.42 97
3895.57 93
3895.71 87
3895.85 81
3896.00 75
3896.14 70
3896.28 67
3896.43 65
3896.57 64
3896.71 63
3896.86 62
3897.00 60
3897.14 57
3897.29 52
3897.43 46
3897.57 40
3897.72 34
3897.86 28
3898.00 23
3898.14 19
3898.29 16
3898.43 15
3898.57 15
3898.72 16
3898.86 19
3899.00 22
3899.15 25
3899.29 27
3899.43 30
3899.58 31
3899.72 32
3899.86 32
3900.01 31
3900.15 31
3900.29 31
3900.44 30
3900.58 28
3900.72 27
3900.87 25
3901.01 24
3901.15 24
3901.30 25
3901.44 27
3901.58 29
3901.73 33
3901.87 36
3902.01 39
3902.16 42
3902.30 46
3902.44 50
3902.59 56
3902.73 62
3902.87 68
3903.02 74
3903.16 79
3903.30 82
3903.44 83
3903.59 82
3903.73 79
3903.87 75
3904.02 71
3904.16 67
3904.30 64
3904.45 62
3904.59 62
3904.73 61
3904.88 60
3905.02 57
3905.16 52
3905.31 45
3905.45 36
3905.59 27
3905.74 19
3905.88 13
3906.02 10
3906.17 10
3906.31 13
3906.45 17
3906.60 21
3906.74 24
3906.88 26
3907.03 26
3907.17 24
3907.31 22
3907.46 20
3907.60 20
3907.74 21
3907.89 23
3908.03 26
3908.18 28
3908.32 29
3908.46 29
3908.61 28
3908.75 27
3908.89 27
3909.04 29
3909.18 33
3909.32 38
3909.47 44
3909.61 51
3909.75 56
3909.90 61
3910.04 64
3910.18 66
3910.33 66
3910.47 64
3910.61 61
3910.76 57
3910.90 51
3911.04 44
3911.19 37
3911.33 30
3911.47 24
3911.62 19
3911.76 16
3911.90 15
3912.05 15
3912.19 16
3912.33 16
3912.48 17
3912.62 16
3912.76 15
3912.91 13
3913.05 12
3913.20 13
3913.34 15
3913.48 18
3913.63 24
3913.77 30
3913.91 36
3914.06 42
3914.20 47
3914.34 49
3914.49 49
3914.63 48
3914.77 45
3914.92 41
3915.06 37
3915.20 35
3915.35 33
3915.49 34
3915.63 34
3915.78 35
3915.92 35
3916.07 32
3916.21 29
3916.35 23
3916.50 17
3916.64 11
3916.78 6
3916.93 3
3917.07 0
3917.21 0
3917.36 0
3917.50 0
3917.64 0
3917.79 0
3917.93 0
3918.07 0
3918.22 0
3918.36 0
3918.51 2
3918.65 4
3918.79 6
3918.94 8
3919.08 8
3919.22 9
3919.37 9
3919.51 9
3919.65 11
3919.80 15
3919.94 20
3920.08 27
3920.23 34
3920.37 40
3920.52 44
3920.66 45
3920.80 43
3920.95 37
3921.09 31
3921.23 24
3921.38 18
3921.52 15
3921.66 16
3921.81 19
3921.95 24
3922.10 31
3922.24 37
3922.38 42
3922.53 46
3922.67 48
3922.81 49
3922.96 49
3923.10 49
3923.24 49
3923.39 50
3923.53 51
3923.68 52
3923.82 53
3923.96 52
3924.11 50
3924.25 46
3924.39 40
3924.54 35
3924.68 30
3924.83 26
3924.97 24
3925.11 24
3925.26 25
3925.40 26
3925.54 27
3925.69 27
3925.83 26
3925.97 24
3926.12 24
3926.26 24
3926.41 25
3926.55 27
3926.69 30
3926.84 33
3926.98 34
3927.12 34
3927.27 32
3927.41 28
3927.56 23
3927.70 18
3927.84 13
3927.99 10
3928.13 10
3928.27 11
3928.42 15
3928.56 20
3928.71 26
3928.85 32
3928.99 38
3929.14 42
3929.28 46
3929.42 48
3929.57 49
3929.71 49
3929.86 48
3930.00 45
3930.14 42
3930.29 39
3930.43 37
3930.57 36
3930.72 37
3930.86 40
3931.01 45
3931.15 51
3931.29 57
3931.44 62
3931.58 64
3931.73 64
3931.87 62
3932.01 58
3932.16 53
3932.30 48
3932.44 43
3932.59 39
3932.73 35
3932.88 31
3933.02 27
3933.16 25
3933.31 24
3933.45 25
3933.59 29
3933.74 34
3933.88 40
3934.03 46
3934.17 51
3934.31 54
3934.46 55
3934.60 55
3934.75 52
3934.89 50
3935.03 47
3935.18 46
3935.32 45
3935.47 47
3935.61 49
3935.75 53
3935.90 58
3936.04 63
3936.18 67
3936.33 70
3936.47 72
3936.62 73
3936.76 72
3936.90 70
3937.05 68
3937.19 66
3937.34 65
3937.48 65
3937.62 67
3937.77 69
3937.91 73
3938.06 77
3938.20 80
3938.34 82
3938.49 82
3938.63 81
3938.78 78
3938.92 74
3939.06 70
3939.21 67
3939.35 63
3939.49 61
3939.64 59
3939.78 59
3939.93 60
3940.07 62
3940.21 66
3940.36 71
3940.50 76
3940.65 79
3940.79 81
3940.93 80
3941.08 75
3941.22 66
3941.37 54
3941.51 40
3941.65 26
3941.80 14
3941.94 5
3942.09 0
3942.23 0
3942.37 0
3942.52 4
3942.66 9
3942.81 15
3942.95 20
3943.09 25
3943.24 28
3943.38 31
3943.53 32
3943.67 32
3943.81 31
3943.96 29
3944.10 27
3944.25 24
3944.39 22
3944.53 20
3944.68 18
3944.82 19
3944.97 22
3945.11 27
3945.26 35
3945.40 46
3945.54 57
3945.69 70
3945.83 82
3945.98 93
3946.12 105
3946.26 118
3946.41 132
3946.55 149
3946.70 167
3946.84 188
3946.98 210
3947.13 231
3947.27 253
3947.42 274
3947.56 295
3947.70 318
3947.85 341
3947.99 366
3948.14 392
3948.28 419
3948.43 445
3948.57 470
3948.71 491
3948.86 507
3949.00 520
3949.15 529
3949.29 535
3949.43 540
3949.58 545
3949.72 551
3949.87 559
3950.01 567
3950.15 575
3950.30 583
3950.44 589
3950.59 594
3950.73 596
3950.88 595
3951.02 591
3951.16 585
3951.31 577
3951.45 567
3951.60 556
3951.74 543
3951.88 530
3952.03 515
3952.17 501
3952.32 486
3952.46 472
3952.61 458
3952.75 445
3952.89 433
3953.04 421
3953.18 411
3953.33 400
3953.47 390
3953.62 379
3953.76 368
3953.90 357
3954.05 346
3954.19 335
3954.34 324
3954.48 313
3954.62 301
3954.77 288
3954.91 274
3955.06 258
3955.20 241
3955.35 222
3955.49 204
3955.63 186
3955.78 170
3955.92 156
3956.07 146
3956.21 139
3956.36 134
3956.50 132
3956.64 131
3956.79 133
3956.93 134
3957.08 136
3957.22 138
3957.37 140
3957.51 140
3957.65 138
3957.80 135
3957.94 129
3958.09 122
3958.23 114
3958.38 106
3958.52 98
3958.66 91
3958.81 86
3958.95 81
3959.10 78
3959.24 76
3959.39 74
3959.53 73
3959.67 71
3959.82 69
3959.96 66
3960.11 61
3960.25 55
3960.40 49
3960.54 42
3960.68 36
3960.83 31
3960.97 29
3961.12 29
3961.26 32
3961.41 36
3961.55 41
3961.70 46
3961.84 49
3961.98 51
3962.13 51
3962.27 49
3962.42 45
3962.56 41
3962.71 37
3962.85 33
3962.99 30
3963.14 29
3963.28 29
3963.43 32
3963.57 35
3963.72 39
3963.86 43
3964.01 46
3964.15 48
3964.29 49
3964.44 49
3964.58 48
3964.73 46
3964.87 43
3965.02 38
3965.16 32
3965.31 25
3965.45 17
3965.59 10
3965.74 5
3965.88 3
3966.03 2
3966.17 4
3966.32 7
3966.46 10
3966.61 12
3966.75 13
3966.89 14
3967.04 13
3967.18 11
3967.33 9
3967.47 7
3967.62 4
3967.76 2
3967.91 0
3968.05 0
3968.19 0
3968.34 0
3968.48 0
3968.63 0
3968.77 0
3968.92 0
3969.06 0
3969.21 4
3969.35 9
3969.49 15
3969.64 21
3969.78 27
3969.93 32
3970.07 37
3970.22 40
3970.36 43
3970.51 46
3970.65 49
3970.80 52
3970.94 55
3971.08 59
3971.23 61
3971.37 62
3971.52 61
3971.66 57
3971.81 53
3971.95 47
3972.10 42
3972.24 37
3972.39 32
3972.53 28
3972.67 24
3972.82 19
3972.96 14
3973.11 9
3973.25 5
3973.40 2
3973.54 3
3973.69 6
3973.83 11
3973.98 18
3974.12 25
3974.26 30
3974.41 34
3974.55 36
3974.70 36
3974.84 36
3974.99 35
3975.13 35
3975.28 35
3975.42 35
3975.57 35
3975.71 34
3975.86 31
3976.00 27
3976.14 22
3976.29 15
3976.43 9
3976.58 4
3976.72 1
3976.87 1
3977.01 5
3977.16 12
3977.30 22
3977.45 33
3977.59 45
3977.74 55
3977.88 63
3978.02 69
3978.17 71
3978.31 72
3978.46 71
3978.60 70
3978.75 69
3978.89 68
3979.04 67
3979.18 65
3979.33 63
3979.47 62
3979.62 60
3979.76 58
3979.91 56
3980.05 53
3980.20 48
3980.34 42
3980.48 34
3980.63 26
3980.77 17
3980.92 10
3981.06 4
3981.21 0
3981.35 0
3981.50 0
3981.64 0
3981.79 2
3981.93 4
3982.08 7
3982.22 10
3982.37 14
3982.51 20
3982.66 27
3982.80 36
3982.94 45
3983.09 53
3983.23 61
3983.38 68
3983.52 73
3983.67 76
3983.81 77
3983.96 76
3984.10 74
3984.25 69
3984.39 63
3984.54 55
3984.68 47
3984.83 37
3984.97 29
3985.12 20
3985.26 13
3985.41 7
3985.55 3
3985.70 0
3985.84 0
3985.99 0
3986.13 0
3986.27 0
3986.42 4
3986.56 8
3986.71 11
3986.85 14
3987.00 16
3987.14 16
3987.29 16
3987.43 16
3987.58 17
3987.72 19
3987.87 23
3988.01 28
3988.16 34
3988.30 39
3988.45 45
3988.59 48
3988.74 50
3988.88 51
3989.03 51
3989.17 49
3989.32 47
3989.46 45
3989.61 44
3989.75 44
3989.90 46
3990.04 49
3990.19 54
3990.33 60
3990.48 66
3990.62 70
3990.77 72
3990.91 71
3991.05 67
3991.20 61
3991.34 55
3991.49 48
3991.63 42
3991.78 37
3991.92 35
3992.07 34
3992.21 34
3992.36 34
3992.50 34
3992.65 34
3992.79 34
3992.94 35
3993.08 36
3993.23 37
3993.37 40
3993.52 44
3993.66 48
3993.81 52
3993.95 56
3994.10 60
3994.24 62
3994.39 64
3994.53 64
3994.68 63
3994.82 60
3994.97 55
3995.11 49
3995.26 42
3995.40 35
3995.55 29
3995.69 24
3995.84 20
3995.98 18
3996.13 17
3996.27 18
3996.42 20
3996.56 22
3996.71 23
3996.85 23
3997.00 22
3997.14 20
3997.29 18
3997.43 16
3997.58 14
3997.72 13
3997.87 13
3998.01 14
3998.16 16
3998.30 17
3998.45 18
3998.59 19
3998.74 18
3998.88 18
3999.03 18
3999.17 18
3999.32 20
3999.46 23
3999.61 27
3999.75 30
3999.90 32
4000.04 33
4000.19 32
4000.33 28
4000.48 23
4000.62 18
4000.77 13
4000.91 8
4001.06 4
4001.20 1
4001.35 0
4001.49 0
4001.64 0
4001.78 0
4001.93 0
4002.07 0
4002.22 0
4002.36 0
4002.51 0
4002.66 1
4002.80 3
4002.95 4
4003.09 5
4003.24 6
4003.38 7
4003.53 8
4003.67 9
4003.82 12
4003.96 15
4004.11 19
4004.25 23
4004.40 27
4004.54 30
4004.69 32
4004.83 33
4004.98 33
4005.12 33
4005.27 33
4005.41 33
4005.56 33
4005.70 35
4005.85 36
4005.99 38
4006.14 40
4006.28 41
4006.43 41
4006.57 40
4006.72 38
4006.86 34
4007.01 31
4007.15 27
4007.30 24
4007.45 22
4007.59 20
4007.74 19
4007.88 19
4008.03 20
4008.17 21
4008.32 22
4008.46 24
4008.61 25
4008.75 27
4008.90 28
4009.04 29
4009.19 29
4009.33 29
4009.48 30
4009.62 31
4009.77 32
4009.91 33
4010.06 33
4010.20 33
4010.35 32
4010.49 31
4010.64 30
4010.79 30
4010.93 30
4011.08 31
4011.22 32
4011.37 33
4011.51 34
4011.66 36
4011.80 38
4011.95 40
4012.09 43
4012.24 46
4012.38 49
4012.53 53
4012.67 58
4012.82 65
4012.96 74
4013.11 84
4013.25 94
4013.40 103
4013.55 111
4013.69 116
4013.84 119
4013.98 119
4014.13 118
4014.27 117
4014.42 117
4014.56 118
4014.71 120
4014.85 124
4015.00 129
4015.14 134
4015.29 138
4015.43 141
4015.58 143
4015.73 143
4015.87 142
4016.02 141
4016.16 139
4016.31 136
4016.45 133
4016.60 129
4016.74 124
4016.89 120
4017.03 115
4017.18 112
4017.32 109
4017.47 108
4017.62 107
4017.76 105
4017.91 103
4018.05 100
4018.20 96
4018.34 90
4018.49 84
4018.63 78
4018.78 74
4018.92 70
4019.07 69
4019.21 68
4019.36 67
4019.51 67
4019.65 67
4019.80 67
4019.94 68
4020.09 69
4020.23 71
4020.38 73
4020.52 75
4020.67 77
4020.81 77
4020.96 76
4021.10 75
4021.25 72
4021.40 70
4021.54 69
4021.69 68
4021.83 69
4021.98 71
4022.12 74
4022.27 77
4022.41 81
4022.56 83
4022.70 85
4022.85 85
4023.00 84
4023.14 82
4023.29 79
4023.43 75
4023.58 72
4023.72 71
4023.87 71
4024.01 73
4024.16 76
4024.31 80
4024.45 84
4024.60 88
4024.74 89
4024.89 89
4025.03 87
4025.18 84
4025.32 79
4025.47 76
4025.61 73
4025.76 71
4025.91 72
4026.05 74
4026.20 77
4026.34 80
4026.49 82
4026.63 83
4026.78 83
4026.92 81
4027.07 78
4027.22 75
4027.36 72
4027.51 71
4027.65 70
4027.80 72
4027.94 74
4028.09 77
4028.23 81
4028.38 84
4028.53 85
4028.67 85
4028.82 83
4028.96 80
4029.11 74
4029.25 68
4029.40 62
4029.54 56
4029.69 51
4029.84 48
4029.98 46
4030.13 45
4030.27 45
4030.42 45
4030.56 46
4030.71 45
4030.86 45
4031.00 44
4031.15 44
4031.29 43
4031.44 43
4031.58 43
4031.73 42
4031.87 40
4032.02 37
4032.17 34
4032.31 32
4032.46 31
4032.60 32
4032.75 35
4032.89 40
4033.04 46
4033.19 51
4033.33 55
4033.48 58
4033.62 58
4033.77 55
4033.91 51
4034.06 47
4034.21 42
4034.35 37
4034.50 34
4034.64 32
4034.79 32
4034.93 33
4035.08 35
4035.23 37
4035.37 39
4035.52 41
4035.66 43
4035.81 43
4035.95 44
4036.10 44
4036.24 44
4036.39 44
4036.54 44
4036.68 43
4036.83 42
4036.97 42
4037.12 41
4037.27 40
4037.41 40
4037.56 39
4037.70 37
4037.85 34
4037.99 31
4038.14 27
4038.29 23
4038.43 19
4038.58 16
4038.72 14
4038.87 13
4039.01 13
4039.16 13
4039.31 13
4039.45 14
4039.60 14
4039.74 13
4039.89 12
4040.03 10
4040.18 9
4040.33 7
4040.47 6
4040.62 6
4040.76 7
4040.91 8
4041.06 9
4041.20 11
4041.35 13
4041.49 14
4041.64 16
4041.78 17
4041.93 18
4042.08 19
4042.22 20
4042.37 20
4042.51 21
4042.66 21
4042.80 23
4042.95 24
4043.10 26
4043.24 29
4043.39 31
4043.53 32
4043.68 31
4043.83 28
4043.97 23
4044.12 16
4044.26 8
4044.41 0
4044.56 0
4044.70 0
4044.85 0
4044.99 0
4045.14 0
4045.28 0
4045.43 0
4045.58 1
4045.72 9
4045.87 17
4046.01 25
4046.16 33
4046.31 41
4046.45 47
4046.60 52
4046.74 55
4046.89 55
4047.04 51
4047.18 45
4047.33 37
4047.47 27
4047.62 17
4047.76 9
4047.91 3
4048.06 0
4048.20 0
4048.35 0
4048.49 3
4048.64 8
4048.79 14
4048.93 21
4049.08 27
4049.22 33
4049.37 37
4049.52 40
4049.66 42
4049.81 44
4049.95 45
4050.10 46
4050.25 47
4050.39 48
4050.54 48
4050.68 48
4050.83 46
4050.98 44
4051.12 41
4051.27 37
4051.41 33
4051.56 30
4051.71 27
4051.85 25
4052.00 24
4052.14 23
4052.29 24
4052.44 25
4052.58 27
4052.73 30
4052.87 33
4053.02 37
4053.17 40
4053.31 41
4053.46 42
4053.60 41
4053.75 39
4053.90 37
4054.04 35
4054.19 34
4054.33 33
4054.48 32
4054.63 32
4054.77 32
4054.92 32
4055.06 32
4055.21 32
4055.36 32
4055.50 32
4055.65 33
4055.79 33
4055.94 34
4056.09 33
4056.23 33
4056.38 32
4056.52 32
4056.67 31
4056.82 31
4056.96 31
4057.11 30
4057.26 29
4057.40 29
4057.55 28
4057.69 27
4057.84 26
4057.99 26
4058.13 25
4058.28 24
4058.42 22
4058.57 21
4058.72 18
4058.86 15
4059.01 11
4059.15 6
4059.30 1
4059.45 0
4059.59 0
4059.74 0
4059.89 0
4060.03 0
4060.18 0
4060.32 0
4060.47 2
4060.62 7
4060.76 11
4060.91 13
4061.05 12
4061.20 10
4061.35 6
4061.49 2
4061.64 0
4061.79 0
4061.93 0
4062.08 0
4062.22 0
4062.37 0
4062.52 0
4062.66 0
4062.81 2
4062.95 7
4063.10 13
4063.25 20
4063.39 27
4063.54 34
4063.69 41
4063.83 46
4063.98 51
4064.12 53
4064.27 54
4064.42 53
4064.56 50
4064.71 46
4064.86 41
4065.00 36
4065.15 32
4065.29 29
4065.44 26
4065.59 24
4065.73 23
4065.88 21
4066.03 19
4066.17 17
4066.32 15
4066.46 14
4066.61 13
4066.76 14
4066.90 16
4067.05 19
4067.20 23
4067.34 26
4067.49 28
4067.63 28
4067.78 27
4067.93 24
4068.07 20
4068.22 15
4068.37 11
4068.51 6
4068.66 2
4068.80 0
4068.95 0
4069.10 0
4069.24 0
4069.39 0
4069.54 2
4069.68 6
4069.83 12
4069.98 19
4070.12 26
4070.27 34
4070.41 40
4070.56 44
4070.71 46
4070.85 47
4071.00 46
4071.15 46
4071.29 46
4071.44 48
4071.59 51
4071.73 54
4071.88 57
4072.02 58
4072.17 59
4072.32 58
4072.46 58
4072.61 59
4072.76 62
4072.90 67
4073.05 75
4073.20 85
4073.34 95
4073.49 106
4073.63 115
4073.78 124
4073.93 131
4074.07 136
4074.22 141
4074.37 145
4074.51 148
4074.66 152
4074.81 156
4074.95 161
4075.10 165
4075.24 170
4075.39 176
4075.54 181
4075.68 187
4075.83 192
4075.98 196
4076.12 199
4076.27 201
4076.42 200
4076.56 197
4076.71 192
4076.86 185
4077.00 178
4077.15 169
4077.29 160
4077.44 151
4077.59 142
4077.73 133
4077.88 126
4078.03 119
4078.17 115
4078.32 112
4078.47 110
4078.61 108
4078.76 107
4078.91 104
4079.05 101
4079.20 97
4079.35 94
4079.49 93
4079.64 94
4079.79 97
4079.93 102
4080.08 107
4080.22 112
4080.37 115
4080.52 115
4080.66 112
4080.81 106
4080.96 99
4081.10 90
4081.25 83
4081.40 77
4081.54 73
4081.69 73
4081.84 74
4081.98 77
4082.13 80
4082.28 83
4082.42 85
4082.57 85
4082.72 85
4082.86 84
4083.01 82
4083.16 81
4083.30 80
4083.45 80
4083.59 80
4083.74 79
4083.89 79
4084.03 79
4084.18 79
4084.33 81
4084.47 83
4084.62 86
4084.77 89
4084.91 92
4085.06 96
4085.21 99
4085.35 101
4085.50 103
4085.65 104
4085.79 104
4085.94 103
4086.09 102
4086.23 99
4086.38 95
4086.53 91
4086.67 87
4086.82 82
4086.97 77
4087.11 73
4087.26 69
4087.41 66
4087.55 63
4087.70 61
4087.85 60
4087.99 60
4088.14 62
4088.29 64
4088.43 68
4088.58 73
4088.73 78
4088.87 83
4089.02 88
4089.17 91
4089.31 93
4089.46 92
4089.61 89
4089.75 85
4089.90 79
4090.05 74
4090.19 70
4090.34 68
4090.49 67
4090.63 67
4090.78 68
4090.93 69
4091.07 70
4091.22 71
4091.37 71
4091.51 71
4091.66 71
4091.81 72
4091.95 74
4092.10 76
4092.25 77
4092.39 79
4092.54 80
4092.69 83
4092.83 86
4092.98 91
4093.13 97
4093.27 103
4093.42 108
4093.57 112
4093.71 113
4093.86 112
4094.01 109
4094.15 106
4094.30 104
4094.45 102
4094.59 100
4094.74 99
4094.89 96
4095.04 92
4095.18 87
4095.33 81
4095.48 76
4095.62 72
4095.77 70
4095.92 71
4096.06 73
4096.21 76
4096.36 79
4096.50 83
4096.65 87
4096.80 90
4096.94 94
4097.09 97
4097.24 99
4097.38 100
4097.53 100
4097.68 97
4097.82 93
4097.97 87
4098.12 80
4098.26 74
4098.41 70
4098.56 67
4098.71 67
4098.85 68
4099.00 70
4099.15 71
4099.29 72
4099.44 71
4099.59 69
4099.73 67
4099.88 65
4100.03 65
4100.17 68
4100.32 72
4100.47 77
4100.61 82
4100.76 87
4100.91 90
4101.06 92
4101.20 93
4101.35 93
4101.50 93
4101.64 93
4101.79 93
4101.94 93
4102.08 93
4102.23 91
4102.38 87
4102.52 82
4102.67 77
4102.82 72
4102.96 71
4103.11 72
4103.26 77
4103.41 84
4103.55 92
4103.70 100
4103.85 104
4103.99 105
4104.14 103
4104.29 99
4104.43 94
4104.58 90
4104.73 89
4104.88 91
4105.02 96
4105.17 104
4105.32 112
4105.46 119
4105.61 125
4105.76 128
4105.90 129
4106.05 128
4106.20 127
4106.34 126
4106.49 125
4106.64 124
4106.79 123
4106.93 122
4107.08 120
4107.23 116
4107.37 112
4107.52 106
4107.67 99
4107.81 91
4107.96 82
4108.11 72
4108.26 61
4108.40 50
4108.55 41
4108.70 34
4108.84 31
4108.99 31
4109.14 35
4109.28 42
4109.43 49
4109.58 56
4109.73 60
4109.87 63
4110.02 63
4110.17 62
4110.31 59
4110.46 57
4110.61 54
4110.76 52
4110.90 50
4111.05 48
4111.20 46
4111.34 44
4111.49 42
4111.64 42
4111.78 43
4111.93 45
4112.08 48
4112.23 52
4112.37 55
4112.52 58
4112.67 61
4112.81 64
4112.96 67
4113.11 72
4113.26 77
4113.40 82
4113.55 85
4113.70 88
4113.84 88
4113.99 87
4114.14 85
4114.29 84
4114.43 83
4114.58 83
4114.73 84
4114.87 86
4115.02 87
4115.17 87
4115.32 85
4115.46 82
4115.61 77
4115.76 72
4115.90 68
4116.05 65
4116.20 64
4116.35 64
4116.49 66
4116.64 69
4116.79 72
4116.93 76
4117.08 78
4117.23 80
4117.38 81
4117.52 81
4117.67 80
4117.82 80
4117.96 80
4118.11 82
4118.26 86
4118.41 92
4118.55 100
4118.70 109
4118.85 117
4118.99 123
4119.14 125
4119.29 124
4119.44 118
4119.58 110
4119.73 99
4119.88 89
4120.02 79
4120.17 71
4120.32 65
4120.47 62
4120.61 60
4120.76 59
4120.91 59
4121.06 59
4121.20 58
4121.35 57
4121.50 55
4121.64 52
4121.79 48
4121.94 43
4122.09 37
4122.23 32
4122.38 26
4122.53 20
4122.68 14
4122.82 9
4122.97 5
4123.12 3
4123.26 1
4123.41 1
4123.56 0
4123.71 1
4123.85 1
4124.00 1
4124.15 2
4124.30 3
4124.44 4
4124.59 5
4124.74 6
4124.88 7
4125.03 7
4125.18 8
4125.33 9
4125.47 11
4125.62 12
4125.77 12
4125.92 11
4126.06 8
4126.21 4
4126.36 0
4126.51 0
4126.65 0
4126.80 0
4126.95 0
4127.09 0
4127.24 0
4127.39 0
4127.54 3
4127.68 7
4127.83 12
4127.98 15
4128.13 18
4128.27 21
4128.42 25
4128.57 30
4128.72 35
4128.86 42
4129.01 50
4129.16 59
4129.31 66
4129.45 73
4129.60 78
4129.75 82
4129.89 85
4130.04 87
4130.19 89
4130.34 91
4130.48 93
4130.63 95
4130.78 96
4130.93 97
4131.07 97
4131.22 96
4131.37 95
4131.52 95
4131.66 95
4131.81 98
4131.96 102
4132.11 107
4132.25 112
4132.40 116
4132.55 118
4132.70 118
4132.84 115
4132.99 111
4133.14 105
4133.29 98
4133.43 91
4133.58 83
4133.73 76
4133.88 69
4134.02 62
4134.17 55
4134.32 49
4134.47 43
4134.61 38
4134.76 34
4134.91 31
4135.06 30
4135.20 30
4135.35 31
4135.50 33
4135.65 35
4135.79 37
4135.94 37
4136.09 36
4136.24 33
4136.38 29
4136.53 25
4136.68 21
4136.83 18
4136.97 16
4137.12 15
4137.27 14
4137.42 14
4137.56 15
4137.71 15
4137.86 16
4138.01 18
4138.15 20
4138.30 23
4138.45 26
4138.60 28
4138.74 29
4138.89 30
4139.04 30
4139.19 29
4139.33 29
4139.48 29
4139.63 29
4139.78 30
4139.92 30
4140.07 30
4140.22 29
4140.37 29
4140.51 29
4140.66 29
4140.81 29
4140.96 29
4141.10 28
4141.25 27
4141.40 26
4141.55 25
4141.69 24
4141.84 24
4141.99 25
4142.14 26
4142.29 27
4142.43 28
4142.58 29
4142.73 28
4142.88 28
4143.02 28
4143.17 28
4143.32 29
4143.47 30
4143.61 30
4143.76 29
4143.91 27
4144.06 23
4144.20 17
4144.35 10
4144.50 4
4144.65 0
4144.80 0
4144.94 0
4145.09 0
4145.24 0
4145.39 1
4145.53 9
4145.68 17
4145.83 26
4145.98 35
4146.12 42
4146.27 47
4146.42 50
4146.57 52
4146.72 52
4146.86 52
4147.01 53
4147.16 55
4147.31 58
4147.45 63
4147.60 70
4147.75 77
4147.90 86
4148.04 94
4148.19 102
4148.34 108
4148.49 111
4148.64 111
4148.78 106
4148.93 99
4149.08 90
4149.23 80
4149.37 72
4149.52 65
4149.67 60
4149.82 57
4149.97 55
4150.11 56
4150.26 57
4150.41 58
4150.56 60
4150.70 61
4150.85 63
4151.00 65
4151.15 67
4151.30 68
4151.44 68
4151.59 68
4151.74 66
4151.89 64
4152.03 60
4152.18 56
4152.33 53
4152.48 50
4152.63 49
4152.77 51
4152.92 55
4153.07 61
4153.22 67
4153.36 72
4153.51 74
4153.66 73
4153.81 70
4153.96 65
4154.10 60
4154.25 56
4154.40 55
4154.55 56
4154.69 60
4154.84 65
4154.99 72
4155.14 78
4155.29 85
4155.43 91
4155.58 97
4155.73 102
4155.88 107
4156.03 110
4156.17 112
4156.32 113
4156.47 113
4156.62 112
4156.76 112
4156.91 113
4157.06 116
4157.21 120
4157.36 124
4157.50 126
4157.65 125
4157.80 120
4157.95 112
4158.10 102
4158.24 91
4158.39 81
4158.54 73
4158.69 66
4158.84 60
4158.98 56
4159.13 52
4159.28 49
4159.43 47
4159.57 47
4159.72 49
4159.87 53
4160.02 58
4160.17 66
4160.31 73
4160.46 81
4160.61 87
4160.76 92
4160.91 94
4161.05 95
4161.20 93
4161.35 88
4161.50 82
4161.65 75
4161.79 67
4161.94 58
4162.09 49
4162.24 40
4162.39 32
4162.53 25
4162.68 19
4162.83 14
4162.98 11
4163.13 9
4163.27 9
4163.42 11
4163.57 16
4163.72 23
4163.87 31
4164.01 40
4164.16 48
4164.31 56
4164.46 61
4164.61 62
4164.75 61
4164.90 56
4165.05 48
4165.20 38
4165.35 27
4165.49 17
4165.64 9
4165.79 4
4165.94 1
4166.09 1
4166.23 2
4166.38 3
4166.53 4
4166.68 4
4166.83 2
4166.97 1
4167.12 0
4167.27 0
4167.42 0
4167.57 0
4167.71 0
4167.86 0
4168.01 0
4168.16 2
4168.31 6
4168.46 10
4168.60 15
4168.75 19
4168.90 24
4169.05 28
4169.20 31
4169.34 33
4169.49 34
4169.64 35
4169.79 36
4169.94 38
4170.08 41
4170.23 46
4170.38 51
4170.53 58
4170.68 64
4170.82 70
4170.97 74
4171.12 77
4171.27 78
4171.42 77
4171.57 75
4171.71 72
4171.86 68
4172.01 63
4172.16 58
4172.31 54
4172.45 50
4172.60 48
4172.75 48
4172.90 49
4173.05 52
4173.20 54
4173.34 55
4173.49 54
4173.64 50
4173.79 44
4173.94 36
4174.08 28
4174.23 20
4174.38 15
4174.53 12
4174.68 11
4174.83 11
4174.97 11
4175.12 11
4175.27 11
4175.42 10
4175.57 10
4175.71 10
4175.86 11
4176.01 13
4176.16 16
4176.31 19
4176.46 23
4176.60 28
4176.75 34
4176.90 41
4177.05 47
4177.20 54
4177.35 60
4177.49 64
4177.64 66
4177.79 66
4177.94 64
4178.09 62
4178.23 59
4178.38 58
4178.53 57
4178.68 58
4178.83 60
4178.98 63
4179.12 65
4179.27 66
4179.42 65
4179.57 63
4179.72 58
4179.87 51
4180.01 43
4180.16 35
4180.31 27
4180.46 21
4180.61 15
4180.76 12
4180.90 9
4181.05 7
4181.20 6
4181.35 5
4181.50 5
4181.65 5
4181.79 7
4181.94 9
4182.09 13
4182.24 17
4182.39 23
4182.54 29
4182.68 36
4182.83 45
4182.98 54
4183.13 65
4183.28 78
4183.43 90
4183.57 102
4183.72 114
4183.87 123
4184.02 131
4184.17 137
4184.32 142
4184.46 145
4184.61 148
4184.76 151
4184.91 153
4185.06 155
4185.21 154
4185.35 151
4185.50 145
4185.65 135
4185.80 122
4185.95 107
4186.10 92
4186.24 79
4186.39 68
4186.54 62
4186.69 60
4186.84 63
4186.99 68
4187.13 75
4187.28 81
4187.43 86
4187.58 89
4187.73 89
4187.88 86
4188.03 83
4188.17 80
4188.32 79
4188.47 79
4188.62 81
4188.77 84
4188.92 87
4189.06 90
4189.21 90
4189.36 89
4189.51 86
4189.66 82
4189.81 78
4189.96 73
4190.10 70
4190.25 69
4190.40 69
4190.55 70
4190.70 72
4190.85 75
4190.99 77
4191.14 77
4191.29 75
4191.44 71
4191.59 66
4191.74 60
4191.89 56
4192.03 53
4192.18 54
4192.33 56
4192.48 60
4192.63 65
4192.78 69
4192.93 73
4193.07 74
4193.22 75
4193.37 75
4193.52 74
4193.67 75
4193.82 76
4193.96 78
4194.11 81
4194.26 84
4194.41 88
4194.56 93
4194.71 99
4194.86 106
4195.00 114
4195.15 124
4195.30 134
4195.45 144
4195.60 153
4195.75 160
4195.90 165
4196.04 169
4196.19 172
4196.34 174
4196.49 177
4196.64 181
4196.79 185
4196.94 189
4197.08 194
4197.23 198
4197.38 200
4197.53 202
4197.68 203
4197.83 202
4197.98 202
4198.13 203
4198.27 205
4198.42 209
4198.57 215
4198.72 224
4198.87 235
4199.02 248
4199.17 263
4199.31 280
4199.46 297
4199.61 315
4199.76 333
4199.91 351
4200.06 369
4200.21 386
4200.35 402
4200.50 418
4200.65 432
4200.80 445
4200.95 457
4201.10 467
4201.25 478
4201.40 489
4201.54 502
4201.69 519
4201.84 540
4201.99 566
4202.14 597
4202.29 636
4202.44 681
4202.58 735
4202.73 798
4202.88 871
4203.03 957
4203.18 1054
4203.33 1162
4203.48 1278
4203.63 1400
4203.77 1523
4203.92 1645
4204.07 1766
4204.22 1884
4204.37 2001
4204.52 2116
4204.67 2230
4204.82 2344
4204.96 2457
4205.11 2568
4205.26 2676
4205.41 2782
4205.56 2884
4205.71 2982
4205.86 3073
4206.01 3158
4206.15 3235
4206.30 3301
4206.45 3356
4206.60 3396
4206.75 3421
4206.90 3429
4207.05 3420
4207.20 3394
4207.34 3352
4207.49 3297
4207.64 3230
4207.79 3155
4207.94 3074
4208.09 2990
4208.24 2903
4208.39 2816
4208.53 2727
4208.68 2638
4208.83 2547
4208.98 2454
4209.13 2358
4209.28 2259
4209.43 2155
4209.58 2048
4209.72 1938
4209.87 1826
4210.02 1714
4210.17 1603
4210.32 1497
4210.47 1397
4210.62 1305
4210.77 1223
4210.92 1151
4211.06 1090
4211.21 1038
4211.36 994
4211.51 957
4211.66 925
4211.81 895
4211.96 866
4212.11 838
4212.26 809
4212.40 780
4212.55 752
4212.70 725
4212.85 698
4213.00 673
4213.15 650
4213.30 627
4213.45 605
4213.59 582
4213.74 559
4213.89 536
4214.04 513
4214.19 490
4214.34 468
4214.49 448
4214.64 431
4214.79 419
4214.94 410
4215.08 403
4215.23 398
4215.38 393
4215.53 386
4215.68 377
4215.83 366
4215.98 352
4216.13 337
4216.28 321
4216.42 306
4216.57 291
4216.72 277
4216.87 264
4217.02 254
4217.17 247
4217.32 241
4217.47 238
4217.62 236
4217.76 235
4217.91 235
4218.06 236
4218.21 237
4218.36 240
4218.51 244
4218.66 249
4218.81 255
4218.96 261
4219.11 267
4219.25 271
4219.40 275
4219.55 277
4219.70 277
4219.85 276
4220.00 273
4220.15 268
4220.30 264
4220.45 258
4220.60 253
4220.74 248
4220.89 245
4221.04 242
4221.19 241
4221.34 240
4221.49 238
4221.64 236
4221.79 232
4221.94 227
4222.09 220
4222.23 212
4222.38 204
4222.53 196
4222.68 189
4222.83 183
4222.98 177
4223.13 172
4223.28 167
4223.43 163
4223.58 161
4223.73 160
4223.87 160
4224.02 163
4224.17 167
4224.32 171
4224.47 175
4224.62 177
4224.77 178
4224.92 177
4225.07 173
4225.22 169
4225.37 163
4225.51 158
4225.66 154
4225.81 152
4225.96 151
4226.11 152
4226.26 154
4226.41 158
4226.56 162
4226.71 166
4226.86 171
4227.01 176
4227.15 181
4227.30 185
4227.45 187
4227.60 188
4227.75 187
4227.90 184
4228.05 179
4228.20 175
4228.35 172
4228.50 171
4228.65 172
4228.80 175
4228.94 178
4229.09 181
4229.24 183
4229.39 183
4229.54 180
4229.69 175
4229.84 170
4229.99 164
4230.14 160
4230.29 158
4230.44 159
4230.59 163
4230.73 170
4230.88 178
4231.03 187
4231.18 195
4231.33 201
4231.48 205
4231.63 207
4231.78 207
4231.93 205
4232.08 200
4232.23 194
4232.38 186
4232.52 177
4232.67 167
4232.82 156
4232.97 146
4233.12 135
4233.27 126
4233.42 117
4233.57 110
4233.72 105
4233.87 100
4234.02 97
4234.17 95
4234.32 93
4234.46 92
4234.61 90
4234.76 88
4234.91 86
4235.06 84
4235.21 83
4235.36 83
4235.51 82
4235.66 81
4235.81 78
4235.96 75
4236.11 72
4236.26 69
4236.41 68
4236.55 69
4236.70 74
4236.85 81
4237.00 89
4237.15 97
4237.30 102
4237.45 105
4237.60 105
4237.75 101
4237.90 95
4238.05 89
4238.20 82
4238.35 76
4238.50 70
4238.64 65
4238.79 61
4238.94 56
4239.09 52
4239.24 47
4239.39 42
4239.54 37
4239.69 32
4239.84 28
4239.99 24
4240.14 20
4240.29 18
4240.44 16
4240.59 15
4240.74 14
4240.89 12
4241.03 10
4241.18 8
4241.33 6
4241.48 6
4241.63 8
4241.78 14
4241.93 22
4242.08 34
4242.23 46
4242.38 58
4242.53 67
4242.68 73
4242.83 75
4242.98 74
4243.13 70
4243.28 66
4243.42 62
4243.57 60
4243.72 61
4243.87 65
4244.02 71
4244.17 79
4244.32 87
4244.47 94
4244.62 98
4244.77 101
4244.92 101
4245.07 100
4245.22 98
4245.37 96
4245.52 94
4245.67 91
4245.82 88
4245.97 84
4246.11 80
4246.26 76
4246.41 73
4246.56 70
4246.71 68
4246.86 66
4247.01 63
4247.16 59
4247.31 53
4247.46 48
4247.61 43
4247.76 40
4247.91 39
4248.06 39
4248.21 40
4248.36 39
4248.51 37
4248.66 34
4248.81 29
4248.95 24
4249.10 22
4249.25 22
4249.40 26
4249.55 32
4249.70 40
4249.85 48
4250.00 54
4250.15 57
4250.30 56
4250.45 52
4250.60 45
4250.75 37
4250.90 29
4251.05 22
4251.20 18
4251.35 17
4251.50 19
4251.65 23
4251.80 29
4251.95 36
4252.10 43
4252.24 50
4252.39 55
4252.54 60
4252.69 64
4252.84 67
4252.99 70
4253.14 71
4253.29 73
4253.44 74
4253.59 75
4253.74 76
4253.89 77
4254.04 79
4254.19 81
4254.34 82
4254.49 84
4254.64 85
4254.79 85
4254.94 86
4255.09 86
4255.24 87
4255.39 87
4255.54 87
4255.69 87
4255.84 86
4255.98 85
4256.13 83
4256.28 80
4256.43 77
4256.58 74
4256.73 70
4256.88 66
4257.03 62
4257.18 59
4257.33 56
4257.48 55
4257.63 55
4257.78 56
4257.93 57
4258.08 57
4258.23 57
4258.38 55
4258.53 52
4258.68 46
4258.83 40
4258.98 32
4259.13 23
4259.28 13
4259.43 5
4259.58 0
4259.73 0
4259.88 0
4260.03 0
4260.18 0
4260.33 0
4260.48 0
4260.62 0
4260.77 1
4260.92 6
4261.07 11
4261.22 17
4261.37 23
4261.52 29
4261.67 36
4261.82 44
4261.97 52
4262.12 60
4262.27 66
4262.42 71
4262.57 73
4262.72 74
4262.87 73
4263.02 71
4263.17 68
4263.32 65
4263.47 63
4263.62 60
4263.77 57
4263.92 53
4264.07 50
4264.22 46
4264.37 43
4264.52 41
4264.67 41
4264.82 42
4264.97 44
4265.12 46
4265.27 47
4265.42 49
4265.57 49
4265.72 49
4265.87 50
4266.02 51
4266.17 52
4266.32 54
4266.47 56
4266.62 56
4266.77 54
4266.92 51
4267.06 47
4267.21 42
4267.36 37
4267.51 33
4267.66 29
4267.81 26
4267.96 23
4268.11 19
4268.26 15
4268.41 10
4268.56 5
4268.71 1
4268.86 0
4269.01 0
4269.16 1
4269.31 5
4269.46 10
4269.61 16
4269.76 22
4269.91 28
4270.06 34
4270.21 39
4270.36 43
4270.51 45
4270.66 45
4270.81 43
4270.96 39
4271.11 35
4271.26 31
4271.41 28
4271.56 26
4271.71 26
4271.86 26
4272.01 28
4272.16 32
4272.31 35
4272.46 40
4272.61 45
4272.76 49
4272.91 53
4273.06 54
4273.21 52
4273.36 49
4273.51 44
4273.66 40
4273.81 37
4273.96 37
4274.11 39
4274.26 45
4274.41 51
4274.56 57
4274.71 61
4274.86 63
4275.01 63
4275.16 62
4275.31 60
4275.46 59
4275.61 58
4275.76 59
4275.91 60
4276.06 61
4276.21 60
4276.36 59
4276.51 58
4276.66 56
4276.81 54
4276.96 52
4277.11 50
4277.26 49
4277.41 48
4277.56 48
4277.71 49
4277.86 53
4278.01 59
4278.16 67
4278.31 76
4278.46 85
4278.61 92
4278.76 97
4278.91 99
4279.06 99
4279.21 97
4279.36 96
4279.51 94
4279.66 93
4279.81 92
4279.96 92
4280.11 92
4280.26 92
4280.41 91
4280.56 91
4280.71 91
4280.86 92
4281.01 94
4281.16 97
4281.31 102
4281.46 107
4281.61 114
4281.76 119
4281.91 124
4282.06 128
4282.21 130
4282.36 131
4282.51 130
4282.66 128
4282.81 127
4282.96 126
4283.11 126
4283.26 128
4283.41 130
4283.56 133
4283.71 136
4283.86 139
4284.01 141
4284.16 143
4284.31 144
4284.46 144
4284.61 143
4284.76 140
4284.91 136
4285.06 131
4285.21 125
4285.36 119
4285.51 115
4285.66 113
4285.81 113
4285.96 115
4286.11 119
4286.26 124
4286.41 127
4286.57 130
4286.72 132
4286.87 132
4287.02 132
4287.17 132
4287.32 132
4287.47 132
4287.62 133
4287.77 134
4287.92 134
4288.07 135
4288.22 135
4288.37 135
4288.52 134
4288.67 132
4288.82 130
4288.97 128
4289.12 126
4289.27 125
4289.42 124
4289.57 124
4289.72 125
4289.87 126
4290.02 126
4290.17 126
4290.32 125
4290.47 125
4290.62 126
4290.77 128
4290.92 132
4291.07 137
4291.22 144
4291.37 150
4291.52 156
4291.67 160
4291.82 162
4291.97 164
4292.12 166
4292.27 169
4292.42 173
4292.57 180
4292.72 188
4292.87 197
4293.02 205
4293.18 212
4293.33 218
4293.48 223
4293.63 230
4293.78 239
4293.93 253
4294.08 272
4294.23 295
4294.38 321
4294.53 347
4294.68 371
4294.83 390
4294.98 405
4295.13 413
4295.28 417
4295.43 416
4295.58 412
4295.73 407
4295.88 401
4296.03 396
4296.18 393
4296.33 392
4296.48 394
4296.63 397
4296.78 401
4296.93 406
4297.08 410
4297.23 414
4297.38 418
4297.53 420
4297.68 422
4297.84 422
4297.99 420
4298.14 416
4298.29 409
4298.44 399
4298.59 389
4298.74 378
4298.89 368
4299.04 360
4299.19 355
4299.34 354
4299.49 355
4299.64 359
4299.79 365
4299.94 371
4300.09 376
4300.24 380
4300.39 382
4300.54 382
4300.69 379
4300.84 374
4300.99 367
4301.14 358
4301.29 348
4301.44 338
4301.60 328
4301.75 318
4301.90 310
4302.05 303
4302.20 297
4302.35 291
4302.50 286
4302.65 282
4302.80 280
4302.95 279
4303.10 281
4303.25 284
4303.40 289
4303.55 294
4303.70 298
4303.85 300
4304.00 299
4304.15 295
4304.30 290
4304.45 283
4304.60 276
4304.76 270
4304.91 265
4305.06 263
4305.21 264
4305.36 267
4305.51 272
4305.66 278
4305.81 284
4305.96 290
4306.11 294
4306.26 296
4306.41 297
4306.56 299
4306.71 302
4306.86 309
4307.01 320
4307.16 336
4307.31 356
4307.46 379
4307.61 402
4307.77 426
4307.92 447
4308.07 466
4308.22 482
4308.37 497
4308.52 509
4308.67 520
4308.82 528
4308.97 535
4309.12 538
4309.27 539
4309.42 536
4309.57 532
4309.72 527
4309.87 522
4310.02 518
4310.17 515
4310.32 514
4310.48 513
4310.63 512
4310.78 510
4310.93 506
4311.08 502
4311.23 498
4311.38 494
4311.53 490
4311.68 484
4311.83 477
4311.98 465
4312.13 449
4312.28 429
4312.43 406
4312.58 380
4312.73 355
4312.89 332
4313.04 313
4313.19 298
4313.34 287
4313.49 281
4313.64 277
4313.79 275
4313.94 273
4314.09 271
4314.24 266
4314.39 259
4314.54 251
4314.69 241
4314.84 231
4314.99 221
4315.15 213
4315.30 208
4315.45 205
4315.60 204
4315.75 204
4315.90 205
4316.05 207
4316.20 211
4316.35 216
4316.50 222
4316.65 230
4316.80 239
4316.95 249
4317.10 258
4317.25 267
4317.41 275
4317.56 283
4317.71 290
4317.86 295
4318.01 300
4318.16 304
4318.31 305
4318.46 306
4318.61 305
4318.76 302
4318.91 299
4319.06 294
4319.21 289
4319.36 282
4319.52 275
4319.67 268
4319.82 260
4319.97 253
4320.12 247
4320.27 243
4320.42 239
4320.57 237
4320.72 235
4320.87 232
4321.02 229
4321.17 224
4321.32 216
4321.48 205
4321.63 191
4321.78 175
4321.93 158
4322.08 141
4322.23 126
4322.38 113
4322.53 103
4322.68 98
4322.83 95
4322.98 95
4323.13 96
4323.29 97
4323.44 97
4323.59 96
4323.74 94
4323.89 91
4324.04 88
4324.19 85
4324.34 83
4324.49 81
4324.64 80
4324.79 80
4324.94 79
4325.10 80
4325.25 81
4325.40 83
4325.55 86
4325.70 90
4325.85 94
4326.00 98
4326.15 101
4326.30 103
4326.45 104
4326.60 103
4326.75 101
4326.91 98
4327.06 96
4327.21 94
4327.36 93
4327.51 92
4327.66 93
4327.81 94
4327.96 96
4328.11 97
4328.26 98
4328.41 98
4328.57 96
4328.72 94
4328.87 91
4329.02 89
4329.17 88
4329.32 89
4329.47 92
4329.62 96
4329.77 100
4329.92 103
4330.07 106
4330.23 107
4330.38 108
4330.53 108
4330.68 110
4330.83 112
4330.98 115
4331.13 119
4331.28 122
4331.43 124
4331.58 124
4331.73 123
4331.89 121
4332.04 119
4332.19 116
4332.34 114
4332.49 112
4332.64 112
4332.79 112
4332.94 114
4333.09 118
4333.24 122
4333.40 127
4333.55 132
4333.70 136
4333.85 139
4334.00 139
4334.15 137
4334.30 132
4334.45 126
4334.60 119
4334.75 113
4334.91 108
4335.06 106
4335.21 107
4335.36 108
4335.51 109
4335.66 109
4335.81 106
4335.96 101
4336.11 93
4336.27 84
4336.42 76
4336.57 69
4336.72 65
4336.87 63
4337.02 64
4337.17 67
4337.32 71
4337.47 75
4337.62 78
4337.78 80
4337.93 82
4338.08 84
4338.23 86
4338.38 89
4338.53 91
4338.68 92
4338.83 92
4338.98 90
4339.14 85
4339.29 77
4339.44 68
4339.59 58
4339.74 47
4339.89 37
4340.04 28
4340.19 21
4340.34 15
4340.50 12
4340.65 11
4340.80 11
4340.95 12
4341.10 14
4341.25 16
4341.40 18
4341.55 19
4341.70 20
4341.86 20
4342.01 21
4342.16 23
4342.31 24
4342.46 25
4342.61 26
4342.76 25
4342.91 25
4343.06 23
4343.22 22
4343.37 21
4343.52 22
4343.67 23
4343.82 25
4343.97 28
4344.12 30
4344.27 32
4344.43 34
4344.58 36
4344.73 38
4344.88 39
4345.03 40
4345.18 40
4345.33 39
4345.48 37
4345.63 35
4345.79 32
4345.94 29
4346.09 27
4346.24 26
4346.39 27
4346.54 29
4346.69 33
4346.84 38
4347.00 44
4347.15 51
4347.30 59
4347.45 67
4347.60 75
4347.75 81
4347.90 85
4348.05 87
4348.21 85
4348.36 81
4348.51 75
4348.66 68
4348.81 62
4348.96 56
4349.11 51
4349.26 47
4349.42 42
4349.57 38
4349.72 33
4349.87 28
4350.02 22
4350.17 17
4350.32 12
4350.47 9
4350.63 8
4350.78 8
4350.93 9
4351.08 11
4351.23 13
4351.38 14
4351.53 15
4351.68 14
4351.84 11
4351.99 8
4352.14 4
4352.29 0
4352.44 0
4352.59 0
4352.74 0
4352.90 0
4353.05 0
4353.20 0
4353.35 0
4353.50 2
4353.65 5
4353.80 7
4353.95 9
4354.11 9
4354.26 8
4354.41 6
4354.56 3
4354.71 1
4354.86 0
4355.01 0
4355.17 0
4355.32 0
4355.47 0
4355.62 3
4355.77 6
4355.92 10
4356.07 14
4356.23 17
4356.38 21
4356.53 24
4356.68 28
4356.83 32
4356.98 35
4357.13 36
4357.29 37
4357.44 36
4357.59 34
4357.74 31
4357.89 27
4358.04 24
4358.19 21
4358.35 20
4358.50 20
4358.65 21
4358.80 23
4358.95 25
4359.10 27
4359.25 29
4359.41 31
4359.56 31
4359.71 31
4359.86 30
4360.01 27
4360.16 24
4360.31 20
4360.47 15
4360.62 11
4360.77 7
4360.92 4
4361.07 2
4361.22 0
4361.37 0
4361.53 0
4361.68 0
4361.83 0
4361.98 0
4362.13 0
4362.28 0
4362.43 0
4362.59 7
4362.74 13
4362.89 18
4363.04 22
4363.19 24
4363.34 24
4363.50 23
4363.65 22
4363.80 22
4363.95 24
4364.10 29
4364.25 34
4364.40 40
4364.56 46
4364.71 51
4364.86 53
4365.01 54
4365.16 52
4365.31 50
4365.46 48
4365.62 47
4365.77 47
4365.92 49
4366.07 54
4366.22 59
4366.37 66
4366.53 72
4366.68 77
4366.83 81
4366.98 82
4367.13 82
4367.28 81
4367.44 79
4367.59 76
4367.74 73
4367.89 71
4368.04 68
4368.19 67
4368.34 67
4368.50 68
4368.65 69
4368.80 71
4368.95 73
4369.10 73
4369.25 72
4369.41 68
4369.56 63
4369.71 56
4369.86 49
4370.01 42
4370.16 36
4370.32 32
4370.47 30
4370.62 31
4370.77 33
4370.92 38
4371.07 44
4371.23 51
4371.38 58
4371.53 64
4371.68 70
4371.83 73
4371.98 75
4372.14 74
4372.29 71
4372.44 67
4372.59 63
4372.74 60
4372.89 59
4373.05 58
4373.20 59
4373.35 60
4373.50 60
4373.65 60
4373.80 60
4373.96 60
4374.11 60
4374.26 62
4374.41 64
4374.56 66
4374.71 67
4374.87 66
4375.02 64
4375.17 60
4375.32 55
4375.47 50
4375.62 46
4375.78 43
4375.93 42
4376.08 42
4376.23 44
4376.38 46
4376.54 49
4376.69 51
4376.84 52
4376.99 53
4377.14 54
4377.29 54
4377.45 54
4377.60 55
4377.75 57
4377.90 59
4378.05 62
4378.20 64
4378.36 65
4378.51 66
4378.66 64
4378.81 60
4378.96 55
4379.12 48
4379.27 41
4379.42 34
4379.57 28
4379.72 24
4379.87 21
4380.03 19
4380.18 18
4380.33 17
4380.48 16
4380.63 15
4380.78 15
4380.94 15
4381.09 15
4381.24 15
4381.39 15
4381.54 16
4381.70 17
4381.85 18
4382.00 20
4382.15 21
4382.30 24
4382.45 26
4382.61 28
4382.76 30
4382.91 33
4383.06 35
4383.21 39
4383.37 42
4383.52 47
4383.67 51
4383.82 54
4383.97 57
4384.13 59
4384.28 61
4384.43 63
4384.58 64
4384.73 65
4384.88 67
4385.04 68
4385.19 71
4385.34 74
4385.49 79
4385.64 86
4385.80 95
4385.95 103
4386.10 111
4386.25 117
4386.40 120
4386.56 119
4386.71 114
4386.86 107
4387.01 99
4387.16 91
4387.32 84
4387.47 79
4387.62 75
4387.77 73
4387.92 71
4388.08 69
4388.23 67
4388.38 63
4388.53 60
4388.68 57
4388.83 55
4388.99 56
4389.14 58
4389.29 62
4389.44 67
4389.59 72
4389.75 76
4389.90 78
4390.05 79
4390.20 78
4390.35 76
4390.51 75
4390.66 75
4390.81 76
4390.96 79
4391.11 82
4391.27 85
4391.42 87
4391.57 86
4391.72 84
4391.87 80
4392.03 74
4392.18 68
4392.33 63
4392.48 59
4392.63 55
4392.79 53
4392.94 50
4393.09 48
4393.24 46
4393.39 44
4393.55 42
4393.70 39
4393.85 37
4394.00 35
4394.15 33
4394.31 32
4394.46 33
4394.61 34
4394.76 38
4394.92 44
4395.07 52
4395.22 61
4395.37 70
4395.52 78
4395.68 85
4395.83 90
4395.98 92
4396.13 92
4396.28 89
4396.44 86
4396.59 83
4396.74 81
4396.89 81
4397.04 84
4397.20 88
4397.35 93
4397.50 98
4397.65 101
4397.80 104
4397.96 106
4398.11 107
4398.26 107
4398.41 108
4398.57 108
4398.72 107
4398.87 107
4399.02 105
4399.17 102
4399.33 98
4399.48 92
4399.63 86
4399.78 79
4399.93 73
4400.09 68
4400.24 64
4400.39 63
4400.54 63
4400.70 64
4400.85 67
4401.00 69
4401.15 71
4401.30 73
4401.46 75
4401.61 78
4401.76 80
4401.91 83
4402.06 85
4402.22 87
4402.37 88
4402.52 87
4402.67 86
4402.83 85
4402.98 84
4403.13 83
4403.28 84
4403.43 85
4403.59 86
4403.74 88
4403.89 89
4404.04 90
4404.20 90
4404.35 91
4404.50 92
4404.65 94
4404.80 94
4404.96 95
4405.11 93
4405.26 91
4405.41 87
4405.57 83
4405.72 79
4405.87 76
4406.02 75
4406.17 74
4406.33 75
4406.48 76
4406.63 77
4406.78 77
4406.94 76
4407.09 75
4407.24 75
4407.39 76
4407.55 79
4407.70 85
4407.85 92
4408.00 101
4408.15 110
4408.31 118
4408.46 125
4408.61 131
4408.76 134
4408.92 135
4409.07 133
4409.22 129
4409.37 123
4409.52 116
4409.68 109
4409.83 104
4409.98 101
4410.13 101
4410.29 106
4410.44 113
4410.59 123
4410.74 134
4410.90 144
4411.05 152
4411.20 158
4411.35 160
4411.51 160
4411.66 158
4411.81 158
4411.96 159
4412.11 164
4412.27 172
4412.42 183
4412.57 195
4412.72 207
4412.88 218
4413.03 227
4413.18 233
4413.33 237
4413.49 241
4413.64 244
4413.79 246
4413.94 248
4414.10 248
4414.25 247
4414.40 244
4414.55 241
4414.71 239
4414.86 239
4415.01 241
4415.16 247
4415.31 255
4415.47 264
4415.62 272
4415.77 279
4415.92 284
4416.08 287
4416.23 288
4416.38 288
4416.53 286
4416.69 284
4416.84 281
4416.99 280
4417.14 279
4417.30 280
4417.45 283
4417.60 287
4417.75 290
4417.91 294
4418.06 296
4418.21 298
4418.36 301
4418.52 304
4418.67 309
4418.82 314
4418.97 320
4419.13 325
4419.28 328
4419.43 328
4419.58 326
4419.74 321
4419.89 316
4420.04 311
4420.19 307
4420.35 305
4420.50 304
4420.65 303
4420.80 302
4420.96 300
4421.11 296
4421.26 291
4421.41 283
4421.57 274
4421.72 264
4421.87 252
4422.02 241
4422.18 229
4422.33 218
4422.48 207
4422.63 195
4422.79 184
4422.94 174
4423.09 164
4423.24 155
4423.40 148
4423.55 143
4423.70 139
4423.85 136
4424.01 133
4424.16 130
4424.31 126
4424.46 121
4424.62 116
4424.77 112
4424.92 108
4425.07 105
4425.23 102
4425.38 100
4425.53 98
4425.68 96
4425.84 94
4425.99 91
4426.14 88
4426.30 85
4426.45 81
4426.60 77
4426.75 74
4426.91 72
4427.06 71
4427.21 70
4427.36 71
4427.52 73
4427.67 75
4427.82 79
4427.97 84
4428.13 89
4428.28 96
4428.43 102
4428.58 109
4428.74 116
4428.89 122
4429.04 125
4429.20 127
4429.35 126
4429.50 123
4429.65 117
4429.81 110
4429.96 100
4430.11 91
4430.26 82
4430.42 75
4430.57 71
4430.72 70
4430.87 73
4431.03 77
4431.18 83
4431.33 90
4431.49 97
4431.64 103
4431.79 109
4431.94 114
4432.10 118
4432.25 120
4432.40 120
4432.55 118
4432.71 114
4432.86 109
4433.01 103
4433.17 98
4433.32 95
4433.47 92
4433.62 91
4433.78 91
4433.93 91
4434.08 91
4434.23 90
4434.39 89
4434.54 87
4434.69 84
4434.85 81
4435.00 78
4435.15 77
4435.30 77
4435.46 79
4435.61 84
4435.76 90
4435.91 97
4436.07 105
4436.22 111
4436.37 115
4436.53 117
4436.68 116
4436.83 113
4436.98 108
4437.14 103
4437.29 97
4437.44 92
4437.60 87
4437.75 82
4437.90 77
4438.05 73
4438.21 68
4438.36 63
4438.51 58
4438.66 52
4438.82 47
4438.97 41
4439.12 34
4439.28 28
4439.43 22
4439.58 17
4439.73 15
4439.89 13
4440.04 13
4440.19 14
4440.35 16
4440.50 17
4440.65 18
4440.80 19
4440.96 19
4441.11 18
4441.26 17
4441.42 15
4441.57 14
4441.72 13
4441.87 13
4442.03 14
4442.18 15
4442.33 16
4442.49 17
4442.64 18
4442.79 17
4442.94 15
4443.10 12
4443.25 9
4443.40 7
4443.56 6
4443.71 6
4443.86 9
4444.01 12
4444.17 16
4444.32 20
4444.47 23
4444.63 25
4444.78 26
4444.93 25
4445.09 23
4445.24 20
4445.39 18
4445.54 17
4445.70 16
4445.85 17
4446.00 20
4446.16 24
4446.31 29
4446.46 33
4446.61 37
4446.77 39
4446.92 39
4447.07 37
4447.23 33
4447.38 27
4447.53 21
4447.69 15
4447.84 10
4447.99 6
4448.14 3
4448.30 1
4448.45 0
4448.60 0
4448.76 0
4448.91 0
4449.06 0
4449.22 0
4449.37 0
4449.52 0
4449.67 1
4449.83 3
4449.98 4
4450.13 4
4450.29 4
4450.44 5
4450.59 5
4450.75 5
4450.90 6
4451.05 5
4451.20 5
4451.36 3
4451.51 1
4451.66 0
4451.82 0
4451.97 0
4452.12 0
4452.28 0
4452.43 0
4452.58 0
4452.74 2
4452.89 6
4453.04 9
4453.19 12
4453.35 13
4453.50 13
4453.65 13
4453.81 12
4453.96 11
4454.11 12
4454.27 13
4454.42 17
4454.57 21
4454.72 27
4454.88 34
4455.03 40
4455.18 46
4455.34 52
4455.49 59
4455.64 65
4455.80 73
4455.95 82
4456.10 91
4456.26 101
4456.41 109
4456.56 117
4456.72 122
4456.87 126
4457.02 128
4457.17 129
4457.33 130
4457.48 130
4457.63 130
4457.79 129
4457.94 127
4458.09 124
4458.25 120
4458.40 114
4458.55 108
4458.71 101
4458.86 93
4459.01 87
4459.17 81
4459.32 76
4459.47 72
4459.63 69
4459.78 67
4459.93 66
4460.08 65
4460.24 65
4460.39 64
4460.54 65
4460.70 66
4460.85 68
4461.00 72
4461.16 76
4461.31 80
4461.46 84
4461.62 88
4461.77 90
4461.92 92
4462.08 92
4462.23 91
4462.38 89
4462.54 86
4462.69 81
4462.84 75
4463.00 68
4463.15 61
4463.30 54
4463.46 48
4463.61 42
4463.76 37
4463.92 32
4464.07 28
4464.22 23
4464.38 18
4464.53 13
4464.68 8
4464.83 3
4464.99 0
4465.14 0
4465.29 0
4465.45 0
4465.60 0
4465.75 0
4465.91 0
4466.06 0
4466.21 2
4466.37 4
4466.52 5
4466.67 6
4466.83 8
4466.98 9
4467.13 12
4467.29 15
4467.44 20
4467.59 25
4467.75 31
4467.90 37
4468.05 43
4468.21 48
4468.36 53
4468.51 55
4468.67 56
4468.82 56
4468.97 54
4469.13 51
4469.28 48
4469.43 45
4469.59 42
4469.74 39
4469.89 35
4470.05 32
4470.20 27
4470.35 21
4470.51 14
4470.66 8
4470.81 3
4470.97 0
4471.12 0
4471.27 0
4471.43 2
4471.58 7
4471.73 12
4471.89 17
4472.04 20
4472.19 21
4472.35 19
4472.50 15
4472.65 10
4472.81 4
4472.96 0
4473.12 0
4473.27 0
4473.42 0
4473.58 0
4473.73 0
4473.88 2
4474.04 6
4474.19 10
4474.34 13
4474.50 17
4474.65 19
4474.80 22
4474.96 23
4475.11 22
4475.26 20
4475.42 16
4475.57 11
4475.72 7
4475.88 4
4476.03 2
4476.18 1
4476.34 2
4476.49 4
4476.64 5
4476.80 6
4476.95 6
4477.10 5
4477.26 4
4477.41 3
4477.57 4
4477.72 5
4477.87 8
4478.03 12
4478.18 15
4478.33 18
4478.49 20
4478.64 21
4478.79 20
4478.95 19
4479.10 18
4479.25 17
4479.41 17
4479.56 17
4479.71 18
4479.87 19
4480.02 20
4480.17 23
4480.33 27
4480.48 31
4480.64 36
4480.79 42
4480.94 46
4481.10 50
4481.25 53
4481.40 56
4481.56 59
4481.71 62
4481.86 66
4482.02 71
4482.17 77
4482.32 82
4482.48 87
4482.63 90
4482.79 93
4482.94 94
4483.09 94
4483.25 94
4483.40 95
4483.55 96
4483.71 98
4483.86 101
4484.01 103
4484.17 106
4484.32 108
4484.47 109
4484.63 109
4484.78 110
4484.94 110
4485.09 111
4485.24 112
4485.40 114
4485.55 115
4485.70 115
4485.86 115
4486.01 113
4486.16 109
4486.32 104
4486.47 99
4486.63 95
4486.78 91
4486.93 88
4487.09 85
4487.24 82
4487.39 77
4487.55 72
4487.70 66
4487.85 59
4488.01 52
4488.16 46
4488.32 41
4488.47 37
4488.62 35
4488.78 33
4488.93 32
4489.08 30
4489.24 27
4489.39 24
4489.54 19
4489.70 13
4489.85 6
4490.01 0
4490.16 0
4490.31 0
4490.47 0
4490.62 0
4490.77 0
4490.93 0
4491.08 0
4491.24 1
4491.39 9
4491.54 17
4491.70 24
4491.85 29
4492.00 32
4492.16 33
4492.31 33
4492.47 32
4492.62 31
4492.77 30
4492.93 30
4493.08 30
4493.23 32
4493.39 33
4493.54 35
4493.70 35
4493.85 35
4494.00 33
4494.16 31
4494.31 27
4494.46 23
4494.62 20
4494.77 16
4494.93 13
4495.08 10
4495.23 8
4495.39 6
4495.54 4
4495.69 4
4495.85 4
4496.00 4
4496.16 4
4496.31 4
4496.46 2
4496.62 0
4496.77 0
4496.93 0
4497.08 0
4497.23 0
4497.39 0
4497.54 0
4497.69 4
4497.85 12
4498.00 19
4498.16 27
4498.31 34
4498.46 39
4498.62 43
4498.77 45
4498.92 46
4499.08 46
4499.23 44
4499.39 42
4499.54 41
4499.69 39
4499.85 38
4500.00 38
4500.16 39
4500.31 41
4500.46 44
4500.62 48
4500.77 51
4500.93 54
4501.08 55
4501.23 55
4501.39 53
4501.54 50
4501.69 47
4501.85 45
4502.00 45
4502.16 47
4502.31 52
4502.46 58
4502.62 65
4502.77 72
4502.93 77
4503.08 79
4503.23 79
4503.39 77
4503.54 74
4503.70 71
4503.85 68
4504.00 66
4504.16 67
4504.31 69
4504.47 72
4504.62 76
4504.77 81
4504.93 85
4505.08 90
4505.24 95
4505.39 101
4505.54 106
4505.70 112
4505.85 117
4506.00 121
4506.16 124
4506.31 124
4506.47 122
4506.62 118
4506.77 113
4506.93 108
4507.08 104
4507.24 102
4507.39 102
4507.54 105
4507.70 111
4507.85 118
4508.01 125
4508.16 132
4508.31 137
4508.47 140
4508.62 140
4508.78 138
4508.93 135
4509.08 129
4509.24 123
4509.39 116
4509.55 108
4509.70 101
4509.86 93
4510.01 85
4510.16 78
4510.32 70
4510.47 64
4510.63 58
4510.78 52
4510.93 48
4511.09 44
4511.24 42
4511.40 42
4511.55 43
4511.70 45
4511.86 48
4512.01 53
4512.17 58
4512.32 63
4512.47 70
4512.63 76
4512.78 83
4512.94 90
4513.09 97
4513.24 101
4513.40 104
4513.55 104
4513.71 103
4513.86 101
4514.02 97
4514.17 93
4514.32 89
4514.48 83
4514.63 77
4514.79 69
4514.94 62
4515.09 55
4515.25 51
4515.40 49
4515.56 50
4515.71 52
4515.86 55
4516.02 58
4516.17 60
4516.33 60
4516.48 60
4516.64 59
4516.79 58
4516.94 59
4517.10 61
4517.25 64
4517.41 67
4517.56 71
4517.71 74
4517.87 76
4518.02 78
4518.18 79
4518.33 80
4518.49 79
4518.64 78
4518.79 76
4518.95 72
4519.10 69
4519.26 66
4519.41 63
4519.56 62
4519.72 62
4519.87 63
4520.03 65
4520.18 67
4520.34 69
4520.49 71
4520.64 72
4520.80 73
4520.95 74
4521.11 75
4521.26 77
4521.42 79
4521.57 81
4521.72 83
4521.88 83
4522.03 81
4522.19 79
4522.34 76
4522.50 74
4522.65 72
4522.80 71
4522.96 72
4523.11 75
4523.27 78
4523.42 82
4523.57 86
4523.73 89
4523.88 90
4524.04 89
4524.19 86
4524.35 82
4524.50 77
4524.65 73
4524.81 70
4524.96 68
4525.12 68
4525.27 69
4525.43 70
4525.58 71
4525.73 73
4525.89 74
4526.04 75
4526.20 76
4526.35 78
4526.51 81
4526.66 85
4526.82 88
4526.97 92
4527.12 95
4527.28 98
4527.43 100
4527.59 101
4527.74 102
4527.90 104
4528.05 105
4528.20 108
4528.36 112
4528.51 117
4528.67 123
4528.82 129
4528.98 135
4529.13 141
4529.28 147
4529.44 152
4529.59 157
4529.75 162
4529.90 168
4530.06 175
4530.21 182
4530.37 188
4530.52 194
4530.67 196
4530.83 196
4530.98 192
4531.14 186
4531.29 178
4531.45 169
4531.60 161
4531.76 154
4531.91 149
4532.06 146
4532.22 145
4532.37 146
4532.53 148
4532.68 151
4532.84 155
4532.99 160
4533.14 164
4533.30 168
4533.45 172
4533.61 174
4533.76 175
4533.92 175
4534.07 173
4534.23 170
4534.38 166
4534.53 161
4534.69 155
4534.84 149
4535.00 140
4535.15 131
4535.31 121
4535.46 110
4535.62 100
4535.77 92
4535.93 87
4536.08 84
4536.23 85
4536.39 87
4536.54 91
4536.70 94
4536.85 97
4537.01 98
4537.16 97
4537.32 96
4537.47 93
4537.62 91
4537.78 90
4537.93 88
4538.09 87
4538.24 86
4538.40 83
4538.55 79
4538.71 74
4538.86 68
4539.02 62
4539.17 58
4539.32 54
4539.48 53
4539.63 54
4539.79 56
4539.94 60
4540.10 65
4540.25 71
4540.41 75
4540.56 79
4540.72 80
4540.87 80
4541.02 78
4541.18 75
4541.33 72
4541.49 69
4541.64 67
4541.80 66
4541.95 66
4542.11 65
4542.26 64
4542.42 63
4542.57 62
4542.72 62
4542.88 62
4543.03 64
4543.19 65
4543.34 66
4543.50 65
4543.65 61
4543.81 56
4543.96 47
4544.12 38
4544.27 28
4544.43 20
4544.58 13
4544.73 9
4544.89 7
4545.04 7
4545.20 8
4545.35 10
4545.51 12
4545.66 14
4545.82 16
4545.97 17
4546.13 18
4546.28 19
4546.44 20
4546.59 22
4546.75 24
4546.90 28
4547.05 34
4547.21 40
4547.36 48
4547.52 55
4547.67 62
4547.83 67
4547.98 70
4548.14 71
4548.29 71
4548.45 72
4548.60 73
4548.76 76
4548.91 81
4549.07 86
4549.22 91
4549.38 94
4549.53 95
4549.68 94
4549.84 90
4549.99 85
4550.15 78
4550.30 72
4550.46 66
4550.61 61
4550.77 57
4550.92 53
4551.08 50
4551.23 47
4551.39 43
4551.54 39
4551.70 35
4551.85 31
4552.01 27
4552.16 23
4552.32 19
4552.47 15
4552.62 12
4552.78 10
4552.93 9
4553.09 9
4553.24 12
4553.40 16
4553.55 21
4553.71 26
4553.86 32
4554.02 36
4554.17 38
4554.33 37
4554.48 35
4554.64 31
4554.79 26
4554.95 21
4555.10 16
4555.26 13
4555.41 11
4555.57 10
4555.72 11
4555.88 12
4556.03 14
4556.19 17
4556.34 21
4556.49 27
4556.65 34
4556.80 42
4556.96 51
4557.11 58
4557.27 64
4557.42 67
4557.58 68
4557.73 68
4557.89 66
4558.04 64
4558.20 62
4558.35 61
4558.51 59
4558.66 58
4558.82 57
4558.97 56
4559.13 56
4559.28 57
4559.44 60
4559.59 63
4559.75 67
4559.90 69
4560.06 69
4560.21 66
4560.37 61
4560.52 54
4560.68 47
4560.83 40
4560.99 35
4561.14 32
4561.30 30
4561.45 30
4561.61 31
4561.76 32
4561.92 32
4562.07 30
4562.23 26
4562.38 19
4562.54 12
4562.69 3
4562.85 0
4563.00 0
4563.16 0
4563.31 0
4563.46 0
4563.62 0
4563.77 0
4563.93 0
4564.08 5
4564.24 12
4564.39 18
4564.55 23
4564.70 27
4564.86 29
4565.01 30
4565.17 30
4565.32 29
4565.48 28
4565.63 29
4565.79 31
4565.94 36
4566.10 43
4566.25 51
4566.41 58
4566.56 65
4566.72 70
4566.87 73
4567.03 75
4567.18 75
4567.34 77
4567.49 79
4567.65 84
4567.80 89
4567.96 96
4568.11 103
4568.27 110
4568.42 116
4568.58 122
4568.73 126
4568.89 129
4569.04 131
4569.20 131
4569.36 130
4569.51 126
4569.67 122
4569.82 118
4569.98 113
4570.13 110
4570.29 108
4570.44 108
4570.60 108
4570.75 108
4570.91 108
4571.06 106
4571.22 103
4571.37 99
4571.53 95
4571.68 92
4571.84 89
4571.99 88
4572.15 86
4572.30 84
4572.46 81
4572.61 77
4572.77 72
4572.92 66
4573.08 59
4573.23 53
4573.39 47
4573.54 42
4573.70 38
4573.85 36
4574.01 36
4574.16 37
4574.32 40
4574.47 44
4574.63 50
4574.78 56
4574.94 62
4575.09 67
4575.25 71
4575.40 72
4575.56 72
4575.71 69
4575.87 65
4576.02 60
4576.18 55
4576.34 49
4576.49 43
4576.65 36
4576.80 30
4576.96 24
4577.11 18
4577.27 13
4577.42 11
4577.58 10
4577.73 13
4577.89 17
4578.04 24
4578.20 30
4578.35 35
4578.51 37
4578.66 37
4578.82 34
4578.97 29
4579.13 23
4579.28 18
4579.44 15
4579.59 14
4579.75 16
4579.90 21
4580.06 26
4580.22 33
4580.37 39
4580.53 44
4580.68 48
4580.84 50
4580.99 52
4581.15 54
4581.30 57
4581.46 60
4581.61 63
4581.77 66
4581.92 69
4582.08 70
4582.23 69
4582.39 68
4582.54 65
4582.70 62
4582.85 58
4583.01 55
4583.17 52
4583.32 49
4583.48 46
4583.63 44
4583.79 42
4583.94 40
4584.10 37
4584.25 35
4584.41 33
4584.56 31
4584.72 29
4584.87 29
4585.03 30
4585.18 33
4585.34 37
4585.49 41
4585.65 46
4585.81 50
4585.96 53
4586.12 55
4586.27 56
4586.43 55
4586.58 54
4586.74 53
4586.89 52
4587.05 51
4587.20 50
4587.36 50
4587.51 50
4587.67 51
4587.82 51
4587.98 51
4588.14 51
4588.29 51
4588.45 50
4588.60 49
4588.76 48
4588.91 48
4589.07 50
4589.22 53
4589.38 58
4589.53 65
4589.69 72
4589.84 80
4590.00 87
4590.16 93
4590.31 98
4590.47 101
4590.62 103
4590.78 104
4590.93 103
4591.09 102
4591.24 100
4591.40 99
4591.55 98
4591.71 99
4591.87 100
4592.02 103
4592.18 108
4592.33 113
4592.49 120
4592.64 129
4592.80 138
4592.95 146
4593.11 154
4593.26 160
4593.42 163
4593.58 163
4593.73 161
4593.89 157
4594.04 152
4594.20 146
4594.35 140
4594.51 133
4594.66 126
4594.82 118
4594.97 110
4595.13 101
4595.29 94
4595.44 88
4595.60 84
4595.75 82
4595.91 84
4596.06 88
4596.22 93
4596.37 98
4596.53 102
4596.69 104
4596.84 102
4597.00 97
4597.15 90
4597.31 83
4597.46 76
4597.62 71
4597.77 68
4597.93 68
4598.08 69
4598.24 71
4598.40 73
4598.55 73
4598.71 72
4598.86 69
4599.02 64
4599.17 59
4599.33 53
4599.48 47
4599.64 42
4599.80 38
4599.95 34
4600.11 30
4600.26 27
4600.42 24
4600.57 21
4600.73 19
4600.88 18
4601.04 19
4601.20 20
4601.35 23
4601.51 27
4601.66 31
4601.82 34
4601.97 38
4602.13 40
4602.29 43
4602.44 45
4602.60 46
4602.75 48
4602.91 48
4603.06 49
4603.22 49
4603.37 48
4603.53 47
4603.69 45
4603.84 43
4604.00 39
4604.15 34
4604.31 29
4604.46 23
4604.62 17
4604.78 12
4604.93 7
4605.09 3
4605.24 0
4605.40 0
4605.55 0
4605.71 0
4605.87 0
4606.02 0
4606.18 3
4606.33 9
4606.49 15
4606.64 20
4606.80 25
4606.95 28
4607.11 29
4607.27 28
4607.42 24
4607.58 19
4607.73 12
4607.89 6
4608.04 0
4608.20 0
4608.36 0
4608.51 0
4608.67 0
4608.82 0
4608.98 0
4609.13 0
4609.29 2
4609.45 2
4609.60 3
4609.76 3
4609.91 6
4610.07 10
4610.22 16
4610.38 24
4610.54 31
4610.69 38
4610.85 44
4611.00 48
4611.16 50
4611.32 52
4611.47 54
4611.63 58
4611.78 63
4611.94 69
4612.09 76
4612.25 82
4612.41 85
4612.56 87
4612.72 85
4612.87 83
4613.03 79
4613.18 76
4613.34 75
4613.50 75
4613.65 76
4613.81 78
4613.96 79
4614.12 79
4614.28 77
4614.43 75
4614.59 71
4614.74 68
4614.90 65
4615.05 63
4615.21 64
4615.37 66
4615.52 70
4615.68 75
4615.83 80
4615.99 86
4616.15 90
4616.30 94
4616.46 96
4616.61 96
4616.77 96
4616.92 94
4617.08 91
4617.24 88
4617.39 84
4617.55 80
4617.70 76
4617.86 74
4618.02 73
4618.17 73
4618.33 74
4618.48 75
4618.64 78
4618.79 80
4618.95 82
4619.11 85
4619.26 88
4619.42 93
4619.57 99
4619.73 106
4619.89 114
4620.04 122
4620.20 129
4620.35 136
4620.51 142
4620.67 147
4620.82 150
4620.98 152
4621.13 153
4621.29 152
4621.45 148
4621.60 142
4621.76 134
4621.91 125
4622.07 115
4622.23 106
4622.38 99
4622.54 95
4622.69 94
4622.85 95
4623.00 98
4623.16 102
4623.32 106
4623.47 109
4623.63 112
4623.78 113
4623.94 114
4624.10 116
4624.25 119
4624.41 123
4624.56 128
4624.72 134
4624.88 140
4625.03 145
4625.19 147
4625.34 148
4625.50 146
4625.66 143
4625.81 138
4625.97 132
4626.12 126
4626.28 120
4626.44 116
4626.59 112
4626.75 111
4626.90 110
4627.06 111
4627.22 112
4627.37 113
4627.53 113
4627.68 111
4627.84 106
4628.00 99
4628.15 89
4628.31 78
4628.47 66
4628.62 53
4628.78 42
4628.93 32
4629.09 23
4629.25 17
4629.40 13
4629.56 11
4629.71 12
4629.87 14
4630.03 19
4630.18 24
4630.34 30
4630.49 34
4630.65 37
4630.81 37
4630.96 35
4631.12 31
4631.27 25
4631.43 20
4631.59 15
4631.74 11
4631.90 11
4632.06 12
4632.21 16
4632.37 21
4632.52 27
4632.68 32
4632.84 37
4632.99 40
4633.15 43
4633.30 45
4633.46 47
4633.62 49
4633.77 52
4633.93 57
4634.08 61
4634.24 66
4634.40 71
4634.55 74
4634.71 75
4634.87 74
4635.02 71
4635.18 65
4635.33 59
4635.49 51
4635.65 42
4635.80 33
4635.96 25
4636.11 19
4636.27 16
4636.43 16
4636.58 19
4636.74 27
4636.90 38
4637.05 49
4637.21 61
4637.36 72
4637.52 80
4637.68 84
4637.83 86
4637.99 85
4638.15 83
4638.30 81
4638.46 79
4638.61 78
4638.77 80
4638.93 82
4639.08 86
4639.24 89
4639.40 90
4639.55 90
4639.71 87
4639.86 82
4640.02 75
4640.18 68
4640.33 61
4640.49 56
4640.65 53
4640.80 51
4640.96 51
4641.11 51
4641.27 51
4641.43 51
4641.58 51
4641.74 50
4641.90 50
4642.05 51
4642.21 51
4642.36 52
4642.52 53
4642.68 53
4642.83 52
4642.99 51
4643.15 50
4643.30 49
4643.46 50
4643.61 52
4643.77 56
4643.93 62
4644.08 70
4644.24 79
4644.40 88
4644.55 96
4644.71 103
4644.87 108
4645.02 111
4645.18 111
4645.33 109
4645.49 106
4645.65 101
4645.80 95
4645.96 90
4646.12 84
4646.27 80
4646.43 77
4646.59 77
4646.74 78
4646.90 81
4647.05 85
4647.21 92
4647.37 99
4647.52 107
4647.68 114
4647.84 121
4647.99 127
4648.15 133
4648.31 138
4648.46 143
4648.62 150
4648.77 157
4648.93 167
4649.09 178
4649.24 192
4649.40 207
4649.56 225
4649.71 244
4649.87 266
4650.03 289
4650.18 315
4650.34 342
4650.49 370
4650.65 399
4650.81 429
4650.96 457
4651.12 485
4651.28 511
4651.43 535
4651.59 555
4651.75 573
4651.90 587
4652.06 598
4652.22 608
4652.37 618
4652.53 627
4652.69 638
4652.84 651
4653.00 665
4653.15 680
4653.31 694
4653.47 706
4653.62 715
4653.78 718
4653.94 716
4654.09 709
4654.25 697
4654.41 682
4654.56 667
4654.72 652
4654.88 640
4655.03 629
4655.19 619
4655.35 609
4655.50 596
4655.66 579
4655.81 558
4655.97 533
4656.13 506
4656.28 479
4656.44 455
4656.60 435
4656.75 419
4656.91 407
4657.07 397
4657.22 390
4657.38 384
4657.54 379
4657.69 375
4657.85 372
4658.01 371
4658.16 371
4658.32 371
4658.48 371
4658.63 372
4658.79 371
4658.95 371
4659.10 369
4659.26 368
4659.42 366
4659.57 363
4659.73 359
4659.89 352
4660.04 341
4660.20 327
4660.35 311
4660.51 292
4660.67 272
4660.82 254
4660.98 238
4661.14 225
4661.29 214
4661.45 206
4661.61 200
4661.76 196
4661.92 191
4662.08 188
4662.23 185
4662.39 184
4662.55 183
4662.70 183
4662.86 183
4663.02 181
4663.17 179
4663.33 175
4663.49 170
4663.64 165
4663.80 162
4663.96 159
4664.11 157
4664.27 156
4664.43 154
4664.58 151
4664.74 148
4664.90 143
4665.05 138
4665.21 133
4665.37 127
4665.52 121
4665.68 115
4665.84 109
4665.99 105
4666.15 102
4666.31 100
4666.46 99
4666.62 98
4666.78 98
4666.93 96
4667.09 92
4667.25 88
4667.40 83
4667.56 78
4667.72 76
4667.87 75
4668.03 77
4668.19 81
4668.34 86
4668.50 90
4668.66 93
4668.81 94
4668.97 92
4669.13 88
4669.28 82
4669.44 74
4669.60 66
4669.76 58
4669.91 51
4670.07 46
4670.23 43
4670.38 41
4670.54 40
4670.70 41
4670.85 43
4671.01 44
4671.17 45
4671.32 46
4671.48 46
4671.64 45
4671.79 44
4671.95 41
4672.11 38
4672.26 34
4672.42 28
4672.58 22
4672.73 15
4672.89 8
4673.05 2
4673.20 0
4673.36 0
4673.52 0
4673.67 0
4673.83 0
4673.99 0
4674.15 0
4674.30 1
4674.46 2
4674.62 3
4674.77 3
4674.93 5
4675.09 8
4675.24 13
4675.40 19
4675.56 25
4675.71 30
4675.87 33
4676.03 35
4676.18 35
4676.34 33
4676.50 32
4676.65 31
4676.81 33
4676.97 36
4677.13 41
4677.28 46
4677.44 49
4677.60 52
4677.75 52
4677.91 51
4678.07 50
4678.22 49
4678.38 48
4678.54 48
4678.69 48
4678.85 48
4679.01 48
4679.16 46
4679.32 45
4679.48 43
4679.64 42
4679.79 43
4679.95 44
4680.11 48
4680.26 53
4680.42 59
4680.58 65
4680.73 72
4680.89 78
4681.05 85
4681.20 90
4681.36 95
4681.52 98
4681.68 100
4681.83 101
4681.99 101
4682.15 101
4682.30 102
4682.46 103
4682.62 105
4682.77 107
4682.93 109
4683.09 109
4683.25 107
4683.40 102
4683.56 95
4683.72 87
4683.87 79
4684.03 73
4684.19 69
4684.34 66
4684.50 66
4684.66 66
4684.82 67
4684.97 68
4685.13 68
4685.29 67
4685.44 66
4685.60 64
4685.76 63
4685.91 62
4686.07 62
4686.23 63
4686.39 66
4686.54 69
4686.70 73
4686.86 77
4687.01 80
4687.17 81
4687.33 80
4687.48 79
4687.64 76
4687.80 74
4687.96 72
4688.11 71
4688.27 71
4688.43 71
4688.58 71
4688.74 69
4688.90 66
4689.06 62
4689.21 57
4689.37 52
4689.53 48
4689.68 45
4689.84 43
4690.00 42
4690.15 42
4690.31 43
4690.47 44
4690.63 46
4690.78 48
4690.94 50
4691.10 53
4691.25 57
4691.41 60
4691.57 62
4691.73 63
4691.88 63
4692.04 61
4692.20 59
4692.35 57
4692.51 54
4692.67 51
4692.83 47
4692.98 44
4693.14 41
4693.30 37
4693.45 35
4693.61 33
4693.77 31
4693.93 30
4694.08 29
4694.24 27
4694.40 25
4694.55 21
4694.71 17
4694.87 13
4695.03 9
4695.18 7
4695.34 7
4695.50 8
4695.65 11
4695.81 14
4695.97 17
4696.13 20
4696.28 22
4696.44 23
4696.60 24
4696.75 25
4696.91 26
4697.07 28
4697.23 31
4697.38 36
4697.54 40
4697.70 45
4697.86 47
4698.01 48
4698.17 46
4698.33 43
4698.48 38
4698.64 33
4698.80 29
4698.96 26
4699.11 24
4699.27 23
4699.43 23
4699.59 23
4699.74 24
4699.90 24
4700.06 25
4700.21 26
4700.37 27
4700.53 29
4700.69 30
4700.84 31
4701.00 32
4701.16 33
4701.31 33
4701.47 34
4701.63 36
4701.79 38
4701.94 42
4702.10 48
4702.26 54
4702.42 62
4702.57 71
4702.73 81
4702.89 92
4703.05 104
4703.20 116
4703.36 129
4703.52 143
4703.67 158
4703.83 176
4703.99 198
4704.15 223
4704.30 253
4704.46 287
4704.62 327
4704.78 372
4704.93 421
4705.09 476
4705.25 535
4705.41 598
4705.56 665
4705.72 734
4705.88 804
4706.03 875
4706.19 947
4706.35 1020
4706.51 1096
4706.66 1174
4706.82 1253
4706.98 1333
4707.14 1414
4707.29 1492
4707.45 1567
4707.61 1639
4707.77 1707
4707.92 1769
4708.08 1825
4708.24 1875
4708.40 1918
4708.55 1953
4708.71 1981
4708.87 2004
4709.02 2021
4709.18 2036
4709.34 2049
4709.50 2060
4709.65 2067
4709.81 2070
4709.97 2065
4710.13 2050
4710.28 2024
4710.44 1986
4710.60 1937
4710.76 1879
4710.91 1815
4711.07 1748
4711.23 1681
4711.39 1616
4711.54 1555
4711.70 1497
4711.86 1443
4712.02 1392
4712.17 1342
4712.33 1293
4712.49 1242
4712.65 1191
4712.80 1139
4712.96 1086
4713.12 1032
4713.28 980
4713.43 929
4713.59 880
4713.75 834
4713.91 789
4714.06 745
4714.22 703
4714.38 663
4714.54 625
4714.69 590
4714.85 559
4715.01 533
4715.17 509
4715.32 487
4715.48 465
4715.64 443
4715.80 419
4715.95 395
4716.11 370
4716.27 345
4716.43 322
4716.58 299
4716.74 278
4716.90 257
4717.06 237
4717.21 218
4717.37 200
4717.53 182
4717.69 167
4717.84 153
4718.00 141
4718.16 131
4718.32 123
4718.47 116
4718.63 111
4718.79 107
4718.95 105
4719.10 104
4719.26 104
4719.42 104
4719.58 104
4719.73 103
4719.89 101
4720.05 97
4720.21 91
4720.36 84
4720.52 76
4720.68 68
4720.84 63
4721.00 60
4721.15 60
4721.31 64
4721.47 69
4721.63 74
4721.78 78
4721.94 80
4722.10 78
4722.26 73
4722.41 66
4722.57 57
4722.73 49
4722.89 41
4723.04 36
4723.20 33
4723.36 32
4723.52 33
4723.68 36
4723.83 39
4723.99 43
4724.15 48
4724.31 53
4724.46 57
4724.62 61
4724.78 64
4724.94 66
4725.09 67
4725.25 67
4725.41 66
4725.57 66
4725.72 67
4725.88 69
4726.04 71
4726.20 74
4726.36 77
4726.51 79
4726.67 80
4726.83 82
4726.99 82
4727.14 83
4727.30 84
4727.46 84
4727.62 84
4727.77 84
4727.93 83
4728.09 81
4728.25 79
4728.41 76
4728.56 74
4728.72 71
4728.88 68
4729.04 65
4729.19 61
4729.35 57
4729.51 53
4729.67 48
4729.83 43
4729.98 39
4730.14 35
4730.30 32
4730.46 30
4730.61 30
4730.77 30
4730.93 30
4731.09 29
4731.25 28
4731.40 24
4731.56 19
4731.72 13
4731.88 7
4732.03 2
4732.19 0
4732.35 0
4732.51 0
4732.67 0
4732.82 0
4732.98 0
4733.14 0
4733.30 3
4733.45 10
4733.61 16
4733.77 22
4733.93 27
4734.09 30
4734.24 32
4734.40 34
4734.56 34
4734.72 34
4734.88 34
4735.03 33
4735.19 32
4735.35 31
4735.51 30
4735.66 30
4735.82 32
4735.98 33
4736.14 35
4736.30 37
4736.45 38
4736.61 38
4736.77 38
4736.93 36
4737.09 34
4737.24 32
4737.40 29
4737.56 25
4737.72 21
4737.87 16
4738.03 11
4738.19 8
4738.35 5
4738.51 4
4738.66 4
4738.82 5
4738.98 5
4739.14 5
4739.30 4
4739.45 2
4739.61 0
4739.77 0
4739.93 0
4740.09 0
4740.24 0
4740.40 0
4740.56 0
4740.72 0
4740.87 0
4741.03 1
4741.19 3
4741.35 5
4741.51 8
4741.66 10
4741.82 12
4741.98 13
4742.14 14
4742.30 14
4742.45 15
4742.61 18
4742.77 23
4742.93 29
4743.09 36
4743.24 42
4743.40 48
4743.56 50
4743.72 51
4743.88 48
4744.03 44
4744.19 40
4744.35 37
4744.51 37
4744.67 40
4744.82 46
4744.98 55
4745.14 65
4745.30 74
4745.46 82
4745.61 87
4745.77 90
4745.93 89
4746.09 85
4746.25 80
4746.40 73
4746.56 66
4746.72 58
4746.88 51
4747.04 45
4747.19 42
4747.35 42
4747.51 46
4747.67 52
4747.83 60
4747.98 67
4748.14 72
4748.30 74
4748.46 72
4748.62 67
4748.78 61
4748.93 54
4749.09 50
4749.25 47
4749.41 46
4749.57 47
4749.72 48
4749.88 50
4750.04 52
4750.20 54
4750.36 56
4750.51 57
4750.67 58
4750.83 57
4750.99 55
4751.15 52
4751.30 49
4751.46 45
4751.62 42
4751.78 38
4751.94 35
4752.10 33
4752.25 30
4752.41 29
4752.57 27
4752.73 26
4752.89 26
4753.04 26
4753.20 27
4753.36 28
4753.52 29
4753.68 30
4753.83 29
4753.99 27
4754.15 24
4754.31 21
4754.47 18
4754.63 16
4754.78 17
4754.94 21
4755.10 28
4755.26 36
4755.42 44
4755.57 50
4755.73 53
4755.89 52
4756.05 48
4756.21 42
4756.37 36
4756.52 30
4756.68 25
4756.84 22
4757.00 20
4757.16 17
4757.31 15
4757.47 11
4757.63 8
4757.79 5
4757.95 2
4758.11 2
4758.26 3
4758.42 6
4758.58 9
4758.74 13
4758.90 17
4759.06 19
4759.21 21
4759.37 20
4759.53 19
4759.69 17
4759.85 14
4760.00 12
4760.16 10
4760.32 8
4760.48 5
4760.64 3
4760.80 0
4760.95 0
4761.11 0
4761.27 0
4761.43 0
4761.59 0
4761.75 0
4761.90 0
4762.06 1
4762.22 6
4762.38 11
4762.54 16
4762.70 21
4762.85 27
4763.01 33
4763.17 39
4763.33 45
4763.49 49
4763.65 51
4763.80 50
4763.96 48
4764.12 44
4764.28 39
4764.44 34
4764.60 30
4764.75 27
4764.91 27
4765.07 30
4765.23 36
4765.39 46
4765.55 58
4765.70 71
4765.86 85
4766.02 97
4766.18 107
4766.34 115
4766.50 121
4766.65 126
4766.81 131
4766.97 138
4767.13 145
4767.29 153
4767.45 161
4767.60 168
4767.76 173
4767.92 176
4768.08 177
4768.24 177
4768.40 176
4768.55 176
4768.71 178
4768.87 181
4769.03 184
4769.19 187
4769.35 190
4769.51 191
4769.66 191
4769.82 189
4769.98 186
4770.14 184
4770.30 182
4770.46 181
4770.61 182
4770.77 184
4770.93 186
4771.09 189
4771.25 191
4771.41 194
4771.56 196
4771.72 198
4771.88 200
4772.04 200
4772.20 199
4772.36 197
4772.52 193
4772.67 187
4772.83 180
4772.99 171
4773.15 160
4773.31 149
4773.47 137
4773.62 124
4773.78 112
4773.94 102
4774.10 93
4774.26 85
4774.42 80
4774.58 76
4774.73 73
4774.89 72
4775.05 71
4775.21 71
4775.37 71
4775.53 70
4775.69 69
4775.84 66
4776.00 63
4776.16 59
4776.32 54
4776.48 50
4776.64 47
4776.80 44
4776.95 42
4777.11 40
4777.27 37
4777.43 34
4777.59 29
4777.75 24
4777.90 18
4778.06 13
4778.22 8
4778.38 4
4778.54 2
4778.70 2
4778.86 3
4779.01 4
4779.17 6
4779.33 8
4779.49 9
4779.65 11
4779.81 14
4779.97 17
4780.12 20
4780.28 23
4780.44 25
4780.60 27
4780.76 27
4780.92 27
4781.08 25
4781.24 24
4781.39 22
4781.55 21
4781.71 21
4781.87 21
4782.03 24
4782.19 27
4782.35 31
4782.50 35
4782.66 39
4782.82 42
4782.98 45
4783.14 46
4783.30 46
4783.46 46
4783.61 45
4783.77 45
4783.93 44
4784.09 45
4784.25 45
4784.41 47
4784.57 49
4784.73 52
4784.88 56
4785.04 61
4785.20 67
4785.36 75
4785.52 83
4785.68 91
4785.84 99
4785.99 108
4786.15 117
4786.31 126
4786.47 137
4786.63 149
4786.79 162
4786.95 176
4787.11 190
4787.26 205
4787.42 219
4787.58 234
4787.74 249
4787.90 263
4788.06 279
4788.22 294
4788.38 310
4788.53 324
4788.69 338
4788.85 351
4789.01 363
4789.17 375
4789.33 388
4789.49 402
4789.65 417
4789.80 434
4789.96 451
4790.12 466
4790.28 479
4790.44 488
4790.60 493
4790.76 493
4790.92 490
4791.07 485
4791.23 478
4791.39 472
4791.55 466
4791.71 460
4791.87 455
4792.03 448
4792.19 439
4792.34 429
4792.50 417
4792.66 404
4792.82 390
4792.98 378
4793.14 367
4793.30 357
4793.46 349
4793.61 340
4793.77 332
4793.93 322
4794.09 311
4794.25 298
4794.41 285
4794.57 272
4794.73 260
4794.89 250
4795.04 241
4795.20 234
4795.36 229
4795.52 224
4795.68 220
4795.84 214
4796.00 208
4796.16 201
4796.32 194
4796.47 186
4796.63 178
4796.79 170
4796.95 161
4797.11 151
4797.27 139
4797.43 125
4797.59 110
4797.75 94
4797.90 78
4798.06 64
4798.22 52
4798.38 44
4798.54 38
4798.70 34
4798.86 32
4799.02 30
4799.18 29
4799.33 28
4799.49 27
4799.65 26
4799.81 25
4799.97 25
4800.13 25
4800.29 25
4800.45 26
4800.61 28
4800.76 30
4800.92 33
4801.08 36
4801.24 39
4801.40 40
4801.56 40
4801.72 39
4801.88 37
4802.04 34
4802.19 33
4802.35 34
4802.51 38
4802.67 46
4802.83 56
4802.99 67
4803.15 79
4803.31 90
4803.47 99
4803.63 106
4803.78 111
4803.94 114
4804.10 117
4804.26 118
4804.42 118
4804.58 118
4804.74 116
4804.90 114
4805.06 111
4805.22 108
4805.37 104
4805.53 101
4805.69 98
4805.85 93
4806.01 88
4806.17 81
4806.33 73
4806.49 65
4806.65 56
4806.81 48
4806.96 41
4807.12 35
4807.28 30
4807.44 26
4807.60 23
4807.76 22
4807.92 23
4808.08 24
4808.24 27
4808.40 30
4808.56 34
4808.71 36
4808.87 38
4809.03 39
4809.19 40
4809.35 41
4809.51 42
4809.67 45
4809.83 48
4809.99 54
4810.15 61
4810.31 69
4810.46 79
4810.62 91
4810.78 104
4810.94 118
4811.10 133
4811.26 147
4811.42 160
4811.58 173
4811.74 183
4811.90 192
4812.06 199
4812.21 204
4812.37 209
4812.53 214
4812.69 219
4812.85 224
4813.01 231
4813.17 238
4813.33 245
4813.49 252
4813.65 258
4813.81 263
4813.97 267
4814.12 268
4814.28 267
4814.44 264
4814.60 259
4814.76 253
4814.92 245
4815.08 237
4815.24 229
4815.40 223
4815.56 218
4815.72 215
4815.88 212
4816.03 210
4816.19 207
4816.35 203
4816.51 196
4816.67 189
4816.83 180
4816.99 172
4817.15 164
4817.31 157
4817.47 150
4817.63 143
4817.79 136
4817.94 129
4818.10 123
4818.26 117
4818.42 112
4818.58 107
4818.74 103
4818.90 99
4819.06 95
4819.22 91
4819.38 87
4819.54 83
4819.70 79
4819.86 76
4820.01 75
4820.17 74
4820.33 74
4820.49 76
4820.65 79
4820.81 84
4820.97 89
4821.13 96
4821.29 103
4821.45 110
4821.61 117
4821.77 123
4821.93 127
4822.09 131
4822.24 133
4822.40 135
4822.56 136
4822.72 137
4822.88 138
4823.04 139
4823.20 141
4823.36 142
4823.52 144
4823.68 146
4823.84 149
4824.00 153
4824.16 158
4824.32 164
4824.47 169
4824.63 173
4824.79 175
4824.95 175
4825.11 174
4825.27 172
4825.43 170
4825.59 169
4825.75 169
4825.91 170
4826.07 171
4826.23 173
4826.39 173
4826.55 172
4826.71 169
4826.87 164
4827.02 157
4827.18 150
4827.34 143
4827.50 136
4827.66 130
4827.82 125
4827.98 120
4828.14 116
4828.30 111
4828.46 106
4828.62 100
4828.78 95
4828.94 90
4829.10 87
4829.26 86
4829.42 88
4829.57 92
4829.73 97
4829.89 101
4830.05 105
4830.21 106
4830.37 105
4830.53 102
4830.69 97
4830.85 92
4831.01 88
4831.17 85
4831.33 83
4831.49 83
4831.65 82
4831.81 82
4831.97 81
4832.13 79
4832.29 76
4832.44 72
4832.60 68
4832.76 63
4832.92 58
4833.08 53
4833.24 48
4833.40 43
4833.56 39
4833.72 36
4833.88 35
4834.04 35
4834.20 36
4834.36 39
4834.52 43
4834.68 49
4834.84 55
4835.00 61
4835.16 66
4835.32 69
4835.47 71
4835.63 70
4835.79 67
4835.95 63
4836.11 58
4836.27 54
4836.43 52
4836.59 52
4836.75 54
4836.91 58
4837.07 63
4837.23 69
4837.39 74
4837.55 79
4837.71 82
4837.87 84
4838.03 83
4838.19 81
4838.35 78
4838.51 73
4838.67 68
4838.83 63
4838.98 59
4839.14 57
4839.30 58
4839.46 61
4839.62 65
4839.78 70
4839.94 75
4840.10 79
4840.26 81
4840.42 81
4840.58 80
4840.74 78
4840.90 75
4841.06 72
4841.22 70
4841.38 67
4841.54 65
4841.70 62
4841.86 60
4842.02 56
4842.18 53
4842.34 50
4842.50 46
4842.66 41
4842.82 36
4842.97 31
4843.13 25
4843.29 21
4843.45 17
4843.61 15
4843.77 13
4843.93 11
4844.09 8
4844.25 4
4844.41 0
4844.57 0
4844.73 0
4844.89 0
4845.05 0
4845.21 0
4845.37 0
4845.53 0
4845.69 2
4845.85 6
4846.01 9
4846.17 13
4846.33 16
4846.49 20
4846.65 25
4846.81 32
4846.97 39
4847.13 46
4847.29 55
4847.45 63
4847.61 70
4847.76 77
4847.92 82
4848.08 86
4848.24 87
4848.40 86
4848.56 83
4848.72 78
4848.88 74
4849.04 69
4849.20 65
4849.36 61
4849.52 59
4849.68 56
4849.84 54
4850.00 51
4850.16 48
4850.32 45
4850.48 42
4850.64 40
4850.80 38
4850.96 37
4851.12 38
4851.28 39
4851.44 41
4851.60 44
4851.76 46
4851.92 49
4852.08 51
4852.24 53
4852.40 55
4852.56 59
4852.72 65
4852.88 72
4853.04 80
4853.20 88
4853.36 95
4853.52 101
4853.68 105
4853.84 107
4854.00 107
4854.16 106
4854.32 106
4854.48 107
4854.64 108
4854.79 111
4854.95 114
4855.11 117
4855.27 119
4855.43 120
4855.59 120
4855.75 120
4855.91 121
4856.07 122
4856.23 123
4856.39 125
4856.55 127
4856.71 128
4856.87 128
4857.03 128
4857.19 128
4857.35 129
4857.51 130
4857.67 132
4857.83 135
4857.99 138
4858.15 141
4858.31 142
4858.47 142
4858.63 141
4858.79 138
4858.95 134
4859.11 130
4859.27 126
4859.43 122
4859.59 121
4859.75 122
4859.91 125
4860.07 131
4860.23 138
4860.39 146
4860.55 153
4860.71 159
4860.87 161
4861.03 159
4861.19 156
4861.35 151
4861.51 146
4861.67 142
4861.83 139
4861.99 138
4862.15 139
4862.31 140
4862.47 140
4862.63 141
4862.79 141
4862.95 141
4863.11 141
4863.27 141
4863.43 140
4863.59 139
4863.75 137
4863.91 133
4864.07 130
4864.23 126
4864.39 123
4864.55 121
4864.71 122
4864.87 125
4865.03 129
4865.19 134
4865.35 138
4865.51 143
4865.67 146
4865.83 147
4865.99 148
4866.15 147
4866.31 145
4866.47 143
4866.63 141
4866.79 141
4866.95 141
4867.11 143
4867.27 145
4867.43 148
4867.59 150
4867.75 153
4867.91 155
4868.07 156
4868.23 157
4868.39 158
4868.55 158
4868.71 157
4868.87 156
4869.03 154
4869.19 151
4869.35 147
4869.51 141
4869.67 133
4869.83 124
4869.99 114
4870.15 104
4870.31 95
4870.47 87
4870.63 81
4870.79 77
4870.95 74
4871.11 72
4871.27 69
4871.43 66
4871.59 63
4871.75 60
4871.91 58
4872.07 57
4872.23 57
4872.39 58
4872.55 58
4872.71 59
4872.87 60
4873.03 60
4873.19 61
4873.35 61
4873.51 62
4873.67 64
4873.83 65
4873.99 66
4874.15 67
4874.31 68
4874.47 69
4874.63 69
4874.79 71
4874.95 72
4875.11 73
4875.27 74
4875.43 73
4875.59 72
4875.76 69
4875.92 65
4876.08 60
4876.24 55
4876.40 51
4876.56 48
4876.72 47
4876.88 47
4877.04 49
4877.20 52
4877.36 56
4877.52 60
4877.68 63
4877.84 65
4878.00 66
4878.16 65
4878.32 62
4878.48 59
4878.64 55
4878.80 51
4878.96 47
4879.12 45
4879.28 44
4879.44 43
4879.60 44
4879.76 45
4879.92 46
4880.08 47
4880.24 46
4880.40 45
4880.56 42
4880.72 39
4880.88 36
4881.04 33
4881.20 31
4881.36 30
4881.52 31
4881.68 33
4881.84 37
4882.00 42
4882.16 48
4882.32 53
4882.48 58
4882.64 62
4882.81 65
4882.97 66
4883.13 65
4883.29 62
4883.45 58
4883.61 53
4883.77 47
4883.93 42
4884.09 37
4884.25 35
4884.41 35
4884.57 37
4884.73 41
4884.89 45
4885.05 49
4885.21 52
4885.37 53
4885.53 53
4885.69 53
4885.85 51
4886.01 51
4886.17 50
4886.33 50
4886.49 51
4886.65 52
4886.81 54
4886.97 55
4887.13 57
4887.29 58
4887.45 59
4887.62 58
4887.78 57
4887.94 55
4888.10 52
4888.26 51
4888.42 50
4888.58 52
4888.74 55
4888.90 60
4889.06 66
4889.22 72
4889.38 77
4889.54 82
4889.70 87
4889.86 90
4890.02 92
4890.18 91
4890.34 89
4890.50 84
4890.66 76
4890.82 67
4890.98 57
4891.14 48
4891.30 39
4891.46 32
4891.63 26
4891.79 21
4891.95 16
4892.11 11
4892.27 6
4892.43 1
4892.59 0
4892.75 0
4892.91 0
4893.07 0
4893.23 0
4893.39 0
4893.55 0
4893.71 0
4893.87 3
4894.03 7
4894.19 11
4894.35 16
4894.51 21
4894.67 27
4894.83 33
4894.99 39
4895.16 44
4895.32 49
4895.48 51
4895.64 53
4895.80 53
4895.96 52
4896.12 51
4896.28 50
4896.44 49
4896.60 50
4896.76 50
4896.92 51
4897.08 50
4897.24 48
4897.40 45
4897.56 42
4897.72 39
4897.88 37
4898.04 37
4898.21 40
4898.37 44
4898.53 49
4898.69 52
4898.85 54
4899.01 53
4899.17 50
4899.33 46
4899.49 42
4899.65 38
4899.81 37
4899.97 37
4900.13 38
4900.29 39
4900.45 40
4900.61 40
4900.77 38
4900.93 36
4901.10 34
4901.26 32
4901.42 31
4901.58 30
4901.74 30
4901.90 31
4902.06 31
4902.22 31
4902.38 29
4902.54 26
4902.70 22
4902.86 18
4903.02 15
4903.18 13
4903.34 13
4903.50 15
4903.67 19
4903.83 24
4903.99 29
4904.15 33
4904.31 37
4904.47 38
4904.63 39
4904.79 39
4904.95 38
4905.11 37
4905.27 35
4905.43 33
4905.59 32
4905.75 30
4905.91 28
4906.08 28
4906.24 28
4906.40 30
4906.56 33
4906.72 36
4906.88 40
4907.04 44
4907.20 45
4907.36 44
4907.52 40
4907.68 34
4907.84 26
4908.00 17
4908.16 10
4908.32 4
4908.49 2
4908.65 4
4908.81 7
4908.97 11
4909.13 15
4909.29 18
4909.45 18
4909.61 17
4909.77 16
4909.93 15
4910.09 16
4910.25 20
4910.41 26
4910.57 34
4910.74 42
4910.90 50
4911.06 56
4911.22 60
4911.38 62
4911.54 63
4911.70 64
4911.86 66
4912.02 69
4912.18 73
4912.34 79
4912.50 85
4912.66 92
4912.83 100
4912.99 107
4913.15 114
4913.31 122
4913.47 128
4913.63 134
4913.79 137
4913.95 137
4914.11 134
4914.27 129
4914.43 122
4914.59 114
4914.76 106
4914.92 101
4915.08 97
4915.24 96
4915.40 96
4915.56 97
4915.72 98
4915.88 100
4916.04 101
4916.20 103
4916.36 105
4916.52 108
4916.69 112
4916.85 115
4917.01 119
4917.17 122
4917.33 125
4917.49 128
4917.65 131
4917.81 133
4917.97 136
4918.13 138
4918.29 139
4918.45 139
4918.62 137
4918.78 134
4918.94 129
4919.10 123
4919.26 116
4919.42 109
4919.58 103
4919.74 98
4919.90 93
4920.06 91
4920.22 90
4920.39 89
4920.55 88
4920.71 86
4920.87 82
4921.03 76
4921.19 68
4921.35 59
4921.51 49
4921.67 40
4921.83 31
4921.99 24
4922.16 19
4922.32 16
4922.48 15
4922.64 15
4922.80 18
4922.96 21
4923.12 24
4923.28 27
4923.44 29
4923.60 29
4923.76 28
4923.93 26
4924.09 25
4924.25 25
4924.41 26
4924.57 29
4924.73 32
4924.89 35
4925.05 37
4925.21 39
4925.37 40
4925.54 41
4925.70 41
4925.86 43
4926.02 45
4926.18 47
4926.34 50
4926.50 52
4926.66 54
4926.82 55
4926.98 54
4927.15 54
4927.31 54
4927.47 54
4927.63 56
4927.79 57
4927.95 59
4928.11 61
4928.27 61
4928.43 61
4928.59 59
4928.76 56
4928.92 52
4929.08 48
4929.24 44
4929.40 39
4929.56 35
4929.72 31
4929.88 27
4930.04 25
4930.21 23
4930.37 23
4930.53 24
4930.69 25
4930.85 27
4931.01 30
4931.17 32
4931.33 34
4931.49 36
4931.66 40
4931.82 45
4931.98 51
4932.14 58
4932.30 66
4932.46 72
4932.62 77
4932.78 80
4932.94 80
4933.11 79
4933.27 77
4933.43 76
4933.59 75
4933.75 75
4933.91 76
4934.07 75
4934.23 74
4934.39 71
4934.56 67
4934.72 62
4934.88 57
4935.04 54
4935.20 53
4935.36 55
4935.52 58
4935.68 64
4935.84 71
4936.01 78
4936.17 85
4936.33 89
4936.49 89
4936.65 87
4936.81 81
4936.97 72
4937.13 63
4937.29 55
4937.46 49
4937.62 45
4937.78 45
4937.94 48
4938.10 52
4938.26 57
4938.42 61
4938.58 63
4938.75 64
4938.91 62
4939.07 59
4939.23 55
4939.39 51
4939.55 47
4939.71 44
4939.87 43
4940.04 41
4940.20 41
4940.36 40
4940.52 39
4940.68 37
4940.84 35
4941.00 32
4941.16 28
4941.33 24
4941.49 20
4941.65 15
4941.81 9
4941.97 4
4942.13 0
4942.29 0
4942.45 0
4942.62 0
4942.78 0
4942.94 0
4943.10 0
4943.26 6
4943.42 12
4943.58 18
4943.74 22
4943.91 26
4944.07 28
4944.23 28
4944.39 27
4944.55 25
4944.71 24
4944.87 24
4945.03 25
4945.20 28
4945.36 33
4945.52 39
4945.68 45
4945.84 50
4946.00 54
4946.16 55
4946.33 56
4946.49 55
4946.65 55
4946.81 54
4946.97 53
4947.13 51
4947.29 48
4947.45 42
4947.62 35
4947.78 26
4947.94 16
4948.10 8
4948.26 1
4948.42 0
4948.58 0
4948.75 0
4948.91 0
4949.07 0
4949.23 0
4949.39 0
4949.55 0
4949.71 1
4949.88 1
4950.04 2
4950.20 3
4950.36 4
4950.52 6
4950.68 7
4950.84 9
4951.01 13
4951.17 18
4951.33 24
4951.49 30
4951.65 36
4951.81 42
4951.97 45
4952.13 48
4952.30 50
4952.46 51
4952.62 53
4952.78 55
4952.94 58
4953.10 62
4953.26 65
4953.43 69
4953.59 73
4953.75 76
4953.91 79
4954.07 81
4954.23 82
4954.40 83
4954.56 83
4954.72 82
4954.88 83
4955.04 84
4955.20 85
4955.36 87
4955.53 88
4955.69 89
4955.85 89
4956.01 87
4956.17 85
4956.33 81
4956.49 78
4956.66 73
4956.82 69
4956.98 64
4957.14 59
4957.30 55
4957.46 50
4957.62 45
4957.79 41
4957.95 37
4958.11 34
4958.27 30
4958.43 25
4958.59 21
4958.76 16
4958.92 11
4959.08 7
4959.24 5
4959.40 4
[truncated: 733,707 more chars]
