# Supplementary material for: Methylobacterium Species Promoting Rice and Barley Growth and Interaction Specificity Revealed with Whole-Cell Matrix-Assisted Laser Desorption / Ionization-Time-of-Flight Mass Spectrometry (MALDI-TOF/MS) Analysis
Source: PLoS One. 2015 Jun 8;10(6):e0129509. doi: 10.1371/journal.pone.0129509 (PMC4460032; doi:10.1371/journal.pone.0129509)
Supplement: S2 Data — (ZIP) [file pone.0129509.s002.zip › Supplementary data 2 (ms from inoculated rice)/66g-16 .txt]

780.88 0
780.94 0
781.01 0
781.07 0
781.14 0
781.20 0
781.26 0
781.33 0
781.39 0
781.46 0
781.52 0
781.58 0
781.65 0
781.71 0
781.78 0
781.84 0
781.91 0
781.97 0
782.03 0
782.10 0
782.16 0
782.23 0
782.29 0
782.35 0
782.42 0
782.48 0
782.55 0
782.61 0
782.67 0
782.74 0
782.80 0
782.87 0
782.93 0
783.00 0
783.06 0
783.12 0
783.19 0
783.25 0
783.32 0
783.38 0
783.44 0
783.51 0
783.57 0
783.64 0
783.70 0
783.77 0
783.83 0
783.89 0
783.96 0
784.02 0
784.09 0
784.15 0
784.21 0
784.28 0
784.34 0
784.41 0
784.47 0
784.54 0
784.60 0
784.66 0
784.73 0
784.79 0
784.86 0
784.92 0
784.98 0
785.05 0
785.11 0
785.18 0
785.24 0
785.31 0
785.37 0
785.43 0
785.50 0
785.56 0
785.63 0
785.69 0
785.76 0
785.82 0
785.88 0
785.95 0
786.01 0
786.08 0
786.14 0
786.21 0
786.27 0
786.33 0
786.40 0
786.46 0
786.53 0
786.59 0
786.66 0
786.72 0
786.78 0
786.85 0
786.91 0
786.98 0
787.04 0
787.11 0
787.17 0
787.23 0
787.30 0
787.36 0
787.43 0
787.49 0
787.56 0
787.62 0
787.68 0
787.75 0
787.81 0
787.88 0
787.94 0
788.01 0
788.07 0
788.13 0
788.20 0
788.26 0
788.33 0
788.39 0
788.46 0
788.52 0
788.58 0
788.65 0
788.71 0
788.78 0
788.84 0
788.91 0
788.97 0
789.04 0
789.10 0
789.16 0
789.23 0
789.29 0
789.36 0
789.42 0
789.49 0
789.55 0
789.61 0
789.68 0
789.74 0
789.81 0
789.87 0
789.94 0
790.00 0
790.07 0
790.13 0
790.19 0
790.26 0
790.32 0
790.39 0
790.45 0
790.52 0
790.58 0
790.65 0
790.71 0
790.77 0
790.84 0
790.90 0
790.97 0
791.03 0
791.10 0
791.16 0
791.23 0
791.29 0
791.35 0
791.42 0
791.48 0
791.55 0
791.61 0
791.68 0
791.74 0
791.81 0
791.87 0
791.94 0
792.00 0
792.06 0
792.13 0
792.19 0
792.26 0
792.32 0
792.39 0
792.45 0
792.52 0
792.58 0
792.64 0
792.71 0
792.77 0
792.84 0
792.90 0
792.97 0
793.03 0
793.10 0
793.16 0
793.23 0
793.29 0
793.35 0
793.42 0
793.48 0
793.55 0
793.61 0
793.68 0
793.74 0
793.81 0
793.87 0
793.94 0
794.00 0
794.07 0
794.13 0
794.19 0
794.26 0
794.32 0
794.39 0
794.45 0
794.52 0
794.58 0
794.65 0
794.71 0
794.78 0
794.84 0
794.90 0
794.97 0
795.03 0
795.10 0
795.16 0
795.23 0
795.29 0
795.36 0
795.42 0
795.49 0
795.55 0
795.62 0
795.68 0
795.75 0
795.81 0
795.87 0
795.94 0
796.00 0
796.07 0
796.13 0
796.20 0
796.26 0
796.33 0
796.39 0
796.46 0
796.52 0
796.59 0
796.65 0
796.72 0
796.78 0
796.84 0
796.91 0
796.97 0
797.04 0
797.10 0
797.17 0
797.23 0
797.30 0
797.36 0
797.43 0
797.49 0
797.56 0
797.62 0
797.69 0
797.75 0
797.82 0
797.88 0
797.94 0
798.01 0
798.07 0
798.14 0
798.20 0
798.27 0
798.33 0
798.40 0
798.46 0
798.53 0
798.59 0
798.66 0
798.72 0
798.79 0
798.85 0
798.92 0
798.98 0
799.05 0
799.11 0
799.18 0
799.24 0
799.31 0
799.37 0
799.43 0
799.50 0
799.56 0
799.63 0
799.69 0
799.76 0
799.82 0
799.89 0
799.95 0
800.02 0
800.08 0
800.15 0
800.21 0
800.28 0
800.34 0
800.41 0
800.47 0
800.54 0
800.60 0
800.67 0
800.73 0
800.80 0
800.86 0
800.93 0
800.99 0
801.06 0
801.12 0
801.19 0
801.25 0
801.32 0
801.38 0
801.44 0
801.51 0
801.57 0
801.64 0
801.70 0
801.77 0
801.83 0
801.90 0
801.96 0
802.03 0
802.09 0
802.16 0
802.22 0
802.29 0
802.35 0
802.42 0
802.48 0
802.55 0
802.61 0
802.68 0
802.74 0
802.81 0
802.87 0
802.94 0
803.00 0
803.07 0
803.13 0
803.20 0
803.26 0
803.33 0
803.39 0
803.46 0
803.52 0
803.59 0
803.65 0
803.72 0
803.78 0
803.85 0
803.91 0
803.98 0
804.04 0
804.11 0
804.17 0
804.24 0
804.30 0
804.37 0
804.43 0
804.50 0
804.56 0
804.63 0
804.69 0
804.76 0
804.82 0
804.89 0
804.95 0
805.02 0
805.08 0
805.15 0
805.21 0
805.28 0
805.34 0
805.41 0
805.47 0
805.54 0
805.60 0
805.67 0
805.73 0
805.80 0
805.86 0
805.93 0
805.99 0
806.06 0
806.12 0
806.19 0
806.25 0
806.32 0
806.38 0
806.45 0
806.51 0
806.58 0
806.64 0
806.71 0
806.77 0
806.84 0
806.90 0
806.97 0
807.03 0
807.10 0
807.16 0
807.23 0
807.30 0
807.36 0
807.43 0
807.49 0
807.56 0
807.62 0
807.69 0
807.75 0
807.82 0
807.88 0
807.95 0
808.01 0
808.08 0
808.14 0
808.21 0
808.27 0
808.34 0
808.40 0
808.47 0
808.53 0
808.60 0
808.66 0
808.73 0
808.79 0
808.86 0
808.92 0
808.99 0
809.05 0
809.12 0
809.18 0
809.25 0
809.32 0
809.38 0
809.45 0
809.51 0
809.58 0
809.64 0
809.71 0
809.77 0
809.84 0
809.90 0
809.97 0
810.03 0
810.10 0
810.16 0
810.23 0
810.29 0
810.36 0
810.42 0
810.49 0
810.55 0
810.62 0
810.69 0
810.75 0
810.82 0
810.88 0
810.95 0
811.01 0
811.08 0
811.14 0
811.21 0
811.27 0
811.34 0
811.40 0
811.47 0
811.53 0
811.60 0
811.66 0
811.73 0
811.79 0
811.86 0
811.93 0
811.99 0
812.06 0
812.12 0
812.19 0
812.25 0
812.32 0
812.38 0
812.45 0
812.51 0
812.58 0
812.64 0
812.71 0
812.77 0
812.84 0
812.91 0
812.97 0
813.04 0
813.10 0
813.17 0
813.23 0
813.30 0
813.36 0
813.43 0
813.49 0
813.56 0
813.62 0
813.69 0
813.76 0
813.82 0
813.89 0
813.95 0
814.02 0
814.08 0
814.15 0
814.21 0
814.28 0
814.34 0
814.41 0
814.47 0
814.54 0
814.61 0
814.67 0
814.74 0
814.80 0
814.87 0
814.93 0
815.00 0
815.06 0
815.13 0
815.19 0
815.26 0
815.33 0
815.39 0
815.46 0
815.52 0
815.59 0
815.65 0
815.72 0
815.78 0
815.85 0
815.91 0
815.98 0
816.05 0
816.11 0
816.18 0
816.24 0
816.31 0
816.37 0
816.44 0
816.50 0
816.57 0
816.63 0
816.70 0
816.77 0
816.83 0
816.90 0
816.96 0
817.03 0
817.09 0
817.16 0
817.22 0
817.29 0
817.36 0
817.42 0
817.49 0
817.55 0
817.62 0
817.68 0
817.75 0
817.81 0
817.88 0
817.94 0
818.01 0
818.08 0
818.14 0
818.21 0
818.27 0
818.34 0
818.40 0
818.47 0
818.54 0
818.60 0
818.67 0
818.73 0
818.80 0
818.86 0
818.93 0
818.99 0
819.06 0
819.13 0
819.19 0
819.26 0
819.32 0
819.39 0
819.45 0
819.52 0
819.58 0
819.65 0
819.72 0
819.78 0
819.85 0
819.91 0
819.98 0
820.04 0
820.11 0
820.18 0
820.24 0
820.31 0
820.37 0
820.44 0
820.50 0
820.57 0
820.63 0
820.70 0
820.77 0
820.83 0
820.90 0
820.96 0
821.03 0
821.09 0
821.16 0
821.23 0
821.29 0
821.36 0
821.42 0
821.49 0
821.55 0
821.62 0
821.69 0
821.75 0
821.82 0
821.88 0
821.95 0
822.01 0
822.08 0
822.15 0
822.21 0
822.28 0
822.34 0
822.41 0
822.47 0
822.54 0
822.61 0
822.67 0
822.74 0
822.80 0
822.87 0
822.93 0
823.00 0
823.07 0
823.13 0
823.20 0
823.26 0
823.33 0
823.39 0
823.46 0
823.53 0
823.59 0
823.66 0
823.72 0
823.79 0
823.86 0
823.92 0
823.99 0
824.05 0
824.12 0
824.18 0
824.25 0
824.32 0
824.38 0
824.45 0
824.51 0
824.58 0
824.64 0
824.71 0
824.78 0
824.84 0
824.91 0
824.97 0
825.04 0
825.11 0
825.17 0
825.24 0
825.30 0
825.37 0
825.43 0
825.50 0
825.57 0
825.63 0
825.70 0
825.76 0
825.83 0
825.90 0
825.96 0
826.03 0
826.09 0
826.16 0
826.23 0
826.29 0
826.36 0
826.42 0
826.49 0
826.55 0
826.62 0
826.69 0
826.75 0
826.82 0
826.88 0
826.95 0
827.02 0
827.08 0
827.15 0
827.21 0
827.28 0
827.35 0
827.41 0
827.48 0
827.54 0
827.61 0
827.68 0
827.74 0
827.81 0
827.87 0
827.94 0
828.00 0
828.07 0
828.14 0
828.20 0
828.27 0
828.33 0
828.40 0
828.47 0
828.53 0
828.60 0
828.66 0
828.73 0
828.80 0
828.86 0
828.93 0
828.99 0
829.06 0
829.13 0
829.19 0
829.26 0
829.32 0
829.39 0
829.46 0
829.52 0
829.59 0
829.65 0
829.72 0
829.79 0
829.85 0
829.92 0
829.98 0
830.05 0
830.12 0
830.18 0
830.25 0
830.31 0
830.38 0
830.45 0
830.51 0
830.58 0
830.65 0
830.71 0
830.78 0
830.84 0
830.91 0
830.98 0
831.04 0
831.11 0
831.17 0
831.24 0
831.31 0
831.37 0
831.44 0
831.50 0
831.57 0
831.64 0
831.70 0
831.77 0
831.83 0
831.90 0
831.97 0
832.03 0
832.10 0
832.17 0
832.23 0
832.30 0
832.36 0
832.43 0
832.50 0
832.56 0
832.63 0
832.69 0
832.76 0
832.83 0
832.89 0
832.96 0
833.02 0
833.09 0
833.16 0
833.22 0
833.29 0
833.36 0
833.42 0
833.49 0
833.55 0
833.62 0
833.69 0
833.75 0
833.82 0
833.89 0
833.95 0
834.02 0
834.08 0
834.15 0
834.22 0
834.28 0
834.35 0
834.41 0
834.48 0
834.55 0
834.61 0
834.68 0
834.75 0
834.81 0
834.88 0
834.94 0
835.01 0
835.08 0
835.14 0
835.21 0
835.28 0
835.34 0
835.41 0
835.47 0
835.54 0
835.61 0
835.67 0
835.74 0
835.81 0
835.87 0
835.94 0
836.00 0
836.07 0
836.14 0
836.20 0
836.27 0
836.34 0
836.40 0
836.47 0
836.53 0
836.60 0
836.67 0
836.73 0
836.80 0
836.87 0
836.93 0
837.00 0
837.06 0
837.13 0
837.20 0
837.26 0
837.33 0
837.40 0
837.46 0
837.53 0
837.60 0
837.66 0
837.73 0
837.79 0
837.86 0
837.93 0
837.99 0
838.06 0
838.13 0
838.19 0
838.26 0
838.33 0
838.39 0
838.46 0
838.52 0
838.59 0
838.66 0
838.72 0
838.79 0
838.86 0
838.92 0
838.99 0
839.06 0
839.12 0
839.19 0
839.25 0
839.32 0
839.39 0
839.45 0
839.52 0
839.59 0
839.65 0
839.72 0
839.79 0
839.85 0
839.92 0
839.99 0
840.05 0
840.12 0
840.18 0
840.25 0
840.32 0
840.38 0
840.45 0
840.52 0
840.58 0
840.65 0
840.72 0
840.78 0
840.85 0
840.92 0
840.98 0
841.05 0
841.11 0
841.18 0
841.25 0
841.31 0
841.38 0
841.45 0
841.51 0
841.58 0
841.65 0
841.71 0
841.78 0
841.85 0
841.91 0
841.98 0
842.05 0
842.11 0
842.18 0
842.25 0
842.31 0
842.38 0
842.44 0
842.51 0
842.58 0
842.64 0
842.71 0
842.78 0
842.84 0
842.91 0
842.98 0
843.04 0
843.11 0
843.18 0
843.24 0
843.31 0
843.38 0
843.44 0
843.51 0
843.58 0
843.64 0
843.71 0
843.78 0
843.84 0
843.91 0
843.98 0
844.04 0
844.11 0
844.18 0
844.24 0
844.31 0
844.38 0
844.44 0
844.51 0
844.58 0
844.64 0
844.71 0
844.77 0
844.84 0
844.91 0
844.97 0
845.04 0
845.11 0
845.17 0
845.24 0
845.31 0
845.37 0
845.44 0
845.51 0
845.57 0
845.64 0
845.71 0
845.77 0
845.84 0
845.91 0
845.97 0
846.04 0
846.11 0
846.17 0
846.24 0
846.31 0
846.37 0
846.44 0
846.51 0
846.57 0
846.64 0
846.71 0
846.77 0
846.84 0
846.91 0
846.97 0
847.04 0
847.11 0
847.17 0
847.24 0
847.31 0
847.37 0
847.44 0
847.51 0
847.58 0
847.64 0
847.71 0
847.78 0
847.84 0
847.91 0
847.98 0
848.04 0
848.11 0
848.18 0
848.24 0
848.31 0
848.38 0
848.44 0
848.51 0
848.58 0
848.64 0
848.71 0
848.78 0
848.84 0
848.91 0
848.98 0
849.04 0
849.11 0
849.18 0
849.24 0
849.31 0
849.38 0
849.44 0
849.51 0
849.58 0
849.64 0
849.71 0
849.78 0
849.85 0
849.91 0
849.98 0
850.05 0
850.11 0
850.18 0
850.25 0
850.31 0
850.38 0
850.45 0
850.51 0
850.58 0
850.65 0
850.71 0
850.78 0
850.85 0
850.91 0
850.98 0
851.05 0
851.12 0
851.18 0
851.25 0
851.32 0
851.38 0
851.45 0
851.52 0
851.58 0
851.65 0
851.72 0
851.78 0
851.85 0
851.92 0
851.98 0
852.05 0
852.12 0
852.19 0
852.25 0
852.32 0
852.39 0
852.45 0
852.52 0
852.59 0
852.65 0
852.72 0
852.79 0
852.85 0
852.92 0
852.99 0
853.06 0
853.12 0
853.19 0
853.26 0
853.32 0
853.39 0
853.46 0
853.52 0
853.59 0
853.66 0
853.73 0
853.79 0
853.86 0
853.93 0
853.99 0
854.06 0
854.13 0
854.19 0
854.26 0
854.33 0
854.39 0
854.46 0
854.53 0
854.60 0
854.66 0
854.73 0
854.80 0
854.86 0
854.93 0
855.00 0
855.07 0
855.13 0
855.20 0
855.27 0
855.33 0
855.40 0
855.47 0
855.53 0
855.60 0
855.67 0
855.74 0
855.80 0
855.87 0
855.94 0
856.00 0
856.07 0
856.14 0
856.20 0
856.27 0
856.34 0
856.41 0
856.47 0
856.54 0
856.61 0
856.67 0
856.74 0
856.81 0
856.88 0
856.94 0
857.01 0
857.08 0
857.14 0
857.21 0
857.28 0
857.35 0
857.41 0
857.48 0
857.55 0
857.61 0
857.68 0
857.75 0
857.82 0
857.88 0
857.95 0
858.02 0
858.08 0
858.15 0
858.22 0
858.29 0
858.35 0
858.42 0
858.49 0
858.55 0
858.62 0
858.69 0
858.76 0
858.82 0
858.89 0
858.96 0
859.02 0
859.09 0
859.16 0
859.23 0
859.29 0
859.36 0
859.43 0
859.49 0
859.56 0
859.63 0
859.70 0
859.76 0
859.83 0
859.90 0
859.96 0
860.03 0
860.10 0
860.17 0
860.23 0
860.30 0
860.37 0
860.44 0
860.50 0
860.57 0
860.64 0
860.70 0
860.77 0
860.84 0
860.91 0
860.97 0
861.04 0
861.11 0
861.17 0
861.24 0
861.31 0
861.38 0
861.44 0
861.51 0
861.58 0
861.65 0
861.71 0
861.78 0
861.85 0
861.91 0
861.98 0
862.05 0
862.12 0
862.18 0
862.25 0
862.32 0
862.39 0
862.45 0
862.52 0
862.59 0
862.66 0
862.72 0
862.79 0
862.86 0
862.92 0
862.99 0
863.06 0
863.13 0
863.19 0
863.26 0
863.33 0
863.40 0
863.46 0
863.53 0
863.60 0
863.67 0
863.73 0
863.80 0
863.87 0
863.93 0
864.00 0
864.07 0
864.14 0
864.20 0
864.27 0
864.34 0
864.41 0
864.47 0
864.54 0
864.61 0
864.68 0
864.74 0
864.81 0
864.88 0
864.95 0
865.01 0
865.08 0
865.15 0
865.22 0
865.28 0
865.35 0
865.42 0
865.48 0
865.55 0
865.62 0
865.69 0
865.75 0
865.82 0
865.89 0
865.96 0
866.02 0
866.09 0
866.16 0
866.23 0
866.29 0
866.36 0
866.43 0
866.50 0
866.56 0
866.63 0
866.70 0
866.77 0
866.83 0
866.90 0
866.97 0
867.04 0
867.10 0
867.17 0
867.24 0
867.31 0
867.37 0
867.44 0
867.51 0
867.58 0
867.64 0
867.71 0
867.78 0
867.85 0
867.91 0
867.98 0
868.05 0
868.12 0
868.18 0
868.25 0
868.32 0
868.39 0
868.45 0
868.52 0
868.59 0
868.66 0
868.72 0
868.79 0
868.86 0
868.93 0
868.99 0
869.06 0
869.13 0
869.20 0
869.27 0
869.33 0
869.40 0
869.47 0
869.54 0
869.60 0
869.67 0
869.74 0
869.81 0
869.87 0
869.94 0
870.01 0
870.08 0
870.14 0
870.21 0
870.28 0
870.35 0
870.41 0
870.48 0
870.55 0
870.62 0
870.68 0
870.75 0
870.82 0
870.89 0
870.96 0
871.02 0
871.09 0
871.16 0
871.23 0
871.29 0
871.36 0
871.43 0
871.50 0
871.56 0
871.63 0
871.70 0
871.77 0
871.83 0
871.90 0
871.97 0
872.04 0
872.11 0
872.17 0
872.24 0
872.31 0
872.38 0
872.44 0
872.51 0
872.58 0
872.65 0
872.71 0
872.78 0
872.85 0
872.92 0
872.99 0
873.05 0
873.12 0
873.19 0
873.26 0
873.32 0
873.39 0
873.46 0
873.53 0
873.60 0
873.66 0
873.73 0
873.80 0
873.87 0
873.93 0
874.00 0
874.07 0
874.14 0
874.21 0
874.27 0
874.34 0
874.41 0
874.48 0
874.54 0
874.61 0
874.68 0
874.75 0
874.82 0
874.88 0
874.95 0
875.02 0
875.09 0
875.15 0
875.22 0
875.29 0
875.36 0
875.43 0
875.49 0
875.56 0
875.63 0
875.70 0
875.76 0
875.83 0
875.90 0
875.97 0
876.04 0
876.10 0
876.17 0
876.24 0
876.31 0
876.38 0
876.44 0
876.51 0
876.58 0
876.65 0
876.71 0
876.78 0
876.85 0
876.92 0
876.99 0
877.05 0
877.12 0
877.19 0
877.26 0
877.33 0
877.39 0
877.46 0
877.53 0
877.60 0
877.66 0
877.73 0
877.80 0
877.87 0
877.94 0
878.00 0
878.07 0
878.14 0
878.21 0
878.28 0
878.34 0
878.41 0
878.48 0
878.55 0
878.62 0
878.68 0
878.75 0
878.82 0
878.89 0
878.96 0
879.02 0
879.09 0
879.16 0
879.23 0
879.30 0
879.36 0
879.43 0
879.50 0
879.57 0
879.64 0
879.70 0
879.77 0
879.84 0
879.91 0
879.97 0
880.04 0
880.11 0
880.18 0
880.25 0
880.31 0
880.38 0
880.45 0
880.52 0
880.59 0
880.66 0
880.72 0
880.79 0
880.86 0
880.93 0
881.00 0
881.06 0
881.13 0
881.20 0
881.27 0
881.34 0
881.40 0
881.47 0
881.54 0
881.61 0
881.68 0
881.74 0
881.81 0
881.88 0
881.95 0
882.02 0
882.08 0
882.15 0
882.22 0
882.29 0
882.36 0
882.42 0
882.49 0
882.56 0
882.63 0
882.70 0
882.76 0
882.83 0
882.90 0
882.97 0
883.04 0
883.11 0
883.17 0
883.24 0
883.31 0
883.38 0
883.45 0
883.51 0
883.58 0
883.65 0
883.72 0
883.79 0
883.85 0
883.92 0
883.99 0
884.06 0
884.13 0
884.20 0
884.26 0
884.33 0
884.40 0
884.47 0
884.54 0
884.60 0
884.67 0
884.74 0
884.81 0
884.88 0
884.95 0
885.01 0
885.08 0
885.15 0
885.22 0
885.29 0
885.35 0
885.42 0
885.49 0
885.56 0
885.63 0
885.70 0
885.76 0
885.83 0
885.90 0
885.97 0
886.04 0
886.10 0
886.17 0
886.24 0
886.31 0
886.38 0
886.45 0
886.51 0
886.58 0
886.65 0
886.72 0
886.79 0
886.86 0
886.92 0
886.99 0
887.06 0
887.13 0
887.20 0
887.27 0
887.33 0
887.40 0
887.47 0
887.54 0
887.61 0
887.67 0
887.74 0
887.81 0
887.88 0
887.95 0
888.02 0
888.08 0
888.15 0
888.22 0
888.29 0
888.36 0
888.43 0
888.49 0
888.56 0
888.63 0
888.70 0
888.77 0
888.84 0
888.90 0
888.97 0
889.04 0
889.11 0
889.18 0
889.25 0
889.31 0
889.38 0
889.45 0
889.52 0
889.59 0
889.66 0
889.72 0
889.79 0
889.86 0
889.93 0
890.00 0
890.07 0
890.13 0
890.20 0
890.27 0
890.34 0
890.41 0
890.48 0
890.55 0
890.61 0
890.68 0
890.75 0
890.82 0
890.89 0
890.96 0
891.02 0
891.09 0
891.16 0
891.23 0
891.30 0
891.37 0
891.43 0
891.50 0
891.57 0
891.64 0
891.71 0
891.78 0
891.85 0
891.91 0
891.98 0
892.05 0
892.12 0
892.19 0
892.26 0
892.32 0
892.39 0
892.46 0
892.53 0
892.60 0
892.67 0
892.74 0
892.80 0
892.87 0
892.94 0
893.01 0
893.08 0
893.15 0
893.21 0
893.28 0
893.35 0
893.42 0
893.49 0
893.56 0
893.63 0
893.69 0
893.76 0
893.83 0
893.90 0
893.97 0
894.04 0
894.11 0
894.17 0
894.24 0
894.31 0
894.38 0
894.45 0
894.52 0
894.59 0
894.65 0
894.72 0
894.79 0
894.86 0
894.93 0
895.00 0
895.07 0
895.13 0
895.20 0
895.27 0
895.34 0
895.41 0
895.48 0
895.55 0
895.61 0
895.68 0
895.75 0
895.82 0
895.89 0
895.96 0
896.03 0
896.09 0
896.16 0
896.23 0
896.30 0
896.37 0
896.44 0
896.51 0
896.57 0
896.64 0
896.71 0
896.78 0
896.85 0
896.92 0
896.99 0
897.06 0
897.12 0
897.19 0
897.26 0
897.33 0
897.40 0
897.47 0
897.54 0
897.60 0
897.67 0
897.74 0
897.81 0
897.88 0
897.95 0
898.02 0
898.09 0
898.15 0
898.22 0
898.29 0
898.36 0
898.43 0
898.50 0
898.57 0
898.63 0
898.70 0
898.77 0
898.84 0
898.91 0
898.98 0
899.05 0
899.12 0
899.18 0
899.25 0
899.32 0
899.39 0
899.46 0
899.53 0
899.60 0
899.67 0
899.73 0
899.80 0
899.87 0
899.94 0
900.01 0
900.08 0
900.15 0
900.22 0
900.28 0
900.35 0
900.42 0
900.49 0
900.56 0
900.63 0
900.70 0
900.77 0
900.83 0
900.90 0
900.97 0
901.04 0
901.11 0
901.18 0
901.25 0
901.32 0
901.39 0
901.45 0
901.52 0
901.59 0
901.66 0
901.73 0
901.80 0
901.87 0
901.94 0
902.00 0
902.07 0
902.14 0
902.21 0
902.28 0
902.35 0
902.42 0
902.49 0
902.56 0
902.62 0
902.69 0
902.76 0
902.83 0
902.90 0
902.97 0
903.04 0
903.11 0
903.18 0
903.24 0
903.31 0
903.38 0
903.45 0
903.52 0
903.59 0
903.66 0
903.73 0
903.80 0
903.86 0
903.93 0
904.00 0
904.07 0
904.14 0
904.21 0
904.28 0
904.35 0
904.42 0
904.48 0
904.55 0
904.62 0
904.69 0
904.76 0
904.83 0
904.90 0
904.97 0
905.04 0
905.10 0
905.17 0
905.24 0
905.31 0
905.38 0
905.45 0
905.52 0
905.59 0
905.66 0
905.73 0
905.79 0
905.86 0
905.93 0
906.00 0
906.07 0
906.14 0
906.21 0
906.28 0
906.35 0
906.42 0
906.48 0
906.55 0
906.62 0
906.69 0
906.76 0
906.83 0
906.90 0
906.97 0
907.04 0
907.11 0
907.17 0
907.24 0
907.31 0
907.38 0
907.45 0
907.52 0
907.59 0
907.66 0
907.73 0
907.80 0
907.87 0
907.93 0
908.00 0
908.07 0
908.14 0
908.21 0
908.28 0
908.35 0
908.42 0
908.49 0
908.56 0
908.63 0
908.69 0
908.76 0
908.83 0
908.90 0
908.97 0
909.04 0
909.11 0
909.18 0
909.25 0
909.32 0
909.39 0
909.45 0
909.52 0
909.59 0
909.66 0
909.73 0
909.80 0
909.87 0
909.94 0
910.01 0
910.08 0
910.15 0
910.21 0
910.28 0
910.35 0
910.42 0
910.49 0
910.56 0
910.63 0
910.70 0
910.77 0
910.84 0
910.91 0
910.98 0
911.04 0
911.11 0
911.18 0
911.25 0
911.32 0
911.39 0
911.46 0
911.53 0
911.60 0
911.67 0
911.74 0
911.81 0
911.88 0
911.94 0
912.01 0
912.08 0
912.15 0
912.22 0
912.29 0
912.36 0
912.43 0
912.50 0
912.57 0
912.64 0
912.71 0
912.78 0
912.84 0
912.91 0
912.98 0
913.05 0
913.12 0
913.19 0
913.26 0
913.33 0
913.40 0
913.47 0
913.54 0
913.61 0
913.68 0
913.74 0
913.81 0
913.88 0
913.95 0
914.02 0
914.09 0
914.16 0
914.23 0
914.30 0
914.37 0
914.44 0
914.51 0
914.58 0
914.65 0
914.72 0
914.78 0
914.85 0
914.92 0
914.99 0
915.06 0
915.13 0
915.20 0
915.27 0
915.34 0
915.41 0
915.48 0
915.55 0
915.62 0
915.69 0
915.76 0
915.82 0
915.89 0
915.96 0
916.03 0
916.10 0
916.17 0
916.24 0
916.31 0
916.38 0
916.45 0
916.52 0
916.59 0
916.66 0
916.73 0
916.80 0
916.87 0
916.93 0
917.00 0
917.07 0
917.14 0
917.21 0
917.28 0
917.35 0
917.42 0
917.49 0
917.56 0
917.63 0
917.70 0
917.77 0
917.84 0
917.91 0
917.98 0
918.05 0
918.12 0
918.18 0
918.25 0
918.32 0
918.39 0
918.46 0
918.53 0
918.60 0
918.67 0
918.74 0
918.81 0
918.88 0
918.95 0
919.02 0
919.09 0
919.16 0
919.23 0
919.30 0
919.37 0
919.44 0
919.50 0
919.57 0
919.64 0
919.71 0
919.78 0
919.85 0
919.92 0
919.99 0
920.06 0
920.13 0
920.20 0
920.27 0
920.34 0
920.41 0
920.48 0
920.55 0
920.62 0
920.69 0
920.76 0
920.83 0
920.90 0
920.96 0
921.03 0
921.10 0
921.17 0
921.24 0
921.31 0
921.38 0
921.45 0
921.52 0
921.59 0
921.66 0
921.73 0
921.80 0
921.87 0
921.94 0
922.01 0
922.08 0
922.15 0
922.22 0
922.29 0
922.36 0
922.43 0
922.50 0
922.57 0
922.63 0
922.70 0
922.77 0
922.84 0
922.91 0
922.98 0
923.05 0
923.12 0
923.19 0
923.26 0
923.33 0
923.40 0
923.47 0
923.54 0
923.61 0
923.68 0
923.75 0
923.82 0
923.89 0
923.96 0
924.03 0
924.10 0
924.17 0
924.24 0
924.31 0
924.38 0
924.45 0
924.52 0
924.59 0
924.66 0
924.72 0
924.79 0
924.86 0
924.93 0
925.00 0
925.07 0
925.14 0
925.21 0
925.28 0
925.35 0
925.42 0
925.49 0
925.56 0
925.63 0
925.70 0
925.77 0
925.84 0
925.91 0
925.98 0
926.05 0
926.12 0
926.19 0
926.26 0
926.33 0
926.40 0
926.47 0
926.54 0
926.61 0
926.68 0
926.75 0
926.82 0
926.89 0
926.96 0
927.03 0
927.10 0
927.17 0
927.24 0
927.31 0
927.38 0
927.45 0
927.51 0
927.58 0
927.65 0
927.72 0
927.79 0
927.86 0
927.93 0
928.00 0
928.07 0
928.14 0
928.21 0
928.28 0
928.35 0
928.42 0
928.49 0
928.56 0
928.63 0
928.70 0
928.77 0
928.84 0
928.91 0
928.98 0
929.05 0
929.12 0
929.19 0
929.26 0
929.33 0
929.40 0
929.47 0
929.54 0
929.61 0
929.68 0
929.75 0
929.82 0
929.89 0
929.96 0
930.03 0
930.10 0
930.17 0
930.24 0
930.31 0
930.38 0
930.45 0
930.52 0
930.59 0
930.66 0
930.73 0
930.80 0
930.87 0
930.94 0
931.01 0
931.08 0
931.15 0
931.22 0
931.29 0
931.36 0
931.43 0
931.50 0
931.57 0
931.64 0
931.71 0
931.78 0
931.85 0
931.92 0
931.99 0
932.06 0
932.13 0
932.20 0
932.27 0
932.34 0
932.41 0
932.48 0
932.55 0
932.62 0
932.69 0
932.76 0
932.83 0
932.90 0
932.97 0
933.04 0
933.11 0
933.18 0
933.25 0
933.32 0
933.39 0
933.46 0
933.53 0
933.60 0
933.67 0
933.74 0
933.81 0
933.88 0
933.95 0
934.02 0
934.09 0
934.16 0
934.23 0
934.30 0
934.37 0
934.44 0
934.51 0
934.58 0
934.65 0
934.72 0
934.79 0
934.86 0
934.93 0
935.00 0
935.07 0
935.14 0
935.21 0
935.28 0
935.35 0
935.42 0
935.49 0
935.56 0
935.63 0
935.70 0
935.77 0
935.84 0
935.91 0
935.98 0
936.05 0
936.12 0
936.19 0
936.26 0
936.33 0
936.40 0
936.47 0
936.54 0
936.61 0
936.68 0
936.75 0
936.82 0
936.89 0
936.96 0
937.03 0
937.10 0
937.17 0
937.24 0
937.31 0
937.38 0
937.45 0
937.52 0
937.59 0
937.66 0
937.73 0
937.80 0
937.87 0
937.94 0
938.02 0
938.09 0
938.16 0
938.23 0
938.30 0
938.37 0
938.44 0
938.51 0
938.58 0
938.65 0
938.72 0
938.79 0
938.86 0
938.93 0
939.00 0
939.07 0
939.14 0
939.21 0
939.28 0
939.35 0
939.42 0
939.49 0
939.56 0
939.63 0
939.70 0
939.77 0
939.84 0
939.91 0
939.98 0
940.05 0
940.12 0
940.19 0
940.26 0
940.33 0
940.40 0
940.47 0
940.54 0
940.61 0
940.68 0
940.75 0
940.83 0
940.90 0
940.97 0
941.04 0
941.11 0
941.18 0
941.25 0
941.32 0
941.39 0
941.46 0
941.53 0
941.60 0
941.67 0
941.74 0
941.81 0
941.88 0
941.95 0
942.02 0
942.09 0
942.16 0
942.23 0
942.30 0
942.37 0
942.44 0
942.51 0
942.58 0
942.65 0
942.72 0
942.79 0
942.87 0
942.94 0
943.01 0
943.08 0
943.15 0
943.22 0
943.29 0
943.36 0
943.43 0
943.50 0
943.57 0
943.64 0
943.71 0
943.78 0
943.85 0
943.92 0
943.99 0
944.06 0
944.13 0
944.20 0
944.27 0
944.34 0
944.41 0
944.48 0
944.56 0
944.63 0
944.70 0
944.77 0
944.84 0
944.91 0
944.98 0
945.05 0
945.12 0
945.19 0
945.26 0
945.33 0
945.40 0
945.47 0
945.54 0
945.61 0
945.68 0
945.75 0
945.82 0
945.89 0
945.96 0
946.03 0
946.11 0
946.18 0
946.25 0
946.32 0
946.39 0
946.46 0
946.53 0
946.60 0
946.67 0
946.74 0
946.81 0
946.88 0
946.95 0
947.02 0
947.09 0
947.16 0
947.23 0
947.30 0
947.37 0
947.45 0
947.52 0
947.59 0
947.66 0
947.73 0
947.80 0
947.87 0
947.94 0
948.01 0
948.08 0
948.15 0
948.22 0
948.29 0
948.36 0
948.43 0
948.50 0
948.57 0
948.65 0
948.72 0
948.79 0
948.86 0
948.93 0
949.00 0
949.07 0
949.14 0
949.21 0
949.28 0
949.35 0
949.42 0
949.49 0
949.56 0
949.63 0
949.70 0
949.78 0
949.85 0
949.92 0
949.99 0
950.06 0
950.13 0
950.20 0
950.27 0
950.34 0
950.41 0
950.48 0
950.55 0
950.62 0
950.69 0
950.76 0
950.83 0
950.91 0
950.98 0
951.05 0
951.12 0
951.19 0
951.26 0
951.33 0
951.40 0
951.47 0
951.54 0
951.61 0
951.68 0
951.75 0
951.82 0
951.90 0
951.97 0
952.04 0
952.11 0
952.18 0
952.25 0
952.32 0
952.39 0
952.46 0
952.53 0
952.60 0
952.67 0
952.74 0
952.81 0
952.89 0
952.96 0
953.03 0
953.10 0
953.17 0
953.24 0
953.31 0
953.38 0
953.45 0
953.52 0
953.59 0
953.66 0
953.73 0
953.81 0
953.88 0
953.95 0
954.02 0
954.09 0
954.16 0
954.23 0
954.30 0
954.37 0
954.44 0
954.51 0
954.58 0
954.66 0
954.73 0
954.80 0
954.87 0
954.94 0
955.01 0
955.08 0
955.15 0
955.22 0
955.29 0
955.36 0
955.43 0
955.51 0
955.58 0
955.65 0
955.72 0
955.79 0
955.86 0
955.93 0
956.00 0
956.07 0
956.14 0
956.21 0
956.28 0
956.36 0
956.43 0
956.50 0
956.57 0
956.64 0
956.71 0
956.78 0
956.85 0
956.92 0
956.99 0
957.06 0
957.14 0
957.21 0
957.28 0
957.35 0
957.42 0
957.49 0
957.56 0
957.63 0
957.70 0
957.77 0
957.84 0
957.92 0
957.99 0
958.06 0
958.13 0
958.20 0
958.27 0
958.34 0
958.41 0
958.48 0
958.55 0
958.63 0
958.70 0
958.77 0
958.84 0
958.91 0
958.98 0
959.05 0
959.12 0
959.19 0
959.26 0
959.34 0
959.41 0
959.48 0
959.55 0
959.62 0
959.69 0
959.76 0
959.83 0
959.90 0
959.97 0
960.05 0
960.12 0
960.19 0
960.26 0
960.33 0
960.40 0
960.47 0
960.54 0
960.61 0
960.68 0
960.76 0
960.83 0
960.90 0
960.97 0
961.04 0
961.11 0
961.18 0
961.25 0
961.32 0
961.40 0
961.47 0
961.54 0
961.61 0
961.68 0
961.75 0
961.82 0
961.89 0
961.96 0
962.03 0
962.11 0
962.18 0
962.25 0
962.32 0
962.39 0
962.46 0
962.53 0
962.60 0
962.67 0
962.75 0
962.82 0
962.89 0
962.96 0
963.03 0
963.10 0
963.17 0
963.24 0
963.31 0
963.39 0
963.46 0
963.53 0
963.60 0
963.67 0
963.74 0
963.81 0
963.88 0
963.96 0
964.03 0
964.10 0
964.17 0
964.24 0
964.31 0
964.38 0
964.45 0
964.52 0
964.60 0
964.67 0
964.74 0
964.81 0
964.88 0
964.95 0
965.02 0
965.09 0
965.17 0
965.24 0
965.31 0
965.38 0
965.45 0
965.52 0
965.59 0
965.66 0
965.74 0
965.81 0
965.88 0
965.95 0
966.02 0
966.09 0
966.16 0
966.23 0
966.31 0
966.38 0
966.45 0
966.52 0
966.59 0
966.66 0
966.73 0
966.80 0
966.88 0
966.95 0
967.02 0
967.09 0
967.16 0
967.23 0
967.30 0
967.37 0
967.45 0
967.52 0
967.59 0
967.66 0
967.73 0
967.80 0
967.87 0
967.94 0
968.02 0
968.09 0
968.16 0
968.23 0
968.30 0
968.37 0
968.44 0
968.52 0
968.59 0
968.66 0
968.73 0
968.80 0
968.87 0
968.94 0
969.01 0
969.09 0
969.16 0
969.23 0
969.30 0
969.37 0
969.44 0
969.51 0
969.59 0
969.66 0
969.73 0
969.80 0
969.87 0
969.94 0
970.01 0
970.09 0
970.16 0
970.23 0
970.30 0
970.37 0
970.44 0
970.51 0
970.58 0
970.66 0
970.73 0
970.80 0
970.87 0
970.94 0
971.01 0
971.08 0
971.16 0
971.23 0
971.30 0
971.37 0
971.44 0
971.51 0
971.58 0
971.66 0
971.73 0
971.80 0
971.87 0
971.94 0
972.01 0
972.09 0
972.16 0
972.23 0
972.30 0
972.37 0
972.44 0
972.51 0
972.59 0
972.66 0
972.73 0
972.80 0
972.87 0
972.94 0
973.01 0
973.09 0
973.16 0
973.23 0
973.30 0
973.37 0
973.44 0
973.51 0
973.59 0
973.66 0
973.73 0
973.80 0
973.87 0
973.94 0
974.02 0
974.09 0
974.16 0
974.23 0
974.30 0
974.37 0
974.44 0
974.52 0
974.59 0
974.66 0
974.73 0
974.80 0
974.87 0
974.95 0
975.02 0
975.09 0
975.16 0
975.23 0
975.30 0
975.38 0
975.45 0
975.52 0
975.59 0
975.66 0
975.73 0
975.80 0
975.88 0
975.95 0
976.02 0
976.09 0
976.16 0
976.23 0
976.31 0
976.38 0
976.45 0
976.52 0
976.59 0
976.66 0
976.74 0
976.81 0
976.88 0
976.95 0
977.02 0
977.09 0
977.17 0
977.24 0
977.31 0
977.38 0
977.45 0
977.52 0
977.60 0
977.67 0
977.74 0
977.81 0
977.88 0
977.95 0
978.03 0
978.10 0
978.17 0
978.24 0
978.31 0
978.38 0
978.46 0
978.53 0
978.60 0
978.67 0
978.74 0
978.81 0
978.89 0
978.96 0
979.03 0
979.10 0
979.17 0
979.24 0
979.32 0
979.39 0
979.46 0
979.53 0
979.60 0
979.68 0
979.75 0
979.82 0
979.89 0
979.96 0
980.03 0
980.11 0
980.18 0
980.25 0
980.32 0
980.39 0
980.46 0
980.54 0
980.61 0
980.68 0
980.75 0
980.82 0
980.90 0
980.97 0
981.04 0
981.11 0
981.18 0
981.25 0
981.33 0
981.40 0
981.47 0
981.54 0
981.61 0
981.68 0
981.76 0
981.83 0
981.90 0
981.97 0
982.04 0
982.12 0
982.19 0
982.26 0
982.33 0
982.40 0
982.47 0
982.55 0
982.62 0
982.69 0
982.76 0
982.83 0
982.91 0
982.98 0
983.05 0
983.12 0
983.19 0
983.27 0
983.34 0
983.41 0
983.48 0
983.55 0
983.62 0
983.70 0
983.77 0
983.84 0
983.91 0
983.98 0
984.06 0
984.13 0
984.20 0
984.27 0
984.34 0
984.42 0
984.49 0
984.56 0
984.63 0
984.70 0
984.78 0
984.85 0
984.92 0
984.99 0
985.06 0
985.14 0
985.21 0
985.28 0
985.35 0
985.42 0
985.49 0
985.57 0
985.64 0
985.71 0
985.78 0
985.85 0
985.93 0
986.00 0
986.07 0
986.14 0
986.21 0
986.29 0
986.36 0
986.43 0
986.50 0
986.57 0
986.65 0
986.72 0
986.79 0
986.86 0
986.93 0
987.01 0
987.08 0
987.15 0
987.22 0
987.29 0
987.37 0
987.44 0
987.51 0
987.58 0
987.65 0
987.73 0
987.80 0
987.87 0
987.94 0
988.01 0
988.09 0
988.16 0
988.23 0
988.30 0
988.38 0
988.45 0
988.52 0
988.59 0
988.66 0
988.74 0
988.81 0
988.88 0
988.95 0
989.02 0
989.10 0
989.17 0
989.24 0
989.31 0
989.38 0
989.46 0
989.53 0
989.60 0
989.67 0
989.74 0
989.82 0
989.89 0
989.96 0
990.03 0
990.11 0
990.18 0
990.25 0
990.32 0
990.39 0
990.47 0
990.54 0
990.61 0
990.68 0
990.75 0
990.83 0
990.90 0
990.97 0
991.04 0
991.12 0
991.19 0
991.26 0
991.33 0
991.40 0
991.48 0
991.55 0
991.62 0
991.69 0
991.76 0
991.84 0
991.91 0
991.98 0
992.05 0
992.13 0
992.20 0
992.27 0
992.34 0
992.41 0
992.49 0
992.56 0
992.63 0
992.70 0
992.78 0
992.85 0
992.92 0
992.99 0
993.06 0
993.14 0
993.21 0
993.28 0
993.35 0
993.43 0
993.50 0
993.57 0
993.64 0
993.71 0
993.79 0
993.86 0
993.93 0
994.00 0
994.08 0
994.15 0
994.22 0
994.29 0
994.37 0
994.44 0
994.51 0
994.58 0
994.65 0
994.73 0
994.80 0
994.87 0
994.94 0
995.02 0
995.09 0
995.16 0
995.23 0
995.30 0
995.38 0
995.45 0
995.52 0
995.59 0
995.67 0
995.74 0
995.81 0
995.88 0
995.96 0
996.03 0
996.10 0
996.17 0
996.25 0
996.32 0
996.39 0
996.46 0
996.53 0
996.61 0
996.68 0
996.75 0
996.82 0
996.90 0
996.97 0
997.04 0
997.11 0
997.19 0
997.26 0
997.33 0
997.40 0
997.48 0
997.55 0
997.62 0
997.69 0
997.77 0
997.84 0
997.91 0
997.98 0
998.05 0
998.13 0
998.20 0
998.27 0
998.34 0
998.42 0
998.49 0
998.56 0
998.63 0
998.71 0
998.78 0
998.85 0
998.92 0
999.00 0
999.07 0
999.14 0
999.21 0
999.29 0
999.36 0
999.43 0
999.50 0
999.58 0
999.65 0
999.72 0
999.79 0
999.87 0
999.94 0
1000.01 0
1000.08 0
1000.16 0
1000.23 0
1000.30 0
1000.37 0
1000.45 0
1000.52 0
1000.59 0
1000.66 0
1000.74 0
1000.81 0
1000.88 0
1000.95 0
1001.03 0
1001.10 0
1001.17 0
1001.24 0
1001.32 0
1001.39 0
1001.46 0
1001.53 0
1001.61 0
1001.68 0
1001.75 0
1001.82 0
1001.90 0
1001.97 0
1002.04 0
1002.11 0
1002.19 0
1002.26 0
1002.33 0
1002.40 0
1002.48 0
1002.55 0
1002.62 0
1002.69 0
1002.77 0
1002.84 0
1002.91 0
1002.98 0
1003.06 0
1003.13 0
1003.20 0
1003.28 0
1003.35 0
1003.42 0
1003.49 0
1003.57 0
1003.64 0
1003.71 0
1003.78 0
1003.86 0
1003.93 0
1004.00 0
1004.07 0
1004.15 0
1004.22 0
1004.29 0
1004.36 0
1004.44 0
1004.51 0
1004.58 0
1004.66 0
1004.73 0
1004.80 0
1004.87 0
1004.95 0
1005.02 0
1005.09 0
1005.16 0
1005.24 0
1005.31 0
1005.38 0
1005.45 0
1005.53 0
1005.60 0
1005.67 0
1005.75 0
1005.82 0
1005.89 0
1005.96 0
1006.04 0
1006.11 0
1006.18 0
1006.25 0
1006.33 0
1006.40 0
1006.47 0
1006.55 0
1006.62 0
1006.69 1
1006.76 1
1006.84 2
1006.91 2
1006.98 3
1007.05 4
1007.13 4
1007.20 4
1007.27 4
1007.35 4
1007.42 3
1007.49 3
1007.56 2
1007.64 2
1007.71 2
1007.78 2
1007.85 2
1007.93 2
1008.00 2
1008.07 2
1008.15 2
1008.22 2
1008.29 1
1008.36 1
1008.44 1
1008.51 1
1008.58 1
1008.66 1
1008.73 1
1008.80 1
1008.87 1
1008.95 0
1009.02 0
1009.09 0
1009.16 0
1009.24 0
1009.31 0
1009.38 0
1009.46 0
1009.53 0
1009.60 0
1009.67 0
1009.75 0
1009.82 0
1009.89 0
1009.97 0
1010.04 0
1010.11 0
1010.18 0
1010.26 0
1010.33 0
1010.40 0
1010.48 0
1010.55 0
1010.62 0
1010.69 0
1010.77 0
1010.84 0
1010.91 0
1010.99 0
1011.06 0
1011.13 0
1011.20 0
1011.28 0
1011.35 0
1011.42 0
1011.50 0
1011.57 0
1011.64 0
1011.71 0
1011.79 0
1011.86 0
1011.93 0
1012.01 0
1012.08 0
1012.15 0
1012.23 0
1012.30 0
1012.37 0
1012.44 0
1012.52 0
1012.59 0
1012.66 0
1012.74 0
1012.81 0
1012.88 0
1012.95 0
1013.03 0
1013.10 0
1013.17 0
1013.25 0
1013.32 0
1013.39 0
1013.47 0
1013.54 0
1013.61 0
1013.68 0
1013.76 0
1013.83 0
1013.90 0
1013.98 0
1014.05 0
1014.12 0
1014.20 0
1014.27 0
1014.34 0
1014.41 0
1014.49 0
1014.56 0
1014.63 0
1014.71 0
1014.78 0
1014.85 0
1014.93 0
1015.00 0
1015.07 0
1015.14 0
1015.22 0
1015.29 0
1015.36 0
1015.44 0
1015.51 0
1015.58 0
1015.66 0
1015.73 0
1015.80 0
1015.87 0
1015.95 0
1016.02 0
1016.09 0
1016.17 0
1016.24 0
1016.31 0
1016.39 0
1016.46 0
1016.53 0
1016.61 0
1016.68 0
1016.75 0
1016.82 0
1016.90 0
1016.97 0
1017.04 0
1017.12 0
1017.19 0
1017.26 0
1017.34 0
1017.41 0
1017.48 0
1017.56 0
1017.63 0
1017.70 0
1017.78 0
1017.85 0
1017.92 0
1017.99 0
1018.07 0
1018.14 0
1018.21 0
1018.29 0
1018.36 0
1018.43 0
1018.51 0
1018.58 0
1018.65 0
1018.73 0
1018.80 0
1018.87 0
1018.95 0
1019.02 0
1019.09 0
1019.16 0
1019.24 1
1019.31 1
1019.38 1
1019.46 0
1019.53 0
1019.60 0
1019.68 0
1019.75 0
1019.82 0
1019.90 0
1019.97 0
1020.04 0
1020.12 0
1020.19 0
1020.26 0
1020.34 0
1020.41 0
1020.48 0
1020.56 0
1020.63 0
1020.70 0
1020.78 0
1020.85 0
1020.92 0
1021.00 0
1021.07 0
1021.14 0
1021.21 0
1021.29 0
1021.36 0
1021.43 0
1021.51 0
1021.58 0
1021.65 0
1021.73 0
1021.80 0
1021.87 0
1021.95 0
1022.02 0
1022.09 0
1022.17 1
1022.24 3
1022.31 6
1022.39 12
1022.46 20
1022.53 31
1022.61 45
1022.68 62
1022.75 80
1022.83 98
1022.90 115
1022.97 129
1023.05 139
1023.12 144
1023.19 145
1023.27 142
1023.34 137
1023.41 130
1023.49 123
1023.56 116
1023.63 111
1023.71 108
1023.78 106
1023.85 105
1023.93 104
1024.00 102
1024.07 100
1024.15 97
1024.22 92
1024.29 86
1024.37 80
1024.44 74
1024.51 68
1024.59 63
1024.66 59
1024.73 55
1024.81 52
1024.88 50
1024.95 48
1025.03 46
1025.10 44
1025.17 41
1025.25 37
1025.32 34
1025.39 31
1025.47 28
1025.54 25
1025.61 23
1025.69 22
1025.76 20
1025.83 19
1025.91 17
1025.98 16
1026.05 14
1026.13 13
1026.20 11
1026.28 10
1026.35 9
1026.42 8
1026.50 8
1026.57 7
1026.64 7
1026.72 7
1026.79 6
1026.86 6
1026.94 5
1027.01 5
1027.08 4
1027.16 4
1027.23 3
1027.30 3
1027.38 3
1027.45 3
1027.52 3
1027.60 2
1027.67 2
1027.74 2
1027.82 2
1027.89 2
1027.96 2
1028.04 2
1028.11 2
1028.19 2
1028.26 2
1028.33 2
1028.41 2
1028.48 2
1028.55 1
1028.63 1
1028.70 1
1028.77 1
1028.85 1
1028.92 2
1028.99 2
1029.07 2
1029.14 2
1029.21 2
1029.29 2
1029.36 2
1029.44 2
1029.51 2
1029.58 2
1029.66 1
1029.73 1
1029.80 1
1029.88 1
1029.95 1
1030.02 1
1030.10 1
1030.17 1
1030.24 1
1030.32 1
1030.39 1
1030.47 1
1030.54 1
1030.61 0
1030.69 0
1030.76 0
1030.83 0
1030.91 0
1030.98 0
1031.05 0
1031.13 0
1031.20 0
1031.27 0
1031.35 0
1031.42 0
1031.50 0
1031.57 0
1031.64 0
1031.72 0
1031.79 0
1031.86 0
1031.94 0
1032.01 0
1032.08 0
1032.16 0
1032.23 0
1032.31 0
1032.38 0
1032.45 0
1032.53 0
1032.60 0
1032.67 0
1032.75 0
1032.82 0
1032.89 0
1032.97 0
1033.04 0
1033.12 0
1033.19 0
1033.26 0
1033.34 0
1033.41 0
1033.48 0
1033.56 0
1033.63 0
1033.71 0
1033.78 0
1033.85 0
1033.93 0
1034.00 0
1034.07 0
1034.15 0
1034.22 0
1034.29 0
1034.37 0
1034.44 0
1034.52 0
1034.59 0
1034.66 0
1034.74 0
1034.81 0
1034.88 0
1034.96 0
1035.03 0
1035.11 0
1035.18 0
1035.25 0
1035.33 0
1035.40 0
1035.47 0
1035.55 0
1035.62 0
1035.70 0
1035.77 0
1035.84 0
1035.92 0
1035.99 0
1036.06 0
1036.14 0
1036.21 0
1036.29 0
1036.36 0
1036.43 0
1036.51 0
1036.58 0
1036.65 0
1036.73 0
1036.80 0
1036.88 0
1036.95 0
1037.02 0
1037.10 0
1037.17 0
1037.25 0
1037.32 0
1037.39 0
1037.47 0
1037.54 0
1037.61 0
1037.69 0
1037.76 0
1037.84 0
1037.91 0
1037.98 0
1038.06 0
1038.13 0
1038.21 0
1038.28 0
1038.35 0
1038.43 0
1038.50 0
1038.57 0
1038.65 0
1038.72 0
1038.80 0
1038.87 0
1038.94 0
1039.02 0
1039.09 0
1039.17 0
1039.24 0
1039.31 0
1039.39 0
1039.46 0
1039.54 0
1039.61 0
1039.68 0
1039.76 0
1039.83 0
1039.90 0
1039.98 0
1040.05 0
1040.13 0
1040.20 0
1040.27 0
1040.35 0
1040.42 0
1040.50 0
1040.57 0
1040.64 0
1040.72 0
1040.79 0
1040.87 0
1040.94 0
1041.01 0
1041.09 0
1041.16 0
1041.24 0
1041.31 0
1041.38 0
1041.46 0
1041.53 0
1041.61 0
1041.68 0
1041.75 0
1041.83 0
1041.90 1
1041.98 1
1042.05 1
1042.12 1
1042.20 1
1042.27 1
1042.35 1
1042.42 1
1042.49 1
1042.57 1
1042.64 1
1042.72 2
1042.79 2
1042.86 3
1042.94 3
1043.01 3
1043.09 3
1043.16 3
1043.23 3
1043.31 3
1043.38 3
1043.46 3
1043.53 2
1043.60 2
1043.68 2
1043.75 1
1043.83 1
1043.90 1
1043.97 1
1044.05 1
1044.12 1
1044.20 1
1044.27 1
1044.34 1
1044.42 1
1044.49 0
1044.57 0
1044.64 0
1044.71 1
1044.79 1
1044.86 1
1044.94 1
1045.01 1
1045.09 2
1045.16 2
1045.23 2
1045.31 2
1045.38 2
1045.46 2
1045.53 2
1045.60 2
1045.68 2
1045.75 2
1045.83 2
1045.90 2
1045.97 1
1046.05 1
1046.12 1
1046.20 1
1046.27 0
1046.35 0
1046.42 0
1046.49 0
1046.57 0
1046.64 0
1046.72 0
1046.79 1
1046.86 1
1046.94 1
1047.01 1
1047.09 1
1047.16 0
1047.24 0
1047.31 0
1047.38 0
1047.46 0
1047.53 0
1047.61 0
1047.68 0
1047.75 0
1047.83 0
1047.90 0
1047.98 0
1048.05 0
1048.13 0
1048.20 0
1048.27 0
1048.35 0
1048.42 0
1048.50 0
1048.57 0
1048.65 0
1048.72 0
1048.79 0
1048.87 0
1048.94 0
1049.02 0
1049.09 1
1049.16 1
1049.24 1
1049.31 1
1049.39 1
1049.46 1
1049.54 1
1049.61 1
1049.68 0
1049.76 0
1049.83 0
1049.91 0
1049.98 0
1050.06 0
1050.13 0
1050.20 0
1050.28 1
1050.35 1
1050.43 1
1050.50 1
1050.58 1
1050.65 1
1050.72 1
1050.80 1
1050.87 1
1050.95 1
1051.02 1
1051.10 1
1051.17 1
1051.24 1
1051.32 1
1051.39 1
1051.47 1
1051.54 1
1051.62 1
1051.69 1
1051.76 1
1051.84 1
1051.91 0
1051.99 0
1052.06 0
1052.14 0
1052.21 0
1052.29 1
1052.36 1
1052.43 1
1052.51 1
1052.58 1
1052.66 1
1052.73 0
1052.81 0
1052.88 0
1052.95 0
1053.03 0
1053.10 0
1053.18 0
1053.25 0
1053.33 1
1053.40 1
1053.48 1
1053.55 1
1053.62 1
1053.70 1
1053.77 1
1053.85 0
1053.92 0
1054.00 1
1054.07 1
1054.15 1
1054.22 1
1054.29 1
1054.37 1
1054.44 1
1054.52 1
1054.59 0
1054.67 0
1054.74 0
1054.81 0
1054.89 0
1054.96 0
1055.04 0
1055.11 0
1055.19 0
1055.26 0
1055.34 0
1055.41 0
1055.49 0
1055.56 0
1055.63 0
1055.71 0
1055.78 0
1055.86 0
1055.93 0
1056.01 0
1056.08 0
1056.16 0
1056.23 0
1056.30 0
1056.38 0
1056.45 0
1056.53 0
1056.60 0
1056.68 0
1056.75 0
1056.83 0
1056.90 0
1056.97 0
1057.05 0
1057.12 0
1057.20 0
1057.27 0
1057.35 0
1057.42 0
1057.50 0
1057.57 0
1057.65 0
1057.72 0
1057.79 0
1057.87 0
1057.94 0
1058.02 0
1058.09 0
1058.17 0
1058.24 0
1058.32 0
1058.39 0
1058.47 0
1058.54 0
1058.62 0
1058.69 0
1058.76 0
1058.84 1
1058.91 1
1058.99 1
1059.06 1
1059.14 1
1059.21 1
1059.29 0
1059.36 0
1059.44 0
1059.51 0
1059.58 0
1059.66 0
1059.73 0
1059.81 1
1059.88 1
1059.96 1
1060.03 1
1060.11 1
1060.18 0
1060.26 0
1060.33 0
1060.41 0
1060.48 0
1060.56 0
1060.63 0
1060.70 0
1060.78 0
1060.85 1
1060.93 1
1061.00 1
1061.08 1
1061.15 1
1061.23 1
1061.30 1
1061.38 1
1061.45 1
1061.53 1
1061.60 1
1061.68 1
1061.75 1
1061.82 0
1061.90 0
1061.97 0
1062.05 0
1062.12 0
1062.20 0
1062.27 0
1062.35 0
1062.42 0
1062.50 0
1062.57 0
1062.65 1
1062.72 1
1062.80 1
1062.87 1
1062.95 1
1063.02 1
1063.09 1
1063.17 1
1063.24 1
1063.32 1
1063.39 1
1063.47 1
1063.54 1
1063.62 1
1063.69 1
1063.77 1
1063.84 1
1063.92 1
1063.99 0
1064.07 0
1064.14 0
1064.22 0
1064.29 0
1064.37 1
1064.44 1
1064.51 1
1064.59 1
1064.66 1
1064.74 1
1064.81 1
1064.89 1
1064.96 1
1065.04 1
1065.11 1
1065.19 1
1065.26 1
1065.34 1
1065.41 1
1065.49 1
1065.56 0
1065.64 0
1065.71 0
1065.79 0
1065.86 1
1065.94 1
1066.01 1
1066.09 1
1066.16 2
1066.24 2
1066.31 2
1066.39 2
1066.46 2
1066.54 2
1066.61 2
1066.68 2
1066.76 2
1066.83 2
1066.91 2
1066.98 2
1067.06 2
1067.13 1
1067.21 1
1067.28 1
1067.36 0
1067.43 0
1067.51 0
1067.58 0
1067.66 0
1067.73 0
1067.81 0
1067.88 0
1067.96 1
1068.03 1
1068.11 1
1068.18 1
1068.26 1
1068.33 2
1068.41 2
1068.48 2
1068.56 2
1068.63 2
1068.71 2
1068.78 2
1068.86 2
1068.93 2
1069.01 2
1069.08 2
1069.16 2
1069.23 2
1069.31 2
1069.38 2
1069.46 2
1069.53 2
1069.61 2
1069.68 2
1069.76 2
1069.83 1
1069.91 1
1069.98 1
1070.06 1
1070.13 0
1070.21 0
1070.28 0
1070.36 0
1070.43 0
1070.51 1
1070.58 1
1070.66 1
1070.73 1
1070.81 1
1070.88 1
1070.96 1
1071.03 1
1071.11 1
1071.18 1
1071.26 1
1071.33 0
1071.41 0
1071.48 0
1071.56 0
1071.63 0
1071.71 1
1071.78 1
1071.86 1
1071.93 1
1072.01 1
1072.08 1
1072.16 1
1072.23 1
1072.31 1
1072.38 1
1072.46 1
1072.53 1
1072.61 1
1072.68 1
1072.76 0
1072.83 0
1072.91 0
1072.98 0
1073.06 0
1073.13 0
1073.21 0
1073.28 0
1073.36 0
1073.43 0
1073.51 0
1073.58 0
1073.66 0
1073.73 0
1073.81 0
1073.88 0
1073.96 1
1074.03 1
1074.11 1
1074.18 1
1074.26 1
1074.33 1
1074.41 1
1074.48 1
1074.56 1
1074.64 1
1074.71 0
1074.79 0
1074.86 0
1074.94 0
1075.01 0
1075.09 0
1075.16 0
1075.24 0
1075.31 0
1075.39 0
1075.46 0
1075.54 0
1075.61 0
1075.69 0
1075.76 0
1075.84 0
1075.91 0
1075.99 0
1076.06 0
1076.14 0
1076.21 0
1076.29 0
1076.36 0
1076.44 0
1076.51 0
1076.59 0
1076.66 0
1076.74 1
1076.82 1
1076.89 1
1076.97 1
1077.04 1
1077.12 1
1077.19 1
1077.27 1
1077.34 0
1077.42 0
1077.49 0
1077.57 0
1077.64 0
1077.72 0
1077.79 0
1077.87 1
1077.94 1
1078.02 1
1078.09 1
1078.17 2
1078.24 2
1078.32 2
1078.40 2
1078.47 2
1078.55 1
1078.62 1
1078.70 1
1078.77 1
1078.85 1
1078.92 0
1079.00 0
1079.07 0
1079.15 0
1079.22 0
1079.30 1
1079.37 1
1079.45 1
1079.52 1
1079.60 1
1079.68 1
1079.75 2
1079.83 2
1079.90 2
1079.98 2
1080.05 2
1080.13 2
1080.20 2
1080.28 1
1080.35 1
1080.43 1
1080.50 2
1080.58 2
1080.65 2
1080.73 3
1080.81 3
1080.88 3
1080.96 4
1081.03 4
1081.11 4
1081.18 4
1081.26 4
1081.33 4
1081.41 4
1081.48 4
1081.56 4
1081.63 4
1081.71 4
1081.79 3
1081.86 3
1081.94 3
1082.01 3
1082.09 3
1082.16 3
1082.24 3
1082.31 3
1082.39 3
1082.46 2
1082.54 2
1082.61 2
1082.69 2
1082.77 2
1082.84 2
1082.92 1
1082.99 1
1083.07 1
1083.14 1
1083.22 1
1083.29 1
1083.37 1
1083.44 1
1083.52 1
1083.60 1
1083.67 1
1083.75 1
1083.82 1
1083.90 1
1083.97 1
1084.05 1
1084.12 2
1084.20 2
1084.27 2
1084.35 3
1084.43 3
1084.50 3
1084.58 3
1084.65 2
1084.73 2
1084.80 2
1084.88 2
1084.95 2
1085.03 2
1085.11 2
1085.18 2
1085.26 2
1085.33 2
1085.41 3
1085.48 3
1085.56 3
1085.63 3
1085.71 3
1085.78 3
1085.86 3
1085.94 3
1086.01 2
1086.09 2
1086.16 2
1086.24 1
1086.31 1
1086.39 1
1086.46 1
1086.54 0
1086.62 0
1086.69 0
1086.77 1
1086.84 1
1086.92 1
1086.99 1
1087.07 1
1087.14 2
1087.22 2
1087.30 2
1087.37 2
1087.45 2
1087.52 1
1087.60 1
1087.67 1
1087.75 0
1087.83 0
1087.90 0
1087.98 0
1088.05 0
1088.13 0
1088.20 0
1088.28 0
1088.35 1
1088.43 1
1088.51 1
1088.58 1
1088.66 1
1088.73 1
1088.81 1
1088.88 1
1088.96 1
1089.03 0
1089.11 0
1089.19 0
1089.26 0
1089.34 1
1089.41 1
1089.49 1
1089.56 2
1089.64 2
1089.72 2
1089.79 2
1089.87 2
1089.94 2
1090.02 2
1090.09 2
1090.17 2
1090.25 2
1090.32 2
1090.40 3
1090.47 3
1090.55 3
1090.62 2
1090.70 2
1090.78 1
1090.85 1
1090.93 1
1091.00 1
1091.08 1
1091.15 0
1091.23 0
1091.31 0
1091.38 0
1091.46 0
1091.53 0
1091.61 1
1091.68 1
1091.76 1
1091.84 2
1091.91 2
1091.99 2
1092.06 2
1092.14 2
1092.21 2
1092.29 1
1092.37 1
1092.44 1
1092.52 0
1092.59 0
1092.67 0
1092.74 1
1092.82 1
1092.90 1
1092.97 0
1093.05 0
1093.12 0
1093.20 0
1093.28 0
1093.35 0
1093.43 0
1093.50 0
1093.58 1
1093.65 1
1093.73 1
1093.81 1
1093.88 1
1093.96 2
1094.03 2
1094.11 2
1094.18 3
1094.26 3
1094.34 3
1094.41 3
1094.49 3
1094.56 3
1094.64 3
1094.72 3
1094.79 3
1094.87 3
1094.94 3
1095.02 3
1095.09 3
1095.17 3
1095.25 2
1095.32 2
1095.40 1
1095.47 1
1095.55 1
1095.63 1
1095.70 1
1095.78 1
1095.85 1
1095.93 2
1096.01 2
1096.08 2
1096.16 3
1096.23 3
1096.31 3
1096.38 2
1096.46 2
1096.54 2
1096.61 2
1096.69 2
1096.76 2
1096.84 2
1096.92 2
1096.99 2
1097.07 2
1097.14 2
1097.22 2
1097.30 2
1097.37 2
1097.45 2
1097.52 2
1097.60 2
1097.68 2
1097.75 2
1097.83 3
1097.90 3
1097.98 3
1098.06 4
1098.13 4
1098.21 4
1098.28 3
1098.36 3
1098.43 3
1098.51 3
1098.59 3
1098.66 3
1098.74 3
1098.81 3
1098.89 3
1098.97 3
1099.04 3
1099.12 2
1099.19 2
1099.27 2
1099.35 2
1099.42 2
1099.50 2
1099.57 2
1099.65 2
1099.73 1
1099.80 1
1099.88 1
1099.95 1
1100.03 0
1100.11 0
1100.18 0
1100.26 0
1100.33 0
1100.41 0
1100.49 0
1100.56 0
1100.64 0
1100.72 0
1100.79 0
1100.87 0
1100.94 1
1101.02 1
1101.10 1
1101.17 1
1101.25 1
1101.32 2
1101.40 2
1101.48 2
1101.55 3
1101.63 3
1101.70 2
1101.78 2
1101.86 2
1101.93 1
1102.01 1
1102.08 0
1102.16 0
1102.24 0
1102.31 0
1102.39 0
1102.47 0
1102.54 0
1102.62 0
1102.69 0
1102.77 0
1102.85 0
1102.92 0
1103.00 1
1103.07 1
1103.15 1
1103.23 2
1103.30 3
1103.38 3
1103.45 4
1103.53 4
1103.61 4
1103.68 5
1103.76 5
1103.84 5
1103.91 5
1103.99 6
1104.06 6
1104.14 6
1104.22 6
1104.29 6
1104.37 5
1104.44 5
1104.52 4
1104.60 4
1104.67 4
1104.75 4
1104.83 4
1104.90 4
1104.98 5
1105.05 5
1105.13 4
1105.21 4
1105.28 3
1105.36 3
1105.44 2
1105.51 2
1105.59 1
1105.66 1
1105.74 1
1105.82 1
1105.89 2
1105.97 2
1106.05 2
1106.12 2
1106.20 2
1106.27 2
1106.35 2
1106.43 2
1106.50 2
1106.58 3
1106.65 3
1106.73 3
1106.81 3
1106.88 3
1106.96 3
1107.04 4
1107.11 4
1107.19 5
1107.27 6
1107.34 7
1107.42 8
1107.49 8
1107.57 8
1107.65 8
1107.72 7
1107.80 7
1107.88 6
1107.95 6
1108.03 5
1108.10 5
1108.18 5
1108.26 5
1108.33 5
1108.41 5
1108.49 4
1108.56 4
1108.64 4
1108.71 4
1108.79 3
1108.87 3
1108.94 3
1109.02 3
1109.10 3
1109.17 4
1109.25 3
1109.33 3
1109.40 3
1109.48 3
1109.55 2
1109.63 2
1109.71 2
1109.78 2
1109.86 2
1109.94 2
1110.01 3
1110.09 3
1110.17 3
1110.24 3
1110.32 3
1110.39 3
1110.47 2
1110.55 2
1110.62 2
1110.70 2
1110.78 2
1110.85 2
1110.93 2
1111.01 2
1111.08 3
1111.16 3
1111.23 3
1111.31 3
1111.39 4
1111.46 4
1111.54 5
1111.62 5
1111.69 5
1111.77 4
1111.85 3
1111.92 3
1112.00 2
1112.08 2
1112.15 1
1112.23 1
1112.30 1
1112.38 1
1112.46 1
1112.53 1
1112.61 1
1112.69 1
1112.76 1
1112.84 1
1112.92 1
1112.99 2
1113.07 2
1113.15 2
1113.22 2
1113.30 2
1113.38 2
1113.45 3
1113.53 3
1113.60 3
1113.68 3
1113.76 3
1113.83 3
1113.91 3
1113.99 2
1114.06 2
1114.14 2
1114.22 2
1114.29 2
1114.37 2
1114.45 1
1114.52 2
1114.60 2
1114.68 3
1114.75 4
1114.83 5
1114.91 5
1114.98 6
1115.06 5
1115.14 5
1115.21 5
1115.29 4
1115.36 4
1115.44 4
1115.52 4
1115.59 4
1115.67 5
1115.75 5
1115.82 5
1115.90 4
1115.98 4
1116.05 3
1116.13 3
1116.21 2
1116.28 2
1116.36 2
1116.44 2
1116.51 2
1116.59 2
1116.67 2
1116.74 3
1116.82 3
1116.90 3
1116.97 4
1117.05 4
1117.13 4
1117.20 3
1117.28 3
1117.36 2
1117.43 2
1117.51 1
1117.59 1
1117.66 0
1117.74 0
1117.82 0
1117.89 1
1117.97 1
1118.05 1
1118.12 1
1118.20 1
1118.28 1
1118.35 1
1118.43 1
1118.51 2
1118.58 3
1118.66 3
1118.74 4
1118.81 5
1118.89 5
1118.97 6
1119.04 6
1119.12 6
1119.20 5
1119.27 5
1119.35 5
1119.43 5
1119.50 5
1119.58 5
1119.66 5
1119.73 4
1119.81 4
1119.89 4
1119.96 4
1120.04 4
1120.12 4
1120.19 4
1120.27 5
1120.35 5
1120.42 6
1120.50 7
1120.58 7
1120.65 8
1120.73 8
1120.81 8
1120.88 8
1120.96 8
1121.04 7
1121.11 7
1121.19 6
1121.27 6
1121.34 5
1121.42 4
1121.50 4
1121.57 4
1121.65 4
1121.73 4
1121.80 4
1121.88 4
1121.96 4
1122.03 4
1122.11 4
1122.19 3
1122.27 3
1122.34 4
1122.42 4
1122.50 5
1122.57 6
1122.65 6
1122.73 6
1122.80 6
1122.88 6
1122.96 6
1123.03 5
1123.11 4
1123.19 4
1123.26 4
1123.34 4
1123.42 4
1123.49 4
1123.57 5
1123.65 5
1123.72 5
1123.80 5
1123.88 4
1123.96 4
1124.03 3
1124.11 3
1124.19 2
1124.26 2
1124.34 2
1124.42 2
1124.49 2
1124.57 2
1124.65 3
1124.72 3
1124.80 4
1124.88 4
1124.95 5
1125.03 5
1125.11 5
1125.19 4
1125.26 4
1125.34 3
1125.42 3
1125.49 3
1125.57 3
1125.65 4
1125.72 5
1125.80 6
1125.88 6
1125.95 7
1126.03 7
1126.11 6
1126.18 5
1126.26 4
1126.34 3
1126.42 2
1126.49 1
1126.57 1
1126.65 0
1126.72 0
1126.80 0
1126.88 0
1126.95 0
1127.03 0
1127.11 1
1127.19 2
1127.26 2
1127.34 3
1127.42 3
1127.49 4
1127.57 4
1127.65 3
1127.72 3
1127.80 2
1127.88 2
1127.95 1
1128.03 1
1128.11 1
1128.19 1
1128.26 1
1128.34 0
1128.42 0
1128.49 0
1128.57 0
1128.65 1
1128.72 1
1128.80 1
1128.88 1
1128.96 1
1129.03 1
1129.11 1
1129.19 1
1129.26 1
1129.34 1
1129.42 0
1129.50 0
1129.57 0
1129.65 0
1129.73 0
1129.80 0
1129.88 0
1129.96 0
1130.03 0
1130.11 0
1130.19 1
1130.27 1
1130.34 1
1130.42 0
1130.50 0
1130.57 0
1130.65 0
1130.73 0
1130.81 0
1130.88 0
1130.96 0
1131.04 0
1131.11 0
1131.19 0
1131.27 0
1131.34 1
1131.42 1
1131.50 1
1131.58 1
1131.65 2
1131.73 2
1131.81 2
1131.88 2
1131.96 2
1132.04 3
1132.12 3
1132.19 3
1132.27 4
1132.35 4
1132.42 4
1132.50 3
1132.58 3
1132.66 3
1132.73 3
1132.81 3
1132.89 3
1132.96 3
1133.04 3
1133.12 4
1133.20 4
1133.27 4
1133.35 5
1133.43 5
1133.50 6
1133.58 6
1133.66 6
1133.74 6
1133.81 5
1133.89 4
1133.97 4
1134.04 3
1134.12 2
1134.20 2
1134.28 3
1134.35 3
1134.43 4
1134.51 4
1134.59 4
1134.66 4
1134.74 3
1134.82 3
1134.89 2
1134.97 2
1135.05 3
1135.13 3
1135.20 4
1135.28 5
1135.36 7
1135.43 8
1135.51 9
1135.59 11
1135.67 12
1135.74 12
1135.82 12
1135.90 12
1135.98 11
1136.05 11
1136.13 10
1136.21 9
1136.28 9
1136.36 8
1136.44 8
1136.52 8
1136.59 7
1136.67 6
1136.75 5
1136.83 4
1136.90 3
1136.98 2
1137.06 2
1137.13 2
1137.21 2
1137.29 3
1137.37 4
1137.44 4
1137.52 5
1137.60 5
1137.68 5
1137.75 6
1137.83 6
1137.91 5
1137.99 5
1138.06 5
1138.14 5
1138.22 5
1138.29 4
1138.37 4
1138.45 4
1138.53 4
1138.60 4
1138.68 4
1138.76 4
1138.84 4
1138.91 4
1138.99 4
1139.07 4
1139.15 4
1139.22 4
1139.30 4
1139.38 4
1139.45 3
1139.53 3
1139.61 4
1139.69 4
1139.76 4
1139.84 4
1139.92 5
1140.00 5
1140.07 5
1140.15 4
1140.23 4
1140.31 4
1140.38 4
1140.46 4
1140.54 5
1140.62 5
1140.69 5
1140.77 6
1140.85 6
1140.93 7
1141.00 8
1141.08 9
1141.16 10
1141.24 10
1141.31 10
1141.39 10
1141.47 10
1141.54 9
1141.62 9
1141.70 8
1141.78 7
1141.85 5
1141.93 5
1142.01 4
1142.09 3
1142.16 3
1142.24 3
1142.32 3
1142.40 2
1142.47 2
1142.55 2
1142.63 1
1142.71 1
1142.78 1
1142.86 1
1142.94 1
1143.02 0
1143.09 0
1143.17 0
1143.25 0
1143.33 0
1143.40 0
1143.48 0
1143.56 0
1143.64 0
1143.71 0
1143.79 0
1143.87 0
1143.95 0
1144.02 1
1144.10 1
1144.18 2
1144.26 2
1144.33 2
1144.41 2
1144.49 3
1144.57 3
1144.64 3
1144.72 3
1144.80 4
1144.88 4
1144.95 4
1145.03 5
1145.11 5
1145.19 5
1145.27 5
1145.34 5
1145.42 4
1145.50 3
1145.58 3
1145.65 2
1145.73 2
1145.81 1
1145.89 2
1145.96 2
1146.04 3
1146.12 4
1146.20 5
1146.27 5
1146.35 5
1146.43 5
1146.51 5
1146.58 4
1146.66 4
1146.74 3
1146.82 3
1146.89 2
1146.97 2
1147.05 2
1147.13 3
1147.21 3
1147.28 3
1147.36 4
1147.44 4
1147.52 4
1147.59 3
1147.67 3
1147.75 2
1147.83 1
1147.90 1
1147.98 1
1148.06 2
1148.14 2
1148.21 3
1148.29 4
1148.37 4
1148.45 5
1148.53 6
1148.60 7
1148.68 9
1148.76 10
1148.84 10
1148.91 11
1148.99 11
1149.07 11
1149.15 10
1149.22 10
1149.30 9
1149.38 9
1149.46 9
1149.54 9
1149.61 8
1149.69 8
1149.77 7
1149.85 6
1149.92 5
1150.00 5
1150.08 5
1150.16 6
1150.24 7
1150.31 8
1150.39 10
1150.47 11
1150.55 13
1150.62 14
1150.70 15
1150.78 17
1150.86 18
1150.94 19
1151.01 21
1151.09 22
1151.17 23
1151.25 24
1151.32 25
1151.40 26
1151.48 27
1151.56 28
1151.64 30
1151.71 33
1151.79 35
1151.87 38
1151.95 40
1152.02 41
1152.10 41
1152.18 40
1152.26 38
1152.34 36
1152.41 33
1152.49 31
1152.57 28
1152.65 26
1152.72 25
1152.80 23
1152.88 22
1152.96 22
1153.04 21
1153.11 20
1153.19 19
1153.27 19
1153.35 18
1153.42 18
1153.50 17
1153.58 17
1153.66 17
1153.74 18
1153.81 18
1153.89 19
1153.97 19
1154.05 20
1154.13 19
1154.20 18
1154.28 17
1154.36 15
1154.44 14
1154.52 13
1154.59 13
1154.67 14
1154.75 15
1154.83 16
1154.90 17
1154.98 17
1155.06 18
1155.14 17
1155.22 16
1155.29 15
1155.37 13
1155.45 11
1155.53 9
1155.61 7
1155.68 6
1155.76 5
1155.84 4
1155.92 4
1156.00 3
1156.07 3
1156.15 3
1156.23 3
1156.31 3
1156.39 3
1156.46 2
1156.54 2
1156.62 2
1156.70 2
1156.77 1
1156.85 1
1156.93 1
1157.01 1
1157.09 1
1157.16 1
1157.24 1
1157.32 1
1157.40 1
1157.48 1
1157.55 1
1157.63 1
1157.71 1
1157.79 2
1157.87 2
1157.94 2
1158.02 3
1158.10 3
1158.18 3
1158.26 3
1158.33 4
1158.41 4
1158.49 4
1158.57 5
1158.65 5
1158.72 6
1158.80 6
1158.88 6
1158.96 6
1159.04 6
1159.11 5
1159.19 4
1159.27 3
1159.35 2
1159.43 1
1159.51 1
1159.58 2
1159.66 2
1159.74 3
1159.82 4
1159.90 5
1159.97 5
1160.05 5
1160.13 5
1160.21 4
1160.29 3
1160.36 2
1160.44 2
1160.52 1
1160.60 1
1160.68 2
1160.75 2
1160.83 3
1160.91 4
1160.99 4
1161.07 4
1161.14 5
1161.22 5
1161.30 4
1161.38 4
1161.46 4
1161.54 3
1161.61 3
1161.69 3
1161.77 3
1161.85 3
1161.93 3
1162.00 4
1162.08 5
1162.16 6
1162.24 7
1162.32 7
1162.39 7
1162.47 7
1162.55 7
1162.63 6
1162.71 5
1162.79 5
1162.86 4
1162.94 4
1163.02 3
1163.10 3
1163.18 3
1163.25 3
1163.33 2
1163.41 2
1163.49 2
1163.57 2
1163.65 2
1163.72 2
1163.80 2
1163.88 2
1163.96 3
1164.04 3
1164.11 3
1164.19 3
1164.27 4
1164.35 4
1164.43 4
1164.51 5
1164.58 5
1164.66 5
1164.74 5
1164.82 5
1164.90 5
1164.98 4
1165.05 4
1165.13 4
1165.21 4
1165.29 4
1165.37 5
1165.44 5
1165.52 5
1165.60 5
1165.68 4
1165.76 3
1165.84 2
1165.91 1
1165.99 0
1166.07 0
1166.15 1
1166.23 1
1166.31 2
1166.38 3
1166.46 4
1166.54 4
1166.62 4
1166.70 4
1166.78 4
1166.85 4
1166.93 4
1167.01 4
1167.09 4
1167.17 4
1167.25 5
1167.32 5
1167.40 6
1167.48 6
1167.56 7
1167.64 8
1167.72 8
1167.79 8
1167.87 8
1167.95 8
1168.03 8
1168.11 8
1168.19 8
1168.26 9
1168.34 9
1168.42 10
1168.50 10
1168.58 11
1168.66 11
1168.73 11
1168.81 12
1168.89 12
1168.97 13
1169.05 15
1169.13 17
1169.20 19
1169.28 21
1169.36 23
1169.44 24
1169.52 25
1169.60 26
1169.67 26
1169.75 25
1169.83 25
1169.91 24
1169.99 22
1170.07 21
1170.14 19
1170.22 18
1170.30 17
1170.38 16
1170.46 15
1170.54 16
1170.62 16
1170.69 17
1170.77 17
1170.85 18
1170.93 17
1171.01 17
1171.09 15
1171.16 14
1171.24 13
1171.32 11
1171.40 10
1171.48 10
1171.56 9
1171.64 9
1171.71 9
1171.79 9
1171.87 9
1171.95 8
1172.03 8
1172.11 7
1172.18 7
1172.26 6
1172.34 6
1172.42 5
1172.50 5
1172.58 5
1172.66 5
1172.73 6
1172.81 7
1172.89 8
1172.97 10
1173.05 11
1173.13 13
1173.20 14
1173.28 14
1173.36 14
1173.44 13
1173.52 11
1173.60 10
1173.68 9
1173.75 9
1173.83 9
1173.91 10
1173.99 12
1174.07 13
1174.15 14
1174.23 15
1174.30 15
1174.38 14
1174.46 13
1174.54 12
1174.62 11
1174.70 9
1174.78 8
1174.85 7
1174.93 7
1175.01 7
1175.09 7
1175.17 8
1175.25 8
1175.33 9
1175.40 10
1175.48 10
1175.56 10
1175.64 10
1175.72 10
1175.80 9
1175.88 9
1175.95 8
1176.03 7
1176.11 6
1176.19 6
1176.27 5
1176.35 4
1176.43 4
1176.50 5
1176.58 5
1176.66 6
1176.74 6
1176.82 7
1176.90 7
1176.98 8
1177.06 8
1177.13 9
1177.21 10
1177.29 10
1177.37 11
1177.45 12
1177.53 12
1177.61 12
1177.68 12
1177.76 11
1177.84 11
1177.92 11
1178.00 12
1178.08 12
1178.16 12
1178.24 12
1178.31 12
1178.39 11
1178.47 10
1178.55 9
1178.63 9
1178.71 8
1178.79 7
1178.86 7
1178.94 6
1179.02 6
1179.10 6
1179.18 6
1179.26 7
1179.34 7
1179.42 8
1179.49 9
1179.57 10
1179.65 11
1179.73 11
1179.81 12
1179.89 12
1179.97 12
1180.05 12
1180.12 13
1180.20 14
1180.28 15
1180.36 16
1180.44 17
1180.52 17
1180.60 17
1180.68 16
1180.75 16
1180.83 15
1180.91 14
1180.99 14
1181.07 14
1181.15 13
1181.23 13
1181.31 12
1181.38 12
1181.46 11
1181.54 10
1181.62 10
1181.70 9
1181.78 9
1181.86 8
1181.94 8
1182.01 7
1182.09 7
1182.17 7
1182.25 7
1182.33 8
1182.41 8
1182.49 9
1182.57 10
1182.65 11
1182.72 11
1182.80 11
1182.88 11
1182.96 11
1183.04 11
1183.12 11
1183.20 12
1183.28 13
1183.35 14
1183.43 14
1183.51 15
1183.59 16
1183.67 16
1183.75 16
1183.83 16
1183.91 17
1183.99 19
1184.06 21
1184.14 24
1184.22 28
1184.30 33
1184.38 39
1184.46 45
1184.54 52
1184.62 60
1184.70 70
1184.77 83
1184.85 98
1184.93 118
1185.01 141
1185.09 168
1185.17 196
1185.25 225
1185.33 252
1185.41 276
1185.48 294
1185.56 306
1185.64 311
1185.72 310
1185.80 306
1185.88 299
1185.96 292
1186.04 286
1186.12 281
1186.20 278
1186.27 275
1186.35 273
1186.43 270
1186.51 266
1186.59 260
1186.67 252
1186.75 244
1186.83 235
1186.91 225
1186.98 217
1187.06 208
1187.14 201
1187.22 194
1187.30 187
1187.38 180
1187.46 173
1187.54 165
1187.62 157
1187.70 149
1187.77 140
1187.85 131
1187.93 122
1188.01 114
1188.09 106
1188.17 97
1188.25 89
1188.33 82
1188.41 74
1188.49 68
1188.56 61
1188.64 56
1188.72 51
1188.80 47
1188.88 44
1188.96 41
1189.04 38
1189.12 36
1189.20 34
1189.28 32
1189.36 29
1189.43 27
1189.51 25
1189.59 22
1189.67 20
1189.75 18
1189.83 16
1189.91 15
1189.99 14
1190.07 14
1190.15 14
1190.23 14
1190.30 15
1190.38 15
1190.46 16
1190.54 16
1190.62 15
1190.70 15
1190.78 14
1190.86 13
1190.94 12
1191.02 12
1191.10 11
1191.17 10
1191.25 10
1191.33 10
1191.41 10
1191.49 10
1191.57 11
1191.65 12
1191.73 13
1191.81 14
1191.89 15
1191.97 15
1192.04 15
1192.12 15
1192.20 14
1192.28 14
1192.36 14
1192.44 15
1192.52 15
1192.60 15
1192.68 14
1192.76 14
1192.84 13
1192.92 11
1192.99 10
1193.07 10
1193.15 9
1193.23 10
1193.31 10
1193.39 12
1193.47 13
1193.55 14
1193.63 16
1193.71 18
1193.79 20
1193.87 22
1193.94 23
1194.02 24
1194.10 25
1194.18 24
1194.26 24
1194.34 23
1194.42 22
1194.50 20
1194.58 19
1194.66 17
1194.74 15
1194.82 12
1194.90 10
1194.97 8
1195.05 7
1195.13 5
1195.21 4
1195.29 4
1195.37 3
1195.45 3
1195.53 3
1195.61 3
1195.69 4
1195.77 5
1195.85 6
1195.93 8
1196.01 9
1196.08 11
1196.16 12
1196.24 14
1196.32 15
1196.40 15
1196.48 16
1196.56 16
1196.64 17
1196.72 17
1196.80 17
1196.88 16
1196.96 16
1197.04 15
1197.12 15
1197.19 14
1197.27 13
1197.35 12
1197.43 12
1197.51 12
1197.59 13
1197.67 14
1197.75 16
1197.83 18
1197.91 20
1197.99 21
1198.07 22
1198.15 23
1198.23 24
1198.31 25
1198.38 26
1198.46 26
1198.54 27
1198.62 27
1198.70 27
1198.78 26
1198.86 26
1198.94 25
1199.02 25
1199.10 24
1199.18 24
1199.26 24
1199.34 24
1199.42 24
1199.50 24
1199.58 23
1199.65 23
1199.73 22
1199.81 21
1199.89 20
1199.97 19
1200.05 18
1200.13 16
1200.21 15
1200.29 14
1200.37 13
1200.45 13
1200.53 13
1200.61 13
1200.69 13
1200.77 13
1200.85 13
1200.93 13
1201.00 13
1201.08 12
1201.16 11
1201.24 10
1201.32 9
1201.40 8
1201.48 7
1201.56 6
1201.64 7
1201.72 7
1201.80 8
1201.88 9
1201.96 10
1202.04 11
1202.12 11
1202.20 10
1202.28 9
1202.36 8
1202.43 7
1202.51 6
1202.59 6
1202.67 6
1202.75 6
1202.83 6
1202.91 5
1202.99 5
1203.07 5
1203.15 5
1203.23 5
1203.31 5
1203.39 5
1203.47 5
1203.55 5
1203.63 5
1203.71 5
1203.79 5
1203.87 4
1203.95 3
1204.03 2
1204.10 1
1204.18 0
1204.26 0
1204.34 0
1204.42 0
1204.50 0
1204.58 0
1204.66 0
1204.74 0
1204.82 1
1204.90 2
1204.98 4
1205.06 5
1205.14 6
1205.22 6
1205.30 7
1205.38 7
1205.46 8
1205.54 8
1205.62 9
1205.70 10
1205.78 11
1205.86 12
1205.93 12
1206.01 13
1206.09 13
1206.17 13
1206.25 14
1206.33 14
1206.41 15
1206.49 15
1206.57 15
1206.65 14
1206.73 14
1206.81 13
1206.89 13
1206.97 13
1207.05 14
1207.13 15
1207.21 16
1207.29 17
1207.37 18
1207.45 19
1207.53 18
1207.61 17
1207.69 15
1207.77 12
1207.85 10
1207.93 8
1208.01 6
1208.09 4
1208.16 3
1208.24 3
1208.32 3
1208.40 2
1208.48 2
1208.56 3
1208.64 3
1208.72 3
1208.80 4
1208.88 5
1208.96 7
1209.04 8
1209.12 9
1209.20 10
1209.28 10
1209.36 10
1209.44 9
1209.52 9
1209.60 8
1209.68 7
1209.76 7
1209.84 8
1209.92 8
1210.00 9
1210.08 9
1210.16 10
1210.24 10
1210.32 11
1210.40 11
1210.48 10
1210.56 9
1210.64 8
1210.72 6
1210.80 5
1210.88 3
1210.95 1
1211.03 0
1211.11 0
1211.19 0
1211.27 0
1211.35 0
1211.43 2
1211.51 4
1211.59 6
1211.67 8
1211.75 10
1211.83 12
1211.91 12
1211.99 13
1212.07 13
1212.15 14
1212.23 14
1212.31 14
1212.39 15
1212.47 16
1212.55 18
1212.63 20
1212.71 22
1212.79 25
1212.87 27
1212.95 30
1213.03 33
1213.11 36
1213.19 39
1213.27 43
1213.35 47
1213.43 51
1213.51 53
1213.59 55
1213.67 55
1213.75 54
1213.83 51
1213.91 48
1213.99 44
1214.07 41
1214.15 39
1214.23 38
1214.31 38
1214.39 38
1214.47 39
1214.55 40
1214.63 40
1214.71 41
1214.79 41
1214.87 41
1214.95 40
1215.03 39
1215.11 39
1215.19 39
1215.27 40
1215.35 41
1215.43 42
1215.51 42
1215.59 43
1215.67 42
1215.75 42
1215.83 41
1215.91 40
1215.99 39
1216.07 39
1216.15 39
1216.23 39
1216.31 38
1216.39 36
1216.47 33
1216.55 30
1216.63 27
1216.71 24
1216.79 20
1216.87 18
1216.94 16
1217.02 14
1217.10 13
1217.18 12
1217.26 12
1217.34 12
1217.42 12
1217.50 12
1217.58 12
1217.66 12
1217.74 12
1217.82 11
1217.90 10
1217.98 8
1218.06 6
1218.14 5
1218.22 4
1218.30 3
1218.38 3
1218.46 3
1218.54 3
1218.62 4
1218.70 4
1218.78 5
1218.86 5
1218.94 5
1219.02 5
1219.11 5
1219.19 5
1219.27 5
1219.35 5
1219.43 4
1219.51 4
1219.59 4
1219.67 4
1219.75 5
1219.83 6
1219.91 6
1219.99 7
1220.07 8
1220.15 8
1220.23 8
1220.31 8
1220.39 8
1220.47 7
1220.55 7
1220.63 8
1220.71 8
1220.79 10
1220.87 11
1220.95 12
1221.03 12
1221.11 12
1221.19 12
1221.27 11
1221.35 9
1221.43 8
1221.51 7
1221.59 6
1221.67 5
1221.75 5
1221.83 4
1221.91 4
1221.99 4
1222.07 4
1222.15 4
1222.23 5
1222.31 6
1222.39 7
1222.47 9
1222.55 11
1222.63 13
1222.71 15
1222.79 16
1222.87 16
1222.95 15
1223.03 13
1223.11 11
1223.19 8
1223.27 5
1223.35 3
1223.43 2
1223.51 1
1223.59 1
1223.67 2
1223.75 2
1223.83 2
1223.91 2
1223.99 1
1224.07 1
1224.15 0
1224.23 0
1224.31 0
1224.39 0
1224.47 0
1224.55 0
1224.63 0
1224.71 0
1224.79 0
1224.87 0
1224.95 0
1225.03 0
1225.12 1
1225.20 1
1225.28 2
1225.36 2
1225.44 2
1225.52 3
1225.60 3
1225.68 3
1225.76 2
1225.84 2
1225.92 2
1226.00 1
1226.08 1
1226.16 0
1226.24 0
1226.32 0
1226.40 0
1226.48 0
1226.56 0
1226.64 0
1226.72 1
1226.80 3
1226.88 5
1226.96 8
1227.04 11
1227.12 14
1227.20 17
1227.28 19
1227.36 20
1227.44 21
1227.52 21
1227.60 20
1227.68 19
1227.76 18
1227.84 17
1227.92 16
1228.01 15
1228.09 15
1228.17 15
1228.25 16
1228.33 16
1228.41 17
1228.49 17
1228.57 17
1228.65 17
1228.73 16
1228.81 15
1228.89 15
1228.97 14
1229.05 14
1229.13 13
1229.21 13
1229.29 13
1229.37 13
1229.45 13
1229.53 13
1229.61 13
1229.69 14
1229.77 14
1229.85 14
1229.93 14
1230.01 14
1230.09 14
1230.18 15
1230.26 15
1230.34 15
1230.42 16
1230.50 16
1230.58 17
1230.66 17
1230.74 17
1230.82 17
1230.90 16
1230.98 15
1231.06 14
1231.14 13
1231.22 11
1231.30 9
1231.38 8
1231.46 7
1231.54 6
1231.62 6
1231.70 6
1231.78 7
1231.86 7
1231.94 7
1232.02 6
1232.11 5
1232.19 4
1232.27 3
1232.35 1
1232.43 1
1232.51 1
1232.59 1
1232.67 2
1232.75 4
1232.83 5
1232.91 5
1232.99 6
1233.07 6
1233.15 6
1233.23 6
1233.31 6
1233.39 6
1233.47 6
1233.55 6
1233.63 6
1233.72 5
1233.80 5
1233.88 4
1233.96 4
1234.04 4
1234.12 4
1234.20 3
1234.28 3
1234.36 2
1234.44 1
1234.52 1
1234.60 0
1234.68 1
1234.76 2
1234.84 4
1234.92 7
1235.00 10
1235.08 12
1235.16 14
1235.25 15
1235.33 15
1235.41 14
1235.49 13
1235.57 11
1235.65 9
1235.73 7
1235.81 6
1235.89 5
1235.97 5
1236.05 5
1236.13 6
1236.21 7
1236.29 8
1236.37 9
1236.45 10
1236.53 11
1236.62 11
1236.70 12
1236.78 12
1236.86 13
1236.94 14
1237.02 14
1237.10 14
1237.18 14
1237.26 14
1237.34 14
1237.42 14
1237.50 13
1237.58 13
1237.66 13
1237.74 13
1237.82 13
1237.91 14
1237.99 14
1238.07 14
1238.15 14
1238.23 13
1238.31 12
1238.39 11
1238.47 9
1238.55 7
1238.63 6
1238.71 4
1238.79 3
1238.87 1
1238.95 0
1239.03 0
1239.12 0
1239.20 1
1239.28 1
1239.36 2
1239.44 3
1239.52 4
1239.60 4
1239.68 4
1239.76 4
1239.84 4
1239.92 4
1240.00 5
1240.08 6
1240.16 7
1240.25 9
1240.33 9
1240.41 10
1240.49 10
1240.57 10
1240.65 10
1240.73 10
1240.81 11
1240.89 12
1240.97 12
1241.05 13
1241.13 12
1241.21 11
1241.30 9
1241.38 6
1241.46 4
1241.54 2
1241.62 2
1241.70 2
1241.78 3
1241.86 4
1241.94 6
1242.02 8
1242.10 9
1242.18 10
1242.26 11
1242.35 12
1242.43 12
1242.51 13
1242.59 13
1242.67 13
1242.75 13
1242.83 12
1242.91 11
1242.99 10
1243.07 10
1243.15 9
1243.23 8
1243.31 8
1243.40 8
1243.48 8
1243.56 8
1243.64 8
1243.72 8
1243.80 8
1243.88 7
1243.96 7
1244.04 6
1244.12 6
1244.20 6
1244.29 7
1244.37 8
1244.45 9
1244.53 9
1244.61 10
1244.69 10
1244.77 10
1244.85 9
1244.93 9
1245.01 8
1245.09 8
1245.17 9
1245.26 10
1245.34 11
1245.42 11
1245.50 12
1245.58 13
1245.66 13
1245.74 13
1245.82 13
1245.90 13
1245.98 11
1246.06 10
1246.15 8
1246.23 6
1246.31 4
1246.39 2
1246.47 1
1246.55 1
1246.63 2
1246.71 4
1246.79 6
1246.87 8
1246.95 10
1247.04 12
1247.12 12
1247.20 13
1247.28 13
1247.36 13
1247.44 14
1247.52 15
1247.60 17
1247.68 18
1247.76 20
1247.85 22
1247.93 23
1248.01 23
1248.09 22
1248.17 22
1248.25 21
1248.33 20
1248.41 19
1248.49 18
1248.57 18
1248.66 17
1248.74 15
1248.82 14
1248.90 13
1248.98 12
1249.06 12
1249.14 13
1249.22 15
1249.30 18
1249.38 21
1249.47 23
1249.55 25
1249.63 25
1249.71 24
1249.79 23
1249.87 21
1249.95 19
1250.03 18
1250.11 18
1250.19 18
1250.28 18
1250.36 18
1250.44 20
1250.52 21
1250.60 23
1250.68 25
1250.76 27
1250.84 28
1250.92 29
1251.01 29
1251.09 28
1251.17 27
1251.25 27
1251.33 27
1251.41 29
1251.49 31
1251.57 34
1251.65 37
1251.74 41
1251.82 44
1251.90 47
1251.98 49
1252.06 50
1252.14 51
1252.22 50
1252.30 49
1252.38 47
1252.47 45
1252.55 43
1252.63 40
1252.71 38
1252.79 37
1252.87 36
1252.95 35
1253.03 35
1253.11 34
1253.20 34
1253.28 32
1253.36 30
1253.44 28
1253.52 26
1253.60 25
1253.68 24
1253.76 24
1253.84 25
1253.93 27
1254.01 28
1254.09 29
1254.17 30
1254.25 29
1254.33 29
1254.41 28
1254.49 27
1254.58 27
1254.66 26
1254.74 26
1254.82 26
1254.90 26
1254.98 25
1255.06 25
1255.14 24
1255.23 24
1255.31 23
1255.39 22
1255.47 20
1255.55 19
1255.63 17
1255.71 16
1255.79 14
1255.87 13
1255.96 12
1256.04 11
1256.12 11
1256.20 11
1256.28 10
1256.36 10
1256.44 9
1256.52 9
1256.61 8
1256.69 7
1256.77 7
1256.85 7
1256.93 6
1257.01 6
1257.09 6
1257.17 7
1257.26 8
1257.34 9
1257.42 9
1257.50 10
1257.58 10
1257.66 10
1257.74 9
1257.83 8
1257.91 7
1257.99 5
1258.07 4
1258.15 3
1258.23 3
1258.31 4
1258.39 5
1258.48 6
1258.56 6
1258.64 7
1258.72 6
1258.80 6
1258.88 4
1258.96 3
1259.05 1
1259.13 0
1259.21 0
1259.29 0
1259.37 0
1259.45 0
1259.53 0
1259.61 0
1259.70 0
1259.78 0
1259.86 0
1259.94 0
1260.02 1
1260.10 2
1260.18 4
1260.27 5
1260.35 6
1260.43 6
1260.51 6
1260.59 5
1260.67 5
1260.75 4
1260.84 5
1260.92 6
1261.00 7
1261.08 8
1261.16 9
1261.24 10
1261.32 9
1261.40 7
1261.49 5
1261.57 3
1261.65 1
1261.73 0
1261.81 1
1261.89 2
1261.97 5
1262.06 8
1262.14 11
1262.22 15
1262.30 18
1262.38 21
1262.46 23
1262.54 24
1262.63 23
1262.71 22
1262.79 20
1262.87 18
1262.95 16
1263.03 14
1263.12 13
1263.20 12
1263.28 12
1263.36 11
1263.44 11
1263.52 10
1263.60 9
1263.69 9
1263.77 8
1263.85 8
1263.93 8
1264.01 9
1264.09 10
1264.17 11
1264.26 12
1264.34 14
1264.42 15
1264.50 16
1264.58 18
1264.66 20
1264.75 21
1264.83 21
1264.91 21
1264.99 20
1265.07 17
1265.15 14
1265.23 11
1265.32 8
1265.40 7
1265.48 6
1265.56 7
1265.64 9
1265.72 11
1265.81 12
1265.89 14
1265.97 15
1266.05 15
1266.13 16
1266.21 17
1266.29 18
1266.38 19
1266.46 22
1266.54 24
1266.62 26
1266.70 28
1266.78 28
1266.87 27
1266.95 26
1267.03 23
1267.11 21
1267.19 18
1267.27 16
1267.36 14
1267.44 13
1267.52 13
1267.60 13
1267.68 14
1267.76 16
1267.84 17
1267.93 19
1268.01 21
1268.09 23
1268.17 24
1268.25 25
1268.33 26
1268.42 25
1268.50 25
1268.58 23
1268.66 22
1268.74 21
1268.82 20
1268.91 19
1268.99 19
1269.07 19
1269.15 20
1269.23 21
1269.31 21
1269.40 20
1269.48 18
1269.56 15
1269.64 12
1269.72 9
1269.80 6
1269.89 4
1269.97 4
1270.05 5
1270.13 8
1270.21 11
1270.29 15
1270.38 18
1270.46 20
1270.54 22
1270.62 22
1270.70 21
1270.78 20
1270.87 19
1270.95 18
1271.03 17
1271.11 17
1271.19 16
1271.28 15
1271.36 14
1271.44 13
1271.52 12
1271.60 10
1271.68 9
1271.77 7
1271.85 6
1271.93 6
1272.01 5
1272.09 5
1272.17 6
1272.26 6
1272.34 7
1272.42 9
1272.50 10
1272.58 11
1272.67 12
1272.75 12
1272.83 12
1272.91 12
1272.99 11
1273.07 10
1273.16 9
1273.24 8
1273.32 8
1273.40 8
1273.48 8
1273.56 9
1273.65 10
1273.73 11
1273.81 12
1273.89 13
1273.97 14
1274.06 15
1274.14 16
1274.22 16
1274.30 15
1274.38 15
1274.46 13
1274.55 12
1274.63 11
1274.71 11
1274.79 11
1274.87 11
1274.96 11
1275.04 10
1275.12 9
1275.20 7
1275.28 6
1275.37 4
1275.45 3
1275.53 3
1275.61 4
1275.69 5
1275.77 7
1275.86 8
1275.94 10
1276.02 10
1276.10 10
1276.18 10
1276.27 9
1276.35 8
1276.43 6
1276.51 5
1276.59 4
1276.68 4
1276.76 5
1276.84 6
1276.92 7
1277.00 9
1277.08 10
1277.17 11
1277.25 13
1277.33 14
1277.41 15
1277.49 16
1277.58 18
1277.66 19
1277.74 19
1277.82 19
1277.90 19
1277.99 17
1278.07 16
1278.15 14
1278.23 12
1278.31 10
1278.40 9
1278.48 8
1278.56 8
1278.64 8
1278.72 8
1278.81 8
1278.89 9
1278.97 9
1279.05 9
1279.13 10
1279.22 10
1279.30 10
1279.38 10
1279.46 10
1279.54 10
1279.63 10
1279.71 11
1279.79 12
1279.87 13
1279.95 14
1280.04 16
1280.12 17
1280.20 18
1280.28 19
1280.36 20
1280.45 21
1280.53 21
1280.61 22
1280.69 22
1280.77 22
1280.86 22
1280.94 22
1281.02 21
1281.10 20
1281.18 19
1281.27 18
1281.35 17
1281.43 17
1281.51 17
1281.59 18
1281.68 19
1281.76 19
1281.84 18
1281.92 16
1282.00 14
1282.09 10
1282.17 7
1282.25 4
1282.33 1
1282.42 0
1282.50 0
1282.58 0
1282.66 0
1282.74 0
1282.83 0
1282.91 1
1282.99 3
1283.07 5
1283.15 7
1283.24 9
1283.32 11
1283.40 12
1283.48 12
1283.56 12
1283.65 11
1283.73 10
1283.81 9
1283.89 9
1283.98 9
1284.06 10
1284.14 11
1284.22 13
1284.30 15
1284.39 17
1284.47 20
1284.55 23
1284.63 26
1284.71 29
1284.80 32
1284.88 34
1284.96 36
1285.04 37
1285.13 39
1285.21 40
1285.29 41
1285.37 42
1285.45 43
1285.54 43
1285.62 42
1285.70 42
1285.78 41
1285.87 39
1285.95 38
1286.03 38
1286.11 38
1286.19 38
1286.28 40
1286.36 42
1286.44 44
1286.52 46
1286.61 49
1286.69 51
1286.77 53
1286.85 54
1286.93 55
1287.02 55
1287.10 55
1287.18 54
1287.26 52
1287.35 51
1287.43 50
1287.51 49
1287.59 49
1287.67 50
1287.76 52
1287.84 53
1287.92 55
1288.00 55
1288.09 55
1288.17 54
1288.25 53
1288.33 50
1288.41 48
1288.50 45
1288.58 43
1288.66 41
1288.74 39
1288.83 38
1288.91 37
1288.99 36
1289.07 37
1289.16 37
1289.24 39
1289.32 41
1289.40 43
1289.48 45
1289.57 46
1289.65 47
1289.73 47
1289.81 46
1289.90 44
1289.98 42
1290.06 39
1290.14 37
1290.23 35
1290.31 33
1290.39 31
1290.47 30
1290.55 29
1290.64 28
1290.72 28
1290.80 29
1290.88 29
1290.97 31
1291.05 32
1291.13 34
1291.21 36
1291.30 36
1291.38 36
1291.46 36
1291.54 34
1291.63 32
1291.71 30
1291.79 28
1291.87 26
1291.96 26
1292.04 26
1292.12 27
1292.20 29
1292.28 30
1292.37 32
1292.45 34
1292.53 35
1292.61 37
1292.70 39
1292.78 41
1292.86 43
1292.94 46
1293.03 48
1293.11 49
1293.19 50
1293.27 50
1293.36 50
1293.44 49
1293.52 47
1293.60 44
1293.69 41
1293.77 37
1293.85 33
1293.93 28
1294.02 25
1294.10 23
1294.18 22
1294.26 23
1294.35 24
1294.43 27
1294.51 29
1294.59 31
1294.68 33
1294.76 34
1294.84 33
1294.92 32
1295.01 30
1295.09 27
1295.17 24
1295.25 20
1295.34 17
1295.42 14
1295.50 12
1295.58 11
1295.67 11
1295.75 11
1295.83 12
1295.91 14
1296.00 14
1296.08 15
1296.16 14
1296.24 13
1296.33 12
1296.41 10
1296.49 8
1296.57 7
1296.66 6
1296.74 6
1296.82 6
1296.90 6
1296.99 7
1297.07 8
1297.15 9
1297.23 9
1297.32 10
1297.40 9
1297.48 9
1297.56 8
1297.65 6
1297.73 5
1297.81 4
1297.89 2
1297.98 1
1298.06 0
1298.14 0
1298.22 0
1298.31 0
1298.39 0
1298.47 0
1298.56 0
1298.64 0
1298.72 0
1298.80 2
1298.89 5
1298.97 8
1299.05 10
1299.13 11
1299.22 12
1299.30 12
1299.38 11
1299.46 10
1299.55 10
1299.63 10
1299.71 10
1299.79 12
1299.88 13
1299.96 15
1300.04 15
1300.13 15
1300.21 14
1300.29 12
1300.37 10
1300.46 9
1300.54 8
1300.62 9
1300.70 11
1300.79 13
1300.87 17
1300.95 20
1301.03 23
1301.12 25
1301.20 27
1301.28 28
1301.37 29
1301.45 28
1301.53 28
1301.61 28
1301.70 28
1301.78 28
1301.86 28
1301.94 28
1302.03 28
1302.11 27
1302.19 25
1302.28 22
1302.36 19
1302.44 15
1302.52 13
1302.61 11
1302.69 11
1302.77 12
1302.85 15
1302.94 18
1303.02 22
1303.10 26
1303.19 28
1303.27 29
1303.35 28
1303.43 26
1303.52 22
1303.60 18
1303.68 15
1303.76 13
1303.85 13
1303.93 14
1304.01 17
1304.10 22
1304.18 26
1304.26 30
1304.34 34
1304.43 36
1304.51 38
1304.59 39
1304.68 40
1304.76 40
1304.84 41
1304.92 41
1305.01 41
1305.09 40
1305.17 39
1305.25 37
1305.34 34
1305.42 30
1305.50 26
1305.59 22
1305.67 19
1305.75 16
1305.83 14
1305.92 13
1306.00 13
1306.08 14
1306.17 15
1306.25 16
1306.33 17
1306.41 17
1306.50 16
1306.58 14
1306.66 13
1306.75 11
1306.83 10
1306.91 9
1306.99 8
1307.08 8
1307.16 9
1307.24 10
1307.33 11
1307.41 13
1307.49 16
1307.57 19
1307.66 22
1307.74 25
1307.82 27
1307.91 28
1307.99 28
1308.07 27
1308.15 25
1308.24 22
1308.32 20
1308.40 18
1308.49 17
1308.57 16
1308.65 16
1308.74 17
1308.82 19
1308.90 21
1308.98 22
1309.07 24
1309.15 26
1309.23 28
1309.32 30
1309.40 32
1309.48 34
1309.56 35
1309.65 37
1309.73 38
1309.81 37
1309.90 35
1309.98 32
1310.06 27
1310.15 22
1310.23 17
1310.31 13
1310.39 10
1310.48 10
1310.56 11
1310.64 13
1310.73 16
1310.81 19
1310.89 21
1310.98 22
1311.06 23
1311.14 23
1311.22 22
1311.31 22
1311.39 21
1311.47 21
1311.56 20
1311.64 20
1311.72 19
1311.81 17
1311.89 15
1311.97 14
1312.05 12
1312.14 11
1312.22 10
1312.30 10
1312.39 10
1312.47 10
1312.55 11
1312.64 11
1312.72 11
1312.80 11
1312.89 10
1312.97 9
1313.05 8
1313.13 7
1313.22 8
1313.30 8
1313.38 10
1313.47 11
1313.55 13
1313.63 14
1313.72 14
1313.80 14
1313.88 14
1313.97 13
1314.05 13
1314.13 14
1314.21 15
1314.30 17
1314.38 19
1314.46 22
1314.55 24
1314.63 24
1314.71 24
1314.80 22
1314.88 20
1314.96 17
1315.05 15
1315.13 12
1315.21 10
1315.29 9
1315.38 9
1315.46 8
1315.54 8
1315.63 9
1315.71 10
1315.79 11
1315.88 13
1315.96 16
1316.04 18
1316.13 19
1316.21 20
1316.29 20
1316.38 20
1316.46 18
1316.54 17
1316.63 16
1316.71 16
1316.79 16
1316.88 17
1316.96 19
1317.04 21
1317.12 23
1317.21 25
1317.29 26
1317.37 26
1317.46 27
1317.54 26
1317.62 26
1317.71 26
1317.79 26
1317.87 26
1317.96 26
1318.04 25
1318.12 25
1318.21 23
1318.29 22
1318.37 21
1318.46 20
1318.54 19
1318.62 18
1318.71 18
1318.79 18
1318.87 18
1318.96 18
1319.04 17
1319.12 16
1319.21 15
1319.29 14
1319.37 13
1319.46 11
1319.54 10
1319.62 9
1319.70 7
1319.79 6
1319.87 4
1319.95 3
1320.04 1
1320.12 0
1320.20 0
1320.29 0
1320.37 0
1320.45 0
1320.54 0
1320.62 0
1320.70 0
1320.79 2
1320.87 6
1320.95 9
1321.04 12
1321.12 15
1321.20 17
1321.29 19
1321.37 21
1321.45 22
1321.54 24
1321.62 25
1321.70 27
1321.79 28
1321.87 30
1321.95 31
1322.04 32
1322.12 33
1322.20 33
1322.29 34
1322.37 34
1322.45 35
1322.54 36
1322.62 39
1322.70 42
1322.79 46
1322.87 51
1322.95 55
1323.04 59
1323.12 62
1323.20 64
1323.29 66
1323.37 68
1323.45 69
1323.54 72
1323.62 74
1323.71 78
1323.79 82
1323.87 87
1323.96 93
1324.04 100
1324.12 108
1324.21 116
1324.29 124
1324.37 130
1324.46 134
1324.54 137
1324.62 138
1324.71 137
1324.79 137
1324.87 136
1324.96 136
1325.04 136
1325.12 136
1325.21 136
1325.29 137
1325.37 137
1325.46 137
1325.54 136
1325.62 135
1325.71 132
1325.79 127
1325.87 120
1325.96 112
1326.04 104
1326.12 95
1326.21 86
1326.29 79
1326.38 73
1326.46 69
1326.54 66
1326.63 65
1326.71 65
1326.79 66
1326.88 67
1326.96 68
1327.04 68
1327.13 67
1327.21 66
1327.29 64
1327.38 61
1327.46 59
1327.54 56
1327.63 54
1327.71 51
1327.79 49
1327.88 46
1327.96 43
1328.05 40
1328.13 38
1328.21 35
1328.30 33
1328.38 32
1328.46 32
1328.55 31
1328.63 31
1328.71 30
1328.80 29
1328.88 28
1328.96 27
1329.05 27
1329.13 26
1329.22 26
1329.30 26
1329.38 26
1329.47 28
1329.55 30
1329.63 33
1329.72 36
1329.80 40
1329.88 43
1329.97 45
1330.05 47
1330.13 48
1330.22 49
1330.30 50
1330.39 52
1330.47 54
1330.55 57
1330.64 60
1330.72 62
1330.80 63
1330.89 62
1330.97 61
1331.05 58
1331.14 54
1331.22 50
1331.31 47
1331.39 45
1331.47 44
1331.56 45
1331.64 47
1331.72 50
1331.81 54
1331.89 57
1331.97 61
1332.06 65
1332.14 68
1332.23 71
1332.31 73
1332.39 74
1332.48 74
1332.56 73
1332.64 69
1332.73 65
1332.81 59
1332.90 54
1332.98 50
1333.06 48
1333.15 47
1333.23 48
1333.31 48
1333.40 49
1333.48 48
1333.56 46
1333.65 43
1333.73 40
1333.82 36
1333.90 33
1333.98 30
1334.07 28
1334.15 27
1334.23 26
1334.32 25
1334.40 24
1334.49 22
1334.57 21
1334.65 19
1334.74 17
1334.82 14
1334.90 13
1334.99 12
1335.07 13
1335.16 15
1335.24 19
1335.32 23
1335.41 27
1335.49 30
1335.57 32
1335.66 32
1335.74 32
1335.83 30
1335.91 28
1335.99 26
1336.08 25
1336.16 25
1336.24 25
1336.33 26
1336.41 28
1336.50 29
1336.58 30
1336.66 31
1336.75 31
1336.83 32
1336.92 32
1337.00 32
1337.08 32
1337.17 32
1337.25 32
1337.33 33
1337.42 33
1337.50 33
1337.59 33
1337.67 34
1337.75 34
1337.84 33
1337.92 33
1338.01 31
1338.09 29
1338.17 27
1338.26 25
1338.34 23
1338.42 23
1338.51 24
1338.59 26
1338.68 30
1338.76 33
1338.84 36
1338.93 38
1339.01 38
1339.10 37
1339.18 34
1339.26 30
1339.35 26
1339.43 22
1339.51 19
1339.60 16
1339.68 14
1339.77 13
1339.85 13
1339.93 12
1340.02 12
1340.10 12
1340.19 12
1340.27 12
1340.35 12
1340.44 11
1340.52 10
1340.61 9
1340.69 9
1340.77 8
1340.86 9
1340.94 10
1341.03 12
1341.11 14
1341.19 16
1341.28 17
1341.36 18
1341.45 17
1341.53 17
1341.61 15
1341.70 15
1341.78 15
1341.87 15
1341.95 17
1342.03 19
1342.12 22
1342.20 23
1342.29 25
1342.37 25
1342.45 23
1342.54 22
1342.62 20
1342.70 18
1342.79 17
1342.87 16
1342.96 16
1343.04 17
1343.13 18
1343.21 19
1343.29 21
1343.38 22
1343.46 23
1343.55 24
1343.63 25
1343.71 26
1343.80 27
1343.88 29
1343.97 30
1344.05 31
1344.13 32
1344.22 33
1344.30 33
1344.39 33
1344.47 33
1344.55 33
1344.64 33
1344.72 33
1344.81 34
1344.89 34
1344.97 35
1345.06 36
1345.14 38
1345.23 39
1345.31 42
1345.39 44
1345.48 48
1345.56 52
1345.65 56
1345.73 61
1345.81 66
1345.90 71
1345.98 75
1346.07 79
1346.15 82
1346.24 86
1346.32 91
1346.40 97
1346.49 107
1346.57 119
1346.66 134
1346.74 150
1346.82 167
1346.91 184
1346.99 199
1347.08 210
1347.16 218
1347.24 223
1347.33 223
1347.41 219
1347.50 213
1347.58 205
1347.67 196
1347.75 188
1347.83 182
1347.92 177
1348.00 174
1348.09 173
1348.17 173
1348.25 172
1348.34 172
1348.42 171
1348.51 170
1348.59 169
1348.68 169
1348.76 168
1348.84 168
1348.93 168
1349.01 167
1349.10 166
1349.18 163
1349.26 159
1349.35 154
1349.43 147
1349.52 139
1349.60 131
1349.69 122
1349.77 112
1349.85 102
1349.94 93
1350.02 85
1350.11 77
1350.19 70
1350.28 64
1350.36 59
1350.44 53
1350.53 47
1350.61 41
1350.70 35
1350.78 29
1350.87 25
1350.95 23
1351.03 24
1351.12 26
1351.20 31
1351.29 37
1351.37 43
1351.46 47
1351.54 50
1351.62 51
1351.71 50
1351.79 48
1351.88 46
1351.96 43
1352.05 40
1352.13 37
1352.21 35
1352.30 32
1352.38 30
1352.47 29
1352.55 28
1352.64 27
1352.72 27
1352.80 27
1352.89 26
1352.97 24
1353.06 22
1353.14 19
1353.23 17
1353.31 14
1353.39 11
1353.48 9
1353.56 7
1353.65 6
1353.73 4
1353.82 3
1353.90 2
1353.98 2
1354.07 2
1354.15 2
1354.24 3
1354.32 4
1354.41 6
1354.49 8
1354.57 11
1354.66 13
1354.74 15
1354.83 16
1354.91 17
1355.00 17
1355.08 15
1355.17 13
1355.25 10
1355.33 7
1355.42 3
1355.50 0
1355.59 0
1355.67 0
1355.76 0
1355.84 0
1355.93 0
1356.01 0
1356.09 0
1356.18 0
1356.26 3
1356.35 6
1356.43 8
1356.52 11
1356.60 13
1356.68 16
1356.77 20
1356.85 24
1356.94 29
1357.02 35
1357.11 39
1357.19 44
1357.28 47
1357.36 49
1357.44 50
1357.53 50
1357.61 51
1357.70 51
1357.78 51
1357.87 51
1357.95 51
1358.04 50
1358.12 49
1358.21 47
1358.29 45
1358.37 42
1358.46 39
1358.54 37
1358.63 34
1358.71 31
1358.80 29
1358.88 28
1358.97 28
1359.05 28
1359.13 30
1359.22 33
1359.30 36
1359.39 39
1359.47 43
1359.56 47
1359.64 51
1359.73 54
1359.81 55
1359.90 57
1359.98 57
1360.06 57
1360.15 58
1360.23 59
1360.32 62
1360.40 68
1360.49 75
1360.57 83
1360.66 92
1360.74 100
1360.83 107
1360.91 112
1360.99 115
1361.08 116
1361.16 114
1361.25 112
1361.33 108
1361.42 105
1361.50 101
1361.59 98
1361.67 95
1361.76 93
1361.84 91
1361.92 89
1362.01 88
1362.09 88
1362.18 90
1362.26 92
1362.35 95
1362.43 97
1362.52 98
1362.60 97
1362.69 93
1362.77 88
1362.86 81
1362.94 73
1363.02 66
1363.11 59
1363.19 55
1363.28 52
1363.36 52
1363.45 52
1363.53 54
1363.62 55
1363.70 55
1363.79 54
1363.87 52
1363.96 49
1364.04 45
1364.13 41
1364.21 37
1364.29 34
1364.38 31
1364.46 28
1364.55 26
1364.63 25
1364.72 24
1364.80 24
1364.89 24
1364.97 25
1365.06 26
1365.14 28
1365.23 30
1365.31 32
1365.40 33
1365.48 33
1365.57 32
1365.65 29
1365.73 27
1365.82 23
1365.90 20
1365.99 17
1366.07 14
1366.16 12
1366.24 11
1366.33 10
1366.41 9
1366.50 8
1366.58 7
1366.67 6
1366.75 5
1366.84 5
1366.92 5
1367.01 6
1367.09 8
1367.18 10
1367.26 12
1367.34 13
1367.43 14
1367.51 15
1367.60 15
1367.68 15
1367.77 14
1367.85 14
1367.94 14
1368.02 13
1368.11 12
1368.19 11
1368.28 10
1368.36 9
1368.45 9
1368.53 9
1368.62 9
1368.70 9
1368.79 9
1368.87 8
1368.96 7
1369.04 6
1369.13 5
1369.21 5
1369.29 5
1369.38 5
1369.46 6
1369.55 6
1369.63 6
1369.72 5
1369.80 4
1369.89 3
1369.97 1
1370.06 0
1370.14 0
1370.23 0
1370.31 0
1370.40 0
1370.48 0
1370.57 0
1370.65 0
1370.74 1
1370.82 2
1370.91 2
1370.99 3
1371.08 3
1371.16 3
1371.25 2
1371.33 2
1371.42 1
1371.50 1
1371.59 0
1371.67 0
1371.76 0
1371.84 0
1371.93 0
1372.01 0
1372.10 1
1372.18 2
1372.27 3
1372.35 4
1372.44 5
1372.52 6
1372.61 7
1372.69 7
1372.78 8
1372.86 8
1372.94 9
1373.03 10
1373.11 11
1373.20 13
1373.28 15
1373.37 17
1373.45 20
1373.54 24
1373.62 29
1373.71 34
1373.79 39
1373.88 44
1373.96 48
1374.05 51
1374.13 53
1374.22 54
1374.30 56
1374.39 58
1374.47 61
1374.56 65
1374.64 71
1374.73 79
1374.81 89
1374.90 99
1374.98 110
1375.07 121
1375.15 130
1375.24 138
1375.32 145
1375.41 149
1375.49 151
1375.58 152
1375.66 153
1375.75 153
1375.83 153
1375.92 153
1376.00 154
1376.09 155
1376.17 158
1376.26 161
1376.34 164
1376.43 167
1376.51 169
1376.60 169
1376.68 168
1376.77 165
1376.85 161
1376.94 156
1377.03 152
1377.11 148
1377.20 144
1377.28 140
1377.37 135
1377.45 130
1377.54 123
1377.62 116
1377.71 109
1377.79 102
1377.88 97
1377.96 92
1378.05 88
1378.13 86
1378.22 84
1378.30 83
1378.39 82
1378.47 81
1378.56 80
1378.64 78
1378.73 76
1378.81 74
1378.90 71
1378.98 69
1379.07 67
1379.15 64
1379.24 62
1379.32 59
1379.41 56
1379.49 53
1379.58 49
1379.66 45
1379.75 41
1379.83 37
1379.92 32
1380.00 28
1380.09 24
1380.17 21
1380.26 19
1380.34 17
1380.43 17
1380.51 18
1380.60 21
1380.69 24
1380.77 26
1380.86 29
1380.94 30
1381.03 31
1381.11 30
1381.20 29
1381.28 27
1381.37 26
1381.45 26
1381.54 26
1381.62 27
1381.71 28
1381.79 30
1381.88 32
1381.96 34
1382.05 35
1382.13 36
1382.22 36
1382.30 36
1382.39 35
1382.47 34
1382.56 33
1382.65 32
1382.73 31
1382.82 30
1382.90 30
1382.99 31
1383.07 32
1383.16 33
1383.24 34
1383.33 35
1383.41 35
1383.50 34
1383.58 33
1383.67 32
1383.75 30
1383.84 27
1383.92 25
1384.01 23
1384.09 22
1384.18 22
1384.27 23
1384.35 24
1384.44 26
1384.52 27
1384.61 28
1384.69 29
1384.78 28
1384.86 27
1384.95 25
1385.03 23
1385.12 21
1385.20 19
1385.29 18
1385.37 17
1385.46 16
1385.54 16
1385.63 16
1385.72 16
1385.80 17
1385.89 18
1385.97 19
1386.06 20
1386.14 21
1386.23 23
1386.31 24
1386.40 24
1386.48 25
1386.57 25
1386.65 24
1386.74 24
1386.83 22
1386.91 21
1387.00 19
1387.08 16
1387.17 14
1387.25 11
1387.34 9
1387.42 8
1387.51 7
1387.59 7
1387.68 7
1387.76 7
1387.85 8
1387.94 8
1388.02 9
1388.11 10
1388.19 12
1388.28 14
1388.36 16
1388.45 18
1388.53 20
1388.62 22
1388.70 24
1388.79 26
1388.87 28
1388.96 30
1389.05 33
1389.13 35
1389.22 37
1389.30 39
1389.39 41
1389.47 43
1389.56 44
1389.64 44
1389.73 43
1389.81 41
1389.90 39
1389.99 35
1390.07 31
1390.16 26
1390.24 22
1390.33 19
1390.41 17
1390.50 16
1390.58 16
1390.67 16
1390.75 17
1390.84 18
1390.93 19
1391.01 20
1391.10 21
1391.18 22
1391.27 22
1391.35 22
1391.44 22
1391.52 22
1391.61 21
1391.70 19
1391.78 17
1391.87 15
1391.95 13
1392.04 11
1392.12 10
1392.21 9
1392.29 9
1392.38 10
1392.47 11
1392.55 13
1392.64 14
1392.72 16
1392.81 17
1392.89 18
1392.98 19
1393.06 19
1393.15 18
1393.24 17
1393.32 15
1393.41 13
1393.49 11
1393.58 10
1393.66 10
1393.75 11
1393.83 14
1393.92 16
1394.01 19
1394.09 21
1394.18 22
1394.26 21
1394.35 20
1394.43 19
1394.52 18
1394.60 17
1394.69 17
1394.78 17
1394.86 17
1394.95 17
1395.03 16
1395.12 15
1395.20 14
1395.29 15
1395.38 16
1395.46 17
1395.55 20
1395.63 23
1395.72 26
1395.80 29
1395.89 31
1395.97 31
1396.06 31
1396.15 30
1396.23 29
1396.32 27
1396.40 26
1396.49 26
1396.57 26
1396.66 27
1396.75 28
1396.83 29
1396.92 30
1397.00 29
1397.09 28
1397.17 26
1397.26 23
1397.35 20
1397.43 17
1397.52 14
1397.60 12
1397.69 12
1397.77 12
1397.86 12
1397.95 13
1398.03 14
1398.12 14
1398.20 13
1398.29 11
1398.37 9
1398.46 7
1398.55 5
1398.63 3
1398.72 1
1398.80 0
1398.89 0
1398.97 0
1399.06 0
1399.15 0
1399.23 0
1399.32 0
1399.40 0
1399.49 0
1399.57 0
1399.66 1
1399.75 1
1399.83 2
1399.92 3
1400.00 4
1400.09 5
1400.17 6
1400.26 8
1400.35 10
1400.43 11
1400.52 13
1400.60 14
1400.69 14
1400.78 14
1400.86 13
1400.95 11
1401.03 10
1401.12 9
1401.20 10
1401.29 11
1401.38 14
1401.46 16
1401.55 19
1401.63 21
1401.72 22
1401.80 22
1401.89 21
1401.98 19
1402.06 17
1402.15 14
1402.23 12
1402.32 10
1402.41 9
1402.49 9
1402.58 9
1402.66 10
1402.75 11
1402.83 13
1402.92 15
1403.01 17
1403.09 19
1403.18 21
1403.26 22
1403.35 23
1403.44 22
1403.52 22
1403.61 21
1403.69 19
1403.78 18
1403.87 16
1403.95 15
1404.04 15
1404.12 14
1404.21 15
1404.29 15
1404.38 16
1404.47 16
1404.55 16
1404.64 16
1404.72 16
1404.81 15
1404.90 13
1404.98 12
1405.07 11
1405.15 11
1405.24 12
1405.33 14
1405.41 18
1405.50 22
1405.58 28
1405.67 34
1405.76 40
1405.84 45
1405.93 48
1406.01 50
1406.10 50
1406.19 48
1406.27 46
1406.36 43
1406.44 40
1406.53 38
1406.62 37
1406.70 36
1406.79 36
1406.87 36
1406.96 36
1407.05 35
1407.13 35
1407.22 35
1407.30 34
1407.39 33
1407.48 33
1407.56 32
1407.65 32
1407.73 32
1407.82 34
1407.91 36
1407.99 39
1408.08 43
1408.16 47
1408.25 50
1408.34 53
1408.42 54
1408.51 54
1408.59 52
1408.68 50
1408.77 48
1408.85 46
1408.94 44
1409.02 43
1409.11 43
1409.20 44
1409.28 45
1409.37 45
1409.45 46
1409.54 46
1409.63 45
1409.71 44
1409.80 43
1409.88 42
1409.97 41
1410.06 40
1410.14 40
1410.23 39
1410.31 39
1410.40 39
1410.49 38
1410.57 37
1410.66 36
1410.75 35
1410.83 33
1410.92 32
1411.00 32
1411.09 32
1411.18 33
1411.26 35
1411.35 38
1411.43 41
1411.52 43
1411.61 45
1411.69 46
1411.78 46
1411.86 45
1411.95 44
1412.04 42
1412.12 40
1412.21 37
1412.30 34
1412.38 31
1412.47 28
1412.55 26
1412.64 24
1412.73 23
1412.81 23
1412.90 23
1412.98 23
1413.07 23
1413.16 23
1413.24 23
1413.33 23
1413.42 23
1413.50 23
1413.59 23
1413.67 24
1413.76 24
1413.85 24
1413.93 24
1414.02 24
1414.11 24
1414.19 24
1414.28 23
1414.36 23
1414.45 23
1414.54 24
1414.62 25
1414.71 26
1414.79 28
1414.88 31
1414.97 35
1415.05 38
1415.14 41
1415.23 43
1415.31 45
1415.40 45
1415.48 45
1415.57 44
1415.66 44
1415.74 44
1415.83 44
1415.92 44
1416.00 43
1416.09 41
1416.17 38
1416.26 33
1416.35 27
1416.43 22
1416.52 16
1416.61 11
1416.69 7
1416.78 4
1416.87 2
1416.95 1
1417.04 0
1417.12 1
1417.21 2
1417.30 5
1417.38 9
1417.47 13
1417.56 17
1417.64 20
1417.73 22
1417.81 22
1417.90 22
1417.99 21
1418.07 21
1418.16 20
1418.25 21
1418.33 22
1418.42 23
1418.50 24
1418.59 25
1418.68 25
1418.76 23
1418.85 21
1418.94 18
1419.02 15
1419.11 11
1419.20 8
1419.28 5
1419.37 5
1419.45 5
1419.54 8
1419.63 12
1419.71 17
1419.80 22
1419.89 27
1419.97 32
1420.06 35
1420.15 38
1420.23 39
1420.32 39
1420.41 38
1420.49 37
1420.58 35
1420.66 32
1420.75 30
1420.84 28
1420.92 27
1421.01 26
1421.10 27
1421.18 28
1421.27 29
1421.36 31
1421.44 32
1421.53 33
1421.61 33
1421.70 33
1421.79 32
1421.87 32
1421.96 31
1422.05 30
1422.13 28
1422.22 26
1422.31 25
1422.39 24
1422.48 23
1422.57 24
1422.65 26
1422.74 29
1422.83 32
1422.91 35
1423.00 36
1423.08 36
1423.17 35
1423.26 33
1423.34 30
1423.43 27
1423.52 23
1423.60 20
1423.69 16
1423.78 13
1423.86 11
1423.95 11
1424.04 12
1424.12 16
1424.21 21
1424.30 27
1424.38 32
1424.47 36
1424.56 39
1424.64 40
1424.73 40
1424.81 39
1424.90 38
1424.99 37
1425.07 36
1425.16 34
1425.25 32
1425.33 30
1425.42 27
1425.51 24
1425.59 22
1425.68 19
1425.77 17
1425.85 16
1425.94 15
1426.03 14
1426.11 14
1426.20 14
1426.29 14
1426.37 15
1426.46 15
1426.55 15
1426.63 15
1426.72 15
1426.81 15
1426.89 16
1426.98 18
1427.07 20
1427.15 23
1427.24 26
1427.33 29
1427.41 31
1427.50 32
1427.59 32
1427.67 31
1427.76 29
1427.84 25
1427.93 21
1428.02 17
1428.10 13
1428.19 10
1428.28 7
1428.36 6
1428.45 5
1428.54 5
1428.62 6
1428.71 7
1428.80 9
1428.88 10
1428.97 10
1429.06 11
1429.14 11
1429.23 11
1429.32 11
1429.40 11
1429.49 11
1429.58 10
1429.66 9
1429.75 8
1429.84 7
1429.92 5
1430.01 4
1430.10 2
1430.18 0
1430.27 0
1430.36 0
1430.44 0
1430.53 0
1430.62 0
1430.70 0
1430.79 0
1430.88 0
1430.96 4
1431.05 8
1431.14 12
1431.23 16
1431.31 20
1431.40 23
1431.49 26
1431.57 29
1431.66 31
1431.75 33
1431.83 35
1431.92 37
1432.01 40
1432.09 43
1432.18 47
1432.27 51
1432.35 54
1432.44 57
1432.53 58
1432.61 57
1432.70 55
1432.79 52
1432.87 49
1432.96 46
1433.05 44
1433.13 43
1433.22 41
1433.31 40
1433.39 38
1433.48 36
1433.57 34
1433.65 31
1433.74 29
1433.83 27
1433.91 26
1434.00 26
1434.09 26
1434.18 28
1434.26 29
1434.35 31
1434.44 32
1434.52 33
1434.61 33
1434.70 32
1434.78 31
1434.87 30
1434.96 28
1435.04 27
1435.13 26
1435.22 26
1435.30 26
1435.39 26
1435.48 27
1435.56 29
1435.65 30
1435.74 31
1435.83 31
1435.91 30
1436.00 29
1436.09 27
1436.17 25
1436.26 23
1436.35 22
1436.43 22
1436.52 24
1436.61 26
1436.69 29
1436.78 32
1436.87 34
1436.95 35
1437.04 34
1437.13 33
1437.22 30
1437.30 28
1437.39 26
1437.48 25
1437.56 25
1437.65 26
1437.74 27
1437.82 29
1437.91 29
1438.00 29
1438.08 28
1438.17 27
1438.26 25
1438.35 23
1438.43 21
1438.52 21
1438.61 21
1438.69 23
1438.78 26
1438.87 28
1438.95 32
1439.04 35
1439.13 37
1439.22 40
1439.30 43
1439.39 45
1439.48 48
1439.56 50
1439.65 52
1439.74 53
1439.82 53
1439.91 52
1440.00 50
1440.08 48
1440.17 45
1440.26 42
1440.35 40
1440.43 39
1440.52 37
1440.61 36
1440.69 34
1440.78 32
1440.87 30
1440.95 27
1441.04 24
1441.13 21
1441.22 19
1441.30 17
1441.39 16
1441.48 16
1441.56 16
1441.65 16
1441.74 17
1441.83 18
1441.91 20
1442.00 22
1442.09 26
1442.17 29
1442.26 33
1442.35 37
1442.43 38
1442.52 37
1442.61 35
1442.70 30
1442.78 26
1442.87 22
1442.96 19
1443.04 18
1443.13 19
1443.22 21
1443.31 24
1443.39 26
1443.48 27
1443.57 28
1443.65 29
1443.74 29
1443.83 29
1443.92 30
1444.00 31
1444.09 31
1444.18 32
1444.26 32
1444.35 32
1444.44 31
1444.52 30
1444.61 30
1444.70 31
1444.79 32
1444.87 35
1444.96 39
1445.05 42
1445.13 46
1445.22 50
1445.31 53
1445.40 57
1445.48 61
1445.57 67
1445.66 73
1445.74 81
1445.83 89
1445.92 97
1446.01 105
1446.09 113
1446.18 121
1446.27 128
1446.36 137
1446.44 147
1446.53 159
1446.62 174
1446.70 193
1446.79 215
1446.88 240
1446.97 266
1447.05 294
1447.14 320
1447.23 344
1447.31 364
1447.40 379
1447.49 391
1447.58 398
1447.66 404
1447.75 410
1447.84 417
1447.92 426
1448.01 437
1448.10 452
1448.19 467
1448.27 483
1448.36 497
1448.45 507
1448.54 511
1448.62 506
1448.71 494
1448.80 474
1448.88 449
1448.97 421
1449.06 393
1449.15 368
1449.23 347
1449.32 332
1449.41 320
1449.50 312
1449.58 306
1449.67 298
1449.76 290
1449.84 280
1449.93 268
1450.02 256
1450.11 243
1450.19 230
1450.28 216
1450.37 202
1450.46 186
1450.54 170
1450.63 152
1450.72 134
1450.80 116
1450.89 99
1450.98 83
1451.07 71
1451.15 60
1451.24 52
1451.33 46
1451.42 43
1451.50 41
1451.59 40
1451.68 41
1451.77 42
1451.85 42
1451.94 42
1452.03 41
1452.11 38
1452.20 35
1452.29 31
1452.38 27
1452.46 24
1452.55 21
1452.64 18
1452.73 17
1452.81 16
1452.90 15
1452.99 14
1453.08 12
1453.16 11
1453.25 9
1453.34 8
1453.43 8
1453.51 8
1453.60 10
1453.69 14
1453.78 19
1453.86 25
1453.95 32
1454.04 39
1454.12 46
1454.21 53
1454.30 58
1454.39 61
1454.47 61
1454.56 60
1454.65 57
1454.74 52
1454.82 47
1454.91 43
1455.00 40
1455.09 39
1455.17 39
1455.26 41
1455.35 43
1455.44 45
1455.52 47
1455.61 48
1455.70 49
1455.79 50
1455.87 50
1455.96 49
1456.05 49
1456.14 47
1456.22 45
1456.31 42
1456.40 39
1456.49 34
1456.57 29
1456.66 23
1456.75 17
1456.84 13
1456.92 10
1457.01 9
1457.10 11
1457.19 14
1457.27 19
1457.36 25
1457.45 31
1457.54 36
1457.62 40
1457.71 42
1457.80 42
1457.89 40
1457.97 37
1458.06 34
1458.15 30
1458.24 27
1458.32 24
1458.41 22
1458.50 20
1458.59 17
1458.67 14
1458.76 12
1458.85 11
1458.94 11
1459.02 13
1459.11 17
1459.20 24
1459.29 31
1459.37 39
1459.46 45
1459.55 49
1459.64 51
1459.72 50
1459.81 47
1459.90 43
1459.99 39
1460.08 36
1460.16 33
1460.25 32
1460.34 33
1460.43 35
1460.51 37
1460.60 40
1460.69 42
1460.78 44
1460.86 45
1460.95 46
1461.04 47
1461.13 49
1461.21 51
1461.30 53
1461.39 55
1461.48 57
1461.56 57
1461.65 57
1461.74 55
1461.83 53
1461.92 50
1462.00 47
1462.09 45
1462.18 42
1462.27 40
1462.35 38
1462.44 36
1462.53 34
1462.62 31
1462.70 29
1462.79 28
1462.88 27
1462.97 27
1463.06 28
1463.14 30
1463.23 32
1463.32 34
1463.41 35
1463.49 36
1463.58 36
1463.67 36
1463.76 35
1463.84 34
1463.93 33
1464.02 32
1464.11 31
1464.20 31
1464.28 32
1464.37 34
1464.46 36
1464.55 38
1464.63 40
1464.72 42
1464.81 43
1464.90 43
1464.98 42
1465.07 41
1465.16 39
1465.25 38
1465.34 36
1465.42 34
1465.51 32
1465.60 30
1465.69 27
1465.77 24
1465.86 20
1465.95 16
1466.04 12
1466.13 9
1466.21 6
1466.30 5
1466.39 4
1466.48 5
1466.56 7
1466.65 9
1466.74 10
1466.83 11
1466.92 10
1467.00 8
1467.09 5
1467.18 2
1467.27 0
1467.35 0
1467.44 0
1467.53 0
1467.62 2
1467.71 4
1467.79 6
1467.88 7
1467.97 7
1468.06 6
1468.15 3
1468.23 1
1468.32 0
1468.41 0
1468.50 0
1468.58 0
1468.67 0
1468.76 2
1468.85 3
1468.94 3
1469.02 2
1469.11 0
1469.20 0
1469.29 0
1469.38 0
1469.46 2
1469.55 5
1469.64 10
1469.73 14
1469.81 18
1469.90 21
1469.99 24
1470.08 26
1470.17 27
1470.25 28
1470.34 29
1470.43 29
1470.52 28
1470.61 29
1470.69 29
1470.78 30
1470.87 31
1470.96 33
1471.05 35
1471.13 37
1471.22 38
1471.31 40
1471.40 40
1471.48 41
1471.57 42
1471.66 43
1471.75 43
1471.84 43
1471.92 43
1472.01 42
1472.10 39
1472.19 36
1472.28 31
1472.36 26
1472.45 22
1472.54 18
1472.63 15
1472.72 13
1472.80 12
1472.89 13
1472.98 14
1473.07 16
1473.16 19
1473.24 22
1473.33 25
1473.42 29
1473.51 32
1473.60 34
1473.68 36
1473.77 37
1473.86 37
1473.95 37
1474.04 36
1474.12 36
1474.21 35
1474.30 34
1474.39 33
1474.48 33
1474.56 33
1474.65 34
1474.74 36
1474.83 39
1474.92 42
1475.00 45
1475.09 48
1475.18 50
1475.27 52
1475.36 54
1475.44 57
1475.53 59
1475.62 62
1475.71 65
1475.80 66
1475.89 67
1475.97 66
1476.06 63
1476.15 59
1476.24 55
1476.33 50
1476.41 46
1476.50 42
1476.59 39
1476.68 37
1476.77 37
1476.85 37
1476.94 39
1477.03 42
1477.12 46
1477.21 49
1477.29 52
1477.38 54
1477.47 55
1477.56 55
1477.65 56
1477.74 57
1477.82 58
1477.91 60
1478.00 62
1478.09 64
1478.18 64
1478.26 64
1478.35 63
1478.44 61
1478.53 60
1478.62 59
1478.70 59
1478.79 59
1478.88 59
1478.97 57
1479.06 55
1479.15 51
1479.23 47
1479.32 42
1479.41 38
1479.50 35
1479.59 34
1479.67 33
1479.76 34
1479.85 34
1479.94 35
1480.03 36
1480.12 36
1480.20 34
1480.29 33
1480.38 30
1480.47 28
1480.56 26
1480.64 25
1480.73 26
1480.82 29
1480.91 32
1481.00 36
1481.09 39
1481.17 41
1481.26 41
1481.35 39
1481.44 36
1481.53 32
1481.62 28
1481.70 25
1481.79 24
1481.88 23
1481.97 23
1482.06 23
1482.14 22
1482.23 20
1482.32 19
1482.41 17
1482.50 15
1482.59 14
1482.67 14
1482.76 15
1482.85 17
1482.94 19
1483.03 22
1483.12 25
1483.20 28
1483.29 31
1483.38 35
1483.47 40
1483.56 45
1483.65 50
1483.73 56
1483.82 61
1483.91 65
1484.00 68
1484.09 69
1484.18 70
1484.26 70
1484.35 72
1484.44 74
1484.53 79
1484.62 86
1484.71 96
1484.79 106
1484.88 118
1484.97 130
1485.06 143
1485.15 155
1485.24 167
1485.32 178
1485.41 189
1485.50 200
1485.59 212
1485.68 222
1485.77 232
1485.85 241
1485.94 248
1486.03 253
1486.12 256
1486.21 256
1486.30 255
1486.38 251
1486.47 246
1486.56 241
1486.65 236
1486.74 232
1486.83 228
1486.91 224
1487.00 220
1487.09 216
1487.18 210
1487.27 202
1487.36 192
1487.44 181
1487.53 169
1487.62 156
1487.71 143
1487.80 131
1487.89 119
1487.98 109
1488.06 100
1488.15 92
1488.24 86
1488.33 80
1488.42 75
1488.51 70
1488.59 67
1488.68 63
1488.77 61
1488.86 59
1488.95 58
1489.04 58
1489.12 59
1489.21 62
1489.30 65
1489.39 69
1489.48 73
1489.57 76
1489.66 79
1489.74 80
1489.83 80
1489.92 79
1490.01 76
1490.10 73
1490.19 69
1490.28 64
1490.36 61
1490.45 57
1490.54 55
1490.63 54
1490.72 55
1490.81 57
1490.89 60
1490.98 62
1491.07 64
1491.16 64
1491.25 63
1491.34 59
1491.43 55
1491.51 50
1491.60 46
1491.69 43
1491.78 43
1491.87 43
1491.96 44
1492.05 44
1492.13 44
1492.22 43
1492.31 41
1492.40 38
1492.49 36
1492.58 35
1492.67 34
1492.75 35
1492.84 36
1492.93 38
1493.02 40
1493.11 43
1493.20 45
1493.29 48
1493.37 51
1493.46 53
1493.55 56
1493.64 58
1493.73 59
1493.82 60
1493.91 60
1493.99 60
1494.08 59
1494.17 57
1494.26 56
1494.35 54
1494.44 53
1494.53 53
1494.61 54
1494.70 56
1494.79 58
1494.88 61
1494.97 65
1495.06 67
1495.15 68
1495.24 66
1495.32 63
1495.41 59
1495.50 53
1495.59 48
1495.68 43
1495.77 40
1495.86 38
1495.94 38
1496.03 39
1496.12 40
1496.21 41
1496.30 43
1496.39 44
1496.48 45
1496.57 46
1496.65 47
1496.74 47
1496.83 47
1496.92 45
1497.01 43
1497.10 40
1497.19 37
1497.27 34
1497.36 32
1497.45 32
1497.54 33
1497.63 34
1497.72 36
1497.81 39
1497.90 41
1497.98 43
1498.07 45
1498.16 47
1498.25 49
1498.34 50
1498.43 51
1498.52 51
1498.61 51
1498.69 51
1498.78 52
1498.87 54
1498.96 56
1499.05 59
1499.14 61
1499.23 62
1499.32 61
1499.40 58
1499.49 53
1499.58 48
1499.67 44
1499.76 40
1499.85 39
1499.94 41
1500.03 45
1500.11 50
1500.20 54
1500.29 58
1500.38 59
1500.47 57
1500.56 54
1500.65 49
1500.74 44
1500.83 40
1500.91 37
1501.00 36
1501.09 36
1501.18 36
1501.27 36
1501.36 36
1501.45 35
1501.54 34
1501.62 31
1501.71 29
1501.80 26
1501.89 23
1501.98 20
1502.07 17
1502.16 15
1502.25 13
1502.34 13
1502.42 13
1502.51 15
1502.60 18
1502.69 22
1502.78 25
1502.87 27
1502.96 29
1503.05 30
1503.13 29
1503.22 27
1503.31 24
1503.40 20
1503.49 16
1503.58 11
1503.67 7
1503.76 4
1503.85 1
1503.94 0
1504.02 0
1504.11 0
1504.20 0
1504.29 1
1504.38 2
1504.47 3
1504.56 5
1504.65 6
1504.74 8
1504.82 10
1504.91 14
1505.00 18
1505.09 23
1505.18 28
1505.27 31
1505.36 32
1505.45 30
1505.54 26
1505.62 20
1505.71 14
1505.80 9
1505.89 5
1505.98 2
1506.07 1
1506.16 0
1506.25 0
1506.34 0
1506.43 0
1506.51 0
1506.60 0
1506.69 0
1506.78 0
1506.87 0
1506.96 2
1507.05 3
1507.14 4
1507.23 4
1507.32 3
1507.40 2
1507.49 2
1507.58 2
1507.67 2
1507.76 3
1507.85 4
1507.94 6
1508.03 8
1508.12 10
1508.21 11
1508.29 13
1508.38 15
1508.47 17
1508.56 19
1508.65 21
1508.74 22
1508.83 22
1508.92 21
1509.01 19
1509.10 18
1509.18 16
1509.27 15
1509.36 16
1509.45 17
1509.54 18
1509.63 20
1509.72 21
1509.81 22
1509.90 23
1509.99 23
1510.08 23
1510.16 24
1510.25 26
1510.34 29
1510.43 32
1510.52 35
1510.61 37
1510.70 39
1510.79 38
1510.88 36
1510.97 33
1511.06 28
1511.14 23
1511.23 18
1511.32 13
1511.41 9
1511.50 7
1511.59 7
1511.68 9
1511.77 13
1511.86 18
1511.95 24
1512.04 31
1512.13 37
1512.21 43
1512.30 49
1512.39 55
1512.48 60
1512.57 66
1512.66 71
1512.75 76
1512.84 80
1512.93 82
1513.02 83
1513.11 83
1513.20 83
1513.28 84
1513.37 86
1513.46 89
1513.55 94
1513.64 99
1513.73 104
1513.82 107
1513.91 109
1514.00 108
1514.09 106
1514.18 104
1514.27 103
1514.35 103
1514.44 105
1514.53 107
1514.62 108
1514.71 109
1514.80 108
1514.89 106
1514.98 103
1515.07 101
1515.16 99
1515.25 99
1515.34 100
1515.43 102
1515.51 104
1515.60 105
1515.69 104
1515.78 103
1515.87 101
1515.96 98
1516.05 96
1516.14 93
1516.23 91
1516.32 88
1516.41 85
1516.50 82
1516.59 78
1516.67 75
1516.76 71
1516.85 68
1516.94 65
1517.03 63
1517.12 61
1517.21 59
1517.30 57
1517.39 55
1517.48 54
1517.57 52
1517.66 50
1517.75 48
1517.84 46
1517.93 44
1518.01 41
1518.10 38
1518.19 35
1518.28 32
1518.37 30
1518.46 28
1518.55 26
1518.64 25
1518.73 24
1518.82 23
1518.91 23
1519.00 22
1519.09 23
1519.18 24
1519.27 27
1519.35 30
1519.44 33
1519.53 36
1519.62 39
1519.71 41
1519.80 42
1519.89 43
1519.98 42
1520.07 41
1520.16 38
1520.25 35
1520.34 32
1520.43 29
1520.52 27
1520.61 26
1520.70 27
1520.78 29
1520.87 32
1520.96 35
1521.05 38
1521.14 38
1521.23 38
1521.32 37
1521.41 36
1521.50 35
1521.59 35
1521.68 36
1521.77 37
1521.86 39
1521.95 41
1522.04 43
1522.13 44
1522.22 45
1522.30 46
1522.39 45
1522.48 43
1522.57 40
1522.66 35
1522.75 28
1522.84 22
1522.93 15
1523.02 10
1523.11 6
1523.20 4
1523.29 4
1523.38 5
1523.47 6
1523.56 7
1523.65 7
1523.74 5
1523.83 2
1523.92 0
1524.00 0
1524.09 0
1524.18 0
1524.27 0
1524.36 0
1524.45 0
1524.54 3
1524.63 9
1524.72 14
1524.81 19
1524.90 21
1524.99 23
1525.08 23
1525.17 23
1525.26 23
1525.35 23
1525.44 23
1525.53 23
1525.62 22
1525.71 20
1525.80 19
1525.88 17
1525.97 16
1526.06 15
1526.15 16
1526.24 17
1526.33 19
1526.42 21
1526.51 22
1526.60 24
1526.69 25
1526.78 26
1526.87 28
1526.96 30
1527.05 33
1527.14 36
1527.23 39
1527.32 42
1527.41 45
1527.50 46
1527.59 46
1527.68 44
1527.77 41
1527.86 37
1527.94 33
1528.03 30
1528.12 29
1528.21 29
1528.30 31
1528.39 34
1528.48 37
1528.57 39
1528.66 40
1528.75 40
1528.84 39
1528.93 38
1529.02 37
1529.11 39
1529.20 42
1529.29 46
1529.38 51
1529.47 56
1529.56 61
1529.65 64
1529.74 66
1529.83 66
1529.92 65
1530.01 63
1530.10 60
1530.19 57
1530.28 53
1530.37 49
1530.46 45
1530.54 42
1530.63 39
1530.72 38
1530.81 37
1530.90 38
1530.99 39
1531.08 40
1531.17 40
1531.26 40
1531.35 39
1531.44 38
1531.53 35
1531.62 33
1531.71 31
1531.80 29
1531.89 29
1531.98 30
1532.07 33
1532.16 36
1532.25 39
1532.34 42
1532.43 44
1532.52 45
1532.61 45
1532.70 44
1532.79 43
1532.88 42
1532.97 41
1533.06 39
1533.15 36
1533.24 32
1533.33 27
1533.42 20
1533.51 14
1533.60 9
1533.69 5
1533.78 4
1533.86 5
1533.95 7
1534.04 9
1534.13 12
1534.22 13
1534.31 13
1534.40 12
1534.49 10
1534.58 7
1534.67 5
1534.76 3
1534.85 2
1534.94 1
1535.03 1
1535.12 1
1535.21 2
1535.30 3
1535.39 4
1535.48 6
1535.57 9
1535.66 12
1535.75 16
1535.84 20
1535.93 25
1536.02 30
1536.11 35
1536.20 38
1536.29 39
1536.38 38
1536.47 35
1536.56 31
1536.65 27
1536.74 22
1536.83 20
1536.92 20
1537.01 22
1537.10 26
1537.19 31
1537.28 36
1537.37 40
1537.46 43
1537.55 44
1537.64 44
1537.73 45
1537.82 48
1537.91 52
1538.00 57
1538.09 64
1538.18 69
1538.27 73
1538.36 74
1538.45 71
1538.54 66
1538.63 60
1538.72 53
1538.81 48
1538.90 44
1538.99 42
1539.08 42
1539.17 43
1539.26 45
1539.35 47
1539.44 49
1539.53 51
1539.62 54
1539.71 56
1539.80 57
1539.89 58
1539.98 59
1540.07 60
1540.16 60
1540.25 60
1540.34 60
1540.43 61
1540.52 62
1540.61 63
1540.70 63
1540.79 63
1540.88 63
1540.97 63
1541.06 63
1541.15 63
1541.24 64
1541.33 67
1541.42 71
1541.51 75
1541.60 80
1541.69 84
1541.78 88
1541.87 92
1541.96 94
1542.05 97
1542.14 98
1542.23 98
1542.32 98
1542.41 98
1542.50 97
1542.59 95
1542.68 94
1542.77 93
1542.86 92
1542.95 91
1543.04 90
1543.13 89
1543.22 86
1543.31 83
1543.40 77
1543.49 71
1543.58 64
1543.67 56
1543.76 49
1543.85 42
1543.94 36
1544.03 30
1544.12 25
1544.21 21
1544.30 17
1544.39 14
1544.48 12
1544.57 12
1544.66 13
1544.75 16
1544.84 20
1544.93 24
1545.02 27
1545.11 31
1545.20 35
1545.29 38
1545.38 42
1545.47 47
1545.56 52
1545.65 56
1545.74 59
1545.83 61
1545.92 62
1546.01 61
1546.10 59
1546.19 56
1546.28 53
1546.37 50
1546.46 47
1546.55 43
1546.64 40
1546.73 36
1546.82 32
1546.91 28
1547.00 25
1547.09 22
1547.18 20
1547.27 18
1547.36 16
1547.45 15
1547.54 15
1547.63 16
1547.72 17
1547.81 18
1547.90 20
1547.99 21
1548.08 23
1548.17 24
1548.26 26
1548.35 28
1548.44 30
1548.53 30
1548.62 30
1548.71 29
1548.81 28
1548.90 26
1548.99 24
1549.08 22
1549.17 20
1549.26 18
1549.35 16
1549.44 13
1549.53 10
1549.62 7
1549.71 4
1549.80 2
1549.89 1
1549.98 1
1550.07 1
1550.16 2
1550.25 4
1550.34 5
1550.43 6
1550.52 8
1550.61 9
1550.70 11
1550.79 14
1550.88 16
1550.97 19
1551.06 22
1551.15 24
1551.24 25
1551.33 25
1551.42 25
1551.51 25
1551.60 25
1551.69 27
1551.78 31
1551.87 36
1551.96 42
1552.05 48
1552.15 53
1552.24 57
1552.33 58
1552.42 58
1552.51 55
1552.60 50
1552.69 45
1552.78 38
1552.87 32
1552.96 25
1553.05 20
1553.14 16
1553.23 14
1553.32 13
1553.41 15
1553.50 18
1553.59 23
1553.68 30
1553.77 37
1553.86 45
1553.95 54
1554.04 62
1554.13 69
1554.22 75
1554.31 78
1554.40 80
1554.49 80
1554.58 79
1554.68 78
1554.77 78
1554.86 79
1554.95 81
1555.04 84
1555.13 86
1555.22 89
1555.31 90
1555.40 91
1555.49 90
1555.58 89
1555.67 87
1555.76 86
1555.85 85
1555.94 84
1556.03 84
1556.12 84
1556.21 84
1556.30 85
1556.39 85
1556.48 85
1556.57 84
1556.66 83
1556.75 82
1556.85 79
1556.94 76
1557.03 72
1557.12 68
1557.21 64
1557.30 60
1557.39 57
1557.48 54
1557.57 52
1557.66 50
1557.75 49
1557.84 48
1557.93 47
1558.02 47
1558.11 46
1558.20 45
1558.29 44
1558.38 44
1558.47 43
1558.56 43
1558.65 43
1558.75 42
1558.84 42
1558.93 40
1559.02 38
1559.11 35
1559.20 30
1559.29 24
1559.38 17
1559.47 10
1559.56 2
1559.65 0
1559.74 0
1559.83 0
1559.92 0
1560.01 0
1560.10 0
1560.19 0
1560.28 0
1560.37 4
1560.47 12
1560.56 19
1560.65 25
1560.74 28
1560.83 29
1560.92 28
1561.01 26
1561.10 22
1561.19 19
1561.28 17
1561.37 15
1561.46 14
1561.55 14
1561.64 15
1561.73 17
1561.82 18
1561.91 20
1562.01 21
1562.10 22
1562.19 22
1562.28 23
1562.37 22
1562.46 22
1562.55 22
1562.64 22
1562.73 23
1562.82 24
1562.91 26
1563.00 27
1563.09 28
1563.18 29
1563.27 29
1563.36 28
1563.46 28
1563.55 27
1563.64 27
1563.73 28
1563.82 31
1563.91 35
1564.00 39
1564.09 45
1564.18 50
1564.27 55
1564.36 58
1564.45 61
1564.54 63
1564.63 64
1564.72 65
1564.82 65
1564.91 65
1565.00 65
1565.09 64
1565.18 63
1565.27 64
1565.36 65
1565.45 68
1565.54 73
1565.63 79
1565.72 86
1565.81 92
1565.90 97
1565.99 100
1566.09 104
1566.18 107
1566.27 112
1566.36 118
1566.45 127
1566.54 137
1566.63 149
1566.72 162
1566.81 174
1566.90 187
1566.99 197
1567.08 207
1567.17 214
1567.26 219
1567.36 222
1567.45 223
1567.54 224
1567.63 225
1567.72 227
1567.81 229
1567.90 231
1567.99 232
1568.08 231
1568.17 229
1568.26 225
1568.35 220
1568.44 215
1568.54 210
1568.63 208
1568.72 209
1568.81 212
1568.90 217
1568.99 224
1569.08 230
1569.17 235
1569.26 237
1569.35 236
1569.44 232
1569.53 225
1569.63 217
1569.72 208
1569.81 200
1569.90 194
1569.99 189
1570.08 187
1570.17 186
1570.26 187
1570.35 188
1570.44 189
1570.53 189
1570.62 187
1570.72 185
1570.81 182
1570.90 179
1570.99 176
1571.08 174
1571.17 173
1571.26 174
1571.35 174
1571.44 175
1571.53 175
1571.62 173
1571.72 170
1571.81 166
1571.90 160
1571.99 154
1572.08 148
1572.17 143
1572.26 137
1572.35 132
1572.44 126
1572.53 120
1572.62 112
1572.71 104
1572.81 96
1572.90 87
1572.99 79
1573.08 71
1573.17 65
1573.26 60
1573.35 56
1573.44 54
1573.53 54
1573.62 55
1573.72 58
1573.81 63
1573.90 69
1573.99 77
1574.08 86
1574.17 94
1574.26 102
1574.35 107
1574.44 109
1574.53 109
1574.62 105
1574.72 100
1574.81 93
1574.90 85
1574.99 77
1575.08 70
1575.17 64
1575.26 59
1575.35 56
1575.44 53
1575.53 52
1575.63 51
1575.72 51
1575.81 50
1575.90 50
1575.99 49
1576.08 47
1576.17 46
1576.26 44
1576.35 42
1576.44 39
1576.54 36
1576.63 33
1576.72 29
1576.81 26
1576.90 23
1576.99 21
1577.08 19
1577.17 18
1577.26 17
1577.35 16
1577.45 15
1577.54 14
1577.63 13
1577.72 13
1577.81 12
1577.90 12
1577.99 12
1578.08 12
1578.17 11
1578.27 10
1578.36 10
1578.45 9
1578.54 10
1578.63 11
1578.72 14
1578.81 17
1578.90 21
1578.99 24
1579.09 26
1579.18 28
1579.27 29
1579.36 30
1579.45 32
1579.54 34
1579.63 38
1579.72 42
1579.81 47
1579.91 53
1580.00 57
1580.09 60
1580.18 61
1580.27 60
1580.36 57
1580.45 52
1580.54 47
1580.63 41
1580.73 37
1580.82 35
1580.91 34
1581.00 35
1581.09 37
1581.18 38
1581.27 39
1581.36 38
1581.45 36
1581.55 32
1581.64 26
1581.73 20
1581.82 14
1581.91 10
1582.00 8
1582.09 7
1582.18 9
1582.28 11
1582.37 14
1582.46 16
1582.55 17
1582.64 18
1582.73 17
1582.82 17
1582.91 17
1583.01 19
1583.10 21
1583.19 25
1583.28 29
1583.37 33
1583.46 36
1583.55 38
1583.64 39
1583.73 40
1583.83 41
1583.92 43
1584.01 47
1584.10 51
1584.19 56
1584.28 61
1584.37 65
1584.46 68
1584.56 69
1584.65 69
1584.74 67
1584.83 64
1584.92 60
1585.01 56
1585.10 51
1585.19 47
1585.29 44
1585.38 42
1585.47 42
1585.56 43
1585.65 45
1585.74 47
1585.83 48
1585.93 48
1586.02 48
1586.11 46
1586.20 45
1586.29 43
1586.38 41
1586.47 38
1586.56 34
1586.66 29
1586.75 24
1586.84 18
1586.93 13
1587.02 9
1587.11 6
1587.20 3
1587.29 2
1587.39 1
1587.48 1
1587.57 1
1587.66 1
1587.75 2
1587.84 3
1587.93 4
1588.03 6
1588.12 7
1588.21 7
1588.30 7
1588.39 7
1588.48 6
1588.57 6
1588.67 7
1588.76 9
1588.85 11
1588.94 13
1589.03 15
1589.12 17
1589.21 17
1589.30 17
1589.40 17
1589.49 18
1589.58 21
1589.67 25
1589.76 31
1589.85 37
1589.94 44
1590.04 50
1590.13 54
1590.22 56
1590.31 56
1590.40 55
1590.49 53
1590.58 51
1590.68 48
1590.77 47
1590.86 46
1590.95 46
1591.04 47
1591.13 48
1591.22 50
1591.32 52
1591.41 53
1591.50 53
1591.59 52
1591.68 50
1591.77 46
1591.86 42
1591.96 38
1592.05 34
1592.14 30
1592.23 27
1592.32 25
1592.41 24
1592.51 23
1592.60 22
1592.69 22
1592.78 22
1592.87 22
1592.96 21
1593.05 21
1593.15 19
1593.24 17
1593.33 15
1593.42 13
1593.51 12
1593.60 11
1593.69 11
1593.79 11
1593.88 12
1593.97 12
1594.06 11
1594.15 9
1594.24 5
1594.34 1
1594.43 0
1594.52 0
1594.61 0
1594.70 0
1594.79 0
1594.88 0
1594.98 0
1595.07 3
1595.16 7
1595.25 11
1595.34 13
1595.43 15
1595.53 16
1595.62 16
1595.71 15
1595.80 13
1595.89 11
1595.98 8
1596.08 6
1596.17 6
1596.26 6
1596.35 9
1596.44 13
1596.53 19
1596.62 26
1596.72 32
1596.81 38
1596.90 42
1596.99 46
1597.08 48
1597.17 50
1597.27 51
1597.36 51
1597.45 50
1597.54 49
1597.63 46
1597.72 43
1597.82 40
1597.91 37
1598.00 36
1598.09 36
1598.18 38
1598.27 40
1598.37 42
1598.46 44
1598.55 43
1598.64 41
1598.73 37
1598.82 33
1598.92 29
1599.01 25
1599.10 23
1599.19 21
1599.28 21
1599.37 20
1599.47 20
1599.56 19
1599.65 18
1599.74 17
1599.83 17
1599.92 16
1600.02 16
1600.11 17
1600.20 18
1600.29 21
1600.38 24
1600.47 29
1600.57 33
1600.66 38
1600.75 42
1600.84 46
1600.93 49
1601.02 52
1601.12 53
1601.21 53
1601.30 52
1601.39 50
1601.48 48
1601.58 45
1601.67 43
1601.76 42
1601.85 43
1601.94 44
1602.03 45
1602.13 47
1602.22 47
1602.31 46
1602.40 44
1602.49 41
1602.58 37
1602.68 34
1602.77 30
1602.86 28
1602.95 26
1603.04 25
1603.14 26
1603.23 29
1603.32 32
1603.41 37
1603.50 43
1603.59 49
1603.69 55
1603.78 59
1603.87 62
1603.96 63
1604.05 63
1604.15 62
1604.24 61
1604.33 60
1604.42 61
1604.51 63
1604.60 65
1604.70 69
1604.79 73
1604.88 76
1604.97 79
1605.06 81
1605.16 81
1605.25 80
1605.34 78
1605.43 76
1605.52 75
1605.61 74
1605.71 76
1605.80 78
1605.89 81
1605.98 85
1606.07 88
1606.17 91
1606.26 92
1606.35 93
1606.44 93
1606.53 93
1606.63 94
1606.72 94
1606.81 94
1606.90 94
1606.99 92
1607.08 88
1607.18 83
1607.27 77
1607.36 71
1607.45 65
1607.54 60
1607.64 57
1607.73 57
1607.82 57
1607.91 60
1608.00 63
1608.10 67
1608.19 71
1608.28 76
1608.37 81
1608.46 87
1608.56 92
1608.65 96
1608.74 99
1608.83 99
1608.92 98
1609.02 95
1609.11 92
1609.20 89
1609.29 87
1609.38 86
1609.47 86
1609.57 87
1609.66 88
1609.75 89
1609.84 90
1609.93 90
1610.03 89
1610.12 88
1610.21 86
1610.30 84
1610.39 83
1610.49 81
1610.58 80
1610.67 77
1610.76 73
1610.85 68
1610.95 62
1611.04 55
1611.13 49
1611.22 45
1611.31 42
1611.41 40
1611.50 41
1611.59 42
1611.68 45
1611.78 47
1611.87 50
1611.96 54
1612.05 57
1612.14 61
1612.24 63
1612.33 64
1612.42 63
1612.51 61
1612.60 58
1612.70 54
1612.79 49
1612.88 46
1612.97 44
1613.06 43
1613.16 43
1613.25 45
1613.34 46
1613.43 48
1613.52 48
1613.62 48
1613.71 47
1613.80 45
1613.89 43
1613.98 41
1614.08 40
1614.17 40
1614.26 41
1614.35 43
1614.45 45
1614.54 47
1614.63 48
1614.72 47
1614.81 46
1614.91 44
1615.00 43
1615.09 41
1615.18 40
1615.27 39
1615.37 38
1615.46 36
1615.55 33
1615.64 30
1615.74 26
1615.83 23
1615.92 21
1616.01 20
1616.10 20
1616.20 22
1616.29 25
1616.38 27
1616.47 30
1616.56 32
1616.66 33
1616.75 34
1616.84 34
1616.93 34
1617.03 34
1617.12 33
1617.21 33
1617.30 32
1617.39 30
1617.49 28
1617.58 25
1617.67 22
1617.76 18
1617.86 14
1617.95 11
1618.04 8
1618.13 6
1618.22 5
1618.32 5
1618.41 7
1618.50 10
1618.59 15
1618.69 21
1618.78 28
1618.87 35
1618.96 41
1619.05 44
1619.15 46
1619.24 45
1619.33 42
1619.42 39
1619.52 35
1619.61 31
1619.70 29
1619.79 28
1619.88 28
1619.98 30
1620.07 31
1620.16 33
1620.25 35
1620.35 36
1620.44 36
1620.53 34
1620.62 32
1620.72 29
1620.81 26
1620.90 23
1620.99 21
1621.08 20
1621.18 19
1621.27 19
1621.36 19
1621.45 19
1621.55 18
1621.64 17
1621.73 15
1621.82 12
1621.92 9
1622.01 7
1622.10 5
1622.19 3
1622.28 2
1622.38 2
1622.47 3
1622.56 4
1622.65 4
1622.75 5
1622.84 7
1622.93 8
1623.02 9
1623.12 12
1623.21 14
1623.30 18
1623.39 21
1623.49 25
1623.58 29
1623.67 33
1623.76 36
1623.85 38
1623.95 39
1624.04 38
1624.13 35
1624.22 30
1624.32 25
1624.41 18
1624.50 13
1624.59 8
1624.69 4
1624.78 1
1624.87 0
1624.96 0
1625.06 0
1625.15 0
1625.24 0
1625.33 0
1625.43 0
1625.52 0
1625.61 0
1625.70 0
1625.80 0
1625.89 0
1625.98 2
1626.07 4
1626.16 7
1626.26 10
1626.35 13
1626.44 16
1626.53 18
1626.63 20
1626.72 22
1626.81 24
1626.90 25
1627.00 25
1627.09 25
1627.18 25
1627.27 24
1627.37 24
1627.46 25
1627.55 27
1627.64 29
1627.74 32
1627.83 35
1627.92 37
1628.01 37
1628.11 35
1628.20 32
1628.29 27
1628.38 22
1628.48 17
1628.57 13
1628.66 10
1628.75 8
1628.85 7
1628.94 8
1629.03 8
1629.12 9
1629.22 10
1629.31 10
1629.40 10
1629.49 10
1629.59 10
1629.68 9
1629.77 9
1629.86 9
1629.96 11
1630.05 13
1630.14 16
1630.24 20
1630.33 24
1630.42 28
1630.51 31
1630.61 33
1630.70 33
1630.79 32
1630.88 31
1630.98 30
1631.07 30
1631.16 31
1631.25 32
1631.35 33
1631.44 33
1631.53 33
1631.62 33
1631.72 31
1631.81 29
1631.90 27
1631.99 25
1632.09 22
1632.18 19
1632.27 17
1632.36 15
1632.46 14
1632.55 14
1632.64 14
1632.74 15
1632.83 16
1632.92 18
1633.01 21
1633.11 22
1633.20 24
1633.29 26
1633.38 27
1633.48 28
1633.57 29
1633.66 30
1633.75 31
1633.85 32
1633.94 32
1634.03 32
1634.13 31
1634.22 30
1634.31 29
1634.40 28
1634.50 26
1634.59 25
1634.68 24
1634.77 24
1634.87 25
1634.96 26
1635.05 28
1635.14 29
1635.24 30
1635.33 29
1635.42 28
1635.52 26
1635.61 26
1635.70 26
1635.79 29
1635.89 34
1635.98 39
1636.07 44
1636.16 49
1636.26 51
1636.35 51
1636.44 50
1636.54 47
1636.63 44
1636.72 42
1636.81 41
1636.91 41
1637.00 42
1637.09 44
1637.18 46
1637.28 48
1637.37 50
1637.46 52
1637.56 54
1637.65 56
1637.74 59
1637.83 62
1637.93 65
1638.02 68
1638.11 71
1638.21 74
1638.30 76
1638.39 77
1638.48 77
1638.58 77
1638.67 76
1638.76 75
1638.85 74
1638.95 74
1639.04 74
1639.13 75
1639.23 76
1639.32 77
1639.41 75
1639.50 71
1639.60 65
1639.69 57
1639.78 49
1639.88 40
1639.97 34
1640.06 29
1640.15 28
1640.25 29
1640.34 33
1640.43 37
1640.53 42
1640.62 46
1640.71 50
1640.80 52
1640.90 52
1640.99 51
1641.08 48
1641.18 45
1641.27 40
1641.36 35
1641.45 29
1641.55 23
1641.64 18
1641.73 13
1641.83 9
1641.92 5
1642.01 2
1642.10 0
1642.20 0
1642.29 0
1642.38 0
1642.48 0
1642.57 0
1642.66 0
1642.76 0
1642.85 0
1642.94 2
1643.03 7
1643.13 13
1643.22 22
1643.31 31
1643.41 41
1643.50 50
1643.59 58
1643.68 64
1643.78 68
1643.87 70
1643.96 70
1644.06 68
1644.15 65
1644.24 61
1644.34 57
1644.43 53
1644.52 49
1644.61 46
1644.71 44
1644.80 43
1644.89 42
1644.99 43
1645.08 43
1645.17 44
1645.26 45
1645.36 45
1645.45 45
1645.54 44
1645.64 43
1645.73 41
1645.82 39
1645.92 37
1646.01 35
1646.10 33
1646.19 32
1646.29 32
1646.38 34
1646.47 36
1646.57 40
1646.66 44
1646.75 48
1646.85 51
1646.94 52
1647.03 53
1647.13 52
1647.22 51
1647.31 50
1647.40 51
1647.50 53
1647.59 56
1647.68 60
1647.78 64
1647.87 68
1647.96 70
1648.06 71
1648.15 70
1648.24 69
1648.33 67
1648.43 65
1648.52 63
1648.61 62
1648.71 61
1648.80 61
1648.89 59
1648.99 57
1649.08 55
1649.17 53
1649.27 50
1649.36 48
1649.45 46
1649.55 45
1649.64 44
1649.73 42
1649.82 40
1649.92 39
1650.01 37
1650.10 36
1650.20 36
1650.29 36
1650.38 37
1650.48 38
1650.57 40
1650.66 41
1650.76 43
1650.85 45
1650.94 48
1651.04 51
1651.13 54
1651.22 57
1651.31 59
1651.41 60
1651.50 59
1651.59 56
1651.69 53
1651.78 48
1651.87 43
1651.97 39
1652.06 37
1652.15 37
1652.25 39
1652.34 43
1652.43 49
1652.53 56
1652.62 63
1652.71 70
1652.81 76
1652.90 81
1652.99 85
1653.09 88
1653.18 90
1653.27 90
1653.36 90
1653.46 89
1653.55 86
1653.64 83
1653.74 79
1653.83 75
1653.92 71
1654.02 66
1654.11 62
1654.20 59
1654.30 57
1654.39 56
1654.48 56
1654.58 57
1654.67 58
1654.76 59
1654.86 59
1654.95 59
1655.04 59
1655.14 58
1655.23 58
1655.32 59
1655.42 60
1655.51 62
1655.60 64
1655.70 65
1655.79 67
1655.88 67
1655.98 66
1656.07 64
1656.16 62
1656.26 60
1656.35 58
1656.44 58
1656.54 59
1656.63 61
1656.72 64
1656.82 67
1656.91 68
1657.00 68
1657.10 65
1657.19 61
1657.28 57
1657.38 52
1657.47 47
1657.56 44
1657.66 41
1657.75 40
1657.84 39
1657.94 39
1658.03 39
1658.12 40
1658.22 40
1658.31 40
1658.40 41
1658.50 42
1658.59 43
1658.68 43
1658.78 44
1658.87 44
1658.96 43
1659.06 43
1659.15 41
1659.24 40
1659.34 38
1659.43 37
1659.52 36
1659.62 37
1659.71 39
1659.80 44
1659.90 50
1659.99 58
1660.08 66
1660.18 74
1660.27 80
1660.36 85
1660.46 88
1660.55 89
1660.64 89
1660.74 87
1660.83 85
1660.92 82
1661.02 78
1661.11 75
1661.20 71
1661.30 69
1661.39 67
1661.48 67
1661.58 68
1661.67 70
1661.77 74
1661.86 77
1661.95 80
1662.05 81
1662.14 81
1662.23 80
1662.33 77
1662.42 74
1662.51 72
1662.61 71
1662.70 72
1662.79 74
1662.89 76
1662.98 78
1663.07 78
1663.17 75
1663.26 71
1663.35 66
1663.45 61
1663.54 56
1663.63 53
1663.73 52
1663.82 53
1663.92 54
1664.01 54
1664.10 54
1664.20 53
1664.29 51
1664.38 48
1664.48 46
1664.57 44
1664.66 43
1664.76 42
1664.85 43
1664.94 44
1665.04 45
1665.13 45
1665.22 45
1665.32 44
1665.41 42
1665.51 40
1665.60 37
1665.69 35
1665.79 33
1665.88 32
1665.97 32
1666.07 32
1666.16 34
1666.25 35
1666.35 36
1666.44 37
1666.53 37
1666.63 37
1666.72 37
1666.82 36
1666.91 36
1667.00 37
1667.10 39
1667.19 41
1667.28 44
1667.38 48
1667.47 54
1667.56 60
1667.66 67
1667.75 74
1667.85 81
1667.94 86
1668.03 89
1668.13 90
1668.22 89
1668.31 86
1668.41 82
1668.50 77
1668.59 71
1668.69 66
1668.78 62
1668.88 58
1668.97 55
1669.06 52
1669.16 50
1669.25 48
1669.34 46
1669.44 45
1669.53 44
1669.62 44
1669.72 44
1669.81 45
1669.91 45
1670.00 45
1670.09 44
1670.19 43
1670.28 41
1670.37 39
1670.47 37
1670.56 36
1670.66 36
1670.75 37
1670.84 37
1670.94 38
1671.03 38
1671.12 38
1671.22 37
1671.31 36
1671.40 35
1671.50 32
1671.59 30
1671.69 27
1671.78 24
1671.87 21
1671.97 20
1672.06 20
1672.15 22
1672.25 26
1672.34 32
1672.44 38
1672.53 46
1672.62 53
1672.72 59
1672.81 64
1672.90 68
1673.00 71
1673.09 72
1673.19 72
1673.28 70
1673.37 68
1673.47 64
1673.56 60
1673.66 55
1673.75 50
1673.84 45
1673.94 41
1674.03 37
1674.12 34
1674.22 32
1674.31 31
1674.41 30
1674.50 29
1674.59 28
1674.69 27
1674.78 25
1674.87 23
1674.97 22
1675.06 21
1675.16 21
1675.25 23
1675.34 26
1675.44 30
1675.53 35
1675.63 38
1675.72 41
1675.81 41
1675.91 39
1676.00 35
1676.09 30
1676.19 24
1676.28 19
1676.38 15
1676.47 12
1676.56 10
1676.66 9
1676.75 9
1676.85 9
1676.94 10
1677.03 12
1677.13 15
1677.22 19
1677.31 23
1677.41 28
1677.50 32
1677.60 36
1677.69 40
1677.78 43
1677.88 45
1677.97 48
1678.07 51
1678.16 53
1678.25 56
1678.35 59
1678.44 62
1678.54 64
1678.63 65
1678.72 65
1678.82 64
1678.91 62
1679.01 58
1679.10 53
1679.19 48
1679.29 44
1679.38 40
1679.48 38
1679.57 36
1679.66 36
1679.76 36
1679.85 36
1679.94 35
1680.04 34
1680.13 33
1680.23 31
1680.32 29
1680.41 27
1680.51 26
1680.60 26
1680.70 27
1680.79 28
1680.88 29
1680.98 30
1681.07 30
1681.17 29
1681.26 27
1681.35 24
1681.45 20
1681.54 16
1681.64 12
1681.73 8
1681.82 5
1681.92 3
1682.01 3
1682.11 4
1682.20 6
1682.29 8
1682.39 11
1682.48 15
1682.58 19
1682.67 23
1682.77 27
1682.86 31
1682.95 34
1683.05 35
1683.14 36
1683.24 35
1683.33 34
1683.42 33
1683.52 31
1683.61 30
1683.71 30
1683.80 30
1683.89 32
1683.99 35
1684.08 39
1684.18 43
1684.27 48
1684.36 52
1684.46 56
1684.55 59
1684.65 61
1684.74 61
1684.83 60
1684.93 58
1685.02 54
1685.12 48
1685.21 43
1685.31 38
1685.40 34
1685.49 31
1685.59 29
1685.68 29
1685.78 29
1685.87 29
1685.96 28
1686.06 27
1686.15 25
1686.25 23
1686.34 22
1686.43 22
1686.53 24
1686.62 28
1686.72 33
1686.81 39
1686.91 45
1687.00 50
1687.09 53
1687.19 53
1687.28 52
1687.38 50
1687.47 46
1687.56 43
1687.66 40
1687.75 37
1687.85 34
1687.94 32
1688.04 29
1688.13 26
1688.22 24
1688.32 22
1688.41 22
1688.51 22
1688.60 24
1688.70 26
1688.79 28
1688.88 30
1688.98 32
1689.07 34
1689.17 35
1689.26 36
1689.35 37
1689.45 38
1689.54 39
1689.64 39
1689.73 39
1689.83 39
1689.92 37
1690.01 34
1690.11 31
1690.20 26
1690.30 22
1690.39 18
1690.49 14
1690.58 11
1690.67 8
1690.77 6
1690.86 5
1690.96 3
1691.05 2
1691.15 2
1691.24 2
1691.33 4
1691.43 6
1691.52 10
1691.62 13
1691.71 16
1691.81 18
1691.90 20
1691.99 20
1692.09 20
1692.18 19
1692.28 17
1692.37 17
1692.47 16
1692.56 16
1692.65 16
1692.75 17
1692.84 18
1692.94 18
1693.03 17
1693.13 16
1693.22 14
1693.31 12
1693.41 9
1693.50 7
1693.60 5
1693.69 4
1693.79 4
1693.88 4
1693.97 4
1694.07 4
1694.16 3
1694.26 2
1694.35 0
1694.45 0
1694.54 0
1694.64 0
1694.73 0
1694.82 0
1694.92 0
1695.01 0
1695.11 3
1695.20 7
1695.30 11
1695.39 15
1695.48 18
1695.58 21
1695.67 22
1695.77 22
1695.86 21
1695.96 19
1696.05 15
1696.15 11
1696.24 7
1696.33 2
1696.43 0
1696.52 0
1696.62 0
1696.71 0
1696.81 5
1696.90 11
1697.00 18
1697.09 26
1697.18 32
1697.28 37
1697.37 41
1697.47 43
1697.56 44
1697.66 43
1697.75 42
1697.85 40
1697.94 38
1698.03 36
1698.13 33
1698.22 31
1698.32 29
1698.41 27
1698.51 25
1698.60 24
1698.70 24
1698.79 24
1698.88 25
1698.98 27
1699.07 29
1699.17 31
1699.26 33
1699.36 34
1699.45 36
1699.55 38
1699.64 41
1699.74 44
1699.83 47
1699.92 50
1700.02 53
1700.11 56
1700.21 58
1700.30 59
1700.40 60
1700.49 60
1700.59 59
1700.68 56
1700.78 52
1700.87 46
1700.96 40
1701.06 34
1701.15 29
1701.25 26
1701.34 25
1701.44 27
1701.53 30
1701.63 34
1701.72 38
1701.82 41
1701.91 43
1702.00 44
1702.10 44
1702.19 44
1702.29 44
1702.38 46
1702.48 49
1702.57 52
1702.67 56
1702.76 59
1702.86 61
1702.95 61
1703.05 58
1703.14 54
1703.23 49
1703.33 44
1703.42 41
1703.52 39
1703.61 40
1703.71 43
1703.80 47
1703.90 52
1703.99 57
1704.09 61
1704.18 65
1704.28 67
1704.37 69
1704.46 71
1704.56 72
1704.65 72
1704.75 71
1704.84 70
1704.94 68
1705.03 66
1705.13 64
1705.22 63
1705.32 61
1705.41 60
1705.51 58
1705.60 56
1705.70 52
1705.79 48
1705.88 43
1705.98 38
1706.07 33
1706.17 28
1706.26 25
1706.36 23
1706.45 22
1706.55 21
1706.64 22
1706.74 23
1706.83 24
1706.93 26
1707.02 29
1707.12 31
1707.21 33
1707.31 35
1707.40 36
1707.49 37
1707.59 37
1707.68 37
1707.78 37
1707.87 36
1707.97 35
1708.06 34
1708.16 31
1708.25 27
1708.35 22
1708.44 17
1708.54 13
1708.63 9
1708.73 7
1708.82 6
1708.92 7
1709.01 8
1709.11 10
1709.20 12
1709.30 13
1709.39 15
1709.48 17
1709.58 19
1709.67 22
1709.77 25
1709.86 27
1709.96 28
1710.05 28
1710.15 26
1710.24 23
1710.34 19
1710.43 16
1710.53 14
1710.62 12
1710.72 12
1710.81 12
1710.91 12
1711.00 13
1711.10 14
1711.19 15
1711.29 16
1711.38 17
1711.48 17
1711.57 18
1711.67 18
1711.76 18
1711.86 19
1711.95 20
1712.05 21
1712.14 22
1712.23 22
1712.33 23
1712.42 23
1712.52 23
1712.61 23
1712.71 22
1712.80 21
1712.90 19
1712.99 16
1713.09 12
1713.18 7
1713.28 3
1713.37 0
1713.47 0
1713.56 0
1713.66 0
1713.75 0
1713.85 0
1713.94 1
1714.04 2
1714.13 2
1714.23 2
1714.32 1
1714.42 1
1714.51 2
1714.61 5
1714.70 9
1714.80 13
1714.89 18
1714.99 22
1715.08 25
1715.18 27
1715.27 29
1715.37 32
1715.46 35
1715.56 38
1715.65 42
1715.75 45
1715.84 48
1715.94 50
1716.03 52
1716.13 53
1716.22 55
1716.32 57
1716.41 60
1716.51 63
1716.60 65
1716.70 65
1716.79 64
1716.89 61
1716.98 56
1717.08 49
1717.17 42
1717.27 34
1717.36 26
1717.46 18
1717.55 11
1717.65 5
1717.74 0
1717.84 0
1717.93 0
1718.03 0
1718.12 0
1718.22 0
1718.31 7
1718.41 16
1718.50 25
1718.60 33
1718.69 39
1718.79 43
1718.88 44
1718.98 45
1719.07 45
1719.17 46
1719.26 48
1719.36 51
1719.45 54
1719.55 58
1719.64 60
1719.74 60
1719.83 58
1719.93 54
1720.02 49
1720.12 42
1720.21 36
1720.31 30
1720.40 25
1720.50 21
1720.59 18
1720.69 17
1720.78 16
1720.88 16
1720.97 17
1721.07 17
1721.16 18
1721.26 19
1721.35 20
1721.45 20
1721.54 19
1721.64 18
1721.73 17
1721.83 16
1721.92 16
1722.02 17
1722.11 18
1722.21 20
1722.31 23
1722.40 28
1722.50 33
1722.59 38
1722.69 44
1722.78 49
1722.88 52
1722.97 54
1723.07 55
1723.16 53
1723.26 51
1723.35 48
1723.45 45
1723.54 43
1723.64 41
1723.73 40
1723.83 40
1723.92 42
1724.02 44
1724.11 47
1724.21 51
1724.30 55
1724.40 59
1724.49 63
1724.59 66
1724.68 70
1724.78 73
1724.87 76
1724.97 78
1725.07 79
1725.16 78
1725.26 74
1725.35 69
1725.45 61
1725.54 53
1725.64 45
1725.73 40
1725.83 37
1725.92 36
1726.02 36
1726.11 37
1726.21 38
1726.30 38
1726.40 37
1726.49 35
1726.59 34
1726.68 32
1726.78 32
1726.88 32
1726.97 33
1727.07 34
1727.16 35
1727.26 36
1727.35 36
1727.45 35
1727.54 34
1727.64 33
1727.73 31
1727.83 28
1727.92 25
1728.02 22
1728.11 19
1728.21 17
1728.30 15
1728.40 15
1728.50 16
1728.59 17
1728.69 18
1728.78 19
1728.88 19
1728.97 19
1729.07 19
1729.16 19
1729.26 20
1729.35 21
1729.45 23
1729.54 25
1729.64 28
1729.73 31
1729.83 33
1729.93 35
1730.02 36
1730.12 37
1730.21 37
1730.31 37
1730.40 37
1730.50 36
1730.59 36
1730.69 35
1730.78 33
1730.88 30
1730.97 28
1731.07 24
1731.16 21
1731.26 18
1731.36 16
1731.45 14
1731.55 13
1731.64 11
1731.74 10
1731.83 8
1731.93 7
1732.02 6
1732.12 5
1732.21 6
1732.31 8
1732.41 12
1732.50 16
1732.60 20
1732.69 24
1732.79 28
1732.88 31
1732.98 32
1733.07 33
1733.17 32
1733.26 30
1733.36 27
1733.45 24
1733.55 21
1733.65 19
1733.74 19
1733.84 20
1733.93 23
1734.03 25
1734.12 27
1734.22 28
1734.31 28
1734.41 28
1734.51 26
1734.60 26
1734.70 27
1734.79 29
1734.89 31
1734.98 34
1735.08 37
1735.17 38
1735.27 38
1735.36 36
1735.46 34
1735.56 32
1735.65 29
1735.75 28
1735.84 27
1735.94 26
1736.03 26
1736.13 24
1736.22 22
1736.32 19
1736.42 15
1736.51 11
1736.61 6
1736.70 3
1736.80 0
1736.89 0
1736.99 1
1737.08 5
1737.18 10
1737.28 16
1737.37 22
1737.47 28
1737.56 33
1737.66 38
1737.75 41
1737.85 44
1737.94 47
1738.04 51
1738.14 56
1738.23 64
1738.33 71
1738.42 79
1738.52 85
1738.61 88
1738.71 86
1738.80 81
1738.90 73
1739.00 62
1739.09 51
1739.19 41
1739.28 34
1739.38 30
1739.47 29
1739.57 32
1739.66 36
1739.76 43
1739.86 50
1739.95 57
1740.05 64
1740.14 69
1740.24 72
1740.33 74
1740.43 73
1740.53 70
1740.62 66
1740.72 62
1740.81 57
1740.91 53
1741.00 49
1741.10 46
1741.20 44
1741.29 42
1741.39 40
1741.48 39
1741.58 39
1741.67 39
1741.77 40
1741.86 42
1741.96 45
1742.06 48
1742.15 50
1742.25 53
1742.34 56
1742.44 58
1742.53 59
1742.63 60
1742.73 61
1742.82 62
1742.92 62
1743.01 61
1743.11 59
1743.20 56
1743.30 51
1743.40 44
1743.49 38
1743.59 31
1743.68 26
1743.78 22
1743.87 20
1743.97 19
1744.07 20
1744.16 21
1744.26 21
1744.35 21
1744.45 20
1744.54 20
1744.64 19
1744.74 20
1744.83 22
1744.93 26
1745.02 32
1745.12 39
1745.22 45
1745.31 51
1745.41 56
1745.50 59
1745.60 61
1745.69 62
1745.79 64
1745.89 67
1745.98 71
1746.08 76
1746.17 81
1746.27 85
1746.36 86
1746.46 85
1746.56 82
1746.65 77
1746.75 71
1746.84 66
1746.94 62
1747.04 59
1747.13 58
1747.23 60
1747.32 62
1747.42 65
1747.51 67
1747.61 68
1747.71 68
1747.80 66
1747.90 62
1747.99 57
1748.09 53
1748.19 49
1748.28 45
1748.38 43
1748.47 41
1748.57 40
1748.66 39
1748.76 38
1748.86 38
1748.95 38
1749.05 39
1749.14 41
1749.24 44
1749.34 49
1749.43 54
1749.53 59
1749.62 64
1749.72 67
1749.82 68
1749.91 66
1750.01 61
1750.10 54
1750.20 46
1750.30 37
1750.39 28
1750.49 20
1750.58 14
1750.68 11
1750.77 9
1750.87 9
1750.97 11
1751.06 14
1751.16 16
1751.25 18
1751.35 20
1751.45 21
1751.54 22
1751.64 22
1751.73 22
1751.83 22
1751.93 22
1752.02 23
1752.12 23
1752.21 24
1752.31 25
1752.41 27
1752.50 29
1752.60 32
1752.69 35
1752.79 38
1752.89 41
1752.98 44
1753.08 46
1753.17 48
1753.27 50
1753.37 51
1753.46 52
1753.56 52
1753.65 52
1753.75 51
1753.85 49
1753.94 48
1754.04 47
1754.13 46
1754.23 46
1754.33 46
1754.42 47
1754.52 49
1754.61 50
1754.71 51
1754.81 51
1754.90 49
1755.00 47
1755.09 44
1755.19 42
1755.29 40
1755.38 39
1755.48 39
1755.57 40
1755.67 40
1755.77 40
1755.86 39
1755.96 36
1756.05 32
1756.15 28
1756.25 23
1756.34 18
1756.44 13
1756.54 10
1756.63 8
1756.73 7
1756.82 7
1756.92 8
1757.02 9
1757.11 10
1757.21 10
1757.30 10
1757.40 10
1757.50 11
1757.59 13
1757.69 17
1757.78 21
1757.88 27
1757.98 33
1758.07 38
1758.17 42
1758.26 44
1758.36 45
1758.46 45
1758.55 44
1758.65 42
1758.75 41
1758.84 39
1758.94 37
1759.03 34
1759.13 31
1759.23 27
1759.32 23
1759.42 20
1759.51 19
1759.61 19
1759.71 22
1759.80 27
1759.90 32
1760.00 37
1760.09 41
1760.19 43
1760.28 44
1760.38 43
1760.48 41
1760.57 39
1760.67 37
1760.77 35
1760.86 34
1760.96 33
1761.05 33
1761.15 33
1761.25 33
1761.34 34
1761.44 35
1761.53 35
1761.63 35
1761.73 35
1761.82 35
1761.92 35
1762.02 35
1762.11 36
1762.21 37
1762.30 39
1762.40 41
1762.50 43
1762.59 44
1762.69 45
1762.79 44
1762.88 43
1762.98 41
1763.07 37
1763.17 34
1763.27 30
1763.36 27
1763.46 25
1763.56 26
1763.65 29
1763.75 33
1763.85 39
1763.94 44
1764.04 49
1764.13 51
1764.23 51
1764.33 50
1764.42 47
1764.52 45
1764.62 42
1764.71 41
1764.81 41
1764.90 42
1765.00 43
1765.10 43
1765.19 42
1765.29 40
1765.39 36
1765.48 32
1765.58 27
1765.67 23
1765.77 18
1765.87 14
1765.96 11
1766.06 7
1766.16 3
1766.25 0
1766.35 0
1766.45 0
1766.54 0
1766.64 0
1766.73 0
1766.83 0
1766.93 0
1767.02 1
1767.12 7
1767.22 14
1767.31 20
1767.41 24
1767.51 25
1767.60 25
1767.70 22
1767.79 18
1767.89 14
1767.99 11
1768.08 9
1768.18 9
1768.28 10
1768.37 12
1768.47 13
1768.57 13
1768.66 13
1768.76 12
1768.86 10
1768.95 9
1769.05 8
1769.14 7
1769.24 6
1769.34 6
1769.43 5
1769.53 3
1769.63 1
1769.72 0
1769.82 0
1769.92 0
1770.01 0
1770.11 0
1770.21 0
1770.30 0
1770.40 1
1770.49 5
1770.59 8
1770.69 11
1770.78 15
1770.88 18
1770.98 22
1771.07 25
1771.17 28
1771.27 30
1771.36 30
1771.46 28
1771.56 24
1771.65 18
1771.75 12
1771.85 7
1771.94 3
1772.04 2
1772.14 3
1772.23 7
1772.33 12
1772.42 17
1772.52 22
1772.62 26
1772.71 28
1772.81 30
1772.91 31
1773.00 32
1773.10 33
1773.20 35
1773.29 37
1773.39 39
1773.49 40
1773.58 40
1773.68 40
1773.78 39
1773.87 37
1773.97 36
1774.07 35
1774.16 35
1774.26 35
1774.36 35
1774.45 34
1774.55 33
1774.65 32
1774.74 30
1774.84 28
1774.94 27
1775.03 27
1775.13 28
1775.22 30
1775.32 34
1775.42 38
1775.51 44
1775.61 49
1775.71 55
1775.80 60
1775.90 64
1776.00 66
1776.09 67
1776.19 66
1776.29 64
1776.38 62
1776.48 60
1776.58 57
1776.67 54
1776.77 52
1776.87 49
1776.96 47
1777.06 45
1777.16 44
1777.25 43
1777.35 43
1777.45 43
1777.54 43
1777.64 42
1777.74 42
1777.83 40
1777.93 38
1778.03 36
1778.12 34
1778.22 32
1778.32 31
1778.41 32
1778.51 33
1778.61 34
1778.70 35
1778.80 36
1778.90 35
1778.99 33
1779.09 30
1779.19 26
1779.28 23
1779.38 19
1779.48 16
1779.57 14
1779.67 13
1779.77 13
1779.86 14
1779.96 16
1780.06 19
1780.15 23
1780.25 26
1780.35 29
1780.44 31
1780.54 32
1780.64 32
1780.74 31
1780.83 30
1780.93 28
1781.03 27
1781.12 25
1781.22 23
1781.32 21
1781.41 19
1781.51 17
1781.61 15
1781.70 14
1781.80 13
1781.90 13
1781.99 14
1782.09 16
1782.19 19
1782.28 24
1782.38 29
1782.48 34
1782.57 39
1782.67 43
1782.77 45
1782.86 47
1782.96 48
1783.06 48
1783.15 47
1783.25 47
1783.35 46
1783.45 45
1783.54 43
1783.64 41
1783.74 39
1783.83 37
1783.93 34
1784.03 33
1784.12 32
1784.22 32
1784.32 32
1784.41 34
1784.51 35
1784.61 36
1784.70 36
1784.80 35
1784.90 33
1784.99 31
1785.09 28
1785.19 25
1785.29 22
1785.38 20
1785.48 19
1785.58 19
1785.67 19
1785.77 18
1785.87 17
1785.96 15
1786.06 13
1786.16 11
1786.25 10
1786.35 10
1786.45 12
1786.54 14
1786.64 17
1786.74 19
1786.84 20
1786.93 21
1787.03 20
1787.13 19
1787.22 18
1787.32 17
1787.42 15
1787.51 13
1787.61 10
1787.71 6
1787.80 1
1787.90 0
1788.00 0
1788.10 0
1788.19 0
1788.29 0
1788.39 0
1788.48 2
1788.58 3
1788.68 3
1788.77 3
1788.87 2
1788.97 2
1789.06 2
1789.16 4
1789.26 7
1789.36 10
1789.45 13
1789.55 14
1789.65 13
1789.74 11
1789.84 8
1789.94 6
1790.03 4
1790.13 4
1790.23 6
1790.33 10
1790.42 15
1790.52 20
1790.62 24
1790.71 26
1790.81 27
1790.91 26
1791.00 24
1791.10 22
1791.20 20
1791.30 19
1791.39 19
1791.49 20
1791.59 22
1791.68 22
1791.78 22
1791.88 21
1791.98 19
1792.07 16
1792.17 14
1792.27 13
1792.36 13
1792.46 14
1792.56 16
1792.65 19
1792.75 21
1792.85 22
1792.95 22
1793.04 21
1793.14 20
1793.24 18
1793.33 16
1793.43 15
1793.53 14
1793.63 14
1793.72 14
1793.82 14
1793.92 13
1794.01 12
1794.11 11
1794.21 10
1794.31 10
1794.40 10
1794.50 10
1794.60 11
1794.69 10
1794.79 9
1794.89 7
1794.99 4
1795.08 2
1795.18 2
1795.28 3
1795.37 6
1795.47 10
1795.57 14
1795.67 19
1795.76 24
1795.86 27
1795.96 29
1796.05 30
1796.15 29
1796.25 26
1796.35 22
1796.44 17
1796.54 11
1796.64 6
1796.73 3
1796.83 1
1796.93 1
1797.03 3
1797.12 4
1797.22 6
1797.32 7
1797.41 8
1797.51 8
1797.61 8
1797.71 9
1797.80 10
1797.90 11
1798.00 11
1798.09 11
1798.19 9
1798.29 7
1798.39 3
1798.48 0
1798.58 0
1798.68 0
1798.78 0
1798.87 0
1798.97 0
1799.07 0
1799.16 1
1799.26 2
1799.36 3
1799.46 5
1799.55 8
1799.65 11
1799.75 14
1799.85 18
1799.94 21
1800.04 25
1800.14 28
1800.23 31
1800.33 34
1800.43 36
1800.53 37
1800.62 37
1800.72 36
1800.82 33
1800.92 29
1801.01 25
1801.11 19
1801.21 13
1801.30 7
1801.40 1
1801.50 0
1801.60 0
1801.69 0
1801.79 0
1801.89 0
1801.99 0
1802.08 1
1802.18 3
1802.28 5
1802.37 6
1802.47 5
1802.57 4
1802.67 4
1802.76 3
1802.86 3
1802.96 4
1803.06 4
1803.15 4
1803.25 3
1803.35 1
1803.45 0
1803.54 0
1803.64 0
1803.74 0
1803.84 1
1803.93 5
1804.03 10
1804.13 15
1804.22 20
1804.32 24
1804.42 27
1804.52 29
1804.61 29
1804.71 28
1804.81 26
1804.91 22
1805.00 18
1805.10 14
1805.20 10
1805.30 7
1805.39 5
1805.49 5
1805.59 7
1805.69 11
1805.78 16
1805.88 23
1805.98 29
1806.08 35
1806.17 39
1806.27 40
1806.37 40
1806.46 36
1806.56 32
1806.66 26
1806.76 22
1806.85 19
1806.95 17
1807.05 18
1807.15 20
1807.24 22
1807.34 24
1807.44 26
1807.54 25
1807.63 23
1807.73 19
1807.83 15
1807.93 11
1808.02 9
1808.12 9
1808.22 10
1808.32 12
1808.41 16
1808.51 19
1808.61 22
1808.71 24
1808.80 25
1808.90 25
1809.00 25
1809.10 23
1809.19 21
1809.29 19
1809.39 16
1809.49 14
1809.58 12
1809.68 10
1809.78 7
1809.88 5
1809.97 1
1810.07 0
1810.17 0
1810.27 0
1810.36 0
1810.46 0
1810.56 0
1810.66 0
1810.75 2
1810.85 9
1810.95 16
1811.05 21
1811.15 24
1811.24 26
1811.34 25
1811.44 23
1811.54 21
1811.63 17
1811.73 14
1811.83 11
1811.93 8
1812.02 6
1812.12 4
1812.22 4
1812.32 4
1812.41 4
1812.51 5
1812.61 7
1812.71 8
1812.80 10
1812.90 12
1813.00 13
1813.10 14
1813.19 14
1813.29 14
1813.39 14
1813.49 13
1813.59 12
1813.68 12
1813.78 11
1813.88 11
1813.98 11
1814.07 10
1814.17 10
1814.27 11
1814.37 11
1814.46 12
1814.56 13
1814.66 16
1814.76 18
1814.85 21
1814.95 23
1815.05 24
1815.15 25
1815.25 24
1815.34 23
1815.44 21
1815.54 19
1815.64 17
1815.73 16
1815.83 15
1815.93 15
1816.03 14
1816.12 12
1816.22 11
1816.32 9
1816.42 8
1816.52 8
1816.61 9
1816.71 12
1816.81 17
1816.91 21
1817.00 26
1817.10 30
1817.20 32
1817.30 33
1817.40 31
1817.49 27
1817.59 23
1817.69 18
1817.79 14
1817.88 10
1817.98 7
1818.08 6
1818.18 8
1818.27 11
1818.37 16
1818.47 22
1818.57 28
1818.67 34
1818.76 38
1818.86 40
1818.96 41
1819.06 39
1819.15 37
1819.25 34
1819.35 32
1819.45 31
1819.55 31
1819.64 32
1819.74 33
1819.84 35
1819.94 37
1820.03 38
1820.13 37
1820.23 36
1820.33 34
1820.43 32
1820.52 30
1820.62 27
1820.72 25
1820.82 22
1820.92 19
1821.01 16
1821.11 13
1821.21 11
1821.31 10
1821.40 11
1821.50 12
1821.60 15
1821.70 17
1821.80 19
1821.89 21
1821.99 21
1822.09 20
1822.19 19
1822.29 17
1822.38 15
1822.48 13
1822.58 11
1822.68 9
1822.77 8
1822.87 6
1822.97 5
1823.07 4
1823.17 3
1823.26 2
1823.36 1
1823.46 1
1823.56 2
1823.66 4
1823.75 8
1823.85 12
1823.95 17
1824.05 22
1824.15 27
1824.24 31
1824.34 34
1824.44 35
1824.54 36
1824.63 35
1824.73 34
1824.83 33
1824.93 32
1825.03 30
1825.12 29
1825.22 27
1825.32 25
1825.42 23
1825.52 20
1825.61 17
1825.71 14
1825.81 11
1825.91 9
1826.01 8
1826.10 7
1826.20 7
1826.30 7
1826.40 7
1826.50 7
1826.59 8
1826.69 8
1826.79 8
1826.89 9
1826.99 10
1827.08 12
1827.18 13
1827.28 14
1827.38 15
1827.48 16
1827.57 16
1827.67 17
1827.77 18
1827.87 18
1827.97 19
1828.06 19
1828.16 18
1828.26 17
1828.36 16
1828.46 15
1828.55 14
1828.65 13
1828.75 12
1828.85 11
1828.95 11
1829.04 12
1829.14 14
1829.24 16
1829.34 19
1829.44 22
1829.53 26
1829.63 29
1829.73 32
1829.83 34
1829.93 36
1830.02 39
1830.12 42
1830.22 45
1830.32 49
1830.42 53
1830.52 57
1830.61 59
1830.71 61
1830.81 62
1830.91 62
1831.01 62
1831.10 60
1831.20 58
1831.30 54
1831.40 49
1831.50 43
1831.59 37
1831.69 32
1831.79 29
1831.89 27
1831.99 28
1832.09 31
1832.18 35
1832.28 38
1832.38 41
1832.48 42
1832.58 41
1832.67 38
1832.77 35
1832.87 32
1832.97 30
1833.07 29
1833.16 30
1833.26 33
1833.36 36
1833.46 41
1833.56 45
1833.66 49
1833.75 53
1833.85 56
1833.95 59
1834.05 61
1834.15 62
1834.24 64
1834.34 64
1834.44 65
1834.54 65
1834.64 66
1834.74 67
1834.83 68
1834.93 69
1835.03 70
1835.13 71
1835.23 71
1835.32 71
1835.42 70
1835.52 68
1835.62 66
1835.72 64
1835.82 62
1835.91 60
1836.01 57
1836.11 55
1836.21 52
1836.31 50
1836.41 48
1836.50 47
1836.60 47
1836.70 48
1836.80 48
1836.90 47
1836.99 45
1837.09 42
1837.19 39
1837.29 35
1837.39 32
1837.49 28
1837.58 25
1837.68 21
1837.78 17
1837.88 12
1837.98 8
1838.08 5
1838.17 4
1838.27 4
1838.37 6
1838.47 10
1838.57 14
1838.67 18
1838.76 23
1838.86 27
1838.96 30
1839.06 33
1839.16 36
1839.26 37
1839.35 37
1839.45 37
1839.55 35
1839.65 34
1839.75 33
1839.85 33
1839.94 34
1840.04 36
1840.14 39
1840.24 42
1840.34 45
1840.44 47
1840.53 48
1840.63 49
1840.73 48
1840.83 47
1840.93 44
1841.03 41
1841.12 38
1841.22 34
1841.32 30
1841.42 26
1841.52 23
1841.62 20
1841.71 18
1841.81 17
1841.91 15
1842.01 13
1842.11 10
1842.21 8
1842.30 5
1842.40 3
1842.50 1
1842.60 1
1842.70 2
1842.80 4
1842.90 7
1842.99 9
1843.09 11
1843.19 12
1843.29 11
1843.39 10
1843.49 9
1843.58 8
1843.68 7
1843.78 9
1843.88 12
1843.98 16
1844.08 22
1844.18 27
1844.27 31
1844.37 34
1844.47 34
1844.57 33
1844.67 30
1844.77 27
1844.86 22
1844.96 18
1845.06 13
1845.16 10
1845.26 7
1845.36 5
1845.46 5
1845.55 7
1845.65 10
1845.75 13
1845.85 16
1845.95 18
1846.05 18
1846.14 17
1846.24 13
1846.34 9
1846.44 5
1846.54 2
1846.64 0
1846.74 0
1846.83 0
1846.93 0
1847.03 0
1847.13 2
1847.23 4
1847.33 6
1847.43 8
1847.52 11
1847.62 13
1847.72 15
1847.82 18
1847.92 21
1848.02 25
1848.12 30
1848.21 35
1848.31 40
1848.41 44
1848.51 47
1848.61 48
1848.71 49
1848.81 48
1848.90 46
1849.00 45
1849.10 43
1849.20 41
1849.30 39
1849.40 36
1849.50 34
1849.59 31
1849.69 28
1849.79 25
1849.89 22
1849.99 18
1850.09 14
1850.19 10
1850.28 7
1850.38 4
1850.48 2
1850.58 2
1850.68 4
1850.78 6
1850.88 8
1850.97 11
1851.07 13
1851.17 15
1851.27 17
1851.37 18
1851.47 20
1851.57 21
1851.67 22
1851.76 22
1851.86 21
1851.96 19
1852.06 15
1852.16 9
1852.26 4
1852.36 0
1852.45 0
1852.55 0
1852.65 0
1852.75 0
1852.85 0
1852.95 0
1853.05 0
1853.15 1
1853.24 4
1853.34 7
1853.44 11
1853.54 15
1853.64 19
1853.74 22
1853.84 25
1853.94 26
1854.03 27
1854.13 28
1854.23 29
1854.33 30
1854.43 31
1854.53 33
1854.63 35
1854.72 37
1854.82 38
1854.92 39
1855.02 38
1855.12 36
1855.22 32
1855.32 28
1855.42 23
1855.51 19
1855.61 17
1855.71 18
1855.81 22
1855.91 28
1856.01 36
1856.11 44
1856.21 52
1856.30 58
1856.40 63
1856.50 66
1856.60 68
1856.70 69
1856.80 71
1856.90 74
1857.00 76
1857.10 78
1857.19 79
1857.29 80
1857.39 79
1857.49 78
1857.59 76
1857.69 75
1857.79 74
1857.89 73
1857.98 71
1858.08 70
1858.18 69
1858.28 69
1858.38 68
1858.48 68
1858.58 68
1858.68 67
1858.78 64
1858.87 61
1858.97 57
1859.07 53
1859.17 49
1859.27 47
1859.37 47
1859.47 50
1859.57 55
1859.66 62
1859.76 70
1859.86 78
1859.96 86
1860.06 92
1860.16 97
1860.26 98
1860.36 96
1860.46 92
1860.55 86
1860.65 78
1860.75 69
1860.85 61
1860.95 55
1861.05 50
1861.15 48
1861.25 47
1861.35 47
1861.45 48
1861.54 49
1861.64 49
1861.74 48
1861.84 47
1861.94 47
1862.04 47
1862.14 49
1862.24 52
1862.34 57
1862.43 63
1862.53 69
1862.63 75
1862.73 82
1862.83 88
1862.93 94
1863.03 99
1863.13 103
1863.23 104
1863.32 104
1863.42 101
1863.52 97
1863.62 92
1863.72 87
1863.82 81
1863.92 76
1864.02 71
1864.12 66
1864.22 60
1864.31 53
1864.41 46
1864.51 39
1864.61 32
1864.71 27
1864.81 23
1864.91 21
1865.01 21
1865.11 22
1865.21 24
1865.30 26
1865.40 27
1865.50 29
1865.60 29
1865.70 29
1865.80 28
1865.90 26
1866.00 24
1866.10 22
1866.20 20
1866.30 19
1866.39 19
1866.49 20
1866.59 22
1866.69 25
1866.79 29
1866.89 33
1866.99 38
1867.09 43
1867.19 48
1867.29 53
1867.38 58
1867.48 62
1867.58 66
1867.68 68
1867.78 69
1867.88 69
1867.98 68
1868.08 66
1868.18 64
1868.28 62
1868.38 60
1868.47 59
1868.57 57
1868.67 55
1868.77 54
1868.87 52
1868.97 49
1869.07 46
1869.17 43
1869.27 39
1869.37 35
1869.47 31
1869.56 27
1869.66 24
1869.76 20
1869.86 17
1869.96 14
1870.06 11
1870.16 10
1870.26 9
1870.36 10
1870.46 14
1870.56 19
1870.66 26
1870.75 35
1870.85 43
1870.95 50
1871.05 54
1871.15 55
1871.25 53
1871.35 49
1871.45 44
1871.55 40
1871.65 37
1871.75 37
1871.85 40
1871.94 44
1872.04 50
1872.14 57
1872.24 62
1872.34 66
1872.44 69
1872.54 71
1872.64 71
1872.74 70
1872.84 68
1872.94 64
1873.04 60
1873.14 55
1873.23 50
1873.33 44
1873.43 38
1873.53 34
1873.63 30
1873.73 28
1873.83 26
1873.93 25
1874.03 25
1874.13 24
1874.23 22
1874.33 21
1874.43 21
1874.52 22
1874.62 24
1874.72 29
1874.82 34
1874.92 41
1875.02 48
1875.12 54
1875.22 58
1875.32 61
1875.42 62
1875.52 62
1875.62 62
1875.72 61
1875.82 62
1875.91 62
1876.01 62
1876.11 61
1876.21 57
1876.31 52
1876.41 46
1876.51 38
1876.61 30
1876.71 23
1876.81 16
1876.91 12
1877.01 8
1877.11 6
1877.21 6
1877.31 6
1877.40 8
1877.50 11
1877.60 14
1877.70 18
1877.80 22
1877.90 25
1878.00 29
1878.10 31
1878.20 33
1878.30 35
1878.40 37
1878.50 38
1878.60 40
1878.70 41
1878.80 41
1878.89 42
1878.99 42
1879.09 41
1879.19 40
1879.29 38
1879.39 36
1879.49 34
1879.59 32
1879.69 29
1879.79 26
1879.89 23
1879.99 22
1880.09 21
1880.19 21
1880.29 23
1880.39 25
1880.49 28
1880.58 30
1880.68 31
1880.78 30
1880.88 28
1880.98 23
1881.08 18
1881.18 13
1881.28 9
1881.38 7
1881.48 7
1881.58 8
1881.68 10
1881.78 12
1881.88 12
1881.98 10
1882.08 6
1882.18 1
1882.28 0
1882.37 0
1882.47 0
1882.57 0
1882.67 0
1882.77 0
1882.87 0
1882.97 6
1883.07 15
1883.17 24
1883.27 33
1883.37 41
1883.47 47
1883.57 50
1883.67 50
1883.77 48
1883.87 45
1883.97 40
1884.07 35
1884.17 32
1884.27 30
1884.36 29
1884.46 30
1884.56 31
1884.66 32
1884.76 32
1884.86 31
1884.96 28
1885.06 24
1885.16 21
1885.26 17
1885.36 15
1885.46 15
1885.56 15
1885.66 16
1885.76 18
1885.86 20
1885.96 21
1886.06 21
1886.16 21
1886.26 20
1886.36 19
1886.46 19
1886.55 19
1886.65 20
1886.75 22
1886.85 23
1886.95 23
1887.05 24
1887.15 24
1887.25 24
1887.35 23
1887.45 22
1887.55 21
1887.65 19
1887.75 16
1887.85 12
1887.95 8
1888.05 4
1888.15 2
1888.25 2
1888.35 3
1888.45 6
1888.55 10
1888.65 14
1888.75 17
1888.85 18
1888.95 18
1889.05 18
1889.14 18
1889.24 19
1889.34 20
1889.44 23
1889.54 26
1889.64 30
1889.74 33
1889.84 36
1889.94 38
1890.04 39
1890.14 40
1890.24 40
1890.34 40
1890.44 39
1890.54 38
1890.64 37
1890.74 35
1890.84 33
1890.94 31
1891.04 28
1891.14 27
1891.24 26
1891.34 25
1891.44 25
1891.54 25
1891.64 26
1891.74 25
1891.84 24
1891.94 22
1892.04 20
1892.14 18
1892.24 17
1892.33 16
1892.43 15
1892.53 16
1892.63 17
1892.73 19
1892.83 21
1892.93 24
1893.03 27
1893.13 31
1893.23 35
1893.33 39
1893.43 40
1893.53 40
1893.63 38
1893.73 33
1893.83 26
1893.93 20
1894.03 13
1894.13 9
1894.23 7
1894.33 8
1894.43 11
1894.53 16
1894.63 21
1894.73 25
1894.83 28
1894.93 30
1895.03 30
1895.13 30
1895.23 28
1895.33 27
1895.43 26
1895.53 24
1895.63 24
1895.73 23
1895.83 23
1895.93 23
1896.03 23
1896.13 23
1896.23 23
1896.33 22
1896.43 21
1896.53 19
1896.63 17
1896.73 15
1896.83 14
1896.93 13
1897.03 13
1897.13 13
1897.22 13
1897.32 13
1897.42 11
1897.52 8
1897.62 4
1897.72 0
1897.82 0
1897.92 0
1898.02 0
1898.12 0
1898.22 0
1898.32 1
1898.42 7
1898.52 13
1898.62 18
1898.72 22
1898.82 24
1898.92 25
1899.02 24
1899.12 23
1899.22 22
1899.32 20
1899.42 20
1899.52 20
1899.62 21
1899.72 21
1899.82 21
1899.92 21
1900.02 20
1900.12 19
1900.22 18
1900.32 17
1900.42 15
1900.52 14
1900.62 13
1900.72 12
1900.82 10
1900.92 8
1901.02 6
1901.12 5
1901.22 5
1901.32 5
1901.42 7
1901.52 9
1901.62 11
1901.72 14
1901.82 17
1901.92 19
1902.02 21
1902.12 22
1902.22 23
1902.32 22
1902.42 20
1902.52 18
1902.62 15
1902.72 12
1902.82 8
1902.92 5
1903.02 3
1903.12 1
1903.22 0
1903.32 0
1903.42 0
1903.52 0
1903.62 0
1903.72 0
1903.82 1
1903.92 2
1904.02 2
1904.12 3
1904.22 2
1904.32 1
1904.42 0
1904.52 0
1904.62 0
1904.72 0
1904.82 0
1904.92 1
1905.02 4
1905.12 8
1905.22 14
1905.32 21
1905.42 29
1905.52 37
1905.62 45
1905.72 51
1905.82 54
1905.92 54
1906.02 52
1906.12 47
1906.22 40
1906.32 33
1906.42 27
1906.52 22
1906.62 18
1906.72 17
1906.82 17
1906.92 18
1907.02 20
1907.12 21
1907.22 23
1907.32 23
1907.42 23
1907.52 22
1907.62 20
1907.72 17
1907.83 14
1907.93 12
1908.03 12
1908.13 13
1908.23 17
1908.33 21
1908.43 25
1908.53 29
1908.63 30
1908.73 29
1908.83 25
1908.93 20
1909.03 15
1909.13 11
1909.23 8
1909.33 7
1909.43 8
1909.53 10
1909.63 13
1909.73 16
1909.83 19
1909.93 22
1910.03 23
1910.13 22
1910.23 19
1910.33 15
1910.43 10
1910.53 5
1910.63 1
1910.73 0
1910.83 0
1910.93 0
1911.03 0
1911.13 3
1911.23 6
1911.33 9
1911.43 11
1911.53 12
1911.63 11
1911.73 10
1911.83 7
1911.93 4
1912.03 0
1912.13 0
1912.23 0
1912.33 0
1912.43 0
1912.53 0
1912.63 0
1912.74 0
1912.84 1
1912.94 5
1913.04 8
1913.14 10
1913.24 12
1913.34 14
1913.44 16
1913.54 18
1913.64 20
1913.74 21
1913.84 21
1913.94 20
1914.04 18
1914.14 15
1914.24 12
1914.34 9
1914.44 6
1914.54 3
1914.64 1
1914.74 0
1914.84 0
1914.94 2
1915.04 6
1915.14 11
1915.24 18
1915.34 25
1915.44 31
1915.54 35
1915.64 36
1915.74 34
1915.84 31
1915.95 27
1916.05 21
1916.15 17
1916.25 12
1916.35 9
1916.45 7
1916.55 6
1916.65 7
1916.75 10
1916.85 15
1916.95 20
1917.05 25
1917.15 29
1917.25 30
1917.35 28
1917.45 24
1917.55 18
1917.65 10
1917.75 4
1917.85 0
1917.95 0
1918.05 0
1918.15 0
1918.25 0
1918.35 0
1918.45 0
1918.56 0
1918.66 0
1918.76 2
1918.86 6
1918.96 10
1919.06 15
1919.16 20
1919.26 26
1919.36 31
1919.46 36
1919.56 40
1919.66 43
1919.76 46
1919.86 47
1919.96 49
1920.06 50
1920.16 51
1920.26 53
1920.36 56
1920.46 60
1920.56 65
1920.66 69
1920.77 73
1920.87 75
1920.97 75
1921.07 72
1921.17 67
1921.27 60
1921.37 52
1921.47 44
1921.57 37
1921.67 31
1921.77 27
1921.87 24
1921.97 21
1922.07 19
1922.17 17
1922.27 15
1922.37 14
1922.47 13
1922.57 12
1922.67 11
1922.78 10
1922.88 8
1922.98 6
1923.08 3
1923.18 0
1923.28 0
1923.38 0
1923.48 0
1923.58 0
1923.68 0
1923.78 0
1923.88 2
1923.98 7
1924.08 12
1924.18 17
1924.28 22
1924.38 26
1924.48 30
1924.59 33
1924.69 34
1924.79 35
1924.89 34
1924.99 33
1925.09 31
1925.19 28
1925.29 24
1925.39 21
1925.49 18
1925.59 16
1925.69 14
1925.79 15
1925.89 16
1925.99 18
1926.09 21
1926.19 23
1926.30 26
1926.40 27
1926.50 28
1926.60 28
1926.70 28
1926.80 27
1926.90 26
1927.00 25
1927.10 23
1927.20 21
1927.30 19
1927.40 17
1927.50 16
1927.60 15
1927.70 15
1927.81 18
1927.91 22
1928.01 27
1928.11 33
1928.21 39
1928.31 44
1928.41 48
1928.51 48
1928.61 47
1928.71 44
1928.81 39
1928.91 34
1929.01 30
1929.11 28
1929.21 27
1929.32 28
1929.42 31
1929.52 35
1929.62 41
1929.72 47
1929.82 52
1929.92 57
1930.02 60
1930.12 61
1930.22 60
1930.32 58
1930.42 54
1930.52 50
1930.62 47
1930.73 46
1930.83 47
1930.93 50
1931.03 53
1931.13 57
1931.23 60
1931.33 61
1931.43 60
1931.53 58
1931.63 54
1931.73 51
1931.83 48
1931.93 46
1932.04 45
1932.14 46
1932.24 48
1932.34 50
1932.44 53
1932.54 56
1932.64 58
1932.74 60
1932.84 63
1932.94 65
1933.04 68
1933.14 70
1933.24 71
1933.35 70
1933.45 68
1933.55 63
1933.65 57
1933.75 51
1933.85 45
1933.95 42
1934.05 40
1934.15 40
1934.25 41
1934.35 42
1934.45 43
1934.56 44
1934.66 44
1934.76 43
1934.86 43
1934.96 43
1935.06 43
1935.16 43
1935.26 43
1935.36 41
1935.46 39
1935.56 37
1935.67 33
1935.77 30
1935.87 26
1935.97 23
1936.07 20
1936.17 19
1936.27 18
1936.37 19
1936.47 21
1936.57 23
1936.67 27
1936.77 30
1936.88 34
1936.98 37
1937.08 40
1937.18 42
1937.28 43
1937.38 44
1937.48 43
1937.58 42
1937.68 39
1937.78 36
1937.88 32
1937.99 29
1938.09 26
1938.19 25
1938.29 26
1938.39 28
1938.49 30
1938.59 33
1938.69 35
1938.79 37
1938.89 38
1939.00 39
1939.10 40
1939.20 42
1939.30 45
1939.40 49
1939.50 53
1939.60 57
1939.70 60
1939.80 64
1939.90 66
1940.00 69
1940.11 71
1940.21 73
1940.31 72
1940.41 70
1940.51 65
1940.61 58
1940.71 50
1940.81 42
1940.91 34
1941.01 29
1941.12 25
1941.22 25
1941.32 26
1941.42 29
1941.52 33
1941.62 38
1941.72 43
1941.82 49
1941.92 56
1942.03 64
1942.13 73
1942.23 82
1942.33 90
1942.43 96
1942.53 101
1942.63 103
1942.73 105
1942.83 106
1942.93 106
1943.04 106
1943.14 107
1943.24 108
1943.34 108
1943.44 109
1943.54 110
1943.64 110
1943.74 109
1943.84 108
1943.95 106
1944.05 103
1944.15 101
1944.25 98
1944.35 96
1944.45 94
1944.55 91
1944.65 89
1944.75 85
1944.86 80
1944.96 74
1945.06 66
1945.16 59
1945.26 51
1945.36 46
1945.46 44
1945.56 45
1945.66 50
1945.77 58
1945.87 67
1945.97 76
1946.07 85
1946.17 91
1946.27 95
1946.37 97
1946.47 98
1946.57 96
1946.68 94
1946.78 90
1946.88 86
1946.98 81
1947.08 75
1947.18 68
1947.28 61
1947.38 54
1947.48 48
1947.59 42
1947.69 37
1947.79 34
1947.89 31
1947.99 29
1948.09 28
1948.19 27
1948.29 26
1948.40 25
1948.50 24
1948.60 24
1948.70 24
1948.80 26
1948.90 28
1949.00 32
1949.10 37
1949.21 41
1949.31 44
1949.41 46
1949.51 45
1949.61 43
1949.71 40
1949.81 36
1949.91 33
1950.02 29
1950.12 26
1950.22 23
1950.32 20
1950.42 17
1950.52 15
1950.62 14
1950.72 14
1950.83 16
1950.93 20
1951.03 25
1951.13 29
1951.23 32
1951.33 32
1951.43 31
1951.53 28
1951.64 24
1951.74 20
1951.84 17
1951.94 15
1952.04 16
1952.14 17
1952.24 19
1952.34 21
1952.45 21
1952.55 21
1952.65 18
1952.75 15
1952.85 10
1952.95 6
1953.05 1
1953.15 0
1953.26 0
1953.36 0
1953.46 0
1953.56 0
1953.66 0
1953.76 0
1953.86 0
1953.97 1
1954.07 6
1954.17 12
1954.27 18
1954.37 24
1954.47 29
1954.57 34
1954.68 37
1954.78 40
1954.88 41
1954.98 41
1955.08 41
1955.18 40
1955.28 39
1955.38 38
1955.49 37
1955.59 36
1955.69 34
1955.79 32
1955.89 29
1955.99 25
1956.09 22
1956.20 20
1956.30 18
1956.40 18
1956.50 19
1956.60 21
1956.70 23
1956.80 26
1956.91 29
1957.01 31
1957.11 33
1957.21 35
1957.31 36
1957.41 37
1957.51 37
1957.62 37
1957.72 38
1957.82 38
1957.92 39
1958.02 40
1958.12 41
1958.22 41
1958.33 41
1958.43 38
1958.53 35
1958.63 31
1958.73 26
1958.83 22
1958.93 19
1959.04 18
1959.14 19
1959.24 22
1959.34 26
1959.44 31
1959.54 36
1959.65 41
1959.75 46
1959.85 49
1959.95 52
1960.05 55
1960.15 58
1960.25 61
1960.36 64
1960.46 66
1960.56 67
1960.66 67
1960.76 66
1960.86 63
1960.96 59
1961.07 56
1961.17 53
1961.27 50
1961.37 49
1961.47 49
1961.57 48
1961.68 48
1961.78 48
1961.88 47
1961.98 46
1962.08 44
1962.18 43
1962.28 43
1962.39 44
1962.49 46
1962.59 49
1962.69 53
1962.79 58
1962.89 62
1963.00 65
1963.10 66
1963.20 65
1963.30 62
1963.40 58
1963.50 53
1963.61 48
1963.71 44
1963.81 41
1963.91 39
1964.01 39
1964.11 38
1964.21 38
1964.32 37
1964.42 37
1964.52 35
1964.62 34
1964.72 32
1964.82 31
1964.93 29
1965.03 28
1965.13 27
1965.23 27
1965.33 28
1965.43 31
1965.54 34
1965.64 37
1965.74 41
1965.84 44
1965.94 47
1966.04 49
1966.15 51
1966.25 52
1966.35 54
1966.45 55
1966.55 57
1966.65 57
1966.76 57
1966.86 57
1966.96 56
1967.06 56
1967.16 55
1967.26 55
1967.37 55
1967.47 56
1967.57 56
1967.67 56
1967.77 56
1967.87 55
1967.98 55
1968.08 55
1968.18 54
1968.28 55
1968.38 57
1968.48 59
1968.59 61
1968.69 63
1968.79 65
1968.89 65
1968.99 64
1969.10 61
1969.20 57
1969.30 51
1969.40 45
1969.50 40
1969.60 36
1969.71 34
1969.81 34
1969.91 36
1970.01 39
1970.11 41
1970.21 42
1970.32 42
1970.42 40
1970.52 36
1970.62 32
1970.72 29
1970.83 26
1970.93 25
1971.03 25
1971.13 26
1971.23 28
1971.33 30
1971.44 32
1971.54 36
1971.64 40
1971.74 45
1971.84 52
1971.94 58
1972.05 65
1972.15 70
1972.25 73
1972.35 74
1972.45 72
1972.56 67
1972.66 61
1972.76 55
1972.86 49
1972.96 44
1973.06 39
1973.17 36
1973.27 33
1973.37 31
1973.47 29
1973.57 27
1973.68 25
1973.78 23
1973.88 22
1973.98 21
1974.08 21
1974.19 20
1974.29 19
1974.39 16
1974.49 13
1974.59 9
1974.69 5
1974.80 2
1974.90 1
1975.00 1
1975.10 3
1975.20 6
1975.31 11
1975.41 16
1975.51 21
1975.61 26
1975.71 29
1975.82 31
1975.92 31
1976.02 31
1976.12 30
1976.22 29
1976.33 29
1976.43 31
1976.53 35
1976.63 39
1976.73 44
1976.83 49
1976.94 51
1977.04 51
1977.14 49
1977.24 45
1977.34 40
1977.45 37
1977.55 35
1977.65 35
1977.75 38
1977.85 41
1977.96 46
1978.06 49
1978.16 50
1978.26 49
1978.36 46
1978.47 42
1978.57 36
1978.67 31
1978.77 25
1978.87 21
1978.98 17
1979.08 14
1979.18 12
1979.28 9
1979.38 8
1979.49 7
1979.59 8
1979.69 10
1979.79 15
1979.89 20
1980.00 26
1980.10 33
1980.20 38
1980.30 42
1980.40 45
1980.51 45
1980.61 44
1980.71 41
1980.81 38
1980.91 35
1981.02 31
1981.12 27
1981.22 25
1981.32 22
1981.42 21
1981.53 20
1981.63 20
1981.73 19
1981.83 19
1981.94 18
1982.04 17
1982.14 16
1982.24 15
1982.34 15
1982.45 16
1982.55 18
1982.65 21
1982.75 25
1982.85 29
1982.96 32
1983.06 33
1983.16 33
1983.26 31
1983.36 29
1983.47 26
1983.57 25
1983.67 25
1983.77 27
1983.87 30
1983.98 34
1984.08 37
1984.18 39
1984.28 41
1984.39 42
1984.49 43
1984.59 43
1984.69 43
1984.79 44
1984.90 44
1985.00 44
1985.10 44
1985.20 44
1985.30 44
1985.41 44
1985.51 45
1985.61 46
1985.71 47
1985.82 49
1985.92 50
1986.02 50
1986.12 50
1986.22 49
1986.33 48
1986.43 45
1986.53 42
1986.63 39
1986.74 35
1986.84 32
1986.94 27
1987.04 23
1987.14 19
1987.25 15
1987.35 12
1987.45 10
1987.55 10
1987.66 11
1987.76 15
1987.86 20
1987.96 26
1988.06 32
1988.17 37
1988.27 42
1988.37 45
1988.47 47
1988.58 48
1988.68 48
1988.78 47
1988.88 46
1988.98 44
1989.09 41
1989.19 37
1989.29 33
1989.39 29
1989.50 25
1989.60 22
1989.70 19
1989.80 18
1989.90 18
1990.01 18
1990.11 19
1990.21 21
1990.31 22
1990.42 23
1990.52 24
1990.62 25
1990.72 25
1990.83 24
1990.93 23
1991.03 23
1991.13 22
1991.23 23
1991.34 25
1991.44 28
1991.54 32
1991.64 36
1991.75 40
1991.85 43
1991.95 45
1992.05 47
1992.16 49
1992.26 50
1992.36 52
1992.46 54
1992.56 57
1992.67 60
1992.77 64
1992.87 68
1992.97 70
1993.08 71
1993.18 70
1993.28 66
1993.38 61
1993.49 54
1993.59 47
1993.69 41
1993.79 36
1993.90 34
1994.00 33
1994.10 33
1994.20 34
1994.30 34
1994.41 33
1994.51 31
1994.61 29
1994.71 27
1994.82 25
1994.92 23
1995.02 23
1995.12 25
1995.23 29
1995.33 34
1995.43 42
1995.53 51
1995.64 62
1995.74 73
1995.84 85
1995.94 97
1996.05 106
1996.15 113
1996.25 117
1996.35 118
1996.46 117
1996.56 114
1996.66 111
1996.76 110
1996.87 110
1996.97 113
1997.07 117
1997.17 122
1997.28 127
1997.38 131
1997.48 133
1997.58 133
1997.68 131
1997.79 129
1997.89 125
1997.99 122
1998.09 120
1998.20 118
1998.30 117
1998.40 116
1998.50 116
1998.61 114
1998.71 112
1998.81 109
1998.91 104
1999.02 99
1999.12 93
1999.22 88
1999.32 83
1999.43 78
1999.53 74
1999.63 71
1999.73 68
1999.84 66
1999.94 62
2000.04 59
2000.15 55
2000.25 50
2000.35 44
2000.45 38
2000.56 32
2000.66 27
2000.76 24
2000.86 23
2000.97 24
2001.07 28
2001.17 33
2001.27 38
2001.38 42
2001.48 43
2001.58 42
2001.68 38
2001.79 33
2001.89 27
2001.99 21
2002.09 17
2002.20 14
2002.30 12
2002.40 12
2002.50 12
2002.61 13
2002.71 15
2002.81 18
2002.91 22
2003.02 28
2003.12 34
2003.22 40
2003.32 46
2003.43 49
2003.53 51
2003.63 51
2003.74 50
2003.84 47
2003.94 43
2004.04 39
2004.15 35
2004.25 31
2004.35 27
2004.45 23
2004.56 19
2004.66 16
2004.76 14
2004.86 13
2004.97 13
2005.07 13
2005.17 13
2005.28 13
2005.38 13
2005.48 13
2005.58 12
2005.69 12
2005.79 12
2005.89 12
2005.99 12
2006.10 11
2006.20 10
2006.30 8
2006.40 6
2006.51 5
2006.61 4
2006.71 3
2006.82 4
2006.92 4
2007.02 4
2007.12 3
2007.23 1
2007.33 0
2007.43 0
2007.53 0
2007.64 0
2007.74 0
2007.84 0
2007.95 2
2008.05 8
2008.15 15
2008.25 21
2008.36 25
2008.46 26
2008.56 26
2008.66 23
2008.77 20
2008.87 17
2008.97 16
2009.08 17
2009.18 20
2009.28 25
2009.38 32
2009.49 38
2009.59 43
2009.69 47
2009.80 49
2009.90 51
2010.00 51
2010.10 50
2010.21 49
2010.31 48
2010.41 46
2010.51 44
2010.62 43
2010.72 42
2010.82 41
2010.93 40
2011.03 40
2011.13 40
2011.23 39
2011.34 40
2011.44 41
2011.54 43
2011.65 46
2011.75 49
2011.85 53
2011.95 56
2012.06 58
2012.16 60
2012.26 62
2012.37 64
2012.47 67
2012.57 69
2012.67 72
2012.78 74
2012.88 74
2012.98 73
2013.09 70
2013.19 66
2013.29 62
2013.39 56
2013.50 51
2013.60 46
2013.70 42
2013.81 40
2013.91 39
2014.01 40
2014.11 43
2014.22 46
2014.32 50
2014.42 54
2014.53 56
2014.63 56
2014.73 55
2014.83 53
2014.94 51
2015.04 50
2015.14 51
2015.25 53
2015.35 55
2015.45 58
2015.56 60
2015.66 61
2015.76 60
2015.86 56
2015.97 52
2016.07 46
2016.17 41
2016.28 37
2016.38 34
2016.48 32
2016.58 31
2016.69 30
2016.79 29
2016.89 27
2017.00 24
2017.10 20
2017.20 16
2017.31 13
2017.41 10
2017.51 9
2017.61 10
2017.72 13
2017.82 17
2017.92 23
2018.03 28
2018.13 33
2018.23 36
2018.34 38
2018.44 39
2018.54 40
2018.64 41
2018.75 43
2018.85 45
2018.95 48
2019.06 49
2019.16 49
2019.26 48
2019.37 44
2019.47 39
2019.57 32
2019.67 25
2019.78 18
2019.88 13
2019.98 9
2020.09 7
2020.19 6
2020.29 7
2020.40 8
2020.50 10
2020.60 12
2020.71 14
2020.81 16
2020.91 18
2021.01 20
2021.12 21
2021.22 22
2021.32 22
2021.43 21
2021.53 19
2021.63 16
2021.74 12
2021.84 9
2021.94 4
2022.05 0
2022.15 0
2022.25 0
2022.35 0
2022.46 0
2022.56 0
2022.66 0
2022.77 0
2022.87 0
2022.97 3
2023.08 7
2023.18 10
2023.28 14
2023.39 16
2023.49 19
2023.59 21
2023.70 23
2023.80 26
2023.90 28
2024.00 31
2024.11 33
2024.21 34
2024.31 34
2024.42 32
2024.52 29
2024.62 26
2024.73 22
2024.83 19
2024.93 16
2025.04 16
2025.14 17
2025.24 21
2025.35 26
2025.45 32
2025.55 39
2025.66 47
2025.76 54
2025.86 60
2025.96 65
2026.07 67
2026.17 68
2026.27 66
2026.38 63
2026.48 57
2026.58 51
2026.69 45
2026.79 38
2026.89 33
2027.00 29
2027.10 26
2027.20 25
2027.31 25
2027.41 25
2027.51 27
2027.62 28
2027.72 29
2027.82 30
2027.93 30
2028.03 30
2028.13 31
2028.24 31
2028.34 32
2028.44 33
2028.55 33
2028.65 34
2028.75 34
2028.86 34
2028.96 33
2029.06 32
2029.17 31
2029.27 30
2029.37 29
2029.48 28
2029.58 26
2029.68 25
2029.78 23
2029.89 22
2029.99 20
2030.09 18
2030.20 17
2030.30 17
2030.40 18
2030.51 20
2030.61 23
2030.71 27
2030.82 30
2030.92 32
2031.02 33
2031.13 31
2031.23 26
2031.33 20
2031.44 13
2031.54 7
2031.64 3
2031.75 2
2031.85 4
2031.95 8
2032.06 15
2032.16 22
2032.26 28
2032.37 33
2032.47 36
2032.57 37
2032.68 36
2032.78 34
2032.88 32
2032.99 31
2033.09 30
2033.20 30
2033.30 30
2033.40 31
2033.51 31
2033.61 30
2033.71 28
2033.82 27
2033.92 25
2034.02 22
2034.13 20
2034.23 18
2034.33 15
2034.44 13
2034.54 11
2034.64 8
2034.75 7
2034.85 7
2034.95 8
2035.06 11
2035.16 14
2035.26 19
2035.37 24
2035.47 28
2035.57 33
2035.68 36
2035.78 39
2035.88 40
2035.99 40
2036.09 40
2036.19 38
2036.30 36
2036.40 33
2036.50 30
2036.61 27
2036.71 25
2036.82 23
2036.92 24
2037.02 26
2037.13 30
2037.23 36
2037.33 42
2037.44 48
2037.54 54
2037.64 59
2037.75 62
2037.85 64
2037.95 64
2038.06 64
2038.16 62
2038.26 61
2038.37 59
2038.47 57
2038.57 56
2038.68 56
2038.78 56
2038.89 56
2038.99 56
2039.09 56
2039.20 55
2039.30 55
2039.40 54
2039.51 55
2039.61 56
2039.71 57
2039.82 59
2039.92 60
2040.02 61
2040.13 62
2040.23 62
2040.33 61
2040.44 60
2040.54 59
2040.65 57
2040.75 56
2040.85 55
2040.96 55
2041.06 55
2041.16 56
2041.27 57
2041.37 59
2041.47 61
2041.58 62
2041.68 62
2041.78 62
2041.89 60
2041.99 59
2042.10 58
2042.20 57
2042.30 56
2042.41 56
2042.51 55
2042.61 53
2042.72 51
2042.82 47
2042.92 43
2043.03 38
2043.13 33
2043.24 30
2043.34 28
2043.44 28
2043.55 30
2043.65 35
2043.75 40
2043.86 46
2043.96 52
2044.06 56
2044.17 57
2044.27 56
2044.38 53
2044.48 48
2044.58 42
2044.69 36
2044.79 31
2044.89 29
2045.00 28
2045.10 30
2045.21 32
2045.31 35
2045.41 37
2045.52 38
2045.62 38
2045.72 36
2045.83 34
2045.93 32
2046.03 31
2046.14 31
2046.24 33
2046.35 36
2046.45 39
2046.55 42
2046.66 44
2046.76 46
2046.86 46
2046.97 46
2047.07 45
2047.18 44
2047.28 43
2047.38 42
2047.49 41
2047.59 42
2047.69 43
2047.80 44
2047.90 46
2048.01 47
2048.11 48
2048.21 48
2048.32 47
2048.42 46
2048.52 43
2048.63 41
2048.73 39
2048.84 37
2048.94 36
2049.04 34
2049.15 33
2049.25 32
2049.35 31
2049.46 30
2049.56 28
2049.67 28
2049.77 27
2049.87 28
2049.98 29
2050.08 30
2050.19 32
2050.29 34
2050.39 36
2050.50 38
2050.60 40
2050.70 42
2050.81 44
2050.91 45
2051.02 46
2051.12 47
2051.22 48
2051.33 50
2051.43 54
2051.53 57
2051.64 61
2051.74 64
2051.85 66
2051.95 65
2052.05 63
2052.16 59
2052.26 55
2052.37 50
2052.47 46
2052.57 43
2052.68 41
2052.78 41
2052.89 42
2052.99 45
2053.09 49
2053.20 53
2053.30 58
2053.40 63
2053.51 67
2053.61 70
2053.72 73
2053.82 76
2053.92 78
2054.03 80
2054.13 81
2054.24 82
2054.34 81
2054.44 78
2054.55 74
2054.65 67
2054.76 60
2054.86 53
2054.96 45
2055.07 38
2055.17 32
2055.28 26
2055.38 22
2055.48 18
2055.59 15
2055.69 14
2055.79 14
2055.90 15
2056.00 19
2056.11 23
2056.21 28
2056.31 32
2056.42 34
2056.52 33
2056.63 31
2056.73 27
2056.83 21
2056.94 15
2057.04 9
2057.15 5
2057.25 1
2057.35 0
2057.46 0
2057.56 0
2057.67 0
2057.77 0
2057.87 0
2057.98 0
2058.08 0
2058.19 2
2058.29 9
2058.39 16
2058.50 24
2058.60 30
2058.71 35
2058.81 37
2058.91 38
2059.02 37
2059.12 35
2059.23 33
2059.33 31
2059.43 29
2059.54 27
2059.64 26
2059.75 25
2059.85 25
2059.96 26
2060.06 28
2060.16 30
2060.27 32
2060.37 33
2060.48 34
2060.58 34
2060.68 32
2060.79 30
2060.89 26
2061.00 23
2061.10 21
2061.20 19
2061.31 19
2061.41 20
2061.52 23
2061.62 25
2061.72 28
2061.83 29
2061.93 30
2062.04 30
2062.14 28
2062.25 27
2062.35 26
2062.45 25
2062.56 25
2062.66 27
2062.77 29
2062.87 33
2062.97 36
2063.08 39
2063.18 41
2063.29 42
2063.39 42
2063.49 41
2063.60 40
2063.70 39
2063.81 39
2063.91 40
2064.02 41
2064.12 42
2064.22 44
2064.33 45
2064.43 46
2064.54 46
2064.64 47
2064.74 49
2064.85 51
2064.95 53
2065.06 56
2065.16 57
2065.27 58
2065.37 58
2065.47 56
2065.58 54
2065.68 51
2065.79 49
2065.89 48
2066.00 49
2066.10 51
2066.20 54
2066.31 57
2066.41 61
2066.52 65
2066.62 69
2066.72 73
2066.83 78
2066.93 84
2067.04 91
2067.14 99
2067.25 107
2067.35 113
2067.45 116
2067.56 117
2067.66 113
2067.77 107
2067.87 99
2067.98 89
2068.08 81
2068.18 75
2068.29 71
2068.39 70
2068.50 70
2068.60 71
2068.71 73
2068.81 73
2068.91 72
2069.02 71
2069.12 70
2069.23 69
2069.33 70
2069.44 73
2069.54 76
2069.64 80
2069.75 84
2069.85 86
2069.96 86
2070.06 85
2070.17 82
2070.27 78
2070.37 74
2070.48 69
2070.58 65
2070.69 61
2070.79 57
2070.90 53
2071.00 48
2071.10 43
2071.21 39
2071.31 36
2071.42 33
2071.52 32
2071.63 32
2071.73 32
2071.84 33
2071.94 34
2072.04 34
2072.15 34
2072.25 33
2072.36 32
2072.46 30
2072.57 29
2072.67 28
2072.77 28
2072.88 29
2072.98 31
2073.09 34
2073.19 38
2073.30 43
2073.40 48
2073.51 52
2073.61 56
2073.71 60
2073.82 63
2073.92 65
2074.03 67
2074.13 68
2074.24 68
2074.34 67
2074.44 66
2074.55 63
2074.65 60
2074.76 57
2074.86 55
2074.97 53
2075.07 54
2075.18 57
2075.28 61
2075.38 67
2075.49 72
2075.59 76
2075.70 79
2075.80 79
2075.91 78
2076.01 76
2076.12 74
2076.22 73
2076.33 72
2076.43 71
2076.53 70
2076.64 69
2076.74 66
2076.85 63
2076.95 59
2077.06 55
2077.16 50
2077.27 46
2077.37 42
2077.47 38
2077.58 34
2077.68 30
2077.79 26
2077.89 24
2078.00 23
2078.10 23
2078.21 24
2078.31 26
2078.42 29
2078.52 33
2078.62 37
2078.73 42
2078.83 48
2078.94 55
2079.04 62
2079.15 68
2079.25 73
2079.36 76
2079.46 76
2079.56 73
2079.67 69
2079.77 63
2079.88 58
2079.98 53
2080.09 50
2080.19 50
2080.30 52
2080.40 56
2080.51 60
2080.61 64
2080.72 67
2080.82 67
2080.92 64
2081.03 59
2081.13 52
2081.24 44
2081.34 36
2081.45 29
2081.55 22
2081.66 17
2081.76 13
2081.87 10
2081.97 10
2082.08 11
2082.18 15
2082.28 21
2082.39 29
2082.49 38
2082.60 48
2082.70 56
2082.81 62
2082.91 66
2083.02 66
2083.12 63
2083.23 59
2083.33 53
2083.44 48
2083.54 44
2083.64 41
2083.75 41
2083.85 44
2083.96 48
2084.06 54
2084.17 60
2084.27 68
2084.38 74
2084.48 79
2084.59 81
2084.69 81
2084.80 78
2084.90 73
2085.01 66
2085.11 59
2085.21 52
2085.32 46
2085.42 41
2085.53 37
2085.63 35
2085.74 34
2085.84 33
2085.95 32
2086.05 30
2086.16 28
2086.26 25
2086.37 22
2086.47 20
2086.58 19
2086.68 20
2086.79 21
2086.89 24
2087.00 26
2087.10 28
2087.20 30
2087.31 30
2087.41 30
2087.52 30
2087.62 29
2087.73 30
2087.83 30
2087.94 31
2088.04 33
2088.15 35
2088.25 38
2088.36 41
2088.46 45
2088.57 49
2088.67 51
2088.78 52
2088.88 51
2088.99 48
2089.09 44
2089.20 38
2089.30 34
2089.40 32
2089.51 32
2089.61 36
2089.72 41
2089.82 49
2089.93 56
2090.03 62
2090.14 67
2090.24 68
2090.35 68
2090.45 66
2090.56 63
2090.66 59
2090.77 56
2090.87 52
2090.98 49
2091.08 46
2091.19 44
2091.29 43
2091.40 42
2091.50 42
2091.61 42
2091.71 41
2091.82 39
2091.92 37
2092.03 34
2092.13 32
2092.24 31
2092.34 31
2092.45 32
2092.55 33
2092.65 34
2092.76 35
2092.86 35
2092.97 34
2093.07 32
2093.18 30
2093.28 29
2093.39 29
2093.49 29
2093.60 30
2093.70 31
2093.81 31
2093.91 31
2094.02 31
2094.12 30
2094.23 30
2094.33 30
2094.44 32
2094.54 35
2094.65 39
2094.75 43
2094.86 49
2094.96 54
2095.07 59
2095.17 64
2095.28 67
2095.38 69
2095.49 70
2095.59 71
2095.70 70
2095.80 70
2095.91 70
2096.01 69
2096.12 69
2096.22 69
2096.33 69
2096.43 69
2096.54 67
2096.64 66
2096.75 65
2096.85 64
2096.96 65
2097.06 66
2097.17 67
2097.27 69
2097.38 70
2097.48 71
2097.59 72
2097.69 73
2097.80 74
2097.90 76
2098.01 78
2098.11 80
2098.22 83
2098.32 87
2098.43 90
2098.53 94
2098.64 97
2098.74 101
2098.85 104
2098.95 106
2099.06 108
2099.16 108
2099.27 108
2099.37 106
2099.48 104
2099.58 101
2099.69 98
2099.79 94
2099.90 91
2100.00 87
2100.11 82
2100.21 77
2100.32 71
2100.42 65
2100.53 59
2100.63 54
2100.74 50
2100.84 47
2100.95 46
2101.05 46
2101.16 46
2101.26 47
2101.37 47
2101.47 46
2101.58 44
2101.68 40
2101.79 37
2101.89 34
2102.00 31
2102.11 30
2102.21 28
2102.32 28
2102.42 27
2102.53 26
2102.63 26
2102.74 26
2102.84 27
2102.95 30
2103.05 34
2103.16 39
2103.26 46
2103.37 52
2103.47 58
2103.58 63
2103.68 65
2103.79 66
2103.89 65
2104.00 62
2104.10 58
2104.21 52
2104.31 46
2104.42 40
2104.52 33
2104.63 26
2104.73 21
2104.84 16
2104.94 12
2105.05 11
2105.15 11
2105.26 13
2105.37 17
2105.47 22
2105.58 28
2105.68 35
2105.79 41
2105.89 47
2106.00 51
2106.10 54
2106.21 55
2106.31 55
2106.42 54
2106.52 52
2106.63 50
2106.73 47
2106.84 44
2106.94 42
2107.05 42
2107.15 42
2107.26 44
2107.36 46
2107.47 47
2107.57 48
2107.68 47
2107.79 44
2107.89 40
2108.00 36
2108.10 33
2108.21 31
2108.31 31
2108.42 31
2108.52 33
2108.63 34
2108.73 34
2108.84 33
2108.94 32
2109.05 30
2109.15 29
2109.26 29
2109.36 29
2109.47 31
2109.58 34
2109.68 38
2109.79 42
2109.89 48
2110.00 53
2110.10 58
2110.21 63
2110.31 67
2110.42 70
2110.52 71
2110.63 70
2110.73 68
2110.84 64
2110.94 60
2111.05 54
2111.16 49
2111.26 43
2111.37 37
2111.47 31
2111.58 26
2111.68 22
2111.79 19
2111.89 19
2112.00 20
2112.10 22
2112.21 25
2112.31 29
2112.42 31
2112.53 34
2112.63 36
2112.74 38
2112.84 40
2112.95 42
2113.05 43
2113.16 44
2113.26 45
2113.37 44
2113.47 42
2113.58 39
2113.68 38
2113.79 36
2113.90 36
2114.00 36
2114.11 37
2114.21 39
2114.32 42
2114.42 46
2114.53 51
2114.63 58
2114.74 65
2114.84 73
2114.95 79
2115.05 83
2115.16 85
2115.27 83
2115.37 79
2115.48 74
2115.58 69
2115.69 64
2115.79 59
2115.90 56
2116.00 54
2116.11 51
2116.21 49
2116.32 46
2116.43 43
2116.53 40
2116.64 37
2116.74 33
2116.85 31
2116.95 29
2117.06 28
2117.16 28
2117.27 29
2117.38 31
2117.48 33
2117.59 37
2117.69 40
2117.80 44
2117.90 48
2118.01 53
2118.11 57
2118.22 61
2118.32 64
2118.43 66
2118.54 65
2118.64 63
2118.75 59
2118.85 54
2118.96 48
2119.06 42
2119.17 38
2119.27 36
2119.38 36
2119.49 36
2119.59 37
2119.70 38
2119.80 37
2119.91 35
2120.01 32
2120.12 29
2120.22 26
2120.33 24
2120.44 23
2120.54 23
2120.65 24
2120.75 25
2120.86 26
2120.96 25
2121.07 24
2121.18 23
2121.28 21
2121.39 19
2121.49 18
2121.60 18
2121.70 19
2121.81 20
2121.91 20
2122.02 21
2122.13 21
2122.23 21
2122.34 20
2122.44 18
2122.55 16
2122.65 15
2122.76 13
2122.86 13
2122.97 14
2123.08 17
2123.18 20
2123.29 25
2123.39 29
2123.50 32
2123.60 35
2123.71 36
2123.82 37
2123.92 38
2124.03 39
2124.13 41
2124.24 44
2124.34 49
2124.45 55
2124.56 60
2124.66 66
2124.77 71
2124.87 75
2124.98 78
2125.08 81
2125.19 84
2125.30 86
2125.40 88
2125.51 91
2125.61 93
2125.72 96
2125.82 98
2125.93 101
2126.04 104
2126.14 107
2126.25 110
2126.35 114
2126.46 116
2126.56 119
2126.67 120
2126.78 121
2126.88 120
2126.99 117
2127.09 112
2127.20 105
2127.30 98
2127.41 90
2127.52 83
2127.62 77
2127.73 73
2127.83 71
2127.94 70
2128.04 69
2128.15 68
2128.26 66
2128.36 63
2128.47 58
2128.57 52
2128.68 47
2128.78 41
2128.89 36
2129.00 33
2129.10 30
2129.21 29
2129.31 29
2129.42 30
2129.53 31
2129.63 32
2129.74 33
2129.84 33
2129.95 32
2130.05 30
2130.16 28
2130.27 25
2130.37 22
2130.48 19
2130.58 16
2130.69 13
2130.80 11
2130.90 10
2131.01 9
2131.11 8
2131.22 8
2131.32 8
2131.43 9
2131.54 9
2131.64 9
2131.75 9
2131.85 8
2131.96 6
2132.07 4
2132.17 3
2132.28 2
2132.38 1
2132.49 1
2132.59 1
2132.70 0
2132.81 0
2132.91 0
2133.02 0
2133.12 0
2133.23 0
2133.34 0
2133.44 0
2133.55 3
2133.65 8
2133.76 13
2133.87 18
2133.97 23
2134.08 27
2134.18 30
2134.29 32
2134.40 34
2134.50 36
2134.61 38
2134.71 42
2134.82 47
2134.92 52
2135.03 58
2135.14 63
2135.24 67
2135.35 70
2135.45 73
2135.56 74
2135.67 76
2135.77 77
2135.88 77
2135.98 77
2136.09 76
2136.20 75
2136.30 74
2136.41 72
2136.51 72
2136.62 72
2136.73 72
2136.83 73
2136.94 75
2137.04 76
2137.15 76
2137.26 75
2137.36 72
2137.47 67
2137.57 61
2137.68 55
2137.79 47
2137.89 40
2138.00 34
2138.10 30
2138.21 27
2138.32 25
2138.42 26
2138.53 28
2138.63 30
2138.74 33
2138.85 36
2138.95 39
2139.06 40
2139.16 41
2139.27 40
2139.38 39
2139.48 37
2139.59 35
2139.69 33
2139.80 32
2139.91 31
2140.01 32
2140.12 33
2140.23 34
2140.33 36
2140.44 38
2140.54 39
2140.65 40
2140.76 40
2140.86 39
2140.97 38
2141.07 35
2141.18 33
2141.29 30
2141.39 26
2141.50 22
2141.60 18
2141.71 14
2141.82 11
2141.92 9
2142.03 8
2142.13 7
2142.24 6
2142.35 6
2142.45 5
2142.56 5
2142.67 6
2142.77 8
2142.88 12
2142.98 17
2143.09 24
2143.20 32
2143.30 39
2143.41 46
2143.51 52
2143.62 56
2143.73 59
2143.83 61
2143.94 62
2144.05 64
2144.15 66
2144.26 69
2144.36 73
2144.47 76
2144.58 80
2144.68 81
2144.79 81
2144.89 79
2145.00 74
2145.11 67
2145.21 59
2145.32 51
2145.43 42
2145.53 35
2145.64 28
2145.74 23
2145.85 19
2145.96 17
2146.06 16
2146.17 17
2146.28 19
2146.38 22
2146.49 27
2146.59 33
2146.70 39
2146.81 46
2146.91 52
2147.02 56
2147.13 60
2147.23 62
2147.34 61
2147.44 60
2147.55 57
2147.66 54
2147.76 51
2147.87 49
2147.98 47
2148.08 47
2148.19 48
2148.29 49
2148.40 51
2148.51 53
2148.61 53
2148.72 52
2148.83 50
2148.93 47
2149.04 44
2149.14 40
2149.25 38
2149.36 36
2149.46 36
2149.57 38
2149.68 41
2149.78 47
2149.89 54
2149.99 61
2150.10 68
2150.21 74
2150.31 78
2150.42 78
2150.53 76
2150.63 72
2150.74 67
2150.85 62
2150.95 57
2151.06 53
2151.16 50
2151.27 49
2151.38 48
2151.48 48
2151.59 47
2151.70 46
2151.80 43
2151.91 39
2152.02 35
2152.12 30
2152.23 25
2152.33 22
2152.44 19
2152.55 17
2152.65 15
2152.76 13
2152.87 10
2152.97 6
2153.08 1
2153.19 0
2153.29 0
2153.40 0
2153.50 0
2153.61 0
2153.72 0
2153.82 0
2153.93 0
2154.04 5
2154.14 9
2154.25 12
2154.36 14
2154.46 15
2154.57 16
2154.68 16
2154.78 16
2154.89 17
2154.99 18
2155.10 19
2155.21 21
2155.31 21
2155.42 22
2155.53 21
2155.63 20
2155.74 18
2155.85 18
2155.95 19
2156.06 22
2156.17 27
2156.27 33
2156.38 40
2156.48 46
2156.59 52
2156.70 57
2156.80 60
2156.91 62
2157.02 65
2157.12 68
2157.23 72
2157.34 76
2157.44 81
2157.55 85
2157.66 88
2157.76 89
2157.87 89
2157.98 87
2158.08 84
2158.19 82
2158.30 79
2158.40 78
2158.51 79
2158.61 81
2158.72 85
2158.83 92
2158.93 99
2159.04 108
2159.15 117
2159.25 124
2159.36 128
2159.47 130
2159.57 129
2159.68 125
2159.79 121
2159.89 118
2160.00 117
2160.11 119
2160.21 123
2160.32 130
2160.43 136
2160.53 140
2160.64 141
2160.75 138
2160.85 131
2160.96 121
2161.07 108
2161.17 94
2161.28 81
2161.39 70
2161.49 61
2161.60 55
2161.71 51
2161.81 49
2161.92 48
2162.02 48
2162.13 48
2162.24 47
2162.34 47
2162.45 45
2162.56 44
2162.66 42
2162.77 41
2162.88 41
2162.98 41
2163.09 41
2163.20 42
2163.30 43
2163.41 44
2163.52 43
2163.62 42
2163.73 40
2163.84 38
2163.94 35
2164.05 32
2164.16 29
2164.26 26
2164.37 23
2164.48 20
2164.58 18
2164.69 17
2164.80 15
2164.90 14
2165.01 13
2165.12 12
2165.22 12
2165.33 11
2165.44 11
2165.54 11
2165.65 12
2165.76 14
2165.86 17
2165.97 20
2166.08 22
2166.18 25
2166.29 27
2166.40 30
2166.50 33
2166.61 37
2166.72 41
2166.83 47
2166.93 51
2167.04 55
2167.15 56
2167.25 55
2167.36 52
2167.47 47
2167.57 42
2167.68 37
2167.79 33
2167.89 31
2168.00 30
2168.11 31
2168.21 33
2168.32 35
2168.43 37
2168.53 40
2168.64 44
2168.75 48
2168.85 52
2168.96 56
2169.07 59
2169.17 60
2169.28 59
2169.39 57
2169.49 55
2169.60 52
2169.71 51
2169.81 50
2169.92 51
2170.03 51
2170.13 50
2170.24 48
2170.35 46
2170.46 42
2170.56 40
2170.67 39
2170.78 40
2170.88 43
2170.99 47
2171.10 53
2171.20 58
2171.31 62
2171.42 64
2171.52 65
2171.63 65
2171.74 65
2171.84 65
2171.95 66
2172.06 69
2172.16 73
2172.27 79
2172.38 85
2172.49 92
2172.59 99
2172.70 106
2172.81 112
2172.91 118
2173.02 122
2173.13 124
2173.23 126
2173.34 127
2173.45 127
2173.55 126
2173.66 124
2173.77 123
2173.87 121
2173.98 118
2174.09 114
2174.20 110
2174.30 105
2174.41 100
2174.52 95
2174.62 89
2174.73 84
2174.84 80
2174.94 76
2175.05 73
2175.16 69
2175.26 66
2175.37 62
2175.48 58
2175.59 54
2175.69 49
2175.80 45
2175.91 42
2176.01 40
2176.12 39
2176.23 40
2176.33 41
2176.44 42
2176.55 43
2176.66 44
2176.76 44
2176.87 43
2176.98 42
2177.08 40
2177.19 37
2177.30 33
2177.40 29
2177.51 26
2177.62 24
2177.72 24
2177.83 27
2177.94 32
2178.05 39
2178.15 47
2178.26 55
2178.37 62
2178.47 67
2178.58 71
2178.69 74
2178.80 75
2178.90 76
2179.01 76
2179.12 76
2179.22 75
2179.33 74
2179.44 73
2179.54 73
2179.65 74
2179.76 75
2179.87 76
2179.97 78
2180.08 79
2180.19 80
2180.29 80
2180.40 81
2180.51 82
2180.61 84
2180.72 85
2180.83 87
2180.94 87
2181.04 87
2181.15 86
2181.26 84
2181.36 81
2181.47 78
2181.58 76
2181.69 73
2181.79 71
2181.90 69
2182.01 66
2182.11 62
2182.22 57
2182.33 52
2182.44 46
2182.54 41
2182.65 37
2182.76 34
2182.86 32
2182.97 31
2183.08 31
2183.19 31
2183.29 32
2183.40 33
2183.51 33
2183.61 34
2183.72 35
2183.83 35
2183.94 36
2184.04 36
2184.15 36
2184.26 36
2184.36 36
2184.47 37
2184.58 39
2184.69 41
2184.79 44
2184.90 47
2185.01 49
2185.11 50
2185.22 50
2185.33 50
2185.44 49
2185.54 49
2185.65 48
2185.76 48
2185.86 49
2185.97 49
2186.08 48
2186.19 48
2186.29 47
2186.40 46
2186.51 45
2186.61 46
2186.72 49
2186.83 53
2186.94 58
2187.04 63
2187.15 69
2187.26 73
2187.37 77
2187.47 79
2187.58 79
2187.69 77
2187.79 73
2187.90 67
2188.01 61
2188.12 54
2188.22 48
2188.33 42
2188.44 38
2188.55 36
2188.65 36
2188.76 38
2188.87 42
2188.97 46
2189.08 51
2189.19 55
2189.30 58
2189.40 60
2189.51 61
2189.62 61
2189.73 62
2189.83 64
2189.94 68
2190.05 74
2190.15 81
2190.26 90
2190.37 97
2190.48 103
2190.58 106
2190.69 106
2190.80 103
2190.91 98
2191.01 94
2191.12 91
2191.23 92
2191.33 95
2191.44 102
2191.55 111
2191.66 120
2191.76 127
2191.87 132
2191.98 134
2192.09 132
2192.19 127
2192.30 120
2192.41 110
2192.52 100
2192.62 90
2192.73 81
2192.84 74
2192.95 68
2193.05 64
2193.16 61
2193.27 59
2193.37 59
2193.48 59
2193.59 58
2193.70 58
2193.80 57
2193.91 56
2194.02 55
2194.13 53
2194.23 51
2194.34 49
2194.45 48
2194.56 47
2194.66 46
2194.77 45
2194.88 44
2194.99 43
2195.09 43
2195.20 42
2195.31 42
2195.42 42
2195.52 43
2195.63 44
2195.74 45
2195.84 46
2195.95 48
2196.06 49
2196.17 51
2196.27 53
2196.38 54
2196.49 55
2196.60 54
2196.70 52
2196.81 49
2196.92 45
2197.03 41
2197.13 38
2197.24 35
2197.35 34
2197.46 35
2197.56 37
2197.67 40
2197.78 45
2197.89 51
2197.99 57
2198.10 64
2198.21 69
2198.32 73
2198.42 75
2198.53 74
2198.64 72
2198.75 68
2198.85 65
2198.96 61
2199.07 59
2199.18 59
2199.28 59
2199.39 60
2199.50 61
2199.61 62
2199.71 62
2199.82 62
2199.93 61
2200.04 60
2200.14 59
2200.25 59
2200.36 60
2200.47 60
2200.57 59
2200.68 57
2200.79 54
2200.90 50
2201.01 45
2201.11 40
2201.22 35
2201.33 31
2201.44 28
2201.54 27
2201.65 27
2201.76 29
2201.87 32
2201.97 37
2202.08 42
2202.19 47
2202.30 52
2202.40 57
2202.51 60
2202.62 64
2202.73 67
2202.83 71
2202.94 74
2203.05 78
2203.16 80
2203.26 80
2203.37 78
2203.48 75
2203.59 70
2203.70 65
2203.80 60
2203.91 56
2204.02 54
2204.13 53
2204.23 54
2204.34 55
2204.45 58
2204.56 60
2204.66 63
2204.77 67
2204.88 70
2204.99 75
2205.09 79
2205.20 84
2205.31 88
2205.42 92
2205.53 94
2205.63 95
2205.74 94
2205.85 92
2205.96 88
2206.06 84
2206.17 80
2206.28 77
2206.39 74
2206.49 74
2206.60 74
2206.71 76
2206.82 78
2206.93 79
2207.03 80
2207.14 80
2207.25 79
2207.36 78
2207.46 77
2207.57 77
2207.68 78
2207.79 79
2207.89 80
2208.00 80
2208.11 78
2208.22 74
2208.33 68
2208.43 60
2208.54 53
2208.65 46
2208.76 41
2208.86 38
2208.97 36
2209.08 33
2209.19 30
2209.30 27
2209.40 23
2209.51 20
2209.62 17
2209.73 15
2209.83 16
2209.94 17
2210.05 21
2210.16 25
2210.27 30
2210.37 35
2210.48 41
2210.59 46
2210.70 50
2210.80 53
2210.91 54
2211.02 53
2211.13 51
2211.24 48
2211.34 45
2211.45 41
2211.56 39
2211.67 38
2211.78 37
2211.88 37
2211.99 38
2212.10 38
2212.21 38
2212.31 38
2212.42 37
2212.53 36
2212.64 36
2212.75 36
2212.85 36
2212.96 38
2213.07 39
2213.18 41
2213.28 43
2213.39 45
2213.50 46
2213.61 47
2213.72 48
2213.82 49
2213.93 49
2214.04 48
2214.15 46
2214.26 44
2214.36 42
2214.47 40
2214.58 39
2214.69 39
2214.80 41
2214.90 44
2215.01 48
2215.12 51
2215.23 54
2215.33 55
2215.44 57
2215.55 58
2215.66 58
2215.77 58
2215.87 57
2215.98 54
2216.09 51
2216.20 46
2216.31 40
2216.41 36
2216.52 33
2216.63 32
2216.74 32
2216.85 35
2216.95 38
2217.06 41
2217.17 44
2217.28 45
2217.39 46
2217.49 46
2217.60 46
2217.71 45
2217.82 45
2217.93 44
2218.03 44
2218.14 42
2218.25 40
2218.36 37
2218.47 35
2218.57 32
2218.68 31
2218.79 31
2218.90 32
2219.01 35
2219.11 37
2219.22 40
2219.33 43
2219.44 45
2219.55 47
2219.65 50
2219.76 53
2219.87 56
2219.98 59
2220.09 61
2220.19 62
2220.30 62
2220.41 60
2220.52 57
2220.63 53
2220.73 49
2220.84 46
2220.95 44
2221.06 42
2221.17 42
2221.27 44
2221.38 46
2221.49 49
2221.60 52
2221.71 55
2221.81 57
2221.92 59
2222.03 59
2222.14 59
2222.25 59
2222.36 58
2222.46 56
2222.57 54
2222.68 52
2222.79 50
2222.90 48
2223.00 45
2223.11 43
2223.22 41
2223.33 39
2223.44 37
2223.54 34
2223.65 32
2223.76 30
2223.87 28
2223.98 26
2224.08 26
2224.19 26
2224.30 26
2224.41 27
2224.52 28
2224.63 29
2224.73 29
2224.84 28
2224.95 27
2225.06 26
2225.17 25
2225.27 24
2225.38 24
2225.49 24
2225.60 25
2225.71 26
2225.82 28
2225.92 30
2226.03 33
2226.14 37
2226.25 41
2226.36 44
2226.46 47
2226.57 48
2226.68 47
2226.79 45
2226.90 43
2227.01 42
2227.11 41
2227.22 41
2227.33 42
2227.44 44
2227.55 45
2227.65 47
2227.76 48
2227.87 50
2227.98 51
2228.09 53
2228.20 55
2228.30 56
2228.41 56
2228.52 57
2228.63 57
2228.74 57
2228.85 58
2228.95 59
2229.06 60
2229.17 60
2229.28 58
2229.39 55
2229.49 51
2229.60 45
2229.71 38
2229.82 32
2229.93 27
2230.04 24
2230.14 22
2230.25 22
2230.36 23
2230.47 25
2230.58 27
2230.69 29
2230.79 30
2230.90 31
2231.01 31
2231.12 31
2231.23 31
2231.34 31
2231.44 31
2231.55 32
2231.66 34
2231.77 35
2231.88 38
2231.99 40
2232.09 42
2232.20 43
2232.31 44
2232.42 44
2232.53 43
2232.64 41
2232.74 38
2232.85 34
2232.96 30
2233.07 24
2233.18 19
2233.29 15
2233.39 12
2233.50 12
2233.61 14
2233.72 17
2233.83 21
2233.94 25
2234.04 29
2234.15 33
2234.26 37
2234.37 41
2234.48 46
2234.59 51
2234.69 56
2234.80 61
2234.91 65
2235.02 67
2235.13 68
2235.24 67
2235.34 66
2235.45 65
2235.56 64
2235.67 63
2235.78 63
2235.89 63
2236.00 63
2236.10 62
2236.21 62
2236.32 61
2236.43 59
2236.54 56
2236.65 54
2236.75 52
2236.86 50
2236.97 48
2237.08 47
2237.19 46
2237.30 45
2237.40 43
2237.51 41
2237.62 40
2237.73 38
2237.84 37
2237.95 35
2238.06 33
2238.16 31
2238.27 29
2238.38 26
2238.49 25
2238.60 23
2238.71 23
2238.81 23
2238.92 23
2239.03 24
2239.14 25
2239.25 27
2239.36 28
2239.47 31
2239.57 34
2239.68 37
2239.79 39
2239.90 41
2240.01 41
2240.12 41
2240.23 39
2240.33 38
2240.44 37
2240.55 37
2240.66 38
2240.77 40
2240.88 43
2240.99 47
2241.09 50
2241.20 52
2241.31 53
2241.42 54
2241.53 54
2241.64 54
2241.75 54
2241.85 55
2241.96 55
2242.07 55
2242.18 55
2242.29 54
2242.40 51
2242.51 48
2242.61 44
2242.72 39
2242.83 33
2242.94 27
2243.05 21
2243.16 15
2243.27 10
2243.37 6
2243.48 5
2243.59 6
2243.70 8
2243.81 13
2243.92 19
2244.03 26
2244.13 32
2244.24 38
2244.35 42
2244.46 44
2244.57 45
2244.68 44
2244.79 43
2244.89 41
2245.00 40
2245.11 39
2245.22 37
2245.33 35
2245.44 32
2245.55 28
2245.65 24
2245.76 19
2245.87 14
2245.98 10
2246.09 6
2246.20 2
2246.31 0
2246.42 0
2246.52 0
2246.63 0
2246.74 0
2246.85 0
2246.96 0
2247.07 0
2247.18 0
2247.29 1
2247.39 7
2247.50 14
2247.61 24
2247.72 35
2247.83 46
2247.94 56
2248.05 66
2248.15 74
2248.26 80
2248.37 84
2248.48 86
2248.59 86
2248.70 85
2248.81 83
2248.92 80
2249.02 77
2249.13 74
2249.24 70
2249.35 67
2249.46 64
2249.57 62
2249.68 60
2249.79 58
2249.89 58
2250.00 58
2250.11 60
2250.22 61
2250.33 61
2250.44 61
2250.55 58
2250.66 53
2250.76 48
2250.87 41
2250.98 35
2251.09 29
2251.20 25
2251.31 21
2251.42 18
2251.53 16
2251.63 14
2251.74 13
2251.85 13
2251.96 15
2252.07 18
2252.18 23
2252.29 27
2252.40 31
2252.51 34
2252.61 34
2252.72 33
2252.83 31
2252.94 29
2253.05 27
2253.16 26
2253.27 27
2253.38 31
2253.48 36
2253.59 42
2253.70 49
2253.81 55
2253.92 59
2254.03 62
2254.14 62
2254.25 61
2254.36 58
2254.46 54
2254.57 48
2254.68 42
2254.79 35
2254.90 27
2255.01 20
2255.12 13
2255.23 7
2255.34 3
2255.44 1
2255.55 1
2255.66 2
2255.77 3
2255.88 5
2255.99 7
2256.10 7
2256.21 7
2256.32 7
2256.42 6
2256.53 5
2256.64 5
2256.75 4
2256.86 5
2256.97 5
2257.08 7
2257.19 10
2257.30 14
2257.40 18
2257.51 24
2257.62 29
2257.73 35
2257.84 39
2257.95 43
2258.06 45
2258.17 46
2258.28 45
2258.39 42
2258.49 38
2258.60 34
2258.71 30
2258.82 26
2258.93 25
2259.04 25
2259.15 27
2259.26 31
2259.37 36
2259.48 42
2259.58 47
2259.69 51
2259.80 54
2259.91 57
2260.02 59
2260.13 60
2260.24 61
2260.35 62
2260.46 63
2260.57 63
2260.67 62
2260.78 61
2260.89 58
2261.00 54
2261.11 49
2261.22 44
2261.33 38
2261.44 32
2261.55 26
2261.66 21
2261.76 17
2261.87 14
2261.98 12
2262.09 11
2262.20 11
2262.31 13
2262.42 15
2262.53 17
2262.64 20
2262.75 23
2262.86 26
2262.96 28
2263.07 30
2263.18 31
2263.29 32
2263.40 32
2263.51 32
2263.62 32
2263.73 33
2263.84 34
2263.95 36
2264.06 37
2264.16 37
2264.27 37
2264.38 35
2264.49 32
2264.60 28
2264.71 25
2264.82 23
2264.93 22
2265.04 23
2265.15 26
2265.26 29
2265.36 32
2265.47 34
2265.58 35
2265.69 34
2265.80 33
2265.91 30
2266.02 28
2266.13 25
2266.24 22
2266.35 20
2266.46 18
2266.57 16
2266.67 14
2266.78 12
2266.89 10
2267.00 9
2267.11 10
2267.22 11
2267.33 13
2267.44 16
2267.55 19
2267.66 23
2267.77 25
2267.88 26
2267.98 26
2268.09 24
2268.20 20
2268.31 17
2268.42 14
2268.53 12
2268.64 12
2268.75 14
2268.86 17
2268.97 22
2269.08 28
2269.19 34
2269.29 40
2269.40 45
2269.51 51
2269.62 56
2269.73 60
2269.84 64
2269.95 68
2270.06 72
2270.17 76
2270.28 79
2270.39 82
2270.50 85
2270.61 88
2270.71 91
2270.82 93
2270.93 93
2271.04 92
2271.15 88
2271.26 81
2271.37 72
2271.48 62
2271.59 51
2271.70 40
2271.81 31
2271.92 24
2272.03 20
2272.14 18
2272.24 17
2272.35 18
2272.46 20
2272.57 22
2272.68 24
2272.79 26
2272.90 28
2273.01 28
2273.12 26
2273.23 23
2273.34 18
2273.45 13
2273.56 8
2273.67 3
2273.78 0
2273.88 0
2273.99 0
2274.10 0
2274.21 0
2274.32 0
2274.43 0
2274.54 0
2274.65 0
2274.76 1
2274.87 3
2274.98 5
2275.09 7
2275.20 11
2275.31 14
2275.42 18
2275.52 21
2275.63 24
2275.74 25
2275.85 24
2275.96 22
2276.07 18
2276.18 13
2276.29 7
2276.40 2
2276.51 0
2276.62 0
2276.73 0
2276.84 0
2276.95 2
2277.06 5
2277.17 8
2277.28 9
2277.38 9
2277.49 9
2277.60 9
2277.71 9
2277.82 9
2277.93 10
2278.04 11
2278.15 12
2278.26 12
2278.37 13
2278.48 13
2278.59 13
2278.70 14
2278.81 15
2278.92 17
2279.03 19
2279.14 21
2279.25 24
2279.35 28
2279.46 32
2279.57 35
2279.68 38
2279.79 40
2279.90 40
2280.01 40
2280.12 39
2280.23 37
2280.34 34
2280.45 29
2280.56 24
2280.67 18
2280.78 12
2280.89 7
2281.00 4
2281.11 2
2281.22 0
2281.33 0
2281.44 0
2281.54 0
2281.65 0
2281.76 0
2281.87 0
2281.98 0
2282.09 0
2282.20 1
2282.31 5
2282.42 9
2282.53 14
2282.64 18
2282.75 23
2282.86 27
2282.97 31
2283.08 34
2283.19 35
2283.30 34
2283.41 31
2283.52 26
2283.63 21
2283.74 15
2283.85 11
2283.95 9
2284.06 9
2284.17 10
2284.28 12
2284.39 14
2284.50 15
2284.61 15
2284.72 14
2284.83 13
2284.94 11
2285.05 10
2285.16 10
2285.27 10
2285.38 11
2285.49 11
2285.60 11
2285.71 10
2285.82 9
2285.93 7
2286.04 4
2286.15 3
2286.26 2
2286.37 2
2286.48 5
2286.59 10
2286.69 16
2286.80 23
2286.91 31
2287.02 37
2287.13 42
2287.24 44
2287.35 44
2287.46 42
2287.57 39
2287.68 36
2287.79 33
2287.90 30
2288.01 28
2288.12 27
2288.23 26
2288.34 27
2288.45 28
2288.56 31
2288.67 35
2288.78 40
2288.89 45
2289.00 50
2289.11 53
2289.22 53
2289.33 51
2289.44 46
2289.55 40
2289.66 33
2289.77 27
2289.88 22
2289.99 19
2290.10 17
2290.20 17
2290.31 17
2290.42 17
2290.53 15
2290.64 13
2290.75 10
2290.86 7
2290.97 4
2291.08 1
2291.19 0
2291.30 0
2291.41 0
2291.52 0
2291.63 1
2291.74 3
2291.85 5
2291.96 7
2292.07 9
2292.18 9
2292.29 9
2292.40 8
2292.51 6
2292.62 4
2292.73 2
2292.84 1
2292.95 1
2293.06 2
2293.17 5
2293.28 8
2293.39 12
2293.50 15
2293.61 19
2293.72 23
2293.83 25
2293.94 27
2294.05 29
2294.16 30
2294.27 30
2294.38 30
2294.49 29
2294.60 29
2294.71 28
2294.82 27
2294.93 25
2295.04 22
2295.15 18
2295.26 15
2295.36 11
2295.47 8
2295.58 6
2295.69 5
2295.80 6
2295.91 8
2296.02 9
2296.13 10
2296.24 11
2296.35 11
2296.46 9
2296.57 7
2296.68 4
2296.79 1
2296.90 0
2297.01 0
2297.12 0
2297.23 0
2297.34 0
2297.45 0
2297.56 6
2297.67 12
2297.78 17
2297.89 22
2298.00 25
2298.11 27
2298.22 29
2298.33 30
2298.44 32
2298.55 34
2298.66 37
2298.77 41
2298.88 44
2298.99 46
2299.10 48
2299.21 51
2299.32 54
2299.43 59
2299.54 65
2299.65 73
2299.76 81
2299.87 89
2299.98 95
2300.09 100
2300.20 102
2300.31 102
2300.42 100
2300.53 97
2300.64 94
2300.75 91
2300.86 88
2300.97 86
2301.08 84
2301.19 82
2301.30 79
2301.41 75
2301.52 70
2301.63 65
2301.74 59
2301.85 54
2301.96 49
2302.07 45
2302.18 42
2302.29 40
2302.40 38
2302.51 38
2302.62 38
2302.73 39
2302.84 40
2302.95 40
2303.06 40
2303.17 39
2303.28 37
2303.39 34
2303.50 32
2303.61 31
2303.72 31
2303.83 34
2303.94 40
2304.05 46
2304.16 53
2304.27 59
2304.38 63
2304.49 65
2304.60 65
2304.71 62
2304.82 59
2304.93 55
2305.04 51
2305.15 47
2305.26 43
2305.37 38
2305.48 32
2305.59 25
2305.70 19
2305.81 13
2305.92 9
2306.03 6
2306.14 6
2306.25 7
2306.36 11
2306.47 17
2306.58 24
2306.69 32
2306.80 39
2306.91 46
2307.02 50
2307.13 52
2307.24 52
2307.35 50
2307.46 47
2307.57 43
2307.68 40
2307.79 38
2307.91 35
2308.02 33
2308.13 31
2308.24 28
2308.35 25
2308.46 22
2308.57 19
2308.68 17
2308.79 16
2308.90 15
2309.01 15
2309.12 15
2309.23 16
2309.34 15
2309.45 14
2309.56 12
2309.67 9
2309.78 6
2309.89 3
2310.00 1
2310.11 0
2310.22 0
2310.33 0
2310.44 0
2310.55 1
2310.66 2
2310.77 3
2310.88 4
2310.99 3
2311.10 2
2311.21 0
2311.32 0
2311.43 0
2311.54 0
2311.65 0
2311.76 1
2311.87 6
2311.98 11
2312.09 16
2312.20 19
2312.31 21
2312.42 21
2312.53 20
2312.64 18
2312.75 18
2312.86 19
2312.97 20
2313.09 23
2313.20 26
2313.31 28
2313.42 30
2313.53 31
2313.64 31
2313.75 30
2313.86 28
2313.97 26
2314.08 23
2314.19 20
2314.30 19
2314.41 20
2314.52 24
2314.63 30
2314.74 37
2314.85 46
2314.96 54
2315.07 61
2315.18 65
2315.29 67
2315.40 68
2315.51 67
2315.62 65
2315.73 64
2315.84 63
2315.95 63
2316.06 64
2316.17 65
2316.28 67
2316.39 70
2316.50 71
2316.62 72
2316.73 71
2316.84 67
2316.95 62
2317.06 55
2317.17 47
2317.28 40
2317.39 34
2317.50 29
2317.61 25
2317.72 21
2317.83 18
2317.94 16
2318.05 15
2318.16 15
2318.27 17
2318.38 20
2318.49 25
2318.60 30
2318.71 35
2318.82 39
2318.93 42
2319.04 43
2319.15 44
2319.26 44
2319.38 44
2319.49 44
2319.60 44
2319.71 44
2319.82 45
2319.93 46
2320.04 48
2320.15 50
2320.26 54
2320.37 57
2320.48 60
2320.59 63
2320.70 66
2320.81 68
2320.92 71
2321.03 75
2321.14 80
2321.25 86
2321.36 93
2321.47 101
2321.58 107
2321.69 112
2321.81 115
2321.92 115
2322.03 112
2322.14 109
2322.25 105
2322.36 101
2322.47 100
2322.58 101
2322.69 103
2322.80 108
2322.91 113
2323.02 119
2323.13 123
2323.24 127
2323.35 129
2323.46 129
2323.57 129
2323.68 127
2323.79 124
2323.90 121
2324.02 118
2324.13 115
2324.24 111
2324.35 108
2324.46 106
2324.57 105
2324.68 105
2324.79 108
2324.90 112
2325.01 117
2325.12 122
2325.23 126
2325.34 128
2325.45 127
2325.56 125
2325.67 120
2325.78 114
2325.89 108
2326.01 102
2326.12 95
2326.23 88
2326.34 79
2326.45 70
2326.56 61
2326.67 51
2326.78 42
2326.89 34
2327.00 28
2327.11 23
2327.22 19
2327.33 16
2327.44 13
2327.55 9
2327.66 5
2327.77 0
2327.89 0
2328.00 0
2328.11 0
2328.22 0
2328.33 0
2328.44 0
2328.55 0
2328.66 8
2328.77 16
2328.88 23
2328.99 28
2329.10 30
2329.21 30
2329.32 27
2329.43 23
2329.55 17
2329.66 11
2329.77 5
2329.88 0
2329.99 0
2330.10 0
2330.21 0
2330.32 0
2330.43 0
2330.54 0
2330.65 0
2330.76 0
2330.87 4
2330.98 9
2331.09 14
2331.21 17
2331.32 18
2331.43 18
2331.54 15
2331.65 12
2331.76 8
2331.87 6
2331.98 4
2332.09 3
2332.20 3
2332.31 4
2332.42 5
2332.53 6
2332.64 7
2332.76 8
2332.87 11
2332.98 14
2333.09 19
2333.20 25
2333.31 32
2333.42 38
2333.53 43
2333.64 48
2333.75 51
2333.86 52
2333.97 53
2334.08 54
2334.20 53
2334.31 52
2334.42 50
2334.53 47
2334.64 43
2334.75 38
2334.86 32
2334.97 27
2335.08 23
2335.19 18
2335.30 14
2335.41 10
2335.53 5
2335.64 0
2335.75 0
2335.86 0
2335.97 0
2336.08 0
2336.19 4
2336.30 13
2336.41 22
2336.52 31
2336.63 38
2336.74 43
2336.86 44
2336.97 44
2337.08 41
2337.19 38
2337.30 34
2337.41 32
2337.52 30
2337.63 29
2337.74 29
2337.85 29
2337.96 29
2338.07 30
2338.19 30
2338.30 30
2338.41 31
2338.52 31
2338.63 32
2338.74 32
2338.85 33
2338.96 32
2339.07 30
2339.18 27
2339.29 23
2339.41 19
2339.52 13
2339.63 8
2339.74 4
2339.85 1
2339.96 0
2340.07 0
2340.18 1
2340.29 4
2340.40 8
2340.51 13
2340.63 16
2340.74 18
2340.85 17
2340.96 15
2341.07 11
2341.18 7
2341.29 5
2341.40 4
2341.51 5
2341.62 8
2341.73 13
2341.85 17
2341.96 20
2342.07 22
2342.18 22
2342.29 20
2342.40 17
2342.51 13
2342.62 10
2342.73 7
2342.84 6
2342.96 6
2343.07 9
2343.18 12
2343.29 16
2343.40 20
2343.51 23
2343.62 24
2343.73 23
2343.84 20
2343.95 16
2344.07 11
2344.18 6
2344.29 1
2344.40 0
2344.51 0
2344.62 0
2344.73 0
2344.84 0
2344.95 0
2345.06 0
2345.18 0
2345.29 5
2345.40 10
2345.51 14
2345.62 17
2345.73 18
2345.84 18
2345.95 17
2346.06 15
2346.17 14
2346.29 14
2346.40 14
2346.51 16
2346.62 18
2346.73 20
2346.84 21
2346.95 22
2347.06 23
2347.17 22
2347.29 22
2347.40 22
2347.51 23
2347.62 24
2347.73 25
2347.84 27
2347.95 28
2348.06 27
2348.17 26
2348.29 25
2348.40 24
2348.51 25
2348.62 27
2348.73 31
2348.84 35
2348.95 41
2349.06 46
2349.17 51
2349.29 56
2349.40 60
2349.51 65
2349.62 71
2349.73 76
2349.84 82
2349.95 86
2350.06 89
2350.17 91
2350.29 91
2350.40 91
2350.51 90
2350.62 90
2350.73 91
2350.84 92
2350.95 94
2351.06 96
2351.18 96
2351.29 94
2351.40 91
2351.51 86
2351.62 81
2351.73 76
2351.84 72
2351.95 69
2352.06 67
2352.18 66
2352.29 66
2352.40 67
2352.51 67
2352.62 66
2352.73 65
2352.84 63
2352.95 59
2353.07 55
2353.18 50
2353.29 45
2353.40 39
2353.51 33
2353.62 27
2353.73 23
2353.84 19
2353.96 17
2354.07 17
2354.18 18
2354.29 19
2354.40 21
2354.51 22
2354.62 22
2354.73 21
2354.85 19
2354.96 16
2355.07 14
2355.18 12
2355.29 11
2355.40 10
2355.51 11
2355.62 12
2355.74 14
2355.85 16
2355.96 19
2356.07 20
2356.18 21
2356.29 20
2356.40 17
2356.52 13
2356.63 8
2356.74 3
2356.85 0
2356.96 0
2357.07 0
2357.18 0
2357.29 0
2357.41 3
2357.52 7
2357.63 11
2357.74 14
2357.85 18
2357.96 20
2358.07 23
2358.18 26
2358.30 28
2358.41 28
2358.52 28
2358.63 27
2358.74 26
2358.85 24
2358.96 23
2359.08 22
2359.19 21
2359.30 22
2359.41 23
2359.52 25
2359.63 27
2359.74 29
2359.86 31
2359.97 32
2360.08 32
2360.19 31
2360.30 30
2360.41 26
2360.52 22
2360.64 17
2360.75 11
2360.86 6
2360.97 0
2361.08 0
2361.19 0
2361.30 0
2361.42 0
2361.53 0
2361.64 0
2361.75 0
2361.86 1
2361.97 5
2362.08 8
2362.20 11
2362.31 12
2362.42 13
2362.53 13
2362.64 14
2362.75 16
2362.86 19
2362.98 23
2363.09 27
2363.20 33
2363.31 37
2363.42 41
2363.53 44
2363.64 45
2363.76 45
2363.87 44
2363.98 42
2364.09 38
2364.20 34
2364.31 29
2364.42 24
2364.54 19
2364.65 15
2364.76 14
2364.87 15
2364.98 18
2365.09 23
2365.20 28
2365.32 31
2365.43 33
2365.54 32
2365.65 29
2365.76 25
2365.87 22
2365.99 20
2366.10 21
2366.21 23
2366.32 25
2366.43 28
2366.54 31
2366.65 32
2366.77 32
2366.88 31
2366.99 30
2367.10 29
2367.21 30
2367.32 33
2367.44 38
2367.55 44
2367.66 50
2367.77 55
2367.88 59
2367.99 59
2368.11 56
2368.22 50
2368.33 43
2368.44 36
2368.55 30
2368.66 26
2368.77 26
2368.89 28
2369.00 32
2369.11 37
2369.22 43
2369.33 48
2369.44 51
2369.56 53
2369.67 53
2369.78 53
2369.89 51
2370.00 48
2370.11 46
2370.23 44
2370.34 42
2370.45 41
2370.56 41
2370.67 41
2370.78 42
2370.90 43
2371.01 44
2371.12 43
2371.23 42
2371.34 40
2371.45 38
2371.57 36
2371.68 34
2371.79 34
2371.90 36
2372.01 40
2372.12 44
2372.24 49
2372.35 53
2372.46 56
2372.57 57
2372.68 57
2372.79 55
2372.91 52
2373.02 47
2373.13 42
2373.24 37
2373.35 30
2373.46 23
2373.58 17
2373.69 11
2373.80 6
2373.91 2
2374.02 0
2374.13 0
2374.25 0
2374.36 0
2374.47 0
2374.58 0
2374.69 0
2374.80 0
2374.92 0
2375.03 0
2375.14 0
2375.25 2
2375.36 6
2375.48 12
2375.59 19
2375.70 26
2375.81 32
2375.92 38
2376.03 42
2376.15 45
2376.26 47
2376.37 47
2376.48 48
2376.59 49
2376.70 49
2376.82 49
2376.93 48
2377.04 47
2377.15 45
2377.26 43
2377.38 42
2377.49 40
2377.60 40
2377.71 39
2377.82 39
2377.93 38
2378.05 37
2378.16 36
2378.27 35
2378.38 33
2378.49 31
2378.61 29
2378.72 29
2378.83 30
2378.94 31
2379.05 33
2379.16 36
2379.28 39
2379.39 40
2379.50 40
2379.61 39
2379.72 36
2379.84 32
2379.95 28
2380.06 24
2380.17 20
2380.28 16
2380.39 13
2380.51 11
2380.62 9
2380.73 8
2380.84 8
2380.95 8
2381.07 9
2381.18 11
2381.29 13
2381.40 15
2381.51 18
2381.63 20
2381.74 22
2381.85 23
2381.96 23
2382.07 23
2382.19 23
2382.30 22
2382.41 21
2382.52 21
2382.63 20
2382.74 20
2382.86 19
2382.97 19
2383.08 19
2383.19 19
2383.30 20
2383.42 22
2383.53 24
2383.64 26
2383.75 29
2383.86 31
2383.98 32
2384.09 32
2384.20 32
2384.31 32
2384.42 32
2384.54 32
2384.65 33
2384.76 35
2384.87 37
2384.98 40
2385.10 43
2385.21 45
2385.32 45
2385.43 45
2385.54 44
2385.66 42
2385.77 41
2385.88 39
2385.99 37
2386.10 36
2386.22 34
2386.33 33
2386.44 31
2386.55 30
2386.66 30
2386.78 30
2386.89 30
2387.00 30
2387.11 29
2387.22 28
2387.34 26
2387.45 24
2387.56 22
2387.67 20
2387.78 20
2387.90 21
2388.01 22
2388.12 24
2388.23 27
2388.34 29
2388.46 31
2388.57 33
2388.68 33
2388.79 31
2388.90 28
2389.02 24
2389.13 19
2389.24 15
2389.35 12
2389.46 10
2389.58 11
2389.69 14
2389.80 19
2389.91 24
2390.03 30
2390.14 35
2390.25 39
2390.36 41
2390.47 42
2390.59 42
2390.70 41
2390.81 40
2390.92 38
2391.03 35
2391.15 33
2391.26 30
2391.37 27
2391.48 24
2391.59 21
2391.71 18
2391.82 16
2391.93 15
2392.04 13
2392.16 12
2392.27 10
2392.38 8
2392.49 5
2392.60 3
2392.72 0
2392.83 0
2392.94 0
2393.05 2
2393.17 6
2393.28 10
2393.39 15
2393.50 19
2393.61 23
2393.73 26
2393.84 28
2393.95 29
2394.06 29
2394.17 28
2394.29 26
2394.40 24
2394.51 21
2394.62 18
2394.74 16
2394.85 15
2394.96 14
2395.07 14
2395.18 15
2395.30 16
2395.41 17
2395.52 17
2395.63 18
2395.75 20
2395.86 22
2395.97 25
2396.08 29
2396.19 33
2396.31 37
2396.42 40
2396.53 42
2396.64 43
2396.76 42
2396.87 42
2396.98 41
2397.09 42
2397.20 43
2397.32 45
2397.43 47
2397.54 48
2397.65 49
2397.77 49
2397.88 48
2397.99 46
2398.10 45
2398.22 44
2398.33 43
2398.44 43
2398.55 43
2398.66 44
2398.78 45
2398.89 47
2399.00 50
2399.11 53
2399.23 57
2399.34 60
2399.45 63
2399.56 64
2399.68 63
2399.79 62
2399.90 60
2400.01 58
2400.12 57
2400.24 58
2400.35 61
2400.46 65
2400.57 69
2400.69 72
2400.80 73
2400.91 73
2401.02 70
2401.14 65
2401.25 59
2401.36 53
2401.47 46
2401.59 41
2401.70 36
2401.81 33
2401.92 30
2402.03 29
2402.15 30
2402.26 33
2402.37 37
2402.48 42
2402.60 48
2402.71 54
2402.82 59
2402.93 63
2403.05 65
2403.16 65
2403.27 64
2403.38 61
2403.50 57
2403.61 54
2403.72 50
2403.83 47
2403.95 45
2404.06 44
2404.17 44
2404.28 45
2404.40 46
2404.51 46
2404.62 45
2404.73 44
2404.84 41
2404.96 38
2405.07 35
2405.18 31
2405.29 28
2405.41 25
2405.52 23
2405.63 23
2405.74 24
2405.86 27
2405.97 31
2406.08 35
2406.19 39
2406.31 42
2406.42 45
2406.53 45
2406.64 44
2406.76 42
2406.87 39
2406.98 35
2407.09 32
2407.21 29
2407.32 27
2407.43 27
2407.54 30
2407.66 33
2407.77 38
2407.88 42
2407.99 46
2408.11 48
2408.22 49
2408.33 47
2408.44 44
2408.56 41
2408.67 37
2408.78 35
2408.89 33
2409.01 33
2409.12 33
2409.23 34
2409.34 35
2409.46 36
2409.57 35
2409.68 34
2409.79 31
2409.91 28
2410.02 24
2410.13 21
2410.25 18
2410.36 17
2410.47 18
2410.58 21
2410.70 26
2410.81 32
2410.92 38
2411.03 43
2411.15 46
2411.26 47
2411.37 45
2411.48 41
2411.60 37
2411.71 32
2411.82 27
2411.93 23
2412.05 20
2412.16 17
2412.27 13
2412.38 10
2412.50 6
2412.61 3
2412.72 1
2412.83 0
2412.95 0
2413.06 0
2413.17 0
2413.29 0
2413.40 0
2413.51 0
2413.62 0
2413.74 0
2413.85 0
2413.96 0
2414.07 2
2414.19 5
2414.30 9
2414.41 13
2414.52 18
2414.64 23
2414.75 28
2414.86 32
2414.98 35
2415.09 38
2415.20 41
2415.31 44
2415.43 48
2415.54 53
2415.65 58
2415.76 63
2415.88 67
2415.99 69
2416.10 68
2416.22 66
2416.33 61
2416.44 55
2416.55 47
2416.67 39
2416.78 31
2416.89 25
2417.00 20
2417.12 18
2417.23 18
2417.34 19
2417.46 21
2417.57 23
2417.68 26
2417.79 28
2417.91 32
2418.02 36
2418.13 43
2418.24 50
2418.36 57
2418.47 63
2418.58 68
2418.70 69
2418.81 68
2418.92 64
2419.03 60
2419.15 55
2419.26 51
2419.37 48
2419.48 47
2419.60 46
2419.71 46
2419.82 46
2419.94 45
2420.05 43
2420.16 41
2420.27 39
2420.39 36
2420.50 34
2420.61 31
2420.73 28
2420.84 25
2420.95 22
2421.06 20
2421.18 19
2421.29 18
2421.40 19
2421.52 20
2421.63 21
2421.74 23
2421.85 26
2421.97 28
2422.08 31
2422.19 34
2422.31 37
2422.42 40
2422.53 43
2422.64 47
2422.76 51
2422.87 54
2422.98 57
2423.10 59
2423.21 59
2423.32 58
2423.43 56
2423.55 52
2423.66 48
2423.77 44
2423.89 40
2424.00 36
2424.11 32
2424.22 29
2424.34 26
2424.45 24
2424.56 23
2424.68 23
2424.79 24
2424.90 27
2425.01 32
2425.13 37
2425.24 43
2425.35 48
2425.47 53
2425.58 57
2425.69 60
2425.80 61
2425.92 61
2426.03 60
2426.14 57
2426.26 53
2426.37 47
2426.48 39
2426.60 31
2426.71 22
2426.82 14
2426.93 6
2427.05 1
2427.16 0
2427.27 0
2427.39 0
2427.50 0
2427.61 1
2427.73 3
2427.84 4
2427.95 5
2428.06 6
2428.18 7
2428.29 10
2428.40 13
2428.52 17
2428.63 22
2428.74 27
2428.85 31
2428.97 35
2429.08 38
2429.19 41
2429.31 43
2429.42 44
2429.53 44
2429.65 42
2429.76 39
2429.87 36
2429.99 33
2430.10 32
2430.21 32
2430.32 34
2430.44 38
2430.55 43
2430.66 48
2430.78 51
2430.89 53
2431.00 53
2431.12 51
2431.23 48
2431.34 46
2431.45 44
2431.57 44
2431.68 45
2431.79 47
2431.91 49
2432.02 51
2432.13 53
2432.25 53
2432.36 52
2432.47 50
2432.59 47
2432.70 44
2432.81 41
2432.92 39
2433.04 37
2433.15 38
2433.26 40
2433.38 43
2433.49 47
2433.60 50
2433.72 53
2433.83 55
2433.94 55
2434.06 54
2434.17 53
2434.28 52
2434.40 51
2434.51 49
2434.62 48
2434.73 47
2434.85 46
2434.96 45
2435.07 45
2435.19 46
2435.30 48
2435.41 50
2435.53 52
2435.64 54
2435.75 55
2435.87 54
2435.98 51
2436.09 46
2436.21 41
2436.32 35
2436.43 30
2436.55 25
2436.66 21
2436.77 17
2436.88 14
2437.00 12
2437.11 10
2437.22 9
2437.34 10
2437.45 12
2437.56 16
2437.68 20
2437.79 25
2437.90 28
2438.02 30
2438.13 29
2438.24 27
2438.36 22
2438.47 17
2438.58 13
2438.70 9
2438.81 8
2438.92 8
2439.04 8
2439.15 8
2439.26 7
2439.38 5
2439.49 2
2439.60 0
2439.72 0
2439.83 0
2439.94 0
2440.06 0
2440.17 0
2440.28 0
2440.40 9
2440.51 19
2440.62 28
2440.73 36
2440.85 41
2440.96 42
2441.07 39
2441.19 34
2441.30 28
2441.41 21
2441.53 16
2441.64 14
2441.75 14
2441.87 17
2441.98 23
2442.09 29
2442.21 36
2442.32 41
2442.43 45
2442.55 47
2442.66 48
2442.77 47
2442.89 45
2443.00 44
2443.11 42
2443.23 41
2443.34 40
2443.45 39
2443.57 39
2443.68 39
2443.79 37
2443.91 35
2444.02 33
2444.13 30
2444.25 27
2444.36 24
2444.47 22
2444.59 21
2444.70 20
2444.81 19
2444.93 19
2445.04 19
2445.15 18
2445.27 19
2445.38 20
2445.49 21
2445.61 23
2445.72 26
2445.84 28
2445.95 30
2446.06 31
2446.18 31
2446.29 30
2446.40 29
2446.52 28
2446.63 28
2446.74 30
2446.86 33
2446.97 37
2447.08 42
2447.20 47
2447.31 50
2447.42 52
2447.54 52
2447.65 50
2447.76 48
2447.88 46
2447.99 45
2448.10 44
2448.22 44
2448.33 44
2448.44 44
2448.56 44
2448.67 42
2448.78 40
2448.90 37
2449.01 33
2449.12 29
2449.24 26
2449.35 25
2449.47 25
2449.58 27
2449.69 30
2449.81 34
2449.92 38
2450.03 41
2450.15 44
2450.26 46
2450.37 47
2450.49 46
2450.60 45
2450.71 42
2450.83 39
2450.94 35
2451.05 30
2451.17 25
2451.28 21
2451.39 17
2451.51 15
2451.62 14
2451.74 15
2451.85 17
2451.96 22
2452.08 27
2452.19 32
2452.30 36
2452.42 38
2452.53 39
2452.64 38
2452.76 35
2452.87 31
2452.98 27
2453.10 24
2453.21 22
2453.33 21
2453.44 23
2453.55 25
2453.67 29
2453.78 33
2453.89 35
2454.01 37
2454.12 36
2454.23 35
2454.35 33
2454.46 31
2454.57 31
2454.69 32
2454.80 34
2454.92 37
2455.03 41
2455.14 44
2455.26 48
2455.37 51
2455.48 54
2455.60 56
2455.71 58
2455.82 59
2455.94 59
2456.05 59
2456.17 57
2456.28 56
2456.39 54
2456.51 52
2456.62 50
2456.73 47
2456.85 45
2456.96 43
2457.07 40
2457.19 39
2457.30 38
2457.42 39
2457.53 41
2457.64 44
2457.76 46
2457.87 49
2457.98 51
2458.10 54
2458.21 56
2458.32 58
2458.44 60
2458.55 62
2458.67 63
2458.78 62
2458.89 60
2459.01 55
2459.12 50
2459.23 44
2459.35 40
2459.46 37
2459.58 37
2459.69 40
2459.80 44
2459.92 48
2460.03 52
2460.14 54
2460.26 55
2460.37 54
2460.49 53
2460.60 52
2460.71 52
2460.83 53
2460.94 55
2461.05 57
2461.17 58
2461.28 57
2461.40 55
2461.51 51
2461.62 47
2461.74 44
2461.85 41
2461.96 41
2462.08 44
2462.19 48
2462.31 53
2462.42 59
2462.53 64
2462.65 67
2462.76 69
2462.87 70
2462.99 69
2463.10 67
2463.22 65
2463.33 62
2463.44 58
2463.56 55
2463.67 52
2463.78 49
2463.90 48
2464.01 48
2464.13 48
2464.24 49
2464.35 50
2464.47 51
2464.58 51
2464.70 51
2464.81 51
2464.92 51
2465.04 51
2465.15 51
2465.26 50
2465.38 50
2465.49 49
2465.61 48
2465.72 48
2465.83 48
2465.95 50
2466.06 52
2466.18 55
2466.29 58
2466.40 61
2466.52 62
2466.63 62
2466.74 60
2466.86 57
2466.97 52
2467.09 48
2467.20 44
2467.31 41
2467.43 38
2467.54 35
2467.66 32
2467.77 29
2467.88 26
2468.00 23
2468.11 20
2468.23 18
2468.34 17
2468.45 17
2468.57 19
2468.68 22
2468.80 26
2468.91 31
2469.02 36
2469.14 40
2469.25 44
2469.36 47
2469.48 48
2469.59 48
2469.71 46
2469.82 44
2469.93 42
2470.05 40
2470.16 39
2470.28 38
2470.39 39
2470.50 40
2470.62 41
2470.73 43
2470.85 45
2470.96 47
2471.07 49
2471.19 50
2471.30 51
2471.42 51
2471.53 49
2471.64 46
2471.76 41
2471.87 35
2471.99 28
2472.10 22
2472.21 16
2472.33 10
2472.44 4
2472.56 0
2472.67 0
2472.78 0
2472.90 0
2473.01 0
2473.13 0
2473.24 0
2473.35 0
2473.47 2
2473.58 5
2473.70 8
2473.81 10
2473.92 12
2474.04 14
2474.15 16
2474.27 19
2474.38 23
2474.50 28
2474.61 31
2474.72 34
2474.84 35
2474.95 35
2475.07 34
2475.18 31
2475.29 29
2475.41 26
2475.52 25
2475.64 24
2475.75 24
2475.86 25
2475.98 25
2476.09 24
2476.21 24
2476.32 24
2476.43 25
2476.55 28
2476.66 33
2476.78 41
2476.89 49
2477.00 58
2477.12 64
2477.23 68
2477.35 68
2477.46 66
2477.58 61
2477.69 55
2477.80 50
2477.92 46
2478.03 44
2478.15 43
2478.26 43
2478.37 42
2478.49 42
2478.60 41
2478.72 40
2478.83 39
2478.95 39
2479.06 40
2479.17 41
2479.29 44
2479.40 47
2479.52 49
2479.63 51
2479.74 52
2479.86 52
2479.97 51
2480.09 49
2480.20 46
2480.32 43
2480.43 39
2480.54 36
2480.66 33
2480.77 31
2480.89 29
2481.00 28
2481.11 28
2481.23 29
2481.34 29
2481.46 30
2481.57 30
2481.69 32
2481.80 34
2481.91 37
2482.03 41
2482.14 43
2482.26 46
2482.37 46
2482.49 45
2482.60 42
2482.71 38
2482.83 34
2482.94 30
2483.06 28
2483.17 27
2483.29 28
2483.40 30
2483.51 34
2483.63 38
2483.74 41
2483.86 44
2483.97 46
2484.09 46
2484.20 46
2484.31 44
2484.43 43
2484.54 41
2484.66 41
2484.77 41
2484.89 43
2485.00 45
2485.11 49
2485.23 53
2485.34 56
2485.46 60
2485.57 63
2485.69 66
2485.80 69
2485.91 72
2486.03 73
2486.14 73
2486.26 72
2486.37 70
2486.49 66
2486.60 63
2486.71 61
2486.83 59
2486.94 58
2487.06 58
2487.17 58
2487.29 58
2487.40 57
2487.52 56
2487.63 55
2487.74 54
2487.86 52
2487.97 50
2488.09 49
2488.20 48
2488.32 48
2488.43 50
2488.54 54
2488.66 59
2488.77 64
2488.89 69
2489.00 73
2489.12 76
2489.23 76
2489.35 75
2489.46 73
2489.57 71
2489.69 69
2489.80 69
2489.92 69
2490.03 70
2490.15 71
2490.26 73
2490.37 75
2490.49 77
2490.60 78
2490.72 79
2490.83 80
2490.95 80
2491.06 79
2491.18 78
2491.29 78
2491.40 79
2491.52 82
2491.63 85
2491.75 89
2491.86 92
2491.98 95
2492.09 96
2492.21 95
2492.32 93
2492.44 91
2492.55 87
2492.66 83
2492.78 78
2492.89 73
2493.01 68
2493.12 63
2493.24 59
2493.35 58
2493.47 58
2493.58 60
2493.69 62
2493.81 64
2493.92 66
2494.04 65
2494.15 63
2494.27 60
2494.38 57
2494.50 54
2494.61 52
2494.73 53
2494.84 55
2494.95 58
2495.07 62
2495.18 65
2495.30 66
2495.41 66
2495.53 64
2495.64 60
2495.76 55
2495.87 50
2495.99 44
2496.10 40
2496.21 38
2496.33 39
2496.44 43
2496.56 50
2496.67 59
2496.79 69
2496.90 79
2497.02 86
2497.13 89
2497.25 90
2497.36 87
2497.47 82
2497.59 76
2497.70 71
2497.82 68
2497.93 68
2498.05 70
2498.16 73
2498.28 78
2498.39 83
2498.51 88
2498.62 92
2498.74 96
2498.85 98
2498.96 100
2499.08 101
2499.19 102
2499.31 101
2499.42 100
2499.54 97
2499.65 93
2499.77 89
2499.88 84
2500.00 79
2500.11 74
2500.23 70
2500.34 66
2500.45 63
2500.57 61
2500.68 59
2500.80 58
2500.91 57
2501.03 56
2501.14 54
2501.26 53
2501.37 52
2501.49 51
2501.60 49
2501.72 48
2501.83 47
2501.95 46
2502.06 45
2502.17 44
2502.29 44
2502.40 43
2502.52 42
2502.63 42
2502.75 42
2502.86 43
2502.98 45
2503.09 48
2503.21 51
2503.32 54
2503.44 57
2503.55 59
2503.67 60
2503.78 61
2503.90 62
2504.01 62
2504.13 63
2504.24 63
2504.35 64
2504.47 64
2504.58 64
2504.70 63
2504.81 62
2504.93 60
2505.04 59
2505.16 58
2505.27 58
2505.39 58
2505.50 59
2505.62 60
2505.73 60
2505.85 60
2505.96 59
2506.08 56
2506.19 53
2506.31 50
2506.42 47
2506.54 44
2506.65 44
2506.76 44
2506.88 47
2506.99 51
2507.11 57
2507.22 64
2507.34 71
2507.45 79
2507.57 86
2507.68 92
2507.80 96
2507.91 98
2508.03 96
2508.14 92
2508.26 86
2508.37 79
2508.49 72
2508.60 66
2508.72 62
2508.83 59
2508.95 58
2509.06 59
2509.18 61
2509.29 66
2509.41 71
2509.52 77
2509.64 84
2509.75 90
2509.87 96
2509.98 100
2510.10 102
2510.21 102
2510.33 100
2510.44 96
2510.55 92
2510.67 89
2510.78 87
2510.90 87
2511.01 89
2511.13 92
2511.24 95
2511.36 97
2511.47 98
2511.59 97
2511.70 93
2511.82 87
2511.93 79
2512.05 71
2512.16 64
2512.28 57
2512.39 52
2512.51 48
2512.62 45
2512.74 44
2512.85 43
2512.97 44
2513.08 46
2513.20 49
2513.31 54
2513.43 59
2513.54 64
2513.66 68
2513.77 71
2513.89 73
2514.00 75
2514.12 76
2514.23 76
2514.35 76
2514.46 75
2514.58 74
2514.69 72
2514.81 70
2514.92 67
2515.04 64
2515.15 62
2515.27 59
2515.38 56
2515.50 54
2515.61 52
2515.73 49
2515.84 46
2515.96 43
2516.07 39
2516.19 35
2516.30 31
2516.42 27
2516.53 23
2516.65 20
2516.76 20
2516.88 21
2516.99 24
2517.11 29
2517.22 35
2517.34 40
2517.45 45
2517.57 48
2517.68 49
2517.80 49
2517.91 48
2518.03 47
2518.14 46
2518.26 45
2518.37 46
2518.49 47
2518.60 48
2518.72 49
2518.83 50
2518.95 50
2519.06 50
2519.18 50
2519.29 51
2519.41 51
2519.52 51
2519.64 52
2519.75 52
2519.87 52
2519.98 51
2520.10 50
2520.21 47
2520.33 44
2520.45 40
2520.56 36
2520.68 33
2520.79 31
2520.91 30
2521.02 32
2521.14 34
2521.25 38
2521.37 42
2521.48 47
2521.60 51
2521.71 56
2521.83 60
2521.94 65
2522.06 70
2522.17 77
2522.29 83
2522.40 90
2522.52 97
2522.63 103
2522.75 107
2522.86 108
2522.98 106
2523.09 101
2523.21 95
2523.32 86
2523.44 77
2523.55 70
2523.67 63
2523.78 59
2523.90 56
2524.02 55
2524.13 55
2524.25 55
2524.36 56
2524.48 58
2524.59 60
2524.71 62
2524.82 66
2524.94 70
2525.05 75
2525.17 79
2525.28 82
2525.40 83
2525.51 84
2525.63 84
2525.74 84
2525.86 82
2525.97 81
2526.09 78
2526.20 75
2526.32 72
2526.43 69
2526.55 65
2526.67 63
2526.78 62
2526.90 63
2527.01 65
2527.13 70
2527.24 75
2527.36 82
2527.47 89
2527.59 94
2527.70 98
2527.82 100
2527.93 100
2528.05 98
2528.16 95
2528.28 91
2528.39 88
2528.51 87
2528.63 86
2528.74 85
2528.86 84
2528.97 81
2529.09 77
2529.20 71
2529.32 64
2529.43 57
2529.55 53
2529.66 50
2529.78 50
2529.89 52
2530.01 56
2530.12 60
2530.24 63
2530.35 65
2530.47 64
2530.59 60
2530.70 55
2530.82 48
2530.93 41
2531.05 34
2531.16 28
2531.28 23
2531.39 21
2531.51 20
2531.62 20
2531.74 22
2531.85 24
2531.97 27
2532.09 30
2532.20 33
2532.32 35
2532.43 37
2532.55 37
2532.66 37
2532.78 36
2532.89 36
2533.01 36
2533.12 38
2533.24 40
2533.35 43
2533.47 46
2533.59 50
2533.70 52
2533.82 55
2533.93 58
2534.05 62
2534.16 66
2534.28 70
2534.39 74
2534.51 77
2534.62 80
2534.74 80
2534.86 77
2534.97 73
2535.09 66
2535.20 59
2535.32 51
2535.43 43
2535.55 37
2535.66 32
2535.78 29
2535.89 27
2536.01 27
2536.13 28
2536.24 30
2536.36 32
2536.47 33
2536.59 34
2536.70 34
2536.82 33
2536.93 31
2537.05 28
2537.16 25
2537.28 23
2537.40 21
2537.51 21
2537.63 21
2537.74 23
2537.86 24
2537.97 25
2538.09 25
2538.20 24
2538.32 23
2538.44 21
2538.55 19
2538.67 18
2538.78 18
2538.90 18
2539.01 19
2539.13 19
2539.24 20
2539.36 20
2539.48 21
2539.59 21
2539.71 22
2539.82 23
2539.94 24
2540.05 24
2540.17 24
2540.28 22
2540.40 21
2540.52 18
2540.63 16
2540.75 15
2540.86 14
2540.98 14
2541.09 14
2541.21 14
2541.32 15
2541.44 16
2541.56 17
2541.67 20
2541.79 22
2541.90 26
2542.02 29
2542.13 32
2542.25 35
2542.36 37
2542.48 38
2542.60 39
2542.71 41
2542.83 43
2542.94 48
2543.06 54
2543.17 63
2543.29 72
2543.41 82
2543.52 90
2543.64 97
2543.75 101
2543.87 102
2543.98 101
2544.10 98
2544.22 95
2544.33 91
2544.45 87
2544.56 83
2544.68 80
2544.79 75
2544.91 70
2545.02 65
2545.14 59
2545.26 55
2545.37 51
2545.49 51
2545.60 53
2545.72 57
2545.83 62
2545.95 67
2546.07 70
2546.18 71
2546.30 68
2546.41 64
2546.53 59
2546.64 54
2546.76 50
2546.88 47
2546.99 46
2547.11 47
2547.22 49
2547.34 51
2547.45 53
2547.57 55
2547.69 57
2547.80 57
2547.92 56
2548.03 54
2548.15 50
2548.26 45
2548.38 40
2548.50 35
2548.61 30
2548.73 27
2548.84 26
2548.96 26
2549.08 29
2549.19 33
2549.31 38
2549.42 44
2549.54 50
2549.65 56
2549.77 60
2549.89 64
2550.00 65
2550.12 65
2550.23 63
2550.35 61
2550.46 58
2550.58 54
2550.70 51
2550.81 49
2550.93 47
2551.04 45
2551.16 44
2551.28 42
2551.39 41
2551.51 40
2551.62 40
2551.74 40
2551.85 40
2551.97 40
2552.09 39
2552.20 37
2552.32 33
2552.43 28
2552.55 20
2552.67 13
2552.78 6
2552.90 1
2553.01 0
2553.13 0
2553.24 1
2553.36 4
2553.48 9
2553.59 13
2553.71 16
2553.82 18
2553.94 20
2554.06 22
2554.17 24
2554.29 26
2554.40 28
2554.52 30
2554.63 30
2554.75 29
2554.87 26
2554.98 22
2555.10 15
2555.21 9
2555.33 2
2555.45 0
2555.56 0
2555.68 0
2555.79 0
2555.91 0
2556.03 0
2556.14 0
2556.26 0
2556.37 2
2556.49 4
2556.61 6
2556.72 8
2556.84 10
2556.95 11
2557.07 11
2557.19 12
2557.30 12
2557.42 12
2557.53 14
2557.65 18
2557.77 24
2557.88 32
2558.00 41
2558.11 51
2558.23 59
2558.34 65
2558.46 68
2558.58 68
2558.69 65
2558.81 61
2558.92 56
2559.04 51
2559.16 49
2559.27 49
2559.39 51
2559.50 54
2559.62 58
2559.74 61
2559.85 63
2559.97 64
2560.08 63
2560.20 62
2560.32 60
2560.43 60
2560.55 59
2560.67 59
2560.78 59
2560.90 59
2561.01 58
2561.13 57
2561.25 55
2561.36 53
2561.48 50
2561.59 47
2561.71 44
2561.83 40
2561.94 36
2562.06 32
2562.17 28
2562.29 25
2562.41 24
2562.52 24
2562.64 27
2562.75 30
2562.87 35
2562.99 39
2563.10 43
2563.22 44
2563.33 43
2563.45 40
2563.57 35
2563.68 30
2563.80 24
2563.92 19
2564.03 16
2564.15 14
2564.26 13
2564.38 15
2564.50 17
2564.61 19
2564.73 22
2564.84 23
2564.96 24
2565.08 24
2565.19 24
2565.31 24
2565.42 24
2565.54 25
2565.66 27
2565.77 30
2565.89 33
2566.01 37
2566.12 41
2566.24 44
2566.35 46
2566.47 48
2566.59 49
2566.70 49
2566.82 49
2566.93 50
2567.05 51
2567.17 52
2567.28 54
2567.40 56
2567.52 57
2567.63 56
2567.75 55
2567.86 53
2567.98 50
2568.10 47
2568.21 44
2568.33 41
2568.45 39
2568.56 36
2568.68 33
2568.79 29
2568.91 24
2569.03 20
2569.14 16
2569.26 14
2569.37 13
2569.49 14
2569.61 17
2569.72 22
2569.84 29
2569.96 37
2570.07 45
2570.19 52
2570.30 60
2570.42 66
2570.54 70
2570.65 72
2570.77 72
2570.89 69
2571.00 64
2571.12 58
2571.23 50
2571.35 42
2571.47 34
2571.58 26
2571.70 20
2571.82 16
2571.93 13
2572.05 13
2572.17 15
2572.28 19
2572.40 22
2572.51 25
2572.63 27
2572.75 26
2572.86 24
2572.98 20
2573.10 15
2573.21 10
2573.33 5
2573.44 1
2573.56 0
2573.68 0
2573.79 0
2573.91 0
2574.03 0
2574.14 0
2574.26 0
2574.38 0
2574.49 1
2574.61 4
2574.72 7
2574.84 10
2574.96 13
2575.07 15
2575.19 18
2575.31 20
2575.42 23
2575.54 28
2575.66 32
2575.77 37
2575.89 41
2576.00 43
2576.12 44
2576.24 42
2576.35 39
2576.47 34
2576.59 29
2576.70 24
2576.82 19
2576.94 14
2577.05 10
2577.17 6
2577.28 3
2577.40 1
2577.52 0
2577.63 0
2577.75 1
2577.87 2
2577.98 4
2578.10 7
2578.22 10
2578.33 14
2578.45 17
2578.57 19
2578.68 21
2578.80 23
2578.91 24
2579.03 23
2579.15 22
2579.26 21
2579.38 19
2579.50 17
2579.61 16
2579.73 15
2579.85 15
2579.96 16
2580.08 17
2580.20 20
2580.31 23
2580.43 27
2580.55 32
2580.66 38
2580.78 43
2580.89 48
2581.01 51
2581.13 52
2581.24 52
2581.36 50
2581.48 46
2581.59 43
2581.71 40
2581.83 39
2581.94 38
2582.06 39
2582.18 41
2582.29 43
2582.41 45
2582.53 45
2582.64 44
2582.76 41
2582.88 37
2582.99 32
2583.11 26
2583.22 20
2583.34 17
2583.46 16
2583.57 17
2583.69 21
2583.81 26
2583.92 31
2584.04 37
2584.16 42
2584.27 47
2584.39 51
2584.51 54
2584.62 57
2584.74 60
2584.86 64
2584.97 67
2585.09 70
2585.21 72
2585.32 74
2585.44 76
2585.56 77
2585.67 77
2585.79 76
2585.91 74
2586.02 71
2586.14 65
2586.26 58
2586.37 51
2586.49 44
2586.61 37
2586.72 33
2586.84 30
2586.96 30
2587.07 30
2587.19 32
2587.31 33
2587.42 33
2587.54 32
2587.66 30
2587.77 27
2587.89 23
2588.01 19
2588.12 14
2588.24 10
2588.36 6
2588.47 4
2588.59 3
2588.71 4
2588.82 6
2588.94 9
2589.06 12
2589.17 15
2589.29 19
2589.41 22
2589.52 24
2589.64 26
2589.76 27
2589.87 27
2589.99 26
2590.11 24
2590.22 22
2590.34 19
2590.46 16
2590.57 13
2590.69 10
2590.81 7
2590.92 5
2591.04 3
2591.16 2
2591.27 3
2591.39 4
2591.51 6
2591.62 9
2591.74 11
2591.86 13
2591.97 15
2592.09 15
2592.21 16
2592.32 16
2592.44 15
2592.56 14
2592.67 13
2592.79 12
2592.91 11
2593.02 10
2593.14 9
2593.26 9
2593.37 9
2593.49 10
2593.61 11
2593.72 12
2593.84 14
2593.96 15
2594.07 16
2594.19 17
2594.31 17
2594.43 17
2594.54 17
2594.66 17
2594.78 17
2594.89 18
2595.01 19
2595.13 20
2595.24 23
2595.36 26
2595.48 31
2595.59 36
2595.71 41
2595.83 47
2595.94 52
2596.06 56
2596.18 58
2596.29 58
2596.41 57
2596.53 56
2596.64 54
2596.76 52
2596.88 51
2597.00 52
2597.11 53
2597.23 56
2597.35 59
2597.46 63
2597.58 65
2597.70 67
2597.81 68
2597.93 69
2598.05 69
2598.16 68
2598.28 68
2598.40 68
2598.51 67
2598.63 67
2598.75 65
2598.87 62
2598.98 59
2599.10 54
2599.22 50
2599.33 45
2599.45 40
2599.57 37
2599.68 34
2599.80 32
2599.92 32
2600.03 32
2600.15 33
2600.27 34
2600.39 36
2600.50 38
2600.62 40
2600.74 42
2600.85 44
2600.97 45
2601.09 46
2601.20 47
2601.32 47
2601.44 46
2601.55 44
2601.67 41
2601.79 37
2601.91 32
2602.02 26
2602.14 20
2602.26 15
2602.37 12
2602.49 11
2602.61 14
2602.72 19
2602.84 25
2602.96 32
2603.08 40
2603.19 47
2603.31 52
2603.43 56
2603.54 58
2603.66 58
2603.78 57
2603.89 54
2604.01 50
2604.13 45
2604.25 40
2604.36 35
2604.48 30
2604.60 25
2604.71 21
2604.83 18
2604.95 16
2605.06 16
2605.18 18
2605.30 20
2605.42 23
2605.53 25
2605.65 27
2605.77 27
2605.88 27
2606.00 25
2606.12 24
2606.23 22
2606.35 21
2606.47 21
2606.59 23
2606.70 25
2606.82 28
2606.94 31
2607.05 34
2607.17 35
2607.29 35
2607.41 34
2607.52 32
2607.64 29
2607.76 27
2607.87 25
2607.99 24
2608.11 24
2608.23 24
2608.34 26
2608.46 28
2608.58 29
2608.69 29
2608.81 27
2608.93 25
2609.05 21
2609.16 16
2609.28 13
2609.40 10
2609.51 11
2609.63 14
2609.75 20
2609.87 27
2609.98 34
2610.10 41
2610.22 46
2610.33 49
2610.45 48
2610.57 46
2610.69 42
2610.80 39
2610.92 35
2611.04 33
2611.15 33
2611.27 33
2611.39 33
2611.51 33
2611.62 34
2611.74 34
2611.86 34
2611.97 34
2612.09 35
2612.21 37
2612.33 41
2612.44 46
2612.56 51
2612.68 55
2612.79 60
2612.91 63
2613.03 64
2613.15 64
2613.26 62
2613.38 59
2613.50 56
2613.62 53
2613.73 51
2613.85 51
2613.97 51
2614.08 52
2614.20 54
2614.32 56
2614.44 58
2614.55 59
2614.67 61
2614.79 62
2614.90 63
2615.02 62
2615.14 61
2615.26 58
2615.37 54
2615.49 49
2615.61 44
2615.73 39
2615.84 35
2615.96 33
2616.08 33
2616.19 34
2616.31 38
2616.43 43
2616.55 48
2616.66 53
2616.78 57
2616.90 60
2617.02 61
2617.13 61
2617.25 60
2617.37 59
2617.48 57
2617.60 56
2617.72 56
2617.84 56
2617.95 56
2618.07 56
2618.19 55
2618.31 55
2618.42 53
2618.54 51
2618.66 49
2618.78 46
2618.89 44
2619.01 42
2619.13 40
2619.24 39
2619.36 37
2619.48 37
2619.60 36
2619.71 36
2619.83 37
2619.95 38
2620.07 39
2620.18 40
2620.30 41
2620.42 42
2620.54 42
2620.65 43
2620.77 44
2620.89 46
2621.01 49
2621.12 52
2621.24 57
2621.36 61
2621.48 64
2621.59 66
2621.71 66
2621.83 65
2621.94 62
2622.06 58
2622.18 54
2622.30 49
2622.41 45
2622.53 43
2622.65 41
2622.77 40
2622.88 39
2623.00 39
2623.12 38
2623.24 36
2623.35 34
2623.47 32
2623.59 30
2623.71 30
2623.82 31
2623.94 33
2624.06 36
2624.18 39
2624.29 42
2624.41 43
2624.53 44
2624.65 43
2624.76 41
2624.88 38
2625.00 36
2625.12 34
2625.23 34
2625.35 36
2625.47 39
2625.59 43
2625.70 48
2625.82 52
2625.94 54
2626.06 54
2626.17 52
2626.29 50
2626.41 46
2626.53 43
2626.64 41
2626.76 39
2626.88 38
2627.00 36
2627.11 35
2627.23 33
2627.35 30
2627.47 27
2627.58 24
2627.70 20
2627.82 16
2627.94 12
2628.05 8
2628.17 5
2628.29 1
2628.41 0
2628.52 0
2628.64 0
2628.76 0
2628.88 0
2628.99 0
2629.11 0
2629.23 2
2629.35 3
2629.46 4
2629.58 4
2629.70 3
2629.82 1
2629.94 0
2630.05 0
2630.17 0
2630.29 0
2630.41 4
2630.52 9
2630.64 16
2630.76 23
2630.88 30
2630.99 35
2631.11 39
2631.23 40
2631.35 39
2631.46 38
2631.58 36
2631.70 35
2631.82 35
2631.93 38
2632.05 41
2632.17 46
2632.29 51
2632.41 55
2632.52 59
2632.64 61
2632.76 61
2632.88 59
2632.99 57
2633.11 53
2633.23 49
2633.35 45
2633.46 42
2633.58 41
2633.70 42
2633.82 44
2633.93 46
2634.05 49
2634.17 50
2634.29 50
2634.41 48
2634.52 46
2634.64 43
2634.76 41
2634.88 38
2634.99 35
2635.11 32
2635.23 29
2635.35 25
2635.46 22
2635.58 19
2635.70 16
2635.82 15
2635.94 15
2636.05 16
2636.17 18
2636.29 20
2636.41 24
2636.52 27
2636.64 30
2636.76 33
2636.88 36
2637.00 38
2637.11 40
2637.23 42
2637.35 45
2637.47 49
2637.58 53
2637.70 58
2637.82 63
2637.94 68
2638.06 71
2638.17 73
2638.29 74
2638.41 74
2638.53 72
2638.64 71
2638.76 69
2638.88 68
2639.00 67
2639.12 68
2639.23 68
2639.35 68
2639.47 67
2639.59 65
2639.70 62
2639.82 57
2639.94 52
2640.06 47
2640.18 43
2640.29 40
2640.41 38
2640.53 39
2640.65 41
2640.76 44
2640.88 47
2641.00 50
2641.12 51
2641.24 52
2641.35 51
2641.47 49
2641.59 48
2641.71 47
2641.83 48
2641.94 48
2642.06 49
2642.18 50
2642.30 50
2642.41 50
2642.53 48
2642.65 45
2642.77 42
2642.89 39
2643.00 35
2643.12 32
2643.24 30
2643.36 28
2643.48 27
2643.59 27
2643.71 29
2643.83 31
2643.95 34
2644.07 37
2644.18 39
2644.30 39
2644.42 38
2644.54 35
2644.65 30
2644.77 26
2644.89 22
2645.01 19
2645.13 19
2645.24 20
2645.36 24
2645.48 28
2645.60 32
2645.72 35
2645.83 37
2645.95 37
2646.07 36
2646.19 34
2646.31 32
2646.42 30
2646.54 29
2646.66 27
2646.78 27
2646.90 26
2647.01 26
2647.13 26
2647.25 27
2647.37 29
2647.49 31
2647.60 35
2647.72 39
2647.84 43
2647.96 46
2648.08 48
2648.19 49
2648.31 48
2648.43 46
2648.55 44
2648.67 42
2648.78 42
2648.90 42
2649.02 45
2649.14 47
2649.26 50
2649.37 52
2649.49 52
2649.61 50
2649.73 48
2649.85 46
2649.96 44
2650.08 43
2650.20 44
2650.32 47
2650.44 50
2650.55 54
2650.67 58
2650.79 63
2650.91 66
2651.03 68
2651.14 70
2651.26 70
2651.38 70
2651.50 69
2651.62 69
2651.73 69
2651.85 69
2651.97 70
2652.09 71
2652.21 73
2652.33 74
2652.44 75
2652.56 76
2652.68 77
2652.80 77
2652.92 77
2653.03 78
2653.15 78
2653.27 79
2653.39 80
2653.51 81
2653.62 82
2653.74 81
2653.86 79
2653.98 76
2654.10 72
2654.22 68
2654.33 64
2654.45 61
2654.57 58
2654.69 54
2654.81 51
2654.92 46
2655.04 40
2655.16 35
2655.28 31
2655.40 28
2655.51 26
2655.63 26
2655.75 27
2655.87 27
2655.99 27
2656.11 26
2656.22 25
2656.34 22
2656.46 20
2656.58 19
2656.70 17
2656.81 16
2656.93 16
2657.05 15
2657.17 14
2657.29 12
2657.41 10
2657.52 8
2657.64 6
2657.76 4
2657.88 2
2658.00 0
2658.11 0
2658.23 0
2658.35 0
2658.47 0
2658.59 0
2658.71 0
2658.82 0
2658.94 0
2659.06 3
2659.18 7
2659.30 12
2659.42 18
2659.53 23
2659.65 28
2659.77 32
2659.89 35
2660.01 37
2660.13 38
2660.24 39
2660.36 40
2660.48 40
2660.60 40
2660.72 39
2660.83 38
2660.95 36
2661.07 34
2661.19 32
2661.31 31
2661.43 31
2661.54 32
2661.66 35
2661.78 37
2661.90 40
2662.02 43
2662.14 44
2662.25 45
2662.37 45
2662.49 44
2662.61 43
2662.73 42
2662.85 43
2662.96 45
2663.08 48
2663.20 53
2663.32 57
2663.44 62
2663.56 65
2663.67 66
2663.79 66
2663.91 64
2664.03 60
2664.15 56
2664.27 52
2664.38 48
2664.50 44
2664.62 41
2664.74 39
2664.86 37
2664.98 35
2665.09 33
2665.21 31
2665.33 27
2665.45 23
2665.57 17
2665.69 12
2665.80 8
2665.92 5
2666.04 5
2666.16 7
2666.28 10
2666.40 14
2666.52 18
2666.63 21
2666.75 23
2666.87 24
2666.99 25
2667.11 27
2667.23 31
2667.34 36
2667.46 43
2667.58 50
2667.70 56
2667.82 60
2667.94 61
2668.05 60
2668.17 59
2668.29 57
2668.41 56
2668.53 58
2668.65 60
2668.77 64
2668.88 69
2669.00 73
2669.12 76
2669.24 78
2669.36 78
2669.48 77
2669.59 74
2669.71 70
2669.83 66
2669.95 60
2670.07 54
2670.19 48
2670.31 43
2670.42 41
2670.54 41
2670.66 43
2670.78 46
2670.90 51
2671.02 54
2671.14 57
2671.25 57
2671.37 56
2671.49 53
2671.61 50
2671.73 47
2671.85 46
2671.96 46
2672.08 49
2672.20 53
2672.32 57
2672.44 62
2672.56 66
2672.68 69
2672.79 69
2672.91 67
2673.03 63
2673.15 57
2673.27 51
2673.39 43
2673.51 37
2673.62 31
2673.74 27
2673.86 25
2673.98 25
2674.10 28
2674.22 33
2674.34 39
2674.45 46
2674.57 52
2674.69 57
2674.81 59
2674.93 59
2675.05 57
2675.17 53
2675.28 50
2675.40 48
2675.52 47
2675.64 48
2675.76 50
2675.88 53
2676.00 56
2676.12 60
2676.23 62
2676.35 65
2676.47 67
2676.59 69
2676.71 70
2676.83 70
2676.95 69
2677.06 67
2677.18 64
2677.30 61
2677.42 58
2677.54 56
2677.66 54
2677.78 53
2677.89 52
2678.01 50
2678.13 48
2678.25 44
2678.37 39
2678.49 34
2678.61 31
2678.73 28
2678.84 27
2678.96 27
2679.08 27
2679.20 28
2679.32 29
2679.44 29
2679.56 28
2679.67 25
2679.79 23
2679.91 21
2680.03 20
2680.15 20
2680.27 22
2680.39 25
2680.51 28
2680.62 31
2680.74 33
2680.86 35
2680.98 35
2681.10 35
2681.22 35
2681.34 36
2681.46 37
2681.57 39
2681.69 42
2681.81 44
2681.93 45
2682.05 44
2682.17 42
2682.29 39
2682.41 34
2682.52 30
2682.64 27
2682.76 25
2682.88 24
2683.00 26
2683.12 28
2683.24 31
2683.36 33
2683.47 34
2683.59 33
2683.71 31
2683.83 28
2683.95 25
2684.07 21
2684.19 19
2684.31 17
2684.43 18
2684.54 19
2684.66 22
2684.78 26
2684.90 29
2685.02 33
2685.14 37
2685.26 40
2685.38 44
2685.49 49
2685.61 55
2685.73 63
2685.85 70
2685.97 78
2686.09 83
2686.21 87
2686.33 87
2686.45 85
2686.56 81
2686.68 75
2686.80 68
2686.92 62
2687.04 57
2687.16 53
2687.28 50
2687.40 48
2687.51 46
2687.63 45
2687.75 42
2687.87 40
2687.99 36
2688.11 32
2688.23 28
2688.35 24
2688.47 22
2688.58 20
2688.70 21
2688.82 23
2688.94 26
2689.06 31
2689.18 36
2689.30 42
2689.42 48
2689.54 54
2689.66 58
2689.77 61
2689.89 62
2690.01 61
2690.13 57
2690.25 52
2690.37 45
2690.49 37
2690.61 29
2690.73 21
2690.84 14
2690.96 8
2691.08 4
2691.20 1
2691.32 0
2691.44 0
2691.56 0
2691.68 0
2691.80 0
2691.92 0
2692.03 0
2692.15 0
2692.27 1
2692.39 4
2692.51 6
2692.63 7
2692.75 7
2692.87 7
2692.99 5
2693.10 4
2693.22 4
2693.34 6
2693.46 8
2693.58 11
2693.70 15
2693.82 19
2693.94 22
2694.06 26
2694.18 28
2694.29 31
2694.41 34
2694.53 36
2694.65 38
2694.77 39
2694.89 39
2695.01 38
2695.13 36
2695.25 33
2695.37 29
2695.49 27
2695.60 25
2695.72 25
2695.84 26
2695.96 28
2696.08 31
2696.20 34
2696.32 36
2696.44 37
2696.56 36
2696.68 35
2696.80 32
2696.91 30
2697.03 29
2697.15 30
2697.27 32
2697.39 35
2697.51 39
2697.63 44
2697.75 47
2697.87 50
2697.99 52
2698.11 54
2698.22 56
2698.34 57
2698.46 59
2698.58 59
2698.70 58
2698.82 55
2698.94 50
2699.06 44
2699.18 37
2699.30 30
2699.42 24
2699.53 18
2699.65 13
2699.77 10
2699.89 7
2700.01 6
2700.13 6
2700.25 6
2700.37 9
2700.49 12
2700.61 15
2700.73 19
2700.85 22
2700.96 25
2701.08 26
2701.20 26
2701.32 27
2701.44 28
2701.56 31
2701.68 37
2701.80 45
2701.92 54
2702.04 62
2702.16 70
2702.28 75
2702.39 76
2702.51 74
2702.63 70
2702.75 64
2702.87 59
2702.99 53
2703.11 49
2703.23 46
2703.35 45
2703.47 45
2703.59 45
2703.71 45
2703.83 44
2703.94 43
2704.06 41
2704.18 39
2704.30 35
2704.42 32
2704.54 29
2704.66 28
2704.78 29
2704.90 31
2705.02 34
2705.14 37
2705.26 40
2705.38 41
2705.49 41
2705.61 40
2705.73 38
2705.85 37
2705.97 37
2706.09 37
2706.21 39
2706.33 41
2706.45 43
2706.57 44
2706.69 45
2706.81 45
2706.93 46
2707.05 46
2707.17 47
2707.28 48
2707.40 48
2707.52 47
2707.64 46
2707.76 43
2707.88 40
2708.00 37
2708.12 35
2708.24 35
2708.36 37
2708.48 39
2708.60 41
2708.72 44
2708.84 45
2708.95 46
2709.07 46
2709.19 45
2709.31 44
2709.43 42
2709.55 41
2709.67 40
2709.79 39
2709.91 39
2710.03 39
2710.15 40
2710.27 42
2710.39 44
2710.51 46
2710.63 47
2710.75 47
2710.86 45
2710.98 41
2711.10 37
2711.22 32
2711.34 28
2711.46 23
2711.58 19
2711.70 16
2711.82 13
2711.94 9
2712.06 7
2712.18 4
2712.30 4
2712.42 4
2712.54 7
2712.66 11
2712.78 16
2712.89 21
2713.01 26
2713.13 30
2713.25 33
2713.37 37
2713.49 40
2713.61 44
2713.73 48
2713.85 52
2713.97 56
2714.09 59
2714.21 61
2714.33 61
2714.45 60
2714.57 58
2714.69 54
2714.81 51
2714.93 47
2715.05 44
2715.16 40
2715.28 37
2715.40 34
2715.52 31
2715.64 29
2715.76 28
2715.88 26
2716.00 26
2716.12 26
2716.24 26
2716.36 27
2716.48 28
2716.60 29
2716.72 30
2716.84 31
2716.96 32
2717.08 32
2717.20 33
2717.32 33
2717.44 33
2717.55 33
2717.67 33
2717.79 32
2717.91 32
2718.03 32
2718.15 32
2718.27 33
2718.39 35
2718.51 36
2718.63 37
2718.75 37
2718.87 36
2718.99 35
2719.11 32
2719.23 29
2719.35 25
2719.47 21
2719.59 17
2719.71 13
2719.83 11
2719.95 9
2720.07 9
2720.19 10
2720.30 12
2720.42 14
2720.54 16
2720.66 16
2720.78 16
2720.90 14
2721.02 12
2721.14 10
2721.26 8
2721.38 7
2721.50 6
2721.62 5
2721.74 4
2721.86 3
2721.98 1
2722.10 0
2722.22 0
2722.34 1
2722.46 5
2722.58 11
2722.70 18
2722.82 26
2722.94 32
2723.06 35
2723.18 36
2723.30 34
2723.42 29
2723.54 24
2723.65 19
2723.77 15
2723.89 13
2724.01 13
2724.13 14
2724.25 16
2724.37 18
2724.49 22
2724.61 25
2724.73 29
2724.85 32
2724.97 36
2725.09 38
2725.21 38
2725.33 38
2725.45 36
2725.57 34
2725.69 32
2725.81 31
2725.93 30
2726.05 31
2726.17 31
2726.29 32
2726.41 32
2726.53 33
2726.65 33
2726.77 35
2726.89 37
2727.01 40
2727.13 42
2727.25 45
2727.37 46
2727.49 46
2727.61 45
2727.73 43
2727.84 41
2727.96 39
2728.08 37
2728.20 35
2728.32 34
2728.44 33
2728.56 32
2728.68 32
2728.80 32
2728.92 32
2729.04 33
2729.16 34
2729.28 35
2729.40 36
2729.52 36
2729.64 34
2729.76 32
2729.88 30
2730.00 27
2730.12 24
2730.24 22
2730.36 20
2730.48 20
2730.60 21
2730.72 23
2730.84 26
2730.96 31
2731.08 37
2731.20 43
2731.32 48
2731.44 52
2731.56 54
2731.68 54
2731.80 51
2731.92 47
2732.04 43
2732.16 40
2732.28 38
2732.40 38
2732.52 39
2732.64 42
2732.76 44
2732.88 46
2733.00 47
2733.12 46
2733.24 44
2733.36 40
2733.48 36
2733.60 33
2733.72 31
2733.84 30
2733.96 32
2734.08 34
2734.20 37
2734.32 39
2734.44 39
2734.56 37
2734.68 34
2734.80 30
2734.92 27
2735.04 24
2735.16 23
2735.28 25
2735.40 28
2735.52 32
2735.64 36
2735.75 40
2735.87 43
2735.99 45
2736.11 46
2736.23 47
2736.35 46
2736.47 45
2736.59 45
2736.71 44
2736.83 44
2736.95 45
2737.07 46
2737.19 47
2737.31 48
2737.43 49
2737.55 49
2737.67 49
2737.79 47
2737.91 44
2738.03 40
2738.15 37
2738.27 36
2738.39 36
2738.51 38
2738.63 41
2738.75 44
2738.87 47
2738.99 49
2739.11 48
2739.23 46
2739.35 42
2739.47 36
2739.59 30
2739.71 24
2739.83 18
2739.95 14
2740.07 13
2740.19 14
2740.31 18
2740.43 24
2740.55 31
2740.67 39
2740.79 45
2740.91 50
2741.03 54
2741.15 56
2741.27 57
2741.39 57
2741.52 55
2741.64 53
2741.76 50
2741.88 45
2742.00 40
2742.12 34
2742.24 30
2742.36 28
2742.48 28
2742.60 32
2742.72 38
2742.84 47
2742.96 55
2743.08 64
2743.20 71
2743.32 75
2743.44 78
2743.56 77
2743.68 76
2743.80 72
2743.92 68
2744.04 62
2744.16 57
2744.28 52
2744.40 48
2744.52 46
2744.64 45
2744.76 47
2744.88 50
2745.00 54
2745.12 58
2745.24 62
2745.36 65
2745.48 66
2745.60 64
2745.72 62
2745.84 58
2745.96 54
2746.08 50
2746.20 46
2746.32 42
2746.44 39
2746.56 36
2746.68 34
2746.80 33
2746.92 32
2747.04 32
2747.16 33
2747.28 34
2747.40 36
2747.52 37
2747.64 37
2747.76 37
2747.88 36
2748.00 34
2748.12 32
2748.24 30
2748.36 29
2748.48 30
2748.60 31
2748.72 33
2748.84 34
2748.96 35
2749.08 35
2749.20 34
2749.32 32
2749.45 30
2749.57 28
2749.69 27
2749.81 25
2749.93 23
2750.05 21
2750.17 18
2750.29 16
2750.41 13
2750.53 10
2750.65 8
2750.77 7
2750.89 7
2751.01 7
2751.13 8
2751.25 9
2751.37 11
2751.49 13
2751.61 16
2751.73 20
2751.85 24
2751.97 28
2752.09 32
2752.21 34
2752.33 36
2752.45 37
2752.57 38
2752.69 39
2752.81 41
2752.93 43
2753.05 46
2753.17 49
2753.29 52
2753.41 53
2753.53 52
2753.65 50
2753.78 47
2753.90 43
2754.02 38
2754.14 34
2754.26 29
2754.38 25
2754.50 21
2754.62 18
2754.74 15
2754.86 12
2754.98 10
2755.10 9
2755.22 8
2755.34 8
2755.46 7
2755.58 7
2755.70 7
2755.82 6
2755.94 4
2756.06 3
2756.18 1
2756.30 0
2756.42 0
2756.54 0
2756.66 0
2756.78 0
2756.90 0
2757.03 0
2757.15 1
2757.27 6
2757.39 10
2757.51 15
2757.63 19
2757.75 22
2757.87 24
2757.99 26
2758.11 28
2758.23 30
2758.35 33
2758.47 37
2758.59 41
2758.71 45
2758.83 50
2758.95 54
2759.07 58
2759.19 61
2759.31 62
2759.43 61
2759.55 58
2759.67 54
2759.80 48
2759.92 43
2760.04 38
2760.16 34
2760.28 32
2760.40 32
2760.52 32
2760.64 32
2760.76 32
2760.88 32
2761.00 31
2761.12 28
2761.24 26
2761.36 24
2761.48 22
2761.60 22
2761.72 22
2761.84 24
2761.96 27
2762.08 31
2762.21 34
2762.33 36
2762.45 38
2762.57 38
2762.69 38
2762.81 37
2762.93 35
2763.05 34
2763.17 33
2763.29 31
2763.41 29
2763.53 27
2763.65 26
2763.77 24
2763.89 22
2764.01 20
2764.13 18
2764.25 16
2764.37 14
2764.50 11
2764.62 8
2764.74 6
2764.86 5
2764.98 5
2765.10 8
2765.22 12
2765.34 18
2765.46 25
2765.58 31
2765.70 35
2765.82 38
2765.94 38
2766.06 35
2766.18 31
2766.30 25
2766.42 19
2766.55 13
2766.67 8
2766.79 4
2766.91 2
2767.03 0
2767.15 0
2767.27 0
2767.39 0
2767.51 0
2767.63 0
2767.75 0
2767.87 0
2767.99 0
2768.11 1
2768.23 4
2768.35 8
2768.48 11
2768.60 14
2768.72 16
2768.84 17
2768.96 18
2769.08 19
2769.20 20
2769.32 21
2769.44 21
2769.56 20
2769.68 19
2769.80 17
2769.92 15
2770.04 14
2770.16 15
2770.29 18
2770.41 23
2770.53 29
2770.65 35
2770.77 40
2770.89 43
2771.01 43
2771.13 41
2771.25 37
2771.37 32
2771.49 27
2771.61 23
2771.73 21
2771.85 20
2771.98 21
2772.10 23
2772.22 25
2772.34 27
2772.46 29
2772.58 30
2772.70 30
2772.82 30
2772.94 30
2773.06 29
2773.18 29
2773.30 29
2773.42 29
2773.55 28
2773.67 28
2773.79 27
2773.91 25
2774.03 24
2774.15 23
2774.27 23
2774.39 24
2774.51 27
2774.63 32
2774.75 37
2774.87 44
2774.99 50
2775.12 55
2775.24 59
2775.36 61
2775.48 63
2775.60 65
2775.72 68
2775.84 73
2775.96 79
2776.08 86
2776.20 94
2776.32 100
2776.44 106
2776.57 109
2776.69 110
2776.81 109
2776.93 105
2777.05 100
2777.17 93
2777.29 86
2777.41 78
2777.53 72
2777.65 68
2777.77 65
2777.89 64
2778.02 65
2778.14 64
2778.26 63
2778.38 60
2778.50 55
2778.62 49
2778.74 44
2778.86 40
2778.98 38
2779.10 37
2779.22 38
2779.34 41
2779.47 43
2779.59 46
2779.71 49
2779.83 51
2779.95 52
2780.07 51
2780.19 49
2780.31 45
2780.43 40
2780.55 33
2780.67 26
2780.80 18
2780.92 12
2781.04 6
2781.16 0
2781.28 0
2781.40 0
2781.52 0
2781.64 0
2781.76 0
2781.88 6
2782.01 16
2782.13 25
2782.25 35
2782.37 44
2782.49 51
2782.61 56
2782.73 60
2782.85 60
2782.97 58
2783.09 55
2783.21 50
2783.34 44
2783.46 39
2783.58 35
2783.70 33
2783.82 33
2783.94 35
2784.06 37
2784.18 39
2784.30 41
2784.42 42
2784.55 43
2784.67 44
2784.79 45
2784.91 46
2785.03 48
2785.15 50
2785.27 51
2785.39 52
2785.51 53
2785.63 51
2785.76 48
2785.88 44
2786.00 39
2786.12 34
2786.24 29
2786.36 25
2786.48 22
2786.60 20
2786.72 19
2786.85 19
2786.97 20
2787.09 21
2787.21 23
2787.33 25
2787.45 29
2787.57 34
2787.69 39
2787.81 43
2787.93 47
2788.06 48
2788.18 46
2788.30 43
2788.42 38
2788.54 33
2788.66 27
2788.78 23
2788.90 19
2789.02 16
2789.15 14
2789.27 11
2789.39 9
2789.51 6
2789.63 4
2789.75 3
2789.87 3
2789.99 5
2790.11 6
2790.24 8
2790.36 10
2790.48 11
2790.60 12
2790.72 11
2790.84 11
2790.96 10
2791.08 11
2791.20 12
2791.33 15
2791.45 17
2791.57 20
2791.69 22
2791.81 22
2791.93 21
2792.05 19
2792.17 16
2792.30 12
2792.42 9
2792.54 5
2792.66 3
2792.78 1
2792.90 1
2793.02 1
2793.14 1
2793.26 2
2793.39 2
2793.51 2
2793.63 1
2793.75 0
2793.87 0
2793.99 0
2794.11 0
2794.23 0
2794.36 0
2794.48 0
2794.60 1
2794.72 1
2794.84 2
2794.96 2
2795.08 2
2795.20 2
2795.33 3
2795.45 5
2795.57 8
2795.69 11
2795.81 13
2795.93 16
2796.05 19
2796.17 22
2796.30 25
2796.42 29
2796.54 33
2796.66 37
2796.78 42
2796.90 46
2797.02 49
2797.14 51
2797.27 51
2797.39 51
2797.51 50
2797.63 47
2797.75 45
2797.87 42
2797.99 38
2798.11 34
2798.24 30
2798.36 26
2798.48 23
2798.60 22
2798.72 21
2798.84 21
2798.96 21
2799.09 21
2799.21 22
2799.33 21
2799.45 22
2799.57 23
2799.69 26
2799.81 31
2799.93 40
2800.06 51
2800.18 64
2800.30 79
2800.42 94
2800.54 110
2800.66 125
2800.78 140
2800.91 153
2801.03 164
2801.15 174
2801.27 181
2801.39 188
2801.51 193
2801.63 197
2801.75 201
2801.88 204
2802.00 207
2802.12 209
2802.24 210
2802.36 210
2802.48 210
2802.60 210
2802.73 208
2802.85 206
2802.97 201
2803.09 193
2803.21 182
2803.33 169
2803.45 155
2803.58 143
2803.70 133
2803.82 128
2803.94 127
2804.06 129
2804.18 132
2804.30 136
2804.43 137
2804.55 135
2804.67 130
2804.79 122
2804.91 113
2805.03 104
2805.15 95
2805.28 88
2805.40 83
2805.52 79
2805.64 76
2805.76 72
2805.88 67
2806.00 62
2806.13 57
2806.25 52
2806.37 48
2806.49 44
2806.61 41
2806.73 39
2806.85 37
2806.98 35
2807.10 33
2807.22 31
2807.34 29
2807.46 28
2807.58 28
2807.71 30
2807.83 33
2807.95 38
2808.07 42
2808.19 46
2808.31 50
2808.43 52
2808.56 53
2808.68 54
2808.80 54
2808.92 56
2809.04 60
2809.16 65
2809.29 72
2809.41 80
2809.53 89
2809.65 96
2809.77 102
2809.89 106
2810.01 107
2810.14 106
2810.26 103
2810.38 99
2810.50 94
2810.62 88
2810.74 82
2810.87 75
2810.99 68
2811.11 60
2811.23 52
2811.35 43
2811.47 34
2811.59 25
2811.72 18
2811.84 13
2811.96 11
2812.08 10
2812.20 11
2812.32 13
2812.45 14
2812.57 14
2812.69 13
2812.81 11
2812.93 9
2813.05 8
2813.18 9
2813.30 11
2813.42 15
2813.54 20
2813.66 25
2813.78 29
2813.91 31
2814.03 31
2814.15 30
2814.27 28
2814.39 26
2814.51 25
2814.64 24
2814.76 24
2814.88 24
2815.00 24
2815.12 25
2815.24 25
2815.37 25
2815.49 26
2815.61 28
2815.73 30
2815.85 32
2815.97 34
2816.10 36
2816.22 38
2816.34 39
2816.46 40
2816.58 41
2816.70 42
2816.83 42
2816.95 42
2817.07 41
2817.19 40
2817.31 37
2817.43 35
2817.56 32
2817.68 31
2817.80 30
2817.92 30
2818.04 31
2818.16 33
2818.29 34
2818.41 35
2818.53 35
2818.65 34
2818.77 32
2818.90 29
2819.02 25
2819.14 21
2819.26 18
2819.38 15
2819.50 14
2819.63 13
2819.75 14
2819.87 16
2819.99 19
2820.11 23
2820.23 28
2820.36 34
2820.48 39
2820.60 43
2820.72 46
2820.84 46
2820.97 45
2821.09 43
2821.21 40
2821.33 37
2821.45 34
2821.57 32
2821.70 30
2821.82 28
2821.94 26
2822.06 23
2822.18 21
2822.31 19
2822.43 17
2822.55 16
2822.67 15
2822.79 15
2822.91 16
2823.04 17
2823.16 20
2823.28 23
2823.40 27
2823.52 29
2823.65 31
2823.77 30
2823.89 28
2824.01 24
2824.13 20
2824.25 16
2824.38 12
2824.50 9
2824.62 8
2824.74 7
2824.86 7
2824.99 7
2825.11 8
2825.23 9
2825.35 10
2825.47 13
2825.60 17
2825.72 22
2825.84 27
2825.96 32
2826.08 37
2826.20 40
2826.33 43
2826.45 45
2826.57 45
2826.69 45
2826.81 43
2826.94 42
2827.06 40
2827.18 39
2827.30 37
2827.42 35
2827.55 32
2827.67 28
2827.79 23
2827.91 18
2828.03 12
2828.16 8
2828.28 4
2828.40 3
2828.52 2
2828.64 3
2828.77 3
2828.89 2
2829.01 1
2829.13 0
2829.25 0
2829.38 0
2829.50 0
2829.62 0
2829.74 0
2829.86 0
2829.99 4
2830.11 8
2830.23 12
2830.35 15
2830.47 19
2830.60 22
2830.72 25
2830.84 29
2830.96 33
2831.08 37
2831.21 40
2831.33 44
2831.45 46
2831.57 48
2831.69 49
2831.82 50
2831.94 51
2832.06 52
2832.18 53
2832.30 52
2832.43 51
2832.55 49
2832.67 46
2832.79 42
2832.91 39
2833.04 37
2833.16 35
2833.28 36
2833.40 37
2833.52 39
2833.65 42
2833.77 44
2833.89 46
2834.01 47
2834.13 49
2834.26 50
2834.38 51
2834.50 50
2834.62 48
2834.74 44
2834.87 40
2834.99 36
2835.11 33
2835.23 32
2835.36 33
2835.48 35
2835.60 39
2835.72 42
2835.84 44
2835.97 45
2836.09 44
2836.21 42
2836.33 39
2836.45 37
2836.58 35
2836.70 35
2836.82 36
2836.94 37
2837.06 39
2837.19 40
2837.31 42
2837.43 42
2837.55 42
2837.68 41
2837.80 39
2837.92 37
2838.04 35
2838.16 33
2838.29 32
2838.41 31
2838.53 30
2838.65 31
2838.78 33
2838.90 36
2839.02 40
2839.14 44
2839.26 48
2839.39 51
2839.51 52
2839.63 52
2839.75 50
2839.87 49
2840.00 48
2840.12 49
2840.24 53
2840.36 59
2840.49 67
2840.61 76
2840.73 84
2840.85 92
2840.97 99
2841.10 104
2841.22 108
2841.34 110
2841.46 110
2841.59 109
2841.71 106
2841.83 101
2841.95 95
2842.07 88
2842.20 80
2842.32 71
2842.44 62
2842.56 53
2842.69 43
2842.81 33
2842.93 24
2843.05 16
2843.18 10
2843.30 5
2843.42 3
2843.54 2
2843.66 2
2843.79 3
2843.91 3
2844.03 3
2844.15 2
2844.28 0
2844.40 0
2844.52 0
2844.64 0
2844.76 0
2844.89 0
2845.01 2
2845.13 11
2845.25 22
2845.38 33
2845.50 43
2845.62 51
2845.74 56
2845.87 57
2845.99 56
2846.11 53
2846.23 49
2846.36 45
2846.48 42
2846.60 41
2846.72 40
2846.84 39
2846.97 38
2847.09 37
2847.21 35
2847.33 32
2847.46 29
2847.58 26
2847.70 24
2847.82 22
2847.95 20
2848.07 19
2848.19 19
2848.31 18
2848.44 17
2848.56 16
2848.68 14
2848.80 13
2848.92 11
2849.05 10
2849.17 10
2849.29 11
2849.41 12
2849.54 14
2849.66 16
2849.78 18
2849.90 20
2850.03 23
2850.15 26
2850.27 29
2850.39 33
2850.52 36
2850.64 39
2850.76 41
2850.88 42
2851.01 43
2851.13 43
2851.25 42
2851.37 43
2851.50 43
2851.62 43
2851.74 44
2851.86 43
2851.99 41
2852.11 38
2852.23 33
2852.35 29
2852.48 25
2852.60 21
2852.72 19
2852.84 17
2852.97 17
2853.09 18
2853.21 20
2853.33 23
2853.46 26
2853.58 29
2853.70 32
2853.82 35
2853.95 37
2854.07 38
2854.19 38
2854.31 38
2854.44 36
2854.56 33
2854.68 30
2854.80 27
2854.93 25
2855.05 23
2855.17 22
2855.29 22
2855.42 23
2855.54 25
2855.66 27
2855.78 29
2855.91 32
2856.03 36
2856.15 39
2856.27 43
2856.40 46
2856.52 49
2856.64 51
2856.76 52
2856.89 52
2857.01 51
2857.13 49
2857.25 46
2857.38 41
2857.50 36
2857.62 31
2857.74 27
2857.87 22
2857.99 19
2858.11 16
2858.23 15
2858.36 14
2858.48 15
2858.60 16
2858.73 17
2858.85 20
2858.97 22
2859.09 25
2859.22 28
2859.34 29
2859.46 29
2859.58 27
2859.71 25
2859.83 22
2859.95 19
2860.07 18
2860.20 19
2860.32 23
2860.44 29
2860.56 37
2860.69 45
2860.81 54
2860.93 62
2861.06 69
2861.18 75
2861.30 78
2861.42 79
2861.55 79
2861.67 77
2861.79 73
2861.91 69
2862.04 63
2862.16 58
2862.28 54
2862.40 50
2862.53 48
2862.65 48
2862.77 48
2862.90 50
2863.02 51
2863.14 52
2863.26 51
2863.39 49
2863.51 47
2863.63 43
2863.75 40
2863.88 36
2864.00 33
2864.12 31
2864.25 30
2864.37 30
2864.49 30
2864.61 31
2864.74 32
2864.86 34
2864.98 36
2865.10 37
2865.23 39
2865.35 40
2865.47 42
2865.60 44
2865.72 47
2865.84 52
2865.96 57
2866.09 62
2866.21 67
2866.33 72
2866.45 75
2866.58 78
2866.70 79
2866.82 79
2866.95 79
2867.07 79
2867.19 80
2867.31 81
2867.44 83
2867.56 84
2867.68 85
2867.81 85
2867.93 85
2868.05 84
2868.17 82
2868.30 81
2868.42 81
2868.54 81
2868.66 83
2868.79 86
2868.91 91
2869.03 95
2869.16 99
2869.28 102
2869.40 104
2869.52 104
2869.65 103
2869.77 101
2869.89 98
2870.02 96
2870.14 93
2870.26 92
2870.38 91
2870.51 93
2870.63 97
2870.75 102
2870.88 108
2871.00 115
2871.12 119
2871.24 120
2871.37 119
2871.49 114
2871.61 107
2871.74 99
2871.86 92
2871.98 87
2872.10 84
2872.23 83
2872.35 84
2872.47 85
2872.60 85
2872.72 85
2872.84 85
2872.97 83
2873.09 82
2873.21 81
2873.33 80
2873.46 79
2873.58 78
2873.70 77
2873.83 76
2873.95 75
2874.07 75
2874.19 75
2874.32 75
2874.44 76
2874.56 76
2874.69 76
2874.81 75
2874.93 74
2875.06 74
2875.18 75
2875.30 77
2875.42 80
2875.55 83
2875.67 85
2875.79 85
2875.92 83
2876.04 79
2876.16 75
2876.28 72
2876.41 70
2876.53 71
2876.65 75
2876.78 79
2876.90 85
2877.02 90
2877.15 95
2877.27 100
2877.39 105
2877.51 110
2877.64 115
2877.76 121
2877.88 127
2878.01 131
2878.13 135
2878.25 137
2878.38 137
2878.50 135
2878.62 132
2878.74 127
2878.87 121
2878.99 115
2879.11 108
2879.24 103
2879.36 98
2879.48 94
2879.61 92
2879.73 91
2879.85 90
2879.98 89
2880.10 88
2880.22 87
2880.34 86
2880.47 86
2880.59 87
2880.71 89
2880.84 93
2880.96 98
2881.08 103
2881.21 108
2881.33 113
2881.45 117
2881.58 121
2881.70 126
2881.82 133
2881.94 143
2882.07 156
2882.19 170
2882.31 184
2882.44 198
2882.56 209
2882.68 217
2882.81 225
2882.93 232
2883.05 242
2883.18 255
2883.30 271
2883.42 288
2883.55 305
2883.67 321
2883.79 332
2883.91 339
2884.04 342
2884.16 340
2884.28 334
2884.41 326
2884.53 317
2884.65 308
2884.78 299
2884.90 293
2885.02 288
2885.15 286
2885.27 284
2885.39 282
2885.52 277
2885.64 268
2885.76 256
2885.89 240
2886.01 223
2886.13 206
2886.25 190
2886.38 177
2886.50 167
2886.62 159
2886.75 152
2886.87 146
2886.99 140
2887.12 133
2887.24 125
2887.36 117
2887.49 109
2887.61 101
2887.73 92
2887.86 84
2887.98 75
2888.10 67
2888.23 59
2888.35 51
2888.47 43
2888.60 37
2888.72 32
2888.84 29
2888.97 28
2889.09 30
2889.21 34
2889.34 41
2889.46 49
2889.58 57
2889.71 65
2889.83 71
2889.95 74
2890.08 76
2890.20 76
2890.32 75
2890.45 73
2890.57 72
2890.69 70
2890.82 67
2890.94 63
2891.06 58
2891.18 52
2891.31 45
2891.43 39
2891.55 33
2891.68 30
2891.80 28
2891.92 29
2892.05 31
2892.17 35
2892.29 39
2892.42 42
2892.54 44
2892.66 45
2892.79 44
2892.91 42
2893.03 38
2893.16 34
2893.28 30
2893.40 27
2893.53 25
2893.65 24
2893.77 25
2893.90 26
2894.02 28
2894.14 30
2894.27 31
2894.39 31
2894.52 29
2894.64 27
2894.76 25
2894.89 22
2895.01 21
2895.13 20
2895.26 22
2895.38 25
2895.50 30
2895.63 36
2895.75 43
2895.87 50
2896.00 57
2896.12 62
2896.24 66
2896.37 68
2896.49 69
2896.61 69
2896.74 68
2896.86 66
2896.98 63
2897.11 61
2897.23 59
2897.35 59
2897.48 59
2897.60 61
2897.72 65
2897.85 69
2897.97 73
2898.09 76
2898.22 77
2898.34 76
2898.46 73
2898.59 67
2898.71 60
2898.83 52
2898.96 44
2899.08 37
2899.21 32
2899.33 29
2899.45 28
2899.58 29
2899.70 31
2899.82 35
2899.95 39
2900.07 43
2900.19 48
2900.32 52
2900.44 57
2900.56 61
2900.69 66
2900.81 70
2900.93 74
2901.06 78
2901.18 82
2901.30 85
2901.43 88
2901.55 89
2901.68 89
2901.80 88
2901.92 86
2902.05 85
2902.17 84
2902.29 85
2902.42 87
2902.54 91
2902.66 95
2902.79 98
2902.91 99
2903.03 99
2903.16 95
2903.28 90
2903.40 83
2903.53 75
2903.65 68
2903.78 62
2903.90 58
2904.02 56
2904.15 54
2904.27 54
2904.39 55
2904.52 56
2904.64 57
2904.76 58
2904.89 59
2905.01 60
2905.13 62
2905.26 64
2905.38 67
2905.51 69
2905.63 70
2905.75 71
2905.88 70
2906.00 68
2906.12 66
2906.25 65
2906.37 65
2906.49 66
2906.62 69
2906.74 73
2906.87 77
2906.99 81
2907.11 83
2907.24 83
2907.36 80
2907.48 76
2907.61 70
2907.73 64
2907.85 58
2907.98 52
2908.10 48
2908.23 45
2908.35 43
2908.47 43
2908.60 43
2908.72 43
2908.84 43
2908.97 44
2909.09 44
2909.22 44
2909.34 44
2909.46 43
2909.59 43
2909.71 42
2909.83 41
2909.96 41
2910.08 40
2910.20 40
2910.33 40
2910.45 39
2910.58 39
2910.70 38
2910.82 36
2910.95 34
2911.07 31
2911.19 28
2911.32 24
2911.44 21
2911.57 18
2911.69 16
2911.81 14
2911.94 14
2912.06 13
2912.18 13
2912.31 14
2912.43 14
2912.56 14
2912.68 13
2912.80 13
2912.93 12
2913.05 11
2913.17 9
2913.30 6
2913.42 4
2913.55 1
2913.67 0
2913.79 0
2913.92 0
2914.04 0
2914.16 0
2914.29 0
2914.41 0
2914.54 0
2914.66 1
2914.78 7
2914.91 13
2915.03 20
2915.15 27
2915.28 34
2915.40 40
2915.53 46
2915.65 50
2915.77 54
2915.90 58
2916.02 62
2916.15 65
2916.27 68
2916.39 69
2916.52 70
2916.64 69
2916.76 66
2916.89 63
2917.01 59
2917.14 54
2917.26 50
2917.38 46
2917.51 43
2917.63 40
2917.76 37
2917.88 35
2918.00 33
2918.13 31
2918.25 30
2918.37 29
2918.50 28
2918.62 29
2918.75 31
2918.87 33
2918.99 36
2919.12 39
2919.24 42
2919.37 46
2919.49 49
2919.61 52
2919.74 55
2919.86 56
2919.99 57
2920.11 55
2920.23 53
2920.36 50
2920.48 46
2920.61 42
2920.73 39
2920.85 36
2920.98 34
2921.10 33
2921.22 32
2921.35 33
2921.47 34
2921.60 34
2921.72 35
2921.84 35
2921.97 34
2922.09 33
2922.22 32
2922.34 30
2922.46 28
2922.59 27
2922.71 26
2922.84 26
2922.96 26
2923.08 26
2923.21 26
2923.33 25
2923.46 24
2923.58 23
2923.70 21
2923.83 21
2923.95 21
2924.08 23
2924.20 26
2924.32 29
2924.45 34
2924.57 38
2924.70 43
2924.82 46
2924.94 49
2925.07 51
2925.19 52
2925.32 53
2925.44 54
2925.56 54
2925.69 53
2925.81 51
2925.94 48
2926.06 44
2926.18 40
2926.31 35
2926.43 31
2926.56 28
2926.68 26
2926.80 26
2926.93 26
2927.05 27
2927.18 29
2927.30 32
2927.43 36
2927.55 41
2927.67 47
2927.80 53
2927.92 59
2928.05 62
2928.17 64
2928.29 62
2928.42 58
2928.54 52
2928.67 45
2928.79 37
2928.91 30
2929.04 25
2929.16 21
2929.29 19
2929.41 19
2929.53 21
2929.66 24
2929.78 27
2929.91 31
2930.03 34
2930.16 36
2930.28 38
2930.40 39
2930.53 39
2930.65 39
2930.78 40
2930.90 41
2931.02 43
2931.15 46
2931.27 50
2931.40 54
2931.52 59
2931.65 63
2931.77 66
2931.89 68
2932.02 68
2932.14 67
2932.27 63
2932.39 59
2932.51 54
2932.64 50
2932.76 48
2932.89 47
2933.01 49
2933.14 53
2933.26 57
2933.38 61
2933.51 64
2933.63 64
2933.76 62
2933.88 58
2934.00 52
2934.13 46
2934.25 40
2934.38 35
2934.50 32
2934.63 31
2934.75 31
2934.87 31
2935.00 32
2935.12 32
2935.25 32
2935.37 31
2935.50 29
2935.62 28
2935.74 27
2935.87 26
2935.99 26
2936.12 26
2936.24 25
2936.37 25
2936.49 25
2936.61 24
2936.74 24
2936.86 24
2936.99 26
2937.11 28
2937.24 31
2937.36 34
2937.48 38
2937.61 42
2937.73 44
2937.86 45
2937.98 44
2938.11 41
2938.23 38
2938.35 36
2938.48 34
2938.60 34
2938.73 36
2938.85 39
2938.98 41
2939.10 42
2939.22 40
2939.35 37
2939.47 32
2939.60 27
2939.72 24
2939.85 23
2939.97 25
2940.09 29
2940.22 34
2940.34 40
2940.47 45
2940.59 49
2940.72 52
2940.84 54
2940.96 56
2941.09 58
2941.21 60
2941.34 61
2941.46 61
2941.59 60
2941.71 58
2941.84 55
2941.96 51
2942.08 47
2942.21 43
2942.33 40
2942.46 38
2942.58 37
2942.71 36
2942.83 36
2942.95 37
2943.08 37
2943.20 37
2943.33 36
2943.45 35
2943.58 35
2943.70 34
2943.83 35
2943.95 35
2944.07 36
2944.20 37
2944.32 38
2944.45 40
2944.57 43
2944.70 48
2944.82 53
2944.95 61
2945.07 69
2945.19 77
2945.32 84
2945.44 90
2945.57 93
2945.69 94
2945.82 93
2945.94 91
2946.07 86
2946.19 81
2946.31 74
2946.44 67
2946.56 59
2946.69 52
2946.81 44
2946.94 38
2947.06 33
2947.19 29
2947.31 26
2947.44 25
2947.56 25
2947.68 26
2947.81 27
2947.93 30
2948.06 33
2948.18 37
2948.31 40
2948.43 44
2948.56 46
2948.68 49
2948.80 52
2948.93 55
2949.05 58
2949.18 60
2949.30 61
2949.43 60
2949.55 58
2949.68 55
2949.80 51
2949.93 48
2950.05 45
2950.17 44
2950.30 45
2950.42 46
2950.55 48
2950.67 50
2950.80 51
2950.92 51
2951.05 51
2951.17 49
2951.30 47
2951.42 45
2951.54 42
2951.67 39
2951.79 37
2951.92 34
2952.04 32
2952.17 29
2952.29 28
2952.42 28
2952.54 30
2952.67 34
2952.79 41
2952.92 49
2953.04 59
2953.16 68
2953.29 76
2953.41 83
2953.54 88
2953.66 90
2953.79 92
2953.91 92
2954.04 92
2954.16 91
2954.29 91
2954.41 90
2954.54 90
2954.66 90
2954.78 89
2954.91 87
2955.03 85
2955.16 81
2955.28 76
2955.41 70
2955.53 64
2955.66 59
2955.78 55
2955.91 52
2956.03 51
2956.16 50
2956.28 49
2956.41 48
2956.53 46
2956.66 43
2956.78 40
2956.90 36
2957.03 33
2957.15 32
2957.28 32
2957.40 34
2957.53 37
2957.65 41
2957.78 45
2957.90 48
2958.03 49
2958.15 50
2958.28 50
2958.40 50
2958.53 50
2958.65 51
2958.78 53
2958.90 57
2959.02 62
2959.15 68
2959.27 75
2959.40 82
2959.52 89
2959.65 96
2959.77 101
2959.90 105
2960.02 109
2960.15 111
2960.27 112
2960.40 112
2960.52 111
2960.65 110
2960.77 109
2960.90 108
2961.02 109
2961.15 111
2961.27 114
2961.40 120
2961.52 125
2961.64 131
2961.77 137
2961.89 143
2962.02 148
2962.14 152
2962.27 156
2962.39 160
2962.52 163
2962.64 165
2962.77 166
2962.89 166
2963.02 167
2963.14 168
2963.27 171
2963.39 175
2963.52 181
2963.64 187
2963.77 192
2963.89 196
2964.02 197
2964.14 195
2964.27 189
2964.39 180
2964.52 169
2964.64 155
2964.77 140
2964.89 124
2965.02 109
2965.14 94
2965.26 82
2965.39 73
2965.51 68
2965.64 67
2965.76 68
2965.89 70
2966.01 73
2966.14 74
2966.26 73
2966.39 70
2966.51 65
2966.64 60
2966.76 55
2966.89 51
2967.01 48
2967.14 48
2967.26 50
2967.39 53
2967.51 58
2967.64 63
2967.76 68
2967.89 71
2968.01 73
2968.14 72
2968.26 69
2968.39 64
2968.51 58
2968.64 52
2968.76 47
2968.89 44
2969.01 41
2969.14 39
2969.26 38
2969.39 37
2969.51 36
2969.64 36
2969.76 37
2969.89 39
2970.01 42
2970.14 45
2970.26 48
2970.39 50
2970.51 51
2970.64 50
2970.76 47
2970.89 43
2971.01 37
2971.14 32
2971.26 26
2971.39 22
2971.51 18
2971.64 16
2971.76 14
2971.89 13
2972.01 12
2972.14 11
2972.26 10
2972.39 10
2972.51 10
2972.64 10
2972.76 12
2972.89 15
2973.01 19
2973.14 23
2973.26 28
2973.39 33
2973.51 37
2973.64 40
2973.76 40
2973.89 39
2974.01 36
2974.14 33
2974.26 31
2974.39 31
2974.51 33
2974.64 37
2974.76 42
2974.89 49
2975.01 55
2975.14 60
2975.26 65
2975.39 69
2975.51 73
2975.64 78
2975.76 82
2975.89 87
2976.01 91
2976.14 95
2976.26 97
2976.39 97
2976.51 96
2976.64 94
2976.76 92
2976.89 89
2977.01 85
2977.14 82
2977.26 78
2977.39 74
2977.52 70
2977.64 64
2977.77 58
2977.89 51
2978.02 42
2978.14 32
2978.27 22
2978.39 12
2978.52 4
2978.64 0
2978.77 0
2978.89 0
2979.02 1
2979.14 8
2979.27 16
2979.39 25
2979.52 33
2979.64 41
2979.77 47
2979.89 51
2980.02 54
2980.14 56
2980.27 57
2980.39 58
2980.52 58
2980.64 58
2980.77 57
2980.89 56
2981.02 54
2981.15 52
2981.27 50
2981.40 50
2981.52 51
2981.65 54
2981.77 58
2981.90 62
2982.02 66
2982.15 68
2982.27 68
2982.40 66
2982.52 62
2982.65 58
2982.77 53
2982.90 48
2983.02 44
2983.15 41
2983.27 38
2983.40 35
2983.52 33
2983.65 32
2983.78 32
2983.90 33
2984.03 36
2984.15 40
2984.28 46
2984.40 51
2984.53 55
2984.65 57
2984.78 58
2984.90 57
2985.03 54
2985.15 51
2985.28 46
2985.40 41
2985.53 36
2985.65 31
2985.78 28
2985.90 25
2986.03 23
2986.16 23
2986.28 25
2986.41 28
2986.53 32
2986.66 36
2986.78 39
2986.91 42
2987.03 42
2987.16 42
2987.28 40
2987.41 39
2987.53 38
2987.66 38
2987.78 40
2987.91 41
2988.04 43
2988.16 44
2988.29 45
2988.41 43
2988.54 41
2988.66 37
2988.79 31
2988.91 25
2989.04 18
2989.16 12
2989.29 7
2989.41 4
2989.54 3
2989.67 5
2989.79 8
2989.92 13
2990.04 17
2990.17 21
2990.29 23
2990.42 24
2990.54 22
2990.67 19
2990.79 14
2990.92 10
2991.04 6
2991.17 4
2991.30 3
2991.42 5
2991.55 9
2991.67 13
2991.80 18
2991.92 22
2992.05 25
2992.17 25
2992.30 24
2992.42 21
2992.55 17
2992.68 12
2992.80 7
2992.93 2
2993.05 0
2993.18 0
2993.30 0
2993.43 0
2993.55 0
2993.68 0
2993.80 0
2993.93 0
2994.06 2
2994.18 3
2994.31 5
2994.43 6
2994.56 7
2994.68 7
2994.81 7
2994.93 8
2995.06 9
2995.18 10
2995.31 12
2995.44 13
2995.56 14
2995.69 16
2995.81 17
2995.94 18
2996.06 20
2996.19 22
2996.31 24
2996.44 26
2996.57 29
2996.69 32
2996.82 34
2996.94 37
2997.07 40
2997.19 43
2997.32 44
2997.44 45
2997.57 43
2997.70 40
2997.82 34
2997.95 28
2998.07 21
2998.20 15
2998.32 9
2998.45 4
2998.57 0
2998.70 0
2998.83 0
2998.95 0
2999.08 0
2999.20 0
2999.33 2
2999.45 6
2999.58 10
2999.70 14
2999.83 18
2999.96 21
3000.08 24
3000.21 26
3000.33 27
3000.46 29
3000.58 31
3000.71 33
3000.84 35
3000.96 36
3001.09 37
3001.21 37
3001.34 36
3001.46 33
3001.59 30
3001.71 26
3001.84 23
3001.97 21
3002.09 20
3002.22 21
3002.34 23
3002.47 26
3002.59 29
3002.72 31
3002.85 33
3002.97 34
3003.10 34
3003.22 34
3003.35 33
3003.47 31
3003.60 30
3003.73 28
3003.85 27
3003.98 27
3004.10 27
3004.23 29
3004.35 32
3004.48 36
3004.60 40
3004.73 43
3004.86 44
3004.98 43
3005.11 40
3005.23 35
3005.36 29
3005.48 22
3005.61 16
3005.74 11
3005.86 7
3005.99 4
3006.11 2
3006.24 1
3006.36 1
3006.49 1
3006.62 1
3006.74 2
3006.87 3
3006.99 4
3007.12 4
3007.25 4
3007.37 4
3007.50 4
3007.62 5
3007.75 6
3007.87 8
3008.00 10
3008.13 12
3008.25 14
3008.38 15
3008.50 16
3008.63 17
3008.75 19
3008.88 21
3009.01 25
3009.13 28
3009.26 30
3009.38 31
3009.51 29
3009.63 25
3009.76 18
3009.89 11
3010.01 4
3010.14 0
3010.26 0
3010.39 1
3010.52 6
3010.64 13
3010.77 21
3010.89 26
3011.02 30
3011.14 32
3011.27 31
3011.40 29
3011.52 25
3011.65 22
3011.77 19
3011.90 17
3012.03 16
3012.15 15
3012.28 15
3012.40 17
3012.53 19
3012.66 21
3012.78 23
3012.91 25
3013.03 26
3013.16 25
3013.28 25
3013.41 23
3013.54 22
3013.66 20
3013.79 19
3013.91 17
3014.04 16
3014.17 15
3014.29 14
3014.42 13
3014.54 12
3014.67 11
3014.80 10
3014.92 7
3015.05 3
3015.17 0
3015.30 0
3015.42 0
3015.55 0
3015.68 0
3015.80 0
3015.93 5
3016.05 14
3016.18 23
3016.31 32
3016.43 38
3016.56 42
3016.68 44
3016.81 44
3016.94 44
3017.06 43
3017.19 44
3017.31 46
3017.44 49
3017.57 54
3017.69 57
3017.82 60
3017.94 61
3018.07 60
3018.20 57
3018.32 54
3018.45 51
3018.57 49
3018.70 49
3018.83 51
3018.95 54
3019.08 59
3019.20 64
3019.33 69
3019.46 72
3019.58 74
3019.71 74
3019.83 71
3019.96 67
3020.09 62
3020.21 56
3020.34 51
3020.46 47
3020.59 44
3020.72 43
3020.84 43
3020.97 43
3021.09 42
3021.22 40
3021.35 36
3021.47 31
3021.60 27
3021.72 22
3021.85 20
3021.98 19
3022.10 21
3022.23 25
3022.35 29
3022.48 34
3022.61 37
3022.73 40
3022.86 41
3022.99 42
3023.11 41
3023.24 40
3023.36 38
3023.49 36
3023.62 33
3023.74 29
3023.87 24
3023.99 20
3024.12 15
3024.25 11
3024.37 8
3024.50 7
3024.62 7
3024.75 8
3024.88 10
3025.00 11
3025.13 12
3025.25 12
3025.38 12
3025.51 12
3025.63 12
3025.76 11
3025.89 10
3026.01 8
3026.14 5
3026.26 2
3026.39 0
3026.52 0
3026.64 0
3026.77 0
3026.89 1
3027.02 6
3027.15 12
3027.27 19
3027.40 25
3027.53 30
3027.65 33
3027.78 34
3027.90 33
3028.03 30
3028.16 26
3028.28 23
3028.41 20
3028.54 19
3028.66 20
3028.79 23
3028.91 27
3029.04 31
3029.17 34
3029.29 35
3029.42 33
3029.54 30
3029.67 25
3029.80 20
3029.92 15
3030.05 12
3030.18 9
3030.30 7
3030.43 5
3030.55 2
3030.68 0
3030.81 0
3030.93 0
3031.06 0
3031.19 0
3031.31 0
3031.44 0
3031.56 0
3031.69 0
3031.82 1
3031.94 3
3032.07 4
3032.20 7
3032.32 9
3032.45 12
3032.57 14
3032.70 16
3032.83 17
3032.95 19
3033.08 21
3033.21 24
3033.33 28
3033.46 34
3033.59 40
3033.71 46
3033.84 52
3033.96 56
3034.09 58
3034.22 58
3034.34 56
3034.47 52
3034.60 47
3034.72 43
3034.85 38
3034.97 35
3035.10 32
3035.23 31
3035.35 30
3035.48 30
3035.61 30
3035.73 30
3035.86 29
3035.99 28
3036.11 26
3036.24 24
3036.36 24
3036.49 24
3036.62 26
3036.74 29
3036.87 32
3037.00 35
3037.12 37
3037.25 39
3037.38 39
3037.50 39
3037.63 38
3037.75 37
3037.88 36
3038.01 34
3038.13 32
3038.26 29
3038.39 27
3038.51 24
3038.64 21
3038.77 19
3038.89 17
3039.02 16
3039.15 14
3039.27 13
3039.40 11
3039.52 9
3039.65 8
3039.78 8
3039.90 10
3040.03 13
3040.16 19
3040.28 25
3040.41 30
3040.54 34
3040.66 37
3040.79 37
3040.92 35
3041.04 32
3041.17 29
3041.29 26
3041.42 24
3041.55 23
3041.67 24
3041.80 26
3041.93 30
3042.05 33
3042.18 36
3042.31 40
3042.43 43
3042.56 46
3042.69 48
3042.81 50
3042.94 52
3043.07 53
3043.19 52
3043.32 51
3043.45 49
3043.57 47
3043.70 46
3043.82 45
3043.95 46
3044.08 47
3044.20 49
3044.33 51
3044.46 53
3044.58 54
3044.71 55
3044.84 54
3044.96 53
3045.09 52
3045.22 51
3045.34 50
3045.47 50
3045.60 51
3045.72 52
3045.85 54
3045.98 55
3046.10 56
3046.23 55
3046.36 54
3046.48 51
3046.61 48
3046.74 45
3046.86 42
3046.99 39
3047.12 35
3047.24 32
3047.37 28
3047.49 24
3047.62 19
3047.75 14
3047.87 11
3048.00 9
3048.13 9
3048.25 12
3048.38 15
3048.51 20
3048.63 26
3048.76 31
3048.89 36
3049.01 40
3049.14 43
3049.27 45
3049.39 47
3049.52 48
3049.65 48
3049.77 48
3049.90 48
3050.03 46
3050.15 45
3050.28 42
3050.41 39
3050.53 36
3050.66 32
3050.79 30
3050.91 28
3051.04 26
3051.17 25
3051.29 24
3051.42 22
3051.55 19
3051.67 16
3051.80 13
3051.93 9
3052.05 7
3052.18 6
3052.31 7
3052.43 9
3052.56 12
3052.69 15
3052.81 18
3052.94 20
3053.07 21
3053.19 21
3053.32 20
3053.45 19
3053.57 18
3053.70 16
3053.83 14
3053.95 11
3054.08 8
3054.21 4
3054.33 1
3054.46 0
3054.59 0
3054.71 0
3054.84 0
3054.97 0
3055.10 0
3055.22 0
3055.35 0
3055.48 1
3055.60 5
3055.73 10
3055.86 16
3055.98 21
3056.11 25
3056.24 27
3056.36 28
3056.49 26
3056.62 23
3056.74 20
3056.87 19
3057.00 20
3057.12 24
3057.25 30
3057.38 37
3057.50 43
3057.63 48
3057.76 49
3057.88 48
3058.01 44
3058.14 37
3058.26 29
3058.39 21
3058.52 13
3058.65 6
3058.77 1
3058.90 0
3059.03 0
3059.15 1
3059.28 6
3059.41 13
3059.53 22
3059.66 32
3059.79 42
3059.91 50
3060.04 58
3060.17 63
3060.29 67
3060.42 69
3060.55 69
3060.67 68
3060.80 67
3060.93 66
3061.06 66
3061.18 68
3061.31 71
3061.44 75
3061.56 80
3061.69 85
3061.82 88
3061.94 90
3062.07 91
3062.20 91
3062.32 91
3062.45 90
3062.58 90
3062.71 90
3062.83 90
3062.96 89
3063.09 87
3063.21 84
3063.34 80
3063.47 75
3063.59 71
3063.72 68
3063.85 67
3063.97 68
3064.10 71
3064.23 74
3064.36 77
3064.48 79
3064.61 80
3064.74 80
3064.86 79
3064.99 79
3065.12 79
3065.24 81
3065.37 84
3065.50 87
3065.62 90
3065.75 91
3065.88 90
3066.01 87
3066.13 81
3066.26 74
3066.39 67
3066.51 61
3066.64 57
3066.77 56
3066.89 57
3067.02 61
3067.15 66
3067.28 71
3067.40 76
3067.53 79
3067.66 81
3067.78 80
3067.91 78
3068.04 75
3068.16 70
3068.29 66
3068.42 61
3068.55 58
3068.67 57
3068.80 58
3068.93 61
3069.05 65
3069.18 72
3069.31 79
3069.44 86
3069.56 93
3069.69 99
3069.82 102
3069.94 104
3070.07 104
3070.20 102
3070.32 98
3070.45 94
3070.58 90
3070.71 87
3070.83 84
3070.96 81
3071.09 79
3071.21 76
3071.34 73
3071.47 69
3071.60 66
3071.72 62
3071.85 60
3071.98 57
3072.10 56
3072.23 55
3072.36 55
3072.48 56
3072.61 57
3072.74 58
3072.87 60
3072.99 62
3073.12 64
3073.25 67
3073.37 70
3073.50 74
3073.63 76
3073.76 78
3073.88 79
3074.01 78
3074.14 76
3074.26 73
3074.39 71
3074.52 69
3074.65 69
3074.77 70
3074.90 72
3075.03 74
3075.15 77
3075.28 79
3075.41 80
3075.54 81
3075.66 80
3075.79 78
3075.92 76
3076.05 73
3076.17 69
3076.30 65
3076.43 60
3076.55 54
3076.68 48
3076.81 44
3076.94 42
3077.06 42
3077.19 45
3077.32 51
3077.44 57
3077.57 65
3077.70 70
3077.83 74
3077.95 75
3078.08 73
3078.21 69
3078.33 63
3078.46 55
3078.59 49
3078.72 43
3078.84 39
3078.97 36
3079.10 36
3079.23 36
3079.35 36
3079.48 37
3079.61 37
3079.73 36
3079.86 36
3079.99 37
3080.12 38
3080.24 40
3080.37 44
3080.50 47
3080.63 50
3080.75 52
3080.88 54
3081.01 55
3081.13 56
3081.26 56
3081.39 57
3081.52 58
3081.64 58
3081.77 57
3081.90 54
3082.03 49
3082.15 43
3082.28 36
3082.41 28
3082.54 20
3082.66 11
3082.79 4
3082.92 0
3083.04 0
3083.17 0
3083.30 0
3083.43 1
3083.55 8
3083.68 17
3083.81 26
3083.94 34
3084.06 39
3084.19 41
3084.32 41
3084.45 39
3084.57 36
3084.70 34
3084.83 31
3084.95 30
3085.08 29
3085.21 27
3085.34 24
3085.46 20
3085.59 16
3085.72 12
3085.85 9
3085.97 8
3086.10 10
3086.23 15
3086.36 22
3086.48 28
3086.61 35
3086.74 39
3086.87 42
3086.99 42
3087.12 42
3087.25 40
3087.38 38
3087.50 36
3087.63 34
3087.76 32
3087.88 30
3088.01 27
3088.14 26
3088.27 25
3088.39 25
3088.52 27
3088.65 30
3088.78 36
3088.90 42
3089.03 50
3089.16 58
3089.29 66
3089.41 72
3089.54 78
3089.67 83
3089.80 87
3089.92 88
3090.05 87
3090.18 85
3090.31 80
3090.43 74
3090.56 67
3090.69 59
3090.82 52
3090.94 46
3091.07 41
3091.20 36
3091.33 34
3091.45 32
3091.58 32
3091.71 32
3091.84 34
3091.96 36
3092.09 38
3092.22 40
3092.35 41
3092.47 41
3092.60 40
3092.73 38
3092.86 35
3092.98 32
3093.11 30
3093.24 27
3093.37 24
3093.49 22
3093.62 19
3093.75 16
3093.88 12
3094.00 8
3094.13 4
3094.26 0
3094.39 0
3094.51 0
3094.64 0
3094.77 0
3094.90 0
3095.03 0
3095.15 0
3095.28 0
3095.41 3
3095.54 6
3095.66 10
3095.79 14
3095.92 19
3096.05 24
3096.17 29
3096.30 33
3096.43 37
3096.56 40
3096.68 43
3096.81 44
3096.94 45
3097.07 47
3097.19 49
3097.32 51
3097.45 53
3097.58 55
3097.70 55
3097.83 54
3097.96 52
3098.09 49
3098.22 44
3098.34 40
3098.47 35
3098.60 32
3098.73 31
3098.85 31
3098.98 33
3099.11 36
3099.24 40
3099.36 43
3099.49 46
3099.62 49
3099.75 52
3099.88 54
3100.00 56
3100.13 57
3100.26 58
3100.39 58
3100.51 56
3100.64 54
3100.77 50
3100.90 46
3101.02 43
3101.15 40
3101.28 37
3101.41 35
3101.54 34
3101.66 34
3101.79 34
3101.92 35
3102.05 37
3102.17 42
3102.30 49
3102.43 58
3102.56 68
3102.68 78
3102.81 87
3102.94 96
3103.07 103
3103.20 109
3103.32 115
3103.45 123
3103.58 131
3103.71 142
3103.83 154
3103.96 167
3104.09 180
3104.22 193
3104.35 206
3104.47 219
3104.60 230
3104.73 240
3104.86 248
3104.98 252
3105.11 253
3105.24 249
3105.37 243
3105.50 234
3105.62 225
3105.75 216
3105.88 209
3106.01 203
3106.13 198
3106.26 193
3106.39 188
3106.52 180
3106.65 171
3106.77 161
3106.90 149
3107.03 139
3107.16 129
3107.28 121
3107.41 114
3107.54 108
3107.67 102
3107.80 97
3107.92 90
3108.05 83
3108.18 76
3108.31 68
3108.44 60
3108.56 53
3108.69 46
3108.82 41
3108.95 37
3109.07 34
3109.20 33
3109.33 33
3109.46 33
3109.59 33
3109.71 33
3109.84 31
3109.97 28
3110.10 24
3110.23 19
3110.35 14
3110.48 9
3110.61 6
3110.74 5
3110.87 5
3110.99 6
3111.12 8
3111.25 11
3111.38 13
3111.50 15
3111.63 17
3111.76 18
3111.89 19
3112.02 19
3112.14 20
3112.27 20
3112.40 20
3112.53 21
3112.66 21
3112.78 21
3112.91 21
3113.04 21
3113.17 21
3113.30 20
3113.42 20
3113.55 19
3113.68 19
3113.81 18
3113.94 19
3114.06 19
3114.19 20
3114.32 21
3114.45 22
3114.58 24
3114.70 24
3114.83 24
3114.96 22
3115.09 19
3115.22 15
3115.34 10
3115.47 6
3115.60 1
3115.73 0
3115.86 0
3115.98 0
3116.11 2
3116.24 7
3116.37 12
3116.50 17
3116.62 21
3116.75 23
3116.88 23
3117.01 20
3117.14 16
3117.26 11
3117.39 6
3117.52 3
3117.65 2
3117.78 4
3117.90 9
3118.03 16
3118.16 25
3118.29 34
3118.42 42
3118.54 48
3118.67 52
3118.80 53
3118.93 52
3119.06 49
3119.18 46
3119.31 43
3119.44 40
3119.57 37
3119.70 36
3119.83 35
3119.95 35
3120.08 36
3120.21 38
3120.34 39
3120.47 41
3120.59 41
3120.72 39
3120.85 36
3120.98 32
3121.11 27
3121.23 23
3121.36 21
3121.49 20
3121.62 22
3121.75 26
3121.87 30
3122.00 34
3122.13 37
3122.26 38
3122.39 36
3122.52 32
3122.64 27
3122.77 22
3122.90 17
3123.03 13
3123.16 12
3123.28 13
3123.41 16
3123.54 22
3123.67 29
3123.80 37
3123.93 44
3124.05 49
3124.18 53
3124.31 53
3124.44 52
3124.57 48
3124.69 42
3124.82 36
3124.95 30
3125.08 24
3125.21 20
3125.34 17
3125.46 16
3125.59 16
3125.72 18
3125.85 21
3125.98 24
3126.10 27
3126.23 29
3126.36 31
3126.49 31
3126.62 30
3126.75 28
3126.87 27
3127.00 26
3127.13 26
3127.26 27
3127.39 27
3127.52 27
3127.64 25
3127.77 23
3127.90 19
3128.03 15
3128.16 10
3128.28 7
3128.41 4
3128.54 3
3128.67 4
3128.80 7
3128.93 10
3129.05 14
3129.18 18
3129.31 23
3129.44 27
3129.57 31
3129.70 34
3129.82 37
3129.95 39
3130.08 40
3130.21 40
3130.34 39
3130.47 37
3130.59 35
3130.72 32
3130.85 29
3130.98 26
3131.11 24
3131.24 21
3131.36 19
3131.49 18
3131.62 17
3131.75 17
3131.88 18
3132.01 19
3132.13 21
3132.26 23
3132.39 25
3132.52 26
3132.65 25
3132.78 23
3132.90 21
3133.03 17
3133.16 13
3133.29 10
3133.42 7
3133.55 6
3133.67 6
3133.80 7
3133.93 9
3134.06 11
3134.19 14
3134.32 17
3134.44 20
3134.57 22
3134.70 23
3134.83 23
3134.96 22
3135.09 19
3135.21 16
3135.34 14
3135.47 12
3135.60 13
3135.73 15
3135.86 19
3135.99 24
3136.11 29
3136.24 33
3136.37 36
3136.50 37
3136.63 37
3136.76 37
3136.88 35
3137.01 33
3137.14 31
3137.27 28
3137.40 25
3137.53 23
3137.65 23
3137.78 25
3137.91 30
3138.04 38
3138.17 49
3138.30 59
3138.43 69
3138.55 76
3138.68 79
3138.81 79
3138.94 77
3139.07 72
3139.20 68
3139.33 64
3139.45 61
3139.58 58
3139.71 55
3139.84 52
3139.97 47
3140.10 41
3140.22 34
3140.35 27
3140.48 20
3140.61 13
3140.74 8
3140.87 3
3141.00 0
3141.12 0
3141.25 0
3141.38 0
3141.51 0
3141.64 0
3141.77 0
3141.90 0
3142.02 0
3142.15 3
3142.28 6
3142.41 9
3142.54 12
3142.67 16
3142.80 21
3142.92 26
3143.05 31
3143.18 35
3143.31 39
3143.44 42
3143.57 45
3143.70 46
3143.82 47
3143.95 48
3144.08 48
3144.21 48
3144.34 47
3144.47 45
3144.60 43
3144.72 40
3144.85 37
3144.98 34
3145.11 32
3145.24 30
3145.37 27
3145.50 25
3145.62 22
3145.75 18
3145.88 14
3146.01 9
3146.14 5
3146.27 2
3146.40 1
3146.52 1
3146.65 2
3146.78 5
3146.91 10
3147.04 15
3147.17 20
3147.30 25
3147.43 30
3147.55 34
3147.68 37
3147.81 38
3147.94 37
3148.07 36
3148.20 34
3148.33 32
3148.45 31
3148.58 30
3148.71 29
3148.84 28
3148.97 27
3149.10 27
3149.23 26
3149.36 25
3149.48 23
3149.61 20
3149.74 17
3149.87 12
3150.00 8
3150.13 4
3150.26 1
3150.38 0
3150.51 1
3150.64 4
3150.77 8
3150.90 12
3151.03 15
3151.16 17
3151.29 18
3151.41 18
3151.54 17
3151.67 16
3151.80 16
3151.93 17
3152.06 17
3152.19 19
3152.32 21
3152.44 23
3152.57 24
3152.70 25
3152.83 24
3152.96 22
3153.09 18
3153.22 13
3153.35 7
3153.47 2
3153.60 0
3153.73 0
3153.86 0
3153.99 0
3154.12 0
3154.25 3
3154.38 4
3154.51 4
3154.63 3
3154.76 1
3154.89 0
3155.02 0
3155.15 0
3155.28 0
3155.41 1
3155.54 4
3155.66 8
3155.79 13
3155.92 17
3156.05 22
3156.18 27
3156.31 32
3156.44 36
3156.57 39
3156.70 40
3156.82 40
3156.95 40
3157.08 39
3157.21 37
3157.34 36
3157.47 36
3157.60 36
3157.73 36
3157.85 38
3157.98 40
3158.11 43
3158.24 46
3158.37 48
3158.50 49
3158.63 49
3158.76 47
3158.89 43
3159.01 39
3159.14 34
3159.27 30
3159.40 26
3159.53 24
3159.66 22
3159.79 20
3159.92 18
3160.05 16
3160.17 13
3160.30 11
3160.43 9
3160.56 9
3160.69 10
3160.82 13
3160.95 16
3161.08 20
3161.21 23
3161.34 27
3161.46 30
3161.59 33
3161.72 36
3161.85 38
3161.98 40
3162.11 41
3162.24 42
3162.37 42
3162.50 41
3162.62 40
3162.75 39
3162.88 38
3163.01 38
3163.14 38
3163.27 40
3163.40 43
3163.53 48
3163.66 53
3163.79 58
3163.91 63
3164.04 67
3164.17 69
3164.30 70
3164.43 69
3164.56 68
3164.69 66
3164.82 63
3164.95 61
3165.08 58
3165.20 55
3165.33 51
3165.46 48
3165.59 44
3165.72 41
3165.85 39
3165.98 38
3166.11 38
3166.24 40
3166.37 43
3166.50 46
3166.62 48
3166.75 48
3166.88 48
3167.01 46
3167.14 43
3167.27 39
3167.40 36
3167.53 34
3167.66 33
3167.79 32
3167.91 33
3168.04 33
3168.17 34
3168.30 35
3168.43 36
3168.56 38
3168.69 39
3168.82 41
3168.95 43
3169.08 45
3169.21 44
3169.33 43
3169.46 39
3169.59 35
3169.72 30
3169.85 25
3169.98 21
3170.11 19
3170.24 19
3170.37 20
3170.50 22
3170.63 25
3170.75 28
3170.88 31
3171.01 35
3171.14 38
3171.27 41
3171.40 44
3171.53 48
3171.66 51
3171.79 54
3171.92 56
3172.05 57
3172.18 57
3172.30 56
3172.43 55
3172.56 55
3172.69 55
3172.82 56
3172.95 58
3173.08 60
3173.21 62
3173.34 63
3173.47 63
3173.60 63
3173.73 62
3173.85 61
3173.98 61
3174.11 62
3174.24 65
3174.37 69
3174.50 74
3174.63 80
3174.76 87
3174.89 93
3175.02 97
3175.15 100
3175.28 101
3175.41 101
3175.53 101
3175.66 100
3175.79 101
3175.92 103
3176.05 107
3176.18 110
3176.31 113
3176.44 113
3176.57 112
3176.70 108
3176.83 102
3176.96 94
3177.09 86
3177.21 77
3177.34 68
3177.47 59
3177.60 50
3177.73 42
3177.86 37
3177.99 34
3178.12 33
3178.25 35
3178.38 38
3178.51 42
3178.64 44
3178.77 45
3178.90 45
3179.02 43
3179.15 41
3179.28 39
3179.41 38
3179.54 39
3179.67 40
3179.80 42
3179.93 44
3180.06 45
3180.19 45
3180.32 45
3180.45 44
3180.58 43
3180.71 42
3180.84 42
3180.96 43
3181.09 45
3181.22 47
3181.35 50
3181.48 52
3181.61 54
3181.74 55
3181.87 55
3182.00 54
3182.13 53
3182.26 51
3182.39 50
3182.52 48
3182.65 47
3182.78 47
3182.91 47
3183.03 49
3183.16 50
3183.29 53
3183.42 56
3183.55 59
3183.68 61
3183.81 62
3183.94 62
3184.07 60
3184.20 58
3184.33 56
3184.46 55
3184.59 56
3184.72 58
3184.85 61
3184.98 66
3185.10 70
3185.23 74
3185.36 77
3185.49 77
3185.62 76
3185.75 72
3185.88 66
3186.01 60
3186.14 54
3186.27 48
3186.40 43
3186.53 38
3186.66 35
3186.79 32
3186.92 30
3187.05 29
3187.18 28
3187.31 29
3187.43 30
3187.56 33
3187.69 36
3187.82 39
3187.95 42
3188.08 43
3188.21 44
3188.34 43
3188.47 42
3188.60 41
3188.73 41
3188.86 43
3188.99 47
3189.12 51
3189.25 55
3189.38 58
3189.51 60
3189.64 59
3189.77 58
3189.90 55
3190.02 54
3190.15 55
3190.28 59
3190.41 66
3190.54 75
3190.67 86
3190.80 98
3190.93 109
3191.06 119
3191.19 127
3191.32 133
3191.45 138
3191.58 141
3191.71 142
3191.84 142
3191.97 140
3192.10 138
3192.23 134
3192.36 130
3192.49 127
3192.62 123
3192.75 119
3192.88 115
3193.00 109
3193.13 103
3193.26 95
3193.39 88
3193.52 80
3193.65 74
3193.78 69
3193.91 65
3194.04 64
3194.17 64
3194.30 66
3194.43 68
3194.56 71
3194.69 72
3194.82 72
3194.95 70
3195.08 66
3195.21 61
3195.34 56
3195.47 51
3195.60 46
3195.73 43
3195.86 40
3195.99 38
3196.12 36
3196.25 33
3196.37 31
3196.50 29
3196.63 27
3196.76 25
3196.89 23
3197.02 22
3197.15 21
3197.28 20
3197.41 19
3197.54 18
3197.67 17
3197.80 16
3197.93 17
3198.06 18
3198.19 21
3198.32 25
3198.45 29
3198.58 32
3198.71 34
3198.84 35
3198.97 33
3199.10 31
3199.23 27
3199.36 23
3199.49 19
3199.62 16
3199.75 12
3199.88 9
3200.01 5
3200.14 1
3200.27 0
3200.40 0
3200.52 0
3200.65 0
3200.78 0
3200.91 2
3201.04 8
3201.17 15
3201.30 20
3201.43 23
3201.56 24
3201.69 23
3201.82 19
3201.95 16
3202.08 12
3202.21 10
3202.34 10
3202.47 12
3202.60 15
3202.73 19
3202.86 22
3202.99 25
3203.12 26
3203.25 26
3203.38 24
3203.51 21
3203.64 16
3203.77 11
3203.90 6
3204.03 2
3204.16 0
3204.29 0
3204.42 0
3204.55 0
3204.68 0
3204.81 0
3204.94 0
3205.07 0
3205.20 0
3205.33 6
3205.46 12
3205.59 17
3205.72 21
3205.85 24
3205.98 26
3206.11 26
3206.24 26
3206.37 25
3206.50 24
3206.63 24
3206.76 24
3206.89 26
3207.02 31
3207.15 38
3207.27 48
3207.40 60
3207.53 74
3207.66 87
3207.79 99
3207.92 107
3208.05 113
3208.18 114
3208.31 113
3208.44 109
3208.57 104
3208.70 98
3208.83 92
3208.96 87
3209.09 81
3209.22 77
3209.35 73
3209.48 69
3209.61 66
3209.74 64
3209.87 65
3210.00 67
3210.13 71
3210.26 78
3210.39 87
3210.52 96
3210.65 106
3210.78 113
3210.91 118
3211.04 119
3211.17 116
3211.30 110
3211.43 100
3211.56 88
3211.69 74
3211.82 60
3211.95 47
3212.08 35
3212.21 26
3212.34 20
3212.47 18
3212.60 19
3212.73 23
3212.86 28
3212.99 33
3213.12 37
3213.25 40
3213.38 41
3213.51 40
3213.64 37
3213.77 33
3213.90 28
3214.03 23
3214.16 17
3214.29 12
3214.42 8
3214.55 6
3214.68 7
3214.81 11
3214.94 16
3215.07 22
3215.20 28
3215.33 33
3215.46 37
3215.59 39
3215.72 39
3215.85 38
3215.98 37
3216.11 36
3216.24 34
3216.37 32
3216.50 30
3216.63 27
3216.76 24
3216.89 21
3217.02 20
3217.15 19
3217.28 20
3217.41 21
3217.54 22
3217.67 22
3217.80 20
3217.93 18
3218.06 15
3218.19 12
3218.32 9
3218.45 8
3218.58 7
3218.71 8
3218.84 9
3218.97 10
3219.10 11
3219.23 11
3219.36 11
3219.49 11
3219.62 10
3219.75 10
3219.89 9
3220.02 7
3220.15 5
3220.28 2
3220.41 0
3220.54 0
3220.67 0
3220.80 0
3220.93 0
3221.06 0
3221.19 0
3221.32 0
3221.45 3
3221.58 6
3221.71 10
3221.84 13
3221.97 15
3222.10 17
3222.23 17
3222.36 17
3222.49 15
3222.62 11
3222.75 7
3222.88 2
3223.01 0
3223.14 0
3223.27 0
3223.40 0
3223.53 0
3223.66 7
3223.79 14
3223.92 22
3224.05 28
3224.18 32
3224.31 33
3224.44 31
3224.57 27
3224.70 21
3224.83 15
3224.96 9
3225.09 4
3225.22 3
3225.35 3
3225.48 6
3225.61 10
3225.74 14
3225.87 16
3226.00 15
3226.13 13
3226.26 8
3226.39 2
3226.53 0
3226.66 0
3226.79 0
3226.92 0
3227.05 0
3227.18 0
3227.31 0
3227.44 0
3227.57 4
3227.70 7
3227.83 9
3227.96 11
3228.09 12
3228.22 13
3228.35 13
3228.48 13
3228.61 12
3228.74 12
3228.87 12
3229.00 13
3229.13 14
3229.26 15
3229.39 17
3229.52 19
3229.65 21
3229.78 23
3229.91 25
3230.04 27
3230.17 30
3230.30 33
3230.43 36
3230.56 39
3230.69 40
3230.83 40
3230.96 38
3231.09 34
3231.22 28
3231.35 22
3231.48 16
3231.61 11
3231.74 6
3231.87 2
3232.00 0
3232.13 0
3232.26 0
3232.39 0
3232.52 0
3232.65 0
3232.78 1
3232.91 3
3233.04 5
3233.17 8
3233.30 11
3233.43 16
3233.56 21
3233.69 26
3233.82 32
3233.95 36
3234.08 40
3234.22 42
3234.35 43
3234.48 43
3234.61 43
3234.74 43
3234.87 42
3235.00 40
3235.13 37
3235.26 32
3235.39 25
3235.52 17
3235.65 8
3235.78 0
3235.91 0
3236.04 0
3236.17 0
3236.30 0
3236.43 0
3236.56 0
3236.69 6
3236.82 15
3236.95 24
3237.09 30
3237.22 35
3237.35 36
3237.48 34
3237.61 31
3237.74 26
3237.87 22
3238.00 20
3238.13 19
3238.26 20
3238.39 21
3238.52 22
3238.65 23
3238.78 21
3238.91 19
3239.04 16
3239.17 14
3239.30 13
3239.43 13
3239.56 16
3239.70 19
3239.83 21
3239.96 23
3240.09 24
3240.22 24
3240.35 23
3240.48 21
3240.61 19
3240.74 18
3240.87 17
3241.00 16
3241.13 15
3241.26 13
3241.39 12
3241.52 10
3241.65 10
3241.78 9
3241.91 10
3242.05 11
3242.18 13
3242.31 15
3242.44 17
3242.57 18
3242.70 19
3242.83 19
3242.96 19
3243.09 19
3243.22 20
3243.35 21
3243.48 23
3243.61 25
3243.74 29
3243.87 33
3244.00 36
3244.13 39
3244.27 41
3244.40 41
3244.53 40
3244.66 38
3244.79 35
3244.92 33
3245.05 30
3245.18 29
3245.31 28
3245.44 28
3245.57 28
3245.70 29
3245.83 29
3245.96 29
3246.09 29
3246.23 28
3246.36 28
3246.49 29
3246.62 30
3246.75 31
3246.88 32
3247.01 33
3247.14 34
3247.27 33
3247.40 32
3247.53 31
3247.66 28
3247.79 25
3247.92 22
3248.05 18
3248.19 13
3248.32 7
3248.45 0
3248.58 0
3248.71 0
3248.84 0
3248.97 0
3249.10 0
3249.23 0
3249.36 0
3249.49 1
3249.62 9
3249.75 18
3249.88 25
3250.02 31
3250.15 36
3250.28 37
3250.41 37
3250.54 35
3250.67 31
3250.80 28
3250.93 25
3251.06 24
3251.19 24
3251.32 26
3251.45 28
3251.58 31
3251.72 32
3251.85 32
3251.98 31
3252.11 28
3252.24 25
3252.37 23
3252.50 21
3252.63 21
3252.76 22
3252.89 24
3253.02 27
3253.15 31
3253.28 34
3253.42 37
3253.55 39
3253.68 40
3253.81 41
3253.94 41
3254.07 41
3254.20 42
3254.33 43
3254.46 45
3254.59 47
3254.72 49
3254.85 51
3254.99 53
3255.12 54
3255.25 55
3255.38 55
3255.51 55
3255.64 54
3255.77 52
3255.90 49
3256.03 45
3256.16 42
3256.29 38
3256.42 35
3256.56 33
3256.69 30
3256.82 29
3256.95 27
3257.08 26
3257.21 25
3257.34 25
3257.47 25
3257.60 26
3257.73 27
3257.86 27
3258.00 27
3258.13 26
3258.26 25
3258.39 25
3258.52 26
3258.65 28
3258.78 31
3258.91 35
3259.04 40
3259.17 45
3259.30 51
3259.44 58
3259.57 67
3259.70 77
3259.83 90
3259.96 105
3260.09 122
3260.22 139
3260.35 158
3260.48 178
3260.61 199
3260.74 221
3260.88 245
3261.01 270
3261.14 295
3261.27 319
3261.40 340
3261.53 357
3261.66 371
3261.79 380
3261.92 387
3262.05 392
3262.19 396
3262.32 400
3262.45 406
3262.58 414
3262.71 424
3262.84 434
3262.97 445
3263.10 456
3263.23 466
3263.36 473
3263.50 476
3263.63 475
3263.76 471
3263.89 463
3264.02 452
3264.15 441
3264.28 429
3264.41 418
3264.54 406
3264.67 394
3264.81 380
3264.94 364
3265.07 345
3265.20 324
3265.33 302
3265.46 280
3265.59 259
3265.72 238
3265.85 219
3265.98 201
3266.12 184
3266.25 167
3266.38 151
3266.51 135
3266.64 120
3266.77 106
3266.90 94
3267.03 85
3267.16 78
3267.30 73
3267.43 71
3267.56 69
3267.69 68
3267.82 66
3267.95 62
3268.08 58
3268.21 52
3268.34 46
3268.48 39
3268.61 33
3268.74 29
3268.87 26
3269.00 25
3269.13 25
3269.26 27
3269.39 28
3269.52 30
3269.66 31
3269.79 32
3269.92 32
3270.05 33
3270.18 34
3270.31 35
3270.44 35
3270.57 36
3270.70 37
3270.84 37
3270.97 37
3271.10 38
3271.23 40
3271.36 44
3271.49 48
3271.62 53
3271.75 57
3271.89 60
3272.02 62
3272.15 61
3272.28 58
3272.41 54
3272.54 50
3272.67 45
3272.80 40
3272.93 36
3273.07 32
3273.20 29
3273.33 28
3273.46 29
3273.59 31
3273.72 36
3273.85 41
3273.98 47
3274.12 52
3274.25 55
3274.38 56
3274.51 54
3274.64 51
3274.77 46
3274.90 40
3275.03 34
3275.17 29
3275.30 26
3275.43 26
3275.56 29
3275.69 35
3275.82 44
3275.95 56
3276.08 68
3276.22 81
3276.35 92
3276.48 100
3276.61 106
3276.74 109
3276.87 109
3277.00 107
3277.13 103
3277.27 98
3277.40 93
3277.53 87
3277.66 82
3277.79 77
3277.92 74
3278.05 72
3278.18 71
3278.32 70
3278.45 69
3278.58 68
3278.71 68
3278.84 68
3278.97 70
3279.10 75
3279.24 82
3279.37 90
3279.50 100
3279.63 108
3279.76 115
3279.89 120
3280.02 122
3280.15 122
3280.29 121
3280.42 117
3280.55 112
3280.68 106
3280.81 99
3280.94 91
3281.07 83
3281.21 75
3281.34 69
3281.47 64
3281.60 60
3281.73 58
3281.86 57
3281.99 57
3282.13 58
3282.26 60
3282.39 63
3282.52 65
3282.65 67
3282.78 68
3282.91 67
3283.04 65
3283.18 61
3283.31 57
3283.44 53
3283.57 48
3283.70 45
3283.83 42
3283.96 40
3284.10 40
3284.23 39
3284.36 38
3284.49 37
3284.62 34
3284.75 32
3284.88 28
3285.02 26
3285.15 24
3285.28 23
3285.41 24
3285.54 26
3285.67 29
3285.80 32
3285.94 34
3286.07 34
3286.20 33
3286.33 31
3286.46 28
3286.59 24
3286.73 19
3286.86 16
3286.99 14
3287.12 13
3287.25 13
3287.38 15
3287.51 17
3287.65 19
3287.78 21
3287.91 23
3288.04 23
3288.17 23
3288.30 22
3288.43 21
3288.57 18
3288.70 16
3288.83 13
3288.96 12
3289.09 11
3289.22 12
3289.36 13
3289.49 16
3289.62 19
3289.75 22
3289.88 24
3290.01 26
3290.14 27
3290.28 27
3290.41 26
3290.54 23
3290.67 20
3290.80 16
3290.93 12
3291.07 8
3291.20 6
3291.33 5
3291.46 6
3291.59 9
3291.72 13
3291.85 18
3291.99 23
3292.12 27
3292.25 31
3292.38 33
3292.51 35
3292.64 36
3292.78 36
3292.91 36
3293.04 36
3293.17 37
3293.30 37
3293.43 37
3293.57 37
3293.70 36
3293.83 34
3293.96 32
3294.09 29
3294.22 25
3294.36 22
3294.49 19
3294.62 17
3294.75 16
3294.88 16
3295.01 18
3295.14 20
3295.28 24
3295.41 28
3295.54 33
3295.67 37
3295.80 40
3295.93 41
3296.07 41
3296.20 39
3296.33 37
3296.46 34
3296.59 32
3296.72 31
3296.86 31
3296.99 33
3297.12 36
3297.25 40
3297.38 45
3297.51 49
3297.65 53
3297.78 56
3297.91 59
3298.04 61
3298.17 63
3298.31 65
3298.44 68
3298.57 71
3298.70 75
3298.83 80
3298.96 85
3299.10 90
3299.23 94
3299.36 96
3299.49 98
3299.62 98
3299.75 98
3299.89 97
3300.02 97
3300.15 97
3300.28 97
3300.41 97
3300.54 97
3300.68 96
3300.81 94
3300.94 91
3301.07 87
3301.20 82
3301.34 76
3301.47 71
3301.60 67
3301.73 64
3301.86 63
3301.99 63
3302.13 64
3302.26 65
3302.39 67
3302.52 69
3302.65 70
3302.78 70
3302.92 70
3303.05 69
3303.18 66
3303.31 63
3303.44 60
3303.58 55
3303.71 50
3303.84 44
3303.97 38
3304.10 32
3304.23 27
3304.37 24
3304.50 23
3304.63 26
3304.76 32
3304.89 42
3305.03 54
3305.16 67
3305.29 79
3305.42 90
3305.55 98
3305.68 103
3305.82 106
3305.95 108
3306.08 110
3306.21 113
3306.34 117
3306.48 121
3306.61 124
3306.74 125
3306.87 122
3307.00 116
3307.14 107
3307.27 96
3307.40 84
3307.53 73
3307.66 63
3307.79 55
3307.93 49
3308.06 44
3308.19 40
3308.32 37
3308.45 34
3308.59 30
3308.72 26
3308.85 22
3308.98 19
3309.11 17
3309.25 16
3309.38 15
3309.51 14
3309.64 14
3309.77 13
3309.91 14
3310.04 14
3310.17 15
3310.30 15
3310.43 16
3310.57 16
3310.70 16
3310.83 15
3310.96 14
3311.09 13
3311.23 13
3311.36 13
3311.49 13
3311.62 13
3311.75 12
3311.88 12
3312.02 10
3312.15 8
3312.28 7
3312.41 6
3312.54 5
3312.68 7
3312.81 10
3312.94 14
3313.07 19
3313.20 23
3313.34 27
3313.47 29
3313.60 29
3313.73 28
3313.86 27
3314.00 25
3314.13 25
3314.26 24
3314.39 24
3314.52 25
3314.66 24
3314.79 24
3314.92 22
3315.05 21
3315.19 20
3315.32 19
3315.45 18
3315.58 18
3315.71 16
3315.85 14
3315.98 10
3316.11 6
3316.24 0
3316.37 0
3316.51 0
3316.64 0
3316.77 0
3316.90 0
3317.03 0
3317.17 0
3317.30 1
3317.43 6
3317.56 10
3317.69 14
3317.83 16
3317.96 18
3318.09 18
3318.22 17
3318.35 14
3318.49 11
3318.62 7
3318.75 4
3318.88 1
3319.02 0
3319.15 0
3319.28 2
3319.41 6
3319.54 11
3319.68 17
3319.81 24
3319.94 30
3320.07 37
3320.20 42
3320.34 47
3320.47 51
3320.60 54
3320.73 55
3320.87 54
3321.00 51
3321.13 47
3321.26 41
3321.39 35
3321.53 29
3321.66 24
3321.79 20
3321.92 18
3322.05 17
3322.19 18
3322.32 19
3322.45 20
3322.58 22
3322.72 25
3322.85 27
3322.98 29
3323.11 30
3323.24 29
3323.38 26
3323.51 23
3323.64 18
3323.77 14
3323.91 11
3324.04 9
3324.17 8
3324.30 9
3324.43 10
3324.57 12
3324.70 13
3324.83 14
3324.96 14
3325.10 14
3325.23 14
3325.36 14
3325.49 15
3325.62 17
3325.76 20
3325.89 23
3326.02 27
3326.15 32
3326.29 36
3326.42 41
3326.55 45
3326.68 48
3326.82 50
3326.95 50
3327.08 49
3327.21 47
3327.34 45
3327.48 42
3327.61 40
3327.74 40
3327.87 41
3328.01 42
3328.14 45
3328.27 47
3328.40 49
3328.53 51
3328.67 51
3328.80 51
3328.93 50
3329.06 49
3329.20 48
3329.33 47
3329.46 47
3329.59 46
3329.73 45
3329.86 45
3329.99 44
3330.12 44
3330.26 42
3330.39 40
3330.52 37
3330.65 34
3330.78 30
3330.92 26
3331.05 23
3331.18 20
3331.31 18
3331.45 16
3331.58 15
3331.71 12
3331.84 10
3331.98 7
3332.11 3
3332.24 0
3332.37 0
3332.51 0
3332.64 0
3332.77 0
3332.90 0
3333.04 0
3333.17 0
3333.30 2
3333.43 8
3333.56 13
3333.70 17
3333.83 19
3333.96 19
3334.09 16
3334.23 13
3334.36 9
3334.49 5
3334.62 2
3334.76 0
3334.89 0
3335.02 0
3335.15 0
3335.29 3
3335.42 7
3335.55 12
3335.68 17
3335.82 22
3335.95 26
3336.08 30
3336.21 32
3336.35 33
3336.48 32
3336.61 31
3336.74 29
3336.88 27
3337.01 25
3337.14 24
3337.27 22
3337.41 20
3337.54 18
3337.67 16
3337.80 14
3337.94 11
3338.07 10
3338.20 9
3338.33 8
3338.47 8
3338.60 8
3338.73 7
3338.86 6
3339.00 6
3339.13 5
3339.26 5
3339.39 6
3339.53 7
3339.66 10
3339.79 13
3339.92 17
3340.06 20
3340.19 23
3340.32 26
3340.45 28
3340.59 29
3340.72 29
3340.85 29
3340.98 28
3341.12 26
3341.25 24
3341.38 23
3341.51 21
3341.65 20
3341.78 20
3341.91 22
3342.04 25
3342.18 28
3342.31 31
3342.44 34
3342.57 37
3342.71 38
3342.84 38
3342.97 36
3343.10 34
3343.24 31
3343.37 28
3343.50 26
3343.64 24
3343.77 22
3343.90 21
3344.03 21
3344.17 21
3344.30 20
3344.43 20
3344.56 19
3344.70 18
3344.83 17
3344.96 17
3345.09 16
3345.23 17
3345.36 20
3345.49 23
3345.62 28
3345.76 34
3345.89 41
3346.02 46
3346.16 49
3346.29 49
3346.42 47
3346.55 43
3346.69 37
3346.82 31
3346.95 25
3347.08 21
3347.22 18
3347.35 17
3347.48 17
3347.61 17
3347.75 17
3347.88 17
3348.01 16
3348.15 14
3348.28 12
3348.41 11
3348.54 11
3348.68 12
3348.81 14
3348.94 18
3349.07 21
3349.21 25
3349.34 29
3349.47 31
3349.61 34
3349.74 36
3349.87 38
3350.00 39
3350.14 40
3350.27 41
3350.40 42
3350.53 42
3350.67 43
3350.80 43
3350.93 43
3351.07 44
3351.20 44
3351.33 44
3351.46 43
3351.60 41
3351.73 40
3351.86 37
3352.00 36
3352.13 34
3352.26 33
3352.39 32
3352.53 32
3352.66 32
3352.79 33
3352.92 36
3353.06 39
3353.19 45
3353.32 51
3353.46 58
3353.59 64
3353.72 70
3353.85 74
3353.99 76
3354.12 78
3354.25 79
3354.39 80
3354.52 82
3354.65 86
3354.78 90
3354.92 94
3355.05 96
3355.18 96
3355.32 94
3355.45 88
3355.58 81
3355.71 73
3355.85 65
3355.98 58
3356.11 52
3356.25 48
3356.38 45
3356.51 42
3356.64 40
3356.78 38
3356.91 37
3357.04 36
3357.18 36
3357.31 37
3357.44 38
3357.57 40
3357.71 42
3357.84 44
3357.97 46
3358.11 49
3358.24 53
3358.37 57
3358.50 63
3358.64 69
3358.77 76
3358.90 82
3359.04 87
3359.17 90
3359.30 91
3359.43 89
3359.57 85
3359.70 81
3359.83 77
3359.97 74
3360.10 73
3360.23 73
3360.37 74
3360.50 75
3360.63 77
3360.76 77
3360.90 76
3361.03 74
3361.16 71
3361.30 68
3361.43 65
3361.56 63
3361.69 61
3361.83 58
3361.96 56
3362.09 53
3362.23 49
3362.36 46
3362.49 42
3362.63 40
3362.76 39
3362.89 40
3363.02 42
3363.16 46
3363.29 51
3363.42 56
3363.56 60
3363.69 63
3363.82 65
3363.96 67
3364.09 68
3364.22 68
3364.35 70
3364.49 72
3364.62 75
3364.75 78
3364.89 81
3365.02 83
3365.15 84
3365.29 86
3365.42 87
3365.55 89
3365.68 92
3365.82 98
3365.95 105
3366.08 114
3366.22 122
3366.35 129
3366.48 134
3366.62 136
3366.75 136
3366.88 134
3367.02 131
3367.15 129
3367.28 129
3367.41 131
3367.55 135
3367.68 141
3367.81 150
3367.95 160
3368.08 171
3368.21 183
3368.35 196
3368.48 208
3368.61 219
3368.75 228
3368.88 236
3369.01 242
3369.14 245
3369.28 245
3369.41 244
3369.54 241
3369.68 237
3369.81 232
3369.94 227
3370.08 222
3370.21 216
3370.34 211
3370.48 204
3370.61 198
3370.74 192
3370.88 186
3371.01 182
3371.14 179
3371.28 177
3371.41 175
3371.54 173
3371.67 171
3371.81 168
3371.94 164
3372.07 160
3372.21 156
3372.34 153
3372.47 151
3372.61 150
3372.74 151
3372.87 153
3373.01 157
3373.14 162
3373.27 167
3373.41 172
3373.54 176
3373.67 178
3373.81 179
3373.94 179
3374.07 178
3374.21 179
3374.34 182
3374.47 187
3374.60 194
3374.74 202
3374.87 212
3375.00 222
3375.14 231
3375.27 240
3375.40 248
3375.54 256
3375.67 265
3375.80 272
3375.94 278
3376.07 282
3376.20 286
3376.34 290
3376.47 296
3376.60 304
3376.74 315
3376.87 328
3377.00 341
3377.14 352
3377.27 360
3377.40 362
3377.54 360
3377.67 353
3377.80 344
3377.94 333
3378.07 322
3378.20 311
3378.34 301
3378.47 291
3378.60 282
3378.74 274
3378.87 265
3379.00 256
3379.14 247
3379.27 237
3379.40 226
3379.54 214
3379.67 201
3379.80 189
3379.94 177
3380.07 166
3380.20 157
3380.34 149
3380.47 143
3380.60 138
3380.74 134
3380.87 131
3381.00 127
3381.14 124
3381.27 121
3381.40 118
3381.54 115
3381.67 113
3381.80 110
3381.94 108
3382.07 106
3382.20 104
3382.34 102
3382.47 99
3382.60 96
3382.74 93
3382.87 90
3383.00 87
3383.14 84
3383.27 81
3383.40 79
3383.54 77
3383.67 77
3383.80 78
3383.94 78
3384.07 79
3384.20 79
3384.34 79
3384.47 77
3384.60 75
3384.74 71
3384.87 67
3385.00 63
3385.14 59
3385.27 56
3385.40 55
3385.54 54
3385.67 56
3385.80 58
3385.94 63
3386.07 69
3386.21 76
3386.34 84
3386.47 93
3386.61 101
3386.74 108
3386.87 112
3387.01 112
3387.14 109
3387.27 102
3387.41 94
3387.54 83
3387.67 73
3387.81 64
3387.94 57
3388.07 52
3388.21 49
3388.34 47
3388.47 46
3388.61 46
3388.74 46
3388.87 46
3389.01 46
3389.14 46
3389.28 46
3389.41 48
3389.54 50
3389.68 53
3389.81 57
3389.94 61
3390.08 64
3390.21 67
3390.34 68
3390.48 68
3390.61 67
3390.74 65
3390.88 63
3391.01 60
3391.14 57
3391.28 54
3391.41 51
3391.55 48
3391.68 45
3391.81 43
3391.95 41
3392.08 40
3392.21 39
3392.35 40
3392.48 40
3392.61 41
3392.75 42
3392.88 42
3393.01 43
3393.15 44
3393.28 46
3393.42 47
3393.55 48
3393.68 49
3393.82 49
3393.95 47
3394.08 45
3394.22 42
3394.35 40
3394.48 38
3394.62 36
3394.75 35
3394.89 35
3395.02 35
3395.15 34
3395.29 34
3395.42 33
3395.55 31
3395.69 30
3395.82 28
3395.95 26
3396.09 24
3396.22 23
3396.36 22
3396.49 23
3396.62 26
3396.76 32
3396.89 39
3397.02 47
3397.16 55
3397.29 62
3397.42 67
3397.56 70
3397.69 73
3397.83 75
3397.96 77
3398.09 78
3398.23 80
3398.36 80
3398.49 80
3398.63 77
3398.76 74
3398.90 69
3399.03 63
3399.16 57
3399.30 51
3399.43 45
3399.56 41
3399.70 38
3399.83 37
3399.96 39
3400.10 42
3400.23 47
3400.37 52
3400.50 57
3400.63 60
3400.77 60
3400.90 58
3401.03 55
3401.17 51
3401.30 49
3401.44 49
3401.57 51
3401.70 54
3401.84 58
3401.97 61
3402.10 63
3402.24 63
3402.37 62
3402.51 60
3402.64 57
3402.77 55
3402.91 52
3403.04 48
3403.17 44
3403.31 39
3403.44 34
3403.58 29
3403.71 25
3403.84 24
3403.98 25
3404.11 29
3404.25 34
3404.38 41
3404.51 48
3404.65 54
3404.78 60
3404.91 64
3405.05 67
3405.18 70
3405.32 72
3405.45 73
3405.58 74
3405.72 75
3405.85 76
3405.99 77
3406.12 78
3406.25 79
3406.39 80
3406.52 81
3406.65 81
3406.79 81
3406.92 79
3407.06 77
3407.19 75
3407.32 74
3407.46 74
3407.59 76
3407.73 81
3407.86 87
3407.99 95
3408.13 103
3408.26 109
3408.39 113
3408.53 115
3408.66 114
3408.80 110
3408.93 105
3409.06 100
3409.20 94
3409.33 89
3409.47 84
3409.60 80
3409.73 77
3409.87 75
3410.00 74
3410.14 75
3410.27 76
3410.40 78
3410.54 78
3410.67 78
3410.81 76
3410.94 73
3411.07 70
3411.21 66
3411.34 63
3411.47 60
3411.61 58
3411.74 57
3411.88 56
3412.01 55
3412.14 54
3412.28 53
3412.41 51
3412.55 50
3412.68 49
3412.81 49
3412.95 49
3413.08 50
3413.22 51
3413.35 54
3413.48 57
3413.62 60
3413.75 63
3413.89 66
3414.02 67
3414.15 69
3414.29 69
3414.42 69
3414.56 68
3414.69 67
3414.82 64
3414.96 60
3415.09 56
3415.23 51
3415.36 46
3415.49 43
3415.63 40
3415.76 40
3415.90 40
3416.03 42
3416.16 44
3416.30 46
3416.43 47
3416.57 49
3416.70 52
3416.83 55
3416.97 58
3417.10 62
3417.24 66
3417.37 70
3417.51 72
3417.64 73
3417.77 72
3417.91 69
3418.04 65
3418.18 59
3418.31 52
3418.44 44
3418.58 35
3418.71 26
3418.85 16
3418.98 8
3419.11 0
3419.25 0
3419.38 0
3419.52 0
3419.65 0
3419.78 0
3419.92 0
3420.05 0
3420.19 0
3420.32 6
3420.46 14
3420.59 20
3420.72 26
3420.86 30
3420.99 34
3421.13 37
3421.26 39
3421.39 42
3421.53 44
3421.66 46
3421.80 47
3421.93 47
3422.07 45
3422.20 42
3422.33 38
3422.47 33
3422.60 28
3422.74 24
3422.87 22
3423.00 21
3423.14 22
3423.27 25
3423.41 29
3423.54 34
3423.68 38
3423.81 42
3423.94 44
3424.08 44
3424.21 42
3424.35 39
3424.48 36
3424.61 33
3424.75 30
3424.88 27
3425.02 25
3425.15 22
3425.29 19
3425.42 14
3425.55 9
3425.69 4
3425.82 0
3425.96 0
3426.09 0
3426.23 0
3426.36 0
3426.49 0
3426.63 4
3426.76 10
3426.90 14
3427.03 19
3427.16 22
3427.30 24
3427.43 26
3427.57 29
3427.70 32
3427.84 36
3427.97 41
3428.10 47
3428.24 52
3428.37 55
3428.51 56
3428.64 54
3428.78 51
3428.91 45
3429.04 39
3429.18 34
3429.31 29
3429.45 26
3429.58 25
3429.72 24
3429.85 25
3429.98 26
3430.12 26
3430.25 27
3430.39 26
3430.52 26
3430.66 25
3430.79 23
3430.93 22
3431.06 21
3431.19 20
3431.33 19
3431.46 17
3431.60 16
3431.73 13
3431.87 10
3432.00 8
3432.13 6
3432.27 5
3432.40 6
3432.54 9
3432.67 13
3432.81 18
3432.94 23
3433.07 28
3433.21 32
3433.34 37
3433.48 40
3433.61 44
3433.75 46
3433.88 49
3434.02 51
3434.15 52
3434.28 52
3434.42 51
3434.55 50
3434.69 47
3434.82 45
3434.96 42
3435.09 39
3435.23 38
3435.36 36
3435.49 36
3435.63 35
3435.76 34
3435.90 33
3436.03 32
3436.17 29
3436.30 27
3436.44 25
3436.57 24
3436.70 24
3436.84 25
3436.97 27
3437.11 31
3437.24 34
3437.38 37
3437.51 40
3437.65 42
3437.78 42
3437.91 42
3438.05 42
3438.18 43
3438.32 44
3438.45 45
3438.59 47
3438.72 50
3438.86 52
3438.99 54
3439.12 54
3439.26 53
3439.39 51
3439.53 48
3439.66 46
3439.80 44
3439.93 44
3440.07 45
3440.20 47
3440.33 50
3440.47 53
3440.60 55
3440.74 55
3440.87 55
3441.01 52
3441.14 49
3441.28 45
3441.41 42
3441.55 39
3441.68 37
3441.81 36
3441.95 34
3442.08 32
3442.22 29
3442.35 25
3442.49 22
3442.62 20
3442.76 20
3442.89 23
3443.03 29
3443.16 38
3443.29 47
3443.43 56
3443.56 64
3443.70 69
3443.83 72
3443.97 72
3444.10 71
3444.24 70
3444.37 69
3444.51 68
3444.64 66
3444.78 65
3444.91 63
3445.04 59
3445.18 55
3445.31 50
3445.45 44
3445.58 39
3445.72 36
3445.85 35
3445.99 37
3446.12 41
3446.26 48
3446.39 54
3446.53 61
3446.66 65
3446.79 68
3446.93 68
3447.06 66
3447.20 64
3447.33 62
3447.47 62
3447.60 65
3447.74 69
3447.87 75
3448.01 81
3448.14 86
3448.28 89
3448.41 90
3448.55 89
3448.68 85
3448.81 81
3448.95 76
3449.08 72
3449.22 69
3449.35 67
3449.49 65
3449.62 65
3449.76 64
3449.89 64
3450.03 64
3450.16 63
3450.30 62
3450.43 60
3450.57 57
3450.70 52
3450.84 46
3450.97 41
3451.10 36
3451.24 32
3451.37 30
3451.51 30
3451.64 30
3451.78 30
3451.91 30
3452.05 29
3452.18 27
3452.32 26
3452.45 26
3452.59 29
3452.72 33
3452.86 40
3452.99 48
3453.13 57
3453.26 66
3453.40 73
3453.53 79
3453.66 84
3453.80 88
3453.93 92
3454.07 95
3454.20 97
3454.34 99
3454.47 101
3454.61 102
3454.74 104
3454.88 105
3455.01 106
3455.15 108
3455.28 110
3455.42 113
3455.55 116
3455.69 120
3455.82 125
3455.96 131
3456.09 139
3456.23 147
3456.36 156
3456.50 165
3456.63 172
3456.77 177
3456.90 178
3457.04 175
3457.17 169
3457.30 160
3457.44 151
3457.57 142
3457.71 136
3457.84 132
3457.98 131
3458.11 133
3458.25 135
3458.38 137
3458.52 137
3458.65 134
3458.79 128
3458.92 120
3459.06 111
3459.19 101
3459.33 92
3459.46 84
3459.60 78
3459.73 73
3459.87 69
3460.00 67
3460.14 65
3460.27 65
3460.41 64
3460.54 65
3460.68 65
3460.81 65
3460.95 64
3461.08 63
3461.22 60
3461.35 56
3461.49 53
3461.62 49
3461.76 47
3461.89 45
3462.03 45
3462.16 46
3462.30 48
3462.43 51
3462.57 52
3462.70 53
3462.84 53
3462.97 52
3463.11 49
3463.24 46
3463.38 43
3463.51 39
3463.65 36
3463.78 34
3463.92 32
3464.05 30
3464.19 28
3464.32 26
3464.46 25
3464.59 23
3464.73 22
3464.86 22
3465.00 23
3465.13 26
3465.27 28
3465.40 32
3465.54 36
3465.67 40
3465.81 44
3465.94 48
3466.08 51
3466.21 53
3466.35 54
3466.48 55
3466.62 55
3466.75 55
3466.89 56
3467.02 56
3467.16 58
3467.29 60
3467.43 63
3467.56 67
3467.70 72
3467.83 78
3467.97 85
3468.10 91
3468.24 97
3468.37 102
3468.51 105
3468.64 104
3468.78 101
3468.91 96
3469.05 89
3469.18 82
3469.32 75
3469.45 69
3469.59 65
3469.72 64
3469.86 64
3469.99 67
3470.13 70
3470.26 75
3470.40 80
3470.53 86
3470.67 91
3470.80 96
3470.94 101
3471.07 106
3471.21 111
3471.34 116
3471.48 120
3471.61 122
3471.75 123
3471.88 122
3472.02 120
3472.15 117
3472.29 114
3472.42 113
3472.56 115
3472.69 120
3472.83 128
3472.96 139
3473.10 151
3473.24 163
3473.37 173
3473.51 183
3473.64 190
3473.78 195
3473.91 199
3474.05 203
3474.18 206
3474.32 208
3474.45 211
3474.59 213
3474.72 215
3474.86 218
3474.99 220
3475.13 221
3475.26 222
3475.40 221
3475.53 219
3475.67 216
3475.80 211
3475.94 205
3476.07 199
3476.21 192
3476.34 184
3476.48 176
3476.61 166
3476.75 155
3476.89 145
3477.02 135
3477.16 126
3477.29 120
3477.43 118
3477.56 118
3477.70 119
3477.83 121
3477.97 121
3478.10 121
3478.24 118
3478.37 114
3478.51 108
3478.64 103
3478.78 98
3478.91 93
3479.05 88
3479.18 83
3479.32 76
3479.46 69
3479.59 61
3479.73 53
3479.86 47
3480.00 42
3480.13 39
3480.27 38
3480.40 39
3480.54 42
3480.67 46
3480.81 49
3480.94 53
3481.08 55
3481.21 56
3481.35 57
3481.48 56
3481.62 55
3481.76 54
3481.89 53
3482.03 53
3482.16 52
3482.30 52
3482.43 51
3482.57 49
3482.70 46
3482.84 42
3482.97 37
3483.11 33
3483.24 31
3483.38 29
3483.51 29
3483.65 30
3483.79 31
3483.92 31
3484.06 31
3484.19 31
3484.33 30
3484.46 29
3484.60 30
3484.73 32
3484.87 36
3485.00 40
3485.14 45
3485.27 50
3485.41 54
3485.55 57
3485.68 59
3485.82 61
3485.95 62
3486.09 62
3486.22 61
3486.36 59
3486.49 55
3486.63 51
3486.76 47
3486.90 43
3487.03 41
3487.17 40
3487.31 41
3487.44 44
3487.58 48
3487.71 53
3487.85 58
3487.98 63
3488.12 66
3488.25 70
3488.39 73
3488.52 78
3488.66 83
3488.80 89
3488.93 96
3489.07 102
3489.20 106
3489.34 107
3489.47 105
3489.61 100
3489.74 93
3489.88 86
3490.01 79
3490.15 74
3490.29 70
3490.42 68
3490.56 67
3490.69 66
3490.83 64
3490.96 62
3491.10 60
3491.23 58
3491.37 56
3491.51 56
3491.64 57
3491.78 59
3491.91 62
3492.05 65
3492.18 69
3492.32 72
3492.45 75
3492.59 77
3492.73 78
3492.86 79
3493.00 80
3493.13 80
3493.27 81
3493.40 81
3493.54 81
3493.67 80
3493.81 80
3493.95 80
3494.08 81
3494.22 81
3494.35 82
3494.49 83
3494.62 84
3494.76 84
3494.89 83
3495.03 81
3495.17 78
3495.30 76
3495.44 74
3495.57 74
3495.71 75
3495.84 78
3495.98 83
3496.11 88
3496.25 93
3496.39 98
3496.52 103
3496.66 108
3496.79 113
3496.93 121
3497.06 131
3497.20 144
3497.34 160
3497.47 178
3497.61 198
3497.74 219
3497.88 240
3498.01 260
3498.15 277
3498.28 293
3498.42 305
3498.56 314
3498.69 320
3498.83 324
3498.96 327
3499.10 329
3499.23 331
3499.37 335
3499.51 340
3499.64 347
3499.78 356
3499.91 367
3500.05 380
3500.18 393
3500.32 407
3500.46 419
3500.59 430
3500.73 438
3500.86 443
3501.00 443
3501.13 440
3501.27 433
3501.41 423
3501.54 411
3501.68 399
3501.81 387
3501.95 376
3502.08 367
3502.22 361
3502.36 358
3502.49 356
3502.63 354
3502.76 352
3502.90 348
3503.03 343
3503.17 335
3503.31 325
3503.44 315
3503.58 306
3503.71 296
3503.85 288
3503.98 279
3504.12 270
3504.26 260
3504.39 247
3504.53 233
3504.66 218
3504.80 202
3504.93 187
3505.07 173
3505.21 161
3505.34 152
3505.48 144
3505.61 138
3505.75 134
3505.88 130
3506.02 128
3506.16 126
3506.29 126
3506.43 126
3506.56 127
3506.70 129
3506.84 129
3506.97 128
3507.11 125
3507.24 121
3507.38 115
3507.51 108
3507.65 102
3507.79 95
3507.92 89
3508.06 84
3508.19 80
3508.33 77
3508.47 74
3508.60 71
3508.74 69
3508.87 69
3509.01 69
3509.14 69
3509.28 69
3509.42 69
3509.55 68
3509.69 65
3509.82 60
3509.96 55
3510.10 49
3510.23 44
3510.37 39
3510.50 35
3510.64 33
3510.77 31
3510.91 30
3511.05 29
3511.18 27
3511.32 24
3511.45 21
3511.59 17
3511.73 14
3511.86 11
3512.00 10
3512.13 11
3512.27 14
3512.41 18
3512.54 22
3512.68 25
3512.81 28
3512.95 30
3513.09 31
3513.22 31
3513.36 30
3513.49 28
3513.63 25
3513.77 21
3513.90 17
3514.04 12
3514.17 8
3514.31 5
3514.44 3
3514.58 3
3514.72 4
3514.85 6
3514.99 7
3515.12 8
3515.26 8
3515.40 7
3515.53 5
3515.67 2
3515.80 0
3515.94 0
3516.08 0
3516.21 0
3516.35 0
3516.48 0
3516.62 0
3516.76 0
3516.89 0
3517.03 4
3517.16 8
3517.30 13
3517.44 19
3517.57 23
3517.71 26
3517.84 27
3517.98 26
3518.12 25
3518.25 24
3518.39 23
3518.52 24
3518.66 26
3518.80 28
3518.93 30
3519.07 32
3519.21 32
3519.34 31
3519.48 30
3519.61 28
3519.75 25
3519.89 24
3520.02 23
3520.16 22
3520.29 22
3520.43 23
3520.57 23
3520.70 23
3520.84 23
3520.97 23
3521.11 24
3521.25 27
3521.38 32
3521.52 37
3521.65 43
3521.79 48
3521.93 51
3522.06 52
3522.20 50
3522.33 46
3522.47 41
3522.61 37
3522.74 33
3522.88 31
3523.02 30
3523.15 31
3523.29 32
3523.42 33
3523.56 34
3523.70 36
3523.83 38
3523.97 40
3524.10 43
3524.24 45
3524.38 46
3524.51 45
3524.65 42
3524.79 38
3524.92 31
3525.06 23
3525.19 15
3525.33 7
3525.47 0
3525.60 0
3525.74 0
3525.87 0
3526.01 0
3526.15 0
3526.28 2
3526.42 8
3526.56 14
3526.69 20
3526.83 24
3526.96 28
3527.10 30
3527.24 32
3527.37 34
3527.51 35
3527.65 35
3527.78 33
3527.92 31
3528.05 28
3528.19 24
3528.33 21
3528.46 18
3528.60 17
3528.74 17
3528.87 17
3529.01 18
3529.14 18
3529.28 18
3529.42 18
3529.55 17
3529.69 16
3529.83 16
3529.96 17
3530.10 19
3530.23 21
3530.37 24
3530.51 25
3530.64 25
3530.78 22
3530.92 17
3531.05 10
3531.19 2
3531.32 0
3531.46 0
3531.60 0
3531.73 0
3531.87 0
3532.01 0
3532.14 3
3532.28 6
3532.41 7
3532.55 7
3532.69 6
3532.82 4
3532.96 3
3533.10 2
3533.23 2
3533.37 2
3533.50 3
3533.64 3
3533.78 4
3533.91 5
3534.05 6
3534.19 9
3534.32 11
3534.46 14
3534.60 16
3534.73 19
3534.87 20
3535.00 21
3535.14 22
3535.28 21
3535.41 20
3535.55 18
3535.69 16
3535.82 13
3535.96 10
3536.10 8
3536.23 7
3536.37 8
3536.50 12
3536.64 18
3536.78 27
3536.91 37
3537.05 47
3537.19 58
3537.32 67
3537.46 75
3537.60 83
3537.73 89
3537.87 94
3538.01 98
3538.14 100
3538.28 101
3538.41 99
3538.55 95
3538.69 90
3538.82 84
3538.96 78
3539.10 74
3539.23 71
3539.37 70
3539.51 70
3539.64 72
3539.78 74
3539.92 77
3540.05 79
3540.19 81
3540.32 83
3540.46 84
3540.60 84
3540.73 82
3540.87 79
3541.01 75
3541.14 70
3541.28 64
3541.42 58
3541.55 54
3541.69 53
3541.83 54
3541.96 58
3542.10 65
3542.24 74
3542.37 84
3542.51 94
3542.64 103
3542.78 110
3542.92 116
3543.05 121
3543.19 125
3543.33 129
3543.46 133
3543.60 138
3543.74 143
3543.87 148
3544.01 152
3544.15 157
3544.28 164
3544.42 172
3544.56 184
3544.69 198
3544.83 215
3544.97 233
3545.10 250
3545.24 264
3545.38 276
3545.51 283
3545.65 288
3545.79 289
3545.92 288
3546.06 287
3546.19 285
3546.33 283
3546.47 281
3546.60 278
3546.74 274
3546.88 268
3547.01 259
3547.15 249
3547.29 235
3547.42 221
3547.56 205
3547.70 189
3547.83 173
3547.97 158
3548.11 145
3548.24 133
3548.38 123
3548.52 113
3548.65 106
3548.79 99
3548.93 95
3549.06 93
3549.20 93
3549.34 94
3549.47 95
3549.61 96
3549.75 95
3549.88 91
3550.02 86
3550.16 80
3550.29 74
3550.43 69
3550.57 66
3550.70 65
3550.84 66
3550.98 68
3551.11 70
3551.25 71
3551.39 71
3551.52 72
3551.66 72
3551.80 71
3551.93 71
3552.07 70
3552.21 69
3552.34 66
3552.48 62
3552.62 58
3552.75 53
3552.89 49
3553.03 45
3553.16 42
3553.30 40
3553.44 38
3553.57 37
3553.71 36
3553.85 35
3553.98 34
3554.12 33
3554.26 34
3554.39 35
3554.53 37
3554.67 41
3554.80 46
3554.94 51
3555.08 58
3555.21 64
3555.35 71
3555.49 76
3555.62 80
3555.76 82
3555.90 83
3556.03 82
3556.17 80
3556.31 77
3556.45 75
3556.58 73
3556.72 72
3556.86 73
3556.99 75
3557.13 77
3557.27 79
3557.40 80
3557.54 80
3557.68 78
3557.81 75
3557.95 71
3558.09 66
3558.22 60
3558.36 53
3558.50 46
3558.63 40
3558.77 33
3558.91 27
3559.04 23
3559.18 21
3559.32 22
3559.45 24
3559.59 28
3559.73 32
3559.87 35
3560.00 37
3560.14 36
3560.28 34
3560.41 29
3560.55 23
3560.69 17
3560.82 11
3560.96 7
3561.10 4
3561.23 3
3561.37 3
3561.51 5
3561.64 9
3561.78 13
3561.92 17
3562.05 22
3562.19 26
3562.33 29
3562.47 31
3562.60 33
3562.74 33
3562.88 33
3563.01 32
3563.15 32
3563.29 32
3563.42 34
3563.56 35
3563.70 37
3563.83 39
3563.97 40
3564.11 40
3564.25 39
3564.38 38
3564.52 37
3564.66 36
3564.79 37
3564.93 39
3565.07 42
3565.20 46
3565.34 49
3565.48 51
3565.61 52
3565.75 53
3565.89 52
3566.03 50
3566.16 47
3566.30 44
3566.44 39
3566.57 34
3566.71 27
3566.85 21
3566.98 14
3567.12 9
3567.26 6
3567.40 5
3567.53 5
3567.67 7
3567.81 10
3567.94 12
3568.08 14
3568.22 16
3568.35 16
3568.49 17
3568.63 16
3568.77 16
3568.90 16
3569.04 16
3569.18 15
3569.31 13
3569.45 11
3569.59 10
3569.72 9
3569.86 9
3570.00 11
3570.14 16
3570.27 23
3570.41 30
3570.55 37
3570.68 44
3570.82 48
3570.96 50
3571.09 50
3571.23 48
3571.37 46
3571.51 45
3571.64 45
3571.78 46
3571.92 46
3572.05 47
3572.19 46
3572.33 44
3572.47 41
3572.60 35
3572.74 28
3572.88 21
3573.01 13
3573.15 6
3573.29 0
3573.42 0
3573.56 0
3573.70 0
3573.84 0
3573.97 0
3574.11 0
3574.25 1
3574.38 1
3574.52 1
3574.66 1
3574.80 2
3574.93 4
3575.07 7
3575.21 10
3575.34 14
3575.48 18
3575.62 20
3575.76 22
3575.89 22
3576.03 21
3576.17 20
3576.30 19
3576.44 19
3576.58 19
3576.72 21
3576.85 23
3576.99 26
3577.13 29
3577.26 32
3577.40 35
3577.54 35
3577.68 35
3577.81 33
3577.95 31
3578.09 30
3578.22 29
3578.36 28
3578.50 28
3578.64 28
3578.77 28
3578.91 28
3579.05 27
3579.19 27
3579.32 28
3579.46 29
3579.60 30
3579.73 32
3579.87 34
3580.01 35
3580.15 36
3580.28 35
3580.42 34
3580.56 33
3580.69 32
3580.83 30
3580.97 29
3581.11 28
3581.24 27
3581.38 27
3581.52 27
3581.66 28
3581.79 30
3581.93 31
3582.07 33
3582.20 33
3582.34 32
3582.48 29
3582.62 24
3582.75 18
3582.89 13
3583.03 9
3583.17 8
3583.30 10
3583.44 15
3583.58 21
3583.71 28
3583.85 35
3583.99 40
3584.13 44
3584.26 45
3584.40 45
3584.54 42
3584.68 38
3584.81 32
3584.95 26
3585.09 21
3585.22 16
3585.36 13
3585.50 12
3585.64 13
3585.77 14
3585.91 16
3586.05 18
3586.19 19
3586.32 18
3586.46 17
3586.60 14
3586.74 11
3586.87 7
3587.01 4
3587.15 1
3587.28 0
3587.42 0
3587.56 1
3587.70 3
3587.83 7
3587.97 12
3588.11 17
3588.25 23
3588.38 29
3588.52 35
3588.66 40
3588.80 45
3588.93 49
3589.07 52
3589.21 54
3589.35 55
3589.48 55
3589.62 53
3589.76 50
3589.90 46
3590.03 41
3590.17 36
3590.31 31
3590.44 28
3590.58 25
3590.72 25
3590.86 26
3590.99 29
3591.13 32
3591.27 35
3591.41 37
3591.54 38
3591.68 38
3591.82 37
3591.96 35
3592.09 32
3592.23 28
3592.37 23
3592.51 18
3592.64 13
3592.78 8
3592.92 5
3593.06 3
3593.19 5
3593.33 10
3593.47 17
3593.61 26
3593.74 34
3593.88 41
3594.02 46
3594.16 47
3594.29 46
3594.43 43
3594.57 39
3594.71 36
3594.84 34
3594.98 33
3595.12 33
3595.26 33
3595.39 32
3595.53 30
3595.67 27
3595.81 23
3595.94 18
3596.08 13
3596.22 9
3596.36 6
3596.49 5
3596.63 5
3596.77 5
3596.91 6
3597.04 7
3597.18 10
3597.32 14
3597.46 19
3597.59 25
3597.73 32
3597.87 39
3598.01 45
3598.14 49
3598.28 51
3598.42 51
3598.56 51
3598.70 48
3598.83 46
3598.97 42
3599.11 38
3599.25 34
3599.38 30
3599.52 25
3599.66 21
3599.80 17
3599.93 14
3600.07 12
3600.21 10
3600.35 11
3600.48 12
3600.62 14
3600.76 17
3600.90 21
3601.03 24
3601.17 28
3601.31 30
3601.45 32
3601.58 33
3601.72 32
3601.86 30
3602.00 27
3602.14 23
3602.27 20
3602.41 18
3602.55 17
3602.69 18
3602.82 19
3602.96 20
3603.10 21
3603.24 20
3603.37 19
3603.51 18
3603.65 16
3603.79 15
3603.93 16
3604.06 18
3604.20 22
3604.34 26
3604.48 31
3604.61 35
3604.75 39
3604.89 41
3605.03 43
3605.16 43
3605.30 43
3605.44 43
3605.58 43
3605.72 43
3605.85 42
3605.99 42
3606.13 41
3606.27 40
3606.40 40
3606.54 40
3606.68 40
3606.82 40
3606.95 40
3607.09 39
3607.23 37
3607.37 35
3607.51 32
3607.64 30
3607.78 29
3607.92 29
3608.06 30
3608.19 32
3608.33 34
3608.47 36
3608.61 36
3608.75 35
3608.88 33
3609.02 31
3609.16 27
3609.30 24
3609.43 21
3609.57 18
3609.71 17
3609.85 16
3609.99 16
3610.12 16
3610.26 16
3610.40 16
3610.54 16
3610.67 16
3610.81 17
3610.95 18
3611.09 20
3611.23 23
3611.36 26
3611.50 28
3611.64 30
3611.78 30
3611.91 30
3612.05 28
3612.19 25
3612.33 22
3612.47 19
3612.60 16
3612.74 13
3612.88 12
3613.02 11
3613.16 12
3613.29 14
3613.43 16
3613.57 19
3613.71 21
3613.84 22
3613.98 22
3614.12 22
3614.26 23
3614.40 25
3614.53 28
3614.67 33
3614.81 38
3614.95 43
3615.09 46
3615.22 47
3615.36 47
3615.50 45
3615.64 42
3615.78 40
3615.91 38
3616.05 37
3616.19 37
3616.33 37
3616.46 38
3616.60 40
3616.74 42
3616.88 44
3617.02 46
3617.15 48
3617.29 49
3617.43 50
3617.57 51
3617.71 52
3617.84 54
3617.98 55
3618.12 57
3618.26 58
3618.40 58
3618.53 56
3618.67 52
3618.81 48
3618.95 43
3619.09 38
3619.22 33
3619.36 30
3619.50 28
3619.64 27
3619.78 25
3619.91 23
3620.05 20
3620.19 17
3620.33 14
3620.47 11
3620.60 9
3620.74 7
3620.88 7
3621.02 6
3621.16 6
3621.29 5
3621.43 3
3621.57 1
3621.71 0
3621.85 0
3621.98 0
3622.12 0
3622.26 0
3622.40 0
3622.54 0
3622.67 5
3622.81 11
3622.95 17
3623.09 22
3623.23 26
3623.36 27
3623.50 26
3623.64 24
3623.78 21
3623.92 17
3624.05 14
3624.19 11
3624.33 8
3624.47 7
3624.61 7
3624.74 8
3624.88 9
3625.02 11
3625.16 15
3625.30 19
3625.44 24
3625.57 30
3625.71 36
3625.85 42
3625.99 48
3626.13 53
3626.26 57
3626.40 60
3626.54 61
3626.68 61
3626.82 60
3626.95 58
3627.09 55
3627.23 52
3627.37 49
3627.51 45
3627.65 42
3627.78 39
3627.92 37
3628.06 35
3628.20 33
3628.34 32
3628.47 30
3628.61 29
3628.75 28
3628.89 27
3629.03 26
3629.16 26
3629.30 25
3629.44 25
3629.58 25
3629.72 24
3629.86 23
3629.99 21
3630.13 21
3630.27 21
3630.41 23
3630.55 25
3630.68 27
3630.82 29
3630.96 29
3631.10 27
3631.24 23
3631.38 17
3631.51 11
3631.65 7
3631.79 4
3631.93 4
3632.07 5
3632.20 8
3632.34 10
3632.48 12
3632.62 12
3632.76 11
3632.90 10
3633.03 9
3633.17 9
3633.31 9
3633.45 11
3633.59 13
3633.73 15
3633.86 16
3634.00 17
3634.14 16
3634.28 14
3634.42 13
3634.56 11
3634.69 11
3634.83 12
3634.97 15
3635.11 18
3635.25 21
3635.38 25
3635.52 28
3635.66 31
3635.80 32
3635.94 32
3636.08 30
3636.21 27
3636.35 24
3636.49 21
3636.63 19
3636.77 19
3636.91 21
3637.04 25
3637.18 30
3637.32 37
3637.46 42
3637.60 48
3637.74 51
3637.87 54
3638.01 55
3638.15 55
3638.29 55
3638.43 55
3638.57 55
3638.70 56
3638.84 57
3638.98 59
3639.12 61
3639.26 61
3639.40 60
3639.53 57
3639.67 53
3639.81 48
3639.95 43
3640.09 38
3640.23 34
3640.36 31
3640.50 29
3640.64 29
3640.78 28
3640.92 29
3641.06 29
3641.19 29
3641.33 29
3641.47 27
3641.61 25
3641.75 22
3641.89 18
3642.03 16
3642.16 14
3642.30 14
3642.44 17
3642.58 21
3642.72 27
3642.86 35
3642.99 43
3643.13 51
3643.27 58
3643.41 63
3643.55 65
3643.69 64
3643.82 60
3643.96 54
3644.10 47
3644.24 41
3644.38 36
3644.52 33
3644.66 32
3644.79 33
3644.93 35
3645.07 38
3645.21 41
3645.35 43
3645.49 44
3645.62 43
3645.76 42
3645.90 40
3646.04 38
3646.18 36
3646.32 35
3646.46 36
3646.59 39
3646.73 44
3646.87 49
3647.01 55
3647.15 59
3647.29 62
3647.43 62
3647.56 62
3647.70 60
3647.84 58
3647.98 56
3648.12 54
3648.26 53
3648.39 52
3648.53 50
3648.67 49
3648.81 48
3648.95 47
3649.09 47
3649.23 46
3649.36 47
3649.50 47
3649.64 47
3649.78 46
3649.92 44
3650.06 41
3650.20 38
3650.33 33
3650.47 29
3650.61 23
3650.75 17
3650.89 11
3651.03 4
3651.17 0
3651.30 0
3651.44 0
3651.58 0
3651.72 0
3651.86 0
3652.00 0
3652.14 0
3652.27 4
3652.41 11
3652.55 16
3652.69 19
3652.83 20
3652.97 19
3653.11 17
3653.24 14
3653.38 12
3653.52 10
3653.66 9
3653.80 10
3653.94 11
3654.08 13
3654.22 15
3654.35 18
3654.49 21
3654.63 24
3654.77 26
3654.91 28
3655.05 31
3655.19 33
3655.32 36
3655.46 39
3655.60 42
3655.74 45
3655.88 46
3656.02 46
3656.16 44
3656.30 41
3656.43 36
3656.57 31
3656.71 26
3656.85 23
3656.99 22
3657.13 22
3657.27 23
3657.40 27
3657.54 31
3657.68 36
3657.82 42
3657.96 48
3658.10 54
3658.24 58
3658.38 61
3658.51 61
3658.65 59
3658.79 56
3658.93 52
3659.07 47
3659.21 43
3659.35 40
3659.49 38
3659.62 37
3659.76 35
3659.90 33
3660.04 29
3660.18 24
3660.32 19
3660.46 14
3660.60 10
3660.73 8
3660.87 7
3661.01 8
3661.15 11
3661.29 14
3661.43 19
3661.57 24
3661.71 27
3661.84 30
3661.98 32
3662.12 31
3662.26 29
3662.40 26
3662.54 22
3662.68 18
3662.82 14
3662.95 11
3663.09 9
3663.23 9
3663.37 9
3663.51 11
3663.65 13
3663.79 15
3663.93 17
3664.07 18
3664.20 19
3664.34 20
3664.48 20
3664.62 20
3664.76 21
3664.90 23
3665.04 25
3665.18 28
3665.31 32
3665.45 35
3665.59 37
3665.73 39
3665.87 40
3666.01 39
3666.15 38
3666.29 36
3666.43 33
3666.56 30
3666.70 27
3666.84 25
3666.98 23
3667.12 21
3667.26 20
3667.40 20
3667.54 19
3667.68 19
3667.81 18
3667.95 16
3668.09 14
3668.23 11
3668.37 8
3668.51 5
3668.65 2
3668.79 1
3668.93 1
3669.06 3
3669.20 6
3669.34 8
3669.48 11
3669.62 12
3669.76 11
3669.90 10
3670.04 7
3670.18 4
3670.32 1
3670.45 0
3670.59 0
3670.73 0
3670.87 0
3671.01 0
3671.15 0
3671.29 0
3671.43 2
3671.57 3
3671.70 5
3671.84 8
3671.98 10
3672.12 12
3672.26 13
3672.40 15
3672.54 16
3672.68 16
3672.82 17
3672.96 17
3673.09 17
3673.23 16
3673.37 14
3673.51 10
3673.65 6
3673.79 2
3673.93 0
3674.07 0
3674.21 0
3674.35 0
3674.48 0
3674.62 0
3674.76 0
3674.90 0
3675.04 2
3675.18 5
3675.32 8
3675.46 10
3675.60 10
3675.74 10
3675.87 9
3676.01 7
3676.15 4
3676.29 1
3676.43 0
3676.57 0
3676.71 0
3676.85 0
3676.99 0
3677.13 0
3677.27 0
3677.40 0
3677.54 3
3677.68 7
3677.82 11
3677.96 15
3678.10 18
3678.24 20
3678.38 20
3678.52 21
3678.66 22
3678.80 23
3678.93 25
3679.07 29
3679.21 33
3679.35 38
3679.49 41
3679.63 43
3679.77 43
3679.91 41
3680.05 38
3680.19 33
3680.33 29
3680.47 25
3680.60 23
3680.74 23
3680.88 24
3681.02 27
3681.16 31
3681.30 36
3681.44 40
3681.58 44
3681.72 47
3681.86 49
3682.00 50
3682.13 50
3682.27 50
3682.41 50
3682.55 50
3682.69 50
3682.83 50
3682.97 48
3683.11 46
3683.25 43
3683.39 38
3683.53 34
3683.67 29
3683.81 25
3683.94 23
3684.08 22
3684.22 24
3684.36 27
3684.50 31
3684.64 36
3684.78 41
3684.92 45
3685.06 48
3685.20 51
3685.34 51
3685.48 51
3685.61 49
3685.75 46
3685.89 43
3686.03 41
3686.17 39
3686.31 38
3686.45 39
3686.59 41
3686.73 42
3686.87 43
3687.01 42
3687.15 40
3687.29 37
3687.43 33
3687.56 29
3687.70 26
3687.84 23
3687.98 21
3688.12 20
3688.26 20
3688.40 22
3688.54 26
3688.68 32
3688.82 39
3688.96 49
3689.10 59
3689.24 69
3689.38 79
3689.51 87
3689.65 94
3689.79 99
3689.93 101
3690.07 101
3690.21 100
3690.35 96
3690.49 91
3690.63 85
3690.77 79
3690.91 73
3691.05 69
3691.19 65
3691.33 63
3691.47 61
3691.60 59
3691.74 58
3691.88 58
3692.02 61
3692.16 67
3692.30 75
3692.44 86
3692.58 98
3692.72 110
3692.86 120
3693.00 127
3693.14 130
3693.28 131
3693.42 130
3693.56 128
3693.69 128
3693.83 128
3693.97 128
3694.11 129
3694.25 128
3694.39 126
3694.53 122
3694.67 116
3694.81 110
3694.95 103
3695.09 96
3695.23 90
3695.37 83
3695.51 77
3695.65 72
3695.79 68
3695.93 66
3696.06 66
3696.20 66
3696.34 68
3696.48 70
3696.62 73
3696.76 74
3696.90 75
3697.04 76
3697.18 77
3697.32 78
3697.46 80
3697.60 82
3697.74 84
3697.88 85
3698.02 86
3698.16 84
3698.30 81
3698.44 76
3698.58 70
3698.71 62
3698.85 53
3698.99 44
3699.13 35
3699.27 27
3699.41 21
3699.55 17
3699.69 14
3699.83 12
3699.97 11
3700.11 10
3700.25 8
3700.39 5
3700.53 0
3700.67 0
3700.81 0
3700.95 0
3701.09 0
3701.23 0
3701.37 7
3701.50 17
3701.64 27
3701.78 36
3701.92 43
3702.06 47
3702.20 49
3702.34 47
3702.48 43
3702.62 39
3702.76 35
3702.90 31
3703.04 30
3703.18 31
3703.32 33
3703.46 37
3703.60 41
3703.74 45
3703.88 49
3704.02 53
3704.16 57
3704.30 61
3704.44 64
3704.58 67
3704.71 69
3704.85 70
3704.99 69
3705.13 68
3705.27 65
3705.41 62
3705.55 58
3705.69 54
3705.83 50
3705.97 47
3706.11 45
3706.25 44
3706.39 43
3706.53 43
3706.67 44
3706.81 44
3706.95 44
3707.09 42
3707.23 38
3707.37 33
3707.51 28
3707.65 22
3707.79 16
3707.93 12
3708.07 9
3708.21 9
3708.35 10
3708.48 12
3708.62 15
3708.76 18
3708.90 20
3709.04 22
3709.18 23
3709.32 23
3709.46 23
3709.60 24
3709.74 25
3709.88 28
3710.02 30
3710.16 33
3710.30 36
3710.44 37
3710.58 37
3710.72 36
3710.86 34
3711.00 31
3711.14 28
3711.28 27
3711.42 26
3711.56 26
3711.70 26
3711.84 25
3711.98 24
3712.12 20
3712.26 16
3712.40 10
3712.54 4
3712.68 0
3712.82 0
3712.96 0
3713.10 0
3713.23 0
3713.37 0
3713.51 1
3713.65 3
3713.79 3
3713.93 3
3714.07 2
3714.21 2
3714.35 1
3714.49 2
3714.63 3
3714.77 4
3714.91 5
3715.05 6
3715.19 6
3715.33 5
3715.47 5
3715.61 4
3715.75 4
3715.89 5
3716.03 7
3716.17 9
3716.31 13
3716.45 17
3716.59 20
3716.73 23
3716.87 25
3717.01 27
3717.15 28
3717.29 28
3717.43 28
3717.57 27
3717.71 26
3717.85 25
3717.99 24
3718.13 23
3718.27 24
3718.41 24
3718.55 25
3718.69 27
3718.83 29
3718.97 32
3719.11 35
3719.25 38
3719.39 41
3719.53 45
3719.67 49
3719.81 52
3719.95 55
3720.09 58
3720.23 59
3720.37 60
3720.51 60
3720.65 59
3720.79 58
3720.93 57
3721.07 56
3721.21 56
3721.35 56
3721.49 56
3721.63 57
3721.76 59
3721.90 61
3722.04 63
3722.18 65
3722.32 67
3722.46 69
3722.60 70
3722.74 70
3722.88 69
3723.02 67
3723.16 65
3723.30 62
3723.44 58
3723.58 54
3723.72 50
3723.86 47
3724.00 43
3724.14 40
3724.28 38
3724.42 35
3724.56 32
3724.70 29
3724.84 27
3724.98 27
3725.12 28
3725.26 30
3725.40 35
3725.54 40
3725.68 45
3725.82 48
3725.96 49
3726.10 47
3726.24 44
3726.38 39
3726.52 35
3726.66 31
3726.80 28
3726.94 26
3727.08 24
3727.22 23
3727.36 21
3727.50 19
3727.64 17
3727.78 14
3727.92 11
3728.06 10
3728.20 10
3728.34 11
3728.48 13
3728.62 15
3728.76 17
3728.90 19
3729.04 20
3729.18 20
3729.32 20
3729.46 19
3729.60 19
3729.74 20
3729.88 21
3730.02 23
3730.16 25
3730.30 28
3730.44 30
3730.58 33
3730.72 34
3730.87 36
3731.01 37
3731.15 36
3731.29 35
3731.43 32
3731.57 28
3731.71 23
3731.85 18
3731.99 14
3732.13 11
3732.27 10
3732.41 11
3732.55 14
3732.69 18
3732.83 23
3732.97 27
3733.11 31
3733.25 34
3733.39 36
3733.53 36
3733.67 36
3733.81 34
3733.95 31
3734.09 27
3734.23 23
3734.37 19
3734.51 17
3734.65 16
3734.79 17
3734.93 19
3735.07 21
3735.21 23
3735.35 24
3735.49 24
3735.63 23
3735.77 23
3735.91 23
3736.05 25
3736.19 28
3736.33 33
3736.47 38
3736.61 43
3736.75 46
3736.89 48
3737.03 48
3737.17 46
3737.31 43
3737.45 39
3737.59 36
3737.73 33
3737.87 31
3738.01 30
3738.15 29
3738.29 29
3738.43 29
3738.57 29
3738.71 29
3738.85 28
3738.99 27
3739.13 26
3739.28 26
3739.42 25
3739.56 25
3739.70 25
3739.84 24
3739.98 24
3740.12 22
3740.26 22
3740.40 21
3740.54 22
3740.68 25
3740.82 28
3740.96 33
3741.10 38
3741.24 42
3741.38 45
3741.52 46
3741.66 44
3741.80 41
3741.94 37
3742.08 31
3742.22 26
3742.36 21
3742.50 16
3742.64 12
3742.78 9
3742.92 7
3743.06 4
3743.20 2
3743.34 0
3743.48 0
3743.62 0
3743.76 0
3743.90 0
3744.04 0
3744.19 0
3744.33 0
3744.47 1
3744.61 6
3744.75 12
3744.89 17
3745.03 21
3745.17 22
3745.31 22
3745.45 21
3745.59 21
3745.73 22
3745.87 25
3746.01 30
3746.15 37
3746.29 44
3746.43 50
3746.57 55
3746.71 58
3746.85 58
3746.99 58
3747.13 56
3747.27 55
3747.41 53
3747.55 53
3747.69 52
3747.83 52
3747.98 52
3748.12 52
3748.26 50
3748.40 48
3748.54 46
3748.68 43
3748.82 41
3748.96 38
3749.10 37
3749.24 35
3749.38 35
3749.52 34
3749.66 34
3749.80 34
3749.94 36
3750.08 38
3750.22 42
3750.36 47
3750.50 54
3750.64 60
3750.78 67
3750.92 72
3751.06 75
3751.21 77
3751.35 77
3751.49 75
3751.63 72
3751.77 68
3751.91 63
3752.05 57
3752.19 52
3752.33 47
3752.47 42
3752.61 39
3752.75 37
3752.89 36
3753.03 36
3753.17 37
3753.31 39
3753.45 40
3753.59 41
3753.73 42
3753.87 41
3754.02 39
3754.16 36
3754.30 34
3754.44 32
3754.58 32
3754.72 33
3754.86 35
3755.00 38
3755.14 42
3755.28 47
3755.42 52
3755.56 58
3755.70 65
3755.84 73
3755.98 82
3756.12 89
3756.26 96
3756.40 101
3756.55 103
3756.69 102
3756.83 100
3756.97 96
3757.11 91
3757.25 87
3757.39 82
3757.53 79
3757.67 76
3757.81 73
3757.95 69
3758.09 66
3758.23 63
3758.37 59
3758.51 56
3758.65 53
3758.79 51
3758.94 48
3759.08 45
3759.22 41
3759.36 36
3759.50 31
3759.64 26
3759.78 21
3759.92 18
3760.06 17
3760.20 18
3760.34 21
3760.48 25
3760.62 29
3760.76 33
3760.90 37
3761.04 40
3761.19 43
3761.33 47
3761.47 51
3761.61 54
3761.75 57
3761.89 60
3762.03 61
3762.17 62
3762.31 61
3762.45 60
3762.59 60
3762.73 59
3762.87 59
3763.01 58
3763.15 57
3763.30 55
3763.44 52
3763.58 48
3763.72 43
3763.86 38
3764.00 32
3764.14 28
3764.28 24
3764.42 21
3764.56 19
3764.70 19
3764.84 20
3764.98 23
3765.12 26
3765.27 30
3765.41 33
3765.55 35
3765.69 36
3765.83 34
3765.97 32
3766.11 28
3766.25 25
3766.39 23
3766.53 22
3766.67 23
3766.81 26
3766.95 30
3767.10 33
3767.24 35
3767.38 36
3767.52 34
3767.66 32
3767.80 28
3767.94 25
3768.08 22
3768.22 20
3768.36 20
3768.50 22
3768.64 25
3768.78 28
3768.93 33
3769.07 37
3769.21 42
3769.35 47
3769.49 51
3769.63 55
3769.77 58
3769.91 61
3770.05 63
3770.19 64
3770.33 64
3770.47 63
3770.62 61
3770.76 58
3770.90 55
3771.04 53
3771.18 51
3771.32 49
3771.46 48
3771.60 45
3771.74 42
3771.88 38
3772.02 33
3772.16 28
3772.31 22
3772.45 16
3772.59 11
3772.73 6
3772.87 2
3773.01 0
3773.15 0
3773.29 0
3773.43 4
3773.57 11
3773.71 19
3773.86 28
3774.00 36
3774.14 42
3774.28 46
3774.42 47
3774.56 45
3774.70 41
3774.84 36
3774.98 30
3775.12 24
3775.26 18
3775.41 13
3775.55 9
3775.69 5
3775.83 2
3775.97 0
3776.11 0
3776.25 0
3776.39 0
3776.53 0
3776.67 0
3776.81 0
3776.96 0
3777.10 2
3777.24 6
3777.38 10
3777.52 12
3777.66 14
3777.80 15
3777.94 16
3778.08 16
3778.22 16
3778.37 15
3778.51 13
3778.65 10
3778.79 8
3778.93 7
3779.07 7
3779.21 9
3779.35 11
3779.49 13
3779.63 15
3779.77 14
3779.92 12
3780.06 8
3780.20 4
3780.34 2
3780.48 2
3780.62 5
3780.76 11
3780.90 20
3781.04 29
3781.19 38
3781.33 46
3781.47 51
3781.61 53
3781.75 53
3781.89 51
3782.03 48
3782.17 44
3782.31 40
3782.45 37
3782.60 33
3782.74 31
3782.88 29
3783.02 29
3783.16 30
3783.30 32
3783.44 36
3783.58 40
3783.72 45
3783.87 50
3784.01 54
3784.15 58
3784.29 60
3784.43 62
3784.57 63
3784.71 64
3784.85 63
3784.99 63
3785.13 61
3785.28 59
3785.42 55
3785.56 50
3785.70 44
3785.84 37
3785.98 29
3786.12 21
3786.26 14
3786.41 9
3786.55 6
3786.69 6
3786.83 9
3786.97 13
3787.11 19
3787.25 24
3787.39 29
3787.53 34
3787.68 37
3787.82 40
3787.96 43
3788.10 46
3788.24 48
3788.38 50
3788.52 52
3788.66 53
3788.80 53
3788.95 52
3789.09 51
3789.23 50
3789.37 49
3789.51 46
3789.65 43
3789.79 40
3789.93 36
3790.08 33
3790.22 29
3790.36 27
3790.50 26
3790.64 25
3790.78 24
3790.92 24
3791.06 24
3791.20 24
3791.35 24
3791.49 24
3791.63 24
3791.77 23
3791.91 21
3792.05 19
3792.19 18
3792.33 16
3792.48 17
3792.62 19
3792.76 23
3792.90 29
3793.04 37
3793.18 46
3793.32 54
3793.46 62
3793.61 69
3793.75 74
3793.89 77
3794.03 77
3794.17 76
3794.31 73
3794.45 68
3794.59 62
3794.74 56
3794.88 49
3795.02 43
3795.16 37
3795.30 33
3795.44 30
3795.58 30
3795.73 33
3795.87 36
3796.01 41
3796.15 46
3796.29 49
3796.43 51
3796.57 51
3796.71 49
3796.86 47
3797.00 45
3797.14 45
3797.28 46
3797.42 49
3797.56 52
3797.70 56
3797.85 58
3797.99 60
3798.13 60
3798.27 59
3798.41 58
3798.55 56
3798.69 56
3798.83 56
3798.98 57
3799.12 58
3799.26 59
3799.40 59
3799.54 58
3799.68 55
3799.82 51
3799.97 47
3800.11 42
3800.25 37
3800.39 33
3800.53 30
3800.67 29
3800.81 30
3800.96 33
3801.10 36
3801.24 39
3801.38 42
3801.52 44
3801.66 44
3801.80 43
3801.94 42
3802.09 40
3802.23 39
3802.37 37
3802.51 36
3802.65 35
3802.79 34
3802.93 33
3803.08 32
3803.22 33
3803.36 35
3803.50 39
3803.64 44
3803.78 49
3803.93 53
3804.07 55
3804.21 55
3804.35 52
3804.49 47
3804.63 41
3804.77 35
3804.92 28
3805.06 23
3805.20 18
3805.34 15
3805.48 13
3805.62 12
3805.76 13
3805.91 15
3806.05 18
3806.19 21
3806.33 24
3806.47 26
3806.61 27
3806.75 27
3806.90 25
3807.04 22
3807.18 19
3807.32 16
3807.46 12
3807.60 10
3807.75 8
3807.89 8
3808.03 8
3808.17 8
3808.31 9
3808.45 11
3808.59 12
3808.74 14
3808.88 16
3809.02 19
3809.16 23
3809.30 27
3809.44 31
3809.59 35
3809.73 37
3809.87 39
3810.01 40
3810.15 40
3810.29 41
3810.43 43
3810.58 46
3810.72 49
3810.86 53
3811.00 56
3811.14 58
3811.28 59
3811.43 59
3811.57 59
3811.71 59
3811.85 59
3811.99 59
3812.13 59
3812.28 58
3812.42 57
3812.56 54
3812.70 49
3812.84 44
3812.98 38
3813.13 31
3813.27 26
3813.41 21
3813.55 17
3813.69 15
3813.83 13
3813.97 12
3814.12 12
3814.26 12
3814.40 13
3814.54 14
3814.68 15
3814.82 16
3814.97 16
3815.11 15
3815.25 14
3815.39 13
3815.53 13
3815.67 14
3815.82 16
3815.96 21
3816.10 28
3816.24 36
3816.38 45
3816.52 54
3816.67 61
3816.81 67
3816.95 71
3817.09 72
3817.23 71
3817.38 68
3817.52 63
3817.66 58
3817.80 52
3817.94 47
3818.08 42
3818.23 39
3818.37 35
3818.51 32
3818.65 29
3818.79 27
3818.93 24
3819.08 22
3819.22 22
3819.36 22
3819.50 24
3819.64 26
3819.78 29
3819.93 31
3820.07 32
3820.21 31
3820.35 30
3820.49 27
3820.64 24
3820.78 21
3820.92 18
3821.06 14
3821.20 11
3821.34 7
3821.49 4
3821.63 1
3821.77 0
3821.91 0
3822.05 0
3822.19 0
3822.34 0
3822.48 0
3822.62 0
3822.76 0
3822.90 2
3823.05 4
3823.19 7
3823.33 10
3823.47 14
3823.61 19
3823.75 25
3823.90 32
3824.04 39
3824.18 45
3824.32 48
3824.46 50
3824.61 49
3824.75 46
3824.89 42
3825.03 37
3825.17 32
3825.31 28
3825.46 26
3825.60 26
3825.74 27
3825.88 29
3826.02 32
3826.17 35
3826.31 38
3826.45 40
3826.59 42
3826.73 44
3826.88 46
3827.02 47
3827.16 48
3827.30 49
3827.44 48
3827.58 47
3827.73 45
3827.87 42
3828.01 39
3828.15 35
3828.29 32
3828.44 29
3828.58 26
3828.72 25
3828.86 23
3829.00 22
3829.15 22
3829.29 21
3829.43 20
3829.57 18
3829.71 16
3829.86 14
3830.00 11
3830.14 9
3830.28 6
3830.42 3
3830.57 0
3830.71 0
3830.85 0
3830.99 0
3831.13 0
3831.27 0
3831.42 0
3831.56 0
3831.70 0
3831.84 1
3831.98 2
3832.13 3
3832.27 6
3832.41 11
3832.55 17
3832.69 24
3832.84 31
3832.98 36
3833.12 38
3833.26 36
3833.40 32
3833.55 25
3833.69 17
3833.83 9
3833.97 4
3834.11 2
3834.26 2
3834.40 5
3834.54 9
3834.68 13
3834.82 17
3834.97 20
3835.11 21
3835.25 23
3835.39 24
3835.53 27
3835.68 31
3835.82 37
3835.96 44
3836.10 51
3836.25 58
3836.39 63
3836.53 66
3836.67 66
3836.81 65
3836.96 62
3837.10 59
3837.24 55
3837.38 52
3837.52 49
3837.67 47
3837.81 46
3837.95 45
3838.09 45
3838.23 43
3838.38 41
3838.52 39
3838.66 35
3838.80 31
3838.94 27
3839.09 24
3839.23 21
3839.37 18
3839.51 16
3839.66 15
3839.80 13
3839.94 11
3840.08 10
3840.22 10
3840.37 12
3840.51 16
3840.65 24
3840.79 33
3840.93 45
3841.08 56
3841.22 66
3841.36 74
3841.50 78
3841.65 80
3841.79 79
3841.93 77
3842.07 76
3842.21 77
3842.36 79
3842.50 82
3842.64 86
3842.78 90
3842.92 92
3843.07 92
3843.21 91
3843.35 89
3843.49 88
3843.64 87
3843.78 86
3843.92 86
3844.06 86
3844.20 86
3844.35 83
3844.49 79
3844.63 73
3844.77 66
3844.92 59
3845.06 53
3845.20 47
3845.34 44
3845.48 43
3845.63 44
3845.77 47
3845.91 51
3846.05 56
3846.20 60
3846.34 64
3846.48 67
3846.62 69
3846.76 69
3846.91 68
3847.05 66
3847.19 64
3847.33 62
3847.48 60
3847.62 58
3847.76 56
3847.90 53
3848.04 50
3848.19 46
3848.33 42
3848.47 38
3848.61 35
3848.76 32
3848.90 30
3849.04 26
3849.18 22
3849.33 17
3849.47 10
3849.61 4
3849.75 0
3849.89 0
3850.04 0
3850.18 0
3850.32 0
3850.46 4
3850.61 10
3850.75 16
3850.89 22
3851.03 26
3851.18 30
3851.32 34
3851.46 37
3851.60 41
3851.74 43
3851.89 45
3852.03 46
3852.17 46
3852.31 45
3852.46 43
3852.60 41
3852.74 38
3852.88 35
3853.03 33
3853.17 32
3853.31 32
3853.45 33
3853.60 35
3853.74 37
3853.88 39
3854.02 40
3854.16 41
3854.31 42
3854.45 43
3854.59 44
3854.73 44
3854.88 43
3855.02 41
3855.16 38
3855.30 34
3855.45 31
3855.59 29
3855.73 29
3855.87 30
3856.02 33
3856.16 35
3856.30 37
3856.44 37
3856.59 35
3856.73 32
3856.87 27
3857.01 23
3857.16 21
3857.30 20
3857.44 22
3857.58 26
3857.73 29
3857.87 33
3858.01 34
3858.15 35
3858.30 34
3858.44 34
3858.58 35
3858.72 37
3858.87 40
3859.01 44
3859.15 47
3859.29 49
3859.43 48
3859.58 47
3859.72 44
3859.86 40
3860.00 37
3860.15 35
3860.29 34
3860.43 35
3860.57 38
3860.72 42
3860.86 48
3861.00 55
3861.14 62
3861.29 69
3861.43 75
3861.57 79
3861.72 81
3861.86 82
3862.00 80
3862.14 78
3862.29 74
3862.43 70
3862.57 65
3862.71 60
3862.86 54
3863.00 49
3863.14 44
3863.28 39
3863.43 36
3863.57 34
3863.71 34
3863.85 35
3864.00 37
3864.14 40
3864.28 43
3864.42 46
3864.57 49
3864.71 51
3864.85 53
3864.99 55
3865.14 56
3865.28 56
3865.42 56
3865.56 56
3865.71 55
3865.85 54
3865.99 53
3866.13 53
3866.28 53
3866.42 53
3866.56 52
3866.71 50
3866.85 47
3866.99 44
3867.13 41
3867.28 38
3867.42 38
3867.56 39
3867.70 41
3867.85 44
3867.99 48
3868.13 51
3868.27 54
3868.42 55
3868.56 55
3868.70 54
3868.84 53
3868.99 52
3869.13 52
3869.27 52
3869.42 54
3869.56 56
3869.70 58
3869.84 61
3869.99 65
3870.13 68
3870.27 70
3870.41 72
3870.56 73
3870.70 73
3870.84 72
3870.98 71
3871.13 69
3871.27 68
3871.41 67
3871.56 66
3871.70 65
3871.84 64
3871.98 63
3872.13 60
3872.27 56
3872.41 52
3872.55 48
3872.70 45
3872.84 44
3872.98 44
3873.13 46
3873.27 48
3873.41 50
3873.55 51
3873.70 51
3873.84 51
3873.98 51
3874.12 51
3874.27 50
3874.41 48
3874.55 46
3874.70 41
3874.84 36
3874.98 29
3875.12 22
3875.27 16
3875.41 11
3875.55 8
3875.70 7
3875.84 8
3875.98 10
3876.12 14
3876.27 18
3876.41 21
3876.55 24
3876.69 25
3876.84 25
3876.98 22
3877.12 17
3877.27 11
3877.41 5
3877.55 0
3877.69 0
3877.84 0
3877.98 0
3878.12 0
3878.27 0
3878.41 0
3878.55 0
3878.69 1
3878.84 8
3878.98 15
3879.12 22
3879.27 28
3879.41 34
3879.55 40
3879.69 44
3879.84 47
3879.98 50
3880.12 51
3880.27 51
3880.41 51
3880.55 51
3880.69 51
3880.84 51
3880.98 52
3881.12 54
3881.27 57
3881.41 61
3881.55 66
3881.69 71
3881.84 76
3881.98 80
3882.12 84
3882.27 86
3882.41 87
3882.55 88
3882.69 87
3882.84 86
3882.98 85
3883.12 85
3883.27 85
3883.41 86
3883.55 88
3883.70 90
3883.84 92
3883.98 94
3884.12 95
3884.27 94
3884.41 92
3884.55 88
3884.70 81
3884.84 73
3884.98 65
3885.12 56
3885.27 47
3885.41 40
3885.55 34
3885.70 30
3885.84 29
3885.98 30
3886.13 32
3886.27 36
3886.41 40
3886.55 44
3886.70 47
3886.84 51
3886.98 54
3887.13 58
3887.27 62
3887.41 67
3887.56 71
3887.70 75
3887.84 78
3887.98 81
3888.13 81
3888.27 80
3888.41 78
3888.56 76
3888.70 74
3888.84 73
3888.99 74
3889.13 76
3889.27 79
3889.41 82
3889.56 83
3889.70 83
3889.84 80
3889.99 75
3890.13 71
3890.27 67
3890.42 65
3890.56 64
3890.70 66
3890.85 68
3890.99 71
3891.13 74
3891.27 75
3891.42 75
3891.56 75
3891.70 74
3891.85 73
3891.99 73
3892.13 74
3892.28 75
3892.42 78
3892.56 82
3892.71 85
3892.85 89
3892.99 93
3893.13 95
3893.28 95
3893.42 94
3893.56 91
3893.71 88
3893.85 84
3893.99 82
3894.14 80
3894.28 80
3894.42 80
3894.57 80
3894.71 81
3894.85 80
3895.00 79
3895.14 77
3895.28 75
3895.42 73
3895.57 72
3895.71 72
3895.85 72
3896.00 73
3896.14 73
3896.28 73
3896.43 71
3896.57 69
3896.71 66
3896.86 62
3897.00 58
3897.14 55
3897.29 52
3897.43 49
3897.57 47
3897.72 46
3897.86 45
3898.00 45
3898.14 45
3898.29 45
3898.43 45
3898.57 46
3898.72 47
3898.86 49
3899.00 51
3899.15 52
3899.29 54
3899.43 56
3899.58 57
3899.72 58
3899.86 58
3900.01 59
3900.15 59
3900.29 58
3900.44 58
3900.58 58
3900.72 57
3900.87 56
3901.01 56
3901.15 56
3901.30 57
3901.44 58
3901.58 60
3901.73 61
3901.87 63
3902.01 65
3902.16 65
3902.30 65
3902.44 63
3902.59 60
3902.73 56
3902.87 52
3903.02 49
3903.16 47
3903.30 45
3903.44 46
3903.59 47
3903.73 49
3903.87 51
3904.02 53
3904.16 53
3904.30 52
3904.45 51
3904.59 48
3904.73 46
3904.88 44
3905.02 43
3905.16 43
3905.31 43
3905.45 43
3905.59 43
3905.74 42
3905.88 39
3906.02 36
3906.17 32
3906.31 28
3906.45 25
3906.60 23
3906.74 24
3906.88 27
3907.03 31
3907.17 36
3907.31 41
3907.46 45
3907.60 47
3907.74 48
3907.89 47
3908.03 45
3908.18 41
3908.32 37
3908.46 33
3908.61 30
3908.75 27
3908.89 27
3909.04 28
3909.18 31
3909.32 35
3909.47 39
3909.61 42
3909.75 43
3909.90 42
3910.04 39
3910.18 36
3910.33 32
3910.47 29
3910.61 26
3910.76 24
3910.90 23
3911.04 23
3911.19 23
3911.33 24
3911.47 25
3911.62 26
3911.76 29
3911.90 31
3912.05 34
3912.19 37
3912.33 39
3912.48 41
3912.62 42
3912.76 42
3912.91 42
3913.05 41
3913.20 40
3913.34 39
3913.48 39
3913.63 39
3913.77 40
3913.91 42
3914.06 46
3914.20 50
3914.34 53
3914.49 57
3914.63 59
3914.77 60
3914.92 60
3915.06 60
3915.20 60
3915.35 62
3915.49 63
3915.63 65
3915.78 67
3915.92 69
3916.07 70
3916.21 70
3916.35 69
3916.50 67
3916.64 65
3916.78 63
3916.93 60
3917.07 58
3917.21 55
3917.36 54
3917.50 52
3917.64 50
3917.79 49
3917.93 47
3918.07 45
3918.22 43
3918.36 41
3918.51 39
3918.65 36
3918.79 34
3918.94 33
3919.08 31
3919.22 29
3919.37 27
3919.51 25
3919.65 23
3919.80 20
3919.94 18
3920.08 17
3920.23 16
3920.37 15
3920.52 15
3920.66 16
3920.80 16
3920.95 17
3921.09 19
3921.23 20
3921.38 22
3921.52 24
3921.66 26
3921.81 27
3921.95 28
3922.10 28
3922.24 28
3922.38 27
3922.53 25
3922.67 24
3922.81 22
3922.96 20
3923.10 18
3923.24 16
3923.39 14
3923.53 13
3923.68 12
3923.82 13
3923.96 14
3924.11 17
3924.25 20
3924.39 22
3924.54 23
3924.68 23
3924.83 22
3924.97 19
3925.11 17
3925.26 14
3925.40 13
3925.54 13
3925.69 14
3925.83 16
3925.97 19
3926.12 21
3926.26 23
3926.41 24
3926.55 25
3926.69 25
3926.84 26
3926.98 27
3927.12 30
3927.27 34
3927.41 40
3927.56 46
3927.70 52
3927.84 58
3927.99 64
3928.13 68
3928.27 70
3928.42 71
3928.56 70
3928.71 68
3928.85 64
3928.99 59
3929.14 53
3929.28 47
3929.42 41
3929.57 36
3929.71 33
3929.86 32
3930.00 32
3930.14 34
3930.29 36
3930.43 38
3930.57 40
3930.72 41
3930.86 42
3931.01 43
3931.15 44
3931.29 45
3931.44 46
3931.58 46
3931.73 47
3931.87 46
3932.01 46
3932.16 46
3932.30 46
3932.44 48
3932.59 51
3932.73 55
3932.88 59
3933.02 64
3933.16 68
3933.31 72
3933.45 74
3933.59 75
3933.74 75
3933.88 74
3934.03 71
3934.17 67
3934.31 63
3934.46 58
3934.60 53
3934.75 48
3934.89 44
3935.03 41
3935.18 40
3935.32 39
3935.47 40
3935.61 41
3935.75 41
3935.90 41
3936.04 40
3936.18 37
3936.33 33
3936.47 29
3936.62 26
3936.76 23
3936.90 21
3937.05 19
3937.19 19
3937.34 18
3937.48 17
3937.62 15
3937.77 12
3937.91 9
3938.06 6
3938.20 4
3938.34 3
3938.49 4
3938.63 7
3938.78 11
3938.92 16
3939.06 21
3939.21 25
3939.35 28
3939.49 30
3939.64 31
3939.78 32
3939.93 32
3940.07 31
3940.21 30
3940.36 28
3940.50 27
3940.65 25
3940.79 24
3940.93 24
3941.08 25
3941.22 26
3941.37 28
3941.51 30
3941.65 31
3941.80 33
3941.94 35
3942.09 37
3942.23 38
3942.37 39
3942.52 40
3942.66 39
3942.81 38
3942.95 35
3943.09 32
3943.24 29
3943.38 26
3943.53 24
3943.67 23
3943.81 22
3943.96 23
3944.10 24
3944.25 26
3944.39 29
3944.53 34
3944.68 40
3944.82 47
3944.97 54
3945.11 62
3945.26 70
3945.40 77
3945.54 83
3945.69 89
3945.83 95
3945.98 101
3946.12 108
3946.26 117
3946.41 126
3946.55 136
3946.70 147
3946.84 158
3946.98 168
3947.13 179
3947.27 189
3947.42 199
3947.56 210
3947.70 222
3947.85 235
3947.99 250
3948.14 266
3948.28 283
3948.43 299
3948.57 315
3948.71 330
3948.86 343
3949.00 354
3949.15 362
3949.29 369
3949.43 374
3949.58 378
3949.72 381
3949.87 384
3950.01 387
3950.15 390
3950.30 392
3950.44 393
3950.59 392
3950.73 388
3950.88 380
3951.02 369
3951.16 356
3951.31 341
3951.45 326
3951.60 311
3951.74 297
3951.88 283
3952.03 270
3952.17 257
3952.32 245
3952.46 232
3952.61 219
3952.75 205
3952.89 191
3953.04 176
3953.18 162
3953.33 150
3953.47 138
3953.62 130
3953.76 123
3953.90 118
3954.05 115
3954.19 113
3954.34 110
3954.48 106
3954.62 101
3954.77 95
3954.91 88
3955.06 80
3955.20 73
3955.35 67
3955.49 62
3955.63 60
3955.78 59
3955.92 60
3956.07 61
3956.21 62
3956.36 62
3956.50 60
3956.64 57
3956.79 52
3956.93 47
3957.08 42
3957.22 38
3957.37 35
3957.51 32
3957.65 29
3957.80 27
3957.94 25
3958.09 22
3958.23 19
3958.38 17
3958.52 15
3958.66 14
3958.81 13
3958.95 13
3959.10 13
3959.24 13
3959.39 12
3959.53 12
3959.67 11
3959.82 11
3959.96 12
3960.11 14
3960.25 16
3960.40 20
3960.54 24
3960.68 28
3960.83 33
3960.97 36
3961.12 39
3961.26 40
3961.41 41
3961.55 40
3961.70 38
3961.84 37
3961.98 34
3962.13 33
3962.27 31
3962.42 30
3962.56 30
3962.71 30
3962.85 31
3962.99 32
3963.14 33
3963.28 35
3963.43 36
3963.57 37
3963.72 38
3963.86 39
3964.01 40
3964.15 41
3964.29 42
3964.44 43
3964.58 45
3964.73 47
3964.87 47
3965.02 47
3965.16 47
3965.31 46
3965.45 44
3965.59 41
3965.74 39
3965.88 37
3966.03 35
3966.17 33
3966.32 32
3966.46 32
3966.61 33
3966.75 34
3966.89 36
3967.04 37
3967.18 38
3967.33 37
3967.47 35
3967.62 32
3967.76 29
3967.91 26
3968.05 24
3968.19 23
3968.34 24
3968.48 25
3968.63 27
3968.77 28
3968.92 28
3969.06 27
3969.21 25
3969.35 21
3969.49 17
3969.64 13
3969.78 10
3969.93 7
3970.07 6
3970.22 6
3970.36 8
3970.51 11
3970.65 14
3970.80 19
3970.94 23
3971.08 26
3971.23 29
3971.37 30
3971.52 31
3971.66 29
3971.81 28
3971.95 25
3972.10 23
3972.24 21
3972.39 19
3972.53 17
3972.67 16
3972.82 14
3972.96 13
3973.11 11
3973.25 10
3973.40 9
3973.54 9
3973.69 10
3973.83 11
3973.98 11
3974.12 12
3974.26 14
3974.41 15
3974.55 18
3974.70 23
3974.84 29
3974.99 37
3975.13 45
3975.28 52
3975.42 58
3975.57 60
3975.71 60
3975.86 57
3976.00 52
3976.14 47
3976.29 44
3976.43 42
3976.58 41
3976.72 42
3976.87 43
3977.01 44
3977.16 45
3977.30 44
3977.45 44
3977.59 43
3977.74 44
3977.88 46
3978.02 48
3978.17 51
3978.31 53
3978.46 54
3978.60 53
3978.75 50
3978.89 47
3979.04 45
3979.18 43
3979.33 42
3979.47 43
3979.62 45
3979.76 47
3979.91 50
3980.05 51
3980.20 50
3980.34 47
3980.48 42
3980.63 36
3980.77 28
3980.92 19
3981.06 12
3981.21 6
3981.35 2
3981.50 2
3981.64 4
3981.79 8
3981.93 13
3982.08 19
3982.22 24
3982.37 27
3982.51 29
3982.66 29
3982.80 27
3982.94 25
3983.09 22
3983.23 18
3983.38 15
3983.52 12
3983.67 9
3983.81 6
3983.96 4
3984.10 1
3984.25 0
3984.39 0
3984.54 0
3984.68 0
3984.83 0
3984.97 0
3985.12 0
3985.26 0
3985.41 3
3985.55 8
3985.70 13
3985.84 16
3985.99 17
3986.13 17
3986.27 15
3986.42 13
3986.56 10
3986.71 8
3986.85 6
3987.00 6
3987.14 7
3987.29 10
3987.43 12
3987.58 14
3987.72 15
3987.87 14
3988.01 11
3988.16 6
3988.30 0
3988.45 0
3988.59 0
3988.74 0
3988.88 0
3989.03 0
3989.17 5
3989.32 11
3989.46 18
3989.61 23
3989.75 27
3989.90 29
3990.04 30
3990.19 29
3990.33 28
3990.48 26
3990.62 24
3990.77 23
3990.91 23
3991.05 23
3991.20 24
3991.34 26
3991.49 28
3991.63 30
3991.78 32
3991.92 35
3992.07 37
3992.21 39
3992.36 40
3992.50 41
3992.65 40
3992.79 37
3992.94 33
3993.08 28
3993.23 22
3993.37 17
3993.52 14
3993.66 12
3993.81 13
3993.95 15
3994.10 18
3994.24 21
3994.39 24
3994.53 25
3994.68 25
3994.82 23
3994.97 22
3995.11 20
3995.26 19
3995.40 20
3995.55 23
3995.69 27
3995.84 32
3995.98 37
3996.13 42
3996.27 46
3996.42 50
3996.56 52
3996.71 54
3996.85 54
3997.00 53
3997.14 52
3997.29 49
3997.43 46
3997.58 42
3997.72 38
3997.87 35
3998.01 33
3998.16 32
3998.30 31
3998.45 32
3998.59 32
3998.74 33
3998.88 34
3999.03 34
3999.17 33
3999.32 32
3999.46 30
3999.61 28
3999.75 25
3999.90 22
4000.04 19
4000.19 17
4000.33 15
4000.48 13
4000.62 12
4000.77 12
4000.91 13
4001.06 14
4001.20 16
4001.35 17
4001.49 17
4001.64 16
4001.78 15
4001.93 13
4002.07 11
4002.22 11
4002.36 11
4002.51 12
4002.66 14
4002.80 17
4002.95 21
4003.09 24
4003.24 27
4003.38 30
4003.53 33
4003.67 36
4003.82 40
4003.96 44
4004.11 48
4004.25 53
4004.40 57
4004.54 60
4004.69 62
4004.83 62
4004.98 60
4005.12 58
4005.27 53
4005.41 48
4005.56 42
4005.70 36
4005.85 30
4005.99 26
4006.14 22
4006.28 20
4006.43 18
4006.57 18
4006.72 17
4006.86 16
4007.01 14
4007.15 11
4007.30 8
4007.45 5
4007.59 3
4007.74 2
4007.88 2
4008.03 4
4008.17 5
4008.32 8
4008.46 10
4008.61 11
4008.75 12
4008.90 13
4009.04 14
4009.19 16
4009.33 18
4009.48 21
4009.62 26
4009.77 31
4009.91 36
4010.06 42
4010.20 47
4010.35 51
4010.49 54
4010.64 56
4010.79 56
4010.93 55
4011.08 52
4011.22 50
4011.37 47
4011.51 45
4011.66 44
4011.80 42
4011.95 41
4012.09 39
4012.24 36
4012.38 32
4012.53 29
4012.67 26
4012.82 25
4012.96 26
4013.11 28
4013.25 31
4013.40 34
4013.55 37
4013.69 39
4013.84 40
4013.98 40
4014.13 39
4014.27 38
4014.42 36
4014.56 32
4014.71 29
4014.85 25
4015.00 22
4015.14 20
4015.29 19
4015.43 21
4015.58 24
4015.73 29
4015.87 35
4016.02 40
4016.16 46
4016.31 50
4016.45 53
4016.60 53
4016.74 51
4016.89 47
4017.03 41
4017.18 34
4017.32 27
4017.47 21
4017.62 17
4017.76 14
4017.91 14
4018.05 14
4018.20 16
4018.34 18
4018.49 19
4018.63 18
4018.78 17
4018.92 14
4019.07 11
4019.21 9
4019.36 7
4019.51 8
4019.65 11
4019.80 15
4019.94 20
4020.09 25
4020.23 29
4020.38 32
4020.52 33
4020.67 33
4020.81 31
4020.96 29
4021.10 26
4021.25 24
4021.40 22
4021.54 20
4021.69 19
4021.83 19
4021.98 20
4022.12 21
4022.27 22
4022.41 24
4022.56 26
4022.70 28
4022.85 29
4023.00 31
4023.14 32
4023.29 32
4023.43 32
4023.58 30
4023.72 27
4023.87 22
4024.01 17
4024.16 11
4024.31 6
4024.45 1
4024.60 0
4024.74 0
4024.89 0
4025.03 0
4025.18 2
4025.32 6
4025.47 9
4025.61 12
4025.76 14
4025.91 15
4026.05 15
4026.20 15
4026.34 14
4026.49 12
4026.63 10
4026.78 7
4026.92 4
4027.07 0
4027.22 0
4027.36 0
4027.51 0
4027.65 0
4027.80 0
4027.94 0
4028.09 0
4028.23 1
4028.38 5
4028.53 9
4028.67 12
4028.82 15
4028.96 17
4029.11 18
4029.25 19
4029.40 19
4029.54 18
4029.69 16
4029.84 14
4029.98 12
4030.13 10
4030.27 9
4030.42 8
4030.56 9
4030.71 10
4030.86 12
4031.00 13
4031.15 14
4031.29 14
4031.44 14
4031.58 13
4031.73 12
4031.87 11
4032.02 11
4032.17 12
4032.31 13
4032.46 13
4032.60 13
4032.75 12
4032.89 9
4033.04 6
4033.19 2
4033.33 0
4033.48 0
4033.62 0
4033.77 0
4033.91 3
4034.06 6
4034.21 10
4034.35 13
4034.50 15
4034.64 17
4034.79 17
4034.93 16
4035.08 15
4035.23 14
4035.37 13
4035.52 13
4035.66 13
4035.81 14
4035.95 15
4036.10 14
4036.24 13
4036.39 11
4036.54 8
4036.68 5
4036.83 3
4036.97 1
4037.12 1
4037.27 2
4037.41 5
4037.56 9
4037.70 14
4037.85 18
4037.99 22
4038.14 25
4038.29 27
4038.43 29
4038.58 31
4038.72 33
4038.87 36
4039.01 40
4039.16 45
4039.31 50
4039.45 54
4039.60 57
4039.74 58
4039.89 57
4040.03 55
4040.18 51
4040.33 48
4040.47 44
4040.62 40
4040.76 37
4040.91 35
4041.06 33
4041.20 31
4041.35 30
4041.49 28
4041.64 27
4041.78 26
4041.93 25
4042.08 24
4042.22 21
4042.37 18
4042.51 15
4042.66 13
4042.80 11
4042.95 10
4043.10 10
4043.24 10
4043.39 11
4043.53 11
4043.68 11
4043.83 10
4043.97 9
4044.12 8
4044.26 8
4044.41 10
4044.56 13
4044.70 16
4044.85 21
4044.99 25
4045.14 28
4045.28 30
4045.43 31
4045.58 31
4045.72 31
4045.87 30
4046.01 28
4046.16 25
4046.31 22
4046.45 20
4046.60 17
4046.74 15
4046.89 14
4047.04 13
4047.18 14
4047.33 15
4047.47 18
4047.62 21
4047.76 25
4047.91 28
4048.06 31
4048.20 33
4048.35 35
4048.49 36
4048.64 37
4048.79 39
4048.93 40
4049.08 41
4049.22 42
4049.37 40
4049.52 38
4049.66 34
4049.81 30
4049.95 26
4050.10 23
4050.25 21
4050.39 20
4050.54 21
4050.68 22
4050.83 24
4050.98 26
4051.12 29
4051.27 33
4051.41 36
4051.56 37
4051.71 38
4051.85 37
4052.00 35
4052.14 31
4052.29 28
4052.44 26
4052.58 25
4052.73 27
4052.87 30
4053.02 35
4053.17 41
4053.31 46
4053.46 50
4053.60 53
4053.75 53
4053.90 52
4054.04 49
4054.19 44
4054.33 38
4054.48 31
4054.63 25
4054.77 19
4054.92 15
4055.06 12
4055.21 12
4055.36 14
4055.50 17
4055.65 20
4055.79 23
4055.94 25
4056.09 25
4056.23 24
4056.38 21
4056.52 18
4056.67 15
4056.82 13
4056.96 12
4057.11 12
4057.26 14
4057.40 17
4057.55 20
4057.69 22
4057.84 25
4057.99 26
4058.13 25
4058.28 23
4058.42 19
4058.57 14
4058.72 8
4058.86 1
4059.01 0
4059.15 0
4059.30 0
4059.45 0
4059.59 0
4059.74 0
4059.89 0
4060.03 0
4060.18 6
4060.32 13
4060.47 19
4060.62 24
4060.76 28
4060.91 31
4061.05 32
4061.20 32
4061.35 31
4061.49 30
4061.64 28
4061.79 27
4061.93 27
4062.08 26
4062.22 25
4062.37 23
4062.52 21
4062.66 19
4062.81 18
4062.95 17
4063.10 18
4063.25 20
4063.39 24
4063.54 28
4063.69 31
4063.83 33
4063.98 33
4064.12 32
4064.27 28
4064.42 25
4064.56 21
4064.71 18
4064.86 16
4065.00 15
4065.15 14
4065.29 13
4065.44 12
4065.59 11
4065.73 12
4065.88 13
4066.03 14
4066.17 15
4066.32 16
4066.46 16
4066.61 14
4066.76 12
4066.90 10
4067.05 8
4067.20 8
4067.34 10
4067.49 12
4067.63 16
4067.78 19
4067.93 22
4068.07 25
4068.22 27
4068.37 30
4068.51 34
4068.66 40
4068.80 47
4068.95 54
4069.10 62
4069.24 68
4069.39 73
4069.54 76
4069.68 77
4069.83 76
4069.98 73
4070.12 70
4070.27 66
4070.41 62
4070.56 59
4070.71 57
4070.85 56
4071.00 57
4071.15 60
4071.29 64
4071.44 71
4071.59 80
4071.73 89
4071.88 99
4072.02 108
4072.17 117
4072.32 123
4072.46 128
4072.61 132
4072.76 134
4072.90 135
4073.05 137
4073.20 139
4073.34 142
4073.49 146
4073.63 152
4073.78 158
4073.93 165
4074.07 171
4074.22 176
4074.37 180
4074.51 182
4074.66 183
4074.81 182
4074.95 180
4075.10 178
4075.24 176
4075.39 174
4075.54 172
4075.68 169
4075.83 166
4075.98 163
4076.12 158
4076.27 153
4076.42 146
4076.56 139
4076.71 132
4076.86 125
4077.00 119
4077.15 112
4077.29 106
4077.44 100
4077.59 95
4077.73 90
4077.88 87
4078.03 85
4078.17 85
4078.32 86
4078.47 87
4078.61 88
4078.76 88
4078.91 87
4079.05 84
4079.20 81
4079.35 78
4079.49 74
4079.64 72
4079.79 70
4079.93 68
4080.08 66
4080.22 65
4080.37 64
4080.52 63
4080.66 63
4080.81 64
4080.96 64
4081.10 64
4081.25 63
4081.40 60
4081.54 54
4081.69 48
4081.84 40
4081.98 34
4082.13 29
4082.28 26
4082.42 26
4082.57 27
4082.72 29
4082.86 31
4083.01 34
4083.16 36
4083.30 37
4083.45 38
4083.59 39
4083.74 39
4083.89 39
4084.03 39
4084.18 38
4084.33 36
4084.47 33
4084.62 29
4084.77 25
4084.91 21
4085.06 18
4085.21 15
4085.35 15
4085.50 17
4085.65 21
4085.79 26
4085.94 33
4086.09 39
4086.23 44
4086.38 48
4086.53 48
4086.67 47
4086.82 44
4086.97 40
4087.11 35
4087.26 32
4087.41 29
4087.55 28
4087.70 27
4087.85 27
4087.99 27
4088.14 27
4088.29 27
4088.43 26
4088.58 24
4088.73 22
4088.87 19
4089.02 17
4089.17 14
4089.31 13
4089.46 13
4089.61 15
4089.75 17
4089.90 20
4090.05 22
4090.19 24
4090.34 24
4090.49 24
4090.63 24
4090.78 25
4090.93 26
4091.07 28
4091.22 30
4091.37 32
4091.51 33
4091.66 32
4091.81 30
4091.95 27
4092.10 23
4092.25 20
4092.39 17
4092.54 15
4092.69 15
4092.83 16
4092.98 18
4093.13 21
4093.27 24
4093.42 27
4093.57 29
4093.71 29
4093.86 28
4094.01 26
4094.15 23
4094.30 20
4094.45 18
4094.59 17
4094.74 17
4094.89 19
4095.04 22
4095.18 27
4095.33 32
4095.48 37
4095.62 41
4095.77 45
4095.92 48
4096.06 49
4096.21 49
4096.36 47
4096.50 45
4096.65 41
4096.80 38
4096.94 34
4097.09 31
4097.24 28
4097.38 26
4097.53 24
4097.68 21
4097.82 18
4097.97 16
4098.12 13
4098.26 12
4098.41 12
4098.56 14
4098.71 16
4098.85 19
4099.00 22
4099.15 24
4099.29 25
4099.44 26
4099.59 26
4099.73 26
4099.88 26
4100.03 27
4100.17 26
4100.32 26
4100.47 25
4100.61 24
4100.76 23
4100.91 23
4101.06 23
4101.20 23
4101.35 24
4101.50 26
4101.64 28
4101.79 30
4101.94 32
4102.08 35
4102.23 38
4102.38 40
4102.52 41
4102.67 42
4102.82 41
4102.96 39
4103.11 36
4103.26 32
4103.41 29
4103.55 26
4103.70 24
4103.85 22
4103.99 21
4104.14 20
4104.29 19
4104.43 19
4104.58 19
4104.73 20
4104.88 22
4105.02 24
4105.17 26
4105.32 27
4105.46 27
4105.61 27
4105.76 26
4105.90 25
4106.05 24
4106.20 24
4106.34 24
4106.49 24
4106.64 23
4106.79 23
4106.93 24
4107.08 25
4107.23 27
4107.37 30
4107.52 33
4107.67 37
4107.81 41
4107.96 44
4108.11 47
4108.26 49
4108.40 50
4108.55 50
4108.70 49
4108.84 48
4108.99 47
4109.14 48
4109.28 49
4109.43 52
4109.58 56
4109.73 61
4109.87 64
4110.02 66
4110.17 66
4110.31 65
4110.46 63
4110.61 60
4110.76 59
4110.90 59
4111.05 61
4111.20 65
4111.34 70
4111.49 75
4111.64 80
4111.78 85
4111.93 89
4112.08 92
4112.23 94
4112.37 94
4112.52 93
4112.67 91
4112.81 88
4112.96 85
4113.11 81
4113.26 78
4113.40 74
4113.55 71
4113.70 67
4113.84 63
4113.99 57
4114.14 51
4114.29 44
4114.43 36
4114.58 29
4114.73 22
4114.87 17
4115.02 13
4115.17 12
4115.32 11
4115.46 12
4115.61 14
4115.76 15
4115.90 17
4116.05 19
4116.20 21
4116.35 23
4116.49 25
4116.64 27
4116.79 30
4116.93 33
4117.08 36
4117.23 38
4117.38 39
4117.52 40
4117.67 39
4117.82 39
4117.96 38
4118.11 38
4118.26 38
4118.41 38
4118.55 37
4118.70 36
4118.85 35
4118.99 34
4119.14 32
4119.29 31
4119.44 30
4119.58 30
4119.73 30
4119.88 31
4120.02 31
4120.17 31
4120.32 32
4120.47 32
4120.61 33
4120.76 33
4120.91 34
4121.06 35
4121.20 35
4121.35 36
4121.50 36
4121.64 37
4121.79 38
4121.94 40
4122.09 42
4122.23 44
4122.38 46
4122.53 49
4122.68 50
4122.82 52
4122.97 52
4123.12 51
4123.26 48
4123.41 45
4123.56 41
4123.71 37
4123.85 32
4124.00 28
4124.15 25
4124.30 22
4124.44 20
4124.59 19
4124.74 19
4124.88 19
4125.03 19
4125.18 20
4125.33 21
4125.47 22
4125.62 24
4125.77 25
4125.92 26
4126.06 26
4126.21 26
4126.36 24
4126.51 23
4126.65 21
4126.80 21
4126.95 23
4127.09 27
4127.24 33
4127.39 40
4127.54 49
4127.68 57
4127.83 64
4127.98 69
4128.13 74
4128.27 77
4128.42 79
4128.57 81
4128.72 83
4128.86 85
4129.01 88
4129.16 89
4129.31 91
4129.45 91
4129.60 91
4129.75 89
4129.89 87
4130.04 83
4130.19 80
4130.34 76
4130.48 74
4130.63 73
4130.78 74
4130.93 76
4131.07 79
4131.22 82
4131.37 83
4131.52 82
4131.66 78
4131.81 72
4131.96 65
4132.11 56
4132.25 47
4132.40 38
4132.55 29
4132.70 23
4132.84 18
4132.99 14
4133.14 13
4133.29 12
4133.43 13
4133.58 14
4133.73 16
4133.88 17
4134.02 17
4134.17 17
4134.32 17
4134.47 17
4134.61 17
4134.76 16
4134.91 16
4135.06 17
4135.20 17
4135.35 17
4135.50 17
4135.65 16
4135.79 15
4135.94 14
4136.09 14
4136.24 14
4136.38 14
4136.53 16
4136.68 19
4136.83 21
4136.97 24
4137.12 25
4137.27 26
4137.42 25
4137.56 23
4137.71 21
4137.86 19
4138.01 19
4138.15 20
4138.30 23
4138.45 27
4138.60 33
4138.74 39
4138.89 46
4139.04 51
4139.19 56
4139.33 58
4139.48 59
4139.63 59
4139.78 57
4139.92 55
4140.07 53
4140.22 51
4140.37 48
4140.51 46
4140.66 43
4140.81 41
4140.96 39
4141.10 38
4141.25 37
4141.40 37
4141.55 38
4141.69 38
4141.84 38
4141.99 36
4142.14 33
4142.29 29
4142.43 25
4142.58 22
4142.73 20
4142.88 19
4143.02 20
4143.17 22
4143.32 24
4143.47 26
4143.61 27
4143.76 27
4143.91 25
4144.06 23
4144.20 21
4144.35 18
4144.50 15
4144.65 12
4144.80 8
4144.94 5
4145.09 2
4145.24 0
4145.39 0
4145.53 0
4145.68 0
4145.83 0
4145.98 0
4146.12 0
4146.27 2
4146.42 5
4146.57 6
4146.72 6
4146.86 5
4147.01 3
4147.16 1
4147.31 0
4147.45 0
4147.60 0
4147.75 2
4147.90 6
4148.04 11
4148.19 15
4148.34 20
4148.49 24
4148.64 26
4148.78 28
4148.93 30
4149.08 31
4149.23 32
4149.37 33
4149.52 33
4149.67 32
4149.82 30
4149.97 29
4150.11 27
4150.26 27
4150.41 27
4150.56 29
4150.70 31
4150.85 34
4151.00 38
4151.15 41
4151.30 43
4151.44 44
4151.59 44
4151.74 43
4151.89 41
4152.03 38
4152.18 34
4152.33 30
4152.48 25
4152.63 20
4152.77 16
4152.92 12
4153.07 8
4153.22 6
4153.36 4
4153.51 3
4153.66 4
4153.81 5
4153.96 9
4154.10 13
4154.25 20
4154.40 27
4154.55 34
4154.69 40
4154.84 44
4154.99 46
4155.14 45
4155.29 44
4155.43 43
4155.58 44
4155.73 46
4155.88 51
4156.03 56
4156.17 62
4156.32 67
4156.47 72
4156.62 75
4156.76 78
4156.91 81
4157.06 83
4157.21 85
4157.36 86
4157.50 86
4157.65 85
4157.80 83
4157.95 80
4158.10 76
4158.24 72
4158.39 67
4158.54 62
4158.69 56
4158.84 49
4158.98 42
4159.13 35
4159.28 29
4159.43 25
4159.57 24
4159.72 25
4159.87 28
4160.02 31
4160.17 35
4160.31 38
4160.46 39
4160.61 40
4160.76 39
4160.91 38
4161.05 36
4161.20 35
4161.35 34
4161.50 34
4161.65 33
4161.79 33
4161.94 32
4162.09 30
4162.24 28
4162.39 27
4162.53 27
4162.68 29
4162.83 33
4162.98 38
4163.13 45
4163.27 52
4163.42 58
4163.57 62
4163.72 65
4163.87 64
4164.01 61
4164.16 56
4164.31 49
4164.46 42
4164.61 35
4164.75 30
4164.90 26
4165.05 24
4165.20 22
4165.35 21
4165.49 20
4165.64 19
4165.79 18
4165.94 18
4166.09 18
4166.23 19
4166.38 20
4166.53 21
4166.68 23
4166.83 23
4166.97 24
4167.12 24
4167.27 24
4167.42 24
4167.57 24
4167.71 23
4167.86 22
4168.01 20
4168.16 18
4168.31 16
4168.46 14
4168.60 12
4168.75 11
4168.90 10
4169.05 10
4169.20 10
4169.34 9
4169.49 9
4169.64 8
4169.79 7
4169.94 7
4170.08 8
4170.23 9
4170.38 12
4170.53 15
4170.68 19
4170.82 24
4170.97 28
4171.12 33
4171.27 36
4171.42 39
4171.57 41
4171.71 42
4171.86 43
4172.01 42
4172.16 41
4172.31 40
4172.45 40
4172.60 41
4172.75 44
4172.90 46
4173.05 50
4173.20 52
4173.34 54
4173.49 54
4173.64 52
4173.79 49
4173.94 44
4174.08 39
4174.23 34
4174.38 29
4174.53 24
4174.68 20
4174.83 16
4174.97 12
4175.12 10
4175.27 9
4175.42 8
4175.57 9
4175.71 10
4175.86 12
4176.01 15
4176.16 18
4176.31 22
4176.46 27
4176.60 31
4176.75 36
4176.90 41
4177.05 47
4177.20 52
4177.35 58
4177.49 63
4177.64 68
4177.79 73
4177.94 76
4178.09 78
4178.23 79
4178.38 78
4178.53 77
4178.68 76
4178.83 75
4178.98 74
4179.12 74
4179.27 75
4179.42 76
4179.57 76
4179.72 77
4179.87 76
4180.01 74
4180.16 71
4180.31 67
4180.46 61
4180.61 56
4180.76 50
4180.90 44
4181.05 40
4181.20 37
4181.35 35
4181.50 35
4181.65 37
4181.79 41
4181.94 45
4182.09 50
4182.24 55
4182.39 60
4182.54 64
4182.68 66
4182.83 66
4182.98 64
4183.13 62
4183.28 59
4183.43 57
4183.57 57
4183.72 59
4183.87 62
4184.02 66
4184.17 69
4184.32 72
4184.46 74
4184.61 74
4184.76 73
4184.91 73
4185.06 72
4185.21 73
4185.35 73
4185.50 73
4185.65 72
4185.80 70
4185.95 65
4186.10 59
4186.24 51
4186.39 44
4186.54 38
4186.69 34
4186.84 33
4186.99 36
4187.13 41
4187.28 48
4187.43 55
4187.58 63
4187.73 69
4187.88 74
4188.03 77
4188.17 78
4188.32 79
4188.47 78
4188.62 78
4188.77 76
4188.92 74
4189.06 72
4189.21 68
4189.36 64
4189.51 60
4189.66 56
4189.81 53
4189.96 51
4190.10 52
4190.25 55
4190.40 60
4190.55 68
4190.70 77
4190.85 86
4190.99 93
4191.14 99
4191.29 102
4191.44 102
4191.59 99
4191.74 95
4191.89 89
4192.03 83
4192.18 77
4192.33 71
4192.48 65
4192.63 60
4192.78 56
4192.93 52
4193.07 48
4193.22 44
4193.37 40
4193.52 36
4193.67 32
4193.82 29
4193.96 26
4194.11 26
4194.26 28
4194.41 32
4194.56 39
4194.71 47
4194.86 55
4195.00 64
4195.15 71
4195.30 79
4195.45 85
4195.60 91
4195.75 97
4195.90 101
4196.04 105
4196.19 108
4196.34 110
4196.49 111
4196.64 112
4196.79 113
4196.94 115
4197.08 117
4197.23 119
4197.38 121
4197.53 123
4197.68 125
4197.83 126
4197.98 129
4198.13 133
4198.27 138
4198.42 143
4198.57 148
4198.72 151
4198.87 153
4199.02 153
4199.17 152
4199.31 150
4199.46 148
4199.61 147
4199.76 148
4199.91 151
4200.06 154
4200.21 158
4200.35 162
4200.50 164
4200.65 165
4200.80 165
4200.95 163
4201.10 162
4201.25 161
4201.40 164
4201.54 171
4201.69 183
4201.84 203
4201.99 231
4202.14 268
4202.29 312
4202.44 364
4202.58 422
4202.73 485
4202.88 550
4203.03 616
4203.18 681
4203.33 745
4203.48 807
4203.63 867
4203.77 926
4203.92 985
4204.07 1045
4204.22 1104
4204.37 1163
4204.52 1221
4204.67 1275
4204.82 1325
4204.96 1371
4205.11 1412
4205.26 1449
4205.41 1482
4205.56 1511
4205.71 1534
4205.86 1551
4206.01 1559
4206.15 1560
4206.30 1552
4206.45 1538
4206.60 1519
4206.75 1498
4206.90 1478
4207.05 1460
4207.20 1444
4207.34 1429
4207.49 1414
4207.64 1397
4207.79 1375
4207.94 1347
4208.09 1313
4208.24 1271
4208.39 1223
4208.53 1170
4208.68 1114
4208.83 1055
4208.98 998
4209.13 942
4209.28 889
4209.43 840
4209.58 793
4209.72 749
4209.87 707
4210.02 666
4210.17 626
4210.32 587
4210.47 549
4210.62 515
4210.77 483
4210.92 453
4211.06 427
4211.21 403
4211.36 381
4211.51 361
4211.66 342
4211.81 325
4211.96 308
4212.11 294
4212.26 281
4212.40 271
4212.55 262
4212.70 254
4212.85 247
4213.00 241
4213.15 235
4213.30 229
4213.45 224
4213.59 219
4213.74 215
4213.89 212
4214.04 209
4214.19 207
4214.34 205
4214.49 203
4214.64 199
4214.79 195
4214.94 189
4215.08 183
4215.23 177
4215.38 172
4215.53 167
4215.68 163
4215.83 160
4215.98 157
4216.13 153
4216.28 148
4216.42 141
4216.57 132
4216.72 122
4216.87 111
4217.02 100
4217.17 90
4217.32 81
4217.47 75
4217.62 70
4217.76 67
4217.91 65
4218.06 64
4218.21 63
4218.36 62
4218.51 60
4218.66 60
4218.81 60
4218.96 61
4219.11 63
4219.25 66
4219.40 72
4219.55 78
4219.70 86
4219.85 95
4220.00 105
4220.15 115
4220.30 125
4220.45 133
4220.60 140
4220.74 145
4220.89 147
4221.04 146
4221.19 144
4221.34 140
4221.49 134
4221.64 129
4221.79 124
4221.94 120
4222.09 117
4222.23 115
4222.38 114
4222.53 112
4222.68 111
4222.83 108
4222.98 105
4223.13 100
4223.28 95
4223.43 90
4223.58 87
4223.73 85
4223.87 86
4224.02 89
4224.17 95
4224.32 101
4224.47 109
4224.62 115
4224.77 121
4224.92 124
4225.07 125
4225.22 125
4225.37 123
4225.51 120
4225.66 117
4225.81 115
4225.96 113
4226.11 113
4226.26 115
4226.41 118
4226.56 123
4226.71 128
4226.86 133
4227.01 138
4227.15 140
4227.30 140
4227.45 138
4227.60 133
4227.75 126
4227.90 118
4228.05 111
4228.20 104
4228.35 99
4228.50 97
4228.65 97
4228.80 99
4228.94 102
4229.09 105
4229.24 108
4229.39 109
4229.54 108
4229.69 106
4229.84 101
4229.99 95
4230.14 89
4230.29 83
4230.44 79
4230.59 76
4230.73 74
4230.88 73
4231.03 72
4231.18 72
4231.33 72
4231.48 70
4231.63 69
4231.78 66
4231.93 63
4232.08 60
4232.23 56
4232.38 52
4232.52 50
4232.67 48
4232.82 48
4232.97 51
4233.12 55
4233.27 60
4233.42 66
4233.57 72
4233.72 76
4233.87 79
4234.02 80
4234.17 81
4234.32 80
4234.46 80
4234.61 81
4234.76 82
4234.91 84
4235.06 85
4235.21 87
4235.36 88
4235.51 88
4235.66 88
4235.81 87
4235.96 84
4236.11 80
4236.26 75
4236.41 68
4236.55 62
4236.70 56
4236.85 50
4237.00 47
4237.15 46
4237.30 46
4237.45 48
4237.60 51
4237.75 53
4237.90 55
4238.05 56
4238.20 57
4238.35 58
4238.50 60
4238.64 61
4238.79 62
4238.94 62
4239.09 62
4239.24 61
4239.39 59
4239.54 57
4239.69 55
4239.84 54
4239.99 55
4240.14 58
4240.29 63
4240.44 70
4240.59 79
4240.74 88
4240.89 95
4241.03 101
4241.18 104
4241.33 103
4241.48 100
4241.63 95
4241.78 89
4241.93 83
4242.08 77
4242.23 73
4242.38 71
4242.53 70
4242.68 70
4242.83 71
4242.98 73
4243.13 75
4243.28 76
4243.42 76
4243.57 74
4243.72 71
4243.87 66
4244.02 60
4244.17 53
4244.32 46
4244.47 39
4244.62 33
4244.77 29
4244.92 25
4245.07 21
4245.22 18
4245.37 16
4245.52 15
4245.67 14
4245.82 14
4245.97 15
4246.11 17
4246.26 20
4246.41 23
4246.56 26
4246.71 28
4246.86 30
4247.01 31
4247.16 32
4247.31 33
4247.46 35
4247.61 36
4247.76 38
4247.91 40
4248.06 42
4248.21 43
4248.36 44
4248.51 44
4248.66 44
4248.81 44
4248.95 43
4249.10 43
4249.25 43
4249.40 43
4249.55 43
4249.70 43
4249.85 43
4250.00 44
4250.15 45
4250.30 47
4250.45 49
4250.60 52
4250.75 55
4250.90 58
4251.05 61
4251.20 63
4251.35 63
4251.50 62
4251.65 59
4251.80 55
4251.95 51
4252.10 47
4252.24 43
4252.39 41
4252.54 39
4252.69 38
4252.84 38
4252.99 39
4253.14 40
4253.29 43
4253.44 46
4253.59 49
4253.74 53
4253.89 56
4254.04 59
4254.19 60
4254.34 60
4254.49 59
4254.64 57
4254.79 55
4254.94 52
4255.09 49
4255.24 47
4255.39 45
4255.54 44
4255.69 44
4255.84 44
4255.98 44
4256.13 43
4256.28 40
4256.43 36
4256.58 31
4256.73 26
4256.88 21
4257.03 17
4257.18 15
4257.33 15
4257.48 17
4257.63 20
4257.78 23
4257.93 27
4258.08 32
4258.23 36
4258.38 40
4258.53 44
4258.68 47
4258.83 49
4258.98 50
4259.13 51
4259.28 51
4259.43 51
4259.58 50
4259.73 49
4259.88 48
4260.03 47
4260.18 45
4260.33 42
4260.48 39
4260.62 36
4260.77 33
4260.92 32
4261.07 32
4261.22 33
4261.37 35
4261.52 37
4261.67 39
4261.82 41
4261.97 42
4262.12 43
4262.27 43
4262.42 44
4262.57 45
4262.72 47
4262.87 49
4263.02 51
4263.17 52
4263.32 52
4263.47 50
4263.62 47
4263.77 44
4263.92 41
4264.07 40
4264.22 40
4264.37 41
4264.52 42
4264.67 43
4264.82 43
4264.97 40
4265.12 36
4265.27 30
4265.42 25
4265.57 20
4265.72 16
4265.87 14
4266.02 14
4266.17 13
4266.32 12
4266.47 10
4266.62 7
4266.77 1
4266.92 0
4267.06 0
4267.21 0
4267.36 0
4267.51 0
4267.66 0
4267.81 0
4267.96 3
4268.11 9
4268.26 14
4268.41 17
4268.56 19
4268.71 21
4268.86 22
4269.01 24
4269.16 28
4269.31 31
4269.46 36
4269.61 40
4269.76 43
4269.91 45
4270.06 46
4270.21 47
4270.36 47
4270.51 47
4270.66 47
4270.81 47
4270.96 47
4271.11 47
4271.26 46
4271.41 44
4271.56 41
4271.71 37
4271.86 32
4272.01 28
4272.16 25
4272.31 24
4272.46 24
4272.61 25
4272.76 29
4272.91 34
4273.06 39
4273.21 45
4273.36 49
4273.51 52
4273.66 54
4273.81 54
4273.96 52
4274.11 48
4274.26 45
4274.41 41
4274.56 37
4274.71 36
4274.86 36
4275.01 38
4275.16 41
4275.31 45
4275.46 49
4275.61 53
4275.76 56
4275.91 58
4276.06 61
4276.21 63
4276.36 66
4276.51 69
4276.66 71
4276.81 73
4276.96 72
4277.11 71
4277.26 68
4277.41 65
4277.56 63
4277.71 62
4277.86 63
4278.01 65
4278.16 68
4278.31 71
4278.46 74
4278.61 76
4278.76 77
4278.91 77
4279.06 76
4279.21 75
4279.36 75
4279.51 75
4279.66 77
4279.81 79
4279.96 81
4280.11 83
4280.26 84
4280.41 84
4280.56 82
4280.71 78
4280.86 72
4281.01 66
4281.16 59
4281.31 52
4281.46 46
4281.61 42
4281.76 38
4281.91 36
4282.06 36
4282.21 36
4282.36 37
4282.51 39
4282.66 40
4282.81 42
4282.96 44
4283.11 46
4283.26 49
4283.41 52
4283.56 55
4283.71 59
4283.86 64
4284.01 68
4284.16 70
4284.31 71
4284.46 70
4284.61 67
4284.76 63
4284.91 58
4285.06 53
4285.21 49
4285.36 45
4285.51 43
4285.66 42
4285.81 43
4285.96 44
4286.11 45
4286.26 47
4286.41 48
4286.57 48
4286.72 48
4286.87 47
4287.02 47
4287.17 47
4287.32 48
4287.47 51
4287.62 54
4287.77 57
4287.92 59
4288.07 61
4288.22 61
4288.37 61
4288.52 60
4288.67 59
4288.82 59
4288.97 59
4289.12 59
4289.27 60
4289.42 61
4289.57 62
4289.72 63
4289.87 64
4290.02 65
4290.17 65
4290.32 65
4290.47 65
4290.62 65
4290.77 67
4290.92 71
4291.07 77
4291.22 85
4291.37 94
4291.52 105
4291.67 114
4291.82 123
4291.97 130
4292.12 135
4292.27 140
4292.42 145
4292.57 152
4292.72 161
4292.87 172
4293.02 184
4293.18 196
4293.33 207
4293.48 217
4293.63 224
4293.78 228
4293.93 230
4294.08 229
4294.23 226
4294.38 221
4294.53 214
4294.68 206
4294.83 198
4294.98 190
4295.13 185
4295.28 182
4295.43 182
4295.58 184
4295.73 186
4295.88 188
4296.03 189
4296.18 189
4296.33 186
4296.48 183
4296.63 177
4296.78 170
4296.93 161
4297.08 152
4297.23 142
4297.38 132
4297.53 124
4297.68 118
4297.84 114
4297.99 111
4298.14 108
4298.29 106
4298.44 105
4298.59 103
4298.74 102
4298.89 103
4299.04 105
4299.19 109
4299.34 114
4299.49 119
4299.64 124
4299.79 126
4299.94 127
4300.09 126
4300.24 123
4300.39 119
4300.54 116
4300.69 112
4300.84 108
4300.99 104
4301.14 101
4301.29 98
4301.44 95
4301.60 93
4301.75 92
4301.90 92
4302.05 93
4302.20 95
4302.35 97
4302.50 100
4302.65 103
4302.80 105
4302.95 107
4303.10 108
4303.25 107
4303.40 104
4303.55 100
4303.70 96
4303.85 92
4304.00 88
4304.15 86
4304.30 85
4304.45 86
4304.60 87
4304.76 90
4304.91 92
4305.06 94
4305.21 96
4305.36 98
4305.51 100
4305.66 103
4305.81 108
4305.96 114
4306.11 122
4306.26 131
4306.41 141
4306.56 151
4306.71 162
4306.86 172
4307.01 182
4307.16 191
4307.31 201
4307.46 211
4307.61 221
4307.77 232
4307.92 242
4308.07 253
4308.22 265
4308.37 277
4308.52 289
4308.67 300
4308.82 311
4308.97 319
4309.12 325
4309.27 328
4309.42 329
4309.57 328
4309.72 325
4309.87 322
4310.02 317
4310.17 311
4310.32 302
4310.48 292
4310.63 281
4310.78 269
4310.93 256
4311.08 244
4311.23 233
4311.38 223
4311.53 214
4311.68 205
4311.83 195
4311.98 184
4312.13 173
4312.28 161
4312.43 148
4312.58 136
4312.73 124
4312.89 112
4313.04 102
4313.19 94
4313.34 87
4313.49 82
4313.64 78
4313.79 75
4313.94 73
4314.09 72
4314.24 71
4314.39 70
4314.54 68
4314.69 67
4314.84 66
4314.99 66
4315.15 67
4315.30 69
4315.45 71
4315.60 74
4315.75 77
4315.90 80
4316.05 82
4316.20 84
4316.35 87
4316.50 90
4316.65 94
4316.80 99
4316.95 103
4317.10 106
4317.25 107
4317.41 106
4317.56 103
4317.71 99
4317.86 94
4318.01 90
4318.16 86
4318.31 84
4318.46 83
4318.61 82
4318.76 81
4318.91 79
4319.06 76
4319.21 73
4319.36 71
4319.52 70
4319.67 71
4319.82 73
4319.97 77
4320.12 82
4320.27 88
4320.42 93
4320.57 97
4320.72 101
4320.87 103
4321.02 103
4321.17 103
4321.32 101
4321.48 99
4321.63 95
4321.78 91
4321.93 85
4322.08 78
4322.23 71
4322.38 62
4322.53 53
4322.68 44
4322.83 36
4322.98 30
4323.13 25
4323.29 22
4323.44 21
4323.59 21
4323.74 22
4323.89 24
4324.04 26
4324.19 30
4324.34 34
4324.49 39
4324.64 44
4324.79 49
4324.94 52
4325.10 53
4325.25 52
4325.40 49
4325.55 45
4325.70 40
4325.85 36
4326.00 33
4326.15 32
4326.30 33
4326.45 35
4326.60 38
4326.75 41
4326.91 43
4327.06 45
4327.21 46
4327.36 47
4327.51 48
4327.66 49
4327.81 50
4327.96 50
4328.11 49
4328.26 48
4328.41 47
4328.57 45
4328.72 44
4328.87 44
4329.02 46
4329.17 50
4329.32 54
4329.47 60
4329.62 65
4329.77 69
4329.92 71
4330.07 71
4330.23 68
4330.38 62
4330.53 55
4330.68 47
4330.83 39
4330.98 31
4331.13 24
4331.28 19
4331.43 16
4331.58 14
4331.73 14
4331.89 17
4332.04 21
4332.19 26
4332.34 32
4332.49 38
4332.64 43
4332.79 47
4332.94 49
4333.09 49
4333.24 47
4333.40 45
4333.55 42
4333.70 39
4333.85 36
4334.00 35
4334.15 34
4334.30 35
4334.45 36
4334.60 38
4334.75 39
4334.91 40
4335.06 40
4335.21 39
4335.36 36
4335.51 33
4335.66 29
4335.81 24
4335.96 20
4336.11 16
4336.27 14
4336.42 13
4336.57 13
4336.72 14
4336.87 16
4337.02 16
4337.17 17
4337.32 16
4337.47 16
4337.62 15
4337.78 13
4337.93 11
4338.08 8
4338.23 5
4338.38 1
4338.53 0
4338.68 0
4338.83 0
4338.98 0
4339.14 0
4339.29 0
4339.44 0
4339.59 2
4339.74 5
4339.89 7
4340.04 8
4340.19 8
4340.34 8
4340.50 6
4340.65 5
4340.80 4
4340.95 4
4341.10 5
4341.25 7
4341.40 11
4341.55 15
4341.70 19
4341.86 23
4342.01 25
4342.16 25
4342.31 25
4342.46 23
4342.61 20
4342.76 18
4342.91 16
4343.06 15
4343.22 16
4343.37 16
4343.52 18
4343.67 19
4343.82 19
4343.97 19
4344.12 19
4344.27 18
4344.43 17
4344.58 15
4344.73 14
4344.88 13
4345.03 12
4345.18 12
4345.33 12
4345.48 13
4345.63 15
4345.79 17
4345.94 21
4346.09 25
4346.24 30
4346.39 35
4346.54 39
4346.69 42
4346.84 45
4347.00 45
4347.15 44
4347.30 41
4347.45 38
4347.60 34
4347.75 29
4347.90 24
4348.05 19
4348.21 13
4348.36 8
4348.51 2
4348.66 0
4348.81 0
4348.96 0
4349.11 0
4349.26 0
4349.42 0
4349.57 0
4349.72 0
4349.87 3
4350.02 10
4350.17 17
4350.32 24
4350.47 29
4350.63 33
4350.78 35
4350.93 35
4351.08 34
4351.23 32
4351.38 30
4351.53 30
4351.68 30
4351.84 33
4351.99 36
4352.14 40
4352.29 42
4352.44 42
4352.59 41
4352.74 38
4352.90 33
4353.05 30
4353.20 27
4353.35 25
4353.50 25
4353.65 26
4353.80 26
4353.95 25
4354.11 23
4354.26 21
4354.41 18
4354.56 17
4354.71 16
4354.86 18
4355.01 20
4355.17 24
4355.32 27
4355.47 30
4355.62 32
4355.77 33
4355.92 34
4356.07 34
4356.23 36
4356.38 37
4356.53 39
4356.68 41
4356.83 42
4356.98 43
4357.13 43
4357.29 42
4357.44 41
4357.59 39
4357.74 37
4357.89 35
4358.04 32
4358.19 30
4358.35 27
4358.50 25
4358.65 24
4358.80 22
4358.95 22
4359.10 22
4359.25 24
4359.41 25
4359.56 27
4359.71 29
4359.86 31
4360.01 33
4360.16 34
4360.31 35
4360.47 36
4360.62 36
4360.77 35
4360.92 33
4361.07 31
4361.22 29
4361.37 26
4361.53 24
4361.68 23
4361.83 22
4361.98 23
4362.13 25
4362.28 28
4362.43 32
4362.59 36
4362.74 40
4362.89 44
4363.04 47
4363.19 49
4363.34 50
4363.50 50
4363.65 49
4363.80 47
4363.95 45
4364.10 43
4364.25 40
4364.40 37
4364.56 33
4364.71 29
4364.86 25
4365.01 22
4365.16 20
4365.31 19
4365.46 18
4365.62 18
4365.77 19
4365.92 19
4366.07 20
4366.22 20
4366.37 19
4366.53 18
4366.68 15
4366.83 13
4366.98 12
4367.13 12
4367.28 14
4367.44 19
4367.59 25
4367.74 31
4367.89 38
4368.04 44
4368.19 48
4368.34 49
4368.50 49
4368.65 48
4368.80 45
4368.95 43
4369.10 40
4369.25 38
4369.41 37
4369.56 35
4369.71 35
4369.86 34
4370.01 33
4370.16 33
4370.32 33
4370.47 34
4370.62 35
4370.77 36
4370.92 36
4371.07 38
4371.23 39
4371.38 41
4371.53 43
4371.68 46
4371.83 48
4371.98 49
4372.14 50
4372.29 49
4372.44 48
4372.59 45
4372.74 42
4372.89 38
4373.05 34
4373.20 30
4373.35 26
4373.50 22
4373.65 19
4373.80 16
4373.96 13
4374.11 12
4374.26 12
4374.41 13
4374.56 14
4374.71 16
4374.87 18
4375.02 19
4375.17 21
4375.32 22
4375.47 23
4375.62 24
4375.78 26
4375.93 28
4376.08 30
4376.23 32
4376.38 34
4376.54 35
4376.69 36
4376.84 36
4376.99 36
4377.14 36
4377.29 35
4377.45 34
4377.60 34
4377.75 34
4377.90 34
4378.05 35
4378.20 36
4378.36 37
4378.51 37
4378.66 36
4378.81 34
4378.96 32
4379.12 30
4379.27 28
4379.42 26
4379.57 24
4379.72 23
4379.87 23
4380.03 23
4380.18 24
4380.33 26
4380.48 28
4380.63 30
4380.78 32
4380.94 34
4381.09 36
4381.24 37
4381.39 37
4381.54 37
4381.70 36
4381.85 35
4382.00 33
4382.15 30
4382.30 28
4382.45 26
4382.61 26
4382.76 27
4382.91 29
4383.06 31
4383.21 35
4383.37 38
4383.52 40
4383.67 43
4383.82 46
4383.97 50
4384.13 54
4384.28 59
4384.43 65
4384.58 70
4384.73 74
4384.88 77
4385.04 77
4385.19 75
4385.34 72
4385.49 68
4385.64 65
4385.80 62
4385.95 59
4386.10 57
4386.25 56
4386.40 54
4386.56 51
4386.71 48
4386.86 45
4387.01 41
4387.16 39
4387.32 36
4387.47 35
4387.62 34
4387.77 33
4387.92 32
4388.08 30
4388.23 28
4388.38 25
4388.53 22
4388.68 19
4388.83 17
4388.99 15
4389.14 15
4389.29 16
4389.44 18
4389.59 21
4389.75 24
4389.90 27
4390.05 30
4390.20 31
4390.35 32
4390.51 33
4390.66 33
4390.81 32
4390.96 31
4391.11 30
4391.27 29
4391.42 29
4391.57 29
4391.72 30
4391.87 32
4392.03 35
4392.18 38
4392.33 41
4392.48 43
4392.63 44
4392.79 44
4392.94 44
4393.09 43
4393.24 43
4393.39 43
4393.55 44
4393.70 45
4393.85 48
4394.00 50
4394.15 53
4394.31 55
4394.46 55
4394.61 55
4394.76 52
4394.92 47
4395.07 41
4395.22 35
4395.37 29
4395.52 23
4395.68 20
4395.83 20
4395.98 22
4396.13 26
4396.28 31
4396.44 37
4396.59 43
4396.74 49
4396.89 53
4397.04 57
4397.20 61
4397.35 65
4397.50 69
4397.65 73
4397.80 76
4397.96 78
4398.11 79
4398.26 77
4398.41 75
4398.57 71
4398.72 68
4398.87 64
4399.02 61
4399.17 58
4399.33 55
4399.48 52
4399.63 48
4399.78 44
4399.93 40
4400.09 36
4400.24 33
4400.39 30
4400.54 28
4400.70 25
4400.85 23
4401.00 19
4401.15 16
4401.30 13
4401.46 10
4401.61 8
4401.76 6
4401.91 6
4402.06 7
4402.22 9
4402.37 11
4402.52 12
4402.67 14
4402.83 15
4402.98 16
4403.13 16
4403.28 17
4403.43 18
4403.59 19
4403.74 20
4403.89 21
4404.04 22
4404.20 22
4404.35 22
4404.50 20
4404.65 18
4404.80 16
4404.96 14
4405.11 13
4405.26 14
4405.41 15
4405.57 17
4405.72 19
4405.87 22
4406.02 24
4406.17 25
4406.33 25
4406.48 24
4406.63 22
4406.78 20
4406.94 18
4407.09 17
4407.24 16
4407.39 17
4407.55 18
4407.70 19
4407.85 20
4408.00 21
4408.15 22
4408.31 23
4408.46 24
4408.61 26
4408.76 29
4408.92 33
4409.07 37
4409.22 39
4409.37 41
4409.52 41
4409.68 41
4409.83 39
4409.98 37
4410.13 36
4410.29 36
4410.44 36
4410.59 37
4410.74 38
4410.90 39
4411.05 41
4411.20 43
4411.35 46
4411.51 48
4411.66 52
4411.81 55
4411.96 58
4412.11 62
4412.27 65
4412.42 67
4412.57 70
4412.72 72
4412.88 74
4413.03 76
4413.18 78
4413.33 80
4413.49 82
4413.64 85
4413.79 89
4413.94 93
4414.10 97
4414.25 101
4414.40 104
4414.55 105
4414.71 104
4414.86 102
4415.01 98
4415.16 94
4415.31 89
4415.47 83
4415.62 78
4415.77 74
4415.92 70
4416.08 67
4416.23 64
4416.38 61
4416.53 58
4416.69 54
4416.84 51
4416.99 48
4417.14 46
4417.30 44
4417.45 44
4417.60 45
4417.75 48
4417.91 51
4418.06 53
4418.21 54
4418.36 53
4418.52 50
4418.67 44
4418.82 37
4418.97 29
4419.13 22
4419.28 17
4419.43 14
4419.58 14
4419.74 16
4419.89 20
4420.04 26
4420.19 33
4420.35 41
4420.50 49
4420.65 55
4420.80 60
4420.96 62
4421.11 60
4421.26 56
4421.41 49
4421.57 41
4421.72 33
4421.87 27
4422.02 22
4422.18 20
4422.33 20
4422.48 22
4422.63 26
4422.79 30
4422.94 35
4423.09 40
4423.24 44
4423.40 47
4423.55 49
4423.70 49
4423.85 48
4424.01 46
4424.16 42
4424.31 37
4424.46 32
4424.62 27
4424.77 23
4424.92 20
4425.07 18
4425.23 18
4425.38 18
4425.53 18
4425.68 19
4425.84 19
4425.99 20
4426.14 21
4426.30 23
4426.45 27
4426.60 33
4426.75 41
4426.91 49
4427.06 57
4427.21 63
4427.36 65
4427.52 63
4427.67 57
4427.82 49
4427.97 39
4428.13 29
4428.28 21
4428.43 16
4428.58 14
4428.74 14
4428.89 17
4429.04 21
4429.20 25
4429.35 29
4429.50 34
4429.65 40
4429.81 47
4429.96 56
4430.11 65
4430.26 73
4430.42 80
4430.57 85
4430.72 87
4430.87 88
4431.03 87
4431.18 85
4431.33 82
4431.49 79
4431.64 75
4431.79 70
4431.94 64
4432.10 57
4432.25 49
4432.40 42
4432.55 35
4432.71 30
4432.86 26
4433.01 23
4433.17 21
4433.32 18
4433.47 15
4433.62 13
4433.78 10
4433.93 9
4434.08 8
4434.23 8
4434.39 9
4434.54 11
4434.69 14
4434.85 18
4435.00 22
4435.15 26
4435.30 30
4435.46 32
4435.61 34
4435.76 34
4435.91 33
4436.07 31
4436.22 29
4436.37 27
4436.53 26
4436.68 24
4436.83 22
4436.98 20
4437.14 18
4437.29 17
4437.44 16
4437.60 16
4437.75 19
4437.90 22
4438.05 27
4438.21 32
4438.36 36
4438.51 38
4438.66 39
4438.82 38
4438.97 37
4439.12 34
4439.28 32
4439.43 29
4439.58 27
4439.73 24
4439.89 22
4440.04 19
4440.19 16
4440.35 13
4440.50 10
4440.65 8
4440.80 6
4440.96 5
4441.11 5
4441.26 7
4441.42 8
4441.57 10
4441.72 11
4441.87 12
4442.03 10
4442.18 8
4442.33 5
4442.49 2
4442.64 0
4442.79 0
4442.94 0
4443.10 1
4443.25 4
4443.40 7
4443.56 10
4443.71 12
4443.86 13
4444.01 14
4444.17 13
4444.32 12
4444.47 10
4444.63 8
4444.78 7
4444.93 6
4445.09 6
4445.24 6
4445.39 7
4445.54 6
4445.70 6
4445.85 4
4446.00 2
4446.16 0
4446.31 0
4446.46 0
4446.61 0
4446.77 0
4446.92 0
4447.07 0
4447.23 1
4447.38 8
4447.53 15
4447.69 22
4447.84 29
4447.99 34
4448.14 37
4448.30 37
4448.45 36
4448.60 32
4448.76 27
4448.91 22
4449.06 17
4449.22 12
4449.37 8
4449.52 5
4449.67 4
4449.83 3
4449.98 4
4450.13 5
4450.29 6
4450.44 7
4450.59 9
4450.75 10
4450.90 11
4451.05 11
4451.20 12
4451.36 13
4451.51 13
4451.66 13
4451.82 13
4451.97 13
4452.12 14
4452.28 15
4452.43 16
4452.58 17
4452.74 17
4452.89 18
4453.04 19
4453.19 19
4453.35 20
4453.50 22
4453.65 25
4453.81 30
4453.96 36
4454.11 42
4454.27 48
4454.42 53
4454.57 57
4454.72 60
4454.88 63
4455.03 64
4455.18 65
4455.34 66
4455.49 67
4455.64 67
4455.80 66
4455.95 65
4456.10 63
4456.26 62
4456.41 60
4456.56 60
4456.72 61
4456.87 61
4457.02 61
4457.17 60
4457.33 58
4457.48 54
4457.63 49
4457.79 44
4457.94 40
4458.09 38
4458.25 37
4458.40 38
4458.55 41
4458.71 44
4458.86 47
4459.01 49
4459.17 51
4459.32 52
4459.47 53
4459.63 54
4459.78 54
4459.93 55
4460.08 55
4460.24 54
4460.39 53
4460.54 51
4460.70 49
4460.85 46
4461.00 42
4461.16 37
4461.31 33
4461.46 28
4461.62 24
4461.77 21
4461.92 19
4462.08 18
4462.23 17
4462.38 16
4462.54 14
4462.69 12
4462.84 10
4463.00 7
4463.15 6
4463.30 6
4463.46 7
4463.61 9
4463.76 12
4463.92 14
4464.07 16
4464.22 16
4464.38 16
4464.53 15
4464.68 13
4464.83 12
4464.99 11
4465.14 10
4465.29 9
4465.45 8
4465.60 7
4465.75 7
4465.91 7
4466.06 7
4466.21 9
4466.37 11
4466.52 14
4466.67 18
4466.83 22
4466.98 25
4467.13 28
4467.29 30
4467.44 32
4467.59 32
4467.75 33
4467.90 33
4468.05 32
4468.21 31
4468.36 29
4468.51 26
4468.67 22
4468.82 19
4468.97 15
4469.13 12
4469.28 9
4469.43 6
4469.59 5
4469.74 5
4469.89 5
4470.05 7
4470.20 9
4470.35 12
4470.51 14
4470.66 16
4470.81 17
4470.97 16
4471.12 15
4471.27 13
4471.43 11
4471.58 10
4471.73 10
4471.89 11
4472.04 13
4472.19 16
4472.35 18
4472.50 21
4472.65 23
4472.81 25
4472.96 28
4473.12 30
4473.27 32
4473.42 34
4473.58 33
4473.73 32
4473.88 29
4474.04 25
4474.19 21
4474.34 17
4474.50 12
4474.65 9
4474.80 5
4474.96 2
4475.11 0
4475.26 0
4475.42 0
4475.57 0
4475.72 0
4475.88 0
4476.03 0
4476.18 0
4476.34 1
4476.49 4
4476.64 6
4476.80 9
4476.95 12
4477.10 14
4477.26 15
4477.41 15
4477.57 14
4477.72 12
4477.87 10
4478.03 7
4478.18 4
4478.33 1
4478.49 0
4478.64 0
4478.79 0
4478.95 0
4479.10 0
4479.25 0
4479.41 3
4479.56 6
4479.71 8
4479.87 10
4480.02 11
4480.17 12
4480.33 13
4480.48 14
4480.64 17
4480.79 21
4480.94 26
4481.10 33
4481.25 41
4481.40 48
4481.56 54
4481.71 59
4481.86 62
4482.02 63
4482.17 62
4482.32 60
4482.48 57
4482.63 54
4482.79 51
4482.94 50
4483.09 50
4483.25 52
4483.40 54
4483.55 56
4483.71 57
4483.86 57
4484.01 57
4484.17 55
4484.32 52
4484.47 49
4484.63 45
4484.78 42
4484.94 39
4485.09 36
4485.24 34
4485.40 34
4485.55 34
4485.70 35
4485.86 36
4486.01 37
4486.16 36
4486.32 34
4486.47 31
4486.63 28
4486.78 25
4486.93 24
4487.09 24
4487.24 26
4487.39 28
4487.55 29
4487.70 30
4487.85 29
4488.01 28
4488.16 27
4488.32 28
4488.47 31
4488.62 36
4488.78 43
4488.93 51
4489.08 60
4489.24 67
4489.39 72
4489.54 73
4489.70 72
4489.85 68
4490.01 63
4490.16 57
4490.31 52
4490.47 48
4490.62 45
4490.77 44
4490.93 42
4491.08 41
4491.24 41
4491.39 40
4491.54 40
4491.70 41
4491.85 44
4492.00 48
4492.16 53
4492.31 59
4492.47 65
4492.62 70
4492.77 74
4492.93 76
4493.08 77
4493.23 77
4493.39 77
4493.54 78
4493.70 78
4493.85 80
4494.00 81
4494.16 83
4494.31 84
4494.46 85
4494.62 85
4494.77 84
4494.93 82
4495.08 79
4495.23 74
4495.39 69
4495.54 64
4495.69 58
4495.85 53
4496.00 49
4496.16 47
4496.31 45
4496.46 44
4496.62 43
4496.77 44
4496.93 44
4497.08 45
4497.23 45
4497.39 46
4497.54 47
4497.69 49
4497.85 50
4498.00 52
4498.16 54
4498.31 56
4498.46 58
4498.62 60
4498.77 62
4498.92 63
4499.08 64
4499.23 63
4499.39 62
4499.54 61
4499.69 59
4499.85 57
4500.00 56
4500.16 57
4500.31 58
4500.46 60
4500.62 62
4500.77 64
4500.93 64
4501.08 62
4501.23 59
4501.39 55
4501.54 51
4501.69 48
4501.85 48
4502.00 49
4502.16 53
4502.31 58
4502.46 63
4502.62 68
4502.77 71
4502.93 73
4503.08 73
4503.23 73
4503.39 74
4503.54 76
4503.70 78
4503.85 82
4504.00 86
4504.16 89
4504.31 92
4504.47 92
4504.62 90
4504.77 86
4504.93 81
4505.08 75
4505.24 69
4505.39 64
4505.54 62
4505.70 63
4505.85 66
4506.00 72
4506.16 79
4506.31 85
4506.47 91
4506.62 93
4506.77 94
4506.93 92
4507.08 88
4507.24 83
4507.39 77
4507.54 72
4507.70 68
4507.85 64
4508.01 59
4508.16 55
4508.31 51
4508.47 48
4508.62 45
4508.78 43
4508.93 42
4509.08 43
4509.24 46
4509.39 51
4509.55 56
4509.70 61
4509.86 65
4510.01 67
4510.16 68
4510.32 68
4510.47 66
4510.63 62
4510.78 58
4510.93 53
4511.09 48
4511.24 45
4511.40 43
4511.55 43
4511.70 45
4511.86 49
4512.01 54
4512.17 61
4512.32 66
4512.47 71
4512.63 75
4512.78 76
4512.94 75
4513.09 71
4513.24 66
4513.40 59
4513.55 52
4513.71 44
4513.86 38
4514.02 34
4514.17 33
4514.32 34
4514.48 38
4514.63 43
4514.79 49
4514.94 54
4515.09 57
4515.25 59
4515.40 59
4515.56 58
4515.71 55
4515.86 52
4516.02 48
4516.17 45
4516.33 43
4516.48 41
4516.64 39
4516.79 37
4516.94 36
4517.10 35
4517.25 35
4517.41 34
4517.56 35
4517.71 37
4517.87 40
4518.02 43
4518.18 47
4518.33 51
4518.49 54
4518.64 55
4518.79 56
4518.95 55
4519.10 53
4519.26 51
4519.41 49
4519.56 48
4519.72 48
4519.87 49
4520.03 50
4520.18 51
4520.34 52
4520.49 53
4520.64 54
4520.80 55
4520.95 56
4521.11 57
4521.26 59
4521.42 61
4521.57 62
4521.72 63
4521.88 64
4522.03 64
4522.19 64
4522.34 64
4522.50 65
4522.65 65
4522.80 67
4522.96 69
4523.11 73
4523.27 77
4523.42 82
4523.57 85
4523.73 88
4523.88 89
4524.04 87
4524.19 84
4524.35 79
4524.50 75
4524.65 71
4524.81 68
4524.96 65
4525.12 64
4525.27 62
4525.43 61
4525.58 60
4525.73 59
4525.89 59
4526.04 60
4526.20 62
4526.35 65
4526.51 68
4526.66 70
4526.82 72
4526.97 73
4527.12 74
4527.28 74
4527.43 74
4527.59 73
4527.74 72
4527.90 70
4528.05 68
4528.20 65
4528.36 62
4528.51 60
4528.67 58
4528.82 57
4528.98 57
4529.13 58
4529.28 60
4529.44 61
4529.59 62
4529.75 62
4529.90 61
4530.06 60
4530.21 59
4530.37 58
4530.52 59
4530.67 59
4530.83 61
4530.98 63
4531.14 65
4531.29 67
4531.45 69
4531.60 71
4531.76 74
4531.91 78
4532.06 83
4532.22 87
4532.37 91
4532.53 93
4532.68 94
4532.84 93
4532.99 90
4533.14 87
4533.30 83
4533.45 80
4533.61 78
4533.76 76
4533.92 76
4534.07 77
4534.23 78
4534.38 79
4534.53 81
4534.69 82
4534.84 84
4535.00 86
4535.15 87
4535.31 89
4535.46 89
4535.62 89
4535.77 89
4535.93 88
4536.08 87
4536.23 85
4536.39 83
4536.54 81
4536.70 78
4536.85 74
4537.01 70
4537.16 66
4537.32 62
4537.47 57
4537.62 54
4537.78 50
4537.93 48
4538.09 47
4538.24 46
4538.40 47
4538.55 49
4538.71 53
4538.86 57
4539.02 61
4539.17 64
4539.32 67
4539.48 68
4539.63 68
4539.79 67
4539.94 65
4540.10 63
4540.25 60
4540.41 57
4540.56 53
4540.72 49
4540.87 44
4541.02 40
4541.18 36
4541.33 33
4541.49 31
4541.64 30
4541.80 30
4541.95 30
4542.11 33
4542.26 36
4542.42 40
4542.57 45
4542.72 50
4542.88 55
4543.03 58
4543.19 59
4543.34 58
4543.50 55
4543.65 51
4543.81 45
4543.96 40
4544.12 35
4544.27 32
4544.43 29
4544.58 28
4544.73 28
4544.89 29
4545.04 30
4545.20 31
4545.35 31
4545.51 30
4545.66 29
4545.82 27
4545.97 24
4546.13 22
4546.28 22
4546.44 24
4546.59 29
4546.75 37
4546.90 47
4547.05 57
4547.21 67
4547.36 75
4547.52 80
4547.67 83
4547.83 82
4547.98 80
4548.14 75
4548.29 70
4548.45 64
4548.60 58
4548.76 53
4548.91 49
4549.07 46
4549.22 44
4549.38 43
4549.53 44
4549.68 45
4549.84 46
4549.99 48
4550.15 49
4550.30 50
4550.46 51
4550.61 52
4550.77 52
4550.92 51
4551.08 50
4551.23 47
4551.39 42
4551.54 37
4551.70 32
4551.85 27
4552.01 23
4552.16 21
4552.32 20
4552.47 20
4552.62 19
4552.78 18
4552.93 16
4553.09 13
4553.24 10
4553.40 6
4553.55 3
4553.71 1
4553.86 0
4554.02 0
4554.17 0
4554.33 0
4554.48 0
4554.64 0
4554.79 1
4554.95 2
4555.10 3
4555.26 2
4555.41 1
4555.57 0
4555.72 0
4555.88 0
4556.03 1
4556.19 3
4556.34 7
4556.49 11
4556.65 15
4556.80 18
4556.96 21
4557.11 24
4557.27 27
4557.42 29
4557.58 31
4557.73 33
4557.89 34
4558.04 34
4558.20 34
4558.35 32
4558.51 30
4558.66 28
4558.82 25
4558.97 23
4559.13 21
4559.28 19
4559.44 17
4559.59 15
4559.75 13
4559.90 11
4560.06 8
4560.21 6
4560.37 4
4560.52 2
4560.68 1
4560.83 1
4560.99 1
4561.14 2
4561.30 3
4561.45 5
4561.61 6
4561.76 7
4561.92 8
4562.07 8
4562.23 8
4562.38 8
4562.54 8
4562.69 9
4562.85 9
4563.00 8
4563.16 8
4563.31 6
4563.46 4
4563.62 2
4563.77 1
4563.93 1
4564.08 2
4564.24 5
4564.39 8
4564.55 11
4564.70 12
4564.86 13
4565.01 12
4565.17 9
4565.32 7
4565.48 5
4565.63 4
4565.79 5
4565.94 7
4566.10 10
4566.25 14
4566.41 16
4566.56 17
4566.72 17
4566.87 16
4567.03 14
4567.18 13
4567.34 14
4567.49 17
4567.65 21
4567.80 28
4567.96 35
4568.11 43
4568.27 49
4568.42 55
4568.58 58
4568.73 60
4568.89 60
4569.04 60
4569.20 58
4569.36 56
4569.51 54
4569.67 52
4569.82 50
4569.98 48
4570.13 45
4570.29 43
4570.44 39
4570.60 36
4570.75 32
4570.91 28
4571.06 25
4571.22 22
4571.37 21
4571.53 19
4571.68 19
4571.84 19
4571.99 20
4572.15 20
4572.30 20
4572.46 20
4572.61 20
4572.77 20
4572.92 19
4573.08 19
4573.23 19
4573.39 19
4573.54 19
4573.70 18
4573.85 17
4574.01 17
4574.16 16
4574.32 17
4574.47 18
4574.63 19
4574.78 21
4574.94 23
4575.09 23
4575.25 23
4575.40 22
4575.56 20
4575.71 17
4575.87 14
4576.02 12
4576.18 9
4576.34 6
4576.49 4
4576.65 3
4576.80 3
4576.96 3
4577.11 5
4577.27 8
4577.42 12
4577.58 16
4577.73 20
4577.89 24
4578.04 27
4578.20 29
4578.35 31
4578.51 33
4578.66 34
4578.82 34
4578.97 35
4579.13 35
4579.28 36
4579.44 37
4579.59 40
4579.75 43
4579.90 47
4580.06 51
4580.22 53
4580.37 55
4580.53 56
4580.68 56
4580.84 57
4580.99 58
4581.15 59
4581.30 62
4581.46 64
4581.61 65
4581.77 64
4581.92 61
4582.08 55
4582.23 48
4582.39 40
4582.54 32
4582.70 24
4582.85 17
4583.01 12
4583.17 7
4583.32 3
4583.48 1
4583.63 0
4583.79 0
4583.94 0
4584.10 0
4584.25 0
4584.41 4
4584.56 9
4584.72 13
4584.87 16
4585.03 17
4585.18 16
4585.34 12
4585.49 8
4585.65 3
4585.81 0
4585.96 0
4586.12 0
4586.27 0
4586.43 0
4586.58 0
4586.74 0
4586.89 0
4587.05 0
4587.20 3
4587.36 8
4587.51 13
4587.67 18
4587.82 24
4587.98 29
4588.14 32
4588.29 34
4588.45 34
4588.60 31
4588.76 26
4588.91 20
4589.07 13
4589.22 6
4589.38 0
4589.53 0
4589.69 0
4589.84 0
4590.00 4
4590.16 13
4590.31 23
4590.47 33
4590.62 41
4590.78 47
4590.93 49
4591.09 48
4591.24 45
4591.40 40
4591.55 34
4591.71 29
4591.87 25
4592.02 22
4592.18 21
4592.33 20
4592.49 21
4592.64 22
4592.80 24
4592.95 27
4593.11 30
4593.26 33
4593.42 34
4593.58 34
4593.73 33
4593.89 29
4594.04 25
4594.20 22
4594.35 18
4594.51 16
4594.66 15
4594.82 15
4594.97 16
4595.13 17
4595.29 18
4595.44 18
4595.60 20
4595.75 21
4595.91 23
4596.06 25
4596.22 28
4596.37 31
4596.53 32
4596.69 33
4596.84 33
4597.00 32
4597.15 30
4597.31 26
4597.46 23
4597.62 19
4597.77 15
4597.93 11
4598.08 9
4598.24 9
4598.40 10
4598.55 12
4598.71 15
4598.86 19
4599.02 22
4599.17 23
4599.33 23
4599.48 20
4599.64 16
4599.80 11
4599.95 7
4600.11 4
4600.26 3
4600.42 5
4600.57 10
4600.73 17
4600.88 24
4601.04 31
4601.20 36
4601.35 39
4601.51 39
4601.66 36
4601.82 31
4601.97 26
4602.13 20
4602.29 16
4602.44 14
4602.60 13
4602.75 14
4602.91 15
4603.06 16
4603.22 15
4603.37 12
4603.53 8
4603.69 3
4603.84 0
4604.00 0
4604.15 0
4604.31 0
4604.46 0
4604.62 5
4604.78 11
4604.93 18
4605.09 23
4605.24 27
4605.40 29
4605.55 30
4605.71 29
4605.87 27
4606.02 25
4606.18 22
4606.33 20
4606.49 18
4606.64 16
4606.80 16
4606.95 15
4607.11 15
4607.27 15
4607.42 15
4607.58 15
4607.73 15
4607.89 15
4608.04 15
4608.20 14
4608.36 13
4608.51 12
4608.67 10
4608.82 10
4608.98 10
4609.13 10
4609.29 12
4609.45 14
4609.60 16
4609.76 19
4609.91 22
4610.07 25
4610.22 29
4610.38 32
4610.54 34
4610.69 36
4610.85 36
4611.00 35
4611.16 32
4611.32 29
4611.47 25
4611.63 21
4611.78 17
4611.94 14
4612.09 11
4612.25 9
4612.41 7
4612.56 6
4612.72 4
4612.87 3
4613.03 3
4613.18 3
4613.34 5
4613.50 7
4613.65 11
4613.81 15
4613.96 19
4614.12 23
4614.28 26
4614.43 28
4614.59 29
4614.74 30
4614.90 30
4615.05 30
4615.21 29
4615.37 28
4615.52 26
4615.68 24
4615.83 21
4615.99 18
4616.15 15
4616.30 13
4616.46 11
4616.61 10
4616.77 11
4616.92 12
4617.08 13
4617.24 14
4617.39 14
4617.55 14
4617.70 12
4617.86 10
4618.02 8
4618.17 6
4618.33 7
4618.48 9
4618.64 13
4618.79 19
4618.95 24
4619.11 29
4619.26 33
4619.42 34
4619.57 34
4619.73 32
4619.89 30
4620.04 28
4620.20 26
4620.35 25
4620.51 24
4620.67 23
4620.82 23
4620.98 24
4621.13 25
4621.29 27
4621.45 31
4621.60 35
4621.76 40
4621.91 44
4622.07 47
4622.23 49
4622.38 49
4622.54 47
4622.69 44
4622.85 41
4623.00 37
4623.16 34
4623.32 30
4623.47 27
4623.63 23
4623.78 19
4623.94 15
4624.10 11
4624.25 6
4624.41 0
4624.56 0
4624.72 0
4624.88 0
4625.03 0
4625.19 0
4625.34 0
4625.50 0
4625.66 1
4625.81 5
4625.97 9
4626.12 13
4626.28 16
4626.44 20
4626.59 24
4626.75 29
4626.90 35
4627.06 40
4627.22 45
4627.37 49
4627.53 51
4627.68 51
4627.84 49
4628.00 46
4628.15 41
4628.31 35
4628.47 29
4628.62 23
4628.78 18
4628.93 15
4629.09 13
4629.25 12
4629.40 13
4629.56 14
4629.71 15
4629.87 16
4630.03 18
4630.18 18
4630.34 18
4630.49 18
4630.65 18
4630.81 18
4630.96 17
4631.12 17
4631.27 16
4631.43 17
4631.59 18
4631.74 19
4631.90 22
4632.06 25
4632.21 28
4632.37 31
4632.52 33
4632.68 35
4632.84 37
4632.99 37
4633.15 37
4633.30 36
4633.46 34
4633.62 33
4633.77 33
4633.93 34
4634.08 35
4634.24 38
4634.40 42
4634.55 45
4634.71 49
4634.87 51
4635.02 51
4635.18 50
4635.33 48
4635.49 46
4635.65 44
4635.80 43
4635.96 44
4636.11 46
4636.27 49
4636.43 53
4636.58 56
4636.74 59
4636.90 62
4637.05 66
4637.21 69
4637.36 73
4637.52 76
4637.68 79
4637.83 80
4637.99 79
4638.15 77
4638.30 73
4638.46 68
4638.61 65
4638.77 62
4638.93 61
4639.08 62
4639.24 63
4639.40 66
4639.55 68
4639.71 70
4639.86 70
4640.02 69
4640.18 68
4640.33 66
4640.49 65
4640.65 64
4640.80 63
4640.96 62
4641.11 61
4641.27 59
4641.43 56
4641.58 52
4641.74 48
4641.90 44
4642.05 41
4642.21 38
4642.36 36
4642.52 35
4642.68 34
4642.83 33
4642.99 34
4643.15 35
4643.30 36
4643.46 37
4643.61 39
4643.77 41
4643.93 44
4644.08 46
4644.24 50
4644.40 53
4644.55 57
4644.71 61
4644.87 65
4645.02 69
4645.18 73
4645.33 78
4645.49 84
4645.65 90
4645.80 96
4645.96 102
4646.12 108
4646.27 114
4646.43 121
4646.59 129
4646.74 139
4646.90 151
4647.05 164
4647.21 178
4647.37 192
4647.52 205
4647.68 218
4647.84 232
4647.99 249
4648.15 270
4648.31 296
4648.46 328
4648.62 364
4648.77 403
4648.93 445
4649.09 488
4649.24 530
4649.40 573
4649.56 615
4649.71 656
4649.87 695
4650.03 731
4650.18 765
4650.34 794
4650.49 818
4650.65 838
4650.81 852
4650.96 863
4651.12 870
4651.28 876
4651.43 880
4651.59 882
4651.75 884
4651.90 885
4652.06 884
4652.22 881
4652.37 874
4652.53 866
4652.69 855
4652.84 841
4653.00 826
4653.15 809
4653.31 790
4653.47 769
4653.62 746
4653.78 720
4653.94 691
4654.09 661
4654.25 631
4654.41 602
4654.56 576
4654.72 552
4654.88 531
4655.03 512
4655.19 494
4655.35 474
4655.50 454
4655.66 432
4655.81 409
4655.97 387
4656.13 366
4656.28 346
4656.44 329
4656.60 313
4656.75 298
4656.91 285
4657.07 271
4657.22 258
4657.38 245
4657.54 233
4657.69 222
4657.85 212
4658.01 203
4658.16 195
4658.32 188
4658.48 181
4658.63 174
4658.79 168
4658.95 161
4659.10 154
4659.26 146
4659.42 139
4659.57 133
4659.73 128
4659.89 126
4660.04 126
4660.20 127
4660.35 130
4660.51 132
4660.67 134
4660.82 134
4660.98 133
4661.14 129
4661.29 123
4661.45 115
4661.61 106
4661.76 98
4661.92 90
4662.08 85
4662.23 82
4662.39 80
4662.55 80
4662.70 79
4662.86 77
4663.02 73
4663.17 66
4663.33 59
4663.49 52
4663.64 46
4663.80 43
4663.96 42
4664.11 44
4664.27 48
4664.43 54
4664.58 60
4664.74 66
4664.90 72
4665.05 77
4665.21 81
4665.37 84
4665.52 83
4665.68 80
4665.84 73
4665.99 64
4666.15 53
4666.31 42
4666.46 33
4666.62 25
4666.78 21
4666.93 20
4667.09 21
4667.25 24
4667.40 27
4667.56 30
4667.72 32
4667.87 34
4668.03 36
4668.19 39
4668.34 41
4668.50 44
4668.66 46
4668.81 47
4668.97 46
4669.13 43
4669.28 37
4669.44 31
4669.60 24
4669.76 18
4669.91 13
4670.07 10
4670.23 9
4670.38 9
4670.54 10
4670.70 11
4670.85 12
4671.01 12
4671.17 12
4671.32 10
4671.48 9
4671.64 7
4671.79 5
4671.95 3
4672.11 2
4672.26 3
4672.42 4
4672.58 6
4672.73 7
4672.89 8
4673.05 9
4673.20 8
4673.36 7
4673.52 7
4673.67 7
4673.83 8
4673.99 11
4674.15 16
4674.30 23
4674.46 31
4674.62 38
4674.77 45
4674.93 50
4675.09 53
4675.24 54
4675.40 53
4675.56 53
4675.71 53
4675.87 54
4676.03 57
4676.18 61
4676.34 66
4676.50 70
4676.65 75
4676.81 80
4676.97 85
4677.13 90
4677.28 96
4677.44 100
4677.60 104
4677.75 106
4677.91 106
4678.07 105
4678.22 104
4678.38 102
4678.54 100
4678.69 98
4678.85 97
4679.01 97
4679.16 96
4679.32 96
4679.48 97
4679.64 99
4679.79 103
4679.95 106
4680.11 109
4680.26 111
4680.42 111
4680.58 108
4680.73 103
4680.89 97
4681.05 89
4681.20 82
4681.36 75
4681.52 68
4681.68 63
4681.83 59
4681.99 56
4682.15 54
4682.30 52
4682.46 51
4682.62 50
4682.77 49
4682.93 47
4683.09 44
4683.25 41
4683.40 38
4683.56 34
4683.72 30
4683.87 27
4684.03 24
4684.19 23
4684.34 22
4684.50 22
4684.66 24
4684.82 25
4684.97 27
4685.13 29
4685.29 30
4685.44 30
4685.60 29
4685.76 28
4685.91 27
4686.07 27
4686.23 27
4686.39 27
4686.54 28
4686.70 29
4686.86 30
4687.01 29
4687.17 28
4687.33 26
4687.48 24
4687.64 22
4687.80 22
4687.96 23
4688.11 25
4688.27 28
4688.43 31
4688.58 34
4688.74 36
4688.90 37
4689.06 37
4689.21 36
4689.37 34
4689.53 32
4689.68 30
4689.84 29
4690.00 29
4690.15 29
4690.31 30
4690.47 32
4690.63 33
4690.78 35
4690.94 37
4691.10 39
4691.25 40
4691.41 40
4691.57 39
4691.73 37
4691.88 34
4692.04 30
4692.20 25
4692.35 20
4692.51 17
4692.67 15
4692.83 14
4692.98 15
4693.14 17
4693.30 19
4693.45 22
4693.61 23
4693.77 23
4693.93 22
4694.08 19
4694.24 16
4694.40 12
4694.55 8
4694.71 4
4694.87 2
4695.03 0
4695.18 0
4695.34 0
4695.50 0
4695.65 0
4695.81 0
4695.97 0
4696.13 0
4696.28 1
4696.44 2
4696.60 2
4696.75 3
4696.91 3
4697.07 3
4697.23 4
4697.38 6
4697.54 7
4697.70 10
4697.86 12
4698.01 14
4698.17 16
4698.33 17
4698.48 19
4698.64 21
4698.80 24
4698.96 28
4699.11 31
4699.27 34
4699.43 36
4699.59 36
4699.74 35
4699.90 31
4700.06 25
4700.21 18
4700.37 10
4700.53 4
4700.69 0
4700.84 0
4701.00 0
4701.16 3
4701.31 11
4701.47 21
4701.63 32
4701.79 44
4701.94 55
4702.10 65
4702.26 74
4702.42 82
4702.57 90
4702.73 99
4702.89 109
4703.05 121
4703.20 134
4703.36 150
4703.52 167
4703.67 187
4703.83 208
4703.99 230
4704.15 254
4704.30 280
4704.46 306
4704.62 334
4704.78 363
4704.93 394
4705.09 426
4705.25 461
4705.41 497
4705.56 537
4705.72 579
4705.88 623
4706.03 668
4706.19 713
4706.35 756
4706.51 795
4706.66 829
4706.82 857
4706.98 881
4707.14 900
4707.29 918
4707.45 935
4707.61 953
4707.77 971
4707.92 991
4708.08 1010
4708.24 1028
4708.40 1042
4708.55 1050
4708.71 1052
4708.87 1046
4709.02 1032
4709.18 1012
4709.34 988
4709.50 961
4709.65 933
4709.81 906
4709.97 880
4710.13 856
4710.28 834
4710.44 811
4710.60 787
4710.76 760
4710.91 731
4711.07 699
4711.23 665
4711.39 630
4711.54 595
4711.70 562
4711.86 530
4712.02 501
4712.17 475
4712.33 453
4712.49 433
4712.65 416
4712.80 401
4712.96 385
4713.12 370
4713.28 352
4713.43 334
4713.59 313
4713.75 291
4713.91 267
4714.06 244
4714.22 223
4714.38 202
4714.54 185
4714.69 170
4714.85 158
4715.01 149
4715.17 142
4715.32 137
4715.48 133
4715.64 129
4715.80 125
4715.95 120
4716.11 114
4716.27 108
4716.43 103
4716.58 97
4716.74 93
4716.90 89
4717.06 86
4717.21 83
4717.37 80
4717.53 78
4717.69 75
4717.84 72
4718.00 69
4718.16 67
4718.32 65
4718.47 63
4718.63 61
4718.79 57
4718.95 54
4719.10 50
4719.26 46
4719.42 44
4719.58 43
4719.73 44
4719.89 46
4720.05 50
4720.21 54
4720.36 57
4720.52 60
4720.68 61
4720.84 60
4721.00 57
4721.15 53
4721.31 49
4721.47 45
4721.63 41
4721.78 37
4721.94 34
4722.10 32
4722.26 31
4722.41 31
4722.57 31
4722.73 32
4722.89 33
4723.04 34
4723.20 35
4723.36 36
4723.52 38
4723.68 41
4723.83 44
4723.99 48
4724.15 54
4724.31 59
4724.46 63
4724.62 67
4724.78 68
4724.94 67
4725.09 64
4725.25 60
4725.41 56
4725.57 50
4725.72 45
4725.88 40
4726.04 34
4726.20 29
4726.36 24
4726.51 18
4726.67 12
4726.83 6
4726.99 1
4727.14 0
4727.30 0
4727.46 0
4727.62 0
4727.77 0
4727.93 0
4728.09 0
4728.25 1
4728.41 5
4728.56 8
4728.72 11
4728.88 12
4729.04 12
4729.19 12
4729.35 12
4729.51 13
4729.67 15
4729.83 17
4729.98 20
4730.14 21
4730.30 22
4730.46 21
4730.61 20
4730.77 18
4730.93 18
4731.09 19
4731.25 22
4731.40 27
4731.56 33
4731.72 38
4731.88 43
4732.03 45
4732.19 46
4732.35 46
4732.51 43
4732.67 40
4732.82 36
4732.98 32
4733.14 27
4733.30 23
4733.45 18
4733.61 15
4733.77 13
4733.93 12
4734.09 13
4734.24 14
4734.40 16
4734.56 19
4734.72 21
4734.88 23
4735.03 24
4735.19 24
4735.35 24
4735.51 24
4735.66 25
4735.82 27
4735.98 30
4736.14 33
4736.30 35
4736.45 37
4736.61 38
4736.77 37
4736.93 34
4737.09 31
4737.24 28
4737.40 25
4737.56 22
4737.72 20
4737.87 17
4738.03 14
4738.19 11
4738.35 8
4738.51 5
4738.66 4
4738.82 4
4738.98 5
4739.14 8
4739.30 12
4739.45 16
4739.61 19
4739.77 20
4739.93 21
4740.09 19
4740.24 16
4740.40 12
4740.56 6
4740.72 1
4740.87 0
4741.03 0
4741.19 0
4741.35 0
4741.51 0
4741.66 0
4741.82 5
4741.98 13
4742.14 21
4742.30 27
4742.45 31
4742.61 32
4742.77 31
4742.93 30
4743.09 28
4743.24 28
4743.40 28
4743.56 29
4743.72 31
4743.88 34
4744.03 37
4744.19 39
4744.35 42
4744.51 44
4744.67 45
4744.82 45
4744.98 44
4745.14 42
4745.30 40
4745.46 38
4745.61 37
4745.77 35
4745.93 35
4746.09 34
4746.25 35
4746.40 36
4746.56 39
4746.72 43
4746.88 48
4747.04 54
4747.19 59
4747.35 64
4747.51 67
4747.67 67
4747.83 67
4747.98 65
4748.14 62
4748.30 59
4748.46 55
4748.62 51
4748.78 48
4748.93 44
4749.09 41
4749.25 37
4749.41 34
4749.57 31
4749.72 28
4749.88 26
4750.04 24
4750.20 22
4750.36 20
4750.51 19
4750.67 18
4750.83 17
4750.99 16
4751.15 15
4751.30 15
4751.46 16
4751.62 18
4751.78 21
4751.94 25
4752.10 29
4752.25 33
4752.41 36
4752.57 38
4752.73 39
4752.89 38
4753.04 35
4753.20 32
4753.36 28
4753.52 24
4753.68 22
4753.83 21
4753.99 21
4754.15 23
4754.31 26
4754.47 29
4754.63 32
4754.78 34
4754.94 34
4755.10 34
4755.26 32
4755.42 31
4755.57 30
4755.73 30
4755.89 32
4756.05 35
4756.21 39
4756.37 43
4756.52 47
4756.68 50
4756.84 52
4757.00 54
4757.16 57
4757.31 61
4757.47 68
4757.63 76
4757.79 86
4757.95 96
4758.11 107
4758.26 117
4758.42 126
4758.58 134
4758.74 142
4758.90 150
4759.06 159
4759.21 168
4759.37 178
4759.53 187
4759.69 198
4759.85 209
4760.00 221
4760.16 233
4760.32 247
4760.48 260
4760.64 271
4760.80 281
4760.95 287
4761.11 291
4761.27 291
4761.43 288
4761.59 283
4761.75 277
4761.90 271
4762.06 264
4762.22 256
4762.38 248
4762.54 239
4762.70 228
4762.85 218
4763.01 207
4763.17 197
4763.33 189
4763.49 182
4763.65 176
4763.80 170
4763.96 164
4764.12 158
4764.28 151
4764.44 143
4764.60 136
4764.75 130
4764.91 126
4765.07 124
4765.23 123
4765.39 125
4765.55 127
4765.70 130
4765.86 132
4766.02 134
4766.18 134
4766.34 133
4766.50 130
4766.65 126
4766.81 121
4766.97 115
4767.13 110
4767.29 104
4767.45 98
4767.60 92
4767.76 87
4767.92 81
4768.08 77
4768.24 73
4768.40 70
4768.55 69
4768.71 70
4768.87 71
4769.03 72
4769.19 74
4769.35 74
4769.51 73
4769.66 71
4769.82 67
4769.98 63
4770.14 57
4770.30 52
4770.46 45
4770.61 39
4770.77 32
4770.93 25
4771.09 18
4771.25 11
4771.41 4
4771.56 0
4771.72 0
4771.88 0
4772.04 0
4772.20 2
4772.36 9
4772.52 17
4772.67 25
4772.83 33
4772.99 39
4773.15 43
4773.31 44
4773.47 43
4773.62 39
4773.78 34
4773.94 28
4774.10 24
4774.26 22
4774.42 22
4774.58 24
4774.73 27
4774.89 31
4775.05 35
4775.21 37
4775.37 37
4775.53 35
4775.69 32
4775.84 27
4776.00 21
4776.16 15
4776.32 10
4776.48 6
4776.64 2
4776.80 0
4776.95 0
4777.11 0
4777.27 0
4777.43 0
4777.59 0
4777.75 1
4777.90 2
4778.06 4
4778.22 5
4778.38 8
4778.54 11
4778.70 14
4778.86 16
4779.01 18
4779.17 19
4779.33 19
4779.49 18
4779.65 17
4779.81 16
4779.97 16
4780.12 15
4780.28 15
4780.44 13
4780.60 11
4780.76 8
4780.92 6
4781.08 4
4781.24 4
4781.39 5
4781.55 6
4781.71 9
4781.87 10
4782.03 12
4782.19 12
4782.35 12
4782.50 12
4782.66 11
4782.82 10
4782.98 9
4783.14 8
4783.30 6
4783.46 5
4783.61 4
4783.77 4
4783.93 5
4784.09 8
4784.25 11
4784.41 14
4784.57 17
4784.73 19
4784.88 20
4785.04 20
4785.20 19
4785.36 19
4785.52 18
4785.68 17
4785.84 17
4785.99 16
4786.15 15
4786.31 13
4786.47 12
4786.63 11
4786.79 10
4786.95 11
4787.11 12
4787.26 14
4787.42 15
4787.58 17
4787.74 17
4787.90 17
4788.06 16
4788.22 14
4788.38 13
4788.53 12
4788.69 12
4788.85 12
4789.01 13
4789.17 14
4789.33 14
4789.49 13
4789.65 12
4789.80 11
4789.96 11
4790.12 11
4790.28 12
4790.44 13
4790.60 14
4790.76 14
4790.92 12
4791.07 9
4791.23 5
4791.39 0
4791.55 0
4791.71 0
4791.87 0
4792.03 0
4792.19 0
4792.34 0
4792.50 0
4792.66 3
4792.82 9
4792.98 13
4793.14 15
4793.30 16
4793.46 17
4793.61 17
4793.77 17
4793.93 18
4794.09 18
4794.25 18
4794.41 17
4794.57 15
4794.73 12
4794.89 8
4795.04 5
4795.20 1
4795.36 0
4795.52 0
4795.68 0
4795.84 0
4796.00 5
4796.16 11
4796.32 19
4796.47 29
4796.63 38
4796.79 47
4796.95 55
4797.11 60
4797.27 63
4797.43 65
4797.59 66
4797.75 66
4797.90 68
4798.06 70
4798.22 73
4798.38 76
4798.54 78
4798.70 78
4798.86 77
4799.02 74
4799.18 70
4799.33 65
4799.49 60
4799.65 55
4799.81 50
4799.97 45
4800.13 42
4800.29 39
4800.45 38
4800.61 38
4800.76 41
4800.92 44
4801.08 50
4801.24 55
4801.40 60
4801.56 64
4801.72 67
4801.88 69
4802.04 70
4802.19 71
4802.35 71
4802.51 70
4802.67 69
4802.83 67
4802.99 64
4803.15 60
4803.31 55
4803.47 51
4803.63 46
4803.78 42
4803.94 39
4804.10 36
4804.26 33
4804.42 31
4804.58 28
4804.74 27
4804.90 25
4805.06 25
4805.22 25
4805.37 25
4805.53 26
4805.69 28
4805.85 30
4806.01 32
4806.17 33
4806.33 34
4806.49 33
4806.65 32
4806.81 29
4806.96 25
4807.12 21
4807.28 16
4807.44 12
4807.60 8
4807.76 6
4807.92 4
4808.08 2
4808.24 2
4808.40 1
4808.56 1
4808.71 2
4808.87 4
4809.03 6
4809.19 8
4809.35 11
4809.51 14
4809.67 18
4809.83 23
4809.99 30
4810.15 39
4810.31 51
4810.46 66
4810.62 83
4810.78 100
4810.94 117
4811.10 133
4811.26 146
4811.42 157
4811.58 166
4811.74 171
4811.90 174
4812.06 174
4812.21 173
4812.37 172
4812.53 172
4812.69 174
4812.85 178
4813.01 184
4813.17 193
4813.33 203
4813.49 213
4813.65 223
4813.81 230
4813.97 234
4814.12 235
4814.28 232
4814.44 225
4814.60 214
4814.76 201
4814.92 187
4815.08 172
4815.24 158
4815.40 145
4815.56 133
4815.72 123
4815.88 115
4816.03 108
4816.19 101
4816.35 96
4816.51 91
4816.67 85
4816.83 80
4816.99 74
4817.15 69
4817.31 63
4817.47 58
4817.63 54
4817.79 50
4817.94 47
4818.10 44
4818.26 43
4818.42 41
4818.58 40
4818.74 40
4818.90 40
4819.06 40
4819.22 41
4819.38 42
4819.54 44
4819.70 46
4819.86 48
4820.01 50
4820.17 51
4820.33 51
4820.49 51
4820.65 49
4820.81 47
4820.97 45
4821.13 42
4821.29 39
4821.45 35
4821.61 32
4821.77 28
4821.93 25
4822.09 24
4822.24 24
4822.40 25
4822.56 28
4822.72 32
4822.88 36
4823.04 39
4823.20 41
4823.36 42
4823.52 41
4823.68 40
4823.84 40
4824.00 39
4824.16 40
4824.32 42
4824.47 43
4824.63 44
4824.79 44
4824.95 42
4825.11 37
4825.27 31
4825.43 23
4825.59 15
4825.75 7
4825.91 0
4826.07 0
4826.23 0
4826.39 0
4826.55 0
4826.71 0
4826.87 0
4827.02 0
4827.18 0
4827.34 4
4827.50 14
4827.66 24
4827.82 34
4827.98 43
4828.14 51
4828.30 57
4828.46 61
4828.62 62
4828.78 62
4828.94 60
4829.10 57
4829.26 53
4829.42 49
4829.57 45
4829.73 41
4829.89 38
4830.05 36
4830.21 35
4830.37 35
4830.53 37
4830.69 39
4830.85 42
4831.01 43
4831.17 42
4831.33 40
4831.49 36
4831.65 30
4831.81 25
4831.97 20
4832.13 17
4832.29 16
4832.44 18
4832.60 21
4832.76 24
4832.92 27
4833.08 28
4833.24 28
4833.40 26
4833.56 23
4833.72 21
4833.88 19
4834.04 18
4834.20 19
4834.36 22
4834.52 25
4834.68 28
4834.84 30
4835.00 32
4835.16 33
4835.32 33
4835.47 33
4835.63 32
4835.79 31
4835.95 30
4836.11 29
4836.27 27
4836.43 26
4836.59 24
4836.75 24
4836.91 23
4837.07 24
4837.23 25
4837.39 26
4837.55 28
4837.71 30
4837.87 31
4838.03 33
4838.19 34
4838.35 35
4838.51 35
4838.67 35
4838.83 34
4838.98 33
4839.14 32
4839.30 31
4839.46 30
4839.62 30
4839.78 31
4839.94 32
4840.10 33
4840.26 33
4840.42 33
4840.58 33
4840.74 34
4840.90 35
4841.06 37
4841.22 39
4841.38 42
4841.54 46
4841.70 49
4841.86 51
4842.02 53
4842.18 54
4842.34 56
4842.50 58
4842.66 60
4842.82 62
4842.97 63
4843.13 63
4843.29 61
4843.45 57
4843.61 51
4843.77 43
4843.93 36
4844.09 28
4844.25 22
4844.41 19
4844.57 17
4844.73 18
4844.89 20
4845.05 22
4845.21 24
4845.37 24
4845.53 23
4845.69 21
4845.85 18
4846.01 14
4846.17 11
4846.33 9
4846.49 9
4846.65 10
4846.81 12
4846.97 16
4847.13 19
4847.29 21
4847.45 22
4847.61 22
4847.76 21
4847.92 19
4848.08 18
4848.24 17
4848.40 17
4848.56 19
4848.72 21
4848.88 23
4849.04 25
4849.20 26
4849.36 27
4849.52 28
4849.68 30
4849.84 32
4850.00 36
4850.16 40
4850.32 44
4850.48 48
4850.64 51
4850.80 53
4850.96 53
4851.12 52
4851.28 50
4851.44 46
4851.60 41
4851.76 35
4851.92 29
4852.08 23
4852.24 18
4852.40 14
4852.56 11
4852.72 10
4852.88 10
4853.04 10
4853.20 10
4853.36 10
4853.52 10
4853.68 10
4853.84 10
4854.00 11
4854.16 13
4854.32 16
4854.48 19
4854.64 23
4854.79 26
4854.95 29
4855.11 30
4855.27 29
4855.43 27
4855.59 25
4855.75 23
4855.91 22
4856.07 23
4856.23 26
4856.39 30
4856.55 35
4856.71 40
4856.87 44
4857.03 47
4857.19 49
4857.35 51
4857.51 51
4857.67 53
4857.83 55
4857.99 58
4858.15 62
4858.31 67
4858.47 70
4858.63 73
4858.79 74
4858.95 74
4859.11 72
4859.27 70
4859.43 67
4859.59 65
4859.75 62
4859.91 61
4860.07 59
4860.23 58
4860.39 57
4860.55 56
4860.71 55
4860.87 53
4861.03 52
4861.19 52
4861.35 52
4861.51 52
4861.67 53
4861.83 54
4861.99 55
4862.15 56
4862.31 58
4862.47 59
4862.63 60
4862.79 61
4862.95 61
4863.11 59
4863.27 57
4863.43 54
4863.59 50
4863.75 47
4863.91 44
4864.07 42
4864.23 40
4864.39 40
4864.55 40
4864.71 40
4864.87 39
4865.03 39
4865.19 38
4865.35 37
4865.51 36
4865.67 35
4865.83 35
4865.99 35
4866.15 37
4866.31 40
4866.47 43
4866.63 47
4866.79 51
4866.95 54
4867.11 56
4867.27 56
4867.43 55
4867.59 52
4867.75 49
4867.91 45
4868.07 43
4868.23 41
4868.39 41
4868.55 42
4868.71 45
4868.87 48
4869.03 51
4869.19 53
4869.35 54
4869.51 53
4869.67 52
4869.83 49
4869.99 45
4870.15 41
4870.31 38
4870.47 35
4870.63 34
4870.79 34
4870.95 35
4871.11 36
4871.27 39
4871.43 42
4871.59 45
4871.75 49
4871.91 53
4872.07 58
4872.23 63
4872.39 68
4872.55 73
4872.71 77
4872.87 81
4873.03 84
4873.19 86
4873.35 86
4873.51 86
4873.67 86
4873.83 85
4873.99 84
4874.15 84
4874.31 85
4874.47 86
4874.63 88
4874.79 90
4874.95 91
4875.11 93
4875.27 94
4875.43 96
4875.59 97
4875.76 99
4875.92 101
4876.08 104
4876.24 107
4876.40 110
4876.56 112
4876.72 113
4876.88 112
4877.04 109
4877.20 104
4877.36 100
4877.52 96
4877.68 94
4877.84 93
4878.00 95
4878.16 98
4878.32 100
4878.48 101
4878.64 100
4878.80 97
4878.96 92
4879.12 86
4879.28 81
4879.44 76
4879.60 72
4879.76 69
4879.92 66
4880.08 63
4880.24 60
4880.40 56
4880.56 53
4880.72 50
4880.88 47
4881.04 46
4881.20 45
4881.36 45
4881.52 45
4881.68 47
4881.84 48
4882.00 50
4882.16 50
4882.32 50
4882.48 49
4882.64 46
4882.81 42
4882.97 39
4883.13 36
4883.29 33
4883.45 32
4883.61 31
4883.77 31
4883.93 30
4884.09 30
4884.25 28
4884.41 27
4884.57 27
4884.73 27
4884.89 28
4885.05 30
4885.21 33
4885.37 36
4885.53 40
4885.69 43
4885.85 46
4886.01 47
4886.17 48
4886.33 48
4886.49 47
4886.65 45
4886.81 42
4886.97 39
4887.13 35
4887.29 30
4887.45 26
4887.62 22
4887.78 20
4887.94 18
4888.10 18
4888.26 19
4888.42 20
4888.58 21
4888.74 21
4888.90 21
4889.06 19
4889.22 16
4889.38 11
4889.54 6
4889.70 1
4889.86 0
4890.02 0
4890.18 0
4890.34 0
4890.50 0
4890.66 0
4890.82 0
4890.98 0
4891.14 7
4891.30 14
4891.46 21
4891.63 27
4891.79 31
4891.95 34
4892.11 35
4892.27 35
4892.43 33
4892.59 30
4892.75 26
4892.91 22
4893.07 20
4893.23 18
4893.39 19
4893.55 22
4893.71 27
4893.87 33
4894.03 39
4894.19 44
4894.35 46
4894.51 47
4894.67 45
4894.83 40
4894.99 35
4895.16 30
4895.32 26
4895.48 23
4895.64 22
4895.80 22
4895.96 22
4896.12 23
4896.28 24
4896.44 24
4896.60 24
4896.76 24
4896.92 23
4897.08 23
4897.24 23
4897.40 23
4897.56 25
4897.72 28
4897.88 32
4898.04 38
4898.21 44
4898.37 50
4898.53 54
4898.69 57
4898.85 58
4899.01 56
4899.17 53
4899.33 50
4899.49 46
4899.65 42
4899.81 39
4899.97 36
4900.13 35
4900.29 33
4900.45 33
4900.61 34
4900.77 35
4900.93 37
4901.10 39
4901.26 40
4901.42 41
4901.58 41
4901.74 39
4901.90 36
4902.06 32
4902.22 27
4902.38 23
4902.54 18
4902.70 15
4902.86 15
4903.02 16
4903.18 19
4903.34 25
4903.50 31
4903.67 36
4903.83 41
4903.99 43
4904.15 44
4904.31 42
4904.47 39
4904.63 35
4904.79 31
4904.95 27
4905.11 25
4905.27 22
4905.43 21
4905.59 19
4905.75 17
4905.91 15
4906.08 13
4906.24 10
4906.40 7
4906.56 5
4906.72 4
4906.88 4
4907.04 6
4907.20 8
4907.36 11
4907.52 14
4907.68 17
4907.84 19
4908.00 22
4908.16 25
4908.32 28
4908.49 32
4908.65 36
4908.81 40
4908.97 43
4909.13 46
4909.29 48
4909.45 50
4909.61 52
4909.77 53
4909.93 55
4910.09 56
4910.25 56
4910.41 55
4910.57 54
4910.74 51
4910.90 48
4911.06 45
4911.22 42
4911.38 41
4911.54 42
4911.70 45
4911.86 49
4912.02 55
4912.18 62
4912.34 70
4912.50 77
4912.66 85
4912.83 91
4912.99 96
4913.15 101
4913.31 103
4913.47 104
4913.63 103
4913.79 100
4913.95 97
4914.11 94
4914.27 91
4914.43 90
4914.59 90
4914.76 92
4914.92 95
4915.08 99
4915.24 103
4915.40 106
4915.56 109
4915.72 112
4915.88 115
4916.04 117
4916.20 120
4916.36 122
4916.52 123
4916.69 123
4916.85 120
4917.01 115
4917.17 107
4917.33 99
4917.49 91
4917.65 84
4917.81 81
4917.97 80
4918.13 82
4918.29 86
4918.45 89
4918.62 91
4918.78 92
4918.94 90
4919.10 86
4919.26 80
4919.42 75
4919.58 70
4919.74 66
4919.90 62
4920.06 59
4920.22 58
4920.39 58
4920.55 59
4920.71 61
4920.87 63
4921.03 66
4921.19 68
4921.35 69
4921.51 68
4921.67 65
4921.83 60
4921.99 55
4922.16 49
4922.32 44
4922.48 41
4922.64 41
4922.80 42
4922.96 46
4923.12 51
4923.28 56
4923.44 61
4923.60 66
4923.76 70
4923.93 72
4924.09 73
4924.25 73
4924.41 72
4924.57 70
4924.73 67
4924.89 64
4925.05 62
4925.21 59
4925.37 57
4925.54 54
4925.70 51
4925.86 47
4926.02 43
4926.18 40
4926.34 37
4926.50 34
4926.66 33
4926.82 32
4926.98 32
4927.15 32
4927.31 33
4927.47 32
4927.63 32
4927.79 32
4927.95 31
4928.11 30
4928.27 29
4928.43 29
4928.59 28
4928.76 28
4928.92 29
4929.08 30
4929.24 31
4929.40 34
4929.56 37
4929.72 40
4929.88 44
4930.04 48
4930.21 51
4930.37 54
4930.53 56
4930.69 57
4930.85 57
4931.01 57
4931.17 57
4931.33 56
4931.49 56
4931.66 56
4931.82 55
4931.98 54
4932.14 51
4932.30 48
4932.46 43
4932.62 39
4932.78 34
4932.94 30
4933.11 27
4933.27 25
4933.43 25
4933.59 25
4933.75 27
4933.91 30
4934.07 34
4934.23 39
4934.39 43
4934.56 48
4934.72 51
4934.88 54
4935.04 55
4935.20 55
4935.36 55
4935.52 54
4935.68 53
4935.84 52
4936.01 52
4936.17 52
4936.33 53
4936.49 53
4936.65 54
4936.81 53
4936.97 52
4937.13 50
4937.29 47
4937.46 44
4937.62 41
4937.78 37
4937.94 34
4938.10 31
4938.26 29
4938.42 27
4938.58 27
4938.75 27
4938.91 28
4939.07 30
4939.23 32
4939.39 35
4939.55 38
4939.71 42
4939.87 45
4940.04 48
4940.20 49
4940.36 49
4940.52 46
4940.68 41
4940.84 36
4941.00 29
4941.16 24
4941.33 20
4941.49 18
4941.65 19
4941.81 22
4941.97 27
4942.13 32
4942.29 37
4942.45 41
4942.62 44
4942.78 45
4942.94 45
4943.10 43
4943.26 40
4943.42 37
4943.58 34
4943.74 30
4943.91 26
4944.07 22
4944.23 19
4944.39 16
4944.55 14
4944.71 12
4944.87 10
4945.03 8
4945.20 7
4945.36 6
4945.52 5
4945.68 5
4945.84 6
4946.00 6
4946.16 7
4946.33 8
4946.49 8
4946.65 8
4946.81 8
4946.97 8
4947.13 7
4947.29 7
4947.45 8
4947.62 9
4947.78 10
4947.94 13
4948.10 16
4948.26 18
4948.42 20
4948.58 20
4948.75 20
4948.91 19
4949.07 18
4949.23 18
4949.39 19
4949.55 21
4949.71 24
4949.88 27
4950.04 29
4950.20 30
4950.36 30
4950.52 28
4950.68 25
4950.84 20
4951.01 15
4951.17 10
4951.33 5
4951.49 0
4951.65 0
4951.81 0
4951.97 0
4952.13 0
4952.30 0
4952.46 0
4952.62 0
4952.78 1
4952.94 4
4953.10 6
4953.26 9
4953.43 11
4953.59 14
4953.75 17
4953.91 20
4954.07 24
4954.23 28
4954.40 32
4954.56 34
4954.72 36
4954.88 35
4955.04 33
4955.20 30
4955.36 27
4955.53 23
4955.69 21
4955.85 19
4956.01 18
4956.17 17
4956.33 16
4956.49 15
4956.66 13
4956.82 12
4956.98 11
4957.14 12
4957.30 13
4957.46 17
4957.62 20
4957.79 25
4957.95 28
4958.11 31
4958.27 32
4958.43 32
4958.59 31
4958.76 28
4958.92 26
4959.08 23
4959.24 22
4959.40 22
4959.56 23
4959.72 26
4959.89 29
4960.05 32
4960.21 34
4960.37 36
4960.53 36
4960.69 36
4960.86 35
4961.02 34
4961.18 33
4961.34 33
4961.50 32
4961.66 32
4961.83 31
4961.99 30
4962.15 28
4962.31 27
4962.47 25
4962.63 24
4962.79 23
4962.96 24
4963.12 25
4963.28 27
4963.44 31
4963.60 34
4963.76 38
4963.93 42
4964.09 46
4964.25 49
4964.41 51
4964.57 53
4964.73 52
4964.90 50
4965.06 47
4965.22 41
4965.38 34
4965.54 27
4965.70 19
4965.87 12
4966.03 7
4966.19 4
4966.35 2
4966.51 1
4966.67 1
4966.84 1
4967.00 3
4967.16 4
4967.32 7
4967.48 10
4967.64 13
4967.81 17
4967.97 22
4968.13 26
4968.29 31
4968.45 35
4968.61 39
4968.78 43
4968.94 45
4969.10 47
4969.26 47
4969.42 46
4969.58 45
4969.75 43
4969.91 42
4970.07 42
4970.23 43
4970.39 43
4970.55 44
4970.72 44
4970.88 43
4971.04 41
4971.20 38
4971.36 34
4971.52 31
4971.69 29
4971.85 28
4972.01 29
4972.17 30
4972.33 33
4972.50 36
4972.66 38
4972.82 40
4972.98 42
4973.14 43
4973.30 44
4973.47 44
4973.63 45
4973.79 47
4973.95 48
4974.11 49
4974.27 50
4974.44 50
4974.60 49
4974.76 48
4974.92 46
4975.08 45
4975.25 45
4975.41 45
4975.57 46
4975.73 48
4975.89 51
4976.05 54
4976.22 57
4976.38 60
4976.54 61
4976.70 62
4976.86 62
4977.03 60
4977.19 58
4977.35 55
4977.51 53
4977.67 51
4977.83 50
4978.00 50
4978.16 51
4978.32 53
4978.48 56
4978.64 58
4978.81 60
4978.97 60
4979.13 58
4979.29 55
4979.45 50
4979.62 46
4979.78 42
4979.94 41
4980.10 41
4980.26 44
4980.42 48
4980.59 52
4980.75 56
4980.91 58
4981.07 59
4981.23 60
4981.40 59
4981.56 57
4981.72 55
4981.88 54
4982.04 51
4982.21 49
4982.37 46
4982.53 43
4982.69 40
4982.85 37
4983.02 35
4983.18 35
4983.34 35
4983.50 36
4983.66 37
4983.82 39
4983.99 40
4984.15 40
4984.31 40
4984.47 39
4984.63 39
4984.80 38
4984.96 38
4985.12 38
4985.28 38
4985.44 38
4985.61 37
4985.77 36
4985.93 35
4986.09 35
4986.25 35
4986.42 37
4986.58 39
4986.74 43
4986.90 48
4987.06 53
4987.23 57
4987.39 61
4987.55 64
4987.71 67
4987.87 71
4988.04 74
4988.20 78
4988.36 83
4988.52 88
4988.68 93
4988.85 98
4989.01 103
4989.17 109
4989.33 115
4989.49 122
4989.66 130
4989.82 140
4989.98 150
4990.14 162
4990.30 174
4990.47 187
4990.63 199
4990.79 211
4990.95 221
4991.11 229
4991.28 235
4991.44 240
4991.60 243
4991.76 246
4991.93 250
4992.09 255
4992.25 261
4992.41 269
4992.57 277
4992.74 286
4992.90 296
4993.06 306
4993.22 316
4993.38 325
4993.55 333
4993.71 340
4993.87 343
4994.03 344
4994.19 342
4994.36 336
4994.52 327
4994.68 317
[truncated: 713,196 more chars]
