# Supplementary material for: Methylobacterium Species Promoting Rice and Barley Growth and Interaction Specificity Revealed with Whole-Cell Matrix-Assisted Laser Desorption / Ionization-Time-of-Flight Mass Spectrometry (MALDI-TOF/MS) Analysis
Source: PLoS One. 2015 Jun 8;10(6):e0129509. doi: 10.1371/journal.pone.0129509 (PMC4460032; doi:10.1371/journal.pone.0129509)
Supplement: S2 Data — (ZIP) [file pone.0129509.s002.zip › Supplementary data 2 (ms from inoculated rice)/66g-17 .txt]

780.88 0
780.94 0
781.01 0
781.07 0
781.14 0
781.20 0
781.26 0
781.33 0
781.39 0
781.46 0
781.52 0
781.58 0
781.65 0
781.71 0
781.78 0
781.84 0
781.91 0
781.97 0
782.03 0
782.10 0
782.16 0
782.23 0
782.29 0
782.35 0
782.42 0
782.48 0
782.55 0
782.61 0
782.67 0
782.74 0
782.80 0
782.87 0
782.93 0
783.00 0
783.06 0
783.12 0
783.19 0
783.25 0
783.32 0
783.38 0
783.44 0
783.51 0
783.57 0
783.64 0
783.70 0
783.77 0
783.83 0
783.89 0
783.96 0
784.02 0
784.09 0
784.15 0
784.21 0
784.28 0
784.34 0
784.41 0
784.47 0
784.54 0
784.60 0
784.66 0
784.73 0
784.79 0
784.86 0
784.92 0
784.98 0
785.05 0
785.11 0
785.18 0
785.24 0
785.31 0
785.37 0
785.43 0
785.50 0
785.56 0
785.63 0
785.69 0
785.76 0
785.82 0
785.88 0
785.95 0
786.01 0
786.08 0
786.14 0
786.21 0
786.27 0
786.33 0
786.40 0
786.46 0
786.53 0
786.59 0
786.66 0
786.72 0
786.78 0
786.85 0
786.91 0
786.98 0
787.04 0
787.11 0
787.17 0
787.23 0
787.30 0
787.36 0
787.43 0
787.49 0
787.56 0
787.62 0
787.68 0
787.75 0
787.81 0
787.88 0
787.94 0
788.01 0
788.07 0
788.13 0
788.20 0
788.26 0
788.33 0
788.39 0
788.46 0
788.52 0
788.58 0
788.65 0
788.71 0
788.78 0
788.84 0
788.91 0
788.97 0
789.04 0
789.10 0
789.16 0
789.23 0
789.29 0
789.36 0
789.42 0
789.49 0
789.55 0
789.61 0
789.68 0
789.74 0
789.81 0
789.87 0
789.94 0
790.00 0
790.07 0
790.13 0
790.19 0
790.26 0
790.32 0
790.39 0
790.45 0
790.52 0
790.58 0
790.65 0
790.71 0
790.77 0
790.84 0
790.90 0
790.97 0
791.03 0
791.10 0
791.16 0
791.23 0
791.29 0
791.35 0
791.42 0
791.48 0
791.55 0
791.61 0
791.68 0
791.74 0
791.81 0
791.87 0
791.94 0
792.00 0
792.06 0
792.13 0
792.19 0
792.26 0
792.32 0
792.39 0
792.45 0
792.52 0
792.58 0
792.64 0
792.71 0
792.77 0
792.84 0
792.90 0
792.97 0
793.03 0
793.10 0
793.16 0
793.23 0
793.29 0
793.35 0
793.42 0
793.48 0
793.55 0
793.61 0
793.68 0
793.74 0
793.81 0
793.87 0
793.94 0
794.00 0
794.07 0
794.13 0
794.19 0
794.26 0
794.32 0
794.39 0
794.45 0
794.52 0
794.58 0
794.65 0
794.71 0
794.78 0
794.84 0
794.90 0
794.97 0
795.03 0
795.10 0
795.16 0
795.23 0
795.29 0
795.36 0
795.42 0
795.49 0
795.55 0
795.62 0
795.68 0
795.75 0
795.81 0
795.87 0
795.94 0
796.00 0
796.07 0
796.13 0
796.20 0
796.26 0
796.33 0
796.39 0
796.46 0
796.52 0
796.59 0
796.65 0
796.72 0
796.78 0
796.84 0
796.91 0
796.97 0
797.04 0
797.10 0
797.17 0
797.23 0
797.30 0
797.36 0
797.43 0
797.49 0
797.56 0
797.62 0
797.69 0
797.75 0
797.82 0
797.88 0
797.94 0
798.01 0
798.07 0
798.14 0
798.20 0
798.27 0
798.33 0
798.40 0
798.46 0
798.53 0
798.59 0
798.66 0
798.72 0
798.79 0
798.85 0
798.92 0
798.98 0
799.05 0
799.11 0
799.18 0
799.24 0
799.31 0
799.37 0
799.43 0
799.50 0
799.56 0
799.63 0
799.69 0
799.76 0
799.82 0
799.89 0
799.95 0
800.02 0
800.08 0
800.15 0
800.21 0
800.28 0
800.34 0
800.41 0
800.47 0
800.54 0
800.60 0
800.67 0
800.73 0
800.80 0
800.86 0
800.93 0
800.99 0
801.06 0
801.12 0
801.19 0
801.25 0
801.32 0
801.38 0
801.44 0
801.51 0
801.57 0
801.64 0
801.70 0
801.77 0
801.83 0
801.90 0
801.96 0
802.03 0
802.09 0
802.16 0
802.22 0
802.29 0
802.35 0
802.42 0
802.48 0
802.55 0
802.61 0
802.68 0
802.74 0
802.81 0
802.87 0
802.94 0
803.00 0
803.07 0
803.13 0
803.20 0
803.26 0
803.33 0
803.39 0
803.46 0
803.52 0
803.59 0
803.65 0
803.72 0
803.78 0
803.85 0
803.91 0
803.98 0
804.04 0
804.11 0
804.17 0
804.24 0
804.30 0
804.37 0
804.43 0
804.50 0
804.56 0
804.63 0
804.69 0
804.76 0
804.82 0
804.89 0
804.95 0
805.02 0
805.08 0
805.15 0
805.21 0
805.28 0
805.34 0
805.41 0
805.47 0
805.54 0
805.60 0
805.67 0
805.73 0
805.80 0
805.86 0
805.93 0
805.99 0
806.06 0
806.12 0
806.19 0
806.25 0
806.32 0
806.38 0
806.45 0
806.51 0
806.58 0
806.64 0
806.71 0
806.77 0
806.84 0
806.90 0
806.97 0
807.03 0
807.10 0
807.16 0
807.23 0
807.30 0
807.36 0
807.43 0
807.49 0
807.56 0
807.62 0
807.69 0
807.75 0
807.82 0
807.88 0
807.95 0
808.01 0
808.08 0
808.14 0
808.21 0
808.27 0
808.34 0
808.40 0
808.47 0
808.53 0
808.60 0
808.66 0
808.73 0
808.79 0
808.86 0
808.92 0
808.99 0
809.05 0
809.12 0
809.18 0
809.25 0
809.32 0
809.38 0
809.45 0
809.51 0
809.58 0
809.64 0
809.71 0
809.77 0
809.84 0
809.90 0
809.97 0
810.03 0
810.10 0
810.16 0
810.23 0
810.29 0
810.36 0
810.42 0
810.49 0
810.55 0
810.62 0
810.69 0
810.75 0
810.82 0
810.88 0
810.95 0
811.01 0
811.08 0
811.14 0
811.21 0
811.27 0
811.34 0
811.40 0
811.47 0
811.53 0
811.60 0
811.66 0
811.73 0
811.79 0
811.86 0
811.93 0
811.99 0
812.06 0
812.12 0
812.19 0
812.25 0
812.32 0
812.38 0
812.45 0
812.51 0
812.58 0
812.64 0
812.71 0
812.77 0
812.84 0
812.91 0
812.97 0
813.04 0
813.10 0
813.17 0
813.23 0
813.30 0
813.36 0
813.43 0
813.49 0
813.56 0
813.62 0
813.69 0
813.76 0
813.82 0
813.89 0
813.95 0
814.02 0
814.08 0
814.15 0
814.21 0
814.28 0
814.34 0
814.41 0
814.47 0
814.54 0
814.61 0
814.67 0
814.74 0
814.80 0
814.87 0
814.93 0
815.00 0
815.06 0
815.13 0
815.19 0
815.26 0
815.33 0
815.39 0
815.46 0
815.52 0
815.59 0
815.65 0
815.72 0
815.78 0
815.85 0
815.91 0
815.98 0
816.05 0
816.11 0
816.18 0
816.24 0
816.31 0
816.37 0
816.44 0
816.50 0
816.57 0
816.63 0
816.70 0
816.77 0
816.83 0
816.90 0
816.96 0
817.03 0
817.09 0
817.16 0
817.22 0
817.29 0
817.36 0
817.42 0
817.49 0
817.55 0
817.62 0
817.68 0
817.75 0
817.81 0
817.88 0
817.94 0
818.01 0
818.08 0
818.14 0
818.21 0
818.27 0
818.34 0
818.40 0
818.47 0
818.54 0
818.60 0
818.67 0
818.73 0
818.80 0
818.86 0
818.93 0
818.99 0
819.06 0
819.13 0
819.19 0
819.26 0
819.32 0
819.39 0
819.45 0
819.52 0
819.58 0
819.65 0
819.72 0
819.78 0
819.85 0
819.91 0
819.98 0
820.04 0
820.11 0
820.18 0
820.24 0
820.31 0
820.37 0
820.44 0
820.50 0
820.57 0
820.63 0
820.70 0
820.77 0
820.83 0
820.90 0
820.96 0
821.03 0
821.09 0
821.16 0
821.23 0
821.29 0
821.36 0
821.42 0
821.49 0
821.55 0
821.62 0
821.69 0
821.75 0
821.82 0
821.88 0
821.95 0
822.01 0
822.08 0
822.15 0
822.21 0
822.28 0
822.34 0
822.41 0
822.47 0
822.54 0
822.61 0
822.67 0
822.74 0
822.80 0
822.87 0
822.93 0
823.00 0
823.07 0
823.13 0
823.20 0
823.26 0
823.33 0
823.39 0
823.46 0
823.53 0
823.59 0
823.66 0
823.72 0
823.79 0
823.86 0
823.92 0
823.99 0
824.05 0
824.12 0
824.18 0
824.25 0
824.32 0
824.38 0
824.45 0
824.51 0
824.58 0
824.64 0
824.71 0
824.78 0
824.84 0
824.91 0
824.97 0
825.04 0
825.11 0
825.17 0
825.24 0
825.30 0
825.37 0
825.43 0
825.50 0
825.57 0
825.63 0
825.70 0
825.76 0
825.83 0
825.90 0
825.96 0
826.03 0
826.09 0
826.16 0
826.23 0
826.29 0
826.36 0
826.42 0
826.49 0
826.55 0
826.62 0
826.69 0
826.75 0
826.82 0
826.88 0
826.95 0
827.02 0
827.08 0
827.15 0
827.21 0
827.28 0
827.35 0
827.41 0
827.48 0
827.54 0
827.61 0
827.68 0
827.74 0
827.81 0
827.87 0
827.94 0
828.00 0
828.07 0
828.14 0
828.20 0
828.27 0
828.33 0
828.40 0
828.47 0
828.53 0
828.60 0
828.66 0
828.73 0
828.80 0
828.86 0
828.93 0
828.99 0
829.06 0
829.13 0
829.19 0
829.26 0
829.32 0
829.39 0
829.46 0
829.52 0
829.59 0
829.65 0
829.72 0
829.79 0
829.85 0
829.92 0
829.98 0
830.05 0
830.12 0
830.18 0
830.25 0
830.31 0
830.38 0
830.45 0
830.51 0
830.58 0
830.65 0
830.71 0
830.78 0
830.84 0
830.91 0
830.98 0
831.04 0
831.11 0
831.17 0
831.24 0
831.31 0
831.37 0
831.44 0
831.50 0
831.57 0
831.64 0
831.70 0
831.77 0
831.83 0
831.90 0
831.97 0
832.03 0
832.10 0
832.17 0
832.23 0
832.30 0
832.36 0
832.43 0
832.50 0
832.56 0
832.63 0
832.69 0
832.76 0
832.83 0
832.89 0
832.96 0
833.02 0
833.09 0
833.16 0
833.22 0
833.29 0
833.36 0
833.42 0
833.49 0
833.55 0
833.62 0
833.69 0
833.75 0
833.82 0
833.89 0
833.95 0
834.02 0
834.08 0
834.15 0
834.22 0
834.28 0
834.35 0
834.41 0
834.48 0
834.55 0
834.61 0
834.68 0
834.75 0
834.81 0
834.88 0
834.94 0
835.01 0
835.08 0
835.14 0
835.21 0
835.28 0
835.34 0
835.41 0
835.47 0
835.54 0
835.61 0
835.67 0
835.74 0
835.81 0
835.87 0
835.94 0
836.00 0
836.07 0
836.14 0
836.20 0
836.27 0
836.34 0
836.40 0
836.47 0
836.53 0
836.60 0
836.67 0
836.73 0
836.80 0
836.87 0
836.93 0
837.00 0
837.06 0
837.13 0
837.20 0
837.26 0
837.33 0
837.40 0
837.46 0
837.53 0
837.60 0
837.66 0
837.73 0
837.79 0
837.86 0
837.93 0
837.99 0
838.06 0
838.13 0
838.19 0
838.26 0
838.33 0
838.39 0
838.46 0
838.52 0
838.59 0
838.66 0
838.72 0
838.79 0
838.86 0
838.92 0
838.99 0
839.06 0
839.12 0
839.19 0
839.25 0
839.32 0
839.39 0
839.45 0
839.52 0
839.59 0
839.65 0
839.72 0
839.79 0
839.85 0
839.92 0
839.99 0
840.05 0
840.12 0
840.18 0
840.25 0
840.32 0
840.38 0
840.45 0
840.52 0
840.58 0
840.65 0
840.72 0
840.78 0
840.85 0
840.92 0
840.98 0
841.05 0
841.11 0
841.18 0
841.25 0
841.31 0
841.38 0
841.45 0
841.51 0
841.58 0
841.65 0
841.71 0
841.78 0
841.85 0
841.91 0
841.98 0
842.05 0
842.11 0
842.18 0
842.25 0
842.31 0
842.38 0
842.44 0
842.51 0
842.58 0
842.64 0
842.71 0
842.78 0
842.84 0
842.91 0
842.98 0
843.04 0
843.11 0
843.18 0
843.24 0
843.31 0
843.38 0
843.44 0
843.51 0
843.58 0
843.64 0
843.71 0
843.78 0
843.84 0
843.91 0
843.98 0
844.04 0
844.11 0
844.18 0
844.24 0
844.31 0
844.38 0
844.44 0
844.51 0
844.58 0
844.64 0
844.71 0
844.77 0
844.84 0
844.91 0
844.97 0
845.04 0
845.11 0
845.17 0
845.24 0
845.31 0
845.37 0
845.44 0
845.51 0
845.57 0
845.64 0
845.71 0
845.77 0
845.84 0
845.91 0
845.97 0
846.04 0
846.11 0
846.17 0
846.24 0
846.31 0
846.37 0
846.44 0
846.51 0
846.57 0
846.64 0
846.71 0
846.77 0
846.84 0
846.91 0
846.97 0
847.04 0
847.11 0
847.17 0
847.24 0
847.31 0
847.37 0
847.44 0
847.51 0
847.58 0
847.64 0
847.71 0
847.78 0
847.84 0
847.91 0
847.98 0
848.04 0
848.11 0
848.18 0
848.24 0
848.31 0
848.38 0
848.44 0
848.51 0
848.58 0
848.64 0
848.71 0
848.78 0
848.84 0
848.91 0
848.98 0
849.04 0
849.11 0
849.18 0
849.24 0
849.31 0
849.38 0
849.44 0
849.51 0
849.58 0
849.64 0
849.71 0
849.78 0
849.85 0
849.91 0
849.98 0
850.05 0
850.11 0
850.18 0
850.25 0
850.31 0
850.38 0
850.45 0
850.51 0
850.58 0
850.65 0
850.71 0
850.78 0
850.85 0
850.91 0
850.98 0
851.05 0
851.12 0
851.18 0
851.25 0
851.32 0
851.38 0
851.45 0
851.52 0
851.58 0
851.65 0
851.72 0
851.78 0
851.85 0
851.92 0
851.98 0
852.05 0
852.12 0
852.19 0
852.25 0
852.32 0
852.39 0
852.45 0
852.52 0
852.59 0
852.65 0
852.72 0
852.79 0
852.85 0
852.92 0
852.99 0
853.06 0
853.12 0
853.19 0
853.26 0
853.32 0
853.39 0
853.46 0
853.52 0
853.59 0
853.66 0
853.73 0
853.79 0
853.86 0
853.93 0
853.99 0
854.06 0
854.13 0
854.19 0
854.26 0
854.33 0
854.39 0
854.46 0
854.53 0
854.60 0
854.66 0
854.73 0
854.80 0
854.86 0
854.93 0
855.00 0
855.07 0
855.13 0
855.20 0
855.27 0
855.33 0
855.40 0
855.47 0
855.53 0
855.60 0
855.67 0
855.74 0
855.80 0
855.87 0
855.94 0
856.00 0
856.07 0
856.14 0
856.20 0
856.27 0
856.34 0
856.41 0
856.47 0
856.54 0
856.61 0
856.67 0
856.74 0
856.81 0
856.88 0
856.94 0
857.01 0
857.08 0
857.14 0
857.21 0
857.28 0
857.35 0
857.41 0
857.48 0
857.55 0
857.61 0
857.68 0
857.75 0
857.82 0
857.88 0
857.95 0
858.02 0
858.08 0
858.15 0
858.22 0
858.29 0
858.35 0
858.42 0
858.49 0
858.55 0
858.62 0
858.69 0
858.76 0
858.82 0
858.89 0
858.96 0
859.02 0
859.09 0
859.16 0
859.23 0
859.29 0
859.36 0
859.43 0
859.49 0
859.56 0
859.63 0
859.70 0
859.76 0
859.83 0
859.90 0
859.96 0
860.03 0
860.10 0
860.17 0
860.23 0
860.30 0
860.37 0
860.44 0
860.50 0
860.57 0
860.64 0
860.70 0
860.77 0
860.84 0
860.91 0
860.97 0
861.04 0
861.11 0
861.17 0
861.24 0
861.31 0
861.38 0
861.44 0
861.51 0
861.58 0
861.65 0
861.71 0
861.78 0
861.85 0
861.91 0
861.98 0
862.05 0
862.12 0
862.18 0
862.25 0
862.32 0
862.39 0
862.45 0
862.52 0
862.59 0
862.66 0
862.72 0
862.79 0
862.86 0
862.92 0
862.99 0
863.06 0
863.13 0
863.19 0
863.26 0
863.33 0
863.40 0
863.46 0
863.53 0
863.60 0
863.67 0
863.73 0
863.80 0
863.87 0
863.93 0
864.00 0
864.07 0
864.14 0
864.20 0
864.27 0
864.34 0
864.41 0
864.47 0
864.54 0
864.61 0
864.68 0
864.74 0
864.81 0
864.88 0
864.95 0
865.01 0
865.08 0
865.15 0
865.22 0
865.28 0
865.35 0
865.42 0
865.48 0
865.55 0
865.62 0
865.69 0
865.75 0
865.82 0
865.89 0
865.96 0
866.02 0
866.09 0
866.16 0
866.23 0
866.29 0
866.36 0
866.43 0
866.50 0
866.56 0
866.63 0
866.70 0
866.77 0
866.83 0
866.90 0
866.97 0
867.04 0
867.10 0
867.17 0
867.24 0
867.31 0
867.37 0
867.44 0
867.51 0
867.58 0
867.64 0
867.71 0
867.78 0
867.85 0
867.91 0
867.98 0
868.05 0
868.12 0
868.18 0
868.25 0
868.32 0
868.39 0
868.45 0
868.52 0
868.59 0
868.66 0
868.72 0
868.79 0
868.86 0
868.93 0
868.99 0
869.06 0
869.13 0
869.20 0
869.27 0
869.33 0
869.40 0
869.47 0
869.54 0
869.60 0
869.67 0
869.74 0
869.81 0
869.87 0
869.94 0
870.01 0
870.08 0
870.14 0
870.21 0
870.28 0
870.35 0
870.41 0
870.48 0
870.55 0
870.62 0
870.68 0
870.75 0
870.82 0
870.89 0
870.96 0
871.02 0
871.09 0
871.16 0
871.23 0
871.29 0
871.36 0
871.43 0
871.50 0
871.56 0
871.63 0
871.70 0
871.77 0
871.83 0
871.90 0
871.97 0
872.04 0
872.11 0
872.17 0
872.24 0
872.31 0
872.38 0
872.44 0
872.51 0
872.58 0
872.65 0
872.71 0
872.78 0
872.85 0
872.92 0
872.99 0
873.05 0
873.12 0
873.19 0
873.26 0
873.32 0
873.39 0
873.46 0
873.53 0
873.60 0
873.66 0
873.73 0
873.80 0
873.87 0
873.93 0
874.00 0
874.07 0
874.14 0
874.21 0
874.27 0
874.34 0
874.41 0
874.48 0
874.54 0
874.61 0
874.68 0
874.75 0
874.82 0
874.88 0
874.95 0
875.02 0
875.09 0
875.15 0
875.22 0
875.29 0
875.36 0
875.43 0
875.49 0
875.56 0
875.63 0
875.70 0
875.76 0
875.83 0
875.90 0
875.97 0
876.04 0
876.10 0
876.17 0
876.24 0
876.31 0
876.38 0
876.44 0
876.51 0
876.58 0
876.65 0
876.71 0
876.78 0
876.85 0
876.92 0
876.99 0
877.05 0
877.12 0
877.19 0
877.26 0
877.33 0
877.39 0
877.46 0
877.53 0
877.60 0
877.66 0
877.73 0
877.80 0
877.87 0
877.94 0
878.00 0
878.07 0
878.14 0
878.21 0
878.28 0
878.34 0
878.41 0
878.48 0
878.55 0
878.62 0
878.68 0
878.75 0
878.82 0
878.89 0
878.96 0
879.02 0
879.09 0
879.16 0
879.23 0
879.30 0
879.36 0
879.43 0
879.50 0
879.57 0
879.64 0
879.70 0
879.77 0
879.84 0
879.91 0
879.97 0
880.04 0
880.11 0
880.18 0
880.25 0
880.31 0
880.38 0
880.45 0
880.52 0
880.59 0
880.66 0
880.72 0
880.79 0
880.86 0
880.93 0
881.00 0
881.06 0
881.13 0
881.20 0
881.27 0
881.34 0
881.40 0
881.47 0
881.54 0
881.61 0
881.68 0
881.74 0
881.81 0
881.88 0
881.95 0
882.02 0
882.08 0
882.15 0
882.22 0
882.29 0
882.36 0
882.42 0
882.49 0
882.56 0
882.63 0
882.70 0
882.76 0
882.83 0
882.90 0
882.97 0
883.04 0
883.11 0
883.17 0
883.24 0
883.31 0
883.38 0
883.45 0
883.51 0
883.58 0
883.65 0
883.72 0
883.79 0
883.85 0
883.92 0
883.99 0
884.06 0
884.13 0
884.20 0
884.26 0
884.33 0
884.40 0
884.47 0
884.54 0
884.60 0
884.67 0
884.74 0
884.81 0
884.88 0
884.95 0
885.01 0
885.08 0
885.15 0
885.22 0
885.29 0
885.35 0
885.42 0
885.49 0
885.56 0
885.63 0
885.70 0
885.76 0
885.83 0
885.90 0
885.97 0
886.04 0
886.10 0
886.17 0
886.24 0
886.31 0
886.38 0
886.45 0
886.51 0
886.58 0
886.65 0
886.72 0
886.79 0
886.86 0
886.92 0
886.99 0
887.06 0
887.13 0
887.20 0
887.27 0
887.33 0
887.40 0
887.47 0
887.54 0
887.61 0
887.67 0
887.74 0
887.81 0
887.88 0
887.95 0
888.02 0
888.08 0
888.15 0
888.22 0
888.29 0
888.36 0
888.43 0
888.49 0
888.56 0
888.63 0
888.70 0
888.77 0
888.84 0
888.90 0
888.97 0
889.04 0
889.11 0
889.18 0
889.25 0
889.31 0
889.38 0
889.45 0
889.52 0
889.59 0
889.66 0
889.72 0
889.79 0
889.86 0
889.93 0
890.00 0
890.07 0
890.13 0
890.20 0
890.27 0
890.34 0
890.41 0
890.48 0
890.55 0
890.61 0
890.68 0
890.75 0
890.82 0
890.89 0
890.96 0
891.02 0
891.09 0
891.16 0
891.23 0
891.30 0
891.37 0
891.43 0
891.50 0
891.57 0
891.64 0
891.71 0
891.78 0
891.85 0
891.91 0
891.98 0
892.05 0
892.12 0
892.19 0
892.26 0
892.32 0
892.39 0
892.46 0
892.53 0
892.60 0
892.67 0
892.74 0
892.80 0
892.87 0
892.94 0
893.01 0
893.08 0
893.15 0
893.21 0
893.28 0
893.35 0
893.42 0
893.49 0
893.56 0
893.63 0
893.69 0
893.76 0
893.83 0
893.90 0
893.97 0
894.04 0
894.11 0
894.17 0
894.24 0
894.31 0
894.38 0
894.45 0
894.52 0
894.59 0
894.65 0
894.72 0
894.79 0
894.86 0
894.93 0
895.00 0
895.07 0
895.13 0
895.20 0
895.27 0
895.34 0
895.41 0
895.48 0
895.55 0
895.61 0
895.68 0
895.75 0
895.82 0
895.89 0
895.96 0
896.03 0
896.09 0
896.16 0
896.23 0
896.30 0
896.37 0
896.44 0
896.51 0
896.57 0
896.64 0
896.71 0
896.78 0
896.85 0
896.92 0
896.99 0
897.06 0
897.12 0
897.19 0
897.26 0
897.33 0
897.40 0
897.47 0
897.54 0
897.60 0
897.67 0
897.74 0
897.81 0
897.88 0
897.95 0
898.02 0
898.09 0
898.15 0
898.22 0
898.29 0
898.36 0
898.43 0
898.50 0
898.57 0
898.63 0
898.70 0
898.77 0
898.84 0
898.91 0
898.98 0
899.05 0
899.12 0
899.18 0
899.25 0
899.32 0
899.39 0
899.46 0
899.53 0
899.60 0
899.67 0
899.73 0
899.80 0
899.87 0
899.94 0
900.01 0
900.08 0
900.15 0
900.22 0
900.28 0
900.35 0
900.42 0
900.49 0
900.56 0
900.63 0
900.70 0
900.77 0
900.83 0
900.90 0
900.97 0
901.04 0
901.11 0
901.18 0
901.25 0
901.32 0
901.39 0
901.45 0
901.52 0
901.59 0
901.66 0
901.73 0
901.80 0
901.87 0
901.94 0
902.00 0
902.07 0
902.14 0
902.21 0
902.28 0
902.35 0
902.42 0
902.49 0
902.56 0
902.62 0
902.69 0
902.76 0
902.83 0
902.90 0
902.97 0
903.04 0
903.11 0
903.18 0
903.24 0
903.31 0
903.38 0
903.45 0
903.52 0
903.59 0
903.66 0
903.73 0
903.80 0
903.86 0
903.93 0
904.00 0
904.07 0
904.14 0
904.21 0
904.28 0
904.35 0
904.42 0
904.48 0
904.55 0
904.62 0
904.69 0
904.76 0
904.83 0
904.90 0
904.97 0
905.04 0
905.10 0
905.17 0
905.24 0
905.31 0
905.38 0
905.45 0
905.52 0
905.59 0
905.66 0
905.73 0
905.79 0
905.86 0
905.93 0
906.00 0
906.07 0
906.14 0
906.21 0
906.28 0
906.35 0
906.42 0
906.48 0
906.55 0
906.62 0
906.69 0
906.76 0
906.83 0
906.90 0
906.97 0
907.04 0
907.11 0
907.17 0
907.24 0
907.31 0
907.38 0
907.45 0
907.52 0
907.59 0
907.66 0
907.73 0
907.80 0
907.87 0
907.93 0
908.00 0
908.07 0
908.14 0
908.21 0
908.28 0
908.35 0
908.42 0
908.49 0
908.56 0
908.63 0
908.69 0
908.76 0
908.83 0
908.90 0
908.97 0
909.04 0
909.11 0
909.18 0
909.25 0
909.32 0
909.39 0
909.45 0
909.52 0
909.59 0
909.66 0
909.73 0
909.80 0
909.87 0
909.94 0
910.01 0
910.08 0
910.15 0
910.21 0
910.28 0
910.35 0
910.42 0
910.49 0
910.56 0
910.63 0
910.70 0
910.77 0
910.84 0
910.91 0
910.98 0
911.04 0
911.11 0
911.18 0
911.25 0
911.32 0
911.39 0
911.46 0
911.53 0
911.60 0
911.67 0
911.74 0
911.81 0
911.88 0
911.94 0
912.01 0
912.08 0
912.15 0
912.22 0
912.29 0
912.36 0
912.43 0
912.50 0
912.57 0
912.64 0
912.71 0
912.78 0
912.84 0
912.91 0
912.98 0
913.05 0
913.12 0
913.19 0
913.26 0
913.33 0
913.40 0
913.47 0
913.54 0
913.61 0
913.68 0
913.74 0
913.81 0
913.88 0
913.95 0
914.02 0
914.09 0
914.16 0
914.23 0
914.30 0
914.37 0
914.44 0
914.51 0
914.58 0
914.65 0
914.72 0
914.78 0
914.85 0
914.92 0
914.99 0
915.06 0
915.13 0
915.20 0
915.27 0
915.34 0
915.41 0
915.48 0
915.55 0
915.62 0
915.69 0
915.76 0
915.82 0
915.89 0
915.96 0
916.03 0
916.10 0
916.17 0
916.24 0
916.31 0
916.38 0
916.45 0
916.52 0
916.59 0
916.66 0
916.73 0
916.80 0
916.87 0
916.93 0
917.00 0
917.07 0
917.14 0
917.21 0
917.28 0
917.35 0
917.42 0
917.49 0
917.56 0
917.63 0
917.70 0
917.77 0
917.84 0
917.91 0
917.98 0
918.05 0
918.12 0
918.18 0
918.25 0
918.32 0
918.39 0
918.46 0
918.53 0
918.60 0
918.67 0
918.74 0
918.81 0
918.88 0
918.95 0
919.02 0
919.09 0
919.16 0
919.23 0
919.30 0
919.37 0
919.44 0
919.50 0
919.57 0
919.64 0
919.71 0
919.78 0
919.85 0
919.92 0
919.99 0
920.06 0
920.13 0
920.20 0
920.27 0
920.34 0
920.41 0
920.48 0
920.55 0
920.62 0
920.69 0
920.76 0
920.83 0
920.90 0
920.96 0
921.03 0
921.10 0
921.17 0
921.24 0
921.31 0
921.38 0
921.45 0
921.52 0
921.59 0
921.66 0
921.73 0
921.80 0
921.87 0
921.94 0
922.01 0
922.08 0
922.15 0
922.22 0
922.29 0
922.36 0
922.43 0
922.50 0
922.57 0
922.63 0
922.70 0
922.77 0
922.84 0
922.91 0
922.98 0
923.05 0
923.12 0
923.19 0
923.26 0
923.33 0
923.40 0
923.47 0
923.54 0
923.61 0
923.68 0
923.75 0
923.82 0
923.89 0
923.96 0
924.03 0
924.10 0
924.17 0
924.24 0
924.31 0
924.38 0
924.45 0
924.52 0
924.59 0
924.66 0
924.72 0
924.79 0
924.86 0
924.93 0
925.00 0
925.07 0
925.14 0
925.21 0
925.28 0
925.35 0
925.42 0
925.49 0
925.56 0
925.63 0
925.70 0
925.77 0
925.84 0
925.91 0
925.98 0
926.05 0
926.12 0
926.19 0
926.26 0
926.33 0
926.40 0
926.47 0
926.54 0
926.61 0
926.68 0
926.75 0
926.82 0
926.89 0
926.96 0
927.03 0
927.10 0
927.17 0
927.24 0
927.31 0
927.38 0
927.45 0
927.51 0
927.58 0
927.65 0
927.72 0
927.79 0
927.86 0
927.93 0
928.00 0
928.07 0
928.14 0
928.21 0
928.28 0
928.35 0
928.42 0
928.49 0
928.56 0
928.63 0
928.70 0
928.77 0
928.84 0
928.91 0
928.98 0
929.05 0
929.12 0
929.19 0
929.26 0
929.33 0
929.40 0
929.47 0
929.54 0
929.61 0
929.68 0
929.75 0
929.82 0
929.89 0
929.96 0
930.03 0
930.10 0
930.17 0
930.24 0
930.31 0
930.38 0
930.45 0
930.52 0
930.59 0
930.66 0
930.73 0
930.80 0
930.87 0
930.94 0
931.01 0
931.08 0
931.15 0
931.22 0
931.29 0
931.36 0
931.43 0
931.50 0
931.57 0
931.64 0
931.71 0
931.78 0
931.85 0
931.92 0
931.99 0
932.06 0
932.13 0
932.20 0
932.27 0
932.34 0
932.41 0
932.48 0
932.55 0
932.62 0
932.69 0
932.76 0
932.83 0
932.90 0
932.97 0
933.04 0
933.11 0
933.18 0
933.25 0
933.32 0
933.39 0
933.46 0
933.53 0
933.60 0
933.67 0
933.74 0
933.81 0
933.88 0
933.95 0
934.02 0
934.09 0
934.16 0
934.23 0
934.30 0
934.37 0
934.44 0
934.51 0
934.58 0
934.65 0
934.72 0
934.79 0
934.86 0
934.93 0
935.00 0
935.07 0
935.14 0
935.21 0
935.28 0
935.35 0
935.42 0
935.49 0
935.56 0
935.63 0
935.70 0
935.77 0
935.84 0
935.91 0
935.98 0
936.05 0
936.12 0
936.19 0
936.26 0
936.33 0
936.40 0
936.47 0
936.54 0
936.61 0
936.68 0
936.75 0
936.82 0
936.89 0
936.96 0
937.03 0
937.10 0
937.17 0
937.24 0
937.31 0
937.38 0
937.45 0
937.52 0
937.59 0
937.66 0
937.73 0
937.80 0
937.87 0
937.94 0
938.02 0
938.09 0
938.16 0
938.23 0
938.30 0
938.37 0
938.44 0
938.51 0
938.58 0
938.65 0
938.72 0
938.79 0
938.86 0
938.93 0
939.00 0
939.07 0
939.14 0
939.21 0
939.28 0
939.35 0
939.42 0
939.49 0
939.56 0
939.63 0
939.70 0
939.77 0
939.84 0
939.91 0
939.98 0
940.05 0
940.12 0
940.19 0
940.26 0
940.33 0
940.40 0
940.47 0
940.54 0
940.61 0
940.68 0
940.75 0
940.83 0
940.90 0
940.97 0
941.04 0
941.11 0
941.18 0
941.25 0
941.32 0
941.39 0
941.46 0
941.53 0
941.60 0
941.67 0
941.74 0
941.81 0
941.88 0
941.95 0
942.02 0
942.09 0
942.16 0
942.23 0
942.30 0
942.37 0
942.44 0
942.51 0
942.58 0
942.65 0
942.72 0
942.79 0
942.87 0
942.94 0
943.01 0
943.08 0
943.15 0
943.22 0
943.29 0
943.36 0
943.43 0
943.50 0
943.57 0
943.64 0
943.71 0
943.78 0
943.85 0
943.92 0
943.99 0
944.06 0
944.13 0
944.20 0
944.27 0
944.34 0
944.41 0
944.48 0
944.56 0
944.63 0
944.70 0
944.77 0
944.84 0
944.91 0
944.98 0
945.05 0
945.12 0
945.19 0
945.26 0
945.33 0
945.40 0
945.47 0
945.54 0
945.61 0
945.68 0
945.75 0
945.82 0
945.89 0
945.96 0
946.03 0
946.11 0
946.18 0
946.25 0
946.32 0
946.39 0
946.46 0
946.53 0
946.60 0
946.67 0
946.74 0
946.81 0
946.88 0
946.95 0
947.02 0
947.09 0
947.16 0
947.23 0
947.30 0
947.37 0
947.45 0
947.52 0
947.59 0
947.66 0
947.73 0
947.80 0
947.87 0
947.94 0
948.01 0
948.08 0
948.15 0
948.22 0
948.29 0
948.36 0
948.43 0
948.50 0
948.57 0
948.65 0
948.72 0
948.79 0
948.86 0
948.93 0
949.00 0
949.07 0
949.14 0
949.21 0
949.28 0
949.35 0
949.42 0
949.49 0
949.56 0
949.63 0
949.70 0
949.78 0
949.85 0
949.92 0
949.99 0
950.06 0
950.13 0
950.20 0
950.27 0
950.34 0
950.41 0
950.48 0
950.55 0
950.62 0
950.69 0
950.76 0
950.83 0
950.91 1
950.98 1
951.05 2
951.12 2
951.19 3
951.26 3
951.33 3
951.40 3
951.47 3
951.54 3
951.61 3
951.68 3
951.75 3
951.82 3
951.90 3
951.97 3
952.04 4
952.11 4
952.18 4
952.25 4
952.32 3
952.39 3
952.46 3
952.53 2
952.60 2
952.67 2
952.74 1
952.81 1
952.89 1
952.96 1
953.03 1
953.10 0
953.17 0
953.24 0
953.31 0
953.38 0
953.45 0
953.52 0
953.59 0
953.66 0
953.73 0
953.81 0
953.88 0
953.95 0
954.02 0
954.09 0
954.16 0
954.23 0
954.30 0
954.37 0
954.44 0
954.51 0
954.58 0
954.66 0
954.73 0
954.80 0
954.87 0
954.94 0
955.01 0
955.08 0
955.15 0
955.22 0
955.29 0
955.36 0
955.43 0
955.51 0
955.58 0
955.65 0
955.72 0
955.79 0
955.86 0
955.93 0
956.00 0
956.07 0
956.14 0
956.21 0
956.28 0
956.36 0
956.43 0
956.50 0
956.57 0
956.64 0
956.71 0
956.78 0
956.85 0
956.92 0
956.99 0
957.06 0
957.14 0
957.21 0
957.28 0
957.35 0
957.42 0
957.49 0
957.56 0
957.63 0
957.70 0
957.77 0
957.84 0
957.92 0
957.99 0
958.06 0
958.13 0
958.20 0
958.27 0
958.34 0
958.41 0
958.48 0
958.55 0
958.63 0
958.70 0
958.77 0
958.84 0
958.91 0
958.98 0
959.05 0
959.12 0
959.19 0
959.26 0
959.34 0
959.41 0
959.48 0
959.55 0
959.62 0
959.69 0
959.76 0
959.83 0
959.90 0
959.97 0
960.05 0
960.12 0
960.19 0
960.26 0
960.33 0
960.40 0
960.47 0
960.54 0
960.61 0
960.68 0
960.76 0
960.83 0
960.90 0
960.97 0
961.04 0
961.11 0
961.18 0
961.25 0
961.32 0
961.40 0
961.47 0
961.54 0
961.61 0
961.68 0
961.75 0
961.82 0
961.89 0
961.96 0
962.03 0
962.11 0
962.18 0
962.25 0
962.32 0
962.39 0
962.46 0
962.53 0
962.60 0
962.67 0
962.75 0
962.82 0
962.89 0
962.96 0
963.03 0
963.10 0
963.17 0
963.24 0
963.31 0
963.39 0
963.46 0
963.53 0
963.60 0
963.67 0
963.74 0
963.81 0
963.88 0
963.96 0
964.03 0
964.10 0
964.17 0
964.24 0
964.31 0
964.38 0
964.45 0
964.52 0
964.60 0
964.67 0
964.74 0
964.81 0
964.88 0
964.95 0
965.02 0
965.09 0
965.17 0
965.24 0
965.31 0
965.38 0
965.45 0
965.52 0
965.59 0
965.66 0
965.74 0
965.81 0
965.88 0
965.95 0
966.02 0
966.09 0
966.16 0
966.23 0
966.31 0
966.38 0
966.45 0
966.52 0
966.59 0
966.66 0
966.73 0
966.80 0
966.88 0
966.95 0
967.02 0
967.09 0
967.16 0
967.23 0
967.30 0
967.37 0
967.45 0
967.52 0
967.59 0
967.66 0
967.73 0
967.80 0
967.87 0
967.94 0
968.02 0
968.09 0
968.16 0
968.23 0
968.30 0
968.37 0
968.44 0
968.52 0
968.59 0
968.66 0
968.73 0
968.80 0
968.87 0
968.94 0
969.01 0
969.09 0
969.16 0
969.23 0
969.30 0
969.37 0
969.44 0
969.51 0
969.59 0
969.66 0
969.73 0
969.80 0
969.87 0
969.94 0
970.01 0
970.09 0
970.16 0
970.23 0
970.30 0
970.37 0
970.44 0
970.51 0
970.58 0
970.66 0
970.73 0
970.80 0
970.87 0
970.94 0
971.01 0
971.08 0
971.16 0
971.23 0
971.30 0
971.37 0
971.44 0
971.51 0
971.58 0
971.66 0
971.73 0
971.80 0
971.87 0
971.94 0
972.01 0
972.09 0
972.16 0
972.23 0
972.30 0
972.37 0
972.44 0
972.51 0
972.59 0
972.66 0
972.73 0
972.80 0
972.87 0
972.94 0
973.01 0
973.09 0
973.16 0
973.23 0
973.30 0
973.37 0
973.44 0
973.51 0
973.59 0
973.66 0
973.73 0
973.80 0
973.87 0
973.94 0
974.02 0
974.09 0
974.16 0
974.23 0
974.30 0
974.37 0
974.44 0
974.52 0
974.59 0
974.66 0
974.73 0
974.80 0
974.87 0
974.95 0
975.02 0
975.09 0
975.16 0
975.23 0
975.30 0
975.38 0
975.45 0
975.52 0
975.59 0
975.66 0
975.73 0
975.80 0
975.88 0
975.95 0
976.02 0
976.09 0
976.16 0
976.23 0
976.31 0
976.38 0
976.45 0
976.52 0
976.59 0
976.66 0
976.74 0
976.81 0
976.88 0
976.95 0
977.02 0
977.09 0
977.17 0
977.24 0
977.31 0
977.38 0
977.45 0
977.52 0
977.60 0
977.67 0
977.74 0
977.81 0
977.88 0
977.95 0
978.03 0
978.10 0
978.17 0
978.24 0
978.31 0
978.38 0
978.46 0
978.53 0
978.60 0
978.67 0
978.74 0
978.81 0
978.89 0
978.96 0
979.03 0
979.10 0
979.17 0
979.24 0
979.32 0
979.39 0
979.46 0
979.53 0
979.60 0
979.68 0
979.75 0
979.82 0
979.89 0
979.96 0
980.03 0
980.11 0
980.18 0
980.25 0
980.32 0
980.39 0
980.46 0
980.54 0
980.61 0
980.68 0
980.75 0
980.82 0
980.90 0
980.97 0
981.04 0
981.11 0
981.18 0
981.25 0
981.33 0
981.40 0
981.47 0
981.54 0
981.61 0
981.68 0
981.76 0
981.83 0
981.90 0
981.97 0
982.04 0
982.12 0
982.19 0
982.26 0
982.33 0
982.40 0
982.47 0
982.55 0
982.62 0
982.69 0
982.76 0
982.83 0
982.91 0
982.98 0
983.05 0
983.12 0
983.19 0
983.27 0
983.34 0
983.41 0
983.48 0
983.55 0
983.62 0
983.70 0
983.77 0
983.84 0
983.91 0
983.98 0
984.06 0
984.13 0
984.20 0
984.27 0
984.34 0
984.42 0
984.49 0
984.56 0
984.63 0
984.70 0
984.78 0
984.85 0
984.92 0
984.99 0
985.06 0
985.14 0
985.21 0
985.28 0
985.35 0
985.42 0
985.49 0
985.57 0
985.64 0
985.71 0
985.78 0
985.85 0
985.93 0
986.00 0
986.07 0
986.14 0
986.21 0
986.29 0
986.36 0
986.43 0
986.50 0
986.57 0
986.65 0
986.72 0
986.79 0
986.86 0
986.93 0
987.01 0
987.08 0
987.15 0
987.22 0
987.29 0
987.37 0
987.44 0
987.51 0
987.58 0
987.65 0
987.73 0
987.80 0
987.87 0
987.94 0
988.01 0
988.09 0
988.16 0
988.23 0
988.30 1
988.38 1
988.45 1
988.52 1
988.59 1
988.66 1
988.74 0
988.81 0
988.88 0
988.95 0
989.02 0
989.10 0
989.17 0
989.24 0
989.31 0
989.38 0
989.46 0
989.53 0
989.60 0
989.67 0
989.74 0
989.82 0
989.89 0
989.96 0
990.03 0
990.11 0
990.18 0
990.25 0
990.32 0
990.39 0
990.47 0
990.54 0
990.61 0
990.68 0
990.75 0
990.83 0
990.90 0
990.97 0
991.04 0
991.12 0
991.19 0
991.26 0
991.33 0
991.40 0
991.48 0
991.55 0
991.62 0
991.69 0
991.76 0
991.84 0
991.91 0
991.98 0
992.05 0
992.13 0
992.20 0
992.27 0
992.34 0
992.41 0
992.49 0
992.56 0
992.63 0
992.70 0
992.78 0
992.85 0
992.92 0
992.99 0
993.06 0
993.14 0
993.21 0
993.28 0
993.35 0
993.43 0
993.50 0
993.57 0
993.64 0
993.71 0
993.79 0
993.86 0
993.93 0
994.00 0
994.08 0
994.15 0
994.22 0
994.29 0
994.37 0
994.44 0
994.51 0
994.58 0
994.65 0
994.73 0
994.80 0
994.87 0
994.94 0
995.02 0
995.09 0
995.16 0
995.23 0
995.30 0
995.38 0
995.45 0
995.52 0
995.59 0
995.67 0
995.74 0
995.81 0
995.88 0
995.96 0
996.03 0
996.10 0
996.17 0
996.25 0
996.32 0
996.39 0
996.46 0
996.53 0
996.61 0
996.68 0
996.75 0
996.82 0
996.90 0
996.97 0
997.04 0
997.11 0
997.19 0
997.26 0
997.33 0
997.40 0
997.48 0
997.55 0
997.62 0
997.69 0
997.77 0
997.84 0
997.91 0
997.98 0
998.05 0
998.13 0
998.20 0
998.27 0
998.34 0
998.42 0
998.49 0
998.56 0
998.63 0
998.71 0
998.78 0
998.85 0
998.92 0
999.00 0
999.07 0
999.14 0
999.21 0
999.29 0
999.36 0
999.43 0
999.50 0
999.58 0
999.65 0
999.72 0
999.79 0
999.87 0
999.94 0
1000.01 0
1000.08 0
1000.16 0
1000.23 0
1000.30 0
1000.37 0
1000.45 0
1000.52 0
1000.59 0
1000.66 0
1000.74 0
1000.81 0
1000.88 0
1000.95 0
1001.03 0
1001.10 0
1001.17 0
1001.24 0
1001.32 0
1001.39 0
1001.46 0
1001.53 0
1001.61 0
1001.68 0
1001.75 0
1001.82 0
1001.90 0
1001.97 0
1002.04 0
1002.11 0
1002.19 0
1002.26 0
1002.33 0
1002.40 0
1002.48 0
1002.55 0
1002.62 0
1002.69 0
1002.77 0
1002.84 0
1002.91 0
1002.98 0
1003.06 0
1003.13 0
1003.20 0
1003.28 0
1003.35 0
1003.42 0
1003.49 0
1003.57 0
1003.64 0
1003.71 0
1003.78 0
1003.86 0
1003.93 0
1004.00 0
1004.07 0
1004.15 0
1004.22 0
1004.29 0
1004.36 0
1004.44 0
1004.51 0
1004.58 0
1004.66 0
1004.73 0
1004.80 0
1004.87 0
1004.95 0
1005.02 0
1005.09 0
1005.16 0
1005.24 1
1005.31 1
1005.38 1
1005.45 1
1005.53 1
1005.60 1
1005.67 1
1005.75 1
1005.82 1
1005.89 1
1005.96 1
1006.04 1
1006.11 1
1006.18 1
1006.25 0
1006.33 0
1006.40 0
1006.47 0
1006.55 0
1006.62 0
1006.69 0
1006.76 1
1006.84 1
1006.91 2
1006.98 2
1007.05 3
1007.13 4
1007.20 5
1007.27 6
1007.35 7
1007.42 8
1007.49 9
1007.56 9
1007.64 10
1007.71 10
1007.78 10
1007.85 10
1007.93 9
1008.00 9
1008.07 8
1008.15 8
1008.22 7
1008.29 7
1008.36 7
1008.44 7
1008.51 7
1008.58 7
1008.66 7
1008.73 7
1008.80 7
1008.87 7
1008.95 6
1009.02 5
1009.09 5
1009.16 5
1009.24 4
1009.31 4
1009.38 4
1009.46 4
1009.53 3
1009.60 3
1009.67 3
1009.75 3
1009.82 3
1009.89 2
1009.97 2
1010.04 2
1010.11 2
1010.18 1
1010.26 1
1010.33 1
1010.40 1
1010.48 1
1010.55 0
1010.62 0
1010.69 0
1010.77 0
1010.84 0
1010.91 0
1010.99 0
1011.06 0
1011.13 0
1011.20 0
1011.28 0
1011.35 0
1011.42 0
1011.50 0
1011.57 0
1011.64 0
1011.71 0
1011.79 0
1011.86 0
1011.93 0
1012.01 0
1012.08 0
1012.15 0
1012.23 0
1012.30 0
1012.37 0
1012.44 0
1012.52 0
1012.59 0
1012.66 0
1012.74 0
1012.81 0
1012.88 0
1012.95 0
1013.03 0
1013.10 0
1013.17 0
1013.25 0
1013.32 0
1013.39 0
1013.47 0
1013.54 0
1013.61 0
1013.68 0
1013.76 0
1013.83 0
1013.90 0
1013.98 0
1014.05 0
1014.12 0
1014.20 0
1014.27 0
1014.34 0
1014.41 0
1014.49 0
1014.56 0
1014.63 0
1014.71 0
1014.78 0
1014.85 0
1014.93 0
1015.00 0
1015.07 1
1015.14 1
1015.22 1
1015.29 1
1015.36 0
1015.44 0
1015.51 0
1015.58 0
1015.66 0
1015.73 0
1015.80 0
1015.87 0
1015.95 0
1016.02 0
1016.09 0
1016.17 0
1016.24 0
1016.31 0
1016.39 0
1016.46 0
1016.53 0
1016.61 0
1016.68 0
1016.75 0
1016.82 0
1016.90 0
1016.97 0
1017.04 0
1017.12 0
1017.19 0
1017.26 0
1017.34 0
1017.41 0
1017.48 0
1017.56 0
1017.63 0
1017.70 0
1017.78 0
1017.85 0
1017.92 0
1017.99 0
1018.07 0
1018.14 0
1018.21 0
1018.29 0
1018.36 0
1018.43 0
1018.51 0
1018.58 0
1018.65 0
1018.73 0
1018.80 0
1018.87 0
1018.95 0
1019.02 0
1019.09 0
1019.16 0
1019.24 0
1019.31 0
1019.38 0
1019.46 1
1019.53 1
1019.60 1
1019.68 1
1019.75 1
1019.82 1
1019.90 1
1019.97 1
1020.04 1
1020.12 0
1020.19 0
1020.26 0
1020.34 0
1020.41 0
1020.48 0
1020.56 0
1020.63 0
1020.70 0
1020.78 1
1020.85 1
1020.92 1
1021.00 1
1021.07 1
1021.14 1
1021.21 1
1021.29 1
1021.36 1
1021.43 0
1021.51 0
1021.58 0
1021.65 0
1021.73 1
1021.80 1
1021.87 1
1021.95 1
1022.02 1
1022.09 1
1022.17 1
1022.24 1
1022.31 2
1022.39 2
1022.46 3
1022.53 5
1022.61 6
1022.68 9
1022.75 11
1022.83 14
1022.90 16
1022.97 18
1023.05 19
1023.12 21
1023.19 22
1023.27 23
1023.34 25
1023.41 27
1023.49 30
1023.56 33
1023.63 36
1023.71 38
1023.78 40
1023.85 41
1023.93 41
1024.00 42
1024.07 42
1024.15 41
1024.22 41
1024.29 41
1024.37 41
1024.44 41
1024.51 40
1024.59 39
1024.66 37
1024.73 35
1024.81 33
1024.88 30
1024.95 27
1025.03 25
1025.10 23
1025.17 22
1025.25 20
1025.32 19
1025.39 18
1025.47 17
1025.54 17
1025.61 16
1025.69 14
1025.76 13
1025.83 12
1025.91 11
1025.98 10
1026.05 9
1026.13 8
1026.20 7
1026.28 6
1026.35 5
1026.42 4
1026.50 4
1026.57 4
1026.64 4
1026.72 4
1026.79 4
1026.86 5
1026.94 4
1027.01 4
1027.08 4
1027.16 4
1027.23 4
1027.30 4
1027.38 4
1027.45 5
1027.52 5
1027.60 6
1027.67 6
1027.74 6
1027.82 6
1027.89 6
1027.96 6
1028.04 6
1028.11 6
1028.19 6
1028.26 6
1028.33 5
1028.41 5
1028.48 5
1028.55 5
1028.63 5
1028.70 4
1028.77 4
1028.85 4
1028.92 3
1028.99 3
1029.07 3
1029.14 2
1029.21 2
1029.29 2
1029.36 2
1029.44 2
1029.51 2
1029.58 2
1029.66 2
1029.73 2
1029.80 1
1029.88 1
1029.95 1
1030.02 2
1030.10 2
1030.17 2
1030.24 2
1030.32 2
1030.39 2
1030.47 2
1030.54 2
1030.61 1
1030.69 1
1030.76 1
1030.83 1
1030.91 0
1030.98 0
1031.05 0
1031.13 0
1031.20 1
1031.27 1
1031.35 1
1031.42 1
1031.50 1
1031.57 1
1031.64 1
1031.72 1
1031.79 1
1031.86 1
1031.94 1
1032.01 1
1032.08 1
1032.16 1
1032.23 1
1032.31 1
1032.38 1
1032.45 1
1032.53 1
1032.60 1
1032.67 1
1032.75 1
1032.82 1
1032.89 1
1032.97 1
1033.04 1
1033.12 1
1033.19 1
1033.26 1
1033.34 1
1033.41 1
1033.48 1
1033.56 1
1033.63 1
1033.71 1
1033.78 1
1033.85 1
1033.93 1
1034.00 1
1034.07 1
1034.15 1
1034.22 1
1034.29 1
1034.37 1
1034.44 1
1034.52 1
1034.59 1
1034.66 1
1034.74 1
1034.81 1
1034.88 1
1034.96 1
1035.03 1
1035.11 1
1035.18 1
1035.25 1
1035.33 1
1035.40 1
1035.47 1
1035.55 0
1035.62 0
1035.70 0
1035.77 0
1035.84 0
1035.92 0
1035.99 1
1036.06 1
1036.14 1
1036.21 1
1036.29 1
1036.36 1
1036.43 1
1036.51 1
1036.58 1
1036.65 1
1036.73 1
1036.80 1
1036.88 1
1036.95 1
1037.02 1
1037.10 1
1037.17 1
1037.25 1
1037.32 1
1037.39 1
1037.47 1
1037.54 1
1037.61 2
1037.69 2
1037.76 2
1037.84 3
1037.91 3
1037.98 3
1038.06 3
1038.13 3
1038.21 3
1038.28 2
1038.35 2
1038.43 2
1038.50 1
1038.57 1
1038.65 1
1038.72 1
1038.80 1
1038.87 1
1038.94 1
1039.02 1
1039.09 1
1039.17 1
1039.24 1
1039.31 2
1039.39 2
1039.46 2
1039.54 3
1039.61 3
1039.68 3
1039.76 3
1039.83 4
1039.90 4
1039.98 4
1040.05 3
1040.13 3
1040.20 3
1040.27 3
1040.35 3
1040.42 2
1040.50 2
1040.57 2
1040.64 1
1040.72 1
1040.79 1
1040.87 1
1040.94 0
1041.01 0
1041.09 0
1041.16 0
1041.24 0
1041.31 1
1041.38 1
1041.46 1
1041.53 1
1041.61 1
1041.68 1
1041.75 1
1041.83 1
1041.90 1
1041.98 1
1042.05 0
1042.12 1
1042.20 1
1042.27 1
1042.35 1
1042.42 1
1042.49 1
1042.57 1
1042.64 2
1042.72 2
1042.79 2
1042.86 2
1042.94 2
1043.01 2
1043.09 2
1043.16 2
1043.23 2
1043.31 2
1043.38 2
1043.46 2
1043.53 2
1043.60 3
1043.68 3
1043.75 3
1043.83 3
1043.90 4
1043.97 4
1044.05 4
1044.12 4
1044.20 4
1044.27 4
1044.34 4
1044.42 4
1044.49 4
1044.57 4
1044.64 4
1044.71 4
1044.79 4
1044.86 4
1044.94 4
1045.01 4
1045.09 4
1045.16 4
1045.23 4
1045.31 4
1045.38 3
1045.46 3
1045.53 3
1045.60 3
1045.68 3
1045.75 3
1045.83 3
1045.90 3
1045.97 3
1046.05 3
1046.12 3
1046.20 3
1046.27 3
1046.35 3
1046.42 3
1046.49 3
1046.57 3
1046.64 3
1046.72 4
1046.79 4
1046.86 4
1046.94 4
1047.01 4
1047.09 4
1047.16 4
1047.24 3
1047.31 3
1047.38 3
1047.46 3
1047.53 3
1047.61 3
1047.68 3
1047.75 3
1047.83 3
1047.90 3
1047.98 3
1048.05 2
1048.13 2
1048.20 2
1048.27 2
1048.35 2
1048.42 2
1048.50 1
1048.57 1
1048.65 1
1048.72 1
1048.79 0
1048.87 0
1048.94 0
1049.02 0
1049.09 1
1049.16 1
1049.24 1
1049.31 2
1049.39 2
1049.46 2
1049.54 3
1049.61 3
1049.68 3
1049.76 3
1049.83 3
1049.91 3
1049.98 3
1050.06 3
1050.13 3
1050.20 3
1050.28 3
1050.35 3
1050.43 4
1050.50 4
1050.58 4
1050.65 4
1050.72 3
1050.80 3
1050.87 3
1050.95 2
1051.02 2
1051.10 2
1051.17 2
1051.24 3
1051.32 3
1051.39 3
1051.47 3
1051.54 3
1051.62 3
1051.69 3
1051.76 3
1051.84 3
1051.91 3
1051.99 3
1052.06 4
1052.14 4
1052.21 4
1052.29 4
1052.36 4
1052.43 3
1052.51 3
1052.58 3
1052.66 3
1052.73 3
1052.81 3
1052.88 3
1052.95 3
1053.03 3
1053.10 4
1053.18 4
1053.25 4
1053.33 4
1053.40 5
1053.48 5
1053.55 5
1053.62 5
1053.70 4
1053.77 4
1053.85 4
1053.92 4
1054.00 4
1054.07 3
1054.15 3
1054.22 3
1054.29 3
1054.37 3
1054.44 3
1054.52 2
1054.59 2
1054.67 1
1054.74 1
1054.81 1
1054.89 1
1054.96 1
1055.04 1
1055.11 1
1055.19 1
1055.26 1
1055.34 1
1055.41 1
1055.49 1
1055.56 1
1055.63 0
1055.71 0
1055.78 0
1055.86 0
1055.93 0
1056.01 1
1056.08 1
1056.16 1
1056.23 1
1056.30 2
1056.38 2
1056.45 2
1056.53 2
1056.60 2
1056.68 2
1056.75 2
1056.83 2
1056.90 1
1056.97 1
1057.05 1
1057.12 1
1057.20 1
1057.27 1
1057.35 1
1057.42 0
1057.50 0
1057.57 0
1057.65 0
1057.72 0
1057.79 0
1057.87 0
1057.94 0
1058.02 0
1058.09 0
1058.17 0
1058.24 0
1058.32 1
1058.39 1
1058.47 1
1058.54 1
1058.62 1
1058.69 1
1058.76 1
1058.84 0
1058.91 0
1058.99 0
1059.06 0
1059.14 0
1059.21 0
1059.29 1
1059.36 2
1059.44 2
1059.51 3
1059.58 3
1059.66 3
1059.73 2
1059.81 2
1059.88 2
1059.96 2
1060.03 2
1060.11 2
1060.18 3
1060.26 3
1060.33 3
1060.41 3
1060.48 3
1060.56 3
1060.63 2
1060.70 2
1060.78 1
1060.85 1
1060.93 1
1061.00 1
1061.08 1
1061.15 1
1061.23 2
1061.30 2
1061.38 2
1061.45 1
1061.53 1
1061.60 1
1061.68 1
1061.75 0
1061.82 0
1061.90 0
1061.97 0
1062.05 0
1062.12 1
1062.20 2
1062.27 2
1062.35 3
1062.42 3
1062.50 4
1062.57 4
1062.65 3
1062.72 3
1062.80 3
1062.87 3
1062.95 2
1063.02 2
1063.09 3
1063.17 3
1063.24 3
1063.32 3
1063.39 3
1063.47 3
1063.54 3
1063.62 3
1063.69 3
1063.77 3
1063.84 2
1063.92 3
1063.99 3
1064.07 3
1064.14 4
1064.22 4
1064.29 4
1064.37 4
1064.44 4
1064.51 4
1064.59 4
1064.66 4
1064.74 5
1064.81 5
1064.89 5
1064.96 5
1065.04 5
1065.11 5
1065.19 5
1065.26 5
1065.34 6
1065.41 6
1065.49 6
1065.56 6
1065.64 7
1065.71 7
1065.79 7
1065.86 6
1065.94 6
1066.01 5
1066.09 4
1066.16 4
1066.24 3
1066.31 3
1066.39 3
1066.46 3
1066.54 4
1066.61 4
1066.68 5
1066.76 6
1066.83 7
1066.91 7
1066.98 8
1067.06 7
1067.13 7
1067.21 6
1067.28 6
1067.36 5
1067.43 5
1067.51 5
1067.58 5
1067.66 5
1067.73 5
1067.81 5
1067.88 4
1067.96 4
1068.03 4
1068.11 4
1068.18 4
1068.26 4
1068.33 4
1068.41 4
1068.48 4
1068.56 4
1068.63 4
1068.71 4
1068.78 3
1068.86 3
1068.93 3
1069.01 2
1069.08 2
1069.16 2
1069.23 2
1069.31 2
1069.38 2
1069.46 1
1069.53 1
1069.61 2
1069.68 2
1069.76 2
1069.83 3
1069.91 3
1069.98 4
1070.06 4
1070.13 5
1070.21 5
1070.28 5
1070.36 5
1070.43 5
1070.51 4
1070.58 4
1070.66 3
1070.73 3
1070.81 2
1070.88 2
1070.96 2
1071.03 1
1071.11 1
1071.18 1
1071.26 1
1071.33 1
1071.41 1
1071.48 0
1071.56 0
1071.63 0
1071.71 0
1071.78 0
1071.86 1
1071.93 1
1072.01 2
1072.08 3
1072.16 3
1072.23 4
1072.31 4
1072.38 4
1072.46 4
1072.53 3
1072.61 3
1072.68 2
1072.76 1
1072.83 1
1072.91 1
1072.98 0
1073.06 1
1073.13 1
1073.21 1
1073.28 2
1073.36 2
1073.43 2
1073.51 3
1073.58 3
1073.66 3
1073.73 4
1073.81 4
1073.88 3
1073.96 3
1074.03 3
1074.11 2
1074.18 2
1074.26 1
1074.33 1
1074.41 0
1074.48 0
1074.56 0
1074.64 0
1074.71 0
1074.79 1
1074.86 2
1074.94 3
1075.01 3
1075.09 4
1075.16 5
1075.24 5
1075.31 5
1075.39 4
1075.46 4
1075.54 3
1075.61 3
1075.69 2
1075.76 2
1075.84 2
1075.91 1
1075.99 1
1076.06 1
1076.14 2
1076.21 2
1076.29 2
1076.36 2
1076.44 2
1076.51 2
1076.59 2
1076.66 2
1076.74 1
1076.82 1
1076.89 0
1076.97 0
1077.04 0
1077.12 0
1077.19 0
1077.27 0
1077.34 1
1077.42 2
1077.49 2
1077.57 3
1077.64 4
1077.72 5
1077.79 6
1077.87 6
1077.94 6
1078.02 6
1078.09 6
1078.17 7
1078.24 7
1078.32 7
1078.40 8
1078.47 8
1078.55 9
1078.62 9
1078.70 10
1078.77 10
1078.85 11
1078.92 12
1079.00 12
1079.07 13
1079.15 13
1079.22 13
1079.30 13
1079.37 12
1079.45 12
1079.52 13
1079.60 13
1079.68 13
1079.75 14
1079.83 14
1079.90 14
1079.98 13
1080.05 13
1080.13 13
1080.20 12
1080.28 12
1080.35 12
1080.43 11
1080.50 11
1080.58 10
1080.65 9
1080.73 8
1080.81 8
1080.88 7
1080.96 7
1081.03 7
1081.11 8
1081.18 8
1081.26 9
1081.33 9
1081.41 9
1081.48 9
1081.56 9
1081.63 9
1081.71 8
1081.79 8
1081.86 8
1081.94 7
1082.01 7
1082.09 6
1082.16 6
1082.24 6
1082.31 5
1082.39 5
1082.46 5
1082.54 4
1082.61 4
1082.69 4
1082.77 5
1082.84 6
1082.92 7
1082.99 7
1083.07 8
1083.14 9
1083.22 9
1083.29 9
1083.37 8
1083.44 7
1083.52 7
1083.60 7
1083.67 7
1083.75 7
1083.82 7
1083.90 7
1083.97 6
1084.05 6
1084.12 5
1084.20 4
1084.27 4
1084.35 4
1084.43 5
1084.50 5
1084.58 5
1084.65 5
1084.73 5
1084.80 5
1084.88 5
1084.95 6
1085.03 6
1085.11 6
1085.18 6
1085.26 6
1085.33 6
1085.41 5
1085.48 4
1085.56 3
1085.63 2
1085.71 1
1085.78 0
1085.86 0
1085.94 0
1086.01 1
1086.09 1
1086.16 2
1086.24 2
1086.31 3
1086.39 3
1086.46 3
1086.54 3
1086.62 3
1086.69 3
1086.77 2
1086.84 2
1086.92 1
1086.99 1
1087.07 2
1087.14 2
1087.22 3
1087.30 3
1087.37 3
1087.45 3
1087.52 2
1087.60 2
1087.67 1
1087.75 0
1087.83 0
1087.90 0
1087.98 0
1088.05 0
1088.13 1
1088.20 1
1088.28 2
1088.35 2
1088.43 2
1088.51 2
1088.58 2
1088.66 2
1088.73 2
1088.81 2
1088.88 3
1088.96 4
1089.03 5
1089.11 6
1089.19 7
1089.26 8
1089.34 9
1089.41 10
1089.49 10
1089.56 10
1089.64 9
1089.72 9
1089.79 8
1089.87 7
1089.94 6
1090.02 5
1090.09 4
1090.17 3
1090.25 3
1090.32 2
1090.40 2
1090.47 1
1090.55 1
1090.62 0
1090.70 0
1090.78 0
1090.85 0
1090.93 1
1091.00 1
1091.08 2
1091.15 3
1091.23 3
1091.31 3
1091.38 3
1091.46 3
1091.53 3
1091.61 3
1091.68 3
1091.76 4
1091.84 5
1091.91 5
1091.99 6
1092.06 7
1092.14 8
1092.21 9
1092.29 9
1092.37 9
1092.44 9
1092.52 8
1092.59 8
1092.67 8
1092.74 7
1092.82 7
1092.90 6
1092.97 6
1093.05 6
1093.12 7
1093.20 7
1093.28 8
1093.35 10
1093.43 11
1093.50 12
1093.58 12
1093.65 13
1093.73 14
1093.81 14
1093.88 15
1093.96 15
1094.03 16
1094.11 16
1094.18 17
1094.26 17
1094.34 17
1094.41 16
1094.49 16
1094.56 15
1094.64 14
1094.72 13
1094.79 12
1094.87 11
1094.94 11
1095.02 12
1095.09 13
1095.17 14
1095.25 15
1095.32 16
1095.40 17
1095.47 18
1095.55 18
1095.63 17
1095.70 17
1095.78 16
1095.85 15
1095.93 15
1096.01 14
1096.08 14
1096.16 14
1096.23 13
1096.31 13
1096.38 13
1096.46 13
1096.54 13
1096.61 13
1096.69 13
1096.76 14
1096.84 14
1096.92 14
1096.99 14
1097.07 14
1097.14 14
1097.22 13
1097.30 12
1097.37 11
1097.45 11
1097.52 10
1097.60 11
1097.68 11
1097.75 12
1097.83 12
1097.90 13
1097.98 13
1098.06 13
1098.13 13
1098.21 12
1098.28 12
1098.36 11
1098.43 11
1098.51 10
1098.59 9
1098.66 7
1098.74 6
1098.81 5
1098.89 4
1098.97 4
1099.04 4
1099.12 5
1099.19 6
1099.27 7
1099.35 7
1099.42 7
1099.50 7
1099.57 7
1099.65 6
1099.73 6
1099.80 6
1099.88 7
1099.95 7
1100.03 7
1100.11 7
1100.18 7
1100.26 7
1100.33 6
1100.41 5
1100.49 5
1100.56 4
1100.64 4
1100.72 4
1100.79 4
1100.87 5
1100.94 5
1101.02 5
1101.10 5
1101.17 5
1101.25 6
1101.32 6
1101.40 6
1101.48 7
1101.55 7
1101.63 7
1101.70 6
1101.78 5
1101.86 4
1101.93 3
1102.01 2
1102.08 1
1102.16 0
1102.24 0
1102.31 0
1102.39 0
1102.47 0
1102.54 0
1102.62 0
1102.69 0
1102.77 0
1102.85 0
1102.92 0
1103.00 0
1103.07 0
1103.15 0
1103.23 0
1103.30 0
1103.38 0
1103.45 1
1103.53 1
1103.61 1
1103.68 2
1103.76 2
1103.84 2
1103.91 3
1103.99 3
1104.06 3
1104.14 4
1104.22 4
1104.29 4
1104.37 4
1104.44 4
1104.52 4
1104.60 3
1104.67 2
1104.75 2
1104.83 1
1104.90 1
1104.98 1
1105.05 2
1105.13 2
1105.21 3
1105.28 5
1105.36 6
1105.44 7
1105.51 8
1105.59 10
1105.66 11
1105.74 12
1105.82 14
1105.89 15
1105.97 17
1106.05 18
1106.12 20
1106.20 21
1106.27 21
1106.35 21
1106.43 20
1106.50 19
1106.58 17
1106.65 16
1106.73 15
1106.81 14
1106.88 14
1106.96 14
1107.04 15
1107.11 16
1107.19 16
1107.27 17
1107.34 17
1107.42 17
1107.49 16
1107.57 16
1107.65 16
1107.72 16
1107.80 17
1107.88 17
1107.95 18
1108.03 19
1108.10 20
1108.18 20
1108.26 21
1108.33 21
1108.41 20
1108.49 20
1108.56 19
1108.64 19
1108.71 18
1108.79 18
1108.87 18
1108.94 18
1109.02 19
1109.10 19
1109.17 20
1109.25 20
1109.33 21
1109.40 22
1109.48 22
1109.55 23
1109.63 23
1109.71 23
1109.78 22
1109.86 20
1109.94 19
1110.01 17
1110.09 15
1110.17 14
1110.24 14
1110.32 15
1110.39 16
1110.47 18
1110.55 19
1110.62 21
1110.70 22
1110.78 22
1110.85 22
1110.93 21
1111.01 20
1111.08 18
1111.16 17
1111.23 16
1111.31 16
1111.39 15
1111.46 15
1111.54 14
1111.62 14
1111.69 13
1111.77 13
1111.85 12
1111.92 11
1112.00 11
1112.08 11
1112.15 11
1112.23 12
1112.30 12
1112.38 12
1112.46 12
1112.53 11
1112.61 10
1112.69 8
1112.76 7
1112.84 6
1112.92 6
1112.99 7
1113.07 8
1113.15 10
1113.22 11
1113.30 13
1113.38 14
1113.45 14
1113.53 14
1113.60 14
1113.68 13
1113.76 12
1113.83 12
1113.91 11
1113.99 10
1114.06 10
1114.14 10
1114.22 10
1114.29 11
1114.37 12
1114.45 14
1114.52 15
1114.60 16
1114.68 17
1114.75 17
1114.83 17
1114.91 16
1114.98 15
1115.06 13
1115.14 12
1115.21 11
1115.29 10
1115.36 9
1115.44 9
1115.52 9
1115.59 9
1115.67 11
1115.75 12
1115.82 14
1115.90 15
1115.98 16
1116.05 17
1116.13 17
1116.21 16
1116.28 15
1116.36 14
1116.44 13
1116.51 13
1116.59 13
1116.67 14
1116.74 14
1116.82 15
1116.90 16
1116.97 16
1117.05 17
1117.13 17
1117.20 18
1117.28 18
1117.36 19
1117.43 20
1117.51 20
1117.59 20
1117.66 20
1117.74 20
1117.82 19
1117.89 17
1117.97 15
1118.05 13
1118.12 11
1118.20 9
1118.28 8
1118.35 8
1118.43 8
1118.51 9
1118.58 11
1118.66 12
1118.74 13
1118.81 14
1118.89 14
1118.97 15
1119.04 15
1119.12 16
1119.20 17
1119.27 18
1119.35 19
1119.43 21
1119.50 22
1119.58 24
1119.66 25
1119.73 27
1119.81 28
1119.89 29
1119.96 29
1120.04 28
1120.12 27
1120.19 24
1120.27 22
1120.35 19
1120.42 17
1120.50 16
1120.58 15
1120.65 15
1120.73 16
1120.81 17
1120.88 18
1120.96 18
1121.04 18
1121.11 17
1121.19 17
1121.27 17
1121.34 17
1121.42 18
1121.50 19
1121.57 19
1121.65 20
1121.73 20
1121.80 20
1121.88 20
1121.96 19
1122.03 18
1122.11 16
1122.19 15
1122.27 13
1122.34 12
1122.42 12
1122.50 12
1122.57 12
1122.65 13
1122.73 13
1122.80 14
1122.88 15
1122.96 15
1123.03 15
1123.11 15
1123.19 15
1123.26 15
1123.34 15
1123.42 15
1123.49 14
1123.57 14
1123.65 14
1123.72 14
1123.80 14
1123.88 14
1123.96 14
1124.03 14
1124.11 13
1124.19 12
1124.26 11
1124.34 10
1124.42 9
1124.49 9
1124.57 9
1124.65 10
1124.72 11
1124.80 12
1124.88 13
1124.95 13
1125.03 13
1125.11 13
1125.19 11
1125.26 10
1125.34 9
1125.42 8
1125.49 7
1125.57 6
1125.65 6
1125.72 6
1125.80 6
1125.88 6
1125.95 6
1126.03 6
1126.11 6
1126.18 5
1126.26 4
1126.34 3
1126.42 2
1126.49 1
1126.57 1
1126.65 1
1126.72 1
1126.80 2
1126.88 3
1126.95 3
1127.03 4
1127.11 4
1127.19 4
1127.26 4
1127.34 4
1127.42 4
1127.49 4
1127.57 4
1127.65 5
1127.72 5
1127.80 6
1127.88 7
1127.95 9
1128.03 10
1128.11 12
1128.19 13
1128.26 15
1128.34 16
1128.42 16
1128.49 16
1128.57 15
1128.65 14
1128.72 12
1128.80 11
1128.88 9
1128.96 7
1129.03 6
1129.11 5
1129.19 3
1129.26 2
1129.34 1
1129.42 0
1129.50 0
1129.57 0
1129.65 0
1129.73 0
1129.80 0
1129.88 0
1129.96 0
1130.03 0
1130.11 1
1130.19 3
1130.27 4
1130.34 5
1130.42 5
1130.50 6
1130.57 7
1130.65 7
1130.73 8
1130.81 7
1130.88 7
1130.96 6
1131.04 5
1131.11 3
1131.19 2
1131.27 2
1131.34 2
1131.42 2
1131.50 2
1131.58 2
1131.65 2
1131.73 2
1131.81 1
1131.88 1
1131.96 2
1132.04 4
1132.12 6
1132.19 9
1132.27 13
1132.35 15
1132.42 17
1132.50 18
1132.58 18
1132.66 17
1132.73 16
1132.81 15
1132.89 13
1132.96 12
1133.04 10
1133.12 9
1133.20 8
1133.27 7
1133.35 6
1133.43 6
1133.50 7
1133.58 8
1133.66 9
1133.74 10
1133.81 11
1133.89 11
1133.97 12
1134.04 12
1134.12 13
1134.20 14
1134.28 15
1134.35 16
1134.43 17
1134.51 18
1134.59 19
1134.66 21
1134.74 22
1134.82 24
1134.89 26
1134.97 29
1135.05 32
1135.13 35
1135.20 38
1135.28 40
1135.36 41
1135.43 42
1135.51 43
1135.59 43
1135.67 43
1135.74 43
1135.82 43
1135.90 43
1135.98 44
1136.05 45
1136.13 46
1136.21 47
1136.28 47
1136.36 47
1136.44 47
1136.52 46
1136.59 46
1136.67 45
1136.75 45
1136.83 44
1136.90 44
1136.98 44
1137.06 44
1137.13 44
1137.21 45
1137.29 45
1137.37 45
1137.44 46
1137.52 45
1137.60 45
1137.68 44
1137.75 43
1137.83 42
1137.91 41
1137.99 40
1138.06 39
1138.14 38
1138.22 37
1138.29 36
1138.37 35
1138.45 32
1138.53 30
1138.60 28
1138.68 26
1138.76 25
1138.84 25
1138.91 26
1138.99 28
1139.07 30
1139.15 31
1139.22 32
1139.30 32
1139.38 31
1139.45 30
1139.53 28
1139.61 26
1139.69 24
1139.76 22
1139.84 22
1139.92 22
1140.00 22
1140.07 23
1140.15 24
1140.23 25
1140.31 25
1140.38 25
1140.46 24
1140.54 23
1140.62 22
1140.69 22
1140.77 22
1140.85 23
1140.93 24
1141.00 26
1141.08 27
1141.16 28
1141.24 29
1141.31 28
1141.39 27
1141.47 25
1141.54 23
1141.62 20
1141.70 17
1141.78 15
1141.85 12
1141.93 9
1142.01 7
1142.09 5
1142.16 3
1142.24 2
1142.32 1
1142.40 1
1142.47 1
1142.55 1
1142.63 2
1142.71 2
1142.78 2
1142.86 2
1142.94 1
1143.02 2
1143.09 2
1143.17 3
1143.25 4
1143.33 5
1143.40 6
1143.48 7
1143.56 7
1143.64 7
1143.71 7
1143.79 6
1143.87 6
1143.95 5
1144.02 4
1144.10 3
1144.18 1
1144.26 0
1144.33 0
1144.41 0
1144.49 0
1144.57 0
1144.64 0
1144.72 0
1144.80 0
1144.88 3
1144.95 6
1145.03 8
1145.11 10
1145.19 11
1145.27 11
1145.34 11
1145.42 10
1145.50 9
1145.58 8
1145.65 7
1145.73 8
1145.81 9
1145.89 10
1145.96 12
1146.04 13
1146.12 13
1146.20 12
1146.27 11
1146.35 9
1146.43 7
1146.51 6
1146.58 5
1146.66 6
1146.74 7
1146.82 9
1146.89 10
1146.97 11
1147.05 12
1147.13 13
1147.21 14
1147.28 14
1147.36 15
1147.44 15
1147.52 16
1147.59 16
1147.67 16
1147.75 16
1147.83 15
1147.90 14
1147.98 14
1148.06 13
1148.14 12
1148.21 12
1148.29 11
1148.37 11
1148.45 11
1148.53 12
1148.60 12
1148.68 13
1148.76 13
1148.84 13
1148.91 14
1148.99 14
1149.07 14
1149.15 14
1149.22 14
1149.30 14
1149.38 15
1149.46 16
1149.54 19
1149.61 21
1149.69 25
1149.77 29
1149.85 33
1149.92 37
1150.00 39
1150.08 40
1150.16 40
1150.24 39
1150.31 36
1150.39 33
1150.47 30
1150.55 27
1150.62 25
1150.70 25
1150.78 25
1150.86 27
1150.94 29
1151.01 31
1151.09 34
1151.17 36
1151.25 38
1151.32 41
1151.40 43
1151.48 46
1151.56 49
1151.64 53
1151.71 58
1151.79 62
1151.87 67
1151.95 70
1152.02 73
1152.10 74
1152.18 75
1152.26 76
1152.34 76
1152.41 76
1152.49 77
1152.57 77
1152.65 77
1152.72 76
1152.80 75
1152.88 73
1152.96 71
1153.04 69
1153.11 67
1153.19 66
1153.27 66
1153.35 66
1153.42 68
1153.50 70
1153.58 74
1153.66 77
1153.74 81
1153.81 85
1153.89 87
1153.97 89
1154.05 90
1154.13 90
1154.20 89
1154.28 88
1154.36 87
1154.44 86
1154.52 84
1154.59 83
1154.67 81
1154.75 78
1154.83 74
1154.90 70
1154.98 64
1155.06 58
1155.14 52
1155.22 47
1155.29 42
1155.37 38
1155.45 36
1155.53 36
1155.61 36
1155.68 37
1155.76 39
1155.84 41
1155.92 43
1156.00 44
1156.07 45
1156.15 45
1156.23 44
1156.31 43
1156.39 41
1156.46 39
1156.54 36
1156.62 34
1156.70 33
1156.77 31
1156.85 30
1156.93 30
1157.01 30
1157.09 30
1157.16 30
1157.24 31
1157.32 31
1157.40 31
1157.48 31
1157.55 31
1157.63 30
1157.71 29
1157.79 28
1157.87 27
1157.94 25
1158.02 24
1158.10 23
1158.18 21
1158.26 19
1158.33 17
1158.41 14
1158.49 12
1158.57 11
1158.65 9
1158.72 8
1158.80 7
1158.88 7
1158.96 7
1159.04 7
1159.11 8
1159.19 9
1159.27 10
1159.35 11
1159.43 12
1159.51 14
1159.58 15
1159.66 17
1159.74 18
1159.82 18
1159.90 19
1159.97 18
1160.05 18
1160.13 18
1160.21 19
1160.29 19
1160.36 20
1160.44 21
1160.52 21
1160.60 21
1160.68 20
1160.75 19
1160.83 17
1160.91 16
1160.99 13
1161.07 11
1161.14 9
1161.22 6
1161.30 4
1161.38 3
1161.46 2
1161.54 2
1161.61 2
1161.69 3
1161.77 5
1161.85 6
1161.93 6
1162.00 7
1162.08 7
1162.16 6
1162.24 6
1162.32 7
1162.39 8
1162.47 9
1162.55 11
1162.63 14
1162.71 15
1162.79 17
1162.86 17
1162.94 16
1163.02 14
1163.10 11
1163.18 9
1163.25 6
1163.33 4
1163.41 3
1163.49 3
1163.57 4
1163.65 6
1163.72 7
1163.80 8
1163.88 9
1163.96 9
1164.04 8
1164.11 8
1164.19 7
1164.27 7
1164.35 8
1164.43 9
1164.51 10
1164.58 10
1164.66 10
1164.74 10
1164.82 9
1164.90 8
1164.98 7
1165.05 6
1165.13 6
1165.21 5
1165.29 6
1165.37 6
1165.44 6
1165.52 6
1165.60 5
1165.68 5
1165.76 5
1165.84 4
1165.91 4
1165.99 4
1166.07 3
1166.15 3
1166.23 3
1166.31 2
1166.38 2
1166.46 1
1166.54 0
1166.62 0
1166.70 0
1166.78 0
1166.85 0
1166.93 0
1167.01 0
1167.09 0
1167.17 1
1167.25 1
1167.32 1
1167.40 1
1167.48 1
1167.56 1
1167.64 2
1167.72 2
1167.79 3
1167.87 3
1167.95 4
1168.03 4
1168.11 5
1168.19 6
1168.26 7
1168.34 9
1168.42 11
1168.50 12
1168.58 13
1168.66 13
1168.73 13
1168.81 13
1168.89 13
1168.97 14
1169.05 15
1169.13 16
1169.20 19
1169.28 23
1169.36 27
1169.44 31
1169.52 36
1169.60 41
1169.67 46
1169.75 51
1169.83 55
1169.91 58
1169.99 61
1170.07 64
1170.14 68
1170.22 71
1170.30 74
1170.38 77
1170.46 79
1170.54 81
1170.62 82
1170.69 83
1170.77 84
1170.85 84
1170.93 83
1171.01 81
1171.09 79
1171.16 75
1171.24 71
1171.32 67
1171.40 62
1171.48 59
1171.56 56
1171.64 53
1171.71 51
1171.79 49
1171.87 48
1171.95 47
1172.03 47
1172.11 47
1172.18 47
1172.26 47
1172.34 47
1172.42 46
1172.50 44
1172.58 42
1172.66 39
1172.73 37
1172.81 34
1172.89 31
1172.97 29
1173.05 27
1173.13 26
1173.20 25
1173.28 25
1173.36 25
1173.44 25
1173.52 26
1173.60 27
1173.68 27
1173.75 27
1173.83 27
1173.91 25
1173.99 24
1174.07 23
1174.15 22
1174.23 22
1174.30 22
1174.38 24
1174.46 25
1174.54 27
1174.62 28
1174.70 30
1174.78 30
1174.85 31
1174.93 32
1175.01 33
1175.09 34
1175.17 35
1175.25 36
1175.33 38
1175.40 39
1175.48 39
1175.56 39
1175.64 39
1175.72 37
1175.80 36
1175.88 34
1175.95 32
1176.03 31
1176.11 30
1176.19 29
1176.27 28
1176.35 27
1176.43 26
1176.50 24
1176.58 23
1176.66 21
1176.74 21
1176.82 22
1176.90 23
1176.98 25
1177.06 27
1177.13 29
1177.21 30
1177.29 31
1177.37 31
1177.45 30
1177.53 29
1177.61 28
1177.68 26
1177.76 25
1177.84 23
1177.92 21
1178.00 18
1178.08 16
1178.16 14
1178.24 12
1178.31 11
1178.39 11
1178.47 11
1178.55 13
1178.63 15
1178.71 17
1178.79 18
1178.86 19
1178.94 19
1179.02 18
1179.10 16
1179.18 14
1179.26 12
1179.34 11
1179.42 10
1179.49 9
1179.57 9
1179.65 9
1179.73 9
1179.81 10
1179.89 11
1179.97 12
1180.05 13
1180.12 14
1180.20 15
1180.28 15
1180.36 13
1180.44 11
1180.52 9
1180.60 6
1180.68 4
1180.75 2
1180.83 2
1180.91 2
1180.99 3
1181.07 4
1181.15 5
1181.23 5
1181.31 4
1181.38 3
1181.46 1
1181.54 0
1181.62 0
1181.70 0
1181.78 0
1181.86 0
1181.94 0
1182.01 0
1182.09 0
1182.17 3
1182.25 5
1182.33 7
1182.41 8
1182.49 9
1182.57 10
1182.65 11
1182.72 11
1182.80 11
1182.88 11
1182.96 12
1183.04 12
1183.12 13
1183.20 13
1183.28 13
1183.35 13
1183.43 12
1183.51 11
1183.59 10
1183.67 9
1183.75 8
1183.83 9
1183.91 10
1183.99 13
1184.06 16
1184.14 20
1184.22 23
1184.30 27
1184.38 30
1184.46 33
1184.54 35
1184.62 38
1184.70 41
1184.77 44
1184.85 47
1184.93 50
1185.01 54
1185.09 58
1185.17 63
1185.25 70
1185.33 78
1185.41 88
1185.48 100
1185.56 112
1185.64 125
1185.72 137
1185.80 148
1185.88 158
1185.96 167
1186.04 176
1186.12 186
1186.20 196
1186.27 207
1186.35 219
1186.43 229
1186.51 239
1186.59 247
1186.67 253
1186.75 256
1186.83 257
1186.91 256
1186.98 254
1187.06 252
1187.14 250
1187.22 248
1187.30 247
1187.38 246
1187.46 243
1187.54 240
1187.62 235
1187.70 228
1187.77 220
1187.85 212
1187.93 203
1188.01 194
1188.09 187
1188.17 180
1188.25 175
1188.33 171
1188.41 167
1188.49 162
1188.56 157
1188.64 151
1188.72 144
1188.80 135
1188.88 127
1188.96 119
1189.04 111
1189.12 105
1189.20 100
1189.28 95
1189.36 90
1189.43 86
1189.51 83
1189.59 80
1189.67 77
1189.75 76
1189.83 76
1189.91 77
1189.99 77
1190.07 77
1190.15 76
1190.23 75
1190.30 73
1190.38 72
1190.46 71
1190.54 71
1190.62 71
1190.70 71
1190.78 71
1190.86 70
1190.94 68
1191.02 67
1191.10 65
1191.17 62
1191.25 61
1191.33 59
1191.41 58
1191.49 57
1191.57 55
1191.65 54
1191.73 53
1191.81 52
1191.89 52
1191.97 51
1192.04 51
1192.12 51
1192.20 50
1192.28 50
1192.36 50
1192.44 50
1192.52 50
1192.60 51
1192.68 53
1192.76 54
1192.84 55
1192.92 56
1192.99 56
1193.07 55
1193.15 54
1193.23 52
1193.31 50
1193.39 47
1193.47 44
1193.55 41
1193.63 39
1193.71 37
1193.79 36
1193.87 36
1193.94 36
1194.02 36
1194.10 36
1194.18 35
1194.26 34
1194.34 33
1194.42 32
1194.50 30
1194.58 29
1194.66 27
1194.74 26
1194.82 25
1194.90 23
1194.97 22
1195.05 21
1195.13 20
1195.21 19
1195.29 19
1195.37 19
1195.45 19
1195.53 20
1195.61 21
1195.69 23
1195.77 25
1195.85 27
1195.93 29
1196.01 31
1196.08 32
1196.16 32
1196.24 32
1196.32 30
1196.40 28
1196.48 26
1196.56 23
1196.64 21
1196.72 20
1196.80 19
1196.88 18
1196.96 19
1197.04 19
1197.12 20
1197.19 21
1197.27 22
1197.35 23
1197.43 24
1197.51 25
1197.59 26
1197.67 27
1197.75 29
1197.83 30
1197.91 33
1197.99 35
1198.07 38
1198.15 40
1198.23 43
1198.31 45
1198.38 47
1198.46 48
1198.54 50
1198.62 51
1198.70 51
1198.78 50
1198.86 49
1198.94 46
1199.02 43
1199.10 41
1199.18 39
1199.26 38
1199.34 38
1199.42 40
1199.50 43
1199.58 47
1199.65 50
1199.73 53
1199.81 54
1199.89 55
1199.97 54
1200.05 52
1200.13 50
1200.21 47
1200.29 44
1200.37 40
1200.45 37
1200.53 33
1200.61 29
1200.69 26
1200.77 23
1200.85 21
1200.93 21
1201.00 22
1201.08 24
1201.16 26
1201.24 29
1201.32 30
1201.40 31
1201.48 32
1201.56 32
1201.64 32
1201.72 32
1201.80 32
1201.88 33
1201.96 34
1202.04 34
1202.12 34
1202.20 32
1202.28 30
1202.36 27
1202.43 24
1202.51 20
1202.59 16
1202.67 12
1202.75 8
1202.83 6
1202.91 4
1202.99 3
1203.07 3
1203.15 4
1203.23 4
1203.31 5
1203.39 5
1203.47 5
1203.55 6
1203.63 6
1203.71 7
1203.79 7
1203.87 9
1203.95 10
1204.03 12
1204.10 13
1204.18 13
1204.26 13
1204.34 11
1204.42 9
1204.50 6
1204.58 4
1204.66 2
1204.74 2
1204.82 2
1204.90 3
1204.98 4
1205.06 5
1205.14 5
1205.22 5
1205.30 3
1205.38 0
1205.46 0
1205.54 0
1205.62 0
1205.70 0
1205.78 0
1205.86 0
1205.93 1
1206.01 4
1206.09 8
1206.17 10
1206.25 12
1206.33 13
1206.41 13
1206.49 13
1206.57 12
1206.65 12
1206.73 13
1206.81 14
1206.89 15
1206.97 16
1207.05 18
1207.13 19
1207.21 20
1207.29 19
1207.37 18
1207.45 17
1207.53 14
1207.61 12
1207.69 10
1207.77 9
1207.85 8
1207.93 9
1208.01 10
1208.09 11
1208.16 13
1208.24 13
1208.32 14
1208.40 14
1208.48 13
1208.56 12
1208.64 11
1208.72 10
1208.80 9
1208.88 7
1208.96 4
1209.04 1
1209.12 0
1209.20 0
1209.28 0
1209.36 0
1209.44 0
1209.52 3
1209.60 7
1209.68 12
1209.76 17
1209.84 21
1209.92 24
1210.00 27
1210.08 29
1210.16 31
1210.24 31
1210.32 31
1210.40 30
1210.48 29
1210.56 28
1210.64 28
1210.72 29
1210.80 31
1210.88 34
1210.95 38
1211.03 40
1211.11 41
1211.19 41
1211.27 39
1211.35 36
1211.43 33
1211.51 31
1211.59 29
1211.67 29
1211.75 29
1211.83 31
1211.91 33
1211.99 35
1212.07 36
1212.15 35
1212.23 34
1212.31 31
1212.39 28
1212.47 26
1212.55 25
1212.63 25
1212.71 28
1212.79 31
1212.87 36
1212.95 40
1213.03 43
1213.11 45
1213.19 46
1213.27 47
1213.35 47
1213.43 49
1213.51 52
1213.59 56
1213.67 61
1213.75 67
1213.83 72
1213.91 78
1213.99 83
1214.07 89
1214.15 94
1214.23 99
1214.31 103
1214.39 108
1214.47 111
1214.55 114
1214.63 115
1214.71 116
1214.79 116
1214.87 115
1214.95 115
1215.03 114
1215.11 114
1215.19 113
1215.27 113
1215.35 112
1215.43 110
1215.51 109
1215.59 106
1215.67 104
1215.75 101
1215.83 98
1215.91 94
1215.99 91
1216.07 88
1216.15 86
1216.23 83
1216.31 80
1216.39 76
1216.47 72
1216.55 69
1216.63 65
1216.71 63
1216.79 61
1216.87 61
1216.94 61
1217.02 61
1217.10 60
1217.18 59
1217.26 57
1217.34 55
1217.42 52
1217.50 49
1217.58 47
1217.66 44
1217.74 42
1217.82 41
1217.90 40
1217.98 39
1218.06 38
1218.14 38
1218.22 38
1218.30 37
1218.38 37
1218.46 35
1218.54 32
1218.62 29
1218.70 25
1218.78 21
1218.86 17
1218.94 14
1219.02 11
1219.11 9
1219.19 8
1219.27 7
1219.35 6
1219.43 6
1219.51 6
1219.59 8
1219.67 10
1219.75 14
1219.83 17
1219.91 20
1219.99 22
1220.07 23
1220.15 24
1220.23 25
1220.31 26
1220.39 27
1220.47 29
1220.55 30
1220.63 31
1220.71 31
1220.79 30
1220.87 28
1220.95 26
1221.03 24
1221.11 23
1221.19 22
1221.27 22
1221.35 23
1221.43 24
1221.51 25
1221.59 26
1221.67 27
1221.75 27
1221.83 28
1221.91 28
1221.99 29
1222.07 29
1222.15 29
1222.23 28
1222.31 26
1222.39 24
1222.47 23
1222.55 21
1222.63 21
1222.71 22
1222.79 23
1222.87 24
1222.95 25
1223.03 25
1223.11 25
1223.19 23
1223.27 20
1223.35 17
1223.43 14
1223.51 12
1223.59 10
1223.67 10
1223.75 11
1223.83 13
1223.91 15
1223.99 17
1224.07 19
1224.15 20
1224.23 20
1224.31 19
1224.39 17
1224.47 15
1224.55 12
1224.63 10
1224.71 8
1224.79 7
1224.87 6
1224.95 5
1225.03 4
1225.12 4
1225.20 3
1225.28 4
1225.36 5
1225.44 7
1225.52 10
1225.60 14
1225.68 19
1225.76 23
1225.84 28
1225.92 31
1226.00 33
1226.08 34
1226.16 34
1226.24 34
1226.32 33
1226.40 31
1226.48 29
1226.56 28
1226.64 26
1226.72 24
1226.80 23
1226.88 22
1226.96 22
1227.04 22
1227.12 22
1227.20 24
1227.28 25
1227.36 27
1227.44 30
1227.52 32
1227.60 35
1227.68 36
1227.76 37
1227.84 36
1227.92 34
1228.01 31
1228.09 27
1228.17 23
1228.25 20
1228.33 18
1228.41 18
1228.49 19
1228.57 22
1228.65 25
1228.73 29
1228.81 32
1228.89 34
1228.97 36
1229.05 38
1229.13 39
1229.21 40
1229.29 43
1229.37 46
1229.45 50
1229.53 56
1229.61 61
1229.69 66
1229.77 69
1229.85 71
1229.93 72
1230.01 71
1230.09 69
1230.18 67
1230.26 66
1230.34 65
1230.42 66
1230.50 68
1230.58 70
1230.66 72
1230.74 75
1230.82 77
1230.90 79
1230.98 80
1231.06 81
1231.14 82
1231.22 83
1231.30 85
1231.38 88
1231.46 91
1231.54 94
1231.62 98
1231.70 101
1231.78 103
1231.86 103
1231.94 103
1232.02 101
1232.11 97
1232.19 93
1232.27 89
1232.35 85
1232.43 82
1232.51 80
1232.59 80
1232.67 81
1232.75 82
1232.83 84
1232.91 85
1232.99 86
1233.07 87
1233.15 88
1233.23 88
1233.31 88
1233.39 89
1233.47 89
1233.55 87
1233.63 85
1233.72 81
1233.80 75
1233.88 69
1233.96 61
1234.04 54
1234.12 47
1234.20 42
1234.28 37
1234.36 34
1234.44 32
1234.52 31
1234.60 30
1234.68 29
1234.76 28
1234.84 28
1234.92 27
1235.00 26
1235.08 26
1235.16 26
1235.25 26
1235.33 27
1235.41 28
1235.49 28
1235.57 28
1235.65 29
1235.73 29
1235.81 29
1235.89 29
1235.97 29
1236.05 28
1236.13 27
1236.21 25
1236.29 24
1236.37 22
1236.45 20
1236.53 20
1236.62 20
1236.70 21
1236.78 23
1236.86 26
1236.94 28
1237.02 30
1237.10 31
1237.18 32
1237.26 32
1237.34 32
1237.42 32
1237.50 31
1237.58 30
1237.66 29
1237.74 28
1237.82 26
1237.91 24
1237.99 22
1238.07 20
1238.15 19
1238.23 19
1238.31 18
1238.39 19
1238.47 20
1238.55 21
1238.63 21
1238.71 21
1238.79 21
1238.87 19
1238.95 17
1239.03 14
1239.12 12
1239.20 10
1239.28 9
1239.36 10
1239.44 12
1239.52 14
1239.60 16
1239.68 17
1239.76 17
1239.84 16
1239.92 13
1240.00 10
1240.08 7
1240.16 5
1240.25 5
1240.33 5
1240.41 7
1240.49 10
1240.57 13
1240.65 17
1240.73 21
1240.81 26
1240.89 30
1240.97 33
1241.05 36
1241.13 39
1241.21 40
1241.30 40
1241.38 38
1241.46 35
1241.54 31
1241.62 27
1241.70 24
1241.78 23
1241.86 24
1241.94 28
1242.02 33
1242.10 38
1242.18 43
1242.26 47
1242.35 49
1242.43 48
1242.51 46
1242.59 43
1242.67 40
1242.75 37
1242.83 35
1242.91 34
1242.99 35
1243.07 36
1243.15 38
1243.23 40
1243.31 42
1243.40 43
1243.48 42
1243.56 40
1243.64 36
1243.72 32
1243.80 26
1243.88 21
1243.96 17
1244.04 14
1244.12 12
1244.20 11
1244.29 11
1244.37 11
1244.45 11
1244.53 10
1244.61 8
1244.69 5
1244.77 3
1244.85 0
1244.93 0
1245.01 0
1245.09 0
1245.17 0
1245.26 0
1245.34 0
1245.42 0
1245.50 0
1245.58 1
1245.66 2
1245.74 3
1245.82 4
1245.90 4
1245.98 5
1246.06 5
1246.15 5
1246.23 5
1246.31 5
1246.39 5
1246.47 5
1246.55 4
1246.63 3
1246.71 3
1246.79 3
1246.87 4
1246.95 6
1247.04 10
1247.12 15
1247.20 20
1247.28 25
1247.36 30
1247.44 32
1247.52 33
1247.60 31
1247.68 29
1247.76 26
1247.85 24
1247.93 23
1248.01 23
1248.09 24
1248.17 25
1248.25 27
1248.33 29
1248.41 31
1248.49 33
1248.57 36
1248.66 39
1248.74 43
1248.82 46
1248.90 48
1248.98 49
1249.06 49
1249.14 47
1249.22 44
1249.30 41
1249.38 39
1249.47 37
1249.55 35
1249.63 34
1249.71 34
1249.79 34
1249.87 35
1249.95 36
1250.03 39
1250.11 42
1250.19 46
1250.28 50
1250.36 53
1250.44 55
1250.52 56
1250.60 55
1250.68 54
1250.76 53
1250.84 53
1250.92 53
1251.01 54
1251.09 55
1251.17 56
1251.25 56
1251.33 56
1251.41 55
1251.49 55
1251.57 55
1251.65 57
1251.74 60
1251.82 65
1251.90 70
1251.98 75
1252.06 79
1252.14 82
1252.22 84
1252.30 84
1252.38 84
1252.47 85
1252.55 86
1252.63 88
1252.71 92
1252.79 97
1252.87 103
1252.95 109
1253.03 115
1253.11 120
1253.20 125
1253.28 128
1253.36 130
1253.44 130
1253.52 127
1253.60 123
1253.68 118
1253.76 112
1253.84 106
1253.93 101
1254.01 97
1254.09 94
1254.17 91
1254.25 89
1254.33 86
1254.41 82
1254.49 78
1254.58 73
1254.66 68
1254.74 64
1254.82 61
1254.90 59
1254.98 58
1255.06 57
1255.14 56
1255.23 56
1255.31 57
1255.39 58
1255.47 60
1255.55 64
1255.63 69
1255.71 74
1255.79 79
1255.87 83
1255.96 86
1256.04 87
1256.12 86
1256.20 84
1256.28 81
1256.36 79
1256.44 77
1256.52 77
1256.61 77
1256.69 79
1256.77 82
1256.85 87
1256.93 93
1257.01 100
1257.09 107
1257.17 114
1257.26 119
1257.34 121
1257.42 121
1257.50 118
1257.58 113
1257.66 107
1257.74 99
1257.83 92
1257.91 85
1257.99 78
1258.07 72
1258.15 66
1258.23 61
1258.31 57
1258.39 54
1258.48 52
1258.56 51
1258.64 52
1258.72 53
1258.80 56
1258.88 58
1258.96 60
1259.05 61
1259.13 60
1259.21 59
1259.29 57
1259.37 54
1259.45 51
1259.53 49
1259.61 46
1259.70 44
1259.78 42
1259.86 41
1259.94 40
1260.02 40
1260.10 40
1260.18 41
1260.27 41
1260.35 41
1260.43 40
1260.51 39
1260.59 38
1260.67 38
1260.75 38
1260.84 39
1260.92 41
1261.00 43
1261.08 45
1261.16 46
1261.24 46
1261.32 44
1261.40 41
1261.49 38
1261.57 34
1261.65 30
1261.73 27
1261.81 24
1261.89 22
1261.97 21
1262.06 20
1262.14 20
1262.22 20
1262.30 21
1262.38 22
1262.46 23
1262.54 25
1262.63 27
1262.71 29
1262.79 31
1262.87 33
1262.95 35
1263.03 36
1263.12 36
1263.20 35
1263.28 33
1263.36 31
1263.44 29
1263.52 27
1263.60 26
1263.69 25
1263.77 24
1263.85 24
1263.93 23
1264.01 22
1264.09 22
1264.17 23
1264.26 26
1264.34 30
1264.42 35
1264.50 40
1264.58 43
1264.66 46
1264.75 47
1264.83 47
1264.91 45
1264.99 44
1265.07 43
1265.15 43
1265.23 43
1265.32 43
1265.40 42
1265.48 40
1265.56 37
1265.64 34
1265.72 30
1265.81 28
1265.89 26
1265.97 25
1266.05 24
1266.13 23
1266.21 22
1266.29 21
1266.38 21
1266.46 20
1266.54 21
1266.62 23
1266.70 27
1266.78 32
1266.87 37
1266.95 43
1267.03 49
1267.11 56
1267.19 63
1267.27 71
1267.36 80
1267.44 89
1267.52 98
1267.60 107
1267.68 116
1267.76 125
1267.84 134
1267.93 143
1268.01 152
1268.09 159
1268.17 165
1268.25 169
1268.33 171
1268.42 171
1268.50 170
1268.58 169
1268.66 168
1268.74 167
1268.82 166
1268.91 164
1268.99 161
1269.07 156
1269.15 150
1269.23 144
1269.31 139
1269.40 135
1269.48 134
1269.56 134
1269.64 136
1269.72 139
1269.80 141
1269.89 144
1269.97 146
1270.05 147
1270.13 149
1270.21 151
1270.29 153
1270.38 156
1270.46 158
1270.54 160
1270.62 161
1270.70 162
1270.78 161
1270.87 160
1270.95 157
1271.03 153
1271.11 149
1271.19 143
1271.28 138
1271.36 131
1271.44 125
1271.52 118
1271.60 111
1271.68 104
1271.77 99
1271.85 94
1271.93 92
1272.01 90
1272.09 91
1272.17 92
1272.26 93
1272.34 93
1272.42 93
1272.50 92
1272.58 90
1272.67 89
1272.75 89
1272.83 91
1272.91 94
1272.99 98
1273.07 104
1273.16 111
1273.24 117
1273.32 122
1273.40 126
1273.48 128
1273.56 127
1273.65 125
1273.73 121
1273.81 115
1273.89 109
1273.97 104
1274.06 99
1274.14 96
1274.22 95
1274.30 95
1274.38 95
1274.46 96
1274.55 97
1274.63 97
1274.71 95
1274.79 93
1274.87 88
1274.96 84
1275.04 79
1275.12 76
1275.20 75
1275.28 75
1275.37 77
1275.45 79
1275.53 81
1275.61 82
1275.69 82
1275.77 81
1275.86 80
1275.94 78
1276.02 78
1276.10 79
1276.18 80
1276.27 82
1276.35 82
1276.43 82
1276.51 79
1276.59 76
1276.68 71
1276.76 66
1276.84 63
1276.92 60
1277.00 59
1277.08 59
1277.17 61
1277.25 63
1277.33 66
1277.41 69
1277.49 72
1277.58 73
1277.66 74
1277.74 75
1277.82 75
1277.90 75
1277.99 75
1278.07 76
1278.15 77
1278.23 79
1278.31 80
1278.40 82
1278.48 83
1278.56 85
1278.64 85
1278.72 86
1278.81 85
1278.89 83
1278.97 79
1279.05 73
1279.13 66
1279.22 57
1279.30 48
1279.38 37
1279.46 27
1279.54 18
1279.63 10
1279.71 4
1279.79 0
1279.87 0
1279.95 0
1280.04 0
1280.12 0
1280.20 1
1280.28 2
1280.36 2
1280.45 1
1280.53 0
1280.61 0
1280.69 0
1280.77 0
1280.86 0
1280.94 2
1281.02 4
1281.10 7
1281.18 9
1281.27 11
1281.35 13
1281.43 13
1281.51 13
1281.59 12
1281.68 11
1281.76 9
1281.84 7
1281.92 5
1282.00 4
1282.09 4
1282.17 5
1282.25 8
1282.33 11
1282.42 15
1282.50 20
1282.58 25
1282.66 30
1282.74 34
1282.83 38
1282.91 41
1282.99 43
1283.07 44
1283.15 45
1283.24 46
1283.32 47
1283.40 48
1283.48 49
1283.56 50
1283.65 50
1283.73 50
1283.81 50
1283.89 49
1283.98 47
1284.06 46
1284.14 45
1284.22 45
1284.30 45
1284.39 45
1284.47 46
1284.55 47
1284.63 48
1284.71 50
1284.80 53
1284.88 57
1284.96 62
1285.04 67
1285.13 74
1285.21 80
1285.29 87
1285.37 94
1285.45 100
1285.54 105
1285.62 108
1285.70 109
1285.78 109
1285.87 108
1285.95 106
1286.03 102
1286.11 99
1286.19 95
1286.28 90
1286.36 86
1286.44 81
1286.52 76
1286.61 72
1286.69 68
1286.77 66
1286.85 65
1286.93 65
1287.02 65
1287.10 65
1287.18 66
1287.26 66
1287.35 66
1287.43 66
1287.51 67
1287.59 69
1287.67 71
1287.76 75
1287.84 79
1287.92 84
1288.00 89
1288.09 94
1288.17 98
1288.25 102
1288.33 104
1288.41 105
1288.50 105
1288.58 104
1288.66 103
1288.74 101
1288.83 99
1288.91 97
1288.99 94
1289.07 90
1289.16 87
1289.24 83
1289.32 78
1289.40 75
1289.48 72
1289.57 71
1289.65 71
1289.73 73
1289.81 76
1289.90 80
1289.98 85
1290.06 90
1290.14 95
1290.23 100
1290.31 104
1290.39 107
1290.47 109
1290.55 110
1290.64 109
1290.72 108
1290.80 105
1290.88 102
1290.97 99
1291.05 96
1291.13 94
1291.21 93
1291.30 93
1291.38 92
1291.46 91
1291.54 91
1291.63 90
1291.71 89
1291.79 89
1291.87 89
1291.96 90
1292.04 91
1292.12 92
1292.20 94
1292.28 95
1292.37 97
1292.45 99
1292.53 100
1292.61 100
1292.70 98
1292.78 95
1292.86 91
1292.94 85
1293.03 80
1293.11 75
1293.19 71
1293.27 69
1293.36 67
1293.44 65
1293.52 63
1293.60 60
1293.69 55
1293.77 49
1293.85 43
1293.93 37
1294.02 33
1294.10 31
1294.18 30
1294.26 31
1294.35 32
1294.43 34
1294.51 34
1294.59 34
1294.68 32
1294.76 29
1294.84 24
1294.92 19
1295.01 14
1295.09 10
1295.17 7
1295.25 6
1295.34 7
1295.42 11
1295.50 16
1295.58 22
1295.67 29
1295.75 36
1295.83 41
1295.91 45
1296.00 47
1296.08 47
1296.16 46
1296.24 43
1296.33 39
1296.41 34
1296.49 28
1296.57 23
1296.66 19
1296.74 15
1296.82 12
1296.90 10
1296.99 10
1297.07 11
1297.15 11
1297.23 12
1297.32 12
1297.40 11
1297.48 9
1297.56 5
1297.65 2
1297.73 0
1297.81 0
1297.89 0
1297.98 0
1298.06 0
1298.14 0
1298.22 0
1298.31 0
1298.39 1
1298.47 3
1298.56 6
1298.64 8
1298.72 10
1298.80 11
1298.89 12
1298.97 13
1299.05 14
1299.13 15
1299.22 16
1299.30 19
1299.38 23
1299.46 28
1299.55 33
1299.63 39
1299.71 44
1299.79 49
1299.88 54
1299.96 59
1300.04 63
1300.13 68
1300.21 74
1300.29 79
1300.37 85
1300.46 89
1300.54 92
1300.62 93
1300.70 92
1300.79 89
1300.87 84
1300.95 79
1301.03 73
1301.12 68
1301.20 62
1301.28 57
1301.37 53
1301.45 50
1301.53 48
1301.61 49
1301.70 50
1301.78 53
1301.86 55
1301.94 58
1302.03 60
1302.11 61
1302.19 62
1302.28 62
1302.36 62
1302.44 63
1302.52 65
1302.61 68
1302.69 72
1302.77 76
1302.85 80
1302.94 82
1303.02 84
1303.10 83
1303.19 81
1303.27 78
1303.35 73
1303.43 68
1303.52 63
1303.60 60
1303.68 58
1303.76 58
1303.85 59
1303.93 62
1304.01 65
1304.10 68
1304.18 71
1304.26 73
1304.34 76
1304.43 79
1304.51 82
1304.59 86
1304.68 90
1304.76 92
1304.84 94
1304.92 94
1305.01 92
1305.09 89
1305.17 86
1305.25 82
1305.34 79
1305.42 76
1305.50 74
1305.59 72
1305.67 71
1305.75 70
1305.83 69
1305.92 68
1306.00 68
1306.08 67
1306.17 67
1306.25 67
1306.33 68
1306.41 69
1306.50 71
1306.58 74
1306.66 76
1306.75 78
1306.83 80
1306.91 82
1306.99 83
1307.08 84
1307.16 86
1307.24 88
1307.33 91
1307.41 94
1307.49 96
1307.57 97
1307.66 97
1307.74 95
1307.82 92
1307.91 89
1307.99 85
1308.07 83
1308.15 81
1308.24 80
1308.32 78
1308.40 76
1308.49 73
1308.57 68
1308.65 62
1308.74 57
1308.82 52
1308.90 50
1308.98 50
1309.07 52
1309.15 56
1309.23 60
1309.32 65
1309.40 69
1309.48 71
1309.56 72
1309.65 72
1309.73 71
1309.81 68
1309.90 65
1309.98 60
1310.06 55
1310.15 49
1310.23 43
1310.31 37
1310.39 32
1310.48 29
1310.56 27
1310.64 26
1310.73 27
1310.81 29
1310.89 30
1310.98 32
1311.06 34
1311.14 36
1311.22 38
1311.31 40
1311.39 42
1311.47 45
1311.56 47
1311.64 48
1311.72 49
1311.81 49
1311.89 48
1311.97 47
1312.05 46
1312.14 45
1312.22 45
1312.30 46
1312.39 47
1312.47 48
1312.55 47
1312.64 46
1312.72 44
1312.80 42
1312.89 39
1312.97 38
1313.05 37
1313.13 36
1313.22 36
1313.30 35
1313.38 35
1313.47 34
1313.55 32
1313.63 30
1313.72 28
1313.80 26
1313.88 23
1313.97 20
1314.05 17
1314.13 14
1314.21 12
1314.30 10
1314.38 9
1314.46 8
1314.55 8
1314.63 9
1314.71 10
1314.80 11
1314.88 12
1314.96 14
1315.05 16
1315.13 17
1315.21 19
1315.29 21
1315.38 22
1315.46 24
1315.54 25
1315.63 26
1315.71 27
1315.79 28
1315.88 29
1315.96 31
1316.04 34
1316.13 39
1316.21 44
1316.29 48
1316.38 52
1316.46 54
1316.54 55
1316.63 54
1316.71 51
1316.79 48
1316.88 46
1316.96 45
1317.04 45
1317.12 46
1317.21 49
1317.29 52
1317.37 56
1317.46 60
1317.54 64
1317.62 66
1317.71 66
1317.79 63
1317.87 57
1317.96 49
1318.04 39
1318.12 30
1318.21 23
1318.29 19
1318.37 19
1318.46 21
1318.54 26
1318.62 32
1318.71 37
1318.79 40
1318.87 43
1318.96 43
1319.04 42
1319.12 41
1319.21 39
1319.29 39
1319.37 39
1319.46 41
1319.54 44
1319.62 47
1319.70 49
1319.79 51
1319.87 51
1319.95 50
1320.04 47
1320.12 43
1320.20 38
1320.29 33
1320.37 28
1320.45 22
1320.54 18
1320.62 13
1320.70 8
1320.79 4
1320.87 0
1320.95 0
1321.04 0
1321.12 0
1321.20 0
1321.29 0
1321.37 0
1321.45 0
1321.54 0
1321.62 1
1321.70 3
1321.79 7
1321.87 12
1321.95 19
1322.04 27
1322.12 35
1322.20 43
1322.29 49
1322.37 53
1322.45 54
1322.54 52
1322.62 50
1322.70 47
1322.79 46
1322.87 47
1322.95 49
1323.04 55
1323.12 61
1323.20 69
1323.29 78
1323.37 86
1323.45 93
1323.54 98
1323.62 100
1323.71 99
1323.79 96
1323.87 90
1323.96 84
1324.04 78
1324.12 73
1324.21 71
1324.29 72
1324.37 74
1324.46 78
1324.54 82
1324.62 86
1324.71 89
1324.79 91
1324.87 93
1324.96 94
1325.04 96
1325.12 98
1325.21 100
1325.29 103
1325.37 106
1325.46 110
1325.54 115
1325.62 120
1325.71 126
1325.79 132
1325.87 137
1325.96 142
1326.04 145
1326.12 147
1326.21 146
1326.29 143
1326.38 137
1326.46 129
1326.54 120
1326.63 109
1326.71 99
1326.79 89
1326.88 81
1326.96 75
1327.04 71
1327.13 69
1327.21 70
1327.29 72
1327.38 75
1327.46 77
1327.54 79
1327.63 80
1327.71 80
1327.79 79
1327.88 77
1327.96 76
1328.05 74
1328.13 73
1328.21 72
1328.30 72
1328.38 72
1328.46 73
1328.55 74
1328.63 75
1328.71 75
1328.80 73
1328.88 70
1328.96 64
1329.05 56
1329.13 46
1329.22 35
1329.30 25
1329.38 16
1329.47 10
1329.55 7
1329.63 9
1329.72 14
1329.80 22
1329.88 32
1329.97 42
1330.05 53
1330.13 62
1330.22 69
1330.30 75
1330.39 78
1330.47 80
1330.55 82
1330.64 82
1330.72 83
1330.80 82
1330.89 82
1330.97 83
1331.05 84
1331.14 87
1331.22 91
1331.31 97
1331.39 104
1331.47 111
1331.56 117
1331.64 123
1331.72 127
1331.81 129
1331.89 130
1331.97 130
1332.06 130
1332.14 128
1332.23 126
1332.31 123
1332.39 120
1332.48 115
1332.56 111
1332.64 107
1332.73 105
1332.81 104
1332.90 105
1332.98 109
1333.06 114
1333.15 119
1333.23 125
1333.31 129
1333.40 130
1333.48 130
1333.56 125
1333.65 118
1333.73 108
1333.82 96
1333.90 84
1333.98 72
1334.07 63
1334.15 56
1334.23 53
1334.32 53
1334.40 56
1334.49 60
1334.57 65
1334.65 69
1334.74 72
1334.82 74
1334.90 76
1334.99 77
1335.07 79
1335.16 80
1335.24 80
1335.32 78
1335.41 75
1335.49 69
1335.57 61
1335.66 51
1335.74 41
1335.83 32
1335.91 24
1335.99 20
1336.08 18
1336.16 20
1336.24 23
1336.33 28
1336.41 33
1336.50 37
1336.58 40
1336.66 41
1336.75 40
1336.83 38
1336.92 36
1337.00 34
1337.08 32
1337.17 31
1337.25 32
1337.33 34
1337.42 37
1337.50 42
1337.59 48
1337.67 56
1337.75 63
1337.84 70
1337.92 74
1338.01 76
1338.09 75
1338.17 71
1338.26 67
1338.34 62
1338.42 60
1338.51 59
1338.59 61
1338.68 65
1338.76 68
1338.84 71
1338.93 71
1339.01 69
1339.10 64
1339.18 58
1339.26 51
1339.35 44
1339.43 39
1339.51 36
1339.60 35
1339.68 34
1339.77 33
1339.85 31
1339.93 29
1340.02 27
1340.10 25
1340.19 25
1340.27 26
1340.35 29
1340.44 34
1340.52 39
1340.61 44
1340.69 47
1340.77 49
1340.86 50
1340.94 48
1341.03 46
1341.11 42
1341.19 38
1341.28 35
1341.36 31
1341.45 29
1341.53 28
1341.61 29
1341.70 32
1341.78 36
1341.87 42
1341.95 47
1342.03 51
1342.12 55
1342.20 57
1342.29 58
1342.37 58
1342.45 59
1342.54 60
1342.62 61
1342.70 62
1342.79 64
1342.87 64
1342.96 63
1343.04 60
1343.13 56
1343.21 51
1343.29 45
1343.38 39
1343.46 34
1343.55 30
1343.63 27
1343.71 26
1343.80 27
1343.88 29
1343.97 32
1344.05 35
1344.13 38
1344.22 40
1344.30 42
1344.39 44
1344.47 46
1344.55 47
1344.64 49
1344.72 51
1344.81 53
1344.89 55
1344.97 56
1345.06 58
1345.14 59
1345.23 61
1345.31 61
1345.39 62
1345.48 62
1345.56 63
1345.65 63
1345.73 64
1345.81 65
1345.90 66
1345.98 68
1346.07 70
1346.15 72
1346.24 75
1346.32 79
1346.40 85
1346.49 93
1346.57 101
1346.66 110
1346.74 117
1346.82 123
1346.91 126
1346.99 126
1347.08 126
1347.16 126
1347.24 127
1347.33 130
1347.41 138
1347.50 148
1347.58 161
1347.67 177
1347.75 193
1347.83 209
1347.92 224
1348.00 236
1348.09 246
1348.17 252
1348.25 256
1348.34 257
1348.42 256
1348.51 254
1348.59 251
1348.68 248
1348.76 246
1348.84 243
1348.93 239
1349.01 235
1349.10 229
1349.18 221
1349.26 212
1349.35 202
1349.43 191
1349.52 180
1349.60 170
1349.69 161
1349.77 153
1349.85 146
1349.94 140
1350.02 135
1350.11 129
1350.19 124
1350.28 119
1350.36 116
1350.44 113
1350.53 113
1350.61 114
1350.70 116
1350.78 118
1350.87 119
1350.95 118
1351.03 115
1351.12 109
1351.20 101
1351.29 91
1351.37 81
1351.46 71
1351.54 61
1351.62 52
1351.71 45
1351.79 39
1351.88 35
1351.96 34
1352.05 34
1352.13 35
1352.21 36
1352.30 36
1352.38 36
1352.47 34
1352.55 32
1352.64 30
1352.72 29
1352.80 28
1352.89 30
1352.97 34
1353.06 38
1353.14 44
1353.23 49
1353.31 53
1353.39 56
1353.48 57
1353.56 56
1353.65 54
1353.73 51
1353.82 46
1353.90 41
1353.98 36
1354.07 31
1354.15 26
1354.24 23
1354.32 20
1354.41 20
1354.49 20
1354.57 23
1354.66 26
1354.74 29
1354.83 32
1354.91 35
1355.00 38
1355.08 41
1355.17 43
1355.25 45
1355.33 46
1355.42 46
1355.50 44
1355.59 39
1355.67 33
1355.76 27
1355.84 20
1355.93 15
1356.01 12
1356.09 11
1356.18 12
1356.26 15
1356.35 18
1356.43 22
1356.52 25
1356.60 27
1356.68 28
1356.77 28
1356.85 27
1356.94 26
1357.02 25
1357.11 25
1357.19 25
1357.28 26
1357.36 30
1357.44 35
1357.53 42
1357.61 48
1357.70 54
1357.78 58
1357.87 60
1357.95 58
1358.04 54
1358.12 48
1358.21 43
1358.29 39
1358.37 37
1358.46 38
1358.54 42
1358.63 48
1358.71 55
1358.80 62
1358.88 70
1358.97 77
1359.05 83
1359.13 88
1359.22 91
1359.30 94
1359.39 95
1359.47 97
1359.56 98
1359.64 100
1359.73 104
1359.81 109
1359.90 115
1359.98 122
1360.06 129
1360.15 135
1360.23 141
1360.32 145
1360.40 150
1360.49 154
1360.57 159
1360.66 164
1360.74 170
1360.83 176
1360.91 181
1360.99 186
1361.08 190
1361.16 192
1361.25 194
1361.33 196
1361.42 200
1361.50 204
1361.59 210
1361.67 217
1361.76 225
1361.84 231
1361.92 235
1362.01 237
1362.09 238
1362.18 237
1362.26 234
1362.35 231
1362.43 228
1362.52 226
1362.60 224
1362.69 223
1362.77 222
1362.86 222
1362.94 221
1363.02 221
1363.11 220
1363.19 218
1363.28 217
1363.36 215
1363.45 213
1363.53 212
1363.62 211
1363.70 210
1363.79 209
1363.87 207
1363.96 205
1364.04 201
1364.13 198
1364.21 194
1364.29 190
1364.38 186
1364.46 181
1364.55 174
1364.63 167
1364.72 159
1364.80 150
1364.89 140
1364.97 131
1365.06 123
1365.14 115
1365.23 107
1365.31 101
1365.40 95
1365.48 89
1365.57 83
1365.65 76
1365.73 69
1365.82 60
1365.90 50
1365.99 39
1366.07 29
1366.16 18
1366.24 10
1366.33 5
1366.41 2
1366.50 2
1366.58 4
1366.67 8
1366.75 11
1366.84 13
1366.92 14
1367.01 13
1367.09 12
1367.18 9
1367.26 6
1367.34 3
1367.43 0
1367.51 0
1367.60 0
1367.68 0
1367.77 0
1367.85 0
1367.94 0
1368.02 0
1368.11 1
1368.19 2
1368.28 3
1368.36 3
1368.45 3
1368.53 3
1368.62 3
1368.70 3
1368.79 3
1368.87 4
1368.96 6
1369.04 8
1369.13 9
1369.21 11
1369.29 13
1369.38 15
1369.46 18
1369.55 20
1369.63 24
1369.72 27
1369.80 31
1369.89 35
1369.97 39
1370.06 42
1370.14 46
1370.23 48
1370.31 50
1370.40 50
1370.48 48
1370.57 44
1370.65 40
1370.74 35
1370.82 30
1370.91 27
1370.99 25
1371.08 26
1371.16 28
1371.25 32
1371.33 36
1371.42 41
1371.50 45
1371.59 48
1371.67 50
1371.76 51
1371.84 52
1371.93 52
1372.01 51
1372.10 50
1372.18 48
1372.27 47
1372.35 45
1372.44 43
1372.52 41
1372.61 39
1372.69 36
1372.78 32
1372.86 29
1372.94 25
1373.03 23
1373.11 21
1373.20 22
1373.28 24
1373.37 29
1373.45 36
1373.54 44
1373.62 53
1373.71 63
1373.79 71
1373.88 79
1373.96 84
1374.05 88
1374.13 90
1374.22 90
1374.30 90
1374.39 89
1374.47 88
1374.56 88
1374.64 89
1374.73 92
1374.81 96
1374.90 102
1374.98 109
1375.07 117
1375.15 126
1375.24 136
1375.32 146
1375.41 155
1375.49 164
1375.58 172
1375.66 179
1375.75 185
1375.83 190
1375.92 194
1376.00 197
1376.09 199
1376.17 200
1376.26 201
1376.34 200
1376.43 200
1376.51 198
1376.60 196
1376.68 194
1376.77 191
1376.85 189
1376.94 187
1377.03 185
1377.11 185
1377.20 184
1377.28 184
1377.37 184
1377.45 183
1377.54 181
1377.62 180
1377.71 178
1377.79 175
1377.88 173
1377.96 171
1378.05 169
1378.13 167
1378.22 164
1378.30 161
1378.39 157
1378.47 153
1378.56 149
1378.64 145
1378.73 141
1378.81 136
1378.90 132
1378.98 128
1379.07 125
1379.15 123
1379.24 123
1379.32 123
1379.41 125
1379.49 126
1379.58 127
1379.66 128
1379.75 127
1379.83 125
1379.92 122
1380.00 119
1380.09 114
1380.17 110
1380.26 106
1380.34 104
1380.43 102
1380.51 102
1380.60 102
1380.69 101
1380.77 99
1380.86 96
1380.94 92
1381.03 87
1381.11 82
1381.20 78
1381.28 74
1381.37 72
1381.45 71
1381.54 71
1381.62 72
1381.71 72
1381.79 73
1381.88 75
1381.96 76
1382.05 78
1382.13 80
1382.22 82
1382.30 83
1382.39 84
1382.47 85
1382.56 84
1382.65 84
1382.73 82
1382.82 81
1382.90 80
1382.99 79
1383.07 78
1383.16 77
1383.24 75
1383.33 73
1383.41 69
1383.50 65
1383.58 61
1383.67 56
1383.75 53
1383.84 52
1383.92 53
1384.01 56
1384.09 62
1384.18 69
1384.27 76
1384.35 81
1384.44 85
1384.52 85
1384.61 83
1384.69 79
1384.78 73
1384.86 68
1384.95 62
1385.03 57
1385.12 53
1385.20 50
1385.29 47
1385.37 44
1385.46 41
1385.54 39
1385.63 36
1385.72 34
1385.80 33
1385.89 32
1385.97 33
1386.06 36
1386.14 40
1386.23 47
1386.31 56
1386.40 65
1386.48 75
1386.57 83
1386.65 88
1386.74 91
1386.83 90
1386.91 86
1387.00 81
1387.08 76
1387.17 71
1387.25 69
1387.34 67
1387.42 66
1387.51 66
1387.59 65
1387.68 64
1387.76 63
1387.85 63
1387.94 62
1388.02 63
1388.11 65
1388.19 68
1388.28 71
1388.36 75
1388.45 78
1388.53 81
1388.62 84
1388.70 86
1388.79 87
1388.87 88
1388.96 90
1389.05 91
1389.13 91
1389.22 91
1389.30 89
1389.39 87
1389.47 83
1389.56 78
1389.64 73
1389.73 67
1389.81 61
1389.90 56
1389.99 50
1390.07 45
1390.16 41
1390.24 39
1390.33 37
1390.41 37
1390.50 38
1390.58 40
1390.67 43
1390.75 47
1390.84 52
1390.93 56
1391.01 59
1391.10 61
1391.18 62
1391.27 61
1391.35 59
1391.44 56
1391.52 52
1391.61 49
1391.70 48
1391.78 47
1391.87 48
1391.95 50
1392.04 53
1392.12 57
1392.21 61
1392.29 64
1392.38 65
1392.47 66
1392.55 66
1392.64 64
1392.72 62
1392.81 61
1392.89 59
1392.98 59
1393.06 58
1393.15 58
1393.24 59
1393.32 59
1393.41 60
1393.49 61
1393.58 61
1393.66 62
1393.75 63
1393.83 63
1393.92 64
1394.01 65
1394.09 66
1394.18 67
1394.26 67
1394.35 67
1394.43 65
1394.52 61
1394.60 56
1394.69 51
1394.78 44
1394.86 38
1394.95 32
1395.03 26
1395.12 21
1395.20 16
1395.29 11
1395.38 6
1395.46 2
1395.55 0
1395.63 0
1395.72 0
1395.80 0
1395.89 0
1395.97 0
1396.06 0
1396.15 0
1396.23 4
1396.32 7
1396.40 10
1396.49 11
1396.57 11
1396.66 10
1396.75 9
1396.83 9
1396.92 9
1397.00 10
1397.09 12
1397.17 13
1397.26 14
1397.35 14
1397.43 13
1397.52 12
1397.60 10
1397.69 9
1397.77 9
1397.86 10
1397.95 12
1398.03 15
1398.12 18
1398.20 21
1398.29 24
1398.37 26
1398.46 29
1398.55 33
1398.63 38
1398.72 44
1398.80 52
1398.89 61
1398.97 69
1399.06 77
1399.15 82
1399.23 86
1399.32 87
1399.40 87
1399.49 85
1399.57 82
1399.66 79
1399.75 76
1399.83 72
1399.92 69
1400.00 67
1400.09 67
1400.17 68
1400.26 70
1400.35 74
1400.43 80
1400.52 86
1400.60 92
1400.69 97
1400.78 100
1400.86 101
1400.95 99
1401.03 95
1401.12 89
1401.20 83
1401.29 77
1401.38 71
1401.46 65
1401.55 59
1401.63 53
1401.72 49
1401.80 46
1401.89 46
1401.98 47
1402.06 51
1402.15 56
1402.23 61
1402.32 66
1402.41 70
1402.49 73
1402.58 75
1402.66 77
1402.75 79
1402.83 81
1402.92 83
1403.01 83
1403.09 81
1403.18 78
1403.26 73
1403.35 67
1403.44 60
1403.52 53
1403.61 48
1403.69 45
1403.78 45
1403.87 46
1403.95 50
1404.04 55
1404.12 60
1404.21 66
1404.29 70
1404.38 74
1404.47 76
1404.55 77
1404.64 78
1404.72 77
1404.81 75
1404.90 72
1404.98 68
1405.07 65
1405.15 61
1405.24 58
1405.33 55
1405.41 53
1405.50 51
1405.58 50
1405.67 49
1405.76 48
1405.84 46
1405.93 45
1406.01 43
1406.10 41
1406.19 39
1406.27 37
1406.36 36
1406.44 34
1406.53 34
1406.62 35
1406.70 37
1406.79 41
1406.87 46
1406.96 53
1407.05 60
1407.13 67
1407.22 74
1407.30 79
1407.39 83
1407.48 85
1407.56 85
1407.65 85
1407.73 83
1407.82 82
1407.91 81
1407.99 80
1408.08 79
1408.16 79
1408.25 78
1408.34 76
1408.42 74
1408.51 71
1408.59 68
1408.68 65
1408.77 62
1408.85 60
1408.94 58
1409.02 56
1409.11 55
1409.20 53
1409.28 51
1409.37 49
1409.45 47
1409.54 47
1409.63 47
1409.71 49
1409.80 51
1409.88 54
1409.97 57
1410.06 60
1410.14 60
1410.23 59
1410.31 57
1410.40 53
1410.49 50
1410.57 46
1410.66 44
1410.75 44
1410.83 44
1410.92 45
1411.00 45
1411.09 44
1411.18 41
1411.26 35
1411.35 28
1411.43 20
1411.52 12
1411.61 4
1411.69 0
1411.78 0
1411.86 0
1411.95 0
1412.04 0
1412.12 0
1412.21 0
1412.30 0
1412.38 2
1412.47 6
1412.55 10
1412.64 13
1412.73 13
1412.81 12
1412.90 9
1412.98 6
1413.07 3
1413.16 1
1413.24 1
1413.33 4
1413.42 10
1413.50 17
1413.59 25
1413.67 34
1413.76 43
1413.85 51
1413.93 59
1414.02 66
1414.11 73
1414.19 78
1414.28 83
1414.36 86
1414.45 89
1414.54 90
1414.62 90
1414.71 89
1414.79 88
1414.88 85
1414.97 83
1415.05 79
1415.14 74
1415.23 69
1415.31 63
1415.40 57
1415.48 51
1415.57 45
1415.66 39
1415.74 33
1415.83 27
1415.92 22
1416.00 18
1416.09 15
1416.17 15
1416.26 16
1416.35 19
1416.43 24
1416.52 29
1416.61 34
1416.69 38
1416.78 42
1416.87 46
1416.95 49
1417.04 52
1417.12 54
1417.21 56
1417.30 58
1417.38 59
1417.47 60
1417.56 62
1417.64 62
1417.73 62
1417.81 61
1417.90 58
1417.99 54
1418.07 49
1418.16 44
1418.25 40
1418.33 37
1418.42 36
1418.50 35
1418.59 34
1418.68 32
1418.76 30
1418.85 27
1418.94 23
1419.02 20
1419.11 17
1419.20 16
1419.28 16
1419.37 16
1419.45 17
1419.54 17
1419.63 18
1419.71 19
1419.80 20
1419.89 20
1419.97 20
1420.06 19
1420.15 18
1420.23 17
1420.32 17
1420.41 17
1420.49 18
1420.58 19
1420.66 22
1420.75 24
1420.84 26
1420.92 29
1421.01 32
1421.10 35
1421.18 38
1421.27 40
1421.36 42
1421.44 42
1421.53 40
1421.61 38
1421.70 36
1421.79 35
1421.87 35
1421.96 36
1422.05 38
1422.13 42
1422.22 45
1422.31 48
1422.39 50
1422.48 51
1422.57 51
1422.65 50
1422.74 48
1422.83 46
1422.91 44
1423.00 43
1423.08 43
1423.17 44
1423.26 44
1423.34 45
1423.43 45
1423.52 44
1423.60 41
1423.69 36
1423.78 30
1423.86 25
1423.95 21
1424.04 20
1424.12 23
1424.21 30
1424.30 39
1424.38 50
1424.47 60
1424.56 69
1424.64 74
1424.73 75
1424.81 72
1424.90 66
1424.99 57
1425.07 48
1425.16 41
1425.25 35
1425.33 32
1425.42 31
1425.51 33
1425.59 35
1425.68 37
1425.77 38
1425.85 39
1425.94 40
1426.03 40
1426.11 40
1426.20 40
1426.29 41
1426.37 42
1426.46 43
1426.55 43
1426.63 43
1426.72 43
1426.81 42
1426.89 40
1426.98 38
1427.07 36
1427.15 34
1427.24 31
1427.33 28
1427.41 25
1427.50 23
1427.59 21
1427.67 20
1427.76 19
1427.84 18
1427.93 17
1428.02 15
1428.10 12
1428.19 9
1428.28 6
1428.36 4
1428.45 3
1428.54 3
1428.62 5
1428.71 8
1428.80 11
1428.88 14
1428.97 15
1429.06 15
1429.14 14
1429.23 13
1429.32 12
1429.40 12
1429.49 13
1429.58 14
1429.66 15
1429.75 16
1429.84 17
1429.92 17
1430.01 17
1430.10 17
1430.18 17
1430.27 17
1430.36 17
1430.44 18
1430.53 19
1430.62 19
1430.70 18
1430.79 17
1430.88 15
1430.96 11
1431.05 7
1431.14 3
1431.23 0
1431.31 0
1431.40 0
1431.49 0
1431.57 0
1431.66 0
1431.75 0
1431.83 0
1431.92 6
1432.01 15
1432.09 23
1432.18 30
1432.27 34
1432.35 37
1432.44 38
1432.53 38
1432.61 37
1432.70 35
1432.79 32
1432.87 30
1432.96 29
1433.05 28
1433.13 29
1433.22 32
1433.31 35
1433.39 38
1433.48 41
1433.57 43
1433.65 44
1433.74 43
1433.83 42
1433.91 40
1434.00 39
1434.09 37
1434.18 35
1434.26 34
1434.35 33
1434.44 32
1434.52 31
1434.61 31
1434.70 31
1434.78 30
1434.87 29
1434.96 27
1435.04 24
1435.13 21
1435.22 19
1435.30 19
1435.39 21
1435.48 25
1435.56 31
1435.65 38
1435.74 45
1435.83 50
1435.91 54
1436.00 57
1436.09 58
1436.17 57
1436.26 57
1436.35 56
1436.43 56
1436.52 55
1436.61 56
1436.69 57
1436.78 59
1436.87 61
1436.95 64
1437.04 67
1437.13 70
1437.22 74
1437.30 78
1437.39 82
1437.48 88
1437.56 94
1437.65 100
1437.74 107
1437.82 113
1437.91 117
1438.00 120
1438.08 122
1438.17 121
1438.26 119
1438.35 118
1438.43 116
1438.52 115
1438.61 114
1438.69 114
1438.78 114
1438.87 114
1438.95 115
1439.04 117
1439.13 121
1439.22 126
1439.30 132
1439.39 137
1439.48 140
1439.56 138
1439.65 134
1439.74 126
1439.82 118
1439.91 110
1440.00 106
1440.08 106
1440.17 110
1440.26 115
1440.35 121
1440.43 123
1440.52 121
1440.61 115
1440.69 105
1440.78 93
1440.87 82
1440.95 73
1441.04 67
1441.13 66
1441.22 67
1441.30 69
1441.39 71
1441.48 73
1441.56 73
1441.65 72
1441.74 71
1441.83 70
1441.91 69
1442.00 70
1442.09 70
1442.17 70
1442.26 69
1442.35 65
1442.43 60
1442.52 54
1442.61 48
1442.70 42
1442.78 39
1442.87 37
1442.96 37
1443.04 38
1443.13 40
1443.22 42
1443.31 44
1443.39 45
1443.48 45
1443.57 45
1443.65 44
1443.74 42
1443.83 40
1443.92 38
1444.00 36
1444.09 34
1444.18 32
1444.26 30
1444.35 28
1444.44 25
1444.52 22
1444.61 19
1444.70 16
1444.79 13
1444.87 12
1444.96 12
1445.05 13
1445.13 15
1445.22 18
1445.31 20
1445.40 21
1445.48 21
1445.57 21
1445.66 22
1445.74 24
1445.83 29
1445.92 37
1446.01 48
1446.09 62
1446.18 78
1446.27 94
1446.36 109
1446.44 122
1446.53 134
1446.62 145
1446.70 155
1446.79 166
1446.88 178
1446.97 193
1447.05 209
1447.14 227
1447.23 245
1447.31 264
1447.40 285
1447.49 308
1447.58 334
1447.66 364
1447.75 400
1447.84 441
1447.92 485
1448.01 532
1448.10 577
1448.19 619
1448.27 657
1448.36 689
1448.45 716
1448.54 739
1448.62 758
1448.71 775
1448.80 790
1448.88 801
1448.97 808
1449.06 809
1449.15 803
1449.23 792
1449.32 776
1449.41 757
1449.50 736
1449.58 714
1449.67 694
1449.76 675
1449.84 656
1449.93 638
1450.02 621
1450.11 604
1450.19 588
1450.28 572
1450.37 558
1450.46 544
1450.54 530
1450.63 515
1450.72 498
1450.80 480
1450.89 460
1450.98 440
1451.07 419
1451.15 399
1451.24 380
1451.33 362
1451.42 345
1451.50 329
1451.59 313
1451.68 298
1451.77 285
1451.85 273
1451.94 263
1452.03 255
1452.11 249
1452.20 244
1452.29 239
1452.38 234
1452.46 226
1452.55 217
1452.64 206
1452.73 194
1452.81 183
1452.90 174
1452.99 167
1453.08 162
1453.16 158
1453.25 155
1453.34 151
1453.43 144
1453.51 135
1453.60 124
1453.69 112
1453.78 102
1453.86 94
1453.95 89
1454.04 88
1454.12 91
1454.21 96
1454.30 104
1454.39 112
1454.47 119
1454.56 126
1454.65 132
1454.74 137
1454.82 142
1454.91 146
1455.00 151
1455.09 156
1455.17 160
1455.26 164
1455.35 166
1455.44 165
1455.52 162
1455.61 157
1455.70 151
1455.79 144
1455.87 138
1455.96 133
1456.05 130
1456.14 129
1456.22 129
1456.31 130
1456.40 130
1456.49 130
1456.57 128
1456.66 124
1456.75 120
1456.84 116
1456.92 111
1457.01 106
1457.10 100
1457.19 94
1457.27 86
1457.36 78
1457.45 68
1457.54 58
1457.62 50
1457.71 43
1457.80 39
1457.89 38
1457.97 39
1458.06 43
1458.15 47
1458.24 53
1458.32 58
1458.41 63
1458.50 67
1458.59 70
1458.67 72
1458.76 74
1458.85 77
1458.94 81
1459.02 88
1459.11 96
1459.20 107
1459.29 118
1459.37 129
1459.46 141
1459.55 151
1459.64 160
1459.72 168
1459.81 175
1459.90 181
1459.99 185
1460.08 189
1460.16 191
1460.25 191
1460.34 189
1460.43 186
1460.51 180
1460.60 172
1460.69 163
1460.78 153
1460.86 142
1460.95 132
1461.04 124
1461.13 117
1461.21 112
1461.30 110
1461.39 111
1461.48 116
1461.56 123
1461.65 133
1461.74 143
1461.83 153
1461.92 160
1462.00 165
1462.09 166
1462.18 163
1462.27 158
1462.35 152
1462.44 147
1462.53 142
1462.62 139
1462.70 138
1462.79 138
1462.88 138
1462.97 138
1463.06 138
1463.14 139
1463.23 139
1463.32 139
1463.41 139
1463.49 139
1463.58 139
1463.67 138
1463.76 137
1463.84 136
1463.93 134
1464.02 133
1464.11 132
1464.20 131
1464.28 131
1464.37 132
1464.46 134
1464.55 137
1464.63 140
1464.72 144
1464.81 146
1464.90 147
1464.98 146
1465.07 143
1465.16 139
1465.25 135
1465.34 132
1465.42 129
1465.51 128
1465.60 127
1465.69 125
1465.77 121
1465.86 115
1465.95 107
1466.04 96
1466.13 83
1466.21 69
1466.30 56
1466.39 43
1466.48 32
1466.56 22
1466.65 14
1466.74 7
1466.83 2
1466.92 0
1467.00 0
1467.09 3
1467.18 8
1467.27 14
1467.35 20
1467.44 26
1467.53 30
1467.62 32
1467.71 32
1467.79 30
1467.88 27
1467.97 23
1468.06 17
1468.15 13
1468.23 8
1468.32 5
1468.41 4
1468.50 4
1468.58 4
1468.67 5
1468.76 6
1468.85 7
1468.94 6
1469.02 5
1469.11 3
1469.20 0
1469.29 0
1469.38 0
1469.46 0
1469.55 0
1469.64 0
1469.73 0
1469.81 0
1469.90 4
1469.99 12
1470.08 19
1470.17 26
1470.25 30
1470.34 32
1470.43 30
1470.52 26
1470.61 20
1470.69 13
1470.78 7
1470.87 3
1470.96 2
1471.05 6
1471.13 14
1471.22 25
1471.31 37
1471.40 50
1471.48 62
1471.57 70
1471.66 76
1471.75 79
1471.84 79
1471.92 77
1472.01 75
1472.10 71
1472.19 68
1472.28 64
1472.36 61
1472.45 58
1472.54 57
1472.63 56
1472.72 56
1472.80 56
1472.89 54
1472.98 51
1473.07 47
1473.16 43
1473.24 38
1473.33 36
1473.42 36
1473.51 40
1473.60 45
1473.68 51
1473.77 57
1473.86 62
1473.95 66
1474.04 70
1474.12 75
1474.21 80
1474.30 87
1474.39 96
1474.48 104
1474.56 112
1474.65 118
1474.74 123
1474.83 124
1474.92 124
1475.00 123
1475.09 120
1475.18 117
1475.27 114
1475.36 111
1475.44 108
1475.53 104
1475.62 101
1475.71 96
1475.80 91
1475.89 86
1475.97 80
1476.06 73
1476.15 68
1476.24 63
1476.33 59
1476.41 58
1476.50 58
1476.59 60
1476.68 65
1476.77 71
1476.85 78
1476.94 87
1477.03 97
1477.12 108
1477.21 118
1477.29 126
1477.38 132
1477.47 136
1477.56 137
1477.65 138
1477.74 138
1477.82 139
1477.91 142
1478.00 145
1478.09 151
1478.18 156
1478.26 162
1478.35 168
1478.44 172
1478.53 176
1478.62 179
1478.70 181
1478.79 181
1478.88 181
1478.97 180
1479.06 179
1479.15 177
1479.23 175
1479.32 171
1479.41 167
1479.50 161
1479.59 154
1479.67 146
1479.76 137
1479.85 129
1479.94 121
1480.03 116
1480.12 113
1480.20 113
1480.29 117
1480.38 124
1480.47 132
1480.56 142
1480.64 151
1480.73 159
1480.82 164
1480.91 165
1481.00 163
1481.09 158
1481.17 150
1481.26 141
1481.35 131
1481.44 122
1481.53 113
1481.62 106
1481.70 100
1481.79 95
1481.88 91
1481.97 87
1482.06 82
1482.14 76
1482.23 70
1482.32 62
1482.41 55
1482.50 49
1482.59 44
1482.67 40
1482.76 37
1482.85 36
1482.94 36
1483.03 36
1483.12 35
1483.20 34
1483.29 32
1483.38 29
1483.47 25
1483.56 22
1483.65 18
1483.73 15
1483.82 12
1483.91 11
1484.00 12
1484.09 14
1484.18 19
1484.26 26
1484.35 35
1484.44 44
1484.53 55
1484.62 66
1484.71 76
1484.79 85
1484.88 93
1484.97 100
1485.06 106
1485.15 110
1485.24 114
1485.32 117
1485.41 119
1485.50 122
1485.59 126
1485.68 131
1485.77 137
1485.85 144
1485.94 153
1486.03 162
1486.12 171
1486.21 180
1486.30 190
1486.38 199
1486.47 208
1486.56 218
1486.65 227
1486.74 236
1486.83 245
1486.91 251
1487.00 254
1487.09 253
1487.18 247
1487.27 238
1487.36 225
1487.44 211
1487.53 198
1487.62 186
1487.71 178
1487.80 174
1487.89 172
1487.98 173
1488.06 174
1488.15 174
1488.24 173
1488.33 170
1488.42 167
1488.51 164
1488.59 163
1488.68 165
1488.77 168
1488.86 172
1488.95 176
1489.04 178
1489.12 178
1489.21 175
1489.30 170
1489.39 165
1489.48 159
1489.57 156
1489.66 154
1489.74 154
1489.83 156
1489.92 158
1490.01 160
1490.10 160
1490.19 159
1490.28 156
1490.36 151
1490.45 145
1490.54 138
1490.63 131
1490.72 125
1490.81 121
1490.89 118
1490.98 117
1491.07 118
1491.16 120
1491.25 122
1491.34 124
1491.43 126
1491.51 126
1491.60 126
1491.69 125
1491.78 124
1491.87 122
1491.96 119
1492.05 116
1492.13 111
1492.22 106
1492.31 101
1492.40 96
1492.49 93
1492.58 92
1492.67 93
1492.75 96
1492.84 99
1492.93 103
1493.02 104
1493.11 103
1493.20 100
1493.29 94
1493.37 88
1493.46 82
1493.55 78
1493.64 75
1493.73 76
1493.82 78
1493.91 81
1493.99 84
1494.08 85
1494.17 85
1494.26 84
1494.35 81
1494.44 78
1494.53 76
1494.61 76
1494.70 77
1494.79 79
1494.88 82
1494.97 83
1495.06 83
1495.15 81
1495.24 77
1495.32 73
1495.41 68
1495.50 64
1495.59 60
1495.68 56
1495.77 52
1495.86 47
1495.94 41
1496.03 34
1496.12 29
1496.21 26
1496.30 26
1496.39 30
1496.48 37
1496.57 47
1496.65 57
1496.74 67
1496.83 74
1496.92 78
1497.01 79
1497.10 78
1497.19 76
1497.27 74
1497.36 73
1497.45 74
1497.54 77
1497.63 81
1497.72 87
1497.81 92
1497.90 97
1497.98 99
1498.07 99
1498.16 97
1498.25 91
1498.34 83
1498.43 72
1498.52 59
1498.61 47
1498.69 35
1498.78 26
1498.87 21
1498.96 22
1499.05 27
1499.14 38
1499.23 52
1499.32 69
1499.40 86
1499.49 102
1499.58 115
1499.67 125
1499.76 131
1499.85 134
1499.94 133
1500.03 129
1500.11 123
1500.20 115
1500.29 106
1500.38 96
1500.47 86
1500.56 77
1500.65 70
1500.74 65
1500.83 61
1500.91 59
1501.00 59
1501.09 60
1501.18 62
1501.27 66
1501.36 71
1501.45 79
1501.54 88
1501.62 97
1501.71 105
1501.80 112
1501.89 116
1501.98 119
1502.07 119
1502.16 119
1502.25 116
1502.34 113
1502.42 108
1502.51 101
1502.60 92
1502.69 83
1502.78 72
1502.87 62
1502.96 53
1503.05 47
1503.13 45
1503.22 46
1503.31 49
1503.40 53
1503.49 59
1503.58 64
1503.67 68
1503.76 72
1503.85 74
1503.94 76
1504.02 77
1504.11 77
1504.20 75
1504.29 72
1504.38 67
1504.47 62
1504.56 57
1504.65 53
1504.74 49
1504.82 48
1504.91 47
1505.00 48
1505.09 50
1505.18 52
1505.27 54
1505.36 57
1505.45 60
1505.54 63
1505.62 68
1505.71 73
1505.80 78
1505.89 83
1505.98 88
1506.07 92
1506.16 97
1506.25 100
1506.34 103
1506.43 105
1506.51 104
1506.60 102
1506.69 97
1506.78 91
1506.87 82
1506.96 73
1507.05 62
1507.14 51
1507.23 41
1507.32 32
1507.40 23
1507.49 17
1507.58 12
1507.67 10
1507.76 9
1507.85 10
1507.94 12
1508.03 14
1508.12 16
1508.21 17
1508.29 18
1508.38 19
1508.47 20
1508.56 23
1508.65 25
1508.74 28
1508.83 30
1508.92 32
1509.01 32
1509.10 30
1509.18 27
1509.27 23
1509.36 18
1509.45 15
1509.54 12
1509.63 10
1509.72 9
1509.81 9
1509.90 7
1509.99 5
1510.08 2
1510.16 0
1510.25 0
1510.34 0
1510.43 0
1510.52 0
1510.61 0
1510.70 0
1510.79 0
1510.88 9
1510.97 19
1511.06 30
1511.14 43
1511.23 55
1511.32 67
1511.41 76
1511.50 84
1511.59 88
1511.68 89
1511.77 87
1511.86 83
1511.95 77
1512.04 71
1512.13 65
1512.21 61
1512.30 60
1512.39 62
1512.48 67
1512.57 72
1512.66 78
1512.75 82
1512.84 84
1512.93 83
1513.02 80
1513.11 75
1513.20 70
1513.28 65
1513.37 61
1513.46 60
1513.55 61
1513.64 65
1513.73 70
1513.82 78
1513.91 87
1514.00 96
1514.09 105
1514.18 113
1514.27 119
1514.35 123
1514.44 124
1514.53 122
1514.62 116
1514.71 108
1514.80 98
1514.89 87
1514.98 77
1515.07 70
1515.16 66
1515.25 66
1515.34 72
1515.43 81
1515.51 93
1515.60 105
1515.69 117
1515.78 126
1515.87 131
1515.96 134
1516.05 134
1516.14 132
1516.23 130
1516.32 128
1516.41 126
1516.50 125
1516.59 125
1516.67 126
1516.76 127
1516.85 128
1516.94 128
1517.03 126
1517.12 123
1517.21 119
1517.30 114
1517.39 109
1517.48 106
1517.57 104
1517.66 103
1517.75 102
1517.84 101
1517.93 99
1518.01 94
1518.10 89
1518.19 82
1518.28 76
1518.37 71
1518.46 67
1518.55 66
1518.64 66
1518.73 66
1518.82 66
1518.91 64
1519.00 61
1519.09 56
1519.18 49
1519.27 43
1519.35 39
1519.44 36
1519.53 37
1519.62 39
1519.71 43
1519.80 46
1519.89 49
1519.98 50
1520.07 49
1520.16 46
1520.25 43
1520.34 39
1520.43 36
1520.52 34
1520.61 33
1520.70 35
1520.78 38
1520.87 42
1520.96 47
1521.05 53
1521.14 57
1521.23 59
1521.32 58
1521.41 54
1521.50 48
1521.59 41
1521.68 33
1521.77 26
1521.86 20
1521.95 16
1522.04 15
1522.13 17
1522.22 22
1522.30 29
1522.39 38
1522.48 47
1522.57 55
1522.66 62
1522.75 68
1522.84 73
1522.93 75
1523.02 76
1523.11 74
1523.20 70
1523.29 63
1523.38 53
1523.47 42
1523.56 30
1523.65 19
1523.74 11
1523.83 6
1523.92 4
1524.00 6
1524.09 9
1524.18 13
1524.27 16
1524.36 18
1524.45 18
1524.54 17
1524.63 16
1524.72 14
1524.81 13
1524.90 12
1524.99 12
1525.08 11
1525.17 10
1525.26 9
1525.35 8
1525.44 6
1525.53 3
1525.62 0
1525.71 0
1525.80 0
1525.88 0
1525.97 0
1526.06 0
1526.15 0
1526.24 0
1526.33 2
1526.42 7
1526.51 12
1526.60 15
1526.69 18
1526.78 19
1526.87 21
1526.96 22
1527.05 22
1527.14 21
1527.23 17
1527.32 12
1527.41 5
1527.50 0
1527.59 0
1527.68 0
1527.77 0
1527.86 0
1527.94 0
1528.03 0
1528.12 0
1528.21 4
1528.30 9
1528.39 12
1528.48 14
1528.57 13
1528.66 12
1528.75 11
1528.84 10
1528.93 9
1529.02 8
1529.11 9
1529.20 10
1529.29 12
1529.38 15
1529.47 17
1529.56 20
1529.65 23
1529.74 27
1529.83 31
1529.92 36
1530.01 41
1530.10 46
1530.19 51
1530.28 54
1530.37 58
1530.46 61
1530.54 64
1530.63 68
1530.72 72
1530.81 76
1530.90 79
1530.99 80
1531.08 79
1531.17 76
1531.26 72
1531.35 67
1531.44 62
1531.53 58
1531.62 55
1531.71 55
1531.80 56
1531.89 59
1531.98 63
1532.07 68
1532.16 72
1532.25 75
1532.34 77
1532.43 77
1532.52 76
1532.61 74
1532.70 72
1532.79 70
1532.88 69
1532.97 70
1533.06 72
1533.15 74
1533.24 77
1533.33 80
1533.42 82
1533.51 84
1533.60 85
1533.69 86
1533.78 86
1533.86 85
1533.95 83
1534.04 79
1534.13 74
1534.22 69
1534.31 64
1534.40 58
1534.49 52
1534.58 47
1534.67 41
1534.76 35
1534.85 30
1534.94 25
1535.03 22
1535.12 20
1535.21 20
1535.30 21
1535.39 24
1535.48 27
1535.57 31
1535.66 35
1535.75 40
1535.84 45
1535.93 51
1536.02 56
1536.11 61
1536.20 66
1536.29 70
1536.38 74
1536.47 78
1536.56 83
1536.65 89
1536.74 96
1536.83 103
1536.92 109
1537.01 111
1537.10 111
1537.19 108
1537.28 102
1537.37 95
1537.46 88
1537.55 81
1537.64 76
1537.73 73
1537.82 72
1537.91 74
1538.00 77
1538.09 83
1538.18 92
1538.27 102
1538.36 112
1538.45 122
1538.54 131
1538.63 137
1538.72 141
1538.81 142
1538.90 141
1538.99 140
1539.08 139
1539.17 139
1539.26 140
1539.35 142
1539.44 146
1539.53 150
1539.62 153
1539.71 157
1539.80 159
1539.89 161
1539.98 162
1540.07 162
1540.16 160
1540.25 157
1540.34 155
1540.43 153
1540.52 153
1540.61 154
1540.70 155
1540.79 157
1540.88 159
1540.97 160
1541.06 161
1541.15 161
1541.24 164
1541.33 168
1541.42 175
1541.51 183
1541.60 193
1541.69 202
1541.78 212
1541.87 221
1541.96 229
1542.05 236
1542.14 243
1542.23 250
1542.32 256
1542.41 261
1542.50 264
1542.59 265
1542.68 265
1542.77 263
1542.86 260
1542.95 256
1543.04 251
1543.13 245
1543.22 240
1543.31 234
1543.40 228
1543.49 222
1543.58 217
1543.67 214
1543.76 211
1543.85 211
1543.94 211
1544.03 211
1544.12 212
1544.21 211
1544.30 209
1544.39 206
1544.48 200
1544.57 193
1544.66 186
1544.75 179
1544.84 175
1544.93 172
1545.02 172
1545.11 173
1545.20 174
1545.29 174
1545.38 172
1545.47 168
1545.56 161
1545.65 153
1545.74 144
1545.83 136
1545.92 128
1546.01 121
1546.10 115
1546.19 111
1546.28 107
1546.37 104
1546.46 101
1546.55 97
1546.64 94
1546.73 91
1546.82 87
1546.91 84
1547.00 80
1547.09 77
1547.18 75
1547.27 74
1547.36 74
1547.45 73
1547.54 72
1547.63 71
1547.72 69
1547.81 67
1547.90 63
1547.99 59
1548.08 53
1548.17 46
1548.26 37
1548.35 28
1548.44 19
1548.53 12
1548.62 8
1548.71 6
1548.81 8
1548.90 11
1548.99 15
1549.08 18
1549.17 20
1549.26 20
1549.35 19
1549.44 18
1549.53 18
1549.62 20
1549.71 24
1549.80 30
1549.89 37
1549.98 43
1550.07 49
1550.16 52
1550.25 54
1550.34 53
1550.43 51
1550.52 49
1550.61 46
1550.70 44
1550.79 43
1550.88 42
1550.97 41
1551.06 40
1551.15 39
1551.24 39
1551.33 38
1551.42 38
1551.51 39
1551.60 40
1551.69 41
1551.78 41
1551.87 40
1551.96 37
1552.05 34
1552.15 31
1552.24 29
1552.33 30
1552.42 32
1552.51 38
1552.60 44
1552.69 52
1552.78 60
1552.87 67
1552.96 74
1553.05 79
1553.14 82
1553.23 84
1553.32 85
1553.41 84
1553.50 82
1553.59 80
1553.68 78
1553.77 76
1553.86 73
1553.95 70
1554.04 66
1554.13 62
1554.22 59
1554.31 55
1554.40 53
1554.49 51
1554.58 51
1554.68 50
1554.77 51
1554.86 51
1554.95 53
1555.04 55
1555.13 57
1555.22 60
1555.31 63
1555.40 66
1555.49 68
1555.58 70
1555.67 71
1555.76 72
1555.85 73
1555.94 75
1556.03 77
1556.12 80
1556.21 83
1556.30 86
1556.39 88
1556.48 90
1556.57 92
1556.66 94
1556.75 95
1556.85 96
1556.94 97
1557.03 99
1557.12 101
1557.21 103
1557.30 106
1557.39 109
1557.48 111
1557.57 112
1557.66 112
1557.75 109
1557.84 104
1557.93 98
1558.02 91
1558.11 83
1558.20 74
1558.29 67
1558.38 60
1558.47 54
1558.56 49
1558.65 46
1558.75 43
1558.84 41
1558.93 39
1559.02 35
1559.11 30
1559.20 24
1559.29 18
1559.38 13
1559.47 10
1559.56 10
1559.65 14
1559.74 20
1559.83 27
1559.92 36
1560.01 43
1560.10 48
1560.19 52
1560.28 54
1560.37 54
1560.47 53
1560.56 50
1560.65 47
1560.74 43
1560.83 40
1560.92 37
1561.01 36
1561.10 38
1561.19 42
1561.28 47
1561.37 53
1561.46 58
1561.55 61
1561.64 61
1561.73 60
1561.82 59
1561.91 58
1562.01 59
1562.10 63
1562.19 70
1562.28 78
1562.37 87
1562.46 96
1562.55 105
1562.64 112
1562.73 118
1562.82 124
1562.91 129
1563.00 134
1563.09 138
1563.18 142
1563.27 146
1563.36 151
1563.46 158
1563.55 168
1563.64 180
1563.73 195
1563.82 211
1563.91 226
1564.00 240
1564.09 253
1564.18 264
1564.27 275
1564.36 287
1564.45 300
1564.54 315
1564.63 331
1564.72 347
1564.82 363
1564.91 377
1565.00 391
1565.09 404
1565.18 418
1565.27 434
1565.36 452
1565.45 472
1565.54 495
1565.63 519
1565.72 545
1565.81 572
1565.90 602
1565.99 637
1566.09 676
1566.18 723
1566.27 776
1566.36 835
1566.45 897
1566.54 958
1566.63 1018
1566.72 1073
1566.81 1122
1566.90 1167
1566.99 1206
1567.08 1240
1567.17 1271
1567.26 1300
1567.36 1326
1567.45 1352
1567.54 1381
1567.63 1412
1567.72 1449
1567.81 1489
1567.90 1533
1567.99 1578
1568.08 1621
1568.17 1661
1568.26 1697
1568.35 1729
1568.44 1759
1568.54 1790
1568.63 1824
1568.72 1861
1568.81 1902
1568.90 1945
1568.99 1987
1569.08 2025
1569.17 2058
1569.26 2084
1569.35 2103
1569.44 2116
1569.53 2125
1569.63 2129
1569.72 2130
1569.81 2128
1569.90 2122
1569.99 2111
1570.08 2094
1570.17 2070
1570.26 2038
1570.35 1999
1570.44 1955
1570.53 1907
1570.62 1857
1570.72 1809
1570.81 1763
1570.90 1720
1570.99 1681
1571.08 1645
1571.17 1611
1571.26 1581
1571.35 1553
1571.44 1528
1571.53 1507
1571.62 1489
1571.72 1473
1571.81 1459
1571.90 1444
1571.99 1428
1572.08 1409
1572.17 1388
1572.26 1366
1572.35 1343
1572.44 1319
1572.53 1294
1572.62 1269
1572.71 1242
1572.81 1213
1572.90 1180
1572.99 1145
1573.08 1108
1573.17 1071
1573.26 1034
1573.35 1001
1573.44 971
1573.53 944
1573.62 921
1573.72 899
1573.81 879
1573.90 858
1573.99 836
1574.08 814
1574.17 792
1574.26 770
1574.35 748
1574.44 728
1574.53 709
1574.62 691
1574.72 674
1574.81 657
1574.90 640
1574.99 624
1575.08 608
1575.17 591
1575.26 574
1575.35 557
1575.44 542
1575.53 529
1575.63 518
1575.72 511
1575.81 507
1575.90 504
1575.99 501
1576.08 497
1576.17 491
1576.26 482
1576.35 472
1576.44 460
1576.54 448
1576.63 437
1576.72 426
1576.81 415
1576.90 403
1576.99 389
1577.08 372
1577.17 351
1577.26 328
1577.35 304
1577.45 280
1577.54 259
1577.63 242
1577.72 229
1577.81 219
1577.90 213
1577.99 208
1578.08 203
1578.17 198
1578.27 192
1578.36 185
1578.45 178
1578.54 172
1578.63 166
1578.72 161
1578.81 157
1578.90 154
1578.99 152
1579.09 149
1579.18 147
1579.27 144
1579.36 142
1579.45 138
1579.54 135
1579.63 130
1579.72 125
1579.81 120
1579.91 113
1580.00 108
1580.09 103
1580.18 100
1580.27 99
1580.36 99
1580.45 100
1580.54 100
1580.63 100
1580.73 99
1580.82 95
1580.91 91
1581.00 87
1581.09 83
1581.18 80
1581.27 79
1581.36 79
1581.45 80
1581.55 83
1581.64 86
1581.73 88
1581.82 91
1581.91 93
1582.00 96
1582.09 98
1582.18 101
1582.28 105
1582.37 110
1582.46 115
1582.55 120
1582.64 124
1582.73 126
1582.82 127
1582.91 126
1583.01 123
1583.10 120
1583.19 116
1583.28 112
1583.37 110
1583.46 108
1583.55 107
1583.64 106
1583.73 105
1583.83 103
1583.92 102
1584.01 102
1584.10 102
1584.19 104
1584.28 106
1584.37 108
1584.46 110
1584.56 110
1584.65 108
1584.74 105
1584.83 101
1584.92 97
1585.01 94
1585.10 93
1585.19 93
1585.29 94
1585.38 94
1585.47 93
1585.56 90
1585.65 86
1585.74 82
1585.83 78
1585.93 76
1586.02 75
1586.11 75
1586.20 76
1586.29 77
1586.38 76
1586.47 74
1586.56 69
1586.66 63
1586.75 56
1586.84 50
1586.93 45
1587.02 42
1587.11 41
1587.20 42
1587.29 43
1587.39 45
1587.48 47
1587.57 47
1587.66 45
1587.75 41
1587.84 36
1587.93 28
1588.03 21
1588.12 13
1588.21 7
1588.30 3
1588.39 1
1588.48 1
1588.57 4
1588.67 8
1588.76 13
1588.85 18
1588.94 22
1589.03 27
1589.12 32
1589.21 39
1589.30 45
1589.40 52
1589.49 59
1589.58 64
1589.67 67
1589.76 68
1589.85 67
1589.94 64
1590.04 61
1590.13 59
1590.22 59
1590.31 61
1590.40 66
1590.49 71
1590.58 77
1590.68 83
1590.77 88
1590.86 92
1590.95 96
1591.04 99
1591.13 102
1591.22 105
1591.32 108
1591.41 111
1591.50 113
1591.59 114
1591.68 112
1591.77 108
1591.86 103
1591.96 96
1592.05 89
1592.14 82
1592.23 77
1592.32 75
1592.41 75
1592.51 78
1592.60 81
1592.69 85
1592.78 90
1592.87 94
1592.96 98
1593.05 101
1593.15 104
1593.24 108
1593.33 111
1593.42 114
1593.51 117
1593.60 121
1593.69 125
1593.79 128
1593.88 132
1593.97 134
1594.06 134
1594.15 132
1594.24 128
1594.34 121
1594.43 111
1594.52 101
1594.61 89
1594.70 77
1594.79 67
1594.88 58
1594.98 52
1595.07 48
1595.16 46
1595.25 44
1595.34 42
1595.43 38
1595.53 34
1595.62 30
1595.71 27
1595.80 26
1595.89 26
1595.98 28
1596.08 32
1596.17 37
1596.26 41
1596.35 44
1596.44 46
1596.53 48
1596.62 48
1596.72 47
1596.81 45
1596.90 43
1596.99 40
1597.08 35
1597.17 29
1597.27 21
1597.36 13
1597.45 5
1597.54 0
1597.63 0
1597.72 0
1597.82 0
1597.91 0
1598.00 0
1598.09 0
1598.18 0
1598.27 0
1598.37 4
1598.46 12
1598.55 22
1598.64 34
1598.73 47
1598.82 60
1598.92 71
1599.01 78
1599.10 81
1599.19 79
1599.28 75
1599.37 68
1599.47 62
1599.56 57
1599.65 56
1599.74 57
1599.83 61
1599.92 67
1600.02 74
1600.11 82
1600.20 91
1600.29 100
1600.38 109
1600.47 119
1600.57 130
1600.66 140
1600.75 149
1600.84 156
1600.93 159
1601.02 159
1601.12 155
1601.21 148
1601.30 140
1601.39 132
1601.48 124
1601.58 119
1601.67 115
1601.76 113
1601.85 112
1601.94 110
1602.03 108
1602.13 104
1602.22 99
1602.31 93
1602.40 87
1602.49 82
1602.58 80
1602.68 80
1602.77 82
1602.86 87
1602.95 92
1603.04 98
1603.14 103
1603.23 107
1603.32 109
1603.41 110
1603.50 109
1603.59 109
1603.69 108
1603.78 108
1603.87 109
1603.96 111
1604.05 115
1604.15 119
1604.24 123
1604.33 128
1604.42 133
1604.51 137
1604.60 140
1604.70 142
1604.79 141
1604.88 139
1604.97 135
1605.06 131
1605.16 126
1605.25 123
1605.34 122
1605.43 123
1605.52 125
1605.61 130
1605.71 135
1605.80 139
1605.89 143
1605.98 145
1606.07 146
1606.17 146
1606.26 146
1606.35 146
1606.44 146
1606.53 147
1606.63 147
1606.72 147
1606.81 146
1606.90 143
1606.99 139
1607.08 133
1607.18 127
1607.27 122
1607.36 118
1607.45 116
1607.54 118
1607.64 123
1607.73 130
1607.82 140
1607.91 151
1608.00 162
1608.10 173
1608.19 182
1608.28 189
1608.37 194
1608.46 198
1608.56 199
1608.65 198
1608.74 196
1608.83 191
1608.92 183
1609.02 172
1609.11 159
1609.20 144
1609.29 128
1609.38 113
1609.47 100
1609.57 90
1609.66 85
1609.75 82
1609.84 82
1609.93 83
1610.03 84
1610.12 85
1610.21 85
1610.30 86
1610.39 87
1610.49 91
1610.58 96
1610.67 103
1610.76 111
1610.85 118
1610.95 126
1611.04 131
1611.13 136
1611.22 138
1611.31 139
1611.41 138
1611.50 135
1611.59 130
1611.68 124
1611.78 116
1611.87 107
1611.96 98
1612.05 89
1612.14 81
1612.24 74
1612.33 69
1612.42 65
1612.51 62
1612.60 60
1612.70 57
1612.79 55
1612.88 52
1612.97 51
1613.06 52
1613.16 54
1613.25 60
1613.34 69
1613.43 81
1613.52 93
1613.62 105
1613.71 116
1613.80 125
1613.89 130
1613.98 133
1614.08 132
1614.17 128
1614.26 122
1614.35 113
1614.45 104
1614.54 93
1614.63 84
1614.72 76
1614.81 70
1614.91 66
1615.00 64
1615.09 64
1615.18 66
1615.27 68
1615.37 70
1615.46 71
1615.55 72
1615.64 70
1615.74 68
1615.83 65
1615.92 63
1616.01 63
1616.10 65
1616.20 69
1616.29 75
1616.38 81
1616.47 86
1616.56 89
1616.66 89
1616.75 86
1616.84 80
1616.93 73
1617.03 66
1617.12 59
1617.21 55
1617.30 52
1617.39 52
1617.49 54
1617.58 57
1617.67 61
1617.76 64
1617.86 67
1617.95 69
1618.04 71
1618.13 73
1618.22 76
1618.32 82
1618.41 90
1618.50 100
1618.59 111
1618.69 122
1618.78 131
1618.87 136
1618.96 138
1619.05 137
1619.15 132
1619.24 125
1619.33 118
1619.42 112
1619.52 107
1619.61 103
1619.70 101
1619.79 99
1619.88 97
1619.98 93
1620.07 87
1620.16 80
1620.25 72
1620.35 65
1620.44 58
1620.53 52
1620.62 49
1620.72 46
1620.81 44
1620.90 42
1620.99 39
1621.08 34
1621.18 28
1621.27 21
1621.36 14
1621.45 8
1621.55 4
1621.64 3
1621.73 4
1621.82 6
1621.92 9
1622.01 11
1622.10 11
1622.19 10
1622.28 8
1622.38 6
1622.47 6
1622.56 9
1622.65 14
1622.75 22
1622.84 31
1622.93 40
1623.02 49
1623.12 56
1623.21 61
1623.30 65
1623.39 69
1623.49 71
1623.58 74
1623.67 76
1623.76 78
1623.85 79
1623.95 79
1624.04 78
1624.13 76
1624.22 74
1624.32 71
1624.41 68
1624.50 65
1624.59 62
1624.69 59
1624.78 56
1624.87 53
1624.96 51
1625.06 48
1625.15 47
1625.24 46
1625.33 46
1625.43 47
1625.52 48
1625.61 50
1625.70 50
1625.80 49
1625.89 47
1625.98 44
1626.07 41
1626.16 37
1626.26 33
1626.35 30
1626.44 27
1626.53 23
1626.63 18
1626.72 12
1626.81 4
1626.90 0
1627.00 0
1627.09 0
1627.18 0
1627.27 0
1627.37 0
1627.46 0
1627.55 0
1627.64 7
1627.74 16
1627.83 24
1627.92 32
1628.01 40
1628.11 46
1628.20 52
1628.29 55
1628.38 58
1628.48 59
1628.57 58
1628.66 57
1628.75 57
1628.85 57
1628.94 58
1629.03 60
1629.12 62
1629.22 62
1629.31 62
1629.40 61
1629.49 59
1629.59 58
1629.68 58
1629.77 61
1629.86 67
1629.96 74
1630.05 82
1630.14 90
1630.24 97
1630.33 102
1630.42 105
1630.51 105
1630.61 103
1630.70 100
1630.79 95
1630.88 89
1630.98 84
1631.07 79
1631.16 74
1631.25 71
1631.35 69
1631.44 69
1631.53 70
1631.62 71
1631.72 73
1631.81 74
1631.90 74
1631.99 71
1632.09 67
1632.18 60
1632.27 53
1632.36 45
1632.46 39
1632.55 34
1632.64 32
1632.74 31
1632.83 32
1632.92 33
1633.01 35
1633.11 37
1633.20 40
1633.29 42
1633.38 46
1633.48 50
1633.57 56
1633.66 62
1633.75 68
1633.85 75
1633.94 79
1634.03 82
1634.13 82
1634.22 79
1634.31 73
1634.40 65
1634.50 57
1634.59 49
1634.68 42
1634.77 37
1634.87 33
1634.96 30
1635.05 29
1635.14 29
1635.24 30
1635.33 33
1635.42 36
1635.52 39
1635.61 42
1635.70 43
1635.79 42
1635.89 39
1635.98 35
1636.07 32
1636.16 31
1636.26 32
1636.35 36
1636.44 42
1636.54 49
1636.63 56
1636.72 62
1636.81 67
1636.91 71
1637.00 73
1637.09 74
1637.18 74
1637.28 75
1637.37 75
1637.46 74
1637.56 73
1637.65 71
1637.74 69
1637.83 66
1637.93 63
1638.02 61
1638.11 60
1638.21 61
1638.30 63
1638.39 65
1638.48 68
1638.58 71
1638.67 72
1638.76 73
1638.85 74
1638.95 76
1639.04 78
1639.13 82
1639.23 88
1639.32 94
1639.41 100
1639.50 106
1639.60 110
1639.69 113
1639.78 113
1639.88 110
1639.97 106
1640.06 100
1640.15 93
1640.25 85
1640.34 78
1640.43 72
1640.53 68
1640.62 66
1640.71 66
1640.80 66
1640.90 66
1640.99 65
1641.08 63
1641.18 59
1641.27 54
1641.36 50
1641.45 47
1641.55 46
1641.64 47
1641.73 49
1641.83 51
1641.92 53
1642.01 53
1642.10 52
1642.20 49
1642.29 46
1642.38 44
1642.48 43
1642.57 45
1642.66 49
1642.76 56
1642.85 63
1642.94 70
1643.03 75
1643.13 77
1643.22 77
1643.31 75
1643.41 71
1643.50 66
1643.59 61
1643.68 57
1643.78 54
1643.87 53
1643.96 52
1644.06 53
1644.15 54
1644.24 56
1644.34 57
1644.43 59
1644.52 59
1644.61 58
1644.71 57
1644.80 56
1644.89 55
1644.99 57
1645.08 60
1645.17 65
1645.26 72
1645.36 79
1645.45 85
1645.54 90
1645.64 93
1645.73 94
1645.82 91
1645.92 87
1646.01 81
1646.10 74
1646.19 67
1646.29 62
1646.38 59
1646.47 61
1646.57 65
1646.66 71
1646.75 77
1646.85 82
1646.94 85
1647.03 84
1647.13 81
1647.22 77
1647.31 75
1647.40 74
1647.50 75
1647.59 78
1647.68 82
1647.78 85
1647.87 86
1647.96 85
1648.06 83
1648.15 80
1648.24 77
1648.33 75
1648.43 73
1648.52 73
1648.61 73
1648.71 73
1648.80 71
1648.89 68
1648.99 62
1649.08 54
1649.17 45
1649.27 33
1649.36 22
1649.45 13
1649.55 6
1649.64 4
1649.73 6
1649.82 12
1649.92 21
1650.01 32
1650.10 42
1650.20 52
1650.29 58
1650.38 63
1650.48 65
1650.57 65
1650.66 66
1650.76 66
1650.85 67
1650.94 68
1651.04 69
1651.13 71
1651.22 72
1651.31 72
1651.41 72
1651.50 69
1651.59 65
1651.69 60
1651.78 52
1651.87 43
1651.97 33
1652.06 23
1652.15 14
1652.25 6
1652.34 0
1652.43 0
1652.53 0
1652.62 0
1652.71 0
1652.81 0
1652.90 3
1652.99 5
1653.09 6
1653.18 5
1653.27 3
1653.36 0
1653.46 0
1653.55 0
1653.64 2
1653.74 7
1653.83 15
1653.92 24
1654.02 32
1654.11 38
1654.20 41
1654.30 42
1654.39 40
1654.48 37
1654.58 33
1654.67 31
1654.76 31
1654.86 34
1654.95 41
1655.04 52
1655.14 65
1655.23 80
1655.32 96
1655.42 110
1655.51 121
1655.60 129
1655.70 132
1655.79 132
1655.88 128
1655.98 122
1656.07 115
1656.16 108
1656.26 102
1656.35 96
1656.44 91
1656.54 87
1656.63 82
1656.72 76
1656.82 70
1656.91 64
1657.00 58
1657.10 53
1657.19 50
1657.28 50
1657.38 52
1657.47 56
1657.56 60
1657.66 64
1657.75 68
1657.84 70
1657.94 72
1658.03 74
1658.12 76
1658.22 79
1658.31 83
1658.40 87
1658.50 91
1658.59 94
1658.68 95
1658.78 96
1658.87 95
1658.96 94
1659.06 94
1659.15 95
1659.24 98
1659.34 104
1659.43 110
1659.52 118
1659.62 125
1659.71 129
1659.80 130
1659.90 127
1659.99 121
1660.08 111
1660.18 101
1660.27 92
1660.36 86
1660.46 83
1660.55 84
1660.64 88
1660.74 93
1660.83 100
1660.92 105
1661.02 110
1661.11 114
1661.20 117
1661.30 120
1661.39 124
1661.48 128
1661.58 131
1661.67 133
1661.77 132
1661.86 129
1661.95 123
1662.05 115
1662.14 107
1662.23 102
1662.33 100
1662.42 102
1662.51 108
1662.61 115
1662.70 124
1662.79 131
1662.89 137
1662.98 141
1663.07 142
1663.17 142
1663.26 139
1663.35 135
1663.45 130
1663.54 123
1663.63 114
1663.73 105
1663.82 95
1663.92 85
1664.01 76
1664.10 68
1664.20 62
1664.29 57
1664.38 55
1664.48 54
1664.57 54
1664.66 56
1664.76 59
1664.85 63
1664.94 67
1665.04 72
1665.13 78
1665.22 83
1665.32 89
1665.41 94
1665.51 100
1665.60 105
1665.69 108
1665.79 111
1665.88 112
1665.97 112
1666.07 112
1666.16 110
1666.25 108
1666.35 106
1666.44 104
1666.53 102
1666.63 100
1666.72 97
1666.82 96
1666.91 96
1667.00 97
1667.10 99
1667.19 101
1667.28 104
1667.38 106
1667.47 107
1667.56 109
1667.66 110
1667.75 112
1667.85 115
1667.94 120
1668.03 124
1668.13 127
1668.22 128
1668.31 127
1668.41 123
1668.50 116
1668.59 109
1668.69 103
1668.78 99
1668.88 97
1668.97 98
1669.06 99
1669.16 102
1669.25 103
1669.34 103
1669.44 101
1669.53 97
1669.62 92
1669.72 86
1669.81 81
1669.91 77
1670.00 75
1670.09 76
1670.19 78
1670.28 82
1670.37 86
1670.47 88
1670.56 88
1670.66 84
1670.75 77
1670.84 67
1670.94 57
1671.03 48
1671.12 40
1671.22 34
1671.31 31
1671.40 30
1671.50 30
1671.59 31
1671.69 33
1671.78 34
1671.87 35
1671.97 35
1672.06 35
1672.15 35
1672.25 36
1672.34 39
1672.44 42
1672.53 46
1672.62 50
1672.72 52
1672.81 53
1672.90 52
1673.00 51
1673.09 49
1673.19 48
1673.28 49
1673.37 52
1673.47 56
1673.56 62
1673.66 68
1673.75 74
1673.84 80
1673.94 86
1674.03 92
1674.12 98
1674.22 103
1674.31 107
1674.41 111
1674.50 115
1674.59 118
1674.69 120
1674.78 122
1674.87 123
1674.97 123
1675.06 120
1675.16 114
1675.25 107
1675.34 97
1675.44 86
1675.53 75
1675.63 66
1675.72 58
1675.81 53
1675.91 50
1676.00 49
1676.09 50
1676.19 52
1676.28 56
1676.38 61
1676.47 67
1676.56 73
1676.66 78
1676.75 81
1676.85 81
1676.94 77
1677.03 70
1677.13 59
1677.22 48
1677.31 37
1677.41 29
1677.50 23
1677.60 19
1677.69 18
1677.78 18
1677.88 18
1677.97 19
1678.07 21
1678.16 24
1678.25 28
1678.35 35
1678.44 43
1678.54 51
1678.63 58
1678.72 62
1678.82 63
1678.91 60
1679.01 55
1679.10 48
1679.19 41
1679.29 35
1679.38 29
1679.48 25
1679.57 22
1679.66 19
1679.76 16
1679.85 13
1679.94 10
1680.04 9
1680.13 10
1680.23 13
1680.32 19
1680.41 26
1680.51 34
1680.60 43
1680.70 51
1680.79 57
1680.88 62
1680.98 65
1681.07 67
1681.17 67
1681.26 66
1681.35 65
1681.45 64
1681.54 62
1681.64 59
1681.73 56
1681.82 52
1681.92 48
1682.01 44
1682.11 42
1682.20 41
1682.29 42
1682.39 45
1682.48 48
1682.58 50
1682.67 51
1682.77 50
1682.86 46
1682.95 39
1683.05 31
1683.14 23
1683.24 15
1683.33 9
1683.42 6
1683.52 5
1683.61 7
1683.71 11
1683.80 16
1683.89 22
1683.99 27
1684.08 31
1684.18 33
1684.27 35
1684.36 35
1684.46 35
1684.55 34
1684.65 34
1684.74 34
1684.83 36
1684.93 38
1685.02 39
1685.12 40
1685.21 40
1685.31 38
1685.40 34
1685.49 29
1685.59 25
1685.68 21
1685.78 19
1685.87 18
1685.96 20
1686.06 23
1686.15 27
1686.25 32
1686.34 36
1686.43 39
1686.53 41
1686.62 42
1686.72 43
1686.81 42
1686.91 42
1687.00 42
1687.09 43
1687.19 45
1687.28 48
1687.38 50
1687.47 53
1687.56 54
1687.66 53
1687.75 52
1687.85 49
1687.94 46
1688.04 43
1688.13 41
1688.22 41
1688.32 42
1688.41 45
1688.51 48
1688.60 51
1688.70 54
1688.79 58
1688.88 60
1688.98 62
1689.07 63
1689.17 64
1689.26 63
1689.35 61
1689.45 58
1689.54 54
1689.64 50
1689.73 46
1689.83 43
1689.92 39
1690.01 37
1690.11 35
1690.20 34
1690.30 32
1690.39 31
1690.49 29
1690.58 27
1690.67 24
1690.77 22
1690.86 19
1690.96 17
1691.05 15
1691.15 13
1691.24 11
1691.33 10
1691.43 9
1691.52 9
1691.62 11
1691.71 15
1691.81 20
1691.90 25
1691.99 32
1692.09 38
1692.18 43
1692.28 46
1692.37 47
1692.47 46
1692.56 43
1692.65 38
1692.75 31
1692.84 23
1692.94 16
1693.03 10
1693.13 5
1693.22 2
1693.31 0
1693.41 0
1693.50 0
1693.60 0
1693.69 0
1693.79 0
1693.88 0
1693.97 0
1694.07 0
1694.16 1
1694.26 5
1694.35 9
1694.45 12
1694.54 13
1694.64 13
1694.73 11
1694.82 8
1694.92 4
1695.01 0
1695.11 0
1695.20 0
1695.30 0
1695.39 0
1695.48 0
1695.58 0
1695.67 0
1695.77 1
1695.86 5
1695.96 10
1696.05 15
1696.15 20
1696.24 27
1696.33 33
1696.43 37
1696.52 39
1696.62 39
1696.71 34
1696.81 26
1696.90 17
1697.00 7
1697.09 0
1697.18 0
1697.28 0
1697.37 0
1697.47 0
1697.56 0
1697.66 6
1697.75 13
1697.85 20
1697.94 26
1698.03 30
1698.13 33
1698.22 35
1698.32 34
1698.41 33
1698.51 30
1698.60 26
1698.70 21
1698.79 17
1698.88 12
1698.98 9
1699.07 6
1699.17 6
1699.26 6
1699.36 9
1699.45 12
1699.55 17
1699.64 21
1699.74 25
1699.83 28
1699.92 30
1700.02 30
1700.11 28
1700.21 27
1700.30 24
1700.40 23
1700.49 22
1700.59 22
1700.68 24
1700.78 28
1700.87 33
1700.96 38
1701.06 42
1701.15 45
1701.25 46
1701.34 46
1701.44 44
1701.53 42
1701.63 41
1701.72 42
1701.82 44
1701.91 48
1702.00 53
1702.10 58
1702.19 62
1702.29 64
1702.38 64
1702.48 61
1702.57 55
1702.67 47
1702.76 38
1702.86 29
1702.95 21
1703.05 16
1703.14 15
1703.23 18
1703.33 24
1703.42 32
1703.52 41
1703.61 50
1703.71 57
1703.80 62
1703.90 66
1703.99 69
1704.09 73
1704.18 77
1704.28 83
1704.37 89
1704.46 95
1704.56 99
1704.65 101
1704.75 100
1704.84 98
1704.94 95
1705.03 92
1705.13 91
1705.22 92
1705.32 95
1705.41 99
1705.51 104
1705.60 109
1705.70 114
1705.79 119
1705.88 124
1705.98 130
1706.07 135
1706.17 141
1706.26 147
1706.36 151
1706.45 152
1706.55 152
1706.64 148
1706.74 143
1706.83 137
1706.93 130
1707.02 123
1707.12 116
1707.21 109
1707.31 100
1707.40 90
1707.49 79
1707.59 68
1707.68 58
1707.78 50
1707.87 45
1707.97 43
1708.06 43
1708.16 44
1708.25 45
1708.35 46
1708.44 47
1708.54 49
1708.63 51
1708.73 55
1708.82 60
1708.92 66
1709.01 73
1709.11 80
1709.20 87
1709.30 93
1709.39 97
1709.48 99
1709.58 98
1709.67 96
1709.77 91
1709.86 85
1709.96 80
1710.05 77
1710.15 76
1710.24 78
1710.34 83
1710.43 88
1710.53 93
1710.62 97
1710.72 98
1710.81 96
1710.91 91
1711.00 84
1711.10 76
1711.19 67
1711.29 59
1711.38 53
1711.48 49
1711.57 46
1711.67 46
1711.76 47
1711.86 49
1711.95 52
1712.05 54
1712.14 55
1712.23 55
1712.33 53
1712.42 51
1712.52 47
1712.61 43
1712.71 39
1712.80 35
1712.90 34
1712.99 34
1713.09 37
1713.18 41
1713.28 46
1713.37 50
1713.47 51
1713.56 49
1713.66 45
1713.75 39
1713.85 34
1713.94 30
1714.04 30
1714.13 34
1714.23 41
1714.32 49
1714.42 59
1714.51 68
1714.61 75
1714.70 81
1714.80 85
1714.89 88
1714.99 88
1715.08 87
1715.18 84
1715.27 80
1715.37 74
1715.46 67
1715.56 61
1715.65 57
1715.75 55
1715.84 56
1715.94 59
1716.03 64
1716.13 69
1716.22 75
1716.32 80
1716.41 85
1716.51 90
1716.60 94
1716.70 100
1716.79 105
1716.89 110
1716.98 113
1717.08 114
1717.17 112
1717.27 109
1717.36 105
1717.46 102
1717.55 102
1717.65 105
1717.74 110
1717.84 117
1717.93 122
1718.03 125
1718.12 125
1718.22 123
1718.31 121
1718.41 122
1718.50 126
1718.60 135
1718.69 148
1718.79 163
1718.88 177
1718.98 188
1719.07 194
1719.17 194
1719.26 190
1719.36 183
1719.45 175
1719.55 169
1719.64 166
1719.74 165
1719.83 167
1719.93 168
1720.02 169
1720.12 167
1720.21 163
1720.31 158
1720.40 151
1720.50 144
1720.59 138
1720.69 134
1720.78 134
1720.88 136
1720.97 141
1721.07 148
1721.16 156
1721.26 163
1721.35 166
1721.45 165
1721.54 159
1721.64 148
1721.73 135
1721.83 122
1721.92 110
1722.02 101
1722.11 96
1722.21 94
1722.31 94
1722.40 97
1722.50 102
1722.59 107
1722.69 113
1722.78 120
1722.88 126
1722.97 132
1723.07 137
1723.16 140
1723.26 140
1723.35 138
1723.45 133
1723.54 127
1723.64 119
1723.73 111
1723.83 105
1723.92 101
1724.02 100
1724.11 102
1724.21 108
1724.30 116
1724.40 125
1724.49 133
1724.59 141
1724.68 148
1724.78 154
1724.87 158
1724.97 162
1725.07 163
1725.16 164
1725.26 162
1725.35 160
1725.45 156
1725.54 152
1725.64 149
1725.73 148
1725.83 148
1725.92 150
1726.02 153
1726.11 156
1726.21 160
1726.30 162
1726.40 164
1726.49 165
1726.59 166
1726.68 166
1726.78 165
1726.88 166
1726.97 166
1727.07 167
1727.16 167
1727.26 165
1727.35 163
1727.45 159
1727.54 153
1727.64 145
1727.73 136
1727.83 126
1727.92 116
1728.02 106
1728.11 96
1728.21 87
1728.30 78
1728.40 72
1728.50 69
1728.59 68
1728.69 70
1728.78 74
1728.88 77
1728.97 78
1729.07 77
1729.16 72
1729.26 64
1729.35 54
1729.45 44
1729.54 35
1729.64 28
1729.73 23
1729.83 19
1729.93 15
1730.02 12
1730.12 9
1730.21 5
1730.31 1
1730.40 0
1730.50 0
1730.59 0
1730.69 0
1730.78 0
1730.88 0
1730.97 0
1731.07 0
1731.16 9
1731.26 19
1731.36 29
1731.45 38
1731.55 46
1731.64 53
1731.74 59
1731.83 63
1731.93 66
1732.02 68
1732.12 68
1732.21 68
1732.31 68
1732.41 67
1732.50 67
1732.60 68
1732.69 69
1732.79 70
1732.88 72
1732.98 74
1733.07 76
1733.17 79
1733.26 82
1733.36 85
1733.45 89
1733.55 92
1733.65 94
1733.74 94
1733.84 93
1733.93 91
1734.03 88
1734.12 85
1734.22 82
1734.31 80
1734.41 79
1734.51 78
1734.60 76
1734.70 74
1734.79 72
1734.89 69
1734.98 67
1735.08 66
1735.17 65
1735.27 64
1735.36 64
1735.46 63
1735.56 62
1735.65 60
1735.75 58
1735.84 56
1735.94 56
1736.03 58
1736.13 61
1736.22 65
1736.32 70
1736.42 74
1736.51 78
1736.61 81
1736.70 82
1736.80 83
1736.89 83
1736.99 83
1737.08 84
1737.18 85
1737.28 87
1737.37 89
1737.47 90
1737.56 90
1737.66 89
1737.75 85
1737.85 80
1737.94 74
1738.04 69
1738.14 66
1738.23 66
1738.33 69
1738.42 76
1738.52 85
1738.61 95
1738.71 106
1738.80 116
1738.90 126
1739.00 135
1739.09 143
1739.19 151
1739.28 157
1739.38 162
1739.47 165
1739.57 165
1739.66 164
1739.76 162
1739.86 161
1739.95 160
1740.05 162
1740.14 166
1740.24 171
1740.33 175
1740.43 179
1740.53 181
1740.62 181
1740.72 180
1740.81 178
1740.91 176
1741.00 173
1741.10 171
1741.20 168
1741.29 166
1741.39 164
1741.48 162
1741.58 160
1741.67 158
1741.77 157
1741.86 156
1741.96 155
1742.06 154
1742.15 152
1742.25 149
1742.34 145
1742.44 140
1742.53 133
1742.63 126
1742.73 118
1742.82 111
1742.92 106
1743.01 102
1743.11 102
1743.20 103
1743.30 105
1743.40 107
1743.49 109
1743.59 110
1743.68 111
1743.78 112
1743.87 114
1743.97 116
1744.07 119
1744.16 121
1744.26 121
1744.35 119
1744.45 115
1744.54 110
1744.64 104
1744.74 98
1744.83 94
1744.93 92
1745.02 93
1745.12 96
1745.22 101
1745.31 107
1745.41 114
1745.50 122
1745.60 129
1745.69 135
1745.79 139
1745.89 139
1745.98 137
1746.08 131
1746.17 124
1746.27 116
1746.36 108
1746.46 101
1746.56 97
1746.65 93
1746.75 90
1746.84 88
1746.94 85
1747.04 81
1747.13 77
1747.23 74
1747.32 72
1747.42 71
1747.51 72
1747.61 73
1747.71 75
1747.80 75
1747.90 74
1747.99 71
1748.09 66
1748.19 61
1748.28 56
1748.38 51
1748.47 48
1748.57 45
1748.66 42
1748.76 40
1748.86 36
1748.95 32
1749.05 28
1749.14 24
1749.24 22
1749.34 22
1749.43 24
1749.53 29
1749.62 34
1749.72 40
1749.82 46
1749.91 50
1750.01 53
1750.10 55
1750.20 55
1750.30 54
1750.39 54
1750.49 53
1750.58 52
1750.68 51
1750.77 51
1750.87 50
1750.97 49
1751.06 48
1751.16 46
1751.25 44
1751.35 39
1751.45 33
1751.54 25
1751.64 15
1751.73 4
1751.83 0
1751.93 0
1752.02 0
1752.12 0
1752.21 0
1752.31 0
1752.41 0
1752.50 0
1752.60 8
1752.69 16
1752.79 21
1752.89 26
1752.98 31
1753.08 37
1753.17 44
1753.27 53
1753.37 62
1753.46 71
1753.56 78
1753.65 81
1753.75 79
1753.85 72
1753.94 62
1754.04 51
1754.13 40
1754.23 31
1754.33 26
1754.42 24
1754.52 26
1754.61 31
1754.71 37
1754.81 42
1754.90 46
1755.00 50
1755.09 52
1755.19 54
1755.29 56
1755.38 58
1755.48 61
1755.57 62
1755.67 63
1755.77 63
1755.86 62
1755.96 61
1756.05 60
1756.15 61
1756.25 64
1756.34 68
1756.44 72
1756.54 75
1756.63 75
1756.73 72
1756.82 66
1756.92 58
1757.02 50
1757.11 43
1757.21 37
1757.30 35
1757.40 34
1757.50 34
1757.59 33
1757.69 31
1757.78 28
1757.88 25
1757.98 21
1758.07 20
1758.17 22
1758.26 28
1758.36 37
1758.46 48
1758.55 60
1758.65 71
1758.75 79
1758.84 84
1758.94 84
1759.03 81
1759.13 75
1759.23 67
1759.32 57
1759.42 47
1759.51 38
1759.61 31
1759.71 25
1759.80 22
1759.90 20
1760.00 21
1760.09 22
1760.19 25
1760.28 27
1760.38 30
1760.48 33
1760.57 37
1760.67 40
1760.77 44
1760.86 48
1760.96 53
1761.05 56
1761.15 59
1761.25 61
1761.34 61
1761.44 60
1761.53 57
1761.63 54
1761.73 51
1761.82 49
1761.92 47
1762.02 46
1762.11 47
1762.21 49
1762.30 52
1762.40 56
1762.50 61
1762.59 68
1762.69 76
1762.79 84
1762.88 93
1762.98 102
1763.07 109
1763.17 115
1763.27 118
1763.36 119
1763.46 117
1763.56 113
1763.65 106
1763.75 99
1763.85 92
1763.94 86
1764.04 83
1764.13 84
1764.23 87
1764.33 93
1764.42 101
1764.52 108
1764.62 113
1764.71 115
1764.81 113
1764.90 109
1765.00 102
1765.10 94
1765.19 86
1765.29 78
1765.39 71
1765.48 64
1765.58 58
1765.67 51
1765.77 44
1765.87 37
1765.96 31
1766.06 27
1766.16 27
1766.25 28
1766.35 33
1766.45 38
1766.54 42
1766.64 46
1766.73 47
1766.83 47
1766.93 46
1767.02 47
1767.12 49
1767.22 55
1767.31 64
1767.41 73
1767.51 81
1767.60 87
1767.70 89
1767.79 87
1767.89 80
1767.99 70
1768.08 59
1768.18 49
1768.28 40
1768.37 34
1768.47 33
1768.57 35
1768.66 40
1768.76 47
1768.86 55
1768.95 61
1769.05 66
1769.14 68
1769.24 66
1769.34 62
1769.43 56
1769.53 48
1769.63 40
1769.72 33
1769.82 26
1769.92 20
1770.01 16
1770.11 14
1770.21 13
1770.30 15
1770.40 19
1770.49 24
1770.59 32
1770.69 40
1770.78 49
1770.88 58
1770.98 65
1771.07 70
1771.17 71
1771.27 69
1771.36 63
1771.46 56
1771.56 49
1771.65 42
1771.75 36
1771.85 33
1771.94 32
1772.04 33
1772.14 36
1772.23 42
1772.33 49
1772.42 58
1772.52 68
1772.62 77
1772.71 83
1772.81 87
1772.91 86
1773.00 81
1773.10 72
1773.20 61
1773.29 49
1773.39 37
1773.49 27
1773.58 19
1773.68 13
1773.78 10
1773.87 9
1773.97 11
1774.07 16
1774.16 23
1774.26 33
1774.36 45
1774.45 56
1774.55 67
1774.65 76
1774.74 82
1774.84 84
1774.94 85
1775.03 83
1775.13 81
1775.22 80
1775.32 79
1775.42 78
1775.51 77
1775.61 74
1775.71 71
1775.80 66
1775.90 61
1776.00 56
1776.09 53
1776.19 52
1776.29 54
1776.38 58
1776.48 64
1776.58 71
1776.67 80
1776.77 89
1776.87 98
1776.96 108
1777.06 118
1777.16 128
1777.25 138
1777.35 146
1777.45 154
1777.54 159
1777.64 162
1777.74 162
1777.83 160
1777.93 155
1778.03 147
1778.12 138
1778.22 128
1778.32 119
1778.41 114
1778.51 114
1778.61 118
1778.70 127
1778.80 138
1778.90 148
1778.99 155
1779.09 156
1779.19 150
1779.28 138
1779.38 121
1779.48 102
1779.57 83
1779.67 67
1779.77 54
1779.86 46
1779.96 42
1780.06 41
1780.15 42
1780.25 45
1780.35 49
1780.44 53
1780.54 57
1780.64 62
1780.74 68
1780.83 75
1780.93 82
1781.03 88
1781.12 94
1781.22 98
1781.32 100
1781.41 101
1781.51 101
1781.61 101
1781.70 100
1781.80 101
1781.90 103
1781.99 107
1782.09 112
1782.19 117
1782.28 123
1782.38 127
1782.48 131
1782.57 133
1782.67 133
1782.77 131
1782.86 129
1782.96 126
1783.06 123
1783.15 121
1783.25 120
1783.35 119
1783.45 119
1783.54 120
1783.64 120
1783.74 120
1783.83 120
1783.93 119
1784.03 119
1784.12 118
1784.22 116
1784.32 112
1784.41 107
1784.51 101
1784.61 94
1784.70 87
1784.80 80
1784.90 74
1784.99 69
1785.09 65
1785.19 61
1785.29 58
1785.38 55
1785.48 52
1785.58 48
1785.67 43
1785.77 39
1785.87 35
1785.96 33
1786.06 32
1786.16 33
1786.25 36
1786.35 41
1786.45 46
1786.54 51
1786.64 55
1786.74 58
1786.84 58
1786.93 56
1787.03 52
1787.13 47
1787.22 43
1787.32 42
1787.42 43
1787.51 47
1787.61 55
1787.71 64
1787.80 73
1787.90 81
1788.00 87
1788.10 91
1788.19 92
1788.29 90
1788.39 87
1788.48 84
1788.58 83
1788.68 83
1788.77 86
1788.87 91
1788.97 96
1789.06 102
1789.16 107
1789.26 110
1789.36 111
1789.45 109
1789.55 106
1789.65 103
1789.74 100
1789.84 97
1789.94 95
1790.03 94
1790.13 92
1790.23 91
1790.33 89
1790.42 87
1790.52 84
1790.62 80
1790.71 74
1790.81 67
1790.91 58
1791.00 49
1791.10 42
1791.20 37
1791.30 35
1791.39 37
1791.49 42
1791.59 50
1791.68 59
1791.78 68
1791.88 75
1791.98 81
1792.07 85
1792.17 87
1792.27 88
1792.36 88
1792.46 86
1792.56 83
1792.65 79
1792.75 74
1792.85 69
1792.95 64
1793.04 61
1793.14 60
1793.24 60
1793.33 61
1793.43 62
1793.53 62
1793.63 62
1793.72 60
1793.82 57
1793.92 52
1794.01 48
1794.11 44
1794.21 41
1794.31 39
1794.40 38
1794.50 38
1794.60 37
1794.69 36
1794.79 33
1794.89 30
1794.99 26
1795.08 23
1795.18 21
1795.28 22
1795.37 24
1795.47 28
1795.57 33
1795.67 37
1795.76 40
1795.86 41
1795.96 41
1796.05 40
1796.15 38
1796.25 36
1796.35 34
1796.44 32
1796.54 32
1796.64 32
1796.73 35
1796.83 39
1796.93 43
1797.03 47
1797.12 51
1797.22 52
1797.32 52
1797.41 48
1797.51 43
1797.61 38
1797.71 32
1797.80 27
1797.90 23
1798.00 21
1798.09 20
1798.19 19
1798.29 20
1798.39 22
1798.48 24
1798.58 28
1798.68 31
1798.78 34
1798.87 36
1798.97 36
1799.07 36
1799.16 35
1799.26 34
1799.36 33
1799.46 34
1799.55 35
1799.65 38
1799.75 40
1799.85 41
1799.94 42
1800.04 43
1800.14 44
1800.23 45
1800.33 47
1800.43 50
1800.53 54
1800.62 59
1800.72 63
1800.82 67
1800.92 70
1801.01 71
1801.11 70
1801.21 68
1801.30 65
1801.40 61
1801.50 56
1801.60 50
1801.69 44
1801.79 38
1801.89 34
1801.99 31
1802.08 29
1802.18 30
1802.28 32
1802.37 36
1802.47 39
1802.57 41
1802.67 43
1802.76 44
1802.86 44
1802.96 46
1803.06 48
1803.15 53
1803.25 59
1803.35 66
1803.45 73
1803.54 79
1803.64 85
1803.74 88
1803.84 89
1803.93 88
1804.03 86
1804.13 83
1804.22 81
1804.32 78
1804.42 76
1804.52 75
1804.61 75
1804.71 74
1804.81 74
1804.91 74
1805.00 73
1805.10 72
1805.20 71
1805.30 70
1805.39 68
1805.49 66
1805.59 63
1805.69 60
1805.78 56
1805.88 53
1805.98 49
1806.08 47
1806.17 45
1806.27 44
1806.37 42
1806.46 40
1806.56 36
1806.66 31
1806.76 25
1806.85 17
1806.95 8
1807.05 0
1807.15 0
1807.24 0
1807.34 0
1807.44 0
1807.54 0
1807.63 0
1807.73 0
1807.83 1
1807.93 10
1808.02 19
1808.12 28
1808.22 37
1808.32 45
1808.41 52
1808.51 57
1808.61 60
1808.71 60
1808.80 59
1808.90 56
1809.00 51
1809.10 47
1809.19 44
1809.29 41
1809.39 39
1809.49 39
1809.58 41
1809.68 43
1809.78 46
1809.88 49
1809.97 53
1810.07 57
1810.17 60
1810.27 62
1810.36 64
1810.46 64
1810.56 62
1810.66 58
1810.75 52
1810.85 45
1810.95 38
1811.05 31
1811.15 26
1811.24 23
1811.34 22
1811.44 23
1811.54 24
1811.63 24
1811.73 23
1811.83 20
1811.93 16
1812.02 11
1812.12 7
1812.22 5
1812.32 7
1812.41 12
1812.51 21
1812.61 34
1812.71 47
1812.80 61
1812.90 72
1813.00 78
1813.10 80
1813.19 78
1813.29 73
1813.39 67
1813.49 62
1813.59 59
1813.68 60
1813.78 63
1813.88 70
1813.98 79
1814.07 88
1814.17 96
1814.27 103
1814.37 109
1814.46 113
1814.56 116
1814.66 118
1814.76 119
1814.85 120
1814.95 121
1815.05 121
1815.15 121
1815.25 121
1815.34 120
1815.44 119
1815.54 117
1815.64 113
1815.73 109
1815.83 103
1815.93 96
1816.03 89
1816.12 83
1816.22 77
1816.32 73
1816.42 71
1816.52 70
1816.61 71
1816.71 73
1816.81 75
1816.91 76
1817.00 76
1817.10 75
1817.20 73
1817.30 71
1817.40 69
1817.49 68
1817.59 67
1817.69 68
1817.79 69
1817.88 70
1817.98 72
1818.08 74
1818.18 76
1818.27 77
1818.37 77
1818.47 76
1818.57 74
1818.67 71
1818.76 69
1818.86 67
1818.96 66
1819.06 66
1819.15 68
1819.25 70
1819.35 71
1819.45 71
1819.55 70
1819.64 66
1819.74 61
1819.84 54
1819.94 47
1820.03 41
1820.13 36
1820.23 32
1820.33 31
1820.43 30
1820.52 32
1820.62 35
1820.72 38
1820.82 41
1820.92 43
1821.01 44
1821.11 44
1821.21 42
1821.31 38
1821.40 33
1821.50 28
1821.60 22
1821.70 16
1821.80 13
1821.89 11
1821.99 12
1822.09 17
1822.19 26
1822.29 37
1822.38 50
1822.48 64
1822.58 77
1822.68 88
1822.77 98
1822.87 105
1822.97 110
1823.07 113
1823.17 115
1823.26 116
1823.36 116
1823.46 114
1823.56 110
1823.66 105
1823.75 98
1823.85 90
1823.95 82
1824.05 76
1824.15 71
1824.24 70
1824.34 70
1824.44 73
1824.54 77
1824.63 82
1824.73 87
1824.83 91
1824.93 95
1825.03 98
1825.12 101
1825.22 102
1825.32 101
1825.42 97
1825.52 91
1825.61 82
1825.71 71
1825.81 59
1825.91 48
1826.01 40
1826.10 35
1826.20 33
1826.30 34
1826.40 37
1826.50 42
1826.59 49
1826.69 55
1826.79 61
1826.89 67
1826.99 72
1827.08 76
1827.18 80
1827.28 81
1827.38 81
1827.48 79
1827.57 75
1827.67 70
1827.77 63
1827.87 56
1827.97 50
1828.06 45
1828.16 41
1828.26 41
1828.36 42
1828.46 46
1828.55 51
1828.65 58
1828.75 65
1828.85 72
1828.95 78
1829.04 82
1829.14 86
1829.24 88
1829.34 89
1829.44 91
1829.53 92
1829.63 93
1829.73 96
1829.83 98
1829.93 100
1830.02 102
1830.12 104
1830.22 105
1830.32 105
1830.42 104
1830.52 102
1830.61 99
1830.71 95
1830.81 92
1830.91 89
1831.01 88
1831.10 88
1831.20 90
1831.30 92
1831.40 95
1831.50 97
1831.59 99
1831.69 101
1831.79 103
1831.89 103
1831.99 104
1832.09 104
1832.18 102
1832.28 100
1832.38 96
1832.48 92
1832.58 88
1832.67 83
1832.77 78
1832.87 73
1832.97 68
1833.07 64
1833.16 61
1833.26 58
1833.36 57
1833.46 58
1833.56 61
1833.66 65
1833.75 70
1833.85 76
1833.95 82
1834.05 88
1834.15 92
1834.24 96
1834.34 98
1834.44 99
1834.54 100
1834.64 99
1834.74 97
1834.83 95
1834.93 93
1835.03 91
1835.13 91
1835.23 91
1835.32 93
1835.42 97
1835.52 101
1835.62 105
1835.72 109
1835.82 112
1835.91 115
1836.01 117
1836.11 119
1836.21 122
1836.31 127
1836.41 134
1836.50 142
1836.60 150
1836.70 158
1836.80 165
1836.90 169
1836.99 169
1837.09 166
1837.19 158
1837.29 147
1837.39 132
1837.49 116
1837.58 98
1837.68 82
1837.78 69
1837.88 60
1837.98 58
1838.08 63
1838.17 72
1838.27 86
1838.37 100
1838.47 115
1838.57 126
1838.67 134
1838.76 139
1838.86 140
1838.96 140
1839.06 139
1839.16 137
1839.26 134
1839.35 131
1839.45 127
1839.55 123
1839.65 118
1839.75 112
1839.85 105
1839.94 99
1840.04 93
1840.14 87
1840.24 83
1840.34 81
1840.44 79
1840.53 79
1840.63 79
1840.73 79
1840.83 77
1840.93 74
1841.03 69
1841.12 62
1841.22 54
1841.32 45
1841.42 36
1841.52 26
1841.62 17
1841.71 8
1841.81 0
1841.91 0
1842.01 0
1842.11 0
1842.21 0
1842.30 9
1842.40 22
1842.50 37
1842.60 51
1842.70 64
1842.80 73
1842.90 79
1842.99 83
1843.09 86
1843.19 89
1843.29 95
1843.39 102
1843.49 111
1843.58 120
1843.68 126
1843.78 130
1843.88 130
1843.98 127
1844.08 121
1844.18 114
1844.27 107
1844.37 101
1844.47 98
1844.57 97
1844.67 98
1844.77 99
1844.86 100
1844.96 100
1845.06 98
1845.16 94
1845.26 90
1845.36 85
1845.46 81
1845.55 77
1845.65 74
1845.75 71
1845.85 66
1845.95 60
1846.05 52
1846.14 42
1846.24 32
1846.34 22
1846.44 13
1846.54 8
1846.64 5
1846.74 5
1846.83 7
1846.93 10
1847.03 14
1847.13 18
1847.23 21
1847.33 24
1847.43 26
1847.52 28
1847.62 31
1847.72 33
1847.82 35
1847.92 37
1848.02 40
1848.12 44
1848.21 50
1848.31 56
1848.41 63
1848.51 71
1848.61 78
1848.71 84
1848.81 86
1848.90 85
1849.00 82
1849.10 76
1849.20 69
1849.30 63
1849.40 58
1849.50 55
1849.59 55
1849.69 56
1849.79 57
1849.89 59
1849.99 59
1850.09 57
1850.19 54
1850.28 48
1850.38 41
1850.48 33
1850.58 26
1850.68 20
1850.78 17
1850.88 17
1850.97 19
1851.07 22
1851.17 25
1851.27 28
1851.37 29
1851.47 28
1851.57 25
1851.67 22
1851.76 18
1851.86 14
1851.96 11
1852.06 8
1852.16 5
1852.26 2
1852.36 0
1852.45 0
1852.55 0
1852.65 0
1852.75 0
1852.85 0
1852.95 0
1853.05 0
1853.15 7
1853.24 14
1853.34 22
1853.44 28
1853.54 34
1853.64 39
1853.74 43
1853.84 46
1853.94 50
1854.03 52
1854.13 54
1854.23 55
1854.33 55
1854.43 56
1854.53 56
1854.63 57
1854.72 60
1854.82 63
1854.92 67
1855.02 72
1855.12 77
1855.22 81
1855.32 83
1855.42 84
1855.51 81
1855.61 77
1855.71 70
1855.81 62
1855.91 54
1856.01 47
1856.11 41
1856.21 38
1856.30 37
1856.40 39
1856.50 43
1856.60 47
1856.70 51
1856.80 53
1856.90 53
1857.00 50
1857.10 46
1857.19 42
1857.29 39
1857.39 37
1857.49 38
1857.59 40
1857.69 43
1857.79 47
1857.89 51
1857.98 55
1858.08 58
1858.18 61
1858.28 62
1858.38 61
1858.48 59
1858.58 55
1858.68 49
1858.78 43
1858.87 37
1858.97 33
1859.07 30
1859.17 30
1859.27 32
1859.37 36
1859.47 41
1859.57 46
1859.66 51
1859.76 56
1859.86 61
1859.96 64
1860.06 65
1860.16 64
1860.26 61
1860.36 57
1860.46 52
1860.55 48
1860.65 45
1860.75 44
1860.85 44
1860.95 47
1861.05 49
1861.15 52
1861.25 55
1861.35 56
1861.45 56
1861.54 54
1861.64 53
1861.74 51
1861.84 51
1861.94 50
1862.04 50
1862.14 50
1862.24 49
1862.34 46
1862.43 40
1862.53 33
1862.63 24
1862.73 16
1862.83 9
1862.93 4
1863.03 2
1863.13 2
1863.23 6
1863.32 12
1863.42 19
1863.52 28
1863.62 37
1863.72 46
1863.82 53
1863.92 59
1864.02 62
1864.12 63
1864.22 62
1864.31 59
1864.41 56
1864.51 53
1864.61 51
1864.71 50
1864.81 50
1864.91 51
1865.01 52
1865.11 53
1865.21 54
1865.30 55
1865.40 56
1865.50 56
1865.60 55
1865.70 53
1865.80 49
1865.90 44
1866.00 38
1866.10 33
1866.20 30
1866.30 29
1866.39 30
1866.49 35
1866.59 41
1866.69 49
1866.79 55
1866.89 60
1866.99 63
1867.09 62
1867.19 60
1867.29 56
1867.38 51
1867.48 46
1867.58 44
1867.68 43
1867.78 44
1867.88 46
1867.98 49
1868.08 52
1868.18 53
1868.28 52
1868.38 50
1868.47 47
1868.57 43
1868.67 40
1868.77 38
1868.87 40
1868.97 44
1869.07 52
1869.17 62
1869.27 73
1869.37 84
1869.47 94
1869.56 100
1869.66 102
1869.76 100
1869.86 94
1869.96 87
1870.06 79
1870.16 70
1870.26 62
1870.36 55
1870.46 50
1870.56 46
1870.66 44
1870.75 45
1870.85 49
1870.95 55
1871.05 61
1871.15 67
1871.25 70
1871.35 70
1871.45 66
1871.55 59
1871.65 48
1871.75 37
1871.85 27
1871.94 18
1872.04 12
1872.14 7
1872.24 5
1872.34 4
1872.44 4
1872.54 4
1872.64 4
1872.74 3
1872.84 2
1872.94 0
1873.04 0
1873.14 0
1873.23 0
1873.33 0
1873.43 0
1873.53 0
1873.63 7
1873.73 16
1873.83 25
1873.93 33
1874.03 38
1874.13 41
1874.23 42
1874.33 40
1874.43 36
1874.52 32
1874.62 28
1874.72 26
1874.82 26
1874.92 28
1875.02 31
1875.12 36
1875.22 41
1875.32 46
1875.42 50
1875.52 53
1875.62 57
1875.72 61
1875.82 66
1875.91 72
1876.01 79
1876.11 86
1876.21 91
1876.31 92
1876.41 90
1876.51 84
1876.61 75
1876.71 63
1876.81 51
1876.91 39
1877.01 29
1877.11 21
1877.21 15
1877.31 10
1877.40 7
1877.50 5
1877.60 4
1877.70 4
1877.80 7
1877.90 13
1878.00 21
1878.10 32
1878.20 43
1878.30 54
1878.40 61
1878.50 64
1878.60 62
1878.70 54
1878.80 43
1878.89 29
1878.99 16
1879.09 5
1879.19 0
1879.29 0
1879.39 0
1879.49 0
1879.59 0
1879.69 0
1879.79 0
1879.89 5
1879.99 12
1880.09 20
1880.19 27
1880.29 32
1880.39 36
1880.49 37
1880.58 36
1880.68 33
1880.78 30
1880.88 27
1880.98 26
1881.08 25
1881.18 27
1881.28 30
1881.38 36
1881.48 42
1881.58 48
1881.68 54
1881.78 59
1881.88 63
1881.98 64
1882.08 64
1882.18 61
1882.28 56
1882.37 50
1882.47 43
1882.57 36
1882.67 30
1882.77 24
1882.87 19
1882.97 15
1883.07 11
1883.17 8
1883.27 5
1883.37 3
1883.47 2
1883.57 0
1883.67 0
1883.77 0
1883.87 0
1883.97 0
1884.07 0
1884.17 0
1884.27 0
1884.36 0
1884.46 0
1884.56 2
1884.66 8
1884.76 16
1884.86 24
1884.96 32
1885.06 39
1885.16 45
1885.26 49
1885.36 51
1885.46 52
1885.56 53
1885.66 54
1885.76 57
1885.86 61
1885.96 68
1886.06 76
1886.16 84
1886.26 90
1886.36 93
1886.46 91
1886.55 86
1886.65 78
1886.75 68
1886.85 58
1886.95 49
1887.05 42
1887.15 37
1887.25 34
1887.35 32
1887.45 33
1887.55 36
1887.65 40
1887.75 45
1887.85 51
1887.95 57
1888.05 62
1888.15 66
1888.25 68
1888.35 70
1888.45 72
1888.55 74
1888.65 77
1888.75 80
1888.85 82
1888.95 82
1889.05 81
1889.14 77
1889.24 71
1889.34 63
1889.44 54
1889.54 44
1889.64 34
1889.74 26
1889.84 18
1889.94 12
1890.04 7
1890.14 5
1890.24 5
1890.34 7
1890.44 13
1890.54 20
1890.64 29
1890.74 38
1890.84 47
1890.94 53
1891.04 57
1891.14 58
1891.24 58
1891.34 56
1891.44 54
1891.54 53
1891.64 54
1891.74 56
1891.84 59
1891.94 63
1892.04 67
1892.14 70
1892.24 72
1892.33 72
1892.43 69
1892.53 64
1892.63 57
1892.73 49
1892.83 42
1892.93 36
1893.03 32
1893.13 31
1893.23 33
1893.33 35
1893.43 39
1893.53 42
1893.63 45
1893.73 49
1893.83 55
1893.93 63
1894.03 74
1894.13 87
1894.23 100
1894.33 112
1894.43 122
1894.53 129
1894.63 133
1894.73 134
1894.83 134
1894.93 132
1895.03 128
1895.13 124
1895.23 119
1895.33 114
1895.43 108
1895.53 102
1895.63 96
1895.73 90
1895.83 84
1895.93 77
1896.03 70
1896.13 61
1896.23 52
1896.33 42
1896.43 32
1896.53 22
1896.63 15
1896.73 11
1896.83 11
1896.93 16
1897.03 25
1897.13 37
1897.22 49
1897.32 61
1897.42 71
1897.52 78
1897.62 83
1897.72 86
1897.82 88
1897.92 90
1898.02 91
1898.12 91
1898.22 89
1898.32 85
1898.42 80
1898.52 74
1898.62 68
1898.72 63
1898.82 61
1898.92 60
1899.02 62
1899.12 64
1899.22 67
1899.32 69
1899.42 68
1899.52 66
1899.62 62
1899.72 55
1899.82 48
1899.92 41
1900.02 35
1900.12 31
1900.22 30
1900.32 31
1900.42 34
1900.52 40
1900.62 48
1900.72 57
1900.82 65
1900.92 73
1901.02 78
1901.12 80
1901.22 79
1901.32 76
1901.42 71
1901.52 66
1901.62 64
1901.72 64
1901.82 68
1901.92 74
1902.02 80
1902.12 86
1902.22 89
1902.32 89
1902.42 84
1902.52 77
1902.62 68
1902.72 59
1902.82 52
1902.92 47
1903.02 46
1903.12 49
1903.22 55
1903.32 62
1903.42 69
1903.52 76
1903.62 79
1903.72 80
1903.82 79
1903.92 77
1904.02 74
1904.12 73
1904.22 73
1904.32 75
1904.42 80
1904.52 85
1904.62 92
1904.72 99
1904.82 105
1904.92 109
1905.02 111
1905.12 109
1905.22 104
1905.32 95
1905.42 85
1905.52 74
1905.62 64
1905.72 57
1905.82 53
1905.92 52
1906.02 54
1906.12 56
1906.22 58
1906.32 58
1906.42 57
1906.52 54
1906.62 51
1906.72 49
1906.82 50
1906.92 53
1907.02 59
1907.12 66
1907.22 74
1907.32 82
1907.42 86
1907.52 88
1907.62 87
1907.72 83
1907.83 78
1907.93 74
1908.03 70
1908.13 70
1908.23 72
1908.33 78
1908.43 85
1908.53 92
1908.63 99
1908.73 104
1908.83 106
1908.93 106
1909.03 104
1909.13 101
1909.23 98
1909.33 94
1909.43 90
1909.53 86
1909.63 82
1909.73 78
1909.83 75
1909.93 72
1910.03 71
1910.13 72
1910.23 74
1910.33 76
1910.43 79
1910.53 81
1910.63 81
1910.73 80
1910.83 78
1910.93 76
1911.03 76
1911.13 77
1911.23 79
1911.33 83
1911.43 85
1911.53 85
1911.63 84
1911.73 80
1911.83 75
1911.93 71
1912.03 67
1912.13 66
1912.23 67
1912.33 71
1912.43 75
1912.53 81
1912.63 88
1912.74 94
1912.84 101
1912.94 108
1913.04 113
1913.14 117
1913.24 119
1913.34 118
1913.44 113
1913.54 106
1913.64 96
1913.74 85
1913.84 74
1913.94 64
1914.04 54
1914.14 46
1914.24 39
1914.34 34
1914.44 31
1914.54 30
1914.64 31
1914.74 34
1914.84 39
1914.94 47
1915.04 55
1915.14 63
1915.24 69
1915.34 74
1915.44 77
1915.54 78
1915.64 79
1915.74 79
1915.84 80
1915.95 83
1916.05 88
1916.15 93
1916.25 98
1916.35 102
1916.45 103
1916.55 102
1916.65 98
1916.75 93
1916.85 86
1916.95 79
1917.05 72
1917.15 65
1917.25 57
1917.35 49
1917.45 40
1917.55 31
1917.65 23
1917.75 15
1917.85 9
1917.95 6
1918.05 4
1918.15 3
1918.25 2
1918.35 1
1918.45 0
1918.56 0
1918.66 0
1918.76 0
1918.86 0
1918.96 0
1919.06 0
1919.16 3
1919.26 12
1919.36 21
1919.46 31
1919.56 40
1919.66 47
1919.76 53
1919.86 58
1919.96 62
1920.06 66
1920.16 71
1920.26 75
1920.36 80
1920.46 85
1920.56 91
1920.66 97
1920.77 104
1920.87 112
1920.97 119
1921.07 126
1921.17 132
1921.27 135
1921.37 134
1921.47 131
1921.57 124
1921.67 115
1921.77 104
1921.87 93
1921.97 81
1922.07 69
1922.17 59
1922.27 48
1922.37 39
1922.47 30
1922.57 23
1922.67 18
1922.78 14
1922.88 13
1922.98 15
1923.08 19
1923.18 26
1923.28 34
1923.38 44
1923.48 54
1923.58 63
1923.68 71
1923.78 76
1923.88 80
1923.98 82
1924.08 83
1924.18 85
1924.28 88
1924.38 91
1924.48 95
1924.59 98
1924.69 99
1924.79 99
1924.89 96
1924.99 92
1925.09 88
1925.19 84
1925.29 81
1925.39 80
1925.49 80
1925.59 80
1925.69 80
1925.79 80
1925.89 78
1925.99 76
1926.09 73
1926.19 69
1926.30 66
1926.40 63
1926.50 60
1926.60 58
1926.70 55
1926.80 54
1926.90 53
1927.00 54
1927.10 56
1927.20 60
1927.30 64
1927.40 69
1927.50 73
1927.60 76
1927.70 78
1927.81 78
1927.91 77
1928.01 77
1928.11 77
1928.21 79
1928.31 82
1928.41 86
1928.51 90
1928.61 92
1928.71 92
1928.81 90
1928.91 87
1929.01 83
1929.11 79
1929.21 76
1929.32 75
1929.42 74
1929.52 74
1929.62 74
1929.72 72
1929.82 68
1929.92 62
1930.02 54
1930.12 45
1930.22 36
1930.32 28
1930.42 20
1930.52 14
1930.62 9
1930.73 7
1930.83 6
1930.93 8
1931.03 11
1931.13 16
1931.23 21
1931.33 26
1931.43 31
1931.53 34
1931.63 37
1931.73 40
1931.83 43
1931.93 46
1932.04 51
1932.14 55
1932.24 59
1932.34 61
1932.44 62
1932.54 62
1932.64 61
1932.74 62
1932.84 63
1932.94 66
1933.04 69
1933.14 70
1933.24 70
1933.35 67
1933.45 61
1933.55 53
1933.65 44
1933.75 34
1933.85 25
1933.95 18
1934.05 14
1934.15 11
1934.25 12
1934.35 14
1934.45 18
1934.56 24
1934.66 29
1934.76 32
1934.86 34
1934.96 32
1935.06 28
1935.16 22
1935.26 15
1935.36 11
1935.46 9
1935.56 11
1935.67 16
1935.77 22
1935.87 29
1935.97 35
1936.07 40
1936.17 45
1936.27 50
1936.37 56
1936.47 63
1936.57 71
1936.67 79
1936.77 85
1936.88 90
1936.98 92
1937.08 91
1937.18 88
1937.28 84
1937.38 79
1937.48 74
1937.58 68
1937.68 62
1937.78 55
1937.88 47
1937.99 38
1938.09 30
1938.19 22
1938.29 15
1938.39 10
1938.49 9
1938.59 10
1938.69 14
1938.79 18
1938.89 22
1939.00 25
1939.10 25
1939.20 22
1939.30 19
1939.40 16
1939.50 15
1939.60 17
1939.70 22
1939.80 29
1939.90 37
1940.00 46
1940.11 54
1940.21 60
1940.31 64
1940.41 68
1940.51 71
1940.61 74
1940.71 76
1940.81 77
1940.91 78
1941.01 78
1941.12 77
1941.22 76
1941.32 74
1941.42 72
1941.52 70
1941.62 67
1941.72 64
1941.82 61
1941.92 57
1942.03 55
1942.13 53
1942.23 54
1942.33 56
1942.43 60
1942.53 66
1942.63 73
1942.73 83
1942.83 92
1942.93 102
1943.04 110
1943.14 116
1943.24 119
1943.34 118
1943.44 115
1943.54 109
1943.64 103
1943.74 98
1943.84 95
1943.95 95
1944.05 97
1944.15 102
1944.25 108
1944.35 113
1944.45 117
1944.55 119
1944.65 119
1944.75 118
1944.86 116
1944.96 115
1945.06 113
1945.16 111
1945.26 109
1945.36 107
1945.46 103
1945.56 99
1945.66 93
1945.77 88
1945.87 82
1945.97 76
1946.07 70
1946.17 64
1946.27 60
1946.37 57
1946.47 56
1946.57 57
1946.68 59
1946.78 63
1946.88 68
1946.98 74
1947.08 82
1947.18 92
1947.28 105
1947.38 119
1947.48 135
1947.59 151
1947.69 165
1947.79 176
1947.89 184
1947.99 188
1948.09 189
1948.19 187
1948.29 183
1948.40 178
1948.50 170
1948.60 159
1948.70 146
1948.80 131
1948.90 115
1949.00 100
1949.10 88
1949.21 78
1949.31 72
1949.41 70
1949.51 70
1949.61 72
1949.71 76
1949.81 80
1949.91 84
1950.02 86
1950.12 87
1950.22 86
1950.32 82
1950.42 77
1950.52 69
1950.62 60
1950.72 50
1950.83 39
1950.93 29
1951.03 19
1951.13 11
1951.23 4
1951.33 0
1951.43 0
1951.53 0
1951.64 0
1951.74 0
1951.84 0
1951.94 0
1952.04 0
1952.14 0
1952.24 0
1952.34 4
1952.45 8
1952.55 11
1952.65 12
1952.75 11
1952.85 9
1952.95 9
1953.05 11
1953.15 16
1953.26 24
1953.36 35
1953.46 47
1953.56 57
1953.66 65
1953.76 69
1953.86 69
1953.97 66
1954.07 62
1954.17 57
1954.27 51
1954.37 47
1954.47 42
1954.57 38
1954.68 33
1954.78 28
1954.88 24
1954.98 21
1955.08 21
1955.18 23
1955.28 27
1955.38 34
1955.49 40
1955.59 47
1955.69 51
1955.79 54
1955.89 55
1955.99 54
1956.09 51
1956.20 45
1956.30 37
1956.40 28
1956.50 18
1956.60 9
1956.70 1
1956.80 0
1956.91 0
1957.01 0
1957.11 0
1957.21 0
1957.31 2
1957.41 5
1957.51 8
1957.62 11
1957.72 12
1957.82 13
1957.92 13
1958.02 13
1958.12 12
1958.22 12
1958.33 12
1958.43 13
1958.53 14
1958.63 14
1958.73 12
1958.83 10
1958.93 7
1959.04 4
1959.14 2
1959.24 0
1959.34 0
1959.44 0
1959.54 0
1959.65 0
1959.75 0
1959.85 0
1959.95 0
1960.05 0
1960.15 0
1960.25 1
1960.36 7
1960.46 15
1960.56 24
1960.66 33
1960.76 42
1960.86 48
1960.96 52
1961.07 52
1961.17 48
1961.27 42
1961.37 36
1961.47 30
1961.57 27
1961.68 28
1961.78 33
1961.88 41
1961.98 50
1962.08 58
1962.18 65
1962.28 69
1962.39 72
1962.49 74
1962.59 75
1962.69 76
1962.79 78
1962.89 79
1963.00 79
1963.10 77
1963.20 74
1963.30 69
1963.40 65
1963.50 62
1963.61 60
1963.71 59
1963.81 59
1963.91 58
1964.01 56
1964.11 52
1964.21 46
1964.32 41
1964.42 37
1964.52 34
1964.62 33
1964.72 32
1964.82 30
1964.93 26
1965.03 21
1965.13 15
1965.23 8
1965.33 4
1965.43 2
1965.54 3
1965.64 8
1965.74 14
1965.84 21
1965.94 29
1966.04 35
1966.15 41
1966.25 45
1966.35 48
1966.45 51
1966.55 52
1966.65 53
1966.76 52
1966.86 52
1966.96 52
1967.06 52
1967.16 53
1967.26 53
1967.37 53
1967.47 54
1967.57 53
1967.67 52
1967.77 50
1967.87 47
1967.98 43
1968.08 39
1968.18 34
1968.28 29
1968.38 24
1968.48 19
1968.59 17
1968.69 17
1968.79 19
1968.89 25
1968.99 32
1969.10 40
1969.20 48
1969.30 54
1969.40 58
1969.50 60
1969.60 62
1969.71 62
1969.81 63
1969.91 63
1970.01 62
1970.11 60
1970.21 56
1970.32 50
1970.42 43
1970.52 36
1970.62 29
1970.72 22
1970.83 16
1970.93 11
1971.03 7
1971.13 4
1971.23 1
1971.33 0
1971.44 0
1971.54 2
1971.64 5
1971.74 8
1971.84 12
1971.94 15
1972.05 16
1972.15 17
1972.25 17
1972.35 18
1972.45 21
1972.56 27
1972.66 35
1972.76 45
1972.86 57
1972.96 67
1973.06 76
1973.17 81
1973.27 82
1973.37 81
1973.47 78
1973.57 76
1973.68 75
1973.78 76
1973.88 80
1973.98 85
1974.08 92
1974.19 99
1974.29 106
1974.39 113
1974.49 120
1974.59 127
1974.69 135
1974.80 141
1974.90 146
1975.00 148
1975.10 145
1975.20 138
1975.31 127
1975.41 113
1975.51 97
1975.61 83
1975.71 71
1975.82 62
1975.92 57
1976.02 55
1976.12 56
1976.22 58
1976.33 59
1976.43 60
1976.53 59
1976.63 57
1976.73 55
1976.83 51
1976.94 47
1977.04 42
1977.14 36
1977.24 29
1977.34 23
1977.45 18
1977.55 15
1977.65 16
1977.75 20
1977.85 28
1977.96 39
1978.06 52
1978.16 64
1978.26 74
1978.36 81
1978.47 85
1978.57 85
1978.67 83
1978.77 78
1978.87 72
1978.98 66
1979.08 61
1979.18 57
1979.28 55
1979.38 53
1979.49 51
1979.59 49
1979.69 46
1979.79 43
1979.89 39
1980.00 35
1980.10 32
1980.20 31
1980.30 31
1980.40 32
1980.51 34
1980.61 38
1980.71 42
1980.81 47
1980.91 51
1981.02 55
1981.12 58
1981.22 59
1981.32 59
1981.42 56
1981.53 51
1981.63 45
1981.73 38
1981.83 30
1981.94 24
1982.04 19
1982.14 16
1982.24 15
1982.34 16
1982.45 18
1982.55 20
1982.65 23
1982.75 26
1982.85 29
1982.96 31
1983.06 33
1983.16 34
1983.26 35
1983.36 37
1983.47 40
1983.57 45
1983.67 52
1983.77 62
1983.87 73
1983.98 85
1984.08 96
1984.18 106
1984.28 112
1984.39 116
1984.49 116
1984.59 114
1984.69 110
1984.79 106
1984.90 101
1985.00 97
1985.10 94
1985.20 92
1985.30 91
1985.41 92
1985.51 92
1985.61 93
1985.71 94
1985.82 92
1985.92 89
1986.02 84
1986.12 78
1986.22 71
1986.33 63
1986.43 55
1986.53 48
1986.63 41
1986.74 36
1986.84 31
1986.94 27
1987.04 25
1987.14 24
1987.25 24
1987.35 25
1987.45 28
1987.55 32
1987.66 37
1987.76 42
1987.86 46
1987.96 49
1988.06 50
1988.17 46
1988.27 39
1988.37 28
1988.47 16
1988.58 3
1988.68 0
1988.78 0
1988.88 0
1988.98 0
1989.09 7
1989.19 18
1989.29 27
1989.39 33
1989.50 35
1989.60 33
1989.70 28
1989.80 22
1989.90 16
1990.01 12
1990.11 11
1990.21 11
1990.31 15
1990.42 21
1990.52 28
1990.62 37
1990.72 45
1990.83 51
1990.93 56
1991.03 57
1991.13 55
1991.23 52
1991.34 50
1991.44 48
1991.54 50
1991.64 55
1991.75 61
1991.85 67
1991.95 73
1992.05 75
1992.16 73
1992.26 68
1992.36 61
1992.46 52
1992.56 44
1992.67 35
1992.77 28
1992.87 21
1992.97 17
1993.08 14
1993.18 15
1993.28 20
1993.38 29
1993.49 41
1993.59 54
1993.69 67
1993.79 78
1993.90 84
1994.00 86
1994.10 83
1994.20 75
1994.30 64
1994.41 50
1994.51 36
1994.61 21
1994.71 8
1994.82 0
1994.92 0
1995.02 0
1995.12 0
1995.23 0
1995.33 0
1995.43 0
1995.53 0
1995.64 0
1995.74 3
1995.84 12
1995.94 23
1996.05 36
1996.15 48
1996.25 58
1996.35 66
1996.46 71
1996.56 74
1996.66 75
1996.76 75
1996.87 76
1996.97 79
1997.07 82
1997.17 86
1997.28 89
1997.38 91
1997.48 91
1997.58 87
1997.68 82
1997.79 75
1997.89 68
1997.99 60
1998.09 53
1998.20 47
1998.30 42
1998.40 39
1998.50 36
1998.61 34
1998.71 31
1998.81 27
1998.91 22
1999.02 17
1999.12 12
1999.22 8
1999.32 6
1999.43 5
1999.53 6
1999.63 7
1999.73 8
1999.84 9
1999.94 8
2000.04 7
2000.15 6
2000.25 4
2000.35 1
2000.45 0
2000.56 0
2000.66 0
2000.76 0
2000.86 0
2000.97 0
2001.07 0
2001.17 6
2001.27 17
2001.38 29
2001.48 39
2001.58 47
2001.68 50
2001.79 51
2001.89 50
2001.99 48
2002.09 48
2002.20 50
2002.30 54
2002.40 58
2002.50 63
2002.61 67
2002.71 70
2002.81 69
2002.91 67
2003.02 62
2003.12 57
2003.22 51
2003.32 43
2003.43 35
2003.53 27
2003.63 18
2003.74 8
2003.84 0
2003.94 0
2004.04 0
2004.15 0
2004.25 0
2004.35 0
2004.45 0
2004.56 0
2004.66 2
2004.76 14
2004.86 26
2004.97 34
2005.07 39
2005.17 39
2005.28 36
2005.38 31
2005.48 26
2005.58 21
2005.69 19
2005.79 18
2005.89 19
2005.99 22
2006.10 25
2006.20 27
2006.30 29
2006.40 30
2006.51 31
2006.61 31
2006.71 31
2006.82 31
2006.92 30
2007.02 29
2007.12 27
2007.23 24
2007.33 21
2007.43 19
2007.53 19
2007.64 22
2007.74 29
2007.84 38
2007.95 50
2008.05 62
2008.15 73
2008.25 82
2008.36 86
2008.46 85
2008.56 79
2008.66 68
2008.77 55
2008.87 41
2008.97 27
2009.08 16
2009.18 7
2009.28 2
2009.38 0
2009.49 0
2009.59 1
2009.69 2
2009.80 2
2009.90 3
2010.00 3
2010.10 5
2010.21 8
2010.31 13
2010.41 20
2010.51 26
2010.62 32
2010.72 35
2010.82 35
2010.93 31
2011.03 24
2011.13 16
2011.23 8
2011.34 1
2011.44 0
2011.54 0
2011.65 0
2011.75 1
2011.85 5
2011.95 9
2012.06 13
2012.16 18
2012.26 23
2012.37 30
2012.47 38
2012.57 46
2012.67 54
2012.78 62
2012.88 68
2012.98 73
2013.09 76
2013.19 78
2013.29 78
2013.39 76
2013.50 74
2013.60 71
2013.70 68
2013.81 64
2013.91 60
2014.01 55
2014.11 51
2014.22 46
2014.32 41
2014.42 37
2014.53 34
2014.63 31
2014.73 29
2014.83 26
2014.94 23
2015.04 19
2015.14 14
2015.25 10
2015.35 7
2015.45 8
2015.56 12
2015.66 19
2015.76 29
2015.86 39
2015.97 48
2016.07 54
2016.17 57
2016.28 58
2016.38 57
2016.48 55
2016.58 53
2016.69 51
2016.79 48
2016.89 45
2017.00 41
2017.10 36
2017.20 32
2017.31 29
2017.41 29
2017.51 31
2017.61 35
2017.72 41
2017.82 47
2017.92 53
2018.03 59
2018.13 62
2018.23 64
2018.34 65
2018.44 64
2018.54 64
2018.64 62
2018.75 61
2018.85 60
2018.95 58
2019.06 56
2019.16 54
2019.26 53
2019.37 51
2019.47 51
2019.57 50
2019.67 49
2019.78 49
2019.88 47
2019.98 45
2020.09 42
2020.19 40
2020.29 37
2020.40 35
2020.50 34
2020.60 33
2020.71 32
2020.81 31
2020.91 29
2021.01 25
2021.12 21
2021.22 17
2021.32 14
2021.43 11
2021.53 9
2021.63 9
2021.74 10
2021.84 12
2021.94 15
2022.05 19
2022.15 22
2022.25 25
2022.35 28
2022.46 28
2022.56 26
2022.66 23
2022.77 19
2022.87 14
2022.97 12
2023.08 11
2023.18 14
2023.28 19
2023.39 26
2023.49 33
2023.59 38
2023.70 42
2023.80 43
2023.90 42
2024.00 41
2024.11 40
2024.21 40
2024.31 42
2024.42 44
2024.52 45
2024.62 45
2024.73 42
2024.83 36
2024.93 28
2025.04 18
2025.14 8
2025.24 0
2025.35 0
2025.45 0
2025.55 0
2025.66 0
2025.76 0
2025.86 5
2025.96 12
2026.07 18
2026.17 22
2026.27 26
2026.38 27
2026.48 27
2026.58 27
2026.69 28
2026.79 29
2026.89 31
2027.00 35
2027.10 38
2027.20 41
2027.31 43
2027.41 44
2027.51 43
2027.62 41
2027.72 39
2027.82 38
2027.93 37
2028.03 37
2028.13 37
2028.24 38
2028.34 38
2028.44 39
2028.55 38
2028.65 37
2028.75 34
2028.86 30
2028.96 26
2029.06 21
2029.17 17
2029.27 14
2029.37 12
2029.48 12
2029.58 12
2029.68 13
2029.78 14
2029.89 14
2029.99 15
2030.09 17
2030.20 19
2030.30 23
2030.40 29
2030.51 35
2030.61 43
2030.71 50
2030.82 57
2030.92 64
2031.02 70
2031.13 74
2031.23 77
2031.33 77
2031.44 75
2031.54 71
2031.64 67
2031.75 62
2031.85 58
2031.95 56
2032.06 56
2032.16 57
2032.26 59
2032.37 60
2032.47 59
2032.57 56
2032.68 50
2032.78 42
2032.88 31
2032.99 19
2033.09 7
2033.20 0
2033.30 0
2033.40 0
2033.51 0
2033.61 0
2033.71 0
2033.82 0
2033.92 0
2034.02 3
2034.13 9
2034.23 16
2034.33 23
2034.44 30
2034.54 38
2034.64 48
2034.75 58
2034.85 68
2034.95 77
2035.06 84
2035.16 88
2035.26 88
2035.37 83
2035.47 75
2035.57 63
2035.68 51
2035.78 38
2035.88 28
2035.99 22
2036.09 20
2036.19 23
2036.30 30
2036.40 39
2036.50 48
2036.61 55
2036.71 58
2036.82 57
2036.92 52
2037.02 45
2037.13 36
2037.23 27
2037.33 20
2037.44 16
2037.54 15
2037.64 17
2037.75 21
2037.85 25
2037.95 29
2038.06 31
2038.16 33
2038.26 33
2038.37 32
2038.47 31
2038.57 29
2038.68 27
2038.78 26
2038.89 25
2038.99 24
2039.09 23
2039.20 23
2039.30 23
2039.40 24
2039.51 26
2039.61 30
2039.71 35
2039.82 42
2039.92 50
2040.02 58
2040.13 65
2040.23 70
2040.33 73
2040.44 73
2040.54 70
2040.65 66
2040.75 61
2040.85 57
2040.96 54
2041.06 53
2041.16 55
2041.27 59
2041.37 65
2041.47 73
2041.58 81
2041.68 89
2041.78 96
2041.89 101
2041.99 105
2042.10 106
2042.20 106
2042.30 103
2042.41 100
2042.51 95
2042.61 90
2042.72 84
2042.82 77
2042.92 70
2043.03 62
2043.13 53
2043.24 44
2043.34 35
2043.44 26
2043.55 18
2043.65 11
2043.75 5
2043.86 1
2043.96 0
2044.06 0
2044.17 0
2044.27 0
2044.38 0
2044.48 0
2044.58 3
2044.69 8
2044.79 13
2044.89 19
2045.00 24
2045.10 27
2045.21 29
2045.31 29
2045.41 28
2045.52 27
2045.62 25
2045.72 22
2045.83 20
2045.93 18
2046.03 15
2046.14 12
2046.24 8
2046.35 4
2046.45 1
2046.55 0
2046.66 0
2046.76 0
2046.86 0
2046.97 0
2047.07 0
2047.18 0
2047.28 0
2047.38 2
2047.49 8
2047.59 15
2047.69 24
2047.80 33
2047.90 43
2048.01 53
2048.11 64
2048.21 75
2048.32 86
2048.42 96
2048.52 106
2048.63 113
2048.73 118
2048.84 119
2048.94 116
2049.04 112
2049.15 107
2049.25 102
2049.35 100
2049.46 100
2049.56 103
2049.67 107
2049.77 112
2049.87 114
2049.98 114
2050.08 110
2050.19 102
2050.29 93
2050.39 82
2050.50 71
2050.60 62
2050.70 55
2050.81 50
2050.91 48
2051.02 49
2051.12 53
2051.22 60
2051.33 69
2051.43 79
2051.53 89
2051.64 98
2051.74 105
2051.85 107
2051.95 106
2052.05 101
2052.16 94
2052.26 85
2052.37 77
2052.47 69
2052.57 62
2052.68 57
2052.78 52
2052.89 48
2052.99 44
2053.09 40
2053.20 36
2053.30 33
2053.40 32
2053.51 32
2053.61 34
2053.72 38
2053.82 42
2053.92 47
2054.03 52
2054.13 57
2054.24 60
2054.34 63
2054.44 65
2054.55 65
2054.65 65
2054.76 65
2054.86 65
2054.96 66
2055.07 68
2055.17 71
2055.28 75
2055.38 79
2055.48 82
2055.59 85
2055.69 86
2055.79 87
2055.90 88
2056.00 91
2056.11 95
2056.21 101
2056.31 109
2056.42 117
2056.52 124
2056.63 130
2056.73 133
2056.83 135
2056.94 135
2057.04 135
2057.15 134
2057.25 134
2057.35 134
2057.46 133
2057.56 133
2057.67 130
2057.77 126
2057.87 120
2057.98 113
2058.08 105
2058.19 98
2058.29 93
2058.39 89
2058.50 86
2058.60 84
2058.71 82
2058.81 80
2058.91 75
2059.02 70
2059.12 64
2059.23 58
2059.33 53
2059.43 50
2059.54 49
2059.64 48
2059.75 47
2059.85 45
2059.96 41
2060.06 34
2060.16 26
2060.27 17
2060.37 8
2060.48 1
2060.58 0
2060.68 0
2060.79 0
2060.89 1
2061.00 6
2061.10 12
2061.20 17
2061.31 22
2061.41 25
2061.52 27
2061.62 27
2061.72 28
2061.83 27
2061.93 27
2062.04 26
2062.14 26
2062.25 24
2062.35 23
2062.45 20
2062.56 18
2062.66 17
2062.77 17
2062.87 19
2062.97 23
2063.08 29
2063.18 35
2063.29 39
2063.39 41
2063.49 41
2063.60 37
2063.70 31
2063.81 23
2063.91 15
2064.02 7
2064.12 1
2064.22 0
2064.33 0
2064.43 0
2064.54 4
2064.64 12
2064.74 20
2064.85 27
2064.95 33
2065.06 36
2065.16 37
2065.27 35
2065.37 32
2065.47 28
2065.58 24
2065.68 21
2065.79 19
2065.89 20
2066.00 23
2066.10 28
2066.20 34
2066.31 40
2066.41 46
2066.52 51
2066.62 53
2066.72 52
2066.83 50
2066.93 45
2067.04 40
2067.14 36
2067.25 33
2067.35 31
2067.45 30
2067.56 29
2067.66 29
2067.77 29
2067.87 28
2067.98 28
2068.08 29
2068.18 31
2068.29 36
2068.39 42
2068.50 50
2068.60 58
2068.71 67
2068.81 76
2068.91 84
2069.02 91
2069.12 97
2069.23 101
2069.33 104
2069.44 104
2069.54 103
2069.64 100
2069.75 98
2069.85 96
2069.96 96
2070.06 98
2070.17 101
2070.27 105
2070.37 107
2070.48 106
2070.58 103
2070.69 95
2070.79 85
2070.90 73
2071.00 61
2071.10 51
2071.21 44
2071.31 41
2071.42 44
2071.52 50
2071.63 59
2071.73 69
2071.84 79
2071.94 87
2072.04 91
2072.15 93
2072.25 93
2072.36 92
2072.46 90
2072.57 89
2072.67 89
2072.77 89
2072.88 89
2072.98 89
2073.09 87
2073.19 85
2073.30 83
2073.40 82
2073.51 82
2073.61 84
2073.71 88
2073.82 93
2073.92 97
2074.03 99
2074.13 97
2074.24 91
2074.34 82
2074.44 70
2074.55 58
2074.65 48
2074.76 41
2074.86 37
2074.97 37
2075.07 38
2075.18 40
2075.28 40
2075.38 38
2075.49 33
2075.59 27
2075.70 20
2075.80 13
2075.91 8
2076.01 6
2076.12 8
2076.22 14
2076.33 23
2076.43 36
2076.53 50
2076.64 63
2076.74 74
2076.85 80
2076.95 80
2077.06 74
2077.16 63
2077.27 48
2077.37 31
2077.47 16
2077.58 3
2077.68 0
2077.79 0
2077.89 0
2078.00 0
2078.10 0
2078.21 0
2078.31 0
2078.42 0
2078.52 1
2078.62 6
2078.73 13
2078.83 20
2078.94 26
2079.04 31
2079.15 35
2079.25 36
2079.36 37
2079.46 36
2079.56 35
2079.67 36
2079.77 39
2079.88 45
2079.98 54
2080.09 64
2080.19 75
2080.30 85
2080.40 91
2080.51 94
2080.61 92
2080.72 85
2080.82 77
2080.92 68
2081.03 61
2081.13 57
2081.24 57
2081.34 61
2081.45 67
2081.55 74
2081.66 81
2081.76 85
2081.87 88
2081.97 91
2082.08 93
2082.18 96
2082.28 100
2082.39 105
2082.49 108
2082.60 111
2082.70 111
2082.81 109
2082.91 106
2083.02 103
2083.12 99
2083.23 96
2083.33 93
2083.44 90
2083.54 87
2083.64 83
2083.75 78
2083.85 73
2083.96 68
2084.06 64
2084.17 61
2084.27 60
2084.38 59
2084.48 58
2084.59 59
2084.69 60
2084.80 62
2084.90 66
2085.01 71
2085.11 78
2085.21 85
2085.32 92
2085.42 96
2085.53 96
2085.63 94
2085.74 89
2085.84 82
2085.95 73
2086.05 64
2086.16 55
2086.26 48
2086.37 41
2086.47 35
2086.58 31
2086.68 29
2086.79 28
2086.89 29
2087.00 31
2087.10 35
2087.20 39
2087.31 43
2087.41 47
2087.52 50
2087.62 52
2087.73 53
2087.83 54
2087.94 54
2088.04 53
2088.15 52
2088.25 52
2088.36 53
2088.46 54
2088.57 57
2088.67 59
2088.78 62
2088.88 64
2088.99 65
2089.09 64
2089.20 62
2089.30 60
2089.40 57
2089.51 55
2089.61 53
2089.72 51
2089.82 50
2089.93 49
2090.03 50
2090.14 50
2090.24 51
2090.35 52
2090.45 52
2090.56 51
2090.66 50
2090.77 48
2090.87 46
2090.98 44
2091.08 43
2091.19 43
2091.29 43
2091.40 44
2091.50 45
2091.61 46
2091.71 47
2091.82 48
2091.92 49
2092.03 51
2092.13 54
2092.24 57
2092.34 59
2092.45 60
2092.55 60
2092.65 59
2092.76 57
2092.86 54
2092.97 52
2093.07 50
2093.18 49
2093.28 49
2093.39 50
2093.49 50
2093.60 50
2093.70 50
2093.81 49
2093.91 48
2094.02 47
2094.12 48
2094.23 49
2094.33 52
2094.44 57
2094.54 61
2094.65 66
2094.75 70
2094.86 71
2094.96 71
2095.07 67
2095.17 62
2095.28 54
2095.38 45
2095.49 37
2095.59 30
2095.70 25
2095.80 24
2095.91 26
2096.01 30
2096.12 37
2096.22 46
2096.33 54
2096.43 62
2096.54 68
2096.64 73
2096.75 75
2096.85 76
2096.96 75
2097.06 71
2097.17 64
2097.27 54
2097.38 42
2097.48 31
2097.59 21
2097.69 14
2097.80 13
2097.90 17
2098.01 26
2098.11 37
2098.22 49
2098.32 59
2098.43 66
2098.53 69
2098.64 67
2098.74 62
2098.85 54
2098.95 45
2099.06 36
2099.16 28
2099.27 22
2099.37 18
2099.48 18
2099.58 21
2099.69 27
2099.79 37
2099.90 49
2100.00 62
2100.11 75
2100.21 86
2100.32 95
2100.42 99
2100.53 101
2100.63 99
2100.74 95
2100.84 90
2100.95 85
2101.05 82
2101.16 79
2101.26 77
2101.37 75
2101.47 73
2101.58 71
2101.68 68
2101.79 65
2101.89 62
2102.00 59
2102.11 56
2102.21 54
2102.32 53
2102.42 51
2102.53 51
2102.63 51
2102.74 52
2102.84 53
2102.95 55
2103.05 56
2103.16 56
2103.26 55
2103.37 54
2103.47 51
2103.58 48
2103.68 44
2103.79 40
2103.89 35
2104.00 31
2104.10 28
2104.21 26
2104.31 28
2104.42 32
2104.52 40
2104.63 51
2104.73 62
2104.84 73
2104.94 81
2105.05 86
2105.15 85
2105.26 81
2105.37 75
2105.47 68
2105.58 61
2105.68 57
2105.79 54
2105.89 54
2106.00 55
2106.10 56
2106.21 56
2106.31 57
2106.42 56
2106.52 55
2106.63 54
2106.73 52
2106.84 49
2106.94 46
2107.05 42
2107.15 39
2107.26 36
2107.36 34
2107.47 35
2107.57 36
2107.68 39
2107.79 42
2107.89 46
2108.00 49
2108.10 52
2108.21 55
2108.31 58
2108.42 62
2108.52 65
2108.63 67
2108.73 69
2108.84 70
2108.94 71
2109.05 73
2109.15 77
2109.26 83
2109.36 92
2109.47 102
2109.58 111
2109.68 118
2109.79 121
2109.89 119
2110.00 113
2110.10 103
2110.21 91
2110.31 79
2110.42 69
2110.52 62
2110.63 59
2110.73 59
2110.84 61
2110.94 65
2111.05 69
2111.16 72
2111.26 74
2111.37 74
2111.47 73
2111.58 71
2111.68 68
2111.79 67
2111.89 67
2112.00 67
2112.10 68
2112.21 68
2112.31 66
2112.42 63
2112.53 57
2112.63 51
2112.74 45
2112.84 41
2112.95 40
2113.05 41
2113.16 44
2113.26 49
2113.37 52
2113.47 54
2113.58 53
2113.68 49
2113.79 42
2113.90 33
2114.00 23
2114.11 13
2114.21 4
2114.32 0
2114.42 0
2114.53 0
2114.63 0
2114.74 6
2114.84 17
2114.95 29
2115.05 42
2115.16 53
2115.27 62
2115.37 67
2115.48 70
2115.58 70
2115.69 68
2115.79 64
2115.90 60
2116.00 55
2116.11 51
2116.21 48
2116.32 47
2116.43 46
2116.53 46
2116.64 46
2116.74 47
2116.85 47
2116.95 48
2117.06 47
2117.16 46
2117.27 44
2117.38 42
2117.48 39
2117.59 35
2117.69 31
2117.80 25
2117.90 19
2118.01 13
2118.11 9
2118.22 6
2118.32 6
2118.43 8
2118.54 13
2118.64 19
2118.75 25
2118.85 31
2118.96 36
2119.06 38
2119.17 39
2119.27 38
2119.38 37
2119.49 34
2119.59 32
2119.70 30
2119.80 28
2119.91 26
2120.01 26
2120.12 25
2120.22 26
2120.33 27
2120.44 29
2120.54 31
2120.65 32
2120.75 34
2120.86 35
2120.96 37
2121.07 39
2121.18 43
2121.28 47
2121.39 53
2121.49 58
2121.60 64
2121.70 70
2121.81 76
2121.91 82
2122.02 90
2122.13 98
2122.23 108
2122.34 117
2122.44 125
2122.55 131
2122.65 134
2122.76 135
2122.86 133
2122.97 131
2123.08 130
2123.18 130
2123.29 131
2123.39 132
2123.50 132
2123.60 131
2123.71 127
2123.82 120
2123.92 111
2124.03 99
2124.13 87
2124.24 75
2124.34 64
2124.45 56
2124.56 49
2124.66 45
2124.77 42
2124.87 39
2124.98 37
2125.08 33
2125.19 28
2125.30 22
2125.40 15
2125.51 7
2125.61 0
2125.72 0
2125.82 0
2125.93 0
2126.04 0
2126.14 0
2126.25 0
2126.35 0
2126.46 1
2126.56 12
2126.67 24
2126.78 36
2126.88 48
2126.99 60
2127.09 71
2127.20 83
2127.30 93
2127.41 102
2127.52 111
2127.62 118
2127.73 124
2127.83 130
2127.94 135
2128.04 139
2128.15 143
2128.26 144
2128.36 142
2128.47 137
2128.57 128
2128.68 117
2128.78 105
2128.89 96
2129.00 90
2129.10 88
2129.21 91
2129.31 96
2129.42 101
2129.53 106
2129.63 109
2129.74 111
2129.84 111
2129.95 110
2130.05 109
2130.16 107
2130.27 106
2130.37 104
2130.48 102
2130.58 99
2130.69 96
2130.80 93
2130.90 88
2131.01 83
2131.11 76
2131.22 68
2131.32 60
2131.43 51
2131.54 43
2131.64 35
2131.75 29
2131.85 25
2131.96 21
2132.07 17
2132.17 14
2132.28 10
2132.38 7
2132.49 4
2132.59 1
2132.70 0
2132.81 0
2132.91 0
2133.02 0
2133.12 0
2133.23 0
2133.34 0
2133.44 0
2133.55 0
2133.65 0
2133.76 1
2133.87 5
2133.97 7
2134.08 9
2134.18 11
2134.29 11
2134.40 12
2134.50 14
2134.61 18
2134.71 25
2134.82 35
2134.92 46
2135.03 57
2135.14 67
2135.24 74
2135.35 78
2135.45 79
2135.56 77
2135.67 74
2135.77 72
2135.88 69
2135.98 68
2136.09 68
2136.20 69
2136.30 71
2136.41 73
2136.51 75
2136.62 76
2136.73 77
2136.83 77
2136.94 77
2137.04 76
2137.15 75
2137.26 73
2137.36 71
2137.47 67
2137.57 63
2137.68 59
2137.79 56
2137.89 53
2138.00 51
2138.10 51
2138.21 51
2138.32 53
2138.42 55
2138.53 56
2138.63 56
2138.74 56
2138.85 53
2138.95 50
2139.06 45
2139.16 40
2139.27 36
2139.38 32
2139.48 30
2139.59 30
2139.69 31
2139.80 34
2139.91 37
2140.01 40
2140.12 41
2140.23 41
2140.33 41
2140.44 41
2140.54 42
2140.65 44
2140.76 48
2140.86 54
2140.97 59
2141.07 64
2141.18 67
2141.29 69
2141.39 69
2141.50 69
2141.60 68
2141.71 68
2141.82 69
2141.92 70
2142.03 71
2142.13 74
2142.24 77
2142.35 80
2142.45 84
2142.56 88
2142.67 92
2142.77 94
2142.88 96
2142.98 98
2143.09 98
2143.20 99
2143.30 99
2143.41 99
2143.51 99
2143.62 99
2143.73 97
2143.83 96
2143.94 94
2144.05 93
2144.15 92
2144.26 93
2144.36 95
2144.47 99
2144.58 105
2144.68 114
2144.79 124
2144.89 136
2145.00 147
2145.11 156
2145.21 161
2145.32 162
2145.43 158
2145.53 150
2145.64 139
2145.74 127
2145.85 115
2145.96 103
2146.06 93
2146.17 85
2146.28 78
2146.38 74
2146.49 73
2146.59 75
2146.70 79
2146.81 86
2146.91 92
2147.02 98
2147.13 102
2147.23 102
2147.34 100
2147.44 96
2147.55 91
2147.66 88
2147.76 86
2147.87 85
2147.98 85
2148.08 85
2148.19 84
2148.29 81
2148.40 77
2148.51 71
2148.61 65
2148.72 59
2148.83 53
2148.93 49
2149.04 45
2149.14 43
2149.25 43
2149.36 44
2149.46 46
2149.57 48
2149.68 51
2149.78 54
2149.89 55
2149.99 56
2150.10 55
2150.21 53
2150.31 50
2150.42 46
2150.53 42
2150.63 38
2150.74 34
2150.85 31
2150.95 30
2151.06 29
2151.16 30
2151.27 32
2151.38 35
2151.48 40
2151.59 47
2151.70 54
2151.80 61
2151.91 66
2152.02 70
2152.12 72
2152.23 73
2152.33 72
2152.44 71
2152.55 68
2152.65 65
2152.76 61
2152.87 56
2152.97 51
2153.08 46
2153.19 42
2153.29 39
2153.40 38
2153.50 38
2153.61 40
2153.72 42
2153.82 45
2153.93 47
2154.04 48
2154.14 50
2154.25 51
2154.36 54
2154.46 59
2154.57 66
2154.68 74
2154.78 83
2154.89 91
2154.99 97
2155.10 99
2155.21 98
2155.31 95
2155.42 89
2155.53 83
2155.63 78
2155.74 74
2155.85 70
2155.95 66
2156.06 60
2156.17 53
2156.27 43
2156.38 33
2156.48 23
2156.59 14
2156.70 9
2156.80 6
2156.91 6
2157.02 9
2157.12 13
2157.23 18
2157.34 23
2157.44 28
2157.55 32
2157.66 35
2157.76 38
2157.87 40
2157.98 42
2158.08 43
2158.19 45
2158.30 47
2158.40 50
2158.51 53
2158.61 56
2158.72 59
2158.83 60
2158.93 60
2159.04 58
2159.15 54
2159.25 50
2159.36 46
2159.47 42
2159.57 40
2159.68 39
2159.79 40
2159.89 44
2160.00 50
2160.11 58
2160.21 67
2160.32 76
2160.43 84
2160.53 90
2160.64 94
2160.75 95
2160.85 96
2160.96 98
2161.07 101
2161.17 105
2161.28 110
2161.39 113
2161.49 114
2161.60 110
2161.71 102
2161.81 90
2161.92 76
2162.02 62
2162.13 50
2162.24 41
2162.34 34
2162.45 29
2162.56 26
2162.66 23
2162.77 20
2162.88 18
2162.98 18
2163.09 19
2163.20 22
2163.30 27
2163.41 33
2163.52 39
2163.62 45
2163.73 50
2163.84 55
2163.94 61
2164.05 67
2164.16 73
2164.26 78
2164.37 81
2164.48 83
2164.58 82
2164.69 80
2164.80 76
2164.90 73
2165.01 71
2165.12 70
2165.22 69
2165.33 69
2165.44 69
2165.54 67
2165.65 65
2165.76 62
2165.86 60
2165.97 58
2166.08 59
2166.18 62
2166.29 67
2166.40 71
2166.50 74
2166.61 74
2166.72 71
2166.83 64
2166.93 54
2167.04 41
2167.15 28
2167.25 15
2167.36 2
2167.47 0
2167.57 0
2167.68 0
2167.79 0
2167.89 0
2168.00 0
2168.11 0
2168.21 0
2168.32 8
2168.43 23
2168.53 37
2168.64 48
2168.75 57
2168.85 61
2168.96 63
2169.07 63
2169.17 62
2169.28 63
2169.39 65
2169.49 69
2169.60 74
2169.71 79
2169.81 85
2169.92 90
2170.03 94
2170.13 96
2170.24 97
2170.35 96
2170.46 95
2170.56 95
2170.67 95
2170.78 96
2170.88 98
2170.99 100
2171.10 102
2171.20 103
2171.31 104
2171.42 104
2171.52 103
2171.63 101
2171.74 99
2171.84 97
2171.95 96
2172.06 96
2172.16 97
2172.27 101
2172.38 106
2172.49 111
2172.59 114
2172.70 115
2172.81 113
2172.91 107
2173.02 98
2173.13 86
2173.23 75
2173.34 64
2173.45 56
2173.55 50
2173.66 47
2173.77 45
2173.87 45
2173.98 45
2174.09 45
2174.20 45
2174.30 45
2174.41 47
2174.52 50
2174.62 56
2174.73 62
2174.84 68
2174.94 74
2175.05 79
2175.16 81
2175.26 80
2175.37 77
2175.48 72
2175.59 65
2175.69 57
2175.80 48
2175.91 39
2176.01 31
2176.12 23
2176.23 16
2176.33 11
2176.44 8
2176.55 6
2176.66 7
2176.76 10
2176.87 16
2176.98 24
2177.08 34
2177.19 44
2177.30 54
2177.40 63
2177.51 70
2177.62 74
2177.72 75
2177.83 75
2177.94 73
2178.05 69
2178.15 65
2178.26 61
2178.37 57
2178.47 53
2178.58 50
2178.69 49
2178.80 49
2178.90 52
2179.01 58
2179.12 65
2179.22 73
2179.33 81
2179.44 87
2179.54 91
2179.65 91
2179.76 87
2179.87 80
2179.97 70
2180.08 59
2180.19 48
2180.29 39
2180.40 31
2180.51 25
2180.61 22
2180.72 21
2180.83 23
2180.94 27
2181.04 32
2181.15 37
2181.26 42
2181.36 46
2181.47 47
2181.58 46
2181.69 41
2181.79 33
2181.90 22
2182.01 9
2182.11 0
2182.22 0
2182.33 0
2182.44 0
2182.54 0
2182.65 0
2182.76 0
2182.86 0
2182.97 6
2183.08 21
2183.19 36
2183.29 49
2183.40 60
2183.51 67
2183.61 70
2183.72 69
2183.83 66
2183.94 60
2184.04 55
2184.15 50
2184.26 49
2184.36 50
2184.47 55
2184.58 61
2184.69 68
2184.79 74
2184.90 77
2185.01 78
2185.11 75
2185.22 72
2185.33 67
2185.44 64
2185.54 61
2185.65 59
2185.76 59
2185.86 60
2185.97 62
2186.08 66
2186.19 71
2186.29 77
2186.40 83
2186.51 89
2186.61 94
2186.72 96
2186.83 97
2186.94 94
2187.04 88
2187.15 80
2187.26 71
2187.37 63
2187.47 57
2187.58 53
2187.69 52
2187.79 56
2187.90 62
2188.01 70
2188.12 80
2188.22 88
2188.33 96
2188.44 103
2188.55 110
2188.65 116
2188.76 122
2188.87 129
2188.97 136
2189.08 143
2189.19 150
2189.30 156
2189.40 160
2189.51 164
2189.62 167
2189.73 169
2189.83 172
2189.94 175
2190.05 178
2190.15 179
2190.26 179
2190.37 176
2190.48 171
2190.58 164
2190.69 155
2190.80 147
2190.91 139
2191.01 135
2191.12 133
2191.23 134
2191.33 139
2191.44 144
2191.55 150
2191.66 155
2191.76 157
2191.87 157
2191.98 155
2192.09 151
2192.19 147
2192.30 142
2192.41 137
2192.52 132
2192.62 126
2192.73 118
2192.84 109
2192.95 99
2193.05 89
2193.16 79
2193.27 72
2193.37 66
2193.48 63
2193.59 62
2193.70 63
2193.80 63
2193.91 64
2194.02 63
2194.13 62
2194.23 61
2194.34 59
2194.45 58
2194.56 57
2194.66 56
2194.77 56
2194.88 56
2194.99 56
2195.09 57
2195.20 59
2195.31 62
2195.42 65
2195.52 68
2195.63 72
2195.74 74
2195.84 76
2195.95 77
2196.06 77
2196.17 75
2196.27 72
2196.38 68
2196.49 61
2196.60 54
2196.70 47
2196.81 40
2196.92 36
2197.03 34
2197.13 34
2197.24 35
2197.35 37
2197.46 39
2197.56 40
2197.67 40
2197.78 38
2197.89 34
2197.99 29
2198.10 23
2198.21 16
2198.32 10
2198.42 4
2198.53 1
2198.64 0
2198.75 2
2198.85 7
2198.96 15
2199.07 25
2199.18 35
2199.28 43
2199.39 50
2199.50 52
2199.61 52
2199.71 50
2199.82 46
2199.93 41
2200.04 38
2200.14 37
2200.25 36
2200.36 37
2200.47 39
2200.57 40
2200.68 40
2200.79 39
2200.90 37
2201.01 36
2201.11 36
2201.22 36
2201.33 38
2201.44 40
2201.54 43
2201.65 47
2201.76 50
2201.87 54
2201.97 59
2202.08 65
2202.19 71
2202.30 76
2202.40 80
2202.51 81
2202.62 80
2202.73 76
2202.83 70
2202.94 64
2203.05 59
2203.16 55
2203.26 52
2203.37 50
2203.48 50
2203.59 50
2203.70 49
2203.80 47
2203.91 43
2204.02 38
2204.13 31
2204.23 22
2204.34 12
2204.45 1
2204.56 0
2204.66 0
2204.77 0
2204.88 0
2204.99 0
2205.09 0
2205.20 0
2205.31 2
2205.42 11
2205.53 18
2205.63 23
2205.74 27
2205.85 29
2205.96 31
2206.06 34
2206.17 36
2206.28 39
2206.39 41
2206.49 41
2206.60 39
2206.71 35
2206.82 30
2206.93 25
2207.03 22
2207.14 24
2207.25 29
2207.36 37
2207.46 48
2207.57 58
2207.68 66
2207.79 71
2207.89 72
2208.00 69
2208.11 63
2208.22 58
2208.33 53
2208.43 50
2208.54 49
2208.65 50
2208.76 52
2208.86 53
2208.97 54
2209.08 53
2209.19 51
2209.30 47
2209.40 43
2209.51 39
2209.62 35
2209.73 32
2209.83 29
2209.94 27
2210.05 25
2210.16 25
2210.27 26
2210.37 29
2210.48 33
2210.59 39
2210.70 45
2210.80 52
2210.91 59
2211.02 64
2211.13 69
2211.24 73
2211.34 76
2211.45 78
2211.56 80
2211.67 81
2211.78 82
2211.88 82
2211.99 82
2212.10 82
2212.21 81
2212.31 79
2212.42 77
2212.53 73
2212.64 70
2212.75 66
2212.85 62
2212.96 59
2213.07 56
2213.18 55
2213.28 54
2213.39 55
2213.50 57
2213.61 60
2213.72 64
2213.82 69
2213.93 73
2214.04 77
2214.15 80
2214.26 82
2214.36 82
2214.47 81
2214.58 80
2214.69 80
2214.80 80
2214.90 83
2215.01 88
2215.12 93
2215.23 99
2215.33 102
2215.44 103
2215.55 101
2215.66 95
2215.77 87
2215.87 76
2215.98 65
2216.09 55
2216.20 45
2216.31 37
2216.41 30
2216.52 25
2216.63 21
2216.74 18
2216.85 17
2216.95 17
2217.06 19
2217.17 22
2217.28 26
2217.39 32
2217.49 38
2217.60 45
2217.71 52
2217.82 58
2217.93 63
2218.03 68
2218.14 71
2218.25 74
2218.36 77
2218.47 80
2218.57 83
2218.68 86
2218.79 88
2218.90 90
2219.01 92
2219.11 92
2219.22 90
2219.33 87
2219.44 81
2219.55 74
2219.65 66
2219.76 56
2219.87 46
2219.98 35
2220.09 24
2220.19 15
2220.30 6
2220.41 0
2220.52 0
2220.63 0
2220.73 0
2220.84 2
2220.95 8
2221.06 14
2221.17 20
2221.27 24
2221.38 26
2221.49 26
2221.60 26
2221.71 25
2221.81 26
2221.92 28
2222.03 33
2222.14 40
2222.25 49
2222.36 58
2222.46 67
2222.57 74
2222.68 79
2222.79 81
2222.90 81
2223.00 80
2223.11 79
2223.22 77
2223.33 76
2223.44 76
2223.54 78
2223.65 81
2223.76 86
2223.87 92
2223.98 100
2224.08 108
2224.19 117
2224.30 125
2224.41 131
2224.52 136
2224.63 139
2224.73 140
2224.84 140
2224.95 138
2225.06 135
2225.17 132
2225.27 129
2225.38 127
2225.49 126
2225.60 126
2225.71 126
2225.82 125
2225.92 122
2226.03 116
2226.14 109
2226.25 99
2226.36 89
2226.46 79
2226.57 70
2226.68 64
2226.79 60
2226.90 58
2227.01 58
2227.11 59
2227.22 61
2227.33 63
2227.44 66
2227.55 68
2227.65 71
2227.76 73
2227.87 74
2227.98 75
2228.09 75
2228.20 74
2228.30 72
2228.41 70
2228.52 69
2228.63 68
2228.74 68
2228.85 70
2228.95 73
2229.06 76
2229.17 79
2229.28 81
2229.39 83
2229.49 82
2229.60 81
2229.71 79
2229.82 76
2229.93 73
2230.04 71
2230.14 69
2230.25 67
2230.36 65
2230.47 64
2230.58 64
2230.69 64
2230.79 64
2230.90 65
2231.01 67
2231.12 69
2231.23 70
2231.34 70
2231.44 67
2231.55 62
2231.66 53
2231.77 44
2231.88 34
2231.99 25
2232.09 19
2232.20 17
2232.31 20
2232.42 27
2232.53 37
2232.64 50
2232.74 65
2232.85 79
2232.96 91
2233.07 101
2233.18 108
2233.29 111
2233.39 111
2233.50 110
2233.61 107
2233.72 104
2233.83 101
2233.94 98
2234.04 95
2234.15 91
2234.26 86
2234.37 81
2234.48 76
2234.59 71
2234.69 67
2234.80 64
2234.91 62
2235.02 60
2235.13 57
2235.24 54
2235.34 49
2235.45 44
2235.56 38
2235.67 32
2235.78 29
2235.89 27
2236.00 30
2236.10 36
2236.21 45
2236.32 57
2236.43 68
2236.54 79
2236.65 86
2236.75 90
2236.86 90
2236.97 88
2237.08 83
2237.19 78
2237.30 75
2237.40 73
2237.51 73
2237.62 75
2237.73 78
2237.84 80
2237.95 82
2238.06 83
2238.16 83
2238.27 83
2238.38 83
2238.49 84
2238.60 86
2238.71 89
2238.81 92
2238.92 95
2239.03 97
2239.14 98
2239.25 98
2239.36 97
2239.47 94
2239.57 92
2239.68 89
2239.79 86
2239.90 84
2240.01 84
2240.12 86
2240.23 90
2240.33 94
2240.44 99
2240.55 102
2240.66 102
2240.77 99
2240.88 93
2240.99 83
2241.09 71
2241.20 57
2241.31 44
2241.42 31
2241.53 21
2241.64 13
2241.75 8
2241.85 5
2241.96 3
2242.07 3
2242.18 3
2242.29 3
2242.40 3
2242.51 2
2242.61 0
2242.72 0
2242.83 0
2242.94 0
2243.05 0
2243.16 0
2243.27 0
2243.37 0
2243.48 5
2243.59 11
2243.70 18
2243.81 26
2243.92 35
2244.03 43
2244.13 50
2244.24 55
2244.35 57
2244.46 55
2244.57 51
2244.68 45
2244.79 37
2244.89 28
2245.00 19
2245.11 10
2245.22 2
2245.33 0
2245.44 0
2245.55 0
2245.65 0
2245.76 0
2245.87 0
2245.98 0
2246.09 8
2246.20 17
2246.31 27
2246.42 37
2246.52 47
2246.63 57
2246.74 65
2246.85 72
2246.96 78
2247.07 84
2247.18 90
2247.29 96
2247.39 103
2247.50 110
2247.61 114
2247.72 116
2247.83 113
2247.94 106
2248.05 96
2248.15 85
2248.26 75
2248.37 69
2248.48 66
2248.59 67
2248.70 71
2248.81 76
2248.92 81
2249.02 83
2249.13 84
2249.24 84
2249.35 84
2249.46 84
2249.57 85
2249.68 86
2249.79 87
2249.89 86
2250.00 83
2250.11 78
2250.22 71
2250.33 63
2250.44 56
2250.55 52
2250.66 50
2250.76 51
2250.87 56
2250.98 63
2251.09 72
2251.20 81
2251.31 89
2251.42 95
2251.53 99
2251.63 101
2251.74 100
2251.85 99
2251.96 97
2252.07 95
2252.18 93
2252.29 91
2252.40 88
2252.51 85
2252.61 80
2252.72 76
2252.83 71
2252.94 67
2253.05 64
2253.16 62
2253.27 61
2253.38 60
2253.48 58
2253.59 56
2253.70 53
2253.81 51
2253.92 50
2254.03 52
2254.14 57
2254.25 65
2254.36 74
2254.46 84
2254.57 92
2254.68 99
2254.79 103
2254.90 105
2255.01 105
2255.12 105
2255.23 105
2255.34 106
2255.44 107
2255.55 108
2255.66 109
2255.77 109
2255.88 108
2255.99 107
2256.10 105
2256.21 102
2256.32 98
2256.42 92
2256.53 85
2256.64 77
2256.75 68
2256.86 59
2256.97 50
2257.08 42
2257.19 35
2257.30 30
2257.40 25
2257.51 23
2257.62 22
2257.73 23
2257.84 25
2257.95 28
2258.06 31
2258.17 33
2258.28 34
2258.39 33
2258.49 30
2258.60 26
2258.71 21
2258.82 16
2258.93 13
2259.04 13
2259.15 16
2259.26 23
2259.37 33
2259.48 45
2259.58 58
2259.69 69
2259.80 77
2259.91 81
2260.02 80
2260.13 75
2260.24 68
2260.35 61
2260.46 57
2260.57 57
2260.67 62
2260.78 72
2260.89 85
2261.00 98
2261.11 109
2261.22 116
2261.33 118
2261.44 114
2261.55 107
2261.66 97
2261.76 87
2261.87 78
2261.98 69
2262.09 63
2262.20 57
2262.31 53
2262.42 48
2262.53 42
2262.64 37
2262.75 31
2262.86 26
2262.96 21
2263.07 17
2263.18 15
2263.29 15
2263.40 14
2263.51 15
2263.62 14
2263.73 14
2263.84 14
2263.95 13
2264.06 13
2264.16 13
2264.27 15
2264.38 18
2264.49 20
2264.60 22
2264.71 25
2264.82 27
2264.93 29
2265.04 32
2265.15 36
2265.26 40
2265.36 44
2265.47 48
2265.58 49
2265.69 49
2265.80 46
2265.91 41
2266.02 35
2266.13 28
2266.24 22
2266.35 16
2266.46 11
2266.57 8
2266.67 7
2266.78 8
2266.89 12
2267.00 18
2267.11 26
2267.22 34
2267.33 42
2267.44 49
2267.55 53
2267.66 55
2267.77 55
2267.88 53
2267.98 48
2268.09 42
2268.20 35
2268.31 27
2268.42 20
2268.53 14
2268.64 11
2268.75 10
2268.86 13
2268.97 18
2269.08 24
2269.19 29
2269.29 33
2269.40 34
2269.51 33
2269.62 29
2269.73 24
2269.84 20
2269.95 18
2270.06 17
2270.17 19
2270.28 22
2270.39 25
2270.50 27
2270.61 28
2270.71 26
2270.82 23
2270.93 17
2271.04 10
2271.15 2
2271.26 0
2271.37 0
2271.48 0
2271.59 0
2271.70 0
2271.81 0
2271.92 0
2272.03 0
2272.14 9
2272.24 18
2272.35 26
2272.46 32
2272.57 38
2272.68 42
2272.79 44
2272.90 44
2273.01 43
2273.12 41
2273.23 38
2273.34 35
2273.45 33
2273.56 33
2273.67 34
2273.78 36
2273.88 37
2273.99 37
2274.10 36
2274.21 35
2274.32 34
2274.43 35
2274.54 39
2274.65 46
2274.76 55
2274.87 65
2274.98 74
2275.09 81
2275.20 84
2275.31 84
2275.42 79
2275.52 72
2275.63 63
2275.74 54
2275.85 47
2275.96 41
2276.07 38
2276.18 37
2276.29 37
2276.40 36
2276.51 34
2276.62 30
2276.73 24
2276.84 17
2276.95 10
2277.06 4
2277.17 0
2277.28 0
2277.38 0
2277.49 0
2277.60 0
2277.71 0
2277.82 0
2277.93 0
2278.04 0
2278.15 3
2278.26 8
2278.37 12
2278.48 15
2278.59 17
2278.70 18
2278.81 18
2278.92 15
2279.03 12
2279.14 9
2279.25 6
2279.35 5
2279.46 4
2279.57 4
2279.68 4
2279.79 4
2279.90 4
2280.01 2
2280.12 0
2280.23 0
2280.34 0
2280.45 0
2280.56 0
2280.67 2
2280.78 4
2280.89 6
2281.00 8
2281.11 9
2281.22 9
2281.33 10
2281.44 12
2281.54 13
2281.65 15
2281.76 15
2281.87 13
2281.98 10
2282.09 4
2282.20 0
2282.31 0
2282.42 0
2282.53 0
2282.64 0
2282.75 0
2282.86 0
2282.97 0
2283.08 5
2283.19 11
2283.30 16
2283.41 19
2283.52 21
2283.63 21
2283.74 22
2283.85 22
2283.95 24
2284.06 25
2284.17 26
2284.28 24
2284.39 20
2284.50 15
2284.61 8
2284.72 1
2284.83 0
2284.94 0
2285.05 0
2285.16 0
2285.27 5
2285.38 11
2285.49 16
2285.60 21
2285.71 24
2285.82 27
2285.93 29
2286.04 32
2286.15 37
2286.26 42
2286.37 48
2286.48 55
2286.59 61
2286.69 65
2286.80 68
2286.91 68
2287.02 66
2287.13 63
2287.24 60
2287.35 58
2287.46 57
2287.57 60
2287.68 64
2287.79 71
2287.90 79
2288.01 87
2288.12 94
2288.23 100
2288.34 104
2288.45 106
2288.56 106
2288.67 104
2288.78 101
2288.89 97
2289.00 93
2289.11 89
2289.22 86
2289.33 84
2289.44 83
2289.55 84
2289.66 86
2289.77 88
2289.88 91
2289.99 92
2290.10 91
2290.20 86
2290.31 79
2290.42 70
2290.53 61
2290.64 54
2290.75 49
2290.86 49
2290.97 52
2291.08 57
2291.19 63
2291.30 68
2291.41 72
2291.52 73
2291.63 71
2291.74 67
2291.85 62
2291.96 57
2292.07 53
2292.18 50
2292.29 48
2292.40 46
2292.51 44
2292.62 41
2292.73 36
2292.84 31
2292.95 25
2293.06 20
2293.17 16
2293.28 13
2293.39 12
2293.50 12
2293.61 12
2293.72 12
2293.83 11
2293.94 8
2294.05 5
2294.16 0
2294.27 0
2294.38 0
2294.49 0
2294.60 0
2294.71 0
2294.82 0
2294.93 0
2295.04 11
2295.15 23
2295.26 34
2295.36 44
2295.47 51
2295.58 56
2295.69 59
2295.80 62
2295.91 65
2296.02 69
2296.13 75
2296.24 80
2296.35 86
2296.46 91
2296.57 93
2296.68 93
2296.79 91
2296.90 88
2297.01 84
2297.12 80
2297.23 77
2297.34 74
2297.45 71
2297.56 67
2297.67 60
2297.78 52
2297.89 41
2298.00 31
2298.11 21
2298.22 13
2298.33 8
2298.44 7
2298.55 9
2298.66 13
2298.77 17
2298.88 20
2298.99 23
2299.10 24
2299.21 25
2299.32 27
2299.43 29
2299.54 33
2299.65 38
2299.76 43
2299.87 47
2299.98 51
2300.09 54
2300.20 57
2300.31 60
2300.42 64
2300.53 70
2300.64 78
2300.75 87
2300.86 98
2300.97 109
2301.08 120
2301.19 130
2301.30 139
2301.41 146
2301.52 150
2301.63 152
2301.74 150
2301.85 144
2301.96 136
2302.07 126
2302.18 117
2302.29 108
2302.40 102
2302.51 98
2302.62 94
2302.73 91
2302.84 87
2302.95 82
2303.06 75
2303.17 68
2303.28 61
2303.39 56
2303.50 51
2303.61 48
2303.72 46
2303.83 43
2303.94 41
2304.05 38
2304.16 35
2304.27 33
2304.38 33
2304.49 36
2304.60 40
2304.71 46
2304.82 53
2304.93 58
2305.04 62
2305.15 63
2305.26 61
2305.37 57
2305.48 51
2305.59 43
2305.70 34
2305.81 26
2305.92 18
2306.03 13
2306.14 11
2306.25 12
2306.36 16
2306.47 24
2306.58 33
2306.69 43
2306.80 51
2306.91 58
2307.02 63
2307.13 66
2307.24 67
2307.35 68
2307.46 68
2307.57 68
2307.68 68
2307.79 68
2307.91 69
2308.02 70
2308.13 71
2308.24 74
2308.35 76
2308.46 79
2308.57 79
2308.68 78
2308.79 74
2308.90 70
2309.01 64
2309.12 60
2309.23 57
2309.34 56
2309.45 58
2309.56 60
2309.67 63
2309.78 64
2309.89 63
2310.00 59
2310.11 55
2310.22 50
2310.33 46
2310.44 45
2310.55 45
2310.66 46
2310.77 46
2310.88 46
2310.99 43
2311.10 39
2311.21 33
2311.32 28
2311.43 25
2311.54 24
2311.65 27
2311.76 31
2311.87 35
2311.98 38
2312.09 38
2312.20 36
2312.31 31
2312.42 25
2312.53 20
2312.64 17
2312.75 16
2312.86 19
2312.97 24
2313.09 30
2313.20 36
2313.31 41
2313.42 44
2313.53 46
2313.64 47
2313.75 49
2313.86 52
2313.97 56
2314.08 62
2314.19 66
2314.30 69
2314.41 70
2314.52 68
2314.63 64
2314.74 59
2314.85 54
2314.96 49
2315.07 46
2315.18 45
2315.29 46
2315.40 49
2315.51 52
2315.62 57
2315.73 62
2315.84 68
2315.95 75
2316.06 81
2316.17 88
2316.28 94
2316.39 99
2316.50 103
2316.62 105
2316.73 105
2316.84 103
2316.95 97
2317.06 90
2317.17 81
2317.28 72
2317.39 65
2317.50 60
2317.61 58
2317.72 58
2317.83 60
2317.94 62
2318.05 65
2318.16 67
2318.27 70
2318.38 73
2318.49 76
2318.60 81
2318.71 87
2318.82 92
2318.93 97
2319.04 100
2319.15 101
2319.26 101
2319.38 99
2319.49 98
2319.60 97
2319.71 97
2319.82 98
2319.93 101
2320.04 104
2320.15 109
2320.26 113
2320.37 116
2320.48 119
2320.59 121
2320.70 121
2320.81 119
2320.92 114
2321.03 106
2321.14 97
2321.25 86
2321.36 76
2321.47 66
2321.58 59
2321.69 55
2321.81 54
2321.92 56
2322.03 60
2322.14 66
2322.25 73
2322.36 81
2322.47 88
2322.58 94
2322.69 98
2322.80 100
2322.91 100
2323.02 101
2323.13 101
2323.24 104
2323.35 109
2323.46 116
2323.57 124
2323.68 131
2323.79 135
2323.90 136
2324.02 132
2324.13 125
2324.24 114
2324.35 102
2324.46 91
2324.57 81
2324.68 73
2324.79 69
2324.90 67
2325.01 69
2325.12 71
2325.23 74
2325.34 77
2325.45 80
2325.56 82
2325.67 84
2325.78 86
2325.89 88
2326.01 90
2326.12 91
2326.23 91
2326.34 88
2326.45 85
2326.56 80
2326.67 76
2326.78 74
2326.89 74
2327.00 76
2327.11 78
2327.22 80
2327.33 80
2327.44 76
2327.55 70
2327.66 62
2327.77 53
2327.89 46
2328.00 41
2328.11 38
2328.22 36
2328.33 34
2328.44 31
2328.55 28
2328.66 25
2328.77 24
2328.88 24
2328.99 27
2329.10 33
2329.21 40
2329.32 46
2329.43 51
2329.55 54
2329.66 54
2329.77 50
2329.88 45
2329.99 38
2330.10 30
2330.21 23
2330.32 16
2330.43 11
2330.54 8
2330.65 6
2330.76 6
2330.87 6
2330.98 7
2331.09 7
2331.21 6
2331.32 4
2331.43 2
2331.54 0
2331.65 0
2331.76 0
2331.87 0
2331.98 0
2332.09 0
2332.20 0
2332.31 1
2332.42 6
2332.53 11
2332.64 16
2332.76 20
2332.87 22
2332.98 22
2333.09 22
2333.20 22
2333.31 22
2333.42 24
2333.53 27
2333.64 30
2333.75 33
2333.86 36
2333.97 38
2334.08 38
2334.20 37
2334.31 35
2334.42 32
2334.53 28
2334.64 24
2334.75 19
2334.86 13
2334.97 8
2335.08 4
2335.19 0
2335.30 0
2335.41 0
2335.53 0
2335.64 0
2335.75 0
2335.86 2
2335.97 5
2336.08 8
2336.19 10
2336.30 12
2336.41 13
2336.52 14
2336.63 13
2336.74 12
2336.86 12
2336.97 13
2337.08 16
2337.19 20
2337.30 25
2337.41 29
2337.52 32
2337.63 33
2337.74 30
2337.85 26
2337.96 21
2338.07 17
2338.19 14
2338.30 15
2338.41 18
2338.52 23
2338.63 28
2338.74 34
2338.85 38
2338.96 41
2339.07 43
2339.18 44
2339.29 45
2339.41 48
2339.52 52
2339.63 57
2339.74 62
2339.85 67
2339.96 71
2340.07 74
2340.18 76
2340.29 78
2340.40 80
2340.51 84
2340.63 88
2340.74 94
2340.85 101
2340.96 107
2341.07 112
2341.18 114
2341.29 112
2341.40 107
2341.51 97
2341.62 85
2341.73 71
2341.85 58
2341.96 47
2342.07 38
2342.18 34
2342.29 33
2342.40 35
2342.51 39
2342.62 44
2342.73 48
2342.84 52
2342.96 56
2343.07 61
2343.18 67
2343.29 73
2343.40 80
2343.51 87
2343.62 93
2343.73 97
2343.84 98
2343.95 96
2344.07 92
2344.18 86
2344.29 80
2344.40 75
2344.51 70
2344.62 67
2344.73 65
2344.84 64
2344.95 65
2345.06 66
2345.18 67
2345.29 68
2345.40 69
2345.51 69
2345.62 70
2345.73 71
2345.84 73
2345.95 75
2346.06 77
2346.17 79
2346.29 79
2346.40 78
2346.51 75
2346.62 71
2346.73 67
2346.84 62
2346.95 56
2347.06 50
2347.17 44
2347.29 36
2347.40 28
2347.51 19
2347.62 10
2347.73 3
2347.84 0
2347.95 0
2348.06 0
2348.17 0
2348.29 0
2348.40 0
2348.51 0
2348.62 0
2348.73 0
2348.84 8
2348.95 16
2349.06 24
2349.17 31
2349.29 34
2349.40 35
2349.51 32
2349.62 27
2349.73 22
2349.84 17
2349.95 16
2350.06 19
2350.17 26
2350.29 37
2350.40 52
2350.51 70
2350.62 88
2350.73 105
2350.84 120
2350.95 133
2351.06 142
2351.18 148
2351.29 151
2351.40 153
2351.51 153
2351.62 154
2351.73 155
2351.84 156
2351.95 159
2352.06 163
2352.18 168
2352.29 173
2352.40 177
2352.51 180
2352.62 181
2352.73 181
2352.84 179
2352.95 176
2353.07 172
2353.18 168
2353.29 164
2353.40 161
2353.51 158
2353.62 156
2353.73 155
2353.84 155
2353.96 156
2354.07 156
2354.18 156
2354.29 155
2354.40 154
2354.51 153
2354.62 152
2354.73 153
2354.85 155
2354.96 159
2355.07 164
2355.18 169
2355.29 174
2355.40 178
2355.51 181
2355.62 184
2355.74 185
2355.85 185
2355.96 184
2356.07 181
2356.18 175
2356.29 168
2356.40 157
2356.52 144
2356.63 130
2356.74 116
2356.85 104
2356.96 95
2357.07 90
2357.18 88
2357.29 88
2357.41 89
2357.52 90
2357.63 89
2357.74 87
2357.85 84
2357.96 82
2358.07 82
2358.18 85
2358.30 92
2358.41 102
2358.52 114
2358.63 127
2358.74 138
2358.85 148
2358.96 155
2359.08 160
2359.19 162
2359.30 162
2359.41 161
2359.52 159
2359.63 158
2359.74 158
2359.86 160
2359.97 162
2360.08 164
2360.19 166
2360.30 167
2360.41 165
2360.52 162
2360.64 156
2360.75 148
2360.86 140
2360.97 131
2361.08 124
2361.19 119
2361.30 117
2361.42 116
2361.53 118
2361.64 120
2361.75 122
2361.86 125
2361.97 128
2362.08 132
2362.20 138
2362.31 146
2362.42 157
2362.53 170
2362.64 183
2362.75 193
2362.86 199
2362.98 201
2363.09 196
2363.20 186
2363.31 172
2363.42 157
2363.53 142
2363.64 129
2363.76 119
2363.87 113
2363.98 108
2364.09 105
2364.20 102
2364.31 99
2364.42 95
2364.54 92
2364.65 89
2364.76 88
2364.87 87
2364.98 89
2365.09 91
2365.20 94
2365.32 97
2365.43 100
2365.54 103
2365.65 106
2365.76 109
2365.87 112
2365.99 116
2366.10 120
2366.21 123
2366.32 126
2366.43 126
2366.54 125
2366.65 121
2366.77 115
2366.88 108
2366.99 102
2367.10 97
2367.21 94
2367.32 93
2367.44 92
2367.55 92
2367.66 91
2367.77 87
2367.88 81
2367.99 74
2368.11 66
2368.22 60
2368.33 55
2368.44 53
2368.55 53
2368.66 56
2368.77 60
2368.89 64
2369.00 69
2369.11 74
2369.22 80
2369.33 85
2369.44 91
2369.56 98
2369.67 104
2369.78 109
2369.89 113
2370.00 115
2370.11 116
2370.23 115
2370.34 113
2370.45 110
2370.56 108
2370.67 108
2370.78 109
2370.90 112
2371.01 116
2371.12 122
2371.23 127
2371.34 132
2371.45 135
2371.57 136
2371.68 134
2371.79 130
2371.90 124
2372.01 117
2372.12 110
2372.24 104
2372.35 99
2372.46 94
2372.57 90
2372.68 86
2372.79 81
2372.91 76
2373.02 71
2373.13 66
2373.24 63
2373.35 63
2373.46 66
2373.58 71
2373.69 78
2373.80 86
2373.91 95
2374.02 104
2374.13 112
2374.25 118
2374.36 120
2374.47 120
2374.58 116
2374.69 110
2374.80 102
2374.92 94
2375.03 87
2375.14 83
2375.25 81
2375.36 81
2375.48 83
2375.59 87
2375.70 93
2375.81 98
2375.92 102
2376.03 104
2376.15 105
2376.26 102
2376.37 97
2376.48 92
2376.59 87
2376.70 83
2376.82 83
2376.93 84
2377.04 87
2377.15 90
2377.26 90
2377.38 90
2377.49 89
2377.60 88
2377.71 89
2377.82 93
2377.93 100
2378.05 108
2378.16 115
2378.27 120
2378.38 122
2378.49 122
2378.61 120
2378.72 118
2378.83 117
2378.94 118
2379.05 120
2379.16 124
2379.28 127
2379.39 129
2379.50 131
2379.61 131
2379.72 129
2379.84 125
2379.95 120
2380.06 113
2380.17 105
2380.28 97
2380.39 89
2380.51 82
2380.62 78
2380.73 77
2380.84 80
2380.95 86
2381.07 94
2381.18 104
2381.29 113
2381.40 120
2381.51 124
2381.63 125
2381.74 122
2381.85 117
2381.96 110
2382.07 103
2382.19 95
2382.30 88
2382.41 80
2382.52 73
2382.63 66
2382.74 59
2382.86 53
2382.97 48
2383.08 45
2383.19 44
2383.30 44
2383.42 44
2383.53 44
2383.64 44
2383.75 42
2383.86 40
2383.98 38
2384.09 38
2384.20 40
2384.31 44
2384.42 49
2384.54 54
2384.65 57
2384.76 57
2384.87 55
2384.98 50
2385.10 43
2385.21 37
2385.32 32
2385.43 30
2385.54 30
2385.66 33
2385.77 38
2385.88 43
2385.99 48
2386.10 53
2386.22 57
2386.33 59
2386.44 59
2386.55 57
2386.66 53
2386.78 47
2386.89 40
2387.00 33
2387.11 28
2387.22 24
2387.34 22
2387.45 22
2387.56 24
2387.67 26
2387.78 28
2387.90 30
2388.01 31
2388.12 32
2388.23 33
2388.34 36
2388.46 40
2388.57 45
2388.68 51
2388.79 57
2388.90 61
2389.02 65
2389.13 66
2389.24 66
2389.35 63
2389.46 61
2389.58 58
2389.69 56
2389.80 56
2389.91 58
2390.03 62
2390.14 67
2390.25 71
2390.36 74
2390.47 73
2390.59 70
2390.70 63
2390.81 55
2390.92 46
2391.03 38
2391.15 33
2391.26 32
2391.37 34
2391.48 39
2391.59 45
2391.71 51
2391.82 56
2391.93 59
2392.04 62
2392.16 64
2392.27 67
2392.38 72
2392.49 79
2392.60 87
2392.72 94
2392.83 100
2392.94 103
2393.05 104
2393.17 103
2393.28 102
2393.39 102
2393.50 103
2393.61 106
2393.73 111
2393.84 115
2393.95 117
2394.06 117
2394.17 115
2394.29 111
2394.40 106
2394.51 102
2394.62 98
2394.74 96
2394.85 95
2394.96 94
2395.07 92
2395.18 90
2395.30 87
2395.41 84
2395.52 81
2395.63 79
2395.75 77
2395.86 77
2395.97 78
2396.08 77
2396.19 76
2396.31 73
2396.42 68
2396.53 62
2396.64 54
2396.76 46
2396.87 38
2396.98 30
2397.09 23
2397.20 17
2397.32 14
2397.43 13
2397.54 16
2397.65 23
2397.77 33
2397.88 46
2397.99 62
2398.10 78
2398.22 94
2398.33 108
2398.44 120
2398.55 129
2398.66 134
2398.78 135
2398.89 133
2399.00 128
2399.11 120
2399.23 111
2399.34 102
2399.45 94
2399.56 88
2399.68 85
2399.79 86
2399.90 91
2400.01 99
2400.12 110
2400.24 122
2400.35 134
2400.46 146
2400.57 155
2400.69 162
2400.80 166
2400.91 166
2401.02 164
2401.14 158
2401.25 150
2401.36 140
2401.47 128
2401.59 116
2401.70 104
2401.81 93
2401.92 83
2402.03 76
2402.15 69
2402.26 64
2402.37 59
2402.48 55
2402.60 51
2402.71 49
2402.82 48
2402.93 49
2403.05 52
2403.16 55
2403.27 58
2403.38 60
2403.50 60
2403.61 57
2403.72 53
2403.83 48
2403.95 43
2404.06 37
2404.17 32
2404.28 27
2404.40 21
2404.51 15
2404.62 9
2404.73 2
2404.84 0
2404.96 0
2405.07 0
2405.18 0
2405.29 0
2405.41 0
2405.52 0
2405.63 0
2405.74 5
2405.86 14
2405.97 24
2406.08 34
2406.19 43
2406.31 49
2406.42 52
2406.53 52
2406.64 49
2406.76 44
2406.87 39
2406.98 33
2407.09 29
2407.21 26
2407.32 25
2407.43 26
2407.54 30
2407.66 35
2407.77 42
2407.88 49
2407.99 55
2408.11 59
2408.22 61
2408.33 60
2408.44 57
2408.56 53
2408.67 48
2408.78 44
2408.89 41
2409.01 39
2409.12 40
2409.23 42
2409.34 46
2409.46 51
2409.57 55
2409.68 60
2409.79 62
2409.91 63
2410.02 61
2410.13 57
2410.25 52
2410.36 47
2410.47 43
2410.58 41
2410.70 41
2410.81 43
2410.92 47
2411.03 52
2411.15 56
2411.26 60
2411.37 63
2411.48 63
2411.60 61
2411.71 57
2411.82 52
2411.93 45
2412.05 38
2412.16 32
2412.27 27
2412.38 23
2412.50 21
2412.61 22
2412.72 25
2412.83 30
2412.95 38
2413.06 48
2413.17 59
2413.29 70
2413.40 79
2413.51 85
2413.62 89
2413.74 89
2413.85 86
2413.96 81
2414.07 75
2414.19 68
2414.30 61
2414.41 55
2414.52 50
2414.64 46
2414.75 43
2414.86 40
2414.98 39
2415.09 38
2415.20 39
2415.31 41
2415.43 45
2415.54 49
2415.65 54
2415.76 59
2415.88 64
2415.99 67
2416.10 71
2416.22 73
2416.33 76
2416.44 79
2416.55 83
2416.67 87
2416.78 92
2416.89 96
2417.00 100
2417.12 103
2417.23 104
2417.34 104
2417.46 102
2417.57 99
2417.68 94
2417.79 87
2417.91 80
2418.02 71
2418.13 62
2418.24 53
2418.36 44
2418.47 37
2418.58 32
2418.70 30
2418.81 30
2418.92 33
2419.03 38
2419.15 44
2419.26 50
2419.37 54
2419.48 57
2419.60 58
2419.71 58
2419.82 58
2419.94 58
2420.05 58
2420.16 58
2420.27 57
2420.39 55
2420.50 52
2420.61 46
2420.73 38
2420.84 29
2420.95 19
2421.06 10
2421.18 3
2421.29 0
2421.40 0
2421.52 0
2421.63 0
2421.74 0
2421.85 0
2421.97 0
2422.08 0
2422.19 0
2422.31 0
2422.42 1
2422.53 6
2422.64 13
2422.76 23
2422.87 35
2422.98 49
2423.10 64
2423.21 77
2423.32 90
2423.43 100
2423.55 108
2423.66 113
2423.77 116
2423.89 116
2424.00 114
2424.11 110
2424.22 105
2424.34 99
2424.45 93
2424.56 87
2424.68 83
2424.79 80
2424.90 79
2425.01 80
2425.13 83
2425.24 86
2425.35 89
2425.47 92
2425.58 95
2425.69 98
2425.80 101
2425.92 105
2426.03 110
2426.14 116
2426.26 122
2426.37 127
2426.48 131
2426.60 132
2426.71 129
2426.82 122
2426.93 113
2427.05 103
2427.16 93
2427.27 86
2427.39 82
2427.50 81
2427.61 83
2427.73 86
2427.84 88
2427.95 88
2428.06 86
2428.18 83
2428.29 79
2428.40 77
2428.52 76
2428.63 78
2428.74 83
2428.85 89
2428.97 97
2429.08 104
2429.19 112
2429.31 117
2429.42 120
2429.53 120
2429.65 116
2429.76 107
2429.87 96
2429.99 84
2430.10 72
2430.21 62
2430.32 56
2430.44 55
2430.55 58
2430.66 63
2430.78 69
2430.89 73
2431.00 75
2431.12 73
2431.23 68
2431.34 60
2431.45 50
2431.57 41
2431.68 34
2431.79 30
2431.91 29
2432.02 32
2432.13 38
2432.25 47
2432.36 57
2432.47 68
2432.59 79
2432.70 88
2432.81 96
2432.92 103
2433.04 108
2433.15 112
2433.26 114
2433.38 116
2433.49 116
2433.60 115
2433.72 112
2433.83 108
2433.94 103
2434.06 97
2434.17 91
2434.28 86
2434.40 80
2434.51 74
2434.62 67
2434.73 60
2434.85 53
2434.96 46
2435.07 40
2435.19 36
2435.30 34
2435.41 36
2435.53 40
2435.64 44
2435.75 50
2435.87 56
2435.98 62
2436.09 69
2436.21 76
2436.32 84
2436.43 92
2436.55 100
2436.66 107
2436.77 114
2436.88 120
2437.00 127
2437.11 134
2437.22 141
2437.34 149
2437.45 155
2437.56 161
2437.68 164
2437.79 165
2437.90 164
2438.02 161
2438.13 159
2438.24 157
2438.36 155
2438.47 153
2438.58 151
2438.70 148
2438.81 144
2438.92 140
2439.04 134
2439.15 129
2439.26 123
2439.38 119
2439.49 115
2439.60 112
2439.72 110
2439.83 109
2439.94 110
2440.06 112
2440.17 115
2440.28 118
2440.40 119
2440.51 119
2440.62 116
2440.73 111
2440.85 107
2440.96 102
2441.07 100
2441.19 101
2441.30 103
2441.41 108
2441.53 112
2441.64 115
2441.75 115
2441.87 113
2441.98 109
2442.09 104
2442.21 99
2442.32 95
2442.43 93
2442.55 94
2442.66 97
2442.77 101
2442.89 107
2443.00 112
2443.11 115
2443.23 115
2443.34 113
2443.45 108
2443.57 101
2443.68 92
2443.79 83
2443.91 74
2444.02 66
2444.13 60
2444.25 55
2444.36 51
2444.47 48
2444.59 47
2444.70 46
2444.81 48
2444.93 52
2445.04 59
2445.15 68
2445.27 80
2445.38 92
2445.49 106
2445.61 119
2445.72 131
2445.84 141
2445.95 149
2446.06 154
2446.18 158
2446.29 160
2446.40 162
2446.52 163
2446.63 164
2446.74 165
2446.86 165
2446.97 164
2447.08 163
2447.20 159
2447.31 153
2447.42 146
2447.54 138
2447.65 129
2447.76 119
2447.88 109
2447.99 100
2448.10 92
2448.22 87
2448.33 85
2448.44 86
2448.56 91
2448.67 99
2448.78 108
2448.90 116
2449.01 122
2449.12 124
2449.24 121
2449.35 116
2449.47 110
2449.58 106
2449.69 103
2449.81 105
2449.92 110
2450.03 118
2450.15 126
2450.26 133
2450.37 138
2450.49 140
2450.60 141
2450.71 140
2450.83 139
2450.94 137
2451.05 136
2451.17 135
2451.28 133
2451.39 130
2451.51 126
2451.62 121
2451.74 116
2451.85 113
2451.96 111
2452.08 113
2452.19 117
2452.30 124
2452.42 134
2452.53 144
2452.64 153
2452.76 161
2452.87 164
2452.98 164
2453.10 159
2453.21 150
2453.33 139
2453.44 127
2453.55 114
2453.67 103
2453.78 94
2453.89 86
2454.01 80
2454.12 76
2454.23 73
2454.35 71
2454.46 70
2454.57 70
2454.69 69
2454.80 70
2454.92 70
2455.03 70
2455.14 69
2455.26 67
2455.37 63
2455.48 58
2455.60 53
2455.71 49
2455.82 49
2455.94 52
2456.05 59
2456.17 70
2456.28 82
2456.39 94
2456.51 105
2456.62 112
2456.73 116
2456.85 119
2456.96 120
2457.07 120
2457.19 121
2457.30 122
2457.42 121
2457.53 120
2457.64 116
2457.76 112
2457.87 106
2457.98 101
2458.10 98
2458.21 97
2458.32 97
2458.44 99
2458.55 102
2458.67 104
2458.78 105
2458.89 105
2459.01 104
2459.12 103
2459.23 103
2459.35 104
2459.46 106
2459.58 110
2459.69 114
2459.80 118
2459.92 120
2460.03 122
2460.14 122
2460.26 122
2460.37 121
2460.49 121
2460.60 122
2460.71 124
2460.83 125
2460.94 125
2461.05 123
2461.17 120
2461.28 114
2461.40 107
2461.51 99
2461.62 91
2461.74 84
2461.85 76
2461.96 70
2462.08 64
2462.19 60
2462.31 57
2462.42 57
2462.53 60
2462.65 65
2462.76 72
2462.87 79
2462.99 86
2463.10 91
2463.22 93
2463.33 93
2463.44 91
2463.56 87
2463.67 82
2463.78 77
2463.90 73
2464.01 68
2464.13 64
2464.24 60
2464.35 58
2464.47 56
2464.58 57
2464.70 58
2464.81 61
2464.92 64
2465.04 68
2465.15 71
2465.26 72
2465.38 74
2465.49 75
2465.61 76
2465.72 79
2465.83 83
2465.95 89
2466.06 97
2466.18 105
2466.29 114
2466.40 122
2466.52 129
2466.63 134
2466.74 137
2466.86 140
2466.97 141
2467.09 142
2467.20 143
2467.31 143
2467.43 143
2467.54 142
2467.66 142
2467.77 141
2467.88 141
2468.00 142
2468.11 143
2468.23 144
2468.34 145
2468.45 146
2468.57 145
2468.68 142
2468.80 137
2468.91 131
2469.02 123
2469.14 114
2469.25 104
2469.36 96
2469.48 89
2469.59 84
2469.71 82
2469.82 84
2469.93 90
2470.05 99
2470.16 110
2470.28 122
2470.39 133
2470.50 142
2470.62 148
2470.73 151
2470.85 150
2470.96 147
2471.07 141
2471.19 135
2471.30 129
2471.42 124
2471.53 120
2471.64 117
2471.76 116
2471.87 116
2471.99 116
2472.10 116
2472.21 115
2472.33 114
2472.44 111
2472.56 109
2472.67 106
2472.78 104
2472.90 103
2473.01 102
2473.13 100
2473.24 99
2473.35 97
2473.47 95
2473.58 92
2473.70 90
2473.81 89
2473.92 89
2474.04 91
2474.15 93
2474.27 95
2474.38 98
2474.50 100
2474.61 102
2474.72 104
2474.84 105
2474.95 105
2475.07 104
2475.18 102
2475.29 99
2475.41 94
2475.52 88
2475.64 82
2475.75 78
2475.86 74
2475.98 72
2476.09 72
2476.21 73
2476.32 73
2476.43 74
2476.55 74
2476.66 72
2476.78 70
2476.89 67
2477.00 65
2477.12 62
2477.23 60
2477.35 58
2477.46 55
2477.58 52
2477.69 47
2477.80 44
2477.92 42
2478.03 43
2478.15 50
2478.26 61
2478.37 75
2478.49 90
2478.60 103
2478.72 113
2478.83 118
2478.95 117
2479.06 110
2479.17 101
2479.29 90
2479.40 80
2479.52 72
2479.63 67
2479.74 64
2479.86 64
2479.97 65
2480.09 66
2480.20 66
2480.32 66
2480.43 65
2480.54 65
2480.66 66
2480.77 67
2480.89 70
2481.00 72
2481.11 74
2481.23 75
2481.34 75
2481.46 73
2481.57 72
2481.69 70
2481.80 69
2481.91 69
2482.03 71
2482.14 74
2482.26 78
2482.37 83
2482.49 89
2482.60 96
2482.71 104
2482.83 112
2482.94 120
2483.06 127
2483.17 131
2483.29 133
2483.40 131
2483.51 127
2483.63 121
2483.74 114
2483.86 107
2483.97 102
2484.09 99
2484.20 97
2484.31 96
2484.43 95
2484.54 95
2484.66 94
2484.77 93
2484.89 92
2485.00 92
2485.11 93
2485.23 95
2485.34 97
2485.46 98
2485.57 97
2485.69 94
2485.80 90
2485.91 85
2486.03 81
2486.14 79
2486.26 80
2486.37 85
2486.49 93
2486.60 104
2486.71 116
2486.83 128
2486.94 137
2487.06 144
2487.17 146
2487.29 145
2487.40 142
2487.52 136
2487.63 129
2487.74 123
2487.86 119
2487.97 116
2488.09 116
2488.20 117
2488.32 120
2488.43 123
2488.54 126
2488.66 127
2488.77 127
2488.89 125
2489.00 120
2489.12 114
2489.23 107
2489.35 98
2489.46 90
2489.57 82
2489.69 75
2489.80 69
2489.92 63
2490.03 58
2490.15 53
2490.26 47
2490.37 41
2490.49 35
2490.60 29
2490.72 22
2490.83 14
2490.95 6
2491.06 0
2491.18 0
2491.29 0
2491.40 0
2491.52 0
2491.63 0
2491.75 0
2491.86 0
2491.98 3
2492.09 13
2492.21 23
2492.32 32
2492.44 42
2492.55 50
2492.66 58
2492.78 66
2492.89 72
2493.01 76
2493.12 81
2493.24 85
2493.35 90
2493.47 96
2493.58 103
2493.69 111
2493.81 119
2493.92 128
2494.04 136
2494.15 142
2494.27 146
2494.38 148
2494.50 149
2494.61 148
2494.73 146
2494.84 146
2494.95 146
2495.07 148
2495.18 152
2495.30 156
2495.41 160
2495.53 164
2495.64 167
2495.76 167
2495.87 166
2495.99 164
2496.10 160
2496.21 156
2496.33 151
2496.44 146
2496.56 141
2496.67 136
2496.79 132
2496.90 127
2497.02 123
2497.13 121
2497.25 119
2497.36 118
2497.47 117
2497.59 116
2497.70 113
2497.82 110
2497.93 104
2498.05 98
2498.16 92
2498.28 86
2498.39 83
2498.51 82
2498.62 84
2498.74 87
2498.85 92
2498.96 98
2499.08 104
2499.19 109
2499.31 114
2499.42 117
2499.54 120
2499.65 121
2499.77 121
2499.88 121
2500.00 120
2500.11 119
2500.23 118
2500.34 119
2500.45 119
2500.57 120
2500.68 120
2500.80 120
2500.91 118
2501.03 115
2501.14 112
2501.26 109
2501.37 107
2501.49 107
2501.60 110
2501.72 113
2501.83 118
2501.95 122
2502.06 123
2502.17 120
2502.29 113
2502.40 102
2502.52 88
2502.63 74
2502.75 62
2502.86 54
2502.98 50
2503.09 52
2503.21 58
2503.32 66
2503.44 75
2503.55 84
2503.67 90
2503.78 94
2503.90 95
2504.01 94
2504.13 92
2504.24 89
2504.35 86
2504.47 85
2504.58 84
2504.70 85
2504.81 87
2504.93 89
2505.04 92
2505.16 94
2505.27 96
2505.39 97
2505.50 97
2505.62 97
2505.73 96
2505.85 94
2505.96 90
2506.08 84
2506.19 75
2506.31 64
2506.42 51
2506.54 38
2506.65 27
2506.76 19
2506.88 14
2506.99 12
2507.11 13
2507.22 16
2507.34 18
2507.45 21
2507.57 23
2507.68 26
2507.80 30
2507.91 36
2508.03 43
2508.14 52
2508.26 61
2508.37 69
2508.49 77
2508.60 84
2508.72 89
2508.83 93
2508.95 94
2509.06 93
2509.18 92
2509.29 90
2509.41 88
2509.52 86
2509.64 85
2509.75 85
2509.87 86
2509.98 87
2510.10 90
2510.21 96
2510.33 104
2510.44 114
2510.55 126
2510.67 137
2510.78 146
2510.90 151
2511.01 151
2511.13 147
2511.24 139
2511.36 129
2511.47 120
2511.59 113
2511.70 107
2511.82 104
2511.93 101
2512.05 99
2512.16 96
2512.28 94
2512.39 93
2512.51 93
2512.62 96
2512.74 101
2512.85 108
2512.97 115
2513.08 121
2513.20 126
2513.31 128
2513.43 128
2513.54 127
2513.66 126
2513.77 124
2513.89 123
2514.00 122
2514.12 122
2514.23 120
2514.35 116
2514.46 111
2514.58 103
2514.69 94
2514.81 84
2514.92 75
2515.04 67
2515.15 62
2515.27 60
2515.38 61
2515.50 64
2515.61 68
2515.73 72
2515.84 74
2515.96 74
2516.07 72
2516.19 69
2516.30 67
2516.42 67
2516.53 69
2516.65 74
2516.76 79
2516.88 85
2516.99 88
2517.11 88
2517.22 85
2517.34 80
2517.45 73
2517.57 66
2517.68 59
2517.80 54
2517.91 48
2518.03 43
2518.14 37
2518.26 30
2518.37 22
2518.49 14
2518.60 8
2518.72 2
2518.83 0
2518.95 0
2519.06 0
2519.18 0
2519.29 0
2519.41 0
2519.52 0
2519.64 0
2519.75 0
2519.87 1
2519.98 4
2520.10 8
2520.21 11
2520.33 14
2520.45 17
2520.56 20
2520.68 22
2520.79 24
2520.91 26
2521.02 27
2521.14 28
2521.25 30
2521.37 33
2521.48 37
2521.60 42
2521.71 48
2521.83 56
2521.94 64
2522.06 72
2522.17 80
2522.29 87
2522.40 93
2522.52 98
2522.63 103
2522.75 106
2522.86 109
2522.98 111
2523.09 111
2523.21 111
2523.32 110
2523.44 108
2523.55 105
2523.67 103
2523.78 102
2523.90 100
2524.02 99
2524.13 97
2524.25 95
2524.36 92
2524.48 89
2524.59 86
2524.71 85
2524.82 85
2524.94 87
2525.05 91
2525.17 95
2525.28 98
2525.40 101
2525.51 103
2525.63 104
2525.74 104
2525.86 104
2525.97 105
2526.09 105
2526.20 106
2526.32 105
2526.43 103
2526.55 100
2526.67 95
2526.78 88
2526.90 80
2527.01 73
2527.13 65
2527.24 59
2527.36 55
2527.47 53
2527.59 53
2527.70 54
2527.82 55
2527.93 57
2528.05 58
2528.16 60
2528.28 63
2528.39 67
2528.51 71
2528.63 77
2528.74 83
2528.86 88
2528.97 93
2529.09 96
2529.20 98
2529.32 98
2529.43 96
2529.55 94
2529.66 90
2529.78 87
2529.89 84
2530.01 81
2530.12 80
2530.24 77
2530.35 74
2530.47 70
2530.59 64
2530.70 59
2530.82 55
2530.93 53
2531.05 53
2531.16 55
2531.28 58
2531.39 61
2531.51 62
2531.62 62
2531.74 60
2531.85 57
2531.97 54
2532.09 51
2532.20 47
2532.32 42
2532.43 36
2532.55 30
2532.66 24
2532.78 18
2532.89 14
2533.01 11
2533.12 11
2533.24 12
2533.35 12
2533.47 12
2533.59 11
2533.70 8
2533.82 5
2533.93 1
2534.05 0
2534.16 0
2534.28 1
2534.39 6
2534.51 12
2534.62 21
2534.74 29
2534.86 38
2534.97 45
2535.09 51
2535.20 54
2535.32 55
2535.43 54
2535.55 50
2535.66 46
2535.78 41
2535.89 35
2536.01 30
2536.13 24
2536.24 19
2536.36 15
2536.47 12
2536.59 11
2536.70 12
2536.82 16
2536.93 21
2537.05 28
2537.16 34
2537.28 40
2537.40 45
2537.51 49
2537.63 52
2537.74 54
2537.86 56
2537.97 57
2538.09 56
2538.20 53
2538.32 48
2538.44 41
2538.55 35
2538.67 30
2538.78 29
2538.90 32
2539.01 40
2539.13 50
2539.24 62
2539.36 73
2539.48 82
2539.59 88
2539.71 91
2539.82 91
2539.94 88
2540.05 83
2540.17 76
2540.28 66
2540.40 55
2540.52 42
2540.63 30
2540.75 20
2540.86 13
2540.98 10
2541.09 11
2541.21 16
2541.32 21
2541.44 27
2541.56 30
2541.67 30
2541.79 28
2541.90 24
2542.02 20
2542.13 17
2542.25 17
2542.36 19
2542.48 24
2542.60 30
2542.71 37
2542.83 43
2542.94 49
2543.06 53
2543.17 57
2543.29 60
2543.41 62
2543.52 63
2543.64 64
2543.75 63
2543.87 62
2543.98 59
2544.10 56
2544.22 51
2544.33 47
2544.45 42
2544.56 38
2544.68 35
2544.79 34
2544.91 33
2545.02 34
2545.14 36
2545.26 38
2545.37 40
2545.49 43
2545.60 47
2545.72 50
2545.83 52
2545.95 54
2546.07 55
2546.18 55
2546.30 54
2546.41 53
2546.53 53
2546.64 54
2546.76 57
2546.88 61
2546.99 67
2547.11 72
2547.22 77
2547.34 81
2547.45 83
2547.57 84
2547.69 84
2547.80 84
2547.92 85
2548.03 88
2548.15 90
2548.26 94
2548.38 97
2548.50 99
2548.61 100
2548.73 101
2548.84 100
2548.96 99
2549.08 98
2549.19 96
2549.31 94
2549.42 91
2549.54 86
2549.65 79
2549.77 71
2549.89 62
2550.00 51
2550.12 41
2550.23 32
2550.35 24
2550.46 17
2550.58 11
2550.70 7
2550.81 3
2550.93 0
2551.04 0
2551.16 0
2551.28 0
2551.39 0
2551.51 0
2551.62 3
2551.74 10
2551.85 17
2551.97 24
2552.09 31
2552.20 36
2552.32 39
2552.43 40
2552.55 40
2552.67 38
2552.78 37
2552.90 36
2553.01 35
2553.13 37
2553.24 39
2553.36 43
2553.48 46
2553.59 48
2553.71 48
2553.82 44
2553.94 37
2554.06 27
2554.17 15
2554.29 2
2554.40 0
2554.52 0
2554.63 0
2554.75 0
2554.87 0
2554.98 0
2555.10 0
2555.21 9
2555.33 20
2555.45 31
2555.56 41
2555.68 49
2555.79 55
2555.91 59
2556.03 61
2556.14 61
2556.26 60
2556.37 59
2556.49 58
2556.61 59
2556.72 60
2556.84 61
2556.95 63
2557.07 63
2557.19 62
2557.30 59
2557.42 55
2557.53 51
2557.65 45
2557.77 40
2557.88 36
2558.00 33
2558.11 30
2558.23 28
2558.34 26
2558.46 24
2558.58 23
2558.69 24
2558.81 26
2558.92 30
2559.04 36
2559.16 43
2559.27 48
2559.39 52
2559.50 53
2559.62 50
2559.74 43
2559.85 33
2559.97 22
2560.08 10
2560.20 0
2560.32 0
2560.43 0
2560.55 0
2560.67 0
2560.78 0
2560.90 0
2561.01 0
2561.13 3
2561.25 6
2561.36 9
2561.48 11
2561.59 14
2561.71 17
2561.83 21
2561.94 25
2562.06 30
2562.17 35
2562.29 40
2562.41 45
2562.52 51
2562.64 56
2562.75 60
2562.87 63
2562.99 65
2563.10 64
2563.22 61
2563.33 56
2563.45 50
2563.57 44
2563.68 39
2563.80 33
2563.92 29
2564.03 25
2564.15 21
2564.26 18
2564.38 14
2564.50 11
2564.61 9
2564.73 8
2564.84 8
2564.96 9
2565.08 10
2565.19 12
2565.31 13
2565.42 15
2565.54 17
2565.66 20
2565.77 22
2565.89 23
2566.01 24
2566.12 23
2566.24 21
2566.35 18
2566.47 15
2566.59 12
2566.70 11
2566.82 12
2566.93 13
2567.05 16
2567.17 20
2567.28 24
2567.40 28
2567.52 32
2567.63 38
2567.75 47
2567.86 57
2567.98 69
2568.10 83
2568.21 97
2568.33 111
2568.45 123
2568.56 133
2568.68 141
2568.79 148
2568.91 153
2569.03 158
2569.14 161
2569.26 163
2569.37 165
2569.49 165
2569.61 165
2569.72 165
2569.84 166
2569.96 168
2570.07 174
2570.19 181
2570.30 189
2570.42 199
2570.54 207
2570.65 214
2570.77 219
2570.89 221
2571.00 219
2571.12 213
2571.23 205
2571.35 193
2571.47 180
2571.58 165
2571.70 152
2571.82 141
2571.93 133
2572.05 129
2572.17 128
2572.28 129
2572.40 130
2572.51 129
2572.63 127
2572.75 123
2572.86 119
2572.98 114
2573.10 110
2573.21 107
2573.33 104
2573.44 101
2573.56 97
2573.68 91
2573.79 84
2573.91 74
2574.03 62
2574.14 48
2574.26 34
2574.38 20
2574.49 7
2574.61 0
2574.72 0
2574.84 0
2574.96 0
2575.07 0
2575.19 0
2575.31 9
2575.42 20
2575.54 30
2575.66 40
2575.77 47
2575.89 52
2576.00 55
2576.12 54
2576.24 52
2576.35 48
2576.47 43
2576.59 38
2576.70 32
2576.82 27
2576.94 22
2577.05 17
2577.17 12
2577.28 6
2577.40 1
2577.52 0
2577.63 0
2577.75 0
2577.87 0
2577.98 0
2578.10 0
2578.22 0
2578.33 0
2578.45 4
2578.57 8
2578.68 11
2578.80 13
2578.91 14
2579.03 15
2579.15 17
2579.26 19
2579.38 22
2579.50 25
2579.61 27
2579.73 27
2579.85 26
2579.96 24
2580.08 22
2580.20 21
2580.31 22
2580.43 25
2580.55 30
2580.66 34
2580.78 37
2580.89 37
2581.01 34
2581.13 30
2581.24 26
2581.36 24
2581.48 24
2581.59 27
2581.71 31
2581.83 37
2581.94 42
2582.06 45
2582.18 47
2582.29 45
2582.41 42
2582.53 38
2582.64 33
2582.76 29
2582.88 26
2582.99 24
2583.11 25
2583.22 27
2583.34 31
2583.46 35
2583.57 38
2583.69 41
2583.81 43
2583.92 43
2584.04 41
2584.16 39
2584.27 37
2584.39 34
2584.51 32
2584.62 30
2584.74 27
2584.86 23
2584.97 18
2585.09 11
2585.21 3
2585.32 0
2585.44 0
2585.56 0
2585.67 0
2585.79 0
2585.91 6
2586.02 16
2586.14 25
2586.26 33
2586.37 40
2586.49 46
2586.61 50
2586.72 53
2586.84 55
2586.96 57
2587.07 58
2587.19 58
2587.31 59
2587.42 60
2587.54 60
2587.66 61
2587.77 61
2587.89 61
2588.01 62
2588.12 63
2588.24 66
2588.36 70
2588.47 76
2588.59 81
2588.71 87
2588.82 90
2588.94 92
2589.06 92
2589.17 90
2589.29 86
2589.41 80
2589.52 74
2589.64 66
2589.76 59
2589.87 51
2589.99 45
2590.11 42
2590.22 40
2590.34 40
2590.46 42
2590.57 45
2590.69 47
2590.81 47
2590.92 45
2591.04 42
2591.16 37
2591.27 32
2591.39 27
2591.51 23
2591.62 19
2591.74 17
2591.86 16
2591.97 15
2592.09 16
2592.21 17
2592.32 18
2592.44 20
2592.56 22
2592.67 24
2592.79 24
2592.91 23
2593.02 21
2593.14 18
2593.26 15
2593.37 11
2593.49 8
2593.61 7
2593.72 7
2593.84 10
2593.96 13
2594.07 18
2594.19 23
2594.31 28
2594.43 34
2594.54 39
2594.66 44
2594.78 49
2594.89 54
2595.01 60
2595.13 67
2595.24 75
2595.36 83
2595.48 91
2595.59 98
2595.71 102
2595.83 102
2595.94 99
2596.06 94
2596.18 87
2596.29 81
2596.41 76
2596.53 74
2596.64 76
2596.76 79
2596.88 85
2597.00 91
2597.11 96
2597.23 99
2597.35 98
2597.46 95
2597.58 87
2597.70 76
2597.81 63
2597.93 49
2598.05 34
2598.16 21
2598.28 10
2598.40 2
2598.51 0
2598.63 0
2598.75 0
2598.87 0
2598.98 0
2599.10 0
2599.22 2
2599.33 4
2599.45 4
2599.57 4
2599.68 3
2599.80 2
2599.92 3
2600.03 4
2600.15 7
2600.27 11
2600.39 17
2600.50 24
2600.62 32
2600.74 42
2600.85 52
2600.97 61
2601.09 70
2601.20 76
2601.32 80
2601.44 82
2601.55 81
2601.67 77
2601.79 72
2601.91 65
2602.02 59
2602.14 52
2602.26 45
2602.37 38
2602.49 31
2602.61 23
2602.72 15
2602.84 6
2602.96 0
2603.08 0
2603.19 0
2603.31 0
2603.43 0
2603.54 0
2603.66 4
2603.78 14
2603.89 23
2604.01 32
2604.13 38
2604.25 42
2604.36 44
2604.48 45
2604.60 45
2604.71 46
2604.83 48
2604.95 52
2605.06 56
2605.18 62
2605.30 68
2605.42 74
2605.53 78
2605.65 83
2605.77 85
2605.88 87
2606.00 88
2606.12 88
2606.23 89
2606.35 91
2606.47 94
2606.59 99
2606.70 105
2606.82 111
2606.94 117
2607.05 121
2607.17 123
2607.29 123
2607.41 121
2607.52 116
2607.64 110
2607.76 103
2607.87 96
2607.99 90
2608.11 86
2608.23 83
2608.34 81
2608.46 81
2608.58 82
2608.69 83
2608.81 84
2608.93 85
2609.05 85
2609.16 85
2609.28 83
2609.40 81
2609.51 79
2609.63 77
2609.75 76
2609.87 78
2609.98 83
2610.10 90
2610.22 97
2610.33 103
2610.45 107
2610.57 109
2610.69 107
2610.80 103
2610.92 98
2611.04 92
2611.15 86
2611.27 79
2611.39 73
2611.51 67
2611.62 61
2611.74 56
2611.86 54
2611.97 54
2612.09 57
2612.21 63
2612.33 70
2612.44 79
2612.56 88
2612.68 95
2612.79 100
2612.91 102
2613.03 100
2613.15 94
2613.26 84
2613.38 73
2613.50 60
2613.62 48
2613.73 38
2613.85 31
2613.97 29
2614.08 30
2614.20 34
2614.32 40
2614.44 48
2614.55 55
2614.67 61
2614.79 66
2614.90 71
2615.02 76
2615.14 81
2615.26 86
2615.37 91
2615.49 96
2615.61 99
2615.73 101
2615.84 101
2615.96 98
2616.08 95
2616.19 92
2616.31 89
2616.43 88
2616.55 88
2616.66 89
2616.78 92
2616.90 95
2617.02 98
2617.13 100
2617.25 102
2617.37 104
2617.48 107
2617.60 110
2617.72 114
2617.84 118
2617.95 121
2618.07 124
2618.19 125
2618.31 124
2618.42 120
2618.54 114
2618.66 106
2618.78 97
2618.89 87
2619.01 77
2619.13 69
2619.24 63
2619.36 58
2619.48 55
2619.60 51
2619.71 48
2619.83 43
2619.95 37
2620.07 31
2620.18 25
2620.30 21
2620.42 18
2620.54 18
2620.65 20
2620.77 25
2620.89 33
2621.01 42
2621.12 53
2621.24 63
2621.36 71
2621.48 77
2621.59 79
2621.71 78
2621.83 74
2621.94 68
2622.06 61
2622.18 54
2622.30 47
2622.41 41
2622.53 35
2622.65 30
2622.77 24
2622.88 19
2623.00 14
2623.12 10
2623.24 8
2623.35 7
2623.47 9
2623.59 12
2623.71 16
2623.82 21
2623.94 26
2624.06 32
2624.18 38
2624.29 45
2624.41 51
2624.53 56
2624.65 59
2624.76 60
2624.88 59
2625.00 58
2625.12 56
2625.23 55
2625.35 55
2625.47 55
2625.59 55
2625.70 53
2625.82 48
2625.94 42
2626.06 34
2626.17 25
2626.29 18
2626.41 12
2626.53 9
2626.64 9
2626.76 11
2626.88 15
2627.00 19
2627.11 23
2627.23 25
2627.35 25
2627.47 23
2627.58 19
2627.70 14
2627.82 10
2627.94 7
2628.05 6
2628.17 8
2628.29 12
2628.41 18
2628.52 24
2628.64 29
2628.76 33
2628.88 35
2628.99 35
2629.11 34
2629.23 33
2629.35 33
2629.46 34
2629.58 37
2629.70 43
2629.82 50
2629.94 57
2630.05 64
2630.17 68
2630.29 70
2630.41 69
2630.52 66
2630.64 61
2630.76 56
2630.88 49
2630.99 43
2631.11 38
2631.23 33
2631.35 31
2631.46 30
2631.58 32
2631.70 35
2631.82 39
2631.93 43
2632.05 45
2632.17 44
2632.29 42
2632.41 36
2632.52 30
2632.64 22
2632.76 15
2632.88 9
2632.99 5
2633.11 1
2633.23 0
2633.35 0
2633.46 1
2633.58 3
2633.70 7
2633.82 10
2633.93 14
2634.05 17
2634.17 19
2634.29 21
2634.41 21
2634.52 21
2634.64 20
2634.76 17
2634.88 13
2634.99 8
2635.11 2
2635.23 0
2635.35 0
2635.46 0
2635.58 0
2635.70 1
2635.82 11
2635.94 23
2636.05 34
2636.17 43
2636.29 51
2636.41 56
2636.52 58
2636.64 59
2636.76 59
2636.88 57
2637.00 55
2637.11 52
2637.23 47
2637.35 42
2637.47 37
2637.58 32
2637.70 28
2637.82 27
2637.94 29
2638.06 33
2638.17 40
2638.29 48
2638.41 55
2638.53 61
2638.64 63
2638.76 62
2638.88 59
2639.00 53
2639.12 47
2639.23 40
2639.35 35
2639.47 29
2639.59 25
2639.70 21
2639.82 17
2639.94 14
2640.06 12
2640.18 13
2640.29 15
2640.41 20
2640.53 26
2640.65 32
2640.76 37
2640.88 39
2641.00 40
2641.12 38
2641.24 34
2641.35 29
2641.47 25
2641.59 21
2641.71 18
2641.83 17
2641.94 16
2642.06 17
2642.18 17
2642.30 18
2642.41 20
2642.53 23
2642.65 27
2642.77 32
2642.89 38
2643.00 43
2643.12 46
2643.24 47
2643.36 45
2643.48 40
2643.59 32
2643.71 22
2643.83 13
2643.95 4
2644.07 0
2644.18 0
2644.30 0
2644.42 0
2644.54 0
2644.65 0
2644.77 0
2644.89 0
2645.01 1
2645.13 4
2645.24 8
2645.36 12
2645.48 18
2645.60 23
2645.72 29
2645.83 32
2645.95 34
2646.07 34
2646.19 33
2646.31 33
2646.42 34
2646.54 37
2646.66 43
2646.78 51
2646.90 61
2647.01 71
2647.13 79
2647.25 85
2647.37 89
2647.49 89
2647.60 87
2647.72 82
2647.84 76
2647.96 68
2648.08 59
2648.19 49
2648.31 40
2648.43 31
2648.55 24
2648.67 19
2648.78 16
2648.90 14
2649.02 14
2649.14 14
2649.26 15
2649.37 15
2649.49 15
2649.61 15
2649.73 15
2649.85 15
2649.96 16
2650.08 17
2650.20 19
2650.32 22
2650.44 25
2650.55 27
2650.67 28
2650.79 29
2650.91 29
2651.03 29
2651.14 28
2651.26 28
2651.38 28
2651.50 28
2651.62 29
2651.73 29
2651.85 28
2651.97 27
2652.09 26
2652.21 25
2652.33 25
2652.44 26
2652.56 28
2652.68 32
2652.80 37
2652.92 42
2653.03 47
2653.15 52
2653.27 56
2653.39 59
2653.51 62
2653.62 63
2653.74 62
2653.86 59
2653.98 55
2654.10 50
2654.22 45
2654.33 42
2654.45 42
2654.57 46
2654.69 53
2654.81 63
2654.92 74
2655.04 84
2655.16 91
2655.28 95
2655.40 94
2655.51 90
2655.63 84
2655.75 78
2655.87 73
2655.99 69
2656.11 67
2656.22 66
2656.34 66
2656.46 68
2656.58 70
2656.70 73
2656.81 76
2656.93 80
2657.05 83
2657.17 86
2657.29 88
2657.41 89
2657.52 87
2657.64 83
2657.76 75
2657.88 65
2658.00 51
2658.11 37
2658.23 23
2658.35 12
2658.47 5
2658.59 2
2658.71 4
2658.82 9
2658.94 15
2659.06 21
2659.18 26
2659.30 30
2659.42 32
2659.53 32
2659.65 31
2659.77 29
2659.89 25
2660.01 22
2660.13 18
2660.24 16
2660.36 16
2660.48 18
2660.60 21
2660.72 25
2660.83 28
2660.95 29
2661.07 27
2661.19 23
2661.31 17
2661.43 8
2661.54 0
2661.66 0
2661.78 0
2661.90 0
2662.02 0
2662.14 0
2662.25 0
2662.37 0
2662.49 5
2662.61 13
2662.73 19
2662.85 22
2662.96 23
2663.08 24
2663.20 24
2663.32 25
2663.44 28
2663.56 33
2663.67 39
2663.79 46
2663.91 53
2664.03 59
2664.15 64
2664.27 68
2664.38 70
2664.50 71
2664.62 72
2664.74 73
2664.86 74
2664.98 76
2665.09 78
2665.21 80
2665.33 80
2665.45 79
2665.57 77
2665.69 73
2665.80 68
2665.92 62
2666.04 55
2666.16 47
2666.28 39
2666.40 31
2666.52 25
2666.63 22
2666.75 22
2666.87 28
2666.99 38
2667.11 51
2667.23 67
2667.34 82
2667.46 94
2667.58 102
2667.70 104
2667.82 102
2667.94 94
2668.05 84
2668.17 74
2668.29 64
2668.41 57
2668.53 52
2668.65 48
2668.77 44
2668.88 40
2669.00 34
2669.12 27
2669.24 21
2669.36 17
2669.48 16
2669.59 17
2669.71 21
2669.83 26
2669.95 31
2670.07 35
2670.19 39
2670.31 41
2670.42 44
2670.54 48
2670.66 53
2670.78 59
2670.90 67
2671.02 75
2671.14 83
2671.25 90
2671.37 97
2671.49 102
2671.61 104
2671.73 105
2671.85 104
2671.96 101
2672.08 99
2672.20 98
2672.32 99
2672.44 104
2672.56 110
2672.68 117
2672.79 122
2672.91 124
2673.03 122
2673.15 114
2673.27 103
2673.39 88
2673.51 73
2673.62 60
2673.74 50
2673.86 45
2673.98 44
2674.10 47
2674.22 51
2674.34 56
2674.45 60
2674.57 63
2674.69 65
2674.81 67
2674.93 70
2675.05 75
2675.17 81
2675.28 90
2675.40 98
2675.52 104
2675.64 108
2675.76 109
2675.88 108
2676.00 105
2676.12 101
2676.23 98
2676.35 96
2676.47 93
2676.59 91
2676.71 88
2676.83 84
2676.95 78
2677.06 72
2677.18 64
2677.30 57
2677.42 52
2677.54 49
2677.66 48
2677.78 48
2677.89 49
2678.01 49
2678.13 48
2678.25 46
2678.37 44
2678.49 43
2678.61 42
2678.73 42
2678.84 42
2678.96 42
2679.08 42
2679.20 42
2679.32 43
2679.44 46
2679.56 52
2679.67 61
2679.79 70
2679.91 80
2680.03 88
2680.15 93
2680.27 95
2680.39 96
2680.51 96
2680.62 96
2680.74 98
2680.86 102
2680.98 106
2681.10 110
2681.22 111
2681.34 110
2681.46 105
2681.57 97
2681.69 88
2681.81 78
2681.93 70
2682.05 64
2682.17 61
2682.29 61
2682.41 63
2682.52 68
2682.64 73
2682.76 79
2682.88 84
2683.00 88
2683.12 91
2683.24 93
2683.36 93
2683.47 93
2683.59 92
2683.71 89
2683.83 85
2683.95 81
2684.07 76
2684.19 71
2684.31 67
2684.43 65
2684.54 65
2684.66 66
2684.78 67
2684.90 69
2685.02 70
2685.14 69
2685.26 67
2685.38 63
2685.49 61
2685.61 60
2685.73 62
2685.85 67
2685.97 75
2686.09 85
2686.21 95
2686.33 103
2686.45 110
2686.56 114
2686.68 118
2686.80 120
2686.92 123
2687.04 126
2687.16 128
2687.28 129
2687.40 127
2687.51 121
2687.63 112
2687.75 100
2687.87 86
2687.99 73
2688.11 63
2688.23 56
2688.35 54
2688.47 56
2688.58 62
2688.70 70
2688.82 79
2688.94 87
2689.06 93
2689.18 98
2689.30 101
2689.42 103
2689.54 105
2689.66 106
2689.77 106
2689.89 105
2690.01 104
2690.13 100
2690.25 96
2690.37 91
2690.49 85
2690.61 81
2690.73 77
2690.84 76
2690.96 76
2691.08 79
2691.20 82
2691.32 85
2691.44 86
2691.56 85
2691.68 81
2691.80 74
2691.92 65
2692.03 56
2692.15 48
2692.27 42
2692.39 38
2692.51 37
2692.63 39
2692.75 43
2692.87 49
2692.99 54
2693.10 60
2693.22 66
2693.34 71
2693.46 76
2693.58 81
2693.70 86
2693.82 89
2693.94 91
2694.06 92
2694.18 90
2694.29 87
2694.41 82
2694.53 76
2694.65 69
2694.77 62
2694.89 57
2695.01 52
2695.13 49
2695.25 48
2695.37 48
2695.49 49
2695.60 50
2695.72 51
2695.84 51
2695.96 51
2696.08 50
2696.20 50
2696.32 50
2696.44 50
2696.56 51
2696.68 53
2696.80 55
2696.91 58
2697.03 61
2697.15 65
2697.27 69
2697.39 73
2697.51 76
2697.63 79
2697.75 82
2697.87 83
2697.99 83
2698.11 83
2698.22 82
2698.34 82
2698.46 82
2698.58 82
2698.70 84
2698.82 85
2698.94 86
2699.06 85
2699.18 81
2699.30 74
2699.42 63
2699.53 49
2699.65 34
2699.77 18
2699.89 4
2700.01 0
2700.13 0
2700.25 0
2700.37 0
2700.49 0
2700.61 0
2700.73 0
2700.85 2
2700.96 5
2701.08 7
2701.20 9
2701.32 12
2701.44 16
2701.56 21
2701.68 27
2701.80 33
2701.92 40
2702.04 45
2702.16 49
2702.28 51
2702.39 51
2702.51 51
2702.63 49
2702.75 48
2702.87 47
2702.99 46
2703.11 48
2703.23 50
2703.35 54
2703.47 59
2703.59 65
2703.71 71
2703.83 77
2703.94 81
2704.06 83
2704.18 82
2704.30 79
2704.42 73
2704.54 66
2704.66 58
2704.78 52
2704.90 49
2705.02 49
2705.14 52
2705.26 58
2705.38 66
2705.49 76
2705.61 85
2705.73 94
2705.85 101
2705.97 106
2706.09 107
2706.21 104
2706.33 97
2706.45 88
2706.57 75
2706.69 63
2706.81 53
2706.93 46
2707.05 44
2707.17 45
2707.28 49
2707.40 53
2707.52 56
2707.64 57
2707.76 57
2707.88 56
2708.00 56
2708.12 59
2708.24 64
2708.36 71
2708.48 80
2708.60 88
2708.72 95
2708.84 100
2708.95 102
2709.07 102
2709.19 99
2709.31 95
2709.43 90
2709.55 85
2709.67 82
2709.79 80
2709.91 80
2710.03 81
2710.15 82
2710.27 81
2710.39 78
2710.51 73
2710.63 65
2710.75 58
2710.86 50
2710.98 46
2711.10 44
2711.22 46
2711.34 50
2711.46 57
2711.58 63
2711.70 69
2711.82 74
2711.94 76
2712.06 76
2712.18 76
2712.30 75
2712.42 74
2712.54 75
2712.66 76
2712.78 78
2712.89 81
2713.01 82
2713.13 83
2713.25 84
2713.37 84
2713.49 85
2713.61 86
2713.73 88
2713.85 89
2713.97 90
2714.09 90
2714.21 90
2714.33 91
2714.45 93
2714.57 95
2714.69 97
2714.81 99
2714.93 101
2715.05 101
2715.16 99
2715.28 96
2715.40 92
2715.52 87
2715.64 83
2715.76 79
2715.88 76
2716.00 75
2716.12 75
2716.24 77
2716.36 79
2716.48 82
2716.60 83
2716.72 84
2716.84 82
2716.96 78
2717.08 72
2717.20 66
2717.32 60
2717.44 55
2717.55 50
2717.67 46
2717.79 42
2717.91 37
2718.03 30
2718.15 22
2718.27 12
2718.39 3
2718.51 0
2718.63 0
2718.75 0
2718.87 0
2718.99 0
2719.11 0
2719.23 0
2719.35 5
2719.47 7
2719.59 9
2719.71 9
2719.83 8
2719.95 7
2720.07 7
2720.19 9
2720.30 14
2720.42 20
2720.54 29
2720.66 39
2720.78 49
2720.90 59
2721.02 67
2721.14 74
2721.26 78
2721.38 79
2721.50 76
2721.62 70
2721.74 61
2721.86 52
2721.98 42
2722.10 35
2722.22 31
2722.34 30
2722.46 31
2722.58 34
2722.70 36
2722.82 36
2722.94 34
2723.06 29
2723.18 22
2723.30 16
2723.42 10
2723.54 8
2723.65 9
2723.77 13
2723.89 20
2724.01 29
2724.13 38
2724.25 48
2724.37 57
2724.49 66
2724.61 74
2724.73 81
2724.85 87
2724.97 91
2725.09 94
2725.21 95
2725.33 94
2725.45 91
2725.57 86
2725.69 80
2725.81 72
2725.93 62
2726.05 53
2726.17 44
2726.29 36
2726.41 31
2726.53 28
2726.65 29
2726.77 33
2726.89 39
2727.01 45
2727.13 51
2727.25 55
2727.37 57
2727.49 56
2727.61 53
2727.73 49
2727.84 44
2727.96 38
2728.08 34
2728.20 30
2728.32 27
2728.44 24
2728.56 21
2728.68 19
2728.80 17
2728.92 16
2729.04 17
2729.16 20
2729.28 25
2729.40 31
2729.52 37
2729.64 44
2729.76 49
2729.88 53
2730.00 54
2730.12 54
2730.24 51
2730.36 47
2730.48 41
2730.60 34
2730.72 26
2730.84 19
2730.96 13
2731.08 10
2731.20 10
2731.32 12
2731.44 17
2731.56 23
2731.68 30
2731.80 37
2731.92 44
2732.04 50
2732.16 55
2732.28 59
2732.40 61
2732.52 62
2732.64 61
2732.76 59
2732.88 56
2733.00 53
2733.12 50
2733.24 48
2733.36 48
2733.48 48
2733.60 50
2733.72 53
2733.84 56
2733.96 60
2734.08 64
2734.20 69
2734.32 73
2734.44 77
2734.56 80
2734.68 82
2734.80 82
2734.92 81
2735.04 80
2735.16 79
2735.28 77
2735.40 76
2735.52 74
2735.64 71
2735.75 67
2735.87 62
2735.99 56
2736.11 50
2736.23 46
2736.35 44
2736.47 44
2736.59 46
2736.71 50
2736.83 54
2736.95 57
2737.07 59
2737.19 60
2737.31 60
2737.43 60
2737.55 60
2737.67 60
2737.79 62
2737.91 64
2738.03 66
2738.15 69
2738.27 72
2738.39 74
2738.51 76
2738.63 76
2738.75 76
2738.87 75
2738.99 72
2739.11 69
2739.23 64
2739.35 60
2739.47 55
2739.59 51
2739.71 46
2739.83 42
2739.95 37
2740.07 32
2740.19 27
2740.31 21
2740.43 16
2740.55 10
2740.67 6
2740.79 4
2740.91 4
2741.03 7
2741.15 11
2741.27 16
2741.39 22
2741.52 27
2741.64 32
2741.76 36
2741.88 40
2742.00 45
2742.12 50
2742.24 56
2742.36 62
2742.48 68
2742.60 72
2742.72 74
2742.84 74
2742.96 72
2743.08 68
2743.20 63
2743.32 57
2743.44 51
2743.56 46
2743.68 41
2743.80 36
2743.92 33
2744.04 31
2744.16 30
2744.28 31
2744.40 32
2744.52 33
2744.64 35
2744.76 36
2744.88 36
2745.00 36
2745.12 35
2745.24 34
2745.36 33
2745.48 34
2745.60 36
2745.72 40
2745.84 44
2745.96 48
2746.08 51
2746.20 53
2746.32 53
2746.44 52
2746.56 50
2746.68 47
2746.80 43
2746.92 40
2747.04 37
2747.16 34
2747.28 33
2747.40 32
2747.52 33
2747.64 36
2747.76 38
2747.88 39
2748.00 39
2748.12 38
2748.24 36
2748.36 33
2748.48 32
2748.60 33
2748.72 36
2748.84 42
2748.96 49
2749.08 58
2749.20 67
2749.32 76
2749.45 84
2749.57 90
2749.69 95
2749.81 97
2749.93 96
2750.05 92
2750.17 85
2750.29 77
2750.41 67
2750.53 59
2750.65 53
2750.77 51
2750.89 53
2751.01 57
2751.13 64
2751.25 71
2751.37 77
2751.49 82
2751.61 83
2751.73 82
2751.85 77
2751.97 70
2752.09 62
2752.21 54
2752.33 46
2752.45 39
2752.57 34
2752.69 29
2752.81 25
2752.93 21
2753.05 18
2753.17 15
2753.29 15
2753.41 17
2753.53 22
2753.65 30
2753.78 40
2753.90 51
2754.02 64
2754.14 75
2754.26 84
2754.38 91
2754.50 94
2754.62 94
2754.74 91
2754.86 86
2754.98 81
2755.10 77
2755.22 74
2755.34 73
2755.46 74
2755.58 76
2755.70 78
2755.82 78
2755.94 78
2756.06 76
2756.18 75
2756.30 76
2756.42 78
2756.54 83
2756.66 88
2756.78 94
2756.90 97
2757.03 99
2757.15 97
2757.27 93
2757.39 87
2757.51 80
2757.63 72
2757.75 63
2757.87 54
2757.99 43
2758.11 33
2758.23 22
2758.35 12
2758.47 4
2758.59 0
2758.71 0
2758.83 0
2758.95 4
2759.07 12
2759.19 22
2759.31 31
2759.43 38
2759.55 43
2759.67 44
2759.80 42
2759.92 36
2760.04 29
2760.16 22
2760.28 17
2760.40 14
2760.52 13
2760.64 15
2760.76 17
2760.88 20
2761.00 22
2761.12 22
2761.24 22
2761.36 22
2761.48 20
2761.60 19
2761.72 16
2761.84 12
2761.96 7
2762.08 2
2762.21 0
2762.33 0
2762.45 0
2762.57 3
2762.69 10
2762.81 18
2762.93 26
2763.05 31
2763.17 34
2763.29 33
2763.41 30
2763.53 26
2763.65 22
2763.77 19
2763.89 16
2764.01 15
2764.13 13
2764.25 11
2764.37 8
2764.50 5
2764.62 0
2764.74 0
2764.86 0
2764.98 0
2765.10 0
2765.22 0
2765.34 0
2765.46 0
2765.58 1
2765.70 5
2765.82 8
2765.94 10
2766.06 11
2766.18 11
2766.30 9
2766.42 7
2766.55 5
2766.67 4
2766.79 5
2766.91 6
2767.03 9
2767.15 14
2767.27 19
2767.39 24
2767.51 29
2767.63 33
2767.75 36
2767.87 38
2767.99 39
2768.11 40
2768.23 40
2768.35 42
2768.48 46
2768.60 51
2768.72 58
2768.84 65
2768.96 71
2769.08 75
2769.20 77
2769.32 77
2769.44 73
2769.56 68
2769.68 62
2769.80 56
2769.92 52
2770.04 49
2770.16 49
2770.29 50
2770.41 54
2770.53 59
2770.65 65
2770.77 70
2770.89 73
2771.01 75
2771.13 75
2771.25 73
2771.37 70
2771.49 65
2771.61 59
2771.73 53
2771.85 48
2771.98 45
2772.10 42
2772.22 40
2772.34 40
2772.46 42
2772.58 44
2772.70 48
2772.82 52
2772.94 57
2773.06 61
2773.18 64
2773.30 64
2773.42 64
2773.55 61
2773.67 58
2773.79 55
2773.91 54
2774.03 54
2774.15 55
2774.27 58
2774.39 60
2774.51 63
2774.63 64
2774.75 63
2774.87 60
2774.99 56
2775.12 52
2775.24 48
2775.36 44
2775.48 42
2775.60 41
2775.72 42
2775.84 45
2775.96 49
2776.08 55
2776.20 63
2776.32 71
2776.44 80
2776.57 87
2776.69 92
2776.81 95
2776.93 96
2777.05 95
2777.17 94
2777.29 94
2777.41 97
2777.53 101
2777.65 107
2777.77 112
2777.89 115
2778.02 115
2778.14 111
2778.26 103
2778.38 93
2778.50 81
2778.62 70
2778.74 59
2778.86 51
2778.98 46
2779.10 44
2779.22 44
2779.34 44
2779.47 43
2779.59 41
2779.71 37
2779.83 31
2779.95 26
2780.07 22
2780.19 19
2780.31 19
2780.43 20
2780.55 22
2780.67 22
2780.80 20
2780.92 17
2781.04 12
2781.16 7
2781.28 2
2781.40 0
2781.52 0
2781.64 0
2781.76 0
2781.88 0
2782.01 0
2782.13 0
2782.25 0
2782.37 0
2782.49 0
2782.61 4
2782.73 11
2782.85 21
2782.97 30
2783.09 40
2783.21 47
2783.34 53
2783.46 56
2783.58 57
2783.70 55
2783.82 53
2783.94 50
2784.06 48
2784.18 46
2784.30 44
2784.42 42
2784.55 38
2784.67 35
2784.79 31
2784.91 29
2785.03 29
2785.15 32
2785.27 37
2785.39 43
2785.51 49
2785.63 51
2785.76 51
2785.88 47
2786.00 41
2786.12 33
2786.24 27
2786.36 22
2786.48 21
2786.60 22
2786.72 24
2786.85 26
2786.97 27
2787.09 26
2787.21 22
2787.33 15
2787.45 7
2787.57 0
2787.69 0
2787.81 0
2787.93 0
2788.06 0
2788.18 0
2788.30 0
2788.42 11
2788.54 22
2788.66 34
2788.78 46
2788.90 56
2789.02 63
2789.15 67
2789.27 68
2789.39 66
2789.51 62
2789.63 56
2789.75 49
2789.87 41
2789.99 34
2790.11 27
2790.24 21
2790.36 16
2790.48 13
2790.60 13
2790.72 15
2790.84 18
2790.96 21
2791.08 25
2791.20 27
2791.33 28
2791.45 29
2791.57 29
2791.69 31
2791.81 33
2791.93 38
2792.05 44
2792.17 52
2792.30 61
2792.42 70
2792.54 80
2792.66 89
2792.78 97
2792.90 103
2793.02 109
2793.14 113
2793.26 117
2793.39 121
2793.51 127
2793.63 133
2793.75 141
2793.87 149
2793.99 157
2794.11 164
2794.23 170
2794.36 172
2794.48 172
2794.60 168
2794.72 161
2794.84 152
2794.96 141
2795.08 128
2795.20 116
2795.33 104
2795.45 92
2795.57 82
2795.69 73
2795.81 66
2795.93 61
2796.05 58
2796.17 56
2796.30 57
2796.42 59
2796.54 61
2796.66 64
2796.78 66
2796.90 68
2797.02 69
2797.14 71
2797.27 74
2797.39 78
2797.51 84
2797.63 91
2797.75 99
2797.87 107
2797.99 115
2798.11 123
2798.24 130
2798.36 136
2798.48 139
2798.60 140
2798.72 137
2798.84 130
2798.96 119
2799.09 105
2799.21 88
2799.33 71
2799.45 56
2799.57 43
2799.69 35
2799.81 32
2799.93 36
2800.06 44
2800.18 57
2800.30 72
2800.42 87
2800.54 100
2800.66 109
2800.78 115
2800.91 118
2801.03 120
2801.15 123
2801.27 127
2801.39 135
2801.51 144
2801.63 155
2801.75 165
2801.88 174
2802.00 180
2802.12 183
2802.24 184
2802.36 182
2802.48 177
2802.60 172
2802.73 167
2802.85 162
2802.97 159
2803.09 159
2803.21 161
2803.33 166
2803.45 174
2803.58 185
2803.70 196
2803.82 207
2803.94 218
2804.06 227
2804.18 235
2804.30 242
2804.43 250
2804.55 257
2804.67 264
2804.79 271
2804.91 275
2805.03 277
2805.15 275
2805.28 268
2805.40 257
2805.52 245
2805.64 231
2805.76 218
2805.88 206
2806.00 198
2806.13 193
2806.25 192
2806.37 194
2806.49 197
2806.61 200
2806.73 203
2806.85 203
2806.98 200
2807.10 194
2807.22 186
2807.34 175
2807.46 163
2807.58 151
2807.71 138
2807.83 127
2807.95 117
2808.07 109
2808.19 102
2808.31 97
2808.43 93
2808.56 89
2808.68 87
2808.80 85
2808.92 83
2809.04 81
2809.16 80
2809.29 79
2809.41 77
2809.53 74
2809.65 70
2809.77 64
2809.89 57
2810.01 51
2810.14 46
2810.26 43
2810.38 43
2810.50 46
2810.62 50
2810.74 55
2810.87 60
2810.99 65
2811.11 68
2811.23 70
2811.35 71
2811.47 70
2811.59 68
2811.72 65
2811.84 62
2811.96 60
2812.08 60
2812.20 63
2812.32 67
2812.45 73
2812.57 78
2812.69 82
2812.81 85
2812.93 85
2813.05 85
2813.18 85
2813.30 86
2813.42 89
2813.54 94
2813.66 100
2813.78 104
2813.91 108
2814.03 109
2814.15 108
2814.27 105
2814.39 101
2814.51 98
2814.64 95
2814.76 93
2814.88 93
2815.00 93
2815.12 94
2815.24 95
2815.37 97
2815.49 97
2815.61 97
2815.73 96
2815.85 94
2815.97 93
2816.10 93
2816.22 93
2816.34 94
2816.46 95
2816.58 96
2816.70 96
2816.83 95
2816.95 94
2817.07 93
2817.19 92
2817.31 93
2817.43 95
2817.56 97
2817.68 100
2817.80 104
2817.92 108
2818.04 112
2818.16 116
2818.29 121
2818.41 124
2818.53 126
2818.65 125
2818.77 121
2818.90 115
2819.02 109
2819.14 103
2819.26 100
2819.38 100
2819.50 104
2819.63 110
2819.75 116
2819.87 121
2819.99 123
2820.11 121
2820.23 116
2820.36 109
2820.48 100
2820.60 91
2820.72 82
2820.84 74
2820.97 68
2821.09 63
2821.21 59
2821.33 57
2821.45 55
2821.57 54
2821.70 53
2821.82 52
2821.94 51
2822.06 50
2822.18 49
2822.31 47
2822.43 45
2822.55 42
2822.67 40
2822.79 38
2822.91 38
2823.04 39
2823.16 42
2823.28 46
2823.40 51
2823.52 55
2823.65 58
2823.77 60
2823.89 60
2824.01 57
2824.13 54
2824.25 50
2824.38 46
2824.50 44
2824.62 45
2824.74 48
2824.86 54
2824.99 61
2825.11 68
2825.23 74
2825.35 77
2825.47 78
2825.60 76
2825.72 72
2825.84 67
2825.96 63
2826.08 59
2826.20 56
2826.33 53
2826.45 51
2826.57 49
2826.69 46
2826.81 44
2826.94 43
2827.06 42
2827.18 42
2827.30 43
2827.42 45
2827.55 48
2827.67 51
2827.79 55
2827.91 58
2828.03 61
2828.16 62
2828.28 62
2828.40 60
2828.52 56
2828.64 53
2828.77 51
2828.89 51
2829.01 53
2829.13 58
2829.25 63
2829.38 68
2829.50 71
2829.62 72
2829.74 71
2829.86 69
2829.99 67
2830.11 65
2830.23 66
2830.35 67
2830.47 69
2830.60 69
2830.72 69
2830.84 66
2830.96 62
2831.08 56
2831.21 50
2831.33 44
2831.45 39
2831.57 35
2831.69 33
2831.82 33
2831.94 34
2832.06 37
2832.18 42
2832.30 47
2832.43 52
2832.55 57
2832.67 61
2832.79 64
2832.91 65
2833.04 65
2833.16 64
2833.28 63
2833.40 62
2833.52 62
2833.65 63
2833.77 64
2833.89 65
2834.01 65
2834.13 64
2834.26 60
2834.38 55
2834.50 47
2834.62 38
2834.74 29
2834.87 20
2834.99 12
2835.11 5
2835.23 0
2835.36 0
2835.48 0
2835.60 0
2835.72 0
2835.84 0
2835.97 0
2836.09 3
2836.21 5
2836.33 6
2836.45 6
2836.58 5
2836.70 3
2836.82 3
2836.94 5
2837.06 9
2837.19 14
2837.31 20
2837.43 26
2837.55 31
2837.68 34
2837.80 36
2837.92 37
2838.04 38
2838.16 40
2838.29 42
2838.41 45
2838.53 49
2838.65 53
2838.78 56
2838.90 58
2839.02 59
2839.14 57
2839.26 55
2839.39 53
2839.51 52
2839.63 53
2839.75 56
2839.87 61
2840.00 67
2840.12 73
2840.24 78
2840.36 81
2840.49 82
2840.61 80
2840.73 77
2840.85 72
2840.97 66
2841.10 60
2841.22 56
2841.34 53
2841.46 52
2841.59 51
2841.71 51
2841.83 51
2841.95 49
2842.07 45
2842.20 40
2842.32 34
2842.44 30
2842.56 28
2842.69 29
2842.81 33
2842.93 41
2843.05 50
2843.18 59
2843.30 67
2843.42 71
2843.54 71
2843.66 67
2843.79 60
2843.91 51
2844.03 43
2844.15 38
2844.28 35
2844.40 36
2844.52 41
2844.64 48
2844.76 57
2844.89 66
2845.01 75
2845.13 82
2845.25 89
2845.38 93
2845.50 95
2845.62 94
2845.74 92
2845.87 88
2845.99 82
2846.11 76
2846.23 69
2846.36 63
2846.48 57
2846.60 51
2846.72 45
2846.84 40
2846.97 35
2847.09 31
2847.21 28
2847.33 28
2847.46 31
2847.58 35
2847.70 42
2847.82 49
2847.95 57
2848.07 64
2848.19 70
2848.31 74
2848.44 76
2848.56 76
2848.68 73
2848.80 69
2848.92 63
2849.05 56
2849.17 49
2849.29 43
2849.41 38
2849.54 34
2849.66 31
2849.78 27
2849.90 24
2850.03 20
2850.15 16
2850.27 13
2850.39 11
2850.52 10
2850.64 8
2850.76 7
2850.88 5
2851.01 2
2851.13 0
2851.25 0
2851.37 1
2851.50 5
2851.62 12
2851.74 21
2851.86 29
2851.99 36
2852.11 41
2852.23 42
2852.35 39
2852.48 35
2852.60 29
2852.72 23
2852.84 19
2852.97 17
2853.09 17
2853.21 20
2853.33 25
2853.46 31
2853.58 37
2853.70 43
2853.82 46
2853.95 48
2854.07 49
2854.19 48
2854.31 46
2854.44 44
2854.56 42
2854.68 40
2854.80 38
2854.93 36
2855.05 34
2855.17 32
2855.29 31
2855.42 29
2855.54 29
2855.66 29
2855.78 31
2855.91 34
2856.03 37
2856.15 41
2856.27 45
2856.40 47
2856.52 49
2856.64 49
2856.76 47
2856.89 44
2857.01 41
2857.13 38
2857.25 37
2857.38 38
2857.50 42
2857.62 48
2857.74 55
2857.87 62
2857.99 67
2858.11 70
2858.23 70
2858.36 67
2858.48 63
2858.60 60
2858.73 58
2858.85 57
2858.97 58
2859.09 59
2859.22 61
2859.34 63
2859.46 65
2859.58 68
2859.71 72
2859.83 77
2859.95 83
2860.07 89
2860.20 95
2860.32 99
2860.44 100
2860.56 99
2860.69 96
2860.81 91
2860.93 84
2861.06 77
2861.18 70
2861.30 65
2861.42 60
2861.55 58
2861.67 58
2861.79 61
2861.91 65
2862.04 70
2862.16 74
2862.28 77
2862.40 77
2862.53 75
2862.65 71
2862.77 66
2862.90 61
2863.02 56
2863.14 52
2863.26 47
2863.39 42
2863.51 38
2863.63 34
2863.75 33
2863.88 34
2864.00 37
2864.12 43
2864.25 50
2864.37 57
2864.49 63
2864.61 67
2864.74 70
2864.86 72
2864.98 74
2865.10 76
2865.23 80
2865.35 83
2865.47 87
2865.60 90
2865.72 92
2865.84 93
2865.96 94
2866.09 95
2866.21 96
2866.33 97
2866.45 98
2866.58 98
2866.70 96
2866.82 91
2866.95 85
2867.07 77
2867.19 71
2867.31 66
2867.44 64
2867.56 64
2867.68 67
2867.81 72
2867.93 75
2868.05 77
2868.17 77
2868.30 73
2868.42 68
2868.54 61
2868.66 54
2868.79 49
2868.91 46
2869.03 45
2869.16 46
2869.28 49
2869.40 53
2869.52 57
2869.65 62
2869.77 66
2869.89 71
2870.02 75
2870.14 80
2870.26 84
2870.38 88
2870.51 92
2870.63 95
2870.75 98
2870.88 100
2871.00 102
2871.12 104
2871.24 105
2871.37 106
2871.49 105
2871.61 103
2871.74 100
2871.86 96
2871.98 92
2872.10 89
2872.23 88
2872.35 89
2872.47 92
2872.60 97
2872.72 102
2872.84 107
2872.97 111
2873.09 115
2873.21 118
2873.33 121
2873.46 124
2873.58 127
2873.70 131
2873.83 134
2873.95 136
2874.07 135
2874.19 132
2874.32 126
2874.44 118
2874.56 107
2874.69 95
2874.81 83
2874.93 73
2875.06 64
2875.18 57
2875.30 55
2875.42 56
2875.55 62
2875.67 70
2875.79 82
2875.92 94
2876.04 106
2876.16 117
2876.28 126
2876.41 132
2876.53 136
2876.65 137
2876.78 136
2876.90 133
2877.02 129
2877.15 122
2877.27 114
2877.39 105
2877.51 97
2877.64 89
2877.76 81
2877.88 76
2878.01 71
2878.13 68
2878.25 64
2878.38 61
2878.50 56
2878.62 51
2878.74 45
2878.87 37
2878.99 30
2879.11 23
2879.24 18
2879.36 16
2879.48 17
2879.61 22
2879.73 29
2879.85 38
2879.98 47
2880.10 54
2880.22 58
2880.34 58
2880.47 54
2880.59 49
2880.71 43
2880.84 39
2880.96 36
2881.08 36
2881.21 37
2881.33 39
2881.45 40
2881.58 39
2881.70 36
2881.82 31
2881.94 27
2882.07 24
2882.19 25
2882.31 31
2882.44 43
2882.56 59
2882.68 79
2882.81 101
2882.93 123
2883.05 143
2883.18 162
2883.30 177
2883.42 190
2883.55 198
2883.67 204
2883.79 207
2883.91 209
2884.04 209
2884.16 208
2884.28 207
2884.41 206
2884.53 205
2884.65 204
2884.78 203
2884.90 204
2885.02 206
2885.15 211
2885.27 219
2885.39 229
2885.52 241
2885.64 253
2885.76 264
2885.89 272
2886.01 277
2886.13 278
2886.25 275
2886.38 271
2886.50 265
2886.62 259
2886.75 253
2886.87 250
2886.99 248
2887.12 250
2887.24 254
2887.36 260
2887.49 265
2887.61 269
2887.73 270
2887.86 266
2887.98 259
2888.10 249
2888.23 238
2888.35 227
2888.47 219
2888.60 212
2888.72 209
2888.84 206
2888.97 204
2889.09 199
2889.21 192
2889.34 181
2889.46 169
2889.58 155
2889.71 143
2889.83 133
2889.95 126
2890.08 123
2890.20 122
2890.32 122
2890.45 121
2890.57 118
2890.69 112
2890.82 103
2890.94 93
2891.06 83
2891.18 73
2891.31 66
2891.43 63
2891.55 64
2891.68 69
2891.80 76
2891.92 85
2892.05 94
2892.17 103
2892.29 111
2892.42 117
2892.54 122
2892.66 126
2892.79 128
2892.91 128
2893.03 129
2893.16 129
2893.28 130
2893.40 131
2893.53 134
2893.65 138
2893.77 140
2893.90 141
2894.02 140
2894.14 136
2894.27 129
2894.39 120
2894.52 111
2894.64 102
2894.76 94
2894.89 86
2895.01 78
2895.13 71
2895.26 63
2895.38 55
2895.50 48
2895.63 40
2895.75 34
2895.87 29
2896.00 25
2896.12 22
2896.24 22
2896.37 23
2896.49 28
2896.61 34
2896.74 43
2896.86 54
2896.98 65
2897.11 75
2897.23 82
2897.35 84
2897.48 83
2897.60 77
2897.72 68
2897.85 57
2897.97 46
2898.09 37
2898.22 30
2898.34 25
2898.46 23
2898.59 21
2898.71 21
2898.83 20
2898.96 19
2899.08 19
2899.21 18
2899.33 18
2899.45 19
2899.58 21
2899.70 23
2899.82 27
2899.95 32
2900.07 38
2900.19 45
2900.32 51
2900.44 56
2900.56 60
2900.69 63
2900.81 64
2900.93 63
2901.06 61
2901.18 58
2901.30 55
2901.43 50
2901.55 46
2901.68 42
2901.80 38
2901.92 36
2902.05 35
2902.17 36
2902.29 38
2902.42 41
2902.54 44
2902.66 46
2902.79 48
2902.91 50
2903.03 52
2903.16 55
2903.28 59
2903.40 64
2903.53 71
2903.65 78
2903.78 85
2903.90 90
2904.02 95
2904.15 98
2904.27 100
2904.39 100
2904.52 100
2904.64 98
2904.76 97
2904.89 95
2905.01 92
2905.13 90
2905.26 88
2905.38 86
2905.51 85
2905.63 83
2905.75 81
2905.88 79
2906.00 76
2906.12 74
2906.25 72
2906.37 70
2906.49 70
2906.62 70
2906.74 70
2906.87 69
2906.99 67
2907.11 63
2907.24 57
2907.36 50
2907.48 43
2907.61 36
2907.73 31
2907.85 29
2907.98 29
2908.10 31
2908.23 36
2908.35 41
2908.47 48
2908.60 54
2908.72 60
2908.84 65
2908.97 69
2909.09 71
2909.22 72
2909.34 71
2909.46 68
2909.59 63
2909.71 56
2909.83 48
2909.96 39
2910.08 29
2910.20 20
2910.33 12
2910.45 6
2910.58 4
2910.70 3
2910.82 4
2910.95 6
2911.07 9
2911.19 12
2911.32 16
2911.44 20
2911.57 26
2911.69 34
2911.81 44
2911.94 53
2912.06 61
2912.18 67
2912.31 71
2912.43 73
2912.56 74
2912.68 74
2912.80 75
2912.93 75
2913.05 76
2913.17 78
2913.30 81
2913.42 84
2913.55 87
2913.67 90
2913.79 94
2913.92 97
2914.04 98
2914.16 98
2914.29 98
2914.41 96
2914.54 93
2914.66 90
2914.78 87
2914.91 84
2915.03 80
2915.15 75
2915.28 69
2915.40 62
2915.53 53
2915.65 44
2915.77 35
2915.90 27
2916.02 20
2916.15 16
2916.27 15
2916.39 17
2916.52 20
2916.64 24
2916.76 29
2916.89 34
2917.01 37
2917.14 39
2917.26 39
2917.38 39
2917.51 37
2917.63 35
2917.76 33
2917.88 31
2918.00 31
2918.13 32
2918.25 36
2918.37 41
2918.50 48
2918.62 56
2918.75 64
2918.87 72
2918.99 78
2919.12 81
2919.24 81
2919.37 77
2919.49 71
2919.61 63
2919.74 54
2919.86 45
2919.99 36
2920.11 28
2920.23 19
2920.36 10
2920.48 1
2920.61 0
2920.73 0
2920.85 0
2920.98 0
2921.10 0
2921.22 0
2921.35 0
2921.47 3
2921.60 12
2921.72 19
2921.84 24
2921.97 28
2922.09 31
2922.22 34
2922.34 39
2922.46 45
2922.59 52
2922.71 60
2922.84 67
2922.96 72
2923.08 77
2923.21 80
2923.33 81
2923.46 81
2923.58 80
2923.70 78
2923.83 75
2923.95 70
2924.08 64
2924.20 57
2924.32 49
2924.45 41
2924.57 34
2924.70 30
2924.82 30
2924.94 33
2925.07 40
2925.19 49
2925.32 59
2925.44 68
2925.56 76
2925.69 82
2925.81 86
2925.94 88
2926.06 90
2926.18 91
2926.31 92
2926.43 93
2926.56 93
2926.68 92
2926.80 90
2926.93 87
2927.05 83
2927.18 79
2927.30 75
2927.43 72
2927.55 71
2927.67 71
2927.80 71
2927.92 70
2928.05 69
2928.17 66
2928.29 63
2928.42 58
2928.54 55
2928.67 53
2928.79 54
2928.91 57
2929.04 62
2929.16 66
2929.29 70
2929.41 73
2929.53 75
2929.66 76
2929.78 76
2929.91 78
2930.03 79
2930.16 81
2930.28 82
2930.40 83
2930.53 81
2930.65 78
2930.78 74
2930.90 69
2931.02 65
2931.15 61
2931.27 60
2931.40 62
2931.52 68
2931.65 77
2931.77 88
2931.89 99
2932.02 109
2932.14 116
2932.27 120
2932.39 123
2932.51 125
2932.64 127
2932.76 128
2932.89 129
2933.01 128
2933.14 124
2933.26 117
2933.38 107
2933.51 96
2933.63 85
2933.76 77
2933.88 71
2934.00 68
2934.13 68
2934.25 69
2934.38 72
2934.50 75
2934.63 77
2934.75 80
2934.87 82
2935.00 82
2935.12 81
2935.25 77
2935.37 73
2935.50 67
2935.62 61
2935.74 55
2935.87 50
2935.99 45
2936.12 39
2936.24 33
2936.37 26
2936.49 18
2936.61 12
2936.74 7
2936.86 4
2936.99 5
2937.11 9
2937.24 16
2937.36 25
2937.48 33
2937.61 39
2937.73 42
2937.86 42
2937.98 39
2938.11 33
2938.23 26
2938.35 18
2938.48 12
2938.60 9
2938.73 7
2938.85 8
2938.98 10
2939.10 13
2939.22 15
2939.35 16
2939.47 16
2939.60 15
2939.72 13
2939.85 12
2939.97 12
2940.09 12
2940.22 13
2940.34 15
2940.47 17
2940.59 19
2940.72 20
2940.84 21
2940.96 21
2941.09 21
2941.21 20
2941.34 19
2941.46 18
2941.59 17
2941.71 16
2941.84 16
2941.96 17
2942.08 19
2942.21 20
2942.33 21
2942.46 21
2942.58 20
2942.71 18
2942.83 15
2942.95 11
2943.08 9
2943.20 9
2943.33 10
2943.45 13
2943.58 17
2943.70 22
2943.83 27
2943.95 32
2944.07 35
2944.20 37
2944.32 38
2944.45 37
2944.57 35
2944.70 33
2944.82 31
2944.95 30
2945.07 32
2945.19 36
2945.32 42
2945.44 50
2945.57 58
2945.69 66
2945.82 72
2945.94 77
2946.07 80
2946.19 80
2946.31 78
2946.44 73
2946.56 66
2946.69 56
2946.81 45
2946.94 32
2947.06 19
2947.19 6
2947.31 0
2947.44 0
2947.56 0
2947.68 0
2947.81 0
2947.93 0
2948.06 0
2948.18 4
2948.31 12
2948.43 17
2948.56 20
2948.68 19
2948.80 17
2948.93 14
2949.05 13
2949.18 14
2949.30 16
2949.43 19
2949.55 20
2949.68 19
2949.80 14
2949.93 7
2950.05 0
2950.17 0
2950.30 0
2950.42 0
2950.55 0
2950.67 0
2950.80 0
2950.92 0
2951.05 6
2951.17 12
2951.30 16
2951.42 19
2951.54 19
2951.67 17
2951.79 13
2951.92 8
2952.04 1
2952.17 0
2952.29 0
2952.42 0
2952.54 0
2952.67 0
2952.79 0
2952.92 0
2953.04 1
2953.16 10
2953.29 19
2953.41 28
2953.54 34
2953.66 39
2953.79 40
2953.91 38
2954.04 33
2954.16 25
2954.29 16
2954.41 7
2954.54 0
2954.66 0
2954.78 0
2954.91 0
2955.03 0
2955.16 3
2955.28 12
2955.41 22
2955.53 30
2955.66 37
2955.78 41
2955.91 43
2956.03 43
2956.16 41
2956.28 39
2956.41 36
2956.53 35
2956.66 34
2956.78 35
2956.90 36
2957.03 39
2957.15 41
2957.28 43
2957.40 45
2957.53 45
2957.65 44
2957.78 41
2957.90 38
2958.03 35
2958.15 31
2958.28 29
2958.40 28
2958.53 28
2958.65 29
2958.78 30
2958.90 31
2959.02 32
2959.15 33
2959.27 36
2959.40 40
2959.52 46
2959.65 54
2959.77 62
2959.90 69
2960.02 77
2960.15 83
2960.27 88
2960.40 92
2960.52 95
2960.65 96
2960.77 96
2960.90 93
2961.02 88
2961.15 81
2961.27 72
2961.40 62
2961.52 51
2961.64 43
2961.77 37
2961.89 34
2962.02 36
2962.14 42
2962.27 51
2962.39 65
2962.52 80
2962.64 97
2962.77 113
2962.89 129
2963.02 143
2963.14 154
2963.27 162
2963.39 166
2963.52 167
2963.64 165
2963.77 162
2963.89 158
2964.02 156
2964.14 157
2964.27 160
2964.39 165
2964.52 171
2964.64 177
2964.77 181
2964.89 182
2965.02 180
2965.14 176
2965.26 171
2965.39 166
2965.51 162
2965.64 159
2965.76 158
2965.89 158
2966.01 158
2966.14 158
2966.26 158
2966.39 155
2966.51 150
2966.64 143
2966.76 135
2966.89 126
2967.01 118
2967.14 110
2967.26 103
2967.39 97
2967.51 89
2967.64 82
2967.76 73
2967.89 65
2968.01 58
2968.14 51
2968.26 47
2968.39 44
2968.51 42
2968.64 40
2968.76 38
2968.89 36
2969.01 33
2969.14 29
2969.26 24
2969.39 20
2969.51 16
2969.64 11
2969.76 7
2969.89 4
2970.01 2
2970.14 1
2970.26 2
2970.39 5
2970.51 10
2970.64 17
2970.76 25
2970.89 35
2971.01 44
2971.14 52
2971.26 59
2971.39 65
2971.51 70
2971.64 74
2971.76 77
2971.89 80
2972.01 82
2972.14 83
2972.26 84
2972.39 84
2972.51 83
2972.64 81
2972.76 79
2972.89 77
2973.01 76
2973.14 75
2973.26 74
2973.39 74
2973.51 72
2973.64 69
2973.76 65
2973.89 60
2974.01 54
2974.14 50
2974.26 47
2974.39 46
2974.51 47
2974.64 48
2974.76 48
2974.89 48
2975.01 48
2975.14 46
2975.26 44
2975.39 43
2975.51 43
2975.64 43
2975.76 44
2975.89 45
2976.01 46
2976.14 47
2976.26 47
2976.39 47
2976.51 48
2976.64 48
2976.76 48
2976.89 48
2977.01 46
2977.14 42
2977.26 38
2977.39 34
2977.52 31
2977.64 30
2977.77 31
2977.89 35
2978.02 39
2978.14 45
2978.27 51
2978.39 56
2978.52 59
2978.64 61
2978.77 60
2978.89 57
2979.02 52
2979.14 45
2979.27 36
2979.39 28
2979.52 19
2979.64 12
2979.77 7
2979.89 4
2980.02 3
2980.14 3
2980.27 4
2980.39 4
2980.52 4
2980.64 2
2980.77 0
2980.89 0
2981.02 0
2981.15 0
2981.27 0
2981.40 0
2981.52 4
2981.65 11
2981.77 18
2981.90 23
2982.02 25
2982.15 26
2982.27 26
2982.40 27
2982.52 29
2982.65 33
2982.77 40
2982.90 48
2983.02 56
2983.15 63
2983.27 69
2983.40 73
2983.52 77
2983.65 82
2983.78 89
2983.90 98
2984.03 111
2984.15 126
2984.28 141
2984.40 156
2984.53 170
2984.65 180
2984.78 187
2984.90 192
2985.03 194
2985.15 196
2985.28 197
2985.40 200
2985.53 202
2985.65 204
2985.78 203
2985.90 198
2986.03 188
2986.16 173
2986.28 152
2986.41 129
2986.53 105
2986.66 85
2986.78 68
2986.91 57
2987.03 50
2987.16 46
2987.28 44
2987.41 42
2987.53 39
2987.66 36
2987.78 33
2987.91 30
2988.04 27
2988.16 23
2988.29 19
2988.41 15
2988.54 11
2988.66 9
2988.79 8
2988.91 9
2989.04 13
2989.16 19
2989.29 25
2989.41 30
2989.54 33
2989.67 34
2989.79 34
2989.92 34
2990.04 35
2990.17 39
2990.29 44
2990.42 51
2990.54 58
2990.67 63
2990.79 66
2990.92 65
2991.04 62
2991.17 57
2991.30 52
2991.42 46
2991.55 41
2991.67 37
2991.80 34
2991.92 32
2992.05 31
2992.17 31
2992.30 31
2992.42 32
2992.55 32
2992.68 32
2992.80 32
2992.93 31
2993.05 29
2993.18 27
2993.30 25
2993.43 23
2993.55 21
2993.68 20
2993.80 18
2993.93 18
2994.06 18
2994.18 19
2994.31 21
2994.43 22
2994.56 23
2994.68 23
2994.81 23
2994.93 23
2995.06 23
2995.18 24
2995.31 26
2995.44 30
2995.56 35
2995.69 40
2995.81 46
2995.94 52
2996.06 57
2996.19 61
2996.31 62
2996.44 62
2996.57 59
2996.69 55
2996.82 49
2996.94 43
2997.07 37
2997.19 30
2997.32 25
2997.44 19
2997.57 15
2997.70 12
2997.82 10
2997.95 11
2998.07 13
2998.20 16
2998.32 21
2998.45 27
2998.57 33
2998.70 40
2998.83 47
2998.95 54
2999.08 61
2999.20 66
2999.33 70
2999.45 73
2999.58 73
2999.70 71
2999.83 68
2999.96 65
3000.08 61
3000.21 59
3000.33 58
3000.46 57
3000.58 57
3000.71 57
3000.84 56
3000.96 54
3001.09 50
3001.21 46
3001.34 42
3001.46 40
3001.59 38
3001.71 37
3001.84 36
3001.97 33
3002.09 27
3002.22 20
3002.34 10
3002.47 1
3002.59 0
3002.72 0
3002.85 0
3002.97 0
3003.10 0
3003.22 0
3003.35 0
3003.47 1
3003.60 3
3003.73 5
3003.85 9
3003.98 15
3004.10 25
3004.23 38
3004.35 54
3004.48 70
3004.60 86
3004.73 98
3004.86 107
3004.98 112
3005.11 113
3005.23 111
3005.36 108
3005.48 103
3005.61 98
3005.74 93
3005.86 87
3005.99 80
3006.11 74
3006.24 67
3006.36 61
3006.49 57
3006.62 55
3006.74 56
3006.87 59
3006.99 65
3007.12 71
3007.25 78
3007.37 84
3007.50 88
3007.62 89
3007.75 88
3007.87 84
3008.00 79
3008.13 73
3008.25 68
3008.38 64
3008.50 63
3008.63 64
3008.75 66
3008.88 69
3009.01 72
3009.13 73
3009.26 73
3009.38 71
3009.51 69
3009.63 65
3009.76 62
3009.89 59
3010.01 56
3010.14 53
3010.26 51
3010.39 49
3010.52 46
3010.64 43
3010.77 40
3010.89 36
3011.02 32
3011.14 29
3011.27 25
3011.40 23
3011.52 23
3011.65 25
3011.77 29
3011.90 35
3012.03 43
3012.15 52
3012.28 60
3012.40 65
3012.53 68
3012.66 67
3012.78 63
3012.91 58
3013.03 52
3013.16 49
3013.28 48
3013.41 49
3013.54 54
3013.66 59
3013.79 65
3013.91 71
3014.04 75
3014.17 78
3014.29 80
3014.42 81
3014.54 81
3014.67 79
3014.80 76
3014.92 72
3015.05 66
3015.17 59
3015.30 51
3015.42 42
3015.55 33
3015.68 24
3015.80 16
3015.93 10
3016.05 5
3016.18 3
3016.31 4
3016.43 6
3016.56 11
3016.68 16
3016.81 22
3016.94 28
3017.06 35
3017.19 41
3017.31 49
3017.44 56
3017.57 65
3017.69 73
3017.82 81
3017.94 89
3018.07 95
3018.20 101
3018.32 105
3018.45 107
3018.57 109
3018.70 109
3018.83 108
3018.95 106
3019.08 105
3019.20 103
3019.33 103
3019.46 103
3019.58 105
3019.71 107
3019.83 109
3019.96 111
3020.09 112
3020.21 112
3020.34 110
3020.46 107
3020.59 105
3020.72 103
3020.84 103
3020.97 104
3021.09 106
3021.22 109
3021.35 110
3021.47 108
3021.60 105
3021.72 98
3021.85 90
3021.98 80
3022.10 70
3022.23 62
3022.35 55
3022.48 52
3022.61 51
3022.73 54
3022.86 59
3022.99 67
3023.11 76
3023.24 86
3023.36 97
3023.49 108
3023.62 119
3023.74 128
3023.87 136
3023.99 140
3024.12 141
3024.25 138
3024.37 131
3024.50 121
3024.62 109
3024.75 97
3024.88 87
3025.00 79
3025.13 74
3025.25 71
3025.38 71
3025.51 73
3025.63 75
3025.76 77
3025.89 79
3026.01 79
3026.14 79
3026.26 78
3026.39 76
3026.52 73
3026.64 71
3026.77 69
3026.89 67
3027.02 67
3027.15 67
3027.27 68
3027.40 70
3027.53 71
3027.65 72
3027.78 72
3027.90 70
3028.03 66
3028.16 60
3028.28 52
3028.41 43
3028.54 33
3028.66 22
3028.79 11
3028.91 1
3029.04 0
3029.17 0
3029.29 0
3029.42 0
3029.54 0
3029.67 0
3029.80 6
3029.92 19
3030.05 33
3030.18 46
3030.30 56
3030.43 62
3030.55 64
3030.68 64
3030.81 61
3030.93 57
3031.06 55
3031.19 53
3031.31 53
3031.44 53
3031.56 54
3031.69 53
3031.82 52
3031.94 50
3032.07 47
3032.20 43
3032.32 40
3032.45 37
3032.57 34
3032.70 32
3032.83 30
3032.95 30
3033.08 31
3033.21 33
3033.33 34
3033.46 35
3033.59 35
3033.71 33
3033.84 30
3033.96 26
3034.09 23
3034.22 20
3034.34 19
3034.47 19
3034.60 20
3034.72 22
3034.85 25
3034.97 27
3035.10 29
3035.23 29
3035.35 28
3035.48 25
3035.61 21
3035.73 15
3035.86 7
3035.99 0
3036.11 0
3036.24 0
3036.36 0
3036.49 0
3036.62 0
3036.74 0
3036.87 0
3037.00 2
3037.12 8
3037.25 13
3037.38 18
3037.50 21
3037.63 24
3037.75 27
3037.88 32
3038.01 38
3038.13 47
3038.26 57
3038.39 67
3038.51 76
3038.64 82
3038.77 87
3038.89 89
3039.02 90
3039.15 89
3039.27 87
3039.40 84
3039.52 80
3039.65 74
3039.78 68
3039.90 62
3040.03 56
3040.16 51
3040.28 45
3040.41 40
3040.54 34
3040.66 29
3040.79 23
3040.92 19
3041.04 16
3041.17 16
3041.29 18
3041.42 23
3041.55 32
3041.67 42
3041.80 53
3041.93 63
3042.05 71
3042.18 76
3042.31 78
3042.43 75
3042.56 71
3042.69 64
3042.81 57
3042.94 51
3043.07 46
3043.19 43
3043.32 42
3043.45 42
3043.57 43
3043.70 45
3043.82 47
3043.95 50
3044.08 52
3044.20 54
3044.33 55
3044.46 57
3044.58 58
3044.71 59
3044.84 61
3044.96 63
3045.09 65
3045.22 66
3045.34 67
3045.47 67
3045.60 67
3045.72 66
3045.85 65
3045.98 65
3046.10 66
3046.23 69
3046.36 72
3046.48 76
3046.61 80
3046.74 84
3046.86 86
3046.99 87
3047.12 87
3047.24 85
3047.37 81
3047.49 78
3047.62 74
3047.75 72
3047.87 70
3048.00 69
3048.13 69
3048.25 68
3048.38 68
3048.51 67
3048.63 65
3048.76 61
3048.89 55
3049.01 49
3049.14 41
3049.27 32
3049.39 25
3049.52 18
3049.65 15
3049.77 14
3049.90 15
3050.03 18
3050.15 23
3050.28 29
3050.41 35
3050.53 41
3050.66 47
3050.79 53
3050.91 59
3051.04 65
3051.17 70
3051.29 72
3051.42 73
3051.55 71
3051.67 66
3051.80 58
3051.93 50
3052.05 41
3052.18 32
3052.31 23
3052.43 16
3052.56 11
3052.69 9
3052.81 9
3052.94 12
3053.07 18
3053.19 25
3053.32 33
3053.45 42
3053.57 50
3053.70 56
3053.83 62
3053.95 65
3054.08 66
3054.21 65
3054.33 62
3054.46 59
3054.59 56
3054.71 54
3054.84 54
3054.97 55
3055.10 58
3055.22 62
3055.35 67
3055.48 71
3055.60 76
3055.73 80
3055.86 85
3055.98 91
3056.11 97
3056.24 102
3056.36 107
3056.49 111
3056.62 113
3056.74 113
3056.87 111
3057.00 108
3057.12 103
3057.25 99
3057.38 95
3057.50 93
3057.63 93
3057.76 96
3057.88 100
3058.01 106
3058.14 112
3058.26 115
3058.39 115
3058.52 112
3058.65 105
3058.77 96
3058.90 85
3059.03 76
3059.15 69
3059.28 66
3059.41 66
3059.53 70
3059.66 76
3059.79 84
3059.91 93
3060.04 100
3060.17 106
3060.29 110
3060.42 111
3060.55 110
3060.67 107
3060.80 102
3060.93 95
3061.06 88
3061.18 81
3061.31 75
3061.44 70
3061.56 66
3061.69 64
3061.82 63
3061.94 63
3062.07 64
3062.20 66
3062.32 70
3062.45 74
3062.58 79
3062.71 84
3062.83 88
3062.96 93
3063.09 97
3063.21 101
3063.34 105
3063.47 109
3063.59 113
3063.72 117
3063.85 120
3063.97 123
3064.10 123
3064.23 122
3064.36 120
3064.48 116
3064.61 113
3064.74 111
3064.86 111
3064.99 113
3065.12 117
3065.24 124
3065.37 133
3065.50 143
3065.62 155
3065.75 167
3065.88 179
3066.01 192
3066.13 204
3066.26 215
3066.39 225
3066.51 233
3066.64 238
3066.77 240
3066.89 241
3067.02 239
3067.15 237
3067.28 233
3067.40 229
3067.53 225
3067.66 219
3067.78 212
3067.91 202
3068.04 191
3068.16 180
3068.29 168
3068.42 158
3068.55 151
3068.67 146
3068.80 144
3068.93 145
3069.05 146
3069.18 148
3069.31 148
3069.44 147
3069.56 143
3069.69 135
3069.82 126
3069.94 116
3070.07 107
3070.20 101
3070.32 97
3070.45 97
3070.58 99
3070.71 103
3070.83 106
3070.96 108
3071.09 108
3071.21 106
3071.34 104
3071.47 103
3071.60 102
3071.72 103
3071.85 104
3071.98 105
3072.10 104
3072.23 102
3072.36 98
3072.48 94
3072.61 90
3072.74 88
3072.87 89
3072.99 92
3073.12 97
3073.25 103
3073.37 109
3073.50 114
3073.63 118
3073.76 121
3073.88 122
3074.01 123
3074.14 123
3074.26 122
3074.39 120
3074.52 118
3074.65 115
3074.77 112
3074.90 110
3075.03 109
3075.15 109
3075.28 110
3075.41 111
3075.54 110
3075.66 108
3075.79 106
3075.92 102
3076.05 99
3076.17 96
3076.30 95
3076.43 95
3076.55 95
3076.68 94
3076.81 92
3076.94 88
3077.06 82
3077.19 73
3077.32 63
3077.44 53
3077.57 43
3077.70 36
3077.83 31
3077.95 28
3078.08 27
3078.21 28
3078.33 29
3078.46 31
3078.59 32
3078.72 32
3078.84 32
3078.97 31
3079.10 29
3079.23 28
3079.35 28
3079.48 28
3079.61 30
3079.73 34
3079.86 40
3079.99 47
3080.12 56
3080.24 65
3080.37 73
3080.50 79
3080.63 81
3080.75 80
3080.88 75
3081.01 67
3081.13 57
3081.26 47
3081.39 37
3081.52 30
3081.64 25
3081.77 24
3081.90 26
3082.03 29
3082.15 34
3082.28 38
3082.41 41
3082.54 42
3082.66 43
3082.79 42
3082.92 40
3083.04 38
3083.17 36
3083.30 35
3083.43 35
3083.55 36
3083.68 38
3083.81 40
3083.94 41
3084.06 42
3084.19 41
3084.32 39
3084.45 37
3084.57 36
3084.70 37
3084.83 40
3084.95 45
3085.08 52
3085.21 60
3085.34 67
3085.46 74
3085.59 79
3085.72 81
3085.85 82
3085.97 80
3086.10 78
3086.23 75
3086.36 73
3086.48 71
3086.61 71
3086.74 72
3086.87 74
3086.99 79
3087.12 84
3087.25 89
3087.38 93
3087.50 96
3087.63 96
3087.76 91
3087.88 84
3088.01 73
3088.14 63
3088.27 52
3088.39 44
3088.52 39
3088.65 37
3088.78 39
3088.90 43
3089.03 49
3089.16 56
3089.29 64
3089.41 71
3089.54 79
3089.67 85
3089.80 89
3089.92 91
3090.05 90
3090.18 87
3090.31 82
3090.43 74
3090.56 66
3090.69 58
3090.82 51
3090.94 44
3091.07 40
3091.20 37
3091.33 36
3091.45 36
3091.58 37
3091.71 38
3091.84 39
3091.96 40
3092.09 41
3092.22 42
3092.35 45
3092.47 49
3092.60 54
3092.73 60
3092.86 67
3092.98 73
3093.11 77
3093.24 79
3093.37 78
3093.49 73
3093.62 64
3093.75 52
3093.88 40
3094.00 28
3094.13 18
3094.26 13
3094.39 13
3094.51 16
3094.64 22
3094.77 30
3094.90 36
3095.03 41
3095.15 43
3095.28 43
3095.41 41
3095.54 38
3095.66 33
3095.79 28
3095.92 21
3096.05 15
3096.17 8
3096.30 2
3096.43 0
3096.56 0
3096.68 0
3096.81 0
3096.94 0
3097.07 0
3097.19 0
3097.32 0
3097.45 3
3097.58 5
3097.70 7
3097.83 8
3097.96 9
3098.09 10
3098.22 12
3098.34 14
3098.47 17
3098.60 20
3098.73 22
3098.85 23
3098.98 22
3099.11 19
3099.24 15
3099.36 9
3099.49 4
3099.62 0
3099.75 0
3099.88 0
3100.00 1
3100.13 8
3100.26 18
3100.39 28
3100.51 37
3100.64 44
3100.77 49
3100.90 49
3101.02 46
3101.15 40
3101.28 31
3101.41 22
3101.54 13
3101.66 7
3101.79 5
3101.92 7
3102.05 14
3102.17 23
3102.30 35
3102.43 47
3102.56 56
3102.68 63
3102.81 66
3102.94 65
3103.07 62
3103.20 57
3103.32 52
3103.45 46
3103.58 42
3103.71 38
3103.83 35
3103.96 34
3104.09 35
3104.22 37
3104.35 39
3104.47 42
3104.60 44
3104.73 46
3104.86 46
3104.98 45
3105.11 43
3105.24 42
3105.37 42
3105.50 42
3105.62 44
3105.75 46
3105.88 48
3106.01 49
3106.13 51
3106.26 52
3106.39 51
3106.52 50
3106.65 46
3106.77 41
3106.90 35
3107.03 28
3107.16 21
3107.28 15
3107.41 11
3107.54 9
3107.67 10
3107.80 12
3107.92 15
3108.05 18
3108.18 19
3108.31 18
3108.44 16
3108.56 13
3108.69 10
3108.82 8
3108.95 8
3109.07 9
3109.20 11
3109.33 14
3109.46 16
3109.59 17
3109.71 17
3109.84 16
3109.97 16
3110.10 16
3110.23 18
3110.35 22
3110.48 27
3110.61 33
3110.74 40
3110.87 46
3110.99 52
3111.12 56
3111.25 59
3111.38 61
3111.50 62
3111.63 62
3111.76 63
3111.89 64
3112.02 66
3112.14 67
3112.27 68
3112.40 69
3112.53 68
3112.66 67
3112.78 65
3112.91 65
3113.04 67
3113.17 71
3113.30 77
3113.42 85
3113.55 94
3113.68 102
3113.81 110
3113.94 115
3114.06 118
3114.19 119
3114.32 116
3114.45 112
3114.58 104
3114.70 95
3114.83 85
3114.96 75
3115.09 66
3115.22 59
3115.34 55
3115.47 56
3115.60 61
3115.73 70
3115.86 80
3115.98 89
3116.11 95
3116.24 97
3116.37 94
3116.50 87
3116.62 77
3116.75 65
3116.88 54
3117.01 44
3117.14 36
3117.26 30
3117.39 26
3117.52 23
3117.65 22
3117.78 22
3117.90 23
3118.03 25
3118.16 27
3118.29 30
3118.42 33
3118.54 36
3118.67 41
3118.80 47
3118.93 55
3119.06 65
3119.18 75
3119.31 84
3119.44 91
3119.57 95
3119.70 96
3119.83 94
3119.95 90
3120.08 87
3120.21 83
3120.34 81
3120.47 80
3120.59 80
3120.72 81
3120.85 81
3120.98 80
3121.11 78
3121.23 74
3121.36 68
3121.49 62
3121.62 54
3121.75 47
3121.87 41
3122.00 38
3122.13 36
3122.26 37
3122.39 39
3122.52 43
3122.64 47
3122.77 52
3122.90 56
3123.03 59
3123.16 62
3123.28 65
3123.41 67
3123.54 68
3123.67 67
3123.80 65
3123.93 60
3124.05 53
3124.18 43
3124.31 33
3124.44 22
3124.57 12
3124.69 4
3124.82 0
3124.95 0
3125.08 0
3125.21 0
3125.34 2
3125.46 8
3125.59 16
3125.72 24
3125.85 31
3125.98 38
3126.10 42
3126.23 44
3126.36 44
3126.49 42
3126.62 38
3126.75 33
3126.87 28
3127.00 24
3127.13 21
3127.26 21
3127.39 22
3127.52 26
3127.64 30
3127.77 35
3127.90 40
3128.03 45
3128.16 51
3128.28 57
3128.41 66
3128.54 75
3128.67 85
3128.80 96
3128.93 104
3129.05 110
3129.18 113
3129.31 112
3129.44 107
3129.57 101
3129.70 95
3129.82 91
3129.95 88
3130.08 88
3130.21 90
3130.34 93
3130.47 97
3130.59 99
3130.72 99
3130.85 97
3130.98 94
3131.11 88
3131.24 81
3131.36 74
3131.49 68
3131.62 64
3131.75 63
3131.88 64
3132.01 67
3132.13 71
3132.26 75
3132.39 77
3132.52 78
3132.65 76
3132.78 74
3132.90 70
3133.03 67
3133.16 64
3133.29 62
3133.42 61
3133.55 59
3133.67 57
3133.80 55
3133.93 52
3134.06 50
3134.19 48
3134.32 47
3134.44 47
3134.57 50
3134.70 54
3134.83 59
3134.96 66
3135.09 72
3135.21 79
3135.34 85
3135.47 90
3135.60 95
3135.73 99
3135.86 102
3135.99 104
3136.11 104
3136.24 103
3136.37 102
3136.50 100
3136.63 100
3136.76 100
3136.88 102
3137.01 104
3137.14 105
3137.27 106
3137.40 105
3137.53 103
3137.65 100
3137.78 96
3137.91 92
3138.04 87
3138.17 82
3138.30 77
3138.43 71
3138.55 64
3138.68 58
3138.81 52
3138.94 48
3139.07 46
3139.20 46
3139.33 49
3139.45 52
3139.58 57
3139.71 61
3139.84 63
3139.97 63
3140.10 60
3140.22 53
3140.35 45
3140.48 36
3140.61 27
3140.74 20
3140.87 16
3141.00 16
3141.12 20
3141.25 25
3141.38 30
3141.51 35
3141.64 38
3141.77 38
3141.90 37
3142.02 35
3142.15 34
3142.28 35
3142.41 39
3142.54 45
3142.67 53
3142.80 61
3142.92 69
3143.05 76
3143.18 82
3143.31 86
3143.44 88
3143.57 91
3143.70 94
3143.82 97
3143.95 100
3144.08 102
3144.21 103
3144.34 100
3144.47 93
3144.60 81
3144.72 66
3144.85 48
3144.98 29
3145.11 12
3145.24 0
3145.37 0
3145.50 0
3145.62 0
3145.75 0
3145.88 0
3146.01 1
3146.14 5
3146.27 8
3146.40 9
3146.52 8
3146.65 7
3146.78 6
3146.91 6
3147.04 9
3147.17 13
3147.30 19
3147.43 26
3147.55 34
3147.68 43
3147.81 51
3147.94 57
3148.07 62
3148.20 64
3148.33 63
3148.45 59
3148.58 51
3148.71 41
3148.84 30
3148.97 19
3149.10 10
3149.23 3
3149.36 0
3149.48 0
3149.61 0
3149.74 1
3149.87 4
3150.00 5
3150.13 7
3150.26 7
3150.38 6
3150.51 5
3150.64 4
3150.77 4
3150.90 7
3151.03 10
3151.16 14
3151.29 17
3151.41 20
3151.54 21
3151.67 20
3151.80 17
3151.93 13
3152.06 9
3152.19 5
3152.32 2
3152.44 1
3152.57 0
3152.70 0
3152.83 1
3152.96 2
3153.09 3
3153.22 4
3153.35 5
3153.47 5
3153.60 6
3153.73 8
3153.86 10
3153.99 13
3154.12 17
3154.25 22
3154.38 26
3154.51 30
3154.63 33
3154.76 36
3154.89 37
3155.02 36
3155.15 35
3155.28 33
3155.41 33
3155.54 33
3155.66 35
3155.79 39
3155.92 43
3156.05 48
3156.18 53
3156.31 56
3156.44 59
3156.57 60
3156.70 61
3156.82 61
3156.95 61
3157.08 60
3157.21 59
3157.34 56
3157.47 53
3157.60 51
3157.73 50
3157.85 51
3157.98 54
3158.11 59
3158.24 65
3158.37 71
3158.50 76
3158.63 78
3158.76 79
3158.89 77
3159.01 73
3159.14 69
3159.27 65
3159.40 62
3159.53 61
3159.66 61
3159.79 62
3159.92 61
3160.05 59
3160.17 54
3160.30 47
3160.43 37
3160.56 26
3160.69 15
3160.82 5
3160.95 0
3161.08 0
3161.21 0
3161.34 0
3161.46 0
3161.59 0
3161.72 5
3161.85 10
3161.98 13
3162.11 14
3162.24 12
3162.37 6
3162.50 0
3162.62 0
3162.75 0
3162.88 0
3163.01 0
3163.14 8
3163.27 24
3163.40 42
3163.53 60
3163.66 75
3163.79 85
3163.91 90
3164.04 91
3164.17 88
3164.30 84
3164.43 80
3164.56 76
3164.69 72
3164.82 68
3164.95 64
3165.08 60
3165.20 55
3165.33 50
3165.46 46
3165.59 43
3165.72 40
3165.85 38
3165.98 39
3166.11 41
3166.24 45
3166.37 51
3166.50 56
3166.62 60
3166.75 61
3166.88 59
3167.01 53
3167.14 44
3167.27 34
3167.40 24
3167.53 16
3167.66 10
3167.79 7
3167.91 7
3168.04 9
3168.17 11
3168.30 15
3168.43 18
3168.56 22
3168.69 25
3168.82 28
3168.95 30
3169.08 32
3169.21 34
3169.33 35
3169.46 37
3169.59 40
3169.72 42
3169.85 45
3169.98 46
3170.11 45
3170.24 43
3170.37 38
3170.50 31
3170.63 24
3170.75 17
3170.88 12
3171.01 9
3171.14 8
3171.27 9
3171.40 11
3171.53 15
3171.66 19
3171.79 22
3171.92 25
3172.05 26
3172.18 27
3172.30 26
3172.43 26
3172.56 25
3172.69 26
3172.82 26
3172.95 27
3173.08 28
3173.21 29
3173.34 29
3173.47 28
3173.60 26
3173.73 24
3173.85 22
3173.98 22
3174.11 23
3174.24 27
3174.37 33
3174.50 41
3174.63 50
3174.76 59
3174.89 69
3175.02 77
3175.15 85
3175.28 92
3175.41 97
3175.53 102
3175.66 104
3175.79 103
3175.92 99
3176.05 91
3176.18 80
3176.31 69
3176.44 59
3176.57 52
3176.70 49
3176.83 50
3176.96 55
3177.09 62
3177.21 70
3177.34 79
3177.47 86
3177.60 93
3177.73 98
3177.86 103
3177.99 106
3178.12 107
3178.25 107
3178.38 105
3178.51 102
3178.64 98
3178.77 95
3178.90 92
3179.02 91
3179.15 90
3179.28 88
3179.41 86
3179.54 83
3179.67 78
3179.80 72
3179.93 65
3180.06 59
3180.19 55
3180.32 52
3180.45 51
3180.58 53
3180.71 57
3180.84 62
3180.96 69
3181.09 75
3181.22 81
3181.35 84
3181.48 85
3181.61 84
3181.74 80
3181.87 74
3182.00 69
3182.13 66
3182.26 65
3182.39 68
3182.52 73
3182.65 80
3182.78 86
3182.91 90
3183.03 91
3183.16 90
3183.29 86
3183.42 82
3183.55 78
3183.68 76
3183.81 75
3183.94 75
3184.07 76
3184.20 77
3184.33 76
3184.46 74
3184.59 72
3184.72 69
3184.85 68
3184.98 70
3185.10 74
3185.23 81
3185.36 92
3185.49 104
3185.62 117
3185.75 130
3185.88 141
3186.01 148
3186.14 152
3186.27 152
3186.40 148
3186.53 141
3186.66 131
3186.79 120
3186.92 109
3187.05 97
3187.18 86
3187.31 76
3187.43 67
3187.56 60
3187.69 55
3187.82 53
3187.95 54
3188.08 57
3188.21 62
3188.34 68
3188.47 72
3188.60 75
3188.73 75
3188.86 72
3188.99 68
3189.12 63
3189.25 58
3189.38 55
3189.51 54
3189.64 55
3189.77 58
3189.90 62
3190.02 67
3190.15 70
3190.28 72
3190.41 72
3190.54 70
3190.67 68
3190.80 65
3190.93 64
3191.06 64
3191.19 65
3191.32 66
3191.45 67
3191.58 67
3191.71 68
3191.84 69
3191.97 71
3192.10 73
3192.23 76
3192.36 78
3192.49 79
3192.62 79
3192.75 79
3192.88 78
3193.00 79
3193.13 81
3193.26 86
3193.39 92
3193.52 99
3193.65 106
3193.78 113
3193.91 119
3194.04 124
3194.17 128
3194.30 130
3194.43 130
3194.56 128
3194.69 123
3194.82 115
3194.95 105
3195.08 94
3195.21 83
3195.34 74
3195.47 67
3195.60 61
3195.73 58
3195.86 57
3195.99 58
3196.12 60
3196.25 65
3196.37 71
3196.50 79
3196.63 87
3196.76 94
3196.89 101
3197.02 105
3197.15 108
3197.28 108
3197.41 106
3197.54 102
3197.67 96
3197.80 89
3197.93 81
3198.06 74
3198.19 68
3198.32 63
3198.45 61
3198.58 60
3198.71 61
3198.84 63
3198.97 66
3199.10 69
3199.23 71
3199.36 72
3199.49 73
3199.62 73
3199.75 73
3199.88 72
3200.01 73
3200.14 74
3200.27 77
3200.40 79
3200.52 81
3200.65 82
3200.78 81
3200.91 78
3201.04 75
3201.17 70
3201.30 66
3201.43 63
3201.56 60
3201.69 58
3201.82 56
3201.95 53
3202.08 49
3202.21 45
3202.34 40
3202.47 36
3202.60 32
3202.73 28
3202.86 26
3202.99 23
3203.12 22
3203.25 21
3203.38 21
3203.51 23
3203.64 26
3203.77 31
3203.90 39
3204.03 47
3204.16 57
3204.29 66
3204.42 73
3204.55 78
3204.68 80
3204.81 79
3204.94 76
3205.07 73
3205.20 69
3205.33 66
3205.46 64
3205.59 63
3205.72 63
3205.85 62
3205.98 60
3206.11 56
3206.24 50
3206.37 45
3206.50 40
3206.63 38
3206.76 39
3206.89 43
3207.02 51
3207.15 59
3207.27 67
3207.40 72
3207.53 75
3207.66 74
3207.79 71
3207.92 66
3208.05 60
3208.18 55
3208.31 52
3208.44 50
3208.57 51
3208.70 55
3208.83 61
3208.96 68
3209.09 75
3209.22 82
3209.35 87
3209.48 89
3209.61 90
3209.74 88
3209.87 85
3210.00 80
3210.13 74
3210.26 67
3210.39 60
3210.52 53
3210.65 48
3210.78 44
3210.91 44
3211.04 46
3211.17 50
3211.30 56
3211.43 62
3211.56 67
3211.69 71
3211.82 73
3211.95 73
3212.08 71
3212.21 69
3212.34 67
3212.47 65
3212.60 63
3212.73 60
3212.86 57
3212.99 54
3213.12 49
3213.25 43
3213.38 38
3213.51 32
3213.64 27
3213.77 24
3213.90 22
3214.03 21
3214.16 23
3214.29 26
3214.42 32
3214.55 39
3214.68 48
3214.81 58
3214.94 65
3215.07 70
3215.20 70
3215.33 66
3215.46 58
3215.59 47
3215.72 36
3215.85 27
3215.98 20
3216.11 16
3216.24 15
3216.37 16
3216.50 18
3216.63 21
3216.76 25
3216.89 28
3217.02 32
3217.15 36
3217.28 41
3217.41 47
3217.54 53
3217.67 59
3217.80 66
3217.93 73
3218.06 80
3218.19 86
3218.32 91
3218.45 94
3218.58 93
3218.71 88
3218.84 79
3218.97 67
3219.10 53
3219.23 39
3219.36 25
3219.49 13
3219.62 3
3219.75 0
3219.89 0
3220.02 0
3220.15 0
3220.28 0
3220.41 0
3220.54 0
3220.67 0
3220.80 0
3220.93 7
3221.06 15
3221.19 25
3221.32 34
3221.45 42
3221.58 49
3221.71 54
3221.84 57
3221.97 57
3222.10 54
3222.23 50
3222.36 45
3222.49 39
3222.62 34
3222.75 30
3222.88 29
3223.01 29
3223.14 30
3223.27 32
3223.40 34
3223.53 34
3223.66 33
3223.79 31
3223.92 27
3224.05 24
3224.18 22
3224.31 21
3224.44 24
3224.57 28
3224.70 35
3224.83 43
3224.96 51
3225.09 59
3225.22 66
3225.35 72
3225.48 75
3225.61 77
3225.74 77
3225.87 76
3226.00 75
3226.13 73
3226.26 72
3226.39 72
3226.53 71
3226.66 71
3226.79 71
3226.92 69
3227.05 67
3227.18 64
3227.31 61
3227.44 58
3227.57 54
3227.70 49
3227.83 43
3227.96 37
3228.09 30
3228.22 23
3228.35 18
3228.48 15
3228.61 15
3228.74 19
3228.87 26
3229.00 34
3229.13 43
3229.26 50
3229.39 54
3229.52 54
3229.65 51
3229.78 45
3229.91 37
3230.04 29
3230.17 20
3230.30 13
3230.43 7
3230.56 4
3230.69 3
3230.83 5
3230.96 9
3231.09 16
3231.22 25
3231.35 34
3231.48 44
3231.61 52
3231.74 58
3231.87 61
3232.00 61
3232.13 58
3232.26 52
3232.39 44
3232.52 34
3232.65 24
3232.78 14
3232.91 6
3233.04 0
3233.17 0
3233.30 0
3233.43 1
3233.56 7
3233.69 15
3233.82 22
3233.95 27
3234.08 31
3234.22 32
3234.35 31
3234.48 30
3234.61 28
3234.74 29
3234.87 32
3235.00 37
3235.13 44
3235.26 52
3235.39 59
3235.52 64
3235.65 66
3235.78 65
3235.91 63
3236.04 60
3236.17 57
3236.30 56
3236.43 56
3236.56 58
3236.69 62
3236.82 66
3236.95 71
3237.09 75
3237.22 78
3237.35 79
3237.48 79
3237.61 77
3237.74 73
3237.87 68
3238.00 62
3238.13 56
3238.26 49
3238.39 43
3238.52 37
3238.65 33
3238.78 30
3238.91 28
3239.04 28
3239.17 30
3239.30 33
3239.43 39
3239.56 46
3239.70 54
3239.83 63
3239.96 72
3240.09 80
3240.22 87
3240.35 93
3240.48 96
3240.61 97
3240.74 97
3240.87 95
3241.00 92
3241.13 88
3241.26 85
3241.39 82
3241.52 79
3241.65 75
3241.78 71
3241.91 65
3242.05 59
3242.18 52
3242.31 45
3242.44 40
3242.57 35
3242.70 33
3242.83 31
3242.96 30
3243.09 30
3243.22 30
3243.35 31
3243.48 32
3243.61 32
3243.74 32
3243.87 32
3244.00 31
3244.13 30
3244.27 28
3244.40 26
3244.53 24
3244.66 21
3244.79 17
3244.92 14
3245.05 11
3245.18 9
3245.31 9
3245.44 11
3245.57 14
3245.70 18
3245.83 22
3245.96 25
3246.09 28
3246.23 31
3246.36 33
3246.49 35
3246.62 37
3246.75 38
3246.88 39
3247.01 39
3247.14 38
3247.27 37
3247.40 35
3247.53 32
3247.66 29
3247.79 26
3247.92 24
3248.05 21
3248.19 19
3248.32 18
3248.45 19
3248.58 20
3248.71 23
3248.84 26
3248.97 28
3249.10 30
3249.23 31
3249.36 31
3249.49 30
3249.62 30
3249.75 30
3249.88 31
3250.02 33
3250.15 36
3250.28 39
3250.41 43
3250.54 46
3250.67 49
3250.80 50
3250.93 50
3251.06 48
3251.19 45
3251.32 40
3251.45 36
3251.58 32
3251.72 28
3251.85 26
3251.98 25
3252.11 25
3252.24 25
3252.37 27
3252.50 29
3252.63 33
3252.76 36
3252.89 40
3253.02 44
3253.15 48
3253.28 51
3253.42 53
3253.55 54
3253.68 54
3253.81 53
3253.94 50
3254.07 46
3254.20 41
3254.33 34
3254.46 27
3254.59 19
3254.72 12
3254.85 8
3254.99 6
3255.12 6
3255.25 8
3255.38 10
3255.51 13
3255.64 16
3255.77 19
3255.90 24
3256.03 30
3256.16 38
3256.29 47
3256.42 57
3256.56 65
3256.69 71
3256.82 74
3256.95 74
3257.08 73
3257.21 70
3257.34 66
3257.47 61
3257.60 56
3257.73 50
3257.86 45
3258.00 39
3258.13 35
3258.26 32
3258.39 31
3258.52 32
3258.65 34
3258.78 35
3258.91 36
3259.04 36
3259.17 36
3259.30 38
3259.44 41
3259.57 47
3259.70 54
3259.83 61
3259.96 66
3260.09 69
3260.22 69
3260.35 65
3260.48 59
3260.61 53
3260.74 47
3260.88 42
3261.01 39
3261.14 37
3261.27 36
3261.40 36
3261.53 37
3261.66 41
3261.79 47
3261.92 58
3262.05 74
3262.19 92
3262.32 113
3262.45 133
3262.58 152
3262.71 166
3262.84 175
3262.97 179
3263.10 179
3263.23 176
3263.36 171
3263.50 167
3263.63 163
3263.76 161
3263.89 158
3264.02 156
3264.15 154
3264.28 152
3264.41 150
3264.54 150
3264.67 151
3264.81 152
3264.94 153
3265.07 153
3265.20 150
3265.33 146
3265.46 139
3265.59 132
3265.72 126
3265.85 122
3265.98 121
3266.12 123
3266.25 129
3266.38 138
3266.51 149
3266.64 160
3266.77 170
3266.90 180
3267.03 187
3267.16 191
3267.30 193
3267.43 191
3267.56 186
3267.69 179
3267.82 168
3267.95 156
3268.08 143
3268.21 128
3268.34 115
3268.48 102
3268.61 91
3268.74 81
3268.87 73
3269.00 65
3269.13 59
3269.26 53
3269.39 47
3269.52 43
3269.66 41
3269.79 40
3269.92 40
3270.05 42
3270.18 43
3270.31 44
3270.44 43
3270.57 42
3270.70 40
3270.84 38
3270.97 37
3271.10 37
3271.23 38
3271.36 41
3271.49 46
3271.62 52
3271.75 59
3271.89 66
3272.02 73
3272.15 79
3272.28 82
3272.41 82
3272.54 77
3272.67 69
3272.80 57
3272.93 42
3273.07 27
3273.20 13
3273.33 2
3273.46 0
3273.59 0
3273.72 0
3273.85 2
3273.98 10
3274.12 19
3274.25 27
3274.38 34
3274.51 41
3274.64 49
3274.77 57
3274.90 65
3275.03 73
3275.17 80
3275.30 86
3275.43 89
3275.56 91
3275.69 91
3275.82 90
3275.95 89
3276.08 87
3276.22 86
3276.35 85
3276.48 85
3276.61 84
3276.74 84
3276.87 82
3277.00 80
3277.13 78
3277.27 75
3277.40 72
3277.53 69
3277.66 69
3277.79 69
3277.92 72
3278.05 76
3278.18 80
3278.32 84
3278.45 88
3278.58 91
3278.71 94
3278.84 97
3278.97 101
3279.10 106
3279.24 111
3279.37 115
3279.50 119
3279.63 120
3279.76 120
3279.89 117
3280.02 114
3280.15 109
3280.29 104
3280.42 100
3280.55 97
3280.68 96
3280.81 95
3280.94 96
3281.07 98
3281.21 100
3281.34 101
3281.47 101
3281.60 99
3281.73 97
3281.86 93
3281.99 90
3282.13 88
3282.26 88
3282.39 90
3282.52 94
3282.65 100
3282.78 105
3282.91 109
3283.04 110
3283.18 108
3283.31 102
3283.44 92
3283.57 82
3283.70 71
3283.83 63
3283.96 58
3284.10 57
3284.23 59
3284.36 63
3284.49 68
3284.62 72
3284.75 73
3284.88 71
3285.02 67
3285.15 61
3285.28 54
3285.41 48
3285.54 43
3285.67 40
3285.80 40
3285.94 41
3286.07 44
3286.20 49
3286.33 54
3286.46 61
3286.59 68
3286.73 76
3286.86 85
3286.99 93
3287.12 99
3287.25 103
3287.38 104
3287.51 102
3287.65 97
3287.78 89
3287.91 79
3288.04 68
3288.17 57
3288.30 47
3288.43 37
3288.57 29
3288.70 22
3288.83 17
3288.96 15
3289.09 15
3289.22 17
3289.36 20
3289.49 24
3289.62 29
3289.75 34
3289.88 39
3290.01 44
3290.14 47
3290.28 49
3290.41 48
3290.54 45
3290.67 40
3290.80 35
3290.93 30
3291.07 27
3291.20 27
3291.33 29
3291.46 34
3291.59 40
3291.72 46
3291.85 51
3291.99 55
3292.12 59
3292.25 61
3292.38 62
3292.51 62
3292.64 62
3292.78 62
3292.91 63
3293.04 64
3293.17 66
3293.30 69
3293.43 73
3293.57 78
3293.70 82
3293.83 84
3293.96 83
3294.09 79
3294.22 72
3294.36 62
3294.49 51
3294.62 40
3294.75 30
3294.88 21
3295.01 14
3295.14 7
3295.28 2
3295.41 0
3295.54 0
3295.67 0
3295.80 0
3295.93 0
3296.07 0
3296.20 0
3296.33 0
3296.46 1
3296.59 9
3296.72 18
3296.86 27
3296.99 36
3297.12 44
3297.25 51
3297.38 56
3297.51 58
3297.65 59
3297.78 57
3297.91 53
3298.04 50
3298.17 48
3298.31 48
3298.44 51
3298.57 57
3298.70 65
3298.83 74
3298.96 82
3299.10 88
3299.23 91
3299.36 92
3299.49 90
3299.62 89
3299.75 88
3299.89 87
3300.02 88
3300.15 89
3300.28 89
3300.41 87
3300.54 84
3300.68 78
3300.81 71
3300.94 64
3301.07 58
3301.20 52
3301.34 49
3301.47 48
3301.60 48
3301.73 50
3301.86 51
3301.99 51
3302.13 50
3302.26 48
3302.39 45
3302.52 43
3302.65 42
3302.78 43
3302.92 46
3303.05 50
3303.18 55
3303.31 60
3303.44 65
3303.58 69
3303.71 71
3303.84 72
3303.97 72
3304.10 71
3304.23 68
3304.37 65
3304.50 63
3304.63 60
3304.76 59
3304.89 57
3305.03 56
3305.16 55
3305.29 54
3305.42 54
3305.55 56
3305.68 60
3305.82 66
3305.95 73
3306.08 80
3306.21 86
3306.34 91
3306.48 95
3306.61 99
3306.74 104
3306.87 110
3307.00 117
3307.14 124
3307.27 131
3307.40 138
3307.53 144
3307.66 149
3307.79 153
3307.93 157
3308.06 160
3308.19 162
3308.32 162
3308.45 160
3308.59 155
3308.72 147
3308.85 137
3308.98 126
3309.11 114
3309.25 102
3309.38 90
3309.51 77
3309.64 64
3309.77 51
3309.91 38
3310.04 26
3310.17 16
3310.30 10
3310.43 9
3310.57 14
3310.70 23
3310.83 36
3310.96 53
3311.09 71
3311.23 89
3311.36 106
3311.49 121
3311.62 132
3311.75 140
3311.88 142
3312.02 140
3312.15 132
3312.28 121
3312.41 108
3312.54 93
3312.68 78
3312.81 66
3312.94 58
3313.07 53
3313.20 52
3313.34 54
3313.47 57
3313.60 61
3313.73 63
3313.86 64
3314.00 62
3314.13 58
3314.26 54
3314.39 50
3314.52 47
3314.66 47
3314.79 49
3314.92 54
3315.05 61
3315.19 70
3315.32 78
3315.45 85
3315.58 91
3315.71 94
3315.85 96
3315.98 95
3316.11 93
3316.24 91
3316.37 88
3316.51 84
3316.64 80
3316.77 76
3316.90 73
3317.03 70
3317.17 67
3317.30 66
3317.43 66
3317.56 67
3317.69 67
3317.83 67
3317.96 66
3318.09 63
3318.22 59
3318.35 54
3318.49 48
3318.62 41
3318.75 34
3318.88 27
3319.02 22
3319.15 17
3319.28 14
3319.41 12
3319.54 11
3319.68 11
3319.81 11
3319.94 12
3320.07 12
3320.20 11
3320.34 9
3320.47 6
3320.60 1
3320.73 0
3320.87 0
3321.00 0
3321.13 0
3321.26 0
3321.39 0
3321.53 0
3321.66 6
3321.79 16
3321.92 24
3322.05 31
3322.19 36
3322.32 40
3322.45 42
3322.58 44
3322.72 46
3322.85 48
3322.98 50
3323.11 52
3323.24 52
3323.38 51
3323.51 47
3323.64 42
3323.77 37
3323.91 30
3324.04 24
3324.17 18
3324.30 14
3324.43 12
3324.57 13
3324.70 17
3324.83 23
3324.96 31
3325.10 38
3325.23 45
3325.36 49
3325.49 50
3325.62 49
3325.76 46
3325.89 43
3326.02 41
3326.15 40
3326.29 42
3326.42 45
3326.55 50
3326.68 55
3326.82 60
3326.95 64
3327.08 67
3327.21 68
3327.34 69
3327.48 69
3327.61 68
3327.74 65
3327.87 61
3328.01 56
3328.14 50
3328.27 43
3328.40 36
3328.53 30
3328.67 27
3328.80 25
3328.93 25
3329.06 26
3329.20 29
3329.33 31
3329.46 33
3329.59 33
3329.73 31
3329.86 27
3329.99 21
3330.12 14
3330.26 6
3330.39 0
3330.52 0
3330.65 0
3330.78 0
3330.92 0
3331.05 0
3331.18 0
3331.31 3
3331.45 6
3331.58 8
3331.71 7
3331.84 6
3331.98 4
3332.11 3
3332.24 3
3332.37 5
3332.51 9
3332.64 15
3332.77 22
3332.90 30
3333.04 36
3333.17 41
3333.30 44
3333.43 46
3333.56 47
3333.70 48
3333.83 49
3333.96 51
3334.09 54
3334.23 56
3334.36 58
3334.49 58
3334.62 59
3334.76 58
3334.89 58
3335.02 58
3335.15 59
3335.29 60
3335.42 62
3335.55 63
3335.68 64
3335.82 65
3335.95 64
3336.08 63
3336.21 62
3336.35 60
3336.48 60
3336.61 62
3336.74 66
3336.88 72
3337.01 81
3337.14 91
3337.27 101
3337.41 112
3337.54 121
3337.67 129
3337.80 136
3337.94 140
3338.07 143
3338.20 144
3338.33 142
3338.47 137
3338.60 130
3338.73 120
3338.86 109
3339.00 97
3339.13 86
3339.26 76
3339.39 68
3339.53 61
3339.66 54
3339.79 48
3339.92 43
3340.06 37
3340.19 32
3340.32 27
3340.45 23
3340.59 20
3340.72 18
3340.85 16
3340.98 15
3341.12 14
3341.25 15
3341.38 16
3341.51 19
3341.65 24
3341.78 30
3341.91 37
3342.04 46
3342.18 55
3342.31 65
3342.44 74
3342.57 83
3342.71 91
3342.84 97
3342.97 101
3343.10 103
3343.24 103
3343.37 101
3343.50 98
3343.64 93
3343.77 88
3343.90 82
3344.03 75
3344.17 67
3344.30 60
3344.43 52
3344.56 46
3344.70 42
3344.83 40
3344.96 41
3345.09 43
3345.23 46
3345.36 48
3345.49 50
3345.62 49
3345.76 47
3345.89 44
3346.02 40
3346.16 38
3346.29 36
3346.42 36
3346.55 38
3346.69 41
3346.82 45
3346.95 50
3347.08 55
3347.22 60
3347.35 64
3347.48 65
3347.61 66
3347.75 64
3347.88 62
3348.01 58
3348.15 54
3348.28 50
3348.41 46
3348.54 42
3348.68 36
3348.81 31
3348.94 26
3349.07 23
3349.21 22
3349.34 23
3349.47 27
3349.61 33
3349.74 41
3349.87 49
3350.00 57
3350.14 64
3350.27 70
3350.40 74
3350.53 75
3350.67 73
3350.80 68
3350.93 58
3351.07 46
3351.20 33
3351.33 21
3351.46 12
3351.60 7
3351.73 8
3351.86 14
3352.00 23
3352.13 33
3352.26 42
3352.39 48
3352.53 50
3352.66 50
3352.79 48
3352.92 46
3353.06 45
3353.19 47
3353.32 52
3353.46 60
3353.59 68
3353.72 77
3353.85 84
3353.99 88
3354.12 89
3354.25 85
3354.39 78
3354.52 69
3354.65 60
3354.78 52
3354.92 47
3355.05 46
3355.18 49
3355.32 55
3355.45 64
3355.58 73
3355.71 83
3355.85 90
3355.98 95
3356.11 97
3356.25 96
3356.38 94
3356.51 90
3356.64 85
3356.78 82
3356.91 80
3357.04 80
3357.18 81
3357.31 84
3357.44 86
3357.57 89
3357.71 92
3357.84 94
3357.97 95
3358.11 97
3358.24 100
3358.37 102
3358.50 103
3358.64 103
3358.77 101
3358.90 97
3359.04 92
3359.17 87
3359.30 82
3359.43 81
3359.57 82
3359.70 86
3359.83 93
3359.97 100
3360.10 107
3360.23 112
3360.37 115
3360.50 116
3360.63 115
3360.76 115
3360.90 114
3361.03 115
3361.16 118
3361.30 121
3361.43 124
3361.56 126
3361.69 126
3361.83 123
3361.96 117
3362.09 108
3362.23 96
3362.36 84
3362.49 71
3362.63 59
3362.76 48
3362.89 38
3363.02 30
3363.16 24
3363.29 19
3363.42 17
3363.56 18
3363.69 22
3363.82 30
3363.96 41
3364.09 55
3364.22 69
3364.35 83
3364.49 95
3364.62 104
3364.75 110
3364.89 113
3365.02 115
3365.15 115
3365.29 114
3365.42 115
3365.55 116
3365.68 118
3365.82 121
3365.95 125
3366.08 130
3366.22 133
3366.35 135
3366.48 134
3366.62 131
3366.75 125
3366.88 117
3367.02 108
3367.15 99
3367.28 92
3367.41 86
3367.55 84
3367.68 85
3367.81 90
3367.95 97
3368.08 108
3368.21 119
3368.35 129
3368.48 138
3368.61 145
3368.75 149
3368.88 151
3369.01 152
3369.14 154
3369.28 158
3369.41 164
3369.54 173
3369.68 182
3369.81 191
3369.94 198
3370.08 203
3370.21 207
3370.34 211
3370.48 214
3370.61 220
3370.74 227
3370.88 235
3371.01 245
3371.14 254
3371.28 262
3371.41 267
3371.54 270
3371.67 269
3371.81 265
3371.94 261
3372.07 257
3372.21 255
3372.34 254
3372.47 255
3372.61 258
3372.74 260
3372.87 262
3373.01 263
3373.14 263
3373.27 262
3373.41 261
3373.54 260
3373.67 259
3373.81 257
3373.94 255
3374.07 252
3374.21 250
3374.34 247
3374.47 245
3374.60 245
3374.74 247
3374.87 250
3375.00 256
3375.14 262
3375.27 269
3375.40 276
3375.54 282
3375.67 288
3375.80 293
3375.94 297
3376.07 301
3376.20 305
3376.34 309
3376.47 314
3376.60 320
3376.74 327
3376.87 334
3377.00 341
3377.14 348
3377.27 353
3377.40 356
3377.54 358
3377.67 360
3377.80 362
3377.94 365
3378.07 371
3378.20 379
3378.34 389
3378.47 398
3378.60 406
3378.74 410
3378.87 410
3379.00 404
3379.14 395
3379.27 383
3379.40 371
3379.54 361
3379.67 352
3379.80 346
3379.94 340
3380.07 335
3380.20 328
3380.34 320
3380.47 310
3380.60 301
3380.74 293
3380.87 289
3381.00 287
3381.14 287
3381.27 287
3381.40 285
3381.54 279
3381.67 270
3381.80 257
3381.94 242
3382.07 227
3382.20 211
3382.34 197
3382.47 184
3382.60 173
3382.74 163
3382.87 155
3383.00 147
3383.14 140
3383.27 133
3383.40 125
3383.54 117
3383.67 109
3383.80 101
3383.94 96
3384.07 94
3384.20 95
3384.34 100
3384.47 106
3384.60 112
3384.74 117
3384.87 118
3385.00 117
3385.14 114
3385.27 110
3385.40 107
3385.54 105
3385.67 105
3385.80 105
3385.94 105
3386.07 104
3386.21 102
3386.34 98
3386.47 92
3386.61 86
3386.74 80
3386.87 75
3387.01 71
3387.14 70
3387.27 72
3387.41 76
3387.54 83
3387.67 91
3387.81 100
3387.94 107
3388.07 113
3388.21 116
3388.34 117
3388.47 116
3388.61 112
3388.74 107
3388.87 101
3389.01 93
3389.14 83
3389.28 71
3389.41 59
3389.54 47
3389.68 37
3389.81 30
3389.94 26
3390.08 27
3390.21 32
3390.34 40
3390.48 49
3390.61 56
3390.74 59
3390.88 59
3391.01 54
3391.14 47
3391.28 38
3391.41 32
3391.55 28
3391.68 28
3391.81 32
3391.95 39
3392.08 47
3392.21 53
3392.35 57
3392.48 58
3392.61 57
3392.75 54
3392.88 51
3393.01 49
3393.15 50
3393.28 52
3393.42 55
3393.55 59
3393.68 62
3393.82 65
3393.95 66
3394.08 66
3394.22 66
3394.35 65
3394.48 63
3394.62 60
3394.75 56
3394.89 50
3395.02 43
3395.15 35
3395.29 26
3395.42 18
3395.55 12
3395.69 9
3395.82 9
3395.95 11
3396.09 14
3396.22 17
3396.36 19
3396.49 19
3396.62 17
3396.76 14
3396.89 11
3397.02 9
3397.16 9
3397.29 10
3397.42 13
3397.56 16
3397.69 20
3397.83 24
3397.96 28
3398.09 31
3398.23 35
3398.36 38
3398.49 42
3398.63 46
3398.76 50
3398.90 54
3399.03 58
3399.16 61
3399.30 64
3399.43 66
3399.56 66
3399.70 65
3399.83 63
3399.96 59
3400.10 54
3400.23 50
3400.37 46
3400.50 44
3400.63 43
3400.77 45
3400.90 49
3401.03 55
3401.17 61
3401.30 65
3401.44 67
3401.57 66
3401.70 61
3401.84 54
3401.97 45
3402.10 36
3402.24 29
3402.37 24
3402.51 21
3402.64 21
3402.77 22
3402.91 24
3403.04 26
3403.17 28
3403.31 30
3403.44 30
3403.58 29
3403.71 26
3403.84 22
3403.98 15
3404.11 8
3404.25 0
3404.38 0
3404.51 0
3404.65 0
3404.78 0
3404.91 0
3405.05 0
3405.18 0
3405.32 2
3405.45 9
3405.58 15
3405.72 21
3405.85 26
3405.99 31
3406.12 35
3406.25 40
3406.39 46
3406.52 53
3406.65 60
3406.79 68
3406.92 74
3407.06 78
3407.19 79
3407.32 77
3407.46 70
3407.59 61
3407.73 49
3407.86 39
3407.99 29
3408.13 24
3408.26 23
3408.39 27
3408.53 36
3408.66 48
3408.80 62
3408.93 75
3409.06 87
3409.20 97
3409.33 104
3409.47 108
3409.60 111
3409.73 113
3409.87 113
3410.00 112
3410.14 110
3410.27 107
3410.40 102
3410.54 97
3410.67 91
3410.81 85
3410.94 78
3411.07 72
3411.21 65
3411.34 58
3411.47 50
3411.61 42
3411.74 35
3411.88 28
3412.01 23
3412.14 21
3412.28 23
3412.41 27
3412.55 34
3412.68 41
3412.81 49
3412.95 55
3413.08 60
3413.22 63
3413.35 65
3413.48 67
3413.62 67
3413.75 67
3413.89 67
3414.02 66
3414.15 64
3414.29 60
3414.42 55
3414.56 49
3414.69 42
3414.82 35
3414.96 29
3415.09 24
3415.23 22
3415.36 23
3415.49 27
3415.63 34
3415.76 43
3415.90 53
3416.03 63
3416.16 72
3416.30 79
3416.43 84
3416.57 86
3416.70 86
3416.83 83
3416.97 79
3417.10 74
3417.24 67
3417.37 59
3417.51 48
3417.64 37
3417.77 25
3417.91 14
3418.04 4
3418.18 0
3418.31 0
3418.44 0
3418.58 0
3418.71 0
3418.85 0
3418.98 0
3419.11 5
3419.25 12
3419.38 20
3419.52 29
3419.65 37
3419.78 45
3419.92 51
3420.05 57
3420.19 63
3420.32 68
3420.46 73
3420.59 79
3420.72 84
3420.86 88
3420.99 90
3421.13 90
3421.26 87
3421.39 82
3421.53 73
3421.66 62
3421.80 51
3421.93 39
3422.07 28
3422.20 19
3422.33 13
3422.47 10
3422.60 10
3422.74 10
3422.87 11
3423.00 10
3423.14 8
3423.27 3
3423.41 0
3423.54 0
3423.68 0
3423.81 0
3423.94 0
3424.08 0
3424.21 0
3424.35 3
3424.48 7
3424.61 10
3424.75 11
3424.88 11
3425.02 11
3425.15 10
3425.29 10
3425.42 10
3425.55 9
3425.69 7
3425.82 5
3425.96 4
3426.09 5
3426.23 8
3426.36 13
3426.49 19
3426.63 24
3426.76 28
3426.90 30
3427.03 30
3427.16 29
3427.30 27
3427.43 26
3427.57 27
3427.70 29
3427.84 33
3427.97 37
3428.10 41
3428.24 45
3428.37 49
3428.51 54
3428.64 60
3428.78 68
3428.91 76
3429.04 84
3429.18 89
3429.31 92
3429.45 92
3429.58 90
3429.72 86
3429.85 81
3429.98 78
3430.12 76
3430.25 75
3430.39 75
3430.52 75
3430.66 75
3430.79 74
3430.93 72
3431.06 69
3431.19 65
3431.33 60
3431.46 56
3431.60 52
3431.73 48
3431.87 47
3432.00 48
3432.13 51
3432.27 55
3432.40 60
3432.54 64
3432.67 66
3432.81 66
3432.94 63
3433.07 59
3433.21 52
3433.34 45
3433.48 37
3433.61 28
3433.75 18
3433.88 9
3434.02 1
3434.15 0
3434.28 0
3434.42 0
3434.55 0
3434.69 0
3434.82 0
3434.96 8
3435.09 17
3435.23 25
3435.36 32
3435.49 38
3435.63 41
3435.76 42
3435.90 42
3436.03 40
3436.17 37
3436.30 33
3436.44 28
3436.57 22
3436.70 15
3436.84 10
3436.97 5
3437.11 2
3437.24 1
3437.38 1
3437.51 1
3437.65 1
3437.78 1
3437.91 0
3438.05 0
3438.18 0
3438.32 0
3438.45 0
3438.59 0
3438.72 1
3438.86 7
3438.99 13
3439.12 19
3439.26 26
3439.39 32
3439.53 36
3439.66 39
3439.80 40
3439.93 38
3440.07 34
3440.20 28
3440.33 20
3440.47 12
3440.60 5
3440.74 1
3440.87 0
3441.01 0
3441.14 0
3441.28 0
3441.41 0
3441.55 0
3441.68 0
3441.81 0
3441.95 0
3442.08 0
3442.22 0
3442.35 5
3442.49 12
3442.62 21
3442.76 30
3442.89 39
3443.03 46
3443.16 52
3443.29 56
3443.43 57
3443.56 57
3443.70 54
3443.83 51
3443.97 47
3444.10 43
3444.24 41
3444.37 40
3444.51 41
3444.64 42
3444.78 44
3444.91 46
3445.04 48
3445.18 47
3445.31 45
3445.45 42
3445.58 38
3445.72 33
3445.85 28
3445.99 23
3446.12 18
3446.26 13
3446.39 8
3446.53 4
3446.66 0
3446.79 0
3446.93 0
3447.06 0
3447.20 0
3447.33 0
3447.47 0
3447.60 0
3447.74 0
3447.87 6
3448.01 12
3448.14 18
3448.28 24
3448.41 27
3448.55 29
3448.68 31
3448.81 33
3448.95 35
3449.08 39
3449.22 44
3449.35 51
3449.49 57
3449.62 64
3449.76 70
3449.89 75
3450.03 80
3450.16 85
3450.30 90
3450.43 94
3450.57 97
3450.70 98
3450.84 97
3450.97 95
3451.10 91
3451.24 86
3451.37 83
3451.51 81
3451.64 81
3451.78 83
3451.91 85
3452.05 86
3452.18 86
3452.32 84
3452.45 80
3452.59 77
3452.72 74
3452.86 72
3452.99 72
3453.13 73
3453.26 75
3453.40 77
3453.53 79
3453.66 81
3453.80 82
3453.93 83
3454.07 83
3454.20 82
3454.34 82
3454.47 80
3454.61 79
3454.74 78
3454.88 77
3455.01 77
3455.15 78
3455.28 80
3455.42 83
3455.55 87
3455.69 92
3455.82 98
3455.96 103
3456.09 108
3456.23 113
3456.36 116
3456.50 119
3456.63 121
3456.77 122
3456.90 123
3457.04 123
3457.17 123
3457.30 122
3457.44 120
3457.57 119
3457.71 119
3457.84 119
3457.98 120
3458.11 123
3458.25 126
3458.38 130
3458.52 134
3458.65 138
3458.79 140
3458.92 141
3459.06 139
3459.19 136
3459.33 131
3459.46 125
3459.60 120
3459.73 116
3459.87 114
3460.00 115
3460.14 117
3460.27 119
3460.41 120
3460.54 119
3460.68 114
3460.81 106
3460.95 96
3461.08 85
3461.22 74
3461.35 67
3461.49 64
3461.62 65
3461.76 71
3461.89 79
3462.03 88
3462.16 96
3462.30 101
3462.43 103
3462.57 102
3462.70 99
3462.84 96
3462.97 93
3463.11 92
3463.24 91
3463.38 90
3463.51 88
3463.65 83
3463.78 76
3463.92 66
3464.05 55
3464.19 43
3464.32 32
3464.46 23
3464.59 15
3464.73 9
3464.86 5
3465.00 3
3465.13 1
3465.27 2
3465.40 4
3465.54 9
3465.67 15
3465.81 24
3465.94 33
3466.08 42
3466.21 50
3466.35 57
3466.48 61
3466.62 64
3466.75 66
3466.89 66
3467.02 66
3467.16 67
3467.29 69
3467.43 71
3467.56 74
3467.70 77
3467.83 80
3467.97 82
3468.10 85
3468.24 87
3468.37 89
3468.51 92
3468.64 95
3468.78 97
3468.91 99
3469.05 100
3469.18 99
3469.32 97
3469.45 93
3469.59 89
3469.72 83
3469.86 78
3469.99 74
3470.13 72
3470.26 72
3470.40 76
3470.53 81
3470.67 88
3470.80 94
3470.94 99
3471.07 101
3471.21 99
3471.34 95
3471.48 89
3471.61 82
3471.75 77
3471.88 74
3472.02 73
3472.15 75
3472.29 78
3472.42 82
3472.56 87
3472.69 91
3472.83 94
3472.96 96
3473.10 95
3473.24 94
3473.37 92
3473.51 91
3473.64 94
3473.78 100
3473.91 111
3474.05 124
3474.18 138
3474.32 151
3474.45 162
3474.59 169
3474.72 173
3474.86 175
3474.99 177
3475.13 180
3475.26 184
3475.40 188
3475.53 192
3475.67 195
3475.80 195
3475.94 192
3476.07 185
3476.21 176
3476.34 163
3476.48 148
3476.61 132
3476.75 117
3476.89 103
3477.02 92
3477.16 83
3477.29 77
3477.43 73
3477.56 70
3477.70 69
3477.83 68
3477.97 70
3478.10 74
3478.24 79
3478.37 85
3478.51 90
3478.64 94
3478.78 95
3478.91 93
3479.05 89
3479.18 84
3479.32 80
3479.46 78
3479.59 78
3479.73 80
3479.86 83
3480.00 86
3480.13 87
3480.27 86
3480.40 82
3480.54 75
3480.67 66
3480.81 55
3480.94 44
3481.08 34
3481.21 25
3481.35 18
3481.48 15
3481.62 15
3481.76 18
3481.89 22
3482.03 27
3482.16 33
3482.30 38
3482.43 42
3482.57 45
3482.70 46
3482.84 45
3482.97 42
3483.11 37
3483.24 32
3483.38 27
3483.51 24
3483.65 22
3483.79 22
3483.92 24
3484.06 27
3484.19 31
3484.33 33
3484.46 35
3484.60 35
3484.73 33
3484.87 29
3485.00 24
3485.14 17
3485.27 11
3485.41 6
3485.55 3
3485.68 3
3485.82 7
3485.95 13
3486.09 22
3486.22 33
3486.36 44
3486.49 54
3486.63 62
3486.76 68
3486.90 71
3487.03 73
3487.17 73
3487.31 73
3487.44 73
3487.58 73
3487.71 74
3487.85 75
3487.98 75
3488.12 74
3488.25 71
3488.39 65
3488.52 58
3488.66 49
3488.80 42
3488.93 37
3489.07 35
3489.20 37
3489.34 41
3489.47 46
3489.61 50
3489.74 53
3489.88 53
3490.01 52
3490.15 50
3490.29 48
3490.42 48
3490.56 49
3490.69 52
3490.83 55
3490.96 57
3491.10 58
3491.23 57
3491.37 56
3491.51 55
3491.64 56
3491.78 58
3491.91 62
3492.05 66
3492.18 71
3492.32 75
3492.45 78
3492.59 78
3492.73 77
3492.86 75
3493.00 72
3493.13 70
3493.27 69
3493.40 68
3493.54 68
3493.67 68
3493.81 68
3493.95 67
3494.08 63
3494.22 59
3494.35 53
3494.49 47
3494.62 42
3494.76 38
3494.89 36
3495.03 34
3495.17 34
3495.30 34
3495.44 34
3495.57 34
3495.71 34
3495.84 34
3495.98 33
3496.11 33
3496.25 31
3496.39 30
3496.52 27
3496.66 26
3496.79 24
3496.93 24
3497.06 24
3497.20 27
3497.34 31
3497.47 37
3497.61 43
3497.74 51
3497.88 59
3498.01 66
3498.15 72
3498.28 77
3498.42 80
3498.56 83
3498.69 84
3498.83 86
3498.96 89
3499.10 91
3499.23 94
3499.37 97
3499.51 100
3499.64 103
3499.78 107
3499.91 111
3500.05 116
3500.18 121
3500.32 127
3500.46 132
3500.59 137
3500.73 141
3500.86 145
3501.00 148
3501.13 151
3501.27 155
3501.41 160
3501.54 165
3501.68 169
3501.81 172
3501.95 173
3502.08 172
3502.22 169
3502.36 165
3502.49 161
3502.63 158
3502.76 156
3502.90 156
3503.03 159
3503.17 164
3503.31 171
3503.44 180
3503.58 190
3503.71 200
3503.85 209
3503.98 216
3504.12 222
3504.26 225
3504.39 225
3504.53 224
3504.66 221
3504.80 218
3504.93 215
3505.07 212
3505.21 208
3505.34 203
3505.48 196
3505.61 188
3505.75 178
3505.88 166
3506.02 155
3506.16 144
3506.29 136
3506.43 129
3506.56 125
3506.70 124
3506.84 123
3506.97 122
3507.11 120
3507.24 116
3507.38 110
3507.51 101
3507.65 92
3507.79 82
3507.92 73
3508.06 66
3508.19 61
3508.33 58
3508.47 56
3508.60 56
3508.74 58
3508.87 63
3509.01 69
3509.14 78
3509.28 86
3509.42 93
3509.55 97
3509.69 97
3509.82 94
3509.96 88
3510.10 82
3510.23 76
3510.37 72
3510.50 71
3510.64 72
3510.77 74
3510.91 77
3511.05 79
3511.18 79
3511.32 77
3511.45 75
3511.59 71
3511.73 67
3511.86 63
3512.00 59
3512.13 54
3512.27 49
3512.41 44
3512.54 40
3512.68 35
3512.81 31
3512.95 28
3513.09 25
3513.22 22
3513.36 18
3513.49 15
3513.63 11
3513.77 7
3513.90 3
3514.04 0
3514.17 0
3514.31 0
3514.44 0
3514.58 0
3514.72 0
3514.85 0
3514.99 0
3515.12 1
3515.26 7
3515.40 15
3515.53 22
3515.67 29
3515.80 34
3515.94 39
3516.08 42
3516.21 43
3516.35 43
3516.48 42
3516.62 39
3516.76 37
3516.89 34
3517.03 30
3517.16 27
3517.30 24
3517.44 20
3517.57 18
3517.71 16
3517.84 16
3517.98 16
3518.12 17
3518.25 18
3518.39 19
3518.52 19
3518.66 19
3518.80 19
3518.93 18
3519.07 18
3519.21 16
3519.34 15
3519.48 12
3519.61 8
3519.75 3
3519.89 0
3520.02 0
3520.16 0
3520.29 0
3520.43 0
3520.57 0
3520.70 0
3520.84 8
3520.97 18
3521.11 27
3521.25 38
3521.38 48
3521.52 59
3521.65 69
3521.79 78
3521.93 84
3522.06 89
3522.20 90
3522.33 90
3522.47 87
3522.61 82
3522.74 78
3522.88 73
3523.02 69
3523.15 66
3523.29 63
3523.42 63
3523.56 63
3523.70 63
3523.83 64
3523.97 64
3524.10 63
3524.24 61
3524.38 57
3524.51 52
3524.65 47
3524.79 42
3524.92 38
3525.06 34
3525.19 31
3525.33 30
3525.47 29
3525.60 29
3525.74 30
3525.87 30
3526.01 31
3526.15 31
3526.28 32
3526.42 33
3526.56 37
3526.69 42
3526.83 51
3526.96 61
3527.10 73
3527.24 84
3527.37 93
3527.51 99
3527.65 102
3527.78 100
3527.92 96
3528.05 89
3528.19 81
3528.33 73
3528.46 63
3528.60 53
3528.74 43
3528.87 31
3529.01 20
3529.14 11
3529.28 4
3529.42 0
3529.55 0
3529.69 2
3529.83 6
3529.96 10
3530.10 15
3530.23 17
3530.37 18
3530.51 18
3530.64 16
3530.78 14
3530.92 12
3531.05 12
3531.19 13
3531.32 17
3531.46 21
3531.60 27
3531.73 32
3531.87 37
3532.01 39
3532.14 39
3532.28 36
3532.41 30
3532.55 22
3532.69 13
3532.82 2
3532.96 0
3533.10 0
3533.23 0
3533.37 0
3533.50 0
3533.64 0
3533.78 0
3533.91 2
3534.05 11
3534.19 17
3534.32 21
3534.46 23
3534.60 22
3534.73 21
3534.87 20
3535.00 19
3535.14 21
3535.28 23
3535.41 26
3535.55 30
3535.69 34
3535.82 38
3535.96 41
3536.10 44
3536.23 46
3536.37 47
3536.50 47
3536.64 47
3536.78 47
3536.91 48
3537.05 50
3537.19 54
3537.32 58
3537.46 64
3537.60 70
3537.73 76
3537.87 81
3538.01 85
3538.14 88
3538.28 91
3538.41 94
3538.55 97
3538.69 100
3538.82 101
3538.96 101
3539.10 99
3539.23 95
3539.37 88
3539.51 80
3539.64 72
3539.78 64
3539.92 57
3540.05 51
3540.19 47
3540.32 45
3540.46 43
3540.60 43
3540.73 45
3540.87 50
3541.01 57
3541.14 67
3541.28 78
3541.42 89
3541.55 99
3541.69 106
3541.83 109
3541.96 108
3542.10 105
3542.24 100
3542.37 97
3542.51 97
3542.64 100
3542.78 106
3542.92 113
3543.05 122
3543.19 130
3543.33 137
3543.46 141
3543.60 145
3543.74 149
3543.87 154
3544.01 161
3544.15 170
3544.28 181
3544.42 194
3544.56 207
3544.69 219
3544.83 229
3544.97 236
3545.10 241
3545.24 243
3545.38 242
3545.51 240
3545.65 237
3545.79 234
3545.92 232
3546.06 231
3546.19 231
3546.33 233
3546.47 237
3546.60 241
3546.74 247
3546.88 253
3547.01 259
3547.15 264
3547.29 269
3547.42 272
3547.56 275
3547.70 276
3547.83 278
3547.97 279
3548.11 281
3548.24 283
3548.38 285
3548.52 286
3548.65 286
3548.79 286
3548.93 284
3549.06 283
3549.20 282
3549.34 283
3549.47 284
3549.61 285
3549.75 285
3549.88 282
3550.02 275
3550.16 264
3550.29 249
3550.43 231
3550.57 211
3550.70 192
3550.84 174
3550.98 159
3551.11 146
3551.25 136
3551.39 127
3551.52 118
3551.66 109
3551.80 101
3551.93 94
3552.07 88
3552.21 85
3552.34 85
3552.48 87
3552.62 89
3552.75 92
3552.89 92
3553.03 90
3553.16 85
3553.30 79
3553.44 72
3553.57 66
3553.71 60
3553.85 56
3553.98 54
3554.12 52
3554.26 52
3554.39 53
3554.53 56
3554.67 59
3554.80 63
3554.94 68
3555.08 73
3555.21 78
3555.35 82
3555.49 85
3555.62 85
3555.76 84
3555.90 80
3556.03 74
3556.17 65
3556.31 56
3556.45 47
3556.58 38
3556.72 31
3556.86 26
3556.99 21
3557.13 18
3557.27 15
3557.40 13
3557.54 10
3557.68 8
3557.81 5
3557.95 2
3558.09 0
3558.22 0
3558.36 0
3558.50 0
3558.63 2
3558.77 4
3558.91 6
3559.04 7
3559.18 6
3559.32 4
3559.45 1
3559.59 0
3559.73 0
3559.87 0
3560.00 0
3560.14 0
3560.28 0
3560.41 2
3560.55 6
3560.69 9
3560.82 12
3560.96 13
3561.10 14
3561.23 14
3561.37 13
3561.51 11
3561.64 8
3561.78 5
3561.92 2
3562.05 0
3562.19 1
3562.33 5
3562.47 12
3562.60 21
3562.74 31
3562.88 42
3563.01 51
3563.15 58
3563.29 62
3563.42 64
3563.56 65
3563.70 63
3563.83 59
3563.97 54
3564.11 47
3564.25 38
3564.38 28
3564.52 17
3564.66 7
3564.79 0
3564.93 0
3565.07 0
3565.20 0
3565.34 0
3565.48 5
3565.61 15
3565.75 26
3565.89 37
3566.03 47
3566.16 55
3566.30 61
3566.44 64
3566.57 66
3566.71 66
3566.85 66
3566.98 67
3567.12 68
3567.26 72
3567.40 76
3567.53 79
3567.67 82
3567.81 82
3567.94 81
3568.08 77
3568.22 73
3568.35 68
3568.49 64
3568.63 61
3568.77 58
3568.90 55
3569.04 51
3569.18 47
3569.31 41
3569.45 35
3569.59 28
3569.72 22
3569.86 17
3570.00 14
3570.14 13
3570.27 14
3570.41 16
3570.55 19
3570.68 23
3570.82 28
3570.96 32
3571.09 36
3571.23 40
3571.37 43
3571.51 46
3571.64 49
3571.78 51
3571.92 53
3572.05 54
3572.19 52
3572.33 49
3572.47 44
3572.60 38
3572.74 31
3572.88 24
3573.01 19
3573.15 15
3573.29 14
3573.42 15
3573.56 17
3573.70 20
3573.84 23
3573.97 25
3574.11 25
3574.25 25
3574.38 24
3574.52 24
3574.66 24
3574.80 26
3574.93 29
3575.07 32
3575.21 35
3575.34 37
3575.48 39
3575.62 39
3575.76 38
3575.89 37
3576.03 36
3576.17 34
3576.30 33
3576.44 31
3576.58 28
3576.72 26
3576.85 23
3576.99 22
3577.13 21
3577.26 23
3577.40 26
3577.54 31
3577.68 36
3577.81 41
3577.95 45
3578.09 49
3578.22 53
3578.36 57
3578.50 62
3578.64 67
3578.77 72
3578.91 77
3579.05 81
3579.19 84
3579.32 85
3579.46 86
3579.60 86
3579.73 85
3579.87 84
3580.01 82
3580.15 79
3580.28 76
3580.42 72
3580.56 69
3580.69 66
3580.83 63
3580.97 61
3581.11 60
3581.24 58
3581.38 58
3581.52 58
3581.66 59
3581.79 61
3581.93 64
3582.07 66
3582.20 69
3582.34 71
3582.48 71
3582.62 70
3582.75 67
3582.89 64
3583.03 59
3583.17 55
3583.30 52
3583.44 51
3583.58 53
3583.71 59
3583.85 67
3583.99 76
3584.13 86
3584.26 94
3584.40 99
3584.54 100
3584.68 99
3584.81 96
3584.95 92
3585.09 90
3585.22 89
3585.36 90
3585.50 91
3585.64 92
3585.77 91
3585.91 88
3586.05 83
3586.19 77
3586.32 72
3586.46 69
3586.60 69
3586.74 72
3586.87 77
3587.01 83
3587.15 88
3587.28 91
3587.42 92
3587.56 91
3587.70 89
3587.83 86
3587.97 86
3588.11 88
3588.25 94
3588.38 103
3588.52 115
3588.66 129
3588.80 142
3588.93 155
3589.07 164
3589.21 171
3589.35 174
3589.48 174
3589.62 170
3589.76 164
3589.90 156
3590.03 147
3590.17 138
3590.31 130
3590.44 122
3590.58 116
3590.72 110
3590.86 106
3590.99 102
3591.13 99
3591.27 97
3591.41 97
3591.54 99
3591.68 101
3591.82 104
3591.96 106
3592.09 107
3592.23 105
3592.37 100
3592.51 93
3592.64 84
3592.78 76
3592.92 67
3593.06 59
3593.19 51
3593.33 42
3593.47 34
3593.61 26
3593.74 18
3593.88 12
3594.02 8
3594.16 9
3594.29 12
3594.43 19
3594.57 28
3594.71 37
3594.84 45
3594.98 52
3595.12 56
3595.26 58
3595.39 58
3595.53 55
3595.67 51
3595.81 47
3595.94 42
3596.08 37
3596.22 32
3596.36 29
3596.49 26
3596.63 25
3596.77 25
3596.91 26
3597.04 28
3597.18 31
3597.32 34
3597.46 38
3597.59 42
3597.73 45
3597.87 47
3598.01 47
3598.14 45
3598.28 42
3598.42 39
3598.56 36
3598.70 34
3598.83 34
3598.97 37
3599.11 41
3599.25 45
3599.38 49
3599.52 51
3599.66 51
3599.80 49
3599.93 46
3600.07 41
3600.21 36
3600.35 30
3600.48 24
3600.62 19
3600.76 14
3600.90 9
3601.03 5
3601.17 2
3601.31 0
3601.45 0
3601.58 0
3601.72 0
3601.86 0
3602.00 0
3602.14 0
3602.27 0
3602.41 0
3602.55 3
3602.69 9
3602.82 15
3602.96 20
3603.10 23
3603.24 25
3603.37 26
3603.51 25
3603.65 24
3603.79 23
3603.93 24
3604.06 24
3604.20 25
3604.34 26
3604.48 25
3604.61 25
3604.75 23
3604.89 22
3605.03 21
3605.16 21
3605.30 24
3605.44 27
3605.58 31
3605.72 35
3605.85 38
3605.99 41
3606.13 42
3606.27 43
3606.40 43
3606.54 44
3606.68 46
3606.82 49
3606.95 52
3607.09 56
3607.23 58
3607.37 59
3607.51 57
3607.64 53
3607.78 47
3607.92 40
3608.06 34
3608.19 28
3608.33 24
3608.47 22
3608.61 21
3608.75 20
3608.88 21
3609.02 22
3609.16 24
3609.30 27
3609.43 33
3609.57 41
3609.71 52
3609.85 64
3609.99 77
3610.12 88
3610.26 97
3610.40 103
3610.54 105
3610.67 104
3610.81 102
3610.95 98
3611.09 94
3611.23 92
3611.36 90
3611.50 91
3611.64 93
3611.78 97
3611.91 101
3612.05 106
3612.19 110
3612.33 112
3612.47 112
3612.60 109
3612.74 104
3612.88 97
3613.02 89
3613.16 80
3613.29 71
3613.43 62
3613.57 54
3613.71 47
3613.84 40
3613.98 33
3614.12 28
3614.26 24
3614.40 22
3614.53 21
3614.67 23
3614.81 27
3614.95 33
3615.09 39
3615.22 45
3615.36 49
3615.50 52
3615.64 51
3615.78 48
3615.91 42
3616.05 34
3616.19 26
3616.33 19
3616.46 13
3616.60 9
3616.74 8
3616.88 7
3617.02 8
3617.15 7
3617.29 6
3617.43 4
3617.57 1
3617.71 0
3617.84 0
3617.98 0
3618.12 0
3618.26 0
3618.40 0
3618.53 0
3618.67 0
3618.81 3
3618.95 5
3619.09 7
3619.22 8
3619.36 8
3619.50 8
3619.64 8
3619.78 7
3619.91 6
3620.05 4
3620.19 3
3620.33 2
3620.47 2
3620.60 3
3620.74 6
3620.88 10
3621.02 16
3621.16 22
3621.29 27
3621.43 31
3621.57 34
3621.71 35
3621.85 34
3621.98 32
3622.12 27
3622.26 21
3622.40 15
3622.54 7
3622.67 1
3622.81 0
3622.95 0
3623.09 0
3623.23 0
3623.36 3
3623.50 11
3623.64 19
3623.78 28
3623.92 36
3624.05 42
3624.19 46
3624.33 47
3624.47 46
3624.61 43
3624.74 39
3624.88 36
3625.02 32
3625.16 30
3625.30 29
3625.44 28
3625.57 28
3625.71 29
3625.85 29
3625.99 29
3626.13 30
3626.26 32
3626.40 35
3626.54 39
3626.68 44
3626.82 51
3626.95 59
3627.09 68
3627.23 77
3627.37 86
3627.51 94
3627.65 99
3627.78 102
3627.92 102
3628.06 99
3628.20 95
3628.34 89
3628.47 83
3628.61 78
3628.75 75
3628.89 74
3629.03 74
3629.16 77
3629.30 82
3629.44 87
3629.58 93
3629.72 98
3629.86 103
3629.99 107
3630.13 108
3630.27 107
3630.41 102
3630.55 95
3630.68 86
3630.82 76
3630.96 66
3631.10 59
3631.24 56
3631.38 56
3631.51 59
3631.65 63
3631.79 67
3631.93 70
3632.07 71
3632.20 70
3632.34 67
3632.48 63
3632.62 57
3632.76 52
3632.90 47
3633.03 42
3633.17 38
3633.31 34
3633.45 32
3633.59 30
3633.73 30
3633.86 31
3634.00 32
3634.14 35
3634.28 38
3634.42 41
3634.56 45
3634.69 49
3634.83 54
3634.97 59
3635.11 65
3635.25 70
3635.38 76
3635.52 80
3635.66 84
3635.80 88
3635.94 91
3636.08 93
3636.21 96
3636.35 98
3636.49 100
3636.63 102
3636.77 103
3636.91 103
3637.04 102
3637.18 98
3637.32 92
3637.46 85
3637.60 76
3637.74 68
3637.87 60
3638.01 54
3638.15 50
3638.29 49
3638.43 49
3638.57 51
3638.70 54
3638.84 57
3638.98 60
3639.12 65
3639.26 70
3639.40 76
3639.53 81
3639.67 87
3639.81 90
3639.95 91
3640.09 89
3640.23 85
3640.36 80
3640.50 75
3640.64 71
3640.78 70
3640.92 70
3641.06 73
3641.19 76
3641.33 79
3641.47 81
3641.61 80
3641.75 78
3641.89 73
3642.03 68
3642.16 62
3642.30 59
3642.44 59
3642.58 62
3642.72 68
3642.86 76
3642.99 84
3643.13 91
3643.27 95
3643.41 96
3643.55 94
3643.69 91
3643.82 88
3643.96 86
3644.10 87
3644.24 90
3644.38 94
3644.52 100
3644.66 104
3644.79 106
3644.93 106
3645.07 103
3645.21 98
3645.35 91
3645.49 84
3645.62 78
3645.76 75
3645.90 75
3646.04 78
3646.18 83
3646.32 89
3646.46 95
3646.59 100
3646.73 104
3646.87 108
3647.01 112
3647.15 115
3647.29 119
3647.43 124
3647.56 127
3647.70 129
3647.84 129
3647.98 127
3648.12 123
3648.26 119
3648.39 115
3648.53 112
3648.67 109
3648.81 107
3648.95 105
3649.09 102
3649.23 100
3649.36 98
3649.50 96
3649.64 95
3649.78 95
3649.92 95
3650.06 94
3650.20 93
3650.33 89
3650.47 85
3650.61 80
3650.75 77
3650.89 75
3651.03 77
3651.17 82
3651.30 88
3651.44 96
3651.58 103
3651.72 107
3651.86 109
3652.00 106
3652.14 100
3652.27 92
3652.41 82
3652.55 72
3652.69 62
3652.83 54
3652.97 46
3653.11 40
3653.24 35
3653.38 32
3653.52 32
3653.66 33
3653.80 38
3653.94 44
3654.08 50
3654.22 57
3654.35 61
3654.49 63
3654.63 62
3654.77 58
3654.91 52
3655.05 46
3655.19 40
3655.32 35
3655.46 33
3655.60 32
3655.74 32
3655.88 33
3656.02 35
3656.16 35
3656.30 36
3656.43 35
3656.57 34
3656.71 34
3656.85 33
3656.99 33
3657.13 33
3657.27 33
3657.40 32
3657.54 30
3657.68 24
3657.82 17
3657.96 8
3658.10 0
3658.24 0
3658.38 0
3658.51 0
3658.65 0
3658.79 9
3658.93 22
3659.07 35
3659.21 45
3659.35 52
3659.49 56
3659.62 55
3659.76 53
3659.90 49
3660.04 45
3660.18 42
3660.32 39
3660.46 38
3660.60 38
3660.73 38
3660.87 39
3661.01 40
3661.15 42
3661.29 44
3661.43 46
3661.57 48
3661.71 48
3661.84 47
3661.98 44
3662.12 39
3662.26 34
3662.40 27
3662.54 20
3662.68 14
3662.82 8
3662.95 3
3663.09 0
3663.23 0
3663.37 0
3663.51 0
3663.65 0
3663.79 0
3663.93 0
3664.07 0
3664.20 0
3664.34 11
3664.48 24
3664.62 38
3664.76 52
3664.90 64
3665.04 73
3665.18 80
3665.31 83
3665.45 84
3665.59 84
3665.73 83
3665.87 81
3666.01 80
3666.15 78
3666.29 74
3666.43 69
3666.56 63
3666.70 55
3666.84 47
3666.98 39
3667.12 33
3667.26 28
3667.40 25
3667.54 24
3667.68 25
3667.81 28
3667.95 33
3668.09 39
3668.23 46
3668.37 53
3668.51 59
3668.65 65
3668.79 69
3668.93 70
3669.06 69
3669.20 66
3669.34 61
3669.48 54
3669.62 47
3669.76 39
3669.90 33
3670.04 29
3670.18 27
3670.32 30
3670.45 34
3670.59 41
3670.73 48
3670.87 55
3671.01 58
3671.15 59
3671.29 56
3671.43 49
3671.57 40
3671.70 30
3671.84 20
3671.98 12
3672.12 7
3672.26 6
3672.40 7
3672.54 10
3672.68 14
3672.82 17
3672.96 18
3673.09 18
3673.23 17
3673.37 16
3673.51 17
3673.65 19
3673.79 22
3673.93 24
3674.07 26
3674.21 26
3674.35 23
3674.48 18
3674.62 13
3674.76 9
3674.90 6
3675.04 4
3675.18 4
3675.32 5
3675.46 7
3675.60 9
3675.74 11
3675.87 13
3676.01 14
3676.15 16
3676.29 18
3676.43 20
3676.57 22
3676.71 24
3676.85 27
3676.99 29
3677.13 30
3677.27 30
3677.40 28
3677.54 23
3677.68 16
3677.82 8
3677.96 0
3678.10 0
3678.24 0
3678.38 0
3678.52 0
3678.66 0
3678.80 0
3678.93 3
3679.07 5
3679.21 6
3679.35 5
3679.49 5
3679.63 5
3679.77 8
3679.91 12
3680.05 18
3680.19 25
3680.33 30
3680.47 34
3680.60 36
3680.74 35
3680.88 33
3681.02 29
3681.16 25
3681.30 21
3681.44 17
3681.58 13
3681.72 10
3681.86 6
3682.00 3
3682.13 1
3682.27 0
3682.41 0
3682.55 0
3682.69 0
3682.83 0
3682.97 0
3683.11 0
3683.25 0
3683.39 0
3683.53 6
3683.67 11
3683.81 16
3683.94 18
3684.08 18
3684.22 16
3684.36 13
3684.50 11
3684.64 12
3684.78 15
3684.92 20
3685.06 28
3685.20 36
3685.34 43
3685.48 49
3685.61 53
3685.75 54
3685.89 53
3686.03 51
3686.17 48
3686.31 45
3686.45 43
3686.59 42
3686.73 42
3686.87 42
3687.01 43
3687.15 43
3687.29 42
3687.43 38
3687.56 33
3687.70 28
3687.84 22
3687.98 18
3688.12 14
3688.26 12
3688.40 12
3688.54 12
3688.68 12
3688.82 13
3688.96 15
3689.10 17
3689.24 20
3689.38 24
3689.51 29
3689.65 33
3689.79 37
3689.93 40
3690.07 42
3690.21 43
3690.35 44
3690.49 46
3690.63 47
3690.77 50
3690.91 55
3691.05 60
3691.19 66
3691.33 73
3691.47 78
3691.60 84
3691.74 88
3691.88 92
3692.02 95
3692.16 96
3692.30 97
3692.44 95
3692.58 92
3692.72 89
3692.86 85
3693.00 83
3693.14 83
3693.28 85
3693.42 90
3693.56 96
3693.69 104
3693.83 112
3693.97 119
3694.11 125
3694.25 130
3694.39 133
3694.53 135
3694.67 136
3694.81 137
3694.95 137
3695.09 136
3695.23 136
3695.37 134
3695.51 131
3695.65 126
3695.79 119
3695.93 110
3696.06 100
3696.20 90
3696.34 81
3696.48 74
3696.62 70
3696.76 69
3696.90 71
3697.04 73
3697.18 77
3697.32 81
3697.46 86
3697.60 92
3697.74 99
3697.88 107
3698.02 118
3698.16 130
3698.30 143
3698.44 157
3698.58 171
3698.71 184
3698.85 195
3698.99 202
3699.13 205
3699.27 204
3699.41 197
3699.55 187
3699.69 174
3699.83 159
3699.97 144
3700.11 130
3700.25 117
3700.39 105
3700.53 96
3700.67 88
3700.81 83
3700.95 81
3701.09 80
3701.23 81
3701.37 83
3701.50 85
3701.64 86
3701.78 84
3701.92 80
3702.06 74
3702.20 68
3702.34 63
3702.48 60
3702.62 60
3702.76 64
3702.90 70
3703.04 79
3703.18 88
3703.32 97
3703.46 104
3703.60 109
3703.74 111
3703.88 111
3704.02 108
3704.16 104
3704.30 98
3704.44 93
3704.58 89
3704.71 87
3704.85 89
3704.99 93
3705.13 100
3705.27 108
3705.41 115
3705.55 121
3705.69 124
3705.83 124
3705.97 121
3706.11 117
3706.25 112
3706.39 106
3706.53 99
3706.67 92
3706.81 84
3706.95 74
3707.09 64
3707.23 53
3707.37 43
3707.51 35
3707.65 30
3707.79 28
3707.93 29
3708.07 33
3708.21 38
3708.35 44
3708.48 48
3708.62 52
3708.76 53
3708.90 54
3709.04 54
3709.18 55
3709.32 58
3709.46 63
3709.60 68
3709.74 73
3709.88 75
3710.02 74
3710.16 69
3710.30 60
3710.44 48
3710.58 37
3710.72 27
3710.86 21
3711.00 19
3711.14 21
3711.28 25
3711.42 29
3711.56 33
3711.70 36
3711.84 38
3711.98 39
3712.12 41
3712.26 43
3712.40 45
3712.54 47
3712.68 48
3712.82 49
3712.96 49
3713.10 50
3713.23 50
3713.37 52
3713.51 54
3713.65 57
3713.79 60
3713.93 63
3714.07 66
3714.21 70
3714.35 74
3714.49 80
3714.63 85
3714.77 91
3714.91 95
3715.05 97
3715.19 96
3715.33 93
3715.47 88
3715.61 82
3715.75 76
3715.89 70
3716.03 65
3716.17 60
3716.31 57
3716.45 54
3716.59 52
3716.73 53
3716.87 56
3717.01 62
3717.15 70
3717.29 78
3717.43 86
3717.57 93
3717.71 98
3717.85 100
3717.99 100
3718.13 97
3718.27 93
3718.41 89
3718.55 83
3718.69 77
3718.83 71
3718.97 66
3719.11 62
3719.25 59
3719.39 57
3719.53 56
3719.67 57
3719.81 57
3719.95 58
3720.09 57
3720.23 55
3720.37 53
3720.51 50
3720.65 48
3720.79 47
3720.93 48
3721.07 51
3721.21 55
3721.35 61
3721.49 67
3721.63 71
3721.76 74
3721.90 75
3722.04 75
3722.18 72
3722.32 69
3722.46 64
3722.60 58
3722.74 53
3722.88 48
3723.02 44
3723.16 43
3723.30 45
3723.44 49
3723.58 55
3723.72 61
3723.86 68
3724.00 73
3724.14 76
3724.28 78
3724.42 77
3724.56 76
3724.70 73
3724.84 69
3724.98 64
3725.12 59
3725.26 53
3725.40 49
3725.54 46
3725.68 46
3725.82 48
3725.96 52
3726.10 57
3726.24 62
3726.38 66
3726.52 68
3726.66 69
3726.80 68
3726.94 67
3727.08 66
3727.22 65
3727.36 63
3727.50 61
3727.64 58
3727.78 53
3727.92 47
3728.06 41
3728.20 35
3728.34 30
3728.48 26
3728.62 24
3728.76 25
3728.90 28
3729.04 34
3729.18 42
3729.32 50
3729.46 60
3729.60 68
3729.74 75
3729.88 79
3730.02 82
3730.16 82
3730.30 83
3730.44 84
3730.58 86
3730.72 89
3730.87 94
3731.01 99
3731.15 104
3731.29 107
3731.43 109
3731.57 109
3731.71 107
3731.85 104
3731.99 100
3732.13 95
3732.27 90
3732.41 85
3732.55 81
3732.69 77
3732.83 73
3732.97 69
3733.11 66
3733.25 63
3733.39 60
3733.53 56
3733.67 52
3733.81 46
3733.95 39
3734.09 32
3734.23 23
3734.37 16
3734.51 9
3734.65 5
3734.79 2
3734.93 0
3735.07 0
3735.21 0
3735.35 0
3735.49 0
3735.63 0
3735.77 0
3735.91 0
3736.05 0
3736.19 4
3736.33 10
3736.47 16
3736.61 20
3736.75 24
3736.89 28
3737.03 30
3737.17 33
3737.31 35
3737.45 35
3737.59 33
3737.73 29
3737.87 23
3738.01 15
3738.15 8
3738.29 3
3738.43 1
3738.57 3
3738.71 8
3738.85 16
3738.99 25
3739.13 34
3739.28 41
3739.42 46
3739.56 48
3739.70 48
3739.84 46
3739.98 42
3740.12 37
3740.26 32
3740.40 27
3740.54 23
3740.68 20
3740.82 19
3740.96 19
3741.10 21
3741.24 24
3741.38 27
3741.52 30
3741.66 33
3741.80 35
3741.94 37
3742.08 40
3742.22 43
3742.36 47
3742.50 50
3742.64 54
3742.78 57
3742.92 58
3743.06 56
3743.20 53
3743.34 49
3743.48 43
3743.62 39
3743.76 35
3743.90 34
3744.04 34
3744.19 37
3744.33 40
3744.47 44
3744.61 47
3744.75 50
3744.89 51
3745.03 52
3745.17 52
3745.31 53
3745.45 53
3745.59 54
3745.73 54
3745.87 54
3746.01 53
3746.15 50
3746.29 47
3746.43 42
3746.57 38
3746.71 35
3746.85 32
3746.99 30
3747.13 29
3747.27 28
3747.41 28
3747.55 27
3747.69 25
3747.83 23
3747.98 22
3748.12 21
3748.26 20
3748.40 22
3748.54 26
3748.68 32
3748.82 40
3748.96 48
3749.10 57
3749.24 64
3749.38 69
3749.52 71
3749.66 70
3749.80 68
3749.94 66
3750.08 64
3750.22 63
3750.36 63
3750.50 62
3750.64 61
3750.78 59
3750.92 57
3751.06 55
3751.21 54
3751.35 55
3751.49 57
3751.63 61
3751.77 66
3751.91 70
3752.05 73
3752.19 74
3752.33 74
3752.47 74
3752.61 74
3752.75 75
3752.89 77
3753.03 78
3753.17 78
3753.31 76
3753.45 72
3753.59 66
3753.73 59
3753.87 51
3754.02 44
3754.16 39
3754.30 36
3754.44 34
3754.58 34
3754.72 34
3754.86 34
3755.00 33
3755.14 31
3755.28 29
3755.42 28
3755.56 27
3755.70 28
3755.84 30
3755.98 32
3756.12 35
3756.26 37
3756.40 39
3756.55 40
3756.69 40
3756.83 39
3756.97 38
3757.11 37
3757.25 37
3757.39 36
3757.53 37
3757.67 38
3757.81 40
3757.95 43
3758.09 46
3758.23 49
3758.37 53
3758.51 57
3758.65 61
3758.79 65
3758.94 67
3759.08 68
3759.22 67
3759.36 65
3759.50 61
3759.64 57
3759.78 53
3759.92 51
3760.06 52
3760.20 57
3760.34 64
3760.48 75
3760.62 86
3760.76 96
3760.90 104
3761.04 108
3761.19 108
3761.33 106
3761.47 101
3761.61 96
3761.75 92
3761.89 89
3762.03 86
3762.17 83
3762.31 79
3762.45 73
3762.59 65
3762.73 56
3762.87 45
3763.01 35
3763.15 25
3763.30 16
3763.44 9
3763.58 2
3763.72 0
3763.86 0
3764.00 0
3764.14 0
3764.28 0
3764.42 0
3764.56 0
3764.70 0
3764.84 4
3764.98 14
3765.12 25
3765.27 35
3765.41 43
3765.55 50
3765.69 54
3765.83 57
3765.97 59
3766.11 61
3766.25 62
3766.39 64
3766.53 65
3766.67 67
3766.81 68
3766.95 68
3767.10 69
3767.24 68
3767.38 67
3767.52 65
3767.66 63
3767.80 60
3767.94 57
3768.08 55
3768.22 53
3768.36 51
3768.50 50
3768.64 48
3768.78 47
3768.93 45
3769.07 43
3769.21 41
3769.35 39
3769.49 38
3769.63 36
3769.77 35
3769.91 34
3770.05 34
3770.19 34
3770.33 36
3770.47 37
3770.62 40
3770.76 42
3770.90 44
3771.04 44
3771.18 42
3771.32 38
3771.46 33
3771.60 27
3771.74 21
3771.88 17
3772.02 16
3772.16 18
3772.31 23
3772.45 28
3772.59 34
3772.73 38
3772.87 39
3773.01 37
3773.15 32
3773.29 24
3773.43 16
3773.57 7
3773.71 0
3773.86 0
3774.00 0
3774.14 0
3774.28 0
3774.42 0
3774.56 0
3774.70 0
3774.84 1
3774.98 6
3775.12 10
3775.26 12
3775.41 13
3775.55 11
3775.69 9
3775.83 7
3775.97 5
3776.11 6
3776.25 9
3776.39 14
3776.53 21
3776.67 28
3776.81 34
3776.96 40
3777.10 45
3777.24 50
3777.38 54
3777.52 59
3777.66 63
3777.80 66
3777.94 67
3778.08 68
3778.22 66
3778.37 64
3778.51 61
3778.65 57
3778.79 51
3778.93 44
3779.07 35
3779.21 25
3779.35 16
3779.49 8
3779.63 2
3779.77 0
3779.92 1
3780.06 5
3780.20 11
3780.34 17
3780.48 23
3780.62 28
3780.76 34
3780.90 39
3781.04 44
3781.19 50
3781.33 56
3781.47 61
3781.61 65
3781.75 67
3781.89 67
3782.03 66
3782.17 62
3782.31 57
3782.45 51
3782.60 45
3782.74 39
3782.88 33
3783.02 26
3783.16 20
3783.30 14
3783.44 9
3783.58 5
3783.72 3
3783.87 3
3784.01 5
3784.15 7
3784.29 11
3784.43 15
3784.57 18
3784.71 22
3784.85 26
3784.99 29
3785.13 31
3785.28 32
3785.42 32
3785.56 31
3785.70 27
3785.84 22
3785.98 16
3786.12 10
3786.26 6
3786.41 3
3786.55 2
3786.69 3
3786.83 7
3786.97 10
3787.11 14
3787.25 18
3787.39 22
3787.53 26
3787.68 32
3787.82 40
3787.96 50
3788.10 61
3788.24 72
3788.38 82
3788.52 90
3788.66 93
3788.80 92
3788.95 87
3789.09 79
3789.23 69
3789.37 58
3789.51 47
3789.65 37
3789.79 28
3789.93 21
3790.08 15
3790.22 10
3790.36 8
3790.50 7
3790.64 7
3790.78 8
3790.92 10
3791.06 11
3791.20 12
3791.35 12
3791.49 11
3791.63 11
3791.77 11
3791.91 13
3792.05 17
3792.19 22
3792.33 27
3792.48 32
3792.62 35
3792.76 37
3792.90 37
3793.04 35
3793.18 33
3793.32 32
3793.46 32
3793.61 34
3793.75 37
3793.89 41
3794.03 45
3794.17 50
3794.31 54
3794.45 56
3794.59 58
3794.74 59
3794.88 60
3795.02 60
3795.16 59
3795.30 57
3795.44 55
3795.58 53
3795.73 51
3795.87 51
3796.01 52
3796.15 56
3796.29 61
3796.43 66
3796.57 71
3796.71 74
3796.86 75
3797.00 73
3797.14 69
3797.28 63
3797.42 58
3797.56 55
3797.70 54
3797.85 55
3797.99 57
3798.13 60
3798.27 61
3798.41 61
3798.55 57
3798.69 50
3798.83 42
3798.98 33
3799.12 26
3799.26 21
3799.40 21
3799.54 23
3799.68 28
3799.82 34
3799.97 38
3800.11 41
3800.25 42
3800.39 41
3800.53 38
3800.67 36
3800.81 35
3800.96 35
3801.10 36
3801.24 37
3801.38 37
3801.52 35
3801.66 32
3801.80 28
3801.94 25
3802.09 23
3802.23 23
3802.37 26
3802.51 30
3802.65 35
3802.79 40
3802.93 44
3803.08 46
3803.22 46
3803.36 45
3803.50 43
3803.64 39
3803.78 35
3803.93 30
3804.07 25
3804.21 21
3804.35 17
3804.49 13
3804.63 9
3804.77 5
3804.92 2
3805.06 0
3805.20 0
3805.34 0
3805.48 0
3805.62 0
3805.76 4
3805.91 10
3806.05 15
3806.19 20
3806.33 25
3806.47 29
3806.61 33
3806.75 37
3806.90 43
3807.04 50
3807.18 58
3807.32 65
3807.46 72
3807.60 77
3807.75 80
3807.89 81
3808.03 80
3808.17 77
3808.31 73
3808.45 70
3808.59 67
3808.74 66
3808.88 65
3809.02 65
3809.16 66
3809.30 67
3809.44 67
3809.59 67
3809.73 66
3809.87 64
3810.01 60
3810.15 56
3810.29 53
3810.43 51
3810.58 49
3810.72 48
3810.86 47
3811.00 45
3811.14 42
3811.28 37
3811.43 31
3811.57 24
3811.71 17
3811.85 11
3811.99 7
3812.13 7
3812.28 9
3812.42 15
3812.56 22
3812.70 31
3812.84 39
3812.98 47
3813.13 54
3813.27 59
3813.41 62
3813.55 64
3813.69 65
3813.83 64
3813.97 62
3814.12 60
3814.26 57
3814.40 53
3814.54 49
3814.68 45
3814.82 39
3814.97 32
3815.11 24
3815.25 17
3815.39 11
3815.53 8
3815.67 9
3815.82 15
3815.96 25
3816.10 39
3816.24 53
3816.38 67
3816.52 79
3816.67 86
3816.81 87
3816.95 84
3817.09 78
3817.23 68
3817.38 57
3817.52 47
3817.66 37
3817.80 28
3817.94 21
3818.08 15
3818.23 10
3818.37 5
3818.51 0
3818.65 0
3818.79 0
3818.93 0
3819.08 0
3819.22 0
3819.36 0
3819.50 0
3819.64 1
3819.78 10
3819.93 18
3820.07 25
3820.21 31
3820.35 35
3820.49 38
3820.64 39
3820.78 40
3820.92 40
3821.06 40
3821.20 40
3821.34 41
3821.49 42
3821.63 45
3821.77 49
3821.91 54
3822.05 59
3822.19 63
3822.34 65
3822.48 65
3822.62 62
3822.76 57
3822.90 50
3823.05 43
3823.19 36
3823.33 29
3823.47 24
3823.61 21
3823.75 20
3823.90 22
3824.04 25
3824.18 29
3824.32 34
3824.46 38
3824.61 42
3824.75 46
3824.89 50
3825.03 55
3825.17 61
3825.31 68
3825.46 77
3825.60 86
3825.74 94
3825.88 101
3826.02 105
3826.17 108
3826.31 109
3826.45 109
3826.59 109
3826.73 110
3826.88 111
3827.02 112
3827.16 113
3827.30 113
3827.44 112
3827.58 109
3827.73 106
3827.87 102
3828.01 98
3828.15 95
3828.29 92
3828.44 89
3828.58 86
3828.72 82
3828.86 77
3829.00 70
3829.15 63
3829.29 55
3829.43 47
3829.57 40
3829.71 33
3829.86 29
3830.00 27
3830.14 27
3830.28 30
3830.42 35
3830.57 41
3830.71 46
3830.85 51
3830.99 52
3831.13 52
3831.27 50
3831.42 47
3831.56 44
3831.70 42
3831.84 43
3831.98 45
3832.13 48
3832.27 52
3832.41 55
3832.55 56
3832.69 56
3832.84 54
3832.98 51
3833.12 48
3833.26 45
3833.40 42
3833.55 40
3833.69 37
3833.83 33
3833.97 27
3834.11 21
3834.26 14
3834.40 8
3834.54 4
3834.68 2
3834.82 3
3834.97 6
3835.11 12
3835.25 18
3835.39 25
3835.53 32
3835.68 39
3835.82 45
3835.96 50
3836.10 55
3836.25 59
3836.39 61
3836.53 62
3836.67 62
3836.81 60
3836.96 56
3837.10 53
3837.24 50
3837.38 48
3837.52 48
3837.67 49
3837.81 52
3837.95 56
3838.09 60
3838.23 63
3838.38 66
3838.52 68
3838.66 68
3838.80 67
3838.94 65
3839.09 63
3839.23 62
3839.37 63
3839.51 65
3839.66 70
3839.80 78
3839.94 86
3840.08 94
3840.22 100
3840.37 104
3840.51 105
3840.65 104
3840.79 101
3840.93 98
3841.08 97
3841.22 97
3841.36 97
3841.50 98
3841.65 98
3841.79 97
3841.93 94
3842.07 90
3842.21 85
3842.36 80
3842.50 77
3842.64 74
3842.78 72
3842.92 69
3843.07 66
3843.21 62
3843.35 57
3843.49 50
3843.64 43
3843.78 36
3843.92 29
3844.06 22
3844.20 16
3844.35 12
3844.49 8
3844.63 6
3844.77 6
3844.92 7
3845.06 10
3845.20 15
3845.34 21
3845.48 27
3845.63 32
3845.77 36
3845.91 37
3846.05 37
3846.20 35
3846.34 33
3846.48 32
3846.62 33
3846.76 36
3846.91 41
3847.05 47
3847.19 53
3847.33 60
3847.48 65
3847.62 71
3847.76 76
3847.90 81
3848.04 85
3848.19 88
3848.33 88
3848.47 86
3848.61 82
3848.76 76
3848.90 67
3849.04 58
3849.18 48
3849.33 39
3849.47 30
3849.61 22
3849.75 17
3849.89 15
3850.04 17
3850.18 22
3850.32 30
3850.46 40
3850.61 49
3850.75 56
3850.89 59
3851.03 58
3851.18 54
3851.32 46
3851.46 37
3851.60 27
3851.74 19
3851.89 13
3852.03 9
3852.17 8
3852.31 8
3852.46 12
3852.60 18
3852.74 26
3852.88 35
3853.03 45
3853.17 55
3853.31 62
3853.45 67
3853.60 69
3853.74 69
3853.88 67
3854.02 65
3854.16 64
3854.31 64
3854.45 66
3854.59 70
3854.73 75
3854.88 81
3855.02 86
3855.16 90
3855.30 92
3855.45 93
3855.59 93
3855.73 90
3855.87 86
3856.02 81
3856.16 74
3856.30 66
3856.44 57
3856.59 48
3856.73 39
3856.87 31
3857.01 25
3857.16 21
3857.30 19
3857.44 18
3857.58 20
3857.73 22
3857.87 25
3858.01 27
3858.15 29
3858.30 30
3858.44 30
3858.58 31
3858.72 33
3858.87 35
3859.01 36
3859.15 37
3859.29 37
3859.43 35
3859.58 31
3859.72 25
3859.86 19
3860.00 13
3860.15 7
3860.29 2
3860.43 0
3860.57 0
3860.72 0
3860.86 0
3861.00 0
3861.14 0
3861.29 0
3861.43 0
3861.57 0
3861.72 6
3861.86 15
3862.00 26
3862.14 38
3862.29 49
3862.43 58
3862.57 66
3862.71 71
3862.86 75
3863.00 77
3863.14 78
3863.28 79
3863.43 80
3863.57 81
3863.71 80
3863.85 79
3864.00 76
3864.14 72
3864.28 67
3864.42 62
3864.57 58
3864.71 55
3864.85 54
3864.99 54
3865.14 54
3865.28 55
3865.42 55
3865.56 55
3865.71 55
3865.85 54
3865.99 54
3866.13 53
3866.28 52
3866.42 51
3866.56 49
3866.71 48
3866.85 46
3866.99 45
3867.13 45
3867.28 46
3867.42 49
3867.56 53
3867.70 58
3867.85 64
3867.99 70
3868.13 77
3868.27 83
3868.42 88
3868.56 92
3868.70 95
3868.84 94
3868.99 92
3869.13 88
3869.27 83
3869.42 77
3869.56 72
3869.70 68
3869.84 65
3869.99 62
3870.13 60
3870.27 58
3870.41 55
3870.56 53
3870.70 50
3870.84 48
3870.98 46
3871.13 45
3871.27 43
3871.41 43
3871.56 42
3871.70 42
3871.84 41
3871.98 41
3872.13 41
3872.27 42
3872.41 42
3872.55 44
3872.70 46
3872.84 48
3872.98 50
3873.13 51
3873.27 51
3873.41 50
3873.55 48
3873.70 46
3873.84 44
3873.98 43
3874.12 42
3874.27 40
3874.41 39
3874.55 36
3874.70 31
3874.84 26
3874.98 20
3875.12 15
3875.27 12
3875.41 11
3875.55 13
3875.70 17
3875.84 25
3875.98 34
3876.12 44
3876.27 53
3876.41 61
3876.55 66
3876.69 68
3876.84 67
3876.98 62
3877.12 56
3877.27 48
3877.41 42
3877.55 38
3877.69 36
3877.84 37
3877.98 40
3878.12 45
3878.27 52
3878.41 58
3878.55 63
3878.69 67
3878.84 69
3878.98 70
3879.12 68
3879.27 65
3879.41 61
3879.55 56
3879.69 51
3879.84 45
3879.98 39
3880.12 34
3880.27 30
3880.41 29
3880.55 29
3880.69 33
3880.84 38
3880.98 45
3881.12 52
3881.27 59
3881.41 64
3881.55 68
3881.69 69
3881.84 69
3881.98 67
3882.12 65
3882.27 64
3882.41 64
3882.55 65
3882.69 69
3882.84 75
3882.98 82
3883.12 90
3883.27 97
3883.41 102
3883.55 106
3883.70 106
3883.84 105
3883.98 101
3884.12 97
3884.27 92
3884.41 88
3884.55 85
3884.70 84
3884.84 84
3884.98 85
3885.12 87
3885.27 89
3885.41 89
3885.55 88
3885.70 86
3885.84 84
3885.98 82
3886.13 80
3886.27 81
3886.41 82
3886.55 84
3886.70 86
3886.84 88
3886.98 89
3887.13 91
3887.27 93
3887.41 95
3887.56 98
3887.70 101
3887.84 104
3887.98 105
3888.13 106
3888.27 105
3888.41 103
3888.56 100
3888.70 96
3888.84 93
3888.99 90
3889.13 87
3889.27 84
3889.41 82
3889.56 79
3889.70 76
3889.84 73
3889.99 70
3890.13 67
3890.27 65
3890.42 65
3890.56 66
3890.70 70
3890.85 77
3890.99 85
3891.13 94
3891.27 104
3891.42 112
3891.56 118
3891.70 122
3891.85 123
3891.99 122
3892.13 121
3892.28 118
3892.42 116
3892.56 114
3892.71 113
3892.85 112
3892.99 111
3893.13 111
3893.28 109
3893.42 107
3893.56 104
3893.71 101
3893.85 97
3893.99 95
3894.14 93
3894.28 93
3894.42 94
3894.57 96
3894.71 98
3894.85 98
3895.00 96
3895.14 93
3895.28 87
3895.42 80
3895.57 73
3895.71 67
3895.85 62
3896.00 59
3896.14 58
3896.28 58
3896.43 60
3896.57 62
3896.71 65
3896.86 68
3897.00 73
3897.14 77
3897.29 83
3897.43 88
3897.57 92
3897.72 96
3897.86 98
3898.00 98
3898.14 98
3898.29 97
3898.43 96
3898.57 96
3898.72 98
3898.86 103
3899.00 110
3899.15 117
3899.29 126
3899.43 135
3899.58 144
3899.72 151
3899.86 156
3900.01 158
3900.15 158
3900.29 155
3900.44 150
3900.58 142
3900.72 132
3900.87 122
3901.01 113
3901.15 105
3901.30 99
3901.44 95
3901.58 92
3901.73 91
3901.87 91
3902.01 91
3902.16 92
3902.30 93
3902.44 95
3902.59 98
3902.73 102
3902.87 105
3903.02 106
3903.16 104
3903.30 98
3903.44 90
3903.59 81
3903.73 72
3903.87 65
3904.02 62
3904.16 62
3904.30 65
3904.45 69
3904.59 72
3904.73 73
3904.88 72
3905.02 67
3905.16 61
3905.31 53
3905.45 45
3905.59 38
3905.74 33
3905.88 29
3906.02 26
3906.17 25
3906.31 24
3906.45 23
3906.60 21
3906.74 19
3906.88 16
3907.03 15
3907.17 14
3907.31 15
3907.46 19
3907.60 24
3907.74 30
3907.89 37
3908.03 42
3908.18 46
3908.32 47
3908.46 45
3908.61 41
3908.75 35
3908.89 30
3909.04 25
3909.18 22
3909.32 22
3909.47 23
3909.61 26
3909.75 29
3909.90 32
3910.04 35
3910.18 37
3910.33 39
3910.47 41
3910.61 43
3910.76 44
3910.90 44
3911.04 43
3911.19 41
3911.33 38
3911.47 36
3911.62 34
3911.76 33
3911.90 33
3912.05 34
3912.19 36
3912.33 37
3912.48 39
3912.62 40
3912.76 40
3912.91 41
3913.05 43
3913.20 46
3913.34 49
3913.48 54
3913.63 59
3913.77 65
3913.91 70
3914.06 73
3914.20 75
3914.34 76
3914.49 74
3914.63 71
3914.77 66
3914.92 61
3915.06 55
3915.20 51
3915.35 47
3915.49 44
3915.63 42
3915.78 41
3915.92 40
3916.07 40
3916.21 40
3916.35 40
3916.50 41
3916.64 43
3916.78 45
3916.93 48
3917.07 51
3917.21 55
3917.36 59
3917.50 64
3917.64 69
3917.79 75
3917.93 80
3918.07 85
3918.22 89
3918.36 92
3918.51 93
3918.65 92
3918.79 90
3918.94 86
3919.08 82
3919.22 77
3919.37 72
3919.51 67
3919.65 63
3919.80 58
3919.94 53
3920.08 48
3920.23 43
3920.37 39
3920.52 36
3920.66 35
3920.80 36
3920.95 39
3921.09 43
3921.23 47
3921.38 51
3921.52 54
3921.66 56
3921.81 58
3921.95 61
3922.10 65
3922.24 71
3922.38 77
3922.53 84
3922.67 91
3922.81 97
3922.96 102
3923.10 106
3923.24 108
3923.39 110
3923.53 111
3923.68 111
3923.82 109
3923.96 107
3924.11 105
3924.25 103
3924.39 102
3924.54 103
3924.68 104
3924.83 106
3924.97 108
3925.11 109
3925.26 107
3925.40 104
3925.54 98
3925.69 91
3925.83 82
3925.97 72
3926.12 62
3926.26 52
3926.41 41
3926.55 31
3926.69 22
3926.84 14
3926.98 7
3927.12 2
3927.27 0
3927.41 0
3927.56 0
3927.70 0
3927.84 0
3927.99 0
3928.13 0
3928.27 0
3928.42 0
3928.56 0
3928.71 7
3928.85 18
3928.99 31
3929.14 45
3929.28 59
3929.42 71
3929.57 80
3929.71 87
3929.86 90
3930.00 91
3930.14 90
3930.29 87
3930.43 83
3930.57 77
3930.72 71
3930.86 64
3931.01 58
3931.15 54
3931.29 53
3931.44 54
3931.58 58
3931.73 65
3931.87 72
3932.01 78
3932.16 83
3932.30 86
3932.44 85
3932.59 83
3932.73 78
3932.88 73
3933.02 69
3933.16 67
3933.31 67
3933.45 70
3933.59 73
3933.74 78
3933.88 82
3934.03 86
3934.17 90
3934.31 94
3934.46 99
3934.60 105
3934.75 111
3934.89 118
3935.03 123
3935.18 127
3935.32 129
3935.47 129
3935.61 127
3935.75 125
3935.90 123
3936.04 123
3936.18 123
3936.33 124
3936.47 125
3936.62 125
3936.76 125
3936.90 123
3937.05 119
3937.19 115
3937.34 110
3937.48 105
3937.62 100
3937.77 94
3937.91 87
3938.06 79
3938.20 71
3938.34 64
3938.49 59
3938.63 56
3938.78 57
3938.92 61
3939.06 68
3939.21 76
3939.35 84
3939.49 92
3939.64 99
3939.78 104
3939.93 107
3940.07 108
3940.21 108
3940.36 107
3940.50 105
3940.65 101
3940.79 97
3940.93 93
3941.08 89
3941.22 86
3941.37 83
3941.51 81
3941.65 80
3941.80 81
3941.94 81
3942.09 81
3942.23 81
3942.37 80
3942.52 78
3942.66 75
3942.81 72
3942.95 70
3943.09 68
3943.24 67
3943.38 66
3943.53 66
3943.67 65
3943.81 64
3943.96 64
3944.10 65
3944.25 68
3944.39 72
3944.53 77
3944.68 82
3944.82 87
3944.97 91
3945.11 95
3945.26 98
3945.40 103
3945.54 108
3945.69 116
3945.83 125
3945.98 135
3946.12 147
3946.26 158
3946.41 170
3946.55 182
3946.70 195
3946.84 209
3946.98 223
3947.13 238
3947.27 254
3947.42 271
3947.56 289
3947.70 308
3947.85 327
3947.99 346
3948.14 365
3948.28 383
3948.43 401
3948.57 418
3948.71 435
3948.86 453
3949.00 471
3949.15 493
3949.29 517
3949.43 546
3949.58 577
3949.72 611
3949.87 646
3950.01 679
3950.15 708
3950.30 732
3950.44 752
3950.59 766
3950.73 776
3950.88 782
3951.02 785
3951.16 783
3951.31 777
3951.45 767
3951.60 754
3951.74 740
3951.88 726
3952.03 715
3952.17 707
3952.32 700
3952.46 695
3952.61 689
3952.75 681
3952.89 669
3953.04 655
3953.18 638
3953.33 621
3953.47 605
3953.62 590
3953.76 577
3953.90 566
3954.05 556
3954.19 547
3954.34 537
3954.48 527
3954.62 514
3954.77 500
3954.91 482
3955.06 462
3955.20 439
3955.35 415
3955.49 389
3955.63 365
3955.78 342
3955.92 322
3956.07 304
3956.21 290
3956.36 278
3956.50 268
3956.64 258
3956.79 250
3956.93 244
3957.08 238
3957.22 234
3957.37 230
3957.51 226
3957.65 220
3957.80 211
3957.94 200
3958.09 187
3958.23 172
3958.38 157
3958.52 143
3958.66 130
3958.81 120
3958.95 112
3959.10 106
3959.24 101
3959.39 97
3959.53 94
3959.67 91
3959.82 88
3959.96 85
3960.11 82
3960.25 78
3960.40 74
3960.54 70
3960.68 64
3960.83 58
3960.97 52
3961.12 47
3961.26 42
3961.41 40
3961.55 39
3961.70 40
3961.84 41
3961.98 43
3962.13 44
3962.27 44
3962.42 43
3962.56 43
3962.71 44
3962.85 46
3962.99 51
3963.14 56
3963.28 63
3963.43 70
3963.57 77
3963.72 83
3963.86 88
3964.01 91
3964.15 92
3964.29 92
3964.44 89
3964.58 84
3964.73 78
3964.87 71
3965.02 64
3965.16 58
3965.31 55
3965.45 54
3965.59 55
3965.74 58
3965.88 63
3966.03 68
3966.17 73
3966.32 78
3966.46 82
3966.61 86
3966.75 89
3966.89 91
3967.04 91
3967.18 90
3967.33 87
3967.47 82
3967.62 76
3967.76 69
3967.91 62
3968.05 57
3968.19 53
3968.34 51
3968.48 51
3968.63 53
3968.77 55
3968.92 58
3969.06 60
3969.21 63
3969.35 65
3969.49 67
3969.64 69
3969.78 71
3969.93 72
3970.07 72
3970.22 71
3970.36 70
3970.51 68
3970.65 68
3970.80 70
3970.94 73
3971.08 77
3971.23 82
3971.37 87
3971.52 92
3971.66 94
3971.81 95
3971.95 95
3972.10 94
3972.24 92
3972.39 90
3972.53 88
3972.67 87
3972.82 85
3972.96 85
3973.11 86
3973.25 88
3973.40 91
3973.54 95
3973.69 97
3973.83 98
3973.98 97
3974.12 93
3974.26 88
3974.41 84
3974.55 80
3974.70 78
3974.84 78
3974.99 79
3975.13 82
3975.28 83
3975.42 84
3975.57 84
3975.71 82
3975.86 80
3976.00 77
3976.14 73
3976.29 69
3976.43 65
3976.58 60
3976.72 56
3976.87 53
3977.01 51
3977.16 52
3977.30 55
3977.45 60
3977.59 67
3977.74 74
3977.88 80
3978.02 84
3978.17 86
3978.31 86
3978.46 84
3978.60 82
3978.75 79
3978.89 77
3979.04 76
3979.18 75
3979.33 74
3979.47 74
3979.62 73
3979.76 73
3979.91 71
3980.05 70
3980.20 68
3980.34 65
3980.48 62
3980.63 58
3980.77 54
3980.92 50
3981.06 46
3981.21 43
3981.35 40
3981.50 39
3981.64 40
3981.79 42
3981.93 45
3982.08 48
3982.22 52
3982.37 55
3982.51 56
3982.66 55
3982.80 52
3982.94 47
3983.09 41
3983.23 35
3983.38 27
3983.52 21
3983.67 15
3983.81 10
3983.96 6
3984.10 2
3984.25 0
3984.39 0
3984.54 0
3984.68 0
3984.83 0
3984.97 0
3985.12 0
3985.26 0
3985.41 0
3985.55 1
3985.70 4
3985.84 9
3985.99 16
3986.13 24
3986.27 34
3986.42 45
3986.56 57
3986.71 70
3986.85 83
3987.00 94
3987.14 103
3987.29 110
3987.43 112
3987.58 112
3987.72 109
3987.87 105
3988.01 100
3988.16 96
3988.30 94
3988.45 92
3988.59 92
3988.74 91
3988.88 91
3989.03 91
3989.17 91
3989.32 91
3989.46 92
3989.61 92
3989.75 92
3989.90 90
3990.04 86
3990.19 79
3990.33 71
3990.48 63
3990.62 54
3990.77 47
3990.91 42
3991.05 38
3991.20 36
3991.34 36
3991.49 38
3991.63 41
3991.78 46
3991.92 52
3992.07 58
3992.21 64
3992.36 69
3992.50 72
3992.65 74
3992.79 75
3992.94 75
3993.08 75
3993.23 74
3993.37 74
3993.52 75
3993.66 76
3993.81 77
3993.95 77
3994.10 77
3994.24 76
3994.39 73
3994.53 68
3994.68 62
3994.82 55
3994.97 49
3995.11 43
3995.26 38
3995.40 34
3995.55 30
3995.69 27
3995.84 24
3995.98 21
3996.13 19
3996.27 19
3996.42 21
3996.56 25
3996.71 31
3996.85 39
3997.00 47
3997.14 55
3997.29 62
3997.43 67
3997.58 70
3997.72 72
3997.87 72
3998.01 72
3998.16 71
3998.30 68
3998.45 64
3998.59 58
3998.74 50
3998.88 42
3999.03 34
3999.17 27
3999.32 23
3999.46 22
3999.61 23
3999.75 26
3999.90 30
4000.04 35
4000.19 40
4000.33 43
4000.48 46
4000.62 48
4000.77 49
4000.91 51
4001.06 52
4001.20 54
4001.35 56
4001.49 58
4001.64 61
4001.78 63
4001.93 64
4002.07 63
4002.22 62
4002.36 60
4002.51 57
4002.66 53
4002.80 48
4002.95 42
4003.09 35
4003.24 27
4003.38 19
4003.53 11
4003.67 5
4003.82 2
4003.96 2
4004.11 5
4004.25 10
4004.40 16
4004.54 21
4004.69 26
4004.83 30
4004.98 33
4005.12 35
4005.27 36
4005.41 37
4005.56 37
4005.70 35
4005.85 33
4005.99 29
4006.14 24
4006.28 21
4006.43 18
4006.57 17
4006.72 17
4006.86 19
4007.01 20
4007.15 21
4007.30 22
4007.45 22
4007.59 22
4007.74 21
4007.88 20
4008.03 19
4008.17 19
4008.32 19
4008.46 20
4008.61 22
4008.75 25
4008.90 29
4009.04 33
4009.19 38
4009.33 42
4009.48 45
4009.62 46
4009.77 46
4009.91 45
4010.06 43
4010.20 40
4010.35 38
4010.49 38
4010.64 39
4010.79 42
4010.93 46
4011.08 49
4011.22 52
4011.37 52
4011.51 51
4011.66 49
4011.80 46
4011.95 44
4012.09 42
4012.24 41
4012.38 42
4012.53 42
4012.67 41
4012.82 40
4012.96 37
4013.11 33
4013.25 28
4013.40 24
4013.55 20
4013.69 17
4013.84 16
4013.98 16
4014.13 16
4014.27 17
4014.42 19
4014.56 21
4014.71 22
4014.85 24
4015.00 24
4015.14 25
4015.29 24
4015.43 22
4015.58 21
4015.73 20
4015.87 20
4016.02 20
4016.16 22
4016.31 25
4016.45 29
4016.60 33
4016.74 37
4016.89 41
4017.03 45
4017.18 49
4017.32 53
4017.47 56
4017.62 58
4017.76 59
4017.91 58
4018.05 54
4018.20 49
4018.34 43
4018.49 37
4018.63 31
4018.78 26
4018.92 24
4019.07 25
4019.21 29
4019.36 34
4019.51 41
4019.65 49
4019.80 55
4019.94 60
4020.09 62
4020.23 63
4020.38 62
4020.52 62
4020.67 61
4020.81 62
4020.96 63
4021.10 64
4021.25 65
4021.40 65
4021.54 63
4021.69 59
4021.83 55
4021.98 50
4022.12 45
4022.27 40
4022.41 34
4022.56 29
4022.70 23
4022.85 18
4023.00 12
4023.14 7
4023.29 2
4023.43 0
4023.58 0
4023.72 0
4023.87 0
4024.01 0
4024.16 0
4024.31 0
4024.45 0
4024.60 1
4024.74 7
4024.89 13
4025.03 19
4025.18 25
4025.32 29
4025.47 33
4025.61 35
4025.76 38
4025.91 39
4026.05 41
4026.20 44
4026.34 47
4026.49 50
4026.63 55
4026.78 59
4026.92 63
4027.07 65
4027.22 66
4027.36 65
4027.51 62
4027.65 59
4027.80 57
4027.94 56
4028.09 57
4028.23 61
4028.38 66
4028.53 73
4028.67 81
4028.82 88
4028.96 94
4029.11 98
4029.25 100
4029.40 100
4029.54 97
4029.69 95
4029.84 92
4029.98 90
4030.13 89
4030.27 90
4030.42 91
4030.56 93
4030.71 95
4030.86 95
4031.00 95
4031.15 94
4031.29 92
4031.44 88
4031.58 83
4031.73 77
4031.87 70
4032.02 63
4032.17 57
4032.31 54
4032.46 52
4032.60 52
4032.75 54
4032.89 58
4033.04 61
4033.19 65
4033.33 68
4033.48 70
4033.62 73
4033.77 77
4033.91 81
4034.06 86
4034.21 91
4034.35 95
4034.50 98
4034.64 99
4034.79 97
4034.93 92
4035.08 85
4035.23 77
4035.37 68
4035.52 59
4035.66 51
4035.81 43
4035.95 36
4036.10 30
4036.24 25
4036.39 20
4036.54 18
4036.68 16
4036.83 15
4036.97 14
4037.12 12
4037.27 10
4037.41 7
4037.56 4
4037.70 1
4037.85 0
4037.99 1
4038.14 5
4038.29 10
4038.43 16
4038.58 23
4038.72 28
4038.87 33
4039.01 37
4039.16 40
4039.31 43
4039.45 45
4039.60 45
4039.74 45
4039.89 43
4040.03 41
4040.18 38
4040.33 36
4040.47 35
4040.62 35
4040.76 35
4040.91 36
4041.06 36
4041.20 36
4041.35 35
4041.49 33
4041.64 31
4041.78 30
4041.93 29
4042.08 29
4042.22 30
4042.37 31
4042.51 33
4042.66 35
4042.80 38
4042.95 41
4043.10 44
4043.24 48
4043.39 51
4043.53 53
4043.68 53
4043.83 52
4043.97 50
4044.12 45
4044.26 40
4044.41 33
4044.56 25
4044.70 18
4044.85 11
4044.99 5
4045.14 1
4045.28 0
4045.43 0
4045.58 0
4045.72 0
4045.87 0
4046.01 1
4046.16 1
4046.31 0
4046.45 0
4046.60 0
4046.74 0
4046.89 0
4047.04 2
4047.18 5
4047.33 9
4047.47 14
4047.62 18
4047.76 21
4047.91 23
4048.06 24
4048.20 25
4048.35 27
4048.49 29
4048.64 32
4048.79 36
4048.93 41
4049.08 45
4049.22 48
4049.37 50
4049.52 52
4049.66 53
4049.81 54
4049.95 55
4050.10 57
4050.25 58
4050.39 59
4050.54 59
4050.68 60
4050.83 60
4050.98 61
4051.12 62
4051.27 63
4051.41 65
4051.56 66
4051.71 66
4051.85 64
4052.00 62
4052.14 58
4052.29 55
4052.44 53
4052.58 52
4052.73 53
4052.87 55
4053.02 57
4053.17 59
4053.31 59
4053.46 56
4053.60 50
4053.75 42
4053.90 31
4054.04 20
4054.19 9
4054.33 1
4054.48 0
4054.63 0
4054.77 8
4054.92 19
4055.06 34
4055.21 48
4055.36 61
4055.50 70
4055.65 74
4055.79 74
4055.94 71
4056.09 65
4056.23 58
4056.38 50
4056.52 42
4056.67 35
4056.82 26
4056.96 17
4057.11 8
4057.26 0
4057.40 0
4057.55 0
4057.69 0
4057.84 0
4057.99 0
4058.13 0
4058.28 0
4058.42 0
4058.57 6
4058.72 13
4058.86 20
4059.01 25
4059.15 28
4059.30 29
4059.45 27
4059.59 24
4059.74 20
4059.89 16
4060.03 13
4060.18 12
4060.32 14
4060.47 18
4060.62 25
4060.76 32
4060.91 39
4061.05 45
4061.20 48
4061.35 48
4061.49 46
4061.64 41
4061.79 36
4061.93 32
4062.08 31
4062.22 32
4062.37 35
4062.52 40
4062.66 45
4062.81 49
4062.95 52
4063.10 52
4063.25 50
4063.39 46
4063.54 42
4063.69 39
4063.83 36
4063.98 35
4064.12 36
4064.27 38
4064.42 42
4064.56 46
4064.71 49
4064.86 51
4065.00 52
4065.15 51
4065.29 48
4065.44 45
4065.59 41
4065.73 38
4065.88 35
4066.03 32
4066.17 29
4066.32 27
4066.46 26
4066.61 26
4066.76 29
4066.90 33
4067.05 39
4067.20 47
4067.34 56
4067.49 64
4067.63 70
4067.78 74
4067.93 75
4068.07 74
4068.22 71
4068.37 68
4068.51 64
4068.66 61
4068.80 60
4068.95 60
4069.10 60
4069.24 61
4069.39 61
4069.54 60
4069.68 59
4069.83 58
4069.98 58
4070.12 60
4070.27 64
4070.41 69
4070.56 76
4070.71 83
4070.85 89
4071.00 94
4071.15 96
4071.29 97
4071.44 95
4071.59 91
4071.73 87
4071.88 82
4072.02 76
4072.17 71
4072.32 65
4072.46 61
4072.61 57
4072.76 56
4072.90 56
4073.05 59
4073.20 63
4073.34 69
4073.49 75
4073.63 81
4073.78 87
4073.93 91
4074.07 94
4074.22 96
4074.37 97
4074.51 96
4074.66 95
4074.81 93
4074.95 91
4075.10 90
4075.24 91
4075.39 92
4075.54 95
4075.68 99
4075.83 104
4075.98 109
4076.12 113
4076.27 117
4076.42 121
4076.56 122
4076.71 122
4076.86 121
4077.00 120
4077.15 119
4077.29 119
4077.44 121
4077.59 126
4077.73 133
4077.88 141
4078.03 149
4078.17 156
4078.32 159
4078.47 158
4078.61 152
4078.76 143
4078.91 132
4079.05 120
4079.20 108
4079.35 98
4079.49 91
4079.64 86
4079.79 82
4079.93 80
4080.08 78
4080.22 76
4080.37 74
4080.52 71
4080.66 70
4080.81 68
4080.96 68
4081.10 68
4081.25 70
4081.40 74
4081.54 79
4081.69 84
4081.84 89
4081.98 92
4082.13 94
4082.28 93
4082.42 89
4082.57 84
4082.72 77
4082.86 71
4083.01 66
4083.16 64
4083.30 63
4083.45 66
4083.59 70
4083.74 76
4083.89 82
4084.03 88
4084.18 93
4084.33 96
4084.47 97
4084.62 95
4084.77 93
4084.91 89
4085.06 86
4085.21 85
4085.35 85
4085.50 87
4085.65 90
4085.79 93
4085.94 96
4086.09 97
4086.23 96
4086.38 93
4086.53 89
4086.67 84
4086.82 78
4086.97 71
4087.11 65
4087.26 60
4087.41 55
4087.55 51
4087.70 48
4087.85 46
4087.99 45
4088.14 44
4088.29 44
4088.43 44
4088.58 45
4088.73 45
4088.87 45
4089.02 44
4089.17 42
4089.31 39
4089.46 35
4089.61 32
4089.75 30
4089.90 29
4090.05 29
4090.19 31
4090.34 33
4090.49 35
4090.63 37
4090.78 38
4090.93 38
4091.07 38
4091.22 39
4091.37 42
4091.51 47
4091.66 53
4091.81 61
4091.95 69
4092.10 76
4092.25 81
4092.39 85
4092.54 86
4092.69 87
4092.83 87
4092.98 86
4093.13 86
4093.27 86
4093.42 86
4093.57 88
4093.71 90
4093.86 93
4094.01 95
4094.15 96
4094.30 96
4094.45 94
4094.59 90
4094.74 86
4094.89 81
4095.04 77
4095.18 75
4095.33 75
4095.48 77
4095.62 81
4095.77 87
4095.92 94
4096.06 102
4096.21 110
4096.36 119
4096.50 128
4096.65 136
4096.80 141
4096.94 142
4097.09 140
4097.24 134
4097.38 125
4097.53 116
4097.68 106
4097.82 98
4097.97 91
4098.12 85
4098.26 80
4098.41 75
4098.56 70
4098.71 65
4098.85 61
4099.00 58
4099.15 56
4099.29 56
4099.44 55
4099.59 53
4099.73 50
4099.88 45
4100.03 40
4100.17 35
4100.32 32
4100.47 33
4100.61 37
4100.76 45
4100.91 55
4101.06 65
4101.20 73
4101.35 78
4101.50 80
4101.64 77
4101.79 72
4101.94 65
4102.08 59
4102.23 54
4102.38 50
4102.52 47
4102.67 44
4102.82 40
4102.96 33
4103.11 24
4103.26 13
4103.41 1
4103.55 0
4103.70 0
4103.85 0
4103.99 0
4104.14 0
4104.29 0
4104.43 0
4104.58 0
4104.73 6
4104.88 13
4105.02 21
4105.17 28
4105.32 36
4105.46 44
4105.61 51
4105.76 56
4105.90 61
4106.05 63
4106.20 65
4106.34 66
4106.49 68
4106.64 70
4106.79 72
4106.93 74
4107.08 76
4107.23 77
4107.37 78
4107.52 78
4107.67 78
4107.81 79
4107.96 79
4108.11 79
4108.26 79
4108.40 79
4108.55 79
4108.70 80
4108.84 83
4108.99 87
4109.14 91
4109.28 96
4109.43 99
4109.58 101
4109.73 100
4109.87 96
4110.02 91
4110.17 85
4110.31 79
4110.46 73
4110.61 69
4110.76 65
4110.90 60
4111.05 55
4111.20 49
4111.34 43
4111.49 37
4111.64 31
4111.78 27
4111.93 25
4112.08 25
4112.23 27
4112.37 31
4112.52 35
4112.67 41
4112.81 46
4112.96 52
4113.11 56
4113.26 60
4113.40 63
4113.55 64
4113.70 64
4113.84 64
4113.99 64
4114.14 65
4114.29 67
4114.43 71
4114.58 75
4114.73 79
4114.87 82
4115.02 85
4115.17 86
4115.32 87
4115.46 88
4115.61 87
4115.76 87
4115.90 86
4116.05 84
4116.20 82
4116.35 79
4116.49 75
4116.64 71
4116.79 68
4116.93 65
4117.08 64
4117.23 63
4117.38 64
4117.52 65
4117.67 67
4117.82 69
4117.96 70
4118.11 71
4118.26 70
4118.41 68
4118.55 66
4118.70 63
4118.85 59
4118.99 56
4119.14 54
4119.29 54
4119.44 54
4119.58 56
4119.73 59
4119.88 62
4120.02 66
4120.17 69
4120.32 71
4120.47 72
4120.61 71
4120.76 70
4120.91 70
4121.06 70
4121.20 71
4121.35 73
4121.50 76
4121.64 79
4121.79 80
4121.94 80
4122.09 77
4122.23 72
4122.38 65
4122.53 57
4122.68 49
4122.82 41
4122.97 34
4123.12 28
4123.26 23
4123.41 20
4123.56 20
4123.71 23
4123.85 28
4124.00 35
4124.15 43
4124.30 50
4124.44 56
4124.59 59
4124.74 59
4124.88 58
4125.03 56
4125.18 54
4125.33 53
4125.47 53
4125.62 56
4125.77 60
4125.92 67
4126.06 74
4126.21 81
4126.36 88
4126.51 93
4126.65 95
4126.80 95
4126.95 93
4127.09 90
4127.24 85
4127.39 80
4127.54 76
4127.68 71
4127.83 67
4127.98 64
4128.13 61
4128.27 60
4128.42 61
4128.57 63
4128.72 67
4128.86 73
4129.01 79
4129.16 84
4129.31 90
4129.45 93
4129.60 95
4129.75 94
4129.89 92
4130.04 88
4130.19 83
4130.34 79
4130.48 77
4130.63 78
4130.78 81
4130.93 87
4131.07 96
4131.22 105
4131.37 113
4131.52 122
4131.66 128
4131.81 134
4131.96 138
4132.11 141
4132.25 143
4132.40 145
4132.55 146
4132.70 146
4132.84 145
4132.99 144
4133.14 141
4133.29 136
4133.43 130
4133.58 123
4133.73 114
4133.88 105
4134.02 96
4134.17 87
4134.32 79
4134.47 71
4134.61 62
4134.76 54
4134.91 46
4135.06 38
4135.20 33
4135.35 30
4135.50 30
4135.65 32
4135.79 36
4135.94 42
4136.09 48
4136.24 55
4136.38 61
4136.53 65
4136.68 69
4136.83 72
4136.97 73
4137.12 73
4137.27 72
4137.42 70
4137.56 68
4137.71 66
4137.86 65
4138.01 64
4138.15 63
4138.30 62
4138.45 59
4138.60 56
4138.74 51
4138.89 46
4139.04 41
4139.19 37
4139.33 33
4139.48 30
4139.63 27
4139.78 24
4139.92 22
4140.07 19
4140.22 17
4140.37 15
4140.51 13
4140.66 12
4140.81 12
4140.96 12
4141.10 12
4141.25 13
4141.40 15
4141.55 17
4141.69 20
4141.84 23
4141.99 27
4142.14 32
4142.29 36
4142.43 40
4142.58 44
4142.73 45
4142.88 45
4143.02 44
4143.17 40
4143.32 36
4143.47 31
4143.61 27
4143.76 25
4143.91 24
4144.06 25
4144.20 29
4144.35 35
4144.50 42
4144.65 50
4144.80 57
4144.94 62
4145.09 64
4145.24 63
4145.39 59
4145.53 52
4145.68 43
4145.83 35
4145.98 26
4146.12 18
4146.27 11
4146.42 5
4146.57 1
4146.72 0
4146.86 0
4147.01 0
4147.16 3
4147.31 9
4147.45 15
4147.60 22
4147.75 29
4147.90 34
4148.04 37
4148.19 38
4148.34 38
4148.49 38
4148.64 37
4148.78 36
4148.93 37
4149.08 37
4149.23 38
4149.37 38
4149.52 37
4149.67 33
4149.82 29
4149.97 24
4150.11 20
4150.26 19
4150.41 21
4150.56 27
4150.70 35
4150.85 44
4151.00 53
4151.15 61
4151.30 67
4151.44 72
4151.59 76
4151.74 81
4151.89 87
4152.03 93
4152.18 99
4152.33 104
4152.48 107
4152.63 107
4152.77 105
4152.92 100
4153.07 94
4153.22 87
4153.36 81
4153.51 76
4153.66 72
4153.81 70
4153.96 70
4154.10 70
4154.25 72
4154.40 73
4154.55 74
4154.69 75
4154.84 77
4154.99 78
4155.14 80
4155.29 81
4155.43 82
4155.58 81
4155.73 78
4155.88 73
4156.03 67
4156.17 60
4156.32 53
4156.47 47
4156.62 43
4156.76 41
4156.91 42
4157.06 45
4157.21 51
4157.36 58
4157.50 66
4157.65 75
4157.80 84
4157.95 93
4158.10 100
4158.24 106
4158.39 110
4158.54 113
4158.69 114
4158.84 114
4158.98 113
4159.13 111
4159.28 108
4159.43 104
4159.57 100
4159.72 95
4159.87 90
4160.02 84
4160.17 78
4160.31 71
4160.46 65
4160.61 59
4160.76 56
4160.91 54
4161.05 53
4161.20 54
4161.35 55
4161.50 56
4161.65 57
4161.79 59
4161.94 62
4162.09 68
4162.24 77
4162.39 88
4162.53 101
4162.68 112
4162.83 121
4162.98 127
4163.13 130
4163.27 129
4163.42 125
4163.57 120
4163.72 114
4163.87 107
4164.01 100
4164.16 94
4164.31 87
4164.46 81
4164.61 77
4164.75 73
4164.90 71
4165.05 70
4165.20 70
4165.35 70
4165.49 69
4165.64 66
4165.79 62
4165.94 56
4166.09 50
4166.23 42
4166.38 36
4166.53 30
4166.68 25
4166.83 22
4166.97 19
4167.12 18
4167.27 18
4167.42 17
4167.57 18
4167.71 18
4167.86 18
4168.01 19
4168.16 20
4168.31 20
4168.46 21
4168.60 22
4168.75 23
4168.90 26
4169.05 29
4169.20 33
4169.34 37
4169.49 41
4169.64 43
4169.79 43
4169.94 41
4170.08 36
4170.23 30
4170.38 22
4170.53 13
4170.68 4
4170.82 0
4170.97 0
4171.12 0
4171.27 0
4171.42 0
4171.57 0
4171.71 0
4171.86 0
4172.01 4
4172.16 7
4172.31 9
4172.45 12
4172.60 16
4172.75 21
4172.90 27
4173.05 34
4173.20 41
4173.34 46
4173.49 50
4173.64 51
4173.79 51
4173.94 49
4174.08 48
4174.23 48
4174.38 48
4174.53 48
4174.68 49
4174.83 49
4174.97 49
4175.12 49
4175.27 50
4175.42 52
4175.57 56
4175.71 62
4175.86 70
4176.01 78
4176.16 86
4176.31 92
4176.46 95
4176.60 95
4176.75 92
4176.90 88
4177.05 83
4177.20 79
4177.35 75
4177.49 72
4177.64 69
4177.79 67
4177.94 63
4178.09 59
4178.23 56
4178.38 53
4178.53 51
4178.68 52
4178.83 56
4178.98 61
4179.12 68
4179.27 74
4179.42 79
4179.57 83
4179.72 86
4179.87 88
4180.01 90
4180.16 92
4180.31 94
4180.46 95
4180.61 96
4180.76 95
4180.90 92
4181.05 88
4181.20 83
4181.35 77
4181.50 71
4181.65 66
4181.79 61
4181.94 56
4182.09 51
4182.24 48
4182.39 45
4182.54 44
4182.68 44
4182.83 46
4182.98 49
4183.13 53
4183.28 56
4183.43 58
4183.57 58
4183.72 55
4183.87 50
4184.02 44
4184.17 37
4184.32 29
4184.46 21
4184.61 15
4184.76 10
4184.91 6
4185.06 4
4185.21 3
4185.35 3
4185.50 4
4185.65 6
4185.80 8
4185.95 12
4186.10 17
4186.24 22
4186.39 28
4186.54 35
4186.69 40
4186.84 45
4186.99 48
4187.13 50
4187.28 49
4187.43 48
4187.58 46
4187.73 45
4187.88 45
4188.03 45
4188.17 47
4188.32 49
4188.47 50
4188.62 49
4188.77 46
4188.92 41
4189.06 34
4189.21 26
4189.36 19
4189.51 14
4189.66 13
4189.81 14
4189.96 19
4190.10 25
4190.25 31
4190.40 36
4190.55 39
4190.70 41
4190.85 41
4190.99 41
4191.14 43
4191.29 46
4191.44 52
4191.59 60
4191.74 67
4191.89 74
4192.03 77
4192.18 78
4192.33 75
4192.48 70
4192.63 64
4192.78 59
4192.93 56
4193.07 55
4193.22 56
4193.37 58
4193.52 63
4193.67 67
4193.82 72
4193.96 77
4194.11 81
4194.26 85
4194.41 89
4194.56 92
4194.71 95
4194.86 98
4195.00 102
4195.15 106
4195.30 112
4195.45 117
4195.60 122
4195.75 125
4195.90 126
4196.04 123
4196.19 116
4196.34 108
4196.49 98
4196.64 90
4196.79 85
4196.94 84
4197.08 88
4197.23 96
4197.38 107
4197.53 116
4197.68 123
4197.83 126
4197.98 124
4198.13 118
4198.27 111
4198.42 104
4198.57 99
4198.72 97
4198.87 98
4199.02 102
4199.17 107
4199.31 112
4199.46 117
4199.61 123
4199.76 129
4199.91 136
4200.06 144
4200.21 154
4200.35 163
4200.50 172
4200.65 180
4200.80 186
4200.95 190
4201.10 193
4201.25 195
4201.40 197
4201.54 200
4201.69 205
4201.84 212
4201.99 223
4202.14 236
4202.29 251
4202.44 268
4202.58 286
4202.73 305
4202.88 326
4203.03 349
4203.18 376
4203.33 408
4203.48 444
4203.63 485
4203.77 530
4203.92 577
4204.07 625
4204.22 672
4204.37 716
4204.52 759
4204.67 799
4204.82 837
4204.96 876
4205.11 916
4205.26 958
4205.41 1003
4205.56 1051
4205.71 1101
4205.86 1152
4206.01 1204
4206.15 1256
4206.30 1309
4206.45 1362
4206.60 1415
4206.75 1468
4206.90 1518
4207.05 1563
4207.20 1602
4207.34 1631
4207.49 1650
4207.64 1660
4207.79 1663
4207.94 1659
4208.09 1652
4208.24 1641
4208.39 1629
4208.53 1616
4208.68 1601
4208.83 1585
4208.98 1568
4209.13 1550
4209.28 1530
4209.43 1508
4209.58 1482
4209.72 1450
4209.87 1413
4210.02 1369
4210.17 1321
4210.32 1271
4210.47 1221
4210.62 1174
4210.77 1131
4210.92 1093
4211.06 1059
4211.21 1028
4211.36 998
4211.51 966
4211.66 932
4211.81 896
4211.96 856
4212.11 815
4212.26 774
4212.40 732
4212.55 692
4212.70 653
4212.85 616
4213.00 581
4213.15 549
4213.30 519
4213.45 494
4213.59 472
4213.74 453
4213.89 437
4214.04 422
4214.19 408
4214.34 395
4214.49 381
4214.64 366
4214.79 351
4214.94 336
4215.08 321
4215.23 306
4215.38 294
4215.53 283
4215.68 274
4215.83 269
4215.98 265
4216.13 264
4216.28 262
4216.42 260
4216.57 256
4216.72 252
4216.87 246
4217.02 240
4217.17 236
4217.32 233
4217.47 233
4217.62 233
4217.76 232
4217.91 230
4218.06 226
4218.21 220
4218.36 213
4218.51 205
4218.66 198
4218.81 193
4218.96 190
4219.11 187
4219.25 185
4219.40 183
4219.55 180
4219.70 175
4219.85 170
4220.00 165
4220.15 160
4220.30 156
4220.45 152
4220.60 148
4220.74 144
4220.89 138
4221.04 131
4221.19 122
4221.34 112
4221.49 101
4221.64 92
4221.79 83
4221.94 76
4222.09 70
4222.23 65
4222.38 62
4222.53 61
4222.68 62
4222.83 66
4222.98 73
4223.13 83
4223.28 93
4223.43 104
4223.58 112
4223.73 118
4223.87 119
4224.02 117
4224.17 112
4224.32 104
4224.47 97
4224.62 90
4224.77 84
4224.92 80
4225.07 79
4225.22 79
4225.37 81
4225.51 85
4225.66 90
4225.81 96
4225.96 102
4226.11 108
4226.26 114
4226.41 120
4226.56 124
4226.71 128
4226.86 131
4227.01 132
4227.15 131
4227.30 129
4227.45 125
4227.60 120
4227.75 114
4227.90 109
4228.05 105
4228.20 104
4228.35 106
4228.50 109
4228.65 114
4228.80 120
4228.94 125
4229.09 128
4229.24 129
4229.39 128
4229.54 125
4229.69 121
4229.84 115
4229.99 109
4230.14 102
4230.29 95
4230.44 87
4230.59 80
4230.73 75
4230.88 71
4231.03 71
4231.18 73
4231.33 79
4231.48 87
4231.63 96
4231.78 106
4231.93 116
4232.08 125
4232.23 132
4232.38 137
4232.52 139
4232.67 139
4232.82 138
4232.97 135
4233.12 132
4233.27 130
4233.42 129
4233.57 130
4233.72 132
4233.87 136
4234.02 141
4234.17 147
4234.32 153
4234.46 159
4234.61 162
4234.76 163
4234.91 162
4235.06 157
4235.21 152
4235.36 145
4235.51 140
4235.66 137
4235.81 136
4235.96 137
4236.11 140
4236.26 143
4236.41 146
4236.55 147
4236.70 146
4236.85 143
4237.00 139
4237.15 135
4237.30 131
4237.45 128
4237.60 127
4237.75 127
4237.90 129
4238.05 131
4238.20 133
4238.35 135
4238.50 135
4238.64 134
4238.79 132
4238.94 127
4239.09 121
4239.24 115
4239.39 107
4239.54 99
4239.69 93
4239.84 87
4239.99 83
4240.14 81
4240.29 82
4240.44 85
4240.59 90
4240.74 95
4240.89 99
4241.03 102
4241.18 104
4241.33 103
4241.48 102
4241.63 100
4241.78 98
4241.93 97
4242.08 96
4242.23 95
4242.38 93
4242.53 90
4242.68 85
4242.83 80
4242.98 73
4243.13 67
4243.28 60
4243.42 53
4243.57 48
4243.72 44
4243.87 42
4244.02 43
4244.17 47
4244.32 53
4244.47 61
4244.62 69
4244.77 75
4244.92 79
4245.07 81
4245.22 81
4245.37 81
4245.52 82
4245.67 83
4245.82 86
4245.97 90
4246.11 93
4246.26 95
4246.41 96
4246.56 94
4246.71 91
4246.86 85
4247.01 79
4247.16 72
4247.31 67
4247.46 62
4247.61 59
4247.76 58
4247.91 59
4248.06 61
4248.21 63
4248.36 66
4248.51 67
4248.66 67
4248.81 65
4248.95 62
4249.10 56
4249.25 48
4249.40 39
4249.55 29
4249.70 20
4249.85 12
4250.00 7
4250.15 3
4250.30 2
4250.45 3
4250.60 5
4250.75 8
4250.90 12
4251.05 17
4251.20 20
4251.35 24
4251.50 26
4251.65 28
4251.80 29
4251.95 31
4252.10 34
4252.24 37
4252.39 42
4252.54 46
4252.69 50
4252.84 52
4252.99 53
4253.14 52
4253.29 50
4253.44 47
4253.59 45
4253.74 42
4253.89 40
4254.04 38
4254.19 35
4254.34 30
4254.49 25
4254.64 18
4254.79 11
4254.94 5
4255.09 1
4255.24 0
4255.39 0
4255.54 1
4255.69 5
4255.84 9
4255.98 13
4256.13 16
4256.28 18
4256.43 19
4256.58 21
4256.73 23
4256.88 27
4257.03 31
4257.18 37
4257.33 42
4257.48 48
4257.63 52
4257.78 56
4257.93 58
4258.08 58
4258.23 58
4258.38 56
4258.53 53
4258.68 51
4258.83 49
4258.98 48
4259.13 49
4259.28 49
4259.43 50
4259.58 51
4259.73 50
4259.88 48
4260.03 45
4260.18 40
4260.33 35
4260.48 30
4260.62 25
4260.77 22
4260.92 19
4261.07 17
4261.22 15
4261.37 13
4261.52 11
4261.67 8
4261.82 5
4261.97 0
4262.12 0
4262.27 0
4262.42 0
4262.57 0
4262.72 0
4262.87 0
4263.02 0
4263.17 3
4263.32 8
4263.47 12
4263.62 13
4263.77 12
4263.92 10
4264.07 6
4264.22 3
4264.37 0
4264.52 0
4264.67 0
4264.82 0
4264.97 0
4265.12 0
4265.27 2
4265.42 4
4265.57 7
4265.72 11
4265.87 14
4266.02 17
4266.17 19
4266.32 21
4266.47 21
4266.62 20
4266.77 19
4266.92 17
4267.06 15
4267.21 14
4267.36 13
4267.51 11
4267.66 10
4267.81 8
4267.96 5
4268.11 2
4268.26 0
4268.41 0
4268.56 0
4268.71 0
4268.86 0
4269.01 0
4269.16 0
4269.31 0
4269.46 1
4269.61 6
4269.76 14
4269.91 22
4270.06 31
4270.21 40
4270.36 47
4270.51 53
4270.66 55
4270.81 55
4270.96 52
4271.11 47
4271.26 39
4271.41 31
4271.56 21
4271.71 12
4271.86 3
4272.01 0
4272.16 0
4272.31 0
4272.46 0
4272.61 0
4272.76 0
4272.91 2
4273.06 9
4273.21 17
4273.36 25
4273.51 33
4273.66 39
4273.81 45
4273.96 49
4274.11 52
4274.26 54
4274.41 54
4274.56 53
4274.71 51
4274.86 49
4275.01 46
4275.16 44
4275.31 42
4275.46 41
4275.61 42
4275.76 44
4275.91 49
4276.06 54
4276.21 60
4276.36 66
4276.51 70
4276.66 72
4276.81 70
4276.96 65
4277.11 58
4277.26 50
4277.41 42
4277.56 36
4277.71 32
4277.86 30
4278.01 32
4278.16 35
4278.31 39
4278.46 43
4278.61 48
4278.76 52
4278.91 56
4279.06 59
4279.21 60
4279.36 60
4279.51 57
4279.66 53
4279.81 47
4279.96 42
4280.11 37
4280.26 35
4280.41 35
4280.56 38
4280.71 42
4280.86 47
4281.01 52
4281.16 55
4281.31 56
4281.46 55
4281.61 52
4281.76 48
4281.91 43
4282.06 37
4282.21 32
4282.36 27
4282.51 24
4282.66 22
4282.81 21
4282.96 22
4283.11 23
4283.26 24
4283.41 25
4283.56 25
4283.71 24
4283.86 24
4284.01 24
4284.16 25
4284.31 26
4284.46 27
4284.61 27
4284.76 25
4284.91 21
4285.06 16
4285.21 11
4285.36 8
4285.51 9
4285.66 14
4285.81 21
4285.96 31
4286.11 42
4286.26 51
4286.41 58
4286.57 62
4286.72 63
4286.87 61
4287.02 57
4287.17 52
4287.32 47
4287.47 42
4287.62 37
4287.77 34
4287.92 32
4288.07 31
4288.22 32
4288.37 33
4288.52 34
4288.67 34
4288.82 33
4288.97 30
4289.12 26
4289.27 20
4289.42 13
4289.57 6
4289.72 1
4289.87 0
4290.02 0
4290.17 0
4290.32 4
4290.47 12
4290.62 22
4290.77 31
4290.92 40
4291.07 47
4291.22 52
4291.37 54
4291.52 55
4291.67 56
4291.82 56
4291.97 56
4292.12 57
4292.27 59
4292.42 63
4292.57 67
4292.72 72
4292.87 77
4293.02 83
4293.18 88
4293.33 94
4293.48 100
4293.63 108
4293.78 116
4293.93 127
4294.08 139
4294.23 151
4294.38 164
4294.53 176
4294.68 187
4294.83 195
4294.98 200
4295.13 204
4295.28 205
4295.43 205
4295.58 204
4295.73 203
4295.88 202
4296.03 199
4296.18 196
4296.33 191
4296.48 185
4296.63 179
4296.78 175
4296.93 172
4297.08 172
4297.23 176
4297.38 182
4297.53 190
4297.68 198
4297.84 205
4297.99 210
4298.14 215
4298.29 219
4298.44 222
4298.59 226
4298.74 230
4298.89 234
4299.04 239
4299.19 243
4299.34 247
4299.49 251
4299.64 254
4299.79 258
4299.94 259
4300.09 258
4300.24 253
4300.39 243
4300.54 231
4300.69 217
4300.84 203
4300.99 190
4301.14 179
4301.29 171
4301.44 166
4301.60 163
4301.75 162
4301.90 162
4302.05 163
4302.20 166
4302.35 168
4302.50 170
4302.65 171
4302.80 169
4302.95 165
4303.10 159
4303.25 152
4303.40 145
4303.55 138
4303.70 132
4303.85 127
4304.00 123
4304.15 119
4304.30 116
4304.45 113
4304.60 112
4304.76 113
4304.91 115
4305.06 120
4305.21 125
4305.36 131
4305.51 138
4305.66 145
4305.81 150
4305.96 155
4306.11 159
4306.26 162
4306.41 164
4306.56 166
4306.71 167
4306.86 167
4307.01 168
4307.16 167
4307.31 166
4307.46 166
4307.61 166
4307.77 167
4307.92 171
4308.07 176
4308.22 184
4308.37 193
4308.52 203
4308.67 213
4308.82 223
4308.97 233
4309.12 242
4309.27 250
4309.42 258
4309.57 264
4309.72 269
4309.87 272
4310.02 273
4310.17 271
4310.32 268
4310.48 264
4310.63 260
4310.78 256
4310.93 253
4311.08 251
4311.23 249
4311.38 248
4311.53 247
4311.68 245
4311.83 243
4311.98 240
4312.13 237
4312.28 234
4312.43 228
4312.58 222
4312.73 215
4312.89 206
4313.04 198
4313.19 190
4313.34 182
4313.49 176
4313.64 172
4313.79 169
4313.94 168
4314.09 168
4314.24 168
4314.39 168
4314.54 167
4314.69 165
4314.84 162
4314.99 158
4315.15 152
4315.30 145
4315.45 137
4315.60 129
4315.75 123
4315.90 117
4316.05 113
4316.20 110
4316.35 110
4316.50 113
4316.65 117
4316.80 123
4316.95 128
4317.10 134
4317.25 138
4317.41 142
4317.56 143
4317.71 144
4317.86 144
4318.01 144
4318.16 143
4318.31 141
4318.46 139
4318.61 135
4318.76 130
4318.91 124
4319.06 119
4319.21 115
4319.36 114
4319.52 115
4319.67 116
4319.82 118
4319.97 119
4320.12 118
4320.27 115
4320.42 112
4320.57 110
4320.72 110
4320.87 113
4321.02 118
4321.17 125
4321.32 132
4321.48 138
4321.63 142
4321.78 143
4321.93 140
4322.08 134
4322.23 127
4322.38 119
4322.53 111
4322.68 104
4322.83 99
4322.98 95
4323.13 92
4323.29 90
4323.44 89
4323.59 89
4323.74 90
4323.89 92
4324.04 95
4324.19 98
4324.34 102
4324.49 105
4324.64 108
4324.79 109
4324.94 108
4325.10 106
4325.25 101
4325.40 94
4325.55 86
4325.70 78
4325.85 71
4326.00 66
4326.15 62
4326.30 60
4326.45 59
4326.60 59
4326.75 58
4326.91 56
4327.06 54
4327.21 50
4327.36 46
4327.51 41
4327.66 35
4327.81 28
4327.96 20
4328.11 13
4328.26 6
4328.41 1
4328.57 0
4328.72 0
4328.87 1
4329.02 5
4329.17 11
4329.32 16
4329.47 20
4329.62 22
4329.77 22
4329.92 21
4330.07 20
4330.23 19
4330.38 21
4330.53 25
4330.68 31
4330.83 40
4330.98 49
4331.13 58
4331.28 66
4331.43 71
4331.58 75
4331.73 77
4331.89 79
4332.04 81
4332.19 85
4332.34 90
4332.49 96
4332.64 102
4332.79 108
4332.94 113
4333.09 116
4333.24 115
4333.40 112
4333.55 105
4333.70 96
4333.85 85
4334.00 75
4334.15 65
4334.30 56
4334.45 49
4334.60 44
4334.75 41
4334.91 39
4335.06 38
4335.21 39
4335.36 42
4335.51 46
4335.66 51
4335.81 56
4335.96 60
4336.11 63
4336.27 64
4336.42 64
4336.57 62
4336.72 59
4336.87 56
4337.02 53
4337.17 52
4337.32 53
4337.47 54
4337.62 57
4337.78 59
4337.93 60
4338.08 60
4338.23 57
4338.38 52
4338.53 45
4338.68 37
4338.83 29
4338.98 21
4339.14 15
4339.29 11
4339.44 8
4339.59 7
4339.74 7
4339.89 7
4340.04 9
4340.19 10
4340.34 11
4340.50 11
4340.65 11
4340.80 11
4340.95 10
4341.10 9
4341.25 9
4341.40 10
4341.55 12
4341.70 16
4341.86 20
4342.01 25
4342.16 29
4342.31 34
4342.46 37
4342.61 39
4342.76 39
4342.91 39
4343.06 37
4343.22 34
4343.37 32
4343.52 31
4343.67 32
4343.82 35
4343.97 42
4344.12 51
4344.27 61
4344.43 69
4344.58 75
4344.73 76
4344.88 72
4345.03 63
4345.18 52
4345.33 40
4345.48 29
4345.63 18
4345.79 10
4345.94 4
4346.09 0
4346.24 0
4346.39 0
4346.54 0
4346.69 0
4346.84 0
4347.00 0
4347.15 0
4347.30 1
4347.45 1
4347.60 2
4347.75 3
4347.90 4
4348.05 6
4348.21 9
4348.36 11
4348.51 14
4348.66 15
4348.81 16
4348.96 17
4349.11 18
4349.26 19
4349.42 21
4349.57 24
4349.72 28
4349.87 32
4350.02 36
4350.17 39
4350.32 42
4350.47 44
4350.63 46
4350.78 48
4350.93 51
4351.08 53
4351.23 53
4351.38 53
4351.53 50
4351.68 46
4351.84 40
4351.99 34
4352.14 27
4352.29 22
4352.44 19
4352.59 18
4352.74 18
4352.90 19
4353.05 21
4353.20 23
4353.35 24
4353.50 24
4353.65 23
4353.80 22
4353.95 20
4354.11 19
4354.26 18
4354.41 18
4354.56 19
4354.71 20
4354.86 21
4355.01 24
4355.17 27
4355.32 31
4355.47 34
4355.62 37
4355.77 39
4355.92 40
4356.07 41
4356.23 41
4356.38 43
4356.53 45
4356.68 48
4356.83 52
4356.98 56
4357.13 60
4357.29 61
4357.44 62
4357.59 61
4357.74 59
4357.89 56
4358.04 54
4358.19 52
4358.35 50
4358.50 49
4358.65 47
4358.80 45
4358.95 44
4359.10 43
4359.25 42
4359.41 42
4359.56 43
4359.71 44
4359.86 46
4360.01 47
4360.16 48
4360.31 48
4360.47 48
4360.62 48
4360.77 47
4360.92 45
4361.07 43
4361.22 42
4361.37 41
4361.53 41
4361.68 41
4361.83 42
4361.98 44
4362.13 45
4362.28 47
4362.43 49
4362.59 51
4362.74 53
4362.89 54
4363.04 54
4363.19 54
4363.34 53
4363.50 53
4363.65 53
4363.80 54
4363.95 56
4364.10 58
4364.25 61
4364.40 64
4364.56 67
4364.71 69
4364.86 69
4365.01 68
4365.16 65
4365.31 60
4365.46 54
4365.62 47
4365.77 39
4365.92 31
4366.07 24
4366.22 19
4366.37 17
4366.53 18
4366.68 21
4366.83 26
4366.98 31
4367.13 37
4367.28 44
4367.44 50
4367.59 56
4367.74 63
4367.89 69
4368.04 75
4368.19 79
4368.34 81
4368.50 80
4368.65 75
4368.80 69
4368.95 62
4369.10 54
4369.25 49
4369.41 45
4369.56 44
4369.71 44
4369.86 44
4370.01 45
4370.16 44
4370.32 43
4370.47 42
4370.62 41
4370.77 42
4370.92 45
4371.07 50
4371.23 57
4371.38 63
4371.53 69
4371.68 72
4371.83 73
4371.98 72
4372.14 70
4372.29 68
4372.44 66
4372.59 65
4372.74 65
4372.89 65
4373.05 64
4373.20 62
4373.35 59
4373.50 55
4373.65 49
4373.80 44
4373.96 40
4374.11 38
4374.26 37
4374.41 39
4374.56 43
4374.71 48
4374.87 54
4375.02 59
4375.17 63
4375.32 66
4375.47 67
4375.62 67
4375.78 66
4375.93 64
4376.08 61
4376.23 57
4376.38 54
4376.54 52
4376.69 51
4376.84 52
4376.99 54
4377.14 58
4377.29 62
4377.45 66
4377.60 69
4377.75 70
4377.90 69
4378.05 67
4378.20 63
4378.36 60
4378.51 57
4378.66 56
4378.81 59
4378.96 65
4379.12 74
4379.27 85
4379.42 97
4379.57 109
4379.72 119
4379.87 125
4380.03 128
4380.18 126
4380.33 120
4380.48 112
4380.63 102
4380.78 92
4380.94 83
4381.09 75
4381.24 69
4381.39 64
4381.54 61
4381.70 59
4381.85 57
4382.00 56
4382.15 56
4382.30 56
4382.45 57
4382.61 57
4382.76 58
4382.91 57
4383.06 54
4383.21 51
4383.37 48
4383.52 46
4383.67 45
4383.82 48
4383.97 53
4384.13 60
4384.28 67
4384.43 73
4384.58 78
4384.73 81
4384.88 83
4385.04 83
4385.19 83
4385.34 84
4385.49 86
4385.64 88
4385.80 92
4385.95 96
4386.10 99
4386.25 102
4386.40 104
4386.56 105
4386.71 107
4386.86 108
4387.01 109
4387.16 109
4387.32 109
4387.47 108
4387.62 105
4387.77 100
4387.92 93
4388.08 87
4388.23 81
4388.38 78
4388.53 78
4388.68 81
4388.83 86
4388.99 92
4389.14 98
4389.29 102
4389.44 104
4389.59 103
4389.75 101
4389.90 98
4390.05 95
4390.20 91
4390.35 88
4390.51 85
4390.66 80
4390.81 75
4390.96 69
4391.11 63
4391.27 56
4391.42 51
4391.57 47
4391.72 46
4391.87 47
4392.03 50
4392.18 55
4392.33 61
4392.48 66
4392.63 70
4392.79 74
4392.94 76
4393.09 78
4393.24 80
4393.39 82
4393.55 84
4393.70 85
4393.85 85
4394.00 84
4394.15 80
4394.31 75
4394.46 69
4394.61 62
4394.76 56
4394.92 52
4395.07 51
4395.22 54
4395.37 60
4395.52 67
4395.68 75
4395.83 82
4395.98 87
4396.13 90
4396.28 90
4396.44 88
4396.59 85
4396.74 83
4396.89 82
4397.04 84
4397.20 89
4397.35 97
4397.50 107
4397.65 117
4397.80 128
4397.96 136
4398.11 141
4398.26 143
4398.41 141
4398.57 137
4398.72 132
4398.87 126
4399.02 121
4399.17 118
4399.33 116
4399.48 117
4399.63 119
4399.78 122
4399.93 124
4400.09 126
4400.24 127
4400.39 127
4400.54 126
4400.70 124
4400.85 122
4401.00 119
4401.15 117
4401.30 114
4401.46 111
4401.61 107
4401.76 102
4401.91 97
4402.06 91
4402.22 86
4402.37 83
4402.52 81
4402.67 80
4402.83 81
4402.98 82
4403.13 82
4403.28 82
4403.43 83
4403.59 83
4403.74 85
4403.89 88
4404.04 92
4404.20 97
4404.35 103
4404.50 107
4404.65 109
4404.80 108
4404.96 106
4405.11 102
4405.26 97
4405.41 94
4405.57 94
4405.72 97
4405.87 103
4406.02 111
4406.17 120
4406.33 129
4406.48 135
4406.63 138
4406.78 136
4406.94 131
4407.09 122
4407.24 111
4407.39 99
4407.55 87
4407.70 77
4407.85 70
4408.00 66
4408.15 65
4408.31 67
4408.46 72
4408.61 79
4408.76 86
4408.92 92
4409.07 97
4409.22 100
4409.37 102
4409.52 103
4409.68 104
4409.83 106
4409.98 111
4410.13 118
4410.29 127
4410.44 138
4410.59 150
4410.74 162
4410.90 172
4411.05 179
4411.20 185
4411.35 187
4411.51 188
4411.66 188
4411.81 188
4411.96 189
4412.11 191
4412.27 194
4412.42 199
4412.57 204
4412.72 209
4412.88 213
4413.03 216
4413.18 217
4413.33 217
4413.49 215
4413.64 214
4413.79 211
4413.94 208
4414.10 204
4414.25 199
4414.40 193
4414.55 187
4414.71 181
4414.86 175
4415.01 171
4415.16 168
4415.31 166
4415.47 166
4415.62 167
4415.77 171
4415.92 175
4416.08 179
4416.23 182
4416.38 184
4416.53 184
4416.69 182
4416.84 178
4416.99 173
4417.14 168
4417.30 164
4417.45 161
4417.60 158
4417.75 156
4417.91 155
4418.06 153
4418.21 151
4418.36 148
4418.52 144
4418.67 140
4418.82 135
4418.97 130
4419.13 125
4419.28 120
4419.43 115
4419.58 109
4419.74 103
4419.89 97
4420.04 91
4420.19 86
4420.35 82
4420.50 81
4420.65 81
4420.80 82
4420.96 84
4421.11 86
4421.26 88
4421.41 90
4421.57 92
4421.72 96
4421.87 101
4422.02 108
4422.18 115
4422.33 123
4422.48 129
4422.63 134
4422.79 136
4422.94 137
4423.09 135
4423.24 131
4423.40 126
4423.55 120
4423.70 113
4423.85 106
4424.01 99
4424.16 91
4424.31 84
4424.46 77
4424.62 72
4424.77 68
4424.92 65
4425.07 64
4425.23 65
4425.38 66
4425.53 68
4425.68 71
4425.84 74
4425.99 78
4426.14 81
4426.30 83
4426.45 84
4426.60 83
4426.75 80
4426.91 74
4427.06 68
4427.21 61
4427.36 56
4427.52 54
4427.67 55
4427.82 61
4427.97 71
4428.13 84
4428.28 100
4428.43 117
4428.58 134
4428.74 149
4428.89 162
4429.04 173
4429.20 181
4429.35 186
4429.50 187
4429.65 186
4429.81 183
4429.96 178
4430.11 171
4430.26 163
4430.42 154
4430.57 144
4430.72 134
4430.87 124
4431.03 115
4431.18 108
4431.33 104
4431.49 102
4431.64 104
4431.79 107
4431.94 111
4432.10 116
4432.25 119
4432.40 120
4432.55 118
4432.71 114
4432.86 107
4433.01 98
4433.17 89
4433.32 80
4433.47 72
4433.62 66
4433.78 63
4433.93 63
4434.08 65
4434.23 70
4434.39 77
4434.54 85
4434.69 94
4434.85 101
4435.00 107
4435.15 110
4435.30 110
4435.46 108
4435.61 106
4435.76 103
4435.91 101
4436.07 100
4436.22 101
4436.37 102
4436.53 102
4436.68 102
4436.83 101
4436.98 99
4437.14 96
4437.29 93
4437.44 90
4437.60 87
4437.75 84
4437.90 80
4438.05 77
4438.21 73
4438.36 70
4438.51 68
4438.66 66
4438.82 66
4438.97 65
4439.12 65
4439.28 64
4439.43 63
4439.58 61
4439.73 58
4439.89 56
4440.04 54
4440.19 52
4440.35 50
4440.50 49
4440.65 49
4440.80 48
4440.96 49
4441.11 50
4441.26 53
4441.42 55
4441.57 58
4441.72 61
4441.87 63
4442.03 64
4442.18 65
4442.33 65
4442.49 65
4442.64 65
4442.79 66
4442.94 68
4443.10 68
4443.25 68
4443.40 66
4443.56 62
4443.71 56
4443.86 49
4444.01 42
4444.17 37
4444.32 34
4444.47 32
4444.63 32
4444.78 31
4444.93 30
4445.09 28
4445.24 24
4445.39 18
4445.54 11
4445.70 5
4445.85 0
4446.00 0
4446.16 0
4446.31 0
4446.46 0
4446.61 0
4446.77 0
4446.92 0
4447.07 1
4447.23 3
4447.38 5
4447.53 8
4447.69 12
4447.84 17
4447.99 22
4448.14 27
4448.30 32
4448.45 36
4448.60 39
4448.76 41
4448.91 42
4449.06 42
4449.22 43
4449.37 44
4449.52 46
4449.67 47
4449.83 49
4449.98 49
4450.13 48
4450.29 46
4450.44 42
4450.59 37
4450.75 32
4450.90 27
4451.05 23
4451.20 22
4451.36 22
4451.51 24
4451.66 27
4451.82 30
4451.97 32
4452.12 33
4452.28 34
4452.43 35
4452.58 37
4452.74 40
4452.89 45
4453.04 52
4453.19 58
4453.35 63
4453.50 66
4453.65 67
4453.81 64
4453.96 59
4454.11 54
4454.27 48
4454.42 44
4454.57 43
4454.72 44
4454.88 48
4455.03 52
4455.18 58
4455.34 63
4455.49 68
4455.64 73
4455.80 77
4455.95 81
4456.10 85
4456.26 87
4456.41 88
4456.56 86
4456.72 81
4456.87 75
4457.02 68
4457.17 62
4457.33 57
4457.48 54
4457.63 54
4457.79 56
4457.94 60
4458.09 63
4458.25 66
4458.40 68
4458.55 69
4458.71 70
4458.86 71
4459.01 74
4459.17 77
4459.32 82
4459.47 88
4459.63 94
4459.78 99
4459.93 103
4460.08 105
4460.24 104
4460.39 102
4460.54 98
4460.70 93
4460.85 88
4461.00 83
4461.16 78
4461.31 75
4461.46 72
4461.62 70
4461.77 69
4461.92 68
4462.08 67
4462.23 66
4462.38 64
4462.54 62
4462.69 60
4462.84 58
4463.00 55
4463.15 52
4463.30 49
4463.46 46
4463.61 44
4463.76 41
4463.92 40
4464.07 39
4464.22 38
4464.38 37
4464.53 34
4464.68 30
4464.83 24
4464.99 16
4465.14 9
4465.29 2
4465.45 0
4465.60 0
4465.75 0
4465.91 0
4466.06 1
4466.21 3
4466.37 3
4466.52 2
4466.67 0
4466.83 0
4466.98 0
4467.13 0
4467.29 1
4467.44 5
4467.59 8
4467.75 12
4467.90 15
4468.05 17
4468.21 18
4468.36 20
4468.51 21
4468.67 22
4468.82 24
4468.97 27
4469.13 31
4469.28 36
4469.43 41
4469.59 47
4469.74 53
4469.89 57
4470.05 61
4470.20 62
4470.35 61
4470.51 59
4470.66 56
4470.81 53
4470.97 49
4471.12 45
4471.27 42
4471.43 40
4471.58 38
4471.73 36
4471.89 34
4472.04 33
4472.19 31
4472.35 28
4472.50 24
4472.65 19
4472.81 14
4472.96 8
4473.12 3
4473.27 1
4473.42 1
4473.58 4
4473.73 9
4473.88 17
4474.04 25
4474.19 34
4474.34 43
4474.50 50
4474.65 57
4474.80 61
4474.96 63
4475.11 64
4475.26 63
4475.42 60
4475.57 55
4475.72 50
4475.88 44
4476.03 38
4476.18 33
4476.34 28
4476.49 25
4476.64 23
4476.80 22
4476.95 21
4477.10 20
4477.26 19
4477.41 17
4477.57 16
4477.72 14
4477.87 12
4478.03 12
4478.18 13
4478.33 16
4478.49 19
4478.64 23
4478.79 28
4478.95 32
4479.10 35
4479.25 37
4479.41 38
4479.56 38
4479.71 37
4479.87 36
4480.02 35
4480.17 35
4480.33 35
4480.48 36
4480.64 37
4480.79 37
4480.94 38
4481.10 39
4481.25 40
4481.40 41
4481.56 43
4481.71 47
4481.86 51
4482.02 56
4482.17 62
4482.32 67
4482.48 71
4482.63 74
4482.79 76
4482.94 77
4483.09 78
4483.25 80
4483.40 83
4483.55 86
4483.71 92
4483.86 98
4484.01 105
4484.17 112
4484.32 118
4484.47 122
4484.63 125
4484.78 126
4484.94 127
4485.09 128
4485.24 129
4485.40 131
4485.55 135
4485.70 138
4485.86 140
4486.01 140
4486.16 137
4486.32 131
4486.47 123
4486.63 113
4486.78 102
4486.93 92
4487.09 84
4487.24 78
4487.39 71
4487.55 66
4487.70 60
4487.85 54
4488.01 49
4488.16 45
4488.32 42
4488.47 43
4488.62 46
4488.78 51
4488.93 56
4489.08 62
4489.24 68
4489.39 71
4489.54 73
4489.70 74
4489.85 74
4490.01 73
4490.16 73
4490.31 72
4490.47 72
4490.62 73
4490.77 75
4490.93 77
4491.08 79
4491.24 82
4491.39 84
4491.54 86
4491.70 87
4491.85 87
4492.00 85
4492.16 83
4492.31 82
4492.47 82
4492.62 83
4492.77 86
4492.93 90
4493.08 95
4493.23 100
4493.39 104
4493.54 107
4493.70 108
4493.85 107
4494.00 105
4494.16 102
4494.31 98
4494.46 92
4494.62 86
4494.77 79
4494.93 71
4495.08 63
4495.23 55
4495.39 49
4495.54 46
4495.69 46
4495.85 49
4496.00 54
4496.16 60
4496.31 66
4496.46 70
4496.62 71
4496.77 68
4496.93 62
4497.08 55
4497.23 48
4497.39 43
4497.54 40
4497.69 40
4497.85 42
4498.00 46
4498.16 49
4498.31 53
4498.46 55
4498.62 56
4498.77 55
4498.92 55
4499.08 54
4499.23 55
4499.39 56
4499.54 59
4499.69 62
4499.85 66
4500.00 68
4500.16 69
4500.31 68
4500.46 65
4500.62 60
4500.77 54
4500.93 48
4501.08 43
4501.23 40
4501.39 38
4501.54 37
4501.69 37
4501.85 37
4502.00 37
4502.16 37
4502.31 37
4502.46 40
4502.62 44
4502.77 52
4502.93 61
4503.08 73
4503.23 86
4503.39 98
4503.54 109
4503.70 119
4503.85 126
4504.00 131
4504.16 135
4504.31 138
4504.47 140
4504.62 142
4504.77 145
4504.93 149
4505.08 153
4505.24 159
4505.39 165
4505.54 171
4505.70 175
4505.85 177
4506.00 177
4506.16 174
4506.31 170
4506.47 164
4506.62 159
4506.77 154
4506.93 151
4507.08 149
4507.24 149
4507.39 149
4507.54 150
4507.70 151
4507.85 152
4508.01 152
4508.16 152
4508.31 152
4508.47 152
4508.62 154
4508.78 157
4508.93 163
4509.08 171
4509.24 182
4509.39 194
4509.55 206
4509.70 217
4509.86 225
4510.01 228
4510.16 228
4510.32 223
4510.47 214
4510.63 204
4510.78 192
4510.93 182
4511.09 172
4511.24 164
4511.40 157
4511.55 150
4511.70 143
4511.86 136
4512.01 129
4512.17 122
4512.32 115
4512.47 110
4512.63 106
4512.78 104
4512.94 102
4513.09 100
4513.24 97
4513.40 94
4513.55 91
4513.71 87
4513.86 84
4514.02 79
4514.17 74
4514.32 69
4514.48 63
4514.63 57
4514.79 50
4514.94 44
4515.09 40
4515.25 36
4515.40 34
4515.56 33
4515.71 33
4515.86 35
4516.02 37
4516.17 40
4516.33 44
4516.48 48
4516.64 53
4516.79 57
4516.94 60
4517.10 63
4517.25 65
4517.41 67
4517.56 68
4517.71 68
4517.87 67
4518.02 66
4518.18 64
4518.33 61
4518.49 58
4518.64 55
4518.79 51
4518.95 48
4519.10 46
4519.26 44
4519.41 45
4519.56 48
4519.72 53
4519.87 61
4520.03 72
4520.18 85
4520.34 100
4520.49 117
4520.64 135
4520.80 152
4520.95 169
4521.11 185
4521.26 198
4521.42 209
4521.57 218
4521.72 226
4521.88 234
4522.03 243
4522.19 253
4522.34 265
4522.50 279
4522.65 293
4522.80 308
4522.96 323
4523.11 336
4523.27 347
4523.42 355
4523.57 359
4523.73 358
4523.88 353
4524.04 343
4524.19 329
4524.35 312
4524.50 293
4524.65 274
4524.81 256
4524.96 241
4525.12 228
4525.27 219
4525.43 213
4525.58 211
4525.73 210
4525.89 212
4526.04 215
4526.20 218
4526.35 223
4526.51 228
4526.66 233
4526.82 237
4526.97 241
4527.12 243
4527.28 243
4527.43 242
4527.59 239
4527.74 236
4527.90 232
4528.05 228
4528.20 223
4528.36 217
4528.51 209
4528.67 199
4528.82 186
4528.98 171
4529.13 156
4529.28 142
4529.44 129
4529.59 119
4529.75 111
4529.90 104
4530.06 99
4530.21 94
4530.37 90
4530.52 85
4530.67 81
4530.83 78
4530.98 76
4531.14 75
4531.29 75
4531.45 76
4531.60 78
4531.76 81
4531.91 83
4532.06 84
4532.22 84
4532.37 82
4532.53 80
4532.68 77
4532.84 75
4532.99 75
4533.14 77
4533.30 82
4533.45 89
4533.61 98
4533.76 107
4533.92 116
4534.07 124
4534.23 130
4534.38 135
4534.53 138
4534.69 140
4534.84 142
4535.00 144
4535.15 146
4535.31 147
4535.46 148
4535.62 148
4535.77 147
4535.93 145
4536.08 143
4536.23 142
4536.39 141
4536.54 142
4536.70 144
4536.85 146
4537.01 147
4537.16 145
4537.32 142
4537.47 135
4537.62 128
4537.78 119
4537.93 112
4538.09 106
4538.24 103
4538.40 101
4538.55 100
4538.71 101
4538.86 102
4539.02 102
4539.17 102
4539.32 100
4539.48 96
4539.63 90
4539.79 82
4539.94 72
4540.10 62
4540.25 52
4540.41 46
4540.56 42
4540.72 42
4540.87 44
4541.02 48
4541.18 53
4541.33 57
4541.49 59
4541.64 60
4541.80 60
4541.95 58
4542.11 56
4542.26 53
4542.42 50
4542.57 47
4542.72 43
4542.88 38
4543.03 35
4543.19 32
4543.34 30
4543.50 29
4543.65 30
4543.81 32
4543.96 36
4544.12 41
4544.27 46
4544.43 52
4544.58 58
4544.73 64
4544.89 70
4545.04 76
4545.20 80
4545.35 85
4545.51 89
4545.66 92
4545.82 93
4545.97 93
4546.13 90
4546.28 85
4546.44 78
4546.59 68
4546.75 58
4546.90 48
4547.05 38
4547.21 29
4547.36 21
4547.52 14
4547.67 7
4547.83 1
4547.98 0
4548.14 0
4548.29 0
4548.45 0
4548.60 0
4548.76 0
4548.91 0
4549.07 0
4549.22 3
4549.38 6
4549.53 9
4549.68 12
4549.84 15
4549.99 18
4550.15 20
4550.30 22
4550.46 23
4550.61 23
4550.77 24
4550.92 24
4551.08 26
4551.23 29
4551.39 32
4551.54 36
4551.70 39
4551.85 41
4552.01 41
4552.16 39
4552.32 34
4552.47 27
4552.62 20
4552.78 12
4552.93 6
4553.09 2
4553.24 0
4553.40 0
4553.55 3
4553.71 7
4553.86 11
4554.02 16
4554.17 20
4554.33 23
4554.48 24
4554.64 25
4554.79 25
4554.95 25
4555.10 25
4555.26 27
4555.41 30
4555.57 36
4555.72 44
4555.88 53
4556.03 64
4556.19 74
4556.34 83
4556.49 90
4556.65 93
4556.80 93
4556.96 89
4557.11 83
4557.27 75
4557.42 66
4557.58 58
4557.73 51
4557.89 44
4558.04 39
4558.20 34
4558.35 30
4558.51 26
4558.66 22
4558.82 17
4558.97 13
4559.13 9
4559.28 6
4559.44 3
4559.59 0
4559.75 0
4559.90 0
4560.06 1
4560.21 5
4560.37 10
4560.52 17
4560.68 25
4560.83 32
4560.99 37
4561.14 41
4561.30 43
4561.45 43
4561.61 42
4561.76 40
4561.92 38
4562.07 36
4562.23 36
4562.38 36
4562.54 37
4562.69 38
4562.85 41
4563.00 44
4563.16 47
4563.31 51
4563.46 55
4563.62 59
4563.77 63
4563.93 66
4564.08 70
4564.24 72
4564.39 73
4564.55 71
4564.70 67
4564.86 60
4565.01 52
4565.17 42
4565.32 33
4565.48 24
4565.63 18
4565.79 14
4565.94 11
4566.10 9
4566.25 9
4566.41 8
4566.56 8
4566.72 8
4566.87 10
4567.03 12
4567.18 17
4567.34 23
4567.49 31
4567.65 39
4567.80 47
4567.96 53
4568.11 58
4568.27 60
4568.42 60
4568.58 58
4568.73 54
4568.89 49
4569.04 42
4569.20 35
4569.36 28
4569.51 21
4569.67 16
4569.82 11
4569.98 8
4570.13 7
4570.29 7
4570.44 10
4570.60 14
4570.75 20
4570.91 27
4571.06 35
4571.22 42
4571.37 48
4571.53 53
4571.68 56
4571.84 57
4571.99 56
4572.15 54
4572.30 50
4572.46 46
4572.61 42
4572.77 37
4572.92 33
4573.08 30
4573.23 29
4573.39 29
4573.54 32
4573.70 36
4573.85 42
4574.01 49
4574.16 56
4574.32 63
4574.47 68
4574.63 72
4574.78 74
4574.94 74
4575.09 71
4575.25 65
4575.40 57
4575.56 48
4575.71 38
4575.87 29
4576.02 21
4576.18 13
4576.34 7
4576.49 3
4576.65 0
4576.80 0
4576.96 0
4577.11 0
4577.27 2
4577.42 6
4577.58 11
4577.73 14
4577.89 16
4578.04 17
4578.20 16
4578.35 15
4578.51 15
4578.66 16
4578.82 19
4578.97 23
4579.13 27
4579.28 31
4579.44 32
4579.59 31
4579.75 29
4579.90 24
4580.06 20
4580.22 14
4580.37 10
4580.53 6
4580.68 3
4580.84 0
4580.99 0
4581.15 0
4581.30 0
4581.46 0
4581.61 0
4581.77 0
4581.92 0
4582.08 0
4582.23 0
4582.39 2
4582.54 6
4582.70 10
4582.85 15
4583.01 18
4583.17 20
4583.32 21
4583.48 20
4583.63 19
4583.79 17
4583.94 16
4584.10 17
4584.25 20
4584.41 23
4584.56 26
4584.72 27
4584.87 27
4585.03 25
4585.18 22
4585.34 19
4585.49 17
4585.65 16
4585.81 17
4585.96 19
4586.12 21
4586.27 22
4586.43 21
4586.58 18
4586.74 13
4586.89 7
4587.05 2
4587.20 0
4587.36 0
4587.51 0
4587.67 3
4587.82 9
4587.98 15
4588.14 21
4588.29 26
4588.45 30
4588.60 33
4588.76 34
4588.91 34
4589.07 34
4589.22 32
4589.38 30
4589.53 28
4589.69 25
4589.84 22
4590.00 20
4590.16 17
4590.31 14
4590.47 11
4590.62 6
4590.78 1
4590.93 0
4591.09 0
4591.24 0
4591.40 0
4591.55 0
4591.71 0
4591.87 0
4592.02 0
4592.18 3
4592.33 9
4592.49 16
4592.64 24
4592.80 31
4592.95 38
4593.11 43
4593.26 46
4593.42 46
4593.58 44
4593.73 41
4593.89 38
4594.04 36
4594.20 33
4594.35 32
4594.51 30
4594.66 27
4594.82 22
4594.97 17
4595.13 10
4595.29 5
4595.44 0
4595.60 0
4595.75 0
4595.91 0
4596.06 0
4596.22 1
4596.37 4
4596.53 8
4596.69 12
4596.84 15
4597.00 19
4597.15 21
4597.31 24
4597.46 25
4597.62 25
4597.77 25
4597.93 23
4598.08 21
4598.24 18
4598.40 15
4598.55 12
4598.71 10
4598.86 8
4599.02 7
4599.17 8
4599.33 9
4599.48 11
4599.64 14
4599.80 17
4599.95 21
4600.11 25
4600.26 29
4600.42 32
4600.57 34
4600.73 34
4600.88 34
4601.04 32
4601.20 31
4601.35 30
4601.51 30
4601.66 32
4601.82 34
4601.97 36
4602.13 37
4602.29 38
4602.44 37
4602.60 34
4602.75 31
4602.91 27
4603.06 23
4603.22 19
4603.37 16
4603.53 14
4603.69 13
4603.84 12
4604.00 12
4604.15 13
4604.31 14
4604.46 15
4604.62 17
4604.78 19
4604.93 21
4605.09 22
4605.24 22
4605.40 20
4605.55 17
4605.71 13
4605.87 9
4606.02 5
4606.18 3
4606.33 2
4606.49 3
4606.64 5
4606.80 7
4606.95 8
4607.11 8
4607.27 6
4607.42 5
4607.58 4
4607.73 4
4607.89 5
4608.04 7
4608.20 9
4608.36 11
4608.51 12
4608.67 10
4608.82 7
4608.98 2
4609.13 0
4609.29 0
4609.45 0
4609.60 0
4609.76 0
4609.91 0
4610.07 0
4610.22 5
4610.38 11
4610.54 16
4610.69 20
4610.85 23
4611.00 26
4611.16 30
4611.32 34
4611.47 38
4611.63 42
4611.78 45
4611.94 47
4612.09 47
4612.25 47
4612.41 46
4612.56 45
4612.72 44
4612.87 43
4613.03 40
4613.18 36
4613.34 30
4613.50 23
4613.65 17
4613.81 12
4613.96 8
4614.12 7
4614.28 8
4614.43 10
4614.59 13
4614.74 16
4614.90 17
4615.05 17
4615.21 16
4615.37 15
4615.52 14
4615.68 12
4615.83 12
4615.99 12
4616.15 13
4616.30 14
4616.46 16
4616.61 18
4616.77 21
4616.92 24
4617.08 29
4617.24 34
4617.39 40
4617.55 45
4617.70 50
4617.86 55
4618.02 58
4618.17 60
4618.33 62
4618.48 62
4618.64 60
4618.79 57
4618.95 51
4619.11 43
4619.26 34
4619.42 26
4619.57 19
4619.73 14
4619.89 13
4620.04 15
4620.20 19
4620.35 26
4620.51 33
4620.67 40
4620.82 46
4620.98 52
4621.13 57
4621.29 61
4621.45 64
4621.60 67
4621.76 69
4621.91 71
4622.07 73
4622.23 74
4622.38 74
4622.54 74
4622.69 71
4622.85 67
4623.00 61
4623.16 53
4623.32 45
4623.47 37
4623.63 30
4623.78 25
4623.94 23
4624.10 23
4624.25 27
4624.41 32
4624.56 38
4624.72 43
4624.88 47
4625.03 48
4625.19 46
4625.34 42
4625.50 35
4625.66 29
4625.81 23
4625.97 19
4626.12 17
4626.28 17
4626.44 20
4626.59 24
4626.75 28
4626.90 34
4627.06 38
4627.22 43
4627.37 47
4627.53 50
4627.68 53
4627.84 55
4628.00 57
4628.15 58
4628.31 59
4628.47 59
4628.62 58
4628.78 57
4628.93 54
4629.09 51
4629.25 48
4629.40 43
4629.56 40
4629.71 37
4629.87 35
4630.03 35
4630.18 37
4630.34 40
4630.49 44
4630.65 47
4630.81 51
4630.96 52
4631.12 54
4631.27 54
4631.43 55
4631.59 57
4631.74 60
4631.90 64
4632.06 70
4632.21 75
4632.37 80
4632.52 83
4632.68 86
4632.84 87
4632.99 87
4633.15 86
4633.30 85
4633.46 82
4633.62 78
4633.77 71
4633.93 63
4634.08 55
4634.24 47
4634.40 40
4634.55 34
4634.71 31
4634.87 29
4635.02 29
4635.18 28
4635.33 28
4635.49 27
4635.65 25
4635.80 24
4635.96 22
4636.11 21
4636.27 22
4636.43 23
4636.58 26
4636.74 30
4636.90 35
4637.05 41
4637.21 46
4637.36 50
4637.52 53
4637.68 53
4637.83 51
4637.99 47
4638.15 41
4638.30 34
4638.46 28
4638.61 22
4638.77 18
4638.93 15
4639.08 13
4639.24 13
4639.40 14
4639.55 15
4639.71 16
4639.86 17
4640.02 18
4640.18 17
4640.33 17
4640.49 15
4640.65 14
4640.80 12
4640.96 10
4641.11 7
4641.27 4
4641.43 1
4641.58 0
4641.74 0
4641.90 0
4642.05 0
4642.21 0
4642.36 0
4642.52 0
4642.68 3
4642.83 12
4642.99 20
4643.15 26
4643.30 31
4643.46 32
4643.61 30
4643.77 28
4643.93 24
4644.08 22
4644.24 22
4644.40 23
4644.55 27
4644.71 31
4644.87 36
4645.02 40
4645.18 44
4645.33 47
4645.49 51
4645.65 57
4645.80 62
4645.96 68
4646.12 72
4646.27 74
4646.43 73
4646.59 69
4646.74 63
4646.90 56
4647.05 51
4647.21 47
4647.37 45
4647.52 45
4647.68 46
4647.84 47
4647.99 49
4648.15 51
4648.31 55
4648.46 61
4648.62 70
4648.77 81
4648.93 93
4649.09 105
4649.24 114
4649.40 122
4649.56 127
4649.71 130
4649.87 132
4650.03 134
4650.18 138
4650.34 143
4650.49 150
4650.65 159
4650.81 170
4650.96 184
4651.12 200
4651.28 218
4651.43 236
4651.59 254
4651.75 269
4651.90 282
4652.06 291
4652.22 299
4652.37 305
4652.53 312
4652.69 320
4652.84 329
4653.00 338
4653.15 346
4653.31 351
4653.47 354
4653.62 354
4653.78 353
4653.94 352
4654.09 353
4654.25 355
4654.41 360
4654.56 365
4654.72 370
4654.88 375
4655.03 379
4655.19 383
4655.35 387
4655.50 392
4655.66 398
4655.81 404
4655.97 411
4656.13 416
4656.28 419
4656.44 419
4656.60 418
4656.75 415
4656.91 412
4657.07 409
4657.22 408
4657.38 407
4657.54 406
4657.69 405
4657.85 402
4658.01 397
4658.16 391
4658.32 383
4658.48 375
4658.63 368
4658.79 362
4658.95 357
4659.10 353
4659.26 349
4659.42 345
4659.57 340
4659.73 333
4659.89 324
4660.04 314
4660.20 303
4660.35 291
4660.51 280
4660.67 269
4660.82 260
4660.98 251
4661.14 241
4661.29 232
4661.45 221
4661.61 208
4661.76 195
4661.92 181
4662.08 167
4662.23 154
4662.39 142
4662.55 130
4662.70 118
4662.86 106
4663.02 94
4663.17 81
4663.33 70
4663.49 61
4663.64 55
4663.80 54
4663.96 57
4664.11 65
4664.27 75
4664.43 87
4664.58 97
4664.74 104
4664.90 108
4665.05 108
4665.21 105
4665.37 100
4665.52 94
4665.68 88
4665.84 84
4665.99 80
4666.15 78
4666.31 75
4666.46 73
4666.62 69
4666.78 64
4666.93 58
4667.09 53
4667.25 48
4667.40 45
4667.56 44
4667.72 46
4667.87 48
4668.03 52
4668.19 55
4668.34 57
4668.50 58
4668.66 57
4668.81 55
4668.97 53
4669.13 51
4669.28 50
4669.44 49
4669.60 50
4669.76 51
4669.91 51
4670.07 50
4670.23 47
4670.38 41
4670.54 34
4670.70 26
4670.85 17
4671.01 9
4671.17 3
4671.32 0
4671.48 0
4671.64 0
4671.79 0
4671.95 2
4672.11 3
4672.26 3
4672.42 3
4672.58 1
4672.73 0
4672.89 0
4673.05 0
4673.20 0
4673.36 0
4673.52 2
4673.67 6
4673.83 11
4673.99 15
4674.15 18
4674.30 21
4674.46 23
4674.62 25
4674.77 28
4674.93 30
4675.09 31
4675.24 31
4675.40 29
4675.56 26
4675.71 23
4675.87 19
4676.03 17
4676.18 17
4676.34 19
4676.50 22
4676.65 26
4676.81 30
4676.97 34
4677.13 37
4677.28 40
4677.44 43
4677.60 48
4677.75 53
4677.91 60
4678.07 66
4678.22 72
4678.38 77
4678.54 81
4678.69 83
4678.85 85
4679.01 87
4679.16 90
4679.32 93
4679.48 98
4679.64 102
4679.79 107
4679.95 111
4680.11 114
4680.26 115
4680.42 114
4680.58 111
4680.73 107
4680.89 102
4681.05 97
4681.20 92
4681.36 87
4681.52 83
4681.68 79
4681.83 75
4681.99 72
4682.15 70
4682.30 69
4682.46 68
4682.62 69
4682.77 70
4682.93 72
4683.09 74
4683.25 77
4683.40 79
4683.56 81
4683.72 82
4683.87 83
4684.03 83
4684.19 82
4684.34 81
4684.50 79
4684.66 77
4684.82 75
4684.97 72
4685.13 69
4685.29 66
4685.44 62
4685.60 59
4685.76 55
4685.91 50
4686.07 46
4686.23 42
4686.39 39
4686.54 37
4686.70 36
4686.86 39
4687.01 43
4687.17 49
4687.33 55
4687.48 59
4687.64 61
4687.80 60
4687.96 56
4688.11 49
4688.27 42
4688.43 37
4688.58 34
4688.74 34
4688.90 38
4689.06 44
4689.21 49
4689.37 53
4689.53 54
4689.68 52
4689.84 46
4690.00 39
4690.15 31
4690.31 23
4690.47 15
4690.63 10
4690.78 5
4690.94 3
4691.10 2
4691.25 4
4691.41 7
4691.57 12
4691.73 18
4691.88 24
4692.04 29
4692.20 32
4692.35 33
4692.51 31
4692.67 28
4692.83 25
4692.98 23
4693.14 22
4693.30 24
4693.45 28
4693.61 33
4693.77 37
4693.93 42
4694.08 45
4694.24 47
4694.40 48
4694.55 48
4694.71 48
4694.87 48
4695.03 48
4695.18 48
4695.34 50
4695.50 51
4695.65 53
4695.81 55
4695.97 55
4696.13 54
4696.28 52
4696.44 48
4696.60 44
4696.75 40
4696.91 37
4697.07 36
4697.23 37
4697.38 40
4697.54 44
4697.70 48
4697.86 51
4698.01 53
4698.17 53
4698.33 52
4698.48 49
4698.64 46
4698.80 44
4698.96 43
4699.11 45
4699.27 50
4699.43 57
4699.59 67
4699.74 80
4699.90 93
4700.06 107
4700.21 120
4700.37 132
4700.53 143
4700.69 153
4700.84 160
4701.00 165
4701.16 169
4701.31 171
4701.47 172
4701.63 172
4701.79 171
4701.94 171
4702.10 172
4702.26 174
4702.42 178
4702.57 182
4702.73 185
4702.89 188
4703.05 190
4703.20 191
4703.36 193
4703.52 197
4703.67 204
4703.83 215
4703.99 230
4704.15 249
4704.30 271
4704.46 295
4704.62 319
4704.78 343
4704.93 368
4705.09 392
4705.25 417
4705.41 445
4705.56 474
4705.72 506
4705.88 540
4706.03 578
4706.19 617
4706.35 657
4706.51 697
4706.66 736
4706.82 775
4706.98 815
4707.14 857
4707.29 903
4707.45 953
4707.61 1008
4707.77 1066
4707.92 1125
4708.08 1183
4708.24 1240
4708.40 1296
4708.55 1353
4708.71 1411
4708.87 1473
4709.02 1537
4709.18 1601
4709.34 1662
4709.50 1716
4709.65 1761
4709.81 1797
4709.97 1824
4710.13 1844
4710.28 1860
4710.44 1874
4710.60 1887
4710.76 1899
4710.91 1910
4711.07 1917
4711.23 1919
4711.39 1915
4711.54 1905
4711.70 1889
4711.86 1870
4712.02 1847
4712.17 1823
4712.33 1797
4712.49 1769
4712.65 1739
4712.80 1706
4712.96 1669
4713.12 1629
4713.28 1586
4713.43 1541
4713.59 1496
4713.75 1450
4713.91 1405
4714.06 1360
4714.22 1317
4714.38 1276
4714.54 1235
4714.69 1196
4714.85 1156
4715.01 1115
4715.17 1072
4715.32 1027
4715.48 980
4715.64 930
4715.80 879
4715.95 829
4716.11 780
4716.27 734
4716.43 692
4716.58 656
4716.74 624
4716.90 596
4717.06 571
4717.21 547
4717.37 524
4717.53 500
4717.69 476
4717.84 452
4718.00 427
4718.16 403
4718.32 377
4718.47 352
4718.63 325
4718.79 300
4718.95 275
4719.10 252
4719.26 232
4719.42 215
4719.58 201
4719.73 190
4719.89 181
4720.05 172
4720.21 164
4720.36 155
4720.52 147
4720.68 140
4720.84 133
4721.00 129
4721.15 126
4721.31 125
4721.47 125
4721.63 126
4721.78 127
4721.94 127
4722.10 124
4722.26 120
4722.41 112
4722.57 103
4722.73 93
4722.89 83
4723.04 74
4723.20 68
4723.36 63
4723.52 61
4723.68 61
4723.83 62
4723.99 63
4724.15 63
4724.31 61
4724.46 57
4724.62 52
4724.78 44
4724.94 36
4725.09 28
4725.25 21
4725.41 17
4725.57 14
4725.72 14
4725.88 16
4726.04 19
4726.20 22
4726.36 25
4726.51 26
4726.67 27
4726.83 27
4726.99 27
4727.14 27
4727.30 27
4727.46 28
4727.62 28
4727.77 29
4727.93 31
4728.09 33
4728.25 35
4728.41 38
4728.56 40
4728.72 43
4728.88 46
4729.04 47
4729.19 48
4729.35 48
4729.51 46
4729.67 44
4729.83 42
4729.98 39
4730.14 36
4730.30 32
4730.46 29
4730.61 27
4730.77 25
4730.93 25
4731.09 26
4731.25 27
4731.40 29
4731.56 31
4731.72 31
4731.88 31
4732.03 31
4732.19 30
4732.35 31
4732.51 31
4732.67 33
4732.82 35
4732.98 38
4733.14 41
4733.30 43
4733.45 45
4733.61 46
4733.77 47
4733.93 47
4734.09 46
4734.24 45
4734.40 45
4734.56 44
4734.72 44
4734.88 44
4735.03 44
4735.19 44
4735.35 45
4735.51 44
4735.66 45
4735.82 45
4735.98 46
4736.14 47
4736.30 50
4736.45 53
4736.61 56
4736.77 58
4736.93 60
4737.09 61
4737.24 62
4737.40 61
4737.56 60
4737.72 58
4737.87 57
4738.03 56
4738.19 56
4738.35 57
4738.51 58
4738.66 59
4738.82 59
4738.98 57
4739.14 54
4739.30 49
4739.45 44
4739.61 39
4739.77 35
4739.93 32
4740.09 29
4740.24 28
4740.40 25
4740.56 23
4740.72 19
4740.87 14
4741.03 10
4741.19 6
4741.35 3
4741.51 2
4741.66 3
4741.82 4
4741.98 5
4742.14 6
4742.30 6
4742.45 4
4742.61 2
4742.77 0
4742.93 0
4743.09 0
4743.24 0
4743.40 0
4743.56 0
4743.72 0
4743.88 0
4744.03 3
4744.19 7
4744.35 12
4744.51 18
4744.67 24
4744.82 31
4744.98 39
4745.14 47
4745.30 54
4745.46 62
4745.61 68
4745.77 73
4745.93 77
4746.09 78
4746.25 77
4746.40 74
4746.56 69
4746.72 62
4746.88 54
4747.04 46
4747.19 37
4747.35 30
4747.51 24
4747.67 21
4747.83 21
4747.98 24
4748.14 31
4748.30 41
4748.46 52
4748.62 65
4748.78 75
4748.93 84
4749.09 89
4749.25 90
4749.41 88
4749.57 84
4749.72 79
4749.88 74
4750.04 69
4750.20 65
4750.36 61
4750.51 59
4750.67 56
4750.83 54
4750.99 52
4751.15 51
4751.30 50
4751.46 51
4751.62 53
4751.78 56
4751.94 60
4752.10 63
4752.25 66
4752.41 69
4752.57 71
4752.73 73
4752.89 75
4753.04 77
4753.20 78
4753.36 78
4753.52 77
4753.68 75
4753.83 71
4753.99 67
4754.15 62
4754.31 58
4754.47 55
4754.63 52
4754.78 50
4754.94 47
4755.10 44
4755.26 42
4755.42 40
4755.57 40
4755.73 40
4755.89 42
4756.05 44
4756.21 47
4756.37 49
4756.52 50
4756.68 49
4756.84 46
4757.00 43
4757.16 39
4757.31 36
4757.47 33
4757.63 33
4757.79 33
4757.95 34
4758.11 34
4758.26 34
4758.42 32
4758.58 30
4758.74 28
4758.90 27
4759.06 26
4759.21 26
4759.37 27
4759.53 27
4759.69 27
4759.85 27
4760.00 25
4760.16 23
4760.32 21
4760.48 17
4760.64 14
4760.80 9
4760.95 4
4761.11 0
4761.27 0
4761.43 0
4761.59 1
4761.75 6
4761.90 13
4762.06 21
4762.22 28
4762.38 34
4762.54 39
4762.70 42
4762.85 44
4763.01 45
4763.17 45
4763.33 43
4763.49 40
4763.65 35
4763.80 28
4763.96 19
4764.12 10
4764.28 0
4764.44 0
4764.60 0
4764.75 0
4764.91 0
4765.07 0
4765.23 0
4765.39 0
4765.55 8
4765.70 18
4765.86 27
4766.02 34
4766.18 38
4766.34 40
4766.50 40
4766.65 40
4766.81 38
4766.97 36
4767.13 34
4767.29 32
4767.45 31
4767.60 30
4767.76 29
4767.92 29
4768.08 29
4768.24 30
4768.40 33
4768.55 36
4768.71 40
4768.87 46
4769.03 52
4769.19 58
4769.35 64
4769.51 69
4769.66 72
4769.82 74
4769.98 74
4770.14 72
4770.30 70
4770.46 67
4770.61 64
4770.77 61
4770.93 58
4771.09 57
4771.25 56
4771.41 57
4771.56 59
4771.72 60
4771.88 61
4772.04 61
4772.20 59
4772.36 55
4772.52 51
4772.67 45
4772.83 39
4772.99 33
4773.15 27
4773.31 21
4773.47 15
4773.62 11
4773.78 8
4773.94 6
4774.10 5
4774.26 5
4774.42 5
4774.58 5
4774.73 4
4774.89 2
4775.05 0
4775.21 0
4775.37 0
4775.53 0
4775.69 0
4775.84 0
4776.00 0
4776.16 0
4776.32 1
4776.48 5
4776.64 9
4776.80 12
4776.95 15
4777.11 16
4777.27 15
4777.43 13
4777.59 11
4777.75 9
4777.90 9
4778.06 12
4778.22 18
4778.38 25
4778.54 33
4778.70 41
4778.86 47
4779.01 50
4779.17 50
4779.33 49
4779.49 46
4779.65 43
4779.81 39
4779.97 36
4780.12 34
4780.28 31
4780.44 29
4780.60 26
4780.76 25
4780.92 23
4781.08 22
4781.24 21
4781.39 21
4781.55 20
4781.71 20
4781.87 20
4782.03 20
4782.19 22
4782.35 24
4782.50 26
4782.66 27
4782.82 27
4782.98 25
4783.14 21
4783.30 16
4783.46 12
4783.61 10
4783.77 11
4783.93 14
4784.09 21
4784.25 29
4784.41 36
4784.57 42
4784.73 45
4784.88 45
4785.04 42
4785.20 38
4785.36 32
4785.52 28
4785.68 25
4785.84 24
4785.99 25
4786.15 26
4786.31 29
4786.47 32
4786.63 35
4786.79 39
4786.95 45
4787.11 52
4787.26 60
4787.42 69
4787.58 77
4787.74 83
4787.90 88
4788.06 90
4788.22 91
4788.38 92
4788.53 92
4788.69 93
4788.85 95
4789.01 99
4789.17 103
4789.33 108
4789.49 113
4789.65 118
4789.80 122
4789.96 126
4790.12 131
4790.28 138
4790.44 147
4790.60 158
4790.76 170
4790.92 184
4791.07 198
4791.23 210
4791.39 221
4791.55 229
4791.71 235
4791.87 239
4792.03 241
4792.19 243
4792.34 244
4792.50 246
4792.66 248
4792.82 249
4792.98 249
4793.14 246
4793.30 242
4793.46 236
4793.61 230
4793.77 224
4793.93 220
4794.09 218
4794.25 220
4794.41 223
4794.57 228
4794.73 234
4794.89 238
4795.04 242
4795.20 245
4795.36 245
4795.52 243
4795.68 238
4795.84 230
4796.00 219
4796.16 206
4796.32 194
4796.47 182
4796.63 174
4796.79 168
4796.95 165
4797.11 165
4797.27 167
4797.43 169
4797.59 171
4797.75 171
4797.90 169
4798.06 166
4798.22 162
4798.38 157
4798.54 153
4798.70 149
4798.86 146
4799.02 144
4799.18 143
4799.33 141
4799.49 139
4799.65 137
4799.81 133
4799.97 129
4800.13 125
4800.29 121
4800.45 120
4800.61 119
4800.76 120
4800.92 123
4801.08 126
4801.24 129
4801.40 132
4801.56 134
4801.72 134
4801.88 133
4802.04 130
4802.19 124
4802.35 117
4802.51 109
4802.67 100
4802.83 93
4802.99 87
4803.15 83
4803.31 81
4803.47 81
4803.63 85
4803.78 90
4803.94 97
4804.10 105
4804.26 112
4804.42 118
4804.58 121
4804.74 121
4804.90 119
4805.06 115
4805.22 110
4805.37 103
4805.53 97
4805.69 90
4805.85 83
4806.01 76
4806.17 68
4806.33 60
4806.49 52
4806.65 44
4806.81 37
4806.96 30
4807.12 25
4807.28 21
4807.44 19
4807.60 18
4807.76 19
4807.92 21
4808.08 23
4808.24 25
4808.40 27
4808.56 28
4808.71 28
4808.87 28
4809.03 29
4809.19 29
4809.35 30
4809.51 30
4809.67 30
4809.83 29
4809.99 29
4810.15 29
4810.31 30
4810.46 32
4810.62 36
4810.78 41
4810.94 47
4811.10 53
4811.26 59
4811.42 65
4811.58 68
4811.74 70
4811.90 70
4812.06 68
4812.21 64
4812.37 57
4812.53 50
4812.69 41
4812.85 33
4813.01 25
4813.17 17
4813.33 10
4813.49 4
4813.65 0
4813.81 0
4813.97 0
4814.12 0
4814.28 0
4814.44 0
4814.60 0
4814.76 1
4814.92 2
4815.08 2
4815.24 2
4815.40 3
4815.56 7
4815.72 12
4815.88 21
4816.03 31
4816.19 42
4816.35 52
4816.51 60
4816.67 65
4816.83 67
4816.99 66
4817.15 64
4817.31 61
4817.47 59
4817.63 58
4817.79 60
4817.94 65
4818.10 72
4818.26 81
4818.42 89
4818.58 96
4818.74 100
4818.90 101
4819.06 98
4819.22 94
4819.38 89
4819.54 85
4819.70 84
4819.86 87
4820.01 92
4820.17 99
4820.33 107
4820.49 113
4820.65 115
4820.81 114
4820.97 110
4821.13 104
4821.29 97
4821.45 90
4821.61 83
4821.77 77
4821.93 72
4822.09 66
4822.24 60
4822.40 54
4822.56 49
4822.72 47
4822.88 48
4823.04 53
4823.20 60
4823.36 68
4823.52 76
4823.68 82
4823.84 85
4824.00 85
4824.16 83
4824.32 78
4824.47 74
4824.63 69
4824.79 65
4824.95 62
4825.11 60
4825.27 59
4825.43 60
4825.59 61
4825.75 63
4825.91 65
4826.07 68
4826.23 71
4826.39 74
4826.55 76
4826.71 78
4826.87 81
4827.02 83
4827.18 84
4827.34 85
4827.50 85
4827.66 85
4827.82 83
4827.98 80
4828.14 76
4828.30 72
4828.46 67
4828.62 62
4828.78 59
4828.94 57
4829.10 58
4829.26 59
4829.42 62
4829.57 65
4829.73 68
4829.89 71
4830.05 73
4830.21 75
4830.37 77
4830.53 79
4830.69 81
4830.85 81
4831.01 81
4831.17 79
4831.33 76
4831.49 72
4831.65 69
4831.81 68
4831.97 68
4832.13 70
4832.29 74
4832.44 78
4832.60 81
4832.76 82
4832.92 80
4833.08 76
4833.24 71
4833.40 65
4833.56 60
4833.72 55
4833.88 53
4834.04 52
4834.20 52
4834.36 53
4834.52 55
4834.68 57
4834.84 59
4835.00 61
4835.16 62
4835.32 63
4835.47 63
4835.63 63
4835.79 62
4835.95 61
4836.11 60
4836.27 59
4836.43 59
4836.59 59
4836.75 59
4836.91 58
4837.07 57
4837.23 55
4837.39 51
4837.55 46
4837.71 40
4837.87 34
4838.03 28
4838.19 23
4838.35 19
4838.51 16
4838.67 14
4838.83 12
4838.98 11
4839.14 9
4839.30 8
4839.46 7
4839.62 6
4839.78 6
4839.94 6
4840.10 5
4840.26 5
4840.42 4
4840.58 4
4840.74 4
4840.90 5
4841.06 8
4841.22 13
4841.38 20
4841.54 28
4841.70 35
4841.86 41
4842.02 45
4842.18 47
4842.34 47
4842.50 46
4842.66 45
4842.82 43
4842.97 40
4843.13 37
4843.29 34
4843.45 30
4843.61 26
4843.77 23
4843.93 19
4844.09 17
4844.25 17
4844.41 20
4844.57 25
4844.73 32
4844.89 42
4845.05 52
4845.21 61
4845.37 68
4845.53 72
4845.69 74
4845.85 72
4846.01 69
4846.17 66
4846.33 63
4846.49 62
4846.65 62
4846.81 64
4846.97 67
4847.13 70
4847.29 73
4847.45 75
4847.61 75
4847.76 73
4847.92 68
4848.08 62
4848.24 54
4848.40 45
4848.56 36
4848.72 28
4848.88 21
4849.04 16
4849.20 11
4849.36 7
4849.52 3
4849.68 0
4849.84 0
4850.00 0
4850.16 0
4850.32 0
4850.48 0
4850.64 0
4850.80 1
4850.96 2
4851.12 3
4851.28 4
4851.44 4
4851.60 5
4851.76 7
4851.92 10
4852.08 16
4852.24 23
4852.40 31
4852.56 39
4852.72 46
4852.88 51
4853.04 53
4853.20 54
4853.36 53
4853.52 52
4853.68 51
4853.84 51
4854.00 52
4854.16 52
4854.32 52
4854.48 51
4854.64 50
4854.79 50
4854.95 50
4855.11 53
4855.27 57
4855.43 62
4855.59 68
4855.75 73
4855.91 76
4856.07 77
4856.23 75
4856.39 71
4856.55 66
4856.71 61
4856.87 56
4857.03 53
4857.19 52
4857.35 52
4857.51 54
4857.67 56
4857.83 60
4857.99 64
4858.15 68
4858.31 72
4858.47 76
4858.63 78
4858.79 79
4858.95 79
4859.11 78
4859.27 77
4859.43 76
4859.59 77
4859.75 80
4859.91 83
4860.07 86
4860.23 88
4860.39 89
4860.55 89
4860.71 89
4860.87 88
4861.03 89
4861.19 91
4861.35 94
4861.51 97
4861.67 100
4861.83 101
4861.99 101
4862.15 99
4862.31 98
4862.47 99
4862.63 100
4862.79 102
4862.95 105
4863.11 106
4863.27 106
4863.43 103
4863.59 98
4863.75 93
4863.91 87
4864.07 83
4864.23 80
4864.39 79
4864.55 78
4864.71 77
4864.87 75
4865.03 72
4865.19 68
4865.35 64
4865.51 60
4865.67 57
4865.83 56
4865.99 57
4866.15 60
4866.31 65
4866.47 71
4866.63 78
4866.79 83
4866.95 87
4867.11 88
4867.27 88
4867.43 86
4867.59 84
4867.75 83
4867.91 83
4868.07 85
4868.23 88
4868.39 92
4868.55 96
4868.71 101
4868.87 104
4869.03 107
4869.19 108
4869.35 108
4869.51 107
4869.67 104
4869.83 101
4869.99 98
4870.15 95
4870.31 94
4870.47 93
4870.63 94
4870.79 96
4870.95 98
4871.11 100
4871.27 101
4871.43 101
4871.59 101
4871.75 101
4871.91 102
4872.07 104
4872.23 107
4872.39 113
4872.55 118
4872.71 124
4872.87 129
4873.03 133
4873.19 134
4873.35 133
4873.51 130
4873.67 124
4873.83 116
4873.99 108
4874.15 100
4874.31 94
4874.47 89
4874.63 86
4874.79 85
4874.95 85
4875.11 85
4875.27 85
4875.43 86
4875.59 86
4875.76 87
4875.92 89
4876.08 92
4876.24 98
4876.40 105
4876.56 113
4876.72 120
4876.88 126
4877.04 128
4877.20 127
4877.36 122
4877.52 114
4877.68 104
4877.84 94
4878.00 85
4878.16 78
4878.32 74
4878.48 71
4878.64 70
4878.80 68
4878.96 67
4879.12 65
4879.28 63
4879.44 62
4879.60 63
4879.76 67
4879.92 74
4880.08 83
4880.24 93
4880.40 102
4880.56 111
4880.72 118
4880.88 122
4881.04 124
4881.20 123
4881.36 121
4881.52 118
4881.68 114
4881.84 110
4882.00 106
4882.16 102
4882.32 100
4882.48 99
4882.64 99
4882.81 99
4882.97 99
4883.13 98
4883.29 96
4883.45 94
4883.61 92
4883.77 91
4883.93 92
4884.09 94
4884.25 98
4884.41 103
4884.57 107
4884.73 110
4884.89 112
4885.05 112
4885.21 112
4885.37 109
4885.53 106
4885.69 101
4885.85 97
4886.01 92
4886.17 89
4886.33 88
4886.49 89
4886.65 91
4886.81 94
4886.97 96
4887.13 97
4887.29 96
4887.45 93
4887.62 88
4887.78 83
4887.94 78
4888.10 74
4888.26 72
4888.42 72
4888.58 74
4888.74 77
4888.90 80
4889.06 81
4889.22 82
4889.38 82
4889.54 80
4889.70 78
4889.86 76
4890.02 74
4890.18 72
4890.34 70
4890.50 67
4890.66 64
4890.82 62
4890.98 60
4891.14 60
4891.30 62
4891.46 65
4891.63 71
4891.79 78
4891.95 85
4892.11 91
4892.27 95
4892.43 99
4892.59 101
4892.75 101
4892.91 100
4893.07 97
4893.23 93
4893.39 88
4893.55 81
4893.71 74
4893.87 67
4894.03 60
4894.19 55
4894.35 51
4894.51 49
4894.67 48
4894.83 48
4894.99 48
4895.16 47
4895.32 45
4895.48 41
4895.64 35
4895.80 29
4895.96 22
4896.12 18
4896.28 15
4896.44 15
4896.60 18
4896.76 22
4896.92 27
4897.08 32
4897.24 37
4897.40 42
4897.56 46
4897.72 50
4897.88 54
4898.04 57
4898.21 59
4898.37 59
4898.53 57
4898.69 53
4898.85 48
4899.01 43
4899.17 38
4899.33 35
4899.49 35
4899.65 38
4899.81 42
4899.97 46
4900.13 51
4900.29 54
4900.45 56
4900.61 56
4900.77 55
4900.93 53
4901.10 52
4901.26 51
4901.42 50
4901.58 48
4901.74 46
4901.90 42
4902.06 36
4902.22 29
4902.38 22
4902.54 16
4902.70 11
4902.86 6
4903.02 3
4903.18 2
4903.34 3
4903.50 6
4903.67 10
4903.83 17
4903.99 26
4904.15 36
4904.31 44
4904.47 52
4904.63 57
4904.79 58
4904.95 57
4905.11 54
4905.27 49
4905.43 44
4905.59 38
4905.75 33
4905.91 29
4906.08 25
4906.24 23
4906.40 22
4906.56 23
4906.72 25
4906.88 29
4907.04 34
4907.20 39
4907.36 44
4907.52 49
4907.68 52
4907.84 55
4908.00 56
4908.16 57
4908.32 58
4908.49 58
4908.65 58
4908.81 56
4908.97 54
4909.13 52
4909.29 48
4909.45 45
4909.61 42
4909.77 38
4909.93 35
4910.09 31
4910.25 27
4910.41 23
4910.57 20
4910.74 19
4910.90 20
4911.06 24
4911.22 29
4911.38 36
4911.54 44
4911.70 52
4911.86 59
4912.02 65
4912.18 70
4912.34 73
4912.50 76
[truncated: 725,882 more chars]
