# Supplementary material for: Methylobacterium Species Promoting Rice and Barley Growth and Interaction Specificity Revealed with Whole-Cell Matrix-Assisted Laser Desorption / Ionization-Time-of-Flight Mass Spectrometry (MALDI-TOF/MS) Analysis
Source: PLoS One. 2015 Jun 8;10(6):e0129509. doi: 10.1371/journal.pone.0129509 (PMC4460032; doi:10.1371/journal.pone.0129509)
Supplement: S2 Data — (ZIP) [file pone.0129509.s002.zip › Supplementary data 2 (ms from inoculated rice)/66g-18 .txt]

780.88 0
780.94 0
781.01 0
781.07 0
781.14 0
781.20 0
781.26 0
781.33 0
781.39 0
781.46 0
781.52 0
781.58 0
781.65 0
781.71 0
781.78 0
781.84 0
781.91 0
781.97 0
782.03 0
782.10 0
782.16 0
782.23 0
782.29 0
782.35 0
782.42 0
782.48 0
782.55 0
782.61 0
782.67 0
782.74 0
782.80 0
782.87 0
782.93 0
783.00 0
783.06 0
783.12 0
783.19 0
783.25 0
783.32 0
783.38 0
783.44 0
783.51 0
783.57 0
783.64 0
783.70 0
783.77 0
783.83 0
783.89 0
783.96 0
784.02 0
784.09 0
784.15 0
784.21 0
784.28 0
784.34 0
784.41 0
784.47 0
784.54 0
784.60 0
784.66 0
784.73 0
784.79 0
784.86 0
784.92 0
784.98 0
785.05 0
785.11 0
785.18 0
785.24 0
785.31 0
785.37 0
785.43 0
785.50 0
785.56 0
785.63 0
785.69 0
785.76 0
785.82 0
785.88 0
785.95 0
786.01 0
786.08 0
786.14 0
786.21 0
786.27 0
786.33 0
786.40 0
786.46 0
786.53 0
786.59 0
786.66 0
786.72 0
786.78 0
786.85 0
786.91 0
786.98 0
787.04 0
787.11 0
787.17 0
787.23 0
787.30 0
787.36 0
787.43 0
787.49 0
787.56 0
787.62 0
787.68 0
787.75 0
787.81 0
787.88 0
787.94 0
788.01 0
788.07 0
788.13 0
788.20 0
788.26 0
788.33 0
788.39 0
788.46 0
788.52 0
788.58 0
788.65 0
788.71 0
788.78 0
788.84 0
788.91 0
788.97 0
789.04 0
789.10 0
789.16 0
789.23 0
789.29 0
789.36 0
789.42 0
789.49 0
789.55 0
789.61 0
789.68 0
789.74 0
789.81 0
789.87 0
789.94 0
790.00 0
790.07 0
790.13 0
790.19 0
790.26 0
790.32 0
790.39 0
790.45 0
790.52 0
790.58 0
790.65 0
790.71 0
790.77 0
790.84 0
790.90 0
790.97 0
791.03 0
791.10 0
791.16 0
791.23 0
791.29 0
791.35 0
791.42 0
791.48 0
791.55 0
791.61 0
791.68 0
791.74 0
791.81 0
791.87 0
791.94 0
792.00 0
792.06 0
792.13 0
792.19 0
792.26 0
792.32 0
792.39 0
792.45 0
792.52 0
792.58 0
792.64 0
792.71 0
792.77 0
792.84 0
792.90 0
792.97 0
793.03 0
793.10 0
793.16 0
793.23 0
793.29 0
793.35 0
793.42 0
793.48 0
793.55 0
793.61 0
793.68 0
793.74 0
793.81 0
793.87 0
793.94 0
794.00 0
794.07 0
794.13 0
794.19 0
794.26 0
794.32 0
794.39 0
794.45 0
794.52 0
794.58 0
794.65 0
794.71 0
794.78 0
794.84 0
794.90 0
794.97 0
795.03 0
795.10 0
795.16 0
795.23 0
795.29 0
795.36 0
795.42 0
795.49 0
795.55 0
795.62 0
795.68 0
795.75 0
795.81 0
795.87 0
795.94 0
796.00 0
796.07 0
796.13 0
796.20 0
796.26 0
796.33 0
796.39 0
796.46 0
796.52 0
796.59 0
796.65 0
796.72 0
796.78 0
796.84 0
796.91 0
796.97 0
797.04 0
797.10 0
797.17 0
797.23 0
797.30 0
797.36 0
797.43 0
797.49 0
797.56 0
797.62 0
797.69 0
797.75 0
797.82 0
797.88 0
797.94 0
798.01 0
798.07 0
798.14 0
798.20 0
798.27 0
798.33 0
798.40 0
798.46 0
798.53 0
798.59 0
798.66 0
798.72 0
798.79 0
798.85 0
798.92 0
798.98 0
799.05 0
799.11 0
799.18 0
799.24 0
799.31 0
799.37 0
799.43 0
799.50 0
799.56 0
799.63 0
799.69 0
799.76 0
799.82 0
799.89 0
799.95 0
800.02 0
800.08 0
800.15 0
800.21 0
800.28 0
800.34 0
800.41 0
800.47 0
800.54 0
800.60 0
800.67 0
800.73 0
800.80 0
800.86 0
800.93 0
800.99 0
801.06 0
801.12 0
801.19 0
801.25 0
801.32 0
801.38 0
801.44 0
801.51 0
801.57 0
801.64 0
801.70 0
801.77 0
801.83 0
801.90 0
801.96 0
802.03 0
802.09 0
802.16 0
802.22 0
802.29 0
802.35 0
802.42 0
802.48 0
802.55 0
802.61 0
802.68 0
802.74 0
802.81 0
802.87 0
802.94 0
803.00 0
803.07 0
803.13 0
803.20 0
803.26 0
803.33 0
803.39 0
803.46 0
803.52 0
803.59 0
803.65 0
803.72 0
803.78 0
803.85 0
803.91 0
803.98 0
804.04 0
804.11 0
804.17 0
804.24 0
804.30 0
804.37 0
804.43 0
804.50 0
804.56 0
804.63 0
804.69 0
804.76 0
804.82 0
804.89 0
804.95 0
805.02 0
805.08 0
805.15 0
805.21 0
805.28 0
805.34 0
805.41 0
805.47 0
805.54 0
805.60 0
805.67 0
805.73 0
805.80 0
805.86 0
805.93 0
805.99 0
806.06 0
806.12 0
806.19 0
806.25 0
806.32 0
806.38 0
806.45 0
806.51 0
806.58 0
806.64 0
806.71 0
806.77 0
806.84 0
806.90 0
806.97 0
807.03 0
807.10 0
807.16 0
807.23 0
807.30 0
807.36 0
807.43 0
807.49 0
807.56 0
807.62 0
807.69 0
807.75 0
807.82 0
807.88 0
807.95 0
808.01 0
808.08 0
808.14 0
808.21 0
808.27 0
808.34 0
808.40 0
808.47 0
808.53 0
808.60 0
808.66 0
808.73 0
808.79 0
808.86 0
808.92 0
808.99 0
809.05 0
809.12 0
809.18 0
809.25 0
809.32 0
809.38 0
809.45 0
809.51 0
809.58 0
809.64 0
809.71 0
809.77 0
809.84 0
809.90 0
809.97 0
810.03 0
810.10 0
810.16 0
810.23 0
810.29 0
810.36 0
810.42 0
810.49 0
810.55 0
810.62 0
810.69 0
810.75 0
810.82 0
810.88 0
810.95 0
811.01 0
811.08 0
811.14 0
811.21 0
811.27 0
811.34 0
811.40 0
811.47 0
811.53 0
811.60 0
811.66 0
811.73 0
811.79 0
811.86 0
811.93 0
811.99 0
812.06 0
812.12 0
812.19 0
812.25 0
812.32 0
812.38 0
812.45 0
812.51 0
812.58 0
812.64 0
812.71 0
812.77 0
812.84 0
812.91 0
812.97 0
813.04 0
813.10 0
813.17 0
813.23 0
813.30 0
813.36 0
813.43 0
813.49 0
813.56 0
813.62 0
813.69 0
813.76 0
813.82 0
813.89 0
813.95 0
814.02 0
814.08 0
814.15 0
814.21 0
814.28 0
814.34 0
814.41 0
814.47 0
814.54 0
814.61 0
814.67 0
814.74 0
814.80 0
814.87 0
814.93 0
815.00 0
815.06 0
815.13 0
815.19 0
815.26 0
815.33 0
815.39 0
815.46 0
815.52 0
815.59 0
815.65 0
815.72 0
815.78 0
815.85 0
815.91 0
815.98 0
816.05 0
816.11 0
816.18 0
816.24 0
816.31 0
816.37 0
816.44 0
816.50 0
816.57 0
816.63 0
816.70 0
816.77 0
816.83 0
816.90 0
816.96 0
817.03 0
817.09 0
817.16 0
817.22 0
817.29 0
817.36 0
817.42 0
817.49 0
817.55 0
817.62 0
817.68 0
817.75 0
817.81 0
817.88 0
817.94 0
818.01 0
818.08 0
818.14 0
818.21 0
818.27 0
818.34 0
818.40 0
818.47 0
818.54 0
818.60 0
818.67 0
818.73 0
818.80 0
818.86 0
818.93 0
818.99 0
819.06 0
819.13 0
819.19 0
819.26 0
819.32 0
819.39 0
819.45 0
819.52 0
819.58 0
819.65 0
819.72 0
819.78 0
819.85 0
819.91 0
819.98 0
820.04 0
820.11 0
820.18 0
820.24 0
820.31 0
820.37 0
820.44 0
820.50 0
820.57 0
820.63 0
820.70 0
820.77 0
820.83 0
820.90 0
820.96 0
821.03 0
821.09 0
821.16 0
821.23 0
821.29 0
821.36 0
821.42 0
821.49 0
821.55 0
821.62 0
821.69 0
821.75 0
821.82 0
821.88 0
821.95 0
822.01 0
822.08 0
822.15 0
822.21 0
822.28 0
822.34 0
822.41 0
822.47 0
822.54 0
822.61 0
822.67 0
822.74 0
822.80 0
822.87 0
822.93 0
823.00 0
823.07 0
823.13 0
823.20 0
823.26 0
823.33 0
823.39 0
823.46 0
823.53 0
823.59 0
823.66 0
823.72 0
823.79 0
823.86 0
823.92 0
823.99 0
824.05 0
824.12 0
824.18 0
824.25 0
824.32 0
824.38 0
824.45 0
824.51 0
824.58 0
824.64 0
824.71 0
824.78 0
824.84 0
824.91 0
824.97 0
825.04 0
825.11 0
825.17 0
825.24 0
825.30 0
825.37 0
825.43 0
825.50 0
825.57 0
825.63 0
825.70 0
825.76 0
825.83 0
825.90 0
825.96 0
826.03 0
826.09 0
826.16 0
826.23 0
826.29 0
826.36 0
826.42 0
826.49 0
826.55 0
826.62 0
826.69 0
826.75 0
826.82 0
826.88 0
826.95 0
827.02 0
827.08 0
827.15 0
827.21 0
827.28 0
827.35 0
827.41 0
827.48 0
827.54 0
827.61 0
827.68 0
827.74 0
827.81 0
827.87 0
827.94 0
828.00 0
828.07 0
828.14 0
828.20 0
828.27 0
828.33 0
828.40 0
828.47 0
828.53 0
828.60 0
828.66 0
828.73 0
828.80 0
828.86 0
828.93 0
828.99 0
829.06 0
829.13 0
829.19 0
829.26 0
829.32 0
829.39 0
829.46 0
829.52 0
829.59 0
829.65 0
829.72 0
829.79 0
829.85 0
829.92 0
829.98 0
830.05 0
830.12 0
830.18 0
830.25 0
830.31 0
830.38 0
830.45 0
830.51 0
830.58 0
830.65 0
830.71 0
830.78 0
830.84 0
830.91 0
830.98 0
831.04 0
831.11 0
831.17 0
831.24 0
831.31 0
831.37 0
831.44 0
831.50 0
831.57 0
831.64 0
831.70 0
831.77 0
831.83 0
831.90 0
831.97 0
832.03 0
832.10 0
832.17 0
832.23 0
832.30 0
832.36 0
832.43 0
832.50 0
832.56 0
832.63 0
832.69 0
832.76 0
832.83 0
832.89 0
832.96 0
833.02 0
833.09 0
833.16 0
833.22 0
833.29 0
833.36 0
833.42 0
833.49 0
833.55 0
833.62 0
833.69 0
833.75 0
833.82 0
833.89 0
833.95 0
834.02 0
834.08 0
834.15 0
834.22 0
834.28 0
834.35 0
834.41 0
834.48 0
834.55 0
834.61 0
834.68 0
834.75 0
834.81 0
834.88 0
834.94 0
835.01 0
835.08 0
835.14 0
835.21 0
835.28 0
835.34 0
835.41 0
835.47 0
835.54 0
835.61 0
835.67 0
835.74 0
835.81 0
835.87 0
835.94 0
836.00 0
836.07 0
836.14 0
836.20 0
836.27 0
836.34 0
836.40 0
836.47 0
836.53 0
836.60 0
836.67 0
836.73 0
836.80 0
836.87 0
836.93 0
837.00 0
837.06 0
837.13 0
837.20 0
837.26 0
837.33 0
837.40 0
837.46 0
837.53 0
837.60 0
837.66 0
837.73 0
837.79 0
837.86 0
837.93 0
837.99 0
838.06 0
838.13 0
838.19 0
838.26 0
838.33 0
838.39 0
838.46 0
838.52 0
838.59 0
838.66 0
838.72 0
838.79 0
838.86 0
838.92 0
838.99 0
839.06 0
839.12 0
839.19 0
839.25 0
839.32 0
839.39 0
839.45 0
839.52 0
839.59 0
839.65 0
839.72 0
839.79 0
839.85 0
839.92 0
839.99 0
840.05 0
840.12 0
840.18 0
840.25 0
840.32 0
840.38 0
840.45 0
840.52 0
840.58 0
840.65 0
840.72 0
840.78 0
840.85 0
840.92 0
840.98 0
841.05 0
841.11 0
841.18 0
841.25 0
841.31 0
841.38 0
841.45 0
841.51 0
841.58 0
841.65 0
841.71 0
841.78 0
841.85 0
841.91 0
841.98 0
842.05 0
842.11 0
842.18 0
842.25 0
842.31 0
842.38 0
842.44 0
842.51 0
842.58 0
842.64 0
842.71 0
842.78 0
842.84 0
842.91 0
842.98 0
843.04 0
843.11 0
843.18 0
843.24 0
843.31 0
843.38 0
843.44 0
843.51 0
843.58 0
843.64 0
843.71 0
843.78 0
843.84 0
843.91 0
843.98 0
844.04 0
844.11 0
844.18 0
844.24 0
844.31 0
844.38 0
844.44 0
844.51 0
844.58 0
844.64 0
844.71 0
844.77 0
844.84 0
844.91 0
844.97 0
845.04 0
845.11 0
845.17 0
845.24 0
845.31 0
845.37 0
845.44 0
845.51 0
845.57 0
845.64 0
845.71 0
845.77 0
845.84 0
845.91 0
845.97 0
846.04 0
846.11 0
846.17 0
846.24 0
846.31 0
846.37 0
846.44 0
846.51 0
846.57 0
846.64 0
846.71 0
846.77 0
846.84 0
846.91 0
846.97 0
847.04 0
847.11 0
847.17 0
847.24 0
847.31 0
847.37 0
847.44 0
847.51 0
847.58 0
847.64 0
847.71 0
847.78 0
847.84 0
847.91 0
847.98 0
848.04 0
848.11 0
848.18 0
848.24 0
848.31 0
848.38 0
848.44 0
848.51 0
848.58 0
848.64 0
848.71 0
848.78 0
848.84 0
848.91 0
848.98 0
849.04 0
849.11 0
849.18 0
849.24 0
849.31 0
849.38 0
849.44 0
849.51 0
849.58 0
849.64 0
849.71 0
849.78 0
849.85 0
849.91 0
849.98 0
850.05 0
850.11 0
850.18 0
850.25 0
850.31 0
850.38 0
850.45 0
850.51 0
850.58 0
850.65 0
850.71 0
850.78 0
850.85 0
850.91 0
850.98 0
851.05 0
851.12 0
851.18 0
851.25 0
851.32 0
851.38 0
851.45 0
851.52 0
851.58 0
851.65 0
851.72 0
851.78 0
851.85 0
851.92 0
851.98 0
852.05 0
852.12 0
852.19 0
852.25 0
852.32 0
852.39 0
852.45 0
852.52 0
852.59 0
852.65 0
852.72 0
852.79 0
852.85 0
852.92 0
852.99 0
853.06 0
853.12 0
853.19 0
853.26 0
853.32 0
853.39 0
853.46 0
853.52 0
853.59 0
853.66 0
853.73 0
853.79 0
853.86 0
853.93 0
853.99 0
854.06 0
854.13 0
854.19 0
854.26 0
854.33 0
854.39 0
854.46 0
854.53 0
854.60 0
854.66 0
854.73 0
854.80 0
854.86 0
854.93 0
855.00 0
855.07 0
855.13 0
855.20 0
855.27 0
855.33 0
855.40 0
855.47 0
855.53 0
855.60 0
855.67 0
855.74 0
855.80 0
855.87 0
855.94 0
856.00 0
856.07 0
856.14 0
856.20 0
856.27 0
856.34 0
856.41 0
856.47 0
856.54 0
856.61 0
856.67 0
856.74 0
856.81 0
856.88 0
856.94 0
857.01 0
857.08 0
857.14 0
857.21 0
857.28 0
857.35 0
857.41 0
857.48 0
857.55 0
857.61 0
857.68 0
857.75 0
857.82 0
857.88 0
857.95 0
858.02 0
858.08 0
858.15 0
858.22 0
858.29 0
858.35 0
858.42 0
858.49 0
858.55 0
858.62 0
858.69 0
858.76 0
858.82 0
858.89 0
858.96 0
859.02 0
859.09 0
859.16 0
859.23 0
859.29 0
859.36 0
859.43 0
859.49 0
859.56 0
859.63 0
859.70 0
859.76 0
859.83 0
859.90 0
859.96 0
860.03 0
860.10 0
860.17 0
860.23 0
860.30 0
860.37 0
860.44 0
860.50 0
860.57 0
860.64 0
860.70 0
860.77 0
860.84 0
860.91 0
860.97 0
861.04 0
861.11 0
861.17 0
861.24 0
861.31 0
861.38 0
861.44 0
861.51 0
861.58 0
861.65 0
861.71 0
861.78 0
861.85 0
861.91 0
861.98 0
862.05 0
862.12 0
862.18 0
862.25 0
862.32 0
862.39 0
862.45 0
862.52 0
862.59 0
862.66 0
862.72 0
862.79 0
862.86 0
862.92 0
862.99 0
863.06 0
863.13 0
863.19 0
863.26 0
863.33 0
863.40 0
863.46 0
863.53 0
863.60 0
863.67 0
863.73 0
863.80 0
863.87 0
863.93 0
864.00 0
864.07 0
864.14 0
864.20 0
864.27 0
864.34 0
864.41 0
864.47 0
864.54 0
864.61 0
864.68 0
864.74 0
864.81 0
864.88 0
864.95 0
865.01 0
865.08 0
865.15 0
865.22 0
865.28 0
865.35 0
865.42 0
865.48 0
865.55 0
865.62 0
865.69 0
865.75 0
865.82 0
865.89 0
865.96 0
866.02 0
866.09 0
866.16 0
866.23 0
866.29 0
866.36 0
866.43 0
866.50 0
866.56 0
866.63 0
866.70 0
866.77 0
866.83 0
866.90 0
866.97 0
867.04 0
867.10 0
867.17 0
867.24 0
867.31 0
867.37 0
867.44 0
867.51 0
867.58 0
867.64 0
867.71 0
867.78 0
867.85 0
867.91 0
867.98 0
868.05 0
868.12 0
868.18 0
868.25 0
868.32 0
868.39 0
868.45 0
868.52 0
868.59 0
868.66 0
868.72 0
868.79 0
868.86 0
868.93 0
868.99 0
869.06 0
869.13 0
869.20 0
869.27 0
869.33 0
869.40 0
869.47 0
869.54 0
869.60 0
869.67 0
869.74 0
869.81 0
869.87 0
869.94 0
870.01 0
870.08 0
870.14 0
870.21 0
870.28 0
870.35 0
870.41 0
870.48 0
870.55 0
870.62 0
870.68 0
870.75 0
870.82 0
870.89 0
870.96 0
871.02 0
871.09 0
871.16 0
871.23 0
871.29 0
871.36 0
871.43 0
871.50 0
871.56 0
871.63 0
871.70 0
871.77 0
871.83 0
871.90 0
871.97 0
872.04 0
872.11 0
872.17 0
872.24 0
872.31 0
872.38 0
872.44 0
872.51 0
872.58 0
872.65 0
872.71 0
872.78 0
872.85 0
872.92 0
872.99 0
873.05 0
873.12 0
873.19 0
873.26 0
873.32 0
873.39 0
873.46 0
873.53 0
873.60 0
873.66 0
873.73 0
873.80 0
873.87 0
873.93 0
874.00 0
874.07 0
874.14 0
874.21 0
874.27 0
874.34 0
874.41 0
874.48 0
874.54 0
874.61 0
874.68 0
874.75 0
874.82 0
874.88 0
874.95 0
875.02 0
875.09 0
875.15 0
875.22 0
875.29 0
875.36 0
875.43 0
875.49 0
875.56 0
875.63 0
875.70 0
875.76 0
875.83 0
875.90 0
875.97 0
876.04 0
876.10 0
876.17 0
876.24 0
876.31 0
876.38 0
876.44 0
876.51 0
876.58 0
876.65 0
876.71 0
876.78 0
876.85 0
876.92 0
876.99 0
877.05 0
877.12 0
877.19 0
877.26 0
877.33 0
877.39 0
877.46 0
877.53 0
877.60 0
877.66 0
877.73 0
877.80 0
877.87 0
877.94 0
878.00 0
878.07 0
878.14 0
878.21 0
878.28 0
878.34 0
878.41 0
878.48 0
878.55 0
878.62 0
878.68 0
878.75 0
878.82 0
878.89 0
878.96 0
879.02 0
879.09 0
879.16 0
879.23 0
879.30 0
879.36 0
879.43 0
879.50 0
879.57 0
879.64 0
879.70 0
879.77 0
879.84 0
879.91 0
879.97 0
880.04 0
880.11 0
880.18 0
880.25 0
880.31 0
880.38 0
880.45 0
880.52 0
880.59 0
880.66 0
880.72 0
880.79 0
880.86 0
880.93 0
881.00 0
881.06 0
881.13 0
881.20 0
881.27 0
881.34 0
881.40 0
881.47 0
881.54 0
881.61 0
881.68 0
881.74 0
881.81 0
881.88 0
881.95 0
882.02 0
882.08 0
882.15 0
882.22 0
882.29 0
882.36 0
882.42 0
882.49 0
882.56 0
882.63 0
882.70 0
882.76 0
882.83 0
882.90 0
882.97 0
883.04 0
883.11 0
883.17 0
883.24 0
883.31 0
883.38 0
883.45 0
883.51 0
883.58 0
883.65 0
883.72 0
883.79 0
883.85 0
883.92 0
883.99 0
884.06 0
884.13 0
884.20 0
884.26 0
884.33 0
884.40 0
884.47 0
884.54 0
884.60 0
884.67 0
884.74 0
884.81 0
884.88 0
884.95 0
885.01 0
885.08 0
885.15 0
885.22 0
885.29 0
885.35 0
885.42 0
885.49 0
885.56 0
885.63 0
885.70 0
885.76 0
885.83 0
885.90 0
885.97 0
886.04 0
886.10 0
886.17 0
886.24 0
886.31 0
886.38 0
886.45 0
886.51 0
886.58 0
886.65 0
886.72 0
886.79 0
886.86 0
886.92 0
886.99 0
887.06 0
887.13 0
887.20 0
887.27 0
887.33 0
887.40 0
887.47 0
887.54 0
887.61 0
887.67 0
887.74 0
887.81 0
887.88 0
887.95 0
888.02 0
888.08 0
888.15 0
888.22 0
888.29 0
888.36 0
888.43 0
888.49 0
888.56 0
888.63 0
888.70 0
888.77 0
888.84 0
888.90 0
888.97 0
889.04 0
889.11 0
889.18 0
889.25 0
889.31 0
889.38 0
889.45 0
889.52 0
889.59 0
889.66 0
889.72 0
889.79 0
889.86 0
889.93 0
890.00 0
890.07 0
890.13 0
890.20 0
890.27 0
890.34 0
890.41 0
890.48 0
890.55 0
890.61 0
890.68 0
890.75 0
890.82 0
890.89 0
890.96 0
891.02 0
891.09 0
891.16 0
891.23 0
891.30 0
891.37 0
891.43 0
891.50 0
891.57 0
891.64 0
891.71 0
891.78 0
891.85 0
891.91 0
891.98 0
892.05 0
892.12 0
892.19 0
892.26 0
892.32 0
892.39 0
892.46 0
892.53 0
892.60 0
892.67 0
892.74 0
892.80 0
892.87 0
892.94 0
893.01 0
893.08 0
893.15 0
893.21 0
893.28 0
893.35 0
893.42 0
893.49 0
893.56 0
893.63 0
893.69 0
893.76 0
893.83 0
893.90 0
893.97 0
894.04 0
894.11 0
894.17 0
894.24 0
894.31 0
894.38 0
894.45 0
894.52 0
894.59 0
894.65 0
894.72 0
894.79 0
894.86 0
894.93 0
895.00 0
895.07 0
895.13 0
895.20 0
895.27 0
895.34 0
895.41 0
895.48 0
895.55 0
895.61 0
895.68 0
895.75 0
895.82 0
895.89 0
895.96 0
896.03 0
896.09 0
896.16 0
896.23 0
896.30 0
896.37 0
896.44 0
896.51 0
896.57 0
896.64 0
896.71 0
896.78 0
896.85 0
896.92 0
896.99 0
897.06 0
897.12 0
897.19 0
897.26 0
897.33 0
897.40 0
897.47 0
897.54 0
897.60 0
897.67 0
897.74 0
897.81 0
897.88 0
897.95 0
898.02 0
898.09 0
898.15 0
898.22 0
898.29 0
898.36 0
898.43 0
898.50 0
898.57 0
898.63 0
898.70 0
898.77 0
898.84 0
898.91 0
898.98 0
899.05 0
899.12 0
899.18 0
899.25 0
899.32 0
899.39 0
899.46 0
899.53 0
899.60 0
899.67 0
899.73 0
899.80 0
899.87 0
899.94 0
900.01 0
900.08 0
900.15 0
900.22 0
900.28 0
900.35 0
900.42 0
900.49 0
900.56 0
900.63 0
900.70 0
900.77 0
900.83 0
900.90 0
900.97 0
901.04 0
901.11 0
901.18 0
901.25 0
901.32 0
901.39 0
901.45 0
901.52 0
901.59 0
901.66 0
901.73 0
901.80 0
901.87 0
901.94 0
902.00 0
902.07 0
902.14 0
902.21 0
902.28 0
902.35 0
902.42 0
902.49 0
902.56 0
902.62 0
902.69 0
902.76 0
902.83 0
902.90 0
902.97 0
903.04 0
903.11 0
903.18 0
903.24 0
903.31 0
903.38 0
903.45 0
903.52 0
903.59 0
903.66 0
903.73 0
903.80 0
903.86 0
903.93 0
904.00 0
904.07 0
904.14 0
904.21 0
904.28 0
904.35 0
904.42 0
904.48 0
904.55 0
904.62 0
904.69 0
904.76 0
904.83 0
904.90 0
904.97 0
905.04 0
905.10 0
905.17 0
905.24 0
905.31 0
905.38 0
905.45 0
905.52 0
905.59 0
905.66 0
905.73 0
905.79 0
905.86 0
905.93 0
906.00 0
906.07 0
906.14 0
906.21 0
906.28 0
906.35 0
906.42 0
906.48 0
906.55 0
906.62 0
906.69 0
906.76 0
906.83 0
906.90 0
906.97 0
907.04 0
907.11 0
907.17 0
907.24 0
907.31 0
907.38 0
907.45 0
907.52 0
907.59 0
907.66 0
907.73 0
907.80 0
907.87 0
907.93 0
908.00 0
908.07 0
908.14 0
908.21 0
908.28 0
908.35 0
908.42 0
908.49 0
908.56 0
908.63 0
908.69 0
908.76 0
908.83 0
908.90 0
908.97 0
909.04 0
909.11 0
909.18 0
909.25 0
909.32 0
909.39 0
909.45 0
909.52 0
909.59 0
909.66 0
909.73 0
909.80 0
909.87 0
909.94 0
910.01 0
910.08 0
910.15 0
910.21 0
910.28 0
910.35 0
910.42 0
910.49 0
910.56 0
910.63 0
910.70 0
910.77 0
910.84 0
910.91 0
910.98 0
911.04 0
911.11 0
911.18 0
911.25 0
911.32 0
911.39 0
911.46 0
911.53 0
911.60 0
911.67 0
911.74 0
911.81 0
911.88 0
911.94 0
912.01 0
912.08 0
912.15 0
912.22 0
912.29 0
912.36 0
912.43 0
912.50 0
912.57 0
912.64 0
912.71 0
912.78 0
912.84 0
912.91 0
912.98 0
913.05 0
913.12 0
913.19 0
913.26 0
913.33 0
913.40 0
913.47 0
913.54 0
913.61 0
913.68 0
913.74 0
913.81 0
913.88 0
913.95 0
914.02 0
914.09 0
914.16 0
914.23 0
914.30 0
914.37 0
914.44 0
914.51 0
914.58 0
914.65 0
914.72 0
914.78 0
914.85 0
914.92 0
914.99 0
915.06 0
915.13 0
915.20 0
915.27 0
915.34 0
915.41 0
915.48 0
915.55 0
915.62 0
915.69 0
915.76 0
915.82 0
915.89 0
915.96 0
916.03 0
916.10 0
916.17 0
916.24 0
916.31 0
916.38 0
916.45 0
916.52 0
916.59 0
916.66 0
916.73 0
916.80 0
916.87 0
916.93 0
917.00 0
917.07 0
917.14 0
917.21 0
917.28 0
917.35 0
917.42 0
917.49 0
917.56 0
917.63 0
917.70 0
917.77 0
917.84 0
917.91 0
917.98 0
918.05 0
918.12 0
918.18 0
918.25 0
918.32 0
918.39 0
918.46 0
918.53 0
918.60 0
918.67 0
918.74 0
918.81 0
918.88 0
918.95 0
919.02 0
919.09 0
919.16 0
919.23 0
919.30 0
919.37 0
919.44 0
919.50 0
919.57 0
919.64 0
919.71 0
919.78 0
919.85 0
919.92 0
919.99 0
920.06 0
920.13 0
920.20 0
920.27 0
920.34 0
920.41 0
920.48 0
920.55 0
920.62 0
920.69 0
920.76 0
920.83 0
920.90 0
920.96 0
921.03 0
921.10 0
921.17 0
921.24 0
921.31 0
921.38 0
921.45 0
921.52 0
921.59 0
921.66 0
921.73 0
921.80 0
921.87 0
921.94 0
922.01 0
922.08 0
922.15 0
922.22 0
922.29 0
922.36 0
922.43 0
922.50 0
922.57 0
922.63 0
922.70 0
922.77 0
922.84 0
922.91 0
922.98 0
923.05 0
923.12 0
923.19 0
923.26 0
923.33 0
923.40 0
923.47 0
923.54 0
923.61 0
923.68 0
923.75 0
923.82 0
923.89 0
923.96 0
924.03 0
924.10 0
924.17 0
924.24 0
924.31 0
924.38 0
924.45 0
924.52 0
924.59 0
924.66 0
924.72 0
924.79 0
924.86 0
924.93 0
925.00 0
925.07 0
925.14 0
925.21 0
925.28 0
925.35 0
925.42 0
925.49 0
925.56 0
925.63 0
925.70 0
925.77 0
925.84 0
925.91 0
925.98 0
926.05 0
926.12 0
926.19 0
926.26 0
926.33 0
926.40 0
926.47 0
926.54 0
926.61 0
926.68 0
926.75 0
926.82 0
926.89 0
926.96 0
927.03 0
927.10 0
927.17 0
927.24 0
927.31 0
927.38 0
927.45 0
927.51 0
927.58 0
927.65 0
927.72 0
927.79 0
927.86 0
927.93 0
928.00 0
928.07 0
928.14 0
928.21 0
928.28 0
928.35 0
928.42 0
928.49 0
928.56 0
928.63 0
928.70 0
928.77 0
928.84 0
928.91 0
928.98 0
929.05 0
929.12 0
929.19 0
929.26 0
929.33 0
929.40 0
929.47 0
929.54 0
929.61 0
929.68 0
929.75 0
929.82 0
929.89 0
929.96 0
930.03 0
930.10 0
930.17 0
930.24 0
930.31 0
930.38 0
930.45 0
930.52 0
930.59 0
930.66 0
930.73 0
930.80 0
930.87 0
930.94 0
931.01 0
931.08 0
931.15 0
931.22 0
931.29 0
931.36 0
931.43 0
931.50 0
931.57 0
931.64 0
931.71 0
931.78 0
931.85 0
931.92 0
931.99 0
932.06 0
932.13 0
932.20 0
932.27 0
932.34 0
932.41 0
932.48 0
932.55 0
932.62 0
932.69 0
932.76 0
932.83 0
932.90 0
932.97 0
933.04 0
933.11 0
933.18 0
933.25 0
933.32 0
933.39 0
933.46 0
933.53 0
933.60 0
933.67 0
933.74 0
933.81 0
933.88 0
933.95 0
934.02 0
934.09 0
934.16 0
934.23 0
934.30 0
934.37 0
934.44 0
934.51 0
934.58 0
934.65 0
934.72 0
934.79 0
934.86 0
934.93 0
935.00 0
935.07 0
935.14 0
935.21 0
935.28 0
935.35 0
935.42 0
935.49 0
935.56 0
935.63 0
935.70 0
935.77 0
935.84 0
935.91 0
935.98 0
936.05 0
936.12 0
936.19 0
936.26 0
936.33 0
936.40 0
936.47 0
936.54 0
936.61 0
936.68 0
936.75 0
936.82 0
936.89 0
936.96 0
937.03 0
937.10 0
937.17 0
937.24 0
937.31 0
937.38 0
937.45 0
937.52 0
937.59 0
937.66 0
937.73 0
937.80 0
937.87 0
937.94 0
938.02 0
938.09 0
938.16 0
938.23 0
938.30 0
938.37 0
938.44 0
938.51 0
938.58 0
938.65 0
938.72 0
938.79 0
938.86 0
938.93 0
939.00 0
939.07 0
939.14 0
939.21 0
939.28 0
939.35 0
939.42 0
939.49 0
939.56 0
939.63 0
939.70 0
939.77 0
939.84 0
939.91 0
939.98 0
940.05 0
940.12 0
940.19 0
940.26 0
940.33 0
940.40 0
940.47 0
940.54 0
940.61 0
940.68 0
940.75 0
940.83 0
940.90 0
940.97 0
941.04 0
941.11 0
941.18 0
941.25 0
941.32 0
941.39 0
941.46 0
941.53 0
941.60 0
941.67 0
941.74 0
941.81 0
941.88 0
941.95 0
942.02 0
942.09 0
942.16 0
942.23 0
942.30 0
942.37 0
942.44 0
942.51 0
942.58 0
942.65 0
942.72 0
942.79 0
942.87 0
942.94 0
943.01 0
943.08 0
943.15 0
943.22 0
943.29 0
943.36 0
943.43 0
943.50 0
943.57 0
943.64 0
943.71 0
943.78 0
943.85 0
943.92 0
943.99 0
944.06 0
944.13 0
944.20 0
944.27 0
944.34 0
944.41 0
944.48 0
944.56 0
944.63 0
944.70 0
944.77 0
944.84 0
944.91 0
944.98 0
945.05 0
945.12 0
945.19 0
945.26 0
945.33 0
945.40 0
945.47 0
945.54 0
945.61 0
945.68 0
945.75 0
945.82 0
945.89 0
945.96 0
946.03 0
946.11 0
946.18 0
946.25 0
946.32 0
946.39 0
946.46 0
946.53 0
946.60 0
946.67 0
946.74 0
946.81 0
946.88 0
946.95 0
947.02 0
947.09 0
947.16 0
947.23 0
947.30 0
947.37 0
947.45 0
947.52 0
947.59 0
947.66 0
947.73 0
947.80 0
947.87 0
947.94 0
948.01 0
948.08 0
948.15 0
948.22 0
948.29 0
948.36 0
948.43 0
948.50 0
948.57 0
948.65 0
948.72 0
948.79 0
948.86 0
948.93 0
949.00 0
949.07 0
949.14 0
949.21 0
949.28 0
949.35 0
949.42 0
949.49 0
949.56 0
949.63 0
949.70 0
949.78 0
949.85 0
949.92 0
949.99 0
950.06 0
950.13 0
950.20 0
950.27 0
950.34 0
950.41 0
950.48 0
950.55 0
950.62 0
950.69 0
950.76 0
950.83 0
950.91 0
950.98 0
951.05 0
951.12 0
951.19 0
951.26 0
951.33 0
951.40 0
951.47 0
951.54 0
951.61 0
951.68 0
951.75 0
951.82 0
951.90 0
951.97 0
952.04 0
952.11 0
952.18 0
952.25 0
952.32 0
952.39 0
952.46 0
952.53 0
952.60 0
952.67 0
952.74 0
952.81 0
952.89 0
952.96 0
953.03 0
953.10 0
953.17 0
953.24 0
953.31 0
953.38 0
953.45 0
953.52 0
953.59 0
953.66 0
953.73 0
953.81 0
953.88 0
953.95 0
954.02 0
954.09 0
954.16 0
954.23 0
954.30 0
954.37 0
954.44 0
954.51 0
954.58 0
954.66 0
954.73 0
954.80 0
954.87 0
954.94 0
955.01 0
955.08 0
955.15 0
955.22 0
955.29 0
955.36 0
955.43 0
955.51 0
955.58 0
955.65 0
955.72 0
955.79 0
955.86 0
955.93 0
956.00 0
956.07 0
956.14 0
956.21 0
956.28 0
956.36 0
956.43 0
956.50 0
956.57 0
956.64 0
956.71 0
956.78 0
956.85 0
956.92 0
956.99 0
957.06 0
957.14 0
957.21 0
957.28 0
957.35 0
957.42 0
957.49 0
957.56 0
957.63 0
957.70 0
957.77 0
957.84 0
957.92 0
957.99 0
958.06 0
958.13 0
958.20 0
958.27 0
958.34 0
958.41 0
958.48 0
958.55 0
958.63 0
958.70 0
958.77 0
958.84 0
958.91 0
958.98 0
959.05 0
959.12 0
959.19 0
959.26 0
959.34 0
959.41 0
959.48 0
959.55 0
959.62 0
959.69 0
959.76 0
959.83 0
959.90 0
959.97 0
960.05 0
960.12 0
960.19 0
960.26 0
960.33 0
960.40 0
960.47 0
960.54 0
960.61 0
960.68 0
960.76 0
960.83 0
960.90 0
960.97 0
961.04 0
961.11 0
961.18 0
961.25 0
961.32 0
961.40 0
961.47 0
961.54 0
961.61 0
961.68 0
961.75 0
961.82 0
961.89 0
961.96 0
962.03 0
962.11 0
962.18 0
962.25 0
962.32 0
962.39 0
962.46 0
962.53 0
962.60 0
962.67 0
962.75 0
962.82 0
962.89 0
962.96 0
963.03 0
963.10 0
963.17 0
963.24 0
963.31 0
963.39 0
963.46 0
963.53 0
963.60 0
963.67 0
963.74 0
963.81 0
963.88 0
963.96 0
964.03 0
964.10 0
964.17 0
964.24 0
964.31 0
964.38 0
964.45 0
964.52 0
964.60 0
964.67 0
964.74 0
964.81 0
964.88 0
964.95 0
965.02 0
965.09 0
965.17 0
965.24 0
965.31 0
965.38 0
965.45 0
965.52 0
965.59 0
965.66 0
965.74 0
965.81 0
965.88 0
965.95 0
966.02 0
966.09 0
966.16 0
966.23 0
966.31 0
966.38 0
966.45 0
966.52 0
966.59 0
966.66 0
966.73 0
966.80 0
966.88 0
966.95 0
967.02 0
967.09 0
967.16 0
967.23 0
967.30 0
967.37 0
967.45 0
967.52 0
967.59 0
967.66 0
967.73 0
967.80 0
967.87 0
967.94 0
968.02 0
968.09 0
968.16 0
968.23 0
968.30 0
968.37 0
968.44 0
968.52 0
968.59 0
968.66 0
968.73 0
968.80 0
968.87 0
968.94 0
969.01 0
969.09 0
969.16 0
969.23 0
969.30 0
969.37 0
969.44 0
969.51 0
969.59 0
969.66 0
969.73 0
969.80 0
969.87 0
969.94 0
970.01 0
970.09 0
970.16 0
970.23 0
970.30 0
970.37 0
970.44 0
970.51 0
970.58 0
970.66 0
970.73 0
970.80 0
970.87 0
970.94 0
971.01 0
971.08 0
971.16 0
971.23 0
971.30 0
971.37 0
971.44 0
971.51 0
971.58 0
971.66 0
971.73 0
971.80 0
971.87 0
971.94 0
972.01 0
972.09 0
972.16 0
972.23 0
972.30 0
972.37 0
972.44 0
972.51 0
972.59 0
972.66 0
972.73 0
972.80 0
972.87 0
972.94 0
973.01 0
973.09 0
973.16 0
973.23 0
973.30 0
973.37 0
973.44 0
973.51 0
973.59 0
973.66 0
973.73 0
973.80 0
973.87 0
973.94 0
974.02 0
974.09 0
974.16 0
974.23 0
974.30 0
974.37 0
974.44 0
974.52 0
974.59 0
974.66 0
974.73 0
974.80 0
974.87 0
974.95 0
975.02 0
975.09 0
975.16 0
975.23 0
975.30 0
975.38 0
975.45 0
975.52 0
975.59 0
975.66 0
975.73 0
975.80 0
975.88 0
975.95 0
976.02 0
976.09 0
976.16 0
976.23 0
976.31 0
976.38 0
976.45 0
976.52 0
976.59 0
976.66 0
976.74 0
976.81 0
976.88 0
976.95 0
977.02 0
977.09 0
977.17 0
977.24 0
977.31 0
977.38 0
977.45 0
977.52 0
977.60 0
977.67 0
977.74 0
977.81 0
977.88 0
977.95 0
978.03 0
978.10 0
978.17 0
978.24 0
978.31 0
978.38 0
978.46 0
978.53 0
978.60 0
978.67 0
978.74 0
978.81 0
978.89 0
978.96 0
979.03 0
979.10 0
979.17 0
979.24 0
979.32 0
979.39 0
979.46 0
979.53 0
979.60 0
979.68 0
979.75 0
979.82 0
979.89 0
979.96 0
980.03 0
980.11 0
980.18 0
980.25 0
980.32 0
980.39 0
980.46 0
980.54 0
980.61 0
980.68 0
980.75 0
980.82 0
980.90 0
980.97 0
981.04 0
981.11 0
981.18 0
981.25 0
981.33 0
981.40 0
981.47 0
981.54 0
981.61 0
981.68 0
981.76 0
981.83 0
981.90 0
981.97 0
982.04 0
982.12 0
982.19 0
982.26 0
982.33 0
982.40 0
982.47 0
982.55 0
982.62 0
982.69 0
982.76 0
982.83 0
982.91 0
982.98 0
983.05 0
983.12 0
983.19 0
983.27 0
983.34 0
983.41 0
983.48 0
983.55 0
983.62 0
983.70 0
983.77 0
983.84 0
983.91 0
983.98 0
984.06 0
984.13 0
984.20 0
984.27 0
984.34 0
984.42 0
984.49 0
984.56 0
984.63 0
984.70 0
984.78 0
984.85 0
984.92 0
984.99 0
985.06 0
985.14 0
985.21 0
985.28 0
985.35 0
985.42 0
985.49 0
985.57 0
985.64 0
985.71 0
985.78 0
985.85 0
985.93 0
986.00 0
986.07 0
986.14 0
986.21 0
986.29 0
986.36 0
986.43 0
986.50 0
986.57 0
986.65 0
986.72 0
986.79 0
986.86 0
986.93 0
987.01 0
987.08 0
987.15 0
987.22 0
987.29 0
987.37 0
987.44 0
987.51 0
987.58 0
987.65 0
987.73 0
987.80 0
987.87 0
987.94 0
988.01 0
988.09 0
988.16 1
988.23 1
988.30 2
988.38 2
988.45 3
988.52 4
988.59 5
988.66 5
988.74 6
988.81 6
988.88 7
988.95 7
989.02 7
989.10 7
989.17 7
989.24 8
989.31 8
989.38 8
989.46 8
989.53 8
989.60 8
989.67 8
989.74 8
989.82 8
989.89 7
989.96 6
990.03 5
990.11 5
990.18 4
990.25 4
990.32 4
990.39 4
990.47 5
990.54 6
990.61 6
990.68 7
990.75 8
990.83 8
990.90 8
990.97 7
991.04 6
991.12 5
991.19 4
991.26 3
991.33 3
991.40 2
991.48 2
991.55 2
991.62 2
991.69 2
991.76 2
991.84 2
991.91 2
991.98 2
992.05 2
992.13 2
992.20 2
992.27 2
992.34 2
992.41 2
992.49 2
992.56 2
992.63 2
992.70 2
992.78 2
992.85 2
992.92 2
992.99 2
993.06 2
993.14 2
993.21 1
993.28 1
993.35 1
993.43 1
993.50 1
993.57 1
993.64 1
993.71 1
993.79 1
993.86 1
993.93 1
994.00 0
994.08 0
994.15 0
994.22 0
994.29 0
994.37 0
994.44 0
994.51 1
994.58 1
994.65 1
994.73 1
994.80 1
994.87 1
994.94 1
995.02 1
995.09 0
995.16 0
995.23 0
995.30 0
995.38 0
995.45 0
995.52 0
995.59 0
995.67 0
995.74 0
995.81 0
995.88 0
995.96 0
996.03 0
996.10 0
996.17 0
996.25 0
996.32 0
996.39 0
996.46 0
996.53 0
996.61 0
996.68 0
996.75 1
996.82 1
996.90 1
996.97 1
997.04 2
997.11 2
997.19 2
997.26 2
997.33 2
997.40 1
997.48 1
997.55 1
997.62 1
997.69 0
997.77 0
997.84 0
997.91 0
997.98 0
998.05 0
998.13 0
998.20 0
998.27 0
998.34 0
998.42 0
998.49 0
998.56 0
998.63 0
998.71 0
998.78 0
998.85 0
998.92 0
999.00 0
999.07 0
999.14 0
999.21 0
999.29 0
999.36 0
999.43 0
999.50 0
999.58 0
999.65 0
999.72 0
999.79 0
999.87 0
999.94 0
1000.01 0
1000.08 0
1000.16 0
1000.23 0
1000.30 0
1000.37 0
1000.45 0
1000.52 1
1000.59 1
1000.66 1
1000.74 1
1000.81 1
1000.88 1
1000.95 1
1001.03 1
1001.10 1
1001.17 1
1001.24 1
1001.32 1
1001.39 1
1001.46 1
1001.53 1
1001.61 1
1001.68 0
1001.75 0
1001.82 0
1001.90 0
1001.97 0
1002.04 1
1002.11 1
1002.19 1
1002.26 1
1002.33 1
1002.40 1
1002.48 1
1002.55 1
1002.62 2
1002.69 2
1002.77 2
1002.84 2
1002.91 2
1002.98 2
1003.06 2
1003.13 2
1003.20 2
1003.28 1
1003.35 1
1003.42 1
1003.49 1
1003.57 1
1003.64 1
1003.71 1
1003.78 1
1003.86 1
1003.93 1
1004.00 2
1004.07 2
1004.15 2
1004.22 2
1004.29 3
1004.36 3
1004.44 4
1004.51 5
1004.58 5
1004.66 6
1004.73 6
1004.80 7
1004.87 7
1004.95 7
1005.02 8
1005.09 8
1005.16 8
1005.24 8
1005.31 8
1005.38 8
1005.45 8
1005.53 8
1005.60 8
1005.67 8
1005.75 9
1005.82 9
1005.89 9
1005.96 9
1006.04 9
1006.11 9
1006.18 9
1006.25 9
1006.33 8
1006.40 8
1006.47 8
1006.55 8
1006.62 8
1006.69 8
1006.76 9
1006.84 9
1006.91 9
1006.98 9
1007.05 8
1007.13 8
1007.20 7
1007.27 7
1007.35 6
1007.42 6
1007.49 5
1007.56 5
1007.64 5
1007.71 5
1007.78 5
1007.85 5
1007.93 5
1008.00 5
1008.07 4
1008.15 4
1008.22 4
1008.29 4
1008.36 4
1008.44 3
1008.51 3
1008.58 3
1008.66 3
1008.73 3
1008.80 3
1008.87 3
1008.95 3
1009.02 3
1009.09 3
1009.16 3
1009.24 2
1009.31 2
1009.38 2
1009.46 2
1009.53 2
1009.60 2
1009.67 2
1009.75 2
1009.82 2
1009.89 2
1009.97 2
1010.04 2
1010.11 3
1010.18 3
1010.26 3
1010.33 3
1010.40 4
1010.48 4
1010.55 4
1010.62 5
1010.69 5
1010.77 6
1010.84 6
1010.91 7
1010.99 7
1011.06 8
1011.13 8
1011.20 9
1011.28 9
1011.35 9
1011.42 10
1011.50 9
1011.57 9
1011.64 9
1011.71 9
1011.79 9
1011.86 9
1011.93 9
1012.01 10
1012.08 10
1012.15 10
1012.23 10
1012.30 10
1012.37 10
1012.44 10
1012.52 10
1012.59 9
1012.66 9
1012.74 9
1012.81 10
1012.88 10
1012.95 10
1013.03 10
1013.10 11
1013.17 11
1013.25 11
1013.32 11
1013.39 11
1013.47 10
1013.54 10
1013.61 9
1013.68 8
1013.76 7
1013.83 7
1013.90 6
1013.98 6
1014.05 6
1014.12 5
1014.20 5
1014.27 5
1014.34 5
1014.41 4
1014.49 4
1014.56 4
1014.63 4
1014.71 4
1014.78 4
1014.85 4
1014.93 3
1015.00 3
1015.07 2
1015.14 2
1015.22 2
1015.29 2
1015.36 2
1015.44 2
1015.51 2
1015.58 2
1015.66 2
1015.73 2
1015.80 2
1015.87 2
1015.95 2
1016.02 2
1016.09 2
1016.17 1
1016.24 1
1016.31 1
1016.39 1
1016.46 1
1016.53 2
1016.61 2
1016.68 2
1016.75 2
1016.82 2
1016.90 2
1016.97 2
1017.04 2
1017.12 2
1017.19 2
1017.26 1
1017.34 1
1017.41 1
1017.48 1
1017.56 1
1017.63 1
1017.70 1
1017.78 2
1017.85 2
1017.92 2
1017.99 2
1018.07 2
1018.14 2
1018.21 2
1018.29 2
1018.36 2
1018.43 2
1018.51 2
1018.58 2
1018.65 2
1018.73 2
1018.80 2
1018.87 2
1018.95 2
1019.02 2
1019.09 2
1019.16 2
1019.24 2
1019.31 2
1019.38 2
1019.46 1
1019.53 1
1019.60 1
1019.68 0
1019.75 0
1019.82 0
1019.90 0
1019.97 0
1020.04 0
1020.12 0
1020.19 0
1020.26 0
1020.34 0
1020.41 0
1020.48 0
1020.56 0
1020.63 0
1020.70 0
1020.78 0
1020.85 0
1020.92 0
1021.00 0
1021.07 0
1021.14 0
1021.21 0
1021.29 1
1021.36 1
1021.43 1
1021.51 1
1021.58 1
1021.65 1
1021.73 1
1021.80 1
1021.87 1
1021.95 1
1022.02 1
1022.09 2
1022.17 2
1022.24 2
1022.31 3
1022.39 3
1022.46 3
1022.53 4
1022.61 4
1022.68 5
1022.75 6
1022.83 7
1022.90 7
1022.97 8
1023.05 9
1023.12 9
1023.19 9
1023.27 9
1023.34 9
1023.41 9
1023.49 8
1023.56 7
1023.63 7
1023.71 6
1023.78 6
1023.85 5
1023.93 5
1024.00 5
1024.07 5
1024.15 6
1024.22 6
1024.29 7
1024.37 7
1024.44 8
1024.51 8
1024.59 8
1024.66 7
1024.73 7
1024.81 7
1024.88 6
1024.95 6
1025.03 7
1025.10 7
1025.17 8
1025.25 8
1025.32 8
1025.39 8
1025.47 8
1025.54 8
1025.61 8
1025.69 8
1025.76 9
1025.83 9
1025.91 9
1025.98 8
1026.05 8
1026.13 7
1026.20 7
1026.28 7
1026.35 7
1026.42 9
1026.50 11
1026.57 13
1026.64 16
1026.72 20
1026.79 23
1026.86 26
1026.94 29
1027.01 31
1027.08 32
1027.16 33
1027.23 33
1027.30 33
1027.38 32
1027.45 31
1027.52 30
1027.60 30
1027.67 30
1027.74 30
1027.82 32
1027.89 33
1027.96 34
1028.04 35
1028.11 35
1028.19 35
1028.26 34
1028.33 33
1028.41 32
1028.48 31
1028.55 31
1028.63 31
1028.70 32
1028.77 33
1028.85 34
1028.92 35
1028.99 36
1029.07 36
1029.14 36
1029.21 35
1029.29 34
1029.36 32
1029.44 30
1029.51 28
1029.58 27
1029.66 25
1029.73 25
1029.80 24
1029.88 24
1029.95 23
1030.02 23
1030.10 22
1030.17 21
1030.24 20
1030.32 18
1030.39 17
1030.47 16
1030.54 14
1030.61 13
1030.69 12
1030.76 12
1030.83 11
1030.91 11
1030.98 12
1031.05 12
1031.13 12
1031.20 13
1031.27 14
1031.35 15
1031.42 15
1031.50 15
1031.57 14
1031.64 14
1031.72 13
1031.79 12
1031.86 11
1031.94 10
1032.01 9
1032.08 8
1032.16 7
1032.23 7
1032.31 6
1032.38 6
1032.45 7
1032.53 7
1032.60 8
1032.67 8
1032.75 9
1032.82 9
1032.89 10
1032.97 10
1033.04 10
1033.12 10
1033.19 10
1033.26 10
1033.34 10
1033.41 9
1033.48 9
1033.56 8
1033.63 8
1033.71 8
1033.78 8
1033.85 8
1033.93 8
1034.00 8
1034.07 8
1034.15 8
1034.22 7
1034.29 7
1034.37 7
1034.44 6
1034.52 6
1034.59 6
1034.66 5
1034.74 5
1034.81 5
1034.88 5
1034.96 5
1035.03 6
1035.11 6
1035.18 7
1035.25 7
1035.33 7
1035.40 7
1035.47 7
1035.55 6
1035.62 6
1035.70 5
1035.77 5
1035.84 5
1035.92 4
1035.99 4
1036.06 4
1036.14 3
1036.21 3
1036.29 3
1036.36 3
1036.43 3
1036.51 3
1036.58 3
1036.65 3
1036.73 3
1036.80 3
1036.88 2
1036.95 2
1037.02 1
1037.10 1
1037.17 1
1037.25 1
1037.32 1
1037.39 1
1037.47 1
1037.54 1
1037.61 1
1037.69 1
1037.76 1
1037.84 1
1037.91 1
1037.98 1
1038.06 2
1038.13 2
1038.21 2
1038.28 2
1038.35 2
1038.43 2
1038.50 2
1038.57 2
1038.65 2
1038.72 2
1038.80 2
1038.87 2
1038.94 2
1039.02 2
1039.09 2
1039.17 2
1039.24 2
1039.31 2
1039.39 2
1039.46 2
1039.54 2
1039.61 2
1039.68 2
1039.76 2
1039.83 2
1039.90 2
1039.98 2
1040.05 2
1040.13 2
1040.20 1
1040.27 1
1040.35 1
1040.42 1
1040.50 1
1040.57 1
1040.64 1
1040.72 2
1040.79 2
1040.87 2
1040.94 3
1041.01 3
1041.09 4
1041.16 4
1041.24 5
1041.31 5
1041.38 6
1041.46 6
1041.53 5
1041.61 5
1041.68 5
1041.75 4
1041.83 4
1041.90 4
1041.98 5
1042.05 6
1042.12 7
1042.20 8
1042.27 10
1042.35 12
1042.42 13
1042.49 15
1042.57 17
1042.64 18
1042.72 20
1042.79 22
1042.86 24
1042.94 26
1043.01 28
1043.09 29
1043.16 30
1043.23 30
1043.31 29
1043.38 29
1043.46 28
1043.53 27
1043.60 27
1043.68 26
1043.75 25
1043.83 25
1043.90 25
1043.97 24
1044.05 24
1044.12 24
1044.20 24
1044.27 23
1044.34 22
1044.42 21
1044.49 21
1044.57 20
1044.64 20
1044.71 21
1044.79 21
1044.86 22
1044.94 23
1045.01 23
1045.09 23
1045.16 23
1045.23 23
1045.31 23
1045.38 23
1045.46 22
1045.53 22
1045.60 22
1045.68 21
1045.75 21
1045.83 21
1045.90 21
1045.97 21
1046.05 21
1046.12 21
1046.20 21
1046.27 21
1046.35 20
1046.42 20
1046.49 20
1046.57 20
1046.64 19
1046.72 19
1046.79 19
1046.86 19
1046.94 18
1047.01 18
1047.09 18
1047.16 17
1047.24 16
1047.31 15
1047.38 14
1047.46 12
1047.53 11
1047.61 10
1047.68 9
1047.75 8
1047.83 8
1047.90 8
1047.98 7
1048.05 7
1048.13 7
1048.20 7
1048.27 7
1048.35 7
1048.42 8
1048.50 9
1048.57 10
1048.65 12
1048.72 14
1048.79 16
1048.87 19
1048.94 21
1049.02 23
1049.09 24
1049.16 25
1049.24 26
1049.31 25
1049.39 25
1049.46 24
1049.54 23
1049.61 23
1049.68 22
1049.76 22
1049.83 22
1049.91 22
1049.98 22
1050.06 21
1050.13 21
1050.20 20
1050.28 19
1050.35 17
1050.43 16
1050.50 15
1050.58 14
1050.65 13
1050.72 14
1050.80 14
1050.87 15
1050.95 16
1051.02 18
1051.10 19
1051.17 19
1051.24 20
1051.32 19
1051.39 19
1051.47 18
1051.54 17
1051.62 15
1051.69 15
1051.76 14
1051.84 14
1051.91 14
1051.99 14
1052.06 15
1052.14 15
1052.21 15
1052.29 14
1052.36 14
1052.43 13
1052.51 11
1052.58 10
1052.66 9
1052.73 8
1052.81 8
1052.88 7
1052.95 7
1053.03 7
1053.10 7
1053.18 7
1053.25 6
1053.33 6
1053.40 5
1053.48 5
1053.55 4
1053.62 4
1053.70 4
1053.77 3
1053.85 3
1053.92 3
1054.00 2
1054.07 2
1054.15 2
1054.22 2
1054.29 2
1054.37 1
1054.44 1
1054.52 0
1054.59 0
1054.67 0
1054.74 0
1054.81 0
1054.89 0
1054.96 1
1055.04 2
1055.11 3
1055.19 3
1055.26 4
1055.34 4
1055.41 5
1055.49 5
1055.56 5
1055.63 5
1055.71 4
1055.78 4
1055.86 4
1055.93 3
1056.01 3
1056.08 2
1056.16 2
1056.23 2
1056.30 2
1056.38 1
1056.45 1
1056.53 1
1056.60 1
1056.68 0
1056.75 0
1056.83 0
1056.90 1
1056.97 1
1057.05 1
1057.12 1
1057.20 2
1057.27 2
1057.35 1
1057.42 1
1057.50 1
1057.57 1
1057.65 0
1057.72 0
1057.79 0
1057.87 0
1057.94 0
1058.02 0
1058.09 0
1058.17 0
1058.24 0
1058.32 0
1058.39 0
1058.47 0
1058.54 0
1058.62 0
1058.69 1
1058.76 1
1058.84 2
1058.91 2
1058.99 3
1059.06 3
1059.14 4
1059.21 4
1059.29 4
1059.36 4
1059.44 4
1059.51 3
1059.58 3
1059.66 3
1059.73 3
1059.81 3
1059.88 3
1059.96 4
1060.03 5
1060.11 5
1060.18 6
1060.26 6
1060.33 6
1060.41 6
1060.48 6
1060.56 6
1060.63 5
1060.70 5
1060.78 5
1060.85 5
1060.93 6
1061.00 6
1061.08 6
1061.15 5
1061.23 5
1061.30 4
1061.38 4
1061.45 3
1061.53 3
1061.60 3
1061.68 3
1061.75 4
1061.82 4
1061.90 4
1061.97 5
1062.05 5
1062.12 5
1062.20 5
1062.27 5
1062.35 5
1062.42 4
1062.50 4
1062.57 4
1062.65 3
1062.72 4
1062.80 4
1062.87 4
1062.95 5
1063.02 5
1063.09 6
1063.17 6
1063.24 6
1063.32 7
1063.39 7
1063.47 7
1063.54 7
1063.62 7
1063.69 6
1063.77 6
1063.84 5
1063.92 5
1063.99 4
1064.07 4
1064.14 5
1064.22 5
1064.29 6
1064.37 6
1064.44 7
1064.51 8
1064.59 10
1064.66 12
1064.74 14
1064.81 16
1064.89 19
1064.96 21
1065.04 23
1065.11 24
1065.19 26
1065.26 26
1065.34 27
1065.41 27
1065.49 26
1065.56 26
1065.64 26
1065.71 26
1065.79 26
1065.86 26
1065.94 26
1066.01 26
1066.09 27
1066.16 27
1066.24 27
1066.31 28
1066.39 28
1066.46 28
1066.54 28
1066.61 28
1066.68 28
1066.76 27
1066.83 26
1066.91 26
1066.98 25
1067.06 24
1067.13 24
1067.21 23
1067.28 22
1067.36 22
1067.43 21
1067.51 20
1067.58 19
1067.66 18
1067.73 17
1067.81 15
1067.88 14
1067.96 13
1068.03 12
1068.11 12
1068.18 11
1068.26 11
1068.33 11
1068.41 11
1068.48 11
1068.56 11
1068.63 11
1068.71 12
1068.78 13
1068.86 13
1068.93 14
1069.01 15
1069.08 15
1069.16 15
1069.23 15
1069.31 15
1069.38 15
1069.46 15
1069.53 15
1069.61 15
1069.68 14
1069.76 14
1069.83 14
1069.91 14
1069.98 14
1070.06 13
1070.13 12
1070.21 12
1070.28 11
1070.36 11
1070.43 10
1070.51 10
1070.58 10
1070.66 10
1070.73 9
1070.81 9
1070.88 8
1070.96 7
1071.03 7
1071.11 6
1071.18 5
1071.26 5
1071.33 4
1071.41 4
1071.48 4
1071.56 4
1071.63 4
1071.71 4
1071.78 4
1071.86 4
1071.93 4
1072.01 3
1072.08 2
1072.16 2
1072.23 1
1072.31 0
1072.38 0
1072.46 1
1072.53 1
1072.61 3
1072.68 4
1072.76 6
1072.83 7
1072.91 8
1072.98 8
1073.06 8
1073.13 8
1073.21 7
1073.28 6
1073.36 6
1073.43 5
1073.51 5
1073.58 4
1073.66 4
1073.73 4
1073.81 4
1073.88 4
1073.96 4
1074.03 4
1074.11 4
1074.18 4
1074.26 4
1074.33 4
1074.41 5
1074.48 5
1074.56 6
1074.64 7
1074.71 8
1074.79 8
1074.86 9
1074.94 9
1075.01 10
1075.09 10
1075.16 9
1075.24 9
1075.31 9
1075.39 9
1075.46 8
1075.54 8
1075.61 7
1075.69 6
1075.76 5
1075.84 4
1075.91 3
1075.99 2
1076.06 1
1076.14 0
1076.21 0
1076.29 0
1076.36 0
1076.44 0
1076.51 0
1076.59 0
1076.66 0
1076.74 0
1076.82 0
1076.89 1
1076.97 2
1077.04 3
1077.12 4
1077.19 4
1077.27 5
1077.34 5
1077.42 4
1077.49 4
1077.57 3
1077.64 3
1077.72 4
1077.79 4
1077.87 4
1077.94 5
1078.02 5
1078.09 6
1078.17 5
1078.24 5
1078.32 5
1078.40 5
1078.47 5
1078.55 5
1078.62 6
1078.70 7
1078.77 7
1078.85 7
1078.92 7
1079.00 7
1079.07 7
1079.15 6
1079.22 5
1079.30 5
1079.37 5
1079.45 5
1079.52 5
1079.60 5
1079.68 4
1079.75 4
1079.83 4
1079.90 4
1079.98 3
1080.05 4
1080.13 4
1080.20 5
1080.28 6
1080.35 6
1080.43 7
1080.50 7
1080.58 7
1080.65 7
1080.73 8
1080.81 8
1080.88 9
1080.96 11
1081.03 12
1081.11 13
1081.18 15
1081.26 16
1081.33 17
1081.41 18
1081.48 19
1081.56 19
1081.63 19
1081.71 19
1081.79 19
1081.86 18
1081.94 17
1082.01 16
1082.09 16
1082.16 15
1082.24 16
1082.31 16
1082.39 17
1082.46 18
1082.54 19
1082.61 20
1082.69 20
1082.77 20
1082.84 19
1082.92 18
1082.99 18
1083.07 17
1083.14 16
1083.22 15
1083.29 15
1083.37 15
1083.44 15
1083.52 15
1083.60 15
1083.67 16
1083.75 16
1083.82 17
1083.90 17
1083.97 17
1084.05 16
1084.12 15
1084.20 14
1084.27 13
1084.35 11
1084.43 10
1084.50 9
1084.58 8
1084.65 7
1084.73 7
1084.80 7
1084.88 7
1084.95 7
1085.03 8
1085.11 8
1085.18 8
1085.26 9
1085.33 9
1085.41 9
1085.48 9
1085.56 9
1085.63 9
1085.71 10
1085.78 10
1085.86 11
1085.94 11
1086.01 12
1086.09 12
1086.16 13
1086.24 13
1086.31 13
1086.39 13
1086.46 13
1086.54 12
1086.62 11
1086.69 11
1086.77 10
1086.84 10
1086.92 11
1086.99 12
1087.07 14
1087.14 15
1087.22 16
1087.30 16
1087.37 16
1087.45 15
1087.52 13
1087.60 12
1087.67 10
1087.75 8
1087.83 7
1087.90 6
1087.98 6
1088.05 5
1088.13 5
1088.20 5
1088.28 5
1088.35 6
1088.43 6
1088.51 7
1088.58 7
1088.66 8
1088.73 8
1088.81 9
1088.88 10
1088.96 11
1089.03 12
1089.11 14
1089.19 15
1089.26 17
1089.34 18
1089.41 19
1089.49 20
1089.56 20
1089.64 19
1089.72 19
1089.79 18
1089.87 17
1089.94 16
1090.02 15
1090.09 14
1090.17 13
1090.25 13
1090.32 12
1090.40 12
1090.47 13
1090.55 13
1090.62 14
1090.70 15
1090.78 16
1090.85 18
1090.93 19
1091.00 20
1091.08 20
1091.15 21
1091.23 22
1091.31 22
1091.38 21
1091.46 21
1091.53 20
1091.61 19
1091.68 19
1091.76 19
1091.84 20
1091.91 20
1091.99 20
1092.06 21
1092.14 20
1092.21 20
1092.29 20
1092.37 19
1092.44 18
1092.52 17
1092.59 17
1092.67 16
1092.74 15
1092.82 14
1092.90 13
1092.97 12
1093.05 11
1093.12 10
1093.20 9
1093.28 8
1093.35 6
1093.43 5
1093.50 4
1093.58 3
1093.65 2
1093.73 2
1093.81 1
1093.88 1
1093.96 1
1094.03 2
1094.11 2
1094.18 3
1094.26 4
1094.34 5
1094.41 6
1094.49 7
1094.56 8
1094.64 10
1094.72 11
1094.79 12
1094.87 13
1094.94 14
1095.02 14
1095.09 14
1095.17 13
1095.25 13
1095.32 13
1095.40 13
1095.47 14
1095.55 14
1095.63 14
1095.70 13
1095.78 12
1095.85 11
1095.93 11
1096.01 10
1096.08 10
1096.16 10
1096.23 10
1096.31 10
1096.38 10
1096.46 10
1096.54 10
1096.61 11
1096.69 12
1096.76 12
1096.84 13
1096.92 13
1096.99 13
1097.07 12
1097.14 11
1097.22 10
1097.30 9
1097.37 9
1097.45 9
1097.52 9
1097.60 9
1097.68 9
1097.75 8
1097.83 8
1097.90 7
1097.98 7
1098.06 7
1098.13 7
1098.21 8
1098.28 9
1098.36 10
1098.43 10
1098.51 9
1098.59 8
1098.66 7
1098.74 4
1098.81 3
1098.89 1
1098.97 0
1099.04 0
1099.12 0
1099.19 0
1099.27 0
1099.35 0
1099.42 0
1099.50 0
1099.57 0
1099.65 0
1099.73 0
1099.80 1
1099.88 2
1099.95 2
1100.03 3
1100.11 4
1100.18 5
1100.26 6
1100.33 7
1100.41 8
1100.49 8
1100.56 9
1100.64 8
1100.72 7
1100.79 6
1100.87 5
1100.94 3
1101.02 2
1101.10 1
1101.17 0
1101.25 0
1101.32 0
1101.40 0
1101.48 0
1101.55 0
1101.63 0
1101.70 0
1101.78 0
1101.86 1
1101.93 2
1102.01 3
1102.08 4
1102.16 5
1102.24 6
1102.31 7
1102.39 8
1102.47 9
1102.54 9
1102.62 10
1102.69 10
1102.77 11
1102.85 12
1102.92 13
1103.00 15
1103.07 16
1103.15 17
1103.23 18
1103.30 18
1103.38 18
1103.45 17
1103.53 16
1103.61 15
1103.68 15
1103.76 14
1103.84 14
1103.91 15
1103.99 15
1104.06 16
1104.14 17
1104.22 17
1104.29 17
1104.37 17
1104.44 17
1104.52 16
1104.60 15
1104.67 14
1104.75 13
1104.83 12
1104.90 11
1104.98 11
1105.05 12
1105.13 13
1105.21 15
1105.28 17
1105.36 19
1105.44 21
1105.51 22
1105.59 23
1105.66 23
1105.74 23
1105.82 23
1105.89 23
1105.97 23
1106.05 24
1106.12 24
1106.20 25
1106.27 26
1106.35 26
1106.43 25
1106.50 24
1106.58 23
1106.65 22
1106.73 21
1106.81 20
1106.88 20
1106.96 20
1107.04 21
1107.11 23
1107.19 24
1107.27 26
1107.34 27
1107.42 28
1107.49 28
1107.57 28
1107.65 28
1107.72 28
1107.80 28
1107.88 28
1107.95 28
1108.03 29
1108.10 30
1108.18 31
1108.26 32
1108.33 33
1108.41 33
1108.49 33
1108.56 33
1108.64 33
1108.71 32
1108.79 31
1108.87 29
1108.94 27
1109.02 25
1109.10 23
1109.17 21
1109.25 20
1109.33 19
1109.40 18
1109.48 17
1109.55 17
1109.63 15
1109.71 14
1109.78 13
1109.86 11
1109.94 10
1110.01 9
1110.09 8
1110.17 7
1110.24 7
1110.32 6
1110.39 6
1110.47 6
1110.55 6
1110.62 5
1110.70 5
1110.78 6
1110.85 6
1110.93 7
1111.01 7
1111.08 8
1111.16 8
1111.23 8
1111.31 8
1111.39 7
1111.46 6
1111.54 5
1111.62 4
1111.69 3
1111.77 2
1111.85 2
1111.92 3
1112.00 4
1112.08 6
1112.15 7
1112.23 8
1112.30 8
1112.38 9
1112.46 8
1112.53 8
1112.61 8
1112.69 8
1112.76 8
1112.84 9
1112.92 11
1112.99 13
1113.07 14
1113.15 15
1113.22 15
1113.30 15
1113.38 14
1113.45 13
1113.53 12
1113.60 10
1113.68 9
1113.76 9
1113.83 8
1113.91 8
1113.99 8
1114.06 8
1114.14 9
1114.22 10
1114.29 11
1114.37 13
1114.45 14
1114.52 15
1114.60 16
1114.68 16
1114.75 16
1114.83 16
1114.91 16
1114.98 16
1115.06 15
1115.14 15
1115.21 14
1115.29 13
1115.36 11
1115.44 10
1115.52 9
1115.59 8
1115.67 7
1115.75 7
1115.82 6
1115.90 7
1115.98 7
1116.05 7
1116.13 7
1116.21 7
1116.28 7
1116.36 7
1116.44 7
1116.51 7
1116.59 7
1116.67 7
1116.74 8
1116.82 8
1116.90 9
1116.97 9
1117.05 9
1117.13 8
1117.20 7
1117.28 6
1117.36 5
1117.43 4
1117.51 3
1117.59 3
1117.66 4
1117.74 5
1117.82 6
1117.89 8
1117.97 9
1118.05 10
1118.12 11
1118.20 12
1118.28 13
1118.35 13
1118.43 14
1118.51 14
1118.58 15
1118.66 16
1118.74 17
1118.81 17
1118.89 18
1118.97 18
1119.04 19
1119.12 19
1119.20 19
1119.27 19
1119.35 18
1119.43 18
1119.50 17
1119.58 16
1119.66 14
1119.73 13
1119.81 12
1119.89 11
1119.96 12
1120.04 12
1120.12 13
1120.19 13
1120.27 13
1120.35 13
1120.42 11
1120.50 10
1120.58 8
1120.65 7
1120.73 6
1120.81 6
1120.88 7
1120.96 8
1121.04 9
1121.11 9
1121.19 10
1121.27 10
1121.34 10
1121.42 10
1121.50 9
1121.57 9
1121.65 9
1121.73 9
1121.80 9
1121.88 9
1121.96 9
1122.03 8
1122.11 7
1122.19 6
1122.27 5
1122.34 5
1122.42 5
1122.50 5
1122.57 6
1122.65 6
1122.73 7
1122.80 7
1122.88 7
1122.96 7
1123.03 7
1123.11 7
1123.19 6
1123.26 6
1123.34 5
1123.42 5
1123.49 4
1123.57 4
1123.65 4
1123.72 5
1123.80 5
1123.88 5
1123.96 5
1124.03 4
1124.11 3
1124.19 2
1124.26 1
1124.34 1
1124.42 1
1124.49 3
1124.57 5
1124.65 7
1124.72 9
1124.80 10
1124.88 10
1124.95 9
1125.03 8
1125.11 6
1125.19 4
1125.26 2
1125.34 0
1125.42 0
1125.49 0
1125.57 0
1125.65 0
1125.72 0
1125.80 2
1125.88 4
1125.95 7
1126.03 9
1126.11 11
1126.18 12
1126.26 12
1126.34 11
1126.42 9
1126.49 7
1126.57 4
1126.65 2
1126.72 1
1126.80 0
1126.88 0
1126.95 0
1127.03 0
1127.11 0
1127.19 1
1127.26 1
1127.34 1
1127.42 1
1127.49 0
1127.57 0
1127.65 0
1127.72 0
1127.80 0
1127.88 0
1127.95 2
1128.03 4
1128.11 5
1128.19 7
1128.26 7
1128.34 7
1128.42 6
1128.49 4
1128.57 3
1128.65 2
1128.72 2
1128.80 2
1128.88 3
1128.96 4
1129.03 5
1129.11 5
1129.19 5
1129.26 5
1129.34 5
1129.42 4
1129.50 4
1129.57 5
1129.65 5
1129.73 5
1129.80 5
1129.88 4
1129.96 4
1130.03 3
1130.11 2
1130.19 2
1130.27 3
1130.34 3
1130.42 4
1130.50 5
1130.57 5
1130.65 5
1130.73 5
1130.81 5
1130.88 5
1130.96 4
1131.04 5
1131.11 6
1131.19 7
1131.27 8
1131.34 9
1131.42 10
1131.50 10
1131.58 10
1131.65 10
1131.73 10
1131.81 9
1131.88 9
1131.96 9
1132.04 9
1132.12 9
1132.19 8
1132.27 8
1132.35 8
1132.42 8
1132.50 7
1132.58 7
1132.66 8
1132.73 8
1132.81 8
1132.89 7
1132.96 7
1133.04 6
1133.12 5
1133.20 5
1133.27 4
1133.35 3
1133.43 3
1133.50 2
1133.58 2
1133.66 2
1133.74 2
1133.81 3
1133.89 5
1133.97 7
1134.04 9
1134.12 11
1134.20 12
1134.28 13
1134.35 15
1134.43 16
1134.51 19
1134.59 23
1134.66 28
1134.74 33
1134.82 38
1134.89 43
1134.97 48
1135.05 51
1135.13 53
1135.20 55
1135.28 56
1135.36 57
1135.43 58
1135.51 58
1135.59 57
1135.67 56
1135.74 54
1135.82 53
1135.90 52
1135.98 51
1136.05 52
1136.13 52
1136.21 53
1136.28 53
1136.36 53
1136.44 51
1136.52 48
1136.59 44
1136.67 40
1136.75 36
1136.83 33
1136.90 32
1136.98 30
1137.06 30
1137.13 31
1137.21 31
1137.29 32
1137.37 33
1137.44 34
1137.52 35
1137.60 36
1137.68 37
1137.75 37
1137.83 36
1137.91 35
1137.99 33
1138.06 31
1138.14 28
1138.22 26
1138.29 24
1138.37 21
1138.45 19
1138.53 17
1138.60 15
1138.68 14
1138.76 13
1138.84 12
1138.91 12
1138.99 12
1139.07 12
1139.15 13
1139.22 13
1139.30 14
1139.38 14
1139.45 15
1139.53 16
1139.61 17
1139.69 18
1139.76 18
1139.84 18
1139.92 17
1140.00 16
1140.07 14
1140.15 12
1140.23 11
1140.31 11
1140.38 11
1140.46 11
1140.54 12
1140.62 14
1140.69 15
1140.77 16
1140.85 17
1140.93 17
1141.00 17
1141.08 18
1141.16 18
1141.24 17
1141.31 17
1141.39 17
1141.47 16
1141.54 15
1141.62 14
1141.70 13
1141.78 12
1141.85 11
1141.93 11
1142.01 10
1142.09 10
1142.16 9
1142.24 9
1142.32 8
1142.40 8
1142.47 8
1142.55 7
1142.63 7
1142.71 8
1142.78 8
1142.86 9
1142.94 10
1143.02 11
1143.09 11
1143.17 12
1143.25 13
1143.33 13
1143.40 14
1143.48 14
1143.56 14
1143.64 14
1143.71 13
1143.79 13
1143.87 12
1143.95 12
1144.02 11
1144.10 10
1144.18 9
1144.26 7
1144.33 6
1144.41 5
1144.49 4
1144.57 3
1144.64 2
1144.72 3
1144.80 3
1144.88 5
1144.95 7
1145.03 9
1145.11 11
1145.19 12
1145.27 14
1145.34 14
1145.42 15
1145.50 15
1145.58 14
1145.65 14
1145.73 13
1145.81 12
1145.89 11
1145.96 9
1146.04 7
1146.12 5
1146.20 2
1146.27 1
1146.35 0
1146.43 0
1146.51 1
1146.58 2
1146.66 3
1146.74 4
1146.82 4
1146.89 5
1146.97 5
1147.05 5
1147.13 5
1147.21 6
1147.28 7
1147.36 7
1147.44 7
1147.52 8
1147.59 8
1147.67 8
1147.75 8
1147.83 8
1147.90 7
1147.98 7
1148.06 7
1148.14 8
1148.21 8
1148.29 9
1148.37 11
1148.45 13
1148.53 14
1148.60 16
1148.68 18
1148.76 20
1148.84 21
1148.91 24
1148.99 26
1149.07 29
1149.15 31
1149.22 33
1149.30 34
1149.38 35
1149.46 36
1149.54 35
1149.61 35
1149.69 34
1149.77 33
1149.85 31
1149.92 29
1150.00 27
1150.08 25
1150.16 24
1150.24 24
1150.31 25
1150.39 27
1150.47 30
1150.55 34
1150.62 38
1150.70 42
1150.78 46
1150.86 51
1150.94 57
1151.01 64
1151.09 70
1151.17 76
1151.25 81
1151.32 86
1151.40 88
1151.48 90
1151.56 90
1151.64 91
1151.71 91
1151.79 91
1151.87 92
1151.95 92
1152.02 92
1152.10 92
1152.18 91
1152.26 90
1152.34 88
1152.41 86
1152.49 84
1152.57 83
1152.65 81
1152.72 79
1152.80 77
1152.88 76
1152.96 74
1153.04 73
1153.11 73
1153.19 72
1153.27 72
1153.35 73
1153.42 73
1153.50 74
1153.58 76
1153.66 77
1153.74 78
1153.81 79
1153.89 80
1153.97 79
1154.05 77
1154.13 75
1154.20 70
1154.28 66
1154.36 60
1154.44 55
1154.52 49
1154.59 44
1154.67 39
1154.75 35
1154.83 31
1154.90 28
1154.98 26
1155.06 25
1155.14 26
1155.22 28
1155.29 31
1155.37 35
1155.45 39
1155.53 43
1155.61 45
1155.68 46
1155.76 46
1155.84 46
1155.92 46
1156.00 46
1156.07 47
1156.15 48
1156.23 48
1156.31 48
1156.39 47
1156.46 44
1156.54 41
1156.62 38
1156.70 35
1156.77 33
1156.85 31
1156.93 30
1157.01 30
1157.09 29
1157.16 28
1157.24 28
1157.32 27
1157.40 26
1157.48 26
1157.55 25
1157.63 24
1157.71 24
1157.79 23
1157.87 24
1157.94 24
1158.02 25
1158.10 27
1158.18 28
1158.26 30
1158.33 31
1158.41 31
1158.49 32
1158.57 31
1158.65 31
1158.72 31
1158.80 31
1158.88 31
1158.96 31
1159.04 31
1159.11 32
1159.19 32
1159.27 33
1159.35 32
1159.43 32
1159.51 30
1159.58 29
1159.66 26
1159.74 24
1159.82 21
1159.90 19
1159.97 16
1160.05 14
1160.13 12
1160.21 12
1160.29 12
1160.36 13
1160.44 14
1160.52 15
1160.60 16
1160.68 16
1160.75 15
1160.83 15
1160.91 14
1160.99 14
1161.07 14
1161.14 15
1161.22 16
1161.30 16
1161.38 17
1161.46 17
1161.54 17
1161.61 16
1161.69 16
1161.77 15
1161.85 14
1161.93 13
1162.00 12
1162.08 10
1162.16 9
1162.24 7
1162.32 6
1162.39 5
1162.47 5
1162.55 4
1162.63 4
1162.71 3
1162.79 2
1162.86 2
1162.94 1
1163.02 1
1163.10 2
1163.18 3
1163.25 5
1163.33 7
1163.41 8
1163.49 10
1163.57 11
1163.65 11
1163.72 10
1163.80 9
1163.88 8
1163.96 7
1164.04 6
1164.11 6
1164.19 7
1164.27 7
1164.35 8
1164.43 8
1164.51 8
1164.58 6
1164.66 5
1164.74 3
1164.82 1
1164.90 0
1164.98 0
1165.05 0
1165.13 0
1165.21 0
1165.29 0
1165.37 0
1165.44 0
1165.52 1
1165.60 3
1165.68 5
1165.76 6
1165.84 8
1165.91 10
1165.99 11
1166.07 12
1166.15 13
1166.23 14
1166.31 15
1166.38 15
1166.46 14
1166.54 13
1166.62 12
1166.70 10
1166.78 8
1166.85 6
1166.93 5
1167.01 5
1167.09 5
1167.17 5
1167.25 6
1167.32 6
1167.40 5
1167.48 5
1167.56 4
1167.64 3
1167.72 3
1167.79 4
1167.87 5
1167.95 6
1168.03 8
1168.11 9
1168.19 11
1168.26 12
1168.34 13
1168.42 14
1168.50 14
1168.58 14
1168.66 14
1168.73 14
1168.81 14
1168.89 14
1168.97 14
1169.05 16
1169.13 18
1169.20 21
1169.28 25
1169.36 29
1169.44 33
1169.52 36
1169.60 37
1169.67 37
1169.75 37
1169.83 36
1169.91 34
1169.99 33
1170.07 31
1170.14 30
1170.22 28
1170.30 27
1170.38 25
1170.46 24
1170.54 23
1170.62 22
1170.69 22
1170.77 23
1170.85 24
1170.93 25
1171.01 26
1171.09 27
1171.16 27
1171.24 27
1171.32 26
1171.40 24
1171.48 21
1171.56 18
1171.64 15
1171.71 12
1171.79 9
1171.87 7
1171.95 5
1172.03 4
1172.11 3
1172.18 3
1172.26 2
1172.34 2
1172.42 2
1172.50 3
1172.58 4
1172.66 5
1172.73 7
1172.81 9
1172.89 10
1172.97 12
1173.05 14
1173.13 16
1173.20 18
1173.28 20
1173.36 23
1173.44 27
1173.52 30
1173.60 33
1173.68 36
1173.75 37
1173.83 39
1173.91 39
1173.99 39
1174.07 38
1174.15 37
1174.23 37
1174.30 36
1174.38 34
1174.46 33
1174.54 32
1174.62 30
1174.70 29
1174.78 28
1174.85 28
1174.93 29
1175.01 30
1175.09 32
1175.17 33
1175.25 34
1175.33 35
1175.40 34
1175.48 34
1175.56 33
1175.64 33
1175.72 33
1175.80 34
1175.88 36
1175.95 37
1176.03 39
1176.11 40
1176.19 39
1176.27 38
1176.35 35
1176.43 31
1176.50 27
1176.58 23
1176.66 20
1176.74 17
1176.82 15
1176.90 14
1176.98 14
1177.06 14
1177.13 14
1177.21 15
1177.29 15
1177.37 17
1177.45 18
1177.53 19
1177.61 19
1177.68 20
1177.76 20
1177.84 21
1177.92 21
1178.00 22
1178.08 24
1178.16 25
1178.24 27
1178.31 28
1178.39 29
1178.47 29
1178.55 29
1178.63 28
1178.71 28
1178.79 28
1178.86 28
1178.94 29
1179.02 30
1179.10 31
1179.18 32
1179.26 33
1179.34 32
1179.42 31
1179.49 29
1179.57 27
1179.65 25
1179.73 24
1179.81 22
1179.89 21
1179.97 20
1180.05 20
1180.12 20
1180.20 20
1180.28 21
1180.36 22
1180.44 24
1180.52 27
1180.60 30
1180.68 33
1180.75 35
1180.83 37
1180.91 38
1180.99 38
1181.07 37
1181.15 36
1181.23 34
1181.31 33
1181.38 32
1181.46 31
1181.54 30
1181.62 30
1181.70 29
1181.78 30
1181.86 31
1181.94 32
1182.01 35
1182.09 38
1182.17 41
1182.25 45
1182.33 48
1182.41 50
1182.49 52
1182.57 52
1182.65 51
1182.72 49
1182.80 46
1182.88 44
1182.96 42
1183.04 40
1183.12 39
1183.20 39
1183.28 40
1183.35 40
1183.43 40
1183.51 40
1183.59 39
1183.67 38
1183.75 37
1183.83 36
1183.91 36
1183.99 36
1184.06 37
1184.14 38
1184.22 39
1184.30 41
1184.38 43
1184.46 44
1184.54 46
1184.62 47
1184.70 47
1184.77 47
1184.85 47
1184.93 47
1185.01 47
1185.09 49
1185.17 53
1185.25 58
1185.33 65
1185.41 73
1185.48 82
1185.56 90
1185.64 96
1185.72 100
1185.80 101
1185.88 101
1185.96 98
1186.04 94
1186.12 91
1186.20 87
1186.27 84
1186.35 82
1186.43 81
1186.51 80
1186.59 79
1186.67 79
1186.75 80
1186.83 81
1186.91 83
1186.98 84
1187.06 85
1187.14 85
1187.22 84
1187.30 82
1187.38 78
1187.46 74
1187.54 70
1187.62 66
1187.70 64
1187.77 61
1187.85 59
1187.93 56
1188.01 53
1188.09 49
1188.17 44
1188.25 40
1188.33 36
1188.41 34
1188.49 33
1188.56 33
1188.64 35
1188.72 38
1188.80 42
1188.88 46
1188.96 50
1189.04 54
1189.12 57
1189.20 60
1189.28 61
1189.36 62
1189.43 62
1189.51 61
1189.59 59
1189.67 55
1189.75 51
1189.83 47
1189.91 43
1189.99 39
1190.07 36
1190.15 34
1190.23 33
1190.30 33
1190.38 32
1190.46 30
1190.54 28
1190.62 25
1190.70 22
1190.78 20
1190.86 18
1190.94 19
1191.02 22
1191.10 27
1191.17 33
1191.25 40
1191.33 47
1191.41 53
1191.49 57
1191.57 59
1191.65 59
1191.73 57
1191.81 54
1191.89 51
1191.97 47
1192.04 45
1192.12 43
1192.20 43
1192.28 44
1192.36 46
1192.44 49
1192.52 52
1192.60 54
1192.68 55
1192.76 54
1192.84 52
1192.92 49
1192.99 45
1193.07 41
1193.15 38
1193.23 36
1193.31 34
1193.39 34
1193.47 34
1193.55 35
1193.63 36
1193.71 37
1193.79 39
1193.87 41
1193.94 43
1194.02 46
1194.10 48
1194.18 50
1194.26 51
1194.34 52
1194.42 51
1194.50 51
1194.58 50
1194.66 49
1194.74 48
1194.82 46
1194.90 45
1194.97 44
1195.05 43
1195.13 42
1195.21 41
1195.29 39
1195.37 37
1195.45 35
1195.53 32
1195.61 29
1195.69 27
1195.77 25
1195.85 24
1195.93 25
1196.01 27
1196.08 29
1196.16 33
1196.24 35
1196.32 38
1196.40 39
1196.48 39
1196.56 38
1196.64 37
1196.72 36
1196.80 35
1196.88 33
1196.96 32
1197.04 30
1197.12 30
1197.19 29
1197.27 30
1197.35 31
1197.43 33
1197.51 35
1197.59 38
1197.67 40
1197.75 41
1197.83 42
1197.91 42
1197.99 41
1198.07 41
1198.15 42
1198.23 43
1198.31 45
1198.38 47
1198.46 50
1198.54 52
1198.62 54
1198.70 55
1198.78 55
1198.86 54
1198.94 53
1199.02 50
1199.10 47
1199.18 44
1199.26 41
1199.34 37
1199.42 34
1199.50 32
1199.58 29
1199.65 26
1199.73 24
1199.81 22
1199.89 20
1199.97 18
1200.05 17
1200.13 17
1200.21 18
1200.29 19
1200.37 21
1200.45 23
1200.53 24
1200.61 25
1200.69 25
1200.77 24
1200.85 23
1200.93 22
1201.00 23
1201.08 24
1201.16 26
1201.24 29
1201.32 32
1201.40 34
1201.48 35
1201.56 35
1201.64 34
1201.72 32
1201.80 31
1201.88 29
1201.96 28
1202.04 27
1202.12 27
1202.20 27
1202.28 27
1202.36 28
1202.43 27
1202.51 27
1202.59 26
1202.67 25
1202.75 24
1202.83 23
1202.91 23
1202.99 23
1203.07 24
1203.15 24
1203.23 24
1203.31 23
1203.39 21
1203.47 18
1203.55 15
1203.63 11
1203.71 7
1203.79 3
1203.87 0
1203.95 0
1204.03 0
1204.10 0
1204.18 0
1204.26 0
1204.34 0
1204.42 0
1204.50 3
1204.58 4
1204.66 5
1204.74 5
1204.82 5
1204.90 4
1204.98 2
1205.06 1
1205.14 0
1205.22 0
1205.30 0
1205.38 0
1205.46 0
1205.54 1
1205.62 3
1205.70 4
1205.78 5
1205.86 7
1205.93 8
1206.01 10
1206.09 12
1206.17 14
1206.25 16
1206.33 17
1206.41 18
1206.49 18
1206.57 17
1206.65 16
1206.73 14
1206.81 11
1206.89 9
1206.97 8
1207.05 7
1207.13 6
1207.21 6
1207.29 6
1207.37 6
1207.45 5
1207.53 3
1207.61 0
1207.69 0
1207.77 0
1207.85 0
1207.93 0
1208.01 0
1208.09 0
1208.16 0
1208.24 1
1208.32 2
1208.40 3
1208.48 4
1208.56 4
1208.64 3
1208.72 2
1208.80 1
1208.88 0
1208.96 0
1209.04 0
1209.12 0
1209.20 0
1209.28 2
1209.36 4
1209.44 6
1209.52 8
1209.60 9
1209.68 10
1209.76 11
1209.84 12
1209.92 12
1210.00 13
1210.08 14
1210.16 16
1210.24 19
1210.32 22
1210.40 24
1210.48 27
1210.56 29
1210.64 30
1210.72 30
1210.80 31
1210.88 30
1210.95 30
1211.03 30
1211.11 30
1211.19 30
1211.27 31
1211.35 33
1211.43 35
1211.51 37
1211.59 39
1211.67 41
1211.75 42
1211.83 43
1211.91 44
1211.99 44
1212.07 45
1212.15 46
1212.23 47
1212.31 48
1212.39 49
1212.47 50
1212.55 52
1212.63 54
1212.71 56
1212.79 59
1212.87 62
1212.95 66
1213.03 69
1213.11 72
1213.19 75
1213.27 78
1213.35 80
1213.43 82
1213.51 84
1213.59 85
1213.67 87
1213.75 88
1213.83 89
1213.91 90
1213.99 91
1214.07 92
1214.15 94
1214.23 95
1214.31 97
1214.39 98
1214.47 99
1214.55 99
1214.63 98
1214.71 96
1214.79 93
1214.87 90
1214.95 86
1215.03 82
1215.11 79
1215.19 77
1215.27 75
1215.35 74
1215.43 73
1215.51 73
1215.59 74
1215.67 74
1215.75 74
1215.83 75
1215.91 75
1215.99 75
1216.07 75
1216.15 75
1216.23 74
1216.31 73
1216.39 71
1216.47 69
1216.55 67
1216.63 65
1216.71 65
1216.79 64
1216.87 65
1216.94 65
1217.02 66
1217.10 66
1217.18 66
1217.26 65
1217.34 63
1217.42 61
1217.50 57
1217.58 53
1217.66 48
1217.74 42
1217.82 35
1217.90 29
1217.98 22
1218.06 16
1218.14 12
1218.22 9
1218.30 8
1218.38 8
1218.46 9
1218.54 10
1218.62 11
1218.70 11
1218.78 11
1218.86 10
1218.94 8
1219.02 7
1219.11 7
1219.19 8
1219.27 10
1219.35 12
1219.43 15
1219.51 18
1219.59 19
1219.67 20
1219.75 20
1219.83 18
1219.91 17
1219.99 16
1220.07 16
1220.15 17
1220.23 18
1220.31 20
1220.39 22
1220.47 23
1220.55 22
1220.63 21
1220.71 19
1220.79 16
1220.87 14
1220.95 13
1221.03 12
1221.11 12
1221.19 13
1221.27 14
1221.35 15
1221.43 16
1221.51 16
1221.59 16
1221.67 16
1221.75 16
1221.83 16
1221.91 16
1221.99 16
1222.07 15
1222.15 13
1222.23 11
1222.31 9
1222.39 7
1222.47 5
1222.55 4
1222.63 4
1222.71 6
1222.79 8
1222.87 11
1222.95 14
1223.03 17
1223.11 21
1223.19 25
1223.27 28
1223.35 30
1223.43 32
1223.51 32
1223.59 30
1223.67 26
1223.75 22
1223.83 17
1223.91 12
1223.99 8
1224.07 6
1224.15 5
1224.23 7
1224.31 9
1224.39 12
1224.47 15
1224.55 18
1224.63 20
1224.71 21
1224.79 22
1224.87 22
1224.95 23
1225.03 23
1225.12 23
1225.20 23
1225.28 23
1225.36 22
1225.44 20
1225.52 19
1225.60 18
1225.68 18
1225.76 18
1225.84 20
1225.92 22
1226.00 23
1226.08 23
1226.16 23
1226.24 22
1226.32 21
1226.40 20
1226.48 20
1226.56 20
1226.64 20
1226.72 20
1226.80 20
1226.88 20
1226.96 19
1227.04 19
1227.12 18
1227.20 18
1227.28 18
1227.36 18
1227.44 18
1227.52 18
1227.60 18
1227.68 17
1227.76 17
1227.84 17
1227.92 18
1228.01 19
1228.09 20
1228.17 22
1228.25 25
1228.33 27
1228.41 31
1228.49 34
1228.57 38
1228.65 42
1228.73 47
1228.81 52
1228.89 57
1228.97 63
1229.05 68
1229.13 73
1229.21 77
1229.29 81
1229.37 84
1229.45 86
1229.53 87
1229.61 88
1229.69 88
1229.77 88
1229.85 88
1229.93 87
1230.01 85
1230.09 85
1230.18 84
1230.26 85
1230.34 86
1230.42 89
1230.50 92
1230.58 96
1230.66 99
1230.74 102
1230.82 104
1230.90 105
1230.98 106
1231.06 106
1231.14 106
1231.22 104
1231.30 101
1231.38 96
1231.46 90
1231.54 82
1231.62 74
1231.70 67
1231.78 61
1231.86 58
1231.94 56
1232.02 56
1232.11 58
1232.19 60
1232.27 62
1232.35 63
1232.43 63
1232.51 62
1232.59 61
1232.67 60
1232.75 59
1232.83 58
1232.91 59
1232.99 61
1233.07 64
1233.15 67
1233.23 70
1233.31 71
1233.39 72
1233.47 71
1233.55 70
1233.63 68
1233.72 66
1233.80 65
1233.88 65
1233.96 65
1234.04 66
1234.12 67
1234.20 68
1234.28 70
1234.36 71
1234.44 72
1234.52 71
1234.60 70
1234.68 68
1234.76 64
1234.84 60
1234.92 55
1235.00 50
1235.08 46
1235.16 43
1235.25 41
1235.33 40
1235.41 41
1235.49 43
1235.57 45
1235.65 48
1235.73 50
1235.81 53
1235.89 55
1235.97 57
1236.05 59
1236.13 61
1236.21 63
1236.29 65
1236.37 68
1236.45 70
1236.53 72
1236.62 74
1236.70 76
1236.78 77
1236.86 77
1236.94 77
1237.02 78
1237.10 78
1237.18 79
1237.26 79
1237.34 79
1237.42 77
1237.50 75
1237.58 73
1237.66 69
1237.74 66
1237.82 63
1237.91 61
1237.99 60
1238.07 59
1238.15 60
1238.23 60
1238.31 60
1238.39 60
1238.47 58
1238.55 56
1238.63 54
1238.71 51
1238.79 49
1238.87 48
1238.95 48
1239.03 48
1239.12 50
1239.20 50
1239.28 51
1239.36 50
1239.44 47
1239.52 44
1239.60 41
1239.68 38
1239.76 37
1239.84 36
1239.92 38
1240.00 41
1240.08 44
1240.16 47
1240.25 50
1240.33 52
1240.41 52
1240.49 51
1240.57 49
1240.65 45
1240.73 42
1240.81 38
1240.89 35
1240.97 32
1241.05 30
1241.13 30
1241.21 30
1241.30 30
1241.38 31
1241.46 33
1241.54 34
1241.62 35
1241.70 36
1241.78 37
1241.86 38
1241.94 39
1242.02 39
1242.10 39
1242.18 38
1242.26 37
1242.35 35
1242.43 33
1242.51 29
1242.59 26
1242.67 22
1242.75 19
1242.83 17
1242.91 15
1242.99 16
1243.07 17
1243.15 19
1243.23 22
1243.31 23
1243.40 24
1243.48 25
1243.56 24
1243.64 24
1243.72 24
1243.80 25
1243.88 26
1243.96 26
1244.04 27
1244.12 27
1244.20 26
1244.29 25
1244.37 24
1244.45 23
1244.53 22
1244.61 21
1244.69 20
1244.77 18
1244.85 15
1244.93 12
1245.01 8
1245.09 4
1245.17 1
1245.26 0
1245.34 0
1245.42 0
1245.50 0
1245.58 0
1245.66 0
1245.74 0
1245.82 0
1245.90 1
1245.98 1
1246.06 2
1246.15 2
1246.23 2
1246.31 3
1246.39 5
1246.47 7
1246.55 10
1246.63 14
1246.71 19
1246.79 23
1246.87 27
1246.95 30
1247.04 32
1247.12 32
1247.20 32
1247.28 32
1247.36 33
1247.44 34
1247.52 35
1247.60 37
1247.68 39
1247.76 40
1247.85 40
1247.93 39
1248.01 36
1248.09 33
1248.17 29
1248.25 26
1248.33 23
1248.41 21
1248.49 20
1248.57 19
1248.66 18
1248.74 17
1248.82 16
1248.90 15
1248.98 14
1249.06 13
1249.14 12
1249.22 11
1249.30 11
1249.38 11
1249.47 12
1249.55 14
1249.63 16
1249.71 20
1249.79 24
1249.87 28
1249.95 33
1250.03 37
1250.11 41
1250.19 44
1250.28 47
1250.36 51
1250.44 54
1250.52 57
1250.60 60
1250.68 63
1250.76 66
1250.84 68
1250.92 71
1251.01 74
1251.09 78
1251.17 83
1251.25 90
1251.33 97
1251.41 104
1251.49 112
1251.57 120
1251.65 128
1251.74 135
1251.82 140
1251.90 145
1251.98 148
1252.06 150
1252.14 151
1252.22 152
1252.30 152
1252.38 154
1252.47 156
1252.55 158
1252.63 160
1252.71 160
1252.79 159
1252.87 155
1252.95 151
1253.03 146
1253.11 141
1253.20 139
1253.28 139
1253.36 141
1253.44 144
1253.52 148
1253.60 152
1253.68 156
1253.76 159
1253.84 161
1253.93 162
1254.01 162
1254.09 161
1254.17 158
1254.25 155
1254.33 152
1254.41 148
1254.49 144
1254.58 140
1254.66 135
1254.74 130
1254.82 124
1254.90 118
1254.98 113
1255.06 109
1255.14 105
1255.23 102
1255.31 99
1255.39 96
1255.47 92
1255.55 86
1255.63 79
1255.71 72
1255.79 65
1255.87 59
1255.96 55
1256.04 53
1256.12 52
1256.20 52
1256.28 53
1256.36 53
1256.44 53
1256.52 53
1256.61 52
1256.69 51
1256.77 50
1256.85 49
1256.93 49
1257.01 49
1257.09 50
1257.17 51
1257.26 51
1257.34 52
1257.42 52
1257.50 52
1257.58 52
1257.66 52
1257.74 51
1257.83 51
1257.91 52
1257.99 52
1258.07 53
1258.15 54
1258.23 54
1258.31 54
1258.39 54
1258.48 52
1258.56 51
1258.64 50
1258.72 50
1258.80 50
1258.88 51
1258.96 52
1259.05 51
1259.13 49
1259.21 45
1259.29 40
1259.37 34
1259.45 28
1259.53 22
1259.61 17
1259.70 13
1259.78 11
1259.86 10
1259.94 10
1260.02 12
1260.10 16
1260.18 22
1260.27 28
1260.35 36
1260.43 43
1260.51 49
1260.59 53
1260.67 54
1260.75 53
1260.84 50
1260.92 44
1261.00 38
1261.08 32
1261.16 26
1261.24 20
1261.32 17
1261.40 14
1261.49 14
1261.57 15
1261.65 17
1261.73 19
1261.81 21
1261.89 22
1261.97 21
1262.06 19
1262.14 15
1262.22 12
1262.30 8
1262.38 6
1262.46 5
1262.54 6
1262.63 9
1262.71 12
1262.79 16
1262.87 20
1262.95 23
1263.03 25
1263.12 25
1263.20 24
1263.28 21
1263.36 18
1263.44 14
1263.52 12
1263.60 11
1263.69 13
1263.77 16
1263.85 21
1263.93 27
1264.01 34
1264.09 39
1264.17 42
1264.26 44
1264.34 43
1264.42 41
1264.50 38
1264.58 36
1264.66 35
1264.75 35
1264.83 37
1264.91 41
1264.99 45
1265.07 51
1265.15 56
1265.23 60
1265.32 64
1265.40 66
1265.48 68
1265.56 70
1265.64 72
1265.72 74
1265.81 77
1265.89 80
1265.97 84
1266.05 87
1266.13 90
1266.21 93
1266.29 95
1266.38 98
1266.46 100
1266.54 104
1266.62 109
1266.70 115
1266.78 122
1266.87 130
1266.95 139
1267.03 146
1267.11 154
1267.19 160
1267.27 167
1267.36 174
1267.44 181
1267.52 188
1267.60 195
1267.68 201
1267.76 206
1267.84 209
1267.93 212
1268.01 214
1268.09 215
1268.17 216
1268.25 217
1268.33 218
1268.42 217
1268.50 214
1268.58 210
1268.66 206
1268.74 202
1268.82 199
1268.91 198
1268.99 199
1269.07 201
1269.15 204
1269.23 207
1269.31 209
1269.40 209
1269.48 208
1269.56 207
1269.64 205
1269.72 203
1269.80 201
1269.89 199
1269.97 196
1270.05 194
1270.13 190
1270.21 186
1270.29 182
1270.38 176
1270.46 170
1270.54 164
1270.62 158
1270.70 152
1270.78 148
1270.87 145
1270.95 145
1271.03 146
1271.11 149
1271.19 153
1271.28 156
1271.36 158
1271.44 158
1271.52 156
1271.60 153
1271.68 149
1271.77 144
1271.85 140
1271.93 137
1272.01 135
1272.09 132
1272.17 130
1272.26 127
1272.34 123
1272.42 118
1272.50 114
1272.58 110
1272.67 107
1272.75 105
1272.83 103
1272.91 101
1272.99 98
1273.07 95
1273.16 93
1273.24 91
1273.32 91
1273.40 93
1273.48 97
1273.56 103
1273.65 110
1273.73 117
1273.81 123
1273.89 128
1273.97 132
1274.06 136
1274.14 138
1274.22 141
1274.30 142
1274.38 144
1274.46 144
1274.55 143
1274.63 141
1274.71 137
1274.79 132
1274.87 127
1274.96 121
1275.04 115
1275.12 110
1275.20 106
1275.28 102
1275.37 100
1275.45 100
1275.53 101
1275.61 103
1275.69 106
1275.77 110
1275.86 113
1275.94 115
1276.02 115
1276.10 114
1276.18 110
1276.27 104
1276.35 96
1276.43 88
1276.51 79
1276.59 72
1276.68 65
1276.76 60
1276.84 56
1276.92 53
1277.00 50
1277.08 48
1277.17 46
1277.25 45
1277.33 45
1277.41 46
1277.49 48
1277.58 51
1277.66 52
1277.74 53
1277.82 51
1277.90 49
1277.99 45
1278.07 41
1278.15 37
1278.23 34
1278.31 32
1278.40 30
1278.48 29
1278.56 27
1278.64 26
1278.72 24
1278.81 23
1278.89 21
1278.97 20
1279.05 19
1279.13 19
1279.22 19
1279.30 21
1279.38 24
1279.46 29
1279.54 35
1279.63 42
1279.71 50
1279.79 57
1279.87 61
1279.95 64
1280.04 63
1280.12 60
1280.20 55
1280.28 48
1280.36 41
1280.45 35
1280.53 29
1280.61 24
1280.69 20
1280.77 17
1280.86 14
1280.94 11
1281.02 9
1281.10 7
1281.18 5
1281.27 4
1281.35 4
1281.43 4
1281.51 3
1281.59 3
1281.68 3
1281.76 2
1281.84 2
1281.92 3
1282.00 4
1282.09 7
1282.17 9
1282.25 12
1282.33 15
1282.42 16
1282.50 16
1282.58 14
1282.66 11
1282.74 7
1282.83 2
1282.91 0
1282.99 0
1283.07 0
1283.15 0
1283.24 0
1283.32 0
1283.40 0
1283.48 1
1283.56 4
1283.65 7
1283.73 9
1283.81 10
1283.89 10
1283.98 9
1284.06 7
1284.14 6
1284.22 6
1284.30 9
1284.39 13
1284.47 20
1284.55 28
1284.63 36
1284.71 42
1284.80 47
1284.88 49
1284.96 49
1285.04 48
1285.13 47
1285.21 47
1285.29 49
1285.37 53
1285.45 59
1285.54 66
1285.62 73
1285.70 80
1285.78 85
1285.87 89
1285.95 91
1286.03 91
1286.11 90
1286.19 88
1286.28 86
1286.36 85
1286.44 84
1286.52 85
1286.61 87
1286.69 89
1286.77 91
1286.85 93
1286.93 93
1287.02 92
1287.10 90
1287.18 88
1287.26 87
1287.35 88
1287.43 90
1287.51 94
1287.59 99
1287.67 103
1287.76 108
1287.84 111
1287.92 113
1288.00 113
1288.09 113
1288.17 112
1288.25 111
1288.33 110
1288.41 108
1288.50 106
1288.58 103
1288.66 99
1288.74 95
1288.83 92
1288.91 90
1288.99 90
1289.07 93
1289.16 99
1289.24 106
1289.32 114
1289.40 123
1289.48 130
1289.57 135
1289.65 139
1289.73 142
1289.81 143
1289.90 143
1289.98 142
1290.06 141
1290.14 139
1290.23 138
1290.31 138
1290.39 137
1290.47 136
1290.55 134
1290.64 131
1290.72 127
1290.80 123
1290.88 119
1290.97 117
1291.05 118
1291.13 121
1291.21 127
1291.30 135
1291.38 143
1291.46 151
1291.54 156
1291.63 158
1291.71 157
1291.79 154
1291.87 149
1291.96 143
1292.04 135
1292.12 128
1292.20 120
1292.28 113
1292.37 105
1292.45 99
1292.53 93
1292.61 87
1292.70 82
1292.78 77
1292.86 72
1292.94 68
1293.03 64
1293.11 60
1293.19 57
1293.27 55
1293.36 53
1293.44 51
1293.52 49
1293.60 47
1293.69 45
1293.77 42
1293.85 39
1293.93 37
1294.02 35
1294.10 34
1294.18 34
1294.26 35
1294.35 36
1294.43 37
1294.51 38
1294.59 38
1294.68 37
1294.76 35
1294.84 32
1294.92 29
1295.01 27
1295.09 25
1295.17 24
1295.25 24
1295.34 25
1295.42 26
1295.50 27
1295.58 27
1295.67 25
1295.75 23
1295.83 19
1295.91 15
1296.00 11
1296.08 8
1296.16 7
1296.24 7
1296.33 10
1296.41 14
1296.49 19
1296.57 25
1296.66 30
1296.74 35
1296.82 38
1296.90 40
1296.99 41
1297.07 40
1297.15 38
1297.23 35
1297.32 33
1297.40 29
1297.48 26
1297.56 22
1297.65 18
1297.73 15
1297.81 13
1297.89 11
1297.98 10
1298.06 10
1298.14 10
1298.22 10
1298.31 10
1298.39 10
1298.47 11
1298.56 12
1298.64 14
1298.72 16
1298.80 19
1298.89 20
1298.97 21
1299.05 20
1299.13 19
1299.22 18
1299.30 17
1299.38 18
1299.46 19
1299.55 22
1299.63 25
1299.71 30
1299.79 35
1299.88 41
1299.96 46
1300.04 51
1300.13 56
1300.21 59
1300.29 62
1300.37 63
1300.46 64
1300.54 65
1300.62 66
1300.70 67
1300.79 68
1300.87 70
1300.95 71
1301.03 73
1301.12 74
1301.20 76
1301.28 78
1301.37 79
1301.45 80
1301.53 80
1301.61 78
1301.70 76
1301.78 73
1301.86 70
1301.94 66
1302.03 62
1302.11 58
1302.19 53
1302.28 49
1302.36 45
1302.44 42
1302.52 41
1302.61 42
1302.69 45
1302.77 49
1302.85 53
1302.94 57
1303.02 59
1303.10 59
1303.19 57
1303.27 54
1303.35 51
1303.43 49
1303.52 48
1303.60 49
1303.68 52
1303.76 56
1303.85 60
1303.93 65
1304.01 69
1304.10 73
1304.18 78
1304.26 81
1304.34 84
1304.43 87
1304.51 88
1304.59 89
1304.68 89
1304.76 89
1304.84 90
1304.92 92
1305.01 95
1305.09 99
1305.17 103
1305.25 106
1305.34 108
1305.42 108
1305.50 105
1305.59 101
1305.67 96
1305.75 91
1305.83 88
1305.92 87
1306.00 86
1306.08 87
1306.17 88
1306.25 89
1306.33 89
1306.41 89
1306.50 89
1306.58 88
1306.66 88
1306.75 88
1306.83 88
1306.91 88
1306.99 88
1307.08 88
1307.16 88
1307.24 87
1307.33 87
1307.41 87
1307.49 89
1307.57 92
1307.66 96
1307.74 101
1307.82 107
1307.91 111
1307.99 115
1308.07 117
1308.15 117
1308.24 116
1308.32 115
1308.40 113
1308.49 113
1308.57 113
1308.65 113
1308.74 113
1308.82 113
1308.90 111
1308.98 108
1309.07 105
1309.15 102
1309.23 99
1309.32 96
1309.40 95
1309.48 94
1309.56 93
1309.65 93
1309.73 92
1309.81 90
1309.90 89
1309.98 87
1310.06 85
1310.15 82
1310.23 80
1310.31 78
1310.39 76
1310.48 74
1310.56 72
1310.64 70
1310.73 69
1310.81 68
1310.89 68
1310.98 68
1311.06 69
1311.14 69
1311.22 69
1311.31 69
1311.39 68
1311.47 68
1311.56 67
1311.64 65
1311.72 62
1311.81 59
1311.89 55
1311.97 51
1312.05 48
1312.14 46
1312.22 47
1312.30 49
1312.39 52
1312.47 56
1312.55 61
1312.64 65
1312.72 69
1312.80 72
1312.89 75
1312.97 78
1313.05 79
1313.13 79
1313.22 78
1313.30 74
1313.38 70
1313.47 65
1313.55 60
1313.63 56
1313.72 53
1313.80 52
1313.88 52
1313.97 53
1314.05 55
1314.13 56
1314.21 57
1314.30 58
1314.38 57
1314.46 56
1314.55 53
1314.63 50
1314.71 46
1314.80 42
1314.88 39
1314.96 37
1315.05 36
1315.13 37
1315.21 39
1315.29 42
1315.38 46
1315.46 50
1315.54 54
1315.63 57
1315.71 61
1315.79 64
1315.88 67
1315.96 71
1316.04 75
1316.13 79
1316.21 83
1316.29 87
1316.38 89
1316.46 91
1316.54 91
1316.63 90
1316.71 87
1316.79 83
1316.88 79
1316.96 73
1317.04 66
1317.12 59
1317.21 53
1317.29 49
1317.37 47
1317.46 47
1317.54 50
1317.62 54
1317.71 59
1317.79 65
1317.87 69
1317.96 73
1318.04 76
1318.12 78
1318.21 79
1318.29 79
1318.37 77
1318.46 75
1318.54 71
1318.62 66
1318.71 60
1318.79 55
1318.87 50
1318.96 45
1319.04 41
1319.12 38
1319.21 35
1319.29 32
1319.37 28
1319.46 25
1319.54 22
1319.62 18
1319.70 15
1319.79 12
1319.87 10
1319.95 7
1320.04 5
1320.12 2
1320.20 0
1320.29 0
1320.37 0
1320.45 0
1320.54 0
1320.62 0
1320.70 0
1320.79 0
1320.87 0
1320.95 3
1321.04 5
1321.12 7
1321.20 9
1321.29 11
1321.37 14
1321.45 16
1321.54 18
1321.62 19
1321.70 19
1321.79 17
1321.87 15
1321.95 12
1322.04 10
1322.12 8
1322.20 7
1322.29 7
1322.37 8
1322.45 11
1322.54 15
1322.62 20
1322.70 27
1322.79 34
1322.87 43
1322.95 52
1323.04 61
1323.12 69
1323.20 76
1323.29 83
1323.37 88
1323.45 94
1323.54 99
1323.62 103
1323.71 107
1323.79 110
1323.87 112
1323.96 114
1324.04 115
1324.12 118
1324.21 121
1324.29 125
1324.37 129
1324.46 133
1324.54 135
1324.62 136
1324.71 135
1324.79 133
1324.87 129
1324.96 126
1325.04 122
1325.12 118
1325.21 115
1325.29 111
1325.37 108
1325.46 106
1325.54 104
1325.62 102
1325.71 101
1325.79 99
1325.87 98
1325.96 96
1326.04 94
1326.12 93
1326.21 91
1326.29 91
1326.38 91
1326.46 92
1326.54 93
1326.63 94
1326.71 96
1326.79 97
1326.88 99
1326.96 101
1327.04 104
1327.13 108
1327.21 112
1327.29 115
1327.38 117
1327.46 118
1327.54 116
1327.63 114
1327.71 110
1327.79 105
1327.88 101
1327.96 98
1328.05 97
1328.13 96
1328.21 97
1328.30 99
1328.38 102
1328.46 106
1328.55 111
1328.63 116
1328.71 121
1328.80 126
1328.88 128
1328.96 129
1329.05 128
1329.13 124
1329.22 118
1329.30 112
1329.38 106
1329.47 102
1329.55 99
1329.63 99
1329.72 100
1329.80 103
1329.88 106
1329.97 109
1330.05 111
1330.13 113
1330.22 113
1330.30 113
1330.39 114
1330.47 115
1330.55 117
1330.64 120
1330.72 123
1330.80 126
1330.89 130
1330.97 133
1331.05 135
1331.14 137
1331.22 138
1331.31 139
1331.39 139
1331.47 139
1331.56 139
1331.64 139
1331.72 139
1331.81 139
1331.89 139
1331.97 139
1332.06 138
1332.14 136
1332.23 132
1332.31 127
1332.39 122
1332.48 117
1332.56 113
1332.64 110
1332.73 109
1332.81 108
1332.90 108
1332.98 107
1333.06 107
1333.15 107
1333.23 107
1333.31 108
1333.40 111
1333.48 114
1333.56 118
1333.65 121
1333.73 123
1333.82 123
1333.90 120
1333.98 114
1334.07 107
1334.15 100
1334.23 93
1334.32 87
1334.40 84
1334.49 81
1334.57 81
1334.65 81
1334.74 82
1334.82 83
1334.90 85
1334.99 86
1335.07 87
1335.16 88
1335.24 88
1335.32 88
1335.41 86
1335.49 85
1335.57 84
1335.66 83
1335.74 83
1335.83 85
1335.91 90
1335.99 97
1336.08 105
1336.16 114
1336.24 122
1336.33 129
1336.41 134
1336.50 136
1336.58 136
1336.66 133
1336.75 129
1336.83 124
1336.92 119
1337.00 114
1337.08 111
1337.17 108
1337.25 106
1337.33 105
1337.42 105
1337.50 104
1337.59 104
1337.67 103
1337.75 102
1337.84 99
1337.92 97
1338.01 94
1338.09 92
1338.17 89
1338.26 88
1338.34 87
1338.42 88
1338.51 89
1338.59 89
1338.68 89
1338.76 89
1338.84 89
1338.93 89
1339.01 90
1339.10 93
1339.18 98
1339.26 104
1339.35 111
1339.43 117
1339.51 122
1339.60 124
1339.68 123
1339.77 119
1339.85 114
1339.93 108
1340.02 102
1340.10 96
1340.19 91
1340.27 87
1340.35 84
1340.44 83
1340.52 83
1340.61 83
1340.69 84
1340.77 85
1340.86 84
1340.94 81
1341.03 76
1341.11 71
1341.19 64
1341.28 57
1341.36 51
1341.45 46
1341.53 43
1341.61 41
1341.70 41
1341.78 42
1341.87 43
1341.95 44
1342.03 45
1342.12 47
1342.20 48
1342.29 51
1342.37 54
1342.45 58
1342.54 62
1342.62 67
1342.70 70
1342.79 72
1342.87 73
1342.96 72
1343.04 71
1343.13 69
1343.21 67
1343.29 65
1343.38 64
1343.46 63
1343.55 62
1343.63 62
1343.71 62
1343.80 62
1343.88 62
1343.97 62
1344.05 61
1344.13 61
1344.22 61
1344.30 61
1344.39 60
1344.47 60
1344.55 59
1344.64 60
1344.72 62
1344.81 64
1344.89 68
1344.97 73
1345.06 77
1345.14 81
1345.23 84
1345.31 87
1345.39 89
1345.48 91
1345.56 94
1345.65 99
1345.73 104
1345.81 111
1345.90 117
1345.98 123
1346.07 128
1346.15 131
1346.24 133
1346.32 133
1346.40 133
1346.49 131
1346.57 128
1346.66 125
1346.74 122
1346.82 118
1346.91 115
1346.99 114
1347.08 113
1347.16 114
1347.24 115
1347.33 116
1347.41 117
1347.50 117
1347.58 116
1347.67 115
1347.75 113
1347.83 110
1347.92 108
1348.00 105
1348.09 102
1348.17 98
1348.25 94
1348.34 90
1348.42 85
1348.51 81
1348.59 76
1348.68 72
1348.76 69
1348.84 67
1348.93 67
1349.01 69
1349.10 71
1349.18 73
1349.26 75
1349.35 77
1349.43 77
1349.52 76
1349.60 75
1349.69 74
1349.77 73
1349.85 72
1349.94 71
1350.02 72
1350.11 73
1350.19 75
1350.28 77
1350.36 79
1350.44 80
1350.53 80
1350.61 80
1350.70 78
1350.78 76
1350.87 74
1350.95 71
1351.03 69
1351.12 67
1351.20 65
1351.29 61
1351.37 56
1351.46 49
1351.54 42
1351.62 34
1351.71 27
1351.79 20
1351.88 16
1351.96 13
1352.05 12
1352.13 12
1352.21 13
1352.30 14
1352.38 14
1352.47 14
1352.55 13
1352.64 12
1352.72 10
1352.80 9
1352.89 8
1352.97 8
1353.06 8
1353.14 8
1353.23 8
1353.31 8
1353.39 8
1353.48 7
1353.56 6
1353.65 5
1353.73 4
1353.82 3
1353.90 2
1353.98 1
1354.07 0
1354.15 0
1354.24 0
1354.32 0
1354.41 0
1354.49 0
1354.57 0
1354.66 0
1354.74 1
1354.83 3
1354.91 5
1355.00 7
1355.08 8
1355.17 9
1355.25 9
1355.33 9
1355.42 8
1355.50 8
1355.59 9
1355.67 9
1355.76 10
1355.84 11
1355.93 12
1356.01 14
1356.09 16
1356.18 18
1356.26 21
1356.35 25
1356.43 27
1356.52 30
1356.60 32
1356.68 33
1356.77 34
1356.85 35
1356.94 37
1357.02 40
1357.11 43
1357.19 48
1357.28 54
1357.36 60
1357.44 67
1357.53 73
1357.61 78
1357.70 83
1357.78 88
1357.87 93
1357.95 98
1358.04 104
1358.12 110
1358.21 117
1358.29 123
1358.37 129
1358.46 133
1358.54 136
1358.63 139
1358.71 142
1358.80 146
1358.88 153
1358.97 162
1359.05 173
1359.13 185
1359.22 197
1359.30 208
1359.39 217
1359.47 223
1359.56 226
1359.64 228
1359.73 229
1359.81 231
1359.90 233
1359.98 235
1360.06 239
1360.15 242
1360.23 245
1360.32 249
1360.40 254
1360.49 259
1360.57 266
1360.66 274
1360.74 284
1360.83 294
1360.91 304
1360.99 312
1361.08 320
1361.16 326
1361.25 330
1361.33 332
1361.42 334
1361.50 333
1361.59 331
1361.67 326
1361.76 319
1361.84 308
1361.92 295
1362.01 282
1362.09 268
1362.18 257
1362.26 248
1362.35 242
1362.43 238
1362.52 235
1362.60 232
1362.69 228
1362.77 220
1362.86 210
1362.94 198
1363.02 185
1363.11 173
1363.19 161
1363.28 152
1363.36 144
1363.45 139
1363.53 134
1363.62 131
1363.70 127
1363.79 123
1363.87 118
1363.96 113
1364.04 107
1364.13 101
1364.21 96
1364.29 91
1364.38 87
1364.46 83
1364.55 79
1364.63 75
1364.72 70
1364.80 65
1364.89 58
1364.97 52
1365.06 45
1365.14 39
1365.23 34
1365.31 32
1365.40 33
1365.48 37
1365.57 42
1365.65 48
1365.73 54
1365.82 60
1365.90 63
1365.99 65
1366.07 65
1366.16 65
1366.24 64
1366.33 62
1366.41 60
1366.50 57
1366.58 53
1366.67 49
1366.75 46
1366.84 42
1366.92 39
1367.01 37
1367.09 36
1367.18 35
1367.26 35
1367.34 34
1367.43 33
1367.51 33
1367.60 33
1367.68 33
1367.77 33
1367.85 32
1367.94 32
1368.02 31
1368.11 29
1368.19 28
1368.28 28
1368.36 29
1368.45 31
1368.53 34
1368.62 37
1368.70 40
1368.79 41
1368.87 41
1368.96 39
1369.04 37
1369.13 34
1369.21 31
1369.29 29
1369.38 27
1369.46 27
1369.55 28
1369.63 30
1369.72 32
1369.80 35
1369.89 39
1369.97 43
1370.06 47
1370.14 49
1370.23 50
1370.31 50
1370.40 49
1370.48 47
1370.57 46
1370.65 45
1370.74 46
1370.82 48
1370.91 50
1370.99 52
1371.08 53
1371.16 53
1371.25 52
1371.33 49
1371.42 46
1371.50 42
1371.59 39
1371.67 35
1371.76 32
1371.84 30
1371.93 29
1372.01 29
1372.10 29
1372.18 29
1372.27 30
1372.35 30
1372.44 30
1372.52 30
1372.61 31
1372.69 32
1372.78 34
1372.86 37
1372.94 40
1373.03 44
1373.11 49
1373.20 54
1373.28 62
1373.37 70
1373.45 79
1373.54 89
1373.62 98
1373.71 107
1373.79 115
1373.88 122
1373.96 129
1374.05 137
1374.13 147
1374.22 161
1374.30 178
1374.39 202
1374.47 232
1374.56 269
1374.64 311
1374.73 358
1374.81 405
1374.90 452
1374.98 495
1375.07 533
1375.15 565
1375.24 590
1375.32 610
1375.41 627
1375.49 641
1375.58 654
1375.66 666
1375.75 678
1375.83 690
1375.92 699
1376.00 706
1376.09 709
1376.17 706
1376.26 700
1376.34 689
1376.43 675
1376.51 659
1376.60 644
1376.68 628
1376.77 614
1376.85 599
1376.94 585
1377.03 570
1377.11 554
1377.20 537
1377.28 521
1377.37 506
1377.45 493
1377.54 481
1377.62 470
1377.71 459
1377.79 447
1377.88 432
1377.96 415
1378.05 395
1378.13 372
1378.22 349
1378.30 325
1378.39 302
1378.47 280
1378.56 259
1378.64 239
1378.73 221
1378.81 206
1378.90 193
1378.98 183
1379.07 174
1379.15 168
1379.24 162
1379.32 157
1379.41 153
1379.49 149
1379.58 147
1379.66 145
1379.75 145
1379.83 145
1379.92 145
1380.00 143
1380.09 140
1380.17 135
1380.26 129
1380.34 122
1380.43 115
1380.51 107
1380.60 100
1380.69 93
1380.77 87
1380.86 81
1380.94 78
1381.03 76
1381.11 77
1381.20 78
1381.28 80
1381.37 82
1381.45 83
1381.54 82
1381.62 81
1381.71 79
1381.79 78
1381.88 77
1381.96 78
1382.05 79
1382.13 80
1382.22 81
1382.30 81
1382.39 80
1382.47 79
1382.56 77
1382.65 75
1382.73 73
1382.82 72
1382.90 71
1382.99 71
1383.07 70
1383.16 69
1383.24 68
1383.33 67
1383.41 67
1383.50 68
1383.58 71
1383.67 75
1383.75 79
1383.84 84
1383.92 88
1384.01 91
1384.09 93
1384.18 93
1384.27 92
1384.35 91
1384.44 89
1384.52 87
1384.61 84
1384.69 82
1384.78 81
1384.86 79
1384.95 79
1385.03 79
1385.12 80
1385.20 81
1385.29 82
1385.37 82
1385.46 82
1385.54 81
1385.63 80
1385.72 78
1385.80 75
1385.89 72
1385.97 68
1386.06 63
1386.14 58
1386.23 53
1386.31 49
1386.40 46
1386.48 45
1386.57 45
1386.65 44
1386.74 44
1386.83 43
1386.91 40
1387.00 36
1387.08 31
1387.17 26
1387.25 22
1387.34 18
1387.42 17
1387.51 17
1387.59 19
1387.68 22
1387.76 26
1387.85 30
1387.94 33
1388.02 36
1388.11 37
1388.19 38
1388.28 37
1388.36 35
1388.45 32
1388.53 29
1388.62 25
1388.70 22
1388.79 21
1388.87 20
1388.96 21
1389.05 22
1389.13 23
1389.22 23
1389.30 22
1389.39 21
1389.47 18
1389.56 16
1389.64 14
1389.73 14
1389.81 15
1389.90 18
1389.99 24
1390.07 30
1390.16 37
1390.24 42
1390.33 46
1390.41 48
1390.50 48
1390.58 46
1390.67 42
1390.75 37
1390.84 32
1390.93 27
1391.01 22
1391.10 17
1391.18 12
1391.27 7
1391.35 3
1391.44 0
1391.52 0
1391.61 0
1391.70 0
1391.78 0
1391.87 0
1391.95 0
1392.04 0
1392.12 0
1392.21 2
1392.29 4
1392.38 6
1392.47 9
1392.55 11
1392.64 13
1392.72 16
1392.81 19
1392.89 23
1392.98 26
1393.06 28
1393.15 30
1393.24 31
1393.32 32
1393.41 32
1393.49 32
1393.58 31
1393.66 29
1393.75 27
1393.83 25
1393.92 23
1394.01 22
1394.09 22
1394.18 24
1394.26 27
1394.35 31
1394.43 35
1394.52 38
1394.60 41
1394.69 44
1394.78 46
1394.86 48
1394.95 50
1395.03 52
1395.12 52
1395.20 51
1395.29 48
1395.38 44
1395.46 38
1395.55 33
1395.63 27
1395.72 22
1395.80 17
1395.89 13
1395.97 10
1396.06 9
1396.15 9
1396.23 11
1396.32 14
1396.40 19
1396.49 24
1396.57 29
1396.66 32
1396.75 33
1396.83 31
1396.92 28
1397.00 22
1397.09 16
1397.17 9
1397.26 4
1397.35 0
1397.43 0
1397.52 0
1397.60 0
1397.69 2
1397.77 8
1397.86 13
1397.95 18
1398.03 22
1398.12 25
1398.20 26
1398.29 25
1398.37 25
1398.46 24
1398.55 25
1398.63 26
1398.72 28
1398.80 30
1398.89 32
1398.97 35
1399.06 37
1399.15 38
1399.23 38
1399.32 38
1399.40 36
1399.49 34
1399.57 31
1399.66 28
1399.75 24
1399.83 22
1399.92 19
1400.00 18
1400.09 17
1400.17 16
1400.26 15
1400.35 15
1400.43 13
1400.52 10
1400.60 6
1400.69 0
1400.78 0
1400.86 0
1400.95 0
1401.03 0
1401.12 0
1401.20 0
1401.29 0
1401.38 3
1401.46 7
1401.55 10
1401.63 11
1401.72 12
1401.80 14
1401.89 16
1401.98 19
1402.06 23
1402.15 27
1402.23 32
1402.32 36
1402.41 39
1402.49 42
1402.58 44
1402.66 44
1402.75 44
1402.83 41
1402.92 37
1403.01 32
1403.09 26
1403.18 20
1403.26 14
1403.35 9
1403.44 6
1403.52 5
1403.61 5
1403.69 7
1403.78 9
1403.87 12
1403.95 15
1404.04 17
1404.12 19
1404.21 20
1404.29 21
1404.38 22
1404.47 23
1404.55 24
1404.64 26
1404.72 28
1404.81 31
1404.90 34
1404.98 36
1405.07 37
1405.15 38
1405.24 37
1405.33 34
1405.41 31
1405.50 27
1405.58 24
1405.67 21
1405.76 19
1405.84 18
1405.93 18
1406.01 18
1406.10 19
1406.19 21
1406.27 23
1406.36 25
1406.44 27
1406.53 28
1406.62 29
1406.70 30
1406.79 31
1406.87 31
1406.96 33
1407.05 35
1407.13 38
1407.22 42
1407.30 46
1407.39 51
1407.48 54
1407.56 57
1407.65 58
1407.73 57
1407.82 54
1407.91 50
1407.99 43
1408.08 36
1408.16 28
1408.25 21
1408.34 15
1408.42 12
1408.51 12
1408.59 14
1408.68 17
1408.77 21
1408.85 25
1408.94 27
1409.02 28
1409.11 28
1409.20 27
1409.28 27
1409.37 27
1409.45 27
1409.54 29
1409.63 30
1409.71 31
1409.80 30
1409.88 27
1409.97 23
1410.06 18
1410.14 13
1410.23 8
1410.31 3
1410.40 0
1410.49 0
1410.57 0
1410.66 0
1410.75 3
1410.83 5
1410.92 8
1411.00 11
1411.09 13
1411.18 13
1411.26 12
1411.35 10
1411.43 7
1411.52 4
1411.61 0
1411.69 0
1411.78 0
1411.86 0
1411.95 0
1412.04 0
1412.12 0
1412.21 0
1412.30 0
1412.38 4
1412.47 7
1412.55 11
1412.64 14
1412.73 17
1412.81 21
1412.90 24
1412.98 28
1413.07 31
1413.16 33
1413.24 34
1413.33 34
1413.42 33
1413.50 32
1413.59 31
1413.67 30
1413.76 30
1413.85 31
1413.93 32
1414.02 33
1414.11 35
1414.19 36
1414.28 37
1414.36 38
1414.45 38
1414.54 39
1414.62 40
1414.71 41
1414.79 41
1414.88 41
1414.97 40
1415.05 37
1415.14 34
1415.23 29
1415.31 24
1415.40 20
1415.48 16
1415.57 13
1415.66 11
1415.74 11
1415.83 12
1415.92 14
1416.00 17
1416.09 20
1416.17 24
1416.26 29
1416.35 35
1416.43 40
1416.52 45
1416.61 50
1416.69 54
1416.78 57
1416.87 61
1416.95 65
1417.04 69
1417.12 74
1417.21 78
1417.30 82
1417.38 83
1417.47 81
1417.56 77
1417.64 71
1417.73 64
1417.81 57
1417.90 52
1417.99 49
1418.07 48
1418.16 49
1418.25 50
1418.33 50
1418.42 50
1418.50 48
1418.59 46
1418.68 44
1418.76 42
1418.85 41
1418.94 41
1419.02 40
1419.11 38
1419.20 35
1419.28 31
1419.37 27
1419.45 22
1419.54 18
1419.63 17
1419.71 19
1419.80 25
1419.89 33
1419.97 45
1420.06 57
1420.15 70
1420.23 80
1420.32 89
1420.41 94
1420.49 96
1420.58 96
1420.66 95
1420.75 94
1420.84 94
1420.92 95
1421.01 97
1421.10 98
1421.18 98
1421.27 97
1421.36 93
1421.44 89
1421.53 83
1421.61 77
1421.70 71
1421.79 68
1421.87 67
1421.96 69
1422.05 74
1422.13 81
1422.22 89
1422.31 96
1422.39 102
1422.48 106
1422.57 107
1422.65 105
1422.74 102
1422.83 98
1422.91 93
1423.00 89
1423.08 86
1423.17 82
1423.26 78
1423.34 73
1423.43 67
1423.52 61
1423.60 55
1423.69 50
1423.78 47
1423.86 47
1423.95 48
1424.04 51
1424.12 53
1424.21 56
1424.30 57
1424.38 56
1424.47 54
1424.56 50
1424.64 46
1424.73 40
1424.81 35
1424.90 29
1424.99 23
1425.07 18
1425.16 13
1425.25 9
1425.33 4
1425.42 0
1425.51 0
1425.59 0
1425.68 0
1425.77 0
1425.85 0
1425.94 0
1426.03 0
1426.11 0
1426.20 5
1426.29 12
1426.37 18
1426.46 23
1426.55 27
1426.63 31
1426.72 34
1426.81 37
1426.89 40
1426.98 42
1427.07 45
1427.15 46
1427.24 46
1427.33 45
1427.41 43
1427.50 40
1427.59 39
1427.67 40
1427.76 43
1427.84 47
1427.93 53
1428.02 59
1428.10 64
1428.19 68
1428.28 70
1428.36 70
1428.45 69
1428.54 66
1428.62 62
1428.71 57
1428.80 52
1428.88 47
1428.97 43
1429.06 40
1429.14 39
1429.23 39
1429.32 41
1429.40 45
1429.49 49
1429.58 52
1429.66 55
1429.75 57
1429.84 56
1429.92 54
1430.01 51
1430.10 48
1430.18 45
1430.27 43
1430.36 43
1430.44 45
1430.53 48
1430.62 52
1430.70 56
1430.79 59
1430.88 62
1430.96 64
1431.05 65
1431.14 67
1431.23 67
1431.31 68
1431.40 68
1431.49 67
1431.57 66
1431.66 65
1431.75 64
1431.83 63
1431.92 61
1432.01 59
1432.09 57
1432.18 54
1432.27 51
1432.35 47
1432.44 43
1432.53 38
1432.61 33
1432.70 28
1432.79 23
1432.87 19
1432.96 16
1433.05 15
1433.13 16
1433.22 19
1433.31 24
1433.39 31
1433.48 37
1433.57 43
1433.65 48
1433.74 50
1433.83 51
1433.91 49
1434.00 46
1434.09 42
1434.18 38
1434.26 35
1434.35 32
1434.44 32
1434.52 34
1434.61 37
1434.70 42
1434.78 47
1434.87 51
1434.96 54
1435.04 54
1435.13 52
1435.22 48
1435.30 43
1435.39 37
1435.48 32
1435.56 29
1435.65 27
1435.74 29
1435.83 32
1435.91 38
1436.00 45
1436.09 52
1436.17 60
1436.26 66
1436.35 71
1436.43 74
1436.52 76
1436.61 76
1436.69 76
1436.78 76
1436.87 76
1436.95 77
1437.04 79
1437.13 80
1437.22 82
1437.30 85
1437.39 88
1437.48 92
1437.56 96
1437.65 99
1437.74 103
1437.82 106
1437.91 108
1438.00 110
1438.08 112
1438.17 115
1438.26 119
1438.35 123
1438.43 129
1438.52 134
1438.61 138
1438.69 142
1438.78 145
1438.87 146
1438.95 146
1439.04 145
1439.13 144
1439.22 142
1439.30 139
1439.39 136
1439.48 134
1439.56 132
1439.65 129
1439.74 127
1439.82 124
1439.91 121
1440.00 117
1440.08 114
1440.17 111
1440.26 108
1440.35 106
1440.43 105
1440.52 103
1440.61 101
1440.69 97
1440.78 93
1440.87 88
1440.95 82
1441.04 77
1441.13 73
1441.22 69
1441.30 66
1441.39 64
1441.48 62
1441.56 60
1441.65 58
1441.74 57
1441.83 56
1441.91 56
1442.00 56
1442.09 57
1442.17 60
1442.26 63
1442.35 66
1442.43 68
1442.52 68
1442.61 66
1442.70 61
1442.78 55
1442.87 48
1442.96 41
1443.04 36
1443.13 33
1443.22 31
1443.31 32
1443.39 32
1443.48 33
1443.57 32
1443.65 30
1443.74 27
1443.83 24
1443.92 22
1444.00 22
1444.09 24
1444.18 28
1444.26 34
1444.35 40
1444.44 46
1444.52 51
1444.61 55
1444.70 57
1444.79 58
1444.87 59
1444.96 61
1445.05 63
1445.13 66
1445.22 69
1445.31 70
1445.40 69
1445.48 66
1445.57 61
1445.66 56
1445.74 52
1445.83 49
1445.92 49
1446.01 50
1446.09 53
1446.18 56
1446.27 59
1446.36 62
1446.44 63
1446.53 64
1446.62 65
1446.70 65
1446.79 65
1446.88 66
1446.97 68
1447.05 70
1447.14 72
1447.23 74
1447.31 75
1447.40 75
1447.49 74
1447.58 74
1447.66 75
1447.75 77
1447.84 81
1447.92 87
1448.01 95
1448.10 103
1448.19 111
1448.27 117
1448.36 121
1448.45 123
1448.54 121
1448.62 116
1448.71 109
1448.80 99
1448.88 88
1448.97 76
1449.06 64
1449.15 53
1449.23 44
1449.32 37
1449.41 32
1449.50 30
1449.58 29
1449.67 29
1449.76 30
1449.84 32
1449.93 33
1450.02 33
1450.11 32
1450.19 31
1450.28 28
1450.37 25
1450.46 21
1450.54 17
1450.63 14
1450.72 13
1450.80 14
1450.89 16
1450.98 20
1451.07 25
1451.15 31
1451.24 36
1451.33 39
1451.42 41
1451.50 40
1451.59 37
1451.68 32
1451.77 27
1451.85 21
1451.94 17
1452.03 14
1452.11 13
1452.20 13
1452.29 15
1452.38 18
1452.46 23
1452.55 29
1452.64 35
1452.73 40
1452.81 45
1452.90 48
1452.99 50
1453.08 49
1453.16 48
1453.25 45
1453.34 42
1453.43 39
1453.51 36
1453.60 36
1453.69 37
1453.78 39
1453.86 44
1453.95 49
1454.04 54
1454.12 59
1454.21 64
1454.30 68
1454.39 73
1454.47 79
1454.56 87
1454.65 97
1454.74 109
1454.82 120
1454.91 131
1455.00 139
1455.09 144
1455.17 146
1455.26 145
1455.35 142
1455.44 139
1455.52 135
1455.61 131
1455.70 129
1455.79 126
1455.87 123
1455.96 121
1456.05 118
1456.14 115
1456.22 111
1456.31 106
1456.40 101
1456.49 96
1456.57 90
1456.66 83
1456.75 77
1456.84 70
1456.92 63
1457.01 55
1457.10 47
1457.19 40
1457.27 34
1457.36 28
1457.45 24
1457.54 22
1457.62 21
1457.71 22
1457.80 24
1457.89 27
1457.97 29
1458.06 31
1458.15 33
1458.24 34
1458.32 36
1458.41 38
1458.50 42
1458.59 48
1458.67 55
1458.76 63
1458.85 73
1458.94 83
1459.02 91
1459.11 98
1459.20 103
1459.29 106
1459.37 109
1459.46 113
1459.55 117
1459.64 124
1459.72 131
1459.81 140
1459.90 147
1459.99 154
1460.08 158
1460.16 161
1460.25 163
1460.34 165
1460.43 168
1460.51 172
1460.60 178
1460.69 185
1460.78 193
1460.86 201
1460.95 207
1461.04 212
1461.13 216
1461.21 218
1461.30 219
1461.39 219
1461.48 219
1461.56 218
1461.65 216
1461.74 213
1461.83 209
1461.92 205
1462.00 201
1462.09 196
1462.18 192
1462.27 189
1462.35 186
1462.44 184
1462.53 183
1462.62 183
1462.70 185
1462.79 188
1462.88 192
1462.97 197
1463.06 200
1463.14 202
1463.23 202
1463.32 197
1463.41 187
1463.49 173
1463.58 156
1463.67 137
1463.76 119
1463.84 102
1463.93 88
1464.02 78
1464.11 71
1464.20 67
1464.28 64
1464.37 62
1464.46 60
1464.55 57
1464.63 53
1464.72 48
1464.81 43
1464.90 38
1464.98 33
1465.07 28
1465.16 24
1465.25 20
1465.34 18
1465.42 18
1465.51 18
1465.60 20
1465.69 21
1465.77 21
1465.86 21
1465.95 19
1466.04 16
1466.13 14
1466.21 12
1466.30 10
1466.39 10
1466.48 9
1466.56 9
1466.65 7
1466.74 5
1466.83 2
1466.92 0
1467.00 0
1467.09 0
1467.18 1
1467.27 6
1467.35 13
1467.44 21
1467.53 29
1467.62 37
1467.71 43
1467.79 47
1467.88 49
1467.97 48
1468.06 45
1468.15 41
1468.23 36
1468.32 30
1468.41 24
1468.50 17
1468.58 10
1468.67 2
1468.76 0
1468.85 0
1468.94 0
1469.02 0
1469.11 0
1469.20 0
1469.29 0
1469.38 6
1469.46 11
1469.55 14
1469.64 14
1469.73 12
1469.81 8
1469.90 5
1469.99 2
1470.08 2
1470.17 4
1470.25 7
1470.34 12
1470.43 16
1470.52 21
1470.61 24
1470.69 25
1470.78 25
1470.87 23
1470.96 18
1471.05 12
1471.13 7
1471.22 2
1471.31 0
1471.40 1
1471.48 4
1471.57 9
1471.66 15
1471.75 20
1471.84 23
1471.92 24
1472.01 24
1472.10 23
1472.19 22
1472.28 22
1472.36 24
1472.45 27
1472.54 30
1472.63 33
1472.72 35
1472.80 34
1472.89 32
1472.98 27
1473.07 21
1473.16 15
1473.24 10
1473.33 7
1473.42 7
1473.51 9
1473.60 13
1473.68 20
1473.77 27
1473.86 36
1473.95 45
1474.04 54
1474.12 64
1474.21 74
1474.30 85
1474.39 94
1474.48 103
1474.56 109
1474.65 112
1474.74 111
1474.83 107
1474.92 101
1475.00 95
1475.09 90
1475.18 90
1475.27 95
1475.36 106
1475.44 121
1475.53 137
1475.62 153
1475.71 167
1475.80 178
1475.89 185
1475.97 189
1476.06 192
1476.15 194
1476.24 196
1476.33 198
1476.41 198
1476.50 198
1476.59 196
1476.68 193
1476.77 189
1476.85 184
1476.94 179
1477.03 174
1477.12 170
1477.21 167
1477.29 166
1477.38 165
1477.47 166
1477.56 167
1477.65 167
1477.74 166
1477.82 164
1477.91 162
1478.00 161
1478.09 163
1478.18 167
1478.26 175
1478.35 186
1478.44 196
1478.53 206
1478.62 214
1478.70 218
1478.79 218
1478.88 215
1478.97 210
1479.06 203
1479.15 194
1479.23 185
1479.32 173
1479.41 161
1479.50 147
1479.59 133
1479.67 120
1479.76 109
1479.85 99
1479.94 93
1480.03 89
1480.12 87
1480.20 87
1480.29 88
1480.38 88
1480.47 87
1480.56 85
1480.64 82
1480.73 79
1480.82 76
1480.91 74
1481.00 74
1481.09 76
1481.17 80
1481.26 85
1481.35 91
1481.44 97
1481.53 103
1481.62 106
1481.70 108
1481.79 108
1481.88 106
1481.97 103
1482.06 98
1482.14 93
1482.23 89
1482.32 87
1482.41 88
1482.50 92
1482.59 99
1482.67 109
1482.76 118
1482.85 126
1482.94 131
1483.03 132
1483.12 128
1483.20 121
1483.29 110
1483.38 99
1483.47 88
1483.56 79
1483.65 72
1483.73 67
1483.82 65
1483.91 65
1484.00 66
1484.09 69
1484.18 72
1484.26 76
1484.35 80
1484.44 83
1484.53 87
1484.62 90
1484.71 93
1484.79 97
1484.88 103
1484.97 109
1485.06 117
1485.15 125
1485.24 133
1485.32 140
1485.41 145
1485.50 149
1485.59 152
1485.68 154
1485.77 156
1485.85 157
1485.94 157
1486.03 155
1486.12 151
1486.21 144
1486.30 135
1486.38 125
1486.47 114
1486.56 104
1486.65 95
1486.74 90
1486.83 86
1486.91 83
1487.00 82
1487.09 80
1487.18 78
1487.27 75
1487.36 73
1487.44 71
1487.53 70
1487.62 68
1487.71 67
1487.80 65
1487.89 63
1487.98 60
1488.06 57
1488.15 55
1488.24 53
1488.33 53
1488.42 53
1488.51 56
1488.59 59
1488.68 63
1488.77 67
1488.86 70
1488.95 71
1489.04 71
1489.12 68
1489.21 63
1489.30 57
1489.39 49
1489.48 40
1489.57 31
1489.66 23
1489.74 15
1489.83 8
1489.92 1
1490.01 0
1490.10 0
1490.19 0
1490.28 0
1490.36 0
1490.45 0
1490.54 0
1490.63 0
1490.72 6
1490.81 16
1490.89 29
1490.98 42
1491.07 58
1491.16 74
1491.25 91
1491.34 108
1491.43 123
1491.51 134
1491.60 140
1491.69 142
1491.78 139
1491.87 132
1491.96 124
1492.05 116
1492.13 109
1492.22 104
1492.31 102
1492.40 103
1492.49 106
1492.58 112
1492.67 120
1492.75 128
1492.84 137
1492.93 145
1493.02 151
1493.11 155
1493.20 157
1493.29 157
1493.37 155
1493.46 151
1493.55 146
1493.64 140
1493.73 134
1493.82 126
1493.91 119
1493.99 111
1494.08 102
1494.17 93
1494.26 85
1494.35 78
1494.44 73
1494.53 71
1494.61 72
1494.70 76
1494.79 83
1494.88 92
1494.97 100
1495.06 108
1495.15 114
1495.24 116
1495.32 116
1495.41 113
1495.50 110
1495.59 105
1495.68 102
1495.77 99
1495.86 97
1495.94 95
1496.03 94
1496.12 92
1496.21 90
1496.30 87
1496.39 85
1496.48 82
1496.57 80
1496.65 79
1496.74 78
1496.83 77
1496.92 76
1497.01 77
1497.10 78
1497.19 79
1497.27 82
1497.36 84
1497.45 87
1497.54 90
1497.63 95
1497.72 100
1497.81 107
1497.90 115
1497.98 124
1498.07 133
1498.16 142
1498.25 152
1498.34 161
1498.43 171
1498.52 181
1498.61 191
1498.69 200
1498.78 208
1498.87 214
1498.96 219
1499.05 221
1499.14 221
1499.23 219
1499.32 216
1499.40 212
1499.49 207
1499.58 201
1499.67 195
1499.76 188
1499.85 181
1499.94 174
1500.03 167
1500.11 160
1500.20 154
1500.29 149
1500.38 145
1500.47 143
1500.56 143
1500.65 145
1500.74 149
1500.83 154
1500.91 159
1501.00 163
1501.09 165
1501.18 166
1501.27 164
1501.36 160
1501.45 154
1501.54 148
1501.62 143
1501.71 138
1501.80 135
1501.89 133
1501.98 134
1502.07 136
1502.16 138
1502.25 140
1502.34 140
1502.42 139
1502.51 136
1502.60 132
1502.69 126
1502.78 121
1502.87 116
1502.96 112
1503.05 109
1503.13 105
1503.22 101
1503.31 96
1503.40 89
1503.49 82
1503.58 74
1503.67 65
1503.76 57
1503.85 49
1503.94 43
1504.02 38
1504.11 34
1504.20 33
1504.29 34
1504.38 36
1504.47 39
1504.56 43
1504.65 47
1504.74 50
1504.82 53
1504.91 56
1505.00 59
1505.09 62
1505.18 65
1505.27 67
1505.36 69
1505.45 70
1505.54 71
1505.62 70
1505.71 70
1505.80 69
1505.89 68
1505.98 68
1506.07 66
1506.16 63
1506.25 59
1506.34 54
1506.43 47
1506.51 41
1506.60 35
1506.69 30
1506.78 28
1506.87 26
1506.96 25
1507.05 25
1507.14 25
1507.23 23
1507.32 21
1507.40 18
1507.49 15
1507.58 12
1507.67 10
1507.76 8
1507.85 7
1507.94 7
1508.03 6
1508.12 5
1508.21 3
1508.29 0
1508.38 0
1508.47 0
1508.56 0
1508.65 0
1508.74 0
1508.83 0
1508.92 0
1509.01 4
1509.10 8
1509.18 12
1509.27 14
1509.36 14
1509.45 13
1509.54 12
1509.63 12
1509.72 14
1509.81 18
1509.90 24
1509.99 32
1510.08 41
1510.16 49
1510.25 55
1510.34 59
1510.43 60
1510.52 58
1510.61 54
1510.70 48
1510.79 43
1510.88 38
1510.97 35
1511.06 34
1511.14 36
1511.23 42
1511.32 50
1511.41 61
1511.50 73
1511.59 84
1511.68 95
1511.77 102
1511.86 107
1511.95 107
1512.04 104
1512.13 98
1512.21 91
1512.30 84
1512.39 78
1512.48 74
1512.57 73
1512.66 76
1512.75 82
1512.84 91
1512.93 102
1513.02 115
1513.11 127
1513.20 139
1513.28 150
1513.37 158
1513.46 165
1513.55 169
1513.64 171
1513.73 171
1513.82 170
1513.91 167
1514.00 163
1514.09 159
1514.18 155
1514.27 154
1514.35 156
1514.44 162
1514.53 172
1514.62 185
1514.71 199
1514.80 212
1514.89 223
1514.98 231
1515.07 234
1515.16 233
1515.25 227
1515.34 219
1515.43 210
1515.51 200
1515.60 192
1515.69 185
1515.78 180
1515.87 176
1515.96 172
1516.05 168
1516.14 165
1516.23 161
1516.32 157
1516.41 153
1516.50 151
1516.59 150
1516.67 151
1516.76 153
1516.85 156
1516.94 160
1517.03 162
1517.12 164
1517.21 164
1517.30 161
1517.39 155
1517.48 147
1517.57 136
1517.66 124
1517.75 111
1517.84 100
1517.93 91
1518.01 85
1518.10 82
1518.19 81
1518.28 82
1518.37 83
1518.46 83
1518.55 83
1518.64 80
1518.73 77
1518.82 74
1518.91 71
1519.00 69
1519.09 66
1519.18 63
1519.27 60
1519.35 56
1519.44 51
1519.53 45
1519.62 40
1519.71 35
1519.80 30
1519.89 26
1519.98 23
1520.07 21
1520.16 20
1520.25 21
1520.34 23
1520.43 26
1520.52 30
1520.61 35
1520.70 40
1520.78 45
1520.87 50
1520.96 56
1521.05 61
1521.14 66
1521.23 69
1521.32 69
1521.41 67
1521.50 62
1521.59 55
1521.68 47
1521.77 40
1521.86 33
1521.95 28
1522.04 24
1522.13 22
1522.22 22
1522.30 22
1522.39 23
1522.48 24
1522.57 26
1522.66 28
1522.75 30
1522.84 32
1522.93 35
1523.02 38
1523.11 41
1523.20 44
1523.29 46
1523.38 47
1523.47 47
1523.56 44
1523.65 40
1523.74 35
1523.83 30
1523.92 27
1524.00 26
1524.09 26
1524.18 27
1524.27 28
1524.36 27
1524.45 24
1524.54 19
1524.63 14
1524.72 8
1524.81 3
1524.90 0
1524.99 0
1525.08 3
1525.17 8
1525.26 15
1525.35 24
1525.44 33
1525.53 41
1525.62 48
1525.71 52
1525.80 53
1525.88 51
1525.97 46
1526.06 39
1526.15 30
1526.24 22
1526.33 14
1526.42 9
1526.51 6
1526.60 4
1526.69 4
1526.78 3
1526.87 2
1526.96 0
1527.05 0
1527.14 0
1527.23 0
1527.32 0
1527.41 0
1527.50 0
1527.59 2
1527.68 9
1527.77 16
1527.86 22
1527.94 27
1528.03 32
1528.12 36
1528.21 40
1528.30 44
1528.39 48
1528.48 50
1528.57 51
1528.66 49
1528.75 45
1528.84 40
1528.93 35
1529.02 29
1529.11 25
1529.20 23
1529.29 22
1529.38 23
1529.47 25
1529.56 28
1529.65 32
1529.74 37
1529.83 43
1529.92 50
1530.01 56
1530.10 62
1530.19 68
1530.28 73
1530.37 77
1530.46 80
1530.54 83
1530.63 85
1530.72 87
1530.81 89
1530.90 90
1530.99 92
1531.08 93
1531.17 95
1531.26 97
1531.35 101
1531.44 105
1531.53 108
1531.62 110
1531.71 109
1531.80 106
1531.89 102
1531.98 96
1532.07 91
1532.16 86
1532.25 84
1532.34 85
1532.43 87
1532.52 92
1532.61 98
1532.70 106
1532.79 113
1532.88 120
1532.97 124
1533.06 126
1533.15 124
1533.24 118
1533.33 108
1533.42 96
1533.51 83
1533.60 71
1533.69 63
1533.78 58
1533.86 58
1533.95 63
1534.04 70
1534.13 79
1534.22 89
1534.31 99
1534.40 108
1534.49 115
1534.58 120
1534.67 122
1534.76 120
1534.85 117
1534.94 111
1535.03 103
1535.12 95
1535.21 87
1535.30 80
1535.39 74
1535.48 69
1535.57 64
1535.66 60
1535.75 58
1535.84 56
1535.93 55
1536.02 56
1536.11 59
1536.20 62
1536.29 67
1536.38 73
1536.47 80
1536.56 88
1536.65 98
1536.74 108
1536.83 118
1536.92 128
1537.01 137
1537.10 143
1537.19 146
1537.28 147
1537.37 146
1537.46 145
1537.55 143
1537.64 142
1537.73 143
1537.82 145
1537.91 149
1538.00 153
1538.09 159
1538.18 165
1538.27 172
1538.36 179
1538.45 186
1538.54 192
1538.63 198
1538.72 203
1538.81 208
1538.90 213
1538.99 219
1539.08 224
1539.17 230
1539.26 235
1539.35 239
1539.44 242
1539.53 243
1539.62 241
1539.71 237
1539.80 231
1539.89 225
1539.98 218
1540.07 213
1540.16 209
1540.25 208
1540.34 211
1540.43 217
1540.52 224
1540.61 234
1540.70 245
1540.79 256
1540.88 266
1540.97 276
1541.06 285
1541.15 291
1541.24 295
1541.33 296
1541.42 292
1541.51 284
1541.60 275
1541.69 266
1541.78 261
1541.87 260
1541.96 266
1542.05 277
1542.14 292
1542.23 308
1542.32 321
1542.41 329
1542.50 333
1542.59 331
1542.68 326
1542.77 321
1542.86 316
1542.95 313
1543.04 311
1543.13 308
1543.22 305
1543.31 298
1543.40 288
1543.49 273
1543.58 257
1543.67 238
1543.76 219
1543.85 201
1543.94 185
1544.03 171
1544.12 159
1544.21 151
1544.30 146
1544.39 142
1544.48 140
1544.57 139
1544.66 138
1544.75 136
1544.84 133
1544.93 129
1545.02 124
1545.11 118
1545.20 112
1545.29 105
1545.38 99
1545.47 93
1545.56 87
1545.65 82
1545.74 77
1545.83 74
1545.92 73
1546.01 72
1546.10 71
1546.19 70
1546.28 69
1546.37 66
1546.46 63
1546.55 60
1546.64 59
1546.73 58
1546.82 60
1546.91 63
1547.00 66
1547.09 69
1547.18 72
1547.27 74
1547.36 74
1547.45 74
1547.54 73
1547.63 73
1547.72 72
1547.81 73
1547.90 73
1547.99 74
1548.08 75
1548.17 76
1548.26 76
1548.35 75
1548.44 74
1548.53 73
1548.62 71
1548.71 69
1548.81 67
1548.90 64
1548.99 61
1549.08 57
1549.17 51
1549.26 44
1549.35 36
1549.44 28
1549.53 19
1549.62 10
1549.71 3
1549.80 0
1549.89 0
1549.98 0
1550.07 0
1550.16 0
1550.25 0
1550.34 0
1550.43 0
1550.52 5
1550.61 12
1550.70 17
1550.79 21
1550.88 22
1550.97 20
1551.06 19
1551.15 18
1551.24 20
1551.33 25
1551.42 35
1551.51 49
1551.60 67
1551.69 86
1551.78 106
1551.87 126
1551.96 143
1552.05 157
1552.15 167
1552.24 172
1552.33 173
1552.42 168
1552.51 158
1552.60 143
1552.69 127
1552.78 110
1552.87 96
1552.96 86
1553.05 82
1553.14 84
1553.23 92
1553.32 103
1553.41 114
1553.50 125
1553.59 134
1553.68 139
1553.77 142
1553.86 142
1553.95 142
1554.04 142
1554.13 143
1554.22 145
1554.31 149
1554.40 152
1554.49 155
1554.58 156
1554.68 156
1554.77 155
1554.86 153
1554.95 151
1555.04 150
1555.13 150
1555.22 151
1555.31 152
1555.40 155
1555.49 157
1555.58 161
1555.67 165
1555.76 169
1555.85 174
1555.94 179
1556.03 183
1556.12 185
1556.21 186
1556.30 184
1556.39 179
1556.48 170
1556.57 158
1556.66 144
1556.75 129
1556.85 114
1556.94 99
1557.03 86
1557.12 75
1557.21 67
1557.30 60
1557.39 56
1557.48 55
1557.57 55
1557.66 58
1557.75 62
1557.84 67
1557.93 72
1558.02 76
1558.11 79
1558.20 82
1558.29 83
1558.38 83
1558.47 83
1558.56 81
1558.65 79
1558.75 77
1558.84 75
1558.93 73
1559.02 72
1559.11 72
1559.20 74
1559.29 76
1559.38 78
1559.47 80
1559.56 81
1559.65 82
1559.74 83
1559.83 85
1559.92 88
1560.01 95
1560.10 104
1560.19 115
1560.28 127
1560.37 138
1560.47 148
1560.56 155
1560.65 159
1560.74 162
1560.83 162
1560.92 162
1561.01 162
1561.10 161
1561.19 160
1561.28 158
1561.37 157
1561.46 155
1561.55 155
1561.64 154
1561.73 155
1561.82 157
1561.91 160
1562.01 164
1562.10 170
1562.19 175
1562.28 182
1562.37 188
1562.46 194
1562.55 201
1562.64 208
1562.73 216
1562.82 226
1562.91 238
1563.00 251
1563.09 265
1563.18 278
1563.27 290
1563.36 301
1563.46 310
1563.55 318
1563.64 328
1563.73 340
1563.82 354
1563.91 371
1564.00 390
1564.09 409
1564.18 427
1564.27 444
1564.36 460
1564.45 476
1564.54 493
1564.63 513
1564.72 535
1564.82 561
1564.91 591
1565.00 624
1565.09 661
1565.18 698
1565.27 737
1565.36 776
1565.45 814
1565.54 852
1565.63 890
1565.72 926
1565.81 961
1565.90 994
1565.99 1024
1566.09 1052
1566.18 1079
1566.27 1108
1566.36 1141
1566.45 1182
1566.54 1234
1566.63 1297
1566.72 1371
1566.81 1452
1566.90 1537
1566.99 1623
1567.08 1707
1567.17 1786
1567.26 1857
1567.36 1921
1567.45 1976
1567.54 2024
1567.63 2061
1567.72 2089
1567.81 2108
1567.90 2119
1567.99 2124
1568.08 2124
1568.17 2125
1568.26 2127
1568.35 2135
1568.44 2147
1568.54 2163
1568.63 2180
1568.72 2193
1568.81 2201
1568.90 2200
1568.99 2190
1569.08 2172
1569.17 2149
1569.26 2121
1569.35 2093
1569.44 2063
1569.53 2033
1569.63 2002
1569.72 1968
1569.81 1930
1569.90 1888
1569.99 1844
1570.08 1797
1570.17 1751
1570.26 1706
1570.35 1664
1570.44 1625
1570.53 1588
1570.62 1552
1570.72 1517
1570.81 1480
1570.90 1441
1570.99 1400
1571.08 1358
1571.17 1314
1571.26 1271
1571.35 1228
1571.44 1188
1571.53 1151
1571.62 1115
1571.72 1082
1571.81 1051
1571.90 1022
1571.99 994
1572.08 969
1572.17 944
1572.26 920
1572.35 897
1572.44 874
1572.53 850
1572.62 825
1572.71 798
1572.81 770
1572.90 742
1572.99 715
1573.08 691
1573.17 669
1573.26 649
1573.35 632
1573.44 613
1573.53 593
1573.62 570
1573.72 543
1573.81 514
1573.90 485
1573.99 458
1574.08 435
1574.17 416
1574.26 404
1574.35 396
1574.44 393
1574.53 393
1574.62 394
1574.72 395
1574.81 396
1574.90 396
1574.99 394
1575.08 390
1575.17 383
1575.26 375
1575.35 365
1575.44 354
1575.53 343
1575.63 333
1575.72 323
1575.81 315
1575.90 308
1575.99 302
1576.08 295
1576.17 287
1576.26 278
1576.35 267
1576.44 253
1576.54 239
1576.63 224
1576.72 211
1576.81 202
1576.90 198
1576.99 198
1577.08 202
1577.17 209
1577.26 216
1577.35 222
1577.45 225
1577.54 224
1577.63 219
1577.72 211
1577.81 200
1577.90 188
1577.99 176
1578.08 166
1578.17 160
1578.27 158
1578.36 161
1578.45 169
1578.54 180
1578.63 192
1578.72 203
1578.81 211
1578.90 215
1578.99 214
1579.09 209
1579.18 202
1579.27 194
1579.36 187
1579.45 182
1579.54 179
1579.63 177
1579.72 175
1579.81 172
1579.91 168
1580.00 162
1580.09 156
1580.18 148
1580.27 141
1580.36 134
1580.45 128
1580.54 123
1580.63 119
1580.73 116
1580.82 114
1580.91 113
1581.00 113
1581.09 115
1581.18 118
1581.27 122
1581.36 126
1581.45 129
1581.55 131
1581.64 131
1581.73 129
1581.82 126
1581.91 124
1582.00 124
1582.09 126
1582.18 131
1582.28 138
1582.37 146
1582.46 153
1582.55 157
1582.64 157
1582.73 153
1582.82 146
1582.91 137
1583.01 128
1583.10 120
1583.19 115
1583.28 112
1583.37 112
1583.46 111
1583.55 110
1583.64 107
1583.73 101
1583.83 95
1583.92 88
1584.01 82
1584.10 76
1584.19 73
1584.28 70
1584.37 69
1584.46 69
1584.56 71
1584.65 74
1584.74 79
1584.83 83
1584.92 88
1585.01 90
1585.10 90
1585.19 88
1585.29 84
1585.38 79
1585.47 76
1585.56 75
1585.65 77
1585.74 82
1585.83 89
1585.93 98
1586.02 107
1586.11 115
1586.20 122
1586.29 127
1586.38 131
1586.47 133
1586.56 134
1586.66 134
1586.75 133
1586.84 133
1586.93 132
1587.02 133
1587.11 134
1587.20 136
1587.29 137
1587.39 138
1587.48 138
1587.57 137
1587.66 135
1587.75 134
1587.84 134
1587.93 136
1588.03 141
1588.12 150
1588.21 163
1588.30 179
1588.39 197
1588.48 214
1588.57 230
1588.67 241
1588.76 248
1588.85 252
1588.94 252
1589.03 252
1589.12 252
1589.21 254
1589.30 258
1589.40 264
1589.49 270
1589.58 278
1589.67 287
1589.76 296
1589.85 307
1589.94 319
1590.04 330
1590.13 340
1590.22 348
1590.31 352
1590.40 354
1590.49 352
1590.58 350
1590.68 347
1590.77 346
1590.86 346
1590.95 347
1591.04 348
1591.13 350
1591.22 351
1591.32 351
1591.41 350
1591.50 350
1591.59 348
1591.68 346
1591.77 342
1591.86 336
1591.96 330
1592.05 323
1592.14 317
1592.23 313
1592.32 311
1592.41 311
1592.51 313
1592.60 314
1592.69 313
1592.78 309
1592.87 301
1592.96 291
1593.05 278
1593.15 264
1593.24 250
1593.33 237
1593.42 227
1593.51 220
1593.60 216
1593.69 216
1593.79 218
1593.88 224
1593.97 231
1594.06 239
1594.15 249
1594.24 258
1594.34 267
1594.43 274
1594.52 281
1594.61 286
1594.70 289
1594.79 289
1594.88 285
1594.98 278
1595.07 267
1595.16 252
1595.25 235
1595.34 217
1595.43 199
1595.53 182
1595.62 167
1595.71 155
1595.80 147
1595.89 143
1595.98 142
1596.08 146
1596.17 152
1596.26 160
1596.35 169
1596.44 175
1596.53 179
1596.62 179
1596.72 175
1596.81 169
1596.90 163
1596.99 159
1597.08 158
1597.17 160
1597.27 166
1597.36 174
1597.45 182
1597.54 190
1597.63 197
1597.72 201
1597.82 202
1597.91 199
1598.00 193
1598.09 183
1598.18 171
1598.27 157
1598.37 144
1598.46 133
1598.55 124
1598.64 119
1598.73 116
1598.82 116
1598.92 117
1599.01 119
1599.10 121
1599.19 123
1599.28 125
1599.37 127
1599.47 129
1599.56 132
1599.65 134
1599.74 135
1599.83 137
1599.92 138
1600.02 141
1600.11 146
1600.20 152
1600.29 160
1600.38 169
1600.47 177
1600.57 182
1600.66 184
1600.75 182
1600.84 178
1600.93 172
1601.02 167
1601.12 162
1601.21 159
1601.30 157
1601.39 157
1601.48 158
1601.58 160
1601.67 160
1601.76 159
1601.85 156
1601.94 150
1602.03 142
1602.13 134
1602.22 125
1602.31 118
1602.40 114
1602.49 113
1602.58 114
1602.68 117
1602.77 120
1602.86 123
1602.95 126
1603.04 129
1603.14 133
1603.23 141
1603.32 151
1603.41 163
1603.50 176
1603.59 189
1603.69 199
1603.78 206
1603.87 211
1603.96 214
1604.05 217
1604.15 222
1604.24 230
1604.33 240
1604.42 252
1604.51 265
1604.60 276
1604.70 285
1604.79 291
1604.88 293
1604.97 293
1605.06 291
1605.16 289
1605.25 288
1605.34 288
1605.43 290
1605.52 293
1605.61 296
1605.71 301
1605.80 306
1605.89 311
1605.98 316
1606.07 321
1606.17 325
1606.26 328
1606.35 332
1606.44 335
1606.53 337
1606.63 340
1606.72 342
1606.81 343
1606.90 343
1606.99 340
1607.08 335
1607.18 330
1607.27 324
1607.36 319
1607.45 315
1607.54 314
1607.64 315
1607.73 317
1607.82 319
1607.91 319
1608.00 317
1608.10 312
1608.19 305
1608.28 296
1608.37 287
1608.46 278
1608.56 270
1608.65 263
1608.74 257
1608.83 250
1608.92 244
1609.02 238
1609.11 234
1609.20 231
1609.29 229
1609.38 229
1609.47 230
1609.57 232
1609.66 234
1609.75 234
1609.84 233
1609.93 230
1610.03 226
1610.12 220
1610.21 213
1610.30 206
1610.39 199
1610.49 194
1610.58 191
1610.67 188
1610.76 186
1610.85 185
1610.95 185
1611.04 185
1611.13 184
1611.22 183
1611.31 182
1611.41 180
1611.50 177
1611.59 173
1611.68 169
1611.78 165
1611.87 161
1611.96 159
1612.05 158
1612.14 157
1612.24 157
1612.33 157
1612.42 156
1612.51 155
1612.60 153
1612.70 150
1612.79 147
1612.88 145
1612.97 143
1613.06 141
1613.16 141
1613.25 141
1613.34 141
1613.43 141
1613.52 139
1613.62 135
1613.71 130
1613.80 124
1613.89 118
1613.98 112
1614.08 107
1614.17 103
1614.26 102
1614.35 101
1614.45 102
1614.54 103
1614.63 105
1614.72 108
1614.81 112
1614.91 117
1615.00 123
1615.09 130
1615.18 137
1615.27 141
1615.37 143
1615.46 142
1615.55 137
1615.64 129
1615.74 118
1615.83 107
1615.92 96
1616.01 86
1616.10 78
1616.20 72
1616.29 67
1616.38 64
1616.47 62
1616.56 60
1616.66 60
1616.75 62
1616.84 65
1616.93 69
1617.03 75
1617.12 80
1617.21 85
1617.30 89
1617.39 91
1617.49 92
1617.58 92
1617.67 91
1617.76 89
1617.86 86
1617.95 83
1618.04 78
1618.13 72
1618.22 65
1618.32 58
1618.41 51
1618.50 44
1618.59 38
1618.69 32
1618.78 27
1618.87 22
1618.96 16
1619.05 11
1619.15 5
1619.24 0
1619.33 0
1619.42 0
1619.52 0
1619.61 0
1619.70 0
1619.79 0
1619.88 0
1619.98 0
1620.07 5
1620.16 10
1620.25 15
1620.35 17
1620.44 19
1620.53 18
1620.62 15
1620.72 12
1620.81 7
1620.90 3
1620.99 0
1621.08 0
1621.18 0
1621.27 0
1621.36 3
1621.45 6
1621.55 10
1621.64 14
1621.73 17
1621.82 20
1621.92 24
1622.01 28
1622.10 35
1622.19 44
1622.28 55
1622.38 68
1622.47 81
1622.56 92
1622.65 101
1622.75 104
1622.84 103
1622.93 98
1623.02 90
1623.12 81
1623.21 73
1623.30 66
1623.39 61
1623.49 58
1623.58 56
1623.67 54
1623.76 52
1623.85 49
1623.95 45
1624.04 41
1624.13 36
1624.22 31
1624.32 27
1624.41 23
1624.50 20
1624.59 18
1624.69 16
1624.78 16
1624.87 17
1624.96 21
1625.06 27
1625.15 36
1625.24 46
1625.33 55
1625.43 64
1625.52 70
1625.61 73
1625.70 72
1625.80 69
1625.89 64
1625.98 57
1626.07 50
1626.16 41
1626.26 33
1626.35 25
1626.44 17
1626.53 11
1626.63 6
1626.72 3
1626.81 2
1626.90 2
1627.00 1
1627.09 0
1627.18 0
1627.27 0
1627.37 0
1627.46 0
1627.55 0
1627.64 0
1627.74 5
1627.83 17
1627.92 30
1628.01 42
1628.11 52
1628.20 58
1628.29 61
1628.38 60
1628.48 55
1628.57 48
1628.66 40
1628.75 33
1628.85 26
1628.94 22
1629.03 21
1629.12 24
1629.22 29
1629.31 37
1629.40 46
1629.49 57
1629.59 67
1629.68 77
1629.77 86
1629.86 94
1629.96 100
1630.05 105
1630.14 107
1630.24 108
1630.33 108
1630.42 106
1630.51 104
1630.61 101
1630.70 98
1630.79 94
1630.88 89
1630.98 83
1631.07 76
1631.16 69
1631.25 62
1631.35 56
1631.44 50
1631.53 45
1631.62 42
1631.72 40
1631.81 39
1631.90 40
1631.99 41
1632.09 44
1632.18 48
1632.27 51
1632.36 53
1632.46 54
1632.55 52
1632.64 49
1632.74 46
1632.83 43
1632.92 41
1633.01 40
1633.11 42
1633.20 45
1633.29 48
1633.38 52
1633.48 55
1633.57 57
1633.66 60
1633.75 63
1633.85 66
1633.94 70
1634.03 74
1634.13 79
1634.22 82
1634.31 86
1634.40 89
1634.50 93
1634.59 98
1634.68 105
1634.77 112
1634.87 119
1634.96 124
1635.05 126
1635.14 125
1635.24 120
1635.33 114
1635.42 107
1635.52 102
1635.61 99
1635.70 99
1635.79 101
1635.89 103
1635.98 104
1636.07 102
1636.16 97
1636.26 88
1636.35 78
1636.44 68
1636.54 59
1636.63 52
1636.72 48
1636.81 47
1636.91 49
1637.00 54
1637.09 60
1637.18 67
1637.28 73
1637.37 78
1637.46 80
1637.56 80
1637.65 78
1637.74 74
1637.83 69
1637.93 65
1638.02 62
1638.11 61
1638.21 61
1638.30 63
1638.39 66
1638.48 69
1638.58 73
1638.67 77
1638.76 83
1638.85 90
1638.95 99
1639.04 109
1639.13 119
1639.23 127
1639.32 134
1639.41 137
1639.50 137
1639.60 133
1639.69 128
1639.78 120
1639.88 112
1639.97 105
1640.06 99
1640.15 94
1640.25 91
1640.34 90
1640.43 89
1640.53 88
1640.62 88
1640.71 87
1640.80 87
1640.90 86
1640.99 87
1641.08 88
1641.18 91
1641.27 95
1641.36 98
1641.45 101
1641.55 101
1641.64 98
1641.73 93
1641.83 85
1641.92 77
1642.01 70
1642.10 66
1642.20 64
1642.29 65
1642.38 67
1642.48 69
1642.57 70
1642.66 70
1642.76 68
1642.85 64
1642.94 60
1643.03 55
1643.13 51
1643.22 47
1643.31 44
1643.41 43
1643.50 43
1643.59 46
1643.68 51
1643.78 57
1643.87 64
1643.96 71
1644.06 76
1644.15 78
1644.24 78
1644.34 76
1644.43 71
1644.52 67
1644.61 62
1644.71 59
1644.80 57
1644.89 56
1644.99 57
1645.08 58
1645.17 60
1645.26 62
1645.36 63
1645.45 64
1645.54 64
1645.64 63
1645.73 62
1645.82 59
1645.92 56
1646.01 52
1646.10 47
1646.19 43
1646.29 40
1646.38 38
1646.47 39
1646.57 42
1646.66 46
1646.75 51
1646.85 57
1646.94 61
1647.03 64
1647.13 66
1647.22 67
1647.31 68
1647.40 69
1647.50 70
1647.59 71
1647.68 72
1647.78 71
1647.87 69
1647.96 66
1648.06 63
1648.15 60
1648.24 59
1648.33 58
1648.43 59
1648.52 61
1648.61 63
1648.71 64
1648.80 63
1648.89 60
1648.99 56
1649.08 52
1649.17 47
1649.27 42
1649.36 37
1649.45 33
1649.55 28
1649.64 23
1649.73 17
1649.82 10
1649.92 4
1650.01 0
1650.10 0
1650.20 0
1650.29 0
1650.38 0
1650.48 0
1650.57 0
1650.66 0
1650.76 0
1650.85 7
1650.94 14
1651.04 23
1651.13 31
1651.22 40
1651.31 48
1651.41 56
1651.50 63
1651.59 69
1651.69 74
1651.78 79
1651.87 83
1651.97 87
1652.06 91
1652.15 95
1652.25 97
1652.34 98
1652.43 98
1652.53 95
1652.62 91
1652.71 87
1652.81 81
1652.90 74
1652.99 67
1653.09 59
1653.18 49
1653.27 39
1653.36 29
1653.46 20
1653.55 12
1653.64 6
1653.74 2
1653.83 0
1653.92 0
1654.02 0
1654.11 0
1654.20 0
1654.30 0
1654.39 2
1654.48 6
1654.58 12
1654.67 19
1654.76 26
1654.86 32
1654.95 36
1655.04 38
1655.14 39
1655.23 39
1655.32 39
1655.42 40
1655.51 43
1655.60 47
1655.70 52
1655.79 57
1655.88 62
1655.98 66
1656.07 70
1656.16 73
1656.26 76
1656.35 78
1656.44 80
1656.54 81
1656.63 82
1656.72 83
1656.82 81
1656.91 79
1657.00 75
1657.10 70
1657.19 66
1657.28 62
1657.38 60
1657.47 60
1657.56 62
1657.66 64
1657.75 66
1657.84 68
1657.94 70
1658.03 71
1658.12 72
1658.22 73
1658.31 74
1658.40 75
1658.50 76
1658.59 76
1658.68 76
1658.78 76
1658.87 76
1658.96 77
1659.06 77
1659.15 77
1659.24 76
1659.34 73
1659.43 68
1659.52 62
1659.62 57
1659.71 54
1659.80 53
1659.90 56
1659.99 63
1660.08 72
1660.18 82
1660.27 92
1660.36 99
1660.46 103
1660.55 104
1660.64 102
1660.74 99
1660.83 94
1660.92 89
1661.02 85
1661.11 81
1661.20 79
1661.30 77
1661.39 76
1661.48 74
1661.58 73
1661.67 70
1661.77 65
1661.86 58
1661.95 51
1662.05 43
1662.14 36
1662.23 30
1662.33 27
1662.42 25
1662.51 24
1662.61 24
1662.70 23
1662.79 21
1662.89 18
1662.98 14
1663.07 9
1663.17 5
1663.26 3
1663.35 2
1663.45 3
1663.54 7
1663.63 15
1663.73 24
1663.82 36
1663.92 48
1664.01 61
1664.10 71
1664.20 79
1664.29 84
1664.38 85
1664.48 82
1664.57 77
1664.66 70
1664.76 63
1664.85 56
1664.94 50
1665.04 46
1665.13 43
1665.22 43
1665.32 45
1665.41 48
1665.51 52
1665.60 56
1665.69 61
1665.79 65
1665.88 68
1665.97 71
1666.07 73
1666.16 75
1666.25 77
1666.35 79
1666.44 81
1666.53 83
1666.63 84
1666.72 85
1666.82 85
1666.91 86
1667.00 86
1667.10 88
1667.19 91
1667.28 94
1667.38 99
1667.47 104
1667.56 109
1667.66 114
1667.75 116
1667.85 117
1667.94 116
1668.03 115
1668.13 112
1668.22 111
1668.31 110
1668.41 112
1668.50 114
1668.59 118
1668.69 122
1668.78 125
1668.88 126
1668.97 124
1669.06 119
1669.16 111
1669.25 102
1669.34 92
1669.44 82
1669.53 73
1669.62 65
1669.72 58
1669.81 51
1669.91 44
1670.00 37
1670.09 28
1670.19 20
1670.28 11
1670.37 3
1670.47 0
1670.56 0
1670.66 0
1670.75 0
1670.84 0
1670.94 0
1671.03 1
1671.12 5
1671.22 6
1671.31 6
1671.40 5
1671.50 4
1671.59 3
1671.69 5
1671.78 8
1671.87 13
1671.97 19
1672.06 25
1672.15 30
1672.25 35
1672.34 38
1672.44 40
1672.53 42
1672.62 44
1672.72 47
1672.81 48
1672.90 49
1673.00 48
1673.09 46
1673.19 42
1673.28 38
1673.37 35
1673.47 32
1673.56 33
1673.66 35
1673.75 40
1673.84 46
1673.94 51
1674.03 54
1674.12 55
1674.22 54
1674.31 50
1674.41 44
1674.50 39
1674.59 34
1674.69 30
1674.78 28
1674.87 27
1674.97 27
1675.06 28
1675.16 28
1675.25 30
1675.34 31
1675.44 33
1675.53 35
1675.63 37
1675.72 37
1675.81 36
1675.91 32
1676.00 27
1676.09 21
1676.19 15
1676.28 10
1676.38 7
1676.47 4
1676.56 2
1676.66 1
1676.75 0
1676.85 0
1676.94 0
1677.03 0
1677.13 0
1677.22 5
1677.31 12
1677.41 19
1677.50 27
1677.60 33
1677.69 39
1677.78 43
1677.88 45
1677.97 47
1678.07 48
1678.16 48
1678.25 48
1678.35 47
1678.44 45
1678.54 41
1678.63 37
1678.72 33
1678.82 28
1678.91 24
1679.01 20
1679.10 18
1679.19 19
1679.29 21
1679.38 26
1679.48 31
1679.57 38
1679.66 44
1679.76 50
1679.85 55
1679.94 59
1680.04 63
1680.13 66
1680.23 69
1680.32 72
1680.41 74
1680.51 75
1680.60 76
1680.70 77
1680.79 78
1680.88 79
1680.98 81
1681.07 83
1681.17 85
1681.26 86
1681.35 86
1681.45 85
1681.54 81
1681.64 76
1681.73 68
1681.82 59
1681.92 49
1682.01 39
1682.11 31
1682.20 24
1682.29 21
1682.39 20
1682.48 21
1682.58 24
1682.67 28
1682.77 31
1682.86 34
1682.95 36
1683.05 37
1683.14 38
1683.24 39
1683.33 40
1683.42 43
1683.52 47
1683.61 52
1683.71 58
1683.80 65
1683.89 70
1683.99 75
1684.08 78
1684.18 79
1684.27 79
1684.36 77
1684.46 74
1684.55 71
1684.65 68
1684.74 64
1684.83 61
1684.93 58
1685.02 55
1685.12 54
1685.21 54
1685.31 56
1685.40 60
1685.49 64
1685.59 68
1685.68 72
1685.78 76
1685.87 79
1685.96 82
1686.06 84
1686.15 87
1686.25 92
1686.34 97
1686.43 104
1686.53 112
1686.62 120
1686.72 127
1686.81 133
1686.91 135
1687.00 134
1687.09 129
1687.19 121
1687.28 112
1687.38 102
1687.47 93
1687.56 86
1687.66 82
1687.75 81
1687.85 83
1687.94 86
1688.04 91
1688.13 97
1688.22 102
1688.32 106
1688.41 110
1688.51 112
1688.60 113
1688.70 113
1688.79 112
1688.88 110
1688.98 107
1689.07 104
1689.17 101
1689.26 99
1689.35 98
1689.45 98
1689.54 100
1689.64 103
1689.73 105
1689.83 108
1689.92 109
1690.01 109
1690.11 109
1690.20 107
1690.30 105
1690.39 103
1690.49 100
1690.58 96
1690.67 92
1690.77 86
1690.86 79
1690.96 71
1691.05 63
1691.15 54
1691.24 46
1691.33 38
1691.43 33
1691.52 29
1691.62 28
1691.71 28
1691.81 29
1691.90 31
1691.99 32
1692.09 34
1692.18 34
1692.28 34
1692.37 33
1692.47 33
1692.56 32
1692.65 31
1692.75 30
1692.84 27
1692.94 23
1693.03 19
1693.13 16
1693.22 16
1693.31 19
1693.41 26
1693.50 35
1693.60 46
1693.69 55
1693.79 62
1693.88 64
1693.97 63
1694.07 57
1694.16 51
1694.26 44
1694.35 39
1694.45 37
1694.54 37
1694.64 39
1694.73 41
1694.82 43
1694.92 43
1695.01 42
1695.11 39
1695.20 35
1695.30 31
1695.39 29
1695.48 28
1695.58 28
1695.67 28
1695.77 29
1695.86 29
1695.96 28
1696.05 27
1696.15 24
1696.24 22
1696.33 19
1696.43 16
1696.52 14
1696.62 10
1696.71 7
1696.81 2
1696.90 0
1697.00 0
1697.09 0
1697.18 0
1697.28 0
1697.37 0
1697.47 0
1697.56 0
1697.66 9
1697.75 20
1697.85 31
1697.94 41
1698.03 48
1698.13 53
1698.22 56
1698.32 58
1698.41 59
1698.51 59
1698.60 59
1698.70 59
1698.79 58
1698.88 58
1698.98 57
1699.07 57
1699.17 57
1699.26 58
1699.36 61
1699.45 64
1699.55 68
1699.64 72
1699.74 75
1699.83 77
1699.92 77
1700.02 75
1700.11 71
1700.21 65
1700.30 59
1700.40 55
1700.49 53
1700.59 54
1700.68 58
1700.78 66
1700.87 75
1700.96 84
1701.06 92
1701.15 97
1701.25 99
1701.34 99
1701.44 96
1701.53 93
1701.63 90
1701.72 88
1701.82 87
1701.91 87
1702.00 87
1702.10 85
1702.19 83
1702.29 79
1702.38 75
1702.48 72
1702.57 71
1702.67 73
1702.76 79
1702.86 88
1702.95 98
1703.05 107
1703.14 115
1703.23 119
1703.33 120
1703.42 118
1703.52 114
1703.61 109
1703.71 102
1703.80 96
1703.90 90
1703.99 84
1704.09 79
1704.18 74
1704.28 70
1704.37 67
1704.46 64
1704.56 62
1704.65 60
1704.75 57
1704.84 53
1704.94 48
1705.03 43
1705.13 37
1705.22 32
1705.32 27
1705.41 25
1705.51 24
1705.60 25
1705.70 28
1705.79 33
1705.88 38
1705.98 45
1706.07 51
1706.17 58
1706.26 65
1706.36 71
1706.45 77
1706.55 82
1706.64 85
1706.74 85
1706.83 82
1706.93 77
1707.02 68
1707.12 58
1707.21 47
1707.31 38
1707.40 32
1707.49 29
1707.59 30
1707.68 35
1707.78 42
1707.87 52
1707.97 62
1708.06 72
1708.16 81
1708.25 88
1708.35 92
1708.44 93
1708.54 91
1708.63 86
1708.73 78
1708.82 68
1708.92 59
1709.01 50
1709.11 44
1709.20 40
1709.30 39
1709.39 40
1709.48 42
1709.58 45
1709.67 46
1709.77 47
1709.86 45
1709.96 43
1710.05 39
1710.15 35
1710.24 30
1710.34 26
1710.43 21
1710.53 17
1710.62 13
1710.72 9
1710.81 8
1710.91 8
1711.00 10
1711.10 15
1711.19 21
1711.29 28
1711.38 34
1711.48 39
1711.57 42
1711.67 44
1711.76 45
1711.86 46
1711.95 48
1712.05 51
1712.14 54
1712.23 57
1712.33 60
1712.42 61
1712.52 61
1712.61 60
1712.71 60
1712.80 59
1712.90 58
1712.99 59
1713.09 59
1713.18 58
1713.28 56
1713.37 53
1713.47 49
1713.56 44
1713.66 40
1713.75 38
1713.85 37
1713.94 40
1714.04 43
1714.13 48
1714.23 53
1714.32 57
1714.42 60
1714.51 63
1714.61 65
1714.70 68
1714.80 71
1714.89 75
1714.99 78
1715.08 80
1715.18 81
1715.27 80
1715.37 78
1715.46 76
1715.56 73
1715.65 70
1715.75 67
1715.84 64
1715.94 61
1716.03 57
1716.13 52
1716.22 46
1716.32 40
1716.41 34
1716.51 30
1716.60 27
1716.70 25
1716.79 26
1716.89 30
1716.98 35
1717.08 42
1717.17 49
1717.27 57
1717.36 65
1717.46 71
1717.55 75
1717.65 78
1717.74 80
1717.84 81
1717.93 81
1718.03 80
1718.12 79
1718.22 77
1718.31 75
1718.41 74
1718.50 74
1718.60 77
1718.69 82
1718.79 89
1718.88 98
1718.98 108
1719.07 117
1719.17 125
1719.26 130
1719.36 132
1719.45 132
1719.55 129
1719.64 124
1719.74 119
1719.83 113
1719.93 107
1720.02 101
1720.12 96
1720.21 92
1720.31 89
1720.40 86
1720.50 85
1720.59 83
1720.69 83
1720.78 84
1720.88 84
1720.97 85
1721.07 87
1721.16 89
1721.26 91
1721.35 93
1721.45 97
1721.54 101
1721.64 105
1721.73 109
1721.83 112
1721.92 115
1722.02 118
1722.11 120
1722.21 123
1722.31 126
1722.40 129
1722.50 133
1722.59 136
1722.69 138
1722.78 140
1722.88 142
1722.97 144
1723.07 146
1723.16 147
1723.26 148
1723.35 147
1723.45 144
1723.54 139
1723.64 132
1723.73 125
1723.83 116
1723.92 107
1724.02 97
1724.11 87
1724.21 77
1724.30 67
1724.40 57
1724.49 47
1724.59 38
1724.68 31
1724.78 26
1724.87 23
1724.97 24
1725.07 28
1725.16 34
1725.26 43
1725.35 51
1725.45 59
1725.54 65
1725.64 69
1725.73 70
1725.83 69
1725.92 65
1726.02 59
1726.11 51
1726.21 42
1726.30 32
1726.40 20
1726.49 9
1726.59 0
1726.68 0
1726.78 0
1726.88 0
1726.97 0
1727.07 0
1727.16 0
1727.26 5
1727.35 19
1727.45 33
1727.54 46
1727.64 56
1727.73 62
1727.83 65
1727.92 63
1728.02 59
1728.11 55
1728.21 50
1728.30 47
1728.40 45
1728.50 45
1728.59 45
1728.69 46
1728.78 46
1728.88 47
1728.97 47
1729.07 48
1729.16 49
1729.26 51
1729.35 52
1729.45 53
1729.54 54
1729.64 55
1729.73 56
1729.83 56
1729.93 54
1730.02 52
1730.12 47
1730.21 42
1730.31 36
1730.40 31
1730.50 28
1730.59 28
1730.69 30
1730.78 33
1730.88 36
1730.97 37
1731.07 35
1731.16 29
1731.26 22
1731.36 13
1731.45 6
1731.55 1
1731.64 0
1731.74 0
1731.83 0
1731.93 2
1732.02 4
1732.12 3
1732.21 1
1732.31 0
1732.41 0
1732.50 0
1732.60 0
1732.69 0
1732.79 3
1732.88 10
1732.98 17
1733.07 23
1733.17 29
1733.26 34
1733.36 38
1733.45 40
1733.55 41
1733.65 42
1733.74 42
1733.84 42
1733.93 42
1734.03 40
1734.12 38
1734.22 33
1734.31 28
1734.41 21
1734.51 14
1734.60 7
1734.70 3
1734.79 2
1734.89 6
1734.98 14
1735.08 24
1735.17 37
1735.27 49
1735.36 58
1735.46 64
1735.56 67
1735.65 68
1735.75 66
1735.84 65
1735.94 64
1736.03 64
1736.13 66
1736.22 69
1736.32 73
1736.42 78
1736.51 82
1736.61 84
1736.70 85
1736.80 84
1736.89 82
1736.99 77
1737.08 72
1737.18 65
1737.28 59
1737.37 53
1737.47 48
1737.56 45
1737.66 46
1737.75 49
1737.85 56
1737.94 65
1738.04 74
1738.14 82
1738.23 88
1738.33 93
1738.42 95
1738.52 97
1738.61 100
1738.71 105
1738.80 113
1738.90 123
1739.00 134
1739.09 144
1739.19 152
1739.28 156
1739.38 157
1739.47 154
1739.57 150
1739.66 146
1739.76 142
1739.86 139
1739.95 139
1740.05 141
1740.14 144
1740.24 147
1740.33 149
1740.43 150
1740.53 150
1740.62 147
1740.72 143
1740.81 138
1740.91 133
1741.00 129
1741.10 126
1741.20 124
1741.29 124
1741.39 126
1741.48 128
1741.58 131
1741.67 134
1741.77 135
1741.86 135
1741.96 133
1742.06 130
1742.15 126
1742.25 123
1742.34 121
1742.44 121
1742.53 123
1742.63 126
1742.73 128
1742.82 130
1742.92 130
1743.01 129
1743.11 127
1743.20 123
1743.30 120
1743.40 118
1743.49 115
1743.59 114
1743.68 113
1743.78 113
1743.87 112
1743.97 112
1744.07 111
1744.16 110
1744.26 108
1744.35 105
1744.45 102
1744.54 101
1744.64 101
1744.74 103
1744.83 108
1744.93 115
1745.02 122
1745.12 127
1745.22 130
1745.31 128
1745.41 123
1745.50 116
1745.60 109
1745.69 102
1745.79 99
1745.89 99
1745.98 103
1746.08 110
1746.17 120
1746.27 129
1746.36 138
1746.46 145
1746.56 150
1746.65 153
1746.75 154
1746.84 154
1746.94 153
1747.04 151
1747.13 147
1747.23 141
1747.32 132
1747.42 118
1747.51 100
1747.61 81
1747.71 62
1747.80 44
1747.90 30
1747.99 20
1748.09 14
1748.19 11
1748.28 11
1748.38 13
1748.47 15
1748.57 19
1748.66 23
1748.76 26
1748.86 27
1748.95 27
1749.05 24
1749.14 19
1749.24 13
1749.34 7
1749.43 3
1749.53 2
1749.62 4
1749.72 9
1749.82 17
1749.91 26
1750.01 34
1750.10 40
1750.20 43
1750.30 42
1750.39 38
1750.49 32
1750.58 25
1750.68 18
1750.77 12
1750.87 7
1750.97 4
1751.06 2
1751.16 0
1751.25 0
1751.35 0
1751.45 0
1751.54 0
1751.64 0
1751.73 0
1751.83 0
1751.93 0
1752.02 5
1752.12 13
1752.21 23
1752.31 33
1752.41 41
1752.50 48
1752.60 52
1752.69 53
1752.79 52
1752.89 49
1752.98 46
1753.08 44
1753.17 44
1753.27 46
1753.37 50
1753.46 56
1753.56 63
1753.65 70
1753.75 78
1753.85 85
1753.94 93
1754.04 102
1754.13 111
1754.23 120
1754.33 129
1754.42 137
1754.52 144
1754.61 148
1754.71 150
1754.81 148
1754.90 145
1755.00 140
1755.09 135
1755.19 131
1755.29 126
1755.38 123
1755.48 121
1755.57 118
1755.67 114
1755.77 109
1755.86 103
1755.96 98
1756.05 93
1756.15 89
1756.25 88
1756.34 88
1756.44 91
1756.54 94
1756.63 97
1756.73 99
1756.82 100
1756.92 100
1757.02 98
1757.11 95
1757.21 92
1757.30 88
1757.40 86
1757.50 85
1757.59 85
1757.69 88
1757.78 93
1757.88 100
1757.98 108
1758.07 116
1758.17 123
1758.26 128
1758.36 131
1758.46 131
1758.55 129
1758.65 128
1758.75 128
1758.84 130
1758.94 134
1759.03 141
1759.13 149
1759.23 156
1759.32 162
1759.42 166
1759.51 169
1759.61 171
1759.71 174
1759.80 178
1759.90 184
1760.00 191
1760.09 199
1760.19 208
1760.28 215
1760.38 220
1760.48 223
1760.57 224
1760.67 222
1760.77 218
1760.86 212
1760.96 204
1761.05 193
1761.15 180
1761.25 167
1761.34 154
1761.44 141
1761.53 130
1761.63 121
1761.73 115
1761.82 112
1761.92 110
1762.02 109
1762.11 109
1762.21 110
1762.30 109
1762.40 109
1762.50 108
1762.59 106
1762.69 105
1762.79 105
1762.88 106
1762.98 108
1763.07 112
1763.17 117
1763.27 123
1763.36 130
1763.46 136
1763.56 142
1763.65 147
1763.75 150
1763.85 153
1763.94 154
1764.04 155
1764.13 156
1764.23 157
1764.33 159
1764.42 161
1764.52 164
1764.62 167
1764.71 169
1764.81 171
1764.90 173
1765.00 174
1765.10 175
1765.19 175
1765.29 174
1765.39 172
1765.48 169
1765.58 166
1765.67 161
1765.77 156
1765.87 151
1765.96 145
1766.06 139
1766.16 131
1766.25 123
1766.35 114
1766.45 104
1766.54 94
1766.64 85
1766.73 77
1766.83 70
1766.93 65
1767.02 61
1767.12 60
1767.22 60
1767.31 62
1767.41 65
1767.51 68
1767.60 70
1767.70 68
1767.79 63
1767.89 55
1767.99 44
1768.08 32
1768.18 20
1768.28 9
1768.37 1
1768.47 0
1768.57 0
1768.66 0
1768.76 0
1768.86 0
1768.95 0
1769.05 0
1769.14 0
1769.24 0
1769.34 3
1769.43 9
1769.53 17
1769.63 26
1769.72 35
1769.82 43
1769.92 48
1770.01 51
1770.11 51
1770.21 49
1770.30 48
1770.40 47
1770.49 50
1770.59 57
1770.69 66
1770.78 77
1770.88 88
1770.98 98
1771.07 105
1771.17 108
1771.27 108
1771.36 106
1771.46 103
1771.56 99
1771.65 94
1771.75 89
1771.85 84
1771.94 78
1772.04 71
1772.14 64
1772.23 57
1772.33 52
1772.42 48
1772.52 46
1772.62 47
1772.71 50
1772.81 54
1772.91 59
1773.00 63
1773.10 66
1773.20 67
1773.29 66
1773.39 63
1773.49 59
1773.58 55
1773.68 51
1773.78 48
1773.87 47
1773.97 47
1774.07 48
1774.16 50
1774.26 52
1774.36 55
1774.45 59
1774.55 64
1774.65 70
1774.74 77
1774.84 86
1774.94 95
1775.03 106
1775.13 116
1775.22 126
1775.32 133
1775.42 138
1775.51 140
1775.61 139
1775.71 135
1775.80 131
1775.90 126
1776.00 124
1776.09 124
1776.19 126
1776.29 130
1776.38 134
1776.48 138
1776.58 139
1776.67 140
1776.77 139
1776.87 139
1776.96 139
1777.06 142
1777.16 146
1777.25 151
1777.35 155
1777.45 158
1777.54 159
1777.64 157
1777.74 152
1777.83 145
1777.93 135
1778.03 124
1778.12 113
1778.22 103
1778.32 95
1778.41 89
1778.51 87
1778.61 87
1778.70 90
1778.80 93
1778.90 97
1778.99 100
1779.09 101
1779.19 101
1779.28 98
1779.38 93
1779.48 87
1779.57 80
1779.67 72
1779.77 65
1779.86 58
1779.96 52
1780.06 47
1780.15 42
1780.25 38
1780.35 35
1780.44 33
1780.54 32
1780.64 33
1780.74 36
1780.83 41
1780.93 48
1781.03 56
1781.12 65
1781.22 75
1781.32 85
1781.41 94
1781.51 103
1781.61 111
1781.70 118
1781.80 123
1781.90 126
1781.99 128
1782.09 127
1782.19 124
1782.28 118
1782.38 109
1782.48 99
1782.57 88
1782.67 78
1782.77 69
1782.86 63
1782.96 59
1783.06 57
1783.15 56
1783.25 54
1783.35 51
1783.45 45
1783.54 37
1783.64 29
1783.74 23
1783.83 19
1783.93 19
1784.03 22
1784.12 28
1784.22 37
1784.32 46
1784.41 56
1784.51 63
1784.61 69
1784.70 71
1784.80 71
1784.90 68
1784.99 62
1785.09 55
1785.19 48
1785.29 41
1785.38 37
1785.48 35
1785.58 33
1785.67 33
1785.77 32
1785.87 30
1785.96 28
1786.06 26
1786.16 25
1786.25 26
1786.35 29
1786.45 34
1786.54 40
1786.64 46
1786.74 51
1786.84 54
1786.93 57
1787.03 58
1787.13 59
1787.22 59
1787.32 59
1787.42 58
1787.51 57
1787.61 55
1787.71 54
1787.80 53
1787.90 53
1788.00 55
1788.10 59
1788.19 64
1788.29 69
1788.39 74
1788.48 77
1788.58 77
1788.68 75
1788.77 72
1788.87 68
1788.97 64
1789.06 61
1789.16 60
1789.26 60
1789.36 60
1789.45 59
1789.55 58
1789.65 57
1789.74 54
1789.84 51
1789.94 49
1790.03 47
1790.13 46
1790.23 46
1790.33 45
1790.42 44
1790.52 42
1790.62 38
1790.71 34
1790.81 29
1790.91 26
1791.00 25
1791.10 26
1791.20 29
1791.30 35
1791.39 43
1791.49 50
1791.59 57
1791.68 62
1791.78 65
1791.88 66
1791.98 66
1792.07 66
1792.17 66
1792.27 67
1792.36 71
1792.46 78
1792.56 86
1792.65 96
1792.75 106
1792.85 115
1792.95 122
1793.04 126
1793.14 128
1793.24 128
1793.33 128
1793.43 127
1793.53 127
1793.63 128
1793.72 128
1793.82 128
1793.92 128
1794.01 127
1794.11 127
1794.21 126
1794.31 125
1794.40 124
1794.50 123
1794.60 121
1794.69 120
1794.79 121
1794.89 123
1794.99 128
1795.08 134
1795.18 141
1795.28 147
1795.37 150
1795.47 151
1795.57 150
1795.67 147
1795.76 145
1795.86 144
1795.96 143
1796.05 142
1796.15 139
1796.25 135
1796.35 128
1796.44 121
1796.54 113
1796.64 107
1796.73 103
1796.83 102
1796.93 102
1797.03 104
1797.12 106
1797.22 107
1797.32 109
1797.41 110
1797.51 111
1797.61 111
1797.71 111
1797.80 110
1797.90 107
1798.00 103
1798.09 99
1798.19 94
1798.29 90
1798.39 87
1798.48 85
1798.58 83
1798.68 81
1798.78 79
1798.87 77
1798.97 75
1799.07 72
1799.16 70
1799.26 67
1799.36 64
1799.46 61
1799.55 57
1799.65 55
1799.75 53
1799.85 53
1799.94 54
1800.04 56
1800.14 59
1800.23 60
1800.33 60
1800.43 59
1800.53 58
1800.62 56
1800.72 54
1800.82 54
1800.92 53
1801.01 54
1801.11 53
1801.21 53
1801.30 51
1801.40 49
1801.50 46
1801.60 43
1801.69 39
1801.79 37
1801.89 34
1801.99 31
1802.08 28
1802.18 25
1802.28 21
1802.37 16
1802.47 10
1802.57 4
1802.67 0
1802.76 0
1802.86 0
1802.96 0
1803.06 0
1803.15 0
1803.25 2
1803.35 7
1803.45 10
1803.54 11
1803.64 9
1803.74 6
1803.84 2
1803.93 0
1804.03 0
1804.13 0
1804.22 0
1804.32 3
1804.42 7
1804.52 12
1804.61 17
1804.71 24
1804.81 31
1804.91 38
1805.00 44
1805.10 50
1805.20 53
1805.30 54
1805.39 53
1805.49 50
1805.59 46
1805.69 41
1805.78 37
1805.88 35
1805.98 34
1806.08 35
1806.17 37
1806.27 40
1806.37 42
1806.46 43
1806.56 42
1806.66 42
1806.76 41
1806.85 42
1806.95 45
1807.05 49
1807.15 54
1807.24 59
1807.34 61
1807.44 61
1807.54 59
1807.63 54
1807.73 49
1807.83 43
1807.93 39
1808.02 37
1808.12 36
1808.22 37
1808.32 38
1808.41 39
1808.51 40
1808.61 41
1808.71 42
1808.80 45
1808.90 48
1809.00 53
1809.10 60
1809.19 66
1809.29 72
1809.39 77
1809.49 79
1809.58 78
1809.68 74
1809.78 68
1809.88 63
1809.97 59
1810.07 57
1810.17 59
1810.27 63
1810.36 71
1810.46 79
1810.56 86
1810.66 91
1810.75 92
1810.85 90
1810.95 83
1811.05 72
1811.15 59
1811.24 44
1811.34 29
1811.44 14
1811.54 2
1811.63 0
1811.73 0
1811.83 0
1811.93 0
1812.02 0
1812.12 0
1812.22 2
1812.32 10
1812.41 18
1812.51 25
1812.61 30
1812.71 33
1812.80 36
1812.90 39
1813.00 43
1813.10 47
1813.19 53
1813.29 61
1813.39 68
1813.49 75
1813.59 79
1813.68 81
1813.78 80
1813.88 76
1813.98 70
1814.07 64
1814.17 58
1814.27 54
1814.37 54
1814.46 56
1814.56 60
1814.66 67
1814.76 75
1814.85 83
1814.95 91
1815.05 97
1815.15 102
1815.25 106
1815.34 109
1815.44 111
1815.54 112
1815.64 113
1815.73 114
1815.83 116
1815.93 116
1816.03 117
1816.12 116
1816.22 115
1816.32 112
1816.42 107
1816.52 102
1816.61 96
1816.71 89
1816.81 82
1816.91 75
1817.00 69
1817.10 63
1817.20 58
1817.30 54
1817.40 51
1817.49 48
1817.59 45
1817.69 41
1817.79 38
1817.88 36
1817.98 35
1818.08 36
1818.18 39
1818.27 45
1818.37 52
1818.47 60
1818.57 68
1818.67 74
1818.76 79
1818.86 82
1818.96 84
1819.06 85
1819.15 84
1819.25 82
1819.35 78
1819.45 72
1819.55 65
1819.64 57
1819.74 49
1819.84 44
1819.94 41
1820.03 41
1820.13 42
1820.23 43
1820.33 42
1820.43 40
1820.52 35
1820.62 29
1820.72 22
1820.82 17
1820.92 14
1821.01 14
1821.11 18
1821.21 25
1821.31 34
1821.40 45
1821.50 55
1821.60 65
1821.70 74
1821.80 83
1821.89 90
1821.99 97
1822.09 102
1822.19 105
1822.29 107
1822.38 108
1822.48 108
1822.58 107
1822.68 106
1822.77 106
1822.87 105
1822.97 104
1823.07 103
1823.17 101
1823.26 97
1823.36 93
1823.46 87
1823.56 82
1823.66 77
1823.75 72
1823.85 69
1823.95 67
1824.05 66
1824.15 67
1824.24 69
1824.34 73
1824.44 77
1824.54 81
1824.63 84
1824.73 87
1824.83 89
1824.93 90
1825.03 90
1825.12 89
1825.22 86
1825.32 83
1825.42 79
1825.52 73
1825.61 67
1825.71 60
1825.81 54
1825.91 49
1826.01 46
1826.10 45
1826.20 47
1826.30 52
1826.40 58
1826.50 65
1826.59 71
1826.69 76
1826.79 80
1826.89 82
1826.99 84
1827.08 86
1827.18 88
1827.28 91
1827.38 94
1827.48 98
1827.57 101
1827.67 104
1827.77 105
1827.87 105
1827.97 104
1828.06 101
1828.16 97
1828.26 92
1828.36 87
1828.46 82
1828.55 78
1828.65 74
1828.75 71
1828.85 69
1828.95 69
1829.04 71
1829.14 75
1829.24 81
1829.34 90
1829.44 100
1829.53 111
1829.63 121
1829.73 130
1829.83 137
1829.93 142
1830.02 146
1830.12 149
1830.22 152
1830.32 156
1830.42 160
1830.52 164
1830.61 167
1830.71 169
1830.81 168
1830.91 164
1831.01 159
1831.10 154
1831.20 149
1831.30 146
1831.40 146
1831.50 149
1831.59 155
1831.69 161
1831.79 167
1831.89 169
1831.99 167
1832.09 160
1832.18 150
1832.28 136
1832.38 122
1832.48 109
1832.58 98
1832.67 91
1832.77 85
1832.87 82
1832.97 80
1833.07 78
1833.16 78
1833.26 79
1833.36 82
1833.46 88
1833.56 94
1833.66 102
1833.75 108
1833.85 112
1833.95 113
1834.05 112
1834.15 110
1834.24 108
1834.34 109
1834.44 112
1834.54 118
1834.64 124
1834.74 130
1834.83 135
1834.93 137
1835.03 138
1835.13 136
1835.23 134
1835.32 131
1835.42 128
1835.52 125
1835.62 121
1835.72 118
1835.82 115
1835.91 112
1836.01 109
1836.11 107
1836.21 105
1836.31 102
1836.41 97
1836.50 90
1836.60 83
1836.70 75
1836.80 67
1836.90 63
1836.99 60
1837.09 61
1837.19 64
1837.29 68
1837.39 73
1837.49 78
1837.58 83
1837.68 89
1837.78 95
1837.88 101
1837.98 108
1838.08 115
1838.17 120
1838.27 124
1838.37 125
1838.47 123
1838.57 119
1838.67 115
1838.76 110
1838.86 106
1838.96 102
1839.06 98
1839.16 93
1839.26 87
1839.35 78
1839.45 68
1839.55 56
1839.65 45
1839.75 35
1839.85 27
1839.94 24
1840.04 25
1840.14 30
1840.24 37
1840.34 47
1840.44 56
1840.53 64
1840.63 69
1840.73 72
1840.83 72
1840.93 70
1841.03 68
1841.12 66
1841.22 65
1841.32 66
1841.42 67
1841.52 68
1841.62 68
1841.71 66
1841.81 62
1841.91 55
1842.01 49
1842.11 43
1842.21 39
1842.30 36
1842.40 35
1842.50 34
1842.60 32
1842.70 29
1842.80 24
1842.90 19
1842.99 12
1843.09 6
1843.19 1
1843.29 0
1843.39 0
1843.49 0
1843.58 0
1843.68 0
1843.78 0
1843.88 0
1843.98 0
1844.08 2
1844.18 4
1844.27 5
1844.37 7
1844.47 8
1844.57 10
1844.67 12
1844.77 16
1844.86 21
1844.96 29
1845.06 39
1845.16 51
1845.26 64
1845.36 76
1845.46 86
1845.55 94
1845.65 99
1845.75 102
1845.85 103
1845.95 103
1846.05 104
1846.14 106
1846.24 107
1846.34 108
1846.44 107
1846.54 104
1846.64 98
1846.74 90
1846.83 81
1846.93 73
1847.03 68
1847.13 67
1847.23 69
1847.33 73
1847.43 78
1847.52 83
1847.62 84
1847.72 83
1847.82 79
1847.92 74
1848.02 70
1848.12 68
1848.21 68
1848.31 72
1848.41 77
1848.51 83
1848.61 88
1848.71 91
1848.81 92
1848.90 91
1849.00 90
1849.10 90
1849.20 91
1849.30 94
1849.40 98
1849.50 102
1849.59 105
1849.69 107
1849.79 108
1849.89 107
1849.99 106
1850.09 104
1850.19 103
1850.28 103
1850.38 103
1850.48 102
1850.58 101
1850.68 99
1850.78 96
1850.88 90
1850.97 84
1851.07 77
1851.17 69
1851.27 63
1851.37 58
1851.47 54
1851.57 53
1851.67 53
1851.76 54
1851.86 56
1851.96 57
1852.06 59
1852.16 59
1852.26 59
1852.36 59
1852.45 57
1852.55 55
1852.65 52
1852.75 49
1852.85 45
1852.95 41
1853.05 38
1853.15 35
1853.24 32
1853.34 30
1853.44 28
1853.54 27
1853.64 26
1853.74 26
1853.84 27
1853.94 29
1854.03 33
1854.13 39
1854.23 44
1854.33 49
1854.43 53
1854.53 54
1854.63 53
1854.72 50
1854.82 44
1854.92 37
1855.02 30
1855.12 22
1855.22 17
1855.32 13
1855.42 13
1855.51 15
1855.61 20
1855.71 28
1855.81 36
1855.91 44
1856.01 52
1856.11 59
1856.21 66
1856.30 71
1856.40 76
1856.50 81
1856.60 85
1856.70 88
1856.80 90
1856.90 90
1857.00 90
1857.10 89
1857.19 88
1857.29 88
1857.39 89
1857.49 92
1857.59 95
1857.69 99
1857.79 103
1857.89 107
1857.98 111
1858.08 114
1858.18 117
1858.28 118
1858.38 120
1858.48 120
1858.58 119
1858.68 118
1858.78 116
1858.87 115
1858.97 113
1859.07 112
1859.17 111
1859.27 109
1859.37 107
1859.47 105
1859.57 103
1859.66 102
1859.76 101
1859.86 100
1859.96 100
1860.06 99
1860.16 97
1860.26 95
1860.36 92
1860.46 91
1860.55 91
1860.65 94
1860.75 99
1860.85 105
1860.95 111
1861.05 114
1861.15 114
1861.25 110
1861.35 101
1861.45 90
1861.54 79
1861.64 67
1861.74 56
1861.84 47
1861.94 39
1862.04 32
1862.14 24
1862.24 17
1862.34 10
1862.43 3
1862.53 0
1862.63 0
1862.73 0
1862.83 0
1862.93 0
1863.03 0
1863.13 0
1863.23 1
1863.32 4
1863.42 5
1863.52 6
1863.62 6
1863.72 7
1863.82 10
1863.92 14
1864.02 19
1864.12 25
1864.22 33
1864.31 42
1864.41 51
1864.51 60
1864.61 68
1864.71 74
1864.81 79
1864.91 80
1865.01 79
1865.11 75
1865.21 71
1865.30 66
1865.40 62
1865.50 60
1865.60 60
1865.70 63
1865.80 67
1865.90 72
1866.00 77
1866.10 81
1866.20 84
1866.30 87
1866.39 88
1866.49 87
1866.59 85
1866.69 82
1866.79 78
1866.89 72
1866.99 66
1867.09 60
1867.19 55
1867.29 50
1867.38 45
1867.48 40
1867.58 36
1867.68 32
1867.78 29
1867.88 26
1867.98 25
1868.08 25
1868.18 27
1868.28 31
1868.38 36
1868.47 43
1868.57 50
1868.67 58
1868.77 65
1868.87 71
1868.97 74
1869.07 75
1869.17 74
1869.27 72
1869.37 69
1869.47 66
1869.56 63
1869.66 61
1869.76 59
1869.86 57
1869.96 55
1870.06 52
1870.16 49
1870.26 48
1870.36 47
1870.46 48
1870.56 52
1870.66 56
1870.75 61
1870.85 66
1870.95 69
1871.05 72
1871.15 74
1871.25 76
1871.35 79
1871.45 83
1871.55 87
1871.65 90
1871.75 92
1871.85 91
1871.94 89
1872.04 85
1872.14 82
1872.24 79
1872.34 78
1872.44 79
1872.54 82
1872.64 85
1872.74 89
1872.84 93
1872.94 96
1873.04 99
1873.14 101
1873.23 102
1873.33 101
1873.43 99
1873.53 95
1873.63 89
1873.73 82
1873.83 74
1873.93 67
1874.03 60
1874.13 55
1874.23 51
1874.33 50
1874.43 50
1874.52 51
1874.62 52
1874.72 52
1874.82 52
1874.92 52
1875.02 52
1875.12 53
1875.22 57
1875.32 62
1875.42 69
1875.52 77
1875.62 85
1875.72 91
1875.82 94
1875.91 94
1876.01 92
1876.11 88
1876.21 83
1876.31 78
1876.41 74
1876.51 71
1876.61 68
1876.71 67
1876.81 64
1876.91 62
1877.01 58
1877.11 54
1877.21 50
1877.31 46
1877.40 44
1877.50 45
1877.60 47
1877.70 50
1877.80 53
1877.90 55
1878.00 55
1878.10 54
1878.20 52
1878.30 50
1878.40 49
1878.50 51
1878.60 55
1878.70 60
1878.80 67
1878.89 72
1878.99 75
1879.09 76
1879.19 73
1879.29 68
1879.39 61
1879.49 53
1879.59 44
1879.69 37
1879.79 32
1879.89 28
1879.99 26
1880.09 26
1880.19 28
1880.29 32
1880.39 36
1880.49 39
1880.58 42
1880.68 43
1880.78 43
1880.88 41
1880.98 38
1881.08 34
1881.18 31
1881.28 28
1881.38 28
1881.48 29
1881.58 32
1881.68 37
1881.78 41
1881.88 46
1881.98 49
1882.08 50
1882.18 50
1882.28 49
1882.37 46
1882.47 43
1882.57 42
1882.67 43
1882.77 47
1882.87 54
1882.97 64
1883.07 76
1883.17 87
1883.27 95
1883.37 99
1883.47 97
1883.57 92
1883.67 83
1883.77 72
1883.87 63
1883.97 55
1884.07 50
1884.17 48
1884.27 48
1884.36 51
1884.46 54
1884.56 58
1884.66 62
1884.76 66
1884.86 69
1884.96 72
1885.06 73
1885.16 74
1885.26 75
1885.36 74
1885.46 72
1885.56 70
1885.66 67
1885.76 62
1885.86 56
1885.96 48
1886.06 39
1886.16 30
1886.26 21
1886.36 14
1886.46 10
1886.55 10
1886.65 13
1886.75 18
1886.85 23
1886.95 27
1887.05 29
1887.15 29
1887.25 26
1887.35 23
1887.45 20
1887.55 19
1887.65 20
1887.75 23
1887.85 28
1887.95 34
1888.05 40
1888.15 45
1888.25 50
1888.35 54
1888.45 58
1888.55 60
1888.65 62
1888.75 61
1888.85 59
1888.95 55
1889.05 48
1889.14 41
1889.24 32
1889.34 24
1889.44 17
1889.54 11
1889.64 7
1889.74 6
1889.84 7
1889.94 11
1890.04 16
1890.14 22
1890.24 28
1890.34 34
1890.44 38
1890.54 40
1890.64 39
1890.74 35
1890.84 29
1890.94 22
1891.04 15
1891.14 8
1891.24 3
1891.34 0
1891.44 0
1891.54 0
1891.64 0
1891.74 0
1891.84 0
1891.94 0
1892.04 1
1892.14 2
1892.24 3
1892.33 3
1892.43 3
1892.53 2
1892.63 2
1892.73 4
1892.83 9
1892.93 17
1893.03 28
1893.13 39
1893.23 49
1893.33 56
1893.43 59
1893.53 58
1893.63 53
1893.73 46
1893.83 39
1893.93 32
1894.03 28
1894.13 26
1894.23 26
1894.33 26
1894.43 25
1894.53 25
1894.63 23
1894.73 21
1894.83 17
1894.93 13
1895.03 9
1895.13 4
1895.23 0
1895.33 0
1895.43 0
1895.53 0
1895.63 0
1895.73 0
1895.83 2
1895.93 6
1896.03 11
1896.13 15
1896.23 19
1896.33 23
1896.43 27
1896.53 31
1896.63 34
1896.73 38
1896.83 40
1896.93 42
1897.03 42
1897.13 41
1897.22 39
1897.32 35
1897.42 29
1897.52 22
1897.62 14
1897.72 6
1897.82 0
1897.92 0
1898.02 0
1898.12 0
1898.22 0
1898.32 0
1898.42 0
1898.52 0
1898.62 2
1898.72 8
1898.82 13
1898.92 16
1899.02 17
1899.12 16
1899.22 13
1899.32 9
1899.42 5
1899.52 2
1899.62 0
1899.72 1
1899.82 3
1899.92 5
1900.02 9
1900.12 12
1900.22 16
1900.32 20
1900.42 23
1900.52 26
1900.62 29
1900.72 31
1900.82 32
1900.92 33
1901.02 33
1901.12 32
1901.22 31
1901.32 30
1901.42 28
1901.52 28
1901.62 28
1901.72 30
1901.82 33
1901.92 37
1902.02 41
1902.12 44
1902.22 46
1902.32 47
1902.42 47
1902.52 45
1902.62 44
1902.72 44
1902.82 45
1902.92 48
1903.02 52
1903.12 57
1903.22 60
1903.32 62
1903.42 61
1903.52 57
1903.62 50
1903.72 42
1903.82 32
1903.92 24
1904.02 17
1904.12 13
1904.22 11
1904.32 11
1904.42 13
1904.52 14
1904.62 16
1904.72 18
1904.82 20
1904.92 24
1905.02 29
1905.12 35
1905.22 42
1905.32 49
1905.42 56
1905.52 60
1905.62 64
1905.72 65
1905.82 64
1905.92 63
1906.02 60
1906.12 58
1906.22 56
1906.32 53
1906.42 49
1906.52 44
1906.62 39
1906.72 33
1906.82 27
1906.92 23
1907.02 21
1907.12 21
1907.22 24
1907.32 29
1907.42 36
1907.52 42
1907.62 47
1907.72 51
1907.83 53
1907.93 53
1908.03 52
1908.13 49
1908.23 45
1908.33 41
1908.43 38
1908.53 35
1908.63 33
1908.73 33
1908.83 33
1908.93 35
1909.03 37
1909.13 39
1909.23 40
1909.33 42
1909.43 43
1909.53 45
1909.63 48
1909.73 54
1909.83 61
1909.93 70
1910.03 81
1910.13 90
1910.23 98
1910.33 103
1910.43 103
1910.53 100
1910.63 95
1910.73 89
1910.83 83
1910.93 79
1911.03 77
1911.13 76
1911.23 75
1911.33 75
1911.43 74
1911.53 71
1911.63 67
1911.73 62
1911.83 57
1911.93 52
1912.03 50
1912.13 49
1912.23 50
1912.33 53
1912.43 58
1912.53 62
1912.63 66
1912.74 68
1912.84 69
1912.94 67
1913.04 65
1913.14 61
1913.24 57
1913.34 52
1913.44 46
1913.54 40
1913.64 34
1913.74 27
1913.84 20
1913.94 15
1914.04 14
1914.14 16
1914.24 22
1914.34 32
1914.44 44
1914.54 56
1914.64 67
1914.74 74
1914.84 75
1914.94 72
1915.04 63
1915.14 50
1915.24 34
1915.34 18
1915.44 2
1915.54 0
1915.64 0
1915.74 0
1915.84 0
1915.95 0
1916.05 0
1916.15 1
1916.25 9
1916.35 16
1916.45 20
1916.55 20
1916.65 17
1916.75 13
1916.85 8
1916.95 2
1917.05 0
1917.15 0
1917.25 0
1917.35 0
1917.45 0
1917.55 0
1917.65 1
1917.75 8
1917.85 15
1917.95 21
1918.05 25
1918.15 26
1918.25 25
1918.35 21
1918.45 16
1918.56 10
1918.66 4
1918.76 0
1918.86 0
1918.96 0
1919.06 2
1919.16 7
1919.26 13
1919.36 21
1919.46 29
1919.56 36
1919.66 40
1919.76 42
1919.86 41
1919.96 37
1920.06 32
1920.16 27
1920.26 22
1920.36 19
1920.46 17
1920.56 16
1920.66 17
1920.77 18
1920.87 20
1920.97 22
1921.07 24
1921.17 27
1921.27 31
1921.37 34
1921.47 36
1921.57 38
1921.67 39
1921.77 38
1921.87 36
1921.97 33
1922.07 30
1922.17 26
1922.27 23
1922.37 20
1922.47 17
1922.57 15
1922.67 14
1922.78 15
1922.88 17
1922.98 22
1923.08 29
1923.18 38
1923.28 49
1923.38 60
1923.48 69
1923.58 77
1923.68 82
1923.78 85
1923.88 85
1923.98 83
1924.08 81
1924.18 78
1924.28 76
1924.38 75
1924.48 75
1924.59 76
1924.69 76
1924.79 76
1924.89 74
1924.99 69
1925.09 61
1925.19 51
1925.29 40
1925.39 29
1925.49 20
1925.59 14
1925.69 11
1925.79 12
1925.89 16
1925.99 22
1926.09 31
1926.19 41
1926.30 52
1926.40 63
1926.50 74
1926.60 84
1926.70 92
1926.80 97
1926.90 100
1927.00 100
1927.10 98
1927.20 94
1927.30 89
1927.40 84
1927.50 81
1927.60 78
1927.70 78
1927.81 80
1927.91 84
1928.01 89
1928.11 94
1928.21 98
1928.31 100
1928.41 99
1928.51 97
1928.61 93
1928.71 88
1928.81 84
1928.91 83
1929.01 84
1929.11 88
1929.21 95
1929.32 103
1929.42 111
1929.52 118
1929.62 122
1929.72 124
1929.82 122
1929.92 118
1930.02 113
1930.12 108
1930.22 102
1930.32 98
1930.42 96
1930.52 95
1930.62 95
1930.73 95
1930.83 94
1930.93 90
1931.03 84
1931.13 76
1931.23 67
1931.33 58
1931.43 50
1931.53 46
1931.63 44
1931.73 43
1931.83 43
1931.93 42
1932.04 40
1932.14 36
1932.24 31
1932.34 27
1932.44 23
1932.54 22
1932.64 22
1932.74 23
1932.84 25
1932.94 26
1933.04 26
1933.14 25
1933.24 23
1933.35 21
1933.45 18
1933.55 15
1933.65 13
1933.75 13
1933.85 14
1933.95 17
1934.05 20
1934.15 24
1934.25 28
1934.35 31
1934.45 34
1934.56 36
1934.66 37
1934.76 37
1934.86 36
1934.96 34
1935.06 32
1935.16 30
1935.26 29
1935.36 29
1935.46 31
1935.56 35
1935.67 40
1935.77 45
1935.87 50
1935.97 55
1936.07 59
1936.17 63
1936.27 67
1936.37 71
1936.47 75
1936.57 77
1936.67 78
1936.77 75
1936.88 70
1936.98 63
1937.08 54
1937.18 45
1937.28 36
1937.38 30
1937.48 24
1937.58 21
1937.68 18
1937.78 17
1937.88 16
1937.99 16
1938.09 18
1938.19 20
1938.29 25
1938.39 30
1938.49 35
1938.59 41
1938.69 45
1938.79 49
1938.89 52
1939.00 55
1939.10 57
1939.20 60
1939.30 61
1939.40 62
1939.50 62
1939.60 61
1939.70 59
1939.80 57
1939.90 57
1940.00 57
1940.11 59
1940.21 61
1940.31 62
1940.41 63
1940.51 63
1940.61 62
1940.71 59
1940.81 56
1940.91 52
1941.01 48
1941.12 43
1941.22 39
1941.32 35
1941.42 33
1941.52 32
1941.62 33
1941.72 37
1941.82 44
1941.92 53
1942.03 64
1942.13 75
1942.23 85
1942.33 93
1942.43 98
1942.53 100
1942.63 99
1942.73 96
1942.83 91
1942.93 85
1943.04 80
1943.14 75
1943.24 72
1943.34 69
1943.44 69
1943.54 69
1943.64 72
1943.74 76
1943.84 81
1943.95 86
1944.05 92
1944.15 98
1944.25 103
1944.35 105
1944.45 105
1944.55 100
1944.65 92
1944.75 80
1944.86 64
1944.96 48
1945.06 32
1945.16 18
1945.26 8
1945.36 2
1945.46 1
1945.56 4
1945.66 11
1945.77 19
1945.87 29
1945.97 38
1946.07 48
1946.17 55
1946.27 62
1946.37 66
1946.47 69
1946.57 70
1946.68 69
1946.78 67
1946.88 63
1946.98 59
1947.08 55
1947.18 50
1947.28 45
1947.38 41
1947.48 36
1947.59 33
1947.69 29
1947.79 28
1947.89 28
1947.99 30
1948.09 35
1948.19 41
1948.29 48
1948.40 56
1948.50 63
1948.60 68
1948.70 71
1948.80 73
1948.90 72
1949.00 72
1949.10 71
1949.21 71
1949.31 72
1949.41 72
1949.51 72
1949.61 70
1949.71 66
1949.81 58
1949.91 48
1950.02 37
1950.12 25
1950.22 15
1950.32 7
1950.42 1
1950.52 0
1950.62 0
1950.72 0
1950.83 0
1950.93 0
1951.03 0
1951.13 0
1951.23 0
1951.33 1
1951.43 5
1951.53 9
1951.64 12
1951.74 15
1951.84 17
1951.94 20
1952.04 23
1952.14 27
1952.24 31
1952.34 34
1952.45 37
1952.55 38
1952.65 37
1952.75 33
1952.85 29
1952.95 24
1953.05 19
1953.15 16
1953.26 14
1953.36 13
1953.46 13
1953.56 13
1953.66 12
1953.76 12
1953.86 11
1953.97 10
1954.07 10
1954.17 11
1954.27 12
1954.37 13
1954.47 15
1954.57 17
1954.68 18
1954.78 19
1954.88 21
1954.98 22
1955.08 24
1955.18 27
1955.28 29
1955.38 32
1955.49 35
1955.59 36
1955.69 37
1955.79 36
1955.89 34
1955.99 30
1956.09 25
1956.20 19
1956.30 14
1956.40 11
1956.50 9
1956.60 9
1956.70 13
1956.80 18
1956.91 25
1957.01 32
1957.11 39
1957.21 46
1957.31 52
1957.41 58
1957.51 62
1957.62 65
1957.72 67
1957.82 67
1957.92 64
1958.02 60
1958.12 55
1958.22 49
1958.33 45
1958.43 41
1958.53 39
1958.63 38
1958.73 39
1958.83 39
1958.93 38
1959.04 37
1959.14 33
1959.24 29
1959.34 26
1959.44 23
1959.54 22
1959.65 23
1959.75 26
1959.85 30
1959.95 34
1960.05 36
1960.15 37
1960.25 36
1960.36 35
1960.46 34
1960.56 34
1960.66 37
1960.76 41
1960.86 48
1960.96 54
1961.07 61
1961.17 67
1961.27 72
1961.37 76
1961.47 80
1961.57 85
1961.68 89
1961.78 93
1961.88 95
1961.98 96
1962.08 95
1962.18 91
1962.28 85
1962.39 78
1962.49 71
1962.59 64
1962.69 57
1962.79 51
1962.89 45
1963.00 39
1963.10 34
1963.20 31
1963.30 28
1963.40 27
1963.50 28
1963.61 29
1963.71 32
1963.81 35
1963.91 39
1964.01 43
1964.11 48
1964.21 53
1964.32 58
1964.42 62
1964.52 64
1964.62 66
1964.72 66
1964.82 64
1964.93 61
1965.03 56
1965.13 49
1965.23 40
1965.33 30
1965.43 20
1965.54 9
1965.64 0
1965.74 0
1965.84 0
1965.94 0
1966.04 0
1966.15 0
1966.25 0
1966.35 0
1966.45 0
1966.55 2
1966.65 9
1966.76 18
1966.86 29
1966.96 41
1967.06 55
1967.16 69
1967.26 80
1967.37 88
1967.47 93
1967.57 93
1967.67 90
1967.77 85
1967.87 79
1967.98 73
1968.08 67
1968.18 63
1968.28 59
1968.38 55
1968.48 51
1968.59 47
1968.69 43
1968.79 39
1968.89 35
1968.99 31
1969.10 28
1969.20 26
1969.30 26
1969.40 28
1969.50 34
1969.60 43
1969.71 55
1969.81 68
1969.91 81
1970.01 91
1970.11 98
1970.21 100
1970.32 97
1970.42 92
1970.52 85
1970.62 79
1970.72 74
1970.83 71
1970.93 69
1971.03 67
1971.13 65
1971.23 62
1971.33 57
1971.44 52
1971.54 48
1971.64 45
1971.74 45
1971.84 47
1971.94 51
1972.05 56
1972.15 63
1972.25 69
1972.35 74
1972.45 79
1972.56 83
1972.66 86
1972.76 89
1972.86 90
1972.96 91
1973.06 90
1973.17 89
1973.27 87
1973.37 85
1973.47 83
1973.57 81
1973.68 79
1973.78 76
1973.88 71
1973.98 64
1974.08 57
1974.19 49
1974.29 41
1974.39 37
1974.49 35
1974.59 37
1974.69 41
1974.80 46
1974.90 51
1975.00 54
1975.10 56
1975.20 55
1975.31 53
1975.41 51
1975.51 49
1975.61 49
1975.71 49
1975.82 49
1975.92 48
1976.02 46
1976.12 42
1976.22 37
1976.33 31
1976.43 25
1976.53 21
1976.63 20
1976.73 20
1976.83 23
1976.94 27
1977.04 33
1977.14 39
1977.24 45
1977.34 52
1977.45 59
1977.55 67
1977.65 73
1977.75 79
1977.85 84
1977.96 86
1978.06 86
1978.16 84
1978.26 80
1978.36 76
1978.47 72
1978.57 68
1978.67 65
1978.77 62
1978.87 61
1978.98 60
1979.08 59
1979.18 59
1979.28 60
1979.38 61
1979.49 62
1979.59 64
1979.69 65
1979.79 66
1979.89 67
1980.00 68
1980.10 70
1980.20 72
1980.30 76
1980.40 80
1980.51 84
1980.61 86
1980.71 87
1980.81 85
1980.91 81
1981.02 76
1981.12 70
1981.22 66
1981.32 63
1981.42 62
1981.53 62
1981.63 63
1981.73 63
1981.83 64
1981.94 64
1982.04 64
1982.14 66
1982.24 68
1982.34 71
1982.45 75
1982.55 77
1982.65 79
1982.75 79
1982.85 78
1982.96 76
1983.06 74
1983.16 73
1983.26 74
1983.36 76
1983.47 79
1983.57 82
1983.67 85
1983.77 86
1983.87 86
1983.98 84
1984.08 80
1984.18 75
1984.28 69
1984.39 65
1984.49 61
1984.59 59
1984.69 60
1984.79 65
1984.90 72
1985.00 84
1985.10 99
1985.20 116
1985.30 133
1985.41 148
1985.51 158
1985.61 163
1985.71 163
1985.82 157
1985.92 150
1986.02 142
1986.12 137
1986.22 134
1986.33 134
1986.43 136
1986.53 138
1986.63 138
1986.74 135
1986.84 130
1986.94 124
1987.04 117
1987.14 111
1987.25 106
1987.35 102
1987.45 99
1987.55 96
1987.66 92
1987.76 86
1987.86 79
1987.96 72
1988.06 64
1988.17 57
1988.27 50
1988.37 45
1988.47 41
1988.58 37
1988.68 35
1988.78 34
1988.88 34
1988.98 37
1989.09 41
1989.19 47
1989.29 54
1989.39 61
1989.50 69
1989.60 77
1989.70 85
1989.80 92
1989.90 98
1990.01 105
1990.11 110
1990.21 115
1990.31 117
1990.42 117
1990.52 115
1990.62 112
1990.72 107
1990.83 103
1990.93 99
1991.03 95
1991.13 93
1991.23 92
1991.34 92
1991.44 93
1991.54 95
1991.64 97
1991.75 98
1991.85 97
1991.95 94
1992.05 88
1992.16 81
1992.26 72
1992.36 63
1992.46 56
1992.56 51
1992.67 49
1992.77 49
1992.87 51
1992.97 54
1993.08 57
1993.18 61
1993.28 65
1993.38 67
1993.49 67
1993.59 65
1993.69 60
1993.79 53
1993.90 44
1994.00 33
1994.10 22
1994.20 11
1994.30 2
1994.41 0
1994.51 0
1994.61 0
1994.71 0
1994.82 0
1994.92 0
1995.02 0
1995.12 0
1995.23 3
1995.33 14
1995.43 24
1995.53 33
1995.64 39
1995.74 41
1995.84 40
1995.94 36
1996.05 29
1996.15 22
1996.25 15
1996.35 9
1996.46 6
1996.56 5
1996.66 7
1996.76 12
1996.87 18
1996.97 25
1997.07 33
1997.17 39
1997.28 44
1997.38 45
1997.48 44
1997.58 39
1997.68 32
1997.79 25
1997.89 19
1997.99 17
1998.09 18
1998.20 23
1998.30 29
1998.40 36
1998.50 42
1998.61 45
1998.71 45
1998.81 44
1998.91 42
1999.02 41
1999.12 42
1999.22 45
1999.32 50
1999.43 57
1999.53 64
1999.63 71
1999.73 75
1999.84 78
1999.94 78
2000.04 76
2000.15 72
2000.25 67
2000.35 63
2000.45 59
2000.56 57
2000.66 55
2000.76 55
2000.86 55
2000.97 54
2001.07 54
2001.17 53
2001.27 51
2001.38 49
2001.48 47
2001.58 46
2001.68 45
2001.79 45
2001.89 45
2001.99 47
2002.09 49
2002.20 52
2002.30 55
2002.40 59
2002.50 63
2002.61 68
2002.71 73
2002.81 79
2002.91 86
2003.02 96
2003.12 107
2003.22 118
2003.32 128
2003.43 136
2003.53 140
2003.63 141
2003.74 138
2003.84 132
2003.94 125
2004.04 116
2004.15 108
2004.25 100
2004.35 93
2004.45 88
2004.56 84
2004.66 82
2004.76 83
2004.86 85
2004.97 89
2005.07 94
2005.17 99
2005.28 102
2005.38 103
2005.48 102
2005.58 98
2005.69 93
2005.79 88
2005.89 83
2005.99 80
2006.10 79
2006.20 80
2006.30 81
2006.40 84
2006.51 85
2006.61 86
2006.71 86
2006.82 86
2006.92 85
2007.02 85
2007.12 86
2007.23 87
2007.33 88
2007.43 87
2007.53 83
2007.64 77
2007.74 68
2007.84 58
2007.95 48
2008.05 38
2008.15 31
2008.25 27
2008.36 26
2008.46 28
2008.56 32
2008.66 39
2008.77 45
2008.87 51
2008.97 55
2009.08 57
2009.18 56
2009.28 52
2009.38 46
2009.49 38
2009.59 31
2009.69 26
2009.80 24
2009.90 26
2010.00 31
2010.10 40
2010.21 51
2010.31 63
2010.41 76
2010.51 89
2010.62 102
2010.72 114
2010.82 125
2010.93 135
2011.03 142
2011.13 146
2011.23 146
2011.34 141
2011.44 134
2011.54 124
2011.65 113
2011.75 103
2011.85 95
2011.95 87
2012.06 79
2012.16 71
2012.26 63
2012.37 54
2012.47 46
2012.57 40
2012.67 35
2012.78 32
2012.88 32
2012.98 33
2013.09 35
2013.19 38
2013.29 40
2013.39 43
2013.50 44
2013.60 45
2013.70 45
2013.81 45
2013.91 44
2014.01 44
2014.11 44
2014.22 44
2014.32 45
2014.42 45
2014.53 45
2014.63 45
2014.73 44
2014.83 44
2014.94 44
2015.04 46
2015.14 48
2015.25 50
2015.35 51
2015.45 51
2015.56 48
2015.66 43
2015.76 38
2015.86 33
2015.97 30
2016.07 28
2016.17 28
2016.28 29
2016.38 31
2016.48 33
2016.58 36
2016.69 40
2016.79 45
2016.89 52
2017.00 59
2017.10 68
2017.20 77
2017.31 87
2017.41 96
2017.51 105
2017.61 112
2017.72 119
2017.82 122
2017.92 124
2018.03 122
2018.13 117
2018.23 110
2018.34 101
2018.44 93
2018.54 85
2018.64 80
2018.75 77
2018.85 77
2018.95 77
2019.06 78
2019.16 76
2019.26 72
2019.37 66
2019.47 58
2019.57 48
2019.67 39
2019.78 32
2019.88 28
2019.98 25
2020.09 25
2020.19 27
2020.29 28
2020.40 30
2020.50 30
2020.60 30
2020.71 28
2020.81 26
2020.91 23
2021.01 20
2021.12 17
2021.22 14
2021.32 12
2021.43 10
2021.53 10
2021.63 13
2021.74 17
2021.84 24
2021.94 34
2022.05 44
2022.15 54
2022.25 62
2022.35 67
2022.46 68
2022.56 67
2022.66 63
2022.77 58
2022.87 51
2022.97 43
2023.08 35
2023.18 26
2023.28 18
2023.39 10
2023.49 5
2023.59 2
2023.70 3
2023.80 5
2023.90 7
2024.00 9
2024.11 9
2024.21 6
2024.31 1
2024.42 0
2024.52 0
2024.62 0
2024.73 0
2024.83 0
2024.93 0
2025.04 8
2025.14 19
2025.24 30
2025.35 40
2025.45 48
2025.55 54
2025.66 57
2025.76 59
2025.86 58
2025.96 57
2026.07 55
2026.17 52
2026.27 48
2026.38 43
2026.48 37
2026.58 31
2026.69 26
2026.79 24
2026.89 25
2027.00 31
2027.10 39
2027.20 50
2027.31 60
2027.41 67
2027.51 71
2027.62 69
2027.72 65
2027.82 60
2027.93 55
2028.03 54
2028.13 55
2028.24 61
2028.34 68
2028.44 75
2028.55 81
2028.65 85
2028.75 88
2028.86 89
2028.96 89
2029.06 89
2029.17 90
2029.27 90
2029.37 89
2029.48 86
2029.58 83
2029.68 77
2029.78 71
2029.89 65
2029.99 59
2030.09 54
2030.20 50
2030.30 47
2030.40 45
2030.51 44
2030.61 44
2030.71 44
2030.82 45
2030.92 45
2031.02 44
2031.13 42
2031.23 38
2031.33 33
2031.44 27
2031.54 20
2031.64 13
2031.75 6
2031.85 1
2031.95 0
2032.06 0
2032.16 0
2032.26 1
2032.37 6
2032.47 11
2032.57 16
2032.68 20
2032.78 21
2032.88 21
2032.99 19
2033.09 16
2033.20 14
2033.30 13
2033.40 15
2033.51 19
2033.61 25
2033.71 33
2033.82 40
2033.92 45
2034.02 48
2034.13 47
2034.23 42
2034.33 35
2034.44 27
2034.54 20
2034.64 15
2034.75 12
2034.85 12
2034.95 14
2035.06 16
2035.16 19
2035.26 22
2035.37 25
2035.47 28
2035.57 30
2035.68 33
2035.78 35
2035.88 37
2035.99 38
2036.09 37
2036.19 34
2036.30 31
2036.40 29
2036.50 27
2036.61 27
2036.71 29
2036.82 32
2036.92 34
2037.02 35
2037.13 34
2037.23 31
2037.33 26
2037.44 21
2037.54 16
2037.64 12
2037.75 10
2037.85 9
2037.95 9
2038.06 9
2038.16 8
2038.26 8
2038.37 9
2038.47 10
2038.57 12
2038.68 15
2038.78 17
2038.89 19
2038.99 20
2039.09 21
2039.20 24
2039.30 29
2039.40 36
2039.51 47
2039.61 59
2039.71 70
2039.82 79
2039.92 84
2040.02 85
2040.13 82
2040.23 78
2040.33 72
2040.44 67
2040.54 63
2040.65 59
2040.75 55
2040.85 49
2040.96 43
2041.06 35
2041.16 29
2041.27 24
2041.37 23
2041.47 26
2041.58 32
2041.68 41
2041.78 51
2041.89 61
2041.99 68
2042.10 74
2042.20 76
2042.30 74
2042.41 70
2042.51 64
2042.61 56
2042.72 47
2042.82 38
2042.92 30
2043.03 22
2043.13 16
2043.24 11
2043.34 8
2043.44 8
2043.55 9
2043.65 12
2043.75 17
2043.86 23
2043.96 29
2044.06 34
2044.17 39
2044.27 42
2044.38 45
2044.48 48
2044.58 50
2044.69 54
2044.79 59
2044.89 66
2045.00 74
2045.10 84
2045.21 95
2045.31 106
2045.41 116
2045.52 125
2045.62 133
2045.72 139
2045.83 143
2045.93 144
2046.03 143
2046.14 138
2046.24 130
2046.35 119
2046.45 107
2046.55 95
2046.66 84
2046.76 73
2046.86 65
2046.97 58
2047.07 54
2047.18 52
2047.28 53
2047.38 55
2047.49 59
2047.59 65
2047.69 70
2047.80 76
2047.90 81
2048.01 87
2048.11 93
2048.21 99
2048.32 104
2048.42 108
2048.52 110
2048.63 107
2048.73 100
2048.84 89
2048.94 75
2049.04 61
2049.15 47
2049.25 36
2049.35 27
2049.46 22
2049.56 20
2049.67 19
2049.77 18
2049.87 16
2049.98 14
2050.08 11
2050.19 7
2050.29 4
2050.39 2
2050.50 2
2050.60 5
2050.70 10
2050.81 16
2050.91 22
2051.02 28
2051.12 33
2051.22 37
2051.33 41
2051.43 45
2051.53 50
2051.64 57
2051.74 65
2051.85 74
2051.95 83
2052.05 91
2052.16 96
2052.26 99
2052.37 99
2052.47 99
2052.57 99
2052.68 100
2052.78 103
2052.89 108
2052.99 115
2053.09 124
2053.20 132
2053.30 141
2053.40 149
2053.51 155
2053.61 160
2053.72 165
2053.82 169
2053.92 174
2054.03 178
2054.13 182
2054.24 184
2054.34 184
2054.44 183
2054.55 180
2054.65 177
2054.76 174
2054.86 173
2054.96 173
2055.07 174
2055.17 177
2055.28 181
2055.38 186
2055.48 193
2055.59 199
2055.69 206
2055.79 212
2055.90 218
2056.00 221
2056.11 223
2056.21 222
2056.31 219
2056.42 215
2056.52 210
2056.63 205
2056.73 200
2056.83 196
2056.94 192
2057.04 190
2057.15 187
2057.25 185
2057.35 183
2057.46 181
2057.56 177
2057.67 173
2057.77 167
2057.87 161
2057.98 153
2058.08 145
2058.19 138
2058.29 131
2058.39 124
2058.50 118
2058.60 112
2058.71 106
2058.81 100
2058.91 94
2059.02 89
2059.12 83
2059.23 79
2059.33 75
2059.43 73
2059.54 72
2059.64 72
2059.75 71
2059.85 71
2059.96 70
2060.06 67
2060.16 64
2060.27 58
2060.37 52
2060.48 45
2060.58 37
2060.68 30
2060.79 25
2060.89 22
2061.00 22
2061.10 26
2061.20 32
2061.31 41
2061.41 51
2061.52 61
2061.62 71
2061.72 80
2061.83 89
2061.93 96
2062.04 101
2062.14 105
2062.25 107
2062.35 107
2062.45 107
2062.56 106
2062.66 106
2062.77 107
2062.87 109
2062.97 111
2063.08 113
2063.18 114
2063.29 114
2063.39 111
2063.49 108
2063.60 103
2063.70 98
2063.81 93
2063.91 89
2064.02 86
2064.12 84
2064.22 84
2064.33 86
2064.43 90
2064.54 96
2064.64 103
2064.74 110
2064.85 115
2064.95 118
2065.06 118
2065.16 114
2065.27 107
2065.37 98
2065.47 88
2065.58 76
2065.68 64
2065.79 52
2065.89 40
2066.00 30
2066.10 21
2066.20 14
2066.31 11
2066.41 12
2066.52 18
2066.62 26
2066.72 36
2066.83 45
2066.93 54
2067.04 59
2067.14 61
2067.25 61
2067.35 59
2067.45 57
2067.56 56
2067.66 56
2067.77 57
2067.87 58
2067.98 61
2068.08 62
2068.18 63
2068.29 62
2068.39 61
2068.50 59
2068.60 58
2068.71 58
2068.81 58
2068.91 61
2069.02 65
2069.12 71
2069.23 77
2069.33 84
2069.44 88
2069.54 91
2069.64 91
2069.75 88
2069.85 82
2069.96 76
2070.06 69
2070.17 64
2070.27 60
2070.37 58
2070.48 58
2070.58 60
2070.69 62
2070.79 66
2070.90 70
2071.00 74
2071.10 80
2071.21 87
2071.31 94
2071.42 101
2071.52 107
2071.63 111
2071.73 113
2071.84 112
2071.94 107
2072.04 100
2072.15 90
2072.25 77
2072.36 64
2072.46 50
2072.57 37
2072.67 25
2072.77 15
2072.88 7
2072.98 1
2073.09 0
2073.19 0
2073.30 0
2073.40 0
2073.51 0
2073.61 0
2073.71 0
2073.82 0
2073.92 3
2074.03 7
2074.13 11
2074.24 13
2074.34 15
2074.44 16
2074.55 16
2074.65 16
2074.76 15
2074.86 16
2074.97 16
2075.07 18
2075.18 19
2075.28 21
2075.38 24
2075.49 27
2075.59 31
2075.70 34
2075.80 38
2075.91 41
2076.01 43
2076.12 45
2076.22 45
2076.33 45
2076.43 45
2076.53 44
2076.64 42
2076.74 40
2076.85 37
2076.95 32
2077.06 26
2077.16 20
2077.27 14
2077.37 8
2077.47 5
2077.58 4
2077.68 5
2077.79 8
2077.89 12
2078.00 16
2078.10 18
2078.21 20
2078.31 20
2078.42 18
2078.52 16
2078.62 14
2078.73 13
2078.83 13
2078.94 16
2079.04 21
2079.15 29
2079.25 39
2079.36 51
2079.46 63
2079.56 74
2079.67 81
2079.77 85
2079.88 86
2079.98 84
2080.09 81
2080.19 78
2080.30 77
2080.40 77
2080.51 78
2080.61 80
2080.72 81
2080.82 83
2080.92 83
2081.03 84
2081.13 85
2081.24 87
2081.34 90
2081.45 94
2081.55 97
2081.66 99
2081.76 99
2081.87 97
2081.97 93
2082.08 86
2082.18 79
2082.28 73
2082.39 70
2082.49 68
2082.60 69
2082.70 71
2082.81 73
2082.91 74
2083.02 75
2083.12 75
2083.23 75
2083.33 76
2083.44 80
2083.54 85
2083.64 92
2083.75 99
2083.85 107
2083.96 114
2084.06 118
2084.17 120
2084.27 120
2084.38 117
2084.48 112
2084.59 107
2084.69 102
2084.80 99
2084.90 96
2085.01 94
2085.11 92
2085.21 89
2085.32 84
2085.42 78
2085.53 71
2085.63 65
2085.74 59
2085.84 56
2085.95 54
2086.05 54
2086.16 54
2086.26 54
2086.37 53
2086.47 49
2086.58 45
2086.68 40
2086.79 35
2086.89 31
2087.00 30
2087.10 32
2087.20 37
2087.31 44
2087.41 53
2087.52 63
2087.62 72
2087.73 80
2087.83 86
2087.94 89
2088.04 92
2088.15 92
2088.25 90
2088.36 86
2088.46 80
2088.57 71
2088.67 61
2088.78 51
2088.88 41
2088.99 33
2089.09 28
2089.20 25
2089.30 24
2089.40 24
2089.51 25
2089.61 24
2089.72 22
2089.82 20
2089.93 18
2090.03 16
2090.14 16
2090.24 17
2090.35 20
2090.45 24
2090.56 28
2090.66 34
2090.77 39
2090.87 45
2090.98 52
2091.08 58
2091.19 64
2091.29 69
2091.40 73
2091.50 75
2091.61 77
2091.71 77
2091.82 78
2091.92 79
2092.03 80
2092.13 81
2092.24 82
2092.34 82
2092.45 81
2092.55 78
2092.65 73
2092.76 68
2092.86 63
2092.97 59
2093.07 56
2093.18 53
2093.28 52
2093.39 52
2093.49 52
2093.60 53
2093.70 53
2093.81 52
2093.91 51
2094.02 50
2094.12 48
2094.23 48
2094.33 48
2094.44 49
2094.54 51
2094.65 54
2094.75 58
2094.86 63
2094.96 68
2095.07 75
2095.17 83
2095.28 93
2095.38 102
2095.49 111
2095.59 117
2095.70 120
2095.80 120
2095.91 117
2096.01 112
2096.12 106
2096.22 101
2096.33 96
2096.43 93
2096.54 91
2096.64 90
2096.75 88
2096.85 87
2096.96 85
2097.06 81
2097.17 78
2097.27 74
2097.38 70
2097.48 65
2097.59 61
2097.69 57
2097.80 54
2097.90 51
2098.01 50
2098.11 49
2098.22 50
2098.32 52
2098.43 54
2098.53 55
2098.64 56
2098.74 54
2098.85 52
2098.95 49
2099.06 45
2099.16 41
2099.27 38
2099.37 36
2099.48 35
2099.58 34
2099.69 32
2099.79 30
2099.90 27
2100.00 24
2100.11 22
2100.21 20
2100.32 19
2100.42 18
2100.53 19
2100.63 20
2100.74 22
2100.84 23
2100.95 25
2101.05 27
2101.16 28
2101.26 28
2101.37 28
2101.47 27
2101.58 26
2101.68 25
2101.79 25
2101.89 25
2102.00 27
2102.11 30
2102.21 34
2102.32 36
2102.42 37
2102.53 35
2102.63 31
2102.74 24
2102.84 15
2102.95 7
2103.05 0
2103.16 0
2103.26 0
2103.37 0
2103.47 5
2103.58 13
2103.68 21
2103.79 27
2103.89 32
2104.00 34
2104.10 34
2104.21 32
2104.31 31
2104.42 31
2104.52 34
2104.63 41
2104.73 50
2104.84 61
2104.94 71
2105.05 79
2105.15 83
2105.26 82
2105.37 78
2105.47 72
2105.58 66
2105.68 60
2105.79 56
2105.89 55
2106.00 55
2106.10 56
2106.21 58
2106.31 59
2106.42 59
2106.52 58
2106.63 54
2106.73 49
2106.84 42
2106.94 35
2107.05 28
2107.15 23
2107.26 19
2107.36 18
2107.47 17
2107.57 17
2107.68 17
2107.79 17
2107.89 17
2108.00 17
2108.10 18
2108.21 19
2108.31 20
2108.42 22
2108.52 24
2108.63 25
2108.73 26
2108.84 25
2108.94 23
2109.05 21
2109.15 19
2109.26 18
2109.36 18
2109.47 19
2109.58 23
2109.68 27
2109.79 31
2109.89 33
2110.00 33
2110.10 31
2110.21 27
2110.31 22
2110.42 17
2110.52 14
2110.63 13
2110.73 14
2110.84 16
2110.94 20
2111.05 23
2111.16 26
2111.26 29
2111.37 32
2111.47 34
2111.58 36
2111.68 38
2111.79 41
2111.89 43
2112.00 46
2112.10 48
2112.21 50
2112.31 51
2112.42 52
2112.53 52
2112.63 50
2112.74 46
2112.84 41
2112.95 33
2113.05 25
2113.16 16
2113.26 9
2113.37 4
2113.47 3
2113.58 4
2113.68 9
2113.79 15
2113.90 22
2114.00 29
2114.11 35
2114.21 40
2114.32 44
2114.42 47
2114.53 49
2114.63 49
2114.74 47
2114.84 42
2114.95 36
2115.05 28
2115.16 20
2115.27 12
2115.37 6
2115.48 2
2115.58 0
2115.69 0
2115.79 0
2115.90 0
2116.00 0
2116.11 0
2116.21 0
2116.32 0
2116.43 0
2116.53 5
2116.64 9
2116.74 13
2116.85 15
2116.95 16
2117.06 16
2117.16 13
2117.27 9
2117.38 4
2117.48 0
2117.59 0
2117.69 0
2117.80 0
2117.90 3
2118.01 12
2118.11 24
2118.22 36
2118.32 47
2118.43 57
2118.54 65
2118.64 70
2118.75 74
2118.85 76
2118.96 77
2119.06 76
2119.17 75
2119.27 73
2119.38 71
2119.49 69
2119.59 67
2119.70 66
2119.80 66
2119.91 68
2120.01 70
2120.12 73
2120.22 75
2120.33 77
2120.44 77
2120.54 76
2120.65 74
2120.75 71
2120.86 67
2120.96 64
2121.07 61
2121.18 59
2121.28 60
2121.39 62
2121.49 65
2121.60 70
2121.70 75
2121.81 78
2121.91 80
2122.02 80
2122.13 80
2122.23 80
2122.34 81
2122.44 85
2122.55 91
2122.65 98
2122.76 105
2122.86 110
2122.97 112
2123.08 110
2123.18 105
2123.29 98
2123.39 89
2123.50 81
2123.60 75
2123.71 71
2123.82 70
2123.92 71
2124.03 74
2124.13 78
2124.24 82
2124.34 84
2124.45 85
2124.56 84
2124.66 82
2124.77 81
2124.87 79
2124.98 78
2125.08 78
2125.19 78
2125.30 78
2125.40 77
2125.51 76
2125.61 73
2125.72 70
2125.82 66
2125.93 62
2126.04 57
2126.14 50
2126.25 44
2126.35 38
2126.46 35
2126.56 34
2126.67 35
2126.78 39
2126.88 43
2126.99 47
2127.09 48
2127.20 46
2127.30 42
2127.41 37
2127.52 33
2127.62 31
2127.73 32
2127.83 37
2127.94 43
2128.04 50
2128.15 56
2128.26 60
2128.36 60
2128.47 58
2128.57 51
2128.68 42
2128.78 30
2128.89 17
2129.00 4
2129.10 0
2129.21 0
2129.31 0
2129.42 0
2129.53 0
2129.63 0
2129.74 0
2129.84 7
2129.95 18
2130.05 28
2130.16 37
2130.27 44
2130.37 51
2130.48 57
2130.58 63
2130.69 69
2130.80 74
2130.90 79
2131.01 84
2131.11 88
2131.22 91
2131.32 92
2131.43 89
2131.54 83
2131.64 73
2131.75 60
2131.85 45
2131.96 32
2132.07 21
2132.17 15
2132.28 14
2132.38 17
2132.49 24
2132.59 31
2132.70 39
2132.81 45
2132.91 48
2133.02 49
2133.12 47
2133.23 46
2133.34 44
2133.44 44
2133.55 45
2133.65 47
2133.76 49
2133.87 51
2133.97 52
2134.08 51
2134.18 47
2134.29 42
2134.40 36
2134.50 29
2134.61 22
2134.71 17
2134.82 12
2134.92 9
2135.03 8
2135.14 7
2135.24 6
2135.35 5
2135.45 3
2135.56 1
2135.67 0
2135.77 0
2135.88 0
2135.98 0
2136.09 0
2136.20 0
2136.30 0
2136.41 8
2136.51 19
2136.62 32
2136.73 45
2136.83 59
2136.94 70
2137.04 80
2137.15 87
2137.26 91
2137.36 91
2137.47 88
2137.57 82
2137.68 75
2137.79 67
2137.89 59
2138.00 53
2138.10 48
2138.21 45
2138.32 43
2138.42 43
2138.53 43
2138.63 44
2138.74 46
2138.85 49
2138.95 53
2139.06 57
2139.16 61
2139.27 63
2139.38 65
2139.48 64
2139.59 63
2139.69 61
2139.80 59
2139.91 58
2140.01 56
2140.12 55
2140.23 53
2140.33 51
2140.44 49
2140.54 47
2140.65 45
2140.76 43
2140.86 43
2140.97 45
2141.07 48
2141.18 52
2141.29 57
2141.39 62
2141.50 67
2141.60 70
2141.71 72
2141.82 73
2141.92 72
2142.03 71
2142.13 71
2142.24 72
2142.35 74
2142.45 76
2142.56 77
2142.67 77
2142.77 74
2142.88 70
2142.98 63
2143.09 57
2143.20 52
2143.30 48
2143.41 46
2143.51 47
2143.62 49
2143.73 52
2143.83 56
2143.94 61
2144.05 67
2144.15 73
2144.26 78
2144.36 82
2144.47 84
2144.58 84
2144.68 81
2144.79 75
2144.89 68
2145.00 60
2145.11 52
2145.21 46
2145.32 42
2145.43 39
2145.53 39
2145.64 42
2145.74 46
2145.85 53
2145.96 61
2146.06 71
2146.17 81
2146.28 90
2146.38 97
2146.49 100
2146.59 100
2146.70 96
2146.81 88
2146.91 77
2147.02 64
2147.13 52
2147.23 41
2147.34 33
2147.44 28
2147.55 26
2147.66 26
2147.76 27
2147.87 29
2147.98 30
2148.08 32
2148.19 33
2148.29 34
2148.40 36
2148.51 37
2148.61 39
2148.72 41
2148.83 44
2148.93 47
2149.04 51
2149.14 56
2149.25 61
2149.36 66
2149.46 70
2149.57 72
2149.68 72
2149.78 69
2149.89 65
2149.99 62
2150.10 59
2150.21 57
2150.31 56
2150.42 56
2150.53 55
2150.63 53
2150.74 49
2150.85 43
2150.95 37
2151.06 30
2151.16 24
2151.27 20
2151.38 17
2151.48 15
2151.59 16
2151.70 17
2151.80 19
2151.91 21
2152.02 22
2152.12 23
2152.23 22
2152.33 21
2152.44 19
2152.55 15
2152.65 12
2152.76 9
2152.87 8
2152.97 8
2153.08 9
2153.19 12
2153.29 15
2153.40 17
2153.50 18
2153.61 18
2153.72 15
2153.82 12
2153.93 10
2154.04 9
2154.14 12
2154.25 19
2154.36 30
2154.46 44
2154.57 60
2154.68 76
2154.78 91
2154.89 102
2154.99 108
2155.10 110
2155.21 109
2155.31 104
2155.42 98
2155.53 91
2155.63 84
2155.74 78
2155.85 73
2155.95 68
2156.06 64
2156.17 60
2156.27 57
2156.38 54
2156.48 52
2156.59 51
2156.70 50
2156.80 49
2156.91 48
2157.02 45
2157.12 42
2157.23 38
2157.34 34
2157.44 30
2157.55 26
2157.66 24
2157.76 22
2157.87 20
2157.98 18
2158.08 16
2158.19 13
2158.30 10
2158.40 7
2158.51 5
2158.61 2
2158.72 0
2158.83 0
2158.93 0
2159.04 0
2159.15 0
2159.25 0
2159.36 0
2159.47 0
2159.57 4
2159.68 14
2159.79 24
2159.89 34
2160.00 43
2160.11 50
2160.21 56
2160.32 62
2160.43 67
2160.53 72
2160.64 78
2160.75 84
2160.85 89
2160.96 93
2161.07 97
2161.17 99
2161.28 100
2161.39 100
2161.49 99
2161.60 97
2161.71 94
2161.81 90
2161.92 85
2162.02 79
2162.13 73
2162.24 68
2162.34 64
2162.45 61
2162.56 61
2162.66 62
2162.77 64
2162.88 66
2162.98 69
2163.09 72
2163.20 74
2163.30 76
2163.41 78
2163.52 78
2163.62 78
2163.73 77
2163.84 74
2163.94 71
2164.05 68
2164.16 64
2164.26 62
2164.37 61
2164.48 61
2164.58 62
2164.69 63
2164.80 64
2164.90 64
2165.01 64
2165.12 64
2165.22 64
2165.33 65
2165.44 67
2165.54 70
2165.65 74
2165.76 78
2165.86 82
2165.97 85
2166.08 86
2166.18 87
2166.29 86
2166.40 83
2166.50 79
2166.61 75
2166.72 70
2166.83 65
2166.93 61
2167.04 59
2167.15 58
2167.25 57
2167.36 58
2167.47 58
2167.57 58
2167.68 56
2167.79 53
2167.89 48
2168.00 43
2168.11 37
2168.21 31
2168.32 25
2168.43 19
2168.53 15
2168.64 13
2168.75 14
2168.85 17
2168.96 23
2169.07 30
2169.17 37
2169.28 44
2169.39 50
2169.49 55
2169.60 60
2169.71 65
2169.81 69
2169.92 72
2170.03 74
2170.13 74
2170.24 72
2170.35 67
2170.46 61
2170.56 54
2170.67 47
2170.78 42
2170.88 38
2170.99 37
2171.10 38
2171.20 41
2171.31 45
2171.42 48
2171.52 52
2171.63 56
2171.74 59
2171.84 64
2171.95 70
2172.06 76
2172.16 84
2172.27 91
2172.38 98
2172.49 103
2172.59 106
2172.70 108
2172.81 108
2172.91 108
2173.02 108
2173.13 107
2173.23 105
2173.34 103
2173.45 100
2173.55 98
2173.66 96
2173.77 95
2173.87 94
2173.98 94
2174.09 93
2174.20 93
2174.30 93
2174.41 93
2174.52 95
2174.62 98
2174.73 102
2174.84 106
2174.94 110
2175.05 112
2175.16 111
2175.26 106
2175.37 99
2175.48 91
2175.59 81
2175.69 73
2175.80 67
2175.91 64
2176.01 62
2176.12 61
2176.23 61
2176.33 60
2176.44 59
2176.55 57
2176.66 55
2176.76 54
2176.87 55
2176.98 58
2177.08 63
2177.19 68
2177.30 73
2177.40 76
2177.51 77
2177.62 75
2177.72 70
2177.83 63
2177.94 53
2178.05 42
2178.15 31
2178.26 21
2178.37 13
2178.47 6
2178.58 2
2178.69 0
2178.80 0
2178.90 0
2179.01 1
2179.12 2
2179.22 3
2179.33 3
2179.44 3
2179.54 2
2179.65 1
2179.76 0
2179.87 0
2179.97 0
2180.08 0
2180.19 0
2180.29 0
2180.40 7
2180.51 15
2180.61 26
2180.72 36
2180.83 45
2180.94 52
2181.04 57
2181.15 59
2181.26 61
2181.36 61
2181.47 62
2181.58 63
2181.69 65
2181.79 67
2181.90 71
2182.01 75
2182.11 80
2182.22 85
2182.33 88
2182.44 91
2182.54 93
2182.65 93
2182.76 92
2182.86 90
2182.97 88
2183.08 85
2183.19 83
2183.29 80
2183.40 78
2183.51 77
2183.61 77
2183.72 79
2183.83 83
2183.94 87
2184.04 92
2184.15 95
2184.26 97
2184.36 96
2184.47 94
2184.58 90
2184.69 86
2184.79 83
2184.90 81
2185.01 79
2185.11 78
2185.22 77
2185.33 74
2185.44 71
2185.54 66
2185.65 62
2185.76 60
2185.86 59
2185.97 60
2186.08 63
2186.19 66
2186.29 68
2186.40 68
2186.51 67
2186.61 65
2186.72 62
2186.83 60
2186.94 59
2187.04 60
2187.15 63
2187.26 67
2187.37 73
2187.47 81
2187.58 90
2187.69 100
2187.79 111
2187.90 120
2188.01 129
2188.12 136
2188.22 141
2188.33 146
2188.44 151
2188.55 156
2188.65 162
2188.76 169
2188.87 177
2188.97 184
2189.08 190
2189.19 193
2189.30 194
2189.40 193
2189.51 190
2189.62 187
2189.73 185
2189.83 182
2189.94 181
2190.05 180
2190.15 180
2190.26 180
2190.37 180
2190.48 181
2190.58 181
2190.69 181
2190.80 181
2190.91 180
2191.01 180
2191.12 180
2191.23 180
2191.33 180
2191.44 180
2191.55 181
2191.66 181
2191.76 180
2191.87 178
2191.98 175
2192.09 171
2192.19 166
2192.30 161
2192.41 155
2192.52 148
2192.62 141
2192.73 133
2192.84 127
2192.95 123
2193.05 121
2193.16 124
2193.27 130
2193.37 140
2193.48 151
2193.59 163
2193.70 173
2193.80 181
2193.91 184
2194.02 184
2194.13 181
2194.23 174
2194.34 166
2194.45 156
2194.56 145
2194.66 132
2194.77 119
2194.88 106
2194.99 95
2195.09 87
2195.20 82
2195.31 82
2195.42 85
2195.52 90
2195.63 96
2195.74 100
2195.84 102
2195.95 99
2196.06 93
2196.17 84
2196.27 73
2196.38 62
2196.49 52
2196.60 44
2196.70 41
2196.81 42
2196.92 48
2197.03 57
2197.13 68
2197.24 80
2197.35 91
2197.46 100
2197.56 107
2197.67 111
2197.78 114
2197.89 116
2197.99 119
2198.10 123
2198.21 128
2198.32 132
2198.42 134
2198.53 134
2198.64 132
2198.75 128
2198.85 123
2198.96 118
2199.07 116
2199.18 116
2199.28 119
2199.39 125
2199.50 132
2199.61 139
2199.71 146
2199.82 151
2199.93 154
2200.04 155
2200.14 155
2200.25 153
2200.36 149
2200.47 145
2200.57 139
2200.68 133
2200.79 126
2200.90 120
2201.01 113
2201.11 106
2201.22 100
2201.33 93
2201.44 87
2201.54 82
2201.65 77
2201.76 74
2201.87 71
2201.97 68
2202.08 65
2202.19 62
2202.30 60
2202.40 58
2202.51 58
2202.62 61
2202.73 67
2202.83 76
2202.94 87
2203.05 99
2203.16 112
2203.26 124
2203.37 135
2203.48 144
2203.59 153
2203.70 161
2203.80 167
2203.91 172
2204.02 176
2204.13 177
2204.23 177
2204.34 176
2204.45 173
2204.56 170
2204.66 166
2204.77 162
2204.88 157
2204.99 152
2205.09 147
2205.20 143
2205.31 141
2205.42 140
2205.53 141
2205.63 143
2205.74 147
2205.85 150
2205.96 152
2206.06 151
2206.17 147
2206.28 139
2206.39 130
2206.49 120
2206.60 110
2206.71 103
2206.82 100
2206.93 100
2207.03 103
2207.14 109
2207.25 115
2207.36 120
2207.46 123
2207.57 124
2207.68 122
2207.79 119
2207.89 116
2208.00 114
2208.11 113
2208.22 113
2208.33 115
2208.43 119
2208.54 123
2208.65 127
2208.76 132
2208.86 137
2208.97 142
2209.08 146
2209.19 150
2209.30 152
2209.40 153
2209.51 152
2209.62 148
2209.73 143
2209.83 137
2209.94 132
2210.05 128
2210.16 126
2210.27 126
2210.37 129
2210.48 133
2210.59 137
2210.70 139
2210.80 140
2210.91 137
2211.02 132
2211.13 126
2211.24 119
2211.34 111
2211.45 105
2211.56 100
2211.67 98
2211.78 97
2211.88 98
2211.99 102
2212.10 107
2212.21 114
2212.31 121
2212.42 127
2212.53 130
2212.64 129
2212.75 125
2212.85 117
2212.96 107
2213.07 96
2213.18 86
2213.28 78
2213.39 73
2213.50 73
2213.61 75
2213.72 81
2213.82 88
2213.93 97
2214.04 105
2214.15 113
2214.26 119
2214.36 122
2214.47 124
2214.58 123
2214.69 119
2214.80 114
2214.90 108
2215.01 101
2215.12 93
2215.23 87
2215.33 80
2215.44 75
2215.55 70
2215.66 66
2215.77 62
2215.87 58
2215.98 54
2216.09 51
2216.20 48
2216.31 47
2216.41 48
2216.52 50
2216.63 52
2216.74 55
2216.85 58
2216.95 59
2217.06 59
2217.17 58
2217.28 57
2217.39 55
2217.49 52
2217.60 50
2217.71 47
2217.82 42
2217.93 38
2218.03 33
2218.14 29
2218.25 25
2218.36 23
2218.47 23
2218.57 23
2218.68 23
2218.79 23
2218.90 23
2219.01 23
2219.11 23
2219.22 25
2219.33 29
2219.44 33
2219.55 38
2219.65 43
2219.76 45
2219.87 46
2219.98 43
2220.09 40
2220.19 37
2220.30 37
2220.41 39
2220.52 46
2220.63 56
2220.73 69
2220.84 81
2220.95 93
2221.06 103
2221.17 110
2221.27 114
2221.38 116
2221.49 116
2221.60 115
2221.71 114
2221.81 112
2221.92 109
2222.03 107
2222.14 104
2222.25 102
2222.36 99
2222.46 96
2222.57 93
2222.68 90
2222.79 86
2222.90 83
2223.00 79
2223.11 77
2223.22 75
2223.33 75
2223.44 77
2223.54 79
2223.65 82
2223.76 85
2223.87 88
2223.98 90
2224.08 89
2224.19 84
2224.30 76
2224.41 64
2224.52 49
2224.63 32
2224.73 16
2224.84 2
2224.95 0
2225.06 0
2225.17 0
2225.27 0
2225.38 0
2225.49 0
2225.60 4
2225.71 7
2225.82 7
2225.92 7
2226.03 6
2226.14 5
2226.25 5
2226.36 7
2226.46 12
2226.57 18
2226.68 28
2226.79 39
2226.90 51
2227.01 63
2227.11 74
2227.22 83
2227.33 90
2227.44 94
2227.55 94
2227.65 93
2227.76 89
2227.87 84
2227.98 77
2228.09 70
2228.20 62
2228.30 54
2228.41 46
2228.52 41
2228.63 37
2228.74 35
2228.85 35
2228.95 36
2229.06 37
2229.17 38
2229.28 39
2229.39 38
2229.49 38
2229.60 36
2229.71 35
2229.82 35
2229.93 34
2230.04 35
2230.14 38
2230.25 42
2230.36 47
2230.47 54
2230.58 61
2230.69 67
2230.79 72
2230.90 74
2231.01 74
2231.12 72
2231.23 70
2231.34 68
2231.44 67
2231.55 68
2231.66 71
2231.77 75
2231.88 79
2231.99 84
2232.09 89
2232.20 95
2232.31 100
2232.42 105
2232.53 110
2232.64 113
2232.74 114
2232.85 113
2232.96 111
2233.07 107
2233.18 102
2233.29 97
2233.39 92
2233.50 86
2233.61 81
2233.72 74
2233.83 67
2233.94 59
2234.04 51
2234.15 44
2234.26 39
2234.37 37
2234.48 38
2234.59 42
2234.69 49
2234.80 56
2234.91 62
2235.02 67
2235.13 70
2235.24 71
2235.34 71
2235.45 72
2235.56 73
2235.67 74
2235.78 77
2235.89 79
2236.00 80
2236.10 79
2236.21 76
2236.32 71
2236.43 66
2236.54 60
2236.65 57
2236.75 55
2236.86 55
2236.97 56
2237.08 58
2237.19 61
2237.30 64
2237.40 67
2237.51 71
2237.62 76
2237.73 82
2237.84 88
2237.95 95
2238.06 100
2238.16 104
2238.27 105
2238.38 105
2238.49 102
2238.60 99
2238.71 94
2238.81 88
2238.92 82
2239.03 75
2239.14 69
2239.25 65
2239.36 63
2239.47 63
2239.57 66
2239.68 71
2239.79 76
2239.90 80
2240.01 82
2240.12 81
2240.23 78
2240.33 72
2240.44 63
2240.55 53
2240.66 43
2240.77 33
2240.88 25
2240.99 19
2241.09 16
2241.20 15
2241.31 16
2241.42 18
2241.53 20
2241.64 19
2241.75 17
2241.85 12
2241.96 6
2242.07 0
2242.18 0
2242.29 0
2242.40 0
2242.51 0
2242.61 0
2242.72 0
2242.83 0
2242.94 6
2243.05 10
2243.16 14
2243.27 15
2243.37 15
2243.48 16
2243.59 17
2243.70 18
2243.81 20
2243.92 22
2244.03 22
2244.13 22
2244.24 20
2244.35 19
2244.46 18
2244.57 18
2244.68 20
2244.79 22
2244.89 23
2245.00 24
2245.11 23
2245.22 20
2245.33 17
2245.44 13
2245.55 11
2245.65 11
2245.76 13
2245.87 17
2245.98 24
2246.09 30
2246.20 37
2246.31 42
2246.42 46
2246.52 46
2246.63 45
2246.74 41
2246.85 35
2246.96 28
2247.07 22
2247.18 16
2247.29 11
2247.39 8
2247.50 7
2247.61 8
2247.72 10
2247.83 13
2247.94 17
2248.05 22
2248.15 26
2248.26 31
2248.37 35
2248.48 38
2248.59 39
2248.70 39
2248.81 37
2248.92 33
2249.02 28
2249.13 24
2249.24 21
2249.35 20
2249.46 23
2249.57 28
2249.68 37
2249.79 46
2249.89 55
2250.00 62
2250.11 66
2250.22 66
2250.33 63
2250.44 57
2250.55 50
2250.66 41
2250.76 33
2250.87 28
2250.98 24
2251.09 24
2251.20 27
2251.31 33
2251.42 42
2251.53 51
2251.63 59
2251.74 66
2251.85 70
2251.96 72
2252.07 73
2252.18 72
2252.29 70
2252.40 68
2252.51 66
2252.61 63
2252.72 59
2252.83 55
2252.94 52
2253.05 50
2253.16 49
2253.27 50
2253.38 52
2253.48 56
2253.59 59
2253.70 62
2253.81 63
2253.92 61
2254.03 57
2254.14 50
2254.25 41
2254.36 32
2254.46 24
2254.57 18
2254.68 14
2254.79 12
2254.90 12
2255.01 13
2255.12 15
2255.23 17
2255.34 20
2255.44 23
2255.55 27
2255.66 32
2255.77 37
2255.88 41
2255.99 42
2256.10 41
2256.21 37
2256.32 31
2256.42 24
2256.53 18
2256.64 13
2256.75 11
2256.86 11
2256.97 13
2257.08 17
2257.19 23
2257.30 29
2257.40 36
2257.51 42
2257.62 49
2257.73 56
2257.84 62
2257.95 66
2258.06 69
2258.17 69
2258.28 68
2258.39 65
2258.49 60
2258.60 55
2258.71 49
2258.82 44
2258.93 38
2259.04 31
2259.15 25
2259.26 18
2259.37 12
2259.48 7
2259.58 5
2259.69 6
2259.80 9
2259.91 14
2260.02 19
2260.13 23
2260.24 25
2260.35 25
2260.46 22
2260.57 19
2260.67 16
2260.78 14
2260.89 13
2261.00 14
2261.11 17
2261.22 20
2261.33 25
2261.44 28
2261.55 30
2261.66 30
2261.76 27
2261.87 23
2261.98 18
2262.09 13
2262.20 10
2262.31 9
2262.42 10
2262.53 14
2262.64 17
2262.75 19
2262.86 19
2262.96 15
2263.07 9
2263.18 1
2263.29 0
2263.40 0
2263.51 0
2263.62 0
2263.73 0
2263.84 8
2263.95 17
2264.06 25
2264.16 31
2264.27 34
2264.38 37
2264.49 41
2264.60 47
2264.71 54
2264.82 62
2264.93 70
2265.04 76
2265.15 80
2265.26 80
2265.36 77
2265.47 73
2265.58 69
2265.69 66
2265.80 64
2265.91 64
2266.02 66
2266.13 67
2266.24 68
2266.35 67
2266.46 63
2266.57 58
2266.67 53
2266.78 47
2266.89 43
2267.00 39
2267.11 38
2267.22 36
2267.33 35
2267.44 33
2267.55 30
2267.66 26
2267.77 22
2267.88 19
2267.98 18
2268.09 19
2268.20 22
2268.31 27
2268.42 32
2268.53 36
2268.64 39
2268.75 41
2268.86 41
2268.97 40
2269.08 39
2269.19 38
2269.29 37
2269.40 36
2269.51 36
2269.62 35
2269.73 34
2269.84 32
2269.95 31
2270.06 29
2270.17 27
2270.28 26
2270.39 26
2270.50 26
2270.61 27
2270.71 30
2270.82 32
2270.93 36
2271.04 39
2271.15 42
2271.26 44
2271.37 46
2271.48 46
2271.59 46
2271.70 45
2271.81 43
2271.92 41
2272.03 38
2272.14 36
2272.24 33
2272.35 31
2272.46 30
2272.57 30
2272.68 31
2272.79 33
2272.90 36
2273.01 38
2273.12 39
2273.23 38
2273.34 35
2273.45 30
2273.56 24
2273.67 18
2273.78 15
2273.88 14
2273.99 17
2274.10 22
2274.21 28
2274.32 34
2274.43 38
2274.54 40
2274.65 39
2274.76 37
2274.87 35
2274.98 32
2275.09 31
2275.20 31
2275.31 31
2275.42 31
2275.52 32
2275.63 34
2275.74 36
2275.85 40
2275.96 44
2276.07 50
2276.18 54
2276.29 57
2276.40 58
2276.51 57
2276.62 54
2276.73 49
2276.84 45
2276.95 40
2277.06 37
2277.17 34
2277.28 32
2277.38 29
2277.49 26
2277.60 23
2277.71 20
2277.82 17
2277.93 16
2278.04 17
2278.15 20
2278.26 24
2278.37 29
2278.48 34
2278.59 38
2278.70 40
2278.81 42
2278.92 41
2279.03 41
2279.14 40
2279.25 38
2279.35 36
2279.46 33
2279.57 29
2279.68 25
2279.79 21
2279.90 18
2280.01 17
2280.12 17
2280.23 20
2280.34 23
2280.45 26
2280.56 27
2280.67 27
2280.78 27
2280.89 26
2281.00 26
2281.11 28
2281.22 32
2281.33 38
2281.44 44
2281.54 49
2281.65 53
2281.76 55
2281.87 56
2281.98 55
2282.09 52
2282.20 48
2282.31 42
2282.42 35
2282.53 26
2282.64 18
2282.75 10
2282.86 4
2282.97 0
2283.08 0
2283.19 0
2283.30 0
2283.41 0
2283.52 0
2283.63 0
2283.74 0
2283.85 0
2283.95 1
2284.06 9
2284.17 18
2284.28 29
2284.39 39
2284.50 49
2284.61 57
2284.72 63
2284.83 67
2284.94 70
2285.05 72
2285.16 75
2285.27 79
2285.38 83
2285.49 90
2285.60 97
2285.71 103
2285.82 108
2285.93 111
2286.04 111
2286.15 108
2286.26 103
2286.37 98
2286.48 92
2286.59 86
2286.69 82
2286.80 79
2286.91 78
2287.02 78
2287.13 78
2287.24 78
2287.35 77
2287.46 74
2287.57 68
2287.68 60
2287.79 52
2287.90 44
2288.01 37
2288.12 33
2288.23 31
2288.34 32
2288.45 36
2288.56 41
2288.67 47
2288.78 54
2288.89 59
2289.00 64
2289.11 69
2289.22 73
2289.33 76
2289.44 79
2289.55 82
2289.66 83
2289.77 84
2289.88 85
2289.99 84
2290.10 84
2290.20 84
2290.31 84
2290.42 85
2290.53 87
2290.64 89
2290.75 90
2290.86 91
2290.97 89
2291.08 86
2291.19 80
2291.30 73
2291.41 65
2291.52 59
2291.63 53
2291.74 50
2291.85 50
2291.96 51
2292.07 54
2292.18 58
2292.29 62
2292.40 67
2292.51 72
2292.62 77
2292.73 82
2292.84 86
2292.95 89
2293.06 90
2293.17 89
2293.28 86
2293.39 82
2293.50 78
2293.61 74
2293.72 71
2293.83 68
2293.94 65
2294.05 62
2294.16 58
2294.27 54
2294.38 49
2294.49 43
2294.60 38
2294.71 34
2294.82 31
2294.93 29
2295.04 28
2295.15 27
2295.26 26
2295.36 24
2295.47 21
2295.58 16
2295.69 10
2295.80 3
2295.91 0
2296.02 0
2296.13 0
2296.24 0
2296.35 0
2296.46 0
2296.57 0
2296.68 0
2296.79 9
2296.90 18
2297.01 24
2297.12 28
2297.23 31
2297.34 34
2297.45 37
2297.56 39
2297.67 42
2297.78 44
2297.89 44
2298.00 43
2298.11 41
2298.22 40
2298.33 40
2298.44 43
2298.55 49
2298.66 57
2298.77 66
2298.88 74
2298.99 80
2299.10 83
2299.21 83
2299.32 80
2299.43 77
2299.54 74
2299.65 72
2299.76 73
2299.87 77
2299.98 82
2300.09 88
2300.20 93
2300.31 97
2300.42 98
2300.53 98
2300.64 97
2300.75 96
2300.86 94
2300.97 93
2301.08 93
2301.19 92
2301.30 92
2301.41 90
2301.52 88
2301.63 87
2301.74 86
2301.85 86
2301.96 88
2302.07 92
2302.18 98
2302.29 104
2302.40 110
2302.51 115
2302.62 119
2302.73 121
2302.84 120
2302.95 117
2303.06 113
2303.17 108
2303.28 103
2303.39 99
2303.50 96
2303.61 95
2303.72 96
2303.83 96
2303.94 97
2304.05 95
2304.16 92
2304.27 86
2304.38 79
2304.49 70
2304.60 62
2304.71 55
2304.82 51
2304.93 52
2305.04 55
2305.15 62
2305.26 70
2305.37 79
2305.48 88
2305.59 96
2305.70 102
2305.81 108
2305.92 113
2306.03 117
2306.14 120
2306.25 120
2306.36 118
2306.47 114
2306.58 107
2306.69 99
2306.80 91
2306.91 82
2307.02 75
2307.13 70
2307.24 65
2307.35 62
2307.46 59
2307.57 56
2307.68 52
2307.79 49
2307.91 46
2308.02 44
2308.13 43
2308.24 43
2308.35 45
2308.46 48
2308.57 51
2308.68 54
2308.79 58
2308.90 60
2309.01 61
2309.12 60
2309.23 58
2309.34 54
2309.45 48
2309.56 41
2309.67 34
2309.78 28
2309.89 24
2310.00 23
2310.11 24
2310.22 26
2310.33 30
2310.44 34
2310.55 37
2310.66 38
2310.77 38
2310.88 37
2310.99 36
2311.10 36
2311.21 37
2311.32 37
2311.43 38
2311.54 37
2311.65 34
2311.76 29
2311.87 25
2311.98 20
2312.09 18
2312.20 17
2312.31 18
2312.42 19
2312.53 19
2312.64 18
2312.75 14
2312.86 10
2312.97 6
2313.09 4
2313.20 5
2313.31 10
2313.42 17
2313.53 25
2313.64 32
2313.75 36
2313.86 37
2313.97 36
2314.08 32
2314.19 27
2314.30 24
2314.41 23
2314.52 23
2314.63 24
2314.74 24
2314.85 23
2314.96 21
2315.07 16
2315.18 10
2315.29 3
2315.40 0
2315.51 0
2315.62 0
2315.73 0
2315.84 0
2315.95 0
2316.06 0
2316.17 0
2316.28 2
2316.39 9
2316.50 17
2316.62 26
2316.73 35
2316.84 45
2316.95 54
2317.06 61
2317.17 67
2317.28 71
2317.39 72
2317.50 72
2317.61 69
2317.72 66
2317.83 62
2317.94 59
2318.05 56
2318.16 56
2318.27 59
2318.38 63
2318.49 70
2318.60 77
2318.71 84
2318.82 89
2318.93 92
2319.04 92
2319.15 89
2319.26 83
2319.38 77
2319.49 69
2319.60 62
2319.71 57
2319.82 53
2319.93 52
2320.04 52
2320.15 53
2320.26 54
2320.37 55
2320.48 55
2320.59 54
2320.70 53
2320.81 52
2320.92 53
2321.03 56
2321.14 63
2321.25 71
2321.36 81
2321.47 90
2321.58 98
2321.69 105
2321.81 109
2321.92 111
2322.03 113
2322.14 115
2322.25 117
2322.36 119
2322.47 122
2322.58 123
2322.69 123
2322.80 121
2322.91 117
2323.02 112
2323.13 106
2323.24 99
2323.35 92
2323.46 84
2323.57 77
2323.68 71
2323.79 66
2323.90 63
2324.02 61
2324.13 62
2324.24 65
2324.35 68
2324.46 70
2324.57 70
2324.68 68
2324.79 63
2324.90 56
2325.01 49
2325.12 42
2325.23 36
2325.34 33
2325.45 34
2325.56 37
2325.67 43
2325.78 51
2325.89 59
2326.01 67
2326.12 75
2326.23 80
2326.34 83
2326.45 83
2326.56 80
2326.67 76
2326.78 71
2326.89 65
2327.00 61
2327.11 57
2327.22 55
2327.33 55
2327.44 56
2327.55 57
2327.66 58
2327.77 58
2327.89 58
2328.00 56
2328.11 53
2328.22 49
2328.33 44
2328.44 39
2328.55 34
2328.66 28
2328.77 23
2328.88 19
2328.99 17
2329.10 17
2329.21 20
2329.32 26
2329.43 34
2329.55 43
2329.66 52
2329.77 59
2329.88 63
2329.99 65
2330.10 65
2330.21 64
2330.32 63
2330.43 64
2330.54 66
2330.65 69
2330.76 72
2330.87 74
2330.98 75
2331.09 74
2331.21 71
2331.32 67
2331.43 63
2331.54 60
2331.65 56
2331.76 53
2331.87 51
2331.98 48
2332.09 46
2332.20 43
2332.31 41
2332.42 38
2332.53 35
2332.64 30
2332.76 24
2332.87 17
2332.98 10
2333.09 3
2333.20 0
2333.31 0
2333.42 0
2333.53 0
2333.64 0
2333.75 0
2333.86 0
2333.97 0
2334.08 2
2334.20 6
2334.31 11
2334.42 19
2334.53 29
2334.64 40
2334.75 52
2334.86 63
2334.97 72
2335.08 79
2335.19 83
2335.30 84
2335.41 82
2335.53 79
2335.64 75
2335.75 71
2335.86 68
2335.97 66
2336.08 64
2336.19 64
2336.30 64
2336.41 63
2336.52 60
2336.63 57
2336.74 52
2336.86 47
2336.97 42
2337.08 38
2337.19 35
2337.30 34
2337.41 33
2337.52 33
2337.63 32
2337.74 31
2337.85 30
2337.96 28
2338.07 27
2338.19 27
2338.30 28
2338.41 29
2338.52 31
2338.63 34
2338.74 38
2338.85 43
2338.96 50
2339.07 60
2339.18 73
2339.29 88
2339.41 103
2339.52 117
2339.63 128
2339.74 135
2339.85 137
2339.96 134
2340.07 129
2340.18 121
2340.29 112
2340.40 104
2340.51 97
2340.63 92
2340.74 88
2340.85 86
2340.96 86
2341.07 86
2341.18 87
2341.29 88
2341.40 89
2341.51 88
2341.62 88
2341.73 87
2341.85 87
2341.96 87
2342.07 88
2342.18 88
2342.29 88
2342.40 88
2342.51 86
2342.62 83
2342.73 79
2342.84 76
2342.96 73
2343.07 71
2343.18 71
2343.29 72
2343.40 74
2343.51 76
2343.62 77
2343.73 76
2343.84 73
2343.95 69
2344.07 64
2344.18 59
2344.29 54
2344.40 50
2344.51 48
2344.62 46
2344.73 44
2344.84 41
2344.95 36
2345.06 31
2345.18 24
2345.29 16
2345.40 9
2345.51 3
2345.62 0
2345.73 0
2345.84 0
2345.95 0
2346.06 0
2346.17 0
2346.29 0
2346.40 0
2346.51 0
2346.62 5
2346.73 14
2346.84 24
2346.95 34
2347.06 43
2347.17 51
2347.29 57
2347.40 60
2347.51 61
2347.62 60
2347.73 59
2347.84 56
2347.95 54
2348.06 53
2348.17 53
2348.29 54
2348.40 56
2348.51 58
2348.62 59
2348.73 60
2348.84 60
2348.95 59
2349.06 58
2349.17 57
2349.29 56
2349.40 58
2349.51 61
2349.62 64
2349.73 69
2349.84 72
2349.95 74
2350.06 74
2350.17 72
2350.29 71
2350.40 70
2350.51 71
2350.62 74
2350.73 79
2350.84 84
2350.95 89
2351.06 92
2351.18 94
2351.29 95
2351.40 95
2351.51 96
2351.62 99
2351.73 102
2351.84 107
2351.95 111
2352.06 114
2352.18 115
2352.29 114
2352.40 112
2352.51 108
2352.62 105
2352.73 102
2352.84 102
2352.95 103
2353.07 105
2353.18 108
2353.29 110
2353.40 111
2353.51 111
2353.62 109
2353.73 107
2353.84 105
2353.96 104
2354.07 105
2354.18 106
2354.29 109
2354.40 110
2354.51 111
2354.62 110
2354.73 108
2354.85 104
2354.96 100
2355.07 95
2355.18 91
2355.29 89
2355.40 88
2355.51 89
2355.62 92
2355.74 97
2355.85 102
2355.96 107
2356.07 111
2356.18 113
2356.29 114
2356.40 114
2356.52 114
2356.63 113
2356.74 112
2356.85 112
2356.96 112
2357.07 111
2357.18 110
2357.29 108
2357.41 105
2357.52 100
2357.63 95
2357.74 90
2357.85 85
2357.96 80
2358.07 76
2358.18 73
2358.30 70
2358.41 68
2358.52 67
2358.63 67
2358.74 67
2358.85 68
2358.96 69
2359.08 70
2359.19 71
2359.30 73
2359.41 75
2359.52 78
2359.63 83
2359.74 89
2359.86 96
2359.97 102
2360.08 107
2360.19 110
2360.30 111
2360.41 110
2360.52 108
2360.64 106
2360.75 104
2360.86 103
2360.97 101
2361.08 100
2361.19 99
2361.30 97
2361.42 95
2361.53 93
2361.64 90
2361.75 87
2361.86 83
2361.97 78
2362.08 72
2362.20 65
2362.31 58
2362.42 52
2362.53 48
2362.64 47
2362.75 50
2362.86 55
2362.98 62
2363.09 69
2363.20 75
2363.31 79
2363.42 82
2363.53 83
2363.64 84
2363.76 85
2363.87 85
2363.98 86
2364.09 85
2364.20 84
2364.31 81
2364.42 78
2364.54 76
2364.65 75
2364.76 76
2364.87 79
2364.98 84
2365.09 89
2365.20 94
2365.32 98
2365.43 100
2365.54 101
2365.65 100
2365.76 100
2365.87 100
2365.99 100
2366.10 100
2366.21 100
2366.32 100
2366.43 98
2366.54 96
2366.65 93
2366.77 90
2366.88 87
2366.99 85
2367.10 84
2367.21 84
2367.32 85
2367.44 86
2367.55 88
2367.66 88
2367.77 88
2367.88 85
2367.99 82
2368.11 76
2368.22 70
2368.33 62
2368.44 55
2368.55 48
2368.66 43
2368.77 39
2368.89 37
2369.00 37
2369.11 40
2369.22 45
2369.33 52
2369.44 59
2369.56 67
2369.67 74
2369.78 80
2369.89 84
2370.00 88
2370.11 90
2370.23 91
2370.34 91
2370.45 89
2370.56 86
2370.67 81
2370.78 75
2370.90 69
2371.01 63
2371.12 58
2371.23 55
2371.34 54
2371.45 55
2371.57 59
2371.68 64
2371.79 71
2371.90 79
2372.01 86
2372.12 93
2372.24 100
2372.35 107
2372.46 113
2372.57 119
2372.68 124
2372.79 128
2372.91 128
2373.02 126
2373.13 121
2373.24 113
2373.35 104
2373.46 94
2373.58 85
2373.69 77
2373.80 69
2373.91 62
2374.02 55
2374.13 48
2374.25 40
2374.36 31
2374.47 24
2374.58 19
2374.69 16
2374.80 15
2374.92 17
2375.03 21
2375.14 25
2375.25 29
2375.36 33
2375.48 37
2375.59 42
2375.70 47
2375.81 54
2375.92 62
2376.03 71
2376.15 81
2376.26 92
2376.37 101
2376.48 110
2376.59 116
2376.70 121
2376.82 123
2376.93 122
2377.04 119
2377.15 113
2377.26 108
2377.38 103
2377.49 102
2377.60 104
2377.71 110
2377.82 120
2377.93 132
2378.05 145
2378.16 156
2378.27 165
2378.38 169
2378.49 170
2378.61 168
2378.72 163
2378.83 157
2378.94 151
2379.05 147
2379.16 145
2379.28 145
2379.39 147
2379.50 150
2379.61 154
2379.72 155
2379.84 155
2379.95 153
2380.06 148
2380.17 143
2380.28 138
2380.39 134
2380.51 133
2380.62 133
2380.73 134
2380.84 136
2380.95 136
2381.07 136
2381.18 134
2381.29 132
2381.40 131
2381.51 131
2381.63 134
2381.74 138
2381.85 143
2381.96 147
2382.07 148
2382.19 146
2382.30 141
2382.41 134
2382.52 125
2382.63 118
2382.74 113
2382.86 112
2382.97 115
2383.08 120
2383.19 128
2383.30 137
2383.42 145
2383.53 151
2383.64 155
2383.75 156
2383.86 154
2383.98 150
2384.09 144
2384.20 138
2384.31 131
2384.42 124
2384.54 118
2384.65 114
2384.76 110
2384.87 108
2384.98 107
2385.10 107
2385.21 107
2385.32 107
2385.43 106
2385.54 104
2385.66 101
2385.77 100
2385.88 100
2385.99 101
2386.10 105
2386.22 110
2386.33 115
2386.44 119
2386.55 120
2386.66 120
2386.78 117
2386.89 112
2387.00 107
2387.11 102
2387.22 97
2387.34 93
2387.45 89
2387.56 86
2387.67 85
2387.78 84
2387.90 85
2388.01 87
2388.12 89
2388.23 91
2388.34 93
2388.46 93
2388.57 91
2388.68 86
2388.79 80
2388.90 73
2389.02 64
2389.13 55
2389.24 46
2389.35 39
2389.46 34
2389.58 32
2389.69 32
2389.80 37
2389.91 44
2390.03 54
2390.14 64
2390.25 75
2390.36 84
2390.47 89
2390.59 92
2390.70 90
2390.81 86
2390.92 81
2391.03 76
2391.15 73
2391.26 72
2391.37 73
2391.48 74
2391.59 74
2391.71 73
2391.82 70
2391.93 67
2392.04 65
2392.16 64
2392.27 64
2392.38 66
2392.49 68
2392.60 68
2392.72 67
2392.83 64
2392.94 59
2393.05 55
2393.17 51
2393.28 48
2393.39 45
2393.50 44
2393.61 43
2393.73 42
2393.84 41
2393.95 39
2394.06 37
2394.17 36
2394.29 35
2394.40 33
2394.51 32
2394.62 30
2394.74 28
2394.85 26
2394.96 25
2395.07 25
2395.18 27
2395.30 29
2395.41 33
2395.52 38
2395.63 44
2395.75 50
2395.86 56
2395.97 62
2396.08 68
2396.19 72
2396.31 76
2396.42 78
2396.53 79
2396.64 78
2396.76 77
2396.87 76
2396.98 75
2397.09 75
2397.20 75
2397.32 76
2397.43 78
2397.54 80
2397.65 83
2397.77 86
2397.88 89
2397.99 90
2398.10 90
2398.22 87
2398.33 82
2398.44 76
2398.55 70
2398.66 64
2398.78 59
2398.89 55
2399.00 53
2399.11 51
2399.23 50
2399.34 48
2399.45 47
2399.56 46
2399.68 46
2399.79 48
2399.90 51
2400.01 56
2400.12 63
2400.24 69
2400.35 74
2400.46 77
2400.57 78
2400.69 77
2400.80 75
2400.91 73
2401.02 70
2401.14 68
2401.25 67
2401.36 66
2401.47 66
2401.59 65
2401.70 63
2401.81 60
2401.92 57
2402.03 54
2402.15 52
2402.26 52
2402.37 54
2402.48 58
2402.60 64
2402.71 72
2402.82 79
2402.93 86
2403.05 92
2403.16 97
2403.27 100
2403.38 102
2403.50 102
2403.61 101
2403.72 99
2403.83 95
2403.95 89
2404.06 83
2404.17 76
2404.28 68
2404.40 58
2404.51 48
2404.62 37
2404.73 25
2404.84 13
2404.96 1
2405.07 0
2405.18 0
2405.29 0
2405.41 0
2405.52 0
2405.63 0
2405.74 0
2405.86 0
2405.97 8
2406.08 17
2406.19 24
2406.31 31
2406.42 35
2406.53 38
2406.64 39
2406.76 37
2406.87 34
2406.98 28
2407.09 20
2407.21 12
2407.32 4
2407.43 0
2407.54 0
2407.66 0
2407.77 0
2407.88 0
2407.99 0
2408.11 0
2408.22 0
2408.33 1
2408.44 9
2408.56 18
2408.67 27
2408.78 38
2408.89 48
2409.01 57
2409.12 65
2409.23 71
2409.34 75
2409.46 79
2409.57 81
2409.68 84
2409.79 88
2409.91 93
2410.02 98
2410.13 104
2410.25 108
2410.36 109
2410.47 107
2410.58 100
2410.70 89
2410.81 75
2410.92 60
2411.03 45
2411.15 33
2411.26 24
2411.37 17
2411.48 12
2411.60 9
2411.71 7
2411.82 5
2411.93 5
2412.05 6
2412.16 8
2412.27 12
2412.38 16
2412.50 20
2412.61 22
2412.72 22
2412.83 19
2412.95 16
2413.06 12
2413.17 10
2413.29 10
2413.40 12
2413.51 15
2413.62 18
2413.74 19
2413.85 17
2413.96 12
2414.07 5
2414.19 0
2414.30 0
2414.41 0
2414.52 0
2414.64 0
2414.75 0
2414.86 0
2414.98 0
2415.09 7
2415.20 14
2415.31 19
2415.43 22
2415.54 24
2415.65 27
2415.76 32
2415.88 39
2415.99 49
2416.10 61
2416.22 74
2416.33 86
2416.44 96
2416.55 103
2416.67 106
2416.78 106
2416.89 104
2417.00 102
2417.12 101
2417.23 100
2417.34 101
2417.46 104
2417.57 108
2417.68 112
2417.79 118
2417.91 123
2418.02 129
2418.13 132
2418.24 134
2418.36 132
2418.47 128
2418.58 122
2418.70 115
2418.81 107
2418.92 100
2419.03 95
2419.15 92
2419.26 89
2419.37 87
2419.48 85
2419.60 82
2419.71 79
2419.82 76
2419.94 73
2420.05 72
2420.16 71
2420.27 70
2420.39 69
2420.50 67
2420.61 63
2420.73 57
2420.84 49
2420.95 39
2421.06 29
2421.18 18
2421.29 8
2421.40 0
2421.52 0
2421.63 0
2421.74 0
2421.85 0
2421.97 0
2422.08 0
2422.19 0
2422.31 1
2422.42 6
2422.53 10
2422.64 13
2422.76 15
2422.87 16
2422.98 16
2423.10 16
2423.21 17
2423.32 18
2423.43 20
2423.55 23
2423.66 25
2423.77 26
2423.89 26
2424.00 24
2424.11 21
2424.22 18
2424.34 14
2424.45 11
2424.56 9
2424.68 8
2424.79 8
2424.90 8
2425.01 8
2425.13 9
2425.24 10
2425.35 12
2425.47 15
2425.58 18
2425.69 21
2425.80 22
2425.92 23
2426.03 22
2426.14 20
2426.26 19
2426.37 17
2426.48 17
2426.60 17
2426.71 18
2426.82 20
2426.93 21
2427.05 23
2427.16 25
2427.27 28
2427.39 31
2427.50 36
2427.61 43
2427.73 51
2427.84 59
2427.95 67
2428.06 75
2428.18 79
2428.29 81
2428.40 79
2428.52 75
2428.63 68
2428.74 61
2428.85 54
2428.97 49
2429.08 45
2429.19 41
2429.31 39
2429.42 37
2429.53 34
2429.65 32
2429.76 30
2429.87 29
2429.99 30
2430.10 32
2430.21 36
2430.32 41
2430.44 46
2430.55 52
2430.66 57
2430.78 63
2430.89 68
2431.00 73
2431.12 76
2431.23 78
2431.34 78
2431.45 75
2431.57 70
2431.68 63
2431.79 56
2431.91 50
2432.02 46
2432.13 45
2432.25 46
2432.36 48
2432.47 50
2432.59 52
2432.70 52
2432.81 50
2432.92 46
2433.04 42
2433.15 37
2433.26 34
2433.38 30
2433.49 27
2433.60 25
2433.72 23
2433.83 20
2433.94 18
2434.06 16
2434.17 14
2434.28 12
2434.40 9
2434.51 7
2434.62 5
2434.73 4
2434.85 4
2434.96 6
2435.07 8
2435.19 11
2435.30 14
2435.41 18
2435.53 22
2435.64 26
2435.75 30
2435.87 34
2435.98 38
2436.09 42
2436.21 43
2436.32 43
2436.43 41
2436.55 37
2436.66 32
2436.77 28
2436.88 27
2437.00 27
2437.11 31
2437.22 37
2437.34 43
2437.45 49
2437.56 53
2437.68 55
2437.79 52
2437.90 48
2438.02 41
2438.13 33
2438.24 25
2438.36 18
2438.47 12
2438.58 7
2438.70 4
2438.81 3
2438.92 3
2439.04 4
2439.15 8
2439.26 12
2439.38 17
2439.49 21
2439.60 26
2439.72 29
2439.83 30
2439.94 31
2440.06 31
2440.17 31
2440.28 31
2440.40 32
2440.51 33
2440.62 35
2440.73 36
2440.85 36
2440.96 35
2441.07 32
2441.19 28
2441.30 24
2441.41 19
2441.53 15
2441.64 12
2441.75 9
2441.87 7
2441.98 5
2442.09 4
2442.21 3
2442.32 3
2442.43 4
2442.55 7
2442.66 12
2442.77 17
2442.89 23
2443.00 28
2443.11 32
2443.23 35
2443.34 35
2443.45 34
2443.57 31
2443.68 28
2443.79 26
2443.91 25
2444.02 26
2444.13 29
2444.25 32
2444.36 36
2444.47 39
2444.59 42
2444.70 45
2444.81 47
2444.93 51
2445.04 55
2445.15 61
2445.27 67
2445.38 73
2445.49 78
2445.61 82
2445.72 83
2445.84 81
2445.95 77
2446.06 71
2446.18 64
2446.29 57
2446.40 52
2446.52 48
2446.63 45
2446.74 43
2446.86 40
2446.97 38
2447.08 35
2447.20 33
2447.31 32
2447.42 32
2447.54 35
2447.65 38
2447.76 43
2447.88 46
2447.99 48
2448.10 47
2448.22 45
2448.33 42
2448.44 39
2448.56 38
2448.67 39
2448.78 45
2448.90 53
2449.01 63
2449.12 74
2449.24 83
2449.35 89
2449.47 92
2449.58 90
2449.69 84
2449.81 74
2449.92 63
2450.03 51
2450.15 41
2450.26 33
2450.37 28
2450.49 25
2450.60 24
2450.71 23
2450.83 22
2450.94 20
2451.05 16
2451.17 11
2451.28 5
2451.39 0
2451.51 0
2451.62 0
2451.74 0
2451.85 0
2451.96 0
2452.08 0
2452.19 0
2452.30 0
2452.42 9
2452.53 20
2452.64 31
2452.76 43
2452.87 52
2452.98 60
2453.10 64
2453.21 65
2453.33 64
2453.44 60
2453.55 55
2453.67 49
2453.78 43
2453.89 37
2454.01 32
2454.12 28
2454.23 25
2454.35 23
2454.46 24
2454.57 26
2454.69 30
2454.80 35
2454.92 40
2455.03 45
2455.14 49
2455.26 52
2455.37 54
2455.48 56
2455.60 58
2455.71 60
2455.82 63
2455.94 65
2456.05 67
2456.17 67
2456.28 67
2456.39 65
2456.51 61
2456.62 56
2456.73 50
2456.85 44
2456.96 38
2457.07 31
2457.19 24
2457.30 17
2457.42 11
2457.53 5
2457.64 2
2457.76 1
2457.87 4
2457.98 9
2458.10 18
2458.21 28
2458.32 38
2458.44 47
2458.55 54
2458.67 57
2458.78 58
2458.89 56
2459.01 54
2459.12 52
2459.23 50
2459.35 50
2459.46 50
2459.58 52
2459.69 53
2459.80 55
2459.92 56
2460.03 58
2460.14 59
2460.26 61
2460.37 62
2460.49 63
2460.60 63
2460.71 61
2460.83 59
2460.94 55
2461.05 52
2461.17 49
2461.28 49
2461.40 51
2461.51 55
2461.62 61
2461.74 67
2461.85 71
2461.96 72
2462.08 70
2462.19 65
2462.31 57
2462.42 48
2462.53 40
2462.65 34
2462.76 31
2462.87 31
2462.99 34
2463.10 39
2463.22 45
2463.33 52
2463.44 58
2463.56 63
2463.67 68
2463.78 71
2463.90 72
2464.01 72
2464.13 70
2464.24 67
2464.35 63
2464.47 59
2464.58 56
2464.70 54
2464.81 53
2464.92 53
2465.04 54
2465.15 56
2465.26 58
2465.38 61
2465.49 63
2465.61 66
2465.72 69
2465.83 70
2465.95 72
2466.06 73
2466.18 74
2466.29 75
2466.40 75
2466.52 76
2466.63 76
2466.74 75
2466.86 73
2466.97 70
2467.09 68
2467.20 67
2467.31 66
2467.43 68
2467.54 71
2467.66 74
2467.77 78
2467.88 83
2468.00 87
2468.11 91
2468.23 95
2468.34 99
2468.45 102
2468.57 105
2468.68 106
2468.80 105
2468.91 101
2469.02 96
2469.14 88
2469.25 80
2469.36 71
2469.48 63
2469.59 57
2469.71 54
2469.82 52
2469.93 53
2470.05 55
2470.16 58
2470.28 61
2470.39 62
2470.50 60
2470.62 57
2470.73 52
2470.85 45
2470.96 37
2471.07 28
2471.19 21
2471.30 15
2471.42 12
2471.53 11
2471.64 13
2471.76 17
2471.87 23
2471.99 29
2472.10 35
2472.21 39
2472.33 42
2472.44 43
2472.56 43
2472.67 42
2472.78 40
2472.90 38
2473.01 37
2473.13 36
2473.24 37
2473.35 38
2473.47 41
2473.58 45
2473.70 50
2473.81 56
2473.92 62
2474.04 67
2474.15 72
2474.27 77
2474.38 81
2474.50 85
2474.61 87
2474.72 89
2474.84 90
2474.95 90
2475.07 89
2475.18 86
2475.29 82
2475.41 75
2475.52 67
2475.64 56
2475.75 45
2475.86 35
2475.98 26
2476.09 20
2476.21 16
2476.32 15
2476.43 16
2476.55 18
2476.66 20
2476.78 23
2476.89 25
2477.00 28
2477.12 28
2477.23 28
2477.35 24
2477.46 18
2477.58 11
2477.69 2
2477.80 0
2477.92 0
2478.03 0
2478.15 0
2478.26 0
2478.37 0
2478.49 0
2478.60 0
2478.72 6
2478.83 14
2478.95 22
2479.06 31
2479.17 40
2479.29 49
2479.40 57
2479.52 61
2479.63 63
2479.74 62
2479.86 59
2479.97 55
2480.09 52
2480.20 50
2480.32 51
2480.43 53
2480.54 57
2480.66 62
2480.77 66
2480.89 70
2481.00 72
2481.11 74
2481.23 73
2481.34 71
2481.46 67
2481.57 61
2481.69 54
2481.80 47
2481.91 40
2482.03 34
2482.14 31
2482.26 30
2482.37 31
2482.49 34
2482.60 38
2482.71 43
2482.83 48
2482.94 53
2483.06 57
2483.17 60
2483.29 61
2483.40 60
2483.51 55
2483.63 47
2483.74 37
2483.86 26
2483.97 15
2484.09 7
2484.20 0
2484.31 0
2484.43 0
2484.54 0
2484.66 0
2484.77 3
2484.89 6
2485.00 9
2485.11 11
2485.23 15
2485.34 18
2485.46 23
2485.57 28
2485.69 35
2485.80 42
2485.91 49
2486.03 55
2486.14 59
2486.26 62
2486.37 62
2486.49 61
2486.60 59
2486.71 58
2486.83 57
2486.94 59
2487.06 62
2487.17 66
2487.29 71
2487.40 74
2487.52 75
2487.63 73
2487.74 69
2487.86 62
2487.97 54
2488.09 46
2488.20 39
2488.32 35
2488.43 33
2488.54 34
2488.66 38
2488.77 42
2488.89 47
2489.00 52
2489.12 57
2489.23 62
2489.35 67
2489.46 72
2489.57 77
2489.69 82
2489.80 86
2489.92 88
2490.03 89
2490.15 88
2490.26 86
2490.37 83
2490.49 80
2490.60 75
2490.72 70
2490.83 66
2490.95 61
2491.06 57
2491.18 54
2491.29 53
2491.40 54
2491.52 58
2491.63 64
2491.75 71
2491.86 79
2491.98 85
2492.09 90
2492.21 91
2492.32 91
2492.44 87
2492.55 83
2492.66 78
2492.78 73
2492.89 69
2493.01 67
2493.12 66
2493.24 67
2493.35 70
2493.47 73
2493.58 77
2493.69 80
2493.81 83
2493.92 85
2494.04 87
2494.15 87
2494.27 88
2494.38 88
2494.50 90
2494.61 92
2494.73 95
2494.84 97
2494.95 99
2495.07 99
2495.18 98
2495.30 94
2495.41 90
2495.53 85
2495.64 81
2495.76 77
2495.87 74
2495.99 74
2496.10 75
2496.21 78
2496.33 82
2496.44 87
2496.56 92
2496.67 95
2496.79 96
2496.90 96
2497.02 96
2497.13 96
2497.25 97
2497.36 99
2497.47 102
2497.59 104
2497.70 104
2497.82 100
2497.93 92
2498.05 81
2498.16 70
2498.28 61
2498.39 56
2498.51 56
2498.62 61
2498.74 71
2498.85 83
2498.96 94
2499.08 104
2499.19 111
2499.31 115
2499.42 117
2499.54 119
2499.65 121
2499.77 124
2499.88 128
2500.00 132
2500.11 134
2500.23 134
2500.34 130
2500.45 125
2500.57 119
2500.68 114
2500.80 110
2500.91 107
2501.03 104
2501.14 102
2501.26 98
2501.37 93
2501.49 86
2501.60 77
2501.72 67
2501.83 56
2501.95 46
2502.06 38
2502.17 33
2502.29 32
2502.40 36
2502.52 45
2502.63 58
2502.75 73
2502.86 88
2502.98 102
2503.09 113
2503.21 121
2503.32 127
2503.44 130
2503.55 132
2503.67 133
2503.78 134
2503.90 134
2504.01 134
2504.13 134
2504.24 133
2504.35 131
2504.47 128
2504.58 125
2504.70 122
2504.81 119
2504.93 115
2505.04 112
2505.16 110
2505.27 110
2505.39 111
2505.50 114
2505.62 118
2505.73 123
2505.85 128
2505.96 132
2506.08 135
2506.19 136
2506.31 137
2506.42 135
2506.54 132
2506.65 127
2506.76 120
2506.88 110
2506.99 99
2507.11 87
2507.22 77
2507.34 69
2507.45 66
2507.57 68
2507.68 74
2507.80 84
2507.91 95
2508.03 107
2508.14 119
2508.26 130
2508.37 138
2508.49 145
2508.60 150
2508.72 152
2508.83 152
2508.95 149
2509.06 144
2509.18 136
2509.29 127
2509.41 117
2509.52 107
2509.64 96
2509.75 86
2509.87 78
2509.98 71
2510.10 66
2510.21 63
2510.33 62
2510.44 62
2510.55 62
2510.67 63
2510.78 63
2510.90 62
2511.01 62
2511.13 62
2511.24 62
2511.36 64
2511.47 66
2511.59 68
2511.70 70
2511.82 71
2511.93 69
2512.05 66
2512.16 62
2512.28 57
2512.39 52
2512.51 48
2512.62 47
2512.74 48
2512.85 52
2512.97 59
2513.08 67
2513.20 76
2513.31 83
2513.43 88
2513.54 90
2513.66 89
2513.77 84
2513.89 77
2514.00 69
2514.12 60
2514.23 53
2514.35 47
2514.46 42
2514.58 38
2514.69 34
2514.81 29
2514.92 23
2515.04 16
2515.15 10
2515.27 5
2515.38 1
2515.50 0
2515.61 0
2515.73 0
2515.84 1
2515.96 3
2516.07 5
2516.19 7
2516.30 10
2516.42 14
2516.53 20
2516.65 26
2516.76 34
2516.88 42
2516.99 50
2517.11 59
2517.22 67
2517.34 75
2517.45 82
2517.57 87
2517.68 90
2517.80 91
2517.91 89
2518.03 86
2518.14 81
2518.26 74
2518.37 68
2518.49 61
2518.60 55
2518.72 50
2518.83 49
2518.95 50
2519.06 53
2519.18 58
2519.29 63
2519.41 66
2519.52 67
2519.64 67
2519.75 65
2519.87 63
2519.98 62
2520.10 63
2520.21 65
2520.33 68
2520.45 70
2520.56 70
2520.68 68
2520.79 64
2520.91 58
2521.02 52
2521.14 48
2521.25 47
2521.37 49
2521.48 53
2521.60 59
2521.71 65
2521.83 70
2521.94 73
2522.06 74
2522.17 73
2522.29 70
2522.40 67
2522.52 63
2522.63 59
2522.75 55
2522.86 50
2522.98 46
2523.09 42
2523.21 37
2523.32 31
2523.44 24
2523.55 15
2523.67 5
2523.78 0
2523.90 0
2524.02 0
2524.13 0
2524.25 0
2524.36 0
2524.48 0
2524.59 3
2524.71 10
2524.82 15
2524.94 17
2525.05 17
2525.17 15
2525.28 12
2525.40 8
2525.51 5
2525.63 3
2525.74 1
2525.86 0
2525.97 0
2526.09 0
2526.20 0
2526.32 0
2526.43 1
2526.55 6
2526.67 12
2526.78 19
2526.90 27
2527.01 34
2527.13 39
2527.24 43
2527.36 44
2527.47 43
2527.59 41
2527.70 38
2527.82 34
2527.93 31
2528.05 30
2528.16 30
2528.28 33
2528.39 38
2528.51 44
2528.63 51
2528.74 59
2528.86 65
2528.97 71
2529.09 74
2529.20 75
2529.32 74
2529.43 70
2529.55 65
2529.66 59
2529.78 52
2529.89 46
2530.01 40
2530.12 36
2530.24 34
2530.35 34
2530.47 35
2530.59 38
2530.70 41
2530.82 45
2530.93 49
2531.05 51
2531.16 52
2531.28 52
2531.39 49
2531.51 46
2531.62 42
2531.74 38
2531.85 34
2531.97 31
2532.09 30
2532.20 30
2532.32 31
2532.43 32
2532.55 32
2532.66 33
2532.78 33
2532.89 33
2533.01 34
2533.12 34
2533.24 36
2533.35 39
2533.47 42
2533.59 45
2533.70 47
2533.82 47
2533.93 45
2534.05 42
2534.16 38
2534.28 34
2534.39 31
2534.51 30
2534.62 30
2534.74 32
2534.86 33
2534.97 34
2535.09 33
2535.20 31
2535.32 27
2535.43 24
2535.55 21
2535.66 20
2535.78 20
2535.89 22
2536.01 25
2536.13 28
2536.24 32
2536.36 35
2536.47 38
2536.59 39
2536.70 39
2536.82 39
2536.93 38
2537.05 38
2537.16 38
2537.28 38
2537.40 39
2537.51 41
2537.63 42
2537.74 43
2537.86 44
2537.97 45
2538.09 46
2538.20 48
2538.32 50
2538.44 52
2538.55 55
2538.67 57
2538.78 58
2538.90 59
2539.01 58
2539.13 56
2539.24 52
2539.36 48
2539.48 43
2539.59 37
2539.71 30
2539.82 25
2539.94 19
2540.05 15
2540.17 13
2540.28 13
2540.40 14
2540.52 17
2540.63 20
2540.75 22
2540.86 25
2540.98 26
2541.09 25
2541.21 24
2541.32 22
2541.44 20
2541.56 20
2541.67 21
2541.79 24
2541.90 30
2542.02 36
2542.13 43
2542.25 49
2542.36 54
2542.48 56
2542.60 58
2542.71 57
2542.83 56
2542.94 55
2543.06 55
2543.17 55
2543.29 57
2543.41 60
2543.52 65
2543.64 70
2543.75 77
2543.87 84
2543.98 91
2544.10 98
2544.22 103
2544.33 107
2544.45 108
2544.56 107
2544.68 105
2544.79 101
2544.91 97
2545.02 93
2545.14 91
2545.26 90
2545.37 89
2545.49 88
2545.60 85
2545.72 82
2545.83 78
2545.95 73
2546.07 69
2546.18 67
2546.30 66
2546.41 67
2546.53 69
2546.64 69
2546.76 68
2546.88 64
2546.99 58
2547.11 50
2547.22 43
2547.34 36
2547.45 32
2547.57 31
2547.69 32
2547.80 36
2547.92 40
2548.03 45
2548.15 48
2548.26 51
2548.38 53
2548.50 55
2548.61 56
2548.73 58
2548.84 60
2548.96 62
2549.08 64
2549.19 65
2549.31 66
2549.42 66
2549.54 65
2549.65 64
2549.77 64
2549.89 65
2550.00 65
2550.12 65
2550.23 63
2550.35 59
2550.46 52
2550.58 42
2550.70 31
2550.81 19
2550.93 8
2551.04 0
2551.16 0
2551.28 0
2551.39 0
2551.51 0
2551.62 5
2551.74 15
2551.85 26
2551.97 37
2552.09 47
2552.20 55
2552.32 59
2552.43 58
2552.55 54
2552.67 45
2552.78 34
2552.90 23
2553.01 13
2553.13 7
2553.24 6
2553.36 9
2553.48 15
2553.59 24
2553.71 33
2553.82 39
2553.94 42
2554.06 42
2554.17 38
2554.29 33
2554.40 27
2554.52 22
2554.63 17
2554.75 13
2554.87 9
2554.98 6
2555.10 3
2555.21 0
2555.33 0
2555.45 0
2555.56 0
2555.68 1
2555.79 5
2555.91 9
2556.03 12
2556.14 14
2556.26 15
2556.37 15
2556.49 15
2556.61 14
2556.72 14
2556.84 13
2556.95 12
2557.07 10
2557.19 7
2557.30 4
2557.42 2
2557.53 1
2557.65 2
2557.77 5
2557.88 11
2558.00 18
2558.11 26
2558.23 34
2558.34 39
2558.46 43
2558.58 44
2558.69 43
2558.81 39
2558.92 34
2559.04 30
2559.16 26
2559.27 23
2559.39 21
2559.50 19
2559.62 17
2559.74 14
2559.85 10
2559.97 5
2560.08 0
2560.20 0
2560.32 0
2560.43 0
2560.55 0
2560.67 0
2560.78 0
2560.90 0
2561.01 3
2561.13 5
2561.25 7
2561.36 9
2561.48 10
2561.59 12
2561.71 15
2561.83 19
2561.94 23
2562.06 29
2562.17 36
2562.29 44
2562.41 52
2562.52 60
2562.64 66
2562.75 70
2562.87 71
2562.99 71
2563.10 69
2563.22 66
2563.33 64
2563.45 63
2563.57 64
2563.68 66
2563.80 69
2563.92 72
2564.03 76
2564.15 79
2564.26 83
2564.38 86
2564.50 90
2564.61 94
2564.73 97
2564.84 98
2564.96 98
2565.08 96
2565.19 93
2565.31 90
2565.42 88
2565.54 86
2565.66 85
2565.77 84
2565.89 83
2566.01 82
2566.12 80
2566.24 79
2566.35 79
2566.47 80
2566.59 84
2566.70 89
2566.82 96
2566.93 104
2567.05 110
2567.17 115
2567.28 117
2567.40 117
2567.52 115
2567.63 111
2567.75 106
2567.86 99
2567.98 92
2568.10 85
2568.21 78
2568.33 72
2568.45 66
2568.56 61
2568.68 57
2568.79 53
2568.91 49
2569.03 47
2569.14 46
2569.26 46
2569.37 46
2569.49 46
2569.61 45
2569.72 41
2569.84 37
2569.96 32
2570.07 28
2570.19 25
2570.30 23
2570.42 24
2570.54 27
2570.65 31
2570.77 35
2570.89 37
2571.00 38
2571.12 37
2571.23 35
2571.35 32
2571.47 29
2571.58 28
2571.70 28
2571.82 30
2571.93 33
2572.05 37
2572.17 41
2572.28 43
2572.40 44
2572.51 43
2572.63 40
2572.75 38
2572.86 36
2572.98 35
2573.10 35
2573.21 36
2573.33 37
2573.44 38
2573.56 39
2573.68 40
2573.79 41
2573.91 41
2574.03 41
2574.14 41
2574.26 40
2574.38 39
2574.49 37
2574.61 34
2574.72 31
2574.84 29
2574.96 29
2575.07 30
2575.19 33
2575.31 38
2575.42 41
2575.54 43
2575.66 42
2575.77 38
2575.89 30
2576.00 21
2576.12 11
2576.24 2
2576.35 0
2576.47 0
2576.59 0
2576.70 0
2576.82 0
2576.94 0
2577.05 1
2577.17 2
2577.28 2
2577.40 2
2577.52 3
2577.63 4
2577.75 8
2577.87 14
2577.98 22
2578.10 32
2578.22 41
2578.33 50
2578.45 58
2578.57 62
2578.68 65
2578.80 64
2578.91 62
2579.03 58
2579.15 54
2579.26 50
2579.38 47
2579.50 45
2579.61 43
2579.73 42
2579.85 41
2579.96 40
2580.08 39
2580.20 39
2580.31 40
2580.43 41
2580.55 44
2580.66 47
2580.78 50
2580.89 53
2581.01 56
2581.13 60
2581.24 63
2581.36 68
2581.48 73
2581.59 79
2581.71 85
2581.83 92
2581.94 99
2582.06 105
2582.18 110
2582.29 113
2582.41 117
2582.53 119
2582.64 122
2582.76 126
2582.88 130
2582.99 134
2583.11 137
2583.22 140
2583.34 142
2583.46 144
2583.57 144
2583.69 144
2583.81 144
2583.92 144
2584.04 143
2584.16 142
2584.27 140
2584.39 136
2584.51 131
2584.62 124
2584.74 116
2584.86 107
2584.97 96
2585.09 84
2585.21 71
2585.32 57
2585.44 44
2585.56 32
2585.67 22
2585.79 13
2585.91 8
2586.02 5
2586.14 4
2586.26 6
2586.37 9
2586.49 12
2586.61 16
2586.72 19
2586.84 21
2586.96 23
2587.07 23
2587.19 22
2587.31 22
2587.42 21
2587.54 21
2587.66 19
2587.77 17
2587.89 14
2588.01 10
2588.12 5
2588.24 1
2588.36 0
2588.47 0
2588.59 0
2588.71 0
2588.82 2
2588.94 7
2589.06 14
2589.17 20
2589.29 25
2589.41 28
2589.52 29
2589.64 28
2589.76 26
2589.87 23
2589.99 20
2590.11 18
2590.22 19
2590.34 24
2590.46 31
2590.57 40
2590.69 51
2590.81 62
2590.92 72
2591.04 81
2591.16 88
2591.27 93
2591.39 98
2591.51 102
2591.62 106
2591.74 109
2591.86 111
2591.97 112
2592.09 111
2592.21 108
2592.32 102
2592.44 93
2592.56 82
2592.67 70
2592.79 58
2592.91 46
2593.02 36
2593.14 30
2593.26 29
2593.37 32
2593.49 39
2593.61 48
2593.72 59
2593.84 71
2593.96 81
2594.07 90
2594.19 96
2594.31 100
2594.43 102
2594.54 101
2594.66 98
2594.78 94
2594.89 88
2595.01 82
2595.13 76
2595.24 72
2595.36 69
2595.48 68
2595.59 68
2595.71 68
2595.83 68
2595.94 66
2596.06 61
2596.18 55
2596.29 47
2596.41 39
2596.53 30
2596.64 23
2596.76 17
2596.88 12
2597.00 9
2597.11 6
2597.23 5
2597.35 4
2597.46 4
2597.58 4
2597.70 4
2597.81 5
2597.93 6
2598.05 8
2598.16 11
2598.28 16
2598.40 21
2598.51 26
2598.63 31
2598.75 36
2598.87 38
2598.98 38
2599.10 37
2599.22 34
2599.33 31
2599.45 28
2599.57 27
2599.68 27
2599.80 29
2599.92 32
2600.03 37
2600.15 43
2600.27 48
2600.39 53
2600.50 57
2600.62 60
2600.74 63
2600.85 64
2600.97 64
2601.09 62
2601.20 60
2601.32 57
2601.44 54
2601.55 51
2601.67 48
2601.79 45
2601.91 43
2602.02 41
2602.14 40
2602.26 39
2602.37 39
2602.49 40
2602.61 42
2602.72 45
2602.84 46
2602.96 47
2603.08 45
2603.19 39
2603.31 32
2603.43 23
2603.54 14
2603.66 7
2603.78 3
2603.89 3
2604.01 5
2604.13 10
2604.25 15
2604.36 19
2604.48 21
2604.60 20
2604.71 17
2604.83 10
2604.95 3
2605.06 0
2605.18 0
2605.30 0
2605.42 0
2605.53 0
2605.65 0
2605.77 3
2605.88 8
2606.00 11
2606.12 11
2606.23 10
2606.35 7
2606.47 3
2606.59 0
2606.70 0
2606.82 0
2606.94 0
2607.05 0
2607.17 0
2607.29 4
2607.41 12
2607.52 21
2607.64 29
2607.76 34
2607.87 35
2607.99 33
2608.11 29
2608.23 22
2608.34 15
2608.46 10
2608.58 5
2608.69 3
2608.81 3
2608.93 4
2609.05 5
2609.16 7
2609.28 8
2609.40 9
2609.51 10
2609.63 10
2609.75 10
2609.87 12
2609.98 15
2610.10 20
2610.22 28
2610.33 39
2610.45 51
2610.57 64
2610.69 76
2610.80 86
2610.92 92
2611.04 95
2611.15 93
2611.27 87
2611.39 79
2611.51 70
2611.62 60
2611.74 50
2611.86 41
2611.97 33
2612.09 27
2612.21 21
2612.33 18
2612.44 17
2612.56 19
2612.68 23
2612.79 28
2612.91 35
2613.03 42
2613.15 49
2613.26 55
2613.38 60
2613.50 65
2613.62 70
2613.73 75
2613.85 79
2613.97 82
2614.08 83
2614.20 84
2614.32 84
2614.44 84
2614.55 86
2614.67 89
2614.79 93
2614.90 97
2615.02 101
2615.14 103
2615.26 102
2615.37 99
2615.49 94
2615.61 88
2615.73 81
2615.84 76
2615.96 73
2616.08 72
2616.19 73
2616.31 75
2616.43 78
2616.55 81
2616.66 83
2616.78 84
2616.90 84
2617.02 81
2617.13 78
2617.25 73
2617.37 68
2617.48 64
2617.60 61
2617.72 58
2617.84 56
2617.95 55
2618.07 54
2618.19 52
2618.31 50
2618.42 47
2618.54 43
2618.66 39
2618.78 35
2618.89 31
2619.01 27
2619.13 25
2619.24 25
2619.36 26
2619.48 30
2619.60 34
2619.71 38
2619.83 42
2619.95 43
2620.07 42
2620.18 40
2620.30 36
2620.42 33
2620.54 31
2620.65 31
2620.77 32
2620.89 34
2621.01 35
2621.12 36
2621.24 34
2621.36 33
2621.48 32
2621.59 33
2621.71 38
2621.83 47
2621.94 58
2622.06 71
2622.18 83
2622.30 92
2622.41 96
2622.53 95
2622.65 88
2622.77 78
2622.88 66
2623.00 54
2623.12 43
2623.24 35
2623.35 29
2623.47 25
2623.59 22
2623.71 20
2623.82 19
2623.94 18
2624.06 18
2624.18 17
2624.29 15
2624.41 14
2624.53 12
2624.65 10
2624.76 8
2624.88 7
2625.00 7
2625.12 8
2625.23 9
2625.35 10
2625.47 10
2625.59 9
2625.70 6
2625.82 3
2625.94 0
2626.06 0
2626.17 0
2626.29 0
2626.41 0
2626.53 0
2626.64 0
2626.76 0
2626.88 3
2627.00 9
2627.11 17
2627.23 25
2627.35 32
2627.47 39
2627.58 45
2627.70 49
2627.82 50
2627.94 50
2628.05 49
2628.17 47
2628.29 44
2628.41 42
2628.52 39
2628.64 36
2628.76 34
2628.88 31
2628.99 29
2629.11 28
2629.23 28
2629.35 29
2629.46 31
2629.58 35
2629.70 39
2629.82 43
2629.94 46
2630.05 49
2630.17 51
2630.29 51
2630.41 51
2630.52 50
2630.64 49
2630.76 47
2630.88 47
2630.99 47
2631.11 47
2631.23 48
2631.35 49
2631.46 49
2631.58 48
2631.70 46
2631.82 43
2631.93 39
2632.05 34
2632.17 30
2632.29 26
2632.41 23
2632.52 21
2632.64 21
2632.76 23
2632.88 26
2632.99 30
2633.11 36
2633.23 42
2633.35 48
2633.46 52
2633.58 56
2633.70 57
2633.82 56
2633.93 53
2634.05 48
2634.17 42
2634.29 35
2634.41 27
2634.52 20
2634.64 14
2634.76 8
2634.88 3
2634.99 0
2635.11 0
2635.23 0
2635.35 0
2635.46 1
2635.58 3
2635.70 6
2635.82 9
2635.94 13
2636.05 16
2636.17 19
2636.29 22
2636.41 25
2636.52 28
2636.64 29
2636.76 29
2636.88 27
2637.00 25
2637.11 21
2637.23 16
2637.35 11
2637.47 7
2637.58 5
2637.70 5
2637.82 9
2637.94 15
2638.06 24
2638.17 34
2638.29 44
2638.41 54
2638.53 61
2638.64 66
2638.76 68
2638.88 67
2639.00 64
2639.12 60
2639.23 55
2639.35 50
2639.47 46
2639.59 42
2639.70 39
2639.82 37
2639.94 35
2640.06 33
2640.18 31
2640.29 29
2640.41 27
2640.53 24
2640.65 20
2640.76 17
2640.88 14
2641.00 12
2641.12 12
2641.24 13
2641.35 15
2641.47 18
2641.59 20
2641.71 23
2641.83 25
2641.94 28
2642.06 31
2642.18 35
2642.30 40
2642.41 47
2642.53 53
2642.65 59
2642.77 64
2642.89 66
2643.00 66
2643.12 64
2643.24 60
2643.36 56
2643.48 52
2643.59 49
2643.71 48
2643.83 47
2643.95 47
2644.07 46
2644.18 44
2644.30 41
2644.42 36
2644.54 30
2644.65 23
2644.77 17
2644.89 11
2645.01 8
2645.13 7
2645.24 8
2645.36 11
2645.48 14
2645.60 19
2645.72 24
2645.83 29
2645.95 35
2646.07 41
2646.19 48
2646.31 55
2646.42 62
2646.54 68
2646.66 73
2646.78 75
2646.90 74
2647.01 70
2647.13 63
2647.25 53
2647.37 41
2647.49 29
2647.60 16
2647.72 5
2647.84 0
2647.96 0
2648.08 0
2648.19 0
2648.31 6
2648.43 17
2648.55 27
2648.67 38
2648.78 46
2648.90 51
2649.02 54
2649.14 53
2649.26 51
2649.37 47
2649.49 43
2649.61 39
2649.73 37
2649.85 35
2649.96 33
2650.08 33
2650.20 32
2650.32 32
2650.44 34
2650.55 36
2650.67 39
2650.79 44
2650.91 48
2651.03 52
2651.14 53
2651.26 51
2651.38 47
2651.50 39
2651.62 30
2651.73 20
2651.85 10
2651.97 1
2652.09 0
2652.21 0
2652.33 0
2652.44 0
2652.56 0
2652.68 0
2652.80 0
2652.92 0
2653.03 4
2653.15 13
2653.27 22
2653.39 30
2653.51 37
2653.62 40
2653.74 42
2653.86 41
2653.98 39
2654.10 36
2654.22 34
2654.33 33
2654.45 34
2654.57 37
2654.69 41
2654.81 46
2654.92 49
2655.04 51
2655.16 51
2655.28 49
2655.40 46
2655.51 43
2655.63 40
2655.75 38
2655.87 37
2655.99 35
2656.11 34
2656.22 33
2656.34 31
2656.46 28
2656.58 25
2656.70 23
2656.81 21
2656.93 21
2657.05 23
2657.17 27
2657.29 33
2657.41 39
2657.52 46
2657.64 52
2657.76 56
2657.88 58
2658.00 57
2658.11 53
2658.23 47
2658.35 40
2658.47 32
2658.59 24
2658.71 18
2658.82 14
2658.94 12
2659.06 12
2659.18 13
2659.30 15
2659.42 16
2659.53 15
2659.65 14
2659.77 11
2659.89 9
2660.01 7
2660.13 7
2660.24 9
2660.36 11
2660.48 14
2660.60 17
2660.72 18
2660.83 19
2660.95 20
2661.07 20
2661.19 21
2661.31 22
2661.43 23
2661.54 24
2661.66 24
2661.78 24
2661.90 23
2662.02 22
2662.14 20
2662.25 19
2662.37 17
2662.49 14
2662.61 10
2662.73 5
2662.85 0
2662.96 0
2663.08 0
2663.20 0
2663.32 0
2663.44 0
2663.56 3
2663.67 13
2663.79 26
2663.91 40
2664.03 54
2664.15 66
2664.27 78
2664.38 86
2664.50 90
2664.62 91
2664.74 89
2664.86 84
2664.98 78
2665.09 72
2665.21 66
2665.33 62
2665.45 58
2665.57 55
2665.69 52
2665.80 48
2665.92 42
2666.04 35
2666.16 27
2666.28 18
2666.40 10
2666.52 3
2666.63 0
2666.75 0
2666.87 0
2666.99 0
2667.11 0
2667.23 0
2667.34 0
2667.46 0
2667.58 0
2667.70 0
2667.82 7
2667.94 17
2668.05 27
2668.17 39
2668.29 49
2668.41 58
2668.53 64
2668.65 67
2668.77 67
2668.88 63
2669.00 58
2669.12 51
2669.24 43
2669.36 36
2669.48 29
2669.59 22
2669.71 16
2669.83 11
2669.95 5
2670.07 1
2670.19 0
2670.31 0
2670.42 0
2670.54 0
2670.66 2
2670.78 8
2670.90 16
2671.02 24
2671.14 31
2671.25 36
2671.37 40
2671.49 42
2671.61 43
2671.73 42
2671.85 40
2671.96 36
2672.08 33
2672.20 29
2672.32 27
2672.44 26
2672.56 28
2672.68 32
2672.79 39
2672.91 46
2673.03 53
2673.15 58
2673.27 62
2673.39 64
2673.51 65
2673.62 65
2673.74 66
2673.86 68
2673.98 72
2674.10 76
2674.22 81
2674.34 87
2674.45 92
2674.57 97
2674.69 101
2674.81 104
2674.93 103
2675.05 100
2675.17 94
2675.28 85
2675.40 75
2675.52 64
2675.64 54
2675.76 45
2675.88 40
2676.00 36
2676.12 34
2676.23 34
2676.35 34
2676.47 34
2676.59 34
2676.71 34
2676.83 35
2676.95 37
2677.06 40
2677.18 45
2677.30 50
2677.42 55
2677.54 60
2677.66 63
2677.78 65
2677.89 65
2678.01 63
2678.13 60
2678.25 58
2678.37 57
2678.49 56
2678.61 57
2678.73 57
2678.84 58
2678.96 57
2679.08 56
2679.20 54
2679.32 53
2679.44 53
2679.56 54
2679.67 57
2679.79 62
2679.91 66
2680.03 69
2680.15 71
2680.27 71
2680.39 69
2680.51 66
2680.62 63
2680.74 61
2680.86 59
2680.98 59
2681.10 59
2681.22 61
2681.34 62
2681.46 64
2681.57 65
2681.69 67
2681.81 67
2681.93 67
2682.05 67
2682.17 66
2682.29 64
2682.41 61
2682.52 58
2682.64 55
2682.76 51
2682.88 48
2683.00 45
2683.12 43
2683.24 42
2683.36 43
2683.47 44
2683.59 47
2683.71 50
2683.83 55
2683.95 60
2684.07 65
2684.19 70
2684.31 75
2684.43 78
2684.54 80
2684.66 80
2684.78 79
2684.90 77
2685.02 74
2685.14 73
2685.26 72
2685.38 72
2685.49 72
2685.61 73
2685.73 73
2685.85 72
2685.97 69
2686.09 66
2686.21 63
2686.33 59
2686.45 55
2686.56 51
2686.68 48
2686.80 44
2686.92 41
2687.04 38
2687.16 37
2687.28 37
2687.40 38
2687.51 40
2687.63 41
2687.75 43
2687.87 43
2687.99 43
2688.11 42
2688.23 42
2688.35 42
2688.47 43
2688.58 45
2688.70 47
2688.82 50
2688.94 52
2689.06 55
2689.18 56
2689.30 58
2689.42 59
2689.54 61
2689.66 63
2689.77 65
2689.89 66
2690.01 67
2690.13 65
2690.25 61
2690.37 55
2690.49 48
2690.61 38
2690.73 29
2690.84 20
2690.96 12
2691.08 5
2691.20 0
2691.32 0
2691.44 0
2691.56 0
2691.68 0
2691.80 0
2691.92 0
2692.03 0
2692.15 0
2692.27 5
2692.39 11
2692.51 16
2692.63 20
2692.75 22
2692.87 22
2692.99 22
2693.10 21
2693.22 20
2693.34 21
2693.46 24
2693.58 29
2693.70 36
2693.82 45
2693.94 55
2694.06 64
2694.18 71
2694.29 74
2694.41 75
2694.53 74
2694.65 71
2694.77 68
2694.89 66
2695.01 66
2695.13 67
2695.25 68
2695.37 70
2695.49 70
2695.60 70
2695.72 68
2695.84 66
2695.96 63
2696.08 61
2696.20 58
2696.32 57
2696.44 56
2696.56 56
2696.68 58
2696.80 60
2696.91 65
2697.03 70
2697.15 77
2697.27 85
2697.39 93
2697.51 101
2697.63 107
2697.75 113
2697.87 116
2697.99 118
2698.11 118
2698.22 117
2698.34 116
2698.46 115
2698.58 115
2698.70 117
2698.82 119
2698.94 122
2699.06 125
2699.18 126
2699.30 125
2699.42 121
2699.53 114
2699.65 105
2699.77 95
2699.89 85
2700.01 77
2700.13 72
2700.25 69
2700.37 70
2700.49 73
2700.61 79
2700.73 85
2700.85 90
2700.96 94
2701.08 95
2701.20 93
2701.32 88
2701.44 80
2701.56 71
2701.68 61
2701.80 52
2701.92 44
2702.04 39
2702.16 36
2702.28 37
2702.39 40
2702.51 45
2702.63 53
2702.75 61
2702.87 69
2702.99 76
2703.11 81
2703.23 84
2703.35 85
2703.47 82
2703.59 76
2703.71 69
2703.83 61
2703.94 53
2704.06 47
2704.18 42
2704.30 38
2704.42 36
2704.54 34
2704.66 30
2704.78 26
2704.90 19
2705.02 12
2705.14 4
2705.26 0
2705.38 0
2705.49 0
2705.61 0
2705.73 5
2705.85 14
2705.97 23
2706.09 32
2706.21 38
2706.33 41
2706.45 41
2706.57 39
2706.69 35
2706.81 31
2706.93 29
2707.05 27
2707.17 28
2707.28 29
2707.40 30
2707.52 30
2707.64 30
2707.76 27
2707.88 24
2708.00 19
2708.12 14
2708.24 10
2708.36 6
2708.48 4
2708.60 5
2708.72 8
2708.84 14
2708.95 21
2709.07 30
2709.19 39
2709.31 47
2709.43 55
2709.55 62
2709.67 68
2709.79 73
2709.91 78
2710.03 81
2710.15 82
2710.27 81
2710.39 77
2710.51 71
2710.63 64
2710.75 57
2710.86 51
2710.98 47
2711.10 44
2711.22 43
2711.34 43
2711.46 43
2711.58 43
2711.70 43
2711.82 42
2711.94 41
2712.06 41
2712.18 42
2712.30 44
2712.42 45
2712.54 45
2712.66 44
2712.78 41
2712.89 37
2713.01 32
2713.13 27
2713.25 23
2713.37 22
2713.49 22
2713.61 25
2713.73 28
2713.85 32
2713.97 34
2714.09 36
2714.21 38
2714.33 39
2714.45 40
2714.57 42
2714.69 46
2714.81 51
2714.93 57
2715.05 62
2715.16 66
2715.28 68
2715.40 67
2715.52 64
2715.64 59
2715.76 54
2715.88 51
2716.00 50
2716.12 51
2716.24 56
2716.36 63
2716.48 69
2716.60 75
2716.72 78
2716.84 77
2716.96 74
2717.08 70
2717.20 65
2717.32 61
2717.44 59
2717.55 58
2717.67 59
2717.79 61
2717.91 61
2718.03 59
2718.15 55
2718.27 51
2718.39 46
2718.51 43
2718.63 42
2718.75 43
2718.87 47
2718.99 51
2719.11 55
2719.23 57
2719.35 56
2719.47 53
2719.59 48
2719.71 42
2719.83 36
2719.95 32
2720.07 29
2720.19 30
2720.30 33
2720.42 40
2720.54 49
2720.66 59
2720.78 69
2720.90 78
2721.02 83
2721.14 86
2721.26 85
2721.38 81
2721.50 76
2721.62 69
2721.74 64
2721.86 60
2721.98 57
2722.10 57
2722.22 58
2722.34 61
2722.46 64
2722.58 67
2722.70 69
2722.82 69
2722.94 68
2723.06 64
2723.18 59
2723.30 53
2723.42 46
2723.54 38
2723.65 31
2723.77 25
2723.89 19
2724.01 16
2724.13 15
2724.25 17
2724.37 20
2724.49 25
2724.61 31
2724.73 37
2724.85 41
2724.97 44
2725.09 45
2725.21 45
2725.33 44
2725.45 44
2725.57 44
2725.69 46
2725.81 50
2725.93 55
2726.05 61
2726.17 67
2726.29 73
2726.41 79
2726.53 84
2726.65 89
2726.77 93
2726.89 97
2727.01 102
2727.13 107
2727.25 112
2727.37 117
2727.49 122
2727.61 124
2727.73 125
2727.84 123
2727.96 118
2728.08 112
2728.20 105
2728.32 99
2728.44 95
2728.56 93
2728.68 94
2728.80 95
2728.92 96
2729.04 94
2729.16 90
2729.28 83
2729.40 73
2729.52 64
2729.64 56
2729.76 51
2729.88 49
2730.00 50
2730.12 54
2730.24 59
2730.36 63
2730.48 65
2730.60 65
2730.72 62
2730.84 57
2730.96 50
2731.08 42
2731.20 34
2731.32 27
2731.44 23
2731.56 21
2731.68 21
2731.80 22
2731.92 23
2732.04 24
2732.16 24
2732.28 23
2732.40 22
2732.52 22
2732.64 24
2732.76 29
2732.88 37
2733.00 47
2733.12 58
2733.24 69
2733.36 80
2733.48 89
2733.60 97
2733.72 106
2733.84 116
2733.96 127
2734.08 139
2734.20 152
2734.32 163
2734.44 172
2734.56 177
2734.68 177
2734.80 174
2734.92 168
2735.04 161
2735.16 154
2735.28 149
2735.40 146
2735.52 142
2735.64 139
2735.75 135
2735.87 130
2735.99 125
2736.11 122
2736.23 121
2736.35 122
2736.47 127
2736.59 133
2736.71 140
2736.83 146
2736.95 149
2737.07 150
2737.19 147
2737.31 142
2737.43 135
2737.55 127
2737.67 120
2737.79 114
2737.91 111
2738.03 109
2738.15 110
2738.27 112
2738.39 115
2738.51 117
2738.63 119
2738.75 121
2738.87 122
2738.99 122
2739.11 122
2739.23 121
2739.35 119
2739.47 115
2739.59 110
2739.71 103
2739.83 96
2739.95 89
2740.07 83
2740.19 79
2740.31 76
2740.43 74
2740.55 74
2740.67 74
2740.79 76
2740.91 78
2741.03 81
2741.15 86
2741.27 91
2741.39 97
2741.52 102
2741.64 105
2741.76 108
2741.88 108
2742.00 108
2742.12 108
2742.24 109
2742.36 109
2742.48 110
2742.60 110
2742.72 108
2742.84 107
2742.96 104
2743.08 102
2743.20 101
2743.32 101
2743.44 103
2743.56 105
2743.68 108
2743.80 109
2743.92 109
2744.04 107
2744.16 104
2744.28 100
2744.40 96
2744.52 93
2744.64 92
2744.76 92
2744.88 93
2745.00 95
2745.12 96
2745.24 96
2745.36 95
2745.48 93
2745.60 90
2745.72 88
2745.84 87
2745.96 87
2746.08 88
2746.20 87
2746.32 86
2746.44 85
2746.56 82
2746.68 80
2746.80 79
2746.92 79
2747.04 81
2747.16 84
2747.28 86
2747.40 88
2747.52 89
2747.64 89
2747.76 89
2747.88 89
2748.00 88
2748.12 88
2748.24 88
2748.36 88
2748.48 86
2748.60 84
2748.72 81
2748.84 77
2748.96 73
2749.08 71
2749.20 70
2749.32 71
2749.45 74
2749.57 77
2749.69 80
2749.81 82
2749.93 83
2750.05 81
2750.17 77
2750.29 73
2750.41 68
2750.53 65
2750.65 64
2750.77 66
2750.89 70
2751.01 75
2751.13 80
2751.25 85
2751.37 88
2751.49 90
2751.61 92
2751.73 93
2751.85 95
2751.97 99
2752.09 104
2752.21 110
2752.33 115
2752.45 119
2752.57 121
2752.69 120
2752.81 116
2752.93 110
2753.05 102
2753.17 95
2753.29 88
2753.41 81
2753.53 75
2753.65 70
2753.78 66
2753.90 63
2754.02 62
2754.14 62
2754.26 65
2754.38 68
2754.50 71
2754.62 72
2754.74 71
2754.86 68
2754.98 61
2755.10 53
2755.22 43
2755.34 32
2755.46 22
2755.58 13
2755.70 5
2755.82 0
2755.94 0
2756.06 0
2756.18 0
2756.30 0
2756.42 0
2756.54 0
2756.66 0
2756.78 0
2756.90 6
2757.03 14
2757.15 23
2757.27 30
2757.39 37
2757.51 41
2757.63 44
2757.75 44
2757.87 44
2757.99 43
2758.11 42
2758.23 42
2758.35 42
2758.47 44
2758.59 46
2758.71 48
2758.83 51
2758.95 53
2759.07 54
2759.19 53
2759.31 52
2759.43 49
2759.55 45
2759.67 41
2759.80 38
2759.92 36
2760.04 36
2760.16 37
2760.28 41
2760.40 46
2760.52 52
2760.64 60
2760.76 69
2760.88 78
2761.00 86
2761.12 94
2761.24 99
2761.36 102
2761.48 102
2761.60 99
2761.72 94
2761.84 90
2761.96 87
2762.08 86
2762.21 88
2762.33 93
2762.45 100
2762.57 107
2762.69 112
2762.81 114
2762.93 111
2763.05 105
2763.17 97
2763.29 86
2763.41 75
2763.53 65
2763.65 56
2763.77 47
2763.89 40
2764.01 33
2764.13 27
2764.25 21
2764.37 18
2764.50 16
2764.62 17
2764.74 21
2764.86 27
2764.98 33
2765.10 40
2765.22 46
2765.34 49
2765.46 51
2765.58 50
2765.70 48
2765.82 45
2765.94 41
2766.06 38
2766.18 34
2766.30 31
2766.42 29
2766.55 28
2766.67 28
2766.79 30
2766.91 34
2767.03 38
2767.15 43
2767.27 48
2767.39 52
2767.51 55
2767.63 56
2767.75 57
2767.87 55
2767.99 53
2768.11 49
2768.23 45
2768.35 41
2768.48 38
2768.60 37
2768.72 38
2768.84 40
2768.96 43
2769.08 48
2769.20 52
2769.32 56
2769.44 60
2769.56 63
2769.68 66
2769.80 70
2769.92 73
2770.04 76
2770.16 77
2770.29 78
2770.41 77
2770.53 74
2770.65 70
2770.77 66
2770.89 62
2771.01 58
2771.13 56
2771.25 54
2771.37 54
2771.49 53
2771.61 53
2771.73 51
2771.85 49
2771.98 46
2772.10 45
2772.22 45
2772.34 47
2772.46 52
2772.58 59
2772.70 67
2772.82 76
2772.94 83
2773.06 89
2773.18 93
2773.30 95
2773.42 95
2773.55 94
2773.67 92
2773.79 89
2773.91 87
2774.03 84
2774.15 82
2774.27 80
2774.39 79
2774.51 79
2774.63 80
2774.75 82
2774.87 84
2774.99 87
2775.12 90
2775.24 93
2775.36 95
2775.48 95
2775.60 94
2775.72 92
2775.84 88
2775.96 82
2776.08 77
2776.20 72
2776.32 68
2776.44 64
2776.57 63
2776.69 63
2776.81 64
2776.93 65
2777.05 67
2777.17 70
2777.29 73
2777.41 76
2777.53 80
2777.65 83
2777.77 85
2777.89 87
2778.02 88
2778.14 89
2778.26 89
2778.38 88
2778.50 88
2778.62 87
2778.74 86
2778.86 85
2778.98 83
2779.10 81
2779.22 80
2779.34 79
2779.47 79
2779.59 79
2779.71 80
2779.83 81
2779.95 82
2780.07 83
2780.19 82
2780.31 80
2780.43 77
2780.55 72
2780.67 67
2780.80 61
2780.92 57
2781.04 53
2781.16 51
2781.28 52
2781.40 53
2781.52 57
2781.64 61
2781.76 66
2781.88 70
2782.01 74
2782.13 75
2782.25 75
2782.37 72
2782.49 67
2782.61 61
2782.73 53
2782.85 46
2782.97 39
2783.09 34
2783.21 30
2783.34 28
2783.46 27
2783.58 26
2783.70 25
2783.82 24
2783.94 23
2784.06 22
2784.18 20
2784.30 18
2784.42 16
2784.55 15
2784.67 15
2784.79 15
2784.91 16
2785.03 16
2785.15 15
2785.27 13
2785.39 10
2785.51 7
2785.63 3
2785.76 1
2785.88 2
2786.00 4
2786.12 9
2786.24 15
2786.36 22
2786.48 29
2786.60 34
2786.72 38
2786.85 40
2786.97 42
2787.09 43
2787.21 44
2787.33 44
2787.45 43
2787.57 42
2787.69 40
2787.81 38
2787.93 36
2788.06 35
2788.18 33
2788.30 32
2788.42 32
2788.54 31
2788.66 29
2788.78 27
2788.90 25
2789.02 24
2789.15 24
2789.27 26
2789.39 31
2789.51 38
2789.63 45
2789.75 53
2789.87 59
2789.99 62
2790.11 62
2790.24 59
2790.36 54
2790.48 48
2790.60 42
2790.72 38
2790.84 34
2790.96 33
2791.08 33
2791.20 35
2791.33 38
2791.45 40
2791.57 42
2791.69 43
2791.81 42
2791.93 38
2792.05 33
2792.17 26
2792.30 18
2792.42 11
2792.54 6
2792.66 4
2792.78 4
2792.90 6
2793.02 8
2793.14 11
2793.26 12
2793.39 12
2793.51 10
2793.63 7
2793.75 3
2793.87 0
2793.99 0
2794.11 0
2794.23 0
2794.36 0
2794.48 0
2794.60 0
2794.72 0
2794.84 2
2794.96 8
2795.08 15
2795.20 21
2795.33 27
2795.45 30
2795.57 32
2795.69 32
2795.81 32
2795.93 31
2796.05 31
2796.17 33
2796.30 35
2796.42 39
2796.54 43
2796.66 47
2796.78 51
2796.90 54
2797.02 56
2797.14 56
2797.27 56
2797.39 54
2797.51 51
2797.63 48
2797.75 45
2797.87 42
2797.99 40
2798.11 40
2798.24 42
2798.36 46
2798.48 51
2798.60 57
2798.72 61
2798.84 65
2798.96 67
2799.09 69
2799.21 69
2799.33 69
2799.45 67
2799.57 64
2799.69 60
2799.81 54
2799.93 46
2800.06 39
2800.18 33
2800.30 29
2800.42 29
2800.54 32
2800.66 37
2800.78 42
2800.91 47
2801.03 50
2801.15 51
2801.27 51
2801.39 50
2801.51 50
2801.63 50
2801.75 52
2801.88 54
2802.00 55
2802.12 56
2802.24 55
2802.36 53
2802.48 51
2802.60 49
2802.73 49
2802.85 51
2802.97 55
2803.09 61
2803.21 68
2803.33 75
2803.45 80
2803.58 83
2803.70 84
2803.82 83
2803.94 81
2804.06 78
2804.18 74
2804.30 71
2804.43 67
2804.55 63
2804.67 59
2804.79 55
2804.91 50
2805.03 46
2805.15 40
2805.28 35
2805.40 29
2805.52 24
2805.64 18
2805.76 13
2805.88 8
2806.00 6
2806.13 4
2806.25 5
2806.37 8
2806.49 12
2806.61 18
2806.73 24
2806.85 30
2806.98 35
2807.10 38
2807.22 38
2807.34 36
2807.46 33
2807.58 30
2807.71 28
2807.83 28
2807.95 31
2808.07 36
2808.19 42
2808.31 50
2808.43 59
2808.56 70
2808.68 81
2808.80 93
2808.92 105
2809.04 117
2809.16 128
2809.29 138
2809.41 148
2809.53 159
2809.65 171
2809.77 186
2809.89 203
2810.01 220
2810.14 236
2810.26 249
2810.38 258
2810.50 261
2810.62 260
2810.74 257
2810.87 254
2810.99 252
2811.11 252
2811.23 256
2811.35 263
2811.47 272
2811.59 282
2811.72 291
2811.84 298
2811.96 301
2812.08 301
2812.20 297
2812.32 289
2812.45 279
2812.57 268
2812.69 255
2812.81 241
2812.93 227
2813.05 212
2813.18 197
2813.30 181
2813.42 165
2813.54 149
2813.66 135
2813.78 122
2813.91 112
2814.03 103
2814.15 96
2814.27 89
2814.39 84
2814.51 79
2814.64 74
2814.76 71
2814.88 68
2815.00 67
2815.12 66
2815.24 66
2815.37 65
2815.49 66
2815.61 68
2815.73 72
2815.85 79
2815.97 88
2816.10 99
2816.22 111
2816.34 121
2816.46 129
2816.58 133
2816.70 134
2816.83 133
2816.95 129
2817.07 125
2817.19 120
2817.31 116
2817.43 111
2817.56 107
2817.68 102
2817.80 97
2817.92 91
2818.04 87
2818.16 83
2818.29 80
2818.41 77
2818.53 73
2818.65 68
2818.77 63
2818.90 58
2819.02 55
2819.14 54
2819.26 55
2819.38 60
2819.50 66
2819.63 73
2819.75 79
2819.87 83
2819.99 86
2820.11 87
2820.23 86
2820.36 85
2820.48 82
2820.60 78
2820.72 74
2820.84 69
2820.97 64
2821.09 59
2821.21 55
2821.33 53
2821.45 51
2821.57 52
2821.70 53
2821.82 55
2821.94 57
2822.06 58
2822.18 59
2822.31 58
2822.43 56
2822.55 54
2822.67 53
2822.79 53
2822.91 56
2823.04 62
2823.16 69
2823.28 78
2823.40 85
2823.52 91
2823.65 94
2823.77 93
2823.89 90
2824.01 85
2824.13 80
2824.25 76
2824.38 72
2824.50 71
2824.62 70
2824.74 71
2824.86 72
2824.99 73
2825.11 74
2825.23 74
2825.35 74
2825.47 74
2825.60 72
2825.72 71
2825.84 70
2825.96 69
2826.08 70
2826.20 73
2826.33 77
2826.45 81
2826.57 86
2826.69 89
2826.81 92
2826.94 93
2827.06 93
2827.18 94
2827.30 94
2827.42 94
2827.55 95
2827.67 96
2827.79 97
2827.91 98
2828.03 98
2828.16 97
2828.28 94
2828.40 90
2828.52 83
2828.64 75
2828.77 66
2828.89 57
2829.01 49
2829.13 43
2829.25 38
2829.38 36
2829.50 35
2829.62 35
2829.74 35
2829.86 35
2829.99 36
2830.11 37
2830.23 39
2830.35 43
2830.47 46
2830.60 50
2830.72 53
2830.84 55
2830.96 57
2831.08 57
2831.21 57
2831.33 56
2831.45 55
2831.57 54
2831.69 53
2831.82 51
2831.94 47
2832.06 43
2832.18 37
2832.30 31
2832.43 26
2832.55 21
2832.67 19
2832.79 18
2832.91 19
2833.04 23
2833.16 27
2833.28 31
2833.40 35
2833.52 39
2833.65 42
2833.77 44
2833.89 46
2834.01 47
2834.13 48
2834.26 49
2834.38 50
2834.50 51
2834.62 51
2834.74 52
2834.87 53
2834.99 54
2835.11 54
2835.23 55
2835.36 55
2835.48 57
2835.60 60
2835.72 65
2835.84 69
2835.97 74
2836.09 77
2836.21 78
2836.33 77
2836.45 74
2836.58 69
2836.70 65
2836.82 62
2836.94 60
2837.06 59
2837.19 60
2837.31 60
2837.43 60
2837.55 58
2837.68 54
2837.80 49
2837.92 42
2838.04 35
2838.16 29
2838.29 23
2838.41 19
2838.53 18
2838.65 20
2838.78 25
2838.90 33
2839.02 43
2839.14 54
2839.26 64
2839.39 72
2839.51 79
2839.63 84
2839.75 87
2839.87 90
2840.00 91
2840.12 93
2840.24 96
2840.36 99
2840.49 103
2840.61 107
2840.73 111
2840.85 115
2840.97 119
2841.10 120
2841.22 120
2841.34 118
2841.46 115
2841.59 110
2841.71 106
2841.83 101
2841.95 98
2842.07 96
2842.20 94
2842.32 93
2842.44 92
2842.56 91
2842.69 89
2842.81 88
2842.93 87
2843.05 88
2843.18 89
2843.30 92
2843.42 95
2843.54 98
2843.66 99
2843.79 99
2843.91 97
2844.03 96
2844.15 95
2844.28 97
2844.40 101
2844.52 107
2844.64 114
2844.76 121
2844.89 127
2845.01 129
2845.13 130
2845.25 129
2845.38 127
2845.50 124
2845.62 122
2845.74 121
2845.87 120
2845.99 119
2846.11 118
2846.23 115
2846.36 111
2846.48 107
2846.60 103
2846.72 99
2846.84 97
2846.97 97
2847.09 97
2847.21 98
2847.33 98
2847.46 96
2847.58 92
2847.70 86
2847.82 78
2847.95 69
2848.07 60
2848.19 51
2848.31 45
2848.44 41
2848.56 39
2848.68 40
2848.80 42
2848.92 46
2849.05 51
2849.17 56
2849.29 61
2849.41 65
2849.54 68
2849.66 71
2849.78 74
2849.90 77
2850.03 82
2850.15 89
2850.27 97
2850.39 105
2850.52 112
2850.64 117
2850.76 118
2850.88 116
2851.01 110
2851.13 102
2851.25 94
2851.37 87
2851.50 83
2851.62 81
2851.74 82
2851.86 86
2851.99 91
2852.11 96
2852.23 101
2852.35 104
2852.48 105
2852.60 104
2852.72 100
2852.84 94
2852.97 86
2853.09 78
2853.21 71
2853.33 65
2853.46 62
2853.58 63
2853.70 67
2853.82 74
2853.95 82
2854.07 92
2854.19 103
2854.31 112
2854.44 121
2854.56 128
2854.68 132
2854.80 135
2854.93 134
2855.05 132
2855.17 128
2855.29 123
2855.42 118
2855.54 113
2855.66 109
2855.78 105
2855.91 101
2856.03 98
2856.15 94
2856.27 89
2856.40 84
2856.52 78
2856.64 72
2856.76 65
2856.89 58
2857.01 51
2857.13 44
2857.25 37
2857.38 32
2857.50 27
2857.62 25
2857.74 24
2857.87 24
2857.99 27
2858.11 30
2858.23 33
2858.36 36
2858.48 38
2858.60 40
2858.73 41
2858.85 42
2858.97 44
2859.09 46
2859.22 50
2859.34 55
2859.46 61
2859.58 67
2859.71 72
2859.83 77
2859.95 80
2860.07 81
2860.20 81
2860.32 79
2860.44 75
2860.56 69
2860.69 63
2860.81 56
2860.93 49
2861.06 41
2861.18 34
2861.30 26
2861.42 19
2861.55 13
2861.67 7
2861.79 3
2861.91 0
2862.04 0
2862.16 0
2862.28 0
2862.40 0
2862.53 0
2862.65 0
2862.77 0
2862.90 0
2863.02 0
2863.14 2
2863.26 4
2863.39 8
2863.51 13
2863.63 20
2863.75 27
2863.88 36
2864.00 44
2864.12 51
2864.25 57
2864.37 60
2864.49 61
2864.61 61
2864.74 60
2864.86 61
2864.98 63
2865.10 67
2865.23 71
2865.35 75
2865.47 78
2865.60 78
2865.72 76
2865.84 73
2865.96 69
2866.09 66
2866.21 64
2866.33 63
2866.45 62
2866.58 62
2866.70 61
2866.82 60
2866.95 58
2867.07 57
2867.19 57
2867.31 56
2867.44 56
2867.56 56
2867.68 55
2867.81 52
2867.93 49
2868.05 45
2868.17 42
2868.30 40
2868.42 41
2868.54 43
2868.66 47
2868.79 53
2868.91 59
2869.03 65
2869.16 70
2869.28 75
2869.40 78
2869.52 80
2869.65 81
2869.77 81
2869.89 81
2870.02 79
2870.14 76
2870.26 73
2870.38 70
2870.51 67
2870.63 64
2870.75 62
2870.88 61
2871.00 59
2871.12 58
2871.24 57
2871.37 55
2871.49 54
2871.61 53
2871.74 53
2871.86 54
2871.98 56
2872.10 60
2872.23 65
2872.35 71
2872.47 78
2872.60 86
2872.72 95
2872.84 103
2872.97 112
2873.09 121
2873.21 129
2873.33 136
2873.46 142
2873.58 147
2873.70 151
2873.83 157
2873.95 163
2874.07 169
2874.19 176
2874.32 184
2874.44 190
2874.56 195
2874.69 200
2874.81 204
2874.93 209
2875.06 216
2875.18 225
2875.30 236
2875.42 248
2875.55 258
2875.67 266
2875.79 270
2875.92 270
2876.04 266
2876.16 259
2876.28 252
2876.41 247
2876.53 245
2876.65 246
2876.78 250
2876.90 255
2877.02 260
2877.15 264
2877.27 267
2877.39 269
2877.51 269
2877.64 269
2877.76 270
2877.88 270
2878.01 271
2878.13 271
2878.25 271
2878.38 269
2878.50 265
2878.62 261
2878.74 254
2878.87 247
2878.99 240
2879.11 234
2879.24 228
2879.36 223
2879.48 218
2879.61 214
2879.73 210
2879.85 204
2879.98 198
2880.10 191
2880.22 183
2880.34 175
2880.47 168
2880.59 161
2880.71 155
2880.84 149
2880.96 143
2881.08 136
2881.21 130
2881.33 123
2881.45 118
2881.58 114
2881.70 113
2881.82 112
2881.94 113
2882.07 114
2882.19 113
2882.31 109
2882.44 104
2882.56 97
2882.68 90
2882.81 83
2882.93 78
2883.05 75
2883.18 75
2883.30 77
2883.42 80
2883.55 85
2883.67 90
2883.79 95
2883.91 100
2884.04 103
2884.16 106
2884.28 109
2884.41 110
2884.53 111
2884.65 111
2884.78 110
2884.90 108
2885.02 104
2885.15 99
2885.27 93
2885.39 87
2885.52 81
2885.64 77
2885.76 74
2885.89 72
2886.01 71
2886.13 71
2886.25 69
2886.38 68
2886.50 65
2886.62 62
2886.75 59
2886.87 56
2886.99 53
2887.12 51
2887.24 48
2887.36 46
2887.49 44
2887.61 43
2887.73 43
2887.86 45
2887.98 47
2888.10 51
2888.23 54
2888.35 55
2888.47 56
2888.60 54
2888.72 52
2888.84 50
2888.97 49
2889.09 51
2889.21 55
2889.34 62
2889.46 71
2889.58 81
2889.71 90
2889.83 99
2889.95 105
2890.08 110
2890.20 113
2890.32 115
2890.45 115
2890.57 115
2890.69 113
2890.82 111
2890.94 109
2891.06 106
2891.18 102
2891.31 98
2891.43 95
2891.55 92
2891.68 90
2891.80 88
2891.92 87
2892.05 87
2892.17 86
2892.29 86
2892.42 84
2892.54 82
2892.66 78
2892.79 74
2892.91 70
2893.03 66
2893.16 63
2893.28 61
2893.40 59
2893.53 57
2893.65 54
2893.77 50
2893.90 45
2894.02 39
2894.14 33
2894.27 28
2894.39 24
2894.52 23
2894.64 23
2894.76 26
2894.89 30
2895.01 35
2895.13 41
2895.26 48
2895.38 55
2895.50 61
2895.63 65
2895.75 68
2895.87 68
2896.00 67
2896.12 64
2896.24 61
2896.37 58
2896.49 58
2896.61 59
2896.74 61
2896.86 64
2896.98 65
2897.11 64
2897.23 60
2897.35 53
2897.48 45
2897.60 37
2897.72 32
2897.85 31
2897.97 33
2898.09 40
2898.22 50
2898.34 60
2898.46 70
2898.59 78
2898.71 82
2898.83 83
2898.96 80
2899.08 74
2899.21 65
2899.33 56
2899.45 46
2899.58 39
2899.70 33
2899.82 29
2899.95 27
2900.07 27
2900.19 28
2900.32 29
2900.44 30
2900.56 33
2900.69 37
2900.81 44
2900.93 54
2901.06 64
2901.18 75
2901.30 84
2901.43 90
2901.55 92
2901.68 91
2901.80 89
2901.92 87
2902.05 86
2902.17 88
2902.29 92
2902.42 96
2902.54 100
2902.66 102
2902.79 100
2902.91 96
2903.03 90
2903.16 82
2903.28 76
2903.40 72
2903.53 72
2903.65 74
2903.78 80
2903.90 87
2904.02 93
2904.15 96
2904.27 95
2904.39 90
2904.52 81
2904.64 70
2904.76 59
2904.89 50
2905.01 44
2905.13 42
2905.26 43
2905.38 47
2905.51 52
2905.63 57
2905.75 59
2905.88 59
2906.00 57
2906.12 53
2906.25 49
2906.37 45
2906.49 42
2906.62 40
2906.74 38
2906.87 37
2906.99 34
2907.11 31
2907.24 27
2907.36 22
2907.48 19
2907.61 16
2907.73 16
2907.85 17
2907.98 21
2908.10 26
2908.23 32
2908.35 37
2908.47 41
2908.60 43
2908.72 44
2908.84 44
2908.97 44
2909.09 43
2909.22 43
2909.34 44
2909.46 46
2909.59 51
2909.71 56
2909.83 63
2909.96 71
2910.08 78
2910.20 86
2910.33 92
2910.45 96
2910.58 98
2910.70 97
2910.82 93
2910.95 86
2911.07 77
2911.19 68
2911.32 59
2911.44 51
2911.57 45
2911.69 42
2911.81 41
2911.94 42
2912.06 43
2912.18 43
2912.31 43
2912.43 42
2912.56 40
2912.68 38
2912.80 36
2912.93 34
2913.05 33
2913.17 31
2913.30 29
2913.42 27
2913.55 23
2913.67 18
2913.79 14
2913.92 9
2914.04 5
2914.16 2
2914.29 0
2914.41 0
2914.54 0
2914.66 0
2914.78 0
2914.91 0
2915.03 0
2915.15 0
2915.28 0
2915.40 6
2915.53 16
2915.65 27
2915.77 36
2915.90 44
2916.02 48
2916.15 48
2916.27 45
2916.39 40
2916.52 33
2916.64 27
2916.76 23
2916.89 22
2917.01 23
2917.14 28
2917.26 33
2917.38 37
2917.51 40
2917.63 40
2917.76 38
2917.88 34
2918.00 30
2918.13 26
2918.25 24
2918.37 23
2918.50 24
2918.62 25
2918.75 25
2918.87 25
2918.99 24
2919.12 22
2919.24 21
2919.37 20
2919.49 18
2919.61 17
2919.74 16
2919.86 14
2919.99 13
2920.11 12
2920.23 13
2920.36 14
2920.48 15
2920.61 16
2920.73 16
2920.85 15
2920.98 12
2921.10 9
2921.22 4
2921.35 1
2921.47 0
2921.60 0
2921.72 0
2921.84 0
2921.97 0
2922.09 2
2922.22 2
2922.34 3
2922.46 2
2922.59 2
2922.71 1
2922.84 0
2922.96 0
2923.08 0
2923.21 0
2923.33 0
2923.46 2
2923.58 5
2923.70 7
2923.83 9
2923.95 10
2924.08 11
2924.20 13
2924.32 16
2924.45 21
2924.57 29
2924.70 38
2924.82 47
2924.94 56
2925.07 63
2925.19 67
2925.32 69
2925.44 68
2925.56 67
2925.69 65
2925.81 64
2925.94 62
2926.06 60
2926.18 57
2926.31 52
2926.43 46
2926.56 38
2926.68 30
2926.80 21
2926.93 14
2927.05 8
2927.18 5
2927.30 4
2927.43 6
2927.55 9
2927.67 13
2927.80 18
2927.92 22
2928.05 27
2928.17 31
2928.29 34
2928.42 36
2928.54 38
2928.67 39
2928.79 40
2928.91 40
2929.04 41
2929.16 41
2929.29 42
2929.41 43
2929.53 44
2929.66 46
2929.78 47
2929.91 49
2930.03 51
2930.16 51
2930.28 51
2930.40 49
2930.53 47
2930.65 43
2930.78 40
2930.90 36
2931.02 33
2931.15 30
2931.27 29
2931.40 28
2931.52 29
2931.65 31
2931.77 34
2931.89 38
2932.02 42
2932.14 45
2932.27 48
2932.39 50
2932.51 49
2932.64 46
2932.76 40
2932.89 33
2933.01 25
2933.14 17
2933.26 9
2933.38 3
2933.51 0
2933.63 0
2933.76 2
2933.88 5
2934.00 10
2934.13 15
2934.25 20
2934.38 24
2934.50 27
2934.63 30
2934.75 31
2934.87 31
2935.00 31
2935.12 31
2935.25 31
2935.37 31
2935.50 31
2935.62 32
2935.74 34
2935.87 35
2935.99 38
2936.12 40
2936.24 43
2936.37 46
2936.49 49
2936.61 52
2936.74 54
2936.86 56
2936.99 56
2937.11 55
2937.24 54
2937.36 52
2937.48 49
2937.61 47
2937.73 45
2937.86 43
2937.98 41
2938.11 39
2938.23 36
2938.35 32
2938.48 27
2938.60 21
2938.73 15
2938.85 10
2938.98 6
2939.10 4
2939.22 4
2939.35 6
2939.47 10
2939.60 13
2939.72 16
2939.85 18
2939.97 20
2940.09 22
2940.22 25
2940.34 29
2940.47 35
2940.59 41
2940.72 47
2940.84 53
2940.96 56
2941.09 57
2941.21 54
2941.34 49
2941.46 41
2941.59 32
2941.71 23
2941.84 15
2941.96 10
2942.08 8
2942.21 10
2942.33 15
2942.46 22
2942.58 31
2942.71 40
2942.83 47
2942.95 52
2943.08 54
2943.20 54
2943.33 52
2943.45 50
2943.58 48
2943.70 47
2943.83 46
2943.95 46
2944.07 45
2944.20 43
2944.32 41
2944.45 37
2944.57 33
2944.70 28
2944.82 24
2944.95 20
2945.07 17
2945.19 14
2945.32 11
2945.44 9
2945.57 7
2945.69 7
2945.82 8
2945.94 9
2946.07 11
2946.19 12
2946.31 13
2946.44 14
2946.56 15
2946.69 16
2946.81 18
2946.94 21
2947.06 26
2947.19 30
2947.31 34
2947.44 37
2947.56 37
2947.68 36
2947.81 34
2947.93 30
2948.06 25
2948.18 20
2948.31 15
2948.43 10
2948.56 5
2948.68 2
2948.80 0
2948.93 0
2949.05 2
2949.18 4
2949.30 8
2949.43 11
2949.55 14
2949.68 17
2949.80 20
2949.93 23
2950.05 26
2950.17 29
2950.30 33
2950.42 37
2950.55 42
2950.67 46
2950.80 50
2950.92 53
2951.05 55
2951.17 54
2951.30 50
2951.42 44
2951.54 37
2951.67 28
2951.79 18
2951.92 9
2952.04 1
2952.17 0
2952.29 0
2952.42 0
2952.54 0
2952.67 0
2952.79 0
2952.92 0
2953.04 0
2953.16 5
2953.29 10
2953.41 15
2953.54 18
2953.66 20
2953.79 21
2953.91 22
2954.04 23
2954.16 24
2954.29 24
2954.41 23
2954.54 22
2954.66 21
2954.78 20
2954.91 20
2955.03 22
2955.16 27
2955.28 34
2955.41 41
2955.53 48
2955.66 53
2955.78 54
2955.91 53
2956.03 48
2956.16 43
2956.28 37
2956.41 33
2956.53 30
2956.66 30
2956.78 30
2956.90 32
2957.03 34
2957.15 37
2957.28 41
2957.40 46
2957.53 53
2957.65 61
2957.78 69
2957.90 77
2958.03 85
2958.15 92
2958.28 96
2958.40 99
2958.53 99
2958.65 96
2958.78 92
2958.90 87
2959.02 81
2959.15 76
2959.27 71
2959.40 68
2959.52 65
2959.65 64
2959.77 63
2959.90 63
2960.02 64
2960.15 66
2960.27 69
2960.40 74
2960.52 81
2960.65 89
2960.77 98
2960.90 105
2961.02 111
2961.15 114
2961.27 116
2961.40 114
2961.52 111
2961.64 107
2961.77 102
2961.89 97
2962.02 93
2962.14 89
2962.27 86
2962.39 84
2962.52 81
2962.64 78
2962.77 74
2962.89 70
2963.02 66
2963.14 63
2963.27 62
2963.39 62
2963.52 63
2963.64 64
2963.77 67
2963.89 70
2964.02 73
2964.14 76
2964.27 79
2964.39 82
2964.52 84
2964.64 85
2964.77 84
2964.89 81
2965.02 77
2965.14 72
2965.26 67
2965.39 61
2965.51 57
2965.64 54
2965.76 54
2965.89 55
2966.01 57
2966.14 59
2966.26 61
2966.39 61
2966.51 61
2966.64 60
2966.76 58
2966.89 57
2967.01 57
2967.14 57
2967.26 57
2967.39 58
2967.51 58
2967.64 57
2967.76 57
2967.89 56
2968.01 55
2968.14 55
2968.26 53
2968.39 51
2968.51 48
2968.64 45
2968.76 42
2968.89 39
2969.01 36
2969.14 35
2969.26 34
2969.39 34
2969.51 34
2969.64 35
2969.76 38
2969.89 43
2970.01 50
2970.14 61
2970.26 73
2970.39 87
2970.51 99
2970.64 110
2970.76 117
2970.89 121
2971.01 120
2971.14 116
2971.26 111
2971.39 105
2971.51 98
2971.64 93
2971.76 88
2971.89 84
2972.01 82
2972.14 80
2972.26 79
2972.39 79
2972.51 79
2972.64 80
2972.76 80
2972.89 81
2973.01 81
2973.14 80
2973.26 77
2973.39 72
2973.51 65
2973.64 56
2973.76 46
2973.89 37
2974.01 29
2974.14 23
2974.26 19
2974.39 18
2974.51 18
2974.64 20
2974.76 25
2974.89 30
2975.01 38
2975.14 46
2975.26 55
2975.39 63
2975.51 70
2975.64 75
2975.76 78
2975.89 80
2976.01 80
2976.14 80
2976.26 79
2976.39 77
2976.51 74
2976.64 71
2976.76 65
2976.89 60
2977.01 54
2977.14 50
2977.26 47
2977.39 46
2977.52 46
2977.64 47
2977.77 48
2977.89 48
2978.02 47
2978.14 45
2978.27 43
2978.39 42
2978.52 42
2978.64 45
2978.77 51
2978.89 59
2979.02 69
2979.14 80
2979.27 90
2979.39 99
2979.52 105
2979.64 108
2979.77 107
2979.89 104
2980.02 98
2980.14 92
2980.27 86
2980.39 81
2980.52 78
2980.64 76
2980.77 74
2980.89 72
2981.02 68
2981.15 63
2981.27 57
2981.40 51
2981.52 46
2981.65 42
2981.77 40
2981.90 39
2982.02 41
2982.15 43
2982.27 46
2982.40 50
2982.52 53
2982.65 57
2982.77 61
2982.90 64
2983.02 67
2983.15 68
2983.27 68
2983.40 67
2983.52 64
2983.65 61
2983.78 59
2983.90 58
2984.03 58
2984.15 59
2984.28 61
2984.40 63
2984.53 63
2984.65 61
2984.78 59
2984.90 55
2985.03 53
2985.15 52
2985.28 54
2985.40 58
2985.53 63
2985.65 69
2985.78 75
2985.90 79
2986.03 83
2986.16 85
2986.28 86
2986.41 85
2986.53 84
2986.66 81
2986.78 77
2986.91 72
2987.03 65
2987.16 57
2987.28 49
2987.41 42
2987.53 36
2987.66 31
2987.78 28
2987.91 26
2988.04 25
2988.16 25
2988.29 25
2988.41 26
2988.54 28
2988.66 31
2988.79 34
2988.91 39
2989.04 44
2989.16 48
2989.29 51
2989.41 53
2989.54 53
2989.67 51
2989.79 50
2989.92 49
2990.04 48
2990.17 50
2990.29 52
2990.42 55
2990.54 58
2990.67 58
2990.79 56
2990.92 51
2991.04 44
2991.17 34
2991.30 23
2991.42 12
2991.55 2
2991.67 0
2991.80 0
2991.92 0
2992.05 0
2992.17 0
2992.30 0
2992.42 0
2992.55 0
2992.68 3
2992.80 8
2992.93 15
2993.05 21
2993.18 28
2993.30 35
2993.43 42
2993.55 49
2993.68 56
2993.80 64
2993.93 71
2994.06 77
2994.18 81
2994.31 83
2994.43 82
2994.56 78
2994.68 73
2994.81 66
2994.93 60
2995.06 55
2995.18 54
2995.31 55
2995.44 58
2995.56 62
2995.69 67
2995.81 70
2995.94 72
2996.06 72
2996.19 70
2996.31 67
2996.44 62
2996.57 58
2996.69 55
2996.82 53
2996.94 53
2997.07 55
2997.19 57
2997.32 60
2997.44 62
2997.57 63
2997.70 62
2997.82 58
2997.95 54
2998.07 47
2998.20 40
2998.32 33
2998.45 26
2998.57 21
2998.70 18
2998.83 18
2998.95 21
2999.08 27
2999.20 36
2999.33 47
2999.45 59
2999.58 71
2999.70 81
2999.83 88
2999.96 92
3000.08 93
3000.21 92
3000.33 90
3000.46 88
3000.58 86
3000.71 85
3000.84 85
3000.96 85
3001.09 85
3001.21 84
3001.34 84
3001.46 83
3001.59 82
3001.71 81
3001.84 80
3001.97 79
3002.09 77
3002.22 75
3002.34 73
3002.47 70
3002.59 69
3002.72 70
3002.85 71
3002.97 74
3003.10 78
3003.22 81
3003.35 83
3003.47 83
3003.60 83
3003.73 81
3003.85 80
3003.98 79
3004.10 80
3004.23 80
3004.35 81
3004.48 80
3004.60 79
3004.73 75
3004.86 71
3004.98 66
3005.11 60
3005.23 56
3005.36 52
3005.48 49
3005.61 47
3005.74 45
3005.86 41
3005.99 37
3006.11 30
3006.24 23
3006.36 16
3006.49 9
3006.62 5
3006.74 4
3006.87 8
3006.99 15
3007.12 25
3007.25 35
3007.37 45
3007.50 53
3007.62 58
3007.75 60
3007.87 60
3008.00 58
3008.13 56
3008.25 54
3008.38 53
3008.50 53
3008.63 54
3008.75 56
3008.88 58
3009.01 60
3009.13 62
3009.26 64
3009.38 65
3009.51 65
3009.63 64
3009.76 64
3009.89 64
3010.01 64
3010.14 65
3010.26 65
3010.39 64
3010.52 62
3010.64 59
3010.77 55
3010.89 52
3011.02 48
3011.14 46
3011.27 43
3011.40 41
3011.52 38
3011.65 34
3011.77 29
3011.90 24
3012.03 21
3012.15 19
3012.28 19
3012.40 22
3012.53 26
3012.66 31
3012.78 36
3012.91 40
3013.03 43
3013.16 46
3013.28 48
3013.41 50
3013.54 52
3013.66 53
3013.79 53
3013.91 51
3014.04 48
3014.17 44
3014.29 39
3014.42 34
3014.54 30
3014.67 29
3014.80 28
3014.92 30
3015.05 32
3015.17 34
3015.30 36
3015.42 37
3015.55 36
3015.68 34
3015.80 31
3015.93 28
3016.05 26
3016.18 23
3016.31 20
3016.43 16
3016.56 12
3016.68 6
3016.81 0
3016.94 0
3017.06 0
3017.19 0
3017.31 0
3017.44 0
3017.57 0
3017.69 0
3017.82 1
3017.94 4
3018.07 7
3018.20 10
3018.32 13
3018.45 17
3018.57 22
3018.70 26
3018.83 30
3018.95 32
3019.08 33
3019.20 33
3019.33 32
3019.46 31
3019.58 30
3019.71 30
3019.83 31
3019.96 32
3020.09 34
3020.21 36
3020.34 37
3020.46 38
3020.59 38
3020.72 39
3020.84 39
3020.97 39
3021.09 40
3021.22 41
3021.35 44
3021.47 48
3021.60 54
3021.72 60
3021.85 66
3021.98 71
3022.10 74
3022.23 75
3022.35 73
3022.48 71
3022.61 68
3022.73 67
3022.86 69
3022.99 74
3023.11 81
3023.24 89
3023.36 96
3023.49 100
3023.62 100
3023.74 97
3023.87 92
3023.99 87
3024.12 83
3024.25 80
3024.37 80
3024.50 81
3024.62 81
3024.75 81
3024.88 80
3025.00 79
3025.13 77
3025.25 75
3025.38 74
3025.51 73
3025.63 73
3025.76 72
3025.89 70
3026.01 68
3026.14 65
3026.26 60
3026.39 55
3026.52 48
3026.64 41
3026.77 34
3026.89 27
3027.02 23
3027.15 22
3027.27 23
3027.40 27
3027.53 33
3027.65 39
3027.78 45
3027.90 51
3028.03 56
3028.16 61
3028.28 68
3028.41 75
3028.54 83
3028.66 92
3028.79 99
3028.91 104
3029.04 107
3029.17 106
3029.29 103
3029.42 98
3029.54 92
3029.67 85
3029.80 78
3029.92 71
3030.05 65
3030.18 59
3030.30 55
3030.43 52
3030.55 51
3030.68 53
3030.81 56
3030.93 60
3031.06 66
3031.19 71
3031.31 76
3031.44 80
3031.56 83
3031.69 84
3031.82 82
3031.94 79
3032.07 74
3032.20 68
3032.32 62
3032.45 56
3032.57 51
3032.70 47
3032.83 43
3032.95 39
3033.08 36
3033.21 32
3033.33 27
3033.46 21
3033.59 15
3033.71 10
3033.84 5
3033.96 3
3034.09 3
3034.22 5
3034.34 10
3034.47 17
3034.60 25
3034.72 33
3034.85 39
3034.97 43
3035.10 45
3035.23 45
3035.35 44
3035.48 43
3035.61 42
3035.73 42
3035.86 43
3035.99 47
3036.11 51
3036.24 56
3036.36 62
3036.49 67
3036.62 71
3036.74 72
3036.87 72
3037.00 69
3037.12 64
3037.25 59
3037.38 53
3037.50 47
3037.63 43
3037.75 39
3037.88 36
3038.01 34
3038.13 32
3038.26 31
3038.39 31
3038.51 32
3038.64 33
3038.77 36
3038.89 40
3039.02 43
3039.15 47
3039.27 50
3039.40 53
3039.52 54
3039.65 54
3039.78 54
3039.90 53
3040.03 52
3040.16 50
3040.28 50
3040.41 50
3040.54 53
3040.66 56
3040.79 62
3040.92 68
3041.04 76
3041.17 83
3041.29 90
3041.42 96
3041.55 99
3041.67 99
3041.80 97
3041.93 93
3042.05 87
3042.18 80
3042.31 73
3042.43 66
3042.56 59
3042.69 53
3042.81 47
3042.94 42
3043.07 38
3043.19 35
3043.32 34
3043.45 34
3043.57 34
3043.70 35
3043.82 34
3043.95 33
3044.08 30
3044.20 26
3044.33 23
3044.46 21
3044.58 22
3044.71 25
3044.84 30
3044.96 35
3045.09 41
3045.22 45
3045.34 49
3045.47 51
3045.60 52
3045.72 52
3045.85 52
3045.98 51
3046.10 49
3046.23 46
3046.36 42
3046.48 37
3046.61 31
3046.74 25
3046.86 20
3046.99 16
3047.12 13
3047.24 11
3047.37 11
3047.49 10
3047.62 8
3047.75 6
3047.87 3
3048.00 0
3048.13 0
3048.25 0
3048.38 0
3048.51 0
3048.63 0
3048.76 0
3048.89 0
3049.01 1
3049.14 5
3049.27 11
3049.39 17
3049.52 24
3049.65 32
3049.77 39
3049.90 44
3050.03 48
3050.15 49
3050.28 49
3050.41 47
3050.53 44
3050.66 41
3050.79 38
3050.91 35
3051.04 33
3051.17 32
3051.29 31
3051.42 32
3051.55 34
3051.67 37
3051.80 40
3051.93 42
3052.05 44
3052.18 44
3052.31 44
3052.43 43
3052.56 43
3052.69 42
3052.81 41
3052.94 40
3053.07 37
3053.19 32
3053.32 26
3053.45 19
3053.57 13
3053.70 9
3053.83 7
3053.95 8
3054.08 11
3054.21 16
3054.33 22
3054.46 26
3054.59 29
3054.71 30
3054.84 30
3054.97 30
3055.10 31
3055.22 33
3055.35 36
3055.48 39
3055.60 41
3055.73 41
3055.86 39
3055.98 34
3056.11 28
3056.24 21
3056.36 15
3056.49 10
3056.62 7
3056.74 7
3056.87 9
3057.00 12
3057.12 17
3057.25 23
3057.38 28
3057.50 33
3057.63 36
3057.76 38
3057.88 38
3058.01 36
3058.14 32
3058.26 28
3058.39 25
3058.52 23
3058.65 24
3058.77 27
3058.90 34
3059.03 44
3059.15 56
3059.28 67
3059.41 77
3059.53 84
3059.66 87
3059.79 85
3059.91 79
3060.04 71
3060.17 62
3060.29 53
3060.42 46
3060.55 41
3060.67 38
3060.80 36
3060.93 33
3061.06 31
3061.18 27
3061.31 24
3061.44 20
3061.56 18
3061.69 16
3061.82 16
3061.94 18
3062.07 20
3062.20 22
3062.32 25
3062.45 27
3062.58 29
3062.71 31
3062.83 33
3062.96 35
3063.09 38
3063.21 41
3063.34 45
3063.47 50
3063.59 54
3063.72 59
3063.85 62
3063.97 65
3064.10 68
3064.23 70
3064.36 73
3064.48 76
3064.61 82
3064.74 89
3064.86 98
3064.99 109
3065.12 119
3065.24 130
3065.37 141
3065.50 151
3065.62 160
3065.75 168
3065.88 173
3066.01 177
3066.13 178
3066.26 177
3066.39 176
3066.51 176
3066.64 177
3066.77 180
3066.89 186
3067.02 192
3067.15 199
3067.28 203
3067.40 205
3067.53 205
3067.66 203
3067.78 199
3067.91 195
3068.04 191
3068.16 187
3068.29 184
3068.42 181
3068.55 180
3068.67 180
3068.80 182
3068.93 185
3069.05 190
3069.18 195
3069.31 200
3069.44 203
3069.56 204
3069.69 202
3069.82 198
3069.94 192
3070.07 185
3070.20 179
3070.32 173
3070.45 166
3070.58 159
3070.71 151
3070.83 142
3070.96 132
3071.09 122
3071.21 113
3071.34 105
3071.47 98
3071.60 93
3071.72 89
3071.85 84
3071.98 78
3072.10 71
3072.23 63
3072.36 56
3072.48 49
3072.61 44
3072.74 42
3072.87 43
3072.99 47
3073.12 51
3073.25 55
3073.37 58
3073.50 58
3073.63 55
3073.76 50
3073.88 44
3074.01 39
3074.14 34
3074.26 32
3074.39 31
3074.52 33
3074.65 35
3074.77 37
3074.90 39
3075.03 39
3075.15 38
3075.28 36
3075.41 35
3075.54 36
3075.66 37
3075.79 41
3075.92 46
3076.05 52
3076.17 60
3076.30 68
3076.43 77
3076.55 87
3076.68 97
3076.81 106
3076.94 114
3077.06 119
3077.19 121
3077.32 122
3077.44 120
3077.57 119
3077.70 117
3077.83 115
3077.95 113
3078.08 111
3078.21 108
3078.33 103
3078.46 96
3078.59 88
3078.72 81
3078.84 74
3078.97 68
3079.10 64
3079.23 60
3079.35 57
3079.48 53
3079.61 49
3079.73 44
3079.86 40
3079.99 38
3080.12 38
3080.24 41
3080.37 47
3080.50 55
3080.63 65
3080.75 73
3080.88 80
3081.01 85
3081.13 87
3081.26 87
3081.39 85
3081.52 83
3081.64 82
3081.77 82
3081.90 83
3082.03 84
3082.15 86
3082.28 87
3082.41 87
3082.54 84
3082.66 80
3082.79 74
3082.92 65
3083.04 56
3083.17 47
3083.30 39
3083.43 32
3083.55 28
3083.68 24
3083.81 22
3083.94 21
3084.06 19
3084.19 17
3084.32 15
3084.45 13
3084.57 12
3084.70 12
3084.83 14
3084.95 18
3085.08 24
3085.21 30
3085.34 36
3085.46 41
3085.59 45
3085.72 46
3085.85 45
3085.97 43
3086.10 40
3086.23 39
3086.36 40
3086.48 42
3086.61 46
3086.74 51
3086.87 54
3086.99 57
3087.12 56
3087.25 53
3087.38 48
3087.50 41
3087.63 33
3087.76 25
3087.88 18
3088.01 13
3088.14 8
3088.27 4
3088.39 1
3088.52 0
3088.65 0
3088.78 0
3088.90 0
3089.03 0
3089.16 0
3089.29 0
3089.41 0
3089.54 5
3089.67 12
3089.80 18
3089.92 23
3090.05 28
3090.18 32
3090.31 37
3090.43 42
3090.56 47
3090.69 52
3090.82 55
3090.94 58
3091.07 58
3091.20 57
3091.33 54
3091.45 50
3091.58 46
3091.71 42
3091.84 40
3091.96 39
3092.09 39
3092.22 42
3092.35 44
3092.47 47
3092.60 48
3092.73 48
3092.86 45
3092.98 39
3093.11 33
3093.24 26
3093.37 21
3093.49 18
3093.62 18
3093.75 21
3093.88 26
3094.00 31
3094.13 36
3094.26 39
3094.39 39
3094.51 37
3094.64 33
3094.77 28
3094.90 22
3095.03 16
3095.15 11
3095.28 6
3095.41 4
3095.54 2
3095.66 3
3095.79 4
3095.92 6
3096.05 7
3096.17 8
3096.30 8
3096.43 7
3096.56 4
3096.68 1
3096.81 0
3096.94 0
3097.07 0
3097.19 0
3097.32 0
3097.45 0
3097.58 0
3097.70 2
3097.83 4
3097.96 4
3098.09 3
3098.22 3
3098.34 3
3098.47 3
3098.60 5
3098.73 7
3098.85 9
3098.98 12
3099.11 13
3099.24 14
3099.36 14
3099.49 13
3099.62 11
3099.75 8
3099.88 6
3100.00 5
3100.13 5
3100.26 6
3100.39 9
3100.51 12
3100.64 16
3100.77 19
3100.90 22
3101.02 26
3101.15 29
3101.28 32
3101.41 36
3101.54 39
3101.66 41
3101.79 42
3101.92 42
3102.05 41
3102.17 39
3102.30 38
3102.43 37
3102.56 39
3102.68 41
3102.81 43
3102.94 45
3103.07 45
3103.20 43
3103.32 40
3103.45 35
3103.58 30
3103.71 26
3103.83 24
3103.96 23
3104.09 23
3104.22 25
3104.35 27
3104.47 29
3104.60 30
3104.73 31
3104.86 30
3104.98 29
3105.11 29
3105.24 29
3105.37 30
3105.50 32
3105.62 36
3105.75 40
3105.88 45
3106.01 49
3106.13 53
3106.26 55
3106.39 57
3106.52 58
3106.65 57
3106.77 57
3106.90 56
3107.03 55
3107.16 54
3107.28 52
3107.41 50
3107.54 47
3107.67 44
3107.80 42
3107.92 39
3108.05 38
3108.18 36
3108.31 34
3108.44 32
3108.56 30
3108.69 29
3108.82 27
3108.95 27
3109.07 27
3109.20 30
3109.33 33
3109.46 38
3109.59 44
3109.71 50
3109.84 56
3109.97 60
3110.10 62
3110.23 62
3110.35 60
3110.48 55
3110.61 49
3110.74 42
3110.87 36
3110.99 32
3111.12 29
3111.25 28
3111.38 29
3111.50 30
3111.63 33
3111.76 35
3111.89 38
3112.02 42
3112.14 47
3112.27 53
3112.40 60
3112.53 68
3112.66 75
3112.78 81
3112.91 85
3113.04 87
3113.17 86
3113.30 81
3113.42 74
3113.55 65
3113.68 54
3113.81 42
3113.94 30
3114.06 21
3114.19 14
3114.32 9
3114.45 7
3114.58 7
3114.70 8
3114.83 8
3114.96 9
3115.09 9
3115.22 9
3115.34 9
3115.47 8
3115.60 7
3115.73 7
3115.86 8
3115.98 9
3116.11 13
3116.24 17
3116.37 24
3116.50 31
3116.62 37
3116.75 44
3116.88 50
3117.01 55
3117.14 60
3117.26 65
3117.39 70
3117.52 75
3117.65 80
3117.78 85
3117.90 88
3118.03 90
3118.16 91
3118.29 91
3118.42 91
3118.54 90
3118.67 91
3118.80 92
3118.93 93
3119.06 95
3119.18 96
3119.31 96
3119.44 95
3119.57 93
3119.70 91
3119.83 88
3119.95 87
3120.08 86
3120.21 88
3120.34 91
3120.47 95
3120.59 99
3120.72 102
3120.85 104
3120.98 104
3121.11 103
3121.23 100
3121.36 97
3121.49 93
3121.62 89
3121.75 84
3121.87 80
3122.00 77
3122.13 74
3122.26 73
3122.39 71
3122.52 70
3122.64 67
3122.77 64
3122.90 61
3123.03 56
3123.16 52
3123.28 47
3123.41 44
3123.54 40
3123.67 38
3123.80 36
3123.93 35
3124.05 33
3124.18 32
3124.31 32
3124.44 32
3124.57 32
3124.69 32
3124.82 33
3124.95 33
3125.08 34
3125.21 35
3125.34 37
3125.46 39
3125.59 41
3125.72 43
3125.85 44
3125.98 45
3126.10 45
3126.23 44
3126.36 44
3126.49 45
3126.62 47
3126.75 51
3126.87 56
3127.00 62
3127.13 67
3127.26 71
3127.39 71
3127.52 69
3127.64 64
3127.77 57
3127.90 49
3128.03 42
3128.16 35
3128.28 31
3128.41 28
3128.54 26
3128.67 26
3128.80 26
3128.93 26
3129.05 25
3129.18 25
3129.31 24
3129.44 23
3129.57 23
3129.70 24
3129.82 26
3129.95 29
3130.08 34
3130.21 39
3130.34 45
3130.47 51
3130.59 55
3130.72 58
3130.85 59
3130.98 58
3131.11 55
3131.24 51
3131.36 45
3131.49 39
3131.62 33
3131.75 27
3131.88 23
3132.01 22
3132.13 25
3132.26 32
3132.39 44
3132.52 59
3132.65 74
3132.78 89
3132.90 101
3133.03 109
3133.16 112
3133.29 111
3133.42 106
3133.55 100
3133.67 93
3133.80 86
3133.93 80
3134.06 74
3134.19 70
3134.32 66
3134.44 62
3134.57 60
3134.70 58
3134.83 59
3134.96 62
3135.09 67
3135.21 73
3135.34 79
3135.47 85
3135.60 91
3135.73 96
3135.86 99
3135.99 102
3136.11 105
3136.24 107
3136.37 108
3136.50 110
3136.63 113
3136.76 117
3136.88 121
3137.01 125
3137.14 129
3137.27 130
3137.40 130
3137.53 126
3137.65 121
3137.78 114
3137.91 108
3138.04 102
3138.17 98
3138.30 94
3138.43 91
3138.55 89
3138.68 86
3138.81 84
3138.94 81
3139.07 78
3139.20 75
3139.33 70
3139.45 65
3139.58 58
3139.71 52
3139.84 46
3139.97 41
3140.10 37
3140.22 35
3140.35 34
3140.48 35
3140.61 36
3140.74 38
3140.87 41
3141.00 44
3141.12 48
3141.25 53
3141.38 59
3141.51 65
3141.64 71
3141.77 75
3141.90 78
3142.02 80
3142.15 80
3142.28 81
3142.41 82
3142.54 85
3142.67 90
3142.80 95
3142.92 100
3143.05 104
3143.18 105
3143.31 104
3143.44 102
3143.57 99
3143.70 97
3143.82 96
3143.95 96
3144.08 98
3144.21 101
3144.34 104
3144.47 106
3144.60 106
3144.72 104
3144.85 101
3144.98 97
3145.11 94
3145.24 91
3145.37 90
3145.50 89
3145.62 89
3145.75 89
3145.88 87
3146.01 84
3146.14 79
3146.27 72
3146.40 64
3146.52 57
3146.65 51
3146.78 46
3146.91 44
3147.04 43
3147.17 42
3147.30 42
3147.43 42
3147.55 40
3147.68 37
3147.81 34
3147.94 30
3148.07 29
3148.20 29
3148.33 31
3148.45 36
3148.58 42
3148.71 49
3148.84 57
3148.97 67
3149.10 77
3149.23 88
3149.36 100
3149.48 111
3149.61 119
3149.74 125
3149.87 127
3150.00 125
3150.13 120
3150.26 112
3150.38 103
3150.51 94
3150.64 84
3150.77 75
3150.90 67
3151.03 60
3151.16 54
3151.29 49
3151.41 46
3151.54 46
3151.67 48
3151.80 52
3151.93 58
3152.06 65
3152.19 73
3152.32 82
3152.44 90
3152.57 98
3152.70 104
3152.83 108
3152.96 111
3153.09 111
3153.22 110
3153.35 106
3153.47 101
3153.60 95
3153.73 88
3153.86 81
3153.99 75
3154.12 71
3154.25 68
3154.38 67
3154.51 67
3154.63 68
3154.76 70
3154.89 72
3155.02 74
3155.15 75
3155.28 75
3155.41 74
3155.54 71
3155.66 68
3155.79 64
3155.92 59
3156.05 54
3156.18 48
3156.31 43
3156.44 39
3156.57 35
3156.70 32
3156.82 29
3156.95 28
3157.08 26
3157.21 24
3157.34 23
3157.47 21
3157.60 19
3157.73 18
3157.85 18
3157.98 18
3158.11 20
3158.24 22
3158.37 24
3158.50 26
3158.63 28
3158.76 30
3158.89 31
3159.01 32
3159.14 33
3159.27 34
3159.40 33
3159.53 33
3159.66 31
3159.79 30
3159.92 28
3160.05 27
3160.17 26
3160.30 26
3160.43 26
3160.56 27
3160.69 26
3160.82 25
3160.95 23
3161.08 21
3161.21 20
3161.34 21
3161.46 24
3161.59 29
3161.72 38
3161.85 48
3161.98 58
3162.11 66
3162.24 72
3162.37 74
3162.50 72
3162.62 67
3162.75 59
3162.88 50
3163.01 41
3163.14 32
3163.27 25
3163.40 19
3163.53 14
3163.66 11
3163.79 8
3163.91 6
3164.04 5
3164.17 5
3164.30 6
3164.43 9
3164.56 14
3164.69 22
3164.82 31
3164.95 42
3165.08 53
3165.20 63
3165.33 72
3165.46 78
3165.59 81
3165.72 80
3165.85 77
3165.98 71
3166.11 64
3166.24 56
3166.37 48
3166.50 41
3166.62 36
3166.75 31
3166.88 27
3167.01 24
3167.14 22
3167.27 21
3167.40 21
3167.53 22
3167.66 24
3167.79 29
3167.91 35
3168.04 43
3168.17 51
3168.30 60
3168.43 67
3168.56 73
3168.69 78
3168.82 81
3168.95 83
3169.08 84
3169.21 86
3169.33 89
3169.46 93
3169.59 98
3169.72 103
3169.85 109
3169.98 114
3170.11 118
3170.24 121
3170.37 122
3170.50 121
3170.63 119
3170.75 115
3170.88 111
3171.01 108
3171.14 104
3171.27 102
3171.40 101
3171.53 100
3171.66 100
3171.79 99
3171.92 98
3172.05 96
3172.18 95
3172.30 94
3172.43 93
3172.56 94
3172.69 96
3172.82 99
3172.95 102
3173.08 105
3173.21 108
3173.34 109
3173.47 109
3173.60 106
3173.73 102
3173.85 96
3173.98 88
3174.11 80
3174.24 72
3174.37 63
3174.50 55
3174.63 48
3174.76 41
3174.89 36
3175.02 33
3175.15 32
3175.28 34
3175.41 38
3175.53 43
3175.66 47
3175.79 51
3175.92 52
3176.05 51
3176.18 47
3176.31 42
3176.44 37
3176.57 32
3176.70 29
3176.83 29
3176.96 32
3177.09 37
3177.21 46
3177.34 55
3177.47 66
3177.60 75
3177.73 83
3177.86 89
3177.99 92
3178.12 93
3178.25 92
3178.38 89
3178.51 85
3178.64 81
3178.77 76
3178.90 71
3179.02 67
3179.15 63
3179.28 60
3179.41 56
3179.54 53
3179.67 50
3179.80 46
3179.93 42
3180.06 38
3180.19 35
3180.32 33
3180.45 32
3180.58 31
3180.71 32
3180.84 32
3180.96 33
3181.09 34
3181.22 35
3181.35 37
3181.48 38
3181.61 40
3181.74 42
3181.87 44
3182.00 46
3182.13 47
3182.26 48
3182.39 48
3182.52 49
3182.65 49
3182.78 49
3182.91 49
3183.03 49
3183.16 49
3183.29 50
3183.42 51
3183.55 53
3183.68 54
3183.81 56
3183.94 57
3184.07 59
3184.20 60
3184.33 61
3184.46 63
3184.59 64
3184.72 64
3184.85 65
3184.98 66
3185.10 66
3185.23 67
3185.36 68
3185.49 69
3185.62 71
3185.75 72
3185.88 73
3186.01 74
3186.14 75
3186.27 76
3186.40 78
3186.53 80
3186.66 83
3186.79 86
3186.92 90
3187.05 94
3187.18 98
3187.31 103
3187.43 106
3187.56 109
3187.69 110
3187.82 108
3187.95 105
3188.08 99
3188.21 92
3188.34 85
3188.47 77
3188.60 70
3188.73 64
3188.86 58
3188.99 53
3189.12 47
3189.25 41
3189.38 33
3189.51 24
3189.64 15
3189.77 4
3189.90 0
3190.02 0
3190.15 0
3190.28 0
3190.41 0
3190.54 0
3190.67 0
3190.80 0
3190.93 5
3191.06 15
3191.19 25
3191.32 33
3191.45 39
3191.58 43
3191.71 45
3191.84 44
3191.97 41
3192.10 37
3192.23 34
3192.36 31
3192.49 30
3192.62 30
3192.75 33
3192.88 36
3193.00 41
3193.13 45
3193.26 48
3193.39 51
3193.52 53
3193.65 54
3193.78 56
3193.91 60
3194.04 66
3194.17 75
3194.30 87
3194.43 100
3194.56 114
3194.69 127
3194.82 138
3194.95 145
3195.08 148
3195.21 146
3195.34 141
3195.47 134
3195.60 125
3195.73 118
3195.86 111
3195.99 107
3196.12 105
3196.25 105
3196.37 105
3196.50 104
3196.63 101
3196.76 96
3196.89 90
3197.02 82
3197.15 76
3197.28 71
3197.41 70
3197.54 71
3197.67 75
3197.80 79
3197.93 83
3198.06 85
3198.19 85
3198.32 84
3198.45 81
3198.58 77
3198.71 73
3198.84 68
3198.97 64
3199.10 60
3199.23 56
3199.36 53
3199.49 51
3199.62 50
3199.75 51
3199.88 53
3200.01 56
3200.14 58
3200.27 61
3200.40 62
3200.52 64
3200.65 64
3200.78 64
3200.91 64
3201.04 64
3201.17 64
3201.30 63
3201.43 62
3201.56 60
3201.69 59
3201.82 58
3201.95 57
3202.08 57
3202.21 57
3202.34 56
3202.47 56
3202.60 54
3202.73 51
3202.86 47
3202.99 43
3203.12 39
3203.25 36
3203.38 33
3203.51 32
3203.64 31
3203.77 31
3203.90 32
3204.03 33
3204.16 34
3204.29 36
3204.42 37
3204.55 39
3204.68 40
3204.81 41
3204.94 40
3205.07 40
3205.20 39
3205.33 39
3205.46 38
3205.59 38
3205.72 38
3205.85 38
3205.98 38
3206.11 37
3206.24 36
3206.37 35
3206.50 34
3206.63 34
3206.76 36
3206.89 38
3207.02 40
3207.15 42
3207.27 44
3207.40 46
3207.53 47
3207.66 49
3207.79 50
3207.92 52
3208.05 54
3208.18 54
3208.31 54
3208.44 52
3208.57 49
3208.70 44
3208.83 40
3208.96 36
3209.09 34
3209.22 33
3209.35 32
3209.48 32
3209.61 31
3209.74 30
3209.87 27
3210.00 24
3210.13 19
3210.26 15
3210.39 12
3210.52 9
3210.65 7
3210.78 6
3210.91 6
3211.04 7
3211.17 10
3211.30 15
3211.43 21
3211.56 30
3211.69 39
3211.82 50
3211.95 61
3212.08 72
3212.21 81
3212.34 87
3212.47 91
3212.60 91
3212.73 88
3212.86 83
3212.99 76
3213.12 69
3213.25 63
3213.38 58
3213.51 54
3213.64 52
3213.77 52
3213.90 53
3214.03 56
3214.16 59
3214.29 64
3214.42 70
3214.55 75
3214.68 80
3214.81 82
3214.94 83
3215.07 81
3215.20 77
3215.33 72
3215.46 68
3215.59 65
3215.72 64
3215.85 66
3215.98 69
3216.11 72
3216.24 75
3216.37 75
3216.50 73
3216.63 68
3216.76 61
3216.89 52
3217.02 43
3217.15 35
3217.28 29
3217.41 25
3217.54 22
3217.67 20
3217.80 18
3217.93 15
3218.06 12
3218.19 8
3218.32 5
3218.45 2
3218.58 1
3218.71 0
3218.84 0
3218.97 0
3219.10 0
3219.23 0
3219.36 0
3219.49 0
3219.62 0
3219.75 0
3219.89 0
3220.02 3
3220.15 5
3220.28 7
3220.41 8
3220.54 9
3220.67 11
3220.80 15
3220.93 21
3221.06 30
3221.19 43
3221.32 57
3221.45 73
3221.58 89
3221.71 104
3221.84 116
3221.97 124
3222.10 128
3222.23 127
3222.36 122
3222.49 114
3222.62 105
3222.75 95
3222.88 85
3223.01 78
3223.14 73
3223.27 72
3223.40 73
3223.53 75
3223.66 78
3223.79 82
3223.92 86
3224.05 88
3224.18 90
3224.31 89
3224.44 88
3224.57 85
3224.70 81
3224.83 76
3224.96 70
3225.09 64
3225.22 58
3225.35 53
3225.48 48
3225.61 43
3225.74 40
3225.87 38
3226.00 36
3226.13 36
3226.26 35
3226.39 35
3226.53 34
3226.66 33
3226.79 32
3226.92 31
3227.05 30
3227.18 30
3227.31 30
3227.44 31
3227.57 32
3227.70 32
3227.83 31
3227.96 31
3228.09 30
3228.22 30
3228.35 31
3228.48 33
3228.61 35
3228.74 38
3228.87 40
3229.00 42
3229.13 43
3229.26 44
3229.39 45
3229.52 47
3229.65 50
3229.78 53
3229.91 58
3230.04 62
3230.17 65
3230.30 68
3230.43 69
3230.56 70
3230.69 70
3230.83 69
3230.96 68
3231.09 66
3231.22 64
3231.35 63
3231.48 64
3231.61 67
3231.74 72
3231.87 79
3232.00 87
3232.13 94
3232.26 100
3232.39 104
3232.52 105
3232.65 104
3232.78 101
3232.91 98
3233.04 95
3233.17 92
3233.30 89
3233.43 85
3233.56 82
3233.69 77
3233.82 73
3233.95 69
3234.08 65
3234.22 62
3234.35 59
3234.48 56
3234.61 53
3234.74 50
3234.87 46
3235.00 42
3235.13 38
3235.26 36
3235.39 35
3235.52 34
3235.65 33
3235.78 32
3235.91 29
3236.04 25
3236.17 21
3236.30 16
3236.43 12
3236.56 8
3236.69 5
3236.82 2
3236.95 0
3237.09 0
3237.22 0
3237.35 0
3237.48 0
3237.61 0
3237.74 0
3237.87 0
3238.00 5
3238.13 15
3238.26 25
3238.39 35
3238.52 43
3238.65 49
3238.78 52
3238.91 53
3239.04 53
3239.17 51
3239.30 50
3239.43 49
3239.56 49
3239.70 51
3239.83 54
3239.96 59
3240.09 65
3240.22 70
3240.35 76
3240.48 81
3240.61 86
3240.74 90
3240.87 93
3241.00 95
3241.13 96
3241.26 95
3241.39 93
3241.52 90
3241.65 85
3241.78 80
3241.91 72
3242.05 64
3242.18 55
3242.31 45
3242.44 35
3242.57 26
3242.70 17
3242.83 11
3242.96 7
3243.09 5
3243.22 7
3243.35 11
3243.48 17
3243.61 24
3243.74 32
3243.87 40
3244.00 47
3244.13 53
3244.27 59
3244.40 63
3244.53 66
3244.66 69
3244.79 70
3244.92 70
3245.05 69
3245.18 67
3245.31 65
3245.44 64
3245.57 64
3245.70 67
3245.83 71
3245.96 77
3246.09 85
3246.23 92
3246.36 97
3246.49 99
3246.62 98
3246.75 94
3246.88 87
3247.01 78
3247.14 69
3247.27 61
3247.40 55
3247.53 51
3247.66 49
3247.79 49
3247.92 49
3248.05 49
3248.19 50
3248.32 50
3248.45 52
3248.58 55
3248.71 59
3248.84 65
3248.97 72
3249.10 79
3249.23 84
3249.36 87
3249.49 88
3249.62 85
3249.75 80
3249.88 75
3250.02 69
3250.15 64
3250.28 60
3250.41 57
3250.54 55
3250.67 55
3250.80 55
3250.93 55
3251.06 57
3251.19 59
3251.32 62
3251.45 65
3251.58 68
3251.72 71
3251.85 72
3251.98 73
3252.11 73
3252.24 71
3252.37 70
3252.50 69
3252.63 69
3252.76 70
3252.89 71
3253.02 71
3253.15 71
3253.28 69
3253.42 66
3253.55 61
3253.68 57
3253.81 53
3253.94 50
3254.07 49
3254.20 48
3254.33 49
3254.46 49
3254.59 49
3254.72 47
3254.85 45
3254.99 42
3255.12 39
3255.25 37
3255.38 35
3255.51 35
3255.64 35
3255.77 35
3255.90 36
3256.03 36
3256.16 35
3256.29 35
3256.42 35
3256.56 34
3256.69 35
3256.82 35
3256.95 36
3257.08 38
3257.21 40
3257.34 42
3257.47 45
3257.60 49
3257.73 53
3257.86 57
3258.00 62
3258.13 67
3258.26 73
3258.39 79
3258.52 85
3258.65 92
3258.78 97
3258.91 102
3259.04 105
3259.17 106
3259.30 105
3259.44 101
3259.57 95
3259.70 86
3259.83 76
3259.96 66
3260.09 57
3260.22 51
3260.35 48
3260.48 49
3260.61 52
3260.74 56
3260.88 62
3261.01 67
3261.14 72
3261.27 75
3261.40 77
3261.53 77
3261.66 75
3261.79 73
3261.92 69
3262.05 66
3262.19 62
3262.32 59
3262.45 56
3262.58 54
3262.71 53
3262.84 52
3262.97 52
3263.10 52
3263.23 51
3263.36 49
3263.50 47
3263.63 44
3263.76 39
3263.89 34
3264.02 29
3264.15 24
3264.28 20
3264.41 17
3264.54 16
3264.67 16
3264.81 18
3264.94 23
3265.07 29
3265.20 37
3265.33 45
3265.46 52
3265.59 58
3265.72 63
3265.85 66
3265.98 66
3266.12 65
3266.25 62
3266.38 57
3266.51 53
3266.64 48
3266.77 44
3266.90 40
3267.03 39
3267.16 39
3267.30 40
3267.43 43
3267.56 48
3267.69 53
3267.82 60
3267.95 66
3268.08 71
3268.21 75
3268.34 78
3268.48 79
3268.61 78
3268.74 77
3268.87 76
3269.00 76
3269.13 75
3269.26 75
3269.39 75
3269.52 74
3269.66 73
3269.79 71
3269.92 69
3270.05 67
3270.18 65
3270.31 64
3270.44 62
3270.57 61
3270.70 58
3270.84 56
3270.97 53
3271.10 50
3271.23 47
3271.36 45
3271.49 44
3271.62 44
3271.75 45
3271.89 47
3272.02 49
3272.15 51
3272.28 53
3272.41 56
3272.54 61
3272.67 66
3272.80 71
3272.93 76
3273.07 81
3273.20 84
3273.33 85
3273.46 84
3273.59 84
3273.72 83
3273.85 84
3273.98 87
3274.12 91
3274.25 96
3274.38 102
3274.51 107
3274.64 111
3274.77 115
3274.90 117
3275.03 118
3275.17 117
3275.30 115
3275.43 111
3275.56 107
3275.69 101
3275.82 96
3275.95 91
3276.08 87
3276.22 85
3276.35 83
3276.48 82
3276.61 81
3276.74 79
3276.87 78
3277.00 77
3277.13 76
3277.27 76
3277.40 75
3277.53 75
3277.66 75
3277.79 75
3277.92 76
3278.05 78
3278.18 81
3278.32 84
3278.45 88
3278.58 91
3278.71 95
3278.84 98
3278.97 101
3279.10 104
3279.24 109
3279.37 114
3279.50 121
3279.63 127
3279.76 133
3279.89 139
3280.02 143
3280.15 146
3280.29 148
3280.42 148
3280.55 147
3280.68 143
3280.81 138
3280.94 132
3281.07 124
3281.21 117
3281.34 110
3281.47 104
3281.60 100
3281.73 97
3281.86 94
3281.99 92
3282.13 89
3282.26 87
3282.39 85
3282.52 86
3282.65 89
3282.78 94
3282.91 100
3283.04 106
3283.18 109
3283.31 110
3283.44 106
3283.57 99
3283.70 92
3283.83 84
3283.96 79
3284.10 76
3284.23 77
3284.36 80
3284.49 85
3284.62 91
3284.75 98
3284.88 104
3285.02 110
3285.15 117
3285.28 124
3285.41 131
3285.54 139
3285.67 147
3285.80 157
3285.94 168
3286.07 180
3286.20 193
3286.33 207
3286.46 221
3286.59 234
3286.73 245
3286.86 253
3286.99 260
3287.12 265
3287.25 269
3287.38 272
3287.51 274
3287.65 276
3287.78 277
3287.91 276
3288.04 273
3288.17 268
3288.30 263
3288.43 257
3288.57 252
3288.70 249
3288.83 247
3288.96 248
3289.09 251
3289.22 255
3289.36 260
3289.49 265
3289.62 269
3289.75 272
3289.88 273
3290.01 273
3290.14 272
3290.28 270
3290.41 268
3290.54 266
3290.67 265
3290.80 263
3290.93 261
3291.07 257
3291.20 252
3291.33 245
3291.46 236
3291.59 225
3291.72 212
3291.85 198
3291.99 183
3292.12 170
3292.25 159
3292.38 152
3292.51 148
3292.64 148
3292.78 149
3292.91 151
3293.04 153
3293.17 153
3293.30 151
3293.43 146
3293.57 139
3293.70 130
3293.83 120
3293.96 109
3294.09 97
3294.22 87
3294.36 78
3294.49 71
3294.62 68
3294.75 69
3294.88 72
3295.01 78
3295.14 86
3295.28 93
3295.41 100
3295.54 107
3295.67 113
3295.80 119
3295.93 126
3296.07 133
3296.20 140
3296.33 148
3296.46 156
3296.59 164
3296.72 172
3296.86 180
3296.99 190
3297.12 201
3297.25 214
3297.38 227
3297.51 240
3297.65 252
3297.78 264
3297.91 274
3298.04 282
3298.17 287
3298.31 289
3298.44 288
3298.57 284
3298.70 278
3298.83 269
3298.96 260
3299.10 250
3299.23 243
3299.36 238
3299.49 236
3299.62 236
3299.75 240
3299.89 246
3300.02 253
3300.15 261
3300.28 269
3300.41 275
3300.54 279
3300.68 282
3300.81 282
3300.94 280
3301.07 275
3301.20 268
3301.34 259
3301.47 247
3301.60 232
3301.73 216
3301.86 198
3301.99 180
3302.13 160
3302.26 142
3302.39 124
3302.52 108
3302.65 94
3302.78 85
3302.92 80
3303.05 80
3303.18 85
3303.31 93
3303.44 105
3303.58 116
3303.71 127
3303.84 136
3303.97 142
3304.10 144
3304.23 144
3304.37 140
3304.50 135
3304.63 128
3304.76 121
3304.89 113
3305.03 106
3305.16 99
3305.29 92
3305.42 86
3305.55 80
3305.68 74
3305.82 68
3305.95 63
3306.08 60
3306.21 58
3306.34 58
3306.48 60
3306.61 65
3306.74 71
3306.87 78
3307.00 86
3307.14 94
3307.27 101
3307.40 108
3307.53 114
3307.66 118
3307.79 121
3307.93 123
3308.06 124
3308.19 124
3308.32 123
3308.45 121
3308.59 119
3308.72 116
3308.85 112
3308.98 107
3309.11 102
3309.25 97
3309.38 93
3309.51 89
3309.64 86
3309.77 85
3309.91 83
3310.04 82
3310.17 81
3310.30 79
3310.43 76
3310.57 72
3310.70 67
3310.83 62
3310.96 58
3311.09 55
3311.23 54
3311.36 56
3311.49 59
3311.62 64
3311.75 68
3311.88 70
3312.02 69
3312.15 64
3312.28 57
3312.41 48
3312.54 40
3312.68 33
3312.81 28
3312.94 25
3313.07 24
3313.20 24
3313.34 25
3313.47 26
3313.60 26
3313.73 27
3313.86 29
3314.00 32
3314.13 36
3314.26 41
3314.39 46
3314.52 49
3314.66 49
3314.79 47
3314.92 42
3315.05 34
3315.19 26
3315.32 18
3315.45 12
3315.58 9
3315.71 8
3315.85 9
3315.98 9
3316.11 9
3316.24 7
3316.37 3
3316.51 0
3316.64 0
3316.77 0
3316.90 0
3317.03 0
3317.17 0
3317.30 0
3317.43 2
3317.56 6
3317.69 8
3317.83 10
3317.96 11
3318.09 12
3318.22 14
3318.35 18
3318.49 23
3318.62 30
3318.75 36
3318.88 41
3319.02 46
3319.15 48
3319.28 49
3319.41 49
3319.54 47
3319.68 46
3319.81 44
3319.94 41
3320.07 39
3320.20 36
3320.34 35
3320.47 35
3320.60 38
3320.73 43
3320.87 51
3321.00 58
3321.13 65
3321.26 70
3321.39 71
3321.53 70
3321.66 68
3321.79 64
3321.92 62
3322.05 60
3322.19 59
3322.32 59
3322.45 58
3322.58 55
3322.72 51
3322.85 45
3322.98 39
3323.11 32
3323.24 26
3323.38 21
3323.51 16
3323.64 13
3323.77 11
3323.91 10
3324.04 10
3324.17 11
3324.30 13
3324.43 16
3324.57 18
3324.70 20
3324.83 21
3324.96 23
3325.10 25
3325.23 27
3325.36 30
3325.49 32
3325.62 33
3325.76 31
3325.89 26
3326.02 18
3326.15 8
3326.29 0
3326.42 0
3326.55 0
3326.68 0
3326.82 0
3326.95 0
3327.08 0
3327.21 0
3327.34 5
3327.48 14
3327.61 22
3327.74 28
3327.87 34
3328.01 39
3328.14 43
3328.27 46
3328.40 49
3328.53 52
3328.67 55
3328.80 59
3328.93 62
3329.06 66
3329.20 70
3329.33 73
3329.46 75
3329.59 74
3329.73 72
3329.86 66
3329.99 59
3330.12 50
3330.26 42
3330.39 36
3330.52 32
3330.65 30
3330.78 31
3330.92 34
3331.05 37
3331.18 39
3331.31 39
3331.45 37
3331.58 33
3331.71 27
3331.84 21
3331.98 17
3332.11 16
3332.24 20
3332.37 27
3332.51 36
3332.64 46
3332.77 55
3332.90 62
3333.04 65
3333.17 64
3333.30 61
3333.43 56
3333.56 52
3333.70 49
3333.83 50
3333.96 53
3334.09 60
3334.23 69
3334.36 80
3334.49 91
3334.62 100
3334.76 107
3334.89 111
3335.02 111
3335.15 108
3335.29 102
3335.42 95
3335.55 87
3335.68 81
3335.82 77
3335.95 75
3336.08 75
3336.21 76
3336.35 77
3336.48 78
3336.61 78
3336.74 77
3336.88 75
3337.01 73
3337.14 72
3337.27 72
3337.41 72
3337.54 75
3337.67 77
3337.80 80
3337.94 81
3338.07 80
3338.20 77
3338.33 73
3338.47 66
3338.60 59
3338.73 53
3338.86 47
3339.00 42
3339.13 39
3339.26 36
3339.39 35
3339.53 36
3339.66 39
3339.79 44
3339.92 50
3340.06 57
3340.19 63
3340.32 68
3340.45 70
3340.59 69
3340.72 65
3340.85 60
3340.98 53
3341.12 47
3341.25 43
3341.38 40
3341.51 40
3341.65 42
3341.78 45
3341.91 49
3342.04 54
3342.18 58
3342.31 63
3342.44 67
3342.57 71
3342.71 74
3342.84 75
3342.97 74
3343.10 70
3343.24 64
3343.37 56
3343.50 48
3343.64 41
3343.77 36
3343.90 33
3344.03 32
3344.17 32
3344.30 32
3344.43 32
3344.56 32
3344.70 32
3344.83 32
3344.96 33
3345.09 35
3345.23 38
3345.36 42
3345.49 45
3345.62 48
3345.76 49
3345.89 48
3346.02 47
3346.16 46
3346.29 44
3346.42 44
3346.55 43
3346.69 42
3346.82 40
3346.95 39
3347.08 38
3347.22 39
3347.35 41
3347.48 46
3347.61 51
3347.75 57
3347.88 62
3348.01 66
3348.15 66
3348.28 64
3348.41 60
3348.54 54
3348.68 48
3348.81 41
3348.94 35
3349.07 30
3349.21 25
3349.34 21
3349.47 17
3349.61 14
3349.74 11
3349.87 7
3350.00 5
3350.14 3
3350.27 1
3350.40 0
3350.53 1
3350.67 1
3350.80 2
3350.93 2
3351.07 2
3351.20 1
3351.33 0
3351.46 0
3351.60 0
3351.73 0
3351.86 0
3352.00 0
3352.13 2
3352.26 7
3352.39 12
3352.53 17
3352.66 22
3352.79 25
3352.92 29
3353.06 31
3353.19 33
3353.32 36
3353.46 39
3353.59 41
3353.72 44
3353.85 46
3353.99 48
3354.12 49
3354.25 49
3354.39 50
3354.52 51
3354.65 52
3354.78 53
3354.92 53
3355.05 52
3355.18 49
3355.32 46
3355.45 41
3355.58 37
3355.71 33
3355.85 31
3355.98 30
3356.11 31
3356.25 33
3356.38 37
3356.51 42
3356.64 48
3356.78 54
3356.91 59
3357.04 64
3357.18 67
3357.31 68
3357.44 68
3357.57 65
3357.71 62
3357.84 57
3357.97 52
3358.11 47
3358.24 42
3358.37 36
3358.50 32
3358.64 28
3358.77 24
3358.90 22
3359.04 21
3359.17 22
3359.30 25
3359.43 29
3359.57 35
3359.70 41
3359.83 47
3359.97 50
3360.10 52
3360.23 50
3360.37 45
3360.50 38
3360.63 30
3360.76 22
3360.90 16
3361.03 13
3361.16 12
3361.30 14
3361.43 16
3361.56 20
3361.69 23
3361.83 27
3361.96 30
3362.09 32
3362.23 35
3362.36 38
3362.49 42
3362.63 46
3362.76 50
3362.89 53
3363.02 56
3363.16 57
3363.29 57
3363.42 55
3363.56 52
3363.69 48
3363.82 43
3363.96 38
3364.09 32
3364.22 25
3364.35 18
3364.49 12
3364.62 6
3364.75 1
3364.89 0
3365.02 0
3365.15 0
3365.29 0
3365.42 4
3365.55 8
3365.68 14
3365.82 19
3365.95 24
3366.08 29
3366.22 34
3366.35 37
3366.48 39
3366.62 40
3366.75 39
3366.88 37
3367.02 35
3367.15 33
3367.28 31
3367.41 30
3367.55 31
3367.68 32
3367.81 34
3367.95 37
3368.08 40
3368.21 44
3368.35 48
3368.48 52
3368.61 55
3368.75 56
3368.88 55
3369.01 52
3369.14 48
3369.28 43
3369.41 39
3369.54 36
3369.68 36
3369.81 37
3369.94 39
3370.08 41
3370.21 42
3370.34 42
3370.48 40
3370.61 36
3370.74 30
3370.88 24
3371.01 19
3371.14 14
3371.28 10
3371.41 8
3371.54 7
3371.67 9
3371.81 11
3371.94 14
3372.07 18
3372.21 21
3372.34 24
3372.47 26
3372.61 27
3372.74 27
3372.87 25
3373.01 22
3373.14 19
3373.27 15
3373.41 12
3373.54 9
3373.67 8
3373.81 8
3373.94 10
3374.07 13
3374.21 16
3374.34 20
3374.47 25
3374.60 30
3374.74 35
3374.87 40
3375.00 44
3375.14 47
3375.27 48
3375.40 48
3375.54 46
3375.67 43
3375.80 40
3375.94 37
3376.07 34
3376.20 33
3376.34 33
3376.47 33
3376.60 34
3376.74 34
3376.87 32
3377.00 29
3377.14 24
3377.27 18
3377.40 12
3377.54 6
3377.67 1
3377.80 0
3377.94 0
3378.07 0
3378.20 1
3378.34 4
3378.47 8
3378.60 12
3378.74 16
3378.87 21
3379.00 26
3379.14 31
3379.27 34
3379.40 36
3379.54 36
3379.67 35
3379.80 32
3379.94 30
3380.07 28
3380.20 27
3380.34 26
3380.47 26
3380.60 26
3380.74 24
3380.87 21
3381.00 16
3381.14 10
3381.27 3
3381.40 0
3381.54 0
3381.67 0
3381.80 0
3381.94 0
3382.07 0
3382.20 0
3382.34 0
3382.47 3
3382.60 7
3382.74 12
3382.87 16
3383.00 20
3383.14 23
3383.27 27
3383.40 31
3383.54 34
3383.67 37
3383.80 40
3383.94 44
3384.07 47
3384.20 50
3384.34 53
3384.47 55
3384.60 58
3384.74 59
3384.87 60
3385.00 61
3385.14 63
3385.27 64
3385.40 64
3385.54 64
3385.67 62
3385.80 59
3385.94 54
3386.07 49
3386.21 44
3386.34 41
3386.47 40
3386.61 43
3386.74 49
3386.87 57
3387.01 64
3387.14 70
3387.27 74
3387.41 74
3387.54 71
3387.67 67
3387.81 61
3387.94 56
3388.07 51
3388.21 49
3388.34 48
3388.47 48
3388.61 49
3388.74 50
3388.87 52
3389.01 53
3389.14 54
3389.28 54
3389.41 55
3389.54 55
3389.68 56
3389.81 56
3389.94 56
3390.08 55
3390.21 53
3390.34 49
3390.48 44
3390.61 38
3390.74 31
3390.88 26
3391.01 21
3391.14 19
3391.28 19
3391.41 20
3391.55 23
3391.68 26
3391.81 29
3391.95 32
3392.08 35
3392.21 37
3392.35 40
3392.48 42
3392.61 45
3392.75 48
3392.88 50
3393.01 50
3393.15 50
3393.28 48
3393.42 45
3393.55 40
3393.68 34
3393.82 27
3393.95 20
3394.08 13
3394.22 8
3394.35 3
3394.48 1
3394.62 0
3394.75 0
3394.89 1
3395.02 5
3395.15 9
3395.29 15
3395.42 22
3395.55 31
3395.69 40
3395.82 51
3395.95 61
3396.09 72
3396.22 82
3396.36 92
3396.49 100
3396.62 108
3396.76 114
3396.89 118
3397.02 121
3397.16 123
3397.29 122
3397.42 120
3397.56 116
3397.69 111
3397.83 103
3397.96 95
3398.09 86
3398.23 77
3398.36 68
3398.49 60
3398.63 53
3398.76 47
3398.90 42
3399.03 38
3399.16 35
3399.30 32
3399.43 31
3399.56 32
3399.70 33
3399.83 35
3399.96 37
3400.10 41
3400.23 46
3400.37 52
3400.50 59
3400.63 67
3400.77 76
3400.90 84
3401.03 92
3401.17 99
3401.30 104
3401.44 109
3401.57 111
3401.70 113
3401.84 113
3401.97 112
3402.10 109
3402.24 106
3402.37 102
3402.51 97
3402.64 93
3402.77 89
3402.91 86
3403.04 83
3403.17 81
3403.31 80
3403.44 80
3403.58 81
3403.71 84
3403.84 88
3403.98 93
3404.11 98
3404.25 103
3404.38 108
3404.51 111
3404.65 114
3404.78 116
3404.91 117
3405.05 119
3405.18 120
3405.32 119
3405.45 117
3405.58 113
3405.72 107
3405.85 98
3405.99 88
3406.12 78
3406.25 67
3406.39 57
3406.52 49
3406.65 43
3406.79 39
3406.92 38
3407.06 38
3407.19 39
3407.32 41
3407.46 44
3407.59 47
3407.73 51
3407.86 56
3407.99 61
3408.13 66
3408.26 71
3408.39 75
3408.53 77
3408.66 78
3408.80 77
3408.93 73
3409.06 68
3409.20 61
3409.33 54
3409.47 46
3409.60 39
3409.73 34
3409.87 31
3410.00 32
3410.14 35
3410.27 41
3410.40 49
3410.54 57
3410.67 65
3410.81 73
3410.94 79
3411.07 85
3411.21 90
3411.34 94
3411.47 96
3411.61 98
3411.74 98
3411.88 97
3412.01 95
3412.14 94
3412.28 92
3412.41 90
3412.55 89
3412.68 87
3412.81 85
3412.95 82
3413.08 80
3413.22 77
3413.35 74
3413.48 71
3413.62 68
3413.75 66
3413.89 65
3414.02 64
3414.15 65
3414.29 67
3414.42 70
3414.56 74
3414.69 79
3414.82 83
3414.96 86
3415.09 89
3415.23 89
3415.36 88
3415.49 84
3415.63 78
3415.76 70
3415.90 60
3416.03 50
3416.16 41
3416.30 32
3416.43 26
3416.57 22
3416.70 20
3416.83 20
3416.97 21
3417.10 24
3417.24 27
3417.37 31
3417.51 35
3417.64 40
3417.77 44
3417.91 49
3418.04 54
3418.18 59
3418.31 65
3418.44 71
3418.58 79
3418.71 87
3418.85 95
3418.98 104
3419.11 112
3419.25 118
3419.38 122
3419.52 123
3419.65 122
3419.78 117
3419.92 110
3420.05 101
3420.19 92
3420.32 84
3420.46 77
3420.59 73
3420.72 71
3420.86 70
3420.99 71
3421.13 72
3421.26 72
3421.39 71
3421.53 68
3421.66 63
3421.80 55
3421.93 46
3422.07 37
3422.20 27
3422.33 18
3422.47 10
3422.60 4
3422.74 0
3422.87 0
3423.00 0
3423.14 0
3423.27 0
3423.41 0
3423.54 0
3423.68 0
3423.81 0
3423.94 3
3424.08 7
3424.21 11
3424.35 14
3424.48 17
3424.61 20
3424.75 22
3424.88 25
3425.02 28
3425.15 32
3425.29 38
3425.42 44
3425.55 51
3425.69 58
3425.82 65
3425.96 71
3426.09 74
3426.23 76
3426.36 76
3426.49 74
3426.63 71
3426.76 66
3426.90 61
3427.03 56
3427.16 52
3427.30 49
3427.43 48
3427.57 50
3427.70 53
3427.84 59
3427.97 65
3428.10 71
3428.24 75
3428.37 78
3428.51 80
3428.64 80
3428.78 79
3428.91 78
3429.04 77
3429.18 76
3429.31 76
3429.45 74
3429.58 72
3429.72 70
3429.85 66
3429.98 63
3430.12 61
3430.25 60
3430.39 61
3430.52 66
3430.66 72
3430.79 80
3430.93 90
3431.06 100
3431.19 112
3431.33 124
3431.46 135
3431.60 146
3431.73 155
3431.87 162
3432.00 165
3432.13 164
3432.27 160
3432.40 153
3432.54 144
3432.67 133
3432.81 123
3432.94 113
3433.07 105
3433.21 99
3433.34 94
3433.48 91
3433.61 88
3433.75 85
3433.88 81
3434.02 76
3434.15 71
3434.28 66
3434.42 61
3434.55 59
3434.69 59
3434.82 61
3434.96 65
3435.09 70
3435.23 75
3435.36 81
3435.49 86
3435.63 89
3435.76 91
3435.90 91
3436.03 88
3436.17 82
3436.30 73
3436.44 62
3436.57 51
3436.70 40
3436.84 31
3436.97 26
3437.11 25
3437.24 27
3437.38 32
3437.51 38
3437.65 43
3437.78 47
3437.91 49
3438.05 50
3438.18 50
3438.32 51
3438.45 54
3438.59 59
3438.72 67
3438.86 76
3438.99 86
3439.12 95
3439.26 101
3439.39 104
3439.53 104
3439.66 102
3439.80 99
3439.93 97
3440.07 96
3440.20 98
3440.33 102
3440.47 109
3440.60 115
3440.74 121
3440.87 124
3441.01 125
3441.14 122
3441.28 117
3441.41 110
3441.55 104
3441.68 97
3441.81 92
3441.95 88
3442.08 85
3442.22 82
3442.35 78
3442.49 74
3442.62 69
3442.76 64
3442.89 59
3443.03 55
3443.16 52
3443.29 51
3443.43 52
3443.56 54
3443.70 57
3443.83 60
3443.97 63
3444.10 66
3444.24 67
3444.37 68
3444.51 69
3444.64 69
3444.78 69
3444.91 69
3445.04 69
3445.18 70
3445.31 71
3445.45 72
3445.58 73
3445.72 74
3445.85 75
3445.99 76
3446.12 76
3446.26 75
3446.39 73
3446.53 69
3446.66 64
3446.79 59
3446.93 53
3447.06 48
3447.20 44
3447.33 41
3447.47 40
3447.60 42
3447.74 45
3447.87 51
3448.01 58
3448.14 66
3448.28 74
3448.41 81
3448.55 86
3448.68 90
3448.81 91
3448.95 89
3449.08 86
3449.22 81
3449.35 76
3449.49 70
3449.62 63
3449.76 57
3449.89 51
3450.03 46
3450.16 42
3450.30 40
3450.43 40
3450.57 44
3450.70 50
3450.84 59
3450.97 68
3451.10 79
3451.24 88
3451.37 95
3451.51 100
3451.64 102
3451.78 101
3451.91 97
3452.05 91
3452.18 83
3452.32 76
3452.45 69
3452.59 65
3452.72 63
3452.86 64
3452.99 67
3453.13 72
3453.26 76
3453.40 81
3453.53 84
3453.66 85
3453.80 86
3453.93 85
3454.07 83
3454.20 81
3454.34 78
3454.47 76
3454.61 73
3454.74 72
3454.88 71
3455.01 71
3455.15 72
3455.28 74
3455.42 76
3455.55 78
3455.69 80
3455.82 81
3455.96 81
3456.09 79
3456.23 76
3456.36 73
3456.50 70
3456.63 68
3456.77 67
3456.90 68
3457.04 69
3457.17 72
3457.30 73
3457.44 73
3457.57 70
3457.71 66
3457.84 60
3457.98 55
3458.11 50
3458.25 47
3458.38 45
3458.52 44
3458.65 44
3458.79 44
3458.92 44
3459.06 45
3459.19 46
3459.33 48
3459.46 49
3459.60 50
3459.73 50
3459.87 48
3460.00 46
3460.14 42
3460.27 38
3460.41 35
3460.54 33
3460.68 34
3460.81 36
3460.95 40
3461.08 45
3461.22 51
3461.35 57
3461.49 64
3461.62 69
3461.76 75
3461.89 80
3462.03 85
3462.16 89
3462.30 91
3462.43 91
3462.57 90
3462.70 89
3462.84 87
3462.97 85
3463.11 85
3463.24 86
3463.38 88
3463.51 91
3463.65 93
3463.78 95
3463.92 96
3464.05 96
3464.19 96
3464.32 94
3464.46 92
3464.59 88
3464.73 84
3464.86 79
3465.00 75
3465.13 70
3465.27 67
3465.40 65
3465.54 63
3465.67 62
3465.81 62
3465.94 62
3466.08 63
3466.21 65
3466.35 68
3466.48 72
3466.62 77
3466.75 83
3466.89 90
3467.02 96
3467.16 101
3467.29 105
3467.43 106
3467.56 105
3467.70 102
3467.83 98
3467.97 94
3468.10 90
3468.24 87
3468.37 86
3468.51 86
3468.64 87
3468.78 90
3468.91 93
3469.05 96
3469.18 98
3469.32 100
3469.45 100
3469.59 100
3469.72 98
3469.86 96
3469.99 94
3470.13 92
3470.26 92
3470.40 92
3470.53 93
3470.67 95
3470.80 97
3470.94 97
3471.07 95
3471.21 92
3471.34 86
3471.48 80
3471.61 73
3471.75 67
3471.88 62
3472.02 59
3472.15 56
3472.29 53
3472.42 50
3472.56 47
3472.69 43
3472.83 41
3472.96 39
3473.10 40
3473.24 44
3473.37 49
3473.51 55
3473.64 61
3473.78 65
3473.91 66
3474.05 66
3474.18 64
3474.32 61
3474.45 59
3474.59 58
3474.72 57
3474.86 58
3474.99 60
3475.13 61
3475.26 62
3475.40 61
3475.53 59
3475.67 54
3475.80 48
3475.94 40
3476.07 31
3476.21 22
3476.34 14
3476.48 8
3476.61 4
3476.75 3
3476.89 5
3477.02 9
3477.16 15
3477.29 21
3477.43 28
3477.56 34
3477.70 39
3477.83 43
3477.97 44
3478.10 44
3478.24 44
3478.37 42
3478.51 40
3478.64 37
3478.78 35
3478.91 32
3479.05 29
3479.18 26
3479.32 24
3479.46 23
3479.59 22
3479.73 21
3479.86 19
3480.00 18
3480.13 16
3480.27 14
3480.40 13
3480.54 14
3480.67 17
3480.81 23
3480.94 31
3481.08 41
3481.21 52
3481.35 63
3481.48 72
3481.62 80
3481.76 87
3481.89 91
3482.03 93
3482.16 93
3482.30 91
3482.43 88
3482.57 85
3482.70 81
3482.84 78
3482.97 74
3483.11 71
3483.24 67
3483.38 63
3483.51 59
3483.65 55
3483.79 52
3483.92 50
3484.06 49
3484.19 50
3484.33 51
3484.46 53
3484.60 56
3484.73 58
3484.87 60
3485.00 63
3485.14 66
3485.27 70
3485.41 75
3485.55 81
3485.68 89
3485.82 97
3485.95 106
3486.09 114
3486.22 122
3486.36 128
3486.49 133
3486.63 136
3486.76 137
3486.90 138
3487.03 138
3487.17 138
3487.31 138
3487.44 138
3487.58 137
3487.71 136
3487.85 134
3487.98 130
3488.12 125
3488.25 118
3488.39 112
3488.52 105
3488.66 99
3488.80 95
3488.93 92
3489.07 90
3489.20 90
3489.34 92
3489.47 93
3489.61 95
3489.74 97
3489.88 99
3490.01 100
3490.15 102
3490.29 104
3490.42 105
3490.56 105
3490.69 105
3490.83 104
3490.96 102
3491.10 100
3491.23 98
3491.37 96
3491.51 94
3491.64 93
3491.78 91
3491.91 90
3492.05 89
3492.18 88
3492.32 86
3492.45 83
3492.59 78
3492.73 71
3492.86 63
3493.00 53
3493.13 43
3493.27 34
3493.40 27
3493.54 21
3493.67 16
3493.81 13
3493.95 10
3494.08 7
3494.22 4
3494.35 0
3494.49 0
3494.62 0
3494.76 0
3494.89 0
3495.03 0
3495.17 0
3495.30 0
3495.44 0
3495.57 5
3495.71 9
3495.84 14
3495.98 19
3496.11 22
3496.25 25
3496.39 28
3496.52 31
3496.66 34
3496.79 38
3496.93 43
3497.06 48
3497.20 53
3497.34 56
3497.47 58
3497.61 58
3497.74 58
3497.88 56
3498.01 55
3498.15 55
3498.28 55
3498.42 56
3498.56 56
3498.69 57
3498.83 57
3498.96 57
3499.10 58
3499.23 60
3499.37 63
3499.51 66
3499.64 70
3499.78 75
3499.91 79
3500.05 83
3500.18 86
3500.32 87
3500.46 86
3500.59 83
3500.73 78
3500.86 71
3501.00 64
3501.13 58
3501.27 52
3501.41 48
3501.54 47
3501.68 46
3501.81 47
3501.95 48
3502.08 48
3502.22 48
3502.36 47
3502.49 46
3502.63 45
3502.76 45
3502.90 47
3503.03 49
3503.17 53
3503.31 58
3503.44 61
3503.58 63
3503.71 62
3503.85 58
3503.98 52
3504.12 45
3504.26 38
3504.39 32
3504.53 27
3504.66 26
3504.80 27
3504.93 31
3505.07 38
3505.21 46
3505.34 55
3505.48 63
3505.61 69
3505.75 72
3505.88 73
3506.02 71
3506.16 67
3506.29 62
3506.43 56
3506.56 50
3506.70 46
3506.84 42
3506.97 38
3507.11 36
3507.24 34
3507.38 32
3507.51 30
3507.65 28
3507.79 26
3507.92 25
3508.06 23
3508.19 21
3508.33 18
3508.47 16
3508.60 14
3508.74 13
3508.87 13
3509.01 13
3509.14 14
3509.28 15
3509.42 16
3509.55 15
3509.69 13
3509.82 10
3509.96 5
3510.10 0
3510.23 0
3510.37 0
3510.50 0
3510.64 0
3510.77 0
3510.91 2
3511.05 7
3511.18 10
3511.32 11
3511.45 11
3511.59 8
3511.73 5
3511.86 2
3512.00 0
3512.13 0
3512.27 0
3512.41 0
3512.54 0
3512.68 4
3512.81 8
3512.95 14
3513.09 20
3513.22 26
3513.36 32
3513.49 36
3513.63 40
3513.77 43
3513.90 45
3514.04 46
3514.17 46
3514.31 46
3514.44 43
3514.58 40
3514.72 35
3514.85 30
3514.99 27
3515.12 25
3515.26 25
3515.40 29
3515.53 34
3515.67 39
3515.80 43
3515.94 46
3516.08 46
3516.21 44
3516.35 39
3516.48 34
3516.62 30
3516.76 27
3516.89 26
3517.03 28
3517.16 31
3517.30 34
3517.44 37
3517.57 38
3517.71 36
3517.84 31
3517.98 24
3518.12 16
3518.25 9
3518.39 3
3518.52 0
3518.66 0
3518.80 0
3518.93 0
3519.07 0
3519.21 0
3519.34 0
3519.48 0
3519.61 0
3519.75 0
3519.89 1
3520.02 2
3520.16 3
3520.29 3
3520.43 3
3520.57 3
3520.70 2
3520.84 1
3520.97 2
3521.11 3
3521.25 7
3521.38 12
3521.52 18
3521.65 26
3521.79 35
3521.93 43
3522.06 51
3522.20 57
3522.33 61
3522.47 62
3522.61 61
3522.74 57
3522.88 51
3523.02 45
3523.15 40
3523.29 35
3523.42 32
3523.56 31
3523.70 32
3523.83 34
3523.97 37
3524.10 40
3524.24 43
3524.38 46
3524.51 48
3524.65 48
3524.79 46
3524.92 43
3525.06 37
3525.19 30
3525.33 22
3525.47 13
3525.60 6
3525.74 1
3525.87 0
3526.01 2
3526.15 7
3526.28 14
3526.42 24
3526.56 33
3526.69 43
3526.83 51
3526.96 58
3527.10 63
3527.24 66
3527.37 68
3527.51 68
3527.65 67
3527.78 65
3527.92 62
3528.05 58
3528.19 53
3528.33 47
3528.46 42
3528.60 37
3528.74 32
3528.87 29
3529.01 27
3529.14 27
3529.28 28
3529.42 31
3529.55 35
3529.69 38
3529.83 41
3529.96 43
3530.10 43
3530.23 41
3530.37 37
3530.51 33
3530.64 28
3530.78 24
3530.92 20
3531.05 18
3531.19 17
3531.32 16
3531.46 15
3531.60 14
3531.73 11
3531.87 8
3532.01 5
3532.14 2
3532.28 0
3532.41 0
3532.55 0
3532.69 0
3532.82 0
3532.96 3
3533.10 8
3533.23 14
3533.37 22
3533.50 31
3533.64 42
3533.78 52
3533.91 63
3534.05 71
3534.19 78
3534.32 82
3534.46 83
3534.60 83
3534.73 81
3534.87 78
3535.00 75
3535.14 73
3535.28 72
3535.41 72
3535.55 71
3535.69 70
3535.82 67
3535.96 64
3536.10 61
3536.23 58
3536.37 57
3536.50 57
3536.64 59
3536.78 61
3536.91 63
3537.05 65
3537.19 65
3537.32 65
3537.46 64
3537.60 64
3537.73 66
3537.87 70
3538.01 76
3538.14 83
3538.28 90
3538.41 95
3538.55 99
3538.69 100
3538.82 99
3538.96 98
3539.10 97
3539.23 96
3539.37 97
3539.51 98
3539.64 98
3539.78 97
3539.92 92
3540.05 85
3540.19 75
3540.32 64
3540.46 53
3540.60 42
3540.73 34
3540.87 28
3541.01 24
3541.14 22
3541.28 21
3541.42 22
3541.55 22
3541.69 23
3541.83 25
3541.96 26
3542.10 27
3542.24 26
3542.37 25
3542.51 24
3542.64 24
3542.78 25
3542.92 29
3543.05 37
3543.19 49
3543.33 63
3543.46 78
3543.60 93
3543.74 107
3543.87 118
3544.01 126
3544.15 131
3544.28 133
3544.42 133
3544.56 131
3544.69 127
3544.83 122
3544.97 115
3545.10 108
3545.24 100
3545.38 93
3545.51 88
3545.65 84
3545.79 82
3545.92 83
3546.06 87
3546.19 92
3546.33 97
3546.47 102
3546.60 104
3546.74 104
3546.88 101
3547.01 95
3547.15 87
3547.29 78
3547.42 69
3547.56 61
3547.70 56
3547.83 53
3547.97 53
3548.11 55
3548.24 58
3548.38 61
3548.52 63
3548.65 64
3548.79 62
3548.93 59
3549.06 55
3549.20 51
3549.34 48
3549.47 46
3549.61 45
3549.75 46
3549.88 49
3550.02 52
3550.16 56
3550.29 59
3550.43 60
3550.57 60
3550.70 59
3550.84 56
3550.98 51
3551.11 45
3551.25 38
3551.39 31
3551.52 25
3551.66 20
3551.80 15
3551.93 12
3552.07 9
3552.21 8
3552.34 6
3552.48 4
3552.62 1
3552.75 0
3552.89 0
3553.03 0
3553.16 0
3553.30 0
3553.44 3
3553.57 8
3553.71 14
3553.85 20
3553.98 26
3554.12 32
3554.26 38
3554.39 43
3554.53 47
3554.67 50
3554.80 53
3554.94 54
3555.08 54
3555.21 53
3555.35 51
3555.49 48
3555.62 45
3555.76 40
3555.90 35
3556.03 29
3556.17 24
3556.31 19
3556.45 15
3556.58 12
3556.72 11
3556.86 10
3556.99 10
3557.13 10
3557.27 9
3557.40 7
3557.54 5
3557.68 1
3557.81 0
3557.95 0
3558.09 0
3558.22 0
3558.36 0
3558.50 2
3558.63 9
3558.77 16
3558.91 22
3559.04 27
3559.18 31
3559.32 33
3559.45 34
3559.59 35
3559.73 35
3559.87 36
3560.00 36
3560.14 35
3560.28 33
3560.41 31
3560.55 28
3560.69 27
3560.82 26
3560.96 28
3561.10 31
3561.23 35
3561.37 40
3561.51 44
3561.64 47
3561.78 49
3561.92 50
3562.05 50
3562.19 49
3562.33 49
3562.47 48
3562.60 48
3562.74 48
3562.88 48
3563.01 49
3563.15 49
3563.29 50
3563.42 52
3563.56 54
3563.70 57
3563.83 60
3563.97 64
3564.11 67
3564.25 69
3564.38 70
3564.52 68
3564.66 64
3564.79 58
3564.93 51
3565.07 44
3565.20 38
3565.34 33
3565.48 30
3565.61 28
3565.75 27
3565.89 27
3566.03 29
3566.16 32
3566.30 36
3566.44 42
3566.57 48
3566.71 54
3566.85 59
3566.98 62
3567.12 62
3567.26 60
3567.40 56
3567.53 51
3567.67 47
3567.81 43
3567.94 41
3568.08 41
3568.22 43
3568.35 45
3568.49 47
3568.63 49
3568.77 50
3568.90 51
3569.04 51
3569.18 51
3569.31 50
3569.45 47
3569.59 43
3569.72 38
3569.86 32
3570.00 24
3570.14 17
3570.27 9
3570.41 3
3570.55 0
3570.68 0
3570.82 0
3570.96 0
3571.09 0
3571.23 0
3571.37 0
3571.51 1
3571.64 5
3571.78 9
3571.92 10
3572.05 10
3572.19 8
3572.33 6
3572.47 5
3572.60 4
3572.74 4
3572.88 6
3573.01 8
3573.15 11
3573.29 12
3573.42 13
3573.56 13
3573.70 13
3573.84 13
3573.97 14
3574.11 15
3574.25 16
3574.38 17
3574.52 18
3574.66 17
3574.80 17
3574.93 16
3575.07 15
3575.21 15
3575.34 16
3575.48 16
3575.62 17
3575.76 18
3575.89 18
3576.03 17
3576.17 16
3576.30 16
3576.44 17
3576.58 19
3576.72 21
3576.85 25
3576.99 29
3577.13 33
3577.26 35
3577.40 36
3577.54 36
3577.68 35
3577.81 33
3577.95 31
3578.09 29
3578.22 28
3578.36 27
3578.50 26
3578.64 25
3578.77 24
3578.91 23
3579.05 21
3579.19 20
3579.32 19
3579.46 19
3579.60 21
3579.73 24
3579.87 28
3580.01 31
3580.15 34
3580.28 35
3580.42 35
3580.56 34
3580.69 33
3580.83 32
3580.97 34
3581.11 37
3581.24 42
3581.38 48
3581.52 54
3581.66 60
3581.79 63
3581.93 65
3582.07 66
3582.20 65
3582.34 64
3582.48 63
3582.62 63
3582.75 62
3582.89 62
3583.03 61
3583.17 60
3583.30 59
3583.44 56
3583.58 53
3583.71 50
3583.85 47
3583.99 44
3584.13 42
3584.26 42
3584.40 42
3584.54 44
3584.68 45
3584.81 47
3584.95 48
3585.09 48
3585.22 47
3585.36 46
3585.50 45
3585.64 43
3585.77 41
3585.91 40
3586.05 37
3586.19 34
3586.32 31
3586.46 26
3586.60 22
3586.74 19
3586.87 17
3587.01 17
3587.15 18
3587.28 21
3587.42 26
3587.56 31
3587.70 36
3587.83 42
3587.97 47
3588.11 51
3588.25 54
3588.38 56
3588.52 57
3588.66 56
3588.80 55
3588.93 53
3589.07 50
3589.21 47
3589.35 44
3589.48 41
3589.62 38
3589.76 36
3589.90 34
3590.03 34
3590.17 35
3590.31 37
3590.44 42
3590.58 47
3590.72 54
3590.86 61
3590.99 66
3591.13 70
3591.27 71
3591.41 70
3591.54 67
3591.68 61
3591.82 56
3591.96 50
3592.09 46
3592.23 42
3592.37 39
3592.51 38
3592.64 37
3592.78 36
3592.92 35
3593.06 35
3593.19 33
3593.33 31
3593.47 28
3593.61 24
3593.74 21
3593.88 18
3594.02 16
3594.16 17
3594.29 19
3594.43 23
3594.57 28
3594.71 32
3594.84 34
3594.98 34
3595.12 32
3595.26 28
3595.39 23
3595.53 17
3595.67 11
3595.81 6
3595.94 3
3596.08 1
3596.22 1
3596.36 3
3596.49 6
3596.63 9
3596.77 12
3596.91 15
3597.04 17
3597.18 18
3597.32 18
3597.46 17
3597.59 15
3597.73 13
3597.87 10
3598.01 7
3598.14 3
3598.28 0
3598.42 0
3598.56 0
3598.70 0
3598.83 0
3598.97 0
3599.11 0
3599.25 0
3599.38 0
3599.52 0
3599.66 5
3599.80 12
3599.93 21
3600.07 31
3600.21 42
3600.35 52
3600.48 60
3600.62 64
3600.76 64
3600.90 61
3601.03 54
3601.17 46
3601.31 39
3601.45 33
3601.58 29
3601.72 28
3601.86 28
3602.00 30
3602.14 32
3602.27 33
3602.41 34
3602.55 33
3602.69 31
3602.82 29
3602.96 26
3603.10 25
3603.24 24
3603.37 26
3603.51 29
3603.65 35
3603.79 41
3603.93 49
3604.06 57
3604.20 63
3604.34 68
3604.48 69
3604.61 67
3604.75 63
3604.89 57
3605.03 51
3605.16 45
3605.30 42
3605.44 40
3605.58 40
3605.72 42
3605.85 45
3605.99 48
3606.13 53
3606.27 57
3606.40 63
3606.54 68
3606.68 74
3606.82 79
3606.95 82
3607.09 82
3607.23 81
3607.37 77
3607.51 72
3607.64 67
3607.78 62
3607.92 56
3608.06 51
3608.19 45
3608.33 39
3608.47 32
3608.61 26
3608.75 21
3608.88 18
3609.02 19
3609.16 23
3609.30 30
3609.43 39
3609.57 48
3609.71 57
3609.85 63
3609.99 67
3610.12 68
3610.26 66
3610.40 63
3610.54 58
3610.67 54
3610.81 50
3610.95 48
3611.09 47
3611.23 47
3611.36 48
3611.50 49
3611.64 48
3611.78 46
3611.91 42
3612.05 37
3612.19 32
3612.33 28
3612.47 25
3612.60 24
3612.74 26
3612.88 29
3613.02 33
3613.16 37
3613.29 41
3613.43 43
3613.57 44
3613.71 44
3613.84 45
3613.98 47
3614.12 49
3614.26 52
3614.40 56
3614.53 59
3614.67 62
3614.81 64
3614.95 64
3615.09 62
3615.22 61
3615.36 59
3615.50 58
3615.64 59
3615.78 61
3615.91 64
3616.05 68
3616.19 72
3616.33 75
3616.46 77
3616.60 76
3616.74 72
3616.88 66
3617.02 58
3617.15 49
3617.29 40
3617.43 31
3617.57 24
3617.71 19
3617.84 16
3617.98 15
3618.12 14
3618.26 14
3618.40 13
3618.53 11
3618.67 9
3618.81 8
3618.95 9
3619.09 11
3619.22 16
3619.36 24
3619.50 32
3619.64 41
3619.78 48
3619.91 54
3620.05 57
3620.19 58
3620.33 56
3620.47 53
3620.60 48
3620.74 44
3620.88 39
3621.02 36
3621.16 35
3621.29 35
3621.43 36
3621.57 38
3621.71 41
3621.85 43
3621.98 45
3622.12 46
3622.26 46
3622.40 47
3622.54 47
3622.67 46
3622.81 46
3622.95 46
3623.09 46
3623.23 46
3623.36 45
3623.50 44
3623.64 43
3623.78 40
3623.92 37
3624.05 33
3624.19 28
3624.33 24
3624.47 20
3624.61 18
3624.74 19
3624.88 24
3625.02 31
3625.16 41
3625.30 51
3625.44 60
3625.57 67
3625.71 72
3625.85 73
3625.99 71
3626.13 69
3626.26 66
3626.40 63
3626.54 62
3626.68 62
3626.82 63
3626.95 65
3627.09 66
3627.23 67
3627.37 66
3627.51 62
3627.65 56
3627.78 49
3627.92 40
3628.06 31
3628.20 23
3628.34 18
3628.47 14
3628.61 14
3628.75 16
3628.89 20
3629.03 25
3629.16 30
3629.30 34
3629.44 37
3629.58 39
3629.72 41
3629.86 43
3629.99 45
3630.13 48
3630.27 51
3630.41 54
3630.55 57
3630.68 59
3630.82 61
3630.96 63
3631.10 64
3631.24 64
3631.38 64
3631.51 64
3631.65 64
3631.79 65
3631.93 66
3632.07 67
3632.20 68
3632.34 67
3632.48 66
3632.62 63
3632.76 58
3632.90 53
3633.03 48
3633.17 43
3633.31 40
3633.45 37
3633.59 35
3633.73 33
3633.86 31
3634.00 29
3634.14 27
3634.28 26
3634.42 25
3634.56 24
3634.69 25
3634.83 27
3634.97 30
3635.11 33
3635.25 38
3635.38 42
3635.52 45
3635.66 47
3635.80 47
3635.94 44
3636.08 40
3636.21 35
3636.35 29
3636.49 24
3636.63 21
3636.77 18
3636.91 17
3637.04 16
3637.18 15
3637.32 14
3637.46 12
3637.60 10
3637.74 9
3637.87 8
3638.01 7
3638.15 8
3638.29 9
3638.43 10
3638.57 11
3638.70 12
3638.84 11
3638.98 9
3639.12 6
3639.26 3
3639.40 0
3639.53 0
3639.67 0
3639.81 0
3639.95 0
3640.09 0
3640.23 0
3640.36 1
3640.50 2
3640.64 2
3640.78 2
3640.92 2
3641.06 2
3641.19 3
3641.33 5
3641.47 7
3641.61 9
3641.75 10
3641.89 11
3642.03 12
3642.16 14
3642.30 17
3642.44 22
3642.58 27
3642.72 34
3642.86 40
3642.99 44
3643.13 47
3643.27 49
3643.41 49
3643.55 49
3643.69 48
3643.82 48
3643.96 49
3644.10 49
3644.24 49
3644.38 47
3644.52 45
3644.66 42
3644.79 38
3644.93 36
3645.07 36
3645.21 37
3645.35 41
3645.49 46
3645.62 50
3645.76 54
3645.90 56
3646.04 56
3646.18 53
3646.32 49
3646.46 45
3646.59 40
3646.73 37
3646.87 35
3647.01 36
3647.15 37
3647.29 39
3647.43 42
3647.56 44
3647.70 46
3647.84 45
3647.98 43
3648.12 39
3648.26 34
3648.39 28
3648.53 21
3648.67 15
3648.81 10
3648.95 7
3649.09 6
3649.23 8
3649.36 10
3649.50 13
3649.64 16
3649.78 18
3649.92 21
3650.06 23
3650.20 25
3650.33 27
3650.47 29
3650.61 31
3650.75 31
3650.89 30
3651.03 28
3651.17 25
3651.30 22
3651.44 19
3651.58 17
3651.72 15
3651.86 13
3652.00 12
3652.14 10
3652.27 9
3652.41 8
3652.55 9
3652.69 10
3652.83 11
3652.97 13
3653.11 16
3653.24 18
3653.38 20
3653.52 23
3653.66 27
3653.80 32
3653.94 38
3654.08 43
3654.22 49
3654.35 53
3654.49 56
3654.63 58
3654.77 60
3654.91 62
3655.05 65
3655.19 68
3655.32 70
3655.46 72
3655.60 71
3655.74 68
3655.88 62
3656.02 54
3656.16 45
3656.30 37
3656.43 29
3656.57 24
3656.71 19
3656.85 16
3656.99 12
3657.13 9
3657.27 5
3657.40 2
3657.54 0
3657.68 0
3657.82 0
3657.96 0
3658.10 0
3658.24 0
3658.38 0
3658.51 0
3658.65 0
3658.79 0
3658.93 2
3659.07 6
3659.21 11
3659.35 16
3659.49 22
3659.62 27
3659.76 29
3659.90 30
3660.04 28
3660.18 24
3660.32 20
3660.46 15
3660.60 10
3660.73 6
3660.87 3
3661.01 2
3661.15 1
3661.29 1
3661.43 1
3661.57 2
3661.71 3
3661.84 5
3661.98 7
3662.12 10
3662.26 14
3662.40 18
3662.54 23
3662.68 28
3662.82 32
3662.95 34
3663.09 34
3663.23 32
3663.37 29
3663.51 25
3663.65 21
3663.79 18
3663.93 15
3664.07 14
3664.20 14
3664.34 15
3664.48 15
3664.62 15
3664.76 14
3664.90 12
3665.04 9
3665.18 5
3665.31 2
3665.45 0
3665.59 0
3665.73 0
3665.87 0
3666.01 2
3666.15 6
3666.29 11
3666.43 15
3666.56 19
3666.70 22
3666.84 23
3666.98 22
3667.12 20
3667.26 15
3667.40 10
3667.54 7
3667.68 5
3667.81 7
3667.95 13
3668.09 21
3668.23 31
3668.37 41
3668.51 50
3668.65 57
3668.79 62
3668.93 65
3669.06 68
3669.20 72
3669.34 76
3669.48 81
3669.62 87
3669.76 93
3669.90 97
3670.04 100
3670.18 100
3670.32 100
3670.45 98
3670.59 97
3670.73 98
3670.87 101
3671.01 106
3671.15 112
3671.29 116
3671.43 119
3671.57 120
3671.70 117
3671.84 111
3671.98 103
3672.12 94
3672.26 85
3672.40 76
3672.54 68
3672.68 61
3672.82 56
3672.96 52
3673.09 51
3673.23 51
3673.37 54
3673.51 59
3673.65 66
3673.79 73
3673.93 78
3674.07 83
3674.21 84
3674.35 83
3674.48 79
3674.62 75
3674.76 71
3674.90 67
3675.04 65
3675.18 64
3675.32 63
3675.46 60
3675.60 56
3675.74 51
3675.87 45
3676.01 40
3676.15 35
3676.29 32
3676.43 30
3676.57 28
3676.71 27
3676.85 25
3676.99 23
3677.13 21
3677.27 20
3677.40 20
3677.54 20
3677.68 19
3677.82 18
3677.96 15
3678.10 10
3678.24 4
3678.38 0
3678.52 0
3678.66 0
3678.80 0
3678.93 0
3679.07 0
3679.21 0
3679.35 0
3679.49 5
3679.63 11
3679.77 17
3679.91 23
3680.05 27
3680.19 32
3680.33 36
3680.47 41
3680.60 46
3680.74 49
3680.88 52
3681.02 53
3681.16 51
3681.30 47
3681.44 41
3681.58 35
3681.72 28
3681.86 23
3682.00 19
3682.13 17
3682.27 15
3682.41 14
3682.55 12
3682.69 9
3682.83 4
3682.97 0
3683.11 0
3683.25 0
3683.39 0
3683.53 0
3683.67 0
3683.81 3
3683.94 9
3684.08 14
3684.22 18
3684.36 19
3684.50 18
3684.64 15
3684.78 12
3684.92 9
3685.06 7
3685.20 6
3685.34 6
3685.48 6
3685.61 7
3685.75 8
3685.89 10
3686.03 11
3686.17 13
3686.31 14
3686.45 16
3686.59 16
3686.73 16
3686.87 15
3687.01 14
3687.15 12
3687.29 11
3687.43 11
3687.56 11
3687.70 11
3687.84 12
3687.98 13
3688.12 15
3688.26 17
3688.40 18
3688.54 20
3688.68 21
3688.82 21
3688.96 19
3689.10 17
3689.24 13
3689.38 8
3689.51 4
3689.65 0
3689.79 0
3689.93 0
3690.07 0
3690.21 0
3690.35 0
3690.49 0
3690.63 0
3690.77 5
3690.91 10
3691.05 14
3691.19 18
3691.33 22
3691.47 26
3691.60 31
3691.74 36
3691.88 41
3692.02 46
3692.16 49
3692.30 50
3692.44 49
3692.58 45
3692.72 38
3692.86 30
3693.00 22
3693.14 15
3693.28 9
3693.42 4
3693.56 1
3693.69 0
3693.83 0
3693.97 0
3694.11 0
3694.25 0
3694.39 1
3694.53 3
3694.67 5
3694.81 7
3694.95 7
3695.09 5
3695.23 3
3695.37 0
3695.51 0
3695.65 0
3695.79 0
3695.93 0
3696.06 0
3696.20 5
3696.34 11
3696.48 16
3696.62 18
3696.76 18
3696.90 15
3697.04 12
3697.18 10
3697.32 9
3697.46 11
3697.60 14
3697.74 18
3697.88 21
3698.02 21
3698.16 20
3698.30 15
3698.44 9
3698.58 3
3698.71 0
3698.85 0
3698.99 0
3699.13 1
3699.27 7
3699.41 12
3699.55 16
3699.69 18
3699.83 18
3699.97 17
3700.11 16
3700.25 17
3700.39 21
3700.53 29
3700.67 39
3700.81 50
3700.95 62
3701.09 74
3701.23 83
3701.37 91
3701.50 96
3701.64 99
3701.78 100
3701.92 98
3702.06 95
3702.20 91
3702.34 87
3702.48 84
3702.62 83
3702.76 85
3702.90 88
3703.04 93
3703.18 98
3703.32 102
3703.46 106
3703.60 110
3703.74 114
3703.88 119
3704.02 125
3704.16 130
3704.30 134
3704.44 136
3704.58 135
3704.71 132
3704.85 127
3704.99 121
3705.13 115
3705.27 110
3705.41 106
3705.55 102
3705.69 98
3705.83 93
3705.97 88
3706.11 81
3706.25 73
3706.39 66
3706.53 59
3706.67 53
3706.81 49
3706.95 47
3707.09 47
3707.23 48
3707.37 49
3707.51 50
3707.65 49
3707.79 46
3707.93 41
3708.07 35
3708.21 29
3708.35 25
3708.48 22
3708.62 21
3708.76 21
3708.90 23
3709.04 24
3709.18 24
3709.32 23
3709.46 21
3709.60 19
3709.74 17
3709.88 16
3710.02 17
3710.16 19
3710.30 21
3710.44 24
3710.58 26
3710.72 27
3710.86 28
3711.00 29
3711.14 31
3711.28 35
3711.42 41
3711.56 48
3711.70 56
3711.84 63
3711.98 68
3712.12 71
3712.26 71
3712.40 70
3712.54 67
3712.68 65
3712.82 64
3712.96 66
3713.10 70
3713.23 77
3713.37 86
3713.51 96
3713.65 106
3713.79 116
3713.93 123
3714.07 129
3714.21 132
3714.35 135
3714.49 136
3714.63 136
3714.77 135
3714.91 134
3715.05 132
3715.19 129
3715.33 125
3715.47 120
3715.61 115
3715.75 108
3715.89 101
3716.03 93
3716.17 86
3716.31 79
3716.45 74
3716.59 70
3716.73 67
3716.87 66
3717.01 66
3717.15 67
3717.29 69
3717.43 71
3717.57 74
3717.71 77
3717.85 80
3717.99 82
3718.13 83
3718.27 83
3718.41 82
3718.55 80
3718.69 78
3718.83 77
3718.97 76
3719.11 75
3719.25 75
3719.39 73
3719.53 71
3719.67 66
3719.81 60
3719.95 52
3720.09 44
3720.23 37
3720.37 32
3720.51 28
3720.65 26
3720.79 25
3720.93 25
3721.07 25
3721.21 24
3721.35 23
3721.49 21
3721.63 19
3721.76 19
3721.90 20
3722.04 23
3722.18 26
3722.32 30
3722.46 34
3722.60 37
3722.74 40
3722.88 42
3723.02 44
3723.16 46
3723.30 48
3723.44 48
3723.58 47
3723.72 45
3723.86 41
3724.00 36
3724.14 30
3724.28 26
3724.42 24
3724.56 25
3724.70 30
3724.84 37
3724.98 44
3725.12 52
3725.26 57
3725.40 59
3725.54 59
3725.68 56
3725.82 54
3725.96 51
3726.10 50
3726.24 51
3726.38 52
3726.52 55
3726.66 57
3726.80 60
3726.94 64
3727.08 68
3727.22 74
3727.36 80
3727.50 87
3727.64 92
3727.78 96
3727.92 97
3728.06 94
3728.20 88
3728.34 80
3728.48 71
3728.62 61
3728.76 52
3728.90 45
3729.04 39
3729.18 36
3729.32 34
3729.46 34
3729.60 35
3729.74 37
3729.88 40
3730.02 43
3730.16 47
3730.30 50
3730.44 53
3730.58 56
3730.72 57
3730.87 58
3731.01 59
3731.15 59
3731.29 60
3731.43 61
3731.57 62
3731.71 62
3731.85 62
3731.99 61
3732.13 59
3732.27 57
3732.41 53
3732.55 49
3732.69 45
3732.83 42
3732.97 40
3733.11 38
3733.25 36
3733.39 35
3733.53 34
3733.67 33
3733.81 32
3733.95 32
3734.09 32
3734.23 32
3734.37 33
3734.51 33
3734.65 33
3734.79 34
3734.93 34
3735.07 34
3735.21 34
3735.35 35
3735.49 36
3735.63 37
3735.77 39
3735.91 40
3736.05 41
3736.19 42
3736.33 41
3736.47 39
3736.61 35
3736.75 29
3736.89 24
3737.03 19
3737.17 16
3737.31 14
3737.45 15
3737.59 17
3737.73 19
3737.87 22
3738.01 23
3738.15 24
3738.29 25
3738.43 25
3738.57 26
3738.71 27
3738.85 28
3738.99 29
3739.13 30
3739.28 30
3739.42 31
3739.56 33
3739.70 34
3739.84 36
3739.98 38
3740.12 39
3740.26 39
3740.40 37
3740.54 36
3740.68 35
3740.82 35
3740.96 38
3741.10 45
3741.24 53
3741.38 61
3741.52 68
3741.66 73
3741.80 74
3741.94 70
3742.08 63
3742.22 53
3742.36 43
3742.50 35
3742.64 30
3742.78 29
3742.92 32
3743.06 39
3743.20 48
3743.34 57
3743.48 66
3743.62 72
3743.76 76
3743.90 75
3744.04 72
3744.19 66
3744.33 58
3744.47 51
3744.61 44
3744.75 38
3744.89 34
3745.03 31
3745.17 27
3745.31 24
3745.45 20
3745.59 15
3745.73 10
3745.87 6
3746.01 4
3746.15 4
3746.29 5
3746.43 8
3746.57 10
3746.71 11
3746.85 11
3746.99 8
3747.13 3
3747.27 0
3747.41 0
3747.55 0
3747.69 0
3747.83 0
3747.98 0
3748.12 0
3748.26 7
3748.40 16
3748.54 26
3748.68 34
3748.82 42
3748.96 48
3749.10 53
3749.24 56
3749.38 58
3749.52 58
3749.66 56
3749.80 53
3749.94 50
3750.08 48
3750.22 47
3750.36 47
3750.50 49
3750.64 52
3750.78 56
3750.92 58
3751.06 58
3751.21 56
3751.35 51
3751.49 45
3751.63 39
3751.77 32
3751.91 27
3752.05 24
3752.19 23
3752.33 23
3752.47 24
3752.61 26
3752.75 27
3752.89 27
3753.03 27
3753.17 27
3753.31 27
3753.45 28
3753.59 30
3753.73 33
3753.87 38
3754.02 43
3754.16 49
3754.30 54
3754.44 60
3754.58 65
3754.72 71
3754.86 77
3755.00 82
3755.14 85
3755.28 87
3755.42 86
3755.56 82
3755.70 77
3755.84 71
3755.98 64
3756.12 58
3756.26 53
3756.40 50
3756.55 50
3756.69 52
3756.83 57
3756.97 64
3757.11 74
3757.25 83
3757.39 92
3757.53 98
3757.67 101
3757.81 102
3757.95 99
3758.09 94
3758.23 88
3758.37 80
3758.51 71
3758.65 63
3758.79 54
3758.94 46
3759.08 38
3759.22 31
3759.36 25
3759.50 21
3759.64 18
3759.78 17
3759.92 16
3760.06 14
3760.20 12
3760.34 8
3760.48 3
3760.62 0
3760.76 0
3760.90 0
3761.04 0
3761.19 0
3761.33 0
3761.47 0
3761.61 3
3761.75 5
3761.89 5
3762.03 5
3762.17 4
3762.31 3
3762.45 3
3762.59 5
3762.73 7
3762.87 10
3763.01 14
3763.15 18
3763.30 21
3763.44 23
3763.58 24
3763.72 25
3763.86 25
3764.00 25
3764.14 25
3764.28 26
3764.42 27
3764.56 29
3764.70 31
3764.84 34
3764.98 36
3765.12 40
3765.27 43
3765.41 46
3765.55 47
3765.69 47
3765.83 46
3765.97 42
3766.11 38
3766.25 34
3766.39 31
3766.53 30
3766.67 31
3766.81 32
3766.95 33
3767.10 33
3767.24 31
3767.38 27
3767.52 23
3767.66 20
3767.80 19
3767.94 19
3768.08 23
3768.22 28
3768.36 34
3768.50 40
3768.64 45
3768.78 47
3768.93 47
3769.07 44
3769.21 39
3769.35 32
3769.49 25
3769.63 18
3769.77 13
3769.91 10
3770.05 9
3770.19 11
3770.33 13
3770.47 16
3770.62 19
3770.76 21
3770.90 22
3771.04 23
3771.18 23
3771.32 24
3771.46 25
3771.60 26
3771.74 27
3771.88 28
3772.02 27
3772.16 26
3772.31 24
3772.45 22
3772.59 19
3772.73 16
3772.87 12
3773.01 7
3773.15 2
3773.29 0
3773.43 0
3773.57 0
3773.71 0
3773.86 0
3774.00 0
3774.14 8
3774.28 21
3774.42 34
3774.56 48
3774.70 59
3774.84 69
3774.98 75
3775.12 78
3775.26 79
3775.41 78
3775.55 76
3775.69 74
3775.83 74
3775.97 76
3776.11 79
3776.25 85
3776.39 92
3776.53 100
3776.67 108
3776.81 116
3776.96 123
3777.10 128
3777.24 132
3777.38 134
3777.52 134
3777.66 133
3777.80 130
3777.94 126
3778.08 121
3778.22 116
3778.37 110
3778.51 104
3778.65 97
3778.79 90
3778.93 83
3779.07 75
3779.21 67
3779.35 59
3779.49 53
3779.63 47
3779.77 44
3779.92 42
3780.06 43
3780.20 46
3780.34 50
3780.48 54
3780.62 59
3780.76 63
3780.90 67
3781.04 69
3781.19 70
3781.33 69
3781.47 68
3781.61 67
3781.75 65
3781.89 64
3782.03 63
3782.17 65
3782.31 67
3782.45 70
3782.60 73
3782.74 74
3782.88 74
3783.02 72
3783.16 68
3783.30 63
3783.44 57
3783.58 52
3783.72 46
3783.87 41
3784.01 36
3784.15 31
3784.29 25
3784.43 20
3784.57 14
3784.71 10
3784.85 7
3784.99 4
3785.13 3
3785.28 3
3785.42 4
3785.56 5
3785.70 7
3785.84 10
3785.98 14
3786.12 19
3786.26 25
3786.41 30
3786.55 34
3786.69 36
3786.83 35
3786.97 32
3787.11 28
3787.25 22
3787.39 18
3787.53 14
3787.68 12
3787.82 11
3787.96 12
3788.10 13
3788.24 14
3788.38 16
3788.52 17
3788.66 19
3788.80 22
3788.95 24
3789.09 26
3789.23 27
3789.37 27
3789.51 26
3789.65 24
3789.79 21
3789.93 19
3790.08 18
3790.22 19
3790.36 23
3790.50 28
3790.64 34
3790.78 40
3790.92 46
3791.06 50
3791.20 53
3791.35 55
3791.49 56
3791.63 57
3791.77 58
3791.91 60
3792.05 61
3792.19 62
3792.33 62
3792.48 62
3792.62 60
3792.76 56
3792.90 51
3793.04 44
3793.18 36
3793.32 28
3793.46 20
3793.61 14
3793.75 9
3793.89 8
3794.03 10
3794.17 16
3794.31 23
3794.45 31
3794.59 38
3794.74 44
3794.88 48
3795.02 49
3795.16 48
3795.30 46
3795.44 43
3795.58 41
3795.73 40
3795.87 40
3796.01 41
3796.15 43
3796.29 46
3796.43 48
3796.57 50
3796.71 51
3796.86 50
3797.00 49
3797.14 47
3797.28 44
3797.42 41
3797.56 38
3797.70 37
3797.85 36
3797.99 36
3798.13 35
3798.27 34
3798.41 31
3798.55 27
3798.69 22
3798.83 15
3798.98 9
3799.12 2
3799.26 0
3799.40 0
3799.54 0
3799.68 0
3799.82 0
3799.97 0
3800.11 0
3800.25 1
3800.39 4
3800.53 6
3800.67 7
3800.81 8
3800.96 9
3801.10 10
3801.24 12
3801.38 13
3801.52 14
3801.66 15
3801.80 14
3801.94 13
3802.09 11
3802.23 10
3802.37 9
3802.51 9
3802.65 11
3802.79 14
3802.93 18
3803.08 24
3803.22 30
3803.36 36
3803.50 42
3803.64 46
3803.78 50
3803.93 51
3804.07 50
3804.21 47
3804.35 42
3804.49 37
3804.63 32
3804.77 27
3804.92 24
3805.06 21
3805.20 20
3805.34 19
3805.48 20
3805.62 21
3805.76 23
3805.91 25
3806.05 28
3806.19 30
3806.33 31
3806.47 31
3806.61 31
3806.75 31
3806.90 31
3807.04 31
3807.18 32
3807.32 34
3807.46 35
3807.60 35
3807.75 36
3807.89 36
3808.03 37
3808.17 39
3808.31 42
3808.45 46
3808.59 50
3808.74 53
3808.88 54
3809.02 53
3809.16 49
3809.30 42
3809.44 33
3809.59 24
3809.73 15
3809.87 8
3810.01 3
3810.15 1
3810.29 1
3810.43 3
3810.58 6
3810.72 9
3810.86 13
3811.00 17
3811.14 21
3811.28 25
3811.43 29
3811.57 33
3811.71 37
3811.85 41
3811.99 45
3812.13 48
3812.28 49
3812.42 49
3812.56 47
3812.70 42
3812.84 37
3812.98 32
3813.13 28
3813.27 26
3813.41 27
3813.55 31
3813.69 36
3813.83 42
3813.97 47
3814.12 52
3814.26 54
3814.40 56
3814.54 56
3814.68 55
3814.82 53
3814.97 51
3815.11 49
3815.25 48
3815.39 48
3815.53 48
3815.67 49
3815.82 50
3815.96 50
3816.10 50
3816.24 49
3816.38 47
3816.52 45
3816.67 44
3816.81 43
3816.95 43
3817.09 42
3817.23 40
3817.38 37
3817.52 33
3817.66 27
3817.80 20
3817.94 13
3818.08 7
3818.23 1
3818.37 0
3818.51 0
3818.65 0
3818.79 0
3818.93 0
3819.08 0
3819.22 0
3819.36 2
3819.50 8
3819.64 13
3819.78 18
3819.93 21
3820.07 24
3820.21 25
3820.35 25
3820.49 25
3820.64 24
3820.78 24
3820.92 24
3821.06 25
3821.20 27
3821.34 30
3821.49 33
3821.63 37
3821.77 41
3821.91 44
3822.05 46
3822.19 46
3822.34 45
3822.48 41
3822.62 37
3822.76 33
3822.90 29
3823.05 26
3823.19 24
3823.33 22
3823.47 22
3823.61 22
3823.75 23
3823.90 24
3824.04 25
3824.18 26
3824.32 28
3824.46 28
3824.61 28
3824.75 28
3824.89 27
3825.03 25
3825.17 23
3825.31 21
3825.46 19
3825.60 18
3825.74 17
3825.88 16
3826.02 15
3826.17 13
3826.31 10
3826.45 7
3826.59 3
3826.73 0
3826.88 0
3827.02 0
3827.16 0
3827.30 0
3827.44 0
3827.58 0
3827.73 0
3827.87 0
3828.01 4
3828.15 8
3828.29 13
3828.44 16
3828.58 19
3828.72 19
3828.86 16
3829.00 11
3829.15 5
3829.29 0
3829.43 0
3829.57 0
3829.71 0
3829.86 0
3830.00 3
3830.14 13
3830.28 24
3830.42 34
3830.57 42
3830.71 47
3830.85 50
3830.99 50
3831.13 49
3831.27 47
3831.42 45
3831.56 43
3831.70 41
3831.84 40
3831.98 38
3832.13 37
3832.27 36
3832.41 36
3832.55 35
3832.69 34
3832.84 33
3832.98 31
3833.12 28
3833.26 24
3833.40 19
3833.55 14
3833.69 11
3833.83 8
3833.97 7
3834.11 7
3834.26 7
3834.40 7
3834.54 7
3834.68 5
3834.82 2
3834.97 0
3835.11 0
3835.25 0
3835.39 0
3835.53 0
3835.68 0
3835.82 0
3835.96 2
3836.10 7
3836.25 10
3836.39 11
3836.53 12
3836.67 11
3836.81 11
3836.96 11
3837.10 13
3837.24 16
3837.38 20
3837.52 24
3837.67 27
3837.81 30
3837.95 31
3838.09 33
3838.23 36
3838.38 39
3838.52 42
3838.66 45
3838.80 47
3838.94 47
3839.09 44
3839.23 39
3839.37 33
3839.51 26
3839.66 20
3839.80 16
3839.94 15
3840.08 17
3840.22 23
3840.37 30
3840.51 38
3840.65 46
3840.79 54
3840.93 60
3841.08 64
3841.22 66
3841.36 67
3841.50 67
3841.65 68
3841.79 69
3841.93 71
3842.07 74
3842.21 77
3842.36 79
3842.50 79
3842.64 78
3842.78 75
3842.92 71
3843.07 67
3843.21 62
3843.35 58
3843.49 54
3843.64 49
3843.78 43
3843.92 38
3844.06 32
3844.20 28
3844.35 25
3844.49 24
3844.63 25
3844.77 27
3844.92 29
3845.06 31
3845.20 34
3845.34 38
3845.48 41
3845.63 46
3845.77 51
3845.91 56
3846.05 61
3846.20 64
3846.34 67
3846.48 68
3846.62 68
3846.76 66
3846.91 63
3847.05 59
3847.19 55
3847.33 50
3847.48 45
3847.62 40
3847.76 35
3847.90 31
3848.04 26
3848.19 21
3848.33 17
3848.47 12
3848.61 8
3848.76 5
3848.90 2
3849.04 1
3849.18 1
3849.33 1
3849.47 2
3849.61 3
3849.75 4
3849.89 5
3850.04 6
3850.18 8
3850.32 10
3850.46 12
3850.61 16
3850.75 19
3850.89 23
3851.03 26
3851.18 28
3851.32 28
3851.46 28
3851.60 25
3851.74 23
3851.89 20
3852.03 19
3852.17 19
3852.31 21
3852.46 26
3852.60 32
3852.74 38
3852.88 45
3853.03 51
3853.17 55
3853.31 57
3853.45 56
3853.60 54
3853.74 49
3853.88 43
3854.02 36
3854.16 29
3854.31 23
3854.45 19
3854.59 17
3854.73 17
3854.88 20
3855.02 26
3855.16 33
3855.30 41
3855.45 49
3855.59 58
3855.73 67
3855.87 75
3856.02 82
3856.16 87
3856.30 91
3856.44 91
3856.59 88
3856.73 82
3856.87 75
3857.01 65
3857.16 56
3857.30 47
3857.44 40
3857.58 36
3857.73 33
3857.87 32
3858.01 31
3858.15 31
3858.30 29
3858.44 27
3858.58 23
3858.72 20
3858.87 18
3859.01 16
3859.15 15
3859.29 15
3859.43 15
3859.58 15
3859.72 14
3859.86 12
3860.00 10
3860.15 9
3860.29 8
3860.43 8
3860.57 10
3860.72 12
3860.86 15
3861.00 18
3861.14 21
3861.29 24
3861.43 27
3861.57 29
3861.72 32
3861.86 34
3862.00 35
3862.14 34
3862.29 32
3862.43 28
3862.57 23
3862.71 16
3862.86 10
3863.00 3
3863.14 0
3863.28 0
3863.43 0
3863.57 0
3863.71 0
3863.85 2
3864.00 7
3864.14 11
3864.28 15
3864.42 19
3864.57 22
3864.71 25
3864.85 28
3864.99 30
3865.14 31
3865.28 32
3865.42 32
3865.56 32
3865.71 31
3865.85 32
3865.99 34
3866.13 37
3866.28 42
3866.42 47
3866.56 52
3866.71 57
3866.85 61
3866.99 63
3867.13 63
3867.28 62
3867.42 59
3867.56 56
3867.70 52
3867.85 50
3867.99 48
3868.13 48
3868.27 48
3868.42 48
3868.56 48
3868.70 48
3868.84 47
3868.99 47
3869.13 47
3869.27 47
3869.42 48
3869.56 49
3869.70 50
3869.84 50
3869.99 49
3870.13 48
3870.27 45
3870.41 42
3870.56 39
3870.70 35
3870.84 30
3870.98 26
3871.13 23
3871.27 21
3871.41 20
3871.56 21
3871.70 24
3871.84 29
3871.98 35
3872.13 41
3872.27 48
3872.41 53
3872.55 56
3872.70 57
3872.84 57
3872.98 55
3873.13 53
3873.27 49
3873.41 45
3873.55 40
3873.70 35
3873.84 29
3873.98 23
3874.12 18
3874.27 15
3874.41 14
3874.55 16
3874.70 18
3874.84 21
3874.98 23
3875.12 23
3875.27 21
3875.41 17
3875.55 13
3875.70 8
3875.84 5
3875.98 2
3876.12 1
3876.27 2
3876.41 4
3876.55 7
3876.69 11
3876.84 14
3876.98 18
3877.12 21
3877.27 22
3877.41 22
3877.55 20
3877.69 17
3877.84 12
3877.98 7
3878.12 3
3878.27 0
3878.41 0
3878.55 0
3878.69 2
3878.84 7
3878.98 13
3879.12 21
3879.27 29
3879.41 37
3879.55 44
3879.69 49
3879.84 53
3879.98 55
3880.12 54
3880.27 53
3880.41 50
3880.55 48
3880.69 45
3880.84 43
3880.98 40
3881.12 38
3881.27 36
3881.41 34
3881.55 34
3881.69 35
3881.84 38
3881.98 41
3882.12 45
3882.27 48
3882.41 52
3882.55 54
3882.69 56
3882.84 57
3882.98 58
3883.12 60
3883.27 62
3883.41 64
3883.55 66
3883.70 69
3883.84 73
3883.98 77
3884.12 82
3884.27 88
3884.41 94
3884.55 100
3884.70 106
3884.84 110
3884.98 114
3885.12 116
3885.27 116
3885.41 115
3885.55 112
3885.70 107
3885.84 100
3885.98 92
3886.13 83
3886.27 74
3886.41 66
3886.55 57
3886.70 49
3886.84 41
3886.98 34
3887.13 26
3887.27 18
3887.41 11
3887.56 5
3887.70 0
3887.84 0
3887.98 0
3888.13 0
3888.27 0
3888.41 0
3888.56 0
3888.70 4
3888.84 9
3888.99 14
3889.13 19
3889.27 24
3889.41 27
3889.56 29
3889.70 29
3889.84 27
3889.99 25
3890.13 21
3890.27 19
3890.42 17
3890.56 17
3890.70 17
3890.85 18
3890.99 19
3891.13 19
3891.27 18
3891.42 16
3891.56 14
3891.70 12
3891.85 10
3891.99 10
3892.13 10
3892.28 11
3892.42 11
3892.56 12
3892.71 12
3892.85 13
3892.99 13
3893.13 13
3893.28 14
3893.42 15
3893.56 16
3893.71 16
3893.85 15
3893.99 13
3894.14 9
3894.28 4
3894.42 0
3894.57 0
3894.71 0
3894.85 0
3895.00 0
3895.14 0
3895.28 0
3895.42 0
3895.57 0
3895.71 1
3895.85 2
3896.00 4
3896.14 8
3896.28 13
3896.43 20
3896.57 28
3896.71 36
3896.86 44
3897.00 52
3897.14 58
3897.29 61
3897.43 63
3897.57 63
3897.72 60
3897.86 56
3898.00 51
3898.14 46
3898.29 41
3898.43 37
3898.57 35
3898.72 33
3898.86 32
3899.00 31
3899.15 29
3899.29 28
3899.43 27
3899.58 28
3899.72 31
3899.86 37
3900.01 45
3900.15 54
3900.29 64
3900.44 73
3900.58 80
3900.72 83
3900.87 84
3901.01 82
3901.15 79
3901.30 76
3901.44 73
3901.58 71
3901.73 71
3901.87 72
3902.01 73
3902.16 76
3902.30 78
3902.44 79
3902.59 79
3902.73 78
3902.87 74
3903.02 69
3903.16 63
3903.30 57
3903.44 52
3903.59 47
3903.73 45
3903.87 43
3904.02 42
3904.16 42
3904.30 42
3904.45 42
3904.59 43
3904.73 45
3904.88 47
3905.02 50
3905.16 52
3905.31 54
3905.45 53
3905.59 51
3905.74 46
3905.88 41
3906.02 35
3906.17 29
3906.31 25
3906.45 22
3906.60 22
3906.74 25
3906.88 30
3907.03 37
3907.17 45
3907.31 53
3907.46 59
3907.60 64
3907.74 65
3907.89 64
3908.03 60
3908.18 53
3908.32 47
3908.46 40
3908.61 35
3908.75 33
3908.89 32
3909.04 33
3909.18 35
3909.32 37
3909.47 39
3909.61 39
3909.75 39
3909.90 38
3910.04 37
3910.18 36
3910.33 36
3910.47 35
3910.61 35
3910.76 35
3910.90 34
3911.04 33
3911.19 31
3911.33 30
3911.47 28
3911.62 26
3911.76 24
3911.90 23
3912.05 22
3912.19 21
3912.33 20
3912.48 20
3912.62 21
3912.76 22
3912.91 24
3913.05 25
3913.20 26
3913.34 28
3913.48 30
3913.63 32
3913.77 35
3913.91 39
3914.06 44
3914.20 48
3914.34 52
3914.49 55
3914.63 55
3914.77 52
3914.92 48
3915.06 43
3915.20 38
3915.35 34
3915.49 32
3915.63 32
3915.78 34
3915.92 37
3916.07 40
3916.21 43
3916.35 45
3916.50 46
3916.64 47
3916.78 47
3916.93 48
3917.07 48
3917.21 48
3917.36 47
3917.50 45
3917.64 42
3917.79 39
3917.93 35
3918.07 31
3918.22 27
3918.36 23
3918.51 19
3918.65 16
3918.79 14
3918.94 14
3919.08 14
3919.22 16
3919.37 19
3919.51 24
3919.65 30
3919.80 37
3919.94 43
3920.08 49
3920.23 54
3920.37 57
3920.52 58
3920.66 59
3920.80 59
3920.95 58
3921.09 58
3921.23 57
3921.38 56
3921.52 56
3921.66 55
3921.81 54
3921.95 53
3922.10 52
3922.24 52
3922.38 51
3922.53 50
3922.67 49
3922.81 48
3922.96 48
3923.10 48
3923.24 49
3923.39 51
3923.53 53
3923.68 55
3923.82 57
3923.96 57
3924.11 56
3924.25 54
3924.39 52
3924.54 49
3924.68 48
3924.83 48
3924.97 50
3925.11 53
3925.26 58
3925.40 63
3925.54 68
3925.69 72
3925.83 75
3925.97 77
3926.12 77
3926.26 77
3926.41 77
3926.55 75
3926.69 72
3926.84 69
3926.98 66
3927.12 62
3927.27 59
3927.41 56
3927.56 54
3927.70 53
3927.84 52
3927.99 51
3928.13 52
3928.27 53
3928.42 54
3928.56 56
3928.71 59
3928.85 61
3928.99 63
3929.14 63
3929.28 61
3929.42 59
3929.57 55
3929.71 51
3929.86 48
3930.00 46
3930.14 44
3930.29 44
3930.43 44
3930.57 43
3930.72 43
3930.86 43
3931.01 44
3931.15 45
3931.29 46
3931.44 48
3931.58 50
3931.73 51
3931.87 52
3932.01 52
3932.16 51
3932.30 50
3932.44 48
3932.59 46
3932.73 44
3932.88 42
3933.02 40
3933.16 39
3933.31 38
3933.45 37
3933.59 37
3933.74 38
3933.88 41
3934.03 45
3934.17 50
3934.31 56
3934.46 61
3934.60 64
3934.75 66
3934.89 65
3935.03 62
3935.18 57
3935.32 53
3935.47 48
3935.61 46
3935.75 45
3935.90 47
3936.04 51
3936.18 55
3936.33 61
3936.47 67
3936.62 71
3936.76 75
3936.90 76
3937.05 75
3937.19 71
3937.34 65
3937.48 57
3937.62 50
3937.77 44
3937.91 39
3938.06 36
3938.20 37
3938.34 40
3938.49 44
3938.63 49
3938.78 55
3938.92 60
3939.06 63
3939.21 65
3939.35 65
3939.49 64
3939.64 62
3939.78 60
3939.93 58
3940.07 58
3940.21 59
3940.36 62
3940.50 65
3940.65 67
3940.79 68
3940.93 68
3941.08 66
3941.22 64
3941.37 62
3941.51 62
3941.65 62
3941.80 64
3941.94 66
3942.09 67
3942.23 67
3942.37 66
3942.52 64
3942.66 60
3942.81 56
3942.95 52
3943.09 48
3943.24 44
3943.38 40
3943.53 36
3943.67 33
3943.81 29
3943.96 27
3944.10 25
3944.25 23
3944.39 22
3944.53 23
3944.68 24
3944.82 28
3944.97 33
3945.11 40
3945.26 49
3945.40 58
3945.54 66
3945.69 73
3945.83 79
3945.98 84
3946.12 89
3946.26 93
3946.41 99
3946.55 107
3946.70 117
3946.84 128
3946.98 141
3947.13 153
3947.27 163
3947.42 173
3947.56 180
3947.70 186
3947.85 191
3947.99 198
3948.14 206
3948.28 216
3948.43 229
3948.57 242
3948.71 256
3948.86 268
3949.00 277
3949.15 284
3949.29 287
3949.43 289
3949.58 290
3949.72 290
3949.87 290
3950.01 291
3950.15 291
3950.30 292
3950.44 294
3950.59 296
3950.73 298
3950.88 301
3951.02 304
3951.16 305
3951.31 304
3951.45 302
3951.60 297
3951.74 292
3951.88 285
3952.03 278
3952.17 271
3952.32 264
3952.46 257
3952.61 250
3952.75 242
3952.89 235
3953.04 228
3953.18 221
3953.33 214
3953.47 208
3953.62 201
3953.76 192
3953.90 183
3954.05 172
3954.19 160
3954.34 147
3954.48 135
3954.62 123
3954.77 113
3954.91 104
3955.06 97
3955.20 91
3955.35 87
3955.49 84
3955.63 82
3955.78 80
3955.92 78
3956.07 77
3956.21 76
3956.36 74
3956.50 73
3956.64 72
3956.79 70
3956.93 66
3957.08 62
3957.22 57
3957.37 51
3957.51 46
3957.65 42
3957.80 40
3957.94 40
3958.09 42
3958.23 46
3958.38 49
3958.52 52
3958.66 53
3958.81 51
3958.95 48
3959.10 42
3959.24 36
3959.39 30
3959.53 25
3959.67 22
3959.82 19
3959.96 18
3960.11 18
3960.25 19
3960.40 19
3960.54 19
3960.68 19
3960.83 20
3960.97 20
3961.12 21
3961.26 24
3961.41 28
3961.55 32
3961.70 36
3961.84 39
3961.98 42
3962.13 43
3962.27 43
3962.42 43
3962.56 43
3962.71 43
3962.85 44
3962.99 45
3963.14 46
3963.28 48
3963.43 49
3963.57 51
3963.72 52
3963.86 54
3964.01 56
3964.15 57
3964.29 59
3964.44 60
3964.58 61
3964.73 62
3964.87 63
3965.02 64
3965.16 65
3965.31 66
3965.45 67
3965.59 69
3965.74 70
3965.88 72
3966.03 72
3966.17 72
3966.32 70
3966.46 67
3966.61 63
3966.75 59
3966.89 56
3967.04 53
3967.18 51
3967.33 52
3967.47 53
3967.62 56
3967.76 61
3967.91 65
3968.05 69
3968.19 73
3968.34 74
3968.48 75
3968.63 74
3968.77 71
3968.92 68
3969.06 64
3969.21 61
3969.35 57
3969.49 54
3969.64 52
3969.78 49
3969.93 47
3970.07 45
3970.22 44
3970.36 44
3970.51 43
3970.65 43
3970.80 43
3970.94 43
3971.08 41
3971.23 39
3971.37 37
3971.52 34
3971.66 32
3971.81 31
3971.95 29
3972.10 29
3972.24 28
3972.39 28
3972.53 27
3972.67 27
3972.82 27
3972.96 29
3973.11 32
3973.25 37
3973.40 41
3973.54 45
3973.69 48
3973.83 50
3973.98 49
3974.12 47
3974.26 44
3974.41 41
3974.55 37
3974.70 33
3974.84 30
3974.99 27
3975.13 25
3975.28 24
3975.42 24
3975.57 24
3975.71 24
3975.86 24
3976.00 24
3976.14 24
3976.29 23
3976.43 24
3976.58 27
3976.72 32
3976.87 40
3977.01 49
3977.16 59
3977.30 69
3977.45 76
3977.59 81
3977.74 82
3977.88 79
3978.02 74
3978.17 67
3978.31 59
3978.46 50
3978.60 42
3978.75 34
3978.89 27
3979.04 21
3979.18 17
3979.33 14
3979.47 13
3979.62 12
3979.76 10
3979.91 8
3980.05 4
3980.20 0
3980.34 0
3980.48 0
3980.63 0
3980.77 0
3980.92 0
3981.06 0
3981.21 0
3981.35 8
3981.50 16
3981.64 23
3981.79 30
3981.93 37
3982.08 44
3982.22 53
3982.37 62
3982.51 71
3982.66 81
3982.80 90
3982.94 97
3983.09 102
3983.23 104
3983.38 103
3983.52 100
3983.67 95
3983.81 90
3983.96 85
3984.10 79
3984.25 74
3984.39 69
3984.54 65
3984.68 61
3984.83 58
3984.97 57
3985.12 58
3985.26 61
3985.41 66
3985.55 71
3985.70 76
3985.84 80
3985.99 83
3986.13 84
3986.27 84
3986.42 83
3986.56 81
3986.71 78
3986.85 74
3987.00 68
3987.14 62
3987.29 56
3987.43 50
3987.58 46
3987.72 42
3987.87 40
3988.01 38
3988.16 37
3988.30 37
3988.45 36
3988.59 37
3988.74 39
3988.88 43
3989.03 49
3989.17 56
3989.32 63
3989.46 69
3989.61 74
3989.75 77
3989.90 77
3990.04 78
3990.19 78
3990.33 80
3990.48 84
3990.62 88
3990.77 92
3990.91 94
3991.05 94
3991.20 92
3991.34 86
3991.49 79
3991.63 71
3991.78 61
3991.92 52
3992.07 43
3992.21 35
3992.36 28
3992.50 23
3992.65 20
3992.79 20
3992.94 23
3993.08 27
3993.23 32
3993.37 37
3993.52 43
3993.66 47
3993.81 50
3993.95 52
3994.10 55
3994.24 57
3994.39 59
3994.53 62
3994.68 65
3994.82 67
3994.97 68
3995.11 69
3995.26 68
3995.40 66
3995.55 63
3995.69 61
3995.84 58
3995.98 55
3996.13 52
3996.27 49
3996.42 46
3996.56 43
3996.71 39
3996.85 36
3997.00 33
3997.14 31
3997.29 31
3997.43 31
3997.58 33
3997.72 34
3997.87 34
3998.01 32
3998.16 29
3998.30 24
3998.45 17
3998.59 10
3998.74 4
3998.88 0
3999.03 0
3999.17 0
3999.32 0
3999.46 0
3999.61 0
3999.75 0
3999.90 0
4000.04 0
4000.19 0
4000.33 0
4000.48 2
4000.62 5
4000.77 10
4000.91 16
4001.06 24
4001.20 33
4001.35 41
4001.49 48
4001.64 54
4001.78 58
4001.93 59
4002.07 58
4002.22 56
4002.36 53
4002.51 50
4002.66 48
4002.80 46
4002.95 44
4003.09 42
4003.24 40
4003.38 38
4003.53 36
4003.67 34
4003.82 33
4003.96 34
4004.11 35
4004.25 38
4004.40 41
4004.54 44
4004.69 47
4004.83 49
4004.98 51
4005.12 52
4005.27 52
4005.41 52
4005.56 52
4005.70 52
4005.85 52
4005.99 53
4006.14 55
4006.28 56
4006.43 58
4006.57 61
4006.72 64
4006.86 67
4007.01 71
4007.15 75
4007.30 79
4007.45 82
4007.59 84
4007.74 84
4007.88 82
4008.03 77
4008.17 71
4008.32 64
4008.46 58
4008.61 53
4008.75 49
4008.90 47
4009.04 47
4009.19 48
4009.33 50
4009.48 53
4009.62 58
4009.77 64
4009.91 71
4010.06 79
4010.20 88
4010.35 96
4010.49 103
4010.64 109
4010.79 114
4010.93 118
4011.08 121
4011.22 123
4011.37 125
4011.51 125
4011.66 124
4011.80 122
4011.95 119
4012.09 116
4012.24 111
4012.38 106
4012.53 100
4012.67 93
4012.82 86
4012.96 78
4013.11 71
4013.25 65
4013.40 60
4013.55 58
4013.69 58
4013.84 60
4013.98 64
4014.13 70
4014.27 77
4014.42 84
4014.56 91
4014.71 98
4014.85 104
4015.00 107
4015.14 107
4015.29 104
4015.43 98
4015.58 90
4015.73 81
4015.87 73
4016.02 67
4016.16 63
4016.31 61
4016.45 61
4016.60 62
4016.74 62
4016.89 61
4017.03 60
4017.18 58
4017.32 57
4017.47 57
4017.62 57
4017.76 58
4017.91 57
4018.05 57
4018.20 55
4018.34 54
4018.49 54
4018.63 57
4018.78 62
4018.92 69
4019.07 77
4019.21 85
4019.36 91
4019.51 93
4019.65 92
4019.80 87
4019.94 78
4020.09 67
4020.23 55
4020.38 43
4020.52 33
4020.67 25
4020.81 20
4020.96 17
4021.10 16
4021.25 16
4021.40 16
4021.54 16
4021.69 16
4021.83 15
4021.98 13
4022.12 10
4022.27 7
4022.41 3
4022.56 0
4022.70 0
4022.85 0
4023.00 0
4023.14 0
4023.29 0
4023.43 0
4023.58 0
4023.72 1
4023.87 1
4024.01 2
4024.16 4
4024.31 5
4024.45 7
4024.60 8
4024.74 9
4024.89 9
4025.03 9
4025.18 9
4025.32 11
4025.47 16
4025.61 24
4025.76 33
4025.91 43
4026.05 51
4026.20 56
4026.34 58
4026.49 55
4026.63 48
4026.78 40
4026.92 32
4027.07 25
4027.22 21
4027.36 20
4027.51 22
4027.65 26
4027.80 32
4027.94 39
4028.09 46
4028.23 53
4028.38 60
4028.53 65
4028.67 69
4028.82 70
4028.96 70
4029.11 69
4029.25 66
4029.40 62
4029.54 59
4029.69 55
4029.84 52
4029.98 49
4030.13 45
4030.27 41
4030.42 38
4030.56 36
4030.71 35
4030.86 35
4031.00 38
4031.15 41
4031.29 45
4031.44 48
4031.58 50
4031.73 51
4031.87 51
4032.02 51
4032.17 49
4032.31 48
4032.46 45
4032.60 42
4032.75 37
4032.89 32
4033.04 26
4033.19 21
4033.33 16
4033.48 12
4033.62 9
4033.77 7
4033.91 6
4034.06 5
4034.21 3
4034.35 2
4034.50 1
4034.64 1
4034.79 3
4034.93 6
4035.08 10
4035.23 14
4035.37 18
4035.52 20
4035.66 22
4035.81 22
4035.95 20
4036.10 18
4036.24 16
4036.39 14
4036.54 12
4036.68 12
4036.83 13
4036.97 14
4037.12 17
4037.27 21
4037.41 25
4037.56 29
4037.70 34
4037.85 39
4037.99 44
4038.14 48
4038.29 51
4038.43 53
4038.58 53
4038.72 52
4038.87 49
4039.01 45
4039.16 41
4039.31 37
4039.45 35
4039.60 34
4039.74 35
4039.89 37
4040.03 42
4040.18 47
4040.33 52
4040.47 57
4040.62 61
4040.76 65
4040.91 69
4041.06 72
4041.20 74
4041.35 76
4041.49 78
4041.64 80
4041.78 81
4041.93 83
4042.08 85
4042.22 87
4042.37 89
4042.51 91
4042.66 92
4042.80 92
4042.95 91
4043.10 88
4043.24 83
4043.39 78
4043.53 71
4043.68 64
4043.83 58
4043.97 54
4044.12 52
4044.26 51
4044.41 51
4044.56 52
4044.70 53
4044.85 53
4044.99 52
4045.14 50
4045.28 47
4045.43 45
4045.58 44
4045.72 44
4045.87 46
4046.01 49
4046.16 52
4046.31 54
4046.45 54
4046.60 52
4046.74 48
4046.89 44
4047.04 39
4047.18 35
4047.33 32
4047.47 32
4047.62 32
4047.76 34
4047.91 36
4048.06 38
4048.20 39
4048.35 40
4048.49 40
4048.64 40
4048.79 40
4048.93 41
4049.08 42
4049.22 44
4049.37 46
4049.52 48
4049.66 49
4049.81 51
4049.95 52
4050.10 52
4050.25 51
4050.39 49
4050.54 46
4050.68 42
4050.83 37
4050.98 33
4051.12 29
4051.27 29
4051.41 31
4051.56 35
4051.71 43
4051.85 51
4052.00 60
4052.14 67
4052.29 73
4052.44 76
4052.58 78
4052.73 78
4052.87 77
4053.02 77
4053.17 77
4053.31 78
4053.46 80
4053.60 81
4053.75 80
4053.90 77
4054.04 72
4054.19 65
4054.33 58
4054.48 49
4054.63 42
4054.77 36
4054.92 33
4055.06 33
4055.21 36
4055.36 41
4055.50 48
4055.65 56
4055.79 63
4055.94 68
4056.09 71
4056.23 71
4056.38 67
4056.52 62
4056.67 56
4056.82 49
4056.96 44
4057.11 41
4057.26 40
4057.40 42
4057.55 44
4057.69 48
4057.84 52
4057.99 57
4058.13 60
4058.28 64
4058.42 66
4058.57 67
4058.72 67
4058.86 65
4059.01 62
4059.15 57
4059.30 52
4059.45 47
4059.59 42
4059.74 38
4059.89 37
4060.03 37
4060.18 39
4060.32 42
4060.47 46
4060.62 50
4060.76 53
4060.91 55
4061.05 55
4061.20 54
4061.35 52
4061.49 49
4061.64 46
4061.79 44
4061.93 42
4062.08 42
4062.22 43
4062.37 45
4062.52 47
4062.66 49
4062.81 50
4062.95 51
4063.10 51
4063.25 50
4063.39 50
4063.54 49
4063.69 48
4063.83 48
4063.98 48
4064.12 48
4064.27 47
4064.42 46
4064.56 45
4064.71 44
4064.86 42
4065.00 40
4065.15 39
4065.29 37
4065.44 37
4065.59 37
4065.73 38
4065.88 40
4066.03 43
4066.17 46
4066.32 48
4066.46 50
4066.61 50
4066.76 49
4066.90 47
4067.05 45
4067.20 43
4067.34 42
4067.49 40
4067.63 39
4067.78 37
4067.93 36
4068.07 34
4068.22 32
4068.37 31
4068.51 30
4068.66 29
4068.80 29
4068.95 28
4069.10 27
4069.24 25
4069.39 23
4069.54 21
4069.68 18
4069.83 16
4069.98 15
4070.12 13
4070.27 12
4070.41 11
4070.56 10
4070.71 11
4070.85 13
4071.00 15
4071.15 19
4071.29 23
4071.44 28
4071.59 32
4071.73 34
4071.88 36
4072.02 36
4072.17 36
4072.32 35
4072.46 35
4072.61 36
4072.76 38
4072.90 42
4073.05 46
4073.20 51
4073.34 55
4073.49 58
4073.63 60
4073.78 61
4073.93 62
4074.07 62
4074.22 63
4074.37 64
4074.51 64
4074.66 64
4074.81 62
4074.95 59
4075.10 55
4075.24 51
4075.39 48
4075.54 47
4075.68 49
4075.83 52
4075.98 57
4076.12 62
4076.27 66
4076.42 68
4076.56 67
4076.71 64
4076.86 60
4077.00 54
4077.15 48
4077.29 43
4077.44 39
4077.59 36
4077.73 35
4077.88 35
4078.03 36
4078.17 37
4078.32 39
4078.47 40
4078.61 41
4078.76 42
4078.91 42
4079.05 42
4079.20 41
4079.35 40
4079.49 38
4079.64 36
4079.79 35
4079.93 33
4080.08 32
4080.22 31
4080.37 30
4080.52 28
4080.66 26
4080.81 22
4080.96 18
4081.10 14
4081.25 9
4081.40 5
4081.54 1
4081.69 0
4081.84 0
4081.98 0
4082.13 0
4082.28 0
4082.42 0
4082.57 0
4082.72 2
4082.86 4
4083.01 6
4083.16 7
4083.30 6
4083.45 4
4083.59 1
4083.74 0
4083.89 0
4084.03 0
4084.18 0
4084.33 1
4084.47 10
4084.62 20
4084.77 31
4084.91 42
4085.06 50
4085.21 55
4085.35 57
4085.50 56
4085.65 54
4085.79 51
4085.94 48
4086.09 46
4086.23 46
4086.38 46
4086.53 47
4086.67 49
4086.82 51
4086.97 52
4087.11 53
4087.26 53
4087.41 50
4087.55 47
4087.70 42
4087.85 35
4087.99 28
4088.14 22
4088.29 17
4088.43 14
4088.58 14
4088.73 18
4088.87 24
4089.02 32
4089.17 40
4089.31 48
4089.46 54
4089.61 57
4089.75 58
4089.90 58
4090.05 57
4090.19 57
4090.34 58
4090.49 60
4090.63 64
4090.78 68
4090.93 71
4091.07 74
4091.22 75
4091.37 75
4091.51 75
4091.66 75
4091.81 75
4091.95 76
4092.10 79
4092.25 81
4092.39 84
4092.54 87
4092.69 88
4092.83 89
4092.98 89
4093.13 87
4093.27 84
4093.42 79
4093.57 73
4093.71 67
4093.86 61
4094.01 56
4094.15 53
4094.30 51
4094.45 52
4094.59 55
4094.74 60
4094.89 66
4095.04 72
4095.18 79
4095.33 84
4095.48 87
4095.62 88
4095.77 87
4095.92 84
4096.06 81
4096.21 77
4096.36 74
4096.50 72
4096.65 72
4096.80 72
4096.94 72
4097.09 73
4097.24 73
4097.38 73
4097.53 73
4097.68 74
4097.82 76
4097.97 79
4098.12 82
4098.26 85
4098.41 88
4098.56 90
4098.71 92
4098.85 94
4099.00 97
4099.15 102
4099.29 107
4099.44 112
4099.59 117
4099.73 121
4099.88 121
4100.03 120
4100.17 117
4100.32 112
4100.47 106
4100.61 99
4100.76 93
4100.91 87
4101.06 83
4101.20 82
4101.35 83
4101.50 87
4101.64 95
4101.79 106
4101.94 118
4102.08 131
4102.23 144
4102.38 155
4102.52 165
4102.67 174
4102.82 181
4102.96 186
4103.11 189
4103.26 190
4103.41 189
4103.55 186
4103.70 181
4103.85 175
4103.99 169
4104.14 162
4104.29 157
4104.43 152
4104.58 148
4104.73 146
4104.88 144
4105.02 142
4105.17 140
4105.32 138
4105.46 136
4105.61 134
4105.76 131
4105.90 128
4106.05 125
4106.20 122
4106.34 118
4106.49 115
4106.64 111
4106.79 107
4106.93 101
4107.08 94
4107.23 85
4107.37 76
4107.52 67
4107.67 60
4107.81 54
4107.96 52
4108.11 52
4108.26 56
4108.40 62
4108.55 69
4108.70 75
4108.84 80
4108.99 83
4109.14 85
4109.28 87
4109.43 88
4109.58 90
4109.73 93
4109.87 96
4110.02 101
4110.17 105
4110.31 110
4110.46 114
4110.61 117
4110.76 118
4110.90 118
4111.05 116
4111.20 112
4111.34 108
4111.49 105
4111.64 102
4111.78 100
4111.93 99
4112.08 98
4112.23 98
4112.37 97
4112.52 95
4112.67 93
4112.81 91
4112.96 88
4113.11 86
4113.26 83
4113.40 81
4113.55 78
4113.70 75
4113.84 72
4113.99 69
4114.14 66
4114.29 64
4114.43 63
4114.58 61
4114.73 60
4114.87 58
4115.02 56
4115.17 53
4115.32 51
4115.46 50
4115.61 50
4115.76 51
4115.90 54
4116.05 59
4116.20 64
4116.35 70
4116.49 75
4116.64 79
4116.79 82
4116.93 84
4117.08 85
4117.23 87
4117.38 90
4117.52 93
4117.67 98
4117.82 104
4117.96 110
4118.11 116
4118.26 120
4118.41 123
4118.55 124
4118.70 122
4118.85 119
4118.99 113
4119.14 107
4119.29 100
4119.44 93
4119.58 86
4119.73 81
4119.88 78
4120.02 78
4120.17 79
4120.32 82
4120.47 85
4120.61 89
4120.76 92
4120.91 93
4121.06 92
4121.20 89
4121.35 85
4121.50 79
4121.64 74
4121.79 69
4121.94 65
4122.09 63
4122.23 61
4122.38 61
4122.53 61
4122.68 61
4122.82 62
4122.97 63
4123.12 63
4123.26 63
4123.41 64
4123.56 64
4123.71 65
4123.85 67
4124.00 70
4124.15 74
4124.30 78
4124.44 81
4124.59 83
4124.74 83
4124.88 81
4125.03 78
4125.18 72
4125.33 66
4125.47 59
4125.62 52
4125.77 46
4125.92 40
4126.06 36
4126.21 33
4126.36 33
4126.51 34
4126.65 37
4126.80 40
4126.95 45
4127.09 49
4127.24 53
4127.39 56
4127.54 59
4127.68 61
4127.83 63
4127.98 64
4128.13 65
4128.27 66
4128.42 67
4128.57 70
4128.72 73
4128.86 78
4129.01 83
4129.16 87
4129.31 92
4129.45 96
4129.60 99
4129.75 102
4129.89 103
4130.04 104
4130.19 104
4130.34 104
4130.48 102
4130.63 99
4130.78 95
4130.93 92
4131.07 88
4131.22 85
4131.37 81
4131.52 76
4131.66 72
4131.81 68
4131.96 64
4132.11 61
4132.25 59
4132.40 57
4132.55 56
4132.70 54
4132.84 52
4132.99 48
4133.14 44
4133.29 40
4133.43 36
4133.58 33
4133.73 31
4133.88 30
4134.02 30
4134.17 30
4134.32 30
4134.47 29
4134.61 27
4134.76 25
4134.91 22
4135.06 21
4135.20 21
4135.35 22
4135.50 25
4135.65 28
4135.79 33
4135.94 37
4136.09 41
4136.24 44
4136.38 46
4136.53 46
4136.68 46
4136.83 46
4136.97 46
4137.12 47
4137.27 50
4137.42 53
4137.56 57
4137.71 61
4137.86 64
4138.01 66
4138.15 67
4138.30 67
4138.45 66
4138.60 65
4138.74 63
4138.89 63
4139.04 63
4139.19 65
4139.33 68
4139.48 71
4139.63 75
4139.78 79
4139.92 81
4140.07 82
4140.22 81
4140.37 78
4140.51 73
4140.66 67
4140.81 60
4140.96 52
4141.10 45
4141.25 39
4141.40 35
4141.55 35
4141.69 37
4141.84 41
4141.99 48
4142.14 55
4142.29 61
4142.43 66
4142.58 69
4142.73 69
4142.88 67
4143.02 64
4143.17 61
4143.32 60
4143.47 60
4143.61 63
4143.76 67
4143.91 73
4144.06 80
4144.20 86
4144.35 90
4144.50 92
4144.65 89
4144.80 83
4144.94 74
4145.09 63
4145.24 52
4145.39 41
4145.53 33
4145.68 27
4145.83 25
4145.98 24
4146.12 25
4146.27 27
4146.42 27
4146.57 26
4146.72 24
4146.86 20
4147.01 15
4147.16 11
4147.31 7
4147.45 4
4147.60 2
4147.75 3
4147.90 4
4148.04 6
4148.19 7
4148.34 9
4148.49 9
4148.64 10
4148.78 10
4148.93 10
4149.08 10
4149.23 10
4149.37 10
4149.52 10
4149.67 11
4149.82 10
4149.97 9
4150.11 7
4150.26 5
4150.41 3
4150.56 2
4150.70 1
4150.85 1
4151.00 1
4151.15 2
4151.30 2
4151.44 2
4151.59 1
4151.74 0
4151.89 0
4152.03 0
4152.18 0
4152.33 0
4152.48 0
4152.63 1
4152.77 3
4152.92 6
4153.07 8
4153.22 11
4153.36 14
4153.51 17
4153.66 22
4153.81 26
4153.96 29
4154.10 33
4154.25 35
4154.40 38
4154.55 40
4154.69 42
4154.84 44
4154.99 46
4155.14 48
4155.29 49
4155.43 50
4155.58 49
4155.73 49
4155.88 48
4156.03 47
4156.17 47
4156.32 47
4156.47 47
4156.62 47
4156.76 47
4156.91 46
4157.06 45
4157.21 43
4157.36 40
4157.50 36
4157.65 31
4157.80 25
4157.95 17
4158.10 10
4158.24 2
4158.39 0
4158.54 0
4158.69 0
4158.84 0
4158.98 0
4159.13 0
4159.28 0
4159.43 0
4159.57 2
4159.72 7
4159.87 14
4160.02 21
4160.17 29
4160.31 37
4160.46 45
4160.61 53
4160.76 61
4160.91 68
4161.05 75
4161.20 80
4161.35 84
4161.50 87
4161.65 88
4161.79 88
4161.94 88
4162.09 89
4162.24 91
4162.39 93
4162.53 96
4162.68 99
4162.83 101
4162.98 101
4163.13 99
4163.27 95
4163.42 90
4163.57 85
4163.72 81
4163.87 79
4164.01 78
4164.16 79
4164.31 80
4164.46 80
4164.61 79
4164.75 74
4164.90 67
4165.05 58
4165.20 48
4165.35 39
4165.49 31
4165.64 25
4165.79 23
4165.94 22
4166.09 24
4166.23 26
4166.38 29
4166.53 32
4166.68 35
4166.83 37
4166.97 38
4167.12 39
4167.27 40
4167.42 39
4167.57 38
4167.71 35
4167.86 32
4168.01 28
4168.16 25
4168.31 21
4168.46 19
4168.60 18
4168.75 19
4168.90 21
4169.05 25
4169.20 28
4169.34 31
4169.49 33
4169.64 33
4169.79 32
4169.94 30
4170.08 27
4170.23 25
4170.38 25
4170.53 26
4170.68 29
4170.82 32
4170.97 35
4171.12 38
4171.27 39
4171.42 38
4171.57 36
4171.71 31
4171.86 26
4172.01 20
4172.16 15
4172.31 10
4172.45 6
4172.60 4
4172.75 4
4172.90 5
4173.05 6
4173.20 8
4173.34 10
4173.49 11
4173.64 12
4173.79 13
4173.94 13
4174.08 13
4174.23 13
4174.38 13
4174.53 13
4174.68 13
4174.83 14
4174.97 16
4175.12 20
4175.27 25
4175.42 31
4175.57 36
4175.71 39
4175.86 41
4176.01 41
4176.16 40
4176.31 38
4176.46 36
4176.60 36
4176.75 37
4176.90 39
4177.05 42
4177.20 46
4177.35 48
4177.49 50
4177.64 52
4177.79 54
4177.94 56
4178.09 58
4178.23 60
4178.38 61
4178.53 61
4178.68 61
4178.83 59
4178.98 56
4179.12 54
4179.27 52
4179.42 50
4179.57 49
4179.72 48
4179.87 47
4180.01 46
4180.16 44
4180.31 42
4180.46 39
4180.61 35
4180.76 31
4180.90 27
4181.05 22
4181.20 18
4181.35 15
4181.50 12
4181.65 11
4181.79 11
4181.94 13
4182.09 15
4182.24 17
4182.39 18
4182.54 18
4182.68 18
4182.83 17
4182.98 17
4183.13 19
4183.28 22
4183.43 27
4183.57 33
4183.72 40
4183.87 45
4184.02 48
4184.17 50
4184.32 49
4184.46 46
4184.61 43
4184.76 39
4184.91 36
4185.06 35
4185.21 34
4185.35 34
4185.50 36
4185.65 38
4185.80 41
4185.95 45
4186.10 48
4186.24 52
4186.39 56
4186.54 59
4186.69 62
4186.84 63
4186.99 63
4187.13 62
4187.28 59
4187.43 56
4187.58 52
4187.73 49
4187.88 48
4188.03 49
4188.17 53
4188.32 59
4188.47 67
4188.62 75
4188.77 84
4188.92 91
4189.06 97
4189.21 102
4189.36 106
4189.51 110
4189.66 114
4189.81 118
4189.96 120
4190.10 121
4190.25 120
4190.40 115
4190.55 108
4190.70 99
4190.85 88
4190.99 77
4191.14 66
4191.29 56
4191.44 47
4191.59 40
4191.74 34
4191.89 29
4192.03 25
4192.18 21
4192.33 18
4192.48 15
4192.63 12
4192.78 9
4192.93 7
4193.07 5
4193.22 4
4193.37 3
4193.52 3
4193.67 3
4193.82 3
4193.96 1
4194.11 0
4194.26 0
4194.41 0
4194.56 0
4194.71 0
4194.86 0
4195.00 0
4195.15 1
4195.30 4
4195.45 7
4195.60 10
4195.75 15
4195.90 19
4196.04 25
4196.19 30
4196.34 37
4196.49 43
4196.64 48
4196.79 52
4196.94 56
4197.08 59
4197.23 61
4197.38 63
4197.53 64
4197.68 65
4197.83 65
4197.98 64
4198.13 62
4198.27 60
4198.42 57
4198.57 55
4198.72 55
4198.87 56
4199.02 60
4199.17 65
4199.31 72
4199.46 78
4199.61 84
4199.76 87
4199.91 87
4200.06 85
4200.21 83
4200.35 80
4200.50 78
4200.65 78
4200.80 79
4200.95 80
4201.10 80
4201.25 78
4201.40 74
4201.54 68
4201.69 60
4201.84 53
4201.99 47
4202.14 43
4202.29 42
4202.44 43
4202.58 46
4202.73 49
4202.88 51
4203.03 52
4203.18 52
4203.33 50
4203.48 48
4203.63 45
4203.77 44
4203.92 43
4204.07 43
4204.22 43
4204.37 44
4204.52 46
4204.67 49
4204.82 52
4204.96 57
4205.11 62
4205.26 66
4205.41 69
4205.56 70
4205.71 69
4205.86 66
4206.01 62
4206.15 59
4206.30 57
4206.45 57
4206.60 58
4206.75 61
4206.90 64
4207.05 68
4207.20 71
4207.34 74
4207.49 76
4207.64 78
4207.79 80
4207.94 82
4208.09 84
4208.24 87
4208.39 91
4208.53 95
4208.68 99
4208.83 103
4208.98 106
4209.13 109
4209.28 111
4209.43 112
4209.58 112
4209.72 112
4209.87 112
4210.02 113
4210.17 115
4210.32 118
4210.47 121
4210.62 123
4210.77 124
4210.92 124
4211.06 123
4211.21 121
4211.36 120
4211.51 120
4211.66 121
4211.81 122
4211.96 124
4212.11 124
4212.26 121
4212.40 116
4212.55 109
4212.70 101
4212.85 94
4213.00 89
4213.15 88
4213.30 90
4213.45 97
4213.59 106
4213.74 116
4213.89 128
4214.04 141
4214.19 154
4214.34 169
4214.49 184
4214.64 199
4214.79 215
4214.94 229
4215.08 243
4215.23 257
4215.38 271
4215.53 285
4215.68 302
4215.83 322
4215.98 346
4216.13 375
4216.28 410
4216.42 451
4216.57 500
4216.72 557
4216.87 622
4217.02 695
4217.17 772
4217.32 852
4217.47 934
4217.62 1014
4217.76 1093
4217.91 1170
4218.06 1246
4218.21 1322
4218.36 1398
4218.51 1472
4218.66 1545
4218.81 1613
4218.96 1676
4219.11 1731
4219.25 1781
4219.40 1823
4219.55 1860
4219.70 1892
4219.85 1918
4220.00 1937
4220.15 1947
4220.30 1947
4220.45 1934
4220.60 1908
4220.74 1869
4220.89 1818
4221.04 1758
4221.19 1693
4221.34 1625
4221.49 1557
4221.64 1490
4221.79 1424
4221.94 1359
4222.09 1293
4222.23 1227
4222.38 1160
4222.53 1092
4222.68 1025
4222.83 960
4222.98 897
4223.13 838
4223.28 782
4223.43 731
4223.58 684
4223.73 642
4223.87 604
4224.02 570
4224.17 539
4224.32 511
4224.47 485
4224.62 459
4224.77 434
4224.92 409
4225.07 383
4225.22 358
4225.37 335
4225.51 314
4225.66 295
4225.81 279
4225.96 266
4226.11 256
4226.26 247
4226.41 239
4226.56 231
4226.71 224
4226.86 218
4227.01 212
4227.15 206
4227.30 201
4227.45 196
4227.60 192
4227.75 187
4227.90 183
4228.05 179
4228.20 175
4228.35 172
4228.50 169
4228.65 166
4228.80 162
4228.94 158
4229.09 154
4229.24 149
4229.39 144
4229.54 139
4229.69 136
4229.84 133
4229.99 130
4230.14 129
4230.29 127
4230.44 125
4230.59 122
4230.73 118
4230.88 113
4231.03 108
4231.18 103
4231.33 101
4231.48 101
4231.63 105
4231.78 113
4231.93 122
4232.08 133
4232.23 143
4232.38 149
4232.52 152
4232.67 150
4232.82 144
4232.97 136
4233.12 128
4233.27 121
4233.42 116
4233.57 114
4233.72 115
4233.87 118
4234.02 121
4234.17 125
4234.32 127
4234.46 127
4234.61 125
4234.76 122
4234.91 118
4235.06 114
4235.21 109
4235.36 105
4235.51 101
4235.66 97
4235.81 95
4235.96 93
4236.11 93
4236.26 94
4236.41 95
4236.55 97
4236.70 96
4236.85 95
4237.00 91
4237.15 85
4237.30 79
4237.45 74
4237.60 71
4237.75 70
4237.90 73
4238.05 77
4238.20 81
4238.35 85
4238.50 87
4238.64 88
4238.79 87
4238.94 84
4239.09 82
4239.24 80
4239.39 77
4239.54 75
4239.69 73
4239.84 70
4239.99 66
4240.14 61
4240.29 56
4240.44 51
4240.59 46
4240.74 42
4240.89 39
4241.03 36
4241.18 34
4241.33 33
4241.48 32
4241.63 32
4241.78 32
4241.93 31
4242.08 31
4242.23 31
4242.38 31
4242.53 31
4242.68 32
4242.83 34
4242.98 36
4243.13 39
4243.28 41
4243.42 44
4243.57 46
4243.72 48
4243.87 48
4244.02 48
4244.17 47
4244.32 46
4244.47 44
4244.62 41
4244.77 40
4244.92 38
4245.07 37
4245.22 37
4245.37 38
4245.52 39
4245.67 41
4245.82 42
4245.97 44
4246.11 46
4246.26 48
4246.41 50
4246.56 54
4246.71 58
4246.86 63
4247.01 67
4247.16 70
4247.31 72
4247.46 73
4247.61 72
4247.76 70
4247.91 68
4248.06 65
4248.21 63
4248.36 61
4248.51 58
4248.66 56
4248.81 53
4248.95 50
4249.10 47
4249.25 43
4249.40 39
4249.55 36
4249.70 34
4249.85 33
4250.00 33
4250.15 35
4250.30 38
4250.45 41
4250.60 43
4250.75 45
4250.90 45
4251.05 44
4251.20 42
4251.35 41
4251.50 40
4251.65 39
4251.80 40
4251.95 41
4252.10 42
4252.24 42
4252.39 42
4252.54 41
4252.69 39
4252.84 36
4252.99 32
4253.14 29
4253.29 25
4253.44 23
4253.59 21
4253.74 20
4253.89 19
4254.04 19
4254.19 18
4254.34 17
4254.49 15
4254.64 12
4254.79 10
4254.94 8
4255.09 6
4255.24 5
4255.39 6
4255.54 7
4255.69 8
4255.84 10
4255.98 12
4256.13 14
4256.28 17
4256.43 21
4256.58 26
4256.73 31
4256.88 37
4257.03 43
4257.18 47
4257.33 51
4257.48 53
4257.63 53
4257.78 52
4257.93 49
4258.08 46
4258.23 44
4258.38 42
4258.53 40
4258.68 40
4258.83 41
4258.98 42
4259.13 43
4259.28 44
4259.43 46
4259.58 47
4259.73 49
4259.88 50
4260.03 52
4260.18 53
4260.33 53
4260.48 51
4260.62 48
4260.77 44
4260.92 39
4261.07 35
4261.22 31
4261.37 28
4261.52 25
4261.67 21
4261.82 17
4261.97 12
4262.12 8
4262.27 4
4262.42 3
4262.57 4
4262.72 9
4262.87 15
4263.02 24
4263.17 33
4263.32 43
4263.47 51
4263.62 56
4263.77 59
4263.92 60
4264.07 59
4264.22 56
4264.37 52
4264.52 48
4264.67 43
4264.82 40
4264.97 37
4265.12 34
4265.27 33
4265.42 33
4265.57 34
4265.72 35
4265.87 36
4266.02 36
4266.17 35
4266.32 33
4266.47 30
4266.62 27
4266.77 26
4266.92 26
4267.06 27
4267.21 28
4267.36 30
4267.51 31
4267.66 32
4267.81 32
4267.96 33
4268.11 35
4268.26 38
4268.41 42
4268.56 48
4268.71 52
4268.86 55
4269.01 55
4269.16 53
4269.31 47
4269.46 40
4269.61 32
4269.76 24
4269.91 17
4270.06 12
4270.21 9
4270.36 6
4270.51 5
4270.66 4
4270.81 4
4270.96 4
4271.11 4
4271.26 4
4271.41 5
4271.56 7
4271.71 8
4271.86 8
4272.01 8
4272.16 7
4272.31 5
4272.46 4
4272.61 4
4272.76 5
4272.91 7
4273.06 11
4273.21 14
4273.36 17
4273.51 21
4273.66 24
4273.81 27
4273.96 30
4274.11 34
4274.26 37
4274.41 39
4274.56 41
4274.71 41
4274.86 39
4275.01 36
4275.16 32
4275.31 27
4275.46 22
4275.61 17
4275.76 12
4275.91 8
4276.06 5
4276.21 3
4276.36 2
4276.51 1
4276.66 1
4276.81 1
4276.96 0
4277.11 0
4277.26 0
4277.41 0
4277.56 0
4277.71 0
4277.86 0
4278.01 2
4278.16 6
4278.31 12
4278.46 17
4278.61 23
4278.76 28
4278.91 33
4279.06 37
4279.21 41
4279.36 43
4279.51 44
4279.66 43
4279.81 41
4279.96 37
4280.11 32
4280.26 26
4280.41 21
4280.56 17
4280.71 14
4280.86 14
4281.01 15
4281.16 18
4281.31 22
4281.46 27
4281.61 30
4281.76 33
4281.91 34
4282.06 33
4282.21 32
4282.36 30
4282.51 28
4282.66 26
4282.81 26
4282.96 25
4283.11 26
4283.26 26
4283.41 25
4283.56 24
4283.71 21
4283.86 18
4284.01 15
4284.16 13
4284.31 11
4284.46 11
4284.61 10
4284.76 10
4284.91 10
4285.06 9
4285.21 9
4285.36 11
4285.51 14
4285.66 18
4285.81 24
4285.96 31
4286.11 37
4286.26 41
4286.41 43
4286.57 43
4286.72 41
4286.87 37
4287.02 32
4287.17 27
4287.32 22
4287.47 17
4287.62 12
4287.77 7
4287.92 2
4288.07 0
4288.22 0
4288.37 0
4288.52 0
4288.67 0
4288.82 3
4288.97 8
4289.12 13
4289.27 16
4289.42 20
4289.57 22
4289.72 25
4289.87 28
4290.02 30
4290.17 33
4290.32 36
4290.47 38
4290.62 39
4290.77 41
4290.92 44
4291.07 47
4291.22 52
4291.37 57
4291.52 63
4291.67 68
4291.82 73
4291.97 76
4292.12 78
4292.27 79
4292.42 81
4292.57 83
4292.72 87
4292.87 93
4293.02 101
4293.18 109
4293.33 117
4293.48 122
4293.63 123
4293.78 120
4293.93 114
4294.08 105
4294.23 96
4294.38 88
4294.53 83
4294.68 80
4294.83 80
4294.98 82
4295.13 84
4295.28 87
4295.43 88
4295.58 89
4295.73 89
4295.88 89
4296.03 89
4296.18 89
4296.33 89
4296.48 89
4296.63 89
4296.78 87
4296.93 84
4297.08 81
4297.23 77
4297.38 75
4297.53 74
4297.68 74
4297.84 75
4297.99 76
4298.14 78
4298.29 79
4298.44 78
4298.59 76
4298.74 73
4298.89 70
4299.04 65
4299.19 62
4299.34 59
4299.49 56
4299.64 54
4299.79 53
4299.94 51
4300.09 50
4300.24 49
4300.39 49
4300.54 50
4300.69 53
4300.84 56
4300.99 60
4301.14 63
4301.29 64
4301.44 63
4301.60 60
4301.75 56
4301.90 51
4302.05 47
4302.20 44
4302.35 41
4302.50 40
4302.65 39
4302.80 37
4302.95 35
4303.10 33
4303.25 30
4303.40 26
4303.55 24
4303.70 21
4303.85 19
4304.00 18
4304.15 19
4304.30 20
4304.45 23
4304.60 26
4304.76 31
4304.91 35
4305.06 38
4305.21 41
4305.36 42
4305.51 42
4305.66 41
4305.81 41
4305.96 41
4306.11 42
4306.26 44
4306.41 46
4306.56 48
4306.71 51
4306.86 53
4307.01 55
4307.16 56
4307.31 57
4307.46 58
4307.61 59
4307.77 59
4307.92 60
4308.07 61
4308.22 63
4308.37 65
4308.52 68
4308.67 72
4308.82 77
4308.97 82
4309.12 87
4309.27 92
4309.42 96
4309.57 99
4309.72 101
4309.87 102
4310.02 101
4310.17 99
4310.32 96
4310.48 92
4310.63 88
4310.78 83
4310.93 77
4311.08 72
4311.23 66
4311.38 61
4311.53 55
4311.68 50
4311.83 45
4311.98 41
4312.13 39
4312.28 37
4312.43 37
4312.58 39
4312.73 41
4312.89 44
4313.04 47
4313.19 49
4313.34 52
4313.49 53
4313.64 54
4313.79 54
4313.94 53
4314.09 53
4314.24 52
4314.39 51
4314.54 50
4314.69 50
4314.84 50
4314.99 51
4315.15 54
4315.30 57
4315.45 61
4315.60 65
4315.75 67
4315.90 67
4316.05 65
4316.20 61
4316.35 55
4316.50 49
4316.65 42
4316.80 37
4316.95 33
4317.10 31
4317.25 28
4317.41 27
4317.56 26
4317.71 26
4317.86 27
4318.01 29
4318.16 34
4318.31 39
4318.46 45
4318.61 51
4318.76 55
4318.91 58
4319.06 61
4319.21 64
4319.36 69
4319.52 76
4319.67 87
4319.82 101
4319.97 117
4320.12 134
4320.27 152
4320.42 171
4320.57 189
4320.72 207
4320.87 226
4321.02 245
4321.17 265
4321.32 284
4321.48 302
4321.63 318
4321.78 331
4321.93 340
4322.08 347
4322.23 349
4322.38 349
4322.53 345
4322.68 340
4322.83 334
4322.98 328
4323.13 323
4323.29 318
4323.44 313
4323.59 309
4323.74 303
4323.89 296
4324.04 288
4324.19 279
4324.34 269
4324.49 260
4324.64 253
4324.79 246
4324.94 240
4325.10 235
4325.25 229
4325.40 222
4325.55 215
4325.70 207
4325.85 199
4326.00 191
4326.15 185
4326.30 182
4326.45 181
4326.60 183
4326.75 186
4326.91 191
4327.06 196
4327.21 200
4327.36 202
4327.51 202
4327.66 198
4327.81 192
4327.96 185
4328.11 176
4328.26 168
4328.41 159
4328.57 152
4328.72 147
4328.87 144
4329.02 142
4329.17 142
4329.32 142
4329.47 144
4329.62 145
4329.77 146
4329.92 147
4330.07 149
4330.23 154
4330.38 160
4330.53 169
4330.68 180
4330.83 192
4330.98 205
4331.13 215
4331.28 224
4331.43 229
4331.58 232
4331.73 233
4331.89 231
4332.04 229
4332.19 225
4332.34 221
4332.49 217
4332.64 213
4332.79 208
4332.94 203
4333.09 196
4333.24 188
4333.40 178
4333.55 166
4333.70 153
4333.85 139
4334.00 126
4334.15 115
4334.30 107
4334.45 103
4334.60 101
4334.75 102
4334.91 103
4335.06 104
4335.21 104
4335.36 101
4335.51 97
4335.66 91
4335.81 84
4335.96 77
4336.11 70
4336.27 64
4336.42 58
4336.57 52
4336.72 47
4336.87 43
4337.02 40
4337.17 38
4337.32 38
4337.47 39
4337.62 41
4337.78 43
4337.93 45
4338.08 47
4338.23 48
4338.38 49
4338.53 49
4338.68 49
4338.83 48
4338.98 47
4339.14 47
4339.29 48
4339.44 49
4339.59 51
4339.74 53
4339.89 54
4340.04 55
4340.19 53
4340.34 51
4340.50 48
4340.65 44
4340.80 42
4340.95 41
4341.10 42
4341.25 46
4341.40 51
4341.55 56
4341.70 61
4341.86 65
4342.01 65
4342.16 63
4342.31 58
4342.46 52
4342.61 46
4342.76 40
4342.91 37
4343.06 37
4343.22 39
4343.37 44
4343.52 50
4343.67 56
4343.82 61
4343.97 65
4344.12 67
4344.27 66
4344.43 64
4344.58 59
4344.73 53
4344.88 46
4345.03 39
4345.18 32
4345.33 27
4345.48 23
4345.63 23
4345.79 27
4345.94 34
4346.09 43
4346.24 54
4346.39 65
4346.54 73
4346.69 78
4346.84 79
4347.00 76
4347.15 70
4347.30 63
4347.45 54
4347.60 46
4347.75 39
4347.90 32
4348.05 26
4348.21 22
4348.36 19
4348.51 18
4348.66 20
4348.81 24
4348.96 30
4349.11 39
4349.26 47
4349.42 55
4349.57 62
4349.72 66
4349.87 69
4350.02 68
4350.17 66
4350.32 62
4350.47 56
4350.63 48
4350.78 39
4350.93 30
4351.08 22
4351.23 16
4351.38 12
4351.53 10
4351.68 10
4351.84 11
4351.99 12
4352.14 13
4352.29 14
4352.44 14
4352.59 14
4352.74 14
4352.90 16
4353.05 19
4353.20 24
4353.35 29
4353.50 34
4353.65 37
4353.80 39
4353.95 39
4354.11 37
4354.26 34
4354.41 31
4354.56 28
4354.71 25
4354.86 23
4355.01 21
4355.17 19
4355.32 18
4355.47 17
4355.62 16
4355.77 17
4355.92 19
4356.07 20
4356.23 21
4356.38 21
4356.53 19
4356.68 16
4356.83 12
4356.98 7
4357.13 4
4357.29 1
4357.44 1
4357.59 2
4357.74 5
4357.89 8
4358.04 12
4358.19 16
4358.35 18
4358.50 19
4358.65 19
4358.80 17
4358.95 14
4359.10 9
4359.25 4
4359.41 0
4359.56 0
4359.71 0
4359.86 0
4360.01 0
4360.16 0
4360.31 0
4360.47 0
4360.62 3
4360.77 10
4360.92 15
4361.07 20
4361.22 22
4361.37 24
4361.53 25
4361.68 27
4361.83 30
4361.98 34
4362.13 38
4362.28 43
4362.43 48
4362.59 50
4362.74 52
4362.89 51
4363.04 50
4363.19 47
4363.34 45
4363.50 42
4363.65 41
4363.80 39
4363.95 39
4364.10 38
4364.25 37
4364.40 35
4364.56 33
4364.71 30
4364.86 27
4365.01 24
4365.16 23
4365.31 23
4365.46 26
4365.62 32
4365.77 40
4365.92 48
4366.07 57
4366.22 64
4366.37 70
4366.53 73
4366.68 74
4366.83 74
4366.98 72
4367.13 71
4367.28 69
4367.44 69
4367.59 69
4367.74 71
4367.89 73
4368.04 76
4368.19 79
4368.34 82
4368.50 83
4368.65 83
4368.80 81
4368.95 78
4369.10 74
4369.25 71
4369.41 68
4369.56 67
4369.71 67
4369.86 69
4370.01 70
4370.16 70
4370.32 69
4370.47 67
4370.62 64
4370.77 60
4370.92 57
4371.07 54
4371.23 53
4371.38 54
4371.53 56
4371.68 60
4371.83 65
4371.98 70
4372.14 75
4372.29 79
4372.44 82
4372.59 83
4372.74 82
4372.89 80
4373.05 76
4373.20 72
4373.35 67
4373.50 63
4373.65 59
4373.80 57
4373.96 56
4374.11 56
4374.26 57
4374.41 59
4374.56 61
4374.71 63
4374.87 65
4375.02 67
4375.17 69
4375.32 71
4375.47 71
4375.62 70
4375.78 67
4375.93 64
4376.08 59
4376.23 55
4376.38 53
4376.54 51
4376.69 50
4376.84 49
4376.99 49
4377.14 49
4377.29 49
4377.45 50
4377.60 51
4377.75 52
4377.90 54
4378.05 55
4378.20 55
4378.36 54
4378.51 52
4378.66 48
4378.81 43
4378.96 38
4379.12 32
4379.27 28
4379.42 24
4379.57 24
4379.72 26
4379.87 31
4380.03 40
4380.18 51
4380.33 64
4380.48 75
4380.63 85
4380.78 92
4380.94 96
4381.09 96
4381.24 94
4381.39 90
4381.54 85
4381.70 79
4381.85 72
4382.00 66
4382.15 61
4382.30 57
4382.45 55
4382.61 54
4382.76 55
4382.91 57
4383.06 59
4383.21 60
4383.37 59
4383.52 57
4383.67 54
4383.82 50
4383.97 46
4384.13 42
4384.28 39
4384.43 38
4384.58 39
4384.73 40
4384.88 43
4385.04 46
4385.19 48
4385.34 48
4385.49 47
4385.64 45
4385.80 41
4385.95 36
4386.10 32
4386.25 29
4386.40 28
4386.56 28
4386.71 30
4386.86 32
4387.01 34
4387.16 35
4387.32 34
4387.47 31
4387.62 27
4387.77 22
4387.92 17
4388.08 14
4388.23 12
4388.38 11
4388.53 10
4388.68 11
4388.83 11
4388.99 11
4389.14 11
4389.29 10
4389.44 10
4389.59 10
4389.75 11
4389.90 13
4390.05 15
4390.20 18
4390.35 21
4390.51 25
4390.66 30
4390.81 35
4390.96 40
4391.11 46
4391.27 51
4391.42 55
4391.57 58
4391.72 59
4391.87 58
4392.03 56
4392.18 53
4392.33 51
4392.48 51
4392.63 52
4392.79 55
4392.94 58
4393.09 62
4393.24 64
4393.39 64
4393.55 63
4393.70 60
4393.85 56
4394.00 54
4394.15 53
4394.31 53
4394.46 55
4394.61 57
4394.76 59
4394.92 60
4395.07 60
4395.22 59
4395.37 57
4395.52 56
4395.68 54
4395.83 52
4395.98 50
4396.13 47
4396.28 46
4396.44 44
4396.59 44
4396.74 45
4396.89 47
4397.04 49
4397.20 51
4397.35 52
4397.50 51
4397.65 49
4397.80 45
4397.96 41
4398.11 36
4398.26 31
4398.41 28
4398.57 26
4398.72 26
4398.87 27
4399.02 29
4399.17 31
4399.33 34
4399.48 37
4399.63 39
4399.78 39
4399.93 39
4400.09 37
4400.24 35
4400.39 33
4400.54 31
4400.70 30
4400.85 30
4401.00 30
4401.15 30
4401.30 30
4401.46 30
4401.61 31
4401.76 31
4401.91 33
4402.06 35
4402.22 38
4402.37 43
4402.52 47
4402.67 51
4402.83 55
4402.98 57
4403.13 57
4403.28 56
4403.43 54
4403.59 51
4403.74 47
4403.89 43
4404.04 40
4404.20 38
4404.35 37
4404.50 38
4404.65 39
4404.80 42
4404.96 46
4405.11 50
4405.26 53
4405.41 55
4405.57 55
4405.72 53
4405.87 50
4406.02 47
4406.17 44
4406.33 42
4406.48 41
4406.63 43
4406.78 47
4406.94 52
4407.09 57
4407.24 62
4407.39 66
4407.55 68
4407.70 68
4407.85 66
4408.00 63
4408.15 59
4408.31 55
4408.46 51
4408.61 48
4408.76 47
4408.92 48
4409.07 50
4409.22 53
4409.37 56
4409.52 59
4409.68 62
4409.83 64
4409.98 64
4410.13 64
4410.29 64
4410.44 64
4410.59 65
4410.74 67
4410.90 69
4411.05 72
4411.20 74
4411.35 74
4411.51 73
4411.66 71
4411.81 68
4411.96 63
4412.11 59
4412.27 55
4412.42 53
4412.57 51
4412.72 50
4412.88 51
4413.03 53
4413.18 55
4413.33 58
4413.49 60
4413.64 62
4413.79 63
4413.94 63
4414.10 62
4414.25 59
4414.40 55
4414.55 49
4414.71 42
4414.86 34
4415.01 25
4415.16 16
4415.31 8
4415.47 2
4415.62 0
4415.77 0
4415.92 0
4416.08 0
4416.23 0
4416.38 0
4416.53 0
4416.69 0
4416.84 0
4416.99 3
4417.14 10
4417.30 18
4417.45 26
4417.60 34
4417.75 40
4417.91 45
4418.06 47
4418.21 47
4418.36 46
4418.52 44
4418.67 42
4418.82 39
4418.97 35
4419.13 32
4419.28 28
4419.43 24
4419.58 21
4419.74 20
4419.89 19
4420.04 21
4420.19 24
4420.35 27
4420.50 30
4420.65 32
4420.80 33
4420.96 32
4421.11 30
4421.26 27
4421.41 24
4421.57 22
4421.72 21
4421.87 22
4422.02 25
4422.18 30
4422.33 36
4422.48 41
4422.63 47
4422.79 50
4422.94 52
4423.09 52
4423.24 51
4423.40 49
4423.55 46
4423.70 43
4423.85 41
4424.01 39
4424.16 37
4424.31 34
4424.46 31
4424.62 28
4424.77 24
4424.92 20
4425.07 16
4425.23 13
4425.38 11
4425.53 11
4425.68 11
4425.84 14
4425.99 17
4426.14 22
4426.30 27
4426.45 31
4426.60 35
4426.75 38
4426.91 40
4427.06 42
4427.21 43
4427.36 44
4427.52 45
4427.67 45
4427.82 44
4427.97 43
4428.13 41
4428.28 39
4428.43 38
4428.58 37
4428.74 37
4428.89 38
4429.04 39
4429.20 38
4429.35 36
4429.50 32
4429.65 27
4429.81 20
4429.96 13
4430.11 6
4430.26 2
4430.42 1
4430.57 3
4430.72 8
4430.87 14
4431.03 22
4431.18 30
4431.33 37
4431.49 41
4431.64 43
4431.79 44
4431.94 42
4432.10 40
4432.25 39
4432.40 39
4432.55 39
4432.71 40
4432.86 41
4433.01 42
4433.17 41
4433.32 40
4433.47 39
4433.62 39
4433.78 40
4433.93 44
4434.08 49
4434.23 56
4434.39 63
4434.54 69
4434.69 73
4434.85 76
4435.00 76
4435.15 75
4435.30 73
4435.46 72
4435.61 71
4435.76 70
4435.91 68
4436.07 65
4436.22 60
4436.37 53
4436.53 45
4436.68 36
4436.83 27
4436.98 19
4437.14 12
4437.29 5
4437.44 0
4437.60 0
4437.75 0
4437.90 0
4438.05 0
4438.21 0
4438.36 0
4438.51 0
4438.66 2
4438.82 8
4438.97 14
4439.12 18
4439.28 22
4439.43 25
4439.58 27
4439.73 28
4439.89 30
4440.04 31
4440.19 32
4440.35 32
4440.50 32
4440.65 32
4440.80 30
4440.96 28
4441.11 25
4441.26 22
4441.42 19
4441.57 17
4441.72 17
4441.87 18
4442.03 21
4442.18 25
4442.33 31
4442.49 37
4442.64 43
4442.79 48
4442.94 53
4443.10 57
4443.25 60
4443.40 62
4443.56 63
4443.71 63
4443.86 61
4444.01 57
4444.17 52
4444.32 44
4444.47 36
4444.63 26
4444.78 18
4444.93 11
4445.09 7
4445.24 5
4445.39 6
4445.54 10
4445.70 15
4445.85 21
4446.00 27
4446.16 34
4446.31 40
4446.46 47
4446.61 53
4446.77 58
4446.92 62
4447.07 63
4447.23 62
4447.38 59
4447.53 55
4447.69 51
4447.84 48
4447.99 48
4448.14 51
4448.30 57
4448.45 65
4448.60 73
4448.76 82
4448.91 89
4449.06 95
4449.22 99
4449.37 100
4449.52 100
4449.67 99
4449.83 97
4449.98 96
4450.13 95
4450.29 94
4450.44 95
4450.59 96
4450.75 96
4450.90 96
4451.05 94
4451.20 91
4451.36 87
4451.51 83
4451.66 78
4451.82 73
4451.97 69
4452.12 65
4452.28 63
4452.43 61
4452.58 60
4452.74 59
4452.89 57
4453.04 54
4453.19 51
4453.35 48
4453.50 44
4453.65 41
4453.81 39
4453.96 37
4454.11 34
4454.27 32
4454.42 28
4454.57 23
4454.72 19
4454.88 15
4455.03 14
4455.18 16
4455.34 20
4455.49 26
4455.64 32
4455.80 37
4455.95 40
4456.10 40
4456.26 39
4456.41 36
4456.56 33
4456.72 30
4456.87 28
4457.02 27
4457.17 26
4457.33 26
4457.48 25
4457.63 23
4457.79 20
4457.94 16
4458.09 12
4458.25 8
4458.40 5
4458.55 4
4458.71 5
4458.86 8
4459.01 12
4459.17 16
4459.32 20
4459.47 24
4459.63 26
4459.78 26
4459.93 26
4460.08 24
4460.24 23
4460.39 21
4460.54 19
4460.70 18
4460.85 16
4461.00 15
4461.16 15
4461.31 15
4461.46 16
4461.62 17
4461.77 19
4461.92 20
4462.08 20
4462.23 21
4462.38 21
4462.54 22
4462.69 22
4462.84 23
4463.00 24
4463.15 25
4463.30 27
4463.46 29
4463.61 32
4463.76 35
4463.92 38
4464.07 41
4464.22 44
4464.38 46
4464.53 48
4464.68 49
4464.83 52
4464.99 54
4465.14 57
4465.29 60
4465.45 62
4465.60 63
4465.75 62
4465.91 60
4466.06 57
4466.21 53
4466.37 51
4466.52 49
4466.67 48
4466.83 50
4466.98 53
4467.13 58
4467.29 63
4467.44 67
4467.59 70
4467.75 70
4467.90 69
4468.05 65
4468.21 60
4468.36 53
4468.51 47
4468.67 42
4468.82 38
4468.97 36
4469.13 34
4469.28 34
4469.43 35
4469.59 36
4469.74 36
4469.89 36
4470.05 34
4470.20 32
4470.35 30
4470.51 27
4470.66 25
4470.81 24
4470.97 25
4471.12 26
4471.27 29
4471.43 32
4471.58 34
4471.73 36
4471.89 36
4472.04 35
4472.19 34
4472.35 31
4472.50 27
4472.65 24
4472.81 21
4472.96 18
4473.12 16
4473.27 14
4473.42 12
4473.58 10
4473.73 7
4473.88 3
4474.04 0
4474.19 0
4474.34 0
4474.50 0
4474.65 0
4474.80 0
4474.96 0
4475.11 0
4475.26 4
4475.42 11
4475.57 18
4475.72 26
4475.88 32
4476.03 37
4476.18 41
4476.34 43
4476.49 45
4476.64 47
4476.80 49
4476.95 51
4477.10 53
4477.26 55
4477.41 55
4477.57 54
4477.72 50
4477.87 45
4478.03 39
4478.18 33
4478.33 27
4478.49 23
4478.64 20
4478.79 19
4478.95 20
4479.10 21
4479.25 23
4479.41 26
4479.56 30
4479.71 34
4479.87 38
4480.02 43
4480.17 46
4480.33 48
4480.48 48
4480.64 47
4480.79 45
4480.94 41
4481.10 37
4481.25 33
4481.40 31
4481.56 30
4481.71 31
4481.86 35
4482.02 42
4482.17 49
4482.32 57
4482.48 65
4482.63 71
4482.79 74
4482.94 75
4483.09 74
4483.25 71
4483.40 68
4483.55 66
4483.71 64
4483.86 63
4484.01 61
4484.17 59
4484.32 55
4484.47 50
4484.63 43
4484.78 36
4484.94 29
4485.09 23
4485.24 19
4485.40 17
4485.55 18
4485.70 20
4485.86 23
4486.01 26
4486.16 30
4486.32 33
4486.47 37
4486.63 40
4486.78 43
4486.93 45
4487.09 46
4487.24 46
4487.39 45
4487.55 43
4487.70 41
4487.85 39
4488.01 38
4488.16 38
4488.32 38
4488.47 39
4488.62 40
4488.78 42
4488.93 44
4489.08 46
4489.24 48
4489.39 51
4489.54 53
4489.70 56
4489.85 58
4490.01 59
4490.16 59
4490.31 57
4490.47 55
4490.62 52
4490.77 48
4490.93 44
4491.08 40
4491.24 35
4491.39 29
4491.54 23
4491.70 16
4491.85 10
4492.00 4
4492.16 0
4492.31 0
4492.47 0
4492.62 0
4492.77 0
4492.93 0
4493.08 0
4493.23 0
4493.39 0
4493.54 4
4493.70 10
4493.85 17
4494.00 25
4494.16 33
4494.31 40
4494.46 46
4494.62 52
4494.77 57
4494.93 63
4495.08 70
4495.23 77
4495.39 83
4495.54 89
4495.69 94
4495.85 96
4496.00 95
4496.16 92
4496.31 88
4496.46 83
4496.62 78
4496.77 75
4496.93 73
4497.08 72
4497.23 73
4497.39 74
4497.54 76
4497.69 79
4497.85 81
4498.00 83
4498.16 84
4498.31 85
4498.46 86
4498.62 87
4498.77 87
4498.92 87
4499.08 88
4499.23 91
4499.39 94
4499.54 97
4499.69 101
4499.85 105
4500.00 108
4500.16 109
4500.31 108
4500.46 106
4500.62 102
4500.77 97
4500.93 93
4501.08 88
4501.23 84
4501.39 81
4501.54 79
4501.69 78
4501.85 78
4502.00 79
4502.16 79
4502.31 78
4502.46 75
4502.62 71
4502.77 66
4502.93 60
4503.08 56
4503.23 55
4503.39 57
4503.54 62
4503.70 70
4503.85 79
4504.00 89
4504.16 98
4504.31 104
4504.47 107
4504.62 108
4504.77 106
4504.93 102
4505.08 99
4505.24 96
4505.39 95
4505.54 95
4505.70 97
4505.85 99
4506.00 102
4506.16 106
4506.31 110
4506.47 114
4506.62 118
4506.77 121
4506.93 124
4507.08 125
4507.24 124
4507.39 123
4507.54 120
4507.70 117
4507.85 114
4508.01 110
4508.16 108
4508.31 105
4508.47 104
4508.62 103
4508.78 102
4508.93 101
4509.08 100
4509.24 98
4509.39 97
4509.55 95
4509.70 93
4509.86 91
4510.01 89
4510.16 88
4510.32 86
4510.47 84
4510.63 81
4510.78 77
4510.93 73
4511.09 69
4511.24 65
4511.40 62
4511.55 60
4511.70 59
4511.86 59
4512.01 60
4512.17 61
4512.32 62
4512.47 62
4512.63 61
4512.78 59
4512.94 57
4513.09 55
4513.24 53
4513.40 53
4513.55 53
4513.71 56
4513.86 59
4514.02 64
4514.17 68
4514.32 71
4514.48 74
4514.63 74
4514.79 74
4514.94 73
4515.09 71
4515.25 70
4515.40 70
4515.56 71
4515.71 73
4515.86 75
4516.02 76
4516.17 78
4516.33 77
4516.48 76
4516.64 73
4516.79 68
4516.94 62
4517.10 55
4517.25 48
4517.41 41
4517.56 34
4517.71 29
4517.87 26
4518.02 24
4518.18 24
4518.33 25
4518.49 28
4518.64 31
4518.79 35
4518.95 39
4519.10 44
4519.26 50
4519.41 56
4519.56 63
4519.72 70
4519.87 75
4520.03 78
4520.18 79
4520.34 77
4520.49 72
4520.64 66
4520.80 59
4520.95 52
4521.11 47
4521.26 44
4521.42 43
4521.57 44
4521.72 47
4521.88 51
4522.03 54
4522.19 57
4522.34 59
4522.50 60
4522.65 61
4522.80 62
4522.96 63
4523.11 66
4523.27 69
4523.42 73
4523.57 76
4523.73 79
4523.88 80
4524.04 80
4524.19 79
4524.35 77
4524.50 74
4524.65 71
4524.81 69
4524.96 66
4525.12 63
4525.27 61
4525.43 58
4525.58 56
4525.73 54
4525.89 52
4526.04 51
4526.20 49
4526.35 47
4526.51 46
4526.66 45
4526.82 44
4526.97 43
4527.12 42
4527.28 42
4527.43 41
4527.59 40
4527.74 39
4527.90 39
4528.05 38
4528.20 39
4528.36 41
4528.51 45
4528.67 50
4528.82 55
4528.98 61
4529.13 68
4529.28 75
4529.44 81
4529.59 88
4529.75 94
4529.90 99
4530.06 103
4530.21 105
4530.37 104
4530.52 102
4530.67 98
4530.83 93
4530.98 88
4531.14 84
4531.29 81
4531.45 80
4531.60 81
4531.76 83
4531.91 85
4532.06 86
4532.22 86
4532.37 85
4532.53 81
4532.68 76
4532.84 70
4532.99 64
4533.14 58
4533.30 52
4533.45 47
4533.61 43
4533.76 38
4533.92 34
4534.07 31
4534.23 27
4534.38 24
4534.53 22
4534.69 21
4534.84 22
4535.00 24
4535.15 26
4535.31 29
4535.46 31
4535.62 32
4535.77 33
4535.93 35
4536.08 37
4536.23 41
4536.39 46
4536.54 53
4536.70 60
4536.85 67
4537.01 72
4537.16 75
4537.32 76
4537.47 76
4537.62 74
4537.78 71
4537.93 67
4538.09 64
4538.24 60
4538.40 57
4538.55 54
4538.71 52
4538.86 50
4539.02 48
4539.17 46
4539.32 44
4539.48 41
4539.63 37
4539.79 34
4539.94 31
4540.10 28
4540.25 27
4540.41 26
4540.56 27
4540.72 29
4540.87 32
4541.02 35
4541.18 37
4541.33 39
4541.49 39
4541.64 36
4541.80 32
4541.95 26
4542.11 19
4542.26 11
4542.42 4
4542.57 0
4542.72 0
4542.88 0
4543.03 0
4543.19 0
4543.34 0
4543.50 0
4543.65 0
4543.81 1
4543.96 6
4544.12 11
4544.27 15
4544.43 19
4544.58 23
4544.73 27
4544.89 31
4545.04 36
4545.20 41
4545.35 45
4545.51 49
4545.66 52
4545.82 53
4545.97 53
4546.13 53
4546.28 52
4546.44 51
4546.59 51
4546.75 51
4546.90 52
4547.05 54
4547.21 55
4547.36 57
4547.52 58
4547.67 59
4547.83 60
4547.98 60
4548.14 60
4548.29 60
4548.45 60
4548.60 58
4548.76 56
4548.91 51
4549.07 46
4549.22 41
4549.38 36
4549.53 32
4549.68 30
4549.84 30
4549.99 32
4550.15 36
4550.30 40
4550.46 45
4550.61 49
4550.77 53
4550.92 57
4551.08 62
4551.23 68
4551.39 75
4551.54 83
4551.70 90
4551.85 96
4552.01 100
4552.16 102
4552.32 101
4552.47 97
4552.62 90
4552.78 81
4552.93 70
4553.09 59
4553.24 48
4553.40 37
4553.55 27
4553.71 19
4553.86 13
4554.02 9
4554.17 7
4554.33 8
4554.48 11
4554.64 17
4554.79 24
4554.95 33
4555.10 43
4555.26 51
4555.41 57
4555.57 59
4555.72 58
4555.88 54
4556.03 48
4556.19 40
4556.34 33
4556.49 27
4556.65 24
4556.80 24
4556.96 26
4557.11 28
4557.27 31
4557.42 33
4557.58 34
4557.73 33
4557.89 32
4558.04 30
4558.20 28
4558.35 26
4558.51 25
4558.66 24
4558.82 24
4558.97 23
4559.13 23
4559.28 22
4559.44 20
4559.59 19
4559.75 16
4559.90 14
4560.06 13
4560.21 12
4560.37 12
4560.52 13
4560.68 15
4560.83 16
4560.99 17
4561.14 18
4561.30 17
4561.45 14
4561.61 12
4561.76 10
4561.92 9
4562.07 10
4562.23 12
4562.38 15
4562.54 19
4562.69 24
4562.85 29
4563.00 33
4563.16 37
4563.31 39
4563.46 41
4563.62 43
4563.77 43
4563.93 44
4564.08 45
4564.24 47
4564.39 49
4564.55 51
4564.70 53
4564.86 53
4565.01 53
4565.17 51
4565.32 47
4565.48 44
4565.63 41
4565.79 38
4565.94 37
4566.10 36
4566.25 35
4566.41 36
4566.56 36
4566.72 37
4566.87 37
4567.03 38
4567.18 39
4567.34 40
4567.49 41
4567.65 43
4567.80 45
4567.96 47
4568.11 49
4568.27 52
4568.42 55
4568.58 59
4568.73 64
4568.89 70
4569.04 76
4569.20 81
4569.36 86
4569.51 89
4569.67 89
4569.82 88
4569.98 86
4570.13 84
4570.29 83
4570.44 82
4570.60 83
4570.75 84
4570.91 86
4571.06 87
4571.22 88
4571.37 87
4571.53 86
4571.68 84
4571.84 82
4571.99 81
4572.15 79
4572.30 79
4572.46 79
4572.61 80
4572.77 82
4572.92 83
4573.08 84
4573.23 86
4573.39 86
4573.54 86
4573.70 86
4573.85 84
4574.01 82
4574.16 78
4574.32 73
4574.47 67
4574.63 60
4574.78 53
4574.94 47
4575.09 42
4575.25 39
4575.40 37
4575.56 36
4575.71 36
4575.87 36
4576.02 37
4576.18 37
4576.34 37
4576.49 38
4576.65 38
4576.80 39
4576.96 40
4577.11 40
4577.27 40
4577.42 40
4577.58 40
4577.73 40
4577.89 41
4578.04 43
4578.20 45
4578.35 48
4578.51 50
4578.66 52
4578.82 53
4578.97 52
4579.13 50
4579.28 47
4579.44 43
4579.59 40
4579.75 37
4579.90 36
4580.06 36
4580.22 37
4580.37 40
4580.53 44
4580.68 48
4580.84 51
4580.99 55
4581.15 57
4581.30 59
4581.46 60
4581.61 61
4581.77 61
4581.92 60
4582.08 58
4582.23 54
4582.39 49
4582.54 42
4582.70 34
4582.85 27
4583.01 20
4583.17 15
4583.32 13
4583.48 12
4583.63 13
4583.79 14
4583.94 16
4584.10 17
4584.25 18
4584.41 18
4584.56 16
4584.72 14
4584.87 11
4585.03 8
4585.18 6
4585.34 5
4585.49 6
4585.65 8
4585.81 12
4585.96 17
4586.12 23
4586.27 27
4586.43 29
4586.58 29
4586.74 28
4586.89 25
4587.05 22
4587.20 19
4587.36 17
4587.51 15
4587.67 14
4587.82 13
4587.98 11
4588.14 9
4588.29 5
4588.45 1
4588.60 0
4588.76 0
4588.91 0
4589.07 0
4589.22 0
4589.38 0
4589.53 5
4589.69 12
4589.84 20
4590.00 27
4590.16 33
4590.31 37
4590.47 41
4590.62 45
4590.78 49
4590.93 54
4591.09 61
4591.24 69
4591.40 77
4591.55 85
4591.71 92
4591.87 98
4592.02 102
4592.18 104
4592.33 106
4592.49 106
4592.64 106
4592.80 104
4592.95 102
4593.11 99
4593.26 96
4593.42 92
4593.58 89
4593.73 86
4593.89 85
4594.04 84
4594.20 84
4594.35 84
4594.51 84
4594.66 84
4594.82 82
4594.97 81
4595.13 78
4595.29 74
4595.44 69
4595.60 62
4595.75 55
4595.91 47
4596.06 37
4596.22 28
4596.37 18
4596.53 10
4596.69 3
4596.84 0
4597.00 0
4597.15 0
4597.31 0
4597.46 0
4597.62 0
4597.77 0
4597.93 0
4598.08 2
4598.24 4
4598.40 6
4598.55 7
4598.71 8
4598.86 9
4599.02 10
4599.17 10
4599.33 11
4599.48 12
4599.64 13
4599.80 14
4599.95 14
4600.11 13
4600.26 10
4600.42 6
4600.57 1
4600.73 0
4600.88 0
4601.04 0
4601.20 0
4601.35 0
4601.51 0
4601.66 0
4601.82 2
4601.97 8
4602.13 12
4602.29 15
4602.44 16
4602.60 16
4602.75 16
4602.91 16
4603.06 16
4603.22 17
4603.37 17
4603.53 18
4603.69 17
4603.84 16
4604.00 13
4604.15 10
4604.31 7
4604.46 3
4604.62 0
4604.78 0
4604.93 0
4605.09 0
4605.24 0
4605.40 0
4605.55 0
4605.71 0
4605.87 2
4606.02 7
4606.18 13
4606.33 18
4606.49 23
4606.64 26
4606.80 28
4606.95 29
4607.11 28
4607.27 26
4607.42 23
4607.58 20
4607.73 17
4607.89 15
4608.04 15
4608.20 18
4608.36 24
4608.51 32
4608.67 41
4608.82 50
4608.98 58
4609.13 63
4609.29 65
4609.45 65
4609.60 62
4609.76 57
4609.91 52
4610.07 46
4610.22 42
4610.38 38
4610.54 36
4610.69 35
4610.85 36
4611.00 37
4611.16 38
4611.32 39
4611.47 39
4611.63 39
4611.78 38
4611.94 37
4612.09 37
4612.25 38
4612.41 40
4612.56 45
4612.72 50
4612.87 55
4613.03 61
4613.18 66
4613.34 69
4613.50 71
4613.65 72
4613.81 72
4613.96 72
4614.12 72
4614.28 73
4614.43 74
4614.59 76
4614.74 80
4614.90 83
4615.05 87
4615.21 91
4615.37 94
4615.52 96
4615.68 97
4615.83 97
4615.99 95
4616.15 93
4616.30 90
4616.46 87
4616.61 83
4616.77 80
4616.92 77
4617.08 74
4617.24 71
4617.39 68
4617.55 64
4617.70 60
4617.86 55
4618.02 49
4618.17 44
4618.33 39
4618.48 36
4618.64 34
4618.79 33
4618.95 33
4619.11 33
4619.26 32
4619.42 31
4619.57 29
4619.73 25
4619.89 21
4620.04 17
4620.20 12
4620.35 8
4620.51 4
4620.67 1
4620.82 0
4620.98 1
4621.13 3
4621.29 7
4621.45 12
4621.60 16
4621.76 21
4621.91 24
4622.07 25
4622.23 26
4622.38 25
4622.54 22
4622.69 19
4622.85 16
4623.00 13
4623.16 11
4623.32 10
4623.47 11
4623.63 14
4623.78 18
4623.94 22
4624.10 27
4624.25 31
4624.41 33
4624.56 35
4624.72 35
4624.88 33
4625.03 31
4625.19 27
4625.34 23
4625.50 18
4625.66 15
4625.81 13
4625.97 14
4626.12 17
4626.28 21
4626.44 27
4626.59 34
4626.75 39
4626.90 44
4627.06 47
4627.22 49
4627.37 50
4627.53 51
4627.68 52
4627.84 53
4628.00 54
4628.15 56
4628.31 57
4628.47 58
4628.62 58
4628.78 57
4628.93 55
4629.09 52
4629.25 48
4629.40 44
4629.56 40
4629.71 37
4629.87 34
4630.03 32
4630.18 30
4630.34 28
4630.49 25
4630.65 22
4630.81 18
4630.96 14
4631.12 11
4631.27 8
4631.43 7
4631.59 6
4631.74 6
4631.90 7
4632.06 7
4632.21 7
4632.37 6
4632.52 4
4632.68 1
4632.84 0
4632.99 0
4633.15 0
4633.30 0
4633.46 0
4633.62 0
4633.77 0
4633.93 5
4634.08 13
4634.24 20
4634.40 25
4634.55 29
4634.71 30
4634.87 29
4635.02 26
4635.18 23
4635.33 20
4635.49 18
4635.65 16
4635.80 15
4635.96 14
4636.11 13
4636.27 14
4636.43 15
4636.58 17
4636.74 20
4636.90 25
4637.05 30
4637.21 34
4637.36 38
4637.52 39
4637.68 39
4637.83 35
4637.99 30
4638.15 23
4638.30 16
4638.46 10
4638.61 5
4638.77 2
4638.93 1
4639.08 1
4639.24 2
4639.40 3
4639.55 3
4639.71 3
4639.86 2
4640.02 2
4640.18 2
4640.33 2
4640.49 3
4640.65 5
4640.80 6
4640.96 6
4641.11 6
4641.27 7
4641.43 8
4641.58 10
4641.74 13
4641.90 17
4642.05 22
4642.21 27
4642.36 31
4642.52 34
4642.68 35
4642.83 34
4642.99 32
4643.15 28
4643.30 24
4643.46 19
4643.61 16
4643.77 14
4643.93 13
4644.08 13
4644.24 14
4644.40 15
4644.55 16
4644.71 16
4644.87 15
4645.02 16
4645.18 17
4645.33 20
4645.49 24
4645.65 28
4645.80 30
4645.96 31
4646.12 29
4646.27 25
4646.43 20
4646.59 15
4646.74 11
4646.90 9
4647.05 10
4647.21 12
4647.37 14
4647.52 17
4647.68 18
4647.84 20
4647.99 22
4648.15 25
4648.31 29
4648.46 34
4648.62 39
4648.77 44
4648.93 45
4649.09 44
4649.24 40
4649.40 34
4649.56 26
4649.71 20
4649.87 16
4650.03 14
4650.18 16
4650.34 21
4650.49 27
4650.65 34
4650.81 40
4650.96 44
4651.12 46
4651.28 46
4651.43 44
4651.59 40
4651.75 36
4651.90 31
4652.06 25
4652.22 20
4652.37 15
4652.53 11
4652.69 7
4652.84 4
4653.00 2
4653.15 1
4653.31 2
4653.47 4
4653.62 8
4653.78 13
4653.94 18
4654.09 22
4654.25 27
4654.41 31
4654.56 36
4654.72 41
4654.88 46
4655.03 52
4655.19 57
4655.35 61
4655.50 64
4655.66 65
4655.81 64
4655.97 63
4656.13 62
4656.28 61
4656.44 61
4656.60 61
4656.75 61
4656.91 60
4657.07 59
4657.22 57
4657.38 55
4657.54 54
4657.69 55
4657.85 57
4658.01 62
4658.16 67
4658.32 73
4658.48 77
4658.63 79
4658.79 78
4658.95 75
4659.10 69
4659.26 62
4659.42 55
4659.57 50
4659.73 46
4659.89 45
4660.04 46
4660.20 48
4660.35 51
4660.51 53
4660.67 53
4660.82 53
4660.98 51
4661.14 49
4661.29 45
4661.45 41
4661.61 37
4661.76 33
4661.92 29
4662.08 27
4662.23 27
4662.39 29
4662.55 31
4662.70 34
4662.86 36
4663.02 36
4663.17 34
4663.33 30
4663.49 26
4663.64 22
4663.80 19
4663.96 18
4664.11 19
4664.27 22
4664.43 25
4664.58 29
4664.74 32
4664.90 35
4665.05 36
4665.21 37
4665.37 37
4665.52 35
4665.68 33
4665.84 30
4665.99 26
4666.15 22
4666.31 17
4666.46 12
4666.62 8
4666.78 5
4666.93 3
4667.09 2
4667.25 3
4667.40 5
4667.56 9
4667.72 13
4667.87 19
4668.03 24
4668.19 28
4668.34 32
4668.50 33
4668.66 34
4668.81 33
4668.97 33
4669.13 33
4669.28 33
4669.44 33
4669.60 34
4669.76 34
4669.91 34
4670.07 33
4670.23 33
4670.38 33
4670.54 34
4670.70 36
4670.85 36
4671.01 36
4671.17 35
4671.32 33
4671.48 30
4671.64 27
4671.79 25
4671.95 26
4672.11 28
4672.26 33
4672.42 40
4672.58 47
4672.73 54
4672.89 61
4673.05 66
4673.20 70
4673.36 73
4673.52 76
4673.67 79
4673.83 81
4673.99 82
4674.15 82
4674.30 81
4674.46 78
4674.62 74
4674.77 68
4674.93 62
4675.09 56
4675.24 50
4675.40 44
4675.56 38
4675.71 32
4675.87 28
4676.03 24
4676.18 23
4676.34 24
4676.50 27
4676.65 31
4676.81 36
4676.97 39
4677.13 42
4677.28 43
4677.44 42
4677.60 40
4677.75 37
4677.91 34
4678.07 32
4678.22 31
4678.38 31
4678.54 31
4678.69 31
4678.85 30
4679.01 29
4679.16 27
4679.32 26
4679.48 24
4679.64 22
4679.79 21
4679.95 20
4680.11 19
4680.26 18
4680.42 17
4680.58 16
4680.73 15
4680.89 14
4681.05 13
4681.20 13
4681.36 13
4681.52 13
4681.68 14
4681.83 14
4681.99 15
4682.15 17
4682.30 18
4682.46 20
4682.62 21
4682.77 22
4682.93 22
4683.09 22
4683.25 22
4683.40 22
4683.56 23
4683.72 25
4683.87 28
4684.03 31
4684.19 34
4684.34 37
4684.50 40
4684.66 42
4684.82 45
4684.97 48
4685.13 52
4685.29 55
4685.44 59
4685.60 60
4685.76 60
4685.91 57
4686.07 52
4686.23 46
4686.39 41
4686.54 38
4686.70 37
4686.86 38
4687.01 41
4687.17 44
4687.33 48
4687.48 50
4687.64 50
4687.80 49
4687.96 48
4688.11 46
4688.27 44
4688.43 43
4688.58 42
4688.74 40
4688.90 38
4689.06 35
4689.21 31
4689.37 27
4689.53 23
4689.68 20
4689.84 18
4690.00 17
4690.15 16
4690.31 16
4690.47 16
4690.63 17
4690.78 20
4690.94 25
4691.10 31
4691.25 38
4691.41 45
4691.57 50
4691.73 52
4691.88 52
4692.04 49
4692.20 46
4692.35 44
4692.51 44
4692.67 46
4692.83 51
4692.98 56
4693.14 60
4693.30 61
4693.45 59
4693.61 53
4693.77 45
4693.93 36
4694.08 29
4694.24 23
4694.40 21
4694.55 22
4694.71 25
4694.87 29
4695.03 33
4695.18 36
4695.34 37
4695.50 36
4695.65 33
4695.81 29
4695.97 24
4696.13 18
4696.28 12
4696.44 7
4696.60 3
4696.75 0
4696.91 0
4697.07 0
4697.23 0
4697.38 0
4697.54 0
4697.70 0
4697.86 0
4698.01 1
4698.17 2
4698.33 3
4698.48 3
4698.64 4
4698.80 5
4698.96 7
4699.11 10
4699.27 14
4699.43 18
4699.59 22
4699.74 25
4699.90 27
4700.06 27
4700.21 27
4700.37 26
4700.53 25
4700.69 25
4700.84 26
4701.00 28
4701.16 31
4701.31 33
4701.47 35
4701.63 37
4701.79 40
4701.94 43
4702.10 47
4702.26 51
4702.42 55
4702.57 59
4702.73 61
4702.89 63
4703.05 62
4703.20 61
4703.36 58
4703.52 55
4703.67 52
4703.83 48
4703.99 44
4704.15 40
4704.30 35
4704.46 30
4704.62 25
4704.78 21
4704.93 19
4705.09 18
4705.25 20
4705.41 23
4705.56 29
4705.72 36
4705.88 44
4706.03 52
4706.19 60
4706.35 67
4706.51 72
4706.66 76
4706.82 78
4706.98 80
4707.14 80
4707.29 81
4707.45 82
4707.61 82
4707.77 81
4707.92 78
4708.08 74
4708.24 69
4708.40 64
4708.55 59
4708.71 55
4708.87 50
4709.02 45
4709.18 39
4709.34 33
4709.50 27
4709.65 22
4709.81 18
4709.97 18
4710.13 20
4710.28 25
4710.44 31
4710.60 37
4710.76 42
4710.91 44
4711.07 44
4711.23 41
4711.39 36
4711.54 30
4711.70 25
4711.86 20
4712.02 17
4712.17 16
4712.33 17
4712.49 20
4712.65 24
4712.80 29
4712.96 34
4713.12 40
4713.28 45
4713.43 49
4713.59 53
4713.75 56
4713.91 57
4714.06 57
4714.22 55
4714.38 52
4714.54 48
4714.69 44
4714.85 41
4715.01 39
4715.17 40
4715.32 43
4715.48 50
4715.64 58
4715.80 68
4715.95 77
4716.11 85
4716.27 91
4716.43 94
4716.58 93
4716.74 90
4716.90 85
4717.06 80
4717.21 75
4717.37 72
4717.53 70
4717.69 71
4717.84 74
4718.00 78
4718.16 84
4718.32 92
4718.47 99
4718.63 106
4718.79 112
4718.95 116
4719.10 117
4719.26 115
4719.42 111
4719.58 105
4719.73 98
4719.89 90
4720.05 82
4720.21 75
4720.36 68
4720.52 62
4720.68 57
4720.84 53
4721.00 50
4721.15 48
4721.31 46
4721.47 45
4721.63 45
4721.78 45
4721.94 46
4722.10 48
4722.26 51
4722.41 55
4722.57 58
4722.73 60
4722.89 61
4723.04 61
4723.20 59
4723.36 56
4723.52 53
4723.68 51
4723.83 49
4723.99 49
4724.15 50
4724.31 51
4724.46 52
4724.62 52
4724.78 50
4724.94 47
4725.09 42
4725.25 38
4725.41 34
4725.57 33
4725.72 34
4725.88 38
4726.04 44
4726.20 51
4726.36 58
4726.51 64
4726.67 67
4726.83 68
4726.99 65
4727.14 61
4727.30 54
4727.46 48
4727.62 41
4727.77 35
4727.93 31
4728.09 26
4728.25 22
4728.41 17
4728.56 12
4728.72 6
4728.88 0
4729.04 0
4729.19 0
4729.35 0
4729.51 0
4729.67 0
4729.83 0
4729.98 3
4730.14 8
4730.30 12
4730.46 16
4730.61 18
4730.77 19
4730.93 21
4731.09 22
4731.25 24
4731.40 27
4731.56 30
4731.72 33
4731.88 36
4732.03 39
4732.19 42
4732.35 44
4732.51 45
4732.67 46
4732.82 46
4732.98 46
4733.14 46
4733.30 47
4733.45 48
4733.61 50
4733.77 53
4733.93 57
4734.09 61
4734.24 64
4734.40 66
4734.56 65
4734.72 63
4734.88 58
4735.03 53
4735.19 46
4735.35 39
4735.51 32
4735.66 26
4735.82 20
4735.98 15
4736.14 11
4736.30 7
4736.45 3
4736.61 1
4736.77 0
4736.93 0
4737.09 0
4737.24 0
4737.40 0
4737.56 0
4737.72 0
4737.87 1
4738.03 2
4738.19 2
4738.35 2
4738.51 2
4738.66 2
4738.82 2
4738.98 4
4739.14 5
4739.30 7
4739.45 9
4739.61 11
4739.77 11
4739.93 11
4740.09 10
4740.24 9
4740.40 8
4740.56 8
4740.72 9
4740.87 12
4741.03 17
4741.19 24
4741.35 32
4741.51 41
4741.66 50
4741.82 59
4741.98 68
4742.14 77
4742.30 84
4742.45 90
4742.61 96
4742.77 99
4742.93 101
4743.09 101
4743.24 99
4743.40 96
4743.56 92
4743.72 87
4743.88 81
4744.03 76
4744.19 71
4744.35 67
4744.51 64
4744.67 62
4744.82 61
4744.98 60
4745.14 61
4745.30 62
4745.46 62
4745.61 63
4745.77 63
4745.93 63
4746.09 63
4746.25 62
4746.40 60
4746.56 58
4746.72 54
4746.88 49
4747.04 44
4747.19 37
4747.35 31
4747.51 25
4747.67 21
4747.83 19
4747.98 20
4748.14 22
4748.30 25
4748.46 29
4748.62 32
4748.78 32
4748.93 31
4749.09 27
4749.25 23
4749.41 18
4749.57 14
4749.72 12
4749.88 13
4750.04 17
4750.20 23
4750.36 30
4750.51 38
4750.67 45
4750.83 51
4750.99 56
4751.15 60
4751.30 63
4751.46 66
4751.62 71
4751.78 76
4751.94 81
4752.10 86
4752.25 89
4752.41 89
4752.57 87
4752.73 82
4752.89 75
4753.04 68
4753.20 62
4753.36 58
4753.52 58
4753.68 60
4753.83 65
4753.99 71
4754.15 77
4754.31 82
4754.47 84
4754.63 85
4754.78 85
4754.94 83
4755.10 81
4755.26 79
4755.42 77
4755.57 74
4755.73 72
4755.89 70
4756.05 69
4756.21 67
4756.37 66
4756.52 66
4756.68 66
4756.84 67
4757.00 68
4757.16 70
4757.31 72
4757.47 75
4757.63 77
4757.79 79
4757.95 80
4758.11 79
4758.26 76
4758.42 71
4758.58 65
4758.74 58
4758.90 52
4759.06 47
4759.21 44
4759.37 41
4759.53 40
4759.69 39
4759.85 39
4760.00 38
4760.16 36
4760.32 33
4760.48 30
4760.64 27
4760.80 25
4760.95 24
4761.11 24
4761.27 26
4761.43 29
4761.59 33
4761.75 36
4761.90 39
4762.06 41
4762.22 43
4762.38 43
4762.54 44
4762.70 44
4762.85 45
4763.01 45
4763.17 46
4763.33 46
4763.49 45
4763.65 45
4763.80 44
4763.96 43
4764.12 42
4764.28 40
4764.44 38
4764.60 37
4764.75 36
4764.91 35
4765.07 37
4765.23 40
4765.39 45
4765.55 51
4765.70 58
4765.86 66
4766.02 73
4766.18 80
4766.34 86
4766.50 90
4766.65 94
4766.81 97
4766.97 100
4767.13 102
4767.29 105
4767.45 109
4767.60 115
4767.76 121
4767.92 128
4768.08 135
4768.24 141
4768.40 145
4768.55 147
4768.71 146
4768.87 143
4769.03 139
4769.19 134
4769.35 129
4769.51 124
4769.66 120
4769.82 116
4769.98 113
4770.14 111
4770.30 108
4770.46 106
4770.61 103
4770.77 99
4770.93 95
4771.09 92
4771.25 89
4771.41 88
4771.56 88
4771.72 91
4771.88 95
4772.04 101
4772.20 107
4772.36 111
4772.52 114
4772.67 115
4772.83 114
4772.99 111
4773.15 108
4773.31 104
4773.47 100
4773.62 97
4773.78 94
4773.94 92
4774.10 89
4774.26 86
4774.42 82
4774.58 77
4774.73 72
4774.89 67
4775.05 64
4775.21 61
4775.37 61
4775.53 61
4775.69 62
4775.84 64
4776.00 64
4776.16 64
4776.32 63
4776.48 60
4776.64 57
4776.80 53
4776.95 50
4777.11 48
4777.27 48
4777.43 48
4777.59 50
4777.75 53
4777.90 56
4778.06 60
4778.22 65
4778.38 69
4778.54 74
4778.70 79
4778.86 83
4779.01 85
4779.17 87
4779.33 88
4779.49 88
4779.65 88
4779.81 87
4779.97 85
4780.12 83
4780.28 80
4780.44 76
4780.60 71
4780.76 66
4780.92 61
4781.08 56
4781.24 53
4781.39 50
4781.55 47
4781.71 45
4781.87 43
4782.03 40
4782.19 37
4782.35 33
4782.50 29
4782.66 26
4782.82 25
4782.98 25
4783.14 27
4783.30 32
4783.46 38
4783.61 46
4783.77 54
4783.93 60
4784.09 63
4784.25 65
4784.41 65
4784.57 63
4784.73 61
4784.88 59
4785.04 58
4785.20 58
4785.36 58
4785.52 59
4785.68 61
4785.84 62
4785.99 64
4786.15 67
4786.31 72
4786.47 77
4786.63 82
4786.79 86
4786.95 89
4787.11 91
4787.26 92
4787.42 92
4787.58 92
4787.74 92
4787.90 93
4788.06 94
4788.22 95
4788.38 94
4788.53 93
4788.69 90
4788.85 87
4789.01 84
4789.17 82
4789.33 81
4789.49 82
4789.65 85
4789.80 89
4789.96 94
4790.12 99
4790.28 104
4790.44 108
4790.60 111
4790.76 112
4790.92 112
4791.07 110
4791.23 106
4791.39 101
4791.55 97
4791.71 92
4791.87 88
4792.03 86
4792.19 86
4792.34 86
4792.50 88
4792.66 91
4792.82 95
4792.98 98
4793.14 102
4793.30 107
4793.46 111
4793.61 116
4793.77 121
4793.93 126
4794.09 129
4794.25 132
4794.41 132
4794.57 131
4794.73 128
4794.89 123
4795.04 117
4795.20 111
4795.36 104
4795.52 98
4795.68 92
4795.84 87
4796.00 82
4796.16 77
4796.32 72
4796.47 67
4796.63 60
4796.79 53
4796.95 46
4797.11 38
4797.27 32
4797.43 29
4797.59 28
4797.75 30
4797.90 35
4798.06 41
4798.22 48
4798.38 53
4798.54 56
4798.70 57
4798.86 56
4799.02 53
4799.18 50
4799.33 48
4799.49 47
4799.65 47
4799.81 49
4799.97 52
4800.13 55
4800.29 58
4800.45 59
4800.61 59
4800.76 58
4800.92 55
4801.08 52
4801.24 49
4801.40 46
4801.56 43
4801.72 40
4801.88 38
4802.04 36
4802.19 33
4802.35 31
4802.51 28
4802.67 26
4802.83 23
4802.99 22
4803.15 21
4803.31 20
4803.47 20
4803.63 19
4803.78 18
4803.94 15
4804.10 12
4804.26 8
4804.42 5
4804.58 2
4804.74 1
4804.90 1
4805.06 3
4805.22 5
4805.37 8
4805.53 9
4805.69 10
4805.85 11
4806.01 11
4806.17 12
4806.33 12
4806.49 12
4806.65 11
4806.81 9
4806.96 7
4807.12 4
4807.28 1
4807.44 0
4807.60 0
4807.76 0
4807.92 0
4808.08 0
4808.24 0
4808.40 0
4808.56 0
4808.71 0
4808.87 0
4809.03 4
4809.19 9
4809.35 14
4809.51 20
4809.67 26
4809.83 33
4809.99 39
4810.15 45
4810.31 52
4810.46 57
4810.62 63
4810.78 67
4810.94 70
4811.10 72
4811.26 73
4811.42 73
4811.58 72
4811.74 70
4811.90 66
4812.06 63
4812.21 59
4812.37 55
4812.53 53
4812.69 50
4812.85 50
4813.01 50
4813.17 52
4813.33 55
4813.49 59
4813.65 64
4813.81 70
4813.97 76
4814.12 82
4814.28 87
4814.44 91
4814.60 93
4814.76 95
4814.92 97
4815.08 99
4815.24 102
4815.40 105
4815.56 107
4815.72 108
4815.88 107
4816.03 103
4816.19 98
4816.35 92
4816.51 87
4816.67 84
4816.83 84
4816.99 87
4817.15 94
4817.31 104
4817.47 115
4817.63 125
4817.79 135
4817.94 142
4818.10 148
4818.26 151
4818.42 153
4818.58 153
4818.74 152
4818.90 151
4819.06 148
4819.22 145
4819.38 142
4819.54 139
4819.70 136
4819.86 134
4820.01 132
4820.17 131
4820.33 131
4820.49 129
4820.65 127
4820.81 123
4820.97 119
4821.13 114
4821.29 109
4821.45 104
4821.61 100
4821.77 94
4821.93 88
4822.09 81
4822.24 72
4822.40 63
4822.56 52
4822.72 43
4822.88 34
4823.04 28
4823.20 24
4823.36 24
4823.52 26
4823.68 30
4823.84 36
4824.00 42
4824.16 49
4824.32 55
4824.47 60
4824.63 64
4824.79 66
4824.95 67
4825.11 66
4825.27 64
4825.43 61
4825.59 59
4825.75 57
4825.91 56
4826.07 56
4826.23 56
4826.39 56
4826.55 57
4826.71 57
4826.87 56
4827.02 54
4827.18 52
4827.34 49
4827.50 47
4827.66 44
4827.82 42
4827.98 40
4828.14 40
4828.30 42
4828.46 44
4828.62 47
4828.78 49
4828.94 52
4829.10 55
4829.26 57
4829.42 59
4829.57 61
4829.73 62
4829.89 62
4830.05 61
4830.21 59
4830.37 57
4830.53 55
4830.69 53
4830.85 54
4831.01 56
4831.17 60
4831.33 64
4831.49 69
4831.65 72
4831.81 74
4831.97 74
4832.13 73
4832.29 72
4832.44 71
4832.60 70
4832.76 70
4832.92 70
4833.08 71
4833.24 72
4833.40 74
4833.56 77
4833.72 83
4833.88 91
4834.04 102
4834.20 115
4834.36 130
4834.52 146
4834.68 162
4834.84 179
4835.00 195
4835.16 210
4835.32 225
4835.47 240
4835.63 253
4835.79 266
4835.95 278
4836.11 290
4836.27 300
4836.43 311
4836.59 324
4836.75 338
4836.91 355
4837.07 376
4837.23 399
4837.39 424
4837.55 449
4837.71 475
4837.87 500
4838.03 523
4838.19 545
4838.35 566
4838.51 585
4838.67 604
4838.83 623
4838.98 643
4839.14 663
4839.30 683
4839.46 704
4839.62 723
4839.78 738
4839.94 749
4840.10 753
4840.26 750
4840.42 741
4840.58 727
4840.74 708
4840.90 688
4841.06 667
4841.22 648
4841.38 628
4841.54 609
4841.70 591
4841.86 572
4842.02 552
4842.18 533
4842.34 512
4842.50 490
4842.66 468
4842.82 444
4842.97 419
4843.13 395
4843.29 370
4843.45 347
4843.61 326
4843.77 306
4843.93 289
4844.09 273
4844.25 258
4844.41 244
4844.57 231
4844.73 218
4844.89 207
4845.05 197
4845.21 188
4845.37 181
4845.53 175
4845.69 170
4845.85 164
4846.01 158
4846.17 152
4846.33 145
4846.49 138
4846.65 132
4846.81 127
4846.97 123
4847.13 118
4847.29 114
4847.45 108
4847.61 100
4847.76 91
4847.92 81
4848.08 71
4848.24 61
4848.40 54
4848.56 49
4848.72 47
4848.88 50
4849.04 55
4849.20 64
4849.36 74
4849.52 85
4849.68 96
4849.84 106
4850.00 113
4850.16 118
4850.32 120
4850.48 118
4850.64 114
4850.80 107
4850.96 99
4851.12 91
4851.28 83
4851.44 77
4851.60 72
4851.76 69
4851.92 68
4852.08 68
4852.24 68
4852.40 68
4852.56 67
4852.72 65
4852.88 62
4853.04 58
4853.20 54
4853.36 50
4853.52 48
4853.68 47
4853.84 48
4854.00 50
4854.16 54
4854.32 57
4854.48 60
4854.64 61
4854.79 61
4854.95 61
4855.11 60
4855.27 60
4855.43 61
4855.59 62
4855.75 64
4855.91 66
4856.07 68
4856.23 70
4856.39 71
4856.55 72
4856.71 72
4856.87 71
4857.03 69
4857.19 66
4857.35 61
4857.51 56
4857.67 51
4857.83 47
4857.99 44
4858.15 43
4858.31 43
4858.47 45
4858.63 46
4858.79 47
4858.95 46
4859.11 45
4859.27 42
4859.43 38
4859.59 34
4859.75 31
4859.91 29
4860.07 27
4860.23 28
4860.39 29
4860.55 32
4860.71 35
4860.87 39
4861.03 43
4861.19 45
4861.35 47
4861.51 47
4861.67 47
4861.83 46
4861.99 44
4862.15 44
4862.31 44
4862.47 45
4862.63 46
4862.79 47
4862.95 48
4863.11 48
4863.27 46
4863.43 44
4863.59 41
4863.75 38
4863.91 35
4864.07 33
4864.23 30
4864.39 29
4864.55 28
4864.71 28
4864.87 29
4865.03 31
4865.19 33
4865.35 35
4865.51 36
4865.67 35
4865.83 33
4865.99 29
4866.15 24
4866.31 19
4866.47 14
4866.63 10
4866.79 7
4866.95 5
4867.11 3
4867.27 2
4867.43 1
4867.59 2
4867.75 3
4867.91 6
4868.07 10
4868.23 16
4868.39 23
4868.55 31
4868.71 39
4868.87 47
4869.03 55
4869.19 61
4869.35 65
4869.51 67
4869.67 67
4869.83 65
4869.99 62
4870.15 58
4870.31 54
4870.47 52
4870.63 51
4870.79 51
4870.95 52
4871.11 54
4871.27 56
4871.43 57
4871.59 58
4871.75 59
4871.91 59
4872.07 59
4872.23 58
4872.39 57
4872.55 55
4872.71 53
4872.87 50
4873.03 47
4873.19 44
4873.35 41
4873.51 37
4873.67 34
4873.83 31
4873.99 29
4874.15 27
4874.31 27
4874.47 28
4874.63 30
4874.79 32
4874.95 33
4875.11 33
4875.27 31
4875.43 28
4875.59 26
4875.76 23
4875.92 23
4876.08 23
4876.24 24
4876.40 26
4876.56 27
4876.72 26
4876.88 24
4877.04 21
4877.20 17
4877.36 13
4877.52 9
4877.68 5
4877.84 3
4878.00 1
4878.16 1
4878.32 1
4878.48 3
4878.64 6
4878.80 9
4878.96 12
4879.12 15
4879.28 17
4879.44 19
4879.60 22
4879.76 25
4879.92 28
4880.08 32
4880.24 36
4880.40 40
4880.56 42
4880.72 44
4880.88 44
4881.04 43
4881.20 41
4881.36 39
4881.52 37
4881.68 35
4881.84 33
4882.00 32
4882.16 32
4882.32 32
4882.48 34
4882.64 36
4882.81 39
4882.97 43
4883.13 47
4883.29 51
4883.45 54
4883.61 57
4883.77 59
4883.93 59
4884.09 58
4884.25 57
4884.41 55
4884.57 54
4884.73 54
4884.89 54
4885.05 54
4885.21 54
4885.37 53
4885.53 50
4885.69 46
4885.85 40
4886.01 35
4886.17 29
4886.33 25
4886.49 24
4886.65 24
4886.81 27
4886.97 32
4887.13 37
4887.29 42
4887.45 45
4887.62 47
4887.78 47
4887.94 45
4888.10 43
4888.26 39
4888.42 36
4888.58 32
4888.74 29
4888.90 25
4889.06 21
4889.22 17
4889.38 12
4889.54 8
4889.70 5
4889.86 3
4890.02 2
4890.18 3
4890.34 3
4890.50 4
4890.66 3
4890.82 2
4890.98 0
4891.14 0
4891.30 0
4891.46 0
4891.63 0
4891.79 0
4891.95 0
4892.11 5
4892.27 11
4892.43 16
4892.59 19
4892.75 20
4892.91 19
4893.07 17
4893.23 14
4893.39 11
4893.55 10
4893.71 9
4893.87 9
4894.03 10
4894.19 11
4894.35 12
4894.51 14
4894.67 15
4894.83 15
4894.99 16
4895.16 17
4895.32 17
4895.48 18
4895.64 18
4895.80 19
4895.96 20
4896.12 20
4896.28 21
4896.44 22
4896.60 22
4896.76 22
4896.92 20
4897.08 18
4897.24 15
4897.40 11
4897.56 7
4897.72 4
4897.88 1
4898.04 0
4898.21 1
4898.37 2
4898.53 3
4898.69 4
4898.85 5
4899.01 6
4899.17 7
4899.33 9
4899.49 13
4899.65 18
4899.81 25
4899.97 31
4900.13 38
4900.29 45
4900.45 50
4900.61 54
4900.77 57
4900.93 59
4901.10 60
4901.26 60
4901.42 59
4901.58 57
4901.74 55
4901.90 51
4902.06 47
4902.22 43
4902.38 40
4902.54 38
4902.70 37
4902.86 38
4903.02 39
4903.18 41
4903.34 43
4903.50 44
4903.67 45
4903.83 43
4903.99 41
4904.15 38
4904.31 35
4904.47 32
4904.63 31
4904.79 31
4904.95 33
4905.11 36
4905.27 40
4905.43 43
4905.59 45
4905.75 47
4905.91 48
4906.08 49
4906.24 50
4906.40 51
4906.56 53
4906.72 55
4906.88 57
4907.04 59
4907.20 60
4907.36 60
4907.52 61
4907.68 62
4907.84 64
4908.00 67
4908.16 71
4908.32 75
4908.49 79
4908.65 82
4908.81 83
4908.97 83
4909.13 82
4909.29 80
4909.45 78
4909.61 76
4909.77 76
4909.93 75
4910.09 75
4910.25 75
4910.41 74
4910.57 72
4910.74 69
4910.90 66
4911.06 61
4911.22 56
4911.38 51
4911.54 46
4911.70 41
4911.86 36
4912.02 32
4912.18 28
4912.34 24
4912.50 22
4912.66 19
4912.83 18
4912.99 18
4913.15 18
4913.31 19
4913.47 20
4913.63 21
4913.79 22
4913.95 22
4914.11 23
4914.27 24
4914.43 26
4914.59 28
4914.76 32
4914.92 35
4915.08 38
4915.24 40
4915.40 42
4915.56 42
4915.72 41
4915.88 39
4916.04 37
4916.20 34
4916.36 31
4916.52 27
4916.69 23
4916.85 19
4917.01 15
4917.17 10
4917.33 5
4917.49 1
4917.65 0
4917.81 0
4917.97 0
4918.13 0
4918.29 0
4918.45 0
4918.62 0
4918.78 0
4918.94 0
4919.10 4
4919.26 11
4919.42 18
4919.58 26
4919.74 34
4919.90 40
4920.06 44
4920.22 48
4920.39 49
4920.55 50
4920.71 49
4920.87 49
4921.03 47
4921.19 46
4921.35 43
4921.51 40
4921.67 37
4921.83 33
4921.99 30
4922.16 28
4922.32 26
4922.48 24
4922.64 23
4922.80 21
4922.96 18
4923.12 15
4923.28 12
4923.44 10
4923.60 8
4923.76 6
4923.93 5
4924.09 5
4924.25 5
4924.41 6
4924.57 8
4924.73 10
4924.89 14
4925.05 18
4925.21 22
4925.37 25
4925.54 28
4925.70 29
4925.86 29
4926.02 28
4926.18 28
4926.34 29
4926.50 31
4926.66 34
4926.82 38
4926.98 42
4927.15 46
4927.31 48
4927.47 49
4927.63 49
4927.79 47
4927.95 44
4928.11 41
4928.27 39
[truncated: 714,033 more chars]
